# Supplementary material for: Combined Influences of Model Choice, Data Quality, and Data Quantity When Estimating Population Trends
Source: PLoS One. 2015 Jul 15;10(7):e0132255. doi: 10.1371/journal.pone.0132255 (PMC4503393; doi:10.1371/journal.pone.0132255)
Supplement: S1 Code — Model files are *.m files that require Matlab to run. The “main” file is runMe.m; all other files are called by this main file. (ZIP) [file pone.0132255.s001.zip]

Archive with 10 entries (10 files):
- findFec.m
- initN.m
- initRand.m
- lambdaEst.m
- makeMatrix.m
- runMe.m
- scaleDynamics.m
- simDynamics.m
- survEst.m
- vrfEst.m
