# Supplementary material for: Combined Influences of Model Choice, Data Quality, and Data Quantity When Estimating Population Trends
Source: PLoS One. 2015 Jul 15;10(7):e0132255. doi: 10.1371/journal.pone.0132255 (PMC4503393; doi:10.1371/journal.pone.0132255)
Supplement: S1 Code — Model files are *.m files that require Matlab to run. The “main” file is runMe.m; all other files are called by this main file. (ZIP) [file pone.0132255.s001.zip › findFec.m]

function foo = findFec(F,s,lamda_in,repage_in,num_stages)
% Find the fecundity value that yields a lamda of lamda_in

A = diag(s*ones(num_stages-1,1),-1);
A(num_stages,num_stages) = s;
A(1,repage_in+1:num_stages) = F;
A = A - diag(lamda_in*ones(num_stages,1));

foo = det(A); % Return solution variable to function "runMe" via function fzero (MATLAB built-in function)
