# Supplementary material for: Combined Influences of Model Choice, Data Quality, and Data Quantity When Estimating Population Trends
Source: PLoS One. 2015 Jul 15;10(7):e0132255. doi: 10.1371/journal.pone.0132255 (PMC4503393; doi:10.1371/journal.pone.0132255)
Supplement: S1 Code — Model files are *.m files that require Matlab to run. The “main” file is runMe.m; all other files are called by this main file. (ZIP) [file pone.0132255.s001.zip › initN.m]

function foo = initN(n_in,dyn_length)
% Initialize population storage matrix
n      = NaN(size(n_in,1),dyn_length+1);
n(:,1) = n_in;

foo = n; % Return storage matrix to "runMe"
