# Supplementary material for: Combined Influences of Model Choice, Data Quality, and Data Quantity When Estimating Population Trends
Source: PLoS One. 2015 Jul 15;10(7):e0132255. doi: 10.1371/journal.pone.0132255 (PMC4503393; doi:10.1371/journal.pone.0132255)
Supplement: S1 Code — Model files are *.m files that require Matlab to run. The “main” file is runMe.m; all other files are called by this main file. (ZIP) [file pone.0132255.s001.zip › initRand.m]

function randS = initRand(param_mean,param_sd,fmax,runs)

% Draw random variables from a beta distribution using mean "param_mean", standard deviation "param_sd", and stretched to a maximum value of fmax, to generate the true
if sum(param_sd) > 0 % Draw random numbers if CV > 0
    scaled_var  = (param_sd.^2)*((1/fmax)^2);
    scaled_mean = param_mean/fmax;
    
    a = scaled_mean.*(scaled_mean.*(1-scaled_mean)./scaled_var-1)*ones(1,runs);
    b = (1-scaled_mean).*(scaled_mean.*(1-scaled_mean)./scaled_var-1)*ones(1,runs);

    randS = fmax*betarnd(a,b); % Return to "run_me"
    
else % Don't draw random numbers if CV = 0
    randS = param_mean*ones(1,runs); % Return to "run_me"
end
