# Supplementary material for: Combined Influences of Model Choice, Data Quality, and Data Quantity When Estimating Population Trends
Source: PLoS One. 2015 Jul 15;10(7):e0132255. doi: 10.1371/journal.pone.0132255 (PMC4503393; doi:10.1371/journal.pone.0132255)
Supplement: S1 Code — Model files are *.m files that require Matlab to run. The “main” file is runMe.m; all other files are called by this main file. (ZIP) [file pone.0132255.s001.zip › makeMatrix.m]

function foo = makeMatrix(fec,repage,s,num_stages)
% Create a stochastic matrix for a given time step
A = diag(s(1:num_stages-1).*ones(num_stages-1,1),-1);%Adds survivals to the subdiagonal
A(num_stages,num_stages) = s(num_stages);% Adds survival value to the last age
A(1,repage+1:num_stages) = fec(repage+1:num_stages);%Adds fecundities to the first row. 
foo = A; % Return to calling function
