# Supplementary material for: Combined Influences of Model Choice, Data Quality, and Data Quantity When Estimating Population Trends
Source: PLoS One. 2015 Jul 15;10(7):e0132255. doi: 10.1371/journal.pone.0132255 (PMC4503393; doi:10.1371/journal.pone.0132255)
Supplement: S1 Code — Model files are *.m files that require Matlab to run. The “main” file is runMe.m; all other files are called by this main file. (ZIP) [file pone.0132255.s001.zip › runMe.m]

% % Code for Rueda-Cediel, Anderson et al., "Combined influences of model choice, data
% % quality, and data quantity when estimating population trends."
% % 
% % Initated: September 8, 2008
% %
% % Last Updated: October 28, 2014

function runMe(lambda,repage,vitalCV,errorCV,datalen)

% This is the "main" function. Input growth rate (lambda), age at first
% reproduction (repage), coefficients of variation for process error (vitalCV) and observation 
% error (errorCV), and length of data sampled (datalen). 
%
% The program creates a "true" population incorporating process error. This "true" that runs for 50
% years + a period of 10 years in which the percent decline of the population is estimated.
% Then mimmicking a survey or field observations, it corrupts the true data with meassurement 
% error, to generate observed data. Then different amounts of observed data are taken to
% parameterize two PVAs, a scalar and a matrix, which will generate population abundances
% projections for a period of 10 years, so the percent decline of the population in that time 
% can be estimated. The true population is created with a matrix model. It is started at a stable
% age distribution.
tic;
%**************************************************************************************************
%************** Simulation parameters.  These will generally be left alone ************************

num_stages = 10;                     % Number of stages or ages organism has
dyn_length = 50;                     % Number of time steps for the simulated "true" dynamics
run_tot    = 1000;                   % Number of times "true" dynamics are simulated
num_sims   = 1000;                   % Number of times "simulated" dynamics are run for each case of 
                                     % the "true" dynamics
init_pop   = 1000000000;             % Initial population size for "true" data.  Must be evenly 
                                     % divided by num_stages
surv_true  = 0.5;                    % Survival rates for "true" data
fmax       = 1000;                   % Upper bound on "stretch" beta function used to pick stochastic
                                     % fecundities
dec_len = 10;                        % Length of "true" and "simulated" data projections.
                                     
%**************************************** End  simulation  parameters *******************************
%*****************************************************************************************************

%*****************************************************************************************************
%*********************Storage vectors of the percent declines estimates*******************************

perdec_true = NaN(run_tot,1);                  % Initialize the median percentage decline storage 
                                               % for the "true" model
perdec_median_matrix = NaN(run_tot,1);         % Initialize the median percentage decline storage
                                               % for the matrix PVA model
perdec_median_matrix_stable = NaN(run_tot,1);  % Initialize the median percentage decline storage
                                               % for the matrix PVA model projected with a stable
                                               % age distribution
perdec_median_scalar = NaN(run_tot,1);         % Initialize the median percentage decline storage 
                                               % for the scalar PVA model

%******************** End storage vectors of the percent declines estimates***************************
%*****************************************************************************************************

%*****************************************************************************************************
%********************************Storage vectors of the abundances ***********************************

Truepopulationsize = NaN(run_tot,(dyn_length+1)+ dec_len); % Initialized "true" abundances,
                                                              % it is 1000 rows by 61 columns

    
Matrixpopulationsize = NaN(num_sims*run_tot,(dec_len + 1)); % Initialized matrix PVA abundances,
                                                               % 1000000 rows (1000 is a set of 
                                                               % replicates per "true" replicate)
                                                               % 11 columns, the first will provide the 
                                                               % number of the replicate and the others
                                                               % make reference to the different time step. 

Scalarpopulationsize = NaN(num_sims*run_tot,(dec_len + 1)); % Initialized scalar PVA abundances. 
                                                               % Dimensions same as before.

%********************************** End Storage vectors of the abundances *************************************
%**************************************************************************************************************

%**************************************************************************************************************
%**************************Back calculation of the fecundity value for "true" dynamics ************************

%findFec function finds the value fecundity value that makes det(A-lambdaI)=0
%with given the parameters in parenthesis; See Caswell2001, p. 73.
fec_true = fzero(@(F) findFec(F,surv_true,lambda,repage,num_stages),.1);  

%***************** End of back calculation of the fecundity value for "true" dynamics **************************
%***************************************************************************************************************

%***************************************************************************************************************
%******************************** Setting "true" to a stable age distribution **********************************

opts.disp=0; % Options.disp = a parameter of eigs, Diagnostic information display level.
             % Options range from 0-2, the default is 1. Here, it was changed to 0
             
[V,D] = eigs(makeMatrix(fec_true*ones(num_stages,1),repage,surv_true*ones(num_stages,1),num_stages),1,'lm',opts);
% The above creates a matrix with 4 inputs: a vector of fec_true, repage, a vector of surv_true, and num_stages.
% the 1 before 'lm' means that only one eigengvalue was requested.
% [V,D] = eigs(A) returns a diagonal matrix D of A's six largest magnitude
% eigenvalues and a matrix V whose columns are the corresponding  eigenvectors.
% 'lm' is a parameter of eigs, the Largest magnitude (default). This is the
% dominant eigenvalue, which is the ultimate or long term growth rate of a
% structured population in a constant environment.The dominant eigenvector
% is the stable age distribution. According to Morris and Doak (2002)it can
% be scaled by dividing it by the sum of its elements. So proportions can be
% obtained

% error checking
if round(D*1000)/1000 ~= lambda
   error('Error finding stable age distribution: Eigenvalues do not match!');
end

%*******************************End of setting "true" to a stable age distribution ***************************
%*************************************************************************************************************

%-------------------------------------------------------------------------------------------------------------
%*************************************************************************************************************
%*************************************** Start simulations of "true" *****************************************

for run_num = 1:run_tot; % This is the main loop. Each "run_num" yields one "true" data set and num_sims
                         % "simulated" data sets
    run_num
    pause(0.01)
    n_in = initN((init_pop)*abs(V/sum(V)),dyn_length+dec_len);   % Initialize population storage matrix of size num_stages x dyn_length+1 10x61, to make eigenvectors proportions they have to be divided by sum(V)[See Morris & Doak 2002 page 223] Apparently eigs yields eigenvectors that don't add up to one, so they can't be used as proportions.

    s_in = initRand(surv_true*ones(num_stages,1),vitalCV*surv_true*ones(num_stages,1),1,dyn_length+dec_len); % Draw random numbers from a beta distribution to generate survival values. 
    F_in = initRand(fec_true*ones(num_stages,1),vitalCV*fec_true*ones(num_stages,1),fmax,dyn_length+dec_len);% Draw random numbers from a "stretched" beta distribution to generate fecundity values.
    n_act = simDynamics(n_in,F_in,s_in,repage,num_stages,dyn_length+dec_len);     % Simulate "true" data, abundances per age category 10x61, 10 ages and 61 time steps.
        
    tota = sum(n_act,1); % Adds the abundances per age at a time step. 

    perdec_true(run_num,1) = 100*(tota(dyn_length+1)-tota(dec_len+dyn_length+1))/tota(dyn_length+1); % Calculate percentage decline for the "true" model.
   
    n_obs = normrnd(n_act,n_act*errorCV); % Generates observed data, adding measurement error.
    n_obs(n_obs < 0) = 0;                 % Make negative entries zero. 
    nobs_sum   = sum(n_obs,1);            % Total population size & observed abundances are rounded to avoid fractional individuals in the observation process.
    lambdas_obs = nobs_sum(2:dyn_length+1)./nobs_sum(1:dyn_length); % Find lambda for each time step.

    format short
    Truepopulationsize(run_num, :) = tota;  % True population size to be added in the storage vector.
  
    sim_length    = dec_len; %now sim_length makes reference to to the time frame over which the percent decline will be estimated, or over which the pvas will project the data    
    n_last(1:8,1) = n_obs(1:num_stages-2,dyn_length+1);   % Makes input for "simulated" data from last time step of the "true" data
    n_last(9,1)   = n_obs(num_stages-1,dyn_length+1)+n_obs(num_stages,dyn_length+1);  % Makes last stage composite of the last two stages from the "true" data
    
%****************************************************************************************************************
%***********************************Storage vectors of the abundances for PVAs***********************************

    percent_decline_matrix = NaN(num_sims,1);         % Initialize percent decline matrix for matrix model
    percent_decline_scalar = NaN(num_sims,1);         % Initialize percent decline matrix for scalar model
    
   
%*************************End of storage vectors of the abundances for PVAs****************************************
%*****************************************************************************************************************

%-------------------------------------------------------------------------------------------------------------------   
%*************************** Start simulations of model parameterized from "true" data******************************
%*******************************************************************************************************************

    for t = 1:num_sims
      
        n_in = initN(n_last,sim_length);   % Initialize population storage matrix
        s_in = survEst(n_obs(:,dyn_length-datalen+2:dyn_length+1),num_stages,sim_length);        % Calls the value randomly sampled in function survEst. 
        F_in = vrfEst(n_obs(:,dyn_length-datalen+2:dyn_length+1),repage,num_stages,sim_length);  % Calls the value randomly sampled in function vrfest.
        n_sim = simDynamics(n_in,F_in,s_in,repage,num_stages-1,sim_length);   % Simulate "simulated" data for matrix model.
        tots = sum(n_sim,1); % Adds up all the abundances per age in every time step. 
        Matrixpopulationsize((run_num-1)*num_sims + t ,2:(sim_length + 2)) = tots; 
        Matrixpopulationsize(num_sims*(t-1)+1:num_sims*t,1) = t;
        percent_decline_matrix(t,1) = 100*(tots(1)-tots(sim_length+1))/tots(1);  % Calculate percentage decline for the matrix model.
        
        lam_in = lambdaEst(lambdas_obs(dyn_length+1-datalen:dyn_length),sim_length); % Calls the value randomly sampled in function lambdaEst
        n_scalar = scaleDynamics(sum(n_last),lam_in,sim_length);   % Simulate "simulated" data for the scalar model.
        Scalarpopulationsize((run_num-1)*num_sims + t ,2:(sim_length + 2))= n_scalar;
        Scalarpopulationsize(num_sims*(t-1)+1:num_sims*t,1) = t;
        percent_decline_scalar(t,1) = 100*(n_scalar(1)-n_scalar(sim_length+1))/n_scalar(1); % Calculate percentage decline for the scalar model.      
       
        
    end
  
%********************************************** End simulations of PVAs********************************************
%*******************************************************************************************************************
%------------------------------------------------------------------------------------------------------------------ 
    
    perdec_median_matrix(run_num,1) = median(percent_decline_matrix); % Calculate the median percentage decline for the matrix model
    perdec_median_scalar(run_num,1) = median(percent_decline_scalar); % Calculate the median percentage decline for the scalar model
   
end

%********************************************** Ends main loop*****************************************************
%******************************************************************************************************************
%------------------------------------------------------------------------------------------------------------------
   
lambda_name   = num2str(lambda);
repage_name  = num2str(repage);
vitalCV_name = num2str(vitalCV);
errorCV_name = num2str(errorCV);
datalen_name = num2str(datalen);


% **************************************************** Output **************************************************************************
output(1:run_tot,1) = perdec_true;
output(1:run_tot,2) = perdec_median_matrix;
output(1:run_tot,3) = perdec_median_matrix_stable;
output(1:run_tot,4) = perdec_median_scalar;
output(1:run_tot,5) = perdec_true - perdec_median_matrix; 
output(1:run_tot,6) = perdec_true - perdec_median_matrix_stable;
output(1:run_tot,7) = perdec_true - perdec_median_scalar; 

oFile=strcat('simulationOutput_',lambda_name,'_',repage_name,'_',vitalCV_name,'_',errorCV_name,'_',datalen_name,'.xls');

fid = fopen(oFile,'w');
fprintf(fid,'%s\t %s\t %s\t %s\t  %s\t %s\t %s\n', 'Percent_Decline_True','Median_Percent_Decline_Matrix', 'Median_Percent_Decline_Matrix_stable','Median_Percent_Decline_Scalar','Difference_True_Matrix','Difference_True_Matrix_Stable','Difference_True_Scalar');% *** I added two more values to calculate
    for index = 1:run_tot 
        fprintf(fid,'%6f\t %6f\t %6f\t %6f\t %6f\t %6f\t %6f\n',output(index,:));
    end
fclose(fid);

%*************** OUTPUT of Abundances generated for True, obs, and models projections********************************************
%TRUE
oFile_3=strcat('True_population_size_comb',lambda_name,'_',repage_name,'_',vitalCV_name,'_',errorCV_name,'_',datalen_name,'.txt');
save(oFile_3,'Truepopulationsize','-ASCII')

oFile_5=strcat('Matrix_population_size_comb',lambda_name,'_',repage_name,'_',vitalCV_name,'_',errorCV_name,'_',datalen_name,'.txt');
save(oFile_5,'Matrixpopulationsize','-ASCII')

% %SCALAR
oFile_7=strcat('Scalar_population_size_comb',lambda_name,'_',repage_name,'_',vitalCV_name,'_',errorCV_name,'_',datalen_name,'.txt');
save(oFile_7,'Scalarpopulationsize','-ASCII')


toc; % Output the time it takes for the program to run

foo = output;  % Ends program and outputs percent declines to workspace
