# Supplementary material for: Combined Influences of Model Choice, Data Quality, and Data Quantity When Estimating Population Trends
Source: PLoS One. 2015 Jul 15;10(7):e0132255. doi: 10.1371/journal.pone.0132255 (PMC4503393; doi:10.1371/journal.pone.0132255)
Supplement: S1 Code — Model files are *.m files that require Matlab to run. The “main” file is runMe.m; all other files are called by this main file. (ZIP) [file pone.0132255.s001.zip › scaleDynamics.m]

function n_out = scaleDynamics(n,lambda,tfinal)
% Function that simulates population dynamics for scalar model

for t = 1:tfinal
    n(t+1) = lambda(t)*n(t);
end
n_out = n;
