# Supplementary material for: Combined Influences of Model Choice, Data Quality, and Data Quantity When Estimating Population Trends
Source: PLoS One. 2015 Jul 15;10(7):e0132255. doi: 10.1371/journal.pone.0132255 (PMC4503393; doi:10.1371/journal.pone.0132255)
Supplement: S1 Code — Model files are *.m files that require Matlab to run. The “main” file is runMe.m; all other files are called by this main file. (ZIP) [file pone.0132255.s001.zip › simDynamics.m]

function n_out = simDynamics(n,F,s,repage,num_stages,tfinal)
% Function that simulates population dynamics for the true model and the
% Matrix PVA.

for t = 1:tfinal;
    sim_matrix = makeMatrix(F(:,t),repage,s(:,t),num_stages);   % Make stochastic matrix. 
                                                                % Each time step a new projetcion matrix is generated
    n_temp = sim_matrix*n(:,t); % simulate data using stochastic matrix
    n(:,t+1) = n_temp;  
end

n_out = n; % Return simulated population data to function "runMe"
