# Supplementary material for: Combined Influences of Model Choice, Data Quality, and Data Quantity When Estimating Population Trends
Source: PLoS One. 2015 Jul 15;10(7):e0132255. doi: 10.1371/journal.pone.0132255 (PMC4503393; doi:10.1371/journal.pone.0132255)
Supplement: S1 Code — Model files are *.m files that require Matlab to run. The “main” file is runMe.m; all other files are called by this main file. (ZIP) [file pone.0132255.s001.zip › survEst.m]

function s_out = survEst(n,num_stages,sim_length) 

% Does sampling with replacement from survivorships, but simply omits cases where s > 1.

n(n == 0) = 1; 

s = zeros(num_stages-1,size(n,2)-1); 
s(1:end-1,:) = n(2:num_stages-1,2:end)./n(1:num_stages-2,1:end-1);
s(end,:) = n(num_stages,2:end)./(n(num_stages,1:end-1)+n(num_stages-1,1:end-1));

s(s > 1) = NaN;

temps = NaN(num_stages-1,sim_length); 

surv = s;

for i= 1:num_stages-1
    while sum(isnan(temps(i,:))) > 0
        temps(i,isnan(temps(i,:))) = randsample(surv(i,:),size(temps(i,isnan(temps(i,:))),2),true);% random sampling with replacement.
    end
end

s_out=temps;
