# Supplementary material for: Combined Influences of Model Choice, Data Quality, and Data Quantity When Estimating Population Trends
Source: PLoS One. 2015 Jul 15;10(7):e0132255. doi: 10.1371/journal.pone.0132255 (PMC4503393; doi:10.1371/journal.pone.0132255)
Supplement: S1 Code — Model files are *.m files that require Matlab to run. The “main” file is runMe.m; all other files are called by this main file. (ZIP) [file pone.0132255.s001.zip › vrfEst.m]

function f_out = vrfEst(n,repage,num_stages,sim_length) 

% Calculates fecundities. See Ramas page 111 to see how the 
% fecundity is calculated (It assumes the fecundities for all ages are equal).

repro  = n(1,2:end)./sum(n(repage+1:end,1:end-1),1);


tempmat = NaN(num_stages-1,sim_length);


for i=1:1:sim_length
    tempmat(:,i)=randsample(repro,num_stages-1,true); 
end   

f_out = tempmat; % creates a matrix of fecundities per different time steps (10x60).
