# Supplementary material for: Combined Influences of Model Choice, Data Quality, and Data Quantity When Estimating Population Trends
Source: PLoS One. 2015 Jul 15;10(7):e0132255. doi: 10.1371/journal.pone.0132255 (PMC4503393; doi:10.1371/journal.pone.0132255)
Supplement: S1 Dataset — Files are organized by model type and by the input lambda value. (ZIP) [file pone.0132255.s002.zip]

Archive with 672 entries (672 files):
- Hypothetical LH/sims_lambda_0_9/simulationOutput_0.9_0_0.5_0.3_5.xls
- Hypothetical LH/sims_lambda_0_9/simulationOutput_0.9_0_0_0_5.xls
- Hypothetical LH/sims_lambda_0_9/simulationOutput_0.9_0_0_0_40.xls
- Hypothetical LH/sims_lambda_0_9/simulationOutput_0.9_0_0_0_50.xls
- Hypothetical LH/sims_lambda_0_9/simulationOutput_0.9_0_0_0_30.xls
- Hypothetical LH/sims_lambda_0_9/simulationOutput_0.9_0_0_0_20.xls
- Hypothetical LH/sims_lambda_0_9/simulationOutput_0.9_0_0_0_15.xls
- Hypothetical LH/sims_lambda_1_025/simulationOutput_1.025_0_0.3_0.3_5.xls
- Hypothetical LH/sims_lambda_1_025/simulationOutput_1.025_0_0.5_0.3_5.xls
- Hypothetical LH/sims_lambda_1_025/simulationOutput_1.025_0_0_0_5.xls
- Hypothetical LH/sims_lambda_1_025/simulationOutput_1.025_0_0_0_50.xls
- Hypothetical LH/sims_lambda_1_025/simulationOutput_1.025_0_0_0_30.xls
- Hypothetical LH/sims_lambda_1_025/simulationOutput_1.025_0_0_0_40.xls
- Hypothetical LH/sims_lambda_1_025/simulationOutput_1.025_0_0_0_20.xls
- Hypothetical LH/sims_lambda_1/simulationOutput_1_0_0_0_50.xls
- Hypothetical LH/sims_lambda_1/simulationOutput_1_0_0.5_0.3_5.xls
- Hypothetical LH/sims_lambda_1/simulationOutput_1_0_0_0_5.xls
- Hypothetical LH/sims_lambda_1/simulationOutput_1_0_0_0_40.xls
- Hypothetical LH/sims_lambda_1/simulationOutput_1_0_0_0_30.xls
- Hypothetical LH/sims_lambda_1/simulationOutput_1_0_0_0_20.xls
- Hypothetical LH/sims_lambda_1/simulationOutput_1_0_0_0_15.xls
- Hypothetical LH/sims_lambda_0_95/simulationOutput_0.95_0_0_0_50.xls
- Hypothetical LH/sims_lambda_0_95/simulationOutput_0.95_0_0.5_0.3_5.xls
- Hypothetical LH/sims_lambda_0_95/simulationOutput_0.95_0_0_0_5.xls
- Hypothetical LH/sims_lambda_0_95/simulationOutput_0.95_0_0_0_40.xls
- Hypothetical LH/sims_lambda_0_95/simulationOutput_0.95_0_0_0_30.xls
- Hypothetical LH/sims_lambda_0_95/simulationOutput_0.95_0_0_0_20.xls
- Hypothetical LH/sims_lambda_0_95/simulationOutput_0.95_0_0_0_15.xls
- Snail/sims_lambda_1_025/simulationOutput_1.025_0_0.45_0.3_50.xls
- Snail/sims_lambda_1_025/simulationOutput_1.025_0_0.45_0.3_40.xls
- Snail/sims_lambda_1_025/simulationOutput_1.025_0_0.45_0.3_30.xls
- Snail/sims_lambda_1_025/simulationOutput_1.025_0_0.45_0.3_20.xls
- Snail/sims_lambda_1_025/simulationOutput_1.025_0_0.3_0.1_5.xls
- Snail/sims_lambda_1_025/simulationOutput_1.025_0_0.1_0_50.xls
- Snail/sims_lambda_1_0/simulationOutput_1_0_0_0_30.xls
- Snail/sims_lambda_1_025/simulationOutput_1.025_0_0.1_0_40.xls
- Snail/sims_lambda_1_0/simulationOutput_1_0_0_0_40.xls
- Snail/sims_lambda_1_0/simulationOutput_1_0_0_0_20.xls
- Snail/sims_lambda_1_0/simulationOutput_1_0_0_0_15.xls
- Snail/sims_lambda_1_0/simulationOutput_1_0_0_0_5.xls
- Snail/sims_lambda_1_0/simulationOutput_1_0_0_0_10.xls
- Snail/sims_lambda_1_0/simulationOutput_1_0_0_0.3_50.xls
- Snail/sims_lambda_0_95/simulationOutput_0.95_0_0_0.3_50.xls
- Snail/sims_lambda_0_95/simulationOutput_0.95_0_0_0.3_30.xls
- Snail/sims_lambda_0_95/simulationOutput_0.95_0_0_0.3_40.xls
- Snail/sims_lambda_0_95/simulationOutput_0.95_0_0_0.3_20.xls
- Snail/sims_lambda_0_95/simulationOutput_0.95_0_0_0.3_15.xls
- Snail/sims_lambda_0_95/simulationOutput_0.95_0_0_0.3_10.xls
- Snail/sims_lambda_0_95/simulationOutput_0.95_0_0_0.3_5.xls
- Snail/sims_lambda_0_9/simulationOutput_0.9_0_0.1_0_40.xls
- Snail/sims_lambda_0_9/simulationOutput_0.9_0_0.1_0_30.xls
- Snail/sims_lambda_0_9/simulationOutput_0.9_0_0.1_0_20.xls
- Snail/sims_lambda_0_9/simulationOutput_0.9_0_0.1_0_15.xls
- Snail/sims_lambda_0_9/simulationOutput_0.9_0_0.1_0_10.xls
- Snail/sims_lambda_0_9/simulationOutput_0.9_0_0.3_0_40.xls
- Hypothetical LH/sims_lambda_0_9/simulationOutput_0.9_0_0.1_0_40.xls
- Snail/sims_lambda_0_9/simulationOutput_0.9_0_0.3_0_50.xls
- Hypothetical LH/sims_lambda_0_9/simulationOutput_0.9_0_0.1_0_30.xls
- Hypothetical LH/sims_lambda_0_9/simulationOutput_0.9_0_0.1_0_10.xls
- Hypothetical LH/sims_lambda_0_9/simulationOutput_0.9_0_0.1_0_15.xls
- Hypothetical LH/sims_lambda_1_025/simulationOutput_1.025_0_0.1_0_50.xls
- Hypothetical LH/sims_lambda_1_025/simulationOutput_1.025_0_0.1_0_5.xls
- Hypothetical LH/sims_lambda_0_9/simulationOutput_0.9_0_0.1_0_20.xls
- Hypothetical LH/sims_lambda_1_025/simulationOutput_1.025_0_0_0.3_40.xls
- Hypothetical LH/sims_lambda_1_025/simulationOutput_1.025_0_0_0_10.xls
- Hypothetical LH/sims_lambda_1_025/simulationOutput_1.025_0_0_0_15.xls
- Hypothetical LH/sims_lambda_1_025/simulationOutput_1.025_0_0_0.3_50.xls
- Hypothetical LH/sims_lambda_1_025/simulationOutput_1.025_0_0_0.3_5.xls
- Hypothetical LH/sims_lambda_1_025/simulationOutput_1.025_0_0_0.3_30.xls
- Hypothetical LH/sims_lambda_1/simulationOutput_1_0_0_0_10.xls
- Hypothetical LH/sims_lambda_1_025/simulationOutput_1.025_0_0_0.3_20.xls
- Hypothetical LH/sims_lambda_1/simulationOutput_1_0_0_0.3_50.xls
- Hypothetical LH/sims_lambda_1/simulationOutput_1_0_0_0.3_40.xls
- Hypothetical LH/sims_lambda_1/simulationOutput_1_0_0_0.3_20.xls
- Hypothetical LH/sims_lambda_1/simulationOutput_1_0_0_0.3_5.xls
- Hypothetical LH/sims_lambda_1/simulationOutput_1_0_0_0.3_30.xls
- Hypothetical LH/sims_lambda_0_95/simulationOutput_0.95_0_0_0_10.xls
- Hypothetical LH/sims_lambda_1/simulationOutput_1_0_0_0.3_15.xls
- Hypothetical LH/sims_lambda_0_95/simulationOutput_0.95_0_0_0.3_40.xls
- Hypothetical LH/sims_lambda_0_95/simulationOutput_0.95_0_0_0.3_50.xls
- Hypothetical LH/sims_lambda_0_95/simulationOutput_0.95_0_0_0.3_5.xls
- Hypothetical LH/sims_lambda_0_95/simulationOutput_0.95_0_0_0.3_30.xls
- Snail/sims_lambda_1_025/simulationOutput_1.025_0_0.1_0_15.xls
- Hypothetical LH/sims_lambda_0_95/simulationOutput_0.95_0_0_0.3_20.xls
- Snail/sims_lambda_1_025/simulationOutput_1.025_0_0.1_0_20.xls
- Hypothetical LH/sims_lambda_0_95/simulationOutput_0.95_0_0_0.3_15.xls
- Snail/sims_lambda_1_025/simulationOutput_1.025_0_0.1_0_30.xls
- Snail/sims_lambda_1_025/simulationOutput_1.025_0_0.1_0_10.xls
- Snail/sims_lambda_1_025/simulationOutput_1.025_0_0.1_0_5.xls
- Snail/sims_lambda_1_025/simulationOutput_1.025_0_0.1_0.3_50.xls
- Snail/sims_lambda_1_0/simulationOutput_1_0_0_0.3_40.xls
- Snail/sims_lambda_1_025/simulationOutput_1.025_0_0.1_0.3_40.xls
- Snail/sims_lambda_1_0/simulationOutput_1_0_0_0.3_30.xls
- Snail/sims_lambda_1_0/simulationOutput_1_0_0_0.3_20.xls
- Snail/sims_lambda_1_0/simulationOutput_1_0_0_0.3_15.xls
- Snail/sims_lambda_1_0/simulationOutput_1_0_0_0.3_10.xls
- Snail/sims_lambda_1_0/simulationOutput_1_0_0_0.3_5.xls
- Snail/sims_lambda_1_0/simulationOutput_1_0_0_0.1_50.xls
- Snail/sims_lambda_0_95/simulationOutput_0.95_0_0.1_0.1_20.xls
- Snail/sims_lambda_0_95/simulationOutput_0.95_0_0.1_0.1_15.xls
- Snail/sims_lambda_0_95/simulationOutput_0.95_0_0.1_0.1_10.xls
- Snail/sims_lambda_0_95/simulationOutput_0.95_0_0.1_0.1_5.xls
- Snail/sims_lambda_0_95/simulationOutput_0.95_0_0.1_0.3_40.xls
- Snail/sims_lambda_0_95/simulationOutput_0.95_0_0.1_0.1_30.xls
- Snail/sims_lambda_0_95/simulationOutput_0.95_0_0.1_0.3_50.xls
- Snail/sims_lambda_0_9/simulationOutput_0.9_0_0.3_0_30.xls
- Snail/sims_lambda_0_9/simulationOutput_0.9_0_0.1_0_50.xls
- Snail/sims_lambda_0_9/simulationOutput_0.9_0_0.3_0_20.xls
- Snail/sims_lambda_0_9/simulationOutput_0.9_0_0.3_0_15.xls
- Hypothetical LH/sims_lambda_0_9/simulationOutput_0.9_0_0_0.3_10.xls
- Snail/sims_lambda_0_9/simulationOutput_0.9_0_0.45_0.3_50.xls
- Snail/sims_lambda_0_9/simulationOutput_0.9_0_0.45_0.3_40.xls
- Hypothetical LH/sims_lambda_0_9/simulationOutput_0.9_0_0_0.1_5.xls
- Snail/sims_lambda_0_9/simulationOutput_0.9_0_0.45_0.3_30.xls
- Hypothetical LH/sims_lambda_0_9/simulationOutput_0.9_0_0_0.1_50.xls
- Hypothetical LH/sims_lambda_0_9/simulationOutput_0.9_0_0_0.1_40.xls
- Hypothetical LH/sims_lambda_0_9/simulationOutput_0.9_0_0_0.1_30.xls
- Hypothetical LH/sims_lambda_0_9/simulationOutput_0.9_0_0_0.1_20.xls
- Hypothetical LH/sims_lambda_1_025/simulationOutput_1.025_0_0_0.1_50.xls
- Hypothetical LH/sims_lambda_1_025/simulationOutput_1.025_0_0_0.3_10.xls
- Hypothetical LH/sims_lambda_1_025/simulationOutput_1.025_0_0_0.3_15.xls
- Hypothetical LH/sims_lambda_0_9/simulationOutput_0.9_0_0_0.1_15.xls
- Hypothetical LH/sims_lambda_1_025/simulationOutput_1.025_0_0_0.1_20.xls
- Hypothetical LH/sims_lambda_1/simulationOutput_1_0_0_0.3_10.xls
- Hypothetical LH/sims_lambda_1_025/simulationOutput_1.025_0_0_0.1_5.xls
- Hypothetical LH/sims_lambda_1_025/simulationOutput_1.025_0_0_0.1_30.xls
- Hypothetical LH/sims_lambda_1_025/simulationOutput_1.025_0_0_0.1_40.xls
- Hypothetical LH/sims_lambda_1/simulationOutput_1_0_0_0.1_50.xls
- Hypothetical LH/sims_lambda_1/simulationOutput_1_0_0_0.1_30.xls
- Hypothetical LH/sims_lambda_1/simulationOutput_1_0_0_0.1_5.xls
- Hypothetical LH/sims_lambda_1/simulationOutput_1_0_0_0.1_20.xls
- Hypothetical LH/sims_lambda_1/simulationOutput_1_0_0_0.1_40.xls
- Hypothetical LH/sims_lambda_1/simulationOutput_1_0_0_0.1_15.xls
- Hypothetical LH/sims_lambda_0_95/simulationOutput_0.95_0_0_0.3_10.xls
- Hypothetical LH/sims_lambda_0_95/simulationOutput_0.95_0_0_0.1_5.xls
- Hypothetical LH/sims_lambda_0_95/simulationOutput_0.95_0_0_0.1_30.xls
- Hypothetical LH/sims_lambda_0_95/simulationOutput_0.95_0_0_0.1_50.xls
- Hypothetical LH/sims_lambda_0_95/simulationOutput_0.95_0_0_0.1_20.xls
- Hypothetical LH/sims_lambda_0_95/simulationOutput_0.95_0_0_0.1_40.xls
- Snail/sims_lambda_1_025/simulationOutput_1.025_0_0.1_0.3_30.xls
- Hypothetical LH/sims_lambda_0_95/simulationOutput_0.95_0_0_0.1_15.xls
- Snail/sims_lambda_1_025/simulationOutput_1.025_0_0.1_0.3_20.xls
- Snail/sims_lambda_1_025/simulationOutput_1.025_0_0.1_0.3_15.xls
- Snail/sims_lambda_1_025/simulationOutput_1.025_0_0.1_0.3_5.xls
- Snail/sims_lambda_1_025/simulationOutput_1.025_0_0.1_0.3_10.xls
- Snail/sims_lambda_1_025/simulationOutput_1.025_0_0.1_0.1_50.xls
- Snail/sims_lambda_1_0/simulationOutput_1_0_0_0.1_40.xls
- Snail/sims_lambda_1_0/simulationOutput_1_0_0_0_50.xls
- Snail/sims_lambda_1_025/simulationOutput_1.025_0_0.1_0.1_40.xls
- Snail/sims_lambda_1_0/simulationOutput_1_0_0_0.1_30.xls
- Snail/sims_lambda_1_0/simulationOutput_1_0_0_0.1_15.xls
- Snail/sims_lambda_1_0/simulationOutput_1_0_0.3_0.3_40.xls
- Snail/sims_lambda_1_0/simulationOutput_1_0_0_0.1_10.xls
- Snail/sims_lambda_1_0/simulationOutput_1_0_0_0.1_5.xls
- Snail/sims_lambda_0_95/simulationOutput_0.95_0_0.1_0.3_30.xls
- Snail/sims_lambda_0_95/simulationOutput_0.95_0_0.1_0.3_20.xls
- Snail/sims_lambda_0_95/simulationOutput_0.95_0_0.1_0.3_10.xls
- Snail/sims_lambda_0_95/simulationOutput_0.95_0_0.1_0.3_5.xls
- Snail/sims_lambda_0_95/simulationOutput_0.95_0_0.1_0.3_15.xls
- Snail/sims_lambda_0_95/simulationOutput_0.95_0_0.1_0.1_50.xls
- Snail/sims_lambda_0_95/simulationOutput_0.95_0_0.1_0.1_40.xls
- Snail/sims_lambda_0_9/simulationOutput_0.9_0_0.3_0_10.xls
- Snail/sims_lambda_0_9/simulationOutput_0.9_0_0.45_0.3_20.xls
- Snail/sims_lambda_0_9/simulationOutput_0.9_0_0.45_0.3_10.xls
- Snail/sims_lambda_0_9/simulationOutput_0.9_0_0.3_0_5.xls
- Snail/sims_lambda_0_9/simulationOutput_0.9_0_0.45_0.3_15.xls
- Hypothetical LH/sims_lambda_0_9/simulationOutput_0.9_0_0_0.1_10.xls
- Snail/sims_lambda_0_9/simulationOutput_0.9_0_0.45_0.3_5.xls
- Snail/sims_lambda_0_9/simulationOutput_0.9_0_0.1_0.1_40.xls
- Hypothetical LH/sims_lambda_0_9/simulationOutput_0.9_0_0.5_0_5.xls
- Hypothetical LH/sims_lambda_0_9/simulationOutput_0.9_0_0.5_0_40.xls
- Hypothetical LH/sims_lambda_0_9/simulationOutput_0.9_0_0.5_0_20.xls
- Hypothetical LH/sims_lambda_0_9/simulationOutput_0.9_0_0.5_0_50.xls
- Hypothetical LH/sims_lambda_0_9/simulationOutput_0.9_0_0.5_0_15.xls
- Hypothetical LH/sims_lambda_1_025/simulationOutput_1.025_0_0_0.1_15.xls
- Hypothetical LH/sims_lambda_1_025/simulationOutput_1.025_0_0_0.1_10.xls
- Hypothetical LH/sims_lambda_1_025/simulationOutput_1.025_0_0.5_0_50.xls
- Hypothetical LH/sims_lambda_0_9/simulationOutput_0.9_0_0.5_0_30.xls
- Hypothetical LH/sims_lambda_1_025/simulationOutput_1.025_0_0.5_0_40.xls
- Hypothetical LH/sims_lambda_1_025/simulationOutput_1.025_0_0.5_0_30.xls
- Hypothetical LH/sims_lambda_1_025/simulationOutput_1.025_0_0.5_0_5.xls
- Hypothetical LH/sims_lambda_1/simulationOutput_1_0_0.5_0_50.xls
- Hypothetical LH/sims_lambda_1/simulationOutput_1_0_0_0.1_10.xls
- Hypothetical LH/sims_lambda_1_025/simulationOutput_1.025_0_0.5_0_20.xls
- Hypothetical LH/sims_lambda_1/simulationOutput_1_0_0.5_0_40.xls
- Hypothetical LH/sims_lambda_1/simulationOutput_1_0_0.5_0_15.xls
- Hypothetical LH/sims_lambda_1/simulationOutput_1_0_0.5_0_20.xls
- Hypothetical LH/sims_lambda_1/simulationOutput_1_0_0.5_0_30.xls
- Hypothetical LH/sims_lambda_1/simulationOutput_1_0_0.5_0_5.xls
- Hypothetical LH/sims_lambda_0_95/simulationOutput_0.95_0_0_0.1_10.xls
- Hypothetical LH/sims_lambda_0_95/simulationOutput_0.95_0_0.5_0_30.xls
- Hypothetical LH/sims_lambda_0_95/simulationOutput_0.95_0_0.5_0_50.xls
- Hypothetical LH/sims_lambda_0_95/simulationOutput_0.95_0_0.5_0_40.xls
- Hypothetical LH/sims_lambda_0_95/simulationOutput_0.95_0_0.5_0_5.xls
- Hypothetical LH/sims_lambda_0_95/simulationOutput_0.95_0_0.5_0_20.xls
- Hypothetical LH/sims_lambda_0_95/simulationOutput_0.95_0_0.5_0_15.xls
- Snail/sims_lambda_1_025/simulationOutput_1.025_0_0.1_0.1_30.xls
- Snail/sims_lambda_1_025/simulationOutput_1.025_0_0.1_0.1_20.xls
- Snail/sims_lambda_1_025/simulationOutput_1.025_0_0.1_0.1_10.xls
- Snail/sims_lambda_1_025/simulationOutput_1.025_0_0_0_30.xls
- Snail/sims_lambda_1_025/simulationOutput_1.025_0_0.1_0.1_15.xls
- Snail/sims_lambda_1_025/simulationOutput_1.025_0_0_0_40.xls
- Snail/sims_lambda_1_025/simulationOutput_1.025_0_0.1_0.1_5.xls
- Snail/sims_lambda_1_0/simulationOutput_1_0_0.45_0.3_40.xls
- Snail/sims_lambda_1_0/simulationOutput_1_0_0.45_0.3_50.xls
- Snail/sims_lambda_1_0/simulationOutput_1_0_0.45_0.3_20.xls
- Snail/sims_lambda_1_0/simulationOutput_1_0_0.45_0.3_30.xls
- Snail/sims_lambda_1_0/simulationOutput_1_0_0.45_0.3_15.xls
- Snail/sims_lambda_1_0/simulationOutput_1_0_0.45_0.3_10.xls
- Snail/sims_lambda_0_95/simulationOutput_0.95_0_0.3_0.1_10.xls
- Snail/sims_lambda_0_95/simulationOutput_0.95_0_0.3_0.1_15.xls
- Snail/sims_lambda_0_95/simulationOutput_0.95_0_0.3_0.1_5.xls
- Snail/sims_lambda_0_95/simulationOutput_0.95_0_0.1_0_5.xls
- Snail/sims_lambda_0_95/simulationOutput_0.95_0_0.1_0_30.xls
- Snail/sims_lambda_0_95/simulationOutput_0.95_0_0.1_0_50.xls
- Snail/sims_lambda_1_0/simulationOutput_1_0_0.45_0.3_5.xls
- Snail/sims_lambda_0_9/simulationOutput_0.9_0_0.1_0.1_30.xls
- Snail/sims_lambda_0_95/simulationOutput_0.95_0_0.1_0_40.xls
- Snail/sims_lambda_0_9/simulationOutput_0.9_0_0.1_0.1_50.xls
- Snail/sims_lambda_0_9/simulationOutput_0.9_0_0.1_0.1_20.xls
- Snail/sims_lambda_0_9/simulationOutput_0.9_0_0.1_0.1_10.xls
- Snail/sims_lambda_0_9/simulationOutput_0.9_0_0_0.3_50.xls
- Snail/sims_lambda_0_9/simulationOutput_0.9_0_0.1_0.1_15.xls
- Hypothetical LH/sims_lambda_0_9/simulationOutput_0.9_0_0.5_0.3_40.xls
- Hypothetical LH/sims_lambda_0_9/simulationOutput_0.9_0_0.5_0_10.xls
- Hypothetical LH/sims_lambda_0_9/simulationOutput_0.9_0_0.5_0.3_50.xls
- Hypothetical LH/sims_lambda_0_9/simulationOutput_0.9_0_0.5_0.3_30.xls
- Snail/sims_lambda_0_9/simulationOutput_0.9_0_0_0.3_40.xls
- Hypothetical LH/sims_lambda_0_9/simulationOutput_0.9_0_0.5_0.3_20.xls
- Hypothetical LH/sims_lambda_0_9/simulationOutput_0.9_0_0.5_0.3_15.xls
- Hypothetical LH/sims_lambda_1_025/simulationOutput_1.025_0_0.5_0.3_50.xls
- Hypothetical LH/sims_lambda_1_025/simulationOutput_1.025_0_0.5_0_15.xls
- Hypothetical LH/sims_lambda_1_025/simulationOutput_1.025_0_0.5_0_10.xls
- Hypothetical LH/sims_lambda_1_025/simulationOutput_1.025_0_0.5_0.3_40.xls
- Hypothetical LH/sims_lambda_0_9/simulationOutput_0.9_0_0.5_0.3_10.xls
- Hypothetical LH/sims_lambda_1_025/simulationOutput_1.025_0_0.5_0.3_15.xls
- Hypothetical LH/sims_lambda_1_025/simulationOutput_1.025_0_0.5_0.3_30.xls
- Hypothetical LH/sims_lambda_1_025/simulationOutput_1.025_0_0.5_0.3_20.xls
- Hypothetical LH/sims_lambda_1/simulationOutput_1_0_0.5_0_10.xls
- Hypothetical LH/sims_lambda_1/simulationOutput_1_0_0.5_0.3_50.xls
- Hypothetical LH/sims_lambda_1/simulationOutput_1_0_0.5_0.3_15.xls
- Hypothetical LH/sims_lambda_1/simulationOutput_1_0_0.5_0.3_30.xls
- Hypothetical LH/sims_lambda_1/simulationOutput_1_0_0.5_0.3_40.xls
- Hypothetical LH/sims_lambda_1/simulationOutput_1_0_0.5_0.3_20.xls
- Hypothetical LH/sims_lambda_1/simulationOutput_1_0_0.5_0.3_10.xls
- Hypothetical LH/sims_lambda_0_95/simulationOutput_0.95_0_0.5_0_10.xls
- Hypothetical LH/sims_lambda_0_95/simulationOutput_0.95_0_0.5_0.3_40.xls
- Hypothetical LH/sims_lambda_0_95/simulationOutput_0.95_0_0.5_0.3_20.xls
- Hypothetical LH/sims_lambda_0_95/simulationOutput_0.95_0_0.5_0.3_30.xls
- Snail/sims_lambda_1_025/simulationOutput_1.025_0_0_0_15.xls
- Hypothetical LH/sims_lambda_0_95/simulationOutput_0.95_0_0.5_0.3_10.xls
- Hypothetical LH/sims_lambda_0_95/simulationOutput_0.95_0_0.5_0.3_50.xls
- Snail/sims_lambda_1_025/simulationOutput_1.025_0_0_0_5.xls
- Hypothetical LH/sims_lambda_0_95/simulationOutput_0.95_0_0.5_0.3_15.xls
- Snail/sims_lambda_1_025/simulationOutput_1.025_0_0_0_20.xls
- Snail/sims_lambda_1_025/simulationOutput_1.025_0_0_0_10.xls
- Snail/sims_lambda_1_025/simulationOutput_1.025_0_0_0.3_50.xls
- Snail/sims_lambda_1_025/simulationOutput_1.025_0_0_0.3_40.xls
- Snail/sims_lambda_1_0/simulationOutput_1_0_0.45_0.1_40.xls
- Snail/sims_lambda_1_0/simulationOutput_1_0_0.45_0.1_50.xls
- Snail/sims_lambda_1_025/simulationOutput_1.025_0_0_0.3_30.xls
- Snail/sims_lambda_1_0/simulationOutput_1_0_0.45_0.1_30.xls
- Snail/sims_lambda_1_0/simulationOutput_1_0_0.45_0.1_20.xls
- Snail/sims_lambda_1_0/simulationOutput_1_0_0.45_0.1_5.xls
- Snail/sims_lambda_1_0/simulationOutput_1_0_0.45_0.1_15.xls
- Snail/sims_lambda_1_0/simulationOutput_1_0_0.45_0.1_10.xls
- Snail/sims_lambda_0_95/simulationOutput_0.95_0_0.1_0_20.xls
- Snail/sims_lambda_0_95/simulationOutput_0.95_0_0.1_0_15.xls
- Snail/sims_lambda_0_95/simulationOutput_0.95_0_0.3_0.1_20.xls
- Snail/sims_lambda_0_95/simulationOutput_0.95_0_0_0_40.xls
- Snail/sims_lambda_0_95/simulationOutput_0.95_0_0_0_30.xls
- Snail/sims_lambda_0_95/simulationOutput_0.95_0_0.1_0_10.xls
- Snail/sims_lambda_0_9/simulationOutput_0.9_0_0_0.3_15.xls
- Snail/sims_lambda_0_95/simulationOutput_0.95_0_0_0_20.xls
- Snail/sims_lambda_0_9/simulationOutput_0.9_0_0_0.3_5.xls
- Snail/sims_lambda_0_9/simulationOutput_0.9_0_0_0.3_20.xls
- Snail/sims_lambda_0_9/simulationOutput_0.9_0_0_0_40.xls
- Snail/sims_lambda_0_9/simulationOutput_0.9_0_0_0_30.xls
- Snail/sims_lambda_0_9/simulationOutput_0.9_0_0_0.3_10.xls
- Snail/sims_lambda_0_9/simulationOutput_0.9_0_0_0.3_30.xls
- Hypothetical LH/sims_lambda_0_9/simulationOutput_0.9_0_0.5_0.1_50.xls
- Hypothetical LH/sims_lambda_0_9/simulationOutput_0.9_0_0.5_0.1_40.xls
- Hypothetical LH/sims_lambda_0_9/simulationOutput_0.9_0_0.5_0.1_5.xls
- Hypothetical LH/sims_lambda_0_9/simulationOutput_0.9_0_0.5_0.1_30.xls
- Hypothetical LH/sims_lambda_0_9/simulationOutput_0.9_0_0.5_0.1_20.xls
- Hypothetical LH/sims_lambda_0_9/simulationOutput_0.9_0_0.5_0.1_15.xls
- Hypothetical LH/sims_lambda_0_9/simulationOutput_0.9_0_0.5_0.1_10.xls
- Hypothetical LH/sims_lambda_1_025/simulationOutput_1.025_0_0.5_0.1_50.xls
- Hypothetical LH/sims_lambda_1_025/simulationOutput_1.025_0_0.5_0.3_10.xls
- Hypothetical LH/sims_lambda_1_025/simulationOutput_1.025_0_0.5_0.1_30.xls
- Hypothetical LH/sims_lambda_1_025/simulationOutput_1.025_0_0.5_0.1_40.xls
- Hypothetical LH/sims_lambda_1_025/simulationOutput_1.025_0_0.5_0.1_5.xls
- Hypothetical LH/sims_lambda_1_025/simulationOutput_1.025_0_0.5_0.1_15.xls
- Hypothetical LH/sims_lambda_1_025/simulationOutput_1.025_0_0.5_0.1_20.xls
- Hypothetical LH/sims_lambda_1/simulationOutput_1_0_0.5_0.1_50.xls
- Hypothetical LH/sims_lambda_1/simulationOutput_1_0_0.5_0.1_5.xls
- Hypothetical LH/sims_lambda_1/simulationOutput_1_0_0.5_0.1_40.xls
- Hypothetical LH/sims_lambda_1/simulationOutput_1_0_0.5_0.1_20.xls
- Hypothetical LH/sims_lambda_1/simulationOutput_1_0_0.5_0.1_15.xls
- Hypothetical LH/sims_lambda_1/simulationOutput_1_0_0.5_0.1_10.xls
[truncated: 372 more entries]
