# Supplementary material for: Combined Influences of Model Choice, Data Quality, and Data Quantity When Estimating Population Trends
Source: PLoS One. 2015 Jul 15;10(7):e0132255. doi: 10.1371/journal.pone.0132255 (PMC4503393; doi:10.1371/journal.pone.0132255)
Supplement: S1 Dataset — Files are organized by model type and by the input lambda value. (ZIP) [file pone.0132255.s002.zip › Hypothetical LH/sims_lambda_0_9/simulationOutput_0.9_0_0.5_0.3_5.xls]

Percent_Decline_True	Median_Percent_Decline_Matrix	Median_Percent_Decline_Matrix_stable	Median_Percent_Decline_Scalar	Difference_True_Matrix	Difference_True_Matrix_Stable	Difference_True_Scalar
46.590370	97.702296	NaN	89.997627	-51.111926	NaN	-43.407257
43.329844	81.179811	NaN	72.131298	-37.849967	NaN	-28.801454
13.181718	95.133865	NaN	69.735042	-81.952147	NaN	-56.553324
89.293004	30.126670	NaN	-33.816971	59.166334	NaN	123.109975
85.810562	58.795219	NaN	38.906728	27.015342	NaN	46.903833
75.006295	86.169823	NaN	34.509715	-11.163528	NaN	40.496580
36.350896	64.698642	NaN	58.679632	-28.347747	NaN	-22.328736
60.054734	49.684876	NaN	28.073097	10.369857	NaN	31.981637
60.689022	95.588696	NaN	73.001141	-34.899674	NaN	-12.312118
84.009815	98.411062	NaN	96.464707	-14.401247	NaN	-12.454891
90.454691	86.564808	NaN	86.433554	3.889883	NaN	4.021137
69.400635	92.817565	NaN	85.576654	-23.416930	NaN	-16.176019
82.090321	68.078132	NaN	21.740503	14.012189	NaN	60.349818
23.903743	73.049348	NaN	72.176600	-49.145605	NaN	-48.272857
76.884492	50.574785	NaN	42.856247	26.309707	NaN	34.028245
74.715942	92.888842	NaN	67.900553	-18.172900	NaN	6.815389
83.938641	83.548640	NaN	77.666048	0.390001	NaN	6.272593
72.619356	39.170582	NaN	-38.740108	33.448774	NaN	111.359464
26.915103	79.043994	NaN	84.372770	-52.128891	NaN	-57.457667
73.090121	96.675601	NaN	87.455723	-23.585480	NaN	-14.365602
58.762442	82.608944	NaN	72.729919	-23.846502	NaN	-13.967478
87.942406	54.082477	NaN	72.674786	33.859929	NaN	15.267620
-46.170701	68.980390	NaN	70.649956	-115.151091	NaN	-116.820657
58.571851	91.096684	NaN	82.054198	-32.524833	NaN	-23.482347
4.290744	99.526792	NaN	90.044850	-95.236049	NaN	-85.754106
52.636495	74.484969	NaN	33.591509	-21.848474	NaN	19.044986
68.385420	98.087877	NaN	95.578550	-29.702457	NaN	-27.193130
60.635270	68.388259	NaN	90.843362	-7.752988	NaN	-30.208092
88.773823	94.972043	NaN	61.808865	-6.198220	NaN	26.964958
33.902770	94.308374	NaN	79.310589	-60.405604	NaN	-45.407819
74.273249	81.278229	NaN	62.169453	-7.004980	NaN	12.103796
85.707523	98.536638	NaN	97.364247	-12.829115	NaN	-11.656724
87.605199	-49.806030	NaN	42.337095	137.411228	NaN	45.268104
76.646018	81.289858	NaN	71.260132	-4.643840	NaN	5.385886
91.965973	85.896173	NaN	79.741774	6.069800	NaN	12.224200
65.636915	86.534751	NaN	89.195498	-20.897835	NaN	-23.558583
74.284078	58.422510	NaN	-29.821688	15.861568	NaN	104.105766
36.049291	-47.004883	NaN	-62.166060	83.054174	NaN	98.215351
78.750819	90.587324	NaN	91.005768	-11.836504	NaN	-12.254948
-3.662403	98.570002	NaN	95.130918	-102.232405	NaN	-98.793322
69.522797	48.776605	NaN	81.181819	20.746191	NaN	-11.659023
73.436600	79.771153	NaN	63.032732	-6.334553	NaN	10.403868
73.416380	94.735244	NaN	44.544398	-21.318864	NaN	28.871982
90.489696	97.945983	NaN	90.777116	-7.456287	NaN	-0.287420
93.442751	93.862000	NaN	-7.935155	-0.419249	NaN	101.377906
-5.118345	-5.058018	NaN	64.380500	-0.060326	NaN	-69.498844
82.063139	92.757762	NaN	88.776487	-10.694623	NaN	-6.713348
55.709998	97.062284	NaN	92.919233	-41.352285	NaN	-37.209235
73.471814	55.885463	NaN	28.060669	17.586352	NaN	45.411145
22.248232	87.625067	NaN	69.769133	-65.376835	NaN	-47.520900
68.126997	86.315352	NaN	75.298962	-18.188355	NaN	-7.171965
76.985628	91.169645	NaN	72.216376	-14.184017	NaN	4.769252
64.668878	90.826015	NaN	96.758775	-26.157136	NaN	-32.089897
93.526049	82.109713	NaN	75.060897	11.416336	NaN	18.465151
-18.513955	75.038894	NaN	87.375432	-93.552849	NaN	-105.889388
73.766494	89.906167	NaN	87.171327	-16.139673	NaN	-13.404833
31.485805	74.430933	NaN	62.806798	-42.945127	NaN	-31.320993
60.694495	71.964176	NaN	8.699326	-11.269681	NaN	51.995169
39.695479	79.987923	NaN	62.058959	-40.292444	NaN	-22.363480
57.235761	43.757323	NaN	63.682758	13.478438	NaN	-6.446997
59.242821	75.825931	NaN	77.214595	-16.583110	NaN	-17.971774
56.723877	96.558161	NaN	98.553851	-39.834284	NaN	-41.829974
63.215713	86.296710	NaN	45.818985	-23.080998	NaN	17.396728
31.889765	82.459577	NaN	17.727908	-50.569812	NaN	14.161858
46.796269	95.564549	NaN	90.194667	-48.768280	NaN	-43.398398
90.823164	0.674680	NaN	-86.257071	90.148483	NaN	177.080235
84.151025	81.275447	NaN	79.370568	2.875577	NaN	4.780457
43.061643	82.450761	NaN	9.847730	-39.389118	NaN	33.213914
52.101990	53.589829	NaN	-16.850877	-1.487839	NaN	68.952867
79.528466	54.217874	NaN	26.168312	25.310593	NaN	53.360155
89.372646	76.223225	NaN	31.002920	13.149420	NaN	58.369725
55.213797	87.415660	NaN	83.831674	-32.201864	NaN	-28.617877
78.533956	94.726525	NaN	93.010828	-16.192569	NaN	-14.476872
43.609678	88.856890	NaN	78.486323	-45.247213	NaN	-34.876646
92.347259	75.732334	NaN	93.370792	16.614924	NaN	-1.023534
74.996636	94.989200	NaN	71.693229	-19.992564	NaN	3.303407
68.892809	99.330722	NaN	92.466571	-30.437913	NaN	-23.573763
95.001329	97.187751	NaN	84.011539	-2.186423	NaN	10.989790
68.019312	86.890867	NaN	-6.231013	-18.871555	NaN	74.250325
86.246245	91.724462	NaN	74.010145	-5.478217	NaN	12.236100
67.373551	82.600762	NaN	69.501252	-15.227212	NaN	-2.127701
86.713282	34.642127	NaN	-87.763523	52.071155	NaN	174.476805
55.296367	95.338909	NaN	36.725793	-40.042543	NaN	18.570573
76.203822	76.400373	NaN	73.521725	-0.196552	NaN	2.682096
84.276859	65.061923	NaN	75.126277	19.214936	NaN	9.150582
68.491150	94.867219	NaN	92.928027	-26.376069	NaN	-24.436877
66.460056	86.516128	NaN	89.160699	-20.056073	NaN	-22.700644
61.660998	84.406276	NaN	33.496040	-22.745277	NaN	28.164958
69.797775	90.111760	NaN	93.948931	-20.313985	NaN	-24.151156
77.934203	98.414205	NaN	82.513109	-20.480003	NaN	-4.578907
52.046075	73.032520	NaN	52.791009	-20.986445	NaN	-0.744934
74.217549	85.440615	NaN	74.830084	-11.223066	NaN	-0.612535
36.996464	90.925638	NaN	22.177932	-53.929175	NaN	14.818532
11.022090	93.480576	NaN	97.237948	-82.458486	NaN	-86.215858
63.205476	96.440598	NaN	91.420775	-33.235122	NaN	-28.215300
55.052032	2.200905	NaN	20.632645	52.851128	NaN	34.419387
82.065916	82.916426	NaN	41.939467	-0.850510	NaN	40.126448
78.209474	52.745368	NaN	-85.061650	25.464106	NaN	163.271125
64.627238	63.427470	NaN	-9.055566	1.199768	NaN	73.682804
60.903224	1.121515	NaN	65.097152	59.781709	NaN	-4.193928
77.626246	99.110738	NaN	86.118470	-21.484492	NaN	-8.492224
43.931172	47.089729	NaN	70.589458	-3.158557	NaN	-26.658286
62.861397	92.430662	NaN	86.689695	-29.569266	NaN	-23.828299
87.006752	98.106115	NaN	92.772286	-11.099362	NaN	-5.765534
64.815990	97.196226	NaN	87.171352	-32.380236	NaN	-22.355362
55.798861	71.732211	NaN	52.644078	-15.933350	NaN	3.154783
60.567927	79.379201	NaN	75.712430	-18.811274	NaN	-15.144503
-3.461866	29.542568	NaN	64.294219	-33.004434	NaN	-67.756085
66.175191	84.631542	NaN	58.421290	-18.456351	NaN	7.753901
77.630633	93.172780	NaN	81.402904	-15.542147	NaN	-3.772271
62.477099	97.034743	NaN	97.738296	-34.557644	NaN	-35.261197
42.541827	68.755584	NaN	80.679137	-26.213757	NaN	-38.137310
65.932016	97.816183	NaN	68.776102	-31.884167	NaN	-2.844086
59.628950	91.455092	NaN	74.694302	-31.826142	NaN	-15.065352
73.720710	83.127838	NaN	91.747473	-9.407128	NaN	-18.026763
87.495751	96.458335	NaN	59.781084	-8.962584	NaN	27.714667
93.932086	83.916564	NaN	59.511324	10.015522	NaN	34.420762
47.606082	76.214113	NaN	93.539220	-28.608031	NaN	-45.933139
68.618629	99.718652	NaN	92.573304	-31.100023	NaN	-23.954675
70.985007	94.144472	NaN	80.796877	-23.159465	NaN	-9.811870
36.631377	95.773500	NaN	93.275921	-59.142122	NaN	-56.644544
92.531286	88.505893	NaN	10.282973	4.025394	NaN	82.248313
43.810883	89.592158	NaN	7.170055	-45.781274	NaN	36.640829
61.119402	-74.642221	NaN	-0.451537	135.761623	NaN	61.570939
83.847477	95.766487	NaN	74.754900	-11.919011	NaN	9.092577
75.593494	94.957093	NaN	93.821968	-19.363600	NaN	-18.228475
58.416750	67.804008	NaN	50.714762	-9.387258	NaN	7.701988
81.927520	90.488018	NaN	82.800059	-8.560498	NaN	-0.872538
61.691472	85.694610	NaN	86.209365	-24.003138	NaN	-24.517893
52.736900	58.720794	NaN	51.475043	-5.983895	NaN	1.261856
76.976063	97.525457	NaN	87.544792	-20.549394	NaN	-10.568728
55.254414	97.940267	NaN	92.658217	-42.685852	NaN	-37.403802
92.330386	86.026116	NaN	91.295517	6.304269	NaN	1.034869
72.781516	65.163561	NaN	41.044390	7.617955	NaN	31.737126
89.488457	86.007478	NaN	67.655077	3.480980	NaN	21.833380
54.774726	87.512081	NaN	78.308881	-32.737355	NaN	-23.534155
44.614227	96.701616	NaN	89.271243	-52.087389	NaN	-44.657017
88.322463	95.874833	NaN	86.946959	-7.552369	NaN	1.375505
61.119518	98.300990	NaN	94.300945	-37.181472	NaN	-33.181427
57.348240	-25.255617	NaN	-77.111066	82.603857	NaN	134.459306
85.088948	77.785798	NaN	67.875161	7.303150	NaN	17.213787
82.500199	73.213213	NaN	-37.911787	9.286986	NaN	120.411986
77.734002	-11.900973	NaN	33.403996	89.634975	NaN	44.330006
85.237119	86.500247	NaN	74.197380	-1.263128	NaN	11.039739
75.594010	97.233441	NaN	70.392092	-21.639431	NaN	5.201918
90.612978	90.855924	NaN	88.961711	-0.242946	NaN	1.651268
68.494067	54.980032	NaN	-3.135770	13.514035	NaN	71.629837
67.100238	91.767649	NaN	79.189665	-24.667411	NaN	-12.089427
66.827160	40.025964	NaN	70.643263	26.801196	NaN	-3.816103
61.865168	86.199980	NaN	69.674121	-24.334812	NaN	-7.808953
73.702337	32.741546	NaN	-36.660430	40.960791	NaN	110.362767
90.435512	96.873888	NaN	95.022078	-6.438376	NaN	-4.586566
89.289018	96.756219	NaN	73.227644	-7.467202	NaN	16.061373
86.597886	68.687146	NaN	-28.631028	17.910741	NaN	115.228915
79.721280	97.328559	NaN	77.989362	-17.607279	NaN	1.731918
43.257473	94.283389	NaN	84.186859	-51.025916	NaN	-40.929386
84.810800	59.139068	NaN	-18.346538	25.671731	NaN	103.157337
88.103575	94.306350	NaN	55.676214	-6.202775	NaN	32.427361
65.809491	63.428713	NaN	66.388432	2.380778	NaN	-0.578941
82.441595	76.395708	NaN	35.305892	6.045888	NaN	47.135703
86.617928	69.933152	NaN	73.683763	16.684776	NaN	12.934166
88.995265	63.309405	NaN	-33.598795	25.685860	NaN	122.594060
47.228946	11.054351	NaN	-192.854659	36.174595	NaN	240.083605
81.244349	98.982366	NaN	97.829321	-17.738018	NaN	-16.584973
73.938164	90.688042	NaN	79.306860	-16.749878	NaN	-5.368697
82.078298	92.699797	NaN	60.434024	-10.621498	NaN	21.644274
81.513721	86.172041	NaN	39.416520	-4.658320	NaN	42.097200
76.746967	89.630080	NaN	41.802761	-12.883113	NaN	34.944206
64.326403	88.793141	NaN	76.500705	-24.466739	NaN	-12.174303
54.993785	84.957130	NaN	70.289309	-29.963345	NaN	-15.295524
6.506265	33.267747	NaN	68.101872	-26.761482	NaN	-61.595607
68.473955	41.087001	NaN	-12.385738	27.386954	NaN	80.859693
71.256123	-5.985661	NaN	-13.931440	77.241784	NaN	85.187563
88.123419	94.133177	NaN	94.041904	-6.009758	NaN	-5.918485
80.503347	89.412423	NaN	59.171922	-8.909076	NaN	21.331425
84.763210	94.374422	NaN	95.669755	-9.611212	NaN	-10.906544
72.344224	-0.005498	NaN	46.792048	72.349722	NaN	25.552176
65.120581	97.490603	NaN	43.216088	-32.370022	NaN	21.904493
77.430874	84.688138	NaN	71.260158	-7.257264	NaN	6.170715
85.324810	76.075357	NaN	70.216757	9.249453	NaN	15.108053
54.493443	-94.222210	NaN	44.063915	148.715654	NaN	10.429529
87.060092	69.430757	NaN	75.860411	17.629336	NaN	11.199681
75.454118	53.048350	NaN	62.469848	22.405768	NaN	12.984270
69.173147	82.041103	NaN	37.463769	-12.867956	NaN	31.709377
31.425220	93.160381	NaN	90.115019	-61.735161	NaN	-58.689799
87.291984	-618.860012	NaN	35.616613	706.151996	NaN	51.675371
90.136166	94.401723	NaN	83.046626	-4.265557	NaN	7.089541
75.306376	88.237961	NaN	97.023294	-12.931585	NaN	-21.716918
66.279351	-17.797616	NaN	49.341994	84.076967	NaN	16.937357
91.535445	31.667989	NaN	-199.085874	59.867456	NaN	290.621319
70.365949	91.901650	NaN	91.705866	-21.535701	NaN	-21.339916
23.559307	88.571854	NaN	68.896130	-65.012547	NaN	-45.336823
84.044388	82.632926	NaN	50.443361	1.411462	NaN	33.601027
86.102765	87.233992	NaN	91.834513	-1.131226	NaN	-5.731748
74.081618	78.782868	NaN	46.573193	-4.701250	NaN	27.508425
83.824892	94.822710	NaN	29.004907	-10.997818	NaN	54.819985
54.654244	70.135421	NaN	86.396807	-15.481177	NaN	-31.742563
33.927849	82.764359	NaN	84.230430	-48.836511	NaN	-50.302581
46.136262	67.770422	NaN	0.939811	-21.634160	NaN	45.196451
84.904458	94.587341	NaN	13.530879	-9.682883	NaN	71.373579
74.706706	-17.467698	NaN	46.074287	92.174403	NaN	28.632419
84.627825	89.254957	NaN	69.099293	-4.627131	NaN	15.528532
70.508620	94.000118	NaN	95.611750	-23.491498	NaN	-25.103130
66.727321	59.136192	NaN	-59.446484	7.591128	NaN	126.173804
81.720575	98.833398	NaN	89.018048	-17.112824	NaN	-7.297473
26.181957	94.634551	NaN	94.575708	-68.452594	NaN	-68.393751
30.387927	36.676458	NaN	47.863293	-6.288530	NaN	-17.475366
59.037042	99.738062	NaN	73.474328	-40.701020	NaN	-14.437286
51.878001	76.330556	NaN	47.544629	-24.452555	NaN	4.333372
59.455085	-85.076638	NaN	-160.850579	144.531723	NaN	220.305663
90.400500	94.083051	NaN	38.724316	-3.682551	NaN	51.676185
73.389763	83.158995	NaN	70.524300	-9.769232	NaN	2.865463
63.172000	82.424533	NaN	-44.369712	-19.252533	NaN	107.541712
73.616591	79.810198	NaN	69.766312	-6.193607	NaN	3.850279
-40.099703	87.849871	NaN	62.218887	-127.949574	NaN	-102.318590
89.082406	97.094240	NaN	93.352179	-8.011834	NaN	-4.269773
66.967221	3.694633	NaN	-19.668976	63.272588	NaN	86.636198
33.887314	76.704462	NaN	-9.665963	-42.817148	NaN	43.553277
51.483386	96.256765	NaN	94.324725	-44.773379	NaN	-42.841339
81.283766	85.120689	NaN	88.331851	-3.836923	NaN	-7.048085
56.394518	6.960103	NaN	-171.618581	49.434415	NaN	228.013100
88.399771	95.211582	NaN	67.368215	-6.811811	NaN	21.031556
21.071521	89.850735	NaN	64.118004	-68.779214	NaN	-43.046483
34.187244	30.155902	NaN	5.788344	4.031342	NaN	28.398900
84.289373	79.070160	NaN	54.588239	5.219213	NaN	29.701134
61.727458	68.133256	NaN	52.923084	-6.405798	NaN	8.804374
75.739039	45.479480	NaN	56.519188	30.259559	NaN	19.219851
55.902978	92.454097	NaN	47.508888	-36.551119	NaN	8.394090
43.887179	72.309550	NaN	67.049217	-28.422371	NaN	-23.162037
80.390038	66.632448	NaN	50.933314	13.757590	NaN	29.456725
42.207878	94.492710	NaN	96.117333	-52.284832	NaN	-53.909455
57.788987	71.236835	NaN	1.580389	-13.447847	NaN	56.208598
71.363378	89.326382	NaN	88.493664	-17.963005	NaN	-17.130287
54.793932	93.426674	NaN	47.850361	-38.632742	NaN	6.943571
73.527287	98.278647	NaN	90.645458	-24.751360	NaN	-17.118171
73.177720	97.499971	NaN	88.540479	-24.322251	NaN	-15.362759
71.917974	97.582172	NaN	83.457893	-25.664198	NaN	-11.539919
78.380850	99.293786	NaN	85.586408	-20.912936	NaN	-7.205558
67.330555	96.222462	NaN	87.040435	-28.891906	NaN	-19.709880
89.053338	59.528036	NaN	74.685242	29.525302	NaN	14.368096
84.613097	86.214622	NaN	61.414651	-1.601525	NaN	23.198447
86.610726	61.128737	NaN	58.021477	25.481990	NaN	28.589249
71.766620	47.245137	NaN	24.904441	24.521483	NaN	46.862179
-16.128423	97.054281	NaN	75.461711	-113.182704	NaN	-91.590134
75.681024	96.657146	NaN	91.889610	-20.976122	NaN	-16.208586
86.124267	84.341436	NaN	94.030573	1.782831	NaN	-7.906306
51.841097	87.430176	NaN	91.843595	-35.589079	NaN	-40.002498
19.487442	-9.549358	NaN	56.777072	29.036800	NaN	-37.289630
91.172742	92.541572	NaN	55.118347	-1.368830	NaN	36.054396
39.545810	98.384933	NaN	82.694885	-58.839123	NaN	-43.149076
41.830334	40.602461	NaN	-40.019044	1.227873	NaN	81.849378
80.470198	96.421848	NaN	84.886828	-15.951650	NaN	-4.416630
75.976462	96.592211	NaN	73.793921	-20.615749	NaN	2.182541
78.948377	68.930121	NaN	-5.304387	10.018255	NaN	84.252764
73.628993	76.672604	NaN	24.444687	-3.043610	NaN	49.184306
25.187598	63.708807	NaN	80.524115	-38.521208	NaN	-55.336517
77.409361	92.964823	NaN	55.444301	-15.555462	NaN	21.965060
93.492463	-109.820744	NaN	42.229717	203.313207	NaN	51.262746
66.855232	62.233425	NaN	66.088852	4.621806	NaN	0.766380
29.511006	85.378211	NaN	83.574956	-55.867205	NaN	-54.063950
87.233435	23.294929	NaN	-31.148939	63.938505	NaN	118.382373
76.622183	94.463310	NaN	94.569204	-17.841126	NaN	-17.947021
83.413501	74.160283	NaN	59.635531	9.253219	NaN	23.777970
65.671843	89.907647	NaN	54.142026	-24.235804	NaN	11.529817
30.515924	88.775965	NaN	77.548393	-58.260041	NaN	-47.032469
63.298473	62.395418	NaN	4.638370	0.903055	NaN	58.660103
77.195443	71.144153	NaN	80.946143	6.051290	NaN	-3.750700
89.831524	93.019183	NaN	85.106290	-3.187659	NaN	4.725234
68.853832	99.045868	NaN	21.324172	-30.192036	NaN	47.529660
75.617308	84.754013	NaN	95.927158	-9.136704	NaN	-20.309849
54.238764	96.883266	NaN	75.111218	-42.644502	NaN	-20.872453
87.793955	96.935002	NaN	85.875506	-9.141048	NaN	1.918449
81.678938	95.380972	NaN	63.080938	-13.702034	NaN	18.597999
91.236457	91.575520	NaN	44.554451	-0.339063	NaN	46.682006
62.615758	97.135804	NaN	95.757367	-34.520046	NaN	-33.141609
63.751272	90.368565	NaN	39.892460	-26.617292	NaN	23.858813
62.404273	96.564896	NaN	49.617117	-34.160624	NaN	12.787156
53.480861	70.619166	NaN	36.516616	-17.138304	NaN	16.964245
15.273296	98.751691	NaN	91.972050	-83.478396	NaN	-76.698754
59.701129	88.946363	NaN	48.908173	-29.245234	NaN	10.792956
74.971314	97.522507	NaN	86.429691	-22.551193	NaN	-11.458377
81.015984	89.089009	NaN	22.406241	-8.073025	NaN	58.609743
79.611274	71.399424	NaN	81.835488	8.211850	NaN	-2.224213
79.825567	98.016770	NaN	78.684519	-18.191203	NaN	1.141048
66.148001	95.587328	NaN	92.611047	-29.439327	NaN	-26.463046
6.835905	77.784694	NaN	75.860801	-70.948789	NaN	-69.024896
58.474655	80.792225	NaN	80.990619	-22.317571	NaN	-22.515965
55.458946	84.618818	NaN	71.567250	-29.159872	NaN	-16.108305
9.389717	92.585141	NaN	71.877853	-83.195424	NaN	-62.488137
71.316346	95.710442	NaN	84.908232	-24.394096	NaN	-13.591886
51.780373	90.852779	NaN	63.422163	-39.072406	NaN	-11.641790
64.516037	67.710724	NaN	-18.996809	-3.194687	NaN	83.512846
74.700434	96.112350	NaN	90.105685	-21.411916	NaN	-15.405251
46.683424	77.439699	NaN	31.283755	-30.756274	NaN	15.399669
68.284844	94.769246	NaN	85.791269	-26.484402	NaN	-17.506424
72.334625	31.624348	NaN	51.613023	40.710277	NaN	20.721602
83.946267	68.418250	NaN	16.577895	15.528017	NaN	67.368372
84.453676	98.777673	NaN	69.802137	-14.323998	NaN	14.651539
92.170043	31.524361	NaN	55.703098	60.645682	NaN	36.466944
72.253126	94.962774	NaN	92.076627	-22.709647	NaN	-19.823500
90.136560	95.814888	NaN	89.395419	-5.678328	NaN	0.741141
37.436703	66.310602	NaN	71.034524	-28.873898	NaN	-33.597821
89.329495	19.713095	NaN	-59.537195	69.616400	NaN	148.866690
79.799282	94.323477	NaN	-8.141378	-14.524195	NaN	87.940660
82.883932	85.928678	NaN	40.673959	-3.044747	NaN	42.209972
61.534594	86.352074	NaN	65.904146	-24.817480	NaN	-4.369553
85.260041	84.812099	NaN	-10.191780	0.447942	NaN	95.451821
51.692364	78.191088	NaN	-26.106031	-26.498724	NaN	77.798395
45.766387	74.165024	NaN	30.978320	-28.398636	NaN	14.788067
72.246741	98.114203	NaN	97.322241	-25.867462	NaN	-25.075500
35.674154	92.455653	NaN	90.689692	-56.781499	NaN	-55.015538
93.248382	92.933791	NaN	59.293917	0.314590	NaN	33.954464
83.031023	94.628858	NaN	88.982120	-11.597835	NaN	-5.951096
47.555967	98.227138	NaN	95.331719	-50.671172	NaN	-47.775752
69.746754	87.602754	NaN	92.221631	-17.856000	NaN	-22.474877
83.598977	93.747566	NaN	35.971008	-10.148588	NaN	47.627969
88.663079	93.856350	NaN	93.589553	-5.193271	NaN	-4.926474
36.468093	96.040926	NaN	80.028592	-59.572833	NaN	-43.560499
80.077576	82.492235	NaN	81.959819	-2.414660	NaN	-1.882244
80.026583	91.961146	NaN	89.798669	-11.934563	NaN	-9.772086
70.390763	73.571032	NaN	44.080106	-3.180269	NaN	26.310657
9.481672	94.318369	NaN	81.621271	-84.836697	NaN	-72.139599
94.877444	82.760603	NaN	27.208049	12.116841	NaN	67.669396
86.513851	91.911869	NaN	93.907555	-5.398018	NaN	-7.393704
91.772145	-32.295779	NaN	3.309370	124.067924	NaN	88.462775
61.020110	94.992504	NaN	90.718516	-33.972394	NaN	-29.698407
81.511181	98.218651	NaN	97.547327	-16.707469	NaN	-16.036145
72.110015	91.504529	NaN	60.151691	-19.394514	NaN	11.958324
66.390620	98.169737	NaN	91.906512	-31.779118	NaN	-25.515892
67.414106	82.597206	NaN	23.814839	-15.183100	NaN	43.599267
50.078774	69.854317	NaN	70.936299	-19.775543	NaN	-20.857524
76.545732	91.366487	NaN	61.792355	-14.820755	NaN	14.753377
62.891606	76.516886	NaN	-57.083362	-13.625280	NaN	119.974968
70.985895	74.327272	NaN	56.101662	-3.341377	NaN	14.884233
59.911259	69.485894	NaN	66.205804	-9.574635	NaN	-6.294545
90.258566	71.672801	NaN	28.471202	18.585765	NaN	61.787364
75.893209	97.958833	NaN	87.268701	-22.065623	NaN	-11.375492
70.987744	75.943314	NaN	88.797821	-4.955570	NaN	-17.810077
64.550034	95.053431	NaN	91.838149	-30.503397	NaN	-27.288114
29.691650	98.234536	NaN	90.599588	-68.542886	NaN	-60.907938
25.981646	85.278143	NaN	68.788131	-59.296498	NaN	-42.806485
32.615334	98.707832	NaN	91.980318	-66.092499	NaN	-59.364985
50.553343	-439.407638	NaN	-386.523165	489.960981	NaN	437.076508
65.320726	48.335398	NaN	49.232487	16.985327	NaN	16.088239
24.372157	70.067573	NaN	87.188195	-45.695415	NaN	-62.816038
60.339070	-101.953813	NaN	-111.479574	162.292883	NaN	171.818644
59.730262	35.340959	NaN	84.498172	24.389303	NaN	-24.767910
78.049935	45.088086	NaN	65.092790	32.961849	NaN	12.957144
84.647650	60.332225	NaN	80.849426	24.315425	NaN	3.798224
69.596418	22.349864	NaN	34.218956	47.246554	NaN	35.377463
43.064448	98.254494	NaN	91.919661	-55.190046	NaN	-48.855213
94.832238	89.649251	NaN	89.973442	5.182988	NaN	4.858797
78.774926	79.805995	NaN	55.269992	-1.031069	NaN	23.504934
91.541416	39.443848	NaN	55.671154	52.097568	NaN	35.870262
64.543687	87.257568	NaN	22.849913	-22.713881	NaN	41.693775
89.382889	96.147982	NaN	87.786985	-6.765093	NaN	1.595904
86.040937	36.402516	NaN	-11.135211	49.638421	NaN	97.176148
50.529954	59.320304	NaN	76.744709	-8.790351	NaN	-26.214755
73.967557	79.578989	NaN	77.765122	-5.611432	NaN	-3.797564
86.529441	93.698462	NaN	93.426703	-7.169020	NaN	-6.897261
72.066490	97.779590	NaN	92.544722	-25.713101	NaN	-20.478232
75.516925	31.115432	NaN	58.292637	44.401493	NaN	17.224288
43.525170	96.192514	NaN	88.107920	-52.667344	NaN	-44.582750
57.075493	92.024018	NaN	73.729982	-34.948526	NaN	-16.654489
76.381795	83.809324	NaN	83.191834	-7.427529	NaN	-6.810038
92.353415	89.213109	NaN	79.420251	3.140305	NaN	12.933164
86.323186	99.272242	NaN	93.693140	-12.949056	NaN	-7.369954
48.268638	92.148284	NaN	83.786343	-43.879646	NaN	-35.517705
48.799664	-129.309982	NaN	63.348177	178.109645	NaN	-14.548513
-33.709054	96.650940	NaN	24.117646	-130.359995	NaN	-57.826700
64.493196	-36.160659	NaN	-75.268992	100.653855	NaN	139.762188
84.065610	-50.332910	NaN	44.930799	134.398520	NaN	39.134811
77.074898	93.519541	NaN	89.256435	-16.444643	NaN	-12.181537
88.836302	88.106173	NaN	4.846991	0.730129	NaN	83.989311
53.775804	81.826332	NaN	85.270784	-28.050528	NaN	-31.494980
50.279103	78.861562	NaN	49.280809	-28.582460	NaN	0.998294
61.043186	37.351264	NaN	-52.818583	23.691922	NaN	113.861769
77.873479	84.194877	NaN	78.683800	-6.321398	NaN	-0.810321
80.157400	16.028343	NaN	63.856468	64.129057	NaN	16.300932
70.962206	70.845917	NaN	76.901417	0.116289	NaN	-5.939211
63.832749	77.101801	NaN	48.154439	-13.269052	NaN	15.678310
83.768027	35.552375	NaN	-165.336430	48.215652	NaN	249.104456
77.048268	50.796512	NaN	89.245604	26.251756	NaN	-12.197336
67.956236	84.047821	NaN	66.861511	-16.091585	NaN	1.094725
76.574817	79.959637	NaN	39.728378	-3.384820	NaN	36.846439
51.366385	99.797727	NaN	97.962845	-48.431342	NaN	-46.596460
54.830192	71.333669	NaN	49.433879	-16.503477	NaN	5.396314
89.733459	90.863817	NaN	94.209128	-1.130357	NaN	-4.475668
70.171753	60.006036	NaN	62.471861	10.165717	NaN	7.699892
64.438773	85.990201	NaN	44.750812	-21.551428	NaN	19.687961
86.586995	94.076921	NaN	94.275661	-7.489926	NaN	-7.688666
43.369876	84.734217	NaN	92.308982	-41.364341	NaN	-48.939106
86.042632	97.392025	NaN	72.263982	-11.349394	NaN	13.778649
34.397145	94.807211	NaN	96.229886	-60.410066	NaN	-61.832741
68.125847	82.661187	NaN	-249.209762	-14.535340	NaN	317.335609
85.616821	85.320462	NaN	59.474533	0.296359	NaN	26.142288
81.852170	85.950133	NaN	88.498934	-4.097963	NaN	-6.646764
36.526247	85.616857	NaN	87.855478	-49.090610	NaN	-51.329231
84.274125	96.814844	NaN	91.196864	-12.540719	NaN	-6.922739
55.497549	81.080917	NaN	75.049210	-25.583368	NaN	-19.551661
73.795318	61.432358	NaN	41.281446	12.362959	NaN	32.513871
59.689749	97.126094	NaN	66.219258	-37.436344	NaN	-6.529509
60.019308	82.551271	NaN	31.851773	-22.531963	NaN	28.167535
88.625710	88.884120	NaN	76.065306	-0.258410	NaN	12.560404
58.926490	96.541851	NaN	91.798191	-37.615361	NaN	-32.871701
86.510097	96.102100	NaN	84.738188	-9.592003	NaN	1.771909
86.091081	89.335227	NaN	60.841996	-3.244146	NaN	25.249085
68.362599	75.233842	NaN	10.135333	-6.871243	NaN	58.227267
72.126553	35.605259	NaN	40.469247	36.521294	NaN	31.657307
24.559597	77.439382	NaN	33.975239	-52.879786	NaN	-9.415643
60.146022	-87.420338	NaN	-3.372792	147.566359	NaN	63.518813
24.999872	75.188033	NaN	93.573728	-50.188161	NaN	-68.573855
91.882105	11.683916	NaN	39.270877	80.198189	NaN	52.611228
53.419509	81.557779	NaN	48.989076	-28.138271	NaN	4.430432
64.101846	98.517763	NaN	71.253468	-34.415917	NaN	-7.151622
48.918132	78.104512	NaN	81.420581	-29.186380	NaN	-32.502450
71.232486	85.191066	NaN	71.063231	-13.958580	NaN	0.169254
80.964761	11.024383	NaN	-0.828071	69.940378	NaN	81.792832
78.809337	72.281980	NaN	48.124972	6.527357	NaN	30.684365
89.481076	83.054725	NaN	29.196976	6.426352	NaN	60.284100
82.085904	98.433569	NaN	93.045215	-16.347665	NaN	-10.959312
71.310169	51.648815	NaN	-15.504347	19.661354	NaN	86.814516
85.126838	90.654911	NaN	93.145177	-5.528073	NaN	-8.018340
51.998286	75.520435	NaN	49.009567	-23.522149	NaN	2.988719
89.386642	74.188827	NaN	12.045563	15.197816	NaN	77.341079
86.173871	72.533065	NaN	15.322687	13.640806	NaN	70.851184
77.482387	-176.868190	NaN	-143.977167	254.350578	NaN	221.459555
69.544682	99.074404	NaN	74.982556	-29.529722	NaN	-5.437875
84.347803	84.708499	NaN	68.371042	-0.360696	NaN	15.976761
-17.032378	93.871082	NaN	16.622948	-110.903460	NaN	-33.655326
69.480106	95.464088	NaN	17.273930	-25.983982	NaN	52.206176
85.943607	49.632695	NaN	9.086447	36.310912	NaN	76.857160
75.895712	82.764217	NaN	40.256274	-6.868504	NaN	35.639438
72.118101	74.498610	NaN	66.690570	-2.380508	NaN	5.427531
83.431176	91.190904	NaN	82.564073	-7.759728	NaN	0.867103
40.930858	84.469493	NaN	90.823033	-43.538635	NaN	-49.892175
66.482408	98.897774	NaN	84.246671	-32.415367	NaN	-17.764263
71.397621	88.117733	NaN	78.126960	-16.720112	NaN	-6.729339
-6.149826	96.260393	NaN	89.834376	-102.410219	NaN	-95.984202
65.967793	91.679542	NaN	88.032395	-25.711748	NaN	-22.064601
78.477921	98.207591	NaN	89.807247	-19.729670	NaN	-11.329325
73.934370	-198.527440	NaN	-29.932642	272.461810	NaN	103.867011
81.990818	65.051417	NaN	58.641170	16.939401	NaN	23.349648
65.369373	63.655811	NaN	72.101643	1.713562	NaN	-6.732270
86.757295	88.696112	NaN	93.049844	-1.938817	NaN	-6.292549
48.269936	79.243774	NaN	66.304342	-30.973837	NaN	-18.034406
30.198542	98.084742	NaN	97.044535	-67.886199	NaN	-66.845992
73.355239	-50.226880	NaN	-0.509334	123.582119	NaN	73.864573
93.867264	92.107368	NaN	84.327702	1.759896	NaN	9.539562
46.506899	10.562102	NaN	-202.018374	35.944798	NaN	248.525273
62.360079	88.656977	NaN	92.595682	-26.296898	NaN	-30.235603
31.008118	83.418220	NaN	67.671334	-52.410102	NaN	-36.663215
-11.524593	70.937288	NaN	45.839924	-82.461881	NaN	-57.364518
84.049856	41.280487	NaN	31.219028	42.769369	NaN	52.830828
79.203828	60.270819	NaN	36.805744	18.933008	NaN	42.398083
67.350305	88.982766	NaN	54.949988	-21.632460	NaN	12.400317
93.833298	81.552954	NaN	-138.578325	12.280343	NaN	232.411623
43.816511	91.894000	NaN	74.183147	-48.077488	NaN	-30.366636
41.418579	98.462376	NaN	96.964436	-57.043796	NaN	-55.545857
59.773100	98.704898	NaN	53.980672	-38.931798	NaN	5.792428
44.781196	96.189484	NaN	96.877677	-51.408288	NaN	-52.096481
72.475378	96.519099	NaN	92.595473	-24.043721	NaN	-20.120095
44.976336	69.816843	NaN	-37.181590	-24.840506	NaN	82.157926
75.521074	89.159106	NaN	57.279638	-13.638032	NaN	18.241436
57.676886	36.356953	NaN	63.859971	21.319933	NaN	-6.183085
83.846631	98.581095	NaN	97.127501	-14.734464	NaN	-13.280870
66.749385	95.873683	NaN	92.439975	-29.124298	NaN	-25.690590
70.910034	93.322792	NaN	93.484995	-22.412758	NaN	-22.574960
82.706901	76.405257	NaN	74.414824	6.301645	NaN	8.292078
24.966262	69.074017	NaN	51.978339	-44.107755	NaN	-27.012076
83.509075	84.115603	NaN	82.234834	-0.606528	NaN	1.274241
71.872599	94.096389	NaN	91.912819	-22.223790	NaN	-20.040219
-15.762071	85.197539	NaN	86.961696	-100.959610	NaN	-102.723767
63.911443	47.870536	NaN	9.389647	16.040907	NaN	54.521796
84.238013	47.408865	NaN	1.980739	36.829148	NaN	82.257275
60.331859	96.090753	NaN	96.796182	-35.758894	NaN	-36.464324
14.145669	86.809542	NaN	91.134043	-72.663873	NaN	-76.988374
48.483591	98.346580	NaN	98.279826	-49.862989	NaN	-49.796235
66.058074	74.519763	NaN	67.508985	-8.461689	NaN	-1.450911
92.821551	66.415976	NaN	20.954049	26.405575	NaN	71.867503
76.608265	97.956312	NaN	88.365138	-21.348047	NaN	-11.756873
68.409391	72.167663	NaN	20.467937	-3.758271	NaN	47.941455
65.507536	76.029468	NaN	52.770723	-10.521933	NaN	12.736812
43.557267	62.461311	NaN	28.932715	-18.904044	NaN	14.624552
78.841633	84.466340	NaN	88.018737	-5.624706	NaN	-9.177104
84.402873	98.651141	NaN	91.385950	-14.248268	NaN	-6.983077
86.662548	99.060759	NaN	49.637938	-12.398211	NaN	37.024609
53.807089	24.075061	NaN	59.354577	29.732028	NaN	-5.547489
51.335200	84.078301	NaN	24.520906	-32.743101	NaN	26.814293
86.590584	86.095535	NaN	67.541844	0.495048	NaN	19.048740
63.295399	75.605980	NaN	-111.554101	-12.310581	NaN	174.849500
83.923610	93.129322	NaN	75.045734	-9.205712	NaN	8.877877
71.619097	99.149791	NaN	96.271390	-27.530694	NaN	-24.652293
54.839324	48.453258	NaN	80.252233	6.386065	NaN	-25.412910
-90.930292	98.582100	NaN	88.750869	-189.512391	NaN	-179.681160
77.264194	91.889783	NaN	94.986704	-14.625589	NaN	-17.722510
82.803400	96.940429	NaN	92.488515	-14.137029	NaN	-9.685115
8.642039	86.313806	NaN	52.227372	-77.671768	NaN	-43.585333
28.283758	-19.594824	NaN	33.879173	47.878582	NaN	-5.595415
82.000310	47.732390	NaN	67.129519	34.267920	NaN	14.870791
76.757500	90.525125	NaN	81.247086	-13.767625	NaN	-4.489587
82.993372	82.242256	NaN	72.824187	0.751115	NaN	10.169184
86.162938	45.736893	NaN	30.720781	40.426044	NaN	55.442157
34.153543	82.215766	NaN	82.511395	-48.062224	NaN	-48.357853
69.388472	75.767311	NaN	25.536687	-6.378838	NaN	43.851785
77.408570	89.179394	NaN	82.434033	-11.770825	NaN	-5.025464
42.647290	92.636815	NaN	87.230532	-49.989524	NaN	-44.583242
67.343226	90.969298	NaN	83.557537	-23.626072	NaN	-16.214311
53.356778	66.933532	NaN	79.732148	-13.576754	NaN	-26.375370
61.444439	76.103854	NaN	41.315502	-14.659415	NaN	20.128937
60.356630	95.417132	NaN	89.610816	-35.060502	NaN	-29.254187
91.695835	41.019985	NaN	63.410738	50.675850	NaN	28.285097
38.426168	71.974765	NaN	-12.947435	-33.548598	NaN	51.373602
79.268382	86.531641	NaN	64.760072	-7.263259	NaN	14.508309
70.182339	94.296952	NaN	32.942353	-24.114613	NaN	37.239986
49.588817	85.541181	NaN	57.584814	-35.952363	NaN	-7.995997
94.384575	96.195417	NaN	86.690387	-1.810842	NaN	7.694188
69.731838	75.711754	NaN	74.307409	-5.979916	NaN	-4.575571
54.071045	90.087205	NaN	85.238298	-36.016160	NaN	-31.167253
56.618904	65.531938	NaN	45.402718	-8.913034	NaN	11.216186
55.519835	81.604624	NaN	88.876107	-26.084789	NaN	-33.356272
70.363884	97.735205	NaN	89.176232	-27.371322	NaN	-18.812349
79.683543	90.842850	NaN	89.071765	-11.159307	NaN	-9.388222
72.975012	80.579726	NaN	50.783018	-7.604714	NaN	22.191994
31.942409	75.674133	NaN	80.599363	-43.731724	NaN	-48.656954
-40.290334	92.793598	NaN	89.912298	-133.083931	NaN	-130.202631
68.903897	95.518976	NaN	87.525716	-26.615080	NaN	-18.621819
68.575722	90.218146	NaN	89.727884	-21.642424	NaN	-21.152161
28.627897	91.492258	NaN	83.894278	-62.864361	NaN	-55.266380
28.666837	-21.968013	NaN	32.055534	50.634850	NaN	-3.388697
72.801395	61.825630	NaN	-3.513535	10.975765	NaN	76.314930
55.617617	73.406194	NaN	49.782454	-17.788578	NaN	5.835163
88.220595	90.978859	NaN	96.605745	-2.758264	NaN	-8.385150
75.166391	84.619763	NaN	50.991920	-9.453372	NaN	24.174470
80.328797	19.335561	NaN	19.639685	60.993236	NaN	60.689112
61.145518	98.109033	NaN	98.873535	-36.963515	NaN	-37.728017
55.852075	93.453225	NaN	17.758084	-37.601150	NaN	38.093991
43.798914	56.904942	NaN	39.584000	-13.106028	NaN	4.214915
87.388194	82.797606	NaN	-107.118578	4.590588	NaN	194.506772
82.672294	88.891887	NaN	64.557131	-6.219593	NaN	18.115163
91.652861	86.603969	NaN	81.390139	5.048892	NaN	10.262722
54.958523	22.139430	NaN	53.679728	32.819093	NaN	1.278795
50.546283	73.211533	NaN	74.900840	-22.665250	NaN	-24.354556
59.395733	90.962924	NaN	86.538591	-31.567191	NaN	-27.142858
59.671429	20.537259	NaN	23.085498	39.134171	NaN	36.585932
63.524385	95.142462	NaN	91.106683	-31.618077	NaN	-27.582298
53.917083	92.299998	NaN	86.021051	-38.382915	NaN	-32.103968
68.441439	97.319195	NaN	96.550252	-28.877756	NaN	-28.108813
72.124008	64.361678	NaN	33.221336	7.762329	NaN	38.902672
47.219515	97.299111	NaN	89.117016	-50.079597	NaN	-41.897501
82.919072	93.389259	NaN	66.493138	-10.470187	NaN	16.425933
86.256726	36.765946	NaN	-127.796666	49.490780	NaN	214.053391
-3.342528	96.010747	NaN	66.229528	-99.353275	NaN	-69.572055
83.565330	98.337385	NaN	80.757193	-14.772055	NaN	2.808137
82.104933	65.394129	NaN	64.946991	16.710804	NaN	17.157942
42.192788	-9.304104	NaN	18.888750	51.496893	NaN	23.304038
6.659739	95.738374	NaN	90.581391	-89.078635	NaN	-83.921652
44.667593	90.029576	NaN	89.452287	-45.361983	NaN	-44.784694
90.469299	86.538688	NaN	60.624149	3.930611	NaN	29.845151
-38.437334	93.366828	NaN	90.393686	-131.804162	NaN	-128.831019
76.182470	57.156409	NaN	-269.060575	19.026061	NaN	345.243045
79.889943	91.077932	NaN	53.296121	-11.187989	NaN	26.593822
74.222382	54.642951	NaN	64.395805	19.579431	NaN	9.826577
74.030109	54.774585	NaN	46.470836	19.255524	NaN	27.559273
87.849393	38.293459	NaN	-307.369519	49.555934	NaN	395.218912
85.175813	93.064013	NaN	52.324340	-7.888200	NaN	32.851472
84.771991	93.122309	NaN	80.870535	-8.350318	NaN	3.901456
55.560724	-51.980418	NaN	-41.717498	107.541142	NaN	97.278222
55.558390	67.239571	NaN	20.101898	-11.681181	NaN	35.456492
31.082827	87.159952	NaN	78.893571	-56.077125	NaN	-47.810744
65.944194	85.137041	NaN	90.402045	-19.192847	NaN	-24.457851
91.385134	68.453982	NaN	67.604152	22.931152	NaN	23.780983
54.006380	85.473863	NaN	89.140951	-31.467482	NaN	-35.134570
50.389326	84.870664	NaN	59.364005	-34.481338	NaN	-8.974679
77.808126	96.304520	NaN	67.878077	-18.496394	NaN	9.930049
76.415934	86.704815	NaN	59.179581	-10.288881	NaN	17.236353
65.421326	94.580816	NaN	87.387814	-29.159490	NaN	-21.966488
65.115541	67.615206	NaN	0.101878	-2.499665	NaN	65.013663
88.666530	70.851288	NaN	0.875040	17.815242	NaN	87.791490
18.566540	87.679634	NaN	76.471801	-69.113094	NaN	-57.905261
78.755541	50.209442	NaN	3.969462	28.546099	NaN	74.786079
36.371910	85.030146	NaN	65.957531	-48.658236	NaN	-29.585621
95.277158	44.853395	NaN	-9.516666	50.423763	NaN	104.793824
83.841595	74.605299	NaN	43.374565	9.236296	NaN	40.467030
80.654559	60.961713	NaN	79.429865	19.692846	NaN	1.224693
81.518865	83.922324	NaN	70.406515	-2.403459	NaN	11.112350
61.661186	98.182694	NaN	97.806971	-36.521507	NaN	-36.145785
82.703841	43.487328	NaN	26.441509	39.216513	NaN	56.262332
87.841323	88.435868	NaN	94.638780	-0.594545	NaN	-6.797457
86.196220	74.920567	NaN	62.121270	11.275653	NaN	24.074950
87.746059	-43.742911	NaN	26.696455	131.488970	NaN	61.049604
88.936756	99.558469	NaN	93.678392	-10.621713	NaN	-4.741636
71.620160	61.284303	NaN	-71.310512	10.335857	NaN	142.930673
75.960399	97.390989	NaN	81.017392	-21.430590	NaN	-5.056993
80.114386	51.068125	NaN	65.220148	29.046262	NaN	14.894238
49.123285	98.286374	NaN	80.834969	-49.163090	NaN	-31.711685
84.077722	27.505456	NaN	78.455076	56.572266	NaN	5.622647
82.440611	96.306885	NaN	55.473800	-13.866274	NaN	26.966811
78.938182	44.334949	NaN	9.095091	34.603233	NaN	69.843091
88.398307	84.524949	NaN	94.857996	3.873358	NaN	-6.459689
81.547987	91.086624	NaN	76.108516	-9.538637	NaN	5.439471
86.673894	86.862530	NaN	67.702292	-0.188636	NaN	18.971602
73.820653	96.077503	NaN	90.265524	-22.256850	NaN	-16.444871
91.166555	92.627727	NaN	85.894925	-1.461172	NaN	5.271630
59.877785	90.288435	NaN	20.011811	-30.410650	NaN	39.865974
65.978240	88.522012	NaN	76.537023	-22.543772	NaN	-10.558783
46.202907	82.338377	NaN	94.365205	-36.135470	NaN	-48.162298
64.142212	84.644619	NaN	32.226741	-20.502408	NaN	31.915471
96.595129	68.884443	NaN	73.775925	27.710686	NaN	22.819204
86.887732	92.468377	NaN	45.372698	-5.580645	NaN	41.515034
67.910644	77.066665	NaN	-169.429997	-9.156021	NaN	237.340642
-17.305278	90.878788	NaN	68.744273	-108.184066	NaN	-86.049551
42.444305	60.655313	NaN	-62.098838	-18.211009	NaN	104.543143
77.155373	75.404290	NaN	62.790304	1.751083	NaN	14.365069
64.580534	95.158192	NaN	84.943446	-30.577657	NaN	-20.362912
80.947462	93.215693	NaN	88.012560	-12.268231	NaN	-7.065097
62.931364	95.832175	NaN	81.617059	-32.900810	NaN	-18.685694
81.773583	84.474162	NaN	65.972671	-2.700579	NaN	15.800913
68.096321	56.814623	NaN	6.097390	11.281699	NaN	61.998931
41.738166	77.142207	NaN	84.435232	-35.404041	NaN	-42.697066
75.790897	-1.480695	NaN	55.029700	77.271592	NaN	20.761197
72.929837	86.043736	NaN	80.429731	-13.113899	NaN	-7.499895
84.043159	90.406806	NaN	90.452586	-6.363647	NaN	-6.409426
66.902076	88.634328	NaN	48.525461	-21.732252	NaN	18.376615
35.499663	89.573818	NaN	15.629731	-54.074155	NaN	19.869932
89.836603	86.852475	NaN	43.008899	2.984127	NaN	46.827704
88.949194	63.848615	NaN	47.355529	25.100579	NaN	41.593665
33.752801	94.945312	NaN	74.098918	-61.192511	NaN	-40.346117
11.039144	79.209441	NaN	68.921443	-68.170297	NaN	-57.882299
86.148500	92.674593	NaN	79.750559	-6.526093	NaN	6.397940
66.252775	96.272822	NaN	93.441350	-30.020047	NaN	-27.188574
62.609147	90.093298	NaN	85.468423	-27.484151	NaN	-22.859277
74.472545	96.859374	NaN	92.428930	-22.386829	NaN	-17.956386
51.976277	88.483844	NaN	46.777246	-36.507566	NaN	5.199031
50.746554	77.994805	NaN	65.335284	-27.248251	NaN	-14.588730
70.668867	97.987385	NaN	44.953914	-27.318518	NaN	25.714953
82.210446	81.178306	NaN	50.125943	1.032140	NaN	32.084503
77.275296	87.604405	NaN	60.985488	-10.329108	NaN	16.289808
86.397101	96.750041	NaN	86.256127	-10.352941	NaN	0.140974
82.536675	81.365599	NaN	-14.245141	1.171076	NaN	96.781816
94.660042	94.186410	NaN	92.934709	0.473632	NaN	1.725333
57.783618	73.506055	NaN	49.686114	-15.722437	NaN	8.097505
49.710529	70.375622	NaN	10.870683	-20.665093	NaN	38.839846
47.397974	55.888983	NaN	-227.089517	-8.491010	NaN	274.487491
28.299060	96.862748	NaN	37.067571	-68.563689	NaN	-8.768511
62.817883	75.221376	NaN	67.617288	-12.403493	NaN	-4.799405
74.647411	99.180972	NaN	97.736455	-24.533562	NaN	-23.089045
54.683242	24.727891	NaN	-721.414932	29.955351	NaN	776.098174
85.719643	94.769732	NaN	77.772258	-9.050090	NaN	7.947385
74.477114	86.039861	NaN	7.003959	-11.562747	NaN	67.473156
92.208431	97.277384	NaN	81.986721	-5.068953	NaN	10.221711
76.686717	98.649102	NaN	84.420239	-21.962384	NaN	-7.733522
81.769095	85.603343	NaN	-1.536915	-3.834249	NaN	83.306009
44.721334	52.971304	NaN	30.552299	-8.249971	NaN	14.169034
82.270108	88.379913	NaN	71.303493	-6.109805	NaN	10.966615
20.365320	93.391318	NaN	77.234415	-73.025998	NaN	-56.869094
86.374165	76.480983	NaN	42.624313	9.893182	NaN	43.749852
79.937339	87.171898	NaN	63.450858	-7.234559	NaN	16.486481
65.174908	86.407737	NaN	18.310705	-21.232829	NaN	46.864204
80.847651	79.972533	NaN	64.955620	0.875118	NaN	15.892030
8.428976	56.254417	NaN	79.647231	-47.825441	NaN	-71.218255
84.968418	72.572290	NaN	19.033990	12.396128	NaN	65.934428
56.081778	-204.814668	NaN	-39.791621	260.896446	NaN	95.873398
86.008658	88.743325	NaN	47.267044	-2.734668	NaN	38.741614
80.928237	76.934603	NaN	61.582289	3.993635	NaN	19.345948
81.642527	98.247730	NaN	89.067716	-16.605203	NaN	-7.425189
60.914272	89.402115	NaN	89.762137	-28.487842	NaN	-28.847865
33.207685	96.006158	NaN	69.105079	-62.798473	NaN	-35.897394
85.373040	67.041212	NaN	-47.929188	18.331828	NaN	133.302227
84.657984	86.952654	NaN	11.945536	-2.294671	NaN	72.712448
88.055896	68.645832	NaN	67.516985	19.410064	NaN	20.538911
68.566515	83.276717	NaN	86.705848	-14.710202	NaN	-18.139333
60.667379	82.679238	NaN	50.879756	-22.011859	NaN	9.787623
92.538838	96.856238	NaN	85.531944	-4.317400	NaN	7.006894
34.997321	76.165040	NaN	45.383957	-41.167719	NaN	-10.386636
71.286523	85.189629	NaN	92.192494	-13.903105	NaN	-20.905971
86.985870	34.604808	NaN	-40.073861	52.381062	NaN	127.059731
86.232507	90.905380	NaN	95.012534	-4.672873	NaN	-8.780027
71.312119	86.995813	NaN	79.201472	-15.683694	NaN	-7.889352
76.789032	81.864499	NaN	72.660416	-5.075467	NaN	4.128617
62.809455	84.110785	NaN	-113.270534	-21.301330	NaN	176.079989
67.403721	89.424124	NaN	95.321040	-22.020404	NaN	-27.917319
89.351625	96.838418	NaN	91.175432	-7.486793	NaN	-1.823807
91.091761	67.296416	NaN	-0.307136	23.795344	NaN	91.398897
67.473518	87.490911	NaN	54.341590	-20.017393	NaN	13.131929
81.012935	96.699117	NaN	81.625510	-15.686183	NaN	-0.612576
65.996171	98.596116	NaN	97.960660	-32.599945	NaN	-31.964490
39.881179	98.430743	NaN	96.315604	-58.549564	NaN	-56.434425
64.520789	96.865071	NaN	92.220330	-32.344282	NaN	-27.699541
69.065382	98.666377	NaN	96.117836	-29.600995	NaN	-27.052454
80.918403	70.891651	NaN	47.000242	10.026751	NaN	33.918160
85.357742	92.451758	NaN	91.193988	-7.094016	NaN	-5.836246
86.687544	61.076746	NaN	82.395872	25.610798	NaN	4.291672
90.709115	95.305911	NaN	92.972752	-4.596796	NaN	-2.263637
73.938293	74.569040	NaN	83.587070	-0.630747	NaN	-9.648777
93.711803	95.390251	NaN	90.075369	-1.678448	NaN	3.636434
60.138307	88.426324	NaN	74.988357	-28.288016	NaN	-14.850049
86.459812	72.507397	NaN	80.625203	13.952415	NaN	5.834609
77.836194	85.191218	NaN	49.207385	-7.355025	NaN	28.628809
25.462339	96.672256	NaN	57.259148	-71.209917	NaN	-31.796809
77.329709	60.337952	NaN	72.910023	16.991757	NaN	4.419686
80.462587	94.696016	NaN	98.043525	-14.233429	NaN	-17.580938
92.150111	91.843700	NaN	84.971028	0.306411	NaN	7.179083
79.115186	38.520343	NaN	71.735207	40.594843	NaN	7.379978
83.279511	57.669702	NaN	78.638013	25.609809	NaN	4.641498
45.077217	87.752761	NaN	90.602207	-42.675544	NaN	-45.524990
70.619228	98.705045	NaN	79.367060	-28.085817	NaN	-8.747832
80.800125	99.170633	NaN	94.035608	-18.370508	NaN	-13.235483
91.931877	89.818252	NaN	69.877097	2.113625	NaN	22.054781
84.230931	-119.810159	NaN	-41.760191	204.041090	NaN	125.991122
30.399582	-3.852209	NaN	-17.088134	34.251791	NaN	47.487716
85.762097	-53.462828	NaN	-143.208112	139.224925	NaN	228.970209
66.818866	99.191566	NaN	97.380024	-32.372700	NaN	-30.561159
90.913841	77.508504	NaN	77.870263	13.405337	NaN	13.043578
66.028399	90.422100	NaN	87.425745	-24.393700	NaN	-21.397346
88.990326	95.314813	NaN	91.151581	-6.324487	NaN	-2.161255
90.141772	88.312178	NaN	59.431896	1.829594	NaN	30.709876
86.490394	85.760216	NaN	83.214444	0.730178	NaN	3.275950
30.789346	91.801162	NaN	76.069687	-61.011816	NaN	-45.280341
68.913331	12.944720	NaN	60.715295	55.968610	NaN	8.198036
85.574270	93.095937	NaN	91.044329	-7.521666	NaN	-5.470059
86.723390	83.704463	NaN	80.082516	3.018927	NaN	6.640874
85.961061	90.505201	NaN	90.717502	-4.544140	NaN	-4.756441
88.814924	69.727138	NaN	58.704856	19.087786	NaN	30.110068
46.036605	92.010372	NaN	86.246346	-45.973767	NaN	-40.209741
83.107152	90.303589	NaN	95.490867	-7.196436	NaN	-12.383715
87.990988	37.015827	NaN	39.873586	50.975161	NaN	48.117402
80.385985	96.501999	NaN	20.070980	-16.116014	NaN	60.315005
55.525657	57.396645	NaN	32.760862	-1.870987	NaN	22.764795
65.326349	84.565661	NaN	78.482960	-19.239313	NaN	-13.156611
57.948859	93.833396	NaN	69.057747	-35.884537	NaN	-11.108888
69.781269	56.504170	NaN	35.962751	13.277099	NaN	33.818518
-22.712180	24.450003	NaN	30.468190	-47.162182	NaN	-53.180370
61.228936	95.718541	NaN	98.361170	-34.489605	NaN	-37.132234
70.105146	95.123837	NaN	95.363801	-25.018691	NaN	-25.258656
91.989461	12.289495	NaN	-15.294575	79.699965	NaN	107.284035
68.710293	97.437141	NaN	87.696807	-28.726848	NaN	-18.986514
77.580888	79.024511	NaN	48.691725	-1.443623	NaN	28.889164
58.026704	85.095520	NaN	54.473136	-27.068816	NaN	3.553568
65.583981	87.129390	NaN	71.418037	-21.545409	NaN	-5.834056
76.620688	31.833112	NaN	66.681496	44.787576	NaN	9.939192
58.679072	-95.000555	NaN	-68.313279	153.679627	NaN	126.992351
81.132723	92.580383	NaN	68.046614	-11.447660	NaN	13.086108
86.781219	-32.521072	NaN	-1.930166	119.302291	NaN	88.711385
75.327784	-150.388490	NaN	-120.445978	225.716274	NaN	195.773762
64.539904	96.504938	NaN	86.991938	-31.965034	NaN	-22.452034
59.765608	86.849091	NaN	59.330495	-27.083483	NaN	0.435113
85.056533	35.347050	NaN	-5.614053	49.709483	NaN	90.670586
-105.774896	82.858287	NaN	-74.854899	-188.633183	NaN	-30.919997
74.118890	87.790091	NaN	78.617935	-13.671201	NaN	-4.499045
77.031431	37.873426	NaN	81.629117	39.158005	NaN	-4.597686
54.777846	83.759397	NaN	64.059339	-28.981551	NaN	-9.281493
82.678185	52.117627	NaN	-355.437294	30.560558	NaN	438.115479
79.170070	73.855808	NaN	51.953592	5.314262	NaN	27.216478
92.569766	-840.828243	NaN	31.256824	933.398010	NaN	61.312943
82.009786	88.535582	NaN	91.791960	-6.525796	NaN	-9.782174
78.800783	82.442322	NaN	80.855907	-3.641539	NaN	-2.055124
81.878515	49.291444	NaN	22.814074	32.587071	NaN	59.064440
84.367748	51.222671	NaN	13.645763	33.145077	NaN	70.721985
7.230802	74.649917	NaN	30.105165	-67.419115	NaN	-22.874363
62.733470	65.858714	NaN	49.451019	-3.125245	NaN	13.282450
80.030581	96.713337	NaN	34.069348	-16.682757	NaN	45.961233
73.099239	89.761823	NaN	88.176650	-16.662584	NaN	-15.077411
67.424864	95.250885	NaN	94.602537	-27.826020	NaN	-27.177673
90.817983	76.580164	NaN	-65.407457	14.237820	NaN	156.225440
84.195696	90.208164	NaN	86.039818	-6.012469	NaN	-1.844122
47.621415	88.436160	NaN	73.879969	-40.814744	NaN	-26.258554
77.978315	30.437252	NaN	51.936422	47.541063	NaN	26.041893
58.341040	58.795102	NaN	56.464689	-0.454062	NaN	1.876352
88.907614	80.658490	NaN	21.938068	8.249124	NaN	66.969546
81.915672	77.823770	NaN	46.493255	4.091903	NaN	35.422417
6.223294	81.848510	NaN	84.451962	-75.625216	NaN	-78.228668
70.978960	58.423046	NaN	74.145815	12.555914	NaN	-3.166855
69.687377	-79.764396	NaN	9.701877	149.451773	NaN	59.985500
58.920867	93.829142	NaN	98.779408	-34.908275	NaN	-39.858541
74.699591	80.489369	NaN	-5.700545	-5.789778	NaN	80.400136
56.467740	91.443905	NaN	88.342948	-34.976165	NaN	-31.875208
53.287932	95.915685	NaN	96.141219	-42.627752	NaN	-42.853287
70.511919	86.651334	NaN	44.293127	-16.139416	NaN	26.218792
62.005323	98.007549	NaN	97.502519	-36.002226	NaN	-35.497196
72.520949	99.379784	NaN	95.996731	-26.858835	NaN	-23.475781
36.730568	-3.488458	NaN	21.045604	40.219027	NaN	15.684965
82.742619	2.273363	NaN	-12.673992	80.469256	NaN	95.416612
-2.266785	81.208992	NaN	80.272880	-83.475777	NaN	-82.539665
75.797617	66.320336	NaN	21.439585	9.477281	NaN	54.358032
65.955026	78.841362	NaN	-54.043691	-12.886336	NaN	119.998717
44.206259	11.180984	NaN	60.696035	33.025274	NaN	-16.489776
73.990314	76.998249	NaN	79.963846	-3.007934	NaN	-5.973532
52.498930	85.635447	NaN	87.686633	-33.136517	NaN	-35.187703
38.009801	83.350826	NaN	55.094311	-45.341025	NaN	-17.084510
63.861165	99.039974	NaN	91.678573	-35.178808	NaN	-27.817407
57.956078	95.964075	NaN	93.745872	-38.007997	NaN	-35.789794
83.902077	87.212567	NaN	72.711081	-3.310491	NaN	11.190996
78.786465	84.518717	NaN	30.152802	-5.732252	NaN	48.633663
76.862948	67.231864	NaN	95.278642	9.631084	NaN	-18.415694
52.679264	67.781639	NaN	76.282961	-15.102375	NaN	-23.603697
75.100800	95.283509	NaN	55.464349	-20.182709	NaN	19.636451
63.612349	90.392271	NaN	-48.032199	-26.779922	NaN	111.644548
63.654141	92.560991	NaN	70.442479	-28.906849	NaN	-6.788337
85.670527	85.469666	NaN	35.614638	0.200861	NaN	50.055890
75.131362	94.651404	NaN	91.939275	-19.520042	NaN	-16.807913
89.350958	82.894864	NaN	71.823729	6.456094	NaN	17.527229
-1.406529	96.502549	NaN	66.385370	-97.909079	NaN	-67.791899
93.619098	83.126636	NaN	80.847206	10.492462	NaN	12.771892
56.804990	97.062739	NaN	94.279469	-40.257750	NaN	-37.474479
56.853252	46.621666	NaN	28.423356	10.231586	NaN	28.429896
62.555318	98.683851	NaN	96.239049	-36.128534	NaN	-33.683731
89.589141	95.647265	NaN	84.476324	-6.058124	NaN	5.112817
86.034796	20.605139	NaN	44.576139	65.429657	NaN	41.458657
81.925686	69.370242	NaN	29.479078	12.555444	NaN	52.446608
71.273169	87.020275	NaN	26.385245	-15.747106	NaN	44.887924
41.112588	95.289617	NaN	75.248932	-54.177029	NaN	-34.136344
68.447325	79.885461	NaN	69.672907	-11.438136	NaN	-1.225582
57.729956	65.094024	NaN	81.862042	-7.364068	NaN	-24.132085
89.380712	52.526853	NaN	89.609473	36.853859	NaN	-0.228762
72.272360	86.081392	NaN	49.388811	-13.809033	NaN	22.883549
89.278892	97.784343	NaN	88.458488	-8.505450	NaN	0.820405
4.310332	89.475336	NaN	71.943291	-85.165004	NaN	-67.632959
95.825573	80.848770	NaN	86.748319	14.976802	NaN	9.077253
77.453991	38.345635	NaN	49.752962	39.108356	NaN	27.701029
35.328126	10.730416	NaN	91.447058	24.597711	NaN	-56.118931
47.235062	96.745724	NaN	97.372729	-49.510662	NaN	-50.137667
67.434074	-247.108701	NaN	-96.307915	314.542775	NaN	163.741989
57.398839	75.643885	NaN	62.791963	-18.245045	NaN	-5.393123
69.170318	90.583533	NaN	83.411987	-21.413214	NaN	-14.241669
54.327748	-77.106500	NaN	12.107736	131.434249	NaN	42.220012
77.273578	95.185172	NaN	79.933848	-17.911595	NaN	-2.660270
60.224089	80.154895	NaN	74.130409	-19.930806	NaN	-13.906320
57.408787	90.490163	NaN	73.929996	-33.081376	NaN	-16.521209
92.412557	94.159906	NaN	95.971650	-1.747349	NaN	-3.559093
76.562198	57.521794	NaN	64.104673	19.040404	NaN	12.457524
78.409953	90.251275	NaN	89.015114	-11.841322	NaN	-10.605162
89.022649	88.692160	NaN	81.256366	0.330489	NaN	7.766283
76.842364	-2496.139155	NaN	-113.477655	2572.981519	NaN	190.320019
75.394344	91.861164	NaN	86.485386	-16.466820	NaN	-11.091042
69.012274	97.989901	NaN	86.784190	-28.977628	NaN	-17.771916
87.156241	91.563852	NaN	95.964307	-4.407612	NaN	-8.808066
29.624860	91.217742	NaN	63.880682	-61.592883	NaN	-34.255823
78.713728	51.161833	NaN	77.574177	27.551896	NaN	1.139551
26.710136	52.737884	NaN	-8.387527	-26.027748	NaN	35.097663
57.999728	95.785621	NaN	84.473641	-37.785893	NaN	-26.473913
27.913283	93.884273	NaN	26.923020	-65.970990	NaN	0.990262
46.312308	93.192385	NaN	93.282721	-46.880078	NaN	-46.970413
58.538149	81.108927	NaN	56.614616	-22.570778	NaN	1.923533
66.504916	91.525622	NaN	68.153439	-25.020706	NaN	-1.648523
73.396565	81.920462	NaN	71.665855	-8.523897	NaN	1.730710
87.046216	68.026066	NaN	-10.215918	19.020150	NaN	97.262134
72.639578	87.867309	NaN	54.561057	-15.227730	NaN	18.078521
46.355167	97.749154	NaN	97.228256	-51.393986	NaN	-50.873088
38.701552	6.601510	NaN	-34.062532	32.100042	NaN	72.764084
83.969016	80.937811	NaN	64.266418	3.031205	NaN	19.702598
23.833016	86.191533	NaN	62.007824	-62.358517	NaN	-38.174808
68.718268	89.188695	NaN	78.342617	-20.470426	NaN	-9.624349
33.128334	76.516822	NaN	64.086629	-43.388488	NaN	-30.958295
25.158307	20.471179	NaN	64.571534	4.687128	NaN	-39.413227
48.689084	87.535405	NaN	89.144984	-38.846321	NaN	-40.455900
62.680779	83.495752	NaN	64.029536	-20.814972	NaN	-1.348756
86.513751	-40.142820	NaN	70.415162	126.656571	NaN	16.098589
72.506278	86.396918	NaN	88.930191	-13.890639	NaN	-16.423913
33.215368	93.015379	NaN	50.852862	-59.800011	NaN	-17.637494
71.423246	54.704788	NaN	49.784497	16.718459	NaN	21.638750
69.398922	84.856434	NaN	51.398227	-15.457512	NaN	18.000695
32.293282	-353.212739	NaN	-12.049229	385.506021	NaN	44.342511
79.003956	94.165593	NaN	82.791800	-15.161637	NaN	-3.787844
43.509585	96.926365	NaN	83.221145	-53.416781	NaN	-39.711561
40.086581	79.624480	NaN	48.476281	-39.537899	NaN	-8.389699
90.021032	-84.284029	NaN	-93.217185	174.305061	NaN	183.238217
58.595385	93.859525	NaN	83.159373	-35.264141	NaN	-24.563989
82.539947	79.751450	NaN	83.013328	2.788497	NaN	-0.473381
92.718917	89.205399	NaN	80.463723	3.513518	NaN	12.255194
80.712208	46.464143	NaN	84.319277	34.248065	NaN	-3.607069
31.608332	83.341358	NaN	58.154155	-51.733026	NaN	-26.545823
63.825820	93.016590	NaN	79.043956	-29.190770	NaN	-15.218136
46.410037	92.579121	NaN	88.122167	-46.169084	NaN	-41.712130
75.503562	96.775216	NaN	86.593920	-21.271654	NaN	-11.090358
75.146470	20.778030	NaN	8.893055	54.368440	NaN	66.253415
59.891897	88.813941	NaN	81.615838	-28.922044	NaN	-21.723941
59.845878	8.586252	NaN	62.842158	51.259626	NaN	-2.996280
73.121250	89.033864	NaN	90.372868	-15.912613	NaN	-17.251617
54.836769	85.415936	NaN	47.180558	-30.579167	NaN	7.656211
86.733181	89.668284	NaN	74.894947	-2.935103	NaN	11.838234
83.077703	-29.947530	NaN	21.091783	113.025232	NaN	61.985920
62.258114	99.664150	NaN	90.829051	-37.406036	NaN	-28.570937
72.418801	99.584868	NaN	99.134577	-27.166067	NaN	-26.715776
77.450060	82.196690	NaN	-20.293081	-4.746630	NaN	97.743141
78.002301	80.166449	NaN	75.654450	-2.164148	NaN	2.347851
89.691911	75.980153	NaN	48.271908	13.711758	NaN	41.420003
74.334739	93.714754	NaN	87.568114	-19.380014	NaN	-13.233374
66.898820	97.062857	NaN	90.243373	-30.164038	NaN	-23.344553
87.443790	84.535109	NaN	10.870358	2.908680	NaN	76.573431
69.499031	96.424118	NaN	91.138191	-26.925087	NaN	-21.639160
74.850560	-13.711570	NaN	-25.452480	88.562130	NaN	100.303040
45.126220	87.974070	NaN	50.010694	-42.847849	NaN	-4.884474
84.015883	92.885176	NaN	86.581411	-8.869294	NaN	-2.565528
78.595708	69.540048	NaN	75.887106	9.055660	NaN	2.708602
66.469845	64.951890	NaN	75.479259	1.517955	NaN	-9.009414
37.415455	98.901510	NaN	96.347664	-61.486055	NaN	-58.932208
67.517155	95.544523	NaN	86.647845	-28.027368	NaN	-19.130690
70.916541	80.633441	NaN	70.200054	-9.716900	NaN	0.716487
89.661629	88.727531	NaN	75.334218	0.934097	NaN	14.327411
56.039508	-80.019555	NaN	-148.591231	136.059064	NaN	204.630740
72.581013	80.893611	NaN	59.812735	-8.312598	NaN	12.768278
83.647033	44.992951	NaN	14.794429	38.654082	NaN	68.852604
76.927751	89.807255	NaN	56.366059	-12.879504	NaN	20.561692
73.493247	86.986678	NaN	85.677962	-13.493431	NaN	-12.184715
83.651606	71.064394	NaN	76.668807	12.587212	NaN	6.982799
61.766966	94.457444	NaN	64.499304	-32.690478	NaN	-2.732339
66.693661	98.336219	NaN	86.667604	-31.642558	NaN	-19.973943
90.804493	86.611548	NaN	73.263877	4.192946	NaN	17.540616
85.940347	68.082109	NaN	66.221595	17.858238	NaN	19.718752
82.835851	96.495484	NaN	86.790770	-13.659633	NaN	-3.954919
93.251044	9.498934	NaN	54.601824	83.752109	NaN	38.649220
56.169492	88.551021	NaN	73.668361	-32.381529	NaN	-17.498869
80.265829	97.801588	NaN	73.451311	-17.535759	NaN	6.814518
75.910756	39.632609	NaN	31.146297	36.278147	NaN	44.764459
43.378963	97.677700	NaN	89.127619	-54.298738	NaN	-45.748656
45.925761	95.732214	NaN	78.295164	-49.806453	NaN	-32.369403
33.017553	96.903247	NaN	97.277992	-63.885694	NaN	-64.260439
86.931482	97.148793	NaN	60.403998	-10.217311	NaN	26.527485
89.229412	96.362615	NaN	91.161434	-7.133203	NaN	-1.932023
58.705360	96.346097	NaN	86.524790	-37.640737	NaN	-27.819430
66.855670	-23.191727	NaN	-133.598169	90.047398	NaN	200.453839
70.005709	78.903752	NaN	40.346675	-8.898043	NaN	29.659034
75.913901	81.677185	NaN	1.250296	-5.763285	NaN	74.663605
92.479697	75.587314	NaN	83.450191	16.892383	NaN	9.029507
28.183555	81.701310	NaN	59.506105	-53.517755	NaN	-31.322550
86.121047	61.892543	NaN	-13.687461	24.228504	NaN	99.808507
79.625620	70.926390	NaN	73.720632	8.699230	NaN	5.904988
89.877983	-50.492396	NaN	30.672961	140.370380	NaN	59.205022
75.453266	88.030268	NaN	39.957878	-12.577002	NaN	35.495388
76.202940	82.357083	NaN	17.747566	-6.154143	NaN	58.455375
54.853517	44.127007	NaN	-55.389702	10.726510	NaN	110.243218
55.142988	95.823827	NaN	93.300417	-40.680839	NaN	-38.157428
84.588967	95.196040	NaN	96.012940	-10.607073	NaN	-11.423973
31.422337	23.625256	NaN	6.431717	7.797081	NaN	24.990620
89.867671	97.021459	NaN	53.423144	-7.153788	NaN	36.444528
80.871069	78.119492	NaN	74.309633	2.751577	NaN	6.561436
50.501232	95.447979	NaN	97.950599	-44.946747	NaN	-47.449367
55.041619	76.899401	NaN	74.155919	-21.857782	NaN	-19.114301
84.319478	93.862887	NaN	84.410596	-9.543409	NaN	-0.091118
86.341499	79.037982	NaN	72.760980	7.303517	NaN	13.580519
51.113402	89.378234	NaN	53.881612	-38.264832	NaN	-2.768210
80.994515	94.618373	NaN	78.952995	-13.623858	NaN	2.041520
43.566669	97.917782	NaN	51.187890	-54.351113	NaN	-7.621221
46.568878	88.399868	NaN	73.773540	-41.830990	NaN	-27.204662
14.599638	78.996782	NaN	82.532584	-64.397144	NaN	-67.932945
66.680598	57.465489	NaN	51.544438	9.215108	NaN	15.136159
-20.542655	96.905766	NaN	0.772574	-117.448421	NaN	-21.315228
91.121245	79.347429	NaN	79.849078	11.773816	NaN	11.272167
68.984531	87.143510	NaN	59.464465	-18.158979	NaN	9.520066
27.173929	87.198699	NaN	33.090783	-60.024770	NaN	-5.916854
58.011614	86.303133	NaN	78.853413	-28.291519	NaN	-20.841799
74.117376	82.618135	NaN	19.714929	-8.500759	NaN	54.402447
88.238275	36.446736	NaN	33.368324	51.791538	NaN	54.869950
53.333319	91.402696	NaN	95.350885	-38.069377	NaN	-42.017566
45.265816	80.796455	NaN	92.559172	-35.530639	NaN	-47.293356
34.473583	62.653470	NaN	-9.500151	-28.179887	NaN	43.973734
72.909365	84.734303	NaN	86.156513	-11.824938	NaN	-13.247148
70.506976	87.987295	NaN	85.499306	-17.480319	NaN	-14.992330
70.722235	3.510737	NaN	45.450989	67.211497	NaN	25.271246
77.418891	94.035702	NaN	79.728291	-16.616811	NaN	-2.309400
63.413500	67.613223	NaN	51.325143	-4.199723	NaN	12.088357
67.905290	92.899887	NaN	54.112816	-24.994597	NaN	13.792474
69.954122	82.263340	NaN	8.761348	-12.309219	NaN	61.192774
43.027419	96.019827	NaN	87.049976	-52.992408	NaN	-44.022557
80.362563	90.401096	NaN	84.169713	-10.038534	NaN	-3.807150
2.347130	97.225305	NaN	93.427104	-94.878175	NaN	-91.079974
82.821585	82.882847	NaN	80.749494	-0.061261	NaN	2.072092
83.849927	90.769620	NaN	75.752670	-6.919693	NaN	8.097257
38.944539	93.263958	NaN	60.851291	-54.319418	NaN	-21.906751
80.253969	84.233514	NaN	74.760413	-3.979544	NaN	5.493557
61.222144	91.584175	NaN	92.785071	-30.362031	NaN	-31.562928
76.663658	78.690273	NaN	82.063229	-2.026615	NaN	-5.399571
49.140361	90.578672	NaN	69.696928	-41.438311	NaN	-20.556567
21.573128	95.508753	NaN	94.340384	-73.935624	NaN	-72.767255
63.925796	86.386997	NaN	67.030008	-22.461201	NaN	-3.104213
67.904101	93.158924	NaN	82.639339	-25.254822	NaN	-14.735237
52.758943	77.540378	NaN	69.798899	-24.781434	NaN	-17.039956
50.955939	82.116094	NaN	-13.040321	-31.160155	NaN	63.996260
51.578208	87.426932	NaN	76.724546	-35.848724	NaN	-25.146338
85.893311	-63.818331	NaN	-216.121193	149.711642	NaN	302.014504
48.145280	88.597841	NaN	86.890273	-40.452562	NaN	-38.744993
19.573520	97.877264	NaN	98.284331	-78.303744	NaN	-78.710811
35.790800	92.429402	NaN	93.217088	-56.638602	NaN	-57.426287
77.502747	98.131701	NaN	84.125811	-20.628954	NaN	-6.623064
69.254718	98.786727	NaN	90.301163	-29.532009	NaN	-21.046445
78.488348	95.787551	NaN	93.760190	-17.299203	NaN	-15.271842
33.719957	88.696496	NaN	64.698555	-54.976539	NaN	-30.978597
77.051165	96.736517	NaN	68.697272	-19.685352	NaN	8.353893
67.530996	82.299794	NaN	52.270938	-14.768798	NaN	15.260058
79.167591	97.426937	NaN	82.281163	-18.259346	NaN	-3.113572
82.729953	94.333552	NaN	64.123087	-11.603599	NaN	18.606866
68.566978	95.817649	NaN	79.669645	-27.250671	NaN	-11.102667
70.136043	98.682130	NaN	94.862064	-28.546087	NaN	-24.726021
33.454223	89.969045	NaN	71.864593	-56.514823	NaN	-38.410370
70.129947	62.862968	NaN	34.758700	7.266979	NaN	35.371247
62.816087	92.593131	NaN	63.049681	-29.777044	NaN	-0.233595
73.144785	95.016288	NaN	94.648540	-21.871503	NaN	-21.503756
26.297274	70.408312	NaN	52.954768	-44.111038	NaN	-26.657494
83.713652	-7.831533	NaN	39.319369	91.545185	NaN	44.394283
