# Supplementary material for: Combined Influences of Model Choice, Data Quality, and Data Quantity When Estimating Population Trends
Source: PLoS One. 2015 Jul 15;10(7):e0132255. doi: 10.1371/journal.pone.0132255 (PMC4503393; doi:10.1371/journal.pone.0132255)
Supplement: S1 Dataset — Files are organized by model type and by the input lambda value. (ZIP) [file pone.0132255.s002.zip › Hypothetical LH/sims_lambda_1_025/simulationOutput_1.025_0_0.3_0.3_5.xls]

Percent_Decline_True	Median_Percent_Decline_Matrix	Median_Percent_Decline_Matrix_stable	Median_Percent_Decline_Scalar	Difference_True_Matrix	Difference_True_Matrix_Stable	Difference_True_Scalar
-62.612694	81.528812	NaN	35.329411	-144.141505	NaN	-97.942105
-4.765484	-143.831792	NaN	-0.747008	139.066308	NaN	-4.018475
-52.661040	-75.204021	NaN	-96.247716	22.542980	NaN	43.586676
32.856946	-98.137971	NaN	-36.206293	130.994917	NaN	69.063239
-35.298721	7.419907	NaN	36.313344	-42.718628	NaN	-71.612066
-6.719758	-38.967532	NaN	-129.546683	32.247774	NaN	122.826925
-28.897125	-9.839184	NaN	36.023803	-19.057941	NaN	-64.920927
41.378572	-315.422410	NaN	-152.690646	356.800981	NaN	194.069218
-103.932925	7.721639	NaN	-198.814186	-111.654564	NaN	94.881261
-16.017334	86.117519	NaN	59.079290	-102.134853	NaN	-75.096624
3.507208	-20.746168	NaN	-30.116347	24.253376	NaN	33.623555
-20.406841	-139.632167	NaN	31.460398	119.225326	NaN	-51.867239
2.275488	57.906354	NaN	40.891395	-55.630867	NaN	-38.615907
-102.226198	74.150920	NaN	54.750060	-176.377118	NaN	-156.976258
-5.016468	59.658267	NaN	62.615624	-64.674735	NaN	-67.632092
21.153770	-10.622803	NaN	-15.134103	31.776573	NaN	36.287872
-24.740242	-36.391653	NaN	-16.502602	11.651411	NaN	-8.237640
19.838796	-109.173138	NaN	-133.696201	129.011934	NaN	153.534997
-140.626186	-168.956285	NaN	-160.801109	28.330099	NaN	20.174923
-29.820323	12.342932	NaN	3.895588	-42.163255	NaN	-33.715912
46.204004	-300.162167	NaN	-201.264209	346.366170	NaN	247.468212
-72.446937	-153.018614	NaN	-21.470300	80.571677	NaN	-50.976637
33.885896	41.213136	NaN	-9.133199	-7.327240	NaN	43.019095
-9.367583	46.741951	NaN	-134.878352	-56.109535	NaN	125.510769
-73.868881	58.777891	NaN	78.442541	-132.646772	NaN	-152.311422
36.547751	-32.606539	NaN	16.591814	69.154290	NaN	19.955937
-68.854358	37.589887	NaN	-35.166312	-106.444245	NaN	-33.688046
-49.726644	51.232666	NaN	14.675072	-100.959310	NaN	-64.401716
5.302775	-123.663093	NaN	-56.865687	128.965868	NaN	62.168463
0.334269	86.038049	NaN	41.457133	-85.703780	NaN	-41.122864
-25.612226	34.908437	NaN	67.294643	-60.520663	NaN	-92.906869
-13.790093	-33.332926	NaN	-88.993375	19.542833	NaN	75.203282
11.878479	-272.271211	NaN	-50.343323	284.149690	NaN	62.221802
-24.192889	-201.116401	NaN	-133.131089	176.923512	NaN	108.938200
42.062830	61.083491	NaN	58.168294	-19.020661	NaN	-16.105464
-11.903210	38.675542	NaN	-55.914056	-50.578751	NaN	44.010846
-179.870558	21.043784	NaN	-17.556895	-200.914342	NaN	-162.313662
-105.017389	37.256579	NaN	-26.211634	-142.273968	NaN	-78.805755
-20.975543	84.207038	NaN	55.165022	-105.182581	NaN	-76.140565
-59.052120	79.153402	NaN	-5.553504	-138.205523	NaN	-53.498616
-114.207170	77.943293	NaN	24.700568	-192.150464	NaN	-138.907738
-54.355726	27.531182	NaN	-23.060273	-81.886908	NaN	-31.295453
-7.990506	37.589760	NaN	69.041509	-45.580265	NaN	-77.032015
-195.362872	-218.389122	NaN	-68.709277	23.026250	NaN	-126.653595
16.286393	-13.706951	NaN	-433.832986	29.993344	NaN	450.119379
-57.121030	47.500889	NaN	-124.923793	-104.621919	NaN	67.802763
13.036201	-349.402339	NaN	-1076.049586	362.438540	NaN	1089.085788
22.237729	63.411726	NaN	61.041611	-41.173997	NaN	-38.803882
-100.140166	-313.154522	NaN	-49.025476	213.014356	NaN	-51.114689
-29.570130	72.719124	NaN	34.927393	-102.289253	NaN	-64.497522
11.498356	-680.991176	NaN	-138.896400	692.489531	NaN	150.394756
-13.281374	53.896301	NaN	-10.405073	-67.177675	NaN	-2.876301
37.552149	66.226677	NaN	81.704140	-28.674528	NaN	-44.151991
-45.754882	78.996244	NaN	74.583604	-124.751126	NaN	-120.338486
9.358417	-5.058402	NaN	3.407337	14.416819	NaN	5.951080
-30.511577	-135.465838	NaN	20.346575	104.954261	NaN	-50.858152
-34.473152	-212.377974	NaN	-543.049704	177.904822	NaN	508.576552
-133.003345	-35.720794	NaN	-35.356710	-97.282551	NaN	-97.646635
33.570986	-85.723098	NaN	-204.550728	119.294085	NaN	238.121714
-8.097948	25.542343	NaN	-75.964166	-33.640291	NaN	67.866218
-167.362245	34.682910	NaN	18.324384	-202.045155	NaN	-185.686629
-33.028205	33.776794	NaN	18.060294	-66.804999	NaN	-51.088499
49.362222	6.605463	NaN	-17.760428	42.756759	NaN	67.122651
-106.283631	-288.068091	NaN	-184.667924	181.784461	NaN	78.384293
26.919251	-175.719061	NaN	-67.821815	202.638312	NaN	94.741066
18.012490	35.475993	NaN	4.398816	-17.463504	NaN	13.613673
-22.217607	-13.605899	NaN	-2.511043	-8.611708	NaN	-19.706564
41.928062	24.464136	NaN	-17.831481	17.463926	NaN	59.759543
-52.471093	49.545887	NaN	-60.433814	-102.016979	NaN	7.962721
-66.716993	43.456483	NaN	24.445976	-110.173476	NaN	-91.162969
-192.298560	52.963369	NaN	32.376213	-245.261929	NaN	-224.674773
-91.549234	71.653695	NaN	55.598467	-163.202928	NaN	-147.147700
13.272480	76.071609	NaN	-150.190918	-62.799129	NaN	163.463398
-46.393313	70.322900	NaN	46.562231	-116.716213	NaN	-92.955544
-100.425592	-202.389972	NaN	-185.910204	101.964380	NaN	85.484612
33.416472	-172.902573	NaN	14.836981	206.319044	NaN	18.579491
-58.006473	-99.998693	NaN	-127.028369	41.992220	NaN	69.021896
-22.137283	61.259522	NaN	31.533983	-83.396805	NaN	-53.671266
-74.581857	9.719538	NaN	-82.627740	-84.301394	NaN	8.045883
6.816479	25.225947	NaN	-308.311530	-18.409468	NaN	315.128010
67.281257	93.965870	NaN	10.865811	-26.684614	NaN	56.415446
34.101131	71.170833	NaN	23.348080	-37.069702	NaN	10.753050
3.920854	80.695991	NaN	47.893204	-76.775137	NaN	-43.972350
-5.309342	-83.690710	NaN	-86.989276	78.381368	NaN	81.679934
18.540460	-83.867292	NaN	-49.617961	102.407751	NaN	68.158421
-52.860299	-416.643250	NaN	42.185736	363.782951	NaN	-95.046035
15.855990	-36.100226	NaN	-70.581890	51.956217	NaN	86.437880
-5.946508	70.917817	NaN	62.590226	-76.864324	NaN	-68.536734
-102.443868	67.794398	NaN	65.539241	-170.238266	NaN	-167.983108
-30.636357	-119.525653	NaN	-49.593174	88.889296	NaN	18.956817
-7.601987	-39.944827	NaN	-9.295325	32.342840	NaN	1.693338
16.017181	-71.735588	NaN	-230.283960	87.752769	NaN	246.301141
-7.132524	-0.601337	NaN	-225.723103	-6.531187	NaN	218.590580
5.535459	58.443570	NaN	-45.489842	-52.908111	NaN	51.025300
16.594742	-64.059363	NaN	-99.477365	80.654105	NaN	116.072107
-25.892836	-128.349396	NaN	-473.301292	102.456560	NaN	447.408457
-60.829119	-263.237214	NaN	-33.950209	202.408094	NaN	-26.878910
10.801389	-4.766899	NaN	-58.590928	15.568288	NaN	69.392317
18.536004	-252.607256	NaN	-4.457348	271.143259	NaN	22.993352
-216.350302	-49.545183	NaN	-174.543809	-166.805119	NaN	-41.806493
-30.411300	-54.153640	NaN	-407.454550	23.742341	NaN	377.043251
0.117546	64.147737	NaN	39.933202	-64.030191	NaN	-39.815656
21.767797	-172.245037	NaN	-16.227677	194.012834	NaN	37.995475
-16.420346	-47.644556	NaN	5.365646	31.224210	NaN	-21.785992
25.477127	2.011466	NaN	-201.790578	23.465661	NaN	227.267705
48.442697	-680.407634	NaN	-591.963440	728.850331	NaN	640.406137
-10.264266	63.664493	NaN	54.230025	-73.928758	NaN	-64.494290
22.516017	16.088389	NaN	1.759557	6.427628	NaN	20.756461
-78.715031	-273.497638	NaN	-330.003361	194.782607	NaN	251.288330
-5.830259	85.026873	NaN	84.144493	-90.857132	NaN	-89.974752
-39.120510	-24.559458	NaN	-65.626031	-14.561052	NaN	26.505521
-12.058518	-10.756992	NaN	-18.137630	-1.301526	NaN	6.079112
-39.395551	16.437875	NaN	-14.700122	-55.833426	NaN	-24.695430
-16.698376	-56.825158	NaN	-196.653232	40.126781	NaN	179.954856
-94.517852	67.554340	NaN	6.452166	-162.072191	NaN	-100.970018
28.875006	-82.573448	NaN	10.641757	111.448455	NaN	18.233249
-39.637741	61.842651	NaN	36.868493	-101.480391	NaN	-76.506233
3.293845	28.167379	NaN	-31.755645	-24.873534	NaN	35.049490
27.383451	41.532419	NaN	-34.665699	-14.148968	NaN	62.049150
-48.831904	-200.186851	NaN	-99.282093	151.354947	NaN	50.450190
-50.164383	65.457202	NaN	65.020502	-115.621585	NaN	-115.184885
-115.769551	-66.683175	NaN	-79.795577	-49.086376	NaN	-35.973974
-15.681009	66.997157	NaN	40.897611	-82.678166	NaN	-56.578620
-37.667645	-56.925934	NaN	-263.415064	19.258288	NaN	225.747419
-40.174339	65.593652	NaN	71.601305	-105.767991	NaN	-111.775644
-14.489668	36.169060	NaN	15.104582	-50.658729	NaN	-29.594251
-76.977968	38.462234	NaN	-162.643426	-115.440201	NaN	85.665458
-88.571072	74.251803	NaN	36.990428	-162.822875	NaN	-125.561500
-15.699261	-302.657463	NaN	-252.073817	286.958202	NaN	236.374556
-92.942219	-38.901197	NaN	-39.414294	-54.041022	NaN	-53.527925
-50.349857	33.698884	NaN	43.948594	-84.048741	NaN	-94.298451
-319.035828	39.568379	NaN	13.678847	-358.604207	NaN	-332.714675
-7.975092	69.886952	NaN	43.044322	-77.862044	NaN	-51.019414
-16.147454	-159.068320	NaN	20.126358	142.920867	NaN	-36.273812
-17.025164	21.986569	NaN	20.675999	-39.011733	NaN	-37.701163
56.661576	-92.955077	NaN	-203.356961	149.616653	NaN	260.018537
1.047158	-15.845309	NaN	-255.164355	16.892467	NaN	256.211514
-94.731574	65.316684	NaN	21.947128	-160.048258	NaN	-116.678702
-18.067178	8.408232	NaN	-103.622058	-26.475410	NaN	85.554880
-43.229042	10.970344	NaN	-1.117114	-54.199387	NaN	-42.111928
4.267837	91.843926	NaN	65.694133	-87.576088	NaN	-61.426295
7.658769	-36.940101	NaN	-164.366652	44.598870	NaN	172.025421
-16.485834	-187.148024	NaN	-240.072682	170.662189	NaN	223.586847
18.314825	54.492732	NaN	24.530462	-36.177907	NaN	-6.215636
-214.557383	-139.766490	NaN	-23.888342	-74.790892	NaN	-190.669041
-51.095808	81.173500	NaN	52.368264	-132.269309	NaN	-103.464073
-41.135044	81.845109	NaN	35.006235	-122.980153	NaN	-76.141279
26.880818	-16.353554	NaN	27.152227	43.234372	NaN	-0.271409
-54.729384	-10.401522	NaN	49.034638	-44.327862	NaN	-103.764022
-105.787278	-3.676132	NaN	-21.943931	-102.111146	NaN	-83.843347
1.024551	-84.439307	NaN	-80.539670	85.463858	NaN	81.564222
28.581304	-291.699312	NaN	-7.310347	320.280617	NaN	35.891651
9.154056	79.291874	NaN	-40.676159	-70.137818	NaN	49.830215
-70.765504	34.074252	NaN	34.239837	-104.839755	NaN	-105.005341
-114.794618	26.415574	NaN	-380.176894	-141.210192	NaN	265.382277
-96.313206	-29.727492	NaN	-249.247411	-66.585715	NaN	152.934204
23.503750	-124.705844	NaN	-100.101203	148.209594	NaN	123.604953
-11.717685	67.293917	NaN	-41.345772	-79.011602	NaN	29.628087
10.926339	-175.249228	NaN	-169.586123	186.175567	NaN	180.512462
23.020669	-146.384819	NaN	-148.984857	169.405488	NaN	172.005526
-11.673686	-18.917564	NaN	23.746163	7.243879	NaN	-35.419848
-65.578917	-145.814850	NaN	-400.816239	80.235934	NaN	335.237323
-26.342640	-108.492450	NaN	14.734322	82.149810	NaN	-41.076962
-80.788573	-270.855712	NaN	-187.653354	190.067138	NaN	106.864780
-7.092065	-71.853293	NaN	-1.730176	64.761228	NaN	-5.361889
31.937654	72.645778	NaN	73.857785	-40.708124	NaN	-41.920131
-9.139248	-82.390641	NaN	-38.975004	73.251393	NaN	29.835756
-106.969274	31.197964	NaN	43.765901	-138.167237	NaN	-150.735175
27.316752	10.372798	NaN	10.124254	16.943953	NaN	17.192498
49.756689	42.573996	NaN	-9.114389	7.182694	NaN	58.871079
40.495353	-34.356479	NaN	-84.525561	74.851832	NaN	125.020914
-0.040106	45.729909	NaN	-578.796711	-45.770015	NaN	578.756604
-47.198661	-1659.217874	NaN	-218.532757	1612.019213	NaN	171.334097
2.905837	70.511379	NaN	-11.625005	-67.605543	NaN	14.530841
-133.716776	38.938374	NaN	-12.660470	-172.655150	NaN	-121.056306
-46.990145	-69.105070	NaN	-55.363140	22.114925	NaN	8.372995
11.917573	86.077882	NaN	61.516325	-74.160308	NaN	-49.598752
13.166278	-9.452255	NaN	-85.823457	22.618533	NaN	98.989735
-18.586316	18.647104	NaN	-58.034569	-37.233420	NaN	39.448253
-9.603878	-14.449262	NaN	42.992152	4.845384	NaN	-52.596030
62.398541	55.258012	NaN	-117.379530	7.140529	NaN	179.778071
-172.262518	-16.688158	NaN	-25.695087	-155.574359	NaN	-146.567431
23.692434	77.761242	NaN	-14.942786	-54.068808	NaN	38.635220
-17.279499	24.942576	NaN	65.366619	-42.222075	NaN	-82.646118
-24.648026	-7.334356	NaN	-9.145522	-17.313670	NaN	-15.502504
41.129506	-155.220182	NaN	-515.673379	196.349688	NaN	556.802885
-44.663733	-600.707633	NaN	-87.286973	556.043900	NaN	42.623240
9.763659	-71.033124	NaN	-188.249296	80.796784	NaN	198.012955
-24.861932	3.298024	NaN	-30.528563	-28.159956	NaN	5.666632
-58.662522	20.825712	NaN	83.612674	-79.488234	NaN	-142.275196
11.392288	33.888340	NaN	-4.360943	-22.496052	NaN	15.753230
-43.487585	-284.399651	NaN	-6.036515	240.912066	NaN	-37.451070
-14.472945	69.239849	NaN	40.824362	-83.712794	NaN	-55.297307
-110.171602	-23.446086	NaN	9.873238	-86.725516	NaN	-120.044841
9.171860	-42.309805	NaN	47.874508	51.481665	NaN	-38.702648
-47.021173	-280.602995	NaN	-302.078200	233.581822	NaN	255.057027
-45.454824	-77.093762	NaN	-15.180712	31.638938	NaN	-30.274112
6.698812	23.393420	NaN	-37.049428	-16.694608	NaN	43.748240
12.775135	46.877136	NaN	-200.767775	-34.102001	NaN	213.542910
-43.679726	13.932190	NaN	36.744106	-57.611916	NaN	-80.423833
-18.534429	51.471692	NaN	-60.510539	-70.006121	NaN	41.976110
21.127742	-459.661536	NaN	-426.960189	480.789278	NaN	448.087931
26.564733	-109.513514	NaN	-126.049047	136.078246	NaN	152.613780
-44.553261	-20.856352	NaN	-112.460545	-23.696909	NaN	67.907285
25.058978	-43.492973	NaN	-21.835124	68.551951	NaN	46.894103
37.267241	-50.509951	NaN	-104.646012	87.777192	NaN	141.913252
8.833558	-20.765318	NaN	-303.364654	29.598876	NaN	312.198211
30.341852	58.767932	NaN	84.288042	-28.426080	NaN	-53.946190
2.556053	1.772376	NaN	-114.788886	0.783677	NaN	117.344938
-201.486585	-214.065297	NaN	-40.755521	12.578712	NaN	-160.731065
-61.759573	32.892335	NaN	-9.283485	-94.651907	NaN	-52.476088
-82.522073	59.033956	NaN	58.650788	-141.556029	NaN	-141.172862
8.533950	-128.622418	NaN	44.688119	137.156368	NaN	-36.154169
-18.325220	13.954053	NaN	-96.721809	-32.279273	NaN	78.396589
30.132682	33.094878	NaN	-3.163759	-2.962196	NaN	33.296441
8.846216	11.948933	NaN	70.713900	-3.102717	NaN	-61.867684
-55.761963	36.606012	NaN	52.352616	-92.367976	NaN	-108.114579
19.517613	-66.201470	NaN	-45.301424	85.719082	NaN	64.819037
30.337616	-163.819834	NaN	17.730057	194.157450	NaN	12.607559
-39.252232	23.968306	NaN	-115.625068	-63.220538	NaN	76.372837
-52.708641	38.813974	NaN	26.747915	-91.522615	NaN	-79.456556
-14.834823	-93.562371	NaN	-211.788974	78.727548	NaN	196.954152
-46.875238	17.943945	NaN	-32.548024	-64.819183	NaN	-14.327215
-18.753778	-417.312232	NaN	-87.851283	398.558454	NaN	69.097505
13.502931	33.835471	NaN	40.092656	-20.332540	NaN	-26.589725
-95.554004	-316.541725	NaN	-297.646695	220.987722	NaN	202.092691
-92.990895	-42.875435	NaN	-248.056140	-50.115460	NaN	155.065245
-39.490796	-39.401581	NaN	-149.174826	-0.089215	NaN	109.684030
-47.941293	65.032105	NaN	27.577030	-112.973397	NaN	-75.518323
-4.421978	-226.275274	NaN	-41.514505	221.853296	NaN	37.092527
16.343471	-55.050944	NaN	25.200531	71.394414	NaN	-8.857060
-22.482274	53.510721	NaN	25.013013	-75.992996	NaN	-47.495287
-90.471710	-121.549519	NaN	-110.834494	31.077808	NaN	20.362783
-37.136501	-56.243367	NaN	-235.046262	19.106867	NaN	197.909761
16.013486	28.716435	NaN	-133.094570	-12.702950	NaN	149.108056
62.435178	-110.255344	NaN	-136.730386	172.690523	NaN	199.165564
-17.230796	53.577877	NaN	72.734571	-70.808673	NaN	-89.965367
-148.289018	-155.319459	NaN	-181.676089	7.030441	NaN	33.387071
-20.881310	-56.757182	NaN	-55.431041	35.875873	NaN	34.549732
17.215966	50.861274	NaN	3.660781	-33.645308	NaN	13.555186
-1.807075	-65.291934	NaN	-181.878464	63.484859	NaN	180.071389
22.959859	2.881090	NaN	-22.514138	20.078769	NaN	45.473997
-43.378233	-41.918154	NaN	13.816367	-1.460079	NaN	-57.194601
0.105177	27.440636	NaN	-37.903184	-27.335459	NaN	38.008361
34.835175	-65.511703	NaN	-189.767443	100.346878	NaN	224.602618
11.411062	67.196604	NaN	26.539929	-55.785541	NaN	-15.128867
-86.872876	55.249035	NaN	28.762174	-142.121910	NaN	-115.635050
-15.861181	-55.097489	NaN	-154.958419	39.236308	NaN	139.097238
-6.049574	-80.790319	NaN	-185.052642	74.740746	NaN	179.003068
-16.820420	-100.663492	NaN	-1017.253037	83.843073	NaN	1000.432618
35.857702	-73.725086	NaN	-42.958771	109.582787	NaN	78.816473
-107.536481	-123.590496	NaN	26.722944	16.054015	NaN	-134.259425
23.586819	71.141458	NaN	37.365311	-47.554639	NaN	-13.778492
-69.332982	9.099974	NaN	-82.409569	-78.432955	NaN	13.076587
-27.202576	27.613543	NaN	-9.397362	-54.816119	NaN	-17.805214
-30.917077	-11.359730	NaN	-223.406734	-19.557346	NaN	192.489658
-80.448443	-250.405830	NaN	-77.038894	169.957387	NaN	-3.409548
-26.813052	40.511529	NaN	31.303702	-67.324581	NaN	-58.116753
-18.252793	-1084.485670	NaN	-294.088948	1066.232877	NaN	275.836154
-69.224696	-122.585324	NaN	-297.084948	53.360628	NaN	227.860252
-1.980503	74.926303	NaN	-21.071055	-76.906805	NaN	19.090553
-10.676952	18.036293	NaN	-141.069432	-28.713245	NaN	130.392480
0.764005	7.157910	NaN	-31.366799	-6.393905	NaN	32.130805
5.027179	4.169698	NaN	7.859748	0.857481	NaN	-2.832569
64.621143	-194.009950	NaN	-153.983379	258.631093	NaN	218.604522
-60.295420	-190.890996	NaN	-111.692171	130.595576	NaN	51.396751
46.370060	-63.446692	NaN	-494.338034	109.816753	NaN	540.708095
-148.870841	79.048278	NaN	65.023926	-227.919119	NaN	-213.894767
-37.923315	9.059647	NaN	28.835437	-46.982962	NaN	-66.758752
-113.853619	77.457890	NaN	34.564011	-191.311510	NaN	-148.417630
-2.231070	-170.666220	NaN	29.121660	168.435150	NaN	-31.352730
-36.705205	84.872497	NaN	77.599523	-121.577702	NaN	-114.304728
10.066007	38.570458	NaN	-73.599397	-28.504451	NaN	83.665403
-69.970614	-21.743070	NaN	43.313330	-48.227544	NaN	-113.283944
-54.148745	41.021580	NaN	19.156771	-95.170325	NaN	-73.305516
-67.338464	-199.342907	NaN	-4.165181	132.004444	NaN	-63.173283
-8.685190	39.503767	NaN	20.829137	-48.188956	NaN	-29.514327
-61.846607	-424.777001	NaN	-120.242850	362.930394	NaN	58.396243
19.948867	-93.828208	NaN	-461.830227	113.777075	NaN	481.779094
12.247592	3.327988	NaN	12.922899	8.919604	NaN	-0.675308
-5.138268	-98.245551	NaN	-178.765750	93.107283	NaN	173.627481
-19.439559	-165.555091	NaN	-207.046026	146.115533	NaN	187.606468
-27.541719	83.855681	NaN	76.566820	-111.397400	NaN	-104.108539
-127.575974	-32.250675	NaN	26.103951	-95.325299	NaN	-153.679925
-31.261233	15.427935	NaN	26.833825	-46.689168	NaN	-58.095059
-19.850051	55.014585	NaN	6.338472	-74.864636	NaN	-26.188523
51.008278	-12.168066	NaN	21.872529	63.176344	NaN	29.135750
-134.547233	-7.835128	NaN	78.501064	-126.712104	NaN	-213.048296
-96.322983	8.391903	NaN	-52.540283	-104.714885	NaN	-43.782700
-26.734954	-179.808643	NaN	-21.661500	153.073689	NaN	-5.073454
-37.335406	11.181706	NaN	41.248194	-48.517112	NaN	-78.583600
34.449960	28.270614	NaN	-47.261221	6.179346	NaN	81.711181
-60.666413	-90.300375	NaN	14.702205	29.633962	NaN	-75.368618
-58.361686	-323.497973	NaN	-177.107061	265.136287	NaN	118.745375
53.151590	85.498957	NaN	65.889301	-32.347366	NaN	-12.737710
-28.971448	-49.581942	NaN	-59.079782	20.610493	NaN	30.108333
-15.821926	19.292938	NaN	-506.608072	-35.114864	NaN	490.786146
-22.231559	55.305850	NaN	46.689970	-77.537409	NaN	-68.921530
-59.269843	-60.773541	NaN	-39.440191	1.503698	NaN	-19.829653
35.456457	-480.597311	NaN	-364.764966	516.053768	NaN	400.221424
-58.239621	79.608300	NaN	80.157459	-137.847921	NaN	-138.397080
9.599400	-151.269730	NaN	-39.032605	160.869130	NaN	48.632005
18.421915	-7.700909	NaN	-289.548808	26.122824	NaN	307.970723
-30.441342	-46.014930	NaN	12.940466	15.573588	NaN	-43.381808
-173.441960	67.582241	NaN	45.221031	-241.024201	NaN	-218.662992
-56.931800	33.497870	NaN	-2.857285	-90.429670	NaN	-54.074516
7.335650	4.529603	NaN	4.706955	2.806047	NaN	2.628695
23.542368	-443.818036	NaN	-70.971316	467.360404	NaN	94.513684
-40.431979	17.382874	NaN	21.068038	-57.814853	NaN	-61.500017
-0.938313	-114.264456	NaN	-112.420175	113.326143	NaN	111.481862
-106.368958	-690.988724	NaN	-63.069440	584.619766	NaN	-43.299518
43.482156	63.230753	NaN	25.104121	-19.748597	NaN	18.378036
-111.886120	-17.613933	NaN	-85.075287	-94.272187	NaN	-26.810833
-128.273248	83.271460	NaN	-25.091422	-211.544707	NaN	-103.181826
-12.723869	54.122978	NaN	31.787860	-66.846847	NaN	-44.511729
-101.794110	58.092823	NaN	66.284406	-159.886933	NaN	-168.078516
1.053283	10.551530	NaN	-30.277720	-9.498247	NaN	31.331003
11.739315	-54.089311	NaN	30.275246	65.828626	NaN	-18.535932
20.077737	-144.722831	NaN	-56.107861	164.800569	NaN	76.185599
2.946261	27.195789	NaN	39.237361	-24.249529	NaN	-36.291101
-16.953362	45.526528	NaN	-28.832217	-62.479890	NaN	11.878855
-51.909051	-67.328151	NaN	-165.693736	15.419101	NaN	113.784685
-14.705867	-60.523184	NaN	-187.809853	45.817317	NaN	173.103986
33.428069	37.038870	NaN	36.041229	-3.610801	NaN	-2.613161
5.575563	30.147194	NaN	-129.971433	-24.571630	NaN	135.546997
-15.662433	-120.855234	NaN	1.559112	105.192801	NaN	-17.221545
-30.976479	92.016147	NaN	93.053757	-122.992627	NaN	-124.030236
-3.727961	-297.857841	NaN	-32.075404	294.129880	NaN	28.347443
-154.366421	63.442012	NaN	-72.055638	-217.808433	NaN	-82.310783
16.758537	-84.802710	NaN	-649.380098	101.561247	NaN	666.138635
9.404660	-46.309476	NaN	-15.356886	55.714136	NaN	24.761546
-107.603676	-117.508670	NaN	-118.451765	9.904995	NaN	10.848089
-5.798245	57.373450	NaN	-10.534970	-63.171695	NaN	4.736725
-11.862736	54.226886	NaN	56.036167	-66.089621	NaN	-67.898902
7.295529	24.659221	NaN	-3.148244	-17.363693	NaN	10.443772
-56.034440	84.128084	NaN	73.628187	-140.162524	NaN	-129.662627
-47.887886	-35.388113	NaN	-37.793868	-12.499773	NaN	-10.094018
-72.181535	68.862913	NaN	20.006280	-141.044448	NaN	-92.187815
-6.380606	-7.091979	NaN	-23.181129	0.711373	NaN	16.800524
45.790995	81.618786	NaN	84.119284	-35.827791	NaN	-38.328289
28.097053	-12.208544	NaN	-157.690677	40.305596	NaN	185.787730
17.307047	-248.298484	NaN	-109.293176	265.605531	NaN	126.600223
-45.649209	-323.424013	NaN	-144.241244	277.774805	NaN	98.592035
-120.156534	-231.078365	NaN	-223.650079	110.921830	NaN	103.493545
6.074043	68.651912	NaN	-2.040702	-62.577869	NaN	8.114746
12.188599	-438.860602	NaN	-135.242005	451.049201	NaN	147.430604
-18.761919	60.049186	NaN	-73.768168	-78.811106	NaN	55.006249
19.671738	24.916275	NaN	-63.057139	-5.244537	NaN	82.728877
25.396243	-364.166306	NaN	-249.585220	389.562548	NaN	274.981462
-161.101780	-68.339709	NaN	-39.039635	-92.762071	NaN	-122.062146
17.813248	-69.665291	NaN	-71.710449	87.478539	NaN	89.523696
-49.920287	89.719325	NaN	90.675608	-139.639612	NaN	-140.595895
-27.017382	-343.333277	NaN	-137.569195	316.315895	NaN	110.551813
19.399039	42.156440	NaN	47.646044	-22.757401	NaN	-28.247004
44.148062	-236.807582	NaN	-42.732479	280.955644	NaN	86.880541
-144.996811	-63.603544	NaN	-5.032372	-81.393267	NaN	-139.964439
-90.468185	68.415577	NaN	-45.856055	-158.883763	NaN	-44.612130
-40.823571	94.512659	NaN	80.925339	-135.336230	NaN	-121.748910
-14.497742	-39.604036	NaN	17.410509	25.106295	NaN	-31.908251
45.284028	-51.482908	NaN	77.204698	96.766936	NaN	-31.920670
-17.531362	-181.326025	NaN	-260.575007	163.794663	NaN	243.043646
23.846589	70.919978	NaN	75.252721	-47.073389	NaN	-51.406132
-17.198942	-195.740198	NaN	38.299643	178.541256	NaN	-55.498585
-154.151280	78.784152	NaN	45.060973	-232.935432	NaN	-199.212252
-24.403008	-208.549620	NaN	-122.438477	184.146612	NaN	98.035469
-20.979771	57.360903	NaN	25.324930	-78.340674	NaN	-46.304701
-19.963002	70.314266	NaN	41.319160	-90.277267	NaN	-61.282161
-35.355211	-20.632476	NaN	45.197976	-14.722735	NaN	-80.553187
-53.146831	-55.542914	NaN	-64.033500	2.396083	NaN	10.886669
-2.284775	62.424569	NaN	46.268403	-64.709344	NaN	-48.553178
-29.195257	39.573014	NaN	-19.521697	-68.768270	NaN	-9.673559
-1.664237	-17.882033	NaN	43.387001	16.217796	NaN	-45.051238
-23.497860	70.328139	NaN	45.228155	-93.825999	NaN	-68.726015
-43.315879	84.574638	NaN	68.088903	-127.890517	NaN	-111.404782
49.295799	50.296723	NaN	61.460511	-1.000924	NaN	-12.164713
-52.489836	-836.898729	NaN	-50.125014	784.408894	NaN	-2.364822
-16.595101	-124.506696	NaN	2.708259	107.911595	NaN	-19.303361
-5.258397	-110.121376	NaN	10.266946	104.862979	NaN	-15.525342
-56.666311	-68.332835	NaN	54.918294	11.666523	NaN	-111.584605
-7.728632	68.033658	NaN	59.106560	-75.762290	NaN	-66.835192
-33.019902	-96.372375	NaN	-22.304811	63.352473	NaN	-10.715091
16.564324	83.232791	NaN	90.472843	-66.668467	NaN	-73.908519
-10.009411	-12.416583	NaN	43.404706	2.407171	NaN	-53.414117
-24.709980	20.127865	NaN	19.345901	-44.837844	NaN	-44.055881
-66.666387	33.678370	NaN	24.552346	-100.344757	NaN	-91.218733
-19.287610	-220.723680	NaN	-328.663855	201.436069	NaN	309.376245
-33.156932	-539.852172	NaN	-372.897527	506.695241	NaN	339.740596
41.519864	58.987056	NaN	47.177925	-17.467191	NaN	-5.658061
-80.587008	-162.871749	NaN	-149.585333	82.284741	NaN	68.998324
-46.685938	-116.075244	NaN	-360.864317	69.389306	NaN	314.178379
-21.072515	43.117444	NaN	22.914332	-64.189959	NaN	-43.986847
15.599549	-49.110798	NaN	-58.929992	64.710347	NaN	74.529541
-15.695822	59.767131	NaN	-217.441787	-75.462953	NaN	201.745965
-101.569082	-49.293233	NaN	-23.777142	-52.275849	NaN	-77.791941
26.591037	-144.859568	NaN	-63.908915	171.450606	NaN	90.499953
-10.914294	40.836220	NaN	37.930638	-51.750515	NaN	-48.844933
-11.960185	-338.966011	NaN	-244.157778	327.005826	NaN	232.197592
-84.472635	46.014022	NaN	-45.625894	-130.486657	NaN	-38.846741
-86.401153	44.046783	NaN	34.037883	-130.447936	NaN	-120.439036
-19.018755	40.008351	NaN	15.955477	-59.027106	NaN	-34.974232
14.239312	92.322089	NaN	79.604493	-78.082776	NaN	-65.365181
11.477012	69.069826	NaN	16.528338	-57.592815	NaN	-5.051326
-118.270788	16.779436	NaN	3.040120	-135.050224	NaN	-121.310907
-18.637592	-68.312970	NaN	-41.682757	49.675378	NaN	23.045166
-14.381201	18.136259	NaN	-325.491933	-32.517459	NaN	311.110732
-10.527673	-65.241177	NaN	59.673428	54.713504	NaN	-70.201101
15.994315	-141.661402	NaN	-187.332042	157.655717	NaN	203.326357
-33.790739	12.515977	NaN	-574.695569	-46.306716	NaN	540.904831
3.943084	-73.377046	NaN	-221.339941	77.320129	NaN	225.283025
-44.398266	36.530443	NaN	-82.890534	-80.928709	NaN	38.492268
-7.380099	-21.749284	NaN	2.377047	14.369185	NaN	-9.757146
-39.804283	37.494703	NaN	-172.551520	-77.298985	NaN	132.747237
2.103144	-7.357084	NaN	-2.790842	9.460228	NaN	4.893985
-16.088279	-0.673460	NaN	-96.964751	-15.414819	NaN	80.876472
-46.362965	5.293095	NaN	-7.535810	-51.656060	NaN	-38.827155
-27.586632	52.394567	NaN	56.340744	-79.981199	NaN	-83.927376
-95.488530	78.423692	NaN	57.799808	-173.912222	NaN	-153.288338
-56.016314	54.727445	NaN	73.398463	-110.743759	NaN	-129.414777
-38.874422	-142.362571	NaN	-304.469868	103.488149	NaN	265.595446
-108.220730	-27.015132	NaN	12.487656	-81.205598	NaN	-120.708386
-31.142669	-50.425959	NaN	52.270151	19.283290	NaN	-83.412820
-93.954415	73.726966	NaN	76.950516	-167.681381	NaN	-170.904932
-23.056563	-66.528446	NaN	-147.333189	43.471883	NaN	124.276627
-16.481794	-261.994617	NaN	-43.189149	245.512823	NaN	26.707355
-67.303006	-54.738909	NaN	-25.294457	-12.564097	NaN	-42.008549
23.786216	-165.198893	NaN	-395.035455	188.985109	NaN	418.821672
4.413653	-426.122403	NaN	-209.466914	430.536055	NaN	213.880567
-49.780282	-88.941001	NaN	-302.912131	39.160719	NaN	253.131849
-21.547891	-52.513464	NaN	-2.502765	30.965572	NaN	-19.045126
45.185002	-296.823472	NaN	-234.381260	342.008474	NaN	279.566262
-48.553211	37.002177	NaN	-80.404762	-85.555387	NaN	31.851551
-9.591213	-56.350833	NaN	-168.436681	46.759620	NaN	158.845469
-71.256136	46.604183	NaN	8.007706	-117.860319	NaN	-79.263842
-52.330789	-188.852157	NaN	-109.711871	136.521369	NaN	57.381082
-49.321987	20.185299	NaN	-11.904080	-69.507286	NaN	-37.417906
-152.040658	-74.187508	NaN	-165.012026	-77.853149	NaN	12.971368
-49.399847	44.816370	NaN	43.309221	-94.216217	NaN	-92.709068
-170.669097	3.583638	NaN	-29.978229	-174.252735	NaN	-140.690868
-10.984559	92.032830	NaN	65.343663	-103.017389	NaN	-76.328222
-47.968809	-22.726477	NaN	-8.047637	-25.242332	NaN	-39.921172
-54.355018	-297.777907	NaN	10.718452	243.422889	NaN	-65.073470
-56.949204	-46.022884	NaN	-100.990412	-10.926320	NaN	44.041208
35.394867	61.528233	NaN	39.089594	-26.133367	NaN	-3.694727
-24.099873	54.733871	NaN	50.111057	-78.833744	NaN	-74.210930
-8.275563	-117.147201	NaN	-73.953618	108.871638	NaN	65.678055
-32.281630	-301.983036	NaN	-167.824421	269.701406	NaN	135.542791
-170.301847	-63.879035	NaN	18.788067	-106.422811	NaN	-189.089914
-37.770141	71.667330	NaN	-23.202419	-109.437471	NaN	-14.567721
0.568601	34.103610	NaN	15.393770	-33.535009	NaN	-14.825169
-35.696914	-279.621479	NaN	-203.701424	243.924565	NaN	168.004510
-9.261251	40.131980	NaN	28.342335	-49.393230	NaN	-37.603585
-8.590613	-9.022260	NaN	-175.243885	0.431647	NaN	166.653272
6.323511	-120.186991	NaN	-73.332929	126.510502	NaN	79.656440
-88.305992	-62.481245	NaN	32.160387	-25.824746	NaN	-120.466378
-65.064749	-132.786765	NaN	-12.592877	67.722016	NaN	-52.471871
0.069338	30.334103	NaN	-115.975872	-30.264765	NaN	116.045210
-4.405906	-205.535516	NaN	-247.301133	201.129610	NaN	242.895226
11.615154	37.366036	NaN	-344.538375	-25.750882	NaN	356.153528
-63.056768	12.262580	NaN	-89.210014	-75.319347	NaN	26.153247
-24.503960	73.420516	NaN	-25.664788	-97.924476	NaN	1.160828
7.796776	37.455121	NaN	41.286871	-29.658345	NaN	-33.490095
13.859117	-203.331151	NaN	-117.337981	217.190268	NaN	131.197098
37.573886	-67.653377	NaN	-80.266177	105.227264	NaN	117.840064
-28.416809	13.216140	NaN	24.558588	-41.632950	NaN	-52.975397
-27.380398	-77.685878	NaN	-142.677176	50.305480	NaN	115.296777
-3.343864	-13.366974	NaN	20.241024	10.023109	NaN	-23.584888
-0.104424	20.601395	NaN	37.527881	-20.705819	NaN	-37.632305
-123.125301	36.994072	NaN	32.287354	-160.119372	NaN	-155.412654
-7.075357	-25.250607	NaN	-32.273700	18.175250	NaN	25.198343
-26.505810	-312.902896	NaN	-347.391413	286.397086	NaN	320.885603
-74.872426	10.990971	NaN	38.577693	-85.863397	NaN	-113.450119
30.809871	40.785005	NaN	-96.992363	-9.975134	NaN	127.802234
-77.580554	-61.040000	NaN	-98.257641	-16.540554	NaN	20.677087
-60.146986	20.222665	NaN	28.589994	-80.369651	NaN	-88.736979
53.395916	56.745277	NaN	71.046587	-3.349361	NaN	-17.650672
-144.953876	18.613156	NaN	45.492217	-163.567032	NaN	-190.446093
23.133299	53.091321	NaN	-20.483050	-29.958022	NaN	43.616349
-72.926632	-257.159654	NaN	-27.712319	184.233023	NaN	-45.214312
-88.151333	54.999652	NaN	49.262046	-143.150985	NaN	-137.413379
-11.046779	26.432070	NaN	47.967045	-37.478849	NaN	-59.013824
-30.775224	-223.028018	NaN	-94.131439	192.252794	NaN	63.356215
-39.412991	26.975896	NaN	-58.837916	-66.388887	NaN	19.424925
2.371738	-328.117516	NaN	-63.277476	330.489254	NaN	65.649215
-93.310735	48.351745	NaN	55.804266	-141.662480	NaN	-149.115001
-17.653127	17.600809	NaN	-66.211878	-35.253935	NaN	48.558752
-26.432150	-137.226268	NaN	-387.693112	110.794118	NaN	361.260962
-37.928910	49.272751	NaN	0.365083	-87.201661	NaN	-38.293993
33.407113	-10.503255	NaN	6.179241	43.910369	NaN	27.227872
-5.226080	-504.461990	NaN	-178.227710	499.235910	NaN	173.001630
27.202974	24.213089	NaN	-3.940790	2.989886	NaN	31.143764
39.892573	-117.490073	NaN	-68.899636	157.382646	NaN	108.792209
-61.889275	-134.659064	NaN	-48.648109	72.769789	NaN	-13.241166
10.224872	84.205087	NaN	45.601516	-73.980215	NaN	-35.376643
-9.046303	-423.167459	NaN	-7.318845	414.121156	NaN	-1.727458
-8.553249	75.942394	NaN	70.444769	-84.495644	NaN	-78.998019
-29.800040	-19.901924	NaN	-242.009936	-9.898116	NaN	212.209896
30.133015	41.210998	NaN	-638.871222	-11.077983	NaN	669.004237
30.215659	-521.028641	NaN	-634.971107	551.244299	NaN	665.186766
-7.425259	3.552212	NaN	10.741010	-10.977471	NaN	-18.166269
18.962026	-22.379839	NaN	-101.995646	41.341864	NaN	120.957672
-32.486651	-1241.104611	NaN	-274.370007	1208.617960	NaN	241.883355
-1.513372	19.049179	NaN	-20.396640	-20.562551	NaN	18.883268
-25.709557	32.186995	NaN	-365.325697	-57.896552	NaN	339.616140
24.550602	47.057985	NaN	-93.385566	-22.507384	NaN	117.936167
-18.674156	49.186380	NaN	24.642500	-67.860536	NaN	-43.316656
-111.271185	-27.797115	NaN	-251.460466	-83.474070	NaN	140.189282
-160.613896	-46.100522	NaN	-133.757333	-114.513374	NaN	-26.856563
-120.401333	-18.063443	NaN	-74.786272	-102.337890	NaN	-45.615060
-45.310093	-192.653742	NaN	-215.777413	147.343649	NaN	170.467319
11.597248	24.905597	NaN	-57.378187	-13.308350	NaN	68.975434
-29.253059	26.387155	NaN	36.314120	-55.640214	NaN	-65.567179
-22.972413	-55.718482	NaN	-354.105324	32.746069	NaN	331.132911
-47.623296	-151.884173	NaN	-22.712683	104.260877	NaN	-24.910613
-13.363682	30.228119	NaN	-2.642671	-43.591802	NaN	-10.721012
40.311489	-4.772025	NaN	2.364862	45.083514	NaN	37.946627
17.153304	-82.089786	NaN	-17.726622	99.243089	NaN	34.879926
8.441848	95.942322	NaN	47.196292	-87.500474	NaN	-38.754444
-60.737967	31.633811	NaN	14.212399	-92.371779	NaN	-74.950366
-65.911977	12.521026	NaN	-69.813624	-78.433004	NaN	3.901646
4.185014	72.460659	NaN	72.020117	-68.275645	NaN	-67.835103
-9.773754	-62.569831	NaN	2.111255	52.796077	NaN	-11.885009
-71.254570	-150.960140	NaN	-417.497928	79.705570	NaN	346.243358
-162.865283	0.809917	NaN	-151.577778	-163.675201	NaN	-11.287505
-178.827178	-102.410907	NaN	-236.270346	-76.416272	NaN	57.443168
49.020421	-61.186938	NaN	-334.051171	110.207360	NaN	383.071593
-23.484089	-4.601916	NaN	-0.622711	-18.882173	NaN	-22.861378
-2.646574	-39.894560	NaN	63.798096	37.247987	NaN	-66.444669
56.025563	84.612820	NaN	77.463128	-28.587256	NaN	-21.437565
-14.129563	2.228237	NaN	-255.151622	-16.357801	NaN	241.022059
-105.083821	-491.283092	NaN	-110.606697	386.199271	NaN	5.522876
-139.568230	50.351999	NaN	66.717401	-189.920229	NaN	-206.285631
9.840771	21.617736	NaN	-48.930871	-11.776966	NaN	58.771642
48.388712	69.702132	NaN	72.197364	-21.313420	NaN	-23.808652
-16.272375	-102.194510	NaN	-89.960256	85.922136	NaN	73.687881
-73.039275	43.267518	NaN	-34.163537	-116.306793	NaN	-38.875738
22.365051	-16.620903	NaN	18.497350	38.985954	NaN	3.867701
-1.292336	-184.879667	NaN	-282.374615	183.587330	NaN	281.082279
-201.438425	-122.253739	NaN	-95.366184	-79.184686	NaN	-106.072241
-4.371423	-15.443246	NaN	-116.403768	11.071823	NaN	112.032345
63.076596	-374.448817	NaN	-192.638894	437.525413	NaN	255.715490
-58.926141	-43.928811	NaN	27.283081	-14.997331	NaN	-86.209222
-68.550739	-173.863056	NaN	-18.496009	105.312317	NaN	-50.054730
-54.986716	33.456318	NaN	-41.144020	-88.443035	NaN	-13.842696
24.650656	-287.857311	NaN	-210.802222	312.507967	NaN	235.452878
-6.435483	69.814967	NaN	59.167300	-76.250450	NaN	-65.602783
-108.909998	-117.675493	NaN	-150.747286	8.765494	NaN	41.837288
24.474941	54.398769	NaN	64.000029	-29.923828	NaN	-39.525089
50.293605	-2.161076	NaN	30.251956	52.454681	NaN	20.041649
25.355737	-317.037860	NaN	-487.041907	342.393597	NaN	512.397644
-67.509633	-18.373134	NaN	-296.309781	-49.136498	NaN	228.800148
3.148076	-294.355925	NaN	-379.718309	297.504000	NaN	382.866385
42.990590	49.584390	NaN	54.559628	-6.593800	NaN	-11.569037
-145.491436	49.131888	NaN	48.649734	-194.623324	NaN	-194.141169
-49.118848	71.396010	NaN	34.927679	-120.514857	NaN	-84.046527
14.999887	-21.219136	NaN	50.634040	36.219023	NaN	-35.634153
-17.250359	42.273476	NaN	67.704449	-59.523835	NaN	-84.954808
-43.919253	-66.638436	NaN	-36.423962	22.719184	NaN	-7.495290
-38.115175	-35.241595	NaN	65.559273	-2.873579	NaN	-103.674448
10.738203	-828.595762	NaN	-346.667433	839.333965	NaN	357.405636
19.862109	87.780820	NaN	51.447503	-67.918711	NaN	-31.585394
-140.470399	-254.716125	NaN	-413.200766	114.245726	NaN	272.730367
-115.428936	-340.347373	NaN	-170.317328	224.918437	NaN	54.888392
-42.180886	-101.695559	NaN	-127.296391	59.514673	NaN	85.115505
-23.127043	-135.762527	NaN	-174.562430	112.635484	NaN	151.435387
25.829105	63.101425	NaN	56.728956	-37.272320	NaN	-30.899851
-9.194003	-25.154603	NaN	12.889049	15.960599	NaN	-22.083052
27.795356	69.841748	NaN	-50.128145	-42.046392	NaN	77.923501
19.302200	-177.635234	NaN	-17.138522	196.937433	NaN	36.440722
1.747255	-37.879821	NaN	41.208229	39.627076	NaN	-39.460974
26.198328	53.423680	NaN	28.433365	-27.225352	NaN	-2.235036
-8.953025	19.482967	NaN	4.346437	-28.435992	NaN	-13.299462
-67.013269	45.551991	NaN	59.789891	-112.565259	NaN	-126.803160
-14.498487	27.113902	NaN	-15.342570	-41.612388	NaN	0.844083
21.632988	-37.944235	NaN	1.177693	59.577223	NaN	20.455295
-15.838103	23.759305	NaN	21.111952	-39.597408	NaN	-36.950055
55.787816	-46.989889	NaN	0.636977	102.777705	NaN	55.150838
14.909758	59.850854	NaN	47.566132	-44.941096	NaN	-32.656374
21.014794	9.485723	NaN	65.942887	11.529071	NaN	-44.928093
18.191210	-99.656854	NaN	-57.835746	117.848065	NaN	76.026956
18.385586	-227.593962	NaN	-76.043256	245.979548	NaN	94.428841
-7.195625	-106.485498	NaN	-168.576109	99.289873	NaN	161.380485
-1.997137	65.939440	NaN	68.386351	-67.936577	NaN	-70.383488
-44.449178	23.549672	NaN	-270.809091	-67.998850	NaN	226.359913
-2.781587	-539.037477	NaN	-131.301130	536.255891	NaN	128.519544
17.009304	12.716346	NaN	23.681017	4.292958	NaN	-6.671713
-48.449729	46.285817	NaN	2.836419	-94.735545	NaN	-51.286147
-27.280247	-683.002441	NaN	-130.977964	655.722195	NaN	103.697717
-21.458979	-16.317616	NaN	-51.842126	-5.141363	NaN	30.383147
-59.262848	21.860623	NaN	22.406221	-81.123470	NaN	-81.669068
-38.786581	51.485559	NaN	-40.670443	-90.272140	NaN	1.883862
-43.535411	-86.193246	NaN	-26.484425	42.657835	NaN	-17.050986
-25.895466	89.220775	NaN	-17.881052	-115.116241	NaN	-8.014414
20.101522	60.820276	NaN	-27.950853	-40.718754	NaN	48.052375
-3.963080	51.356358	NaN	-14.627580	-55.319438	NaN	10.664500
-148.048132	38.500397	NaN	-0.137296	-186.548529	NaN	-147.910837
-88.178538	-673.235829	NaN	-142.069576	585.057291	NaN	53.891038
-13.872368	-274.679726	NaN	29.043352	260.807357	NaN	-42.915720
-14.888212	27.940152	NaN	-21.653377	-42.828364	NaN	6.765165
-6.512944	58.746619	NaN	22.563767	-65.259563	NaN	-29.076711
-2.089772	-19.965156	NaN	46.272248	17.875384	NaN	-48.362019
-49.462373	-91.145965	NaN	-91.946474	41.683592	NaN	42.484101
-18.553256	83.688838	NaN	75.054375	-102.242094	NaN	-93.607631
-65.457205	62.206721	NaN	-2.367138	-127.663926	NaN	-63.090067
-3.211750	13.220561	NaN	40.988035	-16.432311	NaN	-44.199786
-62.123832	60.845050	NaN	57.347321	-122.968882	NaN	-119.471153
-32.988723	-1.942073	NaN	44.628316	-31.046650	NaN	-77.617039
37.079686	-73.528553	NaN	-86.196632	110.608239	NaN	123.276318
-3.570937	-1073.034871	NaN	-1059.247751	1069.463935	NaN	1055.676815
-13.859599	23.093760	NaN	30.998800	-36.953359	NaN	-44.858399
-46.634409	-614.259602	NaN	-722.783143	567.625193	NaN	676.148734
19.949117	-113.961356	NaN	-57.605194	133.910474	NaN	77.554311
-86.447583	-274.072688	NaN	-212.772819	187.625105	NaN	126.325236
-24.301498	-123.897754	NaN	-556.306176	99.596255	NaN	532.004678
-55.672408	-25.539473	NaN	-3.912151	-30.132935	NaN	-51.760257
-94.182135	-14.867316	NaN	-40.423938	-79.314819	NaN	-53.758197
-11.722751	6.978049	NaN	-58.320642	-18.700800	NaN	46.597890
-14.451777	10.465636	NaN	-76.472861	-24.917413	NaN	62.021084
-114.348083	66.451462	NaN	46.138707	-180.799545	NaN	-160.486790
26.405522	53.686417	NaN	53.291189	-27.280894	NaN	-26.885667
-31.718130	64.862192	NaN	46.301354	-96.580322	NaN	-78.019484
10.045986	14.842404	NaN	-136.507581	-4.796418	NaN	146.553567
-222.527683	-49.202372	NaN	-78.225619	-173.325311	NaN	-144.302064
27.685076	-30.350003	NaN	-20.464931	58.035078	NaN	48.150006
-44.781604	-631.908229	NaN	-743.910600	587.126626	NaN	699.128997
-3.820963	13.433458	NaN	11.578330	-17.254421	NaN	-15.399293
17.949529	39.418230	NaN	57.033206	-21.468700	NaN	-39.083677
-47.503871	-60.992178	NaN	-29.566310	13.488307	NaN	-17.937560
-106.329506	29.377137	NaN	51.962641	-135.706643	NaN	-158.292147
-27.659191	-357.750392	NaN	-207.880919	330.091201	NaN	180.221727
19.120718	-2.103620	NaN	-29.411343	21.224338	NaN	48.532061
-3.701399	72.776601	NaN	71.142979	-76.478000	NaN	-74.844378
23.692829	-76.777034	NaN	30.555761	100.469863	NaN	-6.862932
-29.117672	-216.153675	NaN	-190.314018	187.036003	NaN	161.196346
12.462678	47.504768	NaN	-27.604292	-35.042090	NaN	40.066970
-53.017732	36.793718	NaN	41.782085	-89.811450	NaN	-94.799817
4.881560	45.876393	NaN	-325.873107	-40.994833	NaN	330.754666
16.535700	70.799741	NaN	65.043588	-54.264041	NaN	-48.507888
-16.174168	65.599324	NaN	6.483961	-81.773492	NaN	-22.658129
-0.944369	20.888280	NaN	50.794626	-21.832649	NaN	-51.738994
18.388173	28.274190	NaN	14.640363	-9.886018	NaN	3.747809
-66.399299	-165.861383	NaN	17.067567	99.462084	NaN	-83.466865
-22.199943	-122.183353	NaN	-25.634509	99.983410	NaN	3.434566
13.955210	-130.335148	NaN	-206.715790	144.290359	NaN	220.671000
25.011858	58.008766	NaN	43.124831	-32.996908	NaN	-18.112972
-51.265606	43.304167	NaN	-55.999720	-94.569773	NaN	4.734114
28.388930	-54.012463	NaN	-118.467409	82.401393	NaN	146.856339
-11.448408	-89.842150	NaN	-130.763350	78.393742	NaN	119.314942
-28.984125	73.028531	NaN	20.892192	-102.012656	NaN	-49.876317
-20.923436	-80.301198	NaN	-146.466783	59.377762	NaN	125.543347
-49.005740	69.148236	NaN	52.526125	-118.153976	NaN	-101.531865
-73.636882	-40.252567	NaN	1.086670	-33.384316	NaN	-74.723552
-46.830980	54.540759	NaN	-201.849538	-101.371739	NaN	155.018559
-0.522648	-80.356944	NaN	-17.680354	79.834296	NaN	17.157706
-28.353011	4.392167	NaN	4.360725	-32.745178	NaN	-32.713736
48.398571	-20.564717	NaN	-41.067027	68.963288	NaN	89.465598
-69.162594	-121.220354	NaN	-314.825329	52.057760	NaN	245.662735
-20.540200	-16.276277	NaN	-98.187977	-4.263924	NaN	77.647776
25.187679	-261.139703	NaN	-346.712995	286.327382	NaN	371.900674
-55.585689	79.496592	NaN	49.660300	-135.082281	NaN	-105.245989
-37.035489	-54.385862	NaN	26.316659	17.350373	NaN	-63.352148
48.949431	70.594622	NaN	71.160613	-21.645191	NaN	-22.211182
-22.117163	-67.609077	NaN	-166.700950	45.491915	NaN	144.583787
-82.678829	-63.888216	NaN	-160.851865	-18.790613	NaN	78.173037
-10.248031	-223.434193	NaN	-32.003385	213.186163	NaN	21.755354
-42.262902	-75.518749	NaN	-27.071761	33.255847	NaN	-15.191141
-87.689014	-1.159060	NaN	28.995858	-86.529955	NaN	-116.684872
-81.878413	0.699752	NaN	28.646635	-82.578166	NaN	-110.525048
10.312061	1.955234	NaN	-45.585351	8.356826	NaN	55.897412
-71.840078	24.375577	NaN	65.863113	-96.215656	NaN	-137.703191
-32.587637	-17.055142	NaN	-65.696553	-15.532495	NaN	33.108915
-80.345250	57.509909	NaN	47.371856	-137.855159	NaN	-127.717106
28.683225	-94.826603	NaN	-169.035427	123.509828	NaN	197.718652
-16.288318	48.027686	NaN	-29.475503	-64.316004	NaN	13.187185
-101.390808	84.768749	NaN	80.750385	-186.159557	NaN	-182.141193
31.116998	-64.509894	NaN	-195.859984	95.626891	NaN	226.976981
23.227170	29.216137	NaN	-60.519248	-5.988967	NaN	83.746418
-37.546007	-17.988905	NaN	-28.605355	-19.557102	NaN	-8.940652
-17.257236	2.597399	NaN	42.992349	-19.854635	NaN	-60.249585
-106.088854	-10.546573	NaN	-231.064162	-95.542281	NaN	124.975308
-37.968207	78.110201	NaN	53.771919	-116.078408	NaN	-91.740126
-6.079202	-55.968167	NaN	-253.088256	49.888964	NaN	247.009054
-4.603438	-89.322407	NaN	-102.932690	84.718969	NaN	98.329252
-33.184747	-31.851443	NaN	-24.291504	-1.333304	NaN	-8.893244
-6.852869	-209.723922	NaN	-310.567089	202.871053	NaN	303.714220
-45.306561	20.783638	NaN	35.563349	-66.090199	NaN	-80.869911
-114.408398	57.129595	NaN	65.309069	-171.537993	NaN	-179.717467
-20.693125	-40.174393	NaN	-406.444475	19.481268	NaN	385.751350
-54.858184	-245.236336	NaN	-100.998736	190.378152	NaN	46.140552
-33.696224	-544.834361	NaN	-534.424592	511.138137	NaN	500.728367
-50.640810	-75.197013	NaN	5.186154	24.556203	NaN	-55.826963
-30.154200	52.211792	NaN	-54.583572	-82.365992	NaN	24.429373
-4.694487	31.798523	NaN	-39.088405	-36.493010	NaN	34.393918
-127.879455	70.168863	NaN	62.589354	-198.048318	NaN	-190.468809
-5.100999	67.230244	NaN	36.965432	-72.331242	NaN	-42.066431
-82.298351	79.634198	NaN	52.932943	-161.932549	NaN	-135.231294
18.078068	33.572359	NaN	36.345012	-15.494291	NaN	-18.266944
27.189688	54.276433	NaN	17.819376	-27.086746	NaN	9.370312
-30.352242	39.900442	NaN	47.692199	-70.252683	NaN	-78.044441
-105.999307	-13.240275	NaN	-28.488268	-92.759032	NaN	-77.511040
-2.541404	-0.242849	NaN	-33.946785	-2.298555	NaN	31.405381
-66.518351	-114.010619	NaN	-198.712659	47.492268	NaN	132.194309
48.792486	-28.406914	NaN	-15.362078	77.199400	NaN	64.154564
10.674830	41.568078	NaN	30.996662	-30.893248	NaN	-20.321832
-57.810343	22.934888	NaN	15.632511	-80.745231	NaN	-73.442854
-7.489900	79.653572	NaN	32.079988	-87.143473	NaN	-39.569888
-6.386576	37.111482	NaN	37.553071	-43.498058	NaN	-43.939647
-2.768347	54.574711	NaN	9.813387	-57.343058	NaN	-12.581733
6.289530	29.426109	NaN	20.668359	-23.136579	NaN	-14.378829
-6.718323	-15.856197	NaN	39.825252	9.137874	NaN	-46.543575
-46.626957	-5.273982	NaN	23.877030	-41.352975	NaN	-70.503986
-111.794641	-161.797869	NaN	35.803482	50.003228	NaN	-147.598123
-129.486628	-200.847233	NaN	-223.553624	71.360605	NaN	94.066995
18.509496	-279.563906	NaN	-133.716474	298.073401	NaN	152.225970
-16.677911	31.946041	NaN	-354.542559	-48.623952	NaN	337.864648
-11.936915	-267.816348	NaN	-258.123743	255.879433	NaN	246.186829
-17.407070	-3.586439	NaN	19.387204	-13.820631	NaN	-36.794274
-3.577352	80.058017	NaN	62.924721	-83.635369	NaN	-66.502073
-44.119450	80.499299	NaN	67.673272	-124.618748	NaN	-111.792722
-28.238196	-134.056170	NaN	-76.503691	105.817974	NaN	48.265495
30.467736	13.439458	NaN	47.769935	17.028278	NaN	-17.302199
-54.083278	31.116367	NaN	5.646211	-85.199645	NaN	-59.729489
-20.338222	29.495786	NaN	-54.267362	-49.834008	NaN	33.929140
45.221339	98.613986	NaN	47.049279	-53.392647	NaN	-1.827940
-21.479799	-414.036363	NaN	-42.186674	392.556564	NaN	20.706875
-4.341864	74.961876	NaN	77.584158	-79.303740	NaN	-81.926022
-17.205802	-5.688825	NaN	-130.830116	-11.516976	NaN	113.624314
-42.228252	-69.188157	NaN	-13.108424	26.959904	NaN	-29.119829
11.702555	80.851660	NaN	62.294480	-69.149105	NaN	-50.591924
-44.224225	-98.604548	NaN	-15.515494	54.380322	NaN	-28.708731
13.922319	-69.655187	NaN	-47.972880	83.577506	NaN	61.895198
25.249792	84.062723	NaN	61.016846	-58.812932	NaN	-35.767054
-4.623702	-146.391082	NaN	-763.526608	141.767380	NaN	758.902906
50.088236	54.496431	NaN	-193.034974	-4.408194	NaN	243.123210
-2.378286	24.772232	NaN	48.353341	-27.150518	NaN	-50.731627
-43.422136	-1.099381	NaN	-20.998078	-42.322755	NaN	-22.424058
-35.588639	39.245018	NaN	-0.940144	-74.833657	NaN	-34.648495
-24.203276	25.338938	NaN	-157.745847	-49.542213	NaN	133.542572
28.499538	69.402482	NaN	63.466810	-40.902945	NaN	-34.967272
-11.599901	-40.913689	NaN	-139.454292	29.313787	NaN	127.854391
-62.475640	-29.456939	NaN	-182.629614	-33.018701	NaN	120.153973
15.017995	-221.753772	NaN	-72.524820	236.771767	NaN	87.542815
-95.016340	65.605575	NaN	34.990285	-160.621915	NaN	-130.006625
35.136847	57.204809	NaN	-68.862906	-22.067962	NaN	103.999753
20.349841	51.843468	NaN	31.694466	-31.493626	NaN	-11.344625
-45.679995	-326.007463	NaN	23.023324	280.327469	NaN	-68.703319
-45.166205	-84.048799	NaN	-70.067705	38.882593	NaN	24.901499
15.194329	-127.472329	NaN	-794.524274	142.666658	NaN	809.718603
-67.996217	-120.512130	NaN	-119.626489	52.515913	NaN	51.630271
-8.415933	-370.518837	NaN	-379.481788	362.102904	NaN	371.065855
-56.825066	-99.622210	NaN	-150.498461	42.797144	NaN	93.673395
-7.052266	-173.785558	NaN	-18.033864	166.733292	NaN	10.981597
-20.238439	73.923807	NaN	-1.196342	-94.162246	NaN	-19.042097
-107.725850	-125.407742	NaN	-137.407834	17.681891	NaN	29.681984
-198.064772	12.097656	NaN	-394.095246	-210.162428	NaN	196.030474
-28.677583	-186.574822	NaN	-180.893453	157.897239	NaN	152.215870
-26.887450	79.806917	NaN	76.183652	-106.694367	NaN	-103.071102
-99.797940	-102.998357	NaN	-37.852527	3.200417	NaN	-61.945413
-25.221123	-372.082508	NaN	-151.813611	346.861385	NaN	126.592487
15.274393	74.792191	NaN	57.336382	-59.517798	NaN	-42.061989
-79.265492	51.286700	NaN	39.782590	-130.552192	NaN	-119.048082
47.146099	-153.284569	NaN	-212.594846	200.430669	NaN	259.740945
24.354152	-9.299105	NaN	-53.278856	33.653257	NaN	77.633009
-19.826039	-58.577436	NaN	-192.650997	38.751397	NaN	172.824959
-72.670874	6.308367	NaN	-38.956350	-78.979242	NaN	-33.714524
-74.939929	-76.895843	NaN	15.084803	1.955914	NaN	-90.024732
-95.549829	60.474313	NaN	51.109594	-156.024142	NaN	-146.659423
-174.174006	1.653368	NaN	17.086861	-175.827375	NaN	-191.260867
-103.311306	-766.503127	NaN	-493.096621	663.191821	NaN	389.785315
-59.380296	-1.460676	NaN	-103.215118	-57.919620	NaN	43.834821
19.976516	6.844753	NaN	60.668102	13.131763	NaN	-40.691586
-1.522353	28.206793	NaN	21.680632	-29.729146	NaN	-23.202985
-85.015800	-38.106882	NaN	24.306034	-46.908919	NaN	-109.321834
-21.673299	67.101333	NaN	33.675141	-88.774632	NaN	-55.348440
21.988547	-171.400168	NaN	-275.205892	193.388716	NaN	297.194439
-42.854558	-16.015589	NaN	-286.094490	-26.838969	NaN	243.239932
10.268531	88.912817	NaN	86.263453	-78.644286	NaN	-75.994923
-35.264636	51.423703	NaN	41.482013	-86.688340	NaN	-76.746649
22.546732	-4.840623	NaN	50.331327	27.387354	NaN	-27.784596
-42.718264	-357.683849	NaN	-78.846546	314.965585	NaN	36.128283
-20.476231	-18.711531	NaN	-83.793944	-1.764700	NaN	63.317712
-13.238201	-49.588383	NaN	-111.501079	36.350182	NaN	98.262877
12.978027	-55.449042	NaN	-60.427950	68.427070	NaN	73.405978
10.811024	-93.688993	NaN	-20.495518	104.500017	NaN	31.306542
-32.325372	-223.037505	NaN	-225.101708	190.712133	NaN	192.776336
6.307351	56.410900	NaN	52.250476	-50.103549	NaN	-45.943125
-72.840919	51.854552	NaN	43.681499	-124.695470	NaN	-116.522418
-12.597637	-96.987888	NaN	46.205677	84.390251	NaN	-58.803314
-215.178864	-106.060491	NaN	-17.294956	-109.118374	NaN	-197.883908
-39.329287	17.851007	NaN	-169.903620	-57.180294	NaN	130.574333
-19.429127	49.708972	NaN	-77.890724	-69.138100	NaN	58.461597
-9.900268	32.430376	NaN	-40.866206	-42.330644	NaN	30.965938
-41.534414	-210.617989	NaN	-14.864518	169.083575	NaN	-26.669896
-14.758724	-142.643230	NaN	-349.807267	127.884505	NaN	335.048543
-64.514239	-6.540280	NaN	-217.380730	-57.973959	NaN	152.866491
-2.952404	28.607163	NaN	-63.145985	-31.559567	NaN	60.193580
33.035688	-141.661628	NaN	-90.420581	174.697316	NaN	123.456270
-48.366943	-95.043563	NaN	-245.582811	46.676620	NaN	197.215868
-22.651341	-45.791003	NaN	-218.312817	23.139662	NaN	195.661476
-26.684072	58.098580	NaN	-9.302275	-84.782652	NaN	-17.381797
10.890032	-270.013297	NaN	1.327150	280.903329	NaN	9.562882
-21.476244	-24.865261	NaN	-45.024168	3.389017	NaN	23.547924
-155.603492	-74.198111	NaN	4.092760	-81.405381	NaN	-159.696253
-5.091802	48.229541	NaN	23.690326	-53.321343	NaN	-28.782128
-5.517494	13.204259	NaN	16.589749	-18.721753	NaN	-22.107243
71.684697	21.737428	NaN	-5.596586	49.947269	NaN	77.281283
-104.576660	-83.057485	NaN	61.253294	-21.519175	NaN	-165.829955
14.227668	-11.261010	NaN	9.940487	25.488678	NaN	4.287181
-64.220037	-129.808454	NaN	-60.641685	65.588417	NaN	-3.578353
-44.132076	-117.961534	NaN	-208.355229	73.829458	NaN	164.223153
-74.508914	53.179874	NaN	27.983255	-127.688789	NaN	-102.492169
-229.621267	-38.781023	NaN	32.197441	-190.840244	NaN	-261.818708
19.086323	51.453116	NaN	67.471020	-32.366793	NaN	-48.384698
-104.383057	-85.117558	NaN	-150.008686	-19.265499	NaN	45.625629
-8.027877	-9.887553	NaN	2.678810	1.859676	NaN	-10.706687
-4.244494	-292.542737	NaN	-219.845332	288.298244	NaN	215.600839
-35.570993	50.598333	NaN	-42.290106	-86.169325	NaN	6.719114
-68.675313	-441.630883	NaN	-167.904570	372.955569	NaN	99.229257
-41.625013	-0.807969	NaN	-166.717419	-40.817044	NaN	125.092407
33.912757	4.519100	NaN	-4.508921	29.393657	NaN	38.421678
-45.875243	40.463809	NaN	17.561136	-86.339052	NaN	-63.436379
-131.895616	44.330558	NaN	-15.506910	-176.226174	NaN	-116.388705
54.952071	-153.374375	NaN	-278.024220	208.326447	NaN	332.976291
-17.915921	-262.757243	NaN	-121.921504	244.841323	NaN	104.005584
-29.292459	-85.689966	NaN	-209.202289	56.397507	NaN	179.909829
-34.624876	-106.982894	NaN	-62.693861	72.358018	NaN	28.068985
-29.124193	-173.483382	NaN	-81.769773	144.359190	NaN	52.645581
-121.291854	-126.779950	NaN	42.731176	5.488096	NaN	-164.023030
-123.899890	-207.356754	NaN	-190.805478	83.456864	NaN	66.905587
49.762625	70.810229	NaN	75.631570	-21.047604	NaN	-25.868946
-1.739485	-190.870789	NaN	-196.691681	189.131304	NaN	194.952195
-16.758721	-200.989453	NaN	-300.971833	184.230732	NaN	284.213112
2.194881	-367.827534	NaN	-359.798143	370.022416	NaN	361.993024
-70.444222	-157.412135	NaN	-230.255471	86.967913	NaN	159.811249
7.232541	-162.411013	NaN	-10.656071	169.643554	NaN	17.888612
20.508799	-15.302847	NaN	20.001025	35.811646	NaN	0.507775
-43.060511	47.690985	NaN	-11.277384	-90.751496	NaN	-31.783126
-101.824236	31.992753	NaN	68.480415	-133.816989	NaN	-170.304651
-80.501809	27.797500	NaN	2.828015	-108.299309	NaN	-83.329824
22.982142	-172.924653	NaN	9.794452	195.906795	NaN	13.187690
39.040951	-28.395393	NaN	-217.986866	67.436344	NaN	257.027817
-7.345494	-492.871534	NaN	-150.860765	485.526040	NaN	143.515271
-4.122654	-52.725850	NaN	-242.730674	48.603196	NaN	238.608020
4.742978	39.804724	NaN	-191.335910	-35.061746	NaN	196.078888
-46.711010	89.516701	NaN	-125.862309	-136.227711	NaN	79.151299
33.067773	-37.114535	NaN	-819.124079	70.182309	NaN	852.191853
-55.386377	-99.266659	NaN	-61.698031	43.880282	NaN	6.311654
20.152414	-444.771546	NaN	-134.418150	464.923960	NaN	154.570564
31.368112	-108.675945	NaN	-89.226388	140.044056	NaN	120.594500
-39.950270	-29.620481	NaN	57.141916	-10.329788	NaN	-97.092185
-38.467971	-28.840083	NaN	55.256269	-9.627888	NaN	-93.724241
-67.665355	70.002203	NaN	35.370014	-137.667558	NaN	-103.035369
-50.467617	-114.545256	NaN	-257.467717	64.077639	NaN	207.000100
-70.224872	49.331749	NaN	39.632088	-119.556622	NaN	-109.856960
-275.986745	58.690789	NaN	14.963808	-334.677534	NaN	-290.950553
-69.387985	-63.441413	NaN	-83.707735	-5.946573	NaN	14.319749
-16.380620	-186.193416	NaN	-99.834058	169.812796	NaN	83.453438
16.372347	-63.893077	NaN	-40.168023	80.265424	NaN	56.540370
-62.295653	59.866387	NaN	80.569449	-122.162040	NaN	-142.865103
-19.553978	-90.601396	NaN	-301.759575	71.047418	NaN	282.205597
21.096987	35.592907	NaN	-7.114836	-14.495920	NaN	28.211823
-33.845605	13.414927	NaN	-23.076519	-47.260532	NaN	-10.769086
-119.118326	-153.966714	NaN	-93.630182	34.848389	NaN	-25.488144
-7.389034	48.701333	NaN	31.890152	-56.090367	NaN	-39.279186
-45.889321	14.295706	NaN	57.128890	-60.185027	NaN	-103.018212
-56.638889	55.365695	NaN	13.060169	-112.004584	NaN	-69.699058
31.347481	-83.333091	NaN	-101.050317	114.680572	NaN	132.397798
8.671000	-208.538983	NaN	-154.711510	217.209983	NaN	163.382510
-135.715414	72.970977	NaN	37.484869	-208.686391	NaN	-173.200283
-45.051630	-212.971313	NaN	55.146336	167.919684	NaN	-100.197965
-6.581809	-106.306406	NaN	6.003335	99.724597	NaN	-12.585145
-55.254493	-148.399853	NaN	-485.924055	93.145360	NaN	430.669562
-34.321104	37.371952	NaN	-33.775927	-71.693057	NaN	-0.545177
-56.699803	51.572837	NaN	48.729631	-108.272640	NaN	-105.429434
46.991363	15.322029	NaN	-9.669757	31.669334	NaN	56.661120
-10.975090	54.730044	NaN	-74.645381	-65.705134	NaN	63.670291
-15.791233	44.818507	NaN	52.662096	-60.609740	NaN	-68.453329
-90.652177	-204.758547	NaN	-471.935239	114.106370	NaN	381.283062
-36.871666	8.311933	NaN	-31.971200	-45.183599	NaN	-4.900465
-1.389076	83.270810	NaN	68.473765	-84.659886	NaN	-69.862841
-39.352697	-35.776866	NaN	-62.709437	-3.575831	NaN	23.356740
-125.766709	-100.512138	NaN	-111.774172	-25.254571	NaN	-13.992537
-27.406646	39.887351	NaN	-7.363075	-67.293997	NaN	-20.043571
-2.383421	-17.702965	NaN	-175.125162	15.319543	NaN	172.741741
28.044195	-208.540837	NaN	-293.400820	236.585033	NaN	321.445016
54.021041	57.098505	NaN	39.813929	-3.077464	NaN	14.207111
-13.179077	73.376744	NaN	-33.601005	-86.555821	NaN	20.421928
-31.592529	76.513570	NaN	75.781306	-108.106098	NaN	-107.373835
18.642401	-165.441112	NaN	-9.973900	184.083513	NaN	28.616301
37.274549	-295.010081	NaN	-40.962787	332.284630	NaN	78.237336
25.165113	-208.367932	NaN	-170.436954	233.533045	NaN	195.602067
29.161368	-28.507253	NaN	27.544739	57.668621	NaN	1.616630
-69.026865	-146.559549	NaN	-256.820448	77.532684	NaN	187.793583
16.429582	75.353382	NaN	30.696642	-58.923800	NaN	-14.267061
-5.470773	39.010243	NaN	-12.147045	-44.481016	NaN	6.676272
21.528782	-67.641748	NaN	-189.611753	89.170529	NaN	211.140534
-109.757463	55.080343	NaN	-116.122861	-164.837806	NaN	6.365397
29.567961	-105.262349	NaN	-109.280391	134.830310	NaN	138.848351
-82.122876	31.174299	NaN	-37.211137	-113.297175	NaN	-44.911739
-7.535225	-308.891568	NaN	-156.427488	301.356344	NaN	148.892263
-43.342929	58.452422	NaN	-25.735736	-101.795351	NaN	-17.607193
-49.220701	8.303874	NaN	-32.481243	-57.524575	NaN	-16.739458
-7.403896	65.754957	NaN	68.706063	-73.158853	NaN	-76.109959
-3.253096	87.573191	NaN	78.417866	-90.826287	NaN	-81.670962
18.521888	3.046379	NaN	-295.591577	15.475509	NaN	314.113465
12.299550	-51.036519	NaN	25.093080	63.336069	NaN	-12.793529
-50.678830	1.585616	NaN	-61.753781	-52.264446	NaN	11.074951
-2.200077	43.289519	NaN	29.114656	-45.489597	NaN	-31.314733
26.216084	-139.819007	NaN	-68.202217	166.035091	NaN	94.418301
-116.782453	-438.960575	NaN	-36.987276	322.178121	NaN	-79.795177
-93.431728	74.757926	NaN	33.652279	-168.189654	NaN	-127.084007
-103.865918	-2.801401	NaN	-37.733690	-101.064517	NaN	-66.132228
36.550114	24.674988	NaN	29.953473	11.875127	NaN	6.596641
-103.109415	72.996547	NaN	-98.081728	-176.105962	NaN	-5.027686
-18.176138	-26.465330	NaN	-63.235426	8.289192	NaN	45.059289
-73.949531	38.049223	NaN	52.012144	-111.998753	NaN	-125.961675
14.808269	-199.696946	NaN	24.598860	214.505215	NaN	-9.790591
-21.800923	17.679295	NaN	-6.715154	-39.480218	NaN	-15.085769
-23.501040	17.760577	NaN	23.961692	-41.261617	NaN	-47.462732
-8.194623	-153.411948	NaN	-34.372349	145.217325	NaN	26.177725
16.329325	-7.475110	NaN	-78.741662	23.804435	NaN	95.070986
-71.939037	56.048789	NaN	28.840276	-127.987825	NaN	-100.779312
-121.337918	-486.688233	NaN	-155.069845	365.350315	NaN	33.731927
22.723339	-88.021374	NaN	-46.369269	110.744713	NaN	69.092608
-62.146519	-12.244831	NaN	-15.026375	-49.901688	NaN	-47.120145
-157.100484	-231.774682	NaN	-131.759058	74.674198	NaN	-25.341426
36.443515	-22.907694	NaN	20.177766	59.351209	NaN	16.265749
-52.069629	61.762059	NaN	44.676234	-113.831688	NaN	-96.745862
-0.970808	16.486433	NaN	5.006046	-17.457241	NaN	-5.976854
15.520302	70.637899	NaN	45.262703	-55.117597	NaN	-29.742401
-17.913383	-200.873681	NaN	-110.622544	182.960298	NaN	92.709161
24.677823	21.478008	NaN	22.846343	3.199815	NaN	1.831480
-29.037272	78.822539	NaN	48.012665	-107.859812	NaN	-77.049937
-128.288286	-56.081951	NaN	-216.869300	-72.206335	NaN	88.581014
40.295166	8.731475	NaN	-148.803810	31.563691	NaN	189.098976
48.711766	43.557662	NaN	50.781259	5.154104	NaN	-2.069493
-55.418973	-47.350615	NaN	-107.975299	-8.068359	NaN	52.556326
-2.988205	41.634108	NaN	-53.650107	-44.622313	NaN	50.661903
22.119388	-90.897444	NaN	-113.058612	113.016832	NaN	135.178000
-23.199329	-13.492471	NaN	-100.503147	-9.706858	NaN	77.303818
-12.664057	9.326056	NaN	-429.804928	-21.990112	NaN	417.140871
-9.325841	55.504903	NaN	18.164821	-64.830744	NaN	-27.490662
-113.094940	-206.087399	NaN	50.089307	92.992459	NaN	-163.184247
-12.619786	68.258798	NaN	44.175760	-80.878584	NaN	-56.795546
28.879224	30.658848	NaN	-379.902293	-1.779625	NaN	408.781516
1.649265	33.848921	NaN	-124.541942	-32.199657	NaN	126.191207
-30.463952	19.486868	NaN	32.375460	-49.950820	NaN	-62.839412
-120.921607	-5.040415	NaN	-142.082048	-115.881192	NaN	21.160441
24.513581	37.753191	NaN	41.285216	-13.239610	NaN	-16.771634
33.973094	42.665181	NaN	-156.706204	-8.692086	NaN	190.679298
18.012691	-1.743219	NaN	55.520826	19.755910	NaN	-37.508135
-12.125165	-190.635545	NaN	-17.463802	178.510381	NaN	5.338637
47.079762	28.900061	NaN	18.992175	18.179702	NaN	28.087587
-93.944800	-83.980410	NaN	5.573763	-9.964390	NaN	-99.518563
-45.614042	60.302923	NaN	74.897393	-105.916965	NaN	-120.511435
-11.047391	51.870048	NaN	-36.970987	-62.917439	NaN	25.923596
-100.193947	87.153000	NaN	-0.014367	-187.346948	NaN	-100.179580
41.645551	83.750713	NaN	89.650824	-42.105162	NaN	-48.005273
31.941460	13.186701	NaN	-1.545948	18.754759	NaN	33.487408
23.905686	-145.797874	NaN	-235.014303	169.703560	NaN	258.919989
-65.960639	31.719890	NaN	63.437164	-97.680530	NaN	-129.397804
-15.884086	43.834616	NaN	27.806127	-59.718702	NaN	-43.690213
-19.958430	21.973064	NaN	15.280369	-41.931493	NaN	-35.238799
-43.011005	74.566738	NaN	23.217635	-117.577744	NaN	-66.228640
-42.124198	-98.284373	NaN	-91.120862	56.160175	NaN	48.996664
31.991917	-63.036420	NaN	-144.126456	95.028337	NaN	176.118373
13.256562	39.659545	NaN	-110.194099	-26.402983	NaN	123.450661
-213.499255	-221.721291	NaN	-172.170976	8.222036	NaN	-41.328278
-58.410488	-56.029340	NaN	-73.728491	-2.381148	NaN	15.318003
-62.414037	9.702287	NaN	43.948963	-72.116324	NaN	-106.363000
-30.237792	27.873361	NaN	74.973708	-58.111153	NaN	-105.211499
-70.553337	44.589872	NaN	35.906282	-115.143209	NaN	-106.459618
-8.388704	63.373865	NaN	-64.327947	-71.762568	NaN	55.939244
-49.100701	-139.778729	NaN	-223.387135	90.678028	NaN	174.286434
-58.320599	-14.691557	NaN	-118.865691	-43.629042	NaN	60.545092
30.905337	50.417335	NaN	60.885309	-19.511998	NaN	-29.979972
14.732583	-263.156576	NaN	-96.572721	277.889159	NaN	111.305304
-8.005149	14.471266	NaN	54.891554	-22.476415	NaN	-62.896703
-14.578169	-96.160947	NaN	0.735975	81.582779	NaN	-15.314144
10.115058	-221.128824	NaN	68.637401	231.243882	NaN	-58.522344
38.491348	-1.503227	NaN	9.233325	39.994575	NaN	29.258023
-91.246027	-2.136172	NaN	-106.418778	-89.109855	NaN	15.172752
-4.608870	88.332781	NaN	69.702430	-92.941651	NaN	-74.311300
0.289035	-155.386121	NaN	-25.196267	155.675156	NaN	25.485302
10.563695	-108.730599	NaN	-334.272196	119.294294	NaN	344.835892
-25.902100	13.842381	NaN	-45.629446	-39.744481	NaN	19.727345
35.458059	-86.667250	NaN	-20.241032	122.125309	NaN	55.699091
-57.415798	-261.526295	NaN	-201.604292	204.110497	NaN	144.188494
-51.462893	-70.325956	NaN	-1.004191	18.863064	NaN	-50.458702
33.400049	47.875793	NaN	66.303760	-14.475744	NaN	-32.903711
19.476882	30.599966	NaN	8.843077	-11.123085	NaN	10.633805
20.584173	59.232341	NaN	38.849406	-38.648168	NaN	-18.265233
-13.617084	-273.475068	NaN	-96.862101	259.857984	NaN	83.245017
-37.115337	47.035251	NaN	37.596013	-84.150588	NaN	-74.711350
-68.904164	-33.023079	NaN	-51.433231	-35.881085	NaN	-17.470933
-44.138066	-71.086883	NaN	2.495942	26.948817	NaN	-46.634009
-15.702907	55.084959	NaN	24.007442	-70.787866	NaN	-39.710348
31.651572	10.155587	NaN	67.258748	21.495985	NaN	-35.607176
-29.791469	-8.730257	NaN	0.668552	-21.061212	NaN	-30.460021
-32.596410	-127.023666	NaN	-133.599626	94.427256	NaN	101.003216
13.133238	33.957453	NaN	28.879010	-20.824215	NaN	-15.745772
