# Supplementary material for: Combined Influences of Model Choice, Data Quality, and Data Quantity When Estimating Population Trends
Source: PLoS One. 2015 Jul 15;10(7):e0132255. doi: 10.1371/journal.pone.0132255 (PMC4503393; doi:10.1371/journal.pone.0132255)
Supplement: S1 Dataset — Files are organized by model type and by the input lambda value. (ZIP) [file pone.0132255.s002.zip › Hypothetical LH/sims_lambda_1_025/simulationOutput_1.025_0_0.5_0.3_5.xls]

Percent_Decline_True	Median_Percent_Decline_Matrix	Median_Percent_Decline_Matrix_stable	Median_Percent_Decline_Scalar	Difference_True_Matrix	Difference_True_Matrix_Stable	Difference_True_Scalar
21.603373	-150.503346	NaN	-1473.465328	172.106719	NaN	1495.068701
6.913410	-282.289521	NaN	-334.587434	289.202931	NaN	341.500843
57.503420	63.594676	NaN	-20.340749	-6.091256	NaN	77.844168
-170.999438	63.304717	NaN	54.385021	-234.304155	NaN	-225.384459
-50.888490	62.768503	NaN	-140.785161	-113.656993	NaN	89.896670
51.488294	-160.097968	NaN	-549.913874	211.586262	NaN	601.402168
71.331743	87.896375	NaN	76.061865	-16.564631	NaN	-4.730121
28.869048	-123.934851	NaN	-187.950698	152.803898	NaN	216.819746
61.103916	79.739889	NaN	-25.440486	-18.635973	NaN	86.544401
60.540675	-38.198597	NaN	64.542684	98.739272	NaN	-4.002008
-2.275108	23.218506	NaN	-168.811804	-25.493614	NaN	166.536696
-32.528029	14.065536	NaN	-0.084272	-46.593565	NaN	-32.443757
-83.859616	85.428349	NaN	71.055377	-169.287965	NaN	-154.914993
25.455298	41.513380	NaN	45.746159	-16.058082	NaN	-20.290861
-105.551961	94.261755	NaN	84.726766	-199.813716	NaN	-190.278727
62.459067	54.799803	NaN	-21.517278	7.659265	NaN	83.976345
50.505221	-6.269089	NaN	6.871902	56.774310	NaN	43.633319
22.924366	47.491549	NaN	-48.371050	-24.567183	NaN	71.295416
-123.004439	46.004068	NaN	-321.664898	-169.008507	NaN	198.660460
71.613451	-91.415238	NaN	-388.503657	163.028689	NaN	460.117108
-17.823451	58.133225	NaN	50.092560	-75.956676	NaN	-67.916012
10.396010	-178.730416	NaN	10.976803	189.126426	NaN	-0.580794
82.258856	70.885458	NaN	56.189578	11.373398	NaN	26.069278
-72.943116	93.840495	NaN	77.226062	-166.783611	NaN	-150.169179
-26.872766	96.654684	NaN	-306.987981	-123.527450	NaN	280.115215
-203.861620	-193.223320	NaN	-233.878964	-10.638300	NaN	30.017344
39.363726	-92.154819	NaN	-78.006708	131.518545	NaN	117.370434
-51.772921	24.728404	NaN	-110.570876	-76.501325	NaN	58.797955
31.641758	-9.977245	NaN	-34.445759	41.619003	NaN	66.087517
27.740730	36.077675	NaN	-54.564621	-8.336945	NaN	82.305351
27.198367	37.847120	NaN	46.588831	-10.648752	NaN	-19.390464
-288.776954	87.951856	NaN	23.554757	-376.728811	NaN	-312.331711
-62.472619	-568.374395	NaN	-53.033404	505.901777	NaN	-9.439214
2.184147	20.313109	NaN	-37.086216	-18.128963	NaN	39.270363
54.548183	45.114162	NaN	36.530041	9.434021	NaN	18.018142
94.834443	90.424946	NaN	78.097920	4.409497	NaN	16.736522
-114.133058	46.240027	NaN	23.766758	-160.373085	NaN	-137.899817
-37.214274	71.330841	NaN	55.941247	-108.545116	NaN	-93.155522
-48.123215	84.117747	NaN	83.101365	-132.240962	NaN	-131.224580
16.348325	94.549595	NaN	87.670285	-78.201270	NaN	-71.321960
70.889972	93.279843	NaN	78.980015	-22.389871	NaN	-8.090043
55.149378	18.514519	NaN	-0.670558	36.634859	NaN	55.819936
-98.414515	49.576902	NaN	34.446187	-147.991417	NaN	-132.860701
44.852338	44.555781	NaN	46.805494	0.296557	NaN	-1.953157
-20.509264	17.735504	NaN	-288.108352	-38.244768	NaN	267.599087
-37.424120	22.292716	NaN	22.136098	-59.716836	NaN	-59.560219
0.283582	84.575351	NaN	73.691139	-84.291769	NaN	-73.407556
15.772702	32.118433	NaN	25.291337	-16.345731	NaN	-9.518635
-18.247356	-155.371096	NaN	-333.937944	137.123739	NaN	315.690587
-126.553295	-662.342322	NaN	-258.307654	535.789028	NaN	131.754359
43.262364	-16.059805	NaN	-92.110832	59.322169	NaN	135.373196
-24.977159	78.971344	NaN	75.878597	-103.948503	NaN	-100.855756
-24.373587	26.406921	NaN	-208.450688	-50.780507	NaN	184.077102
-163.918761	-141.848535	NaN	57.495040	-22.070226	NaN	-221.413801
19.268647	78.532427	NaN	55.051434	-59.263779	NaN	-35.782787
72.136221	-189.022780	NaN	-93.617085	261.159001	NaN	165.753306
-41.993828	74.742081	NaN	-101.817315	-116.735909	NaN	59.823487
52.721669	45.139991	NaN	42.875604	7.581678	NaN	9.846065
1.559612	93.866276	NaN	75.632296	-92.306664	NaN	-74.072684
-119.749380	-14.012285	NaN	-54.484548	-105.737095	NaN	-65.264831
32.116807	-28.464578	NaN	-86.381834	60.581384	NaN	118.498640
-23.943852	-38.737189	NaN	-65.497367	14.793336	NaN	41.553514
21.950517	44.293993	NaN	61.948023	-22.343476	NaN	-39.997506
-60.622147	92.562258	NaN	82.976688	-153.184405	NaN	-143.598835
71.335399	-54.466756	NaN	-26.995998	125.802155	NaN	98.331397
66.770901	66.092379	NaN	70.695842	0.678522	NaN	-3.924941
66.502419	-82.768628	NaN	51.486843	149.271046	NaN	15.015576
-53.330862	69.438282	NaN	-49.817043	-122.769144	NaN	-3.513820
44.966049	42.601350	NaN	-11.070329	2.364699	NaN	56.036378
-24.387973	83.600946	NaN	55.338400	-107.988920	NaN	-79.726373
16.453971	75.454786	NaN	91.303191	-59.000815	NaN	-74.849220
29.210386	-28.916000	NaN	33.143058	58.126387	NaN	-3.932672
31.004179	78.173057	NaN	82.192946	-47.168878	NaN	-51.188767
35.643374	46.956349	NaN	36.365782	-11.312975	NaN	-0.722408
60.266565	91.125689	NaN	75.971245	-30.859124	NaN	-15.704679
58.349946	80.770983	NaN	79.648256	-22.421038	NaN	-21.298310
38.990723	6.743788	NaN	-45.545260	32.246935	NaN	84.535983
-293.353493	57.181384	NaN	44.241280	-350.534877	NaN	-337.594773
-30.418727	-189.064597	NaN	-164.828176	158.645870	NaN	134.409450
70.287716	92.408108	NaN	80.184811	-22.120392	NaN	-9.897095
45.411096	-18.255197	NaN	60.379384	63.666293	NaN	-14.968288
-41.163895	22.982686	NaN	50.046436	-64.146581	NaN	-91.210332
-173.444558	93.924257	NaN	33.777250	-267.368815	NaN	-207.221808
-23.116878	-232.544813	NaN	-179.952899	209.427935	NaN	156.836021
36.639145	-239.538922	NaN	-410.336106	276.178066	NaN	446.975251
45.737196	-679.781471	NaN	-281.872010	725.518668	NaN	327.609207
34.526376	85.379508	NaN	-3.494152	-50.853132	NaN	38.020528
-197.142943	74.907441	NaN	44.427626	-272.050384	NaN	-241.570569
18.277714	76.763653	NaN	78.037904	-58.485939	NaN	-59.760191
67.730402	-752.979923	NaN	-214.076212	820.710325	NaN	281.806614
30.401010	92.192553	NaN	22.539447	-61.791543	NaN	7.861563
-137.906623	60.414975	NaN	42.942133	-198.321598	NaN	-180.848756
-91.690242	66.528110	NaN	69.638617	-158.218352	NaN	-161.328859
-100.098047	13.661285	NaN	-108.702940	-113.759332	NaN	8.604893
42.550451	44.009006	NaN	2.471124	-1.458555	NaN	40.079327
-120.883632	-122.125282	NaN	-264.412783	1.241650	NaN	143.529151
19.950248	92.908683	NaN	-35.571878	-72.958435	NaN	55.522126
-170.109791	86.538008	NaN	30.645099	-256.647799	NaN	-200.754889
0.189950	59.239536	NaN	-14.189223	-59.049586	NaN	14.379173
-28.705081	53.051825	NaN	-2.372053	-81.756906	NaN	-26.333028
30.499181	87.136201	NaN	-31.863379	-56.637020	NaN	62.362560
36.057389	-49.732368	NaN	-50.608670	85.789757	NaN	86.666059
29.260043	-249.245035	NaN	-50.259148	278.505078	NaN	79.519191
-85.363952	-251.300895	NaN	-25.610956	165.936943	NaN	-59.752995
24.211686	-6.620475	NaN	-135.458566	30.832161	NaN	159.670252
-29.254206	72.326880	NaN	67.907318	-101.581085	NaN	-97.161523
39.315314	90.769997	NaN	66.195365	-51.454682	NaN	-26.880051
-19.178695	-29.297152	NaN	-428.948974	10.118457	NaN	409.770279
-70.958106	-363.266671	NaN	-439.721028	292.308565	NaN	368.762922
-62.056204	70.371288	NaN	64.206829	-132.427492	NaN	-126.263033
-56.735703	-2.171038	NaN	-17.542870	-54.564664	NaN	-39.192832
23.418149	42.192443	NaN	-827.280681	-18.774294	NaN	850.698830
34.089567	-181.274537	NaN	-195.406684	215.364104	NaN	229.496251
38.257437	-139.113314	NaN	-208.406000	177.370751	NaN	246.663437
-417.302524	-29.059064	NaN	-48.469176	-388.243460	NaN	-368.833348
16.044350	82.918652	NaN	-0.207655	-66.874302	NaN	16.252005
-130.185242	97.788305	NaN	46.558759	-227.973547	NaN	-176.744002
-193.562101	-98.094782	NaN	-5.189849	-95.467319	NaN	-188.372252
72.768870	-11.702806	NaN	-81.700824	84.471677	NaN	154.469695
39.064099	-425.105704	NaN	-91.718175	464.169802	NaN	130.782274
-119.043462	46.384991	NaN	61.284866	-165.428454	NaN	-180.328328
20.955925	74.597261	NaN	-80.384964	-53.641335	NaN	101.340890
70.558675	43.268352	NaN	2.185780	27.290323	NaN	68.372895
-60.373426	84.765926	NaN	92.413336	-145.139352	NaN	-152.786762
-48.564975	93.108582	NaN	58.481522	-141.673557	NaN	-107.046497
-168.357010	90.436288	NaN	83.214618	-258.793297	NaN	-251.571628
-2.166007	43.138390	NaN	0.030450	-45.304397	NaN	-2.196457
-63.887487	8.684374	NaN	-70.148593	-72.571862	NaN	6.261106
-152.780245	25.673710	NaN	-117.311946	-178.453955	NaN	-35.468299
-110.763781	71.676699	NaN	39.481684	-182.440480	NaN	-150.245465
-80.801832	69.205977	NaN	18.947616	-150.007809	NaN	-99.749448
-51.649227	-36.129993	NaN	-195.936200	-15.519234	NaN	144.286973
12.330491	83.073047	NaN	7.506931	-70.742557	NaN	4.823559
-52.512143	97.589783	NaN	92.793804	-150.101926	NaN	-145.305946
-66.765764	34.212353	NaN	-46.208770	-100.978117	NaN	-20.556994
3.179918	55.198013	NaN	9.348239	-52.018095	NaN	-6.168321
-14.652880	-43.750025	NaN	-341.879354	29.097145	NaN	327.226474
44.323207	-29.903659	NaN	-121.677478	74.226866	NaN	166.000685
-21.987098	-224.340026	NaN	-428.998570	202.352928	NaN	407.011472
-28.803422	33.907653	NaN	-38.443157	-62.711075	NaN	9.639735
-82.166471	-70.661824	NaN	-150.153322	-11.504647	NaN	67.986851
-73.595518	53.248807	NaN	-149.659288	-126.844325	NaN	76.063771
82.866997	30.694800	NaN	20.171890	52.172196	NaN	62.695106
46.437933	-257.000798	NaN	-228.037411	303.438731	NaN	274.475344
-226.630295	71.674984	NaN	30.899830	-298.305279	NaN	-257.530125
48.365682	-188.835805	NaN	-133.187348	237.201487	NaN	181.553030
-1.028101	18.708841	NaN	-344.291936	-19.736942	NaN	343.263835
3.182626	67.073387	NaN	-199.660834	-63.890761	NaN	202.843461
-215.375491	-251.060292	NaN	-228.045180	35.684801	NaN	12.669690
64.739501	73.198654	NaN	17.514813	-8.459153	NaN	47.224688
15.331394	30.874135	NaN	39.951834	-15.542742	NaN	-24.620440
37.319558	83.657499	NaN	93.212288	-46.337941	NaN	-55.892729
26.133778	-6.087336	NaN	-494.178721	32.221114	NaN	520.312499
-146.281743	-14.554144	NaN	13.041454	-131.727599	NaN	-159.323197
-45.117834	-168.801767	NaN	-18.851547	123.683933	NaN	-26.266287
-0.009112	79.932476	NaN	25.570963	-79.941587	NaN	-25.580075
-83.469906	22.071537	NaN	47.187515	-105.541443	NaN	-130.657421
51.273484	87.470207	NaN	-0.116285	-36.196723	NaN	51.389769
42.105352	41.548424	NaN	-7.767365	0.556928	NaN	49.872717
16.851453	-143.444006	NaN	-147.168348	160.295459	NaN	164.019801
-139.693048	91.231349	NaN	54.201393	-230.924396	NaN	-193.894440
55.778444	-61.577394	NaN	-906.317629	117.355838	NaN	962.096073
42.897952	98.038513	NaN	59.906765	-55.140561	NaN	-17.008812
55.486545	-191.600188	NaN	-701.130626	247.086733	NaN	756.617171
-9.808970	81.406240	NaN	63.596295	-91.215210	NaN	-73.405265
-78.494690	14.090222	NaN	21.559544	-92.584912	NaN	-100.054235
-25.023611	97.307068	NaN	-33.018856	-122.330679	NaN	7.995245
-15.919966	1.917604	NaN	-37.187074	-17.837571	NaN	21.267108
53.540622	-45.427501	NaN	-104.217764	98.968123	NaN	157.758386
19.740269	-33.676646	NaN	-99.488259	53.416915	NaN	119.228527
32.892766	76.280584	NaN	39.729063	-43.387819	NaN	-6.836298
-12.685442	76.643340	NaN	66.893852	-89.328782	NaN	-79.579294
9.440418	-387.146592	NaN	-154.987193	396.587010	NaN	164.427611
52.829224	-145.162210	NaN	46.018081	197.991433	NaN	6.811143
-26.677170	-39.745025	NaN	-1.488912	13.067855	NaN	-25.188258
-83.773647	-945.416184	NaN	-556.281946	861.642536	NaN	472.508298
75.389631	-68.341935	NaN	-11.892096	143.731566	NaN	87.281728
23.911204	18.179298	NaN	27.193874	5.731906	NaN	-3.282671
-9.572102	-20.187615	NaN	59.935440	10.615513	NaN	-69.507542
-66.729255	72.497483	NaN	75.376735	-139.226739	NaN	-142.105991
-34.841612	71.162508	NaN	-50.015825	-106.004120	NaN	15.174213
-155.802634	-291.238367	NaN	-342.579935	135.435732	NaN	186.777301
-4.824370	27.648881	NaN	51.899743	-32.473251	NaN	-56.724113
-65.116290	77.105008	NaN	76.261431	-142.221299	NaN	-141.377721
81.657041	37.081434	NaN	9.362797	44.575607	NaN	72.294244
-61.722754	96.610246	NaN	83.767550	-158.332999	NaN	-145.490304
19.252514	19.014284	NaN	-157.585225	0.238230	NaN	176.837739
-84.155353	47.185607	NaN	19.075145	-131.340960	NaN	-103.230498
-89.436338	-79.150669	NaN	-511.155140	-10.285669	NaN	421.718802
-78.279059	94.885164	NaN	58.667827	-173.164223	NaN	-136.946887
-30.424613	83.349567	NaN	-96.172426	-113.774180	NaN	65.747813
-229.417606	21.655108	NaN	-414.122970	-251.072714	NaN	184.705364
58.258651	63.141289	NaN	58.272781	-4.882639	NaN	-0.014131
-87.937221	88.836606	NaN	82.590065	-176.773826	NaN	-170.527285
5.102048	47.245114	NaN	66.214541	-42.143066	NaN	-61.112493
-110.888193	81.137681	NaN	70.044885	-192.025874	NaN	-180.933078
-42.714586	87.124128	NaN	41.888439	-129.838714	NaN	-84.603025
-30.490678	13.786657	NaN	20.916818	-44.277336	NaN	-51.407496
26.052312	90.832779	NaN	69.896320	-64.780467	NaN	-43.844008
57.974274	29.761542	NaN	53.274874	28.212732	NaN	4.699400
-84.895863	74.569313	NaN	59.804063	-159.465176	NaN	-144.699926
54.920233	62.881491	NaN	-16.904131	-7.961258	NaN	71.824364
3.122864	68.779424	NaN	34.350552	-65.656560	NaN	-31.227689
-269.248726	-273.871771	NaN	-418.459694	4.623045	NaN	149.210969
-174.216534	-73.854416	NaN	-389.977157	-100.362118	NaN	215.760623
-20.095776	76.408312	NaN	59.591094	-96.504089	NaN	-79.686871
-57.196171	-44.446566	NaN	20.556999	-12.749605	NaN	-77.753170
34.495402	-71.488745	NaN	-76.725325	105.984147	NaN	111.220728
20.404151	32.501007	NaN	-68.519874	-12.096857	NaN	88.924024
6.874411	-102.745542	NaN	-653.299165	109.619953	NaN	660.173576
-74.843666	69.015909	NaN	23.558655	-143.859575	NaN	-98.402321
45.810191	-219.197666	NaN	-81.893909	265.007857	NaN	127.704100
-89.107951	-160.431105	NaN	-10.690541	71.323154	NaN	-78.417410
-8.417170	13.253664	NaN	-66.052237	-21.670835	NaN	57.635067
-72.890227	35.052496	NaN	61.561872	-107.942723	NaN	-134.452098
-16.670022	-37.700550	NaN	-421.381724	21.030528	NaN	404.711702
-175.697363	79.231940	NaN	-5.554942	-254.929303	NaN	-170.142421
-33.031243	-317.064399	NaN	-122.991882	284.033156	NaN	89.960639
-77.368343	55.423441	NaN	-32.395892	-132.791785	NaN	-44.972451
-74.057319	91.993041	NaN	90.768493	-166.050360	NaN	-164.825812
20.142758	13.853974	NaN	-490.324348	6.288784	NaN	510.467106
68.858353	-0.264403	NaN	5.408791	69.122756	NaN	63.449562
14.730276	-168.813377	NaN	-131.305998	183.543653	NaN	146.036275
68.427588	-44.287510	NaN	36.448408	112.715098	NaN	31.979179
25.757598	93.905330	NaN	86.785890	-68.147732	NaN	-61.028291
-0.638113	-128.961672	NaN	-715.073501	128.323558	NaN	714.435387
-5.978612	-1213.867855	NaN	-343.098592	1207.889243	NaN	337.119980
-42.754168	37.764682	NaN	65.437576	-80.518849	NaN	-108.191744
6.023629	-166.928802	NaN	-599.006550	172.952430	NaN	605.030179
-77.053381	85.498678	NaN	65.257785	-162.552059	NaN	-142.311166
35.536609	-590.962426	NaN	-380.652036	626.499035	NaN	416.188645
32.616271	-152.919443	NaN	-109.079589	185.535714	NaN	141.695860
-42.166767	57.839165	NaN	23.923264	-100.005932	NaN	-66.090032
-260.268454	-9.939355	NaN	25.400145	-250.329099	NaN	-285.668599
-24.022897	77.004907	NaN	49.127436	-101.027804	NaN	-73.150333
55.591997	68.117544	NaN	-33.497390	-12.525547	NaN	89.089387
-98.856755	97.570946	NaN	95.558378	-196.427702	NaN	-194.415133
-75.780724	75.019107	NaN	-703.414233	-150.799831	NaN	627.633509
9.599948	-194.644248	NaN	-844.104313	204.244196	NaN	853.704261
62.769261	-277.199567	NaN	-407.067172	339.968827	NaN	469.836433
80.231423	88.764200	NaN	15.059772	-8.532777	NaN	65.171651
-26.647023	25.774160	NaN	-63.156649	-52.421183	NaN	36.509626
53.189042	-28.008215	NaN	-1480.937040	81.197257	NaN	1534.126082
-399.430701	95.764237	NaN	83.671221	-495.194938	NaN	-483.101922
46.294441	-18.433902	NaN	-15.614323	64.728343	NaN	61.908764
-26.871508	-351.384931	NaN	-518.361985	324.513424	NaN	491.490477
57.697741	75.306105	NaN	11.807966	-17.608363	NaN	45.889775
14.460752	76.721371	NaN	71.161764	-62.260619	NaN	-56.701011
-83.473077	98.264468	NaN	60.086727	-181.737545	NaN	-143.559805
39.755847	96.801085	NaN	93.807287	-57.045238	NaN	-54.051440
41.329395	-54.666581	NaN	-582.038547	95.995976	NaN	623.367942
17.145433	96.885607	NaN	78.410047	-79.740174	NaN	-61.264615
26.082732	89.258300	NaN	44.847587	-63.175568	NaN	-18.764854
49.060665	-626.940775	NaN	-424.080995	676.001440	NaN	473.141660
-77.213446	25.989468	NaN	51.634108	-103.202914	NaN	-128.847554
-120.588003	67.902187	NaN	53.213519	-188.490191	NaN	-173.801522
25.935925	71.703276	NaN	19.438511	-45.767351	NaN	6.497414
32.853392	63.969690	NaN	-59.364094	-31.116298	NaN	92.217485
79.247227	92.939523	NaN	80.338766	-13.692296	NaN	-1.091539
2.585331	-197.288668	NaN	-78.366704	199.873999	NaN	80.952035
-214.780380	65.337826	NaN	-79.935746	-280.118206	NaN	-134.844634
-415.327276	-0.537319	NaN	-225.873458	-414.789957	NaN	-189.453817
74.271245	85.877215	NaN	-59.212726	-11.605970	NaN	133.483971
29.941135	63.302556	NaN	37.447718	-33.361421	NaN	-7.506583
7.647685	-2307.648376	NaN	-218.470652	2315.296061	NaN	226.118337
21.720918	-56.026333	NaN	13.887971	77.747251	NaN	7.832948
-6.508066	73.411773	NaN	40.266891	-79.919839	NaN	-46.774957
-58.704931	2.043081	NaN	11.906620	-60.748012	NaN	-70.611551
-150.361569	56.133471	NaN	61.375122	-206.495040	NaN	-211.736691
7.421164	64.408918	NaN	25.358217	-56.987754	NaN	-17.937053
-43.335708	56.661973	NaN	-36.871324	-99.997681	NaN	-6.464384
-106.459547	82.562080	NaN	41.165232	-189.021627	NaN	-147.624778
-43.001389	-39.344317	NaN	-69.517045	-3.657072	NaN	26.515656
-116.978992	55.881749	NaN	-38.585201	-172.860741	NaN	-78.393790
26.429005	57.398676	NaN	-65.377912	-30.969671	NaN	91.806917
65.367781	-878.479056	NaN	-1016.619411	943.846836	NaN	1081.987192
47.473010	-77.946695	NaN	-318.875396	125.419706	NaN	366.348406
22.749462	97.805035	NaN	74.423739	-75.055573	NaN	-51.674277
-4.535864	83.016639	NaN	78.048670	-87.552503	NaN	-82.584534
43.931232	58.370012	NaN	52.416997	-14.438780	NaN	-8.485765
-175.472768	61.215975	NaN	44.248840	-236.688744	NaN	-219.721608
9.684155	72.765581	NaN	69.317316	-63.081426	NaN	-59.633161
48.588672	93.068404	NaN	-116.291704	-44.479732	NaN	164.880376
-11.301543	61.992259	NaN	69.252030	-73.293802	NaN	-80.553574
-59.149705	32.683662	NaN	-79.054955	-91.833368	NaN	19.905250
7.208050	95.147434	NaN	96.272655	-87.939384	NaN	-89.064605
-152.096462	59.651793	NaN	27.200745	-211.748255	NaN	-179.297207
-98.898184	9.436296	NaN	7.606150	-108.334480	NaN	-106.504334
-52.642650	69.176037	NaN	-44.161209	-121.818687	NaN	-8.481441
-20.852577	85.718324	NaN	21.856065	-106.570901	NaN	-42.708641
52.797847	85.954657	NaN	49.224510	-33.156811	NaN	3.573336
-107.991081	89.968457	NaN	75.560076	-197.959537	NaN	-183.551156
28.308940	-46.867133	NaN	-285.018723	75.176072	NaN	313.327663
73.295685	-150.517889	NaN	-23.640524	223.813574	NaN	96.936210
57.739513	-673.997685	NaN	-306.740544	731.737198	NaN	364.480057
-67.334408	76.808327	NaN	76.638224	-144.142735	NaN	-143.972632
58.621849	2.613428	NaN	-291.945563	56.008421	NaN	350.567412
27.341220	-460.867127	NaN	-298.736733	488.208347	NaN	326.077953
-42.146116	83.389898	NaN	39.591329	-125.536014	NaN	-81.737444
60.255592	33.420727	NaN	-275.407996	26.834865	NaN	335.663588
-108.775174	20.146225	NaN	-38.714741	-128.921399	NaN	-70.060434
-102.345712	80.164338	NaN	77.898741	-182.510051	NaN	-180.244454
21.922921	57.491181	NaN	56.557671	-35.568260	NaN	-34.634749
38.491035	79.940053	NaN	41.151944	-41.449018	NaN	-2.660909
-83.967656	27.787047	NaN	24.014873	-111.754703	NaN	-107.982529
-431.407385	-109.927512	NaN	-389.017573	-321.479873	NaN	-42.389812
-4.328222	77.188768	NaN	72.142239	-81.516990	NaN	-76.470461
76.450107	79.817487	NaN	76.377070	-3.367380	NaN	0.073037
49.834795	84.191648	NaN	-138.082281	-34.356853	NaN	187.917076
21.512144	71.376473	NaN	77.681174	-49.864329	NaN	-56.169031
0.436858	-51.982903	NaN	-272.370140	52.419761	NaN	272.806997
49.739824	63.441652	NaN	44.386015	-13.701829	NaN	5.353809
-165.774964	94.652551	NaN	60.912348	-260.427515	NaN	-226.687312
-387.984513	83.082516	NaN	71.554497	-471.067028	NaN	-459.539010
-64.436860	-90.685631	NaN	-300.966289	26.248771	NaN	236.529429
47.702456	-171.898126	NaN	-104.794012	219.600582	NaN	152.496468
55.353741	55.799606	NaN	15.508318	-0.445865	NaN	39.845423
33.384557	-121.760305	NaN	-174.931517	155.144863	NaN	208.316074
-102.004266	-42.395342	NaN	-509.868539	-59.608924	NaN	407.864273
21.265772	-163.464347	NaN	-1294.142411	184.730119	NaN	1315.408183
-18.589817	91.995044	NaN	56.815272	-110.584861	NaN	-75.405089
-73.550622	-1046.763514	NaN	-1280.474908	973.212892	NaN	1206.924286
67.554742	21.138201	NaN	84.884820	46.416541	NaN	-17.330078
-33.601208	-164.410167	NaN	-39.009046	130.808959	NaN	5.407839
33.135435	-73.472409	NaN	-220.647915	106.607844	NaN	253.783350
49.112853	-322.982674	NaN	-1502.312235	372.095527	NaN	1551.425088
63.687249	87.749464	NaN	23.030281	-24.062215	NaN	40.656968
-54.036990	-334.136486	NaN	-160.688670	280.099496	NaN	106.651680
37.470639	31.723723	NaN	13.077394	5.746915	NaN	24.393245
-77.393246	93.837440	NaN	91.304159	-171.230686	NaN	-168.697405
46.524319	90.492634	NaN	98.129036	-43.968315	NaN	-51.604717
50.331295	18.374978	NaN	44.184511	31.956317	NaN	6.146783
-65.800205	-825.569792	NaN	-1136.862508	759.769587	NaN	1071.062302
3.247730	84.928215	NaN	46.991121	-81.680485	NaN	-43.743391
53.180828	-195.519063	NaN	-51.263984	248.699892	NaN	104.444813
-155.110723	-49.644205	NaN	-189.846927	-105.466518	NaN	34.736204
15.014112	-162.773203	NaN	65.855701	177.787315	NaN	-50.841589
-31.087094	27.754798	NaN	-40.740093	-58.841892	NaN	9.652999
-40.982715	-30.034967	NaN	17.396128	-10.947748	NaN	-58.378843
54.291371	77.214376	NaN	46.772221	-22.923005	NaN	7.519150
-1.181504	90.929456	NaN	-18.195009	-92.110960	NaN	17.013505
-50.777586	78.868897	NaN	77.994986	-129.646483	NaN	-128.772572
-1.248316	-12.378752	NaN	27.149473	11.130437	NaN	-28.397789
42.769052	79.771562	NaN	89.797535	-37.002510	NaN	-47.028483
-6.892469	97.049786	NaN	81.883083	-103.942255	NaN	-88.775552
4.495705	31.562335	NaN	11.024924	-27.066630	NaN	-6.529219
40.074032	6.217019	NaN	-189.148906	33.857013	NaN	229.222938
53.330905	48.933635	NaN	70.127439	4.397270	NaN	-16.796534
-2.905424	81.363049	NaN	21.840439	-84.268473	NaN	-24.745863
57.475487	74.446904	NaN	71.476748	-16.971417	NaN	-14.001261
23.476589	95.202227	NaN	15.703147	-71.725637	NaN	7.773442
-5.198702	39.106609	NaN	-52.081212	-44.305312	NaN	46.882509
-14.606672	92.334568	NaN	59.965627	-106.941240	NaN	-74.572298
21.510214	-0.928033	NaN	-88.281412	22.438247	NaN	109.791626
65.221567	43.486042	NaN	65.615533	21.735525	NaN	-0.393966
-23.143704	-87.933442	NaN	-388.181790	64.789738	NaN	365.038086
45.477959	82.121379	NaN	3.972998	-36.643420	NaN	41.504960
-4.380994	54.890262	NaN	-100.713182	-59.271256	NaN	96.332188
-42.240187	63.405871	NaN	-8.654606	-105.646058	NaN	-33.585581
-31.531991	51.773225	NaN	-16.382939	-83.305215	NaN	-15.149051
0.905375	88.801594	NaN	81.052447	-87.896218	NaN	-80.147071
10.686478	86.150609	NaN	77.404639	-75.464131	NaN	-66.718161
-32.546029	-311.402959	NaN	-566.377522	278.856930	NaN	533.831493
-61.106371	67.310100	NaN	76.994671	-128.416471	NaN	-138.101042
-3.784209	72.449762	NaN	68.849277	-76.233971	NaN	-72.633486
-3.324894	47.922457	NaN	39.176210	-51.247351	NaN	-42.501104
88.986494	55.381649	NaN	54.494189	33.604845	NaN	34.492305
4.139741	76.836366	NaN	52.029046	-72.696625	NaN	-47.889305
-229.550150	-171.640900	NaN	-210.125802	-57.909249	NaN	-19.424348
-55.876431	57.138197	NaN	-18.051246	-113.014628	NaN	-37.825184
46.601070	87.217937	NaN	31.867553	-40.616867	NaN	14.733517
-58.890016	86.467220	NaN	28.400253	-145.357236	NaN	-87.290270
38.343087	67.603948	NaN	27.716968	-29.260861	NaN	10.626119
-136.156367	75.249291	NaN	-26.507606	-211.405658	NaN	-109.648761
-120.112636	97.433892	NaN	51.040962	-217.546529	NaN	-171.153599
77.630305	-4.887559	NaN	-285.671709	82.517864	NaN	363.302015
44.017103	96.400395	NaN	90.144254	-52.383292	NaN	-46.127151
-82.356924	66.199259	NaN	-85.108036	-148.556183	NaN	2.751112
-15.258562	-494.841510	NaN	-494.295752	479.582949	NaN	479.037190
54.632351	95.920725	NaN	88.542980	-41.288374	NaN	-33.910628
-103.874700	-115.363233	NaN	-231.168950	11.488533	NaN	127.294251
34.417050	57.709502	NaN	72.107719	-23.292452	NaN	-37.690669
-281.732206	-398.494254	NaN	-347.124941	116.762048	NaN	65.392735
43.970253	-174.546297	NaN	-261.573292	218.516550	NaN	305.543546
-85.108292	70.807366	NaN	-18.410773	-155.915658	NaN	-66.697519
91.575285	73.077016	NaN	-57.958355	18.498270	NaN	149.533640
-51.380149	85.044153	NaN	87.361916	-136.424302	NaN	-138.742065
-8.759883	85.860568	NaN	74.028137	-94.620450	NaN	-82.788020
6.534954	54.366056	NaN	59.289586	-47.831103	NaN	-52.754633
-124.375087	41.135405	NaN	-98.188536	-165.510492	NaN	-26.186551
-20.004962	73.319955	NaN	-62.224256	-93.324917	NaN	42.219294
-100.787315	-152.088258	NaN	-312.972629	51.300943	NaN	212.185314
-52.595842	4.567280	NaN	-167.175798	-57.163122	NaN	114.579956
-21.369704	66.905305	NaN	-172.933936	-88.275009	NaN	151.564232
25.433965	54.647283	NaN	-33.338719	-29.213318	NaN	58.772684
70.449076	-326.870334	NaN	-95.939029	397.319410	NaN	166.388105
35.756059	-168.590231	NaN	-35.071680	204.346290	NaN	70.827739
-240.719785	35.022426	NaN	-128.401957	-275.742211	NaN	-112.317827
76.697372	91.202222	NaN	66.702013	-14.504850	NaN	9.995359
18.407226	-26.082923	NaN	-281.963974	44.490149	NaN	300.371200
-17.478984	94.703319	NaN	97.871097	-112.182303	NaN	-115.350082
-3.901796	39.882056	NaN	-136.102953	-43.783852	NaN	132.201157
32.771190	96.306201	NaN	96.758817	-63.535011	NaN	-63.987627
41.662635	22.211441	NaN	73.799236	19.451194	NaN	-32.136600
34.109073	-253.207551	NaN	-131.420218	287.316624	NaN	165.529291
-28.097952	-245.805569	NaN	-1023.252121	217.707616	NaN	995.154169
86.604376	65.158785	NaN	-360.376572	21.445591	NaN	446.980948
-62.876976	73.315870	NaN	52.645192	-136.192846	NaN	-115.522168
34.959849	-2.614554	NaN	-41.784877	37.574403	NaN	76.744727
38.145481	77.490193	NaN	81.082795	-39.344711	NaN	-42.937314
-307.457731	-415.019318	NaN	-395.514840	107.561586	NaN	88.057108
-13.865150	-212.894393	NaN	-123.457137	199.029243	NaN	109.591987
28.818810	-33.872200	NaN	-102.847736	62.691011	NaN	131.666547
-30.345505	94.143031	NaN	44.210140	-124.488536	NaN	-74.555645
16.509315	-70.279726	NaN	-160.245859	86.789041	NaN	176.755174
39.426079	-64.502846	NaN	-223.974047	103.928925	NaN	263.400126
-36.922290	-78.552107	NaN	66.981651	41.629818	NaN	-103.903941
-30.966521	60.492754	NaN	-46.235322	-91.459275	NaN	15.268801
-82.168066	57.524800	NaN	26.085098	-139.692866	NaN	-108.253164
66.058583	90.099115	NaN	94.757034	-24.040532	NaN	-28.698452
-50.617167	76.800975	NaN	81.329992	-127.418141	NaN	-131.947159
-58.734452	57.107307	NaN	-154.734316	-115.841758	NaN	95.999864
-129.451260	62.097211	NaN	66.684527	-191.548471	NaN	-196.135787
67.784170	-66.577439	NaN	-167.039883	134.361609	NaN	234.824052
11.713047	86.479712	NaN	83.004819	-74.766665	NaN	-71.291772
27.560524	46.917394	NaN	26.350108	-19.356869	NaN	1.210417
-15.823848	85.426035	NaN	73.274916	-101.249883	NaN	-89.098764
20.656344	-35.221978	NaN	82.023187	55.878321	NaN	-61.366843
85.660716	68.103302	NaN	14.520002	17.557415	NaN	71.140714
-48.097497	52.935668	NaN	-46.859899	-101.033165	NaN	-1.237598
-7.583746	73.222759	NaN	67.746221	-80.806506	NaN	-75.329968
26.469105	48.138338	NaN	-79.421649	-21.669234	NaN	105.890753
-73.078361	3.142872	NaN	35.599440	-76.221233	NaN	-108.677801
-26.392836	-176.177588	NaN	-26.288176	149.784753	NaN	-0.104660
60.310826	94.695570	NaN	54.467505	-34.384744	NaN	5.843321
-86.180248	-22.297581	NaN	-49.874076	-63.882667	NaN	-36.306172
21.196926	28.732718	NaN	67.781983	-7.535792	NaN	-46.585057
-43.687914	93.155816	NaN	74.268523	-136.843730	NaN	-117.956437
-353.070837	25.947226	NaN	-62.613525	-379.018063	NaN	-290.457312
57.317145	90.862756	NaN	84.012130	-33.545611	NaN	-26.694985
-66.426996	56.319944	NaN	47.019977	-122.746940	NaN	-113.446973
49.347671	18.915497	NaN	-158.029690	30.432174	NaN	207.377361
83.739308	77.480581	NaN	61.077837	6.258727	NaN	22.661471
-24.126357	18.997237	NaN	-2.562775	-43.123594	NaN	-21.563582
28.604168	-529.751711	NaN	-522.752422	558.355879	NaN	551.356590
-10.406080	57.806930	NaN	46.538569	-68.213010	NaN	-56.944649
-79.100824	95.213192	NaN	92.052906	-174.314016	NaN	-171.153730
-54.780513	47.754870	NaN	-430.463464	-102.535382	NaN	375.682951
51.513709	-243.110009	NaN	11.598515	294.623718	NaN	39.915194
20.873255	10.609978	NaN	-89.448001	10.263276	NaN	110.321255
9.819114	58.311677	NaN	-106.278526	-48.492564	NaN	116.097639
-26.411860	70.567817	NaN	59.170457	-96.979677	NaN	-85.582317
-186.694329	95.602017	NaN	12.530032	-282.296347	NaN	-199.224361
-175.488250	47.020738	NaN	-134.954113	-222.508988	NaN	-40.534137
-5.056917	97.614004	NaN	86.694938	-102.670921	NaN	-91.751855
-124.419435	76.853988	NaN	85.097957	-201.273423	NaN	-209.517392
61.700035	90.875412	NaN	63.957091	-29.175376	NaN	-2.257055
72.182622	4.892426	NaN	21.657026	67.290196	NaN	50.525597
-207.928970	37.686138	NaN	-189.476537	-245.615107	NaN	-18.452432
-62.176320	9.608594	NaN	-11.696412	-71.784914	NaN	-50.479908
-119.656927	-24.899861	NaN	-57.162563	-94.757066	NaN	-62.494364
-133.124117	-340.579083	NaN	23.872921	207.454966	NaN	-156.997038
-1.775404	54.107479	NaN	65.147277	-55.882883	NaN	-66.922681
-2.728163	-338.240205	NaN	-93.385603	335.512042	NaN	90.657440
-29.130717	77.004775	NaN	23.410585	-106.135492	NaN	-52.541301
-168.427948	75.813705	NaN	-170.011613	-244.241654	NaN	1.583664
-51.537035	81.626605	NaN	42.275517	-133.163640	NaN	-93.812552
-33.991816	81.233843	NaN	-26.338904	-115.225659	NaN	-7.652912
-166.459918	89.257789	NaN	29.183237	-255.717707	NaN	-195.643155
81.374214	70.929062	NaN	32.672031	10.445153	NaN	48.702183
-38.518983	62.298256	NaN	-87.778589	-100.817239	NaN	49.259606
-15.130251	-73.213723	NaN	-350.002100	58.083472	NaN	334.871849
-45.341158	26.036269	NaN	55.176625	-71.377426	NaN	-100.517783
-10.317122	42.238118	NaN	34.891198	-52.555240	NaN	-45.208320
33.543351	-25.151023	NaN	-389.861141	58.694374	NaN	423.404492
55.354853	94.626160	NaN	-39.134988	-39.271306	NaN	94.489842
30.569624	20.751843	NaN	33.635560	9.817781	NaN	-3.065936
37.102316	-69.590200	NaN	-8.272335	106.692516	NaN	45.374651
46.297198	35.634860	NaN	4.737965	10.662338	NaN	41.559232
4.220675	-60.031706	NaN	-46.013010	64.252381	NaN	50.233685
39.178645	85.525932	NaN	64.930537	-46.347286	NaN	-25.751892
51.876972	-108.774667	NaN	-51.282928	160.651639	NaN	103.159900
0.954154	37.762816	NaN	-5.759731	-36.808662	NaN	6.713885
14.004237	-136.686520	NaN	-19.781434	150.690757	NaN	33.785671
-77.030121	-254.186924	NaN	-92.768745	177.156803	NaN	15.738624
0.152743	65.682851	NaN	-19.890528	-65.530108	NaN	20.043271
-139.327025	54.174696	NaN	25.784228	-193.501721	NaN	-165.111253
21.147436	-202.620451	NaN	-92.348893	223.767887	NaN	113.496329
24.671127	-1739.406251	NaN	-445.976091	1764.077377	NaN	470.647218
30.938658	82.192955	NaN	36.489688	-51.254297	NaN	-5.551030
-161.148402	49.387327	NaN	-173.166805	-210.535729	NaN	12.018403
26.043455	-234.786223	NaN	-710.079568	260.829678	NaN	736.123022
-87.154358	-148.512231	NaN	-117.988708	61.357873	NaN	30.834350
76.196153	-2638.807305	NaN	-1346.459004	2715.003457	NaN	1422.655157
90.729726	78.264669	NaN	37.361309	12.465056	NaN	53.368417
-0.075362	72.186524	NaN	40.959152	-72.261886	NaN	-41.034513
56.517543	77.829735	NaN	72.250623	-21.312191	NaN	-15.733080
-180.272951	-324.475512	NaN	-199.259955	144.202562	NaN	18.987005
48.373204	23.643446	NaN	-31.830874	24.729758	NaN	80.204078
-39.956781	-111.453380	NaN	-222.331538	71.496599	NaN	182.374757
24.227463	-56.322518	NaN	-81.249909	80.549981	NaN	105.477372
-8.251999	53.755462	NaN	58.814355	-62.007461	NaN	-67.066354
54.289949	80.567375	NaN	81.776404	-26.277426	NaN	-27.486456
-68.923172	66.551062	NaN	16.607765	-135.474233	NaN	-85.530936
-94.099760	72.131123	NaN	-59.440380	-166.230883	NaN	-34.659380
73.126391	40.080397	NaN	-46.930234	33.045994	NaN	120.056624
68.365485	0.282417	NaN	-319.478273	68.083068	NaN	387.843758
42.458231	50.241776	NaN	-53.434323	-7.783545	NaN	95.892554
13.377154	-58.294192	NaN	69.942147	71.671345	NaN	-56.564994
-223.433722	95.076111	NaN	87.189444	-318.509833	NaN	-310.623166
41.621211	87.463918	NaN	67.873362	-45.842708	NaN	-26.252152
43.565683	46.930867	NaN	8.416587	-3.365184	NaN	35.149095
-112.525342	74.472691	NaN	39.478465	-186.998034	NaN	-152.003808
36.451861	53.494434	NaN	-378.369355	-17.042572	NaN	414.821217
-3.317845	55.905793	NaN	65.847243	-59.223638	NaN	-69.165088
-51.073021	18.940700	NaN	36.030707	-70.013721	NaN	-87.103728
84.423509	86.963621	NaN	76.070437	-2.540111	NaN	8.353073
93.157126	13.441845	NaN	35.213682	79.715281	NaN	57.943444
57.664982	66.211638	NaN	-48.974297	-8.546656	NaN	106.639279
-22.906655	95.279513	NaN	57.880503	-118.186168	NaN	-80.787158
25.871397	-21.180153	NaN	-57.200860	47.051550	NaN	83.072257
-38.353831	-7.319921	NaN	15.742904	-31.033910	NaN	-54.096734
56.523715	72.550306	NaN	85.429220	-16.026591	NaN	-28.905505
20.613615	-120.214656	NaN	-58.701691	140.828270	NaN	79.315305
58.290973	92.750778	NaN	67.107185	-34.459805	NaN	-8.816211
49.991965	90.925325	NaN	-210.059448	-40.933360	NaN	260.051413
-184.516605	-336.394425	NaN	-364.959523	151.877820	NaN	180.442918
-81.492920	14.483479	NaN	-252.170083	-95.976398	NaN	170.677163
-29.967959	66.079166	NaN	-960.038740	-96.047126	NaN	930.070781
-34.616483	-83.752002	NaN	-1.274266	49.135520	NaN	-33.342217
-72.713287	98.035459	NaN	89.931450	-170.748746	NaN	-162.644737
8.791397	-4.599391	NaN	-416.914315	13.390788	NaN	425.705712
-60.907866	65.483206	NaN	-75.151286	-126.391072	NaN	14.243420
12.672309	3.691118	NaN	37.011190	8.981191	NaN	-24.338881
-14.670074	-107.004020	NaN	-251.495626	92.333946	NaN	236.825553
24.113910	57.137254	NaN	3.626065	-33.023343	NaN	20.487845
14.122636	-246.555442	NaN	-126.036135	260.678079	NaN	140.158772
84.020539	-193.034930	NaN	-306.175629	277.055468	NaN	390.196168
38.950441	86.865538	NaN	74.632415	-47.915097	NaN	-35.681974
-77.331717	71.219588	NaN	84.243157	-148.551305	NaN	-161.574875
-84.981222	29.845972	NaN	38.792468	-114.827194	NaN	-123.773691
82.176011	-213.735601	NaN	-117.786901	295.911612	NaN	199.962912
12.660138	6.229777	NaN	-64.700041	6.430361	NaN	77.360179
61.702759	-66.621677	NaN	-159.467039	128.324437	NaN	221.169799
-0.818490	96.885555	NaN	82.015902	-97.704046	NaN	-82.834393
-78.067646	68.203769	NaN	-34.755191	-146.271415	NaN	-43.312455
-255.132191	95.771952	NaN	96.370757	-350.904143	NaN	-351.502948
-41.620118	-33.304280	NaN	-525.383249	-8.315838	NaN	483.763131
61.631701	85.284097	NaN	80.921749	-23.652395	NaN	-19.290048
-34.433114	87.785174	NaN	87.085949	-122.218288	NaN	-121.519063
-101.449810	-18.233598	NaN	-175.281902	-83.216212	NaN	73.832092
-1112.985094	72.736904	NaN	27.124868	-1185.721998	NaN	-1140.109962
55.992235	30.570766	NaN	77.398079	25.421470	NaN	-21.405843
66.738508	47.639924	NaN	-219.568488	19.098584	NaN	286.306996
61.336039	-192.169125	NaN	-671.124532	253.505163	NaN	732.460571
14.586548	-50.110202	NaN	-51.853380	64.696750	NaN	66.439928
-25.758893	-8.201680	NaN	-62.761081	-17.557213	NaN	37.002188
-12.427222	-7.723914	NaN	-65.687879	-4.703308	NaN	53.260657
-26.527979	39.981157	NaN	69.215963	-66.509136	NaN	-95.743943
40.849753	81.082952	NaN	51.473365	-40.233199	NaN	-10.623611
-154.900677	88.219248	NaN	47.838419	-243.119925	NaN	-202.739096
44.433727	42.774233	NaN	77.522139	1.659494	NaN	-33.088412
27.343148	98.428573	NaN	89.666289	-71.085425	NaN	-62.323141
22.124059	-61.777819	NaN	-72.979421	83.901878	NaN	95.103480
-47.150147	-60.053533	NaN	-69.949803	12.903386	NaN	22.799656
-13.170175	-23.911539	NaN	-1.465670	10.741364	NaN	-11.704505
-82.721954	62.072732	NaN	-9.943489	-144.794686	NaN	-72.778465
-13.071407	52.657241	NaN	48.717246	-65.728648	NaN	-61.788653
-11.939693	-249.329831	NaN	-55.566556	237.390137	NaN	43.626863
35.837707	53.563513	NaN	-61.798091	-17.725806	NaN	97.635799
62.391273	-150.374477	NaN	-260.145811	212.765750	NaN	322.537084
47.439412	5.192365	NaN	1.893681	42.247047	NaN	45.545732
-4.099946	-224.669867	NaN	-285.084048	220.569921	NaN	280.984102
13.447721	88.314344	NaN	15.439462	-74.866623	NaN	-1.991741
26.666942	84.034095	NaN	32.443525	-57.367153	NaN	-5.776583
45.959513	-173.109923	NaN	-420.962517	219.069436	NaN	466.922029
-41.491150	14.993398	NaN	47.343733	-56.484548	NaN	-88.834883
-59.331276	-183.116694	NaN	-150.896477	123.785418	NaN	91.565201
42.533238	63.585131	NaN	69.993990	-21.051893	NaN	-27.460752
69.577805	68.393697	NaN	74.610525	1.184108	NaN	-5.032721
14.986156	-15.818867	NaN	-715.513569	30.805023	NaN	730.499724
-43.548322	-158.806761	NaN	-20.686903	115.258439	NaN	-22.861419
-21.604753	-380.844102	NaN	-1453.405420	359.239349	NaN	1431.800667
-81.385010	-56.603178	NaN	-395.415582	-24.781832	NaN	314.030572
-102.416688	66.908826	NaN	-90.167421	-169.325514	NaN	-12.249267
67.425444	-162.354864	NaN	-246.984425	229.780308	NaN	314.409869
-64.587378	-19.420210	NaN	-49.636828	-45.167168	NaN	-14.950550
-1.263862	91.177206	NaN	67.339219	-92.441068	NaN	-68.603081
-398.844350	41.656962	NaN	-148.191171	-440.501312	NaN	-250.653179
-24.871698	69.571301	NaN	75.882080	-94.443000	NaN	-100.753778
26.647163	32.557233	NaN	62.376843	-5.910070	NaN	-35.729681
-110.442004	59.624445	NaN	37.674038	-170.066448	NaN	-148.116042
-109.264543	-89.220975	NaN	-100.427085	-20.043568	NaN	-8.837458
-36.326046	-538.815912	NaN	-2017.836435	502.489866	NaN	1981.510389
37.106650	8.804510	NaN	-19.464046	28.302140	NaN	56.570696
50.626593	-93.621024	NaN	-82.077477	144.247617	NaN	132.704070
34.385083	93.675581	NaN	14.152129	-59.290497	NaN	20.232955
34.260389	-20.755417	NaN	-71.905941	55.015806	NaN	106.166330
-145.034616	-428.822718	NaN	-433.102431	283.788102	NaN	288.067815
69.289925	88.682751	NaN	52.093853	-19.392826	NaN	17.196072
-94.286398	23.514132	NaN	-37.346853	-117.800530	NaN	-56.939545
-7.444635	93.783045	NaN	23.696033	-101.227680	NaN	-31.140667
-32.314939	-74.203571	NaN	-285.835308	41.888633	NaN	253.520369
71.029964	89.805725	NaN	-48.285021	-18.775760	NaN	119.314985
-4.152299	75.628764	NaN	42.419822	-79.781062	NaN	-46.572121
50.012159	67.568076	NaN	42.090253	-17.555917	NaN	7.921906
-66.627231	-177.921785	NaN	-34.650852	111.294554	NaN	-31.976379
-154.192635	80.735969	NaN	93.087095	-234.928604	NaN	-247.279730
2.614113	97.751658	NaN	42.053972	-95.137545	NaN	-39.439859
-12.596325	91.235526	NaN	31.979160	-103.831851	NaN	-44.575485
-95.977148	-40.436146	NaN	-188.751110	-55.541002	NaN	92.773962
85.945707	96.632056	NaN	66.847662	-10.686349	NaN	19.098045
16.907524	65.974999	NaN	74.869163	-49.067475	NaN	-57.961639
28.122547	97.523330	NaN	32.744838	-69.400783	NaN	-4.622291
-156.515839	81.617486	NaN	84.187438	-238.133325	NaN	-240.703278
-18.536079	88.189536	NaN	79.098737	-106.725615	NaN	-97.634816
4.745181	78.206816	NaN	67.045405	-73.461635	NaN	-62.300223
72.470932	-2.842058	NaN	-64.386796	75.312990	NaN	136.857728
51.969658	-304.058707	NaN	-274.027164	356.028365	NaN	325.996822
37.970027	94.391324	NaN	76.669333	-56.421297	NaN	-38.699305
32.180480	-139.503039	NaN	-265.900064	171.683520	NaN	298.080544
-48.867992	87.804467	NaN	84.374054	-136.672458	NaN	-133.242046
-92.470377	64.236586	NaN	68.607804	-156.706962	NaN	-161.078180
-55.905527	69.453687	NaN	-16.923058	-125.359214	NaN	-38.982468
31.405840	47.168224	NaN	-18.118421	-15.762383	NaN	49.524261
12.283765	-7.211412	NaN	38.272700	19.495177	NaN	-25.988935
59.272663	84.459954	NaN	88.445070	-25.187291	NaN	-29.172406
-5.747793	40.929722	NaN	-431.926081	-46.677516	NaN	426.178288
38.390101	-68.026659	NaN	-6.833696	106.416760	NaN	45.223798
74.933713	-1.011692	NaN	49.395812	75.945405	NaN	25.537901
36.315348	-42.045986	NaN	-65.295305	78.361334	NaN	101.610653
-37.124516	65.432853	NaN	92.998572	-102.557370	NaN	-130.123088
59.589107	93.104206	NaN	78.445228	-33.515099	NaN	-18.856121
-108.482025	-145.982057	NaN	-20.819242	37.500033	NaN	-87.662782
43.638988	55.835517	NaN	19.789705	-12.196529	NaN	23.849284
32.508553	78.540544	NaN	77.537853	-46.031991	NaN	-45.029300
-2.007804	-267.098580	NaN	-58.240038	265.090776	NaN	56.232235
50.265747	-293.754878	NaN	-35.750558	344.020625	NaN	86.016304
-4.880647	-581.755706	NaN	-23.356966	576.875058	NaN	18.476319
45.955741	86.816167	NaN	79.135016	-40.860426	NaN	-33.179275
-93.647269	-23.222287	NaN	-137.347402	-70.424982	NaN	43.700133
12.888843	71.433854	NaN	57.567818	-58.545011	NaN	-44.678976
-37.312599	-59.737393	NaN	-239.655037	22.424793	NaN	202.342438
-566.755714	81.238998	NaN	-40.723414	-647.994712	NaN	-526.032301
25.665279	87.199600	NaN	-49.985738	-61.534321	NaN	75.651016
-71.309379	-305.473824	NaN	-191.118886	234.164445	NaN	119.809507
-64.268119	43.295296	NaN	-880.693653	-107.563415	NaN	816.425535
61.496933	16.731499	NaN	4.983406	44.765434	NaN	56.513526
19.580846	93.597736	NaN	86.982694	-74.016890	NaN	-67.401848
-44.495206	-25.030354	NaN	-385.984262	-19.464852	NaN	341.489056
-92.870976	95.335001	NaN	74.055631	-188.205977	NaN	-166.926607
-37.893669	27.956600	NaN	-6.732271	-65.850269	NaN	-31.161398
-31.364002	-3177.114042	NaN	-1406.243610	3145.750040	NaN	1374.879608
-39.561268	39.250543	NaN	-291.255993	-78.811811	NaN	251.694725
-56.496824	50.067081	NaN	-1621.972117	-106.563905	NaN	1565.475292
14.472636	-1183.088517	NaN	-636.750015	1197.561154	NaN	651.222652
49.401794	-14.651314	NaN	-116.662318	64.053108	NaN	166.064112
35.524563	94.661705	NaN	96.393424	-59.137143	NaN	-60.868861
-70.413776	86.175077	NaN	68.485255	-156.588853	NaN	-138.899030
-113.354173	-62.022117	NaN	-118.735195	-51.332055	NaN	5.381022
-25.863271	-65.782663	NaN	-653.179185	39.919392	NaN	627.315914
69.430289	49.006181	NaN	69.043810	20.424108	NaN	0.386478
54.816039	-93.897098	NaN	-18.319889	148.713138	NaN	73.135928
33.148719	-110.524008	NaN	-116.221419	143.672727	NaN	149.370138
22.189709	98.831536	NaN	58.266974	-76.641827	NaN	-36.077265
-92.722202	-75.202587	NaN	-133.896387	-17.519615	NaN	41.174186
-56.082004	-194.529072	NaN	-214.170644	138.447068	NaN	158.088639
-372.643581	-23.888506	NaN	-69.067023	-348.755075	NaN	-303.576558
5.761148	53.410073	NaN	-4.383557	-47.648926	NaN	10.144705
3.925914	91.773350	NaN	44.910698	-87.847436	NaN	-40.984783
31.537556	-59.438938	NaN	-202.534280	90.976494	NaN	234.071836
76.306623	98.983124	NaN	74.040475	-22.676501	NaN	2.266148
72.140345	96.223831	NaN	96.854732	-24.083486	NaN	-24.714386
37.561143	25.823285	NaN	68.937995	11.737858	NaN	-31.376852
-195.068560	95.529399	NaN	93.003727	-290.597959	NaN	-288.072287
-126.370798	76.602935	NaN	57.580058	-202.973733	NaN	-183.950855
14.407935	-10.980943	NaN	16.848731	25.388878	NaN	-2.440796
2.862153	90.817974	NaN	90.966654	-87.955821	NaN	-88.104501
-0.598220	49.063318	NaN	59.976616	-49.661539	NaN	-60.574836
1.717393	26.093551	NaN	-24.772147	-24.376158	NaN	26.489540
25.030555	80.535223	NaN	-165.214893	-55.504668	NaN	190.245448
8.287735	-44.508638	NaN	-112.131588	52.796372	NaN	120.419322
-19.853386	98.928769	NaN	93.982627	-118.782155	NaN	-113.836013
-34.443923	71.413440	NaN	58.875485	-105.857362	NaN	-93.319408
36.435995	46.285082	NaN	-112.030606	-9.849087	NaN	148.466601
62.139259	96.299719	NaN	94.711317	-34.160459	NaN	-32.572057
59.147394	62.987217	NaN	-85.977905	-3.839823	NaN	145.125299
62.051722	39.887123	NaN	-1.576015	22.164598	NaN	63.627737
7.232302	73.615789	NaN	70.653264	-66.383487	NaN	-63.420962
-116.185354	54.363589	NaN	9.924955	-170.548943	NaN	-126.110309
72.260530	-12.427185	NaN	-195.646087	84.687716	NaN	267.906618
6.552644	92.480145	NaN	76.804580	-85.927500	NaN	-70.251935
21.159485	-164.182308	NaN	-249.487736	185.341794	NaN	270.647221
64.599197	95.422867	NaN	79.569034	-30.823670	NaN	-14.969837
-27.940016	85.475235	NaN	26.926269	-113.415251	NaN	-54.866284
-137.980229	34.082445	NaN	-4.336754	-172.062674	NaN	-133.643475
-11.544474	0.408984	NaN	-113.142314	-11.953458	NaN	101.597840
-35.525828	22.390861	NaN	-16.200156	-57.916689	NaN	-19.325672
29.522882	94.229809	NaN	25.831137	-64.706927	NaN	3.691745
-77.485083	92.038853	NaN	49.370741	-169.523936	NaN	-126.855824
-32.809988	-175.652033	NaN	17.646035	142.842045	NaN	-50.456022
-74.390902	44.776198	NaN	-14.957334	-119.167100	NaN	-59.433568
55.744790	-197.363933	NaN	-69.906964	253.108723	NaN	125.651754
43.877268	-12.523795	NaN	-70.076288	56.401063	NaN	113.953556
49.447761	91.849748	NaN	93.469544	-42.401987	NaN	-44.021783
-31.867816	-100.460477	NaN	-99.964460	68.592662	NaN	68.096645
26.491777	-152.843725	NaN	-363.142668	179.335501	NaN	389.634445
27.233660	93.456633	NaN	75.115915	-66.222973	NaN	-47.882255
-64.388576	30.087173	NaN	-516.943738	-94.475749	NaN	452.555163
60.879038	83.608737	NaN	-2.006361	-22.729699	NaN	62.885398
11.390159	83.350569	NaN	52.532129	-71.960411	NaN	-41.141970
73.097682	93.874256	NaN	-64.195564	-20.776574	NaN	137.293246
53.134634	-138.867029	NaN	-338.858585	192.001662	NaN	391.993219
-163.934531	-251.139502	NaN	-1514.168130	87.204971	NaN	1350.233598
30.988839	72.536592	NaN	-18.607993	-41.547753	NaN	49.596832
-36.870513	60.361174	NaN	-111.314224	-97.231687	NaN	74.443711
-5.444082	54.560035	NaN	-47.386904	-60.004117	NaN	41.942822
48.066489	92.564923	NaN	40.098414	-44.498433	NaN	7.968076
-102.751991	6.119199	NaN	-24.100900	-108.871190	NaN	-78.651091
-25.547834	-129.764083	NaN	-23.387178	104.216249	NaN	-2.160656
8.651627	48.077596	NaN	72.512665	-39.425970	NaN	-63.861038
77.473340	19.413421	NaN	-78.566133	58.059919	NaN	156.039473
-55.531546	1.745990	NaN	9.174383	-57.277536	NaN	-64.705930
40.538532	-12.939377	NaN	-404.240226	53.477909	NaN	444.778758
67.521899	-346.752212	NaN	-376.886458	414.274111	NaN	444.408357
-22.811433	17.960690	NaN	-113.264859	-40.772124	NaN	90.453426
-50.418419	85.938102	NaN	58.974749	-136.356521	NaN	-109.393168
-157.565708	-74.328197	NaN	-32.885917	-83.237511	NaN	-124.679791
19.783898	86.971554	NaN	54.192531	-67.187655	NaN	-34.408632
63.395525	-181.537176	NaN	-74.301415	244.932701	NaN	137.696940
23.632420	80.926134	NaN	86.062532	-57.293714	NaN	-62.430111
-4.642898	-116.144094	NaN	-105.533995	111.501197	NaN	100.891098
44.234695	89.437840	NaN	-47.550036	-45.203145	NaN	91.784731
-105.588453	-534.169423	NaN	-252.444558	428.580970	NaN	146.856105
-17.024174	32.758862	NaN	-208.980647	-49.783036	NaN	191.956473
-23.379190	24.575823	NaN	48.756501	-47.955013	NaN	-72.135692
4.221653	25.694730	NaN	-177.027365	-21.473077	NaN	181.249018
-22.756657	51.510478	NaN	-13.300138	-74.267135	NaN	-9.456519
-116.382603	-6.089979	NaN	33.688603	-110.292624	NaN	-150.071206
-30.848617	-338.841696	NaN	-27.212041	307.993078	NaN	-3.636576
13.011729	78.153867	NaN	13.591139	-65.142137	NaN	-0.579410
56.634122	-3314.539326	NaN	-747.784587	3371.173448	NaN	804.418709
71.010108	62.800272	NaN	26.554376	8.209836	NaN	44.455733
71.187408	94.630456	NaN	81.106048	-23.443048	NaN	-9.918640
-50.296401	87.643921	NaN	68.726279	-137.940322	NaN	-119.022680
-20.569514	-0.010764	NaN	-91.909336	-20.558750	NaN	71.339822
57.352109	51.744150	NaN	-428.971298	5.607958	NaN	486.323407
36.239474	5.056848	NaN	48.027988	31.182626	NaN	-11.788514
43.732682	12.413489	NaN	-88.758136	31.319193	NaN	132.490818
-70.152771	70.263050	NaN	59.023097	-140.415822	NaN	-129.175868
56.011553	59.268197	NaN	27.609211	-3.256643	NaN	28.402342
-8.102094	-40.954033	NaN	-244.372301	32.851940	NaN	236.270207
-50.686801	65.573752	NaN	82.404850	-116.260553	NaN	-133.091652
11.000201	82.785953	NaN	91.115781	-71.785751	NaN	-80.115579
-185.115010	82.670751	NaN	43.106770	-267.785761	NaN	-228.221780
16.503067	30.477408	NaN	-95.277053	-13.974341	NaN	111.780119
30.091853	87.901268	NaN	79.773483	-57.809415	NaN	-49.681630
-69.327055	-115.637076	NaN	-254.279103	46.310021	NaN	184.952048
-129.160683	45.363987	NaN	-6.086474	-174.524670	NaN	-123.074209
70.779932	-102.321937	NaN	-211.226144	173.101869	NaN	282.006076
-204.957168	98.101950	NaN	31.473920	-303.059118	NaN	-236.431088
68.496291	56.878667	NaN	-70.890236	11.617624	NaN	139.386526
-100.820145	19.407875	NaN	72.904370	-120.228020	NaN	-173.724515
-180.184654	95.114422	NaN	66.356737	-275.299076	NaN	-246.541391
-115.794293	-666.337640	NaN	-1718.625618	550.543346	NaN	1602.831324
38.184379	77.154789	NaN	18.705053	-38.970409	NaN	19.479326
33.469702	62.908039	NaN	56.721458	-29.438337	NaN	-23.251756
14.280420	-201.187025	NaN	79.604496	215.467445	NaN	-65.324076
74.487571	55.466704	NaN	63.667041	19.020867	NaN	10.820529
10.584939	-167.747204	NaN	17.168458	178.332143	NaN	-6.583519
-43.382786	-11.928986	NaN	-34.249896	-31.453800	NaN	-9.132890
24.620663	-192.584636	NaN	-73.772441	217.205298	NaN	98.393104
13.079434	83.643340	NaN	3.760183	-70.563906	NaN	9.319251
-164.476808	24.961710	NaN	-227.961758	-189.438518	NaN	63.484950
6.055959	-1953.055770	NaN	-446.641047	1959.111729	NaN	452.697007
12.971056	14.934152	NaN	-45.965669	-1.963096	NaN	58.936725
-34.547563	-54.113998	NaN	-152.571481	19.566436	NaN	118.023918
-86.353066	-34.351530	NaN	-78.604977	-52.001536	NaN	-7.748089
-137.070935	69.928464	NaN	89.944324	-206.999399	NaN	-227.015259
64.153807	86.228840	NaN	72.820175	-22.075033	NaN	-8.666368
3.888462	91.797575	NaN	60.452595	-87.909113	NaN	-56.564134
3.654423	84.383489	NaN	70.961143	-80.729067	NaN	-67.306720
-141.751291	-105.167588	NaN	-367.023778	-36.583703	NaN	225.272487
-48.366139	-686.065229	NaN	-398.819423	637.699090	NaN	350.453283
-119.089570	48.369394	NaN	70.931305	-167.458964	NaN	-190.020875
-170.945413	-1745.722013	NaN	-1631.848287	1574.776601	NaN	1460.902874
-22.459301	4.565797	NaN	-160.235059	-27.025098	NaN	137.775757
76.470062	-563.920315	NaN	-82.619681	640.390377	NaN	159.089743
42.924180	-55.981266	NaN	23.479114	98.905445	NaN	19.445065
-104.157792	-7.677485	NaN	-20.602228	-96.480306	NaN	-83.555563
-69.265359	54.519214	NaN	-113.775790	-123.784573	NaN	44.510432
-61.969138	76.335155	NaN	-35.149555	-138.304293	NaN	-26.819583
-8.288063	90.984919	NaN	86.239124	-99.272982	NaN	-94.527187
-112.158204	21.104911	NaN	-1019.225024	-133.263115	NaN	907.066820
59.706437	88.356042	NaN	91.820244	-28.649605	NaN	-32.113806
16.213667	28.455884	NaN	-654.994232	-12.242217	NaN	671.207899
1.729057	5.089104	NaN	-36.794604	-3.360047	NaN	38.523661
-30.749242	98.889675	NaN	95.284973	-129.638916	NaN	-126.034215
-11.127200	-118.758807	NaN	-497.540454	107.631607	NaN	486.413254
35.815419	31.983823	NaN	79.350014	3.831595	NaN	-43.534595
-2.407155	82.685670	NaN	67.040747	-85.092825	NaN	-69.447901
41.378984	94.311239	NaN	43.146098	-52.932255	NaN	-1.767114
15.521201	-227.896038	NaN	-47.024815	243.417239	NaN	62.546017
-9.952161	67.448992	NaN	81.028028	-77.401154	NaN	-90.980189
52.347286	-86.098838	NaN	-556.105186	138.446124	NaN	608.452472
-224.839851	35.384908	NaN	52.440026	-260.224759	NaN	-277.279877
-29.695411	-370.275975	NaN	-113.848259	340.580565	NaN	84.152848
-20.859307	44.801816	NaN	-35.108039	-65.661123	NaN	14.248732
29.999785	74.469463	NaN	71.517633	-44.469678	NaN	-41.517848
-39.753384	94.587974	NaN	90.020425	-134.341358	NaN	-129.773809
-48.245747	31.109808	NaN	-10.882974	-79.355554	NaN	-37.362773
12.021751	88.255966	NaN	88.148713	-76.234215	NaN	-76.126962
-200.900137	19.336149	NaN	51.350244	-220.236286	NaN	-252.250382
-10.646389	-899.059148	NaN	-177.487586	888.412759	NaN	166.841197
24.896125	93.910862	NaN	67.562254	-69.014736	NaN	-42.666129
-69.233734	66.471422	NaN	43.961901	-135.705156	NaN	-113.195635
-321.967243	-11.343361	NaN	-74.846224	-310.623882	NaN	-247.121018
22.094726	85.779003	NaN	84.515954	-63.684277	NaN	-62.421227
52.241970	64.329936	NaN	-34.628846	-12.087966	NaN	86.870816
-120.211629	83.412344	NaN	28.752145	-203.623973	NaN	-148.963774
20.253570	50.291891	NaN	25.691108	-30.038322	NaN	-5.437538
-65.629165	-33.646272	NaN	-64.148331	-31.982894	NaN	-1.480834
25.173684	96.315345	NaN	57.053598	-71.141661	NaN	-31.879913
-37.360605	79.545586	NaN	-5.725165	-116.906191	NaN	-31.635440
-114.940398	88.059804	NaN	81.642292	-203.000203	NaN	-196.582691
60.675575	86.098699	NaN	83.586973	-25.423124	NaN	-22.911398
-51.901914	94.283952	NaN	69.246676	-146.185866	NaN	-121.148590
12.166401	80.874736	NaN	64.444769	-68.708335	NaN	-52.278368
-22.610889	-25.676911	NaN	-8.619091	3.066023	NaN	-13.991798
74.084965	-438.613759	NaN	4.505916	512.698724	NaN	69.579049
-350.875598	17.985792	NaN	50.810077	-368.861390	NaN	-401.685675
8.604280	-146.841846	NaN	-191.481560	155.446126	NaN	200.085840
-8.717095	16.993492	NaN	-39.421583	-25.710586	NaN	30.704488
38.957684	87.269320	NaN	-172.120164	-48.311636	NaN	211.077848
20.316233	35.377494	NaN	-109.600756	-15.061262	NaN	129.916988
-38.625018	-2280.689337	NaN	-2104.035740	2242.064319	NaN	2065.410721
73.503446	77.870977	NaN	-25.060959	-4.367531	NaN	98.564405
28.435044	40.797328	NaN	-122.399788	-12.362283	NaN	150.834832
-63.493844	-384.373899	NaN	-229.054178	320.880055	NaN	165.560334
-114.947844	71.464708	NaN	83.993832	-186.412552	NaN	-198.941676
-12.005143	90.298787	NaN	-8.969072	-102.303931	NaN	-3.036071
47.166486	73.305622	NaN	76.441024	-26.139137	NaN	-29.274538
-81.151159	-582.695293	NaN	-93.887720	501.544133	NaN	12.736561
61.476192	89.931314	NaN	42.561350	-28.455122	NaN	18.914841
-103.121176	56.199297	NaN	-237.202738	-159.320473	NaN	134.081563
-15.823091	-292.321219	NaN	0.766757	276.498128	NaN	-16.589848
48.523206	32.244890	NaN	-52.899516	16.278317	NaN	101.422722
-172.524166	87.511224	NaN	44.603813	-260.035391	NaN	-217.127980
-14.775739	61.141445	NaN	39.202984	-75.917184	NaN	-53.978722
67.397043	-52.299829	NaN	-414.859789	119.696872	NaN	482.256832
31.600171	46.539243	NaN	-165.373826	-14.939072	NaN	196.973996
-265.984524	31.769165	NaN	-63.536702	-297.753689	NaN	-202.447822
-33.617254	-41.724878	NaN	-1097.490583	8.107624	NaN	1063.873329
-28.767632	43.374739	NaN	-26.934310	-72.142371	NaN	-1.833322
14.011983	-432.891003	NaN	-125.425185	446.902986	NaN	139.437168
-103.012863	28.804210	NaN	-36.977459	-131.817074	NaN	-66.035404
15.288734	34.724045	NaN	85.178465	-19.435310	NaN	-69.889731
-4.445749	61.256583	NaN	56.368134	-65.702333	NaN	-60.813883
-35.946193	-248.106400	NaN	-138.099315	212.160207	NaN	102.153123
16.836624	-79.464995	NaN	-15.555417	96.301619	NaN	32.392041
-144.308892	84.498937	NaN	63.288798	-228.807828	NaN	-207.597690
-159.689407	94.240281	NaN	54.970079	-253.929688	NaN	-214.659487
-87.049326	27.992000	NaN	-28.427441	-115.041326	NaN	-58.621884
35.266413	34.188442	NaN	-77.450091	1.077971	NaN	112.716504
51.681791	-58.138555	NaN	-58.995482	109.820345	NaN	110.677273
-265.374486	78.000679	NaN	91.046463	-343.375165	NaN	-356.420949
1.809208	65.935838	NaN	-39.893887	-64.126630	NaN	41.703095
-4.338043	26.884283	NaN	-124.337653	-31.222326	NaN	119.999609
19.288228	93.456197	NaN	50.167008	-74.167969	NaN	-30.878779
38.072386	63.089454	NaN	51.217478	-25.017068	NaN	-13.145093
3.671006	97.707694	NaN	81.961803	-94.036687	NaN	-78.290796
39.118186	91.127220	NaN	90.814736	-52.009034	NaN	-51.696550
-290.394610	84.365054	NaN	25.479314	-374.759663	NaN	-315.873924
-156.185983	-45.570092	NaN	-70.090001	-110.615891	NaN	-86.095981
-52.539507	86.072065	NaN	-57.599917	-138.611572	NaN	5.060410
-48.761796	76.328010	NaN	-993.928749	-125.089806	NaN	945.166953
86.583449	68.859685	NaN	-31.653582	17.723763	NaN	118.237031
17.962015	83.181716	NaN	80.269004	-65.219701	NaN	-62.306989
-113.101796	20.975804	NaN	-60.757932	-134.077600	NaN	-52.343864
-22.669415	67.977543	NaN	-13.071939	-90.646957	NaN	-9.597475
52.285029	-115.049233	NaN	-1475.740994	167.334262	NaN	1528.026022
-59.702225	71.204339	NaN	3.541173	-130.906564	NaN	-63.243398
-12.989339	-4.708429	NaN	46.452822	-8.280910	NaN	-59.442161
63.708469	80.929441	NaN	60.523751	-17.220972	NaN	3.184718
-13.459960	85.489320	NaN	28.297198	-98.949279	NaN	-41.757158
-14.751136	20.853242	NaN	-191.440655	-35.604378	NaN	176.689518
-155.711232	46.722166	NaN	11.812543	-202.433398	NaN	-167.523775
-243.780314	23.453427	NaN	-5.135011	-267.233742	NaN	-238.645303
-457.990573	-1.025938	NaN	-143.485778	-456.964634	NaN	-314.504794
24.174785	98.447849	NaN	97.444983	-74.273065	NaN	-73.270199
62.489652	78.963231	NaN	34.414676	-16.473579	NaN	28.074975
85.726634	83.647142	NaN	58.551516	2.079491	NaN	27.175118
78.316708	-133.862835	NaN	-146.365209	212.179543	NaN	224.681918
-376.154483	94.394245	NaN	96.508873	-470.548728	NaN	-472.663355
-11.054262	75.294432	NaN	37.478306	-86.348694	NaN	-48.532568
11.776707	-23.098267	NaN	26.704675	34.874974	NaN	-14.927968
63.973495	-5.622643	NaN	-131.850235	69.596138	NaN	195.823730
-2.438537	89.685127	NaN	82.294742	-92.123664	NaN	-84.733279
18.990477	-79.955543	NaN	-217.030561	98.946020	NaN	236.021038
29.753107	18.803147	NaN	67.875723	10.949960	NaN	-38.122616
-39.915246	-73.766880	NaN	-213.302840	33.851634	NaN	173.387594
-91.470985	-80.164641	NaN	-34.387747	-11.306344	NaN	-57.083238
-52.217230	86.020608	NaN	70.815089	-138.237838	NaN	-123.032319
18.814551	78.003401	NaN	41.233942	-59.188850	NaN	-22.419391
72.122289	83.109134	NaN	75.038361	-10.986845	NaN	-2.916072
25.480286	60.176458	NaN	90.204808	-34.696171	NaN	-64.724522
67.234926	-123.775938	NaN	-1131.094636	191.010864	NaN	1198.329562
4.230639	-4.196192	NaN	16.561737	8.426831	NaN	-12.331098
-459.065854	-1371.788495	NaN	-206.917127	912.722641	NaN	-252.148727
24.784901	82.272138	NaN	23.915940	-57.487236	NaN	0.868961
-23.840933	-133.507639	NaN	-239.514363	109.666705	NaN	215.673430
31.571586	69.972080	NaN	51.622358	-38.400494	NaN	-20.050771
36.612235	-319.527081	NaN	-495.128241	356.139316	NaN	531.740476
-100.794378	24.344255	NaN	-46.730772	-125.138632	NaN	-54.063606
-153.949596	-764.595367	NaN	-186.816386	610.645771	NaN	32.866789
-33.777065	-14.829193	NaN	-389.963355	-18.947872	NaN	356.186289
37.137768	-559.110594	NaN	-220.835066	596.248362	NaN	257.972834
-35.791843	45.505521	NaN	-140.630026	-81.297364	NaN	104.838182
-20.226499	86.262506	NaN	-41.883803	-106.489006	NaN	21.657303
29.845675	83.494746	NaN	87.961928	-53.649071	NaN	-58.116253
-15.664997	50.281076	NaN	64.839105	-65.946072	NaN	-80.504102
-115.945388	77.009083	NaN	37.111057	-192.954472	NaN	-153.056446
58.154914	-96.399822	NaN	-127.959651	154.554736	NaN	186.114565
-149.794943	69.994978	NaN	-35.553796	-219.789921	NaN	-114.241148
61.841909	35.088111	NaN	-63.586289	26.753797	NaN	125.428198
11.452476	46.442672	NaN	86.757188	-34.990196	NaN	-75.304711
50.944627	-96.954675	NaN	-258.495167	147.899303	NaN	309.439794
-96.822218	18.367787	NaN	-21.810654	-115.190004	NaN	-75.011563
45.373560	47.356322	NaN	-72.392758	-1.982762	NaN	117.766319
18.299241	94.540169	NaN	-27.882694	-76.240928	NaN	46.181935
27.622517	76.795499	NaN	27.807248	-49.172983	NaN	-0.184732
-50.494211	-156.642757	NaN	-240.360187	106.148545	NaN	189.865975
-12.479420	31.673587	NaN	14.022801	-44.153006	NaN	-26.502221
49.689091	95.458471	NaN	70.909959	-45.769379	NaN	-21.220868
-165.117137	70.749868	NaN	44.450027	-235.867006	NaN	-209.567164
-14.624999	49.954576	NaN	70.514748	-64.579575	NaN	-85.139747
-69.778726	56.670246	NaN	36.653604	-126.448972	NaN	-106.432330
-129.583933	-46.195372	NaN	-98.716194	-83.388561	NaN	-30.867739
-191.575372	12.064152	NaN	3.589644	-203.639525	NaN	-195.165016
56.941917	78.460822	NaN	48.887541	-21.518905	NaN	8.054377
-99.120622	-181.445625	NaN	-243.939002	82.325002	NaN	144.818380
13.570541	39.738720	NaN	-18.004028	-26.168180	NaN	31.574568
1.510293	97.608601	NaN	93.751329	-96.098308	NaN	-92.241037
53.371871	72.809263	NaN	2.326131	-19.437392	NaN	51.045740
-50.407486	0.570104	NaN	-373.586411	-50.977591	NaN	323.178925
69.645892	-79.763987	NaN	-119.063798	149.409879	NaN	188.709689
42.732197	-159.145839	NaN	70.728349	201.878036	NaN	-27.996152
-93.704707	-18.503352	NaN	-121.620163	-75.201355	NaN	27.915456
35.677928	-100.221683	NaN	-193.045787	135.899610	NaN	228.723714
-110.090420	65.206800	NaN	12.264483	-175.297221	NaN	-122.354903
-231.428647	-38.611303	NaN	-146.994905	-192.817344	NaN	-84.433743
-39.093696	-28.373645	NaN	6.817274	-10.720051	NaN	-45.910971
11.723460	-69.266336	NaN	-126.056457	80.989796	NaN	137.779917
26.217139	21.964254	NaN	5.291633	4.252886	NaN	20.925506
71.562026	58.538501	NaN	76.066446	13.023525	NaN	-4.504420
-161.162512	-141.554139	NaN	-27.932167	-19.608373	NaN	-133.230345
-138.431810	-15.748177	NaN	22.968343	-122.683633	NaN	-161.400153
58.933285	-88.765039	NaN	41.111514	147.698325	NaN	17.821772
-92.972656	12.824863	NaN	-53.478415	-105.797519	NaN	-39.494240
4.131258	44.995295	NaN	-29.542514	-40.864037	NaN	33.673772
63.144174	-100.583076	NaN	-337.681932	163.727250	NaN	400.826106
8.012213	88.099089	NaN	58.515261	-80.086876	NaN	-50.503048
50.203754	-70.938621	NaN	58.937277	121.142375	NaN	-8.733524
43.357437	84.207855	NaN	58.134387	-40.850417	NaN	-14.776950
-59.277630	-354.589225	NaN	-186.842261	295.311595	NaN	127.564631
65.927919	-2.339153	NaN	-359.905685	68.267072	NaN	425.833603
-6.513995	96.829302	NaN	22.834772	-103.343297	NaN	-29.348767
-100.026964	80.981016	NaN	-156.388323	-181.007980	NaN	56.361359
-150.357575	90.521214	NaN	-482.207295	-240.878789	NaN	331.849719
-9.742050	-171.849653	NaN	-1028.948937	162.107604	NaN	1019.206887
-20.734563	83.260273	NaN	-19.099011	-103.994835	NaN	-1.635552
-53.253047	69.856871	NaN	59.531571	-123.109918	NaN	-112.784618
-86.091050	36.127532	NaN	5.097396	-122.218582	NaN	-91.188446
-154.040382	-721.776429	NaN	-478.366449	567.736047	NaN	324.326068
3.531584	52.698650	NaN	75.578823	-49.167067	NaN	-72.047239
-83.017028	78.796149	NaN	-5.738914	-161.813177	NaN	-77.278114
-30.424328	87.225380	NaN	-140.604367	-117.649707	NaN	110.180039
-34.372896	-181.595539	NaN	-10.402179	147.222643	NaN	-23.970717
-33.676777	-92.183451	NaN	-372.436947	58.506674	NaN	338.760170
-15.487045	-126.402802	NaN	-875.071417	110.915758	NaN	859.584373
54.507261	38.898831	NaN	-156.504621	15.608430	NaN	211.011882
36.804292	87.791459	NaN	-55.096516	-50.987167	NaN	91.900808
3.281761	89.846962	NaN	66.081695	-86.565201	NaN	-62.799934
-7.778012	91.455943	NaN	-731.245220	-99.233955	NaN	723.467209
77.769981	-1.427845	NaN	-41.980821	79.197827	NaN	119.750802
18.747861	76.535582	NaN	81.226345	-57.787720	NaN	-62.478483
-76.580059	45.363739	NaN	-392.654208	-121.943797	NaN	316.074150
-18.664011	77.772792	NaN	66.528637	-96.436803	NaN	-85.192648
23.104093	-392.806960	NaN	-911.320012	415.911053	NaN	934.424105
-1.314000	-387.468385	NaN	-175.102987	386.154385	NaN	173.788988
38.395413	89.106856	NaN	85.614577	-50.711443	NaN	-47.219163
-74.272915	36.539357	NaN	81.282426	-110.812272	NaN	-155.555340
-90.020629	-156.850277	NaN	-0.203194	66.829648	NaN	-89.817434
12.838416	21.309678	NaN	-1.974759	-8.471262	NaN	14.813174
43.182868	-282.226060	NaN	-709.434325	325.408928	NaN	752.617193
-127.473607	10.642533	NaN	-174.685545	-138.116140	NaN	47.211938
52.355820	38.891740	NaN	-0.252411	13.464080	NaN	52.608231
29.208418	44.655017	NaN	28.757530	-15.446599	NaN	0.450888
39.014947	71.977790	NaN	-91.122475	-32.962843	NaN	130.137422
27.647321	87.979286	NaN	6.209804	-60.331964	NaN	21.437517
