# Supplementary material for: Combined Influences of Model Choice, Data Quality, and Data Quantity When Estimating Population Trends
Source: PLoS One. 2015 Jul 15;10(7):e0132255. doi: 10.1371/journal.pone.0132255 (PMC4503393; doi:10.1371/journal.pone.0132255)
Supplement: S1 Dataset — Files are organized by model type and by the input lambda value. (ZIP) [file pone.0132255.s002.zip › Hypothetical LH/sims_lambda_1/simulationOutput_1_0_0_0_50.xls]

Percent_Decline_True	Median_Percent_Decline_Matrix	Median_Percent_Decline_Matrix_stable	Median_Percent_Decline_Scalar	Difference_True_Matrix	Difference_True_Matrix_Stable	Difference_True_Scalar
0.000000	0.000000	NaN	0.000000	0.000000	NaN	0.000000
0.000000	0.000000	NaN	0.000000	0.000000	NaN	0.000000
0.000000	0.000000	NaN	0.000000	0.000000	NaN	0.000000
0.000000	0.000000	NaN	0.000000	0.000000	NaN	0.000000
0.000000	0.000000	NaN	0.000000	0.000000	NaN	0.000000
0.000000	0.000000	NaN	0.000000	0.000000	NaN	0.000000
0.000000	0.000000	NaN	0.000000	0.000000	NaN	0.000000
0.000000	0.000000	NaN	0.000000	0.000000	NaN	0.000000
0.000000	0.000000	NaN	0.000000	0.000000	NaN	0.000000
0.000000	0.000000	NaN	0.000000	0.000000	NaN	0.000000
0.000000	0.000000	NaN	0.000000	0.000000	NaN	0.000000
0.000000	0.000000	NaN	0.000000	0.000000	NaN	0.000000
0.000000	0.000000	NaN	0.000000	0.000000	NaN	0.000000
0.000000	0.000000	NaN	0.000000	0.000000	NaN	0.000000
0.000000	0.000000	NaN	0.000000	0.000000	NaN	0.000000
0.000000	0.000000	NaN	0.000000	0.000000	NaN	0.000000
0.000000	0.000000	NaN	0.000000	0.000000	NaN	0.000000
0.000000	0.000000	NaN	0.000000	0.000000	NaN	0.000000
0.000000	0.000000	NaN	0.000000	0.000000	NaN	0.000000
0.000000	0.000000	NaN	0.000000	0.000000	NaN	0.000000
0.000000	0.000000	NaN	0.000000	0.000000	NaN	0.000000
0.000000	0.000000	NaN	0.000000	0.000000	NaN	0.000000
0.000000	0.000000	NaN	0.000000	0.000000	NaN	0.000000
0.000000	0.000000	NaN	0.000000	0.000000	NaN	0.000000
0.000000	0.000000	NaN	0.000000	0.000000	NaN	0.000000
0.000000	0.000000	NaN	0.000000	0.000000	NaN	0.000000
0.000000	0.000000	NaN	0.000000	0.000000	NaN	0.000000
0.000000	0.000000	NaN	0.000000	0.000000	NaN	0.000000
0.000000	0.000000	NaN	0.000000	0.000000	NaN	0.000000
0.000000	0.000000	NaN	0.000000	0.000000	NaN	0.000000
0.000000	0.000000	NaN	0.000000	0.000000	NaN	0.000000
0.000000	0.000000	NaN	0.000000	0.000000	NaN	0.000000
0.000000	0.000000	NaN	0.000000	0.000000	NaN	0.000000
0.000000	0.000000	NaN	0.000000	0.000000	NaN	0.000000
0.000000	0.000000	NaN	0.000000	0.000000	NaN	0.000000
0.000000	0.000000	NaN	0.000000	0.000000	NaN	-0.000000
0.000000	0.000000	NaN	0.000000	0.000000	NaN	0.000000
0.000000	0.000000	NaN	0.000000	0.000000	NaN	0.000000
0.000000	0.000000	NaN	0.000000	0.000000	NaN	0.000000
0.000000	0.000000	NaN	0.000000	0.000000	NaN	0.000000
0.000000	0.000000	NaN	0.000000	0.000000	NaN	0.000000
0.000000	0.000000	NaN	0.000000	0.000000	NaN	0.000000
0.000000	0.000000	NaN	0.000000	0.000000	NaN	0.000000
0.000000	0.000000	NaN	0.000000	0.000000	NaN	0.000000
0.000000	0.000000	NaN	0.000000	0.000000	NaN	0.000000
0.000000	0.000000	NaN	0.000000	0.000000	NaN	0.000000
0.000000	0.000000	NaN	0.000000	0.000000	NaN	0.000000
0.000000	0.000000	NaN	0.000000	0.000000	NaN	0.000000
0.000000	0.000000	NaN	0.000000	0.000000	NaN	0.000000
0.000000	0.000000	NaN	0.000000	0.000000	NaN	0.000000
0.000000	0.000000	NaN	0.000000	0.000000	NaN	0.000000
0.000000	0.000000	NaN	0.000000	0.000000	NaN	0.000000
0.000000	0.000000	NaN	0.000000	0.000000	NaN	0.000000
0.000000	0.000000	NaN	0.000000	0.000000	NaN	0.000000
0.000000	0.000000	NaN	0.000000	0.000000	NaN	0.000000
0.000000	0.000000	NaN	0.000000	0.000000	NaN	0.000000
0.000000	0.000000	NaN	0.000000	0.000000	NaN	0.000000
0.000000	0.000000	NaN	0.000000	0.000000	NaN	0.000000
0.000000	0.000000	NaN	0.000000	0.000000	NaN	0.000000
0.000000	0.000000	NaN	0.000000	0.000000	NaN	0.000000
0.000000	0.000000	NaN	0.000000	0.000000	NaN	0.000000
0.000000	0.000000	NaN	0.000000	0.000000	NaN	0.000000
0.000000	0.000000	NaN	0.000000	0.000000	NaN	0.000000
0.000000	0.000000	NaN	0.000000	0.000000	NaN	0.000000
0.000000	0.000000	NaN	0.000000	0.000000	NaN	0.000000
0.000000	0.000000	NaN	0.000000	0.000000	NaN	0.000000
0.000000	0.000000	NaN	0.000000	0.000000	NaN	0.000000
0.000000	0.000000	NaN	0.000000	0.000000	NaN	0.000000
0.000000	0.000000	NaN	0.000000	0.000000	NaN	0.000000
0.000000	0.000000	NaN	0.000000	0.000000	NaN	0.000000
0.000000	0.000000	NaN	0.000000	0.000000	NaN	-0.000000
0.000000	0.000000	NaN	0.000000	0.000000	NaN	0.000000
0.000000	0.000000	NaN	0.000000	0.000000	NaN	0.000000
0.000000	0.000000	NaN	0.000000	0.000000	NaN	0.000000
0.000000	0.000000	NaN	0.000000	0.000000	NaN	0.000000
0.000000	0.000000	NaN	0.000000	0.000000	NaN	0.000000
0.000000	0.000000	NaN	0.000000	0.000000	NaN	0.000000
0.000000	0.000000	NaN	0.000000	0.000000	NaN	0.000000
0.000000	0.000000	NaN	0.000000	0.000000	NaN	0.000000
0.000000	0.000000	NaN	0.000000	0.000000	NaN	0.000000
0.000000	0.000000	NaN	0.000000	0.000000	NaN	0.000000
0.000000	0.000000	NaN	0.000000	0.000000	NaN	0.000000
0.000000	0.000000	NaN	0.000000	0.000000	NaN	0.000000
0.000000	0.000000	NaN	0.000000	0.000000	NaN	0.000000
0.000000	0.000000	NaN	0.000000	0.000000	NaN	0.000000
0.000000	0.000000	NaN	0.000000	0.000000	NaN	0.000000
0.000000	0.000000	NaN	0.000000	0.000000	NaN	0.000000
0.000000	0.000000	NaN	0.000000	0.000000	NaN	0.000000
0.000000	0.000000	NaN	0.000000	0.000000	NaN	0.000000
0.000000	0.000000	NaN	0.000000	0.000000	NaN	0.000000
0.000000	0.000000	NaN	0.000000	0.000000	NaN	0.000000
0.000000	0.000000	NaN	0.000000	0.000000	NaN	0.000000
0.000000	0.000000	NaN	0.000000	0.000000	NaN	0.000000
0.000000	0.000000	NaN	0.000000	0.000000	NaN	0.000000
0.000000	0.000000	NaN	0.000000	0.000000	NaN	0.000000
0.000000	0.000000	NaN	0.000000	0.000000	NaN	0.000000
0.000000	0.000000	NaN	0.000000	0.000000	NaN	0.000000
0.000000	0.000000	NaN	0.000000	0.000000	NaN	0.000000
0.000000	0.000000	NaN	0.000000	0.000000	NaN	0.000000
0.000000	0.000000	NaN	0.000000	0.000000	NaN	0.000000
0.000000	0.000000	NaN	0.000000	0.000000	NaN	0.000000
0.000000	0.000000	NaN	0.000000	0.000000	NaN	0.000000
0.000000	0.000000	NaN	0.000000	0.000000	NaN	0.000000
0.000000	0.000000	NaN	0.000000	0.000000	NaN	0.000000
0.000000	0.000000	NaN	0.000000	0.000000	NaN	0.000000
0.000000	0.000000	NaN	0.000000	0.000000	NaN	0.000000
0.000000	0.000000	NaN	0.000000	0.000000	NaN	-0.000000
0.000000	0.000000	NaN	0.000000	0.000000	NaN	0.000000
0.000000	0.000000	NaN	0.000000	0.000000	NaN	0.000000
0.000000	0.000000	NaN	0.000000	0.000000	NaN	0.000000
0.000000	0.000000	NaN	0.000000	0.000000	NaN	0.000000
0.000000	0.000000	NaN	0.000000	0.000000	NaN	0.000000
0.000000	0.000000	NaN	0.000000	0.000000	NaN	0.000000
0.000000	0.000000	NaN	0.000000	0.000000	NaN	0.000000
0.000000	0.000000	NaN	0.000000	0.000000	NaN	0.000000
0.000000	0.000000	NaN	0.000000	0.000000	NaN	0.000000
0.000000	0.000000	NaN	0.000000	0.000000	NaN	0.000000
0.000000	0.000000	NaN	0.000000	0.000000	NaN	0.000000
0.000000	0.000000	NaN	0.000000	0.000000	NaN	0.000000
0.000000	0.000000	NaN	0.000000	0.000000	NaN	0.000000
0.000000	0.000000	NaN	0.000000	0.000000	NaN	0.000000
0.000000	0.000000	NaN	0.000000	0.000000	NaN	0.000000
0.000000	0.000000	NaN	0.000000	0.000000	NaN	0.000000
0.000000	0.000000	NaN	0.000000	0.000000	NaN	0.000000
0.000000	0.000000	NaN	0.000000	0.000000	NaN	0.000000
0.000000	0.000000	NaN	0.000000	0.000000	NaN	0.000000
0.000000	0.000000	NaN	0.000000	0.000000	NaN	0.000000
0.000000	0.000000	NaN	0.000000	0.000000	NaN	0.000000
0.000000	0.000000	NaN	0.000000	0.000000	NaN	0.000000
0.000000	0.000000	NaN	0.000000	0.000000	NaN	-0.000000
0.000000	0.000000	NaN	0.000000	0.000000	NaN	0.000000
0.000000	0.000000	NaN	0.000000	0.000000	NaN	0.000000
0.000000	0.000000	NaN	0.000000	0.000000	NaN	0.000000
0.000000	0.000000	NaN	0.000000	0.000000	NaN	0.000000
0.000000	0.000000	NaN	0.000000	0.000000	NaN	0.000000
0.000000	0.000000	NaN	0.000000	0.000000	NaN	-0.000000
0.000000	0.000000	NaN	0.000000	0.000000	NaN	0.000000
0.000000	0.000000	NaN	0.000000	0.000000	NaN	-0.000000
0.000000	0.000000	NaN	0.000000	0.000000	NaN	-0.000000
0.000000	0.000000	NaN	0.000000	0.000000	NaN	0.000000
0.000000	0.000000	NaN	0.000000	0.000000	NaN	0.000000
0.000000	0.000000	NaN	0.000000	0.000000	NaN	0.000000
0.000000	0.000000	NaN	0.000000	0.000000	NaN	-0.000000
0.000000	0.000000	NaN	0.000000	0.000000	NaN	0.000000
0.000000	0.000000	NaN	0.000000	0.000000	NaN	-0.000000
0.000000	0.000000	NaN	0.000000	0.000000	NaN	0.000000
0.000000	0.000000	NaN	0.000000	0.000000	NaN	0.000000
0.000000	0.000000	NaN	0.000000	0.000000	NaN	0.000000
0.000000	0.000000	NaN	0.000000	0.000000	NaN	0.000000
0.000000	0.000000	NaN	0.000000	0.000000	NaN	0.000000
0.000000	0.000000	NaN	0.000000	0.000000	NaN	0.000000
0.000000	0.000000	NaN	0.000000	0.000000	NaN	0.000000
0.000000	0.000000	NaN	0.000000	0.000000	NaN	-0.000000
0.000000	0.000000	NaN	0.000000	0.000000	NaN	0.000000
0.000000	0.000000	NaN	0.000000	0.000000	NaN	0.000000
0.000000	0.000000	NaN	0.000000	0.000000	NaN	0.000000
0.000000	0.000000	NaN	0.000000	0.000000	NaN	0.000000
0.000000	0.000000	NaN	0.000000	0.000000	NaN	0.000000
0.000000	0.000000	NaN	0.000000	0.000000	NaN	0.000000
0.000000	0.000000	NaN	0.000000	0.000000	NaN	0.000000
0.000000	0.000000	NaN	0.000000	0.000000	NaN	0.000000
0.000000	0.000000	NaN	0.000000	0.000000	NaN	0.000000
0.000000	0.000000	NaN	0.000000	0.000000	NaN	0.000000
0.000000	0.000000	NaN	0.000000	0.000000	NaN	0.000000
0.000000	0.000000	NaN	0.000000	0.000000	NaN	0.000000
0.000000	0.000000	NaN	0.000000	0.000000	NaN	0.000000
0.000000	0.000000	NaN	0.000000	0.000000	NaN	0.000000
0.000000	0.000000	NaN	0.000000	0.000000	NaN	0.000000
0.000000	0.000000	NaN	0.000000	0.000000	NaN	0.000000
0.000000	0.000000	NaN	0.000000	0.000000	NaN	0.000000
0.000000	0.000000	NaN	0.000000	0.000000	NaN	0.000000
0.000000	0.000000	NaN	0.000000	0.000000	NaN	0.000000
0.000000	0.000000	NaN	0.000000	0.000000	NaN	0.000000
0.000000	0.000000	NaN	0.000000	0.000000	NaN	0.000000
0.000000	0.000000	NaN	0.000000	0.000000	NaN	0.000000
0.000000	0.000000	NaN	0.000000	0.000000	NaN	-0.000000
0.000000	0.000000	NaN	0.000000	0.000000	NaN	0.000000
0.000000	0.000000	NaN	0.000000	0.000000	NaN	-0.000000
0.000000	0.000000	NaN	0.000000	0.000000	NaN	0.000000
0.000000	0.000000	NaN	0.000000	0.000000	NaN	0.000000
0.000000	0.000000	NaN	0.000000	0.000000	NaN	0.000000
0.000000	0.000000	NaN	0.000000	0.000000	NaN	0.000000
0.000000	0.000000	NaN	0.000000	0.000000	NaN	0.000000
0.000000	0.000000	NaN	0.000000	0.000000	NaN	0.000000
0.000000	0.000000	NaN	0.000000	0.000000	NaN	0.000000
0.000000	0.000000	NaN	0.000000	0.000000	NaN	0.000000
0.000000	0.000000	NaN	0.000000	0.000000	NaN	0.000000
0.000000	0.000000	NaN	0.000000	0.000000	NaN	0.000000
0.000000	0.000000	NaN	0.000000	0.000000	NaN	0.000000
0.000000	0.000000	NaN	0.000000	0.000000	NaN	-0.000000
0.000000	0.000000	NaN	0.000000	0.000000	NaN	0.000000
0.000000	0.000000	NaN	0.000000	0.000000	NaN	0.000000
0.000000	0.000000	NaN	0.000000	0.000000	NaN	0.000000
0.000000	0.000000	NaN	0.000000	0.000000	NaN	0.000000
0.000000	0.000000	NaN	0.000000	0.000000	NaN	0.000000
0.000000	0.000000	NaN	0.000000	0.000000	NaN	0.000000
0.000000	0.000000	NaN	0.000000	0.000000	NaN	0.000000
0.000000	0.000000	NaN	0.000000	0.000000	NaN	0.000000
0.000000	0.000000	NaN	0.000000	0.000000	NaN	0.000000
0.000000	0.000000	NaN	0.000000	0.000000	NaN	0.000000
0.000000	0.000000	NaN	0.000000	0.000000	NaN	0.000000
0.000000	0.000000	NaN	0.000000	0.000000	NaN	0.000000
0.000000	0.000000	NaN	0.000000	0.000000	NaN	0.000000
0.000000	0.000000	NaN	0.000000	0.000000	NaN	0.000000
0.000000	0.000000	NaN	0.000000	0.000000	NaN	0.000000
0.000000	0.000000	NaN	0.000000	0.000000	NaN	0.000000
0.000000	0.000000	NaN	0.000000	0.000000	NaN	0.000000
0.000000	0.000000	NaN	0.000000	0.000000	NaN	0.000000
0.000000	0.000000	NaN	0.000000	0.000000	NaN	0.000000
0.000000	0.000000	NaN	0.000000	0.000000	NaN	0.000000
0.000000	0.000000	NaN	0.000000	0.000000	NaN	0.000000
0.000000	0.000000	NaN	0.000000	0.000000	NaN	0.000000
0.000000	0.000000	NaN	0.000000	0.000000	NaN	0.000000
0.000000	0.000000	NaN	0.000000	0.000000	NaN	0.000000
0.000000	0.000000	NaN	0.000000	0.000000	NaN	0.000000
0.000000	0.000000	NaN	0.000000	0.000000	NaN	0.000000
0.000000	0.000000	NaN	0.000000	0.000000	NaN	0.000000
0.000000	0.000000	NaN	0.000000	0.000000	NaN	0.000000
0.000000	0.000000	NaN	0.000000	0.000000	NaN	-0.000000
0.000000	0.000000	NaN	0.000000	0.000000	NaN	0.000000
0.000000	0.000000	NaN	0.000000	0.000000	NaN	0.000000
0.000000	0.000000	NaN	0.000000	0.000000	NaN	-0.000000
0.000000	0.000000	NaN	0.000000	0.000000	NaN	0.000000
0.000000	0.000000	NaN	0.000000	0.000000	NaN	0.000000
0.000000	0.000000	NaN	0.000000	0.000000	NaN	0.000000
0.000000	0.000000	NaN	0.000000	0.000000	NaN	0.000000
0.000000	0.000000	NaN	0.000000	0.000000	NaN	-0.000000
0.000000	0.000000	NaN	0.000000	0.000000	NaN	0.000000
0.000000	0.000000	NaN	0.000000	0.000000	NaN	0.000000
0.000000	0.000000	NaN	0.000000	0.000000	NaN	0.000000
0.000000	0.000000	NaN	0.000000	0.000000	NaN	0.000000
0.000000	0.000000	NaN	0.000000	0.000000	NaN	0.000000
0.000000	0.000000	NaN	0.000000	0.000000	NaN	0.000000
0.000000	0.000000	NaN	0.000000	0.000000	NaN	0.000000
0.000000	0.000000	NaN	0.000000	0.000000	NaN	0.000000
0.000000	0.000000	NaN	0.000000	0.000000	NaN	0.000000
0.000000	0.000000	NaN	0.000000	0.000000	NaN	0.000000
0.000000	0.000000	NaN	0.000000	0.000000	NaN	0.000000
0.000000	0.000000	NaN	0.000000	0.000000	NaN	0.000000
0.000000	0.000000	NaN	0.000000	0.000000	NaN	0.000000
0.000000	0.000000	NaN	0.000000	0.000000	NaN	0.000000
0.000000	0.000000	NaN	0.000000	0.000000	NaN	0.000000
0.000000	0.000000	NaN	0.000000	0.000000	NaN	-0.000000
0.000000	0.000000	NaN	0.000000	0.000000	NaN	0.000000
0.000000	0.000000	NaN	0.000000	0.000000	NaN	0.000000
0.000000	0.000000	NaN	0.000000	0.000000	NaN	0.000000
0.000000	0.000000	NaN	0.000000	0.000000	NaN	0.000000
0.000000	0.000000	NaN	0.000000	0.000000	NaN	0.000000
0.000000	0.000000	NaN	0.000000	0.000000	NaN	0.000000
0.000000	0.000000	NaN	0.000000	0.000000	NaN	0.000000
0.000000	0.000000	NaN	0.000000	0.000000	NaN	0.000000
0.000000	0.000000	NaN	0.000000	0.000000	NaN	0.000000
0.000000	0.000000	NaN	0.000000	0.000000	NaN	0.000000
0.000000	0.000000	NaN	0.000000	0.000000	NaN	0.000000
0.000000	0.000000	NaN	0.000000	0.000000	NaN	0.000000
0.000000	0.000000	NaN	0.000000	0.000000	NaN	0.000000
0.000000	0.000000	NaN	0.000000	0.000000	NaN	0.000000
0.000000	0.000000	NaN	0.000000	0.000000	NaN	0.000000
0.000000	0.000000	NaN	0.000000	0.000000	NaN	0.000000
0.000000	0.000000	NaN	0.000000	0.000000	NaN	0.000000
0.000000	0.000000	NaN	0.000000	0.000000	NaN	0.000000
0.000000	0.000000	NaN	0.000000	0.000000	NaN	0.000000
0.000000	0.000000	NaN	0.000000	0.000000	NaN	-0.000000
0.000000	0.000000	NaN	0.000000	0.000000	NaN	0.000000
0.000000	0.000000	NaN	0.000000	0.000000	NaN	0.000000
0.000000	0.000000	NaN	0.000000	0.000000	NaN	0.000000
0.000000	0.000000	NaN	0.000000	0.000000	NaN	0.000000
0.000000	0.000000	NaN	0.000000	0.000000	NaN	0.000000
0.000000	0.000000	NaN	0.000000	0.000000	NaN	0.000000
0.000000	0.000000	NaN	0.000000	0.000000	NaN	0.000000
0.000000	0.000000	NaN	0.000000	0.000000	NaN	0.000000
0.000000	0.000000	NaN	0.000000	0.000000	NaN	-0.000000
0.000000	0.000000	NaN	0.000000	0.000000	NaN	0.000000
0.000000	0.000000	NaN	0.000000	0.000000	NaN	-0.000000
0.000000	0.000000	NaN	0.000000	0.000000	NaN	0.000000
0.000000	0.000000	NaN	0.000000	0.000000	NaN	0.000000
0.000000	0.000000	NaN	0.000000	0.000000	NaN	0.000000
0.000000	0.000000	NaN	0.000000	0.000000	NaN	0.000000
0.000000	0.000000	NaN	0.000000	0.000000	NaN	0.000000
0.000000	0.000000	NaN	0.000000	0.000000	NaN	0.000000
0.000000	0.000000	NaN	0.000000	0.000000	NaN	0.000000
0.000000	0.000000	NaN	0.000000	0.000000	NaN	0.000000
0.000000	0.000000	NaN	0.000000	0.000000	NaN	0.000000
0.000000	0.000000	NaN	0.000000	0.000000	NaN	-0.000000
0.000000	0.000000	NaN	0.000000	0.000000	NaN	0.000000
0.000000	0.000000	NaN	0.000000	0.000000	NaN	0.000000
0.000000	0.000000	NaN	0.000000	0.000000	NaN	-0.000000
0.000000	0.000000	NaN	0.000000	0.000000	NaN	0.000000
0.000000	0.000000	NaN	0.000000	0.000000	NaN	0.000000
0.000000	0.000000	NaN	0.000000	0.000000	NaN	0.000000
0.000000	0.000000	NaN	0.000000	0.000000	NaN	0.000000
0.000000	0.000000	NaN	0.000000	0.000000	NaN	0.000000
0.000000	0.000000	NaN	0.000000	0.000000	NaN	-0.000000
0.000000	0.000000	NaN	0.000000	0.000000	NaN	0.000000
0.000000	0.000000	NaN	0.000000	0.000000	NaN	0.000000
0.000000	0.000000	NaN	0.000000	0.000000	NaN	0.000000
0.000000	0.000000	NaN	0.000000	0.000000	NaN	0.000000
0.000000	0.000000	NaN	0.000000	0.000000	NaN	0.000000
0.000000	0.000000	NaN	0.000000	0.000000	NaN	0.000000
0.000000	0.000000	NaN	0.000000	0.000000	NaN	0.000000
0.000000	0.000000	NaN	0.000000	0.000000	NaN	0.000000
0.000000	0.000000	NaN	0.000000	0.000000	NaN	0.000000
0.000000	0.000000	NaN	0.000000	0.000000	NaN	0.000000
0.000000	0.000000	NaN	0.000000	0.000000	NaN	0.000000
0.000000	0.000000	NaN	0.000000	0.000000	NaN	0.000000
0.000000	0.000000	NaN	0.000000	0.000000	NaN	0.000000
0.000000	0.000000	NaN	0.000000	0.000000	NaN	0.000000
0.000000	0.000000	NaN	0.000000	0.000000	NaN	0.000000
0.000000	0.000000	NaN	0.000000	0.000000	NaN	0.000000
0.000000	0.000000	NaN	0.000000	0.000000	NaN	-0.000000
0.000000	0.000000	NaN	0.000000	0.000000	NaN	0.000000
0.000000	0.000000	NaN	0.000000	0.000000	NaN	0.000000
0.000000	0.000000	NaN	0.000000	0.000000	NaN	0.000000
0.000000	0.000000	NaN	0.000000	0.000000	NaN	-0.000000
0.000000	0.000000	NaN	0.000000	0.000000	NaN	0.000000
0.000000	0.000000	NaN	0.000000	0.000000	NaN	0.000000
0.000000	0.000000	NaN	0.000000	0.000000	NaN	0.000000
0.000000	0.000000	NaN	0.000000	0.000000	NaN	0.000000
0.000000	0.000000	NaN	0.000000	0.000000	NaN	0.000000
0.000000	0.000000	NaN	0.000000	0.000000	NaN	0.000000
0.000000	0.000000	NaN	0.000000	0.000000	NaN	-0.000000
0.000000	0.000000	NaN	0.000000	0.000000	NaN	0.000000
0.000000	0.000000	NaN	0.000000	0.000000	NaN	0.000000
0.000000	0.000000	NaN	0.000000	0.000000	NaN	0.000000
0.000000	0.000000	NaN	0.000000	0.000000	NaN	0.000000
0.000000	0.000000	NaN	0.000000	0.000000	NaN	0.000000
0.000000	0.000000	NaN	0.000000	0.000000	NaN	0.000000
0.000000	0.000000	NaN	0.000000	0.000000	NaN	0.000000
0.000000	0.000000	NaN	0.000000	0.000000	NaN	0.000000
0.000000	0.000000	NaN	0.000000	0.000000	NaN	0.000000
0.000000	0.000000	NaN	0.000000	0.000000	NaN	0.000000
0.000000	0.000000	NaN	0.000000	0.000000	NaN	0.000000
0.000000	0.000000	NaN	0.000000	0.000000	NaN	0.000000
0.000000	0.000000	NaN	0.000000	0.000000	NaN	0.000000
0.000000	0.000000	NaN	0.000000	0.000000	NaN	0.000000
0.000000	0.000000	NaN	0.000000	0.000000	NaN	0.000000
0.000000	0.000000	NaN	0.000000	0.000000	NaN	0.000000
0.000000	0.000000	NaN	0.000000	0.000000	NaN	0.000000
0.000000	0.000000	NaN	0.000000	0.000000	NaN	0.000000
0.000000	0.000000	NaN	0.000000	0.000000	NaN	0.000000
0.000000	0.000000	NaN	0.000000	0.000000	NaN	0.000000
0.000000	0.000000	NaN	0.000000	0.000000	NaN	0.000000
0.000000	0.000000	NaN	0.000000	0.000000	NaN	0.000000
0.000000	0.000000	NaN	0.000000	0.000000	NaN	0.000000
0.000000	0.000000	NaN	0.000000	0.000000	NaN	0.000000
0.000000	0.000000	NaN	0.000000	0.000000	NaN	0.000000
0.000000	0.000000	NaN	0.000000	0.000000	NaN	0.000000
0.000000	0.000000	NaN	0.000000	0.000000	NaN	0.000000
0.000000	0.000000	NaN	0.000000	0.000000	NaN	0.000000
0.000000	0.000000	NaN	0.000000	0.000000	NaN	0.000000
0.000000	0.000000	NaN	0.000000	0.000000	NaN	0.000000
0.000000	0.000000	NaN	0.000000	0.000000	NaN	0.000000
0.000000	0.000000	NaN	0.000000	0.000000	NaN	0.000000
0.000000	0.000000	NaN	0.000000	0.000000	NaN	0.000000
0.000000	0.000000	NaN	0.000000	0.000000	NaN	0.000000
0.000000	0.000000	NaN	0.000000	0.000000	NaN	-0.000000
0.000000	0.000000	NaN	0.000000	0.000000	NaN	0.000000
0.000000	0.000000	NaN	0.000000	0.000000	NaN	0.000000
0.000000	0.000000	NaN	0.000000	0.000000	NaN	-0.000000
0.000000	0.000000	NaN	0.000000	0.000000	NaN	0.000000
0.000000	0.000000	NaN	0.000000	0.000000	NaN	0.000000
0.000000	0.000000	NaN	0.000000	0.000000	NaN	0.000000
0.000000	0.000000	NaN	0.000000	0.000000	NaN	0.000000
0.000000	0.000000	NaN	0.000000	0.000000	NaN	0.000000
0.000000	0.000000	NaN	0.000000	0.000000	NaN	0.000000
0.000000	0.000000	NaN	0.000000	0.000000	NaN	0.000000
0.000000	0.000000	NaN	0.000000	0.000000	NaN	-0.000000
0.000000	0.000000	NaN	0.000000	0.000000	NaN	0.000000
0.000000	0.000000	NaN	0.000000	0.000000	NaN	0.000000
0.000000	0.000000	NaN	0.000000	0.000000	NaN	0.000000
0.000000	0.000000	NaN	0.000000	0.000000	NaN	0.000000
0.000000	0.000000	NaN	0.000000	0.000000	NaN	0.000000
0.000000	0.000000	NaN	0.000000	0.000000	NaN	0.000000
0.000000	0.000000	NaN	0.000000	0.000000	NaN	0.000000
0.000000	0.000000	NaN	0.000000	0.000000	NaN	0.000000
0.000000	0.000000	NaN	0.000000	0.000000	NaN	0.000000
0.000000	0.000000	NaN	0.000000	0.000000	NaN	-0.000000
0.000000	0.000000	NaN	0.000000	0.000000	NaN	0.000000
0.000000	0.000000	NaN	0.000000	0.000000	NaN	0.000000
0.000000	0.000000	NaN	0.000000	0.000000	NaN	0.000000
0.000000	0.000000	NaN	0.000000	0.000000	NaN	0.000000
0.000000	0.000000	NaN	0.000000	0.000000	NaN	0.000000
0.000000	0.000000	NaN	0.000000	0.000000	NaN	0.000000
0.000000	0.000000	NaN	0.000000	0.000000	NaN	0.000000
0.000000	0.000000	NaN	0.000000	0.000000	NaN	0.000000
0.000000	0.000000	NaN	0.000000	0.000000	NaN	0.000000
0.000000	0.000000	NaN	0.000000	0.000000	NaN	0.000000
0.000000	0.000000	NaN	0.000000	0.000000	NaN	0.000000
0.000000	0.000000	NaN	0.000000	0.000000	NaN	0.000000
0.000000	0.000000	NaN	0.000000	0.000000	NaN	0.000000
0.000000	0.000000	NaN	0.000000	0.000000	NaN	0.000000
0.000000	0.000000	NaN	0.000000	0.000000	NaN	0.000000
0.000000	0.000000	NaN	0.000000	0.000000	NaN	0.000000
0.000000	0.000000	NaN	0.000000	0.000000	NaN	0.000000
0.000000	0.000000	NaN	0.000000	0.000000	NaN	0.000000
0.000000	0.000000	NaN	0.000000	0.000000	NaN	0.000000
0.000000	0.000000	NaN	0.000000	0.000000	NaN	0.000000
0.000000	0.000000	NaN	0.000000	0.000000	NaN	0.000000
0.000000	0.000000	NaN	0.000000	0.000000	NaN	0.000000
0.000000	0.000000	NaN	0.000000	0.000000	NaN	0.000000
0.000000	0.000000	NaN	0.000000	0.000000	NaN	0.000000
0.000000	0.000000	NaN	0.000000	0.000000	NaN	0.000000
0.000000	0.000000	NaN	0.000000	0.000000	NaN	0.000000
0.000000	0.000000	NaN	0.000000	0.000000	NaN	0.000000
0.000000	0.000000	NaN	0.000000	0.000000	NaN	0.000000
0.000000	0.000000	NaN	0.000000	0.000000	NaN	0.000000
0.000000	0.000000	NaN	0.000000	0.000000	NaN	0.000000
0.000000	0.000000	NaN	0.000000	0.000000	NaN	-0.000000
0.000000	0.000000	NaN	0.000000	0.000000	NaN	0.000000
0.000000	0.000000	NaN	0.000000	0.000000	NaN	0.000000
0.000000	0.000000	NaN	0.000000	0.000000	NaN	0.000000
0.000000	0.000000	NaN	0.000000	0.000000	NaN	0.000000
0.000000	0.000000	NaN	0.000000	0.000000	NaN	0.000000
0.000000	0.000000	NaN	0.000000	0.000000	NaN	0.000000
0.000000	0.000000	NaN	0.000000	0.000000	NaN	0.000000
0.000000	0.000000	NaN	0.000000	0.000000	NaN	0.000000
0.000000	0.000000	NaN	0.000000	0.000000	NaN	0.000000
0.000000	0.000000	NaN	0.000000	0.000000	NaN	0.000000
0.000000	0.000000	NaN	0.000000	0.000000	NaN	0.000000
0.000000	0.000000	NaN	0.000000	0.000000	NaN	0.000000
0.000000	0.000000	NaN	0.000000	0.000000	NaN	0.000000
0.000000	0.000000	NaN	0.000000	0.000000	NaN	0.000000
0.000000	0.000000	NaN	0.000000	0.000000	NaN	0.000000
0.000000	0.000000	NaN	0.000000	0.000000	NaN	0.000000
0.000000	0.000000	NaN	0.000000	0.000000	NaN	0.000000
0.000000	0.000000	NaN	0.000000	0.000000	NaN	0.000000
0.000000	0.000000	NaN	0.000000	0.000000	NaN	0.000000
0.000000	0.000000	NaN	0.000000	0.000000	NaN	0.000000
0.000000	0.000000	NaN	0.000000	0.000000	NaN	0.000000
0.000000	0.000000	NaN	0.000000	0.000000	NaN	0.000000
0.000000	0.000000	NaN	0.000000	0.000000	NaN	0.000000
0.000000	0.000000	NaN	0.000000	0.000000	NaN	0.000000
0.000000	0.000000	NaN	0.000000	0.000000	NaN	0.000000
0.000000	0.000000	NaN	0.000000	0.000000	NaN	0.000000
0.000000	0.000000	NaN	0.000000	0.000000	NaN	0.000000
0.000000	0.000000	NaN	0.000000	0.000000	NaN	0.000000
0.000000	0.000000	NaN	0.000000	0.000000	NaN	0.000000
0.000000	0.000000	NaN	0.000000	0.000000	NaN	0.000000
0.000000	0.000000	NaN	0.000000	0.000000	NaN	0.000000
0.000000	0.000000	NaN	0.000000	0.000000	NaN	0.000000
0.000000	0.000000	NaN	0.000000	0.000000	NaN	0.000000
0.000000	0.000000	NaN	0.000000	0.000000	NaN	0.000000
0.000000	0.000000	NaN	0.000000	0.000000	NaN	0.000000
0.000000	0.000000	NaN	0.000000	0.000000	NaN	0.000000
0.000000	0.000000	NaN	0.000000	0.000000	NaN	0.000000
0.000000	0.000000	NaN	0.000000	0.000000	NaN	0.000000
0.000000	0.000000	NaN	0.000000	0.000000	NaN	0.000000
0.000000	0.000000	NaN	0.000000	0.000000	NaN	0.000000
0.000000	0.000000	NaN	0.000000	0.000000	NaN	0.000000
0.000000	0.000000	NaN	0.000000	0.000000	NaN	0.000000
0.000000	0.000000	NaN	0.000000	0.000000	NaN	0.000000
0.000000	0.000000	NaN	0.000000	0.000000	NaN	0.000000
0.000000	0.000000	NaN	0.000000	0.000000	NaN	0.000000
0.000000	0.000000	NaN	0.000000	0.000000	NaN	0.000000
0.000000	0.000000	NaN	0.000000	0.000000	NaN	0.000000
0.000000	0.000000	NaN	0.000000	0.000000	NaN	0.000000
0.000000	0.000000	NaN	0.000000	0.000000	NaN	0.000000
0.000000	0.000000	NaN	0.000000	0.000000	NaN	0.000000
0.000000	0.000000	NaN	0.000000	0.000000	NaN	0.000000
0.000000	0.000000	NaN	0.000000	0.000000	NaN	0.000000
0.000000	0.000000	NaN	0.000000	0.000000	NaN	0.000000
0.000000	0.000000	NaN	0.000000	0.000000	NaN	0.000000
0.000000	0.000000	NaN	0.000000	0.000000	NaN	0.000000
0.000000	0.000000	NaN	0.000000	0.000000	NaN	0.000000
0.000000	0.000000	NaN	0.000000	0.000000	NaN	0.000000
0.000000	0.000000	NaN	0.000000	0.000000	NaN	0.000000
0.000000	0.000000	NaN	0.000000	0.000000	NaN	0.000000
0.000000	0.000000	NaN	0.000000	0.000000	NaN	0.000000
0.000000	0.000000	NaN	0.000000	0.000000	NaN	0.000000
0.000000	0.000000	NaN	0.000000	0.000000	NaN	0.000000
0.000000	0.000000	NaN	0.000000	0.000000	NaN	0.000000
0.000000	0.000000	NaN	0.000000	0.000000	NaN	0.000000
0.000000	0.000000	NaN	0.000000	0.000000	NaN	0.000000
0.000000	0.000000	NaN	0.000000	0.000000	NaN	0.000000
0.000000	0.000000	NaN	0.000000	0.000000	NaN	0.000000
0.000000	0.000000	NaN	0.000000	0.000000	NaN	0.000000
0.000000	0.000000	NaN	0.000000	0.000000	NaN	0.000000
0.000000	0.000000	NaN	0.000000	0.000000	NaN	0.000000
0.000000	0.000000	NaN	0.000000	0.000000	NaN	0.000000
0.000000	0.000000	NaN	0.000000	0.000000	NaN	0.000000
0.000000	0.000000	NaN	0.000000	0.000000	NaN	-0.000000
0.000000	0.000000	NaN	0.000000	0.000000	NaN	0.000000
0.000000	0.000000	NaN	0.000000	0.000000	NaN	0.000000
0.000000	0.000000	NaN	0.000000	0.000000	NaN	0.000000
0.000000	0.000000	NaN	0.000000	0.000000	NaN	0.000000
0.000000	0.000000	NaN	0.000000	0.000000	NaN	0.000000
0.000000	0.000000	NaN	0.000000	0.000000	NaN	-0.000000
0.000000	0.000000	NaN	0.000000	0.000000	NaN	0.000000
0.000000	0.000000	NaN	0.000000	0.000000	NaN	0.000000
0.000000	0.000000	NaN	0.000000	0.000000	NaN	0.000000
0.000000	0.000000	NaN	0.000000	0.000000	NaN	0.000000
0.000000	0.000000	NaN	0.000000	0.000000	NaN	0.000000
0.000000	0.000000	NaN	0.000000	0.000000	NaN	0.000000
0.000000	0.000000	NaN	0.000000	0.000000	NaN	0.000000
0.000000	0.000000	NaN	0.000000	0.000000	NaN	0.000000
0.000000	0.000000	NaN	0.000000	0.000000	NaN	0.000000
0.000000	0.000000	NaN	0.000000	0.000000	NaN	0.000000
0.000000	0.000000	NaN	0.000000	0.000000	NaN	0.000000
0.000000	0.000000	NaN	0.000000	0.000000	NaN	0.000000
0.000000	0.000000	NaN	0.000000	0.000000	NaN	0.000000
0.000000	0.000000	NaN	0.000000	0.000000	NaN	0.000000
0.000000	0.000000	NaN	0.000000	0.000000	NaN	0.000000
0.000000	0.000000	NaN	0.000000	0.000000	NaN	0.000000
0.000000	0.000000	NaN	0.000000	0.000000	NaN	0.000000
0.000000	0.000000	NaN	0.000000	0.000000	NaN	0.000000
0.000000	0.000000	NaN	0.000000	0.000000	NaN	0.000000
0.000000	0.000000	NaN	0.000000	0.000000	NaN	0.000000
0.000000	0.000000	NaN	0.000000	0.000000	NaN	0.000000
0.000000	0.000000	NaN	0.000000	0.000000	NaN	-0.000000
0.000000	0.000000	NaN	0.000000	0.000000	NaN	0.000000
0.000000	0.000000	NaN	0.000000	0.000000	NaN	0.000000
0.000000	0.000000	NaN	0.000000	0.000000	NaN	0.000000
0.000000	0.000000	NaN	0.000000	0.000000	NaN	0.000000
0.000000	0.000000	NaN	0.000000	0.000000	NaN	0.000000
0.000000	0.000000	NaN	0.000000	0.000000	NaN	0.000000
0.000000	0.000000	NaN	0.000000	0.000000	NaN	0.000000
0.000000	0.000000	NaN	0.000000	0.000000	NaN	0.000000
0.000000	0.000000	NaN	0.000000	0.000000	NaN	0.000000
0.000000	0.000000	NaN	0.000000	0.000000	NaN	0.000000
0.000000	0.000000	NaN	0.000000	0.000000	NaN	0.000000
0.000000	0.000000	NaN	0.000000	0.000000	NaN	0.000000
0.000000	0.000000	NaN	0.000000	0.000000	NaN	0.000000
0.000000	0.000000	NaN	0.000000	0.000000	NaN	0.000000
0.000000	0.000000	NaN	0.000000	0.000000	NaN	0.000000
0.000000	0.000000	NaN	0.000000	0.000000	NaN	0.000000
0.000000	0.000000	NaN	0.000000	0.000000	NaN	0.000000
0.000000	0.000000	NaN	0.000000	0.000000	NaN	0.000000
0.000000	0.000000	NaN	0.000000	0.000000	NaN	0.000000
0.000000	0.000000	NaN	0.000000	0.000000	NaN	0.000000
0.000000	0.000000	NaN	0.000000	0.000000	NaN	0.000000
0.000000	0.000000	NaN	0.000000	0.000000	NaN	0.000000
0.000000	0.000000	NaN	0.000000	0.000000	NaN	0.000000
0.000000	0.000000	NaN	0.000000	0.000000	NaN	0.000000
0.000000	0.000000	NaN	0.000000	0.000000	NaN	0.000000
0.000000	0.000000	NaN	0.000000	0.000000	NaN	-0.000000
0.000000	0.000000	NaN	0.000000	0.000000	NaN	0.000000
0.000000	0.000000	NaN	0.000000	0.000000	NaN	0.000000
0.000000	0.000000	NaN	0.000000	0.000000	NaN	0.000000
0.000000	0.000000	NaN	0.000000	0.000000	NaN	0.000000
0.000000	0.000000	NaN	0.000000	0.000000	NaN	0.000000
0.000000	0.000000	NaN	0.000000	0.000000	NaN	0.000000
0.000000	0.000000	NaN	0.000000	0.000000	NaN	0.000000
0.000000	0.000000	NaN	0.000000	0.000000	NaN	0.000000
0.000000	0.000000	NaN	0.000000	0.000000	NaN	0.000000
0.000000	0.000000	NaN	0.000000	0.000000	NaN	0.000000
0.000000	0.000000	NaN	0.000000	0.000000	NaN	0.000000
0.000000	0.000000	NaN	0.000000	0.000000	NaN	0.000000
0.000000	0.000000	NaN	0.000000	0.000000	NaN	0.000000
0.000000	0.000000	NaN	0.000000	0.000000	NaN	0.000000
0.000000	0.000000	NaN	0.000000	0.000000	NaN	0.000000
0.000000	0.000000	NaN	0.000000	0.000000	NaN	0.000000
0.000000	0.000000	NaN	0.000000	0.000000	NaN	0.000000
0.000000	0.000000	NaN	0.000000	0.000000	NaN	0.000000
0.000000	0.000000	NaN	0.000000	0.000000	NaN	0.000000
0.000000	0.000000	NaN	0.000000	0.000000	NaN	0.000000
0.000000	0.000000	NaN	0.000000	0.000000	NaN	0.000000
0.000000	0.000000	NaN	0.000000	0.000000	NaN	0.000000
0.000000	0.000000	NaN	0.000000	0.000000	NaN	0.000000
0.000000	0.000000	NaN	0.000000	0.000000	NaN	0.000000
0.000000	0.000000	NaN	0.000000	0.000000	NaN	0.000000
0.000000	0.000000	NaN	0.000000	0.000000	NaN	0.000000
0.000000	0.000000	NaN	0.000000	0.000000	NaN	0.000000
0.000000	0.000000	NaN	0.000000	0.000000	NaN	0.000000
0.000000	0.000000	NaN	0.000000	0.000000	NaN	0.000000
0.000000	0.000000	NaN	0.000000	0.000000	NaN	0.000000
0.000000	0.000000	NaN	0.000000	0.000000	NaN	0.000000
0.000000	0.000000	NaN	0.000000	0.000000	NaN	0.000000
0.000000	0.000000	NaN	0.000000	0.000000	NaN	0.000000
0.000000	0.000000	NaN	0.000000	0.000000	NaN	0.000000
0.000000	0.000000	NaN	0.000000	0.000000	NaN	0.000000
0.000000	0.000000	NaN	0.000000	0.000000	NaN	0.000000
0.000000	0.000000	NaN	0.000000	0.000000	NaN	0.000000
0.000000	0.000000	NaN	0.000000	0.000000	NaN	0.000000
0.000000	0.000000	NaN	0.000000	0.000000	NaN	0.000000
0.000000	0.000000	NaN	0.000000	0.000000	NaN	0.000000
0.000000	0.000000	NaN	0.000000	0.000000	NaN	0.000000
0.000000	0.000000	NaN	0.000000	0.000000	NaN	0.000000
0.000000	0.000000	NaN	0.000000	0.000000	NaN	0.000000
0.000000	0.000000	NaN	0.000000	0.000000	NaN	0.000000
0.000000	0.000000	NaN	0.000000	0.000000	NaN	0.000000
0.000000	0.000000	NaN	0.000000	0.000000	NaN	0.000000
0.000000	0.000000	NaN	0.000000	0.000000	NaN	0.000000
0.000000	0.000000	NaN	0.000000	0.000000	NaN	0.000000
0.000000	0.000000	NaN	0.000000	0.000000	NaN	0.000000
0.000000	0.000000	NaN	0.000000	0.000000	NaN	0.000000
0.000000	0.000000	NaN	0.000000	0.000000	NaN	0.000000
0.000000	0.000000	NaN	0.000000	0.000000	NaN	0.000000
0.000000	0.000000	NaN	0.000000	0.000000	NaN	0.000000
0.000000	0.000000	NaN	0.000000	0.000000	NaN	0.000000
0.000000	0.000000	NaN	0.000000	0.000000	NaN	0.000000
0.000000	0.000000	NaN	0.000000	0.000000	NaN	0.000000
0.000000	0.000000	NaN	0.000000	0.000000	NaN	0.000000
0.000000	0.000000	NaN	0.000000	0.000000	NaN	0.000000
0.000000	0.000000	NaN	0.000000	0.000000	NaN	0.000000
0.000000	0.000000	NaN	0.000000	0.000000	NaN	0.000000
0.000000	0.000000	NaN	0.000000	0.000000	NaN	0.000000
0.000000	0.000000	NaN	0.000000	0.000000	NaN	0.000000
0.000000	0.000000	NaN	0.000000	0.000000	NaN	0.000000
0.000000	0.000000	NaN	0.000000	0.000000	NaN	0.000000
0.000000	0.000000	NaN	0.000000	0.000000	NaN	0.000000
0.000000	0.000000	NaN	0.000000	0.000000	NaN	0.000000
0.000000	0.000000	NaN	0.000000	0.000000	NaN	0.000000
0.000000	0.000000	NaN	0.000000	0.000000	NaN	0.000000
0.000000	0.000000	NaN	0.000000	0.000000	NaN	0.000000
0.000000	0.000000	NaN	0.000000	0.000000	NaN	0.000000
0.000000	0.000000	NaN	0.000000	0.000000	NaN	0.000000
0.000000	0.000000	NaN	0.000000	0.000000	NaN	0.000000
0.000000	0.000000	NaN	0.000000	0.000000	NaN	0.000000
0.000000	0.000000	NaN	0.000000	0.000000	NaN	0.000000
0.000000	0.000000	NaN	0.000000	0.000000	NaN	-0.000000
0.000000	0.000000	NaN	0.000000	0.000000	NaN	0.000000
0.000000	0.000000	NaN	0.000000	0.000000	NaN	0.000000
0.000000	0.000000	NaN	0.000000	0.000000	NaN	0.000000
0.000000	0.000000	NaN	0.000000	0.000000	NaN	0.000000
0.000000	0.000000	NaN	0.000000	0.000000	NaN	0.000000
0.000000	0.000000	NaN	0.000000	0.000000	NaN	0.000000
0.000000	0.000000	NaN	0.000000	0.000000	NaN	0.000000
0.000000	0.000000	NaN	0.000000	0.000000	NaN	0.000000
0.000000	0.000000	NaN	0.000000	0.000000	NaN	0.000000
0.000000	0.000000	NaN	0.000000	0.000000	NaN	0.000000
0.000000	0.000000	NaN	0.000000	0.000000	NaN	0.000000
0.000000	0.000000	NaN	0.000000	0.000000	NaN	0.000000
0.000000	0.000000	NaN	0.000000	0.000000	NaN	0.000000
0.000000	0.000000	NaN	0.000000	0.000000	NaN	0.000000
0.000000	0.000000	NaN	0.000000	0.000000	NaN	0.000000
0.000000	0.000000	NaN	0.000000	0.000000	NaN	0.000000
0.000000	0.000000	NaN	0.000000	0.000000	NaN	0.000000
0.000000	0.000000	NaN	0.000000	0.000000	NaN	0.000000
0.000000	0.000000	NaN	0.000000	0.000000	NaN	0.000000
0.000000	0.000000	NaN	0.000000	0.000000	NaN	0.000000
0.000000	0.000000	NaN	0.000000	0.000000	NaN	0.000000
0.000000	0.000000	NaN	0.000000	0.000000	NaN	0.000000
0.000000	0.000000	NaN	0.000000	0.000000	NaN	0.000000
0.000000	0.000000	NaN	0.000000	0.000000	NaN	0.000000
0.000000	0.000000	NaN	0.000000	0.000000	NaN	0.000000
0.000000	0.000000	NaN	0.000000	0.000000	NaN	0.000000
0.000000	0.000000	NaN	0.000000	0.000000	NaN	0.000000
0.000000	0.000000	NaN	0.000000	0.000000	NaN	0.000000
0.000000	0.000000	NaN	0.000000	0.000000	NaN	0.000000
0.000000	0.000000	NaN	0.000000	0.000000	NaN	0.000000
0.000000	0.000000	NaN	0.000000	0.000000	NaN	0.000000
0.000000	0.000000	NaN	0.000000	0.000000	NaN	0.000000
0.000000	0.000000	NaN	0.000000	0.000000	NaN	0.000000
0.000000	0.000000	NaN	0.000000	0.000000	NaN	-0.000000
0.000000	0.000000	NaN	0.000000	0.000000	NaN	0.000000
0.000000	0.000000	NaN	0.000000	0.000000	NaN	0.000000
0.000000	0.000000	NaN	0.000000	0.000000	NaN	0.000000
0.000000	0.000000	NaN	0.000000	0.000000	NaN	0.000000
0.000000	0.000000	NaN	0.000000	0.000000	NaN	0.000000
0.000000	0.000000	NaN	0.000000	0.000000	NaN	0.000000
0.000000	0.000000	NaN	0.000000	0.000000	NaN	0.000000
0.000000	0.000000	NaN	0.000000	0.000000	NaN	0.000000
0.000000	0.000000	NaN	0.000000	0.000000	NaN	0.000000
0.000000	0.000000	NaN	0.000000	0.000000	NaN	0.000000
0.000000	0.000000	NaN	0.000000	0.000000	NaN	0.000000
0.000000	0.000000	NaN	0.000000	0.000000	NaN	0.000000
0.000000	0.000000	NaN	0.000000	0.000000	NaN	0.000000
0.000000	0.000000	NaN	0.000000	0.000000	NaN	0.000000
0.000000	0.000000	NaN	0.000000	0.000000	NaN	0.000000
0.000000	0.000000	NaN	0.000000	0.000000	NaN	0.000000
0.000000	0.000000	NaN	0.000000	0.000000	NaN	0.000000
0.000000	0.000000	NaN	0.000000	0.000000	NaN	0.000000
0.000000	0.000000	NaN	0.000000	0.000000	NaN	0.000000
0.000000	0.000000	NaN	0.000000	0.000000	NaN	0.000000
0.000000	0.000000	NaN	0.000000	0.000000	NaN	0.000000
0.000000	0.000000	NaN	0.000000	0.000000	NaN	0.000000
0.000000	0.000000	NaN	0.000000	0.000000	NaN	0.000000
0.000000	0.000000	NaN	0.000000	0.000000	NaN	-0.000000
0.000000	0.000000	NaN	0.000000	0.000000	NaN	-0.000000
0.000000	0.000000	NaN	0.000000	0.000000	NaN	0.000000
0.000000	0.000000	NaN	0.000000	0.000000	NaN	0.000000
0.000000	0.000000	NaN	0.000000	0.000000	NaN	0.000000
0.000000	0.000000	NaN	0.000000	0.000000	NaN	0.000000
0.000000	0.000000	NaN	0.000000	0.000000	NaN	0.000000
0.000000	0.000000	NaN	0.000000	0.000000	NaN	0.000000
0.000000	0.000000	NaN	0.000000	0.000000	NaN	0.000000
0.000000	0.000000	NaN	0.000000	0.000000	NaN	0.000000
0.000000	0.000000	NaN	0.000000	0.000000	NaN	0.000000
0.000000	0.000000	NaN	0.000000	0.000000	NaN	0.000000
0.000000	0.000000	NaN	0.000000	0.000000	NaN	0.000000
0.000000	0.000000	NaN	0.000000	0.000000	NaN	0.000000
0.000000	0.000000	NaN	0.000000	0.000000	NaN	0.000000
0.000000	0.000000	NaN	0.000000	0.000000	NaN	0.000000
0.000000	0.000000	NaN	0.000000	0.000000	NaN	0.000000
0.000000	0.000000	NaN	0.000000	0.000000	NaN	0.000000
0.000000	0.000000	NaN	0.000000	0.000000	NaN	0.000000
0.000000	0.000000	NaN	0.000000	0.000000	NaN	0.000000
0.000000	0.000000	NaN	0.000000	0.000000	NaN	0.000000
0.000000	0.000000	NaN	0.000000	0.000000	NaN	0.000000
0.000000	0.000000	NaN	0.000000	0.000000	NaN	0.000000
0.000000	0.000000	NaN	0.000000	0.000000	NaN	0.000000
0.000000	0.000000	NaN	0.000000	0.000000	NaN	0.000000
0.000000	0.000000	NaN	0.000000	0.000000	NaN	0.000000
0.000000	0.000000	NaN	0.000000	0.000000	NaN	0.000000
0.000000	0.000000	NaN	0.000000	0.000000	NaN	0.000000
0.000000	0.000000	NaN	0.000000	0.000000	NaN	0.000000
0.000000	0.000000	NaN	0.000000	0.000000	NaN	0.000000
0.000000	0.000000	NaN	0.000000	0.000000	NaN	0.000000
0.000000	0.000000	NaN	0.000000	0.000000	NaN	0.000000
0.000000	0.000000	NaN	0.000000	0.000000	NaN	0.000000
0.000000	0.000000	NaN	0.000000	0.000000	NaN	0.000000
0.000000	0.000000	NaN	0.000000	0.000000	NaN	0.000000
0.000000	0.000000	NaN	0.000000	0.000000	NaN	0.000000
0.000000	0.000000	NaN	0.000000	0.000000	NaN	0.000000
0.000000	0.000000	NaN	0.000000	0.000000	NaN	0.000000
0.000000	0.000000	NaN	0.000000	0.000000	NaN	0.000000
0.000000	0.000000	NaN	0.000000	0.000000	NaN	0.000000
0.000000	0.000000	NaN	0.000000	0.000000	NaN	-0.000000
0.000000	0.000000	NaN	0.000000	0.000000	NaN	0.000000
0.000000	0.000000	NaN	0.000000	0.000000	NaN	0.000000
0.000000	0.000000	NaN	0.000000	0.000000	NaN	0.000000
0.000000	0.000000	NaN	0.000000	0.000000	NaN	0.000000
0.000000	0.000000	NaN	0.000000	0.000000	NaN	0.000000
0.000000	0.000000	NaN	0.000000	0.000000	NaN	0.000000
0.000000	0.000000	NaN	0.000000	0.000000	NaN	0.000000
0.000000	0.000000	NaN	0.000000	0.000000	NaN	0.000000
0.000000	0.000000	NaN	0.000000	0.000000	NaN	0.000000
0.000000	0.000000	NaN	0.000000	0.000000	NaN	0.000000
0.000000	0.000000	NaN	0.000000	0.000000	NaN	0.000000
0.000000	0.000000	NaN	0.000000	0.000000	NaN	0.000000
0.000000	0.000000	NaN	0.000000	0.000000	NaN	-0.000000
0.000000	0.000000	NaN	0.000000	0.000000	NaN	0.000000
0.000000	0.000000	NaN	0.000000	0.000000	NaN	0.000000
0.000000	0.000000	NaN	0.000000	0.000000	NaN	-0.000000
0.000000	0.000000	NaN	0.000000	0.000000	NaN	0.000000
0.000000	0.000000	NaN	0.000000	0.000000	NaN	0.000000
0.000000	0.000000	NaN	0.000000	0.000000	NaN	0.000000
0.000000	0.000000	NaN	0.000000	0.000000	NaN	0.000000
0.000000	0.000000	NaN	0.000000	0.000000	NaN	0.000000
0.000000	0.000000	NaN	0.000000	0.000000	NaN	0.000000
0.000000	0.000000	NaN	0.000000	0.000000	NaN	0.000000
0.000000	0.000000	NaN	0.000000	0.000000	NaN	0.000000
0.000000	0.000000	NaN	0.000000	0.000000	NaN	0.000000
0.000000	0.000000	NaN	0.000000	0.000000	NaN	0.000000
0.000000	0.000000	NaN	0.000000	0.000000	NaN	0.000000
0.000000	0.000000	NaN	0.000000	0.000000	NaN	0.000000
0.000000	0.000000	NaN	0.000000	0.000000	NaN	0.000000
0.000000	0.000000	NaN	0.000000	0.000000	NaN	0.000000
0.000000	0.000000	NaN	0.000000	0.000000	NaN	0.000000
0.000000	0.000000	NaN	0.000000	0.000000	NaN	0.000000
0.000000	0.000000	NaN	0.000000	0.000000	NaN	0.000000
0.000000	0.000000	NaN	0.000000	0.000000	NaN	0.000000
0.000000	0.000000	NaN	0.000000	0.000000	NaN	0.000000
0.000000	0.000000	NaN	0.000000	0.000000	NaN	0.000000
0.000000	0.000000	NaN	0.000000	0.000000	NaN	0.000000
0.000000	0.000000	NaN	0.000000	0.000000	NaN	0.000000
0.000000	0.000000	NaN	0.000000	0.000000	NaN	0.000000
0.000000	0.000000	NaN	0.000000	0.000000	NaN	-0.000000
0.000000	0.000000	NaN	0.000000	0.000000	NaN	0.000000
0.000000	0.000000	NaN	0.000000	0.000000	NaN	0.000000
0.000000	0.000000	NaN	0.000000	0.000000	NaN	0.000000
0.000000	0.000000	NaN	0.000000	0.000000	NaN	0.000000
0.000000	0.000000	NaN	0.000000	0.000000	NaN	0.000000
0.000000	0.000000	NaN	0.000000	0.000000	NaN	0.000000
0.000000	0.000000	NaN	0.000000	0.000000	NaN	0.000000
0.000000	0.000000	NaN	0.000000	0.000000	NaN	0.000000
0.000000	0.000000	NaN	0.000000	0.000000	NaN	-0.000000
0.000000	0.000000	NaN	0.000000	0.000000	NaN	0.000000
0.000000	0.000000	NaN	0.000000	0.000000	NaN	0.000000
0.000000	0.000000	NaN	0.000000	0.000000	NaN	0.000000
0.000000	0.000000	NaN	0.000000	0.000000	NaN	0.000000
0.000000	0.000000	NaN	0.000000	0.000000	NaN	0.000000
0.000000	0.000000	NaN	0.000000	0.000000	NaN	0.000000
0.000000	0.000000	NaN	0.000000	0.000000	NaN	-0.000000
0.000000	0.000000	NaN	0.000000	0.000000	NaN	0.000000
0.000000	0.000000	NaN	0.000000	0.000000	NaN	0.000000
0.000000	0.000000	NaN	0.000000	0.000000	NaN	0.000000
0.000000	0.000000	NaN	0.000000	0.000000	NaN	0.000000
0.000000	0.000000	NaN	0.000000	0.000000	NaN	0.000000
0.000000	0.000000	NaN	0.000000	0.000000	NaN	0.000000
0.000000	0.000000	NaN	0.000000	0.000000	NaN	0.000000
0.000000	0.000000	NaN	0.000000	0.000000	NaN	0.000000
0.000000	0.000000	NaN	0.000000	0.000000	NaN	0.000000
0.000000	0.000000	NaN	0.000000	0.000000	NaN	0.000000
0.000000	0.000000	NaN	0.000000	0.000000	NaN	0.000000
0.000000	0.000000	NaN	0.000000	0.000000	NaN	0.000000
0.000000	0.000000	NaN	0.000000	0.000000	NaN	0.000000
0.000000	0.000000	NaN	0.000000	0.000000	NaN	0.000000
0.000000	0.000000	NaN	0.000000	0.000000	NaN	0.000000
0.000000	0.000000	NaN	0.000000	0.000000	NaN	0.000000
0.000000	0.000000	NaN	0.000000	0.000000	NaN	0.000000
0.000000	0.000000	NaN	0.000000	0.000000	NaN	0.000000
0.000000	0.000000	NaN	0.000000	0.000000	NaN	0.000000
0.000000	0.000000	NaN	0.000000	0.000000	NaN	0.000000
0.000000	0.000000	NaN	0.000000	0.000000	NaN	0.000000
0.000000	0.000000	NaN	0.000000	0.000000	NaN	0.000000
0.000000	0.000000	NaN	0.000000	0.000000	NaN	0.000000
0.000000	0.000000	NaN	0.000000	0.000000	NaN	0.000000
0.000000	0.000000	NaN	0.000000	0.000000	NaN	0.000000
0.000000	0.000000	NaN	0.000000	0.000000	NaN	0.000000
0.000000	0.000000	NaN	0.000000	0.000000	NaN	0.000000
0.000000	0.000000	NaN	0.000000	0.000000	NaN	0.000000
0.000000	0.000000	NaN	0.000000	0.000000	NaN	0.000000
0.000000	0.000000	NaN	0.000000	0.000000	NaN	0.000000
0.000000	0.000000	NaN	0.000000	0.000000	NaN	0.000000
0.000000	0.000000	NaN	0.000000	0.000000	NaN	0.000000
0.000000	0.000000	NaN	0.000000	0.000000	NaN	0.000000
0.000000	0.000000	NaN	0.000000	0.000000	NaN	0.000000
0.000000	0.000000	NaN	0.000000	0.000000	NaN	0.000000
0.000000	0.000000	NaN	0.000000	0.000000	NaN	0.000000
0.000000	0.000000	NaN	0.000000	0.000000	NaN	0.000000
0.000000	0.000000	NaN	0.000000	0.000000	NaN	0.000000
0.000000	0.000000	NaN	0.000000	0.000000	NaN	0.000000
0.000000	0.000000	NaN	0.000000	0.000000	NaN	0.000000
0.000000	0.000000	NaN	0.000000	0.000000	NaN	0.000000
0.000000	0.000000	NaN	0.000000	0.000000	NaN	0.000000
0.000000	0.000000	NaN	0.000000	0.000000	NaN	0.000000
0.000000	0.000000	NaN	0.000000	0.000000	NaN	0.000000
0.000000	0.000000	NaN	0.000000	0.000000	NaN	0.000000
0.000000	0.000000	NaN	0.000000	0.000000	NaN	0.000000
0.000000	0.000000	NaN	0.000000	0.000000	NaN	0.000000
0.000000	0.000000	NaN	0.000000	0.000000	NaN	0.000000
0.000000	0.000000	NaN	0.000000	0.000000	NaN	0.000000
0.000000	0.000000	NaN	0.000000	0.000000	NaN	0.000000
0.000000	0.000000	NaN	0.000000	0.000000	NaN	0.000000
0.000000	0.000000	NaN	0.000000	0.000000	NaN	0.000000
0.000000	0.000000	NaN	0.000000	0.000000	NaN	0.000000
0.000000	0.000000	NaN	0.000000	0.000000	NaN	0.000000
0.000000	0.000000	NaN	0.000000	0.000000	NaN	0.000000
0.000000	0.000000	NaN	0.000000	0.000000	NaN	0.000000
0.000000	0.000000	NaN	0.000000	0.000000	NaN	0.000000
0.000000	0.000000	NaN	0.000000	0.000000	NaN	0.000000
0.000000	0.000000	NaN	0.000000	0.000000	NaN	-0.000000
0.000000	0.000000	NaN	0.000000	0.000000	NaN	0.000000
0.000000	0.000000	NaN	0.000000	0.000000	NaN	0.000000
0.000000	0.000000	NaN	0.000000	0.000000	NaN	0.000000
0.000000	0.000000	NaN	0.000000	0.000000	NaN	0.000000
0.000000	0.000000	NaN	0.000000	0.000000	NaN	-0.000000
0.000000	0.000000	NaN	0.000000	0.000000	NaN	0.000000
0.000000	0.000000	NaN	0.000000	0.000000	NaN	0.000000
0.000000	0.000000	NaN	0.000000	0.000000	NaN	0.000000
0.000000	0.000000	NaN	0.000000	0.000000	NaN	0.000000
0.000000	0.000000	NaN	0.000000	0.000000	NaN	0.000000
0.000000	0.000000	NaN	0.000000	0.000000	NaN	0.000000
0.000000	0.000000	NaN	0.000000	0.000000	NaN	0.000000
0.000000	0.000000	NaN	0.000000	0.000000	NaN	0.000000
0.000000	0.000000	NaN	0.000000	0.000000	NaN	0.000000
0.000000	0.000000	NaN	0.000000	0.000000	NaN	-0.000000
0.000000	0.000000	NaN	0.000000	0.000000	NaN	0.000000
0.000000	0.000000	NaN	0.000000	0.000000	NaN	0.000000
0.000000	0.000000	NaN	0.000000	0.000000	NaN	0.000000
0.000000	0.000000	NaN	0.000000	0.000000	NaN	0.000000
0.000000	0.000000	NaN	0.000000	0.000000	NaN	0.000000
0.000000	0.000000	NaN	0.000000	0.000000	NaN	0.000000
0.000000	0.000000	NaN	0.000000	0.000000	NaN	0.000000
0.000000	0.000000	NaN	0.000000	0.000000	NaN	0.000000
0.000000	0.000000	NaN	0.000000	0.000000	NaN	0.000000
0.000000	0.000000	NaN	0.000000	0.000000	NaN	0.000000
0.000000	0.000000	NaN	0.000000	0.000000	NaN	0.000000
0.000000	0.000000	NaN	0.000000	0.000000	NaN	0.000000
0.000000	0.000000	NaN	0.000000	0.000000	NaN	0.000000
0.000000	0.000000	NaN	0.000000	0.000000	NaN	0.000000
0.000000	0.000000	NaN	0.000000	0.000000	NaN	0.000000
0.000000	0.000000	NaN	0.000000	0.000000	NaN	0.000000
0.000000	0.000000	NaN	0.000000	0.000000	NaN	0.000000
0.000000	0.000000	NaN	0.000000	0.000000	NaN	0.000000
0.000000	0.000000	NaN	0.000000	0.000000	NaN	0.000000
0.000000	0.000000	NaN	0.000000	0.000000	NaN	0.000000
0.000000	0.000000	NaN	0.000000	0.000000	NaN	0.000000
0.000000	0.000000	NaN	0.000000	0.000000	NaN	0.000000
0.000000	0.000000	NaN	0.000000	0.000000	NaN	0.000000
0.000000	0.000000	NaN	0.000000	0.000000	NaN	0.000000
0.000000	0.000000	NaN	0.000000	0.000000	NaN	-0.000000
0.000000	0.000000	NaN	0.000000	0.000000	NaN	0.000000
0.000000	0.000000	NaN	0.000000	0.000000	NaN	0.000000
0.000000	0.000000	NaN	0.000000	0.000000	NaN	0.000000
0.000000	0.000000	NaN	0.000000	0.000000	NaN	0.000000
0.000000	0.000000	NaN	0.000000	0.000000	NaN	0.000000
0.000000	0.000000	NaN	0.000000	0.000000	NaN	-0.000000
0.000000	0.000000	NaN	0.000000	0.000000	NaN	0.000000
0.000000	0.000000	NaN	0.000000	0.000000	NaN	0.000000
0.000000	0.000000	NaN	0.000000	0.000000	NaN	0.000000
0.000000	0.000000	NaN	0.000000	0.000000	NaN	0.000000
0.000000	0.000000	NaN	0.000000	0.000000	NaN	0.000000
0.000000	0.000000	NaN	0.000000	0.000000	NaN	0.000000
0.000000	0.000000	NaN	0.000000	0.000000	NaN	0.000000
0.000000	0.000000	NaN	0.000000	0.000000	NaN	0.000000
0.000000	0.000000	NaN	0.000000	0.000000	NaN	0.000000
0.000000	0.000000	NaN	0.000000	0.000000	NaN	0.000000
0.000000	0.000000	NaN	0.000000	0.000000	NaN	0.000000
0.000000	0.000000	NaN	0.000000	0.000000	NaN	0.000000
0.000000	0.000000	NaN	0.000000	0.000000	NaN	0.000000
0.000000	0.000000	NaN	0.000000	0.000000	NaN	0.000000
0.000000	0.000000	NaN	0.000000	0.000000	NaN	0.000000
0.000000	0.000000	NaN	0.000000	0.000000	NaN	0.000000
0.000000	0.000000	NaN	0.000000	0.000000	NaN	0.000000
0.000000	0.000000	NaN	0.000000	0.000000	NaN	0.000000
0.000000	0.000000	NaN	0.000000	0.000000	NaN	0.000000
0.000000	0.000000	NaN	0.000000	0.000000	NaN	0.000000
0.000000	0.000000	NaN	0.000000	0.000000	NaN	0.000000
0.000000	0.000000	NaN	0.000000	0.000000	NaN	0.000000
0.000000	0.000000	NaN	0.000000	0.000000	NaN	0.000000
0.000000	0.000000	NaN	0.000000	0.000000	NaN	0.000000
0.000000	0.000000	NaN	0.000000	0.000000	NaN	0.000000
0.000000	0.000000	NaN	0.000000	0.000000	NaN	0.000000
0.000000	0.000000	NaN	0.000000	0.000000	NaN	0.000000
0.000000	0.000000	NaN	0.000000	0.000000	NaN	0.000000
0.000000	0.000000	NaN	0.000000	0.000000	NaN	0.000000
0.000000	0.000000	NaN	0.000000	0.000000	NaN	0.000000
0.000000	0.000000	NaN	0.000000	0.000000	NaN	0.000000
0.000000	0.000000	NaN	0.000000	0.000000	NaN	0.000000
0.000000	0.000000	NaN	0.000000	0.000000	NaN	0.000000
0.000000	0.000000	NaN	0.000000	0.000000	NaN	0.000000
0.000000	0.000000	NaN	0.000000	0.000000	NaN	0.000000
0.000000	0.000000	NaN	0.000000	0.000000	NaN	0.000000
0.000000	0.000000	NaN	0.000000	0.000000	NaN	0.000000
0.000000	0.000000	NaN	0.000000	0.000000	NaN	0.000000
0.000000	0.000000	NaN	0.000000	0.000000	NaN	0.000000
0.000000	0.000000	NaN	0.000000	0.000000	NaN	0.000000
0.000000	0.000000	NaN	0.000000	0.000000	NaN	0.000000
0.000000	0.000000	NaN	0.000000	0.000000	NaN	0.000000
0.000000	0.000000	NaN	0.000000	0.000000	NaN	0.000000
0.000000	0.000000	NaN	0.000000	0.000000	NaN	0.000000
0.000000	0.000000	NaN	0.000000	0.000000	NaN	0.000000
0.000000	0.000000	NaN	0.000000	0.000000	NaN	0.000000
0.000000	0.000000	NaN	0.000000	0.000000	NaN	0.000000
0.000000	0.000000	NaN	0.000000	0.000000	NaN	0.000000
0.000000	0.000000	NaN	0.000000	0.000000	NaN	0.000000
0.000000	0.000000	NaN	0.000000	0.000000	NaN	0.000000
0.000000	0.000000	NaN	0.000000	0.000000	NaN	0.000000
0.000000	0.000000	NaN	0.000000	0.000000	NaN	0.000000
0.000000	0.000000	NaN	0.000000	0.000000	NaN	0.000000
0.000000	0.000000	NaN	0.000000	0.000000	NaN	0.000000
0.000000	0.000000	NaN	0.000000	0.000000	NaN	0.000000
0.000000	0.000000	NaN	0.000000	0.000000	NaN	0.000000
0.000000	0.000000	NaN	0.000000	0.000000	NaN	0.000000
0.000000	0.000000	NaN	0.000000	0.000000	NaN	-0.000000
0.000000	0.000000	NaN	0.000000	0.000000	NaN	0.000000
0.000000	0.000000	NaN	0.000000	0.000000	NaN	0.000000
0.000000	0.000000	NaN	0.000000	0.000000	NaN	0.000000
0.000000	0.000000	NaN	0.000000	0.000000	NaN	0.000000
0.000000	0.000000	NaN	0.000000	0.000000	NaN	0.000000
0.000000	0.000000	NaN	0.000000	0.000000	NaN	-0.000000
0.000000	0.000000	NaN	0.000000	0.000000	NaN	0.000000
0.000000	0.000000	NaN	0.000000	0.000000	NaN	0.000000
0.000000	0.000000	NaN	0.000000	0.000000	NaN	0.000000
0.000000	0.000000	NaN	0.000000	0.000000	NaN	0.000000
0.000000	0.000000	NaN	0.000000	0.000000	NaN	0.000000
0.000000	0.000000	NaN	0.000000	0.000000	NaN	0.000000
0.000000	0.000000	NaN	0.000000	0.000000	NaN	0.000000
0.000000	0.000000	NaN	0.000000	0.000000	NaN	0.000000
0.000000	0.000000	NaN	0.000000	0.000000	NaN	0.000000
0.000000	0.000000	NaN	0.000000	0.000000	NaN	0.000000
0.000000	0.000000	NaN	0.000000	0.000000	NaN	0.000000
0.000000	0.000000	NaN	0.000000	0.000000	NaN	0.000000
0.000000	0.000000	NaN	0.000000	0.000000	NaN	0.000000
0.000000	0.000000	NaN	0.000000	0.000000	NaN	0.000000
0.000000	0.000000	NaN	0.000000	0.000000	NaN	0.000000
0.000000	0.000000	NaN	0.000000	0.000000	NaN	0.000000
0.000000	0.000000	NaN	0.000000	0.000000	NaN	0.000000
0.000000	0.000000	NaN	0.000000	0.000000	NaN	0.000000
0.000000	0.000000	NaN	0.000000	0.000000	NaN	0.000000
0.000000	0.000000	NaN	0.000000	0.000000	NaN	0.000000
0.000000	0.000000	NaN	0.000000	0.000000	NaN	0.000000
0.000000	0.000000	NaN	0.000000	0.000000	NaN	0.000000
0.000000	0.000000	NaN	0.000000	0.000000	NaN	0.000000
0.000000	0.000000	NaN	0.000000	0.000000	NaN	0.000000
0.000000	0.000000	NaN	0.000000	0.000000	NaN	0.000000
0.000000	0.000000	NaN	0.000000	0.000000	NaN	0.000000
0.000000	0.000000	NaN	0.000000	0.000000	NaN	0.000000
0.000000	0.000000	NaN	0.000000	0.000000	NaN	0.000000
0.000000	0.000000	NaN	0.000000	0.000000	NaN	0.000000
0.000000	0.000000	NaN	0.000000	0.000000	NaN	0.000000
0.000000	0.000000	NaN	0.000000	0.000000	NaN	0.000000
0.000000	0.000000	NaN	0.000000	0.000000	NaN	0.000000
0.000000	0.000000	NaN	0.000000	0.000000	NaN	0.000000
0.000000	0.000000	NaN	0.000000	0.000000	NaN	-0.000000
0.000000	0.000000	NaN	0.000000	0.000000	NaN	0.000000
0.000000	0.000000	NaN	0.000000	0.000000	NaN	0.000000
0.000000	0.000000	NaN	0.000000	0.000000	NaN	0.000000
0.000000	0.000000	NaN	0.000000	0.000000	NaN	0.000000
0.000000	0.000000	NaN	0.000000	0.000000	NaN	0.000000
0.000000	0.000000	NaN	0.000000	0.000000	NaN	0.000000
0.000000	0.000000	NaN	0.000000	0.000000	NaN	0.000000
0.000000	0.000000	NaN	0.000000	0.000000	NaN	0.000000
0.000000	0.000000	NaN	0.000000	0.000000	NaN	0.000000
0.000000	0.000000	NaN	0.000000	0.000000	NaN	0.000000
0.000000	0.000000	NaN	0.000000	0.000000	NaN	0.000000
0.000000	0.000000	NaN	0.000000	0.000000	NaN	-0.000000
0.000000	0.000000	NaN	0.000000	0.000000	NaN	0.000000
0.000000	0.000000	NaN	0.000000	0.000000	NaN	0.000000
0.000000	0.000000	NaN	0.000000	0.000000	NaN	0.000000
0.000000	0.000000	NaN	0.000000	0.000000	NaN	0.000000
0.000000	0.000000	NaN	0.000000	0.000000	NaN	0.000000
0.000000	0.000000	NaN	0.000000	0.000000	NaN	0.000000
0.000000	0.000000	NaN	0.000000	0.000000	NaN	0.000000
0.000000	0.000000	NaN	0.000000	0.000000	NaN	0.000000
0.000000	0.000000	NaN	0.000000	0.000000	NaN	0.000000
0.000000	0.000000	NaN	0.000000	0.000000	NaN	0.000000
0.000000	0.000000	NaN	0.000000	0.000000	NaN	0.000000
0.000000	0.000000	NaN	0.000000	0.000000	NaN	0.000000
0.000000	0.000000	NaN	0.000000	0.000000	NaN	0.000000
0.000000	0.000000	NaN	0.000000	0.000000	NaN	0.000000
0.000000	0.000000	NaN	0.000000	0.000000	NaN	-0.000000
0.000000	0.000000	NaN	0.000000	0.000000	NaN	0.000000
0.000000	0.000000	NaN	0.000000	0.000000	NaN	0.000000
0.000000	0.000000	NaN	0.000000	0.000000	NaN	0.000000
0.000000	0.000000	NaN	0.000000	0.000000	NaN	0.000000
0.000000	0.000000	NaN	0.000000	0.000000	NaN	0.000000
0.000000	0.000000	NaN	0.000000	0.000000	NaN	0.000000
