# Supplementary material for: Combined Influences of Model Choice, Data Quality, and Data Quantity When Estimating Population Trends
Source: PLoS One. 2015 Jul 15;10(7):e0132255. doi: 10.1371/journal.pone.0132255 (PMC4503393; doi:10.1371/journal.pone.0132255)
Supplement: S1 Dataset — Files are organized by model type and by the input lambda value. (ZIP) [file pone.0132255.s002.zip › Hypothetical LH/sims_lambda_1/simulationOutput_1_0_0.5_0.3_5.xls]

Percent_Decline_True	Median_Percent_Decline_Matrix	Median_Percent_Decline_Matrix_stable	Median_Percent_Decline_Scalar	Difference_True_Matrix	Difference_True_Matrix_Stable	Difference_True_Scalar
71.039196	30.836762	NaN	-95.743785	40.202434	NaN	166.782980
41.679893	20.396524	NaN	-171.378574	21.283369	NaN	213.058467
-40.303902	58.494720	NaN	88.590129	-98.798622	NaN	-128.894031
86.756742	88.847824	NaN	5.630899	-2.091081	NaN	81.125843
-63.231725	90.932500	NaN	65.923358	-154.164225	NaN	-129.155084
-11.974143	53.810190	NaN	48.263582	-65.784333	NaN	-60.237725
43.527627	32.900364	NaN	84.979638	10.627263	NaN	-41.452011
43.850460	78.071365	NaN	96.876543	-34.220906	NaN	-53.026083
61.620852	76.856030	NaN	21.840573	-15.235177	NaN	39.780280
-47.831420	-90.011375	NaN	-546.681581	42.179955	NaN	498.850161
26.601520	88.676506	NaN	81.191185	-62.074986	NaN	-54.589665
14.617258	-899.673250	NaN	-2834.358479	914.290508	NaN	2848.975737
62.737854	97.979023	NaN	94.232026	-35.241168	NaN	-31.494172
-22.955108	94.224637	NaN	75.147738	-117.179745	NaN	-98.102847
-243.881300	-18.816567	NaN	-356.655361	-225.064733	NaN	112.774061
34.218465	-80.120518	NaN	-41.057495	114.338983	NaN	75.275960
-115.936617	93.722077	NaN	92.247973	-209.658693	NaN	-208.184590
82.366679	83.208126	NaN	62.938213	-0.841446	NaN	19.428466
-22.323311	-44.286736	NaN	8.099773	21.963425	NaN	-30.423085
-3.440407	80.907976	NaN	10.708300	-84.348383	NaN	-14.148707
30.614192	90.371507	NaN	48.607069	-59.757316	NaN	-17.992877
-15.354470	-21.536337	NaN	-411.161685	6.181868	NaN	395.807215
27.252478	79.325902	NaN	16.428909	-52.073424	NaN	10.823569
57.715764	38.579398	NaN	-64.619062	19.136366	NaN	122.334826
16.944882	5.108476	NaN	-79.925361	11.836407	NaN	96.870243
-89.133838	91.361869	NaN	88.353419	-180.495707	NaN	-177.487257
50.041086	67.641901	NaN	41.813424	-17.600815	NaN	8.227662
40.733554	92.118075	NaN	57.935541	-51.384521	NaN	-17.201987
68.157959	69.602990	NaN	-369.284773	-1.445032	NaN	437.442732
67.416806	24.489199	NaN	-55.873843	42.927607	NaN	123.290649
-42.803660	58.335847	NaN	-59.384971	-101.139508	NaN	16.581310
-61.839933	75.156919	NaN	28.405353	-136.996852	NaN	-90.245286
39.385460	72.808624	NaN	77.706597	-33.423164	NaN	-38.321138
-51.538735	65.764066	NaN	2.093469	-117.302801	NaN	-53.632204
54.508643	-40.754075	NaN	64.966869	95.262718	NaN	-10.458226
41.536363	17.096948	NaN	-57.725470	24.439415	NaN	99.261834
-215.736646	80.019835	NaN	64.633350	-295.756481	NaN	-280.369996
53.436508	-38.497999	NaN	-234.656090	91.934507	NaN	288.092598
-42.064315	8.048724	NaN	-310.039123	-50.113039	NaN	267.974808
-1.498552	-259.406472	NaN	-154.510753	257.907921	NaN	153.012201
17.626771	82.685872	NaN	62.596927	-65.059102	NaN	-44.970156
-86.469416	93.508508	NaN	75.238902	-179.977925	NaN	-161.708319
68.546414	86.590208	NaN	64.353799	-18.043794	NaN	4.192616
56.168441	-52.600161	NaN	3.971339	108.768602	NaN	52.197103
45.892577	66.081146	NaN	82.056574	-20.188569	NaN	-36.163998
79.027125	88.126443	NaN	91.418785	-9.099318	NaN	-12.391661
-6.903445	2.258485	NaN	-333.499494	-9.161930	NaN	326.596049
26.864773	88.855331	NaN	84.362876	-61.990558	NaN	-57.498103
23.553885	63.327831	NaN	0.442318	-39.773946	NaN	23.111567
-104.623012	65.054527	NaN	79.823652	-169.677540	NaN	-184.446665
-17.463336	-86.229561	NaN	-89.514471	68.766226	NaN	72.051135
48.184640	89.817396	NaN	8.864471	-41.632756	NaN	39.320169
-368.061551	8.023231	NaN	-16.708671	-376.084782	NaN	-351.352880
25.017197	54.125711	NaN	24.252270	-29.108514	NaN	0.764927
-51.911793	60.898935	NaN	30.364959	-112.810728	NaN	-82.276752
-19.633399	66.243705	NaN	45.224257	-85.877103	NaN	-64.857656
39.684012	-30.021540	NaN	21.649351	69.705552	NaN	18.034661
84.333503	31.596397	NaN	59.849261	52.737106	NaN	24.484242
-21.458344	97.747896	NaN	76.389351	-119.206240	NaN	-97.847695
-52.623870	41.941001	NaN	-99.856882	-94.564871	NaN	47.233012
45.745745	52.026874	NaN	63.585489	-6.281129	NaN	-17.839744
58.984773	95.805536	NaN	75.758914	-36.820763	NaN	-16.774141
-17.453283	79.927790	NaN	35.576036	-97.381073	NaN	-53.029318
-104.250648	47.739376	NaN	65.533596	-151.990024	NaN	-169.784245
38.230860	-101.342979	NaN	37.103652	139.573839	NaN	1.127208
-4.994056	-329.079401	NaN	-202.251282	324.085345	NaN	197.257226
31.052774	-95.697544	NaN	28.420974	126.750317	NaN	2.631800
72.526803	-79.715011	NaN	-78.284229	152.241813	NaN	150.811031
39.557286	71.587297	NaN	10.501316	-32.030011	NaN	29.055970
-55.500271	-376.499435	NaN	-100.670323	320.999164	NaN	45.170052
-33.569093	80.370553	NaN	68.112357	-113.939646	NaN	-101.681450
45.874859	97.842405	NaN	88.294005	-51.967546	NaN	-42.419146
-128.078652	93.819711	NaN	83.376008	-221.898363	NaN	-211.454660
-441.159431	89.214484	NaN	49.024734	-530.373915	NaN	-490.184165
9.740215	-48.894144	NaN	-37.183590	58.634359	NaN	46.923805
58.647341	72.255335	NaN	64.249349	-13.607994	NaN	-5.602009
-79.594174	-10.353806	NaN	43.324733	-69.240368	NaN	-122.918907
34.319049	49.560519	NaN	13.426173	-15.241469	NaN	20.892876
55.856372	97.894130	NaN	94.350637	-42.037758	NaN	-38.494264
-0.430086	85.159418	NaN	55.721978	-85.589505	NaN	-56.152064
10.854435	-43.539859	NaN	41.257619	54.394294	NaN	-30.403184
25.390316	82.661644	NaN	93.476049	-57.271328	NaN	-68.085733
43.608181	-647.167811	NaN	-247.456354	690.775992	NaN	291.064535
35.813377	48.072281	NaN	85.538533	-12.258904	NaN	-49.725156
47.834915	-38.112051	NaN	42.558679	85.946966	NaN	5.276236
-103.497780	14.527120	NaN	-39.091473	-118.024900	NaN	-64.406307
47.749983	-173.606716	NaN	-720.166361	221.356698	NaN	767.916344
-18.865450	86.220250	NaN	50.422069	-105.085700	NaN	-69.287519
26.184584	97.035262	NaN	84.077005	-70.850677	NaN	-57.892420
36.157496	80.053769	NaN	61.561732	-43.896274	NaN	-25.404236
40.867393	91.729075	NaN	82.486356	-50.861682	NaN	-41.618963
-108.332313	72.755649	NaN	-27.957233	-181.087962	NaN	-80.375080
66.832587	32.061707	NaN	70.338485	34.770879	NaN	-3.505898
86.565645	31.765055	NaN	-48.922700	54.800589	NaN	135.488345
49.123669	66.219949	NaN	38.125005	-17.096281	NaN	10.998663
19.240494	15.205602	NaN	-57.183604	4.034892	NaN	76.424098
49.885976	30.145770	NaN	70.425634	19.740206	NaN	-20.539658
-129.195086	86.487376	NaN	72.430932	-215.682462	NaN	-201.626018
63.560782	-62.427544	NaN	-335.605392	125.988325	NaN	399.166174
30.229816	64.644422	NaN	-8.361619	-34.414606	NaN	38.591435
76.480664	-121.902682	NaN	75.355315	198.383346	NaN	1.125349
-124.938537	77.385426	NaN	46.256880	-202.323963	NaN	-171.195417
31.165642	41.010161	NaN	12.953518	-9.844518	NaN	18.212125
-88.957556	40.721584	NaN	-10.597851	-129.679140	NaN	-78.359705
74.943528	-35.953113	NaN	-277.403531	110.896640	NaN	352.347058
-15.887325	96.509533	NaN	23.858319	-112.396858	NaN	-39.745644
71.354271	36.500037	NaN	48.672285	34.854235	NaN	22.681986
46.531935	-63.713145	NaN	-563.529789	110.245080	NaN	610.061724
-90.374277	46.368938	NaN	5.554817	-136.743216	NaN	-95.929094
75.009279	48.513257	NaN	85.105207	26.496022	NaN	-10.095928
10.118912	39.522480	NaN	-154.844823	-29.403568	NaN	164.963735
18.710674	71.828938	NaN	19.606884	-53.118264	NaN	-0.896210
-85.889476	-831.971053	NaN	-311.735122	746.081577	NaN	225.845646
2.683530	97.550198	NaN	81.065099	-94.866668	NaN	-78.381570
33.590042	3.287741	NaN	25.417276	30.302301	NaN	8.172766
70.341761	-14.510812	NaN	-38.531863	84.852573	NaN	108.873624
66.487288	93.212870	NaN	79.568734	-26.725583	NaN	-13.081447
45.318969	87.527738	NaN	37.869396	-42.208769	NaN	7.449573
60.061800	-195.454303	NaN	-821.091525	255.516103	NaN	881.153325
58.006278	33.632580	NaN	-171.421027	24.373697	NaN	229.427305
89.584100	79.903541	NaN	-16.780157	9.680560	NaN	106.364257
88.044208	-73.991743	NaN	-171.890318	162.035951	NaN	259.934526
-155.868204	6.214577	NaN	11.105442	-162.082781	NaN	-166.973646
24.608035	50.632972	NaN	-38.986224	-26.024937	NaN	63.594259
65.539540	70.931984	NaN	65.571619	-5.392445	NaN	-0.032080
-71.224214	-370.052568	NaN	-877.993978	298.828354	NaN	806.769764
23.835025	80.882742	NaN	57.577963	-57.047717	NaN	-33.742938
86.630881	92.322434	NaN	-235.783779	-5.691553	NaN	322.414660
-13.715385	-17.881042	NaN	-566.507869	4.165656	NaN	552.792484
56.972456	87.141309	NaN	52.774891	-30.168853	NaN	4.197565
51.995447	89.457235	NaN	-181.346465	-37.461787	NaN	233.341913
22.771750	75.898070	NaN	-10.602797	-53.126320	NaN	33.374547
36.643372	88.306265	NaN	83.016838	-51.662894	NaN	-46.373467
-182.570905	61.737650	NaN	14.327066	-244.308554	NaN	-196.897971
3.080140	35.847087	NaN	-253.158935	-32.766947	NaN	256.239075
58.087358	-75.525998	NaN	14.254154	133.613355	NaN	43.833204
57.328266	44.763060	NaN	-41.238533	12.565206	NaN	98.566798
74.963600	74.440924	NaN	9.532391	0.522676	NaN	65.431208
59.699709	79.620402	NaN	26.401753	-19.920693	NaN	33.297956
42.743251	61.869958	NaN	18.047432	-19.126707	NaN	24.695820
-3.902850	-50.512352	NaN	-102.364031	46.609502	NaN	98.461181
-34.095286	-63.077913	NaN	-83.558537	28.982627	NaN	49.463251
52.076144	21.458837	NaN	-83.940323	30.617307	NaN	136.016467
13.289599	-994.708043	NaN	-101.742404	1007.997642	NaN	115.032003
90.476573	52.251325	NaN	41.034703	38.225249	NaN	49.441870
50.336887	68.207278	NaN	75.287289	-17.870391	NaN	-24.950402
71.474412	-203.032720	NaN	-605.457559	274.507132	NaN	676.931971
29.122086	88.298375	NaN	47.938252	-59.176288	NaN	-18.816166
17.269593	61.834128	NaN	-16.349863	-44.564534	NaN	33.619457
2.695352	55.322045	NaN	-122.265214	-52.626694	NaN	124.960565
-25.663468	28.122791	NaN	12.602866	-53.786259	NaN	-38.266334
-20.240760	93.279158	NaN	54.448610	-113.519918	NaN	-74.689370
-19.110618	29.827133	NaN	-42.289042	-48.937751	NaN	23.178424
72.133504	-55.258402	NaN	-8.820345	127.391906	NaN	80.953849
-8.226266	-240.547951	NaN	-12.781018	232.321685	NaN	4.554752
-36.710923	86.453961	NaN	-29.299508	-123.164884	NaN	-7.411415
-185.275073	80.077564	NaN	38.417857	-265.352637	NaN	-223.692930
49.232839	14.755909	NaN	-8.203138	34.476930	NaN	57.435977
17.302605	54.626834	NaN	-231.480477	-37.324229	NaN	248.783082
55.976804	86.518270	NaN	80.979425	-30.541466	NaN	-25.002622
48.202961	97.042558	NaN	82.833853	-48.839596	NaN	-34.630892
-8.418691	82.972818	NaN	-6.408340	-91.391509	NaN	-2.010351
30.699205	79.652707	NaN	71.073524	-48.953502	NaN	-40.374318
52.244867	-292.356777	NaN	-1039.771861	344.601644	NaN	1092.016728
34.153328	96.710695	NaN	83.222663	-62.557367	NaN	-49.069334
52.070381	47.803621	NaN	-93.408819	4.266760	NaN	145.479200
72.246019	-55.530401	NaN	9.008898	127.776421	NaN	63.237122
-54.927071	70.995948	NaN	34.075517	-125.923019	NaN	-89.002588
67.323283	85.972990	NaN	93.172706	-18.649707	NaN	-25.849422
70.464268	-90.116456	NaN	20.949391	160.580725	NaN	49.514877
52.468914	35.368748	NaN	-18.754891	17.100166	NaN	71.223805
38.184740	-297.119669	NaN	-111.765433	335.304409	NaN	149.950173
-0.838795	92.320446	NaN	29.108705	-93.159241	NaN	-29.947499
-45.151998	71.119078	NaN	82.788222	-116.271076	NaN	-127.940220
45.321066	41.325494	NaN	-8.686139	3.995572	NaN	54.007206
66.613081	90.134172	NaN	8.992399	-23.521091	NaN	57.620683
25.168183	87.157458	NaN	37.357385	-61.989275	NaN	-12.189202
32.311198	63.321962	NaN	47.352889	-31.010764	NaN	-15.041690
-70.903492	46.752759	NaN	-417.721630	-117.656251	NaN	346.818138
66.801523	-463.988612	NaN	-235.763489	530.790135	NaN	302.565011
26.739334	89.205389	NaN	74.175969	-62.466055	NaN	-47.436635
-195.988607	86.997678	NaN	36.632502	-282.986285	NaN	-232.621109
37.743479	34.247173	NaN	74.043181	3.496305	NaN	-36.299703
13.647494	80.764512	NaN	28.742127	-67.117017	NaN	-15.094632
-538.535547	88.368153	NaN	29.836656	-626.903700	NaN	-568.372203
28.853867	92.271024	NaN	95.016779	-63.417156	NaN	-66.162912
-20.313745	59.506541	NaN	70.022735	-79.820286	NaN	-90.336480
63.928088	-523.740047	NaN	-332.070674	587.668135	NaN	395.998762
77.778119	87.927030	NaN	61.486809	-10.148911	NaN	16.291309
33.959122	-1245.098091	NaN	-418.564271	1279.057213	NaN	452.523393
-139.693556	42.742070	NaN	-110.764449	-182.435626	NaN	-28.929108
-58.096872	30.439252	NaN	-97.618332	-88.536123	NaN	39.521460
60.660261	74.925745	NaN	17.280453	-14.265483	NaN	43.379808
50.242578	-40.656892	NaN	47.691902	90.899470	NaN	2.550675
-215.478372	-94.293358	NaN	-104.593792	-121.185013	NaN	-110.884580
9.382068	83.540602	NaN	56.995737	-74.158534	NaN	-47.613669
60.301392	47.540732	NaN	-135.687531	12.760661	NaN	195.988923
6.215067	-516.046931	NaN	35.359006	522.261998	NaN	-29.143939
-45.900194	-898.201475	NaN	-399.269119	852.301281	NaN	353.368925
34.073744	79.068346	NaN	74.184675	-44.994602	NaN	-40.110931
47.309894	56.927442	NaN	87.347045	-9.617548	NaN	-40.037151
25.667570	77.342772	NaN	-29.455479	-51.675202	NaN	55.123049
63.627965	-364.790945	NaN	-148.090749	428.418909	NaN	211.718714
43.547064	54.288775	NaN	29.127691	-10.741711	NaN	14.419373
55.630170	89.482611	NaN	79.481758	-33.852442	NaN	-23.851588
43.663364	84.556579	NaN	-36.563497	-40.893215	NaN	80.226861
42.892879	-236.577487	NaN	-28.849333	279.470366	NaN	71.742212
71.773771	85.426241	NaN	27.073864	-13.652470	NaN	44.699907
0.164425	56.312691	NaN	35.894873	-56.148266	NaN	-35.730448
-49.102485	78.186557	NaN	12.710594	-127.289042	NaN	-61.813079
6.232125	80.662837	NaN	31.913325	-74.430711	NaN	-25.681200
-12.096988	73.678651	NaN	84.648541	-85.775638	NaN	-96.745529
43.106226	98.578948	NaN	97.998087	-55.472722	NaN	-54.891861
28.731711	-35.112161	NaN	-122.373515	63.843871	NaN	151.105225
11.906983	69.607114	NaN	56.109834	-57.700131	NaN	-44.202851
18.881729	64.401349	NaN	-10.996898	-45.519620	NaN	29.878627
-55.505896	88.925859	NaN	42.631472	-144.431755	NaN	-98.137367
78.696083	83.356981	NaN	88.521105	-4.660898	NaN	-9.825021
-40.192714	76.435400	NaN	46.047394	-116.628114	NaN	-86.240108
68.634439	92.766097	NaN	58.329562	-24.131658	NaN	10.304877
-14.970583	8.013009	NaN	48.413666	-22.983592	NaN	-63.384248
36.460669	25.981284	NaN	-96.741326	10.479385	NaN	133.201995
28.299801	40.595003	NaN	-230.947081	-12.295202	NaN	259.246882
-19.241128	54.486039	NaN	55.143513	-73.727167	NaN	-74.384641
29.329916	-165.280982	NaN	-541.071542	194.610898	NaN	570.401458
-180.518961	92.765982	NaN	26.976399	-273.284943	NaN	-207.495360
60.213211	55.077225	NaN	12.728531	5.135986	NaN	47.484680
-107.936536	72.258137	NaN	72.361377	-180.194673	NaN	-180.297913
91.305278	87.162578	NaN	3.589743	4.142700	NaN	87.715535
31.662354	-81.939462	NaN	-462.502511	113.601816	NaN	494.164865
83.519528	97.281180	NaN	78.757904	-13.761652	NaN	4.761624
-83.738420	37.678543	NaN	59.566051	-121.416963	NaN	-143.304471
-5.158357	-89.286439	NaN	-1.011225	84.128083	NaN	-4.147131
42.341321	12.583449	NaN	-145.910291	29.757872	NaN	188.251612
77.730604	-103.794178	NaN	45.359647	181.524781	NaN	32.370957
51.179322	68.075287	NaN	49.865722	-16.895965	NaN	1.313600
18.841935	63.959853	NaN	55.583538	-45.117918	NaN	-36.741604
68.154935	37.143430	NaN	61.767298	31.011505	NaN	6.387637
81.252315	92.390836	NaN	91.678413	-11.138521	NaN	-10.426098
81.601317	18.812454	NaN	33.627605	62.788864	NaN	47.973712
42.509476	87.599979	NaN	45.597164	-45.090503	NaN	-3.087688
67.367561	11.947618	NaN	88.924553	55.419943	NaN	-21.556992
40.125522	61.426150	NaN	49.003822	-21.300628	NaN	-8.878300
35.419052	54.847339	NaN	44.698093	-19.428286	NaN	-9.279040
-219.301376	40.803466	NaN	-27.447554	-260.104842	NaN	-191.853822
70.296075	-7.465731	NaN	-111.279442	77.761806	NaN	181.575517
39.430336	-60.173118	NaN	-18.436435	99.603453	NaN	57.866770
-121.256559	51.711517	NaN	-161.097948	-172.968077	NaN	39.841388
15.313464	84.311421	NaN	83.951899	-68.997957	NaN	-68.638435
-4.094782	88.314551	NaN	92.722549	-92.409332	NaN	-96.817331
36.579238	83.890605	NaN	91.359365	-47.311367	NaN	-54.780127
71.850827	52.646066	NaN	93.911239	19.204762	NaN	-22.060411
52.557503	-231.263610	NaN	51.830796	283.821114	NaN	0.726708
4.230882	-11.114402	NaN	-41.504669	15.345283	NaN	45.735551
4.208481	-444.375672	NaN	-459.700390	448.584153	NaN	463.908872
14.332861	97.114951	NaN	70.171937	-82.782090	NaN	-55.839076
-3.908242	-52.221717	NaN	24.544159	48.313475	NaN	-28.452401
-660.777618	98.455853	NaN	85.087466	-759.233471	NaN	-745.865084
-79.841819	26.499845	NaN	27.365475	-106.341664	NaN	-107.207293
80.265476	93.091490	NaN	-6.703002	-12.826014	NaN	86.968478
31.241165	73.605072	NaN	74.870340	-42.363907	NaN	-43.629176
-131.592802	23.438900	NaN	86.777037	-155.031702	NaN	-218.369839
-28.621847	66.018400	NaN	-18.663890	-94.640246	NaN	-9.957957
-47.972314	-32.718039	NaN	-533.795118	-15.254274	NaN	485.822804
76.055081	3.203825	NaN	-58.708882	72.851256	NaN	134.763963
70.055513	37.529126	NaN	52.311594	32.526387	NaN	17.743919
48.098177	55.645721	NaN	-102.003942	-7.547545	NaN	150.102119
35.777850	-241.345565	NaN	-208.502667	277.123415	NaN	244.280516
-108.299368	63.959008	NaN	-239.297512	-172.258376	NaN	130.998145
-104.925470	73.544259	NaN	-22.110908	-178.469729	NaN	-82.814562
66.415486	55.172202	NaN	-34.711581	11.243284	NaN	101.127067
30.528532	93.189936	NaN	-235.937380	-62.661404	NaN	266.465911
-26.456691	14.957101	NaN	-12.226932	-41.413791	NaN	-14.229759
28.973326	81.189243	NaN	73.796420	-52.215917	NaN	-44.823093
1.925562	93.861982	NaN	57.386111	-91.936420	NaN	-55.460549
39.420355	-155.077662	NaN	-336.557339	194.498017	NaN	375.977694
-577.233377	54.760757	NaN	-28.859764	-631.994134	NaN	-548.373612
10.693897	74.957300	NaN	35.571135	-64.263402	NaN	-24.877238
44.225832	-423.884825	NaN	-886.617683	468.110657	NaN	930.843515
-249.820117	0.069817	NaN	23.090958	-249.889934	NaN	-272.911074
39.682036	64.294722	NaN	33.970386	-24.612686	NaN	5.711650
-83.402475	-6.029055	NaN	-98.048996	-77.373420	NaN	14.646521
0.268368	81.792337	NaN	62.573938	-81.523969	NaN	-62.305570
35.151867	71.192769	NaN	42.204283	-36.040902	NaN	-7.052416
44.549810	60.829935	NaN	30.218454	-16.280125	NaN	14.331356
53.351873	92.085456	NaN	87.197289	-38.733582	NaN	-33.845415
48.628648	80.652134	NaN	16.339363	-32.023486	NaN	32.289285
69.452464	82.216928	NaN	29.457237	-12.764464	NaN	39.995227
40.315919	-184.290232	NaN	-251.908549	224.606151	NaN	292.224468
37.496955	59.551568	NaN	64.044895	-22.054614	NaN	-26.547941
11.693292	-51.776901	NaN	84.845110	63.470192	NaN	-73.151819
27.939268	75.566932	NaN	20.250066	-47.627664	NaN	7.689202
20.888092	-9.565388	NaN	6.194913	30.453480	NaN	14.693179
-44.221450	71.925888	NaN	-73.710186	-116.147338	NaN	29.488736
77.044512	71.555812	NaN	43.802931	5.488700	NaN	33.241581
47.848385	66.986444	NaN	83.013565	-19.138059	NaN	-35.165180
8.984681	64.233854	NaN	1.948655	-55.249173	NaN	7.036026
14.798167	78.501922	NaN	37.623672	-63.703755	NaN	-22.825505
-48.314052	81.808709	NaN	33.403356	-130.122761	NaN	-81.717408
42.518569	89.227539	NaN	-10.482790	-46.708970	NaN	53.001360
75.787125	54.625707	NaN	2.017206	21.161419	NaN	73.769919
39.555215	55.096994	NaN	-1.558238	-15.541779	NaN	41.113453
55.897510	-1137.503225	NaN	-60.490309	1193.400735	NaN	116.387818
47.975283	32.550889	NaN	11.940328	15.424394	NaN	36.034956
68.375823	-35.283932	NaN	-17.911772	103.659755	NaN	86.287595
-90.469773	79.255428	NaN	86.415213	-169.725200	NaN	-176.884986
21.744310	66.779858	NaN	84.185114	-45.035548	NaN	-62.440803
3.166721	-341.223583	NaN	-515.641558	344.390304	NaN	518.808279
-4.760595	43.039530	NaN	16.219790	-47.800124	NaN	-20.980384
-63.819231	96.332440	NaN	45.548143	-160.151672	NaN	-109.367374
51.797581	57.817734	NaN	18.332214	-6.020154	NaN	33.465366
39.364859	-2.313716	NaN	-351.075664	41.678575	NaN	390.440524
-35.408064	-38.165798	NaN	29.548652	2.757735	NaN	-64.956715
-33.234493	79.435827	NaN	17.625048	-112.670319	NaN	-50.859541
48.440754	93.332423	NaN	91.167301	-44.891670	NaN	-42.726547
74.338992	97.330032	NaN	95.091770	-22.991040	NaN	-20.752778
67.464326	-229.699483	NaN	-462.028731	297.163809	NaN	529.493057
76.683137	16.187676	NaN	-290.918223	60.495461	NaN	367.601360
34.266441	25.796054	NaN	-120.510485	8.470387	NaN	154.776926
71.189330	71.607626	NaN	-74.657515	-0.418295	NaN	145.846845
-27.861408	92.743502	NaN	80.375616	-120.604910	NaN	-108.237024
39.768151	21.830693	NaN	-131.009564	17.937458	NaN	170.777715
22.916025	-27.367224	NaN	-78.630823	50.283250	NaN	101.546848
19.047616	63.842417	NaN	42.947399	-44.794800	NaN	-23.899782
-10.989831	69.014448	NaN	62.309278	-80.004278	NaN	-73.299108
27.473700	47.906507	NaN	71.869214	-20.432806	NaN	-44.395513
22.459798	12.774930	NaN	55.763820	9.684869	NaN	-33.304022
-113.316176	84.957981	NaN	-2.932691	-198.274157	NaN	-110.383485
71.819401	64.618488	NaN	86.186395	7.200913	NaN	-14.366994
-15.066093	9.840080	NaN	-52.028672	-24.906173	NaN	36.962579
41.821172	-323.162451	NaN	-305.002655	364.983623	NaN	346.823827
19.234585	84.695230	NaN	15.919779	-65.460645	NaN	3.314806
51.171932	56.853554	NaN	58.017951	-5.681622	NaN	-6.846019
-29.266400	77.531548	NaN	72.769980	-106.797948	NaN	-102.036379
-5.356980	29.585905	NaN	-38.076414	-34.942884	NaN	32.719434
-48.324869	67.351466	NaN	69.573751	-115.676335	NaN	-117.898619
-25.004741	90.441315	NaN	42.665730	-115.446056	NaN	-67.670472
55.540944	85.809032	NaN	74.467229	-30.268088	NaN	-18.926286
37.817560	39.103936	NaN	-116.396233	-1.286376	NaN	154.213793
39.863551	84.166352	NaN	79.430455	-44.302801	NaN	-39.566904
66.590102	26.252757	NaN	-2.827680	40.337345	NaN	69.417781
17.626140	47.915529	NaN	-926.222135	-30.289390	NaN	943.848275
66.620812	-684.826324	NaN	-790.205785	751.447135	NaN	856.826597
-2.362239	19.192808	NaN	-173.067423	-21.555048	NaN	170.705184
17.704980	49.137336	NaN	-4.549399	-31.432356	NaN	22.254379
-95.430880	45.417716	NaN	-213.288961	-140.848597	NaN	117.858080
-12.582332	29.355139	NaN	19.977480	-41.937471	NaN	-32.559812
24.444831	-529.241321	NaN	-233.504929	553.686151	NaN	257.949760
18.196639	8.895409	NaN	-40.439730	9.301230	NaN	58.636369
35.360358	73.563646	NaN	51.673614	-38.203289	NaN	-16.313256
35.927397	-0.224173	NaN	12.999305	36.151570	NaN	22.928092
74.581228	-456.436777	NaN	-898.672989	531.018006	NaN	973.254217
-11.899207	66.268597	NaN	-62.250538	-78.167804	NaN	50.351331
-504.814308	61.687078	NaN	28.284790	-566.501386	NaN	-533.099097
70.031753	-233.359297	NaN	-40.762312	303.391050	NaN	110.794065
59.378323	90.826401	NaN	-86.213212	-31.448079	NaN	145.591535
-109.376737	70.493203	NaN	63.301823	-179.869940	NaN	-172.678560
65.520120	41.098404	NaN	55.502446	24.421716	NaN	10.017674
85.293278	91.786664	NaN	86.278849	-6.493387	NaN	-0.985571
13.161684	95.847843	NaN	89.314258	-82.686159	NaN	-76.152574
14.884005	-50.155985	NaN	-92.798790	65.039990	NaN	107.682794
13.372216	-206.016594	NaN	-87.473220	219.388810	NaN	100.845437
-23.801695	41.793867	NaN	-56.987803	-65.595562	NaN	33.186108
-10.026409	56.880329	NaN	31.767768	-66.906737	NaN	-41.794177
78.479626	75.144961	NaN	27.768472	3.334665	NaN	50.711154
38.689330	-55.007665	NaN	-123.188941	93.696995	NaN	161.878271
17.570239	97.416764	NaN	40.641810	-79.846524	NaN	-23.071571
37.006774	83.119141	NaN	20.148559	-46.112367	NaN	16.858215
-30.019312	-508.856291	NaN	-377.167654	478.836980	NaN	347.148342
-49.551929	17.306851	NaN	59.935930	-66.858781	NaN	-109.487859
15.795203	-541.098726	NaN	-884.170292	556.893929	NaN	899.965495
40.859093	-155.749823	NaN	-345.941053	196.608916	NaN	386.800146
-67.784206	86.108653	NaN	29.073821	-153.892859	NaN	-96.858027
47.820575	-90.423533	NaN	15.878127	138.244108	NaN	31.942448
8.974912	75.902305	NaN	30.322618	-66.927393	NaN	-21.347705
-38.880492	-20.708068	NaN	-229.875377	-18.172424	NaN	190.994885
-9.567495	15.343132	NaN	48.575839	-24.910628	NaN	-58.143334
54.613363	79.119770	NaN	63.880128	-24.506407	NaN	-9.266765
-12.089176	44.246531	NaN	14.609052	-56.335707	NaN	-26.698228
1.190786	93.465242	NaN	85.260777	-92.274456	NaN	-84.069990
54.434987	7.384280	NaN	-18.453984	47.050707	NaN	72.888971
-97.365724	55.182006	NaN	-21.274992	-152.547730	NaN	-76.090732
-148.160265	89.531424	NaN	86.306195	-237.691689	NaN	-234.466460
-61.454925	42.799041	NaN	-38.222417	-104.253967	NaN	-23.232508
-53.901424	89.823660	NaN	81.801665	-143.725085	NaN	-135.703090
-9.796308	-105.328865	NaN	-66.572875	95.532557	NaN	56.776567
-12.088744	51.028241	NaN	-49.080809	-63.116985	NaN	36.992065
-100.855619	-542.538258	NaN	-229.040581	441.682639	NaN	128.184962
-5.676654	84.881030	NaN	27.952061	-90.557684	NaN	-33.628716
37.848908	67.136129	NaN	51.184244	-29.287221	NaN	-13.335336
64.861259	65.967828	NaN	-0.922501	-1.106569	NaN	65.783760
68.154034	57.743151	NaN	-14.326538	10.410883	NaN	82.480571
-45.954101	72.573144	NaN	-48.736159	-118.527245	NaN	2.782058
47.687561	-7.217937	NaN	-22.935048	54.905498	NaN	70.622608
-10.807274	-67.895714	NaN	-171.339137	57.088440	NaN	160.531863
-48.902221	10.645513	NaN	30.810004	-59.547734	NaN	-79.712225
-41.369545	49.350146	NaN	-6.545990	-90.719691	NaN	-34.823555
31.590610	-216.920537	NaN	-184.442747	248.511147	NaN	216.033357
-202.353079	58.639002	NaN	0.655279	-260.992081	NaN	-203.008358
44.398397	99.481311	NaN	93.474171	-55.082914	NaN	-49.075774
26.911830	71.339459	NaN	-196.404273	-44.427629	NaN	223.316103
-115.867742	78.724384	NaN	78.947992	-194.592127	NaN	-194.815734
-24.435023	75.847260	NaN	51.083494	-100.282283	NaN	-75.518517
-61.481359	98.449542	NaN	68.296323	-159.930900	NaN	-129.777682
66.089664	62.367706	NaN	70.955711	3.721959	NaN	-4.866046
-13.872137	71.579882	NaN	80.440558	-85.452020	NaN	-94.312695
-35.545474	-16.238794	NaN	43.358231	-19.306680	NaN	-78.903704
-19.077200	-149.794092	NaN	-38.685008	130.716892	NaN	19.607808
80.973493	-230.086495	NaN	-152.484852	311.059988	NaN	233.458345
-19.336787	-2.493195	NaN	15.465985	-16.843592	NaN	-34.802771
-27.147392	32.273621	NaN	-39.013201	-59.421013	NaN	11.865809
54.176868	82.211515	NaN	43.448120	-28.034647	NaN	10.728748
-83.028371	-82.308092	NaN	-203.680417	-0.720279	NaN	120.652046
-33.823587	88.834549	NaN	77.888599	-122.658136	NaN	-111.712186
49.955745	84.323063	NaN	75.517650	-34.367317	NaN	-25.561905
61.414307	88.105476	NaN	67.627939	-26.691169	NaN	-6.213632
47.097851	91.075126	NaN	56.823065	-43.977275	NaN	-9.725214
38.172885	94.532023	NaN	84.967440	-56.359138	NaN	-46.794555
51.388919	82.019513	NaN	1.289258	-30.630594	NaN	50.099661
-172.551640	90.532020	NaN	83.506012	-263.083660	NaN	-256.057652
-4.443910	-46.448732	NaN	-18.593906	42.004822	NaN	14.149996
-122.369520	-18.842915	NaN	-350.873853	-103.526605	NaN	228.504333
-34.616617	-116.913172	NaN	-206.008926	82.296556	NaN	171.392309
21.980833	93.551835	NaN	94.037479	-71.571002	NaN	-72.056646
36.557419	-236.850307	NaN	-261.253279	273.407725	NaN	297.810698
-1.697177	-310.062687	NaN	-274.688698	308.365510	NaN	272.991521
42.360209	93.191849	NaN	-66.641815	-50.831639	NaN	109.002024
11.113642	82.411182	NaN	9.741405	-71.297540	NaN	1.372237
50.083466	-3.591519	NaN	18.832556	53.674985	NaN	31.250910
49.784171	69.849246	NaN	-73.174386	-20.065075	NaN	122.958557
-10.869223	67.218680	NaN	-8.988599	-78.087903	NaN	-1.880624
9.212578	74.399723	NaN	56.234665	-65.187145	NaN	-47.022087
-24.097021	-1.224125	NaN	-86.165313	-22.872895	NaN	62.068293
-11.344859	83.861647	NaN	-44.708074	-95.206506	NaN	33.363215
-177.554223	82.732230	NaN	28.900132	-260.286453	NaN	-206.454355
26.102134	61.579675	NaN	37.515599	-35.477541	NaN	-11.413464
7.635097	76.505995	NaN	84.098802	-68.870899	NaN	-76.463705
36.010280	61.208484	NaN	-102.961766	-25.198204	NaN	138.972046
-48.467608	80.793660	NaN	-24.541698	-129.261268	NaN	-23.925910
88.472297	-207.761178	NaN	-81.064199	296.233475	NaN	169.536496
-42.658208	18.108881	NaN	-6.434179	-60.767089	NaN	-36.224029
-67.431036	-15.650309	NaN	-17.612869	-51.780727	NaN	-49.818167
79.179752	-37.453118	NaN	-139.262054	116.632870	NaN	218.441806
-7.720201	-138.838680	NaN	38.950633	131.118479	NaN	-46.670834
-63.250139	44.567410	NaN	20.847156	-107.817549	NaN	-84.097296
76.495234	72.504961	NaN	85.220128	3.990273	NaN	-8.724894
69.534773	84.879054	NaN	87.855512	-15.344280	NaN	-18.320738
65.727678	-348.061530	NaN	-458.237604	413.789208	NaN	523.965282
67.564954	-325.527196	NaN	-82.992475	393.092151	NaN	150.557429
7.643906	73.602107	NaN	-37.763812	-65.958202	NaN	45.407718
-9.226216	-15.102426	NaN	44.406762	5.876210	NaN	-53.632978
25.195602	97.678907	NaN	96.809778	-72.483305	NaN	-71.614177
47.869841	-39.252539	NaN	-74.723427	87.122380	NaN	122.593268
25.475723	-31.913179	NaN	-534.451712	57.388902	NaN	559.927435
-120.385047	70.248087	NaN	41.160191	-190.633133	NaN	-161.545237
-166.161293	75.402488	NaN	76.115517	-241.563781	NaN	-242.276810
-44.362844	-213.670155	NaN	-116.899995	169.307311	NaN	72.537151
-64.897028	22.136118	NaN	-63.994513	-87.033145	NaN	-0.902515
-186.948500	7.786432	NaN	-25.733899	-194.734932	NaN	-161.214601
72.252797	-78.989913	NaN	-19.881791	151.242710	NaN	92.134588
-7.291576	75.931701	NaN	43.404283	-83.223277	NaN	-50.695859
54.734334	-100.225704	NaN	-408.848397	154.960038	NaN	463.582731
-63.125259	58.183777	NaN	43.074504	-121.309036	NaN	-106.199764
28.246483	4.629039	NaN	-99.829325	23.617444	NaN	128.075808
26.501107	-55.799543	NaN	42.884331	82.300650	NaN	-16.383223
-46.804509	53.903075	NaN	20.473474	-100.707584	NaN	-67.277983
-50.392834	11.647232	NaN	-58.989053	-62.040066	NaN	8.596219
41.529888	-15.731688	NaN	-4.268218	57.261576	NaN	45.798106
2.604281	79.264432	NaN	8.192968	-76.660151	NaN	-5.588687
49.284748	54.048033	NaN	59.764975	-4.763284	NaN	-10.480226
-53.324902	-140.627856	NaN	-50.752755	87.302954	NaN	-2.572146
26.508695	-115.940562	NaN	-411.318896	142.449257	NaN	437.827591
22.192387	84.157658	NaN	53.172100	-61.965271	NaN	-30.979714
36.608734	52.112688	NaN	-60.700967	-15.503955	NaN	97.309701
79.373822	79.420838	NaN	-36.050683	-0.047017	NaN	115.424505
33.136649	-149.473870	NaN	-386.499203	182.610519	NaN	419.635853
-10.273241	74.057839	NaN	62.285430	-84.331080	NaN	-72.558670
35.567487	76.227289	NaN	60.992072	-40.659802	NaN	-25.424585
-3.360207	74.110059	NaN	47.030550	-77.470267	NaN	-50.390758
-14.294907	79.653528	NaN	63.728216	-93.948435	NaN	-78.023123
-27.178507	19.962596	NaN	-1747.589127	-47.141103	NaN	1720.410621
50.595018	73.218238	NaN	38.981064	-22.623220	NaN	11.613954
-35.930294	95.047451	NaN	71.313262	-130.977746	NaN	-107.243556
20.047479	37.060328	NaN	20.572980	-17.012849	NaN	-0.525501
37.571462	43.855265	NaN	80.706743	-6.283803	NaN	-43.135280
24.493640	-152.318709	NaN	71.207502	176.812349	NaN	-46.713862
5.736137	4.346831	NaN	52.470523	1.389306	NaN	-46.734386
-6.359499	95.605319	NaN	87.574632	-101.964818	NaN	-93.934131
-91.048681	-40.438149	NaN	14.351682	-50.610532	NaN	-105.400362
58.590409	86.276130	NaN	60.201392	-27.685721	NaN	-1.610983
79.127054	47.885976	NaN	-4.925693	31.241078	NaN	84.052747
-65.616522	-19.400550	NaN	-61.697960	-46.215972	NaN	-3.918562
67.935198	83.253550	NaN	-10.251975	-15.318352	NaN	78.187173
68.334632	-61.115757	NaN	-122.091427	129.450389	NaN	190.426059
53.941890	84.720844	NaN	40.834868	-30.778954	NaN	13.107022
-56.761499	3.065602	NaN	51.686360	-59.827101	NaN	-108.447859
-42.500092	72.323277	NaN	-54.683713	-114.823369	NaN	12.183621
-71.721211	85.643610	NaN	90.211128	-157.364821	NaN	-161.932339
7.335218	42.222417	NaN	71.599717	-34.887198	NaN	-64.264499
76.155578	75.093879	NaN	74.491046	1.061699	NaN	1.664532
22.143067	-95.952964	NaN	-516.264834	118.096031	NaN	538.407902
-13.860013	-191.081901	NaN	-117.302775	177.221888	NaN	103.442762
11.920972	-351.961150	NaN	-90.119632	363.882122	NaN	102.040604
43.653086	-559.110163	NaN	-1700.855964	602.763249	NaN	1744.509050
44.583020	91.952911	NaN	66.796687	-47.369890	NaN	-22.213666
4.767000	44.935022	NaN	-26.484392	-40.168022	NaN	31.251392
-36.119222	93.990915	NaN	76.572335	-130.110137	NaN	-112.691557
-160.293664	98.566101	NaN	86.077289	-258.859765	NaN	-246.370954
68.982820	71.469782	NaN	67.987212	-2.486962	NaN	0.995608
47.851700	40.119517	NaN	44.262929	7.732183	NaN	3.588771
1.700575	96.545846	NaN	35.733958	-94.845271	NaN	-34.033383
54.426211	-90.234274	NaN	-77.571085	144.660485	NaN	131.997296
-6.609231	70.898552	NaN	59.895994	-77.507783	NaN	-66.505225
69.466464	19.687132	NaN	-20.069566	49.779332	NaN	89.536030
-17.790788	79.950206	NaN	70.649912	-97.740995	NaN	-88.440700
-72.427170	41.982781	NaN	-142.944348	-114.409951	NaN	70.517178
4.156213	-24.645244	NaN	-98.328264	28.801457	NaN	102.484476
4.847924	-554.586041	NaN	-118.235855	559.433965	NaN	123.083779
16.943581	35.159312	NaN	-11.641622	-18.215731	NaN	28.585202
53.882599	-66.683148	NaN	-17.797992	120.565747	NaN	71.680592
36.331413	94.613331	NaN	86.147314	-58.281917	NaN	-49.815901
0.094106	61.738914	NaN	74.635882	-61.644809	NaN	-74.541777
60.048585	81.001250	NaN	6.681981	-20.952665	NaN	53.366603
-86.207988	-32.926823	NaN	71.736389	-53.281165	NaN	-157.944377
9.584119	96.689082	NaN	95.498536	-87.104962	NaN	-85.914416
75.016804	89.268878	NaN	97.215930	-14.252075	NaN	-22.199126
74.001300	-678.484162	NaN	-21.360854	752.485462	NaN	95.362154
27.676511	86.755837	NaN	-686.021989	-59.079326	NaN	713.698500
37.176162	44.120783	NaN	-222.782156	-6.944621	NaN	259.958318
-52.701196	58.376037	NaN	-50.395646	-111.077234	NaN	-2.305550
50.636846	-27.723829	NaN	-97.143975	78.360675	NaN	147.780821
47.389435	14.274352	NaN	-15.265600	33.115083	NaN	62.655035
52.136589	48.411464	NaN	62.885064	3.725125	NaN	-10.748475
-80.406215	-323.324119	NaN	-36.206347	242.917905	NaN	-44.199867
-3.258877	27.714995	NaN	79.455867	-30.973871	NaN	-82.714743
74.756235	44.012868	NaN	66.667029	30.743367	NaN	8.089206
4.827425	52.958930	NaN	-255.723259	-48.131505	NaN	260.550684
-18.324533	-173.637830	NaN	-200.459550	155.313297	NaN	182.135017
2.505699	2.294944	NaN	-126.470910	0.210755	NaN	128.976608
68.776590	88.798816	NaN	60.759929	-20.022225	NaN	8.016661
-49.752317	98.665689	NaN	85.872227	-148.418006	NaN	-135.624543
56.121813	99.555898	NaN	67.548595	-43.434085	NaN	-11.426782
13.632388	21.835936	NaN	-22.533908	-8.203548	NaN	36.166296
10.749084	57.945522	NaN	-101.292863	-47.196438	NaN	112.041947
16.454707	43.636920	NaN	21.370764	-27.182213	NaN	-4.916057
27.578068	81.052993	NaN	68.289814	-53.474926	NaN	-40.711746
63.298325	57.851533	NaN	54.407995	5.446793	NaN	8.890330
85.816358	-80.092807	NaN	28.936192	165.909165	NaN	56.880166
-22.320505	-439.930833	NaN	-260.146291	417.610328	NaN	237.825786
14.283305	83.276250	NaN	78.966203	-68.992945	NaN	-64.682898
71.964990	79.128437	NaN	72.534570	-7.163447	NaN	-0.569580
45.175046	9.226625	NaN	-25.392036	35.948421	NaN	70.567082
20.659003	64.204522	NaN	11.562723	-43.545519	NaN	9.096280
59.563920	95.418408	NaN	72.058964	-35.854488	NaN	-12.495043
-188.383945	55.521442	NaN	-108.043132	-243.905387	NaN	-80.340813
56.507820	-163.400502	NaN	-771.999480	219.908323	NaN	828.507301
-119.141878	71.247482	NaN	-43.359267	-190.389359	NaN	-75.782611
40.330193	-399.617662	NaN	-140.789533	439.947855	NaN	181.119726
70.833123	55.108610	NaN	-65.500405	15.724513	NaN	136.333528
-23.648177	-13.372644	NaN	74.266560	-10.275533	NaN	-97.914737
-8.647203	69.367846	NaN	53.834459	-78.015048	NaN	-62.481661
51.391153	56.803441	NaN	63.968611	-5.412288	NaN	-12.577458
60.890075	25.072142	NaN	-51.017373	35.817933	NaN	111.907448
-18.683977	74.715075	NaN	-13.172839	-93.399052	NaN	-5.511138
-0.704527	63.423267	NaN	-73.057100	-64.127794	NaN	72.352573
-50.324233	-79.183269	NaN	-238.351872	28.859036	NaN	188.027639
-11.751023	51.097197	NaN	0.714110	-62.848220	NaN	-12.465133
54.392976	27.968815	NaN	-1.635383	26.424161	NaN	56.028359
63.148389	90.279078	NaN	-45.484548	-27.130689	NaN	108.632937
-68.818105	-12.624028	NaN	-168.505208	-56.194077	NaN	99.687103
67.337450	14.362729	NaN	-137.777028	52.974721	NaN	205.114478
-4.323321	-173.921896	NaN	-88.789911	169.598575	NaN	84.466591
-49.720219	69.490381	NaN	48.547026	-119.210600	NaN	-98.267244
52.393115	-354.770128	NaN	-212.765831	407.163243	NaN	265.158946
-116.221030	28.976956	NaN	18.748806	-145.197986	NaN	-134.969837
87.122768	79.048368	NaN	40.430669	8.074400	NaN	46.692099
-123.518713	31.141375	NaN	30.625105	-154.660088	NaN	-154.143818
-5.735879	54.711129	NaN	-3.601984	-60.447008	NaN	-2.133896
58.109445	32.345572	NaN	43.023901	25.763872	NaN	15.085544
4.477917	92.073563	NaN	2.083040	-87.595645	NaN	2.394877
-6.607431	90.061653	NaN	27.649111	-96.669084	NaN	-34.256542
-3.136381	-346.010172	NaN	-276.341333	342.873792	NaN	273.204953
61.687494	83.016068	NaN	25.143510	-21.328574	NaN	36.543984
30.579884	82.137151	NaN	73.796200	-51.557267	NaN	-43.216316
19.932110	85.809147	NaN	81.615313	-65.877037	NaN	-61.683204
24.950983	93.598263	NaN	98.340996	-68.647279	NaN	-73.390012
16.655241	30.848092	NaN	39.878727	-14.192850	NaN	-23.223486
-3.597666	39.380405	NaN	63.677792	-42.978071	NaN	-67.275458
-2.879233	93.950608	NaN	64.107156	-96.829840	NaN	-66.986389
-94.400697	96.991337	NaN	91.900196	-191.392034	NaN	-186.300893
31.732663	56.151898	NaN	-4.815453	-24.419235	NaN	36.548116
27.039867	49.959285	NaN	-9.271804	-22.919419	NaN	36.311670
-48.271685	88.493380	NaN	91.496436	-136.765065	NaN	-139.768121
27.522218	41.683960	NaN	49.519325	-14.161742	NaN	-21.997107
-95.158116	86.722243	NaN	58.970370	-181.880360	NaN	-154.128486
66.227587	75.194821	NaN	-91.932045	-8.967234	NaN	158.159632
-15.777348	43.177693	NaN	8.216395	-58.955041	NaN	-23.993743
31.361766	58.395627	NaN	48.412907	-27.033861	NaN	-17.051141
26.099825	-50.399754	NaN	-298.570347	76.499579	NaN	324.670172
35.885188	76.178073	NaN	93.958187	-40.292885	NaN	-58.072999
32.855040	87.561151	NaN	69.973192	-54.706111	NaN	-37.118152
31.711068	87.167873	NaN	55.806783	-55.456804	NaN	-24.095715
31.633043	85.650748	NaN	94.299103	-54.017705	NaN	-62.666060
67.526560	-97.689730	NaN	13.669877	165.216290	NaN	53.856683
-206.273059	73.670679	NaN	85.793490	-279.943738	NaN	-292.066549
57.760432	-43.677266	NaN	-36.200115	101.437698	NaN	93.960547
-175.443125	97.615948	NaN	93.962670	-273.059073	NaN	-269.405795
66.884077	-372.984791	NaN	-537.805294	439.868869	NaN	604.689372
21.739430	98.826754	NaN	78.617744	-77.087324	NaN	-56.878314
56.835787	22.593197	NaN	-1.854445	34.242589	NaN	58.690232
50.411686	91.294168	NaN	5.191357	-40.882482	NaN	45.220329
-42.971413	-12.713387	NaN	-12.114695	-30.258026	NaN	-30.856718
-117.281093	75.159002	NaN	1.114570	-192.440096	NaN	-118.395663
2.513717	79.641126	NaN	60.711942	-77.127410	NaN	-58.198225
-77.190508	76.243577	NaN	90.483543	-153.434085	NaN	-167.674050
45.411971	-143.260483	NaN	-105.906414	188.672453	NaN	151.318384
59.905512	91.319796	NaN	70.949518	-31.414285	NaN	-11.044007
-166.124806	15.731146	NaN	-2.760449	-181.855952	NaN	-163.364357
44.400296	-116.384407	NaN	-76.226277	160.784703	NaN	120.626574
39.985231	90.132540	NaN	35.312504	-50.147309	NaN	4.672727
13.986070	74.123001	NaN	76.199081	-60.136931	NaN	-62.213011
-32.439970	89.385250	NaN	-58.294552	-121.825220	NaN	25.854581
-60.727074	26.421765	NaN	50.409305	-87.148839	NaN	-111.136379
56.196469	-24.225345	NaN	4.770271	80.421814	NaN	51.426198
-75.009418	82.235777	NaN	77.801264	-157.245195	NaN	-152.810682
51.191766	85.685910	NaN	51.168274	-34.494144	NaN	0.023492
0.514492	74.812640	NaN	56.942809	-74.298148	NaN	-56.428317
25.930791	55.742530	NaN	-31.948241	-29.811739	NaN	57.879032
8.618617	46.583894	NaN	20.470153	-37.965277	NaN	-11.851536
42.696139	25.808045	NaN	54.232851	16.888095	NaN	-11.536711
24.867676	-200.053795	NaN	14.807855	224.921471	NaN	10.059821
57.412050	16.540534	NaN	-26.905261	40.871516	NaN	84.317311
54.505828	94.367490	NaN	82.217127	-39.861662	NaN	-27.711299
-82.025984	35.750567	NaN	-106.697664	-117.776551	NaN	24.671679
-111.564558	71.708191	NaN	91.237212	-183.272749	NaN	-202.801770
-94.912345	-132.539778	NaN	-181.164136	37.627433	NaN	86.251792
-22.081328	-328.211063	NaN	-625.891855	306.129734	NaN	603.810527
81.652750	63.038444	NaN	58.583572	18.614306	NaN	23.069178
-26.718462	77.572487	NaN	61.056381	-104.290949	NaN	-87.774842
63.801102	80.915688	NaN	67.707961	-17.114586	NaN	-3.906859
34.435414	26.304891	NaN	-65.858604	8.130523	NaN	100.294018
-50.257693	72.517443	NaN	-3.897539	-122.775136	NaN	-46.360154
48.052772	-370.875907	NaN	-58.460042	418.928678	NaN	106.512814
45.708977	60.058679	NaN	30.587631	-14.349701	NaN	15.121347
81.311187	97.432339	NaN	74.601442	-16.121153	NaN	6.709744
54.896649	-72.151805	NaN	-237.438589	127.048454	NaN	292.335238
-127.868738	88.626893	NaN	82.212330	-216.495630	NaN	-210.081068
75.549210	26.987177	NaN	-332.404213	48.562033	NaN	407.953423
31.559079	86.270200	NaN	-141.502819	-54.711121	NaN	173.061898
-31.465746	-47.345870	NaN	-122.413070	15.880123	NaN	90.947324
14.230613	93.438747	NaN	86.054510	-79.208133	NaN	-71.823897
-18.864232	-10.871213	NaN	-81.101756	-7.993019	NaN	62.237523
49.772716	29.747522	NaN	-60.131666	20.025194	NaN	109.904382
58.334330	56.804585	NaN	-201.581831	1.529745	NaN	259.916161
8.583550	8.998959	NaN	-312.190126	-0.415409	NaN	320.773676
-44.215624	80.808653	NaN	33.760342	-125.024276	NaN	-77.975966
55.949426	95.251661	NaN	88.697067	-39.302235	NaN	-32.747642
-192.859541	80.945845	NaN	66.776567	-273.805386	NaN	-259.636108
-121.365248	57.732736	NaN	-49.796360	-179.097984	NaN	-71.568888
14.023077	74.408111	NaN	50.556284	-60.385034	NaN	-36.533207
20.285409	-48.745729	NaN	-191.611114	69.031138	NaN	211.896524
55.644622	50.457270	NaN	46.438923	5.187352	NaN	9.205699
41.181922	-102.845688	NaN	67.148965	144.027610	NaN	-25.967043
67.625331	25.671117	NaN	-208.154407	41.954214	NaN	275.779738
17.890155	98.820084	NaN	82.774086	-80.929929	NaN	-64.883931
43.586556	26.846459	NaN	-0.624795	16.740097	NaN	44.211351
50.599175	-101.475560	NaN	19.626607	152.074735	NaN	30.972568
36.683224	18.327559	NaN	-22.185148	18.355665	NaN	58.868372
24.065296	79.003351	NaN	74.953975	-54.938054	NaN	-50.888678
72.164698	89.092077	NaN	76.098062	-16.927379	NaN	-3.933364
50.616074	86.646614	NaN	76.143213	-36.030540	NaN	-25.527138
68.416086	86.648581	NaN	64.882498	-18.232495	NaN	3.533588
59.029064	-473.831927	NaN	-113.483632	532.860991	NaN	172.512696
-31.147367	-247.916715	NaN	-634.070979	216.769349	NaN	602.923612
-0.034501	77.432011	NaN	31.664898	-77.466512	NaN	-31.699400
-3.072475	-94.630170	NaN	17.455160	91.557695	NaN	-20.527635
58.226417	98.627072	NaN	89.192447	-40.400655	NaN	-30.966030
52.137963	-81.748526	NaN	-100.916810	133.886489	NaN	153.054773
51.832507	74.464527	NaN	62.110132	-22.632020	NaN	-10.277625
10.110641	94.616136	NaN	79.005262	-84.505495	NaN	-68.894621
35.284807	87.612198	NaN	53.746058	-52.327391	NaN	-18.461251
33.145806	88.837871	NaN	-32.909604	-55.692064	NaN	66.055410
59.569086	46.522993	NaN	76.872995	13.046093	NaN	-17.303909
-121.778886	66.880059	NaN	46.946993	-188.658945	NaN	-168.725879
41.210509	-278.449449	NaN	-249.938190	319.659958	NaN	291.148698
47.107294	21.207829	NaN	42.491441	25.899465	NaN	4.615853
-267.778078	97.190736	NaN	76.059161	-364.968814	NaN	-343.837239
-77.453674	94.193202	NaN	79.016169	-171.646876	NaN	-156.469843
53.371656	66.761573	NaN	-27.986211	-13.389917	NaN	81.357867
43.012921	93.998396	NaN	75.112869	-50.985476	NaN	-32.099949
-68.117397	80.428437	NaN	61.313723	-148.545835	NaN	-129.431120
-0.924255	-116.052609	NaN	-25.765157	115.128354	NaN	24.840902
-0.054619	87.091241	NaN	74.920647	-87.145860	NaN	-74.975266
-185.929616	-294.362358	NaN	-711.136687	108.432742	NaN	525.207071
53.819140	78.522681	NaN	19.013474	-24.703541	NaN	34.805666
39.192444	85.155105	NaN	46.623973	-45.962661	NaN	-7.431529
48.320020	69.494747	NaN	66.179759	-21.174727	NaN	-17.859739
48.943171	22.854186	NaN	-269.937070	26.088984	NaN	318.880241
-306.047842	82.339064	NaN	62.058795	-388.386906	NaN	-368.106637
48.798263	-51.298969	NaN	25.447052	100.097232	NaN	23.351211
61.604486	92.492508	NaN	80.561293	-30.888022	NaN	-18.956807
93.863844	24.460641	NaN	7.535478	69.403203	NaN	86.328366
38.599627	-225.483256	NaN	-198.162708	264.082882	NaN	236.762335
57.834910	80.241692	NaN	67.492605	-22.406781	NaN	-9.657695
68.319996	5.663792	NaN	-111.784346	62.656204	NaN	180.104342
27.710454	-156.328343	NaN	-93.968415	184.038797	NaN	121.678869
-40.504784	84.162506	NaN	-20.543406	-124.667289	NaN	-19.961378
26.808519	-38.770384	NaN	-12.237181	65.578903	NaN	39.045700
65.707015	73.967989	NaN	-130.513965	-8.260974	NaN	196.220979
-34.848357	41.230341	NaN	-20.849352	-76.078698	NaN	-13.999006
-204.055120	68.905665	NaN	32.510312	-272.960784	NaN	-236.565432
-85.395826	45.355494	NaN	-84.047290	-130.751320	NaN	-1.348537
50.647783	1.788459	NaN	-65.242786	48.859324	NaN	115.890569
71.500536	83.926387	NaN	56.682140	-12.425851	NaN	14.818396
69.750320	66.059045	NaN	-52.685434	3.691275	NaN	122.435754
70.980248	98.088414	NaN	48.113402	-27.108166	NaN	22.866847
-31.397882	68.334615	NaN	46.916096	-99.732497	NaN	-78.313978
48.696718	-65.763241	NaN	-614.162410	114.459959	NaN	662.859127
-120.862367	-461.541447	NaN	-292.118355	340.679080	NaN	171.255988
44.388055	92.227834	NaN	54.893673	-47.839778	NaN	-10.505618
-72.922619	54.487271	NaN	47.975311	-127.409891	NaN	-120.897931
-16.946232	-196.880029	NaN	-52.077968	179.933797	NaN	35.131736
45.895998	74.424533	NaN	62.728167	-28.528535	NaN	-16.832169
23.126244	97.618847	NaN	71.412007	-74.492602	NaN	-48.285763
16.083941	83.362693	NaN	86.123556	-67.278751	NaN	-70.039614
-261.495927	50.610675	NaN	56.789300	-312.106602	NaN	-318.285227
66.782389	-53.949570	NaN	-278.071687	120.731959	NaN	344.854076
47.479597	54.397472	NaN	66.314264	-6.917875	NaN	-18.834667
24.921106	-167.150324	NaN	32.284530	192.071430	NaN	-7.363423
81.286395	-27.074425	NaN	-173.703253	108.360819	NaN	254.989647
68.918605	42.484055	NaN	-66.640904	26.434549	NaN	135.559509
-32.045629	77.707068	NaN	9.301790	-109.752697	NaN	-41.347419
65.150345	74.360960	NaN	63.389496	-9.210615	NaN	1.760849
-22.204130	83.535931	NaN	86.590445	-105.740060	NaN	-108.794575
30.213150	-31.896481	NaN	46.024845	62.109631	NaN	-15.811695
45.517389	75.387118	NaN	-45.073516	-29.869729	NaN	90.590906
27.596645	58.795243	NaN	77.639068	-31.198598	NaN	-50.042423
-41.909385	82.221085	NaN	55.577690	-124.130471	NaN	-97.487075
32.053654	-101.181760	NaN	-324.204517	133.235415	NaN	356.258172
69.515312	72.971996	NaN	68.951024	-3.456683	NaN	0.564289
20.880102	21.077814	NaN	5.322567	-0.197712	NaN	15.557535
89.750123	-4.320453	NaN	44.750031	94.070576	NaN	45.000092
-19.374132	96.719806	NaN	15.254976	-116.093938	NaN	-34.629108
36.348180	-5.918138	NaN	-124.790152	42.266318	NaN	161.138332
50.114824	26.775283	NaN	-5.225923	23.339540	NaN	55.340746
1.557804	-45.074432	NaN	3.106966	46.632236	NaN	-1.549162
14.253425	-4.760721	NaN	43.524621	19.014146	NaN	-29.271196
3.752180	68.756605	NaN	78.996999	-65.004425	NaN	-75.244819
-37.541538	70.384935	NaN	-261.464424	-107.926474	NaN	223.922886
-83.999426	-74.472268	NaN	-28.241691	-9.527157	NaN	-55.757734
-169.708127	-50.434134	NaN	-389.747125	-119.273993	NaN	220.038998
53.711170	92.645175	NaN	-61.580690	-38.934005	NaN	115.291860
45.371542	-275.556869	NaN	-338.066390	320.928412	NaN	383.437932
-80.979698	69.910096	NaN	70.055737	-150.889794	NaN	-151.035435
12.964205	54.061658	NaN	-73.078251	-41.097453	NaN	86.042456
48.368499	77.501745	NaN	68.784869	-29.133246	NaN	-20.416371
46.757745	0.120535	NaN	38.965308	46.637210	NaN	7.792437
64.434959	90.967311	NaN	7.580035	-26.532351	NaN	56.854924
33.708617	49.392830	NaN	-39.895714	-15.684213	NaN	73.604331
32.689755	-137.777163	NaN	-138.393369	170.466918	NaN	171.083124
-11.505989	71.489659	NaN	-125.195708	-82.995648	NaN	113.689718
26.412421	28.609346	NaN	-18.902496	-2.196925	NaN	45.314917
49.431696	92.221192	NaN	88.146990	-42.789496	NaN	-38.715294
30.891873	61.830626	NaN	-37.124668	-30.938753	NaN	68.016541
57.433161	-541.528390	NaN	-1686.794005	598.961551	NaN	1744.227166
-4.332083	-47.539026	NaN	-95.576431	43.206943	NaN	91.244348
47.883592	44.897491	NaN	-51.743822	2.986101	NaN	99.627414
81.134377	-13.033459	NaN	-49.238895	94.167836	NaN	130.373272
65.397106	94.308490	NaN	84.594568	-28.911384	NaN	-19.197462
19.790864	12.596188	NaN	-7.774279	7.194676	NaN	27.565143
-34.323728	60.455308	NaN	14.154503	-94.779036	NaN	-48.478231
68.430131	74.998467	NaN	55.811829	-6.568336	NaN	12.618302
51.475815	93.100633	NaN	35.307794	-41.624818	NaN	16.168021
14.984489	51.425242	NaN	-463.834555	-36.440753	NaN	478.819044
41.503421	-1004.729267	NaN	-2923.768067	1046.232688	NaN	2965.271488
46.056966	1.785062	NaN	12.262867	44.271904	NaN	33.794099
23.121414	88.255352	NaN	-52.227536	-65.133938	NaN	75.348950
25.048549	86.416914	NaN	71.239570	-61.368364	NaN	-46.191020
41.468299	-74.771928	NaN	-59.759449	116.240227	NaN	101.227748
51.960005	87.780123	NaN	42.705200	-35.820118	NaN	9.254804
-46.501845	61.973069	NaN	-2.731630	-108.474914	NaN	-43.770214
24.962582	93.042751	NaN	88.087131	-68.080169	NaN	-63.124549
72.641380	-138.351429	NaN	-341.624839	210.992809	NaN	414.266219
43.720124	25.254850	NaN	-37.030898	18.465273	NaN	80.751021
49.979682	-61.517912	NaN	-159.241574	111.497595	NaN	209.221256
53.805696	85.457871	NaN	-12.862572	-31.652175	NaN	66.668268
-37.946973	41.273613	NaN	-58.629627	-79.220586	NaN	20.682653
-18.587204	77.528574	NaN	35.588980	-96.115778	NaN	-54.176184
53.894164	84.764445	NaN	74.394964	-30.870281	NaN	-20.500799
-20.653415	51.963954	NaN	21.632069	-72.617369	NaN	-42.285484
67.889964	84.480048	NaN	21.698492	-16.590085	NaN	46.191472
-298.009168	98.295902	NaN	96.877928	-396.305070	NaN	-394.887096
70.475739	59.356987	NaN	74.429969	11.118752	NaN	-3.954229
8.866311	-241.795579	NaN	-571.865260	250.661889	NaN	580.731571
37.284620	31.971535	NaN	-64.054201	5.313085	NaN	101.338821
-510.690401	-50.660637	NaN	43.566542	-460.029765	NaN	-554.256943
52.425734	-0.881490	NaN	50.056231	53.307224	NaN	2.369503
67.459259	77.661648	NaN	90.484468	-10.202390	NaN	-23.025209
78.518693	81.372759	NaN	73.909369	-2.854066	NaN	4.609324
70.514456	31.099729	NaN	48.129524	39.414727	NaN	22.384932
58.447493	72.743943	NaN	67.417626	-14.296450	NaN	-8.970132
-113.044693	66.624947	NaN	-27.151241	-179.669640	NaN	-85.893452
-13.071002	80.167958	NaN	-23.255831	-93.238960	NaN	10.184830
12.927884	16.832789	NaN	35.654184	-3.904905	NaN	-22.726300
-91.426634	53.791520	NaN	-188.796190	-145.218154	NaN	97.369556
27.861093	-166.866715	NaN	-155.694646	194.727808	NaN	183.555738
-4.321633	47.640550	NaN	35.316712	-51.962182	NaN	-39.638345
-135.980904	-10.805126	NaN	21.275837	-125.175778	NaN	-157.256741
-33.288181	71.323112	NaN	23.579632	-104.611293	NaN	-56.867813
53.156105	38.369999	NaN	-102.292169	14.786106	NaN	155.448274
37.326437	50.610579	NaN	-5.336675	-13.284142	NaN	42.663112
-6.725105	87.812667	NaN	79.023175	-94.537772	NaN	-85.748280
30.122520	90.261134	NaN	44.980601	-60.138614	NaN	-14.858081
-16.428473	74.311833	NaN	-15.342908	-90.740305	NaN	-1.085565
16.590542	77.437639	NaN	-3.321171	-60.847096	NaN	19.911713
45.253255	95.200707	NaN	13.525350	-49.947452	NaN	31.727905
46.258648	24.765797	NaN	61.761417	21.492851	NaN	-15.502769
66.133095	40.405110	NaN	77.827891	25.727985	NaN	-11.694796
55.857303	15.070326	NaN	-85.658330	40.786978	NaN	141.515633
-79.277256	89.383977	NaN	52.341556	-168.661233	NaN	-131.618812
25.794198	-279.225858	NaN	-75.106763	305.020056	NaN	100.900961
4.909004	80.154615	NaN	0.732106	-75.245611	NaN	4.176898
24.766915	66.163716	NaN	17.425770	-41.396801	NaN	7.341145
30.294751	84.048099	NaN	54.220170	-53.753349	NaN	-23.925419
-5.785326	92.677727	NaN	61.930220	-98.463053	NaN	-67.715546
24.455643	72.505693	NaN	31.552817	-48.050051	NaN	-7.097174
52.775319	61.695996	NaN	-10.256862	-8.920678	NaN	63.032181
53.978610	95.070909	NaN	-7.944945	-41.092299	NaN	61.923555
38.456450	21.084624	NaN	-100.164301	17.371826	NaN	138.620751
40.755485	30.878570	NaN	-121.984569	9.876915	NaN	162.740054
-37.853000	-83.024930	NaN	-948.067390	45.171930	NaN	910.214390
0.163084	46.533567	NaN	28.106457	-46.370482	NaN	-27.943373
51.350608	94.159173	NaN	32.061196	-42.808566	NaN	19.289412
-50.482403	45.455602	NaN	-14.616990	-95.938004	NaN	-35.865412
34.652382	15.931422	NaN	20.095836	18.720960	NaN	14.556546
22.669555	-28.046884	NaN	-716.727335	50.716439	NaN	739.396890
7.031900	66.530965	NaN	61.577060	-59.499065	NaN	-54.545160
-396.421611	-63.574516	NaN	-349.391011	-332.847095	NaN	-47.030601
-228.731528	55.692364	NaN	-191.325198	-284.423892	NaN	-37.406330
-44.803892	56.442517	NaN	-106.697913	-101.246409	NaN	61.894021
-16.815966	65.026465	NaN	-47.605157	-81.842431	NaN	30.789191
30.551628	-280.882810	NaN	-192.345946	311.434437	NaN	222.897574
-11.145574	-655.227263	NaN	-104.214732	644.081689	NaN	93.069158
-20.509815	-370.804945	NaN	-49.179268	350.295130	NaN	28.669453
21.393991	70.502346	NaN	68.969266	-49.108355	NaN	-47.575274
30.093868	65.430826	NaN	-298.226325	-35.336959	NaN	328.320193
70.043070	68.887683	NaN	69.756066	1.155387	NaN	0.287004
3.542273	84.292839	NaN	38.146599	-80.750566	NaN	-34.604326
-81.287869	-29.976270	NaN	46.438380	-51.311598	NaN	-127.726249
-61.205023	-3.825654	NaN	-141.879445	-57.379369	NaN	80.674422
-58.127578	-147.813639	NaN	-120.958531	89.686061	NaN	62.830954
17.886396	-60.227544	NaN	-433.862432	78.113940	NaN	451.748828
63.600290	-36.021581	NaN	-213.988671	99.621871	NaN	277.588960
33.167203	-72.761146	NaN	-9.588807	105.928349	NaN	42.756009
-36.855583	89.156051	NaN	4.627422	-126.011635	NaN	-41.483005
-59.488364	88.115102	NaN	40.181806	-147.603466	NaN	-99.670170
-0.921902	-3.468480	NaN	-137.313418	2.546578	NaN	136.391516
-126.111732	15.333653	NaN	78.334252	-141.445385	NaN	-204.445984
68.695298	18.897645	NaN	-92.103758	49.797652	NaN	160.799056
30.638089	79.140084	NaN	65.071107	-48.501995	NaN	-34.433018
2.626138	-40.836598	NaN	-134.568287	43.462736	NaN	137.194424
39.320570	-16.639603	NaN	-62.223418	55.960173	NaN	101.543987
-1.726407	95.288670	NaN	76.666461	-97.015078	NaN	-78.392868
-149.684400	99.354527	NaN	96.840301	-249.038928	NaN	-246.524701
22.334057	88.297552	NaN	67.725804	-65.963495	NaN	-45.391747
15.557609	-11.472781	NaN	-331.742166	27.030390	NaN	347.299775
-4.732515	73.386479	NaN	32.470826	-78.118994	NaN	-37.203341
37.452444	-82.341858	NaN	-466.884304	119.794302	NaN	504.336749
-9.388299	27.469494	NaN	-6.096337	-36.857793	NaN	-3.291962
-74.779267	42.494173	NaN	6.172583	-117.273440	NaN	-80.951850
15.434714	75.916666	NaN	23.378828	-60.481953	NaN	-7.944115
58.527066	-8.488780	NaN	-45.843208	67.015846	NaN	104.370274
9.291627	29.819257	NaN	-3.822577	-20.527631	NaN	13.114204
-131.671077	94.835396	NaN	70.001672	-226.506473	NaN	-201.672749
16.864537	-773.577831	NaN	-172.284591	790.442368	NaN	189.149128
55.069948	93.328124	NaN	-106.187506	-38.258177	NaN	161.257454
-3.997962	71.218632	NaN	32.566627	-75.216594	NaN	-36.564589
29.562230	-39.727675	NaN	-134.653732	69.289905	NaN	164.215962
-15.689575	95.772026	NaN	93.566930	-111.461601	NaN	-109.256505
15.055600	21.524264	NaN	44.701606	-6.468664	NaN	-29.646006
78.476625	71.286075	NaN	-27.441586	7.190551	NaN	105.918212
26.034447	60.126769	NaN	10.603816	-34.092323	NaN	15.430630
-128.983610	77.229616	NaN	14.365876	-206.213226	NaN	-143.349486
56.221991	74.769370	NaN	53.650850	-18.547379	NaN	2.571141
-67.494811	48.774291	NaN	28.041832	-116.269102	NaN	-95.536643
9.791171	88.621329	NaN	49.627297	-78.830159	NaN	-39.836126
5.434141	98.315643	NaN	85.320921	-92.881502	NaN	-79.886780
30.401777	80.442480	NaN	77.958785	-50.040703	NaN	-47.557008
-63.595576	12.757474	NaN	-28.477607	-76.353050	NaN	-35.117969
-0.514708	-112.584641	NaN	58.751213	112.069933	NaN	-59.265920
-102.639054	-459.692615	NaN	-1041.810661	357.053561	NaN	939.171608
3.605137	-306.071760	NaN	-87.339326	309.676897	NaN	90.944462
-92.015849	50.228976	NaN	71.410762	-142.244825	NaN	-163.426611
6.991682	-49.178782	NaN	-155.408428	56.170464	NaN	162.400110
-274.427777	87.420695	NaN	87.736170	-361.848472	NaN	-362.163947
3.658325	88.496702	NaN	90.207472	-84.838376	NaN	-86.549147
26.885111	12.165895	NaN	-170.543846	14.719216	NaN	197.428957
-5.876979	93.490901	NaN	4.564883	-99.367880	NaN	-10.441863
36.437323	-137.323463	NaN	-157.445704	173.760786	NaN	193.883027
40.789868	91.504867	NaN	73.888714	-50.714999	NaN	-33.098847
75.602453	77.999787	NaN	59.138862	-2.397334	NaN	16.463591
57.233928	92.790952	NaN	95.964091	-35.557024	NaN	-38.730163
54.913070	80.632741	NaN	85.651199	-25.719671	NaN	-30.738129
-16.940418	40.973422	NaN	-228.025401	-57.913840	NaN	211.084983
-42.303982	-48.021803	NaN	52.195732	5.717820	NaN	-94.499714
67.441721	79.304053	NaN	79.447335	-11.862332	NaN	-12.005614
-18.338055	-238.442251	NaN	-546.702709	220.104196	NaN	528.364654
-112.030632	-119.479933	NaN	-2.001876	7.449300	NaN	-110.028756
58.971082	58.430052	NaN	43.166274	0.541031	NaN	15.804808
66.853161	-490.882573	NaN	-227.939742	557.735734	NaN	294.792904
0.862041	59.183385	NaN	-69.063715	-58.321343	NaN	69.925756
25.273137	47.776472	NaN	-58.069952	-22.503336	NaN	83.343088
5.631341	81.672623	NaN	82.654625	-76.041282	NaN	-77.023284
-20.138896	53.131183	NaN	51.919767	-73.270079	NaN	-72.058663
-28.777041	96.335709	NaN	54.647165	-125.112750	NaN	-83.424206
-12.821909	57.736280	NaN	-48.253690	-70.558189	NaN	35.431781
-90.239224	37.269293	NaN	-136.034816	-127.508517	NaN	45.795592
65.402560	79.866282	NaN	-19.427530	-14.463722	NaN	84.830090
-88.574143	98.666585	NaN	95.856290	-187.240728	NaN	-184.430432
2.640449	81.696448	NaN	11.032368	-79.055999	NaN	-8.391920
48.361592	-59.860096	NaN	-504.750678	108.221688	NaN	553.112270
-88.928138	93.253429	NaN	76.768772	-182.181566	NaN	-165.696909
41.270057	54.317725	NaN	-11.063207	-13.047668	NaN	52.333265
-1.377486	5.993623	NaN	59.379872	-7.371109	NaN	-60.757358
-42.335690	20.507854	NaN	-45.702114	-62.843544	NaN	3.366424
-17.253166	85.898946	NaN	-51.918171	-103.152113	NaN	34.665005
24.443996	98.095213	NaN	45.002485	-73.651217	NaN	-20.558489
-4.029969	43.697451	NaN	-73.608008	-47.727419	NaN	69.578039
18.687834	88.197831	NaN	-24.476768	-69.509998	NaN	43.164601
-80.495421	75.638158	NaN	37.641234	-156.133579	NaN	-118.136655
7.947564	96.127413	NaN	91.936443	-88.179848	NaN	-83.988879
33.740898	75.377745	NaN	95.850470	-41.636846	NaN	-62.109572
19.616917	13.142823	NaN	64.497757	6.474095	NaN	-44.880840
46.729146	-142.735189	NaN	-1318.316778	189.464336	NaN	1365.045924
44.165610	91.081345	NaN	24.386519	-46.915735	NaN	19.779091
34.928684	10.989067	NaN	-18.195215	23.939617	NaN	53.123898
22.931891	85.921373	NaN	83.120441	-62.989482	NaN	-60.188550
-54.310583	90.625318	NaN	63.950089	-144.935901	NaN	-118.260673
67.888972	94.652838	NaN	-0.203503	-26.763867	NaN	68.092474
49.469483	-114.151718	NaN	-191.195615	163.621201	NaN	240.665098
-49.002920	66.689367	NaN	51.593203	-115.692288	NaN	-100.596123
47.279830	95.292528	NaN	87.939957	-48.012699	NaN	-40.660127
57.955195	-182.786596	NaN	-352.593772	240.741791	NaN	410.548966
45.927103	87.182122	NaN	81.902042	-41.255019	NaN	-35.974939
53.569768	66.327876	NaN	29.257358	-12.758108	NaN	24.312410
-191.716316	4.934554	NaN	61.593572	-196.650870	NaN	-253.309888
-22.824072	64.960083	NaN	-28.432494	-87.784155	NaN	5.608422
20.835300	79.735422	NaN	83.266878	-58.900122	NaN	-62.431579
-36.882857	39.225112	NaN	71.973898	-76.107969	NaN	-108.856755
32.586984	-84.030522	NaN	-73.779297	116.617505	NaN	106.366281
61.404179	2.394947	NaN	34.934187	59.009232	NaN	26.469991
86.887106	-329.680705	NaN	-69.269237	416.567811	NaN	156.156343
-192.415179	69.570949	NaN	70.521616	-261.986128	NaN	-262.936795
57.828093	72.824337	NaN	77.825344	-14.996243	NaN	-19.997250
45.246821	-26.506039	NaN	15.508223	71.752861	NaN	29.738599
8.594709	59.594592	NaN	-152.201654	-50.999883	NaN	160.796363
-135.683115	63.536543	NaN	73.438029	-199.219658	NaN	-209.121144
28.015074	21.312825	NaN	51.768894	6.702249	NaN	-23.753820
60.530591	71.184736	NaN	66.687239	-10.654146	NaN	-6.156648
3.376613	-150.380086	NaN	-322.616389	153.756698	NaN	325.993001
7.221183	90.041507	NaN	88.627915	-82.820324	NaN	-81.406732
-17.935648	0.383301	NaN	-20.209546	-18.318949	NaN	2.273898
-50.832305	93.047071	NaN	74.052026	-143.879377	NaN	-124.884331
53.079501	-2.451587	NaN	-75.811075	55.531088	NaN	128.890576
-20.522221	-423.062007	NaN	46.747691	402.539786	NaN	-67.269912
40.391796	85.021306	NaN	74.843201	-44.629510	NaN	-34.451405
0.778732	58.287027	NaN	-39.856393	-57.508296	NaN	40.635124
27.871814	93.541298	NaN	92.548815	-65.669484	NaN	-64.677001
4.538150	91.361661	NaN	94.177241	-86.823510	NaN	-89.639091
75.380871	13.440742	NaN	35.014846	61.940128	NaN	40.366024
35.174621	-102.467615	NaN	72.253720	137.642235	NaN	-37.079099
6.398434	42.819915	NaN	-8.422767	-36.421481	NaN	14.821201
-4.030479	-65.483634	NaN	53.974331	61.453154	NaN	-58.004810
58.514526	70.658601	NaN	74.122311	-12.144075	NaN	-15.607785
41.044609	27.805732	NaN	33.098090	13.238877	NaN	7.946519
-90.474997	-180.438592	NaN	-81.666019	89.963595	NaN	-8.808978
-44.151155	80.446450	NaN	58.131598	-124.597605	NaN	-102.282754
67.651347	5.760782	NaN	19.175150	61.890566	NaN	48.476197
38.608652	-114.228173	NaN	-64.140927	152.836825	NaN	102.749579
-77.649562	92.074737	NaN	74.538886	-169.724300	NaN	-152.188448
9.963562	38.559826	NaN	-13.448670	-28.596263	NaN	23.412232
58.312127	80.913082	NaN	39.736875	-22.600955	NaN	18.575252
-216.865653	52.824334	NaN	60.638029	-269.689986	NaN	-277.503682
-58.451123	74.709401	NaN	51.759634	-133.160525	NaN	-110.210758
-22.453596	69.717628	NaN	72.309501	-92.171223	NaN	-94.763096
25.901305	8.074223	NaN	-274.639596	17.827082	NaN	300.540901
-26.224540	-375.250909	NaN	40.632079	349.026369	NaN	-66.856620
-20.909273	63.755213	NaN	-2.304045	-84.664486	NaN	-18.605228
48.485299	-102.358314	NaN	-24.247749	150.843613	NaN	72.733048
-60.076876	94.599262	NaN	65.392124	-154.676138	NaN	-125.469000
72.942917	-339.419908	NaN	-592.717495	412.362825	NaN	665.660412
-113.681725	96.273760	NaN	88.229832	-209.955485	NaN	-201.911556
90.156064	24.646764	NaN	7.390662	65.509300	NaN	82.765403
-23.964352	-1.770013	NaN	-57.041282	-22.194339	NaN	33.076930
32.995017	79.688366	NaN	87.731993	-46.693349	NaN	-54.736976
-22.530488	-334.185307	NaN	-92.877995	311.654819	NaN	70.347507
-68.211190	34.521199	NaN	-66.724172	-102.732388	NaN	-1.487017
-18.702152	-492.827265	NaN	-144.965980	474.125113	NaN	126.263828
-12.350157	70.620508	NaN	34.683258	-82.970665	NaN	-47.033416
-19.950728	43.384966	NaN	80.440600	-63.335694	NaN	-100.391328
