# Supplementary material for: Combined Influences of Model Choice, Data Quality, and Data Quantity When Estimating Population Trends
Source: PLoS One. 2015 Jul 15;10(7):e0132255. doi: 10.1371/journal.pone.0132255 (PMC4503393; doi:10.1371/journal.pone.0132255)
Supplement: S1 Dataset — Files are organized by model type and by the input lambda value. (ZIP) [file pone.0132255.s002.zip › Hypothetical LH/sims_lambda_0_95/simulationOutput_0.95_0_0.5_0.3_5.xls]

Percent_Decline_True	Median_Percent_Decline_Matrix	Median_Percent_Decline_Matrix_stable	Median_Percent_Decline_Scalar	Difference_True_Matrix	Difference_True_Matrix_Stable	Difference_True_Scalar
52.472928	8.832455	NaN	-30.820649	43.640473	NaN	83.293577
78.120456	94.436790	NaN	86.461429	-16.316334	NaN	-8.340973
-23.587857	15.725630	NaN	-127.923447	-39.313487	NaN	104.335590
58.479079	70.838415	NaN	32.325228	-12.359336	NaN	26.153851
85.032579	65.315730	NaN	85.206368	19.716848	NaN	-0.173790
15.351546	92.583990	NaN	67.633364	-77.232445	NaN	-52.281818
32.181163	92.075248	NaN	5.507262	-59.894085	NaN	26.673901
63.137883	84.001105	NaN	65.341013	-20.863223	NaN	-2.203131
50.861979	29.096191	NaN	-15.268833	21.765789	NaN	66.130813
29.852263	-150.034012	NaN	-91.240919	179.886276	NaN	121.093182
85.098315	88.678335	NaN	84.563688	-3.580021	NaN	0.534626
64.806943	29.927320	NaN	-40.485960	34.879623	NaN	105.292902
6.315938	8.345320	NaN	-59.872501	-2.029382	NaN	66.188439
58.523310	90.867158	NaN	77.187981	-32.343847	NaN	-18.664670
20.056289	58.799629	NaN	-17.887311	-38.743340	NaN	37.943600
-3.265440	91.541252	NaN	77.722325	-94.806692	NaN	-80.987765
-6.996549	91.816035	NaN	89.691929	-98.812584	NaN	-96.688477
-37.151214	93.779189	NaN	77.379891	-130.930403	NaN	-114.531106
51.047909	74.180856	NaN	-19.316028	-23.132947	NaN	70.363938
53.233498	95.289476	NaN	85.581300	-42.055978	NaN	-32.347802
40.781063	67.273063	NaN	79.538926	-26.491999	NaN	-38.757863
11.772399	95.746384	NaN	68.899440	-83.973986	NaN	-57.127041
17.124423	85.695597	NaN	80.679990	-68.571174	NaN	-63.555567
61.743348	60.134711	NaN	-52.105813	1.608636	NaN	113.849160
53.624011	-147.833948	NaN	29.079960	201.457959	NaN	24.544051
40.875260	95.178498	NaN	82.401315	-54.303239	NaN	-41.526055
11.724509	94.714529	NaN	66.835239	-82.990020	NaN	-55.110730
80.725827	61.745693	NaN	21.186091	18.980135	NaN	59.539737
44.085060	89.602502	NaN	-5.723881	-45.517441	NaN	49.808941
1.338085	95.185886	NaN	41.052743	-93.847801	NaN	-39.714658
-47.045185	90.909616	NaN	-18.929123	-137.954801	NaN	-28.116062
33.790296	45.253736	NaN	81.660764	-11.463440	NaN	-47.870468
69.698915	-116.205946	NaN	-3.904379	185.904861	NaN	73.603294
58.426076	87.341834	NaN	64.925044	-28.915758	NaN	-6.498968
21.773734	39.052972	NaN	48.839706	-17.279237	NaN	-27.065972
77.232125	50.304481	NaN	55.435770	26.927644	NaN	21.796355
9.591509	92.329246	NaN	86.757721	-82.737736	NaN	-77.166212
-21.430184	63.147763	NaN	16.552924	-84.577947	NaN	-37.983108
50.787496	84.598734	NaN	25.067373	-33.811238	NaN	25.720123
45.524139	98.270071	NaN	32.385069	-52.745932	NaN	13.139070
63.966228	83.770791	NaN	90.143498	-19.804562	NaN	-26.177270
3.589244	88.410562	NaN	22.146709	-84.821318	NaN	-18.557465
-7.516691	71.332508	NaN	76.219411	-78.849199	NaN	-83.736102
52.006601	66.216804	NaN	-24.193258	-14.210203	NaN	76.199859
55.246049	96.205649	NaN	63.375369	-40.959600	NaN	-8.129320
45.263514	78.131426	NaN	55.131777	-32.867913	NaN	-9.868263
-56.838723	84.023299	NaN	71.799167	-140.862022	NaN	-128.637890
18.247868	93.828833	NaN	19.151795	-75.580965	NaN	-0.903927
28.807220	-2.041448	NaN	-10.831822	30.848669	NaN	39.639042
61.750105	65.317688	NaN	78.446889	-3.567583	NaN	-16.696783
84.242444	98.335679	NaN	88.007624	-14.093235	NaN	-3.765180
25.534205	84.474251	NaN	82.526692	-58.940046	NaN	-56.992487
93.282105	97.131948	NaN	47.769901	-3.849843	NaN	45.512204
27.437470	49.456182	NaN	-104.374659	-22.018712	NaN	131.812129
12.205559	51.984971	NaN	-22.817870	-39.779412	NaN	35.023429
80.559700	86.006168	NaN	-90.365013	-5.446467	NaN	170.924713
47.609652	66.732440	NaN	-5.290536	-19.122788	NaN	52.900188
62.948572	81.404422	NaN	70.032060	-18.455850	NaN	-7.083489
76.664502	30.064916	NaN	-3.993195	46.599587	NaN	80.657698
-28.242011	94.102464	NaN	72.630808	-122.344475	NaN	-100.872820
76.028319	91.377171	NaN	88.691784	-15.348852	NaN	-12.663465
78.654071	76.320965	NaN	4.214264	2.333105	NaN	74.439807
46.419854	90.393349	NaN	83.656927	-43.973495	NaN	-37.237073
81.743576	20.753708	NaN	-103.661383	60.989868	NaN	185.404958
34.262181	93.813642	NaN	-14.589286	-59.551461	NaN	48.851467
71.258623	81.439826	NaN	69.401516	-10.181203	NaN	1.857107
89.016838	86.472466	NaN	84.905443	2.544372	NaN	4.111395
63.055337	96.147310	NaN	82.857632	-33.091973	NaN	-19.802295
-11.815538	77.537628	NaN	0.916432	-89.353167	NaN	-12.731970
68.853946	29.053622	NaN	24.347774	39.800323	NaN	44.506172
64.018646	35.255419	NaN	-37.545988	28.763227	NaN	101.564634
40.436874	-111.255468	NaN	-224.080795	151.692342	NaN	264.517669
-19.275568	30.447933	NaN	-61.242340	-49.723501	NaN	41.966771
-76.924698	49.521012	NaN	-7.975900	-126.445710	NaN	-68.948798
84.078992	-66.218232	NaN	-63.041380	150.297224	NaN	147.120372
60.555553	98.616333	NaN	63.642888	-38.060780	NaN	-3.087335
83.208097	43.036896	NaN	-100.562753	40.171201	NaN	183.770850
-56.860618	75.633240	NaN	62.168610	-132.493858	NaN	-119.029228
59.246993	95.397104	NaN	91.878786	-36.150111	NaN	-32.631793
-13.122998	96.318312	NaN	89.716131	-109.441309	NaN	-102.839129
54.135290	78.928754	NaN	79.445422	-24.793464	NaN	-25.310132
27.225947	90.608185	NaN	-6.066467	-63.382239	NaN	33.292414
48.168391	91.766015	NaN	60.573624	-43.597624	NaN	-12.405233
28.203703	84.237277	NaN	60.480465	-56.033574	NaN	-32.276761
67.153888	73.930723	NaN	2.326174	-6.776835	NaN	64.827714
27.046800	84.679797	NaN	25.364226	-57.632996	NaN	1.682574
40.330948	40.817396	NaN	62.206491	-0.486448	NaN	-21.875543
36.985694	-37.341644	NaN	9.847299	74.327338	NaN	27.138394
5.842815	70.703550	NaN	2.098950	-64.860735	NaN	3.743865
69.533397	-52.589544	NaN	27.622044	122.122941	NaN	41.911354
85.413989	82.545035	NaN	92.654041	2.868954	NaN	-7.240051
-1.363468	88.763994	NaN	91.347183	-90.127462	NaN	-92.710651
-20.201896	57.216800	NaN	34.480510	-77.418696	NaN	-54.682406
57.808991	70.209866	NaN	61.316187	-12.400875	NaN	-3.507195
-2.874251	-4.235043	NaN	-16.262226	1.360792	NaN	13.387975
71.795695	94.764086	NaN	83.783029	-22.968392	NaN	-11.987334
-9.051764	43.645291	NaN	-48.794653	-52.697056	NaN	39.742888
68.661219	89.155151	NaN	90.001608	-20.493932	NaN	-21.340389
54.188561	83.601179	NaN	-30.498827	-29.412618	NaN	84.687388
70.305036	8.571436	NaN	-81.818992	61.733599	NaN	152.124028
18.142442	-81.874806	NaN	24.721941	100.017247	NaN	-6.579499
1.890802	87.736309	NaN	22.879317	-85.845508	NaN	-20.988515
75.966368	82.541295	NaN	78.979059	-6.574927	NaN	-3.012692
88.643750	-3.325872	NaN	21.902432	91.969622	NaN	66.741318
77.983742	67.884148	NaN	15.039502	10.099594	NaN	62.944241
80.052367	97.923233	NaN	87.447490	-17.870867	NaN	-7.395124
52.111417	-34.919506	NaN	-93.087239	87.030923	NaN	145.198655
83.542625	86.358419	NaN	66.433239	-2.815794	NaN	17.109387
90.443186	59.760464	NaN	26.349670	30.682722	NaN	64.093516
47.016487	72.515975	NaN	5.531404	-25.499488	NaN	41.485083
-23.107002	56.924721	NaN	-2.442704	-80.031723	NaN	-20.664298
25.452512	80.440961	NaN	76.657907	-54.988449	NaN	-51.205395
48.736810	86.972705	NaN	47.228215	-38.235895	NaN	1.508596
76.193383	69.698761	NaN	58.676401	6.494623	NaN	17.516982
71.406010	83.498017	NaN	67.218058	-12.092008	NaN	4.187951
24.814054	-195.079021	NaN	-299.888213	219.893075	NaN	324.702268
66.449119	98.026352	NaN	85.204948	-31.577233	NaN	-18.755829
57.560750	96.123184	NaN	81.025392	-38.562434	NaN	-23.464641
-54.907559	51.804220	NaN	30.754518	-106.711779	NaN	-85.662077
52.100948	-68.091231	NaN	-16.977502	120.192179	NaN	69.078450
-13.257052	94.926889	NaN	89.322044	-108.183941	NaN	-102.579096
81.615194	82.361661	NaN	24.714540	-0.746467	NaN	56.900653
-24.183906	93.503177	NaN	86.102228	-117.687083	NaN	-110.286134
74.163763	-45.907882	NaN	-233.252045	120.071645	NaN	307.415808
23.296815	73.989065	NaN	69.716741	-50.692250	NaN	-46.419926
35.458035	66.397958	NaN	70.247745	-30.939923	NaN	-34.789710
75.476173	96.740770	NaN	96.340292	-21.264597	NaN	-20.864119
39.909006	84.582147	NaN	77.837466	-44.673142	NaN	-37.928460
3.046955	11.685644	NaN	10.944159	-8.638688	NaN	-7.897203
-0.621624	32.556212	NaN	43.468673	-33.177836	NaN	-44.090298
40.984892	-270.788298	NaN	-251.023463	311.773190	NaN	292.008355
48.024055	64.915949	NaN	-25.805346	-16.891894	NaN	73.829401
-5.302241	55.055012	NaN	45.002128	-60.357253	NaN	-50.304369
84.105278	91.747677	NaN	74.322945	-7.642399	NaN	9.782333
65.973435	77.180398	NaN	71.450478	-11.206963	NaN	-5.477043
8.340337	71.133890	NaN	57.809155	-62.793553	NaN	-49.468818
33.470581	-200.840307	NaN	-18.922623	234.310888	NaN	52.393205
46.355221	-20.493318	NaN	25.067210	66.848539	NaN	21.288011
42.754673	91.008080	NaN	83.062556	-48.253406	NaN	-40.307882
63.424169	67.984280	NaN	-23.839175	-4.560111	NaN	87.263344
83.045782	97.980599	NaN	76.366181	-14.934817	NaN	6.679601
36.714584	-9.881957	NaN	30.314893	46.596541	NaN	6.399691
23.712189	79.701227	NaN	63.577375	-55.989038	NaN	-39.865185
75.570599	43.902680	NaN	72.866217	31.667919	NaN	2.704383
-53.809186	77.419697	NaN	-83.623263	-131.228883	NaN	29.814077
69.365098	66.430798	NaN	34.483262	2.934299	NaN	34.881835
40.523167	-99.242320	NaN	-183.071507	139.765486	NaN	223.594673
58.070870	76.930422	NaN	85.151771	-18.859551	NaN	-27.080901
29.746579	77.502628	NaN	80.876549	-47.756049	NaN	-51.129970
32.956908	-93.011427	NaN	45.384264	125.968334	NaN	-12.427356
19.646394	97.294015	NaN	88.945261	-77.647621	NaN	-69.298867
45.387208	94.617277	NaN	62.055634	-49.230069	NaN	-16.668426
18.021462	29.532472	NaN	27.744350	-11.511011	NaN	-9.722888
53.482255	-114.405403	NaN	-156.750142	167.887657	NaN	210.232397
74.096992	37.525106	NaN	43.991499	36.571886	NaN	30.105493
42.973970	96.163856	NaN	85.780095	-53.189887	NaN	-42.806126
59.781597	84.839628	NaN	42.479476	-25.058031	NaN	17.302121
76.904441	82.739628	NaN	74.443381	-5.835187	NaN	2.461060
32.270629	92.675131	NaN	61.560182	-60.404502	NaN	-29.289553
54.925319	25.989779	NaN	30.002771	28.935540	NaN	24.922548
38.646352	74.201944	NaN	67.206878	-35.555592	NaN	-28.560526
73.163803	77.693823	NaN	51.174144	-4.530020	NaN	21.989658
51.375269	96.491936	NaN	93.962483	-45.116667	NaN	-42.587214
64.167716	43.490335	NaN	34.476293	20.677381	NaN	29.691423
82.676012	93.879900	NaN	-16.966202	-11.203888	NaN	99.642214
53.419592	79.515116	NaN	43.733629	-26.095523	NaN	9.685963
83.106995	83.891369	NaN	58.963710	-0.784374	NaN	24.143285
53.254881	0.555033	NaN	49.510415	52.699848	NaN	3.744466
48.443649	87.748663	NaN	59.741033	-39.305013	NaN	-11.297384
84.348885	97.921753	NaN	92.521567	-13.572868	NaN	-8.172682
57.559853	-308.180544	NaN	-13.309092	365.740397	NaN	70.868945
47.691044	33.760898	NaN	-277.457458	13.930146	NaN	325.148501
65.183935	-132.561783	NaN	29.973888	197.745718	NaN	35.210047
63.422855	78.152245	NaN	68.355426	-14.729390	NaN	-4.932571
51.400453	59.056977	NaN	59.855356	-7.656524	NaN	-8.454903
76.510072	86.086234	NaN	89.474126	-9.576163	NaN	-12.964054
78.153157	49.975992	NaN	-28.162116	28.177165	NaN	106.315273
54.684757	34.475401	NaN	-85.949609	20.209357	NaN	140.634366
53.813488	67.846384	NaN	21.395169	-14.032895	NaN	32.418320
6.649630	-236.428651	NaN	-79.727132	243.078281	NaN	86.376763
55.709385	85.565786	NaN	85.888141	-29.856401	NaN	-30.178756
70.929730	97.685509	NaN	82.566710	-26.755780	NaN	-11.636980
26.660085	93.422185	NaN	83.829426	-66.762100	NaN	-57.169340
90.861816	95.558748	NaN	73.717767	-4.696932	NaN	17.144048
47.621608	92.284813	NaN	73.422872	-44.663205	NaN	-25.801264
12.723323	87.921653	NaN	97.273917	-75.198330	NaN	-84.550594
24.672396	86.289310	NaN	24.888037	-61.616914	NaN	-0.215641
58.448379	-69.442567	NaN	39.750865	127.890946	NaN	18.697513
45.192859	91.345391	NaN	36.442296	-46.152533	NaN	8.750563
62.799885	56.734654	NaN	-36.629853	6.065230	NaN	99.429738
87.683678	62.845706	NaN	2.120104	24.837972	NaN	85.563574
57.653353	91.919945	NaN	77.833889	-34.266591	NaN	-20.180536
31.723239	74.463820	NaN	73.385820	-42.740580	NaN	-41.662581
-32.570261	82.696757	NaN	11.282448	-115.267018	NaN	-43.852709
28.351555	62.673094	NaN	76.891638	-34.321539	NaN	-48.540083
51.404059	-70.247348	NaN	-21.337379	121.651407	NaN	72.741438
67.510861	41.410407	NaN	60.784372	26.100454	NaN	6.726490
60.283414	65.294805	NaN	84.074313	-5.011392	NaN	-23.790899
-49.592455	68.033087	NaN	43.434596	-117.625543	NaN	-93.027052
83.465358	93.439994	NaN	84.880923	-9.974636	NaN	-1.415565
54.851658	9.881941	NaN	73.639611	44.969718	NaN	-18.787952
62.381633	63.818164	NaN	-56.269081	-1.436531	NaN	118.650714
33.424736	44.512666	NaN	70.996961	-11.087930	NaN	-37.572225
-100.501471	92.310026	NaN	61.979119	-192.811497	NaN	-162.480590
62.409389	63.880086	NaN	52.408762	-1.470697	NaN	10.000627
-2.760540	78.771170	NaN	8.407585	-81.531710	NaN	-11.168125
-1.607290	79.992740	NaN	-149.899895	-81.600030	NaN	148.292605
67.221651	71.272782	NaN	5.358401	-4.051131	NaN	61.863250
68.946951	79.618694	NaN	-75.505965	-10.671742	NaN	144.452917
19.377010	93.725892	NaN	79.800434	-74.348882	NaN	-60.423424
65.783736	45.034910	NaN	80.515111	20.748827	NaN	-14.731374
-0.597375	-571.399685	NaN	-170.377967	570.802310	NaN	169.780593
71.117497	91.418968	NaN	81.931523	-20.301471	NaN	-10.814026
72.294049	94.158268	NaN	89.306124	-21.864219	NaN	-17.012075
60.875680	79.452022	NaN	20.002167	-18.576342	NaN	40.873513
28.378740	42.940741	NaN	-22.295822	-14.562001	NaN	50.674562
-38.106334	88.235389	NaN	88.486707	-126.341723	NaN	-126.593042
67.649283	84.059092	NaN	-83.731518	-16.409809	NaN	151.380801
82.971338	54.899827	NaN	0.810692	28.071511	NaN	82.160646
89.486586	82.091070	NaN	70.639858	7.395516	NaN	18.846728
36.362175	58.510456	NaN	59.595632	-22.148280	NaN	-23.233456
87.038683	28.758297	NaN	79.759177	58.280386	NaN	7.279506
38.115952	74.825776	NaN	80.102939	-36.709824	NaN	-41.986987
-45.083643	88.207555	NaN	80.960574	-133.291197	NaN	-126.044217
69.887469	47.812677	NaN	-47.953129	22.074792	NaN	117.840598
81.627496	74.896209	NaN	-8.781503	6.731287	NaN	90.408999
53.336156	50.145662	NaN	-6.447484	3.190494	NaN	59.783640
42.363634	85.413444	NaN	13.025903	-43.049809	NaN	29.337731
31.937155	-38.858592	NaN	31.813204	70.795747	NaN	0.123950
52.331528	87.614402	NaN	72.447937	-35.282873	NaN	-20.116408
39.708756	70.323506	NaN	-12.809074	-30.614750	NaN	52.517830
23.788726	96.825357	NaN	67.130203	-73.036632	NaN	-43.341478
-60.090964	43.545807	NaN	61.924954	-103.636770	NaN	-122.015918
63.604889	71.816379	NaN	73.630651	-8.211490	NaN	-10.025762
63.362912	83.558478	NaN	17.796991	-20.195566	NaN	45.565922
41.393339	93.861895	NaN	95.712008	-52.468556	NaN	-54.318668
-44.472001	89.423503	NaN	78.655419	-133.895504	NaN	-123.127420
42.509781	60.436710	NaN	46.196306	-17.926929	NaN	-3.686525
63.229206	77.213838	NaN	-171.518362	-13.984632	NaN	234.747568
31.852140	30.408771	NaN	67.067081	1.443369	NaN	-35.214941
77.580891	-231.045935	NaN	-371.404511	308.626826	NaN	448.985402
38.870976	47.140501	NaN	36.972529	-8.269526	NaN	1.898447
33.669306	49.464449	NaN	52.151540	-15.795144	NaN	-18.482234
42.501500	95.378063	NaN	87.096699	-52.876562	NaN	-44.595198
61.446196	95.150411	NaN	83.253182	-33.704215	NaN	-21.806986
53.058385	-5.819510	NaN	-31.132258	58.877895	NaN	84.190643
46.005427	91.562533	NaN	73.815941	-45.557106	NaN	-27.810514
-37.907922	61.378579	NaN	64.164863	-99.286501	NaN	-102.072785
69.562807	2.719068	NaN	-36.502526	66.843739	NaN	106.065333
75.767553	84.466116	NaN	69.272738	-8.698562	NaN	6.494816
18.088444	86.727169	NaN	62.330955	-68.638725	NaN	-44.242510
-29.324735	65.667319	NaN	-37.833380	-94.992054	NaN	8.508645
-138.407691	-84.205044	NaN	-26.080569	-54.202647	NaN	-112.327122
54.045341	24.952821	NaN	-193.495939	29.092521	NaN	247.541281
74.846417	75.466705	NaN	56.929611	-0.620288	NaN	17.916806
-59.413402	79.752680	NaN	66.893274	-139.166082	NaN	-126.306676
94.905709	47.625138	NaN	-96.125287	47.280571	NaN	191.030996
-7.985271	89.776875	NaN	74.961684	-97.762146	NaN	-82.946956
31.343247	34.782118	NaN	89.269642	-3.438872	NaN	-57.926395
-60.135490	82.731515	NaN	44.747148	-142.867005	NaN	-104.882637
29.266418	63.324281	NaN	0.843994	-34.057864	NaN	28.422424
1.451026	59.612198	NaN	36.947850	-58.161172	NaN	-35.496823
23.529692	93.399713	NaN	90.310407	-69.870021	NaN	-66.780715
77.145680	-570.816118	NaN	-50.885720	647.961798	NaN	128.031400
66.774204	82.624492	NaN	60.564868	-15.850288	NaN	6.209336
84.533427	98.470183	NaN	41.747890	-13.936756	NaN	42.785537
-9.499705	68.553577	NaN	71.952590	-78.053282	NaN	-81.452295
74.173628	-42.286895	NaN	11.676863	116.460524	NaN	62.496766
69.628928	25.540385	NaN	47.676413	44.088543	NaN	21.952515
38.964457	21.425056	NaN	36.834844	17.539401	NaN	2.129613
21.079874	56.412789	NaN	53.724179	-35.332915	NaN	-32.644305
75.591368	97.751548	NaN	38.437685	-22.160180	NaN	37.153683
36.902304	98.428497	NaN	92.974553	-61.526192	NaN	-56.072249
68.919788	62.674332	NaN	67.674987	6.245457	NaN	1.244801
19.357313	78.870264	NaN	62.080819	-59.512950	NaN	-42.723505
34.811820	69.260430	NaN	69.690528	-34.448610	NaN	-34.878708
42.791949	81.865362	NaN	92.830388	-39.073413	NaN	-50.038439
34.341153	75.961720	NaN	47.687465	-41.620567	NaN	-13.346312
57.606006	7.750524	NaN	-51.284767	49.855482	NaN	108.890774
23.569440	76.365959	NaN	-80.002358	-52.796519	NaN	103.571799
39.038601	79.138656	NaN	58.208768	-40.100055	NaN	-19.170167
59.180139	69.969458	NaN	-101.745524	-10.789318	NaN	160.925663
34.838579	94.277201	NaN	79.751672	-59.438622	NaN	-44.913092
45.921125	87.241078	NaN	77.934218	-41.319953	NaN	-32.013094
-5.369191	64.172781	NaN	-39.599008	-69.541972	NaN	34.229817
66.264885	94.581322	NaN	72.039983	-28.316437	NaN	-5.775098
85.990365	68.875899	NaN	49.929191	17.114466	NaN	36.061173
8.698273	66.423336	NaN	-16.162870	-57.725063	NaN	24.861143
-84.511920	15.046425	NaN	67.065060	-99.558344	NaN	-151.576980
63.729713	-12.157517	NaN	50.682458	75.887230	NaN	13.047255
-75.090904	90.973343	NaN	90.047555	-166.064247	NaN	-165.138459
65.326644	49.290904	NaN	39.728867	16.035740	NaN	25.597777
86.645567	69.732432	NaN	70.894589	16.913134	NaN	15.750978
53.208392	70.630829	NaN	56.989350	-17.422437	NaN	-3.780957
61.289169	55.535207	NaN	59.038552	5.753962	NaN	2.250618
-5.263987	96.872281	NaN	83.441668	-102.136268	NaN	-88.705654
57.989497	57.834792	NaN	72.303650	0.154705	NaN	-14.314153
-79.682710	85.063599	NaN	13.396157	-164.746308	NaN	-93.078867
63.543379	69.731736	NaN	-21.990890	-6.188358	NaN	85.534269
47.059354	-52.908349	NaN	-124.294586	99.967703	NaN	171.353940
29.026985	35.133696	NaN	29.764449	-6.106711	NaN	-0.737464
33.690309	96.931697	NaN	88.051599	-63.241388	NaN	-54.361290
-0.283542	64.778380	NaN	76.731276	-65.061922	NaN	-77.014818
-38.484994	64.651718	NaN	61.630963	-103.136712	NaN	-100.115957
35.874654	89.097687	NaN	81.886762	-53.223033	NaN	-46.012108
-32.590981	38.944396	NaN	67.512107	-71.535377	NaN	-100.103088
65.850468	23.127592	NaN	-78.913242	42.722876	NaN	144.763710
78.850543	87.481604	NaN	40.548495	-8.631061	NaN	38.302048
83.899456	88.548045	NaN	1.246670	-4.648589	NaN	82.652786
77.593323	6.465875	NaN	14.307693	71.127448	NaN	63.285631
53.551750	91.978757	NaN	46.148169	-38.427008	NaN	7.403581
30.689569	-62.050846	NaN	55.940347	92.740416	NaN	-25.250778
-59.224435	69.910222	NaN	67.272222	-129.134658	NaN	-126.496658
32.992457	98.674205	NaN	81.441573	-65.681748	NaN	-48.449116
72.874391	7.099222	NaN	-81.030157	65.775170	NaN	153.904549
80.233275	32.332600	NaN	-2.878257	47.900675	NaN	83.111532
65.283108	88.996364	NaN	85.553726	-23.713256	NaN	-20.270618
-15.061092	65.096922	NaN	65.198291	-80.158014	NaN	-80.259384
38.829714	66.056201	NaN	33.469118	-27.226487	NaN	5.360596
37.244870	88.020426	NaN	95.819654	-50.775556	NaN	-58.574784
0.375088	-61.792113	NaN	16.776356	62.167202	NaN	-16.401268
74.342970	93.675332	NaN	75.127064	-19.332362	NaN	-0.784094
52.694250	87.625253	NaN	69.806417	-34.931003	NaN	-17.112167
31.692611	-25.352372	NaN	-238.505626	57.044983	NaN	270.198237
61.233678	91.768566	NaN	61.217253	-30.534888	NaN	0.016425
61.328981	53.036412	NaN	65.319624	8.292569	NaN	-3.990643
83.665045	86.462800	NaN	93.959410	-2.797755	NaN	-10.294364
52.582280	39.054614	NaN	-98.810448	13.527667	NaN	151.392728
27.175280	70.399712	NaN	-120.298472	-43.224433	NaN	147.473751
93.479419	21.486132	NaN	-137.077562	71.993287	NaN	230.556980
30.690036	91.287964	NaN	77.301456	-60.597928	NaN	-46.611420
67.212925	94.048961	NaN	48.665396	-26.836036	NaN	18.547529
73.603299	53.464905	NaN	-46.102484	20.138395	NaN	119.705783
61.750765	91.487513	NaN	78.360754	-29.736749	NaN	-16.609989
66.126252	71.021032	NaN	57.177057	-4.894780	NaN	8.949196
23.127019	27.147944	NaN	56.457424	-4.020925	NaN	-33.330405
38.935685	88.329233	NaN	85.414850	-49.393548	NaN	-46.479165
57.602127	60.064956	NaN	86.452155	-2.462828	NaN	-28.850027
62.574359	-80.003166	NaN	-336.175759	142.577525	NaN	398.750118
45.417422	89.135462	NaN	83.438369	-43.718040	NaN	-38.020947
-9.364624	3.463066	NaN	-20.502831	-12.827689	NaN	11.138207
23.859344	93.672547	NaN	30.996037	-69.813203	NaN	-7.136693
49.523035	93.574690	NaN	86.371893	-44.051654	NaN	-36.848857
60.470198	86.311899	NaN	59.784080	-25.841701	NaN	0.686118
-3.633546	69.901847	NaN	-3.209093	-73.535393	NaN	-0.424452
47.035414	56.969535	NaN	66.333732	-9.934121	NaN	-19.298319
70.232948	5.841898	NaN	-1.242350	64.391050	NaN	71.475297
-18.519662	79.558055	NaN	44.889808	-98.077717	NaN	-63.409470
-68.570947	91.865216	NaN	90.855759	-160.436163	NaN	-159.426706
69.989933	76.610498	NaN	-46.660597	-6.620565	NaN	116.650530
26.576135	71.120714	NaN	93.015222	-44.544579	NaN	-66.439087
31.675912	76.492923	NaN	82.595904	-44.817012	NaN	-50.919992
78.327604	-20.591947	NaN	24.312479	98.919551	NaN	54.015126
34.211939	98.545433	NaN	81.794895	-64.333493	NaN	-47.582956
37.021597	24.179574	NaN	70.896775	12.842023	NaN	-33.875178
66.187740	40.708803	NaN	18.902811	25.478937	NaN	47.284929
-83.059414	-168.762102	NaN	-328.014217	85.702689	NaN	244.954803
42.811506	97.036541	NaN	73.058197	-54.225035	NaN	-30.246691
82.660981	57.548927	NaN	-15.342190	25.112054	NaN	98.003171
33.688166	90.647742	NaN	56.518127	-56.959576	NaN	-22.829961
64.652208	87.904901	NaN	84.204063	-23.252693	NaN	-19.551855
85.424387	21.878095	NaN	-18.530773	63.546292	NaN	103.955159
78.493654	57.770596	NaN	10.864631	20.723058	NaN	67.629023
22.222322	42.182996	NaN	79.618462	-19.960674	NaN	-57.396140
79.495456	80.789128	NaN	86.547454	-1.293672	NaN	-7.051998
-3.099680	71.107041	NaN	57.296794	-74.206721	NaN	-60.396473
74.236531	79.466833	NaN	73.958547	-5.230302	NaN	0.277984
87.414697	2.415243	NaN	63.055312	84.999454	NaN	24.359386
24.741024	49.911775	NaN	83.467239	-25.170751	NaN	-58.726215
75.177376	86.468380	NaN	90.527865	-11.291005	NaN	-15.350489
31.680608	-41.005661	NaN	-62.807789	72.686269	NaN	94.488397
13.320034	94.533349	NaN	82.538752	-81.213315	NaN	-69.218718
48.947949	97.999900	NaN	93.847094	-49.051950	NaN	-44.899144
41.872951	31.843298	NaN	-17.771024	10.029653	NaN	59.643975
-20.457456	87.833383	NaN	68.812855	-108.290839	NaN	-89.270311
51.427227	94.364778	NaN	95.591332	-42.937551	NaN	-44.164105
59.442141	83.145130	NaN	65.537907	-23.702989	NaN	-6.095766
92.128369	38.333846	NaN	75.784049	53.794523	NaN	16.344320
62.834255	60.373111	NaN	-57.843543	2.461145	NaN	120.677798
45.353768	-47.551725	NaN	-45.842302	92.905492	NaN	91.196070
33.056399	15.453924	NaN	59.792541	17.602475	NaN	-26.736141
-45.424503	95.616592	NaN	92.634064	-141.041094	NaN	-138.058566
38.695637	-41.685966	NaN	-124.330591	80.381603	NaN	163.026228
73.352468	98.286099	NaN	97.306636	-24.933631	NaN	-23.954167
65.674223	47.057871	NaN	27.790920	18.616352	NaN	37.883303
48.467875	80.525138	NaN	77.950672	-32.057263	NaN	-29.482798
16.591897	67.739595	NaN	46.814578	-51.147698	NaN	-30.222681
83.672686	-33.529866	NaN	12.507749	117.202552	NaN	71.164937
69.828677	48.244677	NaN	21.650607	21.584000	NaN	48.178069
87.958753	-22.928489	NaN	-217.807834	110.887242	NaN	305.766587
68.373305	88.298739	NaN	85.915114	-19.925435	NaN	-17.541809
59.741925	69.895855	NaN	86.142919	-10.153930	NaN	-26.400994
72.464964	-2.467077	NaN	-382.815909	74.932042	NaN	455.280873
2.675803	23.138041	NaN	0.030814	-20.462238	NaN	2.644989
85.408515	96.170040	NaN	94.647869	-10.761524	NaN	-9.239353
65.283042	-12.308824	NaN	6.780022	77.591866	NaN	58.503020
82.965941	0.113913	NaN	-146.310151	82.852028	NaN	229.276092
-16.234978	98.768726	NaN	74.874257	-115.003705	NaN	-91.109236
6.724018	-56.815902	NaN	28.208463	63.539920	NaN	-21.484445
68.048997	85.580933	NaN	-1.808656	-17.531936	NaN	69.857653
-22.471398	88.341938	NaN	89.384655	-110.813336	NaN	-111.856053
38.195943	-37.348970	NaN	-7.143506	75.544913	NaN	45.339449
81.941366	-94.760117	NaN	-161.006518	176.701483	NaN	242.947884
30.959819	85.338553	NaN	74.244865	-54.378734	NaN	-43.285046
-187.814918	66.251818	NaN	-79.699426	-254.066736	NaN	-108.115492
64.142382	95.781342	NaN	76.122178	-31.638960	NaN	-11.979796
85.225286	82.376529	NaN	75.231837	2.848757	NaN	9.993449
8.753251	96.246808	NaN	13.386877	-87.493557	NaN	-4.633627
64.349692	93.754241	NaN	32.976734	-29.404549	NaN	31.372958
33.615679	89.616837	NaN	65.313537	-56.001158	NaN	-31.697858
50.796022	-35.549476	NaN	-238.097566	86.345499	NaN	288.893588
32.018891	25.439217	NaN	69.584123	6.579674	NaN	-37.565233
82.132626	96.431509	NaN	79.602571	-14.298883	NaN	2.530055
24.183329	80.789088	NaN	77.256181	-56.605760	NaN	-53.072852
36.928634	55.172799	NaN	-40.521082	-18.244165	NaN	77.449716
60.328123	67.710650	NaN	87.888094	-7.382528	NaN	-27.559972
57.080232	97.022932	NaN	-148.042624	-39.942700	NaN	205.122856
60.663871	72.461159	NaN	90.852009	-11.797287	NaN	-30.188138
10.932552	88.952409	NaN	63.791465	-78.019856	NaN	-52.858912
70.982613	-28.731199	NaN	85.029334	99.713812	NaN	-14.046721
46.250185	-0.786514	NaN	-3.651274	47.036699	NaN	49.901460
76.908967	-27.936850	NaN	47.449401	104.845817	NaN	29.459567
39.203275	92.806596	NaN	33.271766	-53.603321	NaN	5.931509
-45.515365	76.392702	NaN	70.883609	-121.908068	NaN	-116.398975
62.517600	80.469346	NaN	53.353674	-17.951746	NaN	9.163926
70.525152	-84.817755	NaN	-62.463431	155.342907	NaN	132.988583
9.977560	33.603964	NaN	85.020882	-23.626405	NaN	-75.043322
-15.299182	78.206788	NaN	61.374171	-93.505970	NaN	-76.673353
55.304516	87.575355	NaN	-23.139528	-32.270839	NaN	78.444044
74.666113	89.963781	NaN	49.507400	-15.297668	NaN	25.158713
77.271844	77.281694	NaN	-10.297655	-0.009850	NaN	87.569499
39.622282	97.085489	NaN	87.570025	-57.463207	NaN	-47.947743
80.936948	-41.262140	NaN	-76.334606	122.199088	NaN	157.271554
66.442188	93.481709	NaN	89.817001	-27.039521	NaN	-23.374813
34.681026	74.147000	NaN	26.236752	-39.465975	NaN	8.444274
86.320938	78.255985	NaN	-19.804717	8.064953	NaN	106.125655
38.623933	91.576338	NaN	78.937215	-52.952405	NaN	-40.313282
64.241141	89.495262	NaN	70.424300	-25.254121	NaN	-6.183160
59.133581	94.005630	NaN	91.680622	-34.872048	NaN	-32.547041
67.705553	85.781085	NaN	46.041893	-18.075532	NaN	21.663660
25.564231	26.594193	NaN	22.543845	-1.029962	NaN	3.020386
60.678100	92.283061	NaN	94.363062	-31.604961	NaN	-33.684961
5.997513	70.824262	NaN	70.902965	-64.826749	NaN	-64.905451
77.920857	74.405960	NaN	34.024578	3.514896	NaN	43.896278
53.506183	65.379767	NaN	60.433887	-11.873584	NaN	-6.927704
80.408405	-19.004493	NaN	30.619506	99.412898	NaN	49.788898
77.618462	98.283591	NaN	94.111191	-20.665128	NaN	-16.492729
88.306402	86.137693	NaN	66.532192	2.168709	NaN	21.774210
-13.635828	91.060727	NaN	91.540748	-104.696554	NaN	-105.176575
83.071145	89.748016	NaN	86.655238	-6.676872	NaN	-3.584093
5.783400	63.167887	NaN	5.142317	-57.384487	NaN	0.641082
28.311140	33.984017	NaN	27.884661	-5.672877	NaN	0.426479
85.649500	97.819736	NaN	96.817715	-12.170236	NaN	-11.168214
64.197409	60.976110	NaN	52.071601	3.221299	NaN	12.125808
64.449332	24.714704	NaN	-198.711793	39.734628	NaN	263.161125
-82.865836	96.958969	NaN	87.500702	-179.824805	NaN	-170.366538
-34.404438	93.277168	NaN	79.004684	-127.681606	NaN	-113.409122
44.514521	94.634985	NaN	60.263754	-50.120464	NaN	-15.749233
-141.277887	-4.684422	NaN	53.331475	-136.593465	NaN	-194.609362
69.930399	45.849672	NaN	29.812556	24.080726	NaN	40.117843
55.890015	-13.151208	NaN	1.953043	69.041223	NaN	53.936972
45.572065	71.787106	NaN	35.533364	-26.215040	NaN	10.038701
65.112631	67.514749	NaN	69.436474	-2.402118	NaN	-4.323843
66.431883	57.402165	NaN	54.321766	9.029718	NaN	12.110117
57.170449	9.108673	NaN	57.430224	48.061776	NaN	-0.259775
51.987101	12.025849	NaN	-44.137356	39.961252	NaN	96.124457
50.695413	-34.929782	NaN	-64.833442	85.625195	NaN	115.528855
86.733020	96.002481	NaN	78.159791	-9.269461	NaN	8.573229
47.047903	-24.311326	NaN	-3.550639	71.359229	NaN	50.598542
37.836130	80.982719	NaN	26.111409	-43.146589	NaN	11.724721
17.278825	93.449975	NaN	45.495383	-76.171150	NaN	-28.216558
-18.558959	92.818459	NaN	95.780676	-111.377418	NaN	-114.339635
16.249925	95.726385	NaN	84.353169	-79.476460	NaN	-68.103244
89.278251	60.827364	NaN	68.083263	28.450887	NaN	21.194988
49.740562	39.197404	NaN	46.503675	10.543159	NaN	3.236888
-16.920422	94.573856	NaN	92.651794	-111.494278	NaN	-109.572217
38.814997	82.199743	NaN	72.735898	-43.384746	NaN	-33.920901
76.301407	-299.215621	NaN	-53.568901	375.517027	NaN	129.870308
45.591006	-86.706138	NaN	81.311754	132.297143	NaN	-35.720748
-37.359416	70.605661	NaN	78.014319	-107.965077	NaN	-115.373735
59.019410	-19.147499	NaN	17.829577	78.166910	NaN	41.189833
21.522081	55.478257	NaN	-9.954138	-33.956175	NaN	31.476219
64.171915	27.104624	NaN	-113.459579	37.067291	NaN	177.631495
36.624481	98.204818	NaN	92.149503	-61.580337	NaN	-55.525022
29.547925	-321.117005	NaN	-257.899797	350.664930	NaN	287.447721
38.771221	87.301598	NaN	92.453273	-48.530376	NaN	-53.682051
76.931336	71.262045	NaN	-2.119231	5.669291	NaN	79.050567
78.283982	45.476266	NaN	-18.577715	32.807716	NaN	96.861697
72.106854	40.396882	NaN	-1.606701	31.709972	NaN	73.713556
86.291085	-410.178619	NaN	-10.347832	496.469704	NaN	96.638917
-75.236353	85.764510	NaN	71.519846	-161.000863	NaN	-146.756199
29.306398	98.095791	NaN	52.522492	-68.789393	NaN	-23.216094
6.157807	79.504449	NaN	73.989165	-73.346641	NaN	-67.831358
59.496396	10.350902	NaN	-48.934651	49.145494	NaN	108.431047
68.153809	87.461275	NaN	57.606342	-19.307467	NaN	10.547467
-2.046221	92.312807	NaN	70.063640	-94.359029	NaN	-72.109862
23.113895	49.848493	NaN	78.870938	-26.734597	NaN	-55.757043
16.161648	45.021149	NaN	23.237113	-28.859502	NaN	-7.075465
40.186987	66.527917	NaN	50.161191	-26.340930	NaN	-9.974204
77.083606	50.954853	NaN	-125.331865	26.128752	NaN	202.415471
60.540715	78.588953	NaN	60.009170	-18.048238	NaN	0.531544
-15.356562	74.437698	NaN	39.790570	-89.794260	NaN	-55.147132
72.406712	81.081677	NaN	73.003161	-8.674965	NaN	-0.596449
-15.413624	95.048433	NaN	92.622471	-110.462056	NaN	-108.036095
47.170091	84.534918	NaN	33.542566	-37.364827	NaN	13.627525
33.030963	97.577878	NaN	82.108333	-64.546915	NaN	-49.077371
33.613323	49.982077	NaN	-11.361052	-16.368754	NaN	44.974375
-91.736024	84.306739	NaN	60.614962	-176.042764	NaN	-152.350987
34.517535	65.880000	NaN	-43.343212	-31.362466	NaN	77.860747
-80.815635	-178.258661	NaN	-624.111031	97.443025	NaN	543.295396
44.998512	-61.327913	NaN	-5.712605	106.326425	NaN	50.711117
-49.455028	74.726558	NaN	-175.448755	-124.181585	NaN	125.993727
90.350295	39.813031	NaN	82.065676	50.537264	NaN	8.284619
-12.679033	54.156655	NaN	50.182204	-66.835688	NaN	-62.861238
18.293758	68.655938	NaN	-209.266937	-50.362181	NaN	227.560694
-4.639522	76.138009	NaN	-93.410471	-80.777532	NaN	88.770948
57.187649	98.620958	NaN	96.330786	-41.433309	NaN	-39.143137
61.933077	38.471986	NaN	53.077267	23.461091	NaN	8.855810
40.611604	60.285565	NaN	74.981726	-19.673961	NaN	-34.370121
81.269893	71.196523	NaN	80.784870	10.073371	NaN	0.485024
55.432583	69.187087	NaN	86.403959	-13.754504	NaN	-30.971376
46.863506	33.845962	NaN	77.638045	13.017543	NaN	-30.774540
76.055948	97.020575	NaN	95.794863	-20.964627	NaN	-19.738915
81.324441	97.474402	NaN	3.397428	-16.149961	NaN	77.927013
75.074733	74.162479	NaN	90.602181	0.912254	NaN	-15.527448
82.106383	92.956415	NaN	77.795921	-10.850032	NaN	4.310462
77.689187	-175.949002	NaN	16.992218	253.638188	NaN	60.696968
73.832100	67.907887	NaN	85.928752	5.924213	NaN	-12.096653
42.508626	75.197442	NaN	42.126847	-32.688816	NaN	0.381779
45.750180	81.319672	NaN	31.730930	-35.569492	NaN	14.019250
48.711724	84.714396	NaN	58.252076	-36.002671	NaN	-9.540352
73.318864	70.571271	NaN	60.463039	2.747594	NaN	12.855825
73.562260	71.499910	NaN	67.540028	2.062350	NaN	6.022232
33.426599	84.726570	NaN	-29.319819	-51.299970	NaN	62.746418
-115.219937	64.641588	NaN	9.852501	-179.861525	NaN	-125.072438
68.477636	-1.583344	NaN	28.884442	70.060980	NaN	39.593195
69.148329	82.557669	NaN	17.645283	-13.409340	NaN	51.503045
42.664421	82.300927	NaN	85.391847	-39.636506	NaN	-42.727426
-15.503517	90.333307	NaN	80.711889	-105.836824	NaN	-96.215406
44.342046	56.009088	NaN	53.171451	-11.667042	NaN	-8.829406
89.244431	79.447301	NaN	77.467064	9.797131	NaN	11.777367
84.498159	59.575097	NaN	63.114242	24.923062	NaN	21.383917
-85.648018	79.614146	NaN	16.946695	-165.262164	NaN	-102.594713
76.502444	-28.514770	NaN	76.967895	105.017214	NaN	-0.465451
48.620845	83.872999	NaN	83.905682	-35.252154	NaN	-35.284837
93.538371	25.378880	NaN	-39.872531	68.159491	NaN	133.410902
81.595528	84.554227	NaN	66.177143	-2.958700	NaN	15.418384
76.673492	69.170407	NaN	68.461969	7.503085	NaN	8.211523
61.675054	51.048709	NaN	13.013291	10.626345	NaN	48.661763
62.440873	88.762440	NaN	48.972202	-26.321566	NaN	13.468671
67.358554	80.421420	NaN	1.600822	-13.062867	NaN	65.757732
75.191851	76.938486	NaN	65.945590	-1.746635	NaN	9.246261
24.913295	55.487311	NaN	-1.230305	-30.574016	NaN	26.143600
43.206166	11.194887	NaN	-41.714304	32.011279	NaN	84.920470
52.836179	97.828012	NaN	83.100832	-44.991833	NaN	-30.264653
61.528079	73.763952	NaN	31.864380	-12.235873	NaN	29.663699
-26.463903	83.640388	NaN	74.077903	-110.104290	NaN	-100.541805
35.823447	29.518549	NaN	78.191048	6.304898	NaN	-42.367601
50.469590	93.020737	NaN	70.128253	-42.551147	NaN	-19.658663
40.781319	7.762105	NaN	69.600364	33.019214	NaN	-28.819045
58.998471	-3.959545	NaN	-298.828965	62.958016	NaN	357.827436
48.383056	-42.212347	NaN	-90.231493	90.595402	NaN	138.614548
16.920713	78.102783	NaN	-9.659003	-61.182070	NaN	26.579716
74.350109	48.392310	NaN	65.889872	25.957799	NaN	8.460237
91.645453	45.320691	NaN	-35.042968	46.324762	NaN	126.688421
46.589868	84.639523	NaN	89.381114	-38.049655	NaN	-42.791246
83.070107	92.317094	NaN	91.555243	-9.246987	NaN	-8.485136
67.534550	96.010732	NaN	35.340585	-28.476182	NaN	32.193965
83.168280	82.407122	NaN	44.998279	0.761158	NaN	38.170000
61.773548	38.732432	NaN	-2.170187	23.041115	NaN	63.943734
-82.330827	50.631752	NaN	-288.125150	-132.962578	NaN	205.794323
33.532383	81.615831	NaN	47.570791	-48.083447	NaN	-14.038408
74.815336	81.836562	NaN	84.004269	-7.021226	NaN	-9.188933
-217.143997	32.486000	NaN	29.187873	-249.629997	NaN	-246.331870
93.740848	97.809644	NaN	89.088635	-4.068796	NaN	4.652212
34.766250	0.564602	NaN	43.054531	34.201648	NaN	-8.288281
76.035056	94.873475	NaN	89.924023	-18.838419	NaN	-13.888967
32.897730	73.742555	NaN	34.031301	-40.844825	NaN	-1.133571
-62.079869	15.130543	NaN	-82.597436	-77.210411	NaN	20.517567
47.300337	21.307815	NaN	-231.421836	25.992523	NaN	278.722174
70.342870	67.340034	NaN	-152.220362	3.002836	NaN	222.563232
79.553683	94.647543	NaN	93.463242	-15.093860	NaN	-13.909559
79.898823	98.857735	NaN	89.740191	-18.958913	NaN	-9.841369
75.588410	71.996516	NaN	-514.933356	3.591893	NaN	590.521765
73.377975	53.005195	NaN	10.376781	20.372781	NaN	63.001194
55.236349	96.910746	NaN	80.908330	-41.674397	NaN	-25.671981
68.275893	-99.837736	NaN	-12.911943	168.113629	NaN	81.187836
-95.307578	48.492449	NaN	-73.214969	-143.800027	NaN	-22.092609
32.649912	83.688975	NaN	55.466356	-51.039063	NaN	-22.816444
22.889553	46.879717	NaN	24.265754	-23.990164	NaN	-1.376201
46.036294	-68.656125	NaN	28.780488	114.692419	NaN	17.255806
80.752699	86.502626	NaN	87.059388	-5.749927	NaN	-6.306689
28.490880	-16.209425	NaN	-24.029057	44.700304	NaN	52.519937
17.730972	57.557878	NaN	-111.058059	-39.826906	NaN	128.789030
58.033707	33.222051	NaN	84.945676	24.811656	NaN	-26.911970
78.317707	89.552746	NaN	90.084411	-11.235039	NaN	-11.766704
58.758644	78.085909	NaN	68.320163	-19.327265	NaN	-9.561520
73.828483	95.153796	NaN	90.069611	-21.325312	NaN	-16.241127
86.938685	81.741429	NaN	91.677630	5.197256	NaN	-4.738945
-51.621263	37.420325	NaN	0.417796	-89.041587	NaN	-52.039059
33.866447	68.643816	NaN	90.163615	-34.777369	NaN	-56.297167
83.919846	57.938341	NaN	27.736427	25.981504	NaN	56.183418
47.124837	-484.291768	NaN	-498.587241	531.416605	NaN	545.712079
79.034604	92.390121	NaN	37.473324	-13.355517	NaN	41.561280
-33.658134	-97.669895	NaN	-99.552987	64.011761	NaN	65.894853
85.943052	-121.430316	NaN	5.958469	207.373368	NaN	79.984583
85.466321	87.397556	NaN	94.665063	-1.931235	NaN	-9.198742
71.771632	80.712388	NaN	24.909960	-8.940755	NaN	46.861673
64.117427	90.847648	NaN	73.032495	-26.730222	NaN	-8.915068
57.694357	60.926497	NaN	23.471782	-3.232140	NaN	34.222575
62.971680	79.699168	NaN	90.818129	-16.727488	NaN	-27.846449
44.896668	75.647903	NaN	62.539365	-30.751235	NaN	-17.642697
35.936284	21.068837	NaN	-39.411662	14.867447	NaN	75.347946
34.086821	4.410578	NaN	31.582850	29.676243	NaN	2.503971
71.364694	92.332738	NaN	85.374796	-20.968044	NaN	-14.010102
51.412394	91.282709	NaN	76.415079	-39.870315	NaN	-25.002685
65.317703	79.759663	NaN	-25.002439	-14.441961	NaN	90.320142
-6.559910	92.448340	NaN	79.170723	-99.008250	NaN	-85.730633
9.301379	88.964258	NaN	88.548363	-79.662880	NaN	-79.246985
85.113202	9.789338	NaN	-8.805024	75.323864	NaN	93.918226
59.257953	81.751819	NaN	75.219359	-22.493866	NaN	-15.961406
59.010702	78.328339	NaN	87.975251	-19.317638	NaN	-28.964549
43.385346	79.468567	NaN	0.109573	-36.083221	NaN	43.275773
58.703083	1.922520	NaN	4.542830	56.780563	NaN	54.160253
42.829331	70.029003	NaN	28.091009	-27.199672	NaN	14.738322
46.214929	51.107109	NaN	-128.824311	-4.892179	NaN	175.039240
65.816528	48.912321	NaN	-67.784270	16.904207	NaN	133.600798
16.704627	41.171502	NaN	19.320393	-24.466875	NaN	-2.615767
34.248244	49.771397	NaN	28.942752	-15.523153	NaN	5.305492
72.405390	82.637939	NaN	-402.998036	-10.232549	NaN	475.403426
79.818212	44.139829	NaN	56.035919	35.678382	NaN	23.782293
75.021259	-18.282476	NaN	-13.543311	93.303735	NaN	88.564570
49.365651	75.865530	NaN	48.736020	-26.499879	NaN	0.629631
71.078920	64.374303	NaN	-11.249451	6.704617	NaN	82.328371
54.437773	89.586035	NaN	54.977093	-35.148262	NaN	-0.539320
8.570213	90.873447	NaN	78.310746	-82.303234	NaN	-69.740533
-46.997029	-30.263752	NaN	-151.284582	-16.733277	NaN	104.287553
45.706810	-12.270871	NaN	-134.096842	57.977681	NaN	179.803651
-9.105217	3.203564	NaN	-88.171887	-12.308781	NaN	79.066670
79.634212	76.717117	NaN	52.459922	2.917096	NaN	27.174291
-0.748673	68.454262	NaN	-8.548828	-69.202936	NaN	7.800155
60.369484	62.926386	NaN	22.211089	-2.556902	NaN	38.158395
-43.983833	89.529764	NaN	89.260178	-133.513597	NaN	-133.244011
83.601655	91.885486	NaN	80.595717	-8.283831	NaN	3.005938
60.391303	-54.741907	NaN	30.704030	115.133210	NaN	29.687273
13.903491	82.549367	NaN	-5.952897	-68.645876	NaN	19.856388
60.593644	49.090908	NaN	-51.781610	11.502736	NaN	112.375254
29.468995	77.946366	NaN	83.038438	-48.477371	NaN	-53.569443
65.021553	18.557988	NaN	2.925929	46.463565	NaN	62.095624
61.926021	81.847334	NaN	-36.002823	-19.921314	NaN	97.928843
53.521744	80.069738	NaN	88.374001	-26.547994	NaN	-34.852258
38.453281	95.098155	NaN	80.024867	-56.644874	NaN	-41.571587
49.138735	79.785835	NaN	68.860302	-30.647100	NaN	-19.721567
71.790619	36.043190	NaN	-11.092886	35.747428	NaN	82.883505
8.618247	82.505855	NaN	70.542819	-73.887607	NaN	-61.924572
64.546870	34.151986	NaN	11.787523	30.394885	NaN	52.759347
46.738488	80.879707	NaN	79.413845	-34.141218	NaN	-32.675356
78.239745	90.110806	NaN	42.871533	-11.871061	NaN	35.368212
3.064330	50.083543	NaN	91.733707	-47.019212	NaN	-88.669377
71.230066	73.523902	NaN	50.140395	-2.293836	NaN	21.089671
78.375388	77.724878	NaN	59.463055	0.650510	NaN	18.912332
69.102885	-0.416266	NaN	14.654638	69.519151	NaN	54.448247
-82.914320	96.522928	NaN	91.281378	-179.437248	NaN	-174.195698
-26.722881	84.918630	NaN	91.091800	-111.641511	NaN	-117.814681
64.625087	90.750457	NaN	85.282774	-26.125369	NaN	-20.657686
52.544874	43.670930	NaN	-57.511740	8.873944	NaN	110.056614
73.549999	99.681408	NaN	83.300635	-26.131409	NaN	-9.750636
42.306378	-43.860756	NaN	-0.588096	86.167134	NaN	42.894474
41.589850	57.189472	NaN	61.633140	-15.599622	NaN	-20.043289
82.706973	-6.719781	NaN	46.609546	89.426753	NaN	36.097426
54.235638	78.884259	NaN	83.576122	-24.648622	NaN	-29.340485
31.606024	76.980799	NaN	22.516849	-45.374775	NaN	9.089175
17.286595	-0.535880	NaN	-102.859594	17.822476	NaN	120.146189
52.000485	81.984637	NaN	68.850999	-29.984152	NaN	-16.850514
42.692163	83.760956	NaN	31.731694	-41.068793	NaN	10.960469
75.138587	-10.227865	NaN	28.188380	85.366452	NaN	46.950207
75.872440	85.174638	NaN	52.926243	-9.302198	NaN	22.946197
24.564060	55.484475	NaN	30.193113	-30.920416	NaN	-5.629053
14.679251	-1.225569	NaN	-55.726862	15.904820	NaN	70.406113
71.423293	70.743723	NaN	25.724567	0.679570	NaN	45.698727
48.978222	75.512868	NaN	60.472257	-26.534646	NaN	-11.494036
80.315252	82.972495	NaN	45.123869	-2.657244	NaN	35.191382
67.424894	52.951981	NaN	-64.385227	14.472914	NaN	131.810121
38.807086	61.393343	NaN	57.576859	-22.586257	NaN	-18.769773
45.460592	32.743280	NaN	-141.581333	12.717312	NaN	187.041925
-35.246082	39.730442	NaN	-65.616512	-74.976524	NaN	30.370430
54.937157	75.104054	NaN	34.005880	-20.166897	NaN	20.931277
-32.964764	-43.866598	NaN	-98.558368	10.901834	NaN	65.593604
9.165010	-90.989903	NaN	-312.401757	100.154914	NaN	321.566767
49.523414	94.474523	NaN	44.014167	-44.951109	NaN	5.509247
62.697043	94.612550	NaN	96.920521	-31.915507	NaN	-34.223477
4.742488	17.108865	NaN	-62.099120	-12.366376	NaN	66.841608
43.886101	68.404917	NaN	68.340841	-24.518816	NaN	-24.454740
71.023348	31.842841	NaN	45.951986	39.180507	NaN	25.071362
62.475580	54.574041	NaN	-44.214666	7.901540	NaN	106.690246
79.908915	48.137495	NaN	-2.329370	31.771420	NaN	82.238285
21.945850	59.868249	NaN	17.086501	-37.922399	NaN	4.859349
78.653667	63.028143	NaN	60.330567	15.625524	NaN	18.323100
83.808773	24.111822	NaN	-176.465423	59.696950	NaN	260.274196
30.851835	42.210916	NaN	-87.819854	-11.359080	NaN	118.671689
61.005479	93.873872	NaN	45.090241	-32.868393	NaN	15.915237
1.196990	86.255778	NaN	57.215397	-85.058788	NaN	-56.018407
13.203166	-137.638879	NaN	-397.855494	150.842045	NaN	411.058659
58.936431	95.240587	NaN	88.611524	-36.304156	NaN	-29.675093
-109.848098	64.701952	NaN	-79.703802	-174.550050	NaN	-30.144296
15.744475	98.371086	NaN	62.440780	-82.626611	NaN	-46.696305
44.437555	62.473985	NaN	90.011806	-18.036430	NaN	-45.574251
36.042880	49.699377	NaN	62.980552	-13.656497	NaN	-26.937672
-9.834135	85.565431	NaN	12.089913	-95.399566	NaN	-21.924048
69.821497	-15.468188	NaN	-44.579275	85.289685	NaN	114.400772
27.234190	93.740650	NaN	96.116021	-66.506460	NaN	-68.881832
27.247658	61.365983	NaN	72.777113	-34.118325	NaN	-45.529455
51.475425	84.492175	NaN	73.943327	-33.016750	NaN	-22.467902
28.704813	94.580063	NaN	65.059500	-65.875250	NaN	-36.354687
66.246871	-69.714877	NaN	-100.365517	135.961748	NaN	166.612388
52.610134	-372.625430	NaN	-22.604294	425.235565	NaN	75.214428
9.006973	51.287167	NaN	4.627931	-42.280193	NaN	4.379042
57.103379	-36.183718	NaN	-84.821467	93.287097	NaN	141.924846
67.672635	86.627481	NaN	64.796127	-18.954846	NaN	2.876508
57.951841	-46.372438	NaN	57.697408	104.324279	NaN	0.254433
-22.729267	79.848890	NaN	8.040925	-102.578157	NaN	-30.770192
41.800131	91.263564	NaN	79.519891	-49.463433	NaN	-37.719760
81.596797	50.838182	NaN	1.749177	30.758615	NaN	79.847620
76.264650	45.447822	NaN	50.999759	30.816828	NaN	25.264891
28.680363	54.097226	NaN	10.820934	-25.416863	NaN	17.859429
20.017740	57.627656	NaN	44.378655	-37.609915	NaN	-24.360915
76.482274	96.815438	NaN	35.628857	-20.333164	NaN	40.853417
82.801998	77.329513	NaN	73.351582	5.472485	NaN	9.450415
61.410347	41.100342	NaN	-14.910614	20.310006	NaN	76.320961
76.266307	95.111338	NaN	86.901698	-18.845031	NaN	-10.635391
52.217667	82.826335	NaN	61.558960	-30.608669	NaN	-9.341293
8.418760	34.523009	NaN	-8.110246	-26.104248	NaN	16.529007
59.063692	94.650371	NaN	84.435691	-35.586679	NaN	-25.371999
75.722301	8.700918	NaN	71.895666	67.021384	NaN	3.826635
85.724596	-156.491432	NaN	16.420326	242.216028	NaN	69.304270
63.621788	24.231603	NaN	-26.041481	39.390184	NaN	89.663269
-14.704356	82.145830	NaN	8.446210	-96.850186	NaN	-23.150566
32.108144	77.097317	NaN	63.202680	-44.989174	NaN	-31.094537
61.955510	65.857298	NaN	-11.060958	-3.901788	NaN	73.016468
38.437621	97.383369	NaN	63.550095	-58.945748	NaN	-25.112475
29.351371	86.331970	NaN	92.104754	-56.980599	NaN	-62.753383
67.165981	78.408485	NaN	72.737700	-11.242503	NaN	-5.571719
-7.413898	97.266977	NaN	88.582047	-104.680875	NaN	-95.995944
75.193295	88.757180	NaN	89.818339	-13.563885	NaN	-14.625044
87.595760	83.651926	NaN	87.342732	3.943834	NaN	0.253028
2.246356	70.959040	NaN	42.949620	-68.712684	NaN	-40.703264
63.314396	98.608458	NaN	51.000542	-35.294062	NaN	12.313854
52.573189	67.558655	NaN	60.845828	-14.985465	NaN	-8.272639
23.018232	72.835598	NaN	80.332868	-49.817367	NaN	-57.314636
42.709331	83.210002	NaN	31.358551	-40.500671	NaN	11.350781
35.878144	31.888616	NaN	20.902225	3.989528	NaN	14.975919
0.082604	85.002976	NaN	68.041345	-84.920373	NaN	-67.958742
-75.909739	60.424694	NaN	56.788217	-136.334433	NaN	-132.697956
-3.525397	97.879002	NaN	89.832139	-101.404400	NaN	-93.357536
57.206056	36.700830	NaN	58.468576	20.505226	NaN	-1.262521
89.220720	69.776010	NaN	73.598953	19.444710	NaN	15.621767
70.996723	76.681550	NaN	14.039225	-5.684827	NaN	56.957498
60.064702	97.682800	NaN	69.233462	-37.618097	NaN	-9.168760
69.404828	67.681301	NaN	53.842015	1.723527	NaN	15.562813
-16.639236	82.622419	NaN	57.595696	-99.261655	NaN	-74.234933
65.584224	94.348129	NaN	63.398782	-28.763906	NaN	2.185441
-8.977790	80.954555	NaN	77.490081	-89.932345	NaN	-86.467870
-51.946140	75.921470	NaN	-20.828423	-127.867610	NaN	-31.117717
67.316230	92.036188	NaN	88.204712	-24.719958	NaN	-20.888482
-35.374468	84.767746	NaN	76.899644	-120.142214	NaN	-112.274111
65.345418	59.871397	NaN	54.607038	5.474020	NaN	10.738380
-48.107747	-71.978638	NaN	50.980665	23.870890	NaN	-99.088412
23.501344	33.980623	NaN	54.916017	-10.479279	NaN	-31.414673
75.381169	96.249444	NaN	52.612683	-20.868275	NaN	22.768486
35.165459	95.431235	NaN	78.188801	-60.265776	NaN	-43.023342
64.484534	60.159854	NaN	22.969162	4.324681	NaN	41.515373
16.713766	65.658743	NaN	72.980147	-48.944977	NaN	-56.266380
42.608009	86.822801	NaN	-31.258884	-44.214792	NaN	73.866893
47.975001	45.328317	NaN	49.348578	2.646683	NaN	-1.373577
50.095759	91.385497	NaN	91.173446	-41.289738	NaN	-41.077687
80.568169	92.835407	NaN	63.378000	-12.267238	NaN	17.190168
13.356101	93.032641	NaN	92.204658	-79.676540	NaN	-78.848557
-49.192430	71.438444	NaN	69.607964	-120.630874	NaN	-118.800395
89.076020	91.764433	NaN	71.678597	-2.688413	NaN	17.397423
22.494581	-146.386533	NaN	-59.916346	168.881114	NaN	82.410927
81.228377	96.528472	NaN	88.972500	-15.300095	NaN	-7.744123
24.759056	51.013922	NaN	-6.192620	-26.254867	NaN	30.951676
49.940221	33.952017	NaN	-18.708856	15.988204	NaN	68.649077
-39.058606	52.270020	NaN	33.912651	-91.328626	NaN	-72.971257
30.493883	-0.141664	NaN	-4.580481	30.635548	NaN	35.074364
15.702864	92.453761	NaN	79.391780	-76.750897	NaN	-63.688916
76.211246	-203.505745	NaN	-44.598343	279.716990	NaN	120.809589
56.326701	61.584521	NaN	-425.156105	-5.257821	NaN	481.482805
56.665626	94.457137	NaN	91.459452	-37.791512	NaN	-34.793826
-19.101203	69.749662	NaN	24.474633	-88.850866	NaN	-43.575837
-17.782740	52.867039	NaN	64.057130	-70.649779	NaN	-81.839870
77.253462	95.727298	NaN	72.563851	-18.473835	NaN	4.689612
47.902630	-38.772837	NaN	-444.239277	86.675466	NaN	492.141907
14.533609	78.647189	NaN	84.985452	-64.113579	NaN	-70.451842
17.460541	82.262227	NaN	58.235967	-64.801686	NaN	-40.775426
19.235392	97.688440	NaN	67.080654	-78.453047	NaN	-47.845262
10.998182	-50.862141	NaN	-108.677722	61.860323	NaN	119.675904
52.407788	-313.710003	NaN	-153.040195	366.117791	NaN	205.447983
74.784267	57.120153	NaN	-89.155203	17.664114	NaN	163.939469
72.170054	67.127795	NaN	-27.081524	5.042259	NaN	99.251578
-24.658918	89.865577	NaN	-8.116166	-114.524495	NaN	-16.542751
48.399507	10.559201	NaN	48.720022	37.840306	NaN	-0.320515
81.507252	76.447376	NaN	59.978154	5.059875	NaN	21.529098
25.716420	50.795656	NaN	40.542457	-25.079236	NaN	-14.826038
-27.510221	93.982224	NaN	39.159334	-121.492445	NaN	-66.669555
-98.042487	78.488856	NaN	92.789664	-176.531343	NaN	-190.832151
13.549567	66.507209	NaN	84.496080	-52.957642	NaN	-70.946513
76.477405	-1297.694583	NaN	-316.808999	1374.171988	NaN	393.286404
85.148544	73.261392	NaN	58.739094	11.887152	NaN	26.409450
83.771084	67.501129	NaN	90.708718	16.269955	NaN	-6.937634
53.911103	95.398183	NaN	93.743473	-41.487081	NaN	-39.832370
1.101366	36.961303	NaN	55.994528	-35.859938	NaN	-54.893162
47.038758	86.374621	NaN	54.921498	-39.335863	NaN	-7.882740
71.711435	-107.566137	NaN	-58.025275	179.277572	NaN	129.736710
28.495672	-10.196878	NaN	-106.862936	38.692550	NaN	135.358608
23.599325	1.832901	NaN	-62.812172	21.766424	NaN	86.411497
81.402451	73.293640	NaN	-109.334346	8.108811	NaN	190.736797
15.722040	96.681850	NaN	73.267455	-80.959810	NaN	-57.545415
58.557337	27.435534	NaN	-197.106726	31.121804	NaN	255.664064
71.405317	35.381897	NaN	-18.039294	36.023420	NaN	89.444611
79.910728	-774.528321	NaN	-206.953706	854.439049	NaN	286.864434
-4.595021	5.982799	NaN	39.599669	-10.577821	NaN	-44.194690
89.742234	76.655420	NaN	75.207601	13.086813	NaN	14.534633
9.454388	68.324291	NaN	50.576474	-58.869903	NaN	-41.122086
55.117853	-102.942607	NaN	-158.973955	158.060460	NaN	214.091808
20.095498	59.455084	NaN	69.105307	-39.359586	NaN	-49.009808
65.846212	76.928915	NaN	86.695125	-11.082702	NaN	-20.848913
88.350724	80.837151	NaN	-2.316531	7.513573	NaN	90.667255
64.445534	27.575510	NaN	90.911060	36.870024	NaN	-26.465526
64.868913	-49.210437	NaN	35.712931	114.079350	NaN	29.155982
36.723525	61.630858	NaN	-21.196720	-24.907333	NaN	57.920245
8.727110	75.623514	NaN	25.584839	-66.896404	NaN	-16.857730
10.839475	44.992298	NaN	63.131426	-34.152823	NaN	-52.291951
-37.291453	90.411153	NaN	-16.727735	-127.702606	NaN	-20.563718
66.180940	99.401818	NaN	33.792700	-33.220879	NaN	32.388239
60.107232	94.688442	NaN	46.253191	-34.581210	NaN	13.854042
-7.377411	37.445940	NaN	-529.350625	-44.823351	NaN	521.973214
56.005204	94.236709	NaN	85.345206	-38.231505	NaN	-29.340001
71.653460	-142.569327	NaN	11.026716	214.222787	NaN	60.626744
87.330175	30.872723	NaN	63.032824	56.457452	NaN	24.297350
-39.770827	35.456056	NaN	64.653560	-75.226883	NaN	-104.424387
-19.903422	-83.969192	NaN	15.851113	64.065770	NaN	-35.754536
36.269137	80.538645	NaN	16.010759	-44.269508	NaN	20.258378
4.777319	63.422744	NaN	42.345654	-58.645425	NaN	-37.568335
31.640518	67.151412	NaN	74.814977	-35.510893	NaN	-43.174458
72.478026	57.966463	NaN	10.752690	14.511563	NaN	61.725337
51.346476	98.666204	NaN	86.569819	-47.319727	NaN	-35.223343
55.693071	80.545480	NaN	14.915510	-24.852408	NaN	40.777561
-43.981417	89.924709	NaN	52.233205	-133.906126	NaN	-96.214622
71.909122	98.869575	NaN	94.088207	-26.960453	NaN	-22.179086
69.214119	74.419305	NaN	63.699690	-5.205186	NaN	5.514429
9.168335	96.497361	NaN	83.821377	-87.329026	NaN	-74.653042
-78.067618	76.029678	NaN	16.591313	-154.097295	NaN	-94.658931
89.345527	91.948778	NaN	67.755695	-2.603252	NaN	21.589832
10.586570	65.216001	NaN	75.427710	-54.629431	NaN	-64.841140
45.696647	95.665722	NaN	96.224526	-49.969075	NaN	-50.527879
-40.274723	46.825582	NaN	44.060339	-87.100305	NaN	-84.335062
76.479895	82.415224	NaN	86.275431	-5.935329	NaN	-9.795535
69.959216	97.095002	NaN	64.698483	-27.135786	NaN	5.260733
51.083020	88.514852	NaN	91.629826	-37.431831	NaN	-40.546806
10.296729	70.931114	NaN	60.261393	-60.634385	NaN	-49.964664
39.451212	-70.769217	NaN	-23.624471	110.220430	NaN	63.075683
44.880185	88.411462	NaN	36.503838	-43.531276	NaN	8.376348
37.097889	44.165159	NaN	62.295870	-7.067270	NaN	-25.197981
39.247673	97.596710	NaN	22.061097	-58.349037	NaN	17.186576
75.002528	14.155129	NaN	-364.803241	60.847399	NaN	439.805769
81.272991	27.470899	NaN	40.579870	53.802093	NaN	40.693121
50.232608	91.204947	NaN	94.189838	-40.972339	NaN	-43.957231
61.794164	98.224114	NaN	95.929416	-36.429951	NaN	-34.135252
80.294681	86.858245	NaN	-16.537876	-6.563563	NaN	96.832558
38.636532	86.281311	NaN	60.894894	-47.644779	NaN	-22.258362
64.258656	-176.103406	NaN	46.718133	240.362062	NaN	17.540523
76.008943	88.052604	NaN	87.964981	-12.043661	NaN	-11.956038
34.339274	86.366381	NaN	84.421456	-52.027106	NaN	-50.082182
38.801580	-58.696909	NaN	40.007224	97.498489	NaN	-1.205644
58.290250	86.275779	NaN	54.495769	-27.985529	NaN	3.794481
-68.570379	90.709827	NaN	27.718163	-159.280206	NaN	-96.288542
64.085986	83.788669	NaN	82.438675	-19.702684	NaN	-18.352690
70.251684	79.841909	NaN	-51.037222	-9.590225	NaN	121.288906
35.282639	60.892590	NaN	50.496158	-25.609950	NaN	-15.213519
18.743561	-147.296955	NaN	-346.973359	166.040516	NaN	365.716921
75.365837	9.890249	NaN	-145.427486	65.475588	NaN	220.793323
53.420726	92.762838	NaN	52.900358	-39.342112	NaN	0.520368
15.213733	-18.144009	NaN	-98.812059	33.357741	NaN	114.025791
18.027949	81.260377	NaN	52.524595	-63.232428	NaN	-34.496646
5.575165	-164.504706	NaN	-279.036860	170.079871	NaN	284.612025
63.177759	52.924669	NaN	35.147556	10.253090	NaN	28.030204
45.495504	94.721210	NaN	89.486805	-49.225706	NaN	-43.991301
26.410784	8.853587	NaN	42.586532	17.557198	NaN	-16.175748
67.311113	87.177857	NaN	60.158678	-19.866744	NaN	7.152436
56.767752	69.806631	NaN	-34.074179	-13.038879	NaN	90.841931
-124.783187	88.607183	NaN	93.459991	-213.390370	NaN	-218.243178
13.326688	93.966482	NaN	87.797251	-80.639794	NaN	-74.470563
16.907742	89.094358	NaN	32.807079	-72.186616	NaN	-15.899337
75.729705	-482.746779	NaN	-57.580302	558.476484	NaN	133.310007
24.895301	53.824232	NaN	67.571892	-28.928931	NaN	-42.676590
31.502699	49.935866	NaN	6.310593	-18.433167	NaN	25.192106
80.875795	81.141259	NaN	78.415067	-0.265464	NaN	2.460728
-27.551545	73.664354	NaN	-211.638931	-101.215899	NaN	184.087386
0.841072	-78.051580	NaN	-28.973273	78.892652	NaN	29.814344
26.358788	86.294459	NaN	87.165094	-59.935671	NaN	-60.806306
43.131063	89.391002	NaN	73.436873	-46.259939	NaN	-30.305810
65.121526	98.290079	NaN	97.472679	-33.168552	NaN	-32.351153
60.882277	91.077267	NaN	18.137840	-30.194990	NaN	42.744437
18.158464	72.788528	NaN	41.300141	-54.630064	NaN	-23.141677
63.532441	66.481540	NaN	63.108296	-2.949099	NaN	0.424145
44.516642	90.233569	NaN	51.461539	-45.716927	NaN	-6.944897
27.891215	84.161938	NaN	69.857500	-56.270724	NaN	-41.966286
49.254512	95.979496	NaN	71.930898	-46.724983	NaN	-22.676386
27.090343	47.164811	NaN	68.982653	-20.074469	NaN	-41.892311
62.392312	34.835864	NaN	80.792696	27.556448	NaN	-18.400384
49.486847	43.341740	NaN	-115.958103	6.145107	NaN	165.444950
63.917897	-63.828129	NaN	-30.617928	127.746027	NaN	94.535826
57.137603	95.684415	NaN	93.367307	-38.546812	NaN	-36.229704
88.287683	-39.470099	NaN	20.963491	127.757782	NaN	67.324192
72.015074	58.677859	NaN	-0.220580	13.337215	NaN	72.235654
-154.282297	83.673093	NaN	92.685819	-237.955390	NaN	-246.968115
65.145407	71.601100	NaN	50.188845	-6.455692	NaN	14.956562
24.449616	-20.749511	NaN	48.881269	45.199127	NaN	-24.431653
72.195093	96.087183	NaN	87.767067	-23.892090	NaN	-15.571974
65.662132	80.101981	NaN	-34.416207	-14.439849	NaN	100.078339
21.633484	39.774075	NaN	-50.586055	-18.140591	NaN	72.219539
62.035734	92.865037	NaN	78.333326	-30.829303	NaN	-16.297592
62.446108	99.395549	NaN	95.163846	-36.949441	NaN	-32.717738
-13.668964	96.727760	NaN	88.918271	-110.396724	NaN	-102.587236
82.862387	93.450174	NaN	73.875867	-10.587788	NaN	8.986520
40.381863	34.161465	NaN	-75.860032	6.220398	NaN	116.241895
85.332992	92.356929	NaN	55.938879	-7.023936	NaN	29.394114
76.853540	63.777129	NaN	63.876327	13.076411	NaN	12.977213
45.778473	6.670229	NaN	14.337387	39.108244	NaN	31.441086
72.890548	54.720619	NaN	25.976581	18.169929	NaN	46.913967
53.820118	4.533948	NaN	-34.394592	49.286170	NaN	88.214710
45.674401	77.754972	NaN	90.625405	-32.080571	NaN	-44.951004
81.600648	95.657866	NaN	94.548682	-14.057218	NaN	-12.948035
30.983035	70.217734	NaN	-42.590716	-39.234700	NaN	73.573751
-1.790468	91.884833	NaN	82.837233	-93.675301	NaN	-84.627701
88.204988	96.583539	NaN	43.909625	-8.378551	NaN	44.295363
58.996386	84.828923	NaN	-48.492812	-25.832537	NaN	107.489199
-5.511870	74.314575	NaN	85.268883	-79.826446	NaN	-90.780753
-1.804220	73.908136	NaN	29.922116	-75.712356	NaN	-31.726335
57.438832	66.204904	NaN	-4.772660	-8.766072	NaN	62.211492
22.630700	77.377575	NaN	23.505807	-54.746875	NaN	-0.875108
71.902269	71.032319	NaN	63.634024	0.869950	NaN	8.268245
69.827725	77.625316	NaN	88.531406	-7.797591	NaN	-18.703680
54.741269	99.542523	NaN	99.270512	-44.801254	NaN	-44.529243
40.167848	94.871932	NaN	63.861218	-54.704084	NaN	-23.693370
51.290885	94.470258	NaN	62.588467	-43.179373	NaN	-11.297582
59.291535	25.082038	NaN	24.375371	34.209497	NaN	34.916164
76.394724	80.242254	NaN	66.064671	-3.847530	NaN	10.330053
46.537463	92.306543	NaN	90.794758	-45.769080	NaN	-44.257295
67.418535	22.589048	NaN	-56.332843	44.829487	NaN	123.751378
72.759754	-122.649112	NaN	-65.089669	195.408866	NaN	137.849423
-32.405251	28.237374	NaN	-630.844854	-60.642625	NaN	598.439602
-7.785488	98.637335	NaN	93.644494	-106.422824	NaN	-101.429982
58.613563	92.884123	NaN	71.864654	-34.270561	NaN	-13.251091
35.061666	78.293554	NaN	45.584082	-43.231888	NaN	-10.522416
61.161499	86.629790	NaN	90.601365	-25.468291	NaN	-29.439865
50.491107	58.401502	NaN	37.741411	-7.910395	NaN	12.749696
74.685245	97.714117	NaN	88.427299	-23.028872	NaN	-13.742055
25.528013	96.706029	NaN	39.163651	-71.178016	NaN	-13.635639
-66.109358	86.504804	NaN	11.808477	-152.614162	NaN	-77.917835
57.027691	59.249216	NaN	61.380114	-2.221526	NaN	-4.352423
76.023453	71.251776	NaN	48.551795	4.771677	NaN	27.471658
77.301930	57.610653	NaN	72.751933	19.691276	NaN	4.549997
17.793255	95.967359	NaN	93.494915	-78.174104	NaN	-75.701660
-21.180931	47.211271	NaN	-75.336848	-68.392202	NaN	54.155917
85.314687	52.128453	NaN	14.611215	33.186233	NaN	70.703472
2.271791	90.843953	NaN	80.829601	-88.572162	NaN	-78.557810
40.424838	96.806905	NaN	87.908107	-56.382067	NaN	-47.483269
-12.152449	63.623152	NaN	46.313716	-75.775601	NaN	-58.466165
34.066650	63.605699	NaN	-40.079867	-29.539049	NaN	74.146516
70.280565	54.119318	NaN	30.047468	16.161247	NaN	40.233097
-29.133525	89.365769	NaN	84.456884	-118.499295	NaN	-113.590409
67.183795	-220.101263	NaN	-46.068565	287.285058	NaN	113.252360
73.403123	51.911632	NaN	30.211002	21.491491	NaN	43.192121
38.188181	-30.728703	NaN	4.643166	68.916884	NaN	33.545015
84.902499	76.283888	NaN	36.852317	8.618611	NaN	48.050182
78.301434	93.805298	NaN	94.394160	-15.503864	NaN	-16.092726
12.857264	52.642485	NaN	76.417549	-39.785220	NaN	-63.560284
74.671937	-67.947688	NaN	23.980569	142.619625	NaN	50.691368
62.987238	75.497643	NaN	66.474289	-12.510405	NaN	-3.487052
78.055733	97.731824	NaN	93.111320	-19.676091	NaN	-15.055587
25.215765	65.929182	NaN	80.604207	-40.713418	NaN	-55.388442
3.760520	84.810986	NaN	76.291284	-81.050466	NaN	-72.530765
84.853543	55.983918	NaN	-15.579694	28.869625	NaN	100.433237
81.679236	96.582182	NaN	59.183558	-14.902946	NaN	22.495678
30.680587	-31.744745	NaN	-42.773640	62.425332	NaN	73.454227
61.530640	72.083355	NaN	4.222319	-10.552715	NaN	57.308321
57.137414	76.160905	NaN	83.274525	-19.023491	NaN	-26.137111
64.240651	79.928422	NaN	92.728403	-15.687771	NaN	-28.487752
7.988572	83.042325	NaN	73.293890	-75.053753	NaN	-65.305318
30.568630	85.792886	NaN	62.306217	-55.224256	NaN	-31.737587
34.258850	81.302702	NaN	77.926304	-47.043852	NaN	-43.667454
58.510968	83.798796	NaN	80.465983	-25.287828	NaN	-21.955015
30.517543	-603.073432	NaN	-366.376599	633.590974	NaN	396.894142
8.819245	77.664043	NaN	65.758154	-68.844798	NaN	-56.938909
59.076279	70.720201	NaN	70.546220	-11.643922	NaN	-11.469942
82.197363	55.992914	NaN	54.741498	26.204449	NaN	27.455865
60.501101	88.755055	NaN	75.475974	-28.253954	NaN	-14.974873
62.277421	94.940025	NaN	72.370377	-32.662605	NaN	-10.092956
