# Supplementary material for: Combined Influences of Model Choice, Data Quality, and Data Quantity When Estimating Population Trends
Source: PLoS One. 2015 Jul 15;10(7):e0132255. doi: 10.1371/journal.pone.0132255 (PMC4503393; doi:10.1371/journal.pone.0132255)
Supplement: S1 Dataset — Files are organized by model type and by the input lambda value. (ZIP) [file pone.0132255.s002.zip › Snail/sims_lambda_1_025/simulationOutput_1.025_0_0.45_0.3_50.xls]

Percent_Decline_True	Median_Percent_Decline_Matrix	Median_Percent_Decline_Matrix_stable	Median_Percent_Decline_Scalar	Difference_True_Matrix	Difference_True_Matrix_Stable	Difference_True_Scalar
-30.432347	58.684942	NaN	30.362084	-89.117289	NaN	-60.794431
-84.773840	13.743692	NaN	-23.564994	-98.517533	NaN	-61.208847
-3.694889	30.264285	NaN	-46.144035	-33.959174	NaN	42.449146
-56.677535	62.159481	NaN	-3.213994	-118.837016	NaN	-53.463542
4.032387	72.458845	NaN	0.274972	-68.426458	NaN	3.757416
-116.438087	18.238430	NaN	-52.059409	-134.676517	NaN	-64.378678
-35.236535	55.001318	NaN	-39.786062	-90.237854	NaN	4.549526
23.799976	36.641603	NaN	-35.240879	-12.841627	NaN	59.040855
45.897349	34.858788	NaN	-97.523231	11.038562	NaN	143.420580
-59.938228	37.859228	NaN	-25.609928	-97.797456	NaN	-34.328300
8.658559	37.286331	NaN	-42.664998	-28.627772	NaN	51.323558
-33.402023	48.954904	NaN	-55.984833	-82.356927	NaN	22.582810
35.885244	61.383645	NaN	1.259565	-25.498401	NaN	34.625680
-56.626685	26.094530	NaN	-23.955217	-82.721215	NaN	-32.671468
38.214769	9.353548	NaN	-91.122168	28.861221	NaN	129.336937
-32.710000	43.524591	NaN	-63.973087	-76.234590	NaN	31.263087
-24.145319	31.857889	NaN	-2.793111	-56.003208	NaN	-21.352208
49.719717	18.624768	NaN	-61.036668	31.094949	NaN	110.756384
14.794739	60.481930	NaN	0.202396	-45.687191	NaN	14.592344
-155.257676	74.785810	NaN	36.720704	-230.043486	NaN	-191.978381
17.175053	55.979907	NaN	6.196305	-38.804853	NaN	10.978748
80.119590	32.609059	NaN	-8.326934	47.510531	NaN	88.446524
-391.963654	43.513944	NaN	-15.463965	-435.477598	NaN	-376.499689
-126.362969	53.614286	NaN	-11.313903	-179.977255	NaN	-115.049066
1.383842	49.262464	NaN	13.188367	-47.878622	NaN	-11.804525
56.330043	35.259747	NaN	-4.924575	21.070296	NaN	61.254617
10.452979	40.940088	NaN	-47.874170	-30.487109	NaN	58.327149
54.725168	35.380789	NaN	-3.805390	19.344378	NaN	58.530558
-79.366950	53.105677	NaN	8.717265	-132.472628	NaN	-88.084216
-229.493394	46.790547	NaN	-72.419801	-276.283941	NaN	-157.073593
-15.266611	46.393150	NaN	-12.663690	-61.659761	NaN	-2.602921
28.452949	47.845817	NaN	14.990295	-19.392869	NaN	13.462653
-19.545279	44.834836	NaN	-50.676394	-64.380115	NaN	31.131115
-25.962260	22.644975	NaN	-51.341358	-48.607235	NaN	25.379099
40.977013	45.299080	NaN	2.227656	-4.322067	NaN	38.749357
-19.075649	53.577605	NaN	15.749871	-72.653255	NaN	-34.825521
-17.540995	59.705164	NaN	21.173742	-77.246160	NaN	-38.714737
-41.297379	70.530554	NaN	43.910040	-111.827932	NaN	-85.207419
22.186053	64.020544	NaN	18.100868	-41.834491	NaN	4.085185
66.014209	67.665809	NaN	17.400889	-1.651600	NaN	48.613319
-50.420228	62.132243	NaN	-16.423666	-112.552471	NaN	-33.996562
-3.992802	46.913024	NaN	-27.716800	-50.905826	NaN	23.723997
34.726393	27.294095	NaN	-34.057500	7.432298	NaN	68.783892
37.408868	63.323679	NaN	30.776061	-25.914811	NaN	6.632807
-35.385804	61.476873	NaN	-6.540947	-96.862676	NaN	-28.844857
-48.850736	51.957535	NaN	21.169634	-100.808271	NaN	-70.020370
52.899803	65.684198	NaN	-15.580761	-12.784395	NaN	68.480564
-49.985576	57.235850	NaN	35.018373	-107.221426	NaN	-85.003949
-38.497799	16.587486	NaN	-42.421341	-55.085285	NaN	3.923542
-4.973400	49.642263	NaN	-16.154530	-54.615663	NaN	11.181130
47.979308	38.345539	NaN	-23.243139	9.633769	NaN	71.222446
-10.208098	13.173979	NaN	-93.606248	-23.382078	NaN	83.398150
33.014443	37.836489	NaN	-34.814703	-4.822046	NaN	67.829146
42.660093	41.544244	NaN	-34.945963	1.115849	NaN	77.606057
25.182655	51.158308	NaN	-10.851404	-25.975653	NaN	36.034059
22.562897	46.770536	NaN	-12.372235	-24.207639	NaN	34.935132
48.350619	67.331095	NaN	-11.857656	-18.980476	NaN	60.208275
-5.965602	46.978613	NaN	-6.272092	-52.944216	NaN	0.306490
-118.584726	56.131438	NaN	-6.965566	-174.716164	NaN	-111.619160
4.041916	29.202532	NaN	-24.813761	-25.160616	NaN	28.855677
-435.595366	38.902718	NaN	-26.753913	-474.498084	NaN	-408.841453
-109.556562	57.218033	NaN	16.864872	-166.774595	NaN	-126.421435
22.235336	45.514074	NaN	-31.629226	-23.278738	NaN	53.864563
14.249583	68.866059	NaN	31.355407	-54.616476	NaN	-17.105823
44.547940	59.447482	NaN	12.813823	-14.899541	NaN	31.734117
-92.385057	46.868359	NaN	-10.957966	-139.253417	NaN	-81.427091
-34.914433	48.393877	NaN	4.148606	-83.308310	NaN	-39.063038
-32.942398	43.677253	NaN	-35.449996	-76.619650	NaN	2.507599
-128.883581	60.294091	NaN	18.444892	-189.177672	NaN	-147.328473
-141.866799	59.357937	NaN	-14.441926	-201.224736	NaN	-127.424873
-14.852906	47.379746	NaN	-35.460606	-62.232651	NaN	20.607700
-71.319065	47.092018	NaN	-39.930615	-118.411083	NaN	-31.388450
-239.639415	51.943860	NaN	3.891810	-291.583275	NaN	-243.531226
-37.178774	54.453978	NaN	-26.065308	-91.632751	NaN	-11.113466
-113.027515	46.684946	NaN	-20.343612	-159.712460	NaN	-92.683903
17.578090	52.116861	NaN	5.660481	-34.538771	NaN	11.917608
-65.886207	54.486534	NaN	0.391030	-120.372741	NaN	-66.277236
-102.701746	53.998068	NaN	-6.947489	-156.699813	NaN	-95.754257
41.415112	58.360976	NaN	15.358268	-16.945864	NaN	26.056844
-62.002627	63.464108	NaN	20.901636	-125.466735	NaN	-82.904263
-128.842264	9.434506	NaN	-20.395576	-138.276770	NaN	-108.446688
49.044449	23.524409	NaN	-86.531231	25.520040	NaN	135.575679
13.573597	22.664373	NaN	-32.973310	-9.090776	NaN	46.546907
-95.797451	69.131753	NaN	39.107113	-164.929204	NaN	-134.904564
-7.587935	43.044127	NaN	15.950762	-50.632063	NaN	-23.538698
30.442524	60.802901	NaN	25.736948	-30.360377	NaN	4.705576
-1.195594	47.562464	NaN	-19.719875	-48.758058	NaN	18.524281
51.998797	36.514759	NaN	-33.755397	15.484037	NaN	85.754193
30.813443	70.100609	NaN	11.477794	-39.287166	NaN	19.335649
-82.084773	45.227622	NaN	-29.806878	-127.312395	NaN	-52.277895
2.044998	69.667168	NaN	34.833566	-67.622170	NaN	-32.788567
16.943868	72.013454	NaN	3.583619	-55.069587	NaN	13.360248
-141.772930	75.212380	NaN	26.578597	-216.985310	NaN	-168.351527
49.720835	57.114110	NaN	24.948701	-7.393274	NaN	24.772135
-2.017867	54.053510	NaN	6.296444	-56.071377	NaN	-8.314311
21.031596	63.615460	NaN	4.221884	-42.583864	NaN	16.809711
-68.835144	52.694612	NaN	6.569320	-121.529755	NaN	-75.404464
11.823021	66.552222	NaN	24.367575	-54.729202	NaN	-12.544554
-64.316066	41.217276	NaN	-29.681885	-105.533342	NaN	-34.634181
-53.997174	58.415051	NaN	6.557774	-112.412225	NaN	-60.554948
-46.099601	62.427716	NaN	5.442436	-108.527317	NaN	-51.542036
45.244662	41.420728	NaN	-34.301192	3.823934	NaN	79.545854
3.822999	43.987717	NaN	-13.825552	-40.164718	NaN	17.648551
-103.833120	55.952951	NaN	-26.120490	-159.786071	NaN	-77.712630
-195.982538	38.794185	NaN	20.682072	-234.776724	NaN	-216.664610
-116.593087	24.408339	NaN	-70.993827	-141.001426	NaN	-45.599260
4.917342	46.093161	NaN	-14.004636	-41.175819	NaN	18.921978
-109.789744	14.406310	NaN	-27.381659	-124.196054	NaN	-82.408086
-61.001880	28.699040	NaN	-58.844536	-89.700921	NaN	-2.157344
35.575528	56.007705	NaN	40.878914	-20.432177	NaN	-5.303386
42.219146	34.981006	NaN	-82.546725	7.238140	NaN	124.765871
-82.455370	39.757467	NaN	-54.543719	-122.212837	NaN	-27.911651
-35.839226	36.947051	NaN	-55.123262	-72.786278	NaN	19.284036
-90.996413	41.426043	NaN	-34.852232	-132.422456	NaN	-56.144181
-6.573644	63.825589	NaN	21.137004	-70.399233	NaN	-27.710648
10.578201	33.327967	NaN	-29.477174	-22.749766	NaN	40.055375
-113.485415	69.242191	NaN	10.102288	-182.727606	NaN	-123.587703
-12.585402	38.910876	NaN	-12.630330	-51.496278	NaN	0.044928
9.606940	53.188137	NaN	-11.252524	-43.581197	NaN	20.859464
-40.448669	45.212048	NaN	2.189835	-85.660718	NaN	-42.638504
-51.960902	40.445123	NaN	0.275744	-92.406025	NaN	-52.236646
-191.079775	57.593605	NaN	14.764564	-248.673380	NaN	-205.844339
-105.784356	49.075904	NaN	0.254193	-154.860259	NaN	-106.038549
-0.739210	62.746526	NaN	17.869332	-63.485736	NaN	-18.608543
-148.709235	45.424042	NaN	-12.182059	-194.133277	NaN	-136.527176
-19.276038	59.026942	NaN	3.441410	-78.302980	NaN	-22.717448
-240.769028	27.982823	NaN	-63.146052	-268.751850	NaN	-177.622976
-316.105841	40.565437	NaN	-24.997808	-356.671278	NaN	-291.108033
-30.421699	42.649126	NaN	-21.837059	-73.070826	NaN	-8.584640
38.669550	63.376588	NaN	19.105552	-24.707038	NaN	19.563999
67.206192	41.358138	NaN	8.862480	25.848053	NaN	58.343711
56.268625	31.096029	NaN	-46.139814	25.172596	NaN	102.408439
-71.951654	54.380861	NaN	-8.836462	-126.332515	NaN	-63.115192
-160.099696	52.063685	NaN	-15.828920	-212.163380	NaN	-144.270776
-56.966678	64.869614	NaN	16.053934	-121.836291	NaN	-73.020612
-35.001232	58.293650	NaN	29.433424	-93.294882	NaN	-64.434656
-50.681898	67.682087	NaN	22.609538	-118.363985	NaN	-73.291435
-54.191002	59.163263	NaN	5.650845	-113.354264	NaN	-59.841847
54.345847	37.951462	NaN	-11.004769	16.394384	NaN	65.350616
-117.278051	21.439234	NaN	-12.369548	-138.717285	NaN	-104.908502
-178.844760	60.193242	NaN	-37.503367	-239.038003	NaN	-141.341393
-20.830687	40.604916	NaN	9.538245	-61.435603	NaN	-30.368932
-94.662487	1.909921	NaN	-90.278300	-96.572408	NaN	-4.384187
52.563783	34.675928	NaN	-31.450406	17.887855	NaN	84.014189
-99.758496	46.700033	NaN	13.271589	-146.458529	NaN	-113.030084
-32.098594	55.391009	NaN	9.951328	-87.489604	NaN	-42.049922
-56.879199	73.549702	NaN	-6.957498	-130.428902	NaN	-49.921701
13.800104	58.616262	NaN	25.675002	-44.816158	NaN	-11.874898
-73.657229	54.816078	NaN	-35.205054	-128.473307	NaN	-38.452175
1.464780	73.459479	NaN	35.472261	-71.994699	NaN	-34.007481
-185.263449	52.539971	NaN	-11.347763	-237.803420	NaN	-173.915685
-47.506066	50.516656	NaN	12.755932	-98.022722	NaN	-60.261998
-12.240572	59.386646	NaN	8.478346	-71.627218	NaN	-20.718918
-46.787787	50.671570	NaN	-29.339264	-97.459358	NaN	-17.448523
-2.513048	21.233372	NaN	-60.668735	-23.746420	NaN	58.155686
15.936399	47.888821	NaN	-21.863551	-31.952422	NaN	37.799951
62.007996	61.205457	NaN	6.113761	0.802539	NaN	55.894235
-36.634713	28.464963	NaN	-32.443381	-65.099676	NaN	-4.191332
18.068868	32.117707	NaN	10.976967	-14.048840	NaN	7.091900
83.485889	68.701518	NaN	25.863924	14.784371	NaN	57.621964
76.669021	59.272547	NaN	17.432512	17.396474	NaN	59.236509
-320.999628	37.061584	NaN	-30.517749	-358.061213	NaN	-290.481879
67.534297	68.164255	NaN	43.875358	-0.629958	NaN	23.658939
-6.046580	77.824731	NaN	33.610621	-83.871311	NaN	-39.657202
54.308465	53.200585	NaN	-42.091526	1.107880	NaN	96.399991
-18.121657	54.269233	NaN	11.992985	-72.390890	NaN	-30.114642
-55.847737	62.750759	NaN	-2.080193	-118.598496	NaN	-53.767544
16.172753	38.126263	NaN	-43.639319	-21.953510	NaN	59.812072
35.285006	54.897882	NaN	12.941944	-19.612876	NaN	22.343062
13.684338	60.759015	NaN	5.733953	-47.074676	NaN	7.950385
17.341931	35.500520	NaN	9.431540	-18.158589	NaN	7.910391
-134.815689	-10.084641	NaN	-91.755108	-124.731048	NaN	-43.060581
-105.183173	60.530391	NaN	40.594142	-165.713563	NaN	-145.777314
37.544186	42.709671	NaN	-23.147666	-5.165485	NaN	60.691852
16.827796	75.512910	NaN	45.327857	-58.685115	NaN	-28.500061
-29.495945	60.244920	NaN	-29.958003	-89.740865	NaN	0.462058
38.786927	59.639585	NaN	18.034473	-20.852658	NaN	20.752454
-30.703734	73.174035	NaN	34.621731	-103.877768	NaN	-65.325465
-23.447604	31.894556	NaN	-33.532112	-55.342160	NaN	10.084508
-26.910304	61.537757	NaN	23.464555	-88.448061	NaN	-50.374859
25.823902	38.106577	NaN	-18.293715	-12.282676	NaN	44.117617
-13.769431	39.777745	NaN	-40.727812	-53.547176	NaN	26.958381
-38.003778	46.962898	NaN	-7.791632	-84.966676	NaN	-30.212146
57.376978	45.174856	NaN	26.204174	12.202122	NaN	31.172804
74.506922	67.437188	NaN	43.375639	7.069734	NaN	31.131284
-3.895207	58.784257	NaN	-8.957033	-62.679465	NaN	5.061825
-65.883024	59.966864	NaN	6.618604	-125.849888	NaN	-72.501627
-23.374662	42.488637	NaN	-26.707947	-65.863299	NaN	3.333285
-43.555359	53.847882	NaN	-25.546454	-97.403241	NaN	-18.008905
50.947731	18.316580	NaN	-70.949007	32.631151	NaN	121.896738
-15.266137	39.161418	NaN	-48.434366	-54.427555	NaN	33.168230
56.889868	45.685497	NaN	-30.366953	11.204371	NaN	87.256821
2.798973	73.455701	NaN	19.564189	-70.656728	NaN	-16.765216
-45.104679	55.689256	NaN	-4.782710	-100.793935	NaN	-40.321969
-23.371822	48.448830	NaN	8.488406	-71.820652	NaN	-31.860227
7.336653	22.551169	NaN	-60.496678	-15.214516	NaN	67.833331
38.281554	69.080817	NaN	31.882658	-30.799263	NaN	6.398897
-66.375728	44.212450	NaN	-27.356190	-110.588178	NaN	-39.019538
-60.110271	65.044974	NaN	21.161064	-125.155245	NaN	-81.271334
-66.896377	46.859765	NaN	6.636862	-113.756142	NaN	-73.533238
-16.715043	12.702819	NaN	-51.805160	-29.417863	NaN	35.090117
-85.423244	-0.107220	NaN	-65.922689	-85.316024	NaN	-19.500555
-14.064724	54.529685	NaN	28.107871	-68.594410	NaN	-42.172595
48.274835	47.951873	NaN	-7.884630	0.322961	NaN	56.159465
-6.556553	62.832835	NaN	20.911155	-69.389388	NaN	-27.467708
40.305525	51.307669	NaN	-23.728897	-11.002144	NaN	64.034422
-31.359012	5.639558	NaN	-40.919093	-36.998570	NaN	9.560081
46.657044	51.926492	NaN	27.672524	-5.269448	NaN	18.984519
-27.589698	42.779607	NaN	-13.287182	-70.369305	NaN	-14.302515
34.102768	59.892244	NaN	21.100165	-25.789476	NaN	13.002603
-51.213501	-22.657455	NaN	-104.441462	-28.556046	NaN	53.227961
32.439862	68.246755	NaN	16.551001	-35.806894	NaN	15.888861
-22.231576	38.995640	NaN	-42.997483	-61.227217	NaN	20.765906
2.948478	54.643685	NaN	-10.753417	-51.695207	NaN	13.701895
15.094745	62.215365	NaN	25.945168	-47.120620	NaN	-10.850423
-95.340339	61.051516	NaN	10.173898	-156.391855	NaN	-105.514238
-8.502903	40.668651	NaN	-21.229411	-49.171554	NaN	12.726508
42.208278	48.760939	NaN	-3.216560	-6.552661	NaN	45.424838
-78.279870	66.503289	NaN	15.158406	-144.783159	NaN	-93.438276
-1.890044	55.912471	NaN	-4.801868	-57.802516	NaN	2.911824
21.563949	60.049845	NaN	-37.789876	-38.485897	NaN	59.353825
7.904098	41.014929	NaN	-7.772642	-33.110831	NaN	15.676741
39.519851	22.616037	NaN	-26.320220	16.903814	NaN	65.840072
15.368852	66.859375	NaN	21.472395	-51.490523	NaN	-6.103543
47.064166	17.870380	NaN	-60.900412	29.193786	NaN	107.964578
-145.491880	53.390513	NaN	10.525552	-198.882393	NaN	-156.017432
-95.155286	64.493176	NaN	28.726654	-159.648462	NaN	-123.881940
12.595778	8.941649	NaN	-33.939904	3.654128	NaN	46.535682
45.141369	37.627634	NaN	-19.378951	7.513735	NaN	64.520319
45.081330	55.731810	NaN	-25.194789	-10.650480	NaN	70.276119
-177.741856	35.173827	NaN	-17.808442	-212.915683	NaN	-159.933413
0.182443	22.757755	NaN	-55.852363	-22.575312	NaN	56.034805
-30.321035	52.255747	NaN	-22.848245	-82.576781	NaN	-7.472790
53.743494	60.516026	NaN	-1.280665	-6.772532	NaN	55.024160
2.009316	46.535957	NaN	-4.397225	-44.526641	NaN	6.406541
-76.187152	35.707326	NaN	1.038813	-111.894478	NaN	-77.225964
-165.955404	55.636915	NaN	28.064256	-221.592319	NaN	-194.019660
-13.431867	45.645893	NaN	-5.297774	-59.077760	NaN	-8.134093
25.544424	40.516074	NaN	-41.336365	-14.971650	NaN	66.880789
-137.849985	62.028785	NaN	-20.731297	-199.878771	NaN	-117.118689
-40.858486	56.907680	NaN	2.375495	-97.766166	NaN	-43.233981
13.651864	53.103721	NaN	4.010237	-39.451856	NaN	9.641627
22.961794	51.774452	NaN	11.499157	-28.812658	NaN	11.462638
22.595040	50.144346	NaN	7.721725	-27.549306	NaN	14.873315
-94.635393	-2.902792	NaN	-91.178380	-91.732601	NaN	-3.457013
-56.170925	43.404532	NaN	-15.789558	-99.575458	NaN	-40.381368
36.856196	34.226158	NaN	-5.414527	2.630038	NaN	42.270723
-104.574833	54.038128	NaN	-2.791263	-158.612961	NaN	-101.783571
-97.644419	38.132478	NaN	-20.727149	-135.776897	NaN	-76.917271
7.768186	23.131226	NaN	-35.142751	-15.363039	NaN	42.910938
-40.933631	48.074545	NaN	-17.100383	-89.008176	NaN	-23.833249
-191.881814	46.653832	NaN	-24.746023	-238.535646	NaN	-167.135791
-29.620640	61.233864	NaN	31.898417	-90.854504	NaN	-61.519056
-11.102927	27.791409	NaN	-78.420378	-38.894336	NaN	67.317451
19.252344	42.464368	NaN	-7.065711	-23.212024	NaN	26.318054
-0.196187	50.736926	NaN	-10.290699	-50.933113	NaN	10.094512
5.220428	11.780606	NaN	-30.658293	-6.560178	NaN	35.878721
-85.866541	53.239061	NaN	-23.913927	-139.105602	NaN	-61.952615
9.557706	20.217868	NaN	-49.264555	-10.660161	NaN	58.822262
-140.735438	59.047313	NaN	-17.332308	-199.782752	NaN	-123.403131
-73.858409	44.171330	NaN	13.910653	-118.029739	NaN	-87.769062
-30.621384	41.224775	NaN	-42.530682	-71.846159	NaN	11.909298
-79.446621	48.489665	NaN	9.016034	-127.936286	NaN	-88.462656
54.123612	53.270533	NaN	16.962432	0.853078	NaN	37.161180
45.018747	55.410808	NaN	-2.986553	-10.392061	NaN	48.005300
-89.690012	28.713452	NaN	4.412692	-118.403464	NaN	-94.102705
62.946806	37.269027	NaN	2.498768	25.677778	NaN	60.448038
-19.274137	64.696345	NaN	17.939277	-83.970482	NaN	-37.213413
6.676626	59.648240	NaN	10.929007	-52.971614	NaN	-4.252381
65.732072	59.508775	NaN	-14.737459	6.223298	NaN	80.469531
-25.825846	40.293386	NaN	-49.407848	-66.119232	NaN	23.582003
14.909554	37.086157	NaN	-30.613565	-22.176603	NaN	45.523119
39.133872	50.158408	NaN	9.519061	-11.024536	NaN	29.614811
23.570191	63.274597	NaN	33.275925	-39.704406	NaN	-9.705734
-21.818000	50.913180	NaN	-10.586221	-72.731180	NaN	-11.231779
61.853515	45.808623	NaN	-35.526502	16.044892	NaN	97.380017
37.037235	64.773832	NaN	6.204976	-27.736597	NaN	30.832259
23.845727	56.025285	NaN	-15.341153	-32.179558	NaN	39.186880
59.788690	58.683323	NaN	-4.176248	1.105366	NaN	63.964937
-87.476797	38.946739	NaN	-31.903195	-126.423536	NaN	-55.573602
73.288083	55.262423	NaN	27.637459	18.025659	NaN	45.650624
-286.777902	57.926199	NaN	9.059458	-344.704101	NaN	-295.837360
-91.163863	38.512067	NaN	-66.124218	-129.675931	NaN	-25.039645
-17.709696	56.353446	NaN	17.492579	-74.063142	NaN	-35.202274
22.279071	51.449890	NaN	-34.700151	-29.170819	NaN	56.979223
18.478454	59.650476	NaN	20.845342	-41.172021	NaN	-2.366888
-69.363680	62.860837	NaN	13.055318	-132.224518	NaN	-82.418998
-209.768124	35.048281	NaN	-44.107201	-244.816405	NaN	-165.660923
55.427095	41.158067	NaN	5.460942	14.269029	NaN	49.966154
-6.846424	26.920630	NaN	-43.612679	-33.767053	NaN	36.766256
-273.352093	7.317255	NaN	-52.723922	-280.669349	NaN	-220.628171
47.852595	46.704518	NaN	30.148310	1.148078	NaN	17.704286
-101.415005	54.718897	NaN	4.378820	-156.133902	NaN	-105.793826
-19.317187	57.188872	NaN	16.617688	-76.506058	NaN	-35.934875
52.891951	35.981494	NaN	-72.155167	16.910456	NaN	125.047118
-21.409764	57.446855	NaN	7.087396	-78.856619	NaN	-28.497159
-1.841243	47.151654	NaN	-39.802548	-48.992898	NaN	37.961305
8.067055	68.028186	NaN	35.584395	-59.961131	NaN	-27.517339
20.694929	38.336203	NaN	-38.303727	-17.641274	NaN	58.998656
20.351057	38.916348	NaN	-53.180000	-18.565291	NaN	73.531057
-60.877654	52.486662	NaN	36.978658	-113.364316	NaN	-97.856312
20.622769	45.114456	NaN	-106.966883	-24.491688	NaN	127.589651
54.300962	10.496081	NaN	-83.930604	43.804880	NaN	138.231566
46.878336	68.596714	NaN	10.624739	-21.718378	NaN	36.253597
36.224330	45.383324	NaN	-11.692255	-9.158994	NaN	47.916585
-4.079148	60.537575	NaN	-8.247500	-64.616723	NaN	4.168352
52.937231	37.701291	NaN	-24.945510	15.235941	NaN	77.882741
-44.086751	50.617682	NaN	-39.180361	-94.704432	NaN	-4.906389
-10.476120	52.846085	NaN	4.740681	-63.322205	NaN	-15.216801
-90.522470	47.772311	NaN	-27.693443	-138.294780	NaN	-62.829027
53.397245	46.136058	NaN	-23.367577	7.261187	NaN	76.764822
-9.668621	42.165036	NaN	-24.834220	-51.833656	NaN	15.165600
7.206650	61.546408	NaN	-6.275385	-54.339758	NaN	13.482035
-162.700959	59.952138	NaN	30.911222	-222.653097	NaN	-193.612181
-182.853422	49.225721	NaN	-2.084312	-232.079144	NaN	-180.769110
-7.293256	45.548590	NaN	-35.435432	-52.841846	NaN	28.142175
-90.441574	14.980426	NaN	-91.984609	-105.422000	NaN	1.543035
-45.776642	55.429876	NaN	-12.258975	-101.206518	NaN	-33.517667
-142.405437	52.363187	NaN	6.104695	-194.768624	NaN	-148.510132
39.712428	66.957203	NaN	30.523817	-27.244775	NaN	9.188611
27.752351	67.011544	NaN	18.777384	-39.259193	NaN	8.974967
-4.646520	33.473125	NaN	2.057129	-38.119645	NaN	-6.703649
0.247266	31.846423	NaN	-16.263047	-31.599157	NaN	16.510313
83.316771	6.082472	NaN	-74.215914	77.234299	NaN	157.532685
9.774914	59.676758	NaN	38.060703	-49.901844	NaN	-28.285789
-51.448034	53.935488	NaN	11.740753	-105.383522	NaN	-63.188786
-108.282184	-21.759812	NaN	-96.601681	-86.522372	NaN	-11.680503
-25.026608	70.867814	NaN	14.629475	-95.894422	NaN	-39.656083
18.511008	57.251658	NaN	-13.892682	-38.740651	NaN	32.403690
-18.929127	57.025733	NaN	-12.178821	-75.954860	NaN	-6.750306
74.290389	68.526436	NaN	15.427151	5.763953	NaN	58.863238
-69.480366	51.831347	NaN	-29.482052	-121.311713	NaN	-39.998314
37.731601	51.984421	NaN	-3.658573	-14.252820	NaN	41.390173
37.904756	61.853295	NaN	16.473340	-23.948539	NaN	21.431416
-194.006051	60.261659	NaN	-18.991615	-254.267710	NaN	-175.014436
48.413947	65.037561	NaN	15.296213	-16.623613	NaN	33.117735
-65.317931	47.242896	NaN	-18.769380	-112.560828	NaN	-46.548551
-35.796049	51.728008	NaN	6.111120	-87.524056	NaN	-41.907169
-30.415629	29.695911	NaN	-56.334497	-60.111540	NaN	25.918868
-12.760587	54.353993	NaN	4.776856	-67.114580	NaN	-17.537443
9.121851	59.687809	NaN	9.604610	-50.565959	NaN	-0.482759
-64.926085	33.136933	NaN	-35.400889	-98.063018	NaN	-29.525196
77.728407	72.586238	NaN	18.003031	5.142169	NaN	59.725377
26.215798	40.694715	NaN	-11.325145	-14.478917	NaN	37.540942
6.739071	45.484388	NaN	-38.531782	-38.745317	NaN	45.270853
-65.200111	68.127969	NaN	-5.716741	-133.328081	NaN	-59.483370
54.309618	50.461074	NaN	24.372581	3.848544	NaN	29.937037
-60.719403	52.881420	NaN	2.449747	-113.600823	NaN	-63.169150
-36.248623	56.452853	NaN	-10.701188	-92.701476	NaN	-25.547435
5.063359	34.605678	NaN	-57.651365	-29.542319	NaN	62.714723
19.212043	32.828235	NaN	-30.459500	-13.616192	NaN	49.671543
-28.041155	31.532367	NaN	-45.323054	-59.573522	NaN	17.281899
-162.719940	58.660587	NaN	19.351052	-221.380527	NaN	-182.070992
-101.838042	37.531882	NaN	-51.480639	-139.369924	NaN	-50.357404
30.161403	67.553645	NaN	8.362076	-37.392241	NaN	21.799328
-85.576678	72.526579	NaN	28.528495	-158.103258	NaN	-114.105174
-68.737039	63.427036	NaN	-1.084569	-132.164075	NaN	-67.652470
-43.009081	42.771553	NaN	-25.649474	-85.780633	NaN	-17.359606
41.747275	67.505745	NaN	22.537040	-25.758470	NaN	19.210235
-164.924048	56.674354	NaN	-18.753848	-221.598402	NaN	-146.170200
-1.369109	59.964006	NaN	26.226507	-61.333115	NaN	-27.595616
-554.564933	50.059248	NaN	-13.771644	-604.624180	NaN	-540.793289
18.261514	50.178984	NaN	1.857322	-31.917469	NaN	16.404193
-222.127223	24.436592	NaN	-18.707675	-246.563815	NaN	-203.419547
2.694835	1.396608	NaN	-101.113282	1.298226	NaN	103.808117
-22.748779	31.349488	NaN	-22.621541	-54.098267	NaN	-0.127238
-138.121978	51.612556	NaN	31.149193	-189.734534	NaN	-169.271171
-44.536799	39.867066	NaN	-16.337989	-84.403865	NaN	-28.198809
-190.569346	54.640973	NaN	-44.298932	-245.210319	NaN	-146.270414
79.893991	1.394636	NaN	-86.219116	78.499355	NaN	166.113107
5.855780	29.673338	NaN	-41.050436	-23.817557	NaN	46.906216
70.735103	21.375875	NaN	-51.576779	49.359228	NaN	122.311882
-6.925542	46.286091	NaN	12.177810	-53.211632	NaN	-19.103352
-31.181009	51.714870	NaN	5.717931	-82.895879	NaN	-36.898940
17.715342	39.257991	NaN	-58.470324	-21.542649	NaN	76.185666
47.062116	15.766943	NaN	-9.311350	31.295173	NaN	56.373466
-343.855655	61.597962	NaN	24.660763	-405.453617	NaN	-368.516418
32.440962	48.417595	NaN	-5.408940	-15.976633	NaN	37.849902
42.821581	56.896281	NaN	10.229865	-14.074699	NaN	32.591717
24.210590	64.465204	NaN	28.273515	-40.254614	NaN	-4.062925
-15.983343	66.349041	NaN	14.987282	-82.332384	NaN	-30.970625
-65.858030	45.416869	NaN	-48.399772	-111.274899	NaN	-17.458258
-145.216977	36.160848	NaN	-63.419765	-181.377825	NaN	-81.797212
-102.408222	46.421727	NaN	-28.695712	-148.829949	NaN	-73.712510
-64.941077	64.414591	NaN	24.272085	-129.355667	NaN	-89.213161
-86.802223	44.797479	NaN	8.299704	-131.599702	NaN	-95.101927
55.023023	55.034640	NaN	-17.032484	-0.011618	NaN	72.055507
-192.761602	69.595177	NaN	5.986209	-262.356779	NaN	-198.747811
-45.553439	70.712203	NaN	42.880522	-116.265643	NaN	-88.433961
-6.588441	6.010699	NaN	-81.960026	-12.599141	NaN	75.371585
67.053301	60.124326	NaN	10.542753	6.928975	NaN	56.510547
-134.345566	34.235339	NaN	-35.118444	-168.580904	NaN	-99.227122
7.810325	-5.153606	NaN	-79.300985	12.963931	NaN	87.111310
-3.002990	67.993632	NaN	23.498852	-70.996622	NaN	-26.501842
-1.138579	33.568074	NaN	-17.781207	-34.706653	NaN	16.642628
-20.379030	53.790648	NaN	-7.745530	-74.169678	NaN	-12.633501
-147.911952	54.677116	NaN	-56.625120	-202.589067	NaN	-91.286832
70.836267	44.980940	NaN	1.063220	25.855327	NaN	69.773048
70.573945	52.525364	NaN	7.109134	18.048580	NaN	63.464810
49.515864	69.968169	NaN	5.152501	-20.452305	NaN	44.363363
-7.163621	35.326363	NaN	-21.328996	-42.489984	NaN	14.165375
50.287869	27.308681	NaN	1.840352	22.979188	NaN	48.447517
-181.102816	60.371720	NaN	25.719331	-241.474536	NaN	-206.822147
34.215173	46.135042	NaN	-24.993901	-11.919868	NaN	59.209074
-62.752780	40.002078	NaN	-3.274879	-102.754858	NaN	-59.477901
18.692053	52.307526	NaN	21.826502	-33.615474	NaN	-3.134449
28.115260	55.548807	NaN	-15.550040	-27.433547	NaN	43.665301
56.594537	43.363886	NaN	3.920364	13.230651	NaN	52.674173
-95.119135	69.686488	NaN	3.961621	-164.805623	NaN	-99.080756
-195.715137	68.494437	NaN	10.268563	-264.209574	NaN	-205.983701
5.147901	9.673265	NaN	-77.921558	-4.525364	NaN	83.069458
-81.007274	68.144850	NaN	5.497744	-149.152124	NaN	-86.505018
-5.067033	52.312835	NaN	-36.605164	-57.379868	NaN	31.538131
-35.387963	47.603791	NaN	-6.499000	-82.991753	NaN	-28.888963
7.138592	56.009140	NaN	-13.358170	-48.870549	NaN	20.496762
-53.545204	36.825857	NaN	-18.008374	-90.371061	NaN	-35.536830
-3.515262	52.847332	NaN	-25.328957	-56.362594	NaN	21.813695
2.811216	37.041790	NaN	-28.546872	-34.230574	NaN	31.358088
6.011636	44.822117	NaN	4.366068	-38.810481	NaN	1.645568
1.571707	62.239124	NaN	-3.251124	-60.667417	NaN	4.822831
16.206805	46.325106	NaN	-3.010759	-30.118301	NaN	19.217564
-0.957973	52.480077	NaN	-30.888152	-53.438050	NaN	29.930179
-184.125670	55.024929	NaN	-28.516863	-239.150598	NaN	-155.608806
12.326179	51.701026	NaN	-29.938253	-39.374847	NaN	42.264432
-0.761968	50.095048	NaN	-13.346556	-50.857016	NaN	12.584588
-58.063273	80.986302	NaN	48.849623	-139.049575	NaN	-106.912896
-77.689341	59.418051	NaN	5.407199	-137.107392	NaN	-83.096541
57.774149	66.941674	NaN	31.225300	-9.167525	NaN	26.548849
-41.344432	43.894330	NaN	15.293927	-85.238761	NaN	-56.638359
-150.632658	29.593473	NaN	-23.770055	-180.226131	NaN	-126.862603
49.113472	58.706033	NaN	10.155388	-9.592561	NaN	38.958084
18.146547	34.977257	NaN	-43.875234	-16.830710	NaN	62.021781
-49.535795	43.026076	NaN	-13.755187	-92.561871	NaN	-35.780608
35.223555	47.698654	NaN	14.805773	-12.475099	NaN	20.417782
-55.389649	52.825456	NaN	-5.031000	-108.215105	NaN	-50.358649
15.098014	39.040977	NaN	-41.199742	-23.942963	NaN	56.297756
59.021803	37.242579	NaN	-22.170176	21.779224	NaN	81.191979
39.044613	23.364523	NaN	-26.250100	15.680090	NaN	65.294712
2.156682	51.580067	NaN	-2.549631	-49.423385	NaN	4.706313
46.605579	24.882283	NaN	-84.902522	21.723296	NaN	131.508101
-115.277395	23.801695	NaN	-53.764219	-139.079090	NaN	-61.513176
-109.959316	10.859375	NaN	-42.193250	-120.818690	NaN	-67.766065
5.798142	34.440209	NaN	-56.719159	-28.642067	NaN	62.517301
-9.707139	37.020326	NaN	-54.339803	-46.727465	NaN	44.632665
26.148523	68.784400	NaN	36.749201	-42.635877	NaN	-10.600677
-115.314498	42.288784	NaN	-49.437188	-157.603283	NaN	-65.877310
66.513592	71.669526	NaN	23.675364	-5.155934	NaN	42.838228
60.429763	64.820507	NaN	23.342934	-4.390744	NaN	37.086829
-101.358815	48.707265	NaN	-26.589154	-150.066080	NaN	-74.769661
-179.571785	55.776543	NaN	-4.740662	-235.348328	NaN	-174.831123
33.610852	37.047862	NaN	-30.447667	-3.437011	NaN	64.058518
-18.574580	49.541206	NaN	-10.264429	-68.115787	NaN	-8.310151
-14.695706	43.608501	NaN	-30.296919	-58.304207	NaN	15.601213
-64.698694	25.931797	NaN	-63.939554	-90.630491	NaN	-0.759140
18.400007	58.945732	NaN	-44.984925	-40.545725	NaN	63.384932
14.258135	55.760436	NaN	-11.507170	-41.502301	NaN	25.765305
58.935294	70.150324	NaN	45.600866	-11.215030	NaN	13.334428
26.076015	34.345088	NaN	3.916729	-8.269073	NaN	22.159286
35.623812	42.695130	NaN	-7.994631	-7.071318	NaN	43.618443
16.952653	60.026253	NaN	-5.932029	-43.073600	NaN	22.884682
-25.557164	45.993465	NaN	13.447188	-71.550629	NaN	-39.004353
7.077796	67.382263	NaN	9.141340	-60.304467	NaN	-2.063544
50.412972	42.627495	NaN	-23.078762	7.785477	NaN	73.491734
10.966644	49.173400	NaN	-18.835083	-38.206755	NaN	29.801728
50.351935	58.012442	NaN	-19.255526	-7.660507	NaN	69.607460
36.178530	66.167122	NaN	32.601164	-29.988591	NaN	3.577366
-11.898788	47.405457	NaN	13.440525	-59.304245	NaN	-25.339313
-48.057385	70.261713	NaN	14.349141	-118.319098	NaN	-62.406527
35.209071	35.663287	NaN	12.393445	-0.454216	NaN	22.815627
-38.794182	52.439825	NaN	-8.422887	-91.234008	NaN	-30.371295
-112.809152	37.370248	NaN	12.709844	-150.179400	NaN	-125.518996
-125.480204	43.991779	NaN	-32.550979	-169.471983	NaN	-92.929225
-20.004107	40.097283	NaN	-54.213592	-60.101389	NaN	34.209485
-4.939319	50.517084	NaN	26.230447	-55.456403	NaN	-31.169766
41.469783	61.404915	NaN	1.909299	-19.935132	NaN	39.560485
-51.141293	72.508166	NaN	36.349909	-123.649459	NaN	-87.491202
-154.185317	24.214687	NaN	-102.803712	-178.400004	NaN	-51.381605
-26.961626	50.252711	NaN	3.209117	-77.214337	NaN	-30.170743
-162.942414	58.511120	NaN	23.902018	-221.453534	NaN	-186.844432
-120.519466	38.432497	NaN	-47.871390	-158.951963	NaN	-72.648075
-26.369992	68.957477	NaN	14.138121	-95.327469	NaN	-40.508113
-106.203720	70.707027	NaN	32.687302	-176.910746	NaN	-138.891021
-16.174758	61.293734	NaN	9.244629	-77.468493	NaN	-25.419387
-42.673742	40.011248	NaN	-82.151957	-82.684990	NaN	39.478215
72.799922	55.569958	NaN	-21.980696	17.229964	NaN	94.780619
71.287016	60.795296	NaN	17.828133	10.491720	NaN	53.458883
18.948406	14.406833	NaN	-43.212776	4.541573	NaN	62.161182
-185.058095	42.649321	NaN	17.832876	-227.707416	NaN	-202.890971
18.957050	54.610999	NaN	-23.301824	-35.653949	NaN	42.258873
-169.147356	46.608887	NaN	-9.976895	-215.756243	NaN	-159.170462
-51.932986	37.237664	NaN	-69.066691	-89.170650	NaN	17.133705
-24.097204	63.632010	NaN	17.291714	-87.729214	NaN	-41.388919
9.118334	61.903011	NaN	40.213087	-52.784677	NaN	-31.094753
-46.898576	46.414313	NaN	-33.903869	-93.312889	NaN	-12.994707
-47.722226	50.095604	NaN	-22.370615	-97.817830	NaN	-25.351611
77.833933	10.497647	NaN	-43.450775	67.336286	NaN	121.284708
-195.266096	81.381754	NaN	43.945482	-276.647851	NaN	-239.211578
-23.100522	65.351111	NaN	39.282942	-88.451632	NaN	-62.383463
1.827714	61.517057	NaN	-10.212821	-59.689343	NaN	12.040535
-82.970930	52.199149	NaN	15.612892	-135.170079	NaN	-98.583821
-27.157121	30.537560	NaN	-62.824388	-57.694681	NaN	35.667267
19.102097	65.492152	NaN	24.717551	-46.390055	NaN	-5.615454
-32.086121	40.992899	NaN	-31.843584	-73.079020	NaN	-0.242537
52.695498	66.650814	NaN	23.092293	-13.955316	NaN	29.603205
27.572085	43.207642	NaN	-17.119146	-15.635557	NaN	44.691231
-12.024537	65.234690	NaN	-4.844487	-77.259227	NaN	-7.180050
-21.968073	71.334655	NaN	25.631471	-93.302728	NaN	-47.599545
-23.346569	29.850593	NaN	-41.160433	-53.197162	NaN	17.813864
23.240790	16.984820	NaN	-59.718420	6.255970	NaN	82.959210
2.473096	63.234362	NaN	16.596513	-60.761267	NaN	-14.123417
-93.281884	49.138630	NaN	-35.291565	-142.420514	NaN	-57.990319
4.805935	34.053816	NaN	-59.473811	-29.247880	NaN	64.279747
-42.092918	43.613390	NaN	-1.721984	-85.706308	NaN	-40.370935
-41.707889	33.039519	NaN	-14.157580	-74.747408	NaN	-27.550308
-99.701081	51.028758	NaN	-4.367715	-150.729838	NaN	-95.333366
-77.665057	60.750982	NaN	-0.052884	-138.416039	NaN	-77.612172
13.146396	68.996357	NaN	29.989940	-55.849961	NaN	-16.843544
73.505947	60.572765	NaN	13.080127	12.933182	NaN	60.425821
-82.755071	52.847641	NaN	-9.980633	-135.602712	NaN	-72.774438
-46.660126	63.246099	NaN	10.477880	-109.906226	NaN	-57.138007
-32.991919	37.508375	NaN	-30.213970	-70.500294	NaN	-2.777949
43.167532	35.060817	NaN	10.378819	8.106715	NaN	32.788712
-57.882453	29.636173	NaN	-55.713454	-87.518626	NaN	-2.168999
19.463289	44.686566	NaN	9.780913	-25.223277	NaN	9.682377
-24.096790	36.523307	NaN	-27.422961	-60.620097	NaN	3.326171
-8.561386	38.585345	NaN	-29.426719	-47.146731	NaN	20.865333
13.342114	51.714389	NaN	3.563830	-38.372275	NaN	9.778284
14.103810	64.754227	NaN	21.152212	-50.650417	NaN	-7.048401
-185.331933	47.723710	NaN	-9.454238	-233.055643	NaN	-175.877696
-5.928022	56.085897	NaN	-19.517342	-62.013919	NaN	13.589320
-12.236354	48.578561	NaN	-16.162674	-60.814915	NaN	3.926320
-39.463793	42.153378	NaN	-77.915339	-81.617171	NaN	38.451546
37.577813	43.990581	NaN	-34.920929	-6.412768	NaN	72.498742
12.464924	65.662867	NaN	-2.292045	-53.197943	NaN	14.756968
43.763351	66.371066	NaN	-7.898995	-22.607714	NaN	51.662346
-45.733914	30.090169	NaN	-50.826841	-75.824082	NaN	5.092927
-30.512753	29.204689	NaN	-33.773583	-59.717441	NaN	3.260830
-177.881175	29.988689	NaN	-23.159930	-207.869864	NaN	-154.721246
-118.845201	28.775879	NaN	-21.302186	-147.621080	NaN	-97.543015
8.245640	56.735426	NaN	0.517009	-48.489787	NaN	7.728630
-63.722520	45.024689	NaN	-18.442346	-108.747210	NaN	-45.280174
-126.577360	43.444590	NaN	-72.030535	-170.021950	NaN	-54.546825
-6.757620	20.550350	NaN	-35.236431	-27.307970	NaN	28.478811
21.226856	41.154739	NaN	-23.096720	-19.927883	NaN	44.323576
-8.245790	15.388827	NaN	-50.273669	-23.634617	NaN	42.027879
-135.487635	56.482561	NaN	-3.034159	-191.970197	NaN	-132.453476
-107.529356	59.175112	NaN	-1.014628	-166.704468	NaN	-106.514728
18.186870	31.096271	NaN	-41.236381	-12.909402	NaN	59.423251
-43.057175	70.876893	NaN	34.203792	-113.934068	NaN	-77.260967
-116.939158	44.771945	NaN	4.812836	-161.711103	NaN	-121.751994
4.306522	49.234808	NaN	-33.810745	-44.928286	NaN	38.117266
-176.214792	56.996596	NaN	-15.139328	-233.211388	NaN	-161.075463
-168.791348	62.310885	NaN	-36.750117	-231.102233	NaN	-132.041231
18.786775	57.548708	NaN	-7.404997	-38.761934	NaN	26.191772
5.290418	25.591621	NaN	-22.864878	-20.301203	NaN	28.155296
42.972179	53.270376	NaN	-25.982145	-10.298197	NaN	68.954324
-48.880410	56.434645	NaN	-7.815247	-105.315055	NaN	-41.065163
-79.636210	62.872522	NaN	8.483265	-142.508732	NaN	-88.119475
-57.413635	46.186294	NaN	6.327477	-103.599929	NaN	-63.741112
-262.642006	66.715011	NaN	51.366921	-329.357017	NaN	-314.008927
-86.385112	65.681055	NaN	-9.888878	-152.066167	NaN	-76.496235
8.920030	40.314943	NaN	27.141874	-31.394914	NaN	-18.221844
-31.981830	42.592111	NaN	-30.465785	-74.573941	NaN	-1.516045
20.550547	57.945679	NaN	28.850228	-37.395132	NaN	-8.299681
10.598924	25.909259	NaN	-35.722324	-15.310335	NaN	46.321248
-320.736288	60.874597	NaN	10.542221	-381.610884	NaN	-331.278509
90.143683	24.270815	NaN	-52.347223	65.872869	NaN	142.490907
1.412953	32.167083	NaN	-11.554368	-30.754131	NaN	12.967321
-62.382084	13.714320	NaN	-113.233260	-76.096404	NaN	50.851176
26.033625	67.345823	NaN	44.039274	-41.312197	NaN	-18.005648
-167.293728	49.894426	NaN	13.879960	-217.188153	NaN	-181.173687
-113.453148	79.647641	NaN	10.202895	-193.100788	NaN	-123.656043
36.893205	29.574854	NaN	-52.855938	7.318350	NaN	89.749142
-10.384125	62.435560	NaN	-3.010976	-72.819685	NaN	-7.373149
14.891151	55.740187	NaN	-31.790725	-40.849036	NaN	46.681876
29.979893	47.947819	NaN	-9.042684	-17.967926	NaN	39.022577
66.650135	65.186215	NaN	-25.137643	1.463920	NaN	91.787778
-26.178148	20.836458	NaN	-59.993687	-47.014606	NaN	33.815539
-31.809727	30.323987	NaN	-38.049213	-62.133714	NaN	6.239486
54.370353	62.625809	NaN	-3.588910	-8.255456	NaN	57.959264
25.265365	66.776979	NaN	14.869656	-41.511615	NaN	10.395709
-215.729951	38.556694	NaN	-44.067489	-254.286645	NaN	-171.662463
-30.275656	61.867502	NaN	8.438338	-92.143158	NaN	-38.713994
51.778434	17.245283	NaN	-74.234730	34.533150	NaN	126.013164
10.967836	64.024532	NaN	12.749458	-53.056696	NaN	-1.781622
4.834891	38.693084	NaN	-5.540012	-33.858194	NaN	10.374903
-80.005518	21.096071	NaN	-42.828415	-101.101590	NaN	-37.177103
-172.822830	62.143850	NaN	-25.836079	-234.966680	NaN	-146.986752
54.505675	72.882684	NaN	0.808524	-18.377008	NaN	53.697151
-37.109776	51.081661	NaN	36.474167	-88.191437	NaN	-73.583943
-65.098225	43.254568	NaN	-11.830959	-108.352793	NaN	-53.267266
31.000947	47.549288	NaN	-39.622475	-16.548341	NaN	70.623422
26.920428	33.581719	NaN	-5.905249	-6.661291	NaN	32.825677
10.751986	29.607682	NaN	-44.447356	-18.855696	NaN	55.199342
6.624381	59.181646	NaN	-20.281724	-52.557265	NaN	26.906105
-2.806933	64.903386	NaN	8.587923	-67.710319	NaN	-11.394856
-114.260382	55.533974	NaN	-14.136677	-169.794357	NaN	-100.123705
-86.510889	62.099996	NaN	2.973327	-148.610885	NaN	-89.484216
21.700535	55.123825	NaN	6.048225	-33.423289	NaN	15.652310
77.385593	61.377944	NaN	-3.600834	16.007649	NaN	80.986427
27.574862	45.104862	NaN	-19.680094	-17.530000	NaN	47.254956
-260.228591	57.926086	NaN	5.891483	-318.154676	NaN	-266.120074
-50.995775	74.184696	NaN	46.315343	-125.180471	NaN	-97.311118
51.866346	38.739565	NaN	-66.468909	13.126781	NaN	118.335255
14.388797	74.395717	NaN	29.095370	-60.006920	NaN	-14.706573
-210.262369	64.515605	NaN	17.471806	-274.777975	NaN	-227.734175
46.500160	45.088007	NaN	6.548444	1.412154	NaN	39.951716
-35.009336	27.067994	NaN	-49.222357	-62.077330	NaN	14.213021
50.353991	19.371933	NaN	-37.947685	30.982058	NaN	88.301676
-78.126461	36.834606	NaN	-27.845411	-114.961067	NaN	-50.281050
32.817875	53.447652	NaN	0.485458	-20.629777	NaN	32.332417
16.484241	64.915666	NaN	26.562307	-48.431425	NaN	-10.078066
-82.465511	68.456716	NaN	2.158358	-150.922227	NaN	-84.623870
20.712571	29.912977	NaN	-99.268086	-9.200406	NaN	119.980657
48.036662	50.194165	NaN	-24.310385	-2.157503	NaN	72.347047
-106.910154	70.224986	NaN	25.316296	-177.135140	NaN	-132.226450
-214.202747	20.245746	NaN	-89.525484	-234.448493	NaN	-124.677264
10.945845	46.882712	NaN	-0.745301	-35.936866	NaN	11.691147
-45.472529	57.906315	NaN	19.567259	-103.378844	NaN	-65.039788
31.460219	46.033361	NaN	-23.660713	-14.573143	NaN	55.120932
32.249174	52.687079	NaN	-19.650194	-20.437904	NaN	51.899368
-39.423663	20.097267	NaN	-9.331967	-59.520930	NaN	-30.091696
-86.459704	68.171993	NaN	33.676981	-154.631698	NaN	-120.136685
18.800531	59.194400	NaN	-18.746714	-40.393870	NaN	37.547244
20.091948	57.489955	NaN	9.660977	-37.398006	NaN	10.430972
-123.037166	68.672671	NaN	12.841121	-191.709837	NaN	-135.878288
32.652887	10.043403	NaN	-27.558994	22.609483	NaN	60.211881
-38.708929	33.277976	NaN	-14.829749	-71.986905	NaN	-23.879180
-332.173970	24.760335	NaN	-30.424098	-356.934306	NaN	-301.749873
-244.037703	74.495809	NaN	32.702687	-318.533512	NaN	-276.740390
-34.553132	51.243020	NaN	-39.880909	-85.796152	NaN	5.327777
2.576597	65.002248	NaN	24.302953	-62.425651	NaN	-21.726356
15.229784	57.930724	NaN	-11.624977	-42.700939	NaN	26.854761
42.593283	58.994155	NaN	-21.229368	-16.400872	NaN	63.822651
57.536786	60.617215	NaN	5.226840	-3.080429	NaN	52.309946
7.721526	37.256792	NaN	-14.607548	-29.535266	NaN	22.329075
-41.616093	62.998728	NaN	6.567333	-104.614821	NaN	-48.183426
-47.717889	42.151515	NaN	-14.171076	-89.869405	NaN	-33.546813
13.241181	17.272287	NaN	-72.944347	-4.031107	NaN	86.185528
-32.047010	59.017050	NaN	-6.840350	-91.064060	NaN	-25.206660
-14.866421	41.173592	NaN	-4.263582	-56.040013	NaN	-10.602840
7.121622	62.678583	NaN	4.043518	-55.556961	NaN	3.078104
-115.215655	17.446507	NaN	-106.733409	-132.662162	NaN	-8.482246
-104.842777	55.664903	NaN	29.735535	-160.507679	NaN	-134.578311
14.598596	40.427951	NaN	-45.689277	-25.829355	NaN	60.287873
-0.211520	34.455452	NaN	-24.438247	-34.666972	NaN	24.226727
18.837694	41.341129	NaN	-17.151495	-22.503435	NaN	35.989189
-177.795365	61.634867	NaN	1.344412	-239.430233	NaN	-179.139777
43.134744	58.721261	NaN	24.641751	-15.586517	NaN	18.492993
-5.267823	29.340010	NaN	-62.498098	-34.607833	NaN	57.230275
37.554040	69.635208	NaN	31.653537	-32.081167	NaN	5.900503
4.535567	35.254596	NaN	-46.277981	-30.719029	NaN	50.813548
39.010466	41.272966	NaN	-30.411815	-2.262500	NaN	69.422281
-11.201884	63.145096	NaN	-5.246237	-74.346980	NaN	-5.955647
11.240801	55.746899	NaN	-0.888257	-44.506098	NaN	12.129058
19.009473	43.892726	NaN	-20.443643	-24.883253	NaN	39.453116
38.684492	41.842336	NaN	-108.212503	-3.157845	NaN	146.896994
-110.447870	44.967129	NaN	-57.545128	-155.414999	NaN	-52.902742
-54.450748	57.855691	NaN	-16.010686	-112.306439	NaN	-38.440062
-11.548233	40.386992	NaN	6.860592	-51.935226	NaN	-18.408825
-194.242977	45.576197	NaN	-18.722173	-239.819174	NaN	-175.520804
35.733412	41.820219	NaN	2.976249	-6.086807	NaN	32.757164
72.422834	70.993486	NaN	31.826142	1.429348	NaN	40.596692
20.870590	62.751505	NaN	8.491337	-41.880916	NaN	12.379253
9.923749	41.425765	NaN	-33.027966	-31.502016	NaN	42.951715
68.384053	23.733561	NaN	0.104575	44.650492	NaN	68.279478
-51.366961	31.629609	NaN	-102.534623	-82.996570	NaN	51.167662
-69.954943	8.504171	NaN	-65.249260	-78.459114	NaN	-4.705683
-7.778208	57.052927	NaN	10.843613	-64.831135	NaN	-18.621820
1.257297	58.946809	NaN	13.010859	-57.689512	NaN	-11.753562
47.337367	14.447720	NaN	-72.853731	32.889647	NaN	120.191098
-102.458075	61.395153	NaN	-11.928741	-163.853228	NaN	-90.529334
59.313357	77.913660	NaN	23.975108	-18.600303	NaN	35.338249
60.325205	18.565684	NaN	-92.975270	41.759520	NaN	153.300474
15.555623	57.562920	NaN	-5.787196	-42.007297	NaN	21.342819
-88.466247	35.582516	NaN	-64.549973	-124.048763	NaN	-23.916274
34.663624	59.991210	NaN	-7.489870	-25.327586	NaN	42.153494
-5.552443	62.034807	NaN	8.372317	-67.587249	NaN	-13.924760
37.729489	44.516390	NaN	-19.913273	-6.786900	NaN	57.642762
69.666926	44.753302	NaN	-33.726432	24.913624	NaN	103.393358
-1.836667	39.189079	NaN	12.654672	-41.025745	NaN	-14.491338
-108.303764	40.345142	NaN	-23.686219	-148.648905	NaN	-84.617544
38.993679	45.733695	NaN	-50.856157	-6.740016	NaN	89.849836
-25.206118	43.217626	NaN	-16.934711	-68.423744	NaN	-8.271407
-139.739379	49.122202	NaN	5.000463	-188.861581	NaN	-144.739843
49.525179	63.721178	NaN	17.917560	-14.195999	NaN	31.607620
-47.208702	62.633499	NaN	-14.547074	-109.842201	NaN	-32.661628
15.429961	26.401503	NaN	-78.554442	-10.971542	NaN	93.984403
-95.725838	59.383704	NaN	-32.263724	-155.109542	NaN	-63.462114
-27.470448	24.303585	NaN	-33.150984	-51.774033	NaN	5.680537
24.589858	55.734625	NaN	8.647537	-31.144768	NaN	15.942320
36.277193	48.012829	NaN	1.633279	-11.735636	NaN	34.643914
-9.447979	14.143964	NaN	-42.706865	-23.591943	NaN	33.258886
-33.370659	50.660190	NaN	-20.785747	-84.030849	NaN	-12.584912
-1.138347	57.795527	NaN	-10.560768	-58.933874	NaN	9.422421
20.390145	35.841501	NaN	7.763841	-15.451355	NaN	12.626305
-59.367896	48.686605	NaN	-1.643201	-108.054501	NaN	-57.724695
19.123768	55.819392	NaN	2.888815	-36.695624	NaN	16.234953
-152.325796	37.512645	NaN	-16.889311	-189.838440	NaN	-135.436484
-81.287795	52.254594	NaN	-13.875919	-133.542390	NaN	-67.411876
-82.293502	57.800734	NaN	10.689586	-140.094237	NaN	-92.983088
6.776410	62.553106	NaN	-6.592680	-55.776696	NaN	13.369090
-44.886740	24.496033	NaN	-30.195710	-69.382773	NaN	-14.691030
-244.553272	48.765750	NaN	-6.262380	-293.319022	NaN	-238.290892
54.131317	72.366637	NaN	27.659256	-18.235321	NaN	26.472060
-91.099560	61.930350	NaN	37.788917	-153.029910	NaN	-128.888477
-141.302126	53.221314	NaN	-3.252652	-194.523440	NaN	-138.049474
-46.942958	35.211405	NaN	-5.597607	-82.154363	NaN	-41.345351
-32.654876	10.473246	NaN	-41.785126	-43.128121	NaN	9.130250
-3.093965	58.712065	NaN	1.264162	-61.806031	NaN	-4.358128
8.418797	44.212545	NaN	-15.787186	-35.793747	NaN	24.205984
45.642654	45.413387	NaN	-7.010157	0.229266	NaN	52.652811
13.382976	36.827139	NaN	-43.407307	-23.444162	NaN	56.790283
6.937271	56.879062	NaN	-19.638650	-49.941792	NaN	26.575921
-179.324403	62.383891	NaN	-4.418575	-241.708294	NaN	-174.905829
54.376494	79.428996	NaN	50.344030	-25.052502	NaN	4.032464
-5.467126	22.853954	NaN	11.117841	-28.321080	NaN	-16.584966
15.034945	72.534085	NaN	-5.919209	-57.499140	NaN	20.954155
-66.680315	51.548814	NaN	-2.195363	-118.229129	NaN	-64.484952
-215.036541	5.332833	NaN	-58.917499	-220.369374	NaN	-156.119042
53.967706	55.821674	NaN	7.012422	-1.853968	NaN	46.955285
-6.630939	45.128127	NaN	-36.356458	-51.759066	NaN	29.725520
57.405970	61.986812	NaN	19.228120	-4.580841	NaN	38.177851
-45.599550	48.423855	NaN	23.108108	-94.023405	NaN	-68.707657
27.859048	57.995714	NaN	14.333969	-30.136666	NaN	13.525079
-30.817916	49.257969	NaN	-3.344151	-80.075885	NaN	-27.473765
-11.049691	48.162142	NaN	-20.380442	-59.211833	NaN	9.330750
-14.121296	49.174406	NaN	14.993320	-63.295702	NaN	-29.114616
40.070432	56.102594	NaN	26.998733	-16.032163	NaN	13.071698
74.018891	62.360411	NaN	0.041862	11.658481	NaN	73.977029
-58.356013	40.252278	NaN	-15.064389	-98.608291	NaN	-43.291624
44.861042	44.704226	NaN	-26.352093	0.156816	NaN	71.213135
34.202670	50.782202	NaN	-24.017537	-16.579532	NaN	58.220207
20.586558	30.204856	NaN	-4.896101	-9.618298	NaN	25.482658
-177.401123	64.825638	NaN	29.132486	-242.226761	NaN	-206.533610
29.458222	17.653070	NaN	-79.945450	11.805152	NaN	109.403672
-5.689884	41.259254	NaN	15.025992	-46.949138	NaN	-20.715875
-28.059735	8.512883	NaN	-92.682659	-36.572618	NaN	64.622925
-8.430434	22.030991	NaN	-76.077762	-30.461425	NaN	67.647328
-62.288688	61.219198	NaN	2.792214	-123.507886	NaN	-65.080902
-216.804211	64.284869	NaN	4.202135	-281.089080	NaN	-221.006346
6.988395	45.999117	NaN	-45.581469	-39.010722	NaN	52.569864
-80.260710	43.566794	NaN	-24.268489	-123.827504	NaN	-55.992221
-100.359250	43.772269	NaN	6.119105	-144.131519	NaN	-106.478355
-1.738101	23.608864	NaN	-50.687833	-25.346965	NaN	48.949732
-241.244951	49.477364	NaN	-10.859070	-290.722315	NaN	-230.385881
1.124332	63.806459	NaN	-19.838377	-62.682127	NaN	20.962709
42.184858	73.799399	NaN	49.358614	-31.614540	NaN	-7.173756
-9.917923	56.876381	NaN	7.779210	-66.794304	NaN	-17.697133
-11.331648	28.576729	NaN	-91.282119	-39.908377	NaN	79.950472
-62.595191	32.539130	NaN	-56.738858	-95.134321	NaN	-5.856332
54.063214	41.646081	NaN	7.147014	12.417134	NaN	46.916200
31.434522	68.626044	NaN	11.068115	-37.191522	NaN	20.366407
55.306401	67.250831	NaN	37.239681	-11.944431	NaN	18.066720
-105.736294	68.108025	NaN	13.502736	-173.844319	NaN	-119.239030
1.936422	45.728622	NaN	-24.599013	-43.792199	NaN	26.535436
14.538844	28.202466	NaN	-48.655867	-13.663621	NaN	63.194712
-46.285755	37.432869	NaN	-21.035272	-83.718623	NaN	-25.250483
10.845659	42.171711	NaN	-58.603953	-31.326053	NaN	69.449612
72.816485	59.777237	NaN	-7.877261	13.039248	NaN	80.693746
-59.053752	66.145577	NaN	28.553873	-125.199329	NaN	-87.607625
45.825733	50.759683	NaN	-27.372339	-4.933950	NaN	73.198072
29.645872	53.366934	NaN	-20.602179	-23.721063	NaN	50.248051
10.778559	24.720297	NaN	-54.458709	-13.941738	NaN	65.237268
-75.649577	39.958017	NaN	-21.959514	-115.607595	NaN	-53.690063
-80.251953	46.351091	NaN	-7.418199	-126.603044	NaN	-72.833754
66.081194	61.051268	NaN	26.243213	5.029926	NaN	39.837981
-18.926510	66.386647	NaN	19.918038	-85.313157	NaN	-38.844548
-40.857929	45.255658	NaN	0.521071	-86.113587	NaN	-41.379000
11.161188	50.020997	NaN	8.129009	-38.859809	NaN	3.032179
-2.890432	29.327619	NaN	-10.510885	-32.218050	NaN	7.620453
62.308557	63.319352	NaN	20.542202	-1.010794	NaN	41.766355
-138.995868	47.799514	NaN	-48.011053	-186.795383	NaN	-90.984815
-94.797101	55.419143	NaN	38.360001	-150.216244	NaN	-133.157102
-109.101676	57.355144	NaN	-18.385798	-166.456820	NaN	-90.715877
-93.034660	60.324471	NaN	5.782912	-153.359131	NaN	-98.817573
-51.952397	53.187250	NaN	-9.655733	-105.139647	NaN	-42.296665
5.994479	63.221680	NaN	23.673095	-57.227201	NaN	-17.678616
-86.045405	60.445371	NaN	18.425395	-146.490776	NaN	-104.470800
7.203357	39.312644	NaN	-40.112171	-32.109287	NaN	47.315528
-42.595624	35.269655	NaN	-50.345734	-77.865279	NaN	7.750110
-90.133843	72.179820	NaN	43.072914	-162.313663	NaN	-133.206757
10.583449	45.549207	NaN	-0.702482	-34.965758	NaN	11.285930
-28.787230	37.074971	NaN	-51.284764	-65.862201	NaN	22.497534
23.033360	62.478785	NaN	7.836807	-39.445425	NaN	15.196553
-74.752978	68.881692	NaN	14.980642	-143.634671	NaN	-89.733621
18.791762	12.518660	NaN	-51.477782	6.273102	NaN	70.269544
50.433809	65.595193	NaN	17.770579	-15.161384	NaN	32.663230
-82.161519	70.063697	NaN	22.262676	-152.225216	NaN	-104.424195
5.027168	55.612285	NaN	29.719532	-50.585117	NaN	-24.692364
-41.101285	32.265955	NaN	-48.178583	-73.367239	NaN	7.077299
65.350960	53.630497	NaN	11.902444	11.720463	NaN	53.448515
-16.568724	47.257050	NaN	8.159526	-63.825773	NaN	-24.728250
76.629782	45.464310	NaN	-23.734231	31.165473	NaN	100.364013
28.921827	43.012894	NaN	-34.168431	-14.091067	NaN	63.090258
-6.445985	42.996850	NaN	10.923348	-49.442835	NaN	-17.369334
-1.692655	38.877831	NaN	-31.031321	-40.570486	NaN	29.338667
32.329980	32.142598	NaN	-53.604192	0.187382	NaN	85.934172
-16.849347	33.906306	NaN	-52.877779	-50.755653	NaN	36.028432
-71.689963	38.340368	NaN	-56.126613	-110.030332	NaN	-15.563350
6.248028	38.554240	NaN	-49.704767	-32.306212	NaN	55.952796
32.044102	61.693181	NaN	0.460938	-29.649078	NaN	31.583164
62.685540	61.739204	NaN	30.628861	0.946336	NaN	32.056679
29.903936	-11.724463	NaN	-62.851390	41.628399	NaN	92.755326
-19.736508	66.080014	NaN	35.498576	-85.816522	NaN	-55.235084
-62.636018	13.066203	NaN	-30.659762	-75.702221	NaN	-31.976256
38.608081	60.589309	NaN	22.876251	-21.981228	NaN	15.731830
-14.439951	29.089611	NaN	-65.891381	-43.529562	NaN	51.451430
-27.483775	36.518062	NaN	-17.901008	-64.001837	NaN	-9.582767
-85.716647	57.411633	NaN	-12.038395	-143.128280	NaN	-73.678252
40.703892	58.161577	NaN	4.712906	-17.457685	NaN	35.990986
18.798129	41.073858	NaN	-23.459245	-22.275729	NaN	42.257374
1.137730	50.585273	NaN	-4.682794	-49.447544	NaN	5.820523
-242.617081	42.828119	NaN	-32.913278	-285.445200	NaN	-209.703803
-7.571862	51.048053	NaN	-47.172472	-58.619916	NaN	39.600610
-185.957483	39.109334	NaN	-22.191236	-225.066817	NaN	-163.766247
-44.127828	62.459714	NaN	25.307584	-106.587543	NaN	-69.435412
9.647701	46.444904	NaN	-46.849075	-36.797203	NaN	56.496776
63.665635	29.645450	NaN	-58.995512	34.020185	NaN	122.661147
-7.571875	65.153977	NaN	4.662960	-72.725853	NaN	-12.234835
-47.381942	40.083177	NaN	-46.636556	-87.465119	NaN	-0.745386
10.366151	53.192046	NaN	16.587118	-42.825895	NaN	-6.220967
-187.308765	71.968821	NaN	3.635477	-259.277586	NaN	-190.944242
27.511118	24.338204	NaN	-71.057977	3.172913	NaN	98.569095
-91.892291	55.719606	NaN	-33.384613	-147.611896	NaN	-58.507678
-258.830166	59.333267	NaN	6.161523	-318.163433	NaN	-264.991689
-4.083273	67.027176	NaN	27.962417	-71.110449	NaN	-32.045690
34.416337	22.575004	NaN	-79.041418	11.841333	NaN	113.457755
60.844935	64.048553	NaN	-18.709180	-3.203617	NaN	79.554116
-179.991376	34.758709	NaN	-37.015683	-214.750084	NaN	-142.975693
27.492411	34.633938	NaN	-51.641333	-7.141527	NaN	79.133744
-18.956422	72.115224	NaN	30.136366	-91.071647	NaN	-49.092789
-42.570897	13.804763	NaN	-45.246535	-56.375660	NaN	2.675638
50.661712	68.033672	NaN	26.294913	-17.371960	NaN	24.366799
-195.023242	36.644092	NaN	-35.160709	-231.667333	NaN	-159.862533
-72.255870	59.535152	NaN	-27.710049	-131.791022	NaN	-44.545821
-70.759028	40.022170	NaN	-36.668230	-110.781198	NaN	-34.090798
-94.509469	54.828862	NaN	13.939602	-149.338331	NaN	-108.449070
-154.965091	45.215626	NaN	-10.742965	-200.180718	NaN	-144.222126
77.138999	47.745800	NaN	-27.295591	29.393199	NaN	104.434590
-90.065672	57.456047	NaN	17.377428	-147.521718	NaN	-107.443100
-215.444787	27.098816	NaN	-37.511737	-242.543603	NaN	-177.933050
48.345395	45.124269	NaN	-22.090180	3.221125	NaN	70.435575
-112.106413	64.005387	NaN	30.215187	-176.111799	NaN	-142.321600
-186.558198	40.755047	NaN	-24.768231	-227.313245	NaN	-161.789967
-4.408059	55.596728	NaN	8.208454	-60.004788	NaN	-12.616513
-116.517493	27.204971	NaN	-45.404576	-143.722464	NaN	-71.112917
19.192094	70.724608	NaN	36.687458	-51.532514	NaN	-17.495364
37.843181	62.671569	NaN	-20.569511	-24.828388	NaN	58.412692
-2.158050	58.932263	NaN	-13.792381	-61.090314	NaN	11.634331
11.460783	26.489822	NaN	-49.084913	-15.029039	NaN	60.545695
-2.649345	22.164739	NaN	-61.158634	-24.814083	NaN	58.509289
-23.523442	52.149181	NaN	-20.966447	-75.672623	NaN	-2.556995
-190.288538	46.218364	NaN	-26.644119	-236.506902	NaN	-163.644419
1.845767	49.210300	NaN	-1.787204	-47.364533	NaN	3.632971
31.110402	57.658378	NaN	17.040106	-26.547977	NaN	14.070295
60.124863	58.191476	NaN	26.582055	1.933387	NaN	33.542808
58.233094	52.315024	NaN	-20.025977	5.918070	NaN	78.259071
-23.400695	57.817326	NaN	-7.107154	-81.218022	NaN	-16.293541
-11.386244	34.248568	NaN	-87.203588	-45.634812	NaN	75.817344
-94.147361	38.160967	NaN	-25.821989	-132.308328	NaN	-68.325372
-15.702162	55.549141	NaN	9.621883	-71.251303	NaN	-25.324045
15.139152	52.201937	NaN	-18.119649	-37.062785	NaN	33.258800
-64.223544	22.712723	NaN	-53.092591	-86.936268	NaN	-11.130954
-43.218707	45.429115	NaN	-46.752919	-88.647821	NaN	3.534212
-78.568800	46.836254	NaN	-43.378079	-125.405054	NaN	-35.190721
48.323473	50.374248	NaN	-26.691195	-2.050775	NaN	75.014668
35.097951	45.795241	NaN	-16.177085	-10.697290	NaN	51.275036
-37.728234	39.808100	NaN	-59.890636	-77.536334	NaN	22.162401
-97.341052	71.799294	NaN	12.303430	-169.140347	NaN	-109.644483
9.210234	60.702281	NaN	-31.307305	-51.492047	NaN	40.517539
-54.005221	49.717308	NaN	-12.677128	-103.722529	NaN	-41.328093
55.608628	48.763380	NaN	-7.540721	6.845248	NaN	63.149349
-182.941319	78.832013	NaN	56.498419	-261.773332	NaN	-239.439738
29.862450	40.245950	NaN	-9.337165	-10.383500	NaN	39.199615
65.742653	60.077449	NaN	2.794687	5.665204	NaN	62.947966
-69.179385	44.009396	NaN	1.280482	-113.188781	NaN	-70.459867
15.207775	53.640461	NaN	4.370697	-38.432686	NaN	10.837078
32.436236	25.207501	NaN	-1.700869	7.228735	NaN	34.137105
-235.786228	59.146234	NaN	16.801226	-294.932462	NaN	-252.587454
-40.510762	38.559615	NaN	-35.088004	-79.070377	NaN	-5.422758
16.208554	72.367336	NaN	-0.334748	-56.158783	NaN	16.543302
-18.077947	42.422858	NaN	-53.130791	-60.500805	NaN	35.052844
-70.889739	26.074855	NaN	-79.525634	-96.964594	NaN	8.635895
11.052811	38.095842	NaN	5.135529	-27.043032	NaN	5.917282
-129.724267	34.680214	NaN	-80.572911	-164.404481	NaN	-49.151356
16.709512	63.956954	NaN	9.134377	-47.247442	NaN	7.575135
36.487353	72.628692	NaN	37.711785	-36.141339	NaN	-1.224432
-59.435173	57.397315	NaN	9.211872	-116.832488	NaN	-68.647045
-58.058226	51.941629	NaN	-37.939484	-109.999855	NaN	-20.118741
-151.531978	38.704047	NaN	-44.265919	-190.236025	NaN	-107.266059
-7.051821	32.379369	NaN	-97.979135	-39.431190	NaN	90.927314
67.059131	24.931588	NaN	-35.396170	42.127543	NaN	102.455300
-24.170104	62.992808	NaN	27.773332	-87.162911	NaN	-51.943435
59.002758	59.735107	NaN	-0.646853	-0.732349	NaN	59.649611
57.229787	46.847641	NaN	-63.423956	10.382146	NaN	120.653744
32.435289	60.364511	NaN	11.832002	-27.929222	NaN	20.603287
-54.378880	5.514117	NaN	-69.308840	-59.892997	NaN	14.929960
-11.615521	33.199248	NaN	-30.267423	-44.814768	NaN	18.651903
52.421351	57.442188	NaN	-49.661802	-5.020837	NaN	102.083153
-115.826834	51.771796	NaN	10.419334	-167.598630	NaN	-126.246168
-20.541676	51.047874	NaN	-0.493959	-71.589550	NaN	-20.047717
-191.711528	70.381310	NaN	23.260692	-262.092838	NaN	-214.972220
-54.379279	39.268512	NaN	-47.806980	-93.647791	NaN	-6.572299
-96.778301	43.522244	NaN	-49.522344	-140.300545	NaN	-47.255957
49.188001	56.720365	NaN	8.526943	-7.532364	NaN	40.661059
-8.224072	26.428538	NaN	-26.230920	-34.652610	NaN	18.006848
2.550110	59.858797	NaN	8.641456	-57.308687	NaN	-6.091346
-59.363411	14.872975	NaN	-51.062404	-74.236387	NaN	-8.301008
-1.901651	56.057166	NaN	-10.278972	-57.958818	NaN	8.377320
20.710259	33.880250	NaN	-30.358112	-13.169991	NaN	51.068370
-49.421653	57.174915	NaN	-2.285044	-106.596568	NaN	-47.136609
-73.479831	41.642895	NaN	7.092536	-115.122726	NaN	-80.572368
-6.943169	14.023606	NaN	-49.244286	-20.966776	NaN	42.301117
-176.011958	29.222297	NaN	-14.565420	-205.234255	NaN	-161.446538
61.890037	61.471789	NaN	47.597327	0.418248	NaN	14.292710
49.618099	22.422981	NaN	-48.667908	27.195119	NaN	98.286007
-21.600446	64.739728	NaN	16.561351	-86.340175	NaN	-38.161797
39.875106	56.408302	NaN	-14.642145	-16.533196	NaN	54.517251
14.814438	63.279218	NaN	-3.336312	-48.464780	NaN	18.150750
-2.709591	38.144068	NaN	-24.616805	-40.853659	NaN	21.907214
-10.252000	69.840589	NaN	27.689653	-80.092589	NaN	-37.941653
74.947570	43.954884	NaN	-28.827653	30.992685	NaN	103.775223
-145.041346	38.852390	NaN	-9.260820	-183.893736	NaN	-135.780526
54.264391	59.627415	NaN	32.655610	-5.363024	NaN	21.608780
32.235044	37.214115	NaN	-15.135158	-4.979071	NaN	47.370202
32.807866	56.271506	NaN	-26.834810	-23.463640	NaN	59.642676
29.010868	63.737710	NaN	-6.239731	-34.726842	NaN	35.250599
-37.394659	78.882892	NaN	15.507194	-116.277551	NaN	-52.901853
29.884542	65.122303	NaN	34.300215	-35.237761	NaN	-4.415673
43.578587	58.069567	NaN	6.945702	-14.490980	NaN	36.632886
-95.426168	70.595468	NaN	25.597952	-166.021635	NaN	-121.024120
25.371302	29.587871	NaN	-0.617480	-4.216569	NaN	25.988782
46.114116	6.977742	NaN	-22.767894	39.136375	NaN	68.882010
-66.237130	32.641782	NaN	-124.151692	-98.878912	NaN	57.914563
13.965592	-13.265315	NaN	-98.418683	27.230907	NaN	112.384275
67.303361	20.276040	NaN	-14.632935	47.027320	NaN	81.936296
-63.624466	54.700479	NaN	-33.099736	-118.324945	NaN	-30.524730
16.767220	48.506437	NaN	18.347699	-31.739217	NaN	-1.580479
43.375325	27.983548	NaN	-113.773848	15.391777	NaN	157.149173
-43.334687	39.485758	NaN	-24.921814	-82.820445	NaN	-18.412873
23.221900	48.979182	NaN	-6.602368	-25.757282	NaN	29.824267
52.866654	17.625037	NaN	-86.499947	35.241617	NaN	139.366600
36.419450	79.470876	NaN	44.687196	-43.051426	NaN	-8.267746
-13.911136	38.469099	NaN	-21.393971	-52.380235	NaN	7.482835
-23.985558	61.532096	NaN	20.015516	-85.517654	NaN	-44.001074
-162.908739	51.627283	NaN	9.571610	-214.536022	NaN	-172.480349
25.283515	52.017889	NaN	8.107326	-26.734374	NaN	17.176189
-53.168005	79.220539	NaN	35.187774	-132.388545	NaN	-88.355779
-54.572235	38.700306	NaN	-135.928213	-93.272541	NaN	81.355979
-73.508625	46.060778	NaN	0.034158	-119.569403	NaN	-73.542783
-45.189686	41.897843	NaN	-35.389623	-87.087529	NaN	-9.800063
52.738408	58.665630	NaN	15.448957	-5.927222	NaN	37.289451
34.332356	56.522950	NaN	0.290746	-22.190594	NaN	34.041610
51.279240	42.551970	NaN	-21.495249	8.727269	NaN	72.774489
1.921282	68.430171	NaN	33.895036	-66.508889	NaN	-31.973754
-188.059341	61.485842	NaN	4.247814	-249.545184	NaN	-192.307155
29.302604	24.491519	NaN	-7.094230	4.811085	NaN	36.396834
18.253310	45.906768	NaN	-42.810555	-27.653458	NaN	61.063866
-46.245654	45.625090	NaN	-15.817919	-91.870744	NaN	-30.427735
-25.603394	66.453915	NaN	28.556939	-92.057309	NaN	-54.160333
-92.792219	49.356011	NaN	-7.371901	-142.148230	NaN	-85.420318
5.449081	39.058581	NaN	-26.132146	-33.609500	NaN	31.581227
-29.768167	34.603270	NaN	-64.569483	-64.371438	NaN	34.801316
-64.192047	44.814714	NaN	-29.409352	-109.006761	NaN	-34.782695
47.462769	37.924210	NaN	-55.455039	9.538559	NaN	102.917808
-31.717287	64.424612	NaN	6.376565	-96.141899	NaN	-38.093852
65.082549	70.472228	NaN	-5.387440	-5.389679	NaN	70.469989
65.640643	56.362067	NaN	12.822944	9.278576	NaN	52.817699
-75.508224	58.502820	NaN	-25.669226	-134.011044	NaN	-49.838998
-20.091908	51.306234	NaN	-8.147591	-71.398142	NaN	-11.944318
-73.319653	16.965908	NaN	-32.715234	-90.285560	NaN	-40.604418
34.227854	60.701171	NaN	1.798954	-26.473317	NaN	32.428900
-102.015301	54.859185	NaN	18.329906	-156.874486	NaN	-120.345207
-134.555899	51.405735	NaN	9.651021	-185.961634	NaN	-144.206920
-16.367944	43.197246	NaN	-8.498651	-59.565191	NaN	-7.869293
9.360316	44.980197	NaN	-7.610522	-35.619881	NaN	16.970838
-128.417247	38.119003	NaN	-10.800256	-166.536250	NaN	-117.616991
-242.706446	56.688448	NaN	-8.840400	-299.394894	NaN	-233.866046
-180.505058	39.292540	NaN	-40.942119	-219.797598	NaN	-139.562939
-10.030850	62.438871	NaN	-7.410778	-72.469721	NaN	-2.620072
-92.294147	46.958774	NaN	-10.644883	-139.252921	NaN	-81.649264
-157.702852	68.155972	NaN	13.476367	-225.858824	NaN	-171.179219
26.484338	49.800633	NaN	-7.017326	-23.316296	NaN	33.501664
-108.783109	47.630679	NaN	9.864651	-156.413788	NaN	-118.647759
-69.186201	20.919974	NaN	-37.956302	-90.106175	NaN	-31.229900
-12.190813	34.884739	NaN	-7.971870	-47.075552	NaN	-4.218942
-34.500498	66.613782	NaN	-19.131263	-101.114280	NaN	-15.369235
-28.483423	3.962605	NaN	-33.528129	-32.446028	NaN	5.044706
-196.247940	58.616668	NaN	27.004834	-254.864608	NaN	-223.252775
-82.540379	47.755258	NaN	-5.650987	-130.295638	NaN	-76.889392
-13.001636	16.560584	NaN	-60.451591	-29.562220	NaN	47.449956
35.342995	52.889217	NaN	-9.419192	-17.546223	NaN	44.762187
-11.086067	35.137897	NaN	5.587812	-46.223963	NaN	-16.673879
-264.080286	34.143141	NaN	-26.978804	-298.223427	NaN	-237.101482
-53.536962	27.622271	NaN	-28.338020	-81.159233	NaN	-25.198942
55.643325	42.508426	NaN	-24.460769	13.134899	NaN	80.104094
26.583631	38.348871	NaN	-2.312803	-11.765240	NaN	28.896434
24.432829	41.114453	NaN	-26.880982	-16.681624	NaN	51.313810
-100.586308	59.862864	NaN	26.552889	-160.449172	NaN	-127.139197
