# Supplementary material for: Combined Influences of Model Choice, Data Quality, and Data Quantity When Estimating Population Trends
Source: PLoS One. 2015 Jul 15;10(7):e0132255. doi: 10.1371/journal.pone.0132255 (PMC4503393; doi:10.1371/journal.pone.0132255)
Supplement: S1 Dataset — Files are organized by model type and by the input lambda value. (ZIP) [file pone.0132255.s002.zip › Snail/sims_lambda_1_025/simulationOutput_1.025_0_0.45_0.3_40.xls]

Percent_Decline_True	Median_Percent_Decline_Matrix	Median_Percent_Decline_Matrix_stable	Median_Percent_Decline_Scalar	Difference_True_Matrix	Difference_True_Matrix_Stable	Difference_True_Scalar
28.700953	51.931294	NaN	10.316497	-23.230341	NaN	18.384456
-42.278727	58.062788	NaN	16.034170	-100.341515	NaN	-58.312898
32.759044	58.273636	NaN	-38.567614	-25.514592	NaN	71.326658
-78.110212	-3.837830	NaN	-33.834986	-74.272383	NaN	-44.275226
0.834300	46.800445	NaN	-51.894160	-45.966145	NaN	52.728460
12.816464	55.071751	NaN	3.795151	-42.255287	NaN	9.021313
29.435594	39.718324	NaN	-36.158362	-10.282730	NaN	65.593955
-6.952791	65.282060	NaN	31.196317	-72.234852	NaN	-38.149109
-47.547956	6.164904	NaN	-109.974792	-53.712860	NaN	62.426836
1.597426	65.231500	NaN	10.187289	-63.634073	NaN	-8.589863
-0.517116	57.212912	NaN	-3.748899	-57.730029	NaN	3.231783
-1.542980	42.214054	NaN	12.530315	-43.757034	NaN	-14.073295
49.232367	38.290051	NaN	-29.151886	10.942316	NaN	78.384253
14.031751	63.982809	NaN	19.001726	-49.951058	NaN	-4.969975
-43.295751	30.403997	NaN	-64.563356	-73.699748	NaN	21.267605
-692.307305	-4.497687	NaN	-6.327642	-687.809618	NaN	-685.979663
-103.780551	35.528526	NaN	17.325065	-139.309077	NaN	-121.105616
55.831337	69.685742	NaN	-16.226781	-13.854405	NaN	72.058118
17.293694	47.295255	NaN	-19.501610	-30.001562	NaN	36.795303
-29.929708	51.052828	NaN	10.102677	-80.982536	NaN	-40.032385
40.316637	47.592744	NaN	-18.007801	-7.276107	NaN	58.324438
-15.994599	29.950394	NaN	4.753185	-45.944993	NaN	-20.747785
-42.983038	64.496272	NaN	-26.770222	-107.479310	NaN	-16.212815
-62.938429	17.379422	NaN	-34.065936	-80.317852	NaN	-28.872493
0.433430	4.782065	NaN	-28.123552	-4.348635	NaN	28.556982
44.379689	71.100557	NaN	36.720057	-26.720868	NaN	7.659632
13.637389	33.226255	NaN	-21.815665	-19.588866	NaN	35.453055
76.739222	57.608575	NaN	-20.405048	19.130648	NaN	97.144271
75.891268	57.890979	NaN	-35.807637	18.000290	NaN	111.698905
37.658220	44.578865	NaN	-32.559992	-6.920646	NaN	70.218211
-147.676882	64.239638	NaN	1.014803	-211.916520	NaN	-148.691685
-163.623403	62.558399	NaN	9.191603	-226.181803	NaN	-172.815007
45.261373	75.117846	NaN	33.024233	-29.856472	NaN	12.237141
22.341011	54.717203	NaN	-14.764160	-32.376192	NaN	37.105171
78.984106	52.128053	NaN	-63.424260	26.856053	NaN	142.408366
-115.009632	52.403994	NaN	-12.946481	-167.413626	NaN	-102.063151
-28.111735	48.661234	NaN	30.942466	-76.772969	NaN	-59.054201
-131.598588	-2.673808	NaN	-77.437385	-128.924780	NaN	-54.161203
8.924310	30.740377	NaN	-35.798562	-21.816067	NaN	44.722872
13.983753	59.779639	NaN	33.010549	-45.795886	NaN	-19.026796
54.187112	53.897190	NaN	-18.253167	0.289922	NaN	72.440279
71.783599	40.703416	NaN	-36.212493	31.080183	NaN	107.996092
41.404244	28.684028	NaN	-18.493180	12.720215	NaN	59.897424
11.363836	47.716803	NaN	23.056463	-36.352967	NaN	-11.692627
24.141834	44.432563	NaN	-27.632426	-20.290730	NaN	51.774259
-112.841481	33.637308	NaN	-43.700888	-146.478789	NaN	-69.140593
-162.207007	30.613528	NaN	-62.647749	-192.820535	NaN	-99.559257
-0.204631	55.610528	NaN	-42.869378	-55.815159	NaN	42.664747
-21.517714	25.517546	NaN	-57.239962	-47.035259	NaN	35.722248
-38.443763	50.325761	NaN	17.154244	-88.769525	NaN	-55.598007
23.370090	64.644205	NaN	-22.393640	-41.274115	NaN	45.763730
36.070051	64.278863	NaN	4.970343	-28.208813	NaN	31.099708
54.347996	64.739648	NaN	6.749906	-10.391652	NaN	47.598090
-60.880775	17.784053	NaN	-125.899349	-78.664828	NaN	65.018574
30.700726	63.966208	NaN	37.403388	-33.265482	NaN	-6.702662
64.391779	60.605027	NaN	-16.442227	3.786751	NaN	80.834005
-54.077795	18.572136	NaN	-37.106716	-72.649931	NaN	-16.971079
13.908253	10.869363	NaN	-60.940596	3.038890	NaN	74.848849
7.270251	37.405851	NaN	-48.903540	-30.135601	NaN	56.173790
43.673524	51.702502	NaN	-33.757577	-8.028978	NaN	77.431101
-110.591819	58.907141	NaN	33.418216	-169.498960	NaN	-144.010035
4.672762	66.361163	NaN	26.754160	-61.688401	NaN	-22.081398
-125.256500	32.933289	NaN	-7.101482	-158.189789	NaN	-118.155018
-33.303383	45.889051	NaN	-10.088222	-79.192434	NaN	-23.215161
-69.900691	57.176163	NaN	-20.473967	-127.076854	NaN	-49.426725
-103.446434	55.477633	NaN	30.706522	-158.924067	NaN	-134.152956
-12.298777	43.241753	NaN	-25.025936	-55.540530	NaN	12.727158
-54.514725	59.535814	NaN	-31.216517	-114.050539	NaN	-23.298208
8.470997	60.130972	NaN	26.478133	-51.659975	NaN	-18.007136
-3.899331	60.897813	NaN	1.190859	-64.797144	NaN	-5.090190
-63.784743	45.242406	NaN	-73.402528	-109.027149	NaN	9.617786
14.036459	75.120404	NaN	15.154007	-61.083945	NaN	-1.117548
10.780885	-1.619091	NaN	-83.066186	12.399976	NaN	93.847071
-135.705603	50.024958	NaN	-31.569711	-185.730561	NaN	-104.135892
-225.728608	22.362856	NaN	-33.213452	-248.091465	NaN	-192.515156
-18.359165	50.612431	NaN	12.841692	-68.971596	NaN	-31.200857
-231.396311	32.167741	NaN	-11.254344	-263.564052	NaN	-220.141967
40.046202	72.558332	NaN	34.782315	-32.512129	NaN	5.263888
24.973421	17.450627	NaN	-39.565516	7.522794	NaN	64.538937
-127.841448	57.810277	NaN	0.854028	-185.651725	NaN	-128.695476
-140.636660	55.760066	NaN	-11.567295	-196.396726	NaN	-129.069364
54.879513	55.931397	NaN	8.620178	-1.051884	NaN	46.259335
11.245714	26.466740	NaN	-44.638666	-15.221026	NaN	55.884380
31.532430	38.214364	NaN	-49.392695	-6.681934	NaN	80.925125
-29.112757	54.068461	NaN	-46.076695	-83.181218	NaN	16.963938
2.150352	58.524101	NaN	-7.992192	-56.373749	NaN	10.142544
-2.489570	43.301109	NaN	-102.826731	-45.790680	NaN	100.337160
-6.336302	24.472981	NaN	-20.228190	-30.809283	NaN	13.891888
-47.782048	74.992279	NaN	26.933537	-122.774327	NaN	-74.715585
56.380774	59.659801	NaN	8.536784	-3.279027	NaN	47.843989
42.930154	63.850928	NaN	-13.655348	-20.920774	NaN	56.585502
72.784683	34.272054	NaN	-0.572700	38.512629	NaN	73.357383
39.741289	55.439504	NaN	-0.335446	-15.698215	NaN	40.076735
-126.922872	40.528398	NaN	12.387714	-167.451269	NaN	-139.310585
-19.900145	56.250005	NaN	16.762246	-76.150150	NaN	-36.662391
-18.107304	45.539263	NaN	-22.584378	-63.646568	NaN	4.477074
-160.025850	45.714970	NaN	-8.753811	-205.740820	NaN	-151.272039
-29.040442	36.540286	NaN	-29.937254	-65.580728	NaN	0.896812
-44.768916	42.112901	NaN	-40.239767	-86.881817	NaN	-4.529150
-31.581270	35.016225	NaN	-61.725209	-66.597495	NaN	30.143939
-48.865703	32.602013	NaN	-39.128929	-81.467716	NaN	-9.736774
-29.430471	52.316618	NaN	-24.444669	-81.747089	NaN	-4.985802
-32.484325	50.861788	NaN	-4.650234	-83.346113	NaN	-27.834091
-29.115877	68.167506	NaN	32.009747	-97.283383	NaN	-61.125624
72.162454	67.023485	NaN	4.869235	5.138970	NaN	67.293220
-75.967073	32.969352	NaN	5.948789	-108.936425	NaN	-81.915862
17.819904	43.430348	NaN	23.192693	-25.610445	NaN	-5.372790
-96.218332	63.763793	NaN	-29.937976	-159.982125	NaN	-66.280356
13.292419	17.975704	NaN	-32.825199	-4.683285	NaN	46.117618
-188.073017	60.846079	NaN	15.083696	-248.919097	NaN	-203.156713
56.082022	24.781883	NaN	-134.752692	31.300139	NaN	190.834714
-49.527383	62.436603	NaN	11.755720	-111.963986	NaN	-61.283103
-150.321515	44.083630	NaN	-11.232030	-194.405145	NaN	-139.089485
11.661089	27.031185	NaN	-80.840275	-15.370096	NaN	92.501364
9.324701	48.967516	NaN	-21.209082	-39.642815	NaN	30.533783
-75.610843	80.032620	NaN	42.535803	-155.643463	NaN	-118.146646
-4.826323	-25.182142	NaN	-113.919744	20.355819	NaN	109.093421
20.711616	58.693604	NaN	39.314113	-37.981989	NaN	-18.602497
-13.007617	63.183128	NaN	-1.886535	-76.190745	NaN	-11.121082
-72.002495	70.626373	NaN	32.041287	-142.628868	NaN	-104.043782
-8.166209	23.874956	NaN	-14.122165	-32.041165	NaN	5.955956
-64.295476	59.348826	NaN	31.141113	-123.644302	NaN	-95.436589
31.517974	44.039283	NaN	-9.804784	-12.521309	NaN	41.322759
-22.413289	77.737671	NaN	18.220029	-100.150959	NaN	-40.633318
-99.195228	71.997416	NaN	38.462428	-171.192644	NaN	-137.657656
47.949823	65.272495	NaN	23.352514	-17.322672	NaN	24.597309
49.960056	70.900025	NaN	23.781012	-20.939969	NaN	26.179044
41.923368	62.376869	NaN	-58.995966	-20.453500	NaN	100.919335
-62.291539	57.913741	NaN	-42.372257	-120.205279	NaN	-19.919281
24.873837	17.384224	NaN	-30.547733	7.489612	NaN	55.421570
-242.997915	28.669330	NaN	-4.917265	-271.667245	NaN	-238.080650
14.919652	38.293429	NaN	-45.601723	-23.373777	NaN	60.521375
41.229228	21.607940	NaN	-44.492913	19.621288	NaN	85.722141
-83.066014	11.606784	NaN	-57.712369	-94.672798	NaN	-25.353645
60.461459	57.952268	NaN	15.847117	2.509191	NaN	44.614342
58.666662	43.679720	NaN	-85.970036	14.986941	NaN	144.636697
-85.693157	30.835589	NaN	-13.528000	-116.528746	NaN	-72.165157
-87.501978	52.275658	NaN	7.039666	-139.777636	NaN	-94.541644
-33.056460	32.392659	NaN	-47.063045	-65.449119	NaN	14.006584
-56.039186	58.582614	NaN	-9.890536	-114.621799	NaN	-46.148650
6.780769	75.164212	NaN	46.475791	-68.383444	NaN	-39.695022
-114.884507	62.462197	NaN	-16.568452	-177.346703	NaN	-98.316055
-41.189034	16.572752	NaN	-34.901969	-57.761785	NaN	-6.287064
58.857943	59.068255	NaN	9.956488	-0.210312	NaN	48.901455
-21.943822	63.782671	NaN	12.256003	-85.726493	NaN	-34.199825
30.267710	48.787289	NaN	-31.456888	-18.519579	NaN	61.724599
45.889926	1.907469	NaN	-83.064069	43.982457	NaN	128.953995
50.183528	50.490213	NaN	-15.217083	-0.306685	NaN	65.400611
27.249199	44.029067	NaN	-19.563167	-16.779868	NaN	46.812365
59.924339	47.928545	NaN	-7.700033	11.995794	NaN	67.624372
-185.692805	32.882402	NaN	-16.981372	-218.575207	NaN	-168.711432
-88.236103	65.540626	NaN	-33.415135	-153.776728	NaN	-54.820968
69.993652	59.198866	NaN	-1.890827	10.794786	NaN	71.884479
-138.453363	57.180454	NaN	24.934276	-195.633817	NaN	-163.387639
71.226035	75.076820	NaN	25.248608	-3.850785	NaN	45.977427
-188.457634	42.902317	NaN	-20.270960	-231.359951	NaN	-168.186673
-45.355708	74.041596	NaN	35.085901	-119.397304	NaN	-80.441609
-78.981893	68.962992	NaN	-10.988694	-147.944885	NaN	-67.993200
-69.192991	28.263680	NaN	-84.799339	-97.456671	NaN	15.606349
30.842984	55.138214	NaN	5.252456	-24.295230	NaN	25.590529
-43.517229	18.023839	NaN	-53.901470	-61.541068	NaN	10.384241
46.572969	56.937204	NaN	-15.174077	-10.364235	NaN	61.747045
-19.904498	21.208334	NaN	-28.055465	-41.112831	NaN	8.150968
56.135810	35.930252	NaN	-39.165521	20.205559	NaN	95.301332
-82.816274	35.925014	NaN	-48.204051	-118.741287	NaN	-34.612223
-14.440760	67.495649	NaN	35.705808	-81.936410	NaN	-50.146569
-56.561316	62.002173	NaN	-6.166863	-118.563489	NaN	-50.394453
54.603507	48.698735	NaN	10.066078	5.904772	NaN	44.537429
-33.323222	50.877566	NaN	13.165382	-84.200788	NaN	-46.488604
-44.926721	37.857729	NaN	-47.021161	-82.784450	NaN	2.094440
61.695833	68.342910	NaN	23.362926	-6.647076	NaN	38.332907
-43.747071	46.172783	NaN	-3.903045	-89.919854	NaN	-39.844026
-50.356188	48.843053	NaN	13.054811	-99.199241	NaN	-63.410998
10.788500	43.223098	NaN	-10.005666	-32.434598	NaN	20.794166
-50.964105	51.469970	NaN	-11.298710	-102.434075	NaN	-39.665395
23.138247	40.148885	NaN	15.300222	-17.010637	NaN	7.838025
-53.816677	46.639157	NaN	10.921007	-100.455834	NaN	-64.737684
55.628429	58.146140	NaN	6.920694	-2.517711	NaN	48.707734
38.393350	51.458435	NaN	-23.890843	-13.065086	NaN	62.284193
-27.490122	63.480320	NaN	-14.393889	-90.970442	NaN	-13.096233
40.336541	51.633964	NaN	12.732861	-11.297423	NaN	27.603681
39.923529	60.395734	NaN	3.682221	-20.472205	NaN	36.241308
16.657234	73.184081	NaN	27.301534	-56.526848	NaN	-10.644300
4.759709	62.751107	NaN	6.827843	-57.991397	NaN	-2.068134
-58.514613	34.516696	NaN	-3.805567	-93.031309	NaN	-54.709046
-76.639661	34.444182	NaN	-98.314563	-111.083842	NaN	21.674903
-81.562961	50.260245	NaN	15.725245	-131.823206	NaN	-97.288206
31.736010	31.764799	NaN	-65.105507	-0.028790	NaN	96.841517
-46.300031	53.391594	NaN	-1.387881	-99.691625	NaN	-44.912150
-45.556353	69.852621	NaN	-2.906868	-115.408974	NaN	-42.649485
18.484327	33.397142	NaN	-27.018254	-14.912816	NaN	45.502581
3.078870	57.379000	NaN	-48.785092	-54.300130	NaN	51.863962
4.531630	-2.540393	NaN	-41.513350	7.072023	NaN	46.044979
-4.588949	33.495975	NaN	-19.534292	-38.084925	NaN	14.945342
-36.676388	52.728630	NaN	9.273379	-89.405018	NaN	-45.949767
26.737999	50.103873	NaN	-9.008840	-23.365874	NaN	35.746839
27.535014	42.039934	NaN	-35.274335	-14.504920	NaN	62.809348
46.126173	41.476426	NaN	-51.660668	4.649746	NaN	97.786841
-116.959877	43.078715	NaN	-44.448951	-160.038592	NaN	-72.510926
-27.647739	46.257757	NaN	-32.503839	-73.905497	NaN	4.856100
8.801853	63.830242	NaN	33.100050	-55.028389	NaN	-24.298197
-98.399738	64.274301	NaN	-7.630685	-162.674039	NaN	-90.769053
-180.196733	51.959800	NaN	1.338334	-232.156534	NaN	-181.535068
4.525111	48.689767	NaN	-20.103160	-44.164656	NaN	24.628272
-125.246205	64.839730	NaN	27.237025	-190.085934	NaN	-152.483229
-88.258057	27.357677	NaN	-59.043769	-115.615735	NaN	-29.214288
-42.797689	66.807690	NaN	27.913642	-109.605378	NaN	-70.711331
9.347654	38.226500	NaN	-46.008886	-28.878847	NaN	55.356540
44.225513	9.835504	NaN	-64.367717	34.390009	NaN	108.593230
-2.897368	44.501458	NaN	-0.066073	-47.398826	NaN	-2.831295
34.626154	49.044590	NaN	-34.343776	-14.418436	NaN	68.969929
70.235767	25.482877	NaN	-56.913129	44.752890	NaN	127.148896
10.348747	61.183575	NaN	36.012942	-50.834829	NaN	-25.664195
-158.978336	65.869917	NaN	22.551500	-224.848253	NaN	-181.529836
64.723151	71.027504	NaN	-15.395889	-6.304353	NaN	80.119040
23.978795	25.781839	NaN	-45.950801	-1.803045	NaN	69.929596
-41.903528	57.612429	NaN	41.388455	-99.515957	NaN	-83.291983
21.118475	19.727101	NaN	-10.496369	1.391374	NaN	31.614843
19.978752	21.646381	NaN	-31.422315	-1.667629	NaN	51.401067
-29.176195	61.917386	NaN	29.466752	-91.093581	NaN	-58.642947
-32.889301	61.899933	NaN	12.641912	-94.789235	NaN	-45.531214
66.738940	61.867623	NaN	11.593058	4.871317	NaN	55.145882
-230.444242	56.859679	NaN	19.195570	-287.303922	NaN	-249.639812
-120.153270	71.056243	NaN	11.696270	-191.209514	NaN	-131.849540
-91.339375	65.188665	NaN	19.913698	-156.528040	NaN	-111.253074
-33.974533	55.328412	NaN	-5.641009	-89.302945	NaN	-28.333524
-70.007464	49.340383	NaN	4.103199	-119.347847	NaN	-74.110664
48.889077	50.522853	NaN	-11.206613	-1.633776	NaN	60.095691
-80.693875	67.055793	NaN	-4.174649	-147.749668	NaN	-76.519226
61.572635	65.009507	NaN	39.604189	-3.436871	NaN	21.968446
-14.891764	48.804767	NaN	-27.141531	-63.696531	NaN	12.249767
12.230099	63.610509	NaN	7.096887	-51.380410	NaN	5.133212
0.606386	64.268932	NaN	-5.985309	-63.662546	NaN	6.591695
-21.312324	74.573423	NaN	43.417113	-95.885747	NaN	-64.729437
-23.568075	52.988519	NaN	7.610402	-76.556594	NaN	-31.178477
-85.464017	44.921467	NaN	-15.673744	-130.385484	NaN	-69.790274
-37.410698	43.535828	NaN	-71.281164	-80.946525	NaN	33.870466
-55.201979	21.206964	NaN	0.033581	-76.408942	NaN	-55.235560
74.241282	65.793005	NaN	25.487404	8.448276	NaN	48.753878
42.294020	24.365126	NaN	-78.111794	17.928894	NaN	120.405814
-10.090851	62.771858	NaN	22.457333	-72.862710	NaN	-32.548184
33.021741	24.073336	NaN	-80.106097	8.948405	NaN	113.127838
45.740198	-9.234913	NaN	-46.904292	54.975111	NaN	92.644490
-51.776135	31.265323	NaN	-3.067150	-83.041458	NaN	-48.708985
33.050895	-1.280001	NaN	-119.750358	34.330896	NaN	152.801252
8.713445	50.127493	NaN	9.020579	-41.414048	NaN	-0.307134
-19.117701	37.404438	NaN	-68.574273	-56.522139	NaN	49.456572
-76.661171	58.804667	NaN	-0.819364	-135.465838	NaN	-75.841807
-87.223929	3.922320	NaN	-62.447877	-91.146250	NaN	-24.776053
8.802786	66.724306	NaN	17.401241	-57.921521	NaN	-8.598456
-103.710742	39.279230	NaN	-49.467101	-142.989972	NaN	-54.243641
8.767241	48.698914	NaN	-36.580858	-39.931673	NaN	45.348099
49.314451	47.124944	NaN	-9.125047	2.189507	NaN	58.439498
40.182763	14.737076	NaN	-34.721603	25.445687	NaN	74.904366
-112.103520	27.923505	NaN	-19.259269	-140.027025	NaN	-92.844251
-99.840573	52.326679	NaN	20.586201	-152.167252	NaN	-120.426774
7.855710	65.121498	NaN	-2.442300	-57.265788	NaN	10.298010
23.869369	65.769537	NaN	45.711910	-41.900168	NaN	-21.842541
-71.279221	77.180178	NaN	35.913634	-148.459400	NaN	-107.192855
35.470475	49.158529	NaN	-28.026009	-13.688054	NaN	63.496485
48.243916	69.034883	NaN	49.653783	-20.790968	NaN	-1.409868
-37.438164	49.803253	NaN	16.093485	-87.241417	NaN	-53.531649
24.984044	42.040970	NaN	-71.654635	-17.056927	NaN	96.638678
-18.380699	51.042517	NaN	2.754149	-69.423216	NaN	-21.134847
42.150506	69.745303	NaN	5.827042	-27.594797	NaN	36.323464
-3.778947	53.502739	NaN	-1.301612	-57.281686	NaN	-2.477336
19.439274	32.522770	NaN	-23.854714	-13.083496	NaN	43.293988
45.188319	46.329809	NaN	-29.624375	-1.141490	NaN	74.812694
-46.312977	36.930451	NaN	-8.509918	-83.243428	NaN	-37.803059
9.165572	16.720191	NaN	-35.687909	-7.554619	NaN	44.853481
-15.684166	68.223006	NaN	17.760726	-83.907171	NaN	-33.444892
-70.780469	59.909210	NaN	-22.575345	-130.689678	NaN	-48.205124
-132.884756	42.338332	NaN	9.137345	-175.223089	NaN	-142.022102
-64.208173	59.122267	NaN	-7.211390	-123.330440	NaN	-56.996783
35.975268	46.737532	NaN	-1.751223	-10.762264	NaN	37.726490
25.035906	40.008688	NaN	-30.545857	-14.972782	NaN	55.581763
13.176741	46.278439	NaN	-6.971867	-33.101698	NaN	20.148608
-349.468429	37.240356	NaN	10.611673	-386.708786	NaN	-360.080102
20.056307	72.749779	NaN	39.407640	-52.693473	NaN	-19.351334
-11.673117	40.630521	NaN	-43.049513	-52.303638	NaN	31.376396
-210.055085	47.512737	NaN	18.829070	-257.567823	NaN	-228.884156
-51.337071	46.085615	NaN	18.511417	-97.422686	NaN	-69.848488
3.528923	32.565705	NaN	-82.126322	-29.036783	NaN	85.655244
-106.185948	24.710788	NaN	-22.196457	-130.896736	NaN	-83.989491
-9.137424	26.036754	NaN	-71.070636	-35.174177	NaN	61.933212
5.981823	62.876337	NaN	28.593294	-56.894514	NaN	-22.611471
-159.717549	35.750328	NaN	-69.724596	-195.467877	NaN	-89.992953
53.205605	61.497349	NaN	4.943178	-8.291744	NaN	48.262427
-20.560303	72.129103	NaN	13.928592	-92.689405	NaN	-34.488895
-126.985770	61.979171	NaN	28.026913	-188.964942	NaN	-155.012683
50.732054	15.638160	NaN	-29.792831	35.093894	NaN	80.524885
29.939766	48.791119	NaN	-43.355133	-18.851353	NaN	73.294899
23.443389	58.663055	NaN	24.402069	-35.219666	NaN	-0.958680
-113.382545	82.946835	NaN	33.756226	-196.329380	NaN	-147.138771
-23.259809	25.044257	NaN	-14.680256	-48.304066	NaN	-8.579553
18.791727	67.276025	NaN	31.671562	-48.484298	NaN	-12.879835
-31.153133	34.318857	NaN	-37.693910	-65.471990	NaN	6.540776
-117.689238	67.351141	NaN	-12.513844	-185.040379	NaN	-105.175395
-15.495685	60.908393	NaN	6.667517	-76.404078	NaN	-22.163202
-102.115992	1.872607	NaN	-71.050584	-103.988598	NaN	-31.065408
5.989710	41.719090	NaN	-11.424079	-35.729380	NaN	17.413789
-71.843313	56.539554	NaN	-17.341130	-128.382867	NaN	-54.502183
38.981777	65.143363	NaN	37.997989	-26.161586	NaN	0.983788
33.046785	34.883075	NaN	-2.955056	-1.836291	NaN	36.001840
-22.485308	30.578608	NaN	-10.084507	-53.063915	NaN	-12.400801
76.647981	15.349498	NaN	-16.323414	61.298483	NaN	92.971395
-67.385895	63.110870	NaN	5.746815	-130.496765	NaN	-73.132710
-85.932884	49.322868	NaN	-14.046494	-135.255753	NaN	-71.886390
-77.898972	41.338882	NaN	-49.867505	-119.237854	NaN	-28.031466
-113.709058	70.935753	NaN	37.544563	-184.644812	NaN	-151.253621
-114.524064	-28.970631	NaN	-103.642273	-85.553433	NaN	-10.881790
18.182122	17.407395	NaN	-75.116232	0.774727	NaN	93.298354
-66.739603	54.505130	NaN	-20.079400	-121.244733	NaN	-46.660203
-111.424268	44.202719	NaN	-25.479337	-155.626987	NaN	-85.944932
-127.926581	18.944218	NaN	-4.843686	-146.870799	NaN	-123.082895
-42.353784	55.654522	NaN	-22.737074	-98.008306	NaN	-19.616710
69.226874	46.911320	NaN	10.434002	22.315553	NaN	58.792872
-119.449863	62.224834	NaN	35.728889	-181.674697	NaN	-155.178752
64.608860	60.675997	NaN	-41.268195	3.932863	NaN	105.877055
-120.301232	58.871745	NaN	-53.038790	-179.172978	NaN	-67.262443
4.722805	59.299587	NaN	8.261690	-54.576782	NaN	-3.538885
-13.310290	28.621485	NaN	-5.214941	-41.931774	NaN	-8.095348
-136.591818	71.983531	NaN	21.075305	-208.575348	NaN	-157.667123
-105.100423	2.483941	NaN	-139.769372	-107.584364	NaN	34.668949
-49.198028	71.125170	NaN	3.351816	-120.323198	NaN	-52.549844
25.823820	57.756889	NaN	-30.537198	-31.933068	NaN	56.361018
38.245751	68.165954	NaN	-23.198910	-29.920203	NaN	61.444662
-65.415614	32.566000	NaN	-79.560191	-97.981614	NaN	14.144577
7.970387	52.158372	NaN	-28.718131	-44.187985	NaN	36.688518
-103.342556	48.776769	NaN	-12.121175	-152.119324	NaN	-91.221380
-184.332397	39.950906	NaN	-17.830121	-224.283303	NaN	-166.502276
-43.303082	30.325601	NaN	-68.159633	-73.628684	NaN	24.856550
-59.456311	70.549575	NaN	15.229298	-130.005886	NaN	-74.685609
-14.319706	36.373195	NaN	-34.615521	-50.692901	NaN	20.295815
-53.179277	69.165744	NaN	-1.719634	-122.345021	NaN	-51.459642
-12.346851	55.620588	NaN	-17.747873	-67.967439	NaN	5.401023
-102.249342	31.140004	NaN	-69.306149	-133.389346	NaN	-32.943193
-39.534706	1.760211	NaN	-33.628507	-41.294918	NaN	-5.906199
-17.931837	44.990796	NaN	-33.770992	-62.922633	NaN	15.839155
-116.278116	46.066811	NaN	-31.350074	-162.344927	NaN	-84.928043
-65.781826	50.976756	NaN	28.838685	-116.758582	NaN	-94.620511
0.573617	47.729656	NaN	8.910802	-47.156039	NaN	-8.337185
-140.525396	39.836439	NaN	-27.745453	-180.361835	NaN	-112.779943
-200.108208	52.034012	NaN	18.050030	-252.142219	NaN	-218.158237
47.308658	73.650602	NaN	38.741510	-26.341944	NaN	8.567148
9.509727	60.658060	NaN	8.139786	-51.148333	NaN	1.369941
-125.110915	50.395034	NaN	-13.040508	-175.505949	NaN	-112.070408
55.009687	73.449095	NaN	22.039934	-18.439408	NaN	32.969754
-35.567256	39.775755	NaN	9.036212	-75.343011	NaN	-44.603467
-33.864409	71.849286	NaN	3.219136	-105.713695	NaN	-37.083545
-96.317555	49.259980	NaN	-12.639869	-145.577536	NaN	-83.677686
1.468689	51.488413	NaN	26.063418	-50.019724	NaN	-24.594729
-204.662483	46.219544	NaN	10.818099	-250.882026	NaN	-215.480581
27.612790	-19.228119	NaN	-156.564218	46.840909	NaN	184.177008
53.452642	43.047951	NaN	-11.793716	10.404691	NaN	65.246358
-80.806141	49.929441	NaN	-8.084297	-130.735581	NaN	-72.721844
-102.797101	45.892029	NaN	-9.014757	-148.689130	NaN	-93.782344
-20.009358	35.164590	NaN	-67.409853	-55.173948	NaN	47.400495
-67.610187	55.592737	NaN	22.389609	-123.202924	NaN	-89.999796
-17.949741	70.484387	NaN	12.145844	-88.434128	NaN	-30.095585
42.994471	48.445896	NaN	-7.879786	-5.451426	NaN	50.874256
-82.176105	48.055105	NaN	-53.694366	-130.231211	NaN	-28.481739
24.086908	76.555978	NaN	33.245312	-52.469070	NaN	-9.158404
-59.604176	39.979300	NaN	-24.938566	-99.583475	NaN	-34.665609
8.882003	3.495248	NaN	-64.802775	5.386755	NaN	73.684778
78.017208	43.739490	NaN	-39.734048	34.277718	NaN	117.751257
44.498167	40.287926	NaN	-25.646883	4.210241	NaN	70.145050
60.881865	25.794012	NaN	-53.258429	35.087852	NaN	114.140293
-21.207351	45.347527	NaN	-14.275405	-66.554878	NaN	-6.931946
-6.484122	53.404577	NaN	-8.977663	-59.888700	NaN	2.493541
-30.188195	44.696929	NaN	-6.640494	-74.885124	NaN	-23.547701
-27.468587	43.182375	NaN	-20.064810	-70.650962	NaN	-7.403776
-3.749261	40.966653	NaN	-19.373011	-44.715914	NaN	15.623749
-18.011874	42.733760	NaN	-16.786756	-60.745633	NaN	-1.225118
51.737508	72.382572	NaN	2.994673	-20.645064	NaN	48.742835
-29.780437	58.688815	NaN	-20.090568	-88.469253	NaN	-9.689869
-28.134811	66.876949	NaN	17.172218	-95.011760	NaN	-45.307028
-34.943904	48.428208	NaN	12.632149	-83.372112	NaN	-47.576053
58.237440	30.179115	NaN	-28.701589	28.058325	NaN	86.939029
-72.391897	39.787377	NaN	-20.898432	-112.179274	NaN	-51.493465
-3.545143	38.192604	NaN	-18.566210	-41.737747	NaN	15.021067
36.627747	42.926511	NaN	-71.389497	-6.298764	NaN	108.017244
-36.406609	33.581251	NaN	-14.629702	-69.987860	NaN	-21.776907
29.914756	70.145844	NaN	32.318082	-40.231088	NaN	-2.403326
36.379608	13.912255	NaN	-52.830719	22.467353	NaN	89.210327
20.797945	37.203814	NaN	-54.880319	-16.405869	NaN	75.678264
64.743345	14.677562	NaN	-34.275180	50.065783	NaN	99.018525
49.559882	40.096440	NaN	-53.573488	9.463442	NaN	103.133370
41.337497	46.584355	NaN	-5.332821	-5.246858	NaN	46.670318
-76.328842	66.666283	NaN	14.216655	-142.995126	NaN	-90.545497
-124.419889	56.819351	NaN	-0.809691	-181.239240	NaN	-123.610198
64.793943	66.761930	NaN	33.726731	-1.967987	NaN	31.067211
-103.154127	44.117970	NaN	-16.902960	-147.272097	NaN	-86.251167
52.925844	63.266391	NaN	23.015691	-10.340547	NaN	29.910153
-187.722091	42.230725	NaN	-71.250331	-229.952816	NaN	-116.471760
-72.591904	58.098749	NaN	-0.954010	-130.690653	NaN	-71.637894
7.276776	19.729132	NaN	-67.809286	-12.452356	NaN	75.086062
41.979655	37.718898	NaN	-49.713693	4.260757	NaN	91.693348
-1.351626	46.251514	NaN	-46.572838	-47.603140	NaN	45.221212
13.772557	37.894845	NaN	-3.885955	-24.122288	NaN	17.658512
-58.877871	51.634384	NaN	27.141048	-110.512255	NaN	-86.018919
24.761776	35.026079	NaN	-8.639232	-10.264303	NaN	33.401008
4.913654	59.198848	NaN	6.470689	-54.285194	NaN	-1.557035
41.883204	52.312874	NaN	5.545397	-10.429670	NaN	36.337807
-43.508488	66.519239	NaN	3.607902	-110.027726	NaN	-47.116389
-3.098733	72.867892	NaN	12.527132	-75.966625	NaN	-15.625864
-34.679670	37.954841	NaN	-28.144614	-72.634511	NaN	-6.535056
8.886953	69.782604	NaN	7.390417	-60.895651	NaN	1.496536
-102.123703	63.864824	NaN	30.222072	-165.988527	NaN	-132.345776
-2.003167	61.184758	NaN	13.801240	-63.187926	NaN	-15.804407
33.593690	22.350211	NaN	-81.794695	11.243479	NaN	115.388384
-11.813608	17.283475	NaN	-43.711637	-29.097084	NaN	31.898029
-139.870188	49.066794	NaN	-1.283686	-188.936982	NaN	-138.586502
-148.123135	43.631612	NaN	-23.785491	-191.754747	NaN	-124.337644
-25.498944	62.256687	NaN	39.662042	-87.755632	NaN	-65.160986
20.644542	38.433403	NaN	-5.085636	-17.788861	NaN	25.730178
-129.311303	49.964956	NaN	-4.095247	-179.276259	NaN	-125.216056
-93.143056	75.308868	NaN	-0.491105	-168.451924	NaN	-92.651951
-23.346837	36.363523	NaN	-51.699149	-59.710361	NaN	28.352312
-94.513054	71.536993	NaN	30.602908	-166.050047	NaN	-125.115962
-205.233026	66.870347	NaN	-10.876273	-272.103372	NaN	-194.356753
33.370693	63.403817	NaN	-2.449531	-30.033125	NaN	35.820223
18.318749	40.253147	NaN	-28.396676	-21.934398	NaN	46.715425
33.475871	48.093564	NaN	-84.446610	-14.617693	NaN	117.922481
62.438126	29.759405	NaN	-38.785392	32.678722	NaN	101.223518
21.545313	50.703680	NaN	13.756639	-29.158367	NaN	7.788673
-137.446080	13.498800	NaN	-26.509686	-150.944880	NaN	-110.936394
-49.169061	18.328647	NaN	-70.275305	-67.497708	NaN	21.106244
-21.850983	15.141593	NaN	-58.159855	-36.992576	NaN	36.308872
-175.995862	61.950625	NaN	1.063443	-237.946488	NaN	-177.059306
-27.027911	28.603395	NaN	-10.467733	-55.631306	NaN	-16.560178
0.258969	56.519978	NaN	4.836317	-56.261009	NaN	-4.577348
-4.566719	57.400332	NaN	18.844705	-61.967051	NaN	-23.411424
15.957557	36.779123	NaN	-41.022451	-20.821565	NaN	56.980008
-4.120258	35.470229	NaN	-3.309093	-39.590488	NaN	-0.811166
27.939859	48.583584	NaN	19.866883	-20.643725	NaN	8.072976
-209.131789	64.272007	NaN	22.047748	-273.403796	NaN	-231.179537
1.321719	74.768369	NaN	37.455006	-73.446650	NaN	-36.133287
54.739587	6.714024	NaN	-56.986197	48.025563	NaN	111.725783
-103.860019	48.433754	NaN	6.295205	-152.293773	NaN	-110.155224
-79.944385	51.683409	NaN	17.853039	-131.627794	NaN	-97.797424
28.638784	67.156732	NaN	42.275326	-38.517948	NaN	-13.636542
-178.674124	43.319626	NaN	-1.753302	-221.993750	NaN	-176.920822
-83.879814	0.517734	NaN	-37.517350	-84.397549	NaN	-46.362465
-52.023272	51.485820	NaN	-8.989646	-103.509093	NaN	-43.033626
-3.094424	55.932385	NaN	4.642364	-59.026809	NaN	-7.736788
-45.371299	50.716771	NaN	9.570618	-96.088070	NaN	-54.941916
76.294927	50.440533	NaN	-23.237856	25.854394	NaN	99.532783
-11.358379	58.128271	NaN	21.605358	-69.486650	NaN	-32.963737
59.143404	65.482454	NaN	10.275191	-6.339050	NaN	48.868213
-6.068654	22.077318	NaN	-37.050337	-28.145972	NaN	30.981683
25.866152	54.985283	NaN	-4.317072	-29.119131	NaN	30.183224
11.724102	43.231403	NaN	-21.320123	-31.507301	NaN	33.044224
43.564166	55.885690	NaN	17.155357	-12.321524	NaN	26.408809
-2.791116	57.517801	NaN	-2.642407	-60.308917	NaN	-0.148709
31.414200	72.677844	NaN	5.759516	-41.263645	NaN	25.654684
-50.494302	65.116397	NaN	2.436731	-115.610699	NaN	-52.931033
16.080648	40.944346	NaN	-27.831459	-24.863699	NaN	43.912107
-1.430403	27.164872	NaN	-12.812507	-28.595275	NaN	11.382104
69.694325	17.069785	NaN	-122.570633	52.624540	NaN	192.264958
71.117621	52.758023	NaN	-44.677725	18.359598	NaN	115.795346
-47.980938	53.141983	NaN	24.792651	-101.122921	NaN	-72.773589
-74.683647	65.907136	NaN	15.053869	-140.590783	NaN	-89.737516
30.791276	47.405761	NaN	-12.768513	-16.614486	NaN	43.559789
-12.080416	-20.113282	NaN	-33.214847	8.032866	NaN	21.134432
0.417358	56.032617	NaN	-74.824124	-55.615259	NaN	75.241482
79.834980	55.388160	NaN	16.618259	24.446820	NaN	63.216721
-105.247377	45.421033	NaN	-11.506291	-150.668410	NaN	-93.741086
11.216596	40.280906	NaN	-21.761427	-29.064310	NaN	32.978022
-13.860376	52.442680	NaN	-5.829777	-66.303055	NaN	-8.030599
-2.113558	36.578562	NaN	-21.976477	-38.692120	NaN	19.862919
-57.141185	41.627351	NaN	-36.290904	-98.768536	NaN	-20.850282
-69.476941	58.497983	NaN	4.970400	-127.974924	NaN	-74.447342
-66.813436	70.335886	NaN	34.280984	-137.149322	NaN	-101.094420
42.186694	54.689087	NaN	4.645238	-12.502393	NaN	37.541457
-237.015700	63.374879	NaN	1.956723	-300.390579	NaN	-238.972423
-3.920005	51.354446	NaN	-35.935387	-55.274452	NaN	32.015382
-180.410472	63.034938	NaN	13.458537	-243.445411	NaN	-193.869010
8.373939	58.353072	NaN	8.929999	-49.979133	NaN	-0.556059
25.963497	70.708924	NaN	20.736942	-44.745427	NaN	5.226555
-95.341584	41.822819	NaN	-27.086493	-137.164403	NaN	-68.255091
-175.438021	60.626416	NaN	19.928823	-236.064437	NaN	-195.366844
-2.607655	13.718296	NaN	-182.529644	-16.325952	NaN	179.921989
36.572660	72.971263	NaN	-2.518508	-36.398603	NaN	39.091168
-20.805968	66.371121	NaN	0.579515	-87.177089	NaN	-21.385483
19.623681	44.311907	NaN	-26.204380	-24.688227	NaN	45.828061
-0.197473	36.937753	NaN	-98.492009	-37.135226	NaN	98.294536
-90.384034	28.433948	NaN	-78.505257	-118.817982	NaN	-11.878777
35.511061	6.348895	NaN	-74.285317	29.162166	NaN	109.796378
-105.197146	59.999738	NaN	2.188189	-165.196884	NaN	-107.385335
33.933682	51.867244	NaN	-1.523768	-17.933562	NaN	35.457450
-225.656505	66.646063	NaN	3.216169	-292.302568	NaN	-228.872674
-70.008407	8.037931	NaN	-58.906457	-78.046338	NaN	-11.101950
26.161992	42.249926	NaN	-14.747015	-16.087934	NaN	40.909007
66.368425	72.820971	NaN	42.123725	-6.452546	NaN	24.244700
72.716768	48.955400	NaN	-13.427594	23.761368	NaN	86.144361
-50.834810	50.624309	NaN	-0.103572	-101.459119	NaN	-50.731239
-41.602174	50.788434	NaN	-13.541894	-92.390608	NaN	-28.060280
37.115604	38.617288	NaN	-20.848502	-1.501684	NaN	57.964106
-133.725359	59.990102	NaN	-2.662780	-193.715461	NaN	-131.062579
-88.617647	53.158041	NaN	3.209464	-141.775688	NaN	-91.827111
44.486405	50.272731	NaN	9.041915	-5.786326	NaN	35.444490
52.507312	62.980404	NaN	-18.331280	-10.473092	NaN	70.838592
-113.307368	26.839433	NaN	-43.628161	-140.146801	NaN	-69.679207
-49.590329	68.325660	NaN	6.890660	-117.915988	NaN	-56.480989
-97.830159	56.932891	NaN	-13.031506	-154.763050	NaN	-84.798653
42.119616	63.596701	NaN	-5.891749	-21.477085	NaN	48.011364
-41.914299	45.121779	NaN	-1.569370	-87.036078	NaN	-40.344929
-6.306474	7.512098	NaN	-116.105908	-13.818572	NaN	109.799434
-49.535545	38.850904	NaN	-53.876763	-88.386449	NaN	4.341218
-60.935410	64.694831	NaN	23.255225	-125.630241	NaN	-84.190636
33.011540	24.870473	NaN	-17.447167	8.141068	NaN	50.458707
-183.819876	61.330479	NaN	-0.778733	-245.150355	NaN	-183.041142
51.448695	39.537710	NaN	-74.623261	11.910985	NaN	126.071956
-117.729238	44.379757	NaN	-27.939701	-162.108995	NaN	-89.789536
11.859122	23.094250	NaN	-44.714080	-11.235128	NaN	56.573202
-1.334222	51.456974	NaN	4.010186	-52.791196	NaN	-5.344407
-15.036082	-1.964922	NaN	-88.719848	-13.071161	NaN	73.683766
11.880284	50.299325	NaN	-33.053078	-38.419041	NaN	44.933362
41.952940	61.211463	NaN	-19.224218	-19.258523	NaN	61.177158
-15.828955	19.994419	NaN	-82.286687	-35.823375	NaN	66.457731
-240.481325	56.680782	NaN	-38.960823	-297.162107	NaN	-201.520502
-86.340894	41.507340	NaN	-34.406925	-127.848234	NaN	-51.933969
53.289476	60.457513	NaN	23.279741	-7.168036	NaN	30.009735
29.692788	63.828946	NaN	18.752327	-34.136158	NaN	10.940461
47.018260	45.407842	NaN	-31.055867	1.610418	NaN	78.074128
-13.564429	63.071938	NaN	-35.388285	-76.636367	NaN	21.823856
-16.015193	51.821544	NaN	-13.479133	-67.836737	NaN	-2.536061
4.383887	12.793753	NaN	-25.391283	-8.409866	NaN	29.775169
7.156355	54.981200	NaN	2.461237	-47.824844	NaN	4.695119
-15.167554	44.768270	NaN	10.358303	-59.935823	NaN	-25.525857
-72.018623	60.183457	NaN	-4.698064	-132.202079	NaN	-67.320559
78.187421	28.122070	NaN	-68.182944	50.065351	NaN	146.370366
-54.336512	28.772682	NaN	-55.414453	-83.109194	NaN	1.077941
-58.585955	40.951012	NaN	-84.311095	-99.536967	NaN	25.725140
14.151717	56.915815	NaN	15.633583	-42.764098	NaN	-1.481866
20.594773	57.828578	NaN	-11.942804	-37.233806	NaN	32.537576
-41.876105	50.383284	NaN	-19.423329	-92.259388	NaN	-22.452776
3.374192	57.035574	NaN	-19.228443	-53.661382	NaN	22.602635
-119.284304	19.861280	NaN	-64.284696	-139.145584	NaN	-54.999609
6.690267	57.814579	NaN	-11.977852	-51.124311	NaN	18.668120
18.194189	48.067844	NaN	-30.764945	-29.873654	NaN	48.959134
-35.013491	59.938318	NaN	10.761487	-94.951809	NaN	-45.774978
14.963724	59.745611	NaN	-44.752452	-44.781887	NaN	59.716176
55.886000	36.633272	NaN	-15.093374	19.252728	NaN	70.979374
-62.852198	61.090451	NaN	-25.719040	-123.942649	NaN	-37.133157
-46.604441	27.568278	NaN	-75.640669	-74.172719	NaN	29.036229
-29.473452	33.222964	NaN	-57.572744	-62.696415	NaN	28.099292
6.041565	53.024328	NaN	-11.972093	-46.982762	NaN	18.013658
10.553923	44.573040	NaN	2.834747	-34.019117	NaN	7.719175
-32.723257	42.498240	NaN	-20.321383	-75.221497	NaN	-12.401874
19.022844	62.091297	NaN	-8.523530	-43.068453	NaN	27.546374
-26.406714	52.088923	NaN	-54.176973	-78.495637	NaN	27.770259
11.238562	27.922309	NaN	-1.429049	-16.683747	NaN	12.667611
-77.381945	58.533243	NaN	21.813432	-135.915188	NaN	-99.195377
-17.599137	46.433065	NaN	-1.538597	-64.032202	NaN	-16.060540
-45.416401	58.759883	NaN	-63.450961	-104.176283	NaN	18.034560
5.609491	40.676136	NaN	-50.766256	-35.066645	NaN	56.375747
-30.147260	54.058956	NaN	-11.049876	-84.206216	NaN	-19.097384
8.397674	73.246040	NaN	34.324065	-64.848367	NaN	-25.926392
0.379608	26.170557	NaN	-51.414419	-25.790949	NaN	51.794027
-21.174852	28.689203	NaN	-54.745758	-49.864055	NaN	33.570906
-8.087767	28.002816	NaN	-86.021937	-36.090583	NaN	77.934169
66.417470	45.817963	NaN	18.838311	20.599508	NaN	47.579159
12.440022	51.896750	NaN	9.714761	-39.456727	NaN	2.725262
-136.232117	75.322811	NaN	45.460958	-211.554927	NaN	-181.693075
-94.582122	61.020680	NaN	15.196810	-155.602802	NaN	-109.778932
15.057694	55.033006	NaN	-31.976729	-39.975312	NaN	47.034423
-63.887965	63.519937	NaN	-4.680477	-127.407902	NaN	-59.207488
12.630972	49.888323	NaN	-50.797830	-37.257351	NaN	63.428802
69.743032	58.744797	NaN	-1.567909	10.998235	NaN	71.310941
36.593074	52.472974	NaN	-27.834327	-15.879899	NaN	64.427401
44.715850	40.876814	NaN	-3.654422	3.839036	NaN	48.370273
-120.241777	42.761218	NaN	-38.375998	-163.002994	NaN	-81.865779
40.629132	44.190926	NaN	-21.379947	-3.561794	NaN	62.009079
45.490702	70.697511	NaN	17.327202	-25.206809	NaN	28.163500
-0.839316	67.445083	NaN	57.013620	-68.284399	NaN	-57.852936
31.138360	64.895706	NaN	3.200725	-33.757346	NaN	27.937635
-172.262761	66.200567	NaN	19.885049	-238.463328	NaN	-192.147811
27.275612	47.195002	NaN	-34.795435	-19.919390	NaN	62.071047
-60.084040	62.260064	NaN	35.815019	-122.344103	NaN	-95.899059
27.369106	-47.441463	NaN	-179.375119	74.810569	NaN	206.744225
5.260575	32.183686	NaN	-36.257991	-26.923111	NaN	41.518566
-53.748901	43.517132	NaN	9.263992	-97.266033	NaN	-63.012893
71.812324	48.371632	NaN	0.521250	23.440692	NaN	71.291075
-144.884072	58.301695	NaN	-12.788898	-203.185767	NaN	-132.095175
56.772766	79.989886	NaN	47.457179	-23.217120	NaN	9.315587
19.185220	66.386981	NaN	23.129179	-47.201762	NaN	-3.943959
23.460186	59.095667	NaN	-13.559227	-35.635480	NaN	37.019413
29.398875	74.450259	NaN	35.979342	-45.051383	NaN	-6.580467
-92.069948	71.073648	NaN	22.614877	-163.143596	NaN	-114.684824
-131.233037	53.334080	NaN	27.641833	-184.567117	NaN	-158.874869
70.865259	51.081737	NaN	6.394893	19.783521	NaN	64.470366
-79.404882	42.018168	NaN	-25.689372	-121.423050	NaN	-53.715510
-64.445073	49.404266	NaN	-17.829554	-113.849339	NaN	-46.615519
-74.895757	61.144726	NaN	23.010810	-136.040483	NaN	-97.906567
6.107968	51.542322	NaN	-20.250685	-45.434355	NaN	26.358653
-57.425007	22.215479	NaN	-69.959441	-79.640486	NaN	12.534434
68.238423	40.018782	NaN	-13.916823	28.219641	NaN	82.155246
-201.738759	43.463256	NaN	-34.949569	-245.202015	NaN	-166.789190
-57.412121	42.679137	NaN	-19.894619	-100.091259	NaN	-37.517503
-65.489020	58.076142	NaN	34.144751	-123.565162	NaN	-99.633772
-94.682063	63.865210	NaN	41.149895	-158.547273	NaN	-135.831958
-13.467517	38.661231	NaN	6.182192	-52.128748	NaN	-19.649709
24.882705	70.747987	NaN	29.024793	-45.865282	NaN	-4.142088
-48.042268	46.494325	NaN	-29.122676	-94.536593	NaN	-18.919592
57.056536	49.605356	NaN	8.917571	7.451180	NaN	48.138965
63.424230	76.933625	NaN	49.380592	-13.509395	NaN	14.043638
-38.399284	-1.118110	NaN	-47.029008	-37.281173	NaN	8.629724
-237.604184	41.586377	NaN	10.698837	-279.190561	NaN	-248.303021
33.782266	29.428362	NaN	-40.396510	4.353904	NaN	74.178777
-48.477022	61.546897	NaN	18.705260	-110.023920	NaN	-67.182282
-130.650615	61.418843	NaN	-28.442886	-192.069458	NaN	-102.207729
-41.053554	42.618311	NaN	-5.449238	-83.671865	NaN	-35.604316
56.311966	60.001486	NaN	-8.396903	-3.689520	NaN	64.708869
-178.683909	-1.726058	NaN	-76.486438	-176.957850	NaN	-102.197470
14.212977	27.007326	NaN	-32.487512	-12.794349	NaN	46.700489
24.918575	65.065936	NaN	-1.293248	-40.147360	NaN	26.211824
-217.399427	17.730941	NaN	-50.223531	-235.130368	NaN	-167.175896
7.582981	-1.609553	NaN	-89.244460	9.192535	NaN	96.827441
-109.083522	68.164396	NaN	26.318387	-177.247919	NaN	-135.401909
-49.802293	64.662836	NaN	40.430743	-114.465130	NaN	-90.233037
49.529033	-3.498879	NaN	-49.613529	53.027912	NaN	99.142561
32.744131	26.842463	NaN	-9.289926	5.901669	NaN	42.034057
-2.804717	64.119593	NaN	31.840508	-66.924310	NaN	-34.645225
-121.195021	48.385082	NaN	-22.713864	-169.580103	NaN	-98.481157
-104.317465	49.587757	NaN	27.388472	-153.905222	NaN	-131.705937
-49.369615	-38.929739	NaN	-148.348833	-10.439876	NaN	98.979218
41.605002	33.399935	NaN	-58.967452	8.205067	NaN	100.572454
59.688901	12.927814	NaN	-96.191342	46.761087	NaN	155.880243
35.340404	61.750438	NaN	6.698127	-26.410034	NaN	28.642277
-26.979774	56.741773	NaN	-12.600285	-83.721547	NaN	-14.379490
-71.890254	61.729528	NaN	16.828214	-133.619782	NaN	-88.718469
14.098115	62.836825	NaN	36.875255	-48.738710	NaN	-22.777139
-86.861751	43.443015	NaN	-30.636664	-130.304766	NaN	-56.225087
-89.210332	35.042563	NaN	-56.490805	-124.252895	NaN	-32.719527
-86.000773	64.149833	NaN	-77.210580	-150.150606	NaN	-8.790193
-46.189634	32.374008	NaN	16.464627	-78.563642	NaN	-62.654261
-93.938151	37.031881	NaN	-63.191604	-130.970032	NaN	-30.746547
42.246945	71.703034	NaN	18.345803	-29.456089	NaN	23.901142
20.664205	65.598068	NaN	27.899654	-44.933863	NaN	-7.235449
21.143810	70.215668	NaN	57.395217	-49.071858	NaN	-36.251407
-1.614024	48.803714	NaN	-21.702864	-50.417738	NaN	20.088840
-234.280518	60.104962	NaN	-2.525025	-294.385481	NaN	-231.755493
17.873328	31.658796	NaN	-83.098739	-13.785469	NaN	100.972066
-51.264814	55.540704	NaN	-38.290991	-106.805518	NaN	-12.973823
-15.226378	25.958535	NaN	-78.358230	-41.184913	NaN	63.131852
4.445399	61.064997	NaN	10.201624	-56.619598	NaN	-5.756225
-67.022483	71.259552	NaN	34.261059	-138.282036	NaN	-101.283542
-190.667919	20.722316	NaN	-101.606842	-211.390235	NaN	-89.061076
-335.619649	47.741182	NaN	3.255437	-383.360830	NaN	-338.875086
-4.538179	50.817877	NaN	-5.965604	-55.356056	NaN	1.427425
-27.783499	56.245017	NaN	28.009338	-84.028516	NaN	-55.792837
52.225885	40.909655	NaN	7.797473	11.316229	NaN	44.428412
-1.958209	64.802517	NaN	18.736898	-66.760727	NaN	-20.695107
46.067606	30.090751	NaN	-29.615634	15.976855	NaN	75.683239
-50.277263	58.223671	NaN	-8.771803	-108.500934	NaN	-41.505460
-80.937391	50.179884	NaN	-72.492398	-131.117274	NaN	-8.444992
-13.305510	61.011376	NaN	16.549774	-74.316885	NaN	-29.855284
24.394411	49.598056	NaN	5.983982	-25.203645	NaN	18.410429
17.879759	64.616704	NaN	46.111472	-46.736944	NaN	-28.231713
-25.709801	42.416220	NaN	4.020276	-68.126021	NaN	-29.730077
-41.042493	62.709397	NaN	4.921474	-103.751890	NaN	-45.963967
50.858440	40.203486	NaN	-45.868422	10.654954	NaN	96.726862
-72.974079	45.747514	NaN	-2.809727	-118.721593	NaN	-70.164352
-26.176202	71.364852	NaN	34.679844	-97.541054	NaN	-60.856046
32.613188	34.844830	NaN	-16.684452	-2.231642	NaN	49.297640
-102.253507	61.056134	NaN	19.052321	-163.309641	NaN	-121.305828
12.017686	78.216120	NaN	45.195081	-66.198435	NaN	-33.177395
-3.593133	43.423030	NaN	-0.141759	-47.016163	NaN	-3.451374
-90.484626	35.411237	NaN	11.065827	-125.895863	NaN	-101.550453
-21.518509	65.798236	NaN	24.060174	-87.316745	NaN	-45.578683
-73.266470	-21.280283	NaN	-143.520293	-51.986187	NaN	70.253823
50.951332	44.504321	NaN	-25.526415	6.447011	NaN	76.477747
-29.818721	59.911927	NaN	-12.948189	-89.730648	NaN	-16.870532
-5.740646	57.435648	NaN	10.283808	-63.176293	NaN	-16.024453
-34.983713	55.740707	NaN	-35.645906	-90.724420	NaN	0.662193
45.005974	27.836238	NaN	-21.379419	17.169737	NaN	66.385393
-99.050568	53.000490	NaN	23.860915	-152.051058	NaN	-122.911483
35.319169	41.811690	NaN	-30.414881	-6.492521	NaN	65.734051
-132.785784	66.279084	NaN	31.637467	-199.064869	NaN	-164.423251
-31.276176	37.993608	NaN	-11.607616	-69.269784	NaN	-19.668560
35.286792	54.141635	NaN	-6.191489	-18.854843	NaN	41.478281
3.859963	49.311587	NaN	-33.216481	-45.451624	NaN	37.076444
-7.795555	70.045865	NaN	11.116282	-77.841420	NaN	-18.911837
45.405121	69.864711	NaN	22.384163	-24.459590	NaN	23.020957
25.467377	46.770511	NaN	12.237738	-21.303133	NaN	13.229639
16.479315	46.738144	NaN	-19.425147	-30.258829	NaN	35.904462
75.869146	37.323308	NaN	-15.638400	38.545838	NaN	91.507546
-20.353480	-11.385602	NaN	-47.716889	-8.967878	NaN	27.363409
-26.109428	59.351537	NaN	-21.175579	-85.460965	NaN	-4.933849
43.946669	37.050875	NaN	11.305294	6.895794	NaN	32.641375
17.857581	61.704646	NaN	31.600778	-43.847065	NaN	-13.743196
-102.232886	40.190511	NaN	-35.325345	-142.423396	NaN	-66.907541
39.921124	64.864002	NaN	17.049230	-24.942878	NaN	22.871894
47.881109	51.654422	NaN	26.599890	-3.773313	NaN	21.281219
-232.073577	78.588987	NaN	39.067293	-310.662564	NaN	-271.140870
-39.468001	43.330307	NaN	-15.058979	-82.798308	NaN	-24.409022
-260.038675	47.779033	NaN	-0.317468	-307.817708	NaN	-259.721207
-46.849398	63.992575	NaN	-4.748927	-110.841973	NaN	-42.100471
-64.617122	61.951919	NaN	48.592439	-126.569041	NaN	-113.209561
-35.551304	47.442322	NaN	5.980828	-82.993625	NaN	-41.532131
-83.423380	61.268691	NaN	-8.137899	-144.692070	NaN	-75.285481
54.432553	32.535879	NaN	-9.013409	21.896675	NaN	63.445962
-33.524389	24.560252	NaN	-53.526443	-58.084640	NaN	20.002055
-56.441850	57.739547	NaN	-74.778679	-114.181398	NaN	18.336829
-3.973876	37.641495	NaN	-36.341255	-41.615371	NaN	32.367379
-1.177943	70.527496	NaN	24.447697	-71.705438	NaN	-25.625639
45.535878	59.990606	NaN	8.325826	-14.454729	NaN	37.210052
1.509118	48.531198	NaN	14.530604	-47.022080	NaN	-13.021486
-32.059513	69.483005	NaN	-7.304985	-101.542518	NaN	-24.754529
75.189879	47.624070	NaN	10.021457	27.565809	NaN	65.168421
-33.629725	-3.791894	NaN	-123.030977	-29.837831	NaN	89.401252
-6.270386	49.756130	NaN	-21.623605	-56.026515	NaN	15.353219
-198.232098	35.913152	NaN	-11.834173	-234.145250	NaN	-186.397926
9.764450	34.120314	NaN	-49.295942	-24.355864	NaN	59.060391
39.858739	46.139968	NaN	-5.170530	-6.281229	NaN	45.029270
-42.171691	37.261331	NaN	-9.920039	-79.433022	NaN	-32.251653
-46.521456	51.337471	NaN	-49.835169	-97.858926	NaN	3.313713
-27.284177	37.333741	NaN	-74.538661	-64.617918	NaN	47.254484
45.556302	64.442982	NaN	-2.874074	-18.886681	NaN	48.430376
-48.338783	37.363152	NaN	-16.611729	-85.701935	NaN	-31.727054
-44.262017	40.929472	NaN	-11.365322	-85.191490	NaN	-32.896695
24.468397	28.750752	NaN	-24.157829	-4.282355	NaN	48.626227
-200.235862	42.083371	NaN	-65.943325	-242.319233	NaN	-134.292537
-82.818996	26.105212	NaN	-42.745737	-108.924208	NaN	-40.073260
34.035324	64.694960	NaN	-0.420940	-30.659637	NaN	34.456264
-125.634778	71.127763	NaN	34.558050	-196.762540	NaN	-160.192828
54.758421	57.333177	NaN	-43.132636	-2.574756	NaN	97.891057
39.089393	62.875941	NaN	24.171577	-23.786548	NaN	14.917816
42.683263	68.598052	NaN	47.190909	-25.914790	NaN	-4.507646
-46.904638	71.165216	NaN	31.434973	-118.069854	NaN	-78.339612
24.272322	35.436310	NaN	-40.540885	-11.163988	NaN	64.813207
-21.839395	51.772909	NaN	4.759456	-73.612304	NaN	-26.598852
23.483092	64.101356	NaN	24.903587	-40.618264	NaN	-1.420496
-30.076018	68.583697	NaN	-12.544861	-98.659715	NaN	-17.531158
-159.474602	-13.829009	NaN	-128.508036	-145.645594	NaN	-30.966566
6.968505	28.838926	NaN	-36.068761	-21.870421	NaN	43.037266
43.260182	44.191061	NaN	11.744514	-0.930879	NaN	31.515669
49.672660	47.503971	NaN	-8.036967	2.168690	NaN	57.709628
-116.668397	45.449402	NaN	8.748651	-162.117798	NaN	-125.417048
-67.637781	43.891034	NaN	30.552362	-111.528815	NaN	-98.190143
-345.329601	65.035383	NaN	5.125064	-410.364984	NaN	-350.454665
-54.432821	54.392353	NaN	-19.977823	-108.825173	NaN	-34.454998
-14.668540	69.212774	NaN	-55.724169	-83.881314	NaN	41.055629
-131.201864	31.306537	NaN	-40.777981	-162.508401	NaN	-90.423883
-5.622549	52.872782	NaN	9.157584	-58.495332	NaN	-14.780134
75.254264	58.411322	NaN	24.310735	16.842942	NaN	50.943528
-98.257705	52.590179	NaN	33.808170	-150.847884	NaN	-132.065875
47.902222	39.314027	NaN	-10.229545	8.588195	NaN	58.131767
59.473991	46.290597	NaN	-20.188586	13.183394	NaN	79.662578
32.930967	47.321845	NaN	-21.628466	-14.390878	NaN	54.559433
5.186600	72.622443	NaN	46.437738	-67.435843	NaN	-41.251138
35.373358	41.806673	NaN	2.702097	-6.433316	NaN	32.671261
10.019648	59.742658	NaN	15.807201	-49.723010	NaN	-5.787553
56.170918	67.091909	NaN	-3.015753	-10.920991	NaN	59.186670
-30.840641	18.748582	NaN	-96.330806	-49.589223	NaN	65.490164
58.939362	46.498314	NaN	-18.051945	12.441048	NaN	76.991307
76.156463	64.918405	NaN	-6.345807	11.238057	NaN	82.502270
6.387606	22.052526	NaN	-70.211825	-15.664920	NaN	76.599431
-178.149699	61.611463	NaN	27.190752	-239.761162	NaN	-205.340451
-86.914928	51.485813	NaN	13.271160	-138.400741	NaN	-100.186088
-17.353808	17.850064	NaN	-94.789933	-35.203872	NaN	77.436126
43.431099	60.819515	NaN	13.927638	-17.388416	NaN	29.503460
45.998856	31.796678	NaN	-47.689741	14.202178	NaN	93.688596
-90.135429	66.537207	NaN	28.340600	-156.672635	NaN	-118.476028
-187.807069	2.207835	NaN	-87.177905	-190.014904	NaN	-100.629164
-162.611527	60.797225	NaN	-9.765425	-223.408753	NaN	-152.846102
-12.378954	54.316823	NaN	-18.315216	-66.695778	NaN	5.936262
-70.022669	56.979879	NaN	36.179474	-127.002548	NaN	-106.202143
18.734601	41.080477	NaN	4.986781	-22.345876	NaN	13.747820
34.494530	43.109054	NaN	-4.008544	-8.614524	NaN	38.503074
44.102516	8.304610	NaN	-88.694780	35.797907	NaN	132.797296
-179.913728	-10.335651	NaN	-114.413609	-169.578077	NaN	-65.500119
36.201715	71.761993	NaN	14.118520	-35.560278	NaN	22.083195
-81.065504	56.196178	NaN	-16.742859	-137.261682	NaN	-64.322645
30.726819	61.818552	NaN	-10.473053	-31.091732	NaN	41.199872
-73.112236	75.947813	NaN	48.290757	-149.060049	NaN	-121.402993
24.595547	39.435610	NaN	7.479967	-14.840063	NaN	17.115580
67.883574	73.150164	NaN	16.731735	-5.266591	NaN	51.151839
39.963533	57.818612	NaN	2.914905	-17.855080	NaN	37.048628
-69.019660	49.617849	NaN	0.141378	-118.637509	NaN	-69.161037
40.467692	40.133950	NaN	-59.248266	0.333742	NaN	99.715958
-89.608996	7.767719	NaN	-74.135354	-97.376715	NaN	-15.473642
-274.268126	38.341299	NaN	-9.454194	-312.609425	NaN	-264.813933
27.205707	43.680307	NaN	-13.491336	-16.474600	NaN	40.697043
-29.515770	26.004831	NaN	-22.489477	-55.520601	NaN	-7.026293
51.415016	64.512896	NaN	-35.894548	-13.097879	NaN	87.309564
11.741939	33.914824	NaN	-45.714111	-22.172885	NaN	57.456050
-126.026175	56.196602	NaN	12.530128	-182.222777	NaN	-138.556302
20.336508	53.060145	NaN	24.605293	-32.723637	NaN	-4.268785
-119.381909	68.837225	NaN	31.537579	-188.219134	NaN	-150.919488
-59.400082	23.928512	NaN	-64.178298	-83.328594	NaN	4.778216
-215.977550	61.774721	NaN	11.936182	-277.752271	NaN	-227.913732
2.485826	36.363744	NaN	-16.984713	-33.877918	NaN	19.470540
9.300844	-1.516171	NaN	-10.429754	10.817015	NaN	19.730598
-54.620496	46.455204	NaN	-60.819530	-101.075700	NaN	6.199034
-201.486249	37.382339	NaN	-34.205903	-238.868588	NaN	-167.280346
-85.320554	57.048658	NaN	10.064702	-142.369213	NaN	-95.385257
-117.600114	20.542610	NaN	-19.800572	-138.142725	NaN	-97.799542
55.075189	43.493431	NaN	7.980535	11.581758	NaN	47.094654
3.299788	48.712706	NaN	-21.796388	-45.412919	NaN	25.096176
6.957196	50.109580	NaN	9.621167	-43.152384	NaN	-2.663971
-26.372480	56.716850	NaN	-23.095448	-83.089331	NaN	-3.277033
-100.644739	57.874589	NaN	6.656108	-158.519328	NaN	-107.300847
-112.449142	50.423267	NaN	18.688267	-162.872408	NaN	-131.137409
66.718947	52.521691	NaN	6.225920	14.197256	NaN	60.493027
60.486085	63.136050	NaN	15.899090	-2.649965	NaN	44.586995
-20.649065	46.711999	NaN	-2.552420	-67.361064	NaN	-18.096645
31.028058	41.522622	NaN	-33.353606	-10.494564	NaN	64.381664
19.775514	54.640491	NaN	-12.212039	-34.864977	NaN	31.987552
-65.259001	67.256261	NaN	14.947375	-132.515262	NaN	-80.206376
-35.548611	41.816816	NaN	-79.088902	-77.365427	NaN	43.540291
-26.680328	39.039707	NaN	1.950106	-65.720035	NaN	-28.630435
21.250144	30.750491	NaN	-27.885926	-9.500346	NaN	49.136071
16.811558	54.915513	NaN	-13.281499	-38.103955	NaN	30.093058
22.921822	31.595639	NaN	-49.111110	-8.673817	NaN	72.032931
-30.463808	54.553296	NaN	-36.120132	-85.017103	NaN	5.656324
-63.178253	61.351085	NaN	14.793997	-124.529338	NaN	-77.972250
68.233499	54.998325	NaN	-17.934795	13.235174	NaN	86.168295
-31.685566	57.517210	NaN	-6.853768	-89.202776	NaN	-24.831798
-45.960051	53.256403	NaN	-41.906310	-99.216455	NaN	-4.053741
-45.734502	38.860486	NaN	-43.305506	-84.594988	NaN	-2.428996
24.830850	-12.089128	NaN	-74.658444	36.919977	NaN	99.489294
-27.895240	48.741662	NaN	-49.365076	-76.636902	NaN	21.469836
-330.946864	63.109353	NaN	-1.206770	-394.056217	NaN	-329.740094
-110.232927	46.297050	NaN	-24.681394	-156.529977	NaN	-85.551533
34.956301	58.107310	NaN	-6.581272	-23.151009	NaN	41.537572
66.755690	41.974214	NaN	-0.928875	24.781476	NaN	67.684565
-14.227648	55.567603	NaN	-19.033740	-69.795252	NaN	4.806091
-174.336204	29.839868	NaN	-17.841744	-204.176072	NaN	-156.494460
34.669591	69.466104	NaN	33.394191	-34.796513	NaN	1.275400
-42.726306	60.354693	NaN	25.089561	-103.080999	NaN	-67.815867
-228.440087	57.210209	NaN	-41.696679	-285.650296	NaN	-186.743408
-3.256565	50.760541	NaN	0.304395	-54.017106	NaN	-3.560959
39.738235	26.239843	NaN	-67.923705	13.498392	NaN	107.661940
54.167090	24.103210	NaN	-12.002430	30.063880	NaN	66.169521
-37.965416	66.633885	NaN	-28.477452	-104.599301	NaN	-9.487964
-131.643611	53.739453	NaN	-27.626919	-185.383065	NaN	-104.016692
-16.206284	62.690237	NaN	15.680757	-78.896521	NaN	-31.887041
-30.052646	53.716550	NaN	-40.297741	-83.769196	NaN	10.245095
-10.053488	41.144905	NaN	-17.989116	-51.198393	NaN	7.935629
78.072062	61.553653	NaN	-12.034010	16.518409	NaN	90.106071
49.798846	17.113983	NaN	-13.803037	32.684863	NaN	63.601883
40.141557	53.677390	NaN	-6.985922	-13.535833	NaN	47.127479
52.464547	56.664735	NaN	3.904673	-4.200189	NaN	48.559874
15.270361	62.345359	NaN	-18.235112	-47.074998	NaN	33.505473
60.514438	68.171219	NaN	15.510872	-7.656781	NaN	45.003565
36.050340	48.312567	NaN	-46.982347	-12.262226	NaN	83.032687
-146.358060	52.462529	NaN	-7.016952	-198.820590	NaN	-139.341108
-139.956206	43.591238	NaN	-45.445153	-183.547444	NaN	-94.511053
25.889127	30.212862	NaN	-15.420220	-4.323736	NaN	41.309346
16.574437	39.472427	NaN	-14.946638	-22.897990	NaN	31.521075
27.724844	39.520769	NaN	-19.610533	-11.795925	NaN	47.335377
-19.590318	59.237017	NaN	9.574514	-78.827336	NaN	-29.164833
0.297435	55.529235	NaN	37.298545	-55.231800	NaN	-37.001110
16.666815	64.803464	NaN	43.295733	-48.136649	NaN	-26.628919
19.344942	45.461885	NaN	7.015147	-26.116943	NaN	12.329795
-109.330716	64.289656	NaN	7.395126	-173.620371	NaN	-116.725842
-125.418465	-2.231615	NaN	-55.304714	-123.186850	NaN	-70.113751
54.591080	47.800088	NaN	-25.094048	6.790993	NaN	79.685128
33.986720	22.576534	NaN	-17.657400	11.410186	NaN	51.644119
73.040769	59.714357	NaN	6.268746	13.326412	NaN	66.772023
-39.408887	48.416333	NaN	-0.254417	-87.825220	NaN	-39.154470
1.708121	32.743907	NaN	-119.417671	-31.035787	NaN	121.125792
71.129652	26.394019	NaN	-49.600730	44.735633	NaN	120.730382
-50.818165	61.007824	NaN	27.806435	-111.825989	NaN	-78.624600
-68.723854	57.748402	NaN	8.102085	-126.472256	NaN	-76.825939
-77.831802	64.762305	NaN	-0.757006	-142.594107	NaN	-77.074796
13.510692	30.770862	NaN	-22.537587	-17.260170	NaN	36.048279
30.428843	48.703294	NaN	-50.366966	-18.274451	NaN	80.795809
-43.323630	29.239600	NaN	-38.558001	-72.563230	NaN	-4.765629
-69.292160	37.299624	NaN	16.234720	-106.591784	NaN	-85.526880
-43.722382	48.037642	NaN	13.791600	-91.760024	NaN	-57.513982
-3.568757	50.350699	NaN	-6.813138	-53.919457	NaN	3.244380
-28.497074	55.379853	NaN	-20.495166	-83.876927	NaN	-8.001908
62.469541	60.481420	NaN	18.292612	1.988121	NaN	44.176929
-48.238599	44.115609	NaN	-18.681935	-92.354208	NaN	-29.556664
12.798601	69.844776	NaN	18.253065	-57.046175	NaN	-5.454464
-20.195493	58.273254	NaN	20.325644	-78.468747	NaN	-40.521137
-28.716395	11.502365	NaN	-85.461429	-40.218760	NaN	56.745033
-64.812691	16.539786	NaN	-38.301565	-81.352477	NaN	-26.511127
20.040940	31.428450	NaN	-13.088201	-11.387510	NaN	33.129141
-116.321303	11.880777	NaN	-29.678407	-128.202080	NaN	-86.642895
-199.969057	24.112847	NaN	-38.572948	-224.081904	NaN	-161.396109
-1.876820	68.498292	NaN	15.601474	-70.375112	NaN	-17.478293
-31.795351	18.167495	NaN	-28.478122	-49.962846	NaN	-3.317229
-82.166750	63.091852	NaN	26.290250	-145.258602	NaN	-108.457000
-200.609572	53.403822	NaN	-45.217868	-254.013395	NaN	-155.391705
-75.407668	52.441937	NaN	-14.886005	-127.849605	NaN	-60.521663
-48.231516	47.042849	NaN	-49.257629	-95.274366	NaN	1.026113
3.698326	66.293767	NaN	-14.046238	-62.595441	NaN	17.744564
-231.612780	45.588437	NaN	22.569433	-277.201216	NaN	-254.182213
15.108086	71.628931	NaN	2.552826	-56.520845	NaN	12.555260
-76.720323	26.050189	NaN	-21.014724	-102.770512	NaN	-55.705599
-37.302118	29.279116	NaN	21.214640	-66.581235	NaN	-58.516758
-14.554649	67.830391	NaN	36.476227	-82.385040	NaN	-51.030876
24.024308	60.320956	NaN	7.061236	-36.296648	NaN	16.963072
-29.411034	43.337959	NaN	3.428728	-72.748993	NaN	-32.839762
4.339280	65.046034	NaN	6.909179	-60.706754	NaN	-2.569899
-3.349448	43.342952	NaN	-7.513056	-46.692401	NaN	4.163608
-44.302906	8.378561	NaN	-105.362768	-52.681467	NaN	61.059862
47.190280	57.823449	NaN	-6.623203	-10.633168	NaN	53.813483
-5.669823	49.990141	NaN	-13.868755	-55.659963	NaN	8.198932
35.404347	54.738905	NaN	22.317221	-19.334558	NaN	13.087126
25.237822	67.391474	NaN	16.370253	-42.153652	NaN	8.867569
3.073982	56.948006	NaN	-18.565715	-53.874024	NaN	21.639697
-61.454156	67.466323	NaN	-22.745072	-128.920479	NaN	-38.709083
33.565534	-24.689250	NaN	-76.061511	58.254784	NaN	109.627045
-62.264280	62.971019	NaN	-11.243411	-125.235299	NaN	-51.020869
25.260416	60.485752	NaN	37.549966	-35.225336	NaN	-12.289550
-5.449724	64.929092	NaN	1.847887	-70.378815	NaN	-7.297611
-52.187267	49.395074	NaN	-68.941477	-101.582341	NaN	16.754210
11.328332	38.910800	NaN	-67.430899	-27.582469	NaN	78.759231
9.462146	52.600109	NaN	12.248672	-43.137963	NaN	-2.786526
46.460613	80.411540	NaN	18.163044	-33.950927	NaN	28.297570
41.072358	59.106173	NaN	13.887214	-18.033815	NaN	27.185144
-65.147823	71.595310	NaN	32.247315	-136.743133	NaN	-97.395138
6.575924	35.437735	NaN	-54.828441	-28.861811	NaN	61.404365
-13.092739	35.870715	NaN	-36.962130	-48.963454	NaN	23.869391
-21.925661	1.868249	NaN	-28.807673	-23.793910	NaN	6.882012
-18.963850	58.932958	NaN	9.945988	-77.896808	NaN	-28.909838
3.212063	22.321917	NaN	-37.618563	-19.109854	NaN	40.830626
16.935478	65.610145	NaN	35.973478	-48.674667	NaN	-19.038000
-48.235596	53.156264	NaN	-6.349156	-101.391860	NaN	-41.886440
80.497856	64.472042	NaN	19.231170	16.025814	NaN	61.266686
-318.441678	19.113499	NaN	-38.708589	-337.555177	NaN	-279.733090
68.023273	42.465870	NaN	-27.219014	25.557403	NaN	95.242287
59.222954	26.308063	NaN	-80.561199	32.914891	NaN	139.784153
-107.093484	55.274052	NaN	1.620786	-162.367536	NaN	-108.714270
3.866103	39.388354	NaN	-18.757847	-35.522251	NaN	22.623950
-63.000564	-22.871565	NaN	-179.837669	-40.128999	NaN	116.837105
-15.462281	51.768148	NaN	-20.107371	-67.230429	NaN	4.645090
9.507943	75.227548	NaN	24.573296	-65.719605	NaN	-15.065353
-50.160174	42.178935	NaN	-74.891948	-92.339109	NaN	24.731774
-149.839986	51.900026	NaN	0.029395	-201.740012	NaN	-149.869381
10.352306	48.085843	NaN	-28.075739	-37.733537	NaN	38.428045
-2.498236	21.388124	NaN	-74.728986	-23.886360	NaN	72.230751
-203.539395	48.207289	NaN	-19.808451	-251.746684	NaN	-183.730945
-61.742125	63.180751	NaN	-17.994212	-124.922876	NaN	-43.747914
-2.509083	43.316902	NaN	-2.718384	-45.825985	NaN	0.209301
-126.087156	13.939047	NaN	-80.941152	-140.026203	NaN	-45.146005
39.908260	60.331316	NaN	-21.961173	-20.423056	NaN	61.869433
37.930901	48.509604	NaN	16.571279	-10.578703	NaN	21.359623
0.340396	46.720576	NaN	-11.513359	-46.380180	NaN	11.853755
-38.897623	57.636348	NaN	-9.593056	-96.533971	NaN	-29.304567
-84.147369	51.995328	NaN	0.136375	-136.142696	NaN	-84.283744
22.610212	35.743103	NaN	-30.906231	-13.132891	NaN	53.516443
32.478492	45.403584	NaN	-7.284497	-12.925092	NaN	39.762990
-3.964313	60.031622	NaN	30.600473	-63.995935	NaN	-34.564785
15.121627	62.748707	NaN	4.771334	-47.627080	NaN	10.350293
-195.751446	72.673787	NaN	50.875139	-268.425233	NaN	-246.626585
62.451129	63.896820	NaN	-15.163770	-1.445690	NaN	77.614900
18.063258	47.594373	NaN	-10.616792	-29.531114	NaN	28.680050
21.865532	51.665542	NaN	-0.129979	-29.800011	NaN	21.995511
24.081861	35.118570	NaN	-28.468447	-11.036709	NaN	52.550308
-74.718548	47.070571	NaN	-4.043574	-121.789119	NaN	-70.674975
-230.254460	36.536809	NaN	-24.360134	-266.791269	NaN	-205.894326
-58.763034	59.991701	NaN	13.490863	-118.754735	NaN	-72.253897
69.208756	66.326021	NaN	-14.130385	2.882735	NaN	83.339141
53.209731	33.402838	NaN	-137.881147	19.806893	NaN	191.090878
-93.058688	19.891516	NaN	-41.848421	-112.950204	NaN	-51.210267
8.280807	56.552131	NaN	-10.395748	-48.271323	NaN	18.676555
30.616932	51.713322	NaN	3.411656	-21.096390	NaN	27.205277
-62.675371	73.730625	NaN	31.148799	-136.405996	NaN	-93.824170
-61.029521	56.131151	NaN	0.057198	-117.160671	NaN	-61.086719
-46.321374	48.908004	NaN	6.269782	-95.229378	NaN	-52.591156
-123.598183	27.425674	NaN	28.365737	-151.023857	NaN	-151.963920
-131.223434	22.681230	NaN	-44.080132	-153.904664	NaN	-87.143302
38.796808	34.137814	NaN	-2.962049	4.658995	NaN	41.758857
-36.277846	61.583605	NaN	28.545797	-97.861451	NaN	-64.823643
-42.902570	35.453544	NaN	-19.346531	-78.356114	NaN	-23.556039
-65.935602	26.725806	NaN	-21.399932	-92.661408	NaN	-44.535669
26.584348	63.757399	NaN	12.476190	-37.173050	NaN	14.108158
-251.455389	71.943726	NaN	-2.075142	-323.399115	NaN	-249.380247
22.689107	71.470933	NaN	31.429472	-48.781826	NaN	-8.740364
51.814576	54.718741	NaN	-5.131575	-2.904166	NaN	56.946151
49.258556	46.120213	NaN	1.103417	3.138343	NaN	48.155139
-67.416135	36.444317	NaN	-40.622381	-103.860452	NaN	-26.793754
-23.117832	24.394554	NaN	-44.414922	-47.512386	NaN	21.297090
-8.143778	59.789760	NaN	2.938341	-67.933538	NaN	-11.082118
22.158766	36.957020	NaN	-24.752480	-14.798254	NaN	46.911246
-58.969288	61.985359	NaN	-28.389132	-120.954647	NaN	-30.580156
34.321403	38.015230	NaN	-35.830205	-3.693827	NaN	70.151608
-40.711105	57.900790	NaN	11.672080	-98.611895	NaN	-52.383186
-74.352064	69.009574	NaN	7.509747	-143.361637	NaN	-81.861811
-17.981357	39.442172	NaN	-22.807404	-57.423529	NaN	4.826047
-53.084659	36.754790	NaN	-24.530426	-89.839449	NaN	-28.554233
-25.012332	34.590605	NaN	-28.527335	-59.602937	NaN	3.515003
-5.051374	44.300046	NaN	2.940822	-49.351420	NaN	-7.992196
-21.096312	43.923451	NaN	-10.443286	-65.019763	NaN	-10.653026
19.342532	73.979784	NaN	-5.174908	-54.637252	NaN	24.517441
38.033554	38.989083	NaN	-0.364213	-0.955529	NaN	38.397768
4.256319	62.171322	NaN	-1.957016	-57.915003	NaN	6.213335
-153.349013	43.941023	NaN	-16.645236	-197.290036	NaN	-136.703777
-110.252321	-4.534507	NaN	-94.720117	-105.717814	NaN	-15.532205
32.016555	50.252384	NaN	8.652112	-18.235829	NaN	23.364443
-22.450612	60.257098	NaN	18.041934	-82.707710	NaN	-40.492546
-8.055842	55.033259	NaN	-0.948491	-63.089101	NaN	-7.107352
67.585382	55.321587	NaN	29.486615	12.263795	NaN	38.098767
