# Supplementary material for: Combined Influences of Model Choice, Data Quality, and Data Quantity When Estimating Population Trends
Source: PLoS One. 2015 Jul 15;10(7):e0132255. doi: 10.1371/journal.pone.0132255 (PMC4503393; doi:10.1371/journal.pone.0132255)
Supplement: S1 Dataset — Files are organized by model type and by the input lambda value. (ZIP) [file pone.0132255.s002.zip › Snail/sims_lambda_1_025/simulationOutput_1.025_0_0.45_0.3_30.xls]

Percent_Decline_True	Median_Percent_Decline_Matrix	Median_Percent_Decline_Matrix_stable	Median_Percent_Decline_Scalar	Difference_True_Matrix	Difference_True_Matrix_Stable	Difference_True_Scalar
-241.596132	42.775826	NaN	8.728177	-284.371958	NaN	-250.324309
-93.207367	57.898225	NaN	-20.883547	-151.105592	NaN	-72.323821
-111.038975	29.199962	NaN	-91.076750	-140.238936	NaN	-19.962225
-30.222446	43.968828	NaN	0.248748	-74.191275	NaN	-30.471194
-76.165535	59.241638	NaN	5.670886	-135.407173	NaN	-81.836421
-103.506937	56.149038	NaN	-6.679137	-159.655975	NaN	-96.827800
-90.172179	52.349500	NaN	-72.760576	-142.521679	NaN	-17.411603
43.088656	57.331721	NaN	-70.840552	-14.243066	NaN	113.929207
63.632356	61.686260	NaN	-8.126980	1.946095	NaN	71.759336
-254.310862	25.150285	NaN	-74.513916	-279.461147	NaN	-179.796946
45.456323	55.648597	NaN	-13.999493	-10.192274	NaN	59.455816
38.745745	51.613025	NaN	-29.054118	-12.867280	NaN	67.799864
-200.100770	41.861023	NaN	-4.588078	-241.961794	NaN	-195.512692
-27.492290	41.489366	NaN	-29.683404	-68.981656	NaN	2.191114
28.162185	35.308225	NaN	18.769360	-7.146040	NaN	9.392826
-35.138024	20.550530	NaN	-64.602139	-55.688554	NaN	29.464114
39.693487	68.475643	NaN	30.372741	-28.782156	NaN	9.320745
38.142427	44.829315	NaN	-26.186730	-6.686888	NaN	64.329157
-0.290610	74.605898	NaN	49.551745	-74.896508	NaN	-49.842355
8.881141	26.598941	NaN	-79.057834	-17.717801	NaN	87.938975
-188.683395	62.035988	NaN	6.121327	-250.719383	NaN	-194.804722
19.139186	15.747704	NaN	-54.391732	3.391482	NaN	73.530919
-66.042323	44.531541	NaN	-12.720177	-110.573864	NaN	-53.322146
-0.682578	50.480258	NaN	-1.491763	-51.162837	NaN	0.809185
-53.429084	58.765781	NaN	-35.132968	-112.194864	NaN	-18.296116
-93.106037	51.421178	NaN	-0.052772	-144.527215	NaN	-93.053265
26.424051	66.400689	NaN	0.404552	-39.976639	NaN	26.019499
-8.770203	10.142351	NaN	-108.372749	-18.912555	NaN	99.602546
-137.780565	72.463555	NaN	0.895052	-210.244120	NaN	-138.675616
-165.376320	33.118698	NaN	-75.223070	-198.495018	NaN	-90.153250
-42.457290	49.750564	NaN	-8.780069	-92.207854	NaN	-33.677221
-590.460226	48.124448	NaN	-27.058467	-638.584674	NaN	-563.401759
-32.943787	58.229260	NaN	44.503608	-91.173048	NaN	-77.447395
33.327574	39.478292	NaN	-9.778562	-6.150718	NaN	43.106136
26.122826	60.157984	NaN	-25.832814	-34.035157	NaN	51.955640
-58.903993	14.620391	NaN	-100.604360	-73.524384	NaN	41.700367
-3.846202	50.295603	NaN	-46.000347	-54.141805	NaN	42.154145
39.925720	69.428790	NaN	28.919579	-29.503069	NaN	11.006141
-5.633575	37.163012	NaN	-42.777463	-42.796586	NaN	37.143888
41.782367	19.886428	NaN	-62.800745	21.895940	NaN	104.583112
48.887114	43.780806	NaN	-12.187045	5.106309	NaN	61.074159
-131.206179	62.569821	NaN	-43.374973	-193.776000	NaN	-87.831206
-96.418690	47.256415	NaN	-26.545103	-143.675104	NaN	-69.873586
-189.039871	39.796483	NaN	-38.467948	-228.836354	NaN	-150.571923
-58.444070	70.777952	NaN	46.477297	-129.222023	NaN	-104.921368
-38.364653	56.732566	NaN	25.221667	-95.097218	NaN	-63.586319
61.237158	60.835073	NaN	32.385796	0.402085	NaN	28.851362
47.712394	82.504441	NaN	33.627474	-34.792048	NaN	14.084920
3.529917	18.518462	NaN	16.429905	-14.988545	NaN	-12.899988
53.291202	56.231463	NaN	-28.079898	-2.940261	NaN	81.371099
45.342197	75.164325	NaN	1.995324	-29.822128	NaN	43.346873
2.441733	61.705591	NaN	-10.676886	-59.263858	NaN	13.118619
9.282259	36.151630	NaN	-37.020786	-26.869371	NaN	46.303045
-49.800309	31.973116	NaN	-49.658910	-81.773425	NaN	-0.141398
-3.782684	65.007225	NaN	-1.738924	-68.789909	NaN	-2.043760
-133.868194	58.819797	NaN	-5.529516	-192.687991	NaN	-128.338678
19.318413	72.222621	NaN	-12.592023	-52.904208	NaN	31.910436
-5.735146	62.767891	NaN	30.222442	-68.503037	NaN	-35.957588
-40.127389	42.832638	NaN	-35.188850	-82.960027	NaN	-4.938538
-8.558377	55.178835	NaN	-25.201719	-63.737212	NaN	16.643341
-4.155179	66.445735	NaN	15.207618	-70.600914	NaN	-19.362797
-59.440150	68.850618	NaN	44.688774	-128.290767	NaN	-104.128923
-119.908098	43.699998	NaN	10.050373	-163.608096	NaN	-129.958471
-360.515323	62.141526	NaN	-23.535379	-422.656849	NaN	-336.979944
-276.534587	49.112197	NaN	28.698085	-325.646784	NaN	-305.232672
42.625168	56.424493	NaN	41.512657	-13.799325	NaN	1.112511
45.873782	55.335176	NaN	1.705310	-9.461394	NaN	44.168472
-28.385671	51.635007	NaN	-2.908865	-80.020678	NaN	-25.476806
20.761313	59.341731	NaN	9.949042	-38.580417	NaN	10.812271
0.325009	24.500124	NaN	-44.158862	-24.175115	NaN	44.483871
-18.084691	52.175860	NaN	-27.537310	-70.260551	NaN	9.452620
15.021640	-4.542805	NaN	-48.288381	19.564444	NaN	63.310021
29.190038	35.582966	NaN	-28.487113	-6.392929	NaN	57.677151
-20.816377	-6.694259	NaN	-88.188006	-14.122118	NaN	67.371629
-167.330835	57.102731	NaN	19.147646	-224.433567	NaN	-186.478482
18.628830	52.642960	NaN	-25.293657	-34.014130	NaN	43.922487
-9.073332	46.478402	NaN	-27.154593	-55.551734	NaN	18.081261
-50.240033	23.510196	NaN	-40.249058	-73.750229	NaN	-9.990975
-80.811138	65.428425	NaN	21.502836	-146.239563	NaN	-102.313973
-117.679398	61.651365	NaN	-32.824028	-179.330763	NaN	-84.855370
-9.686133	43.475258	NaN	-27.556796	-53.161390	NaN	17.870663
27.367609	54.048362	NaN	-17.169853	-26.680753	NaN	44.537462
-82.071271	66.611172	NaN	9.058596	-148.682443	NaN	-91.129867
21.307902	50.681011	NaN	-3.482702	-29.373109	NaN	24.790604
-35.063285	40.622364	NaN	-44.418273	-75.685648	NaN	9.354988
-9.944285	37.586256	NaN	-107.116336	-47.530541	NaN	97.172051
34.343835	59.121417	NaN	-33.505761	-24.777582	NaN	67.849596
-17.161963	54.757960	NaN	20.609526	-71.919923	NaN	-37.771490
-34.172356	69.110635	NaN	22.459013	-103.282991	NaN	-56.631370
-9.329419	47.790518	NaN	-5.744637	-57.119937	NaN	-3.584782
-23.200478	49.097629	NaN	0.166443	-72.298107	NaN	-23.366921
44.236960	70.706876	NaN	-19.550203	-26.469916	NaN	63.787163
-77.423240	53.660818	NaN	-37.332879	-131.084058	NaN	-40.090360
-35.846147	12.928071	NaN	-19.452801	-48.774218	NaN	-16.393347
20.924938	69.321962	NaN	38.812801	-48.397024	NaN	-17.887863
-263.945276	57.594113	NaN	24.017320	-321.539389	NaN	-287.962596
-84.516628	-2.848587	NaN	-125.816764	-81.668041	NaN	41.300136
45.249712	49.549400	NaN	31.875640	-4.299688	NaN	13.374072
-117.092091	53.659900	NaN	27.788811	-170.751991	NaN	-144.880902
48.026280	24.955411	NaN	-82.254656	23.070868	NaN	130.280936
35.882226	62.420235	NaN	-15.366222	-26.538009	NaN	51.248449
6.942555	75.858122	NaN	58.714571	-68.915568	NaN	-51.772017
-65.882926	37.460520	NaN	-1.317326	-103.343446	NaN	-64.565599
-99.730410	51.611973	NaN	0.142325	-151.342383	NaN	-99.872735
3.816804	39.369180	NaN	-88.117223	-35.552377	NaN	91.934026
56.293622	25.861545	NaN	-17.353421	30.432077	NaN	73.647043
-42.997871	80.917687	NaN	40.001798	-123.915557	NaN	-82.999669
20.510316	55.782391	NaN	-37.573188	-35.272075	NaN	58.083503
15.716652	51.405948	NaN	-0.180538	-35.689295	NaN	15.897190
32.060027	23.521429	NaN	-36.849098	8.538598	NaN	68.909126
77.700843	38.262802	NaN	1.281006	39.438041	NaN	76.419837
-45.873884	27.300709	NaN	-13.988014	-73.174593	NaN	-31.885869
-11.983747	72.008777	NaN	45.300050	-83.992524	NaN	-57.283796
30.449872	45.181758	NaN	-22.049273	-14.731887	NaN	52.499144
19.613333	30.739341	NaN	5.108988	-11.126008	NaN	14.504345
-7.669643	25.084073	NaN	-20.601078	-32.753716	NaN	12.931435
-43.726212	23.823693	NaN	-12.255792	-67.549906	NaN	-31.470420
-52.020745	22.056915	NaN	-66.119663	-74.077660	NaN	14.098918
36.324633	57.151094	NaN	-53.833325	-20.826461	NaN	90.157958
-162.143770	81.086383	NaN	65.849975	-243.230154	NaN	-227.993745
-232.546739	35.001395	NaN	-118.478509	-267.548134	NaN	-114.068230
11.791608	48.808555	NaN	-32.922946	-37.016948	NaN	44.714554
8.352899	62.021095	NaN	-46.913125	-53.668196	NaN	55.266024
7.465461	70.207130	NaN	29.416294	-62.741668	NaN	-21.950833
-21.610778	14.725482	NaN	-47.274778	-36.336260	NaN	25.664000
-223.064500	-6.798501	NaN	-60.972687	-216.265999	NaN	-162.091813
31.899398	56.103063	NaN	16.845562	-24.203665	NaN	15.053836
-2.918152	2.436883	NaN	-19.924645	-5.355035	NaN	17.006493
-31.854575	68.702587	NaN	23.422306	-100.557162	NaN	-55.276881
48.611061	20.585123	NaN	16.740788	28.025938	NaN	31.870273
25.788077	46.191627	NaN	-29.528464	-20.403550	NaN	55.316541
57.827921	58.900746	NaN	8.702452	-1.072825	NaN	49.125469
-88.210513	57.299524	NaN	2.203822	-145.510038	NaN	-90.414335
-76.691984	74.060864	NaN	47.889051	-150.752848	NaN	-124.581035
-16.585479	68.830148	NaN	23.713201	-85.415627	NaN	-40.298680
23.720134	77.530892	NaN	49.625091	-53.810758	NaN	-25.904957
28.399960	-19.517570	NaN	-65.898576	47.917530	NaN	94.298536
18.811744	36.380652	NaN	-51.935881	-17.568908	NaN	70.747625
-18.696427	51.165186	NaN	-21.850695	-69.861613	NaN	3.154269
-21.251274	60.694962	NaN	-32.240221	-81.946236	NaN	10.988947
18.789362	63.493069	NaN	9.723192	-44.703707	NaN	9.066170
-94.271190	-3.007948	NaN	-74.060352	-91.263242	NaN	-20.210838
37.223447	64.446542	NaN	-0.725476	-27.223095	NaN	37.948922
-11.774863	41.843422	NaN	-20.660428	-53.618285	NaN	8.885565
-194.431564	13.867360	NaN	-15.692718	-208.298924	NaN	-178.738846
63.917133	61.218952	NaN	15.325766	2.698182	NaN	48.591367
-33.402776	36.930852	NaN	-19.810228	-70.333628	NaN	-13.592548
-89.838303	-0.340396	NaN	-100.485987	-89.497907	NaN	10.647685
-57.757502	52.244260	NaN	-11.925137	-110.001762	NaN	-45.832365
-168.347609	45.888691	NaN	-14.370791	-214.236300	NaN	-153.976819
7.257751	34.704005	NaN	-35.899804	-27.446254	NaN	43.157555
20.859397	44.653978	NaN	19.399354	-23.794581	NaN	1.460044
-10.544611	58.065644	NaN	0.845137	-68.610255	NaN	-11.389748
31.173261	64.647559	NaN	35.118302	-33.474298	NaN	-3.945041
-11.896117	64.086716	NaN	5.394539	-75.982833	NaN	-17.290655
21.644336	60.703001	NaN	24.900812	-39.058665	NaN	-3.256476
-9.530299	59.572989	NaN	1.627631	-69.103288	NaN	-11.157930
-29.528558	51.944082	NaN	4.664808	-81.472640	NaN	-34.193366
23.030269	51.057785	NaN	-1.022800	-28.027516	NaN	24.053069
-58.591211	40.084071	NaN	8.674933	-98.675282	NaN	-67.266144
-93.879172	48.013546	NaN	-54.410559	-141.892718	NaN	-39.468613
28.874720	29.291797	NaN	-53.997082	-0.417077	NaN	82.871801
18.205502	66.496821	NaN	22.189181	-48.291320	NaN	-3.983679
25.017612	38.649237	NaN	-12.062348	-13.631625	NaN	37.079960
66.145381	34.177960	NaN	-20.408045	31.967421	NaN	86.553425
53.387278	21.251377	NaN	-9.148933	32.135901	NaN	62.536211
-190.310531	49.981299	NaN	3.284786	-240.291830	NaN	-193.595317
38.635955	63.980258	NaN	0.897878	-25.344303	NaN	37.738076
46.239156	83.057784	NaN	61.714055	-36.818628	NaN	-15.474898
15.221262	62.044181	NaN	-12.163980	-46.822919	NaN	27.385242
-18.336348	51.200899	NaN	21.260118	-69.537246	NaN	-39.596465
43.094119	36.653919	NaN	-50.266611	6.440200	NaN	93.360730
-31.016506	61.904783	NaN	7.493241	-92.921289	NaN	-38.509747
-197.644063	30.945639	NaN	-18.860032	-228.589703	NaN	-178.784031
-25.502742	47.597872	NaN	-14.714413	-73.100614	NaN	-10.788330
58.667958	49.439618	NaN	-9.563880	9.228340	NaN	68.231838
-188.146055	63.131864	NaN	15.241435	-251.277919	NaN	-203.387490
3.639844	62.189987	NaN	-10.246406	-58.550143	NaN	13.886250
-26.716153	43.381790	NaN	-5.276899	-70.097942	NaN	-21.439254
-76.107434	67.899110	NaN	9.723471	-144.006545	NaN	-85.830905
-74.977576	62.920036	NaN	-19.226821	-137.897613	NaN	-55.750755
-256.886921	29.344040	NaN	-32.560881	-286.230962	NaN	-224.326040
76.573267	58.252402	NaN	12.519121	18.320864	NaN	64.054146
-82.875887	-41.253113	NaN	-57.104794	-41.622774	NaN	-25.771093
-16.324112	62.927517	NaN	30.163974	-79.251629	NaN	-46.488086
-129.984250	21.658036	NaN	-3.437295	-151.642287	NaN	-126.546955
-159.162995	22.511158	NaN	-8.511012	-181.674152	NaN	-150.651983
-17.107838	45.471802	NaN	-15.849991	-62.579641	NaN	-1.257847
19.616225	64.885861	NaN	14.645808	-45.269636	NaN	4.970417
-7.679982	47.466734	NaN	-23.895713	-55.146716	NaN	16.215731
-156.423392	52.781406	NaN	-22.412703	-209.204797	NaN	-134.010688
-14.285870	73.688863	NaN	53.740626	-87.974734	NaN	-68.026496
-87.206375	53.298109	NaN	-38.389691	-140.504484	NaN	-48.816684
39.436175	58.932986	NaN	-16.647528	-19.496811	NaN	56.083703
3.634542	37.398424	NaN	-22.888405	-33.763882	NaN	26.522947
6.554797	51.620053	NaN	-8.872744	-45.065256	NaN	15.427541
3.760543	73.486811	NaN	39.132596	-69.726267	NaN	-35.372052
-10.602708	49.247753	NaN	-16.409507	-59.850461	NaN	5.806799
-100.269445	1.232017	NaN	-171.324707	-101.501462	NaN	71.055262
51.721674	52.494394	NaN	-15.956056	-0.772719	NaN	67.677730
-160.686341	44.781278	NaN	-22.426332	-205.467619	NaN	-138.260009
39.626562	42.751594	NaN	-45.551337	-3.125032	NaN	85.177899
63.550092	19.281221	NaN	-63.251142	44.268871	NaN	126.801234
8.031668	57.071697	NaN	6.858299	-49.040029	NaN	1.173369
-14.859225	82.108569	NaN	-26.810679	-96.967794	NaN	11.951454
-62.230128	31.810544	NaN	-11.223108	-94.040672	NaN	-51.007020
-39.642508	60.826730	NaN	-22.760200	-100.469237	NaN	-16.882308
-33.844142	51.217399	NaN	-45.572233	-85.061540	NaN	11.728092
-42.999179	57.432701	NaN	-26.149350	-100.431880	NaN	-16.849829
4.710081	20.912168	NaN	-12.882848	-16.202088	NaN	17.592929
64.098034	26.206580	NaN	-76.339525	37.891455	NaN	140.437560
-65.091712	65.886220	NaN	46.386893	-130.977932	NaN	-111.478605
28.757863	28.630164	NaN	1.142480	0.127699	NaN	27.615383
8.576602	56.501055	NaN	-29.456401	-47.924453	NaN	38.033003
-62.769455	63.269305	NaN	44.446100	-126.038760	NaN	-107.215555
40.182026	66.382833	NaN	17.864559	-26.200807	NaN	22.317467
46.359813	55.624701	NaN	26.743554	-9.264889	NaN	19.616258
14.046539	-19.523085	NaN	-122.782323	33.569623	NaN	136.828862
-28.659615	58.199028	NaN	-9.371628	-86.858643	NaN	-19.287987
-38.443200	52.490542	NaN	1.826112	-90.933741	NaN	-40.269312
34.484279	23.591802	NaN	-32.302149	10.892478	NaN	66.786428
-35.922592	43.382816	NaN	-25.177526	-79.305409	NaN	-10.745066
14.688686	34.411516	NaN	-59.709819	-19.722830	NaN	74.398505
51.428541	16.872638	NaN	-57.918047	34.555902	NaN	109.346587
-19.360298	44.813941	NaN	-36.983765	-64.174239	NaN	17.623467
-72.551934	50.375526	NaN	-45.107414	-122.927460	NaN	-27.444520
61.611479	74.371902	NaN	-36.578675	-12.760422	NaN	98.190154
-19.662696	78.384609	NaN	42.179830	-98.047305	NaN	-61.842526
-46.925679	67.497731	NaN	10.664597	-114.423409	NaN	-57.590275
-152.925828	31.608786	NaN	-13.065616	-184.534614	NaN	-139.860211
-209.325576	46.451475	NaN	26.025307	-255.777050	NaN	-235.350882
-22.078655	63.432959	NaN	32.028741	-85.511613	NaN	-54.107396
-95.975303	74.188681	NaN	44.965493	-170.163984	NaN	-140.940796
45.185283	52.500541	NaN	-30.714184	-7.315258	NaN	75.899467
9.257034	-13.060912	NaN	-94.766062	22.317947	NaN	104.023096
37.398887	79.258093	NaN	26.613957	-41.859206	NaN	10.784930
-57.313002	62.936170	NaN	-22.385484	-120.249172	NaN	-34.927518
-75.088730	0.949912	NaN	-61.047203	-76.038643	NaN	-14.041528
18.279284	25.066745	NaN	-50.421320	-6.787461	NaN	68.700604
-77.910111	47.511329	NaN	-30.218177	-125.421441	NaN	-47.691934
1.529125	55.941289	NaN	-1.604539	-54.412164	NaN	3.133664
34.931867	30.700706	NaN	-48.946202	4.231161	NaN	83.878069
-81.519383	49.977079	NaN	23.165733	-131.496461	NaN	-104.685116
-102.981553	70.895677	NaN	26.204227	-173.877230	NaN	-129.185780
-42.022341	54.462790	NaN	-30.785452	-96.485131	NaN	-11.236889
-90.794339	57.616681	NaN	-23.523525	-148.411020	NaN	-67.270814
46.970269	79.625149	NaN	18.160099	-32.654879	NaN	28.810170
-68.575053	50.523320	NaN	-8.923911	-119.098373	NaN	-59.651142
-24.399979	64.349667	NaN	23.110840	-88.749646	NaN	-47.510820
57.530334	29.873255	NaN	-31.503037	27.657079	NaN	89.033371
-93.028943	36.752897	NaN	-6.456891	-129.781840	NaN	-86.572052
24.023969	-12.253826	NaN	-56.146037	36.277796	NaN	80.170006
-121.072438	3.334494	NaN	-31.496621	-124.406932	NaN	-89.575818
23.474834	65.241694	NaN	43.269779	-41.766860	NaN	-19.794945
-15.070642	36.743895	NaN	-42.072795	-51.814536	NaN	27.002153
82.785960	54.917044	NaN	-3.372914	27.868916	NaN	86.158874
40.167559	23.750088	NaN	-18.490786	16.417471	NaN	58.658345
-36.672920	13.111616	NaN	-84.202465	-49.784537	NaN	47.529545
51.908103	40.522421	NaN	-70.588389	11.385683	NaN	122.496492
-94.816778	51.253598	NaN	-18.491195	-146.070376	NaN	-76.325583
22.321693	51.926015	NaN	0.603093	-29.604322	NaN	21.718600
-131.730274	42.946424	NaN	-21.040870	-174.676698	NaN	-110.689404
37.029460	33.591089	NaN	6.164069	3.438371	NaN	30.865391
-57.996681	59.454985	NaN	22.994819	-117.451665	NaN	-80.991500
6.831247	23.251966	NaN	-67.770777	-16.420718	NaN	74.602024
44.307788	-27.876922	NaN	-87.365538	72.184709	NaN	131.673326
-11.197660	29.561360	NaN	-28.697396	-40.759021	NaN	17.499736
76.373182	59.074011	NaN	-37.536717	17.299171	NaN	113.909899
51.885615	65.718086	NaN	18.287818	-13.832471	NaN	33.597797
49.299476	48.131344	NaN	28.279309	1.168132	NaN	21.020167
-23.924353	68.800348	NaN	4.397012	-92.724701	NaN	-28.321366
-100.538736	52.134786	NaN	-54.348697	-152.673522	NaN	-46.190039
-55.843029	15.527343	NaN	-53.849022	-71.370371	NaN	-1.994006
6.778088	-18.136363	NaN	-48.541400	24.914451	NaN	55.319488
-14.387100	21.688801	NaN	-31.106417	-36.075901	NaN	16.719317
-5.112232	40.227339	NaN	-17.043039	-45.339572	NaN	11.930807
41.417771	48.486580	NaN	-23.878892	-7.068808	NaN	65.296663
-10.081215	51.946057	NaN	9.678477	-62.027272	NaN	-19.759692
-45.867795	47.492389	NaN	-11.720521	-93.360184	NaN	-34.147275
47.051174	41.160255	NaN	-10.759528	5.890919	NaN	57.810701
21.724596	1.574774	NaN	-95.688488	20.149822	NaN	117.413084
-0.403778	42.901487	NaN	-9.829640	-43.305265	NaN	9.425862
-32.825042	88.469759	NaN	56.856062	-121.294801	NaN	-89.681105
-128.044480	50.537666	NaN	-30.870470	-178.582146	NaN	-97.174010
59.441595	40.749705	NaN	1.459130	18.691890	NaN	57.982464
-160.072505	34.992125	NaN	-3.378406	-195.064629	NaN	-156.694099
65.162160	18.467768	NaN	-48.842901	46.694391	NaN	114.005061
-160.214478	32.342221	NaN	-27.976617	-192.556699	NaN	-132.237861
-59.625065	58.638437	NaN	20.307921	-118.263502	NaN	-79.932987
-86.461258	56.849432	NaN	7.994500	-143.310690	NaN	-94.455758
-33.545823	30.851306	NaN	-43.346432	-64.397128	NaN	9.800610
43.486983	79.018737	NaN	34.863351	-35.531753	NaN	8.623632
-37.446686	55.353110	NaN	-17.080567	-92.799795	NaN	-20.366118
17.494356	69.702238	NaN	33.805465	-52.207883	NaN	-16.311109
-60.353173	67.300299	NaN	30.945384	-127.653472	NaN	-91.298557
48.239071	-2.507275	NaN	-90.535007	50.746345	NaN	138.774077
-14.279296	38.553127	NaN	-16.029452	-52.832424	NaN	1.750155
-23.321060	51.646146	NaN	-31.284118	-74.967206	NaN	7.963058
-177.204733	65.495397	NaN	-5.989989	-242.700130	NaN	-171.214745
-115.302274	49.072509	NaN	-14.508342	-164.374783	NaN	-100.793931
-28.379643	34.960667	NaN	-10.260493	-63.340310	NaN	-18.119150
-6.069786	59.715427	NaN	-18.200261	-65.785214	NaN	12.130475
-71.987246	21.162151	NaN	-59.530636	-93.149397	NaN	-12.456610
-63.332008	34.198030	NaN	12.746486	-97.530038	NaN	-76.078494
30.072345	-9.194835	NaN	-58.837910	39.267181	NaN	88.910255
30.849664	47.678191	NaN	-52.665174	-16.828527	NaN	83.514838
-66.802477	-26.733403	NaN	-110.841537	-40.069074	NaN	44.039060
-35.399671	46.747780	NaN	31.239808	-82.147451	NaN	-66.639479
-41.820065	59.802119	NaN	29.955305	-101.622184	NaN	-71.775370
-9.331508	68.068684	NaN	8.720427	-77.400192	NaN	-18.051935
53.556828	33.459097	NaN	-2.474942	20.097731	NaN	56.031769
12.092662	37.671012	NaN	-50.670747	-25.578350	NaN	62.763409
-22.156638	45.260421	NaN	-29.328697	-67.417059	NaN	7.172059
-13.953587	67.564956	NaN	43.903204	-81.518543	NaN	-57.856791
22.756428	40.154487	NaN	-23.778024	-17.398059	NaN	46.534452
38.417141	48.555844	NaN	-80.273181	-10.138703	NaN	118.690323
-39.408892	38.550132	NaN	-82.244350	-77.959024	NaN	42.835458
-10.263545	59.751424	NaN	18.044664	-70.014969	NaN	-28.308208
-260.011101	10.027509	NaN	-65.327137	-270.038610	NaN	-194.683964
65.772390	53.686609	NaN	-4.831156	12.085782	NaN	70.603547
-56.955538	16.239961	NaN	-17.289900	-73.195500	NaN	-39.665638
23.987681	61.891384	NaN	-20.640490	-37.903703	NaN	44.628171
-36.749401	59.016643	NaN	6.681640	-95.766044	NaN	-43.431041
25.417902	65.100422	NaN	-22.019587	-39.682520	NaN	47.437489
-10.967062	7.328781	NaN	-57.932729	-18.295843	NaN	46.965667
-69.745028	22.924896	NaN	-64.343027	-92.669923	NaN	-5.402001
-57.350118	50.149481	NaN	25.322329	-107.499599	NaN	-82.672447
37.387329	54.292917	NaN	-7.480734	-16.905588	NaN	44.868063
82.795674	34.681002	NaN	-8.041998	48.114672	NaN	90.837672
-73.856704	45.163921	NaN	-20.224186	-119.020625	NaN	-53.632517
45.048129	61.702933	NaN	-33.535855	-16.654804	NaN	78.583984
-37.803417	60.834524	NaN	-0.456639	-98.637941	NaN	-37.346778
-58.630054	84.726870	NaN	51.370763	-143.356924	NaN	-110.000816
1.818583	-12.368858	NaN	-129.907834	14.187441	NaN	131.726416
-133.255300	48.926570	NaN	-11.915444	-182.181870	NaN	-121.339857
-62.232444	57.139630	NaN	-16.508170	-119.372074	NaN	-45.724274
15.885805	22.813557	NaN	-67.473856	-6.927752	NaN	83.359662
43.741074	66.734558	NaN	42.057768	-22.993484	NaN	1.683306
-65.270944	35.960045	NaN	-5.465696	-101.230990	NaN	-59.805248
-70.364632	40.264806	NaN	-60.338782	-110.629438	NaN	-10.025850
2.349351	25.908773	NaN	-77.417495	-23.559422	NaN	79.766846
67.713599	47.671443	NaN	10.452330	20.042155	NaN	57.261268
-5.574651	30.497727	NaN	-46.314704	-36.072378	NaN	40.740053
31.340844	57.507033	NaN	-11.597566	-26.166189	NaN	42.938410
-7.932266	44.024076	NaN	-24.690520	-51.956341	NaN	16.758255
9.580040	31.865129	NaN	-28.688354	-22.285089	NaN	38.268394
-306.280326	56.262717	NaN	0.859741	-362.543043	NaN	-307.140066
-32.985543	68.991866	NaN	-14.235847	-101.977409	NaN	-18.749696
48.306924	36.419814	NaN	-48.352242	11.887110	NaN	96.659165
-168.739393	46.256717	NaN	-36.927606	-214.996110	NaN	-131.811787
47.338520	73.907520	NaN	29.102479	-26.569000	NaN	18.236042
25.767613	72.797718	NaN	61.753314	-47.030105	NaN	-35.985700
53.276044	49.753288	NaN	0.442489	3.522756	NaN	52.833555
45.638176	53.836137	NaN	-27.882274	-8.197961	NaN	73.520451
-31.206955	65.163618	NaN	-9.236134	-96.370573	NaN	-21.970822
-28.149539	27.871254	NaN	2.370103	-56.020793	NaN	-30.519641
59.500020	70.972280	NaN	15.411595	-11.472261	NaN	44.088424
-28.257781	74.094425	NaN	-10.467648	-102.352206	NaN	-17.790133
-100.189743	43.679727	NaN	-29.616696	-143.869469	NaN	-70.573046
-26.428066	38.043990	NaN	-69.763112	-64.472056	NaN	43.335046
52.358662	38.005469	NaN	-81.668896	14.353192	NaN	134.027558
-86.136209	-12.483189	NaN	-93.654548	-73.653019	NaN	7.518339
8.604620	40.844669	NaN	-61.908644	-32.240049	NaN	70.513263
41.962824	57.476872	NaN	21.845545	-15.514048	NaN	20.117279
52.031381	72.862718	NaN	-24.062965	-20.831337	NaN	76.094347
1.035626	40.761975	NaN	4.674579	-39.726349	NaN	-3.638954
-22.404959	65.153643	NaN	9.728264	-87.558603	NaN	-32.133224
-34.833732	60.567735	NaN	-22.703941	-95.401467	NaN	-12.129791
-191.016502	52.366485	NaN	-30.995295	-243.382987	NaN	-160.021206
-175.789178	67.036230	NaN	13.209619	-242.825408	NaN	-188.998797
-145.066151	44.613340	NaN	-0.070897	-189.679492	NaN	-144.995255
5.924287	46.128447	NaN	-48.112542	-40.204160	NaN	54.036830
47.520383	39.123547	NaN	-39.005763	8.396836	NaN	86.526146
-29.251656	60.442172	NaN	13.674087	-89.693828	NaN	-42.925744
0.843396	46.123231	NaN	-24.040933	-45.279835	NaN	24.884329
-111.851728	52.292584	NaN	-27.238410	-164.144311	NaN	-84.613317
-9.696235	50.333020	NaN	24.881412	-60.029255	NaN	-34.577647
-5.648906	0.174293	NaN	-106.858937	-5.823199	NaN	101.210031
66.172724	33.076327	NaN	-17.550756	33.096397	NaN	83.723480
-63.381587	34.760695	NaN	-20.925092	-98.142282	NaN	-42.456495
-33.537475	3.065470	NaN	-97.340467	-36.602946	NaN	63.802991
-85.193708	19.704558	NaN	-52.933242	-104.898265	NaN	-32.260466
-59.013922	47.324506	NaN	-20.413219	-106.338428	NaN	-38.600703
-15.572702	86.148499	NaN	68.943545	-101.721201	NaN	-84.516247
-14.832816	23.868595	NaN	-37.790599	-38.701411	NaN	22.957782
-91.529908	54.279056	NaN	-1.114133	-145.808963	NaN	-90.415775
48.278730	40.865878	NaN	-33.514229	7.412852	NaN	81.792959
-21.653338	31.026377	NaN	-34.794008	-52.679715	NaN	13.140671
-12.192345	59.126910	NaN	6.161323	-71.319255	NaN	-18.353668
-6.393849	68.080973	NaN	31.033068	-74.474822	NaN	-37.426918
27.168613	19.475049	NaN	-65.429825	7.693564	NaN	92.598438
54.361250	60.994946	NaN	1.876585	-6.633697	NaN	52.484664
49.566099	55.928339	NaN	-59.946137	-6.362240	NaN	109.512236
-77.127318	52.661462	NaN	23.513219	-129.788779	NaN	-100.640537
-3.023254	62.417577	NaN	23.481768	-65.440830	NaN	-26.505021
-85.994518	76.320206	NaN	-10.658809	-162.314724	NaN	-75.335710
-6.583513	55.799280	NaN	-1.544569	-62.382793	NaN	-5.038944
26.473166	33.064659	NaN	-76.486858	-6.591493	NaN	102.960024
-57.732858	65.894397	NaN	44.075216	-123.627255	NaN	-101.808075
57.248920	38.134049	NaN	-17.812809	19.114871	NaN	75.061729
-78.208694	15.305417	NaN	-52.056842	-93.514111	NaN	-26.151852
-73.265371	49.300406	NaN	13.549795	-122.565777	NaN	-86.815166
-15.217232	51.324736	NaN	0.562214	-66.541968	NaN	-15.779445
-66.639103	4.077975	NaN	-40.396534	-70.717079	NaN	-26.242569
35.550354	70.943492	NaN	39.920359	-35.393138	NaN	-4.370005
50.062912	25.380835	NaN	-172.392508	24.682078	NaN	222.455420
70.425127	76.844374	NaN	31.541256	-6.419246	NaN	38.883872
-92.277612	55.404571	NaN	-28.122381	-147.682183	NaN	-64.155232
-1.064087	62.176729	NaN	-30.103497	-63.240816	NaN	29.039410
-21.235058	64.681774	NaN	-46.959637	-85.916832	NaN	25.724579
31.552861	55.232080	NaN	-41.491715	-23.679219	NaN	73.044576
-50.028262	23.401253	NaN	-60.372469	-73.429516	NaN	10.344207
-111.225912	35.080966	NaN	-108.918174	-146.306878	NaN	-2.307738
-117.878135	55.566944	NaN	46.764855	-173.445078	NaN	-164.642990
-126.426223	51.494940	NaN	-61.598858	-177.921164	NaN	-64.827365
-84.834588	69.336189	NaN	35.043664	-154.170777	NaN	-119.878252
-406.238741	25.480838	NaN	-51.216821	-431.719579	NaN	-355.021920
-10.691620	43.556676	NaN	-5.658593	-54.248296	NaN	-5.033027
47.242606	49.312102	NaN	4.673477	-2.069496	NaN	42.569129
73.414394	74.552063	NaN	1.910995	-1.137669	NaN	71.503399
79.019724	66.912877	NaN	42.240365	12.106847	NaN	36.779359
-38.915316	26.375166	NaN	-48.487493	-65.290482	NaN	9.572177
2.406615	32.360684	NaN	-52.336416	-29.954069	NaN	54.743031
-171.335232	64.185211	NaN	-41.086686	-235.520443	NaN	-130.248547
-69.827701	61.115804	NaN	-34.350627	-130.943505	NaN	-35.477073
-16.628461	73.984882	NaN	48.535322	-90.613344	NaN	-65.163783
19.684220	41.932673	NaN	22.318480	-22.248454	NaN	-2.634261
65.804391	63.567241	NaN	0.862876	2.237150	NaN	64.941515
-74.079467	45.335785	NaN	-27.599087	-119.415252	NaN	-46.480380
-18.667071	25.211521	NaN	-17.028039	-43.878591	NaN	-1.639032
-111.310553	10.006251	NaN	-59.914544	-121.316804	NaN	-51.396009
10.942327	22.608024	NaN	-81.288206	-11.665698	NaN	92.230532
34.850088	75.717713	NaN	34.392541	-40.867625	NaN	0.457547
-57.715528	56.518358	NaN	32.748241	-114.233886	NaN	-90.463769
-24.742009	49.755423	NaN	38.050641	-74.497431	NaN	-62.792650
-102.634723	42.224444	NaN	10.158695	-144.859167	NaN	-112.793418
-8.789759	33.646880	NaN	-4.626891	-42.436640	NaN	-4.162868
-296.387116	67.390244	NaN	2.532532	-363.777359	NaN	-298.919648
-17.260694	72.353478	NaN	12.586502	-89.614172	NaN	-29.847196
-89.069793	32.610453	NaN	-17.796501	-121.680246	NaN	-71.273292
-16.987684	48.627240	NaN	15.873002	-65.614925	NaN	-32.860687
-16.493522	66.460500	NaN	17.201621	-82.954022	NaN	-33.695143
52.953924	32.576986	NaN	-48.216394	20.376938	NaN	101.170317
-111.566982	76.426036	NaN	23.122495	-187.993018	NaN	-134.689477
-110.187386	40.865397	NaN	-12.181428	-151.052783	NaN	-98.005958
14.708891	6.817134	NaN	-102.424348	7.891757	NaN	117.133238
11.757938	63.335787	NaN	19.892361	-51.577849	NaN	-8.134424
-108.843265	63.212253	NaN	-9.105996	-172.055518	NaN	-99.737269
-95.776620	53.394288	NaN	-24.448489	-149.170908	NaN	-71.328131
-84.625887	20.798819	NaN	-30.713309	-105.424706	NaN	-53.912578
-79.405948	61.522310	NaN	-20.299068	-140.928257	NaN	-59.106880
55.009549	66.197462	NaN	-18.221726	-11.187913	NaN	73.231275
18.063389	78.500251	NaN	36.591725	-60.436862	NaN	-18.528336
37.903206	75.755688	NaN	16.099600	-37.852482	NaN	21.803606
-8.902715	50.667578	NaN	-0.298350	-59.570293	NaN	-8.604366
-221.801945	65.403302	NaN	28.584369	-287.205246	NaN	-250.386314
-186.477115	45.799915	NaN	18.582653	-232.277030	NaN	-205.059767
64.587051	44.467966	NaN	-70.682095	20.119085	NaN	135.269146
32.278894	67.250667	NaN	45.336089	-34.971772	NaN	-13.057194
-101.062242	62.918624	NaN	40.643864	-163.980866	NaN	-141.706106
36.911187	20.713300	NaN	-65.040978	16.197887	NaN	101.952165
17.761666	61.354070	NaN	-58.407018	-43.592404	NaN	76.168684
-10.999250	44.867541	NaN	2.023834	-55.866792	NaN	-13.023084
-30.778781	62.086436	NaN	-16.909607	-92.865217	NaN	-13.869173
70.433763	28.408445	NaN	-55.166149	42.025318	NaN	125.599912
-3.621595	65.979478	NaN	-29.950540	-69.601073	NaN	26.328944
-1.432005	34.915802	NaN	23.279601	-36.347807	NaN	-24.711606
-44.180112	41.266899	NaN	10.140964	-85.447012	NaN	-54.321077
-40.089606	41.337406	NaN	9.205908	-81.427012	NaN	-49.295514
59.307289	63.072561	NaN	-4.586850	-3.765273	NaN	63.894139
14.591650	49.356354	NaN	6.426310	-34.764704	NaN	8.165340
17.443111	62.280062	NaN	12.369595	-44.836951	NaN	5.073516
-80.078540	70.053427	NaN	26.594884	-150.131968	NaN	-106.673424
-11.292039	68.013134	NaN	26.382085	-79.305174	NaN	-37.674124
-7.621457	60.626086	NaN	-13.995235	-68.247544	NaN	6.373777
-31.058269	-59.508217	NaN	-95.448701	28.449948	NaN	64.390432
31.421350	54.366477	NaN	-42.550461	-22.945127	NaN	73.971811
19.489075	48.846696	NaN	-0.360479	-29.357621	NaN	19.849554
-119.801013	56.828001	NaN	-13.114558	-176.629013	NaN	-106.686454
-109.636158	66.113044	NaN	26.121679	-175.749202	NaN	-135.757836
-470.437064	64.611219	NaN	22.398602	-535.048283	NaN	-492.835665
2.034880	53.502296	NaN	20.673784	-51.467417	NaN	-18.638904
-8.107044	34.176511	NaN	-32.289934	-42.283556	NaN	24.182890
34.435908	57.349146	NaN	2.400985	-22.913238	NaN	32.034923
-239.537139	-12.632932	NaN	-51.078320	-226.904207	NaN	-188.458819
69.250183	38.223565	NaN	-33.162794	31.026618	NaN	102.412978
-42.167140	63.793066	NaN	40.552543	-105.960206	NaN	-82.719683
44.341720	30.369023	NaN	-24.604932	13.972697	NaN	68.946653
-45.998146	53.960286	NaN	-11.318180	-99.958432	NaN	-34.679966
-38.141491	72.752880	NaN	9.838265	-110.894371	NaN	-47.979756
39.852351	52.308526	NaN	-16.099029	-12.456176	NaN	55.951380
-30.395969	53.690544	NaN	6.652757	-84.086513	NaN	-37.048726
-5.904606	51.655609	NaN	-9.425711	-57.560215	NaN	3.521105
42.692266	70.453803	NaN	22.496329	-27.761537	NaN	20.195938
-2.664459	49.683123	NaN	7.643215	-52.347582	NaN	-10.307673
0.147994	4.702111	NaN	-124.807088	-4.554117	NaN	124.955082
24.854392	61.391389	NaN	23.577288	-36.536997	NaN	1.277104
-92.582014	57.513443	NaN	36.222607	-150.095457	NaN	-128.804621
-53.827218	37.876318	NaN	-26.797649	-91.703536	NaN	-27.029569
-158.153771	16.413302	NaN	-135.278899	-174.567073	NaN	-22.874872
-19.665454	58.879141	NaN	-18.329883	-78.544595	NaN	-1.335570
32.650448	65.492878	NaN	-24.477352	-32.842430	NaN	57.127800
20.338956	23.485701	NaN	-76.386740	-3.146745	NaN	96.725696
14.908575	61.160688	NaN	22.818446	-46.252113	NaN	-7.909871
26.437200	68.222182	NaN	55.707746	-41.784982	NaN	-29.270546
-133.909241	69.109573	NaN	16.773228	-203.018813	NaN	-150.682469
-104.216432	58.335869	NaN	15.168830	-162.552301	NaN	-119.385262
-194.422297	50.448224	NaN	-31.622957	-244.870521	NaN	-162.799340
-4.833304	25.320205	NaN	-32.978707	-30.153510	NaN	28.145403
-21.063659	55.870392	NaN	11.812825	-76.934051	NaN	-32.876484
-51.470181	35.624859	NaN	-51.698657	-87.095040	NaN	0.228476
71.306996	36.515833	NaN	-55.790367	34.791163	NaN	127.097363
-128.532933	45.974174	NaN	-51.045885	-174.507107	NaN	-77.487048
-113.617761	58.763035	NaN	-41.171296	-172.380796	NaN	-72.446465
-37.545338	72.485945	NaN	48.026461	-110.031284	NaN	-85.571799
-127.731210	66.957447	NaN	41.178984	-194.688657	NaN	-168.910194
14.125559	73.768692	NaN	28.499968	-59.643133	NaN	-14.374409
-148.564927	70.538565	NaN	31.605149	-219.103491	NaN	-180.170076
56.502070	17.855935	NaN	-40.252974	38.646134	NaN	96.755044
57.212642	69.831763	NaN	2.743300	-12.619121	NaN	54.469342
-65.667600	51.803003	NaN	16.522759	-117.470603	NaN	-82.190359
42.842224	59.180096	NaN	-29.555867	-16.337871	NaN	72.398092
26.751895	21.953396	NaN	-10.294188	4.798499	NaN	37.046082
-84.559223	38.790262	NaN	-99.024160	-123.349485	NaN	14.464937
-20.387968	38.748464	NaN	-30.661219	-59.136432	NaN	10.273251
-15.130795	56.042456	NaN	-2.907871	-71.173251	NaN	-12.222924
-86.193198	59.492113	NaN	10.102429	-145.685311	NaN	-96.295627
47.478881	58.370238	NaN	9.535280	-10.891357	NaN	37.943601
-5.934379	46.641862	NaN	-18.899201	-52.576242	NaN	12.964821
-9.409640	10.764895	NaN	-59.555718	-20.174536	NaN	50.146078
82.056617	68.784370	NaN	15.804503	13.272247	NaN	66.252113
-5.905735	38.059397	NaN	-45.185979	-43.965132	NaN	39.280244
-11.378202	51.941455	NaN	-22.913178	-63.319656	NaN	11.534977
-55.459845	52.062848	NaN	-20.194876	-107.522693	NaN	-35.264969
-56.008608	34.549683	NaN	-53.515224	-90.558291	NaN	-2.493383
36.148300	47.630264	NaN	15.340845	-11.481964	NaN	20.807455
-17.113708	15.453288	NaN	-21.442243	-32.566996	NaN	4.328535
-102.592949	48.658599	NaN	-30.124371	-151.251548	NaN	-72.468578
-112.239372	28.416305	NaN	-33.097253	-140.655677	NaN	-79.142120
55.195805	65.981747	NaN	6.876565	-10.785942	NaN	48.319240
22.215681	1.485200	NaN	-137.558937	20.730481	NaN	159.774618
6.886076	32.611823	NaN	-52.854691	-25.725747	NaN	59.740767
49.139160	25.687329	NaN	-4.980205	23.451831	NaN	54.119365
-7.655711	31.083658	NaN	-13.510241	-38.739369	NaN	5.854530
-1.923038	26.301970	NaN	9.169085	-28.225009	NaN	-11.092123
51.566769	63.792897	NaN	16.426605	-12.226128	NaN	35.140164
-132.964614	60.787845	NaN	21.325740	-193.752458	NaN	-154.290354
41.440117	57.509333	NaN	22.282703	-16.069216	NaN	19.157414
-72.738160	43.621568	NaN	-1.727176	-116.359728	NaN	-71.010984
22.396233	66.986322	NaN	-35.302927	-44.590089	NaN	57.699160
49.569097	58.940228	NaN	-36.722587	-9.371132	NaN	86.291684
7.150562	55.528440	NaN	-10.517369	-48.377878	NaN	17.667931
-38.247421	68.414588	NaN	33.491555	-106.662009	NaN	-71.738976
3.832746	72.529204	NaN	8.306692	-68.696458	NaN	-4.473945
52.087827	45.327144	NaN	14.701356	6.760683	NaN	37.386471
-48.389545	58.517566	NaN	22.634912	-106.907111	NaN	-71.024457
-20.624109	70.656147	NaN	19.653470	-91.280256	NaN	-40.277579
-57.879751	69.792470	NaN	34.325602	-127.672221	NaN	-92.205352
68.490219	-5.132671	NaN	-64.201551	73.622890	NaN	132.691770
54.459274	50.058841	NaN	-32.394555	4.400433	NaN	86.853829
-25.241700	39.905280	NaN	-35.423312	-65.146980	NaN	10.181612
25.496744	25.622699	NaN	-60.916795	-0.125955	NaN	86.413540
43.380271	51.527677	NaN	-19.046106	-8.147406	NaN	62.426376
-44.123558	55.048930	NaN	-44.683661	-99.172487	NaN	0.560103
-84.042948	40.532473	NaN	-0.962777	-124.575421	NaN	-83.080171
-86.914777	47.437023	NaN	-27.388525	-134.351799	NaN	-59.526252
-77.569005	65.810791	NaN	-6.915590	-143.379795	NaN	-70.653415
-63.462721	61.168200	NaN	14.120583	-124.630921	NaN	-77.583304
16.899803	45.717271	NaN	-86.864262	-28.817468	NaN	103.764065
-0.502839	65.552010	NaN	14.126768	-66.054848	NaN	-14.629606
-28.102952	43.413367	NaN	-33.924992	-71.516319	NaN	5.822039
50.122278	22.281880	NaN	-51.122693	27.840399	NaN	101.244972
-87.963134	43.452999	NaN	-4.752901	-131.416134	NaN	-83.210234
-88.607027	59.353378	NaN	19.212366	-147.960405	NaN	-107.819394
-21.916863	22.728497	NaN	-53.380906	-44.645360	NaN	31.464043
-45.426724	30.302845	NaN	-54.733700	-75.729570	NaN	9.306976
-168.876141	59.313641	NaN	-22.158805	-228.189782	NaN	-146.717335
-43.799460	41.993698	NaN	-44.146005	-85.793158	NaN	0.346546
53.436090	64.231495	NaN	31.120221	-10.795405	NaN	22.315869
-74.327904	58.694869	NaN	16.090816	-133.022773	NaN	-90.418720
-23.103030	33.112935	NaN	-49.432103	-56.215965	NaN	26.329073
10.770960	58.028059	NaN	11.969712	-47.257100	NaN	-1.198752
-117.965450	72.352239	NaN	49.213887	-190.317689	NaN	-167.179337
-65.245552	35.165232	NaN	7.583597	-100.410784	NaN	-72.829149
36.226908	81.111515	NaN	31.882756	-44.884607	NaN	4.344152
2.026366	67.179286	NaN	-6.437934	-65.152920	NaN	8.464300
-16.836994	70.465699	NaN	43.005282	-87.302693	NaN	-59.842276
-9.656213	33.535780	NaN	-16.243505	-43.191994	NaN	6.587292
-152.732932	62.302572	NaN	35.486022	-215.035504	NaN	-188.218954
-36.006509	23.720196	NaN	-31.230002	-59.726705	NaN	-4.776507
74.812529	65.120810	NaN	6.201035	9.691719	NaN	68.611495
-5.275519	50.386852	NaN	34.403538	-55.662371	NaN	-39.679057
12.269177	20.832874	NaN	-17.260654	-8.563698	NaN	29.529831
36.966682	62.545272	NaN	33.521349	-25.578590	NaN	3.445333
-12.114551	37.917578	NaN	20.852301	-50.032128	NaN	-32.966851
-49.453547	67.552042	NaN	16.634934	-117.005589	NaN	-66.088481
-7.225781	45.821115	NaN	-1.191496	-53.046897	NaN	-6.034286
-25.377340	41.908339	NaN	-30.632607	-67.285679	NaN	5.255267
-4.622769	55.701744	NaN	1.416827	-60.324513	NaN	-6.039596
48.621334	58.443187	NaN	20.934074	-9.821854	NaN	27.687260
25.814026	21.771168	NaN	-21.923698	4.042858	NaN	47.737723
4.618334	60.762606	NaN	-36.701854	-56.144272	NaN	41.320188
14.541187	55.368664	NaN	17.349976	-40.827478	NaN	-2.808789
40.458996	50.783553	NaN	-69.832069	-10.324557	NaN	110.291065
-11.247851	47.922599	NaN	-46.382172	-59.170450	NaN	35.134320
-74.519013	47.420742	NaN	3.573360	-121.939755	NaN	-78.092373
-7.228131	52.735497	NaN	11.332752	-59.963627	NaN	-18.560882
9.372478	44.587845	NaN	-32.641412	-35.215367	NaN	42.013890
21.743535	54.156532	NaN	10.588731	-32.412996	NaN	11.154804
68.421207	55.465508	NaN	18.245207	12.955699	NaN	50.176000
-38.519147	32.773786	NaN	-44.210349	-71.292933	NaN	5.691202
-46.347421	45.165807	NaN	17.359878	-91.513228	NaN	-63.707299
32.296519	13.755784	NaN	-42.242817	18.540736	NaN	74.539336
31.222324	46.750339	NaN	-8.135922	-15.528015	NaN	39.358247
3.351237	65.459662	NaN	8.419932	-62.108425	NaN	-5.068695
20.792781	56.039429	NaN	-48.481574	-35.246648	NaN	69.274355
4.720896	44.935278	NaN	-39.990766	-40.214382	NaN	44.711662
-102.765278	39.953983	NaN	-35.845348	-142.719261	NaN	-66.919930
-108.310031	52.239349	NaN	2.732608	-160.549380	NaN	-111.042639
-26.169920	52.527656	NaN	2.669327	-78.697576	NaN	-28.839247
7.732525	32.812284	NaN	-37.230752	-25.079759	NaN	44.963277
-148.658698	43.399300	NaN	-31.509664	-192.057998	NaN	-117.149034
-160.224063	55.982804	NaN	-5.757228	-216.206867	NaN	-154.466835
45.296723	44.857532	NaN	-25.614146	0.439191	NaN	70.910869
-264.842611	47.347365	NaN	-25.380368	-312.189977	NaN	-239.462244
43.979296	21.453570	NaN	16.290785	22.525725	NaN	27.688510
-47.360384	28.030986	NaN	14.000785	-75.391370	NaN	-61.361169
35.601539	61.039285	NaN	-9.459243	-25.437745	NaN	45.060783
-155.913059	69.211771	NaN	28.540411	-225.124830	NaN	-184.453470
16.528047	59.163575	NaN	18.361680	-42.635529	NaN	-1.833633
32.322619	55.673313	NaN	39.516278	-23.350694	NaN	-7.193659
-69.229106	61.285826	NaN	22.867012	-130.514932	NaN	-92.096118
-31.650162	64.123887	NaN	8.894091	-95.774049	NaN	-40.544253
-138.756348	21.210720	NaN	-67.563987	-159.967068	NaN	-71.192361
-10.024918	72.950764	NaN	16.671335	-82.975682	NaN	-26.696253
-0.569297	56.729041	NaN	-32.032980	-57.298338	NaN	31.463683
34.252427	6.275280	NaN	-29.549711	27.977146	NaN	63.802138
47.844642	61.936026	NaN	-14.960626	-14.091384	NaN	62.805268
-62.045542	61.672266	NaN	-5.331088	-123.717808	NaN	-56.714454
-105.625326	58.671823	NaN	-7.614581	-164.297149	NaN	-98.010744
31.738020	68.907619	NaN	-5.943290	-37.169600	NaN	37.681310
47.064584	38.535662	NaN	-18.226690	8.528921	NaN	65.291274
-113.678262	62.279890	NaN	25.205022	-175.958152	NaN	-138.883284
59.983865	49.936112	NaN	-13.377010	10.047754	NaN	73.360875
-69.860200	57.320456	NaN	-0.944226	-127.180656	NaN	-68.915974
-23.861572	12.930831	NaN	-26.557972	-36.792403	NaN	2.696400
-18.806838	54.008767	NaN	19.359472	-72.815605	NaN	-38.166310
10.735490	46.658595	NaN	5.045964	-35.923104	NaN	5.689526
21.812656	33.967187	NaN	-27.141424	-12.154530	NaN	48.954080
-10.255742	25.769285	NaN	-48.088688	-36.025027	NaN	37.832946
49.060774	76.525672	NaN	40.536142	-27.464898	NaN	8.524632
-199.512987	9.466452	NaN	-37.149620	-208.979439	NaN	-162.363367
2.489245	27.938526	NaN	-153.470050	-25.449281	NaN	155.959295
74.385120	59.049497	NaN	19.357577	15.335623	NaN	55.027543
36.991550	59.332303	NaN	18.754250	-22.340753	NaN	18.237300
-67.365521	61.858071	NaN	-9.950770	-129.223593	NaN	-57.414752
2.477050	65.380383	NaN	-21.865567	-62.903333	NaN	24.342618
-15.983944	-27.223076	NaN	-136.950995	11.239132	NaN	120.967051
-142.645021	58.182857	NaN	22.039765	-200.827878	NaN	-164.684785
-2.844309	53.972324	NaN	-5.686310	-56.816633	NaN	2.842002
17.107583	48.482134	NaN	-38.781669	-31.374551	NaN	55.889252
-71.491942	43.033044	NaN	-42.619086	-114.524985	NaN	-28.872856
-68.258563	65.017907	NaN	42.433732	-133.276470	NaN	-110.692295
-26.692863	57.979204	NaN	-17.458023	-84.672068	NaN	-9.234841
15.345651	38.600928	NaN	-25.455616	-23.255277	NaN	40.801267
12.958525	0.646854	NaN	-49.966172	12.311671	NaN	62.924697
-159.683303	18.555384	NaN	-62.630078	-178.238686	NaN	-97.053224
42.124466	37.391886	NaN	-0.647017	4.732580	NaN	42.771483
-21.981551	65.098715	NaN	28.733694	-87.080266	NaN	-50.715245
-73.366443	38.493649	NaN	0.756193	-111.860092	NaN	-74.122636
12.875424	46.194540	NaN	10.631052	-33.319116	NaN	2.244372
9.313695	34.272540	NaN	-51.880243	-24.958845	NaN	61.193938
57.937486	23.661913	NaN	-47.746745	34.275572	NaN	105.684231
20.736535	-45.409580	NaN	-171.783190	66.146115	NaN	192.519725
-29.897922	82.200891	NaN	55.816215	-112.098814	NaN	-85.714137
-38.593611	43.357296	NaN	-33.924452	-81.950907	NaN	-4.669158
33.256611	44.610189	NaN	-37.055588	-11.353577	NaN	70.312200
18.629791	57.029665	NaN	-26.291249	-38.399873	NaN	44.921040
54.203366	61.897100	NaN	21.729637	-7.693734	NaN	32.473728
21.636681	33.329215	NaN	8.914948	-11.692534	NaN	12.721734
-5.317820	47.249859	NaN	-54.147728	-52.567679	NaN	48.829908
-58.533674	66.802129	NaN	36.132464	-125.335802	NaN	-94.666138
80.376538	54.803043	NaN	-10.877806	25.573495	NaN	91.254344
-95.981653	54.056415	NaN	-20.739260	-150.038068	NaN	-75.242393
-23.118157	21.618555	NaN	-24.934776	-44.736712	NaN	1.816619
23.952446	74.870249	NaN	45.067599	-50.917803	NaN	-21.115153
-23.765500	52.820994	NaN	-16.501422	-76.586494	NaN	-7.264078
-324.949854	34.797553	NaN	-12.568804	-359.747407	NaN	-312.381050
72.939501	23.026464	NaN	-143.278976	49.913037	NaN	216.218478
-68.408295	64.307918	NaN	-3.644523	-132.716213	NaN	-64.763772
-165.971064	86.971824	NaN	72.275326	-252.942889	NaN	-238.246391
-14.604625	3.713846	NaN	-17.973989	-18.318470	NaN	3.369365
33.572731	42.241065	NaN	-3.939451	-8.668335	NaN	37.512182
-12.689530	24.465161	NaN	-48.926035	-37.154691	NaN	36.236505
12.747991	35.208531	NaN	-34.825194	-22.460541	NaN	47.573185
-47.742995	70.938158	NaN	29.084837	-118.681152	NaN	-76.827832
46.045227	70.813549	NaN	28.241210	-24.768322	NaN	17.804017
42.339059	6.035558	NaN	-76.575649	36.303501	NaN	118.914708
79.651304	63.513886	NaN	-5.880823	16.137418	NaN	85.532127
-59.051490	52.291049	NaN	-24.422035	-111.342539	NaN	-34.629454
-108.942739	46.742359	NaN	-6.377116	-155.685097	NaN	-102.565623
-8.222762	42.851673	NaN	6.943989	-51.074435	NaN	-15.166751
57.589446	55.815463	NaN	27.561879	1.773983	NaN	30.027567
37.876840	56.608565	NaN	7.565430	-18.731725	NaN	30.311410
-65.272186	26.873008	NaN	0.777692	-92.145194	NaN	-66.049878
-30.541734	36.815511	NaN	-53.067742	-67.357245	NaN	22.526008
-30.418475	51.222905	NaN	8.549782	-81.641380	NaN	-38.968257
-47.427277	-10.341697	NaN	-88.115242	-37.085580	NaN	40.687965
-212.047633	67.886957	NaN	16.883852	-279.934590	NaN	-228.931485
-450.646021	61.298571	NaN	14.026434	-511.944592	NaN	-464.672455
37.078579	48.421724	NaN	16.630509	-11.343145	NaN	20.448070
43.885127	-11.862562	NaN	-179.959479	55.747689	NaN	223.844606
-43.548892	68.218396	NaN	25.711791	-111.767289	NaN	-69.260683
39.433312	65.482068	NaN	39.924834	-26.048756	NaN	-0.491522
-63.556843	28.849723	NaN	-38.405283	-92.406566	NaN	-25.151561
-65.991725	62.133285	NaN	53.693214	-128.125010	NaN	-119.684939
-24.236532	25.183716	NaN	-93.859370	-49.420248	NaN	69.622838
-23.580081	45.643347	NaN	1.969799	-69.223427	NaN	-25.549879
-140.571702	50.019721	NaN	-40.577635	-190.591422	NaN	-99.994067
-120.501381	66.182065	NaN	-21.479009	-186.683446	NaN	-99.022372
1.779527	74.590660	NaN	18.290995	-72.811133	NaN	-16.511468
42.345458	63.744194	NaN	-8.558943	-21.398737	NaN	50.904401
-13.404838	17.886402	NaN	-65.652215	-31.291239	NaN	52.247378
-172.868989	30.342223	NaN	-6.246303	-203.211212	NaN	-166.622686
-0.738550	75.803963	NaN	23.839421	-76.542513	NaN	-24.577971
-92.670379	64.581073	NaN	-15.104721	-157.251452	NaN	-77.565657
-33.876278	58.503259	NaN	30.462409	-92.379537	NaN	-64.338687
-212.554387	54.318615	NaN	11.637481	-266.873002	NaN	-224.191867
45.624406	19.539635	NaN	-45.291526	26.084771	NaN	90.915932
-316.110181	47.315203	NaN	-34.911012	-363.425384	NaN	-281.199169
-101.877836	47.707450	NaN	-26.689677	-149.585286	NaN	-75.188158
-83.581355	26.687582	NaN	-93.481037	-110.268937	NaN	9.899682
-63.366806	67.627120	NaN	1.621272	-130.993925	NaN	-64.988078
44.117771	26.362653	NaN	-24.390090	17.755118	NaN	68.507861
-249.515254	42.126461	NaN	1.065026	-291.641715	NaN	-250.580280
-43.761885	51.356722	NaN	-1.573725	-95.118607	NaN	-42.188160
27.436982	78.114063	NaN	36.352273	-50.677082	NaN	-8.915292
-279.748318	0.552869	NaN	-20.688933	-280.301187	NaN	-259.059385
2.548902	-0.700076	NaN	-72.789918	3.248978	NaN	75.338820
18.111600	58.480099	NaN	-7.004386	-40.368499	NaN	25.115986
11.460669	48.542210	NaN	-3.282154	-37.081541	NaN	14.742822
-22.411174	36.337785	NaN	-0.564787	-58.748960	NaN	-21.846387
-125.376155	23.520548	NaN	-60.759179	-148.896703	NaN	-64.616976
2.028134	47.681283	NaN	-12.227049	-45.653149	NaN	14.255183
19.908245	34.180256	NaN	2.945684	-14.272011	NaN	16.962561
-110.308787	78.010677	NaN	33.220574	-188.319463	NaN	-143.529360
63.825992	74.762431	NaN	50.753091	-10.936439	NaN	13.072901
35.987809	38.129435	NaN	-43.597233	-2.141626	NaN	79.585042
22.415750	28.746205	NaN	-30.959810	-6.330455	NaN	53.375561
-14.722506	-1.059104	NaN	-174.204287	-13.663402	NaN	159.481782
41.755959	65.071689	NaN	21.372958	-23.315730	NaN	20.383001
-95.867899	65.479565	NaN	14.123468	-161.347464	NaN	-109.991367
-100.899940	77.488987	NaN	34.667414	-178.388927	NaN	-135.567354
-95.315156	80.322167	NaN	35.837517	-175.637323	NaN	-131.152673
-148.097588	-24.702649	NaN	-62.978620	-123.394939	NaN	-85.118968
34.709926	51.224856	NaN	-4.922566	-16.514930	NaN	39.632492
-22.501049	-14.910371	NaN	-109.975703	-7.590678	NaN	87.474654
32.452791	56.506196	NaN	9.265193	-24.053405	NaN	23.187597
-101.276465	47.520335	NaN	23.630837	-148.796800	NaN	-124.907302
-55.237447	78.166733	NaN	51.819503	-133.404180	NaN	-107.056950
43.678117	47.999905	NaN	-30.871999	-4.321788	NaN	74.550115
-80.819879	70.850306	NaN	25.335729	-151.670185	NaN	-106.155608
-3.455269	12.080104	NaN	-54.472505	-15.535373	NaN	51.017236
-8.051791	51.611377	NaN	-11.723977	-59.663168	NaN	3.672186
-96.835829	61.368178	NaN	20.767258	-158.204006	NaN	-117.603087
-86.232792	45.788684	NaN	-59.238197	-132.021476	NaN	-26.994595
-43.285729	32.170813	NaN	-87.380802	-75.456542	NaN	44.095073
11.096523	24.844425	NaN	-8.489219	-13.747902	NaN	19.585742
-132.470450	54.912942	NaN	27.027739	-187.383392	NaN	-159.498190
4.978640	44.950316	NaN	-19.511358	-39.971676	NaN	24.489998
25.078182	60.411104	NaN	12.243429	-35.332922	NaN	12.834754
2.940847	65.243570	NaN	37.390326	-62.302723	NaN	-34.449479
2.936476	65.548974	NaN	-19.704903	-62.612498	NaN	22.641379
48.573654	61.917666	NaN	-26.978376	-13.344012	NaN	75.552030
-81.472520	22.797073	NaN	-20.992712	-104.269593	NaN	-60.479808
-102.063867	58.217283	NaN	-0.520723	-160.281150	NaN	-101.543144
8.550888	73.670892	NaN	47.016802	-65.120004	NaN	-38.465914
52.696617	28.422783	NaN	-11.080662	24.273834	NaN	63.777279
-25.215125	44.416150	NaN	-51.025463	-69.631275	NaN	25.810338
-69.343903	53.617827	NaN	-9.059906	-122.961731	NaN	-60.283997
45.040416	82.149237	NaN	64.569169	-37.108821	NaN	-19.528753
12.320161	-30.717228	NaN	-126.700273	43.037388	NaN	139.020433
-183.230011	55.895200	NaN	-25.495163	-239.125211	NaN	-157.734848
73.131664	51.117643	NaN	-2.515580	22.014021	NaN	75.647244
22.610442	63.884601	NaN	-1.836648	-41.274159	NaN	24.447090
50.545911	45.950533	NaN	-41.497192	4.595379	NaN	92.043103
14.115104	46.286231	NaN	-46.264761	-32.171127	NaN	60.379865
-74.264463	46.702033	NaN	-26.526936	-120.966496	NaN	-47.737527
39.720363	48.744186	NaN	-4.189645	-9.023823	NaN	43.910008
-77.626312	31.008949	NaN	-40.507177	-108.635262	NaN	-37.119135
-216.327776	74.888414	NaN	48.300924	-291.216190	NaN	-264.628699
1.665842	21.191773	NaN	-33.293135	-19.525932	NaN	34.958977
-20.276393	28.271718	NaN	-44.897541	-48.548110	NaN	24.621148
-21.169973	40.735582	NaN	-11.593445	-61.905555	NaN	-9.576528
-78.494950	68.163511	NaN	-24.177965	-146.658461	NaN	-54.316985
-27.645906	69.599828	NaN	11.351323	-97.245734	NaN	-38.997229
11.227375	56.554714	NaN	-5.774808	-45.327339	NaN	17.002183
-2.579171	31.041706	NaN	-12.282896	-33.620877	NaN	9.703725
46.760062	68.755816	NaN	20.213345	-21.995754	NaN	26.546717
42.251086	7.152100	NaN	-1.173333	35.098986	NaN	43.424418
-4.309904	-30.602660	NaN	-101.344619	26.292756	NaN	97.034715
-87.114963	70.200435	NaN	20.810587	-157.315398	NaN	-107.925550
-70.222585	68.849914	NaN	29.415526	-139.072499	NaN	-99.638111
15.499208	39.909256	NaN	3.367835	-24.410047	NaN	12.131373
59.487552	9.705875	NaN	-60.600755	49.781677	NaN	120.088307
-43.004242	67.788033	NaN	9.296109	-110.792275	NaN	-52.300351
-46.968227	24.529652	NaN	-37.919738	-71.497879	NaN	-9.048489
-13.854218	62.552575	NaN	2.622460	-76.406793	NaN	-16.476678
-32.174210	54.117740	NaN	21.512495	-86.291950	NaN	-53.686704
-189.583027	74.506865	NaN	40.122450	-264.089891	NaN	-229.705477
42.384447	58.582857	NaN	-15.187477	-16.198411	NaN	57.571924
-7.850290	73.732874	NaN	-45.560890	-81.583164	NaN	37.710600
-75.540324	40.201793	NaN	-15.821445	-115.742117	NaN	-59.718879
60.054215	9.807960	NaN	-24.318073	50.246256	NaN	84.372288
48.926240	19.264437	NaN	-79.084982	29.661803	NaN	128.011222
-2.134244	28.845652	NaN	-7.335179	-30.979897	NaN	5.200935
-3.552155	56.491118	NaN	22.271601	-60.043273	NaN	-25.823756
-16.176771	53.970353	NaN	16.608728	-70.147124	NaN	-32.785499
-67.566990	54.944559	NaN	3.705477	-122.511549	NaN	-71.272467
68.465656	41.870076	NaN	-109.081256	26.595581	NaN	177.546912
-114.712912	36.324486	NaN	-29.216392	-151.037398	NaN	-85.496520
-85.562880	58.964993	NaN	-43.491222	-144.527873	NaN	-42.071658
-64.634089	47.974877	NaN	4.388649	-112.608966	NaN	-69.022738
30.356361	76.556608	NaN	15.790628	-46.200247	NaN	14.565733
12.244716	34.685491	NaN	-82.918932	-22.440775	NaN	95.163648
-7.961718	28.719098	NaN	-36.338967	-36.680817	NaN	28.377249
63.488993	9.760273	NaN	-42.093338	53.728721	NaN	105.582331
62.650618	29.862989	NaN	-38.045918	32.787628	NaN	100.696536
-7.914799	55.983759	NaN	18.297600	-63.898559	NaN	-26.212399
-50.476949	43.489952	NaN	2.168731	-93.966901	NaN	-52.645679
-207.297823	53.202342	NaN	-59.254407	-260.500166	NaN	-148.043417
-109.257937	25.795137	NaN	-62.821804	-135.053074	NaN	-46.436133
-49.267117	57.827899	NaN	12.123318	-107.095016	NaN	-61.390435
-88.257920	31.838453	NaN	32.799005	-120.096373	NaN	-121.056926
13.847771	47.054140	NaN	-10.465837	-33.206369	NaN	24.313608
20.807779	54.605568	NaN	20.597662	-33.797789	NaN	0.210117
24.959758	37.644905	NaN	-41.088945	-12.685148	NaN	66.048703
-194.038990	58.696939	NaN	-31.488610	-252.735929	NaN	-162.550380
-7.740009	59.402335	NaN	-26.142874	-67.142344	NaN	18.402865
-56.306164	65.957355	NaN	-4.763872	-122.263519	NaN	-51.542292
-9.673780	40.515178	NaN	-44.102786	-50.188959	NaN	34.429005
-78.985819	46.328240	NaN	-73.431495	-125.314059	NaN	-5.554325
17.408620	61.993382	NaN	42.295462	-44.584763	NaN	-24.886842
65.595030	21.250228	NaN	3.449695	44.344802	NaN	62.145335
28.323411	35.789293	NaN	-38.356754	-7.465882	NaN	66.680165
-73.068485	49.659358	NaN	-6.280206	-122.727843	NaN	-66.788279
53.307467	73.124418	NaN	42.930738	-19.816951	NaN	10.376729
-61.015469	22.314388	NaN	-58.893559	-83.329857	NaN	-2.121911
-53.555403	64.948711	NaN	8.380887	-118.504114	NaN	-61.936290
38.751748	56.050099	NaN	-7.477558	-17.298351	NaN	46.229306
-15.044250	78.296091	NaN	-0.230435	-93.340341	NaN	-14.813815
-25.159394	56.769806	NaN	-3.392575	-81.929199	NaN	-21.766818
-28.604101	6.166504	NaN	-78.848399	-34.770605	NaN	50.244297
35.272637	29.076292	NaN	-10.963697	6.196346	NaN	46.236334
-103.261723	69.689704	NaN	22.031337	-172.951427	NaN	-125.293060
-141.664224	54.433872	NaN	-36.260809	-196.098096	NaN	-105.403415
4.553107	61.892805	NaN	15.648355	-57.339697	NaN	-11.095247
-19.569844	15.142452	NaN	-23.498570	-34.712296	NaN	3.928726
-100.900274	17.848218	NaN	-29.370320	-118.748492	NaN	-71.529954
-23.372716	66.199677	NaN	13.400007	-89.572393	NaN	-36.772722
14.423583	55.649630	NaN	-18.053432	-41.226047	NaN	32.477014
59.246167	7.479304	NaN	-36.388440	51.766863	NaN	95.634607
32.528012	45.514228	NaN	-3.614335	-12.986216	NaN	36.142347
-55.543317	26.047480	NaN	-31.047959	-81.590797	NaN	-24.495358
71.836269	62.351619	NaN	-18.858913	9.484651	NaN	90.695182
8.168668	15.786243	NaN	-55.281039	-7.617575	NaN	63.449706
-22.877929	13.127843	NaN	-28.384970	-36.005772	NaN	5.507041
-52.189004	33.680307	NaN	-90.397428	-85.869311	NaN	38.208424
-137.369169	78.698771	NaN	38.492298	-216.067940	NaN	-175.861467
35.701299	65.355239	NaN	34.830255	-29.653940	NaN	0.871045
-103.696275	-17.470595	NaN	-48.437121	-86.225680	NaN	-55.259154
-66.681067	58.779438	NaN	-60.961123	-125.460505	NaN	-5.719944
-3.981626	26.847231	NaN	-78.884399	-30.828857	NaN	74.902773
2.476254	46.941734	NaN	-8.035208	-44.465480	NaN	10.511462
-160.948903	43.193170	NaN	8.389112	-204.142073	NaN	-169.338015
-325.203249	60.660265	NaN	-2.204772	-385.863514	NaN	-322.998477
-29.361677	51.230372	NaN	-16.877355	-80.592049	NaN	-12.484322
61.182266	82.681661	NaN	59.308781	-21.499395	NaN	1.873486
-49.591553	39.781848	NaN	-24.089199	-89.373401	NaN	-25.502354
62.074814	42.793008	NaN	-62.139164	19.281806	NaN	124.213978
6.767220	66.944828	NaN	6.174809	-60.177608	NaN	0.592412
67.915986	66.674679	NaN	31.035195	1.241308	NaN	36.880791
-36.971975	52.659896	NaN	-15.402190	-89.631870	NaN	-21.569785
31.126219	-3.017372	NaN	-52.337359	34.143591	NaN	83.463578
-45.536165	64.849390	NaN	-8.543065	-110.385556	NaN	-36.993100
20.287540	43.220643	NaN	0.529460	-22.933103	NaN	19.758080
-41.091347	17.365487	NaN	-8.745764	-58.456835	NaN	-32.345583
-58.570841	72.571414	NaN	42.708258	-131.142256	NaN	-101.279099
-11.259610	48.428696	NaN	6.313549	-59.688306	NaN	-17.573158
-14.078490	30.413700	NaN	-81.513280	-44.492190	NaN	67.434790
-63.304542	52.182106	NaN	-68.745792	-115.486648	NaN	5.441250
-0.833467	76.552925	NaN	47.462566	-77.386392	NaN	-48.296033
46.483197	62.289181	NaN	20.201845	-15.805984	NaN	26.281352
39.510463	51.941139	NaN	-44.090976	-12.430676	NaN	83.601439
-24.316241	60.131272	NaN	-30.210912	-84.447513	NaN	5.894670
9.530298	24.883744	NaN	-2.943614	-15.353446	NaN	12.473912
19.759922	45.568524	NaN	-21.260983	-25.808602	NaN	41.020905
-179.137618	51.292998	NaN	-56.080135	-230.430616	NaN	-123.057483
-41.453889	50.268549	NaN	14.017270	-91.722438	NaN	-55.471159
-91.062010	38.225305	NaN	-25.829947	-129.287314	NaN	-65.232062
60.217878	41.028242	NaN	-13.291545	19.189637	NaN	73.509424
1.229863	62.842177	NaN	51.218177	-61.612313	NaN	-49.988313
-92.676379	66.833180	NaN	0.124486	-159.509558	NaN	-92.800865
-93.959876	-9.514883	NaN	-69.930580	-84.444993	NaN	-24.029296
-114.347725	38.311121	NaN	1.673424	-152.658846	NaN	-116.021149
71.180675	61.599675	NaN	11.286961	9.580999	NaN	59.893714
-38.129776	-2.054939	NaN	-91.870841	-36.074837	NaN	53.741066
-230.254484	62.479249	NaN	-4.189331	-292.733733	NaN	-226.065152
-163.761323	56.196603	NaN	-37.251842	-219.957926	NaN	-126.509480
20.109367	76.119176	NaN	47.020044	-56.009809	NaN	-26.910677
-144.511549	61.747983	NaN	6.285390	-206.259531	NaN	-150.796939
69.934265	38.682794	NaN	-13.760555	31.251471	NaN	83.694820
19.301272	58.770738	NaN	-9.140848	-39.469466	NaN	28.442120
22.745097	64.907368	NaN	17.304866	-42.162271	NaN	5.440231
-20.260681	51.025309	NaN	-0.173882	-71.285989	NaN	-20.086798
-57.594314	54.889332	NaN	1.265903	-112.483646	NaN	-58.860217
10.816373	32.195737	NaN	-8.166761	-21.379364	NaN	18.983134
8.181363	62.485325	NaN	-20.676769	-54.303963	NaN	28.858132
-45.100699	48.130334	NaN	-17.551786	-93.231033	NaN	-27.548912
21.644976	31.800227	NaN	-72.280939	-10.155251	NaN	93.925915
-70.067979	59.332524	NaN	40.410714	-129.400503	NaN	-110.478693
-85.794310	5.639803	NaN	-76.227124	-91.434112	NaN	-9.567186
50.607594	73.135977	NaN	26.606357	-22.528383	NaN	24.001237
-11.155811	45.832193	NaN	-8.970831	-56.988004	NaN	-2.184980
-156.037043	48.405904	NaN	-22.167072	-204.442947	NaN	-133.869971
-370.049414	54.564926	NaN	-13.880640	-424.614340	NaN	-356.168774
-22.196568	66.269544	NaN	47.331677	-88.466112	NaN	-69.528245
-103.559166	48.204577	NaN	-62.529580	-151.763743	NaN	-41.029585
11.711662	50.863135	NaN	-7.529936	-39.151473	NaN	19.241598
37.151475	48.040507	NaN	-10.117554	-10.889032	NaN	47.269029
36.101407	7.071127	NaN	-98.436409	29.030280	NaN	134.537817
63.652591	36.012522	NaN	-80.708364	27.640068	NaN	144.360955
73.141517	7.390561	NaN	-91.690544	65.750956	NaN	164.832061
-161.957725	57.312192	NaN	5.162017	-219.269917	NaN	-167.119742
12.921636	40.127834	NaN	20.851582	-27.206198	NaN	-7.929946
-170.012021	44.519098	NaN	-14.478624	-214.531118	NaN	-155.533397
-40.198128	13.811309	NaN	-112.050370	-54.009437	NaN	71.852242
-114.210045	71.463211	NaN	2.942680	-185.673255	NaN	-117.152725
-81.576073	9.155101	NaN	-24.601119	-90.731174	NaN	-56.974954
-8.307803	71.557394	NaN	13.656004	-79.865197	NaN	-21.963807
-47.735238	53.291724	NaN	-28.911390	-101.026961	NaN	-18.823847
46.831996	45.437089	NaN	-5.180509	1.394907	NaN	52.012505
-52.354980	42.298056	NaN	-51.711518	-94.653036	NaN	-0.643462
-178.762948	47.781396	NaN	-33.428364	-226.544344	NaN	-145.334584
24.570702	47.998743	NaN	-29.504049	-23.428041	NaN	54.074751
-29.631352	58.315292	NaN	-34.498127	-87.946644	NaN	4.866775
62.354366	51.005509	NaN	2.502893	11.348857	NaN	59.851472
-40.977311	58.928298	NaN	-30.968122	-99.905609	NaN	-10.009189
29.665846	64.901238	NaN	-23.294705	-35.235392	NaN	52.960551
1.827056	7.401560	NaN	-24.676569	-5.574504	NaN	26.503626
5.229018	65.321597	NaN	7.722171	-60.092579	NaN	-2.493153
-23.793259	54.960039	NaN	-39.163404	-78.753298	NaN	15.370145
-52.901504	51.378507	NaN	-7.242574	-104.280010	NaN	-45.658930
-181.011385	62.235591	NaN	13.805941	-243.246976	NaN	-194.817327
-54.695474	64.856278	NaN	22.827756	-119.551752	NaN	-77.523230
52.809514	55.329248	NaN	28.683177	-2.519734	NaN	24.126337
-58.745332	37.908400	NaN	-66.989275	-96.653732	NaN	8.243943
-151.613563	50.503185	NaN	-51.467838	-202.116749	NaN	-100.145725
-100.575689	-75.589554	NaN	-91.765025	-24.986135	NaN	-8.810663
15.678331	52.789219	NaN	8.009237	-37.110888	NaN	7.669094
-14.446308	46.458809	NaN	2.776915	-60.905117	NaN	-17.223224
-117.633731	34.241610	NaN	-36.762384	-151.875341	NaN	-80.871348
-106.989121	64.323321	NaN	-10.700177	-171.312441	NaN	-96.288944
-65.320825	38.813916	NaN	-11.529544	-104.134740	NaN	-53.791281
-130.847447	58.132403	NaN	-34.261965	-188.979850	NaN	-96.585482
44.852958	69.369807	NaN	18.081766	-24.516849	NaN	26.771192
-7.750839	56.989599	NaN	19.005228	-64.740438	NaN	-26.756067
-5.913507	56.505830	NaN	8.940336	-62.419338	NaN	-14.853843
-26.725269	41.577305	NaN	16.958048	-68.302574	NaN	-43.683318
-231.189482	32.279088	NaN	-1.081593	-263.468570	NaN	-230.107889
-98.778474	35.005851	NaN	-87.970676	-133.784324	NaN	-10.807798
-17.936099	59.952345	NaN	-14.538054	-77.888444	NaN	-3.398045
30.968619	56.550600	NaN	1.976189	-25.581981	NaN	28.992431
-156.746777	49.149580	NaN	-19.125752	-205.896358	NaN	-137.621025
-67.254002	61.472010	NaN	-18.387812	-128.726012	NaN	-48.866190
-87.317356	76.074654	NaN	21.297427	-163.392010	NaN	-108.614784
55.119921	73.535357	NaN	42.932743	-18.415436	NaN	12.187178
-35.469671	60.881840	NaN	-14.116637	-96.351510	NaN	-21.353034
20.152755	80.093985	NaN	55.199428	-59.941230	NaN	-35.046673
35.268742	48.758308	NaN	-8.885560	-13.489565	NaN	44.154302
-14.691054	44.463147	NaN	-111.177938	-59.154201	NaN	96.486884
58.998159	45.822352	NaN	-40.120567	13.175808	NaN	99.118726
30.463997	42.358171	NaN	-13.403912	-11.894174	NaN	43.867909
43.481233	14.829929	NaN	-53.342020	28.651304	NaN	96.823253
-15.112198	64.227592	NaN	18.046776	-79.339791	NaN	-33.158974
-57.289679	42.739628	NaN	-71.144945	-100.029307	NaN	13.855266
-17.997100	20.619562	NaN	-73.340035	-38.616662	NaN	55.342935
80.778611	60.474575	NaN	-26.646240	20.304037	NaN	107.424851
-81.512769	70.971485	NaN	39.669819	-152.484254	NaN	-121.182588
-40.244950	25.385518	NaN	-28.247329	-65.630468	NaN	-11.997621
-9.402408	78.981336	NaN	7.469675	-88.383744	NaN	-16.872083
-82.399761	45.051171	NaN	-78.432007	-127.450931	NaN	-3.967753
77.332061	53.941921	NaN	4.968915	23.390140	NaN	72.363145
-150.526112	54.508522	NaN	5.092154	-205.034634	NaN	-155.618266
-53.518999	70.801426	NaN	34.956623	-124.320425	NaN	-88.475622
-87.076022	81.748470	NaN	52.020380	-168.824492	NaN	-139.096402
5.386883	60.666494	NaN	-18.431977	-55.279612	NaN	23.818860
-96.065954	41.966449	NaN	-47.143408	-138.032402	NaN	-48.922545
53.078457	42.235754	NaN	11.300384	10.842703	NaN	41.778073
62.412348	58.647651	NaN	9.356203	3.764698	NaN	53.056145
