# Supplementary material for: Combined Influences of Model Choice, Data Quality, and Data Quantity When Estimating Population Trends
Source: PLoS One. 2015 Jul 15;10(7):e0132255. doi: 10.1371/journal.pone.0132255 (PMC4503393; doi:10.1371/journal.pone.0132255)
Supplement: S1 Dataset — Files are organized by model type and by the input lambda value. (ZIP) [file pone.0132255.s002.zip › Snail/sims_lambda_1_025/simulationOutput_1.025_0_0.45_0.3_20.xls]

Percent_Decline_True	Median_Percent_Decline_Matrix	Median_Percent_Decline_Matrix_stable	Median_Percent_Decline_Scalar	Difference_True_Matrix	Difference_True_Matrix_Stable	Difference_True_Scalar
-25.243156	58.602848	NaN	21.952660	-83.846003	NaN	-47.195816
-256.612859	32.441334	NaN	-14.994196	-289.054193	NaN	-241.618663
55.795294	-50.946034	NaN	-167.090046	106.741329	NaN	222.885341
44.534369	71.700332	NaN	1.754044	-27.165963	NaN	42.780325
7.218364	1.307869	NaN	-162.116057	5.910495	NaN	169.334421
-16.160567	56.388038	NaN	-22.775028	-72.548605	NaN	6.614461
14.977297	44.515517	NaN	-7.422985	-29.538220	NaN	22.400283
20.474451	64.353641	NaN	15.609941	-43.879189	NaN	4.864511
-41.613296	22.824765	NaN	-37.098224	-64.438061	NaN	-4.515072
50.728840	-4.071016	NaN	-46.523943	54.799856	NaN	97.252784
-22.783193	-8.562583	NaN	-112.910414	-14.220610	NaN	90.127221
7.858842	35.124876	NaN	21.248464	-27.266034	NaN	-13.389622
12.410298	-32.856456	NaN	-169.534706	45.266754	NaN	181.945003
85.414499	67.219940	NaN	-29.005160	18.194559	NaN	114.419659
-26.894322	52.589413	NaN	-30.218948	-79.483735	NaN	3.324626
-84.143866	85.118749	NaN	44.977386	-169.262615	NaN	-129.121252
-50.505011	56.880410	NaN	-41.222583	-107.385421	NaN	-9.282428
-58.531093	39.280147	NaN	-12.847309	-97.811240	NaN	-45.683784
29.133965	31.820204	NaN	-69.071249	-2.686238	NaN	98.205214
-104.685781	62.766831	NaN	-11.330336	-167.452612	NaN	-93.355445
61.029652	56.641545	NaN	-22.110819	4.388107	NaN	83.140471
67.387077	36.736203	NaN	-35.751578	30.650874	NaN	103.138655
32.249058	49.545368	NaN	-52.801870	-17.296309	NaN	85.050928
-137.969939	32.299250	NaN	4.826844	-170.269189	NaN	-142.796783
-122.900209	31.886070	NaN	-25.402422	-154.786279	NaN	-97.497787
-212.422008	48.888928	NaN	26.552166	-261.310936	NaN	-238.974174
44.787503	58.578640	NaN	13.310051	-13.791137	NaN	31.477452
-112.796184	38.448128	NaN	-35.937438	-151.244312	NaN	-76.858746
40.169864	36.321270	NaN	-80.065158	3.848594	NaN	120.235022
-42.841780	52.910873	NaN	-17.247445	-95.752653	NaN	-25.594335
-82.842129	-48.628666	NaN	-154.065211	-34.213462	NaN	71.223082
-89.943492	56.431088	NaN	-10.755618	-146.374581	NaN	-79.187874
61.270224	56.799589	NaN	-51.180048	4.470635	NaN	112.450272
-54.730597	44.023357	NaN	-34.336296	-98.753953	NaN	-20.394300
-47.675390	5.790072	NaN	-36.244517	-53.465462	NaN	-11.430873
41.514581	3.014668	NaN	-99.313876	38.499914	NaN	140.828457
-78.673783	47.027526	NaN	-1.967674	-125.701309	NaN	-76.706108
-46.214529	54.178705	NaN	-2.859743	-100.393234	NaN	-43.354785
-5.528281	58.164637	NaN	3.752429	-63.692919	NaN	-9.280710
-60.976582	57.049662	NaN	-1.622438	-118.026244	NaN	-59.354143
20.918437	50.859298	NaN	-23.977806	-29.940861	NaN	44.896243
34.246820	28.255353	NaN	-25.409834	5.991467	NaN	59.656654
58.071291	11.888822	NaN	-14.569341	46.182469	NaN	72.640633
35.697733	34.293984	NaN	3.284013	1.403749	NaN	32.413719
42.253201	49.197229	NaN	42.309325	-6.944028	NaN	-0.056124
-32.192797	40.106720	NaN	-86.092101	-72.299517	NaN	53.899304
16.948964	68.211013	NaN	-70.497729	-51.262049	NaN	87.446694
-40.141925	-2.813941	NaN	-69.646474	-37.327984	NaN	29.504549
-124.669358	72.382489	NaN	13.625669	-197.051847	NaN	-138.295027
73.681524	53.915938	NaN	-2.545858	19.765587	NaN	76.227382
-8.466432	66.100155	NaN	-17.025991	-74.566587	NaN	8.559559
-63.586419	21.327990	NaN	-152.792751	-84.914409	NaN	89.206332
-5.836395	61.523380	NaN	26.414827	-67.359775	NaN	-32.251222
4.286131	-30.752600	NaN	-83.815719	35.038731	NaN	88.101851
-50.892055	84.843925	NaN	24.989789	-135.735979	NaN	-75.881844
-7.708304	44.803432	NaN	33.784337	-52.511736	NaN	-41.492641
-36.278814	71.194632	NaN	-7.012826	-107.473447	NaN	-29.265988
-7.507532	16.570803	NaN	-171.055706	-24.078336	NaN	163.548174
-23.670549	67.663502	NaN	-52.679816	-91.334051	NaN	29.009267
64.089184	47.061102	NaN	29.810230	17.028081	NaN	34.278954
53.015989	50.142700	NaN	-48.762080	2.873289	NaN	101.778068
40.066232	62.110273	NaN	29.687862	-22.044041	NaN	10.378370
-31.416480	4.603016	NaN	-56.769931	-36.019496	NaN	25.353451
38.428939	8.847617	NaN	-137.263225	29.581322	NaN	175.692164
60.962255	-76.915391	NaN	-167.111228	137.877646	NaN	228.073483
17.024560	66.768357	NaN	19.598965	-49.743797	NaN	-2.574405
32.182629	48.357293	NaN	22.407876	-16.174665	NaN	9.774753
-27.979963	40.400772	NaN	-34.169780	-68.380735	NaN	6.189817
-8.656244	58.327678	NaN	36.184738	-66.983922	NaN	-44.840982
-185.496253	16.098747	NaN	-104.847297	-201.595001	NaN	-80.648957
-1.286857	23.745155	NaN	-121.779905	-25.032012	NaN	120.493048
-30.136681	44.190540	NaN	30.082112	-74.327222	NaN	-60.218793
14.971016	80.524292	NaN	3.777413	-65.553276	NaN	11.193603
-235.961288	84.274762	NaN	49.680725	-320.236050	NaN	-285.642014
-23.274286	-0.907967	NaN	-239.606684	-22.366319	NaN	216.332398
-78.489120	25.697230	NaN	18.652899	-104.186350	NaN	-97.142020
19.248664	49.329965	NaN	-6.730905	-30.081301	NaN	25.979569
-54.277545	68.862637	NaN	42.076071	-123.140181	NaN	-96.353615
40.278310	34.726333	NaN	-11.498790	5.551977	NaN	51.777101
26.666375	50.356548	NaN	5.741908	-23.690173	NaN	20.924468
44.253521	75.966936	NaN	17.185391	-31.713415	NaN	27.068130
-46.022329	57.608885	NaN	-23.775716	-103.631214	NaN	-22.246612
-2.994285	10.671810	NaN	-50.315091	-13.666095	NaN	47.320806
-280.059010	35.610051	NaN	-66.098355	-315.669061	NaN	-213.960655
-4.632013	58.832648	NaN	2.555605	-63.464662	NaN	-7.187618
38.762985	0.843236	NaN	-23.353525	37.919749	NaN	62.116510
-4.760427	36.281490	NaN	-22.573061	-41.041917	NaN	17.812634
-177.867151	72.369292	NaN	39.249773	-250.236443	NaN	-217.116924
23.037113	33.506228	NaN	-81.159209	-10.469116	NaN	104.196321
-74.029274	28.840976	NaN	-67.702520	-102.870250	NaN	-6.326754
5.430943	33.005346	NaN	14.640764	-27.574403	NaN	-9.209821
45.610460	45.487094	NaN	-37.488713	0.123366	NaN	83.099173
5.440858	44.076733	NaN	-51.355058	-38.635875	NaN	56.795916
41.755824	53.626571	NaN	-55.434928	-11.870747	NaN	97.190751
-70.087054	60.553652	NaN	4.629850	-130.640706	NaN	-74.716904
-87.733370	70.948765	NaN	-31.965214	-158.682135	NaN	-55.768156
-28.270703	43.012815	NaN	-48.181910	-71.283518	NaN	19.911207
-118.001867	52.244902	NaN	6.721036	-170.246769	NaN	-124.722903
47.275903	-13.128719	NaN	-93.261229	60.404623	NaN	140.537132
28.775041	-78.647045	NaN	-38.867991	107.422086	NaN	67.643033
44.642329	57.512384	NaN	37.839476	-12.870055	NaN	6.802853
-152.661833	9.427708	NaN	-137.283727	-162.089541	NaN	-15.378106
45.855283	81.236832	NaN	65.924068	-35.381549	NaN	-20.068785
-10.389207	18.908962	NaN	-29.684737	-29.298169	NaN	19.295529
-17.929781	17.682851	NaN	-31.673458	-35.612632	NaN	13.743677
4.469725	34.274453	NaN	-9.709266	-29.804728	NaN	14.178991
-264.205227	26.356001	NaN	12.987995	-290.561227	NaN	-277.193221
-51.906841	45.471680	NaN	-33.644774	-97.378521	NaN	-18.262068
-4.727618	66.719547	NaN	47.028330	-71.447164	NaN	-51.755948
48.686296	62.205225	NaN	29.147170	-13.518929	NaN	19.539126
-14.406495	38.032551	NaN	-63.031629	-52.439046	NaN	48.625134
-20.014890	-6.561853	NaN	-138.809823	-13.453037	NaN	118.794934
65.314519	-8.241841	NaN	-67.642290	73.556359	NaN	132.956808
-150.877990	66.684307	NaN	33.930118	-217.562297	NaN	-184.808108
-68.766023	72.648617	NaN	69.863048	-141.414640	NaN	-138.629071
36.849215	44.618670	NaN	18.934649	-7.769455	NaN	17.914566
-6.309148	61.554651	NaN	-3.002049	-67.863800	NaN	-3.307099
-40.372213	62.821919	NaN	23.238198	-103.194132	NaN	-63.610411
-0.874321	29.841656	NaN	-106.462858	-30.715977	NaN	105.588536
38.155537	41.646648	NaN	2.924094	-3.491110	NaN	35.231444
35.909414	53.492974	NaN	-14.633340	-17.583560	NaN	50.542754
55.785782	75.811260	NaN	54.927856	-20.025478	NaN	0.857926
38.994411	39.633832	NaN	-15.323145	-0.639421	NaN	54.317556
28.769613	47.120966	NaN	-7.086705	-18.351353	NaN	35.856318
12.288817	28.208598	NaN	-40.739253	-15.919781	NaN	53.028070
11.917759	58.267604	NaN	20.863373	-46.349845	NaN	-8.945614
40.830749	27.419507	NaN	-36.528379	13.411242	NaN	77.359128
50.322863	63.852777	NaN	-6.067184	-13.529914	NaN	56.390047
46.248562	78.900467	NaN	-1.351461	-32.651905	NaN	47.600023
15.933766	-13.056351	NaN	-97.840853	28.990117	NaN	113.774619
-38.969298	36.601000	NaN	-98.059571	-75.570298	NaN	59.090273
-109.450402	38.911920	NaN	-36.235875	-148.362322	NaN	-73.214527
3.156286	-66.607452	NaN	-53.993631	69.763738	NaN	57.149917
37.079502	57.106494	NaN	14.578561	-20.026992	NaN	22.500941
12.269288	68.098921	NaN	54.103907	-55.829633	NaN	-41.834619
-61.557512	-67.754376	NaN	-112.182068	6.196864	NaN	50.624555
-270.411524	-17.143103	NaN	-222.722923	-253.268420	NaN	-47.688600
-40.757115	76.909073	NaN	51.336093	-117.666188	NaN	-92.093208
20.779300	40.286548	NaN	-62.102618	-19.507248	NaN	82.881918
30.437169	47.993130	NaN	3.758096	-17.555961	NaN	26.679073
-22.406277	74.866393	NaN	57.499343	-97.272670	NaN	-79.905621
-161.104962	63.077884	NaN	-44.730167	-224.182846	NaN	-116.374795
36.995584	69.301809	NaN	44.095064	-32.306225	NaN	-7.099480
-12.569933	21.768494	NaN	-85.137170	-34.338427	NaN	72.567236
47.936655	54.093876	NaN	12.543531	-6.157221	NaN	35.393124
43.782553	32.253929	NaN	-82.542965	11.528624	NaN	126.325518
-2.627443	-31.564638	NaN	-138.329579	28.937195	NaN	135.702136
53.006759	-3.153205	NaN	-60.205682	56.159964	NaN	113.212441
45.560095	50.229602	NaN	-38.900709	-4.669507	NaN	84.460804
63.151434	45.330285	NaN	-57.716024	17.821149	NaN	120.867458
-48.490088	58.454317	NaN	-20.415955	-106.944406	NaN	-28.074133
5.516098	25.848909	NaN	-140.685686	-20.332811	NaN	146.201784
-27.268268	54.323017	NaN	-112.146292	-81.591285	NaN	84.878024
-35.391173	75.502427	NaN	57.569388	-110.893601	NaN	-92.960562
-99.444510	49.144639	NaN	10.197850	-148.589149	NaN	-109.642359
40.256152	27.438850	NaN	-93.325899	12.817302	NaN	133.582052
-56.182296	24.412792	NaN	-72.288765	-80.595088	NaN	16.106469
-104.940323	56.094224	NaN	-16.988815	-161.034548	NaN	-87.951508
31.025861	46.183913	NaN	33.657078	-15.158052	NaN	-2.631217
-67.200190	10.431832	NaN	-6.584987	-77.632022	NaN	-60.615203
61.212199	72.371478	NaN	28.345517	-11.159279	NaN	32.866682
-66.824878	3.073539	NaN	-62.149187	-69.898416	NaN	-4.675690
65.756626	53.769214	NaN	-50.934285	11.987412	NaN	116.690911
-26.790698	35.854061	NaN	-27.965549	-62.644760	NaN	1.174851
21.390808	-31.021028	NaN	-298.296053	52.411837	NaN	319.686862
-44.539645	35.606565	NaN	-51.530025	-80.146210	NaN	6.990379
-4.627282	-18.145018	NaN	-131.900407	13.517736	NaN	127.273126
-27.750260	18.047460	NaN	-60.278897	-45.797720	NaN	32.528637
-120.653348	68.522801	NaN	3.889462	-189.176149	NaN	-124.542811
61.968608	66.395002	NaN	12.713555	-4.426395	NaN	49.255053
54.263980	54.179311	NaN	1.898054	0.084669	NaN	52.365926
15.950416	0.577363	NaN	-171.782204	15.373052	NaN	187.732619
19.847742	51.894249	NaN	-73.089751	-32.046507	NaN	92.937493
50.977980	60.407988	NaN	14.520258	-9.430007	NaN	36.457723
23.895512	26.525406	NaN	-34.113174	-2.629894	NaN	58.008687
21.758810	74.368620	NaN	11.849094	-52.609810	NaN	9.909716
-77.775138	68.925722	NaN	29.738192	-146.700860	NaN	-107.513330
4.277522	0.067741	NaN	-80.276922	4.209781	NaN	84.554444
-160.700675	67.818295	NaN	34.856280	-228.518970	NaN	-195.556955
57.231632	76.850891	NaN	66.951486	-19.619259	NaN	-9.719854
70.825332	52.988628	NaN	-8.440289	17.836704	NaN	79.265622
-75.227715	33.898180	NaN	-74.511436	-109.125895	NaN	-0.716279
-2.123635	72.197959	NaN	43.141757	-74.321594	NaN	-45.265392
-8.921301	-39.275283	NaN	-114.880837	30.353981	NaN	105.959536
-40.424556	50.241175	NaN	-39.648917	-90.665731	NaN	-0.775639
54.516736	39.041721	NaN	-74.980963	15.475015	NaN	129.497700
-4.407393	72.507954	NaN	-40.386932	-76.915346	NaN	35.979539
-287.792324	53.256698	NaN	-10.090899	-341.049021	NaN	-277.701425
-41.054298	69.029116	NaN	63.361809	-110.083414	NaN	-104.416106
20.825628	49.326922	NaN	4.747137	-28.501294	NaN	16.078491
-6.950929	81.672930	NaN	47.459228	-88.623858	NaN	-54.410157
9.095865	57.152812	NaN	22.147891	-48.056947	NaN	-13.052026
-72.184569	60.737371	NaN	-10.377271	-132.921939	NaN	-61.807298
-115.515715	56.125390	NaN	12.877991	-171.641104	NaN	-128.393706
-11.458742	64.974521	NaN	22.407834	-76.433263	NaN	-33.866575
-89.488262	59.955714	NaN	-6.511354	-149.443976	NaN	-82.976908
-268.722839	57.215572	NaN	-5.636584	-325.938411	NaN	-263.086255
49.504046	19.592019	NaN	-15.525358	29.912027	NaN	65.029404
-53.733139	76.187875	NaN	60.560779	-129.921014	NaN	-114.293918
58.562232	-5.163613	NaN	-90.276958	63.725846	NaN	148.839191
-101.980525	21.765008	NaN	-220.867205	-123.745533	NaN	118.886680
-126.609416	13.761591	NaN	23.219842	-140.371006	NaN	-149.829257
-2.150882	68.774316	NaN	24.677079	-70.925198	NaN	-26.827961
30.355740	68.600820	NaN	25.208232	-38.245080	NaN	5.147509
-50.035301	82.406589	NaN	42.169864	-132.441890	NaN	-92.205165
42.173242	64.407502	NaN	28.178908	-22.234261	NaN	13.994333
-239.200671	18.312467	NaN	-19.485374	-257.513138	NaN	-219.715298
-59.606824	55.612923	NaN	38.724924	-115.219747	NaN	-98.331749
36.197184	57.615041	NaN	39.904915	-21.417857	NaN	-3.707731
8.964945	-8.088821	NaN	-45.584722	17.053766	NaN	54.549667
55.321667	58.626075	NaN	17.643324	-3.304408	NaN	37.678343
57.728884	62.311148	NaN	-30.948021	-4.582264	NaN	88.676905
64.265412	51.209017	NaN	-0.637308	13.056395	NaN	64.902720
-34.653136	67.290386	NaN	41.960416	-101.943522	NaN	-76.613552
-85.761049	73.017770	NaN	36.772306	-158.778820	NaN	-122.533356
-40.504764	7.428290	NaN	-22.389123	-47.933054	NaN	-18.115640
-121.700674	32.466449	NaN	-24.476006	-154.167123	NaN	-97.224667
-172.094826	18.481689	NaN	-80.649678	-190.576515	NaN	-91.445149
-96.206392	79.459533	NaN	60.127213	-175.665925	NaN	-156.333605
55.273718	-7.165045	NaN	-140.981577	62.438763	NaN	196.255295
-71.223114	31.183387	NaN	21.589781	-102.406500	NaN	-92.812894
57.536292	78.866816	NaN	49.790784	-21.330524	NaN	7.745508
45.847850	64.959021	NaN	40.175767	-19.111171	NaN	5.672084
42.211660	29.036076	NaN	-50.939627	13.175584	NaN	93.151287
-89.603066	68.085178	NaN	-50.718445	-157.688243	NaN	-38.884620
1.681887	19.692720	NaN	21.411482	-18.010834	NaN	-19.729595
-76.361807	28.729105	NaN	-46.107711	-105.090912	NaN	-30.254096
59.283280	41.169839	NaN	-17.594088	18.113441	NaN	76.877368
-61.575832	71.892542	NaN	24.156885	-133.468373	NaN	-85.732717
-78.668966	28.035374	NaN	-126.450195	-106.704340	NaN	47.781229
-71.695019	40.453640	NaN	-37.537548	-112.148659	NaN	-34.157472
0.488449	72.568777	NaN	-35.578286	-72.080328	NaN	36.066735
7.969153	55.237370	NaN	-138.953551	-47.268217	NaN	146.922704
55.694888	52.555375	NaN	-0.403994	3.139513	NaN	56.098882
-71.057714	57.342256	NaN	-36.084832	-128.399970	NaN	-34.972882
-28.043923	44.977623	NaN	-77.302037	-73.021546	NaN	49.258113
-81.312213	41.549520	NaN	-58.429243	-122.861732	NaN	-22.882969
-23.006876	-29.125009	NaN	-131.437110	6.118133	NaN	108.430233
-26.582907	4.806105	NaN	-58.135233	-31.389012	NaN	31.552326
27.065995	37.134365	NaN	-108.997350	-10.068371	NaN	136.063344
11.347198	74.721455	NaN	36.225923	-63.374257	NaN	-24.878726
-61.529831	39.976005	NaN	-49.914754	-101.505836	NaN	-11.615077
-71.267955	16.350310	NaN	-71.604247	-87.618265	NaN	0.336292
46.598293	81.928819	NaN	27.771640	-35.330526	NaN	18.826653
42.771394	56.157102	NaN	26.906513	-13.385707	NaN	15.864881
-61.476793	48.078387	NaN	13.115857	-109.555180	NaN	-74.592650
-301.941550	25.249112	NaN	-35.102658	-327.190662	NaN	-266.838891
11.621995	47.855576	NaN	-7.877311	-36.233581	NaN	19.499306
-14.268380	31.455499	NaN	31.758739	-45.723878	NaN	-46.027119
-34.970581	80.442889	NaN	-25.679756	-115.413470	NaN	-9.290825
56.983616	46.257050	NaN	5.044376	10.726567	NaN	51.939240
-10.482451	16.537636	NaN	-77.891053	-27.020087	NaN	67.408602
-19.838177	34.193802	NaN	-66.099505	-54.031980	NaN	46.261328
37.423099	81.999035	NaN	40.969787	-44.575936	NaN	-3.546688
-200.016995	7.208534	NaN	-75.865364	-207.225528	NaN	-124.151630
21.054250	86.273488	NaN	54.457378	-65.219238	NaN	-33.403128
-100.802259	50.109389	NaN	28.536671	-150.911648	NaN	-129.338930
71.957558	55.418360	NaN	-32.493583	16.539198	NaN	104.451141
69.149852	47.530956	NaN	25.466420	21.618896	NaN	43.683432
25.114502	-13.560354	NaN	-137.361523	38.674856	NaN	162.476025
53.449645	47.456746	NaN	-23.682343	5.992899	NaN	77.131988
-108.765868	51.365408	NaN	4.764474	-160.131276	NaN	-113.530341
28.694907	21.848309	NaN	-124.522512	6.846597	NaN	153.217419
-49.295430	35.155798	NaN	-87.274749	-84.451228	NaN	37.979319
-179.515514	-56.120589	NaN	-77.597604	-123.394925	NaN	-101.917910
-65.019117	69.455852	NaN	-80.255352	-134.474969	NaN	15.236235
66.761986	47.866386	NaN	16.980193	18.895600	NaN	49.781792
47.667252	28.833288	NaN	-81.424039	18.833964	NaN	129.091291
33.052744	74.399439	NaN	35.400875	-41.346695	NaN	-2.348131
-71.673696	34.011041	NaN	-58.764152	-105.684737	NaN	-12.909544
-58.174722	63.388563	NaN	-5.239579	-121.563286	NaN	-52.935143
56.989636	48.462736	NaN	17.883495	8.526900	NaN	39.106141
-66.379736	26.529418	NaN	-19.306968	-92.909154	NaN	-47.072769
-85.933608	48.656938	NaN	-36.571171	-134.590546	NaN	-49.362437
55.787462	62.305427	NaN	-16.219179	-6.517964	NaN	72.006642
51.167567	50.122614	NaN	-62.578748	1.044953	NaN	113.746316
61.434130	41.413532	NaN	10.488168	20.020598	NaN	50.945962
12.576769	46.727574	NaN	31.555302	-34.150805	NaN	-18.978533
27.485463	58.215735	NaN	10.960518	-30.730272	NaN	16.524944
-30.111677	46.827176	NaN	-1.170887	-76.938853	NaN	-28.940790
-44.956668	32.354093	NaN	-34.546244	-77.310762	NaN	-10.410424
-53.109117	45.005000	NaN	-19.659436	-98.114117	NaN	-33.449680
-60.163861	-63.064728	NaN	-126.491707	2.900867	NaN	66.327846
47.619672	50.517088	NaN	-18.193089	-2.897416	NaN	65.812761
-49.005361	44.457051	NaN	9.701101	-93.462412	NaN	-58.706463
23.437764	-1.721972	NaN	-154.213327	25.159736	NaN	177.651091
24.782359	47.985997	NaN	23.505776	-23.203638	NaN	1.276583
-50.211387	56.042471	NaN	-133.336580	-106.253857	NaN	83.125193
-225.656486	53.539698	NaN	-39.724648	-279.196184	NaN	-185.931838
-56.615604	82.997338	NaN	-50.307974	-139.612942	NaN	-6.307631
38.690126	35.124720	NaN	6.736205	3.565406	NaN	31.953921
49.267172	77.145161	NaN	37.984494	-27.877990	NaN	11.282677
-12.809969	46.688512	NaN	9.206715	-59.498481	NaN	-22.016684
68.410356	51.615046	NaN	18.937190	16.795310	NaN	49.473166
49.230471	28.662246	NaN	-26.416739	20.568225	NaN	75.647210
70.080841	55.989841	NaN	-25.651312	14.090999	NaN	95.732153
-62.013060	26.237803	NaN	-72.693628	-88.250863	NaN	10.680568
6.037598	50.542954	NaN	-28.309271	-44.505356	NaN	34.346870
65.286385	83.275015	NaN	12.573489	-17.988630	NaN	52.712897
-33.026111	44.217021	NaN	-39.375483	-77.243132	NaN	6.349372
49.306645	57.503257	NaN	24.189309	-8.196612	NaN	25.117336
4.062994	87.078589	NaN	72.130576	-83.015595	NaN	-68.067582
-40.057179	-26.900648	NaN	-228.626239	-13.156532	NaN	188.569060
-64.840544	70.678743	NaN	37.265059	-135.519287	NaN	-102.105603
43.708668	41.148364	NaN	-3.888046	2.560304	NaN	47.596714
-17.373974	0.476915	NaN	-49.557500	-17.850888	NaN	32.183526
43.752857	40.055917	NaN	-20.260144	3.696940	NaN	64.013001
34.878717	40.301979	NaN	-25.407895	-5.423261	NaN	60.286612
-166.935321	57.279459	NaN	24.029160	-224.214780	NaN	-190.964482
-49.155648	70.147521	NaN	42.567083	-119.303169	NaN	-91.722731
-40.106604	23.877981	NaN	-36.618447	-63.984584	NaN	-3.488157
29.990677	54.750148	NaN	-12.885713	-24.759470	NaN	42.876390
58.739090	63.433923	NaN	24.140959	-4.694833	NaN	34.598132
-26.735833	28.399187	NaN	-42.281843	-55.135020	NaN	15.546010
-14.047649	74.633344	NaN	35.654159	-88.680993	NaN	-49.701807
-142.520137	61.622594	NaN	49.390960	-204.142731	NaN	-191.911097
-62.396366	65.849790	NaN	30.687844	-128.246156	NaN	-93.084210
39.193466	67.817879	NaN	12.671706	-28.624414	NaN	26.521760
-274.764417	8.818759	NaN	-6.917566	-283.583176	NaN	-267.846851
-35.093569	15.870012	NaN	-39.561829	-50.963581	NaN	4.468260
17.269266	39.355038	NaN	10.549937	-22.085773	NaN	6.719328
-6.843976	16.982444	NaN	1.571942	-23.826421	NaN	-8.415918
-60.353031	45.636451	NaN	-15.008652	-105.989482	NaN	-45.344379
16.818512	19.908936	NaN	-126.379271	-3.090424	NaN	143.197783
2.824846	38.894182	NaN	-4.186696	-36.069336	NaN	7.011542
-11.918501	-6.934161	NaN	-117.962831	-4.984339	NaN	106.044330
-50.389862	79.502788	NaN	57.553550	-129.892650	NaN	-107.943412
-145.085641	27.337308	NaN	-24.220424	-172.422949	NaN	-120.865217
33.979838	56.031155	NaN	16.596470	-22.051317	NaN	17.383368
-121.101705	67.187865	NaN	36.015818	-188.289570	NaN	-157.117523
-230.644665	-33.379320	NaN	-159.130724	-197.265345	NaN	-71.513941
-194.225363	75.098063	NaN	41.290771	-269.323426	NaN	-235.516134
64.941346	40.886052	NaN	-44.012540	24.055294	NaN	108.953887
5.573389	53.025197	NaN	-5.677734	-47.451808	NaN	11.251123
-133.807154	54.358433	NaN	-4.557830	-188.165587	NaN	-129.249324
45.021906	59.235781	NaN	35.623779	-14.213876	NaN	9.398127
-116.577739	78.722066	NaN	-1.065342	-195.299805	NaN	-115.512397
-88.395753	-15.301484	NaN	-55.477336	-73.094269	NaN	-32.918417
-10.024891	58.277384	NaN	14.051522	-68.302275	NaN	-24.076412
14.819624	58.152400	NaN	-7.536202	-43.332776	NaN	22.355826
19.004062	-42.282627	NaN	-130.051512	61.286689	NaN	149.055574
-146.577080	-98.829406	NaN	-153.307780	-47.747674	NaN	6.730700
-115.306562	23.325386	NaN	-29.794991	-138.631948	NaN	-85.511571
19.943346	61.881509	NaN	32.121591	-41.938163	NaN	-12.178244
-41.078157	69.511682	NaN	31.164037	-110.589839	NaN	-72.242195
53.419714	78.054952	NaN	11.013223	-24.635238	NaN	42.406492
-79.865847	69.246134	NaN	48.853394	-149.111981	NaN	-128.719242
-50.595408	60.881377	NaN	-34.585502	-111.476785	NaN	-16.009906
-174.283822	81.944656	NaN	50.663472	-256.228478	NaN	-224.947293
30.340033	19.354199	NaN	-98.197662	10.985835	NaN	128.537695
-11.657604	43.893267	NaN	17.301411	-55.550871	NaN	-28.959015
-22.533417	51.567219	NaN	-6.626956	-74.100636	NaN	-15.906461
-121.306041	-21.694285	NaN	-27.640553	-99.611756	NaN	-93.665488
49.900974	35.932884	NaN	-8.203070	13.968090	NaN	58.104044
-65.818351	80.655040	NaN	62.104421	-146.473391	NaN	-127.922771
31.357558	71.092235	NaN	34.447435	-39.734677	NaN	-3.089877
69.628833	49.259484	NaN	-8.531997	20.369348	NaN	78.160830
-35.326412	78.809333	NaN	-5.944046	-114.135744	NaN	-29.382366
24.894548	28.203912	NaN	-46.802433	-3.309364	NaN	71.696981
14.218508	37.342525	NaN	-28.514927	-23.124017	NaN	42.733435
6.255655	49.850510	NaN	-13.802444	-43.594854	NaN	20.058099
23.778596	51.192236	NaN	-50.201268	-27.413640	NaN	73.979864
-39.267976	62.247250	NaN	-1.048252	-101.515225	NaN	-38.219723
-8.190544	39.742363	NaN	-21.200464	-47.932907	NaN	13.009921
-61.111413	45.955965	NaN	12.727457	-107.067378	NaN	-73.838870
17.710037	42.481614	NaN	16.891801	-24.771578	NaN	0.818235
-78.444715	51.630183	NaN	-1.624582	-130.074899	NaN	-76.820133
24.478582	66.070319	NaN	42.060907	-41.591737	NaN	-17.582325
64.659693	23.311162	NaN	-72.825010	41.348532	NaN	137.484703
46.934663	39.270839	NaN	-12.009839	7.663824	NaN	58.944501
-34.933279	71.055231	NaN	10.977750	-105.988509	NaN	-45.911028
-38.736351	18.388724	NaN	12.210655	-57.125075	NaN	-50.947006
42.588201	61.065377	NaN	-25.743693	-18.477176	NaN	68.331894
61.711134	59.782572	NaN	3.366915	1.928562	NaN	58.344219
53.322775	71.827589	NaN	41.373534	-18.504814	NaN	11.949241
-36.010791	37.242415	NaN	-2.826759	-73.253206	NaN	-33.184032
74.968778	61.252718	NaN	-16.137948	13.716061	NaN	91.106726
-32.821071	-20.537944	NaN	-79.126631	-12.283127	NaN	46.305559
-43.949325	24.835137	NaN	-40.473880	-68.784462	NaN	-3.475445
5.141075	37.328975	NaN	-59.029861	-32.187900	NaN	64.170936
-87.662451	47.222647	NaN	-1.874070	-134.885098	NaN	-85.788381
-96.039983	63.646982	NaN	4.843119	-159.686964	NaN	-100.883102
-133.902853	38.221167	NaN	-56.014768	-172.124019	NaN	-77.888085
-40.303257	60.979679	NaN	-90.913312	-101.282936	NaN	50.610055
25.005965	28.722907	NaN	-135.167829	-3.716942	NaN	160.173794
0.649734	40.371752	NaN	-2.864176	-39.722018	NaN	3.513910
-144.188384	44.391376	NaN	-15.640384	-188.579760	NaN	-128.548001
32.802612	52.738677	NaN	10.252095	-19.936065	NaN	22.550517
-130.189467	54.993741	NaN	-94.934785	-185.183208	NaN	-35.254682
-106.941977	9.007241	NaN	4.673106	-115.949218	NaN	-111.615083
-31.669216	19.426294	NaN	-24.727734	-51.095509	NaN	-6.941481
-152.337434	64.217558	NaN	10.141589	-216.554992	NaN	-162.479022
-307.567595	39.136759	NaN	-18.727082	-346.704353	NaN	-288.840512
-60.823375	23.437351	NaN	1.649129	-84.260726	NaN	-62.472504
-50.170388	46.868670	NaN	2.157774	-97.039057	NaN	-52.328161
-99.565824	37.438523	NaN	-57.062585	-137.004346	NaN	-42.503239
60.827928	74.298834	NaN	53.194994	-13.470906	NaN	7.632934
-55.950061	18.061508	NaN	-10.532397	-74.011569	NaN	-45.417664
47.022711	47.189784	NaN	-32.247813	-0.167073	NaN	79.270524
-195.657554	78.871494	NaN	40.067091	-274.529048	NaN	-235.724645
-25.431974	61.949321	NaN	-17.614084	-87.381295	NaN	-7.817889
53.668481	64.799993	NaN	18.628110	-11.131511	NaN	35.040371
27.889836	73.026672	NaN	-3.319038	-45.136836	NaN	31.208874
-351.447092	61.657277	NaN	19.504961	-413.104369	NaN	-370.952054
68.662671	59.226865	NaN	30.337980	9.435806	NaN	38.324692
73.449960	65.346780	NaN	29.966928	8.103180	NaN	43.483032
18.687876	78.954809	NaN	47.442909	-60.266933	NaN	-28.755033
17.593332	74.945588	NaN	29.286151	-57.352255	NaN	-11.692818
-155.343597	65.106402	NaN	23.303344	-220.449998	NaN	-178.646940
-205.999822	49.008944	NaN	2.449035	-255.008766	NaN	-208.448857
-15.786377	74.706887	NaN	29.841574	-90.493264	NaN	-45.627951
13.836260	68.265492	NaN	53.551471	-54.429232	NaN	-39.715211
71.993280	54.067035	NaN	-36.515198	17.926245	NaN	108.508478
-23.097111	30.273749	NaN	-22.900583	-53.370859	NaN	-0.196528
-63.410617	-7.241744	NaN	-12.758560	-56.168873	NaN	-50.652057
-11.154952	42.516824	NaN	-31.642873	-53.671777	NaN	20.487920
-44.172614	87.346410	NaN	68.028955	-131.519025	NaN	-112.201570
-49.216673	55.351232	NaN	-38.389341	-104.567905	NaN	-10.827331
-147.757816	66.253470	NaN	43.867224	-214.011286	NaN	-191.625040
9.944423	16.807732	NaN	-71.061786	-6.863310	NaN	81.006209
64.213462	14.662905	NaN	-40.252592	49.550557	NaN	104.466054
-12.265176	38.778345	NaN	-6.558037	-51.043522	NaN	-5.707140
26.524225	7.771721	NaN	-34.049796	18.752504	NaN	60.574021
48.327963	64.047710	NaN	-39.820834	-15.719747	NaN	88.148798
42.566473	55.703316	NaN	46.329600	-13.136843	NaN	-3.763126
-3.833609	81.264621	NaN	20.261364	-85.098230	NaN	-24.094973
-37.153226	35.208479	NaN	-56.088586	-72.361705	NaN	18.935360
-29.538216	37.349502	NaN	-93.001473	-66.887718	NaN	63.463258
-107.227732	49.804139	NaN	2.501634	-157.031871	NaN	-109.729366
32.199207	68.405141	NaN	-27.888986	-36.205934	NaN	60.088193
69.138688	55.081483	NaN	10.018532	14.057205	NaN	59.120155
29.742685	61.375006	NaN	12.151675	-31.632321	NaN	17.591010
-8.598649	67.527792	NaN	-31.688347	-76.126442	NaN	23.089697
15.595944	57.359190	NaN	-8.016795	-41.763247	NaN	23.612738
32.594899	44.900544	NaN	-26.150301	-12.305645	NaN	58.745200
6.783775	56.036974	NaN	-72.777420	-49.253200	NaN	79.561195
-2.017763	32.333184	NaN	-67.602415	-34.350947	NaN	65.584652
-32.928130	78.787932	NaN	18.454446	-111.716062	NaN	-51.382576
-68.668060	55.170620	NaN	31.891130	-123.838681	NaN	-100.559190
43.189444	33.778026	NaN	-46.820265	9.411418	NaN	90.009709
51.140150	39.653443	NaN	-33.351042	11.486707	NaN	84.491191
-58.168312	25.150074	NaN	7.841203	-83.318387	NaN	-66.009515
57.034098	33.322180	NaN	-30.309517	23.711918	NaN	87.343615
-0.733604	81.334016	NaN	22.660122	-82.067620	NaN	-23.393726
28.903049	-8.861543	NaN	-79.653162	37.764592	NaN	108.556211
-45.347191	48.819157	NaN	14.466995	-94.166348	NaN	-59.814186
29.164272	15.543670	NaN	-35.652382	13.620603	NaN	64.816654
62.486558	65.364273	NaN	55.901166	-2.877715	NaN	6.585392
17.613400	32.909190	NaN	-10.574583	-15.295790	NaN	28.187983
-19.783977	-10.902053	NaN	-244.078298	-8.881923	NaN	224.294321
29.304569	57.398740	NaN	38.945223	-28.094171	NaN	-9.640654
40.435692	84.593343	NaN	56.373359	-44.157651	NaN	-15.937667
-83.513898	64.876704	NaN	-12.510953	-148.390603	NaN	-71.002946
-17.527456	45.538378	NaN	4.333790	-63.065834	NaN	-21.861246
-137.461032	49.299402	NaN	-8.448351	-186.760435	NaN	-129.012681
-48.477980	13.862910	NaN	-33.926105	-62.340890	NaN	-14.551875
38.109172	70.312444	NaN	39.915748	-32.203272	NaN	-1.806576
50.397044	-29.143777	NaN	-143.380005	79.540821	NaN	193.777049
11.000957	36.430760	NaN	25.533091	-25.429803	NaN	-14.532134
-14.734393	54.019189	NaN	9.751788	-68.753582	NaN	-24.486181
22.216640	58.396591	NaN	-47.297206	-36.179951	NaN	69.513846
-32.391193	65.919009	NaN	52.300763	-98.310202	NaN	-84.691956
-74.619678	-5.038839	NaN	-44.136141	-69.580839	NaN	-30.483537
47.447142	-10.825093	NaN	-141.921320	58.272236	NaN	189.368462
-75.666526	13.717170	NaN	-43.987011	-89.383696	NaN	-31.679515
42.514703	-5.998226	NaN	-114.559952	48.512930	NaN	157.074655
-47.711296	56.628652	NaN	-6.061718	-104.339948	NaN	-41.649578
-34.446815	-6.792886	NaN	-32.769787	-27.653929	NaN	-1.677028
68.714244	78.464032	NaN	-21.540721	-9.749788	NaN	90.254964
-782.069248	76.304664	NaN	52.162405	-858.373911	NaN	-834.231652
-160.756810	29.972901	NaN	-23.326059	-190.729711	NaN	-137.430751
39.396455	59.990141	NaN	27.523166	-20.593685	NaN	11.873289
-370.190093	44.229463	NaN	-67.128563	-414.419557	NaN	-303.061531
26.271003	76.380105	NaN	3.438845	-50.109102	NaN	22.832158
51.155696	36.506022	NaN	10.586928	14.649675	NaN	40.568769
-131.261756	49.817845	NaN	-49.190949	-181.079601	NaN	-82.070806
-45.059189	27.256454	NaN	-103.110690	-72.315643	NaN	58.051501
-24.179515	41.406986	NaN	25.475687	-65.586501	NaN	-49.655201
-2.839248	15.113174	NaN	-72.003832	-17.952422	NaN	69.164584
50.855702	49.782262	NaN	-41.121323	1.073440	NaN	91.977026
5.578850	65.829116	NaN	-17.254453	-60.250266	NaN	22.833303
24.174143	23.493518	NaN	-14.874737	0.680625	NaN	39.048881
-298.723199	71.263691	NaN	29.446980	-369.986890	NaN	-328.170180
8.041318	63.708717	NaN	3.176655	-55.667399	NaN	4.864663
73.548733	1.101754	NaN	-39.512479	72.446979	NaN	113.061211
1.924902	51.474749	NaN	-89.544665	-49.549847	NaN	91.469567
-37.809605	34.397106	NaN	-89.752776	-72.206711	NaN	51.943171
50.797022	53.918504	NaN	-34.345010	-3.121482	NaN	85.142032
-51.791347	31.274483	NaN	-3.832471	-83.065829	NaN	-47.958876
35.745470	-0.743994	NaN	-40.570993	36.489464	NaN	76.316463
-74.498887	14.725835	NaN	-32.828809	-89.224722	NaN	-41.670078
70.315553	65.864595	NaN	31.706891	4.450958	NaN	38.608662
-31.815207	68.758766	NaN	57.651084	-100.573974	NaN	-89.466291
-0.053181	48.458197	NaN	24.615846	-48.511378	NaN	-24.669026
-83.496994	-29.283885	NaN	-139.201043	-54.213109	NaN	55.704049
35.406739	44.822914	NaN	-54.440060	-9.416175	NaN	89.846799
-16.833632	23.675124	NaN	-2.885104	-40.508756	NaN	-13.948528
-32.481198	29.617422	NaN	-60.077488	-62.098620	NaN	27.596291
49.045921	39.672347	NaN	-21.122788	9.373574	NaN	70.168709
-55.726657	72.776208	NaN	47.609509	-128.502865	NaN	-103.336167
-5.754438	17.219408	NaN	-73.814359	-22.973847	NaN	68.059920
39.496821	3.970209	NaN	-55.082895	35.526612	NaN	94.579716
1.310260	63.581814	NaN	7.514672	-62.271554	NaN	-6.204413
-31.115923	-64.562611	NaN	-259.064418	33.446689	NaN	227.948495
28.554401	52.213180	NaN	35.460331	-23.658779	NaN	-6.905930
63.888261	79.007266	NaN	13.880930	-15.119006	NaN	50.007330
50.176804	28.324332	NaN	-117.602422	21.852472	NaN	167.779226
10.824666	55.919043	NaN	-36.142988	-45.094377	NaN	46.967654
-62.065043	63.685906	NaN	-50.043555	-125.750949	NaN	-12.021488
-32.139743	41.776145	NaN	-39.104253	-73.915888	NaN	6.964510
-4.668050	54.204009	NaN	-52.261996	-58.872059	NaN	47.593946
-82.528830	41.633069	NaN	-59.920281	-124.161899	NaN	-22.608549
-204.817642	44.245398	NaN	-57.350107	-249.063039	NaN	-147.467535
-61.535480	55.781761	NaN	-43.755540	-117.317241	NaN	-17.779940
9.050230	49.241337	NaN	30.228413	-40.191107	NaN	-21.178183
63.741001	64.764893	NaN	-41.106750	-1.023892	NaN	104.847751
-111.291801	-34.071417	NaN	-183.067608	-77.220384	NaN	71.775807
5.977105	67.478895	NaN	34.677785	-61.501790	NaN	-28.700680
-27.712238	81.016347	NaN	59.198172	-108.728585	NaN	-86.910410
-46.918660	-56.829462	NaN	-106.695641	9.910802	NaN	59.776981
-35.587599	53.856233	NaN	-18.457263	-89.443832	NaN	-17.130335
11.976695	35.285937	NaN	8.336185	-23.309242	NaN	3.640511
-8.620148	40.436833	NaN	-36.103761	-49.056981	NaN	27.483613
7.659642	28.330366	NaN	-20.855011	-20.670723	NaN	28.514653
18.044725	38.197650	NaN	-0.750227	-20.152925	NaN	18.794952
41.443184	69.965885	NaN	20.696264	-28.522702	NaN	20.746919
-56.868779	49.828772	NaN	-30.634588	-106.697551	NaN	-26.234191
-101.621019	42.067477	NaN	-45.464393	-143.688496	NaN	-56.156625
-70.590071	-5.880317	NaN	-94.791484	-64.709755	NaN	24.201413
-47.621560	47.076114	NaN	-12.071082	-94.697674	NaN	-35.550478
39.656236	54.451443	NaN	-6.561833	-14.795207	NaN	46.218070
-93.836141	45.706221	NaN	-56.806517	-139.542362	NaN	-37.029624
-45.836183	-27.505990	NaN	1.580043	-18.330194	NaN	-47.416227
-12.212894	67.581477	NaN	35.608148	-79.794371	NaN	-47.821043
-50.551277	69.794112	NaN	-2.039971	-120.345389	NaN	-48.511306
-94.358713	79.514214	NaN	12.236764	-173.872926	NaN	-106.595477
-21.808980	37.003167	NaN	-92.995814	-58.812146	NaN	71.186834
-43.873234	83.199685	NaN	9.268389	-127.072919	NaN	-53.141623
-20.610440	36.376578	NaN	-47.845739	-56.987018	NaN	27.235299
-29.211903	51.110219	NaN	-2.009184	-80.322122	NaN	-27.202718
-249.611632	-68.066952	NaN	-98.748238	-181.544680	NaN	-150.863395
-163.218960	15.845342	NaN	-89.967275	-179.064302	NaN	-73.251685
7.575467	61.692349	NaN	-51.508030	-54.116881	NaN	59.083497
-49.715936	16.617643	NaN	-25.061764	-66.333579	NaN	-24.654172
-247.895735	55.634379	NaN	3.055848	-303.530115	NaN	-250.951583
-17.388518	59.677980	NaN	34.981388	-77.066498	NaN	-52.369906
20.469305	70.706574	NaN	0.436568	-50.237269	NaN	20.032737
-66.439439	62.183119	NaN	19.174883	-128.622559	NaN	-85.614322
18.472016	27.412024	NaN	-17.169649	-8.940007	NaN	35.641666
1.817172	-10.559449	NaN	-67.964707	12.376621	NaN	69.781879
-0.734055	38.280717	NaN	-38.801543	-39.014772	NaN	38.067488
-42.980884	30.428409	NaN	-88.525218	-73.409293	NaN	45.544334
-36.561514	27.693747	NaN	-9.463808	-64.255261	NaN	-27.097706
20.204287	-20.161259	NaN	-222.217625	40.365547	NaN	242.421912
51.047641	46.476205	NaN	-0.083456	4.571436	NaN	51.131097
1.128730	55.983852	NaN	61.735354	-54.855121	NaN	-60.606624
70.447106	67.633212	NaN	29.236196	2.813894	NaN	41.210911
16.601513	62.286511	NaN	-21.525383	-45.684998	NaN	38.126896
0.275629	43.226183	NaN	27.954087	-42.950554	NaN	-27.678458
-0.587241	39.173738	NaN	-8.700938	-39.760979	NaN	8.113697
-122.487911	61.066615	NaN	17.602577	-183.554526	NaN	-140.090488
-11.932504	51.435626	NaN	47.865838	-63.368130	NaN	-59.798342
-70.058769	68.226938	NaN	48.782908	-138.285707	NaN	-118.841677
-95.513746	71.698085	NaN	18.367925	-167.211831	NaN	-113.881671
17.197357	19.763976	NaN	-95.830702	-2.566620	NaN	113.028058
19.040768	7.634189	NaN	-59.882433	11.406579	NaN	78.923201
15.978766	78.150122	NaN	43.265686	-62.171355	NaN	-27.286919
-71.244904	65.314444	NaN	31.741203	-136.559348	NaN	-102.986106
-21.135524	40.477268	NaN	-9.005938	-61.612792	NaN	-12.129586
-41.677734	37.063114	NaN	-70.458327	-78.740849	NaN	28.780592
0.488082	58.956444	NaN	-52.923219	-58.468362	NaN	53.411302
-4.627673	65.627691	NaN	0.337021	-70.255364	NaN	-4.964694
-13.259292	72.508495	NaN	31.300556	-85.767787	NaN	-44.559849
58.796867	71.312004	NaN	-22.006454	-12.515137	NaN	80.803321
-71.259893	29.417664	NaN	-93.881024	-100.677557	NaN	22.621131
-90.804727	11.040168	NaN	-68.915859	-101.844895	NaN	-21.888869
34.801145	11.497970	NaN	-106.663265	23.303175	NaN	141.464409
-92.859581	18.938471	NaN	-49.652049	-111.798053	NaN	-43.207532
62.227191	59.933769	NaN	19.490982	2.293422	NaN	42.736209
-13.128475	63.581039	NaN	-2.539304	-76.709514	NaN	-10.589171
-67.284713	60.805653	NaN	20.995367	-128.090366	NaN	-88.280080
59.231927	63.696184	NaN	32.250171	-4.464257	NaN	26.981756
14.440061	30.366859	NaN	1.164401	-15.926797	NaN	13.275660
4.973638	36.376764	NaN	-24.258465	-31.403126	NaN	29.232103
-829.946493	81.615689	NaN	35.262250	-911.562182	NaN	-865.208743
-112.185391	74.035341	NaN	31.856291	-186.220732	NaN	-144.041682
-45.884140	63.870838	NaN	25.696251	-109.754978	NaN	-71.580391
-38.548903	79.544369	NaN	46.075276	-118.093272	NaN	-84.624178
-109.434720	72.857146	NaN	57.075321	-182.291867	NaN	-166.510041
65.060393	19.805828	NaN	-79.023459	45.254565	NaN	144.083852
-359.787593	47.700545	NaN	-40.566807	-407.488138	NaN	-319.220786
-167.733769	57.482240	NaN	-19.468899	-225.216009	NaN	-148.264870
-120.762088	57.617220	NaN	-33.797178	-178.379309	NaN	-86.964910
-6.661495	56.162160	NaN	-24.080084	-62.823655	NaN	17.418589
-107.281484	59.465545	NaN	23.724331	-166.747029	NaN	-131.005816
-77.283636	47.791662	NaN	-20.103993	-125.075298	NaN	-57.179642
-88.437776	34.306152	NaN	-4.532377	-122.743928	NaN	-83.905398
25.605995	68.371027	NaN	15.940303	-42.765032	NaN	9.665692
65.984050	36.532996	NaN	-177.207516	29.451053	NaN	243.191566
-7.193227	55.578076	NaN	-57.377077	-62.771303	NaN	50.183850
8.879687	63.150429	NaN	46.985955	-54.270742	NaN	-38.106268
64.333413	57.202743	NaN	-2.004844	7.130670	NaN	66.338257
24.517096	6.588483	NaN	-107.794719	17.928613	NaN	132.311815
5.234265	55.831540	NaN	-6.885158	-50.597275	NaN	12.119423
7.122147	67.672444	NaN	32.642509	-60.550297	NaN	-25.520361
-69.985532	69.189378	NaN	38.375354	-139.174911	NaN	-108.360887
-265.797302	64.259387	NaN	-9.434256	-330.056689	NaN	-256.363046
23.393953	33.002241	NaN	-86.041508	-9.608287	NaN	109.435461
42.557049	28.287223	NaN	-26.827085	14.269825	NaN	69.384134
-229.277179	-6.552187	NaN	-79.500506	-222.724992	NaN	-149.776673
-24.836183	11.013195	NaN	7.973671	-35.849377	NaN	-32.809854
-87.057230	37.623642	NaN	23.878692	-124.680872	NaN	-110.935922
-218.169588	83.665587	NaN	18.146702	-301.835175	NaN	-236.316289
-55.076247	9.764509	NaN	-3.015238	-64.840757	NaN	-52.061010
-65.699917	34.869600	NaN	-36.205567	-100.569518	NaN	-29.494351
-107.479928	65.676701	NaN	-31.081816	-173.156630	NaN	-76.398112
36.691925	38.305309	NaN	-55.830411	-1.613383	NaN	92.522336
35.000573	50.809193	NaN	-8.951433	-15.808620	NaN	43.952006
17.440924	36.652555	NaN	-14.326697	-19.211631	NaN	31.767621
36.588729	59.908445	NaN	-31.701024	-23.319716	NaN	68.289753
43.663098	45.376525	NaN	-159.019412	-1.713427	NaN	202.682509
52.626042	52.464583	NaN	-36.084262	0.161460	NaN	88.710304
-99.476007	45.095287	NaN	-24.580651	-144.571293	NaN	-74.895356
-66.632669	63.797264	NaN	40.360156	-130.429933	NaN	-106.992825
35.562090	78.341775	NaN	32.533700	-42.779685	NaN	3.028390
-18.529702	28.284749	NaN	-76.836198	-46.814450	NaN	58.306496
69.705708	41.751331	NaN	-38.692387	27.954377	NaN	108.398095
-45.220481	64.157627	NaN	24.057227	-109.378109	NaN	-69.277708
57.231383	76.253476	NaN	25.015340	-19.022093	NaN	32.216043
-18.698779	71.181720	NaN	48.250494	-89.880499	NaN	-66.949274
-112.710042	40.233538	NaN	-45.739732	-152.943581	NaN	-66.970310
71.182199	45.964826	NaN	-64.090718	25.217373	NaN	135.272917
3.074577	69.767261	NaN	32.991147	-66.692684	NaN	-29.916570
72.906253	44.003276	NaN	-35.693600	28.902977	NaN	108.599852
2.770384	73.453022	NaN	34.967467	-70.682637	NaN	-32.197083
-332.755513	-17.426705	NaN	-191.917222	-315.328808	NaN	-140.838292
24.170011	28.748229	NaN	-52.471923	-4.578218	NaN	76.641933
-34.067758	58.354581	NaN	-20.992871	-92.422340	NaN	-13.074888
-65.111657	28.911542	NaN	-14.586772	-94.023199	NaN	-50.524885
40.891631	62.566486	NaN	25.980327	-21.674855	NaN	14.911304
-43.862937	43.664334	NaN	-85.808625	-87.527271	NaN	41.945688
-37.233749	55.131808	NaN	-27.900315	-92.365557	NaN	-9.333434
-13.235634	42.906985	NaN	8.345672	-56.142619	NaN	-21.581306
-4.178632	40.473913	NaN	21.823845	-44.652546	NaN	-26.002478
-196.651477	57.005212	NaN	-27.728542	-253.656689	NaN	-168.922935
50.779332	65.860609	NaN	-5.556952	-15.081278	NaN	56.336284
10.891823	52.763818	NaN	-10.502256	-41.871995	NaN	21.394079
-46.740235	65.553514	NaN	-8.065839	-112.293749	NaN	-38.674397
7.810387	64.791596	NaN	31.020376	-56.981209	NaN	-23.209989
25.193390	11.785578	NaN	-16.376784	13.407812	NaN	41.570175
-13.297583	57.125997	NaN	-57.099005	-70.423580	NaN	43.801423
64.583600	4.525992	NaN	-55.378013	60.057609	NaN	119.961613
59.717914	22.968030	NaN	-92.739340	36.749884	NaN	152.457255
24.179864	57.441871	NaN	42.122256	-33.262007	NaN	-17.942392
-87.609749	57.587211	NaN	-20.644178	-145.196960	NaN	-66.965570
12.992282	58.030468	NaN	-2.321418	-45.038185	NaN	15.313700
-187.424752	70.994537	NaN	51.363490	-258.419289	NaN	-238.788242
23.025792	-0.276582	NaN	-97.964454	23.302374	NaN	120.990247
50.475666	74.836836	NaN	23.504151	-24.361171	NaN	26.971515
-32.797586	13.454364	NaN	-131.298463	-46.251950	NaN	98.500877
18.942639	45.680996	NaN	-18.824076	-26.738357	NaN	37.766715
-62.836140	53.942857	NaN	51.003595	-116.778997	NaN	-113.839735
31.443830	36.108663	NaN	-8.753429	-4.664834	NaN	40.197259
-14.499797	58.691274	NaN	54.418318	-73.191071	NaN	-68.918115
-5.651610	22.042295	NaN	-107.943518	-27.693905	NaN	102.291908
-138.696226	68.916323	NaN	31.128967	-207.612549	NaN	-169.825193
-1.150239	26.195419	NaN	-52.494524	-27.345658	NaN	51.344285
-7.238368	55.917614	NaN	-20.944638	-63.155981	NaN	13.706270
-95.876933	47.548663	NaN	-30.567139	-143.425596	NaN	-65.309794
27.477971	80.000330	NaN	63.703652	-52.522359	NaN	-36.225680
48.784888	54.396894	NaN	5.988956	-5.612006	NaN	42.795932
-126.116952	63.501190	NaN	45.117947	-189.618142	NaN	-171.234899
20.295615	-61.242292	NaN	-195.188089	81.537907	NaN	215.483704
13.303429	19.984021	NaN	-131.976622	-6.680592	NaN	145.280051
38.684566	20.571139	NaN	-75.690588	18.113427	NaN	114.375155
6.192745	-25.089653	NaN	-84.574140	31.282398	NaN	90.766886
-121.354335	49.178659	NaN	-42.284129	-170.532994	NaN	-79.070206
52.538170	49.151301	NaN	-14.116925	3.386869	NaN	66.655094
-33.751958	38.343305	NaN	-3.992492	-72.095263	NaN	-29.759466
13.103605	56.266477	NaN	-23.725073	-43.162872	NaN	36.828678
2.217416	55.619994	NaN	0.119714	-53.402578	NaN	2.097702
-71.801873	59.122381	NaN	-72.360044	-130.924254	NaN	0.558171
-12.348112	57.600077	NaN	-67.184283	-69.948189	NaN	54.836171
41.135788	39.837074	NaN	14.314590	1.298714	NaN	26.821198
11.975353	42.858081	NaN	-55.117012	-30.882728	NaN	67.092365
-171.497654	18.096283	NaN	-31.982282	-189.593937	NaN	-139.515371
8.631621	53.012731	NaN	-23.209880	-44.381111	NaN	31.841501
7.361920	49.504476	NaN	-17.934024	-42.142557	NaN	25.295943
-8.174574	51.989614	NaN	-3.380818	-60.164189	NaN	-4.793756
51.646918	-16.876574	NaN	-256.576172	68.523492	NaN	308.223090
11.470025	20.230932	NaN	-33.808118	-8.760907	NaN	45.278143
45.256760	58.426365	NaN	-6.501542	-13.169605	NaN	51.758303
-27.869768	64.495418	NaN	8.464988	-92.365186	NaN	-36.334756
-7.688984	15.818035	NaN	-89.468581	-23.507018	NaN	81.779597
-103.920713	0.066277	NaN	-38.462291	-103.986989	NaN	-65.458422
-76.798445	52.408049	NaN	-15.704809	-129.206495	NaN	-61.093637
-84.120436	-9.287587	NaN	-149.238623	-74.832849	NaN	65.118187
-18.975995	31.977561	NaN	-22.864497	-50.953556	NaN	3.888502
21.473849	60.654707	NaN	31.329156	-39.180859	NaN	-9.855307
3.143823	55.977919	NaN	9.316230	-52.834096	NaN	-6.172407
-56.903254	42.460092	NaN	-95.818758	-99.363346	NaN	38.915504
-26.089643	70.839171	NaN	-29.297856	-96.928814	NaN	3.208213
-242.442898	-19.412803	NaN	-197.789395	-223.030096	NaN	-44.653503
-144.649089	77.926453	NaN	58.789940	-222.575542	NaN	-203.439029
29.272909	-23.357359	NaN	-126.911886	52.630268	NaN	156.184795
-9.550274	65.036061	NaN	16.386314	-74.586335	NaN	-25.936588
-300.261941	74.475408	NaN	39.771412	-374.737349	NaN	-340.033354
-5.293630	29.761980	NaN	24.030196	-35.055610	NaN	-29.323826
13.894035	36.375939	NaN	-21.059102	-22.481903	NaN	34.953137
25.029909	11.107909	NaN	-32.438828	13.922000	NaN	57.468737
-45.669264	63.886250	NaN	-10.223113	-109.555514	NaN	-35.446151
-181.788550	-2.788165	NaN	-62.017295	-179.000384	NaN	-119.771255
-52.509565	3.132965	NaN	-127.731998	-55.642530	NaN	75.222432
-89.707299	51.027130	NaN	-11.261213	-140.734429	NaN	-78.446086
-85.335337	28.409080	NaN	-62.127148	-113.744418	NaN	-23.208189
-33.538774	65.088064	NaN	48.770233	-98.626838	NaN	-82.309007
-73.684884	60.557087	NaN	-58.997182	-134.241971	NaN	-14.687702
-17.258568	22.616383	NaN	2.974490	-39.874951	NaN	-20.233058
-168.396124	82.655088	NaN	71.820946	-251.051211	NaN	-240.217070
-25.840077	31.903070	NaN	-6.608051	-57.743146	NaN	-19.232026
2.383774	36.471891	NaN	-94.369269	-34.088117	NaN	96.753043
1.843129	68.855852	NaN	6.910111	-67.012723	NaN	-5.066982
-16.491870	-6.525486	NaN	-140.630868	-9.966385	NaN	124.138998
35.579797	72.935858	NaN	36.151891	-37.356060	NaN	-0.572094
-11.280053	34.337418	NaN	-1.527282	-45.617470	NaN	-9.752771
-14.964268	45.077674	NaN	-67.035387	-60.041943	NaN	52.071119
-76.778515	64.004980	NaN	3.498206	-140.783495	NaN	-80.276720
-17.478862	71.606461	NaN	-14.151744	-89.085323	NaN	-3.327119
-38.916789	67.611506	NaN	29.297641	-106.528295	NaN	-68.214430
20.979437	52.487615	NaN	-5.640547	-31.508178	NaN	26.619984
21.355573	48.682237	NaN	-0.712630	-27.326663	NaN	22.068204
-132.416083	49.018447	NaN	-15.431750	-181.434530	NaN	-116.984333
7.921012	60.237731	NaN	10.466682	-52.316719	NaN	-2.545670
25.903116	56.322650	NaN	-27.292045	-30.419535	NaN	53.195160
20.967907	54.911499	NaN	-13.320991	-33.943592	NaN	34.288898
38.749314	38.218083	NaN	-6.549197	0.531232	NaN	45.298512
24.626554	82.139378	NaN	62.804229	-57.512824	NaN	-38.177675
-44.317731	37.317947	NaN	-29.975997	-81.635678	NaN	-14.341734
-59.399711	37.619203	NaN	-51.432475	-97.018914	NaN	-7.967236
-38.377000	67.771887	NaN	36.749580	-106.148886	NaN	-75.126580
-10.402725	-14.651125	NaN	-117.429047	4.248400	NaN	107.026322
-86.332877	18.013171	NaN	-22.868347	-104.346048	NaN	-63.464530
-33.402475	-3.431373	NaN	-39.667538	-29.971102	NaN	6.265062
55.091353	40.746659	NaN	-101.178291	14.344693	NaN	156.269644
0.218845	48.548526	NaN	-48.373862	-48.329680	NaN	48.592707
31.809867	-26.281507	NaN	-74.370360	58.091374	NaN	106.180227
42.959672	67.441852	NaN	37.951121	-24.482180	NaN	5.008551
66.550424	71.740805	NaN	6.933067	-5.190381	NaN	59.617357
-29.665868	60.824437	NaN	-23.390879	-90.490306	NaN	-6.274989
58.507133	72.412069	NaN	54.245101	-13.904936	NaN	4.262032
54.139979	36.731173	NaN	6.963878	17.408805	NaN	47.176101
-33.067487	68.023138	NaN	43.073530	-101.090625	NaN	-76.141017
57.402199	70.108313	NaN	48.077650	-12.706114	NaN	9.324549
17.100020	80.731343	NaN	40.948214	-63.631322	NaN	-23.848194
-71.732382	54.226172	NaN	-17.880652	-125.958554	NaN	-53.851730
6.164133	83.098317	NaN	66.691476	-76.934184	NaN	-60.527343
16.298425	59.266983	NaN	41.773096	-42.968558	NaN	-25.474671
42.346154	6.709330	NaN	-25.928619	35.636825	NaN	68.274773
-4.941264	49.645857	NaN	-43.869401	-54.587121	NaN	38.928138
-45.227516	66.253499	NaN	15.848890	-111.481015	NaN	-61.076406
24.714451	77.501904	NaN	16.248073	-52.787453	NaN	8.466378
19.552728	69.516810	NaN	5.869516	-49.964083	NaN	13.683212
-54.562683	55.411100	NaN	39.076538	-109.973783	NaN	-93.639222
2.187886	52.515129	NaN	11.752900	-50.327242	NaN	-9.565013
50.257587	45.010339	NaN	-72.383046	5.247248	NaN	122.640633
-105.023634	53.733902	NaN	-19.129679	-158.757535	NaN	-85.893955
9.858087	18.240074	NaN	-65.065221	-8.381986	NaN	74.923309
-63.267843	40.755580	NaN	-32.740507	-104.023423	NaN	-30.527336
-77.973237	66.202188	NaN	16.821904	-144.175425	NaN	-94.795141
-164.025482	47.692984	NaN	-35.451604	-211.718466	NaN	-128.573878
-100.306195	74.289316	NaN	38.773493	-174.595511	NaN	-139.079688
-68.440080	-1.828298	NaN	-84.126629	-66.611783	NaN	15.686548
-19.318226	-30.614165	NaN	-63.127803	11.295939	NaN	43.809578
-59.204381	11.505957	NaN	-40.982887	-70.710338	NaN	-18.221494
-131.085425	42.943090	NaN	-114.421294	-174.028515	NaN	-16.664131
-246.618641	28.056089	NaN	-2.851752	-274.674729	NaN	-243.766889
21.262084	37.811781	NaN	-59.743830	-16.549697	NaN	81.005914
30.267175	65.004120	NaN	-13.959696	-34.736945	NaN	44.226871
-43.590474	70.758351	NaN	14.557857	-114.348825	NaN	-58.148332
-11.163732	70.432380	NaN	50.065768	-81.596112	NaN	-61.229500
4.718850	45.181473	NaN	6.496981	-40.462624	NaN	-1.778131
-33.080774	34.481023	NaN	-25.152302	-67.561797	NaN	-7.928472
-68.582328	18.690585	NaN	-97.195576	-87.272913	NaN	28.613248
-6.544104	47.787259	NaN	23.019747	-54.331363	NaN	-29.563851
41.293213	7.678202	NaN	-149.431994	33.615011	NaN	190.725207
-21.381209	77.813614	NaN	-14.343565	-99.194824	NaN	-7.037645
-85.829013	82.285326	NaN	32.637306	-168.114340	NaN	-118.466320
-40.751693	34.512799	NaN	-22.190003	-75.264492	NaN	-18.561690
-38.196205	-25.764551	NaN	-71.125903	-12.431654	NaN	32.929698
-72.996118	71.040465	NaN	-13.258224	-144.036583	NaN	-59.737894
-65.387216	68.688774	NaN	39.035923	-134.075990	NaN	-104.423139
-4.576368	65.332067	NaN	-4.141207	-69.908435	NaN	-0.435161
-18.412851	32.039455	NaN	-34.204705	-50.452306	NaN	15.791854
-99.742018	-94.015266	NaN	-136.840262	-5.726751	NaN	37.098244
13.492312	38.094639	NaN	-17.854967	-24.602328	NaN	31.347279
-68.795988	-0.760312	NaN	-154.564906	-68.035676	NaN	85.768919
-20.370373	80.904900	NaN	54.870804	-101.275273	NaN	-75.241177
65.579782	11.650131	NaN	-71.120555	53.929651	NaN	136.700337
-1.214165	-17.276841	NaN	-132.909809	16.062676	NaN	131.695644
21.297736	64.886244	NaN	21.851472	-43.588508	NaN	-0.553736
-14.449624	42.692663	NaN	-89.865837	-57.142287	NaN	75.416213
68.830676	66.171578	NaN	-50.948340	2.659098	NaN	119.779016
69.880583	60.414691	NaN	39.091146	9.465892	NaN	30.789437
22.224625	26.469800	NaN	1.291240	-4.245175	NaN	20.933385
23.118135	59.669882	NaN	-46.453462	-36.551747	NaN	69.571597
-13.270596	42.691036	NaN	1.589484	-55.961632	NaN	-14.860081
59.112561	37.663088	NaN	1.140338	21.449473	NaN	57.972224
-70.392105	81.235845	NaN	23.171044	-151.627950	NaN	-93.563150
13.997410	-43.211228	NaN	-86.695036	57.208638	NaN	100.692446
-26.639851	53.949102	NaN	22.956415	-80.588953	NaN	-49.596266
-63.746091	54.043059	NaN	10.635457	-117.789150	NaN	-74.381548
58.656975	45.961510	NaN	-40.402880	12.695464	NaN	99.059854
3.632399	68.868733	NaN	-13.250451	-65.236335	NaN	16.882850
7.434988	43.349119	NaN	-16.241784	-35.914131	NaN	23.676772
-133.421491	54.820330	NaN	17.295251	-188.241821	NaN	-150.716742
-89.648579	50.504292	NaN	-2.480083	-140.152871	NaN	-87.168496
-53.986893	70.188087	NaN	34.084679	-124.174979	NaN	-88.071572
-221.880551	44.598522	NaN	-19.545706	-266.479073	NaN	-202.334845
54.431340	47.981005	NaN	-23.258771	6.450335	NaN	77.690111
-100.658522	29.477753	NaN	-41.830761	-130.136275	NaN	-58.827761
12.317112	29.798987	NaN	-48.916530	-17.481875	NaN	61.233643
-113.035878	53.241735	NaN	-98.306465	-166.277614	NaN	-14.729414
45.724153	60.450210	NaN	-59.955291	-14.726057	NaN	105.679444
-0.535419	49.433161	NaN	-22.024647	-49.968580	NaN	21.489228
-164.188279	47.293883	NaN	-80.818045	-211.482162	NaN	-83.370235
-5.801564	26.098115	NaN	-85.882249	-31.899679	NaN	80.080685
54.944137	42.692474	NaN	-16.780643	12.251663	NaN	71.724780
-29.319007	54.771200	NaN	6.984484	-84.090207	NaN	-36.303492
-79.380729	-20.018042	NaN	-73.978390	-59.362687	NaN	-5.402339
-110.198330	59.624173	NaN	38.486085	-169.822503	NaN	-148.684415
66.723055	20.587673	NaN	-48.249731	46.135382	NaN	114.972786
0.692566	54.574845	NaN	-8.032785	-53.882279	NaN	8.725351
-131.962595	86.277292	NaN	58.669524	-218.239887	NaN	-190.632118
-25.014690	61.871900	NaN	-3.150513	-86.886591	NaN	-21.864177
-37.457203	55.914858	NaN	-76.304261	-93.372061	NaN	38.847058
15.246623	9.314276	NaN	-136.998021	5.932347	NaN	152.244643
22.536233	53.705417	NaN	33.380857	-31.169185	NaN	-10.844624
6.010194	81.253439	NaN	47.654976	-75.243245	NaN	-41.644782
69.981814	64.852635	NaN	-19.831041	5.129179	NaN	89.812855
-108.141122	17.936309	NaN	-39.329076	-126.077431	NaN	-68.812047
4.167770	40.712895	NaN	-50.036864	-36.545126	NaN	54.204633
46.641159	55.899704	NaN	-16.157665	-9.258545	NaN	62.798824
41.000864	22.262178	NaN	-34.921287	18.738686	NaN	75.922151
29.410870	57.895005	NaN	24.948258	-28.484135	NaN	4.462612
49.864755	29.323475	NaN	-30.810671	20.541280	NaN	80.675426
33.776093	44.847487	NaN	-13.685013	-11.071394	NaN	47.461107
1.711622	80.490674	NaN	55.926433	-78.779052	NaN	-54.214811
-29.795563	58.439738	NaN	-24.958912	-88.235301	NaN	-4.836651
-8.758193	30.093762	NaN	-133.306042	-38.851954	NaN	124.547849
3.458548	-2.668988	NaN	-69.251518	6.127536	NaN	72.710065
31.522216	39.939646	NaN	-11.382292	-8.417430	NaN	42.904508
-10.533811	51.233320	NaN	14.999317	-61.767131	NaN	-25.533129
79.899811	77.607737	NaN	10.052950	2.292074	NaN	69.846861
45.737441	65.293513	NaN	30.885474	-19.556072	NaN	14.851966
55.595520	61.927945	NaN	21.828848	-6.332425	NaN	33.766672
-223.496043	1.365430	NaN	-37.840277	-224.861473	NaN	-185.655766
3.792997	27.647689	NaN	-53.307993	-23.854692	NaN	57.100989
38.653325	33.227456	NaN	-41.476887	5.425869	NaN	80.130212
17.827602	-14.180864	NaN	-46.840424	32.008466	NaN	64.668026
31.157161	27.004502	NaN	-30.596168	4.152660	NaN	61.753330
42.382944	72.195530	NaN	22.505189	-29.812586	NaN	19.877754
43.983012	37.682211	NaN	-56.111035	6.300801	NaN	100.094047
-138.239703	9.762409	NaN	-109.952647	-148.002112	NaN	-28.287056
-2.180158	62.778964	NaN	-77.113392	-64.959122	NaN	74.933234
20.292766	1.852318	NaN	-141.600550	18.440447	NaN	161.893316
50.137588	82.766534	NaN	62.855665	-32.628946	NaN	-12.718077
-98.922004	8.551686	NaN	-84.594936	-107.473690	NaN	-14.327068
76.052655	64.280342	NaN	2.527868	11.772313	NaN	73.524786
-91.688349	33.444381	NaN	-26.320007	-125.132730	NaN	-65.368342
1.294981	24.430297	NaN	-20.688037	-23.135315	NaN	21.983018
-18.461140	48.785956	NaN	-69.746974	-67.247097	NaN	51.285834
43.980735	80.584950	NaN	-19.821649	-36.604215	NaN	63.802384
44.239572	77.909741	NaN	19.712611	-33.670168	NaN	24.526961
-25.904953	76.341642	NaN	60.955625	-102.246595	NaN	-86.860578
-118.950160	53.978433	NaN	8.822438	-172.928593	NaN	-127.772598
38.199056	84.831387	NaN	37.781179	-46.632331	NaN	0.417876
-68.250816	28.865113	NaN	-16.752314	-97.115929	NaN	-51.498502
-93.688766	65.060577	NaN	-4.317756	-158.749342	NaN	-89.371010
0.605263	52.522447	NaN	-48.916586	-51.917184	NaN	49.521849
20.192143	63.925497	NaN	13.775284	-43.733354	NaN	6.416858
-40.840889	60.377126	NaN	-22.486854	-101.218015	NaN	-18.354035
23.772402	55.534970	NaN	11.794154	-31.762568	NaN	11.978248
-12.694864	79.986975	NaN	64.430224	-92.681839	NaN	-77.125087
41.380440	49.048258	NaN	-7.238704	-7.667818	NaN	48.619144
19.353237	61.664517	NaN	37.690836	-42.311281	NaN	-18.337600
-63.886009	68.610645	NaN	-50.355769	-132.496654	NaN	-13.530239
41.688811	11.406637	NaN	-31.172392	30.282174	NaN	72.861203
59.621783	68.721862	NaN	16.661201	-9.100079	NaN	42.960582
-20.094681	18.952037	NaN	-6.587825	-39.046718	NaN	-13.506856
-51.880674	32.449003	NaN	-19.693697	-84.329677	NaN	-32.186977
-103.261529	65.458733	NaN	36.641018	-168.720262	NaN	-139.902547
-92.076015	63.250247	NaN	-12.764760	-155.326263	NaN	-79.311256
-159.196434	27.519459	NaN	-67.802328	-186.715894	NaN	-91.394107
7.488231	49.725559	NaN	28.758782	-42.237328	NaN	-21.270551
-58.135451	78.487231	NaN	53.255101	-136.622683	NaN	-111.390552
25.043823	47.583131	NaN	-14.725684	-22.539308	NaN	39.769506
59.125473	17.836812	NaN	-39.072920	41.288661	NaN	98.198393
-221.455344	30.069647	NaN	-45.171959	-251.524991	NaN	-176.283385
-1.604263	66.739553	NaN	29.291303	-68.343816	NaN	-30.895566
-59.504260	68.734790	NaN	44.402639	-128.239050	NaN	-103.906899
-277.421700	62.897210	NaN	7.704697	-340.318910	NaN	-285.126397
-226.239165	-30.230457	NaN	-177.887639	-196.008708	NaN	-48.351526
39.326247	27.531042	NaN	-14.123505	11.795205	NaN	53.449753
-16.072029	-34.912716	NaN	-127.694279	18.840687	NaN	111.622250
36.373313	17.966453	NaN	-82.630491	18.406861	NaN	119.003805
-1.455660	39.881596	NaN	30.594031	-41.337256	NaN	-32.049691
-20.150105	62.080262	NaN	52.152596	-82.230367	NaN	-72.302701
-60.135623	23.981044	NaN	-103.398095	-84.116667	NaN	43.262472
67.176816	79.297649	NaN	28.922922	-12.120834	NaN	38.253894
41.454899	51.714710	NaN	-24.647642	-10.259811	NaN	66.102541
-210.646161	49.570846	NaN	15.731299	-260.217007	NaN	-226.377461
50.741238	-14.738045	NaN	-85.954494	65.479283	NaN	136.695732
-26.395850	-16.080763	NaN	-66.247810	-10.315087	NaN	39.851960
47.753052	6.644975	NaN	-145.053743	41.108077	NaN	192.806795
26.613698	19.184949	NaN	-71.420446	7.428750	NaN	98.034144
34.706978	69.086803	NaN	13.607477	-34.379826	NaN	21.099501
48.958972	71.499869	NaN	38.343686	-22.540898	NaN	10.615286
60.376512	73.553986	NaN	20.273131	-13.177473	NaN	40.103381
-130.816240	7.723199	NaN	-70.398597	-138.539438	NaN	-60.417642
-16.537030	69.548507	NaN	33.533982	-86.085537	NaN	-50.071012
8.636272	60.818244	NaN	-1.918885	-52.181971	NaN	10.555157
-17.455496	52.057162	NaN	-27.447660	-69.512658	NaN	9.992164
57.796885	64.475132	NaN	13.047380	-6.678248	NaN	44.749505
-26.772575	60.345818	NaN	43.447975	-87.118393	NaN	-70.220550
-516.939764	22.756929	NaN	-142.234967	-539.696692	NaN	-374.704797
39.596432	10.110179	NaN	-9.389477	29.486253	NaN	48.985909
-53.357861	77.043909	NaN	26.951191	-130.401770	NaN	-80.309053
54.030714	55.997048	NaN	38.251367	-1.966334	NaN	15.779347
-91.768791	-8.260624	NaN	-175.394215	-83.508167	NaN	83.625424
11.575656	45.698271	NaN	-31.594571	-34.122615	NaN	43.170227
55.426661	63.480659	NaN	30.061161	-8.053998	NaN	25.365500
20.584172	33.286967	NaN	-10.115840	-12.702794	NaN	30.700013
-242.404038	60.119958	NaN	18.739160	-302.523995	NaN	-261.143197
-26.398365	68.066786	NaN	-5.423785	-94.465151	NaN	-20.974580
-111.590428	-8.995021	NaN	-52.552601	-102.595407	NaN	-59.037827
46.170610	79.957763	NaN	39.947418	-33.787154	NaN	6.223191
27.149491	84.045395	NaN	50.050222	-56.895904	NaN	-22.900731
40.891646	71.523073	NaN	-18.443278	-30.631427	NaN	59.334924
-144.382335	75.248152	NaN	20.411588	-219.630487	NaN	-164.793923
-73.367024	60.443556	NaN	-5.643908	-133.810580	NaN	-67.723116
-5.554505	61.057084	NaN	18.677909	-66.611588	NaN	-24.232413
22.176510	49.283655	NaN	-46.547352	-27.107146	NaN	68.723862
49.079338	73.395859	NaN	14.521746	-24.316521	NaN	34.557592
-34.573881	55.839675	NaN	24.694650	-90.413556	NaN	-59.268531
27.698952	-116.417325	NaN	-140.633034	144.116277	NaN	168.331986
-58.342420	31.679424	NaN	-15.048655	-90.021844	NaN	-43.293765
-76.891665	65.457371	NaN	50.898304	-142.349036	NaN	-127.789970
20.931575	-41.443191	NaN	-91.788332	62.374766	NaN	112.719907
-19.064538	54.634948	NaN	-28.100809	-73.699487	NaN	9.036270
-21.677300	32.260985	NaN	-50.347197	-53.938284	NaN	28.669898
76.363915	27.663603	NaN	-100.664678	48.700312	NaN	177.028593
-14.266971	68.177487	NaN	-2.463979	-82.444458	NaN	-11.802992
-40.907667	-7.956341	NaN	-7.530347	-32.951326	NaN	-33.377320
-21.392990	63.897425	NaN	33.413668	-85.290415	NaN	-54.806658
-72.697704	64.071356	NaN	2.178611	-136.769060	NaN	-74.876315
15.462100	21.236483	NaN	-131.227375	-5.774383	NaN	146.689475
-8.293495	56.060270	NaN	11.363514	-64.353765	NaN	-19.657009
-158.470647	79.237443	NaN	2.317526	-237.708090	NaN	-160.788174
-120.306794	61.445445	NaN	-134.202359	-181.752239	NaN	13.895565
-101.653776	50.017602	NaN	10.327673	-151.671378	NaN	-111.981449
-28.765208	67.461160	NaN	-4.604499	-96.226368	NaN	-24.160710
13.625796	66.742366	NaN	-0.046638	-53.116570	NaN	13.672435
-113.516770	13.248802	NaN	-27.677388	-126.765572	NaN	-85.839382
-101.809484	54.777665	NaN	7.983732	-156.587149	NaN	-109.793216
30.155218	36.918676	NaN	-48.034102	-6.763458	NaN	78.189320
-56.262989	76.393527	NaN	72.262764	-132.656516	NaN	-128.525753
65.946487	51.414166	NaN	21.388448	14.532322	NaN	44.558040
-40.392590	70.747463	NaN	2.410082	-111.140053	NaN	-42.802672
-21.724686	70.185007	NaN	37.976532	-91.909694	NaN	-59.701218
-209.779399	-74.006794	NaN	-160.643231	-135.772605	NaN	-49.136168
-90.529303	13.439494	NaN	-42.339071	-103.968797	NaN	-48.190232
-19.885412	37.476896	NaN	-21.409883	-57.362307	NaN	1.524471
-143.050899	47.305557	NaN	13.814986	-190.356456	NaN	-156.865885
-14.827279	33.866566	NaN	-34.791500	-48.693846	NaN	19.964221
-0.082453	47.411790	NaN	12.718180	-47.494242	NaN	-12.800632
-36.275958	54.341672	NaN	12.447234	-90.617630	NaN	-48.723192
45.037918	24.089180	NaN	-121.991307	20.948738	NaN	167.029225
-47.283173	33.260515	NaN	2.148446	-80.543689	NaN	-49.431620
-35.843204	50.384374	NaN	-56.185066	-86.227578	NaN	20.341862
48.436591	13.570939	NaN	-27.111394	34.865652	NaN	75.547985
62.733248	18.104608	NaN	-36.690923	44.628640	NaN	99.424171
-171.257607	85.429353	NaN	46.051592	-256.686960	NaN	-217.309199
50.247737	-47.044971	NaN	-111.424208	97.292707	NaN	161.671945
26.630602	69.101611	NaN	-50.637282	-42.471009	NaN	77.267884
51.324974	83.799981	NaN	40.165010	-32.475007	NaN	11.159964
38.196512	8.170552	NaN	-12.028071	30.025961	NaN	50.224584
-149.775736	-3.118601	NaN	-23.371568	-146.657135	NaN	-126.404168
60.487104	75.201342	NaN	43.061534	-14.714238	NaN	17.425570
-73.595016	77.085549	NaN	59.349145	-150.680565	NaN	-132.944160
-47.531795	12.608113	NaN	-107.705192	-60.139908	NaN	60.173396
54.998570	52.399843	NaN	18.090529	2.598727	NaN	36.908041
9.539178	40.114074	NaN	-27.169181	-30.574896	NaN	36.708358
17.196312	35.908959	NaN	-26.619634	-18.712647	NaN	43.815946
-64.348902	50.520748	NaN	-38.696241	-114.869651	NaN	-25.652662
-83.993085	46.763227	NaN	-49.619857	-130.756312	NaN	-34.373228
15.649669	54.846441	NaN	-47.190335	-39.196772	NaN	62.840003
-66.711907	92.214724	NaN	17.194439	-158.926631	NaN	-83.906346
-191.274804	62.272082	NaN	5.932610	-253.546886	NaN	-197.207414
5.409325	59.399850	NaN	-42.698962	-53.990525	NaN	48.108287
51.464519	41.133786	NaN	-6.191263	10.330734	NaN	57.655782
