# Supplementary material for: Combined Influences of Model Choice, Data Quality, and Data Quantity When Estimating Population Trends
Source: PLoS One. 2015 Jul 15;10(7):e0132255. doi: 10.1371/journal.pone.0132255 (PMC4503393; doi:10.1371/journal.pone.0132255)
Supplement: S1 Dataset — Files are organized by model type and by the input lambda value. (ZIP) [file pone.0132255.s002.zip › Snail/sims_lambda_1_025/simulationOutput_1.025_0_0.3_0.1_5.xls]

Percent_Decline_True	Median_Percent_Decline_Matrix	Median_Percent_Decline_Matrix_stable	Median_Percent_Decline_Scalar	Difference_True_Matrix	Difference_True_Matrix_Stable	Difference_True_Scalar
-41.742833	21.188756	NaN	-26.866120	-62.931589	NaN	-14.876713
-14.747972	-23.146580	NaN	-6.974486	8.398607	NaN	-7.773486
-72.998679	19.024050	NaN	1.095210	-92.022728	NaN	-74.093889
0.316978	-43.728203	NaN	-37.222974	44.045181	NaN	37.539952
-40.853977	-55.895354	NaN	-29.638469	15.041377	NaN	-11.215509
56.259700	-55.454816	NaN	-11.042789	111.714516	NaN	67.302490
-186.511307	-73.899952	NaN	-150.624041	-112.611355	NaN	-35.887266
-1.015484	-29.825044	NaN	-30.486662	28.809561	NaN	29.471179
-35.335256	52.033633	NaN	28.391492	-87.368889	NaN	-63.726748
-66.285270	21.885961	NaN	-32.516428	-88.171231	NaN	-33.768842
-22.905829	34.159721	NaN	-13.593385	-57.065549	NaN	-9.312443
-68.366883	-25.471901	NaN	-51.185056	-42.894982	NaN	-17.181826
13.568729	39.543534	NaN	47.208126	-25.974805	NaN	-33.639397
-12.704229	-219.678237	NaN	-93.029841	206.974008	NaN	80.325612
35.015221	-14.909967	NaN	4.512340	49.925188	NaN	30.502881
-26.503772	-18.552423	NaN	-149.144746	-7.951348	NaN	122.640975
-64.193333	-327.342164	NaN	-191.460957	263.148831	NaN	127.267624
-56.006786	-17.692679	NaN	-121.239265	-38.314107	NaN	65.232480
-58.535158	21.581835	NaN	21.507723	-80.116994	NaN	-80.042882
-4.568340	-93.243983	NaN	-225.114283	88.675643	NaN	220.545942
-53.943182	40.358972	NaN	-60.600523	-94.302155	NaN	6.657341
14.581412	-77.287918	NaN	-135.111549	91.869330	NaN	149.692961
-66.970315	22.755703	NaN	11.952885	-89.726018	NaN	-78.923201
22.214293	-4.803200	NaN	-65.373472	27.017493	NaN	87.587765
-31.129390	-81.915207	NaN	-112.142256	50.785817	NaN	81.012866
-40.384071	24.688211	NaN	-4.120438	-65.072282	NaN	-36.263633
-38.264031	-61.653341	NaN	3.855859	23.389310	NaN	-42.119890
-9.637624	6.340728	NaN	2.495511	-15.978352	NaN	-12.133135
-38.017480	17.161384	NaN	1.111529	-55.178864	NaN	-39.129009
-6.527448	43.605233	NaN	56.315654	-50.132681	NaN	-62.843102
-11.525639	50.308934	NaN	-8.502345	-61.834574	NaN	-3.023294
-170.669773	60.517339	NaN	54.867829	-231.187112	NaN	-225.537601
-13.745717	21.448200	NaN	19.300173	-35.193917	NaN	-33.045890
33.334537	27.298053	NaN	28.575935	6.036484	NaN	4.758602
-0.767563	-25.950295	NaN	-19.463459	25.182732	NaN	18.695896
-36.499827	-139.845963	NaN	-111.895036	103.346136	NaN	75.395209
16.071733	-9.193204	NaN	-100.113640	25.264937	NaN	116.185372
15.968320	-95.148765	NaN	-134.132719	111.117086	NaN	150.101039
28.669748	-12.986587	NaN	-96.670213	41.656334	NaN	125.339960
-93.117519	-2.309281	NaN	-76.723417	-90.808237	NaN	-16.394102
8.217340	-104.278225	NaN	-58.533832	112.495566	NaN	66.751172
-6.719352	47.652408	NaN	-17.116892	-54.371761	NaN	10.397540
-65.818069	-24.777292	NaN	-10.740933	-41.040777	NaN	-55.077136
1.871446	-3.278689	NaN	-17.825569	5.150136	NaN	19.697015
-85.650435	46.571101	NaN	-58.036452	-132.221536	NaN	-27.613983
12.323491	-48.956878	NaN	-81.258238	61.280370	NaN	93.581730
-56.078135	16.199094	NaN	-26.035284	-72.277229	NaN	-30.042851
-18.253962	-304.573032	NaN	-298.213943	286.319069	NaN	279.959981
-72.094689	-24.220130	NaN	-40.899769	-47.874560	NaN	-31.194920
-7.614539	-4.559825	NaN	-73.029889	-3.054714	NaN	65.415349
-13.255881	-47.526720	NaN	-62.456722	34.270839	NaN	49.200841
23.264780	-11.497987	NaN	-42.910043	34.762767	NaN	66.174822
-11.133181	-60.806879	NaN	-120.789615	49.673698	NaN	109.656434
19.714260	-31.534059	NaN	-43.054020	51.248318	NaN	62.768279
-24.516242	-43.130358	NaN	-41.586991	18.614116	NaN	17.070749
34.572467	-55.462886	NaN	-123.552502	90.035353	NaN	158.124969
30.442630	-2.167646	NaN	-42.618983	32.610276	NaN	73.061613
18.099564	-5.916236	NaN	-50.679613	24.015801	NaN	68.779177
-31.531811	2.644635	NaN	-106.793037	-34.176445	NaN	75.261226
-36.105898	-245.191870	NaN	-253.003737	209.085972	NaN	216.897838
-20.028907	14.152047	NaN	9.770117	-34.180954	NaN	-29.799024
1.676857	-152.714970	NaN	-50.409803	154.391827	NaN	52.086659
43.068456	43.973696	NaN	29.066018	-0.905240	NaN	14.002438
14.775914	-1.709445	NaN	-2.161752	16.485359	NaN	16.937667
-7.676928	22.168390	NaN	-61.123941	-29.845319	NaN	53.447013
-21.896991	56.235048	NaN	60.573562	-78.132039	NaN	-82.470553
-55.136149	-10.044523	NaN	-62.879256	-45.091626	NaN	7.743106
-0.516129	63.068679	NaN	-2.092370	-63.584808	NaN	1.576241
-19.415315	-48.882513	NaN	-72.467883	29.467199	NaN	53.052568
-2.794535	8.349233	NaN	-87.107482	-11.143767	NaN	84.312947
-19.676726	33.134867	NaN	20.242304	-52.811593	NaN	-39.919030
33.272493	34.359125	NaN	-7.645350	-1.086632	NaN	40.917843
40.128181	-111.073066	NaN	-26.476756	151.201247	NaN	66.604937
-24.067796	-175.215415	NaN	-28.485225	151.147619	NaN	4.417429
-27.226446	41.329033	NaN	28.348406	-68.555479	NaN	-55.574852
-27.285918	-30.534301	NaN	-73.791535	3.248383	NaN	46.505617
-14.222072	-67.515859	NaN	11.605933	53.293787	NaN	-25.828005
-91.675763	-21.173160	NaN	-50.965491	-70.502603	NaN	-40.710272
-58.511576	-34.156985	NaN	42.621909	-24.354591	NaN	-101.133484
18.663998	66.755626	NaN	41.762876	-48.091628	NaN	-23.098878
-30.929201	2.785700	NaN	-77.330570	-33.714901	NaN	46.401369
-0.342675	6.879913	NaN	-54.853265	-7.222589	NaN	54.510589
-42.525798	-15.224750	NaN	-3.192984	-27.301048	NaN	-39.332814
4.891215	-2.251432	NaN	28.190764	7.142647	NaN	-23.299549
-47.250951	54.375470	NaN	38.626866	-101.626420	NaN	-85.877816
-62.572833	-85.520510	NaN	-43.131028	22.947676	NaN	-19.441806
-56.906306	35.478531	NaN	-53.644145	-92.384838	NaN	-3.262161
-135.691508	26.886789	NaN	0.021849	-162.578296	NaN	-135.713356
-59.652546	-167.434357	NaN	-130.681929	107.781811	NaN	71.029383
-88.165595	28.475812	NaN	11.932911	-116.641408	NaN	-100.098506
-69.831402	-89.813058	NaN	-35.912457	19.981656	NaN	-33.918945
42.482784	-24.315508	NaN	-47.850837	66.798292	NaN	90.333621
-10.059062	20.874822	NaN	33.575596	-30.933885	NaN	-43.634658
-37.049087	29.228547	NaN	-1.090513	-66.277634	NaN	-35.958574
-21.783482	58.746812	NaN	-1.617060	-80.530294	NaN	-20.166422
6.451089	56.800662	NaN	43.733527	-50.349573	NaN	-37.282438
23.247873	-113.054859	NaN	-28.498846	136.302732	NaN	51.746719
-19.169081	-128.549054	NaN	-128.435247	109.379974	NaN	109.266166
-55.840270	41.384203	NaN	-69.001162	-97.224473	NaN	13.160892
-61.679285	-21.218388	NaN	4.949381	-40.460896	NaN	-66.628665
-34.356604	-122.872232	NaN	-99.620575	88.515628	NaN	65.263971
-75.024386	15.079555	NaN	25.317449	-90.103942	NaN	-100.341836
-80.871727	-55.496645	NaN	-177.833567	-25.375083	NaN	96.961839
-84.633365	-30.669968	NaN	-44.759005	-53.963397	NaN	-39.874361
-17.753978	-293.068672	NaN	-53.092523	275.314695	NaN	35.338545
-10.443421	-122.394827	NaN	-134.751148	111.951405	NaN	124.307727
2.239855	-86.944527	NaN	-106.529432	89.184383	NaN	108.769288
-48.960143	-167.493604	NaN	-87.729313	118.533460	NaN	38.769169
-45.955793	-95.538056	NaN	-116.855833	49.582263	NaN	70.900040
0.413865	28.380461	NaN	-8.421500	-27.966596	NaN	8.835365
12.941249	48.776523	NaN	20.511019	-35.835274	NaN	-7.569770
37.721097	-76.871620	NaN	-52.962245	114.592717	NaN	90.683342
-132.342785	-57.736428	NaN	-37.081251	-74.606357	NaN	-95.261534
21.557798	16.708370	NaN	-4.616765	4.849428	NaN	26.174563
-47.661055	-11.281132	NaN	-11.710661	-36.379923	NaN	-35.950394
24.647830	15.889413	NaN	29.756030	8.758416	NaN	-5.108200
-2.029481	-94.358433	NaN	-122.809141	92.328952	NaN	120.779660
-19.473589	-12.893760	NaN	-76.412198	-6.579829	NaN	56.938609
-46.758730	-136.623250	NaN	-78.771020	89.864520	NaN	32.012291
-118.711522	-73.129465	NaN	-4.326969	-45.582057	NaN	-114.384553
-20.445352	-74.976365	NaN	-86.132177	54.531013	NaN	65.686825
-68.877338	-150.518034	NaN	-77.974853	81.640696	NaN	9.097516
-60.088374	59.013693	NaN	47.162914	-119.102067	NaN	-107.251288
26.952113	6.940276	NaN	-64.268577	20.011837	NaN	91.220691
-124.780486	18.538956	NaN	-10.757415	-143.319442	NaN	-114.023071
-4.968812	41.702237	NaN	36.415474	-46.671049	NaN	-41.384287
-16.577697	-254.666022	NaN	-188.570698	238.088326	NaN	171.993002
-74.172301	20.906299	NaN	6.187021	-95.078601	NaN	-80.359322
-41.207604	-17.403718	NaN	2.932569	-23.803887	NaN	-44.140173
-109.827357	31.978315	NaN	45.429838	-141.805673	NaN	-155.257195
-120.566548	46.311625	NaN	55.195397	-166.878172	NaN	-175.761945
-60.400805	76.433164	NaN	66.615421	-136.833970	NaN	-127.016226
-40.106354	-14.899272	NaN	-7.079569	-25.207082	NaN	-33.026785
12.595356	20.013224	NaN	47.113062	-7.417867	NaN	-34.517706
-53.128844	-3.043203	NaN	28.978885	-50.085640	NaN	-82.107729
-40.334806	41.581478	NaN	-2.097832	-81.916284	NaN	-38.236974
-100.616304	49.713954	NaN	29.081106	-150.330258	NaN	-129.697410
40.542985	60.928940	NaN	3.774157	-20.385955	NaN	36.768828
-77.266494	22.022222	NaN	29.334529	-99.288715	NaN	-106.601023
-44.075965	-14.212195	NaN	33.223926	-29.863770	NaN	-77.299890
-39.798147	40.471893	NaN	16.009283	-80.270040	NaN	-55.807430
-10.664395	2.734359	NaN	-34.590407	-13.398754	NaN	23.926012
29.621452	-107.939398	NaN	-131.363687	137.560850	NaN	160.985139
21.881856	1.642277	NaN	-7.388306	20.239579	NaN	29.270162
-13.258869	-140.819754	NaN	-67.506569	127.560885	NaN	54.247700
-96.759453	22.210213	NaN	-12.699403	-118.969666	NaN	-84.060050
5.103499	-1.292229	NaN	-104.926245	6.395728	NaN	110.029744
-88.881477	38.804562	NaN	-24.648801	-127.686039	NaN	-64.232676
-39.431867	-66.622377	NaN	-17.301781	27.190510	NaN	-22.130086
-41.153540	62.322887	NaN	20.202318	-103.476427	NaN	-61.355858
-64.392255	26.165722	NaN	6.883896	-90.557978	NaN	-71.276152
-46.042818	-346.072571	NaN	-132.333273	300.029753	NaN	86.290455
28.709176	52.408242	NaN	44.050376	-23.699066	NaN	-15.341200
-5.833564	22.413318	NaN	6.724862	-28.246882	NaN	-12.558426
3.091420	-10.038027	NaN	2.036034	13.129447	NaN	1.055386
12.443800	-66.805257	NaN	-3.000671	79.249056	NaN	15.444471
19.206076	-5.573562	NaN	23.431462	24.779638	NaN	-4.225386
42.289714	77.155777	NaN	52.347812	-34.866063	NaN	-10.058098
-14.388570	6.221830	NaN	-0.171120	-20.610400	NaN	-14.217450
-65.741823	26.590042	NaN	38.938841	-92.331866	NaN	-104.680664
22.526375	-91.908316	NaN	-129.149996	114.434691	NaN	151.676371
-118.935216	-4.445655	NaN	-38.873806	-114.489561	NaN	-80.061410
-70.806757	-21.222818	NaN	-16.310671	-49.583939	NaN	-54.496086
-74.401728	-129.847102	NaN	-125.279294	55.445374	NaN	50.877566
-118.129268	5.777768	NaN	1.319578	-123.907036	NaN	-119.448845
-69.915752	-102.956427	NaN	-258.269841	33.040676	NaN	188.354089
12.832053	13.602128	NaN	49.223403	-0.770075	NaN	-36.391351
-7.405728	5.369491	NaN	33.596142	-12.775219	NaN	-41.001870
-20.852469	-355.741594	NaN	-186.227895	334.889125	NaN	165.375427
-71.927378	9.639971	NaN	25.351880	-81.567349	NaN	-97.279258
51.062127	-25.089464	NaN	-54.283440	76.151591	NaN	105.345568
-21.357567	-63.869843	NaN	-53.636936	42.512276	NaN	32.279369
-52.575378	39.273320	NaN	40.994795	-91.848698	NaN	-93.570173
-36.611234	-33.957295	NaN	-42.210783	-2.653938	NaN	5.599549
6.691059	-35.254113	NaN	16.420935	41.945172	NaN	-9.729876
-0.706810	-12.335281	NaN	-71.597833	11.628471	NaN	70.891023
-30.396046	-54.556169	NaN	-80.349151	24.160122	NaN	49.953104
-3.383356	-148.308857	NaN	-103.034034	144.925502	NaN	99.650679
-0.452798	9.574767	NaN	-27.868746	-10.027566	NaN	27.415947
-173.516219	-19.197295	NaN	-25.802060	-154.318924	NaN	-147.714159
7.021193	8.649812	NaN	-31.176666	-1.628619	NaN	38.197859
-56.530311	-62.413377	NaN	-20.645116	5.883066	NaN	-35.885195
-49.524332	24.418764	NaN	-1.597671	-73.943096	NaN	-47.926661
4.349982	-22.134535	NaN	14.181463	26.484517	NaN	-9.831481
1.306497	-75.112558	NaN	-64.279984	76.419055	NaN	65.586482
-2.002692	55.759364	NaN	23.807069	-57.762057	NaN	-25.809762
-81.866881	12.434000	NaN	-170.161974	-94.300881	NaN	88.295093
-5.207159	-71.227259	NaN	-131.040658	66.020100	NaN	125.833499
-13.089705	-22.765710	NaN	-9.868180	9.676006	NaN	-3.221525
-97.817400	28.286965	NaN	39.866055	-126.104365	NaN	-137.683455
-77.824541	17.081427	NaN	-54.335553	-94.905967	NaN	-23.488987
-34.819638	-59.093822	NaN	-28.228733	24.274184	NaN	-6.590905
-49.101444	1.096108	NaN	-44.715026	-50.197552	NaN	-4.386419
46.521082	-38.613816	NaN	-13.190849	85.134898	NaN	59.711931
21.559324	58.042528	NaN	28.998719	-36.483204	NaN	-7.439395
-101.642431	-6.577013	NaN	-80.097920	-95.065418	NaN	-21.544511
-111.563006	25.659522	NaN	-12.515748	-137.222528	NaN	-99.047258
-136.305942	-16.050208	NaN	-63.380088	-120.255735	NaN	-72.925854
-4.909381	-51.987592	NaN	-88.626091	47.078212	NaN	83.716710
23.726001	-62.266574	NaN	-142.526642	85.992575	NaN	166.252642
-4.497191	-34.698895	NaN	7.060316	30.201704	NaN	-11.557507
-61.881767	3.594129	NaN	-2.449556	-65.475896	NaN	-59.432212
-7.482374	18.069549	NaN	24.284675	-25.551922	NaN	-31.767049
3.162654	-27.982258	NaN	-85.612682	31.144912	NaN	88.775336
-105.971711	-39.172105	NaN	-17.294990	-66.799606	NaN	-88.676721
-93.160897	-176.456965	NaN	-132.325533	83.296068	NaN	39.164635
-5.593514	8.235582	NaN	31.245231	-13.829096	NaN	-36.838745
-18.360514	6.621993	NaN	-1.985788	-24.982507	NaN	-16.374726
51.954273	-26.065942	NaN	-13.326786	78.020214	NaN	65.281058
-43.486669	-35.331249	NaN	-111.561063	-8.155420	NaN	68.074395
-21.777976	-180.167153	NaN	-201.687070	158.389177	NaN	179.909094
12.318909	13.087897	NaN	2.814265	-0.768988	NaN	9.504644
9.623711	-61.785001	NaN	19.207291	71.408713	NaN	-9.583579
20.276984	-36.297471	NaN	-138.821520	56.574455	NaN	159.098504
-12.366382	-1.364409	NaN	-15.124825	-11.001973	NaN	2.758443
-43.812432	-132.648874	NaN	-185.951122	88.836442	NaN	142.138690
-70.996883	26.005893	NaN	-1.532691	-97.002776	NaN	-69.464191
-44.290846	-16.952067	NaN	14.914662	-27.338779	NaN	-59.205508
-81.264147	44.990310	NaN	-43.696123	-126.254456	NaN	-37.568024
-115.038172	57.823713	NaN	40.069954	-172.861885	NaN	-155.108126
-28.812085	27.471350	NaN	24.453374	-56.283435	NaN	-53.265459
20.023071	-55.980805	NaN	-131.630121	76.003876	NaN	151.653193
-83.690205	-53.180563	NaN	13.204329	-30.509642	NaN	-96.894534
-27.217619	-196.230694	NaN	-242.018296	169.013075	NaN	214.800678
-44.680693	-8.953710	NaN	-56.789374	-35.726983	NaN	12.108681
12.882017	35.704948	NaN	18.282007	-22.822932	NaN	-5.399990
39.405737	3.408503	NaN	-88.679934	35.997234	NaN	128.085670
-71.033329	52.782996	NaN	-9.926016	-123.816325	NaN	-61.107314
-2.993187	31.058637	NaN	60.475849	-34.051823	NaN	-63.469035
16.226184	-118.404138	NaN	-108.852080	134.630322	NaN	125.078264
-25.723867	63.479740	NaN	49.656932	-89.203607	NaN	-75.380799
-101.222035	-137.043613	NaN	-115.121244	35.821578	NaN	13.899209
18.885471	-76.881259	NaN	-15.155302	95.766730	NaN	34.040772
-50.118140	-25.021403	NaN	-29.962716	-25.096737	NaN	-20.155424
-9.630747	52.054955	NaN	29.416902	-61.685702	NaN	-39.047649
-45.921920	9.833580	NaN	5.257381	-55.755500	NaN	-51.179301
39.554294	34.014028	NaN	-34.729973	5.540267	NaN	74.284268
13.987763	63.672775	NaN	68.745039	-49.685012	NaN	-54.757276
8.435225	-101.540837	NaN	-42.550993	109.976062	NaN	50.986219
-63.689306	-9.627141	NaN	23.238008	-54.062165	NaN	-86.927314
33.675277	-68.273427	NaN	-27.327922	101.948704	NaN	61.003199
-9.876597	-121.883106	NaN	-32.435758	112.006509	NaN	22.559161
32.102193	-45.749719	NaN	-2.230439	77.851912	NaN	34.332631
28.550781	36.855102	NaN	15.929233	-8.304321	NaN	12.621548
-0.680004	9.001911	NaN	-26.171487	-9.681915	NaN	25.491483
-8.694678	-441.485646	NaN	-205.454203	432.790967	NaN	196.759525
-59.241690	7.787542	NaN	-77.842705	-67.029232	NaN	18.601015
-0.054097	-138.109439	NaN	-179.735170	138.055342	NaN	179.681073
-2.050519	-71.253887	NaN	-99.229590	69.203368	NaN	97.179072
-40.903140	-8.759766	NaN	5.310255	-32.143374	NaN	-46.213395
-19.951571	56.144982	NaN	-35.576862	-76.096553	NaN	15.625291
35.663214	-8.056538	NaN	-13.300851	43.719752	NaN	48.964065
-18.030291	14.394077	NaN	-13.539350	-32.424367	NaN	-4.490940
22.243197	-430.543786	NaN	-338.123786	452.786983	NaN	360.366982
-4.930543	-270.575655	NaN	-45.611909	265.645113	NaN	40.681366
12.387431	40.176929	NaN	54.611546	-27.789499	NaN	-42.224115
30.441301	62.303341	NaN	-11.790232	-31.862040	NaN	42.231532
-75.294160	69.539757	NaN	28.721412	-144.833917	NaN	-104.015572
-16.833760	11.895142	NaN	-6.829890	-28.728901	NaN	-10.003869
-18.095458	-106.632952	NaN	-78.250610	88.537494	NaN	60.155152
-65.116396	11.228330	NaN	34.856170	-76.344725	NaN	-99.972566
-85.853966	-5.094307	NaN	-60.173576	-80.759658	NaN	-25.680390
13.127638	33.386742	NaN	21.013882	-20.259104	NaN	-7.886244
-61.414177	28.783614	NaN	13.314508	-90.197791	NaN	-74.728685
-30.331988	-168.748816	NaN	-128.106788	138.416828	NaN	97.774801
-77.120426	17.587998	NaN	-55.347937	-94.708424	NaN	-21.772489
2.866305	-13.946870	NaN	-2.416067	16.813175	NaN	5.282372
-66.822300	56.497872	NaN	19.121546	-123.320173	NaN	-85.943846
-21.244819	24.633097	NaN	-63.434165	-45.877916	NaN	42.189346
-22.498863	-92.853621	NaN	-119.130936	70.354758	NaN	96.632073
-60.321052	3.965330	NaN	-0.235463	-64.286382	NaN	-60.085589
30.119299	-17.270811	NaN	11.420459	47.390111	NaN	18.698841
-51.990663	33.894997	NaN	-7.430011	-85.885660	NaN	-44.560652
29.810251	22.393690	NaN	-5.244965	7.416561	NaN	35.055216
-57.956006	7.657168	NaN	-86.844288	-65.613174	NaN	28.888282
3.212598	-169.808015	NaN	-229.901313	173.020613	NaN	233.113911
27.252012	-18.401334	NaN	-26.650172	45.653346	NaN	53.902183
12.726407	29.800856	NaN	13.596775	-17.074450	NaN	-0.870369
12.869005	-124.517244	NaN	-142.193199	137.386250	NaN	155.062205
-45.060122	-485.073265	NaN	-306.595419	440.013143	NaN	261.535297
10.970324	-35.677856	NaN	-45.371425	46.648180	NaN	56.341749
-19.352791	-110.757864	NaN	-83.934658	91.405073	NaN	64.581866
5.871116	-41.809168	NaN	-77.310954	47.680285	NaN	83.182070
-67.135968	-93.478671	NaN	-109.186658	26.342703	NaN	42.050690
-11.865714	36.297441	NaN	11.216201	-48.163155	NaN	-23.081915
-5.050592	-61.221009	NaN	-25.906315	56.170417	NaN	20.855723
-45.487721	67.004720	NaN	42.195485	-112.492442	NaN	-87.683206
32.879069	14.583029	NaN	8.837385	18.296040	NaN	24.041684
7.961628	-7.690293	NaN	11.608276	15.651922	NaN	-3.646648
23.558569	-115.137412	NaN	-90.874847	138.695982	NaN	114.433416
8.267623	-2.414930	NaN	42.419341	10.682553	NaN	-34.151719
-52.161373	34.364334	NaN	12.518678	-86.525707	NaN	-64.680051
22.916337	-155.018506	NaN	-121.669357	177.934843	NaN	144.585694
-49.664642	21.442943	NaN	-39.681470	-71.107585	NaN	-9.983172
-62.493848	-13.359946	NaN	-55.307214	-49.133902	NaN	-7.186634
-65.013644	-172.337470	NaN	-62.508602	107.323826	NaN	-2.505042
-67.885977	-62.745555	NaN	-64.638501	-5.140422	NaN	-3.247476
42.618997	-90.745458	NaN	-109.228431	133.364455	NaN	151.847428
-26.733209	51.981460	NaN	50.900364	-78.714669	NaN	-77.633573
10.341012	50.358140	NaN	-8.635634	-40.017127	NaN	18.976646
-19.448009	31.559786	NaN	-46.224341	-51.007795	NaN	26.776332
-12.908626	1.563038	NaN	-152.139280	-14.471664	NaN	139.230654
18.254792	-32.983698	NaN	-22.866346	51.238491	NaN	41.121139
0.021450	21.641516	NaN	-12.214974	-21.620066	NaN	12.236424
-53.232353	53.345919	NaN	25.266784	-106.578272	NaN	-78.499137
39.526260	-16.594775	NaN	-21.391858	56.121035	NaN	60.918118
-13.781889	23.256040	NaN	22.764889	-37.037929	NaN	-36.546778
-11.831437	-1.935666	NaN	-64.589759	-9.895770	NaN	52.758322
25.015147	60.736854	NaN	23.085407	-35.721707	NaN	1.929740
5.334248	-12.529274	NaN	52.724100	17.863522	NaN	-47.389852
-136.132655	29.721933	NaN	1.301964	-165.854589	NaN	-137.434620
-18.364780	48.163431	NaN	35.500633	-66.528211	NaN	-53.865413
-97.656956	47.613346	NaN	32.032200	-145.270303	NaN	-129.689156
-24.820758	-0.973431	NaN	-56.873127	-23.847327	NaN	32.052369
-105.304886	36.913906	NaN	-41.462958	-142.218793	NaN	-63.841928
-55.948787	32.416274	NaN	9.981246	-88.365061	NaN	-65.930033
21.408223	-0.731182	NaN	14.638451	22.139405	NaN	6.769772
-31.838644	-104.287236	NaN	-84.064628	72.448592	NaN	52.225984
26.703247	59.006515	NaN	35.184961	-32.303268	NaN	-8.481714
15.236615	28.466525	NaN	20.106574	-13.229909	NaN	-4.869959
-45.984186	55.115749	NaN	32.024447	-101.099935	NaN	-78.008633
-1.748878	-6.497679	NaN	22.997606	4.748801	NaN	-24.746484
-73.389443	8.995431	NaN	11.290823	-82.384874	NaN	-84.680266
12.629637	-75.198069	NaN	-230.483332	87.827706	NaN	243.112968
-128.988546	-58.906666	NaN	-128.655185	-70.081880	NaN	-0.333361
-47.717841	-138.693318	NaN	-130.113296	90.975477	NaN	82.395454
-70.279538	36.892440	NaN	36.422556	-107.171978	NaN	-106.702094
-27.654848	14.987997	NaN	-27.895040	-42.642845	NaN	0.240192
-53.620063	55.790602	NaN	42.767508	-109.410665	NaN	-96.387570
-15.767276	-232.222476	NaN	-225.186211	216.455200	NaN	209.418935
-11.040590	61.935088	NaN	15.691062	-72.975678	NaN	-26.731652
-60.451941	-62.503364	NaN	-5.271951	2.051422	NaN	-55.179991
-62.413842	23.249679	NaN	-19.156412	-85.663521	NaN	-43.257430
-0.099987	-152.206532	NaN	-94.058302	152.106545	NaN	93.958315
-34.053410	-77.899358	NaN	-40.600966	43.845948	NaN	6.547556
-20.999199	-87.267454	NaN	-50.800248	66.268255	NaN	29.801049
-100.872033	-46.218021	NaN	-11.374288	-54.654012	NaN	-89.497745
32.344681	80.814607	NaN	68.285319	-48.469927	NaN	-35.940638
-17.154972	-49.292982	NaN	-1.700910	32.138010	NaN	-15.454062
-91.715129	-178.314551	NaN	-186.943228	86.599422	NaN	95.228099
-64.228940	38.960537	NaN	27.077459	-103.189477	NaN	-91.306399
-247.753076	66.289284	NaN	-15.512058	-314.042361	NaN	-232.241019
-95.335266	19.274108	NaN	2.975423	-114.609374	NaN	-98.310689
-3.904870	11.765320	NaN	-0.218413	-15.670189	NaN	-3.686457
-40.386570	51.827025	NaN	60.602823	-92.213596	NaN	-100.989393
-49.468994	-59.110060	NaN	-83.852789	9.641066	NaN	34.383795
-22.378365	19.412536	NaN	-77.394627	-41.790900	NaN	55.016263
-21.903245	53.023999	NaN	34.284449	-74.927244	NaN	-56.187694
10.875516	2.753189	NaN	-27.477003	8.122327	NaN	38.352518
18.972615	41.609620	NaN	40.865830	-22.637005	NaN	-21.893215
-73.051094	-69.259062	NaN	-63.231955	-3.792032	NaN	-9.819139
-31.745208	36.277062	NaN	13.700858	-68.022269	NaN	-45.446065
-34.920067	27.753724	NaN	35.520363	-62.673791	NaN	-70.440429
12.551906	-37.550571	NaN	23.432448	50.102477	NaN	-10.880543
0.043264	-53.052699	NaN	-104.715753	53.095963	NaN	104.759017
28.191010	-159.004742	NaN	-129.783926	187.195752	NaN	157.974935
-77.810569	46.563338	NaN	35.438026	-124.373906	NaN	-113.248594
5.765924	-63.028119	NaN	-104.343012	68.794043	NaN	110.108936
-100.244849	9.866748	NaN	0.484695	-110.111598	NaN	-100.729544
-15.749589	-2.292691	NaN	39.032776	-13.456899	NaN	-54.782365
-29.281971	-17.701099	NaN	-69.951791	-11.580872	NaN	40.669820
-36.723961	-54.530477	NaN	-123.400448	17.806517	NaN	86.676488
25.003099	-81.468724	NaN	-25.305829	106.471823	NaN	50.308928
-11.106152	-94.823924	NaN	-63.010816	83.717772	NaN	51.904664
-82.177113	-15.019006	NaN	-18.187766	-67.158107	NaN	-63.989347
-6.126290	10.039635	NaN	-118.728620	-16.165924	NaN	112.602330
-19.098397	41.300048	NaN	-0.800401	-60.398446	NaN	-18.297997
-47.494884	-9.347226	NaN	-43.876832	-38.147659	NaN	-3.618052
-14.055011	-124.953890	NaN	-23.697598	110.898879	NaN	9.642586
-11.226605	-183.677729	NaN	-371.038436	172.451124	NaN	359.811831
-13.657525	22.276787	NaN	14.085701	-35.934312	NaN	-27.743226
-50.938693	-48.647540	NaN	-31.046355	-2.291153	NaN	-19.892339
4.860241	-73.673911	NaN	-29.189633	78.534153	NaN	34.049874
-14.417349	2.830463	NaN	0.641374	-17.247812	NaN	-15.058724
-29.260373	28.632323	NaN	-42.000290	-57.892696	NaN	12.739917
-29.764138	22.481498	NaN	39.871553	-52.245637	NaN	-69.635691
-18.246075	14.435469	NaN	28.303968	-32.681544	NaN	-46.550043
-104.142329	-106.540867	NaN	-366.804200	2.398537	NaN	262.661870
15.109953	7.832911	NaN	-57.157072	7.277041	NaN	72.267025
-52.473596	-77.382365	NaN	-123.252818	24.908768	NaN	70.779222
24.158928	15.321905	NaN	-52.840802	8.837022	NaN	76.999730
-54.639974	-21.675186	NaN	-38.139631	-32.964789	NaN	-16.500343
-66.404059	5.290301	NaN	-92.766209	-71.694360	NaN	26.362150
22.973034	-26.894432	NaN	-2.554194	49.867466	NaN	25.527228
-17.977349	-42.748506	NaN	12.843297	24.771157	NaN	-30.820646
-24.706391	31.719806	NaN	23.601938	-56.426197	NaN	-48.308329
18.437666	60.645772	NaN	46.222310	-42.208106	NaN	-27.784644
-45.543986	-17.922842	NaN	-49.725599	-27.621144	NaN	4.181613
-137.580483	-80.215157	NaN	-68.673936	-57.365326	NaN	-68.906547
-21.554320	-20.855897	NaN	-14.040310	-0.698423	NaN	-7.514009
-9.911195	-47.328306	NaN	-37.793831	37.417111	NaN	27.882636
58.923140	43.004088	NaN	-19.137876	15.919052	NaN	78.061016
-49.506227	-183.977836	NaN	-112.323232	134.471609	NaN	62.817004
-32.699804	-24.907141	NaN	-36.655655	-7.792662	NaN	3.955851
-22.616970	-182.764965	NaN	-319.901655	160.147995	NaN	297.284685
-104.848109	-327.002334	NaN	-261.805741	222.154225	NaN	156.957632
8.290066	-17.231014	NaN	-2.381974	25.521080	NaN	10.672039
3.019775	15.368571	NaN	15.569996	-12.348796	NaN	-12.550221
-70.202243	41.243135	NaN	23.019039	-111.445378	NaN	-93.221282
11.737512	24.278188	NaN	26.623423	-12.540676	NaN	-14.885911
-65.855687	-122.816974	NaN	-167.337778	56.961287	NaN	101.482091
18.843222	-122.187615	NaN	-213.578358	141.030837	NaN	232.421579
-16.892185	0.241156	NaN	28.789828	-17.133341	NaN	-45.682012
-13.360772	44.349868	NaN	23.405195	-57.710640	NaN	-36.765967
40.177396	-69.459387	NaN	-52.736557	109.636783	NaN	92.913953
30.118384	-19.548800	NaN	-23.909844	49.667184	NaN	54.028227
-39.692940	-39.791264	NaN	-21.213344	0.098323	NaN	-18.479596
-50.675308	50.781242	NaN	37.646199	-101.456550	NaN	-88.321507
-14.712983	-51.207743	NaN	-121.599235	36.494760	NaN	106.886252
-72.112913	-24.422341	NaN	-30.850658	-47.690572	NaN	-41.262256
-33.126230	-4.222998	NaN	-25.419270	-28.903231	NaN	-7.706959
-50.289823	-25.743489	NaN	-2.290946	-24.546334	NaN	-47.998877
-125.193784	37.663112	NaN	30.965106	-162.856897	NaN	-156.158890
-44.295121	-143.570124	NaN	-236.574641	99.275003	NaN	192.279521
38.217937	-9.762632	NaN	-13.476478	47.980569	NaN	51.694415
-27.368738	-140.528280	NaN	-80.191741	113.159543	NaN	52.823003
3.610158	-51.442259	NaN	-42.819223	55.052418	NaN	46.429382
-9.613121	43.826074	NaN	25.359449	-53.439195	NaN	-34.972570
-7.267424	-17.409581	NaN	-121.641028	10.142156	NaN	114.373604
-55.945379	-33.029734	NaN	-143.918605	-22.915645	NaN	87.973226
-34.294948	66.260367	NaN	-10.996921	-100.555315	NaN	-23.298027
-0.381904	-98.578455	NaN	-15.883600	98.196551	NaN	15.501695
-20.543217	-66.150417	NaN	-92.660891	45.607200	NaN	72.117675
11.668666	-100.348844	NaN	-34.754262	112.017511	NaN	46.422928
-122.358915	3.399348	NaN	-44.003454	-125.758263	NaN	-78.355462
-76.837958	-96.451404	NaN	-87.510042	19.613446	NaN	10.672084
-147.521649	-38.262100	NaN	7.930738	-109.259549	NaN	-155.452387
33.785365	30.471563	NaN	-26.511530	3.313802	NaN	60.296895
26.639473	48.933055	NaN	35.380741	-22.293582	NaN	-8.741268
2.503686	-14.759335	NaN	3.094145	17.263021	NaN	-0.590458
-51.050892	-123.196403	NaN	-72.234407	72.145511	NaN	21.183515
-9.162073	12.647602	NaN	9.488323	-21.809675	NaN	-18.650396
-1.788787	2.957821	NaN	-12.319696	-4.746608	NaN	10.530909
-167.376145	-191.109481	NaN	-165.457315	23.733337	NaN	-1.918830
-28.080447	61.197069	NaN	41.048979	-89.277515	NaN	-69.129426
29.085545	-84.164434	NaN	-259.835320	113.249979	NaN	288.920866
-124.088490	-42.758874	NaN	-6.647532	-81.329616	NaN	-117.440958
-10.446317	-118.676193	NaN	-73.285687	108.229876	NaN	62.839371
19.790820	-21.569386	NaN	-94.559681	41.360206	NaN	114.350501
34.741546	-42.698621	NaN	-89.551535	77.440166	NaN	124.293081
-77.525500	-45.088323	NaN	-78.939005	-32.437177	NaN	1.413505
42.018716	26.218614	NaN	12.758516	15.800103	NaN	29.260200
-39.405852	-52.885089	NaN	-90.268076	13.479237	NaN	50.862225
-5.483899	15.819551	NaN	44.328292	-21.303450	NaN	-49.812192
-19.664990	30.277533	NaN	33.709304	-49.942523	NaN	-53.374293
35.995320	35.325644	NaN	18.510537	0.669677	NaN	17.484783
1.738976	-34.317222	NaN	-24.370160	36.056198	NaN	26.109136
-31.034402	-66.864281	NaN	-22.191412	35.829879	NaN	-8.842990
40.129982	-67.090074	NaN	-94.381386	107.220056	NaN	134.511368
35.570550	-17.379365	NaN	-31.641891	52.949916	NaN	67.212441
-52.194637	-26.419353	NaN	-21.650884	-25.775284	NaN	-30.543753
19.722934	21.735530	NaN	10.247767	-2.012597	NaN	9.475166
-96.661264	-104.824511	NaN	-113.479868	8.163247	NaN	16.818604
-44.895226	-68.765624	NaN	-80.620439	23.870398	NaN	35.725214
-34.300506	76.796767	NaN	72.335032	-111.097274	NaN	-106.635538
-86.968064	36.968330	NaN	3.924729	-123.936395	NaN	-90.892793
-33.779087	2.633756	NaN	-40.843815	-36.412843	NaN	7.064729
1.943412	-58.490155	NaN	-56.020536	60.433567	NaN	57.963947
-68.178504	-14.017076	NaN	-51.168232	-54.161428	NaN	-17.010272
-85.032361	0.174501	NaN	36.670388	-85.206862	NaN	-121.702750
26.747490	-1.626355	NaN	58.320709	28.373845	NaN	-31.573219
-9.133952	10.708854	NaN	-38.490215	-19.842806	NaN	29.356263
11.368706	49.689896	NaN	45.414213	-38.321190	NaN	-34.045507
-60.332799	33.868042	NaN	39.276515	-94.200841	NaN	-99.609314
2.265339	-110.073943	NaN	-132.865230	112.339282	NaN	135.130568
-12.094657	-54.690417	NaN	-14.685243	42.595760	NaN	2.590586
-100.784706	30.247400	NaN	17.979286	-131.032106	NaN	-118.763991
-166.090827	-14.011517	NaN	-46.280110	-152.079310	NaN	-119.810717
-21.246429	-113.115170	NaN	-88.023686	91.868740	NaN	66.777257
32.423699	18.695436	NaN	8.410456	13.728263	NaN	24.013243
1.321316	-164.160635	NaN	-126.701291	165.481951	NaN	128.022607
-9.972141	-41.530057	NaN	-106.088410	31.557915	NaN	96.116269
-20.953025	-72.763033	NaN	-116.552062	51.810008	NaN	95.599037
-13.894313	23.952003	NaN	14.051568	-37.846316	NaN	-27.945881
-105.148882	36.283379	NaN	-1.907835	-141.432261	NaN	-103.241047
-36.191967	-19.062347	NaN	-3.823430	-17.129619	NaN	-32.368536
-163.272495	-211.610181	NaN	-79.067046	48.337686	NaN	-84.205449
-38.362439	-41.582089	NaN	43.234001	3.219650	NaN	-81.596440
36.958481	-0.599015	NaN	-83.690224	37.557496	NaN	120.648705
-62.963741	-18.656844	NaN	12.721140	-44.306897	NaN	-75.684881
-1.479169	10.156084	NaN	-71.535718	-11.635253	NaN	70.056549
-32.633731	-46.962378	NaN	-135.839068	14.328647	NaN	103.205337
14.470921	44.768122	NaN	-18.562196	-30.297201	NaN	33.033117
-38.259171	14.648562	NaN	32.399856	-52.907733	NaN	-70.659027
-79.566972	-17.091788	NaN	-36.407130	-62.475184	NaN	-43.159842
-10.507753	-17.332495	NaN	-36.479978	6.824742	NaN	25.972225
-27.380950	45.193088	NaN	41.156890	-72.574038	NaN	-68.537840
-48.840046	-113.284315	NaN	-153.990558	64.444269	NaN	105.150512
-21.486488	-9.176040	NaN	-60.599629	-12.310448	NaN	39.113142
-41.048719	30.364426	NaN	52.405607	-71.413145	NaN	-93.454326
-28.442383	72.375924	NaN	64.219312	-100.818307	NaN	-92.661695
-74.636421	-41.291393	NaN	-16.963353	-33.345028	NaN	-57.673068
-75.570232	-56.414431	NaN	-42.987085	-19.155800	NaN	-32.583147
7.801020	-1.635241	NaN	27.826290	9.436261	NaN	-20.025271
-17.111180	25.976245	NaN	36.923717	-43.087424	NaN	-54.034897
-2.690346	-129.668708	NaN	-160.586940	126.978362	NaN	157.896593
16.585946	68.008466	NaN	41.118284	-51.422520	NaN	-24.532339
-60.125378	-300.460317	NaN	-378.926640	240.334939	NaN	318.801261
0.441305	48.644426	NaN	0.190366	-48.203121	NaN	0.250939
-65.756109	29.796964	NaN	2.118179	-95.553073	NaN	-67.874288
29.334355	40.448022	NaN	-5.989775	-11.113668	NaN	35.324129
-49.148713	-12.332630	NaN	9.054876	-36.816083	NaN	-58.203589
-45.348639	28.637591	NaN	28.823092	-73.986230	NaN	-74.171731
-45.001739	6.762514	NaN	15.033094	-51.764253	NaN	-60.034833
-3.425297	39.612377	NaN	31.710892	-43.037674	NaN	-35.136189
-32.369326	-62.715210	NaN	34.670246	30.345884	NaN	-67.039572
-19.983385	-58.669537	NaN	3.383419	38.686152	NaN	-23.366804
17.192124	-80.386255	NaN	-116.700874	97.578380	NaN	133.892999
-13.260951	-6.625604	NaN	-30.630891	-6.635348	NaN	17.369940
-2.125825	-352.411646	NaN	-300.653665	350.285821	NaN	298.527840
-33.704229	-156.863177	NaN	-113.515222	123.158948	NaN	79.810992
-65.638931	-97.397101	NaN	-103.226920	31.758170	NaN	37.587989
-42.767086	-52.228266	NaN	-76.828612	9.461180	NaN	34.061526
-21.297545	10.237495	NaN	5.059287	-31.535040	NaN	-26.356832
-43.405765	-44.049491	NaN	-3.008520	0.643726	NaN	-40.397245
-21.932615	-13.457613	NaN	-34.916135	-8.475002	NaN	12.983521
-48.961943	-145.598271	NaN	-61.458153	96.636328	NaN	12.496211
1.930604	-38.310300	NaN	-10.055910	40.240904	NaN	11.986514
46.754022	26.931738	NaN	35.992825	19.822285	NaN	10.761198
-1.103701	-43.996752	NaN	-85.863420	42.893051	NaN	84.759718
-0.822436	36.233572	NaN	18.604158	-37.056008	NaN	-19.426594
-7.831973	-74.020455	NaN	-65.526023	66.188482	NaN	57.694051
-36.835010	56.070326	NaN	40.945482	-92.905336	NaN	-77.780492
-50.950772	-73.877449	NaN	-236.860940	22.926677	NaN	185.910168
-197.197564	5.778691	NaN	-0.967935	-202.976255	NaN	-196.229629
17.260807	-274.331528	NaN	-187.212398	291.592335	NaN	204.473204
-87.015909	-127.928329	NaN	-99.552968	40.912419	NaN	12.537059
-60.428658	-13.843164	NaN	14.672518	-46.585494	NaN	-75.101176
-36.328231	-93.445908	NaN	-78.528609	57.117676	NaN	42.200378
28.954032	-77.571739	NaN	-18.595199	106.525771	NaN	47.549231
-51.533813	-104.670536	NaN	-220.455755	53.136723	NaN	168.921942
-73.899800	-165.994701	NaN	-224.418665	92.094901	NaN	150.518865
-4.266280	-143.278756	NaN	-56.514166	139.012476	NaN	52.247886
-11.423323	72.817332	NaN	49.370026	-84.240655	NaN	-60.793348
-35.498610	19.911099	NaN	53.454211	-55.409709	NaN	-88.952821
-1.210215	-255.944705	NaN	-260.348147	254.734490	NaN	259.137932
2.684277	59.976509	NaN	44.983178	-57.292232	NaN	-42.298901
-11.720388	-224.488288	NaN	-219.870422	212.767900	NaN	208.150033
-35.200198	-15.613512	NaN	-42.470005	-19.586686	NaN	7.269807
11.566883	-56.863176	NaN	-23.757137	68.430060	NaN	35.324020
9.074729	-10.302834	NaN	27.631657	19.377563	NaN	-18.556928
-10.973748	16.966293	NaN	32.415897	-27.940040	NaN	-43.389644
-109.602362	14.762441	NaN	17.953929	-124.364804	NaN	-127.556291
-4.892972	15.024220	NaN	-27.271738	-19.917192	NaN	22.378765
8.088391	54.261406	NaN	56.717499	-46.173014	NaN	-48.629108
-102.466259	-38.332675	NaN	-20.931228	-64.133585	NaN	-81.535032
24.429214	-38.368777	NaN	-13.997182	62.797990	NaN	38.426396
33.909557	47.781354	NaN	34.540338	-13.871797	NaN	-0.630781
13.280800	-87.122737	NaN	-100.213175	100.403537	NaN	113.493975
11.224639	33.597305	NaN	14.754732	-22.372666	NaN	-3.530093
11.474985	-34.887806	NaN	-46.990426	46.362791	NaN	58.465412
-149.085521	-81.058142	NaN	-192.713144	-68.027379	NaN	43.627623
-13.963786	62.653899	NaN	40.774660	-76.617685	NaN	-54.738446
-12.308506	-73.099574	NaN	-38.239837	60.791069	NaN	25.931332
-62.646832	-129.343919	NaN	-56.729029	66.697087	NaN	-5.917803
-77.969194	-3.661918	NaN	-5.981792	-74.307276	NaN	-71.987402
-48.871316	61.592236	NaN	52.680171	-110.463553	NaN	-101.551488
15.145560	39.456695	NaN	9.631090	-24.311136	NaN	5.514469
55.430633	-134.188383	NaN	-166.549774	189.619016	NaN	221.980408
31.780097	29.770616	NaN	44.129752	2.009481	NaN	-12.349655
-106.150241	-73.362363	NaN	-58.259139	-32.787878	NaN	-47.891101
-90.625928	18.160720	NaN	-112.974933	-108.786647	NaN	22.349005
12.795020	41.267205	NaN	30.624742	-28.472185	NaN	-17.829722
-37.471523	42.983100	NaN	9.847881	-80.454623	NaN	-47.319404
-23.117827	-124.064458	NaN	-108.568167	100.946631	NaN	85.450340
25.770735	15.504423	NaN	-9.679697	10.266312	NaN	35.450432
-41.800960	-91.238968	NaN	-56.990913	49.438008	NaN	15.189953
22.332926	-80.224731	NaN	-166.120006	102.557657	NaN	188.452932
-10.349209	-83.765106	NaN	-60.475885	73.415897	NaN	50.126676
-23.393684	3.275291	NaN	21.780284	-26.668975	NaN	-45.173968
6.867603	45.565872	NaN	30.835591	-38.698268	NaN	-23.967988
20.625665	-30.230731	NaN	-90.033722	50.856396	NaN	110.659387
13.231796	41.857815	NaN	20.187348	-28.626019	NaN	-6.955552
-19.313546	-85.439719	NaN	-26.026805	66.126173	NaN	6.713258
-28.414605	3.798620	NaN	31.045936	-32.213225	NaN	-59.460541
-39.268745	-19.935718	NaN	-61.004922	-19.333027	NaN	21.736177
-71.093632	43.949681	NaN	37.151331	-115.043313	NaN	-108.244962
-21.703356	41.942386	NaN	45.721707	-63.645742	NaN	-67.425063
-22.798585	-161.869703	NaN	-186.911517	139.071118	NaN	164.112932
41.263846	63.067985	NaN	40.945637	-21.804139	NaN	0.318210
16.694551	-3.459766	NaN	-12.560053	20.154317	NaN	29.254604
-95.780563	-7.711975	NaN	-7.498197	-88.068588	NaN	-88.282366
-42.677423	-109.277537	NaN	-48.114504	66.600115	NaN	5.437081
-12.423324	-43.089064	NaN	-34.781345	30.665740	NaN	22.358020
-72.199832	2.633243	NaN	-9.154228	-74.833075	NaN	-63.045604
-47.411815	-116.821051	NaN	-95.594429	69.409236	NaN	48.182614
-16.556494	62.737441	NaN	31.027922	-79.293936	NaN	-47.584416
-95.250758	-14.476101	NaN	-66.493103	-80.774658	NaN	-28.757655
-15.148309	6.280799	NaN	3.244625	-21.429108	NaN	-18.392935
27.597650	8.664613	NaN	-0.244274	18.933036	NaN	27.841924
4.918049	47.393905	NaN	76.823469	-42.475856	NaN	-71.905420
4.391624	-10.652847	NaN	0.639194	15.044470	NaN	3.752429
44.967710	12.845707	NaN	9.582352	32.122003	NaN	35.385358
-98.880369	23.917212	NaN	12.113825	-122.797582	NaN	-110.994194
-43.488077	-5.568041	NaN	-20.992905	-37.920036	NaN	-22.495172
7.185854	40.532599	NaN	6.733111	-33.346745	NaN	0.452743
-57.835372	63.321728	NaN	65.795926	-121.157100	NaN	-123.631298
19.424034	10.930521	NaN	-10.267375	8.493512	NaN	29.691409
17.795695	-34.238234	NaN	7.448647	52.033928	NaN	10.347047
-23.297847	-89.364608	NaN	-330.691351	66.066760	NaN	307.393504
3.550976	-3.267795	NaN	15.577852	6.818771	NaN	-12.026876
-63.951718	22.010026	NaN	12.844009	-85.961745	NaN	-76.795727
-38.677771	-289.215018	NaN	-237.217297	250.537247	NaN	198.539525
-93.722546	-74.925945	NaN	9.122406	-18.796601	NaN	-102.844952
3.682560	21.622854	NaN	10.412836	-17.940294	NaN	-6.730276
-9.775147	12.637127	NaN	-35.816712	-22.412274	NaN	26.041565
-3.342885	41.677967	NaN	42.880653	-45.020852	NaN	-46.223538
-1.958397	49.094454	NaN	-0.302453	-51.052851	NaN	-1.655944
-115.859123	17.775420	NaN	21.709670	-133.634543	NaN	-137.568793
-19.963564	-23.227890	NaN	27.864755	3.264326	NaN	-47.828319
-1.963548	-16.889402	NaN	-72.114241	14.925854	NaN	70.150692
-32.567355	12.463971	NaN	50.605955	-45.031325	NaN	-83.173309
-113.950121	-145.161853	NaN	-12.338866	31.211733	NaN	-101.611254
-32.477609	12.734342	NaN	-14.329622	-45.211952	NaN	-18.147988
-38.488675	-26.205530	NaN	-54.752930	-12.283145	NaN	16.264254
69.880946	11.123463	NaN	-53.275398	58.757484	NaN	123.156344
-8.604059	24.968512	NaN	12.152290	-33.572571	NaN	-20.756349
-74.440822	-60.019633	NaN	-92.186810	-14.421189	NaN	17.745988
-5.567558	-35.663437	NaN	-78.533599	30.095879	NaN	72.966041
4.453164	-73.706664	NaN	-30.258560	78.159828	NaN	34.711725
-25.311897	-6.741253	NaN	11.813492	-18.570644	NaN	-37.125390
-58.208642	-106.195959	NaN	-192.090631	47.987318	NaN	133.881990
-43.127370	51.791420	NaN	39.126198	-94.918790	NaN	-82.253567
-3.478762	14.215599	NaN	12.475666	-17.694361	NaN	-15.954428
-165.214942	31.370365	NaN	28.483597	-196.585307	NaN	-193.698539
-193.477727	-30.047343	NaN	-105.006322	-163.430384	NaN	-88.471405
-30.518152	12.472092	NaN	25.099902	-42.990244	NaN	-55.618054
-17.782908	-28.763796	NaN	-15.153386	10.980889	NaN	-2.629521
-49.202617	1.291844	NaN	-4.798350	-50.494461	NaN	-44.404266
12.047421	-27.714415	NaN	-278.820637	39.761836	NaN	290.868058
-18.396191	41.178068	NaN	57.314542	-59.574259	NaN	-75.710733
-73.522626	8.723882	NaN	-21.045263	-82.246508	NaN	-52.477363
-0.100853	-51.437577	NaN	-54.657879	51.336725	NaN	54.557026
-38.878247	57.393144	NaN	45.482051	-96.271391	NaN	-84.360298
-19.339313	70.353779	NaN	64.425467	-89.693092	NaN	-83.764779
23.399978	-32.762684	NaN	-42.362079	56.162662	NaN	65.762057
-84.619782	-23.694388	NaN	-7.745850	-60.925393	NaN	-76.873931
-11.358880	-115.233163	NaN	-243.809211	103.874283	NaN	232.450331
-38.995081	-113.993136	NaN	-226.723600	74.998055	NaN	187.728519
-53.869974	22.991903	NaN	0.277413	-76.861877	NaN	-54.147387
50.174217	-2.590921	NaN	-23.359453	52.765139	NaN	73.533670
47.986988	-95.207237	NaN	-89.436079	143.194225	NaN	137.423068
-9.923184	49.642661	NaN	50.239076	-59.565845	NaN	-60.162261
-77.142996	-73.260044	NaN	-166.794245	-3.882952	NaN	89.651249
-66.088387	-206.425138	NaN	-225.354857	140.336751	NaN	159.266470
-61.561970	46.911716	NaN	45.921582	-108.473686	NaN	-107.483552
-46.640584	33.588202	NaN	29.944675	-80.228786	NaN	-76.585259
48.050306	-0.188985	NaN	19.113975	48.239291	NaN	28.936331
-32.074047	-72.433050	NaN	-79.993556	40.359004	NaN	47.919509
-4.578879	-4.177231	NaN	-30.933248	-0.401648	NaN	26.354369
-2.923329	39.377832	NaN	35.517189	-42.301161	NaN	-38.440518
-16.202298	-27.982879	NaN	-84.811926	11.780581	NaN	68.609628
42.853963	54.246967	NaN	47.416886	-11.393004	NaN	-4.562923
-8.810756	20.243723	NaN	28.382779	-29.054479	NaN	-37.193535
-5.315018	65.989701	NaN	40.307651	-71.304719	NaN	-45.622669
-9.816864	-184.739209	NaN	-131.668963	174.922345	NaN	121.852099
-19.829863	-81.257430	NaN	-90.080311	61.427567	NaN	70.250448
-33.325558	27.997925	NaN	13.459456	-61.323483	NaN	-46.785015
-25.703118	-2.746945	NaN	-11.436068	-22.956173	NaN	-14.267050
-73.402971	-44.983732	NaN	25.058932	-28.419239	NaN	-98.461903
34.231129	54.531088	NaN	56.737052	-20.299959	NaN	-22.505924
13.406155	28.896526	NaN	0.202913	-15.490372	NaN	13.203242
-151.508319	-7.258533	NaN	-30.589538	-144.249787	NaN	-120.918782
-72.143616	-33.653549	NaN	-96.781750	-38.490067	NaN	24.638133
-129.845376	2.600653	NaN	3.302748	-132.446029	NaN	-133.148124
-29.267921	-29.983467	NaN	-20.711769	0.715546	NaN	-8.556152
-25.928786	3.410392	NaN	-2.368609	-29.339178	NaN	-23.560177
-16.361678	58.360324	NaN	41.854991	-74.722002	NaN	-58.216669
19.223240	47.130109	NaN	-34.694635	-27.906869	NaN	53.917875
-39.250527	-94.465831	NaN	-121.212119	55.215305	NaN	81.961593
9.488329	57.341999	NaN	12.691375	-47.853670	NaN	-3.203046
-26.525186	-66.962549	NaN	-106.102917	40.437362	NaN	79.577731
-107.314130	-329.464226	NaN	-219.175289	222.150096	NaN	111.861159
-32.712286	-18.840534	NaN	-18.718215	-13.871753	NaN	-13.994072
-32.234962	36.602708	NaN	-8.968074	-68.837670	NaN	-23.266887
-18.848203	43.160353	NaN	54.405729	-62.008556	NaN	-73.253932
-57.699700	-24.133287	NaN	-49.929102	-33.566412	NaN	-7.770597
4.277252	-87.230351	NaN	-72.327354	91.507603	NaN	76.604606
-9.160511	-59.069622	NaN	-42.793383	49.909112	NaN	33.632872
-84.327300	5.507029	NaN	12.274322	-89.834329	NaN	-96.601622
-75.363627	-168.551502	NaN	-103.679194	93.187876	NaN	28.315567
-29.167800	36.902308	NaN	-2.707175	-66.070108	NaN	-26.460626
-48.126808	14.662622	NaN	4.059123	-62.789429	NaN	-52.185930
-24.374005	43.301009	NaN	-47.344158	-67.675013	NaN	22.970153
-214.111034	-28.497906	NaN	-25.754309	-185.613128	NaN	-188.356725
-16.119661	-45.440176	NaN	-101.696039	29.320514	NaN	85.576378
-141.804418	3.670464	NaN	-14.871641	-145.474882	NaN	-126.932777
-49.566548	33.070520	NaN	29.067662	-82.637068	NaN	-78.634210
-99.286462	4.106354	NaN	5.444752	-103.392816	NaN	-104.731214
-68.265064	48.475740	NaN	50.568941	-116.740804	NaN	-118.834005
-134.242736	11.793302	NaN	-66.007888	-146.036038	NaN	-68.234848
7.910485	22.978533	NaN	10.696274	-15.068047	NaN	-2.785788
4.302606	16.424956	NaN	-70.601440	-12.122351	NaN	74.904045
-9.627582	18.818181	NaN	35.951997	-28.445763	NaN	-45.579579
-130.071020	35.591854	NaN	19.803069	-165.662874	NaN	-149.874089
-104.153897	22.254562	NaN	-2.078308	-126.408458	NaN	-102.075588
-116.481976	33.500853	NaN	4.188358	-149.982829	NaN	-120.670334
-87.609522	-16.940608	NaN	-92.681862	-70.668914	NaN	5.072340
0.951739	-107.766377	NaN	-85.460118	108.718116	NaN	86.411857
-1.254085	-26.015221	NaN	-62.450477	24.761135	NaN	61.196392
-48.776287	-126.293764	NaN	-82.376118	77.517477	NaN	33.599830
-6.705391	55.995537	NaN	14.501289	-62.700928	NaN	-21.206680
-73.557066	16.018414	NaN	-1.362823	-89.575480	NaN	-72.194243
15.302557	-53.479989	NaN	-29.728963	68.782546	NaN	45.031519
-70.672925	-1.579969	NaN	-7.674660	-69.092957	NaN	-62.998265
-55.964497	-12.379594	NaN	-56.653697	-43.584903	NaN	0.689200
37.749101	57.719283	NaN	26.432793	-19.970182	NaN	11.316308
-9.557677	24.315078	NaN	0.300438	-33.872756	NaN	-9.858115
-57.369547	-244.899125	NaN	-171.320408	187.529578	NaN	113.950861
-57.100232	-78.081766	NaN	-80.388558	20.981534	NaN	23.288327
22.936857	65.085111	NaN	48.001146	-42.148254	NaN	-25.064289
-57.162203	11.279503	NaN	-49.098716	-68.441707	NaN	-8.063488
10.784767	33.382964	NaN	43.330782	-22.598197	NaN	-32.546015
-1.372548	11.975012	NaN	-7.678622	-13.347560	NaN	6.306074
-16.056455	-83.652619	NaN	-45.402422	67.596164	NaN	29.345967
0.234192	14.472403	NaN	37.571016	-14.238210	NaN	-37.336823
13.365794	18.634591	NaN	3.212703	-5.268797	NaN	10.153090
-19.986135	6.776866	NaN	-15.123387	-26.763002	NaN	-4.862748
-93.637844	36.133007	NaN	29.101451	-129.770851	NaN	-122.739295
24.023557	-38.244760	NaN	-19.790937	62.268318	NaN	43.814494
6.196039	42.138300	NaN	7.430778	-35.942261	NaN	-1.234739
-23.501804	45.355855	NaN	28.107085	-68.857659	NaN	-51.608889
38.874740	-25.781065	NaN	-87.869778	64.655805	NaN	126.744518
0.609486	-127.164176	NaN	-85.476778	127.773662	NaN	86.086264
-99.600373	-57.501020	NaN	-70.950880	-42.099353	NaN	-28.649493
31.877138	-4.419540	NaN	-16.149061	36.296678	NaN	48.026198
23.167334	-12.186399	NaN	18.449448	35.353733	NaN	4.717885
-103.265646	23.988511	NaN	27.518137	-127.254157	NaN	-130.783783
-71.737183	-43.856406	NaN	-66.515084	-27.880776	NaN	-5.222099
12.388559	-159.343447	NaN	-98.392527	171.732007	NaN	110.781087
9.899198	29.941051	NaN	-5.748607	-20.041852	NaN	15.647805
25.533968	-48.706412	NaN	-58.305848	74.240380	NaN	83.839816
-12.567106	-69.391467	NaN	-151.445208	56.824361	NaN	138.878102
-76.503926	-26.513553	NaN	-2.633726	-49.990373	NaN	-73.870200
-25.890662	-7.875072	NaN	24.264500	-18.015590	NaN	-50.155162
-3.584565	10.436755	NaN	20.955682	-14.021320	NaN	-24.540247
38.888008	-78.508095	NaN	-166.709766	117.396103	NaN	205.597773
-76.417640	-17.149357	NaN	-44.916523	-59.268282	NaN	-31.501116
19.296313	-41.960183	NaN	-8.118000	61.256497	NaN	27.414314
-70.715249	-42.987295	NaN	-14.357048	-27.727954	NaN	-56.358201
-218.665924	-45.252301	NaN	-80.749973	-173.413623	NaN	-137.915951
-70.317754	-110.172857	NaN	-54.775878	39.855102	NaN	-15.541877
-35.816953	-14.237692	NaN	-2.031158	-21.579262	NaN	-33.785796
-3.444833	-208.874391	NaN	-161.879894	205.429558	NaN	158.435061
-28.091762	5.442545	NaN	-26.600769	-33.534307	NaN	-1.490993
-17.567012	52.770337	NaN	41.483386	-70.337349	NaN	-59.050397
-29.063143	-63.994983	NaN	-42.467553	34.931840	NaN	13.404410
-20.198237	24.606874	NaN	37.067351	-44.805111	NaN	-57.265587
-38.727542	22.312427	NaN	21.383117	-61.039969	NaN	-60.110658
10.501649	-49.879048	NaN	-123.117288	60.380697	NaN	133.618936
-39.766895	-40.837703	NaN	-198.663776	1.070807	NaN	158.896881
-41.899045	71.040781	NaN	38.965470	-112.939826	NaN	-80.864515
-17.273899	-93.649153	NaN	-136.345678	76.375254	NaN	119.071778
-120.400995	-143.403936	NaN	-34.737795	23.002941	NaN	-85.663200
5.073296	15.215426	NaN	-50.295194	-10.142130	NaN	55.368490
-25.459571	-28.548283	NaN	10.118087	3.088712	NaN	-35.577658
-5.529913	16.192521	NaN	16.828410	-21.722434	NaN	-22.358323
-109.167959	-12.832162	NaN	-49.501480	-96.335797	NaN	-59.666479
-113.011229	14.476637	NaN	-48.201034	-127.487866	NaN	-64.810195
-6.184649	46.838732	NaN	35.285748	-53.023381	NaN	-41.470397
16.497957	48.387244	NaN	-10.666287	-31.889287	NaN	27.164244
12.393274	-42.375884	NaN	-106.796475	54.769157	NaN	119.189748
-83.530302	-10.047817	NaN	-28.479280	-73.482485	NaN	-55.051022
-77.199834	19.645827	NaN	1.369486	-96.845660	NaN	-78.569319
15.399832	-59.814718	NaN	-27.979592	75.214549	NaN	43.379423
-15.968647	43.941052	NaN	19.944507	-59.909699	NaN	-35.913154
-10.061760	-204.243264	NaN	-175.946812	194.181504	NaN	165.885052
28.983581	-63.871334	NaN	-26.442350	92.854915	NaN	55.425931
8.945573	-140.385879	NaN	-138.332472	149.331452	NaN	147.278045
26.205414	14.491943	NaN	-4.248878	11.713471	NaN	30.454292
-59.194042	-77.299855	NaN	-74.198066	18.105813	NaN	15.004024
-62.666133	37.793495	NaN	45.424858	-100.459628	NaN	-108.090991
13.059728	-385.951022	NaN	-307.354912	399.010751	NaN	320.414641
-68.399855	-409.229900	NaN	-315.481055	340.830044	NaN	247.081199
-24.371749	-198.290655	NaN	-448.677493	173.918906	NaN	424.305744
17.252926	-10.884485	NaN	-13.262529	28.137412	NaN	30.515455
-2.448254	-49.579303	NaN	-69.580104	47.131049	NaN	67.131851
-18.770812	68.477211	NaN	40.374582	-87.248023	NaN	-59.145394
12.987362	-118.138435	NaN	-87.647398	131.125797	NaN	100.634760
-130.813366	-149.094934	NaN	-144.911445	18.281569	NaN	14.098079
-73.670279	68.996117	NaN	64.574580	-142.666396	NaN	-138.244859
44.942420	-58.590043	NaN	-12.839712	103.532463	NaN	57.782131
11.696661	-20.590445	NaN	-104.058501	32.287106	NaN	115.755162
51.536746	71.830532	NaN	59.317781	-20.293786	NaN	-7.781036
4.139848	79.675036	NaN	49.569334	-75.535187	NaN	-45.429486
4.793464	58.223338	NaN	52.180464	-53.429873	NaN	-47.387000
8.093761	56.549896	NaN	19.880514	-48.456135	NaN	-11.786753
-93.174501	34.926779	NaN	-23.661802	-128.101280	NaN	-69.512699
14.293007	59.545081	NaN	62.148619	-45.252074	NaN	-47.855612
-48.885510	-0.891781	NaN	-73.293406	-47.993728	NaN	24.407896
9.041571	25.356338	NaN	21.769647	-16.314767	NaN	-12.728076
-49.025067	19.797022	NaN	36.460185	-68.822089	NaN	-85.485252
-0.079421	25.764489	NaN	34.406820	-25.843910	NaN	-34.486241
-43.888517	15.811596	NaN	-42.731565	-59.700113	NaN	-1.156952
-86.154891	42.473897	NaN	22.878219	-128.628787	NaN	-109.033110
-23.052368	-51.345982	NaN	-44.476686	28.293613	NaN	21.424318
-125.492474	-16.986254	NaN	-85.474616	-108.506219	NaN	-40.017857
-59.461041	-82.555970	NaN	-37.793346	23.094929	NaN	-21.667695
-109.015760	46.856136	NaN	27.988817	-155.871896	NaN	-137.004577
13.635428	-103.684636	NaN	-56.854803	117.320064	NaN	70.490231
-24.352948	-185.431275	NaN	-171.119811	161.078327	NaN	146.766863
-16.875905	-74.714393	NaN	-81.702116	57.838488	NaN	64.826211
-10.021797	30.410536	NaN	-41.732839	-40.432333	NaN	31.711041
-51.622112	-26.117273	NaN	-16.551812	-25.504839	NaN	-35.070300
12.420846	-338.344099	NaN	-320.199104	350.764945	NaN	332.619950
-44.592212	-52.996132	NaN	-71.050537	8.403920	NaN	26.458325
-15.075463	-42.343288	NaN	-104.292292	27.267825	NaN	89.216829
-113.848003	-93.616092	NaN	-26.519231	-20.231911	NaN	-87.328772
-6.503227	15.207314	NaN	-32.853016	-21.710541	NaN	26.349789
59.916716	-139.765879	NaN	-85.766455	199.682595	NaN	145.683172
-2.429737	26.669618	NaN	-27.947413	-29.099355	NaN	25.517675
14.124084	24.855868	NaN	40.570858	-10.731784	NaN	-26.446773
-21.494416	-63.367613	NaN	-109.547473	41.873196	NaN	88.053056
-53.126093	-98.911715	NaN	-125.851898	45.785622	NaN	72.725804
-139.156424	-31.551237	NaN	29.528780	-107.605187	NaN	-168.685204
19.394065	24.757324	NaN	1.215973	-5.363258	NaN	18.178093
-68.441421	-40.991143	NaN	-3.008942	-27.450279	NaN	-65.432479
-100.415620	-14.325421	NaN	-47.386950	-86.090198	NaN	-53.028670
-105.104187	-204.873481	NaN	-320.469862	99.769294	NaN	215.365675
28.413889	27.286790	NaN	25.747347	1.127099	NaN	2.666541
-66.711956	18.919007	NaN	-27.756685	-85.630963	NaN	-38.955272
29.310645	42.023615	NaN	-21.284884	-12.712970	NaN	50.595529
-110.609117	-188.020499	NaN	-169.843657	77.411381	NaN	59.234540
-28.919746	40.059507	NaN	40.691483	-68.979253	NaN	-69.611229
12.918272	54.907022	NaN	48.223037	-41.988751	NaN	-35.304765
-101.717490	-29.886431	NaN	-23.682041	-71.831059	NaN	-78.035449
13.385032	-8.589569	NaN	-45.000231	21.974601	NaN	58.385264
7.862732	36.341619	NaN	-20.014756	-28.478887	NaN	27.877488
-68.559229	-45.672080	NaN	-12.888189	-22.887148	NaN	-55.671040
-64.136824	58.002654	NaN	31.185375	-122.139479	NaN	-95.322199
-52.595977	-6.011875	NaN	27.666047	-46.584101	NaN	-80.262024
-74.786530	-94.809020	NaN	-78.181513	20.022489	NaN	3.394983
-19.997321	44.425425	NaN	39.715082	-64.422745	NaN	-59.712403
21.790919	2.840481	NaN	-7.645633	18.950438	NaN	29.436552
33.535229	-69.697547	NaN	-195.942196	103.232776	NaN	229.477425
-38.647536	-63.431268	NaN	-128.265325	24.783732	NaN	89.617789
-81.303754	-25.501952	NaN	-35.032579	-55.801801	NaN	-46.271175
-70.289482	60.823885	NaN	69.227224	-131.113366	NaN	-139.516706
-44.061922	-59.359228	NaN	-32.000773	15.297306	NaN	-12.061149
-9.623160	4.097261	NaN	-46.104986	-13.720422	NaN	36.481826
17.409995	-12.625961	NaN	-26.255038	30.035957	NaN	43.665034
-17.284866	30.256047	NaN	26.865441	-47.540913	NaN	-44.150306
-18.260383	28.571787	NaN	-48.091151	-46.832170	NaN	29.830768
39.162112	-28.074609	NaN	-23.045250	67.236721	NaN	62.207362
-26.639016	55.116042	NaN	36.827338	-81.755058	NaN	-63.466354
14.748973	58.469773	NaN	54.536071	-43.720800	NaN	-39.787098
50.974339	72.932342	NaN	52.930061	-21.958003	NaN	-1.955721
-4.228180	20.810562	NaN	3.808168	-25.038741	NaN	-8.036347
19.210446	30.007277	NaN	-17.877125	-10.796831	NaN	37.087570
-65.716661	27.253167	NaN	28.573845	-92.969828	NaN	-94.290506
-20.303800	37.364912	NaN	49.301626	-57.668712	NaN	-69.605426
-51.917399	3.415332	NaN	-15.047618	-55.332731	NaN	-36.869781
-62.296443	-120.579163	NaN	-149.528975	58.282719	NaN	87.232531
-33.127351	-242.780146	NaN	-307.192673	209.652795	NaN	274.065322
-98.492534	-47.229198	NaN	-57.817735	-51.263336	NaN	-40.674799
-7.502668	30.200845	NaN	-71.962669	-37.703512	NaN	64.460001
-18.084787	-63.820265	NaN	-75.277935	45.735478	NaN	57.193148
-73.297030	-75.129133	NaN	-147.918427	1.832103	NaN	74.621396
-46.842332	-47.107052	NaN	-5.066161	0.264719	NaN	-41.776171
-3.122389	59.305526	NaN	29.815987	-62.427915	NaN	-32.938375
34.035297	56.141901	NaN	53.749430	-22.106604	NaN	-19.714134
-61.872931	34.853572	NaN	41.992033	-96.726503	NaN	-103.864964
-47.523971	-23.242203	NaN	-2.942517	-24.281768	NaN	-44.581454
31.802964	-35.757538	NaN	-29.942396	67.560502	NaN	61.745360
4.708687	-170.525656	NaN	-101.523106	175.234344	NaN	106.231794
-34.025937	-17.121188	NaN	-64.956742	-16.904749	NaN	30.930805
-131.032907	-8.534200	NaN	-66.190200	-122.498707	NaN	-64.842707
40.645735	-72.999901	NaN	-9.289230	113.645635	NaN	49.934965
-2.556490	40.176641	NaN	15.367909	-42.733130	NaN	-17.924399
-20.851375	-49.810334	NaN	-53.572094	28.958959	NaN	32.720719
23.395135	-35.494801	NaN	23.141205	58.889936	NaN	0.253930
23.268185	-36.564317	NaN	-1.694032	59.832502	NaN	24.962217
-5.839270	38.398444	NaN	19.092900	-44.237713	NaN	-24.932170
-1.180433	28.947026	NaN	56.897698	-30.127459	NaN	-58.078132
-95.179881	26.476431	NaN	50.095552	-121.656312	NaN	-145.275433
-66.092232	-99.052768	NaN	-61.921310	32.960537	NaN	-4.170922
36.482403	9.514942	NaN	18.422353	26.967462	NaN	18.060050
-10.318042	-148.082895	NaN	-66.291530	137.764852	NaN	55.973488
-0.319659	-10.480087	NaN	3.400404	10.160428	NaN	-3.720063
-10.544494	43.926619	NaN	48.904443	-54.471113	NaN	-59.448937
10.090807	-103.701607	NaN	-248.736946	113.792413	NaN	258.827753
-38.040686	-4.870448	NaN	-73.888400	-33.170238	NaN	35.847714
-28.777740	-1.514189	NaN	-27.104375	-27.263551	NaN	-1.673365
-46.829160	-2.498197	NaN	-56.431309	-44.330963	NaN	9.602148
4.769380	31.368678	NaN	40.797337	-26.599298	NaN	-36.027957
-65.668035	17.611004	NaN	20.106401	-83.279039	NaN	-85.774435
-56.254114	-57.272950	NaN	-113.363632	1.018837	NaN	57.109518
44.635865	26.211661	NaN	17.357365	18.424204	NaN	27.278500
-43.718809	-151.437395	NaN	3.529680	107.718586	NaN	-47.248489
-41.606329	-45.934133	NaN	-98.667842	4.327804	NaN	57.061513
-47.796203	-20.673768	NaN	15.527241	-27.122436	NaN	-63.323444
-51.792423	-55.185965	NaN	-41.214981	3.393541	NaN	-10.577442
9.838374	-20.270212	NaN	-25.133658	30.108586	NaN	34.972033
-12.564912	55.802329	NaN	69.234437	-68.367241	NaN	-81.799349
-13.850951	-18.126305	NaN	-59.772964	4.275353	NaN	45.922013
-31.610448	-57.586212	NaN	-63.280088	25.975764	NaN	31.669640
8.058588	52.498389	NaN	60.690261	-44.439800	NaN	-52.631672
-1.354803	15.102868	NaN	24.868600	-16.457671	NaN	-26.223403
40.375987	0.449272	NaN	-6.669946	39.926715	NaN	47.045933
-25.442002	-135.891253	NaN	-37.044053	110.449251	NaN	11.602051
-4.205675	13.706349	NaN	27.580967	-17.912023	NaN	-31.786642
12.930027	-33.160629	NaN	-95.418612	46.090655	NaN	108.348639
-14.537560	-210.190956	NaN	-130.136024	195.653396	NaN	115.598464
-45.953436	-65.881821	NaN	-42.839196	19.928386	NaN	-3.114240
-26.614916	57.067145	NaN	49.342924	-83.682061	NaN	-75.957841
34.501182	13.721949	NaN	-51.562274	20.779233	NaN	86.063456
-40.038557	-24.186954	NaN	-93.984917	-15.851604	NaN	53.946360
7.632965	-7.236084	NaN	-13.037800	14.869049	NaN	20.670765
-29.586313	28.545912	NaN	-4.449261	-58.132225	NaN	-25.137053
-153.576963	-176.970139	NaN	-265.998187	23.393176	NaN	112.421224
6.410641	-30.685966	NaN	-50.806773	37.096606	NaN	57.217414
13.463074	28.755945	NaN	-18.590967	-15.292871	NaN	32.054041
14.945738	18.973339	NaN	15.589292	-4.027601	NaN	-0.643554
-63.536447	-178.197151	NaN	-98.657670	114.660704	NaN	35.121224
-96.646797	28.008630	NaN	14.424191	-124.655428	NaN	-111.070989
-15.436264	-62.659587	NaN	-95.286588	47.223323	NaN	79.850324
-2.582130	-4.255590	NaN	-15.566929	1.673460	NaN	12.984799
-33.014108	29.314569	NaN	32.210084	-62.328677	NaN	-65.224192
-21.969959	38.214591	NaN	50.460819	-60.184550	NaN	-72.430778
26.754935	-16.923696	NaN	-12.343676	43.678631	NaN	39.098611
51.413975	35.080938	NaN	1.082434	16.333037	NaN	50.331541
-39.387461	53.735161	NaN	51.976537	-93.122622	NaN	-91.363998
4.372892	65.023670	NaN	40.311387	-60.650777	NaN	-35.938494
-130.862652	-111.215604	NaN	-125.293861	-19.647048	NaN	-5.568791
-91.073438	16.521098	NaN	-10.777806	-107.594536	NaN	-80.295632
40.842408	-75.937472	NaN	-53.179387	116.779880	NaN	94.021795
-1.477556	33.131516	NaN	13.905440	-34.609071	NaN	-15.382996
-65.717817	-137.924230	NaN	-32.070560	72.206413	NaN	-33.647256
5.537272	53.358468	NaN	9.490794	-47.821195	NaN	-3.953522
-93.284950	-54.504269	NaN	-57.624319	-38.780681	NaN	-35.660631
29.761544	55.339002	NaN	58.358264	-25.577458	NaN	-28.596720
15.561979	0.251201	NaN	-87.728554	15.310778	NaN	103.290533
17.396273	42.197495	NaN	33.207941	-24.801223	NaN	-15.811668
17.939935	-50.393920	NaN	13.750244	68.333854	NaN	4.189691
17.697020	10.120185	NaN	48.687476	7.576835	NaN	-30.990457
23.331213	56.210184	NaN	-32.409214	-32.878970	NaN	55.740427
2.189376	-123.182789	NaN	-72.405412	125.372165	NaN	74.594788
-29.482255	-89.959099	NaN	-53.213564	60.476844	NaN	23.731309
16.593657	-58.335630	NaN	-129.095773	74.929287	NaN	145.689430
-23.028857	41.409242	NaN	14.465377	-64.438100	NaN	-37.494235
-33.107408	-172.716123	NaN	-202.265863	139.608715	NaN	169.158455
-9.038387	-25.637770	NaN	31.069491	16.599382	NaN	-40.107879
50.196954	-73.627270	NaN	-46.705898	123.824224	NaN	96.902852
-3.022299	3.448858	NaN	-10.264173	-6.471157	NaN	7.241873
-15.790947	-24.327659	NaN	-50.357617	8.536712	NaN	34.566670
-28.529432	-165.016680	NaN	-97.689321	136.487248	NaN	69.159889
-149.482633	2.625402	NaN	6.939447	-152.108035	NaN	-156.422080
-1.059713	-110.411838	NaN	-51.873406	109.352125	NaN	50.813692
-23.745296	-93.793602	NaN	-166.674124	70.048306	NaN	142.928828
-69.514145	52.027569	NaN	41.529649	-121.541714	NaN	-111.043794
6.119869	23.388460	NaN	24.210352	-17.268591	NaN	-18.090483
8.215140	37.010782	NaN	23.724424	-28.795642	NaN	-15.509285
-76.138935	37.178269	NaN	-17.866002	-113.317204	NaN	-58.272933
-9.976696	47.040093	NaN	-2.280145	-57.016789	NaN	-7.696551
36.842614	-47.170326	NaN	-10.142584	84.012940	NaN	46.985199
-45.537052	-1.192209	NaN	36.084706	-44.344842	NaN	-81.621757
-49.100009	-58.506577	NaN	-88.671556	9.406568	NaN	39.571547
-90.745558	-59.946011	NaN	15.793259	-30.799548	NaN	-106.538817
-54.795593	29.030654	NaN	24.848355	-83.826247	NaN	-79.643947
22.961871	-31.280113	NaN	-38.798972	54.241985	NaN	61.760843
-128.493047	23.396754	NaN	32.756344	-151.889801	NaN	-161.249391
22.161845	16.928748	NaN	19.246708	5.233097	NaN	2.915137
-71.827437	-82.214729	NaN	-129.485442	10.387293	NaN	57.658006
4.134961	63.988532	NaN	53.805255	-59.853570	NaN	-49.670293
-50.437659	-48.554319	NaN	2.298109	-1.883340	NaN	-52.735768
-97.950649	76.545574	NaN	65.290741	-174.496223	NaN	-163.241390
-50.710641	14.989954	NaN	-14.754989	-65.700595	NaN	-35.955652
-8.224510	36.187434	NaN	-1.952235	-44.411945	NaN	-6.272276
13.915927	-70.782625	NaN	-58.388312	84.698552	NaN	72.304239
-109.113143	24.607061	NaN	1.230113	-133.720204	NaN	-110.343257
-63.013544	49.776450	NaN	25.051236	-112.789994	NaN	-88.064780
-27.640013	64.602127	NaN	75.991915	-92.242139	NaN	-103.631927
-0.350964	36.094119	NaN	10.210321	-36.445083	NaN	-10.561285
15.355673	-11.191030	NaN	-78.683832	26.546704	NaN	94.039505
21.394247	14.735327	NaN	-15.334735	6.658920	NaN	36.728982
-59.091716	-15.218807	NaN	24.847162	-43.872909	NaN	-83.938878
4.972707	-27.158312	NaN	-33.290783	32.131019	NaN	38.263490
-73.940655	49.272206	NaN	24.635488	-123.212861	NaN	-98.576143
20.466485	-7.218208	NaN	-122.833298	27.684693	NaN	143.299783
6.768870	-31.029402	NaN	-94.600440	37.798272	NaN	101.369311
0.293121	37.173231	NaN	5.622841	-36.880110	NaN	-5.329720
-7.539303	-19.041228	NaN	-24.692241	11.501925	NaN	17.152937
-51.633980	-244.099621	NaN	-278.556385	192.465642	NaN	226.922405
16.720646	20.123223	NaN	4.042874	-3.402576	NaN	12.677772
-1.888199	-133.419316	NaN	-119.455425	131.531116	NaN	117.567225
-69.976939	-2.283979	NaN	-19.660728	-67.692960	NaN	-50.316211
19.403310	71.313747	NaN	69.263949	-51.910437	NaN	-49.860639
1.370662	-3.163279	NaN	-94.614770	4.533941	NaN	95.985431
17.854405	17.602440	NaN	15.234151	0.251965	NaN	2.620254
39.558494	21.318643	NaN	20.683212	18.239850	NaN	18.875282
-44.307656	-76.836407	NaN	-53.248323	32.528751	NaN	8.940666
56.779774	-16.593344	NaN	-39.019735	73.373118	NaN	95.799510
24.230768	30.735376	NaN	-9.832208	-6.504608	NaN	34.062976
-12.694988	36.848764	NaN	-25.817543	-49.543752	NaN	13.122555
-93.734413	-33.905142	NaN	-17.807556	-59.829271	NaN	-75.926857
30.974302	-9.513028	NaN	-25.075127	40.487330	NaN	56.049429
-1.197736	49.235863	NaN	20.300423	-50.433599	NaN	-21.498158
-124.549350	52.371100	NaN	58.196320	-176.920450	NaN	-182.745669
14.393439	-154.279323	NaN	-199.012520	168.672762	NaN	213.405959
-51.340726	-148.171301	NaN	-95.695039	96.830575	NaN	44.354312
