# Supplementary material for: Combined Influences of Model Choice, Data Quality, and Data Quantity When Estimating Population Trends
Source: PLoS One. 2015 Jul 15;10(7):e0132255. doi: 10.1371/journal.pone.0132255 (PMC4503393; doi:10.1371/journal.pone.0132255)
Supplement: S1 Dataset — Files are organized by model type and by the input lambda value. (ZIP) [file pone.0132255.s002.zip › Snail/sims_lambda_1_025/simulationOutput_1.025_0_0.1_0_50.xls]

Percent_Decline_True	Median_Percent_Decline_Matrix	Median_Percent_Decline_Matrix_stable	Median_Percent_Decline_Scalar	Difference_True_Matrix	Difference_True_Matrix_Stable	Difference_True_Scalar
-21.170002	-12.497685	NaN	-13.614971	-8.672318	NaN	-7.555031
-15.124223	-42.449770	NaN	-40.816042	27.325546	NaN	25.691819
-14.521862	-17.965163	NaN	-18.828425	3.443301	NaN	4.306562
-19.259312	-24.988246	NaN	-26.061911	5.728934	NaN	6.802599
-13.430374	-32.047990	NaN	-35.342337	18.617615	NaN	21.911962
-35.541358	-27.207716	NaN	-24.281461	-8.333643	NaN	-11.259898
-21.453691	-33.782782	NaN	-33.405998	12.329091	NaN	11.952308
-22.140621	-29.561712	NaN	-31.569794	7.421091	NaN	9.429173
-58.418675	-18.180039	NaN	-20.043363	-40.238636	NaN	-38.375312
-20.924398	-26.352164	NaN	-22.324673	5.427766	NaN	1.400275
-2.299451	-18.110074	NaN	-18.666780	15.810623	NaN	16.367329
-24.890987	-33.184244	NaN	-31.498569	8.293257	NaN	6.607582
-27.199290	-20.791190	NaN	-20.230905	-6.408099	NaN	-6.968385
-22.889619	-31.990585	NaN	-28.697892	9.100965	NaN	5.808273
-39.595406	-34.924786	NaN	-34.843537	-4.670620	NaN	-4.751869
-40.868879	-30.541734	NaN	-29.410661	-10.327145	NaN	-11.458218
-19.692109	-33.248233	NaN	-33.226153	13.556123	NaN	13.534044
-32.259983	-26.536591	NaN	-25.977458	-5.723392	NaN	-6.282525
-20.050692	-44.542732	NaN	-42.873279	24.492040	NaN	22.822587
-37.719214	-23.010787	NaN	-22.367214	-14.708427	NaN	-15.352000
-20.907972	-29.494981	NaN	-29.798742	8.587009	NaN	8.890770
-8.062934	-39.261234	NaN	-36.415013	31.198300	NaN	28.352079
-18.982415	-38.121016	NaN	-37.731756	19.138601	NaN	18.749340
-31.190502	-38.791863	NaN	-38.987059	7.601362	NaN	7.796557
-52.477262	-24.524778	NaN	-26.339421	-27.952484	NaN	-26.137842
-36.857331	-29.497809	NaN	-28.527526	-7.359522	NaN	-8.329805
-1.540765	-30.259104	NaN	-28.068485	28.718339	NaN	26.527720
-22.037691	-38.109843	NaN	-36.646479	16.072152	NaN	14.608788
-22.590638	-37.063540	NaN	-37.575437	14.472902	NaN	14.984799
-40.778475	-18.359188	NaN	-20.242373	-22.419288	NaN	-20.536102
-25.220285	-37.188789	NaN	-36.126216	11.968504	NaN	10.905931
-35.703489	-8.781113	NaN	-10.360795	-26.922376	NaN	-25.342694
-14.467900	-21.390236	NaN	-20.618787	6.922336	NaN	6.150887
-26.778338	-23.950549	NaN	-23.745766	-2.827788	NaN	-3.032572
-14.086833	-35.376944	NaN	-33.327329	21.290111	NaN	19.240496
-32.175591	-30.640058	NaN	-32.542821	-1.535533	NaN	0.367230
-34.477130	-34.302010	NaN	-31.530618	-0.175120	NaN	-2.946511
-52.263001	-26.032164	NaN	-24.033999	-26.230837	NaN	-28.229002
-37.530315	-21.447053	NaN	-22.084685	-16.083262	NaN	-15.445630
-19.708680	-30.582263	NaN	-27.256065	10.873583	NaN	7.547385
-21.061301	-28.546906	NaN	-27.563263	7.485605	NaN	6.501962
-36.796250	-19.686974	NaN	-20.527767	-17.109275	NaN	-16.268483
-3.320510	-42.531777	NaN	-39.722703	39.211268	NaN	36.402193
-25.267712	-22.369589	NaN	-24.584675	-2.898123	NaN	-0.683037
-39.945778	-31.323950	NaN	-28.442594	-8.621828	NaN	-11.503184
-9.027075	-38.585279	NaN	-40.054783	29.558203	NaN	31.027708
-32.472500	-28.355326	NaN	-28.956932	-4.117174	NaN	-3.515568
-21.390762	-19.529084	NaN	-20.906743	-1.861677	NaN	-0.484019
-16.119340	-20.300376	NaN	-20.796919	4.181036	NaN	4.677579
-1.279566	-24.549822	NaN	-22.926320	23.270257	NaN	21.646755
-16.507133	-27.574078	NaN	-25.882065	11.066945	NaN	9.374932
-24.592512	-18.257882	NaN	-18.256583	-6.334630	NaN	-6.335928
-18.485276	-22.073946	NaN	-21.516364	3.588670	NaN	3.031088
3.769610	-23.701684	NaN	-24.059429	27.471293	NaN	27.829039
-28.986303	-29.479316	NaN	-30.453206	0.493013	NaN	1.466903
-19.324428	-36.050355	NaN	-32.838787	16.725928	NaN	13.514359
-26.984342	-19.123082	NaN	-19.667537	-7.861260	NaN	-7.316806
-29.008488	-28.719700	NaN	-26.363071	-0.288788	NaN	-2.645417
-32.892004	-20.022844	NaN	-19.872606	-12.869160	NaN	-13.019397
-42.475479	-21.038615	NaN	-19.988564	-21.436864	NaN	-22.486916
-17.423519	-32.631953	NaN	-33.713974	15.208434	NaN	16.290455
-5.357606	-24.470599	NaN	-26.329774	19.112993	NaN	20.972168
-15.202875	-19.319504	NaN	-20.261522	4.116629	NaN	5.058647
-20.198091	-26.841398	NaN	-28.415863	6.643307	NaN	8.217772
-26.697781	-25.107175	NaN	-25.290302	-1.590607	NaN	-1.407479
-11.842452	-27.172900	NaN	-30.411112	15.330448	NaN	18.568660
-24.937900	-26.589364	NaN	-25.774586	1.651464	NaN	0.836685
-30.933447	-30.124880	NaN	-27.750014	-0.808567	NaN	-3.183433
-62.851975	-33.051749	NaN	-31.520086	-29.800226	NaN	-31.331889
-17.808170	-28.748034	NaN	-31.686081	10.939864	NaN	13.877911
-29.296336	-21.392869	NaN	-25.038195	-7.903466	NaN	-4.258141
-14.447584	-23.019063	NaN	-22.380587	8.571479	NaN	7.933003
-32.575480	-29.839791	NaN	-30.772298	-2.735689	NaN	-1.803182
-5.409174	-34.528456	NaN	-35.527057	29.119282	NaN	30.117883
-19.531261	-35.464063	NaN	-37.522475	15.932801	NaN	17.991214
-34.274059	-26.219228	NaN	-27.356706	-8.054831	NaN	-6.917353
-21.570216	-18.902945	NaN	-21.155883	-2.667271	NaN	-0.414333
-36.795539	-29.137020	NaN	-25.611659	-7.658519	NaN	-11.183881
-18.816474	-23.873423	NaN	-25.277468	5.056949	NaN	6.460994
-28.584174	-27.068843	NaN	-26.499153	-1.515331	NaN	-2.085021
-11.035957	-31.610164	NaN	-29.046721	20.574207	NaN	18.010764
-50.025285	-31.870869	NaN	-30.326617	-18.154416	NaN	-19.698668
-66.433502	-36.176548	NaN	-35.375664	-30.256954	NaN	-31.057838
-22.438715	-33.975639	NaN	-34.480989	11.536924	NaN	12.042275
-13.163373	-24.205972	NaN	-22.726520	11.042600	NaN	9.563147
-18.097145	-37.696520	NaN	-35.428243	19.599376	NaN	17.331098
-48.369909	-23.955749	NaN	-23.556327	-24.414160	NaN	-24.813583
-24.243601	-24.664005	NaN	-25.362055	0.420403	NaN	1.118454
-38.611011	-21.062518	NaN	-18.669569	-17.548493	NaN	-19.941442
-34.981412	-36.414841	NaN	-38.164718	1.433429	NaN	3.183306
-32.344890	-31.239027	NaN	-30.249755	-1.105863	NaN	-2.095135
-24.927669	-21.719956	NaN	-20.509827	-3.207713	NaN	-4.417841
-16.158069	-9.502638	NaN	-10.845883	-6.655430	NaN	-5.312186
-23.165472	-25.211019	NaN	-27.147921	2.045548	NaN	3.982450
-19.035643	-31.348807	NaN	-30.378121	12.313164	NaN	11.342478
-36.681912	-34.957473	NaN	-37.899942	-1.724439	NaN	1.218030
-31.781855	-33.849943	NaN	-37.591217	2.068088	NaN	5.809362
-0.170555	-21.863320	NaN	-21.580869	21.692765	NaN	21.410314
-40.298589	-25.429107	NaN	-27.145491	-14.869482	NaN	-13.153098
-39.598657	-25.522833	NaN	-23.920115	-14.075824	NaN	-15.678542
-42.409560	-35.985236	NaN	-34.393137	-6.424324	NaN	-8.016423
-24.785416	-49.753949	NaN	-48.829631	24.968533	NaN	24.044215
-25.358074	-25.403105	NaN	-25.867742	0.045030	NaN	0.509668
-17.623331	-4.435326	NaN	-6.671907	-13.188005	NaN	-10.951424
-23.292075	-27.394466	NaN	-28.220810	4.102391	NaN	4.928735
-36.900115	-25.438940	NaN	-24.991240	-11.461174	NaN	-11.908875
-24.361181	-25.914986	NaN	-26.147105	1.553806	NaN	1.785925
-54.062583	-30.817408	NaN	-32.845221	-23.245175	NaN	-21.217361
-6.372856	-29.433316	NaN	-31.841226	23.060460	NaN	25.468370
-15.176926	-29.687477	NaN	-29.692982	14.510551	NaN	14.516056
2.887996	-22.411254	NaN	-20.100926	25.299250	NaN	22.988923
-10.586527	-35.978192	NaN	-36.679149	25.391665	NaN	26.092622
-9.028801	-50.385498	NaN	-50.340421	41.356697	NaN	41.311620
-20.039778	-26.341460	NaN	-27.426374	6.301682	NaN	7.386597
-12.448036	-28.467100	NaN	-29.060778	16.019064	NaN	16.612742
-23.083186	-16.117404	NaN	-21.558658	-6.965782	NaN	-1.524528
-48.546888	-21.011558	NaN	-21.822902	-27.535331	NaN	-26.723986
-16.120345	-14.957111	NaN	-12.936090	-1.163235	NaN	-3.184255
-14.116300	-22.411185	NaN	-24.077807	8.294885	NaN	9.961507
-36.138962	-25.289480	NaN	-23.238593	-10.849483	NaN	-12.900369
-15.977390	-27.093188	NaN	-27.513847	11.115798	NaN	11.536458
-22.372476	-29.728226	NaN	-26.202719	7.355750	NaN	3.830243
-12.562545	-31.858221	NaN	-32.150075	19.295676	NaN	19.587530
-47.296282	-32.408441	NaN	-30.084743	-14.887842	NaN	-17.211539
-30.205992	-25.778828	NaN	-26.198105	-4.427164	NaN	-4.007887
-25.660386	-22.151250	NaN	-21.277590	-3.509135	NaN	-4.382796
-44.781111	-9.334156	NaN	-7.574300	-35.446955	NaN	-37.206811
-30.806129	-27.107629	NaN	-26.386533	-3.698500	NaN	-4.419596
-37.780023	-33.537259	NaN	-32.711337	-4.242764	NaN	-5.068686
-50.089732	-35.562267	NaN	-34.745778	-14.527466	NaN	-15.343955
-26.198412	-25.706155	NaN	-27.254489	-0.492257	NaN	1.056077
-32.496877	-29.592614	NaN	-26.868581	-2.904263	NaN	-5.628296
-47.490529	-22.685502	NaN	-21.985177	-24.805027	NaN	-25.505352
-40.014288	-25.399010	NaN	-24.562102	-14.615277	NaN	-15.452185
-35.001373	-18.935507	NaN	-18.351795	-16.065866	NaN	-16.649577
-34.922870	-20.576629	NaN	-17.268573	-14.346242	NaN	-17.654298
-11.033723	-22.676396	NaN	-22.885641	11.642673	NaN	11.851919
-57.116578	-30.976400	NaN	-30.155481	-26.140178	NaN	-26.961097
2.851221	-28.083551	NaN	-27.530237	30.934772	NaN	30.381458
-44.373589	-27.661795	NaN	-28.876529	-16.711794	NaN	-15.497060
-20.067407	-24.962456	NaN	-25.706432	4.895049	NaN	5.639026
-15.684083	-17.342668	NaN	-20.964684	1.658585	NaN	5.280601
-37.447354	-31.023361	NaN	-31.727025	-6.423993	NaN	-5.720329
-57.214158	-34.418773	NaN	-34.401807	-22.795385	NaN	-22.812351
0.898411	-19.289929	NaN	-19.514167	20.188340	NaN	20.412578
-41.176713	-23.892648	NaN	-24.560978	-17.284065	NaN	-16.615735
-21.977519	-31.362861	NaN	-30.895775	9.385342	NaN	8.918256
-31.857747	-17.248960	NaN	-16.846243	-14.608787	NaN	-15.011504
-38.677917	-34.607249	NaN	-32.720626	-4.070668	NaN	-5.957291
-19.996250	-27.387161	NaN	-27.154988	7.390911	NaN	7.158738
-15.188620	-31.472518	NaN	-32.250142	16.283899	NaN	17.061522
-29.707265	-25.407008	NaN	-24.752291	-4.300258	NaN	-4.954974
-29.246266	-26.185642	NaN	-27.343827	-3.060624	NaN	-1.902439
-9.464513	-36.865834	NaN	-31.244871	27.401320	NaN	21.780357
-0.894787	-22.337795	NaN	-20.252790	21.443008	NaN	19.358003
-44.385470	-28.203188	NaN	-26.802758	-16.182281	NaN	-17.582712
-47.079896	-33.834817	NaN	-33.281303	-13.245079	NaN	-13.798593
-20.559791	-46.411643	NaN	-47.464859	25.851852	NaN	26.905068
-40.520561	-28.853536	NaN	-29.261773	-11.667026	NaN	-11.258789
0.963667	-20.987713	NaN	-21.478614	21.951379	NaN	22.442281
-33.300605	-38.206310	NaN	-36.594995	4.905705	NaN	3.294390
-45.688407	-33.619018	NaN	-34.642004	-12.069388	NaN	-11.046403
-45.150218	-31.166709	NaN	-34.333089	-13.983509	NaN	-10.817129
-37.656617	-14.828088	NaN	-17.212324	-22.828529	NaN	-20.444293
-5.854298	-30.376072	NaN	-31.632454	24.521774	NaN	25.778156
-34.159848	-18.435374	NaN	-16.052088	-15.724474	NaN	-18.107760
-47.573172	-29.438651	NaN	-32.830187	-18.134521	NaN	-14.742985
-7.986372	-25.733190	NaN	-27.377832	17.746818	NaN	19.391460
-30.508988	-35.586546	NaN	-35.437573	5.077558	NaN	4.928584
-1.083904	-26.467695	NaN	-26.257421	25.383791	NaN	25.173518
-22.316242	-30.716787	NaN	-28.924098	8.400545	NaN	6.607857
-5.426173	-36.249369	NaN	-35.762115	30.823196	NaN	30.335942
-14.581008	-35.593972	NaN	-36.465554	21.012965	NaN	21.884546
-7.567062	-27.822554	NaN	-23.413441	20.255492	NaN	15.846379
-25.854207	-35.543092	NaN	-35.738520	9.688885	NaN	9.884313
-32.510820	-28.579872	NaN	-29.278180	-3.930949	NaN	-3.232641
-32.403573	-28.022478	NaN	-31.001226	-4.381095	NaN	-1.402347
-35.900186	-32.120875	NaN	-31.695611	-3.779310	NaN	-4.204575
-13.103748	-27.957919	NaN	-27.978553	14.854171	NaN	14.874805
-28.353237	-32.338358	NaN	-29.947037	3.985121	NaN	1.593800
-26.424724	-21.285565	NaN	-23.694721	-5.139159	NaN	-2.730003
-22.304094	-23.258402	NaN	-21.734538	0.954308	NaN	-0.569556
-15.752583	-25.717554	NaN	-24.114272	9.964971	NaN	8.361689
-33.671428	-29.436650	NaN	-30.949733	-4.234779	NaN	-2.721695
-39.518634	-37.302873	NaN	-36.040659	-2.215761	NaN	-3.477976
-44.278005	-25.239494	NaN	-28.055630	-19.038511	NaN	-16.222375
-26.857954	-14.781264	NaN	-17.761557	-12.076691	NaN	-9.096397
-19.176003	-24.718462	NaN	-26.754774	5.542459	NaN	7.578771
-35.121882	-20.433484	NaN	-17.959915	-14.688398	NaN	-17.161967
-56.107072	-24.938081	NaN	-21.742143	-31.168990	NaN	-34.364929
-26.830076	-26.892380	NaN	-27.447453	0.062303	NaN	0.617377
-2.212347	-35.311301	NaN	-34.288375	33.098954	NaN	32.076029
-11.776943	-19.971079	NaN	-20.233189	8.194136	NaN	8.456246
-47.111267	-25.413204	NaN	-22.623985	-21.698063	NaN	-24.487282
-42.671509	-29.583997	NaN	-31.856203	-13.087512	NaN	-10.815305
-40.561213	-35.825463	NaN	-36.026202	-4.735750	NaN	-4.535011
4.161619	-27.703688	NaN	-28.396274	31.865307	NaN	32.557893
-40.039753	-13.910977	NaN	-12.741131	-26.128775	NaN	-27.298622
-21.520989	-27.237589	NaN	-28.605102	5.716600	NaN	7.084113
-28.119710	-33.150502	NaN	-34.840810	5.030791	NaN	6.721100
-3.682351	-24.306895	NaN	-24.535456	20.624544	NaN	20.853105
-1.769927	-27.292628	NaN	-26.985056	25.522700	NaN	25.215128
-3.954025	-36.012023	NaN	-37.358523	32.057998	NaN	33.404498
-12.105283	-19.500540	NaN	-18.740125	7.395257	NaN	6.634842
-34.199138	-23.709791	NaN	-22.614874	-10.489347	NaN	-11.584263
-21.037695	-26.974558	NaN	-26.613922	5.936863	NaN	5.576227
-66.251285	-20.119180	NaN	-23.118147	-46.132105	NaN	-43.133139
-30.964544	-13.889372	NaN	-13.951521	-17.075172	NaN	-17.013023
-22.084622	-26.495768	NaN	-27.188375	4.411146	NaN	5.103753
-39.802002	-28.942695	NaN	-28.300027	-10.859307	NaN	-11.501975
-47.561943	-31.196600	NaN	-32.023829	-16.365343	NaN	-15.538114
-23.929348	-45.599426	NaN	-43.589094	21.670078	NaN	19.659747
9.639343	-23.418464	NaN	-24.780051	33.057806	NaN	34.419394
-7.703981	-22.068253	NaN	-23.897170	14.364272	NaN	16.193189
-43.364736	-27.851715	NaN	-26.666566	-15.513021	NaN	-16.698170
-25.893662	-38.356251	NaN	-36.450590	12.462589	NaN	10.556929
-50.057147	-31.030057	NaN	-30.549715	-19.027090	NaN	-19.507432
-39.864408	-22.002210	NaN	-24.482003	-17.862198	NaN	-15.382405
-8.129555	-19.889341	NaN	-18.965099	11.759786	NaN	10.835544
-17.250540	-28.562498	NaN	-27.865317	11.311958	NaN	10.614777
-31.786592	-32.486876	NaN	-29.937348	0.700284	NaN	-1.849244
-32.613919	-40.331989	NaN	-40.527368	7.718071	NaN	7.913449
-14.690921	-23.544019	NaN	-25.309914	8.853098	NaN	10.618993
-39.767834	-32.802080	NaN	-33.135764	-6.965754	NaN	-6.632070
-43.649418	-27.050411	NaN	-25.721428	-16.599007	NaN	-17.927990
-31.118976	-33.763376	NaN	-34.775910	2.644400	NaN	3.656934
-37.757321	-34.215176	NaN	-31.277817	-3.542145	NaN	-6.479504
-43.933210	-21.066893	NaN	-21.884708	-22.866317	NaN	-22.048502
2.414957	-29.876125	NaN	-31.218185	32.291082	NaN	33.633142
-31.069581	-23.336394	NaN	-22.949422	-7.733187	NaN	-8.120159
-31.027933	-32.289165	NaN	-30.390855	1.261232	NaN	-0.637078
-54.603155	-35.129137	NaN	-30.765978	-19.474017	NaN	-23.837176
-23.227923	-25.834051	NaN	-24.669927	2.606128	NaN	1.442004
-15.178262	-23.236514	NaN	-20.290741	8.058252	NaN	5.112480
-43.426619	-39.069191	NaN	-37.966578	-4.357428	NaN	-5.460041
-19.120912	-23.678613	NaN	-20.763968	4.557701	NaN	1.643056
-20.643377	-19.530174	NaN	-20.887297	-1.113203	NaN	0.243920
-42.440382	-17.519068	NaN	-19.351977	-24.921313	NaN	-23.088405
-32.305009	-42.961848	NaN	-41.899875	10.656840	NaN	9.594866
-25.445076	-19.610365	NaN	-18.098862	-5.834711	NaN	-7.346213
-28.434064	-12.970056	NaN	-12.445238	-15.464008	NaN	-15.988826
-21.890919	-21.560003	NaN	-23.750001	-0.330917	NaN	1.859082
-9.587575	-29.805755	NaN	-30.504972	20.218180	NaN	20.917397
-14.044238	-26.572038	NaN	-24.989994	12.527801	NaN	10.945756
-30.226094	-16.950758	NaN	-21.217690	-13.275336	NaN	-9.008404
-38.226094	-13.841480	NaN	-15.045664	-24.384614	NaN	-23.180430
-48.447585	-31.276398	NaN	-33.047945	-17.171187	NaN	-15.399640
-44.646308	-25.700672	NaN	-23.664519	-18.945635	NaN	-20.981788
-36.341205	-28.271146	NaN	-29.741413	-8.070059	NaN	-6.599793
-12.871350	-25.360279	NaN	-21.292140	12.488929	NaN	8.420791
-26.004893	-18.816287	NaN	-22.020687	-7.188606	NaN	-3.984206
-52.764091	-41.742295	NaN	-38.756878	-11.021796	NaN	-14.007213
0.073415	-28.133775	NaN	-30.075155	28.207190	NaN	30.148570
-24.980071	-33.382719	NaN	-29.068001	8.402648	NaN	4.087930
-18.165084	-26.684181	NaN	-27.583686	8.519097	NaN	9.418603
-36.077554	-35.321173	NaN	-33.462328	-0.756381	NaN	-2.615226
-23.085287	-27.625434	NaN	-25.316766	4.540147	NaN	2.231478
-35.285685	-44.941817	NaN	-43.004525	9.656132	NaN	7.718840
-26.622168	-36.345116	NaN	-34.448768	9.722948	NaN	7.826600
-19.917685	-41.661043	NaN	-41.752886	21.743357	NaN	21.835201
-22.855854	-26.159530	NaN	-29.756057	3.303676	NaN	6.900203
-37.738582	-39.387907	NaN	-39.454503	1.649325	NaN	1.715921
-18.275911	-21.364485	NaN	-23.441599	3.088574	NaN	5.165688
-57.804550	-30.352413	NaN	-32.227947	-27.452137	NaN	-25.576603
-36.144867	-25.408755	NaN	-23.070517	-10.736113	NaN	-13.074351
-58.608506	-24.476829	NaN	-23.963549	-34.131677	NaN	-34.644957
-15.909697	-36.414627	NaN	-35.086688	20.504930	NaN	19.176991
-23.130913	-24.233074	NaN	-22.027200	1.102161	NaN	-1.103713
-17.469552	-26.151845	NaN	-28.578692	8.682293	NaN	11.109139
-27.003269	-29.222580	NaN	-28.249657	2.219311	NaN	1.246388
-42.782466	-35.343891	NaN	-36.583717	-7.438575	NaN	-6.198748
-12.932203	-25.275796	NaN	-23.926035	12.343592	NaN	10.993831
7.554461	-19.276243	NaN	-17.580098	26.830704	NaN	25.134559
-31.526780	-22.859228	NaN	-23.980057	-8.667552	NaN	-7.546723
-14.536092	-27.303726	NaN	-25.944895	12.767634	NaN	11.408804
-26.436910	-19.176968	NaN	-18.100163	-7.259942	NaN	-8.336747
-2.205327	-17.047250	NaN	-16.080406	14.841923	NaN	13.875079
-16.230111	-28.888058	NaN	-27.715228	12.657947	NaN	11.485117
-28.083459	-26.461444	NaN	-24.129706	-1.622015	NaN	-3.953753
-45.220745	-26.887090	NaN	-26.584407	-18.333656	NaN	-18.636338
-7.747434	-23.520064	NaN	-23.171633	15.772630	NaN	15.424200
-35.373960	-38.280370	NaN	-37.985137	2.906409	NaN	2.611176
-13.926546	-45.316228	NaN	-46.314124	31.389683	NaN	32.387579
-23.597100	-28.752844	NaN	-30.481875	5.155744	NaN	6.884775
-28.007756	-24.138245	NaN	-23.234983	-3.869511	NaN	-4.772774
-30.837653	-19.537118	NaN	-21.701565	-11.300535	NaN	-9.136088
-16.531010	-28.705612	NaN	-26.380232	12.174602	NaN	9.849222
-38.385823	-27.887436	NaN	-27.243164	-10.498386	NaN	-11.142659
-53.642002	-15.644147	NaN	-17.800116	-37.997855	NaN	-35.841886
-27.067476	-32.346128	NaN	-32.725753	5.278652	NaN	5.658277
-26.772008	-23.635303	NaN	-26.005223	-3.136705	NaN	-0.766785
-17.973637	-28.558789	NaN	-26.673214	10.585152	NaN	8.699577
-21.772898	-30.773370	NaN	-28.850423	9.000472	NaN	7.077525
-39.749365	-19.897421	NaN	-19.644946	-19.851944	NaN	-20.104418
-20.301945	-27.715747	NaN	-25.854222	7.413801	NaN	5.552277
-42.539216	-24.005900	NaN	-25.058213	-18.533316	NaN	-17.481003
-18.735461	-23.108310	NaN	-24.289052	4.372850	NaN	5.553591
-15.032496	-25.448354	NaN	-24.516792	10.415859	NaN	9.484296
-23.777471	-31.816046	NaN	-32.305605	8.038575	NaN	8.528134
-23.276514	-27.930572	NaN	-27.299874	4.654058	NaN	4.023359
-27.733650	-29.577106	NaN	-30.430215	1.843456	NaN	2.696565
-24.097861	-27.095602	NaN	-33.045173	2.997741	NaN	8.947313
-56.087322	-20.741902	NaN	-21.007170	-35.345420	NaN	-35.080152
-33.192498	-23.116552	NaN	-26.416540	-10.075947	NaN	-6.775958
-20.932714	-26.871276	NaN	-30.936339	5.938562	NaN	10.003625
-31.933792	-19.892546	NaN	-18.941332	-12.041246	NaN	-12.992460
-29.998286	-38.166474	NaN	-37.321215	8.168188	NaN	7.322929
-27.565423	-25.494140	NaN	-23.861791	-2.071282	NaN	-3.703631
-47.059857	-27.364721	NaN	-26.971878	-19.695135	NaN	-20.087979
-17.894760	-25.423002	NaN	-27.793830	7.528242	NaN	9.899070
-29.584717	-25.480389	NaN	-26.109864	-4.104329	NaN	-3.474853
-46.869319	-23.163711	NaN	-19.121020	-23.705608	NaN	-27.748299
-41.649772	-28.864777	NaN	-29.413349	-12.784995	NaN	-12.236423
-9.365567	-30.445733	NaN	-33.422953	21.080167	NaN	24.057387
-23.890271	-17.828179	NaN	-17.206789	-6.062091	NaN	-6.683482
-38.031121	-40.433254	NaN	-41.525225	2.402133	NaN	3.494103
-20.686512	-24.689247	NaN	-26.687674	4.002736	NaN	6.001163
-29.088860	-15.952494	NaN	-18.293669	-13.136366	NaN	-10.795191
-25.664227	-31.638727	NaN	-30.549865	5.974500	NaN	4.885638
-40.149086	-22.777175	NaN	-27.443565	-17.371911	NaN	-12.705521
-12.747298	-30.599735	NaN	-28.315227	17.852438	NaN	15.567929
-26.750312	-15.124145	NaN	-16.892952	-11.626167	NaN	-9.857361
-29.293465	-31.341945	NaN	-32.117067	2.048480	NaN	2.823602
-49.496009	-34.456534	NaN	-32.309159	-15.039474	NaN	-17.186850
-20.821835	-19.095550	NaN	-19.408611	-1.726285	NaN	-1.413223
-20.064482	-30.739485	NaN	-31.436328	10.675003	NaN	11.371845
-31.365366	-34.520967	NaN	-36.110960	3.155600	NaN	4.745593
-22.192035	-22.700852	NaN	-22.838856	0.508817	NaN	0.646821
-34.669500	-23.766435	NaN	-22.913765	-10.903065	NaN	-11.755735
-19.684892	-30.194784	NaN	-30.289395	10.509892	NaN	10.604503
-29.499421	-22.196963	NaN	-19.851879	-7.302458	NaN	-9.647542
-10.225658	-39.861781	NaN	-40.053192	29.636123	NaN	29.827535
-37.669971	-20.925445	NaN	-21.217125	-16.744526	NaN	-16.452846
-27.036293	-17.717453	NaN	-19.417254	-9.318839	NaN	-7.619038
-31.367460	-32.727425	NaN	-33.027279	1.359966	NaN	1.659819
-32.274889	-28.173062	NaN	-29.794457	-4.101827	NaN	-2.480432
-10.638275	-24.278880	NaN	-25.409457	13.640605	NaN	14.771182
-35.798076	-34.218720	NaN	-33.079077	-1.579356	NaN	-2.718999
-33.253940	-27.330972	NaN	-26.113743	-5.922967	NaN	-7.140197
-39.420852	-22.793743	NaN	-22.140799	-16.627108	NaN	-17.280053
-50.340832	-25.562793	NaN	-26.667669	-24.778039	NaN	-23.673163
-36.093921	-33.677990	NaN	-33.628579	-2.415931	NaN	-2.465342
-25.570100	-15.061895	NaN	-18.226898	-10.508205	NaN	-7.343202
-25.186297	-24.241296	NaN	-25.341338	-0.945000	NaN	0.155041
-21.337878	-22.059587	NaN	-24.344801	0.721709	NaN	3.006924
-37.142033	-17.704342	NaN	-18.789472	-19.437691	NaN	-18.352562
-27.529083	-27.030829	NaN	-26.371296	-0.498254	NaN	-1.157787
-3.423732	-28.033853	NaN	-30.069828	24.610121	NaN	26.646096
-23.874145	-22.163835	NaN	-22.451352	-1.710310	NaN	-1.422793
-13.782245	-29.889446	NaN	-27.766412	16.107201	NaN	13.984166
-16.862853	-36.400930	NaN	-37.273718	19.538077	NaN	20.410865
-21.552172	-40.547454	NaN	-38.557299	18.995281	NaN	17.005127
-29.041279	-23.403566	NaN	-21.606965	-5.637713	NaN	-7.434315
-5.453940	-29.651612	NaN	-29.289812	24.197672	NaN	23.835872
-24.228202	-24.883671	NaN	-26.573047	0.655469	NaN	2.344845
-36.632041	-13.641194	NaN	-12.297163	-22.990847	NaN	-24.334879
-18.652492	-28.828050	NaN	-29.668086	10.175558	NaN	11.015594
-19.654573	-28.052582	NaN	-29.730245	8.398009	NaN	10.075672
-34.272457	-25.249777	NaN	-25.687184	-9.022680	NaN	-8.585273
-44.515290	-23.622221	NaN	-25.005175	-20.893069	NaN	-19.510115
-21.318085	-36.079027	NaN	-35.388891	14.760942	NaN	14.070806
-31.861078	-23.466846	NaN	-26.140389	-8.394231	NaN	-5.720688
-39.569262	-24.260373	NaN	-26.654191	-15.308889	NaN	-12.915071
-40.103602	-18.765497	NaN	-20.727104	-21.338105	NaN	-19.376498
-64.317108	-34.222917	NaN	-33.371155	-30.094191	NaN	-30.945953
-56.293932	-35.553470	NaN	-35.416373	-20.740462	NaN	-20.877559
-8.167883	-34.965793	NaN	-34.424436	26.797910	NaN	26.256553
-23.078669	-27.830784	NaN	-24.229717	4.752115	NaN	1.151048
-11.767781	-20.332436	NaN	-22.713644	8.564655	NaN	10.945863
-29.892460	-31.063883	NaN	-31.944920	1.171423	NaN	2.052461
-26.861119	-17.774213	NaN	-21.156938	-9.086907	NaN	-5.704181
-50.061590	-27.157567	NaN	-25.195084	-22.904023	NaN	-24.866506
-50.876298	-28.839964	NaN	-29.373449	-22.036334	NaN	-21.502850
-30.065478	-35.113776	NaN	-35.359572	5.048299	NaN	5.294094
-33.317713	-25.053895	NaN	-22.805917	-8.263818	NaN	-10.511796
-14.071991	-39.059052	NaN	-40.525895	24.987061	NaN	26.453904
-26.979486	-32.852973	NaN	-31.817729	5.873487	NaN	4.838243
-36.372344	-31.594286	NaN	-29.651439	-4.778058	NaN	-6.720905
-35.111729	-14.138933	NaN	-16.191454	-20.972796	NaN	-18.920274
-14.797941	-30.830395	NaN	-27.992140	16.032453	NaN	13.194199
-33.630689	-24.389730	NaN	-26.589523	-9.240958	NaN	-7.041165
-17.054686	-28.093604	NaN	-29.440905	11.038919	NaN	12.386220
-38.108203	-25.103982	NaN	-24.019924	-13.004221	NaN	-14.088279
-10.374858	-23.978893	NaN	-25.330008	13.604036	NaN	14.955151
-20.808825	-18.017326	NaN	-14.118656	-2.791499	NaN	-6.690170
-29.283049	-24.896664	NaN	-26.118468	-4.386384	NaN	-3.164580
-42.503399	-35.292849	NaN	-38.318435	-7.210550	NaN	-4.184964
-21.360790	-19.125970	NaN	-20.231002	-2.234820	NaN	-1.129788
-20.606831	-26.126589	NaN	-23.163364	5.519758	NaN	2.556533
-13.542626	-36.065080	NaN	-37.316751	22.522454	NaN	23.774125
-7.471727	-27.812528	NaN	-30.761420	20.340801	NaN	23.289694
-25.552912	-19.135868	NaN	-18.488888	-6.417044	NaN	-7.064025
-34.789473	-34.417405	NaN	-33.632331	-0.372068	NaN	-1.157142
-23.534266	-34.213200	NaN	-36.221407	10.678934	NaN	12.687142
-32.067171	-30.263827	NaN	-29.973144	-1.803343	NaN	-2.094027
-16.602199	-30.173706	NaN	-29.792628	13.571507	NaN	13.190429
-20.993477	-24.068201	NaN	-20.590797	3.074724	NaN	-0.402680
-30.438036	-33.254229	NaN	-32.492813	2.816193	NaN	2.054777
-26.124750	-15.201971	NaN	-16.608730	-10.922778	NaN	-9.516019
-32.948583	-49.118735	NaN	-50.249983	16.170152	NaN	17.301400
-45.107456	-23.839526	NaN	-20.493557	-21.267930	NaN	-24.613899
-12.664423	-34.673327	NaN	-31.785938	22.008903	NaN	19.121515
-30.720139	-16.807175	NaN	-18.318070	-13.912964	NaN	-12.402068
-31.104082	-35.054821	NaN	-33.886574	3.950739	NaN	2.782492
-40.123260	-30.182478	NaN	-31.733436	-9.940782	NaN	-8.389824
-28.544516	-12.277369	NaN	-13.937060	-16.267148	NaN	-14.607456
-32.639960	-22.807693	NaN	-21.153990	-9.832266	NaN	-11.485970
-25.092558	-19.342536	NaN	-19.292460	-5.750021	NaN	-5.800098
-20.936441	-22.686312	NaN	-23.274464	1.749871	NaN	2.338023
2.368169	-19.436657	NaN	-20.159114	21.804826	NaN	22.527284
-34.788503	-19.612369	NaN	-16.271001	-15.176134	NaN	-18.517503
-47.142786	-34.799863	NaN	-31.137607	-12.342923	NaN	-16.005180
-39.203389	-49.546604	NaN	-46.658334	10.343214	NaN	7.454944
-5.732647	-33.011042	NaN	-33.135033	27.278396	NaN	27.402387
-36.956423	-27.108034	NaN	-24.183466	-9.848389	NaN	-12.772957
-25.105382	-29.988725	NaN	-30.871006	4.883344	NaN	5.765624
-11.277564	-25.366444	NaN	-25.453699	14.088880	NaN	14.176135
-43.644596	-23.665238	NaN	-24.433140	-19.979359	NaN	-19.211457
-8.619439	-49.709144	NaN	-47.023627	41.089705	NaN	38.404189
-32.269576	-35.465938	NaN	-35.159346	3.196362	NaN	2.889770
-27.522490	-24.163871	NaN	-24.642414	-3.358619	NaN	-2.880076
-28.622125	-23.968291	NaN	-23.522966	-4.653833	NaN	-5.099159
-32.066015	-23.378016	NaN	-21.756693	-8.688000	NaN	-10.309322
-46.112700	-31.073892	NaN	-30.532269	-15.038808	NaN	-15.580431
-1.595555	-25.361127	NaN	-20.877803	23.765572	NaN	19.282249
-44.200495	-43.918841	NaN	-43.152227	-0.281654	NaN	-1.048268
-47.279323	-25.685559	NaN	-28.057953	-21.593764	NaN	-19.221370
-21.087306	-21.648787	NaN	-23.032536	0.561482	NaN	1.945230
-20.330337	-32.685085	NaN	-31.787525	12.354748	NaN	11.457189
-14.550608	-29.224443	NaN	-27.053771	14.673835	NaN	12.503163
-28.998590	-47.168664	NaN	-43.307509	18.170073	NaN	14.308918
4.809589	-24.670362	NaN	-26.889188	29.479950	NaN	31.698777
-29.509935	-22.952004	NaN	-25.552103	-6.557931	NaN	-3.957832
-20.490793	-12.895483	NaN	-14.387984	-7.595310	NaN	-6.102809
-37.382857	-31.590713	NaN	-30.372873	-5.792144	NaN	-7.009984
-30.939687	-33.978531	NaN	-32.650489	3.038844	NaN	1.710802
-15.124237	-33.176182	NaN	-32.645739	18.051945	NaN	17.521502
-22.264389	-24.039656	NaN	-23.242091	1.775268	NaN	0.977702
-76.381651	-22.854778	NaN	-24.237967	-53.526873	NaN	-52.143684
-17.314161	-27.470012	NaN	-27.054904	10.155851	NaN	9.740743
-29.154637	-30.381133	NaN	-29.485817	1.226496	NaN	0.331180
-24.202599	-18.300839	NaN	-19.774888	-5.901760	NaN	-4.427710
-21.000536	-16.123177	NaN	-17.667729	-4.877359	NaN	-3.332807
-32.046227	-34.827699	NaN	-34.699767	2.781472	NaN	2.653540
-23.203093	-39.871396	NaN	-40.984827	16.668303	NaN	17.781734
-18.745880	-16.823049	NaN	-17.368096	-1.922831	NaN	-1.377784
-25.384019	-35.168885	NaN	-35.650636	9.784866	NaN	10.266617
-34.799758	-35.051802	NaN	-35.291408	0.252043	NaN	0.491650
-41.558181	-31.290612	NaN	-32.256971	-10.267569	NaN	-9.301210
-33.979707	-21.833081	NaN	-20.621464	-12.146626	NaN	-13.358243
-34.434352	-30.624348	NaN	-31.714219	-3.810004	NaN	-2.720132
-41.835206	-37.323997	NaN	-37.907683	-4.511209	NaN	-3.927523
-61.974177	-33.974270	NaN	-32.607689	-27.999907	NaN	-29.366489
-25.186003	-19.191788	NaN	-20.620555	-5.994215	NaN	-4.565447
-29.796234	-32.275342	NaN	-31.496831	2.479108	NaN	1.700598
-39.455519	-15.675173	NaN	-17.336880	-23.780346	NaN	-22.118639
-33.177662	-40.110882	NaN	-41.661551	6.933221	NaN	8.483889
-37.945886	-18.578362	NaN	-21.114592	-19.367524	NaN	-16.831294
-22.661789	-24.698809	NaN	-23.846872	2.037020	NaN	1.185083
-21.859709	-36.877126	NaN	-38.152771	15.017417	NaN	16.293063
-21.484420	-31.160418	NaN	-30.305149	9.675998	NaN	8.820729
-6.935215	-41.708097	NaN	-38.315527	34.772881	NaN	31.380312
-8.873890	-22.508947	NaN	-22.669411	13.635057	NaN	13.795521
-28.408262	-30.727999	NaN	-32.518309	2.319737	NaN	4.110047
-34.000857	-23.433551	NaN	-25.406280	-10.567305	NaN	-8.594576
-16.991034	-27.399296	NaN	-26.702068	10.408262	NaN	9.711035
-18.096322	-35.075083	NaN	-35.166683	16.978762	NaN	17.070361
-27.470429	-19.110179	NaN	-18.361415	-8.360250	NaN	-9.109014
-17.686958	-33.232070	NaN	-33.015348	15.545112	NaN	15.328390
-25.882961	-25.550024	NaN	-23.467204	-0.332937	NaN	-2.415757
-9.323052	-24.146081	NaN	-21.968530	14.823029	NaN	12.645478
-19.026408	-28.855193	NaN	-27.882892	9.828785	NaN	8.856483
-36.798379	-42.389618	NaN	-36.284860	5.591239	NaN	-0.513519
-2.016142	-31.387749	NaN	-28.954968	29.371608	NaN	26.938827
-1.488204	-15.537152	NaN	-15.311552	14.048948	NaN	13.823348
-24.907518	-36.579729	NaN	-37.070567	11.672211	NaN	12.163049
-24.850796	-26.580802	NaN	-30.226963	1.730005	NaN	5.376167
-32.839644	-27.221314	NaN	-30.000208	-5.618330	NaN	-2.839436
-37.076249	-32.167652	NaN	-31.019431	-4.908598	NaN	-6.056818
-11.909682	-31.378174	NaN	-33.468704	19.468492	NaN	21.559022
-44.659249	-21.076185	NaN	-19.923182	-23.583064	NaN	-24.736068
-19.452286	-20.265644	NaN	-19.937013	0.813358	NaN	0.484727
-36.028906	-28.441891	NaN	-28.995777	-7.587016	NaN	-7.033129
-16.344605	-19.253719	NaN	-18.871268	2.909114	NaN	2.526663
-44.256954	-33.589698	NaN	-30.738194	-10.667256	NaN	-13.518760
-18.320007	-21.887667	NaN	-20.247991	3.567660	NaN	1.927985
-40.983865	-22.800281	NaN	-24.322344	-18.183583	NaN	-16.661521
-19.179463	-33.031949	NaN	-35.758945	13.852487	NaN	16.579482
-20.540555	-31.335800	NaN	-29.771754	10.795245	NaN	9.231199
-42.293236	-32.792588	NaN	-31.352412	-9.500648	NaN	-10.940824
-62.121201	-30.830502	NaN	-32.996120	-31.290699	NaN	-29.125081
-16.216649	-22.823191	NaN	-23.153272	6.606542	NaN	6.936623
-53.133882	-8.871812	NaN	-8.070387	-44.262070	NaN	-45.063495
-32.007686	-36.204750	NaN	-33.778933	4.197064	NaN	1.771248
-8.711411	-26.161489	NaN	-27.033668	17.450078	NaN	18.322257
-18.586917	-27.698995	NaN	-24.584821	9.112079	NaN	5.997904
-31.338272	-25.485317	NaN	-22.990421	-5.852955	NaN	-8.347851
-26.338426	-27.478746	NaN	-29.987862	1.140319	NaN	3.649436
-34.675701	-34.945802	NaN	-40.326800	0.270101	NaN	5.651098
-40.304719	-17.736194	NaN	-18.660966	-22.568525	NaN	-21.643753
-7.896571	-13.363653	NaN	-11.042615	5.467082	NaN	3.146043
-24.603500	-28.393771	NaN	-28.139354	3.790270	NaN	3.535853
-20.403532	-37.201734	NaN	-33.957735	16.798202	NaN	13.554203
2.528806	-22.380501	NaN	-20.637520	24.909307	NaN	23.166326
-25.569199	-14.179394	NaN	-16.702322	-11.389805	NaN	-8.866877
-12.410810	-29.794230	NaN	-32.905625	17.383420	NaN	20.494815
-37.649703	-25.379547	NaN	-26.844108	-12.270156	NaN	-10.805596
-21.439557	-28.987096	NaN	-30.795825	7.547539	NaN	9.356267
7.808459	-22.216493	NaN	-26.326606	30.024952	NaN	34.135065
-39.000471	-40.295060	NaN	-38.740709	1.294589	NaN	-0.259762
-28.095675	-25.171200	NaN	-24.709443	-2.924475	NaN	-3.386232
-53.645599	-21.838702	NaN	-23.604625	-31.806897	NaN	-30.040974
-12.833546	-31.100915	NaN	-31.350420	18.267368	NaN	18.516874
-22.846638	-19.147656	NaN	-21.411952	-3.698981	NaN	-1.434686
-30.552997	-19.438741	NaN	-19.586507	-11.114257	NaN	-10.966490
-44.073315	-31.061157	NaN	-32.096128	-13.012158	NaN	-11.977187
-43.198504	-40.759271	NaN	-40.729736	-2.439233	NaN	-2.468768
-28.740737	-21.586359	NaN	-23.071115	-7.154378	NaN	-5.669622
-19.413405	-26.169404	NaN	-26.453529	6.755998	NaN	7.040124
-0.221502	-30.591690	NaN	-27.063469	30.370189	NaN	26.841967
-20.272978	-32.174319	NaN	-32.074535	11.901341	NaN	11.801557
-44.750444	-26.237737	NaN	-25.813491	-18.512707	NaN	-18.936952
-5.863678	-22.868191	NaN	-24.556138	17.004513	NaN	18.692461
-34.019397	-26.227658	NaN	-25.429049	-7.791739	NaN	-8.590348
-19.712441	-26.898725	NaN	-29.503368	7.186284	NaN	9.790927
-29.225525	-13.648038	NaN	-12.931741	-15.577487	NaN	-16.293784
-30.831980	-41.714662	NaN	-41.167887	10.882682	NaN	10.335907
-40.656172	-31.037790	NaN	-30.672878	-9.618382	NaN	-9.983295
-26.252987	-22.017432	NaN	-24.594936	-4.235555	NaN	-1.658051
-31.847851	-27.625166	NaN	-24.345275	-4.222685	NaN	-7.502576
-50.908363	-38.588776	NaN	-37.798916	-12.319587	NaN	-13.109448
-28.741674	-25.585792	NaN	-27.344784	-3.155882	NaN	-1.396890
-20.224665	-39.107049	NaN	-40.040182	18.882384	NaN	19.815517
-18.517043	-17.222073	NaN	-19.879328	-1.294970	NaN	1.362285
-18.530956	-19.229313	NaN	-20.087779	0.698358	NaN	1.556823
-36.760516	-23.377386	NaN	-21.778858	-13.383130	NaN	-14.981657
-28.233149	-26.493972	NaN	-26.274977	-1.739177	NaN	-1.958172
-25.646897	-23.116162	NaN	-24.112903	-2.530734	NaN	-1.533994
6.213527	-29.733008	NaN	-33.222059	35.946535	NaN	39.435586
-27.629851	-32.520646	NaN	-30.811752	4.890795	NaN	3.181901
-41.473288	-18.605624	NaN	-17.934080	-22.867665	NaN	-23.539208
-57.136617	-34.471083	NaN	-36.535421	-22.665534	NaN	-20.601196
-5.521576	-12.425466	NaN	-10.963848	6.903890	NaN	5.442272
-32.777956	-32.202786	NaN	-31.564830	-0.575171	NaN	-1.213126
-34.639062	-34.023453	NaN	-37.080445	-0.615609	NaN	2.441383
-26.967710	-25.717761	NaN	-25.311123	-1.249949	NaN	-1.656587
-30.922715	-31.028454	NaN	-28.952404	0.105739	NaN	-1.970311
-44.394450	-38.630056	NaN	-36.269545	-5.764393	NaN	-8.124905
-17.825737	-13.321081	NaN	-11.316848	-4.504657	NaN	-6.508890
-32.506400	-23.784412	NaN	-23.450894	-8.721988	NaN	-9.055507
-46.370548	-40.208248	NaN	-35.221723	-6.162299	NaN	-11.148825
-30.991276	-38.993407	NaN	-37.843417	8.002131	NaN	6.852141
-12.404841	-18.786820	NaN	-17.805498	6.381979	NaN	5.400658
-10.139768	-25.186230	NaN	-23.945503	15.046462	NaN	13.805735
-51.435606	-24.926166	NaN	-23.710507	-26.509440	NaN	-27.725098
-37.425852	-28.079958	NaN	-28.335960	-9.345894	NaN	-9.089892
-31.130044	-22.717055	NaN	-25.527109	-8.412989	NaN	-5.602935
-11.451902	-27.202849	NaN	-26.384283	15.750947	NaN	14.932381
-10.660968	-29.199264	NaN	-28.602597	18.538296	NaN	17.941628
-27.950971	-24.898966	NaN	-23.397883	-3.052005	NaN	-4.553088
-26.851171	-17.759763	NaN	-16.692109	-9.091407	NaN	-10.159062
-34.079253	-32.688770	NaN	-30.022647	-1.390483	NaN	-4.056606
-29.333915	-31.263460	NaN	-27.960451	1.929545	NaN	-1.373465
-33.410865	-35.008568	NaN	-35.817067	1.597703	NaN	2.406201
-41.597871	-24.381978	NaN	-25.180185	-17.215892	NaN	-16.417686
-41.921436	-14.912176	NaN	-15.722119	-27.009260	NaN	-26.199317
-31.400293	-16.533713	NaN	-17.079777	-14.866581	NaN	-14.320516
-6.973949	-27.798545	NaN	-28.389994	20.824596	NaN	21.416045
-27.843394	-28.029256	NaN	-26.724998	0.185862	NaN	-1.118396
-36.423194	-38.147208	NaN	-39.824501	1.724014	NaN	3.401307
-25.181748	-24.221686	NaN	-23.641829	-0.960063	NaN	-1.539919
-26.907709	-29.639900	NaN	-30.431864	2.732191	NaN	3.524155
-25.339302	-38.004696	NaN	-36.062475	12.665394	NaN	10.723173
-24.201360	-25.984201	NaN	-24.735000	1.782842	NaN	0.533640
-18.295433	-34.963567	NaN	-37.232758	16.668134	NaN	18.937325
-18.163168	-36.998231	NaN	-34.213837	18.835063	NaN	16.050670
-29.881637	-31.262090	NaN	-28.958641	1.380453	NaN	-0.922996
-19.455965	-25.496423	NaN	-25.466033	6.040458	NaN	6.010068
-54.153334	-22.430917	NaN	-23.222510	-31.722417	NaN	-30.930824
-32.564364	-8.591025	NaN	-11.929461	-23.973338	NaN	-20.634903
-12.069223	-33.656147	NaN	-33.769649	21.586924	NaN	21.700425
-25.057937	-25.827551	NaN	-24.921898	0.769613	NaN	-0.136039
-10.747839	-33.905010	NaN	-32.911245	23.157170	NaN	22.163405
-22.389493	-27.869077	NaN	-25.228629	5.479584	NaN	2.839136
-41.581727	-24.173255	NaN	-24.014743	-17.408472	NaN	-17.566984
-30.614185	-15.466964	NaN	-17.097604	-15.147222	NaN	-13.516582
-23.977759	-25.591945	NaN	-25.874812	1.614185	NaN	1.897053
-19.852241	-30.402334	NaN	-31.849468	10.550093	NaN	11.997227
-36.907629	-30.462305	NaN	-31.429799	-6.445324	NaN	-5.477829
-26.219557	-40.837385	NaN	-40.171178	14.617828	NaN	13.951621
-1.967150	-26.048165	NaN	-26.267375	24.081015	NaN	24.300224
-18.876184	-32.622393	NaN	-30.642236	13.746210	NaN	11.766052
-29.913680	-14.555133	NaN	-12.045449	-15.358548	NaN	-17.868231
-14.020876	-18.719138	NaN	-17.502569	4.698261	NaN	3.481692
-6.239627	-28.883500	NaN	-29.065352	22.643873	NaN	22.825725
-11.989649	-26.166174	NaN	-27.489547	14.176525	NaN	15.499898
-17.960412	-27.318615	NaN	-30.380546	9.358203	NaN	12.420134
-45.278545	-43.730669	NaN	-44.278986	-1.547876	NaN	-0.999559
-52.341899	-26.837710	NaN	-26.106144	-25.504189	NaN	-26.235755
-41.456163	-44.037954	NaN	-44.386539	2.581791	NaN	2.930376
-31.517887	-36.758182	NaN	-33.892904	5.240295	NaN	2.375017
-22.959441	-37.105463	NaN	-34.649328	14.146022	NaN	11.689887
-16.211572	-35.903949	NaN	-33.151065	19.692377	NaN	16.939493
-53.097277	-23.746800	NaN	-23.087000	-29.350477	NaN	-30.010277
-12.789280	-34.685551	NaN	-33.653383	21.896271	NaN	20.864103
-42.345606	-35.075693	NaN	-35.406090	-7.269913	NaN	-6.939516
-10.536052	-30.733752	NaN	-31.817723	20.197700	NaN	21.281671
-19.368550	-29.047929	NaN	-29.052488	9.679379	NaN	9.683938
-4.623436	-18.653082	NaN	-16.844664	14.029647	NaN	12.221228
-11.113481	-34.480679	NaN	-32.683131	23.367198	NaN	21.569650
-11.213933	-30.535938	NaN	-28.838049	19.322006	NaN	17.624116
-13.780068	-20.803724	NaN	-19.143278	7.023656	NaN	5.363211
-27.932137	-27.006875	NaN	-25.449552	-0.925262	NaN	-2.482585
-49.338079	-21.060330	NaN	-22.411875	-28.277749	NaN	-26.926204
-39.187925	-26.919079	NaN	-25.429946	-12.268846	NaN	-13.757980
-9.354492	-16.274143	NaN	-15.499888	6.919650	NaN	6.145396
-18.592862	-19.222680	NaN	-20.237145	0.629818	NaN	1.644284
-0.098789	-34.682650	NaN	-34.198430	34.583861	NaN	34.099640
-38.021587	-27.661068	NaN	-29.270637	-10.360519	NaN	-8.750950
-22.951709	-27.959851	NaN	-27.482161	5.008142	NaN	4.530452
-55.917875	-34.357269	NaN	-34.427600	-21.560606	NaN	-21.490275
-6.630555	-24.675679	NaN	-21.875137	18.045123	NaN	15.244582
-57.288479	-26.703092	NaN	-24.920983	-30.585388	NaN	-32.367496
-23.220339	-25.264603	NaN	-26.423647	2.044264	NaN	3.203308
-48.737849	-31.878399	NaN	-29.393327	-16.859450	NaN	-19.344523
-16.632404	-31.580079	NaN	-29.832472	14.947675	NaN	13.200068
-23.512199	-33.042953	NaN	-34.514351	9.530754	NaN	11.002152
-31.440735	-46.267277	NaN	-45.274610	14.826542	NaN	13.833875
-39.325124	-34.131838	NaN	-34.247615	-5.193287	NaN	-5.077510
-41.346538	-19.278669	NaN	-19.901219	-22.067870	NaN	-21.445319
-33.907528	-24.337289	NaN	-21.959641	-9.570239	NaN	-11.947887
-5.540414	-33.027437	NaN	-36.284027	27.487023	NaN	30.743613
-39.866936	-10.073799	NaN	-12.819970	-29.793137	NaN	-27.046966
-45.792648	-16.009639	NaN	-14.831825	-29.783008	NaN	-30.960823
-10.997931	-27.591624	NaN	-26.696479	16.593693	NaN	15.698548
-25.719635	-33.100214	NaN	-36.772032	7.380579	NaN	11.052397
-4.567597	-14.045819	NaN	-15.109509	9.478222	NaN	10.541912
-28.363117	-33.669996	NaN	-32.508425	5.306878	NaN	4.145308
-14.403151	-34.497754	NaN	-33.425041	20.094603	NaN	19.021890
-43.980642	-19.186906	NaN	-19.259090	-24.793736	NaN	-24.721552
-43.103148	-19.084532	NaN	-22.223727	-24.018616	NaN	-20.879421
-18.556885	-15.056087	NaN	-16.789149	-3.500797	NaN	-1.767735
-22.390830	-20.861537	NaN	-20.681257	-1.529292	NaN	-1.709572
-13.485356	-19.338566	NaN	-19.751296	5.853210	NaN	6.265940
-20.105519	-22.291843	NaN	-20.818379	2.186324	NaN	0.712860
-42.542140	-18.054095	NaN	-17.818387	-24.488046	NaN	-24.723754
-17.011763	-38.623178	NaN	-35.149347	21.611415	NaN	18.137584
-27.031219	-31.652959	NaN	-29.959917	4.621741	NaN	2.928698
-27.352259	-17.468762	NaN	-14.670993	-9.883497	NaN	-12.681265
-52.609245	-19.462897	NaN	-19.330507	-33.146348	NaN	-33.278738
-4.931192	-15.190606	NaN	-14.343755	10.259414	NaN	9.412563
13.720609	-30.539123	NaN	-30.829289	44.259732	NaN	44.549897
-10.890757	-22.656560	NaN	-23.441885	11.765803	NaN	12.551128
-20.789280	-19.764386	NaN	-20.435926	-1.024894	NaN	-0.353354
-11.123377	-28.332658	NaN	-27.187745	17.209280	NaN	16.064367
-32.956449	-24.116932	NaN	-20.937772	-8.839516	NaN	-12.018677
-36.988607	-36.543025	NaN	-32.210514	-0.445582	NaN	-4.778094
-5.911717	-29.355851	NaN	-28.790992	23.444134	NaN	22.879276
-28.633727	-25.023765	NaN	-28.219757	-3.609962	NaN	-0.413970
-34.342472	-28.271826	NaN	-27.987001	-6.070646	NaN	-6.355471
-34.510823	-37.877987	NaN	-36.732498	3.367165	NaN	2.221675
-31.278306	-46.423739	NaN	-45.691198	15.145433	NaN	14.412892
-4.332248	-38.686668	NaN	-36.087445	34.354420	NaN	31.755196
-42.728285	-27.433762	NaN	-30.031787	-15.294524	NaN	-12.696499
-37.046675	-26.780557	NaN	-27.785058	-10.266118	NaN	-9.261616
-35.401713	-29.897179	NaN	-30.179539	-5.504534	NaN	-5.222174
-38.119415	-22.139537	NaN	-21.018260	-15.979878	NaN	-17.101155
-25.503664	-20.390983	NaN	-19.162769	-5.112681	NaN	-6.340895
-23.085237	-31.501621	NaN	-32.273809	8.416385	NaN	9.188573
-37.363547	-32.875963	NaN	-31.667542	-4.487583	NaN	-5.696005
-41.561040	-41.490035	NaN	-42.568367	-0.071005	NaN	1.007327
-45.139992	-30.982989	NaN	-35.340165	-14.157003	NaN	-9.799827
-42.323197	-18.283127	NaN	-19.314443	-24.040070	NaN	-23.008754
-14.132802	-21.551290	NaN	-23.721010	7.418488	NaN	9.588208
-38.942956	-22.409314	NaN	-25.150545	-16.533642	NaN	-13.792411
-33.550655	-35.934445	NaN	-38.344879	2.383790	NaN	4.794225
-31.676780	-26.718382	NaN	-27.349029	-4.958399	NaN	-4.327751
-2.033856	-43.359924	NaN	-41.238917	41.326069	NaN	39.205061
-34.477360	-24.875312	NaN	-24.672026	-9.602048	NaN	-9.805334
-42.199775	-36.675766	NaN	-37.843454	-5.524008	NaN	-4.356321
-23.528295	-31.867948	NaN	-28.371225	8.339653	NaN	4.842930
-10.676603	-29.334696	NaN	-30.541119	18.658093	NaN	19.864516
-19.295526	-33.610770	NaN	-35.439541	14.315243	NaN	16.144015
-67.351914	-35.919464	NaN	-37.903201	-31.432450	NaN	-29.448713
-15.830341	-17.081693	NaN	-17.433836	1.251352	NaN	1.603495
-5.188677	-34.668694	NaN	-31.395227	29.480018	NaN	26.206551
-13.452765	-22.698205	NaN	-23.457365	9.245439	NaN	10.004600
-26.230855	-35.095308	NaN	-34.606070	8.864453	NaN	8.375215
-17.488617	-30.801503	NaN	-27.945765	13.312886	NaN	10.457148
-43.216496	-24.661619	NaN	-25.135970	-18.554877	NaN	-18.080526
-16.918954	-27.779046	NaN	-25.340399	10.860092	NaN	8.421445
-40.398905	-29.734703	NaN	-31.148834	-10.664202	NaN	-9.250071
-32.024912	-45.301856	NaN	-46.601827	13.276944	NaN	14.576915
-45.243226	-25.012944	NaN	-26.105423	-20.230282	NaN	-19.137804
-20.825287	-20.785558	NaN	-19.453134	-0.039729	NaN	-1.372153
-7.328371	-29.102853	NaN	-28.403027	21.774482	NaN	21.074656
-17.340377	-14.938153	NaN	-12.753519	-2.402224	NaN	-4.586857
-35.175313	-32.568673	NaN	-32.094712	-2.606641	NaN	-3.080601
-19.975816	-30.054445	NaN	-27.612395	10.078629	NaN	7.636578
-46.841562	-30.149259	NaN	-27.206717	-16.692304	NaN	-19.634845
-11.822699	-24.648311	NaN	-25.702719	12.825611	NaN	13.880019
-20.451000	-24.186570	NaN	-24.919438	3.735570	NaN	4.468438
-59.530393	-26.549356	NaN	-25.300966	-32.981038	NaN	-34.229428
-42.378150	-33.087332	NaN	-32.178579	-9.290817	NaN	-10.199571
-32.192670	-9.174724	NaN	-7.300477	-23.017946	NaN	-24.892193
-11.900262	-29.065601	NaN	-29.427911	17.165339	NaN	17.527649
-53.678753	-25.697561	NaN	-23.583261	-27.981192	NaN	-30.095492
-54.585234	-31.567019	NaN	-29.076047	-23.018215	NaN	-25.509187
-66.616010	-30.024083	NaN	-27.641140	-36.591926	NaN	-38.974870
-29.761960	-31.652967	NaN	-28.066784	1.891007	NaN	-1.695177
-23.210336	-33.453635	NaN	-30.475561	10.243299	NaN	7.265224
-46.585956	-21.560077	NaN	-21.787554	-25.025879	NaN	-24.798402
-51.622449	-30.166607	NaN	-28.678789	-21.455843	NaN	-22.943660
-26.907362	-17.223093	NaN	-17.136814	-9.684268	NaN	-9.770548
-19.577040	-22.438389	NaN	-23.933698	2.861349	NaN	4.356658
-21.226595	-24.128229	NaN	-25.086482	2.901633	NaN	3.859886
-46.756601	-30.387953	NaN	-30.825212	-16.368647	NaN	-15.931389
-45.967624	-25.855437	NaN	-27.559802	-20.112187	NaN	-18.407822
-58.965475	-23.952976	NaN	-24.450049	-35.012499	NaN	-34.515426
-54.088809	-33.472082	NaN	-34.414013	-20.616727	NaN	-19.674796
-42.601261	-30.427162	NaN	-30.911148	-12.174099	NaN	-11.690113
-21.844412	-26.412161	NaN	-27.456524	4.567748	NaN	5.612112
-23.161842	-40.376084	NaN	-38.288632	17.214242	NaN	15.126791
-17.123769	-16.655742	NaN	-12.198186	-0.468027	NaN	-4.925583
-23.535169	-27.526794	NaN	-26.789020	3.991625	NaN	3.253851
-8.870555	-24.050196	NaN	-25.620594	15.179640	NaN	16.750039
-22.636497	-23.517855	NaN	-21.183734	0.881358	NaN	-1.452763
-57.429032	-43.890712	NaN	-41.690513	-13.538320	NaN	-15.738518
-15.822526	-24.344526	NaN	-23.941795	8.521999	NaN	8.119269
-41.047729	-14.916697	NaN	-14.134983	-26.131032	NaN	-26.912746
-24.726601	-38.252307	NaN	-40.996459	13.525707	NaN	16.269858
-8.348826	-35.902107	NaN	-38.357311	27.553281	NaN	30.008485
-33.356017	-27.202403	NaN	-26.645964	-6.153614	NaN	-6.710054
-42.189165	-30.401949	NaN	-30.284812	-11.787216	NaN	-11.904353
-15.615744	-22.877781	NaN	-22.196687	7.262037	NaN	6.580943
-21.597830	-28.338083	NaN	-29.923852	6.740253	NaN	8.326022
-11.235557	-24.620597	NaN	-23.122448	13.385040	NaN	11.886891
-6.315405	-28.269423	NaN	-26.874356	21.954018	NaN	20.558951
-25.046194	-39.967806	NaN	-37.339541	14.921612	NaN	12.293347
-29.412081	-27.953797	NaN	-29.220701	-1.458284	NaN	-0.191380
-31.627532	-18.795047	NaN	-18.626848	-12.832485	NaN	-13.000684
-32.237399	-28.780766	NaN	-30.174173	-3.456632	NaN	-2.063226
-25.787686	-24.295684	NaN	-24.235159	-1.492002	NaN	-1.552527
-9.533646	-17.440676	NaN	-18.256427	7.907030	NaN	8.722782
-43.640180	-19.347694	NaN	-21.732141	-24.292486	NaN	-21.908039
-19.156112	-15.397267	NaN	-16.916548	-3.758846	NaN	-2.239564
-34.653573	-30.143874	NaN	-29.362411	-4.509700	NaN	-5.291162
-33.264212	-19.669728	NaN	-20.285626	-13.594484	NaN	-12.978586
-23.468642	-20.114155	NaN	-19.956481	-3.354488	NaN	-3.512161
-6.205695	-29.071911	NaN	-25.126134	22.866216	NaN	18.920439
-73.926397	-38.411661	NaN	-36.723579	-35.514735	NaN	-37.202817
-45.543447	-32.120137	NaN	-32.551089	-13.423310	NaN	-12.992358
-33.066759	-10.750806	NaN	-11.995658	-22.315954	NaN	-21.071101
-21.744299	-27.524176	NaN	-28.002851	5.779877	NaN	6.258552
-24.652967	-35.475298	NaN	-33.860036	10.822331	NaN	9.207069
-53.642987	-20.488258	NaN	-18.125142	-33.154729	NaN	-35.517844
-24.953314	-25.304504	NaN	-23.183715	0.351190	NaN	-1.769599
-27.130235	-31.110118	NaN	-29.701046	3.979883	NaN	2.570811
-51.711874	-38.701835	NaN	-38.916245	-13.010039	NaN	-12.795628
-47.960942	-12.881460	NaN	-13.248719	-35.079481	NaN	-34.712223
-28.406198	-34.447009	NaN	-32.478013	6.040810	NaN	4.071815
-38.812359	-31.042083	NaN	-31.307598	-7.770277	NaN	-7.504761
-37.081875	-21.231960	NaN	-23.253076	-15.849916	NaN	-13.828799
-34.808037	-20.845736	NaN	-23.065408	-13.962301	NaN	-11.742629
-26.272180	-29.214322	NaN	-28.064656	2.942143	NaN	1.792476
-58.328492	-21.106251	NaN	-20.657108	-37.222241	NaN	-37.671385
-60.719470	-23.681008	NaN	-21.447247	-37.038462	NaN	-39.272223
-20.580147	-16.398997	NaN	-15.293904	-4.181150	NaN	-5.286243
-27.225931	-22.887764	NaN	-27.041457	-4.338168	NaN	-0.184474
-24.502434	-37.170048	NaN	-35.460223	12.667614	NaN	10.957790
-45.704496	-31.398340	NaN	-30.640541	-14.306156	NaN	-15.063955
-1.902458	-25.923466	NaN	-26.148101	24.021008	NaN	24.245643
-46.823087	-19.083659	NaN	-18.879466	-27.739428	NaN	-27.943621
-31.119232	-30.712801	NaN	-32.698450	-0.406432	NaN	1.579217
-35.975342	-38.113074	NaN	-36.144518	2.137733	NaN	0.169177
-30.230377	-24.748386	NaN	-24.379853	-5.481991	NaN	-5.850524
-32.291764	-33.120018	NaN	-33.158550	0.828255	NaN	0.866786
-31.736598	-25.196927	NaN	-22.814277	-6.539671	NaN	-8.922320
-47.805599	-32.560554	NaN	-32.200139	-15.245045	NaN	-15.605460
-17.677901	-35.607835	NaN	-35.161425	17.929934	NaN	17.483524
-23.531505	-34.780408	NaN	-38.431331	11.248903	NaN	14.899825
-37.188574	-28.690993	NaN	-29.963503	-8.497580	NaN	-7.225071
-23.384373	-23.867084	NaN	-23.985527	0.482711	NaN	0.601154
-41.154214	-33.910533	NaN	-32.008329	-7.243680	NaN	-9.145885
-18.402297	-25.040421	NaN	-26.310214	6.638124	NaN	7.907917
-3.672665	-19.332456	NaN	-18.324690	15.659791	NaN	14.652025
-28.390130	-17.004517	NaN	-17.749394	-11.385613	NaN	-10.640736
-19.867007	-15.995622	NaN	-16.188287	-3.871385	NaN	-3.678720
-5.446933	-38.658941	NaN	-38.295597	33.212008	NaN	32.848664
-27.733179	-29.458023	NaN	-27.014295	1.724844	NaN	-0.718884
-11.918591	-25.240734	NaN	-27.014005	13.322143	NaN	15.095414
-13.279437	-23.628921	NaN	-24.013150	10.349484	NaN	10.733713
-29.530411	-27.447543	NaN	-28.124065	-2.082867	NaN	-1.406346
-44.179371	-22.121589	NaN	-22.554917	-22.057782	NaN	-21.624454
-21.678804	-36.152535	NaN	-36.953720	14.473731	NaN	15.274917
-25.986531	-32.420210	NaN	-29.172377	6.433679	NaN	3.185846
-51.892156	-32.587234	NaN	-34.366253	-19.304922	NaN	-17.525904
-41.173674	-30.909378	NaN	-29.942488	-10.264296	NaN	-11.231185
-35.192874	-30.024455	NaN	-28.988556	-5.168419	NaN	-6.204318
-31.168100	-29.036319	NaN	-29.221009	-2.131781	NaN	-1.947091
-53.392882	-40.940552	NaN	-42.037069	-12.452330	NaN	-11.355813
-38.965184	-35.302696	NaN	-35.992688	-3.662487	NaN	-2.972495
-26.138310	-22.137789	NaN	-22.539928	-4.000521	NaN	-3.598381
-44.017956	-32.156649	NaN	-30.073716	-11.861306	NaN	-13.944240
-41.115866	-29.248370	NaN	-26.937659	-11.867496	NaN	-14.178207
-22.553014	-22.645299	NaN	-24.461792	0.092285	NaN	1.908778
-31.449386	-34.865233	NaN	-33.687924	3.415847	NaN	2.238538
-45.495716	-29.185999	NaN	-32.486309	-16.309717	NaN	-13.009407
-22.006156	-15.683963	NaN	-13.797931	-6.322193	NaN	-8.208225
-27.860173	-41.928125	NaN	-44.292547	14.067952	NaN	16.432374
-20.659676	-24.841387	NaN	-25.080668	4.181711	NaN	4.420992
-24.983039	-29.309450	NaN	-28.924771	4.326411	NaN	3.941732
-19.165061	-25.140249	NaN	-23.885237	5.975187	NaN	4.720176
-37.031227	-27.466078	NaN	-26.125932	-9.565149	NaN	-10.905296
-52.138252	-24.185751	NaN	-23.239182	-27.952501	NaN	-28.899070
-53.008999	-30.929442	NaN	-28.574771	-22.079557	NaN	-24.434228
-41.015524	-37.927072	NaN	-35.633372	-3.088452	NaN	-5.382152
-29.420139	-20.626622	NaN	-20.925230	-8.793517	NaN	-8.494909
-41.592272	-28.376521	NaN	-28.156120	-13.215751	NaN	-13.436152
-30.248350	-29.808172	NaN	-28.606804	-0.440179	NaN	-1.641547
-16.112329	-30.640730	NaN	-34.413000	14.528402	NaN	18.300671
-21.040026	-34.364910	NaN	-34.840795	13.324884	NaN	13.800769
-46.817139	-31.986915	NaN	-29.529445	-14.830224	NaN	-17.287694
-42.633013	-25.808481	NaN	-24.433621	-16.824532	NaN	-18.199392
-32.699281	-36.344657	NaN	-35.071536	3.645376	NaN	2.372255
-48.927162	-32.719074	NaN	-33.658391	-16.208088	NaN	-15.268771
-37.969675	-14.670842	NaN	-14.734098	-23.298833	NaN	-23.235577
-36.586122	-30.948622	NaN	-31.262452	-5.637499	NaN	-5.323669
-56.248337	-35.874056	NaN	-35.007128	-20.374281	NaN	-21.241209
-24.757240	-21.814430	NaN	-18.600803	-2.942809	NaN	-6.156437
-26.366538	-26.368649	NaN	-29.914457	0.002111	NaN	3.547919
-25.627823	-17.576083	NaN	-16.539667	-8.051740	NaN	-9.088156
-10.284961	-29.624885	NaN	-28.852219	19.339924	NaN	18.567259
-39.606132	-24.879818	NaN	-24.290342	-14.726313	NaN	-15.315790
9.373012	-18.043645	NaN	-16.758911	27.416657	NaN	26.131923
-43.427793	-23.945875	NaN	-22.474147	-19.481918	NaN	-20.953647
-22.424013	-29.795812	NaN	-29.336641	7.371798	NaN	6.912628
-32.911100	-32.793575	NaN	-33.388924	-0.117525	NaN	0.477825
-37.707218	-25.341528	NaN	-28.183441	-12.365690	NaN	-9.523777
-39.602897	-22.458861	NaN	-23.321717	-17.144036	NaN	-16.281179
-53.932953	-35.549273	NaN	-32.037732	-18.383680	NaN	-21.895221
-40.343828	-32.332031	NaN	-35.822133	-8.011796	NaN	-4.521695
-31.212683	-27.991217	NaN	-28.049058	-3.221466	NaN	-3.163625
-21.834884	-32.750753	NaN	-31.609596	10.915868	NaN	9.774711
-31.228772	-27.199328	NaN	-25.349192	-4.029444	NaN	-5.879580
-20.530299	-33.775426	NaN	-33.636188	13.245127	NaN	13.105889
-13.826466	-25.406483	NaN	-25.923964	11.580018	NaN	12.097499
-15.768246	-20.517818	NaN	-20.664830	4.749572	NaN	4.896584
-0.257219	-11.903528	NaN	-14.427669	11.646309	NaN	14.170450
-26.562740	-29.359729	NaN	-29.402729	2.796988	NaN	2.839989
-23.427535	-24.612455	NaN	-28.893348	1.184920	NaN	5.465813
-20.078354	-33.801433	NaN	-30.941131	13.723079	NaN	10.862777
-37.184062	-20.747000	NaN	-21.775437	-16.437062	NaN	-15.408625
-16.140952	-22.569013	NaN	-22.462305	6.428061	NaN	6.321353
-24.491221	-43.720760	NaN	-42.997738	19.229539	NaN	18.506517
-20.078420	-39.933045	NaN	-39.385566	19.854625	NaN	19.307145
-33.995869	-27.156178	NaN	-27.819605	-6.839690	NaN	-6.176264
-36.795162	-28.887588	NaN	-27.334045	-7.907574	NaN	-9.461117
-32.824501	-24.528356	NaN	-24.463658	-8.296145	NaN	-8.360843
-25.589881	-17.842901	NaN	-19.134948	-7.746980	NaN	-6.454933
-46.653282	-32.830708	NaN	-30.491868	-13.822574	NaN	-16.161414
14.284029	-21.085495	NaN	-19.732721	35.369524	NaN	34.016749
-14.276033	-24.267126	NaN	-27.422671	9.991093	NaN	13.146638
-32.536791	-26.859088	NaN	-25.372624	-5.677703	NaN	-7.164167
-30.801322	-32.540783	NaN	-30.795635	1.739461	NaN	-0.005687
-23.684516	-32.739875	NaN	-30.895761	9.055359	NaN	7.211245
-36.106190	-27.645378	NaN	-27.722965	-8.460812	NaN	-8.383224
-33.467986	-21.357710	NaN	-19.498931	-12.110276	NaN	-13.969055
-16.856794	-25.492794	NaN	-23.801520	8.636000	NaN	6.944726
-26.201496	-29.218660	NaN	-27.949676	3.017164	NaN	1.748180
-32.522971	-38.084337	NaN	-38.811841	5.561366	NaN	6.288870
-14.233151	-31.824481	NaN	-30.321497	17.591330	NaN	16.088346
-17.706492	-26.654188	NaN	-28.372429	8.947696	NaN	10.665936
-46.519031	-22.152840	NaN	-23.094607	-24.366191	NaN	-23.424424
-56.615049	-26.838424	NaN	-27.011449	-29.776625	NaN	-29.603600
-38.271795	-38.140340	NaN	-34.266080	-0.131455	NaN	-4.005715
-26.898318	-33.176767	NaN	-30.619046	6.278449	NaN	3.720728
-48.942915	-31.724994	NaN	-32.620832	-17.217921	NaN	-16.322083
-36.975307	-33.603291	NaN	-31.175730	-3.372016	NaN	-5.799577
-23.989153	-27.175965	NaN	-31.764660	3.186812	NaN	7.775506
-55.553047	-36.420445	NaN	-36.528640	-19.132602	NaN	-19.024407
-29.160185	-19.620693	NaN	-16.557954	-9.539491	NaN	-12.602230
-78.524895	-36.067907	NaN	-33.009413	-42.456988	NaN	-45.515482
-8.911425	-22.489169	NaN	-23.744892	13.577744	NaN	14.833468
-11.330961	-31.163299	NaN	-30.121114	19.832338	NaN	18.790153
-18.749533	-33.623085	NaN	-35.718402	14.873552	NaN	16.968869
-57.936745	-34.719246	NaN	-35.267954	-23.217499	NaN	-22.668791
-27.568463	-28.749898	NaN	-29.795668	1.181435	NaN	2.227205
-22.471939	-26.678365	NaN	-25.448114	4.206426	NaN	2.976175
-37.048705	-31.445205	NaN	-30.630676	-5.603500	NaN	-6.418029
-11.521518	-25.870044	NaN	-25.728829	14.348525	NaN	14.207311
5.325105	-24.078442	NaN	-24.624279	29.403547	NaN	29.949384
-18.206535	-26.606455	NaN	-28.294496	8.399920	NaN	10.087960
-44.318799	-30.426847	NaN	-29.549787	-13.891952	NaN	-14.769012
-15.209573	-19.588745	NaN	-19.395373	4.379172	NaN	4.185800
-6.902183	-22.534284	NaN	-23.130965	15.632102	NaN	16.228782
-48.664088	-20.223568	NaN	-18.949697	-28.440520	NaN	-29.714391
-21.790168	-33.405655	NaN	-32.652894	11.615487	NaN	10.862726
-44.308786	-35.936236	NaN	-33.257404	-8.372550	NaN	-11.051383
-33.732951	-27.602606	NaN	-27.599776	-6.130346	NaN	-6.133175
-22.717745	-33.939902	NaN	-35.487261	11.222157	NaN	12.769517
-37.696500	-32.450046	NaN	-31.310381	-5.246454	NaN	-6.386118
-48.498539	-16.530719	NaN	-17.196843	-31.967820	NaN	-31.301696
-42.188400	-26.851863	NaN	-26.829937	-15.336537	NaN	-15.358462
-29.587338	-31.002291	NaN	-33.411197	1.414953	NaN	3.823859
-27.748059	-34.733122	NaN	-32.426404	6.985062	NaN	4.678344
-32.421757	-28.617471	NaN	-29.494625	-3.804286	NaN	-2.927132
-28.734767	-33.678265	NaN	-33.224246	4.943499	NaN	4.489479
-46.217079	-25.431951	NaN	-25.069310	-20.785128	NaN	-21.147770
-21.197923	-31.873877	NaN	-29.073373	10.675955	NaN	7.875451
-2.181401	-27.803552	NaN	-29.003613	25.622151	NaN	26.822212
-37.013716	-33.154655	NaN	-29.280613	-3.859061	NaN	-7.733103
-34.917514	-18.988543	NaN	-18.216380	-15.928971	NaN	-16.701134
-3.447041	-35.746847	NaN	-36.464677	32.299806	NaN	33.017636
-11.520859	-26.784977	NaN	-26.538740	15.264118	NaN	15.017880
-4.365973	-37.247905	NaN	-40.899800	32.881932	NaN	36.533826
-35.024010	-28.896676	NaN	-28.034119	-6.127334	NaN	-6.989891
-12.247282	-31.738830	NaN	-32.665541	19.491548	NaN	20.418259
-21.732764	-33.055074	NaN	-29.625259	11.322310	NaN	7.892495
-15.075999	-37.632831	NaN	-37.249665	22.556832	NaN	22.173666
-24.634562	-27.249231	NaN	-27.630477	2.614669	NaN	2.995914
-27.342599	-25.388200	NaN	-24.919912	-1.954399	NaN	-2.422686
-1.068096	-37.019249	NaN	-33.787063	35.951153	NaN	32.718967
-41.088562	-32.675249	NaN	-29.389847	-8.413313	NaN	-11.698716
-43.137954	-22.777681	NaN	-25.847401	-20.360273	NaN	-17.290553
-34.004662	-30.955344	NaN	-25.489245	-3.049318	NaN	-8.515417
-25.298699	-21.018730	NaN	-22.051822	-4.279969	NaN	-3.246877
-21.214633	-24.354758	NaN	-22.855523	3.140125	NaN	1.640890
-22.786833	-13.284267	NaN	-15.639984	-9.502566	NaN	-7.146849
-44.230273	-30.166225	NaN	-28.434344	-14.064048	NaN	-15.795929
-13.548419	-28.058810	NaN	-29.069593	14.510391	NaN	15.521174
0.834300	-28.529840	NaN	-27.232010	29.364140	NaN	28.066310
-30.707283	-26.805703	NaN	-25.379384	-3.901580	NaN	-5.327899
-50.451257	-28.449456	NaN	-26.653254	-22.001801	NaN	-23.798003
-14.631747	-26.689885	NaN	-28.393824	12.058138	NaN	13.762077
-41.092363	-28.732002	NaN	-26.589542	-12.360360	NaN	-14.502820
-34.490418	-27.834338	NaN	-24.513449	-6.656080	NaN	-9.976969
-20.168004	-21.359742	NaN	-23.053385	1.191738	NaN	2.885380
-58.024789	-35.894766	NaN	-35.199206	-22.130023	NaN	-22.825583
-21.079257	-26.813659	NaN	-27.722921	5.734402	NaN	6.643664
-4.830362	-20.393510	NaN	-20.318413	15.563148	NaN	15.488051
-15.482884	-25.460921	NaN	-25.164950	9.978037	NaN	9.682066
-33.586140	-21.684834	NaN	-20.035387	-11.901306	NaN	-13.550753
-41.635676	-36.295462	NaN	-35.412644	-5.340213	NaN	-6.223031
-35.254293	-39.933912	NaN	-41.546441	4.679618	NaN	6.292147
-36.405393	-36.872072	NaN	-36.299020	0.466678	NaN	-0.106373
-38.575518	-28.002961	NaN	-28.698861	-10.572558	NaN	-9.876658
-48.038096	-33.576296	NaN	-32.577044	-14.461800	NaN	-15.461051
-16.675760	-21.622732	NaN	-22.812611	4.946972	NaN	6.136851
-24.308062	-14.024197	NaN	-13.693706	-10.283865	NaN	-10.614357
-25.366812	-21.492657	NaN	-22.421465	-3.874155	NaN	-2.945347
-30.150819	-35.250303	NaN	-34.080078	5.099484	NaN	3.929259
-53.417613	-39.703186	NaN	-42.536199	-13.714427	NaN	-10.881414
-23.402973	-35.613888	NaN	-29.833459	12.210914	NaN	6.430486
-3.315329	-24.998388	NaN	-23.327960	21.683059	NaN	20.012631
-9.147041	-28.196564	NaN	-26.676965	19.049523	NaN	17.529924
-34.117709	-23.621012	NaN	-21.604475	-10.496696	NaN	-12.513234
-27.868094	-33.400690	NaN	-32.286455	5.532596	NaN	4.418361
-26.022630	-38.835199	NaN	-41.750122	12.812569	NaN	15.727492
-30.118746	-31.233696	NaN	-29.666017	1.114950	NaN	-0.452729
-38.312133	-23.388110	NaN	-22.678966	-14.924023	NaN	-15.633167
-40.482387	-35.568295	NaN	-36.509834	-4.914092	NaN	-3.972553
-27.011649	-29.021953	NaN	-29.951517	2.010304	NaN	2.939869
-36.871626	-15.957820	NaN	-18.632431	-20.913806	NaN	-18.239195
-13.318600	-17.018500	NaN	-18.355654	3.699900	NaN	5.037054
-31.415162	-17.954334	NaN	-21.247095	-13.460829	NaN	-10.168067
-36.340629	-23.553371	NaN	-22.599952	-12.787258	NaN	-13.740677
-43.233895	-33.101775	NaN	-29.153127	-10.132120	NaN	-14.080768
-12.153035	-14.692739	NaN	-13.022828	2.539704	NaN	0.869793
-44.869707	-27.069663	NaN	-28.279144	-17.800044	NaN	-16.590563
-26.134249	-29.563004	NaN	-29.451429	3.428755	NaN	3.317180
-16.343287	-31.567829	NaN	-32.393362	15.224542	NaN	16.050074
-22.127558	-30.745822	NaN	-30.097260	8.618264	NaN	7.969702
-35.876965	-26.225980	NaN	-23.712925	-9.650985	NaN	-12.164040
-9.019327	-30.303257	NaN	-29.650062	21.283930	NaN	20.630735
-38.800549	-21.862301	NaN	-21.315942	-16.938248	NaN	-17.484607
-30.061163	-28.944848	NaN	-25.044268	-1.116316	NaN	-5.016896
-9.018898	-30.677259	NaN	-30.128960	21.658361	NaN	21.110062
-13.214536	-32.929553	NaN	-34.381092	19.715017	NaN	21.166556
-19.071788	-39.064496	NaN	-40.539807	19.992708	NaN	21.468019
-36.482235	-28.938254	NaN	-29.128256	-7.543982	NaN	-7.353979
-27.326143	-30.621948	NaN	-31.660871	3.295805	NaN	4.334728
-34.922744	-40.069741	NaN	-39.049916	5.146997	NaN	4.127172
-40.064301	-34.012283	NaN	-33.737440	-6.052018	NaN	-6.326861
-14.319084	-32.147895	NaN	-34.782645	17.828811	NaN	20.463561
-13.753396	-15.775826	NaN	-16.588897	2.022430	NaN	2.835500
-36.387763	-31.295489	NaN	-32.454108	-5.092274	NaN	-3.933655
-29.710886	-27.298414	NaN	-27.388997	-2.412472	NaN	-2.321889
-17.873024	-26.453872	NaN	-26.975822	8.580848	NaN	9.102798
3.833720	-37.188449	NaN	-37.770038	41.022169	NaN	41.603758
-9.048755	-32.204827	NaN	-29.408928	23.156072	NaN	20.360173
-14.411709	-22.415864	NaN	-21.953794	8.004155	NaN	7.542085
-22.575204	-24.296003	NaN	-25.222046	1.720798	NaN	2.646842
-24.576508	-26.181163	NaN	-25.722319	1.604654	NaN	1.145811
-15.589591	-24.375545	NaN	-25.451904	8.785954	NaN	9.862313
-31.350514	-21.259529	NaN	-22.567862	-10.090985	NaN	-8.782653
-38.314815	-24.363106	NaN	-23.222783	-13.951709	NaN	-15.092031
-20.107573	-29.251852	NaN	-29.092071	9.144278	NaN	8.984498
-16.287373	-18.677881	NaN	-17.410057	2.390508	NaN	1.122684
-21.555445	-30.938689	NaN	-27.548799	9.383244	NaN	5.993353
