# Supplementary material for: Combined Influences of Model Choice, Data Quality, and Data Quantity When Estimating Population Trends
Source: PLoS One. 2015 Jul 15;10(7):e0132255. doi: 10.1371/journal.pone.0132255 (PMC4503393; doi:10.1371/journal.pone.0132255)
Supplement: S1 Dataset — Files are organized by model type and by the input lambda value. (ZIP) [file pone.0132255.s002.zip › Snail/sims_lambda_1_025/simulationOutput_1.025_0_0.1_0_40.xls]

Percent_Decline_True	Median_Percent_Decline_Matrix	Median_Percent_Decline_Matrix_stable	Median_Percent_Decline_Scalar	Difference_True_Matrix	Difference_True_Matrix_Stable	Difference_True_Scalar
-32.917786	-23.280655	NaN	-23.988443	-9.637132	NaN	-8.929344
-19.763658	-30.198067	NaN	-22.996361	10.434409	NaN	3.232703
-35.897055	-31.915763	NaN	-35.039121	-3.981292	NaN	-0.857935
-18.529380	-8.330264	NaN	-9.949083	-10.199116	NaN	-8.580297
-61.291466	-22.716286	NaN	-23.335231	-38.575180	NaN	-37.956235
-31.382696	-14.978394	NaN	-15.176766	-16.404302	NaN	-16.205930
-9.885454	-15.439151	NaN	-15.614360	5.553697	NaN	5.728907
-16.589599	-13.441943	NaN	-11.583753	-3.147656	NaN	-5.005845
-50.442873	-33.345747	NaN	-33.721708	-17.097126	NaN	-16.721165
-25.715894	-35.045991	NaN	-35.385589	9.330097	NaN	9.669694
-31.684011	-28.028328	NaN	-27.488074	-3.655684	NaN	-4.195937
-31.195513	-14.626811	NaN	-16.410342	-16.568702	NaN	-14.785172
-52.407522	-17.681528	NaN	-17.775180	-34.725994	NaN	-34.632342
-31.406552	-11.134359	NaN	-10.543632	-20.272193	NaN	-20.862919
-24.401643	-26.483395	NaN	-26.145973	2.081752	NaN	1.744331
-11.008683	-25.608832	NaN	-28.943154	14.600148	NaN	17.934471
-54.063933	-26.376167	NaN	-24.085659	-27.687767	NaN	-29.978274
-39.116994	-40.899586	NaN	-40.587417	1.782592	NaN	1.470423
-46.476085	-33.362378	NaN	-31.776823	-13.113708	NaN	-14.699263
-39.731221	-30.086306	NaN	-25.368638	-9.644915	NaN	-14.362583
5.322483	-25.427865	NaN	-26.199765	30.750348	NaN	31.522248
-11.672842	-21.246895	NaN	-21.226338	9.574053	NaN	9.553497
-10.619804	-36.543308	NaN	-36.128992	25.923503	NaN	25.509188
-0.963786	-27.173295	NaN	-26.913353	26.209508	NaN	25.949567
-21.684969	-25.183983	NaN	-23.975019	3.499014	NaN	2.290050
-40.304069	-45.585382	NaN	-44.889608	5.281313	NaN	4.585538
-30.678787	-18.358386	NaN	-18.379092	-12.320400	NaN	-12.299695
-25.263889	-30.134568	NaN	-29.914434	4.870679	NaN	4.650544
-38.463757	-23.414540	NaN	-25.075164	-15.049216	NaN	-13.388593
-12.068220	-43.326580	NaN	-43.148682	31.258360	NaN	31.080463
-35.523991	-16.302770	NaN	-14.239318	-19.221221	NaN	-21.284673
-45.409479	-15.975889	NaN	-16.133743	-29.433590	NaN	-29.275736
-25.836357	-37.903984	NaN	-39.952944	12.067627	NaN	14.116588
-31.799658	-26.514490	NaN	-22.481932	-5.285168	NaN	-9.317726
-13.813497	-20.654811	NaN	-20.826381	6.841314	NaN	7.012884
-31.879823	-17.885536	NaN	-17.215613	-13.994287	NaN	-14.664210
-5.685723	-26.966830	NaN	-23.179132	21.281108	NaN	17.493409
-3.463695	-24.626953	NaN	-23.230083	21.163258	NaN	19.766389
-7.897330	-22.147164	NaN	-24.340091	14.249834	NaN	16.442761
-39.093286	-39.114036	NaN	-39.000402	0.020751	NaN	-0.092884
-52.954887	-24.273160	NaN	-23.852019	-28.681727	NaN	-29.102867
-12.457661	-34.147858	NaN	-33.708168	21.690197	NaN	21.250506
-59.082745	-28.263888	NaN	-29.789438	-30.818857	NaN	-29.293307
-7.017010	-27.847875	NaN	-26.004897	20.830865	NaN	18.987887
-25.636473	-31.592805	NaN	-35.977685	5.956332	NaN	10.341212
-38.303665	-32.081582	NaN	-32.711054	-6.222084	NaN	-5.592611
-35.640924	-32.884255	NaN	-34.280236	-2.756669	NaN	-1.360689
-7.521718	-32.979564	NaN	-34.388028	25.457846	NaN	26.866310
-25.294951	-32.251521	NaN	-31.619594	6.956570	NaN	6.324643
-48.746190	-26.547790	NaN	-26.688211	-22.198399	NaN	-22.057978
-28.857247	-34.438614	NaN	-31.694070	5.581367	NaN	2.836823
-41.285271	-29.238392	NaN	-31.842182	-12.046879	NaN	-9.443089
-39.132090	-19.832449	NaN	-15.450256	-19.299641	NaN	-23.681834
-14.502058	-26.334781	NaN	-28.784543	11.832722	NaN	14.282485
-44.928633	-23.467390	NaN	-21.192262	-21.461243	NaN	-23.736371
-9.793810	-36.775189	NaN	-36.439101	26.981379	NaN	26.645292
-21.913200	-20.713706	NaN	-24.010169	-1.199494	NaN	2.096969
-41.610503	-18.856023	NaN	-18.341181	-22.754479	NaN	-23.269322
-28.482094	-29.676494	NaN	-26.657720	1.194401	NaN	-1.824374
-28.575399	-36.904457	NaN	-37.308908	8.329058	NaN	8.733510
-12.839652	-34.653838	NaN	-33.563040	21.814186	NaN	20.723388
-19.571410	-21.437047	NaN	-23.000012	1.865637	NaN	3.428601
-45.476374	-41.849152	NaN	-43.493947	-3.627222	NaN	-1.982428
-23.211142	-27.413200	NaN	-28.908579	4.202058	NaN	5.697436
-20.197103	-18.975346	NaN	-22.578813	-1.221757	NaN	2.381710
-32.273515	-21.608653	NaN	-21.023761	-10.664862	NaN	-11.249754
-4.554536	-29.912168	NaN	-29.343060	25.357633	NaN	24.788525
-35.352507	-40.000668	NaN	-43.125434	4.648161	NaN	7.772927
-33.922050	-31.876389	NaN	-32.215662	-2.045661	NaN	-1.706388
-24.811449	-34.031954	NaN	-34.692913	9.220505	NaN	9.881464
-29.603322	-33.644928	NaN	-33.281932	4.041606	NaN	3.678611
-14.566189	-29.290659	NaN	-28.099049	14.724470	NaN	13.532860
-28.913261	-18.446718	NaN	-17.952416	-10.466543	NaN	-10.960845
-17.355862	-29.918964	NaN	-27.126789	12.563102	NaN	9.770928
-22.301550	-29.298468	NaN	-31.707247	6.996918	NaN	9.405697
-40.940688	-34.861704	NaN	-31.265505	-6.078984	NaN	-9.675184
-18.104011	-30.121095	NaN	-27.104380	12.017084	NaN	9.000369
-33.939225	-27.455651	NaN	-32.028112	-6.483574	NaN	-1.911113
0.354831	-33.265105	NaN	-33.152869	33.619936	NaN	33.507700
-36.019029	-34.926167	NaN	-30.844324	-1.092862	NaN	-5.174705
-30.790711	-28.955057	NaN	-29.839041	-1.835654	NaN	-0.951670
-18.035916	-31.175582	NaN	-28.114657	13.139666	NaN	10.078741
-12.727280	-24.913397	NaN	-23.183771	12.186118	NaN	10.456491
-17.414912	-22.414207	NaN	-20.669845	4.999295	NaN	3.254932
-18.136127	-21.918097	NaN	-22.542384	3.781970	NaN	4.406256
-37.469903	-22.343242	NaN	-20.292894	-15.126661	NaN	-17.177009
-27.087715	-30.330637	NaN	-27.424995	3.242922	NaN	0.337279
-33.691456	-21.491672	NaN	-22.576521	-12.199784	NaN	-11.114935
-23.481328	-32.659113	NaN	-29.701822	9.177785	NaN	6.220494
-28.087949	-19.282903	NaN	-20.156357	-8.805046	NaN	-7.931593
-14.588230	-29.417411	NaN	-29.147947	14.829180	NaN	14.559716
-32.568040	-28.921924	NaN	-29.055082	-3.646116	NaN	-3.512958
-19.281883	-37.377035	NaN	-34.927450	18.095152	NaN	15.645568
-21.154472	-30.136372	NaN	-27.797283	8.981899	NaN	6.642810
-11.817185	-25.869402	NaN	-26.528188	14.052218	NaN	14.711003
-34.059747	-41.332063	NaN	-39.731342	7.272316	NaN	5.671595
-21.292610	-31.132997	NaN	-30.252418	9.840387	NaN	8.959808
-60.902068	-28.544989	NaN	-26.117538	-32.357080	NaN	-34.784530
-36.796755	-21.604519	NaN	-20.834323	-15.192237	NaN	-15.962432
-22.392957	-9.200187	NaN	-11.887603	-13.192770	NaN	-10.505354
-29.111386	-10.915556	NaN	-13.825597	-18.195830	NaN	-15.285789
-14.265212	-35.588571	NaN	-37.368119	21.323359	NaN	23.102907
-35.457304	-28.291936	NaN	-32.945008	-7.165368	NaN	-2.512296
-11.415147	-27.951850	NaN	-29.058062	16.536703	NaN	17.642915
-29.924568	-31.082018	NaN	-32.526324	1.157449	NaN	2.601756
-41.264498	-32.465503	NaN	-34.279768	-8.798995	NaN	-6.984730
-23.079454	-41.010097	NaN	-37.276812	17.930643	NaN	14.197358
-39.989240	-29.682008	NaN	-27.343229	-10.307232	NaN	-12.646011
-50.751457	-13.799078	NaN	-14.364094	-36.952379	NaN	-36.387363
-8.497519	-36.344825	NaN	-39.437796	27.847305	NaN	30.940277
-34.604766	-27.744420	NaN	-25.738720	-6.860345	NaN	-8.866046
-16.471595	-31.578427	NaN	-28.622419	15.106832	NaN	12.150824
-2.222903	-20.001853	NaN	-18.935524	17.778949	NaN	16.712620
-41.083003	-29.092623	NaN	-23.764654	-11.990379	NaN	-17.318348
-41.512807	-31.299466	NaN	-33.302582	-10.213341	NaN	-8.210225
-31.334127	-33.179039	NaN	-30.458292	1.844912	NaN	-0.875836
-41.426895	-27.207764	NaN	-23.823122	-14.219131	NaN	-17.603773
-33.957385	-31.632112	NaN	-32.717566	-2.325274	NaN	-1.239819
-41.053595	-28.867210	NaN	-31.130709	-12.186385	NaN	-9.922886
-0.542424	-23.058155	NaN	-23.709122	22.515732	NaN	23.166698
-31.249131	-22.077956	NaN	-22.881010	-9.171175	NaN	-8.368121
-37.036414	-41.997124	NaN	-38.083235	4.960710	NaN	1.046821
-43.378026	-28.775955	NaN	-28.138367	-14.602071	NaN	-15.239659
-15.966989	-19.889440	NaN	-19.555547	3.922451	NaN	3.588557
-56.968964	-27.958861	NaN	-27.671497	-29.010103	NaN	-29.297467
-25.924983	-39.469338	NaN	-39.946141	13.544355	NaN	14.021158
-13.371734	-28.537309	NaN	-26.307244	15.165575	NaN	12.935511
-17.832360	-25.367489	NaN	-23.474709	7.535129	NaN	5.642349
-15.259339	-29.525072	NaN	-34.075267	14.265734	NaN	18.815929
-20.151075	-28.745588	NaN	-23.730685	8.594513	NaN	3.579611
-26.204022	-25.621041	NaN	-24.512800	-0.582981	NaN	-1.691222
-24.808321	-38.284677	NaN	-36.645100	13.476356	NaN	11.836779
-24.353139	-29.762279	NaN	-30.052470	5.409140	NaN	5.699331
-49.650664	-23.706372	NaN	-22.029847	-25.944292	NaN	-27.620817
-23.791682	-30.593636	NaN	-31.190536	6.801954	NaN	7.398853
-16.375611	-29.640000	NaN	-28.804700	13.264389	NaN	12.429089
-43.367497	-19.233436	NaN	-19.443659	-24.134061	NaN	-23.923838
-9.055612	-22.061601	NaN	-23.620704	13.005989	NaN	14.565092
-61.970395	-30.232225	NaN	-28.901056	-31.738170	NaN	-33.069339
-48.786364	-25.144943	NaN	-22.968490	-23.641421	NaN	-25.817874
-27.881427	-23.261099	NaN	-22.409035	-4.620328	NaN	-5.472392
-12.132186	-35.326786	NaN	-34.665264	23.194600	NaN	22.533078
-13.729485	-31.204236	NaN	-33.753725	17.474752	NaN	20.024241
-25.698685	-9.247995	NaN	-8.809539	-16.450690	NaN	-16.889146
-62.832731	-23.136356	NaN	-23.517526	-39.696375	NaN	-39.315205
-37.572547	-41.040277	NaN	-37.324910	3.467730	NaN	-0.247637
-48.038023	-26.664857	NaN	-27.344370	-21.373165	NaN	-20.693653
-19.655638	-37.463250	NaN	-35.287811	17.807611	NaN	15.632172
-12.376590	-45.948631	NaN	-47.030094	33.572041	NaN	34.653504
-7.957971	-18.208890	NaN	-17.182982	10.250919	NaN	9.225011
-22.346584	-27.796040	NaN	-29.465347	5.449456	NaN	7.118763
-0.260124	-46.100437	NaN	-42.600333	45.840313	NaN	42.340209
-9.475543	-28.283714	NaN	-29.071361	18.808171	NaN	19.595818
-48.465111	-21.629293	NaN	-25.093146	-26.835818	NaN	-23.371965
-42.936626	-32.260055	NaN	-32.067508	-10.676571	NaN	-10.869118
-23.094887	-36.508640	NaN	-34.339839	13.413753	NaN	11.244952
-47.621157	-48.288908	NaN	-45.733226	0.667751	NaN	-1.887931
-26.225735	-36.917585	NaN	-37.714394	10.691850	NaN	11.488659
-16.834454	-31.473042	NaN	-32.264726	14.638588	NaN	15.430272
-16.575199	-28.171779	NaN	-25.784532	11.596579	NaN	9.209333
-38.177470	-35.684735	NaN	-30.399547	-2.492735	NaN	-7.777923
-10.545316	-22.504233	NaN	-21.556349	11.958917	NaN	11.011033
-23.069198	-32.159088	NaN	-30.887355	9.089890	NaN	7.818157
-11.601262	-19.415497	NaN	-21.774514	7.814235	NaN	10.173252
-57.307310	-44.959288	NaN	-43.736538	-12.348023	NaN	-13.570773
-14.520211	-35.477635	NaN	-35.704283	20.957424	NaN	21.184072
-8.671810	-27.701745	NaN	-28.409041	19.029935	NaN	19.737231
-33.145437	-24.135254	NaN	-24.050271	-9.010183	NaN	-9.095166
-34.721298	-45.611070	NaN	-44.858790	10.889772	NaN	10.137492
-36.789523	-23.443545	NaN	-25.016123	-13.345979	NaN	-11.773400
-56.837240	-27.440242	NaN	-26.301535	-29.396998	NaN	-30.535705
-12.953976	-26.202320	NaN	-23.790843	13.248344	NaN	10.836867
-24.222722	-34.442834	NaN	-33.942960	10.220112	NaN	9.720238
-51.209852	-28.831740	NaN	-28.691536	-22.378112	NaN	-22.518316
-45.703378	-39.911654	NaN	-39.279223	-5.791724	NaN	-6.424155
-39.283050	-32.047933	NaN	-29.557565	-7.235117	NaN	-9.725485
-20.119341	-33.097074	NaN	-30.118383	12.977733	NaN	9.999042
-42.089360	-19.691856	NaN	-18.881567	-22.397504	NaN	-23.207793
-39.259152	-23.840521	NaN	-24.197711	-15.418631	NaN	-15.061441
-5.955011	-28.745258	NaN	-29.133522	22.790246	NaN	23.178511
-42.858181	-22.126869	NaN	-20.074606	-20.731311	NaN	-22.783575
-37.464760	-31.519741	NaN	-29.257303	-5.945019	NaN	-8.207458
-36.924998	-29.540415	NaN	-29.725896	-7.384583	NaN	-7.199102
-22.831958	-32.484128	NaN	-27.165899	9.652171	NaN	4.333941
-20.957748	-27.511684	NaN	-26.721221	6.553936	NaN	5.763473
-23.249954	-30.576301	NaN	-31.379497	7.326346	NaN	8.129543
-50.085448	-28.592287	NaN	-27.976620	-21.493162	NaN	-22.108828
-58.803867	-28.390609	NaN	-27.764954	-30.413258	NaN	-31.038913
-31.803054	-30.994379	NaN	-29.944322	-0.808675	NaN	-1.858732
-43.891852	-14.716689	NaN	-17.302627	-29.175163	NaN	-26.589225
-29.654183	-35.090370	NaN	-36.660147	5.436187	NaN	7.005964
-33.101968	-32.423650	NaN	-29.897491	-0.678318	NaN	-3.204477
-18.898686	-22.462300	NaN	-22.797652	3.563614	NaN	3.898966
-38.127407	-32.325422	NaN	-32.455109	-5.801985	NaN	-5.672298
-18.367588	-43.500961	NaN	-41.981727	25.133372	NaN	23.614139
-34.758216	-34.434888	NaN	-35.501801	-0.323327	NaN	0.743585
-41.013211	-32.039951	NaN	-33.063380	-8.973260	NaN	-7.949831
-27.241331	-27.435273	NaN	-24.070848	0.193942	NaN	-3.170483
-51.723201	-25.985751	NaN	-27.143168	-25.737451	NaN	-24.580033
-26.509551	-19.152622	NaN	-16.466309	-7.356930	NaN	-10.043243
-23.568607	-24.192136	NaN	-24.099409	0.623529	NaN	0.530802
-23.183939	-26.225012	NaN	-25.514815	3.041073	NaN	2.330876
-25.823252	-13.362824	NaN	-12.152857	-12.460428	NaN	-13.670394
-14.235314	-23.112502	NaN	-21.018664	8.877188	NaN	6.783350
-3.988020	-23.783443	NaN	-26.728351	19.795423	NaN	22.740331
-8.812166	-29.642603	NaN	-29.538944	20.830437	NaN	20.726779
-22.649850	-46.298939	NaN	-46.306052	23.649090	NaN	23.656202
-25.939910	-45.920877	NaN	-45.398737	19.980967	NaN	19.458827
-13.791340	-17.774986	NaN	-20.958523	3.983646	NaN	7.167183
-14.515112	-13.335168	NaN	-13.111659	-1.179944	NaN	-1.403453
-37.134418	-37.187058	NaN	-34.453054	0.052641	NaN	-2.681364
-35.139583	-9.662879	NaN	-8.630218	-25.476704	NaN	-26.509365
-49.386735	-20.008517	NaN	-22.502281	-29.378218	NaN	-26.884454
-24.985706	-42.401495	NaN	-43.509647	17.415789	NaN	18.523941
-38.121993	-32.648135	NaN	-29.422533	-5.473859	NaN	-8.699460
-14.555242	-31.405287	NaN	-33.095507	16.850045	NaN	18.540265
-44.398721	-18.578866	NaN	-19.388238	-25.819854	NaN	-25.010483
-22.461263	-26.014595	NaN	-26.577208	3.553332	NaN	4.115945
-47.213845	-26.670236	NaN	-28.424993	-20.543609	NaN	-18.788852
-31.691933	-41.303164	NaN	-40.399504	9.611231	NaN	8.707571
-25.095594	-21.580298	NaN	-18.855440	-3.515296	NaN	-6.240155
-24.680072	-26.967427	NaN	-25.033412	2.287355	NaN	0.353340
-39.029197	-16.140497	NaN	-17.875284	-22.888700	NaN	-21.153912
-24.580581	-29.771102	NaN	-27.803591	5.190521	NaN	3.223010
-38.043801	-32.355582	NaN	-30.503454	-5.688219	NaN	-7.540347
-30.638745	-23.111988	NaN	-21.922027	-7.526757	NaN	-8.716719
-26.079883	-14.245057	NaN	-11.548129	-11.834826	NaN	-14.531754
-28.092260	-36.701598	NaN	-32.176280	8.609339	NaN	4.084021
-39.340449	-37.180657	NaN	-38.307073	-2.159791	NaN	-1.033375
-24.409730	-31.170463	NaN	-29.233222	6.760733	NaN	4.823492
-61.779933	-22.681932	NaN	-20.537853	-39.098001	NaN	-41.242080
-36.197145	-22.744759	NaN	-21.560214	-13.452386	NaN	-14.636931
-34.249077	-44.974868	NaN	-45.403560	10.725791	NaN	11.154483
-7.006558	-23.895212	NaN	-24.018511	16.888654	NaN	17.011952
-34.499323	-32.192567	NaN	-31.807541	-2.306757	NaN	-2.691782
-44.873682	-23.240370	NaN	-21.498766	-21.633312	NaN	-23.374916
-30.665098	-38.289020	NaN	-38.722812	7.623922	NaN	8.057714
-32.189065	-18.437104	NaN	-19.469051	-13.751961	NaN	-12.720014
-37.037350	-21.258565	NaN	-19.902027	-15.778785	NaN	-17.135323
-17.209185	-28.406893	NaN	-28.163548	11.197708	NaN	10.954363
-55.016896	-24.359282	NaN	-20.671836	-30.657615	NaN	-34.345060
-34.311243	-21.794607	NaN	-20.378690	-12.516636	NaN	-13.932553
-23.696938	-21.345004	NaN	-21.828753	-2.351934	NaN	-1.868185
-43.968815	-32.137357	NaN	-32.852743	-11.831458	NaN	-11.116072
-11.819968	-40.288403	NaN	-38.683961	28.468435	NaN	26.863993
-22.929312	-26.283370	NaN	-27.237891	3.354057	NaN	4.308579
-29.360431	-38.494266	NaN	-38.171442	9.133835	NaN	8.811010
-30.975991	-28.828396	NaN	-28.796889	-2.147595	NaN	-2.179102
-31.429709	-28.401284	NaN	-29.901735	-3.028425	NaN	-1.527973
-3.592834	-22.037830	NaN	-20.777539	18.444996	NaN	17.184705
-56.797596	-20.603444	NaN	-19.206376	-36.194152	NaN	-37.591219
-40.310416	-28.653719	NaN	-24.572239	-11.656697	NaN	-15.738177
-12.804988	-24.462912	NaN	-23.544271	11.657924	NaN	10.739284
-26.606897	-41.792966	NaN	-42.543163	15.186069	NaN	15.936266
-16.160752	-21.361217	NaN	-22.875353	5.200464	NaN	6.714601
-49.504638	-26.674934	NaN	-25.785355	-22.829704	NaN	-23.719283
-52.994467	-38.524312	NaN	-39.668175	-14.470155	NaN	-13.326292
-47.028367	-21.914309	NaN	-22.185306	-25.114058	NaN	-24.843061
-17.932613	-29.104003	NaN	-29.295080	11.171390	NaN	11.362467
-13.441978	-29.978395	NaN	-31.273465	16.536417	NaN	17.831487
-26.448596	-28.250860	NaN	-24.569803	1.802265	NaN	-1.878792
-30.040498	-31.095497	NaN	-30.035140	1.054999	NaN	-0.005357
-53.331523	-9.322765	NaN	-10.791800	-44.008759	NaN	-42.539723
-50.848592	-20.904737	NaN	-21.512943	-29.943856	NaN	-29.335649
-33.845458	-22.950679	NaN	-21.671666	-10.894779	NaN	-12.173792
-26.386928	-26.419177	NaN	-26.311423	0.032249	NaN	-0.075505
-37.318415	-17.776508	NaN	-18.081506	-19.541906	NaN	-19.236909
-7.138113	-39.684254	NaN	-39.810443	32.546141	NaN	32.672330
-23.789570	-41.997526	NaN	-40.170041	18.207956	NaN	16.380471
-22.661706	-32.019086	NaN	-29.550321	9.357380	NaN	6.888615
-45.225151	-26.828993	NaN	-27.996250	-18.396158	NaN	-17.228901
-41.549968	-26.650941	NaN	-29.495618	-14.899027	NaN	-12.054351
-29.776509	-32.859522	NaN	-27.849589	3.083013	NaN	-1.926920
-19.269434	-17.716970	NaN	-18.799183	-1.552464	NaN	-0.470251
-6.777306	-29.546969	NaN	-27.484371	22.769663	NaN	20.707065
-4.805246	-31.104415	NaN	-30.956435	26.299169	NaN	26.151189
-87.293469	-18.885616	NaN	-17.975315	-68.407853	NaN	-69.318154
-5.778778	-19.495109	NaN	-18.455854	13.716331	NaN	12.677076
-34.661974	-18.909105	NaN	-18.797678	-15.752869	NaN	-15.864296
-25.811872	-37.850571	NaN	-40.970911	12.038699	NaN	15.159039
-36.210937	-28.869766	NaN	-31.083257	-7.341171	NaN	-5.127679
-19.282116	-21.474357	NaN	-23.876057	2.192241	NaN	4.593941
-24.241745	-26.836639	NaN	-26.071808	2.594893	NaN	1.830063
-13.916812	-42.828404	NaN	-41.273776	28.911591	NaN	27.356964
-24.398749	-36.826861	NaN	-32.945840	12.428112	NaN	8.547091
-33.001689	-16.340335	NaN	-14.003851	-16.661355	NaN	-18.997839
-44.470731	-16.908002	NaN	-14.201991	-27.562728	NaN	-30.268739
-38.130437	-27.496443	NaN	-26.038549	-10.633994	NaN	-12.091888
-30.000621	-21.127704	NaN	-23.173695	-8.872918	NaN	-6.826926
-15.118529	-39.926065	NaN	-38.899974	24.807536	NaN	23.781445
-26.613543	-28.223157	NaN	-26.034628	1.609613	NaN	-0.578916
-40.493785	-31.649801	NaN	-31.691471	-8.843984	NaN	-8.802314
-11.789065	-30.860820	NaN	-29.846140	19.071755	NaN	18.057075
-29.929804	-27.826941	NaN	-29.360312	-2.102863	NaN	-0.569492
-28.224962	-38.091811	NaN	-38.479211	9.866848	NaN	10.254249
-24.622236	-36.172310	NaN	-35.807105	11.550074	NaN	11.184869
-25.165246	-23.954130	NaN	-27.063631	-1.211116	NaN	1.898385
-6.315425	-26.797197	NaN	-25.355877	20.481772	NaN	19.040452
-40.885732	-33.570462	NaN	-32.217329	-7.315270	NaN	-8.668403
-11.739146	-35.543332	NaN	-33.418782	23.804186	NaN	21.679636
-13.411791	-39.046931	NaN	-37.715432	25.635139	NaN	24.303641
-20.530702	-20.724565	NaN	-19.616898	0.193864	NaN	-0.913804
-31.119781	-9.079085	NaN	-11.307493	-22.040696	NaN	-19.812288
-34.529445	-17.575320	NaN	-18.496355	-16.954125	NaN	-16.033090
-32.119160	-8.892734	NaN	-10.002002	-23.226426	NaN	-22.117158
-30.108373	-17.248152	NaN	-16.570358	-12.860221	NaN	-13.538015
-32.958799	-26.185271	NaN	-28.431884	-6.773528	NaN	-4.526915
-25.403349	-28.654375	NaN	-29.030710	3.251027	NaN	3.627362
-11.412577	-31.189262	NaN	-32.772392	19.776685	NaN	21.359815
-1.891259	-22.375329	NaN	-20.126187	20.484070	NaN	18.234928
-20.435485	-19.512198	NaN	-22.515307	-0.923287	NaN	2.079822
-33.938317	-32.860761	NaN	-31.738297	-1.077556	NaN	-2.200020
-15.003926	-25.094216	NaN	-23.410497	10.090291	NaN	8.406571
-33.339664	-24.130373	NaN	-22.906888	-9.209292	NaN	-10.432776
-22.580471	-37.967285	NaN	-38.440794	15.386814	NaN	15.860323
-23.004610	-25.622536	NaN	-25.949747	2.617926	NaN	2.945137
-5.251378	-20.553407	NaN	-20.201036	15.302030	NaN	14.949658
-30.871070	-20.566755	NaN	-21.362752	-10.304315	NaN	-9.508318
-73.146948	-33.823842	NaN	-29.685198	-39.323106	NaN	-43.461749
-20.198700	-29.153500	NaN	-28.125142	8.954801	NaN	7.926443
-67.454365	-21.268624	NaN	-22.216816	-46.185741	NaN	-45.237550
-28.942619	-27.222782	NaN	-27.400727	-1.719837	NaN	-1.541892
-52.752705	-28.831734	NaN	-31.967564	-23.920972	NaN	-20.785142
-49.628871	-28.770225	NaN	-28.337364	-20.858646	NaN	-21.291507
-56.047847	-30.026686	NaN	-29.542781	-26.021162	NaN	-26.505066
-11.611350	-25.629139	NaN	-24.892918	14.017789	NaN	13.281568
-41.833333	-27.936514	NaN	-28.789021	-13.896819	NaN	-13.044312
-25.865721	-36.883077	NaN	-36.600526	11.017355	NaN	10.734805
-15.052982	-28.764708	NaN	-26.530876	13.711726	NaN	11.477894
7.405521	-20.828637	NaN	-25.320297	28.234157	NaN	32.725818
-28.077496	-28.822621	NaN	-25.654082	0.745125	NaN	-2.423414
-79.979575	-25.495870	NaN	-23.245056	-54.483705	NaN	-56.734519
-11.176153	-22.305694	NaN	-20.546098	11.129540	NaN	9.369945
-87.005584	-23.236413	NaN	-24.651289	-63.769171	NaN	-62.354295
-1.866713	-21.996402	NaN	-23.960593	20.129689	NaN	22.093881
-8.032010	-31.841987	NaN	-30.057791	23.809977	NaN	22.025780
-36.979298	-39.212375	NaN	-36.451300	2.233077	NaN	-0.527998
-24.017013	-27.519920	NaN	-26.051282	3.502906	NaN	2.034268
-43.673955	-20.220632	NaN	-20.986072	-23.453323	NaN	-22.687883
-40.651303	-27.078947	NaN	-25.401596	-13.572357	NaN	-15.249707
-8.932074	-35.150125	NaN	-35.169706	26.218051	NaN	26.237632
-38.402724	-32.547793	NaN	-33.942699	-5.854932	NaN	-4.460026
-23.667314	-33.848856	NaN	-33.011785	10.181542	NaN	9.344471
-6.591756	-25.894238	NaN	-25.202972	19.302482	NaN	18.611216
-34.272811	-27.954719	NaN	-27.307147	-6.318092	NaN	-6.965663
-15.214556	-39.545261	NaN	-38.421502	24.330706	NaN	23.206946
-26.210722	-31.030968	NaN	-30.570994	4.820246	NaN	4.360272
-25.711492	-35.219204	NaN	-34.283529	9.507713	NaN	8.572038
3.407079	-9.112150	NaN	-7.528920	12.519229	NaN	10.935998
-13.067939	-18.306038	NaN	-17.405459	5.238099	NaN	4.337520
-28.325306	-24.912520	NaN	-26.513340	-3.412785	NaN	-1.811965
-41.516315	-31.141536	NaN	-30.894480	-10.374779	NaN	-10.621834
-26.031353	-31.802815	NaN	-34.214744	5.771463	NaN	8.183392
-30.138044	-30.358944	NaN	-30.334584	0.220900	NaN	0.196540
-40.029059	-38.443123	NaN	-37.179626	-1.585935	NaN	-2.849433
-24.160319	-22.205454	NaN	-23.019977	-1.954865	NaN	-1.140342
-12.736463	-32.092875	NaN	-30.364881	19.356412	NaN	17.628418
-7.926098	-30.065293	NaN	-29.544125	22.139195	NaN	21.618027
-0.933239	-18.180088	NaN	-19.322603	17.246849	NaN	18.389364
-19.847508	-23.168950	NaN	-21.552511	3.321442	NaN	1.705003
-14.580951	-20.276591	NaN	-21.689504	5.695640	NaN	7.108554
-22.844404	-24.104463	NaN	-25.770017	1.260059	NaN	2.925613
-38.340492	-22.125016	NaN	-23.093954	-16.215477	NaN	-15.246539
-1.556436	-25.423118	NaN	-26.717866	23.866681	NaN	25.161429
-38.124422	-20.668401	NaN	-18.986918	-17.456021	NaN	-19.137504
-19.911804	-20.153538	NaN	-20.206315	0.241734	NaN	0.294511
-39.110754	-12.689333	NaN	-10.797221	-26.421421	NaN	-28.313533
-42.545147	-28.486428	NaN	-29.361419	-14.058720	NaN	-13.183728
-28.165320	-15.991513	NaN	-15.992001	-12.173807	NaN	-12.173319
-1.312502	-28.889934	NaN	-29.999559	27.577432	NaN	28.687057
-42.387115	-40.371711	NaN	-36.486441	-2.015404	NaN	-5.900674
-28.305790	-21.607916	NaN	-20.493106	-6.697874	NaN	-7.812684
-29.400430	-8.451768	NaN	-7.997340	-20.948663	NaN	-21.403091
-16.409735	-29.227991	NaN	-32.095926	12.818256	NaN	15.686191
-15.961501	-32.129720	NaN	-28.643574	16.168219	NaN	12.682073
-28.307681	-35.136992	NaN	-33.371525	6.829311	NaN	5.063843
-34.821605	-13.622124	NaN	-11.619017	-21.199481	NaN	-23.202588
-16.436249	-32.831977	NaN	-34.333045	16.395729	NaN	17.896796
-22.407246	-23.026002	NaN	-22.656327	0.618756	NaN	0.249081
-34.353379	-32.960926	NaN	-34.042196	-1.392452	NaN	-0.311183
-36.404647	-25.134919	NaN	-28.800091	-11.269728	NaN	-7.604557
-5.661602	-18.412796	NaN	-17.805889	12.751193	NaN	12.144286
-41.137835	-18.325922	NaN	-19.401590	-22.811912	NaN	-21.736245
-24.421274	-24.528232	NaN	-27.607141	0.106958	NaN	3.185867
-15.282670	-25.333442	NaN	-22.965969	10.050772	NaN	7.683299
-47.059064	-18.302233	NaN	-18.361807	-28.756831	NaN	-28.697257
-47.127694	-23.204331	NaN	-24.871554	-23.923363	NaN	-22.256140
-44.232112	-28.416450	NaN	-29.679323	-15.815662	NaN	-14.552788
-14.874042	-23.315545	NaN	-23.717116	8.441503	NaN	8.843074
-19.532924	-33.007037	NaN	-34.660964	13.474113	NaN	15.128041
-23.136339	-19.414371	NaN	-20.441078	-3.721967	NaN	-2.695261
-27.118417	-32.390820	NaN	-30.209074	5.272403	NaN	3.090656
-18.252451	-30.746543	NaN	-34.580993	12.494092	NaN	16.328543
-5.881998	-47.045488	NaN	-44.146779	41.163491	NaN	38.264781
-25.089707	-13.175774	NaN	-13.165096	-11.913933	NaN	-11.924611
-9.322758	-16.210089	NaN	-17.225819	6.887331	NaN	7.903061
-8.978804	-19.449126	NaN	-20.775586	10.470322	NaN	11.796781
-21.836708	-32.445483	NaN	-33.735525	10.608775	NaN	11.898817
-48.390872	-35.424936	NaN	-32.098715	-12.965936	NaN	-16.292157
-22.345619	-29.173949	NaN	-33.671015	6.828330	NaN	11.325397
-14.442658	-16.384172	NaN	-17.318162	1.941514	NaN	2.875504
-41.264004	-28.502604	NaN	-30.415986	-12.761400	NaN	-10.848018
-34.033652	-19.497124	NaN	-17.033181	-14.536528	NaN	-17.000471
-53.371201	-17.635495	NaN	-17.079734	-35.735705	NaN	-36.291467
-23.221711	-15.276328	NaN	-14.260528	-7.945384	NaN	-8.961183
-41.762817	-31.429995	NaN	-32.278988	-10.332822	NaN	-9.483829
-29.428292	-37.373361	NaN	-35.715051	7.945069	NaN	6.286759
-20.504959	-27.580022	NaN	-27.107373	7.075062	NaN	6.602413
-26.544344	-26.300549	NaN	-23.887492	-0.243795	NaN	-2.656853
-23.999361	-18.258573	NaN	-15.884359	-5.740788	NaN	-8.115002
-9.850849	-22.990821	NaN	-23.665377	13.139972	NaN	13.814528
-22.354583	-12.291944	NaN	-9.745825	-10.062639	NaN	-12.608758
-11.393184	-25.010865	NaN	-26.518361	13.617681	NaN	15.125177
-51.795252	-26.651775	NaN	-26.021186	-25.143477	NaN	-25.774066
-26.606684	-22.072750	NaN	-21.484018	-4.533934	NaN	-5.122666
-46.757095	-12.897252	NaN	-14.416285	-33.859843	NaN	-32.340810
-48.630496	-27.131283	NaN	-26.157788	-21.499213	NaN	-22.472708
-20.644972	-28.331767	NaN	-26.508335	7.686794	NaN	5.863362
-27.239859	-27.632978	NaN	-29.858317	0.393118	NaN	2.618458
-52.259209	-19.435831	NaN	-20.672975	-32.823378	NaN	-31.586234
-43.009930	-30.029007	NaN	-30.110579	-12.980923	NaN	-12.899352
-29.132175	-34.165825	NaN	-31.930987	5.033650	NaN	2.798812
-27.836934	-25.149877	NaN	-25.837011	-2.687057	NaN	-1.999923
-7.242627	-18.818723	NaN	-14.435064	11.576095	NaN	7.192437
-66.131805	-29.146619	NaN	-30.011123	-36.985185	NaN	-36.120682
-52.839278	-25.093786	NaN	-27.486758	-27.745492	NaN	-25.352521
-37.147573	-25.670010	NaN	-24.695314	-11.477564	NaN	-12.452259
-28.496251	-20.127979	NaN	-16.432071	-8.368271	NaN	-12.064180
-51.932532	-28.820148	NaN	-30.800819	-23.112384	NaN	-21.131713
-9.288095	-5.302949	NaN	-6.438481	-3.985146	NaN	-2.849613
-31.501159	-16.684537	NaN	-16.544185	-14.816622	NaN	-14.956974
-38.197917	-30.504667	NaN	-33.909726	-7.693250	NaN	-4.288191
-19.540012	-28.082294	NaN	-26.582508	8.542282	NaN	7.042496
-19.990991	-33.611846	NaN	-31.653221	13.620855	NaN	11.662230
-11.230658	-37.674284	NaN	-36.710147	26.443625	NaN	25.479489
-10.143337	-29.575685	NaN	-30.735353	19.432348	NaN	20.592016
-32.782695	-29.913798	NaN	-26.848678	-2.868897	NaN	-5.934017
-28.877053	-39.670001	NaN	-35.663953	10.792949	NaN	6.786901
4.585587	-37.344334	NaN	-36.454906	41.929921	NaN	41.040492
-62.230427	-21.299292	NaN	-22.469207	-40.931134	NaN	-39.761219
-23.784516	-34.009992	NaN	-28.849571	10.225476	NaN	5.065055
-40.960615	-26.444102	NaN	-27.376065	-14.516513	NaN	-13.584549
-30.886640	-7.676674	NaN	-7.969084	-23.209966	NaN	-22.917556
-3.252529	-20.524237	NaN	-21.117272	17.271708	NaN	17.864743
-25.524198	-46.603310	NaN	-43.849082	21.079112	NaN	18.324884
-45.692894	-21.157674	NaN	-26.308515	-24.535220	NaN	-19.384379
-47.178837	-27.040796	NaN	-26.139994	-20.138041	NaN	-21.038843
-5.076974	-22.633474	NaN	-24.742358	17.556499	NaN	19.665384
-19.269636	-22.059036	NaN	-21.704772	2.789401	NaN	2.435137
-73.463463	-37.061057	NaN	-36.664977	-36.402407	NaN	-36.798486
-23.960143	-34.765723	NaN	-36.365915	10.805580	NaN	12.405772
-34.670051	-42.343387	NaN	-40.906422	7.673336	NaN	6.236370
-21.327305	-26.808012	NaN	-27.985323	5.480708	NaN	6.658018
-24.311786	-26.723961	NaN	-25.793691	2.412174	NaN	1.481905
-6.074342	-23.546586	NaN	-25.093702	17.472244	NaN	19.019361
-33.122124	-30.542722	NaN	-33.737796	-2.579402	NaN	0.615672
-26.207919	-37.526519	NaN	-34.580339	11.318600	NaN	8.372420
-16.693075	-24.491813	NaN	-24.001089	7.798738	NaN	7.308014
-37.314855	-25.204269	NaN	-27.020212	-12.110586	NaN	-10.294643
-34.936398	-24.772307	NaN	-25.681252	-10.164092	NaN	-9.255146
-27.661678	-22.039980	NaN	-23.300431	-5.621698	NaN	-4.361246
-30.762858	-17.309989	NaN	-17.308380	-13.452868	NaN	-13.454478
-49.084365	-20.622431	NaN	-16.898491	-28.461934	NaN	-32.185874
-60.856158	-25.482328	NaN	-25.337443	-35.373829	NaN	-35.518714
-33.286569	-26.493817	NaN	-22.830972	-6.792751	NaN	-10.455596
-34.859488	-41.816078	NaN	-42.503945	6.956591	NaN	7.644457
-14.026517	-17.410142	NaN	-17.238870	3.383626	NaN	3.212353
-27.700864	-28.956375	NaN	-25.983694	1.255511	NaN	-1.717169
-34.654936	-22.440148	NaN	-21.661696	-12.214788	NaN	-12.993240
-20.775249	-26.934080	NaN	-27.485829	6.158831	NaN	6.710580
-32.092166	-33.274387	NaN	-32.174815	1.182221	NaN	0.082650
-22.986886	-31.103381	NaN	-33.651373	8.116495	NaN	10.664487
-40.492417	-32.860500	NaN	-28.900081	-7.631917	NaN	-11.592336
-49.746371	-29.209282	NaN	-34.390583	-20.537088	NaN	-15.355788
-39.840815	-24.945811	NaN	-23.479862	-14.895004	NaN	-16.360953
-40.214307	-42.631613	NaN	-40.302332	2.417307	NaN	0.088025
-39.463649	-45.386379	NaN	-43.251943	5.922730	NaN	3.788294
-18.514971	-28.797448	NaN	-24.848777	10.282477	NaN	6.333806
-20.980352	-25.733288	NaN	-30.462664	4.752936	NaN	9.482312
-42.793691	-25.815511	NaN	-28.144393	-16.978181	NaN	-14.649298
-20.350245	-21.464316	NaN	-21.697541	1.114071	NaN	1.347296
-36.525975	-37.472968	NaN	-38.843069	0.946993	NaN	2.317094
-14.289524	-34.949742	NaN	-30.925550	20.660218	NaN	16.636026
-18.469838	-25.895451	NaN	-26.599517	7.425613	NaN	8.129679
-36.803936	-31.009861	NaN	-35.283947	-5.794075	NaN	-1.519989
-41.247428	-37.082683	NaN	-33.290954	-4.164746	NaN	-7.956474
-21.762001	-16.357775	NaN	-18.470111	-5.404226	NaN	-3.291890
-13.320881	-35.104726	NaN	-35.005972	21.783845	NaN	21.685091
-49.804386	-26.953833	NaN	-28.250771	-22.850553	NaN	-21.553616
-17.930273	-26.304564	NaN	-29.744539	8.374292	NaN	11.814266
-51.718832	-28.655171	NaN	-30.082411	-23.063661	NaN	-21.636421
-22.628827	-30.684878	NaN	-32.873161	8.056051	NaN	10.244334
-14.134613	-27.891710	NaN	-24.094357	13.757096	NaN	9.959743
-32.114586	-11.549386	NaN	-17.037240	-20.565200	NaN	-15.077346
-1.822922	-36.598126	NaN	-35.441112	34.775204	NaN	33.618190
-4.845992	-28.726809	NaN	-27.490398	23.880817	NaN	22.644406
-53.673448	-25.945956	NaN	-26.396777	-27.727492	NaN	-27.276671
-31.963599	-29.815663	NaN	-30.630944	-2.147936	NaN	-1.332655
-45.815756	-25.235995	NaN	-22.233840	-20.579761	NaN	-23.581916
-29.714847	-13.084624	NaN	-14.767876	-16.630223	NaN	-14.946971
-20.453725	-26.204910	NaN	-29.160520	5.751185	NaN	8.706795
-32.892472	-29.805275	NaN	-30.930186	-3.087197	NaN	-1.962286
-20.335041	-30.367784	NaN	-29.566348	10.032743	NaN	9.231307
-17.516975	-22.344437	NaN	-22.630343	4.827463	NaN	5.113368
-22.488834	-29.690165	NaN	-32.292058	7.201331	NaN	9.803224
-18.806320	-30.745647	NaN	-31.194333	11.939327	NaN	12.388013
-33.690356	-38.385810	NaN	-36.390316	4.695454	NaN	2.699960
-21.701650	-37.462220	NaN	-35.697010	15.760571	NaN	13.995361
-29.309465	-20.210812	NaN	-20.958007	-9.098653	NaN	-8.351459
-41.976291	-27.132033	NaN	-23.140569	-14.844258	NaN	-18.835721
-23.761733	-31.994696	NaN	-30.384007	8.232963	NaN	6.622274
-34.339639	-28.488751	NaN	-25.952836	-5.850888	NaN	-8.386803
-40.197523	-21.925592	NaN	-22.580714	-18.271931	NaN	-17.616809
-13.807845	-20.036172	NaN	-20.630545	6.228327	NaN	6.822699
-12.695451	-27.319666	NaN	-26.674454	14.624215	NaN	13.979003
-45.151542	-39.990017	NaN	-38.635697	-5.161526	NaN	-6.515845
-41.142905	-27.760137	NaN	-26.298113	-13.382768	NaN	-14.844792
-17.505695	-29.714329	NaN	-31.171959	12.208634	NaN	13.666264
-14.614086	-24.351384	NaN	-23.842220	9.737298	NaN	9.228134
-43.196097	-19.799013	NaN	-21.313973	-23.397083	NaN	-21.882124
-29.864871	-16.626836	NaN	-14.718411	-13.238035	NaN	-15.146460
-36.704824	-40.924833	NaN	-35.934752	4.220010	NaN	-0.770072
-20.742862	-37.802864	NaN	-39.158605	17.060002	NaN	18.415743
-43.469176	-24.145186	NaN	-22.803567	-19.323990	NaN	-20.665608
-17.600777	-25.484680	NaN	-26.094192	7.883903	NaN	8.493415
-11.110356	-37.982255	NaN	-39.774567	26.871899	NaN	28.664211
-24.941356	-33.364529	NaN	-34.716254	8.423173	NaN	9.774898
-38.299048	-37.837669	NaN	-35.503015	-0.461379	NaN	-2.796032
-44.405577	-31.798628	NaN	-29.019155	-12.606949	NaN	-15.386422
-24.475074	-42.429094	NaN	-43.485246	17.954021	NaN	19.010172
-14.619562	-28.592086	NaN	-28.477337	13.972524	NaN	13.857775
-8.291415	-18.620966	NaN	-17.824841	10.329551	NaN	9.533426
-52.903597	-35.238824	NaN	-33.322886	-17.664773	NaN	-19.580712
-44.183128	-16.563543	NaN	-15.384934	-27.619585	NaN	-28.798195
-16.558275	-22.496945	NaN	-23.610817	5.938669	NaN	7.052542
-17.499126	-24.544251	NaN	-22.831271	7.045125	NaN	5.332145
-8.841861	-40.209974	NaN	-44.452430	31.368113	NaN	35.610569
-66.363630	-32.196032	NaN	-30.748706	-34.167598	NaN	-35.614924
-46.114314	-25.734523	NaN	-25.376168	-20.379791	NaN	-20.738146
-17.307577	-29.212363	NaN	-30.169533	11.904786	NaN	12.861955
5.707848	-25.630397	NaN	-24.358498	31.338245	NaN	30.066346
-36.004537	-32.028158	NaN	-30.847339	-3.976378	NaN	-5.157197
-22.239009	-14.937824	NaN	-16.806121	-7.301185	NaN	-5.432888
-37.861217	-19.589170	NaN	-22.361335	-18.272047	NaN	-15.499883
-36.968484	-22.811171	NaN	-20.869443	-14.157313	NaN	-16.099041
-23.455773	-35.017856	NaN	-33.326471	11.562084	NaN	9.870699
-14.267965	-39.238411	NaN	-40.749540	24.970446	NaN	26.481575
-6.593328	-20.484174	NaN	-20.684861	13.890846	NaN	14.091533
-17.905598	-12.966887	NaN	-12.553723	-4.938711	NaN	-5.351875
-28.109830	-34.335335	NaN	-33.564180	6.225505	NaN	5.454350
-26.191165	-42.570331	NaN	-41.930748	16.379166	NaN	15.739583
-18.380535	-22.639439	NaN	-22.407154	4.258904	NaN	4.026619
-52.335391	-19.152170	NaN	-16.586652	-33.183220	NaN	-35.748738
-57.309268	-27.213389	NaN	-28.454738	-30.095879	NaN	-28.854530
-22.175035	-25.624355	NaN	-24.666631	3.449320	NaN	2.491596
-21.290712	-25.492987	NaN	-22.292674	4.202275	NaN	1.001962
-32.135797	-28.108886	NaN	-27.521190	-4.026912	NaN	-4.614608
-13.518339	-31.283365	NaN	-32.251036	17.765026	NaN	18.732697
-33.682086	-29.985942	NaN	-34.314596	-3.696143	NaN	0.632510
-27.263183	-19.208123	NaN	-20.498107	-8.055060	NaN	-6.765077
2.004233	-19.834538	NaN	-23.072159	21.838771	NaN	25.076392
-20.549073	-20.429385	NaN	-21.294796	-0.119689	NaN	0.745723
-22.327639	-22.124472	NaN	-20.465976	-0.203167	NaN	-1.861663
-28.476420	-27.217551	NaN	-28.495257	-1.258869	NaN	0.018837
-20.201304	-26.584356	NaN	-24.092149	6.383052	NaN	3.890845
-19.745695	-27.307846	NaN	-31.905854	7.562152	NaN	12.160160
3.606924	-24.218615	NaN	-23.966654	27.825538	NaN	27.573578
-36.028927	-38.198213	NaN	-39.535124	2.169285	NaN	3.506197
-19.729742	-28.781443	NaN	-29.962286	9.051701	NaN	10.232543
-3.318503	-38.651753	NaN	-38.073013	35.333251	NaN	34.754510
-19.844376	-27.852388	NaN	-26.657471	8.008012	NaN	6.813096
-25.975015	-27.212201	NaN	-22.882486	1.237187	NaN	-3.092529
-25.953640	-20.344751	NaN	-20.577454	-5.608889	NaN	-5.376186
-30.450917	-30.418278	NaN	-30.331363	-0.032639	NaN	-0.119554
-8.887212	-25.843307	NaN	-28.763290	16.956095	NaN	19.876078
-31.234070	-30.656858	NaN	-31.149559	-0.577211	NaN	-0.084511
-44.436857	-36.534207	NaN	-35.475823	-7.902651	NaN	-8.961035
-33.208787	-23.700044	NaN	-24.339578	-9.508742	NaN	-8.869209
-32.680869	-33.191812	NaN	-29.877503	0.510943	NaN	-2.803366
-42.502653	-21.236743	NaN	-21.999830	-21.265910	NaN	-20.502823
-10.860575	-39.959252	NaN	-38.620798	29.098677	NaN	27.760222
-26.468285	-32.399193	NaN	-31.200713	5.930908	NaN	4.732428
-24.246322	-22.717465	NaN	-22.257667	-1.528857	NaN	-1.988655
-4.984850	-20.352602	NaN	-21.865602	15.367752	NaN	16.880752
-28.122078	-26.407840	NaN	-25.247900	-1.714237	NaN	-2.874177
-54.387149	-26.047303	NaN	-26.611199	-28.339846	NaN	-27.775950
-34.678962	-14.640383	NaN	-15.511361	-20.038579	NaN	-19.167601
-55.738789	-28.128150	NaN	-28.828758	-27.610640	NaN	-26.910031
-23.638309	-6.887593	NaN	-6.902081	-16.750716	NaN	-16.736228
-5.145000	-21.620939	NaN	-22.232056	16.475939	NaN	17.087056
-5.208352	-25.891713	NaN	-26.045181	20.683361	NaN	20.836829
-19.856346	-35.208260	NaN	-37.775379	15.351914	NaN	17.919032
-18.274543	-30.248964	NaN	-28.409453	11.974421	NaN	10.134910
-48.591142	-34.282430	NaN	-32.514823	-14.308712	NaN	-16.076319
-16.143022	-8.471012	NaN	-8.906887	-7.672010	NaN	-7.236135
-12.893504	-26.020181	NaN	-25.820347	13.126677	NaN	12.926842
-17.898805	-32.927484	NaN	-33.950023	15.028680	NaN	16.051219
-21.262714	-27.384445	NaN	-27.635571	6.121731	NaN	6.372856
-33.697962	-29.132067	NaN	-26.618714	-4.565895	NaN	-7.079248
-37.380732	-32.313274	NaN	-30.649668	-5.067457	NaN	-6.731063
-28.892787	-22.320654	NaN	-23.722302	-6.572133	NaN	-5.170485
-49.618678	-28.079762	NaN	-28.169945	-21.538916	NaN	-21.448733
-55.873937	-39.991335	NaN	-40.485638	-15.882602	NaN	-15.388298
-21.010539	-27.195216	NaN	-25.019823	6.184678	NaN	4.009284
-8.157335	-33.458846	NaN	-34.445363	25.301511	NaN	26.288028
-33.390917	-33.181050	NaN	-29.357155	-0.209867	NaN	-4.033762
-24.342948	-26.960616	NaN	-23.983284	2.617669	NaN	-0.359664
-36.595298	-22.912985	NaN	-21.993657	-13.682313	NaN	-14.601641
-23.777646	-34.447872	NaN	-34.602911	10.670227	NaN	10.825265
-17.429140	-40.996251	NaN	-42.223754	23.567111	NaN	24.794614
-24.522242	-23.833458	NaN	-23.632505	-0.688784	NaN	-0.889737
-32.928673	-39.127936	NaN	-40.233193	6.199263	NaN	7.304520
-33.126810	-27.920286	NaN	-29.097909	-5.206524	NaN	-4.028901
-31.035359	-20.702992	NaN	-20.042317	-10.332367	NaN	-10.993042
-40.014104	-29.856309	NaN	-32.811748	-10.157795	NaN	-7.202356
-27.634877	-37.481404	NaN	-39.322208	9.846527	NaN	11.687331
-28.517651	-21.435777	NaN	-22.708853	-7.081874	NaN	-5.808798
-36.788560	-19.132214	NaN	-17.999695	-17.656346	NaN	-18.788865
-32.868708	-30.659552	NaN	-29.210988	-2.209157	NaN	-3.657720
-21.984094	-34.750266	NaN	-35.916099	12.766171	NaN	13.932005
-10.097012	-36.390472	NaN	-36.400928	26.293459	NaN	26.303915
-26.959138	-30.598313	NaN	-33.087280	3.639174	NaN	6.128142
-20.919539	-23.283419	NaN	-21.268199	2.363879	NaN	0.348660
-24.830983	-21.210637	NaN	-20.690990	-3.620346	NaN	-4.139993
-40.281358	-20.080394	NaN	-20.346991	-20.200964	NaN	-19.934368
-35.800506	-32.549674	NaN	-32.298253	-3.250832	NaN	-3.502253
-38.735109	-27.848077	NaN	-26.508046	-10.887032	NaN	-12.227063
-27.926770	-33.633649	NaN	-33.986283	5.706879	NaN	6.059513
-42.799347	-25.201883	NaN	-26.043067	-17.597464	NaN	-16.756280
-17.938530	-47.923220	NaN	-47.170874	29.984690	NaN	29.232345
-24.838793	-17.886770	NaN	-18.074130	-6.952024	NaN	-6.764663
3.447116	-23.436638	NaN	-24.864430	26.883754	NaN	28.311546
-45.162702	-35.620288	NaN	-34.339106	-9.542414	NaN	-10.823596
-21.860384	-46.144650	NaN	-42.268771	24.284266	NaN	20.408387
-19.901500	-18.866230	NaN	-20.969802	-1.035269	NaN	1.068303
-27.088852	-22.893684	NaN	-26.061149	-4.195168	NaN	-1.027703
-12.147932	-28.349396	NaN	-28.186140	16.201464	NaN	16.038208
-55.056278	-30.300876	NaN	-31.926030	-24.755402	NaN	-23.130248
-21.692192	-23.051711	NaN	-24.703937	1.359519	NaN	3.011745
-43.709018	-17.883941	NaN	-19.823367	-25.825076	NaN	-23.885650
-31.747077	-17.606533	NaN	-16.250541	-14.140544	NaN	-15.496536
-18.501316	-30.051182	NaN	-30.795857	11.549866	NaN	12.294541
-39.666361	-15.949823	NaN	-16.748347	-23.716538	NaN	-22.918014
-24.823389	-28.789022	NaN	-27.078630	3.965633	NaN	2.255241
-32.191572	-30.396196	NaN	-24.428700	-1.795376	NaN	-7.762872
-8.907521	-9.382257	NaN	-13.576809	0.474735	NaN	4.669287
-36.063525	-28.031184	NaN	-28.057404	-8.032341	NaN	-8.006121
-19.800131	-20.803802	NaN	-20.299385	1.003670	NaN	0.499254
-17.762358	-23.845067	NaN	-21.109865	6.082709	NaN	3.347506
-32.392617	-26.345464	NaN	-26.133914	-6.047153	NaN	-6.258703
-51.801023	-42.665424	NaN	-41.798098	-9.135600	NaN	-10.002925
-10.186479	-18.824660	NaN	-19.667199	8.638181	NaN	9.480720
0.041680	-31.922478	NaN	-31.897005	31.964158	NaN	31.938685
-14.284750	-26.531720	NaN	-25.208412	12.246970	NaN	10.923662
-25.309994	-29.768457	NaN	-28.150159	4.458463	NaN	2.840165
-19.971816	-29.630470	NaN	-27.819346	9.658654	NaN	7.847530
-15.363700	-27.802754	NaN	-24.702330	12.439054	NaN	9.338631
-20.683406	-20.352427	NaN	-16.437347	-0.330979	NaN	-4.246059
-25.030821	-24.100559	NaN	-26.635151	-0.930262	NaN	1.604329
-30.764481	-35.699133	NaN	-35.648059	4.934652	NaN	4.883578
-41.295451	-19.542126	NaN	-20.308346	-21.753325	NaN	-20.987105
-16.210704	-32.188974	NaN	-28.890653	15.978270	NaN	12.679949
-35.624814	-44.328109	NaN	-41.127178	8.703295	NaN	5.502363
-7.545414	-23.523119	NaN	-25.518771	15.977705	NaN	17.973356
-26.482455	-25.725615	NaN	-26.904111	-0.756840	NaN	0.421656
2.019984	-35.613163	NaN	-35.997729	37.633147	NaN	38.017714
-40.435500	-24.348812	NaN	-25.874315	-16.086688	NaN	-14.561185
-61.300337	-41.102313	NaN	-38.866640	-20.198024	NaN	-22.433696
-6.072077	-19.478594	NaN	-20.237027	13.406518	NaN	14.164951
-16.946183	-23.547602	NaN	-25.127464	6.601419	NaN	8.181281
-30.405991	-20.779077	NaN	-21.076576	-9.626914	NaN	-9.329415
-35.745207	-26.476343	NaN	-30.217914	-9.268864	NaN	-5.527293
-26.976850	-18.998652	NaN	-20.322556	-7.978198	NaN	-6.654293
-15.456544	-26.573727	NaN	-25.399080	11.117183	NaN	9.942536
-49.674090	-27.969185	NaN	-28.793189	-21.704904	NaN	-20.880901
-18.276022	-24.348273	NaN	-21.128205	6.072251	NaN	2.852184
-62.203279	-38.307807	NaN	-39.764409	-23.895471	NaN	-22.438870
-4.013353	-34.350165	NaN	-33.566365	30.336812	NaN	29.553012
6.359229	-22.124118	NaN	-28.628985	28.483347	NaN	34.988214
-38.254650	-23.312634	NaN	-24.266001	-14.942016	NaN	-13.988649
-42.016804	-21.225628	NaN	-18.196006	-20.791177	NaN	-23.820798
-16.038944	-23.691739	NaN	-23.693124	7.652795	NaN	7.654180
-43.527575	-29.363430	NaN	-26.486045	-14.164145	NaN	-17.041531
-0.673755	-44.450529	NaN	-46.732097	43.776774	NaN	46.058342
-26.843503	-33.088816	NaN	-34.855433	6.245313	NaN	8.011930
-26.941154	-22.895146	NaN	-22.107994	-4.046008	NaN	-4.833160
-7.830597	-26.063747	NaN	-25.322514	18.233150	NaN	17.491917
-7.114118	-38.802300	NaN	-39.214544	31.688182	NaN	32.100427
-32.521761	-19.940525	NaN	-19.717646	-12.581236	NaN	-12.804115
-24.170734	-26.601753	NaN	-27.657676	2.431020	NaN	3.486943
-45.003418	-30.017510	NaN	-29.099912	-14.985908	NaN	-15.903506
-50.072655	-23.501560	NaN	-24.172429	-26.571095	NaN	-25.900227
-21.078933	-36.257570	NaN	-39.126614	15.178637	NaN	18.047682
-50.176549	-39.709297	NaN	-36.305038	-10.467252	NaN	-13.871511
-24.643805	-15.594109	NaN	-15.036465	-9.049696	NaN	-9.607340
-14.539506	-20.120076	NaN	-20.626972	5.580571	NaN	6.087467
-59.526432	-27.747388	NaN	-22.988470	-31.779044	NaN	-36.537962
-19.095259	-17.390268	NaN	-20.980022	-1.704991	NaN	1.884763
-22.335874	-21.335292	NaN	-20.039207	-1.000582	NaN	-2.296667
-11.676264	-30.567981	NaN	-28.562759	18.891717	NaN	16.886495
-0.291789	-25.095421	NaN	-26.927476	24.803632	NaN	26.635686
-46.145646	-33.714993	NaN	-36.264943	-12.430653	NaN	-9.880703
-5.602751	-22.863269	NaN	-22.021405	17.260518	NaN	16.418654
-22.536017	-27.432194	NaN	-26.091432	4.896177	NaN	3.555414
-26.499389	-22.270575	NaN	-21.484694	-4.228814	NaN	-5.014695
-17.682562	-26.387705	NaN	-23.927025	8.705143	NaN	6.244463
-21.438238	-21.983059	NaN	-19.476566	0.544821	NaN	-1.961671
-22.348568	-29.613443	NaN	-27.991555	7.264874	NaN	5.642986
-25.614817	-28.632037	NaN	-29.688488	3.017220	NaN	4.073671
-30.436281	-31.131624	NaN	-31.104074	0.695344	NaN	0.667793
-24.645037	-26.760332	NaN	-24.781204	2.115294	NaN	0.136167
-35.537783	-15.346515	NaN	-19.615311	-20.191269	NaN	-15.922473
-48.241127	-43.210697	NaN	-44.583820	-5.030430	NaN	-3.657307
-5.930045	-36.174288	NaN	-33.858731	30.244243	NaN	27.928687
-55.492774	-40.083600	NaN	-37.437617	-15.409174	NaN	-18.055157
-18.973487	-33.999291	NaN	-31.418480	15.025804	NaN	12.444993
-64.371500	-27.415590	NaN	-25.806182	-36.955910	NaN	-38.565318
-25.979093	-31.869809	NaN	-33.557520	5.890716	NaN	7.578427
-31.473577	-26.269187	NaN	-20.497416	-5.204390	NaN	-10.976161
-31.171946	-36.286172	NaN	-36.550136	5.114227	NaN	5.378190
-20.770889	-27.252678	NaN	-30.333325	6.481789	NaN	9.562436
-17.238807	-34.045561	NaN	-32.850241	16.806754	NaN	15.611434
-15.448800	-20.655394	NaN	-21.789665	5.206594	NaN	6.340865
-27.241590	-26.370068	NaN	-26.669711	-0.871523	NaN	-0.571880
-41.535127	-43.460530	NaN	-38.500864	1.925403	NaN	-3.034263
-25.431122	-24.850783	NaN	-24.666274	-0.580339	NaN	-0.764847
-13.842693	-28.112569	NaN	-28.723955	14.269876	NaN	14.881261
-38.162704	-14.998452	NaN	-13.922524	-23.164252	NaN	-24.240180
-23.157191	-43.786168	NaN	-43.781356	20.628977	NaN	20.624166
-20.404989	-36.433282	NaN	-34.842822	16.028294	NaN	14.437834
-25.492395	-23.945481	NaN	-25.104553	-1.546914	NaN	-0.387842
-27.026953	-36.267701	NaN	-36.684625	9.240747	NaN	9.657671
-38.107201	-34.104213	NaN	-30.714540	-4.002988	NaN	-7.392660
-33.863119	-32.843017	NaN	-35.609113	-1.020103	NaN	1.745994
-48.878638	-30.255662	NaN	-29.534756	-18.622976	NaN	-19.343883
-28.642748	-14.105796	NaN	-15.480323	-14.536952	NaN	-13.162425
-37.317702	-21.538424	NaN	-21.187740	-15.779278	NaN	-16.129962
-27.004685	-20.110112	NaN	-19.977158	-6.894572	NaN	-7.027527
-27.395353	-21.318921	NaN	-21.418216	-6.076431	NaN	-5.977137
-26.768877	-34.977326	NaN	-33.331490	8.208449	NaN	6.562612
-36.007736	-40.986440	NaN	-39.553548	4.978704	NaN	3.545812
-17.384495	-32.106684	NaN	-29.507370	14.722189	NaN	12.122875
0.425280	-39.593089	NaN	-36.273922	40.018369	NaN	36.699202
-44.471620	-27.108428	NaN	-26.106658	-17.363191	NaN	-18.364962
-42.214897	-20.561149	NaN	-24.042549	-21.653747	NaN	-18.172348
-29.348905	-25.963015	NaN	-29.782452	-3.385890	NaN	0.433547
-39.424213	-16.099634	NaN	-18.037525	-23.324578	NaN	-21.386688
-42.402241	-40.074954	NaN	-46.098625	-2.327287	NaN	3.696383
-23.420281	-17.795632	NaN	-18.933636	-5.624650	NaN	-4.486645
-43.850129	-27.597969	NaN	-26.234017	-16.252160	NaN	-17.616112
-29.981354	-15.252646	NaN	-12.191053	-14.728707	NaN	-17.790300
-30.030399	-37.358282	NaN	-37.189875	7.327883	NaN	7.159476
-10.999827	-19.177697	NaN	-20.158038	8.177870	NaN	9.158211
-35.860096	-34.259968	NaN	-34.925411	-1.600128	NaN	-0.934685
-11.466153	-23.690611	NaN	-19.999088	12.224458	NaN	8.532935
-46.368304	-35.658984	NaN	-30.226728	-10.709320	NaN	-16.141576
-39.166406	-25.805822	NaN	-28.274633	-13.360584	NaN	-10.891773
-18.422759	-21.749234	NaN	-23.498032	3.326476	NaN	5.075274
7.120092	-30.436626	NaN	-30.863846	37.556718	NaN	37.983938
11.786407	-48.269132	NaN	-46.407793	60.055539	NaN	58.194200
-25.376954	-24.872153	NaN	-23.426148	-0.504801	NaN	-1.950806
-46.638426	-26.218299	NaN	-24.293822	-20.420127	NaN	-22.344604
-28.924558	-30.693198	NaN	-27.166030	1.768640	NaN	-1.758528
-36.424643	-36.271296	NaN	-33.904191	-0.153347	NaN	-2.520452
-70.698871	-52.244514	NaN	-49.541063	-18.454357	NaN	-21.157808
-21.632023	-36.327055	NaN	-30.635728	14.695031	NaN	9.003705
-37.895996	-22.173640	NaN	-23.539976	-15.722357	NaN	-14.356020
-5.561496	-36.510953	NaN	-33.954812	30.949457	NaN	28.393316
-28.646431	-24.729145	NaN	-25.278730	-3.917286	NaN	-3.367701
-15.423652	-29.855395	NaN	-29.251170	14.431743	NaN	13.827519
-28.352066	-31.552428	NaN	-29.334510	3.200363	NaN	0.982445
-43.658406	-19.485834	NaN	-21.858223	-24.172573	NaN	-21.800184
-36.529069	-27.019475	NaN	-26.048307	-9.509595	NaN	-10.480762
-3.328915	-16.909480	NaN	-16.175104	13.580564	NaN	12.846188
-33.364958	-26.044970	NaN	-25.031922	-7.319988	NaN	-8.333036
-45.757819	-23.651279	NaN	-23.131380	-22.106541	NaN	-22.626439
-12.773539	-14.316101	NaN	-13.269627	1.542563	NaN	0.496089
-30.528045	-37.186306	NaN	-33.128613	6.658262	NaN	2.600569
-0.202188	-22.543142	NaN	-21.873050	22.340954	NaN	21.670862
-12.930723	-47.583921	NaN	-44.792578	34.653198	NaN	31.861855
-30.268546	-30.048467	NaN	-32.492770	-0.220079	NaN	2.224224
-37.619164	-21.109260	NaN	-22.752609	-16.509905	NaN	-14.866555
-24.502342	-29.334276	NaN	-28.599639	4.831933	NaN	4.097296
-23.187621	-34.257905	NaN	-32.241379	11.070284	NaN	9.053758
-33.893359	-31.125546	NaN	-34.292749	-2.767813	NaN	0.399390
-23.828614	-35.971752	NaN	-36.492080	12.143138	NaN	12.663466
-33.474453	-25.173040	NaN	-21.066116	-8.301414	NaN	-12.408337
-25.457038	-23.069870	NaN	-20.599829	-2.387168	NaN	-4.857209
-19.602938	-10.808620	NaN	-11.800447	-8.794317	NaN	-7.802491
-0.130915	-35.063337	NaN	-29.904364	34.932422	NaN	29.773449
-33.232669	-41.898632	NaN	-36.267879	8.665963	NaN	3.035210
-23.186423	-14.919454	NaN	-11.845876	-8.266969	NaN	-11.340547
-35.489135	-25.304759	NaN	-29.175228	-10.184376	NaN	-6.313907
-36.510996	-39.306371	NaN	-36.710893	2.795375	NaN	0.199897
-5.450435	-30.749460	NaN	-28.545116	25.299025	NaN	23.094681
-25.084353	-20.744530	NaN	-18.744583	-4.339823	NaN	-6.339770
-48.513639	-38.138606	NaN	-37.608889	-10.375033	NaN	-10.904750
-15.448769	-28.530798	NaN	-30.648230	13.082029	NaN	15.199461
-11.186128	-28.469700	NaN	-28.990179	17.283573	NaN	17.804051
-40.923020	-32.205104	NaN	-33.019398	-8.717916	NaN	-7.903622
-28.842868	-27.476697	NaN	-26.600205	-1.366171	NaN	-2.242663
-32.746172	-22.675818	NaN	-22.806877	-10.070354	NaN	-9.939295
10.066189	-42.220627	NaN	-43.929668	52.286816	NaN	53.995856
-25.713934	-32.689768	NaN	-30.521431	6.975834	NaN	4.807497
-31.638564	-25.923357	NaN	-23.884342	-5.715207	NaN	-7.754222
-31.102976	-24.551522	NaN	-23.201199	-6.551454	NaN	-7.901776
-35.915593	-42.624792	NaN	-43.921845	6.709199	NaN	8.006251
-42.768352	-34.975592	NaN	-35.162135	-7.792760	NaN	-7.606217
-9.390617	-40.761959	NaN	-39.423627	31.371342	NaN	30.033010
-51.228587	-48.602773	NaN	-48.677233	-2.625813	NaN	-2.551354
-16.171813	-30.207051	NaN	-30.708447	14.035238	NaN	14.536634
-53.651633	-29.375110	NaN	-26.399002	-24.276523	NaN	-27.252632
-35.094295	-33.337757	NaN	-33.634093	-1.756538	NaN	-1.460202
-14.567877	-38.188474	NaN	-40.995360	23.620596	NaN	26.427482
-35.862282	-34.946544	NaN	-32.586076	-0.915738	NaN	-3.276206
-28.294112	-19.205280	NaN	-19.782785	-9.088832	NaN	-8.511327
-25.939716	-25.367062	NaN	-22.555323	-0.572654	NaN	-3.384392
-31.828955	-25.244427	NaN	-24.950044	-6.584529	NaN	-6.878911
-23.283371	-26.516561	NaN	-23.235955	3.233190	NaN	-0.047416
-15.737625	-19.100491	NaN	-23.591332	3.362866	NaN	7.853707
-27.528971	-23.802998	NaN	-24.439752	-3.725974	NaN	-3.089220
-17.898154	-12.515197	NaN	-14.702917	-5.382957	NaN	-3.195237
-13.343634	-34.491241	NaN	-33.609185	21.147607	NaN	20.265551
-17.077924	-12.829188	NaN	-12.045541	-4.248736	NaN	-5.032383
-36.686097	-20.044340	NaN	-19.147196	-16.641757	NaN	-17.538901
-46.823689	-25.106133	NaN	-24.802240	-21.717557	NaN	-22.021450
-39.399888	-23.584655	NaN	-22.470677	-15.815232	NaN	-16.929211
-17.095801	-26.520747	NaN	-26.711433	9.424946	NaN	9.615632
-53.174834	-12.993115	NaN	-15.116630	-40.181719	NaN	-38.058204
-26.347240	-23.873708	NaN	-26.860257	-2.473532	NaN	0.513018
-43.177010	-30.086540	NaN	-31.211869	-13.090470	NaN	-11.965140
-39.753947	-30.537616	NaN	-25.850147	-9.216331	NaN	-13.903800
-21.905284	-29.768455	NaN	-28.987445	7.863171	NaN	7.082161
-22.188107	-23.207295	NaN	-21.297630	1.019188	NaN	-0.890477
-4.983769	-21.366526	NaN	-24.265081	16.382757	NaN	19.281312
-53.596546	-33.291740	NaN	-27.045423	-20.304806	NaN	-26.551123
-20.662220	-30.358534	NaN	-29.449352	9.696315	NaN	8.787132
-41.696557	-27.673974	NaN	-30.480785	-14.022583	NaN	-11.215772
-46.302997	-31.388318	NaN	-30.695081	-14.914678	NaN	-15.607916
-15.506920	-34.285585	NaN	-34.982505	18.778665	NaN	19.475585
-34.217614	-25.579719	NaN	-21.826688	-8.637895	NaN	-12.390927
7.321011	-29.169724	NaN	-28.919621	36.490735	NaN	36.240632
-7.197750	-25.034538	NaN	-26.867121	17.836789	NaN	19.669372
-11.872396	-20.474207	NaN	-21.150788	8.601811	NaN	9.278392
-34.583732	-14.981672	NaN	-16.780450	-19.602059	NaN	-17.803281
-17.065379	-27.296785	NaN	-27.443073	10.231406	NaN	10.377694
-5.465400	-28.159713	NaN	-28.361216	22.694313	NaN	22.895816
-46.185292	-21.191900	NaN	-19.660158	-24.993392	NaN	-26.525133
-26.249057	-36.608112	NaN	-34.788436	10.359055	NaN	8.539379
-50.549895	-25.639961	NaN	-25.765371	-24.909934	NaN	-24.784524
-36.498270	-22.101803	NaN	-22.547323	-14.396467	NaN	-13.950948
-49.309315	-32.277293	NaN	-32.099852	-17.032022	NaN	-17.209463
-18.569890	-26.361840	NaN	-28.439950	7.791950	NaN	9.870061
-12.284277	-33.550061	NaN	-34.810031	21.265784	NaN	22.525755
-45.942470	-18.655778	NaN	-18.378740	-27.286692	NaN	-27.563729
-12.939943	-30.457176	NaN	-29.460682	17.517233	NaN	16.520739
-51.864228	-23.523061	NaN	-24.591094	-28.341167	NaN	-27.273134
-41.285142	-22.258287	NaN	-22.338594	-19.026855	NaN	-18.946548
-52.529304	-22.734106	NaN	-25.176924	-29.795198	NaN	-27.352380
-35.571624	-32.503907	NaN	-32.408844	-3.067717	NaN	-3.162780
-21.131337	-27.826791	NaN	-26.857403	6.695453	NaN	5.726065
-31.502013	-32.184901	NaN	-30.084200	0.682888	NaN	-1.417813
-31.663516	-27.829974	NaN	-24.085100	-3.833542	NaN	-7.578416
-14.724700	-31.143957	NaN	-30.176747	16.419257	NaN	15.452047
-16.283525	-30.826307	NaN	-32.346245	14.542782	NaN	16.062720
-66.102252	-28.646974	NaN	-27.552203	-37.455278	NaN	-38.550049
-40.607520	-24.637111	NaN	-23.025567	-15.970409	NaN	-17.581953
-30.358050	-17.162678	NaN	-17.925397	-13.195373	NaN	-12.432653
-34.298322	-23.930159	NaN	-26.057709	-10.368163	NaN	-8.240613
-9.509191	-25.468210	NaN	-26.234986	15.959019	NaN	16.725795
-24.673327	-26.144308	NaN	-25.400543	1.470981	NaN	0.727216
-52.889932	-29.620458	NaN	-30.890885	-23.269474	NaN	-21.999047
-35.147241	-32.488094	NaN	-29.873352	-2.659147	NaN	-5.273889
-46.415290	-15.139543	NaN	-15.153365	-31.275747	NaN	-31.261925
-36.939566	-16.610780	NaN	-14.231338	-20.328785	NaN	-22.708228
-60.100135	-16.562861	NaN	-16.232494	-43.537275	NaN	-43.867642
1.037092	-27.961942	NaN	-28.593008	28.999034	NaN	29.630100
-9.893088	-34.095291	NaN	-36.609212	24.202204	NaN	26.716124
-24.847067	-22.729470	NaN	-18.841426	-2.117596	NaN	-6.005640
-20.705306	-35.046137	NaN	-34.882569	14.340830	NaN	14.177262
-8.532057	-23.700987	NaN	-24.457835	15.168930	NaN	15.925778
-17.951936	-30.822318	NaN	-33.081574	12.870382	NaN	15.129638
8.237543	-27.145172	NaN	-30.110252	35.382715	NaN	38.347795
-13.605409	-18.883043	NaN	-17.464971	5.277634	NaN	3.859562
-27.476596	-13.981539	NaN	-10.187960	-13.495057	NaN	-17.288637
-32.700080	-35.686904	NaN	-36.567193	2.986825	NaN	3.867113
-33.005544	-35.059026	NaN	-33.724968	2.053482	NaN	0.719424
-55.357063	-18.864844	NaN	-18.323044	-36.492219	NaN	-37.034019
-42.681603	-30.264951	NaN	-27.932044	-12.416652	NaN	-14.749558
-41.448547	-22.234614	NaN	-19.135963	-19.213933	NaN	-22.312584
-27.072580	-20.680208	NaN	-20.416923	-6.392372	NaN	-6.655657
-25.135948	-30.167714	NaN	-27.303232	5.031766	NaN	2.167285
-4.328169	-17.089179	NaN	-17.747753	12.761010	NaN	13.419583
-21.674637	-36.071145	NaN	-34.533540	14.396508	NaN	12.858903
-16.987014	-27.363167	NaN	-28.379538	10.376153	NaN	11.392524
-25.138139	-33.325517	NaN	-30.762625	8.187377	NaN	5.624485
2.225025	-18.745482	NaN	-18.869032	20.970507	NaN	21.094057
-47.183879	-17.657277	NaN	-20.197314	-29.526603	NaN	-26.986566
-17.100064	-16.595580	NaN	-17.705215	-0.504484	NaN	0.605151
-26.156646	-42.162929	NaN	-38.689232	16.006284	NaN	12.532587
-37.808329	-21.344552	NaN	-20.234919	-16.463777	NaN	-17.573410
-23.148036	-20.773216	NaN	-20.753162	-2.374820	NaN	-2.394874
-10.028590	-18.346005	NaN	-18.715996	8.317415	NaN	8.687406
-5.158319	-21.556562	NaN	-22.465729	16.398243	NaN	17.307410
-46.974591	-32.036376	NaN	-31.169345	-14.938215	NaN	-15.805246
-31.851766	-19.099615	NaN	-23.812369	-12.752151	NaN	-8.039397
-12.971120	-21.059236	NaN	-17.739258	8.088116	NaN	4.768138
-10.514513	-19.841150	NaN	-20.344717	9.326637	NaN	9.830203
-27.200559	-32.443646	NaN	-33.854237	5.243087	NaN	6.653677
-35.682857	-17.759580	NaN	-21.581208	-17.923277	NaN	-14.101649
-32.852902	-21.110498	NaN	-23.177150	-11.742404	NaN	-9.675752
-30.319758	-31.253026	NaN	-29.414404	0.933268	NaN	-0.905354
-31.124337	-31.658585	NaN	-29.489620	0.534248	NaN	-1.634717
-4.440523	-30.964184	NaN	-30.734848	26.523661	NaN	26.294325
-29.727226	-32.519769	NaN	-29.263891	2.792543	NaN	-0.463335
-78.965547	-25.358460	NaN	-25.478659	-53.607086	NaN	-53.486888
-15.638394	-27.310095	NaN	-28.509424	11.671701	NaN	12.871030
-15.880418	-17.097188	NaN	-15.573962	1.216770	NaN	-0.306455
-31.933754	-30.371558	NaN	-27.527725	-1.562196	NaN	-4.406029
0.908208	-31.504399	NaN	-29.893332	32.412607	NaN	30.801540
-31.117395	-29.616065	NaN	-30.545666	-1.501330	NaN	-0.571728
-13.790016	-18.874359	NaN	-19.513495	5.084343	NaN	5.723479
-30.516076	-31.560014	NaN	-33.174367	1.043938	NaN	2.658291
-26.766063	-30.426625	NaN	-27.298578	3.660562	NaN	0.532516
-27.814321	-9.632634	NaN	-8.476639	-18.181687	NaN	-19.337682
-40.340122	-37.569389	NaN	-38.989016	-2.770733	NaN	-1.351106
-12.807892	-37.521628	NaN	-35.340116	24.713735	NaN	22.532224
-54.241656	-32.528831	NaN	-29.472619	-21.712825	NaN	-24.769037
-36.330903	-29.295671	NaN	-28.772116	-7.035232	NaN	-7.558786
-38.538240	-19.449797	NaN	-14.666959	-19.088443	NaN	-23.871282
-24.774076	-33.936213	NaN	-34.654651	9.162137	NaN	9.880574
-12.089368	-23.489210	NaN	-23.353166	11.399842	NaN	11.263798
-41.996560	-24.442965	NaN	-24.675997	-17.553594	NaN	-17.320562
-17.933128	-27.379497	NaN	-27.291987	9.446369	NaN	9.358859
-128.147290	-14.154333	NaN	-12.711687	-113.992957	NaN	-115.435604
-33.422064	-32.174691	NaN	-35.833755	-1.247374	NaN	2.411691
-13.602701	-24.688411	NaN	-23.941217	11.085709	NaN	10.338516
-39.051114	-31.574178	NaN	-33.497041	-7.476935	NaN	-5.554072
-28.824277	-25.644491	NaN	-22.965747	-3.179786	NaN	-5.858530
-49.306125	-24.352559	NaN	-25.054665	-24.953566	NaN	-24.251460
-0.166180	-34.999085	NaN	-34.471537	34.832905	NaN	34.305358
-34.524353	-40.621013	NaN	-38.200729	6.096660	NaN	3.676376
-17.789820	-19.124197	NaN	-18.240114	1.334377	NaN	0.450294
-28.046769	-25.552950	NaN	-27.077359	-2.493819	NaN	-0.969409
-34.295797	-24.442813	NaN	-22.448863	-9.852984	NaN	-11.846934
-38.099856	-20.903374	NaN	-20.773190	-17.196481	NaN	-17.326666
-35.366920	-33.898664	NaN	-32.716913	-1.468256	NaN	-2.650007
-41.615607	-28.203956	NaN	-28.011231	-13.411651	NaN	-13.604376
-26.181464	-22.987578	NaN	-19.474854	-3.193886	NaN	-6.706610
-8.478081	-41.507591	NaN	-37.882977	33.029510	NaN	29.404896
-33.656905	-24.678781	NaN	-23.471533	-8.978124	NaN	-10.185371
-27.718592	-34.715491	NaN	-31.236646	6.996898	NaN	3.518054
-10.366463	-25.722456	NaN	-26.349149	15.355992	NaN	15.982686
-21.385081	-27.954165	NaN	-26.998480	6.569083	NaN	5.613399
-18.853900	-23.873108	NaN	-21.208538	5.019209	NaN	2.354639
-48.187492	-29.921904	NaN	-30.666179	-18.265588	NaN	-17.521313
-19.193794	-9.507736	NaN	-9.359874	-9.686059	NaN	-9.833920
-73.696525	-34.258576	NaN	-32.382656	-39.437948	NaN	-41.313869
-46.901571	-32.966769	NaN	-31.201841	-13.934801	NaN	-15.699730
-29.236906	-26.494279	NaN	-27.933025	-2.742626	NaN	-1.303881
-41.624492	-21.421119	NaN	-18.358933	-20.203373	NaN	-23.265559
-37.324063	-11.993193	NaN	-12.820322	-25.330870	NaN	-24.503741
-45.287680	-22.724554	NaN	-26.103514	-22.563126	NaN	-19.184166
-27.404952	-28.356487	NaN	-28.383710	0.951535	NaN	0.978757
-7.888728	-31.037441	NaN	-29.908684	23.148712	NaN	22.019956
-34.944367	-46.510801	NaN	-45.320808	11.566434	NaN	10.376441
-42.353549	-34.259150	NaN	-36.663472	-8.094399	NaN	-5.690077
-39.504124	-26.724622	NaN	-25.964930	-12.779502	NaN	-13.539194
-48.818513	-16.383865	NaN	-15.764543	-32.434649	NaN	-33.053970
-15.709858	-33.141349	NaN	-28.805007	17.431491	NaN	13.095149
-22.177169	-28.171719	NaN	-25.611325	5.994550	NaN	3.434156
-1.653462	-22.898074	NaN	-23.730917	21.244612	NaN	22.077455
-28.774190	-21.546455	NaN	-24.451797	-7.227735	NaN	-4.322393
-25.402433	-18.272013	NaN	-16.590410	-7.130419	NaN	-8.812023
-25.139015	-15.569398	NaN	-16.635887	-9.569617	NaN	-8.503128
-49.357436	-17.888018	NaN	-15.384779	-31.469418	NaN	-33.972657
-32.956533	-39.906730	NaN	-36.676997	6.950197	NaN	3.720464
-26.540250	-21.625258	NaN	-21.807622	-4.914993	NaN	-4.732629
-19.395165	-18.826957	NaN	-17.095961	-0.568208	NaN	-2.299204
-8.948430	-22.470495	NaN	-24.334676	13.522064	NaN	15.386246
-23.206623	-30.440019	NaN	-30.657849	7.233395	NaN	7.451226
-18.689996	-30.316068	NaN	-31.780175	11.626071	NaN	13.090179
-37.661698	-34.067312	NaN	-34.680215	-3.594386	NaN	-2.981482
-30.344908	-29.007365	NaN	-24.881837	-1.337542	NaN	-5.463071
-12.203206	-17.248150	NaN	-16.888064	5.044944	NaN	4.684858
-13.942927	-17.137646	NaN	-19.993487	3.194719	NaN	6.050560
-43.710082	-36.825052	NaN	-41.378519	-6.885030	NaN	-2.331563
-33.846379	-18.092337	NaN	-18.232857	-15.754042	NaN	-15.613522
-33.627578	-37.044123	NaN	-36.458571	3.416545	NaN	2.830993
-39.068436	-34.141142	NaN	-31.531423	-4.927294	NaN	-7.537014
-18.102144	-36.307516	NaN	-34.297379	18.205372	NaN	16.195235
-32.985489	-41.289129	NaN	-39.281351	8.303640	NaN	6.295861
-41.663564	-33.895082	NaN	-32.748462	-7.768482	NaN	-8.915102
-25.892064	-32.563573	NaN	-27.679700	6.671508	NaN	1.787636
-16.636802	-32.181720	NaN	-32.754232	15.544918	NaN	16.117429
-20.103342	-15.579762	NaN	-15.599296	-4.523580	NaN	-4.504045
-74.295189	-24.104579	NaN	-25.661033	-50.190610	NaN	-48.634156
-5.939131	-25.381939	NaN	-24.618886	19.442808	NaN	18.679755
-21.483266	-28.628558	NaN	-29.636052	7.145292	NaN	8.152786
-36.605722	-27.887882	NaN	-25.423804	-8.717840	NaN	-11.181917
