# Supplementary material for: Combined Influences of Model Choice, Data Quality, and Data Quantity When Estimating Population Trends
Source: PLoS One. 2015 Jul 15;10(7):e0132255. doi: 10.1371/journal.pone.0132255 (PMC4503393; doi:10.1371/journal.pone.0132255)
Supplement: S1 Dataset — Files are organized by model type and by the input lambda value. (ZIP) [file pone.0132255.s002.zip › Snail/sims_lambda_1_0/simulationOutput_1_0_0_0_10.xls]

Percent_Decline_True	Median_Percent_Decline_Matrix	Median_Percent_Decline_Matrix_stable	Median_Percent_Decline_Scalar	Difference_True_Matrix	Difference_True_Matrix_Stable	Difference_True_Scalar
0.000000	-0.000000	NaN	0.000000	0.000000	NaN	0.000000
0.000000	-0.000000	NaN	0.000000	0.000000	NaN	0.000000
0.000000	-0.000000	NaN	0.000000	0.000000	NaN	0.000000
0.000000	-0.000000	NaN	0.000000	0.000000	NaN	0.000000
0.000000	-0.000000	NaN	0.000000	0.000000	NaN	0.000000
0.000000	-0.000000	NaN	0.000000	0.000000	NaN	0.000000
0.000000	-0.000000	NaN	0.000000	0.000000	NaN	0.000000
0.000000	-0.000000	NaN	0.000000	0.000000	NaN	0.000000
0.000000	-0.000000	NaN	0.000000	0.000000	NaN	0.000000
0.000000	-0.000000	NaN	0.000000	0.000000	NaN	0.000000
0.000000	-0.000000	NaN	0.000000	0.000000	NaN	0.000000
0.000000	-0.000000	NaN	0.000000	0.000000	NaN	0.000000
0.000000	-0.000000	NaN	0.000000	0.000000	NaN	0.000000
0.000000	-0.000000	NaN	0.000000	0.000000	NaN	0.000000
0.000000	-0.000000	NaN	0.000000	0.000000	NaN	0.000000
0.000000	-0.000000	NaN	0.000000	0.000000	NaN	0.000000
0.000000	-0.000000	NaN	0.000000	0.000000	NaN	0.000000
0.000000	-0.000000	NaN	0.000000	0.000000	NaN	0.000000
0.000000	-0.000000	NaN	0.000000	0.000000	NaN	0.000000
0.000000	-0.000000	NaN	0.000000	0.000000	NaN	0.000000
0.000000	-0.000000	NaN	0.000000	0.000000	NaN	0.000000
0.000000	-0.000000	NaN	0.000000	0.000000	NaN	0.000000
0.000000	-0.000000	NaN	0.000000	0.000000	NaN	0.000000
0.000000	-0.000000	NaN	0.000000	0.000000	NaN	0.000000
0.000000	-0.000000	NaN	0.000000	0.000000	NaN	0.000000
0.000000	-0.000000	NaN	0.000000	0.000000	NaN	0.000000
0.000000	-0.000000	NaN	0.000000	0.000000	NaN	0.000000
0.000000	-0.000000	NaN	0.000000	0.000000	NaN	0.000000
0.000000	-0.000000	NaN	0.000000	0.000000	NaN	0.000000
0.000000	-0.000000	NaN	0.000000	0.000000	NaN	0.000000
0.000000	-0.000000	NaN	0.000000	0.000000	NaN	0.000000
0.000000	-0.000000	NaN	0.000000	0.000000	NaN	0.000000
0.000000	-0.000000	NaN	0.000000	0.000000	NaN	0.000000
0.000000	-0.000000	NaN	0.000000	0.000000	NaN	0.000000
0.000000	-0.000000	NaN	0.000000	0.000000	NaN	0.000000
0.000000	-0.000000	NaN	0.000000	0.000000	NaN	0.000000
0.000000	-0.000000	NaN	0.000000	0.000000	NaN	0.000000
0.000000	-0.000000	NaN	0.000000	0.000000	NaN	0.000000
0.000000	-0.000000	NaN	0.000000	0.000000	NaN	0.000000
0.000000	-0.000000	NaN	0.000000	0.000000	NaN	0.000000
0.000000	-0.000000	NaN	0.000000	0.000000	NaN	0.000000
0.000000	-0.000000	NaN	0.000000	0.000000	NaN	0.000000
0.000000	-0.000000	NaN	0.000000	0.000000	NaN	0.000000
0.000000	-0.000000	NaN	0.000000	0.000000	NaN	0.000000
0.000000	-0.000000	NaN	0.000000	0.000000	NaN	0.000000
0.000000	-0.000000	NaN	0.000000	0.000000	NaN	0.000000
0.000000	-0.000000	NaN	0.000000	0.000000	NaN	0.000000
0.000000	-0.000000	NaN	0.000000	0.000000	NaN	0.000000
0.000000	-0.000000	NaN	0.000000	0.000000	NaN	0.000000
0.000000	-0.000000	NaN	0.000000	0.000000	NaN	0.000000
0.000000	-0.000000	NaN	0.000000	0.000000	NaN	0.000000
0.000000	-0.000000	NaN	0.000000	0.000000	NaN	0.000000
0.000000	-0.000000	NaN	0.000000	0.000000	NaN	0.000000
0.000000	-0.000000	NaN	0.000000	0.000000	NaN	0.000000
0.000000	-0.000000	NaN	0.000000	0.000000	NaN	0.000000
0.000000	-0.000000	NaN	0.000000	0.000000	NaN	0.000000
0.000000	-0.000000	NaN	0.000000	0.000000	NaN	0.000000
0.000000	-0.000000	NaN	0.000000	0.000000	NaN	0.000000
0.000000	-0.000000	NaN	0.000000	0.000000	NaN	0.000000
0.000000	-0.000000	NaN	0.000000	0.000000	NaN	0.000000
0.000000	-0.000000	NaN	0.000000	0.000000	NaN	0.000000
0.000000	-0.000000	NaN	0.000000	0.000000	NaN	0.000000
0.000000	-0.000000	NaN	0.000000	0.000000	NaN	0.000000
0.000000	-0.000000	NaN	0.000000	0.000000	NaN	0.000000
0.000000	-0.000000	NaN	0.000000	0.000000	NaN	0.000000
0.000000	-0.000000	NaN	0.000000	0.000000	NaN	0.000000
0.000000	-0.000000	NaN	0.000000	0.000000	NaN	0.000000
0.000000	-0.000000	NaN	0.000000	0.000000	NaN	0.000000
0.000000	-0.000000	NaN	0.000000	0.000000	NaN	0.000000
0.000000	-0.000000	NaN	0.000000	0.000000	NaN	0.000000
0.000000	-0.000000	NaN	0.000000	0.000000	NaN	0.000000
0.000000	-0.000000	NaN	0.000000	0.000000	NaN	0.000000
0.000000	-0.000000	NaN	0.000000	0.000000	NaN	0.000000
0.000000	-0.000000	NaN	0.000000	0.000000	NaN	0.000000
0.000000	-0.000000	NaN	0.000000	0.000000	NaN	0.000000
0.000000	-0.000000	NaN	0.000000	0.000000	NaN	0.000000
0.000000	-0.000000	NaN	0.000000	0.000000	NaN	0.000000
0.000000	-0.000000	NaN	0.000000	0.000000	NaN	0.000000
0.000000	-0.000000	NaN	0.000000	0.000000	NaN	0.000000
0.000000	-0.000000	NaN	0.000000	0.000000	NaN	0.000000
0.000000	-0.000000	NaN	0.000000	0.000000	NaN	0.000000
0.000000	-0.000000	NaN	0.000000	0.000000	NaN	0.000000
0.000000	-0.000000	NaN	0.000000	0.000000	NaN	0.000000
0.000000	-0.000000	NaN	0.000000	0.000000	NaN	0.000000
0.000000	-0.000000	NaN	0.000000	0.000000	NaN	0.000000
0.000000	-0.000000	NaN	0.000000	0.000000	NaN	0.000000
0.000000	-0.000000	NaN	0.000000	0.000000	NaN	0.000000
0.000000	-0.000000	NaN	0.000000	0.000000	NaN	0.000000
0.000000	-0.000000	NaN	0.000000	0.000000	NaN	0.000000
0.000000	-0.000000	NaN	0.000000	0.000000	NaN	0.000000
0.000000	-0.000000	NaN	0.000000	0.000000	NaN	0.000000
0.000000	-0.000000	NaN	0.000000	0.000000	NaN	0.000000
0.000000	-0.000000	NaN	0.000000	0.000000	NaN	0.000000
0.000000	-0.000000	NaN	0.000000	0.000000	NaN	0.000000
0.000000	-0.000000	NaN	0.000000	0.000000	NaN	0.000000
0.000000	-0.000000	NaN	0.000000	0.000000	NaN	0.000000
0.000000	-0.000000	NaN	0.000000	0.000000	NaN	0.000000
0.000000	-0.000000	NaN	0.000000	0.000000	NaN	0.000000
0.000000	-0.000000	NaN	0.000000	0.000000	NaN	0.000000
0.000000	-0.000000	NaN	0.000000	0.000000	NaN	0.000000
0.000000	-0.000000	NaN	0.000000	0.000000	NaN	0.000000
0.000000	-0.000000	NaN	0.000000	0.000000	NaN	0.000000
0.000000	-0.000000	NaN	0.000000	0.000000	NaN	0.000000
0.000000	-0.000000	NaN	0.000000	0.000000	NaN	0.000000
0.000000	-0.000000	NaN	0.000000	0.000000	NaN	0.000000
0.000000	-0.000000	NaN	0.000000	0.000000	NaN	0.000000
0.000000	-0.000000	NaN	0.000000	0.000000	NaN	0.000000
0.000000	-0.000000	NaN	0.000000	0.000000	NaN	0.000000
0.000000	-0.000000	NaN	0.000000	0.000000	NaN	0.000000
0.000000	-0.000000	NaN	0.000000	0.000000	NaN	0.000000
0.000000	-0.000000	NaN	0.000000	0.000000	NaN	0.000000
0.000000	-0.000000	NaN	0.000000	0.000000	NaN	0.000000
0.000000	-0.000000	NaN	0.000000	0.000000	NaN	0.000000
0.000000	-0.000000	NaN	0.000000	0.000000	NaN	0.000000
0.000000	-0.000000	NaN	0.000000	0.000000	NaN	0.000000
0.000000	-0.000000	NaN	0.000000	0.000000	NaN	0.000000
0.000000	-0.000000	NaN	0.000000	0.000000	NaN	0.000000
0.000000	-0.000000	NaN	0.000000	0.000000	NaN	0.000000
0.000000	-0.000000	NaN	0.000000	0.000000	NaN	0.000000
0.000000	-0.000000	NaN	0.000000	0.000000	NaN	0.000000
0.000000	-0.000000	NaN	0.000000	0.000000	NaN	0.000000
0.000000	-0.000000	NaN	0.000000	0.000000	NaN	0.000000
0.000000	-0.000000	NaN	0.000000	0.000000	NaN	0.000000
0.000000	-0.000000	NaN	0.000000	0.000000	NaN	0.000000
0.000000	-0.000000	NaN	0.000000	0.000000	NaN	0.000000
0.000000	-0.000000	NaN	0.000000	0.000000	NaN	0.000000
0.000000	-0.000000	NaN	0.000000	0.000000	NaN	0.000000
0.000000	-0.000000	NaN	0.000000	0.000000	NaN	0.000000
0.000000	-0.000000	NaN	0.000000	0.000000	NaN	0.000000
0.000000	-0.000000	NaN	0.000000	0.000000	NaN	0.000000
0.000000	-0.000000	NaN	0.000000	0.000000	NaN	0.000000
0.000000	-0.000000	NaN	0.000000	0.000000	NaN	0.000000
0.000000	-0.000000	NaN	0.000000	0.000000	NaN	0.000000
0.000000	-0.000000	NaN	0.000000	0.000000	NaN	0.000000
0.000000	-0.000000	NaN	0.000000	0.000000	NaN	0.000000
0.000000	-0.000000	NaN	0.000000	0.000000	NaN	0.000000
0.000000	-0.000000	NaN	0.000000	0.000000	NaN	0.000000
0.000000	-0.000000	NaN	0.000000	0.000000	NaN	0.000000
0.000000	-0.000000	NaN	0.000000	0.000000	NaN	0.000000
0.000000	-0.000000	NaN	0.000000	0.000000	NaN	0.000000
0.000000	-0.000000	NaN	0.000000	0.000000	NaN	0.000000
0.000000	-0.000000	NaN	0.000000	0.000000	NaN	0.000000
0.000000	-0.000000	NaN	0.000000	0.000000	NaN	0.000000
0.000000	-0.000000	NaN	0.000000	0.000000	NaN	0.000000
0.000000	-0.000000	NaN	0.000000	0.000000	NaN	0.000000
0.000000	-0.000000	NaN	0.000000	0.000000	NaN	0.000000
0.000000	-0.000000	NaN	0.000000	0.000000	NaN	0.000000
0.000000	-0.000000	NaN	0.000000	0.000000	NaN	0.000000
0.000000	-0.000000	NaN	0.000000	0.000000	NaN	0.000000
0.000000	-0.000000	NaN	0.000000	0.000000	NaN	0.000000
0.000000	-0.000000	NaN	0.000000	0.000000	NaN	0.000000
0.000000	-0.000000	NaN	0.000000	0.000000	NaN	0.000000
0.000000	-0.000000	NaN	0.000000	0.000000	NaN	0.000000
0.000000	-0.000000	NaN	0.000000	0.000000	NaN	0.000000
0.000000	-0.000000	NaN	0.000000	0.000000	NaN	0.000000
0.000000	-0.000000	NaN	0.000000	0.000000	NaN	0.000000
0.000000	-0.000000	NaN	0.000000	0.000000	NaN	0.000000
0.000000	-0.000000	NaN	0.000000	0.000000	NaN	0.000000
0.000000	-0.000000	NaN	0.000000	0.000000	NaN	0.000000
0.000000	-0.000000	NaN	0.000000	0.000000	NaN	0.000000
0.000000	-0.000000	NaN	0.000000	0.000000	NaN	0.000000
0.000000	-0.000000	NaN	0.000000	0.000000	NaN	0.000000
0.000000	-0.000000	NaN	0.000000	0.000000	NaN	0.000000
0.000000	-0.000000	NaN	0.000000	0.000000	NaN	0.000000
0.000000	-0.000000	NaN	0.000000	0.000000	NaN	0.000000
0.000000	-0.000000	NaN	0.000000	0.000000	NaN	0.000000
0.000000	-0.000000	NaN	0.000000	0.000000	NaN	0.000000
0.000000	-0.000000	NaN	0.000000	0.000000	NaN	0.000000
0.000000	-0.000000	NaN	0.000000	0.000000	NaN	0.000000
0.000000	-0.000000	NaN	0.000000	0.000000	NaN	0.000000
0.000000	-0.000000	NaN	0.000000	0.000000	NaN	0.000000
0.000000	-0.000000	NaN	0.000000	0.000000	NaN	0.000000
0.000000	-0.000000	NaN	0.000000	0.000000	NaN	0.000000
0.000000	-0.000000	NaN	0.000000	0.000000	NaN	0.000000
0.000000	-0.000000	NaN	0.000000	0.000000	NaN	0.000000
0.000000	-0.000000	NaN	0.000000	0.000000	NaN	0.000000
0.000000	-0.000000	NaN	0.000000	0.000000	NaN	0.000000
0.000000	-0.000000	NaN	0.000000	0.000000	NaN	0.000000
0.000000	-0.000000	NaN	0.000000	0.000000	NaN	0.000000
0.000000	-0.000000	NaN	0.000000	0.000000	NaN	0.000000
0.000000	-0.000000	NaN	0.000000	0.000000	NaN	0.000000
0.000000	-0.000000	NaN	0.000000	0.000000	NaN	0.000000
0.000000	-0.000000	NaN	0.000000	0.000000	NaN	0.000000
0.000000	-0.000000	NaN	0.000000	0.000000	NaN	0.000000
0.000000	-0.000000	NaN	0.000000	0.000000	NaN	0.000000
0.000000	-0.000000	NaN	0.000000	0.000000	NaN	0.000000
0.000000	-0.000000	NaN	0.000000	0.000000	NaN	0.000000
0.000000	-0.000000	NaN	0.000000	0.000000	NaN	0.000000
0.000000	-0.000000	NaN	0.000000	0.000000	NaN	0.000000
0.000000	-0.000000	NaN	0.000000	0.000000	NaN	0.000000
0.000000	-0.000000	NaN	0.000000	0.000000	NaN	0.000000
0.000000	-0.000000	NaN	0.000000	0.000000	NaN	0.000000
0.000000	-0.000000	NaN	0.000000	0.000000	NaN	0.000000
0.000000	-0.000000	NaN	0.000000	0.000000	NaN	0.000000
0.000000	-0.000000	NaN	0.000000	0.000000	NaN	0.000000
0.000000	-0.000000	NaN	0.000000	0.000000	NaN	0.000000
0.000000	-0.000000	NaN	0.000000	0.000000	NaN	0.000000
0.000000	-0.000000	NaN	0.000000	0.000000	NaN	0.000000
0.000000	-0.000000	NaN	0.000000	0.000000	NaN	0.000000
0.000000	-0.000000	NaN	0.000000	0.000000	NaN	0.000000
0.000000	-0.000000	NaN	0.000000	0.000000	NaN	0.000000
0.000000	-0.000000	NaN	0.000000	0.000000	NaN	0.000000
0.000000	-0.000000	NaN	0.000000	0.000000	NaN	0.000000
0.000000	-0.000000	NaN	0.000000	0.000000	NaN	0.000000
0.000000	-0.000000	NaN	0.000000	0.000000	NaN	0.000000
0.000000	-0.000000	NaN	0.000000	0.000000	NaN	0.000000
0.000000	-0.000000	NaN	0.000000	0.000000	NaN	0.000000
0.000000	-0.000000	NaN	0.000000	0.000000	NaN	0.000000
0.000000	-0.000000	NaN	0.000000	0.000000	NaN	0.000000
0.000000	-0.000000	NaN	0.000000	0.000000	NaN	0.000000
0.000000	-0.000000	NaN	0.000000	0.000000	NaN	0.000000
0.000000	-0.000000	NaN	0.000000	0.000000	NaN	0.000000
0.000000	-0.000000	NaN	0.000000	0.000000	NaN	0.000000
0.000000	-0.000000	NaN	0.000000	0.000000	NaN	0.000000
0.000000	-0.000000	NaN	0.000000	0.000000	NaN	0.000000
0.000000	-0.000000	NaN	0.000000	0.000000	NaN	0.000000
0.000000	-0.000000	NaN	0.000000	0.000000	NaN	0.000000
0.000000	-0.000000	NaN	0.000000	0.000000	NaN	0.000000
0.000000	-0.000000	NaN	0.000000	0.000000	NaN	0.000000
0.000000	-0.000000	NaN	0.000000	0.000000	NaN	0.000000
0.000000	-0.000000	NaN	0.000000	0.000000	NaN	0.000000
0.000000	-0.000000	NaN	0.000000	0.000000	NaN	0.000000
0.000000	-0.000000	NaN	0.000000	0.000000	NaN	0.000000
0.000000	-0.000000	NaN	0.000000	0.000000	NaN	0.000000
0.000000	-0.000000	NaN	0.000000	0.000000	NaN	0.000000
0.000000	-0.000000	NaN	0.000000	0.000000	NaN	0.000000
0.000000	-0.000000	NaN	0.000000	0.000000	NaN	0.000000
0.000000	-0.000000	NaN	0.000000	0.000000	NaN	0.000000
0.000000	-0.000000	NaN	0.000000	0.000000	NaN	0.000000
0.000000	-0.000000	NaN	0.000000	0.000000	NaN	0.000000
0.000000	-0.000000	NaN	0.000000	0.000000	NaN	0.000000
0.000000	-0.000000	NaN	0.000000	0.000000	NaN	0.000000
0.000000	-0.000000	NaN	0.000000	0.000000	NaN	0.000000
0.000000	-0.000000	NaN	0.000000	0.000000	NaN	0.000000
0.000000	-0.000000	NaN	0.000000	0.000000	NaN	0.000000
0.000000	-0.000000	NaN	0.000000	0.000000	NaN	0.000000
0.000000	-0.000000	NaN	0.000000	0.000000	NaN	0.000000
0.000000	-0.000000	NaN	0.000000	0.000000	NaN	0.000000
0.000000	-0.000000	NaN	0.000000	0.000000	NaN	0.000000
0.000000	-0.000000	NaN	0.000000	0.000000	NaN	0.000000
0.000000	-0.000000	NaN	0.000000	0.000000	NaN	0.000000
0.000000	-0.000000	NaN	0.000000	0.000000	NaN	0.000000
0.000000	-0.000000	NaN	0.000000	0.000000	NaN	0.000000
0.000000	-0.000000	NaN	0.000000	0.000000	NaN	0.000000
0.000000	-0.000000	NaN	0.000000	0.000000	NaN	0.000000
0.000000	-0.000000	NaN	0.000000	0.000000	NaN	0.000000
0.000000	-0.000000	NaN	0.000000	0.000000	NaN	0.000000
0.000000	-0.000000	NaN	0.000000	0.000000	NaN	0.000000
0.000000	-0.000000	NaN	0.000000	0.000000	NaN	0.000000
0.000000	-0.000000	NaN	0.000000	0.000000	NaN	0.000000
0.000000	-0.000000	NaN	0.000000	0.000000	NaN	0.000000
0.000000	-0.000000	NaN	0.000000	0.000000	NaN	0.000000
0.000000	-0.000000	NaN	0.000000	0.000000	NaN	0.000000
0.000000	-0.000000	NaN	0.000000	0.000000	NaN	0.000000
0.000000	-0.000000	NaN	0.000000	0.000000	NaN	0.000000
0.000000	-0.000000	NaN	0.000000	0.000000	NaN	0.000000
0.000000	-0.000000	NaN	0.000000	0.000000	NaN	0.000000
0.000000	-0.000000	NaN	0.000000	0.000000	NaN	0.000000
0.000000	-0.000000	NaN	0.000000	0.000000	NaN	0.000000
0.000000	-0.000000	NaN	0.000000	0.000000	NaN	0.000000
0.000000	-0.000000	NaN	0.000000	0.000000	NaN	0.000000
0.000000	-0.000000	NaN	0.000000	0.000000	NaN	0.000000
0.000000	-0.000000	NaN	0.000000	0.000000	NaN	0.000000
0.000000	-0.000000	NaN	0.000000	0.000000	NaN	0.000000
0.000000	-0.000000	NaN	0.000000	0.000000	NaN	0.000000
0.000000	-0.000000	NaN	0.000000	0.000000	NaN	0.000000
0.000000	-0.000000	NaN	0.000000	0.000000	NaN	0.000000
0.000000	-0.000000	NaN	0.000000	0.000000	NaN	0.000000
0.000000	-0.000000	NaN	0.000000	0.000000	NaN	0.000000
0.000000	-0.000000	NaN	0.000000	0.000000	NaN	0.000000
0.000000	-0.000000	NaN	0.000000	0.000000	NaN	0.000000
0.000000	-0.000000	NaN	0.000000	0.000000	NaN	0.000000
0.000000	-0.000000	NaN	0.000000	0.000000	NaN	0.000000
0.000000	-0.000000	NaN	0.000000	0.000000	NaN	0.000000
0.000000	-0.000000	NaN	0.000000	0.000000	NaN	0.000000
0.000000	-0.000000	NaN	0.000000	0.000000	NaN	0.000000
0.000000	-0.000000	NaN	0.000000	0.000000	NaN	0.000000
0.000000	-0.000000	NaN	0.000000	0.000000	NaN	0.000000
0.000000	-0.000000	NaN	0.000000	0.000000	NaN	0.000000
0.000000	-0.000000	NaN	0.000000	0.000000	NaN	0.000000
0.000000	-0.000000	NaN	0.000000	0.000000	NaN	0.000000
0.000000	-0.000000	NaN	0.000000	0.000000	NaN	0.000000
0.000000	-0.000000	NaN	0.000000	0.000000	NaN	0.000000
0.000000	-0.000000	NaN	0.000000	0.000000	NaN	0.000000
0.000000	-0.000000	NaN	0.000000	0.000000	NaN	0.000000
0.000000	-0.000000	NaN	0.000000	0.000000	NaN	0.000000
0.000000	-0.000000	NaN	0.000000	0.000000	NaN	0.000000
0.000000	-0.000000	NaN	0.000000	0.000000	NaN	0.000000
0.000000	-0.000000	NaN	0.000000	0.000000	NaN	0.000000
0.000000	-0.000000	NaN	0.000000	0.000000	NaN	0.000000
0.000000	-0.000000	NaN	0.000000	0.000000	NaN	0.000000
0.000000	-0.000000	NaN	0.000000	0.000000	NaN	0.000000
0.000000	-0.000000	NaN	0.000000	0.000000	NaN	0.000000
0.000000	-0.000000	NaN	0.000000	0.000000	NaN	0.000000
0.000000	-0.000000	NaN	0.000000	0.000000	NaN	0.000000
0.000000	-0.000000	NaN	0.000000	0.000000	NaN	0.000000
0.000000	-0.000000	NaN	0.000000	0.000000	NaN	0.000000
0.000000	-0.000000	NaN	0.000000	0.000000	NaN	0.000000
0.000000	-0.000000	NaN	0.000000	0.000000	NaN	0.000000
0.000000	-0.000000	NaN	0.000000	0.000000	NaN	0.000000
0.000000	-0.000000	NaN	0.000000	0.000000	NaN	0.000000
0.000000	-0.000000	NaN	0.000000	0.000000	NaN	0.000000
0.000000	-0.000000	NaN	0.000000	0.000000	NaN	0.000000
0.000000	-0.000000	NaN	0.000000	0.000000	NaN	0.000000
0.000000	-0.000000	NaN	0.000000	0.000000	NaN	0.000000
0.000000	-0.000000	NaN	0.000000	0.000000	NaN	0.000000
0.000000	-0.000000	NaN	0.000000	0.000000	NaN	0.000000
0.000000	-0.000000	NaN	0.000000	0.000000	NaN	0.000000
0.000000	-0.000000	NaN	0.000000	0.000000	NaN	0.000000
0.000000	-0.000000	NaN	0.000000	0.000000	NaN	0.000000
0.000000	-0.000000	NaN	0.000000	0.000000	NaN	0.000000
0.000000	-0.000000	NaN	0.000000	0.000000	NaN	0.000000
0.000000	-0.000000	NaN	0.000000	0.000000	NaN	0.000000
0.000000	-0.000000	NaN	0.000000	0.000000	NaN	0.000000
0.000000	-0.000000	NaN	0.000000	0.000000	NaN	0.000000
0.000000	-0.000000	NaN	0.000000	0.000000	NaN	0.000000
0.000000	-0.000000	NaN	0.000000	0.000000	NaN	0.000000
0.000000	-0.000000	NaN	0.000000	0.000000	NaN	0.000000
0.000000	-0.000000	NaN	0.000000	0.000000	NaN	0.000000
0.000000	-0.000000	NaN	0.000000	0.000000	NaN	0.000000
0.000000	-0.000000	NaN	0.000000	0.000000	NaN	0.000000
0.000000	-0.000000	NaN	0.000000	0.000000	NaN	0.000000
0.000000	-0.000000	NaN	0.000000	0.000000	NaN	0.000000
0.000000	-0.000000	NaN	0.000000	0.000000	NaN	0.000000
0.000000	-0.000000	NaN	0.000000	0.000000	NaN	0.000000
0.000000	-0.000000	NaN	0.000000	0.000000	NaN	0.000000
0.000000	-0.000000	NaN	0.000000	0.000000	NaN	0.000000
0.000000	-0.000000	NaN	0.000000	0.000000	NaN	0.000000
0.000000	-0.000000	NaN	0.000000	0.000000	NaN	0.000000
0.000000	-0.000000	NaN	0.000000	0.000000	NaN	0.000000
0.000000	-0.000000	NaN	0.000000	0.000000	NaN	0.000000
0.000000	-0.000000	NaN	0.000000	0.000000	NaN	0.000000
0.000000	-0.000000	NaN	0.000000	0.000000	NaN	0.000000
0.000000	-0.000000	NaN	0.000000	0.000000	NaN	0.000000
0.000000	-0.000000	NaN	0.000000	0.000000	NaN	0.000000
0.000000	-0.000000	NaN	0.000000	0.000000	NaN	0.000000
0.000000	-0.000000	NaN	0.000000	0.000000	NaN	0.000000
0.000000	-0.000000	NaN	0.000000	0.000000	NaN	0.000000
0.000000	-0.000000	NaN	0.000000	0.000000	NaN	0.000000
0.000000	-0.000000	NaN	0.000000	0.000000	NaN	0.000000
0.000000	-0.000000	NaN	0.000000	0.000000	NaN	0.000000
0.000000	-0.000000	NaN	0.000000	0.000000	NaN	0.000000
0.000000	-0.000000	NaN	0.000000	0.000000	NaN	0.000000
0.000000	-0.000000	NaN	0.000000	0.000000	NaN	0.000000
0.000000	-0.000000	NaN	0.000000	0.000000	NaN	0.000000
0.000000	-0.000000	NaN	0.000000	0.000000	NaN	0.000000
0.000000	-0.000000	NaN	0.000000	0.000000	NaN	0.000000
0.000000	-0.000000	NaN	0.000000	0.000000	NaN	0.000000
0.000000	-0.000000	NaN	0.000000	0.000000	NaN	0.000000
0.000000	-0.000000	NaN	0.000000	0.000000	NaN	0.000000
0.000000	-0.000000	NaN	0.000000	0.000000	NaN	0.000000
0.000000	-0.000000	NaN	0.000000	0.000000	NaN	0.000000
0.000000	-0.000000	NaN	0.000000	0.000000	NaN	0.000000
0.000000	-0.000000	NaN	0.000000	0.000000	NaN	0.000000
0.000000	-0.000000	NaN	0.000000	0.000000	NaN	0.000000
0.000000	-0.000000	NaN	0.000000	0.000000	NaN	0.000000
0.000000	-0.000000	NaN	0.000000	0.000000	NaN	0.000000
0.000000	-0.000000	NaN	0.000000	0.000000	NaN	0.000000
0.000000	-0.000000	NaN	0.000000	0.000000	NaN	0.000000
0.000000	-0.000000	NaN	0.000000	0.000000	NaN	0.000000
0.000000	-0.000000	NaN	0.000000	0.000000	NaN	0.000000
0.000000	-0.000000	NaN	0.000000	0.000000	NaN	0.000000
0.000000	-0.000000	NaN	0.000000	0.000000	NaN	0.000000
0.000000	-0.000000	NaN	0.000000	0.000000	NaN	0.000000
0.000000	-0.000000	NaN	0.000000	0.000000	NaN	0.000000
0.000000	-0.000000	NaN	0.000000	0.000000	NaN	0.000000
0.000000	-0.000000	NaN	0.000000	0.000000	NaN	0.000000
0.000000	-0.000000	NaN	0.000000	0.000000	NaN	0.000000
0.000000	-0.000000	NaN	0.000000	0.000000	NaN	0.000000
0.000000	-0.000000	NaN	0.000000	0.000000	NaN	0.000000
0.000000	-0.000000	NaN	0.000000	0.000000	NaN	0.000000
0.000000	-0.000000	NaN	0.000000	0.000000	NaN	0.000000
0.000000	-0.000000	NaN	0.000000	0.000000	NaN	0.000000
0.000000	-0.000000	NaN	0.000000	0.000000	NaN	0.000000
0.000000	-0.000000	NaN	0.000000	0.000000	NaN	0.000000
0.000000	-0.000000	NaN	0.000000	0.000000	NaN	0.000000
0.000000	-0.000000	NaN	0.000000	0.000000	NaN	0.000000
0.000000	-0.000000	NaN	0.000000	0.000000	NaN	0.000000
0.000000	-0.000000	NaN	0.000000	0.000000	NaN	0.000000
0.000000	-0.000000	NaN	0.000000	0.000000	NaN	0.000000
0.000000	-0.000000	NaN	0.000000	0.000000	NaN	0.000000
0.000000	-0.000000	NaN	0.000000	0.000000	NaN	0.000000
0.000000	-0.000000	NaN	0.000000	0.000000	NaN	0.000000
0.000000	-0.000000	NaN	0.000000	0.000000	NaN	0.000000
0.000000	-0.000000	NaN	0.000000	0.000000	NaN	0.000000
0.000000	-0.000000	NaN	0.000000	0.000000	NaN	0.000000
0.000000	-0.000000	NaN	0.000000	0.000000	NaN	0.000000
0.000000	-0.000000	NaN	0.000000	0.000000	NaN	0.000000
0.000000	-0.000000	NaN	0.000000	0.000000	NaN	0.000000
0.000000	-0.000000	NaN	0.000000	0.000000	NaN	0.000000
0.000000	-0.000000	NaN	0.000000	0.000000	NaN	0.000000
0.000000	-0.000000	NaN	0.000000	0.000000	NaN	0.000000
0.000000	-0.000000	NaN	0.000000	0.000000	NaN	0.000000
0.000000	-0.000000	NaN	0.000000	0.000000	NaN	0.000000
0.000000	-0.000000	NaN	0.000000	0.000000	NaN	0.000000
0.000000	-0.000000	NaN	0.000000	0.000000	NaN	0.000000
0.000000	-0.000000	NaN	0.000000	0.000000	NaN	0.000000
0.000000	-0.000000	NaN	0.000000	0.000000	NaN	0.000000
0.000000	-0.000000	NaN	0.000000	0.000000	NaN	0.000000
0.000000	-0.000000	NaN	0.000000	0.000000	NaN	0.000000
0.000000	-0.000000	NaN	0.000000	0.000000	NaN	0.000000
0.000000	-0.000000	NaN	0.000000	0.000000	NaN	0.000000
0.000000	-0.000000	NaN	0.000000	0.000000	NaN	0.000000
0.000000	-0.000000	NaN	0.000000	0.000000	NaN	0.000000
0.000000	-0.000000	NaN	0.000000	0.000000	NaN	0.000000
0.000000	-0.000000	NaN	0.000000	0.000000	NaN	0.000000
0.000000	-0.000000	NaN	0.000000	0.000000	NaN	0.000000
0.000000	-0.000000	NaN	0.000000	0.000000	NaN	0.000000
0.000000	-0.000000	NaN	0.000000	0.000000	NaN	0.000000
0.000000	-0.000000	NaN	0.000000	0.000000	NaN	0.000000
0.000000	-0.000000	NaN	0.000000	0.000000	NaN	0.000000
0.000000	-0.000000	NaN	0.000000	0.000000	NaN	0.000000
0.000000	-0.000000	NaN	0.000000	0.000000	NaN	0.000000
0.000000	-0.000000	NaN	0.000000	0.000000	NaN	0.000000
0.000000	-0.000000	NaN	0.000000	0.000000	NaN	0.000000
0.000000	-0.000000	NaN	0.000000	0.000000	NaN	0.000000
0.000000	-0.000000	NaN	0.000000	0.000000	NaN	0.000000
0.000000	-0.000000	NaN	0.000000	0.000000	NaN	0.000000
0.000000	-0.000000	NaN	0.000000	0.000000	NaN	0.000000
0.000000	-0.000000	NaN	0.000000	0.000000	NaN	0.000000
0.000000	-0.000000	NaN	0.000000	0.000000	NaN	0.000000
0.000000	-0.000000	NaN	0.000000	0.000000	NaN	0.000000
0.000000	-0.000000	NaN	0.000000	0.000000	NaN	0.000000
0.000000	-0.000000	NaN	0.000000	0.000000	NaN	0.000000
0.000000	-0.000000	NaN	0.000000	0.000000	NaN	0.000000
0.000000	-0.000000	NaN	0.000000	0.000000	NaN	0.000000
0.000000	-0.000000	NaN	0.000000	0.000000	NaN	0.000000
0.000000	-0.000000	NaN	0.000000	0.000000	NaN	0.000000
0.000000	-0.000000	NaN	0.000000	0.000000	NaN	0.000000
0.000000	-0.000000	NaN	0.000000	0.000000	NaN	0.000000
0.000000	-0.000000	NaN	0.000000	0.000000	NaN	0.000000
0.000000	-0.000000	NaN	0.000000	0.000000	NaN	0.000000
0.000000	-0.000000	NaN	0.000000	0.000000	NaN	0.000000
0.000000	-0.000000	NaN	0.000000	0.000000	NaN	0.000000
0.000000	-0.000000	NaN	0.000000	0.000000	NaN	0.000000
0.000000	-0.000000	NaN	0.000000	0.000000	NaN	0.000000
0.000000	-0.000000	NaN	0.000000	0.000000	NaN	0.000000
0.000000	-0.000000	NaN	0.000000	0.000000	NaN	0.000000
0.000000	-0.000000	NaN	0.000000	0.000000	NaN	0.000000
0.000000	-0.000000	NaN	0.000000	0.000000	NaN	0.000000
0.000000	-0.000000	NaN	0.000000	0.000000	NaN	0.000000
0.000000	-0.000000	NaN	0.000000	0.000000	NaN	0.000000
0.000000	-0.000000	NaN	0.000000	0.000000	NaN	0.000000
0.000000	-0.000000	NaN	0.000000	0.000000	NaN	0.000000
0.000000	-0.000000	NaN	0.000000	0.000000	NaN	0.000000
0.000000	-0.000000	NaN	0.000000	0.000000	NaN	0.000000
0.000000	-0.000000	NaN	0.000000	0.000000	NaN	0.000000
0.000000	-0.000000	NaN	0.000000	0.000000	NaN	0.000000
0.000000	-0.000000	NaN	0.000000	0.000000	NaN	0.000000
0.000000	-0.000000	NaN	0.000000	0.000000	NaN	0.000000
0.000000	-0.000000	NaN	0.000000	0.000000	NaN	0.000000
0.000000	-0.000000	NaN	0.000000	0.000000	NaN	0.000000
0.000000	-0.000000	NaN	0.000000	0.000000	NaN	0.000000
0.000000	-0.000000	NaN	0.000000	0.000000	NaN	0.000000
0.000000	-0.000000	NaN	0.000000	0.000000	NaN	0.000000
0.000000	-0.000000	NaN	0.000000	0.000000	NaN	0.000000
0.000000	-0.000000	NaN	0.000000	0.000000	NaN	0.000000
0.000000	-0.000000	NaN	0.000000	0.000000	NaN	0.000000
0.000000	-0.000000	NaN	0.000000	0.000000	NaN	0.000000
0.000000	-0.000000	NaN	0.000000	0.000000	NaN	0.000000
0.000000	-0.000000	NaN	0.000000	0.000000	NaN	0.000000
0.000000	-0.000000	NaN	0.000000	0.000000	NaN	0.000000
0.000000	-0.000000	NaN	0.000000	0.000000	NaN	0.000000
0.000000	-0.000000	NaN	0.000000	0.000000	NaN	0.000000
0.000000	-0.000000	NaN	0.000000	0.000000	NaN	0.000000
0.000000	-0.000000	NaN	0.000000	0.000000	NaN	0.000000
0.000000	-0.000000	NaN	0.000000	0.000000	NaN	0.000000
0.000000	-0.000000	NaN	0.000000	0.000000	NaN	0.000000
0.000000	-0.000000	NaN	0.000000	0.000000	NaN	0.000000
0.000000	-0.000000	NaN	0.000000	0.000000	NaN	0.000000
0.000000	-0.000000	NaN	0.000000	0.000000	NaN	0.000000
0.000000	-0.000000	NaN	0.000000	0.000000	NaN	0.000000
0.000000	-0.000000	NaN	0.000000	0.000000	NaN	0.000000
0.000000	-0.000000	NaN	0.000000	0.000000	NaN	0.000000
0.000000	-0.000000	NaN	0.000000	0.000000	NaN	0.000000
0.000000	-0.000000	NaN	0.000000	0.000000	NaN	0.000000
0.000000	-0.000000	NaN	0.000000	0.000000	NaN	0.000000
0.000000	-0.000000	NaN	0.000000	0.000000	NaN	0.000000
0.000000	-0.000000	NaN	0.000000	0.000000	NaN	0.000000
0.000000	-0.000000	NaN	0.000000	0.000000	NaN	0.000000
0.000000	-0.000000	NaN	0.000000	0.000000	NaN	0.000000
0.000000	-0.000000	NaN	0.000000	0.000000	NaN	0.000000
0.000000	-0.000000	NaN	0.000000	0.000000	NaN	0.000000
0.000000	-0.000000	NaN	0.000000	0.000000	NaN	0.000000
0.000000	-0.000000	NaN	0.000000	0.000000	NaN	0.000000
0.000000	-0.000000	NaN	0.000000	0.000000	NaN	0.000000
0.000000	-0.000000	NaN	0.000000	0.000000	NaN	0.000000
0.000000	-0.000000	NaN	0.000000	0.000000	NaN	0.000000
0.000000	-0.000000	NaN	0.000000	0.000000	NaN	0.000000
0.000000	-0.000000	NaN	0.000000	0.000000	NaN	0.000000
0.000000	-0.000000	NaN	0.000000	0.000000	NaN	0.000000
0.000000	-0.000000	NaN	0.000000	0.000000	NaN	0.000000
0.000000	-0.000000	NaN	0.000000	0.000000	NaN	0.000000
0.000000	-0.000000	NaN	0.000000	0.000000	NaN	0.000000
0.000000	-0.000000	NaN	0.000000	0.000000	NaN	0.000000
0.000000	-0.000000	NaN	0.000000	0.000000	NaN	0.000000
0.000000	-0.000000	NaN	0.000000	0.000000	NaN	0.000000
0.000000	-0.000000	NaN	0.000000	0.000000	NaN	0.000000
0.000000	-0.000000	NaN	0.000000	0.000000	NaN	0.000000
0.000000	-0.000000	NaN	0.000000	0.000000	NaN	0.000000
0.000000	-0.000000	NaN	0.000000	0.000000	NaN	0.000000
0.000000	-0.000000	NaN	0.000000	0.000000	NaN	0.000000
0.000000	-0.000000	NaN	0.000000	0.000000	NaN	0.000000
0.000000	-0.000000	NaN	0.000000	0.000000	NaN	0.000000
0.000000	-0.000000	NaN	0.000000	0.000000	NaN	0.000000
0.000000	-0.000000	NaN	0.000000	0.000000	NaN	0.000000
0.000000	-0.000000	NaN	0.000000	0.000000	NaN	0.000000
0.000000	-0.000000	NaN	0.000000	0.000000	NaN	0.000000
0.000000	-0.000000	NaN	0.000000	0.000000	NaN	0.000000
0.000000	-0.000000	NaN	0.000000	0.000000	NaN	0.000000
0.000000	-0.000000	NaN	0.000000	0.000000	NaN	0.000000
0.000000	-0.000000	NaN	0.000000	0.000000	NaN	0.000000
0.000000	-0.000000	NaN	0.000000	0.000000	NaN	0.000000
0.000000	-0.000000	NaN	0.000000	0.000000	NaN	0.000000
0.000000	-0.000000	NaN	0.000000	0.000000	NaN	0.000000
0.000000	-0.000000	NaN	0.000000	0.000000	NaN	0.000000
0.000000	-0.000000	NaN	0.000000	0.000000	NaN	0.000000
0.000000	-0.000000	NaN	0.000000	0.000000	NaN	0.000000
0.000000	-0.000000	NaN	0.000000	0.000000	NaN	0.000000
0.000000	-0.000000	NaN	0.000000	0.000000	NaN	0.000000
0.000000	-0.000000	NaN	0.000000	0.000000	NaN	0.000000
0.000000	-0.000000	NaN	0.000000	0.000000	NaN	0.000000
0.000000	-0.000000	NaN	0.000000	0.000000	NaN	0.000000
0.000000	-0.000000	NaN	0.000000	0.000000	NaN	0.000000
0.000000	-0.000000	NaN	0.000000	0.000000	NaN	0.000000
0.000000	-0.000000	NaN	0.000000	0.000000	NaN	0.000000
0.000000	-0.000000	NaN	0.000000	0.000000	NaN	0.000000
0.000000	-0.000000	NaN	0.000000	0.000000	NaN	0.000000
0.000000	-0.000000	NaN	0.000000	0.000000	NaN	0.000000
0.000000	-0.000000	NaN	0.000000	0.000000	NaN	0.000000
0.000000	-0.000000	NaN	0.000000	0.000000	NaN	0.000000
0.000000	-0.000000	NaN	0.000000	0.000000	NaN	0.000000
0.000000	-0.000000	NaN	0.000000	0.000000	NaN	0.000000
0.000000	-0.000000	NaN	0.000000	0.000000	NaN	0.000000
0.000000	-0.000000	NaN	0.000000	0.000000	NaN	0.000000
0.000000	-0.000000	NaN	0.000000	0.000000	NaN	0.000000
0.000000	-0.000000	NaN	0.000000	0.000000	NaN	0.000000
0.000000	-0.000000	NaN	0.000000	0.000000	NaN	0.000000
0.000000	-0.000000	NaN	0.000000	0.000000	NaN	0.000000
0.000000	-0.000000	NaN	0.000000	0.000000	NaN	0.000000
0.000000	-0.000000	NaN	0.000000	0.000000	NaN	0.000000
0.000000	-0.000000	NaN	0.000000	0.000000	NaN	0.000000
0.000000	-0.000000	NaN	0.000000	0.000000	NaN	0.000000
0.000000	-0.000000	NaN	0.000000	0.000000	NaN	0.000000
0.000000	-0.000000	NaN	0.000000	0.000000	NaN	0.000000
0.000000	-0.000000	NaN	0.000000	0.000000	NaN	0.000000
0.000000	-0.000000	NaN	0.000000	0.000000	NaN	0.000000
0.000000	-0.000000	NaN	0.000000	0.000000	NaN	0.000000
0.000000	-0.000000	NaN	0.000000	0.000000	NaN	0.000000
0.000000	-0.000000	NaN	0.000000	0.000000	NaN	0.000000
0.000000	-0.000000	NaN	0.000000	0.000000	NaN	0.000000
0.000000	-0.000000	NaN	0.000000	0.000000	NaN	0.000000
0.000000	-0.000000	NaN	0.000000	0.000000	NaN	0.000000
0.000000	-0.000000	NaN	0.000000	0.000000	NaN	0.000000
0.000000	-0.000000	NaN	0.000000	0.000000	NaN	0.000000
0.000000	-0.000000	NaN	0.000000	0.000000	NaN	0.000000
0.000000	-0.000000	NaN	0.000000	0.000000	NaN	0.000000
0.000000	-0.000000	NaN	0.000000	0.000000	NaN	0.000000
0.000000	-0.000000	NaN	0.000000	0.000000	NaN	0.000000
0.000000	-0.000000	NaN	0.000000	0.000000	NaN	0.000000
0.000000	-0.000000	NaN	0.000000	0.000000	NaN	0.000000
0.000000	-0.000000	NaN	0.000000	0.000000	NaN	0.000000
0.000000	-0.000000	NaN	0.000000	0.000000	NaN	0.000000
0.000000	-0.000000	NaN	0.000000	0.000000	NaN	0.000000
0.000000	-0.000000	NaN	0.000000	0.000000	NaN	0.000000
0.000000	-0.000000	NaN	0.000000	0.000000	NaN	0.000000
0.000000	-0.000000	NaN	0.000000	0.000000	NaN	0.000000
0.000000	-0.000000	NaN	0.000000	0.000000	NaN	0.000000
0.000000	-0.000000	NaN	0.000000	0.000000	NaN	0.000000
0.000000	-0.000000	NaN	0.000000	0.000000	NaN	0.000000
0.000000	-0.000000	NaN	0.000000	0.000000	NaN	0.000000
0.000000	-0.000000	NaN	0.000000	0.000000	NaN	0.000000
0.000000	-0.000000	NaN	0.000000	0.000000	NaN	0.000000
0.000000	-0.000000	NaN	0.000000	0.000000	NaN	0.000000
0.000000	-0.000000	NaN	0.000000	0.000000	NaN	0.000000
0.000000	-0.000000	NaN	0.000000	0.000000	NaN	0.000000
0.000000	-0.000000	NaN	0.000000	0.000000	NaN	0.000000
0.000000	-0.000000	NaN	0.000000	0.000000	NaN	0.000000
0.000000	-0.000000	NaN	0.000000	0.000000	NaN	0.000000
0.000000	-0.000000	NaN	0.000000	0.000000	NaN	0.000000
0.000000	-0.000000	NaN	0.000000	0.000000	NaN	0.000000
0.000000	-0.000000	NaN	0.000000	0.000000	NaN	0.000000
0.000000	-0.000000	NaN	0.000000	0.000000	NaN	0.000000
0.000000	-0.000000	NaN	0.000000	0.000000	NaN	0.000000
0.000000	-0.000000	NaN	0.000000	0.000000	NaN	0.000000
0.000000	-0.000000	NaN	0.000000	0.000000	NaN	0.000000
0.000000	-0.000000	NaN	0.000000	0.000000	NaN	0.000000
0.000000	-0.000000	NaN	0.000000	0.000000	NaN	0.000000
0.000000	-0.000000	NaN	0.000000	0.000000	NaN	0.000000
0.000000	-0.000000	NaN	0.000000	0.000000	NaN	0.000000
0.000000	-0.000000	NaN	0.000000	0.000000	NaN	0.000000
0.000000	-0.000000	NaN	0.000000	0.000000	NaN	0.000000
0.000000	-0.000000	NaN	0.000000	0.000000	NaN	0.000000
0.000000	-0.000000	NaN	0.000000	0.000000	NaN	0.000000
0.000000	-0.000000	NaN	0.000000	0.000000	NaN	0.000000
0.000000	-0.000000	NaN	0.000000	0.000000	NaN	0.000000
0.000000	-0.000000	NaN	0.000000	0.000000	NaN	0.000000
0.000000	-0.000000	NaN	0.000000	0.000000	NaN	0.000000
0.000000	-0.000000	NaN	0.000000	0.000000	NaN	0.000000
0.000000	-0.000000	NaN	0.000000	0.000000	NaN	0.000000
0.000000	-0.000000	NaN	0.000000	0.000000	NaN	0.000000
0.000000	-0.000000	NaN	0.000000	0.000000	NaN	0.000000
0.000000	-0.000000	NaN	0.000000	0.000000	NaN	0.000000
0.000000	-0.000000	NaN	0.000000	0.000000	NaN	0.000000
0.000000	-0.000000	NaN	0.000000	0.000000	NaN	0.000000
0.000000	-0.000000	NaN	0.000000	0.000000	NaN	0.000000
0.000000	-0.000000	NaN	0.000000	0.000000	NaN	0.000000
0.000000	-0.000000	NaN	0.000000	0.000000	NaN	0.000000
0.000000	-0.000000	NaN	0.000000	0.000000	NaN	0.000000
0.000000	-0.000000	NaN	0.000000	0.000000	NaN	0.000000
0.000000	-0.000000	NaN	0.000000	0.000000	NaN	0.000000
0.000000	-0.000000	NaN	0.000000	0.000000	NaN	0.000000
0.000000	-0.000000	NaN	0.000000	0.000000	NaN	0.000000
0.000000	-0.000000	NaN	0.000000	0.000000	NaN	0.000000
0.000000	-0.000000	NaN	0.000000	0.000000	NaN	0.000000
0.000000	-0.000000	NaN	0.000000	0.000000	NaN	0.000000
0.000000	-0.000000	NaN	0.000000	0.000000	NaN	0.000000
0.000000	-0.000000	NaN	0.000000	0.000000	NaN	0.000000
0.000000	-0.000000	NaN	0.000000	0.000000	NaN	0.000000
0.000000	-0.000000	NaN	0.000000	0.000000	NaN	0.000000
0.000000	-0.000000	NaN	0.000000	0.000000	NaN	0.000000
0.000000	-0.000000	NaN	0.000000	0.000000	NaN	0.000000
0.000000	-0.000000	NaN	0.000000	0.000000	NaN	0.000000
0.000000	-0.000000	NaN	0.000000	0.000000	NaN	0.000000
0.000000	-0.000000	NaN	0.000000	0.000000	NaN	0.000000
0.000000	-0.000000	NaN	0.000000	0.000000	NaN	0.000000
0.000000	-0.000000	NaN	0.000000	0.000000	NaN	0.000000
0.000000	-0.000000	NaN	0.000000	0.000000	NaN	0.000000
0.000000	-0.000000	NaN	0.000000	0.000000	NaN	0.000000
0.000000	-0.000000	NaN	0.000000	0.000000	NaN	0.000000
0.000000	-0.000000	NaN	0.000000	0.000000	NaN	0.000000
0.000000	-0.000000	NaN	0.000000	0.000000	NaN	0.000000
0.000000	-0.000000	NaN	0.000000	0.000000	NaN	0.000000
0.000000	-0.000000	NaN	0.000000	0.000000	NaN	0.000000
0.000000	-0.000000	NaN	0.000000	0.000000	NaN	0.000000
0.000000	-0.000000	NaN	0.000000	0.000000	NaN	0.000000
0.000000	-0.000000	NaN	0.000000	0.000000	NaN	0.000000
0.000000	-0.000000	NaN	0.000000	0.000000	NaN	0.000000
0.000000	-0.000000	NaN	0.000000	0.000000	NaN	0.000000
0.000000	-0.000000	NaN	0.000000	0.000000	NaN	0.000000
0.000000	-0.000000	NaN	0.000000	0.000000	NaN	0.000000
0.000000	-0.000000	NaN	0.000000	0.000000	NaN	0.000000
0.000000	-0.000000	NaN	0.000000	0.000000	NaN	0.000000
0.000000	-0.000000	NaN	0.000000	0.000000	NaN	0.000000
0.000000	-0.000000	NaN	0.000000	0.000000	NaN	0.000000
0.000000	-0.000000	NaN	0.000000	0.000000	NaN	0.000000
0.000000	-0.000000	NaN	0.000000	0.000000	NaN	0.000000
0.000000	-0.000000	NaN	0.000000	0.000000	NaN	0.000000
0.000000	-0.000000	NaN	0.000000	0.000000	NaN	0.000000
0.000000	-0.000000	NaN	0.000000	0.000000	NaN	0.000000
0.000000	-0.000000	NaN	0.000000	0.000000	NaN	0.000000
0.000000	-0.000000	NaN	0.000000	0.000000	NaN	0.000000
0.000000	-0.000000	NaN	0.000000	0.000000	NaN	0.000000
0.000000	-0.000000	NaN	0.000000	0.000000	NaN	0.000000
0.000000	-0.000000	NaN	0.000000	0.000000	NaN	0.000000
0.000000	-0.000000	NaN	0.000000	0.000000	NaN	0.000000
0.000000	-0.000000	NaN	0.000000	0.000000	NaN	0.000000
0.000000	-0.000000	NaN	0.000000	0.000000	NaN	0.000000
0.000000	-0.000000	NaN	0.000000	0.000000	NaN	0.000000
0.000000	-0.000000	NaN	0.000000	0.000000	NaN	0.000000
0.000000	-0.000000	NaN	0.000000	0.000000	NaN	0.000000
0.000000	-0.000000	NaN	0.000000	0.000000	NaN	0.000000
0.000000	-0.000000	NaN	0.000000	0.000000	NaN	0.000000
0.000000	-0.000000	NaN	0.000000	0.000000	NaN	0.000000
0.000000	-0.000000	NaN	0.000000	0.000000	NaN	0.000000
0.000000	-0.000000	NaN	0.000000	0.000000	NaN	0.000000
0.000000	-0.000000	NaN	0.000000	0.000000	NaN	0.000000
0.000000	-0.000000	NaN	0.000000	0.000000	NaN	0.000000
0.000000	-0.000000	NaN	0.000000	0.000000	NaN	0.000000
0.000000	-0.000000	NaN	0.000000	0.000000	NaN	0.000000
0.000000	-0.000000	NaN	0.000000	0.000000	NaN	0.000000
0.000000	-0.000000	NaN	0.000000	0.000000	NaN	0.000000
0.000000	-0.000000	NaN	0.000000	0.000000	NaN	0.000000
0.000000	-0.000000	NaN	0.000000	0.000000	NaN	0.000000
0.000000	-0.000000	NaN	0.000000	0.000000	NaN	0.000000
0.000000	-0.000000	NaN	0.000000	0.000000	NaN	0.000000
0.000000	-0.000000	NaN	0.000000	0.000000	NaN	0.000000
0.000000	-0.000000	NaN	0.000000	0.000000	NaN	0.000000
0.000000	-0.000000	NaN	0.000000	0.000000	NaN	0.000000
0.000000	-0.000000	NaN	0.000000	0.000000	NaN	0.000000
0.000000	-0.000000	NaN	0.000000	0.000000	NaN	0.000000
0.000000	-0.000000	NaN	0.000000	0.000000	NaN	0.000000
0.000000	-0.000000	NaN	0.000000	0.000000	NaN	0.000000
0.000000	-0.000000	NaN	0.000000	0.000000	NaN	0.000000
0.000000	-0.000000	NaN	0.000000	0.000000	NaN	0.000000
0.000000	-0.000000	NaN	0.000000	0.000000	NaN	0.000000
0.000000	-0.000000	NaN	0.000000	0.000000	NaN	0.000000
0.000000	-0.000000	NaN	0.000000	0.000000	NaN	0.000000
0.000000	-0.000000	NaN	0.000000	0.000000	NaN	0.000000
0.000000	-0.000000	NaN	0.000000	0.000000	NaN	0.000000
0.000000	-0.000000	NaN	0.000000	0.000000	NaN	0.000000
0.000000	-0.000000	NaN	0.000000	0.000000	NaN	0.000000
0.000000	-0.000000	NaN	0.000000	0.000000	NaN	0.000000
0.000000	-0.000000	NaN	0.000000	0.000000	NaN	0.000000
0.000000	-0.000000	NaN	0.000000	0.000000	NaN	0.000000
0.000000	-0.000000	NaN	0.000000	0.000000	NaN	0.000000
0.000000	-0.000000	NaN	0.000000	0.000000	NaN	0.000000
0.000000	-0.000000	NaN	0.000000	0.000000	NaN	0.000000
0.000000	-0.000000	NaN	0.000000	0.000000	NaN	0.000000
0.000000	-0.000000	NaN	0.000000	0.000000	NaN	0.000000
0.000000	-0.000000	NaN	0.000000	0.000000	NaN	0.000000
0.000000	-0.000000	NaN	0.000000	0.000000	NaN	0.000000
0.000000	-0.000000	NaN	0.000000	0.000000	NaN	0.000000
0.000000	-0.000000	NaN	0.000000	0.000000	NaN	0.000000
0.000000	-0.000000	NaN	0.000000	0.000000	NaN	0.000000
0.000000	-0.000000	NaN	0.000000	0.000000	NaN	0.000000
0.000000	-0.000000	NaN	0.000000	0.000000	NaN	0.000000
0.000000	-0.000000	NaN	0.000000	0.000000	NaN	0.000000
0.000000	-0.000000	NaN	0.000000	0.000000	NaN	0.000000
0.000000	-0.000000	NaN	0.000000	0.000000	NaN	0.000000
0.000000	-0.000000	NaN	0.000000	0.000000	NaN	0.000000
0.000000	-0.000000	NaN	0.000000	0.000000	NaN	0.000000
0.000000	-0.000000	NaN	0.000000	0.000000	NaN	0.000000
0.000000	-0.000000	NaN	0.000000	0.000000	NaN	0.000000
0.000000	-0.000000	NaN	0.000000	0.000000	NaN	0.000000
0.000000	-0.000000	NaN	0.000000	0.000000	NaN	0.000000
0.000000	-0.000000	NaN	0.000000	0.000000	NaN	0.000000
0.000000	-0.000000	NaN	0.000000	0.000000	NaN	0.000000
0.000000	-0.000000	NaN	0.000000	0.000000	NaN	0.000000
0.000000	-0.000000	NaN	0.000000	0.000000	NaN	0.000000
0.000000	-0.000000	NaN	0.000000	0.000000	NaN	0.000000
0.000000	-0.000000	NaN	0.000000	0.000000	NaN	0.000000
0.000000	-0.000000	NaN	0.000000	0.000000	NaN	0.000000
0.000000	-0.000000	NaN	0.000000	0.000000	NaN	0.000000
0.000000	-0.000000	NaN	0.000000	0.000000	NaN	0.000000
0.000000	-0.000000	NaN	0.000000	0.000000	NaN	0.000000
0.000000	-0.000000	NaN	0.000000	0.000000	NaN	0.000000
0.000000	-0.000000	NaN	0.000000	0.000000	NaN	0.000000
0.000000	-0.000000	NaN	0.000000	0.000000	NaN	0.000000
0.000000	-0.000000	NaN	0.000000	0.000000	NaN	0.000000
0.000000	-0.000000	NaN	0.000000	0.000000	NaN	0.000000
0.000000	-0.000000	NaN	0.000000	0.000000	NaN	0.000000
0.000000	-0.000000	NaN	0.000000	0.000000	NaN	0.000000
0.000000	-0.000000	NaN	0.000000	0.000000	NaN	0.000000
0.000000	-0.000000	NaN	0.000000	0.000000	NaN	0.000000
0.000000	-0.000000	NaN	0.000000	0.000000	NaN	0.000000
0.000000	-0.000000	NaN	0.000000	0.000000	NaN	0.000000
0.000000	-0.000000	NaN	0.000000	0.000000	NaN	0.000000
0.000000	-0.000000	NaN	0.000000	0.000000	NaN	0.000000
0.000000	-0.000000	NaN	0.000000	0.000000	NaN	0.000000
0.000000	-0.000000	NaN	0.000000	0.000000	NaN	0.000000
0.000000	-0.000000	NaN	0.000000	0.000000	NaN	0.000000
0.000000	-0.000000	NaN	0.000000	0.000000	NaN	0.000000
0.000000	-0.000000	NaN	0.000000	0.000000	NaN	0.000000
0.000000	-0.000000	NaN	0.000000	0.000000	NaN	0.000000
0.000000	-0.000000	NaN	0.000000	0.000000	NaN	0.000000
0.000000	-0.000000	NaN	0.000000	0.000000	NaN	0.000000
0.000000	-0.000000	NaN	0.000000	0.000000	NaN	0.000000
0.000000	-0.000000	NaN	0.000000	0.000000	NaN	0.000000
0.000000	-0.000000	NaN	0.000000	0.000000	NaN	0.000000
0.000000	-0.000000	NaN	0.000000	0.000000	NaN	0.000000
0.000000	-0.000000	NaN	0.000000	0.000000	NaN	0.000000
0.000000	-0.000000	NaN	0.000000	0.000000	NaN	0.000000
0.000000	-0.000000	NaN	0.000000	0.000000	NaN	0.000000
0.000000	-0.000000	NaN	0.000000	0.000000	NaN	0.000000
0.000000	-0.000000	NaN	0.000000	0.000000	NaN	0.000000
0.000000	-0.000000	NaN	0.000000	0.000000	NaN	0.000000
0.000000	-0.000000	NaN	0.000000	0.000000	NaN	0.000000
0.000000	-0.000000	NaN	0.000000	0.000000	NaN	0.000000
0.000000	-0.000000	NaN	0.000000	0.000000	NaN	0.000000
0.000000	-0.000000	NaN	0.000000	0.000000	NaN	0.000000
0.000000	-0.000000	NaN	0.000000	0.000000	NaN	0.000000
0.000000	-0.000000	NaN	0.000000	0.000000	NaN	0.000000
0.000000	-0.000000	NaN	0.000000	0.000000	NaN	0.000000
0.000000	-0.000000	NaN	0.000000	0.000000	NaN	0.000000
0.000000	-0.000000	NaN	0.000000	0.000000	NaN	0.000000
0.000000	-0.000000	NaN	0.000000	0.000000	NaN	0.000000
0.000000	-0.000000	NaN	0.000000	0.000000	NaN	0.000000
0.000000	-0.000000	NaN	0.000000	0.000000	NaN	0.000000
0.000000	-0.000000	NaN	0.000000	0.000000	NaN	0.000000
0.000000	-0.000000	NaN	0.000000	0.000000	NaN	0.000000
0.000000	-0.000000	NaN	0.000000	0.000000	NaN	0.000000
0.000000	-0.000000	NaN	0.000000	0.000000	NaN	0.000000
0.000000	-0.000000	NaN	0.000000	0.000000	NaN	0.000000
0.000000	-0.000000	NaN	0.000000	0.000000	NaN	0.000000
0.000000	-0.000000	NaN	0.000000	0.000000	NaN	0.000000
0.000000	-0.000000	NaN	0.000000	0.000000	NaN	0.000000
0.000000	-0.000000	NaN	0.000000	0.000000	NaN	0.000000
0.000000	-0.000000	NaN	0.000000	0.000000	NaN	0.000000
0.000000	-0.000000	NaN	0.000000	0.000000	NaN	0.000000
0.000000	-0.000000	NaN	0.000000	0.000000	NaN	0.000000
0.000000	-0.000000	NaN	0.000000	0.000000	NaN	0.000000
0.000000	-0.000000	NaN	0.000000	0.000000	NaN	0.000000
0.000000	-0.000000	NaN	0.000000	0.000000	NaN	0.000000
0.000000	-0.000000	NaN	0.000000	0.000000	NaN	0.000000
0.000000	-0.000000	NaN	0.000000	0.000000	NaN	0.000000
0.000000	-0.000000	NaN	0.000000	0.000000	NaN	0.000000
0.000000	-0.000000	NaN	0.000000	0.000000	NaN	0.000000
0.000000	-0.000000	NaN	0.000000	0.000000	NaN	0.000000
0.000000	-0.000000	NaN	0.000000	0.000000	NaN	0.000000
0.000000	-0.000000	NaN	0.000000	0.000000	NaN	0.000000
0.000000	-0.000000	NaN	0.000000	0.000000	NaN	0.000000
0.000000	-0.000000	NaN	0.000000	0.000000	NaN	0.000000
0.000000	-0.000000	NaN	0.000000	0.000000	NaN	0.000000
0.000000	-0.000000	NaN	0.000000	0.000000	NaN	0.000000
0.000000	-0.000000	NaN	0.000000	0.000000	NaN	0.000000
0.000000	-0.000000	NaN	0.000000	0.000000	NaN	0.000000
0.000000	-0.000000	NaN	0.000000	0.000000	NaN	0.000000
0.000000	-0.000000	NaN	0.000000	0.000000	NaN	0.000000
0.000000	-0.000000	NaN	0.000000	0.000000	NaN	0.000000
0.000000	-0.000000	NaN	0.000000	0.000000	NaN	0.000000
0.000000	-0.000000	NaN	0.000000	0.000000	NaN	0.000000
0.000000	-0.000000	NaN	0.000000	0.000000	NaN	0.000000
0.000000	-0.000000	NaN	0.000000	0.000000	NaN	0.000000
0.000000	-0.000000	NaN	0.000000	0.000000	NaN	0.000000
0.000000	-0.000000	NaN	0.000000	0.000000	NaN	0.000000
0.000000	-0.000000	NaN	0.000000	0.000000	NaN	0.000000
0.000000	-0.000000	NaN	0.000000	0.000000	NaN	0.000000
0.000000	-0.000000	NaN	0.000000	0.000000	NaN	0.000000
0.000000	-0.000000	NaN	0.000000	0.000000	NaN	0.000000
0.000000	-0.000000	NaN	0.000000	0.000000	NaN	0.000000
0.000000	-0.000000	NaN	0.000000	0.000000	NaN	0.000000
0.000000	-0.000000	NaN	0.000000	0.000000	NaN	0.000000
0.000000	-0.000000	NaN	0.000000	0.000000	NaN	0.000000
0.000000	-0.000000	NaN	0.000000	0.000000	NaN	0.000000
0.000000	-0.000000	NaN	0.000000	0.000000	NaN	0.000000
0.000000	-0.000000	NaN	0.000000	0.000000	NaN	0.000000
0.000000	-0.000000	NaN	0.000000	0.000000	NaN	0.000000
0.000000	-0.000000	NaN	0.000000	0.000000	NaN	0.000000
0.000000	-0.000000	NaN	0.000000	0.000000	NaN	0.000000
0.000000	-0.000000	NaN	0.000000	0.000000	NaN	0.000000
0.000000	-0.000000	NaN	0.000000	0.000000	NaN	0.000000
0.000000	-0.000000	NaN	0.000000	0.000000	NaN	0.000000
0.000000	-0.000000	NaN	0.000000	0.000000	NaN	0.000000
0.000000	-0.000000	NaN	0.000000	0.000000	NaN	0.000000
0.000000	-0.000000	NaN	0.000000	0.000000	NaN	0.000000
0.000000	-0.000000	NaN	0.000000	0.000000	NaN	0.000000
0.000000	-0.000000	NaN	0.000000	0.000000	NaN	0.000000
0.000000	-0.000000	NaN	0.000000	0.000000	NaN	0.000000
0.000000	-0.000000	NaN	0.000000	0.000000	NaN	0.000000
0.000000	-0.000000	NaN	0.000000	0.000000	NaN	0.000000
0.000000	-0.000000	NaN	0.000000	0.000000	NaN	0.000000
0.000000	-0.000000	NaN	0.000000	0.000000	NaN	0.000000
0.000000	-0.000000	NaN	0.000000	0.000000	NaN	0.000000
0.000000	-0.000000	NaN	0.000000	0.000000	NaN	0.000000
0.000000	-0.000000	NaN	0.000000	0.000000	NaN	0.000000
0.000000	-0.000000	NaN	0.000000	0.000000	NaN	0.000000
0.000000	-0.000000	NaN	0.000000	0.000000	NaN	0.000000
0.000000	-0.000000	NaN	0.000000	0.000000	NaN	0.000000
0.000000	-0.000000	NaN	0.000000	0.000000	NaN	0.000000
0.000000	-0.000000	NaN	0.000000	0.000000	NaN	0.000000
0.000000	-0.000000	NaN	0.000000	0.000000	NaN	0.000000
0.000000	-0.000000	NaN	0.000000	0.000000	NaN	0.000000
0.000000	-0.000000	NaN	0.000000	0.000000	NaN	0.000000
0.000000	-0.000000	NaN	0.000000	0.000000	NaN	0.000000
0.000000	-0.000000	NaN	0.000000	0.000000	NaN	0.000000
0.000000	-0.000000	NaN	0.000000	0.000000	NaN	0.000000
0.000000	-0.000000	NaN	0.000000	0.000000	NaN	0.000000
0.000000	-0.000000	NaN	0.000000	0.000000	NaN	0.000000
0.000000	-0.000000	NaN	0.000000	0.000000	NaN	0.000000
0.000000	-0.000000	NaN	0.000000	0.000000	NaN	0.000000
0.000000	-0.000000	NaN	0.000000	0.000000	NaN	0.000000
0.000000	-0.000000	NaN	0.000000	0.000000	NaN	0.000000
0.000000	-0.000000	NaN	0.000000	0.000000	NaN	0.000000
0.000000	-0.000000	NaN	0.000000	0.000000	NaN	0.000000
0.000000	-0.000000	NaN	0.000000	0.000000	NaN	0.000000
0.000000	-0.000000	NaN	0.000000	0.000000	NaN	0.000000
0.000000	-0.000000	NaN	0.000000	0.000000	NaN	0.000000
0.000000	-0.000000	NaN	0.000000	0.000000	NaN	0.000000
0.000000	-0.000000	NaN	0.000000	0.000000	NaN	0.000000
0.000000	-0.000000	NaN	0.000000	0.000000	NaN	0.000000
0.000000	-0.000000	NaN	0.000000	0.000000	NaN	0.000000
0.000000	-0.000000	NaN	0.000000	0.000000	NaN	0.000000
0.000000	-0.000000	NaN	0.000000	0.000000	NaN	0.000000
0.000000	-0.000000	NaN	0.000000	0.000000	NaN	0.000000
0.000000	-0.000000	NaN	0.000000	0.000000	NaN	0.000000
0.000000	-0.000000	NaN	0.000000	0.000000	NaN	0.000000
0.000000	-0.000000	NaN	0.000000	0.000000	NaN	0.000000
0.000000	-0.000000	NaN	0.000000	0.000000	NaN	0.000000
0.000000	-0.000000	NaN	0.000000	0.000000	NaN	0.000000
0.000000	-0.000000	NaN	0.000000	0.000000	NaN	0.000000
0.000000	-0.000000	NaN	0.000000	0.000000	NaN	0.000000
0.000000	-0.000000	NaN	0.000000	0.000000	NaN	0.000000
0.000000	-0.000000	NaN	0.000000	0.000000	NaN	0.000000
0.000000	-0.000000	NaN	0.000000	0.000000	NaN	0.000000
0.000000	-0.000000	NaN	0.000000	0.000000	NaN	0.000000
0.000000	-0.000000	NaN	0.000000	0.000000	NaN	0.000000
0.000000	-0.000000	NaN	0.000000	0.000000	NaN	0.000000
0.000000	-0.000000	NaN	0.000000	0.000000	NaN	0.000000
0.000000	-0.000000	NaN	0.000000	0.000000	NaN	0.000000
0.000000	-0.000000	NaN	0.000000	0.000000	NaN	0.000000
0.000000	-0.000000	NaN	0.000000	0.000000	NaN	0.000000
0.000000	-0.000000	NaN	0.000000	0.000000	NaN	0.000000
0.000000	-0.000000	NaN	0.000000	0.000000	NaN	0.000000
0.000000	-0.000000	NaN	0.000000	0.000000	NaN	0.000000
0.000000	-0.000000	NaN	0.000000	0.000000	NaN	0.000000
0.000000	-0.000000	NaN	0.000000	0.000000	NaN	0.000000
0.000000	-0.000000	NaN	0.000000	0.000000	NaN	0.000000
0.000000	-0.000000	NaN	0.000000	0.000000	NaN	0.000000
0.000000	-0.000000	NaN	0.000000	0.000000	NaN	0.000000
0.000000	-0.000000	NaN	0.000000	0.000000	NaN	0.000000
0.000000	-0.000000	NaN	0.000000	0.000000	NaN	0.000000
0.000000	-0.000000	NaN	0.000000	0.000000	NaN	0.000000
0.000000	-0.000000	NaN	0.000000	0.000000	NaN	0.000000
0.000000	-0.000000	NaN	0.000000	0.000000	NaN	0.000000
0.000000	-0.000000	NaN	0.000000	0.000000	NaN	0.000000
0.000000	-0.000000	NaN	0.000000	0.000000	NaN	0.000000
0.000000	-0.000000	NaN	0.000000	0.000000	NaN	0.000000
0.000000	-0.000000	NaN	0.000000	0.000000	NaN	0.000000
0.000000	-0.000000	NaN	0.000000	0.000000	NaN	0.000000
0.000000	-0.000000	NaN	0.000000	0.000000	NaN	0.000000
0.000000	-0.000000	NaN	0.000000	0.000000	NaN	0.000000
0.000000	-0.000000	NaN	0.000000	0.000000	NaN	0.000000
0.000000	-0.000000	NaN	0.000000	0.000000	NaN	0.000000
0.000000	-0.000000	NaN	0.000000	0.000000	NaN	0.000000
0.000000	-0.000000	NaN	0.000000	0.000000	NaN	0.000000
0.000000	-0.000000	NaN	0.000000	0.000000	NaN	0.000000
0.000000	-0.000000	NaN	0.000000	0.000000	NaN	0.000000
0.000000	-0.000000	NaN	0.000000	0.000000	NaN	0.000000
0.000000	-0.000000	NaN	0.000000	0.000000	NaN	0.000000
0.000000	-0.000000	NaN	0.000000	0.000000	NaN	0.000000
0.000000	-0.000000	NaN	0.000000	0.000000	NaN	0.000000
0.000000	-0.000000	NaN	0.000000	0.000000	NaN	0.000000
0.000000	-0.000000	NaN	0.000000	0.000000	NaN	0.000000
0.000000	-0.000000	NaN	0.000000	0.000000	NaN	0.000000
0.000000	-0.000000	NaN	0.000000	0.000000	NaN	0.000000
0.000000	-0.000000	NaN	0.000000	0.000000	NaN	0.000000
0.000000	-0.000000	NaN	0.000000	0.000000	NaN	0.000000
0.000000	-0.000000	NaN	0.000000	0.000000	NaN	0.000000
0.000000	-0.000000	NaN	0.000000	0.000000	NaN	0.000000
0.000000	-0.000000	NaN	0.000000	0.000000	NaN	0.000000
0.000000	-0.000000	NaN	0.000000	0.000000	NaN	0.000000
0.000000	-0.000000	NaN	0.000000	0.000000	NaN	0.000000
0.000000	-0.000000	NaN	0.000000	0.000000	NaN	0.000000
0.000000	-0.000000	NaN	0.000000	0.000000	NaN	0.000000
0.000000	-0.000000	NaN	0.000000	0.000000	NaN	0.000000
0.000000	-0.000000	NaN	0.000000	0.000000	NaN	0.000000
0.000000	-0.000000	NaN	0.000000	0.000000	NaN	0.000000
0.000000	-0.000000	NaN	0.000000	0.000000	NaN	0.000000
0.000000	-0.000000	NaN	0.000000	0.000000	NaN	0.000000
0.000000	-0.000000	NaN	0.000000	0.000000	NaN	0.000000
0.000000	-0.000000	NaN	0.000000	0.000000	NaN	0.000000
0.000000	-0.000000	NaN	0.000000	0.000000	NaN	0.000000
0.000000	-0.000000	NaN	0.000000	0.000000	NaN	0.000000
0.000000	-0.000000	NaN	0.000000	0.000000	NaN	0.000000
0.000000	-0.000000	NaN	0.000000	0.000000	NaN	0.000000
0.000000	-0.000000	NaN	0.000000	0.000000	NaN	0.000000
0.000000	-0.000000	NaN	0.000000	0.000000	NaN	0.000000
0.000000	-0.000000	NaN	0.000000	0.000000	NaN	0.000000
0.000000	-0.000000	NaN	0.000000	0.000000	NaN	0.000000
0.000000	-0.000000	NaN	0.000000	0.000000	NaN	0.000000
0.000000	-0.000000	NaN	0.000000	0.000000	NaN	0.000000
0.000000	-0.000000	NaN	0.000000	0.000000	NaN	0.000000
0.000000	-0.000000	NaN	0.000000	0.000000	NaN	0.000000
0.000000	-0.000000	NaN	0.000000	0.000000	NaN	0.000000
0.000000	-0.000000	NaN	0.000000	0.000000	NaN	0.000000
0.000000	-0.000000	NaN	0.000000	0.000000	NaN	0.000000
0.000000	-0.000000	NaN	0.000000	0.000000	NaN	0.000000
0.000000	-0.000000	NaN	0.000000	0.000000	NaN	0.000000
0.000000	-0.000000	NaN	0.000000	0.000000	NaN	0.000000
0.000000	-0.000000	NaN	0.000000	0.000000	NaN	0.000000
0.000000	-0.000000	NaN	0.000000	0.000000	NaN	0.000000
0.000000	-0.000000	NaN	0.000000	0.000000	NaN	0.000000
0.000000	-0.000000	NaN	0.000000	0.000000	NaN	0.000000
0.000000	-0.000000	NaN	0.000000	0.000000	NaN	0.000000
0.000000	-0.000000	NaN	0.000000	0.000000	NaN	0.000000
0.000000	-0.000000	NaN	0.000000	0.000000	NaN	0.000000
0.000000	-0.000000	NaN	0.000000	0.000000	NaN	0.000000
0.000000	-0.000000	NaN	0.000000	0.000000	NaN	0.000000
0.000000	-0.000000	NaN	0.000000	0.000000	NaN	0.000000
0.000000	-0.000000	NaN	0.000000	0.000000	NaN	0.000000
0.000000	-0.000000	NaN	0.000000	0.000000	NaN	0.000000
0.000000	-0.000000	NaN	0.000000	0.000000	NaN	0.000000
0.000000	-0.000000	NaN	0.000000	0.000000	NaN	0.000000
0.000000	-0.000000	NaN	0.000000	0.000000	NaN	0.000000
0.000000	-0.000000	NaN	0.000000	0.000000	NaN	0.000000
0.000000	-0.000000	NaN	0.000000	0.000000	NaN	0.000000
0.000000	-0.000000	NaN	0.000000	0.000000	NaN	0.000000
0.000000	-0.000000	NaN	0.000000	0.000000	NaN	0.000000
0.000000	-0.000000	NaN	0.000000	0.000000	NaN	0.000000
0.000000	-0.000000	NaN	0.000000	0.000000	NaN	0.000000
0.000000	-0.000000	NaN	0.000000	0.000000	NaN	0.000000
0.000000	-0.000000	NaN	0.000000	0.000000	NaN	0.000000
0.000000	-0.000000	NaN	0.000000	0.000000	NaN	0.000000
0.000000	-0.000000	NaN	0.000000	0.000000	NaN	0.000000
0.000000	-0.000000	NaN	0.000000	0.000000	NaN	0.000000
0.000000	-0.000000	NaN	0.000000	0.000000	NaN	0.000000
0.000000	-0.000000	NaN	0.000000	0.000000	NaN	0.000000
0.000000	-0.000000	NaN	0.000000	0.000000	NaN	0.000000
0.000000	-0.000000	NaN	0.000000	0.000000	NaN	0.000000
0.000000	-0.000000	NaN	0.000000	0.000000	NaN	0.000000
0.000000	-0.000000	NaN	0.000000	0.000000	NaN	0.000000
0.000000	-0.000000	NaN	0.000000	0.000000	NaN	0.000000
0.000000	-0.000000	NaN	0.000000	0.000000	NaN	0.000000
0.000000	-0.000000	NaN	0.000000	0.000000	NaN	0.000000
0.000000	-0.000000	NaN	0.000000	0.000000	NaN	0.000000
0.000000	-0.000000	NaN	0.000000	0.000000	NaN	0.000000
0.000000	-0.000000	NaN	0.000000	0.000000	NaN	0.000000
0.000000	-0.000000	NaN	0.000000	0.000000	NaN	0.000000
0.000000	-0.000000	NaN	0.000000	0.000000	NaN	0.000000
0.000000	-0.000000	NaN	0.000000	0.000000	NaN	0.000000
0.000000	-0.000000	NaN	0.000000	0.000000	NaN	0.000000
0.000000	-0.000000	NaN	0.000000	0.000000	NaN	0.000000
0.000000	-0.000000	NaN	0.000000	0.000000	NaN	0.000000
0.000000	-0.000000	NaN	0.000000	0.000000	NaN	0.000000
0.000000	-0.000000	NaN	0.000000	0.000000	NaN	0.000000
0.000000	-0.000000	NaN	0.000000	0.000000	NaN	0.000000
0.000000	-0.000000	NaN	0.000000	0.000000	NaN	0.000000
0.000000	-0.000000	NaN	0.000000	0.000000	NaN	0.000000
0.000000	-0.000000	NaN	0.000000	0.000000	NaN	0.000000
