# Supplementary material for: Combined Influences of Model Choice, Data Quality, and Data Quantity When Estimating Population Trends
Source: PLoS One. 2015 Jul 15;10(7):e0132255. doi: 10.1371/journal.pone.0132255 (PMC4503393; doi:10.1371/journal.pone.0132255)
Supplement: S1 Dataset — Files are organized by model type and by the input lambda value. (ZIP) [file pone.0132255.s002.zip › Snail/sims_lambda_1_0/simulationOutput_1_0_0_0.3_50.xls]

Percent_Decline_True	Median_Percent_Decline_Matrix	Median_Percent_Decline_Matrix_stable	Median_Percent_Decline_Scalar	Difference_True_Matrix	Difference_True_Matrix_Stable	Difference_True_Scalar
0.000000	32.699262	NaN	5.555735	-32.699262	NaN	-5.555735
0.000000	32.689983	NaN	0.158028	-32.689983	NaN	-0.158028
0.000000	-9.479917	NaN	-6.947963	9.479917	NaN	6.947963
0.000000	16.426846	NaN	3.706245	-16.426846	NaN	-3.706245
0.000000	32.864019	NaN	-0.840783	-32.864019	NaN	0.840783
0.000000	26.486933	NaN	10.662279	-26.486933	NaN	-10.662279
0.000000	2.912905	NaN	6.032132	-2.912905	NaN	-6.032132
0.000000	29.872904	NaN	-9.110837	-29.872904	NaN	9.110837
0.000000	20.403535	NaN	3.315707	-20.403535	NaN	-3.315707
0.000000	8.275799	NaN	2.055803	-8.275799	NaN	-2.055803
0.000000	27.756959	NaN	-5.945138	-27.756959	NaN	5.945138
0.000000	18.486817	NaN	-2.867005	-18.486817	NaN	2.867005
0.000000	24.954998	NaN	-0.586366	-24.954998	NaN	0.586366
0.000000	21.048469	NaN	-5.684744	-21.048469	NaN	5.684744
0.000000	27.348042	NaN	5.536548	-27.348042	NaN	-5.536548
0.000000	20.593696	NaN	-6.981260	-20.593696	NaN	6.981260
0.000000	16.078335	NaN	-3.773834	-16.078335	NaN	3.773834
0.000000	18.626780	NaN	-0.542430	-18.626780	NaN	0.542430
0.000000	15.755055	NaN	4.051260	-15.755055	NaN	-4.051260
0.000000	15.381804	NaN	-7.454783	-15.381804	NaN	7.454783
0.000000	16.980156	NaN	-8.725003	-16.980156	NaN	8.725003
0.000000	20.653557	NaN	-8.623354	-20.653557	NaN	8.623354
0.000000	28.894236	NaN	-2.156690	-28.894236	NaN	2.156690
0.000000	11.042698	NaN	-9.150267	-11.042698	NaN	9.150267
0.000000	13.515486	NaN	0.670533	-13.515486	NaN	-0.670533
0.000000	22.182501	NaN	0.580934	-22.182501	NaN	-0.580934
0.000000	5.125790	NaN	-9.207724	-5.125790	NaN	9.207724
0.000000	21.082068	NaN	3.463080	-21.082068	NaN	-3.463080
0.000000	19.959188	NaN	-4.507026	-19.959188	NaN	4.507026
0.000000	31.002169	NaN	-2.317898	-31.002169	NaN	2.317898
0.000000	13.215534	NaN	5.098374	-13.215534	NaN	-5.098374
0.000000	28.190658	NaN	-3.017275	-28.190658	NaN	3.017275
0.000000	21.558296	NaN	-11.138816	-21.558296	NaN	11.138816
0.000000	18.059449	NaN	3.617958	-18.059449	NaN	-3.617958
0.000000	22.248216	NaN	-6.665206	-22.248216	NaN	6.665206
0.000000	32.545398	NaN	-2.474433	-32.545398	NaN	2.474433
0.000000	15.843665	NaN	5.096452	-15.843665	NaN	-5.096452
0.000000	22.092710	NaN	7.097742	-22.092710	NaN	-7.097742
0.000000	15.239713	NaN	1.156602	-15.239713	NaN	-1.156602
0.000000	12.017016	NaN	3.468677	-12.017016	NaN	-3.468677
0.000000	17.721646	NaN	5.417494	-17.721646	NaN	-5.417494
0.000000	40.300929	NaN	-1.756060	-40.300929	NaN	1.756060
0.000000	8.155352	NaN	-0.768832	-8.155352	NaN	0.768832
0.000000	13.523758	NaN	-7.591097	-13.523758	NaN	7.591097
0.000000	6.518664	NaN	4.567803	-6.518664	NaN	-4.567803
0.000000	-2.430143	NaN	7.800379	2.430143	NaN	-7.800379
0.000000	21.375733	NaN	5.149328	-21.375733	NaN	-5.149328
0.000000	31.017497	NaN	-4.990878	-31.017497	NaN	4.990878
0.000000	24.724721	NaN	0.236645	-24.724721	NaN	-0.236645
0.000000	25.062837	NaN	0.017891	-25.062837	NaN	-0.017891
0.000000	10.413276	NaN	-2.964628	-10.413276	NaN	2.964628
0.000000	28.260300	NaN	-1.435580	-28.260300	NaN	1.435580
0.000000	21.107232	NaN	-7.802582	-21.107232	NaN	7.802582
0.000000	7.638814	NaN	-0.852519	-7.638814	NaN	0.852519
0.000000	24.172449	NaN	-3.455243	-24.172449	NaN	3.455243
0.000000	23.142257	NaN	-6.029815	-23.142257	NaN	6.029815
0.000000	18.016001	NaN	2.347390	-18.016001	NaN	-2.347390
0.000000	20.292427	NaN	8.248536	-20.292427	NaN	-8.248536
0.000000	17.357213	NaN	5.069539	-17.357213	NaN	-5.069539
0.000000	25.726156	NaN	0.069924	-25.726156	NaN	-0.069924
0.000000	30.080890	NaN	5.796183	-30.080890	NaN	-5.796183
0.000000	21.223138	NaN	-1.181783	-21.223138	NaN	1.181783
0.000000	20.031080	NaN	-7.941717	-20.031080	NaN	7.941717
0.000000	38.907529	NaN	1.216974	-38.907529	NaN	-1.216974
0.000000	10.933473	NaN	0.137297	-10.933473	NaN	-0.137297
0.000000	29.672821	NaN	1.320903	-29.672821	NaN	-1.320903
0.000000	32.829484	NaN	4.900087	-32.829484	NaN	-4.900087
0.000000	28.292482	NaN	1.752608	-28.292482	NaN	-1.752608
0.000000	4.870573	NaN	-12.393462	-4.870573	NaN	12.393462
0.000000	17.068546	NaN	6.877387	-17.068546	NaN	-6.877387
0.000000	10.552039	NaN	15.679082	-10.552039	NaN	-15.679082
0.000000	36.938905	NaN	-1.920736	-36.938905	NaN	1.920736
0.000000	18.603141	NaN	5.065053	-18.603141	NaN	-5.065053
0.000000	28.309438	NaN	-1.661047	-28.309438	NaN	1.661047
0.000000	16.314972	NaN	-5.491268	-16.314972	NaN	5.491268
0.000000	17.606086	NaN	-4.880662	-17.606086	NaN	4.880662
0.000000	19.771120	NaN	8.401343	-19.771120	NaN	-8.401343
0.000000	17.698410	NaN	-5.716505	-17.698410	NaN	5.716505
0.000000	19.580004	NaN	8.996939	-19.580004	NaN	-8.996939
0.000000	13.065874	NaN	2.676198	-13.065874	NaN	-2.676198
0.000000	10.225909	NaN	-4.430696	-10.225909	NaN	4.430696
0.000000	37.305349	NaN	11.463040	-37.305349	NaN	-11.463040
0.000000	16.636072	NaN	-2.837226	-16.636072	NaN	2.837226
0.000000	11.759992	NaN	-3.822579	-11.759992	NaN	3.822579
0.000000	13.333857	NaN	-0.419241	-13.333857	NaN	0.419241
0.000000	22.490247	NaN	-1.990732	-22.490247	NaN	1.990732
0.000000	23.867077	NaN	-4.258846	-23.867077	NaN	4.258846
0.000000	23.596747	NaN	4.676771	-23.596747	NaN	-4.676771
0.000000	33.032640	NaN	-2.449415	-33.032640	NaN	2.449415
0.000000	15.164041	NaN	1.729383	-15.164041	NaN	-1.729383
0.000000	24.369283	NaN	13.105710	-24.369283	NaN	-13.105710
0.000000	17.815578	NaN	9.951242	-17.815578	NaN	-9.951242
0.000000	11.428330	NaN	-16.895680	-11.428330	NaN	16.895680
0.000000	18.431740	NaN	0.915392	-18.431740	NaN	-0.915392
0.000000	5.710826	NaN	4.648635	-5.710826	NaN	-4.648635
0.000000	39.942143	NaN	9.703562	-39.942143	NaN	-9.703562
0.000000	38.334833	NaN	1.794707	-38.334833	NaN	-1.794707
0.000000	15.241270	NaN	1.977516	-15.241270	NaN	-1.977516
0.000000	24.688334	NaN	1.410979	-24.688334	NaN	-1.410979
0.000000	30.023081	NaN	7.170168	-30.023081	NaN	-7.170168
0.000000	15.751522	NaN	1.772932	-15.751522	NaN	-1.772932
0.000000	24.290947	NaN	-13.655448	-24.290947	NaN	13.655448
0.000000	28.123986	NaN	-1.841391	-28.123986	NaN	1.841391
0.000000	30.806758	NaN	-5.670034	-30.806758	NaN	5.670034
0.000000	36.209755	NaN	2.632294	-36.209755	NaN	-2.632294
0.000000	31.185849	NaN	0.545974	-31.185849	NaN	-0.545974
0.000000	7.600957	NaN	5.942985	-7.600957	NaN	-5.942985
0.000000	25.859356	NaN	-0.120412	-25.859356	NaN	0.120412
0.000000	23.809341	NaN	6.225027	-23.809341	NaN	-6.225027
0.000000	22.531164	NaN	-3.574356	-22.531164	NaN	3.574356
0.000000	21.639606	NaN	-3.989732	-21.639606	NaN	3.989732
0.000000	20.879851	NaN	3.824485	-20.879851	NaN	-3.824485
0.000000	8.428866	NaN	-8.294580	-8.428866	NaN	8.294580
0.000000	31.232568	NaN	5.750939	-31.232568	NaN	-5.750939
0.000000	15.303026	NaN	-6.284378	-15.303026	NaN	6.284378
0.000000	23.700988	NaN	1.600124	-23.700988	NaN	-1.600124
0.000000	41.221850	NaN	6.657868	-41.221850	NaN	-6.657868
0.000000	19.604820	NaN	-3.217173	-19.604820	NaN	3.217173
0.000000	24.762196	NaN	0.019809	-24.762196	NaN	-0.019809
0.000000	16.180045	NaN	-0.853789	-16.180045	NaN	0.853789
0.000000	23.109891	NaN	-0.212506	-23.109891	NaN	0.212506
0.000000	8.293961	NaN	-12.428449	-8.293961	NaN	12.428449
0.000000	8.710445	NaN	5.199294	-8.710445	NaN	-5.199294
0.000000	33.997322	NaN	-4.738217	-33.997322	NaN	4.738217
0.000000	11.377825	NaN	-8.204444	-11.377825	NaN	8.204444
0.000000	25.548815	NaN	-3.741230	-25.548815	NaN	3.741230
0.000000	29.881281	NaN	2.055134	-29.881281	NaN	-2.055134
0.000000	-7.017625	NaN	2.594404	7.017625	NaN	-2.594404
0.000000	17.559802	NaN	6.965608	-17.559802	NaN	-6.965608
0.000000	16.369230	NaN	3.238300	-16.369230	NaN	-3.238300
0.000000	20.615015	NaN	-1.495436	-20.615015	NaN	1.495436
0.000000	24.861140	NaN	8.831392	-24.861140	NaN	-8.831392
0.000000	-5.352677	NaN	-10.958770	5.352677	NaN	10.958770
0.000000	19.072149	NaN	-1.843795	-19.072149	NaN	1.843795
0.000000	24.738084	NaN	-1.961082	-24.738084	NaN	1.961082
0.000000	30.626236	NaN	3.969882	-30.626236	NaN	-3.969882
0.000000	30.180486	NaN	2.260984	-30.180486	NaN	-2.260984
0.000000	7.795444	NaN	5.226871	-7.795444	NaN	-5.226871
0.000000	31.589461	NaN	0.945464	-31.589461	NaN	-0.945464
0.000000	13.473340	NaN	-6.889995	-13.473340	NaN	6.889995
0.000000	28.922415	NaN	1.872863	-28.922415	NaN	-1.872863
0.000000	5.765753	NaN	-11.617777	-5.765753	NaN	11.617777
0.000000	32.308370	NaN	5.526130	-32.308370	NaN	-5.526130
0.000000	28.058512	NaN	-0.578634	-28.058512	NaN	0.578634
0.000000	22.072111	NaN	6.586604	-22.072111	NaN	-6.586604
0.000000	19.268722	NaN	-4.788767	-19.268722	NaN	4.788767
0.000000	41.030360	NaN	-1.913953	-41.030360	NaN	1.913953
0.000000	6.785331	NaN	2.606557	-6.785331	NaN	-2.606557
0.000000	19.964988	NaN	2.448178	-19.964988	NaN	-2.448178
0.000000	28.363526	NaN	-7.707331	-28.363526	NaN	7.707331
0.000000	12.100942	NaN	4.582016	-12.100942	NaN	-4.582016
0.000000	26.754214	NaN	0.341951	-26.754214	NaN	-0.341951
0.000000	24.568349	NaN	-8.648567	-24.568349	NaN	8.648567
0.000000	24.605057	NaN	0.681411	-24.605057	NaN	-0.681411
0.000000	15.519587	NaN	-2.498759	-15.519587	NaN	2.498759
0.000000	23.418658	NaN	-2.812758	-23.418658	NaN	2.812758
0.000000	29.498460	NaN	-3.148523	-29.498460	NaN	3.148523
0.000000	21.306662	NaN	6.514821	-21.306662	NaN	-6.514821
0.000000	22.561017	NaN	3.541019	-22.561017	NaN	-3.541019
0.000000	34.814246	NaN	3.549087	-34.814246	NaN	-3.549087
0.000000	17.590446	NaN	-5.933844	-17.590446	NaN	5.933844
0.000000	37.177028	NaN	1.308281	-37.177028	NaN	-1.308281
0.000000	23.137205	NaN	-0.928536	-23.137205	NaN	0.928536
0.000000	32.568140	NaN	2.841072	-32.568140	NaN	-2.841072
0.000000	30.325326	NaN	0.116041	-30.325326	NaN	-0.116041
0.000000	10.627074	NaN	-7.304047	-10.627074	NaN	7.304047
0.000000	9.911143	NaN	-8.057494	-9.911143	NaN	8.057494
0.000000	13.279771	NaN	-5.013435	-13.279771	NaN	5.013435
0.000000	17.800382	NaN	-1.146442	-17.800382	NaN	1.146442
0.000000	20.320646	NaN	-3.560223	-20.320646	NaN	3.560223
0.000000	16.060860	NaN	-1.784668	-16.060860	NaN	1.784668
0.000000	10.297426	NaN	-8.629351	-10.297426	NaN	8.629351
0.000000	19.139545	NaN	2.567874	-19.139545	NaN	-2.567874
0.000000	21.040609	NaN	-7.969835	-21.040609	NaN	7.969835
0.000000	15.694285	NaN	4.958221	-15.694285	NaN	-4.958221
0.000000	30.281522	NaN	3.593588	-30.281522	NaN	-3.593588
0.000000	31.357453	NaN	2.930292	-31.357453	NaN	-2.930292
0.000000	9.451680	NaN	-3.188047	-9.451680	NaN	3.188047
0.000000	29.089965	NaN	-7.721767	-29.089965	NaN	7.721767
0.000000	0.431743	NaN	4.200647	-0.431743	NaN	-4.200647
0.000000	22.704416	NaN	1.383956	-22.704416	NaN	-1.383956
0.000000	15.151468	NaN	-5.204488	-15.151468	NaN	5.204488
0.000000	4.762557	NaN	-0.311844	-4.762557	NaN	0.311844
0.000000	25.261772	NaN	-3.395314	-25.261772	NaN	3.395314
0.000000	35.903638	NaN	-9.304538	-35.903638	NaN	9.304538
0.000000	15.123354	NaN	-0.172897	-15.123354	NaN	0.172897
0.000000	27.787542	NaN	-0.320995	-27.787542	NaN	0.320995
0.000000	24.919598	NaN	5.812662	-24.919598	NaN	-5.812662
0.000000	13.979295	NaN	-6.649711	-13.979295	NaN	6.649711
0.000000	18.300801	NaN	3.558039	-18.300801	NaN	-3.558039
0.000000	9.785010	NaN	-4.782650	-9.785010	NaN	4.782650
0.000000	28.226460	NaN	9.553198	-28.226460	NaN	-9.553198
0.000000	18.591269	NaN	1.234834	-18.591269	NaN	-1.234834
0.000000	15.897715	NaN	-7.622804	-15.897715	NaN	7.622804
0.000000	22.929394	NaN	11.465354	-22.929394	NaN	-11.465354
0.000000	28.211050	NaN	5.581174	-28.211050	NaN	-5.581174
0.000000	22.573057	NaN	6.645245	-22.573057	NaN	-6.645245
0.000000	18.681874	NaN	6.138232	-18.681874	NaN	-6.138232
0.000000	-8.808802	NaN	-5.594998	8.808802	NaN	5.594998
0.000000	29.555091	NaN	6.741575	-29.555091	NaN	-6.741575
0.000000	23.839308	NaN	1.470845	-23.839308	NaN	-1.470845
0.000000	36.621394	NaN	-4.687550	-36.621394	NaN	4.687550
0.000000	23.752707	NaN	-1.555978	-23.752707	NaN	1.555978
0.000000	35.129842	NaN	8.728924	-35.129842	NaN	-8.728924
0.000000	20.848091	NaN	11.641552	-20.848091	NaN	-11.641552
0.000000	19.685281	NaN	11.560847	-19.685281	NaN	-11.560847
0.000000	27.422353	NaN	7.302520	-27.422353	NaN	-7.302520
0.000000	-1.881378	NaN	-3.107256	1.881378	NaN	3.107256
0.000000	9.942371	NaN	1.990016	-9.942371	NaN	-1.990016
0.000000	10.270302	NaN	2.481604	-10.270302	NaN	-2.481604
0.000000	13.878341	NaN	6.037805	-13.878341	NaN	-6.037805
0.000000	14.851578	NaN	3.534121	-14.851578	NaN	-3.534121
0.000000	27.614911	NaN	0.611027	-27.614911	NaN	-0.611027
0.000000	15.545896	NaN	-8.978887	-15.545896	NaN	8.978887
0.000000	31.801887	NaN	2.097080	-31.801887	NaN	-2.097080
0.000000	28.456493	NaN	0.947097	-28.456493	NaN	-0.947097
0.000000	23.040703	NaN	5.483892	-23.040703	NaN	-5.483892
0.000000	33.576876	NaN	-4.541639	-33.576876	NaN	4.541639
0.000000	22.478600	NaN	1.229433	-22.478600	NaN	-1.229433
0.000000	11.965978	NaN	-3.131132	-11.965978	NaN	3.131132
0.000000	37.773275	NaN	7.402858	-37.773275	NaN	-7.402858
0.000000	18.123299	NaN	6.760777	-18.123299	NaN	-6.760777
0.000000	7.067501	NaN	-6.037941	-7.067501	NaN	6.037941
0.000000	11.681946	NaN	2.096396	-11.681946	NaN	-2.096396
0.000000	22.998299	NaN	-0.985122	-22.998299	NaN	0.985122
0.000000	33.859903	NaN	4.163364	-33.859903	NaN	-4.163364
0.000000	29.871422	NaN	2.650725	-29.871422	NaN	-2.650725
0.000000	30.396967	NaN	-2.777707	-30.396967	NaN	2.777707
0.000000	13.448410	NaN	-3.941174	-13.448410	NaN	3.941174
0.000000	43.599203	NaN	4.899535	-43.599203	NaN	-4.899535
0.000000	14.570153	NaN	1.958668	-14.570153	NaN	-1.958668
0.000000	17.675610	NaN	-2.652518	-17.675610	NaN	2.652518
0.000000	29.979114	NaN	-4.194068	-29.979114	NaN	4.194068
0.000000	17.026286	NaN	4.970740	-17.026286	NaN	-4.970740
0.000000	2.264333	NaN	2.642202	-2.264333	NaN	-2.642202
0.000000	22.350025	NaN	-8.832713	-22.350025	NaN	8.832713
0.000000	28.608689	NaN	-17.636477	-28.608689	NaN	17.636477
0.000000	5.863895	NaN	8.724177	-5.863895	NaN	-8.724177
0.000000	8.369825	NaN	-4.435150	-8.369825	NaN	4.435150
0.000000	22.894893	NaN	2.711894	-22.894893	NaN	-2.711894
0.000000	4.622788	NaN	0.881958	-4.622788	NaN	-0.881958
0.000000	15.401904	NaN	-8.729803	-15.401904	NaN	8.729803
0.000000	16.814256	NaN	-0.732953	-16.814256	NaN	0.732953
0.000000	5.880806	NaN	-1.383974	-5.880806	NaN	1.383974
0.000000	9.766927	NaN	-0.901877	-9.766927	NaN	0.901877
0.000000	24.814144	NaN	10.112180	-24.814144	NaN	-10.112180
0.000000	20.193653	NaN	-7.158173	-20.193653	NaN	7.158173
0.000000	18.246130	NaN	8.468279	-18.246130	NaN	-8.468279
0.000000	12.431280	NaN	4.829758	-12.431280	NaN	-4.829758
0.000000	19.737118	NaN	10.248271	-19.737118	NaN	-10.248271
0.000000	27.601737	NaN	0.424765	-27.601737	NaN	-0.424765
0.000000	16.439220	NaN	-0.230404	-16.439220	NaN	0.230404
0.000000	27.970307	NaN	-3.590819	-27.970307	NaN	3.590819
0.000000	17.476325	NaN	8.563584	-17.476325	NaN	-8.563584
0.000000	13.033019	NaN	2.161217	-13.033019	NaN	-2.161217
0.000000	16.499924	NaN	-1.903878	-16.499924	NaN	1.903878
0.000000	36.694707	NaN	-1.109596	-36.694707	NaN	1.109596
0.000000	23.445298	NaN	2.568607	-23.445298	NaN	-2.568607
0.000000	20.643720	NaN	8.910532	-20.643720	NaN	-8.910532
0.000000	40.211426	NaN	-0.070521	-40.211426	NaN	0.070521
0.000000	30.578137	NaN	-19.180394	-30.578137	NaN	19.180394
0.000000	14.622989	NaN	11.518871	-14.622989	NaN	-11.518871
0.000000	28.287446	NaN	3.155590	-28.287446	NaN	-3.155590
0.000000	12.387321	NaN	-1.794590	-12.387321	NaN	1.794590
0.000000	29.061498	NaN	0.850455	-29.061498	NaN	-0.850455
0.000000	19.806970	NaN	-9.816732	-19.806970	NaN	9.816732
0.000000	37.859385	NaN	2.330900	-37.859385	NaN	-2.330900
0.000000	24.630790	NaN	8.242246	-24.630790	NaN	-8.242246
0.000000	28.844691	NaN	-13.867943	-28.844691	NaN	13.867943
0.000000	35.272445	NaN	-4.762036	-35.272445	NaN	4.762036
0.000000	18.010655	NaN	8.108342	-18.010655	NaN	-8.108342
0.000000	26.425784	NaN	-13.656437	-26.425784	NaN	13.656437
0.000000	24.056774	NaN	-2.679008	-24.056774	NaN	2.679008
0.000000	17.135344	NaN	7.138631	-17.135344	NaN	-7.138631
0.000000	15.405015	NaN	-15.208260	-15.405015	NaN	15.208260
0.000000	6.182388	NaN	5.272941	-6.182388	NaN	-5.272941
0.000000	29.529017	NaN	2.649442	-29.529017	NaN	-2.649442
0.000000	34.301811	NaN	-7.134109	-34.301811	NaN	7.134109
0.000000	40.958226	NaN	-16.189184	-40.958226	NaN	16.189184
0.000000	24.382937	NaN	-3.110231	-24.382937	NaN	3.110231
0.000000	32.795953	NaN	3.361671	-32.795953	NaN	-3.361671
0.000000	20.394206	NaN	-2.232407	-20.394206	NaN	2.232407
0.000000	19.063545	NaN	-1.650136	-19.063545	NaN	1.650136
0.000000	30.712299	NaN	0.648684	-30.712299	NaN	-0.648684
0.000000	8.636061	NaN	-18.356579	-8.636061	NaN	18.356579
0.000000	19.814936	NaN	-11.254153	-19.814936	NaN	11.254153
0.000000	12.709497	NaN	3.167538	-12.709497	NaN	-3.167538
0.000000	13.516011	NaN	-3.513631	-13.516011	NaN	3.513631
0.000000	15.342795	NaN	-2.464226	-15.342795	NaN	2.464226
0.000000	25.674254	NaN	3.884718	-25.674254	NaN	-3.884718
0.000000	30.562547	NaN	10.880134	-30.562547	NaN	-10.880134
0.000000	20.844201	NaN	4.397695	-20.844201	NaN	-4.397695
0.000000	29.509195	NaN	5.105567	-29.509195	NaN	-5.105567
0.000000	25.495146	NaN	-2.326310	-25.495146	NaN	2.326310
0.000000	1.278773	NaN	-1.570533	-1.278773	NaN	1.570533
0.000000	36.022371	NaN	-6.551247	-36.022371	NaN	6.551247
0.000000	20.378147	NaN	0.895998	-20.378147	NaN	-0.895998
0.000000	11.496489	NaN	-7.574858	-11.496489	NaN	7.574858
0.000000	24.607496	NaN	3.293034	-24.607496	NaN	-3.293034
0.000000	14.900105	NaN	-5.455149	-14.900105	NaN	5.455149
0.000000	20.319879	NaN	-9.434162	-20.319879	NaN	9.434162
0.000000	15.591669	NaN	2.482021	-15.591669	NaN	-2.482021
0.000000	4.203171	NaN	-14.334479	-4.203171	NaN	14.334479
0.000000	21.070930	NaN	9.751795	-21.070930	NaN	-9.751795
0.000000	25.942848	NaN	-11.450076	-25.942848	NaN	11.450076
0.000000	11.602416	NaN	-0.523049	-11.602416	NaN	0.523049
0.000000	6.952994	NaN	2.454924	-6.952994	NaN	-2.454924
0.000000	7.871492	NaN	4.842986	-7.871492	NaN	-4.842986
0.000000	12.049179	NaN	-4.233500	-12.049179	NaN	4.233500
0.000000	35.970893	NaN	-2.322292	-35.970893	NaN	2.322292
0.000000	18.381730	NaN	-4.157818	-18.381730	NaN	4.157818
0.000000	23.412185	NaN	-4.345271	-23.412185	NaN	4.345271
0.000000	24.809137	NaN	6.039997	-24.809137	NaN	-6.039997
0.000000	26.815977	NaN	0.116376	-26.815977	NaN	-0.116376
0.000000	17.568444	NaN	9.995751	-17.568444	NaN	-9.995751
0.000000	17.416181	NaN	14.547157	-17.416181	NaN	-14.547157
0.000000	14.963322	NaN	-5.495823	-14.963322	NaN	5.495823
0.000000	24.066062	NaN	-0.938442	-24.066062	NaN	0.938442
0.000000	18.895765	NaN	-13.062588	-18.895765	NaN	13.062588
0.000000	29.301258	NaN	-5.760714	-29.301258	NaN	5.760714
0.000000	7.074013	NaN	5.541145	-7.074013	NaN	-5.541145
0.000000	25.558002	NaN	11.912885	-25.558002	NaN	-11.912885
0.000000	21.832295	NaN	3.240789	-21.832295	NaN	-3.240789
0.000000	17.053871	NaN	6.374957	-17.053871	NaN	-6.374957
0.000000	28.733377	NaN	2.625776	-28.733377	NaN	-2.625776
0.000000	28.758087	NaN	3.312304	-28.758087	NaN	-3.312304
0.000000	9.781201	NaN	-2.604338	-9.781201	NaN	2.604338
0.000000	17.615531	NaN	-5.530677	-17.615531	NaN	5.530677
0.000000	14.592210	NaN	-3.128498	-14.592210	NaN	3.128498
0.000000	12.085132	NaN	-4.964794	-12.085132	NaN	4.964794
0.000000	29.880350	NaN	-6.486983	-29.880350	NaN	6.486983
0.000000	13.033352	NaN	3.251717	-13.033352	NaN	-3.251717
0.000000	5.452314	NaN	4.850655	-5.452314	NaN	-4.850655
0.000000	22.143723	NaN	3.804856	-22.143723	NaN	-3.804856
0.000000	19.300572	NaN	1.215873	-19.300572	NaN	-1.215873
0.000000	4.531271	NaN	1.967560	-4.531271	NaN	-1.967560
0.000000	9.674115	NaN	-1.457050	-9.674115	NaN	1.457050
0.000000	9.297645	NaN	-1.879971	-9.297645	NaN	1.879971
0.000000	2.903917	NaN	-1.740028	-2.903917	NaN	1.740028
0.000000	25.057257	NaN	1.472852	-25.057257	NaN	-1.472852
0.000000	19.797438	NaN	-5.474290	-19.797438	NaN	5.474290
0.000000	15.973081	NaN	4.260848	-15.973081	NaN	-4.260848
0.000000	15.918840	NaN	-3.076362	-15.918840	NaN	3.076362
0.000000	15.008758	NaN	-0.207769	-15.008758	NaN	0.207769
0.000000	32.738457	NaN	-0.845824	-32.738457	NaN	0.845824
0.000000	23.534563	NaN	-4.920474	-23.534563	NaN	4.920474
0.000000	13.201330	NaN	-10.692111	-13.201330	NaN	10.692111
0.000000	8.021935	NaN	4.525446	-8.021935	NaN	-4.525446
0.000000	29.371703	NaN	4.857918	-29.371703	NaN	-4.857918
0.000000	31.181368	NaN	-0.997443	-31.181368	NaN	0.997443
0.000000	8.063706	NaN	-0.006746	-8.063706	NaN	0.006746
0.000000	13.135211	NaN	-5.634902	-13.135211	NaN	5.634902
0.000000	28.166876	NaN	3.685498	-28.166876	NaN	-3.685498
0.000000	23.235132	NaN	0.261471	-23.235132	NaN	-0.261471
0.000000	25.232254	NaN	-0.299572	-25.232254	NaN	0.299572
0.000000	28.562936	NaN	-1.367996	-28.562936	NaN	1.367996
0.000000	9.747817	NaN	-5.004620	-9.747817	NaN	5.004620
0.000000	25.857774	NaN	9.332152	-25.857774	NaN	-9.332152
0.000000	27.261590	NaN	-2.172078	-27.261590	NaN	2.172078
0.000000	14.271269	NaN	4.815906	-14.271269	NaN	-4.815906
0.000000	23.004656	NaN	-0.529562	-23.004656	NaN	0.529562
0.000000	13.769932	NaN	4.319739	-13.769932	NaN	-4.319739
0.000000	32.358560	NaN	-2.570888	-32.358560	NaN	2.570888
0.000000	5.802591	NaN	-6.988323	-5.802591	NaN	6.988323
0.000000	31.058719	NaN	-0.707078	-31.058719	NaN	0.707078
0.000000	15.091434	NaN	-0.786138	-15.091434	NaN	0.786138
0.000000	13.030896	NaN	1.535015	-13.030896	NaN	-1.535015
0.000000	21.368319	NaN	-1.152536	-21.368319	NaN	1.152536
0.000000	-1.932147	NaN	-1.465554	1.932147	NaN	1.465554
0.000000	31.100078	NaN	-2.948231	-31.100078	NaN	2.948231
0.000000	27.004677	NaN	3.339606	-27.004677	NaN	-3.339606
0.000000	35.050048	NaN	4.805371	-35.050048	NaN	-4.805371
0.000000	19.970656	NaN	5.041863	-19.970656	NaN	-5.041863
0.000000	32.740377	NaN	-11.247262	-32.740377	NaN	11.247262
0.000000	26.381193	NaN	-8.688182	-26.381193	NaN	8.688182
0.000000	23.974838	NaN	5.855179	-23.974838	NaN	-5.855179
0.000000	18.165027	NaN	2.252722	-18.165027	NaN	-2.252722
0.000000	0.968603	NaN	1.090904	-0.968603	NaN	-1.090904
0.000000	5.284627	NaN	-5.067191	-5.284627	NaN	5.067191
0.000000	16.506647	NaN	-11.561065	-16.506647	NaN	11.561065
0.000000	45.768052	NaN	8.589043	-45.768052	NaN	-8.589043
0.000000	23.828013	NaN	3.366220	-23.828013	NaN	-3.366220
0.000000	15.099872	NaN	11.149658	-15.099872	NaN	-11.149658
0.000000	25.262043	NaN	4.400487	-25.262043	NaN	-4.400487
0.000000	17.065662	NaN	-2.008891	-17.065662	NaN	2.008891
0.000000	25.588489	NaN	-0.551420	-25.588489	NaN	0.551420
0.000000	23.306477	NaN	-5.416220	-23.306477	NaN	5.416220
0.000000	24.071993	NaN	4.083905	-24.071993	NaN	-4.083905
0.000000	15.547521	NaN	-1.897620	-15.547521	NaN	1.897620
0.000000	36.565244	NaN	7.022305	-36.565244	NaN	-7.022305
0.000000	25.301738	NaN	6.142730	-25.301738	NaN	-6.142730
0.000000	28.093456	NaN	4.658671	-28.093456	NaN	-4.658671
0.000000	1.437570	NaN	5.212975	-1.437570	NaN	-5.212975
0.000000	37.042202	NaN	1.155259	-37.042202	NaN	-1.155259
0.000000	27.734869	NaN	3.136271	-27.734869	NaN	-3.136271
0.000000	21.447884	NaN	9.154533	-21.447884	NaN	-9.154533
0.000000	11.415741	NaN	-1.659070	-11.415741	NaN	1.659070
0.000000	10.083077	NaN	-11.458290	-10.083077	NaN	11.458290
0.000000	9.963680	NaN	5.374410	-9.963680	NaN	-5.374410
0.000000	29.036188	NaN	7.745611	-29.036188	NaN	-7.745611
0.000000	34.251914	NaN	-6.982106	-34.251914	NaN	6.982106
0.000000	20.137290	NaN	10.638161	-20.137290	NaN	-10.638161
0.000000	18.277479	NaN	3.912973	-18.277479	NaN	-3.912973
0.000000	34.124409	NaN	-9.705083	-34.124409	NaN	9.705083
0.000000	8.493223	NaN	-2.976612	-8.493223	NaN	2.976612
0.000000	13.854100	NaN	-0.001446	-13.854100	NaN	0.001446
0.000000	28.314527	NaN	-5.486600	-28.314527	NaN	5.486600
0.000000	29.334302	NaN	2.222275	-29.334302	NaN	-2.222275
0.000000	4.936536	NaN	-7.593790	-4.936536	NaN	7.593790
0.000000	18.939544	NaN	0.640778	-18.939544	NaN	-0.640778
0.000000	39.077635	NaN	-8.084311	-39.077635	NaN	8.084311
0.000000	25.405029	NaN	4.996316	-25.405029	NaN	-4.996316
0.000000	22.011546	NaN	-5.797023	-22.011546	NaN	5.797023
0.000000	11.341645	NaN	-0.360726	-11.341645	NaN	0.360726
0.000000	28.019550	NaN	9.071221	-28.019550	NaN	-9.071221
0.000000	27.636221	NaN	10.143854	-27.636221	NaN	-10.143854
0.000000	6.434343	NaN	-15.023605	-6.434343	NaN	15.023605
0.000000	17.927792	NaN	-1.308825	-17.927792	NaN	1.308825
0.000000	13.668887	NaN	1.368767	-13.668887	NaN	-1.368767
0.000000	18.933581	NaN	0.729024	-18.933581	NaN	-0.729024
0.000000	28.480159	NaN	-0.724000	-28.480159	NaN	0.724000
0.000000	24.266714	NaN	3.656353	-24.266714	NaN	-3.656353
0.000000	34.731324	NaN	-3.485609	-34.731324	NaN	3.485609
0.000000	7.051875	NaN	2.028209	-7.051875	NaN	-2.028209
0.000000	18.083334	NaN	9.360594	-18.083334	NaN	-9.360594
0.000000	19.825365	NaN	-17.980950	-19.825365	NaN	17.980950
0.000000	29.613770	NaN	-1.659767	-29.613770	NaN	1.659767
0.000000	13.498444	NaN	-5.416072	-13.498444	NaN	5.416072
0.000000	32.478232	NaN	-4.097686	-32.478232	NaN	4.097686
0.000000	21.526763	NaN	-0.120450	-21.526763	NaN	0.120450
0.000000	20.564395	NaN	0.995171	-20.564395	NaN	-0.995171
0.000000	8.658584	NaN	2.413779	-8.658584	NaN	-2.413779
0.000000	29.834307	NaN	-9.382922	-29.834307	NaN	9.382922
0.000000	25.757923	NaN	-7.696727	-25.757923	NaN	7.696727
0.000000	27.645389	NaN	5.664541	-27.645389	NaN	-5.664541
0.000000	26.839200	NaN	0.469872	-26.839200	NaN	-0.469872
0.000000	21.507972	NaN	2.638570	-21.507972	NaN	-2.638570
0.000000	17.187551	NaN	-5.133490	-17.187551	NaN	5.133490
0.000000	20.832236	NaN	-9.085218	-20.832236	NaN	9.085218
0.000000	10.565593	NaN	-10.347335	-10.565593	NaN	10.347335
0.000000	15.132830	NaN	2.374817	-15.132830	NaN	-2.374817
0.000000	23.538997	NaN	6.923929	-23.538997	NaN	-6.923929
0.000000	19.024935	NaN	3.231168	-19.024935	NaN	-3.231168
0.000000	11.419569	NaN	1.215197	-11.419569	NaN	-1.215197
0.000000	17.685633	NaN	-2.257720	-17.685633	NaN	2.257720
0.000000	23.561126	NaN	-2.797775	-23.561126	NaN	2.797775
0.000000	16.980478	NaN	3.887458	-16.980478	NaN	-3.887458
0.000000	30.724649	NaN	0.542501	-30.724649	NaN	-0.542501
0.000000	10.845975	NaN	0.688295	-10.845975	NaN	-0.688295
0.000000	33.220654	NaN	-10.465481	-33.220654	NaN	10.465481
0.000000	20.926504	NaN	1.637577	-20.926504	NaN	-1.637577
0.000000	3.495997	NaN	-10.416770	-3.495997	NaN	10.416770
0.000000	14.581647	NaN	1.741727	-14.581647	NaN	-1.741727
0.000000	12.200767	NaN	1.614346	-12.200767	NaN	-1.614346
0.000000	20.931197	NaN	6.450508	-20.931197	NaN	-6.450508
0.000000	25.230803	NaN	8.975526	-25.230803	NaN	-8.975526
0.000000	21.261099	NaN	9.117512	-21.261099	NaN	-9.117512
0.000000	11.549722	NaN	4.182421	-11.549722	NaN	-4.182421
0.000000	28.577400	NaN	7.999880	-28.577400	NaN	-7.999880
0.000000	26.970234	NaN	-7.490037	-26.970234	NaN	7.490037
0.000000	19.081813	NaN	5.569625	-19.081813	NaN	-5.569625
0.000000	22.949178	NaN	-9.559546	-22.949178	NaN	9.559546
0.000000	8.914194	NaN	-2.110357	-8.914194	NaN	2.110357
0.000000	26.266975	NaN	-7.955905	-26.266975	NaN	7.955905
0.000000	13.229394	NaN	-0.607545	-13.229394	NaN	0.607545
0.000000	5.302614	NaN	-2.448624	-5.302614	NaN	2.448624
0.000000	11.966394	NaN	6.820681	-11.966394	NaN	-6.820681
0.000000	7.964632	NaN	6.860629	-7.964632	NaN	-6.860629
0.000000	20.968535	NaN	-8.983185	-20.968535	NaN	8.983185
0.000000	6.877325	NaN	-14.689380	-6.877325	NaN	14.689380
0.000000	29.030637	NaN	5.244516	-29.030637	NaN	-5.244516
0.000000	11.902826	NaN	-10.925704	-11.902826	NaN	10.925704
0.000000	21.051781	NaN	-6.149960	-21.051781	NaN	6.149960
0.000000	21.821677	NaN	3.482934	-21.821677	NaN	-3.482934
0.000000	23.540367	NaN	-3.636702	-23.540367	NaN	3.636702
0.000000	13.629113	NaN	0.661044	-13.629113	NaN	-0.661044
0.000000	34.496056	NaN	10.880952	-34.496056	NaN	-10.880952
0.000000	10.092565	NaN	-4.534853	-10.092565	NaN	4.534853
0.000000	30.077260	NaN	4.163039	-30.077260	NaN	-4.163039
0.000000	20.434887	NaN	1.869144	-20.434887	NaN	-1.869144
0.000000	35.141969	NaN	-3.739736	-35.141969	NaN	3.739736
0.000000	32.936315	NaN	-3.305699	-32.936315	NaN	3.305699
0.000000	21.149435	NaN	-2.820478	-21.149435	NaN	2.820478
0.000000	29.169984	NaN	0.901196	-29.169984	NaN	-0.901196
0.000000	15.507369	NaN	-4.536160	-15.507369	NaN	4.536160
0.000000	26.811357	NaN	2.475032	-26.811357	NaN	-2.475032
0.000000	19.018054	NaN	4.815093	-19.018054	NaN	-4.815093
0.000000	23.349457	NaN	9.821066	-23.349457	NaN	-9.821066
0.000000	11.030966	NaN	-3.693633	-11.030966	NaN	3.693633
0.000000	15.975329	NaN	3.354864	-15.975329	NaN	-3.354864
0.000000	26.449489	NaN	-1.301252	-26.449489	NaN	1.301252
0.000000	24.814612	NaN	-6.401373	-24.814612	NaN	6.401373
0.000000	28.800544	NaN	2.324998	-28.800544	NaN	-2.324998
0.000000	12.912635	NaN	5.740241	-12.912635	NaN	-5.740241
0.000000	33.529696	NaN	-1.427180	-33.529696	NaN	1.427180
0.000000	18.674667	NaN	-0.426906	-18.674667	NaN	0.426906
0.000000	35.157046	NaN	-5.417526	-35.157046	NaN	5.417526
0.000000	19.271936	NaN	-5.798391	-19.271936	NaN	5.798391
0.000000	11.490795	NaN	0.423245	-11.490795	NaN	-0.423245
0.000000	19.999708	NaN	-4.200802	-19.999708	NaN	4.200802
0.000000	8.619959	NaN	-0.664948	-8.619959	NaN	0.664948
0.000000	26.836616	NaN	-1.952403	-26.836616	NaN	1.952403
0.000000	19.173008	NaN	-4.135076	-19.173008	NaN	4.135076
0.000000	26.446981	NaN	-0.308741	-26.446981	NaN	0.308741
0.000000	32.621823	NaN	4.481411	-32.621823	NaN	-4.481411
0.000000	36.125497	NaN	9.161978	-36.125497	NaN	-9.161978
0.000000	25.388333	NaN	-8.761749	-25.388333	NaN	8.761749
0.000000	22.005131	NaN	0.068730	-22.005131	NaN	-0.068730
0.000000	25.954289	NaN	-3.111414	-25.954289	NaN	3.111414
0.000000	31.299767	NaN	-0.435118	-31.299767	NaN	0.435118
0.000000	9.290472	NaN	-6.094995	-9.290472	NaN	6.094995
0.000000	14.178344	NaN	-8.757421	-14.178344	NaN	8.757421
0.000000	38.274741	NaN	7.383426	-38.274741	NaN	-7.383426
0.000000	10.627977	NaN	-10.173709	-10.627977	NaN	10.173709
0.000000	24.920895	NaN	-6.607659	-24.920895	NaN	6.607659
0.000000	32.641485	NaN	7.368740	-32.641485	NaN	-7.368740
0.000000	18.684723	NaN	1.590636	-18.684723	NaN	-1.590636
0.000000	12.494403	NaN	1.839282	-12.494403	NaN	-1.839282
0.000000	26.511496	NaN	-1.978496	-26.511496	NaN	1.978496
0.000000	9.051538	NaN	1.261523	-9.051538	NaN	-1.261523
0.000000	24.679350	NaN	-8.963197	-24.679350	NaN	8.963197
0.000000	15.097997	NaN	2.259413	-15.097997	NaN	-2.259413
0.000000	15.750641	NaN	-5.165775	-15.750641	NaN	5.165775
0.000000	9.568907	NaN	-0.683441	-9.568907	NaN	0.683441
0.000000	25.705428	NaN	4.686754	-25.705428	NaN	-4.686754
0.000000	30.930783	NaN	-4.253731	-30.930783	NaN	4.253731
0.000000	18.358509	NaN	3.236143	-18.358509	NaN	-3.236143
0.000000	6.746866	NaN	2.321465	-6.746866	NaN	-2.321465
0.000000	26.762928	NaN	5.435530	-26.762928	NaN	-5.435530
0.000000	21.608130	NaN	-13.265946	-21.608130	NaN	13.265946
0.000000	2.794549	NaN	-3.993778	-2.794549	NaN	3.993778
0.000000	23.628805	NaN	-2.690314	-23.628805	NaN	2.690314
0.000000	20.049145	NaN	3.703873	-20.049145	NaN	-3.703873
0.000000	10.340653	NaN	-0.405069	-10.340653	NaN	0.405069
0.000000	32.069154	NaN	6.538046	-32.069154	NaN	-6.538046
0.000000	25.990284	NaN	-5.340535	-25.990284	NaN	5.340535
0.000000	27.259751	NaN	7.066143	-27.259751	NaN	-7.066143
0.000000	26.389240	NaN	0.302364	-26.389240	NaN	-0.302364
0.000000	33.391610	NaN	6.628745	-33.391610	NaN	-6.628745
0.000000	27.988824	NaN	-11.743372	-27.988824	NaN	11.743372
0.000000	-5.248818	NaN	-12.422276	5.248818	NaN	12.422276
0.000000	26.777414	NaN	5.453515	-26.777414	NaN	-5.453515
0.000000	10.153753	NaN	5.414797	-10.153753	NaN	-5.414797
0.000000	17.563483	NaN	-9.936289	-17.563483	NaN	9.936289
0.000000	29.748991	NaN	-6.496171	-29.748991	NaN	6.496171
0.000000	18.272532	NaN	-0.851286	-18.272532	NaN	0.851286
0.000000	26.794565	NaN	-3.305881	-26.794565	NaN	3.305881
0.000000	23.358883	NaN	-3.165675	-23.358883	NaN	3.165675
0.000000	33.151709	NaN	-2.360086	-33.151709	NaN	2.360086
0.000000	19.549049	NaN	0.233024	-19.549049	NaN	-0.233024
0.000000	21.263853	NaN	-2.401972	-21.263853	NaN	2.401972
0.000000	17.282299	NaN	-6.082886	-17.282299	NaN	6.082886
0.000000	8.487214	NaN	-1.853839	-8.487214	NaN	1.853839
0.000000	31.669502	NaN	3.744544	-31.669502	NaN	-3.744544
0.000000	34.474389	NaN	1.658231	-34.474389	NaN	-1.658231
0.000000	18.709572	NaN	10.026987	-18.709572	NaN	-10.026987
0.000000	21.183555	NaN	-4.126649	-21.183555	NaN	4.126649
0.000000	10.849212	NaN	-1.689699	-10.849212	NaN	1.689699
0.000000	19.175898	NaN	0.384563	-19.175898	NaN	-0.384563
0.000000	14.716841	NaN	-6.192366	-14.716841	NaN	6.192366
0.000000	33.214023	NaN	1.115985	-33.214023	NaN	-1.115985
0.000000	23.546255	NaN	2.282823	-23.546255	NaN	-2.282823
0.000000	19.777662	NaN	-6.293103	-19.777662	NaN	6.293103
0.000000	20.301507	NaN	9.612231	-20.301507	NaN	-9.612231
0.000000	32.394046	NaN	0.411169	-32.394046	NaN	-0.411169
0.000000	28.155277	NaN	-5.250151	-28.155277	NaN	5.250151
0.000000	23.232624	NaN	-9.395245	-23.232624	NaN	9.395245
0.000000	15.991851	NaN	9.836162	-15.991851	NaN	-9.836162
0.000000	20.434875	NaN	-3.114009	-20.434875	NaN	3.114009
0.000000	28.693710	NaN	-3.331823	-28.693710	NaN	3.331823
0.000000	23.262467	NaN	8.540018	-23.262467	NaN	-8.540018
0.000000	23.728428	NaN	7.187162	-23.728428	NaN	-7.187162
0.000000	20.084885	NaN	3.208040	-20.084885	NaN	-3.208040
0.000000	23.803825	NaN	-0.043317	-23.803825	NaN	0.043317
0.000000	8.330204	NaN	-2.373464	-8.330204	NaN	2.373464
0.000000	28.317102	NaN	-1.006179	-28.317102	NaN	1.006179
0.000000	10.788720	NaN	-4.875602	-10.788720	NaN	4.875602
0.000000	10.950339	NaN	-5.394886	-10.950339	NaN	5.394886
0.000000	25.410449	NaN	-1.041055	-25.410449	NaN	1.041055
0.000000	12.818904	NaN	-15.373108	-12.818904	NaN	15.373108
0.000000	26.563052	NaN	-1.899481	-26.563052	NaN	1.899481
0.000000	14.446892	NaN	16.807511	-14.446892	NaN	-16.807511
0.000000	22.341342	NaN	-5.683959	-22.341342	NaN	5.683959
0.000000	23.359211	NaN	-1.604908	-23.359211	NaN	1.604908
0.000000	30.392062	NaN	16.919460	-30.392062	NaN	-16.919460
0.000000	38.669396	NaN	-0.460818	-38.669396	NaN	0.460818
0.000000	20.780255	NaN	-2.022097	-20.780255	NaN	2.022097
0.000000	29.407372	NaN	1.320731	-29.407372	NaN	-1.320731
0.000000	13.378825	NaN	-2.338161	-13.378825	NaN	2.338161
0.000000	7.959017	NaN	1.101073	-7.959017	NaN	-1.101073
0.000000	15.770822	NaN	2.346269	-15.770822	NaN	-2.346269
0.000000	23.674998	NaN	-3.304876	-23.674998	NaN	3.304876
0.000000	23.232422	NaN	-5.990178	-23.232422	NaN	5.990178
0.000000	39.238286	NaN	0.693829	-39.238286	NaN	-0.693829
0.000000	14.167810	NaN	5.886645	-14.167810	NaN	-5.886645
0.000000	27.005627	NaN	-5.448943	-27.005627	NaN	5.448943
0.000000	22.738604	NaN	6.046887	-22.738604	NaN	-6.046887
0.000000	16.064905	NaN	-9.158776	-16.064905	NaN	9.158776
0.000000	26.324525	NaN	-0.759875	-26.324525	NaN	0.759875
0.000000	18.483592	NaN	6.662541	-18.483592	NaN	-6.662541
0.000000	14.554930	NaN	-7.413308	-14.554930	NaN	7.413308
0.000000	16.441856	NaN	5.421028	-16.441856	NaN	-5.421028
0.000000	23.314455	NaN	8.818158	-23.314455	NaN	-8.818158
0.000000	6.107961	NaN	0.801233	-6.107961	NaN	-0.801233
0.000000	38.600584	NaN	-1.467892	-38.600584	NaN	1.467892
0.000000	25.784221	NaN	10.830722	-25.784221	NaN	-10.830722
0.000000	23.332887	NaN	7.053795	-23.332887	NaN	-7.053795
0.000000	24.493009	NaN	2.331280	-24.493009	NaN	-2.331280
0.000000	23.507716	NaN	3.407970	-23.507716	NaN	-3.407970
0.000000	20.674842	NaN	-1.157637	-20.674842	NaN	1.157637
0.000000	12.865734	NaN	0.512577	-12.865734	NaN	-0.512577
0.000000	-4.591897	NaN	-4.612341	4.591897	NaN	4.612341
0.000000	28.717631	NaN	6.956262	-28.717631	NaN	-6.956262
0.000000	23.453399	NaN	8.167055	-23.453399	NaN	-8.167055
0.000000	14.690365	NaN	-1.738487	-14.690365	NaN	1.738487
0.000000	29.982371	NaN	1.481348	-29.982371	NaN	-1.481348
0.000000	7.628006	NaN	-1.054827	-7.628006	NaN	1.054827
0.000000	11.064185	NaN	7.498619	-11.064185	NaN	-7.498619
0.000000	28.354225	NaN	4.749131	-28.354225	NaN	-4.749131
0.000000	41.917546	NaN	11.804706	-41.917546	NaN	-11.804706
0.000000	15.307915	NaN	5.555136	-15.307915	NaN	-5.555136
0.000000	4.542526	NaN	2.028496	-4.542526	NaN	-2.028496
0.000000	26.438865	NaN	0.248821	-26.438865	NaN	-0.248821
0.000000	25.025069	NaN	-2.334164	-25.025069	NaN	2.334164
0.000000	23.819042	NaN	1.214739	-23.819042	NaN	-1.214739
0.000000	28.069739	NaN	-2.657935	-28.069739	NaN	2.657935
0.000000	11.182632	NaN	-1.958510	-11.182632	NaN	1.958510
0.000000	20.687773	NaN	3.337440	-20.687773	NaN	-3.337440
0.000000	29.372050	NaN	-6.707792	-29.372050	NaN	6.707792
0.000000	1.443869	NaN	4.871900	-1.443869	NaN	-4.871900
0.000000	14.088571	NaN	-6.782888	-14.088571	NaN	6.782888
0.000000	11.000553	NaN	-1.008534	-11.000553	NaN	1.008534
0.000000	24.770380	NaN	-1.854168	-24.770380	NaN	1.854168
0.000000	12.603250	NaN	-2.316361	-12.603250	NaN	2.316361
0.000000	24.551156	NaN	-1.477926	-24.551156	NaN	1.477926
0.000000	30.991835	NaN	-3.461193	-30.991835	NaN	3.461193
0.000000	9.391691	NaN	-1.648664	-9.391691	NaN	1.648664
0.000000	24.329073	NaN	8.432197	-24.329073	NaN	-8.432197
0.000000	26.842515	NaN	1.272249	-26.842515	NaN	-1.272249
0.000000	16.324417	NaN	-3.665230	-16.324417	NaN	3.665230
0.000000	6.837073	NaN	-6.493514	-6.837073	NaN	6.493514
0.000000	23.173560	NaN	2.069279	-23.173560	NaN	-2.069279
0.000000	23.585318	NaN	6.065977	-23.585318	NaN	-6.065977
0.000000	24.456666	NaN	2.348718	-24.456666	NaN	-2.348718
0.000000	-12.255355	NaN	1.373122	12.255355	NaN	-1.373122
0.000000	16.075874	NaN	-1.296279	-16.075874	NaN	1.296279
0.000000	29.104842	NaN	2.875720	-29.104842	NaN	-2.875720
0.000000	19.242202	NaN	-1.265722	-19.242202	NaN	1.265722
0.000000	30.143484	NaN	-3.305894	-30.143484	NaN	3.305894
0.000000	25.368705	NaN	-5.345305	-25.368705	NaN	5.345305
0.000000	14.712877	NaN	-6.757514	-14.712877	NaN	6.757514
0.000000	28.032829	NaN	2.860973	-28.032829	NaN	-2.860973
0.000000	24.183246	NaN	10.758494	-24.183246	NaN	-10.758494
0.000000	25.314016	NaN	-4.338329	-25.314016	NaN	4.338329
0.000000	25.596970	NaN	-0.454532	-25.596970	NaN	0.454532
0.000000	18.081483	NaN	-4.212628	-18.081483	NaN	4.212628
0.000000	30.321411	NaN	-5.296848	-30.321411	NaN	5.296848
0.000000	38.331121	NaN	-2.005366	-38.331121	NaN	2.005366
0.000000	21.482477	NaN	-1.916437	-21.482477	NaN	1.916437
0.000000	12.255828	NaN	8.393013	-12.255828	NaN	-8.393013
0.000000	29.856150	NaN	0.615461	-29.856150	NaN	-0.615461
0.000000	10.928432	NaN	-5.228937	-10.928432	NaN	5.228937
0.000000	28.509046	NaN	-10.450921	-28.509046	NaN	10.450921
0.000000	23.951784	NaN	2.397824	-23.951784	NaN	-2.397824
0.000000	11.227337	NaN	-2.658338	-11.227337	NaN	2.658338
0.000000	27.385555	NaN	4.076446	-27.385555	NaN	-4.076446
0.000000	22.464145	NaN	-2.977756	-22.464145	NaN	2.977756
0.000000	22.523861	NaN	3.507025	-22.523861	NaN	-3.507025
0.000000	17.002210	NaN	-11.207800	-17.002210	NaN	11.207800
0.000000	13.610296	NaN	-6.521909	-13.610296	NaN	6.521909
0.000000	32.433945	NaN	-6.283739	-32.433945	NaN	6.283739
0.000000	33.129659	NaN	-0.381218	-33.129659	NaN	0.381218
0.000000	28.139384	NaN	-2.687499	-28.139384	NaN	2.687499
0.000000	23.829251	NaN	-10.941414	-23.829251	NaN	10.941414
0.000000	10.583059	NaN	-8.217113	-10.583059	NaN	8.217113
0.000000	-2.180183	NaN	2.385681	2.180183	NaN	-2.385681
0.000000	31.901391	NaN	-2.092054	-31.901391	NaN	2.092054
0.000000	8.961224	NaN	-4.863517	-8.961224	NaN	4.863517
0.000000	25.178914	NaN	3.180799	-25.178914	NaN	-3.180799
0.000000	24.212553	NaN	-1.302393	-24.212553	NaN	1.302393
0.000000	16.839142	NaN	2.815016	-16.839142	NaN	-2.815016
0.000000	15.283885	NaN	4.985778	-15.283885	NaN	-4.985778
0.000000	18.565766	NaN	-2.489459	-18.565766	NaN	2.489459
0.000000	22.050605	NaN	-11.766368	-22.050605	NaN	11.766368
0.000000	16.848387	NaN	-4.828996	-16.848387	NaN	4.828996
0.000000	42.415661	NaN	-3.749473	-42.415661	NaN	3.749473
0.000000	20.305203	NaN	-3.796077	-20.305203	NaN	3.796077
0.000000	17.338386	NaN	-3.281918	-17.338386	NaN	3.281918
0.000000	16.098970	NaN	3.634385	-16.098970	NaN	-3.634385
0.000000	5.234470	NaN	-9.885636	-5.234470	NaN	9.885636
0.000000	18.815072	NaN	5.573790	-18.815072	NaN	-5.573790
0.000000	27.590850	NaN	-0.950233	-27.590850	NaN	0.950233
0.000000	18.750768	NaN	0.968624	-18.750768	NaN	-0.968624
0.000000	16.465046	NaN	4.411502	-16.465046	NaN	-4.411502
0.000000	28.099999	NaN	5.063117	-28.099999	NaN	-5.063117
0.000000	19.195833	NaN	-8.833496	-19.195833	NaN	8.833496
0.000000	37.202505	NaN	8.027802	-37.202505	NaN	-8.027802
0.000000	14.606342	NaN	-4.274031	-14.606342	NaN	4.274031
0.000000	24.892402	NaN	-1.561853	-24.892402	NaN	1.561853
0.000000	23.260433	NaN	-3.148811	-23.260433	NaN	3.148811
0.000000	12.255142	NaN	-8.635361	-12.255142	NaN	8.635361
0.000000	31.926722	NaN	-5.084443	-31.926722	NaN	5.084443
0.000000	18.148226	NaN	-6.076621	-18.148226	NaN	6.076621
0.000000	2.917420	NaN	4.499797	-2.917420	NaN	-4.499797
0.000000	21.584178	NaN	-2.138688	-21.584178	NaN	2.138688
0.000000	22.428155	NaN	-10.491843	-22.428155	NaN	10.491843
0.000000	6.633203	NaN	-2.713750	-6.633203	NaN	2.713750
0.000000	13.141808	NaN	-6.177481	-13.141808	NaN	6.177481
0.000000	28.704041	NaN	0.565734	-28.704041	NaN	-0.565734
0.000000	-3.961489	NaN	-0.864085	3.961489	NaN	0.864085
0.000000	8.823337	NaN	8.399575	-8.823337	NaN	-8.399575
0.000000	19.258192	NaN	-5.805306	-19.258192	NaN	5.805306
0.000000	26.820573	NaN	13.246394	-26.820573	NaN	-13.246394
0.000000	15.888368	NaN	-3.569062	-15.888368	NaN	3.569062
0.000000	29.763406	NaN	7.061316	-29.763406	NaN	-7.061316
0.000000	34.183681	NaN	0.043893	-34.183681	NaN	-0.043893
0.000000	14.305075	NaN	7.472894	-14.305075	NaN	-7.472894
0.000000	9.909470	NaN	-3.548097	-9.909470	NaN	3.548097
0.000000	21.622523	NaN	-2.162969	-21.622523	NaN	2.162969
0.000000	14.248046	NaN	-4.706692	-14.248046	NaN	4.706692
0.000000	34.885921	NaN	6.104380	-34.885921	NaN	-6.104380
0.000000	27.289522	NaN	-14.494483	-27.289522	NaN	14.494483
0.000000	28.830278	NaN	2.358147	-28.830278	NaN	-2.358147
0.000000	29.123279	NaN	-9.038267	-29.123279	NaN	9.038267
0.000000	21.809765	NaN	-5.826976	-21.809765	NaN	5.826976
0.000000	21.442960	NaN	0.040791	-21.442960	NaN	-0.040791
0.000000	42.647222	NaN	1.399965	-42.647222	NaN	-1.399965
0.000000	13.373327	NaN	1.555028	-13.373327	NaN	-1.555028
0.000000	13.453368	NaN	0.638329	-13.453368	NaN	-0.638329
0.000000	4.642268	NaN	-11.856311	-4.642268	NaN	11.856311
0.000000	20.749479	NaN	-3.030845	-20.749479	NaN	3.030845
0.000000	-0.619986	NaN	0.214489	0.619986	NaN	-0.214489
0.000000	23.752841	NaN	2.359569	-23.752841	NaN	-2.359569
0.000000	38.242092	NaN	4.868263	-38.242092	NaN	-4.868263
0.000000	19.905947	NaN	2.372279	-19.905947	NaN	-2.372279
0.000000	25.042113	NaN	-8.138657	-25.042113	NaN	8.138657
0.000000	7.127592	NaN	1.321587	-7.127592	NaN	-1.321587
0.000000	14.696348	NaN	-9.260615	-14.696348	NaN	9.260615
0.000000	23.194462	NaN	7.206727	-23.194462	NaN	-7.206727
0.000000	18.500983	NaN	-7.262223	-18.500983	NaN	7.262223
0.000000	30.736568	NaN	-10.905956	-30.736568	NaN	10.905956
0.000000	23.051916	NaN	7.092669	-23.051916	NaN	-7.092669
0.000000	27.054466	NaN	6.391389	-27.054466	NaN	-6.391389
0.000000	33.804212	NaN	-2.128550	-33.804212	NaN	2.128550
0.000000	31.292105	NaN	5.882736	-31.292105	NaN	-5.882736
0.000000	19.079805	NaN	1.084043	-19.079805	NaN	-1.084043
0.000000	17.612434	NaN	-0.408401	-17.612434	NaN	0.408401
0.000000	17.508315	NaN	3.967050	-17.508315	NaN	-3.967050
0.000000	36.518220	NaN	-1.865303	-36.518220	NaN	1.865303
0.000000	12.373501	NaN	-3.480856	-12.373501	NaN	3.480856
0.000000	22.004861	NaN	8.200643	-22.004861	NaN	-8.200643
0.000000	25.316216	NaN	9.977898	-25.316216	NaN	-9.977898
0.000000	24.790810	NaN	0.172557	-24.790810	NaN	-0.172557
0.000000	32.372102	NaN	1.805805	-32.372102	NaN	-1.805805
0.000000	7.079971	NaN	0.504217	-7.079971	NaN	-0.504217
0.000000	-1.228879	NaN	-1.877337	1.228879	NaN	1.877337
0.000000	20.299606	NaN	3.181224	-20.299606	NaN	-3.181224
0.000000	23.084962	NaN	3.201441	-23.084962	NaN	-3.201441
0.000000	20.064392	NaN	-1.488598	-20.064392	NaN	1.488598
0.000000	27.129656	NaN	-1.267570	-27.129656	NaN	1.267570
0.000000	31.271197	NaN	8.622049	-31.271197	NaN	-8.622049
0.000000	19.225227	NaN	2.019466	-19.225227	NaN	-2.019466
0.000000	24.530434	NaN	-1.851852	-24.530434	NaN	1.851852
0.000000	19.412634	NaN	0.085650	-19.412634	NaN	-0.085650
0.000000	14.683593	NaN	3.573843	-14.683593	NaN	-3.573843
0.000000	22.905563	NaN	5.019207	-22.905563	NaN	-5.019207
0.000000	31.097024	NaN	-1.314183	-31.097024	NaN	1.314183
0.000000	12.859990	NaN	-3.405994	-12.859990	NaN	3.405994
0.000000	20.971514	NaN	-3.831896	-20.971514	NaN	3.831896
0.000000	21.992060	NaN	8.560839	-21.992060	NaN	-8.560839
0.000000	19.102191	NaN	-2.126734	-19.102191	NaN	2.126734
0.000000	28.720431	NaN	-3.074617	-28.720431	NaN	3.074617
0.000000	26.028202	NaN	5.729879	-26.028202	NaN	-5.729879
0.000000	18.149600	NaN	3.789445	-18.149600	NaN	-3.789445
0.000000	38.283757	NaN	0.192083	-38.283757	NaN	-0.192083
0.000000	35.223058	NaN	-6.773683	-35.223058	NaN	6.773683
0.000000	18.775568	NaN	10.445407	-18.775568	NaN	-10.445407
0.000000	21.474076	NaN	10.368621	-21.474076	NaN	-10.368621
0.000000	27.606919	NaN	3.330648	-27.606919	NaN	-3.330648
0.000000	17.263639	NaN	-1.774302	-17.263639	NaN	1.774302
0.000000	6.687798	NaN	-8.777782	-6.687798	NaN	8.777782
0.000000	31.259536	NaN	-2.126941	-31.259536	NaN	2.126941
0.000000	37.405250	NaN	-1.397134	-37.405250	NaN	1.397134
0.000000	20.554787	NaN	-7.273049	-20.554787	NaN	7.273049
0.000000	21.054581	NaN	0.675520	-21.054581	NaN	-0.675520
0.000000	32.865707	NaN	-2.137433	-32.865707	NaN	2.137433
0.000000	12.046057	NaN	1.388011	-12.046057	NaN	-1.388011
0.000000	12.672010	NaN	4.518646	-12.672010	NaN	-4.518646
0.000000	9.949600	NaN	-2.964717	-9.949600	NaN	2.964717
0.000000	25.757437	NaN	1.165880	-25.757437	NaN	-1.165880
0.000000	24.101010	NaN	12.691318	-24.101010	NaN	-12.691318
0.000000	-0.438470	NaN	-20.281229	0.438470	NaN	20.281229
0.000000	23.100057	NaN	0.313733	-23.100057	NaN	-0.313733
0.000000	12.378318	NaN	-1.131503	-12.378318	NaN	1.131503
0.000000	8.264454	NaN	1.504791	-8.264454	NaN	-1.504791
0.000000	-0.312226	NaN	-2.731238	0.312226	NaN	2.731238
0.000000	11.706554	NaN	-3.944113	-11.706554	NaN	3.944113
0.000000	-0.167444	NaN	-0.101259	0.167444	NaN	0.101259
0.000000	12.284382	NaN	-8.111032	-12.284382	NaN	8.111032
0.000000	14.277304	NaN	-1.695458	-14.277304	NaN	1.695458
0.000000	21.104965	NaN	-6.935979	-21.104965	NaN	6.935979
0.000000	21.117213	NaN	-4.035156	-21.117213	NaN	4.035156
0.000000	11.454440	NaN	0.140360	-11.454440	NaN	-0.140360
0.000000	19.657780	NaN	-2.825563	-19.657780	NaN	2.825563
0.000000	4.178306	NaN	-4.535577	-4.178306	NaN	4.535577
0.000000	11.953640	NaN	2.960738	-11.953640	NaN	-2.960738
0.000000	22.371483	NaN	2.937796	-22.371483	NaN	-2.937796
0.000000	3.216004	NaN	1.507929	-3.216004	NaN	-1.507929
0.000000	14.122285	NaN	10.314460	-14.122285	NaN	-10.314460
0.000000	20.963374	NaN	-7.498207	-20.963374	NaN	7.498207
0.000000	18.979991	NaN	-3.791668	-18.979991	NaN	3.791668
0.000000	34.212284	NaN	-0.324459	-34.212284	NaN	0.324459
0.000000	32.241161	NaN	9.165585	-32.241161	NaN	-9.165585
0.000000	4.892491	NaN	-0.415307	-4.892491	NaN	0.415307
0.000000	25.293138	NaN	-6.517096	-25.293138	NaN	6.517096
0.000000	12.028844	NaN	-0.834737	-12.028844	NaN	0.834737
0.000000	13.236310	NaN	-2.671716	-13.236310	NaN	2.671716
0.000000	23.441189	NaN	-5.000954	-23.441189	NaN	5.000954
0.000000	15.243509	NaN	-0.843827	-15.243509	NaN	0.843827
0.000000	12.767317	NaN	-11.729838	-12.767317	NaN	11.729838
0.000000	8.748688	NaN	-14.237261	-8.748688	NaN	14.237261
0.000000	25.004569	NaN	-4.013361	-25.004569	NaN	4.013361
0.000000	34.996439	NaN	-3.056905	-34.996439	NaN	3.056905
0.000000	8.486197	NaN	0.686583	-8.486197	NaN	-0.686583
0.000000	21.575570	NaN	9.651014	-21.575570	NaN	-9.651014
0.000000	1.433273	NaN	2.070668	-1.433273	NaN	-2.070668
0.000000	8.193386	NaN	-5.626860	-8.193386	NaN	5.626860
0.000000	27.165295	NaN	0.734401	-27.165295	NaN	-0.734401
0.000000	16.127619	NaN	1.884673	-16.127619	NaN	-1.884673
0.000000	24.417128	NaN	4.935782	-24.417128	NaN	-4.935782
0.000000	17.476630	NaN	-0.388537	-17.476630	NaN	0.388537
0.000000	10.060060	NaN	0.877022	-10.060060	NaN	-0.877022
0.000000	7.322745	NaN	-2.880086	-7.322745	NaN	2.880086
0.000000	10.531977	NaN	-0.809030	-10.531977	NaN	0.809030
0.000000	6.978543	NaN	-3.486143	-6.978543	NaN	3.486143
0.000000	11.432329	NaN	2.566220	-11.432329	NaN	-2.566220
0.000000	31.402247	NaN	9.558061	-31.402247	NaN	-9.558061
0.000000	23.430802	NaN	-1.923404	-23.430802	NaN	1.923404
0.000000	1.021305	NaN	-5.356975	-1.021305	NaN	5.356975
0.000000	11.944510	NaN	2.817220	-11.944510	NaN	-2.817220
0.000000	22.899419	NaN	3.449593	-22.899419	NaN	-3.449593
0.000000	5.610525	NaN	6.607954	-5.610525	NaN	-6.607954
0.000000	14.499955	NaN	-10.961965	-14.499955	NaN	10.961965
0.000000	18.782304	NaN	-0.082452	-18.782304	NaN	0.082452
0.000000	20.195910	NaN	6.092547	-20.195910	NaN	-6.092547
0.000000	31.515560	NaN	5.324898	-31.515560	NaN	-5.324898
0.000000	40.493346	NaN	-1.896122	-40.493346	NaN	1.896122
0.000000	24.384776	NaN	1.352851	-24.384776	NaN	-1.352851
0.000000	25.159142	NaN	-2.808926	-25.159142	NaN	2.808926
0.000000	4.062201	NaN	-7.050422	-4.062201	NaN	7.050422
0.000000	27.603116	NaN	-15.319748	-27.603116	NaN	15.319748
0.000000	6.687831	NaN	-0.171774	-6.687831	NaN	0.171774
0.000000	14.007814	NaN	-1.304261	-14.007814	NaN	1.304261
0.000000	15.155025	NaN	-1.845617	-15.155025	NaN	1.845617
0.000000	19.345504	NaN	2.998571	-19.345504	NaN	-2.998571
0.000000	12.065000	NaN	8.881947	-12.065000	NaN	-8.881947
0.000000	16.938128	NaN	7.138929	-16.938128	NaN	-7.138929
0.000000	20.234980	NaN	-0.166254	-20.234980	NaN	0.166254
0.000000	10.349524	NaN	10.860300	-10.349524	NaN	-10.860300
0.000000	13.567890	NaN	1.840243	-13.567890	NaN	-1.840243
0.000000	13.266091	NaN	-3.085564	-13.266091	NaN	3.085564
0.000000	22.225543	NaN	-11.453450	-22.225543	NaN	11.453450
0.000000	18.991345	NaN	3.668783	-18.991345	NaN	-3.668783
0.000000	15.960990	NaN	-6.673012	-15.960990	NaN	6.673012
0.000000	20.398980	NaN	-8.553179	-20.398980	NaN	8.553179
0.000000	29.458096	NaN	5.384221	-29.458096	NaN	-5.384221
0.000000	19.304474	NaN	-6.394596	-19.304474	NaN	6.394596
0.000000	16.619218	NaN	6.175948	-16.619218	NaN	-6.175948
0.000000	19.496148	NaN	-2.748761	-19.496148	NaN	2.748761
0.000000	26.653836	NaN	18.237247	-26.653836	NaN	-18.237247
0.000000	20.853721	NaN	10.320360	-20.853721	NaN	-10.320360
0.000000	16.870742	NaN	-0.584237	-16.870742	NaN	0.584237
0.000000	28.453175	NaN	2.724751	-28.453175	NaN	-2.724751
0.000000	22.242241	NaN	0.263581	-22.242241	NaN	-0.263581
0.000000	16.786120	NaN	5.096892	-16.786120	NaN	-5.096892
0.000000	21.827238	NaN	3.453763	-21.827238	NaN	-3.453763
0.000000	14.580128	NaN	-4.591514	-14.580128	NaN	4.591514
0.000000	17.054234	NaN	-1.265054	-17.054234	NaN	1.265054
0.000000	2.088081	NaN	-5.131146	-2.088081	NaN	5.131146
0.000000	22.144966	NaN	1.851225	-22.144966	NaN	-1.851225
0.000000	26.087316	NaN	-3.374001	-26.087316	NaN	3.374001
0.000000	17.087773	NaN	-2.801342	-17.087773	NaN	2.801342
0.000000	9.093036	NaN	3.226045	-9.093036	NaN	-3.226045
0.000000	28.894340	NaN	-5.154172	-28.894340	NaN	5.154172
0.000000	24.088150	NaN	1.162296	-24.088150	NaN	-1.162296
0.000000	36.867341	NaN	9.663746	-36.867341	NaN	-9.663746
0.000000	19.166556	NaN	0.271359	-19.166556	NaN	-0.271359
0.000000	12.812178	NaN	-2.667989	-12.812178	NaN	2.667989
0.000000	28.941320	NaN	0.220972	-28.941320	NaN	-0.220972
0.000000	23.372470	NaN	0.227382	-23.372470	NaN	-0.227382
0.000000	22.803000	NaN	8.805364	-22.803000	NaN	-8.805364
0.000000	21.651818	NaN	-9.693375	-21.651818	NaN	9.693375
0.000000	17.827944	NaN	-3.804663	-17.827944	NaN	3.804663
0.000000	34.717122	NaN	-2.037163	-34.717122	NaN	2.037163
0.000000	33.195239	NaN	4.521956	-33.195239	NaN	-4.521956
0.000000	4.441058	NaN	-0.444960	-4.441058	NaN	0.444960
0.000000	10.626073	NaN	-13.323953	-10.626073	NaN	13.323953
0.000000	12.013050	NaN	-2.155675	-12.013050	NaN	2.155675
0.000000	22.137767	NaN	-9.949697	-22.137767	NaN	9.949697
0.000000	14.098336	NaN	-7.216335	-14.098336	NaN	7.216335
0.000000	25.216928	NaN	-9.874107	-25.216928	NaN	9.874107
0.000000	16.633273	NaN	1.387574	-16.633273	NaN	-1.387574
0.000000	26.052587	NaN	-9.931304	-26.052587	NaN	9.931304
0.000000	15.807033	NaN	1.596868	-15.807033	NaN	-1.596868
0.000000	23.701929	NaN	5.257120	-23.701929	NaN	-5.257120
0.000000	16.183363	NaN	-10.376402	-16.183363	NaN	10.376402
0.000000	6.562533	NaN	-4.082140	-6.562533	NaN	4.082140
0.000000	12.115956	NaN	-1.590436	-12.115956	NaN	1.590436
0.000000	16.446349	NaN	5.366824	-16.446349	NaN	-5.366824
0.000000	12.063335	NaN	5.363641	-12.063335	NaN	-5.363641
0.000000	29.987669	NaN	-7.755916	-29.987669	NaN	7.755916
0.000000	15.222352	NaN	-0.227861	-15.222352	NaN	0.227861
0.000000	34.767734	NaN	-15.350626	-34.767734	NaN	15.350626
0.000000	18.441351	NaN	10.057336	-18.441351	NaN	-10.057336
0.000000	22.853129	NaN	-2.246364	-22.853129	NaN	2.246364
0.000000	6.906068	NaN	-1.984013	-6.906068	NaN	1.984013
0.000000	29.171421	NaN	-3.176856	-29.171421	NaN	3.176856
0.000000	29.185620	NaN	-2.042737	-29.185620	NaN	2.042737
0.000000	25.238814	NaN	-3.559388	-25.238814	NaN	3.559388
0.000000	29.030779	NaN	-0.680428	-29.030779	NaN	0.680428
0.000000	31.485972	NaN	9.321496	-31.485972	NaN	-9.321496
0.000000	26.558698	NaN	-9.823626	-26.558698	NaN	9.823626
0.000000	33.241245	NaN	1.725462	-33.241245	NaN	-1.725462
0.000000	28.327972	NaN	-4.316116	-28.327972	NaN	4.316116
0.000000	12.994269	NaN	-0.898835	-12.994269	NaN	0.898835
0.000000	30.477546	NaN	-2.125119	-30.477546	NaN	2.125119
0.000000	11.258884	NaN	1.825465	-11.258884	NaN	-1.825465
0.000000	14.078554	NaN	-4.742399	-14.078554	NaN	4.742399
0.000000	23.514290	NaN	-3.133611	-23.514290	NaN	3.133611
0.000000	26.451258	NaN	-10.278504	-26.451258	NaN	10.278504
0.000000	17.997352	NaN	3.153000	-17.997352	NaN	-3.153000
0.000000	12.002667	NaN	4.167908	-12.002667	NaN	-4.167908
0.000000	27.073554	NaN	0.089408	-27.073554	NaN	-0.089408
0.000000	9.116365	NaN	-0.788264	-9.116365	NaN	0.788264
0.000000	18.602668	NaN	-11.809936	-18.602668	NaN	11.809936
0.000000	15.698304	NaN	1.054818	-15.698304	NaN	-1.054818
0.000000	29.054469	NaN	-11.565173	-29.054469	NaN	11.565173
0.000000	9.460277	NaN	3.160908	-9.460277	NaN	-3.160908
0.000000	15.352199	NaN	-4.413269	-15.352199	NaN	4.413269
0.000000	23.838485	NaN	4.303764	-23.838485	NaN	-4.303764
0.000000	11.132040	NaN	-0.884652	-11.132040	NaN	0.884652
0.000000	23.601661	NaN	3.458064	-23.601661	NaN	-3.458064
0.000000	32.175923	NaN	-1.515651	-32.175923	NaN	1.515651
0.000000	26.025184	NaN	-3.564078	-26.025184	NaN	3.564078
0.000000	11.741057	NaN	-7.550142	-11.741057	NaN	7.550142
0.000000	30.753461	NaN	-2.635667	-30.753461	NaN	2.635667
0.000000	33.333308	NaN	9.195594	-33.333308	NaN	-9.195594
0.000000	30.198202	NaN	2.738863	-30.198202	NaN	-2.738863
0.000000	26.743810	NaN	0.076773	-26.743810	NaN	-0.076773
0.000000	31.985177	NaN	13.323214	-31.985177	NaN	-13.323214
0.000000	17.796468	NaN	2.695225	-17.796468	NaN	-2.695225
0.000000	15.261667	NaN	-2.967000	-15.261667	NaN	2.967000
0.000000	38.281128	NaN	4.231604	-38.281128	NaN	-4.231604
0.000000	7.679353	NaN	-3.935601	-7.679353	NaN	3.935601
0.000000	17.732858	NaN	-1.339480	-17.732858	NaN	1.339480
0.000000	28.183162	NaN	-9.228558	-28.183162	NaN	9.228558
0.000000	25.850344	NaN	11.738754	-25.850344	NaN	-11.738754
0.000000	23.047311	NaN	7.117365	-23.047311	NaN	-7.117365
0.000000	26.656191	NaN	6.271981	-26.656191	NaN	-6.271981
0.000000	17.327967	NaN	-3.249184	-17.327967	NaN	3.249184
0.000000	17.289719	NaN	4.122669	-17.289719	NaN	-4.122669
0.000000	10.822360	NaN	0.427577	-10.822360	NaN	-0.427577
0.000000	22.509550	NaN	3.948806	-22.509550	NaN	-3.948806
0.000000	13.696726	NaN	-0.655116	-13.696726	NaN	0.655116
0.000000	27.472416	NaN	-4.742543	-27.472416	NaN	4.742543
0.000000	25.942058	NaN	4.225094	-25.942058	NaN	-4.225094
0.000000	8.983033	NaN	2.964810	-8.983033	NaN	-2.964810
0.000000	24.986579	NaN	11.730441	-24.986579	NaN	-11.730441
0.000000	8.266694	NaN	1.481466	-8.266694	NaN	-1.481466
0.000000	13.183874	NaN	10.843193	-13.183874	NaN	-10.843193
0.000000	35.154769	NaN	1.232077	-35.154769	NaN	-1.232077
0.000000	23.732501	NaN	4.769398	-23.732501	NaN	-4.769398
0.000000	19.521549	NaN	-10.536014	-19.521549	NaN	10.536014
0.000000	23.596222	NaN	11.324337	-23.596222	NaN	-11.324337
0.000000	31.529674	NaN	5.323471	-31.529674	NaN	-5.323471
0.000000	14.781050	NaN	-5.807200	-14.781050	NaN	5.807200
0.000000	20.050657	NaN	0.305064	-20.050657	NaN	-0.305064
0.000000	20.986188	NaN	-6.999175	-20.986188	NaN	6.999175
0.000000	15.738541	NaN	-11.063026	-15.738541	NaN	11.063026
0.000000	25.668915	NaN	-14.610614	-25.668915	NaN	14.610614
0.000000	30.480799	NaN	0.730960	-30.480799	NaN	-0.730960
0.000000	20.222083	NaN	-5.066139	-20.222083	NaN	5.066139
0.000000	18.195535	NaN	3.728941	-18.195535	NaN	-3.728941
0.000000	23.926154	NaN	3.594665	-23.926154	NaN	-3.594665
0.000000	5.418224	NaN	5.062757	-5.418224	NaN	-5.062757
0.000000	11.539043	NaN	0.201782	-11.539043	NaN	-0.201782
0.000000	12.639476	NaN	-12.745719	-12.639476	NaN	12.745719
0.000000	24.438077	NaN	1.725715	-24.438077	NaN	-1.725715
0.000000	26.114776	NaN	2.431238	-26.114776	NaN	-2.431238
0.000000	25.676542	NaN	8.082712	-25.676542	NaN	-8.082712
0.000000	4.447251	NaN	1.097035	-4.447251	NaN	-1.097035
0.000000	39.400661	NaN	-2.526534	-39.400661	NaN	2.526534
0.000000	20.800701	NaN	-8.804048	-20.800701	NaN	8.804048
0.000000	31.899805	NaN	6.814087	-31.899805	NaN	-6.814087
0.000000	22.164578	NaN	6.228696	-22.164578	NaN	-6.228696
0.000000	23.692783	NaN	-11.740370	-23.692783	NaN	11.740370
0.000000	16.585232	NaN	-2.038586	-16.585232	NaN	2.038586
0.000000	39.808673	NaN	5.401318	-39.808673	NaN	-5.401318
0.000000	9.107968	NaN	3.689485	-9.107968	NaN	-3.689485
0.000000	24.008297	NaN	10.452091	-24.008297	NaN	-10.452091
