# Supplementary material for: Combined Influences of Model Choice, Data Quality, and Data Quantity When Estimating Population Trends
Source: PLoS One. 2015 Jul 15;10(7):e0132255. doi: 10.1371/journal.pone.0132255 (PMC4503393; doi:10.1371/journal.pone.0132255)
Supplement: S1 Dataset — Files are organized by model type and by the input lambda value. (ZIP) [file pone.0132255.s002.zip › Snail/sims_lambda_0_95/simulationOutput_0.95_0_0_0.3_50.xls]

Percent_Decline_True	Median_Percent_Decline_Matrix	Median_Percent_Decline_Matrix_stable	Median_Percent_Decline_Scalar	Difference_True_Matrix	Difference_True_Matrix_Stable	Difference_True_Scalar
40.126306	58.247856	NaN	43.244800	-18.121550	NaN	-3.118494
40.126306	61.311797	NaN	37.620608	-21.185491	NaN	2.505698
40.126306	53.934422	NaN	32.905577	-13.808116	NaN	7.220729
40.126306	57.823537	NaN	37.086317	-17.697231	NaN	3.039989
40.126306	58.938748	NaN	42.000370	-18.812442	NaN	-1.874064
40.126306	58.685649	NaN	41.387295	-18.559343	NaN	-1.260989
40.126306	67.249860	NaN	38.971164	-27.123554	NaN	1.155143
40.126306	45.531021	NaN	37.265260	-5.404715	NaN	2.861046
40.126306	61.448440	NaN	38.834929	-21.322134	NaN	1.291377
40.126306	50.894211	NaN	42.990461	-10.767905	NaN	-2.864155
40.126306	44.529619	NaN	43.635320	-4.403313	NaN	-3.509014
40.126306	58.888032	NaN	44.040598	-18.761726	NaN	-3.914292
40.126306	57.293463	NaN	44.667471	-17.167156	NaN	-4.541165
40.126306	60.391220	NaN	39.825825	-20.264914	NaN	0.300481
40.126306	57.004817	NaN	41.744433	-16.878511	NaN	-1.618127
40.126306	56.743082	NaN	42.849950	-16.616776	NaN	-2.723644
40.126306	54.132356	NaN	42.824134	-14.006050	NaN	-2.697828
40.126306	70.248711	NaN	44.032515	-30.122405	NaN	-3.906209
40.126306	59.582493	NaN	45.504601	-19.456187	NaN	-5.378295
40.126306	54.289458	NaN	42.402349	-14.163152	NaN	-2.276043
40.126306	51.125244	NaN	40.326048	-10.998938	NaN	-0.199742
40.126306	58.701405	NaN	42.338904	-18.575099	NaN	-2.212598
40.126306	52.085046	NaN	40.263301	-11.958740	NaN	-0.136995
40.126306	49.593105	NaN	39.029606	-9.466799	NaN	1.096700
40.126306	55.178197	NaN	38.617785	-15.051891	NaN	1.508521
40.126306	55.301127	NaN	42.063330	-15.174821	NaN	-1.937024
40.126306	54.827442	NaN	40.956362	-14.701136	NaN	-0.830056
40.126306	61.546078	NaN	44.929175	-21.419772	NaN	-4.802869
40.126306	63.643878	NaN	33.749806	-23.517572	NaN	6.376500
40.126306	59.554625	NaN	42.595256	-19.428319	NaN	-2.468950
40.126306	62.433043	NaN	45.060682	-22.306737	NaN	-4.934376
40.126306	56.589090	NaN	39.622892	-16.462784	NaN	0.503414
40.126306	56.263287	NaN	42.327613	-16.136981	NaN	-2.201307
40.126306	56.098220	NaN	43.023440	-15.971914	NaN	-2.897134
40.126306	53.779135	NaN	34.982019	-13.652829	NaN	5.144287
40.126306	60.232114	NaN	34.181474	-20.105808	NaN	5.944832
40.126306	65.125146	NaN	41.248454	-24.998840	NaN	-1.122148
40.126306	56.726409	NaN	36.283949	-16.600103	NaN	3.842357
40.126306	51.881298	NaN	38.741888	-11.754992	NaN	1.384418
40.126306	61.502649	NaN	46.199136	-21.376343	NaN	-6.072830
40.126306	54.698013	NaN	36.943208	-14.571706	NaN	3.183098
40.126306	50.656681	NaN	41.101388	-10.530375	NaN	-0.975081
40.126306	56.043221	NaN	31.516121	-15.916915	NaN	8.610185
40.126306	49.863502	NaN	37.519021	-9.737196	NaN	2.607285
40.126306	60.439631	NaN	35.116541	-20.313325	NaN	5.009765
40.126306	62.394390	NaN	36.449747	-22.268084	NaN	3.676559
40.126306	59.906530	NaN	40.772529	-19.780224	NaN	-0.646223
40.126306	54.696024	NaN	39.435576	-14.569718	NaN	0.690730
40.126306	52.815331	NaN	43.059671	-12.689025	NaN	-2.933365
40.126306	61.167519	NaN	36.869220	-21.041213	NaN	3.257086
40.126306	49.194836	NaN	41.427252	-9.068530	NaN	-1.300946
40.126306	53.252333	NaN	39.698318	-13.126027	NaN	0.427988
40.126306	53.620010	NaN	38.307645	-13.493704	NaN	1.818661
40.126306	57.062279	NaN	43.923572	-16.935973	NaN	-3.797266
40.126306	60.286379	NaN	36.353847	-20.160073	NaN	3.772459
40.126306	63.824567	NaN	39.811950	-23.698261	NaN	0.314356
40.126306	54.487181	NaN	48.837566	-14.360875	NaN	-8.711260
40.126306	60.078555	NaN	39.014281	-19.952249	NaN	1.112026
40.126306	55.554390	NaN	41.360281	-15.428084	NaN	-1.233975
40.126306	60.209026	NaN	44.001590	-20.082720	NaN	-3.875284
40.126306	58.729533	NaN	32.431968	-18.603227	NaN	7.694338
40.126306	64.108911	NaN	38.542582	-23.982605	NaN	1.583724
40.126306	54.178744	NaN	40.444009	-14.052438	NaN	-0.317702
40.126306	57.642908	NaN	41.400127	-17.516602	NaN	-1.273821
40.126306	57.122947	NaN	45.156364	-16.996641	NaN	-5.030058
40.126306	54.491654	NaN	39.516710	-14.365348	NaN	0.609596
40.126306	61.347660	NaN	41.678080	-21.221354	NaN	-1.551774
40.126306	55.048359	NaN	43.735484	-14.922053	NaN	-3.609178
40.126306	57.387068	NaN	39.240192	-17.260762	NaN	0.886114
40.126306	52.981125	NaN	39.919071	-12.854818	NaN	0.207235
40.126306	51.774896	NaN	37.757490	-11.648590	NaN	2.368816
40.126306	55.554049	NaN	35.848433	-15.427743	NaN	4.277873
40.126306	60.746775	NaN	42.014892	-20.620469	NaN	-1.888586
40.126306	55.738490	NaN	39.393035	-15.612184	NaN	0.733271
40.126306	58.112304	NaN	45.473177	-17.985998	NaN	-5.346871
40.126306	55.088643	NaN	36.858547	-14.962337	NaN	3.267759
40.126306	58.862109	NaN	34.989772	-18.735803	NaN	5.136534
40.126306	54.897264	NaN	41.635105	-14.770958	NaN	-1.508799
40.126306	47.674821	NaN	40.639059	-7.548514	NaN	-0.512753
40.126306	57.205344	NaN	43.414776	-17.079038	NaN	-3.288470
40.126306	60.789933	NaN	41.563344	-20.663627	NaN	-1.437038
40.126306	54.554645	NaN	41.835025	-14.428339	NaN	-1.708719
40.126306	57.086127	NaN	40.713904	-16.959821	NaN	-0.587598
40.126306	55.716558	NaN	35.662857	-15.590252	NaN	4.463449
40.126306	58.374554	NaN	34.257856	-18.248247	NaN	5.868450
40.126306	49.663980	NaN	47.441996	-9.537674	NaN	-7.315690
40.126306	48.231961	NaN	36.997863	-8.105655	NaN	3.128443
40.126306	51.529909	NaN	39.941702	-11.403603	NaN	0.184604
40.126306	53.949703	NaN	40.437784	-13.823397	NaN	-0.311478
40.126306	45.872983	NaN	40.052854	-5.746677	NaN	0.073452
40.126306	48.338483	NaN	35.462024	-8.212177	NaN	4.664282
40.126306	52.652777	NaN	39.530423	-12.526471	NaN	0.595883
40.126306	58.082792	NaN	38.967647	-17.956486	NaN	1.158659
40.126306	60.964465	NaN	46.006866	-20.838159	NaN	-5.880560
40.126306	58.997204	NaN	41.314089	-18.870898	NaN	-1.187783
40.126306	45.850186	NaN	34.947088	-5.723880	NaN	5.179218
40.126306	50.406875	NaN	43.207207	-10.280569	NaN	-3.080901
40.126306	55.937529	NaN	45.503835	-15.811223	NaN	-5.377529
40.126306	44.808754	NaN	32.674788	-4.682448	NaN	7.451518
40.126306	48.637534	NaN	41.568636	-8.511227	NaN	-1.442330
40.126306	61.378470	NaN	40.422822	-21.252164	NaN	-0.296515
40.126306	46.504344	NaN	41.257025	-6.378038	NaN	-1.130719
40.126306	59.615488	NaN	45.605775	-19.489182	NaN	-5.479469
40.126306	65.262211	NaN	39.348585	-25.135905	NaN	0.777721
40.126306	55.983553	NaN	44.615924	-15.857247	NaN	-4.489618
40.126306	55.340820	NaN	42.305419	-15.214514	NaN	-2.179113
40.126306	53.176821	NaN	41.433785	-13.050515	NaN	-1.307479
40.126306	53.104967	NaN	50.996138	-12.978661	NaN	-10.869832
40.126306	63.201981	NaN	34.339686	-23.075674	NaN	5.786621
40.126306	51.915693	NaN	37.676633	-11.789387	NaN	2.449673
40.126306	40.925482	NaN	40.695210	-0.799176	NaN	-0.568904
40.126306	53.934218	NaN	43.027138	-13.807912	NaN	-2.900832
40.126306	57.693761	NaN	37.016144	-17.567455	NaN	3.110162
40.126306	64.538233	NaN	37.602496	-24.411927	NaN	2.523810
40.126306	64.322205	NaN	46.276253	-24.195899	NaN	-6.149947
40.126306	65.533395	NaN	39.180207	-25.407089	NaN	0.946099
40.126306	46.955785	NaN	39.910407	-6.829479	NaN	0.215899
40.126306	45.054044	NaN	44.572031	-4.927738	NaN	-4.445725
40.126306	51.034471	NaN	43.146626	-10.908165	NaN	-3.020320
40.126306	48.285524	NaN	40.202362	-8.159218	NaN	-0.076056
40.126306	48.634418	NaN	39.392838	-8.508112	NaN	0.733468
40.126306	57.897790	NaN	39.721824	-17.771484	NaN	0.404482
40.126306	57.206044	NaN	40.993165	-17.079737	NaN	-0.866859
40.126306	60.844771	NaN	42.478852	-20.718465	NaN	-2.352546
40.126306	62.143515	NaN	41.929500	-22.017208	NaN	-1.803194
40.126306	56.568337	NaN	36.879681	-16.442031	NaN	3.246625
40.126306	57.188882	NaN	39.864613	-17.062576	NaN	0.261693
40.126306	58.212714	NaN	32.121112	-18.086408	NaN	8.005195
40.126306	63.331496	NaN	40.026631	-23.205190	NaN	0.099675
40.126306	54.780380	NaN	42.096670	-14.654074	NaN	-1.970364
40.126306	61.603747	NaN	35.418428	-21.477441	NaN	4.707878
40.126306	41.367919	NaN	45.749197	-1.241613	NaN	-5.622891
40.126306	50.517968	NaN	35.287625	-10.391662	NaN	4.838681
40.126306	59.768704	NaN	40.971851	-19.642397	NaN	-0.845545
40.126306	56.947927	NaN	41.897628	-16.821621	NaN	-1.771322
40.126306	44.598874	NaN	36.797198	-4.472567	NaN	3.329108
40.126306	58.140623	NaN	40.471570	-18.014317	NaN	-0.345264
40.126306	51.541561	NaN	37.646837	-11.415255	NaN	2.479469
40.126306	52.858127	NaN	37.458429	-12.731821	NaN	2.667877
40.126306	55.858391	NaN	38.135582	-15.732085	NaN	1.990724
40.126306	59.179275	NaN	38.918469	-19.052969	NaN	1.207837
40.126306	49.812825	NaN	39.030310	-9.686519	NaN	1.095996
40.126306	63.972747	NaN	36.960599	-23.846441	NaN	3.165707
40.126306	54.542674	NaN	39.482908	-14.416368	NaN	0.643398
40.126306	45.716636	NaN	35.887364	-5.590330	NaN	4.238942
40.126306	53.378425	NaN	36.784286	-13.252119	NaN	3.342020
40.126306	55.667774	NaN	39.290127	-15.541468	NaN	0.836179
40.126306	52.228132	NaN	44.557842	-12.101826	NaN	-4.431536
40.126306	47.855036	NaN	35.671356	-7.728730	NaN	4.454951
40.126306	58.383476	NaN	32.534602	-18.257170	NaN	7.591704
40.126306	50.645026	NaN	37.938523	-10.518720	NaN	2.187784
40.126306	55.388855	NaN	38.734083	-15.262549	NaN	1.392224
40.126306	58.286635	NaN	38.406329	-18.160329	NaN	1.719977
40.126306	57.612252	NaN	39.956794	-17.485946	NaN	0.169513
40.126306	50.727390	NaN	40.965815	-10.601084	NaN	-0.839509
40.126306	59.084712	NaN	38.740787	-18.958406	NaN	1.385519
40.126306	56.600358	NaN	42.307573	-16.474052	NaN	-2.181267
40.126306	58.940431	NaN	40.937186	-18.814125	NaN	-0.810880
40.126306	62.403533	NaN	44.454814	-22.277227	NaN	-4.328508
40.126306	51.817134	NaN	38.822646	-11.690828	NaN	1.303660
40.126306	57.034087	NaN	41.160008	-16.907781	NaN	-1.033702
40.126306	57.742248	NaN	41.257020	-17.615942	NaN	-1.130714
40.126306	43.706034	NaN	43.583870	-3.579728	NaN	-3.457564
40.126306	51.175016	NaN	36.881795	-11.048710	NaN	3.244511
40.126306	56.105565	NaN	39.122373	-15.979259	NaN	1.003933
40.126306	55.839895	NaN	36.208866	-15.713589	NaN	3.917440
40.126306	51.594730	NaN	41.431443	-11.468424	NaN	-1.305137
40.126306	56.339571	NaN	40.801433	-16.213265	NaN	-0.675127
40.126306	61.056689	NaN	37.060363	-20.930383	NaN	3.065943
40.126306	57.884381	NaN	40.052079	-17.758075	NaN	0.074227
40.126306	60.940625	NaN	43.344618	-20.814319	NaN	-3.218312
40.126306	58.495879	NaN	38.729749	-18.369573	NaN	1.396557
40.126306	52.602322	NaN	34.690699	-12.476016	NaN	5.435607
40.126306	42.925566	NaN	40.312204	-2.799260	NaN	-0.185898
40.126306	59.600842	NaN	40.921177	-19.474536	NaN	-0.794871
40.126306	56.685801	NaN	43.841165	-16.559495	NaN	-3.714859
40.126306	49.899360	NaN	40.612863	-9.773054	NaN	-0.486557
40.126306	56.105312	NaN	43.149888	-15.979006	NaN	-3.023582
40.126306	56.360680	NaN	37.067750	-16.234374	NaN	3.058556
40.126306	51.057800	NaN	44.355275	-10.931494	NaN	-4.228969
40.126306	63.419695	NaN	43.358169	-23.293389	NaN	-3.231863
40.126306	54.489465	NaN	43.318173	-14.363159	NaN	-3.191866
40.126306	57.916968	NaN	30.096847	-17.790662	NaN	10.029459
40.126306	51.538325	NaN	41.144510	-11.412019	NaN	-1.018204
40.126306	47.906113	NaN	41.390492	-7.779807	NaN	-1.264186
40.126306	54.514969	NaN	42.695546	-14.388663	NaN	-2.569240
40.126306	52.065663	NaN	39.543048	-11.939357	NaN	0.583258
40.126306	51.788734	NaN	37.307953	-11.662428	NaN	2.818353
40.126306	58.976432	NaN	38.134714	-18.850126	NaN	1.991592
40.126306	53.555700	NaN	43.795158	-13.429394	NaN	-3.668852
40.126306	55.127701	NaN	40.379349	-15.001395	NaN	-0.253043
40.126306	54.135610	NaN	42.105378	-14.009304	NaN	-1.979072
40.126306	59.654641	NaN	38.822293	-19.528335	NaN	1.304013
40.126306	57.729516	NaN	45.254662	-17.603210	NaN	-5.128356
40.126306	57.763666	NaN	40.899342	-17.637360	NaN	-0.773036
40.126306	54.566943	NaN	41.245042	-14.440637	NaN	-1.118736
40.126306	48.974854	NaN	40.860211	-8.848547	NaN	-0.733905
40.126306	60.555379	NaN	43.307000	-20.429073	NaN	-3.180694
40.126306	57.558724	NaN	39.108598	-17.432418	NaN	1.017708
40.126306	54.188323	NaN	41.894565	-14.062017	NaN	-1.768259
40.126306	54.867625	NaN	43.118905	-14.741319	NaN	-2.992599
40.126306	56.829367	NaN	39.813771	-16.703061	NaN	0.312535
40.126306	57.318913	NaN	37.138852	-17.192606	NaN	2.987454
40.126306	67.753366	NaN	43.599354	-27.627060	NaN	-3.473048
40.126306	51.305615	NaN	35.517731	-11.179309	NaN	4.608575
40.126306	55.448304	NaN	40.604248	-15.321998	NaN	-0.477942
40.126306	56.584742	NaN	35.046875	-16.458436	NaN	5.079431
40.126306	61.917868	NaN	41.233459	-21.791562	NaN	-1.107153
40.126306	53.720368	NaN	40.542633	-13.594062	NaN	-0.416327
40.126306	54.024317	NaN	41.778094	-13.898011	NaN	-1.651788
40.126306	49.259525	NaN	34.773594	-9.133219	NaN	5.352712
40.126306	54.273587	NaN	42.831961	-14.147281	NaN	-2.705655
40.126306	52.695174	NaN	42.647276	-12.568867	NaN	-2.520970
40.126306	52.485194	NaN	45.199734	-12.358887	NaN	-5.073428
40.126306	63.060508	NaN	42.755474	-22.934202	NaN	-2.629168
40.126306	59.299918	NaN	43.900458	-19.173611	NaN	-3.774152
40.126306	63.825613	NaN	44.122425	-23.699307	NaN	-3.996119
40.126306	54.933518	NaN	40.342473	-14.807212	NaN	-0.216167
40.126306	51.682123	NaN	35.226584	-11.555817	NaN	4.899722
40.126306	55.242464	NaN	41.798342	-15.116158	NaN	-1.672036
40.126306	66.284039	NaN	43.371792	-26.157733	NaN	-3.245486
40.126306	49.801899	NaN	45.032366	-9.675593	NaN	-4.906060
40.126306	50.956097	NaN	33.199427	-10.829791	NaN	6.926879
40.126306	62.936454	NaN	44.302407	-22.810148	NaN	-4.176101
40.126306	67.685214	NaN	34.147746	-27.558908	NaN	5.978561
40.126306	52.536686	NaN	40.177894	-12.410380	NaN	-0.051588
40.126306	50.452418	NaN	35.698739	-10.326112	NaN	4.427568
40.126306	59.321702	NaN	42.457915	-19.195396	NaN	-2.331609
40.126306	47.692767	NaN	35.169716	-7.566461	NaN	4.956590
40.126306	60.361591	NaN	35.919358	-20.235285	NaN	4.206948
40.126306	55.230768	NaN	37.335023	-15.104462	NaN	2.791283
40.126306	50.828355	NaN	41.010768	-10.702049	NaN	-0.884462
40.126306	57.257446	NaN	44.732742	-17.131140	NaN	-4.606436
40.126306	53.703921	NaN	39.405027	-13.577614	NaN	0.721279
40.126306	58.138365	NaN	44.141250	-18.012059	NaN	-4.014944
40.126306	58.562396	NaN	39.896558	-18.436090	NaN	0.229749
40.126306	57.809556	NaN	39.137762	-17.683250	NaN	0.988544
40.126306	46.786360	NaN	37.682195	-6.660054	NaN	2.444111
40.126306	52.894419	NaN	38.288467	-12.768113	NaN	1.837839
40.126306	55.617818	NaN	43.538599	-15.491511	NaN	-3.412293
40.126306	49.212315	NaN	38.377268	-9.086009	NaN	1.749038
40.126306	48.068669	NaN	43.247905	-7.942363	NaN	-3.121599
40.126306	56.250432	NaN	43.819173	-16.124126	NaN	-3.692866
40.126306	58.065340	NaN	35.928059	-17.939034	NaN	4.198247
40.126306	57.261708	NaN	37.210921	-17.135402	NaN	2.915385
40.126306	54.230253	NaN	37.735531	-14.103947	NaN	2.390775
40.126306	56.194071	NaN	41.595606	-16.067765	NaN	-1.469300
40.126306	51.641974	NaN	48.292064	-11.515668	NaN	-8.165758
40.126306	58.496923	NaN	40.522792	-18.370617	NaN	-0.396486
40.126306	60.800781	NaN	34.448144	-20.674475	NaN	5.678162
40.126306	51.313671	NaN	37.283671	-11.187365	NaN	2.842635
40.126306	44.139719	NaN	40.075310	-4.013413	NaN	0.050996
40.126306	48.053061	NaN	41.544975	-7.926755	NaN	-1.418669
40.126306	60.192498	NaN	40.396054	-20.066192	NaN	-0.269748
40.126306	57.985860	NaN	41.534108	-17.859554	NaN	-1.407802
40.126306	58.211486	NaN	37.709389	-18.085180	NaN	2.416917
40.126306	51.383868	NaN	40.717156	-11.257562	NaN	-0.590850
40.126306	54.142404	NaN	37.579190	-14.016098	NaN	2.547116
40.126306	52.817031	NaN	32.921356	-12.690725	NaN	7.204950
40.126306	63.371710	NaN	37.450057	-23.245404	NaN	2.676249
40.126306	62.197951	NaN	41.632453	-22.071645	NaN	-1.506147
40.126306	62.540802	NaN	38.185053	-22.414496	NaN	1.941253
40.126306	46.460961	NaN	34.500106	-6.334655	NaN	5.626200
40.126306	56.997212	NaN	41.438472	-16.870906	NaN	-1.312166
40.126306	44.280922	NaN	40.562786	-4.154616	NaN	-0.436480
40.126306	64.436521	NaN	36.211581	-24.310215	NaN	3.914725
40.126306	54.513546	NaN	41.739498	-14.387240	NaN	-1.613192
40.126306	59.510035	NaN	40.938494	-19.383729	NaN	-0.812188
40.126306	54.591476	NaN	42.446477	-14.465169	NaN	-2.320171
40.126306	53.774523	NaN	40.242884	-13.648217	NaN	-0.116578
40.126306	54.807139	NaN	38.511435	-14.680832	NaN	1.614871
40.126306	56.384909	NaN	44.774853	-16.258603	NaN	-4.648547
40.126306	60.455403	NaN	44.197103	-20.329097	NaN	-4.070797
40.126306	64.409176	NaN	48.409959	-24.282870	NaN	-8.283653
40.126306	55.844506	NaN	42.258199	-15.718200	NaN	-2.131892
40.126306	54.833629	NaN	42.023259	-14.707323	NaN	-1.896953
40.126306	53.711450	NaN	32.881925	-13.585144	NaN	7.244381
40.126306	57.492179	NaN	39.740723	-17.365873	NaN	0.385583
40.126306	57.656965	NaN	44.878499	-17.530659	NaN	-4.752193
40.126306	52.420721	NaN	31.902745	-12.294415	NaN	8.223561
40.126306	67.481592	NaN	37.361420	-27.355286	NaN	2.764886
40.126306	56.690987	NaN	46.320693	-16.564681	NaN	-6.194387
40.126306	53.811402	NaN	36.869379	-13.685096	NaN	3.256927
40.126306	65.828364	NaN	37.537795	-25.702058	NaN	2.588511
40.126306	59.347385	NaN	41.082904	-19.221079	NaN	-0.956598
40.126306	64.622690	NaN	38.667118	-24.496384	NaN	1.459188
40.126306	61.898140	NaN	45.187800	-21.771834	NaN	-5.061494
40.126306	51.109920	NaN	36.511857	-10.983614	NaN	3.614449
40.126306	52.529504	NaN	40.676830	-12.403197	NaN	-0.550524
40.126306	54.791635	NaN	41.479924	-14.665328	NaN	-1.353618
40.126306	49.781547	NaN	42.704354	-9.655241	NaN	-2.578048
40.126306	55.502681	NaN	35.988582	-15.376375	NaN	4.137724
40.126306	51.808632	NaN	45.053407	-11.682326	NaN	-4.927101
40.126306	60.138524	NaN	36.961141	-20.012218	NaN	3.165165
40.126306	64.047194	NaN	34.900574	-23.920888	NaN	5.225732
40.126306	54.986334	NaN	37.858541	-14.860028	NaN	2.267765
40.126306	56.086195	NaN	34.985940	-15.959889	NaN	5.140366
40.126306	61.715536	NaN	40.583730	-21.589230	NaN	-0.457424
40.126306	45.533559	NaN	36.556265	-5.407253	NaN	3.570041
40.126306	54.066235	NaN	37.408534	-13.939929	NaN	2.717773
40.126306	48.130112	NaN	40.965292	-8.003806	NaN	-0.838986
40.126306	53.215335	NaN	40.771936	-13.089029	NaN	-0.645630
40.126306	62.791311	NaN	37.626199	-22.665005	NaN	2.500107
40.126306	57.691526	NaN	36.648245	-17.565220	NaN	3.478061
40.126306	55.031408	NaN	44.658652	-14.905102	NaN	-4.532346
40.126306	64.908245	NaN	40.136548	-24.781939	NaN	-0.010242
40.126306	63.435747	NaN	43.256932	-23.309441	NaN	-3.130626
40.126306	59.020983	NaN	37.393886	-18.894676	NaN	2.732420
40.126306	51.676881	NaN	44.472792	-11.550575	NaN	-4.346486
40.126306	56.625731	NaN	35.398711	-16.499425	NaN	4.727595
40.126306	52.401582	NaN	39.520619	-12.275276	NaN	0.605687
40.126306	58.801770	NaN	40.626881	-18.675464	NaN	-0.500575
40.126306	61.888403	NaN	40.651210	-21.762097	NaN	-0.524903
40.126306	52.346171	NaN	41.425332	-12.219865	NaN	-1.299026
40.126306	57.593876	NaN	40.673280	-17.467570	NaN	-0.546974
40.126306	54.279955	NaN	40.783119	-14.153648	NaN	-0.656813
40.126306	54.422558	NaN	42.223109	-14.296252	NaN	-2.096803
40.126306	54.871683	NaN	40.775630	-14.745376	NaN	-0.649324
40.126306	47.771931	NaN	38.910527	-7.645624	NaN	1.215779
40.126306	57.641975	NaN	32.540646	-17.515669	NaN	7.585660
40.126306	59.754673	NaN	40.167931	-19.628367	NaN	-0.041625
40.126306	58.042001	NaN	42.958611	-17.915695	NaN	-2.832305
40.126306	54.664554	NaN	40.153132	-14.538248	NaN	-0.026825
40.126306	54.384785	NaN	35.829379	-14.258479	NaN	4.296927
40.126306	49.120933	NaN	36.525942	-8.994627	NaN	3.600364
40.126306	63.531485	NaN	42.158612	-23.405179	NaN	-2.032306
40.126306	58.822691	NaN	36.561650	-18.696385	NaN	3.564656
40.126306	59.163085	NaN	42.685443	-19.036779	NaN	-2.559136
40.126306	56.668407	NaN	41.905214	-16.542101	NaN	-1.778907
40.126306	50.310636	NaN	37.387182	-10.184329	NaN	2.739124
40.126306	58.384380	NaN	39.895735	-18.258074	NaN	0.230571
40.126306	53.789264	NaN	42.065864	-13.662958	NaN	-1.939558
40.126306	62.581021	NaN	42.943801	-22.454715	NaN	-2.817495
40.126306	59.151189	NaN	36.548900	-19.024883	NaN	3.577406
40.126306	59.490099	NaN	42.842148	-19.363793	NaN	-2.715842
40.126306	61.793046	NaN	40.843403	-21.666740	NaN	-0.717097
40.126306	51.840946	NaN	40.043940	-11.714640	NaN	0.082366
40.126306	59.392863	NaN	33.231174	-19.266557	NaN	6.895132
40.126306	57.484483	NaN	41.379913	-17.358177	NaN	-1.253607
40.126306	60.341713	NaN	43.152069	-20.215407	NaN	-3.025763
40.126306	58.242218	NaN	38.745863	-18.115912	NaN	1.380443
40.126306	58.463723	NaN	41.835627	-18.337417	NaN	-1.709321
40.126306	59.020623	NaN	43.608576	-18.894317	NaN	-3.482270
40.126306	48.698261	NaN	37.770301	-8.571955	NaN	2.356005
40.126306	63.383440	NaN	41.722560	-23.257134	NaN	-1.596254
40.126306	61.207663	NaN	37.759748	-21.081357	NaN	2.366558
40.126306	55.046018	NaN	36.423148	-14.919712	NaN	3.703158
40.126306	49.923782	NaN	36.274027	-9.797476	NaN	3.852279
40.126306	61.399899	NaN	41.462639	-21.273593	NaN	-1.336333
40.126306	55.569970	NaN	40.508914	-15.443663	NaN	-0.382608
40.126306	54.089533	NaN	38.792805	-13.963227	NaN	1.333501
40.126306	53.784150	NaN	42.117610	-13.657844	NaN	-1.991304
40.126306	54.427998	NaN	39.612232	-14.301692	NaN	0.514075
40.126306	52.499703	NaN	38.043522	-12.373397	NaN	2.082784
40.126306	60.047561	NaN	40.366755	-19.921255	NaN	-0.240449
40.126306	53.809238	NaN	41.829257	-13.682931	NaN	-1.702951
40.126306	51.571660	NaN	42.012540	-11.445354	NaN	-1.886234
40.126306	56.246538	NaN	41.833204	-16.120232	NaN	-1.706898
40.126306	54.635637	NaN	38.993696	-14.509331	NaN	1.132610
40.126306	58.634398	NaN	39.030297	-18.508092	NaN	1.096010
40.126306	54.791518	NaN	44.752210	-14.665212	NaN	-4.625904
40.126306	55.460180	NaN	50.357976	-15.333874	NaN	-10.231670
40.126306	58.562589	NaN	43.393057	-18.436283	NaN	-3.266751
40.126306	50.687925	NaN	35.208440	-10.561619	NaN	4.917866
40.126306	52.541639	NaN	38.119484	-12.415333	NaN	2.006822
40.126306	57.747423	NaN	43.682707	-17.621117	NaN	-3.556401
40.126306	56.017135	NaN	37.436779	-15.890828	NaN	2.689527
40.126306	51.292094	NaN	41.265645	-11.165788	NaN	-1.139339
40.126306	59.749346	NaN	38.710604	-19.623040	NaN	1.415702
40.126306	53.614985	NaN	36.590618	-13.488679	NaN	3.535688
40.126306	51.555786	NaN	45.321324	-11.429480	NaN	-5.195018
40.126306	65.831608	NaN	38.358166	-25.705302	NaN	1.768140
40.126306	57.663336	NaN	43.230546	-17.537030	NaN	-3.104240
40.126306	59.635581	NaN	41.198875	-19.509275	NaN	-1.072568
40.126306	59.303414	NaN	39.205270	-19.177108	NaN	0.921036
40.126306	45.375709	NaN	41.685168	-5.249403	NaN	-1.558862
40.126306	57.257068	NaN	37.666157	-17.130761	NaN	2.460149
40.126306	58.525687	NaN	43.177315	-18.399381	NaN	-3.051009
40.126306	50.920539	NaN	37.362835	-10.794233	NaN	2.763471
40.126306	60.188925	NaN	37.065998	-20.062619	NaN	3.060308
40.126306	61.078880	NaN	39.245584	-20.952574	NaN	0.880722
40.126306	59.135033	NaN	38.549144	-19.008727	NaN	1.577162
40.126306	63.127792	NaN	43.009506	-23.001486	NaN	-2.883200
40.126306	51.893357	NaN	43.808067	-11.767050	NaN	-3.681761
40.126306	44.147953	NaN	35.445593	-4.021647	NaN	4.680713
40.126306	43.062780	NaN	38.413350	-2.936474	NaN	1.712956
40.126306	63.377315	NaN	43.008597	-23.251009	NaN	-2.882291
40.126306	55.922604	NaN	34.433858	-15.796298	NaN	5.692448
40.126306	57.221758	NaN	39.053197	-17.095451	NaN	1.073109
40.126306	59.217006	NaN	46.046670	-19.090700	NaN	-5.920364
40.126306	47.935713	NaN	40.256707	-7.809407	NaN	-0.130401
40.126306	58.309264	NaN	41.467429	-18.182958	NaN	-1.341122
40.126306	63.590133	NaN	38.981881	-23.463827	NaN	1.144425
40.126306	52.893489	NaN	33.757723	-12.767183	NaN	6.368583
40.126306	50.532104	NaN	38.643392	-10.405798	NaN	1.482914
40.126306	57.698290	NaN	37.116119	-17.571984	NaN	3.010187
40.126306	55.480854	NaN	43.086014	-15.354547	NaN	-2.959708
40.126306	56.385748	NaN	41.402477	-16.259442	NaN	-1.276171
40.126306	58.938928	NaN	39.965063	-18.812622	NaN	0.161244
40.126306	55.836234	NaN	41.779635	-15.709928	NaN	-1.653329
40.126306	60.939201	NaN	33.641834	-20.812895	NaN	6.484472
40.126306	50.040145	NaN	43.181218	-9.913839	NaN	-3.054912
40.126306	64.849969	NaN	47.195953	-24.723663	NaN	-7.069647
40.126306	58.258905	NaN	42.957145	-18.132599	NaN	-2.830839
40.126306	56.745705	NaN	36.633704	-16.619399	NaN	3.492602
40.126306	65.940812	NaN	39.143840	-25.814505	NaN	0.982467
40.126306	56.783292	NaN	32.227756	-16.656986	NaN	7.898550
40.126306	53.624279	NaN	41.906858	-13.497973	NaN	-1.780552
40.126306	62.016978	NaN	45.161049	-21.890672	NaN	-5.034743
40.126306	64.544621	NaN	33.614575	-24.418315	NaN	6.511731
40.126306	57.864171	NaN	39.829978	-17.737865	NaN	0.296328
40.126306	59.605009	NaN	37.694647	-19.478703	NaN	2.431659
40.126306	60.943333	NaN	39.599707	-20.817027	NaN	0.526600
40.126306	64.628806	NaN	38.809284	-24.502500	NaN	1.317022
40.126306	50.574900	NaN	33.716226	-10.448594	NaN	6.410080
40.126306	58.740657	NaN	36.294247	-18.614351	NaN	3.832059
40.126306	64.210457	NaN	31.730035	-24.084151	NaN	8.396271
40.126306	61.103548	NaN	42.798103	-20.977242	NaN	-2.671796
40.126306	63.946376	NaN	45.052264	-23.820070	NaN	-4.925958
40.126306	47.131851	NaN	36.589197	-7.005545	NaN	3.537109
40.126306	67.949189	NaN	38.330610	-27.822883	NaN	1.795696
40.126306	47.947861	NaN	38.296953	-7.821555	NaN	1.829353
40.126306	64.224184	NaN	34.927446	-24.097878	NaN	5.198860
40.126306	56.372506	NaN	46.141588	-16.246200	NaN	-6.015282
40.126306	60.254482	NaN	41.963666	-20.128176	NaN	-1.837360
40.126306	48.678557	NaN	42.452954	-8.552250	NaN	-2.326648
40.126306	59.809762	NaN	41.611345	-19.683456	NaN	-1.485039
40.126306	59.873497	NaN	33.308428	-19.747191	NaN	6.817878
40.126306	51.632739	NaN	47.297950	-11.506432	NaN	-7.171644
40.126306	55.797716	NaN	41.137345	-15.671410	NaN	-1.011039
40.126306	55.512519	NaN	34.547224	-15.386212	NaN	5.579082
40.126306	52.592089	NaN	40.116116	-12.465783	NaN	0.010190
40.126306	56.156159	NaN	39.211931	-16.029853	NaN	0.914376
40.126306	64.462754	NaN	36.663452	-24.336448	NaN	3.462855
40.126306	61.268812	NaN	42.267114	-21.142506	NaN	-2.140808
40.126306	57.888630	NaN	45.757529	-17.762324	NaN	-5.631223
40.126306	61.807382	NaN	34.217455	-21.681076	NaN	5.908851
40.126306	45.288132	NaN	36.653475	-5.161826	NaN	3.472831
40.126306	59.001034	NaN	39.141080	-18.874728	NaN	0.985226
40.126306	54.873640	NaN	47.132825	-14.747334	NaN	-7.006519
40.126306	61.132060	NaN	40.847302	-21.005754	NaN	-0.720996
40.126306	57.634668	NaN	42.003264	-17.508362	NaN	-1.876958
40.126306	48.113482	NaN	37.570287	-7.987176	NaN	2.556019
40.126306	51.921509	NaN	38.736420	-11.795203	NaN	1.389886
40.126306	57.408303	NaN	40.605660	-17.281997	NaN	-0.479354
40.126306	61.197408	NaN	42.175331	-21.071102	NaN	-2.049025
40.126306	59.752461	NaN	47.854654	-19.626155	NaN	-7.728348
40.126306	54.245204	NaN	42.391554	-14.118898	NaN	-2.265248
40.126306	40.271154	NaN	46.846680	-0.144848	NaN	-6.720374
40.126306	54.135961	NaN	38.781970	-14.009655	NaN	1.344336
40.126306	60.867818	NaN	47.891090	-20.741512	NaN	-7.764784
40.126306	52.822003	NaN	38.266270	-12.695697	NaN	1.860036
40.126306	60.401742	NaN	38.739333	-20.275436	NaN	1.386973
40.126306	56.158880	NaN	42.006306	-16.032573	NaN	-1.880000
40.126306	57.992349	NaN	42.368800	-17.866043	NaN	-2.242494
40.126306	62.022812	NaN	40.458273	-21.896506	NaN	-0.331967
40.126306	49.021695	NaN	39.962337	-8.895389	NaN	0.163969
40.126306	51.472602	NaN	41.571211	-11.346296	NaN	-1.444905
40.126306	63.007348	NaN	46.952137	-22.881042	NaN	-6.825831
40.126306	58.982985	NaN	44.581290	-18.856679	NaN	-4.454984
40.126306	65.131481	NaN	40.183662	-25.005175	NaN	-0.057356
40.126306	67.928397	NaN	33.530387	-27.802091	NaN	6.595919
40.126306	47.401476	NaN	43.006136	-7.275170	NaN	-2.879830
40.126306	57.923533	NaN	39.435528	-17.797227	NaN	0.690778
40.126306	56.606979	NaN	39.250198	-16.480673	NaN	0.876108
40.126306	53.322261	NaN	39.292332	-13.195955	NaN	0.833974
40.126306	51.239801	NaN	35.491051	-11.113495	NaN	4.635255
40.126306	46.944863	NaN	39.020252	-6.818557	NaN	1.106054
40.126306	62.371302	NaN	34.907450	-22.244995	NaN	5.218856
40.126306	59.523936	NaN	42.077040	-19.397630	NaN	-1.950734
40.126306	53.649588	NaN	35.441474	-13.523281	NaN	4.684832
40.126306	48.019503	NaN	41.585843	-7.893197	NaN	-1.459537
40.126306	61.866222	NaN	37.387363	-21.739916	NaN	2.738943
40.126306	55.949190	NaN	41.417021	-15.822884	NaN	-1.290715
40.126306	56.034636	NaN	38.737841	-15.908330	NaN	1.388465
40.126306	47.147014	NaN	38.249985	-7.020708	NaN	1.876321
40.126306	55.221634	NaN	41.684643	-15.095328	NaN	-1.558337
40.126306	60.251254	NaN	39.463571	-20.124948	NaN	0.662736
40.126306	68.859154	NaN	42.344284	-28.732848	NaN	-2.217978
40.126306	57.536916	NaN	43.203987	-17.410610	NaN	-3.077681
40.126306	48.204333	NaN	38.511150	-8.078027	NaN	1.615156
40.126306	52.076613	NaN	44.449345	-11.950307	NaN	-4.323039
40.126306	57.570713	NaN	32.741755	-17.444407	NaN	7.384551
40.126306	49.783965	NaN	36.251765	-9.657659	NaN	3.874541
40.126306	61.386208	NaN	44.243248	-21.259902	NaN	-4.116942
40.126306	52.357307	NaN	41.861887	-12.231001	NaN	-1.735581
40.126306	57.170031	NaN	39.483335	-17.043725	NaN	0.642971
40.126306	54.303482	NaN	42.232405	-14.177176	NaN	-2.106099
40.126306	54.877088	NaN	45.914273	-14.750782	NaN	-5.787967
40.126306	51.450639	NaN	37.054607	-11.324332	NaN	3.071699
40.126306	60.898320	NaN	38.272097	-20.772014	NaN	1.854209
40.126306	53.936251	NaN	44.088709	-13.809945	NaN	-3.962403
40.126306	47.153105	NaN	43.296217	-7.026799	NaN	-3.169911
40.126306	48.218764	NaN	41.834176	-8.092458	NaN	-1.707870
40.126306	56.232954	NaN	32.380150	-16.106648	NaN	7.746156
40.126306	53.001730	NaN	40.314127	-12.875424	NaN	-0.187821
40.126306	57.213649	NaN	37.771502	-17.087343	NaN	2.354804
40.126306	50.314683	NaN	44.013375	-10.188376	NaN	-3.887069
40.126306	46.967965	NaN	36.639727	-6.841659	NaN	3.486579
40.126306	64.266700	NaN	39.012478	-24.140394	NaN	1.113828
40.126306	63.835696	NaN	36.208215	-23.709390	NaN	3.918091
40.126306	64.678847	NaN	39.963151	-24.552541	NaN	0.163155
40.126306	50.381204	NaN	42.216893	-10.254898	NaN	-2.090587
40.126306	52.942043	NaN	41.692332	-12.815737	NaN	-1.566026
40.126306	57.956776	NaN	46.688903	-17.830469	NaN	-6.562597
40.126306	58.745249	NaN	38.877042	-18.618943	NaN	1.249265
40.126306	56.890120	NaN	43.579758	-16.763814	NaN	-3.453452
40.126306	57.787578	NaN	41.179467	-17.661272	NaN	-1.053161
40.126306	67.643403	NaN	41.123421	-27.517097	NaN	-0.997115
40.126306	57.752024	NaN	41.574707	-17.625718	NaN	-1.448401
40.126306	57.054037	NaN	39.671010	-16.927731	NaN	0.455296
40.126306	56.721766	NaN	37.257921	-16.595460	NaN	2.868385
40.126306	53.157369	NaN	36.897583	-13.031063	NaN	3.228723
40.126306	65.840053	NaN	41.817456	-25.713747	NaN	-1.691150
40.126306	59.279961	NaN	44.851293	-19.153655	NaN	-4.724987
40.126306	41.604557	NaN	35.459244	-1.478250	NaN	4.667062
40.126306	50.505731	NaN	27.973282	-10.379425	NaN	12.153024
40.126306	58.757227	NaN	46.278100	-18.630921	NaN	-6.151794
40.126306	62.466535	NaN	41.103015	-22.340229	NaN	-0.976709
40.126306	60.306664	NaN	40.119342	-20.180358	NaN	0.006965
40.126306	59.050414	NaN	37.370746	-18.924108	NaN	2.755560
40.126306	55.095761	NaN	47.262131	-14.969455	NaN	-7.135825
40.126306	48.761459	NaN	45.420310	-8.635153	NaN	-5.294004
40.126306	55.643432	NaN	38.642519	-15.517126	NaN	1.483787
40.126306	50.108104	NaN	46.450357	-9.981798	NaN	-6.324051
40.126306	56.910609	NaN	40.428751	-16.784303	NaN	-0.302445
40.126306	50.512111	NaN	36.777043	-10.385805	NaN	3.349263
40.126306	55.684501	NaN	32.946769	-15.558194	NaN	7.179537
40.126306	53.857139	NaN	42.106507	-13.730833	NaN	-1.980201
40.126306	51.825286	NaN	31.824106	-11.698979	NaN	8.302200
40.126306	55.345742	NaN	45.787724	-15.219436	NaN	-5.661418
40.126306	58.518301	NaN	42.791474	-18.391995	NaN	-2.665168
40.126306	64.614276	NaN	37.195917	-24.487970	NaN	2.930389
40.126306	57.357197	NaN	42.008674	-17.230890	NaN	-1.882368
40.126306	45.365610	NaN	36.498820	-5.239304	NaN	3.627486
40.126306	53.676715	NaN	37.343945	-13.550409	NaN	2.782361
40.126306	56.382648	NaN	42.747864	-16.256342	NaN	-2.621558
40.126306	60.306014	NaN	45.815521	-20.179708	NaN	-5.689215
40.126306	49.866386	NaN	36.139537	-9.740080	NaN	3.986769
40.126306	54.233968	NaN	41.507450	-14.107662	NaN	-1.381144
40.126306	55.035987	NaN	43.118339	-14.909681	NaN	-2.992033
40.126306	54.040077	NaN	39.634612	-13.913771	NaN	0.491694
40.126306	56.146715	NaN	37.902717	-16.020409	NaN	2.223589
40.126306	58.751355	NaN	36.124983	-18.625049	NaN	4.001323
40.126306	62.909878	NaN	39.664838	-22.783572	NaN	0.461468
40.126306	53.835906	NaN	43.160405	-13.709600	NaN	-3.034099
40.126306	61.359783	NaN	39.691950	-21.233477	NaN	0.434356
40.126306	51.548401	NaN	39.407671	-11.422095	NaN	0.718635
40.126306	53.045135	NaN	39.064440	-12.918829	NaN	1.061866
40.126306	38.146962	NaN	43.492533	1.979344	NaN	-3.366227
40.126306	56.690578	NaN	39.999579	-16.564272	NaN	0.126728
40.126306	61.182848	NaN	40.053853	-21.056542	NaN	0.072453
40.126306	49.424168	NaN	41.302942	-9.297861	NaN	-1.176636
40.126306	52.785365	NaN	45.152717	-12.659059	NaN	-5.026411
40.126306	56.717876	NaN	42.329169	-16.591570	NaN	-2.202863
40.126306	57.544899	NaN	40.434148	-17.418593	NaN	-0.307841
40.126306	57.072162	NaN	36.576801	-16.945856	NaN	3.549505
40.126306	60.643061	NaN	39.307274	-20.516755	NaN	0.819033
40.126306	56.772884	NaN	41.426663	-16.646578	NaN	-1.300356
40.126306	62.647919	NaN	39.943128	-22.521612	NaN	0.183178
40.126306	51.954993	NaN	38.212659	-11.828687	NaN	1.913647
40.126306	51.450448	NaN	40.984218	-11.324142	NaN	-0.857912
40.126306	50.553269	NaN	38.550761	-10.426962	NaN	1.575545
40.126306	57.766139	NaN	34.877527	-17.639833	NaN	5.248779
40.126306	53.405408	NaN	39.296047	-13.279102	NaN	0.830259
40.126306	50.418455	NaN	44.443426	-10.292149	NaN	-4.317120
40.126306	59.346623	NaN	43.716401	-19.220317	NaN	-3.590095
40.126306	64.104812	NaN	44.515050	-23.978506	NaN	-4.388744
40.126306	43.684331	NaN	44.498000	-3.558025	NaN	-4.371694
40.126306	56.760423	NaN	38.526875	-16.634117	NaN	1.599431
40.126306	49.736683	NaN	45.048356	-9.610377	NaN	-4.922050
40.126306	48.037236	NaN	41.460836	-7.910930	NaN	-1.334530
40.126306	69.833420	NaN	39.869601	-29.707114	NaN	0.256705
40.126306	64.243276	NaN	37.928529	-24.116970	NaN	2.197777
40.126306	48.706793	NaN	41.676635	-8.580486	NaN	-1.550329
40.126306	57.506852	NaN	38.206562	-17.380546	NaN	1.919744
40.126306	47.699445	NaN	46.022417	-7.573139	NaN	-5.896111
40.126306	63.932007	NaN	45.074633	-23.805701	NaN	-4.948327
40.126306	51.962972	NaN	38.058892	-11.836666	NaN	2.067414
40.126306	56.572671	NaN	37.335551	-16.446365	NaN	2.790755
40.126306	57.024326	NaN	41.604091	-16.898020	NaN	-1.477785
40.126306	55.107914	NaN	40.875798	-14.981608	NaN	-0.749491
40.126306	52.466623	NaN	40.091019	-12.340317	NaN	0.035287
40.126306	62.932799	NaN	42.083046	-22.806493	NaN	-1.956740
40.126306	54.039656	NaN	42.957137	-13.913350	NaN	-2.830831
40.126306	49.130101	NaN	43.726563	-9.003795	NaN	-3.600257
40.126306	55.387597	NaN	31.319938	-15.261291	NaN	8.806368
40.126306	51.418664	NaN	41.720587	-11.292358	NaN	-1.594280
40.126306	54.393105	NaN	38.873811	-14.266799	NaN	1.252495
40.126306	59.042983	NaN	41.552671	-18.916677	NaN	-1.426365
40.126306	54.358585	NaN	43.780580	-14.232279	NaN	-3.654274
40.126306	63.296772	NaN	40.324008	-23.170466	NaN	-0.197702
40.126306	58.523188	NaN	34.252358	-18.396882	NaN	5.873949
40.126306	58.964432	NaN	38.494831	-18.838126	NaN	1.631475
40.126306	51.381873	NaN	39.603962	-11.255567	NaN	0.522344
40.126306	51.821211	NaN	41.508793	-11.694905	NaN	-1.382487
40.126306	50.633536	NaN	37.731171	-10.507230	NaN	2.395135
40.126306	61.821498	NaN	41.984789	-21.695192	NaN	-1.858482
40.126306	54.117544	NaN	39.265808	-13.991238	NaN	0.860499
40.126306	49.106150	NaN	42.882163	-8.979844	NaN	-2.755857
40.126306	56.324198	NaN	35.921378	-16.197892	NaN	4.204928
40.126306	53.024436	NaN	39.750684	-12.898130	NaN	0.375622
40.126306	50.178143	NaN	41.091215	-10.051837	NaN	-0.964909
40.126306	58.028643	NaN	38.716195	-17.902337	NaN	1.410111
40.126306	46.232988	NaN	35.383802	-6.106682	NaN	4.742504
40.126306	52.633564	NaN	38.657201	-12.507258	NaN	1.469105
40.126306	61.746006	NaN	34.123455	-21.619700	NaN	6.002851
40.126306	62.944058	NaN	39.958710	-22.817751	NaN	0.167596
40.126306	55.931789	NaN	39.881985	-15.805483	NaN	0.244321
40.126306	60.563287	NaN	43.046238	-20.436981	NaN	-2.919932
40.126306	49.173787	NaN	36.506397	-9.047481	NaN	3.619909
40.126306	49.444573	NaN	40.649970	-9.318267	NaN	-0.523664
40.126306	53.105488	NaN	39.635865	-12.979182	NaN	0.490441
40.126306	61.606599	NaN	38.587897	-21.480293	NaN	1.538409
40.126306	59.979122	NaN	40.150389	-19.852816	NaN	-0.024083
40.126306	58.478805	NaN	38.241346	-18.352499	NaN	1.884960
40.126306	56.023139	NaN	46.749695	-15.896833	NaN	-6.623389
40.126306	54.804796	NaN	45.571806	-14.678490	NaN	-5.445500
40.126306	49.842329	NaN	38.624920	-9.716023	NaN	1.501386
40.126306	57.788766	NaN	41.052551	-17.662460	NaN	-0.926245
40.126306	52.416863	NaN	38.178895	-12.290557	NaN	1.947411
40.126306	58.095507	NaN	38.680854	-17.969201	NaN	1.445452
40.126306	61.163735	NaN	45.285362	-21.037429	NaN	-5.159056
40.126306	61.836454	NaN	40.789172	-21.710148	NaN	-0.662866
40.126306	55.699103	NaN	39.829114	-15.572797	NaN	0.297192
40.126306	57.887704	NaN	43.730699	-17.761398	NaN	-3.604393
40.126306	60.529689	NaN	37.550977	-20.403383	NaN	2.575329
40.126306	46.677289	NaN	41.354913	-6.550982	NaN	-1.228607
40.126306	62.418070	NaN	42.665113	-22.291764	NaN	-2.538807
40.126306	55.964898	NaN	37.851332	-15.838592	NaN	2.274974
40.126306	53.755417	NaN	45.210682	-13.629111	NaN	-5.084376
40.126306	59.203955	NaN	41.408875	-19.077649	NaN	-1.282569
40.126306	54.565655	NaN	43.512016	-14.439349	NaN	-3.385710
40.126306	47.283487	NaN	38.379518	-7.157180	NaN	1.746788
40.126306	54.232003	NaN	47.366533	-14.105697	NaN	-7.240227
40.126306	58.005386	NaN	43.046286	-17.879080	NaN	-2.919979
40.126306	64.406365	NaN	44.481733	-24.280059	NaN	-4.355427
40.126306	55.043551	NaN	35.677780	-14.917245	NaN	4.448526
40.126306	55.790414	NaN	30.207322	-15.664108	NaN	9.918984
40.126306	56.475554	NaN	36.926727	-16.349247	NaN	3.199579
40.126306	54.997821	NaN	42.472254	-14.871515	NaN	-2.345948
40.126306	54.290890	NaN	39.796566	-14.164584	NaN	0.329740
40.126306	57.306215	NaN	38.682101	-17.179909	NaN	1.444205
40.126306	50.384958	NaN	41.552640	-10.258652	NaN	-1.426334
40.126306	50.952697	NaN	39.884754	-10.826391	NaN	0.241552
40.126306	49.959992	NaN	43.497780	-9.833686	NaN	-3.371474
40.126306	62.084281	NaN	40.406375	-21.957975	NaN	-0.280069
40.126306	48.058814	NaN	36.621449	-7.932508	NaN	3.504857
40.126306	48.318876	NaN	35.366583	-8.192570	NaN	4.759723
40.126306	52.804891	NaN	38.979835	-12.678585	NaN	1.146471
40.126306	61.549452	NaN	42.025688	-21.423146	NaN	-1.899382
40.126306	55.550222	NaN	39.107482	-15.423916	NaN	1.018824
40.126306	50.095191	NaN	40.474364	-9.968885	NaN	-0.348057
40.126306	58.446576	NaN	38.575707	-18.320270	NaN	1.550599
40.126306	54.110201	NaN	37.677828	-13.983895	NaN	2.448479
40.126306	44.441767	NaN	37.926088	-4.315460	NaN	2.200218
40.126306	57.864125	NaN	39.129848	-17.737819	NaN	0.996458
40.126306	48.141654	NaN	44.170084	-8.015348	NaN	-4.043778
40.126306	55.994662	NaN	36.675172	-15.868355	NaN	3.451134
40.126306	50.167257	NaN	36.982506	-10.040950	NaN	3.143800
40.126306	49.352110	NaN	40.352826	-9.225804	NaN	-0.226520
40.126306	56.287136	NaN	40.012202	-16.160830	NaN	0.114104
40.126306	56.899264	NaN	41.793889	-16.772958	NaN	-1.667583
40.126306	47.158424	NaN	44.721533	-7.032118	NaN	-4.595227
40.126306	56.247928	NaN	38.939940	-16.121622	NaN	1.186366
40.126306	59.617505	NaN	40.157634	-19.491198	NaN	-0.031328
40.126306	54.488039	NaN	43.284047	-14.361733	NaN	-3.157741
40.126306	58.838554	NaN	40.276447	-18.712248	NaN	-0.150141
40.126306	45.645628	NaN	37.162072	-5.519322	NaN	2.964234
40.126306	60.658034	NaN	38.244177	-20.531728	NaN	1.882129
40.126306	64.830976	NaN	40.441694	-24.704669	NaN	-0.315388
40.126306	46.869399	NaN	36.140004	-6.743093	NaN	3.986302
40.126306	55.252976	NaN	40.072607	-15.126670	NaN	0.053700
40.126306	60.915581	NaN	41.023875	-20.789275	NaN	-0.897569
40.126306	50.560496	NaN	40.458660	-10.434190	NaN	-0.332354
40.126306	62.731682	NaN	39.472822	-22.605376	NaN	0.653484
40.126306	59.379988	NaN	37.633735	-19.253682	NaN	2.492571
40.126306	61.538251	NaN	43.184692	-21.411945	NaN	-3.058386
40.126306	46.663415	NaN	41.582345	-6.537109	NaN	-1.456039
40.126306	64.927341	NaN	40.758133	-24.801034	NaN	-0.631827
40.126306	63.733280	NaN	38.802137	-23.606974	NaN	1.324169
40.126306	54.111500	NaN	38.839871	-13.985194	NaN	1.286435
40.126306	59.960716	NaN	39.754912	-19.834410	NaN	0.371394
40.126306	56.824308	NaN	38.464256	-16.698002	NaN	1.662050
40.126306	52.000383	NaN	39.349225	-11.874077	NaN	0.777081
40.126306	57.270792	NaN	43.170143	-17.144486	NaN	-3.043837
40.126306	50.484718	NaN	36.121034	-10.358412	NaN	4.005272
40.126306	40.311758	NaN	41.929230	-0.185452	NaN	-1.802924
40.126306	52.784723	NaN	41.864929	-12.658417	NaN	-1.738623
40.126306	57.866632	NaN	39.074548	-17.740326	NaN	1.051759
40.126306	52.544168	NaN	45.677475	-12.417862	NaN	-5.551169
40.126306	61.768236	NaN	40.728304	-21.641930	NaN	-0.601998
40.126306	55.204746	NaN	34.298432	-15.078440	NaN	5.827874
40.126306	50.795913	NaN	40.646762	-10.669607	NaN	-0.520455
40.126306	60.477435	NaN	40.534681	-20.351129	NaN	-0.408375
40.126306	50.964249	NaN	34.704790	-10.837943	NaN	5.421517
40.126306	49.889280	NaN	38.012782	-9.762973	NaN	2.113524
40.126306	59.809800	NaN	38.058895	-19.683494	NaN	2.067411
40.126306	57.066382	NaN	38.664807	-16.940076	NaN	1.461499
40.126306	48.643881	NaN	35.104043	-8.517575	NaN	5.022263
40.126306	53.921622	NaN	43.069665	-13.795316	NaN	-2.943359
40.126306	57.435359	NaN	43.359781	-17.309053	NaN	-3.233474
40.126306	56.121865	NaN	38.620247	-15.995559	NaN	1.506060
40.126306	50.755332	NaN	41.296496	-10.629025	NaN	-1.170190
40.126306	59.327286	NaN	41.737982	-19.200980	NaN	-1.611676
40.126306	52.931344	NaN	35.901013	-12.805038	NaN	4.225293
40.126306	54.694013	NaN	36.718197	-14.567707	NaN	3.408109
40.126306	53.905869	NaN	36.042388	-13.779563	NaN	4.083918
40.126306	62.182181	NaN	39.427470	-22.055875	NaN	0.698836
40.126306	62.617331	NaN	43.301561	-22.491024	NaN	-3.175255
40.126306	60.356547	NaN	42.871361	-20.230241	NaN	-2.745055
40.126306	51.153626	NaN	39.056232	-11.027320	NaN	1.070074
40.126306	58.088890	NaN	36.241235	-17.962584	NaN	3.885071
40.126306	53.847225	NaN	36.788279	-13.720919	NaN	3.338027
40.126306	47.399601	NaN	37.999997	-7.273295	NaN	2.126309
40.126306	49.782341	NaN	32.768372	-9.656035	NaN	7.357934
40.126306	62.995792	NaN	42.239454	-22.869486	NaN	-2.113148
40.126306	52.725638	NaN	37.853147	-12.599332	NaN	2.273159
40.126306	58.468324	NaN	41.593758	-18.342018	NaN	-1.467452
40.126306	63.514999	NaN	41.522511	-23.388693	NaN	-1.396205
40.126306	64.213676	NaN	41.014116	-24.087370	NaN	-0.887810
40.126306	47.693459	NaN	36.951657	-7.567153	NaN	3.174649
40.126306	55.249298	NaN	41.981985	-15.122992	NaN	-1.855679
40.126306	53.543486	NaN	33.629350	-13.417180	NaN	6.496956
40.126306	64.899063	NaN	36.746691	-24.772757	NaN	3.379616
40.126306	48.311484	NaN	41.239266	-8.185178	NaN	-1.112960
40.126306	53.463515	NaN	42.974372	-13.337208	NaN	-2.848066
40.126306	55.120878	NaN	43.276897	-14.994572	NaN	-3.150591
40.126306	55.112309	NaN	35.305465	-14.986003	NaN	4.820841
40.126306	57.754750	NaN	38.680586	-17.628444	NaN	1.445720
40.126306	60.915902	NaN	38.809569	-20.789596	NaN	1.316737
40.126306	61.373492	NaN	40.500276	-21.247186	NaN	-0.373970
40.126306	58.314215	NaN	39.943314	-18.187909	NaN	0.182992
40.126306	65.188939	NaN	38.793305	-25.062633	NaN	1.333001
40.126306	58.988941	NaN	40.414206	-18.862635	NaN	-0.287900
40.126306	52.144709	NaN	40.520426	-12.018403	NaN	-0.394120
40.126306	54.852959	NaN	43.552508	-14.726653	NaN	-3.426202
40.126306	58.687571	NaN	40.833117	-18.561265	NaN	-0.706811
40.126306	45.691372	NaN	43.303537	-5.565066	NaN	-3.177231
40.126306	58.852924	NaN	38.299307	-18.726618	NaN	1.826999
40.126306	54.648109	NaN	42.368538	-14.521803	NaN	-2.242232
40.126306	56.188999	NaN	38.358321	-16.062693	NaN	1.767986
40.126306	58.046741	NaN	41.922380	-17.920435	NaN	-1.796074
40.126306	51.790957	NaN	36.061051	-11.664651	NaN	4.065255
40.126306	53.412328	NaN	42.571157	-13.286021	NaN	-2.444851
40.126306	59.160565	NaN	34.359022	-19.034259	NaN	5.767284
40.126306	59.372707	NaN	40.328288	-19.246401	NaN	-0.201982
40.126306	46.830470	NaN	42.295167	-6.704164	NaN	-2.168860
40.126306	46.484281	NaN	39.038058	-6.357975	NaN	1.088248
40.126306	62.744367	NaN	41.001136	-22.618061	NaN	-0.874830
40.126306	51.321137	NaN	40.573392	-11.194831	NaN	-0.447086
40.126306	64.117697	NaN	38.143125	-23.991391	NaN	1.983181
40.126306	47.655613	NaN	38.383448	-7.529307	NaN	1.742858
40.126306	57.188313	NaN	36.872622	-17.062007	NaN	3.253684
40.126306	59.947211	NaN	44.893672	-19.820905	NaN	-4.767366
40.126306	56.016986	NaN	39.363820	-15.890680	NaN	0.762486
40.126306	43.511635	NaN	37.918912	-3.385329	NaN	2.207394
40.126306	53.007376	NaN	38.407387	-12.881070	NaN	1.718919
40.126306	55.327106	NaN	38.780472	-15.200800	NaN	1.345834
40.126306	49.303557	NaN	38.898867	-9.177251	NaN	1.227439
40.126306	50.529607	NaN	44.858681	-10.403301	NaN	-4.732375
40.126306	56.490646	NaN	38.947308	-16.364340	NaN	1.178998
40.126306	64.979539	NaN	40.232516	-24.853232	NaN	-0.106210
40.126306	55.210868	NaN	40.224847	-15.084561	NaN	-0.098541
40.126306	57.880864	NaN	40.849163	-17.754558	NaN	-0.722857
40.126306	56.407151	NaN	39.994166	-16.280845	NaN	0.132140
40.126306	59.188296	NaN	42.886251	-19.061989	NaN	-2.759945
40.126306	54.734637	NaN	41.782963	-14.608331	NaN	-1.656657
40.126306	66.892187	NaN	42.176393	-26.765881	NaN	-2.050087
40.126306	60.921162	NaN	36.273235	-20.794856	NaN	3.853072
40.126306	57.537527	NaN	41.062289	-17.411221	NaN	-0.935983
40.126306	66.215654	NaN	40.285236	-26.089348	NaN	-0.158930
40.126306	62.935460	NaN	37.836175	-22.809154	NaN	2.290131
40.126306	47.958248	NaN	43.106857	-7.831942	NaN	-2.980551
40.126306	60.410558	NaN	37.566159	-20.284251	NaN	2.560147
40.126306	54.757325	NaN	38.420681	-14.631019	NaN	1.705625
40.126306	58.373539	NaN	36.950279	-18.247233	NaN	3.176027
40.126306	44.374993	NaN	37.017431	-4.248687	NaN	3.108875
40.126306	58.188220	NaN	40.089145	-18.061914	NaN	0.037161
40.126306	57.329769	NaN	42.216656	-17.203463	NaN	-2.090350
40.126306	65.093651	NaN	44.784236	-24.967344	NaN	-4.657930
40.126306	50.373467	NaN	37.759152	-10.247161	NaN	2.367154
40.126306	41.638056	NaN	43.102501	-1.511750	NaN	-2.976195
40.126306	52.996348	NaN	37.452720	-12.870042	NaN	2.673586
40.126306	50.500862	NaN	41.557784	-10.374556	NaN	-1.431477
40.126306	63.051670	NaN	41.115111	-22.925364	NaN	-0.988805
40.126306	48.949419	NaN	36.659674	-8.823113	NaN	3.466632
40.126306	69.811889	NaN	40.735756	-29.685583	NaN	-0.609450
40.126306	58.926993	NaN	38.322213	-18.800687	NaN	1.804093
40.126306	56.224826	NaN	39.316563	-16.098520	NaN	0.809743
40.126306	56.975014	NaN	50.213130	-16.848708	NaN	-10.086824
40.126306	54.922536	NaN	44.518173	-14.796230	NaN	-4.391867
40.126306	62.581773	NaN	31.531291	-22.455467	NaN	8.595015
40.126306	52.872192	NaN	41.620359	-12.745886	NaN	-1.494053
40.126306	60.632550	NaN	39.100417	-20.506244	NaN	1.025889
40.126306	64.412890	NaN	35.842851	-24.286584	NaN	4.283455
40.126306	60.174479	NaN	35.551252	-20.048173	NaN	4.575054
40.126306	52.563961	NaN	41.176302	-12.437655	NaN	-1.049995
40.126306	52.496661	NaN	41.983912	-12.370355	NaN	-1.857606
40.126306	60.316267	NaN	39.230847	-20.189961	NaN	0.895459
40.126306	41.610991	NaN	40.866605	-1.484684	NaN	-0.740299
40.126306	54.469060	NaN	40.252531	-14.342754	NaN	-0.126225
40.126306	45.321739	NaN	36.606142	-5.195432	NaN	3.520164
40.126306	59.215770	NaN	45.647504	-19.089463	NaN	-5.521198
40.126306	62.175632	NaN	37.981183	-22.049326	NaN	2.145123
40.126306	64.775275	NaN	43.408325	-24.648969	NaN	-3.282019
40.126306	48.316901	NaN	39.521990	-8.190595	NaN	0.604316
40.126306	54.378515	NaN	41.056088	-14.252209	NaN	-0.929782
40.126306	62.082138	NaN	36.379320	-21.955831	NaN	3.746986
40.126306	60.938605	NaN	37.021559	-20.812298	NaN	3.104747
40.126306	50.536956	NaN	42.760774	-10.410650	NaN	-2.634467
40.126306	64.148350	NaN	40.583117	-24.022043	NaN	-0.456811
40.126306	54.507179	NaN	37.189994	-14.380873	NaN	2.936312
40.126306	60.243801	NaN	38.759122	-20.117495	NaN	1.367184
40.126306	53.037655	NaN	34.973132	-12.911349	NaN	5.153174
40.126306	52.633929	NaN	37.484874	-12.507623	NaN	2.641432
40.126306	56.917178	NaN	42.212316	-16.790872	NaN	-2.086010
40.126306	61.597662	NaN	41.225417	-21.471356	NaN	-1.099111
40.126306	55.601825	NaN	35.129418	-15.475519	NaN	4.996888
40.126306	62.820435	NaN	43.650329	-22.694129	NaN	-3.524023
40.126306	52.653155	NaN	41.182162	-12.526849	NaN	-1.055856
40.126306	56.004784	NaN	40.469562	-15.878478	NaN	-0.343256
40.126306	60.014918	NaN	41.317988	-19.888612	NaN	-1.191682
40.126306	57.165980	NaN	37.907481	-17.039674	NaN	2.218825
40.126306	61.351958	NaN	36.803034	-21.225652	NaN	3.323272
40.126306	54.202172	NaN	34.683117	-14.075866	NaN	5.443189
40.126306	57.380840	NaN	41.221976	-17.254533	NaN	-1.095670
40.126306	57.379727	NaN	36.970134	-17.253421	NaN	3.156173
40.126306	50.517975	NaN	39.334040	-10.391669	NaN	0.792266
40.126306	53.654411	NaN	43.706533	-13.528105	NaN	-3.580227
40.126306	55.440771	NaN	42.270433	-15.314465	NaN	-2.144127
40.126306	55.029133	NaN	40.967054	-14.902827	NaN	-0.840748
40.126306	46.576453	NaN	40.921855	-6.450147	NaN	-0.795549
40.126306	57.616501	NaN	43.880318	-17.490195	NaN	-3.754011
40.126306	55.744359	NaN	34.664653	-15.618053	NaN	5.461653
40.126306	66.888711	NaN	35.395245	-26.762405	NaN	4.731061
40.126306	58.140175	NaN	43.801478	-18.013869	NaN	-3.675171
40.126306	45.568357	NaN	39.768321	-5.442051	NaN	0.357985
40.126306	60.784097	NaN	33.906694	-20.657791	NaN	6.219612
40.126306	46.453263	NaN	37.963935	-6.326957	NaN	2.162372
40.126306	64.776059	NaN	46.566329	-24.649753	NaN	-6.440022
40.126306	50.782190	NaN	41.057495	-10.655884	NaN	-0.931189
40.126306	58.642882	NaN	40.709975	-18.516576	NaN	-0.583669
40.126306	57.572747	NaN	42.324906	-17.446441	NaN	-2.198600
40.126306	60.085302	NaN	40.218737	-19.958996	NaN	-0.092431
40.126306	54.661036	NaN	41.149073	-14.534730	NaN	-1.022767
40.126306	58.833008	NaN	40.276031	-18.706702	NaN	-0.149724
40.126306	68.766838	NaN	41.920223	-28.640532	NaN	-1.793917
40.126306	43.448716	NaN	42.396045	-3.322410	NaN	-2.269739
40.126306	54.309658	NaN	41.587160	-14.183352	NaN	-1.460854
40.126306	56.771916	NaN	45.002254	-16.645610	NaN	-4.875948
40.126306	52.995739	NaN	40.801095	-12.869433	NaN	-0.674788
40.126306	61.536393	NaN	42.495835	-21.410087	NaN	-2.369528
40.126306	61.269478	NaN	37.740014	-21.143171	NaN	2.386292
40.126306	56.566521	NaN	39.997762	-16.440215	NaN	0.128544
40.126306	50.437364	NaN	39.220620	-10.311057	NaN	0.905686
40.126306	55.208513	NaN	32.995995	-15.082207	NaN	7.130311
40.126306	52.461316	NaN	42.905458	-12.335010	NaN	-2.779152
40.126306	51.188033	NaN	39.882798	-11.061727	NaN	0.243508
40.126306	57.282142	NaN	41.673914	-17.155836	NaN	-1.547608
40.126306	61.478458	NaN	36.854701	-21.352152	NaN	3.271605
40.126306	48.526118	NaN	44.325813	-8.399812	NaN	-4.199507
40.126306	41.568745	NaN	33.868166	-1.442439	NaN	6.258140
40.126306	62.824319	NaN	37.108826	-22.698013	NaN	3.017481
40.126306	51.332230	NaN	44.721645	-11.205924	NaN	-4.595339
40.126306	61.582790	NaN	39.838153	-21.456483	NaN	0.288154
40.126306	55.394434	NaN	39.705214	-15.268128	NaN	0.421092
40.126306	48.881793	NaN	40.437913	-8.755487	NaN	-0.311607
40.126306	43.398895	NaN	42.027471	-3.272589	NaN	-1.901165
40.126306	62.569374	NaN	39.738941	-22.443068	NaN	0.387365
40.126306	50.761350	NaN	43.590943	-10.635044	NaN	-3.464637
40.126306	61.925388	NaN	41.747508	-21.799082	NaN	-1.621202
40.126306	47.048505	NaN	37.402697	-6.922199	NaN	2.723609
40.126306	60.094002	NaN	34.776622	-19.967696	NaN	5.349685
40.126306	50.378743	NaN	35.079083	-10.252437	NaN	5.047223
40.126306	48.220382	NaN	42.962105	-8.094076	NaN	-2.835799
40.126306	51.560330	NaN	39.231722	-11.434024	NaN	0.894584
40.126306	64.678596	NaN	44.991341	-24.552290	NaN	-4.865034
40.126306	63.776308	NaN	41.892101	-23.650002	NaN	-1.765795
40.126306	58.892402	NaN	43.275883	-18.766096	NaN	-3.149577
40.126306	59.066159	NaN	42.486655	-18.939853	NaN	-2.360349
40.126306	49.573539	NaN	39.976863	-9.447233	NaN	0.149443
40.126306	50.908193	NaN	34.684904	-10.781887	NaN	5.441402
40.126306	65.939401	NaN	41.303579	-25.813095	NaN	-1.177273
40.126306	51.478956	NaN	36.627690	-11.352650	NaN	3.498616
40.126306	55.075608	NaN	38.865049	-14.949302	NaN	1.261257
40.126306	65.418484	NaN	43.208933	-25.292178	NaN	-3.082627
40.126306	58.816824	NaN	41.573650	-18.690518	NaN	-1.447344
40.126306	54.344079	NaN	42.160542	-14.217773	NaN	-2.034236
40.126306	57.723706	NaN	43.381274	-17.597400	NaN	-3.254968
40.126306	48.138884	NaN	36.721361	-8.012578	NaN	3.404945
40.126306	51.409212	NaN	35.857286	-11.282906	NaN	4.269020
40.126306	50.788066	NaN	43.659889	-10.661760	NaN	-3.533583
40.126306	49.249622	NaN	43.764987	-9.123316	NaN	-3.638681
40.126306	52.198269	NaN	46.523634	-12.071963	NaN	-6.397328
40.126306	64.663943	NaN	39.282505	-24.537637	NaN	0.843801
40.126306	41.735807	NaN	39.393271	-1.609501	NaN	0.733035
40.126306	51.861688	NaN	44.382729	-11.735382	NaN	-4.256423
40.126306	62.806597	NaN	43.721296	-22.680291	NaN	-3.594990
40.126306	47.238579	NaN	37.731002	-7.112272	NaN	2.395304
40.126306	63.254990	NaN	39.766103	-23.128684	NaN	0.360203
40.126306	51.341867	NaN	46.787444	-11.215561	NaN	-6.661138
40.126306	62.801191	NaN	32.489746	-22.674885	NaN	7.636560
40.126306	59.724820	NaN	41.622015	-19.598514	NaN	-1.495709
40.126306	59.115541	NaN	40.674655	-18.989235	NaN	-0.548348
40.126306	43.993780	NaN	40.639889	-3.867473	NaN	-0.513582
40.126306	55.313103	NaN	41.847905	-15.186797	NaN	-1.721599
40.126306	58.977371	NaN	45.557861	-18.851065	NaN	-5.431555
40.126306	59.052436	NaN	43.831193	-18.926130	NaN	-3.704887
40.126306	63.447009	NaN	38.109562	-23.320703	NaN	2.016744
40.126306	51.031607	NaN	39.945969	-10.905300	NaN	0.180337
40.126306	49.661327	NaN	42.198724	-9.535021	NaN	-2.072418
40.126306	55.633379	NaN	37.950168	-15.507073	NaN	2.176138
40.126306	49.258465	NaN	39.057231	-9.132158	NaN	1.069075
40.126306	49.431206	NaN	38.095302	-9.304900	NaN	2.031004
40.126306	50.917639	NaN	40.548431	-10.791333	NaN	-0.422125
40.126306	58.806045	NaN	38.040959	-18.679739	NaN	2.085347
40.126306	55.990982	NaN	36.706542	-15.864676	NaN	3.419764
40.126306	51.443554	NaN	35.235846	-11.317248	NaN	4.890460
40.126306	51.349668	NaN	43.269253	-11.223362	NaN	-3.142946
40.126306	59.094836	NaN	43.391048	-18.968530	NaN	-3.264742
40.126306	62.507959	NaN	39.481490	-22.381653	NaN	0.644816
40.126306	48.442419	NaN	35.538408	-8.316113	NaN	4.587898
40.126306	57.378734	NaN	37.683879	-17.252428	NaN	2.442427
40.126306	53.088931	NaN	41.141550	-12.962625	NaN	-1.015244
40.126306	54.611136	NaN	43.934832	-14.484830	NaN	-3.808526
40.126306	47.105350	NaN	32.476033	-6.979044	NaN	7.650273
40.126306	47.306224	NaN	43.866189	-7.179918	NaN	-3.739883
40.126306	57.110940	NaN	35.686196	-16.984634	NaN	4.440110
40.126306	49.562175	NaN	39.186663	-9.435869	NaN	0.939643
40.126306	55.364665	NaN	42.442954	-15.238359	NaN	-2.316648
40.126306	56.187904	NaN	40.818182	-16.061597	NaN	-0.691876
40.126306	49.061635	NaN	35.797697	-8.935328	NaN	4.328609
40.126306	57.321481	NaN	36.537939	-17.195175	NaN	3.588367
40.126306	52.370809	NaN	38.942995	-12.244503	NaN	1.183311
40.126306	41.837438	NaN	31.098782	-1.711132	NaN	9.027524
40.126306	57.733382	NaN	37.634621	-17.607076	NaN	2.491685
40.126306	56.326301	NaN	36.599433	-16.199995	NaN	3.526873
40.126306	53.333233	NaN	42.720341	-13.206927	NaN	-2.594035
40.126306	54.137887	NaN	42.722317	-14.011581	NaN	-2.596011
40.126306	58.899928	NaN	42.431988	-18.773622	NaN	-2.305682
40.126306	54.038812	NaN	45.250709	-13.912506	NaN	-5.124403
40.126306	56.590485	NaN	39.201159	-16.464179	NaN	0.925147
40.126306	48.219069	NaN	44.233602	-8.092763	NaN	-4.107296
40.126306	48.308497	NaN	42.642078	-8.182190	NaN	-2.515772
40.126306	53.524816	NaN	42.306784	-13.398510	NaN	-2.180478
40.126306	58.731552	NaN	39.291204	-18.605246	NaN	0.835102
40.126306	53.800146	NaN	37.652173	-13.673840	NaN	2.474133
40.126306	57.494781	NaN	35.094862	-17.368475	NaN	5.031444
40.126306	65.531686	NaN	46.585305	-25.405380	NaN	-6.458999
40.126306	52.228717	NaN	45.300987	-12.102411	NaN	-5.174681
40.126306	64.388227	NaN	33.974526	-24.261921	NaN	6.151780
40.126306	46.754707	NaN	41.812147	-6.628401	NaN	-1.685841
40.126306	55.929242	NaN	37.472540	-15.802936	NaN	2.653766
40.126306	50.307689	NaN	38.658560	-10.181383	NaN	1.467746
40.126306	62.566193	NaN	44.462804	-22.439887	NaN	-4.336498
40.126306	56.080575	NaN	39.389841	-15.954269	NaN	0.736465
40.126306	52.712664	NaN	40.076544	-12.586358	NaN	0.049762
40.126306	50.532544	NaN	40.850855	-10.406238	NaN	-0.724548
40.126306	51.025083	NaN	35.758250	-10.898777	NaN	4.368056
40.126306	54.865246	NaN	36.748646	-14.738940	NaN	3.377660
40.126306	47.803234	NaN	41.817572	-7.676928	NaN	-1.691266
40.126306	50.217897	NaN	43.256889	-10.091591	NaN	-3.130583
40.126306	58.239322	NaN	44.812143	-18.113016	NaN	-4.685836
40.126306	54.296228	NaN	33.733377	-14.169922	NaN	6.392929
40.126306	59.790369	NaN	40.014993	-19.664063	NaN	0.111313
40.126306	57.743307	NaN	39.142336	-17.617001	NaN	0.983970
40.126306	63.252862	NaN	39.885063	-23.126556	NaN	0.241243
40.126306	55.784752	NaN	46.424076	-15.658446	NaN	-6.297769
40.126306	55.276834	NaN	42.663874	-15.150528	NaN	-2.537568
40.126306	56.327337	NaN	39.755968	-16.201031	NaN	0.370338
40.126306	56.229646	NaN	37.644817	-16.103340	NaN	2.481489
40.126306	47.369890	NaN	36.876463	-7.243583	NaN	3.249843
40.126306	60.802534	NaN	41.770788	-20.676228	NaN	-1.644481
40.126306	61.544064	NaN	36.595480	-21.417758	NaN	3.530826
40.126306	54.468226	NaN	40.675788	-14.341920	NaN	-0.549482
40.126306	48.174162	NaN	43.532693	-8.047856	NaN	-3.406387
40.126306	67.265842	NaN	44.409744	-27.139536	NaN	-4.283438
40.126306	53.003190	NaN	44.955814	-12.876884	NaN	-4.829508
40.126306	52.092263	NaN	39.486542	-11.965957	NaN	0.639764
40.126306	52.271060	NaN	40.529423	-12.144754	NaN	-0.403117
40.126306	57.402776	NaN	38.518248	-17.276470	NaN	1.608058
40.126306	53.913280	NaN	39.080766	-13.786974	NaN	1.045540
40.126306	50.239319	NaN	38.090699	-10.113013	NaN	2.035607
40.126306	64.711397	NaN	29.906650	-24.585091	NaN	10.219657
40.126306	61.589570	NaN	41.345932	-21.463264	NaN	-1.219625
40.126306	58.439628	NaN	43.362801	-18.313322	NaN	-3.236495
40.126306	56.804277	NaN	41.679419	-16.677971	NaN	-1.553113
40.126306	62.926780	NaN	41.679903	-22.800474	NaN	-1.553597
40.126306	61.962768	NaN	41.949066	-21.836462	NaN	-1.822760
40.126306	54.582053	NaN	46.856863	-14.455747	NaN	-6.730557
40.126306	51.309781	NaN	43.899877	-11.183475	NaN	-3.773571
40.126306	59.938526	NaN	38.167158	-19.812220	NaN	1.959148
40.126306	52.828243	NaN	42.226180	-12.701937	NaN	-2.099874
40.126306	62.556544	NaN	39.378067	-22.430238	NaN	0.748239
40.126306	57.093171	NaN	38.792096	-16.966865	NaN	1.334210
40.126306	52.489947	NaN	44.131474	-12.363640	NaN	-4.005168
40.126306	54.883142	NaN	40.523590	-14.756836	NaN	-0.397284
40.126306	53.991853	NaN	35.173513	-13.865546	NaN	4.952793
40.126306	56.420451	NaN	37.913115	-16.294145	NaN	2.213191
