# Supplementary material for: Combined Influences of Model Choice, Data Quality, and Data Quantity When Estimating Population Trends
Source: PLoS One. 2015 Jul 15;10(7):e0132255. doi: 10.1371/journal.pone.0132255 (PMC4503393; doi:10.1371/journal.pone.0132255)
Supplement: S1 Dataset — Files are organized by model type and by the input lambda value. (ZIP) [file pone.0132255.s002.zip › Snail/sims_lambda_0_95/simulationOutput_0.95_0_0_0.3_30.xls]

Percent_Decline_True	Median_Percent_Decline_Matrix	Median_Percent_Decline_Matrix_stable	Median_Percent_Decline_Scalar	Difference_True_Matrix	Difference_True_Matrix_Stable	Difference_True_Scalar
40.126306	60.477306	NaN	41.342406	-20.351000	NaN	-1.216100
40.126306	51.164402	NaN	37.598374	-11.038096	NaN	2.527932
40.126306	55.539380	NaN	27.789066	-15.413074	NaN	12.337240
40.126306	39.398460	NaN	34.150150	0.727846	NaN	5.976156
40.126306	53.249519	NaN	40.306690	-13.123213	NaN	-0.180384
40.126306	39.255809	NaN	34.082476	0.870497	NaN	6.043830
40.126306	50.017290	NaN	39.045931	-9.890984	NaN	1.080375
40.126306	56.893246	NaN	46.600692	-16.766940	NaN	-6.474386
40.126306	53.873859	NaN	40.961416	-13.747553	NaN	-0.835110
40.126306	51.057779	NaN	37.469799	-10.931473	NaN	2.656507
40.126306	56.119012	NaN	48.021123	-15.992706	NaN	-7.894817
40.126306	49.951526	NaN	37.684085	-9.825220	NaN	2.442221
40.126306	56.167300	NaN	42.947487	-16.040994	NaN	-2.821181
40.126306	60.655523	NaN	45.090713	-20.529217	NaN	-4.964406
40.126306	51.619187	NaN	39.243214	-11.492881	NaN	0.883092
40.126306	63.532388	NaN	41.490397	-23.406082	NaN	-1.364091
40.126306	51.396003	NaN	47.430375	-11.269697	NaN	-7.304069
40.126306	43.802097	NaN	35.965655	-3.675791	NaN	4.160651
40.126306	67.853159	NaN	41.890355	-27.726853	NaN	-1.764049
40.126306	60.678965	NaN	40.847744	-20.552659	NaN	-0.721438
40.126306	57.220451	NaN	36.578513	-17.094145	NaN	3.547793
40.126306	70.255302	NaN	40.134701	-30.128996	NaN	-0.008395
40.126306	52.726384	NaN	39.852664	-12.600078	NaN	0.273642
40.126306	58.201827	NaN	40.280368	-18.075521	NaN	-0.154062
40.126306	60.615612	NaN	37.541884	-20.489306	NaN	2.584422
40.126306	67.970955	NaN	35.672327	-27.844649	NaN	4.453979
40.126306	54.723716	NaN	35.410203	-14.597410	NaN	4.716103
40.126306	55.706870	NaN	36.055932	-15.580564	NaN	4.070374
40.126306	60.296381	NaN	38.821253	-20.170075	NaN	1.305053
40.126306	72.619787	NaN	50.866113	-32.493481	NaN	-10.739807
40.126306	53.434707	NaN	43.920878	-13.308401	NaN	-3.794572
40.126306	40.624056	NaN	37.001194	-0.497750	NaN	3.125112
40.126306	61.103244	NaN	40.691668	-20.976938	NaN	-0.565362
40.126306	48.009073	NaN	33.976010	-7.882767	NaN	6.150296
40.126306	59.979511	NaN	36.380475	-19.853204	NaN	3.745831
40.126306	49.226508	NaN	34.366034	-9.100202	NaN	5.760272
40.126306	54.747014	NaN	38.380778	-14.620708	NaN	1.745528
40.126306	57.577012	NaN	33.500314	-17.450706	NaN	6.625992
40.126306	60.589112	NaN	39.864749	-20.462806	NaN	0.261557
40.126306	31.250691	NaN	49.357142	8.875615	NaN	-9.230836
40.126306	55.050368	NaN	46.845875	-14.924062	NaN	-6.719569
40.126306	61.621523	NaN	37.742747	-21.495217	NaN	2.383559
40.126306	56.140154	NaN	37.430485	-16.013848	NaN	2.695821
40.126306	57.740125	NaN	42.468026	-17.613819	NaN	-2.341719
40.126306	60.134421	NaN	36.957121	-20.008115	NaN	3.169185
40.126306	55.183343	NaN	33.853235	-15.057037	NaN	6.273071
40.126306	55.401254	NaN	37.915238	-15.274948	NaN	2.211068
40.126306	48.441100	NaN	38.681977	-8.314794	NaN	1.444329
40.126306	55.570497	NaN	40.558131	-15.444191	NaN	-0.431825
40.126306	58.156374	NaN	43.746578	-18.030068	NaN	-3.620272
40.126306	64.635464	NaN	38.085358	-24.509158	NaN	2.040948
40.126306	43.577390	NaN	37.555876	-3.451084	NaN	2.570430
40.126306	63.976283	NaN	36.976065	-23.849977	NaN	3.150241
40.126306	71.400120	NaN	47.120010	-31.273813	NaN	-6.993703
40.126306	55.166223	NaN	39.607363	-15.039917	NaN	0.518944
40.126306	63.960831	NaN	41.133785	-23.834525	NaN	-1.007479
40.126306	60.377418	NaN	38.463076	-20.251112	NaN	1.663230
40.126306	53.606293	NaN	43.631063	-13.479987	NaN	-3.504757
40.126306	54.338448	NaN	41.077791	-14.212142	NaN	-0.951485
40.126306	56.893853	NaN	42.387358	-16.767547	NaN	-2.261052
40.126306	41.517823	NaN	47.641603	-1.391517	NaN	-7.515297
40.126306	61.067789	NaN	43.021102	-20.941483	NaN	-2.894796
40.126306	62.274210	NaN	46.517518	-22.147904	NaN	-6.391212
40.126306	68.866358	NaN	40.418294	-28.740052	NaN	-0.291987
40.126306	40.535039	NaN	26.812769	-0.408733	NaN	13.313537
40.126306	52.822182	NaN	37.109452	-12.695876	NaN	3.016854
40.126306	51.298499	NaN	42.777191	-11.172193	NaN	-2.650885
40.126306	62.704763	NaN	45.856458	-22.578457	NaN	-5.730152
40.126306	54.728127	NaN	46.706530	-14.601821	NaN	-6.580224
40.126306	60.655970	NaN	39.385894	-20.529664	NaN	0.740412
40.126306	43.183719	NaN	39.553850	-3.057413	NaN	0.572456
40.126306	61.751052	NaN	48.353212	-21.624746	NaN	-8.226906
40.126306	64.627712	NaN	38.923648	-24.501406	NaN	1.202658
40.126306	45.587868	NaN	39.250408	-5.461562	NaN	0.875899
40.126306	54.904172	NaN	36.863917	-14.777865	NaN	3.262389
40.126306	52.158024	NaN	39.978800	-12.031718	NaN	0.147506
40.126306	53.187064	NaN	52.883788	-13.060758	NaN	-12.757482
40.126306	60.800661	NaN	39.923865	-20.674355	NaN	0.202442
40.126306	60.166040	NaN	42.296783	-20.039734	NaN	-2.170477
40.126306	47.402388	NaN	32.273058	-7.276082	NaN	7.853248
40.126306	64.601823	NaN	38.961379	-24.475517	NaN	1.164927
40.126306	45.234630	NaN	37.136101	-5.108324	NaN	2.990205
40.126306	60.531785	NaN	30.045475	-20.405479	NaN	10.080831
40.126306	64.711816	NaN	40.664244	-24.585510	NaN	-0.537938
40.126306	64.095900	NaN	36.847000	-23.969594	NaN	3.279306
40.126306	46.166049	NaN	36.915666	-6.039743	NaN	3.210640
40.126306	50.201996	NaN	35.364668	-10.075690	NaN	4.761638
40.126306	51.731541	NaN	29.447175	-11.605235	NaN	10.679131
40.126306	55.816779	NaN	45.831424	-15.690473	NaN	-5.705118
40.126306	55.923908	NaN	34.883846	-15.797602	NaN	5.242460
40.126306	39.349103	NaN	43.600031	0.777203	NaN	-3.473725
40.126306	61.230222	NaN	28.049254	-21.103916	NaN	12.077052
40.126306	56.024729	NaN	33.987092	-15.898423	NaN	6.139214
40.126306	67.201087	NaN	43.437364	-27.074781	NaN	-3.311058
40.126306	49.892735	NaN	34.114752	-9.766429	NaN	6.011555
40.126306	58.172136	NaN	41.251540	-18.045830	NaN	-1.125234
40.126306	56.262814	NaN	47.930079	-16.136508	NaN	-7.803773
40.126306	66.809444	NaN	39.592701	-26.683137	NaN	0.533605
40.126306	71.352113	NaN	44.684657	-31.225807	NaN	-4.558351
40.126306	73.680934	NaN	39.667984	-33.554628	NaN	0.458322
40.126306	48.707747	NaN	41.020286	-8.581441	NaN	-0.893979
40.126306	62.407718	NaN	52.392250	-22.281412	NaN	-12.265944
40.126306	58.152515	NaN	41.327242	-18.026209	NaN	-1.200936
40.126306	50.806461	NaN	33.923557	-10.680155	NaN	6.202749
40.126306	57.077802	NaN	42.957219	-16.951496	NaN	-2.830913
40.126306	55.335415	NaN	27.736556	-15.209109	NaN	12.389751
40.126306	52.100377	NaN	44.794199	-11.974071	NaN	-4.667893
40.126306	53.523925	NaN	30.586548	-13.397619	NaN	9.539758
40.126306	52.766603	NaN	40.005569	-12.640297	NaN	0.120737
40.126306	61.007482	NaN	35.178134	-20.881176	NaN	4.948172
40.126306	55.239207	NaN	47.586240	-15.112901	NaN	-7.459934
40.126306	55.613275	NaN	41.401263	-15.486969	NaN	-1.274957
40.126306	62.002198	NaN	42.754021	-21.875892	NaN	-2.627715
40.126306	55.886032	NaN	38.765379	-15.759726	NaN	1.360927
40.126306	59.262922	NaN	44.088890	-19.136616	NaN	-3.962583
40.126306	53.884977	NaN	32.755730	-13.758671	NaN	7.370577
40.126306	59.576259	NaN	40.711078	-19.449953	NaN	-0.584772
40.126306	59.332072	NaN	32.057489	-19.205766	NaN	8.068817
40.126306	56.116756	NaN	48.794944	-15.990450	NaN	-8.668637
40.126306	48.959654	NaN	42.394227	-8.833348	NaN	-2.267921
40.126306	55.894180	NaN	48.376964	-15.767874	NaN	-8.250658
40.126306	47.717435	NaN	36.795617	-7.591129	NaN	3.330689
40.126306	57.053685	NaN	44.594067	-16.927379	NaN	-4.467761
40.126306	65.951715	NaN	42.706311	-25.825409	NaN	-2.580005
40.126306	65.381752	NaN	39.398530	-25.255446	NaN	0.727776
40.126306	65.490918	NaN	43.034237	-25.364612	NaN	-2.907931
40.126306	59.147680	NaN	29.670076	-19.021374	NaN	10.456230
40.126306	47.786992	NaN	39.680836	-7.660686	NaN	0.445471
40.126306	55.420891	NaN	34.505477	-15.294585	NaN	5.620829
40.126306	63.713669	NaN	38.677409	-23.587363	NaN	1.448897
40.126306	55.904189	NaN	41.010384	-15.777883	NaN	-0.884078
40.126306	56.752310	NaN	34.967623	-16.626004	NaN	5.158683
40.126306	58.096481	NaN	43.180512	-17.970175	NaN	-3.054206
40.126306	65.323579	NaN	42.275531	-25.197273	NaN	-2.149225
40.126306	61.024230	NaN	39.765503	-20.897924	NaN	0.360803
40.126306	63.488403	NaN	42.766359	-23.362097	NaN	-2.640052
40.126306	48.364278	NaN	37.240519	-8.237972	NaN	2.885787
40.126306	51.448473	NaN	37.290364	-11.322167	NaN	2.835943
40.126306	56.185795	NaN	38.676677	-16.059489	NaN	1.449629
40.126306	49.306376	NaN	41.200234	-9.180070	NaN	-1.073928
40.126306	44.831715	NaN	38.573183	-4.705409	NaN	1.553123
40.126306	57.501126	NaN	39.336864	-17.374820	NaN	0.789442
40.126306	62.775421	NaN	44.883463	-22.649115	NaN	-4.757157
40.126306	54.434359	NaN	44.267742	-14.308052	NaN	-4.141436
40.126306	53.093721	NaN	42.953669	-12.967415	NaN	-2.827363
40.126306	61.514060	NaN	39.293750	-21.387754	NaN	0.832556
40.126306	59.820499	NaN	36.157594	-19.694193	NaN	3.968712
40.126306	59.046367	NaN	43.937046	-18.920061	NaN	-3.810740
40.126306	57.725309	NaN	36.432354	-17.599003	NaN	3.693952
40.126306	55.235267	NaN	41.235241	-15.108961	NaN	-1.108935
40.126306	55.626464	NaN	40.704565	-15.500158	NaN	-0.578259
40.126306	47.741270	NaN	39.122650	-7.614964	NaN	1.003656
40.126306	49.720376	NaN	47.076303	-9.594069	NaN	-6.949997
40.126306	61.182724	NaN	38.220694	-21.056418	NaN	1.905612
40.126306	59.647351	NaN	44.572504	-19.521045	NaN	-4.446198
40.126306	48.343241	NaN	43.898010	-8.216934	NaN	-3.771704
40.126306	58.867145	NaN	42.300483	-18.740839	NaN	-2.174176
40.126306	61.088789	NaN	42.847929	-20.962483	NaN	-2.721623
40.126306	63.529102	NaN	49.047795	-23.402796	NaN	-8.921489
40.126306	64.757034	NaN	36.506665	-24.630728	NaN	3.619641
40.126306	60.947493	NaN	34.128549	-20.821187	NaN	5.997758
40.126306	52.204429	NaN	32.132959	-12.078123	NaN	7.993347
40.126306	61.697288	NaN	41.101070	-21.570982	NaN	-0.974764
40.126306	39.202636	NaN	40.000272	0.923670	NaN	0.126034
40.126306	50.687999	NaN	40.124935	-10.561692	NaN	0.001371
40.126306	60.984185	NaN	39.721685	-20.857879	NaN	0.404621
40.126306	57.084831	NaN	40.386994	-16.958525	NaN	-0.260688
40.126306	57.447142	NaN	37.229626	-17.320836	NaN	2.896680
40.126306	58.233440	NaN	35.904216	-18.107133	NaN	4.222090
40.126306	68.805950	NaN	37.673079	-28.679644	NaN	2.453227
40.126306	57.620128	NaN	45.526439	-17.493822	NaN	-5.400133
40.126306	45.195801	NaN	35.856495	-5.069495	NaN	4.269811
40.126306	58.308928	NaN	42.247743	-18.182622	NaN	-2.121437
40.126306	58.420773	NaN	41.299527	-18.294467	NaN	-1.173221
40.126306	54.927101	NaN	42.033401	-14.800795	NaN	-1.907095
40.126306	40.702795	NaN	36.017092	-0.576489	NaN	4.109214
40.126306	57.246490	NaN	32.038416	-17.120183	NaN	8.087890
40.126306	64.015248	NaN	45.006319	-23.888942	NaN	-4.880013
40.126306	58.539008	NaN	38.632939	-18.412702	NaN	1.493367
40.126306	51.804582	NaN	29.434310	-11.678275	NaN	10.691996
40.126306	66.997791	NaN	46.308888	-26.871485	NaN	-6.182582
40.126306	53.367139	NaN	40.969623	-13.240833	NaN	-0.843317
40.126306	41.620399	NaN	30.587508	-1.494092	NaN	9.538798
40.126306	59.432713	NaN	40.248539	-19.306407	NaN	-0.122233
40.126306	56.497204	NaN	36.556985	-16.370898	NaN	3.569321
40.126306	53.962369	NaN	38.272840	-13.836063	NaN	1.853466
40.126306	60.159561	NaN	35.874082	-20.033255	NaN	4.252224
40.126306	45.701368	NaN	43.826560	-5.575062	NaN	-3.700254
40.126306	47.725447	NaN	31.031129	-7.599141	NaN	9.095177
40.126306	49.671105	NaN	36.948934	-9.544799	NaN	3.177372
40.126306	49.856526	NaN	43.591504	-9.730220	NaN	-3.465198
40.126306	61.068211	NaN	35.691047	-20.941905	NaN	4.435259
40.126306	59.213023	NaN	40.426946	-19.086717	NaN	-0.300640
40.126306	49.231752	NaN	40.903352	-9.105446	NaN	-0.777046
40.126306	49.564669	NaN	37.942002	-9.438363	NaN	2.184304
40.126306	65.995619	NaN	36.885299	-25.869313	NaN	3.241008
40.126306	56.794122	NaN	32.754580	-16.667815	NaN	7.371726
40.126306	47.783033	NaN	38.055368	-7.656727	NaN	2.070938
40.126306	56.677684	NaN	34.220839	-16.551378	NaN	5.905467
40.126306	53.865374	NaN	43.845681	-13.739068	NaN	-3.719375
40.126306	42.781452	NaN	40.491298	-2.655146	NaN	-0.364992
40.126306	48.833093	NaN	37.490503	-8.706787	NaN	2.635803
40.126306	49.642068	NaN	43.485511	-9.515762	NaN	-3.359205
40.126306	49.063009	NaN	37.039060	-8.936703	NaN	3.087246
40.126306	58.911441	NaN	42.073206	-18.785135	NaN	-1.946900
40.126306	52.801259	NaN	41.886683	-12.674953	NaN	-1.760377
40.126306	64.001673	NaN	45.065088	-23.875367	NaN	-4.938782
40.126306	62.286200	NaN	35.997170	-22.159894	NaN	4.129136
40.126306	58.360443	NaN	36.766822	-18.234137	NaN	3.359484
40.126306	39.238498	NaN	35.216486	0.887808	NaN	4.909820
40.126306	66.492589	NaN	39.999977	-26.366283	NaN	0.126329
40.126306	60.363622	NaN	31.394026	-20.237315	NaN	8.732280
40.126306	58.153831	NaN	40.882801	-18.027525	NaN	-0.756495
40.126306	38.873170	NaN	31.106213	1.253136	NaN	9.020093
40.126306	65.938571	NaN	44.371420	-25.812265	NaN	-4.245114
40.126306	66.059496	NaN	40.417211	-25.933189	NaN	-0.290905
40.126306	62.708831	NaN	38.835852	-22.582525	NaN	1.290454
40.126306	55.308861	NaN	45.752087	-15.182555	NaN	-5.625781
40.126306	53.402035	NaN	40.918420	-13.275729	NaN	-0.792114
40.126306	59.142436	NaN	33.157819	-19.016130	NaN	6.968487
40.126306	51.050813	NaN	41.547117	-10.924507	NaN	-1.420811
40.126306	63.760359	NaN	51.600831	-23.634052	NaN	-11.474525
40.126306	55.814375	NaN	32.294123	-15.688069	NaN	7.832183
40.126306	54.070574	NaN	45.447061	-13.944268	NaN	-5.320755
40.126306	61.136189	NaN	43.821232	-21.009883	NaN	-3.694926
40.126306	62.813984	NaN	36.151348	-22.687678	NaN	3.974958
40.126306	69.391168	NaN	38.799238	-29.264862	NaN	1.327068
40.126306	53.759422	NaN	49.947384	-13.633116	NaN	-9.821078
40.126306	62.723549	NaN	46.246824	-22.597242	NaN	-6.120518
40.126306	47.551190	NaN	39.354091	-7.424884	NaN	0.772215
40.126306	53.863396	NaN	33.587629	-13.737090	NaN	6.538677
40.126306	61.530927	NaN	34.514597	-21.404621	NaN	5.611709
40.126306	45.013789	NaN	35.024003	-4.887483	NaN	5.102303
40.126306	52.604729	NaN	41.029271	-12.478423	NaN	-0.902965
40.126306	49.041019	NaN	40.349484	-8.914713	NaN	-0.223178
40.126306	46.237060	NaN	32.530899	-6.110754	NaN	7.595407
40.126306	55.520394	NaN	41.734461	-15.394088	NaN	-1.608155
40.126306	60.855277	NaN	36.342141	-20.728971	NaN	3.784165
40.126306	54.954706	NaN	42.700953	-14.828400	NaN	-2.574647
40.126306	61.117920	NaN	38.002191	-20.991614	NaN	2.124115
40.126306	52.863783	NaN	42.439829	-12.737477	NaN	-2.313523
40.126306	67.264938	NaN	44.299981	-27.138632	NaN	-4.173675
40.126306	54.483730	NaN	49.102188	-14.357424	NaN	-8.975882
40.126306	52.979997	NaN	40.204259	-12.853691	NaN	-0.077953
40.126306	32.312115	NaN	36.359633	7.814191	NaN	3.766673
40.126306	73.187048	NaN	46.776115	-33.060742	NaN	-6.649809
40.126306	51.346451	NaN	40.124058	-11.220145	NaN	0.002249
40.126306	56.193816	NaN	42.743236	-16.067510	NaN	-2.616930
40.126306	66.508623	NaN	34.678381	-26.382316	NaN	5.447925
40.126306	46.466650	NaN	42.763477	-6.340344	NaN	-2.637171
40.126306	54.289910	NaN	37.247428	-14.163604	NaN	2.878878
40.126306	54.443196	NaN	36.341155	-14.316889	NaN	3.785151
40.126306	54.181050	NaN	42.594266	-14.054744	NaN	-2.467960
40.126306	65.702378	NaN	44.777983	-25.576072	NaN	-4.651677
40.126306	54.651075	NaN	40.242576	-14.524769	NaN	-0.116270
40.126306	61.492312	NaN	45.576113	-21.366006	NaN	-5.449807
40.126306	57.099559	NaN	44.713072	-16.973253	NaN	-4.586766
40.126306	62.955922	NaN	38.571777	-22.829616	NaN	1.554529
40.126306	59.749221	NaN	42.331820	-19.622915	NaN	-2.205514
40.126306	56.160443	NaN	38.416749	-16.034137	NaN	1.709557
40.126306	51.039114	NaN	32.084264	-10.912808	NaN	8.042042
40.126306	58.507564	NaN	45.530617	-18.381258	NaN	-5.404311
40.126306	64.393438	NaN	43.521542	-24.267132	NaN	-3.395236
40.126306	51.476427	NaN	37.939468	-11.350120	NaN	2.186838
40.126306	53.000502	NaN	31.495324	-12.874196	NaN	8.630982
40.126306	57.459855	NaN	37.619525	-17.333548	NaN	2.506781
40.126306	71.455640	NaN	35.678578	-31.329334	NaN	4.447728
40.126306	50.906484	NaN	46.338890	-10.780177	NaN	-6.212584
40.126306	39.428000	NaN	44.743926	0.698306	NaN	-4.617620
40.126306	62.184652	NaN	37.024785	-22.058346	NaN	3.101521
40.126306	65.792460	NaN	40.842388	-25.666154	NaN	-0.716082
40.126306	58.508325	NaN	42.472063	-18.382019	NaN	-2.345756
40.126306	59.916148	NaN	36.421841	-19.789842	NaN	3.704465
40.126306	63.169044	NaN	39.581970	-23.042738	NaN	0.544336
40.126306	44.221835	NaN	38.038065	-4.095529	NaN	2.088241
40.126306	60.639765	NaN	37.435173	-20.513459	NaN	2.691133
40.126306	45.524387	NaN	34.751427	-5.398081	NaN	5.374880
40.126306	55.236363	NaN	41.811487	-15.110057	NaN	-1.685181
40.126306	49.358778	NaN	34.245428	-9.232472	NaN	5.880878
40.126306	49.477866	NaN	39.958212	-9.351560	NaN	0.168094
40.126306	47.713583	NaN	39.185968	-7.587277	NaN	0.940338
40.126306	59.878109	NaN	42.676429	-19.751803	NaN	-2.550123
40.126306	55.062461	NaN	41.667935	-14.936155	NaN	-1.541629
40.126306	56.750490	NaN	47.775947	-16.624184	NaN	-7.649641
40.126306	60.572013	NaN	37.991522	-20.445707	NaN	2.134784
40.126306	48.869085	NaN	43.572664	-8.742779	NaN	-3.446358
40.126306	46.954497	NaN	32.256523	-6.828191	NaN	7.869783
40.126306	63.367011	NaN	39.598722	-23.240705	NaN	0.527584
40.126306	60.330858	NaN	34.690839	-20.204552	NaN	5.435467
40.126306	60.364668	NaN	24.578747	-20.238362	NaN	15.547560
40.126306	43.345805	NaN	43.228984	-3.219499	NaN	-3.102678
40.126306	56.957682	NaN	40.208958	-16.831376	NaN	-0.082652
40.126306	56.823450	NaN	34.528733	-16.697144	NaN	5.597573
40.126306	55.835033	NaN	46.752469	-15.708727	NaN	-6.626163
40.126306	58.382377	NaN	43.024442	-18.256071	NaN	-2.898136
40.126306	54.407230	NaN	42.149580	-14.280924	NaN	-2.023274
40.126306	51.822582	NaN	37.842297	-11.696276	NaN	2.284009
40.126306	51.970521	NaN	43.364045	-11.844215	NaN	-3.237739
40.126306	54.008333	NaN	42.849119	-13.882027	NaN	-2.722813
40.126306	56.917878	NaN	34.591246	-16.791572	NaN	5.535060
40.126306	59.350905	NaN	41.098360	-19.224599	NaN	-0.972053
40.126306	54.839998	NaN	41.984208	-14.713692	NaN	-1.857902
40.126306	61.643103	NaN	32.667093	-21.516797	NaN	7.459213
40.126306	60.935849	NaN	42.086351	-20.809543	NaN	-1.960045
40.126306	62.089014	NaN	38.899611	-21.962708	NaN	1.226695
40.126306	43.035985	NaN	38.411531	-2.909679	NaN	1.714775
40.126306	66.732075	NaN	43.011528	-26.605769	NaN	-2.885222
40.126306	51.368126	NaN	34.245687	-11.241820	NaN	5.880620
40.126306	68.203761	NaN	46.506641	-28.077455	NaN	-6.380335
40.126306	56.463914	NaN	43.141550	-16.337608	NaN	-3.015244
40.126306	61.010164	NaN	38.893869	-20.883857	NaN	1.232437
40.126306	44.997182	NaN	33.413080	-4.870876	NaN	6.713226
40.126306	52.933458	NaN	40.585396	-12.807152	NaN	-0.459089
40.126306	62.423575	NaN	40.154617	-22.297269	NaN	-0.028311
40.126306	57.944683	NaN	42.743797	-17.818377	NaN	-2.617491
40.126306	56.317243	NaN	39.820990	-16.190937	NaN	0.305316
40.126306	55.584426	NaN	33.797613	-15.458120	NaN	6.328693
40.126306	64.436096	NaN	30.007826	-24.309790	NaN	10.118480
40.126306	57.204067	NaN	41.124294	-17.077761	NaN	-0.997988
40.126306	53.279251	NaN	42.586030	-13.152945	NaN	-2.459724
40.126306	57.448138	NaN	43.581589	-17.321832	NaN	-3.455283
40.126306	46.848410	NaN	44.522032	-6.722104	NaN	-4.395726
40.126306	58.602067	NaN	36.604246	-18.475761	NaN	3.522060
40.126306	52.411138	NaN	41.556172	-12.284832	NaN	-1.429866
40.126306	56.709914	NaN	39.413482	-16.583608	NaN	0.712824
40.126306	50.444188	NaN	43.555302	-10.317882	NaN	-3.428996
40.126306	48.512183	NaN	46.275943	-8.385877	NaN	-6.149637
40.126306	57.502200	NaN	45.692217	-17.375894	NaN	-5.565911
40.126306	62.422331	NaN	39.154006	-22.296025	NaN	0.972300
40.126306	42.695637	NaN	40.101008	-2.569331	NaN	0.025299
40.126306	62.516461	NaN	31.022513	-22.390155	NaN	9.103793
40.126306	50.715126	NaN	47.664470	-10.588820	NaN	-7.538164
40.126306	46.301802	NaN	38.007176	-6.175496	NaN	2.119131
40.126306	54.454710	NaN	41.239857	-14.328404	NaN	-1.113551
40.126306	51.184680	NaN	48.510133	-11.058373	NaN	-8.383827
40.126306	60.063788	NaN	31.270266	-19.937482	NaN	8.856040
40.126306	55.870206	NaN	43.408445	-15.743900	NaN	-3.282139
40.126306	61.896666	NaN	40.285970	-21.770360	NaN	-0.159664
40.126306	58.238641	NaN	43.104353	-18.112335	NaN	-2.978047
40.126306	54.913575	NaN	37.273827	-14.787269	NaN	2.852479
40.126306	56.747459	NaN	40.872095	-16.621153	NaN	-0.745789
40.126306	50.748596	NaN	34.883129	-10.622290	NaN	5.243178
40.126306	50.632203	NaN	36.133489	-10.505897	NaN	3.992817
40.126306	55.922753	NaN	34.801186	-15.796447	NaN	5.325120
40.126306	57.119248	NaN	37.214093	-16.992942	NaN	2.912213
40.126306	58.223863	NaN	35.262825	-18.097557	NaN	4.863481
40.126306	53.858298	NaN	43.582460	-13.731992	NaN	-3.456154
40.126306	53.157301	NaN	39.595705	-13.030995	NaN	0.530601
40.126306	48.205936	NaN	34.199712	-8.079630	NaN	5.926594
40.126306	71.923653	NaN	43.581678	-31.797347	NaN	-3.455372
40.126306	58.660725	NaN	40.206869	-18.534419	NaN	-0.080563
40.126306	45.671086	NaN	43.822907	-5.544780	NaN	-3.696601
40.126306	66.898699	NaN	40.473038	-26.772393	NaN	-0.346732
40.126306	59.728160	NaN	39.180410	-19.601854	NaN	0.945896
40.126306	50.718601	NaN	38.658326	-10.592295	NaN	1.467980
40.126306	58.566234	NaN	46.201456	-18.439928	NaN	-6.075150
40.126306	51.377969	NaN	33.997049	-11.251662	NaN	6.129257
40.126306	45.702068	NaN	35.489589	-5.575762	NaN	4.636717
40.126306	67.953915	NaN	43.649622	-27.827609	NaN	-3.523316
40.126306	64.162014	NaN	34.251025	-24.035708	NaN	5.875281
40.126306	60.796825	NaN	28.695808	-20.670519	NaN	11.430498
40.126306	50.477521	NaN	43.731825	-10.351215	NaN	-3.605519
40.126306	57.935642	NaN	46.348323	-17.809336	NaN	-6.222017
40.126306	56.010120	NaN	45.079836	-15.883814	NaN	-4.953529
40.126306	56.877742	NaN	39.994069	-16.751436	NaN	0.132237
40.126306	57.215500	NaN	40.200642	-17.089194	NaN	-0.074336
40.126306	49.152617	NaN	43.416701	-9.026311	NaN	-3.290395
40.126306	48.656656	NaN	40.100845	-8.530350	NaN	0.025462
40.126306	59.142244	NaN	45.024938	-19.015938	NaN	-4.898632
40.126306	52.791070	NaN	35.156462	-12.664764	NaN	4.969844
40.126306	57.874286	NaN	44.446439	-17.747980	NaN	-4.320133
40.126306	67.832725	NaN	39.923150	-27.706418	NaN	0.203156
40.126306	60.987577	NaN	35.738200	-20.861271	NaN	4.388106
40.126306	57.524930	NaN	34.114999	-17.398624	NaN	6.011307
40.126306	45.536069	NaN	32.543072	-5.409763	NaN	7.583234
40.126306	63.438596	NaN	41.709248	-23.312290	NaN	-1.582942
40.126306	44.334679	NaN	46.670201	-4.208373	NaN	-6.543895
40.126306	67.655696	NaN	45.839476	-27.529390	NaN	-5.713170
40.126306	45.770043	NaN	41.300305	-5.643737	NaN	-1.173999
40.126306	56.226133	NaN	36.614543	-16.099826	NaN	3.511763
40.126306	64.504729	NaN	36.449270	-24.378422	NaN	3.677036
40.126306	50.916978	NaN	35.276644	-10.790672	NaN	4.849662
40.126306	51.278395	NaN	39.152236	-11.152089	NaN	0.974070
40.126306	46.331516	NaN	36.810800	-6.205210	NaN	3.315506
40.126306	60.144102	NaN	43.050950	-20.017796	NaN	-2.924643
40.126306	54.114563	NaN	44.262692	-13.988257	NaN	-4.136386
40.126306	54.121815	NaN	40.193923	-13.995509	NaN	-0.067617
40.126306	50.187019	NaN	32.326920	-10.060713	NaN	7.799386
40.126306	71.790228	NaN	35.013436	-31.663921	NaN	5.112870
40.126306	59.314996	NaN	38.267369	-19.188690	NaN	1.858937
40.126306	41.793767	NaN	40.381942	-1.667461	NaN	-0.255636
40.126306	49.087451	NaN	37.302507	-8.961145	NaN	2.823799
40.126306	51.408687	NaN	42.392783	-11.282380	NaN	-2.266477
40.126306	69.638613	NaN	45.526222	-29.512307	NaN	-5.399916
40.126306	60.285849	NaN	39.542711	-20.159542	NaN	0.583595
40.126306	50.646732	NaN	34.253396	-10.520426	NaN	5.872910
40.126306	62.338760	NaN	44.552143	-22.212454	NaN	-4.425837
40.126306	59.796159	NaN	44.922300	-19.669853	NaN	-4.795994
40.126306	66.791695	NaN	47.952318	-26.665388	NaN	-7.826012
40.126306	46.032228	NaN	31.168605	-5.905922	NaN	8.957701
40.126306	58.857884	NaN	39.433387	-18.731578	NaN	0.692919
40.126306	59.395706	NaN	42.005035	-19.269400	NaN	-1.878729
40.126306	56.998196	NaN	42.250021	-16.871890	NaN	-2.123715
40.126306	55.622533	NaN	34.597029	-15.496227	NaN	5.529277
40.126306	52.210171	NaN	41.668475	-12.083865	NaN	-1.542169
40.126306	61.436156	NaN	46.809910	-21.309850	NaN	-6.683604
40.126306	59.143502	NaN	46.755307	-19.017196	NaN	-6.629001
40.126306	51.982808	NaN	28.635814	-11.856502	NaN	11.490492
40.126306	53.179441	NaN	34.237603	-13.053135	NaN	5.888703
40.126306	51.199201	NaN	34.817544	-11.072895	NaN	5.308762
40.126306	68.575925	NaN	45.118165	-28.449619	NaN	-4.991858
40.126306	63.895488	NaN	46.585606	-23.769182	NaN	-6.459300
40.126306	59.731246	NaN	31.436852	-19.604940	NaN	8.689454
40.126306	63.536541	NaN	41.218968	-23.410235	NaN	-1.092662
40.126306	60.720838	NaN	52.890683	-20.594532	NaN	-12.764377
40.126306	58.252451	NaN	36.222449	-18.126145	NaN	3.903857
40.126306	55.999197	NaN	36.605443	-15.872891	NaN	3.520863
40.126306	37.763731	NaN	35.923075	2.362575	NaN	4.203231
40.126306	52.509494	NaN	36.959820	-12.383187	NaN	3.166487
40.126306	51.924872	NaN	36.117405	-11.798566	NaN	4.008901
40.126306	44.066847	NaN	39.732078	-3.940541	NaN	0.394229
40.126306	60.741461	NaN	46.755767	-20.615155	NaN	-6.629461
40.126306	51.299507	NaN	39.389091	-11.173201	NaN	0.737215
40.126306	52.591448	NaN	43.680542	-12.465141	NaN	-3.554235
40.126306	58.044888	NaN	44.283849	-17.918582	NaN	-4.157543
40.126306	59.988224	NaN	43.612015	-19.861918	NaN	-3.485709
40.126306	67.808826	NaN	44.461283	-27.682520	NaN	-4.334976
40.126306	59.633559	NaN	41.294040	-19.507253	NaN	-1.167734
40.126306	55.286904	NaN	31.813414	-15.160598	NaN	8.312893
40.126306	49.258669	NaN	34.023027	-9.132363	NaN	6.103279
40.126306	39.355738	NaN	42.856535	0.770568	NaN	-2.730229
40.126306	41.034365	NaN	27.069744	-0.908059	NaN	13.056562
40.126306	61.948981	NaN	42.547517	-21.822675	NaN	-2.421211
40.126306	55.716395	NaN	33.286117	-15.590089	NaN	6.840189
40.126306	68.561032	NaN	39.840821	-28.434726	NaN	0.285485
40.126306	36.879691	NaN	32.939751	3.246615	NaN	7.186556
40.126306	60.776922	NaN	39.815470	-20.650616	NaN	0.310836
40.126306	64.944970	NaN	42.879963	-24.818664	NaN	-2.753657
40.126306	55.191841	NaN	40.631166	-15.065535	NaN	-0.504859
40.126306	47.410594	NaN	32.800975	-7.284287	NaN	7.325331
40.126306	50.074757	NaN	27.541319	-9.948451	NaN	12.584988
40.126306	60.925467	NaN	46.544453	-20.799161	NaN	-6.418147
40.126306	51.013925	NaN	33.628370	-10.887619	NaN	6.497937
40.126306	54.511446	NaN	40.321478	-14.385140	NaN	-0.195172
40.126306	51.631681	NaN	33.813395	-11.505375	NaN	6.312911
40.126306	40.030108	NaN	44.442704	0.096198	NaN	-4.316398
40.126306	53.815222	NaN	34.189020	-13.688916	NaN	5.937286
40.126306	50.139183	NaN	36.486985	-10.012877	NaN	3.639321
40.126306	52.523832	NaN	39.875089	-12.397526	NaN	0.251217
40.126306	48.887612	NaN	38.186319	-8.761306	NaN	1.939987
40.126306	60.445414	NaN	45.164470	-20.319108	NaN	-5.038164
40.126306	63.075422	NaN	38.414968	-22.949116	NaN	1.711338
40.126306	49.409121	NaN	37.140119	-9.282815	NaN	2.986187
40.126306	52.606755	NaN	40.436728	-12.480449	NaN	-0.310422
40.126306	58.904968	NaN	26.771814	-18.778662	NaN	13.354492
40.126306	38.331145	NaN	36.189397	1.795161	NaN	3.936909
40.126306	61.878295	NaN	41.375079	-21.751989	NaN	-1.248773
40.126306	53.005546	NaN	39.344873	-12.879239	NaN	0.781433
40.126306	53.345755	NaN	41.674050	-13.219449	NaN	-1.547744
40.126306	54.572434	NaN	34.420353	-14.446128	NaN	5.705953
40.126306	58.421836	NaN	33.330400	-18.295530	NaN	6.795906
40.126306	52.031678	NaN	41.268857	-11.905372	NaN	-1.142551
40.126306	44.967110	NaN	33.437237	-4.840804	NaN	6.689069
40.126306	66.688503	NaN	37.096736	-26.562197	NaN	3.029571
40.126306	53.912768	NaN	43.463450	-13.786462	NaN	-3.337144
40.126306	51.811425	NaN	50.065541	-11.685119	NaN	-9.939234
40.126306	61.461918	NaN	39.218927	-21.335612	NaN	0.907379
40.126306	61.012025	NaN	36.645338	-20.885719	NaN	3.480968
40.126306	44.698281	NaN	43.276086	-4.571975	NaN	-3.149780
40.126306	61.024024	NaN	34.614639	-20.897718	NaN	5.511667
40.126306	58.629119	NaN	42.219611	-18.502813	NaN	-2.093305
40.126306	68.336933	NaN	45.026362	-28.210626	NaN	-4.900056
40.126306	51.930020	NaN	39.100030	-11.803714	NaN	1.026276
40.126306	54.551482	NaN	41.241012	-14.425176	NaN	-1.114706
40.126306	50.948016	NaN	39.092977	-10.821710	NaN	1.033329
40.126306	65.077074	NaN	40.135359	-24.950768	NaN	-0.009053
40.126306	50.171834	NaN	36.634200	-10.045528	NaN	3.492106
40.126306	41.075379	NaN	42.367916	-0.949072	NaN	-2.241610
40.126306	54.430026	NaN	42.308855	-14.303719	NaN	-2.182549
40.126306	39.544195	NaN	36.549123	0.582112	NaN	3.577183
40.126306	49.344884	NaN	29.783872	-9.218578	NaN	10.342434
40.126306	48.227360	NaN	41.523635	-8.101054	NaN	-1.397329
40.126306	57.583492	NaN	24.203822	-17.457186	NaN	15.922484
40.126306	67.497529	NaN	29.211768	-27.371223	NaN	10.914538
40.126306	66.535180	NaN	40.402019	-26.408874	NaN	-0.275713
40.126306	52.432395	NaN	31.835961	-12.306089	NaN	8.290345
40.126306	40.333570	NaN	44.746938	-0.207263	NaN	-4.620632
40.126306	63.028868	NaN	46.320128	-22.902562	NaN	-6.193822
40.126306	54.208119	NaN	46.910390	-14.081813	NaN	-6.784084
40.126306	67.470280	NaN	45.731872	-27.343974	NaN	-5.605566
40.126306	63.689825	NaN	31.859857	-23.563519	NaN	8.266449
40.126306	60.479630	NaN	50.144988	-20.353324	NaN	-10.018682
40.126306	49.181951	NaN	35.146486	-9.055645	NaN	4.979820
40.126306	51.640898	NaN	38.325545	-11.514592	NaN	1.800761
40.126306	40.131189	NaN	30.494031	-0.004883	NaN	9.632276
40.126306	64.632279	NaN	44.671905	-24.505973	NaN	-4.545599
40.126306	53.026457	NaN	39.988263	-12.900151	NaN	0.138043
40.126306	58.371891	NaN	38.541868	-18.245585	NaN	1.584438
40.126306	55.298990	NaN	31.268445	-15.172684	NaN	8.857861
40.126306	50.209827	NaN	31.555667	-10.083521	NaN	8.570639
40.126306	50.738624	NaN	38.340191	-10.612318	NaN	1.786116
40.126306	61.266809	NaN	39.757930	-21.140503	NaN	0.368376
40.126306	67.434764	NaN	37.103154	-27.308458	NaN	3.023152
40.126306	57.379780	NaN	42.562251	-17.253473	NaN	-2.435945
40.126306	67.691802	NaN	36.322254	-27.565496	NaN	3.804052
40.126306	50.980660	NaN	38.774433	-10.854354	NaN	1.351874
40.126306	55.267850	NaN	36.653047	-15.141544	NaN	3.473259
40.126306	57.595228	NaN	38.200296	-17.468922	NaN	1.926010
40.126306	57.522897	NaN	37.013736	-17.396591	NaN	3.112570
40.126306	51.266527	NaN	41.643188	-11.140221	NaN	-1.516882
40.126306	63.675254	NaN	45.959815	-23.548947	NaN	-5.833508
40.126306	59.351660	NaN	39.618009	-19.225354	NaN	0.508297
40.126306	52.479151	NaN	43.360673	-12.352845	NaN	-3.234367
40.126306	62.224302	NaN	42.945064	-22.097996	NaN	-2.818758
40.126306	57.885537	NaN	45.927872	-17.759231	NaN	-5.801566
40.126306	42.306002	NaN	36.910822	-2.179696	NaN	3.215484
40.126306	63.134830	NaN	32.840882	-23.008524	NaN	7.285424
40.126306	58.164008	NaN	39.413066	-18.037701	NaN	0.713240
40.126306	65.197331	NaN	43.806513	-25.071025	NaN	-3.680207
40.126306	59.351976	NaN	35.900041	-19.225670	NaN	4.226265
40.126306	61.451235	NaN	41.876700	-21.324929	NaN	-1.750394
40.126306	51.283129	NaN	41.962711	-11.156823	NaN	-1.836405
40.126306	56.582560	NaN	38.120929	-16.456254	NaN	2.005378
40.126306	61.986620	NaN	39.337095	-21.860314	NaN	0.789211
40.126306	54.464056	NaN	45.814915	-14.337749	NaN	-5.688608
40.126306	65.077983	NaN	41.277642	-24.951677	NaN	-1.151336
40.126306	46.438333	NaN	42.940438	-6.312027	NaN	-2.814132
40.126306	52.245238	NaN	42.540520	-12.118932	NaN	-2.414214
40.126306	62.120052	NaN	37.345175	-21.993746	NaN	2.781131
40.126306	50.601886	NaN	45.774059	-10.475580	NaN	-5.647753
40.126306	54.570187	NaN	38.076389	-14.443881	NaN	2.049917
40.126306	72.003742	NaN	41.135003	-31.877435	NaN	-1.008697
40.126306	64.824461	NaN	36.145137	-24.698155	NaN	3.981169
40.126306	60.117299	NaN	38.314640	-19.990992	NaN	1.811666
40.126306	66.337875	NaN	42.485049	-26.211569	NaN	-2.358743
40.126306	62.163300	NaN	42.247316	-22.036994	NaN	-2.121010
40.126306	54.019838	NaN	35.923531	-13.893532	NaN	4.202775
40.126306	59.048450	NaN	41.383154	-18.922144	NaN	-1.256848
40.126306	59.847974	NaN	43.328544	-19.721668	NaN	-3.202238
40.126306	53.909056	NaN	39.023481	-13.782750	NaN	1.102825
40.126306	66.782676	NaN	37.877458	-26.656370	NaN	2.248848
40.126306	50.990500	NaN	41.330355	-10.864194	NaN	-1.204049
40.126306	46.709750	NaN	32.730811	-6.583444	NaN	7.395495
40.126306	57.566234	NaN	42.385721	-17.439928	NaN	-2.259415
40.126306	42.892473	NaN	34.237394	-2.766167	NaN	5.888913
40.126306	54.241659	NaN	38.569988	-14.115353	NaN	1.556318
40.126306	58.629502	NaN	35.910221	-18.503196	NaN	4.216085
40.126306	63.846276	NaN	42.714008	-23.719970	NaN	-2.587702
40.126306	66.307214	NaN	42.727693	-26.180908	NaN	-2.601387
40.126306	57.258137	NaN	39.419626	-17.131831	NaN	0.706680
40.126306	41.668999	NaN	34.483142	-1.542693	NaN	5.643164
40.126306	63.986381	NaN	37.026440	-23.860075	NaN	3.099866
40.126306	52.857784	NaN	39.967661	-12.731478	NaN	0.158645
40.126306	56.169347	NaN	52.619824	-16.043041	NaN	-12.493518
40.126306	64.610774	NaN	37.554180	-24.484468	NaN	2.572127
40.126306	60.473069	NaN	32.782417	-20.346763	NaN	7.343889
40.126306	60.117656	NaN	39.008058	-19.991349	NaN	1.118248
40.126306	57.044321	NaN	51.246785	-16.918015	NaN	-11.120479
40.126306	50.370618	NaN	43.615371	-10.244312	NaN	-3.489065
40.126306	59.806946	NaN	45.645244	-19.680640	NaN	-5.518938
40.126306	58.974310	NaN	42.744063	-18.848004	NaN	-2.617756
40.126306	57.136404	NaN	43.869236	-17.010098	NaN	-3.742930
40.126306	46.961836	NaN	41.934222	-6.835530	NaN	-1.807916
40.126306	42.683578	NaN	40.132014	-2.557272	NaN	-0.005708
40.126306	67.970462	NaN	43.916381	-27.844156	NaN	-3.790075
40.126306	55.592994	NaN	39.248932	-15.466688	NaN	0.877374
40.126306	56.488674	NaN	27.150228	-16.362368	NaN	12.976078
40.126306	47.682905	NaN	34.799117	-7.556599	NaN	5.327189
40.126306	63.465766	NaN	43.811904	-23.339460	NaN	-3.685598
40.126306	50.761311	NaN	44.257550	-10.635005	NaN	-4.131244
40.126306	58.323392	NaN	35.895866	-18.197086	NaN	4.230440
40.126306	66.868375	NaN	34.693016	-26.742069	NaN	5.433290
40.126306	53.873690	NaN	42.872590	-13.747384	NaN	-2.746284
40.126306	58.572551	NaN	36.799257	-18.446245	NaN	3.327049
40.126306	51.861190	NaN	31.330659	-11.734884	NaN	8.795647
40.126306	57.328373	NaN	34.417879	-17.202067	NaN	5.708427
40.126306	48.726506	NaN	45.039335	-8.600200	NaN	-4.913029
40.126306	54.652022	NaN	33.801412	-14.525716	NaN	6.324894
40.126306	56.681838	NaN	37.709850	-16.555532	NaN	2.416456
40.126306	45.227496	NaN	39.297272	-5.101190	NaN	0.829034
40.126306	52.219479	NaN	39.531184	-12.093173	NaN	0.595122
40.126306	65.644981	NaN	36.179574	-25.518675	NaN	3.946732
40.126306	73.987327	NaN	33.001011	-33.861021	NaN	7.125295
40.126306	50.714078	NaN	38.325123	-10.587772	NaN	1.801183
40.126306	51.089128	NaN	36.276254	-10.962822	NaN	3.850052
40.126306	65.283551	NaN	27.406452	-25.157245	NaN	12.719854
40.126306	59.411310	NaN	38.448906	-19.285004	NaN	1.677400
40.126306	57.756904	NaN	53.098510	-17.630598	NaN	-12.972204
40.126306	55.042714	NaN	37.738714	-14.916408	NaN	2.387592
40.126306	53.253261	NaN	37.353011	-13.126955	NaN	2.773295
40.126306	56.105186	NaN	42.006389	-15.978880	NaN	-1.880083
40.126306	55.809608	NaN	33.017234	-15.683302	NaN	7.109072
40.126306	58.750505	NaN	42.771279	-18.624199	NaN	-2.644973
40.126306	62.925285	NaN	36.283769	-22.798979	NaN	3.842537
40.126306	70.136062	NaN	44.872368	-30.009756	NaN	-4.746062
40.126306	62.326276	NaN	38.377491	-22.199970	NaN	1.748815
40.126306	47.242373	NaN	35.473239	-7.116067	NaN	4.653067
40.126306	60.933079	NaN	39.281806	-20.806773	NaN	0.844500
40.126306	69.316280	NaN	44.173063	-29.189974	NaN	-4.046757
40.126306	58.996190	NaN	34.983647	-18.869884	NaN	5.142659
40.126306	67.410140	NaN	36.903157	-27.283834	NaN	3.223149
40.126306	53.500912	NaN	39.962022	-13.374606	NaN	0.164284
40.126306	50.988695	NaN	41.590116	-10.862389	NaN	-1.463810
40.126306	56.410715	NaN	38.683469	-16.284408	NaN	1.442837
40.126306	61.134580	NaN	39.577645	-21.008274	NaN	0.548661
40.126306	54.494759	NaN	47.083814	-14.368453	NaN	-6.957508
40.126306	64.560478	NaN	32.700509	-24.434172	NaN	7.425797
40.126306	49.843308	NaN	37.670029	-9.717002	NaN	2.456277
40.126306	58.900593	NaN	47.975694	-18.774287	NaN	-7.849388
40.126306	63.169706	NaN	36.983717	-23.043400	NaN	3.142589
40.126306	55.158385	NaN	42.988072	-15.032079	NaN	-2.861766
40.126306	58.436790	NaN	39.885936	-18.310484	NaN	0.240370
40.126306	55.860047	NaN	43.184403	-15.733741	NaN	-3.058097
40.126306	53.837210	NaN	29.817301	-13.710904	NaN	10.309005
40.126306	43.811886	NaN	40.553005	-3.685580	NaN	-0.426699
40.126306	52.035478	NaN	30.902962	-11.909172	NaN	9.223344
40.126306	46.865952	NaN	38.446543	-6.739646	NaN	1.679763
40.126306	56.720079	NaN	46.620054	-16.593773	NaN	-6.493748
40.126306	66.822869	NaN	35.810061	-26.696563	NaN	4.316245
40.126306	55.456248	NaN	42.410497	-15.329941	NaN	-2.284191
40.126306	48.402933	NaN	28.681869	-8.276627	NaN	11.444437
40.126306	63.232593	NaN	48.820935	-23.106287	NaN	-8.694629
40.126306	65.856508	NaN	42.004137	-25.730202	NaN	-1.877831
40.126306	50.944610	NaN	42.268143	-10.818304	NaN	-2.141837
40.126306	58.734311	NaN	29.893319	-18.608005	NaN	10.232987
40.126306	59.117587	NaN	33.774348	-18.991281	NaN	6.351958
40.126306	56.452449	NaN	38.028857	-16.326143	NaN	2.097449
40.126306	59.064142	NaN	40.014742	-18.937836	NaN	0.111564
40.126306	63.917980	NaN	40.293810	-23.791674	NaN	-0.167504
40.126306	54.650689	NaN	42.951163	-14.524383	NaN	-2.824857
40.126306	62.146571	NaN	46.162190	-22.020265	NaN	-6.035884
40.126306	49.915682	NaN	35.340377	-9.789376	NaN	4.785930
40.126306	61.171344	NaN	39.461615	-21.045038	NaN	0.664691
40.126306	58.326864	NaN	40.574794	-18.200558	NaN	-0.448488
40.126306	45.765002	NaN	41.962326	-5.638696	NaN	-1.836020
40.126306	65.683305	NaN	29.589806	-25.556999	NaN	10.536500
40.126306	57.254224	NaN	38.255286	-17.127918	NaN	1.871020
40.126306	41.654256	NaN	39.683732	-1.527950	NaN	0.442574
40.126306	45.662801	NaN	44.010117	-5.536495	NaN	-3.883811
40.126306	61.102310	NaN	45.352632	-20.976004	NaN	-5.226326
40.126306	64.362162	NaN	37.632137	-24.235856	NaN	2.494169
40.126306	60.392626	NaN	42.129238	-20.266320	NaN	-2.002932
40.126306	51.691140	NaN	34.682257	-11.564834	NaN	5.444049
40.126306	58.517273	NaN	51.222895	-18.390967	NaN	-11.096588
40.126306	56.803215	NaN	34.997328	-16.676909	NaN	5.128978
40.126306	52.668811	NaN	49.361676	-12.542505	NaN	-9.235370
40.126306	69.125527	NaN	37.389911	-28.999221	NaN	2.736395
40.126306	62.572496	NaN	41.902182	-22.446189	NaN	-1.775876
40.126306	56.037230	NaN	47.234870	-15.910924	NaN	-7.108564
40.126306	61.688002	NaN	34.167865	-21.561696	NaN	5.958441
40.126306	48.709899	NaN	42.489990	-8.583593	NaN	-2.363684
40.126306	57.078309	NaN	45.852672	-16.952003	NaN	-5.726366
40.126306	62.676384	NaN	35.442298	-22.550078	NaN	4.684008
40.126306	52.970179	NaN	39.200458	-12.843873	NaN	0.925849
40.126306	60.802775	NaN	43.901678	-20.676469	NaN	-3.775372
40.126306	51.995727	NaN	36.964922	-11.869421	NaN	3.161384
40.126306	52.911177	NaN	32.839357	-12.784871	NaN	7.286949
40.126306	57.544179	NaN	41.796711	-17.417873	NaN	-1.670405
40.126306	59.913101	NaN	43.531189	-19.786795	NaN	-3.404883
40.126306	69.386918	NaN	47.672468	-29.260612	NaN	-7.546162
40.126306	62.101977	NaN	36.942652	-21.975671	NaN	3.183654
40.126306	54.108227	NaN	49.486844	-13.981921	NaN	-9.360538
40.126306	62.628178	NaN	41.357692	-22.501872	NaN	-1.231386
40.126306	55.422243	NaN	45.119705	-15.295937	NaN	-4.993399
40.126306	53.597423	NaN	35.521080	-13.471117	NaN	4.605227
40.126306	60.215854	NaN	37.135726	-20.089548	NaN	2.990580
40.126306	63.665093	NaN	36.816333	-23.538787	NaN	3.309973
40.126306	52.449265	NaN	44.128464	-12.322959	NaN	-4.002158
40.126306	60.086464	NaN	38.080990	-19.960157	NaN	2.045316
40.126306	61.401104	NaN	49.534374	-21.274798	NaN	-9.408068
40.126306	70.436502	NaN	37.372370	-30.310196	NaN	2.753936
40.126306	58.239162	NaN	38.800264	-18.112856	NaN	1.326042
40.126306	49.515095	NaN	41.419656	-9.388789	NaN	-1.293350
40.126306	54.924777	NaN	41.642780	-14.798471	NaN	-1.516474
40.126306	30.406463	NaN	40.542493	9.719843	NaN	-0.416187
40.126306	54.478201	NaN	35.773801	-14.351895	NaN	4.352505
40.126306	65.121677	NaN	43.062355	-24.995371	NaN	-2.936049
40.126306	49.557178	NaN	36.738804	-9.430872	NaN	3.387502
40.126306	68.866053	NaN	36.494980	-28.739747	NaN	3.631326
40.126306	45.781520	NaN	36.983958	-5.655214	NaN	3.142348
40.126306	50.969585	NaN	37.612495	-10.843279	NaN	2.513811
40.126306	44.315724	NaN	28.368373	-4.189417	NaN	11.757933
40.126306	63.160620	NaN	37.652306	-23.034314	NaN	2.474000
40.126306	52.506938	NaN	36.552456	-12.380632	NaN	3.573850
40.126306	59.679444	NaN	38.936132	-19.553137	NaN	1.190174
40.126306	48.570239	NaN	40.988770	-8.443932	NaN	-0.862464
40.126306	65.323623	NaN	48.489331	-25.197317	NaN	-8.363024
40.126306	66.988696	NaN	47.187994	-26.862390	NaN	-7.061688
40.126306	57.489554	NaN	38.059290	-17.363248	NaN	2.067016
40.126306	48.926156	NaN	35.820591	-8.799850	NaN	4.305715
40.126306	58.455974	NaN	42.555770	-18.329668	NaN	-2.429464
40.126306	71.633223	NaN	36.440102	-31.506917	NaN	3.686204
40.126306	35.283214	NaN	35.525794	4.843092	NaN	4.600512
40.126306	50.768449	NaN	45.176541	-10.642143	NaN	-5.050235
40.126306	58.986076	NaN	43.360741	-18.859770	NaN	-3.234435
40.126306	46.844354	NaN	39.461587	-6.718048	NaN	0.664719
40.126306	58.795337	NaN	47.539086	-18.669031	NaN	-7.412780
40.126306	49.546260	NaN	37.903651	-9.419953	NaN	2.222655
40.126306	43.056263	NaN	36.732915	-2.929957	NaN	3.393391
40.126306	45.455699	NaN	43.797631	-5.329393	NaN	-3.671325
40.126306	58.327226	NaN	42.453153	-18.200920	NaN	-2.326847
40.126306	47.106552	NaN	29.367792	-6.980246	NaN	10.758514
40.126306	45.136220	NaN	37.621777	-5.009913	NaN	2.504529
40.126306	56.065893	NaN	35.976245	-15.939587	NaN	4.150061
40.126306	40.028826	NaN	43.636200	0.097480	NaN	-3.509894
40.126306	48.533644	NaN	40.110852	-8.407338	NaN	0.015454
40.126306	62.108284	NaN	43.381471	-21.981978	NaN	-3.255165
40.126306	66.817062	NaN	43.463111	-26.690756	NaN	-3.336805
40.126306	55.960969	NaN	47.891004	-15.834663	NaN	-7.764698
40.126306	46.206653	NaN	35.306076	-6.080347	NaN	4.820230
40.126306	50.992253	NaN	34.726055	-10.865947	NaN	5.400251
40.126306	54.872820	NaN	42.753746	-14.746513	NaN	-2.627440
40.126306	58.567164	NaN	40.519610	-18.440858	NaN	-0.393304
40.126306	46.165720	NaN	43.851189	-6.039414	NaN	-3.724883
40.126306	57.710810	NaN	43.603749	-17.584504	NaN	-3.477443
40.126306	48.819773	NaN	43.761235	-8.693467	NaN	-3.634929
40.126306	48.549031	NaN	39.088561	-8.422725	NaN	1.037745
40.126306	66.768743	NaN	43.731217	-26.642437	NaN	-3.604911
40.126306	63.983513	NaN	40.739749	-23.857207	NaN	-0.613443
40.126306	52.819476	NaN	42.799806	-12.693170	NaN	-2.673500
40.126306	56.350844	NaN	41.479436	-16.224538	NaN	-1.353130
40.126306	51.292351	NaN	43.667823	-11.166045	NaN	-3.541517
40.126306	54.767876	NaN	32.453764	-14.641570	NaN	7.672543
40.126306	47.319652	NaN	39.629394	-7.193346	NaN	0.496912
40.126306	65.260904	NaN	41.891713	-25.134598	NaN	-1.765407
40.126306	54.992399	NaN	39.611315	-14.866093	NaN	0.514991
40.126306	51.445647	NaN	41.120953	-11.319341	NaN	-0.994647
40.126306	69.469168	NaN	39.970882	-29.342862	NaN	0.155424
40.126306	56.122471	NaN	36.627771	-15.996165	NaN	3.498535
40.126306	47.002682	NaN	37.901492	-6.876376	NaN	2.224814
40.126306	63.534867	NaN	47.409454	-23.408561	NaN	-7.283148
40.126306	47.686359	NaN	35.552634	-7.560053	NaN	4.573672
40.126306	42.956993	NaN	42.484359	-2.830687	NaN	-2.358053
40.126306	52.219753	NaN	33.808992	-12.093446	NaN	6.317315
40.126306	46.018112	NaN	37.255196	-5.891806	NaN	2.871110
40.126306	61.372798	NaN	38.676786	-21.246491	NaN	1.449520
40.126306	54.920705	NaN	35.975226	-14.794399	NaN	4.151080
40.126306	59.120311	NaN	36.942512	-18.994005	NaN	3.183794
40.126306	55.856257	NaN	42.988801	-15.729951	NaN	-2.862494
40.126306	51.859669	NaN	44.213878	-11.733363	NaN	-4.087572
40.126306	59.509447	NaN	37.396684	-19.383141	NaN	2.729622
40.126306	35.185085	NaN	39.033880	4.941221	NaN	1.092426
40.126306	52.264134	NaN	31.854808	-12.137828	NaN	8.271498
40.126306	44.900928	NaN	40.924926	-4.774622	NaN	-0.798620
40.126306	61.772393	NaN	29.119805	-21.646087	NaN	11.006501
40.126306	46.663562	NaN	41.738364	-6.537256	NaN	-1.612058
40.126306	42.810251	NaN	33.754091	-2.683945	NaN	6.372215
40.126306	51.773808	NaN	39.012866	-11.647502	NaN	1.113440
40.126306	61.028209	NaN	37.799994	-20.901903	NaN	2.326312
40.126306	53.843311	NaN	37.232671	-13.717005	NaN	2.893635
40.126306	58.269673	NaN	37.618069	-18.143367	NaN	2.508237
40.126306	60.116609	NaN	41.255046	-19.990303	NaN	-1.128740
40.126306	67.237991	NaN	43.241686	-27.111685	NaN	-3.115380
40.126306	45.866673	NaN	35.865892	-5.740367	NaN	4.260414
40.126306	57.196804	NaN	41.117706	-17.070498	NaN	-0.991400
40.126306	37.876894	NaN	36.825193	2.249413	NaN	3.301113
40.126306	56.651256	NaN	45.710543	-16.524950	NaN	-5.584237
40.126306	59.209858	NaN	43.303354	-19.083551	NaN	-3.177048
40.126306	53.173911	NaN	33.592616	-13.047605	NaN	6.533690
40.126306	69.694264	NaN	36.221677	-29.567958	NaN	3.904629
40.126306	52.978680	NaN	36.130708	-12.852374	NaN	3.995598
40.126306	58.539609	NaN	26.201007	-18.413303	NaN	13.925299
40.126306	62.028475	NaN	44.389699	-21.902169	NaN	-4.263393
40.126306	61.652055	NaN	38.487898	-21.525749	NaN	1.638408
40.126306	61.339319	NaN	47.943442	-21.213013	NaN	-7.817136
40.126306	56.427893	NaN	39.150969	-16.301587	NaN	0.975337
40.126306	58.858279	NaN	42.872427	-18.731973	NaN	-2.746121
40.126306	54.952131	NaN	40.101267	-14.825825	NaN	0.025039
40.126306	63.458209	NaN	50.027399	-23.331903	NaN	-9.901093
40.126306	63.716494	NaN	35.599972	-23.590187	NaN	4.526334
40.126306	49.198968	NaN	44.564396	-9.072662	NaN	-4.438090
40.126306	56.366637	NaN	42.673198	-16.240331	NaN	-2.546892
40.126306	60.437377	NaN	40.172443	-20.311070	NaN	-0.046137
40.126306	43.495086	NaN	37.176581	-3.368780	NaN	2.949725
40.126306	51.545129	NaN	40.276035	-11.418823	NaN	-0.149729
40.126306	62.524754	NaN	42.922032	-22.398448	NaN	-2.795726
40.126306	68.732500	NaN	43.672791	-28.606194	NaN	-3.546485
40.126306	61.778810	NaN	39.314441	-21.652504	NaN	0.811865
40.126306	50.660572	NaN	44.729105	-10.534266	NaN	-4.602799
40.126306	63.926100	NaN	49.924235	-23.799794	NaN	-9.797929
40.126306	47.830374	NaN	35.882760	-7.704068	NaN	4.243546
40.126306	60.184083	NaN	34.703921	-20.057777	NaN	5.422385
40.126306	56.577459	NaN	44.017205	-16.451153	NaN	-3.890899
40.126306	43.323376	NaN	46.004497	-3.197069	NaN	-5.878191
40.126306	49.973891	NaN	37.410015	-9.847585	NaN	2.716291
40.126306	60.156134	NaN	42.885847	-20.029828	NaN	-2.759541
40.126306	53.556485	NaN	45.239908	-13.430179	NaN	-5.113602
40.126306	56.456045	NaN	46.531896	-16.329739	NaN	-6.405590
40.126306	59.428936	NaN	47.327466	-19.302630	NaN	-7.201160
40.126306	52.563635	NaN	38.362658	-12.437329	NaN	1.763648
40.126306	51.514783	NaN	34.518464	-11.388477	NaN	5.607842
40.126306	53.083654	NaN	42.768822	-12.957348	NaN	-2.642516
40.126306	48.987415	NaN	44.065267	-8.861109	NaN	-3.938961
40.126306	59.866667	NaN	44.389670	-19.740361	NaN	-4.263364
40.126306	63.102572	NaN	49.420386	-22.976266	NaN	-9.294079
40.126306	50.338611	NaN	41.212626	-10.212305	NaN	-1.086319
40.126306	59.041869	NaN	48.297780	-18.915563	NaN	-8.171474
40.126306	64.195002	NaN	39.543835	-24.068696	NaN	0.582471
40.126306	56.572392	NaN	45.728046	-16.446086	NaN	-5.601740
40.126306	52.814566	NaN	39.948244	-12.688260	NaN	0.178062
40.126306	63.649443	NaN	35.592028	-23.523137	NaN	4.534278
40.126306	66.322288	NaN	40.150005	-26.195982	NaN	-0.023699
40.126306	59.816583	NaN	48.201433	-19.690277	NaN	-8.075127
40.126306	53.452744	NaN	41.588250	-13.326438	NaN	-1.461944
40.126306	50.218587	NaN	42.379342	-10.092281	NaN	-2.253036
40.126306	56.571456	NaN	33.214631	-16.445150	NaN	6.911675
40.126306	53.531709	NaN	37.911207	-13.405403	NaN	2.215100
40.126306	65.521358	NaN	40.903934	-25.395052	NaN	-0.777628
40.126306	50.182071	NaN	38.864072	-10.055765	NaN	1.262234
40.126306	47.571372	NaN	41.123399	-7.445066	NaN	-0.997093
40.126306	53.359667	NaN	45.267644	-13.233361	NaN	-5.141338
40.126306	56.512834	NaN	40.641104	-16.386528	NaN	-0.514798
40.126306	51.703737	NaN	37.183202	-11.577431	NaN	2.943105
40.126306	35.523330	NaN	44.675832	4.602976	NaN	-4.549526
40.126306	64.148461	NaN	40.342028	-24.022155	NaN	-0.215722
40.126306	47.665253	NaN	38.274262	-7.538947	NaN	1.852044
40.126306	60.305980	NaN	38.601424	-20.179674	NaN	1.524882
40.126306	59.376599	NaN	39.148777	-19.250293	NaN	0.977529
40.126306	63.351341	NaN	43.261229	-23.225035	NaN	-3.134923
40.126306	43.206851	NaN	34.120066	-3.080545	NaN	6.006240
40.126306	56.346048	NaN	43.380634	-16.219741	NaN	-3.254328
40.126306	58.147187	NaN	44.948401	-18.020881	NaN	-4.822095
40.126306	54.906313	NaN	39.759821	-14.780007	NaN	0.366485
40.126306	59.127994	NaN	33.241553	-19.001688	NaN	6.884753
40.126306	57.586639	NaN	42.951690	-17.460333	NaN	-2.825384
40.126306	57.032050	NaN	36.758805	-16.905744	NaN	3.367501
40.126306	49.169744	NaN	41.115748	-9.043438	NaN	-0.989442
40.126306	50.195434	NaN	38.001419	-10.069128	NaN	2.124887
40.126306	41.805795	NaN	34.912538	-1.679489	NaN	5.213768
40.126306	41.822606	NaN	38.803372	-1.696300	NaN	1.322934
40.126306	61.617713	NaN	45.358159	-21.491407	NaN	-5.231852
40.126306	65.966747	NaN	46.295369	-25.840441	NaN	-6.169063
40.126306	52.187659	NaN	42.813341	-12.061353	NaN	-2.687035
40.126306	49.928851	NaN	47.401267	-9.802545	NaN	-7.274960
40.126306	61.228889	NaN	39.625722	-21.102583	NaN	0.500584
40.126306	50.005523	NaN	28.337246	-9.879217	NaN	11.789060
40.126306	72.017320	NaN	42.212184	-31.891013	NaN	-2.085878
40.126306	65.318653	NaN	46.831523	-25.192346	NaN	-6.705217
40.126306	49.020362	NaN	45.525638	-8.894056	NaN	-5.399332
40.126306	60.294157	NaN	36.269167	-20.167850	NaN	3.857139
40.126306	61.735232	NaN	45.174943	-21.608926	NaN	-5.048636
40.126306	42.679192	NaN	35.817263	-2.552886	NaN	4.309043
40.126306	49.513327	NaN	42.423643	-9.387021	NaN	-2.297337
40.126306	66.996557	NaN	41.820823	-26.870251	NaN	-1.694516
40.126306	55.304633	NaN	30.025677	-15.178327	NaN	10.100629
40.126306	66.606467	NaN	45.283453	-26.480161	NaN	-5.157147
40.126306	56.487328	NaN	38.026970	-16.361022	NaN	2.099336
40.126306	63.232064	NaN	37.064790	-23.105758	NaN	3.061516
40.126306	59.280668	NaN	34.133697	-19.154362	NaN	5.992609
40.126306	47.020801	NaN	42.703626	-6.894495	NaN	-2.577320
40.126306	43.397425	NaN	37.802179	-3.271119	NaN	2.324127
40.126306	49.479329	NaN	44.395807	-9.353023	NaN	-4.269501
40.126306	64.584529	NaN	38.591097	-24.458223	NaN	1.535209
40.126306	54.624845	NaN	45.066350	-14.498539	NaN	-4.940044
40.126306	38.577732	NaN	39.342956	1.548574	NaN	0.783350
40.126306	54.279857	NaN	43.665612	-14.153551	NaN	-3.539306
40.126306	59.510835	NaN	36.115316	-19.384529	NaN	4.010990
40.126306	44.247705	NaN	47.576539	-4.121399	NaN	-7.450233
40.126306	60.709508	NaN	46.587993	-20.583202	NaN	-6.461687
40.126306	62.667548	NaN	39.691141	-22.541242	NaN	0.435165
40.126306	60.091597	NaN	44.652357	-19.965290	NaN	-4.526051
40.126306	59.671683	NaN	45.714008	-19.545377	NaN	-5.587702
40.126306	61.771973	NaN	37.915800	-21.645667	NaN	2.210506
40.126306	65.139221	NaN	43.350996	-25.012915	NaN	-3.224690
40.126306	51.760179	NaN	46.525405	-11.633873	NaN	-6.399099
40.126306	58.327588	NaN	39.413334	-18.201282	NaN	0.712972
40.126306	57.552498	NaN	42.504679	-17.426192	NaN	-2.378373
40.126306	53.923894	NaN	33.829495	-13.797588	NaN	6.296811
40.126306	61.958224	NaN	36.585413	-21.831918	NaN	3.540893
40.126306	59.928320	NaN	38.283162	-19.802014	NaN	1.843144
40.126306	57.009631	NaN	29.948439	-16.883325	NaN	10.177867
40.126306	46.078064	NaN	39.714912	-5.951757	NaN	0.411394
40.126306	42.918021	NaN	36.111261	-2.791715	NaN	4.015045
40.126306	64.071243	NaN	47.654067	-23.944936	NaN	-7.527761
40.126306	58.608448	NaN	46.713923	-18.482142	NaN	-6.587617
40.126306	55.772791	NaN	36.381057	-15.646485	NaN	3.745249
40.126306	61.155326	NaN	38.623715	-21.029020	NaN	1.502591
40.126306	39.649352	NaN	48.963403	0.476954	NaN	-8.837097
40.126306	50.486236	NaN	43.062701	-10.359930	NaN	-2.936395
40.126306	41.660435	NaN	32.426718	-1.534128	NaN	7.699588
40.126306	68.703537	NaN	42.165560	-28.577231	NaN	-2.039254
40.126306	65.149412	NaN	38.910776	-25.023106	NaN	1.215530
40.126306	48.895412	NaN	27.363798	-8.769106	NaN	12.762509
40.126306	62.558785	NaN	42.178740	-22.432479	NaN	-2.052434
40.126306	54.719401	NaN	32.920364	-14.593095	NaN	7.205942
40.126306	39.775671	NaN	39.908652	0.350635	NaN	0.217654
40.126306	51.807873	NaN	43.100484	-11.681567	NaN	-2.974178
40.126306	58.609182	NaN	38.285158	-18.482876	NaN	1.841148
40.126306	52.660834	NaN	37.470917	-12.534527	NaN	2.655389
40.126306	48.686476	NaN	37.158486	-8.560170	NaN	2.967820
40.126306	55.329896	NaN	38.954948	-15.203589	NaN	1.171358
40.126306	69.331950	NaN	41.497533	-29.205644	NaN	-1.371227
40.126306	52.523541	NaN	45.145486	-12.397235	NaN	-5.019180
40.126306	59.584944	NaN	26.373031	-19.458638	NaN	13.753275
40.126306	56.003310	NaN	48.086652	-15.877004	NaN	-7.960346
40.126306	56.767701	NaN	40.723547	-16.641395	NaN	-0.597241
40.126306	43.554184	NaN	39.335413	-3.427878	NaN	0.790893
40.126306	59.125551	NaN	34.422348	-18.999245	NaN	5.703958
40.126306	57.385277	NaN	39.407308	-17.258971	NaN	0.718998
40.126306	56.111247	NaN	35.756019	-15.984941	NaN	4.370287
40.126306	51.573088	NaN	35.365267	-11.446782	NaN	4.761039
40.126306	53.191178	NaN	43.568318	-13.064872	NaN	-3.442012
40.126306	54.810189	NaN	45.478239	-14.683883	NaN	-5.351933
40.126306	44.026747	NaN	44.625442	-3.900441	NaN	-4.499136
40.126306	57.878397	NaN	45.507249	-17.752091	NaN	-5.380943
40.126306	56.332469	NaN	36.569458	-16.206163	NaN	3.556848
40.126306	56.820718	NaN	40.846621	-16.694412	NaN	-0.720315
40.126306	53.333969	NaN	35.989156	-13.207663	NaN	4.137150
40.126306	53.926064	NaN	48.980371	-13.799758	NaN	-8.854065
40.126306	65.453978	NaN	44.529059	-25.327672	NaN	-4.402753
40.126306	50.922980	NaN	43.798849	-10.796674	NaN	-3.672543
40.126306	59.385284	NaN	34.164418	-19.258978	NaN	5.961889
40.126306	56.262453	NaN	42.636790	-16.136147	NaN	-2.510484
40.126306	64.179113	NaN	48.863935	-24.052807	NaN	-8.737629
40.126306	68.362551	NaN	42.596635	-28.236245	NaN	-2.470329
40.126306	61.417160	NaN	42.124082	-21.290854	NaN	-1.997776
40.126306	57.444079	NaN	35.662920	-17.317773	NaN	4.463386
40.126306	66.120845	NaN	42.251649	-25.994539	NaN	-2.125343
40.126306	57.217147	NaN	47.996765	-17.090841	NaN	-7.870459
40.126306	66.347455	NaN	46.949142	-26.221149	NaN	-6.822836
40.126306	64.976899	NaN	40.388061	-24.850593	NaN	-0.261754
40.126306	60.856885	NaN	36.908229	-20.730579	NaN	3.218077
40.126306	44.884554	NaN	41.429212	-4.758248	NaN	-1.302906
40.126306	36.929360	NaN	43.123389	3.196946	NaN	-2.997083
40.126306	56.980770	NaN	38.859068	-16.854464	NaN	1.267238
40.126306	66.393800	NaN	44.632423	-26.267494	NaN	-4.506117
40.126306	55.410440	NaN	40.743845	-15.284134	NaN	-0.617539
40.126306	51.231593	NaN	29.609658	-11.105287	NaN	10.516648
40.126306	48.341037	NaN	38.145438	-8.214731	NaN	1.980868
40.126306	53.972204	NaN	45.719639	-13.845898	NaN	-5.593333
40.126306	63.193799	NaN	42.413976	-23.067492	NaN	-2.287670
40.126306	59.747071	NaN	34.543756	-19.620765	NaN	5.582550
40.126306	60.760363	NaN	40.851112	-20.634057	NaN	-0.724806
40.126306	58.695766	NaN	42.035070	-18.569460	NaN	-1.908764
40.126306	49.555598	NaN	48.698604	-9.429292	NaN	-8.572298
40.126306	59.809421	NaN	38.933248	-19.683115	NaN	1.193058
40.126306	59.699286	NaN	45.006795	-19.572980	NaN	-4.880489
40.126306	53.724514	NaN	48.311391	-13.598208	NaN	-8.185085
40.126306	60.576671	NaN	30.933562	-20.450365	NaN	9.192744
40.126306	59.699793	NaN	43.283722	-19.573487	NaN	-3.157416
40.126306	60.541763	NaN	42.477332	-20.415457	NaN	-2.351025
40.126306	52.254260	NaN	39.353886	-12.127954	NaN	0.772421
40.126306	57.447478	NaN	50.608660	-17.321172	NaN	-10.482354
40.126306	59.762001	NaN	48.113207	-19.635695	NaN	-7.986901
40.126306	57.311769	NaN	34.490377	-17.185463	NaN	5.635929
40.126306	65.710968	NaN	38.262624	-25.584662	NaN	1.863682
40.126306	44.411288	NaN	41.004076	-4.284982	NaN	-0.877770
40.126306	48.371116	NaN	47.175783	-8.244810	NaN	-7.049477
40.126306	54.774135	NaN	39.058597	-14.647828	NaN	1.067709
40.126306	48.564559	NaN	31.431391	-8.438253	NaN	8.694915
40.126306	55.560010	NaN	35.329661	-15.433704	NaN	4.796645
40.126306	55.918106	NaN	44.702645	-15.791800	NaN	-4.576339
40.126306	59.126523	NaN	42.658761	-19.000217	NaN	-2.532454
40.126306	50.293226	NaN	42.590640	-10.166920	NaN	-2.464334
40.126306	62.978133	NaN	46.295929	-22.851827	NaN	-6.169623
40.126306	53.464181	NaN	43.284775	-13.337875	NaN	-3.158469
40.126306	55.218081	NaN	38.262071	-15.091775	NaN	1.864235
40.126306	50.641318	NaN	41.880314	-10.515011	NaN	-1.754008
40.126306	55.244441	NaN	37.366546	-15.118135	NaN	2.759760
40.126306	61.734970	NaN	51.894038	-21.608664	NaN	-11.767732
40.126306	59.849368	NaN	38.847648	-19.723062	NaN	1.278658
40.126306	55.343342	NaN	35.394256	-15.217035	NaN	4.732050
40.126306	56.987152	NaN	42.186994	-16.860846	NaN	-2.060688
40.126306	71.719780	NaN	41.933748	-31.593474	NaN	-1.807441
40.126306	53.299535	NaN	34.879035	-13.173229	NaN	5.247271
40.126306	55.354487	NaN	39.154641	-15.228181	NaN	0.971665
40.126306	57.975845	NaN	42.312727	-17.849539	NaN	-2.186421
40.126306	54.532110	NaN	46.293859	-14.405803	NaN	-6.167553
40.126306	65.611340	NaN	43.608037	-25.485034	NaN	-3.481731
40.126306	57.740391	NaN	40.652619	-17.614085	NaN	-0.526313
40.126306	53.745960	NaN	43.019082	-13.619654	NaN	-2.892776
40.126306	52.664357	NaN	43.043081	-12.538051	NaN	-2.916775
40.126306	61.813500	NaN	34.808361	-21.687194	NaN	5.317945
40.126306	61.183122	NaN	43.356577	-21.056816	NaN	-3.230271
40.126306	53.798085	NaN	36.040112	-13.671779	NaN	4.086194
40.126306	56.218793	NaN	45.709459	-16.092487	NaN	-5.583153
40.126306	61.497633	NaN	41.928027	-21.371327	NaN	-1.801721
40.126306	54.087623	NaN	46.852912	-13.961317	NaN	-6.726605
40.126306	61.160532	NaN	37.273056	-21.034226	NaN	2.853250
40.126306	57.165448	NaN	50.513980	-17.039142	NaN	-10.387674
40.126306	60.556529	NaN	41.682652	-20.430223	NaN	-1.556346
40.126306	58.588073	NaN	42.446112	-18.461767	NaN	-2.319806
40.126306	42.734647	NaN	40.031231	-2.608341	NaN	0.095075
40.126306	64.482290	NaN	32.994990	-24.355984	NaN	7.131316
40.126306	64.130842	NaN	37.767659	-24.004536	NaN	2.358647
40.126306	72.703095	NaN	43.944407	-32.576788	NaN	-3.818101
40.126306	42.407968	NaN	38.695414	-2.281662	NaN	1.430893
40.126306	60.489233	NaN	45.792746	-20.362927	NaN	-5.666440
40.126306	55.190329	NaN	40.838077	-15.064023	NaN	-0.711771
40.126306	56.117364	NaN	32.306743	-15.991057	NaN	7.819563
40.126306	65.798263	NaN	40.982654	-25.671957	NaN	-0.856348
40.126306	58.745702	NaN	37.438165	-18.619396	NaN	2.688141
40.126306	57.488987	NaN	51.366815	-17.362681	NaN	-11.240509
40.126306	55.078939	NaN	36.299407	-14.952633	NaN	3.826899
40.126306	57.128973	NaN	39.758607	-17.002667	NaN	0.367699
40.126306	64.954408	NaN	50.017415	-24.828102	NaN	-9.891109
40.126306	55.757795	NaN	42.208168	-15.631489	NaN	-2.081862
40.126306	66.663969	NaN	37.183248	-26.537663	NaN	2.943058
40.126306	52.008380	NaN	37.277333	-11.882074	NaN	2.848973
40.126306	61.984938	NaN	49.430109	-21.858632	NaN	-9.303803
