# Supplementary material for: Combined Influences of Model Choice, Data Quality, and Data Quantity When Estimating Population Trends
Source: PLoS One. 2015 Jul 15;10(7):e0132255. doi: 10.1371/journal.pone.0132255 (PMC4503393; doi:10.1371/journal.pone.0132255)
Supplement: S1 Dataset — Files are organized by model type and by the input lambda value. (ZIP) [file pone.0132255.s002.zip › Snail/sims_lambda_0_95/simulationOutput_0.95_0_0_0.3_40.xls]

Percent_Decline_True	Median_Percent_Decline_Matrix	Median_Percent_Decline_Matrix_stable	Median_Percent_Decline_Scalar	Difference_True_Matrix	Difference_True_Matrix_Stable	Difference_True_Scalar
40.126306	52.296130	NaN	38.767257	-12.169824	NaN	1.359049
40.126306	65.363250	NaN	42.411862	-25.236944	NaN	-2.285556
40.126306	59.207501	NaN	42.815788	-19.081195	NaN	-2.689482
40.126306	47.178773	NaN	35.038699	-7.052467	NaN	5.087607
40.126306	66.207741	NaN	42.777798	-26.081435	NaN	-2.651492
40.126306	60.457566	NaN	39.801391	-20.331260	NaN	0.324915
40.126306	38.949566	NaN	34.130429	1.176740	NaN	5.995877
40.126306	65.184376	NaN	45.365974	-25.058070	NaN	-5.239668
40.126306	66.073438	NaN	44.636496	-25.947132	NaN	-4.510189
40.126306	59.506830	NaN	43.944269	-19.380524	NaN	-3.817963
40.126306	59.632798	NaN	40.764580	-19.506492	NaN	-0.638273
40.126306	57.931495	NaN	39.851873	-17.805189	NaN	0.274433
40.126306	56.305363	NaN	42.519878	-16.179057	NaN	-2.393572
40.126306	49.877730	NaN	33.608675	-9.751423	NaN	6.517631
40.126306	51.758817	NaN	31.393096	-11.632511	NaN	8.733210
40.126306	50.743535	NaN	34.291684	-10.617229	NaN	5.834622
40.126306	43.478391	NaN	47.374042	-3.352084	NaN	-7.247736
40.126306	69.161831	NaN	42.430949	-29.035525	NaN	-2.304643
40.126306	56.434391	NaN	51.246240	-16.308085	NaN	-11.119934
40.126306	58.721495	NaN	38.687610	-18.595189	NaN	1.438696
40.126306	64.243461	NaN	44.426542	-24.117155	NaN	-4.300236
40.126306	50.797182	NaN	43.065150	-10.670876	NaN	-2.938844
40.126306	51.010207	NaN	42.908676	-10.883901	NaN	-2.782370
40.126306	62.208267	NaN	42.432989	-22.081961	NaN	-2.306683
40.126306	49.111018	NaN	42.311205	-8.984712	NaN	-2.184899
40.126306	48.158059	NaN	37.322414	-8.031753	NaN	2.803892
40.126306	66.197642	NaN	39.735354	-26.071336	NaN	0.390952
40.126306	40.810377	NaN	39.248592	-0.684071	NaN	0.877714
40.126306	58.630104	NaN	44.155305	-18.503798	NaN	-4.028999
40.126306	56.336567	NaN	37.239906	-16.210260	NaN	2.886400
40.126306	60.177207	NaN	40.129806	-20.050901	NaN	-0.003500
40.126306	42.233792	NaN	38.518808	-2.107486	NaN	1.607498
40.126306	51.555721	NaN	43.265673	-11.429415	NaN	-3.139367
40.126306	49.306322	NaN	45.955852	-9.180016	NaN	-5.829546
40.126306	57.689446	NaN	37.066604	-17.563140	NaN	3.059702
40.126306	55.661617	NaN	41.198890	-15.535311	NaN	-1.072584
40.126306	49.778777	NaN	40.082442	-9.652471	NaN	0.043864
40.126306	68.037529	NaN	47.306655	-27.911223	NaN	-7.180349
40.126306	59.357926	NaN	39.685761	-19.231619	NaN	0.440545
40.126306	52.100201	NaN	34.123014	-11.973895	NaN	6.003292
40.126306	65.916287	NaN	38.269858	-25.789981	NaN	1.856448
40.126306	51.373726	NaN	38.392461	-11.247420	NaN	1.733845
40.126306	37.245605	NaN	30.493774	2.880701	NaN	9.632532
40.126306	48.748205	NaN	42.019617	-8.621899	NaN	-1.893311
40.126306	58.378620	NaN	41.247187	-18.252314	NaN	-1.120880
40.126306	56.382042	NaN	33.372671	-16.255736	NaN	6.753635
40.126306	63.360773	NaN	40.688208	-23.234467	NaN	-0.561902
40.126306	60.191086	NaN	39.060431	-20.064780	NaN	1.065875
40.126306	63.483652	NaN	37.342999	-23.357346	NaN	2.783307
40.126306	59.823519	NaN	33.539834	-19.697213	NaN	6.586473
40.126306	45.248686	NaN	37.245911	-5.122380	NaN	2.880395
40.126306	56.654862	NaN	40.387075	-16.528556	NaN	-0.260769
40.126306	61.857279	NaN	43.894645	-21.730973	NaN	-3.768339
40.126306	53.161792	NaN	36.807370	-13.035485	NaN	3.318936
40.126306	44.650193	NaN	37.917695	-4.523887	NaN	2.208611
40.126306	56.961706	NaN	41.561738	-16.835400	NaN	-1.435432
40.126306	55.190935	NaN	46.975642	-15.064629	NaN	-6.849336
40.126306	66.796828	NaN	42.346151	-26.670522	NaN	-2.219845
40.126306	51.128742	NaN	35.755618	-11.002436	NaN	4.370688
40.126306	48.892701	NaN	39.484722	-8.766395	NaN	0.641584
40.126306	58.649990	NaN	41.481061	-18.523684	NaN	-1.354755
40.126306	36.668904	NaN	37.318810	3.457403	NaN	2.807496
40.126306	57.490213	NaN	30.342568	-17.363907	NaN	9.783738
40.126306	48.016248	NaN	45.444962	-7.889942	NaN	-5.318656
40.126306	50.567205	NaN	36.563433	-10.440899	NaN	3.562873
40.126306	58.985996	NaN	35.779130	-18.859690	NaN	4.347176
40.126306	59.450942	NaN	37.743119	-19.324636	NaN	2.383187
40.126306	55.064006	NaN	44.922522	-14.937700	NaN	-4.796216
40.126306	47.801929	NaN	43.004804	-7.675623	NaN	-2.878498
40.126306	62.487328	NaN	37.468444	-22.361021	NaN	2.657862
40.126306	64.325028	NaN	38.354783	-24.198722	NaN	1.771523
40.126306	53.050733	NaN	45.132141	-12.924427	NaN	-5.005835
40.126306	50.667304	NaN	46.457688	-10.540998	NaN	-6.331382
40.126306	52.800129	NaN	41.214076	-12.673823	NaN	-1.087770
40.126306	56.955660	NaN	39.908135	-16.829354	NaN	0.218171
40.126306	51.211115	NaN	35.277894	-11.084809	NaN	4.848412
40.126306	58.450233	NaN	40.926010	-18.323927	NaN	-0.799704
40.126306	53.378210	NaN	41.769182	-13.251904	NaN	-1.642876
40.126306	56.359249	NaN	38.999299	-16.232943	NaN	1.127007
40.126306	58.044552	NaN	43.128254	-17.918246	NaN	-3.001948
40.126306	63.561940	NaN	43.427798	-23.435634	NaN	-3.301492
40.126306	64.136647	NaN	35.451739	-24.010341	NaN	4.674567
40.126306	61.354559	NaN	46.472308	-21.228253	NaN	-6.346002
40.126306	48.889665	NaN	46.001460	-8.763359	NaN	-5.875154
40.126306	63.745992	NaN	36.647049	-23.619686	NaN	3.479257
40.126306	56.741801	NaN	42.207964	-16.615495	NaN	-2.081658
40.126306	58.326621	NaN	39.775445	-18.200315	NaN	0.350861
40.126306	58.876320	NaN	39.160396	-18.750014	NaN	0.965910
40.126306	63.780486	NaN	42.324664	-23.654180	NaN	-2.198358
40.126306	52.865402	NaN	41.506174	-12.739096	NaN	-1.379868
40.126306	56.992143	NaN	41.403897	-16.865837	NaN	-1.277591
40.126306	56.896286	NaN	38.631547	-16.769980	NaN	1.494759
40.126306	66.668463	NaN	46.664063	-26.542157	NaN	-6.537757
40.126306	54.179506	NaN	29.577188	-14.053200	NaN	10.549118
40.126306	59.716088	NaN	33.417583	-19.589781	NaN	6.708723
40.126306	59.203452	NaN	37.151436	-19.077146	NaN	2.974870
40.126306	56.243859	NaN	35.116976	-16.117553	NaN	5.009330
40.126306	58.800272	NaN	38.938096	-18.673966	NaN	1.188210
40.126306	68.635571	NaN	38.731977	-28.509265	NaN	1.394329
40.126306	62.934819	NaN	41.919741	-22.808513	NaN	-1.793435
40.126306	63.522434	NaN	40.371713	-23.396128	NaN	-0.245407
40.126306	57.872336	NaN	45.339631	-17.746030	NaN	-5.213325
40.126306	56.970315	NaN	44.879933	-16.844009	NaN	-4.753627
40.126306	55.238930	NaN	33.270623	-15.112624	NaN	6.855683
40.126306	57.416338	NaN	38.809921	-17.290032	NaN	1.316385
40.126306	54.721265	NaN	38.619824	-14.594958	NaN	1.506483
40.126306	50.543247	NaN	36.687012	-10.416941	NaN	3.439294
40.126306	54.556832	NaN	40.809136	-14.430526	NaN	-0.682830
40.126306	58.864425	NaN	34.999637	-18.738118	NaN	5.126669
40.126306	52.255625	NaN	37.802829	-12.129319	NaN	2.323477
40.126306	53.186992	NaN	40.378792	-13.060685	NaN	-0.252486
40.126306	56.855041	NaN	40.725731	-16.728735	NaN	-0.599425
40.126306	62.559965	NaN	36.344677	-22.433659	NaN	3.781630
40.126306	60.475269	NaN	37.508450	-20.348963	NaN	2.617856
40.126306	52.146310	NaN	39.537965	-12.020004	NaN	0.588341
40.126306	50.731362	NaN	32.490095	-10.605056	NaN	7.636211
40.126306	50.974399	NaN	44.479877	-10.848093	NaN	-4.353570
40.126306	57.956175	NaN	43.048526	-17.829869	NaN	-2.922220
40.126306	62.771095	NaN	41.805222	-22.644789	NaN	-1.678915
40.126306	63.695073	NaN	42.666523	-23.568767	NaN	-2.540217
40.126306	66.188186	NaN	40.003869	-26.061880	NaN	0.122437
40.126306	48.788184	NaN	35.570543	-8.661878	NaN	4.555763
40.126306	58.656165	NaN	40.794722	-18.529859	NaN	-0.668416
40.126306	52.092892	NaN	43.125713	-11.966586	NaN	-2.999407
40.126306	64.845388	NaN	42.168714	-24.719082	NaN	-2.042408
40.126306	46.448051	NaN	51.978759	-6.321744	NaN	-11.852453
40.126306	56.863749	NaN	39.495110	-16.737443	NaN	0.631196
40.126306	41.299747	NaN	39.805152	-1.173441	NaN	0.321154
40.126306	62.429327	NaN	39.388727	-22.303021	NaN	0.737579
40.126306	54.210228	NaN	42.624481	-14.083922	NaN	-2.498175
40.126306	51.948975	NaN	37.921872	-11.822669	NaN	2.204434
40.126306	61.183969	NaN	45.602996	-21.057663	NaN	-5.476690
40.126306	58.901995	NaN	40.180539	-18.775689	NaN	-0.054233
40.126306	56.718139	NaN	37.499152	-16.591833	NaN	2.627154
40.126306	51.692431	NaN	38.702997	-11.566124	NaN	1.423309
40.126306	55.040628	NaN	37.918148	-14.914322	NaN	2.208158
40.126306	60.384458	NaN	42.518788	-20.258152	NaN	-2.392482
40.126306	58.911465	NaN	34.794308	-18.785159	NaN	5.331998
40.126306	60.848023	NaN	40.935563	-20.721717	NaN	-0.809256
40.126306	55.836259	NaN	33.247793	-15.709953	NaN	6.878513
40.126306	61.006732	NaN	43.033839	-20.880426	NaN	-2.907533
40.126306	63.600863	NaN	39.875354	-23.474557	NaN	0.250952
40.126306	58.701564	NaN	39.079884	-18.575258	NaN	1.046422
40.126306	62.340431	NaN	42.181622	-22.214125	NaN	-2.055316
40.126306	65.197626	NaN	43.264144	-25.071320	NaN	-3.137838
40.126306	62.621488	NaN	42.834159	-22.495182	NaN	-2.707853
40.126306	55.056302	NaN	42.395075	-14.929996	NaN	-2.268769
40.126306	59.520963	NaN	43.240005	-19.394657	NaN	-3.113699
40.126306	53.137783	NaN	44.506606	-13.011477	NaN	-4.380300
40.126306	52.021195	NaN	42.226622	-11.894889	NaN	-2.100316
40.126306	54.492080	NaN	37.451250	-14.365773	NaN	2.675056
40.126306	43.738154	NaN	37.336739	-3.611848	NaN	2.789567
40.126306	48.961296	NaN	40.971024	-8.834990	NaN	-0.844718
40.126306	40.623756	NaN	39.923588	-0.497450	NaN	0.202718
40.126306	49.068647	NaN	45.794650	-8.942341	NaN	-5.668344
40.126306	48.109551	NaN	42.971927	-7.983245	NaN	-2.845621
40.126306	61.012175	NaN	35.788673	-20.885869	NaN	4.337633
40.126306	27.380182	NaN	40.322250	12.746124	NaN	-0.195944
40.126306	57.091168	NaN	39.457357	-16.964862	NaN	0.668949
40.126306	53.911617	NaN	36.484763	-13.785311	NaN	3.641543
40.126306	53.224503	NaN	33.972421	-13.098197	NaN	6.153885
40.126306	53.542655	NaN	40.685515	-13.416349	NaN	-0.559209
40.126306	55.494243	NaN	38.767637	-15.367937	NaN	1.358669
40.126306	47.818885	NaN	40.849581	-7.692579	NaN	-0.723275
40.126306	57.276146	NaN	40.316710	-17.149839	NaN	-0.190403
40.126306	54.515205	NaN	45.291594	-14.388899	NaN	-5.165288
40.126306	49.932655	NaN	35.220198	-9.806349	NaN	4.906109
40.126306	42.724177	NaN	40.773403	-2.597871	NaN	-0.647097
40.126306	55.171240	NaN	44.500903	-15.044934	NaN	-4.374597
40.126306	59.054581	NaN	39.935349	-18.928275	NaN	0.190957
40.126306	54.670520	NaN	40.120475	-14.544214	NaN	0.005831
40.126306	55.722397	NaN	45.310316	-15.596091	NaN	-5.184010
40.126306	58.407509	NaN	35.508992	-18.281203	NaN	4.617314
40.126306	61.201114	NaN	39.739577	-21.074808	NaN	0.386729
40.126306	68.014708	NaN	41.875456	-27.888402	NaN	-1.749150
40.126306	50.797250	NaN	39.141603	-10.670944	NaN	0.984703
40.126306	55.615035	NaN	35.659858	-15.488729	NaN	4.466448
40.126306	49.905572	NaN	29.384650	-9.779266	NaN	10.741656
40.126306	62.104306	NaN	40.358535	-21.978000	NaN	-0.232229
40.126306	57.101955	NaN	43.551268	-16.975648	NaN	-3.424962
40.126306	52.579931	NaN	43.026496	-12.453625	NaN	-2.900190
40.126306	49.707109	NaN	44.525933	-9.580803	NaN	-4.399627
40.126306	49.192943	NaN	34.671885	-9.066637	NaN	5.454421
40.126306	62.315094	NaN	39.922596	-22.188788	NaN	0.203710
40.126306	53.462471	NaN	41.247164	-13.336165	NaN	-1.120858
40.126306	61.034807	NaN	40.801529	-20.908501	NaN	-0.675223
40.126306	56.874528	NaN	39.026659	-16.748222	NaN	1.099647
40.126306	48.806311	NaN	40.721851	-8.680005	NaN	-0.595545
40.126306	51.380155	NaN	34.928710	-11.253849	NaN	5.197596
40.126306	53.883510	NaN	42.419373	-13.757204	NaN	-2.293067
40.126306	50.083120	NaN	45.473638	-9.956814	NaN	-5.347332
40.126306	52.931526	NaN	37.839203	-12.805220	NaN	2.287103
40.126306	60.608207	NaN	45.590695	-20.481901	NaN	-5.464389
40.126306	63.158823	NaN	36.165791	-23.032517	NaN	3.960515
40.126306	62.430665	NaN	42.427242	-22.304359	NaN	-2.300936
40.126306	44.512956	NaN	37.929571	-4.386650	NaN	2.196735
40.126306	45.023350	NaN	40.725346	-4.897044	NaN	-0.599040
40.126306	62.471280	NaN	40.743172	-22.344974	NaN	-0.616866
40.126306	45.679327	NaN	39.313060	-5.553021	NaN	0.813246
40.126306	58.550394	NaN	33.098364	-18.424088	NaN	7.027942
40.126306	51.507901	NaN	44.584138	-11.381595	NaN	-4.457832
40.126306	58.454335	NaN	38.654017	-18.328029	NaN	1.472289
40.126306	60.273138	NaN	41.825387	-20.146832	NaN	-1.699081
40.126306	54.638577	NaN	40.917277	-14.512271	NaN	-0.790971
40.126306	51.368658	NaN	36.477609	-11.242352	NaN	3.648697
40.126306	51.027110	NaN	38.281539	-10.900804	NaN	1.844767
40.126306	56.072029	NaN	44.983888	-15.945723	NaN	-4.857582
40.126306	58.056713	NaN	41.834719	-17.930407	NaN	-1.708413
40.126306	46.396501	NaN	40.691303	-6.270195	NaN	-0.564997
40.126306	46.736000	NaN	41.850274	-6.609694	NaN	-1.723968
40.126306	51.086251	NaN	42.398173	-10.959945	NaN	-2.271867
40.126306	64.405180	NaN	39.264951	-24.278874	NaN	0.861355
40.126306	61.398740	NaN	39.499778	-21.272434	NaN	0.626529
40.126306	53.865782	NaN	44.335644	-13.739476	NaN	-4.209338
40.126306	46.656323	NaN	40.167143	-6.530017	NaN	-0.040837
40.126306	47.849687	NaN	47.000188	-7.723381	NaN	-6.873882
40.126306	54.681099	NaN	39.211045	-14.554793	NaN	0.915261
40.126306	62.446376	NaN	37.522219	-22.320070	NaN	2.604087
40.126306	59.148206	NaN	35.996368	-19.021900	NaN	4.129939
40.126306	62.680916	NaN	39.798073	-22.554610	NaN	0.328233
40.126306	58.437691	NaN	41.562812	-18.311385	NaN	-1.436506
40.126306	49.536571	NaN	39.767356	-9.410265	NaN	0.358950
40.126306	52.741705	NaN	41.871983	-12.615399	NaN	-1.745676
40.126306	52.709581	NaN	38.523952	-12.583275	NaN	1.602354
40.126306	54.134225	NaN	42.112037	-14.007919	NaN	-1.985731
40.126306	55.462912	NaN	37.327593	-15.336606	NaN	2.798713
40.126306	51.973046	NaN	39.335355	-11.846740	NaN	0.790951
40.126306	63.763426	NaN	43.914097	-23.637119	NaN	-3.787791
40.126306	48.658041	NaN	39.375964	-8.531735	NaN	0.750342
40.126306	44.484898	NaN	51.260373	-4.358592	NaN	-11.134067
40.126306	56.499783	NaN	38.415047	-16.373477	NaN	1.711259
40.126306	60.724992	NaN	36.280207	-20.598686	NaN	3.846099
40.126306	69.918212	NaN	46.813942	-29.791906	NaN	-6.687636
40.126306	57.228029	NaN	42.836927	-17.101723	NaN	-2.710621
40.126306	54.255811	NaN	38.930489	-14.129505	NaN	1.195817
40.126306	66.851695	NaN	41.218723	-26.725389	NaN	-1.092417
40.126306	54.704873	NaN	36.370714	-14.578567	NaN	3.755592
40.126306	49.404403	NaN	47.356839	-9.278097	NaN	-7.230533
40.126306	53.302061	NaN	41.000475	-13.175755	NaN	-0.874169
40.126306	57.565369	NaN	38.573205	-17.439063	NaN	1.553101
40.126306	62.897314	NaN	35.409915	-22.771008	NaN	4.716391
40.126306	66.370296	NaN	41.543392	-26.243990	NaN	-1.417086
40.126306	49.353765	NaN	38.812305	-9.227459	NaN	1.314001
40.126306	59.816222	NaN	44.516394	-19.689916	NaN	-4.390088
40.126306	59.204612	NaN	38.599953	-19.078306	NaN	1.526354
40.126306	54.754962	NaN	38.553354	-14.628656	NaN	1.572952
40.126306	56.306321	NaN	41.384429	-16.180014	NaN	-1.258123
40.126306	49.631003	NaN	46.241984	-9.504697	NaN	-6.115678
40.126306	53.779250	NaN	43.340718	-13.652943	NaN	-3.214412
40.126306	54.397077	NaN	43.647509	-14.270771	NaN	-3.521203
40.126306	57.116848	NaN	42.040979	-16.990542	NaN	-1.914673
40.126306	59.797865	NaN	41.952787	-19.671559	NaN	-1.826481
40.126306	55.252758	NaN	36.950516	-15.126452	NaN	3.175790
40.126306	51.822763	NaN	31.125939	-11.696457	NaN	9.000367
40.126306	59.442694	NaN	40.261119	-19.316388	NaN	-0.134813
40.126306	62.323579	NaN	38.786535	-22.197273	NaN	1.339771
40.126306	56.608924	NaN	41.856756	-16.482618	NaN	-1.730450
40.126306	54.154050	NaN	39.332542	-14.027744	NaN	0.793764
40.126306	52.838983	NaN	41.993393	-12.712677	NaN	-1.867087
40.126306	58.217511	NaN	42.226952	-18.091205	NaN	-2.100646
40.126306	52.794289	NaN	44.015647	-12.667983	NaN	-3.889341
40.126306	54.510401	NaN	38.960257	-14.384095	NaN	1.166049
40.126306	69.066014	NaN	39.653708	-28.939708	NaN	0.472598
40.126306	66.470578	NaN	43.807178	-26.344272	NaN	-3.680872
40.126306	51.869187	NaN	44.411140	-11.742881	NaN	-4.284834
40.126306	53.502012	NaN	35.093278	-13.375706	NaN	5.033029
40.126306	58.272702	NaN	35.376069	-18.146396	NaN	4.750237
40.126306	57.578010	NaN	40.030730	-17.451703	NaN	0.095576
40.126306	61.111888	NaN	39.160031	-20.985582	NaN	0.966275
40.126306	57.048717	NaN	45.508153	-16.922411	NaN	-5.381847
40.126306	48.909748	NaN	41.887023	-8.783442	NaN	-1.760717
40.126306	64.690753	NaN	41.847722	-24.564447	NaN	-1.721416
40.126306	48.618790	NaN	42.020682	-8.492483	NaN	-1.894376
40.126306	71.655258	NaN	42.480681	-31.528952	NaN	-2.354375
40.126306	57.930783	NaN	38.898749	-17.804477	NaN	1.227557
40.126306	54.131280	NaN	43.446217	-14.004974	NaN	-3.319911
40.126306	58.336156	NaN	38.117018	-18.209850	NaN	2.009288
40.126306	60.056687	NaN	42.048797	-19.930380	NaN	-1.922491
40.126306	54.774934	NaN	28.682113	-14.648628	NaN	11.444193
40.126306	46.477854	NaN	44.980212	-6.351548	NaN	-4.853906
40.126306	52.251397	NaN	42.946009	-12.125091	NaN	-2.819703
40.126306	59.214357	NaN	45.163087	-19.088051	NaN	-5.036781
40.126306	56.517690	NaN	33.314926	-16.391384	NaN	6.811380
40.126306	61.050588	NaN	40.758207	-20.924282	NaN	-0.631901
40.126306	62.859295	NaN	43.290060	-22.732988	NaN	-3.163754
40.126306	56.603617	NaN	43.786264	-16.477311	NaN	-3.659958
40.126306	48.082531	NaN	41.548413	-7.956224	NaN	-1.422107
40.126306	48.546771	NaN	38.678890	-8.420465	NaN	1.447416
40.126306	65.167593	NaN	33.349810	-25.041287	NaN	6.776496
40.126306	61.610268	NaN	48.436844	-21.483962	NaN	-8.310538
40.126306	45.431114	NaN	30.271906	-5.304808	NaN	9.854400
40.126306	63.097447	NaN	38.082768	-22.971141	NaN	2.043538
40.126306	63.751514	NaN	38.772682	-23.625208	NaN	1.353624
40.126306	53.814780	NaN	39.448666	-13.688474	NaN	0.677640
40.126306	51.881508	NaN	48.440867	-11.755202	NaN	-8.314561
40.126306	57.248058	NaN	43.686342	-17.121752	NaN	-3.560036
40.126306	52.433944	NaN	43.734441	-12.307638	NaN	-3.608135
40.126306	62.471274	NaN	38.613727	-22.344968	NaN	1.512579
40.126306	70.720960	NaN	42.783981	-30.594654	NaN	-2.657675
40.126306	63.917945	NaN	40.643652	-23.791639	NaN	-0.517345
40.126306	55.168696	NaN	40.837792	-15.042390	NaN	-0.711486
40.126306	61.163592	NaN	43.818415	-21.037286	NaN	-3.692109
40.126306	55.162270	NaN	39.648943	-15.035963	NaN	0.477363
40.126306	60.311162	NaN	29.938020	-20.184856	NaN	10.188286
40.126306	52.368684	NaN	42.927640	-12.242378	NaN	-2.801334
40.126306	41.338857	NaN	39.953587	-1.212551	NaN	0.172719
40.126306	49.039837	NaN	40.242358	-8.913531	NaN	-0.116052
40.126306	60.678487	NaN	42.501695	-20.552180	NaN	-2.375389
40.126306	62.982536	NaN	26.589472	-22.856230	NaN	13.536834
40.126306	52.963851	NaN	36.913626	-12.837545	NaN	3.212680
40.126306	59.918852	NaN	33.604289	-19.792546	NaN	6.522017
40.126306	56.558668	NaN	41.245737	-16.432362	NaN	-1.119431
40.126306	65.365999	NaN	45.405800	-25.239693	NaN	-5.279494
40.126306	56.958713	NaN	35.504798	-16.832407	NaN	4.621508
40.126306	57.934277	NaN	37.799200	-17.807971	NaN	2.327106
40.126306	52.556214	NaN	36.342396	-12.429908	NaN	3.783911
40.126306	54.683544	NaN	39.262195	-14.557238	NaN	0.864111
40.126306	52.562833	NaN	37.420403	-12.436527	NaN	2.705903
40.126306	52.449161	NaN	36.272361	-12.322855	NaN	3.853945
40.126306	57.808253	NaN	44.760293	-17.681947	NaN	-4.633987
40.126306	58.103301	NaN	44.361556	-17.976995	NaN	-4.235250
40.126306	62.217246	NaN	39.835201	-22.090940	NaN	0.291105
40.126306	50.719840	NaN	41.070706	-10.593534	NaN	-0.944400
40.126306	50.469605	NaN	33.341963	-10.343299	NaN	6.784343
40.126306	58.913974	NaN	42.782603	-18.787668	NaN	-2.656297
40.126306	40.867479	NaN	40.127753	-0.741173	NaN	-0.001447
40.126306	63.429530	NaN	40.250558	-23.303224	NaN	-0.124252
40.126306	67.081289	NaN	35.931365	-26.954983	NaN	4.194941
40.126306	59.366067	NaN	40.679146	-19.239761	NaN	-0.552840
40.126306	53.613240	NaN	38.875301	-13.486934	NaN	1.251005
40.126306	43.226228	NaN	37.528339	-3.099921	NaN	2.597967
40.126306	45.284863	NaN	41.045744	-5.158557	NaN	-0.919438
40.126306	52.735757	NaN	34.776389	-12.609451	NaN	5.349917
40.126306	55.839794	NaN	35.074023	-15.713488	NaN	5.052283
40.126306	56.325598	NaN	41.382613	-16.199292	NaN	-1.256306
40.126306	52.712279	NaN	42.514648	-12.585973	NaN	-2.388342
40.126306	53.507192	NaN	41.828690	-13.380886	NaN	-1.702384
40.126306	53.040157	NaN	40.234686	-12.913851	NaN	-0.108380
40.126306	53.742607	NaN	38.165784	-13.616301	NaN	1.960522
40.126306	44.936094	NaN	40.759636	-4.809788	NaN	-0.633330
40.126306	59.005302	NaN	38.726181	-18.878995	NaN	1.400125
40.126306	49.331038	NaN	38.348388	-9.204732	NaN	1.777918
40.126306	50.463978	NaN	44.511986	-10.337672	NaN	-4.385680
40.126306	55.222400	NaN	38.619708	-15.096094	NaN	1.506598
40.126306	62.902343	NaN	46.675282	-22.776037	NaN	-6.548976
40.126306	50.870708	NaN	45.685245	-10.744402	NaN	-5.558939
40.126306	51.277934	NaN	29.170068	-11.151628	NaN	10.956238
40.126306	47.995750	NaN	38.679449	-7.869444	NaN	1.446857
40.126306	67.085576	NaN	45.116155	-26.959270	NaN	-4.989848
40.126306	56.900325	NaN	39.719435	-16.774019	NaN	0.406871
40.126306	46.865151	NaN	42.622074	-6.738845	NaN	-2.495768
40.126306	53.290952	NaN	34.762088	-13.164646	NaN	5.364218
40.126306	56.044363	NaN	38.353719	-15.918057	NaN	1.772587
40.126306	63.242619	NaN	39.212140	-23.116313	NaN	0.914166
40.126306	53.656817	NaN	40.877138	-13.530511	NaN	-0.750832
40.126306	41.910677	NaN	34.491976	-1.784371	NaN	5.634330
40.126306	46.390157	NaN	38.295601	-6.263851	NaN	1.830705
40.126306	55.644247	NaN	44.485968	-15.517941	NaN	-4.359662
40.126306	44.227269	NaN	37.973505	-4.100963	NaN	2.152801
40.126306	50.027747	NaN	39.537363	-9.901441	NaN	0.588943
40.126306	66.227243	NaN	42.131814	-26.100937	NaN	-2.005507
40.126306	53.942306	NaN	39.190128	-13.816000	NaN	0.936178
40.126306	61.193580	NaN	38.862331	-21.067274	NaN	1.263975
40.126306	64.139329	NaN	45.660027	-24.013022	NaN	-5.533721
40.126306	42.777105	NaN	41.600933	-2.650799	NaN	-1.474627
40.126306	55.034073	NaN	43.896928	-14.907767	NaN	-3.770622
40.126306	61.344063	NaN	28.243170	-21.217757	NaN	11.883136
40.126306	60.539787	NaN	46.055784	-20.413481	NaN	-5.929478
40.126306	54.639635	NaN	41.160692	-14.513329	NaN	-1.034386
40.126306	62.186720	NaN	37.585979	-22.060414	NaN	2.540327
40.126306	50.735666	NaN	39.853134	-10.609360	NaN	0.273172
40.126306	54.345256	NaN	37.161028	-14.218949	NaN	2.965278
40.126306	59.775645	NaN	46.467597	-19.649339	NaN	-6.341291
40.126306	48.893959	NaN	30.757809	-8.767653	NaN	9.368497
40.126306	72.335309	NaN	46.866285	-32.209003	NaN	-6.739979
40.126306	71.543371	NaN	41.570114	-31.417065	NaN	-1.443808
40.126306	56.036712	NaN	38.029845	-15.910406	NaN	2.096461
40.126306	53.054974	NaN	37.554651	-12.928668	NaN	2.571655
40.126306	52.717061	NaN	31.576566	-12.590755	NaN	8.549740
40.126306	61.159557	NaN	41.253012	-21.033251	NaN	-1.126706
40.126306	70.171557	NaN	38.279699	-30.045251	NaN	1.846607
40.126306	64.444217	NaN	47.157148	-24.317911	NaN	-7.030842
40.126306	55.196168	NaN	36.856468	-15.069862	NaN	3.269838
40.126306	54.870231	NaN	37.253543	-14.743925	NaN	2.872763
40.126306	44.755857	NaN	31.910566	-4.629551	NaN	8.215740
40.126306	53.630578	NaN	34.989874	-13.504272	NaN	5.136432
40.126306	56.574434	NaN	38.142865	-16.448128	NaN	1.983442
40.126306	49.411141	NaN	43.027076	-9.284835	NaN	-2.900770
40.126306	53.411145	NaN	37.957879	-13.284839	NaN	2.168427
40.126306	58.656373	NaN	44.151009	-18.530067	NaN	-4.024703
40.126306	57.266426	NaN	39.069619	-17.140120	NaN	1.056687
40.126306	60.879733	NaN	46.422991	-20.753427	NaN	-6.296685
40.126306	50.448464	NaN	36.973916	-10.322158	NaN	3.152391
40.126306	48.654677	NaN	45.707322	-8.528371	NaN	-5.581015
40.126306	60.715295	NaN	34.983871	-20.588989	NaN	5.142435
40.126306	53.076194	NaN	40.524243	-12.949888	NaN	-0.397936
40.126306	55.220525	NaN	37.727528	-15.094219	NaN	2.398778
40.126306	60.860988	NaN	39.746671	-20.734682	NaN	0.379635
40.126306	57.671020	NaN	42.097686	-17.544714	NaN	-1.971380
40.126306	58.526810	NaN	40.873633	-18.400504	NaN	-0.747327
40.126306	46.505051	NaN	36.503865	-6.378745	NaN	3.622441
40.126306	54.276324	NaN	35.636207	-14.150018	NaN	4.490099
40.126306	52.879524	NaN	38.414872	-12.753218	NaN	1.711434
40.126306	47.921416	NaN	40.645745	-7.795110	NaN	-0.519439
40.126306	55.799748	NaN	40.702408	-15.673442	NaN	-0.576102
40.126306	57.464306	NaN	39.486766	-17.338000	NaN	0.639540
40.126306	48.121715	NaN	37.955647	-7.995409	NaN	2.170659
40.126306	59.100589	NaN	39.926051	-18.974283	NaN	0.200255
40.126306	50.637201	NaN	42.634155	-10.510895	NaN	-2.507849
40.126306	57.425938	NaN	35.288982	-17.299632	NaN	4.837324
40.126306	41.978735	NaN	37.959881	-1.852429	NaN	2.166425
40.126306	56.381437	NaN	42.326323	-16.255131	NaN	-2.200017
40.126306	61.363894	NaN	46.533122	-21.237588	NaN	-6.406816
40.126306	47.979836	NaN	34.894074	-7.853530	NaN	5.232232
40.126306	57.341774	NaN	47.193526	-17.215468	NaN	-7.067220
40.126306	55.002747	NaN	42.385624	-14.876441	NaN	-2.259318
40.126306	67.552034	NaN	37.221657	-27.425728	NaN	2.904649
40.126306	61.667065	NaN	38.654262	-21.540759	NaN	1.472045
40.126306	57.153615	NaN	40.639465	-17.027309	NaN	-0.513159
40.126306	64.038155	NaN	43.194243	-23.911849	NaN	-3.067937
40.126306	62.098503	NaN	42.136381	-21.972196	NaN	-2.010075
40.126306	56.154434	NaN	35.680751	-16.028128	NaN	4.445555
40.126306	59.522424	NaN	40.823262	-19.396118	NaN	-0.696956
40.126306	60.963331	NaN	46.581667	-20.837024	NaN	-6.455361
40.126306	60.790426	NaN	40.212558	-20.664120	NaN	-0.086252
40.126306	58.948381	NaN	34.378406	-18.822075	NaN	5.747900
40.126306	65.757020	NaN	34.520104	-25.630714	NaN	5.606202
40.126306	59.688141	NaN	36.609385	-19.561835	NaN	3.516921
40.126306	53.467582	NaN	44.522517	-13.341276	NaN	-4.396211
40.126306	66.708817	NaN	42.488293	-26.582511	NaN	-2.361987
40.126306	60.168609	NaN	34.597386	-20.042303	NaN	5.528920
40.126306	52.221887	NaN	40.786204	-12.095581	NaN	-0.659898
40.126306	51.471413	NaN	36.649709	-11.345107	NaN	3.476597
40.126306	57.236541	NaN	39.955315	-17.110235	NaN	0.170992
40.126306	56.473537	NaN	37.647195	-16.347231	NaN	2.479111
40.126306	53.705258	NaN	36.429064	-13.578952	NaN	3.697242
40.126306	71.366491	NaN	38.846553	-31.240184	NaN	1.279753
40.126306	57.428102	NaN	42.847141	-17.301796	NaN	-2.720834
40.126306	51.916843	NaN	39.450429	-11.790537	NaN	0.675877
40.126306	58.849101	NaN	39.557674	-18.722795	NaN	0.568632
40.126306	47.073058	NaN	42.478418	-6.946752	NaN	-2.352112
40.126306	64.701683	NaN	39.662472	-24.575377	NaN	0.463834
40.126306	54.718048	NaN	39.055906	-14.591741	NaN	1.070401
40.126306	62.679493	NaN	41.200600	-22.553187	NaN	-1.074294
40.126306	61.493201	NaN	34.293750	-21.366895	NaN	5.832556
40.126306	52.425597	NaN	41.647193	-12.299291	NaN	-1.520887
40.126306	54.815912	NaN	46.104743	-14.689606	NaN	-5.978437
40.126306	57.667466	NaN	37.320905	-17.541160	NaN	2.805401
40.126306	53.354185	NaN	43.498369	-13.227879	NaN	-3.372063
40.126306	62.695583	NaN	40.100609	-22.569277	NaN	0.025697
40.126306	68.844684	NaN	41.557095	-28.718378	NaN	-1.430789
40.126306	54.244539	NaN	42.395701	-14.118232	NaN	-2.269395
40.126306	43.114828	NaN	46.839025	-2.988522	NaN	-6.712719
40.126306	57.658077	NaN	41.635945	-17.531771	NaN	-1.509639
40.126306	61.414251	NaN	40.028178	-21.287945	NaN	0.098128
40.126306	58.460400	NaN	43.624073	-18.334094	NaN	-3.497766
40.126306	57.983687	NaN	42.071927	-17.857381	NaN	-1.945621
40.126306	56.114718	NaN	35.856998	-15.988412	NaN	4.269308
40.126306	50.742981	NaN	36.411367	-10.616675	NaN	3.714939
40.126306	54.445338	NaN	40.783938	-14.319032	NaN	-0.657632
40.126306	64.136320	NaN	30.523471	-24.010013	NaN	9.602835
40.126306	63.267174	NaN	43.855361	-23.140868	NaN	-3.729055
40.126306	42.984862	NaN	40.845796	-2.858556	NaN	-0.719490
40.126306	56.126478	NaN	44.583094	-16.000172	NaN	-4.456788
40.126306	58.254161	NaN	43.065200	-18.127855	NaN	-2.938894
40.126306	33.819708	NaN	37.347435	6.306598	NaN	2.778871
40.126306	58.434661	NaN	43.325137	-18.308355	NaN	-3.198831
40.126306	52.043010	NaN	40.746903	-11.916704	NaN	-0.620597
40.126306	55.351173	NaN	42.385405	-15.224867	NaN	-2.259099
40.126306	53.495131	NaN	43.329311	-13.368824	NaN	-3.203005
40.126306	61.110819	NaN	35.338886	-20.984513	NaN	4.787420
40.126306	57.900582	NaN	40.576909	-17.774276	NaN	-0.450603
40.126306	58.305156	NaN	40.568215	-18.178850	NaN	-0.441909
40.126306	69.159748	NaN	41.686178	-29.033442	NaN	-1.559871
40.126306	61.235813	NaN	36.414313	-21.109507	NaN	3.711993
40.126306	51.635669	NaN	28.557539	-11.509363	NaN	11.568767
40.126306	55.451284	NaN	39.978938	-15.324977	NaN	0.147368
40.126306	61.759174	NaN	46.376525	-21.632867	NaN	-6.250219
40.126306	63.572898	NaN	44.122918	-23.446592	NaN	-3.996612
40.126306	58.866600	NaN	41.321295	-18.740294	NaN	-1.194989
40.126306	51.428724	NaN	37.845296	-11.302418	NaN	2.281010
40.126306	56.083566	NaN	42.512746	-15.957260	NaN	-2.386439
40.126306	56.541473	NaN	42.595252	-16.415166	NaN	-2.468946
40.126306	60.543281	NaN	42.107869	-20.416975	NaN	-1.981563
40.126306	66.738477	NaN	42.326641	-26.612171	NaN	-2.200335
40.126306	63.974804	NaN	37.504868	-23.848498	NaN	2.621438
40.126306	59.480771	NaN	44.729662	-19.354465	NaN	-4.603356
40.126306	63.532083	NaN	37.367360	-23.405777	NaN	2.758947
40.126306	62.013157	NaN	41.600678	-21.886851	NaN	-1.474372
40.126306	57.219311	NaN	43.876034	-17.093004	NaN	-3.749728
40.126306	59.494272	NaN	40.833372	-19.367966	NaN	-0.707066
40.126306	46.003790	NaN	47.734263	-5.877484	NaN	-7.607957
40.126306	67.474345	NaN	42.628607	-27.348039	NaN	-2.502301
40.126306	58.021782	NaN	31.554341	-17.895476	NaN	8.571965
40.126306	59.244315	NaN	41.970295	-19.118009	NaN	-1.843989
40.126306	51.644548	NaN	37.622407	-11.518242	NaN	2.503899
40.126306	58.475200	NaN	42.580573	-18.348894	NaN	-2.454267
40.126306	52.064403	NaN	36.280238	-11.938097	NaN	3.846068
40.126306	55.205121	NaN	35.539935	-15.078815	NaN	4.586371
40.126306	54.226909	NaN	37.126219	-14.100603	NaN	3.000087
40.126306	67.111487	NaN	43.904236	-26.985181	NaN	-3.777930
40.126306	45.234766	NaN	43.425813	-5.108460	NaN	-3.299507
40.126306	53.937259	NaN	40.070899	-13.810953	NaN	0.055407
40.126306	57.673711	NaN	43.570494	-17.547405	NaN	-3.444188
40.126306	46.444768	NaN	39.394114	-6.318462	NaN	0.732192
40.126306	56.416944	NaN	41.502651	-16.290638	NaN	-1.376345
40.126306	48.285221	NaN	35.651892	-8.158915	NaN	4.474414
40.126306	50.328726	NaN	38.883382	-10.202420	NaN	1.242924
40.126306	58.066698	NaN	36.963749	-17.940392	NaN	3.162557
40.126306	47.045605	NaN	39.391401	-6.919299	NaN	0.734905
40.126306	64.920506	NaN	39.588106	-24.794200	NaN	0.538200
40.126306	55.845509	NaN	38.199597	-15.719203	NaN	1.926709
40.126306	59.541872	NaN	43.541530	-19.415566	NaN	-3.415223
40.126306	51.713160	NaN	35.811572	-11.586854	NaN	4.314734
40.126306	54.830493	NaN	45.280424	-14.704187	NaN	-5.154118
40.126306	56.495686	NaN	35.349170	-16.369380	NaN	4.777136
40.126306	53.227477	NaN	45.418920	-13.101171	NaN	-5.292613
40.126306	54.723049	NaN	39.831868	-14.596743	NaN	0.294438
40.126306	56.210368	NaN	42.339591	-16.084062	NaN	-2.213285
40.126306	46.772994	NaN	37.891761	-6.646688	NaN	2.234545
40.126306	63.585911	NaN	40.920410	-23.459605	NaN	-0.794104
40.126306	53.971123	NaN	37.793543	-13.844817	NaN	2.332763
40.126306	54.575820	NaN	40.701848	-14.449514	NaN	-0.575541
40.126306	50.962086	NaN	35.471644	-10.835780	NaN	4.654662
40.126306	54.805603	NaN	35.990973	-14.679297	NaN	4.135333
40.126306	70.622988	NaN	45.230676	-30.496682	NaN	-5.104370
40.126306	53.970949	NaN	43.793559	-13.844643	NaN	-3.667253
40.126306	59.232458	NaN	40.075486	-19.106152	NaN	0.050820
40.126306	57.745308	NaN	37.288378	-17.619002	NaN	2.837928
40.126306	44.415601	NaN	37.325860	-4.289295	NaN	2.800446
40.126306	45.188824	NaN	37.989032	-5.062518	NaN	2.137274
40.126306	60.526763	NaN	37.208114	-20.400457	NaN	2.918192
40.126306	68.293827	NaN	39.423688	-28.167520	NaN	0.702618
40.126306	61.754301	NaN	44.555121	-21.627995	NaN	-4.428815
40.126306	54.216613	NaN	43.248944	-14.090306	NaN	-3.122638
40.126306	57.250447	NaN	28.167534	-17.124141	NaN	11.958772
40.126306	57.092540	NaN	40.825643	-16.966233	NaN	-0.699337
40.126306	58.754159	NaN	43.416827	-18.627853	NaN	-3.290521
40.126306	51.358842	NaN	36.403598	-11.232536	NaN	3.722708
40.126306	55.939128	NaN	37.948082	-15.812822	NaN	2.178225
40.126306	63.826994	NaN	36.564996	-23.700688	NaN	3.561310
40.126306	57.135653	NaN	43.731338	-17.009347	NaN	-3.605032
40.126306	56.033995	NaN	45.788577	-15.907689	NaN	-5.662271
40.126306	58.113007	NaN	38.165836	-17.986701	NaN	1.960470
40.126306	57.478559	NaN	37.737268	-17.352252	NaN	2.389038
40.126306	53.777435	NaN	41.507797	-13.651129	NaN	-1.381491
40.126306	59.410593	NaN	39.465614	-19.284287	NaN	0.660692
40.126306	52.359760	NaN	31.182607	-12.233454	NaN	8.943699
40.126306	56.906646	NaN	37.640241	-16.780340	NaN	2.486065
40.126306	53.312601	NaN	42.169184	-13.186295	NaN	-2.042878
40.126306	52.148209	NaN	43.592923	-12.021903	NaN	-3.466617
40.126306	49.292788	NaN	42.979800	-9.166482	NaN	-2.853494
40.126306	64.183946	NaN	39.358217	-24.057640	NaN	0.768089
40.126306	56.842765	NaN	43.485616	-16.716459	NaN	-3.359310
40.126306	56.628447	NaN	41.023842	-16.502141	NaN	-0.897536
40.126306	53.051547	NaN	38.323046	-12.925241	NaN	1.803260
40.126306	60.287045	NaN	42.669243	-20.160739	NaN	-2.542937
40.126306	60.183816	NaN	48.365422	-20.057510	NaN	-8.239116
40.126306	54.621699	NaN	45.015851	-14.495393	NaN	-4.889545
40.126306	49.958097	NaN	36.408271	-9.831791	NaN	3.718035
40.126306	54.448335	NaN	42.618540	-14.322029	NaN	-2.492234
40.126306	61.471932	NaN	40.382945	-21.345626	NaN	-0.256639
40.126306	56.445981	NaN	41.964088	-16.319675	NaN	-1.837782
40.126306	54.031371	NaN	43.298515	-13.905065	NaN	-3.172209
40.126306	58.362692	NaN	37.776362	-18.236386	NaN	2.349944
40.126306	63.881134	NaN	38.417482	-23.754828	NaN	1.708824
40.126306	55.887965	NaN	46.261166	-15.761658	NaN	-6.134860
40.126306	57.704032	NaN	38.705401	-17.577726	NaN	1.420905
40.126306	56.200382	NaN	35.590665	-16.074076	NaN	4.535641
40.126306	54.202430	NaN	43.012007	-14.076124	NaN	-2.885701
40.126306	59.473716	NaN	37.150559	-19.347410	NaN	2.975747
40.126306	60.166326	NaN	40.603219	-20.040020	NaN	-0.476913
40.126306	56.695582	NaN	36.655903	-16.569276	NaN	3.470403
40.126306	55.606894	NaN	32.506312	-15.480588	NaN	7.619994
40.126306	60.098766	NaN	41.329752	-19.972460	NaN	-1.203446
40.126306	52.634798	NaN	36.436632	-12.508492	NaN	3.689674
40.126306	55.709469	NaN	40.509825	-15.583163	NaN	-0.383519
40.126306	46.635079	NaN	36.935167	-6.508773	NaN	3.191140
40.126306	54.230068	NaN	42.730048	-14.103762	NaN	-2.603742
40.126306	63.291571	NaN	34.198336	-23.165265	NaN	5.927970
40.126306	62.615057	NaN	43.054270	-22.488751	NaN	-2.927964
40.126306	45.883737	NaN	38.491518	-5.757431	NaN	1.634788
40.126306	57.304246	NaN	37.725245	-17.177939	NaN	2.401061
40.126306	52.801354	NaN	37.196981	-12.675048	NaN	2.929325
40.126306	57.260397	NaN	43.341938	-17.134091	NaN	-3.215632
40.126306	41.041967	NaN	40.765325	-0.915661	NaN	-0.639019
40.126306	59.776460	NaN	43.140635	-19.650154	NaN	-3.014329
40.126306	60.206252	NaN	41.265309	-20.079946	NaN	-1.139003
40.126306	59.693186	NaN	40.661171	-19.566880	NaN	-0.534865
40.126306	59.325461	NaN	43.885502	-19.199155	NaN	-3.759196
40.126306	65.225805	NaN	45.141570	-25.099499	NaN	-5.015264
40.126306	37.181073	NaN	37.956091	2.945233	NaN	2.170215
40.126306	51.717367	NaN	40.880502	-11.591061	NaN	-0.754196
40.126306	55.529890	NaN	40.712144	-15.403584	NaN	-0.585838
40.126306	52.171008	NaN	40.202609	-12.044701	NaN	-0.076302
40.126306	56.793093	NaN	32.830849	-16.666787	NaN	7.295457
40.126306	67.281529	NaN	39.176509	-27.155223	NaN	0.949797
40.126306	59.840846	NaN	39.101144	-19.714540	NaN	1.025162
40.126306	53.268215	NaN	44.014701	-13.141909	NaN	-3.888395
40.126306	43.559924	NaN	36.704815	-3.433618	NaN	3.421491
40.126306	44.610468	NaN	37.197055	-4.484162	NaN	2.929252
40.126306	57.217260	NaN	34.642762	-17.090954	NaN	5.483544
40.126306	60.570517	NaN	40.565951	-20.444211	NaN	-0.439645
40.126306	42.297033	NaN	36.755089	-2.170727	NaN	3.371217
40.126306	46.722776	NaN	38.897277	-6.596470	NaN	1.229029
40.126306	52.330032	NaN	37.385432	-12.203726	NaN	2.740874
40.126306	62.422504	NaN	46.137324	-22.296198	NaN	-6.011018
40.126306	63.701816	NaN	33.906979	-23.575510	NaN	6.219327
40.126306	45.441466	NaN	33.693484	-5.315160	NaN	6.432822
40.126306	56.892156	NaN	34.523908	-16.765850	NaN	5.602398
40.126306	58.132339	NaN	39.148714	-18.006033	NaN	0.977592
40.126306	61.920740	NaN	41.924775	-21.794434	NaN	-1.798469
40.126306	49.317802	NaN	40.901046	-9.191495	NaN	-0.774740
40.126306	61.910769	NaN	44.654691	-21.784463	NaN	-4.528385
40.126306	50.285888	NaN	39.342119	-10.159582	NaN	0.784187
40.126306	50.211982	NaN	42.187744	-10.085676	NaN	-2.061438
40.126306	55.154996	NaN	47.733169	-15.028690	NaN	-7.606863
40.126306	42.021629	NaN	39.802069	-1.895323	NaN	0.324237
40.126306	60.842729	NaN	41.731674	-20.716422	NaN	-1.605368
40.126306	46.216823	NaN	46.531871	-6.090517	NaN	-6.405565
40.126306	57.810079	NaN	47.555982	-17.683772	NaN	-7.429676
40.126306	61.418464	NaN	37.554535	-21.292158	NaN	2.571771
40.126306	48.323569	NaN	41.267354	-8.197263	NaN	-1.141048
40.126306	48.827524	NaN	40.392974	-8.701218	NaN	-0.266668
40.126306	39.497800	NaN	35.115179	0.628506	NaN	5.011127
40.126306	54.781895	NaN	34.297068	-14.655588	NaN	5.829238
40.126306	49.042429	NaN	39.052296	-8.916123	NaN	1.074010
40.126306	54.533261	NaN	40.925787	-14.406955	NaN	-0.799481
40.126306	42.248070	NaN	37.170328	-2.121764	NaN	2.955978
40.126306	48.017474	NaN	38.794746	-7.891168	NaN	1.331560
40.126306	48.719183	NaN	37.573353	-8.592877	NaN	2.552953
40.126306	58.236912	NaN	42.278585	-18.110606	NaN	-2.152279
40.126306	57.323194	NaN	35.654810	-17.196888	NaN	4.471496
40.126306	46.058341	NaN	37.478100	-5.932035	NaN	2.648206
40.126306	57.776313	NaN	47.410949	-17.650007	NaN	-7.284643
40.126306	67.125947	NaN	45.082860	-26.999641	NaN	-4.956553
40.126306	50.779444	NaN	35.954844	-10.653138	NaN	4.171462
40.126306	51.551944	NaN	33.957056	-11.425638	NaN	6.169251
40.126306	61.352869	NaN	40.240391	-21.226563	NaN	-0.114085
40.126306	53.974022	NaN	41.004784	-13.847716	NaN	-0.878478
40.126306	56.060822	NaN	46.716015	-15.934516	NaN	-6.589709
40.126306	54.380699	NaN	45.041058	-14.254393	NaN	-4.914752
40.126306	44.172268	NaN	40.487166	-4.045962	NaN	-0.360860
40.126306	52.512229	NaN	46.670044	-12.385923	NaN	-6.543738
40.126306	55.196709	NaN	38.935725	-15.070403	NaN	1.190581
40.126306	52.094482	NaN	43.171560	-11.968175	NaN	-3.045253
40.126306	60.567459	NaN	44.046399	-20.441153	NaN	-3.920093
40.126306	49.077077	NaN	43.934965	-8.950771	NaN	-3.808659
40.126306	63.524623	NaN	39.327719	-23.398317	NaN	0.798587
40.126306	62.291180	NaN	35.112144	-22.164874	NaN	5.014162
40.126306	61.054279	NaN	35.633964	-20.927973	NaN	4.492342
40.126306	56.963880	NaN	44.625670	-16.837574	NaN	-4.499363
40.126306	54.620830	NaN	43.958967	-14.494524	NaN	-3.832661
40.126306	52.100258	NaN	32.513145	-11.973951	NaN	7.613161
40.126306	56.007488	NaN	34.945166	-15.881182	NaN	5.181140
40.126306	64.628469	NaN	33.630211	-24.502163	NaN	6.496095
40.126306	54.864477	NaN	37.746926	-14.738171	NaN	2.379380
40.126306	50.559692	NaN	40.000863	-10.433386	NaN	0.125443
40.126306	58.860864	NaN	45.169201	-18.734558	NaN	-5.042895
40.126306	64.742239	NaN	37.098410	-24.615933	NaN	3.027896
40.126306	64.866627	NaN	41.260077	-24.740321	NaN	-1.133771
40.126306	61.708319	NaN	35.123950	-21.582013	NaN	5.002356
40.126306	46.520441	NaN	36.117366	-6.394135	NaN	4.008940
40.126306	55.513547	NaN	35.001550	-15.387241	NaN	5.124757
40.126306	60.163229	NaN	45.474053	-20.036922	NaN	-5.347747
40.126306	58.167279	NaN	35.544786	-18.040973	NaN	4.581520
40.126306	53.920604	NaN	40.669665	-13.794298	NaN	-0.543359
40.126306	52.834235	NaN	43.553911	-12.707929	NaN	-3.427604
40.126306	47.917036	NaN	40.829656	-7.790730	NaN	-0.703350
40.126306	55.976198	NaN	40.824812	-15.849892	NaN	-0.698506
40.126306	63.911387	NaN	42.020608	-23.785081	NaN	-1.894301
40.126306	49.628315	NaN	45.139042	-9.502009	NaN	-5.012736
40.126306	45.082982	NaN	41.827864	-4.956675	NaN	-1.701558
40.126306	57.582749	NaN	43.969451	-17.456443	NaN	-3.843145
40.126306	55.007322	NaN	44.580446	-14.881016	NaN	-4.454140
40.126306	62.171338	NaN	38.366955	-22.045032	NaN	1.759352
40.126306	51.316906	NaN	36.843699	-11.190600	NaN	3.282607
40.126306	56.741710	NaN	41.706665	-16.615404	NaN	-1.580358
40.126306	61.472146	NaN	41.097590	-21.345840	NaN	-0.971284
40.126306	57.938600	NaN	40.507207	-17.812294	NaN	-0.380901
40.126306	53.631275	NaN	36.057191	-13.504969	NaN	4.069115
40.126306	60.322850	NaN	42.288888	-20.196544	NaN	-2.162581
40.126306	50.163763	NaN	38.105390	-10.037457	NaN	2.020916
40.126306	59.762684	NaN	39.977167	-19.636378	NaN	0.149139
40.126306	54.418925	NaN	36.889288	-14.292619	NaN	3.237018
40.126306	47.492627	NaN	43.460681	-7.366320	NaN	-3.334375
40.126306	50.092018	NaN	39.905879	-9.965711	NaN	0.220427
40.126306	58.577962	NaN	35.069490	-18.451656	NaN	5.056816
40.126306	55.445096	NaN	41.510469	-15.318790	NaN	-1.384163
40.126306	50.085893	NaN	47.282083	-9.959587	NaN	-7.155776
40.126306	58.523661	NaN	46.161286	-18.397355	NaN	-6.034980
40.126306	56.178482	NaN	37.160129	-16.052176	NaN	2.966177
40.126306	55.852568	NaN	38.618384	-15.726261	NaN	1.507922
40.126306	60.538256	NaN	43.736852	-20.411949	NaN	-3.610546
40.126306	49.384650	NaN	38.116536	-9.258344	NaN	2.009771
40.126306	62.490072	NaN	37.605379	-22.363766	NaN	2.520928
40.126306	52.050587	NaN	41.323290	-11.924281	NaN	-1.196984
40.126306	56.754018	NaN	25.607497	-16.627712	NaN	14.518809
40.126306	61.725771	NaN	42.404942	-21.599465	NaN	-2.278636
40.126306	51.317144	NaN	39.635512	-11.190837	NaN	0.490794
40.126306	51.321837	NaN	42.016666	-11.195531	NaN	-1.890360
40.126306	44.825639	NaN	35.332106	-4.699333	NaN	4.794200
40.126306	57.100011	NaN	38.646640	-16.973705	NaN	1.479666
40.126306	56.124437	NaN	39.540766	-15.998131	NaN	0.585540
40.126306	61.167696	NaN	37.120193	-21.041390	NaN	3.006113
40.126306	54.530594	NaN	36.368181	-14.404288	NaN	3.758125
40.126306	50.271152	NaN	42.040119	-10.144846	NaN	-1.913813
40.126306	50.576298	NaN	43.724390	-10.449992	NaN	-3.598084
40.126306	60.777234	NaN	36.288782	-20.650928	NaN	3.837524
40.126306	43.816082	NaN	40.145617	-3.689776	NaN	-0.019311
40.126306	49.328952	NaN	34.328569	-9.202646	NaN	5.797737
40.126306	50.611061	NaN	42.060353	-10.484755	NaN	-1.934047
40.126306	51.372658	NaN	44.428767	-11.246352	NaN	-4.302460
40.126306	61.234879	NaN	39.952716	-21.108573	NaN	0.173590
40.126306	57.079244	NaN	39.741396	-16.952938	NaN	0.384910
40.126306	62.388156	NaN	33.325366	-22.261850	NaN	6.800940
40.126306	50.999596	NaN	37.215598	-10.873290	NaN	2.910708
40.126306	45.182203	NaN	46.089340	-5.055897	NaN	-5.963034
40.126306	66.358470	NaN	39.507330	-26.232163	NaN	0.618976
40.126306	52.366368	NaN	36.232274	-12.240062	NaN	3.894032
40.126306	47.246054	NaN	38.285749	-7.119748	NaN	1.840557
40.126306	51.669562	NaN	41.927274	-11.543256	NaN	-1.800968
40.126306	56.771687	NaN	45.942006	-16.645381	NaN	-5.815700
40.126306	62.130925	NaN	43.370665	-22.004619	NaN	-3.244359
40.126306	56.970019	NaN	40.514418	-16.843713	NaN	-0.388112
40.126306	56.437921	NaN	40.538821	-16.311615	NaN	-0.412515
40.126306	60.568262	NaN	39.995869	-20.441955	NaN	0.130437
40.126306	61.830501	NaN	34.598041	-21.704195	NaN	5.528265
40.126306	48.900254	NaN	38.138529	-8.773948	NaN	1.987777
40.126306	52.678237	NaN	39.489461	-12.551931	NaN	0.636845
40.126306	61.749587	NaN	37.985986	-21.623281	NaN	2.140320
40.126306	58.503758	NaN	36.845927	-18.377452	NaN	3.280379
40.126306	56.960742	NaN	39.142146	-16.834436	NaN	0.984160
40.126306	56.199928	NaN	37.378876	-16.073622	NaN	2.747430
40.126306	52.966076	NaN	41.851606	-12.839770	NaN	-1.725300
40.126306	56.366483	NaN	40.513023	-16.240177	NaN	-0.386717
40.126306	64.824201	NaN	43.633697	-24.697895	NaN	-3.507391
40.126306	48.740012	NaN	40.913016	-8.613706	NaN	-0.786710
40.126306	50.284016	NaN	25.968792	-10.157710	NaN	14.157514
40.126306	56.663095	NaN	45.413358	-16.536789	NaN	-5.287052
40.126306	69.019247	NaN	41.007983	-28.892941	NaN	-0.881677
40.126306	53.902679	NaN	41.240114	-13.776373	NaN	-1.113808
40.126306	60.406012	NaN	36.832882	-20.279705	NaN	3.293424
40.126306	59.985509	NaN	49.768864	-19.859203	NaN	-9.642557
40.126306	60.830806	NaN	42.272120	-20.704500	NaN	-2.145814
40.126306	44.942578	NaN	37.049512	-4.816272	NaN	3.076794
40.126306	45.488642	NaN	40.836940	-5.362336	NaN	-0.710634
40.126306	58.598199	NaN	36.722344	-18.471893	NaN	3.403962
40.126306	54.274163	NaN	39.574703	-14.147857	NaN	0.551603
40.126306	59.880190	NaN	46.926548	-19.753884	NaN	-6.800242
40.126306	53.260975	NaN	34.410500	-13.134669	NaN	5.715806
40.126306	56.263164	NaN	40.536351	-16.136858	NaN	-0.410045
40.126306	55.563350	NaN	39.310145	-15.437044	NaN	0.816161
40.126306	65.441977	NaN	46.724662	-25.315671	NaN	-6.598356
40.126306	63.566945	NaN	32.433402	-23.440639	NaN	7.692905
40.126306	60.515825	NaN	44.032159	-20.389519	NaN	-3.905853
40.126306	64.772507	NaN	39.999699	-24.646201	NaN	0.126607
40.126306	61.221264	NaN	42.339733	-21.094958	NaN	-2.213427
40.126306	57.135345	NaN	39.819312	-17.009039	NaN	0.306994
40.126306	45.999664	NaN	36.619056	-5.873358	NaN	3.507250
40.126306	58.261898	NaN	40.865530	-18.135592	NaN	-0.739224
40.126306	67.625398	NaN	47.856219	-27.499092	NaN	-7.729913
40.126306	52.407888	NaN	34.765468	-12.281582	NaN	5.360838
40.126306	59.367304	NaN	43.260152	-19.240998	NaN	-3.133846
40.126306	47.290003	NaN	39.979949	-7.163697	NaN	0.146357
40.126306	63.276798	NaN	42.864596	-23.150492	NaN	-2.738290
40.126306	59.930368	NaN	40.757753	-19.804062	NaN	-0.631447
40.126306	50.367732	NaN	46.600499	-10.241426	NaN	-6.474193
40.126306	52.027552	NaN	37.234493	-11.901246	NaN	2.891813
40.126306	51.408325	NaN	44.692273	-11.282019	NaN	-4.565967
40.126306	58.590592	NaN	40.603498	-18.464285	NaN	-0.477192
40.126306	59.933759	NaN	41.845715	-19.807453	NaN	-1.719409
40.126306	52.847295	NaN	41.929313	-12.720989	NaN	-1.803007
40.126306	64.699966	NaN	42.365954	-24.573660	NaN	-2.239648
40.126306	55.009730	NaN	41.870587	-14.883424	NaN	-1.744281
40.126306	61.689069	NaN	43.001244	-21.562763	NaN	-2.874938
40.126306	56.298059	NaN	42.987482	-16.171753	NaN	-2.861176
40.126306	61.845579	NaN	39.720342	-21.719273	NaN	0.405964
40.126306	64.913742	NaN	43.595295	-24.787436	NaN	-3.468989
40.126306	54.666256	NaN	33.647103	-14.539950	NaN	6.479203
40.126306	47.229649	NaN	37.934136	-7.103343	NaN	2.192170
40.126306	57.183473	NaN	40.102766	-17.057166	NaN	0.023541
40.126306	48.399129	NaN	36.413931	-8.272823	NaN	3.712375
40.126306	45.340998	NaN	36.836488	-5.214692	NaN	3.289819
40.126306	53.720186	NaN	40.940320	-13.593880	NaN	-0.814014
40.126306	59.789206	NaN	40.969333	-19.662900	NaN	-0.843027
40.126306	51.548645	NaN	33.717605	-11.422339	NaN	6.408701
40.126306	55.444681	NaN	40.355785	-15.318375	NaN	-0.229479
40.126306	53.710952	NaN	38.599055	-13.584646	NaN	1.527252
40.126306	59.759590	NaN	38.798541	-19.633284	NaN	1.327765
40.126306	50.384703	NaN	45.179328	-10.258397	NaN	-5.053022
40.126306	55.565197	NaN	38.146978	-15.438891	NaN	1.979328
40.126306	60.232595	NaN	41.434893	-20.106289	NaN	-1.308587
40.126306	57.483869	NaN	36.621077	-17.357563	NaN	3.505230
40.126306	41.995819	NaN	39.128110	-1.869513	NaN	0.998196
40.126306	52.822240	NaN	36.891638	-12.695934	NaN	3.234669
40.126306	58.105621	NaN	42.745795	-17.979315	NaN	-2.619489
40.126306	68.542923	NaN	39.900500	-28.416617	NaN	0.225806
40.126306	46.876508	NaN	37.988013	-6.750202	NaN	2.138293
40.126306	51.367768	NaN	43.470962	-11.241462	NaN	-3.344656
40.126306	50.637417	NaN	42.726840	-10.511111	NaN	-2.600534
40.126306	47.716418	NaN	42.632524	-7.590112	NaN	-2.506218
40.126306	54.176648	NaN	46.706813	-14.050342	NaN	-6.580507
40.126306	61.682421	NaN	42.952369	-21.556115	NaN	-2.826063
40.126306	49.724965	NaN	43.882564	-9.598659	NaN	-3.756258
40.126306	60.059660	NaN	33.629664	-19.933354	NaN	6.496642
40.126306	54.332962	NaN	41.038110	-14.206656	NaN	-0.911804
40.126306	54.958364	NaN	38.560927	-14.832058	NaN	1.565379
40.126306	48.647503	NaN	40.644577	-8.521197	NaN	-0.518271
40.126306	59.611053	NaN	45.398079	-19.484747	NaN	-5.271773
40.126306	57.450720	NaN	45.939911	-17.324414	NaN	-5.813605
40.126306	57.580106	NaN	28.905748	-17.453800	NaN	11.220559
40.126306	53.621936	NaN	41.598894	-13.495630	NaN	-1.472588
40.126306	51.647168	NaN	42.004725	-11.520862	NaN	-1.878419
40.126306	56.038033	NaN	27.999554	-15.911727	NaN	12.126752
40.126306	60.173336	NaN	43.723721	-20.047030	NaN	-3.597415
40.126306	59.431385	NaN	33.990904	-19.305079	NaN	6.135403
40.126306	57.831919	NaN	45.308587	-17.705613	NaN	-5.182281
40.126306	56.716869	NaN	39.873053	-16.590563	NaN	0.253253
40.126306	55.695819	NaN	37.930558	-15.569513	NaN	2.195749
40.126306	63.851962	NaN	44.034832	-23.725656	NaN	-3.908526
40.126306	61.520704	NaN	39.719149	-21.394398	NaN	0.407157
40.126306	49.747117	NaN	41.130391	-9.620811	NaN	-1.004085
40.126306	58.743249	NaN	40.292641	-18.616943	NaN	-0.166335
40.126306	59.017080	NaN	43.121793	-18.890774	NaN	-2.995487
40.126306	54.756835	NaN	40.725685	-14.630529	NaN	-0.599379
40.126306	58.602522	NaN	36.341608	-18.476216	NaN	3.784698
40.126306	52.905756	NaN	38.895599	-12.779450	NaN	1.230707
40.126306	63.508064	NaN	43.459771	-23.381758	NaN	-3.333465
40.126306	74.934967	NaN	44.429832	-34.808661	NaN	-4.303526
40.126306	48.239838	NaN	44.292900	-8.113532	NaN	-4.166594
40.126306	63.587952	NaN	42.095188	-23.461646	NaN	-1.968882
40.126306	46.573291	NaN	40.676050	-6.446985	NaN	-0.549744
40.126306	53.925212	NaN	37.823683	-13.798906	NaN	2.302623
40.126306	59.793944	NaN	37.523203	-19.667638	NaN	2.603103
40.126306	60.827360	NaN	41.028917	-20.701054	NaN	-0.902611
40.126306	58.391404	NaN	38.346588	-18.265098	NaN	1.779718
40.126306	56.512157	NaN	45.241424	-16.385851	NaN	-5.115118
40.126306	41.943160	NaN	40.750295	-1.816854	NaN	-0.623989
40.126306	59.576877	NaN	42.043287	-19.450571	NaN	-1.916981
40.126306	59.412941	NaN	41.973253	-19.286635	NaN	-1.846946
40.126306	62.371942	NaN	41.707030	-22.245636	NaN	-1.580724
40.126306	56.858665	NaN	38.271731	-16.732359	NaN	1.854575
40.126306	48.898779	NaN	36.735552	-8.772473	NaN	3.390754
40.126306	56.347672	NaN	31.491792	-16.221366	NaN	8.634514
40.126306	52.374855	NaN	40.715881	-12.248548	NaN	-0.589575
40.126306	64.238232	NaN	41.296433	-24.111926	NaN	-1.170127
40.126306	52.352758	NaN	42.328480	-12.226452	NaN	-2.202173
40.126306	56.808322	NaN	42.792714	-16.682015	NaN	-2.666408
40.126306	53.081760	NaN	35.961820	-12.955454	NaN	4.164486
40.126306	60.085495	NaN	39.516505	-19.959189	NaN	0.609801
40.126306	51.455608	NaN	40.788440	-11.329302	NaN	-0.662134
40.126306	56.330332	NaN	32.077479	-16.204026	NaN	8.048827
40.126306	59.898938	NaN	40.233452	-19.772632	NaN	-0.107145
40.126306	57.585224	NaN	38.297889	-17.458918	NaN	1.828417
40.126306	49.326799	NaN	30.616259	-9.200493	NaN	9.510048
40.126306	49.809227	NaN	37.298121	-9.682921	NaN	2.828185
40.126306	50.941643	NaN	42.389891	-10.815336	NaN	-2.263585
40.126306	65.964673	NaN	35.771111	-25.838367	NaN	4.355195
40.126306	60.402143	NaN	46.911687	-20.275836	NaN	-6.785381
40.126306	61.504246	NaN	46.400009	-21.377940	NaN	-6.273703
40.126306	51.603826	NaN	44.001348	-11.477520	NaN	-3.875042
40.126306	59.066625	NaN	32.168047	-18.940319	NaN	7.958259
40.126306	48.471743	NaN	33.501657	-8.345436	NaN	6.624650
40.126306	60.293672	NaN	37.593770	-20.167366	NaN	2.532536
40.126306	55.177769	NaN	42.085054	-15.051463	NaN	-1.958748
40.126306	48.489737	NaN	34.539820	-8.363431	NaN	5.586486
40.126306	49.568351	NaN	35.438066	-9.442044	NaN	4.688240
40.126306	66.505535	NaN	42.040618	-26.379229	NaN	-1.914312
40.126306	54.479560	NaN	36.301914	-14.353253	NaN	3.824392
40.126306	66.384175	NaN	37.393091	-26.257869	NaN	2.733215
40.126306	57.259373	NaN	39.508584	-17.133067	NaN	0.617722
40.126306	57.971385	NaN	39.687402	-17.845079	NaN	0.438904
40.126306	48.099398	NaN	39.614216	-7.973092	NaN	0.512090
40.126306	53.093787	NaN	34.866653	-12.967481	NaN	5.259654
40.126306	47.585866	NaN	37.502969	-7.459560	NaN	2.623337
40.126306	45.958406	NaN	39.847715	-5.832100	NaN	0.278591
40.126306	54.621205	NaN	41.286105	-14.494898	NaN	-1.159799
40.126306	51.946863	NaN	36.712081	-11.820557	NaN	3.414225
40.126306	53.065102	NaN	44.023507	-12.938796	NaN	-3.897201
40.126306	60.830457	NaN	46.123177	-20.704151	NaN	-5.996871
40.126306	58.431216	NaN	36.383256	-18.304910	NaN	3.743050
40.126306	57.744231	NaN	39.253791	-17.617925	NaN	0.872515
40.126306	53.989169	NaN	42.459628	-13.862863	NaN	-2.333322
40.126306	52.691437	NaN	44.219499	-12.565131	NaN	-4.093193
40.126306	55.989117	NaN	35.861140	-15.862811	NaN	4.265166
40.126306	55.294491	NaN	45.466411	-15.168185	NaN	-5.340105
40.126306	61.519054	NaN	36.009304	-21.392748	NaN	4.117002
40.126306	46.765305	NaN	39.140590	-6.638999	NaN	0.985716
40.126306	66.956688	NaN	42.919943	-26.830381	NaN	-2.793637
40.126306	43.235608	NaN	39.444076	-3.109302	NaN	0.682230
40.126306	60.258929	NaN	40.792442	-20.132623	NaN	-0.666136
40.126306	65.566243	NaN	45.991609	-25.439937	NaN	-5.865303
40.126306	57.655090	NaN	43.722275	-17.528784	NaN	-3.595969
40.126306	43.870570	NaN	42.350572	-3.744264	NaN	-2.224266
40.126306	53.438101	NaN	39.003187	-13.311795	NaN	1.123119
40.126306	56.576124	NaN	44.173469	-16.449818	NaN	-4.047163
40.126306	56.513891	NaN	43.126708	-16.387585	NaN	-3.000402
40.126306	47.244174	NaN	42.316417	-7.117868	NaN	-2.190110
40.126306	51.234285	NaN	45.043210	-11.107979	NaN	-4.916904
40.126306	63.140686	NaN	46.361281	-23.014380	NaN	-6.234974
40.126306	53.864665	NaN	35.981138	-13.738359	NaN	4.145168
40.126306	44.884610	NaN	40.759351	-4.758304	NaN	-0.633045
40.126306	57.374748	NaN	40.054712	-17.248442	NaN	0.071594
40.126306	57.241694	NaN	39.245464	-17.115388	NaN	0.880842
40.126306	59.328128	NaN	39.094787	-19.201822	NaN	1.031519
40.126306	50.386117	NaN	42.296948	-10.259811	NaN	-2.170641
40.126306	45.726633	NaN	33.538387	-5.600327	NaN	6.587919
40.126306	46.118580	NaN	34.636141	-5.992274	NaN	5.490165
40.126306	57.063616	NaN	42.236651	-16.937310	NaN	-2.110345
40.126306	47.386956	NaN	44.203666	-7.260650	NaN	-4.077360
40.126306	59.080040	NaN	37.050262	-18.953734	NaN	3.076044
40.126306	59.220538	NaN	46.161308	-19.094232	NaN	-6.035002
40.126306	61.818572	NaN	36.322021	-21.692266	NaN	3.804286
40.126306	54.273575	NaN	33.112650	-14.147268	NaN	7.013656
40.126306	55.872034	NaN	35.625895	-15.745728	NaN	4.500412
40.126306	61.196057	NaN	36.018782	-21.069751	NaN	4.107524
40.126306	62.875257	NaN	34.441828	-22.748951	NaN	5.684478
40.126306	59.210270	NaN	40.867626	-19.083964	NaN	-0.741319
40.126306	54.459516	NaN	35.686542	-14.333210	NaN	4.439764
40.126306	53.669278	NaN	42.868197	-13.542972	NaN	-2.741891
40.126306	60.731702	NaN	45.970297	-20.605396	NaN	-5.843991
40.126306	52.397823	NaN	45.060570	-12.271517	NaN	-4.934264
40.126306	50.958218	NaN	32.274814	-10.831912	NaN	7.851493
40.126306	47.369197	NaN	42.614592	-7.242891	NaN	-2.488286
40.126306	52.763625	NaN	40.509600	-12.637319	NaN	-0.383294
40.126306	58.342551	NaN	42.865844	-18.216245	NaN	-2.739538
40.126306	58.990683	NaN	41.716452	-18.864377	NaN	-1.590146
40.126306	62.668199	NaN	38.675607	-22.541893	NaN	1.450699
40.126306	64.702827	NaN	37.381413	-24.576521	NaN	2.744893
40.126306	46.619102	NaN	44.981631	-6.492796	NaN	-4.855325
40.126306	48.962034	NaN	41.329891	-8.835728	NaN	-1.203584
40.126306	54.162694	NaN	37.746853	-14.036388	NaN	2.379453
40.126306	49.541228	NaN	42.810730	-9.414922	NaN	-2.684424
40.126306	45.512674	NaN	40.292692	-5.386368	NaN	-0.166386
40.126306	57.860182	NaN	33.698756	-17.733876	NaN	6.427550
40.126306	53.609420	NaN	46.131270	-13.483114	NaN	-6.004964
40.126306	38.996856	NaN	45.796852	1.129450	NaN	-5.670546
40.126306	55.349553	NaN	41.427292	-15.223247	NaN	-1.300986
40.126306	60.842853	NaN	31.782644	-20.716547	NaN	8.343662
40.126306	63.911870	NaN	45.312417	-23.785564	NaN	-5.186111
40.126306	52.124550	NaN	41.336396	-11.998244	NaN	-1.210090
40.126306	56.003788	NaN	43.577485	-15.877481	NaN	-3.451179
40.126306	61.765315	NaN	43.362987	-21.639009	NaN	-3.236681
40.126306	60.730953	NaN	40.211533	-20.604647	NaN	-0.085227
40.126306	50.884681	NaN	33.244131	-10.758375	NaN	6.882175
40.126306	61.792349	NaN	42.468970	-21.666043	NaN	-2.342664
40.126306	66.213071	NaN	38.727947	-26.086764	NaN	1.398359
40.126306	58.661350	NaN	40.093603	-18.535044	NaN	0.032703
40.126306	51.452724	NaN	36.508227	-11.326418	NaN	3.618079
40.126306	58.957543	NaN	45.839162	-18.831237	NaN	-5.712856
40.126306	52.409799	NaN	38.936684	-12.283493	NaN	1.189622
40.126306	48.850483	NaN	34.663881	-8.724177	NaN	5.462425
40.126306	54.571179	NaN	40.177179	-14.444873	NaN	-0.050873
40.126306	57.651014	NaN	38.523520	-17.524708	NaN	1.602786
40.126306	54.939276	NaN	41.345971	-14.812970	NaN	-1.219665
40.126306	59.178560	NaN	35.213725	-19.052254	NaN	4.912581
40.126306	55.232223	NaN	46.835029	-15.105917	NaN	-6.708723
40.126306	66.309905	NaN	30.277356	-26.183599	NaN	9.848950
40.126306	61.298136	NaN	46.018964	-21.171830	NaN	-5.892658
40.126306	61.842286	NaN	41.683124	-21.715980	NaN	-1.556818
40.126306	66.756383	NaN	39.594892	-26.630077	NaN	0.531414
40.126306	50.331555	NaN	41.579933	-10.205249	NaN	-1.453627
40.126306	55.603779	NaN	41.756391	-15.477473	NaN	-1.630085
40.126306	60.445894	NaN	42.111799	-20.319588	NaN	-1.985493
40.126306	52.327270	NaN	40.141982	-12.200964	NaN	-0.015675
40.126306	52.796625	NaN	46.320352	-12.670319	NaN	-6.194046
40.126306	56.706951	NaN	33.179588	-16.580645	NaN	6.946718
40.126306	50.296964	NaN	38.662863	-10.170657	NaN	1.463443
40.126306	51.894299	NaN	36.710257	-11.767993	NaN	3.416049
40.126306	58.098041	NaN	40.147892	-17.971735	NaN	-0.021586
40.126306	54.164799	NaN	37.042971	-14.038493	NaN	3.083335
40.126306	52.405188	NaN	42.026878	-12.278882	NaN	-1.900572
40.126306	51.488748	NaN	33.800172	-11.362442	NaN	6.326134
40.126306	63.001431	NaN	38.966169	-22.875125	NaN	1.160137
40.126306	68.009677	NaN	31.875827	-27.883371	NaN	8.250479
40.126306	50.764548	NaN	33.544843	-10.638242	NaN	6.581463
40.126306	55.037665	NaN	41.782983	-14.911359	NaN	-1.656677
40.126306	60.576287	NaN	38.144037	-20.449981	NaN	1.982269
40.126306	57.374520	NaN	41.732320	-17.248214	NaN	-1.606014
40.126306	68.737851	NaN	39.599284	-28.611545	NaN	0.527022
40.126306	55.038941	NaN	39.601972	-14.912635	NaN	0.524334
40.126306	46.855514	NaN	35.759920	-6.729208	NaN	4.366386
40.126306	47.880131	NaN	36.433054	-7.753825	NaN	3.693252
40.126306	58.513483	NaN	38.692014	-18.387177	NaN	1.434292
40.126306	51.951985	NaN	42.558023	-11.825679	NaN	-2.431717
40.126306	57.252070	NaN	34.116351	-17.125764	NaN	6.009955
40.126306	54.384923	NaN	41.979568	-14.258617	NaN	-1.853262
40.126306	45.458647	NaN	47.083990	-5.332341	NaN	-6.957683
40.126306	61.064650	NaN	36.232064	-20.938344	NaN	3.894242
40.126306	61.031790	NaN	38.426812	-20.905483	NaN	1.699494
40.126306	59.523233	NaN	35.622039	-19.396927	NaN	4.504267
40.126306	63.189863	NaN	41.591198	-23.063557	NaN	-1.464892
40.126306	55.650372	NaN	37.724079	-15.524066	NaN	2.402227
40.126306	64.145240	NaN	36.460741	-24.018934	NaN	3.665565
40.126306	50.358769	NaN	40.234680	-10.232462	NaN	-0.108374
40.126306	58.157647	NaN	40.613480	-18.031341	NaN	-0.487174
40.126306	53.484777	NaN	39.384662	-13.358471	NaN	0.741644
40.126306	63.266428	NaN	47.341026	-23.140122	NaN	-7.214720
40.126306	50.832932	NaN	38.914417	-10.706626	NaN	1.211889
