# Supplementary material for: Combined Influences of Model Choice, Data Quality, and Data Quantity When Estimating Population Trends
Source: PLoS One. 2015 Jul 15;10(7):e0132255. doi: 10.1371/journal.pone.0132255 (PMC4503393; doi:10.1371/journal.pone.0132255)
Supplement: S1 Dataset — Files are organized by model type and by the input lambda value. (ZIP) [file pone.0132255.s002.zip › Snail/sims_lambda_0_95/simulationOutput_0.95_0_0_0.3_20.xls]

Percent_Decline_True	Median_Percent_Decline_Matrix	Median_Percent_Decline_Matrix_stable	Median_Percent_Decline_Scalar	Difference_True_Matrix	Difference_True_Matrix_Stable	Difference_True_Scalar
40.126306	49.673478	NaN	33.405420	-9.547172	NaN	6.720886
40.126306	51.527856	NaN	43.537471	-11.401550	NaN	-3.411165
40.126306	43.363961	NaN	35.060639	-3.237655	NaN	5.065667
40.126306	51.674738	NaN	45.729660	-11.548432	NaN	-5.603354
40.126306	64.417875	NaN	32.043347	-24.291569	NaN	8.082959
40.126306	50.835728	NaN	49.422683	-10.709422	NaN	-9.296377
40.126306	66.368776	NaN	46.272955	-26.242470	NaN	-6.146649
40.126306	49.195576	NaN	47.469058	-9.069270	NaN	-7.342752
40.126306	40.390616	NaN	41.341826	-0.264309	NaN	-1.215520
40.126306	59.075169	NaN	50.566381	-18.948863	NaN	-10.440074
40.126306	45.400923	NaN	33.202123	-5.274617	NaN	6.924183
40.126306	45.873717	NaN	32.790599	-5.747411	NaN	7.335707
40.126306	38.141082	NaN	36.733171	1.985224	NaN	3.393135
40.126306	59.755344	NaN	41.773851	-19.629038	NaN	-1.647545
40.126306	52.692782	NaN	51.086304	-12.566476	NaN	-10.959998
40.126306	55.677142	NaN	30.333695	-15.550836	NaN	9.792611
40.126306	52.289390	NaN	35.441875	-12.163084	NaN	4.684431
40.126306	39.163446	NaN	45.316250	0.962860	NaN	-5.189944
40.126306	62.626348	NaN	26.028155	-22.500042	NaN	14.098151
40.126306	62.165867	NaN	24.312219	-22.039561	NaN	15.814087
40.126306	58.833202	NaN	44.256620	-18.706896	NaN	-4.130314
40.126306	58.255820	NaN	31.090380	-18.129514	NaN	9.035926
40.126306	60.501766	NaN	42.757074	-20.375460	NaN	-2.630768
40.126306	54.732116	NaN	42.254481	-14.605810	NaN	-2.128175
40.126306	53.470281	NaN	38.879899	-13.343975	NaN	1.246407
40.126306	58.888044	NaN	37.177914	-18.761738	NaN	2.948392
40.126306	39.049435	NaN	30.898335	1.076871	NaN	9.227971
40.126306	65.976611	NaN	41.969521	-25.850305	NaN	-1.843215
40.126306	55.086265	NaN	25.441110	-14.959959	NaN	14.685196
40.126306	56.927572	NaN	34.714425	-16.801266	NaN	5.411881
40.126306	50.984340	NaN	30.918239	-10.858034	NaN	9.208067
40.126306	63.401153	NaN	46.540748	-23.274847	NaN	-6.414442
40.126306	50.314831	NaN	44.231727	-10.188524	NaN	-4.105421
40.126306	59.599290	NaN	47.852713	-19.472984	NaN	-7.726407
40.126306	49.431311	NaN	44.019709	-9.305005	NaN	-3.893403
40.126306	63.279222	NaN	30.232087	-23.152916	NaN	9.894220
40.126306	60.023568	NaN	42.913849	-19.897262	NaN	-2.787543
40.126306	60.489711	NaN	39.133752	-20.363405	NaN	0.992554
40.126306	60.975448	NaN	37.435669	-20.849142	NaN	2.690637
40.126306	37.786238	NaN	32.440670	2.340069	NaN	7.685636
40.126306	57.259805	NaN	43.540854	-17.133499	NaN	-3.414548
40.126306	63.675928	NaN	49.681725	-23.549622	NaN	-9.555419
40.126306	63.509769	NaN	43.994752	-23.383463	NaN	-3.868446
40.126306	46.244275	NaN	44.283441	-6.117969	NaN	-4.157135
40.126306	59.590966	NaN	34.738979	-19.464660	NaN	5.387327
40.126306	56.699968	NaN	40.824006	-16.573662	NaN	-0.697700
40.126306	52.181795	NaN	43.391893	-12.055489	NaN	-3.265587
40.126306	56.662172	NaN	43.201371	-16.535866	NaN	-3.075065
40.126306	58.082566	NaN	49.573463	-17.956260	NaN	-9.447157
40.126306	65.011427	NaN	33.221409	-24.885120	NaN	6.904897
40.126306	59.962491	NaN	29.524405	-19.836185	NaN	10.601901
40.126306	57.290957	NaN	42.488665	-17.164651	NaN	-2.362359
40.126306	55.941884	NaN	34.166788	-15.815578	NaN	5.959518
40.126306	57.813817	NaN	45.153497	-17.687511	NaN	-5.027191
40.126306	55.766623	NaN	48.401211	-15.640317	NaN	-8.274904
40.126306	67.921820	NaN	35.124234	-27.795514	NaN	5.002072
40.126306	62.054515	NaN	49.825901	-21.928209	NaN	-9.699595
40.126306	50.762568	NaN	47.544002	-10.636262	NaN	-7.417696
40.126306	58.476198	NaN	41.253290	-18.349892	NaN	-1.126984
40.126306	70.198271	NaN	32.001697	-30.071965	NaN	8.124609
40.126306	53.830524	NaN	36.373031	-13.704218	NaN	3.753275
40.126306	58.480672	NaN	35.779327	-18.354365	NaN	4.346979
40.126306	52.519049	NaN	38.853021	-12.392743	NaN	1.273285
40.126306	68.558761	NaN	39.350071	-28.432455	NaN	0.776235
40.126306	43.368203	NaN	36.967893	-3.241897	NaN	3.158413
40.126306	54.915396	NaN	40.186800	-14.789090	NaN	-0.060494
40.126306	42.782777	NaN	54.919530	-2.656471	NaN	-14.793224
40.126306	60.605663	NaN	29.068180	-20.479357	NaN	11.058126
40.126306	41.815802	NaN	36.417788	-1.689496	NaN	3.708518
40.126306	47.428884	NaN	37.212132	-7.302578	NaN	2.914174
40.126306	60.613591	NaN	52.545987	-20.487285	NaN	-12.419681
40.126306	54.824385	NaN	42.174752	-14.698079	NaN	-2.048446
40.126306	52.887729	NaN	32.137175	-12.761423	NaN	7.989131
40.126306	56.510846	NaN	33.743730	-16.384540	NaN	6.382577
40.126306	58.410268	NaN	39.403657	-18.283962	NaN	0.722649
40.126306	50.034129	NaN	42.356760	-9.907823	NaN	-2.230454
40.126306	61.892547	NaN	35.698876	-21.766241	NaN	4.427430
40.126306	61.388762	NaN	37.941224	-21.262456	NaN	2.185082
40.126306	61.245776	NaN	55.609972	-21.119470	NaN	-15.483666
40.126306	60.515749	NaN	32.449945	-20.389443	NaN	7.676361
40.126306	55.461176	NaN	47.558807	-15.334870	NaN	-7.432501
40.126306	71.755260	NaN	41.989833	-31.628954	NaN	-1.863527
40.126306	58.396212	NaN	24.635069	-18.269906	NaN	15.491237
40.126306	43.003563	NaN	40.601306	-2.877257	NaN	-0.475000
40.126306	67.509363	NaN	27.449912	-27.383057	NaN	12.676394
40.126306	54.929052	NaN	23.155632	-14.802746	NaN	16.970674
40.126306	35.273588	NaN	36.732768	4.852718	NaN	3.393538
40.126306	60.238802	NaN	40.421503	-20.112496	NaN	-0.295197
40.126306	58.677224	NaN	34.642367	-18.550918	NaN	5.483939
40.126306	46.486815	NaN	45.991932	-6.360509	NaN	-5.865626
40.126306	35.780638	NaN	20.403726	4.345668	NaN	19.722580
40.126306	46.987126	NaN	47.225969	-6.860820	NaN	-7.099663
40.126306	41.878606	NaN	38.626954	-1.752300	NaN	1.499353
40.126306	69.336116	NaN	27.639308	-29.209810	NaN	12.486998
40.126306	57.168574	NaN	50.983755	-17.042268	NaN	-10.857449
40.126306	55.316521	NaN	49.318748	-15.190215	NaN	-9.192442
40.126306	62.963964	NaN	44.124810	-22.837658	NaN	-3.998503
40.126306	47.361854	NaN	42.923419	-7.235548	NaN	-2.797113
40.126306	59.109302	NaN	44.762524	-18.982996	NaN	-4.636218
40.126306	57.142876	NaN	42.295891	-17.016570	NaN	-2.169585
40.126306	44.793786	NaN	42.507102	-4.667480	NaN	-2.380796
40.126306	56.073833	NaN	36.864163	-15.947527	NaN	3.262143
40.126306	67.972670	NaN	36.145090	-27.846364	NaN	3.981216
40.126306	67.572820	NaN	46.288339	-27.446514	NaN	-6.162033
40.126306	54.980047	NaN	49.739425	-14.853741	NaN	-9.613119
40.126306	52.265392	NaN	49.114021	-12.139086	NaN	-8.987715
40.126306	66.279628	NaN	40.249729	-26.153322	NaN	-0.123423
40.126306	53.647809	NaN	48.512535	-13.521503	NaN	-8.386229
40.126306	55.164063	NaN	44.019226	-15.037757	NaN	-3.892920
40.126306	58.913531	NaN	34.077562	-18.787225	NaN	6.048744
40.126306	48.833868	NaN	40.739678	-8.707562	NaN	-0.613372
40.126306	55.460621	NaN	34.146294	-15.334315	NaN	5.980012
40.126306	62.684952	NaN	48.324298	-22.558646	NaN	-8.197992
40.126306	52.813573	NaN	38.538127	-12.687267	NaN	1.588179
40.126306	56.682221	NaN	39.117469	-16.555915	NaN	1.008837
40.126306	63.643795	NaN	47.373789	-23.517489	NaN	-7.247483
40.126306	61.365433	NaN	40.866942	-21.239127	NaN	-0.740636
40.126306	53.483964	NaN	31.027527	-13.357658	NaN	9.098779
40.126306	63.244344	NaN	54.224145	-23.118038	NaN	-14.097839
40.126306	67.669560	NaN	48.934709	-27.543254	NaN	-8.808402
40.126306	56.411393	NaN	46.002770	-16.285087	NaN	-5.876464
40.126306	21.291059	NaN	38.989565	18.835247	NaN	1.136741
40.126306	63.269826	NaN	28.257589	-23.143520	NaN	11.868717
40.126306	28.669169	NaN	34.104837	11.457137	NaN	6.021469
40.126306	72.371127	NaN	43.182687	-32.244821	NaN	-3.056381
40.126306	66.147765	NaN	38.198400	-26.021459	NaN	1.927906
40.126306	70.912296	NaN	38.827744	-30.785990	NaN	1.298562
40.126306	63.913911	NaN	54.082664	-23.787605	NaN	-13.956358
40.126306	45.052612	NaN	39.183867	-4.926306	NaN	0.942439
40.126306	57.057172	NaN	32.639565	-16.930866	NaN	7.486741
40.126306	56.104845	NaN	47.626099	-15.978539	NaN	-7.499793
40.126306	64.213542	NaN	48.673888	-24.087236	NaN	-8.547582
40.126306	56.074961	NaN	53.807637	-15.948655	NaN	-13.681331
40.126306	54.707460	NaN	40.328060	-14.581154	NaN	-0.201753
40.126306	61.008128	NaN	44.318778	-20.881822	NaN	-4.192472
40.126306	42.333725	NaN	38.194007	-2.207418	NaN	1.932299
40.126306	45.805354	NaN	40.365948	-5.679048	NaN	-0.239642
40.126306	50.454883	NaN	37.513070	-10.328577	NaN	2.613236
40.126306	57.964101	NaN	36.991360	-17.837795	NaN	3.134946
40.126306	60.045682	NaN	42.138515	-19.919376	NaN	-2.012208
40.126306	57.799694	NaN	38.674418	-17.673388	NaN	1.451888
40.126306	45.369234	NaN	30.822682	-5.242928	NaN	9.303624
40.126306	48.645727	NaN	34.398213	-8.519420	NaN	5.728093
40.126306	67.223552	NaN	35.852075	-27.097246	NaN	4.274232
40.126306	64.272044	NaN	46.472380	-24.145738	NaN	-6.346073
40.126306	51.895789	NaN	47.056494	-11.769483	NaN	-6.930188
40.126306	61.734687	NaN	55.033172	-21.608381	NaN	-14.906866
40.126306	54.925451	NaN	34.537998	-14.799145	NaN	5.588308
40.126306	64.354611	NaN	39.187698	-24.228305	NaN	0.938608
40.126306	76.980954	NaN	27.959172	-36.854648	NaN	12.167134
40.126306	46.157652	NaN	28.785286	-6.031346	NaN	11.341020
40.126306	51.810027	NaN	37.784033	-11.683721	NaN	2.342273
40.126306	69.899359	NaN	47.597541	-29.773053	NaN	-7.471235
40.126306	47.993625	NaN	53.932884	-7.867319	NaN	-13.806578
40.126306	62.554588	NaN	33.961667	-22.428282	NaN	6.164639
40.126306	55.593254	NaN	37.432930	-15.466948	NaN	2.693376
40.126306	53.221667	NaN	40.399226	-13.095361	NaN	-0.272920
40.126306	65.958143	NaN	29.955772	-25.831837	NaN	10.170534
40.126306	43.349177	NaN	43.867873	-3.222871	NaN	-3.741566
40.126306	60.047823	NaN	42.766109	-19.921517	NaN	-2.639803
40.126306	65.187909	NaN	40.197687	-25.061603	NaN	-0.071381
40.126306	58.833065	NaN	47.144938	-18.706758	NaN	-7.018632
40.126306	63.448798	NaN	36.842894	-23.322492	NaN	3.283412
40.126306	64.086255	NaN	31.785116	-23.959949	NaN	8.341190
40.126306	61.950940	NaN	38.805044	-21.824634	NaN	1.321263
40.126306	63.328923	NaN	45.993171	-23.202617	NaN	-5.866865
40.126306	45.156620	NaN	52.041517	-5.030314	NaN	-11.915211
40.126306	67.523792	NaN	50.531227	-27.397486	NaN	-10.404921
40.126306	58.979258	NaN	48.522603	-18.852952	NaN	-8.396297
40.126306	65.484481	NaN	35.934125	-25.358174	NaN	4.192181
40.126306	67.957262	NaN	56.204158	-27.830956	NaN	-16.077852
40.126306	56.422810	NaN	28.531799	-16.296503	NaN	11.594507
40.126306	72.252490	NaN	49.135020	-32.126184	NaN	-9.008714
40.126306	48.852809	NaN	40.505178	-8.726503	NaN	-0.378872
40.126306	72.176300	NaN	31.574418	-32.049994	NaN	8.551888
40.126306	72.986275	NaN	39.446721	-32.859969	NaN	0.679585
40.126306	69.234553	NaN	44.598822	-29.108247	NaN	-4.472516
40.126306	54.182599	NaN	40.132349	-14.056293	NaN	-0.006043
40.126306	47.077680	NaN	40.994633	-6.951374	NaN	-0.868327
40.126306	62.758516	NaN	44.780267	-22.632210	NaN	-4.653960
40.126306	38.480273	NaN	47.881723	1.646033	NaN	-7.755417
40.126306	71.891492	NaN	40.633946	-31.765186	NaN	-0.507640
40.126306	67.765938	NaN	40.906731	-27.639632	NaN	-0.780425
40.126306	63.992681	NaN	53.388461	-23.866375	NaN	-13.262155
40.126306	25.623061	NaN	33.480434	14.503245	NaN	6.645872
40.126306	47.430971	NaN	40.941860	-7.304665	NaN	-0.815554
40.126306	60.238814	NaN	35.995066	-20.112508	NaN	4.131240
40.126306	67.824990	NaN	49.220370	-27.698684	NaN	-9.094064
40.126306	46.655067	NaN	48.239514	-6.528761	NaN	-8.113208
40.126306	60.001100	NaN	44.161517	-19.874794	NaN	-4.035210
40.126306	52.078523	NaN	38.135225	-11.952217	NaN	1.991082
40.126306	57.958740	NaN	39.487232	-17.832433	NaN	0.639074
40.126306	54.311842	NaN	39.121240	-14.185536	NaN	1.005066
40.126306	67.988454	NaN	37.513958	-27.862147	NaN	2.612348
40.126306	63.913084	NaN	45.540245	-23.786778	NaN	-5.413939
40.126306	64.063365	NaN	42.825465	-23.937059	NaN	-2.699159
40.126306	56.750348	NaN	36.705045	-16.624042	NaN	3.421261
40.126306	52.091302	NaN	42.812925	-11.964996	NaN	-2.686619
40.126306	74.089888	NaN	39.194863	-33.963582	NaN	0.931443
40.126306	60.950535	NaN	32.382743	-20.824228	NaN	7.743563
40.126306	65.645552	NaN	34.396423	-25.519246	NaN	5.729883
40.126306	53.284764	NaN	35.764514	-13.158457	NaN	4.361792
40.126306	64.692262	NaN	39.684606	-24.565956	NaN	0.441700
40.126306	33.593924	NaN	39.349847	6.532382	NaN	0.776459
40.126306	71.078986	NaN	49.371813	-30.952680	NaN	-9.245507
40.126306	57.155392	NaN	36.730299	-17.029086	NaN	3.396007
40.126306	42.663761	NaN	36.239770	-2.537455	NaN	3.886536
40.126306	58.560281	NaN	41.674282	-18.433975	NaN	-1.547976
40.126306	59.069596	NaN	35.611410	-18.943290	NaN	4.514896
40.126306	41.167065	NaN	21.822181	-1.040759	NaN	18.304126
40.126306	53.637616	NaN	50.811260	-13.511310	NaN	-10.684954
40.126306	49.876301	NaN	38.074776	-9.749995	NaN	2.051530
40.126306	60.118965	NaN	39.013253	-19.992659	NaN	1.113053
40.126306	60.217862	NaN	40.135687	-20.091556	NaN	-0.009381
40.126306	55.431033	NaN	44.689778	-15.304727	NaN	-4.563472
40.126306	61.195991	NaN	34.395775	-21.069685	NaN	5.730531
40.126306	59.362024	NaN	38.195681	-19.235718	NaN	1.930626
40.126306	67.837158	NaN	46.025140	-27.710852	NaN	-5.898834
40.126306	60.634718	NaN	34.802905	-20.508412	NaN	5.323401
40.126306	53.149346	NaN	41.409986	-13.023040	NaN	-1.283680
40.126306	41.754394	NaN	38.291900	-1.628088	NaN	1.834406
40.126306	70.911848	NaN	32.788120	-30.785542	NaN	7.338186
40.126306	55.615132	NaN	35.383778	-15.488826	NaN	4.742528
40.126306	64.311026	NaN	52.628765	-24.184720	NaN	-12.502459
40.126306	37.752702	NaN	31.640143	2.373604	NaN	8.486163
40.126306	51.531969	NaN	38.546381	-11.405663	NaN	1.579926
40.126306	65.599132	NaN	44.094253	-25.472826	NaN	-3.967947
40.126306	69.505197	NaN	42.028259	-29.378891	NaN	-1.901953
40.126306	58.577342	NaN	42.181697	-18.451036	NaN	-2.055391
40.126306	54.296025	NaN	32.809138	-14.169719	NaN	7.317168
40.126306	73.039335	NaN	58.422623	-32.913029	NaN	-18.296317
40.126306	59.345202	NaN	35.727388	-19.218895	NaN	4.398918
40.126306	51.759067	NaN	37.629174	-11.632761	NaN	2.497132
40.126306	52.768464	NaN	39.375465	-12.642158	NaN	0.750841
40.126306	56.537355	NaN	40.327773	-16.411049	NaN	-0.201467
40.126306	43.629144	NaN	51.737659	-3.502838	NaN	-11.611353
40.126306	66.902173	NaN	43.595827	-26.775867	NaN	-3.469521
40.126306	57.398643	NaN	39.190127	-17.272337	NaN	0.936179
40.126306	50.378963	NaN	49.540670	-10.252657	NaN	-9.414364
40.126306	58.500857	NaN	44.462526	-18.374551	NaN	-4.336220
40.126306	55.435907	NaN	29.451127	-15.309601	NaN	10.675179
40.126306	64.555418	NaN	42.745474	-24.429112	NaN	-2.619168
40.126306	68.880180	NaN	41.191261	-28.753874	NaN	-1.064955
40.126306	46.336485	NaN	46.658675	-6.210179	NaN	-6.532369
40.126306	54.001975	NaN	33.212054	-13.875669	NaN	6.914252
40.126306	48.032829	NaN	43.509287	-7.906523	NaN	-3.382981
40.126306	46.505642	NaN	34.426545	-6.379336	NaN	5.699761
40.126306	58.949854	NaN	42.122498	-18.823548	NaN	-1.996192
40.126306	46.318436	NaN	23.896084	-6.192130	NaN	16.230222
40.126306	25.454262	NaN	30.856007	14.672044	NaN	9.270299
40.126306	53.252467	NaN	33.877279	-13.126161	NaN	6.249027
40.126306	41.773333	NaN	37.391542	-1.647027	NaN	2.734764
40.126306	62.877481	NaN	51.368283	-22.751174	NaN	-11.241977
40.126306	30.671585	NaN	30.934793	9.454721	NaN	9.191513
40.126306	67.045479	NaN	43.924945	-26.919173	NaN	-3.798639
40.126306	64.501985	NaN	43.690535	-24.375679	NaN	-3.564229
40.126306	40.177894	NaN	37.286249	-0.051588	NaN	2.840057
40.126306	52.301895	NaN	35.237346	-12.175589	NaN	4.888961
40.126306	39.473513	NaN	41.886286	0.652793	NaN	-1.759980
40.126306	56.672236	NaN	32.247712	-16.545930	NaN	7.878594
40.126306	51.082416	NaN	40.509015	-10.956110	NaN	-0.382709
40.126306	35.391554	NaN	22.156049	4.734752	NaN	17.970258
40.126306	59.516006	NaN	47.501297	-19.389699	NaN	-7.374991
40.126306	61.941169	NaN	42.314506	-21.814862	NaN	-2.188200
40.126306	68.109652	NaN	28.845295	-27.983346	NaN	11.281011
40.126306	57.441433	NaN	40.379961	-17.315127	NaN	-0.253655
40.126306	51.472448	NaN	36.386179	-11.346142	NaN	3.740127
40.126306	45.905224	NaN	45.574239	-5.778918	NaN	-5.447932
40.126306	58.976119	NaN	45.155699	-18.849813	NaN	-5.029393
40.126306	40.152806	NaN	30.502321	-0.026500	NaN	9.623985
40.126306	43.272192	NaN	36.436632	-3.145886	NaN	3.689674
40.126306	69.581884	NaN	37.129592	-29.455578	NaN	2.996714
40.126306	45.031115	NaN	39.277405	-4.904809	NaN	0.848901
40.126306	48.762329	NaN	48.239883	-8.636023	NaN	-8.113576
40.126306	32.237890	NaN	20.361202	7.888416	NaN	19.765104
40.126306	55.602174	NaN	36.300959	-15.475868	NaN	3.825347
40.126306	61.673603	NaN	39.875047	-21.547296	NaN	0.251259
40.126306	49.522766	NaN	42.667009	-9.396460	NaN	-2.540703
40.126306	68.123366	NaN	44.223451	-27.997060	NaN	-4.097144
40.126306	45.079191	NaN	42.091445	-4.952885	NaN	-1.965139
40.126306	54.134958	NaN	45.783962	-14.008652	NaN	-5.657656
40.126306	34.619897	NaN	25.474140	5.506409	NaN	14.652166
40.126306	71.214156	NaN	42.799148	-31.087850	NaN	-2.672842
40.126306	62.976135	NaN	34.181027	-22.849829	NaN	5.945279
40.126306	60.941376	NaN	39.944082	-20.815070	NaN	0.182224
40.126306	60.519199	NaN	44.341892	-20.392893	NaN	-4.215586
40.126306	54.306002	NaN	36.600821	-14.179696	NaN	3.525485
40.126306	53.855747	NaN	45.267046	-13.729441	NaN	-5.140740
40.126306	44.306540	NaN	35.447966	-4.180233	NaN	4.678340
40.126306	51.709051	NaN	39.632629	-11.582745	NaN	0.493677
40.126306	33.212982	NaN	35.551986	6.913324	NaN	4.574320
40.126306	33.348936	NaN	32.850470	6.777371	NaN	7.275836
40.126306	48.444237	NaN	39.871497	-8.317931	NaN	0.254809
40.126306	38.359945	NaN	37.732065	1.766361	NaN	2.394241
40.126306	50.024675	NaN	53.071640	-9.898369	NaN	-12.945333
40.126306	64.230661	NaN	40.358215	-24.104355	NaN	-0.231909
40.126306	53.326339	NaN	32.822252	-13.200033	NaN	7.304054
40.126306	50.252780	NaN	45.006366	-10.126474	NaN	-4.880060
40.126306	56.526335	NaN	50.078638	-16.400029	NaN	-9.952332
40.126306	43.876100	NaN	42.981924	-3.749794	NaN	-2.855618
40.126306	59.983674	NaN	47.035038	-19.857368	NaN	-6.908732
40.126306	53.887919	NaN	25.404999	-13.761613	NaN	14.721308
40.126306	60.455371	NaN	42.882235	-20.329065	NaN	-2.755929
40.126306	52.187608	NaN	40.293791	-12.061302	NaN	-0.167485
40.126306	69.367434	NaN	40.203885	-29.241128	NaN	-0.077579
40.126306	56.036742	NaN	35.546356	-15.910436	NaN	4.579950
40.126306	46.790326	NaN	39.923914	-6.664020	NaN	0.202392
40.126306	62.384602	NaN	28.126187	-22.258296	NaN	12.000119
40.126306	54.717446	NaN	41.514111	-14.591140	NaN	-1.387805
40.126306	52.613414	NaN	34.249878	-12.487108	NaN	5.876428
40.126306	32.319992	NaN	43.684497	7.806315	NaN	-3.558190
40.126306	58.118423	NaN	49.763407	-17.992117	NaN	-9.637101
40.126306	54.131097	NaN	53.694117	-14.004791	NaN	-13.567811
40.126306	53.310985	NaN	39.355627	-13.184679	NaN	0.770679
40.126306	59.378526	NaN	29.918862	-19.252220	NaN	10.207444
40.126306	56.233067	NaN	50.034066	-16.106761	NaN	-9.907760
40.126306	63.516112	NaN	52.031914	-23.389806	NaN	-11.905608
40.126306	26.578797	NaN	37.758073	13.547509	NaN	2.368233
40.126306	42.457697	NaN	32.897374	-2.331391	NaN	7.228932
40.126306	60.165756	NaN	40.251437	-20.039450	NaN	-0.125131
40.126306	67.532558	NaN	33.526208	-27.406252	NaN	6.600098
40.126306	54.832091	NaN	42.907613	-14.705785	NaN	-2.781307
40.126306	70.803272	NaN	39.393072	-30.676966	NaN	0.733234
40.126306	59.900253	NaN	46.423331	-19.773947	NaN	-6.297025
40.126306	44.108134	NaN	37.611668	-3.981828	NaN	2.514639
40.126306	54.376368	NaN	37.768107	-14.250062	NaN	2.358199
40.126306	53.329162	NaN	27.259436	-13.202856	NaN	12.866870
40.126306	62.569482	NaN	35.766733	-22.443176	NaN	4.359573
40.126306	50.585419	NaN	39.210164	-10.459113	NaN	0.916142
40.126306	68.687543	NaN	50.262682	-28.561237	NaN	-10.136376
40.126306	64.340857	NaN	41.258063	-24.214550	NaN	-1.131757
40.126306	61.912444	NaN	51.064637	-21.786138	NaN	-10.938331
40.126306	54.005658	NaN	34.842418	-13.879352	NaN	5.283888
40.126306	34.612095	NaN	33.628581	5.514211	NaN	6.497726
40.126306	64.700058	NaN	33.278011	-24.573751	NaN	6.848295
40.126306	56.744215	NaN	33.121968	-16.617909	NaN	7.004339
40.126306	71.727511	NaN	51.176590	-31.601205	NaN	-11.050284
40.126306	47.543163	NaN	43.606072	-7.416857	NaN	-3.479766
40.126306	44.024061	NaN	44.719460	-3.897755	NaN	-4.593154
40.126306	65.040177	NaN	30.755525	-24.913871	NaN	9.370781
40.126306	55.736868	NaN	45.168811	-15.610562	NaN	-5.042504
40.126306	66.533947	NaN	36.760577	-26.407641	NaN	3.365729
40.126306	62.600869	NaN	37.268409	-22.474563	NaN	2.857897
40.126306	46.643843	NaN	45.220267	-6.517537	NaN	-5.093961
40.126306	68.755489	NaN	32.770907	-28.629183	NaN	7.355400
40.126306	65.450153	NaN	42.347003	-25.323847	NaN	-2.220697
40.126306	59.682223	NaN	42.153684	-19.555917	NaN	-2.027378
40.126306	69.478357	NaN	46.532171	-29.352051	NaN	-6.405865
40.126306	66.671443	NaN	30.074827	-26.545137	NaN	10.051479
40.126306	66.296171	NaN	40.071594	-26.169865	NaN	0.054712
40.126306	54.383936	NaN	45.500177	-14.257630	NaN	-5.373871
40.126306	62.041990	NaN	34.629555	-21.915684	NaN	5.496751
40.126306	65.177351	NaN	44.210260	-25.051045	NaN	-4.083954
40.126306	35.371673	NaN	39.102016	4.754633	NaN	1.024290
40.126306	59.240224	NaN	39.166148	-19.113918	NaN	0.960158
40.126306	49.905195	NaN	43.194067	-9.778889	NaN	-3.067761
40.126306	68.135613	NaN	32.316447	-28.009307	NaN	7.809859
40.126306	62.601500	NaN	26.506960	-22.475194	NaN	13.619346
40.126306	57.624286	NaN	43.314758	-17.497980	NaN	-3.188452
40.126306	52.702219	NaN	30.069244	-12.575913	NaN	10.057062
40.126306	64.545838	NaN	31.470594	-24.419532	NaN	8.655712
40.126306	53.921155	NaN	48.217125	-13.794848	NaN	-8.090819
40.126306	67.245049	NaN	39.362339	-27.118743	NaN	0.763967
40.126306	66.998789	NaN	41.898218	-26.872483	NaN	-1.771912
40.126306	43.397868	NaN	37.848068	-3.271562	NaN	2.278238
40.126306	54.629643	NaN	39.419925	-14.503337	NaN	0.706381
40.126306	66.361603	NaN	40.293176	-26.235297	NaN	-0.166869
40.126306	42.920370	NaN	39.691787	-2.794064	NaN	0.434519
40.126306	63.940402	NaN	44.241762	-23.814096	NaN	-4.115455
40.126306	53.837475	NaN	44.588879	-13.711168	NaN	-4.462573
40.126306	37.012920	NaN	38.627445	3.113386	NaN	1.498861
40.126306	56.243974	NaN	39.237648	-16.117668	NaN	0.888658
40.126306	54.368230	NaN	36.313179	-14.241924	NaN	3.813127
40.126306	61.642098	NaN	43.582358	-21.515791	NaN	-3.456052
40.126306	56.943233	NaN	30.423535	-16.816927	NaN	9.702771
40.126306	61.012420	NaN	43.106445	-20.886114	NaN	-2.980138
40.126306	67.681941	NaN	28.958432	-27.555634	NaN	11.167874
40.126306	36.902855	NaN	35.304469	3.223451	NaN	4.821837
40.126306	64.644699	NaN	35.004846	-24.518393	NaN	5.121460
40.126306	59.401270	NaN	36.471986	-19.274964	NaN	3.654320
40.126306	69.392099	NaN	40.138481	-29.265793	NaN	-0.012175
40.126306	49.713515	NaN	43.915745	-9.587209	NaN	-3.789439
40.126306	36.397726	NaN	39.772115	3.728580	NaN	0.354191
40.126306	35.974481	NaN	35.478430	4.151825	NaN	4.647876
40.126306	44.825409	NaN	47.290692	-4.699103	NaN	-7.164386
40.126306	61.180831	NaN	42.716042	-21.054525	NaN	-2.589736
40.126306	60.249661	NaN	34.104977	-20.123355	NaN	6.021329
40.126306	62.767888	NaN	46.335045	-22.641582	NaN	-6.208739
40.126306	52.200281	NaN	34.091241	-12.073975	NaN	6.035065
40.126306	61.486942	NaN	40.763091	-21.360636	NaN	-0.636785
40.126306	49.175673	NaN	45.665223	-9.049367	NaN	-5.538917
40.126306	58.237225	NaN	42.676933	-18.110919	NaN	-2.550627
40.126306	64.788351	NaN	36.730159	-24.662045	NaN	3.396147
40.126306	57.372384	NaN	42.657253	-17.246078	NaN	-2.530947
40.126306	63.734185	NaN	32.055120	-23.607879	NaN	8.071186
40.126306	48.361785	NaN	36.727106	-8.235479	NaN	3.399200
40.126306	43.472425	NaN	34.407798	-3.346119	NaN	5.718508
40.126306	58.741767	NaN	40.264007	-18.615461	NaN	-0.137701
40.126306	36.796405	NaN	36.570141	3.329901	NaN	3.556165
40.126306	34.243811	NaN	34.323294	5.882496	NaN	5.803012
40.126306	35.338811	NaN	39.829181	4.787495	NaN	0.297125
40.126306	57.004656	NaN	45.113878	-16.878350	NaN	-4.987572
40.126306	56.589701	NaN	38.865172	-16.463395	NaN	1.261134
40.126306	-1.821284	NaN	44.682258	41.947590	NaN	-4.555952
40.126306	39.127965	NaN	35.515546	0.998341	NaN	4.610760
40.126306	44.743235	NaN	36.377041	-4.616929	NaN	3.749266
40.126306	44.751293	NaN	41.041692	-4.624986	NaN	-0.915386
40.126306	32.388125	NaN	40.632559	7.738181	NaN	-0.506253
40.126306	39.158110	NaN	37.434263	0.968196	NaN	2.692043
40.126306	58.720433	NaN	38.453902	-18.594127	NaN	1.672404
40.126306	57.906046	NaN	45.342974	-17.779740	NaN	-5.216668
40.126306	45.713965	NaN	39.924014	-5.587659	NaN	0.202292
40.126306	70.429771	NaN	42.641760	-30.303465	NaN	-2.515454
40.126306	52.250859	NaN	43.793480	-12.124553	NaN	-3.667174
40.126306	45.709044	NaN	37.008932	-5.582738	NaN	3.117374
40.126306	53.332110	NaN	41.714603	-13.205804	NaN	-1.588297
40.126306	68.093718	NaN	39.219337	-27.967411	NaN	0.906969
40.126306	67.715215	NaN	46.224893	-27.588908	NaN	-6.098587
40.126306	52.267577	NaN	51.618964	-12.141271	NaN	-11.492658
40.126306	57.801553	NaN	30.209349	-17.675247	NaN	9.916957
40.126306	53.214161	NaN	45.809760	-13.087855	NaN	-5.683454
40.126306	47.099690	NaN	45.620122	-6.973384	NaN	-5.493816
40.126306	50.307528	NaN	36.524964	-10.181222	NaN	3.601342
40.126306	53.197272	NaN	20.369683	-13.070966	NaN	19.756623
40.126306	40.416578	NaN	25.455889	-0.290272	NaN	14.670417
40.126306	56.121069	NaN	33.818383	-15.994763	NaN	6.307923
40.126306	58.903759	NaN	42.691107	-18.777453	NaN	-2.564800
40.126306	56.479173	NaN	35.476637	-16.352867	NaN	4.649669
40.126306	58.159809	NaN	36.313041	-18.033503	NaN	3.813265
40.126306	52.733518	NaN	46.871460	-12.607212	NaN	-6.745154
40.126306	77.893780	NaN	40.650930	-37.767474	NaN	-0.524624
40.126306	68.117844	NaN	47.288875	-27.991538	NaN	-7.162569
40.126306	46.344270	NaN	21.844476	-6.217964	NaN	18.281830
40.126306	64.808171	NaN	53.766612	-24.681865	NaN	-13.640306
40.126306	61.954258	NaN	41.954223	-21.827952	NaN	-1.827917
40.126306	64.222403	NaN	40.861825	-24.096097	NaN	-0.735519
40.126306	55.684601	NaN	33.016497	-15.558295	NaN	7.109809
40.126306	48.993606	NaN	40.032797	-8.867300	NaN	0.093509
40.126306	62.742082	NaN	22.397838	-22.615776	NaN	17.728468
40.126306	68.040211	NaN	40.316841	-27.913905	NaN	-0.190535
40.126306	51.070349	NaN	36.617663	-10.944043	NaN	3.508644
40.126306	45.441122	NaN	45.777201	-5.314816	NaN	-5.650895
40.126306	55.693786	NaN	53.544894	-15.567480	NaN	-13.418588
40.126306	68.582257	NaN	35.054777	-28.455951	NaN	5.071529
40.126306	65.632549	NaN	47.630789	-25.506243	NaN	-7.504483
40.126306	51.666739	NaN	41.116468	-11.540433	NaN	-0.990162
40.126306	56.111474	NaN	39.267524	-15.985168	NaN	0.858782
40.126306	66.944629	NaN	40.768931	-26.818323	NaN	-0.642625
40.126306	53.848443	NaN	38.751397	-13.722137	NaN	1.374909
40.126306	63.109673	NaN	52.697183	-22.983367	NaN	-12.570877
40.126306	53.187159	NaN	18.208577	-13.060853	NaN	21.917729
40.126306	68.000497	NaN	47.327884	-27.874191	NaN	-7.201578
40.126306	60.745097	NaN	33.394163	-20.618791	NaN	6.732143
40.126306	48.203116	NaN	32.193727	-8.076809	NaN	7.932579
40.126306	41.524931	NaN	35.759933	-1.398625	NaN	4.366373
40.126306	68.104345	NaN	41.630659	-27.978039	NaN	-1.504353
40.126306	52.440971	NaN	37.332192	-12.314665	NaN	2.794114
40.126306	73.941194	NaN	43.149209	-33.814888	NaN	-3.022903
40.126306	58.307645	NaN	41.260895	-18.181339	NaN	-1.134589
40.126306	68.518895	NaN	30.331626	-28.392589	NaN	9.794680
40.126306	59.160215	NaN	39.924155	-19.033909	NaN	0.202151
40.126306	57.970458	NaN	50.420869	-17.844152	NaN	-10.294563
40.126306	54.905595	NaN	44.575443	-14.779289	NaN	-4.449137
40.126306	45.812616	NaN	43.936251	-5.686310	NaN	-3.809945
40.126306	65.986616	NaN	47.873081	-25.860310	NaN	-7.746775
40.126306	63.796721	NaN	43.304588	-23.670415	NaN	-3.178282
40.126306	64.118680	NaN	47.652120	-23.992374	NaN	-7.525814
40.126306	48.391817	NaN	49.557783	-8.265511	NaN	-9.431477
40.126306	67.844147	NaN	39.833336	-27.717840	NaN	0.292970
40.126306	51.880093	NaN	37.393283	-11.753787	NaN	2.733023
40.126306	60.678478	NaN	50.114798	-20.552172	NaN	-9.988492
40.126306	56.440539	NaN	30.514315	-16.314233	NaN	9.611991
40.126306	50.673955	NaN	30.539794	-10.547649	NaN	9.586512
40.126306	43.036000	NaN	38.680359	-2.909694	NaN	1.445947
40.126306	54.547956	NaN	42.645011	-14.421650	NaN	-2.518705
40.126306	43.485651	NaN	44.786960	-3.359345	NaN	-4.660654
40.126306	57.959638	NaN	39.430669	-17.833332	NaN	0.695637
40.126306	65.556356	NaN	37.595437	-25.430050	NaN	2.530869
40.126306	68.564394	NaN	29.997339	-28.438088	NaN	10.128967
40.126306	54.292432	NaN	36.753840	-14.166126	NaN	3.372466
40.126306	64.786847	NaN	37.374706	-24.660541	NaN	2.751600
40.126306	65.858319	NaN	47.251535	-25.732013	NaN	-7.125229
40.126306	54.495097	NaN	48.207418	-14.368791	NaN	-8.081112
40.126306	66.142264	NaN	43.324164	-26.015958	NaN	-3.197858
40.126306	45.067613	NaN	44.281076	-4.941307	NaN	-4.154770
40.126306	53.375280	NaN	39.231970	-13.248974	NaN	0.894336
40.126306	54.524374	NaN	39.910809	-14.398068	NaN	0.215497
40.126306	59.572579	NaN	38.822529	-19.446273	NaN	1.303778
40.126306	56.219316	NaN	35.567886	-16.093010	NaN	4.558420
40.126306	58.560099	NaN	32.577160	-18.433793	NaN	7.549146
40.126306	55.645024	NaN	33.628697	-15.518718	NaN	6.497609
40.126306	77.223766	NaN	45.184020	-37.097460	NaN	-5.057714
40.126306	79.379742	NaN	42.696500	-39.253436	NaN	-2.570194
40.126306	55.205399	NaN	36.343384	-15.079093	NaN	3.782922
40.126306	47.073825	NaN	34.854513	-6.947519	NaN	5.271793
40.126306	56.013693	NaN	45.103583	-15.887387	NaN	-4.977277
40.126306	57.608864	NaN	46.203935	-17.482558	NaN	-6.077629
40.126306	47.130306	NaN	40.005740	-7.004000	NaN	0.120566
40.126306	47.858712	NaN	44.484284	-7.732405	NaN	-4.357978
40.126306	35.852135	NaN	37.716085	4.274171	NaN	2.410221
40.126306	60.186062	NaN	45.914623	-20.059756	NaN	-5.788317
40.126306	57.305435	NaN	22.746529	-17.179129	NaN	17.379777
40.126306	49.667650	NaN	16.850209	-9.541344	NaN	23.276097
40.126306	63.071156	NaN	45.726434	-22.944850	NaN	-5.600128
40.126306	49.256762	NaN	40.950268	-9.130456	NaN	-0.823962
40.126306	67.105706	NaN	45.829845	-26.979400	NaN	-5.703539
40.126306	70.819752	NaN	38.625073	-30.693446	NaN	1.501233
40.126306	47.013755	NaN	45.354716	-6.887448	NaN	-5.228410
40.126306	48.237587	NaN	35.568026	-8.111281	NaN	4.558280
40.126306	66.872780	NaN	38.708844	-26.746474	NaN	1.417462
40.126306	40.582716	NaN	44.193201	-0.456410	NaN	-4.066895
40.126306	35.766931	NaN	51.709910	4.359375	NaN	-11.583604
40.126306	33.637565	NaN	30.310754	6.488741	NaN	9.815552
40.126306	60.222088	NaN	41.789918	-20.095782	NaN	-1.663612
40.126306	47.473792	NaN	54.674623	-7.347486	NaN	-14.548317
40.126306	52.302276	NaN	46.361028	-12.175970	NaN	-6.234722
40.126306	59.963266	NaN	50.910957	-19.836960	NaN	-10.784651
40.126306	43.705466	NaN	29.620998	-3.579160	NaN	10.505308
40.126306	44.705590	NaN	31.691716	-4.579284	NaN	8.434590
40.126306	63.615459	NaN	22.666350	-23.489153	NaN	17.459956
40.126306	65.568320	NaN	41.187260	-25.442014	NaN	-1.060954
40.126306	66.849984	NaN	43.842983	-26.723678	NaN	-3.716677
40.126306	59.097058	NaN	44.980746	-18.970752	NaN	-4.854439
40.126306	51.422732	NaN	36.087898	-11.296426	NaN	4.038408
40.126306	61.604155	NaN	39.703384	-21.477849	NaN	0.422922
40.126306	63.051351	NaN	49.554678	-22.925044	NaN	-9.428372
40.126306	58.066631	NaN	34.060497	-17.940324	NaN	6.065809
40.126306	57.698971	NaN	37.847958	-17.572665	NaN	2.278348
40.126306	49.503537	NaN	39.767743	-9.377231	NaN	0.358563
40.126306	63.845710	NaN	33.398934	-23.719404	NaN	6.727372
40.126306	46.125470	NaN	45.746823	-5.999164	NaN	-5.620517
40.126306	43.723458	NaN	44.400460	-3.597152	NaN	-4.274154
40.126306	50.938282	NaN	31.840795	-10.811976	NaN	8.285511
40.126306	62.482862	NaN	40.843960	-22.356556	NaN	-0.717654
40.126306	51.754619	NaN	40.258860	-11.628313	NaN	-0.132554
40.126306	57.837580	NaN	50.295472	-17.711274	NaN	-10.169166
40.126306	59.067294	NaN	40.863940	-18.940988	NaN	-0.737633
40.126306	60.810006	NaN	41.604028	-20.683700	NaN	-1.477722
40.126306	53.545771	NaN	42.969779	-13.419465	NaN	-2.843473
40.126306	52.277562	NaN	31.675743	-12.151256	NaN	8.450563
40.126306	69.883679	NaN	22.562680	-29.757373	NaN	17.563626
40.126306	62.462600	NaN	45.925475	-22.336294	NaN	-5.799169
40.126306	61.534193	NaN	50.846821	-21.407887	NaN	-10.720515
40.126306	60.765009	NaN	48.283714	-20.638702	NaN	-8.157408
40.126306	39.603820	NaN	41.871350	0.522486	NaN	-1.745044
40.126306	55.940154	NaN	38.661435	-15.813848	NaN	1.464871
40.126306	55.899889	NaN	46.531910	-15.773583	NaN	-6.405604
40.126306	66.074936	NaN	36.687959	-25.948630	NaN	3.438348
40.126306	49.514548	NaN	44.711780	-9.388242	NaN	-4.585473
40.126306	53.795499	NaN	47.921980	-13.669193	NaN	-7.795674
40.126306	42.158528	NaN	37.047074	-2.032222	NaN	3.079232
40.126306	43.557471	NaN	41.971209	-3.431165	NaN	-1.844903
40.126306	52.525398	NaN	41.240229	-12.399092	NaN	-1.113923
40.126306	38.118068	NaN	27.398398	2.008239	NaN	12.727908
40.126306	55.722561	NaN	31.607513	-15.596255	NaN	8.518793
40.126306	55.880505	NaN	43.826058	-15.754199	NaN	-3.699752
40.126306	37.810704	NaN	40.883747	2.315603	NaN	-0.757441
40.126306	48.877934	NaN	35.914088	-8.751628	NaN	4.212218
40.126306	58.774994	NaN	36.891992	-18.648688	NaN	3.234314
40.126306	57.079575	NaN	35.205543	-16.953268	NaN	4.920763
40.126306	64.389802	NaN	41.257352	-24.263496	NaN	-1.131046
40.126306	63.780993	NaN	26.146035	-23.654687	NaN	13.980271
40.126306	57.111687	NaN	38.562535	-16.985381	NaN	1.563771
40.126306	53.667376	NaN	35.440093	-13.541070	NaN	4.686213
40.126306	52.956723	NaN	34.690096	-12.830417	NaN	5.436210
40.126306	61.086344	NaN	41.085203	-20.960038	NaN	-0.958897
40.126306	57.214126	NaN	45.056843	-17.087820	NaN	-4.930537
40.126306	46.718223	NaN	23.490829	-6.591917	NaN	16.635477
40.126306	56.060277	NaN	42.204326	-15.933971	NaN	-2.078020
40.126306	58.398977	NaN	47.460410	-18.272671	NaN	-7.334104
40.126306	67.245685	NaN	27.759399	-27.119379	NaN	12.366907
40.126306	74.756490	NaN	39.793503	-34.630184	NaN	0.332803
40.126306	71.967337	NaN	35.200192	-31.841031	NaN	4.926114
40.126306	47.938266	NaN	27.076389	-7.811960	NaN	13.049918
40.126306	49.570309	NaN	38.455249	-9.444003	NaN	1.671057
40.126306	62.818691	NaN	40.791590	-22.692385	NaN	-0.665284
40.126306	67.638446	NaN	37.072063	-27.512140	NaN	3.054243
40.126306	56.589898	NaN	49.078362	-16.463592	NaN	-8.952056
40.126306	37.998217	NaN	31.082208	2.128089	NaN	9.044098
40.126306	70.935999	NaN	41.599006	-30.809693	NaN	-1.472700
40.126306	49.622123	NaN	41.730158	-9.495817	NaN	-1.603852
40.126306	66.132559	NaN	45.983997	-26.006253	NaN	-5.857691
40.126306	57.382549	NaN	46.654852	-17.256243	NaN	-6.528546
40.126306	58.171747	NaN	35.183693	-18.045441	NaN	4.942613
40.126306	33.864574	NaN	28.906512	6.261732	NaN	11.219794
40.126306	65.076352	NaN	49.391860	-24.950046	NaN	-9.265554
40.126306	70.372662	NaN	52.443189	-30.246356	NaN	-12.316883
40.126306	48.639436	NaN	42.876599	-8.513129	NaN	-2.750293
40.126306	57.345572	NaN	30.474001	-17.219266	NaN	9.652305
40.126306	43.539352	NaN	34.009555	-3.413046	NaN	6.116752
40.126306	58.864761	NaN	43.253697	-18.738455	NaN	-3.127391
40.126306	47.150022	NaN	39.269234	-7.023716	NaN	0.857073
40.126306	58.162076	NaN	36.509366	-18.035770	NaN	3.616940
40.126306	64.404215	NaN	38.857756	-24.277909	NaN	1.268550
40.126306	62.198108	NaN	40.005717	-22.071802	NaN	0.120589
40.126306	67.464679	NaN	40.149205	-27.338373	NaN	-0.022899
40.126306	57.891458	NaN	38.591892	-17.765152	NaN	1.534414
40.126306	53.658508	NaN	49.994657	-13.532202	NaN	-9.868351
40.126306	48.107000	NaN	36.909723	-7.980694	NaN	3.216583
40.126306	54.922564	NaN	44.654569	-14.796258	NaN	-4.528263
40.126306	61.289433	NaN	33.344717	-21.163127	NaN	6.781589
40.126306	52.316619	NaN	45.562052	-12.190313	NaN	-5.435746
40.126306	62.641581	NaN	56.052838	-22.515275	NaN	-15.926532
40.126306	71.871159	NaN	39.805847	-31.744853	NaN	0.320459
40.126306	48.422509	NaN	27.009362	-8.296203	NaN	13.116944
40.126306	48.806403	NaN	30.581346	-8.680097	NaN	9.544960
40.126306	68.554208	NaN	33.793671	-28.427902	NaN	6.332635
40.126306	40.439009	NaN	52.263890	-0.312703	NaN	-12.137584
40.126306	42.860958	NaN	30.718859	-2.734651	NaN	9.407447
40.126306	63.017691	NaN	39.319278	-22.891385	NaN	0.807028
40.126306	61.818499	NaN	34.674496	-21.692192	NaN	5.451810
40.126306	57.145922	NaN	26.024338	-17.019616	NaN	14.101968
40.126306	47.134233	NaN	45.090797	-7.007927	NaN	-4.964491
40.126306	54.431110	NaN	41.757838	-14.304804	NaN	-1.631532
40.126306	52.017095	NaN	47.057162	-11.890789	NaN	-6.930856
40.126306	57.422638	NaN	33.179884	-17.296332	NaN	6.946422
40.126306	59.417193	NaN	34.354420	-19.290887	NaN	5.771886
40.126306	58.607784	NaN	41.814388	-18.481478	NaN	-1.688082
40.126306	63.376773	NaN	36.641005	-23.250467	NaN	3.485302
40.126306	54.641254	NaN	39.386554	-14.514948	NaN	0.739752
40.126306	54.103566	NaN	36.136063	-13.977260	NaN	3.990243
40.126306	60.825503	NaN	29.996655	-20.699197	NaN	10.129651
40.126306	25.746768	NaN	44.442241	14.379538	NaN	-4.315934
40.126306	64.792962	NaN	50.167354	-24.666656	NaN	-10.041048
40.126306	60.757863	NaN	37.432955	-20.631557	NaN	2.693351
40.126306	55.148883	NaN	41.657700	-15.022577	NaN	-1.531394
40.126306	51.447154	NaN	42.977413	-11.320848	NaN	-2.851106
40.126306	50.380625	NaN	34.171787	-10.254319	NaN	5.954519
40.126306	39.437541	NaN	34.608925	0.688765	NaN	5.517382
40.126306	55.097038	NaN	43.419488	-14.970732	NaN	-3.293182
40.126306	54.255348	NaN	36.239613	-14.129042	NaN	3.886693
40.126306	53.596858	NaN	44.198892	-13.470552	NaN	-4.072586
40.126306	43.156061	NaN	40.228284	-3.029755	NaN	-0.101977
40.126306	52.075036	NaN	36.626027	-11.948730	NaN	3.500279
40.126306	66.034028	NaN	42.375716	-25.907722	NaN	-2.249410
40.126306	54.779718	NaN	21.388602	-14.653412	NaN	18.737704
40.126306	36.143817	NaN	37.554142	3.982489	NaN	2.572164
40.126306	55.676391	NaN	41.079264	-15.550085	NaN	-0.952958
40.126306	26.984092	NaN	39.684840	13.142214	NaN	0.441466
40.126306	63.351359	NaN	32.010842	-23.225053	NaN	8.115464
40.126306	39.963972	NaN	38.294301	0.162334	NaN	1.832005
40.126306	64.043105	NaN	49.276937	-23.916799	NaN	-9.150631
40.126306	48.355560	NaN	38.870682	-8.229254	NaN	1.255624
40.126306	47.071166	NaN	37.398567	-6.944860	NaN	2.727739
40.126306	50.500770	NaN	36.514608	-10.374464	NaN	3.611698
40.126306	51.762257	NaN	51.186915	-11.635951	NaN	-11.060609
40.126306	52.424661	NaN	46.859105	-12.298355	NaN	-6.732799
40.126306	45.706743	NaN	25.146927	-5.580436	NaN	14.979379
40.126306	52.250367	NaN	40.528551	-12.124060	NaN	-0.402245
40.126306	64.800382	NaN	35.996559	-24.674076	NaN	4.129747
40.126306	64.365920	NaN	35.112497	-24.239614	NaN	5.013809
40.126306	54.356050	NaN	40.763407	-14.229744	NaN	-0.637101
40.126306	56.538292	NaN	39.583923	-16.411986	NaN	0.542383
40.126306	53.755518	NaN	37.669305	-13.629212	NaN	2.457001
40.126306	57.706972	NaN	42.908613	-17.580666	NaN	-2.782307
40.126306	53.491193	NaN	40.881858	-13.364887	NaN	-0.755552
40.126306	57.450614	NaN	32.213954	-17.324308	NaN	7.912352
40.126306	56.611186	NaN	40.223049	-16.484880	NaN	-0.096742
40.126306	52.786510	NaN	45.996097	-12.660204	NaN	-5.869791
40.126306	59.779686	NaN	28.058170	-19.653380	NaN	12.068136
40.126306	67.919497	NaN	39.739596	-27.793191	NaN	0.386710
40.126306	46.238112	NaN	25.325416	-6.111806	NaN	14.800890
40.126306	49.534383	NaN	57.264744	-9.408077	NaN	-17.138438
40.126306	58.198630	NaN	33.876532	-18.072324	NaN	6.249774
40.126306	53.573072	NaN	36.161314	-13.446766	NaN	3.964992
40.126306	55.166993	NaN	31.863991	-15.040687	NaN	8.262315
40.126306	57.063015	NaN	40.024415	-16.936709	NaN	0.101891
40.126306	62.434448	NaN	45.911408	-22.308142	NaN	-5.785102
40.126306	63.361412	NaN	39.738422	-23.235105	NaN	0.387884
40.126306	64.230106	NaN	44.518200	-24.103800	NaN	-4.391894
40.126306	57.897992	NaN	37.283573	-17.771686	NaN	2.842733
40.126306	52.008409	NaN	51.460213	-11.882103	NaN	-11.333907
40.126306	57.646460	NaN	36.471843	-17.520154	NaN	3.654463
40.126306	50.927662	NaN	28.944227	-10.801356	NaN	11.182079
40.126306	57.796349	NaN	39.899137	-17.670043	NaN	0.227169
40.126306	43.586734	NaN	30.620139	-3.460428	NaN	9.506167
40.126306	61.056927	NaN	35.939769	-20.930621	NaN	4.186537
40.126306	30.680033	NaN	38.072696	9.446274	NaN	2.053610
40.126306	41.885181	NaN	33.631528	-1.758875	NaN	6.494778
40.126306	66.110900	NaN	43.089783	-25.984594	NaN	-2.963477
40.126306	47.541609	NaN	30.410395	-7.415303	NaN	9.715911
40.126306	38.333959	NaN	34.238087	1.792347	NaN	5.888220
40.126306	61.979556	NaN	19.558834	-21.853250	NaN	20.567472
40.126306	65.514595	NaN	39.068963	-25.388289	NaN	1.057343
40.126306	54.791921	NaN	35.190620	-14.665615	NaN	4.935686
40.126306	53.483123	NaN	39.765090	-13.356817	NaN	0.361216
40.126306	60.163642	NaN	36.485016	-20.037336	NaN	3.641290
40.126306	69.214239	NaN	48.406027	-29.087933	NaN	-8.279721
40.126306	53.397861	NaN	46.893013	-13.271555	NaN	-6.766707
40.126306	64.032587	NaN	36.484226	-23.906281	NaN	3.642080
40.126306	40.736971	NaN	29.431946	-0.610665	NaN	10.694360
40.126306	60.810129	NaN	33.092673	-20.683823	NaN	7.033633
40.126306	58.861671	NaN	28.446786	-18.735365	NaN	11.679520
40.126306	67.423563	NaN	54.999777	-27.297257	NaN	-14.873471
40.126306	60.682799	NaN	55.467934	-20.556493	NaN	-15.341628
40.126306	66.087767	NaN	30.397188	-25.961460	NaN	9.729118
40.126306	55.690925	NaN	29.647781	-15.564619	NaN	10.478525
40.126306	35.696674	NaN	32.580601	4.429632	NaN	7.545705
40.126306	48.460768	NaN	29.199214	-8.334462	NaN	10.927092
40.126306	65.590798	NaN	50.121574	-25.464492	NaN	-9.995268
40.126306	55.726139	NaN	39.377345	-15.599833	NaN	0.748961
40.126306	50.020390	NaN	54.024424	-9.894084	NaN	-13.898118
40.126306	73.343712	NaN	25.091402	-33.217406	NaN	15.034904
40.126306	66.848477	NaN	38.560871	-26.722171	NaN	1.565435
40.126306	68.182885	NaN	51.809831	-28.056579	NaN	-11.683525
40.126306	46.073959	NaN	31.558357	-5.947653	NaN	8.567949
40.126306	62.713826	NaN	42.171411	-22.587520	NaN	-2.045105
40.126306	55.619990	NaN	26.733875	-15.493684	NaN	13.392431
40.126306	48.752671	NaN	49.082161	-8.626365	NaN	-8.955855
40.126306	62.036094	NaN	43.993573	-21.909788	NaN	-3.867267
40.126306	44.837677	NaN	47.412098	-4.711371	NaN	-7.285792
40.126306	43.171991	NaN	35.614001	-3.045685	NaN	4.512305
40.126306	60.106375	NaN	34.648654	-19.980069	NaN	5.477652
40.126306	53.167662	NaN	35.810099	-13.041356	NaN	4.316207
40.126306	72.954923	NaN	30.212324	-32.828617	NaN	9.913983
40.126306	49.985221	NaN	27.032527	-9.858915	NaN	13.093779
40.126306	45.285516	NaN	45.376592	-5.159210	NaN	-5.250286
40.126306	42.596219	NaN	33.387300	-2.469913	NaN	6.739006
40.126306	62.099371	NaN	44.954639	-21.973065	NaN	-4.828333
40.126306	62.791089	NaN	37.843475	-22.664783	NaN	2.282831
40.126306	45.592347	NaN	38.040318	-5.466041	NaN	2.085988
40.126306	64.100575	NaN	49.099549	-23.974268	NaN	-8.973243
40.126306	61.290354	NaN	49.915374	-21.164048	NaN	-9.789068
40.126306	62.446882	NaN	31.395864	-22.320576	NaN	8.730442
40.126306	57.668295	NaN	37.863885	-17.541989	NaN	2.262421
40.126306	49.470057	NaN	43.678800	-9.343751	NaN	-3.552494
40.126306	52.015827	NaN	48.021740	-11.889520	NaN	-7.895434
40.126306	47.742899	NaN	43.435747	-7.616593	NaN	-3.309441
40.126306	54.602485	NaN	38.835375	-14.476179	NaN	1.290931
40.126306	63.332559	NaN	35.500368	-23.206253	NaN	4.625938
40.126306	70.652062	NaN	42.494260	-30.525755	NaN	-2.367954
40.126306	69.781413	NaN	44.378725	-29.655106	NaN	-4.252419
40.126306	60.883490	NaN	42.727527	-20.757184	NaN	-2.601221
40.126306	53.145031	NaN	15.897963	-13.018725	NaN	24.228343
40.126306	34.906029	NaN	28.388765	5.220277	NaN	11.737541
40.126306	64.011035	NaN	51.701855	-23.884729	NaN	-11.575548
40.126306	49.709402	NaN	22.888436	-9.583096	NaN	17.237870
40.126306	68.244745	NaN	38.486515	-28.118439	NaN	1.639791
40.126306	60.922966	NaN	36.954496	-20.796660	NaN	3.171811
40.126306	51.148286	NaN	43.157057	-11.021980	NaN	-3.030751
40.126306	60.993591	NaN	27.628160	-20.867284	NaN	12.498146
40.126306	43.225160	NaN	35.175141	-3.098854	NaN	4.951165
40.126306	69.786172	NaN	52.441796	-29.659866	NaN	-12.315490
40.126306	54.526830	NaN	41.224434	-14.400523	NaN	-1.098128
40.126306	52.636633	NaN	36.624872	-12.510326	NaN	3.501434
40.126306	68.183874	NaN	48.772906	-28.057568	NaN	-8.646600
40.126306	45.679674	NaN	33.897450	-5.553368	NaN	6.228856
40.126306	48.393073	NaN	40.064356	-8.266767	NaN	0.061950
40.126306	75.471174	NaN	56.365811	-35.344868	NaN	-16.239505
40.126306	42.745425	NaN	39.011303	-2.619119	NaN	1.115003
40.126306	54.196809	NaN	36.075057	-14.070503	NaN	4.051249
40.126306	70.647894	NaN	48.577112	-30.521588	NaN	-8.450806
40.126306	69.293204	NaN	46.180094	-29.166898	NaN	-6.053788
40.126306	58.309666	NaN	49.133232	-18.183360	NaN	-9.006926
40.126306	61.490638	NaN	49.112706	-21.364332	NaN	-8.986400
40.126306	46.628400	NaN	43.233500	-6.502094	NaN	-3.107194
40.126306	52.014206	NaN	40.707241	-11.887900	NaN	-0.580935
40.126306	71.367353	NaN	39.156053	-31.241047	NaN	0.970253
40.126306	77.032349	NaN	45.820531	-36.906043	NaN	-5.694225
40.126306	57.486224	NaN	37.970561	-17.359917	NaN	2.155745
40.126306	52.146997	NaN	45.183699	-12.020691	NaN	-5.057393
40.126306	39.681196	NaN	41.778348	0.445110	NaN	-1.652042
40.126306	51.873749	NaN	48.429983	-11.747443	NaN	-8.303677
40.126306	45.072465	NaN	30.886719	-4.946158	NaN	9.239587
40.126306	59.795128	NaN	34.276352	-19.668822	NaN	5.849954
40.126306	54.374348	NaN	35.383208	-14.248042	NaN	4.743098
40.126306	62.086461	NaN	52.977822	-21.960155	NaN	-12.851516
40.126306	57.444158	NaN	45.623445	-17.317852	NaN	-5.497139
40.126306	56.263885	NaN	37.583026	-16.137579	NaN	2.543280
40.126306	65.939903	NaN	45.398804	-25.813596	NaN	-5.272498
40.126306	54.515627	NaN	37.909124	-14.389321	NaN	2.217182
40.126306	56.559538	NaN	29.427327	-16.433231	NaN	10.698979
40.126306	54.187536	NaN	33.334495	-14.061229	NaN	6.791811
40.126306	47.166936	NaN	34.374158	-7.040630	NaN	5.752148
40.126306	60.259846	NaN	34.726824	-20.133540	NaN	5.399482
40.126306	68.141335	NaN	41.518425	-28.015029	NaN	-1.392119
40.126306	45.191534	NaN	37.849110	-5.065228	NaN	2.277196
40.126306	62.061623	NaN	42.493195	-21.935317	NaN	-2.366889
40.126306	67.017186	NaN	34.870012	-26.890880	NaN	5.256294
40.126306	46.302603	NaN	44.107918	-6.176297	NaN	-3.981612
40.126306	55.087976	NaN	36.846768	-14.961670	NaN	3.279538
40.126306	33.108890	NaN	45.291952	7.017416	NaN	-5.165646
40.126306	42.905532	NaN	25.574842	-2.779226	NaN	14.551464
40.126306	57.283818	NaN	35.560537	-17.157512	NaN	4.565769
40.126306	69.976359	NaN	39.012566	-29.850053	NaN	1.113740
40.126306	57.154064	NaN	44.216630	-17.027758	NaN	-4.090324
40.126306	69.145050	NaN	36.711160	-29.018744	NaN	3.415146
40.126306	52.775278	NaN	30.916005	-12.648972	NaN	9.210301
40.126306	58.769257	NaN	44.527621	-18.642951	NaN	-4.401315
40.126306	59.539902	NaN	52.063555	-19.413596	NaN	-11.937249
40.126306	68.824138	NaN	36.508502	-28.697832	NaN	3.617804
40.126306	54.999353	NaN	40.926793	-14.873047	NaN	-0.800487
40.126306	56.433161	NaN	35.717084	-16.306855	NaN	4.409222
40.126306	72.075119	NaN	49.051073	-31.948813	NaN	-8.924767
40.126306	40.940005	NaN	32.604711	-0.813699	NaN	7.521595
40.126306	48.488163	NaN	49.660803	-8.361856	NaN	-9.534497
40.126306	50.169614	NaN	39.753209	-10.043308	NaN	0.373097
40.126306	54.240814	NaN	37.542814	-14.114508	NaN	2.583492
40.126306	58.345930	NaN	45.789410	-18.219624	NaN	-5.663104
40.126306	66.038874	NaN	37.379351	-25.912568	NaN	2.746955
40.126306	48.605639	NaN	45.677394	-8.479333	NaN	-5.551088
40.126306	66.898416	NaN	32.607513	-26.772110	NaN	7.518793
40.126306	60.866631	NaN	41.814824	-20.740325	NaN	-1.688518
40.126306	48.687941	NaN	35.841928	-8.561635	NaN	4.284378
40.126306	55.596410	NaN	38.363982	-15.470104	NaN	1.762324
40.126306	70.409699	NaN	33.529314	-30.283392	NaN	6.596992
40.126306	51.735433	NaN	41.336222	-11.609126	NaN	-1.209916
40.126306	63.683482	NaN	45.676433	-23.557175	NaN	-5.550127
40.126306	66.570618	NaN	43.614838	-26.444312	NaN	-3.488532
40.126306	70.200242	NaN	34.824775	-30.073936	NaN	5.301531
40.126306	58.767761	NaN	34.233878	-18.641455	NaN	5.892428
40.126306	64.584867	NaN	42.894425	-24.458561	NaN	-2.768119
40.126306	67.469029	NaN	62.533103	-27.342723	NaN	-22.406797
40.126306	53.597911	NaN	48.673595	-13.471604	NaN	-8.547289
40.126306	70.956965	NaN	46.158816	-30.830658	NaN	-6.032510
40.126306	61.258508	NaN	44.822801	-21.132202	NaN	-4.696495
40.126306	55.787672	NaN	46.299647	-15.661366	NaN	-6.173341
40.126306	48.888439	NaN	48.910136	-8.762133	NaN	-8.783830
40.126306	57.393664	NaN	41.966971	-17.267358	NaN	-1.840665
40.126306	58.545536	NaN	38.889974	-18.419230	NaN	1.236333
40.126306	59.637006	NaN	24.566722	-19.510700	NaN	15.559584
40.126306	57.324290	NaN	30.192535	-17.197984	NaN	9.933771
40.126306	53.481350	NaN	46.436062	-13.355044	NaN	-6.309756
40.126306	71.235351	NaN	57.973875	-31.109045	NaN	-17.847568
40.126306	53.350635	NaN	29.398957	-13.224329	NaN	10.727349
40.126306	44.891057	NaN	35.685678	-4.764750	NaN	4.440628
40.126306	55.548361	NaN	25.323473	-15.422055	NaN	14.802833
40.126306	60.413065	NaN	35.554821	-20.286759	NaN	4.571485
40.126306	57.921183	NaN	50.375000	-17.794877	NaN	-10.248694
40.126306	60.081676	NaN	44.224582	-19.955370	NaN	-4.098276
40.126306	62.597677	NaN	43.943319	-22.471371	NaN	-3.817013
40.126306	49.053815	NaN	40.599547	-8.927509	NaN	-0.473241
40.126306	59.142927	NaN	35.518407	-19.016621	NaN	4.607900
40.126306	71.504697	NaN	46.318992	-31.378391	NaN	-6.192686
40.126306	46.677396	NaN	51.250784	-6.551090	NaN	-11.124478
40.126306	45.655776	NaN	46.234262	-5.529470	NaN	-6.107956
40.126306	43.430222	NaN	50.242115	-3.303916	NaN	-10.115809
40.126306	30.128672	NaN	35.913428	9.997634	NaN	4.212878
40.126306	61.776741	NaN	39.940906	-21.650435	NaN	0.185400
40.126306	75.414730	NaN	39.432326	-35.288424	NaN	0.693981
40.126306	60.952019	NaN	40.807695	-20.825713	NaN	-0.681389
40.126306	49.963028	NaN	53.781469	-9.836722	NaN	-13.655162
40.126306	52.522656	NaN	44.965757	-12.396350	NaN	-4.839451
40.126306	43.357487	NaN	36.695820	-3.231181	NaN	3.430486
40.126306	60.495021	NaN	44.936697	-20.368715	NaN	-4.810391
40.126306	48.264366	NaN	42.547380	-8.138060	NaN	-2.421074
40.126306	44.273064	NaN	30.556661	-4.146758	NaN	9.569645
40.126306	66.359579	NaN	39.872606	-26.233273	NaN	0.253700
40.126306	59.013788	NaN	31.702970	-18.887482	NaN	8.423336
40.126306	46.517210	NaN	44.129270	-6.390904	NaN	-4.002964
40.126306	68.319146	NaN	42.334990	-28.192840	NaN	-2.208684
40.126306	67.624185	NaN	48.314491	-27.497879	NaN	-8.188185
40.126306	52.436416	NaN	39.192164	-12.310110	NaN	0.934142
40.126306	71.223594	NaN	40.072116	-31.097288	NaN	0.054190
40.126306	60.747726	NaN	38.633346	-20.621420	NaN	1.492960
40.126306	50.589162	NaN	36.232976	-10.462856	NaN	3.893330
40.126306	51.439909	NaN	25.700638	-11.313602	NaN	14.425668
40.126306	63.507437	NaN	42.996044	-23.381131	NaN	-2.869738
40.126306	62.354627	NaN	46.764940	-22.228321	NaN	-6.638634
40.126306	53.772379	NaN	49.802732	-13.646073	NaN	-9.676426
40.126306	54.651282	NaN	48.776302	-14.524975	NaN	-8.649996
40.126306	76.958127	NaN	43.742957	-36.831821	NaN	-3.616651
40.126306	64.402735	NaN	31.555494	-24.276429	NaN	8.570812
40.126306	57.097137	NaN	43.209671	-16.970831	NaN	-3.083364
40.126306	43.061156	NaN	44.985672	-2.934850	NaN	-4.859366
40.126306	67.711320	NaN	37.378353	-27.585014	NaN	2.747953
40.126306	56.398180	NaN	38.997617	-16.271873	NaN	1.128689
40.126306	70.633227	NaN	45.034436	-30.506921	NaN	-4.908130
40.126306	44.378994	NaN	29.175151	-4.252688	NaN	10.951155
40.126306	57.900239	NaN	37.972754	-17.773933	NaN	2.153553
40.126306	60.601924	NaN	46.917785	-20.475618	NaN	-6.791479
40.126306	54.830786	NaN	40.157109	-14.704480	NaN	-0.030802
40.126306	46.095478	NaN	38.903407	-5.969172	NaN	1.222899
40.126306	53.949185	NaN	13.605340	-13.822879	NaN	26.520966
40.126306	65.273115	NaN	53.190959	-25.146809	NaN	-13.064653
40.126306	64.319919	NaN	30.542588	-24.193613	NaN	9.583718
40.126306	52.707950	NaN	36.621085	-12.581644	NaN	3.505221
40.126306	39.753369	NaN	26.786626	0.372937	NaN	13.339681
40.126306	34.900508	NaN	37.892602	5.225798	NaN	2.233704
40.126306	65.796085	NaN	40.543689	-25.669779	NaN	-0.417383
40.126306	49.107543	NaN	30.982117	-8.981237	NaN	9.144189
40.126306	61.739532	NaN	39.595572	-21.613226	NaN	0.530734
40.126306	69.560198	NaN	48.269605	-29.433891	NaN	-8.143299
40.126306	62.558656	NaN	48.561680	-22.432350	NaN	-8.435374
40.126306	58.571833	NaN	41.499211	-18.445526	NaN	-1.372905
40.126306	62.792322	NaN	48.117174	-22.666016	NaN	-7.990868
40.126306	56.944725	NaN	28.030618	-16.818419	NaN	12.095688
40.126306	54.320757	NaN	44.683178	-14.194451	NaN	-4.556871
40.126306	54.001223	NaN	40.352539	-13.874917	NaN	-0.226233
40.126306	37.634189	NaN	38.838179	2.492117	NaN	1.288127
40.126306	61.938158	NaN	37.250993	-21.811852	NaN	2.875313
40.126306	50.826916	NaN	28.694323	-10.700610	NaN	11.431984
40.126306	58.842984	NaN	35.031111	-18.716677	NaN	5.095195
40.126306	32.744071	NaN	47.586386	7.382235	NaN	-7.460080
40.126306	54.045414	NaN	48.210090	-13.919108	NaN	-8.083784
40.126306	63.778552	NaN	46.497151	-23.652246	NaN	-6.370845
40.126306	66.259668	NaN	37.787471	-26.133361	NaN	2.338835
40.126306	51.168911	NaN	44.721847	-11.042605	NaN	-4.595541
40.126306	47.748974	NaN	34.508144	-7.622668	NaN	5.618163
40.126306	57.115221	NaN	21.979117	-16.988915	NaN	18.147190
40.126306	78.654540	NaN	44.198071	-38.528234	NaN	-4.071765
40.126306	50.285651	NaN	38.722421	-10.159345	NaN	1.403885
40.126306	54.964930	NaN	40.860788	-14.838624	NaN	-0.734482
40.126306	54.555744	NaN	44.637062	-14.429438	NaN	-4.510756
40.126306	60.560960	NaN	41.323196	-20.434654	NaN	-1.196890
40.126306	73.448350	NaN	21.883074	-33.322044	NaN	18.243232
40.126306	48.904698	NaN	34.634208	-8.778392	NaN	5.492098
40.126306	53.143138	NaN	47.712133	-13.016832	NaN	-7.585827
40.126306	58.175031	NaN	34.223012	-18.048724	NaN	5.903294
40.126306	51.235264	NaN	45.771560	-11.108958	NaN	-5.645254
40.126306	42.868786	NaN	40.336197	-2.742480	NaN	-0.209891
40.126306	56.463462	NaN	38.429636	-16.337156	NaN	1.696670
40.126306	46.730557	NaN	34.606944	-6.604251	NaN	5.519362
40.126306	60.000351	NaN	33.528193	-19.874045	NaN	6.598113
40.126306	58.734329	NaN	55.331733	-18.608023	NaN	-15.205427
40.126306	48.727818	NaN	42.238463	-8.601512	NaN	-2.112157
40.126306	60.487015	NaN	37.388486	-20.360709	NaN	2.737821
40.126306	64.759995	NaN	47.896140	-24.633688	NaN	-7.769834
40.126306	44.983601	NaN	32.795523	-4.857295	NaN	7.330784
40.126306	51.702665	NaN	19.903950	-11.576359	NaN	20.222356
40.126306	41.291937	NaN	41.411157	-1.165631	NaN	-1.284851
40.126306	50.728119	NaN	36.297513	-10.601813	NaN	3.828793
40.126306	63.142617	NaN	42.590240	-23.016311	NaN	-2.463934
40.126306	52.553454	NaN	34.910113	-12.427148	NaN	5.216193
40.126306	52.880237	NaN	49.333979	-12.753931	NaN	-9.207673
40.126306	49.076236	NaN	31.088763	-8.949930	NaN	9.037543
40.126306	59.069211	NaN	42.604712	-18.942905	NaN	-2.478406
40.126306	32.223926	NaN	35.282687	7.902380	NaN	4.843619
40.126306	57.365338	NaN	40.304836	-17.239032	NaN	-0.178530
40.126306	57.159013	NaN	30.613250	-17.032707	NaN	9.513056
40.126306	67.112977	NaN	35.812979	-26.986670	NaN	4.313327
40.126306	51.580869	NaN	35.652251	-11.454563	NaN	4.474055
40.126306	52.564395	NaN	45.513870	-12.438089	NaN	-5.387564
40.126306	44.912483	NaN	42.194814	-4.786177	NaN	-2.068508
40.126306	51.680929	NaN	40.929848	-11.554623	NaN	-0.803542
40.126306	45.247481	NaN	39.461578	-5.121174	NaN	0.664728
40.126306	63.725356	NaN	44.421764	-23.599050	NaN	-4.295458
40.126306	58.925763	NaN	39.716000	-18.799457	NaN	0.410306
40.126306	56.642419	NaN	40.480112	-16.516113	NaN	-0.353805
40.126306	51.410967	NaN	36.820229	-11.284661	NaN	3.306077
40.126306	39.687937	NaN	37.776794	0.438369	NaN	2.349512
40.126306	43.506193	NaN	40.058624	-3.379887	NaN	0.067682
40.126306	70.760283	NaN	44.979252	-30.633977	NaN	-4.852946
40.126306	72.755028	NaN	46.311351	-32.628722	NaN	-6.185045
40.126306	61.154740	NaN	34.951083	-21.028434	NaN	5.175223
40.126306	57.883735	NaN	34.829132	-17.757429	NaN	5.297174
40.126306	61.713345	NaN	38.609898	-21.587039	NaN	1.516408
40.126306	72.298207	NaN	41.984143	-32.171901	NaN	-1.857837
40.126306	50.488073	NaN	42.322121	-10.361767	NaN	-2.195815
40.126306	58.481202	NaN	35.746494	-18.354896	NaN	4.379812
40.126306	52.268139	NaN	45.518157	-12.141833	NaN	-5.391851
40.126306	26.004515	NaN	32.243978	14.121791	NaN	7.882328
40.126306	57.149517	NaN	34.628816	-17.023211	NaN	5.497490
40.126306	53.603320	NaN	40.694914	-13.477014	NaN	-0.568608
40.126306	44.470083	NaN	42.885529	-4.343777	NaN	-2.759223
40.126306	30.726553	NaN	35.150660	9.399753	NaN	4.975646
40.126306	52.148234	NaN	35.940639	-12.021928	NaN	4.185667
40.126306	42.179879	NaN	39.149647	-2.053573	NaN	0.976660
40.126306	65.553834	NaN	38.285710	-25.427528	NaN	1.840596
40.126306	57.307384	NaN	37.927139	-17.181077	NaN	2.199167
40.126306	60.637251	NaN	36.477098	-20.510945	NaN	3.649208
40.126306	69.438210	NaN	26.937194	-29.311904	NaN	13.189112
40.126306	50.743218	NaN	41.545303	-10.616912	NaN	-1.418997
40.126306	43.381718	NaN	37.193261	-3.255412	NaN	2.933045
40.126306	65.501387	NaN	49.150273	-25.375080	NaN	-9.023967
40.126306	71.745257	NaN	40.108381	-31.618951	NaN	0.017925
40.126306	60.801174	NaN	42.422023	-20.674868	NaN	-2.295717
40.126306	61.818795	NaN	36.305708	-21.692488	NaN	3.820598
40.126306	57.032513	NaN	41.134111	-16.906207	NaN	-1.007804
40.126306	71.197382	NaN	51.496921	-31.071076	NaN	-11.370615
40.126306	67.091919	NaN	40.842024	-26.965613	NaN	-0.715718
40.126306	52.932215	NaN	44.701150	-12.805909	NaN	-4.574844
40.126306	46.206248	NaN	37.615334	-6.079942	NaN	2.510972
40.126306	57.615566	NaN	45.593028	-17.489260	NaN	-5.466722
40.126306	58.842553	NaN	38.382709	-18.716247	NaN	1.743597
40.126306	44.836168	NaN	27.597647	-4.709862	NaN	12.528660
40.126306	43.892034	NaN	35.157199	-3.765728	NaN	4.969107
40.126306	76.874248	NaN	44.115351	-36.747942	NaN	-3.989045
40.126306	65.405915	NaN	36.661578	-25.279609	NaN	3.464728
40.126306	73.033877	NaN	40.420650	-32.907571	NaN	-0.294344
40.126306	57.015937	NaN	42.966740	-16.889631	NaN	-2.840434
40.126306	68.063814	NaN	49.252412	-27.937508	NaN	-9.126106
40.126306	72.355381	NaN	28.671630	-32.229075	NaN	11.454676
40.126306	38.842820	NaN	19.601494	1.283486	NaN	20.524812
40.126306	66.534995	NaN	44.937789	-26.408689	NaN	-4.811483
40.126306	39.635799	NaN	36.177716	0.490507	NaN	3.948590
40.126306	68.749788	NaN	41.795804	-28.623482	NaN	-1.669498
40.126306	51.611723	NaN	42.977126	-11.485417	NaN	-2.850820
40.126306	69.187969	NaN	37.804155	-29.061663	NaN	2.322151
40.126306	49.375469	NaN	35.437177	-9.249163	NaN	4.689129
40.126306	68.067340	NaN	34.703608	-27.941034	NaN	5.422698
40.126306	50.073926	NaN	34.713115	-9.947620	NaN	5.413191
40.126306	51.965570	NaN	35.276153	-11.839264	NaN	4.850153
40.126306	65.045002	NaN	41.647052	-24.918696	NaN	-1.520746
40.126306	69.268895	NaN	36.628012	-29.142589	NaN	3.498294
40.126306	42.883591	NaN	39.505086	-2.757285	NaN	0.621220
40.126306	53.738216	NaN	34.573956	-13.611910	NaN	5.552351
40.126306	57.098427	NaN	47.365982	-16.972121	NaN	-7.239676
40.126306	48.984770	NaN	38.562286	-8.858464	NaN	1.564020
40.126306	64.394386	NaN	43.133054	-24.268080	NaN	-3.006748
