# Supplementary material for: Combined Influences of Model Choice, Data Quality, and Data Quantity When Estimating Population Trends
Source: PLoS One. 2015 Jul 15;10(7):e0132255. doi: 10.1371/journal.pone.0132255 (PMC4503393; doi:10.1371/journal.pone.0132255)
Supplement: S1 Dataset — Files are organized by model type and by the input lambda value. (ZIP) [file pone.0132255.s002.zip › Snail/sims_lambda_0_95/simulationOutput_0.95_0_0_0.3_15.xls]

Percent_Decline_True	Median_Percent_Decline_Matrix	Median_Percent_Decline_Matrix_stable	Median_Percent_Decline_Scalar	Difference_True_Matrix	Difference_True_Matrix_Stable	Difference_True_Scalar
40.126306	58.155008	NaN	29.808252	-18.028702	NaN	10.318054
40.126306	53.192094	NaN	32.862278	-13.065787	NaN	7.264028
40.126306	53.065316	NaN	31.169474	-12.939010	NaN	8.956832
40.126306	53.730322	NaN	24.141703	-13.604016	NaN	15.984603
40.126306	55.637440	NaN	25.576040	-15.511134	NaN	14.550266
40.126306	58.173420	NaN	13.852451	-18.047114	NaN	26.273855
40.126306	54.143834	NaN	46.754583	-14.017528	NaN	-6.628277
40.126306	73.324498	NaN	31.740083	-33.198192	NaN	8.386223
40.126306	50.897389	NaN	44.025078	-10.771083	NaN	-3.898772
40.126306	60.385440	NaN	27.984712	-20.259134	NaN	12.141594
40.126306	73.192219	NaN	40.185381	-33.065913	NaN	-0.059075
40.126306	48.593761	NaN	41.451003	-8.467455	NaN	-1.324697
40.126306	42.347699	NaN	54.382844	-2.221393	NaN	-14.256538
40.126306	57.205753	NaN	34.783615	-17.079446	NaN	5.342691
40.126306	69.663885	NaN	43.976977	-29.537579	NaN	-3.850671
40.126306	60.941494	NaN	40.258142	-20.815188	NaN	-0.131836
40.126306	64.014621	NaN	22.082403	-23.888315	NaN	18.043903
40.126306	42.847906	NaN	14.596274	-2.721600	NaN	25.530032
40.126306	66.167669	NaN	33.416163	-26.041363	NaN	6.710143
40.126306	50.656896	NaN	42.419070	-10.530590	NaN	-2.292764
40.126306	57.141549	NaN	29.755769	-17.015243	NaN	10.370537
40.126306	60.918019	NaN	35.025033	-20.791713	NaN	5.101273
40.126306	70.831771	NaN	49.353654	-30.705465	NaN	-9.227348
40.126306	69.069905	NaN	35.633230	-28.943599	NaN	4.493076
40.126306	66.338311	NaN	51.111521	-26.212005	NaN	-10.985215
40.126306	31.944129	NaN	38.129594	8.182177	NaN	1.996712
40.126306	69.521083	NaN	37.788662	-29.394777	NaN	2.337644
40.126306	68.766105	NaN	46.921458	-28.639799	NaN	-6.795152
40.126306	48.950031	NaN	40.801710	-8.823725	NaN	-0.675404
40.126306	63.779004	NaN	47.811941	-23.652698	NaN	-7.685635
40.126306	51.796831	NaN	50.862496	-11.670525	NaN	-10.736190
40.126306	68.739030	NaN	25.320273	-28.612723	NaN	14.806033
40.126306	69.886051	NaN	40.082731	-29.759745	NaN	0.043575
40.126306	44.017300	NaN	43.025710	-3.890994	NaN	-2.899404
40.126306	50.131996	NaN	26.097876	-10.005690	NaN	14.028430
40.126306	45.578738	NaN	47.236429	-5.452432	NaN	-7.110123
40.126306	60.793278	NaN	42.068307	-20.666972	NaN	-1.942001
40.126306	65.984615	NaN	49.822031	-25.858309	NaN	-9.695725
40.126306	59.102866	NaN	40.743511	-18.976560	NaN	-0.617205
40.126306	64.795764	NaN	52.509649	-24.669458	NaN	-12.383343
40.126306	36.562090	NaN	34.461771	3.564216	NaN	5.664535
40.126306	33.837342	NaN	49.697544	6.288964	NaN	-9.571237
40.126306	50.197232	NaN	33.256694	-10.070926	NaN	6.869612
40.126306	50.182458	NaN	19.657241	-10.056152	NaN	20.469065
40.126306	81.731573	NaN	39.809237	-41.605267	NaN	0.317069
40.126306	53.525256	NaN	45.193094	-13.398950	NaN	-5.066788
40.126306	51.472149	NaN	44.615698	-11.345843	NaN	-4.489392
40.126306	53.491618	NaN	31.793697	-13.365312	NaN	8.332609
40.126306	66.016219	NaN	43.078179	-25.889913	NaN	-2.951873
40.126306	62.703061	NaN	40.779403	-22.576755	NaN	-0.653096
40.126306	61.617276	NaN	58.058913	-21.490970	NaN	-17.932607
40.126306	50.571307	NaN	35.396116	-10.445001	NaN	4.730190
40.126306	43.324249	NaN	26.110652	-3.197943	NaN	14.015654
40.126306	65.649688	NaN	37.624926	-25.523382	NaN	2.501380
40.126306	35.693334	NaN	40.705274	4.432972	NaN	-0.578968
40.126306	67.663077	NaN	25.659229	-27.536771	NaN	14.467077
40.126306	70.870359	NaN	26.476549	-30.744053	NaN	13.649758
40.126306	44.166093	NaN	25.668481	-4.039787	NaN	14.457825
40.126306	53.795951	NaN	41.334795	-13.669645	NaN	-1.208489
40.126306	55.890848	NaN	39.620550	-15.764542	NaN	0.505756
40.126306	34.155411	NaN	37.332415	5.970895	NaN	2.793891
40.126306	45.810904	NaN	30.564065	-5.684598	NaN	9.562241
40.126306	47.051776	NaN	34.908905	-6.925470	NaN	5.217401
40.126306	65.920620	NaN	46.574036	-25.794314	NaN	-6.447730
40.126306	50.455973	NaN	27.371362	-10.329667	NaN	12.754944
40.126306	56.833709	NaN	49.991517	-16.707403	NaN	-9.865211
40.126306	37.990166	NaN	42.721485	2.136140	NaN	-2.595178
40.126306	32.804866	NaN	24.949403	7.321440	NaN	15.176903
40.126306	49.485763	NaN	32.621524	-9.359457	NaN	7.504782
40.126306	60.460015	NaN	42.137883	-20.333709	NaN	-2.011577
40.126306	40.854212	NaN	16.163063	-0.727906	NaN	23.963243
40.126306	62.426157	NaN	39.171396	-22.299851	NaN	0.954910
40.126306	43.259024	NaN	47.469955	-3.132718	NaN	-7.343649
40.126306	44.614035	NaN	40.363157	-4.487729	NaN	-0.236851
40.126306	47.330417	NaN	30.550286	-7.204111	NaN	9.576020
40.126306	65.837155	NaN	47.447314	-25.710849	NaN	-7.321008
40.126306	57.460018	NaN	53.457951	-17.333712	NaN	-13.331645
40.126306	55.480506	NaN	45.583346	-15.354200	NaN	-5.457040
40.126306	74.896336	NaN	23.108135	-34.770030	NaN	17.018171
40.126306	32.109947	NaN	36.896298	8.016360	NaN	3.230008
40.126306	52.474136	NaN	39.920781	-12.347830	NaN	0.205525
40.126306	32.659825	NaN	24.224691	7.466481	NaN	15.901615
40.126306	53.250138	NaN	40.529917	-13.123831	NaN	-0.403610
40.126306	55.252276	NaN	43.255468	-15.125970	NaN	-3.129162
40.126306	55.798202	NaN	41.228112	-15.671896	NaN	-1.101806
40.126306	62.818540	NaN	40.582071	-22.692234	NaN	-0.455765
40.126306	38.551753	NaN	42.891078	1.574553	NaN	-2.764772
40.126306	68.887427	NaN	32.264545	-28.761121	NaN	7.861761
40.126306	75.147933	NaN	40.177947	-35.021627	NaN	-0.051641
40.126306	62.451878	NaN	32.407685	-22.325572	NaN	7.718621
40.126306	55.800749	NaN	31.917163	-15.674443	NaN	8.209143
40.126306	48.923761	NaN	33.940982	-8.797455	NaN	6.185324
40.126306	55.627259	NaN	30.056615	-15.500953	NaN	10.069691
40.126306	57.312662	NaN	46.317938	-17.186356	NaN	-6.191632
40.126306	32.511938	NaN	48.049550	7.614368	NaN	-7.923244
40.126306	60.577894	NaN	29.756249	-20.451588	NaN	10.370057
40.126306	60.352176	NaN	47.143004	-20.225870	NaN	-7.016698
40.126306	37.958261	NaN	32.014923	2.168045	NaN	8.111383
40.126306	58.435460	NaN	42.430470	-18.309154	NaN	-2.304164
40.126306	54.054751	NaN	31.507241	-13.928445	NaN	8.619065
40.126306	46.015602	NaN	25.082054	-5.889296	NaN	15.044253
40.126306	62.032674	NaN	49.418936	-21.906368	NaN	-9.292630
40.126306	36.161108	NaN	17.222878	3.965198	NaN	22.903428
40.126306	34.768073	NaN	37.072880	5.358234	NaN	3.053426
40.126306	77.877448	NaN	53.386189	-37.751142	NaN	-13.259883
40.126306	49.865488	NaN	30.974866	-9.739182	NaN	9.151440
40.126306	52.878815	NaN	48.346909	-12.752509	NaN	-8.220603
40.126306	44.896318	NaN	39.565928	-4.770012	NaN	0.560378
40.126306	47.046163	NaN	30.489013	-6.919857	NaN	9.637293
40.126306	61.593690	NaN	37.084079	-21.467384	NaN	3.042227
40.126306	62.908892	NaN	40.746175	-22.782586	NaN	-0.619868
40.126306	61.876595	NaN	49.501891	-21.750289	NaN	-9.375585
40.126306	81.879645	NaN	57.879924	-41.753339	NaN	-17.753618
40.126306	53.595667	NaN	25.314670	-13.469361	NaN	14.811636
40.126306	57.988572	NaN	16.926226	-17.862266	NaN	23.200080
40.126306	68.138110	NaN	33.988947	-28.011804	NaN	6.137359
40.126306	55.101517	NaN	36.503431	-14.975211	NaN	3.622875
40.126306	64.716962	NaN	35.234784	-24.590656	NaN	4.891522
40.126306	47.385276	NaN	52.028555	-7.258970	NaN	-11.902249
40.126306	61.842035	NaN	39.107205	-21.715729	NaN	1.019101
40.126306	62.047055	NaN	45.250681	-21.920749	NaN	-5.124375
40.126306	65.750783	NaN	42.156526	-25.624477	NaN	-2.030220
40.126306	62.326812	NaN	48.012908	-22.200506	NaN	-7.886602
40.126306	52.856711	NaN	8.762303	-12.730405	NaN	31.364003
40.126306	56.031151	NaN	36.901696	-15.904844	NaN	3.224610
40.126306	50.609829	NaN	43.383960	-10.483523	NaN	-3.257654
40.126306	69.343094	NaN	36.087791	-29.216788	NaN	4.038515
40.126306	59.282787	NaN	39.252135	-19.156481	NaN	0.874171
40.126306	71.289172	NaN	56.279668	-31.162866	NaN	-16.153362
40.126306	67.643437	NaN	18.012560	-27.517131	NaN	22.113746
40.126306	42.631385	NaN	25.902871	-2.505079	NaN	14.223435
40.126306	51.399194	NaN	39.635806	-11.272888	NaN	0.490501
40.126306	52.681455	NaN	41.801619	-12.555149	NaN	-1.675313
40.126306	72.681313	NaN	47.289412	-32.555007	NaN	-7.163106
40.126306	68.786568	NaN	44.437853	-28.660262	NaN	-4.311547
40.126306	61.002693	NaN	43.044139	-20.876386	NaN	-2.917833
40.126306	68.525134	NaN	60.449826	-28.398828	NaN	-20.323520
40.126306	62.571833	NaN	34.981813	-22.445527	NaN	5.144493
40.126306	57.706785	NaN	44.991586	-17.580479	NaN	-4.865280
40.126306	65.229160	NaN	29.506359	-25.102854	NaN	10.619947
40.126306	62.856343	NaN	29.613631	-22.730037	NaN	10.512675
40.126306	40.176612	NaN	45.486971	-0.050306	NaN	-5.360665
40.126306	52.144364	NaN	46.045095	-12.018057	NaN	-5.918789
40.126306	43.874317	NaN	42.753775	-3.748011	NaN	-2.627469
40.126306	52.388167	NaN	41.489403	-12.261860	NaN	-1.363097
40.126306	52.687035	NaN	51.905128	-12.560729	NaN	-11.778822
40.126306	63.771737	NaN	31.122491	-23.645431	NaN	9.003816
40.126306	46.073454	NaN	30.906535	-5.947148	NaN	9.219771
40.126306	65.430295	NaN	42.084821	-25.303988	NaN	-1.958515
40.126306	45.480355	NaN	31.213823	-5.354049	NaN	8.912484
40.126306	62.610692	NaN	49.159284	-22.484386	NaN	-9.032978
40.126306	48.535066	NaN	46.156068	-8.408760	NaN	-6.029762
40.126306	45.981186	NaN	35.918705	-5.854880	NaN	4.207601
40.126306	73.701128	NaN	39.565752	-33.574822	NaN	0.560554
40.126306	43.035044	NaN	36.801799	-2.908738	NaN	3.324507
40.126306	81.594311	NaN	48.848028	-41.468005	NaN	-8.721722
40.126306	48.027764	NaN	51.075850	-7.901458	NaN	-10.949543
40.126306	41.154942	NaN	53.762544	-1.028636	NaN	-13.636238
40.126306	64.284339	NaN	22.794482	-24.158033	NaN	17.331824
40.126306	60.946447	NaN	55.861521	-20.820141	NaN	-15.735214
40.126306	52.272212	NaN	42.512632	-12.145905	NaN	-2.386326
40.126306	37.957477	NaN	40.102607	2.168829	NaN	0.023699
40.126306	51.280033	NaN	51.690162	-11.153727	NaN	-11.563856
40.126306	59.176663	NaN	39.401212	-19.050357	NaN	0.725094
40.126306	49.436523	NaN	42.331879	-9.310217	NaN	-2.205573
40.126306	59.987237	NaN	41.975275	-19.860931	NaN	-1.848969
40.126306	46.482773	NaN	33.280487	-6.356467	NaN	6.845819
40.126306	65.443652	NaN	33.530297	-25.317346	NaN	6.596009
40.126306	58.418046	NaN	47.627333	-18.291740	NaN	-7.501027
40.126306	71.921513	NaN	48.342148	-31.795206	NaN	-8.215842
40.126306	52.742460	NaN	35.021783	-12.616154	NaN	5.104523
40.126306	51.388575	NaN	14.597799	-11.262269	NaN	25.528508
40.126306	73.583153	NaN	39.782136	-33.456847	NaN	0.344170
40.126306	68.936451	NaN	38.357490	-28.810144	NaN	1.768817
40.126306	52.529575	NaN	35.518263	-12.403269	NaN	4.608043
40.126306	60.993597	NaN	17.397402	-20.867291	NaN	22.728904
40.126306	42.038095	NaN	54.302329	-1.911789	NaN	-14.176023
40.126306	60.115682	NaN	47.524784	-19.989376	NaN	-7.398478
40.126306	60.604034	NaN	34.035429	-20.477728	NaN	6.090877
40.126306	62.454317	NaN	42.608873	-22.328011	NaN	-2.482567
40.126306	53.613958	NaN	50.413338	-13.487652	NaN	-10.287032
40.126306	52.582341	NaN	44.324495	-12.456035	NaN	-4.198189
40.126306	49.415447	NaN	45.668836	-9.289141	NaN	-5.542530
40.126306	47.758858	NaN	23.866196	-7.632552	NaN	16.260110
40.126306	45.337277	NaN	30.526199	-5.210971	NaN	9.600107
40.126306	60.645773	NaN	40.520192	-20.519467	NaN	-0.393886
40.126306	62.297409	NaN	46.326472	-22.171103	NaN	-6.200166
40.126306	66.013842	NaN	34.657785	-25.887536	NaN	5.468521
40.126306	59.154207	NaN	33.522701	-19.027901	NaN	6.603605
40.126306	62.474865	NaN	45.052253	-22.348559	NaN	-4.925947
40.126306	48.890336	NaN	36.460580	-8.764030	NaN	3.665726
40.126306	61.073157	NaN	41.734289	-20.946851	NaN	-1.607983
40.126306	45.832712	NaN	28.849788	-5.706406	NaN	11.276518
40.126306	61.086051	NaN	36.801765	-20.959745	NaN	3.324541
40.126306	57.976862	NaN	28.872128	-17.850555	NaN	11.254178
40.126306	50.303374	NaN	32.931549	-10.177068	NaN	7.194757
40.126306	55.500700	NaN	36.205404	-15.374394	NaN	3.920902
40.126306	74.530738	NaN	58.149845	-34.404432	NaN	-18.023539
40.126306	48.133400	NaN	39.545268	-8.007093	NaN	0.581038
40.126306	53.009653	NaN	39.746357	-12.883347	NaN	0.379949
40.126306	74.838319	NaN	42.385403	-34.712013	NaN	-2.259097
40.126306	64.860250	NaN	39.599835	-24.733944	NaN	0.526471
40.126306	57.392371	NaN	38.363537	-17.266065	NaN	1.762769
40.126306	64.950237	NaN	69.606423	-24.823931	NaN	-29.480117
40.126306	59.857561	NaN	32.404718	-19.731255	NaN	7.721588
40.126306	53.443161	NaN	41.504778	-13.316855	NaN	-1.378472
40.126306	61.083088	NaN	40.795358	-20.956782	NaN	-0.669052
40.126306	61.364824	NaN	34.415939	-21.238518	NaN	5.710367
40.126306	59.023637	NaN	32.990739	-18.897331	NaN	7.135567
40.126306	60.612146	NaN	45.044342	-20.485840	NaN	-4.918036
40.126306	64.815325	NaN	24.248583	-24.689018	NaN	15.877723
40.126306	48.346577	NaN	49.807709	-8.220271	NaN	-9.681403
40.126306	66.669651	NaN	45.469826	-26.543345	NaN	-5.343520
40.126306	60.515045	NaN	33.021588	-20.388739	NaN	7.104718
40.126306	34.507163	NaN	35.741262	5.619143	NaN	4.385044
40.126306	53.671479	NaN	38.786240	-13.545173	NaN	1.340066
40.126306	33.410095	NaN	41.822777	6.716211	NaN	-1.696471
40.126306	66.488724	NaN	38.489762	-26.362418	NaN	1.636544
40.126306	54.993750	NaN	46.130939	-14.867444	NaN	-6.004633
40.126306	43.608323	NaN	31.984801	-3.482017	NaN	8.141505
40.126306	58.660882	NaN	45.300537	-18.534576	NaN	-5.174231
40.126306	68.341475	NaN	46.202704	-28.215168	NaN	-6.076398
40.126306	41.000247	NaN	24.785232	-0.873941	NaN	15.341074
40.126306	72.104503	NaN	55.064630	-31.978197	NaN	-14.938323
40.126306	51.766917	NaN	36.036319	-11.640611	NaN	4.089987
40.126306	53.321344	NaN	16.908008	-13.195038	NaN	23.218299
40.126306	48.790908	NaN	34.173570	-8.664602	NaN	5.952736
40.126306	64.328693	NaN	44.938117	-24.202387	NaN	-4.811811
40.126306	42.511853	NaN	31.802149	-2.385547	NaN	8.324157
40.126306	58.988729	NaN	34.814333	-18.862423	NaN	5.311973
40.126306	55.242114	NaN	36.590111	-15.115808	NaN	3.536195
40.126306	47.368013	NaN	39.160733	-7.241707	NaN	0.965573
40.126306	61.684324	NaN	39.807229	-21.558018	NaN	0.319077
40.126306	71.445968	NaN	37.258724	-31.319662	NaN	2.867582
40.126306	54.745228	NaN	26.376457	-14.618922	NaN	13.749849
40.126306	64.417360	NaN	29.056605	-24.291054	NaN	11.069701
40.126306	60.277317	NaN	36.831874	-20.151011	NaN	3.294432
40.126306	49.069215	NaN	49.325221	-8.942909	NaN	-9.198915
40.126306	58.841760	NaN	19.916511	-18.715454	NaN	20.209795
40.126306	61.531806	NaN	41.663878	-21.405500	NaN	-1.537572
40.126306	66.595615	NaN	45.302939	-26.469309	NaN	-5.176633
40.126306	61.566520	NaN	53.196864	-21.440214	NaN	-13.070558
40.126306	60.205200	NaN	37.582471	-20.078894	NaN	2.543835
40.126306	58.467103	NaN	44.668837	-18.340797	NaN	-4.542531
40.126306	65.747856	NaN	56.698109	-25.621550	NaN	-16.571803
40.126306	53.411616	NaN	27.351707	-13.285310	NaN	12.774599
40.126306	66.500707	NaN	43.342410	-26.374401	NaN	-3.216104
40.126306	31.563399	NaN	15.737452	8.562907	NaN	24.388854
40.126306	61.817395	NaN	36.718128	-21.691089	NaN	3.408178
40.126306	62.632863	NaN	44.574695	-22.506557	NaN	-4.448389
40.126306	68.242418	NaN	26.770916	-28.116112	NaN	13.355390
40.126306	76.656242	NaN	44.498741	-36.529936	NaN	-4.372435
40.126306	49.556179	NaN	28.746810	-9.429873	NaN	11.379496
40.126306	50.443496	NaN	47.037425	-10.317190	NaN	-6.911119
40.126306	64.493788	NaN	46.578632	-24.367482	NaN	-6.452326
40.126306	40.150017	NaN	16.039063	-0.023711	NaN	24.087243
40.126306	58.757114	NaN	32.617759	-18.630808	NaN	7.508547
40.126306	68.455358	NaN	40.141657	-28.329052	NaN	-0.015351
40.126306	60.060245	NaN	47.597048	-19.933939	NaN	-7.470742
40.126306	70.377553	NaN	34.649492	-30.251247	NaN	5.476814
40.126306	52.007775	NaN	47.887677	-11.881469	NaN	-7.761371
40.126306	43.573158	NaN	49.185713	-3.446852	NaN	-9.059407
40.126306	44.529893	NaN	41.564134	-4.403587	NaN	-1.437828
40.126306	51.907180	NaN	49.832296	-11.780874	NaN	-9.705990
40.126306	44.932790	NaN	38.507882	-4.806484	NaN	1.618424
40.126306	51.253927	NaN	32.294923	-11.127621	NaN	7.831383
40.126306	60.033131	NaN	49.825110	-19.906825	NaN	-9.698804
40.126306	44.355395	NaN	1.265199	-4.229089	NaN	38.861107
40.126306	50.905944	NaN	47.316071	-10.779638	NaN	-7.189765
40.126306	57.237938	NaN	43.733284	-17.111632	NaN	-3.606978
40.126306	23.143558	NaN	19.151091	16.982748	NaN	20.975215
40.126306	63.402783	NaN	54.078820	-23.276477	NaN	-13.952514
40.126306	36.914955	NaN	42.318870	3.211351	NaN	-2.192564
40.126306	60.123502	NaN	38.441115	-19.997196	NaN	1.685191
40.126306	57.399309	NaN	59.898281	-17.273003	NaN	-19.771975
40.126306	58.150137	NaN	57.165579	-18.023831	NaN	-17.039272
40.126306	63.087505	NaN	38.698190	-22.961199	NaN	1.428116
40.126306	63.479004	NaN	57.051706	-23.352698	NaN	-16.925400
40.126306	39.840900	NaN	33.240534	0.285406	NaN	6.885772
40.126306	59.017738	NaN	40.038246	-18.891432	NaN	0.088060
40.126306	59.325034	NaN	36.396320	-19.198728	NaN	3.729987
40.126306	59.709110	NaN	25.369398	-19.582804	NaN	14.756908
40.126306	32.126910	NaN	32.599200	7.999396	NaN	7.527106
40.126306	50.705219	NaN	43.432043	-10.578913	NaN	-3.305737
40.126306	52.777848	NaN	47.095547	-12.651542	NaN	-6.969241
40.126306	59.376785	NaN	30.461206	-19.250479	NaN	9.665100
40.126306	54.113660	NaN	51.020127	-13.987354	NaN	-10.893821
40.126306	39.395449	NaN	39.868079	0.730857	NaN	0.258227
40.126306	67.496322	NaN	35.386769	-27.370016	NaN	4.739537
40.126306	58.722266	NaN	44.588935	-18.595960	NaN	-4.462628
40.126306	45.273057	NaN	53.620679	-5.146751	NaN	-13.494373
40.126306	48.876201	NaN	46.386635	-8.749895	NaN	-6.260329
40.126306	58.031661	NaN	40.240739	-17.905355	NaN	-0.114433
40.126306	49.617108	NaN	36.095657	-9.490802	NaN	4.030649
40.126306	77.000522	NaN	22.048822	-36.874216	NaN	18.077484
40.126306	52.845943	NaN	36.554610	-12.719637	NaN	3.571696
40.126306	50.557539	NaN	51.400855	-10.431233	NaN	-11.274549
40.126306	44.556265	NaN	36.750671	-4.429959	NaN	3.375635
40.126306	45.790895	NaN	41.561454	-5.664589	NaN	-1.435148
40.126306	60.809173	NaN	43.650593	-20.682867	NaN	-3.524287
40.126306	51.108006	NaN	36.303825	-10.981700	NaN	3.822481
40.126306	26.858451	NaN	31.441103	13.267855	NaN	8.685203
40.126306	45.542873	NaN	27.984534	-5.416567	NaN	12.141772
40.126306	56.718843	NaN	55.056548	-16.592537	NaN	-14.930242
40.126306	58.738807	NaN	53.507369	-18.612500	NaN	-13.381063
40.126306	68.712598	NaN	38.981316	-28.586292	NaN	1.144991
40.126306	43.060335	NaN	51.848490	-2.934029	NaN	-11.722183
40.126306	64.379594	NaN	25.296445	-24.253288	NaN	14.829861
40.126306	73.189765	NaN	50.529520	-33.063459	NaN	-10.403214
40.126306	58.210008	NaN	38.190317	-18.083702	NaN	1.935989
40.126306	43.495316	NaN	53.516859	-3.369010	NaN	-13.390553
40.126306	54.473129	NaN	42.134794	-14.346823	NaN	-2.008488
40.126306	48.113581	NaN	24.615656	-7.987275	NaN	15.510651
40.126306	57.754512	NaN	45.771982	-17.628206	NaN	-5.645676
40.126306	51.060292	NaN	27.274186	-10.933986	NaN	12.852120
40.126306	40.261702	NaN	41.862772	-0.135396	NaN	-1.736466
40.126306	40.030909	NaN	29.204510	0.095397	NaN	10.921796
40.126306	70.474761	NaN	44.445202	-30.348455	NaN	-4.318896
40.126306	55.144679	NaN	33.245475	-15.018373	NaN	6.880831
40.126306	64.334954	NaN	49.000588	-24.208648	NaN	-8.874282
40.126306	55.035657	NaN	38.726254	-14.909351	NaN	1.400052
40.126306	69.101817	NaN	22.388285	-28.975511	NaN	17.738021
40.126306	68.889521	NaN	42.120388	-28.763215	NaN	-1.994082
40.126306	46.583442	NaN	32.106557	-6.457136	NaN	8.019749
40.126306	52.513438	NaN	33.576308	-12.387132	NaN	6.549998
40.126306	28.813264	NaN	33.093849	11.313042	NaN	7.032457
40.126306	48.247610	NaN	37.522668	-8.121304	NaN	2.603638
40.126306	57.992723	NaN	38.011956	-17.866417	NaN	2.114350
40.126306	67.766694	NaN	38.370898	-27.640388	NaN	1.755408
40.126306	38.230212	NaN	47.647982	1.896094	NaN	-7.521676
40.126306	55.269900	NaN	33.643612	-15.143594	NaN	6.482694
40.126306	55.480223	NaN	36.053014	-15.353917	NaN	4.073292
40.126306	54.108781	NaN	47.092758	-13.982475	NaN	-6.966452
40.126306	76.387163	NaN	47.762820	-36.260857	NaN	-7.636514
40.126306	45.422830	NaN	37.851027	-5.296524	NaN	2.275279
40.126306	53.664444	NaN	47.774876	-13.538137	NaN	-7.648570
40.126306	60.540375	NaN	37.807212	-20.414069	NaN	2.319094
40.126306	61.376478	NaN	23.234708	-21.250172	NaN	16.891598
40.126306	65.895235	NaN	48.057688	-25.768929	NaN	-7.931382
40.126306	37.742610	NaN	40.902589	2.383696	NaN	-0.776283
40.126306	50.193188	NaN	25.058033	-10.066882	NaN	15.068273
40.126306	69.632320	NaN	43.522350	-29.506014	NaN	-3.396044
40.126306	43.054788	NaN	45.631182	-2.928482	NaN	-5.504876
40.126306	52.327474	NaN	35.718026	-12.201168	NaN	4.408280
40.126306	65.982510	NaN	53.133445	-25.856204	NaN	-13.007139
40.126306	61.808689	NaN	45.668694	-21.682383	NaN	-5.542388
40.126306	63.500766	NaN	44.942648	-23.374460	NaN	-4.816342
40.126306	59.014488	NaN	26.997537	-18.888182	NaN	13.128770
40.126306	52.049963	NaN	32.199732	-11.923657	NaN	7.926574
40.126306	62.107451	NaN	38.295767	-21.981145	NaN	1.830539
40.126306	54.395797	NaN	34.361451	-14.269491	NaN	5.764855
40.126306	60.289622	NaN	41.333441	-20.163316	NaN	-1.207135
40.126306	63.133744	NaN	57.462103	-23.007438	NaN	-17.335797
40.126306	64.207428	NaN	19.734371	-24.081122	NaN	20.391936
40.126306	65.732513	NaN	58.135988	-25.606207	NaN	-18.009682
40.126306	39.589754	NaN	17.728633	0.536552	NaN	22.397673
40.126306	63.903032	NaN	60.318966	-23.776726	NaN	-20.192660
40.126306	38.411419	NaN	36.525209	1.714887	NaN	3.601097
40.126306	51.122855	NaN	50.740802	-10.996549	NaN	-10.614496
40.126306	57.776237	NaN	28.758482	-17.649931	NaN	11.367824
40.126306	66.497024	NaN	45.989372	-26.370718	NaN	-5.863066
40.126306	56.970514	NaN	31.330832	-16.844208	NaN	8.795474
40.126306	52.602684	NaN	33.684387	-12.476378	NaN	6.441919
40.126306	59.816525	NaN	38.269683	-19.690219	NaN	1.856623
40.126306	35.829689	NaN	45.175434	4.296617	NaN	-5.049128
40.126306	28.733177	NaN	33.445753	11.393129	NaN	6.680553
40.126306	63.766161	NaN	50.490891	-23.639855	NaN	-10.364585
40.126306	59.039568	NaN	44.689122	-18.913262	NaN	-4.562816
40.126306	60.164252	NaN	35.606503	-20.037946	NaN	4.519803
40.126306	37.649736	NaN	50.562700	2.476570	NaN	-10.436394
40.126306	60.593206	NaN	34.932667	-20.466900	NaN	5.193639
40.126306	43.348693	NaN	26.587937	-3.222387	NaN	13.538369
40.126306	42.508156	NaN	31.892544	-2.381850	NaN	8.233763
40.126306	65.444928	NaN	28.779251	-25.318622	NaN	11.347055
40.126306	57.842510	NaN	49.414577	-17.716203	NaN	-9.288271
40.126306	58.162699	NaN	29.314388	-18.036393	NaN	10.811918
40.126306	47.605198	NaN	32.670120	-7.478892	NaN	7.456186
40.126306	44.326143	NaN	40.332017	-4.199837	NaN	-0.205711
40.126306	57.355669	NaN	37.530633	-17.229363	NaN	2.595673
40.126306	32.505709	NaN	36.716801	7.620597	NaN	3.409505
40.126306	52.701502	NaN	48.207176	-12.575196	NaN	-8.080870
40.126306	60.713000	NaN	46.892266	-20.586694	NaN	-6.765960
40.126306	76.914024	NaN	36.013561	-36.787718	NaN	4.112746
40.126306	43.767400	NaN	17.437778	-3.641093	NaN	22.688528
40.126306	50.795361	NaN	47.827191	-10.669055	NaN	-7.700885
40.126306	54.392990	NaN	32.898049	-14.266684	NaN	7.228257
40.126306	43.373385	NaN	27.214795	-3.247079	NaN	12.911511
40.126306	63.859383	NaN	31.387836	-23.733077	NaN	8.738470
40.126306	55.767610	NaN	45.088658	-15.641303	NaN	-4.962352
40.126306	68.353270	NaN	47.170940	-28.226964	NaN	-7.044634
40.126306	64.840456	NaN	35.762508	-24.714150	NaN	4.363798
40.126306	75.423986	NaN	31.108618	-35.297680	NaN	9.017688
40.126306	39.451324	NaN	36.412785	0.674982	NaN	3.713521
40.126306	47.820673	NaN	52.313162	-7.694367	NaN	-12.186856
40.126306	42.005218	NaN	31.065364	-1.878912	NaN	9.060942
40.126306	67.284459	NaN	55.200716	-27.158153	NaN	-15.074410
40.126306	42.206766	NaN	42.672573	-2.080460	NaN	-2.546267
40.126306	58.027955	NaN	44.446582	-17.901649	NaN	-4.320276
40.126306	39.657023	NaN	43.662877	0.469284	NaN	-3.536571
40.126306	45.588598	NaN	35.238476	-5.462292	NaN	4.887830
40.126306	58.809684	NaN	42.130741	-18.683378	NaN	-2.004435
40.126306	60.466420	NaN	38.655740	-20.340114	NaN	1.470566
40.126306	60.712693	NaN	22.799275	-20.586387	NaN	17.327031
40.126306	55.407706	NaN	33.570511	-15.281400	NaN	6.555795
40.126306	66.970282	NaN	41.226014	-26.843976	NaN	-1.099708
40.126306	64.477472	NaN	36.734419	-24.351166	NaN	3.391887
40.126306	36.305329	NaN	31.818546	3.820977	NaN	8.307760
40.126306	57.266328	NaN	50.569139	-17.140022	NaN	-10.442833
40.126306	61.770868	NaN	38.177056	-21.644562	NaN	1.949250
40.126306	51.341658	NaN	14.299139	-11.215352	NaN	25.827167
40.126306	62.106995	NaN	55.613310	-21.980689	NaN	-15.487004
40.126306	48.273179	NaN	45.060250	-8.146873	NaN	-4.933944
40.126306	58.790776	NaN	33.931118	-18.664470	NaN	6.195188
40.126306	46.690034	NaN	47.073938	-6.563728	NaN	-6.947632
40.126306	49.490579	NaN	43.845104	-9.364273	NaN	-3.718798
40.126306	52.130845	NaN	36.865456	-12.004538	NaN	3.260850
40.126306	45.882912	NaN	18.706051	-5.756606	NaN	21.420255
40.126306	47.857297	NaN	31.316037	-7.730991	NaN	8.810269
40.126306	74.861847	NaN	49.296210	-34.735541	NaN	-9.169904
40.126306	59.691012	NaN	47.699574	-19.564706	NaN	-7.573267
40.126306	54.005044	NaN	29.509783	-13.878738	NaN	10.616523
40.126306	46.960634	NaN	36.171313	-6.834328	NaN	3.954993
40.126306	66.218049	NaN	31.287906	-26.091743	NaN	8.838400
40.126306	55.581141	NaN	38.939344	-15.454835	NaN	1.186963
40.126306	53.098695	NaN	41.784541	-12.972389	NaN	-1.658235
40.126306	60.851920	NaN	40.592292	-20.725614	NaN	-0.465986
40.126306	61.755355	NaN	37.884298	-21.629049	NaN	2.242008
40.126306	54.016679	NaN	39.773317	-13.890373	NaN	0.352989
40.126306	65.289318	NaN	42.318716	-25.163012	NaN	-2.192409
40.126306	59.921950	NaN	50.618112	-19.795644	NaN	-10.491806
40.126306	70.348296	NaN	37.519931	-30.221990	NaN	2.606375
40.126306	50.259846	NaN	46.115245	-10.133540	NaN	-5.988939
40.126306	46.549536	NaN	8.925219	-6.423230	NaN	31.201087
40.126306	53.904512	NaN	29.000567	-13.778206	NaN	11.125739
40.126306	58.980657	NaN	42.267967	-18.854350	NaN	-2.141661
40.126306	53.799084	NaN	48.684795	-13.672778	NaN	-8.558489
40.126306	74.093314	NaN	33.724857	-33.967008	NaN	6.401449
40.126306	45.081998	NaN	37.989274	-4.955692	NaN	2.137032
40.126306	63.695074	NaN	43.036652	-23.568768	NaN	-2.910346
40.126306	72.492635	NaN	41.601543	-32.366329	NaN	-1.475237
40.126306	57.142655	NaN	41.215680	-17.016349	NaN	-1.089374
40.126306	57.259577	NaN	25.759703	-17.133271	NaN	14.366603
40.126306	50.335075	NaN	40.406596	-10.208769	NaN	-0.280290
40.126306	56.546588	NaN	43.948143	-16.420282	NaN	-3.821837
40.126306	37.807665	NaN	16.852596	2.318641	NaN	23.273710
40.126306	41.628242	NaN	47.294072	-1.501936	NaN	-7.167766
40.126306	63.067267	NaN	48.807551	-22.940961	NaN	-8.681245
40.126306	48.341135	NaN	32.319762	-8.214829	NaN	7.806544
40.126306	65.332259	NaN	49.205379	-25.205953	NaN	-9.079073
40.126306	52.590600	NaN	40.735491	-12.464294	NaN	-0.609185
40.126306	68.894291	NaN	37.802556	-28.767985	NaN	2.323751
40.126306	52.321999	NaN	34.659385	-12.195693	NaN	5.466922
40.126306	56.257843	NaN	25.937124	-16.131537	NaN	14.189183
40.126306	66.480567	NaN	46.048416	-26.354261	NaN	-5.922110
40.126306	34.042747	NaN	29.310912	6.083559	NaN	10.815394
40.126306	42.671968	NaN	48.222780	-2.545662	NaN	-8.096474
40.126306	60.580105	NaN	43.540849	-20.453799	NaN	-3.414543
40.126306	37.361004	NaN	42.166777	2.765302	NaN	-2.040470
40.126306	51.892021	NaN	35.256554	-11.765715	NaN	4.869753
40.126306	53.200915	NaN	54.767971	-13.074609	NaN	-14.641664
40.126306	45.976324	NaN	34.676068	-5.850018	NaN	5.450238
40.126306	74.970101	NaN	53.125627	-34.843795	NaN	-12.999321
40.126306	35.771024	NaN	32.185341	4.355282	NaN	7.940965
40.126306	47.775241	NaN	31.942550	-7.648935	NaN	8.183756
40.126306	64.460622	NaN	46.906240	-24.334316	NaN	-6.779934
40.126306	61.330918	NaN	35.230955	-21.204612	NaN	4.895351
40.126306	60.075083	NaN	58.891206	-19.948777	NaN	-18.764900
40.126306	39.773211	NaN	50.585485	0.353095	NaN	-10.459178
40.126306	67.508017	NaN	51.786012	-27.381711	NaN	-11.659706
40.126306	70.686233	NaN	57.903445	-30.559927	NaN	-17.777139
40.126306	50.341638	NaN	32.178933	-10.215332	NaN	7.947373
40.126306	57.150018	NaN	37.867319	-17.023712	NaN	2.258987
40.126306	56.709743	NaN	33.625714	-16.583437	NaN	6.500592
40.126306	44.155317	NaN	23.546245	-4.029011	NaN	16.580061
40.126306	79.788314	NaN	52.359475	-39.662008	NaN	-12.233169
40.126306	45.454934	NaN	23.705697	-5.328628	NaN	16.420609
40.126306	53.434636	NaN	46.306301	-13.308330	NaN	-6.179995
40.126306	60.377857	NaN	9.844410	-20.251551	NaN	30.281896
40.126306	56.795212	NaN	27.287491	-16.668906	NaN	12.838815
40.126306	58.202032	NaN	44.771034	-18.075726	NaN	-4.644728
40.126306	68.395786	NaN	30.248148	-28.269480	NaN	9.878158
40.126306	55.671512	NaN	18.505976	-15.545205	NaN	21.620330
40.126306	62.559263	NaN	33.690769	-22.432957	NaN	6.435537
40.126306	53.246985	NaN	34.662563	-13.120679	NaN	5.463743
40.126306	61.648175	NaN	43.209627	-21.521869	NaN	-3.083321
40.126306	61.517858	NaN	43.006647	-21.391552	NaN	-2.880341
40.126306	47.201052	NaN	34.470453	-7.074746	NaN	5.655854
40.126306	75.346308	NaN	41.549954	-35.220002	NaN	-1.423648
40.126306	66.046931	NaN	46.077859	-25.920625	NaN	-5.951553
40.126306	46.856195	NaN	10.133536	-6.729889	NaN	29.992770
40.126306	51.180486	NaN	41.058794	-11.054180	NaN	-0.932488
40.126306	46.076336	NaN	33.215026	-5.950030	NaN	6.911280
40.126306	64.235679	NaN	30.676817	-24.109373	NaN	9.449489
40.126306	48.757395	NaN	41.811967	-8.631089	NaN	-1.685661
40.126306	66.452313	NaN	53.774267	-26.326007	NaN	-13.647961
40.126306	67.657277	NaN	46.495512	-27.530971	NaN	-6.369206
40.126306	63.341365	NaN	42.597657	-23.215059	NaN	-2.471351
40.126306	66.557207	NaN	33.224238	-26.430901	NaN	6.902068
40.126306	71.226369	NaN	43.219242	-31.100063	NaN	-3.092936
40.126306	50.667068	NaN	41.427180	-10.540762	NaN	-1.300874
40.126306	61.100110	NaN	33.225102	-20.973804	NaN	6.901204
40.126306	41.997442	NaN	24.281993	-1.871136	NaN	15.844313
40.126306	40.835444	NaN	31.042488	-0.709138	NaN	9.083819
40.126306	47.425491	NaN	36.372316	-7.299185	NaN	3.753990
40.126306	51.840455	NaN	37.138235	-11.714149	NaN	2.988071
40.126306	48.184564	NaN	32.460766	-8.058258	NaN	7.665540
40.126306	35.478545	NaN	16.796400	4.647761	NaN	23.329906
40.126306	14.564523	NaN	41.800037	25.561783	NaN	-1.673731
40.126306	59.008245	NaN	45.491789	-18.881939	NaN	-5.365483
40.126306	62.949354	NaN	48.217038	-22.823048	NaN	-8.090732
40.126306	35.303355	NaN	34.507284	4.822951	NaN	5.619022
40.126306	38.097904	NaN	43.315814	2.028402	NaN	-3.189508
40.126306	51.093969	NaN	31.713385	-10.967663	NaN	8.412921
40.126306	75.958894	NaN	25.045873	-35.832588	NaN	15.080433
40.126306	63.871422	NaN	45.574174	-23.745116	NaN	-5.447868
40.126306	47.659029	NaN	46.598893	-7.532722	NaN	-6.472587
40.126306	61.998873	NaN	45.523981	-21.872567	NaN	-5.397675
40.126306	61.195780	NaN	53.806231	-21.069474	NaN	-13.679925
40.126306	57.653658	NaN	36.440845	-17.527352	NaN	3.685461
40.126306	68.512535	NaN	35.176836	-28.386228	NaN	4.949471
40.126306	67.335287	NaN	20.892608	-27.208981	NaN	19.233698
40.126306	71.793189	NaN	41.370133	-31.666883	NaN	-1.243827
40.126306	71.951958	NaN	56.990398	-31.825652	NaN	-16.864092
40.126306	57.159840	NaN	28.503717	-17.033533	NaN	11.622589
40.126306	26.684468	NaN	27.670593	13.441838	NaN	12.455714
40.126306	46.569875	NaN	13.738280	-6.443569	NaN	26.388026
40.126306	70.150144	NaN	35.263165	-30.023838	NaN	4.863141
40.126306	54.761172	NaN	46.283761	-14.634866	NaN	-6.157455
40.126306	48.800363	NaN	36.583749	-8.674057	NaN	3.542557
40.126306	70.305010	NaN	28.434866	-30.178704	NaN	11.691440
40.126306	40.528127	NaN	29.579070	-0.401821	NaN	10.547236
40.126306	72.114620	NaN	49.109751	-31.988314	NaN	-8.983445
40.126306	66.949367	NaN	50.758272	-26.823061	NaN	-10.631966
40.126306	57.266624	NaN	44.237914	-17.140318	NaN	-4.111608
40.126306	56.093652	NaN	38.616142	-15.967346	NaN	1.510165
40.126306	59.659651	NaN	39.139970	-19.533345	NaN	0.986336
40.126306	63.228676	NaN	37.548069	-23.102370	NaN	2.578237
40.126306	29.226660	NaN	48.597002	10.899646	NaN	-8.470696
40.126306	68.048287	NaN	50.273766	-27.921981	NaN	-10.147460
40.126306	40.415946	NaN	27.601284	-0.289640	NaN	12.525023
40.126306	67.858438	NaN	45.013986	-27.732131	NaN	-4.887680
40.126306	65.727915	NaN	16.490567	-25.601608	NaN	23.635739
40.126306	42.638902	NaN	21.677471	-2.512596	NaN	18.448835
40.126306	51.060812	NaN	40.411725	-10.934506	NaN	-0.285419
40.126306	52.719480	NaN	30.809263	-12.593174	NaN	9.317043
40.126306	73.566223	NaN	42.449638	-33.439917	NaN	-2.323332
40.126306	67.526677	NaN	49.772824	-27.400370	NaN	-9.646518
40.126306	61.955172	NaN	24.473841	-21.828866	NaN	15.652465
40.126306	69.939432	NaN	49.416781	-29.813126	NaN	-9.290475
40.126306	44.471411	NaN	40.602226	-4.345105	NaN	-0.475920
40.126306	61.557557	NaN	47.423238	-21.431251	NaN	-7.296932
40.126306	54.277958	NaN	44.597774	-14.151652	NaN	-4.471468
40.126306	56.227444	NaN	33.973120	-16.101138	NaN	6.153186
40.126306	38.884771	NaN	49.698996	1.241536	NaN	-9.572690
40.126306	65.297262	NaN	35.778918	-25.170956	NaN	4.347388
40.126306	51.895927	NaN	49.130337	-11.769621	NaN	-9.004030
40.126306	65.744253	NaN	42.640138	-25.617947	NaN	-2.513832
40.126306	33.821758	NaN	47.075290	6.304549	NaN	-6.948984
40.126306	58.994468	NaN	25.533557	-18.868162	NaN	14.592749
40.126306	55.599790	NaN	24.740646	-15.473484	NaN	15.385661
40.126306	24.225674	NaN	15.931632	15.900632	NaN	24.194674
40.126306	44.252732	NaN	45.624087	-4.126426	NaN	-5.497781
40.126306	62.168463	NaN	35.985203	-22.042157	NaN	4.141103
40.126306	36.992322	NaN	21.391344	3.133984	NaN	18.734962
40.126306	64.294842	NaN	53.897205	-24.168536	NaN	-13.770899
40.126306	60.481516	NaN	23.810361	-20.355210	NaN	16.315945
40.126306	63.581643	NaN	34.876158	-23.455337	NaN	5.250148
40.126306	52.919199	NaN	45.289486	-12.792893	NaN	-5.163180
40.126306	44.237561	NaN	41.781066	-4.111255	NaN	-1.654760
40.126306	61.520126	NaN	40.356806	-21.393820	NaN	-0.230500
40.126306	39.882592	NaN	37.357870	0.243714	NaN	2.768436
40.126306	68.143328	NaN	54.255496	-28.017022	NaN	-14.129190
40.126306	38.389139	NaN	32.731402	1.737167	NaN	7.394905
40.126306	66.944420	NaN	45.799934	-26.818114	NaN	-5.673628
40.126306	22.288379	NaN	42.416619	17.837927	NaN	-2.290313
40.126306	43.130331	NaN	31.063349	-3.004025	NaN	9.062957
40.126306	55.908380	NaN	34.134360	-15.782074	NaN	5.991946
40.126306	30.335485	NaN	38.406087	9.790821	NaN	1.720219
40.126306	56.307365	NaN	24.284146	-16.181059	NaN	15.842160
40.126306	39.916476	NaN	36.715892	0.209830	NaN	3.410414
40.126306	46.980561	NaN	17.567112	-6.854255	NaN	22.559194
40.126306	46.285822	NaN	59.490959	-6.159516	NaN	-19.364653
40.126306	60.869617	NaN	43.918640	-20.743311	NaN	-3.792334
40.126306	45.654896	NaN	31.867624	-5.528590	NaN	8.258682
40.126306	54.066535	NaN	37.313244	-13.940228	NaN	2.813062
40.126306	59.037629	NaN	25.350410	-18.911323	NaN	14.775896
40.126306	49.963954	NaN	56.812464	-9.837647	NaN	-16.686158
40.126306	42.967748	NaN	39.434698	-2.841442	NaN	0.691608
40.126306	44.704869	NaN	30.444101	-4.578563	NaN	9.682205
40.126306	72.032049	NaN	44.822012	-31.905743	NaN	-4.695706
40.126306	55.378698	NaN	18.090345	-15.252392	NaN	22.035961
40.126306	65.963404	NaN	40.212620	-25.837098	NaN	-0.086314
40.126306	56.753346	NaN	37.408259	-16.627040	NaN	2.718047
40.126306	71.329163	NaN	40.122420	-31.202857	NaN	0.003886
40.126306	59.722956	NaN	34.124437	-19.596650	NaN	6.001869
40.126306	61.823095	NaN	44.935593	-21.696789	NaN	-4.809287
40.126306	71.905818	NaN	47.125676	-31.779512	NaN	-6.999370
40.126306	53.283622	NaN	47.329441	-13.157316	NaN	-7.203135
40.126306	38.562573	NaN	42.204368	1.563733	NaN	-2.078062
40.126306	66.724535	NaN	51.174093	-26.598229	NaN	-11.047786
40.126306	54.806375	NaN	46.730345	-14.680069	NaN	-6.604039
40.126306	32.364405	NaN	22.710948	7.761901	NaN	17.415358
40.126306	37.308656	NaN	25.784366	2.817650	NaN	14.341940
40.126306	71.895088	NaN	47.682863	-31.768782	NaN	-7.556557
40.126306	62.512782	NaN	37.702938	-22.386476	NaN	2.423368
40.126306	40.940129	NaN	21.127928	-0.813823	NaN	18.998378
40.126306	43.677783	NaN	31.622645	-3.551477	NaN	8.503661
40.126306	62.637160	NaN	48.587133	-22.510854	NaN	-8.460827
40.126306	62.099731	NaN	42.006830	-21.973425	NaN	-1.880524
40.126306	59.457353	NaN	40.152006	-19.331047	NaN	-0.025700
40.126306	75.115411	NaN	27.144828	-34.989105	NaN	12.981478
40.126306	40.446319	NaN	25.145840	-0.320013	NaN	14.980466
40.126306	64.382075	NaN	32.014294	-24.255769	NaN	8.112012
40.126306	45.091742	NaN	44.349263	-4.965436	NaN	-4.222957
40.126306	70.347088	NaN	42.816404	-30.220782	NaN	-2.690098
40.126306	61.867298	NaN	51.024321	-21.740992	NaN	-10.898015
40.126306	35.507825	NaN	34.548597	4.618481	NaN	5.577709
40.126306	54.578873	NaN	28.294335	-14.452567	NaN	11.831971
40.126306	56.313726	NaN	26.749770	-16.187420	NaN	13.376536
40.126306	62.106775	NaN	39.429000	-21.980469	NaN	0.697306
40.126306	35.548540	NaN	32.579123	4.577766	NaN	7.547183
40.126306	50.034201	NaN	45.532396	-9.907895	NaN	-5.406090
40.126306	61.539811	NaN	42.021934	-21.413505	NaN	-1.895628
40.126306	50.068566	NaN	39.932693	-9.942260	NaN	0.193613
40.126306	67.233826	NaN	28.278114	-27.107520	NaN	11.848192
40.126306	53.986852	NaN	28.167604	-13.860546	NaN	11.958702
40.126306	30.231832	NaN	36.938151	9.894474	NaN	3.188155
40.126306	60.638929	NaN	38.799584	-20.512623	NaN	1.326722
40.126306	57.549850	NaN	49.848920	-17.423543	NaN	-9.722614
40.126306	64.920356	NaN	37.735796	-24.794050	NaN	2.390510
40.126306	64.218657	NaN	53.556873	-24.092351	NaN	-13.430567
40.126306	69.377457	NaN	48.336518	-29.251151	NaN	-8.210212
40.126306	55.728376	NaN	33.401324	-15.602070	NaN	6.724982
40.126306	56.059750	NaN	40.993884	-15.933444	NaN	-0.867578
40.126306	49.616540	NaN	37.812724	-9.490234	NaN	2.313582
40.126306	68.218284	NaN	39.039255	-28.091978	NaN	1.087051
40.126306	69.408672	NaN	38.734150	-29.282366	NaN	1.392157
40.126306	84.775900	NaN	51.045192	-44.649594	NaN	-10.918885
40.126306	35.862854	NaN	51.153826	4.263452	NaN	-11.027520
40.126306	57.209023	NaN	34.982178	-17.082716	NaN	5.144128
40.126306	59.262098	NaN	40.184322	-19.135792	NaN	-0.058016
40.126306	29.238963	NaN	34.116706	10.887343	NaN	6.009600
40.126306	42.284211	NaN	48.277864	-2.157905	NaN	-8.151558
40.126306	63.828711	NaN	35.075725	-23.702404	NaN	5.050581
40.126306	58.735885	NaN	31.159839	-18.609579	NaN	8.966467
40.126306	59.807153	NaN	42.725212	-19.680847	NaN	-2.598906
40.126306	59.467105	NaN	43.629151	-19.340799	NaN	-3.502845
40.126306	51.154183	NaN	41.157309	-11.027876	NaN	-1.031003
40.126306	67.310571	NaN	45.168624	-27.184265	NaN	-5.042318
40.126306	71.529302	NaN	38.599034	-31.402996	NaN	1.527272
40.126306	55.851119	NaN	48.454401	-15.724813	NaN	-8.328095
40.126306	37.038046	NaN	12.431039	3.088260	NaN	27.695267
40.126306	73.073904	NaN	30.766640	-32.947598	NaN	9.359666
40.126306	66.921666	NaN	41.363418	-26.795360	NaN	-1.237112
40.126306	55.509068	NaN	21.716915	-15.382762	NaN	18.409391
40.126306	57.740378	NaN	43.155712	-17.614072	NaN	-3.029406
40.126306	56.325297	NaN	42.701074	-16.198991	NaN	-2.574768
40.126306	68.828121	NaN	46.656601	-28.701815	NaN	-6.530295
40.126306	59.931035	NaN	19.473272	-19.804729	NaN	20.653034
40.126306	64.001309	NaN	39.262161	-23.875002	NaN	0.864146
40.126306	60.982600	NaN	40.871669	-20.856294	NaN	-0.745363
40.126306	60.844348	NaN	42.864522	-20.718042	NaN	-2.738216
40.126306	55.681816	NaN	48.791424	-15.555509	NaN	-8.665118
40.126306	68.419536	NaN	47.860550	-28.293230	NaN	-7.734244
40.126306	50.835570	NaN	34.822626	-10.709263	NaN	5.303680
40.126306	56.189879	NaN	42.601199	-16.063573	NaN	-2.474893
40.126306	66.579009	NaN	43.030241	-26.452703	NaN	-2.903935
40.126306	69.354698	NaN	54.069627	-29.228392	NaN	-13.943321
40.126306	59.937785	NaN	51.820448	-19.811478	NaN	-11.694142
40.126306	45.984660	NaN	38.387776	-5.858354	NaN	1.738530
40.126306	52.496918	NaN	28.820126	-12.370612	NaN	11.306180
40.126306	72.018031	NaN	46.740076	-31.891725	NaN	-6.613770
40.126306	49.236914	NaN	51.347305	-9.110608	NaN	-11.220999
40.126306	49.113117	NaN	38.244775	-8.986811	NaN	1.881531
40.126306	56.685117	NaN	29.038593	-16.558811	NaN	11.087713
40.126306	74.273326	NaN	40.058644	-34.147020	NaN	0.067662
40.126306	40.441421	NaN	32.125792	-0.315115	NaN	8.000514
40.126306	46.913511	NaN	41.988106	-6.787205	NaN	-1.861800
40.126306	47.563761	NaN	48.688242	-7.437455	NaN	-8.561936
40.126306	61.213556	NaN	41.131664	-21.087250	NaN	-1.005358
40.126306	55.511884	NaN	53.078093	-15.385578	NaN	-12.951787
40.126306	43.986077	NaN	37.037132	-3.859771	NaN	3.089174
40.126306	67.844303	NaN	52.607318	-27.717997	NaN	-12.481012
40.126306	62.369970	NaN	49.432076	-22.243664	NaN	-9.305770
40.126306	61.410748	NaN	33.828221	-21.284442	NaN	6.298085
40.126306	54.706272	NaN	49.726728	-14.579966	NaN	-9.600422
40.126306	70.004229	NaN	43.704984	-29.877923	NaN	-3.578678
40.126306	56.702530	NaN	38.119760	-16.576224	NaN	2.006546
40.126306	65.433003	NaN	37.075909	-25.306697	NaN	3.050397
40.126306	65.222366	NaN	44.933418	-25.096060	NaN	-4.807112
40.126306	42.796995	NaN	23.715741	-2.670689	NaN	16.410566
40.126306	53.494236	NaN	44.523166	-13.367930	NaN	-4.396860
40.126306	60.562175	NaN	41.762274	-20.435869	NaN	-1.635968
40.126306	62.311154	NaN	41.419531	-22.184848	NaN	-1.293225
40.126306	55.208013	NaN	39.811305	-15.081707	NaN	0.315001
40.126306	60.219718	NaN	44.824760	-20.093412	NaN	-4.698454
40.126306	51.698680	NaN	29.302163	-11.572374	NaN	10.824143
40.126306	63.681975	NaN	35.421561	-23.555669	NaN	4.704745
40.126306	54.316503	NaN	19.420132	-14.190197	NaN	20.706174
40.126306	47.419328	NaN	32.170397	-7.293022	NaN	7.955909
40.126306	64.510242	NaN	41.219614	-24.383936	NaN	-1.093308
40.126306	45.527902	NaN	40.213502	-5.401596	NaN	-0.087196
40.126306	42.320148	NaN	27.300765	-2.193842	NaN	12.825541
40.126306	71.788043	NaN	67.056415	-31.661737	NaN	-26.930109
40.126306	60.336715	NaN	43.094297	-20.210408	NaN	-2.967991
40.126306	45.620017	NaN	17.713910	-5.493711	NaN	22.412396
40.126306	51.410265	NaN	45.035207	-11.283959	NaN	-4.908901
40.126306	61.525790	NaN	51.237308	-21.399484	NaN	-11.111002
40.126306	54.953648	NaN	39.744561	-14.827342	NaN	0.381745
40.126306	70.079637	NaN	46.980357	-29.953331	NaN	-6.854051
40.126306	59.295090	NaN	22.804731	-19.168784	NaN	17.321575
40.126306	64.388407	NaN	26.680174	-24.262101	NaN	13.446132
40.126306	69.244809	NaN	30.521554	-29.118503	NaN	9.604752
40.126306	67.797077	NaN	42.369858	-27.670771	NaN	-2.243552
40.126306	38.598424	NaN	24.220453	1.527883	NaN	15.905853
40.126306	45.175998	NaN	42.075129	-5.049692	NaN	-1.948823
40.126306	65.429178	NaN	45.092124	-25.302872	NaN	-4.965818
40.126306	37.652674	NaN	44.216457	2.473632	NaN	-4.090151
40.126306	62.226785	NaN	48.661886	-22.100479	NaN	-8.535580
40.126306	45.615330	NaN	36.196271	-5.489024	NaN	3.930035
40.126306	64.639647	NaN	45.127996	-24.513340	NaN	-5.001690
40.126306	56.343515	NaN	49.079397	-16.217209	NaN	-8.953091
40.126306	63.221439	NaN	34.609826	-23.095133	NaN	5.516480
40.126306	69.092664	NaN	48.384150	-28.966358	NaN	-8.257844
40.126306	70.262628	NaN	45.578341	-30.136322	NaN	-5.452035
40.126306	57.347059	NaN	27.777100	-17.220753	NaN	12.349206
40.126306	65.346395	NaN	40.311514	-25.220089	NaN	-0.185208
40.126306	52.743223	NaN	36.273312	-12.616917	NaN	3.852994
40.126306	53.715957	NaN	48.728772	-13.589651	NaN	-8.602466
40.126306	62.127436	NaN	35.272278	-22.001130	NaN	4.854028
40.126306	53.937786	NaN	36.149199	-13.811480	NaN	3.977107
40.126306	51.244922	NaN	37.244013	-11.118616	NaN	2.882293
40.126306	71.191903	NaN	48.176729	-31.065597	NaN	-8.050423
40.126306	56.366854	NaN	39.258088	-16.240548	NaN	0.868218
40.126306	32.745811	NaN	30.662373	7.380496	NaN	9.463933
40.126306	59.193234	NaN	47.572470	-19.066928	NaN	-7.446164
40.126306	65.631592	NaN	54.595023	-25.505285	NaN	-14.468717
40.126306	69.001560	NaN	45.335105	-28.875254	NaN	-5.208799
40.126306	39.074011	NaN	49.412629	1.052295	NaN	-9.286323
40.126306	56.098465	NaN	45.780396	-15.972159	NaN	-5.654090
40.126306	44.269387	NaN	42.519079	-4.143081	NaN	-2.392773
40.126306	51.342495	NaN	22.161978	-11.216189	NaN	17.964329
40.126306	20.729483	NaN	41.073085	19.396823	NaN	-0.946779
40.126306	51.697331	NaN	36.503483	-11.571025	NaN	3.622823
40.126306	59.449941	NaN	17.190170	-19.323635	NaN	22.936136
40.126306	48.544736	NaN	44.263834	-8.418430	NaN	-4.137528
40.126306	63.356771	NaN	41.252649	-23.230465	NaN	-1.126343
40.126306	61.349319	NaN	52.341837	-21.223013	NaN	-12.215531
40.126306	33.318226	NaN	45.917090	6.808080	NaN	-5.790784
40.126306	47.373505	NaN	15.408998	-7.247199	NaN	24.717308
40.126306	73.652514	NaN	35.902833	-33.526208	NaN	4.223473
40.126306	69.670627	NaN	48.046001	-29.544321	NaN	-7.919695
40.126306	74.766018	NaN	34.338748	-34.639712	NaN	5.787558
40.126306	48.737948	NaN	38.971529	-8.611642	NaN	1.154778
40.126306	51.437809	NaN	17.463710	-11.311503	NaN	22.662596
40.126306	60.832543	NaN	41.562983	-20.706237	NaN	-1.436677
40.126306	65.805393	NaN	30.938964	-25.679087	NaN	9.187342
40.126306	69.418663	NaN	30.656443	-29.292357	NaN	9.469863
40.126306	57.792000	NaN	21.013637	-17.665694	NaN	19.112669
40.126306	55.058105	NaN	29.025482	-14.931799	NaN	11.100824
40.126306	58.145807	NaN	39.514233	-18.019501	NaN	0.612073
40.126306	63.050610	NaN	49.680519	-22.924303	NaN	-9.554213
40.126306	57.758860	NaN	49.851161	-17.632554	NaN	-9.724855
40.126306	62.784026	NaN	41.158485	-22.657720	NaN	-1.032179
40.126306	67.292674	NaN	44.647226	-27.166368	NaN	-4.520920
40.126306	56.180695	NaN	43.702019	-16.054389	NaN	-3.575713
40.126306	56.564609	NaN	36.410861	-16.438303	NaN	3.715445
40.126306	56.748230	NaN	57.776537	-16.621924	NaN	-17.650231
40.126306	52.574559	NaN	54.606639	-12.448253	NaN	-14.480333
40.126306	62.914922	NaN	41.439479	-22.788616	NaN	-1.313173
40.126306	47.910962	NaN	35.812763	-7.784656	NaN	4.313543
40.126306	59.755718	NaN	39.746905	-19.629412	NaN	0.379401
40.126306	33.418340	NaN	38.306920	6.707966	NaN	1.819386
40.126306	65.780831	NaN	38.347074	-25.654525	NaN	1.779232
40.126306	66.036060	NaN	30.326221	-25.909754	NaN	9.800085
40.126306	50.744960	NaN	33.147217	-10.618654	NaN	6.979089
40.126306	41.960014	NaN	33.211945	-1.833708	NaN	6.914361
40.126306	62.549511	NaN	43.934118	-22.423205	NaN	-3.807811
40.126306	51.038131	NaN	41.809389	-10.911825	NaN	-1.683083
40.126306	42.112904	NaN	-10.300780	-1.986598	NaN	50.427086
40.126306	58.765805	NaN	42.172228	-18.639499	NaN	-2.045922
40.126306	52.472853	NaN	38.412850	-12.346547	NaN	1.713456
40.126306	50.616424	NaN	48.624373	-10.490118	NaN	-8.498067
40.126306	53.734691	NaN	43.620436	-13.608385	NaN	-3.494130
40.126306	58.897104	NaN	33.671198	-18.770798	NaN	6.455108
40.126306	64.451151	NaN	45.298761	-24.324845	NaN	-5.172455
40.126306	54.501775	NaN	49.716477	-14.375469	NaN	-9.590171
40.126306	64.579181	NaN	36.142767	-24.452875	NaN	3.983539
40.126306	55.651464	NaN	41.617770	-15.525158	NaN	-1.491464
40.126306	61.132700	NaN	25.455755	-21.006394	NaN	14.670551
40.126306	78.105539	NaN	49.188708	-37.979233	NaN	-9.062402
40.126306	60.262099	NaN	21.326813	-20.135793	NaN	18.799493
40.126306	42.376355	NaN	26.209799	-2.250049	NaN	13.916507
40.126306	69.812140	NaN	35.299369	-29.685834	NaN	4.826937
40.126306	43.598422	NaN	35.341610	-3.472116	NaN	4.784696
40.126306	58.439090	NaN	26.744361	-18.312784	NaN	13.381945
40.126306	48.756939	NaN	32.914482	-8.630632	NaN	7.211824
40.126306	50.420700	NaN	23.074004	-10.294394	NaN	17.052302
40.126306	61.507140	NaN	41.367488	-21.380834	NaN	-1.241182
40.126306	42.866773	NaN	38.851905	-2.740467	NaN	1.274401
40.126306	51.294060	NaN	42.948853	-11.167754	NaN	-2.822547
40.126306	64.997163	NaN	30.529490	-24.870857	NaN	9.596816
40.126306	48.546183	NaN	31.445557	-8.419876	NaN	8.680749
40.126306	63.058001	NaN	36.170663	-22.931695	NaN	3.955643
40.126306	40.705843	NaN	33.231249	-0.579537	NaN	6.895057
40.126306	25.817923	NaN	38.958749	14.308383	NaN	1.167557
40.126306	37.830015	NaN	32.185049	2.296291	NaN	7.941257
40.126306	59.370119	NaN	48.339642	-19.243812	NaN	-8.213336
40.126306	63.965387	NaN	32.003024	-23.839081	NaN	8.123282
40.126306	49.375724	NaN	44.821920	-9.249418	NaN	-4.695614
40.126306	50.738310	NaN	39.453694	-10.612004	NaN	0.672612
40.126306	53.163571	NaN	41.297793	-13.037265	NaN	-1.171487
40.126306	61.554301	NaN	30.182572	-21.427995	NaN	9.943734
40.126306	65.393500	NaN	48.101045	-25.267194	NaN	-7.974739
40.126306	53.634995	NaN	35.377235	-13.508689	NaN	4.749071
40.126306	61.405171	NaN	27.347998	-21.278865	NaN	12.778308
40.126306	58.160731	NaN	48.197497	-18.034425	NaN	-8.071191
40.126306	59.355804	NaN	41.149082	-19.229498	NaN	-1.022776
40.126306	53.807618	NaN	35.965897	-13.681312	NaN	4.160409
40.126306	41.233034	NaN	8.034977	-1.106728	NaN	32.091329
40.126306	51.655641	NaN	54.597307	-11.529335	NaN	-14.471001
40.126306	49.980821	NaN	41.965249	-9.854514	NaN	-1.838943
40.126306	60.216814	NaN	39.568915	-20.090508	NaN	0.557392
40.126306	69.044100	NaN	41.010754	-28.917793	NaN	-0.884448
40.126306	60.128269	NaN	28.017846	-20.001963	NaN	12.108460
40.126306	67.715048	NaN	51.801766	-27.588742	NaN	-11.675460
40.126306	79.269036	NaN	45.463477	-39.142730	NaN	-5.337171
40.126306	55.960182	NaN	29.542052	-15.833876	NaN	10.584255
40.126306	63.656086	NaN	28.538100	-23.529780	NaN	11.588206
40.126306	56.271793	NaN	44.035196	-16.145487	NaN	-3.908889
40.126306	52.631792	NaN	41.649572	-12.505486	NaN	-1.523265
40.126306	64.171592	NaN	45.315243	-24.045286	NaN	-5.188937
40.126306	52.191881	NaN	34.886247	-12.065575	NaN	5.240059
40.126306	77.101281	NaN	48.795021	-36.974975	NaN	-8.668715
40.126306	67.914093	NaN	37.112253	-27.787786	NaN	3.014053
40.126306	51.703222	NaN	36.569026	-11.576916	NaN	3.557281
40.126306	63.486308	NaN	40.227326	-23.360002	NaN	-0.101020
40.126306	50.420145	NaN	36.316983	-10.293839	NaN	3.809323
40.126306	56.543766	NaN	47.618586	-16.417460	NaN	-7.492280
40.126306	69.525661	NaN	43.065183	-29.399355	NaN	-2.938877
40.126306	52.564380	NaN	36.065887	-12.438074	NaN	4.060419
40.126306	78.513580	NaN	36.543799	-38.387273	NaN	3.582507
40.126306	54.491644	NaN	48.771564	-14.365338	NaN	-8.645258
40.126306	56.850641	NaN	15.499798	-16.724334	NaN	24.626508
40.126306	60.845116	NaN	54.697687	-20.718810	NaN	-14.571381
40.126306	62.638022	NaN	39.238788	-22.511716	NaN	0.887518
40.126306	62.477257	NaN	51.450701	-22.350951	NaN	-11.324395
40.126306	73.464374	NaN	49.284054	-33.338068	NaN	-9.157748
40.126306	60.476192	NaN	27.232272	-20.349886	NaN	12.894034
40.126306	72.700758	NaN	41.103713	-32.574452	NaN	-0.977407
40.126306	61.512478	NaN	30.644852	-21.386172	NaN	9.481454
40.126306	74.012341	NaN	50.090840	-33.886035	NaN	-9.964534
40.126306	61.958326	NaN	35.824451	-21.832020	NaN	4.301855
40.126306	56.857818	NaN	20.900198	-16.731512	NaN	19.226108
40.126306	62.153604	NaN	42.747158	-22.027298	NaN	-2.620852
40.126306	54.206058	NaN	45.971607	-14.079752	NaN	-5.845301
40.126306	61.603087	NaN	36.250522	-21.476781	NaN	3.875784
40.126306	68.459828	NaN	47.995088	-28.333522	NaN	-7.868782
40.126306	62.775348	NaN	45.606510	-22.649042	NaN	-5.480204
40.126306	67.602589	NaN	59.206090	-27.476283	NaN	-19.079784
40.126306	35.195262	NaN	24.050755	4.931044	NaN	16.075551
40.126306	39.089399	NaN	26.649944	1.036907	NaN	13.476362
40.126306	21.760060	NaN	30.066977	18.366246	NaN	10.059329
40.126306	59.270408	NaN	37.018034	-19.144102	NaN	3.108272
40.126306	71.512136	NaN	33.448128	-31.385830	NaN	6.678178
40.126306	56.391946	NaN	41.658811	-16.265640	NaN	-1.532505
40.126306	66.029793	NaN	31.255077	-25.903487	NaN	8.871229
40.126306	19.145333	NaN	10.478465	20.980973	NaN	29.647841
40.126306	50.662958	NaN	44.027601	-10.536651	NaN	-3.901294
40.126306	56.175110	NaN	42.878984	-16.048804	NaN	-2.752678
40.126306	35.217756	NaN	37.544377	4.908551	NaN	2.581929
40.126306	65.369894	NaN	17.624633	-25.243588	NaN	22.501673
40.126306	55.616139	NaN	33.560637	-15.489833	NaN	6.565670
40.126306	52.929030	NaN	41.477969	-12.802724	NaN	-1.351663
40.126306	64.316767	NaN	44.393521	-24.190461	NaN	-4.267215
40.126306	66.959616	NaN	47.268786	-26.833309	NaN	-7.142480
40.126306	59.726338	NaN	38.163212	-19.600032	NaN	1.963094
40.126306	61.681964	NaN	56.606803	-21.555658	NaN	-16.480497
40.126306	50.308952	NaN	24.117636	-10.182646	NaN	16.008670
40.126306	50.387991	NaN	37.650045	-10.261685	NaN	2.476261
40.126306	64.585130	NaN	44.890613	-24.458824	NaN	-4.764306
40.126306	70.219161	NaN	34.698971	-30.092855	NaN	5.427335
40.126306	62.540302	NaN	44.789702	-22.413996	NaN	-4.663396
40.126306	64.202887	NaN	35.401398	-24.076581	NaN	4.724908
40.126306	56.490828	NaN	37.653045	-16.364522	NaN	2.473261
40.126306	69.406240	NaN	48.136107	-29.279934	NaN	-8.009801
40.126306	58.433131	NaN	45.284922	-18.306825	NaN	-5.158616
40.126306	53.450449	NaN	32.853576	-13.324143	NaN	7.272730
40.126306	46.187901	NaN	29.268859	-6.061594	NaN	10.857448
40.126306	63.302917	NaN	40.060918	-23.176611	NaN	0.065388
40.126306	68.099473	NaN	54.717562	-27.973167	NaN	-14.591256
40.126306	49.496337	NaN	40.883034	-9.370031	NaN	-0.756728
40.126306	46.199555	NaN	40.675196	-6.073249	NaN	-0.548890
40.126306	72.604115	NaN	43.652899	-32.477809	NaN	-3.526593
40.126306	62.189371	NaN	27.127505	-22.063065	NaN	12.998801
40.126306	58.283995	NaN	42.109746	-18.157689	NaN	-1.983440
40.126306	68.331544	NaN	44.122077	-28.205238	NaN	-3.995771
40.126306	40.399626	NaN	13.691963	-0.273320	NaN	26.434343
40.126306	69.349266	NaN	38.018438	-29.222960	NaN	2.107868
40.126306	62.863155	NaN	36.847576	-22.736849	NaN	3.278730
40.126306	65.814967	NaN	52.231362	-25.688660	NaN	-12.105056
40.126306	66.898021	NaN	34.408157	-26.771715	NaN	5.718149
40.126306	55.962624	NaN	31.506916	-15.836318	NaN	8.619390
40.126306	64.975548	NaN	50.772260	-24.849242	NaN	-10.645954
40.126306	68.239742	NaN	56.696411	-28.113436	NaN	-16.570105
40.126306	70.568950	NaN	31.054294	-30.442644	NaN	9.072012
40.126306	58.777996	NaN	29.336482	-18.651689	NaN	10.789824
40.126306	48.201716	NaN	44.888467	-8.075410	NaN	-4.762161
40.126306	68.301308	NaN	37.413751	-28.175002	NaN	2.712555
40.126306	54.026432	NaN	32.343640	-13.900126	NaN	7.782666
40.126306	48.800196	NaN	36.807865	-8.673890	NaN	3.318441
40.126306	47.984372	NaN	23.756888	-7.858066	NaN	16.369418
40.126306	49.078121	NaN	34.210855	-8.951815	NaN	5.915451
40.126306	50.407846	NaN	42.231530	-10.281539	NaN	-2.105224
40.126306	43.595993	NaN	20.865832	-3.469687	NaN	19.260474
40.126306	67.308123	NaN	40.021411	-27.181817	NaN	0.104895
40.126306	41.545112	NaN	43.939535	-1.418806	NaN	-3.813229
40.126306	39.066808	NaN	36.498270	1.059499	NaN	3.628036
40.126306	60.428931	NaN	39.470697	-20.302625	NaN	0.655609
40.126306	35.036466	NaN	23.867195	5.089840	NaN	16.259111
40.126306	64.984180	NaN	40.235006	-24.857873	NaN	-0.108700
40.126306	59.024537	NaN	44.785097	-18.898231	NaN	-4.658791
40.126306	54.716750	NaN	47.835009	-14.590444	NaN	-7.708703
40.126306	58.516085	NaN	24.183851	-18.389779	NaN	15.942455
40.126306	63.112436	NaN	47.662075	-22.986130	NaN	-7.535769
40.126306	44.530640	NaN	29.879083	-4.404334	NaN	10.247223
40.126306	59.904789	NaN	44.968691	-19.778483	NaN	-4.842385
40.126306	63.503099	NaN	52.495650	-23.376793	NaN	-12.369344
40.126306	39.184706	NaN	23.538200	0.941600	NaN	16.588106
40.126306	52.991097	NaN	5.984073	-12.864791	NaN	34.142233
40.126306	55.260036	NaN	50.984714	-15.133730	NaN	-10.858408
40.126306	55.707394	NaN	35.524269	-15.581088	NaN	4.602037
40.126306	40.617540	NaN	22.487036	-0.491234	NaN	17.639270
40.126306	68.415200	NaN	62.807173	-28.288894	NaN	-22.680867
40.126306	56.144830	NaN	40.027869	-16.018524	NaN	0.098438
40.126306	47.943436	NaN	36.498078	-7.817130	NaN	3.628228
40.126306	62.978528	NaN	48.804899	-22.852222	NaN	-8.678593
40.126306	67.460119	NaN	38.569176	-27.333813	NaN	1.557130
40.126306	62.260238	NaN	43.610788	-22.133932	NaN	-3.484482
40.126306	44.739234	NaN	37.066035	-4.612928	NaN	3.060271
40.126306	66.011772	NaN	40.455790	-25.885466	NaN	-0.329484
40.126306	20.308433	NaN	22.185598	19.817873	NaN	17.940708
40.126306	45.704929	NaN	48.366231	-5.578623	NaN	-8.239925
40.126306	42.029103	NaN	24.136799	-1.902797	NaN	15.989507
40.126306	63.367888	NaN	47.039019	-23.241582	NaN	-6.912713
40.126306	45.695233	NaN	44.471124	-5.568927	NaN	-4.344818
40.126306	50.476992	NaN	31.828821	-10.350686	NaN	8.297485
40.126306	57.275027	NaN	47.665312	-17.148721	NaN	-7.539006
40.126306	61.918082	NaN	44.882618	-21.791776	NaN	-4.756312
40.126306	62.539208	NaN	38.468410	-22.412902	NaN	1.657896
40.126306	51.848491	NaN	20.726137	-11.722185	NaN	19.400169
40.126306	37.752951	NaN	43.557446	2.373355	NaN	-3.431140
40.126306	58.941551	NaN	38.685437	-18.815245	NaN	1.440869
40.126306	46.438533	NaN	44.677918	-6.312227	NaN	-4.551611
40.126306	52.086749	NaN	38.917768	-11.960443	NaN	1.208538
40.126306	62.558278	NaN	35.118915	-22.431972	NaN	5.007391
40.126306	65.328870	NaN	51.488856	-25.202564	NaN	-11.362550
40.126306	55.109430	NaN	32.008041	-14.983124	NaN	8.118265
40.126306	74.134549	NaN	57.080648	-34.008243	NaN	-16.954342
40.126306	62.881136	NaN	49.243928	-22.754830	NaN	-9.117622
40.126306	62.000760	NaN	61.502939	-21.874454	NaN	-21.376633
40.126306	73.315854	NaN	61.552616	-33.189548	NaN	-21.426310
40.126306	56.562039	NaN	48.408726	-16.435733	NaN	-8.282420
40.126306	63.956334	NaN	23.540975	-23.830027	NaN	16.585331
40.126306	52.146756	NaN	35.887880	-12.020450	NaN	4.238426
40.126306	53.400993	NaN	21.530667	-13.274687	NaN	18.595639
40.126306	4.221380	NaN	32.452596	35.904927	NaN	7.673710
40.126306	54.536650	NaN	33.523816	-14.410344	NaN	6.602490
40.126306	42.894208	NaN	50.697550	-2.767902	NaN	-10.571244
40.126306	56.171172	NaN	13.504547	-16.044866	NaN	26.621759
40.126306	57.761606	NaN	36.382062	-17.635300	NaN	3.744244
40.126306	57.711959	NaN	55.893375	-17.585653	NaN	-15.767069
40.126306	61.503324	NaN	37.574870	-21.377018	NaN	2.551436
40.126306	74.040840	NaN	40.919134	-33.914534	NaN	-0.792827
40.126306	41.404084	NaN	37.848350	-1.277778	NaN	2.277956
40.126306	63.886035	NaN	50.252436	-23.759728	NaN	-10.126130
40.126306	65.985813	NaN	33.987866	-25.859506	NaN	6.138440
40.126306	26.206700	NaN	39.918249	13.919607	NaN	0.208057
40.126306	50.878378	NaN	27.891714	-10.752072	NaN	12.234592
40.126306	61.911986	NaN	43.274774	-21.785680	NaN	-3.148468
40.126306	65.268105	NaN	41.531664	-25.141799	NaN	-1.405358
40.126306	47.353999	NaN	43.407347	-7.227693	NaN	-3.281041
40.126306	68.113580	NaN	49.433923	-27.987274	NaN	-9.307617
40.126306	61.344253	NaN	47.296012	-21.217947	NaN	-7.169706
40.126306	60.533775	NaN	36.528226	-20.407469	NaN	3.598080
40.126306	74.321565	NaN	35.068151	-34.195259	NaN	5.058156
40.126306	47.088656	NaN	26.010011	-6.962350	NaN	14.116295
40.126306	59.286443	NaN	41.022252	-19.160137	NaN	-0.895946
40.126306	73.158309	NaN	48.575735	-33.032003	NaN	-8.449429
40.126306	74.939548	NaN	46.432367	-34.813242	NaN	-6.306061
40.126306	51.356471	NaN	44.645033	-11.230165	NaN	-4.518727
40.126306	56.034464	NaN	45.452551	-15.908158	NaN	-5.326245
40.126306	59.232132	NaN	42.708155	-19.105826	NaN	-2.581849
40.126306	46.773927	NaN	43.813320	-6.647621	NaN	-3.687014
40.126306	62.993180	NaN	49.028910	-22.866874	NaN	-8.902604
40.126306	52.510625	NaN	20.574135	-12.384319	NaN	19.552171
40.126306	60.533302	NaN	56.726101	-20.406996	NaN	-16.599795
40.126306	40.273844	NaN	48.152736	-0.147538	NaN	-8.026430
40.126306	61.800873	NaN	43.982808	-21.674567	NaN	-3.856501
40.126306	45.148891	NaN	31.216984	-5.022585	NaN	8.909323
