# Supplementary material for: Combined Influences of Model Choice, Data Quality, and Data Quantity When Estimating Population Trends
Source: PLoS One. 2015 Jul 15;10(7):e0132255. doi: 10.1371/journal.pone.0132255 (PMC4503393; doi:10.1371/journal.pone.0132255)
Supplement: S1 Dataset — Files are organized by model type and by the input lambda value. (ZIP) [file pone.0132255.s002.zip › Snail/sims_lambda_0_95/simulationOutput_0.95_0_0_0.3_10.xls]

Percent_Decline_True	Median_Percent_Decline_Matrix	Median_Percent_Decline_Matrix_stable	Median_Percent_Decline_Scalar	Difference_True_Matrix	Difference_True_Matrix_Stable	Difference_True_Scalar
40.126306	71.105165	NaN	41.829506	-30.978859	NaN	-1.703200
40.126306	33.291035	NaN	51.969773	6.835271	NaN	-11.843467
40.126306	50.287067	NaN	45.682396	-10.160761	NaN	-5.556090
40.126306	65.623421	NaN	40.179462	-25.497115	NaN	-0.053156
40.126306	45.091886	NaN	47.647056	-4.965579	NaN	-7.520750
40.126306	-18.557105	NaN	50.317261	58.683411	NaN	-10.190955
40.126306	25.279552	NaN	30.754493	14.846754	NaN	9.371813
40.126306	69.910227	NaN	48.695949	-29.783921	NaN	-8.569643
40.126306	67.761787	NaN	46.717511	-27.635481	NaN	-6.591205
40.126306	11.793936	NaN	35.079524	28.332370	NaN	5.046782
40.126306	56.331196	NaN	45.489105	-16.204890	NaN	-5.362799
40.126306	60.604230	NaN	45.099109	-20.477924	NaN	-4.972803
40.126306	65.327508	NaN	39.831747	-25.201202	NaN	0.294559
40.126306	20.139629	NaN	9.696531	19.986677	NaN	30.429776
40.126306	53.185181	NaN	39.128059	-13.058875	NaN	0.998247
40.126306	58.740665	NaN	45.592943	-18.614359	NaN	-5.466637
40.126306	60.968506	NaN	39.843867	-20.842200	NaN	0.282439
40.126306	83.580209	NaN	14.443326	-43.453902	NaN	25.682980
40.126306	68.794940	NaN	48.350316	-28.668634	NaN	-8.224010
40.126306	29.785769	NaN	47.872504	10.340537	NaN	-7.746198
40.126306	64.237805	NaN	39.116768	-24.111499	NaN	1.009538
40.126306	42.367932	NaN	30.139797	-2.241626	NaN	9.986509
40.126306	33.046377	NaN	35.328700	7.079929	NaN	4.797607
40.126306	55.059675	NaN	43.525893	-14.933369	NaN	-3.399587
40.126306	68.481047	NaN	35.886144	-28.354741	NaN	4.240162
40.126306	58.563589	NaN	48.424930	-18.437283	NaN	-8.298623
40.126306	58.257661	NaN	25.755591	-18.131355	NaN	14.370715
40.126306	47.049066	NaN	35.073929	-6.922760	NaN	5.052377
40.126306	73.144164	NaN	54.543452	-33.017858	NaN	-14.417146
40.126306	62.050919	NaN	37.203911	-21.924613	NaN	2.922395
40.126306	85.625191	NaN	50.286515	-45.498885	NaN	-10.160209
40.126306	38.526425	NaN	44.653175	1.599881	NaN	-4.526869
40.126306	60.747800	NaN	41.339530	-20.621494	NaN	-1.213224
40.126306	68.475155	NaN	56.583264	-28.348849	NaN	-16.456958
40.126306	57.970685	NaN	33.143353	-17.844379	NaN	6.982953
40.126306	48.099040	NaN	7.871665	-7.972734	NaN	32.254641
40.126306	59.922700	NaN	40.384892	-19.796394	NaN	-0.258586
40.126306	13.472211	NaN	26.444586	26.654095	NaN	13.681720
40.126306	46.992875	NaN	35.549626	-6.866569	NaN	4.576680
40.126306	77.265718	NaN	59.441768	-37.139412	NaN	-19.315462
40.126306	59.290784	NaN	53.793066	-19.164478	NaN	-13.666760
40.126306	63.294433	NaN	46.609148	-23.168126	NaN	-6.482842
40.126306	70.124362	NaN	43.856112	-29.998056	NaN	-3.729806
40.126306	43.514811	NaN	26.637915	-3.388505	NaN	13.488391
40.126306	65.160239	NaN	26.876691	-25.033933	NaN	13.249615
40.126306	63.993629	NaN	46.098442	-23.867323	NaN	-5.972136
40.126306	65.119348	NaN	42.083540	-24.993042	NaN	-1.957234
40.126306	75.775306	NaN	44.972705	-35.648999	NaN	-4.846399
40.126306	60.044553	NaN	48.715293	-19.918247	NaN	-8.588987
40.126306	43.986079	NaN	52.532935	-3.859772	NaN	-12.406629
40.126306	49.483770	NaN	50.665660	-9.357463	NaN	-10.539354
40.126306	54.953134	NaN	58.887066	-14.826828	NaN	-18.760760
40.126306	42.738653	NaN	27.631236	-2.612347	NaN	12.495070
40.126306	59.941016	NaN	51.641608	-19.814710	NaN	-11.515302
40.126306	50.514829	NaN	52.136339	-10.388522	NaN	-12.010033
40.126306	60.154779	NaN	-1.979436	-20.028473	NaN	42.105742
40.126306	66.151282	NaN	56.575306	-26.024976	NaN	-16.449000
40.126306	57.363508	NaN	45.137806	-17.237202	NaN	-5.011500
40.126306	44.763447	NaN	20.475113	-4.637141	NaN	19.651193
40.126306	26.496719	NaN	44.155844	13.629587	NaN	-4.029538
40.126306	69.967428	NaN	73.256602	-29.841122	NaN	-33.130296
40.126306	59.147743	NaN	55.966518	-19.021437	NaN	-15.840212
40.126306	40.813874	NaN	37.511810	-0.687568	NaN	2.614496
40.126306	67.188178	NaN	52.592916	-27.061872	NaN	-12.466610
40.126306	59.899624	NaN	44.458773	-19.773318	NaN	-4.332467
40.126306	31.915526	NaN	52.339574	8.210780	NaN	-12.213268
40.126306	51.175984	NaN	19.035667	-11.049678	NaN	21.090639
40.126306	58.660517	NaN	45.762666	-18.534211	NaN	-5.636359
40.126306	57.935635	NaN	26.983958	-17.809329	NaN	13.142348
40.126306	64.455015	NaN	57.327857	-24.328709	NaN	-17.201551
40.126306	49.190767	NaN	51.733835	-9.064461	NaN	-11.607529
40.126306	42.159268	NaN	39.206209	-2.032962	NaN	0.920097
40.126306	58.445747	NaN	61.949599	-18.319441	NaN	-21.823293
40.126306	77.369691	NaN	34.900901	-37.243385	NaN	5.225405
40.126306	65.201358	NaN	63.373666	-25.075052	NaN	-23.247360
40.126306	40.546613	NaN	25.723582	-0.420307	NaN	14.402724
40.126306	55.485556	NaN	57.056172	-15.359250	NaN	-16.929866
40.126306	55.702903	NaN	43.230591	-15.576597	NaN	-3.104285
40.126306	27.886567	NaN	59.997614	12.239739	NaN	-19.871307
40.126306	51.706161	NaN	45.305323	-11.579855	NaN	-5.179017
40.126306	49.221754	NaN	48.435672	-9.095448	NaN	-8.309366
40.126306	71.197005	NaN	50.960077	-31.070699	NaN	-10.833771
40.126306	36.276193	NaN	41.785189	3.850113	NaN	-1.658883
40.126306	46.497689	NaN	20.208793	-6.371383	NaN	19.917513
40.126306	47.101731	NaN	54.371944	-6.975425	NaN	-14.245638
40.126306	75.306261	NaN	40.380125	-35.179955	NaN	-0.253819
40.126306	62.010468	NaN	22.422351	-21.884162	NaN	17.703955
40.126306	74.222267	NaN	59.897751	-34.095961	NaN	-19.771445
40.126306	67.116521	NaN	41.415592	-26.990215	NaN	-1.289285
40.126306	40.045194	NaN	17.160184	0.081112	NaN	22.966122
40.126306	61.502235	NaN	56.813694	-21.375929	NaN	-16.687388
40.126306	55.100195	NaN	-33.139465	-14.973888	NaN	73.265771
40.126306	34.926998	NaN	46.053727	5.199308	NaN	-5.927421
40.126306	30.468391	NaN	8.151274	9.657915	NaN	31.975032
40.126306	43.780552	NaN	43.784717	-3.654246	NaN	-3.658411
40.126306	47.529952	NaN	38.935158	-7.403646	NaN	1.191148
40.126306	53.435785	NaN	46.227386	-13.309479	NaN	-6.101080
40.126306	70.702449	NaN	49.525135	-30.576143	NaN	-9.398829
40.126306	51.678387	NaN	48.473334	-11.552081	NaN	-8.347028
40.126306	76.394283	NaN	54.852620	-36.267977	NaN	-14.726314
40.126306	34.007813	NaN	22.191852	6.118493	NaN	17.934454
40.126306	48.045892	NaN	42.516161	-7.919586	NaN	-2.389855
40.126306	47.518045	NaN	32.113531	-7.391739	NaN	8.012775
40.126306	49.576840	NaN	51.199271	-9.450534	NaN	-11.072965
40.126306	55.440640	NaN	48.799296	-15.314334	NaN	-8.672990
40.126306	54.906680	NaN	57.322036	-14.780374	NaN	-17.195730
40.126306	64.400678	NaN	43.406689	-24.274372	NaN	-3.280383
40.126306	30.017183	NaN	43.849545	10.109123	NaN	-3.723239
40.126306	64.609259	NaN	51.617237	-24.482953	NaN	-11.490931
40.126306	56.252709	NaN	56.515637	-16.126403	NaN	-16.389331
40.126306	53.636344	NaN	54.179783	-13.510038	NaN	-14.053477
40.126306	47.926476	NaN	41.625603	-7.800170	NaN	-1.499297
40.126306	45.499862	NaN	45.716335	-5.373556	NaN	-5.590029
40.126306	50.192494	NaN	39.991752	-10.066188	NaN	0.134554
40.126306	30.999085	NaN	12.365230	9.127221	NaN	27.761076
40.126306	76.441613	NaN	44.649626	-36.315307	NaN	-4.523320
40.126306	50.118204	NaN	29.043114	-9.991898	NaN	11.083192
40.126306	54.832114	NaN	39.676989	-14.705808	NaN	0.449318
40.126306	67.430961	NaN	56.309706	-27.304655	NaN	-16.183399
40.126306	36.834361	NaN	20.117837	3.291945	NaN	20.008470
40.126306	72.304905	NaN	48.596101	-32.178599	NaN	-8.469795
40.126306	72.961870	NaN	59.835230	-32.835564	NaN	-19.708924
40.126306	44.678912	NaN	36.800843	-4.552606	NaN	3.325463
40.126306	58.296737	NaN	43.849398	-18.170431	NaN	-3.723092
40.126306	52.755180	NaN	46.034572	-12.628874	NaN	-5.908266
40.126306	72.608323	NaN	39.925303	-32.482017	NaN	0.201003
40.126306	48.418685	NaN	54.821722	-8.292379	NaN	-14.695416
40.126306	58.041668	NaN	44.864495	-17.915362	NaN	-4.738189
40.126306	27.163002	NaN	28.443528	12.963304	NaN	11.682778
40.126306	77.578198	NaN	39.837855	-37.451892	NaN	0.288451
40.126306	79.025555	NaN	40.774620	-38.899249	NaN	-0.648314
40.126306	54.625175	NaN	34.766747	-14.498868	NaN	5.359559
40.126306	63.287389	NaN	48.729095	-23.161083	NaN	-8.602789
40.126306	46.934683	NaN	41.100271	-6.808377	NaN	-0.973965
40.126306	44.584097	NaN	33.517372	-4.457791	NaN	6.608934
40.126306	45.607578	NaN	31.941198	-5.481272	NaN	8.185108
40.126306	69.150779	NaN	42.861662	-29.024473	NaN	-2.735356
40.126306	74.840000	NaN	30.935984	-34.713694	NaN	9.190323
40.126306	49.443876	NaN	37.720512	-9.317570	NaN	2.405794
40.126306	56.153032	NaN	59.928584	-16.026726	NaN	-19.802278
40.126306	66.552375	NaN	46.773969	-26.426069	NaN	-6.647663
40.126306	62.285435	NaN	34.577353	-22.159129	NaN	5.548953
40.126306	82.479196	NaN	16.079090	-42.352890	NaN	24.047216
40.126306	61.372607	NaN	34.521316	-21.246301	NaN	5.604990
40.126306	85.067398	NaN	54.228919	-44.941092	NaN	-14.102613
40.126306	60.570098	NaN	38.410818	-20.443792	NaN	1.715488
40.126306	60.044899	NaN	49.051822	-19.918593	NaN	-8.925516
40.126306	54.772148	NaN	58.697160	-14.645842	NaN	-18.570854
40.126306	43.678526	NaN	48.727570	-3.552220	NaN	-8.601264
40.126306	60.141534	NaN	46.589144	-20.015227	NaN	-6.462838
40.126306	66.935660	NaN	38.261297	-26.809354	NaN	1.865009
40.126306	46.440723	NaN	52.474185	-6.314417	NaN	-12.347879
40.126306	62.750198	NaN	26.347986	-22.623892	NaN	13.778320
40.126306	14.585733	NaN	28.666513	25.540573	NaN	11.459793
40.126306	81.904402	NaN	59.598251	-41.778096	NaN	-19.471945
40.126306	66.477432	NaN	30.553261	-26.351126	NaN	9.573045
40.126306	67.010822	NaN	32.589207	-26.884516	NaN	7.537099
40.126306	55.992295	NaN	25.537368	-15.865989	NaN	14.588938
40.126306	60.252818	NaN	55.792897	-20.126512	NaN	-15.666591
40.126306	75.327171	NaN	48.166540	-35.200865	NaN	-8.040234
40.126306	35.504150	NaN	39.698947	4.622156	NaN	0.427359
40.126306	60.165269	NaN	37.144974	-20.038963	NaN	2.981332
40.126306	63.975346	NaN	48.469204	-23.849040	NaN	-8.342898
40.126306	69.221728	NaN	19.673825	-29.095422	NaN	20.452481
40.126306	21.261061	NaN	38.965904	18.865245	NaN	1.160402
40.126306	49.253123	NaN	42.290378	-9.126817	NaN	-2.164072
40.126306	43.776189	NaN	37.187659	-3.649883	NaN	2.938647
40.126306	29.158473	NaN	20.528297	10.967833	NaN	19.598009
40.126306	71.875372	NaN	57.249621	-31.749066	NaN	-17.123315
40.126306	59.787361	NaN	13.647546	-19.661055	NaN	26.478760
40.126306	56.108397	NaN	35.529993	-15.982091	NaN	4.596313
40.126306	67.194788	NaN	50.883092	-27.068482	NaN	-10.756786
40.126306	37.056293	NaN	52.237439	3.070013	NaN	-12.111133
40.126306	46.742608	NaN	52.100558	-6.616302	NaN	-11.974252
40.126306	51.761260	NaN	49.948823	-11.634954	NaN	-9.822517
40.126306	29.947611	NaN	33.266865	10.178695	NaN	6.859441
40.126306	80.935929	NaN	51.082571	-40.809623	NaN	-10.956265
40.126306	56.183996	NaN	10.116217	-16.057690	NaN	30.010089
40.126306	53.174750	NaN	42.756544	-13.048444	NaN	-2.630238
40.126306	41.509054	NaN	52.341439	-1.382748	NaN	-12.215133
40.126306	40.574804	NaN	15.115545	-0.448498	NaN	25.010761
40.126306	56.339640	NaN	52.608882	-16.213334	NaN	-12.482576
40.126306	82.642589	NaN	48.442912	-42.516283	NaN	-8.316605
40.126306	60.190336	NaN	-3.156657	-20.064030	NaN	43.282963
40.126306	76.981019	NaN	58.677025	-36.854713	NaN	-18.550719
40.126306	66.380562	NaN	44.883315	-26.254256	NaN	-4.757009
40.126306	53.407302	NaN	39.988565	-13.280996	NaN	0.137741
40.126306	54.149509	NaN	58.698708	-14.023203	NaN	-18.572402
40.126306	46.868044	NaN	14.365987	-6.741738	NaN	25.760319
40.126306	31.579208	NaN	30.634929	8.547098	NaN	9.491377
40.126306	69.096967	NaN	62.987631	-28.970661	NaN	-22.861325
40.126306	50.670298	NaN	46.347045	-10.543992	NaN	-6.220739
40.126306	54.253220	NaN	15.823370	-14.126914	NaN	24.302936
40.126306	26.771956	NaN	45.261598	13.354350	NaN	-5.135292
40.126306	46.875597	NaN	41.730512	-6.749291	NaN	-1.604206
40.126306	61.599108	NaN	53.563839	-21.472802	NaN	-13.437533
40.126306	43.631779	NaN	6.099846	-3.505473	NaN	34.026460
40.126306	70.746353	NaN	13.272118	-30.620047	NaN	26.854188
40.126306	62.831727	NaN	45.400495	-22.705421	NaN	-5.274189
40.126306	37.447620	NaN	-9.138437	2.678686	NaN	49.264744
40.126306	46.403151	NaN	29.190219	-6.276845	NaN	10.936087
40.126306	61.889201	NaN	30.599503	-21.762895	NaN	9.526803
40.126306	63.779413	NaN	40.141190	-23.653107	NaN	-0.014884
40.126306	49.146167	NaN	47.835183	-9.019861	NaN	-7.708877
40.126306	38.135187	NaN	49.126637	1.991119	NaN	-9.000331
40.126306	59.993133	NaN	11.810802	-19.866827	NaN	28.315504
40.126306	57.501578	NaN	43.143978	-17.375272	NaN	-3.017672
40.126306	59.193031	NaN	45.568314	-19.066725	NaN	-5.442008
40.126306	54.630792	NaN	44.896746	-14.504486	NaN	-4.770440
40.126306	66.730950	NaN	36.119283	-26.604644	NaN	4.007023
40.126306	56.758160	NaN	35.470218	-16.631854	NaN	4.656088
40.126306	36.547277	NaN	60.441453	3.579029	NaN	-20.315147
40.126306	45.225637	NaN	47.106222	-5.099331	NaN	-6.979916
40.126306	63.745774	NaN	58.546141	-23.619468	NaN	-18.419835
40.126306	41.049681	NaN	27.851199	-0.923375	NaN	12.275107
40.126306	61.101690	NaN	36.915447	-20.975384	NaN	3.210859
40.126306	68.474674	NaN	32.718757	-28.348368	NaN	7.407549
40.126306	57.373144	NaN	39.409166	-17.246838	NaN	0.717140
40.126306	68.343952	NaN	39.299011	-28.217646	NaN	0.827295
40.126306	46.499935	NaN	39.997841	-6.373628	NaN	0.128465
40.126306	80.090612	NaN	46.118701	-39.964306	NaN	-5.992395
40.126306	51.879623	NaN	24.888050	-11.753317	NaN	15.238256
40.126306	76.909165	NaN	54.308124	-36.782859	NaN	-14.181818
40.126306	69.518775	NaN	47.764317	-29.392469	NaN	-7.638011
40.126306	55.720705	NaN	36.348440	-15.594399	NaN	3.777866
40.126306	74.531967	NaN	53.225519	-34.405661	NaN	-13.099213
40.126306	28.883041	NaN	33.474538	11.243265	NaN	6.651768
40.126306	63.761481	NaN	47.843274	-23.635175	NaN	-7.716968
40.126306	31.786963	NaN	15.500183	8.339343	NaN	24.626123
40.126306	45.539668	NaN	36.348429	-5.413362	NaN	3.777877
40.126306	65.880518	NaN	39.507920	-25.754212	NaN	0.618387
40.126306	59.424318	NaN	40.393041	-19.298012	NaN	-0.266735
40.126306	39.333022	NaN	45.973063	0.793284	NaN	-5.846757
40.126306	54.140910	NaN	39.322508	-14.014604	NaN	0.803798
40.126306	58.491315	NaN	54.970222	-18.365009	NaN	-14.843916
40.126306	61.086050	NaN	54.618099	-20.959744	NaN	-14.491793
40.126306	54.471969	NaN	29.370367	-14.345663	NaN	10.755939
40.126306	44.971868	NaN	17.562116	-4.845561	NaN	22.564190
40.126306	67.317104	NaN	35.038030	-27.190798	NaN	5.088276
40.126306	44.315851	NaN	38.725038	-4.189545	NaN	1.401268
40.126306	47.863854	NaN	60.882801	-7.737547	NaN	-20.756495
40.126306	64.426247	NaN	52.455142	-24.299941	NaN	-12.328836
40.126306	70.261145	NaN	42.700877	-30.134839	NaN	-2.574571
40.126306	61.125185	NaN	51.086959	-20.998879	NaN	-10.960653
40.126306	68.713846	NaN	46.476610	-28.587540	NaN	-6.350304
40.126306	66.867706	NaN	28.884531	-26.741399	NaN	11.241775
40.126306	66.921767	NaN	50.250479	-26.795461	NaN	-10.124173
40.126306	53.170143	NaN	47.057902	-13.043836	NaN	-6.931596
40.126306	71.067659	NaN	62.040323	-30.941353	NaN	-21.914017
40.126306	48.341714	NaN	28.407967	-8.215408	NaN	11.718339
40.126306	67.923968	NaN	39.735872	-27.797662	NaN	0.390434
40.126306	82.269473	NaN	41.723211	-42.143167	NaN	-1.596905
40.126306	64.335593	NaN	47.732624	-24.209287	NaN	-7.606318
40.126306	69.945907	NaN	42.520921	-29.819601	NaN	-2.394615
40.126306	58.969123	NaN	57.527816	-18.842817	NaN	-17.401510
40.126306	19.060300	NaN	15.992824	21.066006	NaN	24.133482
40.126306	45.582156	NaN	19.146733	-5.455850	NaN	20.979573
40.126306	31.325017	NaN	22.886518	8.801289	NaN	17.239788
40.126306	47.283158	NaN	49.158871	-7.156852	NaN	-9.032565
40.126306	35.178575	NaN	6.013733	4.947731	NaN	34.112574
40.126306	25.219310	NaN	41.604842	14.906996	NaN	-1.478536
40.126306	71.525791	NaN	55.210628	-31.399485	NaN	-15.084322
40.126306	49.459184	NaN	33.740695	-9.332878	NaN	6.385611
40.126306	73.809633	NaN	45.054762	-33.683327	NaN	-4.928456
40.126306	62.840306	NaN	23.374274	-22.714000	NaN	16.752032
40.126306	64.088229	NaN	28.686244	-23.961923	NaN	11.440062
40.126306	70.214873	NaN	61.506176	-30.088567	NaN	-21.379870
40.126306	63.473466	NaN	30.731715	-23.347160	NaN	9.394591
40.126306	31.172838	NaN	44.483917	8.953468	NaN	-4.357611
40.126306	63.856557	NaN	38.744275	-23.730251	NaN	1.382031
40.126306	46.744075	NaN	51.719445	-6.617769	NaN	-11.593139
40.126306	72.189928	NaN	19.213891	-32.063622	NaN	20.912415
40.126306	66.060563	NaN	36.255917	-25.934257	NaN	3.870390
40.126306	55.646222	NaN	34.084161	-15.519916	NaN	6.042145
40.126306	49.915402	NaN	25.613220	-9.789096	NaN	14.513086
40.126306	61.989671	NaN	36.211515	-21.863365	NaN	3.914791
40.126306	66.338840	NaN	35.388372	-26.212534	NaN	4.737935
40.126306	78.646313	NaN	51.216686	-38.520006	NaN	-11.090380
40.126306	55.205491	NaN	22.566365	-15.079185	NaN	17.559941
40.126306	19.750738	NaN	25.745594	20.375568	NaN	14.380712
40.126306	51.076701	NaN	38.516080	-10.950395	NaN	1.610226
40.126306	55.930903	NaN	60.900053	-15.804597	NaN	-20.773747
40.126306	42.908768	NaN	29.578637	-2.782462	NaN	10.547670
40.126306	52.166050	NaN	41.119756	-12.039744	NaN	-0.993450
40.126306	65.472875	NaN	57.546024	-25.346569	NaN	-17.419717
40.126306	63.131053	NaN	38.662112	-23.004747	NaN	1.464194
40.126306	65.948857	NaN	63.418564	-25.822551	NaN	-23.292258
40.126306	13.357586	NaN	52.832236	26.768720	NaN	-12.705930
40.126306	40.798786	NaN	17.919057	-0.672480	NaN	22.207249
40.126306	61.454212	NaN	41.119205	-21.327906	NaN	-0.992899
40.126306	57.896085	NaN	41.661345	-17.769779	NaN	-1.535039
40.126306	61.854343	NaN	46.641789	-21.728037	NaN	-6.515483
40.126306	50.447735	NaN	34.308811	-10.321429	NaN	5.817495
40.126306	43.681101	NaN	23.421100	-3.554795	NaN	16.705206
40.126306	67.549372	NaN	20.403697	-27.423066	NaN	19.722609
40.126306	60.965986	NaN	31.605906	-20.839680	NaN	8.520400
40.126306	60.225416	NaN	26.791114	-20.099110	NaN	13.335193
40.126306	51.666410	NaN	24.319598	-11.540103	NaN	15.806708
40.126306	75.362699	NaN	38.202114	-35.236393	NaN	1.924192
40.126306	53.496991	NaN	54.000416	-13.370685	NaN	-13.874110
40.126306	47.033056	NaN	5.994944	-6.906750	NaN	34.131362
40.126306	80.054530	NaN	43.778057	-39.928224	NaN	-3.651751
40.126306	86.564226	NaN	62.345793	-46.437920	NaN	-22.219487
40.126306	9.479705	NaN	33.015604	30.646601	NaN	7.110702
40.126306	37.476052	NaN	31.630769	2.650254	NaN	8.495537
40.126306	25.076058	NaN	30.038074	15.050249	NaN	10.088233
40.126306	52.269475	NaN	11.190051	-12.143169	NaN	28.936255
40.126306	43.283568	NaN	28.010184	-3.157262	NaN	12.116122
40.126306	54.527813	NaN	50.184097	-14.401507	NaN	-10.057790
40.126306	41.481092	NaN	37.662260	-1.354785	NaN	2.464046
40.126306	41.062063	NaN	45.057384	-0.935757	NaN	-4.931078
40.126306	12.268650	NaN	-14.532261	27.857656	NaN	54.658567
40.126306	46.897124	NaN	48.264312	-6.770818	NaN	-8.138006
40.126306	63.701870	NaN	47.584522	-23.575563	NaN	-7.458216
40.126306	61.933735	NaN	45.544258	-21.807429	NaN	-5.417952
40.126306	31.067552	NaN	47.751211	9.058754	NaN	-7.624905
40.126306	35.184396	NaN	39.987739	4.941910	NaN	0.138567
40.126306	67.497383	NaN	14.543669	-27.371077	NaN	25.582637
40.126306	63.581331	NaN	7.734076	-23.455025	NaN	32.392230
40.126306	68.803392	NaN	45.786456	-28.677086	NaN	-5.660150
40.126306	58.874630	NaN	55.032042	-18.748324	NaN	-14.905736
40.126306	70.431059	NaN	60.496508	-30.304753	NaN	-20.370202
40.126306	56.672354	NaN	36.861490	-16.546048	NaN	3.264816
40.126306	52.369164	NaN	35.775415	-12.242858	NaN	4.350891
40.126306	63.234710	NaN	46.959335	-23.108404	NaN	-6.833029
40.126306	46.439755	NaN	41.362013	-6.313449	NaN	-1.235707
40.126306	60.463778	NaN	19.974405	-20.337472	NaN	20.151901
40.126306	75.723651	NaN	30.995790	-35.597345	NaN	9.130517
40.126306	62.037303	NaN	39.023284	-21.910997	NaN	1.103022
40.126306	30.679839	NaN	12.981112	9.446467	NaN	27.145194
40.126306	52.161806	NaN	23.803217	-12.035500	NaN	16.323089
40.126306	55.522903	NaN	36.171811	-15.396597	NaN	3.954495
40.126306	58.577035	NaN	34.894712	-18.450729	NaN	5.231594
40.126306	67.699683	NaN	44.581453	-27.573377	NaN	-4.455147
40.126306	59.942251	NaN	49.076592	-19.815945	NaN	-8.950286
40.126306	49.135213	NaN	58.355747	-9.008907	NaN	-18.229441
40.126306	47.493702	NaN	41.030406	-7.367396	NaN	-0.904100
40.126306	51.789896	NaN	26.390260	-11.663590	NaN	13.736046
40.126306	51.181939	NaN	40.289045	-11.055633	NaN	-0.162739
40.126306	20.605856	NaN	33.706498	19.520450	NaN	6.419808
40.126306	36.361316	NaN	57.247273	3.764990	NaN	-17.120967
40.126306	55.267607	NaN	43.044023	-15.141301	NaN	-2.917717
40.126306	49.171610	NaN	29.942469	-9.045304	NaN	10.183837
40.126306	26.576520	NaN	37.786820	13.549786	NaN	2.339486
40.126306	77.477712	NaN	34.065046	-37.351406	NaN	6.061260
40.126306	52.322580	NaN	34.616707	-12.196274	NaN	5.509599
40.126306	50.780219	NaN	49.705728	-10.653913	NaN	-9.579422
40.126306	72.894160	NaN	49.651948	-32.767854	NaN	-9.525642
40.126306	35.718470	NaN	37.154582	4.407836	NaN	2.971724
40.126306	58.342161	NaN	37.274877	-18.215855	NaN	2.851429
40.126306	55.502399	NaN	34.305966	-15.376093	NaN	5.820340
40.126306	46.039216	NaN	26.371717	-5.912910	NaN	13.754589
40.126306	53.049730	NaN	47.413423	-12.923424	NaN	-7.287117
40.126306	55.401390	NaN	43.401402	-15.275084	NaN	-3.275096
40.126306	36.406724	NaN	33.792281	3.719582	NaN	6.334026
40.126306	63.184199	NaN	35.570326	-23.057893	NaN	4.555980
40.126306	51.695186	NaN	26.712955	-11.568880	NaN	13.413351
40.126306	58.336386	NaN	16.328345	-18.210080	NaN	23.797961
40.126306	49.045751	NaN	15.737409	-8.919445	NaN	24.388897
40.126306	47.166479	NaN	32.177853	-7.040173	NaN	7.948453
40.126306	33.169339	NaN	38.147472	6.956967	NaN	1.978834
40.126306	64.482668	NaN	-47.920261	-24.356362	NaN	88.046567
40.126306	52.980039	NaN	35.473321	-12.853732	NaN	4.652985
40.126306	69.333627	NaN	63.301591	-29.207321	NaN	-23.175285
40.126306	35.648535	NaN	39.604468	4.477771	NaN	0.521838
40.126306	53.884346	NaN	48.376372	-13.758040	NaN	-8.250066
40.126306	46.318069	NaN	57.452638	-6.191763	NaN	-17.326332
40.126306	57.020163	NaN	25.740415	-16.893857	NaN	14.385891
40.126306	54.723807	NaN	28.535426	-14.597501	NaN	11.590880
40.126306	64.700263	NaN	54.359864	-24.573957	NaN	-14.233558
40.126306	53.421579	NaN	45.940072	-13.295273	NaN	-5.813766
40.126306	50.639404	NaN	49.351121	-10.513098	NaN	-9.224815
40.126306	49.874536	NaN	31.896046	-9.748230	NaN	8.230260
40.126306	63.670757	NaN	38.875828	-23.544451	NaN	1.250478
40.126306	45.240974	NaN	50.937350	-5.114668	NaN	-10.811044
40.126306	48.975234	NaN	53.548672	-8.848928	NaN	-13.422366
40.126306	57.795615	NaN	25.076471	-17.669309	NaN	15.049835
40.126306	56.288100	NaN	57.650770	-16.161794	NaN	-17.524464
40.126306	59.210364	NaN	24.201580	-19.084058	NaN	15.924726
40.126306	43.456710	NaN	26.102489	-3.330404	NaN	14.023817
40.126306	75.076931	NaN	14.782786	-34.950625	NaN	25.343520
40.126306	56.299822	NaN	43.409236	-16.173516	NaN	-3.282930
40.126306	68.219657	NaN	58.573848	-28.093351	NaN	-18.447542
40.126306	42.899232	NaN	47.126247	-2.772926	NaN	-6.999941
40.126306	65.068278	NaN	54.544555	-24.941972	NaN	-14.418249
40.126306	68.554509	NaN	65.417050	-28.428203	NaN	-25.290744
40.126306	18.202358	NaN	38.233758	21.923948	NaN	1.892549
40.126306	60.433781	NaN	43.324420	-20.307475	NaN	-3.198114
40.126306	76.504634	NaN	60.846807	-36.378328	NaN	-20.720501
40.126306	34.210581	NaN	27.957823	5.915725	NaN	12.168483
40.126306	49.919857	NaN	4.611320	-9.793551	NaN	35.514986
40.126306	56.331639	NaN	34.754743	-16.205333	NaN	5.371563
40.126306	75.828909	NaN	40.350181	-35.702603	NaN	-0.223875
40.126306	49.104145	NaN	33.590124	-8.977839	NaN	6.536182
40.126306	71.291536	NaN	49.030955	-31.165230	NaN	-8.904649
40.126306	74.974287	NaN	42.950918	-34.847981	NaN	-2.824612
40.126306	32.292542	NaN	38.631017	7.833764	NaN	1.495289
40.126306	44.014128	NaN	30.642700	-3.887822	NaN	9.483606
40.126306	54.373776	NaN	42.579391	-14.247470	NaN	-2.453084
40.126306	61.347006	NaN	29.714842	-21.220700	NaN	10.411464
40.126306	57.868326	NaN	20.699077	-17.742020	NaN	19.427229
40.126306	37.894161	NaN	18.353237	2.232145	NaN	21.773069
40.126306	64.005519	NaN	3.218737	-23.879213	NaN	36.907569
40.126306	57.208076	NaN	50.333224	-17.081770	NaN	-10.206918
40.126306	61.177370	NaN	16.438093	-21.051064	NaN	23.688213
40.126306	50.877177	NaN	32.098577	-10.750871	NaN	8.027729
40.126306	62.580879	NaN	37.021642	-22.454573	NaN	3.104664
40.126306	54.674070	NaN	39.295868	-14.547764	NaN	0.830438
40.126306	61.082200	NaN	58.851353	-20.955894	NaN	-18.725047
40.126306	58.932970	NaN	13.239384	-18.806664	NaN	26.886922
40.126306	64.928696	NaN	46.414857	-24.802390	NaN	-6.288551
40.126306	42.903418	NaN	33.545164	-2.777112	NaN	6.581142
40.126306	51.505822	NaN	8.793679	-11.379516	NaN	31.332627
40.126306	69.020659	NaN	25.345308	-28.894353	NaN	14.780998
40.126306	71.570798	NaN	9.176353	-31.444492	NaN	30.949953
40.126306	44.220287	NaN	24.221004	-4.093981	NaN	15.905302
40.126306	66.880790	NaN	44.444111	-26.754484	NaN	-4.317805
40.126306	60.066198	NaN	35.334551	-19.939892	NaN	4.791755
40.126306	62.216514	NaN	53.151204	-22.090208	NaN	-13.024898
40.126306	52.035637	NaN	38.635835	-11.909331	NaN	1.490471
40.126306	70.116445	NaN	49.277737	-29.990139	NaN	-9.151431
40.126306	63.418291	NaN	35.518097	-23.291985	NaN	4.608209
40.126306	40.863485	NaN	47.605066	-0.737179	NaN	-7.478759
40.126306	60.151719	NaN	24.412394	-20.025413	NaN	15.713913
40.126306	55.540009	NaN	61.121541	-15.413703	NaN	-20.995235
40.126306	54.185383	NaN	-5.363749	-14.059076	NaN	45.490055
40.126306	49.731349	NaN	47.759179	-9.605043	NaN	-7.632873
40.126306	56.476119	NaN	31.921046	-16.349813	NaN	8.205260
40.126306	73.782462	NaN	51.053810	-33.656155	NaN	-10.927504
40.126306	41.956161	NaN	46.945893	-1.829855	NaN	-6.819587
40.126306	53.289352	NaN	38.890539	-13.163046	NaN	1.235767
40.126306	2.675128	NaN	39.515928	37.451178	NaN	0.610378
40.126306	53.865349	NaN	44.360964	-13.739043	NaN	-4.234657
40.126306	49.567473	NaN	50.854378	-9.441167	NaN	-10.728072
40.126306	61.697629	NaN	56.339994	-21.571323	NaN	-16.213687
40.126306	56.786072	NaN	30.702451	-16.659766	NaN	9.423855
40.126306	47.527291	NaN	23.558258	-7.400985	NaN	16.568048
40.126306	70.695635	NaN	44.183954	-30.569329	NaN	-4.057648
40.126306	53.861066	NaN	56.368911	-13.734760	NaN	-16.242605
40.126306	44.746884	NaN	8.916400	-4.620578	NaN	31.209906
40.126306	52.860946	NaN	50.714277	-12.734640	NaN	-10.587971
40.126306	64.809713	NaN	34.690264	-24.683407	NaN	5.436042
40.126306	59.530802	NaN	44.770226	-19.404496	NaN	-4.643919
40.126306	40.670425	NaN	54.678311	-0.544119	NaN	-14.552005
40.126306	76.344880	NaN	63.628711	-36.218574	NaN	-23.502405
40.126306	34.642018	NaN	37.841615	5.484288	NaN	2.284691
40.126306	54.675288	NaN	21.024420	-14.548982	NaN	19.101886
40.126306	79.901554	NaN	54.641674	-39.775248	NaN	-14.515368
40.126306	35.005712	NaN	40.740012	5.120594	NaN	-0.613706
40.126306	50.224247	NaN	50.095933	-10.097941	NaN	-9.969627
40.126306	63.207485	NaN	20.835963	-23.081179	NaN	19.290343
40.126306	54.863817	NaN	55.550540	-14.737511	NaN	-15.424234
40.126306	26.851014	NaN	25.208723	13.275292	NaN	14.917583
40.126306	78.975238	NaN	30.488732	-38.848932	NaN	9.637574
40.126306	69.063091	NaN	50.279348	-28.936785	NaN	-10.153042
40.126306	36.166195	NaN	18.346271	3.960111	NaN	21.780035
40.126306	56.490339	NaN	39.756145	-16.364033	NaN	0.370161
40.126306	71.087199	NaN	47.283554	-30.960893	NaN	-7.157247
40.126306	39.224029	NaN	15.669518	0.902277	NaN	24.456788
40.126306	53.247029	NaN	48.470249	-13.120723	NaN	-8.343943
40.126306	46.495723	NaN	37.413873	-6.369417	NaN	2.712433
40.126306	54.394658	NaN	22.798377	-14.268352	NaN	17.327929
40.126306	51.064080	NaN	51.656706	-10.937773	NaN	-11.530400
40.126306	49.739760	NaN	39.187802	-9.613454	NaN	0.938504
40.126306	55.879477	NaN	43.019653	-15.753171	NaN	-2.893347
40.126306	50.960310	NaN	57.730820	-10.834004	NaN	-17.604514
40.126306	50.545906	NaN	55.118947	-10.419600	NaN	-14.992641
40.126306	49.146927	NaN	23.469372	-9.020621	NaN	16.656934
40.126306	57.952914	NaN	63.095540	-17.826608	NaN	-22.969234
40.126306	73.628351	NaN	35.984087	-33.502045	NaN	4.142219
40.126306	71.624086	NaN	45.490409	-31.497780	NaN	-5.364103
40.126306	72.225761	NaN	30.303672	-32.099455	NaN	9.822634
40.126306	66.001136	NaN	54.389040	-25.874830	NaN	-14.262734
40.126306	52.563820	NaN	33.937899	-12.437514	NaN	6.188407
40.126306	68.395698	NaN	22.472301	-28.269392	NaN	17.654005
40.126306	45.870335	NaN	48.361275	-5.744029	NaN	-8.234969
40.126306	67.652783	NaN	30.539627	-27.526477	NaN	9.586679
40.126306	72.660240	NaN	44.269208	-32.533934	NaN	-4.142902
40.126306	66.968364	NaN	21.883579	-26.842058	NaN	18.242727
40.126306	83.486833	NaN	43.506749	-43.360527	NaN	-3.380443
40.126306	54.888102	NaN	40.542136	-14.761796	NaN	-0.415830
40.126306	72.705530	NaN	46.249852	-32.579224	NaN	-6.123546
40.126306	53.725971	NaN	59.792855	-13.599665	NaN	-19.666549
40.126306	49.532150	NaN	34.671610	-9.405844	NaN	5.454697
40.126306	61.222199	NaN	27.755999	-21.095893	NaN	12.370307
40.126306	52.314859	NaN	61.936383	-12.188553	NaN	-21.810077
40.126306	59.264632	NaN	22.399112	-19.138326	NaN	17.727194
40.126306	55.198020	NaN	38.886705	-15.071714	NaN	1.239601
40.126306	70.919007	NaN	24.616839	-30.792701	NaN	15.509467
40.126306	56.673264	NaN	60.463536	-16.546958	NaN	-20.337230
40.126306	73.399103	NaN	43.452671	-33.272797	NaN	-3.326365
40.126306	74.090999	NaN	57.553845	-33.964693	NaN	-17.427539
40.126306	43.349594	NaN	37.090023	-3.223288	NaN	3.036283
40.126306	14.593141	NaN	37.576187	25.533165	NaN	2.550119
40.126306	80.241728	NaN	71.823080	-40.115422	NaN	-31.696774
40.126306	55.155548	NaN	32.712622	-15.029242	NaN	7.413684
40.126306	63.062989	NaN	51.184419	-22.936683	NaN	-11.058113
40.126306	56.521024	NaN	36.675443	-16.394718	NaN	3.450863
40.126306	47.610172	NaN	-5.850073	-7.483866	NaN	45.976379
40.126306	39.379947	NaN	34.676656	0.746359	NaN	5.449650
40.126306	60.815677	NaN	26.592919	-20.689370	NaN	13.533387
40.126306	64.134236	NaN	38.748868	-24.007930	NaN	1.377438
40.126306	75.131420	NaN	62.542312	-35.005114	NaN	-22.416006
40.126306	68.760441	NaN	45.648692	-28.634135	NaN	-5.522386
40.126306	61.042397	NaN	50.731852	-20.916091	NaN	-10.605546
40.126306	55.114438	NaN	51.616692	-14.988132	NaN	-11.490386
40.126306	25.958594	NaN	29.181219	14.167712	NaN	10.945088
40.126306	60.160052	NaN	34.499417	-20.033746	NaN	5.626889
40.126306	72.930938	NaN	50.577819	-32.804632	NaN	-10.451513
40.126306	67.452538	NaN	40.823101	-27.326232	NaN	-0.696795
40.126306	52.317133	NaN	45.153798	-12.190827	NaN	-5.027492
40.126306	50.381336	NaN	13.575326	-10.255030	NaN	26.550980
40.126306	71.856192	NaN	32.582300	-31.729886	NaN	7.544006
40.126306	46.420214	NaN	41.145070	-6.293908	NaN	-1.018764
40.126306	31.120107	NaN	34.201495	9.006199	NaN	5.924812
40.126306	56.026472	NaN	60.643396	-15.900166	NaN	-20.517089
40.126306	56.128457	NaN	36.555538	-16.002150	NaN	3.570768
40.126306	58.737794	NaN	42.900995	-18.611488	NaN	-2.774689
40.126306	39.910344	NaN	29.855684	0.215963	NaN	10.270622
40.126306	45.601438	NaN	16.928338	-5.475131	NaN	23.197968
40.126306	37.011675	NaN	21.347247	3.114631	NaN	18.779059
40.126306	26.945322	NaN	43.735190	13.180984	NaN	-3.608884
40.126306	48.049103	NaN	22.242836	-7.922797	NaN	17.883470
40.126306	59.132569	NaN	41.337221	-19.006262	NaN	-1.210915
40.126306	70.045994	NaN	53.871272	-29.919688	NaN	-13.744966
40.126306	47.613388	NaN	44.651472	-7.487082	NaN	-4.525166
40.126306	59.513569	NaN	39.457592	-19.387263	NaN	0.668714
40.126306	60.929764	NaN	26.804419	-20.803458	NaN	13.321887
40.126306	33.237079	NaN	46.552895	6.889227	NaN	-6.426589
40.126306	40.649798	NaN	14.377299	-0.523492	NaN	25.749007
40.126306	62.771071	NaN	42.625667	-22.644765	NaN	-2.499361
40.126306	50.671544	NaN	46.116721	-10.545238	NaN	-5.990415
40.126306	65.711396	NaN	39.378552	-25.585090	NaN	0.747754
40.126306	51.615950	NaN	48.203716	-11.489644	NaN	-8.077410
40.126306	49.684022	NaN	26.336405	-9.557716	NaN	13.789901
40.126306	36.684611	NaN	28.507865	3.441695	NaN	11.618441
40.126306	59.893544	NaN	45.406794	-19.767238	NaN	-5.280488
40.126306	56.900753	NaN	6.209480	-16.774447	NaN	33.916826
40.126306	67.383365	NaN	45.539910	-27.257059	NaN	-5.413604
40.126306	57.995568	NaN	46.119413	-17.869262	NaN	-5.993107
40.126306	59.231512	NaN	41.932440	-19.105206	NaN	-1.806134
40.126306	72.827159	NaN	3.478851	-32.700853	NaN	36.647455
40.126306	72.080935	NaN	54.089374	-31.954629	NaN	-13.963067
40.126306	51.932882	NaN	26.745820	-11.806576	NaN	13.380486
40.126306	75.013088	NaN	24.513297	-34.886782	NaN	15.613009
40.126306	72.151646	NaN	48.323577	-32.025339	NaN	-8.197271
40.126306	52.515068	NaN	2.650126	-12.388762	NaN	37.476180
40.126306	55.503882	NaN	59.475706	-15.377576	NaN	-19.349400
40.126306	51.367620	NaN	26.446167	-11.241314	NaN	13.680139
40.126306	70.448531	NaN	55.408749	-30.322225	NaN	-15.282443
40.126306	39.089993	NaN	45.183369	1.036313	NaN	-5.057063
40.126306	64.075359	NaN	44.078916	-23.949053	NaN	-3.952610
40.126306	35.993713	NaN	54.261105	4.132593	NaN	-14.134799
40.126306	59.942458	NaN	33.769192	-19.816152	NaN	6.357114
40.126306	72.008442	NaN	45.977862	-31.882136	NaN	-5.851555
40.126306	55.446632	NaN	57.534247	-15.320326	NaN	-17.407941
40.126306	46.668823	NaN	37.666642	-6.542517	NaN	2.459664
40.126306	68.521337	NaN	42.584561	-28.395031	NaN	-2.458255
40.126306	44.897016	NaN	18.417064	-4.770710	NaN	21.709242
40.126306	63.102662	NaN	43.826991	-22.976356	NaN	-3.700685
40.126306	62.726606	NaN	30.267475	-22.600300	NaN	9.858831
40.126306	36.871683	NaN	1.626226	3.254624	NaN	38.500080
40.126306	60.490853	NaN	49.804373	-20.364547	NaN	-9.678067
40.126306	47.587038	NaN	35.523975	-7.460732	NaN	4.602331
40.126306	62.527059	NaN	45.720744	-22.400753	NaN	-5.594438
40.126306	55.243454	NaN	37.980432	-15.117148	NaN	2.145874
40.126306	66.559719	NaN	47.262956	-26.433413	NaN	-7.136650
40.126306	49.716994	NaN	35.226381	-9.590688	NaN	4.899925
40.126306	64.108255	NaN	56.081627	-23.981949	NaN	-15.955321
40.126306	72.706529	NaN	25.992932	-32.580223	NaN	14.133374
40.126306	57.564434	NaN	43.567447	-17.438128	NaN	-3.441141
40.126306	27.515956	NaN	13.755442	12.610350	NaN	26.370864
40.126306	70.723263	NaN	52.406853	-30.596957	NaN	-12.280547
40.126306	65.496580	NaN	27.530558	-25.370274	NaN	12.595748
40.126306	73.785307	NaN	47.003172	-33.659001	NaN	-6.876866
40.126306	72.592932	NaN	16.421621	-32.466626	NaN	23.704686
40.126306	66.000821	NaN	56.576360	-25.874515	NaN	-16.450054
40.126306	57.013071	NaN	43.911254	-16.886765	NaN	-3.784948
40.126306	77.418314	NaN	42.736957	-37.292008	NaN	-2.610650
40.126306	43.741539	NaN	31.368960	-3.615233	NaN	8.757346
40.126306	46.519897	NaN	-21.332017	-6.393591	NaN	61.458323
40.126306	70.657615	NaN	46.418235	-30.531309	NaN	-6.291929
40.126306	59.862342	NaN	35.085024	-19.736036	NaN	5.041282
40.126306	48.789601	NaN	39.162216	-8.663295	NaN	0.964090
40.126306	56.037264	NaN	54.603099	-15.910958	NaN	-14.476793
40.126306	72.066256	NaN	42.997075	-31.939950	NaN	-2.870769
40.126306	54.343939	NaN	25.356952	-14.217633	NaN	14.769354
40.126306	54.994668	NaN	56.820107	-14.868362	NaN	-16.693801
40.126306	34.901873	NaN	34.397825	5.224433	NaN	5.728481
40.126306	52.475233	NaN	27.900081	-12.348927	NaN	12.226225
40.126306	28.157891	NaN	7.710234	11.968415	NaN	32.416072
40.126306	61.169555	NaN	44.344860	-21.043249	NaN	-4.218554
40.126306	63.494337	NaN	35.683438	-23.368031	NaN	4.442868
40.126306	55.066336	NaN	69.366487	-14.940030	NaN	-29.240181
40.126306	42.722043	NaN	16.005575	-2.595737	NaN	24.120731
40.126306	44.378019	NaN	15.444067	-4.251713	NaN	24.682239
40.126306	61.775129	NaN	27.333346	-21.648823	NaN	12.792961
40.126306	29.523116	NaN	32.717352	10.603190	NaN	7.408954
40.126306	81.431810	NaN	55.452009	-41.305504	NaN	-15.325703
40.126306	69.324334	NaN	9.494739	-29.198028	NaN	30.631567
40.126306	57.106626	NaN	35.444383	-16.980320	NaN	4.681923
40.126306	55.381747	NaN	38.079849	-15.255441	NaN	2.046457
40.126306	55.381097	NaN	34.846699	-15.254791	NaN	5.279607
40.126306	45.307953	NaN	26.367855	-5.181647	NaN	13.758451
40.126306	41.571947	NaN	34.648040	-1.445641	NaN	5.478266
40.126306	81.747217	NaN	40.179698	-41.620911	NaN	-0.053392
40.126306	61.516275	NaN	44.279054	-21.389969	NaN	-4.152748
40.126306	74.811057	NaN	21.016851	-34.684751	NaN	19.109455
40.126306	39.757928	NaN	40.037930	0.368378	NaN	0.088376
40.126306	54.749519	NaN	30.113993	-14.623212	NaN	10.012313
40.126306	64.262710	NaN	55.737761	-24.136404	NaN	-15.611455
40.126306	43.175270	NaN	41.324436	-3.048964	NaN	-1.198130
40.126306	42.695982	NaN	21.743898	-2.569676	NaN	18.382409
40.126306	66.798215	NaN	43.404920	-26.671909	NaN	-3.278614
40.126306	77.317632	NaN	57.282106	-37.191326	NaN	-17.155800
40.126306	31.927306	NaN	38.411623	8.199000	NaN	1.714683
40.126306	29.407429	NaN	50.690200	10.718877	NaN	-10.563894
40.126306	-7.591189	NaN	8.950640	47.717496	NaN	31.175666
40.126306	35.225398	NaN	30.548854	4.900909	NaN	9.577452
40.126306	63.929325	NaN	40.430855	-23.803019	NaN	-0.304549
40.126306	59.393305	NaN	38.321619	-19.266999	NaN	1.804687
40.126306	61.452958	NaN	44.808254	-21.326652	NaN	-4.681948
40.126306	50.238153	NaN	24.212264	-10.111847	NaN	15.914042
40.126306	64.577356	NaN	46.900799	-24.451050	NaN	-6.774493
40.126306	67.041677	NaN	14.022592	-26.915371	NaN	26.103714
40.126306	76.608254	NaN	52.978334	-36.481948	NaN	-12.852028
40.126306	72.705360	NaN	18.484176	-32.579054	NaN	21.642130
40.126306	39.451937	NaN	17.181359	0.674369	NaN	22.944947
40.126306	84.903690	NaN	44.350040	-44.777384	NaN	-4.223734
40.126306	47.113024	NaN	42.878835	-6.986718	NaN	-2.752529
40.126306	62.502489	NaN	1.892061	-22.376183	NaN	38.234245
40.126306	71.944375	NaN	48.052356	-31.818069	NaN	-7.926050
40.126306	71.671851	NaN	45.892286	-31.545545	NaN	-5.765980
40.126306	58.217952	NaN	52.091696	-18.091646	NaN	-11.965390
40.126306	82.032598	NaN	44.195455	-41.906292	NaN	-4.069149
40.126306	55.293678	NaN	39.743054	-15.167372	NaN	0.383252
40.126306	55.552877	NaN	13.420696	-15.426571	NaN	26.705610
40.126306	43.292972	NaN	44.798110	-3.166666	NaN	-4.671803
40.126306	56.186251	NaN	33.502285	-16.059944	NaN	6.624021
40.126306	50.759037	NaN	3.068981	-10.632731	NaN	37.057325
40.126306	54.793435	NaN	25.091673	-14.667129	NaN	15.034633
40.126306	19.767810	NaN	21.183561	20.358496	NaN	18.942745
40.126306	43.788329	NaN	46.175460	-3.662023	NaN	-6.049154
40.126306	53.403476	NaN	63.965313	-13.277170	NaN	-23.839007
40.126306	55.747643	NaN	42.665646	-15.621337	NaN	-2.539340
40.126306	74.969105	NaN	40.907165	-34.842799	NaN	-0.780859
40.126306	74.658916	NaN	57.215528	-34.532610	NaN	-17.089222
40.126306	48.351048	NaN	62.715536	-8.224742	NaN	-22.589230
40.126306	50.876816	NaN	41.698465	-10.750510	NaN	-1.572159
40.126306	58.214005	NaN	33.775621	-18.087699	NaN	6.350685
40.126306	61.882691	NaN	35.100277	-21.756385	NaN	5.026029
40.126306	58.816823	NaN	29.894445	-18.690517	NaN	10.231861
40.126306	34.042588	NaN	50.701946	6.083718	NaN	-10.575640
40.126306	71.295927	NaN	41.302485	-31.169621	NaN	-1.176179
40.126306	69.510674	NaN	53.459266	-29.384368	NaN	-13.332960
40.126306	64.182926	NaN	34.798212	-24.056620	NaN	5.328094
40.126306	36.744196	NaN	49.331041	3.382110	NaN	-9.204735
40.126306	70.671111	NaN	9.918039	-30.544805	NaN	30.208267
40.126306	56.222216	NaN	28.649627	-16.095910	NaN	11.476679
40.126306	61.421369	NaN	-8.014992	-21.295063	NaN	48.141298
40.126306	58.318848	NaN	44.936800	-18.192542	NaN	-4.810494
40.126306	64.016689	NaN	38.090450	-23.890383	NaN	2.035856
40.126306	60.866635	NaN	33.027629	-20.740329	NaN	7.098678
40.126306	62.330643	NaN	31.055113	-22.204337	NaN	9.071193
40.126306	25.911752	NaN	31.674047	14.214554	NaN	8.452259
40.126306	69.275533	NaN	46.115249	-29.149227	NaN	-5.988943
40.126306	62.937309	NaN	32.962369	-22.811003	NaN	7.163938
40.126306	58.242876	NaN	29.709838	-18.116569	NaN	10.416468
40.126306	80.523002	NaN	45.885830	-40.396696	NaN	-5.759524
40.126306	63.127268	NaN	42.063945	-23.000962	NaN	-1.937639
40.126306	22.691435	NaN	53.550364	17.434872	NaN	-13.424058
40.126306	53.307743	NaN	39.042495	-13.181437	NaN	1.083811
40.126306	7.193091	NaN	19.185705	32.933215	NaN	20.940601
40.126306	66.088608	NaN	40.814512	-25.962302	NaN	-0.688206
40.126306	46.189306	NaN	28.456881	-6.063000	NaN	11.669425
40.126306	59.462253	NaN	63.322046	-19.335947	NaN	-23.195740
40.126306	70.092271	NaN	44.825836	-29.965964	NaN	-4.699529
40.126306	50.806327	NaN	32.177213	-10.680021	NaN	7.949093
40.126306	47.244200	NaN	60.936011	-7.117894	NaN	-20.809705
40.126306	52.171457	NaN	40.960215	-12.045151	NaN	-0.833909
40.126306	66.282936	NaN	59.184603	-26.156629	NaN	-19.058297
40.126306	61.527176	NaN	59.232277	-21.400870	NaN	-19.105971
40.126306	52.884271	NaN	40.072226	-12.757965	NaN	0.054080
40.126306	63.525300	NaN	37.959052	-23.398994	NaN	2.167254
40.126306	19.681212	NaN	33.351178	20.445094	NaN	6.775128
40.126306	23.581173	NaN	20.553303	16.545133	NaN	19.573003
40.126306	66.636417	NaN	49.717898	-26.510111	NaN	-9.591592
40.126306	59.067050	NaN	56.157152	-18.940744	NaN	-16.030846
40.126306	80.960729	NaN	36.920998	-40.834423	NaN	3.205308
40.126306	41.345027	NaN	32.167553	-1.218720	NaN	7.958754
40.126306	49.344803	NaN	11.599711	-9.218497	NaN	28.526595
40.126306	49.003956	NaN	36.189551	-8.877650	NaN	3.936755
40.126306	17.266325	NaN	35.364161	22.859981	NaN	4.762145
40.126306	48.952901	NaN	43.054233	-8.826595	NaN	-2.927927
40.126306	37.070641	NaN	33.458792	3.055665	NaN	6.667514
40.126306	82.324262	NaN	43.848523	-42.197956	NaN	-3.722217
40.126306	63.259057	NaN	54.911148	-23.132751	NaN	-14.784842
40.126306	56.880903	NaN	26.298058	-16.754597	NaN	13.828248
40.126306	64.778845	NaN	30.070333	-24.652539	NaN	10.055973
40.126306	54.597986	NaN	62.740138	-14.471680	NaN	-22.613832
40.126306	68.651048	NaN	26.029486	-28.524741	NaN	14.096820
40.126306	49.237283	NaN	46.858953	-9.110977	NaN	-6.732647
40.126306	63.166295	NaN	55.436763	-23.039989	NaN	-15.310457
40.126306	62.616492	NaN	11.155763	-22.490186	NaN	28.970543
40.126306	-5.137649	NaN	45.877968	45.263955	NaN	-5.751662
40.126306	63.070874	NaN	50.905138	-22.944568	NaN	-10.778832
40.126306	62.915781	NaN	31.297536	-22.789475	NaN	8.828770
40.126306	79.510011	NaN	49.677650	-39.383705	NaN	-9.551344
40.126306	58.806866	NaN	42.038753	-18.680560	NaN	-1.912447
40.126306	58.922274	NaN	45.262165	-18.795968	NaN	-5.135859
40.126306	49.320893	NaN	45.129888	-9.194587	NaN	-5.003582
40.126306	69.262124	NaN	57.564723	-29.135818	NaN	-17.438417
40.126306	50.791268	NaN	38.457493	-10.664962	NaN	1.668814
40.126306	40.653267	NaN	26.490627	-0.526961	NaN	13.635679
40.126306	60.093769	NaN	21.952064	-19.967463	NaN	18.174242
40.126306	29.208030	NaN	26.127002	10.918276	NaN	13.999304
40.126306	58.432442	NaN	13.865023	-18.306136	NaN	26.261283
40.126306	38.901931	NaN	9.366211	1.224375	NaN	30.760095
40.126306	53.826306	NaN	56.790190	-13.700000	NaN	-16.663884
40.126306	59.525853	NaN	25.255820	-19.399547	NaN	14.870486
40.126306	34.712564	NaN	53.451390	5.413742	NaN	-13.325084
40.126306	37.490866	NaN	39.638770	2.635441	NaN	0.487536
40.126306	45.892519	NaN	41.206530	-5.766213	NaN	-1.080224
40.126306	67.654992	NaN	48.431541	-27.528686	NaN	-8.305234
40.126306	48.652615	NaN	35.395900	-8.526309	NaN	4.730406
40.126306	40.037604	NaN	51.242018	0.088702	NaN	-11.115712
40.126306	32.138555	NaN	45.211429	7.987751	NaN	-5.085123
40.126306	67.427021	NaN	39.491898	-27.300715	NaN	0.634408
40.126306	55.394724	NaN	45.838567	-15.268418	NaN	-5.712261
40.126306	60.055412	NaN	29.678870	-19.929106	NaN	10.447436
40.126306	50.216976	NaN	52.060149	-10.090670	NaN	-11.933843
40.126306	59.915684	NaN	56.981274	-19.789378	NaN	-16.854967
40.126306	51.590042	NaN	23.225550	-11.463736	NaN	16.900756
40.126306	37.419561	NaN	44.243352	2.706745	NaN	-4.117046
40.126306	72.843167	NaN	52.026036	-32.716861	NaN	-11.899730
40.126306	59.117702	NaN	41.359000	-18.991396	NaN	-1.232694
40.126306	72.734769	NaN	49.944156	-32.608463	NaN	-9.817850
40.126306	59.527137	NaN	49.955001	-19.400831	NaN	-9.828695
40.126306	59.236080	NaN	40.633135	-19.109774	NaN	-0.506829
40.126306	51.828403	NaN	48.234569	-11.702097	NaN	-8.108263
40.126306	53.189886	NaN	14.018526	-13.063580	NaN	26.107781
40.126306	40.133268	NaN	36.168997	-0.006962	NaN	3.957309
40.126306	52.922804	NaN	9.947485	-12.796498	NaN	30.178821
40.126306	65.561536	NaN	31.417490	-25.435230	NaN	8.708816
40.126306	71.329405	NaN	54.868148	-31.203099	NaN	-14.741842
40.126306	58.534077	NaN	43.067509	-18.407771	NaN	-2.941203
40.126306	37.602795	NaN	44.433097	2.523511	NaN	-4.306791
40.126306	64.505124	NaN	39.565441	-24.378818	NaN	0.560865
40.126306	-21.296590	NaN	38.002047	61.422896	NaN	2.124259
40.126306	56.791336	NaN	51.952108	-16.665030	NaN	-11.825802
40.126306	66.771242	NaN	31.190636	-26.644936	NaN	8.935670
40.126306	40.855422	NaN	35.839075	-0.729115	NaN	4.287231
40.126306	72.845909	NaN	55.177593	-32.719603	NaN	-15.051286
40.126306	56.603203	NaN	57.362312	-16.476897	NaN	-17.236006
40.126306	56.859622	NaN	41.560647	-16.733316	NaN	-1.434341
40.126306	64.666446	NaN	48.966921	-24.540140	NaN	-8.840615
40.126306	60.849387	NaN	33.666005	-20.723081	NaN	6.460301
40.126306	46.194978	NaN	53.477478	-6.068672	NaN	-13.351172
40.126306	57.134870	NaN	47.976224	-17.008564	NaN	-7.849917
40.126306	59.727860	NaN	23.313058	-19.601554	NaN	16.813248
40.126306	70.211307	NaN	56.556316	-30.085001	NaN	-16.430009
40.126306	73.130408	NaN	50.291310	-33.004102	NaN	-10.165004
40.126306	67.689474	NaN	53.426396	-27.563167	NaN	-13.300090
40.126306	39.132866	NaN	37.927654	0.993440	NaN	2.198652
40.126306	59.743861	NaN	38.362651	-19.617555	NaN	1.763655
40.126306	58.384201	NaN	26.637997	-18.257895	NaN	13.488310
40.126306	60.849725	NaN	27.219303	-20.723419	NaN	12.907003
40.126306	51.413053	NaN	23.166464	-11.286747	NaN	16.959842
40.126306	52.520546	NaN	31.658187	-12.394240	NaN	8.468119
40.126306	41.475384	NaN	40.102998	-1.349078	NaN	0.023308
40.126306	66.010096	NaN	49.075487	-25.883790	NaN	-8.949181
40.126306	49.808465	NaN	52.554638	-9.682158	NaN	-12.428332
40.126306	64.128751	NaN	23.088293	-24.002445	NaN	17.038013
40.126306	35.027966	NaN	37.968501	5.098340	NaN	2.157805
40.126306	36.910532	NaN	30.157832	3.215774	NaN	9.968474
40.126306	70.013590	NaN	50.559784	-29.887284	NaN	-10.433478
40.126306	62.523438	NaN	48.697809	-22.397132	NaN	-8.571503
40.126306	41.268784	NaN	22.240085	-1.142477	NaN	17.886221
40.126306	1.882826	NaN	35.733893	38.243480	NaN	4.392413
40.126306	75.266262	NaN	26.825240	-35.139956	NaN	13.301066
40.126306	49.191104	NaN	37.492239	-9.064798	NaN	2.634067
40.126306	52.230570	NaN	29.638574	-12.104263	NaN	10.487732
40.126306	63.266211	NaN	36.455867	-23.139905	NaN	3.670440
40.126306	57.707234	NaN	60.943542	-17.580928	NaN	-20.817236
40.126306	69.062729	NaN	16.586655	-28.936423	NaN	23.539651
40.126306	60.035535	NaN	46.841080	-19.909229	NaN	-6.714774
40.126306	58.340012	NaN	-0.531970	-18.213706	NaN	40.658276
40.126306	84.297222	NaN	44.581011	-44.170916	NaN	-4.454705
40.126306	53.827529	NaN	60.762113	-13.701223	NaN	-20.635807
40.126306	60.915558	NaN	30.240434	-20.789252	NaN	9.885872
40.126306	73.376647	NaN	49.303319	-33.250341	NaN	-9.177013
40.126306	79.507343	NaN	34.108188	-39.381037	NaN	6.018118
40.126306	41.892524	NaN	40.994912	-1.766218	NaN	-0.868606
40.126306	51.118197	NaN	37.086832	-10.991891	NaN	3.039474
40.126306	49.592402	NaN	58.335302	-9.466096	NaN	-18.208995
40.126306	57.578735	NaN	27.092174	-17.452429	NaN	13.034132
40.126306	68.211613	NaN	33.414184	-28.085307	NaN	6.712122
40.126306	55.370984	NaN	61.143098	-15.244677	NaN	-21.016792
40.126306	44.852832	NaN	62.443584	-4.726526	NaN	-22.317278
40.126306	73.098007	NaN	34.737036	-32.971701	NaN	5.389270
40.126306	21.690941	NaN	38.632801	18.435366	NaN	1.493505
40.126306	59.072237	NaN	40.268915	-18.945931	NaN	-0.142609
40.126306	56.279818	NaN	27.419707	-16.153512	NaN	12.706599
40.126306	64.240818	NaN	39.394922	-24.114512	NaN	0.731385
40.126306	63.283240	NaN	57.622807	-23.156933	NaN	-17.496501
40.126306	71.032335	NaN	50.768638	-30.906028	NaN	-10.642331
40.126306	63.722541	NaN	27.066117	-23.596235	NaN	13.060189
40.126306	52.445351	NaN	26.386808	-12.319045	NaN	13.739498
40.126306	74.268602	NaN	6.093396	-34.142296	NaN	34.032910
40.126306	44.188661	NaN	46.482147	-4.062355	NaN	-6.355841
40.126306	66.549049	NaN	40.638114	-26.422743	NaN	-0.511808
40.126306	48.126342	NaN	5.442356	-8.000036	NaN	34.683950
40.126306	65.788551	NaN	35.253719	-25.662245	NaN	4.872587
40.126306	47.828144	NaN	30.348857	-7.701838	NaN	9.777449
40.126306	65.272002	NaN	21.935000	-25.145696	NaN	18.191306
40.126306	65.822896	NaN	45.481285	-25.696590	NaN	-5.354979
40.126306	53.716159	NaN	48.100263	-13.589853	NaN	-7.973957
40.126306	64.364727	NaN	62.139927	-24.238421	NaN	-22.013621
40.126306	60.625192	NaN	30.572484	-20.498886	NaN	9.553822
40.126306	36.240722	NaN	23.828067	3.885585	NaN	16.298239
40.126306	54.904112	NaN	43.245747	-14.777806	NaN	-3.119441
40.126306	73.657947	NaN	31.955329	-33.531641	NaN	8.170977
40.126306	88.321372	NaN	69.462761	-48.195065	NaN	-29.336455
40.126306	47.681526	NaN	42.146931	-7.555220	NaN	-2.020625
40.126306	39.748825	NaN	46.735372	0.377482	NaN	-6.609066
40.126306	67.307631	NaN	42.057070	-27.181325	NaN	-1.930764
40.126306	56.655479	NaN	38.096819	-16.529172	NaN	2.029487
40.126306	54.310676	NaN	39.858772	-14.184370	NaN	0.267534
40.126306	24.519480	NaN	24.312683	15.606826	NaN	15.813623
40.126306	21.097689	NaN	39.166598	19.028617	NaN	0.959708
40.126306	56.334969	NaN	59.267261	-16.208663	NaN	-19.140955
40.126306	52.220588	NaN	46.835514	-12.094282	NaN	-6.709208
40.126306	33.168934	NaN	45.685919	6.957372	NaN	-5.559613
40.126306	67.547360	NaN	21.511627	-27.421054	NaN	18.614680
40.126306	40.478343	NaN	38.361663	-0.352037	NaN	1.764643
40.126306	61.411089	NaN	61.291908	-21.284782	NaN	-21.165602
40.126306	7.012255	NaN	33.369606	33.114052	NaN	6.756700
40.126306	47.645535	NaN	39.499356	-7.519228	NaN	0.626950
40.126306	43.509304	NaN	17.054401	-3.382998	NaN	23.071906
40.126306	65.684719	NaN	28.997345	-25.558413	NaN	11.128961
40.126306	47.259686	NaN	21.334589	-7.133380	NaN	18.791717
40.126306	67.190710	NaN	44.712775	-27.064404	NaN	-4.586469
40.126306	77.817127	NaN	40.753390	-37.690821	NaN	-0.627084
40.126306	30.873557	NaN	65.054579	9.252749	NaN	-24.928273
40.126306	2.626330	NaN	17.565924	37.499976	NaN	22.560383
40.126306	47.322404	NaN	45.577818	-7.196098	NaN	-5.451512
40.126306	58.385571	NaN	33.857232	-18.259265	NaN	6.269074
40.126306	57.613000	NaN	45.148334	-17.486694	NaN	-5.022028
40.126306	52.453599	NaN	38.118912	-12.327293	NaN	2.007394
40.126306	66.633282	NaN	13.331286	-26.506976	NaN	26.795021
40.126306	65.687760	NaN	40.364275	-25.561454	NaN	-0.237969
40.126306	61.774888	NaN	53.807250	-21.648582	NaN	-13.680944
40.126306	50.557486	NaN	32.646832	-10.431180	NaN	7.479475
40.126306	63.661194	NaN	44.707658	-23.534888	NaN	-4.581352
40.126306	36.332112	NaN	28.429577	3.794194	NaN	11.696729
40.126306	51.375095	NaN	28.657206	-11.248789	NaN	11.469101
40.126306	43.741700	NaN	61.127673	-3.615394	NaN	-21.001367
40.126306	69.461877	NaN	27.365111	-29.335571	NaN	12.761195
40.126306	46.425446	NaN	47.942486	-6.299140	NaN	-7.816180
40.126306	57.262343	NaN	31.271627	-17.136037	NaN	8.854679
40.126306	51.449096	NaN	35.485604	-11.322790	NaN	4.640702
40.126306	68.700587	NaN	46.259060	-28.574281	NaN	-6.132754
40.126306	60.875546	NaN	28.048774	-20.749240	NaN	12.077532
40.126306	46.300669	NaN	18.459061	-6.174363	NaN	21.667245
40.126306	58.911800	NaN	26.008532	-18.785493	NaN	14.117774
40.126306	79.470818	NaN	37.400090	-39.344512	NaN	2.726216
40.126306	23.976282	NaN	16.263216	16.150024	NaN	23.863090
40.126306	38.709466	NaN	41.797027	1.416840	NaN	-1.670721
40.126306	54.539425	NaN	-2.114201	-14.413119	NaN	42.240507
40.126306	66.187040	NaN	41.152432	-26.060734	NaN	-1.026126
40.126306	9.772007	NaN	38.265181	30.354299	NaN	1.861125
40.126306	35.924527	NaN	38.293320	4.201779	NaN	1.832986
40.126306	67.277050	NaN	47.442792	-27.150744	NaN	-7.316486
40.126306	71.543854	NaN	33.461231	-31.417548	NaN	6.665075
40.126306	36.600000	NaN	25.254382	3.526306	NaN	14.871924
40.126306	54.743728	NaN	52.418589	-14.617422	NaN	-12.292283
40.126306	62.243017	NaN	51.110686	-22.116711	NaN	-10.984380
40.126306	51.646439	NaN	45.735844	-11.520133	NaN	-5.609538
40.126306	60.608812	NaN	48.784069	-20.482506	NaN	-8.657763
40.126306	21.880514	NaN	31.624660	18.245793	NaN	8.501646
40.126306	72.669880	NaN	42.529354	-32.543574	NaN	-2.403048
40.126306	46.444358	NaN	41.078591	-6.318052	NaN	-0.952285
40.126306	62.363158	NaN	5.142495	-22.236852	NaN	34.983811
40.126306	30.087039	NaN	10.179109	10.039267	NaN	29.947198
40.126306	67.967339	NaN	21.575011	-27.841033	NaN	18.551295
40.126306	63.035479	NaN	30.878624	-22.909172	NaN	9.247682
40.126306	25.309501	NaN	52.057165	14.816805	NaN	-11.930859
40.126306	46.643143	NaN	34.823524	-6.516837	NaN	5.302782
40.126306	29.003896	NaN	57.693346	11.122410	NaN	-17.567040
40.126306	44.812946	NaN	21.499885	-4.686640	NaN	18.626421
40.126306	42.070153	NaN	17.677063	-1.943847	NaN	22.449243
40.126306	64.240850	NaN	-40.825403	-24.114544	NaN	80.951709
40.126306	47.822106	NaN	19.828810	-7.695800	NaN	20.297496
40.126306	60.612180	NaN	35.296503	-20.485874	NaN	4.829803
40.126306	61.663618	NaN	19.064993	-21.537312	NaN	21.061313
40.126306	67.247961	NaN	49.061301	-27.121655	NaN	-8.934995
40.126306	53.889925	NaN	42.281256	-13.763619	NaN	-2.154950
40.126306	62.783775	NaN	49.595966	-22.657469	NaN	-9.469660
40.126306	49.059111	NaN	39.803678	-8.932804	NaN	0.322628
40.126306	28.104969	NaN	34.209327	12.021337	NaN	5.916979
40.126306	72.915501	NaN	40.027460	-32.789195	NaN	0.098846
40.126306	58.016057	NaN	55.625797	-17.889751	NaN	-15.499491
40.126306	36.363955	NaN	49.060204	3.762351	NaN	-8.933898
40.126306	47.199582	NaN	56.628517	-7.073276	NaN	-16.502211
40.126306	45.132325	NaN	44.522493	-5.006019	NaN	-4.396187
40.126306	34.659909	NaN	19.920998	5.466397	NaN	20.205308
40.126306	63.789524	NaN	38.402775	-23.663218	NaN	1.723531
40.126306	52.790621	NaN	26.264204	-12.664315	NaN	13.862102
40.126306	74.663235	NaN	34.898033	-34.536929	NaN	5.228273
40.126306	44.445799	NaN	48.539093	-4.319493	NaN	-8.412787
40.126306	37.970950	NaN	34.982913	2.155356	NaN	5.143393
40.126306	46.744040	NaN	14.480708	-6.617734	NaN	25.645599
40.126306	60.451081	NaN	20.894617	-20.324775	NaN	19.231689
40.126306	68.919743	NaN	49.816784	-28.793437	NaN	-9.690478
40.126306	49.237822	NaN	43.956038	-9.111516	NaN	-3.829732
40.126306	65.140065	NaN	52.480517	-25.013759	NaN	-12.354211
40.126306	33.277396	NaN	47.657208	6.848910	NaN	-7.530902
40.126306	76.963957	NaN	44.250545	-36.837651	NaN	-4.124239
40.126306	38.569043	NaN	37.641881	1.557263	NaN	2.484425
40.126306	53.719064	NaN	41.303727	-13.592758	NaN	-1.177421
40.126306	39.116889	NaN	39.561144	1.009417	NaN	0.565162
40.126306	21.784005	NaN	59.517961	18.342302	NaN	-19.391655
40.126306	75.369551	NaN	59.202219	-35.243245	NaN	-19.075913
40.126306	65.029438	NaN	41.223042	-24.903132	NaN	-1.096736
40.126306	62.979540	NaN	39.328193	-22.853234	NaN	0.798113
40.126306	41.680072	NaN	23.359977	-1.553766	NaN	16.766329
40.126306	62.032170	NaN	37.242428	-21.905864	NaN	2.883878
40.126306	55.708267	NaN	41.936305	-15.581961	NaN	-1.809999
40.126306	53.810525	NaN	43.877454	-13.684219	NaN	-3.751148
40.126306	61.093997	NaN	39.686719	-20.967691	NaN	0.439587
40.126306	56.707630	NaN	50.557473	-16.581324	NaN	-10.431167
40.126306	64.143176	NaN	42.729758	-24.016870	NaN	-2.603452
40.126306	65.595809	NaN	59.639419	-25.469503	NaN	-19.513113
40.126306	64.772142	NaN	48.453179	-24.645836	NaN	-8.326873
40.126306	49.106169	NaN	20.076107	-8.979863	NaN	20.050199
40.126306	64.615674	NaN	25.943587	-24.489368	NaN	14.182719
40.126306	65.704460	NaN	47.801156	-25.578154	NaN	-7.674850
40.126306	72.969459	NaN	56.276699	-32.843153	NaN	-16.150393
40.126306	57.925329	NaN	43.330471	-17.799023	NaN	-3.204165
40.126306	57.330673	NaN	36.322539	-17.204367	NaN	3.803767
40.126306	70.864210	NaN	56.116958	-30.737904	NaN	-15.990652
40.126306	70.292740	NaN	59.956347	-30.166434	NaN	-19.830041
40.126306	62.366973	NaN	61.670681	-22.240667	NaN	-21.544375
40.126306	70.305918	NaN	28.243881	-30.179612	NaN	11.882425
40.126306	65.493437	NaN	48.748176	-25.367131	NaN	-8.621870
40.126306	62.180433	NaN	50.127178	-22.054127	NaN	-10.000872
40.126306	38.487892	NaN	33.416103	1.638415	NaN	6.710203
40.126306	68.819089	NaN	22.786857	-28.692783	NaN	17.339449
40.126306	63.861377	NaN	34.951914	-23.735071	NaN	5.174392
40.126306	36.293052	NaN	20.157394	3.833254	NaN	19.968912
40.126306	64.555362	NaN	30.938789	-24.429056	NaN	9.187517
40.126306	42.023720	NaN	36.536494	-1.897413	NaN	3.589812
40.126306	58.632717	NaN	7.430753	-18.506411	NaN	32.695553
40.126306	37.807569	NaN	28.573902	2.318737	NaN	11.552404
40.126306	48.302868	NaN	41.800981	-8.176561	NaN	-1.674675
40.126306	30.761621	NaN	29.162230	9.364685	NaN	10.964076
40.126306	61.109110	NaN	61.713391	-20.982804	NaN	-21.587085
40.126306	61.342589	NaN	60.013759	-21.216283	NaN	-19.887453
40.126306	51.142674	NaN	37.077081	-11.016368	NaN	3.049225
40.126306	54.109729	NaN	46.261154	-13.983423	NaN	-6.134848
40.126306	67.456384	NaN	25.612583	-27.330078	NaN	14.513723
40.126306	58.131737	NaN	20.599939	-18.005431	NaN	19.526367
40.126306	20.885041	NaN	48.875298	19.241265	NaN	-8.748992
40.126306	55.813126	NaN	71.072565	-15.686819	NaN	-30.946258
40.126306	51.159069	NaN	48.903121	-11.032763	NaN	-8.776814
40.126306	46.110480	NaN	45.265946	-5.984173	NaN	-5.139640
40.126306	59.451471	NaN	31.458416	-19.325165	NaN	8.667890
40.126306	48.940508	NaN	3.561315	-8.814202	NaN	36.564991
40.126306	65.332498	NaN	43.754164	-25.206192	NaN	-3.627858
40.126306	67.821873	NaN	21.715745	-27.695567	NaN	18.410561
40.126306	72.560956	NaN	52.629721	-32.434650	NaN	-12.503415
40.126306	24.516975	NaN	24.673117	15.609331	NaN	15.453189
40.126306	43.302365	NaN	31.432196	-3.176059	NaN	8.694110
40.126306	60.576047	NaN	41.762464	-20.449741	NaN	-1.636158
40.126306	51.837767	NaN	47.556896	-11.711461	NaN	-7.430590
40.126306	61.186057	NaN	31.429558	-21.059751	NaN	8.696748
40.126306	36.812372	NaN	38.011433	3.313934	NaN	2.114873
40.126306	51.880679	NaN	51.044656	-11.754373	NaN	-10.918350
40.126306	63.567855	NaN	51.238183	-23.441548	NaN	-11.111877
40.126306	12.881545	NaN	57.872056	27.244761	NaN	-17.745750
40.126306	69.034702	NaN	61.961878	-28.908396	NaN	-21.835572
40.126306	57.797823	NaN	36.999060	-17.671517	NaN	3.127246
40.126306	61.980453	NaN	14.673798	-21.854147	NaN	25.452508
40.126306	48.541306	NaN	36.857980	-8.415000	NaN	3.268326
40.126306	47.258107	NaN	31.436610	-7.131801	NaN	8.689696
40.126306	43.539469	NaN	36.967839	-3.413163	NaN	3.158467
40.126306	73.301124	NaN	31.916637	-33.174818	NaN	8.209669
40.126306	62.976370	NaN	54.601508	-22.850064	NaN	-14.475202
40.126306	67.227753	NaN	49.329458	-27.101447	NaN	-9.203152
40.126306	65.773329	NaN	34.778694	-25.647023	NaN	5.347612
40.126306	36.607358	NaN	32.683568	3.518948	NaN	7.442738
40.126306	53.995183	NaN	47.560325	-13.868877	NaN	-7.434019
40.126306	60.830647	NaN	53.034176	-20.704341	NaN	-12.907870
40.126306	54.072310	NaN	59.391680	-13.946003	NaN	-19.265373
40.126306	68.088792	NaN	58.682964	-27.962486	NaN	-18.556658
40.126306	41.117714	NaN	20.293482	-0.991408	NaN	19.832824
40.126306	39.212601	NaN	34.589305	0.913705	NaN	5.537001
40.126306	68.920193	NaN	30.915614	-28.793887	NaN	9.210692
40.126306	60.660001	NaN	35.405660	-20.533695	NaN	4.720646
40.126306	70.869729	NaN	68.142097	-30.743423	NaN	-28.015791
