# Supplementary material for: Combined Influences of Model Choice, Data Quality, and Data Quantity When Estimating Population Trends
Source: PLoS One. 2015 Jul 15;10(7):e0132255. doi: 10.1371/journal.pone.0132255 (PMC4503393; doi:10.1371/journal.pone.0132255)
Supplement: S1 Dataset — Files are organized by model type and by the input lambda value. (ZIP) [file pone.0132255.s002.zip › Snail/sims_lambda_0_95/simulationOutput_0.95_0_0_0.3_5.xls]

Percent_Decline_True	Median_Percent_Decline_Matrix	Median_Percent_Decline_Matrix_stable	Median_Percent_Decline_Scalar	Difference_True_Matrix	Difference_True_Matrix_Stable	Difference_True_Scalar
40.126306	76.472445	NaN	1.208851	-36.346139	NaN	38.917456
40.126306	71.607918	NaN	46.490821	-31.481612	NaN	-6.364515
40.126306	68.220813	NaN	66.974327	-28.094507	NaN	-26.848021
40.126306	77.964599	NaN	66.974259	-37.838293	NaN	-26.847953
40.126306	60.753313	NaN	23.173403	-20.627007	NaN	16.952903
40.126306	61.581903	NaN	-45.824478	-21.455597	NaN	85.950784
40.126306	36.283627	NaN	-65.500424	3.842679	NaN	105.626730
40.126306	69.402395	NaN	30.387015	-29.276089	NaN	9.739292
40.126306	25.309665	NaN	-18.606896	14.816641	NaN	58.733202
40.126306	-27.067445	NaN	-41.374055	67.193751	NaN	81.500361
40.126306	20.645531	NaN	56.174357	19.480775	NaN	-16.048051
40.126306	53.966535	NaN	-3.962020	-13.840229	NaN	44.088326
40.126306	72.626634	NaN	43.420466	-32.500328	NaN	-3.294160
40.126306	29.008058	NaN	20.489880	11.118248	NaN	19.636426
40.126306	75.218927	NaN	39.357544	-35.092621	NaN	0.768762
40.126306	65.403384	NaN	47.268396	-25.277078	NaN	-7.142089
40.126306	32.614914	NaN	1.447579	7.511392	NaN	38.678728
40.126306	66.449701	NaN	35.250323	-26.323395	NaN	4.875983
40.126306	75.958203	NaN	30.157066	-35.831897	NaN	9.969240
40.126306	72.288903	NaN	48.316586	-32.162596	NaN	-8.190280
40.126306	49.105365	NaN	-9.386908	-8.979059	NaN	49.513215
40.126306	67.345639	NaN	44.580241	-27.219333	NaN	-4.453935
40.126306	55.819698	NaN	-30.703633	-15.693392	NaN	70.829939
40.126306	48.173200	NaN	45.755535	-8.046894	NaN	-5.629229
40.126306	74.309029	NaN	42.909547	-34.182723	NaN	-2.783241
40.126306	50.412884	NaN	57.091264	-10.286578	NaN	-16.964958
40.126306	68.616179	NaN	-51.672658	-28.489873	NaN	91.798964
40.126306	91.885081	NaN	69.421897	-51.758775	NaN	-29.295590
40.126306	78.156729	NaN	45.100256	-38.030423	NaN	-4.973949
40.126306	44.955783	NaN	52.896414	-4.829477	NaN	-12.770108
40.126306	-33.992129	NaN	-34.162505	74.118435	NaN	74.288811
40.126306	43.518990	NaN	49.987397	-3.392684	NaN	-9.861090
40.126306	74.360900	NaN	54.300626	-34.234594	NaN	-14.174320
40.126306	48.290596	NaN	76.283809	-8.164290	NaN	-36.157503
40.126306	30.469757	NaN	32.201475	9.656549	NaN	7.924831
40.126306	68.751333	NaN	68.937657	-28.625027	NaN	-28.811351
40.126306	83.574981	NaN	61.873510	-43.448675	NaN	-21.747204
40.126306	35.146383	NaN	66.791789	4.979923	NaN	-26.665483
40.126306	65.833331	NaN	44.558919	-25.707025	NaN	-4.432613
40.126306	-3.950936	NaN	47.606830	44.077242	NaN	-7.480524
40.126306	-44.595001	NaN	-6.816629	84.721307	NaN	46.942935
40.126306	71.721121	NaN	39.729079	-31.594815	NaN	0.397227
40.126306	21.073497	NaN	61.684503	19.052809	NaN	-21.558197
40.126306	53.664231	NaN	47.285057	-13.537925	NaN	-7.158751
40.126306	82.576291	NaN	63.338686	-42.449985	NaN	-23.212380
40.126306	25.629437	NaN	-106.563077	14.496869	NaN	146.689383
40.126306	53.748093	NaN	58.566415	-13.621787	NaN	-18.440109
40.126306	55.044082	NaN	29.053688	-14.917776	NaN	11.072618
40.126306	51.149561	NaN	62.305914	-11.023255	NaN	-22.179608
40.126306	81.231306	NaN	27.777347	-41.105000	NaN	12.348959
40.126306	84.251990	NaN	54.843612	-44.125684	NaN	-14.717306
40.126306	6.814838	NaN	21.664539	33.311468	NaN	18.461767
40.126306	63.036478	NaN	-26.352449	-22.910172	NaN	66.478755
40.126306	74.318403	NaN	36.188476	-34.192097	NaN	3.937830
40.126306	34.272449	NaN	70.106884	5.853857	NaN	-29.980578
40.126306	-12.345256	NaN	52.131433	52.471562	NaN	-12.005127
40.126306	75.301730	NaN	57.985676	-35.175424	NaN	-17.859370
40.126306	81.647941	NaN	55.935345	-41.521635	NaN	-15.809039
40.126306	30.173229	NaN	-17.029133	9.953077	NaN	57.155439
40.126306	-8.302158	NaN	12.784113	48.428464	NaN	27.342193
40.126306	60.936608	NaN	19.865559	-20.810302	NaN	20.260747
40.126306	76.811941	NaN	64.504658	-36.685635	NaN	-24.378352
40.126306	32.269800	NaN	6.444173	7.856506	NaN	33.682133
40.126306	92.331470	NaN	60.510773	-52.205164	NaN	-20.384467
40.126306	82.904177	NaN	53.369778	-42.777871	NaN	-13.243472
40.126306	48.825841	NaN	47.940728	-8.699534	NaN	-7.814422
40.126306	57.173446	NaN	-9.181307	-17.047140	NaN	49.307613
40.126306	68.763686	NaN	19.215121	-28.637380	NaN	20.911185
40.126306	-7.625947	NaN	39.053411	47.752253	NaN	1.072895
40.126306	56.345194	NaN	47.305672	-16.218888	NaN	-7.179366
40.126306	11.228915	NaN	-62.863923	28.897391	NaN	102.990229
40.126306	62.404017	NaN	24.556448	-22.277711	NaN	15.569858
40.126306	-3.515035	NaN	53.020927	43.641341	NaN	-12.894621
40.126306	61.269675	NaN	17.583273	-21.143369	NaN	22.543033
40.126306	77.854876	NaN	16.543138	-37.728570	NaN	23.583168
40.126306	46.566256	NaN	6.379917	-6.439950	NaN	33.746389
40.126306	79.308096	NaN	30.672053	-39.181790	NaN	9.454253
40.126306	75.953295	NaN	52.046489	-35.826989	NaN	-11.920183
40.126306	51.961015	NaN	24.112542	-11.834709	NaN	16.013764
40.126306	23.063378	NaN	25.571528	17.062928	NaN	14.554778
40.126306	75.143488	NaN	57.497895	-35.017182	NaN	-17.371589
40.126306	12.292218	NaN	13.963541	27.834088	NaN	26.162765
40.126306	60.454152	NaN	48.965355	-20.327846	NaN	-8.839049
40.126306	65.168986	NaN	16.138394	-25.042680	NaN	23.987913
40.126306	42.048288	NaN	69.798701	-1.921982	NaN	-29.672395
40.126306	10.784021	NaN	33.267362	29.342285	NaN	6.858944
40.126306	63.340545	NaN	15.794226	-23.214239	NaN	24.332080
40.126306	86.677948	NaN	48.508121	-46.551642	NaN	-8.381815
40.126306	73.986809	NaN	76.864061	-33.860503	NaN	-36.737755
40.126306	36.171721	NaN	1.533991	3.954585	NaN	38.592315
40.126306	28.422897	NaN	24.537749	11.703410	NaN	15.588557
40.126306	54.830283	NaN	58.587248	-14.703977	NaN	-18.460942
40.126306	36.185440	NaN	43.328158	3.940866	NaN	-3.201852
40.126306	57.758675	NaN	21.014724	-17.632369	NaN	19.111582
40.126306	79.227794	NaN	53.988502	-39.101488	NaN	-13.862196
40.126306	59.127560	NaN	-19.462932	-19.001254	NaN	59.589239
40.126306	41.628533	NaN	-3.027288	-1.502227	NaN	43.153594
40.126306	-194.063406	NaN	27.641312	234.189712	NaN	12.484994
40.126306	3.718891	NaN	20.389880	36.407415	NaN	19.736426
40.126306	47.935427	NaN	34.036358	-7.809121	NaN	6.089948
40.126306	60.737433	NaN	47.646319	-20.611127	NaN	-7.520013
40.126306	25.832459	NaN	46.204216	14.293848	NaN	-6.077910
40.126306	53.484840	NaN	44.924129	-13.358534	NaN	-4.797823
40.126306	-14.665067	NaN	27.817148	54.791373	NaN	12.309158
40.126306	61.032804	NaN	50.809214	-20.906498	NaN	-10.682908
40.126306	28.299626	NaN	62.647257	11.826680	NaN	-22.520951
40.126306	62.398864	NaN	16.241979	-22.272558	NaN	23.884328
40.126306	67.494775	NaN	57.740195	-27.368469	NaN	-17.613889
40.126306	45.655979	NaN	-25.238368	-5.529673	NaN	65.364674
40.126306	49.329317	NaN	66.530280	-9.203011	NaN	-26.403974
40.126306	-149.976889	NaN	25.119025	190.103195	NaN	15.007281
40.126306	32.494501	NaN	49.356084	7.631805	NaN	-9.229778
40.126306	44.603328	NaN	36.422019	-4.477022	NaN	3.704287
40.126306	74.935993	NaN	72.238283	-34.809687	NaN	-32.111977
40.126306	92.986285	NaN	50.223968	-52.859979	NaN	-10.097662
40.126306	56.507469	NaN	56.854527	-16.381163	NaN	-16.728221
40.126306	2.379483	NaN	0.404468	37.746823	NaN	39.721838
40.126306	29.996211	NaN	-28.975703	10.130095	NaN	69.102009
40.126306	67.858526	NaN	35.907211	-27.732220	NaN	4.219096
40.126306	-4.948521	NaN	-0.120884	45.074827	NaN	40.247190
40.126306	79.911531	NaN	86.772457	-39.785225	NaN	-46.646150
40.126306	12.538060	NaN	4.424113	27.588246	NaN	35.702193
40.126306	88.790749	NaN	81.191435	-48.664443	NaN	-41.065129
40.126306	71.841454	NaN	58.983506	-31.715148	NaN	-18.857200
40.126306	59.751965	NaN	26.757189	-19.625659	NaN	13.369117
40.126306	68.969379	NaN	44.623924	-28.843072	NaN	-4.497618
40.126306	5.228185	NaN	-13.721414	34.898122	NaN	53.847720
40.126306	29.886266	NaN	9.639996	10.240040	NaN	30.486310
40.126306	58.900095	NaN	58.155899	-18.773789	NaN	-18.029593
40.126306	53.158677	NaN	47.696376	-13.032371	NaN	-7.570070
40.126306	65.140660	NaN	49.193920	-25.014354	NaN	-9.067614
40.126306	47.930332	NaN	63.905427	-7.804026	NaN	-23.779121
40.126306	75.080034	NaN	39.249300	-34.953728	NaN	0.877006
40.126306	67.560363	NaN	52.584353	-27.434057	NaN	-12.458047
40.126306	17.738285	NaN	-38.184227	22.388021	NaN	78.310533
40.126306	94.217927	NaN	-0.749544	-54.091621	NaN	40.875850
40.126306	80.941070	NaN	44.233786	-40.814764	NaN	-4.107480
40.126306	67.683816	NaN	37.737416	-27.557510	NaN	2.388890
40.126306	23.311028	NaN	7.245386	16.815278	NaN	32.880920
40.126306	60.179106	NaN	6.654141	-20.052800	NaN	33.472165
40.126306	35.477733	NaN	33.216980	4.648573	NaN	6.909326
40.126306	68.242139	NaN	46.907917	-28.115833	NaN	-6.781611
40.126306	71.423806	NaN	40.845054	-31.297500	NaN	-0.718747
40.126306	81.323550	NaN	51.028217	-41.197244	NaN	-10.901911
40.126306	61.344378	NaN	14.784719	-21.218072	NaN	25.341587
40.126306	84.513364	NaN	39.319128	-44.387058	NaN	0.807178
40.126306	75.100110	NaN	21.778250	-34.973804	NaN	18.348056
40.126306	73.557625	NaN	52.925647	-33.431319	NaN	-12.799341
40.126306	42.836480	NaN	50.827178	-2.710174	NaN	-10.700872
40.126306	37.654948	NaN	34.954799	2.471358	NaN	5.171507
40.126306	60.240248	NaN	73.038474	-20.113942	NaN	-32.912168
40.126306	6.889972	NaN	-1.019248	33.236334	NaN	41.145554
40.126306	-18.878556	NaN	13.529907	59.004862	NaN	26.596399
40.126306	55.141449	NaN	26.963563	-15.015143	NaN	13.162743
40.126306	41.750919	NaN	40.123588	-1.624613	NaN	0.002718
40.126306	59.461502	NaN	52.352097	-19.335196	NaN	-12.225791
40.126306	73.165113	NaN	-98.706570	-33.038806	NaN	138.832876
40.126306	84.211474	NaN	35.624010	-44.085168	NaN	4.502296
40.126306	43.055859	NaN	-9.443215	-2.929553	NaN	49.569521
40.126306	38.322668	NaN	34.438401	1.803638	NaN	5.687905
40.126306	81.117325	NaN	43.169866	-40.991019	NaN	-3.043560
40.126306	-3.591334	NaN	54.154071	43.717640	NaN	-14.027765
40.126306	77.782793	NaN	57.447049	-37.656487	NaN	-17.320743
40.126306	55.945526	NaN	36.331529	-15.819219	NaN	3.794777
40.126306	50.345338	NaN	63.437944	-10.219032	NaN	-23.311638
40.126306	11.092530	NaN	23.807514	29.033776	NaN	16.318792
40.126306	21.619058	NaN	22.395853	18.507248	NaN	17.730453
40.126306	41.308559	NaN	39.747590	-1.182253	NaN	0.378717
40.126306	77.259458	NaN	53.032678	-37.133152	NaN	-12.906372
40.126306	73.352262	NaN	47.194776	-33.225956	NaN	-7.068470
40.126306	84.645162	NaN	61.664447	-44.518856	NaN	-21.538141
40.126306	-8.468280	NaN	32.073023	48.594586	NaN	8.053283
40.126306	52.900902	NaN	62.033289	-12.774596	NaN	-21.906983
40.126306	64.846459	NaN	66.704011	-24.720153	NaN	-26.577705
40.126306	60.473977	NaN	21.876598	-20.347671	NaN	18.249708
40.126306	88.694648	NaN	55.494549	-48.568342	NaN	-15.368243
40.126306	41.527647	NaN	20.972659	-1.401341	NaN	19.153648
40.126306	-125.649052	NaN	16.989693	165.775358	NaN	23.136613
40.126306	53.944350	NaN	20.943594	-13.818044	NaN	19.182712
40.126306	71.891432	NaN	66.468254	-31.765126	NaN	-26.341948
40.126306	72.955862	NaN	51.139513	-32.829556	NaN	-11.013207
40.126306	38.985660	NaN	40.500826	1.140646	NaN	-0.374520
40.126306	-5.756644	NaN	63.422145	45.882950	NaN	-23.295839
40.126306	78.145789	NaN	23.475771	-38.019483	NaN	16.650535
40.126306	-57.542616	NaN	70.955729	97.668922	NaN	-30.829423
40.126306	81.836044	NaN	66.483761	-41.709738	NaN	-26.357455
40.126306	44.935494	NaN	47.193819	-4.809188	NaN	-7.067513
40.126306	62.633742	NaN	24.154407	-22.507435	NaN	15.971900
40.126306	62.186582	NaN	37.762808	-22.060276	NaN	2.363498
40.126306	90.356318	NaN	65.690492	-50.230012	NaN	-25.564186
40.126306	60.627609	NaN	53.867434	-20.501303	NaN	-13.741128
40.126306	28.574388	NaN	58.839636	11.551918	NaN	-18.713330
40.126306	74.341855	NaN	26.653759	-34.215549	NaN	13.472547
40.126306	67.654228	NaN	66.357104	-27.527922	NaN	-26.230798
40.126306	69.393790	NaN	63.914381	-29.267484	NaN	-23.788075
40.126306	51.380792	NaN	51.753407	-11.254486	NaN	-11.627101
40.126306	84.412268	NaN	39.615272	-44.285962	NaN	0.511034
40.126306	24.449447	NaN	-21.667024	15.676859	NaN	61.793330
40.126306	56.812664	NaN	47.133404	-16.686358	NaN	-7.007097
40.126306	37.623447	NaN	-26.280288	2.502859	NaN	66.406595
40.126306	82.392912	NaN	39.497579	-42.266606	NaN	0.628727
40.126306	88.569268	NaN	63.027799	-48.442962	NaN	-22.901493
40.126306	59.485623	NaN	44.726011	-19.359317	NaN	-4.599705
40.126306	16.400039	NaN	32.279194	23.726267	NaN	7.847112
40.126306	36.359255	NaN	58.656428	3.767051	NaN	-18.530122
40.126306	32.703091	NaN	49.419755	7.423215	NaN	-9.293449
40.126306	37.004813	NaN	28.958004	3.121493	NaN	11.168302
40.126306	49.212781	NaN	-23.458059	-9.086475	NaN	63.584365
40.126306	66.846190	NaN	-14.778596	-26.719884	NaN	54.904902
40.126306	9.892026	NaN	6.984257	30.234280	NaN	33.142049
40.126306	11.510150	NaN	36.054613	28.616156	NaN	4.071693
40.126306	33.594180	NaN	-47.513411	6.532126	NaN	87.639717
40.126306	48.171794	NaN	37.568744	-8.045488	NaN	2.557562
40.126306	-86.598425	NaN	23.043647	126.724731	NaN	17.082659
40.126306	53.682866	NaN	9.029297	-13.556560	NaN	31.097009
40.126306	57.520960	NaN	27.869286	-17.394654	NaN	12.257020
40.126306	90.300848	NaN	81.516986	-50.174542	NaN	-41.390680
40.126306	40.953873	NaN	43.689964	-0.827567	NaN	-3.563658
40.126306	30.151316	NaN	34.174903	9.974990	NaN	5.951403
40.126306	69.212363	NaN	48.899246	-29.086057	NaN	-8.772940
40.126306	33.166083	NaN	-9.835515	6.960224	NaN	49.961821
40.126306	-22.401012	NaN	36.458303	62.527319	NaN	3.668003
40.126306	54.571550	NaN	48.578111	-14.445244	NaN	-8.451805
40.126306	24.701317	NaN	47.052816	15.424989	NaN	-6.926510
40.126306	74.361899	NaN	67.958354	-34.235593	NaN	-27.832048
40.126306	89.751591	NaN	8.955812	-49.625285	NaN	31.170494
40.126306	45.342253	NaN	51.358860	-5.215946	NaN	-11.232554
40.126306	47.696041	NaN	44.302816	-7.569734	NaN	-4.176510
40.126306	53.397923	NaN	54.888217	-13.271617	NaN	-14.761911
40.126306	40.627444	NaN	66.158369	-0.501138	NaN	-26.032063
40.126306	33.822009	NaN	63.325377	6.304297	NaN	-23.199071
40.126306	53.589910	NaN	24.970199	-13.463604	NaN	15.156107
40.126306	69.922693	NaN	-74.817631	-29.796387	NaN	114.943937
40.126306	81.745552	NaN	30.013132	-41.619246	NaN	10.113174
40.126306	48.677889	NaN	45.196738	-8.551583	NaN	-5.070432
40.126306	87.759412	NaN	8.147671	-47.633105	NaN	31.978635
40.126306	46.252266	NaN	53.872583	-6.125960	NaN	-13.746277
40.126306	32.578680	NaN	28.969746	7.547626	NaN	11.156560
40.126306	29.855567	NaN	44.311819	10.270739	NaN	-4.185513
40.126306	56.297604	NaN	19.692878	-16.171298	NaN	20.433428
40.126306	74.302509	NaN	77.138289	-34.176202	NaN	-37.011983
40.126306	-11.851414	NaN	19.246925	51.977720	NaN	20.879381
40.126306	33.988320	NaN	28.161095	6.137986	NaN	11.965211
40.126306	36.043435	NaN	-43.217240	4.082871	NaN	83.343546
40.126306	-0.711239	NaN	46.945082	40.837545	NaN	-6.818776
40.126306	60.859921	NaN	39.300460	-20.733615	NaN	0.825846
40.126306	38.658692	NaN	37.279816	1.467615	NaN	2.846490
40.126306	88.292696	NaN	48.663061	-48.166390	NaN	-8.536755
40.126306	68.636382	NaN	44.949380	-28.510076	NaN	-4.823074
40.126306	82.093379	NaN	34.283100	-41.967073	NaN	5.843206
40.126306	61.154497	NaN	27.279745	-21.028191	NaN	12.846561
40.126306	74.931871	NaN	57.070410	-34.805565	NaN	-16.944104
40.126306	76.529147	NaN	56.542127	-36.402841	NaN	-16.415821
40.126306	77.685739	NaN	77.843798	-37.559433	NaN	-37.717492
40.126306	62.070352	NaN	49.924159	-21.944046	NaN	-9.797853
40.126306	68.371062	NaN	-18.886250	-28.244756	NaN	59.012556
40.126306	-140.527143	NaN	44.583639	180.653449	NaN	-4.457333
40.126306	-6.590764	NaN	28.548215	46.717070	NaN	11.578091
40.126306	5.134188	NaN	-0.532125	34.992118	NaN	40.658431
40.126306	88.504704	NaN	47.475130	-48.378398	NaN	-7.348824
40.126306	36.156705	NaN	48.942832	3.969601	NaN	-8.816526
40.126306	13.223788	NaN	0.237899	26.902518	NaN	39.888407
40.126306	53.281707	NaN	28.678244	-13.155401	NaN	11.448062
40.126306	73.622164	NaN	31.805958	-33.495858	NaN	8.320348
40.126306	47.008316	NaN	64.678883	-6.882010	NaN	-24.552577
40.126306	26.649659	NaN	67.536285	13.476647	NaN	-27.409979
40.126306	57.489865	NaN	20.287330	-17.363559	NaN	19.838976
40.126306	83.880515	NaN	49.883444	-43.754209	NaN	-9.757138
40.126306	33.091600	NaN	30.054184	7.034706	NaN	10.072122
40.126306	65.708584	NaN	59.684891	-25.582278	NaN	-19.558585
40.126306	41.765312	NaN	47.847649	-1.639006	NaN	-7.721343
40.126306	11.042311	NaN	-24.805954	29.083995	NaN	64.932261
40.126306	54.373636	NaN	52.776240	-14.247330	NaN	-12.649934
40.126306	43.078271	NaN	50.094513	-2.951965	NaN	-9.968206
40.126306	65.915360	NaN	62.976245	-25.789053	NaN	-22.849939
40.126306	4.816366	NaN	-9.338494	35.309940	NaN	49.464801
40.126306	66.001533	NaN	-149.506457	-25.875227	NaN	189.632763
40.126306	75.919909	NaN	80.713354	-35.793603	NaN	-40.587048
40.126306	90.662091	NaN	73.047806	-50.535785	NaN	-32.921500
40.126306	72.313567	NaN	-12.474733	-32.187261	NaN	52.601039
40.126306	61.253803	NaN	36.666309	-21.127497	NaN	3.459997
40.126306	57.986116	NaN	67.470265	-17.859810	NaN	-27.343959
40.126306	69.843041	NaN	52.818075	-29.716735	NaN	-12.691769
40.126306	79.649134	NaN	76.722380	-39.522828	NaN	-36.596074
40.126306	57.481560	NaN	53.496282	-17.355254	NaN	-13.369976
40.126306	66.234118	NaN	45.849272	-26.107812	NaN	-5.722966
40.126306	36.647795	NaN	-11.673840	3.478511	NaN	51.800146
40.126306	27.982971	NaN	57.749436	12.143336	NaN	-17.623130
40.126306	8.518295	NaN	54.575458	31.608011	NaN	-14.449152
40.126306	73.681549	NaN	65.643466	-33.555243	NaN	-25.517160
40.126306	55.931553	NaN	61.027584	-15.805247	NaN	-20.901278
40.126306	56.394986	NaN	55.876658	-16.268679	NaN	-15.750352
40.126306	85.456762	NaN	77.680739	-45.330456	NaN	-37.554432
40.126306	68.701042	NaN	49.519050	-28.574736	NaN	-9.392744
40.126306	89.773882	NaN	32.010358	-49.647576	NaN	8.115948
40.126306	53.582580	NaN	23.529921	-13.456274	NaN	16.596385
40.126306	34.249112	NaN	33.317483	5.877194	NaN	6.808823
40.126306	19.918603	NaN	14.771586	20.207703	NaN	25.354721
40.126306	51.029485	NaN	42.566535	-10.903179	NaN	-2.440228
40.126306	44.475211	NaN	60.519626	-4.348905	NaN	-20.393319
40.126306	78.238157	NaN	80.573050	-38.111851	NaN	-40.446744
40.126306	40.578568	NaN	40.023263	-0.452262	NaN	0.103043
40.126306	79.902075	NaN	8.586487	-39.775769	NaN	31.539819
40.126306	81.464132	NaN	49.303151	-41.337826	NaN	-9.176845
40.126306	63.097510	NaN	-0.869373	-22.971204	NaN	40.995680
40.126306	31.393173	NaN	61.419219	8.733133	NaN	-21.292913
40.126306	63.644237	NaN	28.346175	-23.517931	NaN	11.780131
40.126306	79.770738	NaN	54.547622	-39.644432	NaN	-14.421316
40.126306	-8.773640	NaN	-6.374735	48.899946	NaN	46.501041
40.126306	42.313074	NaN	41.193099	-2.186768	NaN	-1.066793
40.126306	63.736189	NaN	47.492844	-23.609883	NaN	-7.366538
40.126306	88.310157	NaN	76.060781	-48.183851	NaN	-35.934475
40.126306	86.811449	NaN	-35.414082	-46.685143	NaN	75.540389
40.126306	40.428191	NaN	77.181558	-0.301885	NaN	-37.055252
40.126306	9.973244	NaN	-31.218809	30.153062	NaN	71.345116
40.126306	83.092860	NaN	39.124662	-42.966553	NaN	1.001644
40.126306	79.458400	NaN	43.768245	-39.332094	NaN	-3.641939
40.126306	62.818173	NaN	-3.235868	-22.691867	NaN	43.362174
40.126306	-94.643103	NaN	-11.326301	134.769409	NaN	51.452607
40.126306	28.989713	NaN	24.135335	11.136593	NaN	15.990971
40.126306	-6.830373	NaN	-17.188679	46.956679	NaN	57.314985
40.126306	-117.725082	NaN	50.925775	157.851388	NaN	-10.799469
40.126306	68.753240	NaN	67.213628	-28.626934	NaN	-27.087322
40.126306	57.562827	NaN	51.120237	-17.436521	NaN	-10.993931
40.126306	77.278885	NaN	60.538287	-37.152579	NaN	-20.411981
40.126306	77.715034	NaN	62.904635	-37.588728	NaN	-22.778329
40.126306	71.899977	NaN	80.604300	-31.773671	NaN	-40.477993
40.126306	59.393549	NaN	46.247110	-19.267243	NaN	-6.120804
40.126306	87.785564	NaN	82.408099	-47.659258	NaN	-42.281793
40.126306	67.288223	NaN	50.047947	-27.161917	NaN	-9.921641
40.126306	22.418699	NaN	51.435718	17.707607	NaN	-11.309412
40.126306	82.499824	NaN	3.354960	-42.373518	NaN	36.771346
40.126306	79.905997	NaN	-8.517772	-39.779691	NaN	48.644078
40.126306	42.717962	NaN	47.130759	-2.591656	NaN	-7.004453
40.126306	59.887037	NaN	38.353222	-19.760731	NaN	1.773084
40.126306	93.906100	NaN	49.063695	-53.779794	NaN	-8.937389
40.126306	18.694747	NaN	-56.966795	21.431559	NaN	97.093101
40.126306	59.843161	NaN	42.903569	-19.716855	NaN	-2.777263
40.126306	59.670658	NaN	54.626924	-19.544352	NaN	-14.500618
40.126306	66.396080	NaN	36.857135	-26.269774	NaN	3.269171
40.126306	66.562814	NaN	40.544566	-26.436508	NaN	-0.418259
40.126306	53.290645	NaN	20.263212	-13.164339	NaN	19.863094
40.126306	29.489854	NaN	27.502416	10.636452	NaN	12.623891
40.126306	78.525102	NaN	71.685784	-38.398796	NaN	-31.559478
40.126306	48.982608	NaN	26.180591	-8.856302	NaN	13.945716
40.126306	80.760111	NaN	69.370267	-40.633805	NaN	-29.243961
40.126306	56.997633	NaN	71.421920	-16.871327	NaN	-31.295614
40.126306	8.381999	NaN	36.729418	31.744307	NaN	3.396888
40.126306	1.053879	NaN	49.357306	39.072427	NaN	-9.231000
40.126306	75.778749	NaN	20.428494	-35.652443	NaN	19.697812
40.126306	51.370005	NaN	45.129569	-11.243699	NaN	-5.003263
40.126306	55.682468	NaN	35.031261	-15.556162	NaN	5.095045
40.126306	11.045627	NaN	46.260286	29.080679	NaN	-6.133980
40.126306	67.459441	NaN	47.344327	-27.333134	NaN	-7.218021
40.126306	51.733409	NaN	43.105914	-11.607103	NaN	-2.979608
40.126306	77.507483	NaN	65.600111	-37.381177	NaN	-25.473805
40.126306	6.577527	NaN	60.198213	33.548779	NaN	-20.071907
40.126306	77.056804	NaN	63.292072	-36.930498	NaN	-23.165766
40.126306	68.327237	NaN	12.002253	-28.200931	NaN	28.124053
40.126306	62.105495	NaN	51.765497	-21.979189	NaN	-11.639191
40.126306	53.702840	NaN	28.589502	-13.576534	NaN	11.536804
40.126306	52.264613	NaN	31.087656	-12.138307	NaN	9.038650
40.126306	80.749440	NaN	61.262902	-40.623134	NaN	-21.136596
40.126306	38.975218	NaN	44.658999	1.151089	NaN	-4.532693
40.126306	67.372871	NaN	58.497911	-27.246565	NaN	-18.371605
40.126306	49.114905	NaN	17.576642	-8.988599	NaN	22.549664
40.126306	81.824064	NaN	60.130537	-41.697758	NaN	-20.004231
40.126306	75.968429	NaN	57.880670	-35.842123	NaN	-17.754364
40.126306	69.025459	NaN	73.367889	-28.899153	NaN	-33.241583
40.126306	75.563405	NaN	22.744023	-35.437099	NaN	17.382284
40.126306	85.212710	NaN	61.004182	-45.086404	NaN	-20.877876
40.126306	43.830739	NaN	69.170971	-3.704433	NaN	-29.044665
40.126306	4.549739	NaN	-33.563441	35.576567	NaN	73.689747
40.126306	77.659313	NaN	72.212412	-37.533006	NaN	-32.086106
40.126306	48.974170	NaN	9.312242	-8.847864	NaN	30.814064
40.126306	78.354708	NaN	63.766886	-38.228402	NaN	-23.640580
40.126306	40.376715	NaN	31.496346	-0.250409	NaN	8.629960
40.126306	-25.473173	NaN	15.509012	65.599479	NaN	24.617294
40.126306	70.198172	NaN	31.727647	-30.071866	NaN	8.398659
40.126306	72.904340	NaN	43.697721	-32.778034	NaN	-3.571415
40.126306	63.276393	NaN	29.919602	-23.150087	NaN	10.206704
40.126306	53.619053	NaN	15.087498	-13.492747	NaN	25.038808
40.126306	1.093486	NaN	46.660950	39.032821	NaN	-6.534643
40.126306	63.023484	NaN	50.140106	-22.897178	NaN	-10.013800
40.126306	52.670525	NaN	65.190468	-12.544219	NaN	-25.064162
40.126306	70.339780	NaN	66.439040	-30.213474	NaN	-26.312734
40.126306	31.763814	NaN	45.635284	8.362492	NaN	-5.508978
40.126306	82.710191	NaN	42.339929	-42.583885	NaN	-2.213623
40.126306	57.454233	NaN	-46.510478	-17.327927	NaN	86.636784
40.126306	73.078572	NaN	57.847728	-32.952266	NaN	-17.721422
40.126306	49.008088	NaN	62.338765	-8.881782	NaN	-22.212459
40.126306	84.654250	NaN	10.216321	-44.527944	NaN	29.909985
40.126306	42.960361	NaN	6.066046	-2.834055	NaN	34.060260
40.126306	44.898012	NaN	29.310697	-4.771706	NaN	10.815609
40.126306	60.062941	NaN	21.009187	-19.936635	NaN	19.117119
40.126306	7.100553	NaN	0.272758	33.025753	NaN	39.853548
40.126306	-7.761151	NaN	11.845620	47.887457	NaN	28.280686
40.126306	85.267372	NaN	-11.763454	-45.141066	NaN	51.889760
40.126306	70.062614	NaN	42.015337	-29.936308	NaN	-1.889031
40.126306	70.619818	NaN	48.513202	-30.493512	NaN	-8.386896
40.126306	58.343545	NaN	65.913737	-18.217239	NaN	-25.787431
40.126306	36.993052	NaN	-14.168685	3.133254	NaN	54.294991
40.126306	74.510494	NaN	46.985186	-34.384188	NaN	-6.858880
40.126306	56.738049	NaN	-4.102442	-16.611743	NaN	44.228748
40.126306	56.421518	NaN	44.777924	-16.295212	NaN	-4.651618
40.126306	77.441587	NaN	4.234173	-37.315281	NaN	35.892133
40.126306	17.993491	NaN	51.291278	22.132816	NaN	-11.164972
40.126306	74.791573	NaN	-38.126932	-34.665267	NaN	78.253238
40.126306	30.971285	NaN	55.212887	9.155021	NaN	-15.086581
40.126306	44.859827	NaN	20.164701	-4.733521	NaN	19.961606
40.126306	30.976014	NaN	52.005835	9.150292	NaN	-11.879529
40.126306	52.955303	NaN	8.490113	-12.828996	NaN	31.636193
40.126306	82.944322	NaN	27.966188	-42.818016	NaN	12.160118
40.126306	-11.192030	NaN	23.761042	51.318336	NaN	16.365264
40.126306	64.685412	NaN	33.735120	-24.559106	NaN	6.391186
40.126306	91.539339	NaN	40.792847	-51.413033	NaN	-0.666541
40.126306	32.933919	NaN	3.906190	7.192387	NaN	36.220116
40.126306	46.432561	NaN	56.671181	-6.306255	NaN	-16.544875
40.126306	65.093868	NaN	25.771518	-24.967562	NaN	14.354789
40.126306	60.763697	NaN	49.866128	-20.637391	NaN	-9.739821
40.126306	74.163809	NaN	50.240624	-34.037503	NaN	-10.114317
40.126306	74.488771	NaN	57.689614	-34.362465	NaN	-17.563308
40.126306	80.525191	NaN	50.427696	-40.398885	NaN	-10.301390
40.126306	86.380372	NaN	60.837190	-46.254066	NaN	-20.710884
40.126306	95.340083	NaN	65.587062	-55.213777	NaN	-25.460756
40.126306	56.360013	NaN	28.579016	-16.233707	NaN	11.547290
40.126306	64.256457	NaN	51.310640	-24.130150	NaN	-11.184334
40.126306	58.664940	NaN	32.355774	-18.538634	NaN	7.770533
40.126306	40.219517	NaN	68.061981	-0.093211	NaN	-27.935675
40.126306	81.603568	NaN	31.035819	-41.477262	NaN	9.090487
40.126306	43.188728	NaN	40.469365	-3.062422	NaN	-0.343059
40.126306	-11.935909	NaN	50.875784	52.062215	NaN	-10.749478
40.126306	69.073954	NaN	58.013285	-28.947648	NaN	-17.886979
40.126306	41.628217	NaN	19.806834	-1.501911	NaN	20.319472
40.126306	65.060262	NaN	37.882134	-24.933956	NaN	2.244173
40.126306	79.994055	NaN	67.534408	-39.867749	NaN	-27.408102
40.126306	61.867195	NaN	44.931031	-21.740889	NaN	-4.804725
40.126306	8.067304	NaN	65.314882	32.059002	NaN	-25.188576
40.126306	35.400471	NaN	-63.618329	4.725835	NaN	103.744635
40.126306	54.689582	NaN	-28.570951	-14.563276	NaN	68.697258
40.126306	68.829215	NaN	52.802345	-28.702909	NaN	-12.676039
40.126306	58.532418	NaN	36.152556	-18.406111	NaN	3.973750
40.126306	57.215373	NaN	-2.673462	-17.089066	NaN	42.799768
40.126306	35.748337	NaN	51.963200	4.377969	NaN	-11.836894
40.126306	52.696460	NaN	82.863528	-12.570154	NaN	-42.737222
40.126306	30.740262	NaN	17.200806	9.386045	NaN	22.925501
40.126306	59.610359	NaN	38.274125	-19.484053	NaN	1.852181
40.126306	57.802263	NaN	33.251067	-17.675957	NaN	6.875239
40.126306	76.088349	NaN	17.314260	-35.962043	NaN	22.812046
40.126306	63.462761	NaN	45.201538	-23.336455	NaN	-5.075232
40.126306	57.948038	NaN	24.665333	-17.821732	NaN	15.460973
40.126306	69.740866	NaN	3.459211	-29.614560	NaN	36.667095
40.126306	83.423100	NaN	76.427944	-43.296794	NaN	-36.301638
40.126306	67.954153	NaN	15.681365	-27.827847	NaN	24.444941
40.126306	55.716184	NaN	33.557623	-15.589878	NaN	6.568683
40.126306	69.123842	NaN	55.254817	-28.997536	NaN	-15.128511
40.126306	73.815470	NaN	71.807364	-33.689164	NaN	-31.681058
40.126306	83.757088	NaN	69.706277	-43.630782	NaN	-29.579971
40.126306	-3.385893	NaN	59.771694	43.512200	NaN	-19.645388
40.126306	92.586445	NaN	63.618336	-52.460139	NaN	-23.492030
40.126306	71.375559	NaN	65.938212	-31.249253	NaN	-25.811906
40.126306	72.386287	NaN	79.676543	-32.259981	NaN	-39.550237
40.126306	60.802088	NaN	-10.230860	-20.675782	NaN	50.357167
40.126306	30.559500	NaN	30.793364	9.566806	NaN	9.332942
40.126306	39.477975	NaN	22.924850	0.648331	NaN	17.201456
40.126306	68.437184	NaN	2.003751	-28.310878	NaN	38.122555
40.126306	61.596433	NaN	30.049953	-21.470127	NaN	10.076353
40.126306	69.914138	NaN	58.186939	-29.787832	NaN	-18.060633
40.126306	79.488041	NaN	83.258804	-39.361735	NaN	-43.132498
40.126306	58.412229	NaN	69.369041	-18.285923	NaN	-29.242735
40.126306	57.814983	NaN	27.413964	-17.688677	NaN	12.712342
40.126306	23.589512	NaN	57.852115	16.536794	NaN	-17.725809
40.126306	58.482348	NaN	47.026983	-18.356042	NaN	-6.900677
40.126306	45.984777	NaN	44.556340	-5.858471	NaN	-4.430034
40.126306	44.646233	NaN	39.844565	-4.519927	NaN	0.281741
40.126306	43.800051	NaN	50.658806	-3.673745	NaN	-10.532500
40.126306	64.069900	NaN	52.574975	-23.943594	NaN	-12.448669
40.126306	59.327885	NaN	6.046322	-19.201579	NaN	34.079984
40.126306	84.406678	NaN	50.741523	-44.280372	NaN	-10.615217
40.126306	39.853283	NaN	18.927573	0.273023	NaN	21.198733
40.126306	18.923209	NaN	45.098549	21.203097	NaN	-4.972242
40.126306	-15.934869	NaN	22.630196	56.061175	NaN	17.496110
40.126306	80.096246	NaN	69.695322	-39.969940	NaN	-29.569016
40.126306	36.036377	NaN	35.095843	4.089929	NaN	5.030463
40.126306	45.455752	NaN	12.411207	-5.329446	NaN	27.715099
40.126306	49.786648	NaN	53.136520	-9.660342	NaN	-13.010214
40.126306	36.394590	NaN	4.571420	3.731716	NaN	35.554886
40.126306	37.556953	NaN	34.869321	2.569353	NaN	5.256985
40.126306	23.453322	NaN	24.589965	16.672984	NaN	15.536341
40.126306	77.893762	NaN	-34.258090	-37.767456	NaN	74.384396
40.126306	57.374796	NaN	40.533616	-17.248490	NaN	-0.407310
40.126306	-1.495721	NaN	58.302862	41.622027	NaN	-18.176556
40.126306	15.909415	NaN	15.926232	24.216891	NaN	24.200074
40.126306	80.724513	NaN	39.696990	-40.598207	NaN	0.429316
40.126306	78.452428	NaN	64.525023	-38.326122	NaN	-24.398717
40.126306	91.334210	NaN	54.590911	-51.207904	NaN	-14.464605
40.126306	59.899083	NaN	11.416644	-19.772777	NaN	28.709662
40.126306	62.893499	NaN	73.272626	-22.767193	NaN	-33.146320
40.126306	47.565748	NaN	43.747530	-7.439442	NaN	-3.621224
40.126306	62.216973	NaN	48.967028	-22.090666	NaN	-8.840722
40.126306	76.368109	NaN	-2.720503	-36.241803	NaN	42.846809
40.126306	-15.282051	NaN	4.186687	55.408357	NaN	35.939619
40.126306	87.811426	NaN	47.447237	-47.685119	NaN	-7.320931
40.126306	51.545665	NaN	51.129110	-11.419359	NaN	-11.002804
40.126306	24.403479	NaN	54.958696	15.722827	NaN	-14.832390
40.126306	41.320182	NaN	43.311577	-1.193876	NaN	-3.185271
40.126306	39.806721	NaN	28.210777	0.319585	NaN	11.915529
40.126306	-22.362292	NaN	11.694446	62.488598	NaN	28.431860
40.126306	86.892046	NaN	1.927039	-46.765740	NaN	38.199267
40.126306	49.988113	NaN	-21.080080	-9.861807	NaN	61.206386
40.126306	35.117472	NaN	62.587198	5.008834	NaN	-22.460892
40.126306	69.948910	NaN	2.622064	-29.822604	NaN	37.504242
40.126306	65.466265	NaN	26.366690	-25.339959	NaN	13.759616
40.126306	79.596231	NaN	42.738505	-39.469925	NaN	-2.612199
40.126306	88.564632	NaN	70.298945	-48.438326	NaN	-30.172639
40.126306	83.936466	NaN	78.404860	-43.810160	NaN	-38.278554
40.126306	91.949928	NaN	66.402329	-51.823622	NaN	-26.276023
40.126306	60.410308	NaN	49.646586	-20.284002	NaN	-9.520280
40.126306	63.525216	NaN	15.482850	-23.398910	NaN	24.643456
40.126306	70.804653	NaN	59.571512	-30.678347	NaN	-19.445206
40.126306	72.526299	NaN	46.231212	-32.399993	NaN	-6.104906
40.126306	82.626914	NaN	63.669346	-42.500608	NaN	-23.543040
40.126306	43.157121	NaN	38.319551	-3.030814	NaN	1.806755
40.126306	80.102080	NaN	66.544717	-39.975773	NaN	-26.418411
40.126306	19.537412	NaN	-48.131898	20.588894	NaN	88.258204
40.126306	-15.842961	NaN	21.292491	55.969268	NaN	18.833815
40.126306	41.341368	NaN	68.358319	-1.215062	NaN	-28.232013
40.126306	22.082638	NaN	1.957571	18.043668	NaN	38.168735
40.126306	-30.189093	NaN	-8.882662	70.315399	NaN	49.008968
40.126306	76.361268	NaN	81.013064	-36.234962	NaN	-40.886758
40.126306	29.344562	NaN	-138.665470	10.781744	NaN	178.791776
40.126306	38.523598	NaN	27.660780	1.602708	NaN	12.465526
40.126306	73.760148	NaN	73.614276	-33.633842	NaN	-33.487970
40.126306	38.967179	NaN	72.889779	1.159127	NaN	-32.763473
40.126306	88.236688	NaN	77.184699	-48.110382	NaN	-37.058393
40.126306	66.854435	NaN	50.015206	-26.728129	NaN	-9.888900
40.126306	58.046016	NaN	8.341315	-17.919710	NaN	31.784991
40.126306	74.976752	NaN	68.779455	-34.850446	NaN	-28.653149
40.126306	61.061722	NaN	47.511509	-20.935416	NaN	-7.385203
40.126306	78.810581	NaN	3.172850	-38.684275	NaN	36.953456
40.126306	56.844668	NaN	26.776311	-16.718362	NaN	13.349995
40.126306	64.312199	NaN	46.525621	-24.185893	NaN	-6.399314
40.126306	60.642497	NaN	-2.406093	-20.516191	NaN	42.532399
40.126306	23.571031	NaN	59.454195	16.555275	NaN	-19.327889
40.126306	39.653637	NaN	31.480939	0.472669	NaN	8.645367
40.126306	64.537212	NaN	62.655795	-24.410906	NaN	-22.529489
40.126306	48.231680	NaN	-0.399225	-8.105374	NaN	40.525531
40.126306	-32.866958	NaN	8.368890	72.993264	NaN	31.757416
40.126306	-29.104087	NaN	52.357201	69.230393	NaN	-12.230895
40.126306	63.045962	NaN	-13.740075	-22.919656	NaN	53.866381
40.126306	86.801541	NaN	13.125754	-46.675235	NaN	27.000552
40.126306	59.338576	NaN	36.870574	-19.212270	NaN	3.255732
40.126306	54.345746	NaN	71.168328	-14.219440	NaN	-31.042022
40.126306	34.611884	NaN	-113.957330	5.514422	NaN	154.083636
40.126306	48.105179	NaN	47.970690	-7.978873	NaN	-7.844384
40.126306	58.494595	NaN	63.880392	-18.368289	NaN	-23.754086
40.126306	63.678128	NaN	74.500199	-23.551822	NaN	-34.373893
40.126306	30.609471	NaN	49.677218	9.516835	NaN	-9.550912
40.126306	64.337659	NaN	45.844196	-24.211352	NaN	-5.717890
40.126306	77.279681	NaN	37.342130	-37.153375	NaN	2.784176
40.126306	53.548226	NaN	-7.738050	-13.421919	NaN	47.864356
40.126306	38.876067	NaN	47.350299	1.250239	NaN	-7.223993
40.126306	76.636659	NaN	-16.190471	-36.510353	NaN	56.316777
40.126306	-38.068398	NaN	-36.361773	78.194704	NaN	76.488079
40.126306	37.694738	NaN	14.218498	2.431568	NaN	25.907808
40.126306	59.762437	NaN	34.674582	-19.636131	NaN	5.451724
40.126306	50.755417	NaN	-393.703104	-10.629111	NaN	433.829410
40.126306	58.388757	NaN	39.865115	-18.262451	NaN	0.261191
40.126306	31.837551	NaN	36.058002	8.288755	NaN	4.068304
40.126306	74.413454	NaN	20.964812	-34.287147	NaN	19.161494
40.126306	27.633037	NaN	55.154108	12.493269	NaN	-15.027802
40.126306	-14.616134	NaN	32.599326	54.742440	NaN	7.526980
40.126306	70.394822	NaN	44.032327	-30.268516	NaN	-3.906021
40.126306	50.827123	NaN	57.995817	-10.700816	NaN	-17.869511
40.126306	61.760994	NaN	44.709507	-21.634688	NaN	-4.583201
40.126306	72.002141	NaN	55.952718	-31.875835	NaN	-15.826412
40.126306	67.145689	NaN	25.429210	-27.019383	NaN	14.697096
40.126306	19.014549	NaN	19.668298	21.111757	NaN	20.458008
40.126306	30.521143	NaN	47.988228	9.605163	NaN	-7.861922
40.126306	8.209515	NaN	33.998348	31.916791	NaN	6.127958
40.126306	44.721103	NaN	63.647693	-4.594797	NaN	-23.521387
40.126306	78.344558	NaN	62.008057	-38.218252	NaN	-21.881751
40.126306	42.607485	NaN	51.905998	-2.481179	NaN	-11.779692
40.126306	-65.611142	NaN	0.749524	105.737448	NaN	39.376782
40.126306	-36.818043	NaN	19.398802	76.944349	NaN	20.727504
40.126306	83.744306	NaN	55.599909	-43.617999	NaN	-15.473603
40.126306	12.493849	NaN	58.369681	27.632457	NaN	-18.243374
40.126306	21.807266	NaN	60.842427	18.319040	NaN	-20.716121
40.126306	75.421363	NaN	60.604956	-35.295057	NaN	-20.478650
40.126306	53.138882	NaN	-30.799114	-13.012576	NaN	70.925420
40.126306	51.868559	NaN	22.531235	-11.742253	NaN	17.595071
40.126306	79.236315	NaN	78.373180	-39.110009	NaN	-38.246874
40.126306	35.213914	NaN	40.243169	4.912392	NaN	-0.116863
40.126306	52.295349	NaN	10.305244	-12.169043	NaN	29.821062
40.126306	-18.603341	NaN	-43.696454	58.729647	NaN	83.822760
40.126306	31.782714	NaN	72.490191	8.343592	NaN	-32.363885
40.126306	-11.862016	NaN	-1.283753	51.988322	NaN	41.410059
40.126306	32.144410	NaN	27.936244	7.981896	NaN	12.190062
40.126306	44.372533	NaN	50.118314	-4.246227	NaN	-9.992008
40.126306	-18.722677	NaN	-39.194913	58.848983	NaN	79.321220
40.126306	59.532425	NaN	16.723163	-19.406119	NaN	23.403143
40.126306	66.746425	NaN	-52.489108	-26.620119	NaN	92.615414
40.126306	36.338001	NaN	40.354168	3.788306	NaN	-0.227862
40.126306	-53.018921	NaN	28.459766	93.145227	NaN	11.666540
40.126306	62.228795	NaN	42.460059	-22.102489	NaN	-2.333753
40.126306	-25.011529	NaN	29.949871	65.137835	NaN	10.176435
40.126306	60.489919	NaN	41.218899	-20.363613	NaN	-1.092593
40.126306	60.179445	NaN	13.704522	-20.053139	NaN	26.421784
40.126306	43.656134	NaN	39.827636	-3.529828	NaN	0.298670
40.126306	76.896264	NaN	64.089280	-36.769958	NaN	-23.962974
40.126306	47.732760	NaN	23.162266	-7.606454	NaN	16.964040
40.126306	67.966455	NaN	-12.234419	-27.840149	NaN	52.360725
40.126306	79.480365	NaN	56.868976	-39.354059	NaN	-16.742670
40.126306	63.099363	NaN	1.540029	-22.973057	NaN	38.586277
40.126306	60.335936	NaN	15.228573	-20.209630	NaN	24.897733
40.126306	52.737229	NaN	43.060004	-12.610923	NaN	-2.933698
40.126306	28.972229	NaN	-3.880109	11.154077	NaN	44.006415
40.126306	7.639580	NaN	27.994694	32.486726	NaN	12.131612
40.126306	55.105975	NaN	59.393079	-14.979669	NaN	-19.266773
40.126306	4.957221	NaN	38.279893	35.169085	NaN	1.846413
40.126306	86.475364	NaN	59.874447	-46.349058	NaN	-19.748141
40.126306	-3.502987	NaN	-11.204595	43.629293	NaN	51.330901
40.126306	6.432428	NaN	39.183138	33.693878	NaN	0.943168
40.126306	61.411589	NaN	64.220897	-21.285283	NaN	-24.094591
40.126306	6.277316	NaN	40.527244	33.848990	NaN	-0.400938
40.126306	31.193255	NaN	43.925120	8.933051	NaN	-3.798814
40.126306	67.700452	NaN	22.359600	-27.574145	NaN	17.766706
40.126306	38.580520	NaN	49.297327	1.545786	NaN	-9.171021
40.126306	61.137651	NaN	52.830067	-21.011345	NaN	-12.703761
40.126306	27.077510	NaN	64.275948	13.048796	NaN	-24.149642
40.126306	52.556633	NaN	51.349683	-12.430327	NaN	-11.223377
40.126306	45.561970	NaN	-72.706795	-5.435664	NaN	112.833101
40.126306	19.279567	NaN	9.016848	20.846739	NaN	31.109458
40.126306	42.237012	NaN	-58.868994	-2.110706	NaN	98.995301
40.126306	79.291794	NaN	37.741794	-39.165488	NaN	2.384512
40.126306	85.409632	NaN	36.083203	-45.283326	NaN	4.043103
40.126306	49.486564	NaN	35.568910	-9.360258	NaN	4.557396
40.126306	54.197944	NaN	27.661810	-14.071638	NaN	12.464496
40.126306	50.349851	NaN	62.410626	-10.223545	NaN	-22.284320
40.126306	75.671234	NaN	32.307625	-35.544927	NaN	7.818681
40.126306	59.855320	NaN	64.766120	-19.729014	NaN	-24.639814
40.126306	88.423547	NaN	67.840052	-48.297241	NaN	-27.713746
40.126306	33.643144	NaN	25.800867	6.483163	NaN	14.325439
40.126306	-13.479419	NaN	62.369859	53.605725	NaN	-22.243553
40.126306	86.985532	NaN	80.284753	-46.859226	NaN	-40.158447
40.126306	36.207958	NaN	56.052964	3.918348	NaN	-15.926658
40.126306	23.423010	NaN	31.456203	16.703296	NaN	8.670103
40.126306	28.311913	NaN	53.109844	11.814393	NaN	-12.983538
40.126306	56.655548	NaN	50.808978	-16.529242	NaN	-10.682672
40.126306	73.345179	NaN	69.448395	-33.218873	NaN	-29.322089
40.126306	17.593721	NaN	-34.251688	22.532585	NaN	74.377994
40.126306	24.409500	NaN	56.447022	15.716806	NaN	-16.320716
40.126306	67.299909	NaN	49.122088	-27.173603	NaN	-8.995782
40.126306	-58.062892	NaN	14.556829	98.189198	NaN	25.569477
40.126306	55.456280	NaN	66.843345	-15.329974	NaN	-26.717039
40.126306	36.745294	NaN	48.042035	3.381012	NaN	-7.915729
40.126306	45.150176	NaN	28.498267	-5.023870	NaN	11.628039
40.126306	61.818238	NaN	55.665470	-21.691932	NaN	-15.539164
40.126306	51.398420	NaN	46.009681	-11.272114	NaN	-5.883375
40.126306	67.523764	NaN	49.836078	-27.397458	NaN	-9.709772
40.126306	24.574637	NaN	49.945227	15.551669	NaN	-9.818921
40.126306	31.455269	NaN	24.182551	8.671037	NaN	15.943755
40.126306	5.362187	NaN	16.990158	34.764119	NaN	23.136148
40.126306	-3.077836	NaN	25.430039	43.204142	NaN	14.696267
40.126306	87.777788	NaN	66.364922	-47.651482	NaN	-26.238616
40.126306	63.444657	NaN	46.065516	-23.318351	NaN	-5.939210
40.126306	42.095545	NaN	63.725325	-1.969239	NaN	-23.599019
40.126306	83.163611	NaN	39.190797	-43.037305	NaN	0.935509
40.126306	-9.949214	NaN	62.020036	50.075520	NaN	-21.893730
40.126306	53.810777	NaN	29.048196	-13.684471	NaN	11.078110
40.126306	49.352664	NaN	42.582169	-9.226358	NaN	-2.455863
40.126306	21.468205	NaN	19.118370	18.658101	NaN	21.007936
40.126306	44.490429	NaN	33.551590	-4.364123	NaN	6.574717
40.126306	21.229432	NaN	66.997420	18.896874	NaN	-26.871114
40.126306	81.917438	NaN	31.160228	-41.791132	NaN	8.966078
40.126306	-73.012219	NaN	24.701981	113.138525	NaN	15.424325
40.126306	83.273250	NaN	12.293442	-43.146944	NaN	27.832864
40.126306	50.286863	NaN	63.433940	-10.160557	NaN	-23.307634
40.126306	68.412780	NaN	44.061922	-28.286474	NaN	-3.935616
40.126306	-19.501224	NaN	0.519709	59.627530	NaN	39.606597
40.126306	38.151236	NaN	-3.454859	1.975070	NaN	43.581165
40.126306	83.580059	NaN	65.448143	-43.453753	NaN	-25.321837
40.126306	79.222311	NaN	61.682357	-39.096005	NaN	-21.556051
40.126306	71.446646	NaN	10.902054	-31.320340	NaN	29.224252
40.126306	58.299869	NaN	53.329558	-18.173563	NaN	-13.203252
40.126306	64.909379	NaN	53.198636	-24.783073	NaN	-13.072329
40.126306	24.015311	NaN	-15.083189	16.110995	NaN	55.209495
40.126306	-44.589832	NaN	5.651383	84.716138	NaN	34.474923
40.126306	61.004005	NaN	60.753837	-20.877699	NaN	-20.627530
40.126306	20.636911	NaN	12.797013	19.489395	NaN	27.329293
40.126306	80.755383	NaN	73.949868	-40.629077	NaN	-33.823562
40.126306	81.267951	NaN	72.139998	-41.141645	NaN	-32.013692
40.126306	77.690596	NaN	48.286043	-37.564289	NaN	-8.159737
40.126306	7.757644	NaN	27.833410	32.368662	NaN	12.292896
40.126306	49.314307	NaN	26.171754	-9.188001	NaN	13.954552
40.126306	59.095136	NaN	59.534968	-18.968830	NaN	-19.408662
40.126306	65.436641	NaN	7.595503	-25.310335	NaN	32.530803
40.126306	47.401712	NaN	4.516175	-7.275406	NaN	35.610131
40.126306	36.514133	NaN	57.548620	3.612173	NaN	-17.422314
40.126306	69.983348	NaN	76.475842	-29.857042	NaN	-36.349536
40.126306	61.777014	NaN	-34.223842	-21.650708	NaN	74.350149
40.126306	55.183295	NaN	52.603213	-15.056989	NaN	-12.476907
40.126306	51.891448	NaN	5.936022	-11.765142	NaN	34.190284
40.126306	54.127792	NaN	63.928561	-14.001486	NaN	-23.802255
40.126306	69.960073	NaN	30.927766	-29.833767	NaN	9.198540
40.126306	-7.799708	NaN	33.079002	47.926014	NaN	7.047304
40.126306	81.931058	NaN	63.382141	-41.804752	NaN	-23.255835
40.126306	85.993552	NaN	56.569559	-45.867246	NaN	-16.443253
40.126306	42.277672	NaN	57.784948	-2.151366	NaN	-17.658642
40.126306	51.953192	NaN	25.422419	-11.826886	NaN	14.703887
40.126306	4.252769	NaN	31.357211	35.873538	NaN	8.769095
40.126306	14.876216	NaN	53.545715	25.250090	NaN	-13.419409
40.126306	37.057284	NaN	0.623018	3.069022	NaN	39.503288
40.126306	47.822974	NaN	50.251438	-7.696668	NaN	-10.125132
40.126306	60.011986	NaN	16.721407	-19.885680	NaN	23.404899
40.126306	44.327859	NaN	31.319246	-4.201553	NaN	8.807060
40.126306	42.453150	NaN	33.877158	-2.326844	NaN	6.249148
40.126306	54.304341	NaN	12.176789	-14.178035	NaN	27.949517
40.126306	79.621811	NaN	60.580288	-39.495505	NaN	-20.453981
40.126306	-33.219266	NaN	40.906755	73.345572	NaN	-0.780449
40.126306	59.467528	NaN	33.077437	-19.341222	NaN	7.048869
40.126306	41.118689	NaN	48.809678	-0.992383	NaN	-8.683372
40.126306	76.086487	NaN	65.630278	-35.960181	NaN	-25.503972
40.126306	68.577930	NaN	77.719364	-28.451624	NaN	-37.593058
40.126306	84.166910	NaN	52.820710	-44.040604	NaN	-12.694404
40.126306	60.574220	NaN	28.679262	-20.447914	NaN	11.447044
40.126306	65.490430	NaN	57.463515	-25.364124	NaN	-17.337209
40.126306	7.355597	NaN	71.568324	32.770709	NaN	-31.442018
40.126306	68.138188	NaN	58.165030	-28.011882	NaN	-18.038723
40.126306	55.461277	NaN	55.810596	-15.334971	NaN	-15.684290
40.126306	-8.203649	NaN	20.941748	48.329955	NaN	19.184558
40.126306	1.794247	NaN	9.383528	38.332059	NaN	30.742778
40.126306	48.977403	NaN	33.125783	-8.851097	NaN	7.000523
40.126306	72.552857	NaN	40.770118	-32.426551	NaN	-0.643812
40.126306	54.337297	NaN	35.499341	-14.210991	NaN	4.626965
40.126306	16.412545	NaN	18.725372	23.713761	NaN	21.400934
40.126306	69.352103	NaN	73.334619	-29.225797	NaN	-33.208313
40.126306	64.811663	NaN	35.977019	-24.685357	NaN	4.149287
40.126306	58.339717	NaN	45.395040	-18.213411	NaN	-5.268734
40.126306	10.145849	NaN	24.834138	29.980457	NaN	15.292168
40.126306	66.086419	NaN	9.690996	-25.960113	NaN	30.435310
40.126306	66.114454	NaN	44.984572	-25.988148	NaN	-4.858266
40.126306	75.103235	NaN	22.585114	-34.976929	NaN	17.541192
40.126306	88.948873	NaN	31.040967	-48.822567	NaN	9.085339
40.126306	57.103198	NaN	59.398916	-16.976892	NaN	-19.272610
40.126306	13.430990	NaN	46.687383	26.695316	NaN	-6.561077
40.126306	56.108053	NaN	46.114643	-15.981747	NaN	-5.988337
40.126306	69.958452	NaN	73.248160	-29.832146	NaN	-33.121854
40.126306	5.318890	NaN	38.059661	34.807416	NaN	2.066646
40.126306	75.163781	NaN	55.362105	-35.037475	NaN	-15.235799
40.126306	69.573759	NaN	64.788763	-29.447453	NaN	-24.662457
40.126306	82.997331	NaN	55.206311	-42.871025	NaN	-15.080005
40.126306	73.204226	NaN	41.567816	-33.077920	NaN	-1.441510
40.126306	-26.377422	NaN	-89.585854	66.503728	NaN	129.712160
40.126306	85.784887	NaN	71.939643	-45.658581	NaN	-31.813337
40.126306	48.114317	NaN	70.958498	-7.988011	NaN	-30.832192
40.126306	63.379892	NaN	14.854729	-23.253586	NaN	25.271577
40.126306	39.728295	NaN	-95.873650	0.398011	NaN	135.999956
40.126306	53.851343	NaN	41.882075	-13.725037	NaN	-1.755769
40.126306	69.947308	NaN	43.522004	-29.821002	NaN	-3.395698
40.126306	26.521839	NaN	73.485541	13.604467	NaN	-33.359235
40.126306	79.517157	NaN	74.995022	-39.390850	NaN	-34.868716
40.126306	5.056730	NaN	54.574333	35.069576	NaN	-14.448027
40.126306	28.264436	NaN	-1.002825	11.861870	NaN	41.129131
40.126306	50.510428	NaN	9.727868	-10.384122	NaN	30.398438
40.126306	23.952498	NaN	6.647113	16.173808	NaN	33.479193
40.126306	42.304331	NaN	52.546068	-2.178025	NaN	-12.419762
40.126306	2.242330	NaN	44.261502	37.883976	NaN	-4.135196
40.126306	30.801127	NaN	56.422874	9.325179	NaN	-16.296568
40.126306	47.401692	NaN	46.424002	-7.275386	NaN	-6.297696
40.126306	-28.109722	NaN	43.859063	68.236028	NaN	-3.732757
40.126306	78.295145	NaN	48.828710	-38.168839	NaN	-8.702404
40.126306	-7.513724	NaN	36.597277	47.640030	NaN	3.529029
40.126306	58.880669	NaN	73.726857	-18.754363	NaN	-33.600551
40.126306	61.742573	NaN	51.130628	-21.616267	NaN	-11.004322
40.126306	35.467602	NaN	44.988813	4.658704	NaN	-4.862507
40.126306	80.269774	NaN	45.983788	-40.143468	NaN	-5.857482
40.126306	67.481438	NaN	27.388575	-27.355132	NaN	12.737731
40.126306	72.298261	NaN	22.399500	-32.171955	NaN	17.726806
40.126306	9.934750	NaN	49.092460	30.191556	NaN	-8.966154
40.126306	57.054822	NaN	15.477991	-16.928516	NaN	24.648315
40.126306	92.193258	NaN	-8.838532	-52.066952	NaN	48.964838
40.126306	65.387917	NaN	27.022745	-25.261611	NaN	13.103561
40.126306	45.680159	NaN	-51.489877	-5.553853	NaN	91.616183
40.126306	-66.516181	NaN	-18.819623	106.642487	NaN	58.945929
40.126306	23.934015	NaN	53.320332	16.192291	NaN	-13.194026
40.126306	30.321830	NaN	54.683750	9.804476	NaN	-14.557444
40.126306	-0.419873	NaN	12.351467	40.546179	NaN	27.774839
40.126306	16.439060	NaN	46.449731	23.687246	NaN	-6.323425
40.126306	38.175799	NaN	48.636453	1.950507	NaN	-8.510147
40.126306	45.490532	NaN	47.415672	-5.364226	NaN	-7.289366
40.126306	7.148307	NaN	65.235220	32.977999	NaN	-25.108914
40.126306	80.267827	NaN	23.182575	-40.141521	NaN	16.943731
40.126306	32.961743	NaN	54.671562	7.164563	NaN	-14.545256
40.126306	86.001760	NaN	68.641882	-45.875454	NaN	-28.515576
40.126306	47.168742	NaN	46.795318	-7.042436	NaN	-6.669012
40.126306	66.700658	NaN	53.593236	-26.574352	NaN	-13.466930
40.126306	23.187311	NaN	41.425766	16.938995	NaN	-1.299459
40.126306	10.892755	NaN	30.326378	29.233551	NaN	9.799928
40.126306	28.018643	NaN	21.741019	12.107664	NaN	18.385287
40.126306	-30.026025	NaN	-45.940701	70.152331	NaN	86.067007
40.126306	74.116521	NaN	66.489952	-33.990215	NaN	-26.363646
40.126306	60.884991	NaN	19.954713	-20.758685	NaN	20.171594
40.126306	75.061468	NaN	70.237188	-34.935162	NaN	-30.110882
40.126306	61.805143	NaN	66.688257	-21.678837	NaN	-26.561951
40.126306	86.383842	NaN	44.873974	-46.257536	NaN	-4.747668
40.126306	86.474231	NaN	57.476307	-46.347925	NaN	-17.350001
40.126306	55.491506	NaN	-19.777947	-15.365200	NaN	59.904254
40.126306	68.885363	NaN	43.925815	-28.759057	NaN	-3.799508
40.126306	26.638571	NaN	41.571715	13.487735	NaN	-1.445409
40.126306	84.197124	NaN	8.101569	-44.070818	NaN	32.024737
40.126306	60.783394	NaN	33.177668	-20.657088	NaN	6.948638
40.126306	24.979523	NaN	22.232667	15.146783	NaN	17.893639
40.126306	38.739101	NaN	7.496243	1.387206	NaN	32.630063
40.126306	79.051662	NaN	51.075285	-38.925356	NaN	-10.948979
40.126306	69.547041	NaN	-22.565120	-29.420734	NaN	62.691427
40.126306	57.121298	NaN	49.619768	-16.994992	NaN	-9.493462
40.126306	52.892180	NaN	40.062636	-12.765874	NaN	0.063670
40.126306	62.049201	NaN	40.919067	-21.922895	NaN	-0.792761
40.126306	40.669534	NaN	61.188241	-0.543228	NaN	-21.061935
40.126306	82.496564	NaN	36.028863	-42.370258	NaN	4.097443
40.126306	19.446536	NaN	65.301241	20.679770	NaN	-25.174935
40.126306	84.646988	NaN	71.493163	-44.520682	NaN	-31.366857
40.126306	77.126753	NaN	36.333940	-37.000447	NaN	3.792366
40.126306	47.975698	NaN	37.721751	-7.849392	NaN	2.404555
40.126306	46.069363	NaN	-44.724055	-5.943057	NaN	84.850362
40.126306	80.506950	NaN	52.918186	-40.380644	NaN	-12.791880
40.126306	56.758637	NaN	-111.827699	-16.632331	NaN	151.954005
40.126306	69.694118	NaN	-18.997041	-29.567812	NaN	59.123347
40.126306	11.990763	NaN	33.006062	28.135543	NaN	7.120244
40.126306	50.206486	NaN	24.643717	-10.080180	NaN	15.482589
40.126306	89.444299	NaN	76.063977	-49.317993	NaN	-35.937671
40.126306	41.605584	NaN	47.220050	-1.479278	NaN	-7.093743
40.126306	64.825608	NaN	39.611323	-24.699302	NaN	0.514983
40.126306	65.446496	NaN	35.625736	-25.320190	NaN	4.500570
40.126306	78.491793	NaN	62.384217	-38.365487	NaN	-22.257911
40.126306	78.302972	NaN	59.998609	-38.176666	NaN	-19.872303
40.126306	-42.017857	NaN	45.928780	82.144163	NaN	-5.802474
40.126306	58.349592	NaN	60.117908	-18.223286	NaN	-19.991602
40.126306	29.431902	NaN	28.096087	10.694404	NaN	12.030220
40.126306	67.420819	NaN	57.457272	-27.294513	NaN	-17.330966
40.126306	44.373667	NaN	-35.414676	-4.247361	NaN	75.540982
40.126306	45.710036	NaN	56.713553	-5.583730	NaN	-16.587247
40.126306	78.033613	NaN	45.520272	-37.907307	NaN	-5.393966
40.126306	82.420252	NaN	66.765805	-42.293946	NaN	-26.639499
40.126306	-114.854282	NaN	36.992162	154.980588	NaN	3.134144
40.126306	54.206878	NaN	63.667202	-14.080572	NaN	-23.540896
40.126306	3.270756	NaN	22.756226	36.855550	NaN	17.370080
40.126306	-4.560385	NaN	66.767198	44.686692	NaN	-26.640892
40.126306	72.263391	NaN	59.311846	-32.137085	NaN	-19.185540
40.126306	82.741978	NaN	72.406884	-42.615672	NaN	-32.280578
40.126306	22.557882	NaN	-136.552434	17.568424	NaN	176.678740
40.126306	82.008776	NaN	34.350160	-41.882470	NaN	5.776146
40.126306	81.692283	NaN	63.467479	-41.565977	NaN	-23.341173
40.126306	49.964036	NaN	8.000504	-9.837730	NaN	32.125802
40.126306	68.307631	NaN	25.358679	-28.181325	NaN	14.767627
40.126306	48.307920	NaN	31.574101	-8.181614	NaN	8.552205
40.126306	67.323177	NaN	63.473211	-27.196871	NaN	-23.346905
40.126306	14.335004	NaN	32.201229	25.791302	NaN	7.925077
40.126306	66.065824	NaN	48.321061	-25.939518	NaN	-8.194755
40.126306	90.928686	NaN	57.121538	-50.802380	NaN	-16.995232
40.126306	53.554687	NaN	23.417835	-13.428381	NaN	16.708471
40.126306	7.870193	NaN	23.833660	32.256113	NaN	16.292646
40.126306	48.333278	NaN	42.881888	-8.206972	NaN	-2.755582
40.126306	22.856749	NaN	-8.630359	17.269557	NaN	48.756665
40.126306	12.719180	NaN	-5.675350	27.407126	NaN	45.801656
40.126306	69.162342	NaN	37.552373	-29.036036	NaN	2.573933
40.126306	74.171570	NaN	56.933306	-34.045264	NaN	-16.807000
40.126306	65.799846	NaN	-4.044930	-25.673540	NaN	44.171236
40.126306	36.607459	NaN	48.275766	3.518847	NaN	-8.149460
40.126306	75.851703	NaN	50.731315	-35.725397	NaN	-10.605009
40.126306	-10.480159	NaN	52.966124	50.606465	NaN	-12.839818
40.126306	84.812526	NaN	53.147692	-44.686220	NaN	-13.021386
40.126306	85.641973	NaN	37.803707	-45.515667	NaN	2.322599
40.126306	-115.475786	NaN	43.965622	155.602092	NaN	-3.839316
40.126306	-58.190710	NaN	9.877425	98.317016	NaN	30.248881
40.126306	49.308004	NaN	25.195970	-9.181698	NaN	14.930337
40.126306	46.567035	NaN	41.167909	-6.440728	NaN	-1.041603
40.126306	70.342193	NaN	63.352861	-30.215887	NaN	-23.226555
40.126306	68.231372	NaN	50.725367	-28.105066	NaN	-10.599061
40.126306	29.986564	NaN	8.996162	10.139742	NaN	31.130144
40.126306	32.009601	NaN	43.125505	8.116705	NaN	-2.999199
40.126306	87.821143	NaN	63.104973	-47.694837	NaN	-22.978667
40.126306	69.709313	NaN	76.062739	-29.583007	NaN	-35.936433
40.126306	53.245266	NaN	16.717326	-13.118960	NaN	23.408980
40.126306	93.647093	NaN	20.767499	-53.520787	NaN	19.358807
40.126306	-140.040305	NaN	-28.750758	180.166611	NaN	68.877064
40.126306	81.833273	NaN	74.710581	-41.706967	NaN	-34.584275
40.126306	72.306895	NaN	29.689065	-32.180589	NaN	10.437241
40.126306	87.271165	NaN	63.517903	-47.144859	NaN	-23.391597
40.126306	-45.609721	NaN	4.781107	85.736027	NaN	35.345200
40.126306	32.367150	NaN	38.001803	7.759156	NaN	2.124503
40.126306	76.765144	NaN	53.970463	-36.638838	NaN	-13.844157
40.126306	90.313436	NaN	44.186675	-50.187130	NaN	-4.060369
40.126306	83.116063	NaN	52.284993	-42.989756	NaN	-12.158687
40.126306	60.881968	NaN	55.413008	-20.755662	NaN	-15.286702
40.126306	26.622133	NaN	26.495378	13.504173	NaN	13.630928
40.126306	57.459364	NaN	16.038754	-17.333058	NaN	24.087552
40.126306	52.866708	NaN	57.748419	-12.740402	NaN	-17.622113
40.126306	26.827038	NaN	27.185514	13.299268	NaN	12.940792
40.126306	-9.326916	NaN	39.010341	49.453222	NaN	1.115965
40.126306	36.291535	NaN	48.676013	3.834771	NaN	-8.549707
40.126306	79.156621	NaN	29.653445	-39.030315	NaN	10.472861
40.126306	31.343866	NaN	-3.819983	8.782440	NaN	43.946289
40.126306	69.470587	NaN	64.531816	-29.344281	NaN	-24.405510
40.126306	94.323663	NaN	46.831481	-54.197357	NaN	-6.705174
40.126306	49.997528	NaN	-48.874935	-9.871222	NaN	89.001241
40.126306	91.622651	NaN	54.784435	-51.496344	NaN	-14.658129
40.126306	86.945245	NaN	51.148721	-46.818939	NaN	-11.022415
40.126306	39.348192	NaN	40.358602	0.778114	NaN	-0.232296
40.126306	68.565507	NaN	64.552046	-28.439201	NaN	-24.425740
40.126306	70.906910	NaN	10.188006	-30.780604	NaN	29.938300
40.126306	20.997106	NaN	56.515798	19.129200	NaN	-16.389492
40.126306	51.282383	NaN	72.417329	-11.156077	NaN	-32.291023
40.126306	58.246976	NaN	5.241391	-18.120670	NaN	34.884915
40.126306	46.102953	NaN	53.498485	-5.976646	NaN	-13.372179
40.126306	58.564427	NaN	55.939413	-18.438121	NaN	-15.813107
40.126306	57.420673	NaN	42.639435	-17.294367	NaN	-2.513129
40.126306	97.870500	NaN	86.110632	-57.744194	NaN	-45.984326
40.126306	75.407212	NaN	54.333118	-35.280906	NaN	-14.206812
40.126306	45.281410	NaN	45.489168	-5.155104	NaN	-5.362862
40.126306	24.222019	NaN	56.461206	15.904287	NaN	-16.334899
40.126306	51.784384	NaN	5.740705	-11.658078	NaN	34.385601
40.126306	64.185331	NaN	51.799545	-24.059025	NaN	-11.673239
40.126306	59.729957	NaN	-25.172304	-19.603651	NaN	65.298610
40.126306	49.733998	NaN	57.198428	-9.607691	NaN	-17.072122
40.126306	33.667854	NaN	40.843480	6.458453	NaN	-0.717174
40.126306	50.072515	NaN	59.273594	-9.946209	NaN	-19.147288
40.126306	22.360968	NaN	17.273276	17.765338	NaN	22.853031
40.126306	34.926176	NaN	43.280285	5.200130	NaN	-3.153979
40.126306	35.326364	NaN	29.225414	4.799942	NaN	10.900892
40.126306	66.062903	NaN	56.907280	-25.936597	NaN	-16.780974
40.126306	7.804706	NaN	31.837687	32.321600	NaN	8.288619
40.126306	-13.998873	NaN	-9.863687	54.125179	NaN	49.989993
40.126306	54.644695	NaN	6.883003	-14.518389	NaN	33.243303
40.126306	83.917488	NaN	65.265109	-43.791182	NaN	-25.138803
40.126306	65.980310	NaN	44.594182	-25.854004	NaN	-4.467876
40.126306	78.083629	NaN	35.753649	-37.957323	NaN	4.372657
40.126306	73.101499	NaN	55.363411	-32.975193	NaN	-15.237105
40.126306	62.818544	NaN	39.396444	-22.692238	NaN	0.729862
40.126306	66.834051	NaN	79.991215	-26.707745	NaN	-39.864909
40.126306	35.340140	NaN	54.992430	4.786166	NaN	-14.866124
40.126306	60.208978	NaN	58.372908	-20.082672	NaN	-18.246602
40.126306	48.215627	NaN	62.274260	-8.089320	NaN	-22.147954
40.126306	79.260205	NaN	9.833531	-39.133899	NaN	30.292775
40.126306	80.723735	NaN	33.931287	-40.597429	NaN	6.195019
40.126306	-0.666006	NaN	-14.689709	40.792312	NaN	54.816015
40.126306	80.086305	NaN	32.958539	-39.959999	NaN	7.167767
40.126306	69.614844	NaN	49.002450	-29.488538	NaN	-8.876144
40.126306	60.555064	NaN	-10.204561	-20.428758	NaN	50.330867
40.126306	44.107756	NaN	29.175751	-3.981450	NaN	10.950555
40.126306	55.125801	NaN	56.480907	-14.999495	NaN	-16.354601
40.126306	-8.369251	NaN	27.108773	48.495558	NaN	13.017533
40.126306	3.660342	NaN	3.195715	36.465964	NaN	36.930591
40.126306	63.124099	NaN	33.698682	-22.997793	NaN	6.427624
40.126306	-0.222980	NaN	-54.349664	40.349286	NaN	94.475971
40.126306	29.395013	NaN	-4.430013	10.731293	NaN	44.556319
40.126306	51.902019	NaN	67.150455	-11.775713	NaN	-27.024149
40.126306	84.602003	NaN	50.719392	-44.475697	NaN	-10.593086
40.126306	57.615595	NaN	-2.783147	-17.489289	NaN	42.909453
40.126306	74.253961	NaN	52.493722	-34.127655	NaN	-12.367416
40.126306	31.254915	NaN	62.342067	8.871391	NaN	-22.215761
40.126306	42.027588	NaN	-13.590011	-1.901282	NaN	53.716317
40.126306	71.448977	NaN	25.650117	-31.322671	NaN	14.476189
40.126306	44.468370	NaN	53.999412	-4.342064	NaN	-13.873106
40.126306	82.494088	NaN	61.847747	-42.367782	NaN	-21.721441
40.126306	49.504219	NaN	18.523894	-9.377913	NaN	21.602412
40.126306	54.469975	NaN	12.337552	-14.343669	NaN	27.788754
40.126306	27.856193	NaN	24.500475	12.270113	NaN	15.625831
40.126306	48.202030	NaN	23.207015	-8.075724	NaN	16.919291
40.126306	43.290334	NaN	55.677288	-3.164028	NaN	-15.550982
40.126306	18.013327	NaN	1.329207	22.112979	NaN	38.797099
40.126306	57.919949	NaN	53.649569	-17.793643	NaN	-13.523263
40.126306	54.649822	NaN	36.837944	-14.523516	NaN	3.288362
40.126306	55.144171	NaN	53.298915	-15.017865	NaN	-13.172609
40.126306	69.776336	NaN	37.138093	-29.650030	NaN	2.988213
40.126306	63.679697	NaN	34.523801	-23.553391	NaN	5.602505
40.126306	63.514761	NaN	83.583961	-23.388455	NaN	-43.457655
40.126306	70.500017	NaN	75.332390	-30.373711	NaN	-35.206084
40.126306	35.812725	NaN	32.403880	4.313581	NaN	7.722426
40.126306	79.414799	NaN	-23.453774	-39.288493	NaN	63.580080
40.126306	65.063697	NaN	15.572117	-24.937391	NaN	24.554189
40.126306	60.371330	NaN	44.192639	-20.245024	NaN	-4.066332
40.126306	7.910183	NaN	22.400453	32.216123	NaN	17.725853
40.126306	-22.586772	NaN	27.589638	62.713078	NaN	12.536668
40.126306	51.647332	NaN	17.679347	-11.521026	NaN	22.446959
40.126306	77.862331	NaN	52.352265	-37.736025	NaN	-12.225959
40.126306	82.485864	NaN	74.128983	-42.359558	NaN	-34.002677
40.126306	41.915009	NaN	48.117535	-1.788703	NaN	-7.991229
40.126306	47.371329	NaN	7.201917	-7.245023	NaN	32.924389
40.126306	44.286909	NaN	2.018758	-4.160603	NaN	38.107548
40.126306	18.656564	NaN	10.889329	21.469743	NaN	29.236977
40.126306	5.746695	NaN	9.272778	34.379611	NaN	30.853528
40.126306	16.438320	NaN	46.278443	23.687986	NaN	-6.152137
40.126306	40.692543	NaN	42.510266	-0.566237	NaN	-2.383960
40.126306	83.874670	NaN	17.908844	-43.748364	NaN	22.217462
40.126306	77.691092	NaN	74.770273	-37.564786	NaN	-34.643967
40.126306	7.017307	NaN	26.437154	33.108999	NaN	13.689152
40.126306	31.320557	NaN	-35.698131	8.805749	NaN	75.824437
40.126306	63.126682	NaN	70.356052	-23.000376	NaN	-30.229746
