# Supplementary material for: Combined Influences of Model Choice, Data Quality, and Data Quantity When Estimating Population Trends
Source: PLoS One. 2015 Jul 15;10(7):e0132255. doi: 10.1371/journal.pone.0132255 (PMC4503393; doi:10.1371/journal.pone.0132255)
Supplement: S1 Dataset — Files are organized by model type and by the input lambda value. (ZIP) [file pone.0132255.s002.zip › Snail/sims_lambda_0_9/simulationOutput_0.9_0_0.1_0_40.xls]

Percent_Decline_True	Median_Percent_Decline_Matrix	Median_Percent_Decline_Matrix_stable	Median_Percent_Decline_Scalar	Difference_True_Matrix	Difference_True_Matrix_Stable	Difference_True_Scalar
61.213424	67.246052	NaN	66.862426	-6.032628	NaN	-5.649002
69.593257	71.947329	NaN	71.952166	-2.354072	NaN	-2.358909
67.179175	63.133327	NaN	62.749725	4.045848	NaN	4.429451
63.681574	65.316189	NaN	65.294337	-1.634615	NaN	-1.612762
70.239324	67.856560	NaN	67.692877	2.382764	NaN	2.546447
66.078816	64.031888	NaN	64.267867	2.046928	NaN	1.810949
66.001339	67.306552	NaN	67.463596	-1.305213	NaN	-1.462256
64.281914	58.688568	NaN	58.442893	5.593345	NaN	5.839021
60.215491	64.211841	NaN	64.976521	-3.996350	NaN	-4.761030
66.840624	67.834972	NaN	66.953210	-0.994348	NaN	-0.112586
58.350870	60.101820	NaN	60.059557	-1.750951	NaN	-1.708687
60.973101	62.449658	NaN	62.320373	-1.476557	NaN	-1.347273
67.624406	68.773753	NaN	68.394730	-1.149347	NaN	-0.770324
57.677553	65.722753	NaN	65.023821	-8.045200	NaN	-7.346268
70.966358	66.219929	NaN	66.340651	4.746429	NaN	4.625707
65.288513	65.017303	NaN	65.171457	0.271210	NaN	0.117057
66.588841	66.558735	NaN	67.382209	0.030106	NaN	-0.793367
63.916807	62.782026	NaN	63.647688	1.134781	NaN	0.269120
65.966437	62.642509	NaN	62.486876	3.323928	NaN	3.479561
63.523378	63.312936	NaN	63.073774	0.210442	NaN	0.449604
66.248896	68.415518	NaN	68.258523	-2.166621	NaN	-2.009627
64.819099	65.673946	NaN	65.457164	-0.854847	NaN	-0.638065
60.382400	65.778151	NaN	65.938387	-5.395751	NaN	-5.555987
64.919898	62.571211	NaN	61.917029	2.348686	NaN	3.002869
73.044180	65.961205	NaN	66.184957	7.082975	NaN	6.859223
64.231456	65.869237	NaN	65.754569	-1.637781	NaN	-1.523113
67.781567	68.469455	NaN	68.378118	-0.687888	NaN	-0.596551
67.704319	67.395171	NaN	67.104788	0.309149	NaN	0.599531
60.921033	66.644358	NaN	66.845777	-5.723325	NaN	-5.924745
61.247066	62.326324	NaN	62.820801	-1.079258	NaN	-1.573735
67.997744	66.096956	NaN	65.774081	1.900788	NaN	2.223662
70.936665	62.877316	NaN	61.602274	8.059349	NaN	9.334391
67.745440	66.542339	NaN	67.201369	1.203100	NaN	0.544071
68.325216	64.167801	NaN	64.198584	4.157415	NaN	4.126632
60.533374	65.672297	NaN	66.812491	-5.138923	NaN	-6.279117
73.119091	66.432403	NaN	65.516265	6.686688	NaN	7.602826
68.239410	69.028734	NaN	68.505782	-0.789325	NaN	-0.266372
63.967122	65.707640	NaN	65.519354	-1.740518	NaN	-1.552232
62.930802	62.955534	NaN	62.931348	-0.024733	NaN	-0.000547
53.422023	63.556141	NaN	64.100883	-10.134117	NaN	-10.678860
65.339194	64.294928	NaN	64.260588	1.044267	NaN	1.078607
71.784902	66.100831	NaN	65.987873	5.684071	NaN	5.797028
65.203669	67.618829	NaN	67.816649	-2.415161	NaN	-2.612981
62.077040	66.353388	NaN	66.076585	-4.276347	NaN	-3.999545
64.806034	62.342165	NaN	60.676470	2.463869	NaN	4.129564
63.495367	64.053108	NaN	63.618329	-0.557741	NaN	-0.122962
66.406614	63.248312	NaN	63.848764	3.158302	NaN	2.557851
74.257363	66.094301	NaN	65.541021	8.163062	NaN	8.716342
67.944657	68.452096	NaN	68.730464	-0.507439	NaN	-0.785807
71.182171	60.990607	NaN	61.422364	10.191564	NaN	9.759807
69.712317	64.113333	NaN	63.642864	5.598985	NaN	6.069453
61.298689	64.724477	NaN	64.306458	-3.425789	NaN	-3.007770
62.011993	64.401889	NaN	64.851197	-2.389896	NaN	-2.839204
69.977215	65.935914	NaN	65.178119	4.041301	NaN	4.799096
66.325966	63.106267	NaN	62.931058	3.219699	NaN	3.394908
55.169178	66.897046	NaN	65.922278	-11.727867	NaN	-10.753100
68.547561	63.987125	NaN	64.255347	4.560436	NaN	4.292213
71.204743	66.134562	NaN	65.838560	5.070181	NaN	5.366183
64.561506	66.184396	NaN	66.241918	-1.622890	NaN	-1.680412
65.579534	62.403592	NaN	62.806397	3.175941	NaN	2.773137
60.488146	67.251968	NaN	67.370489	-6.763823	NaN	-6.882343
64.833187	64.574854	NaN	64.345683	0.258333	NaN	0.487504
64.724102	63.064513	NaN	62.450370	1.659589	NaN	2.273732
59.234272	64.455543	NaN	66.005897	-5.221271	NaN	-6.771625
67.393173	64.834368	NaN	65.035810	2.558804	NaN	2.357362
71.759838	69.688270	NaN	69.965227	2.071568	NaN	1.794611
70.321214	67.073250	NaN	66.855268	3.247963	NaN	3.465946
49.020293	63.370296	NaN	64.140642	-14.350003	NaN	-15.120349
74.244414	62.565655	NaN	63.298890	11.678759	NaN	10.945524
63.611929	67.307049	NaN	66.417001	-3.695120	NaN	-2.805072
66.035288	68.872272	NaN	68.375483	-2.836984	NaN	-2.340195
71.185573	64.459636	NaN	64.012582	6.725936	NaN	7.172991
55.205875	65.509165	NaN	65.350663	-10.303289	NaN	-10.144787
69.285975	66.237424	NaN	66.654947	3.048551	NaN	2.631029
68.900189	63.179787	NaN	62.830968	5.720402	NaN	6.069221
59.937711	67.395214	NaN	67.440771	-7.457503	NaN	-7.503060
70.536373	63.225649	NaN	63.328277	7.310724	NaN	7.208097
64.667029	62.389971	NaN	62.139915	2.277057	NaN	2.527114
55.499708	63.451581	NaN	63.402052	-7.951874	NaN	-7.902344
70.217902	67.713345	NaN	67.956637	2.504557	NaN	2.261265
61.420291	65.460468	NaN	65.812188	-4.040177	NaN	-4.391897
56.454795	63.330401	NaN	64.256337	-6.875606	NaN	-7.801542
67.115993	64.641347	NaN	64.769210	2.474646	NaN	2.346783
62.112692	67.638630	NaN	67.340783	-5.525939	NaN	-5.228091
68.641325	67.817947	NaN	66.721833	0.823377	NaN	1.919492
66.905687	66.508779	NaN	66.643160	0.396908	NaN	0.262527
60.734145	65.613729	NaN	64.850186	-4.879584	NaN	-4.116041
56.662845	68.304391	NaN	68.377423	-11.641546	NaN	-11.714578
62.843331	65.195268	NaN	64.727221	-2.351937	NaN	-1.883890
64.711293	65.536014	NaN	65.670615	-0.824721	NaN	-0.959322
59.914670	60.440291	NaN	61.682673	-0.525621	NaN	-1.768003
60.699632	61.549950	NaN	61.440947	-0.850318	NaN	-0.741315
71.729865	62.067468	NaN	63.076979	9.662397	NaN	8.652887
60.210306	65.630722	NaN	65.846238	-5.420416	NaN	-5.635932
63.383911	66.563557	NaN	66.388504	-3.179646	NaN	-3.004593
64.396293	60.223097	NaN	60.298339	4.173196	NaN	4.097954
58.199901	65.598818	NaN	66.430680	-7.398916	NaN	-8.230779
56.230493	66.511323	NaN	67.077598	-10.280830	NaN	-10.847105
70.016712	64.421691	NaN	63.947810	5.595021	NaN	6.068902
68.775831	64.999107	NaN	65.100608	3.776724	NaN	3.675222
61.417463	62.716926	NaN	62.206703	-1.299463	NaN	-0.789240
73.409771	63.394559	NaN	62.879245	10.015212	NaN	10.530527
71.327845	67.967548	NaN	67.373377	3.360297	NaN	3.954468
60.127235	65.503495	NaN	65.307747	-5.376260	NaN	-5.180512
61.396911	65.366362	NaN	65.478326	-3.969451	NaN	-4.081415
59.100042	66.078716	NaN	67.144697	-6.978674	NaN	-8.044655
56.923731	66.665015	NaN	66.265155	-9.741284	NaN	-9.341424
71.040867	62.282393	NaN	62.423227	8.758474	NaN	8.617639
61.527476	67.738859	NaN	67.511170	-6.211383	NaN	-5.983694
66.204021	65.270472	NaN	65.772824	0.933548	NaN	0.431197
59.687458	64.570884	NaN	65.314693	-4.883426	NaN	-5.627234
58.353277	64.029232	NaN	64.129367	-5.675954	NaN	-5.776090
59.259665	66.472849	NaN	66.635554	-7.213184	NaN	-7.375889
63.878845	63.652711	NaN	63.919158	0.226135	NaN	-0.040312
70.579225	69.110102	NaN	69.007425	1.469123	NaN	1.571800
62.084658	62.851215	NaN	62.641221	-0.766557	NaN	-0.556563
63.360197	64.846251	NaN	64.338097	-1.486053	NaN	-0.977899
72.856047	67.927674	NaN	67.756724	4.928373	NaN	5.099323
64.382401	62.935995	NaN	63.183499	1.446406	NaN	1.198902
64.900320	61.169415	NaN	60.616149	3.730906	NaN	4.284171
66.541592	64.085187	NaN	64.898296	2.456405	NaN	1.643295
68.937248	64.417336	NaN	63.519341	4.519911	NaN	5.417906
60.750525	66.248021	NaN	66.376709	-5.497497	NaN	-5.626185
68.271385	64.703219	NaN	63.985233	3.568166	NaN	4.286152
64.031307	65.944558	NaN	65.343180	-1.913251	NaN	-1.311873
70.385145	62.977138	NaN	63.012285	7.408007	NaN	7.372860
62.988433	65.543933	NaN	65.608148	-2.555500	NaN	-2.619714
57.717112	66.436590	NaN	67.280139	-8.719477	NaN	-9.563027
62.767550	65.299364	NaN	65.429879	-2.531814	NaN	-2.662329
64.545931	64.254355	NaN	64.516776	0.291576	NaN	0.029155
63.302073	65.046241	NaN	65.291730	-1.744168	NaN	-1.989657
56.797350	64.749396	NaN	64.304774	-7.952046	NaN	-7.507424
62.047066	61.948077	NaN	62.354272	0.098989	NaN	-0.307206
70.667344	67.585752	NaN	67.062353	3.081592	NaN	3.604991
68.441452	65.789130	NaN	65.236806	2.652322	NaN	3.204646
65.900346	63.668966	NaN	64.235996	2.231380	NaN	1.664351
68.277179	64.319123	NaN	65.273998	3.958055	NaN	3.003181
63.988593	68.096803	NaN	67.606353	-4.108211	NaN	-3.617760
62.272063	67.781571	NaN	67.738286	-5.509508	NaN	-5.466223
69.324380	64.872462	NaN	64.627382	4.451918	NaN	4.696998
65.249776	66.595414	NaN	66.806563	-1.345638	NaN	-1.556787
68.672813	65.466143	NaN	65.991112	3.206669	NaN	2.681700
63.815461	70.030893	NaN	69.459997	-6.215433	NaN	-5.644536
66.250775	66.477930	NaN	66.851908	-0.227156	NaN	-0.601133
64.462813	62.057787	NaN	61.386486	2.405027	NaN	3.076328
62.446824	66.413778	NaN	66.240343	-3.966955	NaN	-3.793519
65.497492	68.703979	NaN	68.378832	-3.206486	NaN	-2.881340
72.379399	66.443903	NaN	65.432274	5.935496	NaN	6.947125
63.637452	65.768910	NaN	65.788818	-2.131458	NaN	-2.151366
66.629574	66.480317	NaN	66.061062	0.149257	NaN	0.568512
61.245625	59.644443	NaN	59.891660	1.601181	NaN	1.353964
71.965802	63.832291	NaN	63.596272	8.133511	NaN	8.369530
66.465071	68.258847	NaN	67.695006	-1.793776	NaN	-1.229936
63.645431	67.127797	NaN	66.724374	-3.482366	NaN	-3.078943
66.048726	65.205437	NaN	65.462160	0.843289	NaN	0.586566
67.717167	64.456699	NaN	65.409107	3.260468	NaN	2.308060
68.228107	66.416947	NaN	65.619279	1.811160	NaN	2.608828
66.301044	67.584354	NaN	67.479272	-1.283310	NaN	-1.178229
68.141901	61.702757	NaN	60.965148	6.439144	NaN	7.176753
64.356929	66.890553	NaN	67.222534	-2.533624	NaN	-2.865605
61.371905	65.579827	NaN	66.061163	-4.207923	NaN	-4.689258
68.692385	64.965287	NaN	63.756255	3.727098	NaN	4.936130
65.289244	64.963481	NaN	65.328701	0.325763	NaN	-0.039457
71.383984	64.960505	NaN	64.033128	6.423479	NaN	7.350856
75.149217	62.443024	NaN	63.659984	12.706192	NaN	11.489232
66.732287	64.827033	NaN	65.479608	1.905254	NaN	1.252680
74.908025	66.059639	NaN	65.604461	8.848385	NaN	9.303564
64.063279	67.767019	NaN	67.804894	-3.703741	NaN	-3.741615
59.900112	66.357121	NaN	66.750812	-6.457009	NaN	-6.850700
60.600157	68.612302	NaN	69.003295	-8.012145	NaN	-8.403138
64.515536	66.878255	NaN	67.037203	-2.362719	NaN	-2.521667
61.776898	65.937955	NaN	66.705116	-4.161056	NaN	-4.928218
67.852308	68.341700	NaN	68.123149	-0.489393	NaN	-0.270842
69.651771	65.162085	NaN	63.984270	4.489686	NaN	5.667500
68.434107	64.464296	NaN	63.197457	3.969810	NaN	5.236650
60.122331	61.637297	NaN	61.553104	-1.514966	NaN	-1.430773
62.825367	66.673274	NaN	67.551556	-3.847907	NaN	-4.726189
70.851267	67.888408	NaN	68.752882	2.962859	NaN	2.098385
68.494131	64.942119	NaN	64.597437	3.552013	NaN	3.896694
72.331423	63.163364	NaN	63.441830	9.168059	NaN	8.889593
66.714100	60.655555	NaN	60.172466	6.058546	NaN	6.541635
66.301857	64.727018	NaN	64.130289	1.574839	NaN	2.171568
62.341077	62.106091	NaN	62.422584	0.234986	NaN	-0.081507
66.441138	67.899177	NaN	68.846275	-1.458039	NaN	-2.405137
65.058923	67.924665	NaN	67.710983	-2.865742	NaN	-2.652060
65.415402	66.454971	NaN	66.086203	-1.039569	NaN	-0.670801
66.327781	62.501216	NaN	63.215980	3.826565	NaN	3.111801
64.362544	66.552693	NaN	66.400350	-2.190149	NaN	-2.037806
62.987792	65.415654	NaN	64.555947	-2.427861	NaN	-1.568154
70.917874	65.497714	NaN	65.430667	5.420160	NaN	5.487206
62.779232	67.535108	NaN	67.679077	-4.755876	NaN	-4.899845
72.232626	68.400054	NaN	67.085857	3.832571	NaN	5.146768
69.297340	62.016404	NaN	63.235589	7.280936	NaN	6.061752
62.835228	63.661659	NaN	64.011131	-0.826431	NaN	-1.175904
68.663404	65.968481	NaN	65.867143	2.694923	NaN	2.796260
54.084442	59.767000	NaN	59.658562	-5.682558	NaN	-5.574119
67.149309	65.996187	NaN	66.115577	1.153122	NaN	1.033732
65.457098	67.751429	NaN	67.687791	-2.294331	NaN	-2.230693
65.654030	62.769887	NaN	62.374817	2.884143	NaN	3.279213
65.562609	65.944914	NaN	66.232540	-0.382305	NaN	-0.669931
58.406388	63.926387	NaN	64.208050	-5.520000	NaN	-5.801662
68.011452	65.157512	NaN	65.895309	2.853940	NaN	2.116143
62.008740	66.653707	NaN	66.558228	-4.644967	NaN	-4.549487
64.203582	67.632220	NaN	67.457295	-3.428639	NaN	-3.253714
71.722350	66.832087	NaN	67.793472	4.890262	NaN	3.928878
67.502391	62.857485	NaN	63.559911	4.644906	NaN	3.942480
68.486713	68.300597	NaN	69.071374	0.186116	NaN	-0.584661
66.713925	60.271854	NaN	61.704615	6.442071	NaN	5.009311
68.549395	66.229744	NaN	65.766096	2.319651	NaN	2.783299
66.642354	63.657328	NaN	64.130037	2.985026	NaN	2.512317
50.463817	66.462415	NaN	66.175767	-15.998599	NaN	-15.711950
64.565211	67.361563	NaN	67.419495	-2.796352	NaN	-2.854284
65.319912	64.455980	NaN	64.660408	0.863933	NaN	0.659504
62.941356	69.033978	NaN	69.391577	-6.092622	NaN	-6.450221
62.967660	65.248791	NaN	65.444273	-2.281131	NaN	-2.476613
68.073915	65.973843	NaN	66.377191	2.100072	NaN	1.696724
61.482729	64.668422	NaN	64.509264	-3.185693	NaN	-3.026535
55.227890	62.928050	NaN	63.666097	-7.700160	NaN	-8.438208
70.520229	68.993860	NaN	68.250561	1.526370	NaN	2.269668
61.195350	64.833278	NaN	64.872396	-3.637928	NaN	-3.677046
70.901717	64.044022	NaN	64.833477	6.857695	NaN	6.068240
67.165489	66.105293	NaN	66.414804	1.060196	NaN	0.750685
60.121987	63.266177	NaN	63.687099	-3.144190	NaN	-3.565112
66.817467	63.504093	NaN	62.639074	3.313374	NaN	4.178394
70.806770	65.746900	NaN	66.507738	5.059871	NaN	4.299032
66.591957	65.561723	NaN	65.421391	1.030234	NaN	1.170566
60.672904	63.093014	NaN	63.633831	-2.420109	NaN	-2.960926
65.859370	64.737836	NaN	66.180096	1.121534	NaN	-0.320726
62.748443	67.180990	NaN	67.873807	-4.432546	NaN	-5.125364
65.419914	62.935796	NaN	62.342853	2.484118	NaN	3.077061
65.110470	67.291495	NaN	67.510870	-2.181024	NaN	-2.400400
70.419731	61.427366	NaN	60.621526	8.992365	NaN	9.798205
73.316843	62.908785	NaN	63.613326	10.408058	NaN	9.703517
61.074703	68.416576	NaN	67.974887	-7.341872	NaN	-6.900184
61.914447	66.817548	NaN	66.602146	-4.903101	NaN	-4.687699
62.787280	60.229970	NaN	60.909253	2.557310	NaN	1.878028
70.804622	65.009912	NaN	65.955111	5.794710	NaN	4.849511
56.598237	65.336828	NaN	65.000647	-8.738591	NaN	-8.402411
66.244976	62.414692	NaN	62.683233	3.830283	NaN	3.561743
61.189204	64.567673	NaN	64.699100	-3.378469	NaN	-3.509897
64.295655	60.615870	NaN	60.271090	3.679785	NaN	4.024564
72.093318	67.703538	NaN	67.581555	4.389780	NaN	4.511762
68.156478	67.634353	NaN	68.643515	0.522125	NaN	-0.487036
68.429231	62.416182	NaN	63.621423	6.013048	NaN	4.807808
70.377575	62.696690	NaN	63.175246	7.680885	NaN	7.202329
68.635784	62.336788	NaN	62.622338	6.298996	NaN	6.013445
67.155631	62.931730	NaN	63.195930	4.223901	NaN	3.959701
59.329192	65.749769	NaN	65.801275	-6.420577	NaN	-6.472083
70.013347	65.279812	NaN	64.888115	4.733535	NaN	5.125232
65.743984	63.704305	NaN	64.175451	2.039680	NaN	1.568533
68.893849	66.406043	NaN	64.853567	2.487806	NaN	4.040282
63.589782	68.127314	NaN	67.952868	-4.537532	NaN	-4.363085
72.529074	63.225465	NaN	63.720167	9.303610	NaN	8.808907
70.165739	66.547512	NaN	67.110241	3.618227	NaN	3.055498
71.448834	62.485710	NaN	62.978133	8.963124	NaN	8.470701
54.137832	63.356824	NaN	64.556501	-9.218992	NaN	-10.418669
73.471418	62.244292	NaN	62.734684	11.227126	NaN	10.736734
75.124346	64.288792	NaN	64.209695	10.835553	NaN	10.914650
63.593813	64.738349	NaN	65.251015	-1.144536	NaN	-1.657201
64.770385	64.537506	NaN	63.934844	0.232880	NaN	0.835541
67.839969	66.161194	NaN	66.515914	1.678775	NaN	1.324054
68.041837	61.995805	NaN	62.020258	6.046032	NaN	6.021579
61.238403	64.955678	NaN	65.267100	-3.717275	NaN	-4.028697
66.598650	68.807669	NaN	68.291062	-2.209019	NaN	-1.692411
70.186653	69.487064	NaN	68.958656	0.699588	NaN	1.227996
64.150274	61.911936	NaN	62.860059	2.238338	NaN	1.290215
65.811764	62.429853	NaN	63.186547	3.381911	NaN	2.625217
61.273500	62.376390	NaN	63.158361	-1.102890	NaN	-1.884861
63.833363	67.670244	NaN	66.565664	-3.836880	NaN	-2.732301
57.411364	63.592677	NaN	64.880934	-6.181313	NaN	-7.469570
54.047520	62.942146	NaN	64.581598	-8.894626	NaN	-10.534077
70.889236	66.952478	NaN	67.245323	3.936759	NaN	3.643913
65.781729	64.595595	NaN	65.234327	1.186134	NaN	0.547402
65.422603	63.957908	NaN	64.676459	1.464695	NaN	0.746144
63.147730	68.928069	NaN	68.342359	-5.780338	NaN	-5.194629
67.244749	67.961222	NaN	67.829949	-0.716473	NaN	-0.585200
60.190658	66.774411	NaN	66.190908	-6.583753	NaN	-6.000250
66.731745	68.504370	NaN	67.798607	-1.772625	NaN	-1.066862
66.122603	64.047465	NaN	64.253727	2.075138	NaN	1.868876
70.192252	65.030936	NaN	64.654311	5.161316	NaN	5.537940
63.612008	67.856210	NaN	67.127937	-4.244201	NaN	-3.515929
66.428074	61.898310	NaN	63.316456	4.529764	NaN	3.111619
63.330446	66.474609	NaN	66.436022	-3.144163	NaN	-3.105575
69.625752	65.515067	NaN	65.817104	4.110686	NaN	3.808648
70.854787	66.735450	NaN	66.421803	4.119337	NaN	4.432984
68.105132	66.108052	NaN	65.994901	1.997080	NaN	2.110231
64.228988	64.543584	NaN	63.809712	-0.314596	NaN	0.419276
64.046142	69.221464	NaN	69.326974	-5.175322	NaN	-5.280832
67.024478	69.100331	NaN	68.767924	-2.075853	NaN	-1.743447
52.588361	67.680289	NaN	68.161984	-15.091928	NaN	-15.573622
66.085041	66.635766	NaN	67.001701	-0.550724	NaN	-0.916660
63.667775	67.071528	NaN	67.351505	-3.403753	NaN	-3.683729
60.655984	68.204229	NaN	67.946067	-7.548245	NaN	-7.290083
63.263108	66.506094	NaN	65.827810	-3.242986	NaN	-2.564702
66.048396	65.022432	NaN	65.892270	1.025964	NaN	0.156125
64.372118	62.062888	NaN	61.868206	2.309230	NaN	2.503912
70.158108	61.580677	NaN	61.667942	8.577431	NaN	8.490166
70.526032	67.897207	NaN	67.495526	2.628825	NaN	3.030506
61.057370	64.284228	NaN	63.762155	-3.226858	NaN	-2.704785
67.294807	66.622996	NaN	66.501759	0.671810	NaN	0.793047
68.827239	64.506254	NaN	65.119257	4.320985	NaN	3.707982
61.909862	65.747077	NaN	66.682598	-3.837216	NaN	-4.772737
69.250894	66.052654	NaN	65.853697	3.198240	NaN	3.397197
66.199017	65.377042	NaN	65.861748	0.821975	NaN	0.337269
58.985955	67.889697	NaN	68.017603	-8.903742	NaN	-9.031648
75.549116	65.024920	NaN	65.523135	10.524196	NaN	10.025981
68.816071	67.384964	NaN	67.232731	1.431107	NaN	1.583340
63.879750	66.303566	NaN	66.560017	-2.423816	NaN	-2.680267
68.068209	65.841964	NaN	65.144868	2.226245	NaN	2.923341
64.665080	65.901464	NaN	65.661267	-1.236384	NaN	-0.996186
63.027916	62.489949	NaN	62.886198	0.537967	NaN	0.141718
62.452402	64.639681	NaN	65.473416	-2.187279	NaN	-3.021014
58.913352	62.720678	NaN	63.358968	-3.807326	NaN	-4.445616
63.761080	64.318058	NaN	65.319841	-0.556978	NaN	-1.558761
67.357514	66.759652	NaN	66.739210	0.597862	NaN	0.618304
64.627056	66.219661	NaN	65.416402	-1.592605	NaN	-0.789347
63.281058	64.684938	NaN	64.797829	-1.403880	NaN	-1.516771
66.340204	64.864359	NaN	65.090506	1.475845	NaN	1.249698
62.770563	65.506420	NaN	66.086569	-2.735857	NaN	-3.316006
60.460820	60.486142	NaN	60.561916	-0.025323	NaN	-0.101097
70.220546	65.311619	NaN	64.885322	4.908928	NaN	5.335224
65.941714	65.345152	NaN	65.760163	0.596562	NaN	0.181551
70.836512	65.552023	NaN	65.546885	5.284489	NaN	5.289627
63.815785	67.977134	NaN	68.246606	-4.161350	NaN	-4.430822
64.967175	65.824933	NaN	64.972753	-0.857757	NaN	-0.005578
53.633599	63.638647	NaN	63.865685	-10.005048	NaN	-10.232086
59.834169	64.742289	NaN	64.565622	-4.908120	NaN	-4.731453
55.705499	65.803331	NaN	65.362713	-10.097832	NaN	-9.657214
61.046382	65.040783	NaN	65.934912	-3.994400	NaN	-4.888529
62.099616	69.578226	NaN	69.246911	-7.478609	NaN	-7.147295
71.315057	65.051018	NaN	64.741550	6.264038	NaN	6.573507
65.306749	64.529842	NaN	65.444566	0.776907	NaN	-0.137817
64.943107	62.945515	NaN	62.861359	1.997593	NaN	2.081748
63.405399	65.325747	NaN	65.659211	-1.920348	NaN	-2.253812
67.785980	66.823364	NaN	66.082830	0.962616	NaN	1.703150
68.939965	69.259157	NaN	69.487871	-0.319192	NaN	-0.547906
64.477308	65.658890	NaN	65.887810	-1.181582	NaN	-1.410502
64.470185	66.016853	NaN	64.970964	-1.546668	NaN	-0.500778
64.273060	62.451948	NaN	63.011407	1.821112	NaN	1.261653
65.651079	67.845769	NaN	69.033328	-2.194690	NaN	-3.382250
69.904596	67.150528	NaN	66.873869	2.754068	NaN	3.030727
70.984829	64.260762	NaN	64.282062	6.724067	NaN	6.702768
63.697445	65.860783	NaN	66.129792	-2.163338	NaN	-2.432346
63.484057	63.127037	NaN	63.607675	0.357020	NaN	-0.123617
63.694674	65.587445	NaN	64.954757	-1.892771	NaN	-1.260082
62.677931	63.474821	NaN	62.985972	-0.796890	NaN	-0.308041
58.775521	66.898845	NaN	66.981617	-8.123324	NaN	-8.206096
63.118663	65.229394	NaN	65.386807	-2.110731	NaN	-2.268144
63.272185	65.046857	NaN	64.344035	-1.774672	NaN	-1.071850
74.538591	65.487499	NaN	65.836837	9.051092	NaN	8.701754
67.354631	64.367192	NaN	63.716174	2.987439	NaN	3.638457
66.468676	64.124013	NaN	63.205318	2.344664	NaN	3.263359
65.433644	67.840144	NaN	68.451429	-2.406500	NaN	-3.017785
62.581789	64.172273	NaN	64.919625	-1.590484	NaN	-2.337836
69.721770	64.987847	NaN	66.218279	4.733923	NaN	3.503491
60.855114	61.909143	NaN	61.716564	-1.054028	NaN	-0.861450
61.525086	64.153331	NaN	63.980360	-2.628245	NaN	-2.455274
64.285743	64.944143	NaN	65.613208	-0.658400	NaN	-1.327465
61.750727	63.578653	NaN	62.354194	-1.827926	NaN	-0.603467
70.379804	65.519563	NaN	66.380770	4.860241	NaN	3.999034
59.309889	65.146899	NaN	64.473245	-5.837009	NaN	-5.163355
66.592321	64.482394	NaN	64.654304	2.109927	NaN	1.938016
63.154450	67.892013	NaN	68.234702	-4.737563	NaN	-5.080252
63.627092	63.574007	NaN	63.611898	0.053086	NaN	0.015194
63.765848	66.898320	NaN	66.515728	-3.132472	NaN	-2.749880
64.187071	66.677749	NaN	67.295925	-2.490678	NaN	-3.108854
63.666571	64.751429	NaN	64.056657	-1.084858	NaN	-0.390086
63.646198	66.835850	NaN	67.160335	-3.189652	NaN	-3.514138
61.230129	63.747913	NaN	64.360664	-2.517783	NaN	-3.130534
62.607373	64.869257	NaN	64.556853	-2.261885	NaN	-1.949480
68.914205	68.001850	NaN	68.776358	0.912356	NaN	0.137847
71.315056	67.237041	NaN	66.883092	4.078015	NaN	4.431964
65.357360	67.657318	NaN	67.317136	-2.299958	NaN	-1.959776
71.891722	65.599202	NaN	67.184868	6.292521	NaN	4.706854
71.010378	62.305769	NaN	62.862073	8.704608	NaN	8.148305
58.698797	66.463458	NaN	67.246141	-7.764661	NaN	-8.547345
68.046857	65.286790	NaN	65.548269	2.760067	NaN	2.498589
65.130691	66.269644	NaN	66.656331	-1.138953	NaN	-1.525641
71.211536	64.961770	NaN	65.463094	6.249766	NaN	5.748442
67.987053	65.781689	NaN	66.134884	2.205364	NaN	1.852170
68.096339	63.962333	NaN	63.565088	4.134005	NaN	4.531251
62.310368	65.585131	NaN	65.830919	-3.274763	NaN	-3.520551
67.789718	65.212412	NaN	64.777880	2.577307	NaN	3.011838
61.742172	64.099500	NaN	63.124476	-2.357328	NaN	-1.382304
69.378059	65.218450	NaN	65.538060	4.159610	NaN	3.839999
67.779295	66.923967	NaN	66.339338	0.855329	NaN	1.439957
65.113131	63.103280	NaN	63.623627	2.009852	NaN	1.489504
62.761726	66.483351	NaN	65.855294	-3.721626	NaN	-3.093568
60.150316	66.093293	NaN	65.759148	-5.942978	NaN	-5.608833
65.556871	61.940990	NaN	61.582926	3.615881	NaN	3.973945
56.443738	65.910387	NaN	64.495855	-9.466649	NaN	-8.052117
63.451581	64.691855	NaN	64.627670	-1.240274	NaN	-1.176089
70.285262	62.934237	NaN	62.658329	7.351025	NaN	7.626933
65.421464	62.606668	NaN	62.514086	2.814796	NaN	2.907378
66.829870	64.814512	NaN	65.626931	2.015358	NaN	1.202939
65.459449	66.583265	NaN	65.441384	-1.123815	NaN	0.018065
73.274534	64.813770	NaN	64.946106	8.460763	NaN	8.328428
64.308923	68.041849	NaN	68.687289	-3.732926	NaN	-4.378366
68.593726	64.132248	NaN	64.363887	4.461478	NaN	4.229838
62.326383	65.355628	NaN	65.925394	-3.029245	NaN	-3.599011
61.892365	65.653100	NaN	66.328088	-3.760736	NaN	-4.435723
67.349565	66.415112	NaN	67.371636	0.934453	NaN	-0.022072
70.694807	67.795889	NaN	68.663601	2.898918	NaN	2.031206
70.086306	65.824020	NaN	65.350397	4.262286	NaN	4.735910
59.326841	65.951668	NaN	66.125143	-6.624827	NaN	-6.798302
63.565606	66.251891	NaN	65.775256	-2.686285	NaN	-2.209650
62.467173	67.993440	NaN	68.914053	-5.526267	NaN	-6.446880
67.741672	66.105208	NaN	65.830356	1.636464	NaN	1.911316
63.001287	63.664190	NaN	65.759499	-0.662904	NaN	-2.758212
66.541636	62.673549	NaN	63.580917	3.868088	NaN	2.960719
62.833189	68.050670	NaN	67.667482	-5.217480	NaN	-4.834293
72.009609	68.575664	NaN	68.453008	3.433945	NaN	3.556601
66.772046	64.266248	NaN	65.122181	2.505798	NaN	1.649865
61.679317	68.336729	NaN	67.785201	-6.657412	NaN	-6.105884
64.748103	65.503780	NaN	64.391390	-0.755677	NaN	0.356712
63.643751	68.133199	NaN	68.276695	-4.489448	NaN	-4.632944
68.402610	66.360769	NaN	66.080129	2.041841	NaN	2.322480
69.899642	65.690436	NaN	65.324166	4.209206	NaN	4.575475
68.266518	63.993106	NaN	64.017514	4.273412	NaN	4.249004
68.783671	64.105258	NaN	64.301749	4.678413	NaN	4.481922
67.194796	68.569351	NaN	68.990898	-1.374555	NaN	-1.796102
63.549536	65.811197	NaN	65.594795	-2.261662	NaN	-2.045259
62.580805	63.258841	NaN	63.467394	-0.678036	NaN	-0.886589
71.602399	66.830407	NaN	67.654948	4.771992	NaN	3.947450
67.063461	65.154871	NaN	64.904897	1.908589	NaN	2.158563
53.449816	62.134771	NaN	62.090851	-8.684955	NaN	-8.641035
67.497173	66.730714	NaN	67.059946	0.766459	NaN	0.437227
68.346346	68.008434	NaN	67.162100	0.337912	NaN	1.184245
65.269323	66.985887	NaN	66.683034	-1.716563	NaN	-1.413711
69.659956	65.707644	NaN	65.426434	3.952311	NaN	4.233522
65.782051	63.356201	NaN	64.507831	2.425850	NaN	1.274220
63.529601	64.422513	NaN	65.151628	-0.892912	NaN	-1.622027
70.540978	63.176929	NaN	62.936525	7.364049	NaN	7.604453
64.468788	62.696823	NaN	63.008305	1.771965	NaN	1.460483
66.979432	67.154139	NaN	68.024037	-0.174707	NaN	-1.044605
65.359028	64.669607	NaN	65.261487	0.689421	NaN	0.097541
74.850146	66.847757	NaN	66.882699	8.002389	NaN	7.967447
70.757793	65.186840	NaN	65.681869	5.570953	NaN	5.075924
62.938319	61.346451	NaN	61.196748	1.591868	NaN	1.741572
61.740366	68.505217	NaN	67.319602	-6.764851	NaN	-5.579236
70.128681	67.106878	NaN	67.918669	3.021802	NaN	2.210012
60.978593	63.784647	NaN	63.678378	-2.806053	NaN	-2.699784
54.413778	68.408362	NaN	69.211712	-13.994583	NaN	-14.797933
56.906164	68.337367	NaN	67.938344	-11.431203	NaN	-11.032181
70.094084	64.726347	NaN	65.058102	5.367737	NaN	5.035982
69.430527	65.778230	NaN	65.734642	3.652297	NaN	3.695886
55.083850	64.253222	NaN	64.373521	-9.169372	NaN	-9.289671
62.019642	66.437394	NaN	66.504792	-4.417752	NaN	-4.485150
55.389835	65.104108	NaN	64.991273	-9.714273	NaN	-9.601438
70.597983	66.661804	NaN	67.558693	3.936179	NaN	3.039290
65.488660	64.099902	NaN	63.457418	1.388758	NaN	2.031242
63.481890	69.119443	NaN	69.147058	-5.637552	NaN	-5.665168
66.259331	66.446039	NaN	66.481402	-0.186708	NaN	-0.222070
70.246227	64.124953	NaN	64.771154	6.121274	NaN	5.475073
65.906189	63.692515	NaN	62.699405	2.213673	NaN	3.206783
54.712209	68.074343	NaN	68.801722	-13.362134	NaN	-14.089513
63.711384	68.724066	NaN	68.489033	-5.012682	NaN	-4.777649
68.940568	63.850125	NaN	64.786803	5.090443	NaN	4.153765
66.816950	66.764718	NaN	67.408628	0.052232	NaN	-0.591678
64.840746	64.045981	NaN	64.443763	0.794765	NaN	0.396982
57.054741	61.115675	NaN	61.263690	-4.060934	NaN	-4.208949
69.171123	65.762619	NaN	65.102872	3.408505	NaN	4.068251
69.958133	65.389977	NaN	64.787441	4.568156	NaN	5.170692
67.205659	64.170207	NaN	64.780482	3.035452	NaN	2.425177
68.206442	67.044073	NaN	66.896246	1.162369	NaN	1.310196
60.971894	62.402836	NaN	62.797747	-1.430942	NaN	-1.825853
65.885341	66.106616	NaN	65.799778	-0.221275	NaN	0.085563
68.694877	65.458980	NaN	65.549575	3.235897	NaN	3.145302
69.828054	58.940445	NaN	59.100243	10.887609	NaN	10.727811
61.108571	67.855360	NaN	67.581990	-6.746789	NaN	-6.473420
57.409057	68.701435	NaN	68.723462	-11.292378	NaN	-11.314405
65.059535	60.194065	NaN	60.773158	4.865471	NaN	4.286378
68.999413	62.001463	NaN	62.559680	6.997950	NaN	6.439733
61.356653	69.393271	NaN	69.253145	-8.036619	NaN	-7.896492
58.236275	63.226492	NaN	63.416800	-4.990217	NaN	-5.180525
68.577062	64.322480	NaN	64.298291	4.254581	NaN	4.278770
67.940420	65.290607	NaN	65.495182	2.649812	NaN	2.445238
69.573268	64.252450	NaN	64.713810	5.320817	NaN	4.859457
69.241346	68.407064	NaN	68.883746	0.834282	NaN	0.357601
69.386152	68.313086	NaN	69.064184	1.073067	NaN	0.321968
66.428536	65.803661	NaN	66.789168	0.624874	NaN	-0.360632
68.154643	68.858992	NaN	68.645820	-0.704349	NaN	-0.491177
71.057158	65.736272	NaN	65.633114	5.320886	NaN	5.424044
67.158520	64.437724	NaN	64.692604	2.720796	NaN	2.465916
61.912845	70.476367	NaN	70.262817	-8.563522	NaN	-8.349971
68.533140	64.201149	NaN	64.215202	4.331991	NaN	4.317937
64.370352	66.626563	NaN	67.680003	-2.256211	NaN	-3.309651
65.585391	65.761664	NaN	66.129936	-0.176273	NaN	-0.544545
65.693484	65.058944	NaN	65.262623	0.634540	NaN	0.430861
70.626135	62.215984	NaN	63.064283	8.410151	NaN	7.561852
71.802208	63.480453	NaN	62.810284	8.321755	NaN	8.991924
59.891316	61.050459	NaN	60.872023	-1.159143	NaN	-0.980707
70.213298	66.313588	NaN	66.318860	3.899711	NaN	3.894439
63.661054	62.878840	NaN	62.396706	0.782214	NaN	1.264348
68.105709	68.032909	NaN	67.436675	0.072801	NaN	0.669035
62.526914	68.910307	NaN	68.810648	-6.383392	NaN	-6.283734
61.495698	64.306032	NaN	65.031565	-2.810334	NaN	-3.535868
68.249176	62.871819	NaN	63.450219	5.377357	NaN	4.798957
58.850811	66.098783	NaN	65.466163	-7.247972	NaN	-6.615352
66.987191	63.345537	NaN	63.123600	3.641654	NaN	3.863591
71.755349	65.163892	NaN	65.106699	6.591456	NaN	6.648650
66.858694	65.377365	NaN	65.166338	1.481329	NaN	1.692356
61.710654	63.434637	NaN	64.220166	-1.723983	NaN	-2.509512
65.826105	70.774608	NaN	70.988209	-4.948503	NaN	-5.162104
68.076213	67.186100	NaN	66.251670	0.890113	NaN	1.824543
69.164885	64.678439	NaN	64.967969	4.486446	NaN	4.196916
66.948186	64.381965	NaN	63.334787	2.566221	NaN	3.613399
67.162721	68.200135	NaN	69.905477	-1.037414	NaN	-2.742756
58.745272	63.169052	NaN	63.808487	-4.423781	NaN	-5.063215
60.918844	67.045797	NaN	67.442393	-6.126953	NaN	-6.523549
56.625992	66.470457	NaN	66.490535	-9.844465	NaN	-9.864542
65.188974	65.379780	NaN	65.926831	-0.190806	NaN	-0.737857
56.603606	66.158562	NaN	65.885595	-9.554956	NaN	-9.281989
61.066682	64.730374	NaN	65.775712	-3.663692	NaN	-4.709030
60.208044	62.420953	NaN	62.567355	-2.212909	NaN	-2.359311
65.239640	68.061327	NaN	68.424635	-2.821686	NaN	-3.184995
64.557191	65.235737	NaN	64.466883	-0.678546	NaN	0.090307
68.076271	68.294947	NaN	68.246643	-0.218676	NaN	-0.170372
60.394120	64.855260	NaN	65.395440	-4.461139	NaN	-5.001319
67.456334	63.298346	NaN	63.593712	4.157988	NaN	3.862623
67.275757	62.808246	NaN	64.012352	4.467512	NaN	3.263405
67.372039	63.273719	NaN	62.951489	4.098320	NaN	4.420549
60.457965	62.077397	NaN	61.805613	-1.619432	NaN	-1.347648
69.172612	65.154856	NaN	65.275411	4.017756	NaN	3.897201
69.469971	63.234767	NaN	63.193828	6.235204	NaN	6.276143
60.914406	67.430386	NaN	67.161101	-6.515981	NaN	-6.246696
64.915771	63.190126	NaN	64.136331	1.725645	NaN	0.779440
59.469040	65.606981	NaN	65.515993	-6.137942	NaN	-6.046953
59.407547	65.861383	NaN	65.558074	-6.453836	NaN	-6.150527
67.047604	61.007849	NaN	60.998404	6.039756	NaN	6.049200
64.672261	63.947260	NaN	64.869242	0.725001	NaN	-0.196981
66.363436	67.614021	NaN	67.332330	-1.250585	NaN	-0.968894
64.826338	63.868906	NaN	63.470324	0.957432	NaN	1.356014
70.525011	64.629439	NaN	63.730303	5.895573	NaN	6.794708
59.784983	62.491716	NaN	64.310321	-2.706733	NaN	-4.525339
68.662174	69.504237	NaN	69.036203	-0.842063	NaN	-0.374029
60.479438	68.375509	NaN	68.747856	-7.896071	NaN	-8.268418
53.620448	67.336477	NaN	67.716727	-13.716028	NaN	-14.096278
63.057213	58.777648	NaN	58.484067	4.279564	NaN	4.573145
63.811172	65.330463	NaN	64.919356	-1.519291	NaN	-1.108185
71.032007	66.375712	NaN	65.021542	4.656295	NaN	6.010466
59.186391	66.119305	NaN	66.395513	-6.932914	NaN	-7.209122
58.916270	65.216071	NaN	64.823925	-6.299801	NaN	-5.907655
70.936142	62.628089	NaN	62.331171	8.308053	NaN	8.604971
67.230401	67.828872	NaN	69.399473	-0.598471	NaN	-2.169073
67.272154	67.192897	NaN	67.312331	0.079257	NaN	-0.040177
68.194939	66.067581	NaN	66.593809	2.127358	NaN	1.601130
59.855510	64.979454	NaN	64.663142	-5.123944	NaN	-4.807632
63.544286	66.356456	NaN	65.867741	-2.812170	NaN	-2.323455
56.816706	65.081426	NaN	65.156940	-8.264720	NaN	-8.340234
62.090125	67.357636	NaN	67.316398	-5.267511	NaN	-5.226273
61.998435	66.293611	NaN	66.337537	-4.295176	NaN	-4.339102
61.159752	65.447974	NaN	65.723154	-4.288222	NaN	-4.563402
66.384252	65.949358	NaN	65.457427	0.434894	NaN	0.926826
59.417627	64.241678	NaN	64.324491	-4.824051	NaN	-4.906864
63.498354	61.611264	NaN	61.864004	1.887090	NaN	1.634351
63.890800	67.818076	NaN	67.639387	-3.927276	NaN	-3.748587
68.877207	64.349989	NaN	64.478641	4.527218	NaN	4.398566
63.651934	63.130042	NaN	63.142049	0.521892	NaN	0.509885
62.569610	70.202937	NaN	69.723512	-7.633327	NaN	-7.153902
65.612500	63.642258	NaN	64.465328	1.970242	NaN	1.147172
65.418246	65.422437	NaN	64.977534	-0.004191	NaN	0.440712
68.761890	67.011496	NaN	67.265853	1.750394	NaN	1.496037
60.857434	67.083155	NaN	68.061891	-6.225721	NaN	-7.204457
69.088562	64.575622	NaN	64.546893	4.512940	NaN	4.541669
62.185397	64.505775	NaN	65.412443	-2.320378	NaN	-3.227046
67.576516	65.419868	NaN	65.168197	2.156647	NaN	2.408319
60.906729	63.846414	NaN	63.329309	-2.939686	NaN	-2.422580
70.501937	64.459707	NaN	63.431244	6.042230	NaN	7.070693
66.318840	66.430289	NaN	66.254241	-0.111449	NaN	0.064600
58.166205	61.988673	NaN	61.369736	-3.822468	NaN	-3.203530
63.312165	68.239031	NaN	68.595126	-4.926866	NaN	-5.282961
61.922053	65.194883	NaN	65.927507	-3.272830	NaN	-4.005454
58.029807	65.007717	NaN	64.778148	-6.977910	NaN	-6.748341
60.665335	62.363890	NaN	62.921611	-1.698556	NaN	-2.256277
64.104315	67.922705	NaN	67.494598	-3.818391	NaN	-3.390283
68.810392	65.850994	NaN	66.279752	2.959398	NaN	2.530640
60.840110	66.654102	NaN	66.884237	-5.813992	NaN	-6.044126
67.479359	59.849583	NaN	60.191334	7.629775	NaN	7.288025
61.197318	65.613604	NaN	64.818016	-4.416286	NaN	-3.620698
70.818592	68.059619	NaN	67.760606	2.758972	NaN	3.057985
55.568173	65.448291	NaN	66.422069	-9.880117	NaN	-10.853896
71.941828	66.579108	NaN	66.874830	5.362720	NaN	5.066998
63.039784	69.050919	NaN	68.501962	-6.011134	NaN	-5.462178
68.257377	65.077999	NaN	65.299675	3.179378	NaN	2.957702
61.996837	66.076216	NaN	65.358068	-4.079378	NaN	-3.361230
71.146779	68.346887	NaN	68.848257	2.799892	NaN	2.298522
62.289401	64.632988	NaN	64.553015	-2.343587	NaN	-2.263614
70.067543	66.568198	NaN	65.292500	3.499346	NaN	4.775043
63.236856	67.974517	NaN	67.792350	-4.737661	NaN	-4.555494
60.146849	66.252316	NaN	66.188666	-6.105467	NaN	-6.041817
63.377086	60.264629	NaN	58.970836	3.112457	NaN	4.406250
65.650129	65.290481	NaN	65.886154	0.359648	NaN	-0.236025
62.130633	66.848930	NaN	66.258129	-4.718297	NaN	-4.127496
64.867729	63.694160	NaN	63.645598	1.173569	NaN	1.222132
61.793626	67.149461	NaN	67.053255	-5.355835	NaN	-5.259629
63.425763	63.663672	NaN	63.740829	-0.237909	NaN	-0.315067
68.321537	67.074410	NaN	67.299701	1.247127	NaN	1.021836
72.940937	60.292708	NaN	59.747105	12.648228	NaN	13.193832
70.231098	67.116027	NaN	66.176319	3.115072	NaN	4.054779
66.323304	69.605251	NaN	69.816675	-3.281947	NaN	-3.493372
60.846138	63.941079	NaN	63.790454	-3.094941	NaN	-2.944316
60.704978	68.521229	NaN	68.745558	-7.816251	NaN	-8.040580
60.618015	66.091576	NaN	66.177421	-5.473561	NaN	-5.559406
59.870114	62.827163	NaN	63.122638	-2.957049	NaN	-3.252524
67.372402	68.070691	NaN	68.078480	-0.698289	NaN	-0.706079
73.945544	60.499629	NaN	59.971807	13.445916	NaN	13.973738
59.310433	66.217021	NaN	65.837223	-6.906588	NaN	-6.526790
63.001096	69.583145	NaN	69.691104	-6.582049	NaN	-6.690007
61.306182	65.354564	NaN	65.433316	-4.048383	NaN	-4.127134
62.843652	67.527281	NaN	67.323194	-4.683628	NaN	-4.479541
66.175275	63.433256	NaN	64.451576	2.742019	NaN	1.723700
65.375652	64.874687	NaN	64.359035	0.500965	NaN	1.016617
64.108140	66.707724	NaN	66.969058	-2.599584	NaN	-2.860918
65.220145	65.229730	NaN	65.889514	-0.009585	NaN	-0.669369
68.954668	65.612304	NaN	65.182339	3.342365	NaN	3.772329
67.690549	65.444625	NaN	66.614073	2.245923	NaN	1.076476
65.222026	67.922310	NaN	68.894986	-2.700285	NaN	-3.672960
64.103202	65.055133	NaN	65.221342	-0.951932	NaN	-1.118140
62.545209	62.094315	NaN	61.834496	0.450894	NaN	0.710713
67.688054	63.235149	NaN	62.773069	4.452905	NaN	4.914985
58.134065	64.791537	NaN	64.507897	-6.657472	NaN	-6.373832
68.368060	65.477866	NaN	65.351760	2.890194	NaN	3.016300
67.990609	65.740051	NaN	66.494705	2.250559	NaN	1.495905
66.789021	68.067959	NaN	68.355496	-1.278938	NaN	-1.566475
71.548506	64.975408	NaN	65.397558	6.573098	NaN	6.150948
65.088032	67.529428	NaN	68.209081	-2.441396	NaN	-3.121049
60.410166	65.533810	NaN	66.451661	-5.123644	NaN	-6.041496
64.358270	68.180305	NaN	69.310094	-3.822035	NaN	-4.951824
62.971896	67.159423	NaN	67.817053	-4.187526	NaN	-4.845157
69.913707	65.125178	NaN	64.738758	4.788529	NaN	5.174948
66.161147	64.719579	NaN	64.443870	1.441569	NaN	1.717277
60.890979	64.132860	NaN	65.174722	-3.241880	NaN	-4.283743
68.225137	62.873107	NaN	62.641873	5.352030	NaN	5.583264
69.942973	66.097025	NaN	66.138895	3.845948	NaN	3.804078
73.020772	66.543583	NaN	66.014843	6.477189	NaN	7.005929
69.252745	66.889833	NaN	67.346285	2.362912	NaN	1.906460
64.859376	66.370225	NaN	66.316761	-1.510849	NaN	-1.457385
60.755443	63.478834	NaN	63.226835	-2.723392	NaN	-2.471393
68.697031	64.765920	NaN	64.224110	3.931111	NaN	4.472922
57.100396	65.257175	NaN	65.370905	-8.156779	NaN	-8.270509
65.342454	64.540659	NaN	63.885930	0.801795	NaN	1.456524
67.075717	64.912966	NaN	64.821570	2.162751	NaN	2.254146
68.419368	65.608545	NaN	66.530689	2.810823	NaN	1.888679
63.546697	65.888243	NaN	65.729070	-2.341546	NaN	-2.182373
69.524573	64.425742	NaN	65.095285	5.098831	NaN	4.429288
65.578863	66.236536	NaN	65.083146	-0.657673	NaN	0.495717
62.127834	63.442322	NaN	63.643261	-1.314489	NaN	-1.515428
71.282317	66.613661	NaN	66.499344	4.668656	NaN	4.782973
63.202161	65.903615	NaN	66.492017	-2.701454	NaN	-3.289856
64.485730	62.839712	NaN	62.699802	1.646018	NaN	1.785928
67.940157	65.761388	NaN	65.218976	2.178769	NaN	2.721181
68.974198	64.113262	NaN	62.984775	4.860937	NaN	5.989423
65.544412	62.151005	NaN	62.930667	3.393407	NaN	2.613745
67.046799	62.208961	NaN	62.182390	4.837839	NaN	4.864409
68.004631	64.545346	NaN	64.207988	3.459285	NaN	3.796643
54.494718	69.208337	NaN	69.254074	-14.713619	NaN	-14.759356
64.864156	67.565291	NaN	66.967517	-2.701135	NaN	-2.103360
61.266223	65.644147	NaN	66.896472	-4.377924	NaN	-5.630249
67.651746	67.574211	NaN	67.431803	0.077535	NaN	0.219944
70.122963	67.158161	NaN	66.724530	2.964802	NaN	3.398433
68.883704	63.739470	NaN	63.280483	5.144235	NaN	5.603221
65.532465	67.169049	NaN	66.182407	-1.636584	NaN	-0.649942
66.184196	62.600507	NaN	63.387847	3.583689	NaN	2.796349
62.496341	64.681689	NaN	64.120902	-2.185347	NaN	-1.624561
57.974745	65.920699	NaN	65.825937	-7.945954	NaN	-7.851192
59.459116	68.124098	NaN	68.107106	-8.664982	NaN	-8.647991
67.540098	64.817560	NaN	64.076016	2.722539	NaN	3.464082
62.003879	65.487599	NaN	64.972994	-3.483719	NaN	-2.969114
69.291563	64.820802	NaN	64.951803	4.470761	NaN	4.339760
59.440066	66.576032	NaN	66.616792	-7.135966	NaN	-7.176725
65.188787	64.233095	NaN	63.893424	0.955692	NaN	1.295363
61.009962	64.381009	NaN	65.117646	-3.371047	NaN	-4.107684
66.699372	65.849052	NaN	66.452034	0.850321	NaN	0.247338
67.443240	64.397266	NaN	64.325522	3.045973	NaN	3.117718
62.215930	66.498709	NaN	66.434155	-4.282779	NaN	-4.218225
58.724849	63.424650	NaN	63.444768	-4.699801	NaN	-4.719919
63.389116	64.025472	NaN	64.353279	-0.636356	NaN	-0.964163
60.257251	63.381210	NaN	64.139684	-3.123958	NaN	-3.882432
68.381272	63.485870	NaN	62.836559	4.895402	NaN	5.544713
71.070829	66.396596	NaN	66.416176	4.674232	NaN	4.654653
61.212581	62.014586	NaN	60.878769	-0.802005	NaN	0.333812
65.807111	66.334738	NaN	65.899111	-0.527627	NaN	-0.092000
64.177675	66.006652	NaN	65.806680	-1.828977	NaN	-1.629005
65.255799	64.124955	NaN	64.715432	1.130844	NaN	0.540367
63.508326	66.091256	NaN	66.072709	-2.582930	NaN	-2.564383
60.149062	66.575475	NaN	66.807499	-6.426413	NaN	-6.658437
59.018717	65.793960	NaN	65.631584	-6.775242	NaN	-6.612867
63.902017	65.387335	NaN	65.644427	-1.485317	NaN	-1.742410
72.040601	65.595121	NaN	65.423899	6.445480	NaN	6.616702
67.494648	66.187306	NaN	65.863393	1.307342	NaN	1.631255
68.108510	64.478717	NaN	64.341536	3.629794	NaN	3.766975
63.969548	61.992615	NaN	63.095693	1.976932	NaN	0.873855
61.943464	61.651010	NaN	62.311543	0.292454	NaN	-0.368079
66.684723	66.199393	NaN	66.483193	0.485330	NaN	0.201531
65.911441	66.904616	NaN	66.403794	-0.993174	NaN	-0.492352
57.622403	65.341298	NaN	65.300000	-7.718896	NaN	-7.677597
60.361047	67.603358	NaN	67.635747	-7.242311	NaN	-7.274700
60.733782	64.047419	NaN	63.933688	-3.313638	NaN	-3.199906
67.588896	63.579763	NaN	63.357689	4.009133	NaN	4.231207
62.511132	66.277035	NaN	65.417423	-3.765903	NaN	-2.906291
63.881270	64.888723	NaN	64.740989	-1.007453	NaN	-0.859719
74.125488	66.532944	NaN	65.481407	7.592544	NaN	8.644081
64.081814	61.523564	NaN	61.985492	2.558250	NaN	2.096322
62.940898	66.536216	NaN	66.773497	-3.595318	NaN	-3.832599
60.087353	67.050890	NaN	66.291010	-6.963537	NaN	-6.203657
59.391722	63.779428	NaN	62.284698	-4.387706	NaN	-2.892976
56.085536	61.374634	NaN	61.457169	-5.289098	NaN	-5.371633
64.335525	67.325158	NaN	66.070863	-2.989633	NaN	-1.735338
64.890311	64.496339	NaN	63.886094	0.393972	NaN	1.004217
65.821101	65.582612	NaN	65.123709	0.238489	NaN	0.697393
61.549894	65.513235	NaN	64.359642	-3.963341	NaN	-2.809749
61.760399	67.072789	NaN	66.234885	-5.312390	NaN	-4.474486
61.296582	65.496794	NaN	66.116559	-4.200212	NaN	-4.819977
70.077660	67.220112	NaN	67.133446	2.857548	NaN	2.944214
73.014704	66.197689	NaN	66.608421	6.817015	NaN	6.406282
63.719574	63.972854	NaN	64.017162	-0.253279	NaN	-0.297587
55.405183	62.098379	NaN	62.962663	-6.693196	NaN	-7.557480
71.452467	60.313711	NaN	59.670922	11.138756	NaN	11.781545
68.369908	67.349847	NaN	67.138911	1.020061	NaN	1.230997
59.134798	64.575326	NaN	65.390759	-5.440528	NaN	-6.255960
72.429262	61.802803	NaN	61.005967	10.626458	NaN	11.423295
64.129680	60.738616	NaN	60.730947	3.391063	NaN	3.398733
70.504565	64.797549	NaN	65.003989	5.707016	NaN	5.500576
64.528374	66.850996	NaN	66.276734	-2.322621	NaN	-1.748360
57.393384	66.987350	NaN	67.031124	-9.593965	NaN	-9.637739
67.388159	63.577572	NaN	63.346546	3.810587	NaN	4.041613
67.332170	63.901708	NaN	63.904881	3.430463	NaN	3.427290
69.824192	60.588731	NaN	60.598641	9.235461	NaN	9.225551
65.894799	69.414788	NaN	69.060549	-3.519989	NaN	-3.165750
68.016163	63.412561	NaN	64.046615	4.603603	NaN	3.969548
71.660239	66.421116	NaN	65.762521	5.239124	NaN	5.897719
64.559539	61.869173	NaN	61.969626	2.690365	NaN	2.589913
63.239571	62.399502	NaN	62.112557	0.840068	NaN	1.127014
59.728637	63.368657	NaN	63.716174	-3.640020	NaN	-3.987537
64.874099	70.304767	NaN	70.385269	-5.430668	NaN	-5.511170
60.350763	64.041739	NaN	62.750293	-3.690976	NaN	-2.399530
57.525865	64.853354	NaN	65.077850	-7.327490	NaN	-7.551985
59.234768	63.463669	NaN	63.147140	-4.228902	NaN	-3.912372
59.918258	68.432306	NaN	69.001275	-8.514047	NaN	-9.083016
66.405449	64.702992	NaN	65.763052	1.702457	NaN	0.642397
69.572172	65.408283	NaN	65.873089	4.163889	NaN	3.699084
66.047489	66.049744	NaN	65.878615	-0.002255	NaN	0.168874
70.503182	62.283981	NaN	63.070668	8.219201	NaN	7.432514
66.922955	65.764029	NaN	66.288916	1.158925	NaN	0.634039
66.339032	65.481366	NaN	65.432331	0.857667	NaN	0.906702
60.907892	66.621907	NaN	66.695288	-5.714015	NaN	-5.787396
55.910780	64.035927	NaN	63.899664	-8.125147	NaN	-7.988883
65.169217	66.156324	NaN	66.281562	-0.987108	NaN	-1.112345
61.566151	65.309967	NaN	65.959280	-3.743817	NaN	-4.393130
67.352853	65.371034	NaN	65.726977	1.981819	NaN	1.625876
65.389151	64.978429	NaN	65.584967	0.410722	NaN	-0.195816
64.870382	66.991641	NaN	66.706910	-2.121260	NaN	-1.836528
59.250607	60.711578	NaN	59.925003	-1.460971	NaN	-0.674396
64.412759	64.485456	NaN	64.519282	-0.072698	NaN	-0.106523
59.080338	64.742372	NaN	64.751340	-5.662035	NaN	-5.671003
67.586580	65.255407	NaN	65.677676	2.331172	NaN	1.908904
57.819054	61.312827	NaN	62.153223	-3.493774	NaN	-4.334169
63.557569	62.133420	NaN	62.775127	1.424149	NaN	0.782442
62.388268	65.346244	NaN	65.438170	-2.957976	NaN	-3.049902
62.209040	64.561267	NaN	64.600671	-2.352227	NaN	-2.391630
59.660229	67.452321	NaN	67.739715	-7.792092	NaN	-8.079486
71.683177	66.918436	NaN	66.440003	4.764741	NaN	5.243175
64.237384	69.293505	NaN	69.348862	-5.056121	NaN	-5.111478
62.181682	60.392324	NaN	60.266464	1.789359	NaN	1.915218
63.344968	64.866934	NaN	65.210126	-1.521966	NaN	-1.865158
62.429369	68.437377	NaN	67.281405	-6.008008	NaN	-4.852036
66.672651	62.718323	NaN	63.057260	3.954328	NaN	3.615391
65.123267	65.682871	NaN	65.571559	-0.559604	NaN	-0.448292
64.442818	59.943418	NaN	60.293039	4.499400	NaN	4.149778
70.257573	68.163459	NaN	67.618228	2.094114	NaN	2.639345
65.427095	66.386395	NaN	66.404245	-0.959300	NaN	-0.977150
64.416268	67.909012	NaN	67.515377	-3.492744	NaN	-3.099109
65.387179	66.099261	NaN	66.213023	-0.712081	NaN	-0.825844
63.140700	64.521317	NaN	64.790348	-1.380618	NaN	-1.649648
65.210568	64.497224	NaN	65.172252	0.713345	NaN	0.038317
61.811575	66.391540	NaN	66.457361	-4.579965	NaN	-4.645787
58.111284	68.889720	NaN	67.569234	-10.778436	NaN	-9.457950
65.829786	66.210537	NaN	65.117334	-0.380751	NaN	0.712452
59.019542	65.243594	NaN	65.019377	-6.224052	NaN	-5.999835
69.345764	66.176327	NaN	65.735711	3.169437	NaN	3.610053
65.784837	64.354220	NaN	65.220638	1.430617	NaN	0.564198
63.257793	64.868699	NaN	63.940941	-1.610906	NaN	-0.683148
68.147971	67.529042	NaN	67.548004	0.618930	NaN	0.599968
62.983818	62.800843	NaN	63.272716	0.182975	NaN	-0.288898
61.341098	64.216722	NaN	63.865863	-2.875625	NaN	-2.524765
56.763107	61.506329	NaN	60.566077	-4.743222	NaN	-3.802971
68.286535	65.018981	NaN	65.450950	3.267554	NaN	2.835585
60.868983	63.525308	NaN	64.158930	-2.656325	NaN	-3.289947
63.245241	60.477420	NaN	60.848698	2.767821	NaN	2.396542
63.831372	65.094301	NaN	64.911358	-1.262929	NaN	-1.079987
72.217520	63.961773	NaN	63.364939	8.255747	NaN	8.852581
65.308626	65.357201	NaN	65.496185	-0.048575	NaN	-0.187559
63.026171	66.220846	NaN	66.203109	-3.194675	NaN	-3.176938
57.711052	64.026964	NaN	65.551814	-6.315912	NaN	-7.840762
67.408170	65.833151	NaN	65.497681	1.575019	NaN	1.910489
67.724950	66.511969	NaN	66.771460	1.212982	NaN	0.953490
62.834437	65.139852	NaN	64.399990	-2.305415	NaN	-1.565553
67.738947	64.351322	NaN	64.162222	3.387625	NaN	3.576725
60.992813	66.133589	NaN	66.471201	-5.140776	NaN	-5.478388
61.834563	64.392004	NaN	63.818991	-2.557441	NaN	-1.984428
60.685637	63.230173	NaN	63.092913	-2.544536	NaN	-2.407276
70.575495	67.984503	NaN	67.363536	2.590992	NaN	3.211960
70.242506	64.674110	NaN	63.965453	5.568396	NaN	6.277053
73.001044	65.425140	NaN	65.608370	7.575904	NaN	7.392674
63.925355	65.146425	NaN	64.538558	-1.221070	NaN	-0.613203
62.386232	65.064210	NaN	66.283801	-2.677978	NaN	-3.897569
62.220225	66.463578	NaN	66.033633	-4.243353	NaN	-3.813408
57.191699	67.053944	NaN	67.020122	-9.862246	NaN	-9.828423
66.887844	66.109308	NaN	66.011120	0.778537	NaN	0.876724
60.347075	66.186884	NaN	66.026779	-5.839809	NaN	-5.679704
72.637973	62.685907	NaN	63.532009	9.952066	NaN	9.105964
60.010899	64.022704	NaN	64.321126	-4.011804	NaN	-4.310227
64.913071	66.061210	NaN	66.937763	-1.148139	NaN	-2.024693
69.813209	61.946064	NaN	62.525156	7.867145	NaN	7.288052
65.147945	67.262011	NaN	66.812399	-2.114066	NaN	-1.664454
67.527611	67.475623	NaN	67.699392	0.051988	NaN	-0.171781
61.769105	64.139534	NaN	63.867961	-2.370429	NaN	-2.098856
64.547067	68.123987	NaN	66.555679	-3.576919	NaN	-2.008611
64.929979	65.624258	NaN	65.583140	-0.694279	NaN	-0.653161
69.962892	65.072173	NaN	66.031153	4.890719	NaN	3.931739
63.880608	66.561680	NaN	66.553024	-2.681072	NaN	-2.672416
65.767931	62.646952	NaN	63.934781	3.120980	NaN	1.833150
68.813876	68.334972	NaN	68.802294	0.478904	NaN	0.011582
68.490541	59.014727	NaN	59.428423	9.475814	NaN	9.062118
62.314630	62.393813	NaN	62.978890	-0.079184	NaN	-0.664260
66.220868	62.935847	NaN	63.379764	3.285021	NaN	2.841104
72.248085	65.646915	NaN	66.412359	6.601170	NaN	5.835725
62.342861	66.571880	NaN	66.623747	-4.229019	NaN	-4.280886
60.880468	63.953317	NaN	63.850099	-3.072849	NaN	-2.969632
63.847880	64.001384	NaN	65.521953	-0.153504	NaN	-1.674073
69.140307	60.972485	NaN	61.846283	8.167822	NaN	7.294024
62.532937	65.774689	NaN	66.269114	-3.241752	NaN	-3.736177
62.043757	65.790435	NaN	66.259443	-3.746678	NaN	-4.215685
64.567145	64.631428	NaN	64.154573	-0.064283	NaN	0.412572
68.564973	64.690176	NaN	63.938365	3.874797	NaN	4.626608
65.553003	65.818833	NaN	66.104684	-0.265831	NaN	-0.551681
62.846241	64.907177	NaN	65.489173	-2.060936	NaN	-2.642932
56.971241	63.907499	NaN	65.389638	-6.936258	NaN	-8.418396
68.395468	63.767217	NaN	64.135020	4.628251	NaN	4.260447
65.763527	68.262583	NaN	67.584692	-2.499056	NaN	-1.821165
63.084080	67.227650	NaN	67.464249	-4.143569	NaN	-4.380169
61.574542	59.863806	NaN	60.652613	1.710735	NaN	0.921929
58.099481	66.477528	NaN	67.229454	-8.378047	NaN	-9.129973
66.766422	65.351918	NaN	65.054699	1.414504	NaN	1.711723
71.300848	66.329657	NaN	67.403324	4.971191	NaN	3.897524
63.044619	66.588750	NaN	66.507264	-3.544131	NaN	-3.462645
65.326285	68.122110	NaN	67.332205	-2.795825	NaN	-2.005920
61.143596	66.490461	NaN	66.858462	-5.346865	NaN	-5.714866
64.159749	63.023579	NaN	63.188413	1.136169	NaN	0.971336
69.147549	66.552506	NaN	66.154874	2.595042	NaN	2.992675
64.015197	67.793366	NaN	68.375255	-3.778169	NaN	-4.360058
59.129951	62.431642	NaN	60.808237	-3.301690	NaN	-1.678285
68.808082	62.515926	NaN	63.484456	6.292157	NaN	5.323626
62.268151	62.667400	NaN	63.353799	-0.399248	NaN	-1.085648
67.136882	65.745343	NaN	65.748291	1.391540	NaN	1.388591
63.236605	66.011951	NaN	65.580033	-2.775346	NaN	-2.343428
64.141473	66.787268	NaN	67.192985	-2.645796	NaN	-3.051512
59.651872	61.217419	NaN	62.239927	-1.565547	NaN	-2.588056
69.958069	63.644224	NaN	64.199179	6.313845	NaN	5.758891
65.004070	64.210021	NaN	63.939673	0.794048	NaN	1.064397
67.361025	66.062015	NaN	65.892185	1.299010	NaN	1.468840
66.990090	63.683854	NaN	64.553725	3.306236	NaN	2.436366
72.584837	65.085758	NaN	64.245368	7.499079	NaN	8.339469
67.653712	63.015762	NaN	64.069564	4.637950	NaN	3.584148
55.635821	65.300591	NaN	65.915652	-9.664770	NaN	-10.279831
70.469378	66.233116	NaN	66.024743	4.236262	NaN	4.444635
56.803529	65.162629	NaN	65.950114	-8.359099	NaN	-9.146584
61.629790	61.475029	NaN	62.229942	0.154761	NaN	-0.600152
56.145598	66.281176	NaN	66.895988	-10.135577	NaN	-10.750389
61.078837	63.769439	NaN	62.599972	-2.690601	NaN	-1.521134
64.068149	65.297864	NaN	65.973985	-1.229715	NaN	-1.905836
61.866135	62.063212	NaN	62.466628	-0.197077	NaN	-0.600493
66.133777	67.898570	NaN	67.073288	-1.764793	NaN	-0.939511
66.118116	67.709918	NaN	68.385538	-1.591802	NaN	-2.267422
69.530939	62.454480	NaN	62.499842	7.076458	NaN	7.031096
71.208322	65.747580	NaN	64.794672	5.460742	NaN	6.413650
69.006244	64.029407	NaN	63.704881	4.976838	NaN	5.301363
61.142122	68.186824	NaN	69.101072	-7.044702	NaN	-7.958950
69.155617	64.257318	NaN	65.248122	4.898298	NaN	3.907495
64.716665	68.692513	NaN	67.885816	-3.975848	NaN	-3.169150
72.252540	64.089459	NaN	64.146134	8.163081	NaN	8.106406
60.115792	62.378046	NaN	62.075953	-2.262254	NaN	-1.960161
59.541994	66.759239	NaN	66.803023	-7.217245	NaN	-7.261029
68.154158	67.111952	NaN	67.858499	1.042206	NaN	0.295659
61.123704	69.169193	NaN	68.411369	-8.045489	NaN	-7.287666
69.244280	68.574232	NaN	68.954069	0.670048	NaN	0.290211
64.710504	65.040274	NaN	65.011452	-0.329770	NaN	-0.300948
63.192871	65.292480	NaN	65.503855	-2.099609	NaN	-2.310984
66.505026	64.265380	NaN	64.828345	2.239646	NaN	1.676682
66.475487	62.652048	NaN	63.237292	3.823439	NaN	3.238195
63.352937	65.756899	NaN	65.705000	-2.403962	NaN	-2.352062
65.657438	65.692765	NaN	65.897641	-0.035327	NaN	-0.240202
67.353988	68.084940	NaN	67.916560	-0.730952	NaN	-0.562572
68.348518	63.711062	NaN	64.706060	4.637456	NaN	3.642458
63.996522	65.206114	NaN	65.651298	-1.209592	NaN	-1.654777
65.643918	62.262651	NaN	62.924888	3.381267	NaN	2.719029
64.240144	64.892090	NaN	63.635249	-0.651945	NaN	0.604895
56.862148	63.786010	NaN	64.391373	-6.923862	NaN	-7.529225
56.190984	68.525733	NaN	69.182591	-12.334750	NaN	-12.991608
67.633584	63.606778	NaN	63.807648	4.026806	NaN	3.825936
70.380651	65.397154	NaN	64.812097	4.983497	NaN	5.568554
69.378231	63.671049	NaN	63.994672	5.707181	NaN	5.383558
68.154471	64.280979	NaN	64.188488	3.873492	NaN	3.965983
62.707672	65.287384	NaN	64.713179	-2.579712	NaN	-2.005507
63.703359	66.569583	NaN	66.980996	-2.866224	NaN	-3.277637
64.215859	65.101341	NaN	65.572276	-0.885481	NaN	-1.356417
67.326185	64.712256	NaN	64.375124	2.613929	NaN	2.951060
70.501075	64.405137	NaN	63.541740	6.095939	NaN	6.959335
62.867660	65.786700	NaN	64.973377	-2.919040	NaN	-2.105716
62.599558	66.872553	NaN	66.474508	-4.272994	NaN	-3.874950
67.549535	63.943294	NaN	63.392350	3.606240	NaN	4.157185
65.632211	64.484077	NaN	64.316792	1.148134	NaN	1.315419
54.283524	62.620232	NaN	63.454865	-8.336708	NaN	-9.171342
66.778286	63.702302	NaN	64.319146	3.075984	NaN	2.459140
67.538582	66.563655	NaN	66.422462	0.974927	NaN	1.116121
63.126429	67.326660	NaN	67.376343	-4.200231	NaN	-4.249914
65.983566	66.069961	NaN	66.679578	-0.086395	NaN	-0.696012
66.338628	66.615262	NaN	67.003276	-0.276633	NaN	-0.664648
70.425958	68.203491	NaN	68.591690	2.222467	NaN	1.834268
61.863956	64.697268	NaN	64.018219	-2.833313	NaN	-2.154263
67.783918	66.092389	NaN	65.245311	1.691529	NaN	2.538607
70.086801	66.852477	NaN	66.918940	3.234324	NaN	3.167862
67.653450	66.281106	NaN	66.359039	1.372343	NaN	1.294410
66.246067	65.362325	NaN	64.806553	0.883742	NaN	1.439515
69.257781	68.636381	NaN	68.306448	0.621400	NaN	0.951333
61.426463	67.043528	NaN	67.045407	-5.617064	NaN	-5.618943
65.700852	65.558361	NaN	64.938400	0.142492	NaN	0.762452
58.731163	63.734841	NaN	64.498598	-5.003678	NaN	-5.767435
64.476172	65.625771	NaN	66.416011	-1.149599	NaN	-1.939838
64.167171	61.434131	NaN	60.905587	2.733040	NaN	3.261584
68.962887	64.413265	NaN	65.003263	4.549623	NaN	3.959624
66.466680	65.254434	NaN	64.525174	1.212247	NaN	1.941506
63.523882	68.525439	NaN	68.833058	-5.001557	NaN	-5.309176
58.161482	66.495818	NaN	66.987708	-8.334336	NaN	-8.826226
68.565888	65.837782	NaN	66.567320	2.728106	NaN	1.998567
64.969076	64.918339	NaN	66.043979	0.050736	NaN	-1.074903
64.903325	63.303975	NaN	63.440064	1.599350	NaN	1.463261
66.346864	65.236943	NaN	66.026509	1.109922	NaN	0.320355
60.843405	64.295512	NaN	65.178429	-3.452108	NaN	-4.335025
73.155940	63.439845	NaN	63.437921	9.716095	NaN	9.718019
63.510700	64.356368	NaN	63.772511	-0.845667	NaN	-0.261811
63.806931	68.469439	NaN	68.725483	-4.662507	NaN	-4.918552
69.848660	65.778542	NaN	65.060414	4.070117	NaN	4.788245
68.141815	67.267730	NaN	67.586663	0.874085	NaN	0.555152
64.490483	65.329631	NaN	65.090431	-0.839148	NaN	-0.599948
62.971040	63.616651	NaN	63.130732	-0.645611	NaN	-0.159692
69.780265	64.440131	NaN	63.714016	5.340135	NaN	6.066249
62.169949	61.939706	NaN	62.041532	0.230243	NaN	0.128417
65.365013	66.664861	NaN	65.974260	-1.299848	NaN	-0.609247
64.843227	66.648471	NaN	66.839196	-1.805244	NaN	-1.995969
60.936025	65.490618	NaN	65.866347	-4.554593	NaN	-4.930322
66.665151	66.264324	NaN	66.919201	0.400827	NaN	-0.254050
72.605515	65.557324	NaN	66.205557	7.048191	NaN	6.399958
64.775535	69.383169	NaN	68.777128	-4.607635	NaN	-4.001593
61.310279	67.018299	NaN	66.765428	-5.708020	NaN	-5.455149
66.387366	65.387692	NaN	65.816429	0.999674	NaN	0.570936
58.562054	67.566371	NaN	67.333666	-9.004317	NaN	-8.771612
68.280602	63.856168	NaN	64.648589	4.424433	NaN	3.632013
69.852712	65.588219	NaN	66.076792	4.264493	NaN	3.775920
56.741954	63.597725	NaN	64.432376	-6.855771	NaN	-7.690423
62.398480	69.316130	NaN	68.803772	-6.917650	NaN	-6.405292
61.677095	64.516170	NaN	65.060893	-2.839075	NaN	-3.383798
68.442091	68.235846	NaN	68.030946	0.206246	NaN	0.411145
60.829047	67.759907	NaN	67.270527	-6.930861	NaN	-6.441481
63.078265	66.247097	NaN	66.031579	-3.168831	NaN	-2.953314
61.357859	62.389452	NaN	62.812611	-1.031592	NaN	-1.454751
69.436500	65.070606	NaN	64.218480	4.365893	NaN	5.218019
67.809517	64.674889	NaN	65.903464	3.134628	NaN	1.906053
68.729142	63.932049	NaN	64.079216	4.797093	NaN	4.649926
65.455308	65.735576	NaN	65.885653	-0.280268	NaN	-0.430345
65.015743	67.328703	NaN	68.544054	-2.312960	NaN	-3.528311
68.550594	62.452614	NaN	62.726077	6.097981	NaN	5.824518
68.314443	65.177729	NaN	64.433712	3.136714	NaN	3.880731
66.917954	65.663593	NaN	65.448359	1.254361	NaN	1.469595
63.451936	65.753105	NaN	64.654638	-2.301169	NaN	-1.202702
63.613293	66.512093	NaN	67.329872	-2.898800	NaN	-3.716579
68.328966	66.302899	NaN	65.862388	2.026067	NaN	2.466578
73.556515	64.982773	NaN	64.197416	8.573742	NaN	9.359098
68.808122	64.567044	NaN	64.298018	4.241079	NaN	4.510105
69.968624	65.495587	NaN	64.920523	4.473038	NaN	5.048101
60.787166	63.904506	NaN	63.770310	-3.117340	NaN	-2.983144
60.620176	65.109082	NaN	65.225525	-4.488906	NaN	-4.605349
63.273729	68.284767	NaN	68.715972	-5.011038	NaN	-5.442243
55.795654	63.259238	NaN	64.663688	-7.463583	NaN	-8.868034
61.051963	65.754217	NaN	65.011305	-4.702253	NaN	-3.959342
65.316026	64.549601	NaN	63.876353	0.766426	NaN	1.439673
65.938420	66.002888	NaN	66.696539	-0.064468	NaN	-0.758119
62.966644	65.633055	NaN	65.656998	-2.666411	NaN	-2.690354
76.461424	68.534205	NaN	68.739955	7.927219	NaN	7.721470
71.026420	66.965809	NaN	66.543611	4.060612	NaN	4.482809
63.904778	66.866061	NaN	67.847361	-2.961283	NaN	-3.942582
64.184141	66.180741	NaN	65.515140	-1.996600	NaN	-1.330999
68.903313	67.872689	NaN	67.851150	1.030624	NaN	1.052163
66.004162	66.512288	NaN	66.899127	-0.508126	NaN	-0.894965
66.132473	63.041079	NaN	63.600762	3.091394	NaN	2.531711
69.309389	63.763071	NaN	63.681023	5.546317	NaN	5.628366
65.553014	64.803498	NaN	64.425946	0.749517	NaN	1.127069
61.998045	66.256775	NaN	66.452542	-4.258731	NaN	-4.454497
57.787474	63.669093	NaN	63.567374	-5.881619	NaN	-5.779900
