# Supplementary material for: Combined Influences of Model Choice, Data Quality, and Data Quantity When Estimating Population Trends
Source: PLoS One. 2015 Jul 15;10(7):e0132255. doi: 10.1371/journal.pone.0132255 (PMC4503393; doi:10.1371/journal.pone.0132255)
Supplement: S1 Dataset — Files are organized by model type and by the input lambda value. (ZIP) [file pone.0132255.s002.zip › Snail/sims_lambda_0_9/simulationOutput_0.9_0_0.1_0_30.xls]

Percent_Decline_True	Median_Percent_Decline_Matrix	Median_Percent_Decline_Matrix_stable	Median_Percent_Decline_Scalar	Difference_True_Matrix	Difference_True_Matrix_Stable	Difference_True_Scalar
70.407056	66.700214	NaN	65.619212	3.706842	NaN	4.787844
58.209069	64.193748	NaN	63.489864	-5.984680	NaN	-5.280795
63.014209	62.384697	NaN	62.806078	0.629512	NaN	0.208131
63.477254	64.188919	NaN	63.613110	-0.711666	NaN	-0.135856
66.281149	64.286499	NaN	64.935213	1.994649	NaN	1.345936
63.124336	61.880589	NaN	61.597025	1.243747	NaN	1.527312
75.587531	63.087303	NaN	63.246206	12.500228	NaN	12.341325
68.104424	66.753459	NaN	66.920487	1.350965	NaN	1.183938
63.930298	60.025679	NaN	60.962119	3.904619	NaN	2.968179
61.655159	71.883933	NaN	71.112400	-10.228774	NaN	-9.457241
58.067728	63.544858	NaN	64.425130	-5.477130	NaN	-6.357402
67.577393	64.183147	NaN	63.935367	3.394246	NaN	3.642025
66.436653	62.137679	NaN	61.476169	4.298974	NaN	4.960484
70.727704	68.160253	NaN	67.720614	2.567451	NaN	3.007091
67.775499	64.908433	NaN	65.171067	2.867066	NaN	2.604432
66.960566	66.922435	NaN	67.415653	0.038131	NaN	-0.455087
55.089163	70.316136	NaN	69.420271	-15.226973	NaN	-14.331108
70.465437	62.377038	NaN	62.014414	8.088399	NaN	8.451024
65.973454	61.209126	NaN	61.720517	4.764328	NaN	4.252936
58.704899	68.908400	NaN	69.424388	-10.203502	NaN	-10.719490
62.251000	66.893058	NaN	67.463491	-4.642058	NaN	-5.212491
64.075687	68.033833	NaN	68.028998	-3.958146	NaN	-3.953311
64.786908	63.130794	NaN	63.292224	1.656114	NaN	1.494685
61.353903	67.029815	NaN	66.101235	-5.675912	NaN	-4.747332
65.923508	59.819841	NaN	61.315322	6.103667	NaN	4.608186
61.404695	67.582303	NaN	67.931242	-6.177608	NaN	-6.526546
57.212422	68.884566	NaN	69.474102	-11.672144	NaN	-12.261680
65.393483	66.398296	NaN	67.041346	-1.004813	NaN	-1.647863
68.959485	62.655822	NaN	62.404226	6.303663	NaN	6.555259
62.850836	63.770455	NaN	63.336434	-0.919619	NaN	-0.485598
61.257844	66.263049	NaN	65.375977	-5.005205	NaN	-4.118133
67.223245	66.416394	NaN	66.144288	0.806850	NaN	1.078957
64.299209	63.924371	NaN	64.038473	0.374839	NaN	0.260737
68.958640	61.191899	NaN	62.612289	7.766741	NaN	6.346351
56.249239	63.923561	NaN	64.044646	-7.674322	NaN	-7.795406
59.703055	67.766520	NaN	68.031035	-8.063464	NaN	-8.327979
66.126175	63.391399	NaN	64.012379	2.734776	NaN	2.113796
62.729679	67.992263	NaN	68.087553	-5.262584	NaN	-5.357874
66.800619	65.330289	NaN	65.549215	1.470330	NaN	1.251404
60.861734	68.861790	NaN	68.242916	-8.000056	NaN	-7.381183
62.686526	65.505969	NaN	64.767052	-2.819443	NaN	-2.080526
69.681490	66.869966	NaN	66.417024	2.811524	NaN	3.264467
65.894667	63.570677	NaN	62.772878	2.323990	NaN	3.121789
62.750320	66.813091	NaN	67.792557	-4.062771	NaN	-5.042237
68.459798	62.736192	NaN	63.171275	5.723606	NaN	5.288523
71.968835	67.333545	NaN	67.105906	4.635290	NaN	4.862929
64.566864	67.712222	NaN	66.693035	-3.145358	NaN	-2.126171
65.886679	66.788032	NaN	67.151805	-0.901353	NaN	-1.265126
73.587565	67.709163	NaN	68.098889	5.878401	NaN	5.488676
65.597885	60.955994	NaN	60.849384	4.641891	NaN	4.748501
67.237503	65.421797	NaN	65.234510	1.815705	NaN	2.002993
70.067419	66.941040	NaN	67.024064	3.126379	NaN	3.043355
65.615878	63.994872	NaN	63.325352	1.621006	NaN	2.290525
65.073663	60.102321	NaN	60.369997	4.971342	NaN	4.703666
69.915297	62.317625	NaN	63.486461	7.597672	NaN	6.428836
63.686179	61.181706	NaN	61.920345	2.504473	NaN	1.765834
70.726105	63.313351	NaN	63.224379	7.412754	NaN	7.501726
69.165322	62.244850	NaN	62.834653	6.920472	NaN	6.330669
58.695557	66.674554	NaN	67.045141	-7.978997	NaN	-8.349584
63.818894	70.873415	NaN	70.716634	-7.054521	NaN	-6.897739
63.871291	65.192151	NaN	65.557066	-1.320859	NaN	-1.685774
61.048904	61.921004	NaN	61.912769	-0.872100	NaN	-0.863865
68.062914	64.131276	NaN	63.749366	3.931638	NaN	4.313548
70.034567	65.471129	NaN	64.987323	4.563438	NaN	5.047244
61.840037	69.260381	NaN	68.623519	-7.420344	NaN	-6.783482
64.771171	68.228993	NaN	67.920897	-3.457823	NaN	-3.149727
67.084267	60.546922	NaN	62.184034	6.537344	NaN	4.900232
63.708327	63.225010	NaN	62.998720	0.483316	NaN	0.709607
61.492402	63.394275	NaN	63.172731	-1.901872	NaN	-1.680328
60.460540	67.874698	NaN	68.223931	-7.414157	NaN	-7.763390
59.030285	68.029936	NaN	69.410405	-8.999652	NaN	-10.380120
61.382255	64.892438	NaN	65.883884	-3.510183	NaN	-4.501629
62.600827	65.107713	NaN	66.475177	-2.506887	NaN	-3.874350
65.411544	65.036860	NaN	65.120001	0.374684	NaN	0.291543
70.680048	67.255653	NaN	67.395702	3.424394	NaN	3.284345
71.029368	68.292449	NaN	69.045397	2.736919	NaN	1.983970
60.162078	63.912261	NaN	63.974368	-3.750183	NaN	-3.812290
65.224715	66.913105	NaN	66.058455	-1.688391	NaN	-0.833741
69.086237	61.330506	NaN	61.097677	7.755731	NaN	7.988561
71.964829	64.536340	NaN	64.533328	7.428489	NaN	7.431501
68.967742	62.218406	NaN	62.285120	6.749336	NaN	6.682622
62.589434	66.863277	NaN	66.070004	-4.273843	NaN	-3.480569
63.750427	66.123907	NaN	66.338397	-2.373479	NaN	-2.587970
66.278460	63.143696	NaN	65.255143	3.134764	NaN	1.023317
67.017484	64.426701	NaN	64.576255	2.590783	NaN	2.441229
64.001755	66.419195	NaN	65.802659	-2.417440	NaN	-1.800905
64.434660	61.865141	NaN	61.878741	2.569520	NaN	2.555919
63.572461	69.327120	NaN	68.996829	-5.754659	NaN	-5.424368
64.550929	62.710063	NaN	63.158099	1.840865	NaN	1.392830
69.453054	63.944852	NaN	65.157036	5.508203	NaN	4.296018
56.972270	66.811083	NaN	66.847861	-9.838813	NaN	-9.875591
55.421412	66.470521	NaN	66.803102	-11.049108	NaN	-11.381689
63.758872	65.558171	NaN	66.653663	-1.799299	NaN	-2.894791
62.834721	68.148540	NaN	67.373014	-5.313819	NaN	-4.538293
71.866370	62.851619	NaN	61.750746	9.014750	NaN	10.115623
67.941649	67.980815	NaN	68.357768	-0.039166	NaN	-0.416120
64.855444	64.530664	NaN	63.730807	0.324780	NaN	1.124637
57.441185	62.735018	NaN	63.779147	-5.293833	NaN	-6.337962
67.473022	64.792585	NaN	64.557562	2.680438	NaN	2.915460
73.393578	64.098273	NaN	63.977541	9.295305	NaN	9.416038
59.204032	65.776585	NaN	64.772127	-6.572554	NaN	-5.568096
60.175516	63.276000	NaN	63.034298	-3.100484	NaN	-2.858782
68.556645	66.508482	NaN	65.809962	2.048163	NaN	2.746684
66.919220	65.215571	NaN	64.634496	1.703648	NaN	2.284724
67.237065	63.171020	NaN	63.197819	4.066045	NaN	4.039246
60.701859	67.116471	NaN	67.314504	-6.414613	NaN	-6.612646
63.994299	68.270956	NaN	69.190649	-4.276657	NaN	-5.196350
64.781593	66.084799	NaN	65.796228	-1.303206	NaN	-1.014634
62.982034	64.919323	NaN	65.038185	-1.937289	NaN	-2.056151
60.782837	62.325894	NaN	62.671957	-1.543057	NaN	-1.889121
71.212927	61.647697	NaN	61.447324	9.565230	NaN	9.765603
63.130126	66.753071	NaN	66.279749	-3.622945	NaN	-3.149622
62.805214	65.181225	NaN	65.635429	-2.376010	NaN	-2.830215
67.860416	62.929363	NaN	64.552757	4.931052	NaN	3.307658
61.877955	64.708227	NaN	66.196717	-2.830272	NaN	-4.318762
69.463096	68.731666	NaN	67.397043	0.731430	NaN	2.066053
68.233095	65.286111	NaN	65.369996	2.946985	NaN	2.863099
57.091859	64.968832	NaN	65.198950	-7.876972	NaN	-8.107090
67.362496	65.524852	NaN	65.413554	1.837643	NaN	1.948942
70.723293	61.336773	NaN	60.938043	9.386519	NaN	9.785249
58.944125	65.266945	NaN	65.361949	-6.322820	NaN	-6.417824
66.281630	62.775033	NaN	62.594328	3.506597	NaN	3.687302
69.889399	61.693967	NaN	61.232395	8.195431	NaN	8.657004
65.489734	65.911069	NaN	64.737952	-0.421335	NaN	0.751782
60.076621	70.509212	NaN	70.308202	-10.432591	NaN	-10.231581
65.182357	64.539646	NaN	63.317292	0.642712	NaN	1.865065
52.684890	64.780043	NaN	65.061769	-12.095152	NaN	-12.376879
71.140536	63.776850	NaN	63.173620	7.363686	NaN	7.966916
70.179921	63.924854	NaN	65.386391	6.255067	NaN	4.793530
66.102030	64.448182	NaN	65.806541	1.653849	NaN	0.295490
63.437157	66.146864	NaN	66.369953	-2.709706	NaN	-2.932796
62.049786	68.452480	NaN	69.078033	-6.402694	NaN	-7.028247
65.884664	67.264554	NaN	66.768497	-1.379891	NaN	-0.883833
68.870934	66.396436	NaN	65.927393	2.474498	NaN	2.943541
67.869286	71.035716	NaN	71.271494	-3.166431	NaN	-3.402208
70.899163	69.548357	NaN	68.689095	1.350805	NaN	2.210067
66.181824	67.359920	NaN	67.033768	-1.178096	NaN	-0.851944
71.297493	65.049266	NaN	64.298970	6.248227	NaN	6.998523
66.003773	58.116492	NaN	58.583314	7.887282	NaN	7.420460
72.113924	64.141586	NaN	63.818069	7.972338	NaN	8.295855
65.902700	65.380843	NaN	66.404720	0.521857	NaN	-0.502019
60.296343	63.651220	NaN	63.947287	-3.354876	NaN	-3.650944
70.764165	67.800562	NaN	66.328968	2.963602	NaN	4.435197
57.292505	66.881932	NaN	67.682875	-9.589427	NaN	-10.390371
62.010011	66.175649	NaN	65.454597	-4.165639	NaN	-3.444586
71.335665	60.751739	NaN	61.508205	10.583926	NaN	9.827460
67.067713	63.372391	NaN	64.270464	3.695322	NaN	2.797249
61.842750	67.404997	NaN	66.274841	-5.562247	NaN	-4.432091
72.487287	65.723021	NaN	67.228658	6.764265	NaN	5.258628
64.728748	68.390526	NaN	68.788654	-3.661778	NaN	-4.059906
69.215088	67.314227	NaN	67.025383	1.900861	NaN	2.189705
63.192437	66.919273	NaN	65.723636	-3.726836	NaN	-2.531199
69.137280	65.159301	NaN	65.582346	3.977979	NaN	3.554934
62.582099	63.495721	NaN	64.328638	-0.913622	NaN	-1.746539
69.512417	66.607274	NaN	67.654147	2.905143	NaN	1.858270
60.716347	66.136357	NaN	65.438907	-5.420010	NaN	-4.722560
61.064724	68.372777	NaN	67.328608	-7.308054	NaN	-6.263884
58.356918	65.807862	NaN	66.289444	-7.450944	NaN	-7.932526
61.080802	63.664663	NaN	64.556405	-2.583861	NaN	-3.475603
63.527781	65.138160	NaN	65.144668	-1.610380	NaN	-1.616887
62.779035	69.786836	NaN	69.524468	-7.007801	NaN	-6.745433
68.470618	69.101355	NaN	69.984752	-0.630737	NaN	-1.514134
65.564133	59.636129	NaN	61.802220	5.928004	NaN	3.761913
69.318223	64.686382	NaN	63.855353	4.631841	NaN	5.462870
62.196234	64.567832	NaN	65.549582	-2.371597	NaN	-3.353348
64.397528	68.060219	NaN	67.360028	-3.662691	NaN	-2.962501
65.331905	68.361171	NaN	68.460192	-3.029265	NaN	-3.128287
58.024353	60.787554	NaN	59.735145	-2.763202	NaN	-1.710793
61.603803	68.022987	NaN	68.381254	-6.419184	NaN	-6.777451
57.338719	61.846929	NaN	61.199035	-4.508210	NaN	-3.860316
63.865085	62.115131	NaN	61.766576	1.749955	NaN	2.098509
67.931042	63.165825	NaN	62.721151	4.765217	NaN	5.209891
67.291196	62.378673	NaN	64.015663	4.912523	NaN	3.275533
61.055595	70.220785	NaN	70.105918	-9.165189	NaN	-9.050322
58.724032	64.355870	NaN	64.191560	-5.631838	NaN	-5.467528
64.642485	64.210050	NaN	64.813595	0.432435	NaN	-0.171110
63.017462	63.753485	NaN	65.439461	-0.736022	NaN	-2.421999
64.703966	64.548757	NaN	64.211301	0.155210	NaN	0.492665
59.619794	69.284672	NaN	68.477857	-9.664878	NaN	-8.858063
64.975074	64.132395	NaN	64.902600	0.842679	NaN	0.072474
63.059323	66.770022	NaN	66.770963	-3.710699	NaN	-3.711640
73.032125	66.660023	NaN	65.695705	6.372102	NaN	7.336420
68.392807	67.848561	NaN	66.752202	0.544247	NaN	1.640606
63.463110	65.585525	NaN	66.125359	-2.122414	NaN	-2.662249
66.861926	63.773280	NaN	64.903649	3.088646	NaN	1.958277
62.195693	64.994725	NaN	64.779799	-2.799032	NaN	-2.584106
63.252066	65.027267	NaN	65.594629	-1.775200	NaN	-2.342563
67.666670	63.113785	NaN	64.269442	4.552885	NaN	3.397228
60.212944	68.915956	NaN	69.667526	-8.703012	NaN	-9.454583
62.155576	62.217833	NaN	62.954554	-0.062257	NaN	-0.798978
71.281613	66.100213	NaN	65.177002	5.181400	NaN	6.104610
62.024557	65.697756	NaN	64.969953	-3.673199	NaN	-2.945396
69.934073	64.969147	NaN	65.328685	4.964927	NaN	4.605388
54.438216	63.940736	NaN	64.568664	-9.502520	NaN	-10.130448
73.722011	65.501817	NaN	66.390084	8.220194	NaN	7.331927
59.176577	63.744498	NaN	63.703651	-4.567921	NaN	-4.527074
61.756200	65.370519	NaN	64.582023	-3.614319	NaN	-2.825823
59.195663	61.551825	NaN	61.760422	-2.356162	NaN	-2.564759
58.713576	65.780303	NaN	65.838829	-7.066727	NaN	-7.125253
60.683987	62.407504	NaN	61.225455	-1.723518	NaN	-0.541468
58.990569	69.006208	NaN	68.779742	-10.015638	NaN	-9.789173
67.130708	66.645293	NaN	67.083940	0.485414	NaN	0.046767
66.512880	65.256776	NaN	65.482472	1.256104	NaN	1.030408
73.219851	68.341813	NaN	67.235098	4.878038	NaN	5.984753
49.962574	61.038284	NaN	60.816720	-11.075710	NaN	-10.854146
70.382808	66.954971	NaN	67.489115	3.427837	NaN	2.893694
60.984860	65.922556	NaN	65.461348	-4.937696	NaN	-4.476488
66.079653	65.589022	NaN	66.426565	0.490631	NaN	-0.346912
68.181783	66.638857	NaN	66.989383	1.542927	NaN	1.192400
65.288971	65.331861	NaN	64.724844	-0.042889	NaN	0.564128
65.472574	64.609525	NaN	64.497454	0.863049	NaN	0.975120
66.887779	65.514674	NaN	65.893736	1.373105	NaN	0.994043
68.854653	66.988286	NaN	67.398480	1.866367	NaN	1.456173
75.115780	66.471802	NaN	66.255237	8.643978	NaN	8.860543
64.018608	67.183936	NaN	66.670007	-3.165327	NaN	-2.651399
60.440161	62.639648	NaN	63.265750	-2.199486	NaN	-2.825589
56.890263	64.972199	NaN	64.670608	-8.081936	NaN	-7.780345
68.721291	66.589953	NaN	66.731708	2.131337	NaN	1.989582
71.263700	61.079615	NaN	61.054130	10.184085	NaN	10.209571
62.294216	65.592341	NaN	65.729430	-3.298125	NaN	-3.435214
58.095752	66.875574	NaN	66.847799	-8.779821	NaN	-8.752047
65.212244	66.385463	NaN	66.943740	-1.173219	NaN	-1.731496
64.416964	61.069489	NaN	62.299084	3.347475	NaN	2.117881
65.949115	65.339502	NaN	65.307271	0.609614	NaN	0.641844
64.452549	62.396628	NaN	63.961041	2.055921	NaN	0.491508
65.821900	68.704018	NaN	68.493088	-2.882118	NaN	-2.671187
68.465690	67.322340	NaN	67.206397	1.143350	NaN	1.259293
64.583786	70.797702	NaN	70.492930	-6.213916	NaN	-5.909144
64.701009	67.610695	NaN	67.711369	-2.909686	NaN	-3.010360
73.462650	60.801780	NaN	61.925394	12.660870	NaN	11.537256
59.106045	66.969455	NaN	66.070940	-7.863410	NaN	-6.964896
66.283579	66.509028	NaN	66.046559	-0.225448	NaN	0.237021
54.442179	61.417484	NaN	61.171654	-6.975306	NaN	-6.729475
66.962700	62.755685	NaN	63.980203	4.207015	NaN	2.982496
63.056587	59.622335	NaN	60.386726	3.434252	NaN	2.669860
67.839638	66.041296	NaN	66.943585	1.798342	NaN	0.896053
66.841286	65.308820	NaN	65.240727	1.532466	NaN	1.600559
66.635367	65.879830	NaN	66.186443	0.755537	NaN	0.448923
69.122841	62.049194	NaN	63.280210	7.073647	NaN	5.842631
58.110778	66.254209	NaN	66.833346	-8.143430	NaN	-8.722568
69.597392	64.604747	NaN	65.226432	4.992645	NaN	4.370960
66.178211	66.662878	NaN	65.851912	-0.484667	NaN	0.326300
63.557581	64.703777	NaN	64.451950	-1.146195	NaN	-0.894368
66.662773	64.009197	NaN	63.870546	2.653576	NaN	2.792227
62.031603	61.538565	NaN	62.446190	0.493039	NaN	-0.414587
67.918898	63.179451	NaN	62.713809	4.739447	NaN	5.205089
55.846829	63.088136	NaN	63.067794	-7.241307	NaN	-7.220965
60.099041	65.880023	NaN	66.277136	-5.780982	NaN	-6.178095
71.790700	62.641035	NaN	62.380448	9.149664	NaN	9.410251
63.978166	62.024123	NaN	61.627324	1.954043	NaN	2.350842
69.869125	63.744374	NaN	64.391597	6.124752	NaN	5.477529
63.167901	64.884960	NaN	64.762368	-1.717059	NaN	-1.594467
68.843572	67.699121	NaN	67.910167	1.144450	NaN	0.933405
61.502645	63.501750	NaN	64.773367	-1.999105	NaN	-3.270722
65.672203	65.271239	NaN	64.511223	0.400964	NaN	1.160981
69.221143	65.575034	NaN	64.374386	3.646109	NaN	4.846757
58.849044	67.112180	NaN	66.696145	-8.263135	NaN	-7.847100
70.333974	61.835095	NaN	61.140904	8.498879	NaN	9.193070
61.589033	65.393559	NaN	66.380740	-3.804526	NaN	-4.791707
68.166245	68.510085	NaN	67.973087	-0.343840	NaN	0.193158
64.864539	61.287772	NaN	61.172670	3.576768	NaN	3.691869
65.585726	62.429921	NaN	62.575590	3.155805	NaN	3.010136
67.650919	69.063342	NaN	69.402709	-1.412422	NaN	-1.751790
64.940928	68.292706	NaN	69.099739	-3.351778	NaN	-4.158811
72.498080	66.193253	NaN	66.248913	6.304826	NaN	6.249167
67.991383	63.116229	NaN	63.398359	4.875153	NaN	4.593023
71.375417	63.752224	NaN	64.245596	7.623193	NaN	7.129822
65.855227	66.741027	NaN	66.740345	-0.885799	NaN	-0.885118
68.209744	62.857417	NaN	63.326632	5.352327	NaN	4.883112
71.084646	63.963659	NaN	63.287137	7.120987	NaN	7.797509
61.239958	63.928172	NaN	64.249572	-2.688213	NaN	-3.009614
57.614494	69.016081	NaN	69.489887	-11.401587	NaN	-11.875393
62.431540	66.669474	NaN	65.486712	-4.237934	NaN	-3.055171
65.361053	65.789890	NaN	65.786593	-0.428837	NaN	-0.425541
67.782958	68.840051	NaN	67.172410	-1.057094	NaN	0.610548
69.619291	63.935133	NaN	64.393426	5.684159	NaN	5.225865
50.536910	66.844454	NaN	67.413960	-16.307544	NaN	-16.877050
64.293716	65.120652	NaN	65.093530	-0.826936	NaN	-0.799815
61.069964	57.929872	NaN	57.584475	3.140092	NaN	3.485489
63.712724	63.752225	NaN	62.861847	-0.039501	NaN	0.850877
70.680706	67.047823	NaN	66.309044	3.632883	NaN	4.371662
62.167414	61.391347	NaN	59.926114	0.776067	NaN	2.241300
64.423968	65.105086	NaN	66.169033	-0.681118	NaN	-1.745065
66.096852	63.068870	NaN	63.079856	3.027982	NaN	3.016996
67.713694	69.238277	NaN	68.983668	-1.524583	NaN	-1.269974
63.632582	64.608918	NaN	65.130138	-0.976337	NaN	-1.497557
60.048767	65.535924	NaN	65.418571	-5.487157	NaN	-5.369805
71.863437	63.641953	NaN	63.368895	8.221484	NaN	8.494543
52.749065	66.782215	NaN	66.575556	-14.033150	NaN	-13.826491
66.125657	63.478637	NaN	63.356887	2.647019	NaN	2.768770
67.019681	66.477289	NaN	66.333627	0.542392	NaN	0.686055
66.770339	63.543658	NaN	65.068847	3.226681	NaN	1.701491
65.253474	68.896121	NaN	69.010042	-3.642647	NaN	-3.756567
70.854890	62.721788	NaN	63.843899	8.133102	NaN	7.010991
60.268683	64.287385	NaN	63.889851	-4.018702	NaN	-3.621168
65.878279	68.518681	NaN	68.089390	-2.640402	NaN	-2.211111
65.961597	59.246749	NaN	59.251365	6.714848	NaN	6.710232
64.136132	66.928885	NaN	66.509845	-2.792753	NaN	-2.373713
67.176072	61.660091	NaN	60.939097	5.515981	NaN	6.236975
56.668754	66.337196	NaN	67.005096	-9.668442	NaN	-10.336342
67.403071	66.708344	NaN	66.480127	0.694728	NaN	0.922944
69.561053	63.242564	NaN	63.512174	6.318489	NaN	6.048880
66.964143	65.463658	NaN	65.985330	1.500485	NaN	0.978813
60.068661	66.254750	NaN	66.930239	-6.186089	NaN	-6.861578
62.983481	68.993833	NaN	68.556818	-6.010352	NaN	-5.573337
68.115789	62.142512	NaN	63.134461	5.973277	NaN	4.981329
60.827938	68.493770	NaN	69.464250	-7.665833	NaN	-8.636312
62.173889	65.340910	NaN	65.289573	-3.167021	NaN	-3.115685
62.653858	71.103193	NaN	70.390447	-8.449335	NaN	-7.736589
67.045554	63.973651	NaN	63.793502	3.071903	NaN	3.252051
69.369560	66.686560	NaN	65.768226	2.683000	NaN	3.601334
72.857098	63.068550	NaN	62.945720	9.788548	NaN	9.911378
62.083419	65.262248	NaN	65.352953	-3.178829	NaN	-3.269534
66.488918	63.592837	NaN	63.611683	2.896081	NaN	2.877235
61.374766	65.112701	NaN	64.547326	-3.737935	NaN	-3.172560
66.940773	65.578715	NaN	65.569765	1.362058	NaN	1.371008
69.167217	65.269205	NaN	64.365027	3.898012	NaN	4.802190
70.406593	64.862853	NaN	64.765003	5.543740	NaN	5.641591
62.803449	65.276639	NaN	65.962046	-2.473190	NaN	-3.158597
66.461059	66.977377	NaN	67.224533	-0.516319	NaN	-0.763475
64.978425	65.516374	NaN	65.705885	-0.537949	NaN	-0.727461
65.444385	61.599240	NaN	62.726336	3.845145	NaN	2.718048
63.617192	70.196723	NaN	69.078434	-6.579531	NaN	-5.461242
65.078839	66.664794	NaN	66.750669	-1.585955	NaN	-1.671830
58.249787	66.994119	NaN	65.990719	-8.744332	NaN	-7.740932
61.339483	65.215267	NaN	65.521582	-3.875784	NaN	-4.182099
65.694753	59.958446	NaN	60.855945	5.736307	NaN	4.838807
66.986233	63.375742	NaN	62.150554	3.610491	NaN	4.835679
64.804437	66.391360	NaN	65.560621	-1.586923	NaN	-0.756184
66.260235	62.365857	NaN	62.946868	3.894377	NaN	3.313366
62.776690	61.010521	NaN	60.256489	1.766169	NaN	2.520201
68.803609	62.326326	NaN	61.051326	6.477283	NaN	7.752283
72.697942	69.617776	NaN	69.114955	3.080166	NaN	3.582987
73.324842	69.579182	NaN	69.219385	3.745660	NaN	4.105457
64.345363	66.292062	NaN	66.061860	-1.946698	NaN	-1.716496
64.949398	70.586427	NaN	70.930338	-5.637029	NaN	-5.980940
64.938409	58.635335	NaN	59.698528	6.303074	NaN	5.239881
62.802332	63.808508	NaN	63.191587	-1.006176	NaN	-0.389255
64.962598	65.450425	NaN	63.902680	-0.487827	NaN	1.059917
60.799386	62.601718	NaN	62.880883	-1.802331	NaN	-2.081497
65.407862	65.281423	NaN	65.861207	0.126439	NaN	-0.453344
62.824721	65.646667	NaN	65.496184	-2.821946	NaN	-2.671463
69.306741	68.317088	NaN	68.807820	0.989653	NaN	0.498921
68.293753	62.323352	NaN	61.732023	5.970401	NaN	6.561730
63.982159	62.869361	NaN	63.173888	1.112798	NaN	0.808271
66.622807	63.764242	NaN	63.465810	2.858565	NaN	3.156997
56.783973	65.145267	NaN	65.751529	-8.361294	NaN	-8.967556
69.020953	63.588158	NaN	64.124315	5.432795	NaN	4.896638
72.846561	64.224432	NaN	64.449798	8.622130	NaN	8.396763
71.984987	65.002670	NaN	65.731818	6.982317	NaN	6.253169
65.138132	64.084502	NaN	62.916553	1.053631	NaN	2.221579
64.744471	65.044256	NaN	65.022614	-0.299785	NaN	-0.278144
66.189459	67.186937	NaN	66.349816	-0.997477	NaN	-0.160357
54.116608	67.553304	NaN	68.171217	-13.436696	NaN	-14.054609
60.898144	67.821415	NaN	68.632379	-6.923271	NaN	-7.734235
69.986558	68.255777	NaN	67.760412	1.730781	NaN	2.226146
71.200694	66.284262	NaN	65.802303	4.916432	NaN	5.398392
56.790724	61.355326	NaN	62.000590	-4.564602	NaN	-5.209866
61.626852	66.307400	NaN	67.379257	-4.680548	NaN	-5.752405
66.317997	67.281093	NaN	67.639119	-0.963096	NaN	-1.321122
64.456032	66.201148	NaN	66.227217	-1.745117	NaN	-1.771186
72.309823	63.573276	NaN	64.692948	8.736547	NaN	7.616876
65.287846	65.679675	NaN	65.346763	-0.391829	NaN	-0.058917
65.093506	62.867771	NaN	63.187519	2.225735	NaN	1.905987
71.649817	58.799450	NaN	58.816549	12.850367	NaN	12.833268
59.988981	67.029078	NaN	66.069068	-7.040097	NaN	-6.080087
71.213860	65.427444	NaN	65.052997	5.786416	NaN	6.160864
63.128957	68.179694	NaN	68.239078	-5.050738	NaN	-5.110122
62.433325	62.949731	NaN	63.036293	-0.516406	NaN	-0.602968
69.166721	67.128261	NaN	67.418271	2.038460	NaN	1.748449
65.349507	66.445427	NaN	66.337921	-1.095920	NaN	-0.988414
66.540924	68.538965	NaN	68.222726	-1.998041	NaN	-1.681802
65.553856	69.672176	NaN	69.219553	-4.118319	NaN	-3.665697
61.588545	66.669292	NaN	66.414548	-5.080747	NaN	-4.826003
57.907829	65.937778	NaN	65.928297	-8.029949	NaN	-8.020468
67.174891	64.696044	NaN	65.844425	2.478847	NaN	1.330467
64.209837	66.492274	NaN	66.889339	-2.282437	NaN	-2.679502
57.895836	69.772383	NaN	69.590984	-11.876547	NaN	-11.695148
65.330351	61.781101	NaN	61.765087	3.549250	NaN	3.565264
60.469595	69.730516	NaN	69.982969	-9.260921	NaN	-9.513374
68.788272	63.271668	NaN	62.514097	5.516604	NaN	6.274175
59.659102	65.220266	NaN	65.041784	-5.561164	NaN	-5.382682
63.874469	66.022658	NaN	65.401858	-2.148188	NaN	-1.527389
68.158344	65.655806	NaN	65.927979	2.502538	NaN	2.230365
65.210688	65.317948	NaN	63.991946	-0.107260	NaN	1.218741
69.264942	64.522249	NaN	63.104037	4.742693	NaN	6.160906
58.267359	66.043052	NaN	66.475016	-7.775692	NaN	-8.207656
61.897706	66.888795	NaN	68.722395	-4.991089	NaN	-6.824690
57.202480	66.060931	NaN	65.917557	-8.858450	NaN	-8.715077
68.290464	63.129010	NaN	63.762290	5.161454	NaN	4.528173
68.660505	68.905309	NaN	69.814925	-0.244804	NaN	-1.154420
65.663267	67.291524	NaN	68.023373	-1.628257	NaN	-2.360106
61.565068	65.514633	NaN	66.494690	-3.949566	NaN	-4.929622
69.180317	61.614895	NaN	63.220145	7.565422	NaN	5.960172
67.000174	69.228312	NaN	69.055761	-2.228138	NaN	-2.055587
70.511347	65.648118	NaN	65.510809	4.863230	NaN	5.000538
66.663648	60.654532	NaN	60.096041	6.009116	NaN	6.567607
66.755432	66.878518	NaN	67.872413	-0.123086	NaN	-1.116981
66.684191	63.965993	NaN	64.072654	2.718198	NaN	2.611537
70.826419	61.332421	NaN	61.483548	9.493997	NaN	9.342871
60.774595	60.108555	NaN	59.143452	0.666040	NaN	1.631143
63.283288	64.009263	NaN	63.454957	-0.725975	NaN	-0.171669
68.535607	66.158253	NaN	65.580845	2.377354	NaN	2.954762
68.689270	66.933724	NaN	66.869297	1.755546	NaN	1.819974
68.213682	63.955550	NaN	64.368027	4.258132	NaN	3.845655
65.242426	62.886960	NaN	62.502545	2.355465	NaN	2.739881
64.607286	58.340393	NaN	59.271679	6.266893	NaN	5.335607
68.526106	63.760996	NaN	63.045074	4.765110	NaN	5.481032
67.995543	67.394495	NaN	67.091724	0.601048	NaN	0.903819
62.450528	63.865496	NaN	62.652335	-1.414968	NaN	-0.201808
67.026073	64.100837	NaN	63.346527	2.925235	NaN	3.679546
63.326869	67.275252	NaN	65.999063	-3.948383	NaN	-2.672193
66.296303	59.821485	NaN	60.607212	6.474818	NaN	5.689091
70.241241	63.000419	NaN	63.920220	7.240822	NaN	6.321020
59.780945	60.445815	NaN	61.145401	-0.664871	NaN	-1.364456
64.658814	62.069330	NaN	63.173934	2.589484	NaN	1.484880
65.615743	67.324366	NaN	67.811567	-1.708623	NaN	-2.195824
54.666050	69.206387	NaN	68.983034	-14.540337	NaN	-14.316984
71.085998	69.277012	NaN	68.135913	1.808986	NaN	2.950085
68.263067	66.188685	NaN	66.263445	2.074382	NaN	1.999622
68.048374	65.581303	NaN	67.653104	2.467071	NaN	0.395269
62.584313	67.099145	NaN	67.006321	-4.514832	NaN	-4.422008
65.944294	67.504538	NaN	68.364829	-1.560244	NaN	-2.420536
68.852458	65.362413	NaN	65.920393	3.490046	NaN	2.932066
63.552892	62.702478	NaN	61.654882	0.850414	NaN	1.898009
66.050119	64.769347	NaN	64.952341	1.280771	NaN	1.097777
72.059156	67.426157	NaN	66.864776	4.632998	NaN	5.194379
73.290135	64.465816	NaN	64.263001	8.824319	NaN	9.027134
67.290702	64.933886	NaN	64.880652	2.356816	NaN	2.410050
62.460915	65.776880	NaN	65.807494	-3.315966	NaN	-3.346579
69.434596	64.813125	NaN	63.454566	4.621472	NaN	5.980031
66.067145	68.276106	NaN	68.360203	-2.208962	NaN	-2.293059
64.959064	63.244749	NaN	62.320214	1.714315	NaN	2.638850
64.994788	66.734551	NaN	67.874584	-1.739764	NaN	-2.879796
62.129423	68.683708	NaN	67.909599	-6.554285	NaN	-5.780176
57.403633	64.183051	NaN	63.239794	-6.779418	NaN	-5.836161
65.528322	64.998515	NaN	64.733696	0.529806	NaN	0.794625
67.690689	64.805930	NaN	63.517343	2.884759	NaN	4.173347
70.294015	68.269791	NaN	67.914937	2.024223	NaN	2.379077
69.689504	62.491670	NaN	63.685615	7.197834	NaN	6.003889
63.326242	68.933850	NaN	67.713979	-5.607608	NaN	-4.387738
63.287827	67.784883	NaN	68.148146	-4.497056	NaN	-4.860320
64.909295	68.090139	NaN	68.801932	-3.180844	NaN	-3.892637
64.546409	65.637012	NaN	65.232572	-1.090603	NaN	-0.686163
58.280867	66.484068	NaN	66.841044	-8.203201	NaN	-8.560177
62.570569	63.275302	NaN	62.871060	-0.704732	NaN	-0.300490
64.060562	66.842725	NaN	66.935257	-2.782163	NaN	-2.874694
61.357767	63.143297	NaN	64.350907	-1.785530	NaN	-2.993140
62.144423	63.517803	NaN	62.171310	-1.373380	NaN	-0.026887
64.647330	62.695826	NaN	62.316892	1.951504	NaN	2.330439
54.417381	63.829142	NaN	63.569519	-9.411760	NaN	-9.152137
63.227427	71.550001	NaN	72.003565	-8.322575	NaN	-8.776139
62.109276	67.514782	NaN	67.557386	-5.405507	NaN	-5.448110
57.453487	67.553347	NaN	67.194138	-10.099860	NaN	-9.740650
61.109235	67.711565	NaN	67.245846	-6.602330	NaN	-6.136611
63.786312	64.488957	NaN	65.220981	-0.702645	NaN	-1.434669
69.121982	65.325970	NaN	65.100081	3.796012	NaN	4.021901
64.278606	66.973042	NaN	66.682427	-2.694437	NaN	-2.403821
67.533321	63.749854	NaN	62.622770	3.783467	NaN	4.910551
64.339648	62.943241	NaN	62.207761	1.396406	NaN	2.131886
59.476797	65.346574	NaN	64.741984	-5.869777	NaN	-5.265187
66.816730	63.638732	NaN	63.213859	3.177998	NaN	3.602872
65.990825	63.220592	NaN	63.901907	2.770233	NaN	2.088918
58.299009	62.797308	NaN	63.190307	-4.498299	NaN	-4.891298
68.112263	64.779645	NaN	64.907345	3.332617	NaN	3.204918
60.611212	67.963236	NaN	69.488116	-7.352024	NaN	-8.876905
64.614010	60.680193	NaN	59.518489	3.933817	NaN	5.095521
69.292434	66.878961	NaN	66.651176	2.413473	NaN	2.641257
70.522337	67.215607	NaN	66.568823	3.306730	NaN	3.953514
63.323166	64.778989	NaN	64.003604	-1.455822	NaN	-0.680437
68.934136	67.722463	NaN	67.370609	1.211673	NaN	1.563527
66.779664	63.791618	NaN	64.170574	2.988046	NaN	2.609090
71.822982	65.217492	NaN	65.024248	6.605491	NaN	6.798734
64.840700	68.343483	NaN	69.247650	-3.502784	NaN	-4.406950
56.174008	65.218643	NaN	65.467252	-9.044636	NaN	-9.293244
63.124399	64.210872	NaN	64.155213	-1.086474	NaN	-1.030814
67.329775	64.578240	NaN	64.713434	2.751535	NaN	2.616341
58.270690	64.697353	NaN	66.097169	-6.426663	NaN	-7.826479
59.433688	64.307701	NaN	64.525162	-4.874013	NaN	-5.091474
60.650693	67.792964	NaN	67.358446	-7.142272	NaN	-6.707753
63.054228	55.729700	NaN	56.568599	7.324528	NaN	6.485629
62.237270	67.457416	NaN	68.818677	-5.220146	NaN	-6.581407
65.470263	67.258839	NaN	68.807740	-1.788577	NaN	-3.337478
66.274575	64.742962	NaN	65.283983	1.531613	NaN	0.990592
61.941484	67.828667	NaN	68.640567	-5.887183	NaN	-6.699083
65.526042	60.559351	NaN	60.664878	4.966691	NaN	4.861164
55.780337	64.702905	NaN	64.931346	-8.922568	NaN	-9.151009
72.677571	68.101740	NaN	67.990346	4.575832	NaN	4.687225
68.632172	67.176329	NaN	67.620856	1.455843	NaN	1.011316
64.671057	66.595107	NaN	65.360086	-1.924050	NaN	-0.689028
61.271763	67.365527	NaN	66.891144	-6.093764	NaN	-5.619381
72.753085	62.824794	NaN	63.385778	9.928291	NaN	9.367307
64.951322	64.423285	NaN	64.416513	0.528037	NaN	0.534809
62.795040	65.399858	NaN	65.333701	-2.604818	NaN	-2.538660
69.128537	65.165572	NaN	64.825323	3.962966	NaN	4.303214
66.938111	67.828303	NaN	66.618235	-0.890192	NaN	0.319876
69.200730	60.208252	NaN	59.209591	8.992477	NaN	9.991139
68.832242	64.904203	NaN	65.420725	3.928039	NaN	3.411517
72.459192	69.069705	NaN	68.807144	3.389487	NaN	3.652048
59.584211	65.043011	NaN	63.257720	-5.458800	NaN	-3.673509
64.715559	62.669923	NaN	63.779547	2.045636	NaN	0.936012
69.531795	63.579987	NaN	63.522256	5.951808	NaN	6.009539
56.362088	65.911746	NaN	65.741455	-9.549658	NaN	-9.379367
62.473911	68.670933	NaN	68.758199	-6.197022	NaN	-6.284287
60.963081	63.554255	NaN	64.338516	-2.591174	NaN	-3.375435
56.933097	68.447388	NaN	67.629152	-11.514291	NaN	-10.696055
55.407667	66.416854	NaN	66.379435	-11.009187	NaN	-10.971768
64.865744	67.464697	NaN	67.285355	-2.598953	NaN	-2.419611
67.734768	63.263966	NaN	63.056864	4.470802	NaN	4.677903
62.944875	64.742228	NaN	64.787637	-1.797353	NaN	-1.842762
71.504243	68.610540	NaN	68.387009	2.893703	NaN	3.117234
65.912601	64.565305	NaN	64.875602	1.347296	NaN	1.036999
62.898334	59.447347	NaN	60.436913	3.450988	NaN	2.461422
61.971246	63.241969	NaN	64.445684	-1.270723	NaN	-2.474438
63.609383	63.271065	NaN	62.962938	0.338318	NaN	0.646444
63.811776	64.374018	NaN	64.276680	-0.562242	NaN	-0.464904
65.550825	62.800954	NaN	63.969534	2.749871	NaN	1.581291
70.049856	60.534067	NaN	60.620758	9.515789	NaN	9.429098
63.084958	64.671997	NaN	64.940368	-1.587039	NaN	-1.855410
66.415085	65.291847	NaN	65.016539	1.123238	NaN	1.398546
66.313997	68.989750	NaN	68.450178	-2.675753	NaN	-2.136181
65.557578	67.250561	NaN	67.451478	-1.692982	NaN	-1.893900
62.779099	66.964431	NaN	67.245974	-4.185331	NaN	-4.466874
67.752991	65.273301	NaN	64.738951	2.479690	NaN	3.014040
57.515064	61.125834	NaN	60.585418	-3.610771	NaN	-3.070354
65.548050	64.813588	NaN	64.352603	0.734462	NaN	1.195447
70.215573	62.315566	NaN	62.006332	7.900007	NaN	8.209241
54.785356	61.711291	NaN	61.102530	-6.925935	NaN	-6.317174
67.362299	64.814125	NaN	65.692557	2.548174	NaN	1.669742
56.803189	62.447727	NaN	63.091840	-5.644538	NaN	-6.288651
68.537621	66.816465	NaN	66.477840	1.721156	NaN	2.059781
72.107687	66.967409	NaN	66.708567	5.140278	NaN	5.399120
62.415023	63.455197	NaN	62.566725	-1.040174	NaN	-0.151702
66.025743	60.077594	NaN	60.235130	5.948148	NaN	5.790613
66.325820	65.132684	NaN	65.250283	1.193136	NaN	1.075537
65.500158	61.994914	NaN	62.145301	3.505244	NaN	3.354857
53.248903	65.999039	NaN	66.388911	-12.750136	NaN	-13.140008
67.562644	62.761511	NaN	62.349477	4.801133	NaN	5.213167
70.664901	64.733646	NaN	65.156556	5.931255	NaN	5.508345
61.412595	66.650181	NaN	67.147759	-5.237586	NaN	-5.735164
58.099139	67.937247	NaN	67.441846	-9.838108	NaN	-9.342708
69.501448	63.329229	NaN	63.613278	6.172219	NaN	5.888170
70.110048	66.936242	NaN	67.373677	3.173806	NaN	2.736371
64.798754	64.889560	NaN	64.697948	-0.090806	NaN	0.100806
73.373110	67.465485	NaN	68.143363	5.907624	NaN	5.229746
63.484551	69.223905	NaN	69.005528	-5.739354	NaN	-5.520977
59.765567	65.224915	NaN	66.806577	-5.459348	NaN	-7.041010
70.575079	59.783949	NaN	60.111179	10.791130	NaN	10.463899
58.908375	67.214660	NaN	68.138618	-8.306284	NaN	-9.230243
65.280131	67.688312	NaN	67.202093	-2.408181	NaN	-1.921962
70.728182	66.560277	NaN	66.382102	4.167905	NaN	4.346080
59.112981	66.313740	NaN	66.048420	-7.200759	NaN	-6.935439
61.203597	63.573319	NaN	63.079607	-2.369722	NaN	-1.876009
69.839846	65.675915	NaN	65.509131	4.163931	NaN	4.330716
67.964072	62.729697	NaN	63.101257	5.234375	NaN	4.862815
69.196131	68.382903	NaN	68.823487	0.813228	NaN	0.372644
59.726060	67.196408	NaN	66.312626	-7.470348	NaN	-6.586566
67.717993	67.857335	NaN	68.224575	-0.139341	NaN	-0.506581
64.065626	67.178406	NaN	67.125806	-3.112780	NaN	-3.060180
67.011728	62.635724	NaN	63.139671	4.376004	NaN	3.872057
66.151422	66.741333	NaN	66.970672	-0.589911	NaN	-0.819250
60.526805	63.919088	NaN	64.711385	-3.392283	NaN	-4.184580
67.476630	69.613114	NaN	69.569662	-2.136484	NaN	-2.093032
63.678697	60.347250	NaN	61.890414	3.331446	NaN	1.788282
61.993834	62.164312	NaN	62.436443	-0.170478	NaN	-0.442609
69.091457	65.910587	NaN	65.565293	3.180870	NaN	3.526164
67.872093	66.739192	NaN	66.223732	1.132901	NaN	1.648361
61.199234	66.167935	NaN	65.597584	-4.968701	NaN	-4.398350
69.424039	68.663360	NaN	69.336115	0.760679	NaN	0.087924
61.107787	65.273611	NaN	64.777530	-4.165824	NaN	-3.669742
63.195337	59.924575	NaN	58.853680	3.270762	NaN	4.341657
64.049462	61.070075	NaN	62.100800	2.979387	NaN	1.948662
63.924998	67.512098	NaN	67.165057	-3.587100	NaN	-3.240059
72.672535	67.212499	NaN	66.610404	5.460035	NaN	6.062131
62.361604	64.546165	NaN	64.410238	-2.184561	NaN	-2.048634
64.578551	64.104403	NaN	63.737414	0.474148	NaN	0.841137
58.308689	69.314479	NaN	68.799866	-11.005789	NaN	-10.491176
66.277402	64.398926	NaN	64.668984	1.878475	NaN	1.608418
58.188344	64.446821	NaN	64.674016	-6.258477	NaN	-6.485672
68.149963	61.938830	NaN	62.948228	6.211134	NaN	5.201735
58.853815	65.011009	NaN	64.896327	-6.157195	NaN	-6.042513
64.142258	65.205043	NaN	65.509540	-1.062785	NaN	-1.367281
67.216229	66.348843	NaN	65.236885	0.867386	NaN	1.979344
58.340761	66.802990	NaN	66.146957	-8.462229	NaN	-7.806195
69.461424	63.398565	NaN	64.201031	6.062859	NaN	5.260392
69.907380	66.746714	NaN	66.900686	3.160666	NaN	3.006694
66.787610	64.595027	NaN	65.112740	2.192583	NaN	1.674870
65.060997	65.603173	NaN	64.775912	-0.542176	NaN	0.285086
64.451890	63.332321	NaN	63.613624	1.119569	NaN	0.838266
69.521432	64.890198	NaN	64.004476	4.631234	NaN	5.516956
65.736511	68.270608	NaN	68.412385	-2.534096	NaN	-2.675874
60.838138	66.220184	NaN	66.531843	-5.382046	NaN	-5.693705
65.505064	64.981376	NaN	65.779985	0.523689	NaN	-0.274920
67.404132	65.329105	NaN	65.183083	2.075027	NaN	2.221050
59.559414	69.019341	NaN	68.597050	-9.459928	NaN	-9.037636
72.755286	63.167688	NaN	63.295445	9.587598	NaN	9.459841
58.205832	68.591166	NaN	68.704170	-10.385334	NaN	-10.498338
65.224147	62.992350	NaN	63.986413	2.231797	NaN	1.237734
65.716101	64.083174	NaN	64.871553	1.632927	NaN	0.844549
60.174281	61.107313	NaN	61.902154	-0.933033	NaN	-1.727873
65.583855	65.614996	NaN	65.701135	-0.031141	NaN	-0.117280
62.885257	62.540054	NaN	62.140898	0.345203	NaN	0.744358
67.977556	62.802873	NaN	63.410509	5.174682	NaN	4.567046
72.472489	63.857288	NaN	64.054917	8.615201	NaN	8.417572
55.407819	65.565574	NaN	65.178482	-10.157755	NaN	-9.770663
66.536719	64.232730	NaN	64.313937	2.303988	NaN	2.222782
66.058412	63.948395	NaN	63.837491	2.110017	NaN	2.220921
67.282957	67.597072	NaN	66.879471	-0.314114	NaN	0.403486
65.411230	70.187114	NaN	69.344947	-4.775885	NaN	-3.933717
63.212891	70.032927	NaN	69.730519	-6.820036	NaN	-6.517628
74.449995	64.538123	NaN	64.493314	9.911872	NaN	9.956681
68.338216	65.800625	NaN	66.165768	2.537590	NaN	2.172448
70.747674	63.940934	NaN	64.003969	6.806740	NaN	6.743705
62.864775	66.409673	NaN	66.712571	-3.544897	NaN	-3.847796
65.267212	69.874900	NaN	70.162660	-4.607688	NaN	-4.895448
70.544326	64.025817	NaN	63.974169	6.518509	NaN	6.570156
64.304484	63.239861	NaN	62.808274	1.064623	NaN	1.496211
64.171910	65.526341	NaN	66.446157	-1.354431	NaN	-2.274247
71.110719	65.362157	NaN	66.438149	5.748562	NaN	4.672570
67.300812	65.079844	NaN	66.192630	2.220969	NaN	1.108182
71.503582	64.905822	NaN	65.410077	6.597760	NaN	6.093505
71.137840	59.644375	NaN	59.427547	11.493465	NaN	11.710293
59.098375	67.790453	NaN	68.730002	-8.692078	NaN	-9.631627
62.491498	65.455200	NaN	64.606899	-2.963701	NaN	-2.115400
66.542303	62.716337	NaN	63.445664	3.825966	NaN	3.096639
56.619540	64.185070	NaN	63.290110	-7.565531	NaN	-6.670570
65.077213	66.211763	NaN	66.367366	-1.134550	NaN	-1.290153
63.711050	66.432626	NaN	66.304108	-2.721576	NaN	-2.593057
67.359327	68.435474	NaN	68.509157	-1.076146	NaN	-1.149830
67.214971	67.074644	NaN	66.432705	0.140327	NaN	0.782266
60.083673	66.571410	NaN	66.066007	-6.487737	NaN	-5.982334
63.669092	66.552494	NaN	65.510915	-2.883402	NaN	-1.841823
62.777129	68.439525	NaN	67.594014	-5.662396	NaN	-4.816885
67.036391	63.152695	NaN	62.762143	3.883696	NaN	4.274248
55.916619	69.598221	NaN	69.413386	-13.681602	NaN	-13.496768
62.777490	62.849549	NaN	62.986711	-0.072059	NaN	-0.209221
63.382364	66.903613	NaN	66.248261	-3.521248	NaN	-2.865897
69.817341	62.280226	NaN	62.512963	7.537115	NaN	7.304377
68.671118	68.551672	NaN	68.082296	0.119446	NaN	0.588822
66.040806	66.231754	NaN	66.410350	-0.190947	NaN	-0.369544
59.368171	64.246008	NaN	63.387783	-4.877837	NaN	-4.019613
62.952002	65.739496	NaN	65.506257	-2.787494	NaN	-2.554254
59.655313	67.952547	NaN	68.417738	-8.297235	NaN	-8.762425
66.851073	69.605523	NaN	69.342789	-2.754450	NaN	-2.491716
67.431472	65.874355	NaN	66.259189	1.557116	NaN	1.172283
62.214321	71.376982	NaN	72.305862	-9.162662	NaN	-10.091542
66.987985	61.804582	NaN	63.010888	5.183404	NaN	3.977098
60.931769	63.740037	NaN	62.903630	-2.808267	NaN	-1.971861
62.806885	67.648681	NaN	68.589329	-4.841796	NaN	-5.782444
66.974760	63.988367	NaN	64.120187	2.986393	NaN	2.854573
71.517777	67.683889	NaN	67.922920	3.833889	NaN	3.594858
68.375194	66.654364	NaN	66.457171	1.720830	NaN	1.918023
69.916119	66.637942	NaN	67.380988	3.278176	NaN	2.535131
65.218888	67.441448	NaN	67.588876	-2.222560	NaN	-2.369988
67.491426	68.360500	NaN	68.156645	-0.869074	NaN	-0.665219
65.507039	63.256331	NaN	63.438607	2.250708	NaN	2.068432
64.664742	66.978910	NaN	66.610927	-2.314168	NaN	-1.946185
65.681200	69.855669	NaN	69.685856	-4.174469	NaN	-4.004656
63.273442	70.571626	NaN	69.218626	-7.298184	NaN	-5.945184
74.045330	59.120188	NaN	59.647859	14.925142	NaN	14.397470
70.182072	70.040780	NaN	70.633804	0.141292	NaN	-0.451732
60.157672	62.529718	NaN	63.491523	-2.372045	NaN	-3.333851
66.972932	66.658784	NaN	65.942865	0.314148	NaN	1.030067
57.398365	63.210623	NaN	63.987681	-5.812257	NaN	-6.589315
63.935452	68.745304	NaN	69.308112	-4.809853	NaN	-5.372660
65.888189	62.443103	NaN	63.033040	3.445086	NaN	2.855150
55.562030	66.568314	NaN	66.250472	-11.006284	NaN	-10.688442
72.386026	63.435173	NaN	64.251199	8.950853	NaN	8.134827
59.267387	66.870356	NaN	66.090082	-7.602969	NaN	-6.822695
65.956055	62.212957	NaN	63.051161	3.743098	NaN	2.904894
59.922199	64.760923	NaN	64.806258	-4.838723	NaN	-4.884059
67.015731	64.975647	NaN	65.257002	2.040084	NaN	1.758729
64.625469	61.608980	NaN	61.840287	3.016488	NaN	2.785182
62.498740	61.027251	NaN	62.009438	1.471489	NaN	0.489302
61.227344	66.841468	NaN	65.817833	-5.614124	NaN	-4.590489
59.330388	69.234931	NaN	67.776183	-9.904542	NaN	-8.445794
60.233125	64.196580	NaN	64.155311	-3.963454	NaN	-3.922185
56.684936	63.911232	NaN	63.906241	-7.226295	NaN	-7.221305
66.169947	67.392285	NaN	67.475443	-1.222338	NaN	-1.305496
59.790080	62.159278	NaN	62.390131	-2.369198	NaN	-2.600051
59.988092	66.821049	NaN	67.015408	-6.832957	NaN	-7.027317
68.995670	65.489683	NaN	65.357616	3.505987	NaN	3.638054
67.816133	64.524423	NaN	65.067427	3.291710	NaN	2.748706
68.987097	64.643786	NaN	63.993781	4.343311	NaN	4.993316
63.226782	62.369928	NaN	62.557761	0.856854	NaN	0.669021
63.403901	66.146658	NaN	66.086035	-2.742758	NaN	-2.682134
60.589336	66.530589	NaN	65.539837	-5.941253	NaN	-4.950502
68.038978	63.894105	NaN	62.822173	4.144873	NaN	5.216806
67.271710	67.460344	NaN	66.567897	-0.188634	NaN	0.703813
58.858752	59.222700	NaN	58.683154	-0.363948	NaN	0.175598
67.764601	62.868359	NaN	62.603320	4.896242	NaN	5.161281
64.020586	63.582998	NaN	63.198099	0.437588	NaN	0.822487
63.937672	64.038271	NaN	62.773547	-0.100599	NaN	1.164125
62.864260	66.177884	NaN	66.448890	-3.313624	NaN	-3.584630
65.578754	66.549608	NaN	66.668544	-0.970854	NaN	-1.089790
74.843880	69.637484	NaN	70.232600	5.206395	NaN	4.611280
66.882728	69.043094	NaN	69.105801	-2.160366	NaN	-2.223073
58.631096	63.374432	NaN	63.526771	-4.743336	NaN	-4.895676
67.129764	68.462176	NaN	67.664301	-1.332412	NaN	-0.534537
65.878991	67.359926	NaN	67.366875	-1.480935	NaN	-1.487883
64.484991	68.274162	NaN	68.674994	-3.789171	NaN	-4.190003
60.303111	67.204589	NaN	68.714355	-6.901477	NaN	-8.411244
65.943965	61.947168	NaN	63.230086	3.996797	NaN	2.713879
69.185921	67.734109	NaN	67.411124	1.451812	NaN	1.774797
58.844175	67.673925	NaN	66.652636	-8.829749	NaN	-7.808461
70.767956	66.856870	NaN	68.068250	3.911086	NaN	2.699706
60.370128	65.201886	NaN	65.281604	-4.831758	NaN	-4.911475
58.372905	68.856576	NaN	68.542419	-10.483671	NaN	-10.169514
59.058569	69.734472	NaN	69.452377	-10.675903	NaN	-10.393808
64.070279	61.815292	NaN	63.150394	2.254987	NaN	0.919885
63.251980	60.192657	NaN	61.394277	3.059324	NaN	1.857703
67.233499	63.914528	NaN	64.374529	3.318971	NaN	2.858969
65.676877	67.550608	NaN	67.448061	-1.873731	NaN	-1.771184
65.860022	68.404422	NaN	68.796555	-2.544400	NaN	-2.936534
73.246416	62.810720	NaN	63.640351	10.435696	NaN	9.606065
68.065121	66.988217	NaN	67.370944	1.076904	NaN	0.694177
66.315771	67.345872	NaN	66.690719	-1.030101	NaN	-0.374948
66.846090	60.588154	NaN	59.527362	6.257936	NaN	7.318728
67.471832	67.402848	NaN	66.632602	0.068984	NaN	0.839230
72.224574	60.321325	NaN	61.510990	11.903249	NaN	10.713584
71.131081	67.199958	NaN	66.950006	3.931123	NaN	4.181074
62.429527	65.888307	NaN	66.542849	-3.458780	NaN	-4.113322
58.326470	62.406598	NaN	62.988939	-4.080128	NaN	-4.662469
67.555916	64.238975	NaN	63.588277	3.316941	NaN	3.967639
67.698136	65.664749	NaN	66.549671	2.033387	NaN	1.148464
70.009252	69.906542	NaN	69.677495	0.102711	NaN	0.331757
67.462957	68.584900	NaN	68.773329	-1.121943	NaN	-1.310371
74.306253	62.747574	NaN	62.376573	11.558679	NaN	11.929680
66.089534	65.868921	NaN	65.840528	0.220614	NaN	0.249007
63.371946	62.551945	NaN	64.401948	0.820001	NaN	-1.030002
64.533599	65.408068	NaN	65.568775	-0.874468	NaN	-1.035176
62.291321	63.104308	NaN	63.521370	-0.812987	NaN	-1.230049
60.319157	63.825190	NaN	64.193829	-3.506034	NaN	-3.874672
60.489574	67.450479	NaN	66.558185	-6.960906	NaN	-6.068611
61.126169	65.949127	NaN	66.201935	-4.822957	NaN	-5.075766
64.910325	66.103698	NaN	66.445845	-1.193372	NaN	-1.535520
59.706568	64.310849	NaN	63.808420	-4.604281	NaN	-4.101852
64.216355	58.854601	NaN	59.439575	5.361754	NaN	4.776780
58.979385	68.617149	NaN	68.767874	-9.637764	NaN	-9.788489
60.790827	67.044725	NaN	67.964587	-6.253899	NaN	-7.173760
63.847666	62.752428	NaN	63.278684	1.095237	NaN	0.568981
70.341955	63.191971	NaN	62.956285	7.149984	NaN	7.385670
66.738976	63.135247	NaN	63.854868	3.603729	NaN	2.884108
61.893756	59.975310	NaN	59.893635	1.918446	NaN	2.000122
55.730220	67.250968	NaN	67.920904	-11.520748	NaN	-12.190684
62.176914	63.797798	NaN	63.619539	-1.620884	NaN	-1.442625
63.123358	64.490656	NaN	64.895702	-1.367298	NaN	-1.772344
66.658283	67.785928	NaN	67.833966	-1.127645	NaN	-1.175683
58.291864	65.466565	NaN	65.650990	-7.174701	NaN	-7.359126
69.697394	63.921585	NaN	64.454350	5.775809	NaN	5.243044
60.055030	67.385738	NaN	67.836848	-7.330708	NaN	-7.781818
60.336499	66.563127	NaN	66.219179	-6.226628	NaN	-5.882680
73.696414	64.591585	NaN	65.302876	9.104828	NaN	8.393538
62.103376	65.358402	NaN	65.327841	-3.255026	NaN	-3.224465
71.626769	62.988282	NaN	62.709478	8.638487	NaN	8.917291
67.308011	65.447449	NaN	66.484874	1.860562	NaN	0.823137
53.565079	69.524467	NaN	68.720450	-15.959388	NaN	-15.155371
50.948445	65.353710	NaN	63.893878	-14.405265	NaN	-12.945433
66.395886	64.500971	NaN	65.386815	1.894915	NaN	1.009072
65.449956	65.912039	NaN	65.885309	-0.462083	NaN	-0.435353
62.415243	68.221204	NaN	68.200313	-5.805961	NaN	-5.785070
69.238881	67.783653	NaN	66.848408	1.455228	NaN	2.390473
61.909381	64.959444	NaN	65.238664	-3.050063	NaN	-3.329283
64.880126	63.046482	NaN	63.321597	1.833644	NaN	1.558529
68.504300	65.347349	NaN	66.119004	3.156951	NaN	2.385296
68.291307	64.963632	NaN	65.302917	3.327674	NaN	2.988390
63.600259	65.209893	NaN	64.705485	-1.609635	NaN	-1.105227
67.647236	65.111737	NaN	65.181563	2.535499	NaN	2.465674
60.378433	63.136860	NaN	62.465732	-2.758426	NaN	-2.087298
70.270958	69.708531	NaN	70.029195	0.562427	NaN	0.241763
62.522476	67.945369	NaN	69.352829	-5.422893	NaN	-6.830353
71.257689	56.451101	NaN	57.701867	14.806588	NaN	13.555822
64.177088	67.098640	NaN	68.050316	-2.921552	NaN	-3.873228
61.791501	64.191041	NaN	64.561094	-2.399540	NaN	-2.769593
64.999259	64.647406	NaN	64.628567	0.351853	NaN	0.370693
60.426402	63.259396	NaN	61.872062	-2.832993	NaN	-1.445659
62.634287	63.709261	NaN	64.266399	-1.074974	NaN	-1.632112
65.113221	67.282394	NaN	67.251940	-2.169173	NaN	-2.138719
68.989964	60.901236	NaN	61.184921	8.088728	NaN	7.805043
67.225307	62.766618	NaN	63.794097	4.458689	NaN	3.431210
66.186865	64.155605	NaN	65.199392	2.031261	NaN	0.987474
69.480825	64.001077	NaN	63.328750	5.479748	NaN	6.152075
64.984463	59.502436	NaN	59.586239	5.482027	NaN	5.398223
65.215579	67.278549	NaN	67.167925	-2.062970	NaN	-1.952346
59.834667	65.857301	NaN	64.867003	-6.022633	NaN	-5.032336
60.668186	64.744692	NaN	65.611728	-4.076506	NaN	-4.943541
65.973459	62.306272	NaN	62.842842	3.667186	NaN	3.130617
65.553829	63.294634	NaN	63.923364	2.259195	NaN	1.630465
58.698915	67.769883	NaN	67.795981	-9.070968	NaN	-9.097066
66.921202	65.341506	NaN	64.879369	1.579695	NaN	2.041833
63.223419	58.145247	NaN	60.473584	5.078172	NaN	2.749834
61.529665	67.574891	NaN	66.345067	-6.045225	NaN	-4.815402
59.457900	65.309808	NaN	64.885753	-5.851908	NaN	-5.427853
72.727035	66.902365	NaN	66.342881	5.824670	NaN	6.384154
66.066222	61.781318	NaN	61.737439	4.284904	NaN	4.328783
67.142876	61.298533	NaN	60.011738	5.844343	NaN	7.131138
60.722590	65.658428	NaN	65.353844	-4.935838	NaN	-4.631254
54.256730	65.954328	NaN	66.102084	-11.697599	NaN	-11.845355
56.347827	64.710609	NaN	65.394121	-8.362781	NaN	-9.046294
63.222738	61.161372	NaN	61.450493	2.061366	NaN	1.772245
63.048419	64.789663	NaN	63.823708	-1.741245	NaN	-0.775289
57.606068	68.241148	NaN	67.585007	-10.635080	NaN	-9.978939
73.218742	62.060245	NaN	61.929708	11.158497	NaN	11.289034
66.770633	60.151790	NaN	59.491003	6.618843	NaN	7.279630
66.769854	62.074048	NaN	63.518400	4.695806	NaN	3.251454
64.200280	67.850296	NaN	67.142835	-3.650016	NaN	-2.942556
69.418928	67.806467	NaN	66.659934	1.612460	NaN	2.758994
67.173368	63.190309	NaN	61.748094	3.983059	NaN	5.425274
71.611466	63.020353	NaN	62.178388	8.591113	NaN	9.433078
61.654424	67.279865	NaN	66.860253	-5.625441	NaN	-5.205829
71.101148	64.443446	NaN	63.837977	6.657701	NaN	7.263171
65.934293	68.806287	NaN	68.497148	-2.871994	NaN	-2.562855
65.720170	62.119624	NaN	62.306584	3.600546	NaN	3.413586
61.976207	63.210983	NaN	63.584110	-1.234776	NaN	-1.607903
65.837363	66.046898	NaN	65.907556	-0.209535	NaN	-0.070193
65.245482	63.144072	NaN	63.536204	2.101410	NaN	1.709278
62.201549	64.356224	NaN	64.638030	-2.154674	NaN	-2.436481
57.874332	64.069103	NaN	64.407325	-6.194771	NaN	-6.532993
58.595572	63.790885	NaN	64.764311	-5.195313	NaN	-6.168739
63.673986	64.414983	NaN	63.445602	-0.740998	NaN	0.228384
71.052538	61.581286	NaN	62.204511	9.471252	NaN	8.848027
66.559633	68.635215	NaN	67.931022	-2.075582	NaN	-1.371389
64.834744	62.860742	NaN	62.769158	1.974002	NaN	2.065587
69.570943	62.303366	NaN	63.603505	7.267576	NaN	5.967438
61.155749	62.992302	NaN	62.819354	-1.836553	NaN	-1.663605
55.409692	64.945033	NaN	65.559194	-9.535341	NaN	-10.149502
60.383054	65.731217	NaN	64.739887	-5.348163	NaN	-4.356833
63.481295	67.798577	NaN	68.348129	-4.317282	NaN	-4.866834
69.226941	67.395232	NaN	67.688606	1.831709	NaN	1.538335
63.938742	59.073885	NaN	58.126102	4.864857	NaN	5.812640
59.922996	67.001285	NaN	65.120255	-7.078289	NaN	-5.197260
61.568363	69.078332	NaN	68.589974	-7.509969	NaN	-7.021611
71.770938	67.080155	NaN	66.050785	4.690783	NaN	5.720152
73.860422	69.498467	NaN	68.160688	4.361955	NaN	5.699733
60.211249	66.576009	NaN	67.044188	-6.364760	NaN	-6.832939
62.382459	67.445559	NaN	67.491787	-5.063101	NaN	-5.109328
71.577147	65.991532	NaN	65.832351	5.585615	NaN	5.744796
66.198998	62.230698	NaN	63.201246	3.968300	NaN	2.997752
61.874222	67.574532	NaN	66.882721	-5.700310	NaN	-5.008499
72.867370	65.649597	NaN	65.501078	7.217773	NaN	7.366292
64.133230	63.341034	NaN	64.826284	0.792197	NaN	-0.693054
65.827972	64.026386	NaN	64.680747	1.801585	NaN	1.147225
66.760593	63.182091	NaN	63.028510	3.578503	NaN	3.732084
64.996165	61.968536	NaN	63.099543	3.027630	NaN	1.896622
65.150851	63.494648	NaN	63.642252	1.656203	NaN	1.508599
63.927903	63.916432	NaN	64.493304	0.011471	NaN	-0.565401
73.243839	67.196639	NaN	66.965722	6.047199	NaN	6.278116
60.701296	62.447900	NaN	63.177301	-1.746604	NaN	-2.476005
69.532824	68.357485	NaN	67.484145	1.175339	NaN	2.048679
62.301752	65.538580	NaN	66.069648	-3.236827	NaN	-3.767896
58.004296	67.520423	NaN	67.399232	-9.516127	NaN	-9.394936
65.090673	63.210586	NaN	62.642761	1.880087	NaN	2.447912
69.666595	63.071918	NaN	63.911072	6.594676	NaN	5.755522
69.106131	64.131890	NaN	63.478201	4.974241	NaN	5.627931
59.074793	65.769116	NaN	66.376560	-6.694323	NaN	-7.301767
61.374945	64.219492	NaN	65.127733	-2.844547	NaN	-3.752788
64.956570	60.783766	NaN	61.786411	4.172803	NaN	3.170159
65.756458	68.404825	NaN	68.824306	-2.648367	NaN	-3.067848
54.215705	66.024187	NaN	65.850324	-11.808482	NaN	-11.634619
69.637048	68.065498	NaN	66.223734	1.571550	NaN	3.413314
66.307546	66.338374	NaN	65.716306	-0.030827	NaN	0.591240
59.910347	66.938907	NaN	66.128590	-7.028561	NaN	-6.218244
64.458699	67.674937	NaN	66.961049	-3.216238	NaN	-2.502350
64.967796	66.327039	NaN	65.904247	-1.359243	NaN	-0.936450
66.602853	67.737978	NaN	67.429474	-1.135125	NaN	-0.826622
68.754776	66.948406	NaN	65.620844	1.806370	NaN	3.133932
57.557464	65.162100	NaN	65.810539	-7.604636	NaN	-8.253075
55.521269	59.958601	NaN	60.545998	-4.437332	NaN	-5.024729
62.098422	69.992550	NaN	68.708420	-7.894129	NaN	-6.609999
66.120181	63.837707	NaN	64.946918	2.282475	NaN	1.173264
65.028529	67.468243	NaN	67.849038	-2.439714	NaN	-2.820510
57.184933	65.353694	NaN	65.371239	-8.168761	NaN	-8.186306
63.210465	68.684364	NaN	68.237507	-5.473898	NaN	-5.027042
72.926842	63.312655	NaN	64.112633	9.614187	NaN	8.814209
65.256428	60.740020	NaN	61.300725	4.516408	NaN	3.955703
75.557380	62.612085	NaN	63.291478	12.945295	NaN	12.265902
68.451290	64.365661	NaN	63.771558	4.085629	NaN	4.679733
64.883704	62.220237	NaN	62.775823	2.663467	NaN	2.107881
63.024404	67.170917	NaN	66.452773	-4.146513	NaN	-3.428369
70.023088	64.541308	NaN	64.203907	5.481780	NaN	5.819181
66.962445	61.751129	NaN	61.656150	5.211316	NaN	5.306295
62.104778	67.291945	NaN	68.138352	-5.187167	NaN	-6.033574
65.626618	62.331411	NaN	62.252746	3.295207	NaN	3.373872
67.266346	60.137961	NaN	60.303820	7.128385	NaN	6.962526
65.597927	61.764238	NaN	62.994348	3.833689	NaN	2.603579
64.517232	63.375259	NaN	62.418202	1.141973	NaN	2.099030
67.930393	61.560428	NaN	62.532590	6.369965	NaN	5.397803
66.590211	65.471064	NaN	65.726798	1.119147	NaN	0.863412
65.326753	67.722283	NaN	68.351715	-2.395530	NaN	-3.024962
66.606335	64.521865	NaN	66.076514	2.084470	NaN	0.529821
65.154266	70.135046	NaN	69.390314	-4.980780	NaN	-4.236047
62.999377	59.699513	NaN	59.645982	3.299863	NaN	3.353394
58.128621	67.269131	NaN	65.849095	-9.140509	NaN	-7.720474
61.786764	66.961449	NaN	67.339125	-5.174685	NaN	-5.552361
66.066111	64.923300	NaN	65.642109	1.142811	NaN	0.424002
68.711685	66.802296	NaN	67.111553	1.909388	NaN	1.600131
68.281196	62.166128	NaN	63.862571	6.115068	NaN	4.418625
69.351371	66.850957	NaN	68.026043	2.500415	NaN	1.325328
71.820215	64.665009	NaN	65.314078	7.155206	NaN	6.506137
65.511555	63.856055	NaN	63.962753	1.655500	NaN	1.548802
57.470235	66.953286	NaN	66.375451	-9.483051	NaN	-8.905216
69.659677	69.011778	NaN	69.239739	0.647899	NaN	0.419938
68.127973	62.362556	NaN	62.261503	5.765416	NaN	5.866469
69.543743	61.724449	NaN	61.981481	7.819294	NaN	7.562262
72.019596	68.950818	NaN	68.702049	3.068778	NaN	3.317547
60.300411	65.662037	NaN	65.556287	-5.361626	NaN	-5.255876
63.002785	64.173421	NaN	65.730706	-1.170636	NaN	-2.727921
66.736422	68.711013	NaN	68.955197	-1.974591	NaN	-2.218775
65.710433	64.236935	NaN	65.042743	1.473497	NaN	0.667690
61.739555	64.474965	NaN	64.306663	-2.735410	NaN	-2.567108
54.862904	64.951451	NaN	64.384342	-10.088547	NaN	-9.521438
72.166029	69.568773	NaN	69.533275	2.597256	NaN	2.632754
64.682757	66.666572	NaN	66.431717	-1.983814	NaN	-1.748960
69.165774	66.970803	NaN	65.791891	2.194971	NaN	3.373883
63.532103	63.341528	NaN	62.774184	0.190575	NaN	0.757920
65.543327	61.919398	NaN	62.669442	3.623929	NaN	2.873885
65.005454	67.392395	NaN	68.455129	-2.386941	NaN	-3.449675
66.778853	67.530484	NaN	67.490155	-0.751631	NaN	-0.711302
64.229870	67.687262	NaN	66.878924	-3.457392	NaN	-2.649054
62.922870	70.285380	NaN	70.641731	-7.362510	NaN	-7.718861
61.170761	67.074429	NaN	67.264704	-5.903668	NaN	-6.093944
61.071156	65.906293	NaN	66.687317	-4.835138	NaN	-5.616161
59.364938	63.951220	NaN	64.243909	-4.586281	NaN	-4.878970
65.476798	66.745929	NaN	66.907891	-1.269131	NaN	-1.431093
62.902189	64.987305	NaN	65.146120	-2.085117	NaN	-2.243932
65.494872	65.626054	NaN	64.465378	-0.131182	NaN	1.029495
61.536608	67.350665	NaN	68.033463	-5.814057	NaN	-6.496855
66.748357	68.071818	NaN	66.628727	-1.323461	NaN	0.119630
65.221775	67.989242	NaN	67.292647	-2.767467	NaN	-2.070872
68.924674	64.230653	NaN	64.030332	4.694021	NaN	4.894342
69.055941	60.075315	NaN	59.193842	8.980626	NaN	9.862099
63.357976	63.871381	NaN	65.492608	-0.513404	NaN	-2.134632
65.304718	69.497115	NaN	69.534112	-4.192396	NaN	-4.229394
66.145289	67.576919	NaN	67.174355	-1.431630	NaN	-1.029066
64.449268	63.612022	NaN	63.921101	0.837246	NaN	0.528167
61.574257	64.478520	NaN	65.180900	-2.904264	NaN	-3.606643
62.002317	64.701732	NaN	65.576253	-2.699415	NaN	-3.573936
68.693305	63.733023	NaN	63.565311	4.960282	NaN	5.127994
58.759172	62.076967	NaN	60.685097	-3.317795	NaN	-1.925925
68.934499	66.110423	NaN	65.487616	2.824076	NaN	3.446883
69.809951	61.900226	NaN	62.308201	7.909725	NaN	7.501750
63.276995	70.133991	NaN	69.436121	-6.856996	NaN	-6.159126
67.541658	64.042192	NaN	62.944042	3.499467	NaN	4.597617
69.720480	60.534621	NaN	61.333478	9.185859	NaN	8.387002
63.548553	65.933364	NaN	65.584951	-2.384811	NaN	-2.036398
66.463671	63.718130	NaN	63.638878	2.745541	NaN	2.824792
64.954942	61.519314	NaN	62.564191	3.435628	NaN	2.390751
61.820131	69.999129	NaN	68.901153	-8.178998	NaN	-7.081021
69.245988	67.061382	NaN	65.580855	2.184606	NaN	3.665134
70.675381	63.157570	NaN	63.518870	7.517812	NaN	7.156512
65.904751	67.127371	NaN	67.949211	-1.222620	NaN	-2.044460
64.836941	63.341591	NaN	62.616245	1.495350	NaN	2.220696
66.958633	67.262425	NaN	66.785413	-0.303793	NaN	0.173220
73.023263	68.712996	NaN	69.784854	4.310267	NaN	3.238408
67.619599	63.717784	NaN	63.980687	3.901815	NaN	3.638913
62.552266	57.630763	NaN	57.883147	4.921503	NaN	4.669119
73.905555	66.892419	NaN	67.436690	7.013136	NaN	6.468865
63.944379	59.116209	NaN	58.992688	4.828169	NaN	4.951691
67.955377	66.602614	NaN	66.798403	1.352763	NaN	1.156974
63.602124	66.565833	NaN	65.640132	-2.963709	NaN	-2.038008
67.908925	68.450920	NaN	69.066385	-0.541995	NaN	-1.157461
64.465498	63.033141	NaN	62.313379	1.432357	NaN	2.152119
65.661222	66.240787	NaN	66.362560	-0.579566	NaN	-0.701338
61.159431	67.034060	NaN	66.936968	-5.874629	NaN	-5.777538
68.553137	67.894742	NaN	66.627521	0.658396	NaN	1.925616
65.122419	65.059965	NaN	65.665935	0.062453	NaN	-0.543516
67.835982	66.202282	NaN	66.014306	1.633700	NaN	1.821676
57.283045	65.013724	NaN	63.411977	-7.730679	NaN	-6.128932
60.877770	66.039706	NaN	66.491969	-5.161935	NaN	-5.614198
68.292936	66.274061	NaN	65.311817	2.018876	NaN	2.981119
65.472536	64.591300	NaN	63.747020	0.881236	NaN	1.725516
64.295485	69.719062	NaN	67.609648	-5.423577	NaN	-3.314163
65.602495	68.793380	NaN	68.128664	-3.190886	NaN	-2.526170
69.318725	64.724038	NaN	64.469132	4.594687	NaN	4.849593
72.823225	64.667700	NaN	65.524656	8.155525	NaN	7.298569
72.057716	70.454816	NaN	70.959172	1.602900	NaN	1.098544
65.404321	67.482319	NaN	66.402236	-2.077998	NaN	-0.997915
63.513231	67.551546	NaN	68.237007	-4.038315	NaN	-4.723776
59.744725	65.047657	NaN	65.556030	-5.302931	NaN	-5.811305
66.091181	65.517022	NaN	65.734408	0.574158	NaN	0.356773
61.007828	60.984370	NaN	61.180392	0.023457	NaN	-0.172564
66.265068	67.039223	NaN	66.731769	-0.774155	NaN	-0.466701
58.183980	62.885840	NaN	62.896034	-4.701860	NaN	-4.712054
72.890365	67.526210	NaN	67.127536	5.364155	NaN	5.762829
70.467616	64.849490	NaN	64.874353	5.618126	NaN	5.593263
59.213701	68.211110	NaN	68.300329	-8.997409	NaN	-9.086628
62.162017	65.875731	NaN	65.146716	-3.713714	NaN	-2.984699
62.915504	66.696141	NaN	67.553955	-3.780637	NaN	-4.638451
61.206359	61.464473	NaN	62.870610	-0.258114	NaN	-1.664251
61.062551	67.050048	NaN	66.908003	-5.987497	NaN	-5.845453
62.190532	68.174226	NaN	66.960076	-5.983694	NaN	-4.769544
58.355381	66.748276	NaN	66.558360	-8.392895	NaN	-8.202979
57.393583	64.453329	NaN	64.469212	-7.059747	NaN	-7.075629
63.742833	69.404822	NaN	68.792312	-5.661990	NaN	-5.049479
72.884065	63.338428	NaN	63.154064	9.545637	NaN	9.730001
67.830268	64.346457	NaN	64.921569	3.483811	NaN	2.908699
63.141552	62.104035	NaN	62.167306	1.037517	NaN	0.974246
58.649909	68.350655	NaN	68.196739	-9.700746	NaN	-9.546830
65.285552	67.183064	NaN	67.317583	-1.897511	NaN	-2.032030
60.016387	65.770939	NaN	66.201441	-5.754552	NaN	-6.185054
