# Supplementary material for: Combined Influences of Model Choice, Data Quality, and Data Quantity When Estimating Population Trends
Source: PLoS One. 2015 Jul 15;10(7):e0132255. doi: 10.1371/journal.pone.0132255 (PMC4503393; doi:10.1371/journal.pone.0132255)
Supplement: S1 Dataset — Files are organized by model type and by the input lambda value. (ZIP) [file pone.0132255.s002.zip › Snail/sims_lambda_0_9/simulationOutput_0.9_0_0.1_0_20.xls]

Percent_Decline_True	Median_Percent_Decline_Matrix	Median_Percent_Decline_Matrix_stable	Median_Percent_Decline_Scalar	Difference_True_Matrix	Difference_True_Matrix_Stable	Difference_True_Scalar
62.679157	72.973032	NaN	71.881433	-10.293875	NaN	-9.202276
61.489522	64.794344	NaN	66.411301	-3.304822	NaN	-4.921779
68.363264	63.987623	NaN	62.748301	4.375641	NaN	5.614963
61.695252	67.090942	NaN	66.249384	-5.395691	NaN	-4.554132
60.409813	67.249385	NaN	66.899452	-6.839572	NaN	-6.489640
65.283864	65.510104	NaN	65.978031	-0.226241	NaN	-0.694168
67.208557	68.750797	NaN	67.964733	-1.542240	NaN	-0.756176
72.324814	67.661270	NaN	67.522107	4.663544	NaN	4.802707
66.710945	64.459468	NaN	65.062388	2.251477	NaN	1.648558
70.540578	67.927318	NaN	68.710794	2.613260	NaN	1.829784
65.651335	66.780808	NaN	67.461145	-1.129473	NaN	-1.809810
61.905687	64.174086	NaN	63.138704	-2.268399	NaN	-1.233017
69.097917	63.677561	NaN	62.864896	5.420356	NaN	6.233021
59.180451	68.115099	NaN	68.063497	-8.934648	NaN	-8.883046
58.406469	69.956756	NaN	69.817702	-11.550287	NaN	-11.411233
70.165104	62.415345	NaN	63.490783	7.749759	NaN	6.674321
64.282091	62.919498	NaN	64.370855	1.362593	NaN	-0.088764
63.665082	68.107783	NaN	67.534838	-4.442701	NaN	-3.869756
62.672448	68.399506	NaN	68.218772	-5.727058	NaN	-5.546324
68.662937	61.890584	NaN	59.808255	6.772353	NaN	8.854683
61.307921	68.584061	NaN	69.108858	-7.276140	NaN	-7.800937
70.486367	63.771577	NaN	63.940711	6.714790	NaN	6.545656
61.912473	65.031941	NaN	65.605943	-3.119467	NaN	-3.693470
68.591900	64.757083	NaN	65.224341	3.834817	NaN	3.367559
65.064000	60.172224	NaN	59.840870	4.891776	NaN	5.223130
64.798475	64.329648	NaN	64.678234	0.468826	NaN	0.120241
67.653116	63.671925	NaN	66.102909	3.981191	NaN	1.550206
63.649405	68.743631	NaN	68.285035	-5.094226	NaN	-4.635630
62.534715	58.480980	NaN	59.371535	4.053736	NaN	3.163181
57.954403	62.275153	NaN	61.753920	-4.320750	NaN	-3.799517
70.963222	60.009271	NaN	60.940425	10.953951	NaN	10.022797
60.322164	64.209982	NaN	63.962145	-3.887819	NaN	-3.639982
66.840495	65.676019	NaN	65.725108	1.164477	NaN	1.115388
70.906482	63.394888	NaN	62.584138	7.511594	NaN	8.322343
63.764374	69.492768	NaN	67.468992	-5.728394	NaN	-3.704619
62.136768	64.901249	NaN	63.929020	-2.764481	NaN	-1.792253
62.497152	65.584913	NaN	63.927101	-3.087761	NaN	-1.429949
64.678437	67.854918	NaN	67.085873	-3.176480	NaN	-2.407436
63.446909	65.931692	NaN	65.571125	-2.484783	NaN	-2.124216
62.948113	70.048279	NaN	70.672311	-7.100166	NaN	-7.724198
62.340408	64.636012	NaN	63.721167	-2.295605	NaN	-1.380759
63.320821	67.767913	NaN	67.217601	-4.447092	NaN	-3.896780
64.076250	67.142418	NaN	66.886706	-3.066168	NaN	-2.810456
67.886262	66.279743	NaN	65.612995	1.606519	NaN	2.273267
60.279183	69.208051	NaN	67.103004	-8.928868	NaN	-6.823821
71.177240	65.660277	NaN	64.116959	5.516963	NaN	7.060282
61.684195	61.468603	NaN	60.820968	0.215592	NaN	0.863226
69.223190	66.653655	NaN	66.442263	2.569535	NaN	2.780927
66.901225	62.825062	NaN	62.389512	4.076162	NaN	4.511713
71.580217	69.962947	NaN	69.230750	1.617270	NaN	2.349467
65.046895	61.171853	NaN	61.568910	3.875042	NaN	3.477985
67.889406	63.806463	NaN	64.499836	4.082943	NaN	3.389570
68.822332	68.878189	NaN	68.242130	-0.055857	NaN	0.580202
66.955307	71.102278	NaN	70.540359	-4.146972	NaN	-3.585052
57.045751	63.382739	NaN	64.116323	-6.336988	NaN	-7.070572
62.905915	63.481552	NaN	64.786805	-0.575638	NaN	-1.880891
64.153702	59.506664	NaN	60.010899	4.647038	NaN	4.142803
62.001523	69.120663	NaN	68.737556	-7.119139	NaN	-6.736033
67.990875	65.338587	NaN	64.977441	2.652288	NaN	3.013434
68.948403	66.963744	NaN	67.020225	1.984660	NaN	1.928179
65.844750	66.487621	NaN	66.369329	-0.642871	NaN	-0.524580
66.075534	66.292399	NaN	67.991824	-0.216864	NaN	-1.916290
66.779651	71.200311	NaN	69.957170	-4.420660	NaN	-3.177519
70.483153	65.921267	NaN	65.425469	4.561886	NaN	5.057684
61.736162	63.819859	NaN	65.479621	-2.083697	NaN	-3.743459
68.873995	70.624154	NaN	69.523999	-1.750159	NaN	-0.650004
69.206469	69.556009	NaN	69.816771	-0.349540	NaN	-0.610301
65.018299	64.731399	NaN	64.276225	0.286900	NaN	0.742074
59.052110	71.037042	NaN	71.218006	-11.984932	NaN	-12.165896
71.327199	70.266820	NaN	68.404759	1.060379	NaN	2.922440
65.165025	64.408487	NaN	65.660803	0.756538	NaN	-0.495778
71.976881	67.581809	NaN	67.778053	4.395072	NaN	4.198828
59.437141	62.098455	NaN	62.119416	-2.661313	NaN	-2.682275
69.083761	66.334958	NaN	66.506553	2.748803	NaN	2.577209
57.547065	63.814073	NaN	63.861645	-6.267008	NaN	-6.314580
66.958805	65.475226	NaN	65.850019	1.483578	NaN	1.108785
71.453819	61.724095	NaN	61.197257	9.729725	NaN	10.256562
63.227400	53.835535	NaN	54.059412	9.391865	NaN	9.167989
62.014291	65.279444	NaN	65.949017	-3.265153	NaN	-3.934726
62.685997	64.508382	NaN	66.076857	-1.822385	NaN	-3.390860
68.493855	68.788831	NaN	67.258121	-0.294976	NaN	1.235734
63.728689	67.284481	NaN	68.316414	-3.555792	NaN	-4.587726
62.310605	65.628690	NaN	64.619745	-3.318085	NaN	-2.309140
63.456217	65.876154	NaN	65.523382	-2.419938	NaN	-2.067166
57.541475	62.984093	NaN	64.430574	-5.442618	NaN	-6.889099
69.366586	67.211483	NaN	67.695987	2.155103	NaN	1.670599
65.726782	67.099746	NaN	65.888314	-1.372963	NaN	-0.161532
69.481699	62.659495	NaN	62.349495	6.822204	NaN	7.132204
67.546431	61.715143	NaN	62.873306	5.831288	NaN	4.673125
71.301668	69.702253	NaN	68.317097	1.599415	NaN	2.984571
67.087717	63.623978	NaN	62.529616	3.463740	NaN	4.558101
70.765363	68.219963	NaN	68.625312	2.545400	NaN	2.140051
64.736034	66.043225	NaN	66.015818	-1.307191	NaN	-1.279784
50.027771	68.252322	NaN	68.303114	-18.224550	NaN	-18.275343
62.895859	69.957719	NaN	69.871058	-7.061859	NaN	-6.975198
64.799083	61.479600	NaN	61.206522	3.319483	NaN	3.592561
66.674860	60.287090	NaN	58.056817	6.387770	NaN	8.618043
64.518824	60.174840	NaN	60.642164	4.343984	NaN	3.876660
69.268591	60.788748	NaN	61.656234	8.479844	NaN	7.612358
67.169038	67.074403	NaN	67.108673	0.094635	NaN	0.060365
69.675576	66.390387	NaN	64.809174	3.285188	NaN	4.866402
62.263521	60.323684	NaN	61.066835	1.939837	NaN	1.196686
67.084642	60.402260	NaN	60.285549	6.682381	NaN	6.799093
71.368210	63.937596	NaN	65.096200	7.430614	NaN	6.272010
68.244509	69.663594	NaN	69.658317	-1.419085	NaN	-1.413808
58.031598	63.545534	NaN	63.354474	-5.513936	NaN	-5.322876
62.708114	65.604283	NaN	65.302277	-2.896169	NaN	-2.594163
62.229938	66.643858	NaN	66.278864	-4.413919	NaN	-4.048926
66.076232	62.658086	NaN	62.218078	3.418146	NaN	3.858154
70.068030	65.309426	NaN	65.802895	4.758604	NaN	4.265136
57.933001	66.324739	NaN	67.203224	-8.391737	NaN	-9.270223
66.424547	69.417264	NaN	70.255271	-2.992717	NaN	-3.830724
62.144840	67.562934	NaN	66.992689	-5.418093	NaN	-4.847848
63.576569	61.180889	NaN	61.755454	2.395680	NaN	1.821115
64.798348	68.810417	NaN	70.195865	-4.012070	NaN	-5.397517
66.581668	56.732779	NaN	59.097581	9.848889	NaN	7.484086
59.304712	66.048590	NaN	66.727388	-6.743878	NaN	-7.422675
64.610758	67.816939	NaN	67.776419	-3.206181	NaN	-3.165661
63.930067	65.390043	NaN	66.658249	-1.459976	NaN	-2.728181
57.201366	60.097660	NaN	59.004371	-2.896294	NaN	-1.803005
69.916408	64.167770	NaN	65.392870	5.748638	NaN	4.523537
72.053994	65.743149	NaN	66.336279	6.310845	NaN	5.717715
64.906631	59.763318	NaN	59.923327	5.143313	NaN	4.983304
64.410529	66.799785	NaN	67.648946	-2.389257	NaN	-3.238418
63.604198	63.853456	NaN	63.431916	-0.249258	NaN	0.172282
70.314531	62.442160	NaN	61.393009	7.872370	NaN	8.921521
64.439476	70.835790	NaN	69.978694	-6.396314	NaN	-5.539218
71.508964	68.829014	NaN	68.648697	2.679950	NaN	2.860267
67.514835	59.832650	NaN	60.003028	7.682185	NaN	7.511807
69.434722	55.634115	NaN	57.830692	13.800607	NaN	11.604029
67.638991	65.025746	NaN	64.850325	2.613245	NaN	2.788665
71.540513	69.969201	NaN	68.997066	1.571312	NaN	2.543447
63.637652	67.581159	NaN	66.550046	-3.943507	NaN	-2.912394
67.190180	67.621963	NaN	67.559755	-0.431783	NaN	-0.369575
65.367783	60.872762	NaN	61.078436	4.495021	NaN	4.289347
63.293932	59.452406	NaN	59.170082	3.841526	NaN	4.123850
71.356233	66.811534	NaN	66.215367	4.544700	NaN	5.140866
66.126452	66.141908	NaN	66.076325	-0.015455	NaN	0.050127
72.920506	62.765283	NaN	63.110802	10.155223	NaN	9.809704
65.012600	61.590186	NaN	62.852076	3.422414	NaN	2.160524
65.714760	61.459660	NaN	60.332210	4.255099	NaN	5.382550
65.741732	60.479020	NaN	61.385028	5.262711	NaN	4.356703
64.958489	69.439445	NaN	69.157994	-4.480956	NaN	-4.199504
65.930070	60.221117	NaN	59.747339	5.708953	NaN	6.182731
67.348149	66.069394	NaN	66.691551	1.278755	NaN	0.656597
63.061073	68.598448	NaN	69.695473	-5.537374	NaN	-6.634400
67.525443	64.183080	NaN	64.355525	3.342363	NaN	3.169918
67.635952	64.056712	NaN	61.557105	3.579241	NaN	6.078847
71.591403	59.457810	NaN	60.899805	12.133593	NaN	10.691598
57.283392	66.997806	NaN	66.581682	-9.714414	NaN	-9.298290
67.447246	63.009315	NaN	63.701642	4.437932	NaN	3.745604
57.464326	58.601721	NaN	57.245305	-1.137395	NaN	0.219021
70.540691	67.766169	NaN	67.775157	2.774523	NaN	2.765535
68.954573	64.921907	NaN	63.436894	4.032666	NaN	5.517679
68.254889	65.932489	NaN	65.481368	2.322400	NaN	2.773521
74.265567	65.421575	NaN	64.770751	8.843992	NaN	9.494815
66.904894	65.668621	NaN	64.261422	1.236272	NaN	2.643472
64.525835	60.580916	NaN	59.597388	3.944919	NaN	4.928447
64.193221	65.020910	NaN	63.882464	-0.827689	NaN	0.310757
64.216297	64.899885	NaN	66.152448	-0.683588	NaN	-1.936152
63.871796	67.444121	NaN	68.030954	-3.572325	NaN	-4.159158
68.317950	65.610579	NaN	64.822054	2.707371	NaN	3.495895
66.753300	62.063403	NaN	62.111350	4.689896	NaN	4.641949
70.148536	65.804898	NaN	66.370436	4.343638	NaN	3.778099
67.465011	66.120238	NaN	64.671400	1.344773	NaN	2.793612
71.148907	57.968273	NaN	59.570083	13.180635	NaN	11.578825
72.015967	67.367523	NaN	66.349312	4.648444	NaN	5.666655
58.968995	66.728549	NaN	66.132814	-7.759554	NaN	-7.163819
64.685389	61.468710	NaN	61.502188	3.216679	NaN	3.183200
58.651665	68.243204	NaN	67.358015	-9.591539	NaN	-8.706350
69.840008	68.629884	NaN	67.972079	1.210125	NaN	1.867929
72.863790	65.983564	NaN	64.657825	6.880226	NaN	8.205965
66.569813	63.263523	NaN	63.835303	3.306290	NaN	2.734510
67.094739	66.320201	NaN	67.034104	0.774538	NaN	0.060635
68.085367	62.121836	NaN	59.761739	5.963531	NaN	8.323629
65.156841	65.112560	NaN	64.853075	0.044281	NaN	0.303766
65.952131	63.432301	NaN	62.856515	2.519831	NaN	3.095616
60.728098	60.371148	NaN	60.508392	0.356950	NaN	0.219706
67.165966	63.369103	NaN	63.078668	3.796862	NaN	4.087298
63.180515	66.557661	NaN	66.591666	-3.377146	NaN	-3.411150
69.974782	65.308502	NaN	65.082479	4.666280	NaN	4.892303
68.478181	69.455706	NaN	70.976631	-0.977526	NaN	-2.498450
62.997873	67.542487	NaN	67.108639	-4.544614	NaN	-4.110766
70.411777	65.017383	NaN	66.473859	5.394394	NaN	3.937918
68.644615	64.309574	NaN	64.736225	4.335042	NaN	3.908391
58.385123	64.451897	NaN	64.083580	-6.066774	NaN	-5.698457
71.260219	63.262500	NaN	63.311465	7.997720	NaN	7.948754
66.625920	63.583299	NaN	64.728661	3.042622	NaN	1.897259
56.531640	65.045080	NaN	65.903429	-8.513440	NaN	-9.371789
62.941095	66.407018	NaN	67.646668	-3.465923	NaN	-4.705573
60.676821	62.176484	NaN	63.103523	-1.499664	NaN	-2.426702
61.043171	64.078844	NaN	63.275125	-3.035674	NaN	-2.231954
63.144170	71.383582	NaN	71.843888	-8.239412	NaN	-8.699719
64.078031	59.776480	NaN	59.740671	4.301551	NaN	4.337360
63.671481	64.992948	NaN	64.594518	-1.321467	NaN	-0.923037
64.531144	68.305184	NaN	68.078866	-3.774040	NaN	-3.547722
62.746661	67.943262	NaN	68.520010	-5.196602	NaN	-5.773349
62.561666	62.789957	NaN	61.537042	-0.228290	NaN	1.024625
63.295478	68.554222	NaN	67.441413	-5.258745	NaN	-4.145935
61.356841	60.583655	NaN	60.281707	0.773185	NaN	1.075133
70.215819	58.950960	NaN	58.369719	11.264858	NaN	11.846100
67.525540	66.244550	NaN	65.688488	1.280990	NaN	1.837051
66.106471	66.470851	NaN	67.104622	-0.364381	NaN	-0.998151
67.084775	63.119912	NaN	65.476097	3.964863	NaN	1.608679
62.817170	70.665397	NaN	70.588937	-7.848227	NaN	-7.771767
61.344470	63.490406	NaN	65.048092	-2.145936	NaN	-3.703622
61.781314	65.529239	NaN	65.417976	-3.747926	NaN	-3.636662
65.049629	67.385357	NaN	66.910592	-2.335728	NaN	-1.860962
63.847344	65.061756	NaN	65.692405	-1.214412	NaN	-1.845061
69.833775	63.449966	NaN	63.856493	6.383809	NaN	5.977282
65.747410	64.297578	NaN	63.577827	1.449831	NaN	2.169582
65.340337	68.686573	NaN	69.121870	-3.346236	NaN	-3.781534
67.546048	65.048169	NaN	64.081291	2.497878	NaN	3.464757
75.572707	63.497279	NaN	63.691511	12.075428	NaN	11.881196
71.335089	68.919286	NaN	68.343517	2.415803	NaN	2.991572
62.022148	68.554252	NaN	69.319751	-6.532104	NaN	-7.297603
65.375453	65.583195	NaN	64.814265	-0.207742	NaN	0.561187
59.789463	59.296793	NaN	59.352153	0.492669	NaN	0.437309
70.073535	59.801054	NaN	60.705391	10.272481	NaN	9.368143
68.645166	64.375334	NaN	64.073005	4.269833	NaN	4.572161
62.482874	63.792394	NaN	64.168485	-1.309520	NaN	-1.685611
65.255858	66.505866	NaN	66.323616	-1.250009	NaN	-1.067759
67.751398	69.666117	NaN	70.575696	-1.914719	NaN	-2.824298
69.484350	66.629471	NaN	66.931526	2.854879	NaN	2.552824
61.518091	71.500957	NaN	70.872270	-9.982867	NaN	-9.354179
66.711925	62.992210	NaN	63.002360	3.719715	NaN	3.709565
67.063852	61.753743	NaN	62.244942	5.310109	NaN	4.818910
64.922665	63.350014	NaN	63.294056	1.572651	NaN	1.628608
67.066922	68.352478	NaN	69.474693	-1.285556	NaN	-2.407771
61.073415	66.477517	NaN	68.898132	-5.404102	NaN	-7.824717
69.780618	70.557426	NaN	70.568927	-0.776809	NaN	-0.788309
65.896612	62.395052	NaN	63.195145	3.501560	NaN	2.701467
66.940368	66.992288	NaN	66.097679	-0.051920	NaN	0.842690
66.566323	68.321521	NaN	67.521517	-1.755198	NaN	-0.955195
63.329811	61.408596	NaN	60.464302	1.921215	NaN	2.865509
66.148582	59.675771	NaN	60.367869	6.472811	NaN	5.780712
69.263835	63.365565	NaN	62.416673	5.898270	NaN	6.847162
62.211360	65.608717	NaN	65.438162	-3.397357	NaN	-3.226802
56.127467	61.788471	NaN	61.741744	-5.661004	NaN	-5.614276
71.962595	66.152765	NaN	66.318083	5.809830	NaN	5.644512
62.362985	70.055117	NaN	70.007227	-7.692133	NaN	-7.644242
67.247839	60.164936	NaN	62.409954	7.082903	NaN	4.837885
65.189763	62.517008	NaN	63.689333	2.672755	NaN	1.500430
60.775702	62.290755	NaN	62.303951	-1.515053	NaN	-1.528249
63.212465	62.587229	NaN	63.983456	0.625236	NaN	-0.770991
66.560999	68.269417	NaN	67.798877	-1.708418	NaN	-1.237878
65.267514	66.796855	NaN	67.035846	-1.529341	NaN	-1.768332
63.058426	62.627178	NaN	62.469774	0.431248	NaN	0.588652
63.402421	64.780866	NaN	65.604083	-1.378445	NaN	-2.201662
70.153065	61.437526	NaN	60.630004	8.715540	NaN	9.523061
74.533213	62.874446	NaN	63.916631	11.658767	NaN	10.616581
68.594827	66.033316	NaN	65.961656	2.561511	NaN	2.633171
64.228454	59.122732	NaN	58.717456	5.105722	NaN	5.510998
65.031492	71.721599	NaN	72.500713	-6.690107	NaN	-7.469220
64.235148	64.401294	NaN	64.827179	-0.166146	NaN	-0.592031
61.537353	68.207692	NaN	69.541640	-6.670340	NaN	-8.004288
70.552565	63.368857	NaN	63.608009	7.183709	NaN	6.944556
61.345270	65.090292	NaN	65.414622	-3.745022	NaN	-4.069352
75.186283	69.293945	NaN	69.236490	5.892338	NaN	5.949793
69.799195	63.092846	NaN	63.560354	6.706349	NaN	6.238841
65.963427	65.241087	NaN	65.271124	0.722340	NaN	0.692304
69.680561	69.146449	NaN	68.764437	0.534112	NaN	0.916124
68.666541	66.290178	NaN	66.522968	2.376363	NaN	2.143573
65.196541	66.221356	NaN	67.389085	-1.024816	NaN	-2.192544
66.144743	71.084215	NaN	70.805103	-4.939471	NaN	-4.660359
64.321629	66.157241	NaN	64.695801	-1.835612	NaN	-0.374172
66.104743	68.016654	NaN	69.345070	-1.911911	NaN	-3.240327
62.598927	66.265290	NaN	66.779494	-3.666363	NaN	-4.180566
56.310510	61.952976	NaN	62.193793	-5.642466	NaN	-5.883282
65.184231	70.520733	NaN	71.214553	-5.336503	NaN	-6.030322
67.876740	62.141590	NaN	60.044479	5.735150	NaN	7.832261
66.527839	63.400666	NaN	63.338009	3.127173	NaN	3.189830
48.505091	65.139965	NaN	65.912647	-16.634874	NaN	-17.407557
70.642552	63.827124	NaN	64.593488	6.815428	NaN	6.049064
62.325508	65.788190	NaN	65.117122	-3.462682	NaN	-2.791614
63.001399	67.327722	NaN	66.566738	-4.326323	NaN	-3.565338
68.946543	66.744491	NaN	67.278844	2.202052	NaN	1.667699
64.873308	64.878782	NaN	66.017772	-0.005474	NaN	-1.144464
68.065054	62.430537	NaN	61.809841	5.634516	NaN	6.255213
64.848966	68.277118	NaN	66.917811	-3.428153	NaN	-2.068846
73.328546	61.217429	NaN	60.571065	12.111117	NaN	12.757481
63.935359	63.972300	NaN	63.915559	-0.036941	NaN	0.019800
66.404858	62.922701	NaN	62.962690	3.482157	NaN	3.442168
67.310186	66.403901	NaN	64.473712	0.906285	NaN	2.836474
67.026635	61.280573	NaN	62.982822	5.746061	NaN	4.043813
67.786345	69.774983	NaN	69.348993	-1.988638	NaN	-1.562648
67.609587	65.037936	NaN	65.023109	2.571651	NaN	2.586478
60.931229	57.869069	NaN	60.096748	3.062160	NaN	0.834481
64.213648	65.278415	NaN	66.083205	-1.064767	NaN	-1.869557
65.811602	59.473190	NaN	59.824809	6.338412	NaN	5.986793
58.055660	58.845178	NaN	60.165306	-0.789518	NaN	-2.109646
66.286323	59.623117	NaN	60.042286	6.663206	NaN	6.244037
62.314491	69.399289	NaN	69.378332	-7.084798	NaN	-7.063841
72.866131	67.368880	NaN	67.154649	5.497251	NaN	5.711481
70.575502	62.253911	NaN	63.247898	8.321591	NaN	7.327604
62.969522	67.091274	NaN	66.175349	-4.121752	NaN	-3.205827
61.191069	63.204595	NaN	63.489737	-2.013526	NaN	-2.298667
67.887216	63.810509	NaN	65.960164	4.076707	NaN	1.927052
65.849656	67.236972	NaN	65.192303	-1.387316	NaN	0.657353
53.626578	62.868495	NaN	63.129846	-9.241917	NaN	-9.503268
66.126054	63.026546	NaN	62.610234	3.099508	NaN	3.515820
67.541086	62.108852	NaN	64.217777	5.432234	NaN	3.323309
64.462954	62.877441	NaN	61.964657	1.585513	NaN	2.498297
67.940957	62.630070	NaN	63.057309	5.310888	NaN	4.883649
63.804386	68.342940	NaN	69.397079	-4.538554	NaN	-5.592693
65.650717	63.530893	NaN	64.300839	2.119824	NaN	1.349878
64.016237	69.483570	NaN	68.339910	-5.467333	NaN	-4.323673
65.337806	64.703034	NaN	64.012869	0.634772	NaN	1.324937
57.731764	64.738626	NaN	66.290370	-7.006862	NaN	-8.558606
72.761962	67.450353	NaN	68.650091	5.311609	NaN	4.111870
67.819714	71.177868	NaN	71.302507	-3.358154	NaN	-3.482793
49.032609	63.495798	NaN	63.576748	-14.463189	NaN	-14.544139
70.322753	66.010396	NaN	65.206220	4.312357	NaN	5.116534
65.353013	65.677717	NaN	67.376298	-0.324704	NaN	-2.023286
55.444618	66.132936	NaN	66.680749	-10.688318	NaN	-11.236131
62.344944	58.706211	NaN	58.923948	3.638733	NaN	3.420996
70.145464	66.989880	NaN	68.005402	3.155584	NaN	2.140061
59.690393	63.470631	NaN	63.139213	-3.780238	NaN	-3.448820
64.628412	65.878322	NaN	65.409228	-1.249909	NaN	-0.780816
65.858077	63.582708	NaN	63.766830	2.275369	NaN	2.091247
57.730597	68.762372	NaN	68.625530	-11.031775	NaN	-10.894933
65.527917	60.486108	NaN	60.440961	5.041809	NaN	5.086956
63.320201	68.611383	NaN	67.676519	-5.291182	NaN	-4.356318
58.575627	67.889640	NaN	68.206074	-9.314014	NaN	-9.630448
64.334935	61.068248	NaN	62.057995	3.266687	NaN	2.276939
66.476871	64.197778	NaN	64.365394	2.279093	NaN	2.111477
58.607957	65.021266	NaN	64.384813	-6.413309	NaN	-5.776856
69.121893	68.897751	NaN	69.939594	0.224142	NaN	-0.817701
69.611039	65.430053	NaN	65.674522	4.180986	NaN	3.936516
72.757870	63.079198	NaN	62.758710	9.678672	NaN	9.999159
57.329500	65.652834	NaN	64.830439	-8.323333	NaN	-7.500939
66.948007	67.643107	NaN	66.186723	-0.695100	NaN	0.761284
63.215797	65.191666	NaN	65.095759	-1.975869	NaN	-1.879962
59.615418	57.807062	NaN	56.738010	1.808357	NaN	2.877408
67.445317	66.454349	NaN	65.877526	0.990967	NaN	1.567791
65.471939	60.732257	NaN	61.568910	4.739681	NaN	3.903029
71.566075	65.374521	NaN	64.290805	6.191554	NaN	7.275270
68.464493	62.456621	NaN	63.383641	6.007871	NaN	5.080852
63.914296	61.533017	NaN	60.621177	2.381279	NaN	3.293120
63.684802	65.624494	NaN	66.242548	-1.939692	NaN	-2.557745
61.676561	62.450415	NaN	63.170090	-0.773854	NaN	-1.493530
63.900676	52.359236	NaN	53.830577	11.541440	NaN	10.070099
61.350196	61.549972	NaN	61.379557	-0.199777	NaN	-0.029361
70.365008	68.257947	NaN	67.554824	2.107061	NaN	2.810184
71.575845	61.840284	NaN	63.518075	9.735561	NaN	8.057770
59.088515	65.406650	NaN	66.407426	-6.318136	NaN	-7.318911
68.413742	61.534974	NaN	61.583188	6.878768	NaN	6.830554
67.228780	65.902793	NaN	65.811126	1.325987	NaN	1.417654
66.894466	68.362728	NaN	69.682461	-1.468261	NaN	-2.787994
71.827296	67.243782	NaN	66.261940	4.583514	NaN	5.565356
62.733719	65.979462	NaN	64.475245	-3.245742	NaN	-1.741525
72.040856	67.369244	NaN	67.693663	4.671612	NaN	4.347193
58.515338	70.588196	NaN	69.166046	-12.072858	NaN	-10.650707
70.674834	66.994946	NaN	65.391263	3.679888	NaN	5.283571
71.492672	66.908529	NaN	66.276753	4.584143	NaN	5.215919
67.185786	68.053841	NaN	67.654997	-0.868055	NaN	-0.469211
50.045108	69.501337	NaN	68.429278	-19.456229	NaN	-18.384170
55.529353	62.511898	NaN	62.599549	-6.982545	NaN	-7.070196
62.773664	61.997956	NaN	62.331673	0.775708	NaN	0.441991
61.094223	70.011498	NaN	69.638840	-8.917275	NaN	-8.544616
64.992221	62.646806	NaN	64.175741	2.345415	NaN	0.816480
66.296138	64.214051	NaN	63.864648	2.082087	NaN	2.431490
69.991590	68.276671	NaN	68.619779	1.714919	NaN	1.371811
60.821296	63.544994	NaN	63.689927	-2.723697	NaN	-2.868631
65.407769	63.959767	NaN	63.030480	1.448002	NaN	2.377289
73.282270	71.543603	NaN	71.315841	1.738667	NaN	1.966429
66.187916	64.157347	NaN	63.530533	2.030569	NaN	2.657382
66.412493	67.843494	NaN	67.059210	-1.431001	NaN	-0.646717
68.994428	60.648627	NaN	61.069587	8.345801	NaN	7.924841
58.624581	64.505089	NaN	65.686554	-5.880507	NaN	-7.061973
63.684576	67.990004	NaN	69.127154	-4.305427	NaN	-5.442578
64.972950	70.137729	NaN	70.341300	-5.164779	NaN	-5.368350
59.232394	59.116905	NaN	59.581396	0.115489	NaN	-0.349002
64.761555	62.815135	NaN	63.371868	1.946419	NaN	1.389687
66.421389	67.190044	NaN	67.033537	-0.768655	NaN	-0.612148
67.987822	67.050877	NaN	65.686550	0.936944	NaN	2.301271
70.012792	63.138165	NaN	63.799993	6.874628	NaN	6.212800
68.773744	67.316121	NaN	68.546493	1.457623	NaN	0.227251
61.226840	64.945925	NaN	64.563624	-3.719086	NaN	-3.336784
60.149230	66.288690	NaN	67.312008	-6.139460	NaN	-7.162778
61.822608	68.864227	NaN	67.768609	-7.041619	NaN	-5.946000
67.018430	68.970913	NaN	70.116611	-1.952483	NaN	-3.098181
70.595060	61.048341	NaN	61.233345	9.546719	NaN	9.361715
66.193671	57.851443	NaN	59.906738	8.342228	NaN	6.286933
69.281964	66.037225	NaN	66.516341	3.244739	NaN	2.765623
68.566828	70.210196	NaN	69.573975	-1.643367	NaN	-1.007147
63.023784	61.778253	NaN	61.730298	1.245531	NaN	1.293486
66.562342	64.894420	NaN	65.536923	1.667922	NaN	1.025419
57.902817	68.212355	NaN	70.255543	-10.309538	NaN	-12.352725
67.669606	67.184653	NaN	68.312083	0.484953	NaN	-0.642477
69.295556	68.308199	NaN	67.489660	0.987358	NaN	1.805896
70.177488	63.267529	NaN	62.207320	6.909959	NaN	7.970168
54.313299	59.985828	NaN	60.430694	-5.672529	NaN	-6.117395
61.088307	68.869473	NaN	68.656945	-7.781166	NaN	-7.568637
64.184538	68.179142	NaN	67.275131	-3.994604	NaN	-3.090594
66.819342	64.700352	NaN	66.194930	2.118990	NaN	0.624412
68.750669	67.407448	NaN	67.854484	1.343222	NaN	0.896185
70.453726	69.405879	NaN	68.751940	1.047848	NaN	1.701786
57.659000	66.766742	NaN	66.628551	-9.107742	NaN	-8.969551
65.853323	57.052414	NaN	57.319263	8.800908	NaN	8.534060
57.782224	63.472228	NaN	64.823344	-5.690004	NaN	-7.041119
69.808797	61.234608	NaN	60.944518	8.574189	NaN	8.864279
62.521193	67.008001	NaN	66.900319	-4.486808	NaN	-4.379126
68.099215	68.994946	NaN	69.093437	-0.895732	NaN	-0.994222
56.619414	69.618069	NaN	68.525238	-12.998655	NaN	-11.905824
60.697504	66.175191	NaN	65.779005	-5.477688	NaN	-5.081501
65.861074	65.825289	NaN	66.089118	0.035785	NaN	-0.228044
51.596314	67.419539	NaN	68.565644	-15.823225	NaN	-16.969330
70.716073	62.516825	NaN	63.452511	8.199248	NaN	7.263561
69.465952	63.080222	NaN	64.118481	6.385730	NaN	5.347471
68.076772	67.436027	NaN	67.165818	0.640745	NaN	0.910954
63.398371	64.858523	NaN	64.998443	-1.460152	NaN	-1.600072
68.203023	69.189588	NaN	68.263736	-0.986566	NaN	-0.060714
63.628277	71.253919	NaN	70.392589	-7.625641	NaN	-6.764311
66.367877	65.131555	NaN	66.984271	1.236322	NaN	-0.616394
63.513648	60.638923	NaN	61.442203	2.874725	NaN	2.071445
68.864136	67.724118	NaN	67.880589	1.140018	NaN	0.983547
61.553313	61.519040	NaN	61.224430	0.034273	NaN	0.328884
62.967400	64.223951	NaN	65.109284	-1.256551	NaN	-2.141884
70.045614	65.793576	NaN	66.247777	4.252038	NaN	3.797837
68.074868	71.014634	NaN	71.821601	-2.939766	NaN	-3.746732
59.107570	61.233551	NaN	61.109351	-2.125981	NaN	-2.001781
64.190671	66.800875	NaN	66.509788	-2.610204	NaN	-2.319117
69.291257	66.739218	NaN	65.904442	2.552039	NaN	3.386815
67.071843	69.117417	NaN	68.911552	-2.045574	NaN	-1.839710
71.463755	71.757264	NaN	71.990117	-0.293509	NaN	-0.526362
62.701177	59.765102	NaN	59.713921	2.936075	NaN	2.987256
59.487057	69.032649	NaN	67.962971	-9.545592	NaN	-8.475913
69.068113	63.751910	NaN	63.980135	5.316203	NaN	5.087978
63.660089	68.293466	NaN	68.011928	-4.633377	NaN	-4.351838
66.993248	69.516397	NaN	69.838935	-2.523149	NaN	-2.845687
66.920179	63.169423	NaN	63.558950	3.750756	NaN	3.361229
64.770756	63.694833	NaN	63.885294	1.075923	NaN	0.885463
59.660649	60.712688	NaN	61.690300	-1.052039	NaN	-2.029651
72.819732	66.233168	NaN	66.117301	6.586563	NaN	6.702430
65.858515	66.082243	NaN	64.530875	-0.223728	NaN	1.327640
69.745160	63.957422	NaN	65.801128	5.787738	NaN	3.944032
60.163075	59.453953	NaN	60.111780	0.709122	NaN	0.051296
60.661151	68.630886	NaN	68.596556	-7.969735	NaN	-7.935405
58.564197	63.051752	NaN	63.645929	-4.487555	NaN	-5.081732
69.861361	68.413196	NaN	68.745201	1.448165	NaN	1.116160
69.044444	66.989055	NaN	65.975490	2.055389	NaN	3.068954
66.463059	67.946395	NaN	67.384126	-1.483336	NaN	-0.921067
64.696685	58.122115	NaN	58.347471	6.574570	NaN	6.349214
64.918702	69.276329	NaN	67.775474	-4.357627	NaN	-2.856772
61.330555	67.291880	NaN	69.059042	-5.961325	NaN	-7.728487
63.425987	65.508773	NaN	65.164429	-2.082786	NaN	-1.738442
59.711601	63.481152	NaN	63.782588	-3.769551	NaN	-4.070988
73.403861	70.392719	NaN	69.880433	3.011142	NaN	3.523428
60.986276	67.024159	NaN	66.188310	-6.037882	NaN	-5.202033
68.999127	63.258745	NaN	63.956504	5.740382	NaN	5.042623
62.155895	62.531970	NaN	61.568882	-0.376075	NaN	0.587013
70.760915	68.123431	NaN	67.116717	2.637484	NaN	3.644198
58.359130	64.114331	NaN	65.192475	-5.755201	NaN	-6.833346
62.850585	68.370630	NaN	68.515453	-5.520045	NaN	-5.664868
66.708100	69.315801	NaN	69.684823	-2.607701	NaN	-2.976722
62.601632	59.026588	NaN	58.102394	3.575044	NaN	4.499238
62.800088	65.129721	NaN	64.102579	-2.329633	NaN	-1.302491
62.835720	69.107491	NaN	69.433615	-6.271771	NaN	-6.597894
63.588651	68.316413	NaN	67.722601	-4.727762	NaN	-4.133950
63.000742	64.175875	NaN	64.931320	-1.175133	NaN	-1.930578
70.580299	66.522053	NaN	66.998647	4.058245	NaN	3.581652
73.532014	71.729015	NaN	72.816883	1.802999	NaN	0.715131
67.312534	66.248488	NaN	66.681687	1.064047	NaN	0.630847
65.264275	67.251936	NaN	68.299858	-1.987661	NaN	-3.035583
72.692422	67.282389	NaN	66.007272	5.410033	NaN	6.685150
61.992023	62.947232	NaN	64.195461	-0.955208	NaN	-2.203437
73.238564	68.236199	NaN	67.827636	5.002364	NaN	5.410927
70.413434	67.244799	NaN	68.664381	3.168635	NaN	1.749053
64.636920	61.033540	NaN	62.955218	3.603380	NaN	1.681702
66.267793	61.671762	NaN	63.213905	4.596031	NaN	3.053888
71.169431	64.513527	NaN	63.013687	6.655904	NaN	8.155744
62.571295	64.100819	NaN	64.608942	-1.529525	NaN	-2.037648
56.844054	65.564785	NaN	65.120132	-8.720731	NaN	-8.276078
71.358259	67.045564	NaN	67.613887	4.312695	NaN	3.744372
61.123753	63.548106	NaN	63.584433	-2.424353	NaN	-2.460680
68.859052	66.553389	NaN	66.943934	2.305663	NaN	1.915117
60.403296	70.590662	NaN	70.459603	-10.187366	NaN	-10.056306
64.521916	64.773351	NaN	65.010921	-0.251436	NaN	-0.489005
70.385216	67.233717	NaN	66.428927	3.151499	NaN	3.956288
64.471122	65.365819	NaN	64.437716	-0.894697	NaN	0.033406
66.060940	64.335627	NaN	64.803493	1.725313	NaN	1.257447
74.164506	59.703130	NaN	58.240319	14.461376	NaN	15.924186
65.114071	63.185254	NaN	63.192234	1.928816	NaN	1.921836
64.048460	62.393238	NaN	63.062884	1.655222	NaN	0.985575
60.402859	63.064235	NaN	63.764974	-2.661376	NaN	-3.362115
70.959327	65.456183	NaN	65.599902	5.503144	NaN	5.359425
65.928870	68.190401	NaN	68.512059	-2.261531	NaN	-2.583189
64.842833	64.795993	NaN	64.245259	0.046840	NaN	0.597574
67.856882	74.095418	NaN	72.579889	-6.238535	NaN	-4.723006
64.989975	64.098745	NaN	64.169728	0.891230	NaN	0.820247
64.804663	65.204202	NaN	65.174654	-0.399540	NaN	-0.369991
68.994020	67.692777	NaN	66.076105	1.301243	NaN	2.917915
63.668000	66.624423	NaN	66.911308	-2.956424	NaN	-3.243308
69.439079	61.335183	NaN	62.147533	8.103896	NaN	7.291546
60.378957	63.614339	NaN	62.431924	-3.235382	NaN	-2.052967
62.782857	68.659396	NaN	67.005206	-5.876539	NaN	-4.222349
65.336410	66.582311	NaN	67.394140	-1.245901	NaN	-2.057730
67.010161	66.881510	NaN	66.347306	0.128651	NaN	0.662854
66.527123	65.699066	NaN	65.539182	0.828056	NaN	0.987941
64.216679	65.878672	NaN	65.909461	-1.661994	NaN	-1.692782
63.193001	63.939013	NaN	63.601753	-0.746013	NaN	-0.408753
60.348463	69.118349	NaN	68.644627	-8.769886	NaN	-8.296164
65.439547	65.161697	NaN	65.874736	0.277849	NaN	-0.435190
67.394727	63.741767	NaN	64.396257	3.652959	NaN	2.998469
66.074080	67.654920	NaN	67.220773	-1.580840	NaN	-1.146693
70.340729	63.316826	NaN	64.063586	7.023903	NaN	6.277143
60.452819	66.170554	NaN	66.279500	-5.717735	NaN	-5.826682
65.159513	63.963947	NaN	66.357950	1.195566	NaN	-1.198438
71.113932	65.484620	NaN	65.415912	5.629312	NaN	5.698021
68.381639	66.989371	NaN	66.954388	1.392268	NaN	1.427251
63.915121	59.909931	NaN	60.758586	4.005189	NaN	3.156535
65.676704	66.944259	NaN	65.832019	-1.267555	NaN	-0.155315
61.129041	64.927165	NaN	64.966341	-3.798124	NaN	-3.837300
64.197742	65.394297	NaN	66.989443	-1.196555	NaN	-2.791700
61.895244	68.119977	NaN	67.219737	-6.224733	NaN	-5.324492
64.968307	67.274453	NaN	68.680521	-2.306146	NaN	-3.712214
72.633316	72.100324	NaN	70.709838	0.532992	NaN	1.923478
62.786112	62.793647	NaN	62.431289	-0.007536	NaN	0.354823
67.661656	66.210437	NaN	67.475600	1.451219	NaN	0.186056
61.801986	64.287340	NaN	63.849697	-2.485354	NaN	-2.047711
69.487899	63.647237	NaN	65.058985	5.840662	NaN	4.428915
66.984622	70.494766	NaN	70.182495	-3.510144	NaN	-3.197873
61.407867	63.930968	NaN	64.057684	-2.523101	NaN	-2.649818
69.631058	61.128535	NaN	62.213833	8.502523	NaN	7.417225
69.109675	59.404366	NaN	60.453640	9.705310	NaN	8.656036
68.005925	68.665556	NaN	67.923961	-0.659632	NaN	0.081963
62.876011	65.457453	NaN	65.028740	-2.581442	NaN	-2.152729
60.877997	73.549273	NaN	72.901527	-12.671276	NaN	-12.023530
71.247034	63.713790	NaN	63.819539	7.533244	NaN	7.427495
63.993852	64.987993	NaN	64.124889	-0.994141	NaN	-0.131037
61.803118	61.344690	NaN	62.498777	0.458428	NaN	-0.695659
60.400956	65.149193	NaN	65.310427	-4.748238	NaN	-4.909471
57.336736	64.333532	NaN	64.305293	-6.996796	NaN	-6.968557
64.576870	72.470893	NaN	71.658546	-7.894023	NaN	-7.081676
64.298969	68.400292	NaN	69.064678	-4.101323	NaN	-4.765709
66.791335	66.731865	NaN	66.623075	0.059470	NaN	0.168260
63.924097	60.934237	NaN	62.415305	2.989860	NaN	1.508792
65.139644	64.870488	NaN	66.578554	0.269156	NaN	-1.438910
64.558925	66.030261	NaN	65.551812	-1.471337	NaN	-0.992888
56.686360	62.880834	NaN	62.414214	-6.194474	NaN	-5.727854
65.408210	68.400067	NaN	67.966225	-2.991857	NaN	-2.558016
61.880841	69.291810	NaN	70.376762	-7.410969	NaN	-8.495921
65.770722	69.198949	NaN	68.879218	-3.428227	NaN	-3.108497
70.876858	65.287961	NaN	66.621838	5.588898	NaN	4.255020
67.018719	59.552117	NaN	60.103414	7.466602	NaN	6.915305
64.718018	68.218166	NaN	69.086903	-3.500148	NaN	-4.368885
59.721161	63.359411	NaN	63.234757	-3.638250	NaN	-3.513595
60.650779	64.884788	NaN	65.320991	-4.234009	NaN	-4.670212
55.755791	66.798694	NaN	65.624546	-11.042902	NaN	-9.868755
58.554754	63.276829	NaN	64.702427	-4.722075	NaN	-6.147673
62.054183	71.201229	NaN	71.270256	-9.147046	NaN	-9.216072
56.113621	66.531208	NaN	65.638354	-10.417587	NaN	-9.524733
59.897485	62.979080	NaN	63.572086	-3.081596	NaN	-3.674601
67.686769	69.657518	NaN	68.809797	-1.970749	NaN	-1.123028
69.539518	63.695027	NaN	63.621441	5.844492	NaN	5.918077
64.925758	60.289611	NaN	60.541740	4.636147	NaN	4.384018
66.596689	66.879015	NaN	67.301295	-0.282326	NaN	-0.704606
63.423886	58.262041	NaN	58.691315	5.161845	NaN	4.732571
69.888454	67.134971	NaN	65.300707	2.753483	NaN	4.587747
61.580360	58.981905	NaN	59.720459	2.598455	NaN	1.859902
60.199880	68.335087	NaN	68.005234	-8.135206	NaN	-7.805354
71.976357	67.399640	NaN	67.440927	4.576717	NaN	4.535430
65.191393	62.152504	NaN	62.780017	3.038888	NaN	2.411376
66.708503	64.841266	NaN	65.320095	1.867237	NaN	1.388408
69.491382	68.447455	NaN	68.704452	1.043927	NaN	0.786930
67.684778	64.803540	NaN	66.075174	2.881238	NaN	1.609603
71.199181	66.660892	NaN	67.106190	4.538289	NaN	4.092991
63.649066	66.652857	NaN	68.222332	-3.003791	NaN	-4.573266
69.451118	61.952127	NaN	62.411580	7.498990	NaN	7.039538
66.553281	65.648511	NaN	65.384769	0.904770	NaN	1.168512
64.806257	64.629615	NaN	63.406976	0.176642	NaN	1.399281
63.341140	64.383807	NaN	62.863239	-1.042666	NaN	0.477901
64.569450	69.587739	NaN	69.501129	-5.018288	NaN	-4.931679
69.519624	63.525022	NaN	64.418592	5.994603	NaN	5.101033
69.672901	65.414193	NaN	65.950755	4.258708	NaN	3.722146
70.005906	65.945043	NaN	65.369078	4.060863	NaN	4.636829
71.551799	63.332710	NaN	63.631822	8.219089	NaN	7.919977
53.595221	63.944996	NaN	62.210052	-10.349774	NaN	-8.614831
68.167523	66.193910	NaN	64.435169	1.973612	NaN	3.732354
67.251351	67.259985	NaN	66.592542	-0.008634	NaN	0.658809
63.181633	68.903823	NaN	68.459899	-5.722190	NaN	-5.278266
62.487038	58.822875	NaN	59.516962	3.664162	NaN	2.970075
62.566436	58.290531	NaN	57.832605	4.275905	NaN	4.733831
67.926068	63.502635	NaN	62.772919	4.423433	NaN	5.153150
63.287122	60.735292	NaN	60.302695	2.551830	NaN	2.984426
67.154428	62.326410	NaN	63.472202	4.828018	NaN	3.682225
65.103893	68.341488	NaN	66.987874	-3.237595	NaN	-1.883980
66.010195	62.585687	NaN	63.699895	3.424508	NaN	2.310300
69.454064	67.226565	NaN	67.368188	2.227498	NaN	2.085875
71.828576	61.031406	NaN	62.702313	10.797171	NaN	9.126263
55.848284	63.784192	NaN	64.990774	-7.935908	NaN	-9.142490
62.000413	62.742150	NaN	63.874700	-0.741737	NaN	-1.874287
62.168202	65.243203	NaN	64.701425	-3.075002	NaN	-2.533224
67.975788	66.954044	NaN	66.055207	1.021744	NaN	1.920581
70.706131	71.027873	NaN	70.175951	-0.321743	NaN	0.530179
65.551619	61.746659	NaN	61.916767	3.804960	NaN	3.634852
57.920868	64.552413	NaN	62.691687	-6.631545	NaN	-4.770819
59.416933	69.253712	NaN	68.169261	-9.836780	NaN	-8.752328
64.544338	63.486985	NaN	63.479321	1.057354	NaN	1.065017
64.520393	65.690617	NaN	66.891159	-1.170224	NaN	-2.370766
67.760668	65.657959	NaN	65.849946	2.102709	NaN	1.910722
65.191303	67.841473	NaN	67.747774	-2.650170	NaN	-2.556471
69.205837	60.868565	NaN	60.578154	8.337272	NaN	8.627683
61.869896	69.511558	NaN	69.828319	-7.641661	NaN	-7.958423
65.273521	62.161864	NaN	62.929707	3.111657	NaN	2.343814
67.408967	65.382322	NaN	66.239781	2.026645	NaN	1.169186
68.655838	65.400312	NaN	64.575852	3.255526	NaN	4.079986
64.664037	55.628664	NaN	57.985291	9.035372	NaN	6.678746
57.757458	68.173444	NaN	67.846353	-10.415986	NaN	-10.088895
63.659565	67.046639	NaN	67.546701	-3.387075	NaN	-3.887136
66.294606	58.651271	NaN	59.143895	7.643335	NaN	7.150711
64.298063	61.352858	NaN	61.686877	2.945205	NaN	2.611186
62.182879	68.975660	NaN	67.561968	-6.792781	NaN	-5.379088
67.513880	70.073350	NaN	69.749655	-2.559470	NaN	-2.235774
65.909511	67.170491	NaN	67.378747	-1.260980	NaN	-1.469236
68.884618	70.868981	NaN	69.783046	-1.984364	NaN	-0.898428
61.561241	67.299345	NaN	67.364561	-5.738104	NaN	-5.803319
58.519506	65.888343	NaN	66.437419	-7.368837	NaN	-7.917912
67.158534	66.100261	NaN	66.198292	1.058272	NaN	0.960242
58.448696	60.269452	NaN	60.094799	-1.820756	NaN	-1.646103
69.279593	63.682616	NaN	63.072420	5.596977	NaN	6.207173
65.003911	68.393887	NaN	68.332613	-3.389976	NaN	-3.328701
68.764579	65.661540	NaN	64.913370	3.103039	NaN	3.851209
64.608679	69.079933	NaN	69.920240	-4.471255	NaN	-5.311561
64.598597	71.846016	NaN	71.397277	-7.247418	NaN	-6.798680
61.281285	66.500216	NaN	66.841065	-5.218931	NaN	-5.559780
60.441523	64.642286	NaN	65.972404	-4.200763	NaN	-5.530880
69.740866	65.525462	NaN	65.549683	4.215403	NaN	4.191183
67.670401	64.510023	NaN	64.972207	3.160378	NaN	2.698194
70.491808	69.261179	NaN	70.625687	1.230629	NaN	-0.133879
63.506452	66.566066	NaN	65.871984	-3.059615	NaN	-2.365533
56.020182	66.248075	NaN	67.161727	-10.227893	NaN	-11.141545
62.904765	67.974489	NaN	68.230907	-5.069723	NaN	-5.326142
65.939484	68.912672	NaN	68.702902	-2.973188	NaN	-2.763418
68.522548	68.743243	NaN	68.562677	-0.220695	NaN	-0.040128
69.732632	62.225737	NaN	63.388372	7.506895	NaN	6.344259
67.413611	68.125274	NaN	68.743738	-0.711664	NaN	-1.330127
65.308611	62.458577	NaN	64.120816	2.850034	NaN	1.187795
68.755615	63.780736	NaN	65.091798	4.974879	NaN	3.663817
60.482707	69.379274	NaN	70.314534	-8.896567	NaN	-9.831827
61.116508	61.666030	NaN	62.345032	-0.549522	NaN	-1.228524
63.022576	63.095375	NaN	61.824983	-0.072799	NaN	1.197593
63.361955	62.057813	NaN	62.503512	1.304142	NaN	0.858443
68.348587	68.078396	NaN	68.146334	0.270191	NaN	0.202253
65.131456	68.612600	NaN	68.122085	-3.481144	NaN	-2.990629
63.726767	62.437580	NaN	63.543523	1.289188	NaN	0.183245
69.701498	66.218311	NaN	66.077510	3.483187	NaN	3.623988
69.163850	61.920024	NaN	61.605339	7.243826	NaN	7.558511
61.440792	67.975149	NaN	66.363375	-6.534357	NaN	-4.922583
64.240943	67.700795	NaN	68.349544	-3.459851	NaN	-4.108601
68.641705	65.008265	NaN	66.414643	3.633440	NaN	2.227062
63.810194	63.954936	NaN	63.630023	-0.144741	NaN	0.180171
65.347040	64.074759	NaN	64.727201	1.272282	NaN	0.619839
67.754594	66.814651	NaN	66.618581	0.939943	NaN	1.136013
69.756116	62.854155	NaN	64.453148	6.901961	NaN	5.302968
60.807220	67.968590	NaN	68.973814	-7.161370	NaN	-8.166594
65.535970	64.392364	NaN	65.074414	1.143606	NaN	0.461555
65.101555	65.123706	NaN	66.031794	-0.022151	NaN	-0.930238
63.857251	65.948774	NaN	68.297287	-2.091523	NaN	-4.440036
68.978298	66.926236	NaN	66.958532	2.052062	NaN	2.019766
63.592757	71.701447	NaN	70.310691	-8.108691	NaN	-6.717934
70.828300	67.268771	NaN	66.192070	3.559529	NaN	4.636230
57.551490	66.196583	NaN	65.216490	-8.645093	NaN	-7.665000
65.500045	66.075736	NaN	67.588387	-0.575691	NaN	-2.088342
64.480084	66.274533	NaN	67.242225	-1.794449	NaN	-2.762140
65.033789	65.348073	NaN	65.079222	-0.314284	NaN	-0.045432
70.269380	67.490466	NaN	67.257017	2.778914	NaN	3.012363
61.475916	69.853981	NaN	69.958562	-8.378065	NaN	-8.482646
57.228666	64.749699	NaN	65.481319	-7.521032	NaN	-8.252653
64.689139	63.067943	NaN	62.162198	1.621196	NaN	2.526941
69.645314	62.272662	NaN	62.627606	7.372653	NaN	7.017708
68.346691	64.326179	NaN	65.469127	4.020512	NaN	2.877564
69.955084	63.488554	NaN	62.056478	6.466530	NaN	7.898606
73.214905	68.348004	NaN	67.555648	4.866901	NaN	5.659256
63.287204	69.348278	NaN	69.583090	-6.061075	NaN	-6.295886
62.986481	66.506942	NaN	64.119040	-3.520461	NaN	-1.132559
65.789959	65.089736	NaN	64.452667	0.700223	NaN	1.337292
65.218992	63.320286	NaN	61.984831	1.898706	NaN	3.234161
74.998328	65.385071	NaN	64.578511	9.613257	NaN	10.419817
57.962454	67.268475	NaN	66.620370	-9.306021	NaN	-8.657916
71.239811	62.998325	NaN	64.412573	8.241486	NaN	6.827238
67.371598	62.637261	NaN	62.501781	4.734337	NaN	4.869817
67.680643	60.551674	NaN	61.729289	7.128970	NaN	5.951355
68.380000	68.390719	NaN	68.787508	-0.010719	NaN	-0.407508
68.253459	60.079300	NaN	58.723310	8.174159	NaN	9.530149
55.251782	69.711841	NaN	69.766266	-14.460058	NaN	-14.514484
65.735875	65.141701	NaN	63.942830	0.594174	NaN	1.793045
63.552651	60.650115	NaN	60.608313	2.902536	NaN	2.944338
68.791736	64.780152	NaN	64.499020	4.011583	NaN	4.292716
67.367767	70.413230	NaN	69.327871	-3.045462	NaN	-1.960104
63.661764	69.172624	NaN	68.002196	-5.510860	NaN	-4.340433
68.390295	64.076426	NaN	64.723908	4.313868	NaN	3.666387
66.498006	70.644667	NaN	70.426753	-4.146661	NaN	-3.928747
62.583147	62.912157	NaN	64.087199	-0.329010	NaN	-1.504052
65.241710	60.494869	NaN	61.184441	4.746841	NaN	4.057269
72.764268	58.413851	NaN	57.007004	14.350417	NaN	15.757264
65.471171	65.612892	NaN	66.048887	-0.141721	NaN	-0.577716
65.942345	65.262827	NaN	63.902700	0.679518	NaN	2.039645
65.919369	70.187392	NaN	71.190334	-4.268023	NaN	-5.270965
62.199027	66.276566	NaN	64.855659	-4.077539	NaN	-2.656632
70.443696	64.644717	NaN	64.958505	5.798979	NaN	5.485191
61.984966	64.671627	NaN	65.332528	-2.686661	NaN	-3.347561
63.619888	65.794962	NaN	65.647070	-2.175074	NaN	-2.027181
60.497448	61.863968	NaN	62.996627	-1.366521	NaN	-2.499179
63.518260	64.330295	NaN	65.620876	-0.812035	NaN	-2.102617
60.123787	66.712063	NaN	65.334559	-6.588277	NaN	-5.210772
62.292292	68.199696	NaN	67.871455	-5.907405	NaN	-5.579163
62.648153	63.621536	NaN	65.065378	-0.973383	NaN	-2.417224
69.754406	69.031610	NaN	67.593558	0.722796	NaN	2.160848
70.906939	64.369241	NaN	63.117776	6.537698	NaN	7.789163
71.491077	71.000696	NaN	70.597259	0.490381	NaN	0.893818
59.875566	65.510106	NaN	65.459939	-5.634540	NaN	-5.584373
68.880888	63.459645	NaN	63.764187	5.421243	NaN	5.116701
65.524953	62.973894	NaN	62.237086	2.551060	NaN	3.287867
61.000199	70.309587	NaN	70.104579	-9.309388	NaN	-9.104380
64.485359	65.631317	NaN	64.219116	-1.145958	NaN	0.266243
66.036599	64.929162	NaN	63.817830	1.107437	NaN	2.218770
67.072078	64.314612	NaN	63.713980	2.757466	NaN	3.358097
57.338222	64.734332	NaN	64.585541	-7.396110	NaN	-7.247319
63.420975	61.748947	NaN	62.645156	1.672028	NaN	0.775819
67.340156	67.187933	NaN	67.088590	0.152224	NaN	0.251566
70.905998	67.433430	NaN	67.261476	3.472569	NaN	3.644522
64.233535	64.913594	NaN	66.276663	-0.680060	NaN	-2.043129
68.370177	66.367648	NaN	66.683826	2.002529	NaN	1.686350
66.667396	69.778283	NaN	69.628986	-3.110888	NaN	-2.961590
65.798568	69.279279	NaN	67.448715	-3.480711	NaN	-1.650146
67.094376	67.324312	NaN	67.040012	-0.229936	NaN	0.054364
57.523518	65.018075	NaN	65.282518	-7.494558	NaN	-7.759001
60.467869	63.452072	NaN	63.903801	-2.984203	NaN	-3.435932
71.075407	60.044165	NaN	60.228482	11.031242	NaN	10.846925
61.632138	67.795025	NaN	67.960574	-6.162887	NaN	-6.328436
62.253435	59.479124	NaN	58.499323	2.774312	NaN	3.754112
63.895643	69.505644	NaN	68.852415	-5.610001	NaN	-4.956772
65.192202	59.733555	NaN	58.801499	5.458647	NaN	6.390703
67.551877	66.056121	NaN	67.112386	1.495756	NaN	0.439492
63.242485	60.574359	NaN	60.239825	2.668125	NaN	3.002659
64.372300	69.304777	NaN	69.540049	-4.932477	NaN	-5.167750
62.674232	68.890298	NaN	69.742625	-6.216066	NaN	-7.068393
61.877194	62.214011	NaN	63.257301	-0.336817	NaN	-1.380107
62.624959	70.631833	NaN	69.754458	-8.006874	NaN	-7.129499
69.020288	65.817990	NaN	66.667968	3.202298	NaN	2.352320
64.420910	66.104412	NaN	66.412584	-1.683502	NaN	-1.991674
65.905702	65.162812	NaN	65.930927	0.742891	NaN	-0.025224
61.494551	63.174838	NaN	64.190735	-1.680287	NaN	-2.696184
65.489549	58.766273	NaN	60.680024	6.723276	NaN	4.809525
70.154328	61.298415	NaN	63.434319	8.855913	NaN	6.720009
67.100710	59.350702	NaN	59.627688	7.750008	NaN	7.473022
68.875248	61.008522	NaN	60.661178	7.866726	NaN	8.214070
69.544964	68.532357	NaN	68.544064	1.012606	NaN	1.000899
61.124571	65.360474	NaN	64.419951	-4.235903	NaN	-3.295379
62.840527	68.196762	NaN	68.360117	-5.356235	NaN	-5.519590
63.426116	62.183600	NaN	61.755359	1.242516	NaN	1.670757
64.086387	59.050172	NaN	59.203255	5.036214	NaN	4.883132
65.508027	63.361461	NaN	63.876711	2.146566	NaN	1.631316
66.573627	65.452409	NaN	66.156829	1.121218	NaN	0.416799
71.095363	61.901427	NaN	62.198440	9.193936	NaN	8.896923
64.321971	67.224257	NaN	66.584660	-2.902285	NaN	-2.262689
66.167194	66.676157	NaN	65.649359	-0.508963	NaN	0.517835
67.847753	65.014771	NaN	65.466370	2.832982	NaN	2.381383
61.230801	64.247559	NaN	63.419724	-3.016758	NaN	-2.188923
65.077867	64.432208	NaN	64.963063	0.645659	NaN	0.114804
65.456235	61.989460	NaN	63.219542	3.466776	NaN	2.236693
71.286818	62.739869	NaN	62.940717	8.546949	NaN	8.346101
69.537462	61.502277	NaN	62.101456	8.035186	NaN	7.436006
66.452518	66.614998	NaN	66.544134	-0.162480	NaN	-0.091616
65.325218	62.478968	NaN	62.805866	2.846251	NaN	2.519353
59.031008	66.495103	NaN	67.072416	-7.464095	NaN	-8.041408
62.425008	65.661723	NaN	65.434578	-3.236716	NaN	-3.009571
69.533827	63.963411	NaN	63.548398	5.570416	NaN	5.985429
66.083696	60.688017	NaN	61.454459	5.395679	NaN	4.629237
60.016317	69.004081	NaN	67.853357	-8.987764	NaN	-7.837041
73.478148	69.656194	NaN	71.236647	3.821954	NaN	2.241501
71.074690	67.875233	NaN	68.482519	3.199457	NaN	2.592171
64.767203	64.495099	NaN	64.879418	0.272103	NaN	-0.112215
71.516927	64.966665	NaN	64.825447	6.550261	NaN	6.691479
71.767379	69.270695	NaN	68.542336	2.496684	NaN	3.225043
61.303267	67.453851	NaN	67.276847	-6.150584	NaN	-5.973580
65.853565	67.851050	NaN	67.159281	-1.997485	NaN	-1.305716
60.461352	65.595299	NaN	66.726146	-5.133948	NaN	-6.264794
52.402079	64.696945	NaN	65.387617	-12.294866	NaN	-12.985538
69.968579	58.020327	NaN	59.442282	11.948252	NaN	10.526297
61.892445	66.327376	NaN	66.823311	-4.434931	NaN	-4.930866
61.995019	62.100766	NaN	63.181102	-0.105747	NaN	-1.186083
67.508912	64.768338	NaN	64.291986	2.740574	NaN	3.216926
61.933606	66.356670	NaN	66.526897	-4.423064	NaN	-4.593291
58.124532	61.620202	NaN	62.541493	-3.495670	NaN	-4.416961
72.326820	65.254907	NaN	64.482472	7.071913	NaN	7.844348
68.433392	63.811286	NaN	62.191043	4.622106	NaN	6.242349
71.274446	61.679437	NaN	62.032402	9.595008	NaN	9.242043
68.115312	65.750882	NaN	67.051541	2.364429	NaN	1.063771
69.394422	61.451453	NaN	62.934065	7.942968	NaN	6.460357
55.110738	68.403821	NaN	67.314238	-13.293083	NaN	-12.203500
59.621456	66.003385	NaN	66.629674	-6.381929	NaN	-7.008217
63.605508	66.861716	NaN	66.744747	-3.256208	NaN	-3.139239
68.378659	65.387354	NaN	65.789264	2.991306	NaN	2.589395
69.826379	66.870671	NaN	66.901831	2.955708	NaN	2.924548
69.252161	68.312519	NaN	67.688652	0.939642	NaN	1.563508
71.131976	66.273935	NaN	66.800268	4.858041	NaN	4.331708
69.093116	65.305080	NaN	64.410881	3.788036	NaN	4.682235
65.202118	67.416997	NaN	66.718859	-2.214879	NaN	-1.516741
64.028351	65.888229	NaN	66.270667	-1.859878	NaN	-2.242316
67.444492	64.043028	NaN	64.168534	3.401464	NaN	3.275957
52.000314	63.503830	NaN	62.556503	-11.503516	NaN	-10.556189
67.924922	66.013066	NaN	64.683628	1.911855	NaN	3.241293
68.369409	65.923794	NaN	65.085300	2.445614	NaN	3.284108
66.161461	64.036529	NaN	63.633932	2.124932	NaN	2.527529
65.514828	61.065375	NaN	59.944842	4.449453	NaN	5.569986
63.182682	70.008409	NaN	69.699977	-6.825727	NaN	-6.517295
61.425795	61.508888	NaN	61.325317	-0.083093	NaN	0.100478
65.434867	67.663008	NaN	66.596838	-2.228141	NaN	-1.161971
55.800185	69.386475	NaN	69.393438	-13.586291	NaN	-13.593253
71.239091	63.015927	NaN	62.787741	8.223163	NaN	8.451350
69.146425	63.078751	NaN	63.212290	6.067674	NaN	5.934135
70.293833	68.131915	NaN	68.127800	2.161919	NaN	2.166033
65.880591	60.750990	NaN	59.703401	5.129600	NaN	6.177190
63.425292	64.519407	NaN	65.408423	-1.094115	NaN	-1.983131
54.723461	69.788404	NaN	69.974961	-15.064943	NaN	-15.251500
65.642317	62.343587	NaN	61.909662	3.298730	NaN	3.732655
67.441374	72.753036	NaN	72.083935	-5.311661	NaN	-4.642560
68.329054	62.250554	NaN	62.195977	6.078500	NaN	6.133076
66.236367	66.037752	NaN	65.928509	0.198616	NaN	0.307858
66.467299	64.806266	NaN	65.986945	1.661033	NaN	0.480355
62.126681	64.596684	NaN	64.967938	-2.470003	NaN	-2.841256
69.192469	62.896703	NaN	63.710845	6.295766	NaN	5.481623
70.829794	64.450165	NaN	64.948992	6.379628	NaN	5.880801
61.872641	61.814767	NaN	63.200911	0.057874	NaN	-1.328271
66.792886	61.985943	NaN	61.699796	4.806943	NaN	5.093090
74.200877	63.680763	NaN	63.725345	10.520114	NaN	10.475531
67.739208	66.525846	NaN	67.361425	1.213362	NaN	0.377783
66.572443	63.025333	NaN	64.840288	3.547110	NaN	1.732155
70.118462	69.268643	NaN	69.543111	0.849819	NaN	0.575351
62.348409	68.480201	NaN	67.882555	-6.131792	NaN	-5.534146
66.046087	63.448958	NaN	62.609743	2.597129	NaN	3.436344
70.227371	68.267213	NaN	67.437046	1.960158	NaN	2.790325
62.745621	63.311303	NaN	64.390319	-0.565682	NaN	-1.644698
60.637707	67.318016	NaN	67.191066	-6.680310	NaN	-6.553360
63.044724	60.227170	NaN	61.723929	2.817554	NaN	1.320796
67.541536	68.197343	NaN	69.413093	-0.655807	NaN	-1.871557
65.388746	66.069095	NaN	65.604339	-0.680349	NaN	-0.215593
64.078763	65.024269	NaN	65.414905	-0.945506	NaN	-1.336142
67.184020	65.211229	NaN	67.456943	1.972792	NaN	-0.272923
71.080571	64.386603	NaN	66.011559	6.693967	NaN	5.069011
71.331197	67.475049	NaN	65.997699	3.856148	NaN	5.333498
60.790651	65.696099	NaN	67.527405	-4.905448	NaN	-6.736754
71.272267	65.601297	NaN	65.520072	5.670970	NaN	5.752195
69.939461	66.745322	NaN	67.634133	3.194139	NaN	2.305328
70.478672	65.106279	NaN	65.489763	5.372393	NaN	4.988908
66.900783	65.654408	NaN	65.793736	1.246375	NaN	1.107047
69.449669	70.294668	NaN	70.310573	-0.844999	NaN	-0.860904
63.700456	67.350837	NaN	67.596059	-3.650382	NaN	-3.895604
59.833643	67.752907	NaN	67.156975	-7.919264	NaN	-7.323333
62.897137	68.300297	NaN	68.145074	-5.403160	NaN	-5.247937
64.103301	66.334714	NaN	67.422058	-2.231413	NaN	-3.318757
66.141397	66.502078	NaN	66.613117	-0.360681	NaN	-0.471720
73.594645	66.635181	NaN	66.762306	6.959464	NaN	6.832339
65.593048	70.644570	NaN	70.311503	-5.051522	NaN	-4.718455
62.563233	60.636506	NaN	61.328535	1.926726	NaN	1.234697
68.105049	64.792384	NaN	66.308633	3.312665	NaN	1.796416
63.368453	59.040681	NaN	59.353262	4.327773	NaN	4.015191
65.257470	64.284258	NaN	63.952342	0.973213	NaN	1.305129
72.260305	65.236686	NaN	66.254059	7.023619	NaN	6.006246
64.653134	67.191409	NaN	65.656356	-2.538275	NaN	-1.003222
66.870771	68.910424	NaN	68.082670	-2.039653	NaN	-1.211899
60.426629	69.633698	NaN	68.938676	-9.207070	NaN	-8.512047
70.022391	59.624692	NaN	59.548786	10.397700	NaN	10.473605
66.129641	63.666676	NaN	64.594345	2.462965	NaN	1.535296
74.012820	61.860000	NaN	61.284508	12.152820	NaN	12.728311
64.675209	64.517240	NaN	63.746707	0.157970	NaN	0.928503
63.704196	62.902823	NaN	64.098192	0.801372	NaN	-0.393996
62.837439	66.273754	NaN	65.887981	-3.436315	NaN	-3.050542
58.207280	66.585208	NaN	66.359636	-8.377928	NaN	-8.152355
60.818101	64.506290	NaN	63.521044	-3.688189	NaN	-2.702943
68.486453	62.389589	NaN	63.196719	6.096864	NaN	5.289734
64.902677	64.835661	NaN	63.844860	0.067016	NaN	1.057818
66.716739	62.413802	NaN	63.700546	4.302938	NaN	3.016193
65.740317	63.907388	NaN	63.081283	1.832929	NaN	2.659034
67.728190	66.625642	NaN	66.433854	1.102548	NaN	1.294336
58.803369	67.436207	NaN	69.074844	-8.632837	NaN	-10.271475
61.866464	64.733092	NaN	64.023509	-2.866628	NaN	-2.157045
70.345835	62.266107	NaN	62.278339	8.079728	NaN	8.067496
63.201227	65.689728	NaN	66.116726	-2.488501	NaN	-2.915499
65.861255	61.312068	NaN	60.772185	4.549186	NaN	5.089070
66.644392	64.530266	NaN	63.543083	2.114126	NaN	3.101309
73.206209	70.807136	NaN	69.472593	2.399073	NaN	3.733616
69.019416	64.262234	NaN	64.411386	4.757182	NaN	4.608030
61.453178	64.165188	NaN	64.391001	-2.712010	NaN	-2.937822
66.173999	65.128798	NaN	64.370839	1.045201	NaN	1.803160
68.661123	65.710819	NaN	65.411861	2.950303	NaN	3.249261
58.249279	62.918132	NaN	62.646361	-4.668852	NaN	-4.397081
64.159996	63.408835	NaN	63.197029	0.751162	NaN	0.962968
64.764963	61.955048	NaN	63.050048	2.809915	NaN	1.714915
61.832439	68.297894	NaN	68.740286	-6.465455	NaN	-6.907847
70.934844	57.389861	NaN	59.498852	13.544982	NaN	11.435991
63.656817	66.384519	NaN	66.649875	-2.727702	NaN	-2.993057
72.516173	66.988508	NaN	67.847469	5.527666	NaN	4.668704
66.910320	71.057530	NaN	72.776301	-4.147210	NaN	-5.865981
70.323017	64.470943	NaN	64.227128	5.852074	NaN	6.095889
69.228828	69.119987	NaN	68.953459	0.108840	NaN	0.275369
60.256604	67.637724	NaN	67.938481	-7.381120	NaN	-7.681877
68.408460	67.506741	NaN	67.335831	0.901718	NaN	1.072629
64.509591	67.127489	NaN	68.575439	-2.617898	NaN	-4.065848
64.329243	60.090125	NaN	60.004867	4.239118	NaN	4.324376
61.050363	66.774495	NaN	66.769729	-5.724131	NaN	-5.719366
61.906707	66.067537	NaN	66.547365	-4.160830	NaN	-4.640658
59.067201	70.333403	NaN	71.054501	-11.266202	NaN	-11.987300
69.649022	64.606841	NaN	64.012571	5.042181	NaN	5.636452
72.573497	64.315751	NaN	64.467910	8.257747	NaN	8.105588
59.796899	65.318047	NaN	66.320001	-5.521147	NaN	-6.523102
66.652886	65.356102	NaN	65.151029	1.296784	NaN	1.501857
66.628954	67.277895	NaN	68.562984	-0.648942	NaN	-1.934031
66.247002	70.331993	NaN	70.418637	-4.084991	NaN	-4.171636
62.960854	66.549219	NaN	66.439969	-3.588365	NaN	-3.479115
63.372650	61.686370	NaN	63.688803	1.686280	NaN	-0.316153
63.168973	67.306985	NaN	68.139767	-4.138011	NaN	-4.970794
69.047116	66.663260	NaN	65.591447	2.383856	NaN	3.455669
68.099136	59.358318	NaN	58.399719	8.740818	NaN	9.699417
64.771724	66.612745	NaN	66.179935	-1.841021	NaN	-1.408212
68.344592	71.225458	NaN	71.955346	-2.880866	NaN	-3.610754
69.899787	67.627791	NaN	68.746212	2.271996	NaN	1.153575
67.772872	62.927086	NaN	62.075020	4.845786	NaN	5.697852
68.802902	66.275512	NaN	66.466029	2.527390	NaN	2.336873
64.710066	67.165829	NaN	67.843544	-2.455764	NaN	-3.133479
62.481173	59.071754	NaN	60.043101	3.409418	NaN	2.438071
63.148510	66.656781	NaN	65.999547	-3.508272	NaN	-2.851037
66.886337	61.686683	NaN	63.013368	5.199654	NaN	3.872970
61.956755	68.387973	NaN	66.815752	-6.431218	NaN	-4.858998
71.859525	64.598258	NaN	64.082731	7.261267	NaN	7.776794
61.843380	60.920022	NaN	62.609001	0.923358	NaN	-0.765621
62.832958	62.931850	NaN	61.441023	-0.098891	NaN	1.391936
63.712353	69.369394	NaN	69.200891	-5.657040	NaN	-5.488538
62.138691	64.056904	NaN	63.337238	-1.918213	NaN	-1.198548
63.097596	61.091487	NaN	62.400323	2.006110	NaN	0.697273
66.953224	62.530152	NaN	64.016320	4.423073	NaN	2.936905
70.984341	66.423708	NaN	66.314386	4.560632	NaN	4.669955
66.084235	61.204595	NaN	63.794657	4.879639	NaN	2.289578
62.262156	62.107111	NaN	62.303575	0.155045	NaN	-0.041420
67.351584	66.953336	NaN	67.330721	0.398248	NaN	0.020864
63.868195	61.274933	NaN	62.717558	2.593263	NaN	1.150637
63.406727	63.655493	NaN	63.318553	-0.248766	NaN	0.088174
61.340906	64.405567	NaN	66.059039	-3.064662	NaN	-4.718134
69.538913	62.375313	NaN	63.565890	7.163600	NaN	5.973023
64.046642	67.277658	NaN	67.347083	-3.231016	NaN	-3.300441
64.611496	62.878575	NaN	62.566508	1.732922	NaN	2.044988
64.740701	66.388374	NaN	64.826354	-1.647673	NaN	-0.085654
70.373756	63.048568	NaN	63.982933	7.325188	NaN	6.390823
60.306269	64.827591	NaN	64.270422	-4.521322	NaN	-3.964153
67.460011	71.945186	NaN	72.661047	-4.485175	NaN	-5.201036
67.946493	61.938326	NaN	62.809406	6.008168	NaN	5.137088
64.131562	66.660567	NaN	66.421697	-2.529006	NaN	-2.290135
58.227353	68.548218	NaN	66.768752	-10.320865	NaN	-8.541399
59.814962	65.881373	NaN	64.489314	-6.066411	NaN	-4.674351
64.876493	65.666017	NaN	65.251661	-0.789524	NaN	-0.375168
65.927419	67.341177	NaN	67.060842	-1.413758	NaN	-1.133423
66.953998	66.701530	NaN	67.651814	0.252468	NaN	-0.697816
60.612022	68.915573	NaN	67.508633	-8.303550	NaN	-6.896611
67.891873	72.403183	NaN	71.411226	-4.511309	NaN	-3.519352
70.279142	61.249661	NaN	61.373137	9.029481	NaN	8.906004
62.557549	61.345907	NaN	61.641095	1.211642	NaN	0.916454
58.805895	66.510784	NaN	66.063866	-7.704889	NaN	-7.257971
68.695775	63.634181	NaN	66.093540	5.061594	NaN	2.602235
71.257400	67.376674	NaN	67.139914	3.880726	NaN	4.117486
65.545747	56.303347	NaN	58.076828	9.242400	NaN	7.468919
50.754025	64.257735	NaN	65.058229	-13.503710	NaN	-14.304205
67.547732	70.655687	NaN	70.027409	-3.107955	NaN	-2.479677
73.407680	66.210934	NaN	65.865488	7.196746	NaN	7.542192
76.573337	68.084859	NaN	67.766434	8.488478	NaN	8.806903
67.507664	66.819245	NaN	66.452209	0.688419	NaN	1.055455
72.836260	64.688635	NaN	65.034576	8.147626	NaN	7.801684
61.611407	65.862285	NaN	66.329662	-4.250879	NaN	-4.718255
66.176464	56.950056	NaN	58.466653	9.226407	NaN	7.709810
65.890930	60.492648	NaN	59.943183	5.398281	NaN	5.947746
62.983542	64.555127	NaN	64.347707	-1.571585	NaN	-1.364164
68.308465	68.684405	NaN	69.018540	-0.375940	NaN	-0.710075
57.560615	69.794947	NaN	67.113852	-12.234333	NaN	-9.553237
65.560447	63.982648	NaN	64.474613	1.577798	NaN	1.085833
60.163023	53.803982	NaN	56.562158	6.359041	NaN	3.600865
68.047852	65.731121	NaN	67.248760	2.316731	NaN	0.799092
58.987090	68.756085	NaN	68.292722	-9.768995	NaN	-9.305632
54.827472	66.387060	NaN	66.087986	-11.559588	NaN	-11.260514
65.354894	68.193050	NaN	68.333181	-2.838157	NaN	-2.978288
66.845481	60.563304	NaN	60.051011	6.282177	NaN	6.794470
68.308073	68.564852	NaN	69.705088	-0.256779	NaN	-1.397015
64.040523	59.119235	NaN	60.627648	4.921288	NaN	3.412875
60.309325	67.144012	NaN	67.527099	-6.834687	NaN	-7.217774
52.721953	64.208014	NaN	64.607577	-11.486061	NaN	-11.885625
56.963495	67.468601	NaN	68.599055	-10.505106	NaN	-11.635559
67.693292	65.910038	NaN	67.511232	1.783254	NaN	0.182061
69.452619	64.262280	NaN	64.816487	5.190339	NaN	4.636132
66.743766	68.852199	NaN	68.742047	-2.108433	NaN	-1.998281
59.139554	68.574124	NaN	68.132203	-9.434570	NaN	-8.992649
65.454238	64.482360	NaN	63.635167	0.971878	NaN	1.819071
68.879240	65.157083	NaN	66.117056	3.722157	NaN	2.762184
63.408359	66.858507	NaN	67.668943	-3.450148	NaN	-4.260584
64.285122	65.695872	NaN	65.558652	-1.410750	NaN	-1.273530
65.056072	64.858047	NaN	64.881542	0.198025	NaN	0.174530
66.545781	68.267841	NaN	67.174154	-1.722059	NaN	-0.628372
54.418364	67.273630	NaN	69.398791	-12.855266	NaN	-14.980427
62.070193	59.864857	NaN	59.054696	2.205336	NaN	3.015497
56.030988	64.678249	NaN	65.171774	-8.647261	NaN	-9.140785
