# Supplementary material for: Combined Influences of Model Choice, Data Quality, and Data Quantity When Estimating Population Trends
Source: PLoS One. 2015 Jul 15;10(7):e0132255. doi: 10.1371/journal.pone.0132255 (PMC4503393; doi:10.1371/journal.pone.0132255)
Supplement: S1 Dataset — Files are organized by model type and by the input lambda value. (ZIP) [file pone.0132255.s002.zip › Snail/sims_lambda_0_9/simulationOutput_0.9_0_0.1_0_15.xls]

Percent_Decline_True	Median_Percent_Decline_Matrix	Median_Percent_Decline_Matrix_stable	Median_Percent_Decline_Scalar	Difference_True_Matrix	Difference_True_Matrix_Stable	Difference_True_Scalar
69.676874	70.590965	NaN	70.385463	-0.914092	NaN	-0.708589
56.498744	64.497437	NaN	65.174797	-7.998693	NaN	-8.676053
61.588109	71.485211	NaN	72.241553	-9.897101	NaN	-10.653444
66.173628	71.517327	NaN	70.989495	-5.343699	NaN	-4.815868
68.565550	67.747123	NaN	67.756746	0.818427	NaN	0.808804
62.206999	70.916668	NaN	69.809105	-8.709669	NaN	-7.602107
68.042645	60.288994	NaN	64.169533	7.753651	NaN	3.873112
70.767113	65.061465	NaN	63.498025	5.705648	NaN	7.269087
57.951117	69.603606	NaN	68.608551	-11.652489	NaN	-10.657434
65.204868	62.900447	NaN	63.808213	2.304421	NaN	1.396655
64.103595	57.378376	NaN	59.128987	6.725220	NaN	4.974609
69.535669	60.677194	NaN	59.367962	8.858475	NaN	10.167707
76.903920	64.636363	NaN	63.954679	12.267557	NaN	12.949241
67.336837	67.037918	NaN	67.654919	0.298919	NaN	-0.318082
61.171513	63.496097	NaN	65.010775	-2.324584	NaN	-3.839261
69.645029	62.987787	NaN	63.945401	6.657242	NaN	5.699628
66.359541	69.126726	NaN	67.167962	-2.767185	NaN	-0.808420
63.722131	64.663826	NaN	66.814577	-0.941695	NaN	-3.092446
69.197822	60.096854	NaN	63.865741	9.100968	NaN	5.332081
69.900519	64.538572	NaN	64.972445	5.361948	NaN	4.928075
72.133231	60.647976	NaN	61.558917	11.485255	NaN	10.574314
74.252107	67.180193	NaN	66.532974	7.071913	NaN	7.719133
60.351830	59.487344	NaN	61.533444	0.864487	NaN	-1.181614
66.101092	62.305387	NaN	63.550260	3.795705	NaN	2.550832
60.595026	57.549538	NaN	57.930306	3.045488	NaN	2.664720
68.645411	66.395486	NaN	64.997500	2.249925	NaN	3.647911
63.704811	57.502282	NaN	59.088898	6.202529	NaN	4.615913
62.981944	64.724294	NaN	65.447157	-1.742350	NaN	-2.465213
63.806516	61.959271	NaN	61.945350	1.847244	NaN	1.861166
62.981442	69.113837	NaN	67.841346	-6.132394	NaN	-4.859904
67.795007	68.873226	NaN	67.671789	-1.078219	NaN	0.123218
64.507815	70.079861	NaN	71.213848	-5.572046	NaN	-6.706034
71.593747	60.694872	NaN	61.543096	10.898875	NaN	10.050651
60.865373	64.076696	NaN	64.069068	-3.211323	NaN	-3.203695
59.339541	63.966821	NaN	62.904245	-4.627280	NaN	-3.564704
71.272973	67.558155	NaN	67.361735	3.714818	NaN	3.911238
68.364071	56.596509	NaN	57.364130	11.767562	NaN	10.999941
69.182576	61.774435	NaN	60.468037	7.408141	NaN	8.714539
61.282250	64.588119	NaN	64.938086	-3.305869	NaN	-3.655837
57.743740	68.721923	NaN	70.394184	-10.978183	NaN	-12.650444
61.787839	59.160703	NaN	58.904522	2.627136	NaN	2.883317
66.075259	57.698728	NaN	57.814642	8.376530	NaN	8.260617
67.426597	72.595409	NaN	73.214661	-5.168812	NaN	-5.788064
68.697330	62.909122	NaN	61.711131	5.788208	NaN	6.986199
58.395038	68.871351	NaN	67.668296	-10.476313	NaN	-9.273258
66.397387	61.416568	NaN	61.878562	4.980819	NaN	4.518824
59.086705	65.078675	NaN	66.520304	-5.991970	NaN	-7.433599
59.956185	72.395632	NaN	71.826089	-12.439447	NaN	-11.869904
55.689374	63.596009	NaN	63.829647	-7.906635	NaN	-8.140273
69.272488	65.010083	NaN	65.066436	4.262406	NaN	4.206053
63.521189	69.618427	NaN	69.730848	-6.097238	NaN	-6.209659
68.790131	63.865582	NaN	64.058072	4.924549	NaN	4.732059
65.685363	53.605813	NaN	56.076292	12.079550	NaN	9.609072
67.345420	55.797393	NaN	57.464797	11.548027	NaN	9.880623
60.609843	69.986229	NaN	69.591039	-9.376386	NaN	-8.981197
64.101095	66.054397	NaN	66.338119	-1.953301	NaN	-2.237024
61.406694	64.867720	NaN	64.841274	-3.461025	NaN	-3.434580
68.717945	67.561884	NaN	67.542893	1.156061	NaN	1.175053
60.843980	66.848107	NaN	66.236660	-6.004126	NaN	-5.392680
68.764717	66.776775	NaN	66.330667	1.987942	NaN	2.434050
62.853614	62.343820	NaN	62.000452	0.509794	NaN	0.853162
66.539126	69.037894	NaN	68.621062	-2.498768	NaN	-2.081936
62.270648	69.411944	NaN	70.474368	-7.141296	NaN	-8.203720
63.053137	62.645038	NaN	63.031366	0.408098	NaN	0.021771
56.324632	63.254209	NaN	64.795678	-6.929576	NaN	-8.471046
66.020749	65.230408	NaN	64.205015	0.790341	NaN	1.815734
64.090097	58.496794	NaN	60.109386	5.593302	NaN	3.980711
65.921093	65.609940	NaN	65.378636	0.311153	NaN	0.542458
63.319336	68.239704	NaN	68.016768	-4.920368	NaN	-4.697433
63.785412	65.837776	NaN	65.852846	-2.052365	NaN	-2.067434
67.488918	71.301067	NaN	72.305001	-3.812148	NaN	-4.816083
67.737366	64.750971	NaN	65.239560	2.986396	NaN	2.497806
68.748379	66.974590	NaN	67.955510	1.773789	NaN	0.792869
71.405268	68.302581	NaN	66.987004	3.102687	NaN	4.418264
70.070476	63.991044	NaN	63.350632	6.079432	NaN	6.719844
64.879201	67.100755	NaN	67.615733	-2.221553	NaN	-2.736531
68.500158	63.189182	NaN	64.660226	5.310976	NaN	3.839932
70.360918	66.316356	NaN	65.380321	4.044562	NaN	4.980597
60.457390	69.760234	NaN	67.704145	-9.302845	NaN	-7.246755
65.629492	64.131936	NaN	65.350032	1.497557	NaN	0.279461
60.213799	61.869697	NaN	62.244215	-1.655898	NaN	-2.030416
66.891169	62.713807	NaN	64.022010	4.177362	NaN	2.869159
72.247893	66.346107	NaN	64.227634	5.901786	NaN	8.020259
69.986001	68.551495	NaN	69.069470	1.434505	NaN	0.916531
64.579197	66.584143	NaN	67.115415	-2.004946	NaN	-2.536217
65.609095	64.172620	NaN	63.078062	1.436475	NaN	2.531033
56.602536	70.009340	NaN	69.057286	-13.406804	NaN	-12.454751
63.021244	67.948825	NaN	69.554094	-4.927581	NaN	-6.532850
65.825504	64.053576	NaN	63.368663	1.771927	NaN	2.456841
60.955646	69.264987	NaN	69.081148	-8.309342	NaN	-8.125502
67.378691	65.929851	NaN	66.370347	1.448840	NaN	1.008344
67.431228	64.679463	NaN	64.688140	2.751765	NaN	2.743088
62.854640	64.261616	NaN	64.955378	-1.406976	NaN	-2.100739
68.671156	67.450330	NaN	65.794182	1.220826	NaN	2.876974
71.316597	55.716959	NaN	58.200222	15.599638	NaN	13.116376
66.481854	66.558431	NaN	67.702599	-0.076577	NaN	-1.220745
62.936840	73.062909	NaN	72.863346	-10.126070	NaN	-9.926507
65.910211	73.480569	NaN	73.980785	-7.570358	NaN	-8.070574
66.055980	67.835847	NaN	67.676228	-1.779867	NaN	-1.620248
66.006216	63.165812	NaN	62.721175	2.840404	NaN	3.285041
64.153998	67.737597	NaN	68.154139	-3.583599	NaN	-4.000141
66.968586	68.369571	NaN	68.487880	-1.400985	NaN	-1.519294
63.650248	57.087663	NaN	56.343761	6.562585	NaN	7.306487
59.435076	63.539746	NaN	62.910322	-4.104670	NaN	-3.475246
52.951329	70.721604	NaN	69.851251	-17.770274	NaN	-16.899922
70.329049	64.001282	NaN	65.455498	6.327768	NaN	4.873551
57.055658	62.412252	NaN	64.626584	-5.356594	NaN	-7.570926
69.312199	63.499088	NaN	65.580271	5.813111	NaN	3.731927
66.630854	60.945862	NaN	61.075727	5.684992	NaN	5.555127
63.758361	62.059757	NaN	61.324062	1.698604	NaN	2.434299
59.937242	67.939569	NaN	70.587772	-8.002327	NaN	-10.650530
67.217732	70.197770	NaN	70.528851	-2.980038	NaN	-3.311120
67.180516	70.226361	NaN	71.543320	-3.045845	NaN	-4.362804
67.509236	62.007705	NaN	62.202913	5.501531	NaN	5.306323
66.981029	62.385045	NaN	62.902635	4.595983	NaN	4.078393
61.290289	63.371926	NaN	61.916011	-2.081637	NaN	-0.625722
65.530495	65.073845	NaN	63.744719	0.456650	NaN	1.785776
63.194984	65.398345	NaN	66.275199	-2.203361	NaN	-3.080215
63.798522	61.087052	NaN	62.813263	2.711470	NaN	0.985259
65.129075	64.337751	NaN	63.480916	0.791324	NaN	1.648160
69.917383	65.670452	NaN	65.660983	4.246931	NaN	4.256400
68.416817	58.079234	NaN	59.499513	10.337583	NaN	8.917304
61.966244	72.958346	NaN	72.935315	-10.992103	NaN	-10.969071
64.997295	61.488594	NaN	61.007295	3.508701	NaN	3.990000
68.641390	69.101928	NaN	69.035226	-0.460538	NaN	-0.393836
67.325298	64.770633	NaN	65.307489	2.554665	NaN	2.017809
68.358985	68.773337	NaN	68.364774	-0.414351	NaN	-0.005788
68.126479	61.380351	NaN	60.070613	6.746127	NaN	8.055865
64.159021	66.376788	NaN	65.724360	-2.217767	NaN	-1.565339
63.368312	66.396268	NaN	65.344337	-3.027957	NaN	-1.976026
58.526443	62.301048	NaN	63.896519	-3.774605	NaN	-5.370075
67.295580	68.388814	NaN	68.849539	-1.093234	NaN	-1.553959
63.479535	62.608383	NaN	62.117940	0.871152	NaN	1.361594
66.880745	62.358091	NaN	62.231690	4.522654	NaN	4.649055
59.464166	68.619878	NaN	69.426456	-9.155712	NaN	-9.962289
64.576557	63.655856	NaN	62.652415	0.920701	NaN	1.924142
66.924880	61.886510	NaN	61.858804	5.038371	NaN	5.066077
71.487458	64.307327	NaN	64.824194	7.180132	NaN	6.663264
64.961000	66.762259	NaN	67.688750	-1.801259	NaN	-2.727750
63.440452	68.262145	NaN	66.623805	-4.821693	NaN	-3.183353
61.673187	55.257795	NaN	57.123715	6.415392	NaN	4.549473
63.244575	66.377829	NaN	66.707126	-3.133255	NaN	-3.462551
65.430017	67.332865	NaN	68.209164	-1.902849	NaN	-2.779147
65.891761	55.377330	NaN	56.512164	10.514430	NaN	9.379597
68.173534	63.088612	NaN	62.164257	5.084921	NaN	6.009277
70.456923	60.957275	NaN	61.261317	9.499648	NaN	9.195606
65.532647	61.256843	NaN	60.415613	4.275804	NaN	5.117034
59.791103	66.896616	NaN	66.813049	-7.105513	NaN	-7.021946
66.272237	65.709154	NaN	66.488011	0.563082	NaN	-0.215774
75.261959	64.819144	NaN	65.131492	10.442815	NaN	10.130467
62.126971	69.089589	NaN	69.110281	-6.962618	NaN	-6.983310
62.268274	58.553268	NaN	60.257583	3.715006	NaN	2.010691
69.926689	63.341280	NaN	63.832146	6.585409	NaN	6.094543
58.858760	63.566530	NaN	63.045178	-4.707770	NaN	-4.186417
56.985870	69.821465	NaN	71.143522	-12.835595	NaN	-14.157652
61.000414	65.687400	NaN	66.007930	-4.686986	NaN	-5.007516
66.056494	58.998920	NaN	58.703710	7.057574	NaN	7.352784
69.965479	68.320777	NaN	67.464377	1.644702	NaN	2.501102
61.985683	67.006809	NaN	64.646186	-5.021127	NaN	-2.660503
70.521051	67.122273	NaN	68.128170	3.398778	NaN	2.392881
67.912696	58.045184	NaN	60.071647	9.867512	NaN	7.841048
66.934270	67.493292	NaN	66.893873	-0.559022	NaN	0.040397
68.261439	69.193149	NaN	67.899485	-0.931710	NaN	0.361954
65.070942	60.299609	NaN	60.829023	4.771333	NaN	4.241919
58.616876	66.024204	NaN	65.140670	-7.407328	NaN	-6.523794
68.931710	69.245721	NaN	69.214201	-0.314011	NaN	-0.282491
68.667890	64.646694	NaN	67.191648	4.021196	NaN	1.476242
73.594671	68.365071	NaN	67.187508	5.229600	NaN	6.407163
66.090731	60.830045	NaN	59.728594	5.260686	NaN	6.362138
68.961354	70.312934	NaN	70.207892	-1.351581	NaN	-1.246538
61.469036	70.132612	NaN	70.453124	-8.663576	NaN	-8.984088
57.303304	65.105420	NaN	64.042812	-7.802116	NaN	-6.739508
57.534910	68.045866	NaN	67.239586	-10.510956	NaN	-9.704676
64.396126	59.748298	NaN	60.091462	4.647828	NaN	4.304664
66.084228	62.196768	NaN	59.423493	3.887460	NaN	6.660735
69.518230	60.591101	NaN	60.593684	8.927130	NaN	8.924547
70.189539	69.368134	NaN	70.192258	0.821405	NaN	-0.002720
65.339555	70.795581	NaN	70.460635	-5.456026	NaN	-5.121080
65.991996	64.858085	NaN	66.688171	1.133911	NaN	-0.696176
65.291835	68.775027	NaN	68.352538	-3.483192	NaN	-3.060703
64.258051	67.690495	NaN	69.076531	-3.432443	NaN	-4.818480
71.203664	66.296963	NaN	65.486222	4.906700	NaN	5.717442
68.014484	59.240318	NaN	60.241803	8.774166	NaN	7.772681
65.599005	67.685833	NaN	68.316262	-2.086828	NaN	-2.717257
60.550760	74.948160	NaN	75.391725	-14.397400	NaN	-14.840965
64.276677	70.025389	NaN	69.096767	-5.748712	NaN	-4.820090
70.468841	66.026940	NaN	65.950795	4.441901	NaN	4.518046
61.381606	66.566168	NaN	68.066310	-5.184562	NaN	-6.684705
74.355799	66.672475	NaN	67.993763	7.683324	NaN	6.362036
68.079801	60.087438	NaN	60.729304	7.992364	NaN	7.350497
64.808712	65.555218	NaN	63.943957	-0.746506	NaN	0.864755
64.928099	65.463607	NaN	63.616738	-0.535509	NaN	1.311360
59.947330	66.171785	NaN	65.520149	-6.224456	NaN	-5.572819
68.382418	64.596577	NaN	67.196411	3.785841	NaN	1.186007
75.802213	69.038001	NaN	68.780322	6.764212	NaN	7.021891
68.927069	68.733527	NaN	65.744260	0.193542	NaN	3.182809
61.388652	72.792899	NaN	70.907713	-11.404248	NaN	-9.519062
58.619212	63.531799	NaN	65.027657	-4.912586	NaN	-6.408444
65.624075	63.016238	NaN	62.655242	2.607837	NaN	2.968832
60.822934	69.884281	NaN	69.571935	-9.061347	NaN	-8.749001
64.147480	61.477881	NaN	61.715621	2.669599	NaN	2.431859
63.550881	68.957591	NaN	69.528155	-5.406710	NaN	-5.977274
63.710797	62.583125	NaN	62.553614	1.127672	NaN	1.157183
70.453616	64.239151	NaN	65.625637	6.214464	NaN	4.827978
62.085471	65.840423	NaN	65.065245	-3.754952	NaN	-2.979775
61.593463	67.624437	NaN	67.124975	-6.030974	NaN	-5.531511
62.799766	62.937678	NaN	62.691902	-0.137912	NaN	0.107864
63.714585	62.403850	NaN	62.455077	1.310735	NaN	1.259508
65.255057	69.520532	NaN	69.213128	-4.265474	NaN	-3.958070
67.316006	63.520243	NaN	62.622192	3.795763	NaN	4.693814
57.043087	62.798198	NaN	61.780929	-5.755111	NaN	-4.737843
69.644370	59.483372	NaN	59.949703	10.160998	NaN	9.694667
61.272942	69.561476	NaN	71.660558	-8.288534	NaN	-10.387616
67.175500	58.171100	NaN	57.003235	9.004401	NaN	10.172266
67.767984	59.852229	NaN	61.902395	7.915755	NaN	5.865588
62.437087	58.998967	NaN	57.597682	3.438119	NaN	4.839405
61.992176	64.456769	NaN	63.944113	-2.464593	NaN	-1.951937
70.170481	58.227013	NaN	59.579780	11.943467	NaN	10.590700
69.733485	68.783252	NaN	68.705760	0.950232	NaN	1.027725
65.436755	66.635305	NaN	67.071445	-1.198550	NaN	-1.634690
60.801563	65.731050	NaN	67.396325	-4.929487	NaN	-6.594762
56.592640	64.494274	NaN	66.313767	-7.901634	NaN	-9.721127
70.580388	59.230607	NaN	59.946112	11.349781	NaN	10.634276
66.180141	65.411751	NaN	63.605282	0.768390	NaN	2.574859
75.374515	60.913089	NaN	61.609704	14.461426	NaN	13.764811
60.663288	66.727783	NaN	66.185866	-6.064495	NaN	-5.522577
65.248732	67.959048	NaN	67.111201	-2.710316	NaN	-1.862469
66.407089	69.852083	NaN	70.480175	-3.444994	NaN	-4.073086
62.660558	66.982111	NaN	65.311753	-4.321553	NaN	-2.651195
69.143586	64.230010	NaN	62.767991	4.913576	NaN	6.375594
71.171243	63.075641	NaN	63.716706	8.095601	NaN	7.454537
73.105932	65.268587	NaN	65.076333	7.837345	NaN	8.029598
63.685626	71.245550	NaN	72.757487	-7.559924	NaN	-9.071861
62.688909	66.047903	NaN	68.285903	-3.358994	NaN	-5.596995
70.045976	70.821232	NaN	70.772029	-0.775255	NaN	-0.726053
58.233084	64.540918	NaN	63.858731	-6.307834	NaN	-5.625647
69.210094	65.240155	NaN	66.476345	3.969939	NaN	2.733749
68.496992	68.358795	NaN	67.456022	0.138197	NaN	1.040970
54.511461	69.823994	NaN	69.053524	-15.312533	NaN	-14.542064
60.166870	65.338465	NaN	66.410201	-5.171596	NaN	-6.243331
69.969977	61.486032	NaN	62.016001	8.483944	NaN	7.953976
66.583055	67.019213	NaN	66.329003	-0.436158	NaN	0.254052
71.121533	68.230308	NaN	69.562272	2.891224	NaN	1.559260
59.929881	61.581691	NaN	62.111632	-1.651810	NaN	-2.181750
52.739963	70.823994	NaN	69.798295	-18.084031	NaN	-17.058332
62.463718	68.032215	NaN	67.237594	-5.568497	NaN	-4.773876
62.593468	67.978081	NaN	68.475770	-5.384613	NaN	-5.882302
66.556932	66.492398	NaN	65.217206	0.064534	NaN	1.339726
69.808175	66.999598	NaN	66.105967	2.808576	NaN	3.702208
61.246826	63.627675	NaN	62.757786	-2.380849	NaN	-1.510960
60.364270	65.561667	NaN	66.909539	-5.197397	NaN	-6.545268
70.785510	69.194732	NaN	69.992462	1.590778	NaN	0.793048
71.385142	62.070767	NaN	65.489053	9.314375	NaN	5.896089
60.997481	62.205163	NaN	63.954914	-1.207682	NaN	-2.957433
69.181444	66.285663	NaN	65.733607	2.895782	NaN	3.447838
67.700278	72.239747	NaN	71.438461	-4.539469	NaN	-3.738183
66.817112	67.571821	NaN	67.336931	-0.754709	NaN	-0.519819
64.368015	71.798947	NaN	71.228382	-7.430932	NaN	-6.860367
63.283677	61.433176	NaN	62.853217	1.850501	NaN	0.430460
58.584363	55.704891	NaN	56.050474	2.879472	NaN	2.533889
67.572931	66.991634	NaN	67.736084	0.581297	NaN	-0.163153
59.410215	66.930086	NaN	66.104672	-7.519871	NaN	-6.694456
71.341302	57.567989	NaN	58.184729	13.773314	NaN	13.156573
62.111427	62.768547	NaN	63.952363	-0.657119	NaN	-1.840936
62.885368	63.003409	NaN	63.113360	-0.118041	NaN	-0.227992
65.952196	61.674376	NaN	61.110200	4.277821	NaN	4.841997
59.944307	65.524587	NaN	66.096606	-5.580280	NaN	-6.152299
61.895388	67.609254	NaN	66.118575	-5.713865	NaN	-4.223186
73.372279	64.911499	NaN	64.572886	8.460781	NaN	8.799393
67.033356	67.151903	NaN	67.315127	-0.118547	NaN	-0.281770
63.996966	66.788855	NaN	65.377047	-2.791889	NaN	-1.380081
67.062718	66.848510	NaN	65.994220	0.214208	NaN	1.068498
61.214100	62.843802	NaN	62.747459	-1.629702	NaN	-1.533358
67.205766	61.511087	NaN	61.244663	5.694678	NaN	5.961103
67.916428	61.287963	NaN	62.225147	6.628466	NaN	5.691281
71.426461	67.190501	NaN	67.291496	4.235960	NaN	4.134965
62.395840	62.953452	NaN	61.304968	-0.557612	NaN	1.090871
62.824414	62.356698	NaN	62.440871	0.467716	NaN	0.383544
63.356405	65.789406	NaN	65.291727	-2.433000	NaN	-1.935322
64.767987	61.062765	NaN	61.038158	3.705222	NaN	3.729828
71.466946	62.062145	NaN	60.412891	9.404801	NaN	11.054055
57.171879	60.259152	NaN	60.802180	-3.087273	NaN	-3.630301
64.733608	63.916937	NaN	63.373407	0.816671	NaN	1.360201
62.426014	69.653082	NaN	69.844796	-7.227068	NaN	-7.418782
67.907552	64.286491	NaN	62.843833	3.621061	NaN	5.063719
69.646142	60.614653	NaN	60.960942	9.031489	NaN	8.685201
57.893883	62.258976	NaN	62.675380	-4.365093	NaN	-4.781497
70.083869	68.212636	NaN	67.889807	1.871233	NaN	2.194062
61.101527	73.456815	NaN	73.304140	-12.355288	NaN	-12.202613
60.014537	68.046486	NaN	69.605972	-8.031948	NaN	-9.591435
59.447437	69.584230	NaN	68.994392	-10.136793	NaN	-9.546955
62.116504	66.649566	NaN	65.421165	-4.533062	NaN	-3.304661
64.156564	65.691825	NaN	65.604921	-1.535261	NaN	-1.448357
64.219460	64.585758	NaN	64.667625	-0.366299	NaN	-0.448166
68.949421	65.161093	NaN	66.226630	3.788328	NaN	2.722791
62.493849	64.421328	NaN	64.277184	-1.927479	NaN	-1.783334
59.116488	66.459400	NaN	66.075830	-7.342912	NaN	-6.959342
61.764477	68.610248	NaN	69.942435	-6.845771	NaN	-8.177959
60.039765	62.123193	NaN	62.186394	-2.083428	NaN	-2.146628
65.449151	49.737017	NaN	52.004342	15.712134	NaN	13.444809
51.371408	66.235781	NaN	67.994857	-14.864373	NaN	-16.623449
63.545100	73.162890	NaN	73.151597	-9.617790	NaN	-9.606497
55.738170	65.475423	NaN	65.213783	-9.737252	NaN	-9.475613
66.330098	55.174135	NaN	57.971407	11.155963	NaN	8.358691
57.133065	60.580263	NaN	58.640235	-3.447199	NaN	-1.507171
61.899970	63.005518	NaN	63.210415	-1.105548	NaN	-1.310445
61.791619	70.881001	NaN	70.516048	-9.089382	NaN	-8.724429
66.771329	63.331626	NaN	64.549341	3.439703	NaN	2.221988
65.649168	64.106033	NaN	63.168417	1.543135	NaN	2.480751
58.367265	60.516825	NaN	61.417544	-2.149560	NaN	-3.050279
70.367659	65.611159	NaN	66.356177	4.756500	NaN	4.011482
64.527904	67.172191	NaN	66.218112	-2.644287	NaN	-1.690208
65.028595	66.988791	NaN	67.872354	-1.960196	NaN	-2.843759
59.122974	60.631576	NaN	60.958539	-1.508602	NaN	-1.835565
61.813905	66.220034	NaN	65.736534	-4.406129	NaN	-3.922628
64.853123	62.356057	NaN	65.691812	2.497066	NaN	-0.838689
70.829746	67.162657	NaN	66.906813	3.667089	NaN	3.922933
61.153360	66.534243	NaN	66.617452	-5.380883	NaN	-5.464093
71.849477	66.227409	NaN	65.906949	5.622068	NaN	5.942527
61.918438	65.411825	NaN	64.793551	-3.493387	NaN	-2.875113
70.418808	66.007092	NaN	64.814573	4.411716	NaN	5.604235
70.332960	65.026001	NaN	64.184638	5.306959	NaN	6.148322
54.224545	67.702965	NaN	67.086067	-13.478419	NaN	-12.861521
60.324120	61.020183	NaN	61.405598	-0.696063	NaN	-1.081479
67.733071	60.180106	NaN	61.231395	7.552965	NaN	6.501676
68.984205	67.195436	NaN	65.056025	1.788769	NaN	3.928179
60.421499	64.274824	NaN	65.577528	-3.853325	NaN	-5.156028
65.706472	61.962403	NaN	63.509290	3.744070	NaN	2.197182
61.761571	68.811797	NaN	67.774010	-7.050226	NaN	-6.012440
64.968314	70.189229	NaN	69.582213	-5.220915	NaN	-4.613899
69.504754	62.534308	NaN	63.239969	6.970446	NaN	6.264785
73.188458	63.452516	NaN	63.910841	9.735942	NaN	9.277616
66.489691	61.700590	NaN	61.815644	4.789102	NaN	4.674048
65.961237	62.989482	NaN	64.290974	2.971755	NaN	1.670263
59.796799	63.881485	NaN	66.095120	-4.084685	NaN	-6.298321
59.029414	65.654134	NaN	64.854647	-6.624720	NaN	-5.825233
60.978451	69.703473	NaN	69.808534	-8.725023	NaN	-8.830083
66.774052	72.126493	NaN	70.670637	-5.352441	NaN	-3.896585
63.176291	68.030277	NaN	68.307244	-4.853986	NaN	-5.130952
67.546313	64.872438	NaN	65.073443	2.673874	NaN	2.472870
56.094017	62.854242	NaN	62.995598	-6.760225	NaN	-6.901582
61.996005	61.971680	NaN	61.290237	0.024325	NaN	0.705768
76.511274	64.759926	NaN	65.242474	11.751348	NaN	11.268800
63.812954	61.946551	NaN	62.937925	1.866402	NaN	0.875028
67.365080	61.266771	NaN	61.103277	6.098309	NaN	6.261803
63.140573	65.807539	NaN	66.193394	-2.666967	NaN	-3.052822
67.882010	64.846175	NaN	63.339119	3.035835	NaN	4.542890
67.742118	66.917916	NaN	65.656047	0.824202	NaN	2.086071
72.680660	63.185568	NaN	62.649597	9.495092	NaN	10.031063
69.095928	59.884742	NaN	61.293084	9.211186	NaN	7.802843
63.023838	62.540900	NaN	62.402851	0.482939	NaN	0.620988
62.540633	63.361450	NaN	65.175154	-0.820818	NaN	-2.634521
63.688610	62.199047	NaN	61.595902	1.489563	NaN	2.092708
60.874361	63.060239	NaN	62.311166	-2.185879	NaN	-1.436806
64.187203	63.303655	NaN	62.615928	0.883548	NaN	1.571275
59.223912	63.051981	NaN	63.235249	-3.828069	NaN	-4.011337
71.548915	56.442560	NaN	58.809289	15.106355	NaN	12.739626
67.129869	61.189484	NaN	63.532818	5.940385	NaN	3.597051
63.988461	58.566442	NaN	58.581542	5.422020	NaN	5.406919
62.280851	67.138302	NaN	68.229717	-4.857451	NaN	-5.948866
69.295228	65.889059	NaN	66.249621	3.406169	NaN	3.045607
69.308464	71.544100	NaN	71.178428	-2.235636	NaN	-1.869964
60.496746	58.005640	NaN	55.284664	2.491106	NaN	5.212081
67.722006	64.603394	NaN	66.827897	3.118612	NaN	0.894109
66.529576	73.122823	NaN	72.149848	-6.593247	NaN	-5.620272
66.692647	64.942770	NaN	64.946157	1.749877	NaN	1.746490
62.409751	72.082817	NaN	71.580730	-9.673067	NaN	-9.170979
62.497295	67.995328	NaN	69.241482	-5.498034	NaN	-6.744187
59.137242	68.266772	NaN	69.254015	-9.129530	NaN	-10.116773
64.725934	63.186181	NaN	62.131884	1.539754	NaN	2.594050
65.319136	67.227487	NaN	67.358125	-1.908351	NaN	-2.038989
59.786598	58.846914	NaN	59.655118	0.939684	NaN	0.131480
69.364941	66.455267	NaN	67.622233	2.909673	NaN	1.742707
64.101752	68.114374	NaN	69.206068	-4.012623	NaN	-5.104316
69.411879	65.610792	NaN	66.476231	3.801087	NaN	2.935649
62.979001	72.113317	NaN	71.833574	-9.134316	NaN	-8.854573
57.762957	64.460848	NaN	66.827401	-6.697891	NaN	-9.064443
61.146695	60.462687	NaN	60.926155	0.684008	NaN	0.220540
65.596045	65.159877	NaN	64.656213	0.436169	NaN	0.939832
62.195530	74.215803	NaN	73.171976	-12.020273	NaN	-10.976446
66.630274	59.620543	NaN	62.241872	7.009732	NaN	4.388403
61.873382	62.222997	NaN	61.867829	-0.349615	NaN	0.005553
65.123313	66.582556	NaN	65.790298	-1.459242	NaN	-0.666985
59.196877	64.957843	NaN	65.367948	-5.760966	NaN	-6.171071
66.576996	63.292256	NaN	62.550813	3.284740	NaN	4.026183
68.148648	65.392779	NaN	65.709326	2.755870	NaN	2.439323
64.101929	69.470092	NaN	69.430136	-5.368163	NaN	-5.328208
62.795503	58.091706	NaN	60.464522	4.703798	NaN	2.330981
63.404834	65.928287	NaN	64.603306	-2.523453	NaN	-1.198473
63.476175	64.498504	NaN	66.074335	-1.022330	NaN	-2.598160
60.700883	58.225932	NaN	58.950091	2.474951	NaN	1.750792
65.046226	67.951253	NaN	67.041111	-2.905027	NaN	-1.994885
60.216158	69.518471	NaN	68.452821	-9.302313	NaN	-8.236663
66.262448	65.959344	NaN	65.824531	0.303104	NaN	0.437916
63.390497	58.094297	NaN	58.327123	5.296200	NaN	5.063374
66.605171	63.865746	NaN	62.231666	2.739425	NaN	4.373505
61.968431	58.845692	NaN	62.334283	3.122738	NaN	-0.365853
69.119161	61.004893	NaN	61.220372	8.114268	NaN	7.898789
68.259754	69.662618	NaN	69.494980	-1.402864	NaN	-1.235226
52.343473	65.302150	NaN	62.023788	-12.958677	NaN	-9.680314
57.146028	68.443356	NaN	68.051734	-11.297328	NaN	-10.905706
58.872302	71.085422	NaN	70.709058	-12.213119	NaN	-11.836755
59.759398	63.065311	NaN	61.558283	-3.305914	NaN	-1.798885
66.371333	67.570251	NaN	66.145115	-1.198918	NaN	0.226218
65.466159	63.494692	NaN	65.618198	1.971467	NaN	-0.152039
67.597754	62.847482	NaN	62.687586	4.750272	NaN	4.910168
62.781931	69.049021	NaN	70.035564	-6.267090	NaN	-7.253633
67.260419	64.717022	NaN	64.349700	2.543397	NaN	2.910719
63.079951	69.661860	NaN	70.191374	-6.581909	NaN	-7.111422
70.084434	68.752554	NaN	66.484273	1.331879	NaN	3.600161
70.305694	64.619901	NaN	66.555966	5.685793	NaN	3.749729
72.483015	67.517445	NaN	66.899781	4.965570	NaN	5.583234
70.006441	67.558940	NaN	68.722988	2.447501	NaN	1.283453
64.385742	61.829353	NaN	62.352232	2.556389	NaN	2.033510
68.149724	62.755492	NaN	64.086015	5.394231	NaN	4.063708
66.895968	65.673417	NaN	67.488236	1.222551	NaN	-0.592268
57.938959	65.937101	NaN	66.397961	-7.998142	NaN	-8.459002
67.688917	68.499607	NaN	69.425374	-0.810690	NaN	-1.736457
65.238152	63.685430	NaN	65.936340	1.552722	NaN	-0.698189
70.915910	67.425297	NaN	68.072240	3.490613	NaN	2.843670
65.792487	68.197383	NaN	66.531344	-2.404896	NaN	-0.738857
70.798300	62.108765	NaN	62.295520	8.689535	NaN	8.502780
61.933717	64.474517	NaN	66.282153	-2.540799	NaN	-4.348436
67.839502	61.967881	NaN	63.218274	5.871620	NaN	4.621228
64.992341	66.055731	NaN	66.234710	-1.063390	NaN	-1.242368
65.815374	64.072679	NaN	65.459967	1.742695	NaN	0.355406
71.920555	65.602762	NaN	63.806955	6.317792	NaN	8.113600
60.979512	67.434939	NaN	67.578098	-6.455426	NaN	-6.598586
68.043366	61.233491	NaN	60.393806	6.809875	NaN	7.649560
60.357609	62.566457	NaN	63.500320	-2.208848	NaN	-3.142711
62.316096	66.953777	NaN	67.586914	-4.637682	NaN	-5.270818
66.124020	66.652661	NaN	67.338450	-0.528642	NaN	-1.214430
62.264373	71.567799	NaN	70.533641	-9.303426	NaN	-8.269268
66.260900	67.496271	NaN	66.581602	-1.235371	NaN	-0.320702
66.973154	71.060361	NaN	69.828708	-4.087207	NaN	-2.855554
62.611578	65.713237	NaN	66.570637	-3.101659	NaN	-3.959059
69.352407	67.016556	NaN	67.449089	2.335851	NaN	1.903318
63.450209	68.327351	NaN	66.135170	-4.877142	NaN	-2.684960
70.367287	63.164987	NaN	65.161121	7.202300	NaN	5.206166
61.662628	69.603858	NaN	69.986940	-7.941229	NaN	-8.324312
68.082524	54.138123	NaN	56.194309	13.944400	NaN	11.888215
68.972004	66.876346	NaN	67.196682	2.095658	NaN	1.775323
73.071348	66.484284	NaN	67.304856	6.587064	NaN	5.766492
70.619361	63.997651	NaN	64.077649	6.621710	NaN	6.541711
68.923057	63.733795	NaN	64.525378	5.189262	NaN	4.397679
67.161760	63.068911	NaN	62.568897	4.092849	NaN	4.592862
63.783664	53.230138	NaN	53.098658	10.553525	NaN	10.685006
69.612888	64.214631	NaN	64.358563	5.398257	NaN	5.254324
63.271355	68.494485	NaN	68.989503	-5.223130	NaN	-5.718148
68.937039	65.121305	NaN	65.542403	3.815733	NaN	3.394635
66.843054	66.493448	NaN	66.536248	0.349607	NaN	0.306806
62.307947	60.414657	NaN	60.504843	1.893290	NaN	1.803104
65.095059	71.259574	NaN	71.589191	-6.164515	NaN	-6.494132
65.479927	62.370204	NaN	63.869134	3.109723	NaN	1.610794
58.748150	64.433790	NaN	65.149974	-5.685640	NaN	-6.401824
67.899974	66.529162	NaN	67.855740	1.370812	NaN	0.044234
68.480793	67.058730	NaN	67.354758	1.422063	NaN	1.126035
61.823339	68.531264	NaN	66.311556	-6.707925	NaN	-4.488217
70.149379	65.043525	NaN	64.018043	5.105853	NaN	6.131336
62.755566	67.003936	NaN	68.079483	-4.248370	NaN	-5.323917
68.452009	67.835305	NaN	66.726437	0.616705	NaN	1.725572
56.560938	58.802773	NaN	57.710348	-2.241835	NaN	-1.149410
63.625058	64.167322	NaN	63.807385	-0.542264	NaN	-0.182327
61.054510	67.561495	NaN	68.257866	-6.506985	NaN	-7.203356
62.690820	66.190446	NaN	66.312188	-3.499626	NaN	-3.621368
60.551351	65.856573	NaN	66.832949	-5.305222	NaN	-6.281598
69.173313	66.715791	NaN	66.935177	2.457522	NaN	2.238137
66.024461	70.451931	NaN	69.934663	-4.427470	NaN	-3.910202
58.469212	58.664313	NaN	59.978058	-0.195100	NaN	-1.508845
69.502356	63.965373	NaN	64.830477	5.536983	NaN	4.671879
63.171683	72.712386	NaN	73.706266	-9.540703	NaN	-10.534583
67.188442	62.836318	NaN	61.901920	4.352124	NaN	5.286522
72.396212	68.617565	NaN	68.195514	3.778646	NaN	4.200697
62.056669	70.476681	NaN	69.478358	-8.420012	NaN	-7.421689
68.372059	67.891799	NaN	67.916625	0.480260	NaN	0.455434
64.048065	60.675508	NaN	61.025964	3.372556	NaN	3.022101
67.932529	56.568794	NaN	58.150067	11.363735	NaN	9.782462
60.939415	61.936285	NaN	62.243818	-0.996870	NaN	-1.304404
61.120471	63.493844	NaN	64.159125	-2.373372	NaN	-3.038653
65.316806	65.451366	NaN	65.803424	-0.134560	NaN	-0.486618
66.145359	56.273745	NaN	54.609651	9.871614	NaN	11.535708
65.304564	66.476934	NaN	66.696505	-1.172370	NaN	-1.391941
71.213783	68.200769	NaN	68.166037	3.013014	NaN	3.047746
59.321517	66.298031	NaN	66.050857	-6.976514	NaN	-6.729340
65.602685	66.107777	NaN	66.367060	-0.505092	NaN	-0.764375
69.535388	63.959821	NaN	66.225746	5.575567	NaN	3.309641
51.495738	66.000318	NaN	64.535996	-14.504579	NaN	-13.040257
62.182912	69.101666	NaN	68.539563	-6.918754	NaN	-6.356651
64.981390	63.757188	NaN	65.257236	1.224202	NaN	-0.275846
66.277640	63.257400	NaN	60.899270	3.020239	NaN	5.378370
69.975457	69.161932	NaN	67.888963	0.813525	NaN	2.086494
66.367675	61.638443	NaN	62.099327	4.729231	NaN	4.268348
70.246298	66.484849	NaN	64.846475	3.761449	NaN	5.399823
62.765297	69.019355	NaN	69.150387	-6.254058	NaN	-6.385091
62.533925	68.444099	NaN	67.109199	-5.910174	NaN	-4.575274
60.062050	67.737600	NaN	67.097795	-7.675550	NaN	-7.035746
63.559433	67.229298	NaN	67.444343	-3.669865	NaN	-3.884910
59.815169	69.969403	NaN	70.309400	-10.154234	NaN	-10.494231
65.925018	63.338981	NaN	62.303653	2.586038	NaN	3.621365
65.344134	68.278366	NaN	67.648445	-2.934233	NaN	-2.304311
60.516686	65.340919	NaN	66.193989	-4.824233	NaN	-5.677303
66.079570	64.873823	NaN	64.343767	1.205746	NaN	1.735803
63.722837	59.249615	NaN	58.151971	4.473222	NaN	5.570867
68.897092	59.482701	NaN	60.878842	9.414391	NaN	8.018249
64.987844	63.491262	NaN	63.593620	1.496582	NaN	1.394224
69.065558	67.299824	NaN	66.691478	1.765734	NaN	2.374080
57.301484	70.825748	NaN	68.385706	-13.524265	NaN	-11.084223
64.458868	64.333306	NaN	64.047253	0.125562	NaN	0.411616
56.413596	71.055476	NaN	70.153069	-14.641880	NaN	-13.739473
69.804373	63.681396	NaN	62.632757	6.122978	NaN	7.171616
66.625716	57.980730	NaN	59.122737	8.644986	NaN	7.502979
62.086352	69.255782	NaN	69.057844	-7.169431	NaN	-6.971492
60.909597	64.930349	NaN	65.120218	-4.020752	NaN	-4.210621
71.025490	66.674924	NaN	65.163832	4.350567	NaN	5.861659
68.152214	62.239894	NaN	63.642704	5.912320	NaN	4.509510
64.284997	60.203361	NaN	60.152660	4.081637	NaN	4.132337
66.219370	70.724890	NaN	71.680871	-4.505520	NaN	-5.461501
62.936206	67.788813	NaN	68.166704	-4.852606	NaN	-5.230497
67.014390	65.322729	NaN	64.871392	1.691660	NaN	2.142998
66.635014	69.082076	NaN	69.587025	-2.447062	NaN	-2.952011
70.165150	66.276438	NaN	65.451563	3.888712	NaN	4.713587
64.812249	65.757696	NaN	65.146575	-0.945447	NaN	-0.334326
63.341708	63.584240	NaN	64.668403	-0.242532	NaN	-1.326695
56.294030	62.289083	NaN	61.589552	-5.995052	NaN	-5.295522
66.792999	63.066200	NaN	64.644656	3.726800	NaN	2.148343
62.401944	64.817879	NaN	65.112789	-2.415935	NaN	-2.710845
68.131135	67.850495	NaN	68.110805	0.280640	NaN	0.020330
66.652167	59.998312	NaN	59.850238	6.653855	NaN	6.801929
65.601439	63.847883	NaN	66.586425	1.753555	NaN	-0.984986
66.636097	65.825140	NaN	67.461453	0.810957	NaN	-0.825356
65.773345	64.204931	NaN	65.871098	1.568415	NaN	-0.097753
68.382524	69.407935	NaN	67.713707	-1.025411	NaN	0.668817
63.967766	67.702917	NaN	66.447803	-3.735152	NaN	-2.480038
62.500681	60.549981	NaN	61.881073	1.950701	NaN	0.619608
69.293700	71.073637	NaN	69.443962	-1.779936	NaN	-0.150261
64.469232	68.453751	NaN	68.452076	-3.984519	NaN	-3.982843
56.953734	71.191119	NaN	71.052289	-14.237384	NaN	-14.098555
65.320455	64.528864	NaN	65.950236	0.791590	NaN	-0.629781
63.289276	71.180723	NaN	69.158889	-7.891448	NaN	-5.869613
66.326985	69.994981	NaN	69.571022	-3.667996	NaN	-3.244037
62.666095	71.079032	NaN	71.851231	-8.412938	NaN	-9.185136
70.539266	61.209098	NaN	61.077650	9.330169	NaN	9.461617
55.355485	62.759840	NaN	62.271782	-7.404355	NaN	-6.916297
72.452226	64.519436	NaN	64.348432	7.932790	NaN	8.103794
63.435176	67.554132	NaN	68.688962	-4.118957	NaN	-5.253787
69.628408	62.105902	NaN	63.440687	7.522506	NaN	6.187721
70.751634	64.462664	NaN	63.795096	6.288970	NaN	6.956538
56.115986	61.570733	NaN	61.790217	-5.454747	NaN	-5.674231
67.715365	65.607703	NaN	64.250980	2.107662	NaN	3.464385
68.256552	66.483397	NaN	66.030155	1.773155	NaN	2.226397
61.439311	60.662471	NaN	63.970174	0.776841	NaN	-2.530863
63.497870	70.296754	NaN	70.833702	-6.798884	NaN	-7.335833
64.874234	70.392384	NaN	71.070853	-5.518150	NaN	-6.196619
61.384033	62.004110	NaN	62.139054	-0.620077	NaN	-0.755021
62.604032	58.789550	NaN	58.217326	3.814482	NaN	4.386706
72.822517	64.449594	NaN	63.265109	8.372923	NaN	9.557408
66.704621	71.128544	NaN	71.730338	-4.423923	NaN	-5.025717
65.194124	65.412852	NaN	64.731784	-0.218728	NaN	0.462340
72.280415	69.497567	NaN	69.388253	2.782848	NaN	2.892162
63.161837	62.467300	NaN	64.189119	0.694537	NaN	-1.027282
70.515839	65.010450	NaN	63.962299	5.505389	NaN	6.553540
70.390495	65.677891	NaN	67.248501	4.712604	NaN	3.141994
60.844421	69.654454	NaN	70.669785	-8.810033	NaN	-9.825364
53.461939	67.048703	NaN	68.717535	-13.586764	NaN	-15.255595
64.230323	64.536081	NaN	65.372021	-0.305758	NaN	-1.141698
61.998859	62.067139	NaN	62.623040	-0.068280	NaN	-0.624181
63.726913	60.975426	NaN	60.025480	2.751487	NaN	3.701433
63.141268	69.957510	NaN	69.161772	-6.816242	NaN	-6.020504
62.532021	67.264772	NaN	66.537479	-4.732751	NaN	-4.005458
57.764127	65.055042	NaN	64.406638	-7.290915	NaN	-6.642511
67.602650	70.222191	NaN	70.187671	-2.619541	NaN	-2.585022
63.384041	69.676094	NaN	68.767821	-6.292053	NaN	-5.383780
62.872085	68.541877	NaN	69.915217	-5.669792	NaN	-7.043132
62.594848	68.538744	NaN	69.125941	-5.943897	NaN	-6.531094
67.902213	60.077163	NaN	60.480228	7.825050	NaN	7.421986
65.299813	59.670221	NaN	59.148411	5.629592	NaN	6.151402
71.883265	63.236734	NaN	63.765894	8.646531	NaN	8.117371
63.698647	69.046201	NaN	67.744112	-5.347554	NaN	-4.045465
59.044616	61.451957	NaN	60.351736	-2.407341	NaN	-1.307120
66.053863	63.639477	NaN	63.966625	2.414386	NaN	2.087238
65.948789	60.457056	NaN	60.779661	5.491733	NaN	5.169128
59.783668	67.572672	NaN	68.196375	-7.789004	NaN	-8.412707
69.415845	61.486630	NaN	60.335298	7.929215	NaN	9.080547
63.996891	69.692259	NaN	69.051855	-5.695367	NaN	-5.054963
62.223445	70.221954	NaN	70.394068	-7.998509	NaN	-8.170622
68.191290	66.143895	NaN	67.163744	2.047396	NaN	1.027546
63.760580	63.195664	NaN	61.747856	0.564917	NaN	2.012725
59.050450	66.962206	NaN	68.034994	-7.911756	NaN	-8.984545
63.389578	62.715286	NaN	62.310347	0.674292	NaN	1.079231
64.276201	67.071938	NaN	66.168799	-2.795737	NaN	-1.892598
62.317316	65.498030	NaN	64.487834	-3.180715	NaN	-2.170519
66.434506	62.608901	NaN	62.736180	3.825604	NaN	3.698326
64.633582	69.267041	NaN	69.701328	-4.633459	NaN	-5.067746
66.395123	69.352737	NaN	69.699541	-2.957614	NaN	-3.304418
62.718205	65.025975	NaN	66.233173	-2.307770	NaN	-3.514968
68.416890	59.365034	NaN	58.286259	9.051856	NaN	10.130631
64.228307	64.639324	NaN	62.355841	-0.411017	NaN	1.872466
64.874827	63.786709	NaN	63.410862	1.088118	NaN	1.463965
67.814237	64.255751	NaN	65.555601	3.558486	NaN	2.258635
67.979823	75.679810	NaN	74.736683	-7.699987	NaN	-6.756861
66.972214	65.786663	NaN	64.230669	1.185551	NaN	2.741545
64.991819	69.247472	NaN	67.784755	-4.255653	NaN	-2.792936
58.683856	62.069772	NaN	62.998170	-3.385916	NaN	-4.314314
71.091136	64.074002	NaN	64.642819	7.017134	NaN	6.448317
72.141961	65.317628	NaN	66.893799	6.824333	NaN	5.248162
64.188068	65.508725	NaN	64.425616	-1.320656	NaN	-0.237547
55.847484	68.310975	NaN	68.440819	-12.463490	NaN	-12.593335
64.277356	66.455191	NaN	67.546703	-2.177835	NaN	-3.269347
70.067512	63.156541	NaN	64.466957	6.910972	NaN	5.600555
70.361639	64.828389	NaN	65.842615	5.533251	NaN	4.519024
69.742224	71.016668	NaN	70.789498	-1.274444	NaN	-1.047274
55.249571	68.375973	NaN	68.773645	-13.126401	NaN	-13.524073
69.040228	61.488150	NaN	61.408153	7.552078	NaN	7.632075
64.898250	63.802951	NaN	62.509574	1.095299	NaN	2.388676
66.321195	62.433535	NaN	61.892350	3.887661	NaN	4.428846
67.587967	59.874978	NaN	58.467756	7.712989	NaN	9.120210
67.758977	62.043180	NaN	64.571917	5.715797	NaN	3.187060
63.176223	57.815576	NaN	60.132482	5.360647	NaN	3.043741
65.793438	68.314928	NaN	68.693519	-2.521490	NaN	-2.900081
67.962968	60.463740	NaN	59.771460	7.499228	NaN	8.191508
63.479222	64.027242	NaN	65.871683	-0.548020	NaN	-2.392461
68.928854	66.282335	NaN	66.811265	2.646519	NaN	2.117589
65.026288	67.551914	NaN	68.388431	-2.525626	NaN	-3.362142
60.043498	67.475038	NaN	67.239773	-7.431540	NaN	-7.196275
73.503680	66.354499	NaN	66.092550	7.149182	NaN	7.411130
66.688274	65.734434	NaN	65.437709	0.953840	NaN	1.250565
61.557381	65.730361	NaN	64.308539	-4.172980	NaN	-2.751158
68.727247	62.875164	NaN	62.152372	5.852083	NaN	6.574875
62.578363	66.249968	NaN	66.680658	-3.671604	NaN	-4.102294
67.569504	68.101780	NaN	66.834856	-0.532276	NaN	0.734649
61.106781	64.399300	NaN	63.482587	-3.292519	NaN	-2.375807
64.602188	61.914207	NaN	64.892863	2.687981	NaN	-0.290675
59.462335	64.025586	NaN	64.208453	-4.563251	NaN	-4.746118
66.922369	68.962410	NaN	69.670734	-2.040041	NaN	-2.748365
65.919758	68.679283	NaN	67.076245	-2.759526	NaN	-1.156488
62.712026	64.718409	NaN	64.639127	-2.006384	NaN	-1.927102
59.073002	63.545886	NaN	65.743296	-4.472884	NaN	-6.670295
63.876811	65.760912	NaN	65.294952	-1.884101	NaN	-1.418141
58.835549	67.868924	NaN	70.047188	-9.033375	NaN	-11.211639
66.821222	61.294846	NaN	61.096870	5.526376	NaN	5.724352
61.678339	63.568696	NaN	65.406882	-1.890357	NaN	-3.728543
63.685928	64.275000	NaN	64.798143	-0.589071	NaN	-1.112215
60.941928	59.801422	NaN	59.351195	1.140506	NaN	1.590733
59.475240	64.637478	NaN	65.768351	-5.162238	NaN	-6.293111
64.463064	67.037993	NaN	66.287395	-2.574929	NaN	-1.824330
55.908898	71.734116	NaN	71.141401	-15.825218	NaN	-15.232503
60.115230	66.809761	NaN	66.813996	-6.694531	NaN	-6.698767
60.345439	62.623328	NaN	63.097646	-2.277888	NaN	-2.752207
63.877354	64.038199	NaN	63.986488	-0.160845	NaN	-0.109134
69.997614	66.350476	NaN	64.652435	3.647139	NaN	5.345180
61.180095	65.148006	NaN	67.689807	-3.967912	NaN	-6.509713
64.449716	71.428580	NaN	69.969251	-6.978864	NaN	-5.519535
61.941136	68.750006	NaN	67.923579	-6.808871	NaN	-5.982443
64.882927	59.338661	NaN	60.319193	5.544265	NaN	4.563733
64.691274	69.415540	NaN	67.964635	-4.724267	NaN	-3.273361
67.237295	64.138100	NaN	64.722725	3.099195	NaN	2.514571
64.095270	58.326029	NaN	58.897947	5.769242	NaN	5.197324
66.858528	62.022860	NaN	63.291811	4.835669	NaN	3.566717
59.394332	72.146111	NaN	72.161295	-12.751779	NaN	-12.766964
68.169333	66.112104	NaN	66.092792	2.057228	NaN	2.076541
51.680867	64.064116	NaN	65.105551	-12.383249	NaN	-13.424684
64.424775	68.683921	NaN	70.533677	-4.259147	NaN	-6.108902
59.298318	64.390399	NaN	65.209329	-5.092081	NaN	-5.911011
69.529088	67.047932	NaN	65.041702	2.481156	NaN	4.487386
67.204411	66.275631	NaN	67.103332	0.928780	NaN	0.101079
63.294859	65.458709	NaN	65.531823	-2.163851	NaN	-2.236964
70.781805	65.860664	NaN	65.541480	4.921141	NaN	5.240326
62.470169	56.194039	NaN	56.251644	6.276129	NaN	6.218525
67.187934	66.405324	NaN	65.576954	0.782609	NaN	1.610979
67.741842	68.107743	NaN	66.707863	-0.365900	NaN	1.033980
64.606495	65.474539	NaN	65.617455	-0.868044	NaN	-1.010960
67.393542	64.673214	NaN	64.453567	2.720328	NaN	2.939975
70.194561	65.873382	NaN	65.475240	4.321178	NaN	4.719321
69.926244	72.913238	NaN	72.948772	-2.986993	NaN	-3.022527
62.749804	68.111501	NaN	68.743314	-5.361697	NaN	-5.993509
65.716309	58.120589	NaN	61.226411	7.595720	NaN	4.489898
63.554234	60.996723	NaN	62.174461	2.557511	NaN	1.379774
55.919902	70.322447	NaN	71.836828	-14.402545	NaN	-15.916927
56.383976	67.392279	NaN	67.576365	-11.008304	NaN	-11.192389
67.551011	65.849821	NaN	66.029598	1.701190	NaN	1.521412
69.923063	68.893446	NaN	68.648840	1.029617	NaN	1.274223
70.224660	59.737203	NaN	60.844461	10.487457	NaN	9.380199
71.393660	63.430022	NaN	62.486009	7.963638	NaN	8.907651
63.163476	69.306951	NaN	68.504702	-6.143474	NaN	-5.341226
60.687865	68.552281	NaN	68.241986	-7.864416	NaN	-7.554121
66.692059	59.543945	NaN	59.567079	7.148115	NaN	7.124980
71.459764	57.912237	NaN	58.200878	13.547527	NaN	13.258886
63.756854	63.265983	NaN	64.650256	0.490871	NaN	-0.893402
60.494423	66.175197	NaN	64.850926	-5.680775	NaN	-4.356504
63.664937	61.685554	NaN	63.238495	1.979383	NaN	0.426442
63.162745	61.138807	NaN	62.608430	2.023938	NaN	0.554315
61.564962	62.884890	NaN	65.150887	-1.319928	NaN	-3.585925
61.324942	66.057814	NaN	64.665289	-4.732873	NaN	-3.340347
67.450276	64.984964	NaN	65.523017	2.465312	NaN	1.927259
67.483832	61.349378	NaN	61.721705	6.134454	NaN	5.762127
62.561498	69.634922	NaN	67.751158	-7.073424	NaN	-5.189660
71.106199	63.485533	NaN	62.378282	7.620666	NaN	8.727918
69.813498	67.324576	NaN	66.971488	2.488921	NaN	2.842010
71.661887	67.223705	NaN	67.491561	4.438182	NaN	4.170326
69.947963	68.564088	NaN	68.865912	1.383876	NaN	1.082052
68.642135	63.896015	NaN	63.639274	4.746120	NaN	5.002861
63.854506	64.483001	NaN	63.847128	-0.628495	NaN	0.007377
58.575645	67.040922	NaN	68.153324	-8.465276	NaN	-9.577679
70.735059	71.279143	NaN	68.407101	-0.544084	NaN	2.327958
66.854470	66.293362	NaN	65.576951	0.561108	NaN	1.277519
67.387791	61.161791	NaN	63.248513	6.225999	NaN	4.139278
69.411519	64.359599	NaN	64.183506	5.051920	NaN	5.228013
59.012406	67.091276	NaN	66.663837	-8.078870	NaN	-7.651431
64.779641	68.769008	NaN	67.493745	-3.989367	NaN	-2.714104
66.271788	67.918974	NaN	67.805342	-1.647186	NaN	-1.533554
69.289841	69.227824	NaN	68.573555	0.062017	NaN	0.716286
54.903886	62.674507	NaN	62.145485	-7.770621	NaN	-7.241599
66.249109	61.047848	NaN	60.423282	5.201261	NaN	5.825827
62.826980	62.646726	NaN	62.308298	0.180254	NaN	0.518682
69.939020	66.643898	NaN	66.667543	3.295122	NaN	3.271477
68.454846	71.696217	NaN	71.564511	-3.241371	NaN	-3.109665
67.046013	56.338113	NaN	59.928609	10.707900	NaN	7.117405
55.974810	64.728916	NaN	64.578111	-8.754106	NaN	-8.603301
61.953720	64.150671	NaN	65.214599	-2.196951	NaN	-3.260879
66.480577	66.090166	NaN	67.536565	0.390411	NaN	-1.055988
62.086448	67.393970	NaN	69.454381	-5.307521	NaN	-7.367932
61.774751	63.103815	NaN	65.558739	-1.329064	NaN	-3.783988
65.711650	59.774183	NaN	61.086543	5.937467	NaN	4.625107
62.035714	66.905979	NaN	67.625038	-4.870265	NaN	-5.589324
71.729135	64.987376	NaN	66.381673	6.741759	NaN	5.347462
55.266804	63.267736	NaN	65.155464	-8.000931	NaN	-9.888660
61.124489	70.810159	NaN	69.515813	-9.685670	NaN	-8.391323
61.121024	67.658237	NaN	65.716284	-6.537213	NaN	-4.595260
70.020252	70.439968	NaN	70.533849	-0.419716	NaN	-0.513597
60.995474	71.885763	NaN	70.295484	-10.890289	NaN	-9.300010
62.807660	69.181495	NaN	68.893114	-6.373836	NaN	-6.085454
67.338638	71.608087	NaN	71.817292	-4.269450	NaN	-4.478655
59.574395	58.611226	NaN	58.895754	0.963169	NaN	0.678641
57.204807	64.459617	NaN	65.133372	-7.254810	NaN	-7.928565
69.335035	73.631540	NaN	71.891143	-4.296505	NaN	-2.556108
59.988003	63.793684	NaN	65.732343	-3.805681	NaN	-5.744340
62.062250	64.874898	NaN	65.415221	-2.812648	NaN	-3.352971
68.234174	68.257929	NaN	68.061132	-0.023754	NaN	0.173042
60.999158	65.670631	NaN	66.463578	-4.671472	NaN	-5.464419
64.001703	68.139087	NaN	67.596719	-4.137384	NaN	-3.595016
68.118450	66.980255	NaN	68.226967	1.138195	NaN	-0.108517
69.732279	64.138526	NaN	63.334998	5.593753	NaN	6.397281
64.932871	68.004429	NaN	68.256879	-3.071558	NaN	-3.324008
58.678940	65.467653	NaN	65.664508	-6.788712	NaN	-6.985567
66.850662	67.528784	NaN	65.628244	-0.678122	NaN	1.222418
64.425461	61.390992	NaN	59.474458	3.034469	NaN	4.951003
66.027968	61.540402	NaN	61.056495	4.487566	NaN	4.971473
64.305533	59.487281	NaN	61.076868	4.818252	NaN	3.228665
67.427292	72.634171	NaN	73.817757	-5.206879	NaN	-6.390465
57.957845	64.101169	NaN	64.388090	-6.143325	NaN	-6.430245
59.165370	66.898437	NaN	65.808535	-7.733067	NaN	-6.643165
70.012330	63.312734	NaN	63.638430	6.699595	NaN	6.373899
57.089316	66.712320	NaN	67.457587	-9.623004	NaN	-10.368271
64.476468	61.392818	NaN	62.778798	3.083649	NaN	1.697669
63.605737	62.776514	NaN	62.506022	0.829223	NaN	1.099716
71.463307	65.189714	NaN	65.377092	6.273593	NaN	6.086215
61.705050	64.185242	NaN	64.026395	-2.480192	NaN	-2.321345
68.220554	64.878529	NaN	64.683346	3.342025	NaN	3.537208
60.867983	71.879115	NaN	71.346014	-11.011132	NaN	-10.478031
67.237584	67.851459	NaN	68.122118	-0.613875	NaN	-0.884534
74.639602	67.844671	NaN	68.984968	6.794931	NaN	5.654635
65.299628	61.930532	NaN	62.720452	3.369096	NaN	2.579175
68.421949	63.371592	NaN	64.979607	5.050357	NaN	3.442342
69.599362	68.455424	NaN	68.489173	1.143938	NaN	1.110189
64.362935	62.746345	NaN	62.746482	1.616590	NaN	1.616453
65.911602	62.828626	NaN	61.269101	3.082976	NaN	4.642501
68.239941	69.546781	NaN	70.014386	-1.306840	NaN	-1.774445
69.025317	63.822770	NaN	64.618982	5.202547	NaN	4.406335
65.599101	66.447356	NaN	65.787989	-0.848255	NaN	-0.188888
66.737311	67.753579	NaN	68.185384	-1.016269	NaN	-1.448073
70.551497	65.225913	NaN	66.238785	5.325585	NaN	4.312712
67.306327	62.624085	NaN	62.014463	4.682242	NaN	5.291864
67.642075	66.131613	NaN	64.835282	1.510462	NaN	2.806793
64.917769	66.101742	NaN	65.684479	-1.183974	NaN	-0.766711
65.872111	64.694369	NaN	64.057245	1.177742	NaN	1.814866
67.912253	66.705523	NaN	67.751262	1.206730	NaN	0.160991
65.346254	60.366266	NaN	60.150733	4.979988	NaN	5.195521
63.705221	67.422844	NaN	66.467720	-3.717623	NaN	-2.762498
67.596120	62.759186	NaN	61.228874	4.836934	NaN	6.367246
57.580217	64.819959	NaN	65.790828	-7.239742	NaN	-8.210611
62.466153	62.822068	NaN	64.605603	-0.355915	NaN	-2.139451
56.246466	63.806863	NaN	62.947753	-7.560397	NaN	-6.701287
63.601341	64.410870	NaN	63.245521	-0.809529	NaN	0.355821
61.939871	64.993398	NaN	64.212959	-3.053528	NaN	-2.273088
66.257329	61.082783	NaN	61.411649	5.174546	NaN	4.845680
62.956099	56.720946	NaN	56.346756	6.235152	NaN	6.609343
65.370917	68.119182	NaN	67.201453	-2.748265	NaN	-1.830536
59.672493	63.231753	NaN	64.082258	-3.559260	NaN	-4.409765
66.595868	63.574302	NaN	61.944930	3.021566	NaN	4.650937
66.380643	66.603240	NaN	66.550121	-0.222597	NaN	-0.169478
53.599729	66.402947	NaN	65.120491	-12.803218	NaN	-11.520761
59.512936	65.880699	NaN	66.707475	-6.367763	NaN	-7.194539
55.805294	66.935532	NaN	65.812530	-11.130238	NaN	-10.007236
65.161733	68.237420	NaN	66.621653	-3.075687	NaN	-1.459919
64.708927	67.372891	NaN	67.258893	-2.663964	NaN	-2.549965
60.870319	65.874241	NaN	65.498484	-5.003923	NaN	-4.628165
63.995076	62.510083	NaN	64.105989	1.484993	NaN	-0.110913
60.430276	60.820173	NaN	61.883904	-0.389897	NaN	-1.453629
64.071604	66.273918	NaN	65.231468	-2.202314	NaN	-1.159864
65.748350	58.130576	NaN	60.236846	7.617774	NaN	5.511504
69.855968	63.075410	NaN	62.079815	6.780557	NaN	7.776153
67.674979	67.084212	NaN	67.918811	0.590767	NaN	-0.243833
64.266133	60.154636	NaN	62.729915	4.111498	NaN	1.536218
67.979918	59.380201	NaN	57.722468	8.599717	NaN	10.257450
69.797684	68.332273	NaN	66.962900	1.465412	NaN	2.834784
66.432793	64.871239	NaN	64.317141	1.561554	NaN	2.115653
57.290107	63.881895	NaN	64.370737	-6.591788	NaN	-7.080630
71.389554	67.635473	NaN	66.357254	3.754082	NaN	5.032300
57.140258	63.624526	NaN	64.273550	-6.484268	NaN	-7.133292
72.745771	60.661657	NaN	59.876194	12.084114	NaN	12.869577
72.768797	56.919677	NaN	56.265844	15.849120	NaN	16.502953
63.345653	69.542372	NaN	70.273960	-6.196720	NaN	-6.928307
50.961685	71.771380	NaN	70.721800	-20.809695	NaN	-19.760115
67.706036	62.586486	NaN	61.189474	5.119550	NaN	6.516561
68.264970	64.038463	NaN	65.935978	4.226507	NaN	2.328992
68.617824	65.632058	NaN	65.248820	2.985766	NaN	3.369004
61.002098	59.864416	NaN	60.745426	1.137682	NaN	0.256672
66.236836	68.163155	NaN	68.821563	-1.926319	NaN	-2.584727
69.037987	58.234579	NaN	61.472620	10.803408	NaN	7.565367
63.047848	69.524505	NaN	69.827047	-6.476657	NaN	-6.779199
54.726770	67.240117	NaN	68.923359	-12.513347	NaN	-14.196588
64.828665	65.084043	NaN	64.592465	-0.255378	NaN	0.236201
63.422631	64.104353	NaN	64.298956	-0.681722	NaN	-0.876324
64.224548	69.908073	NaN	70.176625	-5.683526	NaN	-5.952078
64.563130	57.784156	NaN	59.038250	6.778975	NaN	5.524880
64.009735	62.876263	NaN	61.842491	1.133472	NaN	2.167244
70.622784	65.928037	NaN	65.336257	4.694747	NaN	5.286527
67.460853	60.652958	NaN	60.589162	6.807895	NaN	6.871690
73.100642	63.607239	NaN	62.222572	9.493403	NaN	10.878070
66.368100	70.547215	NaN	69.850182	-4.179115	NaN	-3.482081
65.396542	65.422865	NaN	65.404522	-0.026323	NaN	-0.007979
71.856962	56.137446	NaN	54.983074	15.719517	NaN	16.873889
60.348638	66.463907	NaN	67.088820	-6.115269	NaN	-6.740182
63.365196	61.227293	NaN	61.944891	2.137903	NaN	1.420305
67.496847	69.050062	NaN	70.095285	-1.553214	NaN	-2.598437
67.419423	68.594862	NaN	67.700994	-1.175438	NaN	-0.281571
64.598815	61.327070	NaN	62.195977	3.271745	NaN	2.402838
68.384267	65.261874	NaN	65.663472	3.122393	NaN	2.720795
65.968492	59.098633	NaN	58.451335	6.869859	NaN	7.517157
60.662847	71.263684	NaN	69.994593	-10.600837	NaN	-9.331746
68.344273	66.897196	NaN	67.325306	1.447076	NaN	1.018966
68.987655	59.864585	NaN	60.235176	9.123069	NaN	8.752478
65.878401	68.715020	NaN	68.597209	-2.836619	NaN	-2.718807
64.819113	63.980699	NaN	62.980431	0.838414	NaN	1.838682
61.519709	60.331390	NaN	58.701445	1.188319	NaN	2.818264
65.048525	68.983010	NaN	68.292032	-3.934485	NaN	-3.243507
62.879290	52.695579	NaN	55.245804	10.183711	NaN	7.633486
65.191474	60.035811	NaN	59.532495	5.155663	NaN	5.658979
63.203481	69.029262	NaN	68.638575	-5.825780	NaN	-5.435094
72.533454	62.311050	NaN	62.276909	10.222404	NaN	10.256545
68.183076	74.740571	NaN	72.310758	-6.557495	NaN	-4.127682
65.161114	63.187476	NaN	63.683290	1.973638	NaN	1.477824
66.266824	63.494056	NaN	62.970870	2.772768	NaN	3.295954
65.986272	68.160632	NaN	68.665156	-2.174360	NaN	-2.678884
57.522099	65.681592	NaN	64.521845	-8.159494	NaN	-6.999746
67.271898	55.427406	NaN	56.563468	11.844492	NaN	10.708430
67.657213	62.523142	NaN	64.517115	5.134071	NaN	3.140097
58.976246	73.859913	NaN	73.836889	-14.883667	NaN	-14.860643
60.536789	62.714899	NaN	63.311249	-2.178110	NaN	-2.774459
62.277049	66.053780	NaN	66.000030	-3.776731	NaN	-3.722981
71.010175	62.504366	NaN	63.246281	8.505809	NaN	7.763894
63.592559	67.142617	NaN	68.406040	-3.550058	NaN	-4.813480
63.469033	65.279425	NaN	64.978171	-1.810391	NaN	-1.509138
63.101913	66.404460	NaN	66.722771	-3.302547	NaN	-3.620858
60.873754	72.324634	NaN	70.819458	-11.450879	NaN	-9.945703
64.699563	62.663422	NaN	61.339215	2.036141	NaN	3.360347
64.562367	64.318450	NaN	64.001272	0.243918	NaN	0.561096
69.654501	66.903375	NaN	65.680130	2.751127	NaN	3.974371
54.066582	62.055400	NaN	64.337088	-7.988818	NaN	-10.270506
61.945235	67.825747	NaN	66.911218	-5.880511	NaN	-4.965983
67.497228	63.420733	NaN	63.325633	4.076494	NaN	4.171595
63.937555	63.000981	NaN	63.592532	0.936574	NaN	0.345023
55.842804	65.804143	NaN	65.416192	-9.961339	NaN	-9.573388
65.813929	71.001126	NaN	70.136697	-5.187197	NaN	-4.322768
57.462466	64.156703	NaN	64.961406	-6.694236	NaN	-7.498940
69.173934	67.951534	NaN	68.046891	1.222401	NaN	1.127043
65.303798	62.645892	NaN	63.340383	2.657906	NaN	1.963415
66.073760	62.224500	NaN	62.616766	3.849261	NaN	3.456994
63.695813	61.964126	NaN	64.449328	1.731688	NaN	-0.753514
64.448212	61.704180	NaN	63.077593	2.744032	NaN	1.370620
62.664838	65.620596	NaN	66.423979	-2.955758	NaN	-3.759141
67.796165	61.818959	NaN	61.772474	5.977205	NaN	6.023691
60.404597	68.388223	NaN	67.011181	-7.983626	NaN	-6.606585
64.683216	72.680748	NaN	72.099387	-7.997532	NaN	-7.416171
77.960265	57.862988	NaN	58.409983	20.097277	NaN	19.550282
60.393694	70.495685	NaN	70.727193	-10.101990	NaN	-10.333499
64.063144	66.266617	NaN	64.538437	-2.203473	NaN	-0.475294
64.319582	66.533153	NaN	67.091189	-2.213571	NaN	-2.771607
62.914234	69.290031	NaN	70.515770	-6.375797	NaN	-7.601536
70.990164	67.842973	NaN	66.767221	3.147190	NaN	4.222943
59.286461	68.462458	NaN	67.908381	-9.175998	NaN	-8.621920
69.532795	62.303425	NaN	61.515441	7.229370	NaN	8.017354
67.554862	61.104923	NaN	62.225279	6.449940	NaN	5.329584
70.352482	70.313716	NaN	70.939210	0.038767	NaN	-0.586728
68.513387	65.869687	NaN	65.775197	2.643700	NaN	2.738190
62.620645	62.734270	NaN	63.325122	-0.113625	NaN	-0.704477
68.541475	65.662043	NaN	65.664054	2.879432	NaN	2.877421
62.067048	67.021734	NaN	67.997779	-4.954686	NaN	-5.930730
68.632157	66.463203	NaN	65.239936	2.168954	NaN	3.392221
68.264473	60.002882	NaN	59.939844	8.261591	NaN	8.324630
61.304348	68.103242	NaN	67.342634	-6.798894	NaN	-6.038286
68.471900	63.909672	NaN	64.546221	4.562228	NaN	3.925678
65.352810	63.434224	NaN	63.530471	1.918585	NaN	1.822339
68.744383	65.242709	NaN	64.861120	3.501673	NaN	3.883263
62.351256	68.002515	NaN	66.836650	-5.651260	NaN	-4.485394
70.623637	68.787083	NaN	68.188893	1.836555	NaN	2.434744
65.609187	61.030235	NaN	62.090215	4.578953	NaN	3.518973
58.840344	69.181737	NaN	69.359482	-10.341393	NaN	-10.519138
68.804607	69.254661	NaN	69.252234	-0.450054	NaN	-0.447627
71.871267	57.174093	NaN	56.044209	14.697174	NaN	15.827059
65.284991	66.784004	NaN	66.211871	-1.499012	NaN	-0.926880
69.406683	65.424748	NaN	66.734011	3.981935	NaN	2.672672
58.420484	67.999511	NaN	67.983903	-9.579027	NaN	-9.563419
67.773804	69.016471	NaN	68.058941	-1.242667	NaN	-0.285137
71.513469	62.086609	NaN	63.641481	9.426860	NaN	7.871988
57.694493	68.409636	NaN	68.929834	-10.715142	NaN	-11.235340
66.508425	67.438521	NaN	67.695735	-0.930096	NaN	-1.187311
59.564821	66.554274	NaN	65.192844	-6.989453	NaN	-5.628022
68.367348	66.042736	NaN	64.732816	2.324613	NaN	3.634532
64.006217	67.847527	NaN	66.938229	-3.841311	NaN	-2.932012
60.720044	68.303146	NaN	66.860652	-7.583102	NaN	-6.140608
73.472369	62.356890	NaN	61.884651	11.115480	NaN	11.587718
63.470715	71.627376	NaN	70.807665	-8.156661	NaN	-7.336950
71.831247	64.456547	NaN	64.513085	7.374700	NaN	7.318163
63.902020	62.717897	NaN	63.114888	1.184124	NaN	0.787132
61.890016	63.622387	NaN	64.276144	-1.732371	NaN	-2.386128
67.687928	62.305009	NaN	63.715107	5.382918	NaN	3.972820
64.409108	69.052106	NaN	69.096687	-4.642997	NaN	-4.687578
69.312568	62.977794	NaN	62.243863	6.334774	NaN	7.068705
65.155094	52.894548	NaN	54.207637	12.260546	NaN	10.947457
60.670336	63.643158	NaN	64.719861	-2.972823	NaN	-4.049526
63.091436	65.853580	NaN	65.030663	-2.762144	NaN	-1.939227
60.409213	59.301681	NaN	57.837061	1.107533	NaN	2.572152
71.393009	69.253404	NaN	67.299491	2.139605	NaN	4.093518
68.819711	59.139351	NaN	60.242421	9.680359	NaN	8.577290
64.020924	66.166761	NaN	64.443337	-2.145837	NaN	-0.422413
69.037837	63.311533	NaN	63.658407	5.726304	NaN	5.379430
62.249452	69.888618	NaN	70.037109	-7.639166	NaN	-7.787657
70.712645	61.270251	NaN	59.817444	9.442393	NaN	10.895201
62.161188	57.437956	NaN	59.933409	4.723232	NaN	2.227779
70.714475	67.388317	NaN	65.943954	3.326158	NaN	4.770521
64.323583	61.922168	NaN	61.796829	2.401415	NaN	2.526754
61.580005	58.284922	NaN	59.974334	3.295083	NaN	1.605672
66.573750	62.658871	NaN	61.518057	3.914879	NaN	5.055693
71.727984	68.042158	NaN	69.411029	3.685826	NaN	2.316955
62.183664	63.765827	NaN	65.458770	-1.582163	NaN	-3.275106
66.169309	62.851914	NaN	64.653186	3.317396	NaN	1.516123
53.410314	58.812976	NaN	60.560254	-5.402662	NaN	-7.149940
65.703474	64.185357	NaN	61.339761	1.518118	NaN	4.363713
68.929940	63.058286	NaN	62.901920	5.871654	NaN	6.028020
60.855175	60.857280	NaN	61.116934	-0.002105	NaN	-0.261759
71.091389	67.528875	NaN	65.416860	3.562513	NaN	5.674528
64.895611	69.371257	NaN	68.096964	-4.475646	NaN	-3.201353
62.273427	61.361933	NaN	63.404896	0.911495	NaN	-1.131469
68.248898	63.937116	NaN	64.661969	4.311782	NaN	3.586929
66.100769	64.616384	NaN	63.112458	1.484386	NaN	2.988312
66.119983	68.841678	NaN	70.543519	-2.721694	NaN	-4.423535
61.268801	61.057083	NaN	60.647338	0.211717	NaN	0.621463
61.772013	64.844481	NaN	67.696253	-3.072468	NaN	-5.924240
68.930622	61.793893	NaN	61.746286	7.136729	NaN	7.184336
64.943687	62.647550	NaN	64.845706	2.296138	NaN	0.097982
73.222946	59.944277	NaN	61.354459	13.278669	NaN	11.868487
65.223331	65.397003	NaN	66.181529	-0.173672	NaN	-0.958198
62.354558	68.515527	NaN	69.411501	-6.160968	NaN	-7.056942
68.952565	65.617695	NaN	65.875448	3.334870	NaN	3.077117
62.013414	64.312074	NaN	63.848662	-2.298661	NaN	-1.835249
71.545466	65.597325	NaN	64.858021	5.948141	NaN	6.687445
69.495344	61.220795	NaN	61.682223	8.274549	NaN	7.813121
61.328344	70.713386	NaN	69.252261	-9.385043	NaN	-7.923918
62.810950	57.280134	NaN	57.329846	5.530816	NaN	5.481105
70.928135	62.409737	NaN	59.933265	8.518399	NaN	10.994870
70.377116	64.287478	NaN	64.191366	6.089638	NaN	6.185751
70.639890	69.291519	NaN	70.390177	1.348371	NaN	0.249714
62.746938	67.163966	NaN	66.832683	-4.417028	NaN	-4.085745
66.435159	65.094560	NaN	62.970295	1.340599	NaN	3.464864
63.665661	62.457169	NaN	64.433672	1.208492	NaN	-0.768011
64.413253	64.609966	NaN	64.669398	-0.196713	NaN	-0.256145
68.970591	67.647885	NaN	67.535034	1.322706	NaN	1.435557
69.504697	61.117355	NaN	61.057462	8.387342	NaN	8.447235
61.620029	73.099516	NaN	72.864905	-11.479487	NaN	-11.244876
70.584582	61.502384	NaN	62.410817	9.082198	NaN	8.173765
66.096028	64.475906	NaN	63.860184	1.620123	NaN	2.235845
59.221536	65.477180	NaN	67.494727	-6.255644	NaN	-8.273191
65.228187	66.865183	NaN	68.477755	-1.636997	NaN	-3.249569
64.906755	70.014353	NaN	69.911366	-5.107599	NaN	-5.004611
59.463768	66.645696	NaN	67.298147	-7.181928	NaN	-7.834379
67.553466	66.549915	NaN	67.180121	1.003551	NaN	0.373345
61.503295	62.406314	NaN	62.800968	-0.903018	NaN	-1.297673
68.240917	63.218387	NaN	61.265221	5.022529	NaN	6.975696
69.937346	69.086025	NaN	67.384361	0.851321	NaN	2.552985
60.390161	69.761999	NaN	69.328225	-9.371838	NaN	-8.938064
66.955834	64.705533	NaN	64.288168	2.250301	NaN	2.667666
70.017817	62.082488	NaN	60.679086	7.935328	NaN	9.338731
62.173866	65.111320	NaN	63.971011	-2.937454	NaN	-1.797145
58.087694	62.329511	NaN	63.090130	-4.241817	NaN	-5.002436
62.494328	62.448850	NaN	63.732384	0.045478	NaN	-1.238056
64.995669	61.910051	NaN	62.946674	3.085619	NaN	2.048995
72.605935	62.057557	NaN	61.086430	10.548378	NaN	11.519505
62.272984	68.578047	NaN	68.901133	-6.305063	NaN	-6.628148
62.521326	62.817239	NaN	64.072957	-0.295913	NaN	-1.551630
