# Supplementary material for: Combined Influences of Model Choice, Data Quality, and Data Quantity When Estimating Population Trends
Source: PLoS One. 2015 Jul 15;10(7):e0132255. doi: 10.1371/journal.pone.0132255 (PMC4503393; doi:10.1371/journal.pone.0132255)
Supplement: S1 Dataset — Files are organized by model type and by the input lambda value. (ZIP) [file pone.0132255.s002.zip › Snail/sims_lambda_0_9/simulationOutput_0.9_0_0.1_0_10.xls]

Percent_Decline_True	Median_Percent_Decline_Matrix	Median_Percent_Decline_Matrix_stable	Median_Percent_Decline_Scalar	Difference_True_Matrix	Difference_True_Matrix_Stable	Difference_True_Scalar
66.574003	72.724338	NaN	72.469242	-6.150335	NaN	-5.895240
65.573768	63.885489	NaN	63.045648	1.688279	NaN	2.528120
63.609339	68.708689	NaN	67.329522	-5.099350	NaN	-3.720182
68.374642	63.407236	NaN	63.786732	4.967405	NaN	4.587909
65.069495	63.681215	NaN	62.625175	1.388280	NaN	2.444320
70.565105	56.949963	NaN	61.515001	13.615143	NaN	9.050104
67.393024	67.885281	NaN	66.002412	-0.492257	NaN	1.390611
65.593524	67.377675	NaN	67.460714	-1.784151	NaN	-1.867189
72.162199	68.625782	NaN	68.509088	3.536417	NaN	3.653111
69.401213	65.811260	NaN	66.312430	3.589953	NaN	3.088783
60.800237	59.558851	NaN	61.733290	1.241385	NaN	-0.933054
63.738582	60.997415	NaN	59.453601	2.741167	NaN	4.284981
57.290636	69.987043	NaN	69.220389	-12.696408	NaN	-11.929754
55.613798	75.262694	NaN	74.449751	-19.648896	NaN	-18.835953
68.743613	70.607135	NaN	70.283179	-1.863522	NaN	-1.539567
56.742029	55.570650	NaN	56.614622	1.171379	NaN	0.127407
67.641437	63.917238	NaN	62.590467	3.724199	NaN	5.050969
67.564172	57.240023	NaN	56.156034	10.324149	NaN	11.408138
72.575389	68.932641	NaN	69.698021	3.642748	NaN	2.877368
53.454642	57.284275	NaN	55.636086	-3.829633	NaN	-2.181444
66.744800	64.136943	NaN	64.963021	2.607857	NaN	1.781779
66.577583	61.735703	NaN	62.390727	4.841880	NaN	4.186856
60.647024	61.312862	NaN	65.273050	-0.665837	NaN	-4.626026
65.718188	63.235602	NaN	66.044131	2.482585	NaN	-0.325943
60.806245	56.333763	NaN	57.380370	4.472482	NaN	3.425875
66.682322	69.794471	NaN	70.029118	-3.112149	NaN	-3.346796
62.725239	64.924681	NaN	65.621143	-2.199441	NaN	-2.895904
65.908457	62.118975	NaN	62.369658	3.789481	NaN	3.538799
66.239378	65.779477	NaN	65.409970	0.459901	NaN	0.829408
68.615565	63.406885	NaN	64.194322	5.208680	NaN	4.421243
61.277811	71.737789	NaN	73.459991	-10.459979	NaN	-12.182180
68.126589	58.588079	NaN	59.971571	9.538509	NaN	8.155017
67.841338	66.898331	NaN	66.340372	0.943007	NaN	1.500966
68.302455	62.881364	NaN	60.611182	5.421091	NaN	7.691274
72.418864	64.446337	NaN	65.315203	7.972527	NaN	7.103661
68.989146	65.998094	NaN	65.359594	2.991052	NaN	3.629552
62.624353	69.333405	NaN	68.182227	-6.709052	NaN	-5.557874
59.801146	68.045666	NaN	67.670736	-8.244520	NaN	-7.869590
66.065612	74.526069	NaN	73.282477	-8.460458	NaN	-7.216865
64.500551	66.738055	NaN	64.028078	-2.237504	NaN	0.472473
57.965961	65.764954	NaN	64.761976	-7.798992	NaN	-6.796015
65.417833	67.817621	NaN	68.817624	-2.399788	NaN	-3.399791
65.530313	66.261214	NaN	65.530623	-0.730901	NaN	-0.000311
65.062942	71.777071	NaN	70.915903	-6.714129	NaN	-5.852961
63.161947	72.740967	NaN	72.153841	-9.579020	NaN	-8.991895
63.923629	60.027438	NaN	60.013761	3.896191	NaN	3.909868
63.139140	65.313428	NaN	64.793234	-2.174288	NaN	-1.654094
70.324745	60.958436	NaN	63.318139	9.366309	NaN	7.006605
53.179283	73.515619	NaN	72.692147	-20.336337	NaN	-19.512865
66.501553	65.684713	NaN	67.571675	0.816840	NaN	-1.070122
70.791980	63.298129	NaN	65.057777	7.493851	NaN	5.734203
70.436927	61.511998	NaN	63.166899	8.924929	NaN	7.270028
60.116127	56.563945	NaN	55.522301	3.552181	NaN	4.593825
67.632611	62.120792	NaN	63.780836	5.511818	NaN	3.851775
54.947305	52.480380	NaN	51.658321	2.466925	NaN	3.288984
68.101080	74.735174	NaN	75.480951	-6.634094	NaN	-7.379871
65.755980	69.862617	NaN	70.638487	-4.106636	NaN	-4.882506
62.023988	61.699968	NaN	61.333365	0.324020	NaN	0.690623
63.747680	68.721462	NaN	68.878550	-4.973782	NaN	-5.130870
59.889043	64.711814	NaN	62.572618	-4.822771	NaN	-2.683574
67.915731	57.029223	NaN	58.539893	10.886508	NaN	9.375838
69.650301	68.417908	NaN	65.986904	1.232393	NaN	3.663397
66.775700	67.342923	NaN	67.563670	-0.567224	NaN	-0.787970
68.168054	69.415343	NaN	69.077945	-1.247288	NaN	-0.909890
57.316276	63.211402	NaN	64.658856	-5.895126	NaN	-7.342580
69.004595	68.955994	NaN	68.447581	0.048601	NaN	0.557014
67.083277	63.298075	NaN	63.714965	3.785202	NaN	3.368312
70.337283	68.101044	NaN	70.260611	2.236239	NaN	0.076672
65.682114	70.950198	NaN	71.624730	-5.268084	NaN	-5.942616
64.013519	62.554732	NaN	62.718169	1.458787	NaN	1.295350
67.618509	62.333277	NaN	62.855412	5.285232	NaN	4.763097
74.107821	67.543813	NaN	68.105836	6.564008	NaN	6.001985
69.247012	62.259451	NaN	59.503471	6.987561	NaN	9.743541
73.184400	71.005694	NaN	69.751596	2.178706	NaN	3.432804
61.173538	64.887119	NaN	65.552211	-3.713581	NaN	-4.378673
65.464406	59.052443	NaN	58.123102	6.411963	NaN	7.341304
69.317122	65.454927	NaN	65.138746	3.862195	NaN	4.178375
69.031754	68.187210	NaN	67.759721	0.844544	NaN	1.272033
61.625458	67.871159	NaN	66.689672	-6.245700	NaN	-5.064213
57.781497	59.105782	NaN	59.558231	-1.324284	NaN	-1.776734
58.921158	66.154406	NaN	66.780424	-7.233248	NaN	-7.859266
63.401760	67.058761	NaN	67.768848	-3.657001	NaN	-4.367088
69.472667	67.792545	NaN	67.603055	1.680122	NaN	1.869612
72.943011	62.531785	NaN	61.774622	10.411227	NaN	11.168390
64.298092	66.975737	NaN	66.741769	-2.677645	NaN	-2.443677
64.306464	62.551738	NaN	63.981292	1.754726	NaN	0.325172
71.292460	67.971920	NaN	67.508317	3.320539	NaN	3.784142
64.939692	69.563873	NaN	68.433793	-4.624181	NaN	-3.494100
65.607978	68.946399	NaN	68.568250	-3.338421	NaN	-2.960271
63.137066	70.506105	NaN	67.741773	-7.369039	NaN	-4.604707
61.163282	71.022256	NaN	70.156207	-9.858974	NaN	-8.992925
56.304595	62.823758	NaN	61.958322	-6.519163	NaN	-5.653728
73.038559	65.468069	NaN	66.279819	7.570490	NaN	6.758741
59.454500	60.580748	NaN	60.617332	-1.126248	NaN	-1.162832
69.475856	73.775111	NaN	73.191577	-4.299255	NaN	-3.715721
66.121767	68.727755	NaN	66.421828	-2.605988	NaN	-0.300061
70.078194	61.354230	NaN	64.420780	8.723964	NaN	5.657413
58.462455	72.696953	NaN	71.702296	-14.234498	NaN	-13.239841
70.390145	67.523341	NaN	70.240445	2.866804	NaN	0.149700
65.358168	67.231405	NaN	69.319002	-1.873237	NaN	-3.960834
64.190967	63.800736	NaN	61.263789	0.390232	NaN	2.927178
64.588984	59.684483	NaN	61.800679	4.904501	NaN	2.788305
67.095019	56.296804	NaN	54.648014	10.798215	NaN	12.447004
67.231088	56.983360	NaN	58.570917	10.247728	NaN	8.660172
55.578548	63.423093	NaN	66.591108	-7.844545	NaN	-11.012560
59.743630	62.921487	NaN	64.533694	-3.177857	NaN	-4.790064
71.922682	70.435094	NaN	68.469821	1.487588	NaN	3.452861
60.169918	66.351253	NaN	65.510414	-6.181335	NaN	-5.340495
70.497629	69.404262	NaN	70.241102	1.093368	NaN	0.256528
55.861536	57.605958	NaN	60.827523	-1.744421	NaN	-4.965986
58.826151	65.377916	NaN	68.453896	-6.551766	NaN	-9.627745
61.507044	65.280512	NaN	64.851042	-3.773468	NaN	-3.343998
66.518199	62.392638	NaN	64.448223	4.125561	NaN	2.069976
61.524878	62.797831	NaN	62.959852	-1.272953	NaN	-1.434974
70.583101	70.514849	NaN	71.531676	0.068252	NaN	-0.948575
59.518957	62.654450	NaN	63.565611	-3.135493	NaN	-4.046654
70.428958	65.056969	NaN	65.706690	5.371989	NaN	4.722268
67.761139	61.616528	NaN	64.295762	6.144611	NaN	3.465377
64.039364	66.185234	NaN	68.258312	-2.145870	NaN	-4.218948
65.500031	55.949183	NaN	60.539748	9.550848	NaN	4.960283
62.607451	66.435640	NaN	68.709833	-3.828188	NaN	-6.102381
69.809380	65.891529	NaN	69.182506	3.917852	NaN	0.626875
66.851552	56.854665	NaN	56.258328	9.996886	NaN	10.593223
63.923977	66.346534	NaN	65.051461	-2.422556	NaN	-1.127484
68.484802	64.594808	NaN	64.862545	3.889994	NaN	3.622256
57.703120	67.794917	NaN	66.030016	-10.091797	NaN	-8.326896
68.202171	69.986094	NaN	69.664127	-1.783923	NaN	-1.461957
59.185119	65.100190	NaN	64.723937	-5.915070	NaN	-5.538818
52.668157	69.740135	NaN	67.591935	-17.071978	NaN	-14.923778
61.814839	59.971674	NaN	60.326876	1.843165	NaN	1.487963
65.704557	63.938676	NaN	65.299122	1.765881	NaN	0.405435
67.985015	77.505003	NaN	75.621751	-9.519988	NaN	-7.636736
65.496252	68.675351	NaN	66.004705	-3.179098	NaN	-0.508452
68.708388	62.027563	NaN	61.645495	6.680825	NaN	7.062893
68.646776	67.859443	NaN	66.194495	0.787332	NaN	2.452280
70.411082	65.197192	NaN	64.804415	5.213890	NaN	5.606667
61.194738	66.713448	NaN	68.955605	-5.518710	NaN	-7.760868
65.704319	64.276524	NaN	65.492167	1.427795	NaN	0.212152
69.349200	63.711315	NaN	63.470134	5.637885	NaN	5.879066
64.612897	55.910473	NaN	57.278270	8.702424	NaN	7.334628
48.448684	58.884120	NaN	58.902524	-10.435435	NaN	-10.453840
59.480854	64.099446	NaN	63.510481	-4.618592	NaN	-4.029627
63.849777	68.214972	NaN	66.247425	-4.365196	NaN	-2.397648
71.358372	63.505887	NaN	63.361103	7.852485	NaN	7.997269
62.933098	69.955751	NaN	68.497076	-7.022653	NaN	-5.563978
65.327369	64.752093	NaN	64.950500	0.575276	NaN	0.376869
64.345128	60.817565	NaN	64.207665	3.527562	NaN	0.137462
63.871589	64.553617	NaN	63.816453	-0.682028	NaN	0.055136
64.316214	56.584216	NaN	57.305774	7.731998	NaN	7.010440
57.987596	70.580536	NaN	71.058813	-12.592939	NaN	-13.071216
66.779395	67.483106	NaN	69.245859	-0.703711	NaN	-2.466464
56.222863	66.028343	NaN	63.159508	-9.805480	NaN	-6.936645
62.459332	63.777571	NaN	62.506629	-1.318239	NaN	-0.047298
69.584001	68.502600	NaN	66.598505	1.081402	NaN	2.985496
68.435095	70.451577	NaN	71.420128	-2.016482	NaN	-2.985032
65.668276	66.524485	NaN	64.883073	-0.856209	NaN	0.785203
63.644695	58.039031	NaN	58.221527	5.605663	NaN	5.423168
66.742444	64.290688	NaN	64.362359	2.451756	NaN	2.380085
68.820345	75.129437	NaN	72.841913	-6.309092	NaN	-4.021568
71.582184	68.157768	NaN	65.286805	3.424416	NaN	6.295379
69.421636	66.830090	NaN	65.850176	2.591546	NaN	3.571460
64.020682	61.794729	NaN	63.457821	2.225953	NaN	0.562861
66.538097	60.637992	NaN	61.130108	5.900105	NaN	5.407988
68.859301	64.147273	NaN	66.412171	4.712028	NaN	2.447130
67.658833	62.467407	NaN	64.642664	5.191427	NaN	3.016169
69.102267	59.403428	NaN	57.675490	9.698839	NaN	11.426777
59.934730	57.555723	NaN	57.947094	2.379008	NaN	1.987636
69.974231	55.933506	NaN	55.621413	14.040725	NaN	14.352818
61.237015	61.158990	NaN	61.506572	0.078025	NaN	-0.269557
67.214503	59.761857	NaN	61.928662	7.452646	NaN	5.285841
64.363955	59.126950	NaN	63.317336	5.237005	NaN	1.046619
65.531422	68.189982	NaN	65.770761	-2.658560	NaN	-0.239339
62.692964	62.974454	NaN	62.015148	-0.281490	NaN	0.677816
70.855348	61.353023	NaN	59.860477	9.502325	NaN	10.994871
62.395262	72.789492	NaN	70.662525	-10.394229	NaN	-8.267263
61.125960	58.685443	NaN	60.258169	2.440517	NaN	0.867792
68.238754	59.889914	NaN	63.450451	8.348840	NaN	4.788303
71.324140	58.481237	NaN	63.677803	12.842903	NaN	7.646337
63.368506	59.669452	NaN	61.796676	3.699054	NaN	1.571830
65.520924	69.648772	NaN	68.835654	-4.127848	NaN	-3.314730
66.597177	65.206577	NaN	64.089120	1.390600	NaN	2.508057
69.120487	73.125720	NaN	69.319194	-4.005233	NaN	-0.198706
68.279441	66.687057	NaN	65.837106	1.592384	NaN	2.442335
67.687527	62.474847	NaN	62.642774	5.212680	NaN	5.044752
68.277142	56.656748	NaN	59.784725	11.620394	NaN	8.492417
69.354763	63.173785	NaN	65.667447	6.180978	NaN	3.687316
62.067467	60.313206	NaN	58.418315	1.754261	NaN	3.649152
65.617465	68.865348	NaN	67.329250	-3.247883	NaN	-1.711785
64.681187	65.414023	NaN	66.828407	-0.732835	NaN	-2.147220
63.547972	65.738251	NaN	65.451338	-2.190279	NaN	-1.903366
72.414880	69.082449	NaN	66.150309	3.332431	NaN	6.264571
60.953820	74.696517	NaN	72.753025	-13.742696	NaN	-11.799205
71.217151	63.110306	NaN	61.112737	8.106845	NaN	10.104414
58.173493	60.480657	NaN	58.280450	-2.307164	NaN	-0.106957
62.758717	69.618191	NaN	67.606109	-6.859474	NaN	-4.847392
72.813359	56.516524	NaN	58.853126	16.296835	NaN	13.960233
65.908096	65.195267	NaN	64.052247	0.712829	NaN	1.855849
67.736014	64.794627	NaN	64.659642	2.941387	NaN	3.076372
62.117701	58.294728	NaN	63.477418	3.822972	NaN	-1.359717
67.266209	71.090560	NaN	72.357481	-3.824351	NaN	-5.091272
61.939531	68.606423	NaN	65.341232	-6.666892	NaN	-3.401701
64.959762	68.149376	NaN	69.185093	-3.189613	NaN	-4.225330
53.670482	68.608288	NaN	71.272920	-14.937806	NaN	-17.602438
61.008884	67.956821	NaN	64.841263	-6.947937	NaN	-3.832378
68.117133	69.592962	NaN	66.450321	-1.475829	NaN	1.666812
60.507574	63.299913	NaN	62.128738	-2.792338	NaN	-1.621163
69.287787	66.855848	NaN	66.764994	2.431939	NaN	2.522793
65.092106	65.436290	NaN	63.677426	-0.344185	NaN	1.414680
66.782279	47.866325	NaN	51.740083	18.915955	NaN	15.042197
71.784686	63.988236	NaN	63.892241	7.796450	NaN	7.892446
62.654781	61.380182	NaN	59.876398	1.274599	NaN	2.778383
61.174062	65.032227	NaN	67.641075	-3.858166	NaN	-6.467013
64.996318	70.153334	NaN	72.865536	-5.157016	NaN	-7.869218
67.271039	57.668391	NaN	61.458208	9.602648	NaN	5.812831
67.517002	68.760080	NaN	64.343179	-1.243077	NaN	3.173823
69.731457	71.993999	NaN	72.788605	-2.262543	NaN	-3.057149
67.343589	57.020101	NaN	58.969918	10.323488	NaN	8.373671
65.979945	64.968930	NaN	63.898326	1.011016	NaN	2.081620
60.326319	58.825053	NaN	56.824942	1.501266	NaN	3.501377
62.667385	63.419179	NaN	65.532051	-0.751794	NaN	-2.864666
63.413057	55.744532	NaN	59.664101	7.668525	NaN	3.748955
71.431549	66.346000	NaN	63.693341	5.085549	NaN	7.738208
71.301646	63.972764	NaN	62.642426	7.328882	NaN	8.659220
63.326321	68.946856	NaN	69.061662	-5.620534	NaN	-5.735341
61.275335	74.232110	NaN	73.102554	-12.956775	NaN	-11.827218
66.355778	59.404605	NaN	58.965084	6.951174	NaN	7.390694
65.553404	61.136372	NaN	62.002311	4.417033	NaN	3.551094
59.999035	70.504582	NaN	69.129046	-10.505547	NaN	-9.130011
66.644326	66.382908	NaN	63.082033	0.261417	NaN	3.562292
71.491070	57.382873	NaN	61.021140	14.108197	NaN	10.469930
71.796273	68.790450	NaN	68.415690	3.005824	NaN	3.380583
65.421141	66.468807	NaN	66.462270	-1.047666	NaN	-1.041128
66.454322	70.981828	NaN	69.406352	-4.527506	NaN	-2.952030
68.239811	63.592212	NaN	64.721128	4.647599	NaN	3.518683
67.133573	65.851829	NaN	66.134814	1.281744	NaN	0.998759
55.342973	61.271079	NaN	61.275634	-5.928106	NaN	-5.932661
64.861175	59.465220	NaN	60.256347	5.395955	NaN	4.604827
62.604852	70.030283	NaN	68.392028	-7.425431	NaN	-5.787175
61.580965	68.975353	NaN	68.338142	-7.394388	NaN	-6.757178
65.476096	62.484784	NaN	66.390880	2.991312	NaN	-0.914784
65.260276	66.944631	NaN	66.574801	-1.684355	NaN	-1.314526
63.543611	69.447132	NaN	69.571676	-5.903522	NaN	-6.028065
66.459600	61.860209	NaN	60.204157	4.599391	NaN	6.255443
62.074300	69.195832	NaN	68.548528	-7.121532	NaN	-6.474228
67.943745	59.401781	NaN	57.127819	8.541965	NaN	10.815927
62.606459	56.360119	NaN	58.151703	6.246340	NaN	4.454756
56.970889	62.018927	NaN	63.805831	-5.048038	NaN	-6.834942
61.107694	68.592004	NaN	67.183324	-7.484310	NaN	-6.075630
62.637027	66.037684	NaN	67.969881	-3.400657	NaN	-5.332854
68.835491	69.756262	NaN	70.144466	-0.920772	NaN	-1.308975
63.048258	64.724239	NaN	67.513720	-1.675981	NaN	-4.465462
62.891321	70.840547	NaN	70.023856	-7.949227	NaN	-7.132535
66.543660	60.059299	NaN	58.422741	6.484361	NaN	8.120919
67.962142	59.830041	NaN	60.649097	8.132101	NaN	7.313044
52.939704	64.183808	NaN	65.764300	-11.244104	NaN	-12.824596
70.345218	63.122536	NaN	63.091045	7.222682	NaN	7.254173
65.772789	54.820466	NaN	55.095256	10.952323	NaN	10.677533
68.117211	68.001951	NaN	67.721554	0.115261	NaN	0.395658
60.055775	71.102617	NaN	71.200790	-11.046842	NaN	-11.145015
66.338440	56.569030	NaN	58.379810	9.769410	NaN	7.958629
60.348505	74.102752	NaN	73.740389	-13.754247	NaN	-13.391884
59.985135	68.636102	NaN	66.857562	-8.650967	NaN	-6.872427
62.537673	65.123730	NaN	65.878650	-2.586057	NaN	-3.340978
68.280901	58.542591	NaN	61.338217	9.738310	NaN	6.942684
64.355155	71.749062	NaN	71.718642	-7.393907	NaN	-7.363487
63.078931	65.257803	NaN	67.820868	-2.178872	NaN	-4.741936
54.421739	62.809836	NaN	61.107644	-8.388097	NaN	-6.685905
67.794862	72.293855	NaN	68.849517	-4.498993	NaN	-1.054655
68.268819	66.911047	NaN	63.550911	1.357772	NaN	4.717908
62.678107	59.373918	NaN	58.662878	3.304189	NaN	4.015228
66.284832	65.431026	NaN	67.144562	0.853806	NaN	-0.859730
68.045858	67.467306	NaN	64.874685	0.578553	NaN	3.171173
59.558091	63.477307	NaN	61.312743	-3.919216	NaN	-1.754652
65.768701	67.208852	NaN	65.787461	-1.440151	NaN	-0.018760
63.036507	57.953435	NaN	59.070130	5.083072	NaN	3.966377
68.572401	63.497946	NaN	64.610878	5.074455	NaN	3.961523
66.859907	69.418085	NaN	69.832121	-2.558179	NaN	-2.972215
59.174166	68.101405	NaN	69.182903	-8.927239	NaN	-10.008737
69.115077	69.759142	NaN	69.285668	-0.644065	NaN	-0.170591
65.963834	60.376453	NaN	63.195042	5.587381	NaN	2.768792
62.193891	68.153957	NaN	69.544678	-5.960066	NaN	-7.350787
65.842368	56.916165	NaN	58.722493	8.926203	NaN	7.119875
71.111491	66.483004	NaN	68.676886	4.628487	NaN	2.434605
72.549372	70.384908	NaN	68.859496	2.164464	NaN	3.689876
69.622170	56.756376	NaN	56.128875	12.865794	NaN	13.493296
65.311836	63.322797	NaN	60.435705	1.989039	NaN	4.876131
62.858235	61.529559	NaN	59.904340	1.328676	NaN	2.953894
65.602269	64.013023	NaN	63.078153	1.589245	NaN	2.524116
63.456142	66.040065	NaN	63.495488	-2.583923	NaN	-0.039346
74.749047	67.751978	NaN	67.098864	6.997069	NaN	7.650183
68.872558	64.093011	NaN	65.136692	4.779547	NaN	3.735866
66.540050	63.152583	NaN	61.890997	3.387467	NaN	4.649053
69.024360	58.336446	NaN	60.080865	10.687915	NaN	8.943496
64.314244	76.117672	NaN	74.206465	-11.803427	NaN	-9.892221
68.978516	66.772083	NaN	66.243931	2.206434	NaN	2.734585
73.181023	57.926452	NaN	61.210319	15.254571	NaN	11.970704
67.622648	62.782044	NaN	67.419928	4.840604	NaN	0.202720
67.570311	72.045210	NaN	68.366320	-4.474898	NaN	-0.796009
69.341654	64.987822	NaN	64.485650	4.353832	NaN	4.856003
66.353805	64.285510	NaN	67.081529	2.068295	NaN	-0.727723
67.234008	67.907128	NaN	66.591846	-0.673119	NaN	0.642163
67.112680	67.005328	NaN	68.062541	0.107352	NaN	-0.949861
58.898056	63.377878	NaN	62.937175	-4.479822	NaN	-4.039119
63.468937	69.126062	NaN	69.118569	-5.657125	NaN	-5.649632
70.227973	67.235306	NaN	68.618016	2.992667	NaN	1.609957
60.048184	57.416934	NaN	58.895250	2.631251	NaN	1.152934
65.853996	59.841226	NaN	60.176185	6.012771	NaN	5.677811
64.171103	61.397369	NaN	59.947050	2.773733	NaN	4.224052
65.437799	67.612398	NaN	67.410819	-2.174599	NaN	-1.973020
65.844869	67.723368	NaN	66.691597	-1.878498	NaN	-0.846728
54.015358	70.555130	NaN	68.907857	-16.539772	NaN	-14.892500
54.861054	69.651826	NaN	68.472506	-14.790771	NaN	-13.611451
66.308643	74.910353	NaN	73.723724	-8.601710	NaN	-7.415081
59.986384	60.326053	NaN	63.073771	-0.339669	NaN	-3.087387
66.226737	66.160113	NaN	68.999895	0.066624	NaN	-2.773158
60.391003	63.796770	NaN	63.415792	-3.405767	NaN	-3.024788
63.261353	66.367129	NaN	68.113363	-3.105777	NaN	-4.852010
69.629794	71.459098	NaN	69.210302	-1.829304	NaN	0.419492
69.649868	64.035727	NaN	63.834089	5.614141	NaN	5.815778
64.707118	67.320741	NaN	64.641162	-2.613623	NaN	0.065956
68.983989	65.073703	NaN	65.222986	3.910285	NaN	3.761003
64.766021	70.255116	NaN	70.761642	-5.489096	NaN	-5.995622
65.299150	64.456047	NaN	66.630172	0.843103	NaN	-1.331022
67.497022	65.564095	NaN	65.577108	1.932927	NaN	1.919914
64.330593	65.300922	NaN	64.888082	-0.970329	NaN	-0.557489
67.238922	65.817332	NaN	66.853774	1.421590	NaN	0.385148
63.746409	69.845787	NaN	72.289756	-6.099378	NaN	-8.543347
64.786117	63.343328	NaN	61.267662	1.442790	NaN	3.518456
66.310445	61.570117	NaN	60.490649	4.740328	NaN	5.819796
59.655523	59.923233	NaN	61.856052	-0.267710	NaN	-2.200529
67.681592	60.445380	NaN	59.987333	7.236213	NaN	7.694259
66.473473	66.290611	NaN	67.544445	0.182861	NaN	-1.070973
68.332146	67.299136	NaN	66.689904	1.033011	NaN	1.642242
63.018271	65.163654	NaN	65.973623	-2.145383	NaN	-2.955353
65.916365	62.055753	NaN	60.878411	3.860612	NaN	5.037954
60.104593	70.747426	NaN	71.008605	-10.642833	NaN	-10.904012
56.799132	64.586801	NaN	65.167555	-7.787668	NaN	-8.368422
60.669982	64.450696	NaN	62.917879	-3.780713	NaN	-2.247897
68.521024	57.785879	NaN	60.820040	10.735145	NaN	7.700984
66.314917	58.212780	NaN	61.707206	8.102137	NaN	4.607711
65.461050	70.742449	NaN	69.601471	-5.281399	NaN	-4.140421
60.255067	66.234472	NaN	64.190108	-5.979405	NaN	-3.935041
77.531284	62.121791	NaN	60.245542	15.409492	NaN	17.285742
68.769682	70.801848	NaN	68.556611	-2.032167	NaN	0.213071
68.280106	68.926355	NaN	67.685403	-0.646250	NaN	0.594703
53.385129	61.337212	NaN	60.715719	-7.952083	NaN	-7.330590
61.797982	64.862134	NaN	66.584949	-3.064152	NaN	-4.786967
70.902370	57.675633	NaN	57.072987	13.226737	NaN	13.829383
65.872601	65.201344	NaN	66.305831	0.671256	NaN	-0.433231
64.699001	74.088010	NaN	73.733788	-9.389009	NaN	-9.034787
64.877536	61.170791	NaN	63.105770	3.706745	NaN	1.771766
60.977529	64.521777	NaN	64.370637	-3.544248	NaN	-3.393108
57.822856	66.524104	NaN	63.013217	-8.701248	NaN	-5.190361
67.588305	66.927015	NaN	66.217362	0.661290	NaN	1.370943
65.931970	69.618657	NaN	70.023166	-3.686687	NaN	-4.091197
71.018657	62.603885	NaN	62.686875	8.414772	NaN	8.331782
59.647420	69.014431	NaN	68.887716	-9.367011	NaN	-9.240295
67.172588	60.948890	NaN	60.922377	6.223698	NaN	6.250211
62.775240	66.900773	NaN	65.222337	-4.125533	NaN	-2.447097
64.016944	64.743739	NaN	63.839482	-0.726795	NaN	0.177462
65.861962	66.542553	NaN	69.351046	-0.680591	NaN	-3.489084
62.961390	66.507022	NaN	66.429409	-3.545632	NaN	-3.468019
65.717333	68.530621	NaN	70.861823	-2.813287	NaN	-5.144490
63.673610	63.145089	NaN	62.046815	0.528521	NaN	1.626795
67.993182	68.996006	NaN	65.612158	-1.002825	NaN	2.381024
63.745189	69.391575	NaN	68.924452	-5.646386	NaN	-5.179263
68.291145	65.554806	NaN	65.498828	2.736339	NaN	2.792317
62.815822	70.281152	NaN	68.929997	-7.465330	NaN	-6.114175
62.425817	71.759888	NaN	71.122311	-9.334071	NaN	-8.696494
69.812909	74.609407	NaN	73.548710	-4.796498	NaN	-3.735801
61.558920	63.263811	NaN	63.848547	-1.704891	NaN	-2.289628
65.937003	68.143984	NaN	69.386844	-2.206981	NaN	-3.449841
60.665619	66.047333	NaN	64.046167	-5.381715	NaN	-3.380549
67.244137	63.327869	NaN	58.319263	3.916269	NaN	8.924874
60.962573	61.594703	NaN	58.459634	-0.632130	NaN	2.502939
70.511642	69.624028	NaN	70.469879	0.887614	NaN	0.041763
63.649373	68.010931	NaN	68.531194	-4.361558	NaN	-4.881822
66.243847	58.704277	NaN	62.236577	7.539570	NaN	4.007269
61.911569	56.986248	NaN	60.837184	4.925321	NaN	1.074385
68.424003	60.065795	NaN	62.300065	8.358208	NaN	6.123938
59.798789	68.510751	NaN	69.849373	-8.711962	NaN	-10.050584
67.402436	56.091087	NaN	58.510093	11.311349	NaN	8.892343
69.435607	67.208565	NaN	68.338030	2.227042	NaN	1.097577
69.244591	73.332756	NaN	72.715451	-4.088165	NaN	-3.470860
60.786411	62.269837	NaN	60.838429	-1.483426	NaN	-0.052018
58.004213	63.203494	NaN	62.516317	-5.199280	NaN	-4.512104
60.350975	59.859537	NaN	59.801946	0.491438	NaN	0.549029
65.090123	60.690684	NaN	62.755545	4.399439	NaN	2.334578
64.415214	61.254890	NaN	62.282972	3.160324	NaN	2.132242
61.066652	68.241943	NaN	67.903200	-7.175291	NaN	-6.836548
56.088891	59.207868	NaN	61.316186	-3.118978	NaN	-5.227295
61.515637	67.906405	NaN	66.258827	-6.390768	NaN	-4.743190
67.440071	63.933555	NaN	65.776976	3.506516	NaN	1.663095
76.432068	62.949123	NaN	64.909669	13.482945	NaN	11.522399
63.086353	59.958742	NaN	60.711442	3.127611	NaN	2.374911
67.692010	67.449265	NaN	65.633144	0.242745	NaN	2.058866
68.057814	62.591622	NaN	62.296630	5.466192	NaN	5.761184
66.286267	65.211028	NaN	65.075083	1.075240	NaN	1.211185
66.840082	62.320520	NaN	64.880072	4.519562	NaN	1.960010
64.599086	62.719569	NaN	65.478540	1.879517	NaN	-0.879454
67.882397	68.787726	NaN	70.373698	-0.905329	NaN	-2.491301
66.702598	58.035106	NaN	61.742870	8.667492	NaN	4.959728
63.729243	63.869277	NaN	64.212538	-0.140034	NaN	-0.483295
69.115652	62.477549	NaN	63.953409	6.638103	NaN	5.162243
65.282009	62.656891	NaN	63.501116	2.625118	NaN	1.780894
62.520350	59.810969	NaN	58.440329	2.709381	NaN	4.080021
64.601754	71.122288	NaN	70.682239	-6.520535	NaN	-6.080486
64.488838	69.660401	NaN	71.262618	-5.171563	NaN	-6.773780
57.486596	65.246085	NaN	64.798931	-7.759489	NaN	-7.312336
61.444621	67.605433	NaN	68.427294	-6.160812	NaN	-6.982674
66.950794	60.952133	NaN	60.226101	5.998661	NaN	6.724692
68.336876	63.148296	NaN	62.582107	5.188580	NaN	5.754769
63.455612	67.060069	NaN	69.988574	-3.604457	NaN	-6.532961
67.344291	66.387764	NaN	66.432282	0.956527	NaN	0.912009
67.740343	65.439028	NaN	62.789188	2.301316	NaN	4.951156
56.103422	67.098325	NaN	66.660573	-10.994903	NaN	-10.557152
62.173752	63.133917	NaN	64.612055	-0.960165	NaN	-2.438303
58.812633	64.606205	NaN	66.654874	-5.793571	NaN	-7.842241
71.980054	62.930999	NaN	66.391599	9.049055	NaN	5.588455
64.321208	61.602946	NaN	60.871878	2.718262	NaN	3.449330
66.934585	68.194708	NaN	65.137818	-1.260123	NaN	1.796767
64.553128	64.259459	NaN	64.372775	0.293669	NaN	0.180353
67.881842	72.412010	NaN	71.708360	-4.530168	NaN	-3.826518
71.224499	63.339439	NaN	60.949707	7.885060	NaN	10.274792
71.300461	74.401659	NaN	72.574147	-3.101198	NaN	-1.273686
63.326915	65.935296	NaN	64.930969	-2.608382	NaN	-1.604054
60.068280	64.378073	NaN	62.904318	-4.309793	NaN	-2.836038
61.955903	64.913783	NaN	66.158938	-2.957880	NaN	-4.203035
61.033621	55.372266	NaN	58.232303	5.661355	NaN	2.801318
73.483319	66.376199	NaN	66.358868	7.107120	NaN	7.124451
64.990398	68.019533	NaN	67.575048	-3.029135	NaN	-2.584650
62.578333	62.932246	NaN	65.627373	-0.353913	NaN	-3.049040
63.699977	54.234428	NaN	56.550903	9.465549	NaN	7.149074
61.528961	61.242594	NaN	60.051039	0.286367	NaN	1.477922
65.639919	66.894043	NaN	67.353809	-1.254124	NaN	-1.713890
62.735231	64.074752	NaN	61.197225	-1.339521	NaN	1.538006
59.530019	67.306149	NaN	68.246604	-7.776130	NaN	-8.716584
67.324771	66.213852	NaN	64.490214	1.110920	NaN	2.834558
67.573642	68.024735	NaN	66.357597	-0.451093	NaN	1.216045
67.312101	71.993316	NaN	71.328322	-4.681216	NaN	-4.016221
68.086984	69.244798	NaN	67.703476	-1.157814	NaN	0.383508
64.899491	58.152206	NaN	57.708073	6.747285	NaN	7.191418
58.509071	68.488335	NaN	66.272600	-9.979264	NaN	-7.763529
62.744486	65.333348	NaN	69.359826	-2.588861	NaN	-6.615340
65.484121	67.536461	NaN	65.260558	-2.052340	NaN	0.223563
69.099360	68.381853	NaN	68.100947	0.717507	NaN	0.998413
66.950920	65.307953	NaN	66.701938	1.642967	NaN	0.248982
61.525130	65.294281	NaN	64.406559	-3.769151	NaN	-2.881428
63.904794	53.189624	NaN	55.444360	10.715170	NaN	8.460434
74.088962	73.262865	NaN	71.921485	0.826097	NaN	2.167477
62.867430	66.754426	NaN	65.602210	-3.886996	NaN	-2.734779
64.787606	64.939337	NaN	61.809995	-0.151731	NaN	2.977611
61.504239	64.135682	NaN	64.915538	-2.631443	NaN	-3.411299
67.924841	58.141300	NaN	57.110648	9.783541	NaN	10.814193
66.008437	58.018629	NaN	58.260735	7.989808	NaN	7.747702
69.194423	60.785553	NaN	60.089581	8.408869	NaN	9.104842
69.016291	66.730719	NaN	65.897095	2.285571	NaN	3.119196
63.418910	58.327564	NaN	59.245163	5.091345	NaN	4.173746
67.895406	70.435689	NaN	70.642771	-2.540284	NaN	-2.747365
65.006559	60.390307	NaN	61.004884	4.616253	NaN	4.001675
70.944722	74.757997	NaN	72.579761	-3.813275	NaN	-1.635039
66.903970	69.689460	NaN	70.298016	-2.785490	NaN	-3.394047
61.377899	57.187465	NaN	59.531205	4.190434	NaN	1.846694
55.221331	63.240111	NaN	63.298461	-8.018780	NaN	-8.077130
61.899369	69.449336	NaN	69.896269	-7.549967	NaN	-7.996900
68.502216	69.744626	NaN	70.660035	-1.242410	NaN	-2.157819
71.140250	70.938683	NaN	73.109484	0.201566	NaN	-1.969234
65.673002	63.331759	NaN	63.886484	2.341243	NaN	1.786518
69.167684	61.842349	NaN	64.262882	7.325336	NaN	4.904803
69.488446	69.120690	NaN	68.191166	0.367756	NaN	1.297280
61.848116	68.412003	NaN	68.009072	-6.563887	NaN	-6.160955
66.550734	66.068856	NaN	68.567889	0.481878	NaN	-2.017156
62.761757	62.344470	NaN	60.688371	0.417287	NaN	2.073386
65.217627	69.802335	NaN	70.480669	-4.584708	NaN	-5.263042
61.479851	65.537825	NaN	63.802029	-4.057973	NaN	-2.322178
69.589086	67.303147	NaN	64.870442	2.285939	NaN	4.718644
63.882178	64.924676	NaN	66.881589	-1.042498	NaN	-2.999411
62.160817	59.492207	NaN	59.959593	2.668610	NaN	2.201224
64.407563	69.161757	NaN	68.767561	-4.754194	NaN	-4.359998
69.922074	68.576158	NaN	68.640606	1.345916	NaN	1.281469
67.341756	61.728360	NaN	60.939430	5.613396	NaN	6.402326
69.069015	65.319863	NaN	64.826880	3.749152	NaN	4.242135
74.194695	69.128026	NaN	70.499704	5.066669	NaN	3.694991
57.863913	67.007218	NaN	67.165277	-9.143305	NaN	-9.301363
65.600665	68.068053	NaN	66.463316	-2.467388	NaN	-0.862651
61.047513	69.084008	NaN	66.301458	-8.036495	NaN	-5.253945
63.347924	76.605014	NaN	75.839561	-13.257090	NaN	-12.491636
64.965430	65.215350	NaN	65.180841	-0.249920	NaN	-0.215411
67.043017	68.908377	NaN	66.751150	-1.865360	NaN	0.291867
58.439699	65.208939	NaN	64.157701	-6.769240	NaN	-5.718002
65.559707	62.263309	NaN	64.018068	3.296398	NaN	1.541639
63.699942	63.018185	NaN	67.279741	0.681757	NaN	-3.579799
72.267037	68.779887	NaN	67.365848	3.487150	NaN	4.901188
66.886391	69.995431	NaN	69.224459	-3.109040	NaN	-2.338068
64.219940	67.732087	NaN	63.295878	-3.512147	NaN	0.924062
68.238612	55.193243	NaN	57.070131	13.045368	NaN	11.168481
64.336239	64.981575	NaN	67.295561	-0.645336	NaN	-2.959322
71.049241	65.716523	NaN	64.277916	5.332718	NaN	6.771325
66.169884	72.436087	NaN	72.299059	-6.266203	NaN	-6.129174
64.100614	68.846352	NaN	67.380385	-4.745738	NaN	-3.279771
69.336917	69.145562	NaN	68.701340	0.191355	NaN	0.635576
65.179306	66.994559	NaN	67.745981	-1.815253	NaN	-2.566675
61.906348	59.903300	NaN	60.877563	2.003048	NaN	1.028786
66.346305	57.299955	NaN	57.875123	9.046350	NaN	8.471182
66.487429	64.550066	NaN	64.840324	1.937364	NaN	1.647106
61.816951	67.032882	NaN	69.105355	-5.215931	NaN	-7.288404
65.658858	64.589250	NaN	65.508630	1.069608	NaN	0.150228
74.262010	71.057035	NaN	72.212901	3.204975	NaN	2.049109
54.606908	67.337203	NaN	64.912106	-12.730294	NaN	-10.305198
70.517747	67.285718	NaN	68.171793	3.232029	NaN	2.345954
64.576053	64.288520	NaN	63.780952	0.287532	NaN	0.795101
58.233661	58.324622	NaN	60.385398	-0.090961	NaN	-2.151737
69.291133	65.467016	NaN	67.054718	3.824117	NaN	2.236415
65.996231	65.566849	NaN	65.556982	0.429382	NaN	0.439248
64.753442	65.720721	NaN	64.056611	-0.967279	NaN	0.696832
59.472444	58.312667	NaN	61.949299	1.159777	NaN	-2.476855
64.836706	61.536665	NaN	63.463554	3.300041	NaN	1.373152
65.753654	64.074144	NaN	66.850475	1.679510	NaN	-1.096821
66.134251	65.096185	NaN	65.621442	1.038066	NaN	0.512809
69.120210	65.545737	NaN	64.541194	3.574472	NaN	4.579016
61.277460	64.354842	NaN	66.499893	-3.077381	NaN	-5.222432
66.993516	65.733115	NaN	65.671718	1.260402	NaN	1.321799
64.763739	65.209329	NaN	61.993632	-0.445590	NaN	2.770108
66.432523	58.796546	NaN	59.096346	7.635976	NaN	7.336176
59.474191	61.030999	NaN	63.090363	-1.556807	NaN	-3.616172
62.873665	59.599655	NaN	62.388078	3.274010	NaN	0.485587
67.917228	61.774591	NaN	63.202668	6.142637	NaN	4.714560
65.943667	60.321276	NaN	60.511614	5.622391	NaN	5.432053
61.654592	68.899564	NaN	69.590353	-7.244972	NaN	-7.935761
64.109894	58.192243	NaN	60.934921	5.917651	NaN	3.174973
61.700876	73.373101	NaN	72.167729	-11.672225	NaN	-10.466853
63.325774	59.807717	NaN	60.538688	3.518057	NaN	2.787086
65.621893	63.997342	NaN	63.383020	1.624551	NaN	2.238873
53.286133	63.151564	NaN	63.198181	-9.865431	NaN	-9.912048
57.563240	59.395300	NaN	58.011628	-1.832060	NaN	-0.448388
62.227614	62.826900	NaN	67.403821	-0.599286	NaN	-5.176207
65.228686	65.247284	NaN	65.802550	-0.018597	NaN	-0.573864
68.488475	66.286754	NaN	65.767821	2.201721	NaN	2.720654
61.517093	70.188518	NaN	69.554723	-8.671425	NaN	-8.037630
65.409184	70.188598	NaN	69.937397	-4.779414	NaN	-4.528213
67.935556	61.761527	NaN	58.956862	6.174029	NaN	8.978693
63.019011	63.436499	NaN	62.854552	-0.417488	NaN	0.164459
57.884157	66.273436	NaN	64.311495	-8.389279	NaN	-6.427338
64.662268	65.720655	NaN	65.479148	-1.058386	NaN	-0.816879
62.129883	62.726921	NaN	65.656727	-0.597039	NaN	-3.526845
66.875649	66.930930	NaN	63.133473	-0.055281	NaN	3.742176
70.540040	71.354380	NaN	70.984105	-0.814340	NaN	-0.444065
73.238061	69.631079	NaN	67.320276	3.606982	NaN	5.917785
68.113811	65.383808	NaN	66.554847	2.730003	NaN	1.558964
58.081864	58.988734	NaN	61.021889	-0.906871	NaN	-2.940026
67.981289	68.682576	NaN	65.871800	-0.701287	NaN	2.109489
65.193841	65.769137	NaN	65.550016	-0.575296	NaN	-0.356175
68.878907	64.974132	NaN	65.198553	3.904775	NaN	3.680354
62.571675	65.277467	NaN	66.055156	-2.705792	NaN	-3.483481
58.598867	62.371780	NaN	62.027886	-3.772912	NaN	-3.429019
61.757135	67.537307	NaN	70.452149	-5.780173	NaN	-8.695015
64.856931	68.362468	NaN	67.981424	-3.505537	NaN	-3.124492
71.477508	60.638267	NaN	58.801611	10.839241	NaN	12.675898
64.894534	68.866043	NaN	66.652522	-3.971509	NaN	-1.757987
69.831230	58.730421	NaN	60.578358	11.100809	NaN	9.252872
69.434511	68.131513	NaN	64.994561	1.302998	NaN	4.439951
69.121784	65.415276	NaN	66.595262	3.706508	NaN	2.526521
70.129576	71.014148	NaN	70.537834	-0.884572	NaN	-0.408259
62.417990	67.543436	NaN	67.877742	-5.125446	NaN	-5.459752
65.392121	63.806857	NaN	64.291601	1.585264	NaN	1.100520
65.816295	62.247045	NaN	61.694725	3.569251	NaN	4.121571
68.299744	61.024739	NaN	62.715903	7.275004	NaN	5.583841
66.541349	64.150140	NaN	64.557353	2.391210	NaN	1.983996
71.284428	67.471420	NaN	64.534642	3.813007	NaN	6.749786
66.423294	67.053111	NaN	64.830360	-0.629817	NaN	1.592934
68.792495	64.204695	NaN	62.034197	4.587800	NaN	6.758298
66.123205	67.731985	NaN	67.969233	-1.608781	NaN	-1.846029
64.626544	57.549225	NaN	60.363713	7.077320	NaN	4.262831
61.625658	58.494016	NaN	59.123736	3.131642	NaN	2.501922
70.157322	67.174827	NaN	68.721316	2.982494	NaN	1.436005
63.123053	64.226863	NaN	65.346564	-1.103811	NaN	-2.223512
67.926955	71.065127	NaN	71.390030	-3.138171	NaN	-3.463075
58.447222	67.243230	NaN	68.522661	-8.796008	NaN	-10.075439
60.591163	71.919026	NaN	71.755185	-11.327864	NaN	-11.164023
62.509151	59.130733	NaN	59.407844	3.378418	NaN	3.101306
62.969508	73.207182	NaN	72.043351	-10.237674	NaN	-9.073843
64.821377	72.713389	NaN	70.487138	-7.892013	NaN	-5.665761
70.146134	69.431266	NaN	73.205143	0.714868	NaN	-3.059009
62.368999	73.186762	NaN	71.075349	-10.817763	NaN	-8.706350
67.234617	58.510435	NaN	58.613410	8.724182	NaN	8.621207
61.762860	67.725068	NaN	66.350370	-5.962208	NaN	-4.587510
68.473466	63.250990	NaN	64.232946	5.222476	NaN	4.240520
61.073112	66.230827	NaN	67.255450	-5.157715	NaN	-6.182339
61.065228	68.447554	NaN	69.566868	-7.382326	NaN	-8.501640
57.629979	68.858733	NaN	69.767511	-11.228754	NaN	-12.137532
64.308676	60.638048	NaN	63.051469	3.670628	NaN	1.257207
62.103241	64.569196	NaN	63.782410	-2.465955	NaN	-1.679169
72.708534	63.519145	NaN	65.270534	9.189389	NaN	7.438000
67.393789	60.679628	NaN	62.038662	6.714162	NaN	5.355127
67.875435	66.329962	NaN	65.961806	1.545473	NaN	1.913630
66.546017	67.091019	NaN	66.887405	-0.545002	NaN	-0.341388
67.483017	71.414743	NaN	68.718134	-3.931725	NaN	-1.235117
70.266615	74.668075	NaN	74.108662	-4.401460	NaN	-3.842047
57.723028	69.808457	NaN	71.301214	-12.085429	NaN	-13.578186
61.034895	66.158891	NaN	66.210133	-5.123996	NaN	-5.175239
67.723056	72.763740	NaN	74.677425	-5.040684	NaN	-6.954369
70.947935	74.307470	NaN	73.899210	-3.359535	NaN	-2.951275
63.517311	60.630027	NaN	59.082527	2.887283	NaN	4.434783
57.409881	67.252550	NaN	65.660516	-9.842669	NaN	-8.250634
62.498632	62.254143	NaN	61.145342	0.244489	NaN	1.353290
69.839468	62.108083	NaN	60.588773	7.731385	NaN	9.250695
62.487261	76.694903	NaN	74.622931	-14.207642	NaN	-12.135670
56.795637	60.764078	NaN	58.737109	-3.968441	NaN	-1.941472
68.652918	60.527755	NaN	62.201911	8.125163	NaN	6.451007
63.444155	66.499528	NaN	67.866598	-3.055373	NaN	-4.422444
67.645979	65.645998	NaN	65.596470	1.999981	NaN	2.049509
68.206881	63.704941	NaN	61.912236	4.501940	NaN	6.294645
65.242220	63.655968	NaN	65.707646	1.586252	NaN	-0.465426
67.592454	61.349089	NaN	61.315440	6.243364	NaN	6.277014
67.109803	61.067921	NaN	62.734212	6.041882	NaN	4.375591
60.822538	62.560570	NaN	60.365331	-1.738032	NaN	0.457208
67.041358	61.785273	NaN	63.952299	5.256086	NaN	3.089060
65.800359	64.472456	NaN	63.330714	1.327903	NaN	2.469646
63.345944	68.044892	NaN	69.091663	-4.698948	NaN	-5.745719
68.894465	64.448571	NaN	63.383933	4.445895	NaN	5.510532
61.041768	60.097820	NaN	58.769951	0.943948	NaN	2.271816
69.716978	68.137537	NaN	66.203089	1.579441	NaN	3.513889
69.622114	72.276112	NaN	71.279533	-2.653998	NaN	-1.657418
68.610098	67.634548	NaN	67.486253	0.975550	NaN	1.123845
62.896073	55.437287	NaN	58.847553	7.458785	NaN	4.048520
65.033609	64.696369	NaN	63.860248	0.337240	NaN	1.173362
61.962978	73.295206	NaN	73.220596	-11.332228	NaN	-11.257617
69.451905	65.383640	NaN	67.371036	4.068265	NaN	2.080869
74.266522	54.353935	NaN	51.820644	19.912586	NaN	22.445877
65.248478	64.264396	NaN	61.914792	0.984082	NaN	3.333687
56.259130	67.347880	NaN	66.329571	-11.088750	NaN	-10.070440
67.582544	68.701967	NaN	65.914588	-1.119423	NaN	1.667956
63.127762	64.402474	NaN	63.726390	-1.274712	NaN	-0.598628
69.302987	72.521266	NaN	72.730877	-3.218279	NaN	-3.427890
65.330016	71.941909	NaN	69.520883	-6.611893	NaN	-4.190867
67.912580	64.875103	NaN	64.651071	3.037477	NaN	3.261510
67.475144	59.689963	NaN	61.726334	7.785181	NaN	5.748810
65.527405	53.791724	NaN	56.711321	11.735681	NaN	8.816084
64.487508	69.120551	NaN	69.631817	-4.633043	NaN	-5.144309
67.458667	54.938013	NaN	57.806576	12.520653	NaN	9.652091
62.255105	60.630726	NaN	62.482720	1.624378	NaN	-0.227616
67.620693	68.635917	NaN	69.262138	-1.015224	NaN	-1.641445
61.692077	64.463052	NaN	60.702935	-2.770975	NaN	0.989142
68.257540	66.206271	NaN	66.697569	2.051269	NaN	1.559971
56.248665	68.953778	NaN	70.534234	-12.705113	NaN	-14.285569
69.083789	73.187136	NaN	72.845499	-4.103348	NaN	-3.761710
65.714339	69.226897	NaN	69.144008	-3.512558	NaN	-3.429669
64.451761	66.793344	NaN	67.501724	-2.341583	NaN	-3.049963
60.784049	64.861528	NaN	66.409694	-4.077479	NaN	-5.625645
62.476588	65.693269	NaN	67.041346	-3.216681	NaN	-4.564758
58.735295	66.364546	NaN	64.705655	-7.629251	NaN	-5.970360
69.884726	65.829461	NaN	66.130990	4.055265	NaN	3.753737
68.176949	65.737165	NaN	64.142318	2.439784	NaN	4.034632
65.496505	66.043015	NaN	64.086051	-0.546511	NaN	1.410453
66.141372	68.286244	NaN	68.998703	-2.144871	NaN	-2.857331
65.900751	70.755843	NaN	69.639284	-4.855092	NaN	-3.738533
60.498849	58.646343	NaN	61.824120	1.852506	NaN	-1.325271
64.680663	65.284733	NaN	65.324778	-0.604070	NaN	-0.644114
60.031570	61.357470	NaN	61.147058	-1.325901	NaN	-1.115488
62.983637	72.670713	NaN	69.842694	-9.687076	NaN	-6.859056
55.297436	63.085392	NaN	61.608664	-7.787956	NaN	-6.311228
60.139570	70.297204	NaN	69.914476	-10.157634	NaN	-9.774906
63.797737	62.780224	NaN	65.649118	1.017513	NaN	-1.851381
62.697766	66.580092	NaN	64.882160	-3.882327	NaN	-2.184395
63.629418	70.028155	NaN	69.454286	-6.398737	NaN	-5.824868
68.215514	63.656341	NaN	63.376517	4.559172	NaN	4.838997
63.677166	65.985786	NaN	65.630663	-2.308620	NaN	-1.953497
68.466068	58.741186	NaN	58.440110	9.724882	NaN	10.025958
52.248007	67.790798	NaN	69.292315	-15.542791	NaN	-17.044308
67.915228	52.683153	NaN	55.273246	15.232075	NaN	12.641982
63.978166	62.578388	NaN	60.890236	1.399778	NaN	3.087930
69.337630	71.208376	NaN	69.591210	-1.870746	NaN	-0.253580
63.099536	70.071325	NaN	68.674639	-6.971788	NaN	-5.575102
70.475165	63.005089	NaN	60.606929	7.470076	NaN	9.868236
67.925373	65.871379	NaN	66.285861	2.053994	NaN	1.639512
59.416419	65.448797	NaN	65.581357	-6.032377	NaN	-6.164938
63.798763	59.271843	NaN	60.179162	4.526920	NaN	3.619601
70.969348	62.297613	NaN	60.705031	8.671735	NaN	10.264317
62.886469	70.197744	NaN	68.512365	-7.311275	NaN	-5.625896
60.279238	70.053894	NaN	69.053693	-9.774656	NaN	-8.774454
65.393227	62.218528	NaN	62.201551	3.174699	NaN	3.191675
61.056259	62.904940	NaN	62.381265	-1.848681	NaN	-1.325005
62.491100	68.754926	NaN	65.477590	-6.263826	NaN	-2.986489
68.054175	60.367214	NaN	61.543271	7.686961	NaN	6.510904
73.608847	71.837272	NaN	70.903305	1.771575	NaN	2.705542
67.899073	55.703029	NaN	59.780415	12.196045	NaN	8.118658
52.055454	61.849797	NaN	61.336204	-9.794343	NaN	-9.280751
65.738048	63.365236	NaN	66.383667	2.372812	NaN	-0.645619
70.850110	62.823527	NaN	63.619146	8.026583	NaN	7.230964
59.303496	67.551284	NaN	67.165636	-8.247789	NaN	-7.862140
70.157309	67.799519	NaN	64.441320	2.357790	NaN	5.715989
64.790529	68.754938	NaN	69.830937	-3.964409	NaN	-5.040408
70.591856	69.416405	NaN	69.084759	1.175452	NaN	1.507097
62.718999	69.051502	NaN	66.363923	-6.332503	NaN	-3.644923
61.385966	67.557364	NaN	66.777084	-6.171399	NaN	-5.391119
59.881185	62.856040	NaN	60.403948	-2.974855	NaN	-0.522762
62.609827	70.898357	NaN	71.312892	-8.288529	NaN	-8.703065
67.309509	63.177658	NaN	62.157340	4.131851	NaN	5.152170
67.882756	64.498384	NaN	68.236050	3.384371	NaN	-0.353294
64.688439	61.077569	NaN	62.231245	3.610870	NaN	2.457193
68.262057	61.723172	NaN	58.429042	6.538886	NaN	9.833015
63.083299	67.603313	NaN	68.107082	-4.520014	NaN	-5.023783
69.374691	60.724605	NaN	59.935953	8.650085	NaN	9.438738
70.162879	60.222082	NaN	62.136463	9.940798	NaN	8.026416
60.328320	67.144111	NaN	66.832249	-6.815791	NaN	-6.503929
67.660898	62.799502	NaN	63.949398	4.861396	NaN	3.711500
60.385659	70.220170	NaN	69.572276	-9.834511	NaN	-9.186617
63.174594	69.811909	NaN	69.102285	-6.637315	NaN	-5.927691
67.060343	67.394982	NaN	66.761667	-0.334639	NaN	0.298676
69.497785	67.451514	NaN	67.259112	2.046271	NaN	2.238673
61.129209	61.991479	NaN	64.658459	-0.862270	NaN	-3.529250
68.445129	69.006866	NaN	67.322182	-0.561737	NaN	1.122947
61.725713	67.445307	NaN	68.539299	-5.719595	NaN	-6.813586
59.289238	56.069249	NaN	58.650290	3.219988	NaN	0.638948
63.425471	64.539294	NaN	64.421918	-1.113823	NaN	-0.996447
66.008798	66.192630	NaN	67.513533	-0.183832	NaN	-1.504735
62.337552	70.518691	NaN	71.310501	-8.181139	NaN	-8.972949
57.799308	61.969928	NaN	60.234439	-4.170620	NaN	-2.435131
66.817122	69.566011	NaN	69.013138	-2.748888	NaN	-2.196016
63.617595	63.920040	NaN	63.871513	-0.302445	NaN	-0.253918
61.498249	58.616125	NaN	59.158744	2.882124	NaN	2.339505
69.258877	64.835292	NaN	66.672183	4.423584	NaN	2.586694
67.288070	58.363535	NaN	59.553501	8.924535	NaN	7.734569
64.957204	71.338949	NaN	74.964953	-6.381745	NaN	-10.007749
62.879105	68.196938	NaN	66.681314	-5.317833	NaN	-3.802209
69.935627	63.940030	NaN	66.093030	5.995597	NaN	3.842597
58.759906	60.090064	NaN	61.025895	-1.330158	NaN	-2.265989
68.956212	67.291529	NaN	65.692345	1.664683	NaN	3.263867
67.605355	71.398934	NaN	68.943739	-3.793579	NaN	-1.338384
61.021526	63.844626	NaN	62.991972	-2.823100	NaN	-1.970446
68.334800	68.330308	NaN	69.214775	0.004493	NaN	-0.879975
65.753876	66.363421	NaN	63.968664	-0.609545	NaN	1.785212
67.870643	63.392462	NaN	63.070461	4.478181	NaN	4.800182
67.190813	65.201953	NaN	63.896453	1.988860	NaN	3.294360
70.939344	58.556252	NaN	60.690840	12.383092	NaN	10.248504
71.287129	66.802871	NaN	69.893479	4.484258	NaN	1.393650
62.477583	61.321168	NaN	64.036927	1.156415	NaN	-1.559344
69.025163	58.091899	NaN	59.051235	10.933264	NaN	9.973928
59.024546	64.777019	NaN	62.855655	-5.752473	NaN	-3.831108
65.299428	64.910990	NaN	63.879868	0.388437	NaN	1.419560
69.225890	62.943301	NaN	66.590372	6.282590	NaN	2.635518
70.347269	72.595589	NaN	71.405554	-2.248321	NaN	-1.058285
69.559457	60.508775	NaN	59.797577	9.050682	NaN	9.761879
72.061507	61.560298	NaN	60.893212	10.501209	NaN	11.168295
62.585412	60.506369	NaN	60.720301	2.079044	NaN	1.865111
58.240860	63.544396	NaN	63.905606	-5.303536	NaN	-5.664746
65.144383	70.307190	NaN	70.257374	-5.162807	NaN	-5.112991
61.813204	67.409309	NaN	66.327101	-5.596105	NaN	-4.513897
69.006553	71.779622	NaN	71.703286	-2.773068	NaN	-2.696733
68.715765	58.724362	NaN	62.749157	9.991403	NaN	5.966608
68.098159	67.777184	NaN	67.236668	0.320975	NaN	0.861491
66.110378	68.594266	NaN	68.133421	-2.483888	NaN	-2.023043
62.437489	66.562982	NaN	67.935592	-4.125494	NaN	-5.498104
70.507137	65.479508	NaN	66.590817	5.027628	NaN	3.916320
59.685727	57.240664	NaN	58.415104	2.445063	NaN	1.270622
61.728450	69.841650	NaN	72.240553	-8.113200	NaN	-10.512103
61.791178	61.953250	NaN	62.903545	-0.162073	NaN	-1.112368
60.882339	66.271586	NaN	67.112338	-5.389247	NaN	-6.229999
60.938752	66.688281	NaN	66.744445	-5.749530	NaN	-5.805694
60.551456	52.318815	NaN	55.314776	8.232641	NaN	5.236681
64.018935	59.854410	NaN	62.250989	4.164526	NaN	1.767946
65.862421	64.867656	NaN	67.213713	0.994765	NaN	-1.351292
70.695724	66.302162	NaN	65.833049	4.393562	NaN	4.862675
59.717683	61.291655	NaN	63.547160	-1.573971	NaN	-3.829476
63.659714	62.801660	NaN	62.914241	0.858054	NaN	0.745472
69.197359	69.648041	NaN	69.231870	-0.450681	NaN	-0.034511
61.334344	66.868186	NaN	65.678739	-5.533842	NaN	-4.344395
73.230713	57.541934	NaN	61.820322	15.688779	NaN	11.410392
68.598453	64.111060	NaN	63.672766	4.487393	NaN	4.925687
67.470096	61.955087	NaN	64.818353	5.515008	NaN	2.651743
68.835774	69.443027	NaN	69.636984	-0.607253	NaN	-0.801210
64.112083	64.644430	NaN	64.658220	-0.532346	NaN	-0.546137
64.407106	63.810065	NaN	62.951563	0.597041	NaN	1.455543
69.194921	57.113563	NaN	58.640837	12.081358	NaN	10.554083
69.755885	64.345996	NaN	64.553621	5.409889	NaN	5.202264
71.366588	70.822698	NaN	69.200038	0.543890	NaN	2.166550
71.040831	71.953330	NaN	70.912261	-0.912499	NaN	0.128570
60.682784	68.368855	NaN	69.324233	-7.686071	NaN	-8.641449
67.200820	67.030459	NaN	68.335185	0.170361	NaN	-1.134365
68.715234	66.356295	NaN	64.543107	2.358939	NaN	4.172126
59.233352	65.276817	NaN	65.108631	-6.043465	NaN	-5.875279
69.163652	67.763586	NaN	67.309876	1.400066	NaN	1.853776
66.319016	61.720496	NaN	64.497349	4.598520	NaN	1.821667
66.164216	63.977248	NaN	66.135513	2.186969	NaN	0.028703
66.627901	64.277722	NaN	64.875206	2.350178	NaN	1.752694
63.970314	57.978479	NaN	58.580262	5.991836	NaN	5.390053
53.998668	69.663782	NaN	68.656185	-15.665114	NaN	-14.657517
65.186324	54.018391	NaN	56.614271	11.167933	NaN	8.572053
63.213824	60.789077	NaN	63.578916	2.424747	NaN	-0.365093
64.066333	67.068564	NaN	68.113465	-3.002231	NaN	-4.047132
69.241986	54.241647	NaN	56.531073	15.000339	NaN	12.710912
69.376530	68.647329	NaN	68.153840	0.729201	NaN	1.222690
59.923858	63.709469	NaN	65.836679	-3.785611	NaN	-5.912821
60.430801	76.835828	NaN	76.395852	-16.405027	NaN	-15.965051
62.782756	63.356140	NaN	61.914961	-0.573383	NaN	0.867795
64.054700	64.271965	NaN	65.079040	-0.217265	NaN	-1.024340
69.157543	62.577842	NaN	63.185010	6.579701	NaN	5.972533
62.497173	62.252414	NaN	62.974413	0.244759	NaN	-0.477240
65.189426	56.738157	NaN	59.191772	8.451269	NaN	5.997654
57.047499	64.570543	NaN	64.665232	-7.523044	NaN	-7.617733
58.830211	58.979070	NaN	59.593422	-0.148859	NaN	-0.763212
66.493456	65.934861	NaN	64.655028	0.558595	NaN	1.838428
65.975988	67.704006	NaN	65.059428	-1.728018	NaN	0.916560
57.177581	58.550575	NaN	62.235605	-1.372993	NaN	-5.058024
63.107432	71.299837	NaN	70.380782	-8.192405	NaN	-7.273350
65.084308	59.962707	NaN	62.057697	5.121601	NaN	3.026611
68.859453	71.961499	NaN	69.772766	-3.102046	NaN	-0.913314
60.009656	66.063476	NaN	66.919306	-6.053820	NaN	-6.909650
62.384480	64.795345	NaN	65.363823	-2.410865	NaN	-2.979343
67.514060	68.461561	NaN	70.063363	-0.947501	NaN	-2.549303
70.721994	66.676745	NaN	66.098760	4.045249	NaN	4.623234
65.566999	68.141015	NaN	68.894762	-2.574016	NaN	-3.327762
70.741357	71.502698	NaN	71.721787	-0.761340	NaN	-0.980430
64.949148	66.077927	NaN	66.642763	-1.128780	NaN	-1.693616
66.747494	58.368250	NaN	59.871535	8.379244	NaN	6.875958
65.098798	60.594113	NaN	60.823851	4.504685	NaN	4.274947
58.596379	68.701339	NaN	69.115756	-10.104960	NaN	-10.519377
64.244416	62.825965	NaN	61.150443	1.418451	NaN	3.093973
64.301134	67.363027	NaN	69.421708	-3.061893	NaN	-5.120574
64.630852	68.521146	NaN	69.407380	-3.890294	NaN	-4.776528
73.339212	58.910159	NaN	60.615923	14.429053	NaN	12.723289
55.900053	68.191369	NaN	70.392949	-12.291316	NaN	-14.492895
66.439662	57.853125	NaN	59.606707	8.586537	NaN	6.832955
64.790084	67.727344	NaN	66.603261	-2.937260	NaN	-1.813177
70.273908	65.759656	NaN	65.190371	4.514252	NaN	5.083537
72.457511	63.123168	NaN	68.106958	9.334343	NaN	4.350554
71.853397	66.912369	NaN	65.589527	4.941027	NaN	6.263870
66.162783	68.538244	NaN	64.704271	-2.375462	NaN	1.458512
61.968296	65.629080	NaN	65.692586	-3.660784	NaN	-3.724290
65.037261	65.212774	NaN	63.677610	-0.175514	NaN	1.359650
68.813862	58.557029	NaN	57.482960	10.256833	NaN	11.330902
66.666807	63.576125	NaN	64.673192	3.090682	NaN	1.993615
70.843456	64.510819	NaN	61.171715	6.332637	NaN	9.671742
65.863919	63.906004	NaN	61.396192	1.957915	NaN	4.467727
66.688555	68.231946	NaN	66.747800	-1.543391	NaN	-0.059244
69.965178	61.728870	NaN	63.529258	8.236309	NaN	6.435920
70.034809	72.335922	NaN	70.162542	-2.301113	NaN	-0.127732
67.261941	59.725026	NaN	59.286313	7.536915	NaN	7.975628
56.762379	61.020203	NaN	61.953851	-4.257824	NaN	-5.191472
68.035508	64.891079	NaN	66.550189	3.144429	NaN	1.485320
63.050965	62.407581	NaN	62.997879	0.643384	NaN	0.053086
55.558924	67.458012	NaN	66.817538	-11.899087	NaN	-11.258613
65.359691	62.871029	NaN	63.022085	2.488661	NaN	2.337606
59.599506	59.842195	NaN	61.569793	-0.242688	NaN	-1.970287
64.801198	63.184968	NaN	59.333951	1.616230	NaN	5.467247
61.016710	58.804942	NaN	60.300998	2.211768	NaN	0.715712
68.289653	63.692226	NaN	61.024159	4.597427	NaN	7.265493
67.144884	70.321032	NaN	69.471500	-3.176149	NaN	-2.326616
63.772674	63.348672	NaN	64.232811	0.424001	NaN	-0.460137
69.158505	70.647859	NaN	70.276183	-1.489353	NaN	-1.117678
58.890693	63.655026	NaN	62.739555	-4.764333	NaN	-3.848862
65.405181	67.319427	NaN	66.810339	-1.914246	NaN	-1.405157
68.444001	60.305959	NaN	61.354367	8.138042	NaN	7.089634
69.319105	64.502206	NaN	67.983116	4.816899	NaN	1.335989
67.543563	61.332770	NaN	59.819981	6.210793	NaN	7.723582
58.265995	71.310343	NaN	71.699751	-13.044348	NaN	-13.433756
62.093677	61.294497	NaN	61.615178	0.799181	NaN	0.478499
71.620920	56.545823	NaN	55.818364	15.075097	NaN	15.802557
66.692153	60.641337	NaN	63.926747	6.050816	NaN	2.765406
62.737067	65.939845	NaN	66.164336	-3.202779	NaN	-3.427269
67.521649	62.282466	NaN	62.651768	5.239183	NaN	4.869881
69.048749	63.498712	NaN	65.123184	5.550037	NaN	3.925565
69.732128	65.060241	NaN	66.564461	4.671888	NaN	3.167667
55.257519	65.933756	NaN	67.493914	-10.676237	NaN	-12.236395
63.400318	68.383089	NaN	69.378222	-4.982771	NaN	-5.977904
75.169040	65.705471	NaN	65.144885	9.463569	NaN	10.024155
62.858433	68.604910	NaN	66.866895	-5.746478	NaN	-4.008463
69.199770	72.680506	NaN	70.119700	-3.480736	NaN	-0.919930
62.615462	66.243570	NaN	67.348610	-3.628108	NaN	-4.733148
68.462747	70.367495	NaN	68.651607	-1.904748	NaN	-0.188860
60.575372	66.003681	NaN	65.327664	-5.428309	NaN	-4.752292
68.744315	66.291115	NaN	65.609759	2.453200	NaN	3.134556
65.412558	71.932268	NaN	72.867037	-6.519710	NaN	-7.454479
65.296686	68.992921	NaN	68.718864	-3.696234	NaN	-3.422178
65.504874	68.111786	NaN	68.147825	-2.606913	NaN	-2.642952
61.178001	65.726163	NaN	63.548548	-4.548162	NaN	-2.370547
71.479403	65.611805	NaN	65.190200	5.867598	NaN	6.289202
69.717490	58.146014	NaN	59.409301	11.571476	NaN	10.308189
56.537035	58.487647	NaN	59.979342	-1.950613	NaN	-3.442307
65.783609	66.025980	NaN	65.751981	-0.242372	NaN	0.031628
66.875528	64.736606	NaN	63.758128	2.138922	NaN	3.117400
68.258176	52.331398	NaN	54.569960	15.926778	NaN	13.688216
66.670603	65.040446	NaN	65.799919	1.630156	NaN	0.870684
68.862562	62.905160	NaN	63.054808	5.957402	NaN	5.807754
63.246242	64.493332	NaN	66.329802	-1.247090	NaN	-3.083560
68.776327	68.697326	NaN	70.379879	0.079002	NaN	-1.603552
75.251765	59.094127	NaN	59.110403	16.157638	NaN	16.141362
66.807638	56.957648	NaN	59.005395	9.849990	NaN	7.802242
60.939628	68.331794	NaN	65.729118	-7.392166	NaN	-4.789490
64.572333	68.373524	NaN	69.340725	-3.801191	NaN	-4.768392
69.239065	62.191815	NaN	60.501322	7.047250	NaN	8.737743
66.592542	65.548647	NaN	66.512974	1.043895	NaN	0.079568
66.057167	69.223389	NaN	69.215442	-3.166222	NaN	-3.158275
67.485727	64.170029	NaN	64.620930	3.315698	NaN	2.864797
67.777593	68.732153	NaN	69.559821	-0.954561	NaN	-1.782228
58.616600	54.408993	NaN	58.330354	4.207607	NaN	0.286246
61.765220	65.926770	NaN	65.785514	-4.161550	NaN	-4.020294
67.583250	58.844177	NaN	58.248033	8.739073	NaN	9.335216
64.162596	62.704069	NaN	61.801581	1.458527	NaN	2.361016
67.148861	64.030522	NaN	65.432398	3.118339	NaN	1.716463
61.159342	70.294672	NaN	70.437805	-9.135330	NaN	-9.278464
68.016216	67.938127	NaN	67.740594	0.078088	NaN	0.275621
65.880014	68.978667	NaN	68.537476	-3.098653	NaN	-2.657462
57.727427	68.403013	NaN	68.906279	-10.675585	NaN	-11.178852
61.318326	72.281179	NaN	71.190425	-10.962853	NaN	-9.872100
60.763322	69.318639	NaN	67.366599	-8.555316	NaN	-6.603277
65.413892	54.262022	NaN	56.012156	11.151870	NaN	9.401736
62.054711	69.121092	NaN	69.404558	-7.066381	NaN	-7.349847
60.559222	64.890797	NaN	62.108307	-4.331576	NaN	-1.549086
67.024677	59.857186	NaN	58.080288	7.167491	NaN	8.944390
59.983865	63.312767	NaN	63.538929	-3.328902	NaN	-3.555063
59.140080	65.919171	NaN	65.101034	-6.779091	NaN	-5.960954
58.835580	68.171432	NaN	66.590637	-9.335852	NaN	-7.755057
67.346436	66.261913	NaN	64.758403	1.084523	NaN	2.588033
59.363296	69.891929	NaN	69.745540	-10.528633	NaN	-10.382244
56.566900	65.964737	NaN	65.158135	-9.397837	NaN	-8.591235
66.708929	71.067041	NaN	71.699365	-4.358112	NaN	-4.990436
70.102376	67.699580	NaN	67.917963	2.402795	NaN	2.184412
72.883779	68.756114	NaN	67.715874	4.127665	NaN	5.167905
68.670422	64.563014	NaN	61.268243	4.107408	NaN	7.402179
61.198585	65.408255	NaN	63.865463	-4.209670	NaN	-2.666878
66.865213	69.751605	NaN	68.509834	-2.886392	NaN	-1.644621
72.908807	64.751101	NaN	64.799103	8.157707	NaN	8.109704
72.373081	61.662644	NaN	61.414263	10.710437	NaN	10.958818
67.197533	63.913360	NaN	60.279057	3.284173	NaN	6.918477
57.174116	66.388723	NaN	65.731190	-9.214607	NaN	-8.557074
61.647617	65.286348	NaN	67.840849	-3.638731	NaN	-6.193232
65.037706	57.884714	NaN	58.007711	7.152991	NaN	7.029995
68.240217	59.545537	NaN	61.039248	8.694680	NaN	7.200968
65.080103	67.753490	NaN	66.939243	-2.673387	NaN	-1.859140
60.190330	61.412345	NaN	63.015982	-1.222015	NaN	-2.825652
54.006546	61.722811	NaN	61.051703	-7.716264	NaN	-7.045157
63.379950	68.585300	NaN	67.968466	-5.205350	NaN	-4.588517
65.796791	66.276686	NaN	64.976872	-0.479895	NaN	0.819918
67.155114	70.005438	NaN	68.274085	-2.850323	NaN	-1.118971
62.168951	60.875736	NaN	65.380633	1.293215	NaN	-3.211682
65.128506	59.928377	NaN	57.737745	5.200130	NaN	7.390762
67.834044	64.650082	NaN	65.471217	3.183963	NaN	2.362828
66.659166	72.683326	NaN	71.011393	-6.024160	NaN	-4.352227
56.754267	66.815440	NaN	67.003447	-10.061173	NaN	-10.249181
64.807925	68.773274	NaN	68.333861	-3.965349	NaN	-3.525936
64.867986	74.518346	NaN	73.899107	-9.650360	NaN	-9.031121
63.881321	61.904175	NaN	59.628929	1.977146	NaN	4.252393
59.292294	69.005943	NaN	68.518081	-9.713649	NaN	-9.225787
71.147262	58.099863	NaN	56.018835	13.047399	NaN	15.128427
62.241690	69.251847	NaN	66.488773	-7.010157	NaN	-4.247082
63.913575	63.875498	NaN	65.591717	0.038077	NaN	-1.678142
63.420124	72.830581	NaN	73.252041	-9.410457	NaN	-9.831917
68.656929	69.420448	NaN	67.809257	-0.763519	NaN	0.847672
64.760011	67.934753	NaN	68.191854	-3.174741	NaN	-3.431843
57.700139	70.091764	NaN	68.328113	-12.391625	NaN	-10.627974
67.660813	58.709373	NaN	60.666605	8.951440	NaN	6.994208
68.227440	60.259997	NaN	58.572394	7.967443	NaN	9.655046
60.510117	66.746803	NaN	65.860008	-6.236686	NaN	-5.349890
64.675967	65.939397	NaN	64.405496	-1.263431	NaN	0.270470
58.560476	61.985200	NaN	62.176570	-3.424724	NaN	-3.616093
63.336234	67.486211	NaN	67.920054	-4.149977	NaN	-4.583820
59.943995	73.921724	NaN	74.249317	-13.977730	NaN	-14.305322
60.903318	68.725064	NaN	70.147947	-7.821746	NaN	-9.244629
66.112900	66.994352	NaN	67.472943	-0.881452	NaN	-1.360043
64.334599	68.765585	NaN	69.472301	-4.430986	NaN	-5.137703
65.096627	67.348238	NaN	67.354178	-2.251611	NaN	-2.257552
59.722133	68.685848	NaN	66.651693	-8.963715	NaN	-6.929561
67.794311	63.515035	NaN	64.239249	4.279275	NaN	3.555061
70.917884	67.392522	NaN	66.318515	3.525362	NaN	4.599369
65.534287	64.804606	NaN	63.475132	0.729682	NaN	2.059155
65.127093	61.257192	NaN	60.800651	3.869900	NaN	4.326442
60.373421	60.601289	NaN	58.782780	-0.227868	NaN	1.590641
59.444575	67.952586	NaN	66.949240	-8.508011	NaN	-7.504665
56.865394	68.349607	NaN	67.158923	-11.484214	NaN	-10.293529
60.005036	63.161198	NaN	60.143178	-3.156161	NaN	-0.138142
65.341730	71.354920	NaN	74.634833	-6.013190	NaN	-9.293103
67.368445	59.291628	NaN	59.798189	8.076816	NaN	7.570256
64.088398	72.635605	NaN	70.353680	-8.547207	NaN	-6.265281
66.270623	59.843080	NaN	59.599362	6.427543	NaN	6.671261
64.279840	70.020863	NaN	71.286603	-5.741023	NaN	-7.006762
62.789830	63.436395	NaN	64.121994	-0.646565	NaN	-1.332164
61.108031	57.877876	NaN	57.290760	3.230154	NaN	3.817271
62.799006	60.816039	NaN	60.493169	1.982967	NaN	2.305837
69.372332	64.672069	NaN	66.415440	4.700264	NaN	2.956892
65.974842	70.111489	NaN	68.647539	-4.136647	NaN	-2.672697
65.204924	69.802779	NaN	68.047266	-4.597855	NaN	-2.842342
67.971539	68.100837	NaN	67.194577	-0.129297	NaN	0.776962
66.684329	61.499817	NaN	61.154289	5.184512	NaN	5.530040
68.083176	67.586178	NaN	68.460717	0.496997	NaN	-0.377541
67.693991	68.941160	NaN	69.242053	-1.247169	NaN	-1.548062
63.266790	72.286366	NaN	71.612799	-9.019576	NaN	-8.346009
71.848793	59.933302	NaN	57.760566	11.915491	NaN	14.088227
63.491594	63.085363	NaN	60.652517	0.406231	NaN	2.839077
62.863754	65.908608	NaN	62.952869	-3.044854	NaN	-0.089115
66.824342	61.521708	NaN	63.577167	5.302634	NaN	3.247175
66.851051	67.177363	NaN	66.068854	-0.326312	NaN	0.782196
62.830837	71.317178	NaN	71.576916	-8.486342	NaN	-8.746080
60.677521	65.674638	NaN	65.792068	-4.997118	NaN	-5.114547
62.591908	63.643535	NaN	63.600572	-1.051628	NaN	-1.008665
62.890855	71.214320	NaN	70.232929	-8.323465	NaN	-7.342074
55.494288	67.756655	NaN	66.147425	-12.262368	NaN	-10.653137
57.553150	74.294319	NaN	72.118781	-16.741169	NaN	-14.565631
60.470610	67.570420	NaN	66.691073	-7.099810	NaN	-6.220464
65.603037	66.173947	NaN	65.556793	-0.570909	NaN	0.046244
