# Supplementary material for: Combined Influences of Model Choice, Data Quality, and Data Quantity When Estimating Population Trends
Source: PLoS One. 2015 Jul 15;10(7):e0132255. doi: 10.1371/journal.pone.0132255 (PMC4503393; doi:10.1371/journal.pone.0132255)
Supplement: S1 Dataset — Files are organized by model type and by the input lambda value. (ZIP) [file pone.0132255.s002.zip › Snail/sims_lambda_0_9/simulationOutput_0.9_0_0.3_0_40.xls]

Percent_Decline_True	Median_Percent_Decline_Matrix	Median_Percent_Decline_Matrix_stable	Median_Percent_Decline_Scalar	Difference_True_Matrix	Difference_True_Matrix_Stable	Difference_True_Scalar
53.721803	61.118435	NaN	58.953495	-7.396633	NaN	-5.231692
76.787521	43.781095	NaN	43.495286	33.006426	NaN	33.292235
70.857520	68.338858	NaN	69.150463	2.518661	NaN	1.707057
78.247937	72.046577	NaN	68.102278	6.201361	NaN	10.145659
68.693487	61.348162	NaN	63.007808	7.345325	NaN	5.685679
78.796217	48.603457	NaN	48.851706	30.192761	NaN	29.944512
69.990589	56.863921	NaN	62.249559	13.126668	NaN	7.741031
30.890512	64.771145	NaN	66.983076	-33.880633	NaN	-36.092564
63.531027	80.222641	NaN	79.939449	-16.691614	NaN	-16.408422
57.801510	53.657274	NaN	55.269294	4.144235	NaN	2.532216
64.964186	53.870864	NaN	55.341553	11.093322	NaN	9.622633
80.599768	58.133726	NaN	57.811596	22.466042	NaN	22.788172
76.818872	55.300856	NaN	55.576048	21.518016	NaN	21.242824
84.019377	70.431520	NaN	68.490388	13.587856	NaN	15.528989
71.134703	66.362682	NaN	66.127781	4.772021	NaN	5.006922
65.170316	68.918249	NaN	66.627450	-3.747932	NaN	-1.457133
83.555917	63.952905	NaN	66.140632	19.603011	NaN	17.415284
84.639991	76.337216	NaN	77.433370	8.302775	NaN	7.206621
64.840832	58.741191	NaN	57.984368	6.099642	NaN	6.856465
0.988461	63.089998	NaN	63.591439	-62.101537	NaN	-62.602978
37.312444	70.242069	NaN	73.545094	-32.929625	NaN	-36.232650
56.400179	61.529116	NaN	63.578480	-5.128937	NaN	-7.178300
31.570704	50.873287	NaN	51.544966	-19.302583	NaN	-19.974262
68.605940	67.071919	NaN	67.406679	1.534022	NaN	1.199261
78.334667	74.051818	NaN	71.861647	4.282849	NaN	6.473020
65.852601	68.390064	NaN	67.729580	-2.537463	NaN	-1.876979
49.433842	66.657739	NaN	68.200364	-17.223897	NaN	-18.766522
72.177212	74.986474	NaN	72.529015	-2.809262	NaN	-0.351803
66.807702	72.113815	NaN	72.445592	-5.306113	NaN	-5.637890
57.676878	69.578420	NaN	68.974502	-11.901542	NaN	-11.297623
62.971515	69.787037	NaN	72.322373	-6.815523	NaN	-9.350858
72.631404	52.042845	NaN	52.343799	20.588560	NaN	20.287605
55.768958	74.072655	NaN	71.959088	-18.303697	NaN	-16.190130
74.979774	65.624038	NaN	63.602948	9.355736	NaN	11.376826
67.565852	61.659722	NaN	63.342993	5.906131	NaN	4.222860
65.443637	69.085679	NaN	70.282129	-3.642042	NaN	-4.838492
75.164275	64.958899	NaN	65.417971	10.205376	NaN	9.746305
50.682169	48.080978	NaN	46.930792	2.601191	NaN	3.751377
53.083761	67.055215	NaN	66.356349	-13.971454	NaN	-13.272588
82.645644	74.075988	NaN	74.775463	8.569655	NaN	7.870181
74.508305	67.213622	NaN	66.464677	7.294684	NaN	8.043629
50.125257	69.360645	NaN	72.031246	-19.235388	NaN	-21.905989
41.831422	65.072456	NaN	68.314543	-23.241035	NaN	-26.483122
70.692232	62.578249	NaN	67.151067	8.113984	NaN	3.541165
47.840952	62.910174	NaN	61.606805	-15.069222	NaN	-13.765853
64.924571	66.324937	NaN	65.182989	-1.400365	NaN	-0.258417
67.006089	69.374014	NaN	70.159918	-2.367925	NaN	-3.153830
78.113275	71.003779	NaN	69.604858	7.109496	NaN	8.508417
60.697915	65.384987	NaN	62.465636	-4.687072	NaN	-1.767721
82.701648	65.941501	NaN	66.665254	16.760147	NaN	16.036394
62.638992	63.423209	NaN	67.960743	-0.784217	NaN	-5.321750
64.496021	68.950344	NaN	68.899291	-4.454323	NaN	-4.403269
57.400203	66.446976	NaN	70.139015	-9.046773	NaN	-12.738812
62.764843	66.965752	NaN	69.076291	-4.200908	NaN	-6.311447
35.893721	68.817260	NaN	71.534940	-32.923539	NaN	-35.641219
80.746627	68.921748	NaN	68.230537	11.824878	NaN	12.516089
53.462695	73.376880	NaN	74.621180	-19.914185	NaN	-21.158485
89.249908	67.653335	NaN	67.055760	21.596573	NaN	22.194148
60.311851	69.804057	NaN	67.020782	-9.492206	NaN	-6.708931
70.725488	60.852998	NaN	60.287115	9.872490	NaN	10.438373
63.668589	73.195402	NaN	71.966409	-9.526814	NaN	-8.297821
73.926153	65.769603	NaN	65.603259	8.156550	NaN	8.322894
73.140950	63.089065	NaN	66.158030	10.051885	NaN	6.982920
66.171266	72.824934	NaN	72.039055	-6.653668	NaN	-5.867789
67.798647	74.193465	NaN	70.152617	-6.394818	NaN	-2.353971
61.494927	55.832018	NaN	59.527112	5.662909	NaN	1.967815
72.518691	64.935051	NaN	62.578503	7.583639	NaN	9.940188
61.173778	76.529084	NaN	77.686313	-15.355306	NaN	-16.512534
75.287628	74.198949	NaN	72.930850	1.088679	NaN	2.356778
81.384963	71.082273	NaN	68.816609	10.302691	NaN	12.568354
53.468498	63.898732	NaN	64.241601	-10.430234	NaN	-10.773103
36.802190	68.443271	NaN	67.092127	-31.641081	NaN	-30.289937
62.788793	62.940655	NaN	68.491348	-0.151863	NaN	-5.702555
70.957087	73.131754	NaN	71.829406	-2.174667	NaN	-0.872319
81.874781	64.448157	NaN	65.079503	17.426624	NaN	16.795278
64.098930	58.227690	NaN	59.631888	5.871241	NaN	4.467042
58.649723	80.849848	NaN	81.927262	-22.200124	NaN	-23.277538
74.630235	63.836931	NaN	62.491246	10.793304	NaN	12.138989
60.360614	71.074694	NaN	72.135220	-10.714080	NaN	-11.774606
56.206972	72.051348	NaN	73.434784	-15.844376	NaN	-17.227811
49.834909	67.021976	NaN	69.497849	-17.187067	NaN	-19.662940
39.686208	64.532402	NaN	67.009503	-24.846194	NaN	-27.323295
49.319000	71.541373	NaN	71.351935	-22.222373	NaN	-22.032936
72.283741	60.399818	NaN	62.590861	11.883923	NaN	9.692880
49.086235	64.754475	NaN	64.453918	-15.668240	NaN	-15.367683
62.186954	70.268986	NaN	70.509929	-8.082032	NaN	-8.322975
50.013019	72.015140	NaN	73.757826	-22.002122	NaN	-23.744807
80.911412	65.281123	NaN	65.077393	15.630289	NaN	15.834019
52.382114	63.115528	NaN	64.982323	-10.733414	NaN	-12.600210
52.846981	66.125257	NaN	63.079276	-13.278276	NaN	-10.232295
63.703049	60.119411	NaN	60.470288	3.583638	NaN	3.232762
61.390548	56.128062	NaN	60.972368	5.262486	NaN	0.418181
71.785222	70.235870	NaN	68.198402	1.549352	NaN	3.586820
69.044024	69.428685	NaN	70.966377	-0.384660	NaN	-1.922352
54.569432	70.727573	NaN	73.690000	-16.158141	NaN	-19.120568
81.612945	72.909317	NaN	71.875119	8.703628	NaN	9.737826
57.933219	60.048344	NaN	54.683024	-2.115125	NaN	3.250195
36.260423	57.767506	NaN	59.454846	-21.507084	NaN	-23.194423
60.529173	64.218952	NaN	63.757328	-3.689779	NaN	-3.228155
59.367017	66.744706	NaN	66.221660	-7.377689	NaN	-6.854643
60.102979	76.529986	NaN	75.860511	-16.427007	NaN	-15.757531
68.236646	73.411490	NaN	72.658913	-5.174845	NaN	-4.422267
72.480020	48.207884	NaN	44.949715	24.272136	NaN	27.530305
54.078659	62.347206	NaN	62.485892	-8.268547	NaN	-8.407233
72.496014	49.314373	NaN	50.820014	23.181640	NaN	21.676000
47.316217	64.848376	NaN	66.285126	-17.532159	NaN	-18.968909
83.630755	73.818232	NaN	76.660944	9.812523	NaN	6.969810
65.556626	65.269299	NaN	62.100042	0.287326	NaN	3.456584
46.375321	72.298900	NaN	73.242139	-25.923579	NaN	-26.866818
58.225728	67.388410	NaN	68.451050	-9.162681	NaN	-10.225322
60.894960	71.892884	NaN	74.240143	-10.997924	NaN	-13.345183
60.918529	71.835726	NaN	71.474350	-10.917197	NaN	-10.555821
59.000433	67.728189	NaN	67.397379	-8.727756	NaN	-8.396945
29.895148	61.856297	NaN	64.870406	-31.961149	NaN	-34.975258
59.666317	70.028513	NaN	67.711656	-10.362196	NaN	-8.045338
70.067176	71.845978	NaN	70.468619	-1.778801	NaN	-0.401442
51.446742	68.405775	NaN	69.784728	-16.959033	NaN	-18.337986
62.459457	51.784548	NaN	51.847619	10.674909	NaN	10.611838
67.848703	69.939880	NaN	72.301616	-2.091177	NaN	-4.452913
48.660456	72.757786	NaN	72.502280	-24.097330	NaN	-23.841825
55.177903	65.072888	NaN	64.673385	-9.894985	NaN	-9.495482
50.492522	67.068407	NaN	68.761292	-16.575885	NaN	-18.268770
77.127545	69.986482	NaN	70.850520	7.141063	NaN	6.277026
43.375002	56.738579	NaN	59.243933	-13.363578	NaN	-15.868932
70.570814	66.919503	NaN	67.105054	3.651311	NaN	3.465761
40.302764	71.149705	NaN	71.790215	-30.846942	NaN	-31.487451
80.472929	69.490191	NaN	63.765687	10.982738	NaN	16.707242
70.681781	60.637710	NaN	59.849910	10.044071	NaN	10.831870
69.227330	61.639847	NaN	62.979577	7.587484	NaN	6.247753
56.983861	66.681071	NaN	67.970232	-9.697210	NaN	-10.986371
73.786220	62.482235	NaN	59.475252	11.303985	NaN	14.310968
75.491743	67.808958	NaN	65.271924	7.682785	NaN	10.219819
73.826819	74.168358	NaN	72.739347	-0.341539	NaN	1.087472
66.922218	71.006100	NaN	71.901798	-4.083883	NaN	-4.979581
57.710575	67.111633	NaN	67.274257	-9.401057	NaN	-9.563682
59.445939	67.395398	NaN	68.809107	-7.949459	NaN	-9.363168
55.751138	65.456478	NaN	68.404209	-9.705340	NaN	-12.653071
41.554488	65.518167	NaN	66.089583	-23.963678	NaN	-24.535095
69.284391	69.748426	NaN	72.299293	-0.464035	NaN	-3.014902
72.105456	68.635289	NaN	67.237571	3.470167	NaN	4.867885
51.430992	65.195636	NaN	59.966403	-13.764644	NaN	-8.535411
65.594862	69.836194	NaN	70.692254	-4.241332	NaN	-5.097392
75.792031	60.502122	NaN	61.824633	15.289909	NaN	13.967398
83.430826	64.853408	NaN	64.710496	18.577417	NaN	18.720330
71.374999	66.191894	NaN	62.000825	5.183104	NaN	9.374174
69.044968	63.299194	NaN	65.342492	5.745774	NaN	3.702476
86.775292	68.366301	NaN	67.648958	18.408991	NaN	19.126334
68.271458	68.428478	NaN	68.905637	-0.157020	NaN	-0.634180
79.761241	60.323761	NaN	65.650671	19.437480	NaN	14.110571
76.191511	75.538735	NaN	71.143173	0.652776	NaN	5.048338
62.167860	73.585825	NaN	73.944903	-11.417965	NaN	-11.777042
62.860925	71.921439	NaN	71.427732	-9.060513	NaN	-8.566807
47.347557	61.362154	NaN	58.182633	-14.014597	NaN	-10.835075
72.169056	62.106764	NaN	62.889708	10.062293	NaN	9.279348
60.351652	59.347108	NaN	62.578823	1.004544	NaN	-2.227171
80.654576	63.845390	NaN	61.169932	16.809187	NaN	19.484645
64.606113	65.324054	NaN	66.798780	-0.717941	NaN	-2.192667
74.482378	63.029034	NaN	61.103214	11.453343	NaN	13.379164
75.507667	52.895755	NaN	55.724315	22.611912	NaN	19.783352
57.701469	65.573453	NaN	67.915204	-7.871984	NaN	-10.213734
66.501991	72.914983	NaN	76.329266	-6.412992	NaN	-9.827275
66.057585	65.580457	NaN	65.660898	0.477129	NaN	0.396687
68.397107	63.606980	NaN	66.386483	4.790127	NaN	2.010624
56.821461	70.445616	NaN	71.452849	-13.624156	NaN	-14.631388
76.202485	67.250503	NaN	67.574555	8.951982	NaN	8.627930
75.983331	64.958468	NaN	65.464385	11.024863	NaN	10.518946
50.147303	69.488940	NaN	68.662075	-19.341637	NaN	-18.514772
63.564598	67.203918	NaN	64.529683	-3.639319	NaN	-0.965085
66.400724	71.666871	NaN	73.063785	-5.266147	NaN	-6.663061
73.334640	66.792734	NaN	68.634705	6.541906	NaN	4.699935
81.463574	70.188956	NaN	69.653472	11.274619	NaN	11.810102
80.325657	65.266834	NaN	67.743775	15.058823	NaN	12.581882
54.950312	50.073020	NaN	53.325954	4.877292	NaN	1.624358
71.894862	72.749290	NaN	70.185437	-0.854428	NaN	1.709425
66.408549	74.783569	NaN	73.599975	-8.375020	NaN	-7.191427
78.774965	71.941607	NaN	72.401099	6.833358	NaN	6.373867
75.913010	71.177805	NaN	71.482040	4.735205	NaN	4.430969
81.754423	81.630999	NaN	80.316580	0.123425	NaN	1.437843
65.617319	52.042935	NaN	56.609733	13.574384	NaN	9.007586
46.909000	73.444932	NaN	74.003452	-26.535933	NaN	-27.094452
56.328873	57.219186	NaN	60.895789	-0.890314	NaN	-4.566916
47.718850	64.978530	NaN	66.798606	-17.259679	NaN	-19.079755
81.797462	69.991815	NaN	67.968182	11.805647	NaN	13.829280
52.057493	70.402471	NaN	70.296904	-18.344977	NaN	-18.239410
80.512852	63.254016	NaN	63.464526	17.258837	NaN	17.048326
69.390826	56.220957	NaN	52.164215	13.169869	NaN	17.226611
44.345418	60.463477	NaN	64.708851	-16.118059	NaN	-20.363433
58.760391	65.214714	NaN	65.501285	-6.454323	NaN	-6.740894
60.858715	60.700632	NaN	61.862893	0.158083	NaN	-1.004178
74.826762	64.174065	NaN	65.905000	10.652697	NaN	8.921762
55.861544	68.041747	NaN	66.025156	-12.180202	NaN	-10.163611
66.875701	57.099038	NaN	58.818766	9.776663	NaN	8.056935
67.408703	60.746278	NaN	62.727232	6.662424	NaN	4.681470
42.944289	73.903670	NaN	72.860264	-30.959382	NaN	-29.915976
69.106889	60.071893	NaN	58.923732	9.034997	NaN	10.183157
57.622135	58.726174	NaN	57.530352	-1.104039	NaN	0.091783
58.857083	63.056147	NaN	62.121371	-4.199065	NaN	-3.264288
42.997429	74.668827	NaN	77.161490	-31.671398	NaN	-34.164061
72.970288	77.208394	NaN	75.817099	-4.238106	NaN	-2.846811
84.215773	52.966100	NaN	56.691642	31.249672	NaN	27.524131
69.005987	61.419760	NaN	61.545396	7.586227	NaN	7.460591
61.671602	72.090107	NaN	70.172679	-10.418505	NaN	-8.501077
56.291999	76.900745	NaN	73.431315	-20.608746	NaN	-17.139316
71.761087	67.569199	NaN	67.853185	4.191889	NaN	3.907902
79.007415	66.776294	NaN	66.620656	12.231120	NaN	12.386759
64.188822	60.963492	NaN	65.458471	3.225330	NaN	-1.269649
79.867917	60.445460	NaN	65.656723	19.422457	NaN	14.211193
76.221428	58.726883	NaN	57.970352	17.494545	NaN	18.251076
46.675107	73.470867	NaN	71.208112	-26.795760	NaN	-24.533005
75.452787	60.998006	NaN	59.296561	14.454780	NaN	16.156225
72.524382	54.129732	NaN	54.370196	18.394651	NaN	18.154186
13.264129	67.096243	NaN	68.661770	-53.832113	NaN	-55.397641
62.822149	66.372845	NaN	65.038734	-3.550695	NaN	-2.216584
67.616408	64.145394	NaN	62.061177	3.471014	NaN	5.555231
62.151609	75.744477	NaN	76.587086	-13.592869	NaN	-14.435477
59.305037	62.465325	NaN	61.821318	-3.160289	NaN	-2.516281
60.547859	62.708662	NaN	64.417958	-2.160803	NaN	-3.870099
59.586492	58.867846	NaN	57.077164	0.718646	NaN	2.509328
60.121307	63.031455	NaN	66.989663	-2.910148	NaN	-6.868356
65.570407	59.594260	NaN	64.287915	5.976147	NaN	1.282492
70.595671	75.996238	NaN	77.374569	-5.400568	NaN	-6.778898
72.785233	69.310477	NaN	69.936888	3.474755	NaN	2.848344
80.075130	64.115904	NaN	62.598221	15.959226	NaN	17.476909
39.579893	68.281103	NaN	63.869893	-28.701210	NaN	-24.290000
57.909262	72.846418	NaN	70.172739	-14.937156	NaN	-12.263477
62.237264	69.626037	NaN	69.218931	-7.388773	NaN	-6.981667
53.279009	63.454364	NaN	67.045518	-10.175355	NaN	-13.766509
70.217363	72.438375	NaN	73.000098	-2.221012	NaN	-2.782735
76.014028	71.111525	NaN	71.113929	4.902503	NaN	4.900099
18.949369	71.413673	NaN	74.440622	-52.464304	NaN	-55.491253
80.290665	67.449932	NaN	68.732769	12.840732	NaN	11.557896
63.605437	77.849774	NaN	75.637738	-14.244338	NaN	-12.032301
79.693593	63.141975	NaN	64.103762	16.551618	NaN	15.589831
76.475445	70.502522	NaN	71.132522	5.972923	NaN	5.342924
47.932281	53.805424	NaN	53.101536	-5.873143	NaN	-5.169255
56.591489	56.168183	NaN	56.113836	0.423306	NaN	0.477653
77.709595	69.326283	NaN	70.265672	8.383312	NaN	7.443923
81.509209	75.455414	NaN	76.756672	6.053795	NaN	4.752536
55.274182	69.441541	NaN	68.947952	-14.167359	NaN	-13.673770
60.308282	79.514760	NaN	80.261495	-19.206477	NaN	-19.953212
76.262750	63.680002	NaN	61.586951	12.582749	NaN	14.675799
69.426090	56.081255	NaN	60.638737	13.344834	NaN	8.787353
72.159341	61.292306	NaN	58.762143	10.867036	NaN	13.397198
81.966262	62.676581	NaN	63.684640	19.289681	NaN	18.281622
73.031975	69.312977	NaN	71.764000	3.718998	NaN	1.267975
72.375367	68.711720	NaN	72.567270	3.663647	NaN	-0.191903
77.006284	75.570283	NaN	76.003484	1.436000	NaN	1.002800
75.104523	53.406314	NaN	60.711147	21.698210	NaN	14.393377
63.477777	51.692052	NaN	53.090612	11.785725	NaN	10.387165
55.061700	71.749397	NaN	76.264544	-16.687697	NaN	-21.202844
71.414616	70.770196	NaN	70.986249	0.644420	NaN	0.428368
64.675958	43.132902	NaN	46.919339	21.543056	NaN	17.756619
37.702317	59.454165	NaN	59.290388	-21.751847	NaN	-21.588071
51.029176	74.272429	NaN	73.544500	-23.243253	NaN	-22.515323
67.360121	63.025695	NaN	63.394591	4.334427	NaN	3.965530
87.469069	60.673391	NaN	62.996160	26.795678	NaN	24.472909
78.415757	59.737147	NaN	61.466252	18.678610	NaN	16.949505
55.069435	62.485759	NaN	63.780093	-7.416324	NaN	-8.710658
72.828477	68.076418	NaN	68.412060	4.752059	NaN	4.416417
24.584204	75.671658	NaN	75.499895	-51.087455	NaN	-50.915692
57.582428	63.868634	NaN	64.608970	-6.286206	NaN	-7.026542
45.583643	68.598467	NaN	66.159829	-23.014824	NaN	-20.576186
68.646267	65.951456	NaN	67.170214	2.694810	NaN	1.476053
60.654422	63.377519	NaN	64.416357	-2.723097	NaN	-3.761935
73.862930	74.597728	NaN	75.744580	-0.734799	NaN	-1.881651
44.453427	68.014034	NaN	70.682579	-23.560607	NaN	-26.229152
61.272898	70.290078	NaN	71.972144	-9.017181	NaN	-10.699246
81.351722	47.381623	NaN	45.696212	33.970099	NaN	35.655510
60.060001	59.476575	NaN	58.612774	0.583426	NaN	1.447227
71.391098	68.499886	NaN	68.385003	2.891212	NaN	3.006096
77.411698	70.607774	NaN	72.009766	6.803925	NaN	5.401932
74.151887	63.539506	NaN	63.651526	10.612382	NaN	10.500361
47.277214	55.104085	NaN	60.043870	-7.826871	NaN	-12.766655
62.535489	74.722361	NaN	76.570638	-12.186872	NaN	-14.035149
48.212292	61.446101	NaN	58.075637	-13.233809	NaN	-9.863345
60.104555	65.196821	NaN	63.898174	-5.092266	NaN	-3.793619
43.337691	64.927290	NaN	68.683354	-21.589599	NaN	-25.345663
60.786682	62.435829	NaN	64.190404	-1.649147	NaN	-3.403721
59.924638	72.733006	NaN	72.203490	-12.808367	NaN	-12.278852
49.274845	66.883547	NaN	68.744163	-17.608702	NaN	-19.469318
83.662243	65.236236	NaN	64.682149	18.426006	NaN	18.980094
59.672769	64.900353	NaN	63.237419	-5.227584	NaN	-3.564650
76.747299	70.810894	NaN	67.677411	5.936405	NaN	9.069887
37.470335	52.482571	NaN	50.882011	-15.012236	NaN	-13.411676
77.013998	69.398254	NaN	69.839575	7.615744	NaN	7.174423
63.140679	66.146627	NaN	69.504202	-3.005948	NaN	-6.363523
70.204311	70.126813	NaN	67.334337	0.077498	NaN	2.869974
47.881250	60.575795	NaN	62.464320	-12.694545	NaN	-14.583070
49.642718	69.474952	NaN	72.938163	-19.832235	NaN	-23.295446
46.480795	56.959324	NaN	55.811901	-10.478528	NaN	-9.331105
55.376583	71.243405	NaN	69.246613	-15.866822	NaN	-13.870030
71.842708	67.851670	NaN	67.140139	3.991038	NaN	4.702569
55.648937	69.939702	NaN	67.825013	-14.290766	NaN	-12.176077
86.025778	43.628426	NaN	42.785061	42.397353	NaN	43.240717
69.520057	58.733305	NaN	60.598334	10.786752	NaN	8.921723
69.885791	49.515132	NaN	48.194001	20.370659	NaN	21.691789
58.225747	68.472390	NaN	63.025696	-10.246643	NaN	-4.799949
36.356342	76.163239	NaN	78.617859	-39.806897	NaN	-42.261518
68.699413	62.768921	NaN	59.190767	5.930493	NaN	9.508646
53.742165	67.364254	NaN	68.579524	-13.622089	NaN	-14.837359
85.403863	63.067134	NaN	67.933602	22.336729	NaN	17.470261
70.104853	67.533839	NaN	67.804512	2.571014	NaN	2.300340
65.144854	60.793919	NaN	64.151578	4.350935	NaN	0.993276
68.462044	66.477748	NaN	62.896321	1.984296	NaN	5.565723
70.741615	60.066515	NaN	64.045325	10.675100	NaN	6.696290
59.955337	73.430505	NaN	73.249778	-13.475168	NaN	-13.294441
44.355906	71.536378	NaN	72.696749	-27.180473	NaN	-28.340843
54.300243	69.916870	NaN	72.573006	-15.616626	NaN	-18.272762
62.726398	69.313577	NaN	69.997724	-6.587179	NaN	-7.271325
50.948236	65.693222	NaN	66.751721	-14.744985	NaN	-15.803485
59.431996	67.232896	NaN	67.040403	-7.800899	NaN	-7.608407
78.809467	62.709530	NaN	65.089974	16.099937	NaN	13.719494
71.463760	68.447348	NaN	72.585765	3.016412	NaN	-1.122005
57.730021	62.026484	NaN	60.955439	-4.296464	NaN	-3.225418
63.646235	54.705345	NaN	55.753950	8.940890	NaN	7.892286
56.589082	67.595674	NaN	68.421570	-11.006592	NaN	-11.832488
45.075835	61.504446	NaN	64.136269	-16.428611	NaN	-19.060434
64.689185	73.337071	NaN	70.788733	-8.647886	NaN	-6.099549
76.721898	66.533252	NaN	65.977882	10.188646	NaN	10.744016
56.375230	65.272618	NaN	66.373440	-8.897388	NaN	-9.998210
69.103149	74.355857	NaN	74.009418	-5.252708	NaN	-4.906269
51.679128	67.083591	NaN	61.321127	-15.404463	NaN	-9.641999
80.445876	69.715633	NaN	69.785935	10.730242	NaN	10.659941
54.599731	62.518553	NaN	65.297308	-7.918823	NaN	-10.697577
74.185769	65.951371	NaN	66.527563	8.234398	NaN	7.658206
71.436460	64.679105	NaN	63.193576	6.757355	NaN	8.242883
43.014730	75.447522	NaN	75.631048	-32.432792	NaN	-32.616318
62.901665	59.539158	NaN	57.010740	3.362507	NaN	5.890925
73.449489	56.922338	NaN	61.138920	16.527151	NaN	12.310568
76.678421	68.608588	NaN	69.192232	8.069832	NaN	7.486189
60.076551	61.341372	NaN	60.354600	-1.264821	NaN	-0.278049
61.698651	57.740304	NaN	60.585666	3.958347	NaN	1.112985
75.576948	58.934935	NaN	56.742513	16.642013	NaN	18.834434
85.538935	66.456260	NaN	58.151035	19.082676	NaN	27.387900
59.510457	62.015762	NaN	62.606112	-2.505305	NaN	-3.095655
59.565130	57.773490	NaN	55.652311	1.791640	NaN	3.912820
50.262931	67.342242	NaN	68.723506	-17.079311	NaN	-18.460576
47.416147	69.855004	NaN	72.729364	-22.438857	NaN	-25.313216
85.043990	61.644507	NaN	67.014156	23.399483	NaN	18.029833
59.793770	71.780212	NaN	70.510349	-11.986442	NaN	-10.716578
67.645661	65.471496	NaN	62.835602	2.174166	NaN	4.810059
59.724687	67.818626	NaN	69.012411	-8.093939	NaN	-9.287724
77.432096	68.830861	NaN	68.549242	8.601235	NaN	8.882854
63.555408	59.652978	NaN	57.526835	3.902430	NaN	6.028573
75.147988	65.540393	NaN	64.681875	9.607596	NaN	10.466113
63.040084	49.421694	NaN	50.085929	13.618390	NaN	12.954155
63.016718	62.643267	NaN	66.549452	0.373450	NaN	-3.532734
87.256229	69.757533	NaN	67.291459	17.498695	NaN	19.964770
66.217652	59.950274	NaN	58.942644	6.267378	NaN	7.275008
68.789521	61.126747	NaN	58.300733	7.662774	NaN	10.488788
73.653497	76.899525	NaN	78.869446	-3.246027	NaN	-5.215948
72.608895	57.971924	NaN	59.389385	14.636971	NaN	13.219509
52.245544	65.676875	NaN	60.055603	-13.431332	NaN	-7.810060
76.734399	81.995977	NaN	80.658724	-5.261578	NaN	-3.924324
83.862392	72.617495	NaN	69.020520	11.244896	NaN	14.841872
73.027313	69.023639	NaN	71.403373	4.003674	NaN	1.623939
37.289078	65.280630	NaN	67.010766	-27.991551	NaN	-29.721688
85.183541	59.542362	NaN	57.598020	25.641178	NaN	27.585521
48.980494	63.176946	NaN	67.024727	-14.196452	NaN	-18.044233
78.412790	71.017616	NaN	72.254256	7.395174	NaN	6.158533
65.534586	68.348510	NaN	65.211120	-2.813924	NaN	0.323466
71.144580	68.950713	NaN	71.124148	2.193867	NaN	0.020432
64.518486	75.133767	NaN	77.443202	-10.615281	NaN	-12.924717
76.739113	63.805448	NaN	63.159939	12.933665	NaN	13.579174
56.942326	66.422246	NaN	66.727890	-9.479921	NaN	-9.785565
71.688323	72.511220	NaN	72.487864	-0.822897	NaN	-0.799542
50.371399	70.236786	NaN	66.865141	-19.865387	NaN	-16.493742
63.091491	60.528477	NaN	59.502495	2.563014	NaN	3.588996
68.420367	43.960563	NaN	49.101777	24.459804	NaN	19.318590
69.129045	71.577360	NaN	72.587965	-2.448315	NaN	-3.458921
65.244934	63.670927	NaN	63.790944	1.574007	NaN	1.453990
60.197533	64.881466	NaN	65.003704	-4.683932	NaN	-4.806171
62.873947	69.814389	NaN	72.391115	-6.940442	NaN	-9.517168
75.766989	76.354420	NaN	77.707351	-0.587431	NaN	-1.940362
71.460829	73.016154	NaN	74.367934	-1.555325	NaN	-2.907105
28.562996	66.884709	NaN	69.085606	-38.321713	NaN	-40.522610
79.205440	51.784251	NaN	57.337792	27.421189	NaN	21.867648
79.459215	64.931773	NaN	63.137430	14.527442	NaN	16.321785
69.524023	65.344680	NaN	66.805227	4.179343	NaN	2.718796
57.061569	52.722007	NaN	55.159487	4.339562	NaN	1.902082
81.870012	64.427767	NaN	63.377953	17.442244	NaN	18.492058
71.314341	63.858496	NaN	63.970566	7.455845	NaN	7.343774
72.730412	60.617728	NaN	61.399616	12.112684	NaN	11.330796
78.609527	62.537325	NaN	64.757540	16.072202	NaN	13.851987
84.716050	60.974785	NaN	62.343816	23.741265	NaN	22.372234
77.470141	71.554112	NaN	71.264702	5.916028	NaN	6.205439
68.306609	77.356225	NaN	77.423879	-9.049616	NaN	-9.117270
58.310328	64.832481	NaN	68.471204	-6.522153	NaN	-10.160876
50.987414	75.574801	NaN	76.440725	-24.587387	NaN	-25.453312
47.119258	73.337036	NaN	76.126760	-26.217778	NaN	-29.007502
69.416436	72.267089	NaN	75.657002	-2.850653	NaN	-6.240566
75.327463	54.687258	NaN	58.105100	20.640204	NaN	17.222362
67.868328	67.351421	NaN	63.952123	0.516907	NaN	3.916205
65.187611	70.156858	NaN	70.727848	-4.969247	NaN	-5.540237
66.247301	74.685013	NaN	73.434477	-8.437712	NaN	-7.187176
82.173080	59.525307	NaN	61.850317	22.647773	NaN	20.322763
60.812294	60.583339	NaN	61.837240	0.228956	NaN	-1.024946
38.804517	67.373974	NaN	68.452731	-28.569457	NaN	-29.648214
70.181727	80.301988	NaN	80.134274	-10.120261	NaN	-9.952547
62.258388	68.925046	NaN	69.098556	-6.666658	NaN	-6.840168
78.651962	74.627260	NaN	71.854728	4.024702	NaN	6.797234
65.959184	61.998355	NaN	63.978486	3.960829	NaN	1.980698
57.985648	67.866264	NaN	67.776059	-9.880616	NaN	-9.790411
71.524686	53.216274	NaN	50.691190	18.308413	NaN	20.833496
74.344304	60.310562	NaN	57.388980	14.033742	NaN	16.955324
73.495299	76.956006	NaN	76.727413	-3.460707	NaN	-3.232114
50.274541	74.453052	NaN	73.564644	-24.178511	NaN	-23.290102
69.468363	73.723066	NaN	73.428971	-4.254702	NaN	-3.960607
73.214423	63.598441	NaN	65.546145	9.615982	NaN	7.668278
66.598547	71.141919	NaN	71.259481	-4.543372	NaN	-4.660934
59.814765	58.101404	NaN	61.580481	1.713361	NaN	-1.765715
48.146841	66.975264	NaN	67.576641	-18.828422	NaN	-19.429800
54.992868	67.351149	NaN	64.207793	-12.358281	NaN	-9.214925
46.457176	64.837720	NaN	66.102724	-18.380544	NaN	-19.645548
47.374267	66.022604	NaN	65.321465	-18.648337	NaN	-17.947198
54.716395	67.478195	NaN	69.124939	-12.761800	NaN	-14.408545
72.531697	58.132350	NaN	56.299097	14.399347	NaN	16.232600
81.637135	77.964022	NaN	77.597458	3.673113	NaN	4.039677
79.251726	53.431409	NaN	50.793951	25.820317	NaN	28.457774
72.779899	73.177029	NaN	72.364196	-0.397130	NaN	0.415703
37.492517	72.400958	NaN	73.262779	-34.908441	NaN	-35.770262
82.037650	57.115095	NaN	53.990401	24.922555	NaN	28.047250
65.888652	61.795477	NaN	63.626856	4.093175	NaN	2.261796
26.262293	70.369235	NaN	74.066373	-44.106942	NaN	-47.804080
74.191228	69.986985	NaN	69.084226	4.204243	NaN	5.107003
62.952984	73.619821	NaN	71.080777	-10.666837	NaN	-8.127792
81.287632	61.117227	NaN	57.932346	20.170404	NaN	23.355286
59.608581	55.928393	NaN	57.447472	3.680188	NaN	2.161109
52.680863	62.434308	NaN	67.222538	-9.753446	NaN	-14.541676
67.337238	72.283987	NaN	71.189632	-4.946749	NaN	-3.852393
64.403667	77.973373	NaN	74.941956	-13.569706	NaN	-10.538289
58.916987	75.431463	NaN	73.069030	-16.514476	NaN	-14.152043
88.271560	74.816230	NaN	74.626924	13.455330	NaN	13.644635
66.808352	66.225482	NaN	66.040637	0.582870	NaN	0.767715
24.826033	59.532139	NaN	62.635882	-34.706106	NaN	-37.809849
55.966134	62.587279	NaN	58.723012	-6.621145	NaN	-2.756878
54.518342	62.718927	NaN	59.138433	-8.200585	NaN	-4.620091
61.831281	58.600023	NaN	57.767296	3.231258	NaN	4.063986
55.694870	69.199105	NaN	71.165457	-13.504235	NaN	-15.470587
52.337495	73.919327	NaN	75.666693	-21.581832	NaN	-23.329198
39.682740	75.232243	NaN	76.216718	-35.549503	NaN	-36.533979
47.362529	67.266514	NaN	67.626178	-19.903986	NaN	-20.263649
74.321984	68.722835	NaN	69.138833	5.599149	NaN	5.183151
67.214800	72.548068	NaN	70.916171	-5.333268	NaN	-3.701371
71.855676	61.149592	NaN	62.108834	10.706085	NaN	9.746842
68.890294	65.847267	NaN	65.166948	3.043027	NaN	3.723346
65.132196	71.874789	NaN	68.781471	-6.742593	NaN	-3.649275
77.720059	61.971958	NaN	66.138663	15.748101	NaN	11.581396
57.617717	71.146273	NaN	73.752959	-13.528556	NaN	-16.135241
86.638978	69.093840	NaN	68.467011	17.545138	NaN	18.171967
74.338261	49.693248	NaN	53.186569	24.645013	NaN	21.151693
67.505878	73.931567	NaN	74.312599	-6.425689	NaN	-6.806720
52.115302	62.507552	NaN	63.318180	-10.392250	NaN	-11.202878
64.755270	67.470122	NaN	69.308890	-2.714852	NaN	-4.553620
32.467079	66.596200	NaN	68.546524	-34.129120	NaN	-36.079445
50.846929	62.071550	NaN	62.373290	-11.224621	NaN	-11.526361
71.199329	71.026947	NaN	71.701123	0.172382	NaN	-0.501794
50.422746	64.402823	NaN	62.757025	-13.980078	NaN	-12.334279
62.140116	59.480211	NaN	60.958209	2.659906	NaN	1.181907
78.959569	71.429724	NaN	74.232195	7.529845	NaN	4.727374
49.251576	71.017131	NaN	68.276521	-21.765556	NaN	-19.024945
73.825125	68.583795	NaN	65.504114	5.241329	NaN	8.321011
33.901331	55.169988	NaN	58.177944	-21.268657	NaN	-24.276612
47.964461	63.843078	NaN	66.304041	-15.878617	NaN	-18.339580
71.956239	70.159660	NaN	67.424194	1.796578	NaN	4.532045
76.121376	77.904269	NaN	77.034646	-1.782894	NaN	-0.913271
74.668189	61.981558	NaN	59.863354	12.686631	NaN	14.804836
61.174686	70.479132	NaN	72.025765	-9.304446	NaN	-10.851080
72.281498	71.178653	NaN	69.154258	1.102845	NaN	3.127240
68.183382	68.649796	NaN	65.865515	-0.466414	NaN	2.317866
77.444698	65.124486	NaN	66.545464	12.320211	NaN	10.899234
60.618856	64.293820	NaN	64.035354	-3.674964	NaN	-3.416499
69.282159	53.297441	NaN	48.741132	15.984718	NaN	20.541026
39.472769	61.421093	NaN	62.285239	-21.948324	NaN	-22.812471
59.976027	63.951460	NaN	64.321613	-3.975434	NaN	-4.345587
72.928260	64.468597	NaN	66.028556	8.459663	NaN	6.899704
67.090054	71.359345	NaN	70.562955	-4.269291	NaN	-3.472901
46.343534	59.668004	NaN	62.613868	-13.324471	NaN	-16.270334
64.173847	74.884795	NaN	74.795275	-10.710948	NaN	-10.621428
65.600654	62.013934	NaN	62.053479	3.586720	NaN	3.547175
66.285337	63.958139	NaN	65.430870	2.327199	NaN	0.854467
51.575560	68.113030	NaN	66.383873	-16.537470	NaN	-14.808312
55.481004	65.950666	NaN	66.776043	-10.469662	NaN	-11.295039
57.028661	55.110343	NaN	61.036435	1.918317	NaN	-4.007774
77.642642	62.618322	NaN	65.700684	15.024320	NaN	11.941958
72.184549	52.675953	NaN	53.880618	19.508595	NaN	18.303930
83.865072	58.641316	NaN	59.030175	25.223755	NaN	24.834897
91.036656	65.642010	NaN	65.433821	25.394646	NaN	25.602835
75.127391	64.572382	NaN	64.689469	10.555008	NaN	10.437922
76.894697	64.232984	NaN	67.634644	12.661712	NaN	9.260053
60.698313	73.846885	NaN	72.994075	-13.148572	NaN	-12.295763
72.517830	58.441958	NaN	58.228397	14.075872	NaN	14.289432
74.070902	66.220784	NaN	66.517316	7.850118	NaN	7.553586
65.216736	69.854190	NaN	73.718300	-4.637454	NaN	-8.501564
59.418918	55.875789	NaN	53.688281	3.543129	NaN	5.730637
85.307113	64.378628	NaN	64.550661	20.928485	NaN	20.756452
63.469206	68.203827	NaN	70.463291	-4.734621	NaN	-6.994085
29.505969	56.202317	NaN	62.268950	-26.696348	NaN	-32.762980
91.556482	71.513483	NaN	72.667486	20.042998	NaN	18.888995
71.823191	69.716122	NaN	68.466243	2.107069	NaN	3.356948
74.773907	61.855554	NaN	57.554201	12.918353	NaN	17.219707
85.764512	52.449441	NaN	57.917240	33.315072	NaN	27.847272
71.597990	63.044510	NaN	63.434087	8.553481	NaN	8.163903
85.406436	49.283719	NaN	55.350736	36.122717	NaN	30.055701
69.114022	71.219653	NaN	65.816608	-2.105632	NaN	3.297414
76.499710	61.737930	NaN	65.939263	14.761780	NaN	10.560447
37.723226	57.106119	NaN	51.658535	-19.382893	NaN	-13.935310
58.724202	74.304355	NaN	74.572027	-15.580154	NaN	-15.847826
50.752999	65.938249	NaN	67.978505	-15.185250	NaN	-17.225505
69.855627	68.673806	NaN	71.073653	1.181821	NaN	-1.218027
55.144638	69.289695	NaN	67.978718	-14.145057	NaN	-12.834080
74.511548	71.750169	NaN	68.308996	2.761379	NaN	6.202552
76.702450	68.399986	NaN	67.708194	8.302464	NaN	8.994256
59.372346	63.449825	NaN	64.772951	-4.077478	NaN	-5.400605
44.818308	66.567286	NaN	64.724281	-21.748978	NaN	-19.905973
65.295974	66.207441	NaN	64.673836	-0.911466	NaN	0.622138
45.790618	63.862860	NaN	68.398544	-18.072242	NaN	-22.607926
83.274305	51.897941	NaN	53.112932	31.376365	NaN	30.161373
69.644089	61.539161	NaN	61.381337	8.104928	NaN	8.262753
60.198192	67.058018	NaN	67.791536	-6.859826	NaN	-7.593344
38.299754	53.557772	NaN	49.435766	-15.258018	NaN	-11.136012
73.233857	63.984569	NaN	62.101832	9.249288	NaN	11.132025
47.455602	58.769901	NaN	61.570073	-11.314299	NaN	-14.114471
74.867655	63.723471	NaN	64.505697	11.144184	NaN	10.361958
82.105471	66.943405	NaN	70.312852	15.162065	NaN	11.792618
41.777819	76.278934	NaN	72.870301	-34.501115	NaN	-31.092483
41.758055	63.348505	NaN	63.957734	-21.590450	NaN	-22.199679
75.739698	66.385763	NaN	64.724126	9.353935	NaN	11.015572
67.075822	69.833517	NaN	72.486205	-2.757695	NaN	-5.410383
77.109816	75.914417	NaN	77.315478	1.195399	NaN	-0.205662
81.827853	68.195012	NaN	69.522951	13.632841	NaN	12.304902
67.845338	64.913160	NaN	62.272675	2.932178	NaN	5.572663
70.442195	67.132036	NaN	67.202698	3.310159	NaN	3.239498
75.094973	61.974139	NaN	63.755295	13.120833	NaN	11.339678
70.142127	69.582074	NaN	71.148743	0.560053	NaN	-1.006617
63.935427	58.537342	NaN	57.080182	5.398085	NaN	6.855245
78.864803	63.038365	NaN	65.778360	15.826439	NaN	13.086443
73.783965	68.673505	NaN	71.067620	5.110461	NaN	2.716346
71.834722	55.801659	NaN	59.501238	16.033064	NaN	12.333484
50.826303	65.876949	NaN	70.039804	-15.050646	NaN	-19.213501
72.439279	66.539305	NaN	70.865424	5.899974	NaN	1.573855
26.327385	73.439059	NaN	74.487478	-47.111674	NaN	-48.160092
63.435874	61.714384	NaN	65.707961	1.721490	NaN	-2.272086
52.950277	64.300745	NaN	66.040641	-11.350468	NaN	-13.090363
72.723296	67.934008	NaN	67.500229	4.789287	NaN	5.223067
78.455195	63.274948	NaN	62.861720	15.180247	NaN	15.593475
68.016560	69.365509	NaN	69.517388	-1.348949	NaN	-1.500828
67.020391	65.867095	NaN	62.939834	1.153296	NaN	4.080556
79.519231	65.537812	NaN	66.436032	13.981419	NaN	13.083199
77.468445	67.106681	NaN	64.768916	10.361764	NaN	12.699528
51.187165	75.186187	NaN	74.903345	-23.999022	NaN	-23.716180
60.445366	53.849024	NaN	53.856070	6.596343	NaN	6.589296
79.266031	68.299780	NaN	70.940583	10.966251	NaN	8.325447
63.403253	57.053663	NaN	58.338980	6.349590	NaN	5.064273
71.469994	73.466172	NaN	74.970805	-1.996178	NaN	-3.500810
62.416122	74.410884	NaN	74.905036	-11.994762	NaN	-12.488914
80.120229	65.533250	NaN	68.477967	14.586978	NaN	11.642262
65.033138	46.959623	NaN	47.804646	18.073515	NaN	17.228492
68.043711	71.513550	NaN	68.783264	-3.469839	NaN	-0.739553
56.974688	67.507231	NaN	67.547481	-10.532543	NaN	-10.572793
60.128556	76.032875	NaN	75.650231	-15.904319	NaN	-15.521675
74.642551	59.124977	NaN	60.563897	15.517574	NaN	14.078654
65.457088	82.165231	NaN	81.623190	-16.708143	NaN	-16.166101
36.709031	69.256273	NaN	69.954504	-32.547242	NaN	-33.245473
38.697598	63.503680	NaN	67.360860	-24.806083	NaN	-28.663262
63.897034	73.247460	NaN	72.471969	-9.350426	NaN	-8.574934
70.152515	68.016362	NaN	70.568768	2.136154	NaN	-0.416253
73.715590	69.617285	NaN	67.448176	4.098305	NaN	6.267414
90.619393	71.257638	NaN	73.972042	19.361755	NaN	16.647351
48.946363	61.255669	NaN	63.495656	-12.309306	NaN	-14.549293
74.562483	71.451372	NaN	70.577683	3.111111	NaN	3.984800
78.568814	68.564011	NaN	71.014835	10.004803	NaN	7.553980
76.739662	62.823044	NaN	63.912938	13.916618	NaN	12.826724
80.955351	70.986784	NaN	72.141999	9.968567	NaN	8.813352
80.429720	70.696998	NaN	70.191731	9.732723	NaN	10.237989
55.955657	70.380561	NaN	70.914203	-14.424905	NaN	-14.958546
79.520617	71.045678	NaN	67.351274	8.474939	NaN	12.169342
62.488614	81.529030	NaN	80.677095	-19.040416	NaN	-18.188480
83.183488	65.870242	NaN	66.716773	17.313246	NaN	16.466715
80.153070	58.518046	NaN	59.548085	21.635024	NaN	20.604985
52.867086	59.842752	NaN	62.730075	-6.975666	NaN	-9.862989
55.561612	75.847534	NaN	75.524835	-20.285922	NaN	-19.963223
75.949681	72.377584	NaN	74.486520	3.572098	NaN	1.463162
83.043511	58.716191	NaN	60.896126	24.327320	NaN	22.147385
72.328559	80.386618	NaN	78.243965	-8.058059	NaN	-5.915406
38.047194	62.368726	NaN	64.051657	-24.321531	NaN	-26.004463
71.277941	75.157049	NaN	77.787102	-3.879108	NaN	-6.509161
82.544187	65.931082	NaN	69.443280	16.613104	NaN	13.100907
68.364013	70.672026	NaN	70.041896	-2.308013	NaN	-1.677883
68.553433	69.928696	NaN	69.559372	-1.375263	NaN	-1.005939
55.075078	69.940411	NaN	71.024139	-14.865333	NaN	-15.949061
84.705125	66.306135	NaN	65.010525	18.398990	NaN	19.694600
87.943691	46.965227	NaN	49.074945	40.978464	NaN	38.868746
42.136835	74.963095	NaN	77.621507	-32.826260	NaN	-35.484672
59.217127	62.576049	NaN	65.424693	-3.358922	NaN	-6.207566
75.635244	74.673050	NaN	75.517775	0.962193	NaN	0.117469
53.941620	71.987935	NaN	72.421122	-18.046314	NaN	-18.479502
35.928413	60.519367	NaN	63.912906	-24.590954	NaN	-27.984493
68.827903	72.370711	NaN	74.378221	-3.542808	NaN	-5.550318
77.713857	66.161735	NaN	67.383500	11.552122	NaN	10.330357
57.252521	70.648653	NaN	71.577317	-13.396132	NaN	-14.324796
80.936212	65.303855	NaN	64.752827	15.632356	NaN	16.183385
64.662338	36.350434	NaN	33.869090	28.311903	NaN	30.793248
68.688334	68.317638	NaN	70.319522	0.370696	NaN	-1.631188
72.117562	61.023494	NaN	61.777710	11.094068	NaN	10.339852
73.481947	57.870323	NaN	61.217277	15.611623	NaN	12.264670
73.958095	76.404772	NaN	74.217722	-2.446676	NaN	-0.259627
52.193957	67.085306	NaN	69.073739	-14.891350	NaN	-16.879783
36.719354	72.544225	NaN	72.994276	-35.824871	NaN	-36.274922
64.391672	45.544333	NaN	40.413015	18.847339	NaN	23.978657
67.530727	70.116401	NaN	73.529114	-2.585674	NaN	-5.998387
59.801322	68.407289	NaN	66.270517	-8.605967	NaN	-6.469195
61.328281	66.901211	NaN	71.521036	-5.572930	NaN	-10.192755
85.623928	66.462969	NaN	67.443531	19.160959	NaN	18.180397
80.120354	71.056827	NaN	71.343512	9.063526	NaN	8.776841
76.341452	61.783871	NaN	53.485664	14.557580	NaN	22.855788
75.961643	67.872044	NaN	66.192164	8.089598	NaN	9.769479
53.102875	71.663258	NaN	71.996789	-18.560383	NaN	-18.893914
68.313392	69.301789	NaN	67.163198	-0.988396	NaN	1.150195
62.827516	73.000134	NaN	72.874944	-10.172619	NaN	-10.047429
75.721768	73.427528	NaN	72.055690	2.294239	NaN	3.666078
81.912721	71.232745	NaN	74.609226	10.679976	NaN	7.303495
70.507499	72.533792	NaN	71.042985	-2.026293	NaN	-0.535486
63.948777	66.375215	NaN	68.543247	-2.426438	NaN	-4.594470
75.515686	68.565621	NaN	67.987437	6.950065	NaN	7.528249
72.251514	56.787937	NaN	59.426478	15.463577	NaN	12.825035
60.913955	62.864740	NaN	62.512219	-1.950785	NaN	-1.598264
73.347816	73.496534	NaN	71.204223	-0.148718	NaN	2.143593
49.386659	59.352661	NaN	58.818504	-9.966002	NaN	-9.431845
70.424255	69.325364	NaN	69.846811	1.098891	NaN	0.577445
78.617490	61.103086	NaN	59.508877	17.514404	NaN	19.108614
56.743726	72.897055	NaN	77.998908	-16.153329	NaN	-21.255182
79.208704	72.480894	NaN	74.473179	6.727811	NaN	4.735525
77.807037	69.848615	NaN	71.781678	7.958423	NaN	6.025360
65.569054	70.660014	NaN	71.752402	-5.090960	NaN	-6.183349
73.401585	49.497204	NaN	55.241400	23.904381	NaN	18.160185
64.166161	69.055613	NaN	69.081098	-4.889452	NaN	-4.914938
75.487813	62.314163	NaN	65.554831	13.173651	NaN	9.932982
55.924313	64.067917	NaN	62.663716	-8.143604	NaN	-6.739402
65.275406	69.090000	NaN	69.610272	-3.814594	NaN	-4.334866
79.671561	71.757835	NaN	71.430121	7.913726	NaN	8.241440
67.671530	64.487819	NaN	64.565273	3.183711	NaN	3.106257
78.216054	66.971289	NaN	68.575152	11.244765	NaN	9.640902
46.908206	64.647846	NaN	64.873639	-17.739640	NaN	-17.965434
64.379535	62.679595	NaN	60.732142	1.699940	NaN	3.647393
74.231013	59.005923	NaN	60.855240	15.225090	NaN	13.375773
81.298096	65.809367	NaN	67.224846	15.488729	NaN	14.073251
70.725512	65.014114	NaN	65.959588	5.711397	NaN	4.765924
53.009854	61.645769	NaN	63.461419	-8.635915	NaN	-10.451565
69.388701	69.659153	NaN	65.799539	-0.270452	NaN	3.589162
78.261492	74.248521	NaN	73.834152	4.012971	NaN	4.427340
83.733277	67.627919	NaN	69.777340	16.105358	NaN	13.955937
80.148502	68.480058	NaN	67.820206	11.668443	NaN	12.328295
61.713011	70.136435	NaN	68.841242	-8.423425	NaN	-7.128231
53.253357	66.594869	NaN	68.630732	-13.341512	NaN	-15.377375
82.050766	53.033434	NaN	53.940172	29.017332	NaN	28.110594
67.149641	54.304094	NaN	57.922387	12.845547	NaN	9.227254
82.232115	57.753205	NaN	59.107334	24.478909	NaN	23.124781
61.994075	56.777924	NaN	57.063909	5.216150	NaN	4.930165
68.522652	50.762943	NaN	53.140226	17.759709	NaN	15.382426
83.499584	63.808659	NaN	63.674924	19.690925	NaN	19.824660
72.816787	61.438425	NaN	66.865976	11.378362	NaN	5.950811
82.731780	75.625038	NaN	74.373325	7.106742	NaN	8.358455
61.093367	73.795051	NaN	75.876435	-12.701685	NaN	-14.783068
84.984770	68.035381	NaN	69.192408	16.949388	NaN	15.792362
65.292267	68.853897	NaN	69.577406	-3.561631	NaN	-4.285140
68.470047	60.777823	NaN	59.962758	7.692224	NaN	8.507289
60.754768	66.582500	NaN	67.017544	-5.827733	NaN	-6.262776
60.751210	70.338599	NaN	70.230764	-9.587388	NaN	-9.479554
76.872895	65.119311	NaN	64.702586	11.753584	NaN	12.170309
65.778812	68.108008	NaN	68.040294	-2.329196	NaN	-2.261483
56.007088	76.094735	NaN	77.242214	-20.087647	NaN	-21.235126
70.160920	71.024180	NaN	73.322209	-0.863260	NaN	-3.161289
67.956616	60.776245	NaN	63.886215	7.180371	NaN	4.070401
67.775779	64.970965	NaN	66.005899	2.804814	NaN	1.769880
82.222520	68.902806	NaN	70.575036	13.319714	NaN	11.647484
85.120934	59.800587	NaN	59.648628	25.320347	NaN	25.472306
20.467267	68.862092	NaN	69.035096	-48.394825	NaN	-48.567828
59.634178	62.150492	NaN	69.449337	-2.516314	NaN	-9.815159
16.407230	64.513770	NaN	62.817418	-48.106540	NaN	-46.410188
77.797566	68.310560	NaN	67.773894	9.487006	NaN	10.023671
68.494003	69.324846	NaN	71.670686	-0.830843	NaN	-3.176684
38.060905	80.704470	NaN	82.608472	-42.643566	NaN	-44.547568
74.156395	70.820848	NaN	70.296874	3.335546	NaN	3.859520
26.889906	68.784622	NaN	69.008229	-41.894715	NaN	-42.118322
71.131323	66.583029	NaN	64.860111	4.548294	NaN	6.271212
67.185735	75.339461	NaN	72.008246	-8.153726	NaN	-4.822510
56.371497	55.824583	NaN	55.880211	0.546914	NaN	0.491286
55.825438	61.913864	NaN	64.918385	-6.088425	NaN	-9.092946
69.361538	72.638439	NaN	76.125627	-3.276902	NaN	-6.764089
78.012297	63.482603	NaN	60.662017	14.529694	NaN	17.350280
67.313121	57.537416	NaN	58.387036	9.775705	NaN	8.926085
75.168242	63.730127	NaN	63.102541	11.438116	NaN	12.065701
89.160594	61.371911	NaN	63.839376	27.788683	NaN	25.321218
75.148984	60.647472	NaN	57.978849	14.501512	NaN	17.170135
57.208242	54.946024	NaN	54.071635	2.262218	NaN	3.136607
74.830874	66.857108	NaN	68.608572	7.973766	NaN	6.222302
54.462390	66.768250	NaN	68.433791	-12.305860	NaN	-13.971402
67.040890	55.123103	NaN	60.900031	11.917787	NaN	6.140859
60.481524	75.722857	NaN	73.982044	-15.241332	NaN	-13.500519
80.250550	57.558340	NaN	57.253295	22.692211	NaN	22.997255
80.308091	62.198078	NaN	60.701027	18.110012	NaN	19.607063
84.316017	68.953348	NaN	67.325109	15.362669	NaN	16.990909
86.637497	62.391384	NaN	66.571593	24.246114	NaN	20.065904
61.608708	65.847707	NaN	67.504180	-4.238999	NaN	-5.895472
72.255379	63.942501	NaN	64.087576	8.312878	NaN	8.167804
63.269615	67.514726	NaN	69.008227	-4.245110	NaN	-5.738612
65.216062	62.199974	NaN	62.501018	3.016088	NaN	2.715043
58.513377	66.193653	NaN	67.106289	-7.680276	NaN	-8.592912
79.761604	68.593685	NaN	71.092348	11.167920	NaN	8.669257
75.131738	57.475699	NaN	57.276806	17.656039	NaN	17.854932
83.247936	68.886773	NaN	68.990419	14.361164	NaN	14.257517
84.323361	67.095343	NaN	68.204774	17.228018	NaN	16.118587
62.514817	66.089152	NaN	65.144956	-3.574335	NaN	-2.630139
36.196565	67.463845	NaN	68.241036	-31.267279	NaN	-32.044471
68.975692	75.088705	NaN	77.040643	-6.113013	NaN	-8.064950
73.325863	70.155368	NaN	69.606446	3.170495	NaN	3.719417
35.455998	78.021915	NaN	78.400150	-42.565917	NaN	-42.944152
81.726985	65.011070	NaN	66.717158	16.715915	NaN	15.009827
50.671781	56.885496	NaN	61.202705	-6.213715	NaN	-10.530924
48.936341	71.805723	NaN	73.592688	-22.869382	NaN	-24.656348
82.798574	78.004040	NaN	76.793873	4.794534	NaN	6.004701
68.751976	74.503227	NaN	76.999801	-5.751251	NaN	-8.247825
73.276258	74.305470	NaN	71.822029	-1.029212	NaN	1.454228
73.384195	69.644674	NaN	72.126132	3.739520	NaN	1.258063
69.152635	58.346368	NaN	62.537184	10.806266	NaN	6.615451
66.077541	65.328082	NaN	63.800697	0.749459	NaN	2.276843
29.586818	71.872306	NaN	74.466162	-42.285488	NaN	-44.879344
39.631471	68.251148	NaN	63.742531	-28.619677	NaN	-24.111060
76.047627	71.434407	NaN	70.409858	4.613220	NaN	5.637769
73.955781	59.104042	NaN	62.109004	14.851738	NaN	11.846777
66.406111	66.068091	NaN	64.709881	0.338020	NaN	1.696230
65.620658	65.375810	NaN	63.555347	0.244849	NaN	2.065311
59.903915	65.487678	NaN	62.171267	-5.583763	NaN	-2.267352
79.571362	58.319863	NaN	60.623412	21.251500	NaN	18.947950
51.214373	50.083497	NaN	52.878561	1.130876	NaN	-1.664188
72.688084	68.585475	NaN	67.775985	4.102609	NaN	4.912099
81.235373	73.383670	NaN	69.918728	7.851704	NaN	11.316645
69.565712	75.952453	NaN	77.731315	-6.386741	NaN	-8.165603
67.361756	69.500682	NaN	70.034648	-2.138926	NaN	-2.672892
74.024625	76.657477	NaN	75.789164	-2.632852	NaN	-1.764539
62.069426	78.827580	NaN	78.563156	-16.758154	NaN	-16.493731
56.354884	64.830174	NaN	63.931415	-8.475291	NaN	-7.576532
32.460683	61.935243	NaN	61.811439	-29.474560	NaN	-29.350756
70.630113	73.691246	NaN	71.752240	-3.061133	NaN	-1.122127
81.389511	65.044648	NaN	67.632604	16.344863	NaN	13.756906
61.354475	70.477355	NaN	73.011942	-9.122881	NaN	-11.657468
30.082362	68.294472	NaN	68.919934	-38.212110	NaN	-38.837573
73.162067	63.005861	NaN	61.004091	10.156207	NaN	12.157976
51.615331	66.940741	NaN	66.374452	-15.325411	NaN	-14.759121
59.638412	71.333949	NaN	66.965177	-11.695538	NaN	-7.326766
63.917261	55.792865	NaN	53.517736	8.124396	NaN	10.399525
72.015577	63.551884	NaN	67.026241	8.463693	NaN	4.989336
65.142327	68.069279	NaN	66.534794	-2.926952	NaN	-1.392467
68.199107	54.826782	NaN	62.088972	13.372325	NaN	6.110136
41.477407	74.115515	NaN	74.824541	-32.638108	NaN	-33.347134
62.161455	71.720661	NaN	71.640649	-9.559206	NaN	-9.479194
72.367954	58.971968	NaN	58.042844	13.395986	NaN	14.325110
55.473681	60.524448	NaN	61.729468	-5.050767	NaN	-6.255787
63.305389	69.104464	NaN	66.678198	-5.799076	NaN	-3.372809
44.548873	61.741356	NaN	62.427369	-17.192483	NaN	-17.878496
38.062847	65.885220	NaN	67.483267	-27.822373	NaN	-29.420420
52.179327	69.521157	NaN	69.020956	-17.341830	NaN	-16.841629
86.089551	70.039330	NaN	71.242926	16.050221	NaN	14.846625
58.861031	65.666762	NaN	66.411404	-6.805731	NaN	-7.550373
52.532314	68.198831	NaN	70.760821	-15.666517	NaN	-18.228507
64.672918	75.158254	NaN	77.392057	-10.485336	NaN	-12.719139
64.876195	62.597773	NaN	67.362303	2.278422	NaN	-2.486108
71.610917	61.834610	NaN	63.145931	9.776307	NaN	8.464985
86.233292	72.201196	NaN	70.844129	14.032096	NaN	15.389163
52.141338	69.507137	NaN	67.948266	-17.365798	NaN	-15.806927
56.113057	61.808661	NaN	63.451905	-5.695604	NaN	-7.338848
76.663868	62.615958	NaN	63.548639	14.047910	NaN	13.115229
69.982721	67.930574	NaN	70.543752	2.052147	NaN	-0.561030
63.531521	76.058713	NaN	75.966720	-12.527191	NaN	-12.435199
58.275546	70.127400	NaN	63.580156	-11.851854	NaN	-5.304610
83.889923	69.254244	NaN	68.372191	14.635679	NaN	15.517733
57.871905	63.540108	NaN	64.941484	-5.668203	NaN	-7.069579
68.298953	70.999197	NaN	72.656569	-2.700244	NaN	-4.357617
75.774082	60.417819	NaN	63.314243	15.356262	NaN	12.459839
72.905389	72.517351	NaN	73.828153	0.388038	NaN	-0.922764
81.320262	73.767266	NaN	73.277046	7.552996	NaN	8.043217
68.431915	73.684193	NaN	73.278099	-5.252278	NaN	-4.846184
67.393923	51.514735	NaN	50.763010	15.879189	NaN	16.630914
68.586930	57.881900	NaN	60.447606	10.705030	NaN	8.139323
55.498717	62.899764	NaN	67.071979	-7.401047	NaN	-11.573262
84.305182	78.432350	NaN	78.061879	5.872832	NaN	6.243303
63.040427	60.254337	NaN	63.812782	2.786090	NaN	-0.772355
74.017492	70.614440	NaN	69.236767	3.403053	NaN	4.780725
41.209263	63.401616	NaN	60.147041	-22.192353	NaN	-18.937778
67.227758	75.504702	NaN	75.968588	-8.276944	NaN	-8.740831
66.878247	51.172144	NaN	50.742603	15.706103	NaN	16.135644
77.413129	67.715241	NaN	67.335452	9.697888	NaN	10.077677
68.550886	53.255236	NaN	54.628685	15.295650	NaN	13.922201
68.256227	80.428703	NaN	80.319810	-12.172477	NaN	-12.063583
88.271637	66.262862	NaN	66.579954	22.008775	NaN	21.691684
79.776676	58.904688	NaN	56.440569	20.871988	NaN	23.336106
71.216578	77.317690	NaN	77.180664	-6.101112	NaN	-5.964086
68.381064	70.617153	NaN	73.684352	-2.236089	NaN	-5.303288
77.536926	66.666431	NaN	70.570005	10.870496	NaN	6.966922
46.227577	75.403117	NaN	75.216032	-29.175540	NaN	-28.988455
77.177847	59.211106	NaN	60.995931	17.966741	NaN	16.181916
72.810085	58.593974	NaN	56.840564	14.216111	NaN	15.969522
85.375714	71.064248	NaN	68.036756	14.311467	NaN	17.338959
65.636113	62.867566	NaN	63.928748	2.768547	NaN	1.707364
67.016521	74.056149	NaN	73.776884	-7.039628	NaN	-6.760363
47.341254	56.321467	NaN	51.115025	-8.980213	NaN	-3.773771
68.160772	68.175694	NaN	69.165091	-0.014922	NaN	-1.004319
65.853324	65.846963	NaN	67.974385	0.006361	NaN	-2.121061
67.988709	72.569606	NaN	74.565994	-4.580897	NaN	-6.577286
62.592976	72.617998	NaN	75.046569	-10.025021	NaN	-12.453593
78.065775	71.076960	NaN	74.199306	6.988815	NaN	3.866470
69.612545	64.219466	NaN	65.826769	5.393079	NaN	3.785775
69.248646	71.391324	NaN	72.020047	-2.142677	NaN	-2.771400
70.406002	65.474184	NaN	66.053235	4.931818	NaN	4.352768
63.427214	73.215854	NaN	73.944832	-9.788640	NaN	-10.517618
66.532645	77.249855	NaN	77.507617	-10.717210	NaN	-10.974972
61.682790	67.207308	NaN	67.174919	-5.524518	NaN	-5.492129
61.580745	74.642239	NaN	75.270658	-13.061494	NaN	-13.689913
37.331502	71.379271	NaN	72.657680	-34.047769	NaN	-35.326178
47.450484	44.224935	NaN	48.009115	3.225549	NaN	-0.558631
56.245580	73.106363	NaN	73.897832	-16.860782	NaN	-17.652252
71.220478	72.374893	NaN	71.490150	-1.154415	NaN	-0.269672
39.285142	77.753247	NaN	78.968756	-38.468105	NaN	-39.683613
78.816163	58.854644	NaN	59.989604	19.961519	NaN	18.826559
65.292810	69.849581	NaN	70.565614	-4.556772	NaN	-5.272805
46.239681	68.959630	NaN	70.324022	-22.719949	NaN	-24.084341
70.318946	70.142317	NaN	69.794986	0.176629	NaN	0.523960
67.841662	57.482004	NaN	58.274266	10.359657	NaN	9.567395
79.133654	68.601127	NaN	71.599557	10.532526	NaN	7.534097
85.894739	64.048531	NaN	68.583108	21.846208	NaN	17.311631
83.156986	70.950089	NaN	73.773243	12.206896	NaN	9.383743
84.115387	68.939379	NaN	74.434363	15.176008	NaN	9.681024
76.758653	48.910165	NaN	50.001858	27.848488	NaN	26.756795
61.910564	71.919168	NaN	73.530636	-10.008604	NaN	-11.620072
43.732413	74.145302	NaN	77.315285	-30.412889	NaN	-33.582872
76.289081	62.708063	NaN	61.218433	13.581018	NaN	15.070648
76.142555	75.784176	NaN	77.835358	0.358379	NaN	-1.692803
60.821797	72.217973	NaN	73.093035	-11.396176	NaN	-12.271238
55.439763	66.554218	NaN	68.053115	-11.114455	NaN	-12.613352
70.337576	70.659042	NaN	73.072963	-0.321467	NaN	-2.735388
55.946391	66.634184	NaN	70.534535	-10.687793	NaN	-14.588144
42.118428	71.418794	NaN	73.193137	-29.300366	NaN	-31.074708
60.493359	60.900524	NaN	63.065165	-0.407165	NaN	-2.571806
68.810646	72.122305	NaN	71.609894	-3.311659	NaN	-2.799248
80.202162	74.092899	NaN	75.694816	6.109263	NaN	4.507346
70.546473	63.043253	NaN	60.385880	7.503219	NaN	10.160592
55.734515	68.294261	NaN	66.893523	-12.559746	NaN	-11.159008
40.449304	74.482714	NaN	71.871712	-34.033410	NaN	-31.422408
78.292451	71.542973	NaN	72.960895	6.749479	NaN	5.331556
70.021972	77.322362	NaN	78.717149	-7.300390	NaN	-8.695176
63.827016	69.480549	NaN	73.276918	-5.653532	NaN	-9.449902
74.541536	72.527689	NaN	74.251667	2.013846	NaN	0.289869
79.527317	69.630910	NaN	69.681000	9.896407	NaN	9.846317
47.300689	67.682355	NaN	64.311041	-20.381666	NaN	-17.010351
66.189247	72.245657	NaN	74.070373	-6.056410	NaN	-7.881126
69.917226	66.844503	NaN	67.178116	3.072722	NaN	2.739110
59.806465	67.322920	NaN	70.691058	-7.516455	NaN	-10.884593
67.990057	70.618520	NaN	73.910214	-2.628463	NaN	-5.920157
67.315122	64.797222	NaN	66.809162	2.517900	NaN	0.505960
85.068677	55.700378	NaN	57.121989	29.368299	NaN	27.946688
66.485666	57.977585	NaN	53.956502	8.508081	NaN	12.529164
16.408431	70.027034	NaN	71.392883	-53.618603	NaN	-54.984452
26.250584	65.153986	NaN	63.854307	-38.903402	NaN	-37.603723
57.275849	64.857129	NaN	63.362489	-7.581280	NaN	-6.086640
55.020052	63.681898	NaN	65.445554	-8.661846	NaN	-10.425502
77.872297	63.671542	NaN	65.287834	14.200755	NaN	12.584464
44.028766	78.066304	NaN	78.672014	-34.037538	NaN	-34.643248
71.090017	80.103636	NaN	82.201297	-9.013618	NaN	-11.111280
85.257222	67.875311	NaN	67.409408	17.381911	NaN	17.847813
54.248269	69.551422	NaN	67.987572	-15.303153	NaN	-13.739303
44.143339	66.333882	NaN	63.423897	-22.190543	NaN	-19.280557
71.017363	68.352452	NaN	71.281770	2.664910	NaN	-0.264407
62.384204	70.258881	NaN	69.795354	-7.874677	NaN	-7.411150
79.262684	64.133380	NaN	61.741563	15.129304	NaN	17.521121
53.149868	61.717636	NaN	58.058012	-8.567768	NaN	-4.908144
74.453124	73.437031	NaN	72.522718	1.016093	NaN	1.930406
78.028271	70.738451	NaN	72.932165	7.289820	NaN	5.096106
65.468431	67.253970	NaN	67.710430	-1.785539	NaN	-2.241999
51.232713	66.461108	NaN	64.895188	-15.228395	NaN	-13.662475
53.835051	69.881074	NaN	70.410655	-16.046023	NaN	-16.575604
66.163515	64.355744	NaN	65.771380	1.807771	NaN	0.392135
85.688330	56.684230	NaN	59.816383	29.004100	NaN	25.871948
48.870734	73.334069	NaN	74.938134	-24.463335	NaN	-26.067400
51.055872	71.900564	NaN	69.317348	-20.844692	NaN	-18.261476
74.963146	66.590705	NaN	69.507189	8.372441	NaN	5.455957
52.369660	67.028883	NaN	67.696035	-14.659224	NaN	-15.326375
81.512811	73.055425	NaN	72.684948	8.457387	NaN	8.827863
56.551504	60.783443	NaN	58.681613	-4.231939	NaN	-2.130109
69.306783	64.095938	NaN	68.354872	5.210845	NaN	0.951911
39.725231	69.123084	NaN	70.102316	-29.397854	NaN	-30.377085
59.206839	75.560106	NaN	73.502872	-16.353266	NaN	-14.296032
75.009733	63.750829	NaN	59.556149	11.258903	NaN	15.453584
55.110141	81.363927	NaN	80.304379	-26.253786	NaN	-25.194238
68.322172	66.364103	NaN	68.896547	1.958068	NaN	-0.574376
56.753473	58.936709	NaN	62.025264	-2.183236	NaN	-5.271791
66.278930	60.527717	NaN	59.951412	5.751213	NaN	6.327518
49.236739	58.316127	NaN	62.209997	-9.079388	NaN	-12.973257
66.344569	70.674730	NaN	73.784816	-4.330161	NaN	-7.440246
75.942829	72.136220	NaN	71.635334	3.806610	NaN	4.307496
85.553767	68.624913	NaN	68.108170	16.928854	NaN	17.445597
59.129583	64.583520	NaN	64.927463	-5.453936	NaN	-5.797879
66.493658	79.500845	NaN	77.857725	-13.007187	NaN	-11.364066
69.503169	69.276982	NaN	67.965782	0.226187	NaN	1.537387
33.459103	66.333540	NaN	64.646732	-32.874437	NaN	-31.187629
66.878138	63.907164	NaN	61.507668	2.970974	NaN	5.370470
54.577017	64.983732	NaN	65.114080	-10.406715	NaN	-10.537063
57.629439	56.955679	NaN	59.475358	0.673760	NaN	-1.845920
71.316779	79.514522	NaN	79.564291	-8.197743	NaN	-8.247512
74.903115	69.039782	NaN	70.452988	5.863333	NaN	4.450126
76.655799	58.093164	NaN	61.478278	18.562635	NaN	15.177521
55.975499	68.652097	NaN	70.810795	-12.676598	NaN	-14.835296
70.373194	71.033780	NaN	72.003451	-0.660586	NaN	-1.630257
65.637953	62.963609	NaN	64.539703	2.674345	NaN	1.098250
74.327961	66.741725	NaN	70.972252	7.586236	NaN	3.355709
70.075200	73.968449	NaN	71.392678	-3.893249	NaN	-1.317478
75.695409	68.140730	NaN	67.257442	7.554679	NaN	8.437967
72.445684	74.309247	NaN	74.048503	-1.863563	NaN	-1.602819
64.863746	66.184888	NaN	61.024136	-1.321142	NaN	3.839611
64.622184	64.344846	NaN	62.679613	0.277338	NaN	1.942571
28.381103	72.659616	NaN	73.038465	-44.278514	NaN	-44.657362
64.011318	76.219635	NaN	75.300294	-12.208317	NaN	-11.288976
77.779037	67.190372	NaN	67.557736	10.588665	NaN	10.221302
64.761036	56.279410	NaN	55.490967	8.481626	NaN	9.270069
80.194939	72.818787	NaN	74.112860	7.376152	NaN	6.082079
71.679854	69.257036	NaN	68.803785	2.422818	NaN	2.876069
44.555192	61.198708	NaN	60.579054	-16.643516	NaN	-16.023862
74.028911	62.647357	NaN	63.917419	11.381554	NaN	10.111492
72.884627	49.408229	NaN	46.932377	23.476398	NaN	25.952249
76.050332	56.039755	NaN	55.161122	20.010577	NaN	20.889210
30.515211	58.383091	NaN	60.185337	-27.867879	NaN	-29.670125
71.256516	71.084526	NaN	68.010096	0.171991	NaN	3.246421
81.597478	61.513387	NaN	62.951174	20.084091	NaN	18.646304
69.506642	51.992775	NaN	58.753606	17.513867	NaN	10.753036
40.443627	65.664412	NaN	67.242922	-25.220785	NaN	-26.799295
52.305354	64.454957	NaN	66.488305	-12.149602	NaN	-14.182951
46.492586	67.501187	NaN	68.246476	-21.008601	NaN	-21.753890
76.304870	52.915191	NaN	62.953541	23.389679	NaN	13.351328
74.734492	65.679706	NaN	68.275882	9.054785	NaN	6.458610
71.547143	62.605941	NaN	64.066443	8.941202	NaN	7.480700
71.177697	61.535383	NaN	62.985770	9.642314	NaN	8.191928
70.441197	63.098769	NaN	64.782570	7.342429	NaN	5.658627
45.174708	68.311485	NaN	66.752409	-23.136777	NaN	-21.577701
87.393731	65.935445	NaN	63.359377	21.458287	NaN	24.034354
71.857254	59.040692	NaN	59.242816	12.816562	NaN	12.614439
79.596818	71.916035	NaN	74.016513	7.680784	NaN	5.580305
65.769568	57.294885	NaN	59.248565	8.474683	NaN	6.521003
70.212860	70.890816	NaN	70.762489	-0.677956	NaN	-0.549629
79.257743	66.296990	NaN	65.281886	12.960753	NaN	13.975856
82.647081	69.156453	NaN	70.854092	13.490628	NaN	11.792989
61.533135	65.020323	NaN	66.630577	-3.487188	NaN	-5.097442
46.141615	56.708357	NaN	57.929352	-10.566742	NaN	-11.787737
56.954353	49.071623	NaN	51.854810	7.882730	NaN	5.099543
67.091945	77.481411	NaN	76.202263	-10.389466	NaN	-9.110318
53.467075	73.309660	NaN	73.909591	-19.842585	NaN	-20.442516
86.553352	61.366152	NaN	61.278235	25.187199	NaN	25.275116
55.142827	68.582664	NaN	68.570838	-13.439838	NaN	-13.428011
58.428775	49.728650	NaN	51.201299	8.700126	NaN	7.227476
75.312955	56.591474	NaN	56.319178	18.721482	NaN	18.993777
54.712180	69.460312	NaN	68.543447	-14.748131	NaN	-13.831267
56.516685	64.556155	NaN	68.926566	-8.039470	NaN	-12.409882
71.382520	42.234811	NaN	46.397594	29.147709	NaN	24.984925
75.652862	61.782216	NaN	61.596028	13.870646	NaN	14.056834
79.465641	66.772020	NaN	67.147771	12.693621	NaN	12.317870
62.129456	73.239377	NaN	72.874570	-11.109922	NaN	-10.745114
83.015581	72.699107	NaN	71.042354	10.316474	NaN	11.973227
77.714388	63.921981	NaN	62.130798	13.792407	NaN	15.583590
80.762406	56.018829	NaN	56.516679	24.743577	NaN	24.245727
69.525466	76.107430	NaN	75.594066	-6.581963	NaN	-6.068600
67.003190	61.577418	NaN	56.985499	5.425772	NaN	10.017691
55.103216	72.800059	NaN	73.606622	-17.696843	NaN	-18.503406
68.697261	63.425139	NaN	63.687461	5.272121	NaN	5.009799
66.885613	73.269583	NaN	74.103749	-6.383970	NaN	-7.218136
68.715180	68.137058	NaN	69.534611	0.578123	NaN	-0.819431
83.623772	59.446779	NaN	63.844221	24.176992	NaN	19.779551
40.825522	56.530275	NaN	53.355678	-15.704753	NaN	-12.530157
49.643097	42.010799	NaN	41.972514	7.632297	NaN	7.670582
81.408694	67.265631	NaN	65.787897	14.143062	NaN	15.620796
54.833855	60.184836	NaN	57.608888	-5.350981	NaN	-2.775034
79.732144	65.366241	NaN	67.612997	14.365903	NaN	12.119147
74.067336	69.105956	NaN	68.309984	4.961381	NaN	5.757353
81.322322	60.291362	NaN	62.028232	21.030960	NaN	19.294090
70.687771	67.719750	NaN	64.446711	2.968021	NaN	6.241059
78.033363	67.714037	NaN	67.006253	10.319326	NaN	11.027110
68.192507	65.638462	NaN	67.152183	2.554045	NaN	1.040323
67.651976	65.171042	NaN	67.330984	2.480934	NaN	0.320992
77.132202	68.559699	NaN	69.624468	8.572503	NaN	7.507734
78.351498	64.725292	NaN	65.995539	13.626206	NaN	12.355960
75.243839	71.968392	NaN	69.938493	3.275446	NaN	5.305346
64.293146	66.944340	NaN	68.993499	-2.651194	NaN	-4.700353
70.627408	57.568359	NaN	58.394978	13.059049	NaN	12.232429
20.989374	61.162517	NaN	60.714292	-40.173143	NaN	-39.724918
76.012615	68.309398	NaN	67.376806	7.703217	NaN	8.635809
77.343806	64.312219	NaN	64.900259	13.031587	NaN	12.443546
72.828282	63.372594	NaN	68.347929	9.455688	NaN	4.480352
59.305438	67.352264	NaN	67.976154	-8.046826	NaN	-8.670715
73.439004	65.983666	NaN	68.501293	7.455338	NaN	4.937711
75.441096	68.876042	NaN	68.463520	6.565054	NaN	6.977576
50.490543	66.976873	NaN	65.710881	-16.486331	NaN	-15.220338
47.865230	64.017615	NaN	63.173005	-16.152385	NaN	-15.307775
