# Supplementary material for: Combined Influences of Model Choice, Data Quality, and Data Quantity When Estimating Population Trends
Source: PLoS One. 2015 Jul 15;10(7):e0132255. doi: 10.1371/journal.pone.0132255 (PMC4503393; doi:10.1371/journal.pone.0132255)
Supplement: S1 Dataset — Files are organized by model type and by the input lambda value. (ZIP) [file pone.0132255.s002.zip › Hypothetical LH/sims_lambda_0_9/simulationOutput_0.9_0_0.1_0_40.xls]

Percent_Decline_True	Median_Percent_Decline_Matrix	Median_Percent_Decline_Matrix_stable	Median_Percent_Decline_Scalar	Difference_True_Matrix	Difference_True_Matrix_Stable	Difference_True_Scalar
64.480756	64.556298	NaN	64.934187	-0.075542	NaN	-0.453431
59.397675	66.108818	NaN	66.495204	-6.711143	NaN	-7.097530
62.971790	68.280546	NaN	68.824146	-5.308756	NaN	-5.852355
63.380325	66.984320	NaN	66.768565	-3.603995	NaN	-3.388240
58.458303	69.406630	NaN	69.113240	-10.948328	NaN	-10.654937
62.480863	61.520116	NaN	61.126614	0.960747	NaN	1.354249
67.176415	63.847900	NaN	63.871337	3.328515	NaN	3.305078
65.431869	68.814801	NaN	67.985586	-3.382932	NaN	-2.553717
61.453700	66.792681	NaN	67.100414	-5.338981	NaN	-5.646714
61.733404	65.545080	NaN	65.530469	-3.811675	NaN	-3.797065
70.385205	62.817936	NaN	63.174405	7.567269	NaN	7.210801
72.788952	67.760064	NaN	67.035558	5.028888	NaN	5.753395
65.604459	64.127537	NaN	64.077761	1.476922	NaN	1.526698
62.564715	68.663416	NaN	68.953178	-6.098701	NaN	-6.388464
59.930723	68.205087	NaN	67.940461	-8.274364	NaN	-8.009738
68.999100	64.494630	NaN	64.834593	4.504470	NaN	4.164507
67.093564	63.406410	NaN	63.201896	3.687154	NaN	3.891668
71.022196	62.966469	NaN	62.579066	8.055727	NaN	8.443130
69.914033	64.129058	NaN	64.324633	5.784976	NaN	5.589401
62.188367	66.362488	NaN	66.893365	-4.174120	NaN	-4.704998
74.128037	67.147401	NaN	67.315783	6.980636	NaN	6.812253
62.839644	66.173100	NaN	66.136939	-3.333456	NaN	-3.297295
55.524948	63.900516	NaN	63.806427	-8.375568	NaN	-8.281479
60.631131	63.660403	NaN	63.299864	-3.029272	NaN	-2.668733
73.404249	65.806758	NaN	65.692144	7.597492	NaN	7.712105
66.709690	69.025378	NaN	68.441812	-2.315688	NaN	-1.732122
67.330388	68.032864	NaN	68.522686	-0.702475	NaN	-1.192298
72.335421	64.270956	NaN	63.865345	8.064465	NaN	8.470077
68.187792	65.826122	NaN	66.494766	2.361670	NaN	1.693026
68.463942	65.637943	NaN	65.072950	2.826000	NaN	3.390993
59.449669	65.562701	NaN	65.675024	-6.113032	NaN	-6.225355
62.157332	64.265253	NaN	64.199601	-2.107921	NaN	-2.042269
55.796792	62.282722	NaN	62.366281	-6.485930	NaN	-6.569490
64.804609	66.672416	NaN	67.310801	-1.867806	NaN	-2.506192
66.474704	66.918434	NaN	67.046064	-0.443730	NaN	-0.571360
67.446388	63.624700	NaN	63.161341	3.821688	NaN	4.285046
71.078458	68.784667	NaN	68.486259	2.293791	NaN	2.592199
66.437588	69.971969	NaN	69.829806	-3.534382	NaN	-3.392219
68.384994	69.600937	NaN	69.841776	-1.215943	NaN	-1.456782
61.156602	66.031473	NaN	65.267191	-4.874871	NaN	-4.110589
69.058268	68.227465	NaN	67.994459	0.830804	NaN	1.063809
61.495923	67.185620	NaN	67.594407	-5.689697	NaN	-6.098484
61.036843	62.423544	NaN	62.453995	-1.386700	NaN	-1.417151
66.740674	67.878179	NaN	68.422916	-1.137505	NaN	-1.682242
62.868624	67.508136	NaN	67.212778	-4.639511	NaN	-4.344154
66.790853	65.254828	NaN	64.718752	1.536025	NaN	2.072100
61.325898	61.838135	NaN	61.269029	-0.512237	NaN	0.056869
69.761068	66.046696	NaN	65.876334	3.714372	NaN	3.884734
69.256157	67.484521	NaN	67.845099	1.771636	NaN	1.411058
61.138224	65.227807	NaN	65.953071	-4.089583	NaN	-4.814847
66.720593	68.797316	NaN	69.647368	-2.076723	NaN	-2.926775
58.026102	64.268735	NaN	64.362249	-6.242633	NaN	-6.336148
67.454769	66.406331	NaN	66.288361	1.048438	NaN	1.166407
64.709704	65.599159	NaN	65.574581	-0.889455	NaN	-0.864877
67.058322	63.832034	NaN	63.452580	3.226288	NaN	3.605742
64.900395	66.855056	NaN	66.635525	-1.954661	NaN	-1.735129
63.025036	60.105142	NaN	60.594882	2.919894	NaN	2.430154
65.304355	63.641410	NaN	63.777275	1.662945	NaN	1.527080
64.698730	62.823931	NaN	63.207899	1.874800	NaN	1.490831
63.442455	63.847630	NaN	63.987916	-0.405175	NaN	-0.545461
61.713492	66.211250	NaN	66.180168	-4.497757	NaN	-4.466675
65.379559	64.708800	NaN	64.804485	0.670759	NaN	0.575074
59.324715	63.080325	NaN	62.938025	-3.755610	NaN	-3.613310
60.990390	65.480854	NaN	65.758154	-4.490464	NaN	-4.767764
69.372187	65.389188	NaN	65.808755	3.982999	NaN	3.563432
66.505757	67.035995	NaN	67.633804	-0.530237	NaN	-1.128047
65.411927	64.277154	NaN	64.210439	1.134773	NaN	1.201488
69.304217	65.449638	NaN	65.685271	3.854578	NaN	3.618946
70.173735	66.768692	NaN	67.202193	3.405043	NaN	2.971543
60.848703	67.483901	NaN	67.240856	-6.635198	NaN	-6.392153
66.629783	64.405173	NaN	64.264137	2.224611	NaN	2.365646
70.616613	64.366176	NaN	63.846612	6.250437	NaN	6.770001
60.284603	65.301601	NaN	65.372408	-5.016998	NaN	-5.087806
62.879645	65.596511	NaN	65.814296	-2.716866	NaN	-2.934651
66.204795	65.970074	NaN	65.293485	0.234721	NaN	0.911310
66.549366	69.009367	NaN	69.563278	-2.460002	NaN	-3.013912
66.488993	64.049032	NaN	64.301849	2.439960	NaN	2.187143
68.472671	66.571788	NaN	65.985512	1.900883	NaN	2.487159
72.441901	68.654258	NaN	68.524260	3.787643	NaN	3.917641
64.702753	64.104973	NaN	63.933279	0.597781	NaN	0.769474
66.634561	63.959743	NaN	63.733515	2.674818	NaN	2.901046
69.155680	62.577591	NaN	62.223461	6.578089	NaN	6.932219
67.574102	68.252552	NaN	68.300645	-0.678449	NaN	-0.726542
59.867827	68.842406	NaN	68.413472	-8.974578	NaN	-8.545645
64.277990	64.383157	NaN	65.090596	-0.105167	NaN	-0.812606
67.776115	63.420216	NaN	63.415214	4.355899	NaN	4.360901
62.700361	63.437932	NaN	62.787426	-0.737571	NaN	-0.087065
63.899886	60.112992	NaN	60.802059	3.786894	NaN	3.097828
69.259918	65.415144	NaN	64.990105	3.844774	NaN	4.269813
60.842468	64.160029	NaN	63.807323	-3.317562	NaN	-2.964855
70.397796	65.718366	NaN	65.931045	4.679430	NaN	4.466751
58.538192	64.617321	NaN	65.046017	-6.079129	NaN	-6.507825
67.172444	65.029381	NaN	65.598662	2.143063	NaN	1.573782
66.447676	62.379484	NaN	61.930928	4.068192	NaN	4.516748
68.073722	63.138613	NaN	62.167883	4.935110	NaN	5.905840
69.933250	65.850232	NaN	66.092112	4.083017	NaN	3.841138
71.386041	67.470683	NaN	67.369257	3.915358	NaN	4.016784
61.978295	63.705164	NaN	64.311509	-1.726869	NaN	-2.333214
65.911865	62.741064	NaN	62.678434	3.170801	NaN	3.233432
64.155904	66.266222	NaN	66.242131	-2.110318	NaN	-2.086227
60.355363	65.129808	NaN	64.733849	-4.774445	NaN	-4.378486
61.663272	67.022635	NaN	67.230413	-5.359363	NaN	-5.567140
67.030963	66.437205	NaN	66.835782	0.593758	NaN	0.195181
67.959010	64.847955	NaN	65.533477	3.111055	NaN	2.425534
66.040683	62.974441	NaN	63.259496	3.066242	NaN	2.781187
68.718252	64.457848	NaN	65.221807	4.260404	NaN	3.496445
67.957762	66.275234	NaN	66.880077	1.682527	NaN	1.077685
71.573830	63.789514	NaN	63.814362	7.784317	NaN	7.759469
62.853240	64.367949	NaN	64.256980	-1.514710	NaN	-1.403741
66.945216	68.394787	NaN	68.123487	-1.449571	NaN	-1.178272
61.311551	65.080875	NaN	65.630745	-3.769324	NaN	-4.319194
66.685277	65.556532	NaN	65.024301	1.128745	NaN	1.660976
68.797263	66.316908	NaN	66.065402	2.480354	NaN	2.731861
57.812031	64.133874	NaN	63.759332	-6.321843	NaN	-5.947301
57.946754	63.986342	NaN	63.565574	-6.039588	NaN	-5.618820
63.144042	66.197891	NaN	66.707183	-3.053849	NaN	-3.563141
62.840223	63.563789	NaN	62.545174	-0.723566	NaN	0.295049
68.051877	63.813035	NaN	63.195415	4.238843	NaN	4.856462
60.563859	62.720606	NaN	62.840479	-2.156746	NaN	-2.276619
66.461342	65.847622	NaN	65.974773	0.613720	NaN	0.486569
68.150460	70.445444	NaN	70.265871	-2.294984	NaN	-2.115412
67.542279	69.981785	NaN	69.646254	-2.439506	NaN	-2.103975
56.982025	64.858452	NaN	64.567211	-7.876427	NaN	-7.585186
69.346879	62.600993	NaN	61.478304	6.745885	NaN	7.868575
66.150451	61.192470	NaN	62.530223	4.957981	NaN	3.620228
66.390731	62.771242	NaN	62.100423	3.619488	NaN	4.290307
69.572617	65.379748	NaN	65.853585	4.192869	NaN	3.719032
73.500808	65.509213	NaN	65.163897	7.991595	NaN	8.336911
65.004646	62.051931	NaN	62.064890	2.952715	NaN	2.939755
59.146638	64.117762	NaN	64.536408	-4.971124	NaN	-5.389771
56.533443	63.383796	NaN	63.010849	-6.850353	NaN	-6.477405
59.799033	64.296242	NaN	64.367832	-4.497210	NaN	-4.568800
60.614159	69.726185	NaN	69.860520	-9.112026	NaN	-9.246361
65.085270	66.047454	NaN	65.533049	-0.962184	NaN	-0.447779
59.399812	65.487623	NaN	66.071089	-6.087811	NaN	-6.671277
64.866653	65.260436	NaN	65.405708	-0.393783	NaN	-0.539055
64.747133	62.677630	NaN	62.836114	2.069504	NaN	1.911019
59.224013	68.389509	NaN	68.564693	-9.165496	NaN	-9.340680
69.913579	66.713569	NaN	66.324643	3.200010	NaN	3.588935
61.522777	67.018826	NaN	66.522530	-5.496049	NaN	-4.999753
67.248026	67.585794	NaN	67.847316	-0.337768	NaN	-0.599290
65.906654	66.031769	NaN	65.932889	-0.125115	NaN	-0.026235
64.069384	67.061437	NaN	66.855236	-2.992053	NaN	-2.785852
60.345800	67.903415	NaN	68.034606	-7.557616	NaN	-7.688806
64.011138	65.073919	NaN	65.604239	-1.062781	NaN	-1.593101
63.288117	65.332027	NaN	65.517306	-2.043910	NaN	-2.229189
66.314473	64.269359	NaN	64.008523	2.045114	NaN	2.305950
69.548559	64.174031	NaN	64.268920	5.374528	NaN	5.279639
66.635107	61.913380	NaN	62.263648	4.721727	NaN	4.371459
64.372653	65.485354	NaN	65.571731	-1.112702	NaN	-1.199078
64.608263	63.143024	NaN	63.401734	1.465239	NaN	1.206529
60.505727	63.069683	NaN	63.059477	-2.563956	NaN	-2.553750
65.356728	64.216630	NaN	63.797433	1.140098	NaN	1.559295
70.892190	63.181826	NaN	62.995129	7.710364	NaN	7.897061
69.888560	66.610353	NaN	66.340958	3.278207	NaN	3.547601
66.198940	63.091907	NaN	63.728065	3.107033	NaN	2.470875
68.367143	66.261384	NaN	66.208820	2.105758	NaN	2.158323
69.092315	62.027815	NaN	62.569982	7.064500	NaN	6.522333
60.332783	65.726690	NaN	65.492310	-5.393907	NaN	-5.159527
69.128794	67.615350	NaN	68.223290	1.513444	NaN	0.905504
65.110363	66.966241	NaN	67.252841	-1.855878	NaN	-2.142478
66.203339	68.909557	NaN	69.116624	-2.706218	NaN	-2.913285
65.851757	66.518377	NaN	66.511319	-0.666620	NaN	-0.659562
61.859665	64.120300	NaN	64.817988	-2.260635	NaN	-2.958324
68.886906	64.961326	NaN	65.216595	3.925580	NaN	3.670312
66.475916	69.651101	NaN	69.432226	-3.175184	NaN	-2.956310
72.062518	66.971131	NaN	67.074714	5.091388	NaN	4.987804
65.964121	66.888250	NaN	67.168897	-0.924129	NaN	-1.204776
68.771480	65.188291	NaN	65.075133	3.583189	NaN	3.696347
67.537690	65.969055	NaN	65.462423	1.568635	NaN	2.075267
58.081424	66.023678	NaN	66.065718	-7.942253	NaN	-7.984294
68.596144	66.219169	NaN	66.013956	2.376975	NaN	2.582188
65.595612	66.544752	NaN	66.244662	-0.949140	NaN	-0.649050
67.794077	62.133636	NaN	62.708390	5.660441	NaN	5.085686
58.103736	67.186831	NaN	66.608098	-9.083095	NaN	-8.504362
62.640258	66.018971	NaN	66.515265	-3.378713	NaN	-3.875007
64.213785	66.860031	NaN	67.142827	-2.646246	NaN	-2.929042
67.815081	68.106684	NaN	67.434278	-0.291603	NaN	0.380804
59.358020	68.556433	NaN	68.732605	-9.198414	NaN	-9.374585
59.647588	68.551970	NaN	68.789365	-8.904382	NaN	-9.141778
65.464341	63.680057	NaN	63.995234	1.784284	NaN	1.469107
65.298912	65.981956	NaN	65.770828	-0.683044	NaN	-0.471916
65.825327	64.470895	NaN	64.501652	1.354432	NaN	1.323675
68.153660	65.583087	NaN	65.166572	2.570572	NaN	2.987087
63.993588	63.315915	NaN	62.990075	0.677673	NaN	1.003513
65.021037	66.816722	NaN	66.568950	-1.795685	NaN	-1.547913
65.361421	63.241930	NaN	63.261651	2.119491	NaN	2.099770
69.124007	65.677778	NaN	65.253455	3.446230	NaN	3.870552
66.876488	66.959834	NaN	66.461987	-0.083346	NaN	0.414501
68.146388	64.543241	NaN	64.693904	3.603148	NaN	3.452485
62.611293	62.432827	NaN	62.882588	0.178466	NaN	-0.271294
61.751780	68.463452	NaN	68.589250	-6.711672	NaN	-6.837470
61.361872	64.755861	NaN	64.978868	-3.393988	NaN	-3.616995
60.764298	59.741801	NaN	59.470981	1.022497	NaN	1.293317
62.952976	65.895732	NaN	65.421029	-2.942755	NaN	-2.468052
61.737562	64.260775	NaN	64.658172	-2.523213	NaN	-2.920610
67.480569	64.382143	NaN	64.395912	3.098425	NaN	3.084656
65.432322	61.797350	NaN	61.670448	3.634973	NaN	3.761874
58.243981	64.494223	NaN	64.166853	-6.250242	NaN	-5.922872
60.778924	66.985011	NaN	67.212232	-6.206088	NaN	-6.433308
61.755499	63.078662	NaN	62.886564	-1.323163	NaN	-1.131065
68.371324	64.614560	NaN	64.053665	3.756764	NaN	4.317660
61.887611	67.180767	NaN	67.279425	-5.293156	NaN	-5.391814
69.409796	65.195154	NaN	65.166328	4.214642	NaN	4.243468
67.664915	65.970073	NaN	66.217151	1.694843	NaN	1.447764
62.042275	64.676553	NaN	65.028413	-2.634278	NaN	-2.986138
62.913535	60.015573	NaN	60.478297	2.897962	NaN	2.435238
70.064598	65.435813	NaN	65.943908	4.628785	NaN	4.120690
63.113197	63.142706	NaN	63.561988	-0.029509	NaN	-0.448791
59.445435	68.834661	NaN	68.326679	-9.389226	NaN	-8.881244
69.474524	64.066697	NaN	63.295098	5.407826	NaN	6.179426
65.023804	66.885547	NaN	65.559013	-1.861743	NaN	-0.535209
68.961618	65.120984	NaN	65.732207	3.840634	NaN	3.229411
65.631858	65.918687	NaN	65.940201	-0.286828	NaN	-0.308343
66.952862	60.340619	NaN	61.297676	6.612243	NaN	5.655186
70.198868	69.746521	NaN	69.556282	0.452347	NaN	0.642587
68.404913	67.771428	NaN	68.103112	0.633485	NaN	0.301801
63.345247	62.543398	NaN	62.778085	0.801849	NaN	0.567162
64.817113	67.121745	NaN	66.660249	-2.304632	NaN	-1.843136
66.360467	65.750069	NaN	66.299321	0.610399	NaN	0.061146
57.206778	62.550936	NaN	62.565184	-5.344157	NaN	-5.358406
63.971960	67.211707	NaN	66.760925	-3.239747	NaN	-2.788965
70.237763	67.620927	NaN	67.402153	2.616836	NaN	2.835610
68.404000	62.641938	NaN	63.257195	5.762062	NaN	5.146804
66.081994	64.980328	NaN	65.570702	1.101667	NaN	0.511293
60.530135	65.212879	NaN	65.817256	-4.682744	NaN	-5.287120
56.632471	65.736106	NaN	65.898787	-9.103635	NaN	-9.266315
55.918623	65.741696	NaN	66.044725	-9.823073	NaN	-10.126102
67.221028	63.060154	NaN	62.515315	4.160873	NaN	4.705712
59.872411	65.377048	NaN	64.781204	-5.504637	NaN	-4.908793
71.137294	66.084993	NaN	65.739854	5.052301	NaN	5.397440
71.393453	61.959209	NaN	62.105932	9.434245	NaN	9.287521
60.608984	63.766157	NaN	64.089241	-3.157173	NaN	-3.480257
68.850165	66.391874	NaN	66.241678	2.458292	NaN	2.608488
70.591518	64.396736	NaN	64.752375	6.194782	NaN	5.839143
68.532483	64.039299	NaN	64.091992	4.493184	NaN	4.440491
64.365754	64.805812	NaN	65.343900	-0.440058	NaN	-0.978146
72.473162	66.427607	NaN	66.848948	6.045555	NaN	5.624214
61.454125	66.025916	NaN	66.003623	-4.571791	NaN	-4.549498
67.324331	67.348170	NaN	67.673508	-0.023840	NaN	-0.349177
62.135309	65.447567	NaN	65.601790	-3.312258	NaN	-3.466481
63.409421	63.259784	NaN	63.361558	0.149637	NaN	0.047863
66.029758	63.750126	NaN	63.371942	2.279632	NaN	2.657816
60.350546	62.702774	NaN	62.126948	-2.352227	NaN	-1.776402
63.590969	66.705733	NaN	66.800054	-3.114763	NaN	-3.209084
65.561080	60.648510	NaN	61.372489	4.912570	NaN	4.188591
68.028665	62.745326	NaN	63.171635	5.283339	NaN	4.857029
62.557994	64.398643	NaN	65.133330	-1.840649	NaN	-2.575336
61.113795	63.789511	NaN	64.335949	-2.675716	NaN	-3.222154
67.726651	69.809121	NaN	70.252737	-2.082469	NaN	-2.526085
69.528072	68.008740	NaN	67.781941	1.519331	NaN	1.746130
68.956265	67.234555	NaN	66.852070	1.721709	NaN	2.104194
68.539793	68.007119	NaN	67.405759	0.532675	NaN	1.134035
64.480310	64.628032	NaN	63.945853	-0.147722	NaN	0.534457
53.312728	67.119733	NaN	67.559336	-13.807006	NaN	-14.246609
62.167057	60.658639	NaN	60.823009	1.508418	NaN	1.344048
68.810036	67.635743	NaN	67.287543	1.174293	NaN	1.522492
58.249111	64.514605	NaN	64.439617	-6.265493	NaN	-6.190506
65.977006	58.841227	NaN	59.628541	7.135778	NaN	6.348465
59.693630	62.709573	NaN	62.982489	-3.015943	NaN	-3.288859
50.501304	62.712638	NaN	62.772567	-12.211334	NaN	-12.271263
75.443185	69.289535	NaN	69.209837	6.153649	NaN	6.233348
64.395882	63.943811	NaN	64.032536	0.452071	NaN	0.363346
61.449116	67.404992	NaN	66.544699	-5.955876	NaN	-5.095584
67.327187	65.024387	NaN	65.089815	2.302801	NaN	2.237372
66.449802	61.070835	NaN	61.979739	5.378966	NaN	4.470062
61.123359	65.975309	NaN	66.102701	-4.851951	NaN	-4.979342
59.993360	62.140444	NaN	62.654686	-2.147084	NaN	-2.661326
57.576765	67.015265	NaN	66.831459	-9.438501	NaN	-9.254695
62.688834	65.930770	NaN	66.485932	-3.241936	NaN	-3.797097
58.903353	63.092402	NaN	62.326510	-4.189049	NaN	-3.423157
69.629164	67.480751	NaN	67.303050	2.148414	NaN	2.326114
64.857912	67.333316	NaN	67.070551	-2.475404	NaN	-2.212639
64.275921	65.062331	NaN	65.532131	-0.786410	NaN	-1.256210
71.137869	66.935481	NaN	67.257208	4.202388	NaN	3.880661
69.746789	61.833817	NaN	62.229352	7.912972	NaN	7.517436
73.243501	66.300083	NaN	66.342376	6.943417	NaN	6.901125
68.553984	67.478653	NaN	67.351646	1.075331	NaN	1.202338
65.901173	63.706832	NaN	63.659777	2.194341	NaN	2.241395
67.073954	66.494470	NaN	66.791693	0.579484	NaN	0.282261
68.073200	67.448940	NaN	67.532021	0.624259	NaN	0.541179
68.650515	63.128576	NaN	64.086793	5.521939	NaN	4.563722
63.658920	66.936348	NaN	67.121501	-3.277428	NaN	-3.462581
63.066539	63.279104	NaN	64.106068	-0.212565	NaN	-1.039529
64.758023	65.053907	NaN	64.653331	-0.295884	NaN	0.104692
61.473329	66.619658	NaN	66.434025	-5.146329	NaN	-4.960697
61.304224	65.923412	NaN	65.523816	-4.619189	NaN	-4.219592
63.140056	66.068113	NaN	66.142282	-2.928057	NaN	-3.002226
59.393563	68.119325	NaN	68.073051	-8.725763	NaN	-8.679489
61.249137	66.566776	NaN	66.330684	-5.317638	NaN	-5.081547
63.525719	65.424240	NaN	65.803611	-1.898521	NaN	-2.277892
57.703370	63.186447	NaN	63.170925	-5.483077	NaN	-5.467555
65.971353	67.378695	NaN	67.298516	-1.407342	NaN	-1.327163
68.267072	63.592874	NaN	64.635742	4.674198	NaN	3.631330
66.545723	62.574691	NaN	63.635294	3.971032	NaN	2.910430
62.921960	68.054252	NaN	68.610242	-5.132291	NaN	-5.688282
69.357561	67.843144	NaN	67.944612	1.514417	NaN	1.412949
63.595472	64.667051	NaN	64.924060	-1.071579	NaN	-1.328588
66.840748	63.910997	NaN	64.053781	2.929751	NaN	2.786967
61.259890	64.724813	NaN	64.275037	-3.464923	NaN	-3.015146
66.714371	66.468798	NaN	66.341162	0.245573	NaN	0.373210
63.672288	63.732447	NaN	63.689416	-0.060159	NaN	-0.017128
65.818352	62.251418	NaN	62.982569	3.566934	NaN	2.835784
70.492016	65.136418	NaN	64.504008	5.355598	NaN	5.988008
60.992774	64.436628	NaN	64.792329	-3.443855	NaN	-3.799555
57.076252	65.128278	NaN	64.703164	-8.052026	NaN	-7.626912
50.960867	67.081906	NaN	67.774209	-16.121039	NaN	-16.813342
61.596276	64.079494	NaN	64.108545	-2.483219	NaN	-2.512269
59.637230	67.230037	NaN	67.314448	-7.592807	NaN	-7.677218
65.174090	69.373986	NaN	69.749471	-4.199896	NaN	-4.575381
64.574545	60.942243	NaN	61.413523	3.632302	NaN	3.161022
64.272705	63.770299	NaN	63.181781	0.502405	NaN	1.090924
55.096184	65.336326	NaN	64.870476	-10.240142	NaN	-9.774292
69.296289	64.100171	NaN	64.576371	5.196118	NaN	4.719919
68.261306	65.963021	NaN	65.964199	2.298285	NaN	2.297107
66.907295	65.822147	NaN	65.399998	1.085147	NaN	1.507297
67.188804	63.206438	NaN	63.162211	3.982366	NaN	4.026594
60.448564	59.676679	NaN	59.785983	0.771885	NaN	0.662580
54.550707	64.136966	NaN	63.615324	-9.586259	NaN	-9.064617
68.549164	62.566751	NaN	63.450869	5.982413	NaN	5.098295
69.245133	66.292215	NaN	66.566401	2.952917	NaN	2.678732
64.114954	64.135760	NaN	64.625523	-0.020806	NaN	-0.510569
64.216119	69.972877	NaN	69.290902	-5.756758	NaN	-5.074783
68.279179	68.686446	NaN	68.275185	-0.407267	NaN	0.003994
69.278776	64.969143	NaN	65.113140	4.309633	NaN	4.165636
62.287429	66.772745	NaN	66.247505	-4.485316	NaN	-3.960076
57.414520	65.091276	NaN	65.421349	-7.676757	NaN	-8.006830
68.068653	68.302564	NaN	68.442331	-0.233910	NaN	-0.373677
64.973527	64.444055	NaN	63.905203	0.529473	NaN	1.068324
75.553130	61.790533	NaN	62.272168	13.762597	NaN	13.280962
68.749010	68.712682	NaN	68.754021	0.036328	NaN	-0.005011
57.820940	65.953029	NaN	66.178055	-8.132089	NaN	-8.357115
67.439166	64.233381	NaN	63.722200	3.205784	NaN	3.716965
66.562606	63.894453	NaN	64.450255	2.668153	NaN	2.112351
66.703851	63.036488	NaN	63.360632	3.667364	NaN	3.343219
67.070934	65.030948	NaN	65.810576	2.039986	NaN	1.260358
61.142273	66.345135	NaN	66.313315	-5.202862	NaN	-5.171043
68.537065	66.304817	NaN	66.341854	2.232248	NaN	2.195211
61.901349	68.223114	NaN	68.333548	-6.321765	NaN	-6.432199
68.013613	64.564597	NaN	64.510308	3.449016	NaN	3.503305
59.567974	64.556106	NaN	64.770825	-4.988132	NaN	-5.202850
66.248706	69.482102	NaN	69.116948	-3.233396	NaN	-2.868242
64.654821	63.793313	NaN	63.400157	0.861508	NaN	1.254664
67.913141	64.387178	NaN	64.486279	3.525963	NaN	3.426862
55.724777	61.201825	NaN	61.273983	-5.477047	NaN	-5.549205
72.480052	63.162287	NaN	62.007384	9.317765	NaN	10.472668
66.696561	65.612343	NaN	65.355463	1.084218	NaN	1.341098
65.045150	63.523583	NaN	63.759484	1.521567	NaN	1.285667
75.848983	67.471618	NaN	68.522471	8.377365	NaN	7.326512
61.529956	63.811290	NaN	63.442980	-2.281334	NaN	-1.913024
71.281264	62.590744	NaN	62.281777	8.690520	NaN	8.999487
67.566797	67.276080	NaN	67.592501	0.290717	NaN	-0.025704
68.614774	62.607428	NaN	62.295236	6.007345	NaN	6.319537
70.161073	62.220281	NaN	62.139505	7.940791	NaN	8.021568
61.580874	63.478496	NaN	62.998697	-1.897622	NaN	-1.417822
70.609400	68.196665	NaN	68.988105	2.412735	NaN	1.621295
63.502896	66.214462	NaN	66.031331	-2.711566	NaN	-2.528435
64.396497	64.378178	NaN	64.245276	0.018319	NaN	0.151221
68.392926	63.216852	NaN	63.600541	5.176074	NaN	4.792385
63.317387	63.638353	NaN	63.930126	-0.320966	NaN	-0.612739
63.509786	64.023803	NaN	63.785016	-0.514017	NaN	-0.275230
66.316813	66.614466	NaN	67.063369	-0.297653	NaN	-0.746556
66.341514	64.638266	NaN	64.649677	1.703248	NaN	1.691837
69.955885	70.614709	NaN	71.159432	-0.658824	NaN	-1.203546
64.770039	64.075849	NaN	63.969237	0.694189	NaN	0.800802
65.718610	63.399286	NaN	63.488164	2.319324	NaN	2.230446
60.497464	62.816709	NaN	63.602145	-2.319245	NaN	-3.104681
56.286323	66.946175	NaN	66.257862	-10.659852	NaN	-9.971538
69.091039	62.479595	NaN	62.209682	6.611444	NaN	6.881357
58.032309	65.888089	NaN	65.915202	-7.855780	NaN	-7.882893
67.283387	60.561684	NaN	59.985044	6.721703	NaN	7.298343
62.456060	69.023920	NaN	69.383062	-6.567861	NaN	-6.927002
65.791428	66.288317	NaN	66.269192	-0.496889	NaN	-0.477764
59.499442	66.011254	NaN	66.124326	-6.511812	NaN	-6.624885
66.945152	60.464357	NaN	59.598009	6.480795	NaN	7.347143
68.104561	65.497316	NaN	64.818387	2.607245	NaN	3.286174
65.870744	68.958702	NaN	68.842690	-3.087959	NaN	-2.971946
64.809958	66.555091	NaN	66.722510	-1.745134	NaN	-1.912552
68.974955	68.768307	NaN	68.911856	0.206648	NaN	0.063098
59.091274	63.827757	NaN	63.938834	-4.736482	NaN	-4.847559
66.882358	65.160840	NaN	65.227439	1.721518	NaN	1.654920
57.808117	62.545829	NaN	63.020571	-4.737712	NaN	-5.212454
65.015666	62.887743	NaN	63.366844	2.127923	NaN	1.648822
64.123980	68.440755	NaN	68.320701	-4.316775	NaN	-4.196722
58.415877	68.873812	NaN	69.171160	-10.457935	NaN	-10.755283
65.894418	65.540449	NaN	65.349842	0.353969	NaN	0.544576
66.098958	62.729259	NaN	63.458812	3.369698	NaN	2.640146
56.187512	67.075819	NaN	66.554583	-10.888307	NaN	-10.367071
63.207441	68.069554	NaN	68.082165	-4.862113	NaN	-4.874724
65.204386	63.934644	NaN	64.309825	1.269742	NaN	0.894560
65.662255	62.868319	NaN	63.019099	2.793936	NaN	2.643156
70.694735	67.182207	NaN	67.522053	3.512527	NaN	3.172681
62.724779	65.901972	NaN	66.035193	-3.177193	NaN	-3.310414
65.884699	63.664047	NaN	63.115017	2.220652	NaN	2.769682
69.351531	64.205530	NaN	64.499143	5.146002	NaN	4.852388
66.135622	65.753718	NaN	65.890252	0.381903	NaN	0.245370
69.139131	67.592771	NaN	67.609404	1.546360	NaN	1.529727
53.451133	62.989187	NaN	62.035035	-9.538054	NaN	-8.583902
64.104797	63.144099	NaN	63.277891	0.960698	NaN	0.826906
70.141504	63.458720	NaN	62.572468	6.682784	NaN	7.569036
60.309034	68.397545	NaN	68.270903	-8.088511	NaN	-7.961868
58.839362	64.536315	NaN	64.960226	-5.696953	NaN	-6.120864
68.670419	61.927557	NaN	61.718181	6.742862	NaN	6.952238
67.011879	60.523853	NaN	60.115916	6.488025	NaN	6.895963
68.243064	60.677500	NaN	60.799622	7.565564	NaN	7.443443
63.969576	66.842335	NaN	66.745557	-2.872759	NaN	-2.775981
66.733159	63.478069	NaN	62.862175	3.255090	NaN	3.870984
68.722550	63.908296	NaN	63.333958	4.814254	NaN	5.388591
64.486877	61.695939	NaN	61.666929	2.790938	NaN	2.819949
66.715495	66.739243	NaN	66.243246	-0.023748	NaN	0.472249
67.498537	67.745219	NaN	67.472493	-0.246681	NaN	0.026044
71.591023	61.406322	NaN	61.013549	10.184701	NaN	10.577473
70.836135	63.376556	NaN	63.329490	7.459579	NaN	7.506645
65.698550	63.827673	NaN	63.568846	1.870877	NaN	2.129704
69.833258	67.469639	NaN	67.394384	2.363619	NaN	2.438874
63.188785	67.909577	NaN	67.951787	-4.720792	NaN	-4.763002
57.993904	63.186800	NaN	63.095726	-5.192896	NaN	-5.101823
67.433888	64.685315	NaN	64.483891	2.748573	NaN	2.949997
71.546166	66.368678	NaN	67.136332	5.177488	NaN	4.409834
69.424683	59.929469	NaN	60.645088	9.495213	NaN	8.779595
61.015630	63.848709	NaN	63.473705	-2.833080	NaN	-2.458076
63.286844	66.469763	NaN	66.510267	-3.182919	NaN	-3.223424
62.400973	61.777246	NaN	61.798329	0.623727	NaN	0.602644
66.927822	67.287247	NaN	66.989766	-0.359424	NaN	-0.061943
61.934329	62.829965	NaN	62.718465	-0.895636	NaN	-0.784135
68.893127	65.824176	NaN	65.471295	3.068952	NaN	3.421832
63.351022	62.950362	NaN	63.217224	0.400659	NaN	0.133797
65.471724	67.307050	NaN	67.305628	-1.835326	NaN	-1.833904
61.347853	64.474156	NaN	64.163816	-3.126303	NaN	-2.815963
66.360332	67.218210	NaN	67.249479	-0.857878	NaN	-0.889147
63.990195	63.262176	NaN	63.537733	0.728019	NaN	0.452462
65.500606	65.557155	NaN	64.959826	-0.056549	NaN	0.540780
63.043376	58.448724	NaN	59.261737	4.594653	NaN	3.781640
61.690296	62.416062	NaN	63.114537	-0.725766	NaN	-1.424241
64.684397	63.185706	NaN	62.582280	1.498692	NaN	2.102117
70.199302	63.544392	NaN	63.295043	6.654910	NaN	6.904259
55.972704	68.838174	NaN	68.598378	-12.865470	NaN	-12.625674
60.684544	63.423886	NaN	63.864988	-2.739341	NaN	-3.180443
67.194660	65.099223	NaN	64.811988	2.095437	NaN	2.382672
65.494179	66.556823	NaN	66.666600	-1.062643	NaN	-1.172421
58.336715	67.635813	NaN	67.765967	-9.299098	NaN	-9.429253
71.302556	64.658052	NaN	64.324676	6.644504	NaN	6.977880
66.740490	65.016414	NaN	64.384113	1.724076	NaN	2.356377
65.488193	63.570805	NaN	63.807085	1.917388	NaN	1.681108
61.162673	64.094304	NaN	63.601717	-2.931631	NaN	-2.439044
67.422109	63.925135	NaN	63.609164	3.496974	NaN	3.812945
69.998194	65.638468	NaN	66.097628	4.359726	NaN	3.900567
61.161997	68.315828	NaN	67.867656	-7.153831	NaN	-6.705660
68.700173	68.992199	NaN	68.343997	-0.292027	NaN	0.356176
65.797567	66.388819	NaN	67.127048	-0.591252	NaN	-1.329481
64.020609	63.425502	NaN	63.200000	0.595107	NaN	0.820609
66.542773	64.576702	NaN	64.457993	1.966070	NaN	2.084780
66.051745	64.352065	NaN	64.990784	1.699679	NaN	1.060961
61.794368	65.312301	NaN	65.819651	-3.517932	NaN	-4.025283
61.342621	64.995077	NaN	65.128347	-3.652456	NaN	-3.785726
58.815295	65.703389	NaN	65.605043	-6.888094	NaN	-6.789748
63.823015	64.682387	NaN	64.268468	-0.859372	NaN	-0.445454
62.553804	63.091766	NaN	63.777228	-0.537962	NaN	-1.223424
61.206754	63.657006	NaN	64.512699	-2.450251	NaN	-3.305945
65.166543	64.224635	NaN	64.244894	0.941909	NaN	0.921650
69.140527	67.806577	NaN	68.092674	1.333950	NaN	1.047853
68.191574	63.917476	NaN	63.138413	4.274097	NaN	5.053161
66.595480	67.015527	NaN	67.350716	-0.420048	NaN	-0.755237
55.748688	68.069853	NaN	67.632682	-12.321165	NaN	-11.883994
69.229482	65.936455	NaN	66.320997	3.293027	NaN	2.908485
66.844699	64.389615	NaN	63.614889	2.455084	NaN	3.229810
63.774381	66.269748	NaN	66.122503	-2.495367	NaN	-2.348123
67.984064	63.760138	NaN	64.117218	4.223926	NaN	3.866846
69.847072	59.679013	NaN	60.821680	10.168059	NaN	9.025392
66.077628	69.014688	NaN	69.233541	-2.937060	NaN	-3.155913
64.735162	64.379008	NaN	64.252787	0.356154	NaN	0.482375
71.723820	61.593672	NaN	62.230896	10.130148	NaN	9.492924
55.226163	62.955612	NaN	63.472605	-7.729449	NaN	-8.246442
67.756720	62.468683	NaN	62.532351	5.288038	NaN	5.224370
67.277695	66.220491	NaN	66.162641	1.057203	NaN	1.115054
75.623463	67.514978	NaN	67.413523	8.108485	NaN	8.209940
65.152283	64.739712	NaN	64.723457	0.412571	NaN	0.428826
62.092877	64.072810	NaN	64.424673	-1.979933	NaN	-2.331796
66.275329	66.661443	NaN	66.263172	-0.386114	NaN	0.012157
65.028513	65.857537	NaN	66.310382	-0.829024	NaN	-1.281869
63.955236	66.418890	NaN	66.778826	-2.463654	NaN	-2.823591
66.243315	62.001845	NaN	61.713179	4.241471	NaN	4.530136
65.873305	64.533132	NaN	64.770900	1.340172	NaN	1.102404
65.559224	67.594776	NaN	67.801955	-2.035552	NaN	-2.242731
60.818209	64.973602	NaN	64.944746	-4.155393	NaN	-4.126537
67.527440	69.179648	NaN	69.537198	-1.652208	NaN	-2.009759
69.369972	68.211509	NaN	67.702874	1.158462	NaN	1.667098
57.736636	67.639243	NaN	67.550246	-9.902606	NaN	-9.813610
73.320748	66.081430	NaN	65.869459	7.239318	NaN	7.451289
68.162499	62.978957	NaN	63.057880	5.183541	NaN	5.104619
71.221274	66.501134	NaN	66.647517	4.720140	NaN	4.573758
66.559798	66.746688	NaN	66.896403	-0.186890	NaN	-0.336604
65.718718	63.052223	NaN	62.518694	2.666494	NaN	3.200023
65.622732	67.639867	NaN	68.091259	-2.017135	NaN	-2.468527
69.526855	65.108828	NaN	65.099918	4.418026	NaN	4.426936
64.779284	60.663087	NaN	60.840117	4.116197	NaN	3.939166
63.281869	68.080440	NaN	67.665498	-4.798572	NaN	-4.383630
64.512649	64.223689	NaN	64.676424	0.288960	NaN	-0.163775
64.850749	62.571713	NaN	63.157619	2.279036	NaN	1.693130
58.732999	67.811727	NaN	67.108574	-9.078728	NaN	-8.375575
64.967952	67.371214	NaN	68.294282	-2.403262	NaN	-3.326330
67.934320	65.209070	NaN	65.056803	2.725250	NaN	2.877517
62.342115	68.303443	NaN	68.859003	-5.961328	NaN	-6.516888
63.006508	66.791280	NaN	66.912194	-3.784772	NaN	-3.905686
66.048953	61.355494	NaN	61.490833	4.693459	NaN	4.558120
65.467495	69.371990	NaN	68.805917	-3.904495	NaN	-3.338422
63.065145	62.487809	NaN	62.899009	0.577336	NaN	0.166136
65.862527	66.084860	NaN	66.166742	-0.222334	NaN	-0.304215
65.745482	62.901434	NaN	63.099172	2.844048	NaN	2.646310
67.429098	63.829330	NaN	63.800752	3.599768	NaN	3.628346
68.777800	64.149625	NaN	64.341522	4.628174	NaN	4.436278
68.657558	62.705275	NaN	62.221811	5.952283	NaN	6.435747
67.459883	62.256315	NaN	62.692902	5.203568	NaN	4.766981
62.167442	63.835813	NaN	63.516610	-1.668372	NaN	-1.349168
65.883479	64.807671	NaN	64.725486	1.075807	NaN	1.157992
61.501594	69.845785	NaN	69.852171	-8.344191	NaN	-8.350577
67.164431	66.208259	NaN	66.177867	0.956173	NaN	0.986564
64.950176	63.699596	NaN	63.166375	1.250579	NaN	1.783801
67.860558	63.697312	NaN	62.923464	4.163246	NaN	4.937093
60.851186	63.838509	NaN	64.590373	-2.987323	NaN	-3.739187
55.981967	61.572132	NaN	61.622652	-5.590165	NaN	-5.640685
61.530509	60.453206	NaN	60.219075	1.077303	NaN	1.311434
67.473706	63.547922	NaN	62.617280	3.925784	NaN	4.856426
55.194833	65.034627	NaN	64.916897	-9.839794	NaN	-9.722064
64.039385	61.809587	NaN	62.464650	2.229799	NaN	1.574735
71.735143	64.117747	NaN	63.995585	7.617396	NaN	7.739557
71.014121	65.713796	NaN	65.387433	5.300325	NaN	5.626688
65.967270	63.742636	NaN	64.120462	2.224634	NaN	1.846808
59.942562	65.485557	NaN	65.165772	-5.542995	NaN	-5.223210
70.312831	65.908796	NaN	66.318696	4.404035	NaN	3.994135
67.898282	63.667613	NaN	62.681604	4.230669	NaN	5.216678
63.182304	68.611908	NaN	68.541910	-5.429604	NaN	-5.359606
62.898503	63.906603	NaN	64.245273	-1.008100	NaN	-1.346770
54.038065	60.171715	NaN	59.709975	-6.133650	NaN	-5.671911
60.062231	63.441904	NaN	64.282728	-3.379673	NaN	-4.220497
68.495865	60.638233	NaN	61.620997	7.857632	NaN	6.874868
58.986344	61.650969	NaN	62.786743	-2.664625	NaN	-3.800399
65.498056	66.598417	NaN	66.817506	-1.100361	NaN	-1.319450
72.031317	67.053561	NaN	66.820460	4.977756	NaN	5.210857
71.149655	65.256662	NaN	65.142307	5.892993	NaN	6.007348
68.254863	64.420765	NaN	64.590892	3.834097	NaN	3.663970
60.933330	65.997201	NaN	65.906205	-5.063870	NaN	-4.972874
62.718441	65.577077	NaN	66.084952	-2.858636	NaN	-3.366511
70.621929	64.983922	NaN	65.019413	5.638007	NaN	5.602516
66.138447	62.766322	NaN	62.367017	3.372124	NaN	3.771430
72.694326	67.009900	NaN	67.250064	5.684426	NaN	5.444262
62.442276	68.686395	NaN	68.399126	-6.244118	NaN	-5.956849
62.067947	64.505272	NaN	64.158841	-2.437325	NaN	-2.090894
68.191878	64.905721	NaN	65.324006	3.286157	NaN	2.867871
65.771214	67.311527	NaN	66.907111	-1.540313	NaN	-1.135897
66.847620	63.679252	NaN	63.884401	3.168368	NaN	2.963219
64.367546	63.008849	NaN	63.780500	1.358697	NaN	0.587047
64.805364	61.392085	NaN	61.971682	3.413280	NaN	2.833682
66.861196	66.455085	NaN	66.296172	0.406111	NaN	0.565023
63.662550	65.263223	NaN	65.910472	-1.600673	NaN	-2.247921
67.986494	65.909075	NaN	65.827765	2.077419	NaN	2.158730
69.739369	64.859966	NaN	64.999053	4.879403	NaN	4.740316
73.702190	61.970649	NaN	61.797605	11.731541	NaN	11.904585
64.074191	65.200633	NaN	65.598767	-1.126442	NaN	-1.524576
66.495075	64.284770	NaN	64.427063	2.210306	NaN	2.068012
66.227575	63.356978	NaN	64.517985	2.870597	NaN	1.709590
63.733290	65.847147	NaN	65.354887	-2.113857	NaN	-1.621597
62.825305	61.364681	NaN	61.186031	1.460624	NaN	1.639274
73.822277	65.889880	NaN	66.210641	7.932397	NaN	7.611635
65.945053	67.372810	NaN	66.824632	-1.427758	NaN	-0.879579
65.673474	64.689463	NaN	65.141798	0.984011	NaN	0.531676
71.284389	63.253974	NaN	64.173145	8.030415	NaN	7.111243
62.465187	66.503556	NaN	66.536537	-4.038368	NaN	-4.071350
65.241576	71.228526	NaN	71.250948	-5.986950	NaN	-6.009371
62.594968	66.347285	NaN	66.151027	-3.752318	NaN	-3.556059
58.889286	64.953681	NaN	65.427523	-6.064395	NaN	-6.538237
60.521217	68.855385	NaN	68.615468	-8.334168	NaN	-8.094251
67.233631	64.940873	NaN	65.101036	2.292758	NaN	2.132595
56.241581	66.201122	NaN	66.330319	-9.959542	NaN	-10.088739
71.620385	64.579934	NaN	64.151242	7.040451	NaN	7.469143
63.742486	63.690182	NaN	63.707474	0.052303	NaN	0.035011
62.921951	67.572009	NaN	67.109860	-4.650058	NaN	-4.187909
67.355931	67.902675	NaN	67.842715	-0.546743	NaN	-0.486784
65.101904	64.645907	NaN	64.467643	0.455997	NaN	0.634261
66.966559	62.877403	NaN	62.826315	4.089157	NaN	4.140244
66.561255	68.509254	NaN	68.736363	-1.947999	NaN	-2.175108
56.350188	69.197874	NaN	68.872653	-12.847687	NaN	-12.522465
65.419587	66.373848	NaN	67.354408	-0.954261	NaN	-1.934821
70.356948	68.267642	NaN	68.130310	2.089306	NaN	2.226638
64.200875	64.445646	NaN	64.368024	-0.244771	NaN	-0.167149
69.773948	66.247720	NaN	66.205202	3.526228	NaN	3.568747
68.850966	67.762345	NaN	67.317108	1.088621	NaN	1.533857
71.482617	63.477716	NaN	63.022003	8.004901	NaN	8.460614
52.075705	66.109040	NaN	66.270830	-14.033335	NaN	-14.195125
63.055441	65.266858	NaN	65.029348	-2.211417	NaN	-1.973907
58.766532	64.653162	NaN	64.973310	-5.886630	NaN	-6.206778
58.053427	66.189767	NaN	66.941713	-8.136340	NaN	-8.888286
64.693384	62.828231	NaN	63.066369	1.865154	NaN	1.627015
73.440471	66.126982	NaN	65.737518	7.313489	NaN	7.702953
64.766087	64.058911	NaN	64.939690	0.707176	NaN	-0.173603
58.366918	66.986228	NaN	66.715895	-8.619311	NaN	-8.348978
68.740289	62.038464	NaN	61.840730	6.701825	NaN	6.899559
65.510925	65.707983	NaN	65.579093	-0.197059	NaN	-0.068168
62.131113	67.057595	NaN	66.704100	-4.926482	NaN	-4.572987
65.670499	62.374482	NaN	62.309237	3.296017	NaN	3.361262
63.812371	58.653642	NaN	58.370766	5.158729	NaN	5.441605
60.458696	63.213625	NaN	62.689399	-2.754929	NaN	-2.230703
64.295424	64.318370	NaN	64.198809	-0.022946	NaN	0.096615
64.334569	63.783474	NaN	63.317600	0.551095	NaN	1.016969
63.030448	64.044306	NaN	64.173473	-1.013858	NaN	-1.143024
65.578945	66.320999	NaN	65.935852	-0.742054	NaN	-0.356907
70.356656	65.356686	NaN	65.579791	4.999970	NaN	4.776865
65.184264	62.651321	NaN	62.718559	2.532943	NaN	2.465706
65.242093	65.850092	NaN	65.807994	-0.607999	NaN	-0.565900
56.598391	66.318191	NaN	66.725483	-9.719800	NaN	-10.127092
70.993863	66.078722	NaN	66.315400	4.915141	NaN	4.678463
70.802464	64.900000	NaN	64.907251	5.902465	NaN	5.895213
68.752684	63.770182	NaN	63.591905	4.982502	NaN	5.160779
69.248666	66.129198	NaN	66.426449	3.119467	NaN	2.822217
71.797893	66.066490	NaN	66.049561	5.731403	NaN	5.748331
65.947479	63.399848	NaN	63.168779	2.547630	NaN	2.778700
61.630931	65.715890	NaN	65.714462	-4.084959	NaN	-4.083532
64.780508	65.221228	NaN	66.115794	-0.440721	NaN	-1.335286
69.251315	66.458167	NaN	66.133888	2.793148	NaN	3.117427
68.659403	63.053638	NaN	63.942094	5.605764	NaN	4.717309
66.778492	63.687346	NaN	63.504543	3.091146	NaN	3.273949
60.717314	63.969186	NaN	63.725107	-3.251872	NaN	-3.007793
62.433065	64.741617	NaN	65.739917	-2.308552	NaN	-3.306853
62.577870	63.353548	NaN	63.238005	-0.775677	NaN	-0.660135
72.559758	61.716798	NaN	61.895733	10.842960	NaN	10.664025
72.093899	66.065029	NaN	66.936549	6.028870	NaN	5.157350
55.272362	64.382926	NaN	65.020343	-9.110564	NaN	-9.747982
59.210557	65.283228	NaN	65.328982	-6.072671	NaN	-6.118424
60.777250	64.680559	NaN	64.208249	-3.903309	NaN	-3.430999
69.064440	66.600683	NaN	66.320523	2.463757	NaN	2.743917
59.350888	67.548340	NaN	67.888627	-8.197452	NaN	-8.537739
67.468115	68.118416	NaN	67.806486	-0.650301	NaN	-0.338371
56.753238	65.993367	NaN	65.677500	-9.240129	NaN	-8.924262
68.622962	65.484293	NaN	65.468214	3.138668	NaN	3.154747
54.667661	65.667729	NaN	65.878501	-11.000067	NaN	-11.210840
62.736249	62.065801	NaN	62.629739	0.670447	NaN	0.106510
66.641603	65.659006	NaN	65.424603	0.982597	NaN	1.217000
64.748092	64.493866	NaN	64.672394	0.254226	NaN	0.075698
57.825054	66.544465	NaN	66.940569	-8.719411	NaN	-9.115515
65.490645	68.162699	NaN	67.646238	-2.672054	NaN	-2.155592
69.118508	63.944521	NaN	64.323070	5.173987	NaN	4.795438
71.081962	64.967548	NaN	65.371819	6.114414	NaN	5.710143
69.914083	64.413107	NaN	65.006595	5.500975	NaN	4.907488
66.055971	61.092078	NaN	61.496016	4.963894	NaN	4.559955
70.548990	65.970336	NaN	66.732273	4.578653	NaN	3.816717
61.244452	65.942638	NaN	65.996313	-4.698186	NaN	-4.751861
71.375987	64.495260	NaN	64.683670	6.880727	NaN	6.692316
68.655188	66.311113	NaN	66.569176	2.344075	NaN	2.086013
67.166814	67.289725	NaN	67.967103	-0.122911	NaN	-0.800289
67.851149	67.519814	NaN	67.403174	0.331336	NaN	0.447975
64.569412	66.154631	NaN	66.216512	-1.585219	NaN	-1.647100
60.976318	63.079231	NaN	63.713055	-2.102913	NaN	-2.736737
67.665337	66.674923	NaN	67.760406	0.990414	NaN	-0.095068
66.134578	64.155202	NaN	64.038640	1.979377	NaN	2.095938
60.918570	61.422976	NaN	61.129816	-0.504406	NaN	-0.211246
70.204053	62.027330	NaN	62.766360	8.176723	NaN	7.437693
68.110858	65.195617	NaN	65.449494	2.915241	NaN	2.661365
61.894109	66.391983	NaN	66.555050	-4.497874	NaN	-4.660941
70.904021	67.533695	NaN	67.841854	3.370326	NaN	3.062167
72.464497	63.961953	NaN	63.975621	8.502543	NaN	8.488876
61.448064	63.617610	NaN	62.982385	-2.169546	NaN	-1.534321
64.212080	68.576940	NaN	68.169518	-4.364860	NaN	-3.957438
62.078280	67.069852	NaN	65.940825	-4.991572	NaN	-3.862544
65.411190	65.548010	NaN	65.333251	-0.136821	NaN	0.077939
65.472150	63.821251	NaN	63.308234	1.650899	NaN	2.163916
65.252973	62.850496	NaN	63.677018	2.402477	NaN	1.575955
67.068192	65.348314	NaN	65.563424	1.719878	NaN	1.504768
67.265913	68.405402	NaN	68.121605	-1.139490	NaN	-0.855693
65.041628	63.751903	NaN	63.524935	1.289725	NaN	1.516694
68.987797	66.788820	NaN	66.339234	2.198977	NaN	2.648563
63.943619	59.686810	NaN	60.071501	4.256809	NaN	3.872118
71.491399	65.158362	NaN	64.958567	6.333037	NaN	6.532832
74.799704	63.506706	NaN	63.205087	11.292998	NaN	11.594616
70.358499	65.961721	NaN	66.272075	4.396777	NaN	4.086424
66.050096	63.163085	NaN	64.509897	2.887011	NaN	1.540199
65.351433	68.662482	NaN	68.075961	-3.311050	NaN	-2.724529
63.370029	65.469222	NaN	65.665753	-2.099193	NaN	-2.295724
65.543377	63.169815	NaN	64.270891	2.373562	NaN	1.272487
67.964077	65.027051	NaN	64.971493	2.937026	NaN	2.992584
65.564875	62.388212	NaN	62.406093	3.176663	NaN	3.158781
66.090811	66.653587	NaN	67.487067	-0.562776	NaN	-1.396256
61.473648	64.146806	NaN	63.355587	-2.673158	NaN	-1.881939
69.418338	61.343374	NaN	61.377386	8.074964	NaN	8.040951
67.137520	65.323184	NaN	65.374122	1.814337	NaN	1.763398
61.051805	62.167275	NaN	61.893944	-1.115470	NaN	-0.842139
61.914461	67.594478	NaN	66.891466	-5.680016	NaN	-4.977005
61.563912	65.651980	NaN	65.112703	-4.088068	NaN	-3.548791
59.955570	66.809170	NaN	66.581807	-6.853600	NaN	-6.626237
64.809864	67.522376	NaN	67.415968	-2.712512	NaN	-2.606103
62.638587	64.135563	NaN	63.603292	-1.496976	NaN	-0.964705
61.632854	69.281066	NaN	69.729281	-7.648212	NaN	-8.096427
63.051452	61.649157	NaN	61.524457	1.402295	NaN	1.526996
61.768815	65.655196	NaN	64.606533	-3.886380	NaN	-2.837718
64.161920	64.393163	NaN	65.473192	-0.231243	NaN	-1.311272
68.943423	68.866913	NaN	68.813220	0.076510	NaN	0.130203
58.364329	67.276035	NaN	67.151753	-8.911706	NaN	-8.787424
67.309552	67.388877	NaN	66.872805	-0.079325	NaN	0.436747
66.441247	63.785017	NaN	63.162872	2.656230	NaN	3.278376
63.376891	62.403764	NaN	61.720130	0.973127	NaN	1.656761
68.302618	63.079541	NaN	63.139949	5.223077	NaN	5.162669
69.053838	63.524751	NaN	63.796997	5.529087	NaN	5.256841
68.571522	64.182737	NaN	63.751750	4.388785	NaN	4.819772
73.378878	66.092386	NaN	66.003609	7.286491	NaN	7.375268
64.481959	66.253412	NaN	65.843264	-1.771453	NaN	-1.361305
65.116705	61.377995	NaN	61.255306	3.738710	NaN	3.861399
58.270098	67.106694	NaN	67.103247	-8.836596	NaN	-8.833149
63.096589	65.234425	NaN	65.107077	-2.137836	NaN	-2.010488
73.811802	69.121647	NaN	69.846793	4.690155	NaN	3.965009
68.356672	63.575246	NaN	63.744271	4.781427	NaN	4.612401
58.161764	64.063300	NaN	64.510699	-5.901536	NaN	-6.348935
70.792059	68.703551	NaN	68.065885	2.088508	NaN	2.726175
68.950636	65.456335	NaN	65.700951	3.494301	NaN	3.249686
66.359705	65.868946	NaN	66.011132	0.490759	NaN	0.348573
65.397981	70.023879	NaN	70.407852	-4.625899	NaN	-5.009872
62.056396	66.655097	NaN	66.248611	-4.598700	NaN	-4.192215
65.017634	65.664120	NaN	65.117076	-0.646486	NaN	-0.099442
67.577561	63.805708	NaN	63.935290	3.771852	NaN	3.642271
62.215756	62.612385	NaN	62.606467	-0.396629	NaN	-0.390710
56.598577	67.920808	NaN	68.217009	-11.322231	NaN	-11.618431
71.619393	66.186786	NaN	67.013445	5.432607	NaN	4.605948
66.635046	66.538941	NaN	66.437255	0.096105	NaN	0.197790
67.155896	62.878964	NaN	64.261654	4.276931	NaN	2.894242
69.166194	64.732572	NaN	64.075471	4.433621	NaN	5.090723
65.516153	65.134008	NaN	65.816375	0.382145	NaN	-0.300222
65.574226	63.360040	NaN	64.373663	2.214186	NaN	1.200562
68.674732	66.126993	NaN	66.934468	2.547739	NaN	1.740263
63.048704	67.008005	NaN	67.380288	-3.959301	NaN	-4.331584
60.237014	66.069344	NaN	66.032707	-5.832330	NaN	-5.795693
60.979913	65.512550	NaN	64.623137	-4.532637	NaN	-3.643223
71.410047	65.535424	NaN	65.544123	5.874623	NaN	5.865924
67.259198	60.821960	NaN	60.889110	6.437237	NaN	6.370088
71.472587	64.123153	NaN	64.073917	7.349435	NaN	7.398671
62.460721	64.357724	NaN	63.415580	-1.897003	NaN	-0.954858
66.053450	65.839729	NaN	65.555910	0.213721	NaN	0.497540
62.491663	63.558150	NaN	63.930853	-1.066487	NaN	-1.439190
68.686408	64.897414	NaN	64.968743	3.788994	NaN	3.717665
66.677758	63.532715	NaN	64.338276	3.145044	NaN	2.339482
67.208221	68.677134	NaN	68.375674	-1.468913	NaN	-1.167453
67.981654	61.824019	NaN	61.647491	6.157635	NaN	6.334163
65.508509	68.078497	NaN	68.098119	-2.569988	NaN	-2.589610
62.453703	69.080208	NaN	69.018264	-6.626505	NaN	-6.564561
65.710998	67.254724	NaN	67.375526	-1.543727	NaN	-1.664529
66.252751	67.949039	NaN	67.750210	-1.696288	NaN	-1.497458
71.552499	64.678928	NaN	64.601921	6.873571	NaN	6.950578
67.480627	66.638919	NaN	66.083924	0.841708	NaN	1.396703
65.808984	64.713937	NaN	64.849788	1.095047	NaN	0.959196
66.992553	63.743159	NaN	64.779966	3.249394	NaN	2.212587
66.011416	63.215998	NaN	62.779022	2.795418	NaN	3.232395
65.317935	63.581109	NaN	63.573574	1.736826	NaN	1.744361
62.480658	62.343445	NaN	63.078470	0.137213	NaN	-0.597812
64.115258	62.456169	NaN	62.201580	1.659089	NaN	1.913678
64.018954	65.489954	NaN	66.002472	-1.471000	NaN	-1.983518
68.126291	66.071151	NaN	66.509689	2.055139	NaN	1.616602
65.598028	64.281033	NaN	64.668902	1.316996	NaN	0.929126
69.272705	64.689531	NaN	64.709180	4.583174	NaN	4.563525
67.629909	70.700002	NaN	70.693425	-3.070093	NaN	-3.063516
65.031842	65.386110	NaN	64.862258	-0.354268	NaN	0.169584
65.685949	66.401384	NaN	67.137428	-0.715435	NaN	-1.451480
67.170003	64.465201	NaN	64.044752	2.704802	NaN	3.125250
65.819611	60.337611	NaN	60.466457	5.482000	NaN	5.353154
63.751690	64.183384	NaN	64.320881	-0.431694	NaN	-0.569191
65.226750	62.251658	NaN	62.648402	2.975092	NaN	2.578348
67.217802	66.857239	NaN	66.977354	0.360563	NaN	0.240448
66.044403	67.357919	NaN	67.694030	-1.313517	NaN	-1.649627
64.421489	67.798126	NaN	68.203050	-3.376637	NaN	-3.781561
60.514297	66.572822	NaN	65.903903	-6.058525	NaN	-5.389606
66.367774	66.317078	NaN	66.298604	0.050696	NaN	0.069170
63.940666	68.054637	NaN	67.743982	-4.113970	NaN	-3.803316
65.493465	65.366341	NaN	65.727046	0.127124	NaN	-0.233582
64.968231	61.803666	NaN	62.388367	3.164564	NaN	2.579864
69.723436	65.103761	NaN	65.550545	4.619675	NaN	4.172891
60.695178	65.040830	NaN	65.279633	-4.345652	NaN	-4.584455
61.198847	67.164949	NaN	67.521185	-5.966102	NaN	-6.322338
62.149319	67.557720	NaN	67.443859	-5.408402	NaN	-5.294541
67.327975	67.006577	NaN	66.679658	0.321399	NaN	0.648317
64.375672	68.261652	NaN	68.236585	-3.885979	NaN	-3.860912
55.906812	66.910077	NaN	67.082512	-11.003265	NaN	-11.175700
64.755653	66.136939	NaN	65.742556	-1.381286	NaN	-0.986902
66.362425	62.562942	NaN	62.713858	3.799483	NaN	3.648567
58.304448	65.889194	NaN	65.356971	-7.584745	NaN	-7.052522
61.131219	63.122274	NaN	62.807004	-1.991055	NaN	-1.675785
68.550028	63.146827	NaN	64.414949	5.403201	NaN	4.135079
68.110927	62.677319	NaN	62.011686	5.433608	NaN	6.099242
72.943088	62.618125	NaN	62.178160	10.324963	NaN	10.764928
60.113861	62.979195	NaN	63.480596	-2.865334	NaN	-3.366735
69.929867	68.116845	NaN	68.163962	1.813022	NaN	1.765905
53.745422	65.608753	NaN	64.859659	-11.863331	NaN	-11.114237
62.265456	69.273874	NaN	69.175717	-7.008418	NaN	-6.910260
70.539097	67.306082	NaN	68.035592	3.233015	NaN	2.503505
56.659295	63.889377	NaN	64.321287	-7.230082	NaN	-7.661992
66.402579	64.323671	NaN	64.249333	2.078908	NaN	2.153246
55.966536	66.279846	NaN	65.793564	-10.313310	NaN	-9.827028
66.631507	66.683461	NaN	67.131684	-0.051954	NaN	-0.500177
65.220866	67.851190	NaN	67.422838	-2.630324	NaN	-2.201972
67.333943	66.966282	NaN	67.502757	0.367661	NaN	-0.168814
62.506192	65.376237	NaN	65.915766	-2.870045	NaN	-3.409574
64.729194	61.356713	NaN	60.900784	3.372481	NaN	3.828409
57.686807	66.487742	NaN	66.437342	-8.800935	NaN	-8.750535
64.993897	68.066409	NaN	68.481588	-3.072512	NaN	-3.487691
58.941464	65.419949	NaN	65.533745	-6.478485	NaN	-6.592281
68.566853	61.123096	NaN	61.205675	7.443756	NaN	7.361178
56.830065	63.453402	NaN	63.598982	-6.623337	NaN	-6.768917
74.434019	62.251548	NaN	62.678520	12.182471	NaN	11.755499
63.228817	63.935870	NaN	64.703055	-0.707053	NaN	-1.474238
64.172081	67.695897	NaN	66.946426	-3.523816	NaN	-2.774344
64.506048	67.235916	NaN	67.757664	-2.729868	NaN	-3.251616
59.183190	69.588447	NaN	69.974669	-10.405257	NaN	-10.791478
67.063202	66.485889	NaN	66.931242	0.577313	NaN	0.131961
59.411731	62.385351	NaN	61.900069	-2.973620	NaN	-2.488337
59.436920	66.711250	NaN	66.427522	-7.274330	NaN	-6.990602
62.103217	64.073244	NaN	63.836819	-1.970026	NaN	-1.733602
61.845239	62.464531	NaN	62.570957	-0.619291	NaN	-0.725718
71.220924	64.089377	NaN	64.647584	7.131547	NaN	6.573340
66.642285	66.794287	NaN	67.090662	-0.152002	NaN	-0.448377
68.962768	62.594952	NaN	62.416417	6.367816	NaN	6.546352
63.690626	65.249657	NaN	65.500006	-1.559031	NaN	-1.809380
62.767464	67.977732	NaN	67.506240	-5.210268	NaN	-4.738775
62.458309	66.356304	NaN	66.546726	-3.897996	NaN	-4.088417
56.881546	65.867591	NaN	66.181293	-8.986045	NaN	-9.299747
64.685807	62.894514	NaN	62.888554	1.791292	NaN	1.797253
70.776254	64.001898	NaN	64.108863	6.774356	NaN	6.667391
66.810022	69.186434	NaN	68.820320	-2.376412	NaN	-2.010298
68.857473	65.808530	NaN	65.420135	3.048944	NaN	3.437338
69.347529	66.543494	NaN	66.269634	2.804034	NaN	3.077895
68.380325	66.381391	NaN	65.496103	1.998934	NaN	2.884222
64.232569	64.626086	NaN	63.875191	-0.393517	NaN	0.357378
63.308864	66.579129	NaN	67.331370	-3.270266	NaN	-4.022506
62.246984	64.025279	NaN	63.745579	-1.778295	NaN	-1.498595
67.118738	65.501729	NaN	65.229126	1.617009	NaN	1.889612
60.829365	63.551113	NaN	63.186407	-2.721748	NaN	-2.357042
67.188684	67.014916	NaN	66.508733	0.173768	NaN	0.679951
63.138770	64.616749	NaN	64.620798	-1.477979	NaN	-1.482028
64.230725	65.532081	NaN	65.734962	-1.301356	NaN	-1.504238
65.151525	66.660004	NaN	66.575181	-1.508479	NaN	-1.423656
64.826710	62.112764	NaN	62.168400	2.713946	NaN	2.658310
53.773306	64.494621	NaN	64.101283	-10.721315	NaN	-10.327977
65.482608	69.264097	NaN	69.821705	-3.781490	NaN	-4.339097
63.808255	66.303130	NaN	67.073758	-2.494874	NaN	-3.265503
62.166416	61.411950	NaN	61.990044	0.754466	NaN	0.176372
65.693307	64.008406	NaN	63.182829	1.684901	NaN	2.510478
62.558868	61.848970	NaN	62.060175	0.709898	NaN	0.498693
65.117002	65.018007	NaN	64.815633	0.098994	NaN	0.301369
74.473003	64.149442	NaN	63.964354	10.323560	NaN	10.508649
68.053727	65.132191	NaN	64.389524	2.921536	NaN	3.664202
59.516529	66.065713	NaN	65.894909	-6.549185	NaN	-6.378380
62.479667	66.270773	NaN	65.969693	-3.791106	NaN	-3.490026
68.461921	62.259257	NaN	62.313843	6.202664	NaN	6.148078
60.342282	64.232558	NaN	63.513848	-3.890276	NaN	-3.171566
62.419308	68.367634	NaN	67.390227	-5.948327	NaN	-4.970919
64.618225	61.864481	NaN	61.816173	2.753744	NaN	2.802052
56.666294	64.888152	NaN	64.624257	-8.221858	NaN	-7.957963
68.791092	69.405467	NaN	69.020443	-0.614375	NaN	-0.229351
63.657278	63.753046	NaN	63.674785	-0.095768	NaN	-0.017506
67.901050	64.766321	NaN	63.717225	3.134730	NaN	4.183825
57.667634	67.591532	NaN	67.418309	-9.923898	NaN	-9.750675
67.819706	66.664195	NaN	66.192850	1.155511	NaN	1.626856
66.592713	67.427135	NaN	67.323495	-0.834421	NaN	-0.730781
63.400948	60.162665	NaN	61.175746	3.238283	NaN	2.225202
62.039961	64.264396	NaN	63.891945	-2.224435	NaN	-1.851984
66.550765	67.395830	NaN	67.024639	-0.845065	NaN	-0.473873
62.901541	63.068892	NaN	63.451671	-0.167351	NaN	-0.550129
66.489356	65.477886	NaN	65.456763	1.011470	NaN	1.032593
65.501116	66.305038	NaN	66.411348	-0.803922	NaN	-0.910232
62.067393	65.290485	NaN	65.853286	-3.223092	NaN	-3.785893
68.322830	65.706716	NaN	65.131232	2.616114	NaN	3.191598
73.773903	62.814726	NaN	62.550253	10.959177	NaN	11.223650
58.016614	61.723496	NaN	62.104671	-3.706883	NaN	-4.088057
66.930166	65.867307	NaN	65.746982	1.062859	NaN	1.183184
59.489128	64.382086	NaN	63.951040	-4.892958	NaN	-4.461912
68.712922	65.372946	NaN	64.912947	3.339976	NaN	3.799975
69.195377	63.821422	NaN	63.220500	5.373955	NaN	5.974878
74.316501	65.285322	NaN	65.701044	9.031179	NaN	8.615457
69.901105	61.775223	NaN	62.102348	8.125882	NaN	7.798757
63.187783	63.810476	NaN	64.278902	-0.622693	NaN	-1.091120
65.074289	65.077527	NaN	65.029611	-0.003237	NaN	0.044678
63.587379	62.284256	NaN	62.639435	1.303123	NaN	0.947945
62.559178	68.423029	NaN	68.293040	-5.863851	NaN	-5.733862
58.607089	64.881101	NaN	65.212696	-6.274011	NaN	-6.605607
72.916593	64.859892	NaN	64.547882	8.056701	NaN	8.368711
64.063625	65.706127	NaN	65.820078	-1.642501	NaN	-1.756452
60.758212	61.403563	NaN	61.072853	-0.645351	NaN	-0.314641
61.207215	64.689733	NaN	64.583335	-3.482517	NaN	-3.376120
65.636854	65.531597	NaN	65.234380	0.105257	NaN	0.402475
64.023430	64.911567	NaN	64.357081	-0.888137	NaN	-0.333651
67.762166	66.818121	NaN	66.568434	0.944045	NaN	1.193732
62.248209	63.259519	NaN	64.030295	-1.011310	NaN	-1.782087
60.067330	65.634259	NaN	65.825019	-5.566929	NaN	-5.757688
60.471245	61.035786	NaN	61.398663	-0.564541	NaN	-0.927418
62.955998	65.955634	NaN	66.147482	-2.999636	NaN	-3.191484
60.939986	66.487366	NaN	65.933183	-5.547380	NaN	-4.993197
66.206234	65.406838	NaN	65.780071	0.799397	NaN	0.426164
68.600643	67.128341	NaN	66.502306	1.472302	NaN	2.098336
55.631365	61.200474	NaN	61.769232	-5.569110	NaN	-6.137867
66.273173	60.813086	NaN	60.417454	5.460087	NaN	5.855719
63.152227	65.666672	NaN	65.986983	-2.514445	NaN	-2.834756
57.297231	60.939765	NaN	61.281875	-3.642534	NaN	-3.984643
67.277986	68.970797	NaN	69.007749	-1.692811	NaN	-1.729763
60.794715	63.902142	NaN	63.398381	-3.107427	NaN	-2.603666
52.683497	64.618505	NaN	64.397087	-11.935008	NaN	-11.713590
61.309271	67.479126	NaN	68.069365	-6.169855	NaN	-6.760095
66.859127	63.030415	NaN	63.389343	3.828712	NaN	3.469783
70.671072	64.332622	NaN	64.625957	6.338450	NaN	6.045114
67.224371	64.241240	NaN	63.856725	2.983131	NaN	3.367646
59.967127	69.062969	NaN	68.995948	-9.095842	NaN	-9.028821
63.491820	65.751275	NaN	65.883605	-2.259455	NaN	-2.391784
67.683153	67.920680	NaN	67.885164	-0.237528	NaN	-0.202012
63.712695	64.953590	NaN	64.399564	-1.240895	NaN	-0.686869
62.523623	64.286470	NaN	64.000866	-1.762847	NaN	-1.477243
71.999016	65.461141	NaN	65.384080	6.537875	NaN	6.614936
67.333888	63.332594	NaN	63.975705	4.001294	NaN	3.358183
69.632317	66.044208	NaN	66.215695	3.588109	NaN	3.416622
67.628739	65.977599	NaN	65.551346	1.651140	NaN	2.077393
56.021401	67.293111	NaN	66.525180	-11.271710	NaN	-10.503778
70.072437	66.422336	NaN	66.003175	3.650101	NaN	4.069261
58.776727	63.661188	NaN	63.994981	-4.884461	NaN	-5.218254
66.948435	62.394622	NaN	62.070448	4.553812	NaN	4.877987
67.677288	66.841078	NaN	66.790065	0.836210	NaN	0.887224
62.279267	70.182015	NaN	70.149749	-7.902748	NaN	-7.870482
67.353026	66.882951	NaN	67.016339	0.470075	NaN	0.336686
66.668238	66.813343	NaN	66.527609	-0.145105	NaN	0.140629
62.854016	67.567365	NaN	67.242377	-4.713349	NaN	-4.388360
67.636099	64.278194	NaN	64.180807	3.357906	NaN	3.455292
69.252412	63.533965	NaN	64.138839	5.718447	NaN	5.113574
62.484960	62.850483	NaN	62.897354	-0.365522	NaN	-0.412394
63.582711	63.240703	NaN	63.419743	0.342008	NaN	0.162968
63.941256	63.281108	NaN	63.853006	0.660148	NaN	0.088250
68.475900	65.618656	NaN	65.935611	2.857244	NaN	2.540290
70.747132	66.545799	NaN	66.973082	4.201333	NaN	3.774050
75.727485	68.177180	NaN	68.312685	7.550305	NaN	7.414800
65.188384	64.003239	NaN	64.170455	1.185146	NaN	1.017929
61.830646	62.776935	NaN	63.505652	-0.946288	NaN	-1.675006
69.670485	65.764784	NaN	65.382547	3.905701	NaN	4.287938
64.317835	65.900891	NaN	65.428708	-1.583056	NaN	-1.110874
63.920669	62.940592	NaN	63.383763	0.980078	NaN	0.536907
75.190527	66.822681	NaN	66.662302	8.367846	NaN	8.528225
56.285195	65.251189	NaN	65.388407	-8.965995	NaN	-9.103213
72.683456	63.856365	NaN	64.609959	8.827091	NaN	8.073497
70.467545	64.087877	NaN	65.342892	6.379668	NaN	5.124653
66.750329	64.319217	NaN	64.960786	2.431112	NaN	1.789543
67.819459	69.226261	NaN	69.423213	-1.406803	NaN	-1.603754
66.800837	64.755602	NaN	65.939819	2.045235	NaN	0.861018
65.436079	61.300694	NaN	62.331588	4.135385	NaN	3.104491
62.350714	66.567321	NaN	66.485624	-4.216607	NaN	-4.134910
66.968075	62.960776	NaN	62.871752	4.007299	NaN	4.096324
71.874812	64.701519	NaN	64.766277	7.173293	NaN	7.108535
64.931736	67.356178	NaN	67.691612	-2.424443	NaN	-2.759876
66.729046	65.356825	NaN	65.415460	1.372221	NaN	1.313586
61.040002	61.308659	NaN	61.863528	-0.268657	NaN	-0.823527
71.606741	64.457239	NaN	65.249214	7.149502	NaN	6.357528
68.602641	67.516129	NaN	66.962754	1.086512	NaN	1.639887
69.972784	59.530878	NaN	60.237052	10.441906	NaN	9.735733
63.365017	67.103187	NaN	66.070601	-3.738171	NaN	-2.705585
67.400871	65.483230	NaN	65.076812	1.917641	NaN	2.324059
62.447920	66.879398	NaN	67.518333	-4.431477	NaN	-5.070412
60.598196	63.956416	NaN	63.097889	-3.358220	NaN	-2.499693
63.352118	66.205206	NaN	65.789025	-2.853089	NaN	-2.436907
66.782989	63.104021	NaN	62.729312	3.678967	NaN	4.053677
65.171441	66.375265	NaN	66.309837	-1.203825	NaN	-1.138396
69.573717	62.982409	NaN	63.097054	6.591308	NaN	6.476664
61.862856	63.435087	NaN	64.359876	-1.572231	NaN	-2.497020
64.198094	68.204652	NaN	67.709794	-4.006559	NaN	-3.511700
70.014207	65.210891	NaN	65.213474	4.803315	NaN	4.800733
62.057004	67.137492	NaN	66.898468	-5.080488	NaN	-4.841464
61.576560	64.363062	NaN	65.242633	-2.786502	NaN	-3.666074
59.898117	68.587087	NaN	68.308083	-8.688970	NaN	-8.409965
72.784734	63.818087	NaN	63.554348	8.966646	NaN	9.230386
72.178122	66.330221	NaN	66.318901	5.847901	NaN	5.859220
66.197393	61.849261	NaN	61.703196	4.348131	NaN	4.494197
61.181544	65.568316	NaN	65.461790	-4.386773	NaN	-4.280247
66.572297	66.504101	NaN	66.091788	0.068196	NaN	0.480509
76.042749	65.281870	NaN	65.920437	10.760880	NaN	10.122312
68.880919	64.854220	NaN	65.331568	4.026699	NaN	3.549351
63.589828	64.784378	NaN	64.634910	-1.194550	NaN	-1.045082
57.392628	62.757086	NaN	63.160317	-5.364458	NaN	-5.767689
57.361659	67.040246	NaN	66.875522	-9.678587	NaN	-9.513862
71.138061	67.231529	NaN	67.064518	3.906532	NaN	4.073543
65.871427	68.128457	NaN	67.760575	-2.257030	NaN	-1.889148
61.843315	66.810688	NaN	67.276725	-4.967373	NaN	-5.433410
73.065162	67.071979	NaN	66.711197	5.993183	NaN	6.353965
67.747533	64.107555	NaN	64.290907	3.639978	NaN	3.456626
67.295761	65.714372	NaN	66.602824	1.581389	NaN	0.692937
68.986125	65.424343	NaN	65.103394	3.561781	NaN	3.882731
59.331639	67.251827	NaN	66.676990	-7.920187	NaN	-7.345350
52.906957	63.247656	NaN	63.540827	-10.340699	NaN	-10.633870
66.529241	62.276574	NaN	62.525464	4.252667	NaN	4.003777
72.652013	66.753531	NaN	67.082837	5.898483	NaN	5.569176
72.668518	62.752743	NaN	62.621264	9.915775	NaN	10.047254
64.842915	64.166905	NaN	64.514438	0.676010	NaN	0.328476
65.675402	64.009993	NaN	64.542660	1.665409	NaN	1.132742
65.079676	65.271227	NaN	65.445080	-0.191551	NaN	-0.365404
59.375998	65.315118	NaN	65.721641	-5.939120	NaN	-6.345643
60.252761	66.445170	NaN	66.183914	-6.192409	NaN	-5.931153
63.230305	60.916603	NaN	60.915125	2.313702	NaN	2.315181
63.631728	65.151990	NaN	65.255515	-1.520262	NaN	-1.623787
63.494229	65.076546	NaN	65.556485	-1.582317	NaN	-2.062256
63.589594	66.734778	NaN	66.536695	-3.145184	NaN	-2.947101
61.043221	63.713743	NaN	62.974556	-2.670521	NaN	-1.931335
63.876877	64.610616	NaN	64.586964	-0.733740	NaN	-0.710087
68.216261	66.220341	NaN	66.399721	1.995920	NaN	1.816540
71.715452	67.044172	NaN	67.267069	4.671279	NaN	4.448382
