# Supplementary material for: Combined Influences of Model Choice, Data Quality, and Data Quantity When Estimating Population Trends
Source: PLoS One. 2015 Jul 15;10(7):e0132255. doi: 10.1371/journal.pone.0132255 (PMC4503393; doi:10.1371/journal.pone.0132255)
Supplement: S1 Dataset — Files are organized by model type and by the input lambda value. (ZIP) [file pone.0132255.s002.zip › Snail/sims_lambda_0_9/simulationOutput_0.9_0_0.3_0_50.xls]

Percent_Decline_True	Median_Percent_Decline_Matrix	Median_Percent_Decline_Matrix_stable	Median_Percent_Decline_Scalar	Difference_True_Matrix	Difference_True_Matrix_Stable	Difference_True_Scalar
77.344870	66.054026	NaN	65.474980	11.290844	NaN	11.869890
71.014863	77.657532	NaN	76.809779	-6.642669	NaN	-5.794916
56.696657	55.090093	NaN	52.985817	1.606564	NaN	3.710839
76.046008	59.935535	NaN	61.537265	16.110473	NaN	14.508743
39.650549	73.805918	NaN	75.793407	-34.155369	NaN	-36.142858
84.677369	80.277163	NaN	77.974220	4.400207	NaN	6.703150
65.424969	68.772023	NaN	69.332291	-3.347054	NaN	-3.907322
65.184968	65.600671	NaN	64.819630	-0.415704	NaN	0.365338
74.057570	61.711120	NaN	64.932013	12.346450	NaN	9.125558
78.067361	61.867621	NaN	63.216693	16.199740	NaN	14.850668
71.246945	65.624519	NaN	64.881165	5.622426	NaN	6.365780
70.310922	61.968350	NaN	62.838380	8.342572	NaN	7.472542
67.648105	66.927626	NaN	64.375576	0.720479	NaN	3.272529
68.271660	61.590505	NaN	61.467976	6.681155	NaN	6.803684
83.482487	70.901864	NaN	70.536849	12.580623	NaN	12.945638
67.386223	64.796329	NaN	66.110634	2.589894	NaN	1.275589
42.999998	70.090928	NaN	69.589814	-27.090930	NaN	-26.589816
77.898798	66.207837	NaN	69.884597	11.690961	NaN	8.014201
22.157545	51.574934	NaN	52.642364	-29.417389	NaN	-30.484820
72.386951	51.350852	NaN	52.059330	21.036099	NaN	20.327620
87.300841	67.501698	NaN	66.429624	19.799143	NaN	20.871216
33.945750	75.468780	NaN	74.602263	-41.523030	NaN	-40.656513
54.289298	75.245225	NaN	75.446170	-20.955927	NaN	-21.156873
56.347748	70.405978	NaN	70.629006	-14.058230	NaN	-14.281258
65.452424	68.127381	NaN	69.409738	-2.674957	NaN	-3.957314
72.646282	70.581468	NaN	69.763032	2.064813	NaN	2.883250
60.907113	77.017204	NaN	75.995748	-16.110091	NaN	-15.088635
62.940112	63.078842	NaN	65.678585	-0.138730	NaN	-2.738473
70.506349	64.802375	NaN	65.989933	5.703974	NaN	4.516417
68.493365	62.854548	NaN	65.685772	5.638817	NaN	2.807593
57.915442	73.746518	NaN	72.161139	-15.831075	NaN	-14.245696
67.476364	60.949480	NaN	62.707672	6.526884	NaN	4.768692
40.289701	59.116738	NaN	62.633911	-18.827037	NaN	-22.344210
74.792035	71.274340	NaN	73.034958	3.517694	NaN	1.757077
35.557968	69.252402	NaN	71.588081	-33.694435	NaN	-36.030114
65.395006	61.142525	NaN	62.530625	4.252481	NaN	2.864382
64.400312	54.943794	NaN	56.309570	9.456518	NaN	8.090743
77.634572	74.431210	NaN	74.172453	3.203362	NaN	3.462119
57.703306	73.917464	NaN	73.121703	-16.214159	NaN	-15.418397
55.660185	67.771808	NaN	66.105616	-12.111623	NaN	-10.445431
70.254763	79.873904	NaN	79.266634	-9.619140	NaN	-9.011871
62.480978	64.738024	NaN	69.330196	-2.257046	NaN	-6.849218
53.763048	68.207683	NaN	67.254483	-14.444634	NaN	-13.491435
70.766788	66.755757	NaN	67.110676	4.011031	NaN	3.656112
70.796779	57.616352	NaN	55.849266	13.180427	NaN	14.947513
36.544261	59.683316	NaN	59.308980	-23.139054	NaN	-22.764719
73.765059	65.266485	NaN	65.077476	8.498573	NaN	8.687583
75.076556	63.231480	NaN	65.154873	11.845076	NaN	9.921683
71.146859	62.992267	NaN	63.999041	8.154593	NaN	7.147818
76.770864	67.710837	NaN	70.097348	9.060026	NaN	6.673515
74.020840	63.809186	NaN	66.195300	10.211654	NaN	7.825540
68.196916	65.389093	NaN	68.533443	2.807823	NaN	-0.336527
76.069496	65.922462	NaN	65.509863	10.147034	NaN	10.559633
63.550856	67.374748	NaN	65.300931	-3.823892	NaN	-1.750075
61.704855	64.531875	NaN	66.377933	-2.827020	NaN	-4.673077
50.139138	70.748964	NaN	69.928761	-20.609826	NaN	-19.789623
53.531285	67.583650	NaN	65.309355	-14.052365	NaN	-11.778070
86.439783	82.194338	NaN	79.760017	4.245445	NaN	6.679766
67.793536	68.829200	NaN	68.258304	-1.035665	NaN	-0.464768
74.636263	67.288818	NaN	67.859910	7.347446	NaN	6.776353
71.657724	75.180981	NaN	74.657874	-3.523257	NaN	-3.000150
70.151898	49.539163	NaN	45.309179	20.612734	NaN	24.842719
63.653981	72.118363	NaN	73.430203	-8.464382	NaN	-9.776223
83.958242	67.226848	NaN	66.337054	16.731394	NaN	17.621188
79.682738	69.101184	NaN	66.447126	10.581554	NaN	13.235612
68.200195	69.010448	NaN	65.197825	-0.810253	NaN	3.002370
81.196378	57.217811	NaN	57.729551	23.978567	NaN	23.466827
50.085196	49.492191	NaN	51.750351	0.593005	NaN	-1.665156
44.745556	64.048936	NaN	65.936440	-19.303380	NaN	-21.190884
65.499248	63.258920	NaN	62.016030	2.240328	NaN	3.483218
59.905047	72.285810	NaN	72.816386	-12.380763	NaN	-12.911338
46.895408	60.540984	NaN	60.416707	-13.645576	NaN	-13.521299
34.380890	52.574933	NaN	52.333084	-18.194043	NaN	-17.952194
70.482569	68.983534	NaN	70.453237	1.499035	NaN	0.029331
82.556628	77.516845	NaN	78.678804	5.039783	NaN	3.877824
80.650473	56.007936	NaN	59.351616	24.642537	NaN	21.298856
70.090880	60.836553	NaN	62.109983	9.254327	NaN	7.980897
56.231985	63.204063	NaN	62.153191	-6.972078	NaN	-5.921206
46.829029	70.727368	NaN	71.874672	-23.898339	NaN	-25.045643
84.469640	57.797294	NaN	58.853064	26.672346	NaN	25.616575
77.350079	57.912830	NaN	59.616154	19.437249	NaN	17.733926
62.697947	69.361387	NaN	65.567606	-6.663440	NaN	-2.869658
54.737791	71.051209	NaN	70.270760	-16.313417	NaN	-15.532968
75.091094	60.088051	NaN	59.321900	15.003043	NaN	15.769194
85.317649	54.168472	NaN	52.626581	31.149177	NaN	32.691068
66.384918	79.788178	NaN	80.147562	-13.403260	NaN	-13.762643
71.112787	74.400803	NaN	75.560250	-3.288016	NaN	-4.447463
81.711468	72.234609	NaN	69.768574	9.476858	NaN	11.942894
42.465141	66.139295	NaN	66.765853	-23.674153	NaN	-24.300712
61.117910	60.619650	NaN	60.480092	0.498261	NaN	0.637818
81.671113	59.599854	NaN	60.671908	22.071259	NaN	20.999204
70.649983	64.065346	NaN	66.750348	6.584637	NaN	3.899635
62.380629	74.425828	NaN	74.957611	-12.045199	NaN	-12.576981
67.549688	66.437738	NaN	63.347454	1.111951	NaN	4.202234
58.434459	71.049411	NaN	68.621544	-12.614951	NaN	-10.187084
70.218573	63.057159	NaN	68.337660	7.161414	NaN	1.880913
43.226554	43.573731	NaN	48.299692	-0.347177	NaN	-5.073138
55.738365	72.133733	NaN	71.713135	-16.395367	NaN	-15.974770
77.159593	60.612857	NaN	64.582577	16.546736	NaN	12.577016
27.026338	60.788996	NaN	56.503502	-33.762658	NaN	-29.477164
72.886181	71.311838	NaN	75.045259	1.574343	NaN	-2.159078
69.906833	65.978761	NaN	65.240877	3.928072	NaN	4.665956
88.072959	74.715861	NaN	76.893579	13.357099	NaN	11.179380
69.002068	53.438094	NaN	54.249211	15.563974	NaN	14.752857
68.699597	72.806724	NaN	73.604706	-4.107126	NaN	-4.905109
75.214987	65.640168	NaN	67.849365	9.574819	NaN	7.365622
28.368073	57.002561	NaN	60.787181	-28.634488	NaN	-32.419108
76.354815	73.382275	NaN	74.578271	2.972541	NaN	1.776544
72.654708	67.153384	NaN	67.529742	5.501324	NaN	5.124966
73.902897	62.632334	NaN	63.347446	11.270563	NaN	10.555452
81.280774	65.675174	NaN	64.959831	15.605600	NaN	16.320943
60.696590	63.792432	NaN	61.435683	-3.095842	NaN	-0.739093
84.031793	62.132390	NaN	65.289649	21.899403	NaN	18.742144
55.966912	64.071373	NaN	63.867586	-8.104462	NaN	-7.900674
66.311062	61.020257	NaN	62.042002	5.290805	NaN	4.269060
84.153701	69.236136	NaN	69.222583	14.917565	NaN	14.931117
58.832124	62.012772	NaN	62.008764	-3.180648	NaN	-3.176640
56.200652	68.391268	NaN	71.661159	-12.190617	NaN	-15.460508
56.097189	60.787397	NaN	63.732738	-4.690209	NaN	-7.635550
75.571313	68.996448	NaN	68.504297	6.574864	NaN	7.067015
60.855849	75.141625	NaN	75.285272	-14.285776	NaN	-14.429423
58.304202	71.263109	NaN	72.485395	-12.958907	NaN	-14.181194
78.161882	51.462089	NaN	54.527892	26.699792	NaN	23.633989
73.921460	70.637330	NaN	69.540321	3.284131	NaN	4.381139
68.530605	74.604946	NaN	75.199659	-6.074341	NaN	-6.669054
76.883811	72.509085	NaN	73.150516	4.374726	NaN	3.733296
83.966093	66.437866	NaN	67.764215	17.528227	NaN	16.201878
80.142286	67.154753	NaN	71.194118	12.987533	NaN	8.948168
70.401037	61.564258	NaN	61.112634	8.836779	NaN	9.288403
71.189332	69.042169	NaN	73.011064	2.147163	NaN	-1.821732
63.976080	69.659382	NaN	70.050281	-5.683302	NaN	-6.074201
64.196819	65.612382	NaN	68.807002	-1.415563	NaN	-4.610183
82.278594	62.486778	NaN	62.813639	19.791815	NaN	19.464955
51.172479	66.496414	NaN	63.362912	-15.323935	NaN	-12.190433
78.788281	74.505121	NaN	74.914532	4.283160	NaN	3.873749
69.096655	64.346383	NaN	66.496567	4.750271	NaN	2.600088
67.764265	60.413944	NaN	62.011566	7.350321	NaN	5.752699
71.761732	52.551723	NaN	54.159080	19.210009	NaN	17.602652
65.942241	58.267866	NaN	60.766233	7.674375	NaN	5.176008
46.727436	69.120804	NaN	71.812609	-22.393368	NaN	-25.085173
79.258230	68.026343	NaN	68.760025	11.231886	NaN	10.498204
67.424881	60.760129	NaN	58.355153	6.664752	NaN	9.069728
70.733342	63.580593	NaN	64.831219	7.152750	NaN	5.902123
75.997364	70.883134	NaN	71.535272	5.114230	NaN	4.462092
78.010098	67.744778	NaN	66.238337	10.265321	NaN	11.771761
49.833677	70.703303	NaN	70.376857	-20.869626	NaN	-20.543180
34.690731	58.411510	NaN	62.124787	-23.720779	NaN	-27.434055
30.970588	77.045661	NaN	76.010399	-46.075073	NaN	-45.039811
76.873899	66.096897	NaN	64.919434	10.777002	NaN	11.954465
66.442995	62.937322	NaN	62.586212	3.505673	NaN	3.856783
58.474988	62.347835	NaN	64.538293	-3.872847	NaN	-6.063305
74.616026	71.458553	NaN	67.936873	3.157472	NaN	6.679153
73.320078	71.548135	NaN	68.555633	1.771944	NaN	4.764445
70.543760	64.299807	NaN	64.401300	6.243953	NaN	6.142460
71.220143	64.084148	NaN	66.798980	7.135996	NaN	4.421163
49.447159	55.033574	NaN	58.208201	-5.586416	NaN	-8.761043
68.307342	62.550119	NaN	64.238395	5.757224	NaN	4.068947
72.900629	59.844950	NaN	61.294562	13.055679	NaN	11.606067
80.823907	70.930010	NaN	72.057049	9.893896	NaN	8.766858
72.576273	66.728539	NaN	67.725599	5.847734	NaN	4.850674
69.294686	71.402065	NaN	69.451648	-2.107380	NaN	-0.156963
81.352265	61.555065	NaN	58.035730	19.797201	NaN	23.316536
77.088205	73.923457	NaN	73.760616	3.164747	NaN	3.327589
83.941200	66.466423	NaN	70.202774	17.474777	NaN	13.738427
61.894870	71.015905	NaN	71.643659	-9.121035	NaN	-9.748788
71.261263	64.092029	NaN	65.186300	7.169234	NaN	6.074963
43.365294	72.673137	NaN	72.922311	-29.307843	NaN	-29.557017
68.167758	56.167871	NaN	58.851352	11.999888	NaN	9.316406
59.207910	64.196107	NaN	65.378286	-4.988198	NaN	-6.170376
78.700963	62.302335	NaN	63.778082	16.398627	NaN	14.922881
57.174377	72.090885	NaN	70.472286	-14.916507	NaN	-13.297909
63.479710	66.065340	NaN	65.730077	-2.585630	NaN	-2.250367
69.786243	78.754176	NaN	75.768664	-8.967932	NaN	-5.982421
54.437163	73.048052	NaN	73.444271	-18.610890	NaN	-19.007109
61.894714	74.220296	NaN	77.015012	-12.325583	NaN	-15.120299
39.893323	66.124471	NaN	64.441449	-26.231148	NaN	-24.548125
60.057955	73.479623	NaN	67.866512	-13.421668	NaN	-7.808557
82.390150	70.941276	NaN	69.349836	11.448874	NaN	13.040314
59.114553	73.124320	NaN	73.490694	-14.009767	NaN	-14.376141
58.470091	53.416697	NaN	58.158046	5.053394	NaN	0.312045
74.155685	64.309069	NaN	67.784120	9.846617	NaN	6.371566
74.590389	59.822821	NaN	57.690523	14.767568	NaN	16.899866
59.784944	60.175243	NaN	61.747282	-0.390299	NaN	-1.962339
74.872517	66.059849	NaN	67.158351	8.812668	NaN	7.714166
77.316211	68.588190	NaN	72.270830	8.728021	NaN	5.045381
88.270755	70.971119	NaN	72.261760	17.299635	NaN	16.008995
62.698080	66.269964	NaN	64.553093	-3.571884	NaN	-1.855013
58.694721	62.606581	NaN	65.436798	-3.911860	NaN	-6.742077
77.736830	65.920929	NaN	66.249938	11.815901	NaN	11.486893
68.553215	62.071067	NaN	61.718448	6.482148	NaN	6.834767
86.812688	58.311409	NaN	60.038750	28.501279	NaN	26.773938
63.185475	67.230118	NaN	67.321099	-4.044643	NaN	-4.135624
77.902799	70.765996	NaN	70.558664	7.136804	NaN	7.344135
62.589738	71.807729	NaN	68.554030	-9.217991	NaN	-5.964291
77.616006	64.994729	NaN	67.540846	12.621278	NaN	10.075160
49.692269	74.120891	NaN	71.495575	-24.428622	NaN	-21.803306
51.119476	58.147611	NaN	59.425986	-7.028135	NaN	-8.306509
68.246326	63.153346	NaN	65.675918	5.092979	NaN	2.570408
59.005133	60.484718	NaN	60.184484	-1.479585	NaN	-1.179351
73.878321	63.113725	NaN	59.959627	10.764596	NaN	13.918694
72.029657	64.732204	NaN	67.926653	7.297453	NaN	4.103004
61.874863	75.292834	NaN	72.640138	-13.417971	NaN	-10.765275
76.543506	69.656887	NaN	71.231763	6.886619	NaN	5.311743
65.452758	74.248468	NaN	74.328405	-8.795710	NaN	-8.875647
73.177135	58.494354	NaN	60.232255	14.682781	NaN	12.944880
79.396081	69.748482	NaN	71.286711	9.647599	NaN	8.109370
70.602088	64.661359	NaN	65.784650	5.940729	NaN	4.817438
82.844470	69.109591	NaN	71.246098	13.734878	NaN	11.598372
75.387825	70.631923	NaN	67.473369	4.755902	NaN	7.914456
67.030385	70.754335	NaN	70.217891	-3.723950	NaN	-3.187505
76.633289	56.203515	NaN	58.141964	20.429774	NaN	18.491324
68.557071	60.481833	NaN	59.897466	8.075238	NaN	8.659605
78.271003	64.685201	NaN	68.008986	13.585802	NaN	10.262016
82.334816	63.489175	NaN	62.663319	18.845641	NaN	19.671497
65.509763	66.591950	NaN	70.316429	-1.082187	NaN	-4.806666
62.917649	71.574761	NaN	73.395941	-8.657111	NaN	-10.478292
46.687940	62.132955	NaN	62.305274	-15.445015	NaN	-15.617334
70.967322	67.369421	NaN	62.947156	3.597900	NaN	8.020166
85.421711	67.914473	NaN	65.918336	17.507238	NaN	19.503375
81.096536	72.820806	NaN	72.385841	8.275730	NaN	8.710695
23.667658	65.468494	NaN	66.455674	-41.800836	NaN	-42.788016
49.461088	72.220866	NaN	73.793432	-22.759778	NaN	-24.332344
81.147015	72.668496	NaN	71.584879	8.478519	NaN	9.562136
65.248721	50.275065	NaN	52.203984	14.973656	NaN	13.044737
43.025710	70.214088	NaN	70.205448	-27.188378	NaN	-27.179738
49.233619	68.733725	NaN	69.859454	-19.500106	NaN	-20.625835
75.919278	71.232061	NaN	70.634467	4.687217	NaN	5.284811
85.628588	61.308950	NaN	62.177969	24.319638	NaN	23.450619
74.406734	67.772384	NaN	65.319514	6.634350	NaN	9.087220
40.917789	61.438578	NaN	63.004256	-20.520789	NaN	-22.086467
83.946496	64.220870	NaN	62.340587	19.725626	NaN	21.605909
77.096277	62.231772	NaN	63.809246	14.864505	NaN	13.287030
74.985642	62.976706	NaN	65.786722	12.008936	NaN	9.198920
65.413493	73.292202	NaN	74.163709	-7.878709	NaN	-8.750215
52.954039	69.207978	NaN	69.813554	-16.253939	NaN	-16.859515
72.442824	69.390092	NaN	72.215169	3.052731	NaN	0.227655
71.308548	65.494680	NaN	64.772577	5.813867	NaN	6.535971
60.008004	68.894790	NaN	70.967083	-8.886786	NaN	-10.959079
65.605637	62.553871	NaN	63.355883	3.051766	NaN	2.249754
66.736305	68.815544	NaN	70.572037	-2.079239	NaN	-3.835733
66.479159	69.633592	NaN	73.002496	-3.154433	NaN	-6.523337
58.271658	72.691528	NaN	74.016403	-14.419870	NaN	-15.744745
57.954073	65.313922	NaN	68.371384	-7.359849	NaN	-10.417311
73.929625	59.853553	NaN	59.970835	14.076071	NaN	13.958790
41.135163	60.010513	NaN	61.693050	-18.875350	NaN	-20.557887
83.624078	68.355842	NaN	67.626715	15.268236	NaN	15.997363
70.749127	69.536832	NaN	67.848071	1.212295	NaN	2.901056
62.549457	69.989011	NaN	72.870861	-7.439554	NaN	-10.321404
57.991855	62.459502	NaN	60.729225	-4.467647	NaN	-2.737370
40.616440	71.556376	NaN	72.547276	-30.939936	NaN	-31.930836
53.305275	60.514491	NaN	64.131676	-7.209216	NaN	-10.826402
53.822889	66.102935	NaN	66.359098	-12.280046	NaN	-12.536209
58.577980	57.352500	NaN	59.775015	1.225480	NaN	-1.197035
68.569759	57.789780	NaN	60.484970	10.779978	NaN	8.084788
63.233096	74.114885	NaN	74.277095	-10.881789	NaN	-11.043999
73.346672	76.305422	NaN	77.732631	-2.958751	NaN	-4.385959
80.500597	66.691493	NaN	68.453316	13.809104	NaN	12.047281
27.093107	66.422516	NaN	64.446838	-39.329409	NaN	-37.353731
64.563234	64.980885	NaN	66.659300	-0.417651	NaN	-2.096066
62.378348	50.890666	NaN	54.394318	11.487682	NaN	7.984030
63.124040	65.618821	NaN	67.217320	-2.494782	NaN	-4.093280
50.843016	62.146003	NaN	61.465569	-11.302987	NaN	-10.622552
27.953143	68.882366	NaN	69.427102	-40.929223	NaN	-41.473959
25.028720	56.396651	NaN	58.774863	-31.367931	NaN	-33.746143
63.935099	59.346700	NaN	61.412470	4.588399	NaN	2.522629
80.920331	74.990085	NaN	73.937767	5.930246	NaN	6.982565
51.245175	68.615710	NaN	63.979281	-17.370535	NaN	-12.734106
48.656477	60.258828	NaN	60.926295	-11.602351	NaN	-12.269819
50.719742	64.825343	NaN	62.997550	-14.105600	NaN	-12.277808
71.152853	51.819909	NaN	53.379797	19.332944	NaN	17.773056
74.608674	69.312837	NaN	70.881038	5.295837	NaN	3.727637
62.159209	61.364624	NaN	58.007611	0.794585	NaN	4.151598
66.117137	68.102156	NaN	68.637633	-1.985018	NaN	-2.520495
73.606928	59.932805	NaN	57.646019	13.674123	NaN	15.960909
54.071333	62.500161	NaN	60.291214	-8.428828	NaN	-6.219881
70.320697	71.505697	NaN	69.749733	-1.185000	NaN	0.570964
36.505369	70.268631	NaN	69.779544	-33.763263	NaN	-33.274176
56.876351	62.456848	NaN	63.805639	-5.580497	NaN	-6.929288
86.829184	74.475385	NaN	73.464528	12.353799	NaN	13.364656
54.837987	75.516623	NaN	74.097161	-20.678636	NaN	-19.259174
63.520768	69.694079	NaN	72.142104	-6.173311	NaN	-8.621336
46.785977	61.478536	NaN	64.945893	-14.692559	NaN	-18.159916
70.718822	69.027195	NaN	69.628661	1.691627	NaN	1.090162
70.291926	70.191421	NaN	70.991725	0.100505	NaN	-0.699799
64.801768	59.523908	NaN	61.563211	5.277859	NaN	3.238556
47.734106	61.659397	NaN	63.189623	-13.925291	NaN	-15.455517
69.471611	75.967244	NaN	74.894495	-6.495632	NaN	-5.422884
63.524749	67.344298	NaN	65.963694	-3.819549	NaN	-2.438946
68.741590	64.533809	NaN	63.812120	4.207781	NaN	4.929470
88.569688	49.859195	NaN	50.230738	38.710493	NaN	38.338950
69.921491	61.574294	NaN	62.272730	8.347197	NaN	7.648760
69.477458	66.384717	NaN	66.598861	3.092741	NaN	2.878597
66.116597	68.574758	NaN	70.199616	-2.458160	NaN	-4.083019
73.172366	70.707104	NaN	69.787907	2.465261	NaN	3.384458
55.268968	76.399118	NaN	78.173366	-21.130150	NaN	-22.904398
71.137306	72.450538	NaN	74.680942	-1.313232	NaN	-3.543636
81.965176	64.632211	NaN	60.245296	17.332965	NaN	21.719880
76.778880	59.610981	NaN	55.734616	17.167899	NaN	21.044263
55.587197	63.212642	NaN	67.851377	-7.625445	NaN	-12.264179
32.292096	72.209598	NaN	72.630589	-39.917503	NaN	-40.338494
61.670054	61.920626	NaN	62.437965	-0.250572	NaN	-0.767911
63.183838	61.420071	NaN	58.991154	1.763767	NaN	4.192684
35.509302	73.795082	NaN	73.455024	-38.285780	NaN	-37.945722
73.530547	54.487411	NaN	54.379856	19.043136	NaN	19.150691
70.544154	65.409786	NaN	68.036923	5.134367	NaN	2.507231
35.914126	64.129744	NaN	63.881393	-28.215618	NaN	-27.967267
65.030363	72.913098	NaN	71.687084	-7.882736	NaN	-6.656721
70.056498	66.506599	NaN	63.186364	3.549900	NaN	6.870134
52.924794	63.118810	NaN	63.286094	-10.194016	NaN	-10.361300
78.395124	64.072539	NaN	66.792215	14.322585	NaN	11.602909
76.083447	62.144821	NaN	64.262096	13.938626	NaN	11.821351
61.226272	73.799690	NaN	73.472705	-12.573418	NaN	-12.246433
62.874620	70.530066	NaN	71.937363	-7.655446	NaN	-9.062743
49.192455	46.408063	NaN	46.678601	2.784393	NaN	2.513854
72.473819	67.588469	NaN	69.668117	4.885350	NaN	2.805702
74.383636	72.722488	NaN	75.871860	1.661147	NaN	-1.488225
64.679829	72.192394	NaN	71.431902	-7.512565	NaN	-6.752073
73.852740	70.830152	NaN	71.845600	3.022589	NaN	2.007140
75.523518	63.246652	NaN	66.047127	12.276867	NaN	9.476391
58.324271	72.082762	NaN	70.135037	-13.758492	NaN	-11.810766
79.734187	75.115362	NaN	73.714880	4.618825	NaN	6.019307
26.553344	68.371206	NaN	66.389603	-41.817862	NaN	-39.836259
60.823570	69.307683	NaN	68.020046	-8.484114	NaN	-7.196477
58.817418	66.855314	NaN	63.868329	-8.037896	NaN	-5.050910
75.914024	67.840523	NaN	69.186474	8.073501	NaN	6.727550
66.480635	57.120050	NaN	60.268311	9.360585	NaN	6.212324
44.084239	66.439441	NaN	66.066197	-22.355202	NaN	-21.981958
71.829445	60.417022	NaN	63.693190	11.412423	NaN	8.136255
62.782707	62.661479	NaN	61.159426	0.121228	NaN	1.623281
57.389187	55.808232	NaN	53.969233	1.580955	NaN	3.419954
45.156050	66.773011	NaN	65.263599	-21.616961	NaN	-20.107549
66.477266	71.477413	NaN	72.589408	-5.000148	NaN	-6.112142
70.213779	66.659671	NaN	67.720368	3.554108	NaN	2.493411
74.888754	63.894577	NaN	65.534843	10.994176	NaN	9.353911
88.131424	70.740204	NaN	69.547310	17.391221	NaN	18.584114
83.033863	65.299425	NaN	67.231746	17.734439	NaN	15.802117
75.139966	60.459115	NaN	62.845814	14.680850	NaN	12.294152
79.068699	69.404929	NaN	69.099885	9.663770	NaN	9.968813
80.669987	65.202087	NaN	66.940610	15.467900	NaN	13.729377
57.689660	71.214294	NaN	73.529117	-13.524634	NaN	-15.839457
57.232062	66.173504	NaN	65.675653	-8.941442	NaN	-8.443591
37.653387	61.535357	NaN	62.702589	-23.881970	NaN	-25.049202
63.988450	57.698956	NaN	59.509211	6.289494	NaN	4.479239
79.086256	71.656352	NaN	69.974152	7.429904	NaN	9.112104
56.834669	67.883842	NaN	68.096543	-11.049173	NaN	-11.261874
59.350338	66.383962	NaN	63.963793	-7.033624	NaN	-4.613455
67.215809	55.737968	NaN	55.127011	11.477841	NaN	12.088799
79.020871	75.629148	NaN	77.608278	3.391723	NaN	1.412593
66.834970	64.059444	NaN	63.673180	2.775526	NaN	3.161790
65.345996	65.198623	NaN	65.780205	0.147373	NaN	-0.434210
59.134793	68.406306	NaN	68.920232	-9.271513	NaN	-9.785439
74.783616	67.430463	NaN	68.943308	7.353152	NaN	5.840308
73.513749	68.897860	NaN	71.827667	4.615889	NaN	1.686082
55.042726	63.958581	NaN	60.845032	-8.915854	NaN	-5.802305
84.915516	62.744806	NaN	64.316361	22.170710	NaN	20.599155
51.242297	63.492525	NaN	62.885362	-12.250228	NaN	-11.643065
69.368090	74.125863	NaN	72.917383	-4.757773	NaN	-3.549293
67.596841	75.138071	NaN	75.133923	-7.541230	NaN	-7.537082
89.338402	67.107862	NaN	64.767946	22.230540	NaN	24.570455
68.836826	67.039830	NaN	65.904035	1.796996	NaN	2.932792
81.952432	58.845696	NaN	52.942007	23.106736	NaN	29.010425
81.636690	63.991755	NaN	65.992209	17.644935	NaN	15.644481
77.649834	56.118501	NaN	54.033758	21.531333	NaN	23.616076
64.674124	56.443332	NaN	55.945286	8.230791	NaN	8.728838
79.536673	72.978052	NaN	73.381428	6.558621	NaN	6.155244
75.997943	65.943063	NaN	64.885042	10.054880	NaN	11.112901
49.281514	70.409922	NaN	70.088668	-21.128409	NaN	-20.807154
66.317553	65.159652	NaN	64.396150	1.157901	NaN	1.921403
80.781958	57.466953	NaN	58.507994	23.315005	NaN	22.273965
88.269829	64.887780	NaN	65.602561	23.382049	NaN	22.667268
71.659091	66.657154	NaN	60.086587	5.001937	NaN	11.572504
69.653988	70.447430	NaN	67.465337	-0.793441	NaN	2.188651
66.463253	70.496342	NaN	66.316201	-4.033089	NaN	0.147053
76.383169	63.581994	NaN	67.310096	12.801175	NaN	9.073073
77.554851	56.163351	NaN	56.362674	21.391499	NaN	21.192177
52.054800	64.435406	NaN	67.162571	-12.380605	NaN	-15.107770
42.309674	61.567250	NaN	61.528880	-19.257577	NaN	-19.219207
72.146245	63.472262	NaN	61.734884	8.673983	NaN	10.411361
70.987045	58.125071	NaN	60.713769	12.861974	NaN	10.273276
60.439539	69.607354	NaN	70.578894	-9.167814	NaN	-10.139355
71.763064	75.476998	NaN	74.727165	-3.713934	NaN	-2.964101
65.236627	67.713416	NaN	66.914680	-2.476789	NaN	-1.678053
69.599214	54.325178	NaN	56.484366	15.274037	NaN	13.114848
76.892581	64.496849	NaN	64.345961	12.395732	NaN	12.546620
71.159799	71.602764	NaN	71.383500	-0.442964	NaN	-0.223701
73.293739	63.179559	NaN	61.379810	10.114180	NaN	11.913929
46.850109	58.385056	NaN	53.218280	-11.534947	NaN	-6.368171
83.088727	56.569897	NaN	56.522997	26.518830	NaN	26.565730
71.164184	67.167730	NaN	69.119445	3.996453	NaN	2.044739
8.183394	65.707671	NaN	69.985951	-57.524277	NaN	-61.802557
65.216302	63.955521	NaN	65.224845	1.260780	NaN	-0.008543
74.086699	65.740295	NaN	66.023643	8.346404	NaN	8.063056
85.616206	63.283242	NaN	65.723007	22.332964	NaN	19.893200
77.699186	63.723963	NaN	68.384724	13.975223	NaN	9.314462
40.320874	70.958721	NaN	70.527626	-30.637847	NaN	-30.206752
75.734255	73.397094	NaN	72.341423	2.337161	NaN	3.392831
74.924594	74.686492	NaN	74.195032	0.238103	NaN	0.729563
70.102432	56.503119	NaN	61.775053	13.599313	NaN	8.327379
84.629470	69.372602	NaN	71.896953	15.256868	NaN	12.732517
59.546613	65.104261	NaN	67.522558	-5.557648	NaN	-7.975945
72.355288	63.793982	NaN	65.132528	8.561305	NaN	7.222759
78.419239	66.996782	NaN	67.065598	11.422458	NaN	11.353641
67.763216	67.208585	NaN	69.330215	0.554631	NaN	-1.567000
67.269240	68.449132	NaN	71.899692	-1.179892	NaN	-4.630452
77.650281	73.694811	NaN	72.212614	3.955469	NaN	5.437667
71.954258	66.454134	NaN	66.396176	5.500125	NaN	5.558082
59.881511	70.703414	NaN	73.164996	-10.821902	NaN	-13.283485
79.094208	59.154095	NaN	59.456584	19.940113	NaN	19.637624
81.026915	58.776495	NaN	60.284771	22.250420	NaN	20.742144
71.686202	69.283651	NaN	70.381615	2.402552	NaN	1.304588
39.735671	66.050884	NaN	65.764858	-26.315213	NaN	-26.029187
0.059326	69.449304	NaN	68.784913	-69.389978	NaN	-68.725587
34.666835	65.439706	NaN	65.552069	-30.772871	NaN	-30.885234
46.459748	56.844255	NaN	56.692746	-10.384507	NaN	-10.232998
82.552708	69.349787	NaN	67.206381	13.202921	NaN	15.346327
68.034778	76.679479	NaN	77.456533	-8.644701	NaN	-9.421755
40.271105	57.995807	NaN	59.723205	-17.724702	NaN	-19.452100
61.936342	72.066154	NaN	72.546484	-10.129812	NaN	-10.610142
82.991266	78.441651	NaN	79.447291	4.549615	NaN	3.543975
49.268237	67.301412	NaN	69.310394	-18.033175	NaN	-20.042157
57.822707	66.385589	NaN	66.722854	-8.562882	NaN	-8.900147
77.104054	63.439111	NaN	64.995515	13.664943	NaN	12.108539
43.835628	63.228881	NaN	64.487780	-19.393253	NaN	-20.652152
72.176536	65.769666	NaN	65.229025	6.406870	NaN	6.947511
69.803689	71.638471	NaN	72.934755	-1.834783	NaN	-3.131067
58.605988	59.956098	NaN	61.403447	-1.350110	NaN	-2.797459
36.429222	72.864912	NaN	72.946750	-36.435690	NaN	-36.517528
63.743633	65.951777	NaN	67.976691	-2.208144	NaN	-4.233058
73.326097	65.655488	NaN	65.214950	7.670609	NaN	8.111147
64.874149	75.339325	NaN	76.304476	-10.465176	NaN	-11.430327
61.659205	67.463179	NaN	63.921970	-5.803974	NaN	-2.262765
62.666920	70.367936	NaN	71.684559	-7.701017	NaN	-9.017640
79.937187	68.058216	NaN	66.601486	11.878971	NaN	13.335701
74.531556	56.660129	NaN	59.595455	17.871427	NaN	14.936101
73.407799	68.680554	NaN	67.715228	4.727245	NaN	5.692571
51.186506	68.802499	NaN	67.662205	-17.615992	NaN	-16.475699
59.728310	71.581168	NaN	71.586124	-11.852858	NaN	-11.857814
68.174242	70.791912	NaN	74.100748	-2.617669	NaN	-5.926505
73.689488	64.391747	NaN	63.759310	9.297741	NaN	9.930178
81.947065	54.295549	NaN	51.737649	27.651516	NaN	30.209415
66.384542	66.473882	NaN	63.260259	-0.089340	NaN	3.124283
76.354014	63.943991	NaN	64.962996	12.410023	NaN	11.391019
52.610989	67.623936	NaN	67.459828	-15.012947	NaN	-14.848839
67.144887	60.477396	NaN	62.893874	6.667491	NaN	4.251012
71.772037	65.833160	NaN	67.946157	5.938877	NaN	3.825880
69.293850	64.023804	NaN	63.148151	5.270046	NaN	6.145699
62.322488	70.677452	NaN	70.065875	-8.354964	NaN	-7.743386
77.799959	56.047857	NaN	57.886142	21.752102	NaN	19.913818
69.682633	72.811180	NaN	74.406436	-3.128547	NaN	-4.723803
86.339960	61.946328	NaN	64.344101	24.393632	NaN	21.995859
78.386321	65.214582	NaN	64.238197	13.171739	NaN	14.148124
77.467227	73.074094	NaN	69.526776	4.393133	NaN	7.940451
64.345123	62.177282	NaN	61.154892	2.167841	NaN	3.190231
64.874850	68.473032	NaN	68.708806	-3.598183	NaN	-3.833956
80.197713	71.118896	NaN	68.748217	9.078817	NaN	11.449496
79.655356	71.566482	NaN	71.863788	8.088874	NaN	7.791568
55.303820	72.912684	NaN	72.544361	-17.608864	NaN	-17.240541
42.064865	63.033667	NaN	67.665697	-20.968802	NaN	-25.600833
78.163543	68.306276	NaN	66.566283	9.857267	NaN	11.597260
76.467295	79.483655	NaN	80.826947	-3.016360	NaN	-4.359652
77.905638	65.497050	NaN	65.279595	12.408588	NaN	12.626043
62.362150	59.419538	NaN	64.083936	2.942612	NaN	-1.721787
83.348583	61.272241	NaN	62.046156	22.076342	NaN	21.302427
60.547706	66.429972	NaN	67.318014	-5.882265	NaN	-6.770308
78.352052	69.142175	NaN	68.184531	9.209877	NaN	10.167521
70.587800	64.999350	NaN	63.888403	5.588449	NaN	6.699397
70.650490	51.374469	NaN	51.834445	19.276021	NaN	18.816045
63.930180	72.604728	NaN	72.200274	-8.674548	NaN	-8.270094
39.157336	66.958269	NaN	66.476639	-27.800933	NaN	-27.319303
55.925632	58.963023	NaN	61.086762	-3.037391	NaN	-5.161131
71.867812	65.858872	NaN	64.732066	6.008940	NaN	7.135747
74.783155	72.090133	NaN	70.729796	2.693022	NaN	4.053359
68.150682	66.061753	NaN	65.882092	2.088929	NaN	2.268591
18.471001	60.884189	NaN	56.829601	-42.413188	NaN	-38.358600
66.301071	62.673365	NaN	63.388344	3.627706	NaN	2.912727
53.672555	62.031566	NaN	58.670054	-8.359011	NaN	-4.997499
60.004546	70.077262	NaN	67.972796	-10.072716	NaN	-7.968250
64.537601	60.859889	NaN	62.015154	3.677713	NaN	2.522447
58.149544	57.128769	NaN	57.746544	1.020775	NaN	0.403001
69.543147	55.405066	NaN	55.546612	14.138081	NaN	13.996535
77.678770	72.351943	NaN	74.081420	5.326827	NaN	3.597350
84.034093	62.816270	NaN	68.208080	21.217822	NaN	15.826013
47.014423	73.780655	NaN	72.350844	-26.766232	NaN	-25.336421
78.754243	70.343717	NaN	71.606015	8.410526	NaN	7.148229
62.563364	56.606413	NaN	60.788028	5.956951	NaN	1.775335
67.573164	57.715159	NaN	60.239217	9.858005	NaN	7.333946
60.732311	73.155109	NaN	73.986340	-12.422799	NaN	-13.254030
81.732352	69.971105	NaN	69.783294	11.761247	NaN	11.949058
83.348161	53.851021	NaN	52.976575	29.497140	NaN	30.371586
67.536034	69.518601	NaN	67.913991	-1.982567	NaN	-0.377957
73.476656	54.847637	NaN	54.319797	18.629020	NaN	19.156860
72.695737	72.291941	NaN	71.566748	0.403797	NaN	1.128990
72.937416	60.578932	NaN	60.968838	12.358485	NaN	11.968578
87.146524	67.092580	NaN	64.748697	20.053944	NaN	22.397827
71.723745	63.027871	NaN	63.474509	8.695873	NaN	8.249235
67.475780	60.983252	NaN	61.866264	6.492528	NaN	5.609517
62.265314	64.890392	NaN	67.707975	-2.625078	NaN	-5.442660
60.996783	67.748557	NaN	71.170483	-6.751774	NaN	-10.173700
73.438077	64.152901	NaN	64.084835	9.285177	NaN	9.353242
81.870960	68.775571	NaN	66.502309	13.095389	NaN	15.368651
68.536032	69.337222	NaN	67.292210	-0.801190	NaN	1.243822
46.945437	64.140218	NaN	69.885342	-17.194782	NaN	-22.939905
71.167695	70.034436	NaN	68.556769	1.133258	NaN	2.610926
42.146650	57.677065	NaN	59.727456	-15.530415	NaN	-17.580806
74.196679	67.529831	NaN	68.853366	6.666848	NaN	5.343313
60.999909	72.566923	NaN	74.584471	-11.567014	NaN	-13.584562
74.389595	77.182751	NaN	75.423658	-2.793156	NaN	-1.034063
42.863124	69.899198	NaN	68.335803	-27.036074	NaN	-25.472679
36.925306	62.181299	NaN	62.875851	-25.255993	NaN	-25.950545
71.939811	48.168713	NaN	48.832339	23.771098	NaN	23.107472
63.177733	64.812752	NaN	64.311728	-1.635019	NaN	-1.133995
69.879448	60.557533	NaN	62.167181	9.321915	NaN	7.712268
71.184642	75.067790	NaN	73.915746	-3.883148	NaN	-2.731104
71.522782	53.486178	NaN	59.870188	18.036605	NaN	11.652594
76.659078	78.537896	NaN	80.967741	-1.878818	NaN	-4.308663
61.500940	68.233620	NaN	65.437660	-6.732681	NaN	-3.936720
53.847445	62.586489	NaN	62.574412	-8.739044	NaN	-8.726967
54.899943	71.292565	NaN	72.734410	-16.392622	NaN	-17.834467
62.205084	61.747789	NaN	60.445507	0.457295	NaN	1.759577
44.961194	64.296447	NaN	66.751612	-19.335253	NaN	-21.790418
68.762969	67.802981	NaN	68.650655	0.959988	NaN	0.112314
60.030654	60.859548	NaN	59.652090	-0.828894	NaN	0.378565
78.313533	68.556952	NaN	67.183894	9.756581	NaN	11.129639
76.658692	64.508167	NaN	63.373085	12.150525	NaN	13.285607
67.827644	68.426494	NaN	70.150376	-0.598850	NaN	-2.322733
78.257045	64.295778	NaN	63.326072	13.961267	NaN	14.930973
70.234993	62.635298	NaN	59.915363	7.599695	NaN	10.319629
39.190709	72.457891	NaN	73.032898	-33.267181	NaN	-33.842188
56.923173	57.546499	NaN	53.466541	-0.623327	NaN	3.456632
30.609616	63.978982	NaN	66.465903	-33.369366	NaN	-35.856288
49.077165	73.420217	NaN	74.180996	-24.343051	NaN	-25.103831
57.419813	67.834895	NaN	68.451548	-10.415082	NaN	-11.031735
76.353234	67.693667	NaN	65.870051	8.659567	NaN	10.483183
66.245768	69.191086	NaN	72.096473	-2.945319	NaN	-5.850705
72.801169	65.131257	NaN	64.573237	7.669912	NaN	8.227932
71.107289	69.469548	NaN	69.186037	1.637741	NaN	1.921252
62.288241	61.445970	NaN	62.142781	0.842271	NaN	0.145461
63.830632	66.399811	NaN	65.219563	-2.569179	NaN	-1.388931
71.455890	66.936232	NaN	64.946678	4.519657	NaN	6.509212
57.747526	73.649799	NaN	73.693572	-15.902273	NaN	-15.946046
57.688276	74.246721	NaN	76.203841	-16.558446	NaN	-18.515565
72.235534	64.098515	NaN	67.083444	8.137020	NaN	5.152090
54.438225	54.032565	NaN	50.140168	0.405660	NaN	4.298058
82.069839	71.421738	NaN	67.722134	10.648101	NaN	14.347705
70.822368	68.839381	NaN	70.329264	1.982987	NaN	0.493104
22.284019	66.590286	NaN	65.552126	-44.306267	NaN	-43.268107
44.887778	66.856861	NaN	64.994738	-21.969083	NaN	-20.106960
67.434998	49.976602	NaN	49.809899	17.458396	NaN	17.625099
73.606198	62.355305	NaN	65.123808	11.250892	NaN	8.482390
51.775842	69.000422	NaN	69.215831	-17.224580	NaN	-17.439989
74.776749	57.099893	NaN	58.303213	17.676856	NaN	16.473536
78.966893	61.242618	NaN	61.919853	17.724275	NaN	17.047039
76.280541	69.040762	NaN	69.537803	7.239779	NaN	6.742738
78.960693	61.958303	NaN	61.658370	17.002390	NaN	17.302323
51.663895	61.914193	NaN	62.021102	-10.250298	NaN	-10.357208
83.080136	77.334321	NaN	76.784311	5.745815	NaN	6.295825
18.485809	71.730618	NaN	69.911404	-53.244809	NaN	-51.425595
58.773383	63.726274	NaN	64.967775	-4.952891	NaN	-6.194392
73.415001	68.302245	NaN	68.838624	5.112756	NaN	4.576377
73.915113	67.865798	NaN	69.727414	6.049315	NaN	4.187699
63.436229	61.292311	NaN	68.029146	2.143918	NaN	-4.592917
73.989910	50.474493	NaN	49.486055	23.515417	NaN	24.503854
71.795624	70.748188	NaN	72.001397	1.047436	NaN	-0.205773
54.861679	68.752267	NaN	65.211665	-13.890589	NaN	-10.349987
50.207163	64.313114	NaN	62.554556	-14.105951	NaN	-12.347393
46.748161	68.585180	NaN	68.464359	-21.837020	NaN	-21.716198
51.278949	73.360231	NaN	72.490818	-22.081282	NaN	-21.211868
62.554887	65.800533	NaN	62.569261	-3.245646	NaN	-0.014374
82.020821	58.469853	NaN	60.623201	23.550967	NaN	21.397620
84.539627	69.972839	NaN	67.030194	14.566788	NaN	17.509433
41.305626	68.495318	NaN	67.552898	-27.189692	NaN	-26.247272
89.559121	50.113679	NaN	51.567973	39.445442	NaN	37.991148
66.072711	65.327543	NaN	69.141852	0.745168	NaN	-3.069141
79.748430	63.764826	NaN	62.905984	15.983603	NaN	16.842446
79.524193	78.896768	NaN	77.165837	0.627425	NaN	2.358357
65.323063	62.252633	NaN	62.968604	3.070429	NaN	2.354459
72.951624	64.464796	NaN	62.818588	8.486828	NaN	10.133036
60.808945	64.689001	NaN	67.194171	-3.880057	NaN	-6.385227
59.758145	65.124240	NaN	65.214703	-5.366096	NaN	-5.456559
49.904509	66.478680	NaN	64.911352	-16.574171	NaN	-15.006843
72.470956	63.909642	NaN	64.068422	8.561314	NaN	8.402534
68.977128	74.365244	NaN	75.926336	-5.388116	NaN	-6.949208
69.453389	65.528098	NaN	63.349895	3.925291	NaN	6.103495
51.898574	65.590678	NaN	67.891548	-13.692104	NaN	-15.992975
79.892328	68.000031	NaN	70.013048	11.892297	NaN	9.879280
65.911897	69.254730	NaN	70.641449	-3.342833	NaN	-4.729552
63.213564	79.239689	NaN	77.640329	-16.026125	NaN	-14.426765
72.623041	50.902093	NaN	53.140022	21.720948	NaN	19.483019
80.590144	69.920110	NaN	68.534542	10.670034	NaN	12.055602
73.890410	69.950825	NaN	69.277835	3.939585	NaN	4.612575
74.860687	63.580878	NaN	66.623340	11.279809	NaN	8.237347
85.842637	59.092016	NaN	63.851810	26.750621	NaN	21.990827
68.176637	57.901677	NaN	60.148808	10.274960	NaN	8.027830
77.309644	73.761199	NaN	74.693669	3.548445	NaN	2.615975
26.904615	64.953079	NaN	64.142106	-38.048464	NaN	-37.237491
75.206053	57.908013	NaN	61.203910	17.298041	NaN	14.002143
57.233999	59.749896	NaN	59.375751	-2.515897	NaN	-2.141752
71.330692	73.192887	NaN	70.546072	-1.862196	NaN	0.784620
68.781614	66.290604	NaN	65.433423	2.491010	NaN	3.348191
74.414243	68.218456	NaN	69.230197	6.195788	NaN	5.184046
72.875674	74.656774	NaN	75.112949	-1.781099	NaN	-2.237275
58.509288	61.457987	NaN	62.352147	-2.948698	NaN	-3.842859
84.025684	70.741721	NaN	71.938079	13.283963	NaN	12.087605
72.487465	57.935114	NaN	57.380683	14.552350	NaN	15.106782
85.794872	73.603749	NaN	76.393672	12.191123	NaN	9.401200
62.819408	70.414999	NaN	72.089667	-7.595591	NaN	-9.270259
66.954671	70.807779	NaN	68.336211	-3.853108	NaN	-1.381540
78.979277	64.121264	NaN	65.976829	14.858013	NaN	13.002448
56.257055	65.311029	NaN	60.685268	-9.053974	NaN	-4.428213
75.922447	68.824461	NaN	68.829960	7.097986	NaN	7.092486
68.913934	65.626234	NaN	65.772324	3.287700	NaN	3.141610
44.336311	66.431805	NaN	66.648086	-22.095495	NaN	-22.311775
81.667153	65.213294	NaN	63.002001	16.453860	NaN	18.665152
64.898450	61.229771	NaN	60.926892	3.668679	NaN	3.971558
69.738271	60.756766	NaN	62.232018	8.981505	NaN	7.506253
55.631746	49.575881	NaN	51.325767	6.055865	NaN	4.305979
64.795424	60.959758	NaN	64.160719	3.835666	NaN	0.634705
80.933608	76.768095	NaN	74.370468	4.165513	NaN	6.563140
79.637132	59.438269	NaN	56.268544	20.198863	NaN	23.368588
55.315244	67.208163	NaN	68.006025	-11.892919	NaN	-12.690781
77.002719	68.448930	NaN	69.945105	8.553789	NaN	7.057614
42.116484	65.493413	NaN	66.065193	-23.376929	NaN	-23.948709
61.456846	64.407217	NaN	61.983538	-2.950372	NaN	-0.526693
67.727957	60.606149	NaN	62.178966	7.121808	NaN	5.548991
62.699736	73.255346	NaN	72.156128	-10.555610	NaN	-9.456391
57.486181	64.532328	NaN	65.886564	-7.046148	NaN	-8.400384
55.037037	69.838727	NaN	71.780964	-14.801690	NaN	-16.743927
55.004564	65.645725	NaN	67.339546	-10.641161	NaN	-12.334982
57.914856	65.046634	NaN	61.008019	-7.131778	NaN	-3.093163
67.665346	68.627098	NaN	70.594963	-0.961752	NaN	-2.929618
61.939433	72.210299	NaN	74.358887	-10.270865	NaN	-12.419454
55.566196	64.596402	NaN	64.880487	-9.030206	NaN	-9.314291
83.659299	65.492519	NaN	67.697982	18.166781	NaN	15.961317
74.936050	62.542677	NaN	63.800938	12.393373	NaN	11.135112
65.007483	50.807318	NaN	53.206357	14.200166	NaN	11.801127
72.571658	67.816926	NaN	68.896252	4.754732	NaN	3.675406
35.588475	57.288766	NaN	58.671481	-21.700291	NaN	-23.083005
78.512855	63.997387	NaN	65.273347	14.515468	NaN	13.239508
47.630842	57.257585	NaN	61.250492	-9.626743	NaN	-13.619650
75.832720	64.347592	NaN	66.868528	11.485128	NaN	8.964192
69.257843	63.799835	NaN	65.510475	5.458008	NaN	3.747368
66.956669	56.782260	NaN	58.851837	10.174409	NaN	8.104832
69.014916	61.345609	NaN	62.343440	7.669307	NaN	6.671476
69.630404	69.571137	NaN	68.226486	0.059267	NaN	1.403919
58.177957	62.538115	NaN	63.265674	-4.360157	NaN	-5.087716
46.757030	64.683442	NaN	63.905228	-17.926412	NaN	-17.148198
73.144648	64.053001	NaN	63.257972	9.091648	NaN	9.886676
53.474085	62.823804	NaN	61.729097	-9.349719	NaN	-8.255012
60.518764	70.676415	NaN	69.734785	-10.157651	NaN	-9.216021
76.713177	62.130269	NaN	64.664922	14.582908	NaN	12.048255
82.379015	66.878644	NaN	69.117829	15.500371	NaN	13.261186
33.079129	55.246872	NaN	56.234597	-22.167744	NaN	-23.155468
87.665614	62.798602	NaN	63.911363	24.867012	NaN	23.754251
39.626454	68.435858	NaN	67.339076	-28.809404	NaN	-27.712621
71.649062	64.531258	NaN	67.711541	7.117804	NaN	3.937520
68.343913	74.380789	NaN	73.822564	-6.036876	NaN	-5.478651
70.640478	58.009202	NaN	59.214859	12.631276	NaN	11.425619
69.012836	57.946542	NaN	59.749166	11.066294	NaN	9.263670
75.318553	73.990318	NaN	70.946786	1.328235	NaN	4.371767
55.382372	57.077838	NaN	58.709181	-1.695467	NaN	-3.326809
28.753570	67.813721	NaN	68.901720	-39.060151	NaN	-40.148151
79.359564	72.375967	NaN	70.069537	6.983597	NaN	9.290027
82.129367	77.246020	NaN	76.378566	4.883347	NaN	5.750801
44.407806	67.115704	NaN	67.836900	-22.707898	NaN	-23.429094
88.339851	54.763883	NaN	59.147602	33.575967	NaN	29.192249
54.969231	76.636550	NaN	76.457063	-21.667318	NaN	-21.487832
60.928881	62.179826	NaN	60.702728	-1.250945	NaN	0.226153
70.102076	69.060920	NaN	67.768431	1.041156	NaN	2.333644
66.748150	59.231149	NaN	55.002421	7.517001	NaN	11.745729
68.391207	68.411120	NaN	70.389595	-0.019914	NaN	-1.998388
59.065604	69.119291	NaN	67.256234	-10.053687	NaN	-8.190630
30.789018	65.568792	NaN	62.139648	-34.779774	NaN	-31.350630
45.295195	71.944260	NaN	72.683261	-26.649064	NaN	-27.388066
19.408792	75.008665	NaN	74.926892	-55.599873	NaN	-55.518100
70.619268	60.212089	NaN	62.503915	10.407179	NaN	8.115353
65.989828	70.380626	NaN	69.252443	-4.390798	NaN	-3.262614
56.801613	71.770091	NaN	73.231556	-14.968478	NaN	-16.429943
59.603163	52.047501	NaN	53.428849	7.555663	NaN	6.174314
72.054857	66.062755	NaN	63.953566	5.992102	NaN	8.101291
74.072848	73.384405	NaN	72.700083	0.688443	NaN	1.372765
71.560804	67.379360	NaN	69.256479	4.181445	NaN	2.304326
71.093896	53.225275	NaN	53.894904	17.868621	NaN	17.198992
82.461388	67.729456	NaN	65.883259	14.731932	NaN	16.578128
82.954433	51.148627	NaN	54.875217	31.805806	NaN	28.079216
22.554300	70.695503	NaN	73.400977	-48.141203	NaN	-50.846676
73.601969	67.328185	NaN	71.049956	6.273784	NaN	2.552012
68.567491	69.372265	NaN	72.736917	-0.804774	NaN	-4.169427
66.882231	70.326142	NaN	71.115016	-3.443911	NaN	-4.232785
70.643834	69.892275	NaN	65.872597	0.751560	NaN	4.771238
75.552347	70.327639	NaN	69.947580	5.224708	NaN	5.604767
47.270374	73.534122	NaN	74.535316	-26.263748	NaN	-27.264942
77.173713	63.168302	NaN	65.046850	14.005410	NaN	12.126863
86.288467	71.936131	NaN	72.516420	14.352336	NaN	13.772047
72.240924	66.339801	NaN	69.277227	5.901123	NaN	2.963697
52.983051	74.180682	NaN	74.265931	-21.197631	NaN	-21.282880
72.303457	62.495792	NaN	59.777577	9.807665	NaN	12.525880
52.464982	68.732205	NaN	66.909416	-16.267223	NaN	-14.444434
83.848336	67.189764	NaN	69.095184	16.658572	NaN	14.753152
79.262153	57.095423	NaN	54.567699	22.166730	NaN	24.694455
56.599719	61.454260	NaN	60.002481	-4.854541	NaN	-3.402762
48.758929	72.287870	NaN	73.391746	-23.528941	NaN	-24.632817
38.283129	70.688519	NaN	68.810403	-32.405391	NaN	-30.527274
68.176327	58.559086	NaN	58.486426	9.617240	NaN	9.689900
74.339866	61.141293	NaN	61.074604	13.198574	NaN	13.265262
79.235507	60.882799	NaN	57.888191	18.352709	NaN	21.347316
72.146057	63.646217	NaN	58.717665	8.499840	NaN	13.428392
31.171150	61.771024	NaN	67.659889	-30.599874	NaN	-36.488740
69.363488	64.249890	NaN	65.083114	5.113598	NaN	4.280374
64.904789	69.676487	NaN	69.571686	-4.771698	NaN	-4.666897
70.969285	52.981537	NaN	56.183276	17.987748	NaN	14.786009
68.300547	63.804882	NaN	62.010318	4.495665	NaN	6.290229
60.404255	77.359272	NaN	77.193213	-16.955016	NaN	-16.788957
76.619071	62.209751	NaN	63.555631	14.409320	NaN	13.063440
61.548550	77.710000	NaN	76.820194	-16.161451	NaN	-15.271645
68.846768	72.620479	NaN	72.752095	-3.773711	NaN	-3.905327
64.339727	70.422234	NaN	71.467189	-6.082507	NaN	-7.127462
81.806349	77.365374	NaN	73.882574	4.440974	NaN	7.923775
71.823118	69.551773	NaN	69.920739	2.271344	NaN	1.902379
84.917112	45.206975	NaN	51.158989	39.710137	NaN	33.758122
81.489445	77.383348	NaN	73.766226	4.106097	NaN	7.723219
61.637481	70.247284	NaN	69.768977	-8.609803	NaN	-8.131495
64.415800	57.401345	NaN	54.368397	7.014455	NaN	10.047403
24.660297	70.144247	NaN	72.195602	-45.483950	NaN	-47.535305
64.217471	65.201090	NaN	67.839845	-0.983619	NaN	-3.622374
52.745981	59.748320	NaN	64.329320	-7.002339	NaN	-11.583339
63.134358	68.098022	NaN	68.309602	-4.963664	NaN	-5.175244
81.650899	71.280569	NaN	67.883119	10.370330	NaN	13.767780
74.479977	69.190133	NaN	69.408395	5.289844	NaN	5.071582
65.004882	61.097104	NaN	57.985494	3.907778	NaN	7.019387
70.990238	68.542007	NaN	70.287883	2.448231	NaN	0.702356
83.485650	58.021593	NaN	59.977169	25.464058	NaN	23.508482
75.075367	58.551621	NaN	64.004602	16.523746	NaN	11.070765
57.673897	58.932292	NaN	61.876267	-1.258395	NaN	-4.202370
53.147727	67.917260	NaN	68.600974	-14.769533	NaN	-15.453246
80.126540	65.621897	NaN	64.413069	14.504643	NaN	15.713470
73.536664	70.958412	NaN	71.147462	2.578252	NaN	2.389202
61.388277	76.217936	NaN	74.374611	-14.829659	NaN	-12.986334
54.313761	76.663310	NaN	77.435610	-22.349549	NaN	-23.121850
68.528774	59.924267	NaN	60.807850	8.604507	NaN	7.720924
56.698491	60.332771	NaN	57.438465	-3.634280	NaN	-0.739974
63.345226	72.740639	NaN	73.030545	-9.395413	NaN	-9.685319
61.550487	66.940818	NaN	70.854156	-5.390330	NaN	-9.303668
30.675773	72.462832	NaN	72.959425	-41.787059	NaN	-42.283652
38.886765	53.418300	NaN	54.166931	-14.531535	NaN	-15.280165
34.864326	67.623902	NaN	69.497173	-32.759576	NaN	-34.632848
60.942008	62.861510	NaN	63.039690	-1.919501	NaN	-2.097682
57.411188	68.899195	NaN	69.959551	-11.488007	NaN	-12.548363
44.029921	63.171862	NaN	65.691246	-19.141941	NaN	-21.661325
41.099938	69.449109	NaN	68.678517	-28.349171	NaN	-27.578579
73.780186	72.123450	NaN	74.596293	1.656737	NaN	-0.816107
69.674306	69.191318	NaN	71.616456	0.482988	NaN	-1.942150
73.308197	65.896497	NaN	65.845863	7.411700	NaN	7.462333
72.418253	66.415107	NaN	68.079496	6.003146	NaN	4.338756
77.803865	71.335811	NaN	69.441256	6.468054	NaN	8.362608
72.055019	71.178432	NaN	71.205541	0.876587	NaN	0.849477
50.046306	55.879108	NaN	56.992182	-5.832803	NaN	-6.945876
69.315741	68.689860	NaN	68.197478	0.625882	NaN	1.118263
59.559542	70.330916	NaN	70.234088	-10.771374	NaN	-10.674545
79.510760	57.357934	NaN	58.017000	22.152826	NaN	21.493761
61.092075	48.442600	NaN	41.047067	12.649475	NaN	20.045009
64.575665	67.669422	NaN	66.705069	-3.093757	NaN	-2.129404
81.988706	63.132189	NaN	62.494133	18.856517	NaN	19.494573
89.262146	64.601952	NaN	66.102955	24.660194	NaN	23.159191
66.561966	63.345044	NaN	63.552618	3.216922	NaN	3.009348
75.424783	72.459140	NaN	73.070548	2.965643	NaN	2.354235
74.736760	63.498643	NaN	58.667271	11.238117	NaN	16.069489
67.040164	78.902842	NaN	78.190472	-11.862679	NaN	-11.150309
76.184313	63.630863	NaN	63.956177	12.553450	NaN	12.228136
43.813039	56.978415	NaN	55.636832	-13.165376	NaN	-11.823793
75.842009	64.463445	NaN	63.610340	11.378564	NaN	12.231669
54.175087	81.885065	NaN	80.365022	-27.709978	NaN	-26.189934
86.406635	55.092722	NaN	56.390336	31.313913	NaN	30.016299
77.788257	62.211931	NaN	59.552742	15.576327	NaN	18.235516
69.863654	62.283298	NaN	64.791880	7.580356	NaN	5.071774
76.703436	63.784043	NaN	65.219562	12.919393	NaN	11.483874
54.940515	78.565530	NaN	79.772417	-23.625015	NaN	-24.831902
43.891657	72.006045	NaN	72.722320	-28.114388	NaN	-28.830663
68.206607	76.619046	NaN	73.916934	-8.412439	NaN	-5.710328
73.096233	71.093630	NaN	70.102291	2.002603	NaN	2.993942
72.438943	73.049167	NaN	75.237733	-0.610224	NaN	-2.798790
80.517554	64.638742	NaN	65.975242	15.878811	NaN	14.542312
49.825425	70.161952	NaN	66.282688	-20.336527	NaN	-16.457263
63.287257	66.253305	NaN	64.991519	-2.966048	NaN	-1.704262
60.942589	62.420023	NaN	64.254561	-1.477433	NaN	-3.311972
75.011419	70.140762	NaN	70.182843	4.870657	NaN	4.828576
58.937215	65.092021	NaN	60.345871	-6.154806	NaN	-1.408656
79.456124	65.077529	NaN	66.182104	14.378595	NaN	13.274020
74.888409	53.725708	NaN	54.420532	21.162701	NaN	20.467878
55.425490	58.686961	NaN	58.862880	-3.261471	NaN	-3.437390
66.544644	67.576003	NaN	70.401431	-1.031359	NaN	-3.856786
76.863335	63.524668	NaN	61.854445	13.338667	NaN	15.008890
60.702852	64.415114	NaN	66.421158	-3.712261	NaN	-5.718306
56.499072	67.395633	NaN	68.450610	-10.896561	NaN	-11.951538
85.160761	67.759191	NaN	68.867351	17.401570	NaN	16.293410
77.730874	70.838205	NaN	70.885579	6.892669	NaN	6.845295
36.267073	68.367194	NaN	68.831107	-32.100121	NaN	-32.564034
62.051323	70.619955	NaN	73.494580	-8.568632	NaN	-11.443256
81.148773	70.107355	NaN	70.559109	11.041418	NaN	10.589663
66.197804	73.732462	NaN	75.389213	-7.534659	NaN	-9.191410
79.284511	68.989506	NaN	64.817115	10.295005	NaN	14.467396
91.485601	59.796602	NaN	60.237546	31.689000	NaN	31.248055
75.820435	65.873319	NaN	65.967373	9.947116	NaN	9.853062
44.858562	67.100157	NaN	68.108681	-22.241595	NaN	-23.250119
73.869346	61.189095	NaN	62.318455	12.680252	NaN	11.550891
70.041311	68.546026	NaN	70.508309	1.495285	NaN	-0.466999
80.480774	75.860023	NaN	73.902938	4.620751	NaN	6.577836
71.442990	61.023870	NaN	60.847729	10.419121	NaN	10.595262
59.213473	78.746697	NaN	76.624794	-19.533224	NaN	-17.411322
87.164697	77.068698	NaN	74.502120	10.095999	NaN	12.662577
51.179563	63.400782	NaN	60.273871	-12.221219	NaN	-9.094308
51.060990	64.433600	NaN	67.128297	-13.372610	NaN	-16.067307
44.777108	59.501469	NaN	60.176189	-14.724362	NaN	-15.399081
69.065074	62.282675	NaN	61.098612	6.782400	NaN	7.966463
40.502568	72.221156	NaN	72.873804	-31.718588	NaN	-32.371236
69.853741	53.945069	NaN	59.001455	15.908672	NaN	10.852286
60.496513	66.968567	NaN	67.845221	-6.472054	NaN	-7.348708
59.384496	65.901561	NaN	69.241115	-6.517065	NaN	-9.856618
45.126060	50.220937	NaN	54.008778	-5.094877	NaN	-8.882718
77.044835	68.516371	NaN	70.190670	8.528465	NaN	6.854165
73.165968	70.989589	NaN	71.015382	2.176379	NaN	2.150585
80.270563	72.790167	NaN	75.361332	7.480396	NaN	4.909231
71.341414	55.149295	NaN	51.288827	16.192119	NaN	20.052587
73.965887	67.380987	NaN	66.530842	6.584900	NaN	7.435045
59.467371	59.231063	NaN	62.755773	0.236308	NaN	-3.288401
41.596119	57.957173	NaN	59.208620	-16.361054	NaN	-17.612501
74.701876	69.180678	NaN	68.484983	5.521199	NaN	6.216894
83.055631	75.485147	NaN	75.472988	7.570485	NaN	7.582643
64.396103	72.930049	NaN	72.271238	-8.533946	NaN	-7.875134
57.667947	67.174002	NaN	68.341277	-9.506055	NaN	-10.673330
72.486154	55.234813	NaN	60.150166	17.251340	NaN	12.335988
56.980495	71.855283	NaN	70.507667	-14.874787	NaN	-13.527171
58.925024	51.703743	NaN	51.786926	7.221281	NaN	7.138099
55.890869	62.091115	NaN	65.397548	-6.200246	NaN	-9.506679
75.739988	66.263954	NaN	68.463506	9.476033	NaN	7.276482
73.928847	65.667289	NaN	65.625679	8.261558	NaN	8.303167
33.746706	70.783122	NaN	71.616986	-37.036415	NaN	-37.870280
63.044725	68.765592	NaN	68.625455	-5.720867	NaN	-5.580730
53.835313	68.612753	NaN	67.022118	-14.777441	NaN	-13.186806
37.261869	66.048141	NaN	63.938793	-28.786272	NaN	-26.676924
76.699830	62.253669	NaN	61.481969	14.446162	NaN	15.217861
73.901195	64.098526	NaN	64.465154	9.802669	NaN	9.436040
79.662275	70.666025	NaN	68.712124	8.996250	NaN	10.950151
72.432251	69.604239	NaN	68.121481	2.828013	NaN	4.310770
70.315710	67.324768	NaN	71.383053	2.990942	NaN	-1.067343
74.182241	39.854673	NaN	38.668898	34.327568	NaN	35.513343
54.183460	53.934846	NaN	58.099431	0.248614	NaN	-3.915971
43.922897	64.442009	NaN	62.165515	-20.519112	NaN	-18.242618
68.896625	70.107599	NaN	68.063236	-1.210974	NaN	0.833389
52.958761	68.954306	NaN	68.107427	-15.995545	NaN	-15.148667
65.360513	63.963077	NaN	63.964254	1.397436	NaN	1.396259
47.120650	72.564329	NaN	74.702609	-25.443678	NaN	-27.581959
50.600676	55.672673	NaN	56.564412	-5.071998	NaN	-5.963737
52.320676	64.381114	NaN	66.724975	-12.060438	NaN	-14.404299
75.016844	72.655696	NaN	75.231987	2.361148	NaN	-0.215143
42.959374	62.266764	NaN	56.371916	-19.307391	NaN	-13.412542
79.023153	65.105959	NaN	66.728746	13.917194	NaN	12.294406
73.477648	72.077647	NaN	72.534860	1.400001	NaN	0.942788
51.977127	59.275795	NaN	60.223219	-7.298668	NaN	-8.246093
49.157510	65.658266	NaN	64.312060	-16.500756	NaN	-15.154550
69.266062	78.389248	NaN	77.128824	-9.123186	NaN	-7.862763
74.732046	50.245015	NaN	46.722630	24.487031	NaN	28.009416
19.483631	69.400964	NaN	71.070748	-49.917333	NaN	-51.587116
57.468375	61.741000	NaN	61.469052	-4.272625	NaN	-4.000678
63.575615	72.154379	NaN	71.202987	-8.578764	NaN	-7.627372
58.666056	53.236155	NaN	54.054249	5.429900	NaN	4.611807
35.212934	70.103518	NaN	72.046174	-34.890584	NaN	-36.833241
81.097834	67.355097	NaN	66.659507	13.742737	NaN	14.438327
48.108793	68.378509	NaN	67.594260	-20.269716	NaN	-19.485467
58.690226	65.349911	NaN	64.801582	-6.659685	NaN	-6.111356
61.475288	69.024761	NaN	72.136958	-7.549474	NaN	-10.661670
77.773469	55.256611	NaN	56.231298	22.516858	NaN	21.542170
75.121398	70.484879	NaN	70.170743	4.636519	NaN	4.950655
77.074769	73.831151	NaN	75.969557	3.243618	NaN	1.105212
40.714294	70.350638	NaN	69.522393	-29.636344	NaN	-28.808099
75.652952	64.138449	NaN	60.395826	11.514503	NaN	15.257126
87.335234	70.446823	NaN	71.263545	16.888411	NaN	16.071689
59.349845	66.373789	NaN	64.803589	-7.023945	NaN	-5.453744
35.878283	56.875533	NaN	60.186336	-20.997250	NaN	-24.308052
72.254983	75.906847	NaN	73.810886	-3.651864	NaN	-1.555903
67.528832	63.298290	NaN	63.375015	4.230542	NaN	4.153816
58.976623	70.535104	NaN	72.656566	-11.558480	NaN	-13.679942
71.972657	64.114103	NaN	64.846432	7.858554	NaN	7.126224
64.684860	71.021011	NaN	73.565693	-6.336151	NaN	-8.880832
84.899775	72.851802	NaN	73.061109	12.047973	NaN	11.838665
86.550237	53.144358	NaN	52.512080	33.405879	NaN	34.038158
49.118163	63.869977	NaN	62.635974	-14.751815	NaN	-13.517811
69.846492	69.296931	NaN	70.328355	0.549561	NaN	-0.481863
49.108909	67.780956	NaN	69.838053	-18.672047	NaN	-20.729144
73.306892	59.503531	NaN	60.174427	13.803361	NaN	13.132465
64.870228	61.651364	NaN	66.280537	3.218865	NaN	-1.410308
56.752327	67.901461	NaN	64.448880	-11.149134	NaN	-7.696553
79.789726	69.632267	NaN	72.122249	10.157459	NaN	7.667477
72.887714	69.733589	NaN	69.110188	3.154125	NaN	3.777526
73.195335	72.365948	NaN	72.891838	0.829387	NaN	0.303497
75.697762	62.100326	NaN	63.579963	13.597436	NaN	12.117799
58.616112	62.491773	NaN	61.350802	-3.875661	NaN	-2.734690
64.456522	62.134523	NaN	65.631243	2.321999	NaN	-1.174721
63.908287	60.398536	NaN	62.956239	3.509751	NaN	0.952048
64.943226	74.118773	NaN	73.911997	-9.175547	NaN	-8.968770
82.280929	63.483980	NaN	62.984469	18.796949	NaN	19.296460
66.958494	54.840994	NaN	56.826151	12.117500	NaN	10.132344
75.617662	60.823506	NaN	61.880649	14.794155	NaN	13.737013
57.473743	67.809284	NaN	67.451111	-10.335540	NaN	-9.977368
41.004911	71.487356	NaN	70.119815	-30.482445	NaN	-29.114904
70.143860	71.383445	NaN	69.970683	-1.239585	NaN	0.173178
79.746215	65.258841	NaN	64.702842	14.487374	NaN	15.043372
42.899832	65.627683	NaN	64.513663	-22.727851	NaN	-21.613832
78.441742	67.451077	NaN	67.191008	10.990665	NaN	11.250733
70.452328	65.189692	NaN	67.745834	5.262637	NaN	2.706495
76.463356	66.832966	NaN	67.263772	9.630390	NaN	9.199584
54.668024	73.785790	NaN	73.026951	-19.117766	NaN	-18.358927
32.096170	76.179794	NaN	78.362801	-44.083624	NaN	-46.266632
82.177396	70.596855	NaN	72.063628	11.580541	NaN	10.113768
87.773204	62.300459	NaN	63.960404	25.472745	NaN	23.812800
78.726840	56.142602	NaN	55.158234	22.584239	NaN	23.568606
11.185212	60.159564	NaN	59.406612	-48.974352	NaN	-48.221399
74.316681	61.349977	NaN	59.199484	12.966703	NaN	15.117196
70.974663	55.168023	NaN	56.491798	15.806640	NaN	14.482865
69.371456	65.636429	NaN	64.961007	3.735027	NaN	4.410449
65.027415	75.732853	NaN	73.921835	-10.705438	NaN	-8.894420
72.304539	65.577323	NaN	65.254545	6.727217	NaN	7.049994
70.703104	75.245594	NaN	76.285523	-4.542490	NaN	-5.582418
55.092993	64.824963	NaN	64.288535	-9.731969	NaN	-9.195542
72.486655	76.599647	NaN	77.611709	-4.112992	NaN	-5.125054
73.051443	54.496427	NaN	53.794901	18.555016	NaN	19.256542
68.463960	67.793320	NaN	64.241374	0.670641	NaN	4.222587
66.658411	62.405274	NaN	63.286941	4.253137	NaN	3.371470
73.485344	67.116176	NaN	66.021688	6.369168	NaN	7.463655
66.967371	75.822269	NaN	76.999221	-8.854898	NaN	-10.031850
67.847649	57.461961	NaN	60.803180	10.385688	NaN	7.044469
57.529876	68.217085	NaN	67.201711	-10.687209	NaN	-9.671835
76.526150	58.662509	NaN	63.579120	17.863641	NaN	12.947031
59.771513	69.852943	NaN	70.771009	-10.081430	NaN	-10.999496
75.234620	68.969268	NaN	68.959869	6.265352	NaN	6.274751
45.802193	60.657439	NaN	60.238232	-14.855246	NaN	-14.436038
75.359229	73.130721	NaN	74.085750	2.228508	NaN	1.273479
83.933184	56.999373	NaN	57.986514	26.933811	NaN	25.946670
58.946705	78.021972	NaN	77.928501	-19.075266	NaN	-18.981795
74.329156	68.876931	NaN	71.399771	5.452225	NaN	2.929385
62.468136	67.652649	NaN	70.299781	-5.184513	NaN	-7.831645
63.957561	62.341816	NaN	63.446072	1.615745	NaN	0.511489
63.392079	71.105950	NaN	71.555687	-7.713871	NaN	-8.163607
62.118036	76.377036	NaN	74.885571	-14.259001	NaN	-12.767536
71.249637	65.357522	NaN	66.852513	5.892115	NaN	4.397123
64.703099	70.393322	NaN	70.709054	-5.690224	NaN	-6.005956
86.880633	65.054458	NaN	67.025553	21.826175	NaN	19.855080
70.744909	60.211744	NaN	62.027891	10.533165	NaN	8.717018
75.777427	73.377894	NaN	72.436462	2.399533	NaN	3.340965
75.643787	61.743614	NaN	62.469421	13.900173	NaN	13.174365
44.001576	73.162121	NaN	75.615243	-29.160546	NaN	-31.613668
73.926336	55.942215	NaN	56.732138	17.984121	NaN	17.194198
43.375909	67.515949	NaN	69.617390	-24.140040	NaN	-26.241481
78.339884	63.945790	NaN	63.865388	14.394094	NaN	14.474496
77.059340	62.946208	NaN	62.407498	14.113132	NaN	14.651842
65.019043	66.430298	NaN	68.588133	-1.411255	NaN	-3.569090
51.250602	56.247135	NaN	57.783760	-4.996533	NaN	-6.533158
88.550990	68.072228	NaN	66.833518	20.478762	NaN	21.717472
86.482097	63.136834	NaN	64.136333	23.345263	NaN	22.345764
65.097043	66.851342	NaN	64.322574	-1.754299	NaN	0.774468
64.247146	60.832228	NaN	59.579089	3.414918	NaN	4.668057
80.812476	64.486645	NaN	65.806572	16.325831	NaN	15.005903
61.525088	59.168228	NaN	58.294751	2.356861	NaN	3.230337
78.411860	65.528742	NaN	65.252676	12.883118	NaN	13.159184
73.509632	59.486458	NaN	61.320436	14.023174	NaN	12.189196
80.256678	72.575211	NaN	72.909887	7.681467	NaN	7.346791
77.684740	70.135412	NaN	68.347836	7.549329	NaN	9.336904
42.564254	66.920295	NaN	70.523078	-24.356041	NaN	-27.958824
75.768838	62.816862	NaN	66.342915	12.951975	NaN	9.425922
63.423806	69.643724	NaN	65.817267	-6.219919	NaN	-2.393461
80.831801	71.529793	NaN	72.101016	9.302008	NaN	8.730784
67.595193	64.203555	NaN	62.395040	3.391638	NaN	5.200152
72.493035	66.374972	NaN	68.512116	6.118063	NaN	3.980919
22.201806	69.641049	NaN	69.688000	-47.439243	NaN	-47.486193
73.250089	62.972671	NaN	59.333770	10.277418	NaN	13.916319
76.873033	71.995004	NaN	72.731636	4.878029	NaN	4.141397
53.768061	65.499815	NaN	67.961038	-11.731754	NaN	-14.192978
72.173364	68.577313	NaN	66.704435	3.596051	NaN	5.468929
58.353518	69.537929	NaN	70.896713	-11.184411	NaN	-12.543195
67.539293	64.661978	NaN	65.830024	2.877315	NaN	1.709269
64.692070	75.158653	NaN	75.630377	-10.466583	NaN	-10.938307
68.996693	67.168444	NaN	71.006997	1.828249	NaN	-2.010304
75.378135	76.241752	NaN	77.015952	-0.863617	NaN	-1.637817
40.762768	68.065576	NaN	65.664978	-27.302808	NaN	-24.902209
70.325083	57.528780	NaN	56.276445	12.796303	NaN	14.048638
62.591460	71.988846	NaN	73.128899	-9.397387	NaN	-10.537439
52.619295	72.062128	NaN	66.897479	-19.442833	NaN	-14.278184
55.019840	54.983011	NaN	51.864706	0.036829	NaN	3.155134
85.537503	73.501064	NaN	73.678105	12.036440	NaN	11.859398
85.213321	74.943154	NaN	75.711526	10.270167	NaN	9.501795
50.717144	69.139542	NaN	69.357787	-18.422398	NaN	-18.640643
77.537246	55.210224	NaN	57.586944	22.327022	NaN	19.950301
74.269730	75.025835	NaN	77.555273	-0.756105	NaN	-3.285543
63.726587	65.370604	NaN	69.499703	-1.644017	NaN	-5.773117
59.826230	67.571289	NaN	68.811432	-7.745059	NaN	-8.985202
75.117047	68.227004	NaN	68.918167	6.890043	NaN	6.198880
49.002156	68.745560	NaN	70.903020	-19.743403	NaN	-21.900864
58.123160	61.244083	NaN	59.761157	-3.120923	NaN	-1.637997
78.792970	67.219571	NaN	67.458941	11.573399	NaN	11.334029
74.582228	58.146831	NaN	59.685267	16.435397	NaN	14.896960
62.694292	49.079786	NaN	51.099191	13.614506	NaN	11.595101
