# Supplementary material for: Combined Influences of Model Choice, Data Quality, and Data Quantity When Estimating Population Trends
Source: PLoS One. 2015 Jul 15;10(7):e0132255. doi: 10.1371/journal.pone.0132255 (PMC4503393; doi:10.1371/journal.pone.0132255)
Supplement: S1 Dataset — Files are organized by model type and by the input lambda value. (ZIP) [file pone.0132255.s002.zip › Hypothetical LH/sims_lambda_0_9/simulationOutput_0.9_0_0.1_0_30.xls]

Percent_Decline_True	Median_Percent_Decline_Matrix	Median_Percent_Decline_Matrix_stable	Median_Percent_Decline_Scalar	Difference_True_Matrix	Difference_True_Matrix_Stable	Difference_True_Scalar
67.230054	65.109905	NaN	64.935834	2.120149	NaN	2.294219
63.944137	66.157745	NaN	66.369465	-2.213608	NaN	-2.425327
69.540490	65.598224	NaN	65.102579	3.942266	NaN	4.437912
61.148211	62.566089	NaN	62.217402	-1.417878	NaN	-1.069191
67.655142	63.582323	NaN	64.019041	4.072820	NaN	3.636101
64.178055	66.350091	NaN	65.868944	-2.172036	NaN	-1.690889
66.947252	64.175448	NaN	64.417832	2.771804	NaN	2.529420
63.726803	67.481665	NaN	67.233285	-3.754862	NaN	-3.506481
61.740824	66.359631	NaN	65.611900	-4.618807	NaN	-3.871076
67.213451	64.321672	NaN	64.142447	2.891779	NaN	3.071004
66.746272	61.388610	NaN	61.372582	5.357662	NaN	5.373690
64.335977	66.641219	NaN	66.961384	-2.305242	NaN	-2.625406
72.848349	64.027689	NaN	63.269546	8.820660	NaN	9.578803
69.238168	66.601414	NaN	66.560250	2.636754	NaN	2.677918
72.866003	65.769291	NaN	65.598310	7.096712	NaN	7.267693
60.114163	64.181782	NaN	65.473435	-4.067619	NaN	-5.359272
60.387426	62.998945	NaN	62.939750	-2.611519	NaN	-2.552324
57.089671	63.829354	NaN	63.368908	-6.739682	NaN	-6.279237
65.354285	63.067617	NaN	62.157400	2.286669	NaN	3.196885
73.661728	64.128491	NaN	64.431611	9.533237	NaN	9.230118
63.161314	64.882978	NaN	65.656849	-1.721664	NaN	-2.495535
70.770430	63.744314	NaN	63.935399	7.026116	NaN	6.835031
70.052516	62.453876	NaN	63.248845	7.598640	NaN	6.803671
68.473996	63.956194	NaN	63.982198	4.517801	NaN	4.491797
65.023613	62.239433	NaN	62.921139	2.784180	NaN	2.102474
58.955838	67.197733	NaN	66.939829	-8.241896	NaN	-7.983992
67.646199	61.314182	NaN	62.132842	6.332017	NaN	5.513357
61.069017	65.187191	NaN	65.963852	-4.118173	NaN	-4.894834
61.237965	62.659858	NaN	62.682887	-1.421893	NaN	-1.444922
65.688070	65.195550	NaN	66.106370	0.492521	NaN	-0.418300
66.921040	65.909986	NaN	65.580901	1.011053	NaN	1.340139
64.081279	66.489354	NaN	66.309112	-2.408074	NaN	-2.227833
67.803223	65.633743	NaN	66.429267	2.169481	NaN	1.373956
70.099362	64.615227	NaN	64.260403	5.484135	NaN	5.838959
62.180093	67.034474	NaN	67.293112	-4.854380	NaN	-5.113019
61.738329	65.755837	NaN	64.745788	-4.017508	NaN	-3.007459
54.196126	58.842011	NaN	59.530227	-4.645885	NaN	-5.334101
70.019397	62.122734	NaN	62.455854	7.896664	NaN	7.563543
66.047151	65.943926	NaN	66.269811	0.103225	NaN	-0.222660
62.624785	65.006466	NaN	65.247203	-2.381681	NaN	-2.622419
64.606583	63.962133	NaN	63.727216	0.644450	NaN	0.879367
67.329090	64.790161	NaN	63.161294	2.538928	NaN	4.167796
64.090451	66.826862	NaN	66.797862	-2.736411	NaN	-2.707411
62.577937	64.006893	NaN	63.678326	-1.428956	NaN	-1.100389
57.773437	67.439634	NaN	67.620247	-9.666197	NaN	-9.846810
70.010207	69.676379	NaN	68.998564	0.333828	NaN	1.011643
63.163122	62.408355	NaN	62.190481	0.754767	NaN	0.972641
68.802198	70.095920	NaN	70.040564	-1.293721	NaN	-1.238366
67.497479	63.733806	NaN	64.021405	3.763672	NaN	3.476073
62.060923	67.911434	NaN	68.016087	-5.850511	NaN	-5.955165
61.879796	64.220950	NaN	63.415213	-2.341154	NaN	-1.535417
68.133629	68.380928	NaN	68.725588	-0.247299	NaN	-0.591959
52.102431	65.401774	NaN	64.826932	-13.299343	NaN	-12.724501
65.481237	67.682425	NaN	67.376667	-2.201189	NaN	-1.895431
64.688465	70.558281	NaN	70.964126	-5.869817	NaN	-6.275662
68.065341	65.810543	NaN	65.524484	2.254798	NaN	2.540857
67.089810	63.642306	NaN	64.015062	3.447504	NaN	3.074748
67.335088	59.726566	NaN	59.778292	7.608522	NaN	7.556797
62.298521	69.717939	NaN	69.112037	-7.419418	NaN	-6.813516
64.548879	66.181088	NaN	65.854411	-1.632209	NaN	-1.305532
68.189437	68.779934	NaN	69.653648	-0.590497	NaN	-1.464212
69.171599	65.614070	NaN	64.605127	3.557529	NaN	4.566472
64.331005	65.701516	NaN	65.954960	-1.370510	NaN	-1.623954
64.116433	67.295785	NaN	67.242858	-3.179351	NaN	-3.126424
69.486244	69.507555	NaN	68.568771	-0.021311	NaN	0.917472
61.525825	60.305886	NaN	59.633966	1.219939	NaN	1.891859
63.744763	64.772650	NaN	64.409794	-1.027887	NaN	-0.665031
68.164088	62.702013	NaN	62.872272	5.462075	NaN	5.291816
63.392945	65.694569	NaN	65.339855	-2.301623	NaN	-1.946910
69.098381	67.727936	NaN	67.221414	1.370445	NaN	1.876967
61.450047	64.188083	NaN	64.398726	-2.738036	NaN	-2.948680
70.438171	66.562498	NaN	66.664676	3.875674	NaN	3.773495
55.059845	64.241129	NaN	63.671261	-9.181284	NaN	-8.611415
70.937792	68.315014	NaN	68.879876	2.622778	NaN	2.057916
66.527029	68.513625	NaN	68.161854	-1.986597	NaN	-1.634826
57.193431	65.727291	NaN	65.509661	-8.533861	NaN	-8.316230
64.817419	71.239458	NaN	70.836147	-6.422040	NaN	-6.018728
65.885074	67.397871	NaN	68.922200	-1.512796	NaN	-3.037125
68.703872	65.297768	NaN	65.338046	3.406104	NaN	3.365826
63.525719	66.094230	NaN	66.454754	-2.568511	NaN	-2.929035
72.299633	61.720507	NaN	61.316024	10.579126	NaN	10.983609
57.674004	69.737440	NaN	69.577043	-12.063436	NaN	-11.903039
60.846312	67.603643	NaN	67.025938	-6.757331	NaN	-6.179626
62.441920	62.848448	NaN	63.345926	-0.406528	NaN	-0.904005
63.156025	68.409991	NaN	69.100862	-5.253966	NaN	-5.944838
67.386859	66.869570	NaN	67.166705	0.517289	NaN	0.220154
66.584121	62.286305	NaN	61.694162	4.297816	NaN	4.889959
67.735357	62.590523	NaN	63.620956	5.144834	NaN	4.114401
61.866399	66.492345	NaN	65.866489	-4.625946	NaN	-4.000091
66.936817	66.053991	NaN	66.269560	0.882826	NaN	0.667257
70.903026	65.262603	NaN	64.297187	5.640424	NaN	6.605840
71.841838	65.418778	NaN	64.702720	6.423059	NaN	7.139118
65.021417	67.804416	NaN	67.285285	-2.782999	NaN	-2.263868
64.230019	65.584423	NaN	65.480738	-1.354404	NaN	-1.250719
66.959046	65.176153	NaN	64.968496	1.782893	NaN	1.990549
64.498752	66.127637	NaN	66.078938	-1.628885	NaN	-1.580186
69.580261	62.025436	NaN	62.834574	7.554825	NaN	6.745686
66.619674	60.411063	NaN	61.743318	6.208611	NaN	4.876357
59.851071	65.620889	NaN	64.810071	-5.769818	NaN	-4.959000
59.032913	63.009098	NaN	62.729343	-3.976185	NaN	-3.696431
65.454708	61.400487	NaN	61.569107	4.054221	NaN	3.885601
68.594240	63.773822	NaN	63.155305	4.820418	NaN	5.438936
62.651226	71.482806	NaN	71.442404	-8.831580	NaN	-8.791178
59.884577	66.196900	NaN	66.176658	-6.312323	NaN	-6.292081
60.792982	64.735634	NaN	66.356409	-3.942652	NaN	-5.563426
61.042835	65.862721	NaN	65.306143	-4.819886	NaN	-4.263308
65.748810	65.117648	NaN	65.972467	0.631162	NaN	-0.223657
69.996607	63.437487	NaN	62.725549	6.559119	NaN	7.271058
68.240788	66.878641	NaN	67.367700	1.362146	NaN	0.873087
70.106933	62.730762	NaN	63.819739	7.376171	NaN	6.287194
72.560331	63.370556	NaN	63.953559	9.189776	NaN	8.606773
60.286293	64.644034	NaN	63.981288	-4.357742	NaN	-3.694996
69.133344	62.749783	NaN	63.429393	6.383561	NaN	5.703951
65.165753	66.406295	NaN	66.458611	-1.240541	NaN	-1.292857
65.400582	62.563385	NaN	62.536230	2.837197	NaN	2.864352
59.793968	66.186495	NaN	67.006840	-6.392526	NaN	-7.212871
73.021106	64.351458	NaN	64.742535	8.669648	NaN	8.278572
60.611295	62.369808	NaN	62.629057	-1.758512	NaN	-2.017761
66.277622	66.269747	NaN	66.809087	0.007875	NaN	-0.531465
73.644631	66.244665	NaN	65.905037	7.399966	NaN	7.739594
67.117714	65.166333	NaN	65.535878	1.951381	NaN	1.581836
62.117102	67.721846	NaN	68.496239	-5.604744	NaN	-6.379137
62.326220	64.973446	NaN	64.841536	-2.647226	NaN	-2.515316
67.851248	65.231025	NaN	65.587267	2.620223	NaN	2.263980
61.253115	68.651882	NaN	68.797156	-7.398766	NaN	-7.544040
67.219884	57.632961	NaN	59.190533	9.586923	NaN	8.029351
67.980888	61.220457	NaN	61.494691	6.760431	NaN	6.486197
69.357993	67.465319	NaN	66.887277	1.892674	NaN	2.470716
63.393363	60.531613	NaN	61.025678	2.861750	NaN	2.367685
72.077438	66.210692	NaN	67.056644	5.866746	NaN	5.020794
66.499940	67.679203	NaN	67.020448	-1.179263	NaN	-0.520509
66.121345	68.015059	NaN	67.802829	-1.893714	NaN	-1.681484
62.874651	64.190674	NaN	64.477574	-1.316023	NaN	-1.602923
68.998606	67.082373	NaN	67.141441	1.916233	NaN	1.857165
60.320095	64.877755	NaN	64.879429	-4.557660	NaN	-4.559334
61.205793	65.855749	NaN	65.857563	-4.649956	NaN	-4.651771
63.462424	65.612853	NaN	65.080429	-2.150429	NaN	-1.618005
65.721038	63.025452	NaN	63.741135	2.695586	NaN	1.979903
55.801379	59.942453	NaN	59.337486	-4.141073	NaN	-3.536106
62.639860	64.568026	NaN	64.123237	-1.928166	NaN	-1.483377
70.685162	66.578034	NaN	66.759454	4.107128	NaN	3.925708
60.205141	63.775284	NaN	62.657763	-3.570143	NaN	-2.452622
62.947323	68.160222	NaN	68.596785	-5.212899	NaN	-5.649462
71.449531	67.176717	NaN	66.311517	4.272814	NaN	5.138014
65.217044	66.370740	NaN	65.950174	-1.153696	NaN	-0.733130
65.369589	66.344465	NaN	66.833296	-0.974876	NaN	-1.463707
63.427491	60.246079	NaN	59.456300	3.181412	NaN	3.971191
67.288255	65.022030	NaN	65.506562	2.266225	NaN	1.781693
64.505203	63.907767	NaN	63.338915	0.597435	NaN	1.166288
57.478395	65.039657	NaN	65.627194	-7.561263	NaN	-8.148799
60.542912	63.827080	NaN	64.538771	-3.284168	NaN	-3.995860
67.669101	67.172467	NaN	67.282541	0.496634	NaN	0.386560
72.644121	64.792485	NaN	65.265135	7.851636	NaN	7.378986
61.085068	66.701713	NaN	65.744548	-5.616646	NaN	-4.659480
64.161903	66.183773	NaN	65.580795	-2.021870	NaN	-1.418891
63.570141	61.583457	NaN	62.224503	1.986684	NaN	1.345638
68.945822	65.750752	NaN	65.873233	3.195070	NaN	3.072589
66.475990	61.884451	NaN	61.433469	4.591540	NaN	5.042521
61.388734	68.519657	NaN	68.799618	-7.130923	NaN	-7.410884
64.914155	65.910810	NaN	66.501719	-0.996655	NaN	-1.587564
56.832732	68.762166	NaN	69.040823	-11.929434	NaN	-12.208092
67.784718	67.753612	NaN	66.622694	0.031106	NaN	1.162025
69.525159	59.962729	NaN	61.635738	9.562430	NaN	7.889420
64.646895	66.711887	NaN	66.704316	-2.064991	NaN	-2.057421
63.882762	63.124266	NaN	63.185172	0.758496	NaN	0.697590
64.495813	63.086689	NaN	63.240709	1.409125	NaN	1.255105
62.918627	63.253627	NaN	64.083443	-0.334999	NaN	-1.164816
67.313768	66.840008	NaN	66.107307	0.473760	NaN	1.206461
63.223954	66.367681	NaN	66.523392	-3.143727	NaN	-3.299438
63.893604	62.267729	NaN	62.144373	1.625875	NaN	1.749231
70.313487	65.514400	NaN	65.586993	4.799087	NaN	4.726494
68.323372	67.760776	NaN	68.186883	0.562595	NaN	0.136489
65.550804	62.384723	NaN	62.759098	3.166081	NaN	2.791705
51.386614	62.997912	NaN	63.770585	-11.611298	NaN	-12.383970
61.226919	65.209588	NaN	66.200303	-3.982669	NaN	-4.973384
67.301281	66.096162	NaN	66.488755	1.205120	NaN	0.812526
72.875969	66.201565	NaN	67.270152	6.674404	NaN	5.605818
68.196142	66.417853	NaN	65.510255	1.778288	NaN	2.685886
61.868119	65.230689	NaN	64.437074	-3.362571	NaN	-2.568956
67.164983	66.689241	NaN	66.887983	0.475742	NaN	0.277000
54.274648	67.029014	NaN	66.708416	-12.754366	NaN	-12.433768
61.951399	67.760204	NaN	68.052585	-5.808805	NaN	-6.101185
69.238487	64.458183	NaN	64.372327	4.780304	NaN	4.866160
58.346283	61.591892	NaN	62.989806	-3.245609	NaN	-4.643523
65.921933	68.032052	NaN	68.090126	-2.110119	NaN	-2.168193
71.666741	66.127882	NaN	66.078755	5.538859	NaN	5.587986
59.070046	67.632130	NaN	67.588118	-8.562084	NaN	-8.518072
61.959326	67.449615	NaN	67.616062	-5.490289	NaN	-5.656736
69.612864	65.860459	NaN	65.050604	3.752406	NaN	4.562261
57.873415	65.721367	NaN	65.763945	-7.847952	NaN	-7.890530
65.325062	60.394489	NaN	60.699852	4.930573	NaN	4.625210
68.465132	66.332687	NaN	66.557293	2.132445	NaN	1.907838
64.495314	67.606235	NaN	67.051907	-3.110921	NaN	-2.556593
65.081479	65.689026	NaN	65.898715	-0.607547	NaN	-0.817236
55.107428	62.719050	NaN	61.725591	-7.611622	NaN	-6.618163
65.538279	65.948403	NaN	66.193294	-0.410124	NaN	-0.655015
68.090015	66.354457	NaN	66.819929	1.735558	NaN	1.270086
61.085997	65.362210	NaN	65.568205	-4.276213	NaN	-4.482208
65.590822	64.131625	NaN	64.550478	1.459197	NaN	1.040345
73.447804	62.456581	NaN	62.111201	10.991224	NaN	11.336604
68.801020	66.964955	NaN	67.135751	1.836064	NaN	1.665269
64.343710	65.975084	NaN	65.414158	-1.631373	NaN	-1.070447
72.113080	62.198299	NaN	63.557235	9.914781	NaN	8.555845
64.670489	65.995616	NaN	66.010971	-1.325127	NaN	-1.340482
67.562837	64.318358	NaN	65.387294	3.244479	NaN	2.175543
64.732348	65.820076	NaN	66.363870	-1.087728	NaN	-1.631522
70.701178	66.015895	NaN	66.722274	4.685284	NaN	3.978904
61.520321	66.546954	NaN	66.124860	-5.026634	NaN	-4.604539
69.252411	61.756700	NaN	62.014588	7.495711	NaN	7.237822
65.595138	67.434508	NaN	66.365843	-1.839371	NaN	-0.770705
60.381073	63.961614	NaN	63.994470	-3.580541	NaN	-3.613397
71.066620	61.762270	NaN	62.146097	9.304351	NaN	8.920524
65.345320	67.844681	NaN	67.739551	-2.499360	NaN	-2.394230
62.225186	66.851856	NaN	66.405366	-4.626670	NaN	-4.180180
67.567462	66.219936	NaN	67.085794	1.347526	NaN	0.481668
67.844597	59.376696	NaN	59.134010	8.467901	NaN	8.710587
63.351296	65.250616	NaN	65.301807	-1.899320	NaN	-1.950511
64.556621	64.259158	NaN	64.023060	0.297463	NaN	0.533561
64.518869	66.179851	NaN	65.363525	-1.660982	NaN	-0.844655
66.533972	65.006158	NaN	65.723108	1.527814	NaN	0.810864
72.762797	67.439171	NaN	68.295112	5.323626	NaN	4.467685
69.314675	62.692024	NaN	62.881551	6.622651	NaN	6.433124
64.045949	69.325830	NaN	69.217953	-5.279882	NaN	-5.172004
69.030996	64.313888	NaN	63.906954	4.717108	NaN	5.124043
58.702748	66.976284	NaN	67.039314	-8.273537	NaN	-8.336566
60.130127	64.245264	NaN	64.483858	-4.115137	NaN	-4.353731
58.732257	66.402094	NaN	66.345565	-7.669837	NaN	-7.613308
68.840347	64.547805	NaN	64.915591	4.292541	NaN	3.924755
68.599932	64.276637	NaN	64.634620	4.323294	NaN	3.965311
48.546703	62.612416	NaN	64.349762	-14.065713	NaN	-15.803059
63.564442	64.318139	NaN	64.439292	-0.753697	NaN	-0.874850
63.254841	64.552754	NaN	64.765334	-1.297913	NaN	-1.510493
68.280689	64.564060	NaN	64.034906	3.716629	NaN	4.245783
71.856458	69.524357	NaN	70.042108	2.332101	NaN	1.814350
64.012297	65.281767	NaN	65.251106	-1.269470	NaN	-1.238809
59.299123	65.176379	NaN	64.823333	-5.877256	NaN	-5.524210
71.209289	65.800995	NaN	65.450131	5.408294	NaN	5.759158
66.617404	68.084580	NaN	68.399841	-1.467175	NaN	-1.782437
61.205305	66.265667	NaN	66.882789	-5.060362	NaN	-5.677484
63.532885	64.082136	NaN	63.303279	-0.549251	NaN	0.229606
59.641553	64.032884	NaN	64.377554	-4.391331	NaN	-4.736001
58.937586	61.408904	NaN	61.556856	-2.471318	NaN	-2.619270
69.961017	67.295809	NaN	66.758408	2.665208	NaN	3.202609
68.392757	64.994938	NaN	64.677138	3.397819	NaN	3.715619
69.924773	66.010339	NaN	65.943810	3.914434	NaN	3.980963
67.689761	62.511214	NaN	62.739998	5.178547	NaN	4.949763
66.949198	63.524058	NaN	63.000748	3.425140	NaN	3.948450
64.656048	65.922398	NaN	65.990730	-1.266349	NaN	-1.334682
61.447164	64.500440	NaN	64.886585	-3.053276	NaN	-3.439421
60.103786	57.520583	NaN	57.718510	2.583202	NaN	2.385275
68.371367	68.537652	NaN	68.549547	-0.166285	NaN	-0.178180
61.802609	69.967655	NaN	69.863026	-8.165045	NaN	-8.060416
69.144111	64.238057	NaN	63.765297	4.906054	NaN	5.378814
60.319271	64.077206	NaN	64.522683	-3.757935	NaN	-4.203411
67.688484	65.065625	NaN	65.469131	2.622859	NaN	2.219353
67.172429	67.367044	NaN	66.860514	-0.194615	NaN	0.311914
68.335233	66.031825	NaN	66.063115	2.303408	NaN	2.272118
65.268628	66.439314	NaN	66.761027	-1.170687	NaN	-1.492400
72.373337	68.172242	NaN	67.868454	4.201095	NaN	4.504883
63.838951	68.633417	NaN	68.257505	-4.794465	NaN	-4.418554
68.333002	63.180026	NaN	64.691197	5.152976	NaN	3.641805
62.191599	66.610994	NaN	66.078005	-4.419395	NaN	-3.886406
61.276296	64.085425	NaN	64.350647	-2.809129	NaN	-3.074351
69.065642	66.002432	NaN	65.747337	3.063210	NaN	3.318305
67.664198	62.695374	NaN	62.681953	4.968824	NaN	4.982245
64.578125	66.562134	NaN	66.836160	-1.984009	NaN	-2.258034
61.545755	60.818514	NaN	60.479494	0.727240	NaN	1.066261
71.054499	65.192315	NaN	64.576949	5.862184	NaN	6.477550
63.104524	67.265097	NaN	66.605782	-4.160573	NaN	-3.501258
56.488443	66.188360	NaN	66.654377	-9.699917	NaN	-10.165934
65.675001	61.472651	NaN	60.665765	4.202350	NaN	5.009236
70.050001	63.124236	NaN	63.675517	6.925765	NaN	6.374484
68.980800	65.385183	NaN	65.101463	3.595617	NaN	3.879337
64.941421	71.099094	NaN	71.750451	-6.157673	NaN	-6.809030
65.292507	65.116496	NaN	64.516665	0.176011	NaN	0.775843
73.260068	65.456564	NaN	65.387186	7.803504	NaN	7.872882
68.431470	60.621593	NaN	60.451307	7.809877	NaN	7.980163
68.473495	64.806821	NaN	64.719277	3.666674	NaN	3.754218
69.973081	66.958058	NaN	66.166833	3.015023	NaN	3.806248
65.225127	70.951917	NaN	70.780354	-5.726791	NaN	-5.555227
63.213432	62.218461	NaN	61.876372	0.994972	NaN	1.337060
64.218888	66.439433	NaN	67.439294	-2.220545	NaN	-3.220406
69.262954	64.913943	NaN	64.865449	4.349012	NaN	4.397505
55.102910	62.056161	NaN	60.658166	-6.953252	NaN	-5.555257
59.946676	65.834322	NaN	66.165708	-5.887646	NaN	-6.219032
71.377011	64.612656	NaN	64.517373	6.764355	NaN	6.859638
62.566272	62.439066	NaN	63.755158	0.127206	NaN	-1.188886
61.984751	67.721403	NaN	68.415135	-5.736653	NaN	-6.430384
60.772520	64.473466	NaN	64.196291	-3.700946	NaN	-3.423771
58.876486	61.698674	NaN	62.821295	-2.822187	NaN	-3.944808
63.381106	65.254617	NaN	64.605471	-1.873510	NaN	-1.224364
69.801532	65.146517	NaN	64.773608	4.655015	NaN	5.027924
66.432683	67.511529	NaN	66.948759	-1.078846	NaN	-0.516076
65.025186	63.078900	NaN	62.326833	1.946285	NaN	2.698353
67.058017	71.418475	NaN	72.072330	-4.360458	NaN	-5.014313
65.103497	66.574316	NaN	67.154547	-1.470819	NaN	-2.051050
68.209792	66.862908	NaN	66.557895	1.346884	NaN	1.651898
68.410256	64.259641	NaN	64.547777	4.150615	NaN	3.862478
65.960478	61.942989	NaN	62.378402	4.017488	NaN	3.582075
62.586216	62.388303	NaN	61.898515	0.197913	NaN	0.687701
64.793002	66.279542	NaN	66.458949	-1.486540	NaN	-1.665946
64.411200	69.318374	NaN	69.438869	-4.907174	NaN	-5.027668
59.162472	67.570791	NaN	67.093493	-8.408319	NaN	-7.931021
70.188638	67.428475	NaN	67.587062	2.760163	NaN	2.601577
57.073037	59.755774	NaN	59.616424	-2.682737	NaN	-2.543387
67.779570	70.010623	NaN	69.911948	-2.231053	NaN	-2.132378
63.802899	65.460388	NaN	65.247186	-1.657489	NaN	-1.444287
69.288254	65.594625	NaN	67.036848	3.693629	NaN	2.251405
62.408391	67.301199	NaN	67.003084	-4.892807	NaN	-4.594693
71.913117	63.343622	NaN	63.636619	8.569495	NaN	8.276498
64.637284	67.355180	NaN	67.466171	-2.717896	NaN	-2.828887
68.169124	64.233995	NaN	64.633655	3.935129	NaN	3.535470
67.793235	69.213274	NaN	69.112601	-1.420039	NaN	-1.319365
66.939200	60.109610	NaN	59.794961	6.829590	NaN	7.144239
72.787780	64.639893	NaN	64.037721	8.147887	NaN	8.750059
67.769880	69.799890	NaN	69.634971	-2.030010	NaN	-1.865091
67.905282	68.114944	NaN	68.545810	-0.209662	NaN	-0.640529
64.525724	67.607096	NaN	67.781313	-3.081372	NaN	-3.255589
67.713382	66.919627	NaN	67.085065	0.793755	NaN	0.628317
63.261589	62.537600	NaN	61.754539	0.723988	NaN	1.507050
56.249809	65.866216	NaN	65.629297	-9.616407	NaN	-9.379488
63.668170	63.995812	NaN	63.953726	-0.327642	NaN	-0.285556
65.705795	61.532857	NaN	62.072841	4.172938	NaN	3.632955
67.288859	64.685357	NaN	65.712416	2.603502	NaN	1.576444
66.424654	68.000626	NaN	67.006127	-1.575971	NaN	-0.581473
64.741760	64.688122	NaN	65.179173	0.053638	NaN	-0.437414
67.100765	60.707624	NaN	60.368720	6.393141	NaN	6.732045
55.029469	65.290283	NaN	65.246452	-10.260813	NaN	-10.216982
61.490960	66.817894	NaN	66.629303	-5.326933	NaN	-5.138342
57.789786	64.048897	NaN	64.469894	-6.259111	NaN	-6.680108
73.091791	62.801002	NaN	62.982837	10.290789	NaN	10.108953
61.973573	60.617170	NaN	60.664859	1.356404	NaN	1.308714
69.830014	67.651367	NaN	67.325093	2.178647	NaN	2.504922
68.626175	63.385599	NaN	63.046476	5.240577	NaN	5.579700
66.694352	65.873496	NaN	66.689625	0.820856	NaN	0.004727
65.902936	70.093296	NaN	70.092234	-4.190359	NaN	-4.189298
69.735898	66.274382	NaN	67.504840	3.461516	NaN	2.231057
66.289103	67.382484	NaN	67.301534	-1.093381	NaN	-1.012432
74.325033	66.128786	NaN	66.060755	8.196247	NaN	8.264278
65.070236	67.504479	NaN	66.849172	-2.434243	NaN	-1.778936
73.294599	64.354945	NaN	64.208027	8.939654	NaN	9.086572
62.095559	66.659097	NaN	66.863677	-4.563537	NaN	-4.768118
62.161041	62.011584	NaN	62.818243	0.149456	NaN	-0.657202
66.854523	66.233058	NaN	66.428419	0.621465	NaN	0.426103
62.478084	66.029586	NaN	66.395971	-3.551501	NaN	-3.917887
66.450932	66.366963	NaN	67.267051	0.083969	NaN	-0.816119
67.078422	66.528364	NaN	65.790879	0.550057	NaN	1.287543
65.391771	68.085779	NaN	68.387336	-2.694008	NaN	-2.995565
66.389048	68.741522	NaN	68.363035	-2.352474	NaN	-1.973987
71.838829	63.419596	NaN	64.389248	8.419233	NaN	7.449582
72.351263	60.604873	NaN	61.381876	11.746390	NaN	10.969387
67.748192	64.721558	NaN	64.506809	3.026634	NaN	3.241384
72.776980	64.012966	NaN	64.680067	8.764014	NaN	8.096912
57.197379	68.103511	NaN	67.930511	-10.906132	NaN	-10.733132
60.162615	68.829404	NaN	68.378950	-8.666789	NaN	-8.216335
69.474173	60.085927	NaN	59.558451	9.388246	NaN	9.915723
66.317548	68.500889	NaN	68.234787	-2.183341	NaN	-1.917239
65.054490	64.383589	NaN	63.977367	0.670901	NaN	1.077123
69.232457	66.491053	NaN	66.858005	2.741404	NaN	2.374452
69.072997	66.156011	NaN	65.881241	2.916986	NaN	3.191755
62.830943	66.377466	NaN	66.788026	-3.546523	NaN	-3.957083
58.825719	60.317437	NaN	60.315590	-1.491718	NaN	-1.489871
69.764522	66.419698	NaN	66.798485	3.344825	NaN	2.966037
63.099509	63.012350	NaN	63.549810	0.087159	NaN	-0.450301
59.313541	62.604026	NaN	62.331827	-3.290485	NaN	-3.018286
66.904254	67.973610	NaN	67.557703	-1.069356	NaN	-0.653449
67.835026	63.556940	NaN	64.047766	4.278086	NaN	3.787261
65.470862	63.830383	NaN	63.381004	1.640479	NaN	2.089858
65.315114	63.324975	NaN	63.463548	1.990139	NaN	1.851566
72.213816	65.348856	NaN	65.539176	6.864960	NaN	6.674640
63.622251	66.395101	NaN	66.107973	-2.772850	NaN	-2.485723
64.913757	61.050387	NaN	60.867080	3.863371	NaN	4.046678
72.624245	70.660229	NaN	70.618702	1.964017	NaN	2.005544
70.838549	63.159919	NaN	62.503870	7.678630	NaN	8.334679
65.488260	65.662817	NaN	65.552684	-0.174558	NaN	-0.064425
62.119860	65.358544	NaN	65.038329	-3.238684	NaN	-2.918468
69.110503	68.445921	NaN	68.803779	0.664582	NaN	0.306723
65.614123	64.827154	NaN	64.403699	0.786969	NaN	1.210424
64.992723	65.585220	NaN	65.601310	-0.592497	NaN	-0.608587
66.465484	65.840411	NaN	66.009376	0.625073	NaN	0.456108
67.715918	64.303519	NaN	64.135336	3.412400	NaN	3.580583
60.488332	66.085313	NaN	65.427809	-5.596981	NaN	-4.939476
62.944881	65.150010	NaN	66.102531	-2.205129	NaN	-3.157650
63.404970	67.439004	NaN	67.146506	-4.034034	NaN	-3.741537
72.334177	61.693888	NaN	60.982010	10.640290	NaN	11.352167
67.021252	63.324933	NaN	63.245030	3.696320	NaN	3.776223
65.518705	61.752765	NaN	61.965202	3.765940	NaN	3.553504
67.325167	70.709184	NaN	70.642598	-3.384017	NaN	-3.317431
71.932478	65.925499	NaN	66.599053	6.006979	NaN	5.333425
64.495713	69.666443	NaN	69.449638	-5.170730	NaN	-4.953925
64.633708	65.561667	NaN	65.310383	-0.927959	NaN	-0.676675
61.259370	65.625262	NaN	65.402569	-4.365892	NaN	-4.143199
68.837089	67.227787	NaN	66.895993	1.609302	NaN	1.941096
72.692444	69.255913	NaN	69.085987	3.436531	NaN	3.606457
69.711923	65.109781	NaN	65.014989	4.602142	NaN	4.696934
66.777932	63.626875	NaN	63.249400	3.151057	NaN	3.528532
63.727959	65.303941	NaN	65.158332	-1.575982	NaN	-1.430372
64.327432	67.408329	NaN	67.223669	-3.080897	NaN	-2.896237
66.670857	61.080367	NaN	61.657910	5.590489	NaN	5.012946
65.289752	63.948047	NaN	64.842453	1.341706	NaN	0.447299
72.544778	66.453183	NaN	66.394322	6.091595	NaN	6.150456
65.256550	63.916619	NaN	64.234263	1.339931	NaN	1.022286
59.842262	64.909163	NaN	64.897120	-5.066900	NaN	-5.054858
60.504988	66.839175	NaN	66.779943	-6.334187	NaN	-6.274955
61.946558	65.157556	NaN	64.765159	-3.210998	NaN	-2.818600
62.457469	66.335397	NaN	66.366899	-3.877928	NaN	-3.909429
66.191461	66.190330	NaN	66.740940	0.001131	NaN	-0.549479
67.532730	59.324897	NaN	60.728447	8.207834	NaN	6.804283
60.715229	61.390766	NaN	61.550873	-0.675537	NaN	-0.835644
61.293176	68.131681	NaN	67.777971	-6.838505	NaN	-6.484795
71.836002	63.671955	NaN	63.893592	8.164047	NaN	7.942410
64.768736	66.783953	NaN	66.568143	-2.015217	NaN	-1.799407
67.209591	64.774119	NaN	65.330813	2.435472	NaN	1.878777
66.987923	65.529464	NaN	66.674269	1.458459	NaN	0.313655
66.666825	65.301735	NaN	65.308185	1.365090	NaN	1.358640
58.409278	69.413938	NaN	69.395079	-11.004660	NaN	-10.985801
63.398798	65.414198	NaN	65.292244	-2.015400	NaN	-1.893446
67.790816	67.288539	NaN	67.849916	0.502277	NaN	-0.059100
56.412388	63.986193	NaN	63.247707	-7.573805	NaN	-6.835318
63.693357	63.136955	NaN	63.278095	0.556402	NaN	0.415262
70.500405	62.572666	NaN	62.788571	7.927739	NaN	7.711834
67.777134	65.790798	NaN	65.246722	1.986336	NaN	2.530412
63.568899	64.000812	NaN	63.878763	-0.431912	NaN	-0.309864
64.839107	64.913458	NaN	64.605652	-0.074351	NaN	0.233456
64.664949	65.896661	NaN	64.261803	-1.231712	NaN	0.403146
71.201343	67.699659	NaN	67.931075	3.501684	NaN	3.270268
62.436497	66.641397	NaN	67.282370	-4.204900	NaN	-4.845873
68.449650	65.974601	NaN	67.350712	2.475049	NaN	1.098938
67.093372	67.710332	NaN	67.648815	-0.616961	NaN	-0.555443
62.960569	64.626756	NaN	64.325944	-1.666187	NaN	-1.365375
61.884721	65.908985	NaN	67.026238	-4.024264	NaN	-5.141517
72.094712	63.706949	NaN	63.318418	8.387763	NaN	8.776294
62.786706	63.972500	NaN	63.836349	-1.185794	NaN	-1.049642
74.860025	68.701094	NaN	68.914232	6.158931	NaN	5.945794
70.231378	64.875329	NaN	65.470279	5.356049	NaN	4.761099
63.690054	63.756365	NaN	64.017048	-0.066311	NaN	-0.326994
65.861238	63.208399	NaN	63.502357	2.652839	NaN	2.358882
71.060253	66.051462	NaN	67.336510	5.008791	NaN	3.723743
61.300222	69.763619	NaN	68.763163	-8.463396	NaN	-7.462941
67.921813	63.247959	NaN	64.001938	4.673854	NaN	3.919875
68.685309	65.144346	NaN	65.540608	3.540963	NaN	3.144701
65.024231	67.878860	NaN	68.043418	-2.854629	NaN	-3.019186
59.056955	67.250602	NaN	66.369467	-8.193647	NaN	-7.312512
62.783174	67.067355	NaN	65.917422	-4.284181	NaN	-3.134249
63.503386	63.231344	NaN	62.757899	0.272042	NaN	0.745487
61.979159	68.038858	NaN	68.793329	-6.059699	NaN	-6.814170
64.855574	66.914336	NaN	67.647578	-2.058762	NaN	-2.792004
67.656289	63.161805	NaN	62.781766	4.494484	NaN	4.874523
66.573956	60.036346	NaN	60.843508	6.537610	NaN	5.730447
70.819530	65.746158	NaN	66.215923	5.073372	NaN	4.603607
66.785555	65.754507	NaN	66.342131	1.031048	NaN	0.443424
59.980407	67.823961	NaN	68.122753	-7.843554	NaN	-8.142346
69.033889	67.312818	NaN	67.721794	1.721071	NaN	1.312095
71.384829	66.795021	NaN	67.471251	4.589807	NaN	3.913578
61.719024	65.860739	NaN	66.069175	-4.141715	NaN	-4.350152
66.918357	65.258325	NaN	64.776119	1.660032	NaN	2.142237
64.575085	61.297138	NaN	61.269268	3.277947	NaN	3.305817
60.190301	65.225257	NaN	64.861563	-5.034956	NaN	-4.671262
66.016434	63.454649	NaN	63.623000	2.561785	NaN	2.393434
67.621075	64.694556	NaN	64.194391	2.926519	NaN	3.426683
73.519623	65.230703	NaN	65.001091	8.288920	NaN	8.518533
65.319967	64.210931	NaN	63.969949	1.109036	NaN	1.350018
65.798702	65.265604	NaN	65.559825	0.533097	NaN	0.238877
58.038529	61.112738	NaN	60.813469	-3.074209	NaN	-2.774940
60.190004	65.169105	NaN	65.831846	-4.979101	NaN	-5.641842
61.917431	65.026875	NaN	65.252016	-3.109444	NaN	-3.334585
69.449803	65.051417	NaN	64.751251	4.398386	NaN	4.698552
69.082941	63.260881	NaN	62.831969	5.822060	NaN	6.250972
68.655246	64.384685	NaN	64.842073	4.270561	NaN	3.813173
57.142484	66.343838	NaN	66.370748	-9.201354	NaN	-9.228264
62.434640	67.838409	NaN	67.763365	-5.403769	NaN	-5.328725
60.776511	65.363340	NaN	65.864212	-4.586828	NaN	-5.087701
65.367982	71.916561	NaN	71.715615	-6.548579	NaN	-6.347633
73.818059	67.616613	NaN	66.929944	6.201446	NaN	6.888115
67.043563	69.639546	NaN	69.141128	-2.595983	NaN	-2.097565
64.346994	64.844462	NaN	64.814672	-0.497469	NaN	-0.467678
71.518587	69.123542	NaN	69.578525	2.395045	NaN	1.940062
70.956908	62.165849	NaN	63.052832	8.791059	NaN	7.904076
72.269554	67.483931	NaN	67.570041	4.785624	NaN	4.699513
69.762239	71.347913	NaN	71.925377	-1.585674	NaN	-2.163138
68.757137	66.245917	NaN	66.777139	2.511220	NaN	1.979998
54.397605	66.204389	NaN	65.694318	-11.806785	NaN	-11.296713
68.886174	62.363484	NaN	63.287963	6.522689	NaN	5.598210
63.368265	62.594374	NaN	62.717204	0.773891	NaN	0.651062
59.848691	66.843476	NaN	65.973497	-6.994785	NaN	-6.124806
66.239503	61.813714	NaN	60.845603	4.425788	NaN	5.393900
74.996182	66.687842	NaN	67.639383	8.308339	NaN	7.356799
70.001439	67.304098	NaN	67.672998	2.697341	NaN	2.328441
65.953820	67.113711	NaN	67.708953	-1.159891	NaN	-1.755133
55.167926	62.933121	NaN	63.279692	-7.765195	NaN	-8.111766
62.234941	63.750976	NaN	63.835796	-1.516035	NaN	-1.600854
63.060300	60.568230	NaN	61.111154	2.492070	NaN	1.949146
62.314859	62.455928	NaN	62.178204	-0.141069	NaN	0.136655
60.935423	66.529532	NaN	67.552365	-5.594109	NaN	-6.616942
66.060215	65.573465	NaN	65.770566	0.486751	NaN	0.289649
59.484650	65.851610	NaN	65.698769	-6.366960	NaN	-6.214119
65.391968	68.602200	NaN	68.575741	-3.210232	NaN	-3.183773
71.155649	64.619021	NaN	64.736463	6.536629	NaN	6.419186
62.809915	69.299046	NaN	69.138603	-6.489131	NaN	-6.328688
64.109546	64.924647	NaN	64.722554	-0.815100	NaN	-0.613007
67.583935	66.204389	NaN	66.497588	1.379546	NaN	1.086348
58.074747	69.260341	NaN	68.755326	-11.185594	NaN	-10.680579
60.049745	64.912071	NaN	64.466719	-4.862326	NaN	-4.416974
74.062871	62.263353	NaN	62.887928	11.799518	NaN	11.174943
64.606821	68.393063	NaN	68.489475	-3.786242	NaN	-3.882655
64.937324	61.424995	NaN	60.221972	3.512329	NaN	4.715352
71.714835	65.815708	NaN	65.716760	5.899127	NaN	5.998074
65.196650	60.069315	NaN	61.387677	5.127335	NaN	3.808974
62.794767	66.197628	NaN	65.579047	-3.402862	NaN	-2.784280
67.338440	67.480653	NaN	67.523986	-0.142213	NaN	-0.185546
56.975496	67.425646	NaN	67.492183	-10.450150	NaN	-10.516688
64.935093	64.832524	NaN	64.501065	0.102569	NaN	0.434028
63.315639	67.129430	NaN	66.744378	-3.813791	NaN	-3.428739
65.822477	68.273403	NaN	67.849753	-2.450926	NaN	-2.027276
69.137641	67.205327	NaN	66.873040	1.932315	NaN	2.264601
66.694175	64.029659	NaN	64.325672	2.664516	NaN	2.368503
64.546807	68.917700	NaN	68.963712	-4.370893	NaN	-4.416906
62.688549	65.964173	NaN	66.025501	-3.275624	NaN	-3.336952
65.567441	65.961626	NaN	66.570877	-0.394185	NaN	-1.003437
61.140025	62.525134	NaN	63.011246	-1.385109	NaN	-1.871221
67.282643	60.848276	NaN	60.877393	6.434368	NaN	6.405250
64.708542	69.136112	NaN	69.423760	-4.427570	NaN	-4.715219
64.972198	67.551964	NaN	67.894931	-2.579767	NaN	-2.922733
65.576137	62.257234	NaN	62.567468	3.318902	NaN	3.008669
59.685671	69.896183	NaN	70.086821	-10.210512	NaN	-10.401150
63.641260	65.928997	NaN	65.476901	-2.287736	NaN	-1.835640
62.139333	67.584463	NaN	67.810857	-5.445130	NaN	-5.671524
65.829371	64.062336	NaN	64.478386	1.767035	NaN	1.350985
60.605604	67.679645	NaN	67.953428	-7.074041	NaN	-7.347824
63.642841	63.892860	NaN	64.155969	-0.250019	NaN	-0.513128
68.920590	65.961036	NaN	66.181847	2.959554	NaN	2.738743
63.709846	68.691294	NaN	69.122926	-4.981449	NaN	-5.413080
62.046135	65.472245	NaN	66.150381	-3.426109	NaN	-4.104245
67.625623	63.552168	NaN	63.324934	4.073455	NaN	4.300689
66.703908	66.706538	NaN	66.940699	-0.002630	NaN	-0.236792
72.500845	68.011016	NaN	68.206202	4.489828	NaN	4.294643
70.553604	67.965664	NaN	67.918510	2.587940	NaN	2.635094
64.594529	64.577214	NaN	64.455499	0.017315	NaN	0.139030
71.906156	68.183306	NaN	67.826142	3.722850	NaN	4.080014
64.250430	67.451905	NaN	67.790698	-3.201476	NaN	-3.540268
55.822694	66.506659	NaN	66.851259	-10.683965	NaN	-11.028564
64.276022	65.553412	NaN	65.868849	-1.277390	NaN	-1.592827
66.533111	64.114771	NaN	64.605383	2.418339	NaN	1.927727
67.309110	63.876834	NaN	63.553849	3.432276	NaN	3.755261
55.289518	64.583183	NaN	65.567127	-9.293665	NaN	-10.277609
65.306955	65.083385	NaN	64.960484	0.223570	NaN	0.346471
60.212085	62.916163	NaN	63.597502	-2.704079	NaN	-3.385417
69.036557	64.184265	NaN	64.330169	4.852292	NaN	4.706387
69.683065	67.287056	NaN	68.385033	2.396009	NaN	1.298032
57.647910	68.629858	NaN	68.345004	-10.981948	NaN	-10.697094
66.833434	66.059826	NaN	66.308507	0.773608	NaN	0.524927
61.959766	68.883418	NaN	69.255220	-6.923652	NaN	-7.295454
66.784868	68.707878	NaN	68.473180	-1.923010	NaN	-1.688313
65.446667	61.792707	NaN	61.316764	3.653960	NaN	4.129903
67.690280	68.143856	NaN	68.748196	-0.453576	NaN	-1.057916
75.583755	65.296248	NaN	65.153096	10.287507	NaN	10.430659
64.174826	63.705627	NaN	62.714973	0.469199	NaN	1.459853
69.253857	65.111371	NaN	64.299678	4.142486	NaN	4.954180
65.626513	66.129041	NaN	65.832689	-0.502528	NaN	-0.206176
64.747243	66.373420	NaN	65.875382	-1.626177	NaN	-1.128139
63.450490	64.241106	NaN	64.494834	-0.790616	NaN	-1.044344
61.923599	64.415740	NaN	65.341024	-2.492140	NaN	-3.417425
63.310089	65.102064	NaN	65.959774	-1.791975	NaN	-2.649685
64.395934	63.575857	NaN	63.970971	0.820077	NaN	0.424963
63.150680	71.027458	NaN	70.964762	-7.876778	NaN	-7.814082
64.931242	65.402457	NaN	65.231383	-0.471215	NaN	-0.300140
64.381787	64.283144	NaN	64.549113	0.098643	NaN	-0.167326
62.534944	64.484719	NaN	65.076510	-1.949775	NaN	-2.541566
61.806109	64.948779	NaN	64.680330	-3.142670	NaN	-2.874221
67.995995	65.054079	NaN	64.840894	2.941917	NaN	3.155101
72.312039	60.577549	NaN	60.886187	11.734489	NaN	11.425851
68.606942	65.714996	NaN	66.132569	2.891946	NaN	2.474373
63.447772	65.666209	NaN	64.920499	-2.218437	NaN	-1.472727
54.780042	63.914159	NaN	64.489839	-9.134118	NaN	-9.709798
64.324949	62.124555	NaN	63.186734	2.200393	NaN	1.138214
70.160978	70.386047	NaN	69.691985	-0.225069	NaN	0.468993
62.248265	64.349603	NaN	64.841429	-2.101338	NaN	-2.593164
65.790256	64.343025	NaN	64.200143	1.447231	NaN	1.590114
65.043029	62.398221	NaN	63.320485	2.644808	NaN	1.722544
60.510897	63.295606	NaN	63.191113	-2.784709	NaN	-2.680216
73.044682	64.973874	NaN	64.528297	8.070808	NaN	8.516385
62.829095	64.360860	NaN	64.240120	-1.531765	NaN	-1.411025
70.722371	63.793828	NaN	63.980731	6.928543	NaN	6.741640
65.522724	61.423775	NaN	61.313927	4.098949	NaN	4.208797
63.645853	65.719824	NaN	65.363338	-2.073970	NaN	-1.717485
64.451250	65.733333	NaN	66.317800	-1.282083	NaN	-1.866550
65.539474	63.664069	NaN	63.382678	1.875405	NaN	2.156796
66.601066	66.600282	NaN	66.945754	0.000783	NaN	-0.344688
64.629166	65.405721	NaN	64.930951	-0.776555	NaN	-0.301785
63.830744	68.914002	NaN	68.645823	-5.083258	NaN	-4.815080
63.251893	67.737762	NaN	68.367373	-4.485869	NaN	-5.115480
61.163400	67.080817	NaN	66.513914	-5.917417	NaN	-5.350514
55.519477	64.192380	NaN	64.269433	-8.672902	NaN	-8.749956
62.202042	67.533039	NaN	66.871903	-5.330997	NaN	-4.669862
58.439573	63.567831	NaN	63.393550	-5.128257	NaN	-4.953977
61.308418	67.740029	NaN	68.014951	-6.431611	NaN	-6.706534
62.978907	65.315115	NaN	65.711503	-2.336208	NaN	-2.732597
64.995243	65.815004	NaN	65.990514	-0.819761	NaN	-0.995270
67.926851	67.736341	NaN	67.705851	0.190511	NaN	0.221000
66.529130	66.102794	NaN	66.273838	0.426336	NaN	0.255292
66.441623	63.065374	NaN	63.070329	3.376249	NaN	3.371294
66.323896	61.579849	NaN	60.051101	4.744048	NaN	6.272796
70.177015	64.683713	NaN	64.580893	5.493301	NaN	5.596122
69.895741	64.277113	NaN	65.037418	5.618629	NaN	4.858323
56.877355	62.332380	NaN	62.698726	-5.455025	NaN	-5.821370
63.235138	64.257767	NaN	64.666150	-1.022629	NaN	-1.431013
64.116728	63.906368	NaN	64.659280	0.210360	NaN	-0.542552
69.504754	63.476791	NaN	63.436585	6.027963	NaN	6.068170
69.673998	63.326651	NaN	63.527656	6.347347	NaN	6.146342
67.583928	64.897656	NaN	64.990342	2.686272	NaN	2.593586
67.612702	65.724514	NaN	65.471849	1.888188	NaN	2.140854
62.741815	60.555177	NaN	61.033959	2.186638	NaN	1.707856
57.643940	64.291365	NaN	64.517300	-6.647426	NaN	-6.873360
64.537276	65.896488	NaN	67.140240	-1.359212	NaN	-2.602965
63.516180	67.729408	NaN	67.999894	-4.213228	NaN	-4.483714
70.689463	66.094430	NaN	66.313074	4.595033	NaN	4.376389
53.652583	63.481411	NaN	63.863991	-9.828828	NaN	-10.211408
68.176911	64.284198	NaN	63.896656	3.892713	NaN	4.280255
69.173033	64.174564	NaN	63.144697	4.998468	NaN	6.028336
65.337498	63.840899	NaN	63.861298	1.496599	NaN	1.476200
66.604560	57.658169	NaN	57.115544	8.946391	NaN	9.489016
66.656159	64.045962	NaN	64.484897	2.610197	NaN	2.171262
69.265280	68.462314	NaN	68.067842	0.802966	NaN	1.197438
56.999157	64.070920	NaN	64.474728	-7.071764	NaN	-7.475572
56.312520	64.202095	NaN	63.617131	-7.889575	NaN	-7.304612
68.443597	67.949886	NaN	68.497566	0.493711	NaN	-0.053969
55.197796	70.577794	NaN	70.482123	-15.379998	NaN	-15.284327
70.759587	67.277169	NaN	67.492796	3.482419	NaN	3.266792
69.038762	64.254740	NaN	64.923147	4.784022	NaN	4.115614
66.131400	65.249092	NaN	66.095860	0.882308	NaN	0.035540
68.200609	65.591914	NaN	66.234994	2.608695	NaN	1.965615
67.712658	64.198262	NaN	63.453361	3.514395	NaN	4.259297
67.476915	64.299238	NaN	63.587517	3.177677	NaN	3.889398
65.479849	65.678201	NaN	65.976672	-0.198352	NaN	-0.496823
52.924124	66.470751	NaN	66.235322	-13.546626	NaN	-13.311198
59.083188	63.589217	NaN	63.975310	-4.506029	NaN	-4.892123
63.774305	67.141940	NaN	67.055039	-3.367635	NaN	-3.280734
71.229522	66.212550	NaN	66.443935	5.016972	NaN	4.785587
70.793007	66.440775	NaN	66.747214	4.352233	NaN	4.045794
64.342574	62.978469	NaN	62.440299	1.364106	NaN	1.902276
64.687127	64.784834	NaN	65.393529	-0.097707	NaN	-0.706402
67.828407	63.940672	NaN	63.871402	3.887735	NaN	3.957005
63.364428	63.499868	NaN	62.969120	-0.135440	NaN	0.395308
61.809784	65.082330	NaN	65.090782	-3.272546	NaN	-3.280999
66.461696	65.814749	NaN	66.155032	0.646948	NaN	0.306664
59.905445	64.635806	NaN	64.451092	-4.730361	NaN	-4.545646
65.062101	72.610177	NaN	71.907810	-7.548076	NaN	-6.845710
61.656220	63.651836	NaN	63.689537	-1.995616	NaN	-2.033318
62.262474	67.148938	NaN	67.452027	-4.886463	NaN	-5.189552
64.131172	66.613755	NaN	66.832061	-2.482583	NaN	-2.700889
66.242497	62.072461	NaN	61.455578	4.170037	NaN	4.786919
64.140195	68.585729	NaN	68.635351	-4.445535	NaN	-4.495156
62.217924	63.420777	NaN	63.594969	-1.202853	NaN	-1.377045
70.870305	67.365516	NaN	67.194174	3.504789	NaN	3.676131
67.318363	59.798082	NaN	59.259085	7.520281	NaN	8.059278
69.759415	68.799605	NaN	67.930422	0.959810	NaN	1.828994
64.487905	62.248142	NaN	63.419520	2.239763	NaN	1.068384
60.856357	65.712216	NaN	66.593949	-4.855859	NaN	-5.737592
74.675032	64.983440	NaN	65.624276	9.691591	NaN	9.050755
67.520103	65.596172	NaN	65.584056	1.923932	NaN	1.936048
63.108220	64.959604	NaN	64.250088	-1.851384	NaN	-1.141868
63.217408	66.481434	NaN	65.818781	-3.264026	NaN	-2.601372
68.483276	69.591269	NaN	68.770842	-1.107993	NaN	-0.287566
69.062966	63.171388	NaN	63.738070	5.891578	NaN	5.324896
62.059105	66.198197	NaN	66.196578	-4.139092	NaN	-4.137473
67.438950	68.713962	NaN	68.762163	-1.275013	NaN	-1.323213
60.117048	62.033573	NaN	61.651074	-1.916526	NaN	-1.534027
70.159478	63.299363	NaN	63.279515	6.860115	NaN	6.879963
64.174647	67.008733	NaN	67.487256	-2.834086	NaN	-3.312609
73.358643	68.268703	NaN	68.134073	5.089939	NaN	5.224570
71.188917	65.016504	NaN	64.999519	6.172412	NaN	6.189398
65.492854	59.723497	NaN	58.977546	5.769357	NaN	6.515308
60.612120	66.824394	NaN	67.703317	-6.212274	NaN	-7.091197
63.077209	66.896886	NaN	66.886167	-3.819676	NaN	-3.808957
63.143709	61.816363	NaN	61.758972	1.327346	NaN	1.384737
67.531808	69.138258	NaN	68.791239	-1.606450	NaN	-1.259431
65.158889	63.732373	NaN	63.199091	1.426516	NaN	1.959799
60.252027	66.009430	NaN	65.578371	-5.757403	NaN	-5.326344
59.868154	58.677283	NaN	58.109665	1.190871	NaN	1.758489
61.286014	62.469857	NaN	63.047555	-1.183844	NaN	-1.761542
67.269446	65.492688	NaN	64.973701	1.776758	NaN	2.295746
70.125930	66.087241	NaN	64.912977	4.038690	NaN	5.212954
63.907559	67.065580	NaN	66.553047	-3.158021	NaN	-2.645488
61.068733	64.690111	NaN	63.988295	-3.621379	NaN	-2.919563
63.985664	65.519624	NaN	66.100371	-1.533960	NaN	-2.114707
67.324548	63.012175	NaN	62.190802	4.312373	NaN	5.133746
65.260402	65.360242	NaN	65.061988	-0.099840	NaN	0.198414
71.622649	63.349906	NaN	64.258599	8.272743	NaN	7.364049
68.458633	63.119879	NaN	64.808902	5.338754	NaN	3.649731
61.423175	66.299712	NaN	67.107952	-4.876537	NaN	-5.684778
71.914875	70.876920	NaN	70.747939	1.037954	NaN	1.166936
58.863265	65.907482	NaN	64.778117	-7.044217	NaN	-5.914852
69.744990	68.200521	NaN	68.485988	1.544469	NaN	1.259003
63.464264	68.004872	NaN	68.673928	-4.540608	NaN	-5.209664
65.609489	60.734933	NaN	60.523190	4.874556	NaN	5.086299
63.223764	63.753871	NaN	63.093205	-0.530108	NaN	0.130559
63.257260	68.022442	NaN	67.536849	-4.765183	NaN	-4.279589
65.011144	61.266499	NaN	60.500749	3.744644	NaN	4.510395
67.903603	62.360385	NaN	63.903505	5.543218	NaN	4.000098
71.689474	63.228859	NaN	62.799465	8.460615	NaN	8.890009
67.325655	66.336485	NaN	66.636883	0.989170	NaN	0.688772
61.584598	64.189755	NaN	64.360388	-2.605157	NaN	-2.775789
67.923436	65.796546	NaN	65.065375	2.126890	NaN	2.858062
66.530285	62.686544	NaN	61.987455	3.843742	NaN	4.542830
65.002961	66.163065	NaN	66.119555	-1.160104	NaN	-1.116594
54.871849	58.987137	NaN	58.587448	-4.115288	NaN	-3.715599
69.422384	64.565015	NaN	64.527921	4.857370	NaN	4.894463
63.756025	67.173236	NaN	66.140721	-3.417211	NaN	-2.384697
72.236393	64.864267	NaN	65.557176	7.372126	NaN	6.679217
73.686377	60.973167	NaN	62.020474	12.713211	NaN	11.665903
64.028586	64.146551	NaN	64.270534	-0.117965	NaN	-0.241948
63.909956	65.468862	NaN	65.029013	-1.558905	NaN	-1.119056
66.944809	65.070033	NaN	63.953587	1.874777	NaN	2.991222
67.750334	67.712867	NaN	67.797124	0.037467	NaN	-0.046790
66.681106	65.551848	NaN	65.914652	1.129258	NaN	0.766454
60.159766	65.818214	NaN	66.003556	-5.658448	NaN	-5.843790
61.545151	66.728829	NaN	66.836537	-5.183678	NaN	-5.291386
62.743133	62.079227	NaN	62.181812	0.663906	NaN	0.561321
63.048003	67.447384	NaN	67.833862	-4.399380	NaN	-4.785858
60.520206	63.577168	NaN	63.771754	-3.056962	NaN	-3.251548
61.503973	66.869395	NaN	67.061296	-5.365422	NaN	-5.557323
64.971251	66.135638	NaN	65.150298	-1.164388	NaN	-0.179048
70.215302	68.896444	NaN	69.473606	1.318857	NaN	0.741696
75.254391	65.467090	NaN	64.666936	9.787301	NaN	10.587455
66.888038	65.078343	NaN	65.183511	1.809695	NaN	1.704527
61.511380	67.058289	NaN	66.925430	-5.546909	NaN	-5.414049
69.534327	63.361593	NaN	64.216289	6.172734	NaN	5.318038
64.028618	66.631242	NaN	67.039241	-2.602623	NaN	-3.010622
69.263727	61.871431	NaN	62.168821	7.392296	NaN	7.094906
60.001880	69.926163	NaN	68.790799	-9.924283	NaN	-8.788918
67.313544	65.318402	NaN	66.632997	1.995142	NaN	0.680547
72.915397	68.866803	NaN	67.772851	4.048594	NaN	5.142546
64.193058	68.305359	NaN	68.089535	-4.112301	NaN	-3.896477
67.146919	64.545650	NaN	65.199263	2.601269	NaN	1.947656
61.190087	63.978989	NaN	63.713307	-2.788902	NaN	-2.523221
65.622147	66.041401	NaN	66.496959	-0.419255	NaN	-0.874813
63.528480	66.504369	NaN	66.686670	-2.975889	NaN	-3.158190
67.397354	67.714814	NaN	67.185526	-0.317461	NaN	0.211828
66.242219	63.076623	NaN	63.016481	3.165596	NaN	3.225738
63.968661	66.904286	NaN	66.458770	-2.935625	NaN	-2.490109
68.245244	67.010163	NaN	67.076212	1.235081	NaN	1.169032
68.457572	66.396883	NaN	66.893714	2.060689	NaN	1.563858
67.114906	61.578354	NaN	62.312483	5.536551	NaN	4.802423
67.705368	69.687927	NaN	68.947297	-1.982559	NaN	-1.241929
62.777481	66.043526	NaN	65.629143	-3.266046	NaN	-2.851663
65.230026	66.296033	NaN	65.998852	-1.066007	NaN	-0.768826
62.346669	69.091599	NaN	69.419576	-6.744930	NaN	-7.072907
68.895955	64.780567	NaN	65.993861	4.115387	NaN	2.902094
63.527960	60.793589	NaN	61.729298	2.734371	NaN	1.798663
67.600005	64.518883	NaN	64.083005	3.081123	NaN	3.517001
69.093762	63.905165	NaN	64.197214	5.188597	NaN	4.896547
71.033343	68.888599	NaN	68.538630	2.144744	NaN	2.494713
58.912971	65.144370	NaN	65.767395	-6.231399	NaN	-6.854424
71.800218	63.782930	NaN	64.429077	8.017288	NaN	7.371141
71.913694	67.609724	NaN	68.052525	4.303970	NaN	3.861169
54.747819	65.643425	NaN	66.033362	-10.895606	NaN	-11.285543
65.181011	69.527973	NaN	69.969485	-4.346962	NaN	-4.788474
69.260420	67.626313	NaN	67.746262	1.634107	NaN	1.514158
61.779342	68.870791	NaN	67.885510	-7.091449	NaN	-6.106168
57.413893	66.581787	NaN	67.526551	-9.167895	NaN	-10.112659
66.305184	59.864006	NaN	60.528425	6.441179	NaN	5.776759
62.327209	63.319178	NaN	64.179185	-0.991969	NaN	-1.851976
58.420873	65.278544	NaN	64.868840	-6.857671	NaN	-6.447967
65.844190	70.810420	NaN	70.562447	-4.966231	NaN	-4.718258
60.736337	65.132162	NaN	65.729394	-4.395825	NaN	-4.993057
68.089500	59.944761	NaN	59.557656	8.144739	NaN	8.531844
65.863175	63.061030	NaN	63.091978	2.802145	NaN	2.771197
69.980863	66.875586	NaN	66.215897	3.105276	NaN	3.764965
69.627531	66.189090	NaN	66.930970	3.438441	NaN	2.696561
67.500025	67.353303	NaN	67.127231	0.146721	NaN	0.372794
69.629902	70.673024	NaN	70.930299	-1.043122	NaN	-1.300397
71.114122	66.482538	NaN	66.064537	4.631584	NaN	5.049585
70.626600	65.358942	NaN	66.077111	5.267658	NaN	4.549488
64.372568	60.343237	NaN	60.829683	4.029331	NaN	3.542885
61.755474	65.340456	NaN	65.122624	-3.584982	NaN	-3.367150
66.427807	65.589679	NaN	65.485639	0.838127	NaN	0.942168
67.801257	66.018316	NaN	66.399172	1.782941	NaN	1.402085
63.753138	63.589293	NaN	64.143014	0.163845	NaN	-0.389876
67.083875	59.338890	NaN	59.898480	7.744985	NaN	7.185395
64.094367	62.243332	NaN	61.773374	1.851035	NaN	2.320993
60.250990	69.386471	NaN	70.242749	-9.135482	NaN	-9.991760
68.329609	63.483650	NaN	62.829303	4.845959	NaN	5.500307
62.707950	68.804644	NaN	69.170311	-6.096694	NaN	-6.462362
62.535395	62.429052	NaN	62.657019	0.106343	NaN	-0.121624
60.684968	68.910477	NaN	68.116145	-8.225508	NaN	-7.431177
65.808836	66.240218	NaN	66.478327	-0.431382	NaN	-0.669491
62.372078	60.026376	NaN	59.890347	2.345702	NaN	2.481731
62.726755	67.043942	NaN	67.833651	-4.317187	NaN	-5.106896
52.485598	63.790122	NaN	64.155678	-11.304523	NaN	-11.670080
60.898856	69.792808	NaN	70.265744	-8.893952	NaN	-9.366887
65.934809	66.109573	NaN	65.434322	-0.174764	NaN	0.500487
68.166846	65.103853	NaN	65.569381	3.062993	NaN	2.597465
65.503498	65.744472	NaN	65.613269	-0.240974	NaN	-0.109771
66.023648	61.594148	NaN	61.722236	4.429500	NaN	4.301412
67.384527	64.957317	NaN	64.307326	2.427210	NaN	3.077201
62.450657	64.588483	NaN	64.669488	-2.137826	NaN	-2.218831
64.621024	69.962172	NaN	70.048134	-5.341148	NaN	-5.427110
70.450124	64.270496	NaN	63.689545	6.179627	NaN	6.760578
63.310595	64.562230	NaN	63.517952	-1.251635	NaN	-0.207357
63.769650	64.784377	NaN	64.979630	-1.014727	NaN	-1.209980
65.294958	66.292111	NaN	66.365606	-0.997154	NaN	-1.070648
66.861345	65.216411	NaN	65.204231	1.644935	NaN	1.657114
64.718857	63.657539	NaN	63.644073	1.061318	NaN	1.074784
66.232468	63.858965	NaN	63.801492	2.373503	NaN	2.430977
55.757426	65.807783	NaN	65.565271	-10.050357	NaN	-9.807845
66.456853	59.910628	NaN	60.044636	6.546225	NaN	6.412217
65.534076	65.274026	NaN	65.663370	0.260050	NaN	-0.129295
61.654420	68.944927	NaN	69.312749	-7.290508	NaN	-7.658330
61.539082	65.097658	NaN	64.598462	-3.558577	NaN	-3.059381
66.782316	64.501023	NaN	63.915565	2.281293	NaN	2.866751
62.290157	66.557817	NaN	65.596056	-4.267660	NaN	-3.305899
68.648229	64.086353	NaN	63.405407	4.561876	NaN	5.242822
58.510392	65.648215	NaN	65.297523	-7.137823	NaN	-6.787131
66.781256	62.315375	NaN	62.929691	4.465880	NaN	3.851565
64.842359	62.990887	NaN	63.240838	1.851472	NaN	1.601521
62.567752	64.730062	NaN	64.276987	-2.162310	NaN	-1.709234
64.033003	66.385714	NaN	66.905759	-2.352711	NaN	-2.872757
66.421389	63.543779	NaN	62.830140	2.877610	NaN	3.591249
65.973550	65.782045	NaN	66.167052	0.191506	NaN	-0.193501
70.884167	63.862189	NaN	63.619114	7.021977	NaN	7.265053
62.793084	67.315147	NaN	67.682230	-4.522062	NaN	-4.889145
60.012467	66.291311	NaN	66.417440	-6.278844	NaN	-6.404972
59.180374	65.312541	NaN	65.929327	-6.132166	NaN	-6.748953
61.621792	66.137800	NaN	66.330004	-4.516008	NaN	-4.708212
67.723878	64.937222	NaN	65.132754	2.786657	NaN	2.591124
66.632287	67.181839	NaN	67.061575	-0.549552	NaN	-0.429288
69.331554	63.955653	NaN	64.858669	5.375901	NaN	4.472884
69.981729	68.428827	NaN	68.670608	1.552903	NaN	1.311121
66.304898	67.302500	NaN	67.574205	-0.997602	NaN	-1.269307
63.653692	62.515298	NaN	62.628150	1.138394	NaN	1.025542
67.336543	69.176152	NaN	69.532836	-1.839609	NaN	-2.196293
72.932622	67.196585	NaN	67.434479	5.736037	NaN	5.498143
66.292637	65.974810	NaN	65.194405	0.317826	NaN	1.098232
65.907680	63.563270	NaN	63.421441	2.344410	NaN	2.486238
71.033872	65.508415	NaN	65.696756	5.525458	NaN	5.337116
68.379515	61.956916	NaN	61.209233	6.422598	NaN	7.170282
64.320515	64.941728	NaN	65.247464	-0.621214	NaN	-0.926949
71.307661	65.049736	NaN	65.240477	6.257925	NaN	6.067184
70.966279	62.867138	NaN	63.395784	8.099141	NaN	7.570495
64.854544	63.418369	NaN	64.248541	1.436175	NaN	0.606003
66.017972	63.338843	NaN	63.727587	2.679128	NaN	2.290385
61.412357	65.704270	NaN	65.066106	-4.291913	NaN	-3.653749
57.809723	70.739653	NaN	70.883905	-12.929929	NaN	-13.074181
64.727397	68.675413	NaN	68.797104	-3.948016	NaN	-4.069707
58.066444	64.761489	NaN	64.709247	-6.695045	NaN	-6.642803
52.613861	66.809467	NaN	66.770872	-14.195605	NaN	-14.157011
61.856566	64.014239	NaN	63.826909	-2.157673	NaN	-1.970343
59.232237	65.486017	NaN	66.110351	-6.253779	NaN	-6.878114
64.656605	68.832205	NaN	68.492152	-4.175599	NaN	-3.835547
59.843646	65.344438	NaN	65.361201	-5.500792	NaN	-5.517555
63.467489	64.409398	NaN	64.224320	-0.941910	NaN	-0.756831
68.944246	64.634413	NaN	63.439458	4.309833	NaN	5.504789
67.506806	66.088934	NaN	66.817976	1.417871	NaN	0.688830
60.902656	64.957681	NaN	65.351643	-4.055025	NaN	-4.448987
68.174231	66.166103	NaN	65.881175	2.008128	NaN	2.293056
66.412318	61.437460	NaN	61.913906	4.974859	NaN	4.498412
63.408084	66.458190	NaN	66.435901	-3.050106	NaN	-3.027817
66.205975	66.458609	NaN	65.947871	-0.252634	NaN	0.258105
64.912458	66.857393	NaN	66.219676	-1.944935	NaN	-1.307217
62.604421	62.732279	NaN	63.249204	-0.127858	NaN	-0.644783
63.653098	69.935989	NaN	69.691855	-6.282891	NaN	-6.038758
70.062336	63.163831	NaN	62.740717	6.898505	NaN	7.321619
71.200992	66.095704	NaN	65.816700	5.105289	NaN	5.384293
69.633424	61.402908	NaN	62.413129	8.230516	NaN	7.220295
58.619035	68.214311	NaN	68.401858	-9.595276	NaN	-9.782823
63.026365	64.685510	NaN	64.625484	-1.659145	NaN	-1.599119
70.108894	67.978077	NaN	68.633295	2.130817	NaN	1.475599
65.030991	66.399231	NaN	66.879169	-1.368240	NaN	-1.848178
63.255042	67.826948	NaN	67.933917	-4.571906	NaN	-4.678875
56.885175	69.168820	NaN	68.629154	-12.283645	NaN	-11.743979
69.143462	64.267810	NaN	64.444743	4.875651	NaN	4.698719
57.446084	61.374838	NaN	61.505872	-3.928754	NaN	-4.059789
67.402027	65.658759	NaN	65.843909	1.743267	NaN	1.558118
61.218702	65.746131	NaN	65.386430	-4.527428	NaN	-4.167727
63.842243	66.726813	NaN	65.761224	-2.884571	NaN	-1.918981
68.548126	68.778456	NaN	68.945255	-0.230330	NaN	-0.397129
66.744196	65.955650	NaN	66.664354	0.788547	NaN	0.079842
65.033683	65.469108	NaN	66.117139	-0.435425	NaN	-1.083456
66.433199	66.990277	NaN	67.211749	-0.557078	NaN	-0.778549
64.353609	66.633262	NaN	66.406023	-2.279653	NaN	-2.052414
68.352727	67.523595	NaN	67.220535	0.829133	NaN	1.132192
63.881061	64.882775	NaN	64.692118	-1.001714	NaN	-0.811057
65.403644	66.661880	NaN	66.542138	-1.258237	NaN	-1.138494
58.305212	62.283027	NaN	62.184843	-3.977815	NaN	-3.879631
67.214836	60.410430	NaN	60.678591	6.804406	NaN	6.536245
54.607393	62.104988	NaN	62.307590	-7.497595	NaN	-7.700197
58.040830	65.912581	NaN	65.493094	-7.871752	NaN	-7.452264
70.658210	60.795951	NaN	61.014165	9.862259	NaN	9.644045
65.602086	65.257306	NaN	65.055341	0.344781	NaN	0.546745
61.985392	68.706819	NaN	68.521701	-6.721427	NaN	-6.536308
57.515344	66.617108	NaN	66.785880	-9.101764	NaN	-9.270537
60.317054	60.145650	NaN	59.615884	0.171404	NaN	0.701170
58.949754	66.368341	NaN	65.777777	-7.418587	NaN	-6.828023
71.731862	60.141183	NaN	60.461332	11.590679	NaN	11.270531
64.385149	62.043631	NaN	62.234726	2.341518	NaN	2.150423
63.501580	65.841837	NaN	65.580720	-2.340257	NaN	-2.079141
67.852806	64.101142	NaN	65.282451	3.751664	NaN	2.570355
67.712680	67.276189	NaN	67.356970	0.436491	NaN	0.355710
66.955837	63.920922	NaN	64.283232	3.034916	NaN	2.672605
72.470126	66.850392	NaN	66.913783	5.619734	NaN	5.556344
65.206566	65.079205	NaN	65.240913	0.127361	NaN	-0.034347
66.309359	70.023585	NaN	69.697545	-3.714226	NaN	-3.388186
64.356902	66.701709	NaN	65.501317	-2.344806	NaN	-1.144415
68.939796	64.313455	NaN	63.170122	4.626342	NaN	5.769675
63.903921	67.409853	NaN	67.106709	-3.505932	NaN	-3.202788
62.380268	70.703053	NaN	71.050050	-8.322786	NaN	-8.669782
63.907207	66.402768	NaN	67.119459	-2.495560	NaN	-3.212251
62.656364	64.684959	NaN	64.090246	-2.028595	NaN	-1.433882
67.260293	68.714108	NaN	68.989013	-1.453815	NaN	-1.728719
62.625393	68.464719	NaN	69.182947	-5.839325	NaN	-6.557553
63.118779	67.516571	NaN	67.506179	-4.397792	NaN	-4.387400
70.525793	65.208964	NaN	65.053274	5.316829	NaN	5.472519
65.522520	64.423764	NaN	63.859303	1.098756	NaN	1.663217
66.017693	70.169610	NaN	69.860054	-4.151917	NaN	-3.842361
64.081675	65.340731	NaN	65.501157	-1.259056	NaN	-1.419483
61.755281	67.840612	NaN	67.304735	-6.085330	NaN	-5.549454
54.603586	62.801319	NaN	63.734214	-8.197733	NaN	-9.130628
66.300801	61.798667	NaN	61.061687	4.502134	NaN	5.239114
69.376688	69.155192	NaN	68.701048	0.221497	NaN	0.675640
61.924125	68.105866	NaN	67.983358	-6.181741	NaN	-6.059233
65.945735	60.223248	NaN	60.067412	5.722487	NaN	5.878324
60.148534	69.567329	NaN	68.575477	-9.418796	NaN	-8.426943
70.087342	63.210512	NaN	63.200420	6.876830	NaN	6.886922
68.664130	66.191497	NaN	66.436123	2.472633	NaN	2.228007
60.146120	62.144849	NaN	62.532695	-1.998730	NaN	-2.386576
68.564879	67.420710	NaN	66.514376	1.144170	NaN	2.050504
60.816786	65.136137	NaN	64.882645	-4.319351	NaN	-4.065859
63.226028	63.156475	NaN	63.087587	0.069553	NaN	0.138440
69.460199	65.913131	NaN	66.132841	3.547068	NaN	3.327358
67.542205	64.802892	NaN	64.441794	2.739313	NaN	3.100411
68.958254	66.836810	NaN	66.778839	2.121444	NaN	2.179415
61.534919	65.591431	NaN	65.762583	-4.056512	NaN	-4.227664
65.507008	62.390483	NaN	63.107449	3.116524	NaN	2.399558
69.903314	64.807782	NaN	64.837534	5.095533	NaN	5.065780
62.462872	67.154145	NaN	67.218366	-4.691273	NaN	-4.755493
65.922260	59.184601	NaN	59.682085	6.737659	NaN	6.240175
56.493572	65.680384	NaN	66.182458	-9.186812	NaN	-9.688886
74.645537	65.904364	NaN	65.912003	8.741173	NaN	8.733534
63.522533	67.349789	NaN	67.810929	-3.827256	NaN	-4.288396
59.106151	60.666545	NaN	60.129511	-1.560394	NaN	-1.023360
61.789151	65.518975	NaN	65.496766	-3.729824	NaN	-3.707615
67.703287	59.388787	NaN	59.078691	8.314500	NaN	8.624596
62.862412	63.996214	NaN	64.563315	-1.133803	NaN	-1.700904
65.698933	67.983548	NaN	67.544570	-2.284615	NaN	-1.845636
66.990454	67.595460	NaN	67.715793	-0.605007	NaN	-0.725339
68.308434	66.900642	NaN	67.154510	1.407792	NaN	1.153924
58.960519	63.743134	NaN	63.577774	-4.782615	NaN	-4.617254
61.056043	70.048857	NaN	70.523715	-8.992814	NaN	-9.467672
65.377245	65.338416	NaN	65.848963	0.038828	NaN	-0.471719
63.879703	64.324600	NaN	64.148813	-0.444897	NaN	-0.269110
56.802586	65.678260	NaN	65.842464	-8.875674	NaN	-9.039878
64.570055	67.010405	NaN	67.432661	-2.440350	NaN	-2.862606
59.779777	68.626217	NaN	68.886201	-8.846441	NaN	-9.106424
55.001121	65.243397	NaN	66.136543	-10.242277	NaN	-11.135423
73.407497	65.875515	NaN	65.487811	7.531982	NaN	7.919686
60.648386	64.048100	NaN	63.994698	-3.399714	NaN	-3.346312
67.650688	66.651166	NaN	65.922430	0.999522	NaN	1.728257
68.168091	64.045574	NaN	65.033437	4.122517	NaN	3.134654
66.561841	66.661867	NaN	66.829961	-0.100026	NaN	-0.268119
69.126803	64.575222	NaN	64.066624	4.551580	NaN	5.060179
64.584850	65.471009	NaN	65.338844	-0.886158	NaN	-0.753993
73.941454	65.117471	NaN	64.361705	8.823984	NaN	9.579749
61.411558	65.225100	NaN	65.208890	-3.813542	NaN	-3.797333
63.013189	65.319190	NaN	65.432994	-2.306001	NaN	-2.419806
67.519666	68.810077	NaN	68.485275	-1.290410	NaN	-0.965608
70.397928	63.836129	NaN	63.670698	6.561800	NaN	6.727230
63.128571	63.443753	NaN	63.402225	-0.315182	NaN	-0.273654
60.525629	67.129915	NaN	67.045358	-6.604286	NaN	-6.519729
62.410937	69.821499	NaN	69.619118	-7.410563	NaN	-7.208181
69.345519	66.555600	NaN	66.298138	2.789919	NaN	3.047381
70.405384	65.247644	NaN	65.842598	5.157740	NaN	4.562785
66.414731	65.117638	NaN	65.876325	1.297092	NaN	0.538406
69.252251	60.762929	NaN	60.184232	8.489322	NaN	9.068019
66.352355	63.533746	NaN	63.601033	2.818610	NaN	2.751323
61.237926	68.928169	NaN	68.344779	-7.690244	NaN	-7.106853
62.719779	64.081253	NaN	62.498387	-1.361474	NaN	0.221392
69.155144	65.027163	NaN	64.977019	4.127981	NaN	4.178125
56.715875	66.577760	NaN	67.093674	-9.861885	NaN	-10.377799
65.557190	68.063633	NaN	67.001985	-2.506443	NaN	-1.444794
63.779583	61.763408	NaN	61.881762	2.016175	NaN	1.897821
61.278976	64.905696	NaN	65.090440	-3.626720	NaN	-3.811464
64.553243	70.785457	NaN	70.670431	-6.232214	NaN	-6.117188
70.670518	64.555789	NaN	64.549875	6.114729	NaN	6.120642
60.897913	66.207885	NaN	65.768648	-5.309971	NaN	-4.870735
62.665756	69.739199	NaN	69.554618	-7.073443	NaN	-6.888862
64.909930	68.085065	NaN	67.823615	-3.175135	NaN	-2.913685
66.678800	66.862540	NaN	66.614036	-0.183740	NaN	0.064764
66.652999	67.333953	NaN	66.684805	-0.680954	NaN	-0.031807
63.293691	65.442911	NaN	64.857195	-2.149221	NaN	-1.563504
64.206623	61.798784	NaN	61.256524	2.407840	NaN	2.950099
66.856506	64.914653	NaN	66.207236	1.941853	NaN	0.649271
63.023258	61.079116	NaN	61.229563	1.944142	NaN	1.793694
68.717151	69.162078	NaN	69.499144	-0.444927	NaN	-0.781992
59.034272	63.479006	NaN	63.580373	-4.444735	NaN	-4.546101
58.739912	68.543447	NaN	66.977253	-9.803535	NaN	-8.237341
59.974834	68.253326	NaN	68.333343	-8.278492	NaN	-8.358509
59.622939	65.501304	NaN	65.614976	-5.878365	NaN	-5.992038
61.663710	66.803826	NaN	66.341991	-5.140116	NaN	-4.678282
69.896552	70.105565	NaN	70.284404	-0.209013	NaN	-0.387852
66.825880	65.011737	NaN	64.862351	1.814143	NaN	1.963529
