# Supplementary material for: Combined Influences of Model Choice, Data Quality, and Data Quantity When Estimating Population Trends
Source: PLoS One. 2015 Jul 15;10(7):e0132255. doi: 10.1371/journal.pone.0132255 (PMC4503393; doi:10.1371/journal.pone.0132255)
Supplement: S1 Dataset — Files are organized by model type and by the input lambda value. (ZIP) [file pone.0132255.s002.zip › Hypothetical LH/sims_lambda_0_9/simulationOutput_0.9_0_0.1_0_10.xls]

Percent_Decline_True	Median_Percent_Decline_Matrix	Median_Percent_Decline_Matrix_stable	Median_Percent_Decline_Scalar	Difference_True_Matrix	Difference_True_Matrix_Stable	Difference_True_Scalar
62.387347	68.783225	NaN	67.037672	-6.395879	NaN	-4.650326
62.014785	66.352674	NaN	65.665494	-4.337889	NaN	-3.650708
63.748342	64.971371	NaN	65.958071	-1.223028	NaN	-2.209728
63.248338	63.648137	NaN	63.062306	-0.399799	NaN	0.186032
68.334227	61.142773	NaN	63.285515	7.191454	NaN	5.048713
70.548738	64.512111	NaN	62.637281	6.036628	NaN	7.911457
55.798485	69.017813	NaN	69.718350	-13.219328	NaN	-13.919865
63.714203	62.291584	NaN	60.929483	1.422619	NaN	2.784720
68.558575	72.368171	NaN	71.684612	-3.809596	NaN	-3.126037
69.399480	60.070112	NaN	61.238760	9.329368	NaN	8.160720
62.474265	60.869467	NaN	61.956260	1.604798	NaN	0.518005
61.485642	73.113534	NaN	72.874786	-11.627892	NaN	-11.389143
64.602375	54.838723	NaN	56.192730	9.763653	NaN	8.409645
63.466079	60.206855	NaN	63.292898	3.259224	NaN	0.173180
69.737062	62.150246	NaN	60.339916	7.586816	NaN	9.397147
69.013591	63.699190	NaN	62.908898	5.314401	NaN	6.104692
68.815450	57.809501	NaN	59.193056	11.005949	NaN	9.622393
63.292271	73.659352	NaN	74.167667	-10.367082	NaN	-10.875396
68.784942	71.462701	NaN	70.877057	-2.677758	NaN	-2.092114
57.955666	63.892583	NaN	66.632790	-5.936917	NaN	-8.677124
59.543779	67.509311	NaN	66.369126	-7.965532	NaN	-6.825346
66.580452	65.758191	NaN	66.678481	0.822261	NaN	-0.098029
65.931475	69.712248	NaN	69.327455	-3.780773	NaN	-3.395980
65.291513	68.051730	NaN	69.558121	-2.760217	NaN	-4.266608
63.307963	63.466200	NaN	65.043732	-0.158237	NaN	-1.735769
59.707843	65.682115	NaN	66.000249	-5.974272	NaN	-6.292406
69.286732	71.366487	NaN	70.330451	-2.079756	NaN	-1.043720
52.713268	68.781777	NaN	70.323204	-16.068509	NaN	-17.609936
66.261335	67.474506	NaN	68.617199	-1.213171	NaN	-2.355864
72.149234	61.216302	NaN	60.164605	10.932932	NaN	11.984629
72.157249	66.103639	NaN	68.129699	6.053611	NaN	4.027550
55.011511	61.418967	NaN	63.837332	-6.407456	NaN	-8.825820
65.877219	65.188058	NaN	63.918832	0.689161	NaN	1.958387
71.363042	65.906222	NaN	67.174394	5.456819	NaN	4.188647
64.266203	68.270466	NaN	66.137035	-4.004264	NaN	-1.870833
63.839057	68.062401	NaN	69.523474	-4.223344	NaN	-5.684417
67.525399	70.064960	NaN	66.873605	-2.539561	NaN	0.651794
67.116088	61.006954	NaN	60.700969	6.109133	NaN	6.415118
68.967564	59.282377	NaN	62.383118	9.685188	NaN	6.584447
65.850541	65.258334	NaN	65.532925	0.592207	NaN	0.317616
66.011858	65.644407	NaN	67.699116	0.367452	NaN	-1.687258
66.974707	68.433156	NaN	67.672174	-1.458449	NaN	-0.697468
64.551995	62.433360	NaN	61.541201	2.118635	NaN	3.010794
70.599403	65.988763	NaN	66.217181	4.610640	NaN	4.382223
67.377533	63.258813	NaN	66.150140	4.118719	NaN	1.227393
70.406793	59.839969	NaN	58.222083	10.566824	NaN	12.184710
62.208985	56.428456	NaN	55.328475	5.780528	NaN	6.880509
68.668707	69.108571	NaN	70.390990	-0.439864	NaN	-1.722283
67.579737	55.696016	NaN	58.767699	11.883721	NaN	8.812038
60.833900	63.181937	NaN	61.827968	-2.348037	NaN	-0.994068
67.462490	62.468318	NaN	62.442046	4.994172	NaN	5.020444
74.076095	67.062552	NaN	67.201101	7.013543	NaN	6.874993
71.923560	62.498678	NaN	65.190540	9.424882	NaN	6.733020
67.965019	58.728302	NaN	59.939452	9.236717	NaN	8.025567
63.399378	68.365307	NaN	69.667248	-4.965929	NaN	-6.267871
69.154763	62.064150	NaN	61.522358	7.090613	NaN	7.632405
70.175511	59.727111	NaN	58.548468	10.448401	NaN	11.627043
64.266073	64.863647	NaN	65.361828	-0.597574	NaN	-1.095755
61.043749	56.648063	NaN	56.027348	4.395686	NaN	5.016401
62.643125	64.619182	NaN	63.550771	-1.976057	NaN	-0.907646
63.436697	70.880840	NaN	70.122185	-7.444143	NaN	-6.685489
65.316523	58.671854	NaN	56.713753	6.644670	NaN	8.602771
64.160715	65.525489	NaN	63.251226	-1.364774	NaN	0.909489
62.969708	64.908468	NaN	65.001902	-1.938760	NaN	-2.032194
59.121172	67.613252	NaN	67.924797	-8.492079	NaN	-8.803625
62.618627	55.988068	NaN	56.573623	6.630559	NaN	6.045003
60.229415	62.971916	NaN	61.295245	-2.742501	NaN	-1.065830
64.113062	55.713262	NaN	58.510248	8.399800	NaN	5.602814
65.320675	64.247677	NaN	62.283314	1.072998	NaN	3.037361
69.517062	63.806854	NaN	66.882489	5.710208	NaN	2.634572
64.354776	58.672260	NaN	61.986333	5.682516	NaN	2.368443
64.476292	71.740489	NaN	72.761256	-7.264197	NaN	-8.284965
66.949279	69.509726	NaN	68.945684	-2.560448	NaN	-1.996405
65.766704	56.289256	NaN	58.118516	9.477448	NaN	7.648188
67.872458	55.308295	NaN	58.284693	12.564163	NaN	9.587765
70.686504	63.075870	NaN	62.415700	7.610634	NaN	8.270803
67.503455	61.140184	NaN	57.113540	6.363272	NaN	10.389915
65.306830	62.665555	NaN	62.301594	2.641275	NaN	3.005236
64.857085	69.637482	NaN	68.470934	-4.780398	NaN	-3.613849
57.511118	69.377230	NaN	70.679733	-11.866111	NaN	-13.168615
66.938298	61.509333	NaN	62.908617	5.428965	NaN	4.029681
64.679271	73.108472	NaN	72.363707	-8.429201	NaN	-7.684435
72.172209	63.558229	NaN	63.586544	8.613979	NaN	8.585664
69.779411	72.514134	NaN	70.828619	-2.734723	NaN	-1.049208
69.365073	68.969897	NaN	70.250283	0.395176	NaN	-0.885210
68.289566	60.580666	NaN	61.683879	7.708900	NaN	6.605687
67.433127	72.559176	NaN	71.764896	-5.126049	NaN	-4.331769
59.259067	61.373500	NaN	63.881349	-2.114433	NaN	-4.622282
67.336891	67.579821	NaN	65.099374	-0.242931	NaN	2.237517
64.488850	67.702284	NaN	68.070045	-3.213434	NaN	-3.581195
73.209038	72.033677	NaN	72.213967	1.175361	NaN	0.995071
63.565873	58.372084	NaN	57.463222	5.193788	NaN	6.102651
64.418549	69.266538	NaN	68.381571	-4.847989	NaN	-3.963021
60.002316	62.839636	NaN	63.097012	-2.837320	NaN	-3.094696
58.538746	52.861178	NaN	56.699323	5.677567	NaN	1.839423
69.618176	67.609890	NaN	68.452333	2.008286	NaN	1.165843
67.108098	65.886103	NaN	67.079847	1.221995	NaN	0.028251
60.929433	68.298036	NaN	67.321598	-7.368603	NaN	-6.392165
72.499170	68.447789	NaN	69.147437	4.051381	NaN	3.351733
61.940357	62.544131	NaN	63.279787	-0.603774	NaN	-1.339430
68.909048	63.496817	NaN	63.286382	5.412231	NaN	5.622666
68.823823	66.739517	NaN	66.518202	2.084306	NaN	2.305621
74.373201	70.260990	NaN	69.066488	4.112211	NaN	5.306713
63.889709	62.457930	NaN	62.826625	1.431778	NaN	1.063083
66.543864	65.283302	NaN	63.495583	1.260562	NaN	3.048281
63.897606	62.530440	NaN	61.933190	1.367166	NaN	1.964416
63.623678	64.624860	NaN	63.067640	-1.001182	NaN	0.556038
61.249462	66.853237	NaN	66.187343	-5.603775	NaN	-4.937881
65.672415	63.458285	NaN	62.770968	2.214130	NaN	2.901447
62.923500	67.174564	NaN	65.032896	-4.251065	NaN	-2.109396
59.729438	64.145237	NaN	64.235410	-4.415799	NaN	-4.505972
61.692182	59.173426	NaN	61.991433	2.518756	NaN	-0.299252
66.756365	69.250566	NaN	68.803056	-2.494201	NaN	-2.046691
56.138397	70.415451	NaN	71.555808	-14.277055	NaN	-15.417412
58.652085	62.329237	NaN	61.442936	-3.677152	NaN	-2.790852
60.157904	66.266532	NaN	65.627891	-6.108628	NaN	-5.469987
61.128722	69.672255	NaN	67.210839	-8.543534	NaN	-6.082118
63.679525	65.724964	NaN	64.928741	-2.045439	NaN	-1.249217
61.583896	56.864970	NaN	57.892687	4.718926	NaN	3.691209
68.629882	67.436171	NaN	66.857027	1.193710	NaN	1.772855
71.878769	72.085080	NaN	71.253886	-0.206311	NaN	0.624883
67.321000	60.203413	NaN	60.907261	7.117587	NaN	6.413738
70.065097	56.704781	NaN	59.470455	13.360316	NaN	10.594641
64.732429	64.527649	NaN	64.184566	0.204780	NaN	0.547863
63.718172	60.839046	NaN	62.809911	2.879126	NaN	0.908261
64.187747	61.195098	NaN	59.058604	2.992649	NaN	5.129143
66.792181	56.181470	NaN	57.243084	10.610711	NaN	9.549097
54.621449	65.045347	NaN	66.669841	-10.423898	NaN	-12.048392
75.011452	61.254652	NaN	61.859476	13.756800	NaN	13.151976
65.953514	68.099107	NaN	66.853090	-2.145592	NaN	-0.899575
68.055007	63.387928	NaN	64.549450	4.667079	NaN	3.505557
67.838726	65.704777	NaN	64.548191	2.133949	NaN	3.290535
70.490930	64.542587	NaN	63.357607	5.948343	NaN	7.133323
61.772474	70.551679	NaN	69.021616	-8.779205	NaN	-7.249142
60.186575	65.218017	NaN	66.302155	-5.031442	NaN	-6.115580
71.074079	61.782189	NaN	62.898107	9.291890	NaN	8.175972
69.130779	64.253524	NaN	63.390489	4.877254	NaN	5.740289
58.740107	64.315969	NaN	63.861447	-5.575862	NaN	-5.121339
65.776575	67.690083	NaN	68.394792	-1.913507	NaN	-2.618217
67.276914	60.732050	NaN	58.469900	6.544864	NaN	8.807014
63.547982	65.711803	NaN	66.058636	-2.163821	NaN	-2.510654
66.078741	57.728316	NaN	59.915074	8.350425	NaN	6.163667
67.850251	65.698926	NaN	66.212941	2.151325	NaN	1.637310
63.492985	63.074612	NaN	63.963982	0.418372	NaN	-0.470998
61.603916	61.969374	NaN	63.476014	-0.365458	NaN	-1.872097
65.353915	72.223371	NaN	72.436269	-6.869457	NaN	-7.082354
64.440968	59.157878	NaN	60.361174	5.283091	NaN	4.079794
68.728723	68.024585	NaN	65.819920	0.704139	NaN	2.908803
63.879889	65.017071	NaN	65.712909	-1.137181	NaN	-1.833020
68.443712	66.429345	NaN	65.826801	2.014367	NaN	2.616911
71.707447	66.371897	NaN	66.040294	5.335550	NaN	5.667153
62.830217	71.537987	NaN	72.237417	-8.707770	NaN	-9.407201
62.159575	70.796274	NaN	68.935180	-8.636699	NaN	-6.775605
69.537954	61.126493	NaN	60.057703	8.411461	NaN	9.480251
69.448272	70.749612	NaN	69.809849	-1.301339	NaN	-0.361576
60.618279	64.458141	NaN	62.376961	-3.839861	NaN	-1.758681
62.696893	70.765966	NaN	68.778111	-8.069072	NaN	-6.081217
56.998300	63.318422	NaN	63.654337	-6.320122	NaN	-6.656037
73.167552	66.681493	NaN	65.062093	6.486058	NaN	8.105459
51.896706	69.348118	NaN	70.806435	-17.451412	NaN	-18.909729
69.506224	64.051596	NaN	65.332048	5.454628	NaN	4.174176
62.307017	70.443346	NaN	69.219258	-8.136330	NaN	-6.912242
65.856713	60.868301	NaN	60.762828	4.988412	NaN	5.093885
56.381608	74.493718	NaN	74.727642	-18.112110	NaN	-18.346034
68.912318	64.586598	NaN	64.353088	4.325720	NaN	4.559230
65.472424	57.192650	NaN	57.538628	8.279773	NaN	7.933795
66.234006	65.918836	NaN	64.769472	0.315170	NaN	1.464534
65.993911	65.248730	NaN	63.936790	0.745181	NaN	2.057121
68.205295	67.155053	NaN	66.021671	1.050242	NaN	2.183625
63.956531	63.973959	NaN	65.645643	-0.017428	NaN	-1.689113
64.026743	65.906467	NaN	67.112802	-1.879724	NaN	-3.086058
61.418573	70.063784	NaN	71.326706	-8.645212	NaN	-9.908134
64.967283	65.068452	NaN	65.196970	-0.101168	NaN	-0.229687
64.428801	61.587447	NaN	60.603284	2.841354	NaN	3.825517
63.044211	47.687041	NaN	48.654313	15.357170	NaN	14.389898
69.004943	66.051081	NaN	66.091004	2.953862	NaN	2.913939
63.307889	66.931988	NaN	66.897606	-3.624099	NaN	-3.589717
60.911366	65.459799	NaN	65.759282	-4.548433	NaN	-4.847915
56.798984	67.608130	NaN	66.823919	-10.809147	NaN	-10.024935
58.668524	66.341493	NaN	66.157621	-7.672969	NaN	-7.489096
62.387084	71.184661	NaN	72.032546	-8.797577	NaN	-9.645462
57.710816	67.074028	NaN	66.839763	-9.363212	NaN	-9.128946
65.134156	63.687177	NaN	64.397590	1.446979	NaN	0.736567
66.554617	57.880698	NaN	56.608293	8.673920	NaN	9.946324
68.142733	68.177883	NaN	68.330561	-0.035150	NaN	-0.187829
69.054950	64.537171	NaN	65.043262	4.517779	NaN	4.011689
68.786146	71.080052	NaN	70.424547	-2.293906	NaN	-1.638401
66.733393	67.528604	NaN	66.347054	-0.795211	NaN	0.386340
69.732622	73.774314	NaN	71.398337	-4.041692	NaN	-1.665715
68.117521	72.305493	NaN	70.825036	-4.187972	NaN	-2.707515
65.326032	60.721973	NaN	58.834746	4.604060	NaN	6.491286
67.411841	68.859908	NaN	67.738360	-1.448067	NaN	-0.326519
68.194293	66.453911	NaN	67.042140	1.740382	NaN	1.152153
59.103611	66.434395	NaN	66.685768	-7.330784	NaN	-7.582157
72.432054	64.117743	NaN	64.248575	8.314311	NaN	8.183479
66.023922	64.272929	NaN	64.890238	1.750992	NaN	1.133684
70.125572	61.769529	NaN	62.481647	8.356042	NaN	7.643924
58.659549	66.597641	NaN	64.783235	-7.938091	NaN	-6.123685
62.778089	65.726040	NaN	68.485157	-2.947951	NaN	-5.707068
65.441819	65.252235	NaN	64.918521	0.189583	NaN	0.523298
67.185950	62.119831	NaN	63.528287	5.066119	NaN	3.657663
61.748148	67.563555	NaN	68.107397	-5.815407	NaN	-6.359249
68.022084	61.792383	NaN	62.276622	6.229701	NaN	5.745461
73.156760	57.458778	NaN	60.030511	15.697982	NaN	13.126249
66.810808	59.103007	NaN	57.096606	7.707801	NaN	9.714202
75.851430	59.919780	NaN	62.129628	15.931650	NaN	13.721802
70.957397	53.567516	NaN	55.762402	17.389882	NaN	15.194995
60.557254	66.986437	NaN	68.799628	-6.429183	NaN	-8.242374
67.211349	58.627953	NaN	60.311697	8.583397	NaN	6.899653
69.517127	69.094330	NaN	69.212217	0.422797	NaN	0.304911
63.312800	64.561233	NaN	60.716731	-1.248433	NaN	2.596069
59.926809	55.600620	NaN	58.341253	4.326189	NaN	1.585556
66.214129	64.021250	NaN	64.596034	2.192879	NaN	1.618096
66.980148	65.510168	NaN	66.550389	1.469980	NaN	0.429759
59.136529	65.529142	NaN	65.894887	-6.392613	NaN	-6.758358
67.139307	74.119963	NaN	72.368244	-6.980656	NaN	-5.228937
58.194854	65.276503	NaN	64.602378	-7.081649	NaN	-6.407524
64.364404	62.873496	NaN	64.957848	1.490908	NaN	-0.593444
68.078267	65.274632	NaN	65.636094	2.803635	NaN	2.442173
65.098341	67.936075	NaN	65.707286	-2.837735	NaN	-0.608945
62.046935	65.161774	NaN	65.756010	-3.114840	NaN	-3.709076
68.662874	67.912457	NaN	67.048763	0.750417	NaN	1.614110
73.128156	67.225540	NaN	66.258679	5.902616	NaN	6.869477
65.269039	63.271887	NaN	64.923872	1.997152	NaN	0.345167
68.162256	60.693850	NaN	62.954352	7.468406	NaN	5.207904
63.163460	59.476275	NaN	56.936199	3.687185	NaN	6.227261
66.841862	70.928415	NaN	69.024201	-4.086553	NaN	-2.182339
67.381041	65.294421	NaN	64.301320	2.086620	NaN	3.079722
64.939225	70.510065	NaN	68.999434	-5.570840	NaN	-4.060209
63.004829	63.832680	NaN	62.204945	-0.827851	NaN	0.799884
61.651005	64.267954	NaN	64.080395	-2.616948	NaN	-2.429389
53.883304	63.540637	NaN	63.879661	-9.657334	NaN	-9.996357
72.518050	71.147880	NaN	72.793106	1.370171	NaN	-0.275056
64.491315	67.088616	NaN	68.246970	-2.597301	NaN	-3.755656
65.615228	64.090116	NaN	66.831487	1.525112	NaN	-1.216259
70.268888	65.542012	NaN	66.515678	4.726876	NaN	3.753211
66.812562	63.039209	NaN	62.324547	3.773353	NaN	4.488015
68.820670	69.864397	NaN	72.772255	-1.043727	NaN	-3.951585
68.741492	66.509190	NaN	65.664520	2.232303	NaN	3.076972
69.502005	67.616759	NaN	67.900028	1.885246	NaN	1.601977
64.456693	64.999396	NaN	66.832721	-0.542703	NaN	-2.376028
66.063752	70.993286	NaN	72.963233	-4.929534	NaN	-6.899481
67.035934	61.795800	NaN	64.667600	5.240134	NaN	2.368334
64.164013	61.227951	NaN	65.404932	2.936062	NaN	-1.240918
69.467910	60.515864	NaN	60.954062	8.952045	NaN	8.513848
67.530675	66.879985	NaN	68.505231	0.650691	NaN	-0.974555
62.885687	63.884807	NaN	65.327223	-0.999120	NaN	-2.441536
62.544753	64.972988	NaN	64.177981	-2.428235	NaN	-1.633227
68.436382	66.213933	NaN	66.472709	2.222449	NaN	1.963673
65.976842	63.521896	NaN	63.927340	2.454946	NaN	2.049502
65.187369	65.868372	NaN	66.169872	-0.681003	NaN	-0.982503
69.267546	66.554922	NaN	63.776557	2.712624	NaN	5.490989
57.893519	61.570853	NaN	60.816053	-3.677333	NaN	-2.922534
65.476835	66.142477	NaN	64.522736	-0.665642	NaN	0.954099
65.701900	57.622120	NaN	59.723508	8.079780	NaN	5.978392
68.226896	60.760832	NaN	61.609017	7.466063	NaN	6.617879
66.935303	64.211506	NaN	63.272020	2.723797	NaN	3.663282
68.547396	63.203591	NaN	64.899983	5.343805	NaN	3.647413
58.232342	67.668722	NaN	65.845251	-9.436380	NaN	-7.612909
66.207080	59.326994	NaN	60.210495	6.880086	NaN	5.996586
67.353809	66.642810	NaN	67.271448	0.710999	NaN	0.082361
57.763488	60.795194	NaN	60.642730	-3.031706	NaN	-2.879242
63.274292	67.595069	NaN	65.397942	-4.320777	NaN	-2.123650
63.142840	57.190169	NaN	55.073990	5.952672	NaN	8.068851
71.508096	65.338888	NaN	65.732066	6.169208	NaN	5.776030
63.565023	66.982258	NaN	66.568291	-3.417235	NaN	-3.003269
63.730925	66.025443	NaN	66.802852	-2.294518	NaN	-3.071927
64.910270	65.851083	NaN	67.914635	-0.940813	NaN	-3.004365
64.158141	64.634239	NaN	63.431546	-0.476097	NaN	0.726595
60.224610	68.291639	NaN	67.278955	-8.067029	NaN	-7.054345
65.978894	67.259965	NaN	65.260120	-1.281071	NaN	0.718774
66.405377	62.565632	NaN	62.048105	3.839745	NaN	4.357272
65.533732	63.789776	NaN	60.763492	1.743957	NaN	4.770240
59.913656	70.288932	NaN	69.906788	-10.375276	NaN	-9.993131
69.172807	59.793514	NaN	61.113231	9.379293	NaN	8.059576
70.924798	69.949646	NaN	71.419040	0.975152	NaN	-0.494242
63.527266	63.492705	NaN	64.978639	0.034560	NaN	-1.451373
69.618925	65.324793	NaN	66.640002	4.294131	NaN	2.978922
64.935833	63.596796	NaN	61.971681	1.339037	NaN	2.964153
59.747181	66.377616	NaN	64.802775	-6.630435	NaN	-5.055594
65.940609	60.020828	NaN	60.342619	5.919781	NaN	5.597990
64.361148	64.291769	NaN	66.226579	0.069379	NaN	-1.865432
61.736319	67.867504	NaN	68.684095	-6.131185	NaN	-6.947776
73.317023	59.262785	NaN	61.858563	14.054237	NaN	11.458459
65.101100	64.954090	NaN	62.511750	0.147010	NaN	2.589350
68.649932	62.276161	NaN	63.439144	6.373771	NaN	5.210788
56.562112	66.345734	NaN	65.675333	-9.783623	NaN	-9.113222
68.652505	67.520805	NaN	67.922508	1.131700	NaN	0.729997
61.625345	67.382223	NaN	67.395043	-5.756878	NaN	-5.769699
60.518037	71.479674	NaN	70.091849	-10.961636	NaN	-9.573812
57.840874	63.643006	NaN	64.377349	-5.802132	NaN	-6.536475
65.688728	65.288673	NaN	63.997754	0.400054	NaN	1.690974
73.186561	69.319186	NaN	69.799262	3.867375	NaN	3.387299
58.638953	66.543136	NaN	68.105039	-7.904183	NaN	-9.466086
64.239024	57.579011	NaN	58.868094	6.660013	NaN	5.370931
67.098728	61.224223	NaN	60.455182	5.874505	NaN	6.643546
72.223442	59.550036	NaN	63.943956	12.673406	NaN	8.279485
64.052022	58.390522	NaN	61.484169	5.661500	NaN	2.567853
61.656237	57.554833	NaN	59.374261	4.101405	NaN	2.281976
64.461168	66.440778	NaN	64.313037	-1.979610	NaN	0.148131
68.693684	59.463272	NaN	58.293004	9.230412	NaN	10.400680
65.885302	69.080013	NaN	68.959082	-3.194710	NaN	-3.073779
65.510714	71.160358	NaN	70.230044	-5.649644	NaN	-4.719329
60.246508	64.943829	NaN	64.772568	-4.697321	NaN	-4.526060
72.587995	67.752019	NaN	68.272387	4.835977	NaN	4.315608
66.014388	70.063496	NaN	71.659953	-4.049108	NaN	-5.645565
64.471476	68.707154	NaN	68.290460	-4.235678	NaN	-3.818983
59.849513	55.881354	NaN	58.315925	3.968158	NaN	1.533587
67.962715	50.380540	NaN	48.667188	17.582175	NaN	19.295527
72.699331	59.754033	NaN	60.822645	12.945298	NaN	11.876686
72.087153	67.762227	NaN	70.113043	4.324927	NaN	1.974111
59.632188	66.570079	NaN	65.546242	-6.937891	NaN	-5.914054
63.028050	61.256024	NaN	60.985225	1.772026	NaN	2.042825
71.949499	64.484834	NaN	64.443277	7.464665	NaN	7.506221
52.701224	68.146444	NaN	70.268602	-15.445220	NaN	-17.567378
70.448570	61.781729	NaN	62.876527	8.666841	NaN	7.572042
60.906284	67.534048	NaN	68.484407	-6.627764	NaN	-7.578122
60.279761	63.225377	NaN	63.957924	-2.945616	NaN	-3.678163
61.030633	69.301355	NaN	69.979925	-8.270722	NaN	-8.949292
64.380593	63.479495	NaN	62.326259	0.901098	NaN	2.054334
67.754164	64.726334	NaN	66.329170	3.027830	NaN	1.424994
62.527743	63.589039	NaN	63.976762	-1.061297	NaN	-1.449019
63.739967	72.729468	NaN	71.860749	-8.989501	NaN	-8.120782
62.096764	69.712702	NaN	69.870755	-7.615937	NaN	-7.773991
72.399119	58.700222	NaN	59.295912	13.698896	NaN	13.103206
69.080951	64.975639	NaN	66.599103	4.105312	NaN	2.481848
71.680618	67.815653	NaN	68.567748	3.864965	NaN	3.112870
70.861955	64.594092	NaN	64.046074	6.267863	NaN	6.815881
65.949719	63.825614	NaN	65.110036	2.124105	NaN	0.839683
64.390559	66.405717	NaN	65.452084	-2.015157	NaN	-1.061524
65.859822	60.555152	NaN	59.382769	5.304670	NaN	6.477054
66.823775	63.818975	NaN	63.113413	3.004800	NaN	3.710362
64.676650	66.211673	NaN	66.715033	-1.535023	NaN	-2.038383
60.779433	68.359930	NaN	65.968243	-7.580496	NaN	-5.188810
70.300667	62.033703	NaN	63.189572	8.266964	NaN	7.111095
64.254425	58.349489	NaN	58.631778	5.904936	NaN	5.622646
63.435127	60.468935	NaN	60.913654	2.966192	NaN	2.521473
64.338390	63.509787	NaN	65.124988	0.828604	NaN	-0.786598
65.682668	69.888706	NaN	69.227670	-4.206038	NaN	-3.545002
61.303511	61.608335	NaN	59.672385	-0.304824	NaN	1.631126
62.387338	62.820758	NaN	63.159465	-0.433420	NaN	-0.772127
65.651044	72.879544	NaN	73.175032	-7.228500	NaN	-7.523988
66.952828	67.294162	NaN	66.776954	-0.341334	NaN	0.175874
75.325216	63.657991	NaN	63.622534	11.667226	NaN	11.702682
67.273071	68.625551	NaN	69.166859	-1.352480	NaN	-1.893788
64.858351	65.228659	NaN	65.593872	-0.370308	NaN	-0.735522
64.739132	66.001945	NaN	65.082960	-1.262812	NaN	-0.343827
64.783394	66.328853	NaN	67.399118	-1.545460	NaN	-2.615724
65.594710	62.700114	NaN	62.859981	2.894596	NaN	2.734730
66.343493	70.987411	NaN	72.253850	-4.643918	NaN	-5.910357
66.647334	52.859384	NaN	53.627784	13.787950	NaN	13.019550
76.081120	65.338332	NaN	65.829497	10.742788	NaN	10.251622
67.763356	67.923440	NaN	66.539229	-0.160084	NaN	1.224127
60.366782	69.529146	NaN	70.209042	-9.162365	NaN	-9.842260
63.178157	66.625187	NaN	68.179135	-3.447030	NaN	-5.000978
68.781547	61.392955	NaN	61.787349	7.388592	NaN	6.994198
64.562256	68.235581	NaN	68.281659	-3.673325	NaN	-3.719403
70.238607	62.782915	NaN	62.497613	7.455692	NaN	7.740995
66.507192	66.811830	NaN	65.667400	-0.304638	NaN	0.839792
65.972714	65.211543	NaN	65.085009	0.761171	NaN	0.887705
63.143092	71.401759	NaN	70.799835	-8.258667	NaN	-7.656743
62.758772	62.357576	NaN	62.454973	0.401196	NaN	0.303800
68.189407	58.529508	NaN	58.555674	9.659899	NaN	9.633733
60.405874	67.004454	NaN	66.788707	-6.598579	NaN	-6.382833
67.682838	65.658269	NaN	64.887855	2.024570	NaN	2.794983
72.272287	62.298342	NaN	62.309109	9.973944	NaN	9.963178
68.929549	58.890015	NaN	61.583947	10.039534	NaN	7.345602
67.571285	64.236671	NaN	65.604266	3.334614	NaN	1.967019
62.371404	69.308665	NaN	69.205743	-6.937260	NaN	-6.834338
62.306668	67.306080	NaN	67.335522	-4.999412	NaN	-5.028853
63.062369	67.025522	NaN	66.237033	-3.963153	NaN	-3.174664
64.039599	67.958253	NaN	68.673686	-3.918655	NaN	-4.634088
62.256106	60.549418	NaN	61.576085	1.706687	NaN	0.680020
58.986587	57.734525	NaN	56.923515	1.252062	NaN	2.063072
66.053995	70.978066	NaN	70.267169	-4.924071	NaN	-4.213174
62.237290	73.254795	NaN	74.572656	-11.017505	NaN	-12.335366
66.004538	65.981945	NaN	65.742182	0.022593	NaN	0.262356
66.217334	66.575229	NaN	66.927317	-0.357895	NaN	-0.709983
58.460483	63.025928	NaN	62.689362	-4.565446	NaN	-4.228879
68.768897	66.786456	NaN	65.178184	1.982441	NaN	3.590712
57.668540	70.252617	NaN	69.866447	-12.584077	NaN	-12.197907
62.594977	73.772366	NaN	72.950841	-11.177389	NaN	-10.355864
69.497844	59.952164	NaN	64.299810	9.545679	NaN	5.198034
61.623198	67.087085	NaN	65.597073	-5.463886	NaN	-3.973875
70.756662	61.827511	NaN	60.176233	8.929151	NaN	10.580429
71.769421	66.297300	NaN	66.088192	5.472121	NaN	5.681230
64.335468	69.673298	NaN	68.391353	-5.337830	NaN	-4.055884
66.416238	66.659273	NaN	64.404270	-0.243034	NaN	2.011968
70.701718	58.664024	NaN	61.768371	12.037694	NaN	8.933347
65.114563	67.614378	NaN	69.039902	-2.499815	NaN	-3.925339
50.876632	59.825666	NaN	60.160530	-8.949033	NaN	-9.283898
62.225079	66.551452	NaN	68.960488	-4.326373	NaN	-6.735408
66.246978	68.175474	NaN	69.125948	-1.928496	NaN	-2.878970
70.013213	57.860456	NaN	59.946264	12.152757	NaN	10.066948
66.273914	67.239810	NaN	67.755799	-0.965896	NaN	-1.481885
60.649850	67.075580	NaN	66.742225	-6.425730	NaN	-6.092375
64.315823	61.546181	NaN	63.158300	2.769642	NaN	1.157523
67.232604	62.413917	NaN	63.484138	4.818687	NaN	3.748466
65.822896	70.148548	NaN	71.282244	-4.325652	NaN	-5.459348
75.501733	64.023900	NaN	62.940863	11.477834	NaN	12.560871
66.265732	64.769917	NaN	64.827662	1.495815	NaN	1.438070
70.142147	59.658640	NaN	60.254131	10.483507	NaN	9.888016
71.559754	62.908740	NaN	61.831883	8.651014	NaN	9.727871
60.132650	73.601305	NaN	73.135706	-13.468655	NaN	-13.003056
60.186434	66.246836	NaN	65.730402	-6.060402	NaN	-5.543969
65.785541	62.575042	NaN	62.116800	3.210499	NaN	3.668741
60.149838	51.575778	NaN	53.657364	8.574060	NaN	6.492473
69.042545	61.138074	NaN	61.806393	7.904471	NaN	7.236152
72.226330	69.398434	NaN	69.489517	2.827895	NaN	2.736813
70.428864	64.398109	NaN	63.098299	6.030755	NaN	7.330565
73.081418	68.485120	NaN	68.009445	4.596298	NaN	5.071973
65.244247	64.262524	NaN	63.717291	0.981723	NaN	1.526956
63.861190	63.708256	NaN	63.978031	0.152934	NaN	-0.116842
65.747943	68.435475	NaN	67.286329	-2.687532	NaN	-1.538386
69.580425	67.036788	NaN	66.017712	2.543636	NaN	3.562713
65.075790	56.033341	NaN	58.562073	9.042449	NaN	6.513717
63.449676	65.397360	NaN	66.480449	-1.947684	NaN	-3.030773
64.186847	67.363641	NaN	66.763469	-3.176793	NaN	-2.576622
66.610558	62.563540	NaN	63.852082	4.047017	NaN	2.758476
61.719838	70.221710	NaN	69.747694	-8.501871	NaN	-8.027855
60.314259	65.862310	NaN	64.800549	-5.548051	NaN	-4.486291
64.628787	61.301275	NaN	59.844135	3.327512	NaN	4.784653
71.952115	67.256146	NaN	68.128825	4.695969	NaN	3.823291
61.161421	69.986618	NaN	69.953666	-8.825197	NaN	-8.792245
64.071726	64.058598	NaN	66.633530	0.013128	NaN	-2.561805
65.302957	67.078330	NaN	66.570140	-1.775373	NaN	-1.267183
68.518106	60.175553	NaN	60.681437	8.342552	NaN	7.836668
70.098504	68.266978	NaN	68.017869	1.831526	NaN	2.080635
64.127712	66.881959	NaN	66.718317	-2.754247	NaN	-2.590605
61.185895	60.624844	NaN	60.109746	0.561050	NaN	1.076149
61.365713	64.404146	NaN	63.285502	-3.038433	NaN	-1.919789
67.635809	73.522328	NaN	72.301043	-5.886519	NaN	-4.665234
67.278316	64.174508	NaN	65.105228	3.103808	NaN	2.173088
70.004456	62.678787	NaN	60.107619	7.325669	NaN	9.896837
63.994949	65.426202	NaN	63.701162	-1.431253	NaN	0.293787
66.732797	68.190959	NaN	69.374721	-1.458162	NaN	-2.641924
59.944286	59.094659	NaN	58.980227	0.849628	NaN	0.964060
66.752546	61.387572	NaN	62.487766	5.364974	NaN	4.264780
61.615908	65.026799	NaN	65.368754	-3.410891	NaN	-3.752846
61.655798	66.813035	NaN	67.906589	-5.157237	NaN	-6.250791
73.398503	71.985687	NaN	71.606823	1.412816	NaN	1.791680
60.179886	62.828490	NaN	66.979883	-2.648603	NaN	-6.799997
68.043177	67.124886	NaN	67.811258	0.918291	NaN	0.231919
55.348291	64.284131	NaN	65.496752	-8.935840	NaN	-10.148462
67.032183	69.815660	NaN	67.898247	-2.783477	NaN	-0.866064
67.205491	61.416709	NaN	57.659277	5.788782	NaN	9.546214
67.331147	63.319692	NaN	61.282642	4.011455	NaN	6.048505
68.935893	52.895804	NaN	50.902447	16.040089	NaN	18.033446
67.082521	66.494632	NaN	64.776109	0.587889	NaN	2.306412
64.964183	60.003245	NaN	61.873352	4.960939	NaN	3.090831
66.790391	55.088496	NaN	54.892711	11.701895	NaN	11.897681
65.470419	67.118826	NaN	69.423091	-1.648406	NaN	-3.952672
70.123083	61.962385	NaN	64.755038	8.160698	NaN	5.368045
64.949272	60.607232	NaN	62.957111	4.342040	NaN	1.992160
64.824030	70.943591	NaN	71.080778	-6.119560	NaN	-6.256748
61.102494	68.867507	NaN	66.466086	-7.765012	NaN	-5.363592
67.509376	57.151535	NaN	60.164615	10.357841	NaN	7.344761
61.147146	69.608269	NaN	67.598013	-8.461123	NaN	-6.450867
71.212444	63.870028	NaN	64.695013	7.342416	NaN	6.517431
61.018155	69.330245	NaN	68.458286	-8.312091	NaN	-7.440132
65.350358	72.198297	NaN	72.896497	-6.847939	NaN	-7.546139
67.207068	71.496350	NaN	69.919281	-4.289282	NaN	-2.712213
65.172273	69.216779	NaN	67.331475	-4.044506	NaN	-2.159202
67.342427	66.110963	NaN	65.747525	1.231464	NaN	1.594903
66.180858	70.915961	NaN	69.350368	-4.735103	NaN	-3.169510
52.640695	58.994360	NaN	59.021169	-6.353665	NaN	-6.380474
56.007920	63.663337	NaN	64.103145	-7.655417	NaN	-8.095226
71.670739	68.530380	NaN	68.084632	3.140359	NaN	3.586107
66.547159	59.863515	NaN	56.863885	6.683643	NaN	9.683274
63.853354	60.581027	NaN	59.602140	3.272327	NaN	4.251215
63.129464	67.692045	NaN	67.829667	-4.562581	NaN	-4.700204
63.120227	63.076528	NaN	65.816896	0.043699	NaN	-2.696669
66.551265	64.651699	NaN	64.954682	1.899566	NaN	1.596583
64.030404	59.629517	NaN	60.138524	4.400887	NaN	3.891880
65.018778	64.161257	NaN	65.121838	0.857521	NaN	-0.103060
70.093728	68.327154	NaN	67.047924	1.766573	NaN	3.045804
58.321356	58.866287	NaN	60.302561	-0.544931	NaN	-1.981205
72.288926	68.908465	NaN	69.068663	3.380461	NaN	3.220262
65.774346	68.975543	NaN	69.136530	-3.201197	NaN	-3.362184
71.149223	70.494203	NaN	70.541701	0.655019	NaN	0.607522
71.011995	65.541435	NaN	66.226498	5.470560	NaN	4.785497
65.435305	68.887960	NaN	69.043305	-3.452655	NaN	-3.607999
62.796561	65.542738	NaN	65.112109	-2.746177	NaN	-2.315547
64.413744	62.325043	NaN	63.154076	2.088701	NaN	1.259668
70.668575	65.226572	NaN	65.405039	5.442003	NaN	5.263535
64.760256	64.792643	NaN	65.617545	-0.032386	NaN	-0.857289
66.450029	63.189131	NaN	63.833755	3.260898	NaN	2.616275
65.575636	60.662880	NaN	61.147677	4.912756	NaN	4.427959
67.839381	63.227337	NaN	64.724264	4.612044	NaN	3.115117
59.237129	60.960765	NaN	58.395500	-1.723636	NaN	0.841628
60.878886	57.485348	NaN	57.572830	3.393538	NaN	3.306056
56.280044	65.270541	NaN	65.887966	-8.990497	NaN	-9.607922
63.719269	58.540968	NaN	60.411293	5.178301	NaN	3.307976
58.043109	58.394015	NaN	61.022902	-0.350906	NaN	-2.979793
63.284177	57.678598	NaN	60.064341	5.605579	NaN	3.219836
64.264861	66.762145	NaN	65.905744	-2.497285	NaN	-1.640883
68.083956	63.305904	NaN	62.884094	4.778051	NaN	5.199862
65.361415	67.362552	NaN	66.513737	-2.001137	NaN	-1.152322
60.961549	61.455336	NaN	58.666149	-0.493787	NaN	2.295400
68.783363	71.595290	NaN	70.906285	-2.811927	NaN	-2.122922
65.434094	70.813430	NaN	72.000918	-5.379336	NaN	-6.566825
68.882595	72.877769	NaN	71.793340	-3.995174	NaN	-2.910745
66.785966	71.018452	NaN	69.650017	-4.232486	NaN	-2.864051
67.057398	67.447048	NaN	67.694325	-0.389650	NaN	-0.636927
58.837146	65.743864	NaN	64.580866	-6.906719	NaN	-5.743720
69.337153	62.107075	NaN	62.700577	7.230078	NaN	6.636576
70.140413	65.052202	NaN	63.883012	5.088212	NaN	6.257402
66.124423	68.230981	NaN	65.977850	-2.106559	NaN	0.146573
72.112307	63.276868	NaN	62.297970	8.835440	NaN	9.814337
64.293817	69.091480	NaN	68.088367	-4.797663	NaN	-3.794550
52.216526	66.305377	NaN	64.260493	-14.088850	NaN	-12.043967
67.589208	67.889633	NaN	67.929150	-0.300425	NaN	-0.339942
65.823322	67.126006	NaN	67.232955	-1.302684	NaN	-1.409634
71.030786	64.193031	NaN	64.556958	6.837755	NaN	6.473828
63.936993	60.832513	NaN	60.603986	3.104479	NaN	3.333007
61.559938	70.035569	NaN	69.664087	-8.475632	NaN	-8.104150
57.342080	65.388263	NaN	63.344166	-8.046183	NaN	-6.002086
63.288664	66.491206	NaN	67.210002	-3.202542	NaN	-3.921338
59.161769	72.211373	NaN	71.771952	-13.049605	NaN	-12.610183
73.440804	73.500730	NaN	70.746417	-0.059926	NaN	2.694387
60.058589	57.743993	NaN	59.512484	2.314596	NaN	0.546105
64.475998	58.752584	NaN	59.237896	5.723414	NaN	5.238102
61.878301	59.421507	NaN	58.951743	2.456794	NaN	2.926558
68.367395	68.059406	NaN	65.856035	0.307989	NaN	2.511360
67.776498	67.315077	NaN	69.103770	0.461421	NaN	-1.327271
68.614633	67.136202	NaN	66.767034	1.478432	NaN	1.847600
65.821166	61.144706	NaN	61.077804	4.676460	NaN	4.743362
62.525493	57.629128	NaN	59.808866	4.896365	NaN	2.716628
71.214065	65.136994	NaN	67.954524	6.077071	NaN	3.259541
69.781327	67.802482	NaN	68.909747	1.978845	NaN	0.871579
65.996169	68.928499	NaN	66.712583	-2.932330	NaN	-0.716414
61.514535	66.049104	NaN	66.538341	-4.534568	NaN	-5.023806
60.409557	72.206217	NaN	70.057099	-11.796660	NaN	-9.647542
65.415734	62.786373	NaN	65.086106	2.629361	NaN	0.329627
56.155472	62.815728	NaN	60.665158	-6.660256	NaN	-4.509686
66.009358	74.606410	NaN	72.666697	-8.597052	NaN	-6.657339
67.284115	68.965315	NaN	69.432518	-1.681200	NaN	-2.148403
70.143360	68.292807	NaN	65.282683	1.850553	NaN	4.860677
63.962596	60.686435	NaN	60.097401	3.276162	NaN	3.865195
63.001459	59.845350	NaN	58.115103	3.156109	NaN	4.886356
67.034070	71.634614	NaN	69.901629	-4.600544	NaN	-2.867559
64.481449	60.601864	NaN	61.680480	3.879585	NaN	2.800968
60.263402	61.960507	NaN	62.806984	-1.697105	NaN	-2.543582
63.128833	66.562553	NaN	65.790436	-3.433720	NaN	-2.661603
58.555093	68.238699	NaN	67.426080	-9.683606	NaN	-8.870987
59.000285	60.603363	NaN	61.358196	-1.603078	NaN	-2.357910
70.286630	63.893136	NaN	63.282913	6.393494	NaN	7.003716
61.095237	66.777619	NaN	65.262436	-5.682383	NaN	-4.167200
72.606922	63.256152	NaN	63.621193	9.350769	NaN	8.985728
64.836163	62.164209	NaN	62.821325	2.671955	NaN	2.014839
65.939642	66.152906	NaN	68.177089	-0.213265	NaN	-2.237447
65.441114	56.166365	NaN	57.371575	9.274749	NaN	8.069539
67.242783	65.641629	NaN	68.391213	1.601154	NaN	-1.148430
64.296556	62.184539	NaN	62.315911	2.112017	NaN	1.980644
61.358522	67.393452	NaN	67.627939	-6.034930	NaN	-6.269417
74.838470	62.910741	NaN	64.762373	11.927730	NaN	10.076098
68.652667	70.105546	NaN	70.766450	-1.452879	NaN	-2.113783
63.726142	69.252894	NaN	67.160846	-5.526752	NaN	-3.434704
62.710943	68.305811	NaN	67.009345	-5.594868	NaN	-4.298402
67.560120	63.567399	NaN	61.280775	3.992721	NaN	6.279345
69.667955	60.932985	NaN	60.714424	8.734970	NaN	8.953531
64.824911	63.878701	NaN	65.780834	0.946211	NaN	-0.955923
69.950811	69.744121	NaN	70.988531	0.206691	NaN	-1.037719
64.609454	63.129669	NaN	60.482637	1.479785	NaN	4.126818
61.271876	62.506007	NaN	62.875197	-1.234130	NaN	-1.603321
67.544399	66.776887	NaN	67.746263	0.767511	NaN	-0.201865
59.599967	69.167317	NaN	68.669844	-9.567350	NaN	-9.069877
60.820845	67.324811	NaN	65.723807	-6.503967	NaN	-4.902962
63.205629	67.838935	NaN	68.869304	-4.633306	NaN	-5.663675
68.325901	74.619638	NaN	73.603662	-6.293737	NaN	-5.277761
61.882237	53.397227	NaN	55.967341	8.485011	NaN	5.914896
61.982765	64.788045	NaN	64.636543	-2.805280	NaN	-2.653778
70.011820	69.308282	NaN	72.007101	0.703538	NaN	-1.995280
64.336907	67.679883	NaN	67.014148	-3.342976	NaN	-2.677241
63.342430	66.876929	NaN	67.117589	-3.534499	NaN	-3.775160
68.736879	70.052919	NaN	69.007441	-1.316040	NaN	-0.270563
65.915629	66.368660	NaN	66.936725	-0.453031	NaN	-1.021096
69.615265	62.647304	NaN	63.839384	6.967961	NaN	5.775881
73.292146	65.474119	NaN	66.579694	7.818027	NaN	6.712452
66.685061	68.251716	NaN	66.597556	-1.566656	NaN	0.087505
58.529654	56.223756	NaN	56.357841	2.305897	NaN	2.171813
61.379258	64.973216	NaN	62.837375	-3.593958	NaN	-1.458117
66.963462	66.806360	NaN	67.598023	0.157102	NaN	-0.634561
60.222157	56.913278	NaN	55.590463	3.308879	NaN	4.631695
63.657202	68.551668	NaN	67.365851	-4.894466	NaN	-3.708649
71.261765	58.545197	NaN	59.150655	12.716569	NaN	12.111111
69.159440	64.448917	NaN	63.482332	4.710523	NaN	5.677107
60.232419	57.094133	NaN	57.055345	3.138285	NaN	3.177074
57.215339	63.053105	NaN	65.734728	-5.837767	NaN	-8.519389
70.247259	67.876336	NaN	67.617017	2.370922	NaN	2.630242
65.440601	72.024316	NaN	71.457460	-6.583715	NaN	-6.016860
70.972613	71.597073	NaN	69.976720	-0.624461	NaN	0.995893
60.424216	60.409609	NaN	60.999615	0.014607	NaN	-0.575398
70.159744	53.715974	NaN	51.351853	16.443770	NaN	18.807890
65.594784	64.469768	NaN	65.305478	1.125015	NaN	0.289305
66.407011	65.821427	NaN	66.838693	0.585584	NaN	-0.431682
67.365878	60.690242	NaN	62.219010	6.675636	NaN	5.146868
69.021546	58.647741	NaN	58.712055	10.373805	NaN	10.309491
66.817802	64.383624	NaN	63.870216	2.434178	NaN	2.947586
62.367045	63.626604	NaN	63.863850	-1.259559	NaN	-1.496805
54.765416	68.063411	NaN	67.094908	-13.297995	NaN	-12.329492
68.666293	66.829758	NaN	68.384709	1.836535	NaN	0.281584
61.400743	61.510923	NaN	64.179125	-0.110180	NaN	-2.778382
71.566696	66.980013	NaN	65.644695	4.586683	NaN	5.922001
72.221183	72.086936	NaN	71.921593	0.134247	NaN	0.299590
59.053550	67.706839	NaN	67.018755	-8.653289	NaN	-7.965204
60.368885	63.978032	NaN	66.451063	-3.609147	NaN	-6.082178
60.780097	64.041994	NaN	64.263818	-3.261898	NaN	-3.483721
67.505103	69.035801	NaN	69.826637	-1.530697	NaN	-2.321534
59.500229	65.279065	NaN	65.044550	-5.778836	NaN	-5.544321
63.516144	58.210461	NaN	58.174678	5.305683	NaN	5.341466
60.782385	63.516339	NaN	60.025000	-2.733954	NaN	0.757385
65.384887	63.970060	NaN	60.545268	1.414828	NaN	4.839619
71.005242	68.791057	NaN	67.937702	2.214185	NaN	3.067540
61.390935	69.352117	NaN	71.510189	-7.961182	NaN	-10.119254
60.970422	65.271889	NaN	64.065439	-4.301467	NaN	-3.095017
62.077558	71.692862	NaN	70.611677	-9.615304	NaN	-8.534119
63.989307	61.346270	NaN	59.561368	2.643037	NaN	4.427939
58.157148	60.896025	NaN	59.017388	-2.738877	NaN	-0.860239
64.223311	65.411345	NaN	63.982545	-1.188034	NaN	0.240765
65.482055	56.271660	NaN	56.644282	9.210395	NaN	8.837773
62.582236	62.060400	NaN	64.061469	0.521837	NaN	-1.479233
54.601015	66.961357	NaN	65.945032	-12.360342	NaN	-11.344017
61.606967	67.801645	NaN	67.648427	-6.194678	NaN	-6.041460
60.371502	65.690696	NaN	64.185315	-5.319193	NaN	-3.813813
70.772923	65.491477	NaN	64.986264	5.281445	NaN	5.786659
68.623577	59.307418	NaN	58.406319	9.316160	NaN	10.217258
63.961385	65.104623	NaN	65.340260	-1.143238	NaN	-1.378875
58.127708	76.777814	NaN	76.367282	-18.650105	NaN	-18.239574
71.295448	68.303544	NaN	67.548807	2.991903	NaN	3.746640
63.049370	55.452485	NaN	56.961341	7.596885	NaN	6.088029
68.127501	62.889796	NaN	63.325640	5.237705	NaN	4.801861
76.119889	54.319631	NaN	51.524622	21.800258	NaN	24.595267
69.314497	66.815853	NaN	65.626315	2.498644	NaN	3.688182
59.954889	64.397470	NaN	66.107745	-4.442581	NaN	-6.152856
70.539334	69.854482	NaN	69.613452	0.684852	NaN	0.925882
68.634154	71.361613	NaN	73.228610	-2.727459	NaN	-4.594456
68.135173	67.187106	NaN	65.102600	0.948067	NaN	3.032572
56.922180	65.030834	NaN	65.442079	-8.108654	NaN	-8.519899
70.054908	67.118943	NaN	67.980079	2.935964	NaN	2.074829
67.640136	63.124544	NaN	63.790326	4.515592	NaN	3.849810
68.356727	69.002951	NaN	68.797825	-0.646224	NaN	-0.441098
61.765386	63.949059	NaN	64.544813	-2.183673	NaN	-2.779426
65.668984	64.029722	NaN	66.508526	1.639262	NaN	-0.839542
67.030018	64.988627	NaN	64.998022	2.041391	NaN	2.031997
58.621937	71.228376	NaN	70.389755	-12.606438	NaN	-11.767817
66.468049	63.878719	NaN	66.248136	2.589329	NaN	0.219912
62.285159	59.667182	NaN	60.281085	2.617977	NaN	2.004074
64.124308	66.375408	NaN	67.899275	-2.251100	NaN	-3.774967
65.423215	59.870441	NaN	61.617193	5.552774	NaN	3.806022
72.396324	59.555556	NaN	60.495660	12.840768	NaN	11.900664
57.351138	63.594597	NaN	64.279016	-6.243459	NaN	-6.927878
74.183531	54.992243	NaN	56.225575	19.191288	NaN	17.957956
68.134071	59.895261	NaN	60.504869	8.238810	NaN	7.629202
61.878765	70.822680	NaN	69.801304	-8.943916	NaN	-7.922540
66.636827	60.295637	NaN	61.703429	6.341190	NaN	4.933398
58.292772	58.878084	NaN	60.095966	-0.585311	NaN	-1.803193
68.647844	70.926814	NaN	71.091862	-2.278971	NaN	-2.444018
63.684597	62.680640	NaN	62.955525	1.003957	NaN	0.729072
68.878902	58.521653	NaN	60.749448	10.357249	NaN	8.129453
65.407130	56.935072	NaN	61.749586	8.472058	NaN	3.657545
66.494749	61.701620	NaN	60.800926	4.793129	NaN	5.693822
72.295826	67.979588	NaN	66.415973	4.316238	NaN	5.879852
66.647990	63.894190	NaN	63.732202	2.753799	NaN	2.915788
65.256813	74.166256	NaN	71.859282	-8.909443	NaN	-6.602469
65.423922	65.388526	NaN	66.667396	0.035396	NaN	-1.243474
61.252037	69.849167	NaN	69.614802	-8.597131	NaN	-8.362765
57.948881	66.853786	NaN	65.912683	-8.904904	NaN	-7.963801
68.819956	65.389228	NaN	65.905101	3.430727	NaN	2.914855
56.417061	65.423340	NaN	66.608435	-9.006280	NaN	-10.191375
61.938729	64.886099	NaN	63.702752	-2.947370	NaN	-1.764022
70.175103	64.376424	NaN	64.119034	5.798679	NaN	6.056069
68.789221	63.134324	NaN	62.914983	5.654897	NaN	5.874238
65.631142	63.725402	NaN	63.552013	1.905740	NaN	2.079129
63.533180	64.293572	NaN	61.594337	-0.760392	NaN	1.938843
69.546282	72.140812	NaN	72.308611	-2.594530	NaN	-2.762329
71.532916	57.543311	NaN	57.223363	13.989605	NaN	14.309553
58.654106	66.410434	NaN	65.124158	-7.756328	NaN	-6.470052
64.224908	64.572994	NaN	64.642673	-0.348085	NaN	-0.417764
63.968944	65.175976	NaN	67.055961	-1.207031	NaN	-3.087017
63.662669	63.038677	NaN	63.665059	0.623992	NaN	-0.002390
66.335970	63.958582	NaN	65.481367	2.377388	NaN	0.854603
69.059332	63.199770	NaN	63.655202	5.859562	NaN	5.404130
60.408376	64.846413	NaN	65.382506	-4.438038	NaN	-4.974130
69.062627	60.802591	NaN	63.324790	8.260036	NaN	5.737838
68.708705	68.517297	NaN	68.148000	0.191408	NaN	0.560705
66.424721	66.650079	NaN	66.375271	-0.225358	NaN	0.049450
65.099470	55.997379	NaN	58.356468	9.102091	NaN	6.743002
67.071168	60.056550	NaN	60.610104	7.014618	NaN	6.461064
64.885063	61.196075	NaN	62.523201	3.688988	NaN	2.361862
60.673109	65.153760	NaN	66.338661	-4.480651	NaN	-5.665552
65.859448	62.023780	NaN	63.050441	3.835667	NaN	2.809007
57.045308	69.836147	NaN	71.480744	-12.790839	NaN	-14.435436
66.522029	66.506222	NaN	67.574123	0.015807	NaN	-1.052094
66.138205	70.883648	NaN	70.774803	-4.745442	NaN	-4.636597
65.560583	68.346309	NaN	69.427397	-2.785726	NaN	-3.866814
57.706574	49.117825	NaN	49.424057	8.588749	NaN	8.282516
59.627466	67.059584	NaN	65.477920	-7.432118	NaN	-5.850454
59.968167	68.474976	NaN	67.295813	-8.506809	NaN	-7.327645
66.320828	61.772741	NaN	63.212718	4.548086	NaN	3.108110
61.729390	72.369006	NaN	69.934587	-10.639616	NaN	-8.205197
72.510888	64.313065	NaN	63.454739	8.197823	NaN	9.056150
67.164607	60.302513	NaN	60.679324	6.862094	NaN	6.485283
56.684651	66.421812	NaN	68.188068	-9.737162	NaN	-11.503417
66.198345	62.466496	NaN	65.395587	3.731849	NaN	0.802758
58.945787	61.648296	NaN	60.055044	-2.702508	NaN	-1.109257
69.387709	73.214249	NaN	72.617443	-3.826541	NaN	-3.229734
67.563965	64.959089	NaN	65.896644	2.604875	NaN	1.667321
65.736199	68.687906	NaN	67.853817	-2.951707	NaN	-2.117619
67.348051	69.138795	NaN	67.499365	-1.790744	NaN	-0.151314
60.942379	66.407655	NaN	65.675326	-5.465276	NaN	-4.732947
63.749310	77.011530	NaN	75.491473	-13.262220	NaN	-11.742163
71.698405	66.608502	NaN	66.512729	5.089903	NaN	5.185676
65.159442	71.873721	NaN	71.086225	-6.714279	NaN	-5.926783
69.274823	58.765697	NaN	58.950975	10.509126	NaN	10.323847
61.870564	62.930960	NaN	64.046018	-1.060395	NaN	-2.175454
64.330157	65.551108	NaN	64.467163	-1.220951	NaN	-0.137005
61.143994	67.648972	NaN	65.371551	-6.504978	NaN	-4.227558
65.925354	64.536943	NaN	61.924831	1.388411	NaN	4.000523
71.497553	69.466369	NaN	69.091442	2.031184	NaN	2.406111
61.601565	65.496455	NaN	64.017533	-3.894890	NaN	-2.415968
62.107275	65.454079	NaN	64.078716	-3.346804	NaN	-1.971441
65.991715	64.626135	NaN	65.047932	1.365580	NaN	0.943783
61.248552	58.283584	NaN	57.523094	2.964967	NaN	3.725458
65.684878	63.994923	NaN	64.038861	1.689955	NaN	1.646017
69.828392	67.228523	NaN	67.479467	2.599869	NaN	2.348925
73.253908	71.595509	NaN	71.288581	1.658399	NaN	1.965328
60.965815	65.243510	NaN	63.501266	-4.277695	NaN	-2.535451
64.664368	64.823595	NaN	65.675255	-0.159227	NaN	-1.010887
68.385117	65.649496	NaN	65.375851	2.735621	NaN	3.009266
62.092232	68.849090	NaN	66.963377	-6.756858	NaN	-4.871145
66.808554	65.775185	NaN	63.957709	1.033369	NaN	2.850845
67.399456	67.052548	NaN	67.803269	0.346909	NaN	-0.403813
68.956452	69.684763	NaN	68.926393	-0.728311	NaN	0.030060
65.088135	61.008080	NaN	64.264698	4.080055	NaN	0.823437
63.876142	63.525324	NaN	68.609077	0.350818	NaN	-4.732935
65.582102	67.718214	NaN	68.081032	-2.136112	NaN	-2.498930
67.236290	71.990719	NaN	73.068445	-4.754429	NaN	-5.832155
70.210942	58.859576	NaN	57.393643	11.351366	NaN	12.817299
66.164504	64.884306	NaN	63.184666	1.280198	NaN	2.979837
58.988928	68.706083	NaN	66.214045	-9.717155	NaN	-7.225117
71.382193	64.837928	NaN	65.369848	6.544265	NaN	6.012345
66.776345	57.499367	NaN	57.906244	9.276977	NaN	8.870101
65.995364	64.252137	NaN	64.850414	1.743226	NaN	1.144949
65.208794	61.948591	NaN	62.937929	3.260203	NaN	2.270866
57.036927	67.249933	NaN	65.636645	-10.213006	NaN	-8.599718
52.306062	61.838464	NaN	61.831037	-9.532402	NaN	-9.524975
64.767809	67.317862	NaN	67.821875	-2.550053	NaN	-3.054066
66.849605	62.703299	NaN	62.779724	4.146306	NaN	4.069880
63.739452	64.587526	NaN	64.847904	-0.848074	NaN	-1.108453
65.363904	68.031744	NaN	67.128175	-2.667840	NaN	-1.764271
67.257813	69.707744	NaN	70.138526	-2.449931	NaN	-2.880713
74.284601	73.020102	NaN	72.176211	1.264500	NaN	2.108391
71.297488	63.909345	NaN	66.074900	7.388143	NaN	5.222588
58.058801	60.802244	NaN	59.385579	-2.743443	NaN	-1.326778
70.538601	64.898117	NaN	67.263500	5.640484	NaN	3.275101
61.189749	62.605682	NaN	63.456311	-1.415934	NaN	-2.266562
68.430735	71.700978	NaN	72.049375	-3.270242	NaN	-3.618640
67.264590	67.198415	NaN	68.554097	0.066175	NaN	-1.289507
65.320519	71.447598	NaN	67.496386	-6.127079	NaN	-2.175867
66.240548	69.583906	NaN	68.022981	-3.343359	NaN	-1.782433
69.271356	71.396173	NaN	70.666855	-2.124817	NaN	-1.395499
61.433660	63.246637	NaN	62.587394	-1.812977	NaN	-1.153733
69.510367	66.104032	NaN	66.656334	3.406334	NaN	2.854033
67.060415	68.282482	NaN	66.642050	-1.222067	NaN	0.418365
78.341375	68.821696	NaN	68.256604	9.519679	NaN	10.084771
58.813157	67.552478	NaN	67.654792	-8.739321	NaN	-8.841635
59.669460	63.402633	NaN	65.261489	-3.733173	NaN	-5.592030
71.480051	56.938351	NaN	60.755154	14.541699	NaN	10.724897
63.377409	64.740946	NaN	64.564261	-1.363538	NaN	-1.186852
66.330600	65.644931	NaN	65.365483	0.685669	NaN	0.965117
60.324207	62.273644	NaN	62.561217	-1.949437	NaN	-2.237010
63.949559	67.952398	NaN	67.222027	-4.002839	NaN	-3.272468
61.152178	61.601471	NaN	62.984492	-0.449293	NaN	-1.832314
57.146886	64.002340	NaN	63.078112	-6.855453	NaN	-5.931226
63.076930	59.605198	NaN	62.198048	3.471732	NaN	0.878882
65.901749	68.547418	NaN	69.586780	-2.645669	NaN	-3.685030
70.104738	62.864052	NaN	63.783428	7.240687	NaN	6.321310
67.361012	61.898882	NaN	61.404699	5.462130	NaN	5.956313
69.327397	68.469589	NaN	68.280808	0.857808	NaN	1.046589
65.687038	54.864754	NaN	54.529149	10.822284	NaN	11.157889
65.657287	61.916924	NaN	59.491009	3.740363	NaN	6.166279
62.415824	67.238898	NaN	67.104842	-4.823074	NaN	-4.689018
63.364578	69.069535	NaN	68.544635	-5.704957	NaN	-5.180057
67.373392	58.782266	NaN	58.750200	8.591126	NaN	8.623192
60.075306	58.588827	NaN	58.312725	1.486480	NaN	1.762581
59.254730	66.418419	NaN	65.630063	-7.163688	NaN	-6.375332
55.422347	62.968710	NaN	62.441335	-7.546363	NaN	-7.018988
62.933915	60.388362	NaN	62.378817	2.545553	NaN	0.555098
71.936475	69.196329	NaN	70.252182	2.740146	NaN	1.684293
65.420023	59.349252	NaN	58.112507	6.070771	NaN	7.307516
62.928644	58.154854	NaN	60.482843	4.773790	NaN	2.445800
65.284487	63.025491	NaN	65.667435	2.258996	NaN	-0.382947
64.026907	63.237434	NaN	60.758257	0.789473	NaN	3.268650
65.128013	63.126914	NaN	62.638415	2.001099	NaN	2.489598
66.849947	61.547626	NaN	61.136058	5.302321	NaN	5.713889
68.209169	60.019704	NaN	58.676509	8.189465	NaN	9.532660
66.328915	63.504424	NaN	64.461807	2.824490	NaN	1.867108
69.091818	65.081220	NaN	64.088296	4.010598	NaN	5.003523
67.892448	57.654548	NaN	60.111983	10.237900	NaN	7.780465
65.421252	62.098493	NaN	63.187288	3.322759	NaN	2.233964
65.835630	59.849800	NaN	57.752719	5.985830	NaN	8.082911
67.950669	74.080848	NaN	74.136646	-6.130179	NaN	-6.185977
56.874969	61.033378	NaN	62.481532	-4.158409	NaN	-5.606563
65.954867	63.113171	NaN	61.245827	2.841695	NaN	4.709040
64.334979	64.742087	NaN	66.275631	-0.407107	NaN	-1.940652
73.207425	67.082967	NaN	66.929012	6.124458	NaN	6.278413
65.639880	67.727030	NaN	67.649758	-2.087150	NaN	-2.009879
62.345892	71.324733	NaN	68.869585	-8.978841	NaN	-6.523694
63.835067	68.383299	NaN	67.094755	-4.548232	NaN	-3.259688
66.967865	57.541698	NaN	59.307638	9.426166	NaN	7.660227
68.454317	56.569368	NaN	56.650352	11.884949	NaN	11.803966
61.415511	66.043435	NaN	66.750521	-4.627924	NaN	-5.335010
67.284560	53.470177	NaN	55.031509	13.814383	NaN	12.253051
64.536772	57.373099	NaN	58.214348	7.163673	NaN	6.322424
68.882264	66.914069	NaN	69.295746	1.968196	NaN	-0.413482
70.563866	53.740687	NaN	55.337418	16.823179	NaN	15.226448
62.676325	71.033172	NaN	72.208951	-8.356846	NaN	-9.532626
58.940680	63.949754	NaN	62.502487	-5.009075	NaN	-3.561808
66.012879	66.034543	NaN	67.683632	-0.021664	NaN	-1.670753
67.256414	68.114639	NaN	66.452616	-0.858225	NaN	0.803797
60.789745	62.985444	NaN	64.884892	-2.195699	NaN	-4.095147
68.363074	62.245379	NaN	63.815780	6.117694	NaN	4.547293
63.254491	68.286730	NaN	67.838574	-5.032239	NaN	-4.584083
65.397127	68.167971	NaN	67.413809	-2.770844	NaN	-2.016683
67.371807	71.052243	NaN	68.663347	-3.680435	NaN	-1.291540
64.466385	58.167945	NaN	59.401967	6.298439	NaN	5.064418
63.478306	66.293984	NaN	64.904121	-2.815677	NaN	-1.425815
63.839390	71.176872	NaN	68.587721	-7.337482	NaN	-4.748331
62.704666	65.217180	NaN	65.037555	-2.512514	NaN	-2.332889
71.209091	67.731706	NaN	65.416245	3.477385	NaN	5.792847
59.912822	71.937799	NaN	71.793764	-12.024977	NaN	-11.880943
67.513790	66.661229	NaN	64.160175	0.852561	NaN	3.353615
72.461449	70.159362	NaN	69.930781	2.302087	NaN	2.530668
71.156580	63.092049	NaN	62.182645	8.064531	NaN	8.973935
63.476070	57.266195	NaN	59.908600	6.209875	NaN	3.567470
58.080922	64.454826	NaN	66.455649	-6.373904	NaN	-8.374727
71.659029	67.682918	NaN	70.239430	3.976111	NaN	1.419599
62.507803	64.095225	NaN	62.336381	-1.587422	NaN	0.171422
60.496868	57.680113	NaN	58.624630	2.816755	NaN	1.872238
60.436715	67.403384	NaN	65.271759	-6.966669	NaN	-4.835044
63.339792	68.382105	NaN	67.509145	-5.042313	NaN	-4.169353
69.304592	71.128004	NaN	69.940471	-1.823412	NaN	-0.635879
70.847678	70.142103	NaN	70.432253	0.705574	NaN	0.415424
64.444325	58.800239	NaN	58.444200	5.644086	NaN	6.000126
59.930863	68.489133	NaN	69.392070	-8.558271	NaN	-9.461207
65.015104	59.321308	NaN	60.629697	5.693796	NaN	4.385406
70.730101	57.550259	NaN	58.056759	13.179842	NaN	12.673342
63.696206	61.367662	NaN	61.338890	2.328544	NaN	2.357316
66.899360	64.037337	NaN	63.075218	2.862022	NaN	3.824142
59.967434	68.468790	NaN	66.942509	-8.501357	NaN	-6.975075
64.130018	66.176410	NaN	68.699659	-2.046392	NaN	-4.569641
67.686221	67.045182	NaN	67.712284	0.641039	NaN	-0.026063
68.229063	66.813133	NaN	68.395548	1.415930	NaN	-0.166485
69.835048	63.054514	NaN	63.258596	6.780535	NaN	6.576452
64.351992	61.898516	NaN	59.948774	2.453476	NaN	4.403219
62.564145	67.783754	NaN	69.240531	-5.219608	NaN	-6.676386
69.951302	65.982709	NaN	64.653335	3.968593	NaN	5.297967
68.277967	68.244314	NaN	67.178622	0.033653	NaN	1.099346
53.230114	64.989384	NaN	66.348553	-11.759270	NaN	-13.118439
60.655350	65.143766	NaN	64.855728	-4.488416	NaN	-4.200378
72.121871	59.616420	NaN	59.942189	12.505452	NaN	12.179682
71.026001	66.305716	NaN	66.407201	4.720285	NaN	4.618800
67.804093	63.003177	NaN	65.423857	4.800916	NaN	2.380237
58.878705	58.484610	NaN	58.039808	0.394095	NaN	0.838896
70.126339	70.006923	NaN	69.544362	0.119416	NaN	0.581977
58.925264	68.754793	NaN	68.738605	-9.829529	NaN	-9.813341
66.889504	56.531085	NaN	57.908282	10.358419	NaN	8.981222
66.633816	60.777611	NaN	59.447378	5.856205	NaN	7.186439
58.754070	69.320208	NaN	69.209520	-10.566138	NaN	-10.455450
61.673955	61.447259	NaN	62.861777	0.226695	NaN	-1.187822
67.007447	65.532621	NaN	64.214729	1.474826	NaN	2.792719
67.243070	57.825285	NaN	58.849908	9.417784	NaN	8.393161
76.609216	69.502989	NaN	68.374522	7.106227	NaN	8.234694
60.706266	74.305201	NaN	72.718720	-13.598935	NaN	-12.012454
62.501792	51.831288	NaN	51.251771	10.670504	NaN	11.250021
67.163628	64.379104	NaN	63.338012	2.784524	NaN	3.825617
58.463104	67.825090	NaN	67.070923	-9.361986	NaN	-8.607820
62.384516	65.097355	NaN	61.688208	-2.712838	NaN	0.696308
56.415470	64.092137	NaN	64.075974	-7.676667	NaN	-7.660504
72.242214	69.547418	NaN	68.418752	2.694795	NaN	3.823462
62.736855	68.599139	NaN	66.305672	-5.862284	NaN	-3.568817
68.666234	65.743331	NaN	67.584333	2.922904	NaN	1.081901
55.963667	59.082124	NaN	56.866815	-3.118457	NaN	-0.903148
65.533817	63.190584	NaN	62.784786	2.343234	NaN	2.749032
68.622364	64.769046	NaN	66.419699	3.853318	NaN	2.202665
63.824309	65.116839	NaN	66.734680	-1.292529	NaN	-2.910371
60.777804	54.021967	NaN	54.701102	6.755837	NaN	6.076702
59.466204	59.931797	NaN	60.467518	-0.465593	NaN	-1.001314
66.948833	68.867569	NaN	69.165427	-1.918736	NaN	-2.216595
66.072016	58.586365	NaN	60.906941	7.485651	NaN	5.165074
68.010166	60.904258	NaN	61.593925	7.105908	NaN	6.416240
68.186813	65.367161	NaN	64.674132	2.819651	NaN	3.512681
58.950904	70.201491	NaN	71.643173	-11.250587	NaN	-12.692269
66.703071	63.955525	NaN	66.363198	2.747546	NaN	0.339873
64.531660	59.650269	NaN	60.141018	4.881392	NaN	4.390642
65.144114	66.077505	NaN	65.458855	-0.933392	NaN	-0.314741
67.158574	71.389159	NaN	70.843707	-4.230585	NaN	-3.685133
64.948925	62.611851	NaN	64.363296	2.337075	NaN	0.585629
72.024832	62.656162	NaN	62.681551	9.368670	NaN	9.343281
67.180056	63.367830	NaN	66.725456	3.812225	NaN	0.454600
59.467865	61.605552	NaN	63.477183	-2.137687	NaN	-4.009318
65.550879	61.623880	NaN	63.991831	3.926999	NaN	1.559048
61.378377	71.392440	NaN	69.707108	-10.014063	NaN	-8.328731
68.229069	72.187833	NaN	72.646320	-3.958764	NaN	-4.417251
67.988247	63.406935	NaN	61.532152	4.581312	NaN	6.456095
66.924711	63.120757	NaN	62.964609	3.803954	NaN	3.960102
61.654250	64.928431	NaN	64.118931	-3.274180	NaN	-2.464681
68.463280	68.170480	NaN	66.747037	0.292800	NaN	1.716242
68.817511	71.464548	NaN	72.031439	-2.647038	NaN	-3.213928
65.580348	67.886929	NaN	67.042099	-2.306581	NaN	-1.461751
69.332009	61.329311	NaN	62.188925	8.002698	NaN	7.143084
69.053777	69.197272	NaN	70.098052	-0.143495	NaN	-1.044275
63.978545	66.588570	NaN	64.652035	-2.610025	NaN	-0.673489
72.929486	65.380697	NaN	65.209465	7.548789	NaN	7.720021
64.649084	66.576934	NaN	65.868103	-1.927850	NaN	-1.219019
65.818239	68.445212	NaN	71.423616	-2.626973	NaN	-5.605377
65.941821	65.549551	NaN	64.381470	0.392269	NaN	1.560351
70.077119	71.192780	NaN	70.087171	-1.115660	NaN	-0.010052
66.780170	65.622238	NaN	65.575048	1.157932	NaN	1.205122
70.590210	61.325611	NaN	60.350256	9.264600	NaN	10.239954
66.483362	67.085347	NaN	64.975052	-0.601986	NaN	1.508310
66.380153	65.049336	NaN	65.642185	1.330817	NaN	0.737969
64.033641	68.053104	NaN	68.160442	-4.019463	NaN	-4.126801
69.989830	64.211442	NaN	64.849736	5.778388	NaN	5.140094
66.544100	60.184883	NaN	62.179920	6.359216	NaN	4.364179
63.119196	55.258292	NaN	58.000172	7.860904	NaN	5.119024
66.039712	70.170936	NaN	69.794304	-4.131224	NaN	-3.754593
67.598331	65.637146	NaN	67.155715	1.961184	NaN	0.442616
65.822351	71.071171	NaN	72.052922	-5.248820	NaN	-6.230571
63.569116	63.902045	NaN	63.080983	-0.332930	NaN	0.488133
68.489025	61.466780	NaN	63.575436	7.022245	NaN	4.913589
64.504125	64.784712	NaN	64.697216	-0.280587	NaN	-0.193090
63.911912	72.241892	NaN	71.644812	-8.329980	NaN	-7.732900
68.021901	60.918713	NaN	61.664972	7.103188	NaN	6.356929
64.434037	64.817181	NaN	65.513020	-0.383144	NaN	-1.078982
64.964346	58.859574	NaN	59.482712	6.104772	NaN	5.481634
59.168622	68.172773	NaN	66.833028	-9.004151	NaN	-7.664406
62.049448	62.084918	NaN	63.003251	-0.035470	NaN	-0.953803
70.400058	66.815419	NaN	66.716925	3.584638	NaN	3.683133
68.513414	65.721318	NaN	64.712482	2.792097	NaN	3.800932
58.861623	67.598319	NaN	66.416842	-8.736696	NaN	-7.555219
65.850163	55.364967	NaN	56.340011	10.485196	NaN	9.510152
60.665124	61.685596	NaN	62.410106	-1.020472	NaN	-1.744982
56.100599	63.084876	NaN	60.914212	-6.984277	NaN	-4.813613
63.236696	65.392717	NaN	64.958348	-2.156021	NaN	-1.721652
70.541520	70.378676	NaN	70.930633	0.162844	NaN	-0.389113
64.533605	64.551928	NaN	62.823219	-0.018323	NaN	1.710387
61.073355	61.161729	NaN	59.773394	-0.088375	NaN	1.299961
68.263493	69.412402	NaN	71.620650	-1.148909	NaN	-3.357157
69.189364	75.343375	NaN	74.270992	-6.154011	NaN	-5.081628
65.874094	67.924542	NaN	68.172138	-2.050448	NaN	-2.298044
61.153152	65.803273	NaN	63.633988	-4.650120	NaN	-2.480836
51.960077	67.179163	NaN	68.272775	-15.219086	NaN	-16.312698
70.219656	68.792065	NaN	67.719027	1.427592	NaN	2.500630
68.059493	67.241098	NaN	65.816853	0.818396	NaN	2.242640
62.104321	59.725087	NaN	60.929104	2.379234	NaN	1.175217
63.802548	56.552863	NaN	58.553562	7.249684	NaN	5.248985
62.790829	67.820514	NaN	66.186250	-5.029685	NaN	-3.395421
64.791578	67.051802	NaN	66.388927	-2.260224	NaN	-1.597349
59.541454	64.200803	NaN	68.193914	-4.659349	NaN	-8.652460
60.261348	63.980345	NaN	62.057685	-3.718998	NaN	-1.796338
64.420668	56.701109	NaN	58.231296	7.719558	NaN	6.189372
61.611243	62.655267	NaN	62.917699	-1.044025	NaN	-1.306456
70.777949	67.625386	NaN	68.735425	3.152562	NaN	2.042523
68.727299	63.896389	NaN	66.071885	4.830910	NaN	2.655414
60.622657	69.173558	NaN	68.451355	-8.550901	NaN	-7.828698
60.940908	61.202499	NaN	61.888392	-0.261591	NaN	-0.947484
64.807464	54.076260	NaN	53.775153	10.731204	NaN	11.032311
68.229901	65.551043	NaN	65.858299	2.678858	NaN	2.371602
67.083794	69.035973	NaN	67.396786	-1.952178	NaN	-0.312991
66.974245	63.518105	NaN	60.406165	3.456141	NaN	6.568080
63.666136	61.181962	NaN	62.576540	2.484174	NaN	1.089596
56.908500	56.575750	NaN	61.642898	0.332750	NaN	-4.734398
65.279429	73.195077	NaN	71.888679	-7.915648	NaN	-6.609250
70.128028	62.451071	NaN	62.492205	7.676957	NaN	7.635822
60.499173	67.602691	NaN	66.004129	-7.103518	NaN	-5.504956
63.057767	64.694424	NaN	65.120041	-1.636657	NaN	-2.062275
64.488501	62.636405	NaN	63.103181	1.852097	NaN	1.385320
67.146826	67.896472	NaN	67.156500	-0.749646	NaN	-0.009674
64.294097	62.572980	NaN	64.467229	1.721118	NaN	-0.173132
53.681310	68.681849	NaN	66.765342	-15.000539	NaN	-13.084032
71.181611	62.431638	NaN	60.609870	8.749973	NaN	10.571741
70.109574	67.359172	NaN	67.809725	2.750402	NaN	2.299848
68.904071	66.908535	NaN	68.189532	1.995537	NaN	0.714539
67.425002	70.307310	NaN	68.607944	-2.882308	NaN	-1.182942
68.966872	69.986689	NaN	69.877180	-1.019816	NaN	-0.910307
65.020063	64.816487	NaN	65.902918	0.203576	NaN	-0.882854
65.180602	64.552092	NaN	65.361883	0.628510	NaN	-0.181282
70.229103	69.258130	NaN	67.560766	0.970973	NaN	2.668337
65.221423	52.507692	NaN	54.817040	12.713730	NaN	10.404383
64.907806	66.613877	NaN	67.293977	-1.706071	NaN	-2.386171
66.815945	68.139610	NaN	70.932755	-1.323665	NaN	-4.116809
68.817910	60.292677	NaN	62.379405	8.525233	NaN	6.438505
65.323348	68.693825	NaN	67.791921	-3.370477	NaN	-2.468574
54.604459	59.221467	NaN	61.134302	-4.617008	NaN	-6.529842
65.237649	69.965815	NaN	69.322927	-4.728166	NaN	-4.085278
64.702160	58.584408	NaN	61.638018	6.117753	NaN	3.064142
67.394820	67.573937	NaN	70.243879	-0.179117	NaN	-2.849059
64.460471	58.646574	NaN	61.164916	5.813897	NaN	3.295555
