# Supplementary material for: Combined Influences of Model Choice, Data Quality, and Data Quantity When Estimating Population Trends
Source: PLoS One. 2015 Jul 15;10(7):e0132255. doi: 10.1371/journal.pone.0132255 (PMC4503393; doi:10.1371/journal.pone.0132255)
Supplement: S1 Dataset — Files are organized by model type and by the input lambda value. (ZIP) [file pone.0132255.s002.zip › Hypothetical LH/sims_lambda_0_9/simulationOutput_0.9_0_0.1_0_15.xls]

Percent_Decline_True	Median_Percent_Decline_Matrix	Median_Percent_Decline_Matrix_stable	Median_Percent_Decline_Scalar	Difference_True_Matrix	Difference_True_Matrix_Stable	Difference_True_Scalar
60.556975	62.951111	NaN	63.734641	-2.394136	NaN	-3.177666
68.338671	60.695887	NaN	61.843258	7.642784	NaN	6.495413
66.923360	63.823300	NaN	63.764297	3.100060	NaN	3.159063
64.369689	67.035657	NaN	67.136222	-2.665968	NaN	-2.766533
65.777967	57.013848	NaN	56.508723	8.764119	NaN	9.269244
70.702762	62.594450	NaN	64.067531	8.108312	NaN	6.635231
65.830231	65.231366	NaN	65.108629	0.598865	NaN	0.721602
67.828650	72.833808	NaN	72.692365	-5.005158	NaN	-4.863714
62.676703	65.716145	NaN	65.049516	-3.039442	NaN	-2.372813
65.478054	62.410193	NaN	62.399499	3.067862	NaN	3.078555
63.421738	67.273375	NaN	66.533142	-3.851637	NaN	-3.111404
66.386100	64.644948	NaN	65.807249	1.741152	NaN	0.578851
61.524926	57.725528	NaN	57.667553	3.799397	NaN	3.857372
62.086727	60.673331	NaN	59.461845	1.413396	NaN	2.624882
63.685488	60.098542	NaN	59.233136	3.586945	NaN	4.452352
65.568940	61.134164	NaN	62.464030	4.434776	NaN	3.104909
68.511168	62.263517	NaN	63.467245	6.247651	NaN	5.043923
61.009684	66.978886	NaN	66.077803	-5.969202	NaN	-5.068119
59.154677	66.390014	NaN	65.793333	-7.235337	NaN	-6.638656
61.758753	69.782501	NaN	69.434345	-8.023748	NaN	-7.675592
69.539151	67.165462	NaN	67.063629	2.373688	NaN	2.475522
64.649343	65.261631	NaN	64.868674	-0.612288	NaN	-0.219331
69.757515	66.695874	NaN	67.104146	3.061642	NaN	2.653370
65.973381	60.465646	NaN	60.492448	5.507735	NaN	5.480933
74.198190	65.570589	NaN	65.850121	8.627601	NaN	8.348070
65.564203	64.702563	NaN	64.460488	0.861640	NaN	1.103715
58.887350	67.387124	NaN	67.509844	-8.499774	NaN	-8.622493
60.388992	58.176110	NaN	59.019905	2.212883	NaN	1.369087
61.113319	67.254883	NaN	68.634723	-6.141564	NaN	-7.521404
73.873897	69.714273	NaN	70.134348	4.159623	NaN	3.739549
67.380838	63.555473	NaN	63.458107	3.825365	NaN	3.922731
66.194006	65.603866	NaN	65.907247	0.590140	NaN	0.286759
66.049438	66.441180	NaN	66.754182	-0.391742	NaN	-0.704744
68.747294	67.594181	NaN	66.806030	1.153113	NaN	1.941264
64.295286	66.957884	NaN	67.106007	-2.662598	NaN	-2.810720
65.302078	67.076230	NaN	65.747100	-1.774152	NaN	-0.445022
65.066147	64.806782	NaN	63.996509	0.259365	NaN	1.069638
69.027030	68.515440	NaN	67.497964	0.511590	NaN	1.529066
65.662115	64.711589	NaN	64.596709	0.950525	NaN	1.065406
67.093477	68.100916	NaN	67.664593	-1.007439	NaN	-0.571116
57.189820	69.477265	NaN	70.299900	-12.287445	NaN	-13.110080
70.773968	66.057679	NaN	65.573738	4.716289	NaN	5.200230
60.109616	67.867492	NaN	67.321246	-7.757877	NaN	-7.211630
54.567821	60.238937	NaN	59.584943	-5.671116	NaN	-5.017122
64.712718	63.442445	NaN	64.172661	1.270273	NaN	0.540057
70.005715	61.192846	NaN	60.898226	8.812870	NaN	9.107489
72.604530	64.131316	NaN	63.375147	8.473214	NaN	9.229383
71.139791	67.245865	NaN	65.839584	3.893926	NaN	5.300207
61.188842	73.563704	NaN	71.419304	-12.374862	NaN	-10.230462
60.550171	67.446183	NaN	66.414284	-6.896012	NaN	-5.864113
60.939962	55.516836	NaN	57.318608	5.423126	NaN	3.621354
67.758365	64.279691	NaN	64.753826	3.478675	NaN	3.004539
68.304960	68.681791	NaN	67.965327	-0.376831	NaN	0.339633
63.523584	66.516934	NaN	66.453353	-2.993350	NaN	-2.929769
65.422178	60.466891	NaN	59.217017	4.955287	NaN	6.205161
65.960423	61.500334	NaN	62.237805	4.460089	NaN	3.722617
61.548738	62.092298	NaN	62.237616	-0.543560	NaN	-0.688879
63.738484	69.739394	NaN	69.032422	-6.000911	NaN	-5.293938
67.895639	71.085814	NaN	70.735556	-3.190175	NaN	-2.839917
69.560884	69.837490	NaN	69.501970	-0.276606	NaN	0.058914
70.212987	62.690842	NaN	62.620571	7.522145	NaN	7.592416
66.161755	67.482592	NaN	67.221931	-1.320837	NaN	-1.060176
62.928250	65.538845	NaN	66.053981	-2.610595	NaN	-3.125731
57.688213	62.918663	NaN	62.430140	-5.230450	NaN	-4.741928
57.249840	63.219667	NaN	62.110305	-5.969827	NaN	-4.860465
70.929830	63.112235	NaN	63.036257	7.817595	NaN	7.893573
69.854098	61.756816	NaN	63.002207	8.097282	NaN	6.851891
65.528961	67.071571	NaN	66.929642	-1.542610	NaN	-1.400681
69.566853	66.198171	NaN	65.247659	3.368682	NaN	4.319194
64.316635	68.427951	NaN	66.603956	-4.111316	NaN	-2.287321
67.663481	70.397478	NaN	71.390671	-2.733997	NaN	-3.727191
68.047329	66.281141	NaN	65.874973	1.766188	NaN	2.172357
61.334403	63.658396	NaN	64.379112	-2.323993	NaN	-3.044708
70.395356	70.884137	NaN	71.522023	-0.488781	NaN	-1.126667
63.502614	65.112586	NaN	65.728576	-1.609971	NaN	-2.225962
65.647715	66.429945	NaN	66.135259	-0.782229	NaN	-0.487544
64.869047	64.640004	NaN	65.678690	0.229043	NaN	-0.809643
68.961522	64.093520	NaN	63.191690	4.868002	NaN	5.769832
61.053419	71.082052	NaN	70.410047	-10.028633	NaN	-9.356628
70.340366	63.960398	NaN	63.016872	6.379967	NaN	7.323494
57.540677	65.841927	NaN	64.599818	-8.301250	NaN	-7.059142
63.401464	63.431044	NaN	63.794315	-0.029581	NaN	-0.392851
52.106926	63.551943	NaN	62.101493	-11.445017	NaN	-9.994567
65.287355	59.862948	NaN	58.979976	5.424407	NaN	6.307379
66.537959	64.256297	NaN	64.694275	2.281662	NaN	1.843685
71.085511	64.567641	NaN	64.151259	6.517870	NaN	6.934252
62.066180	68.540125	NaN	69.751690	-6.473945	NaN	-7.685510
65.303191	65.492038	NaN	66.375684	-0.188847	NaN	-1.072493
66.196587	64.824005	NaN	66.667457	1.372582	NaN	-0.470870
65.880710	70.659158	NaN	70.009963	-4.778448	NaN	-4.129253
68.152697	68.754763	NaN	68.033380	-0.602066	NaN	0.119317
66.598073	61.403561	NaN	62.863687	5.194511	NaN	3.734386
67.641745	62.026713	NaN	61.505574	5.615032	NaN	6.136172
62.747966	68.120859	NaN	67.602079	-5.372893	NaN	-4.854113
67.205158	58.134200	NaN	59.416879	9.070958	NaN	7.788279
65.007354	60.661117	NaN	60.988907	4.346237	NaN	4.018447
65.024848	62.746106	NaN	63.750885	2.278742	NaN	1.273963
63.530222	64.834140	NaN	65.844507	-1.303918	NaN	-2.314285
68.269938	64.300555	NaN	64.208129	3.969384	NaN	4.061810
61.987474	62.986159	NaN	62.689103	-0.998685	NaN	-0.701629
70.034393	69.310796	NaN	68.097702	0.723597	NaN	1.936691
61.879441	66.940638	NaN	66.736616	-5.061197	NaN	-4.857175
64.106947	68.030666	NaN	67.592718	-3.923718	NaN	-3.485771
60.183243	59.240692	NaN	58.662112	0.942552	NaN	1.521131
68.552903	63.281914	NaN	64.386423	5.270989	NaN	4.166480
67.908243	61.431200	NaN	59.562906	6.477044	NaN	8.345337
69.262363	67.486968	NaN	68.139108	1.775396	NaN	1.123256
69.120311	63.566393	NaN	62.758901	5.553917	NaN	6.361409
66.116110	61.847056	NaN	63.220779	4.269054	NaN	2.895331
56.522432	63.008150	NaN	61.838318	-6.485718	NaN	-5.315886
67.813597	60.937449	NaN	62.824404	6.876149	NaN	4.989193
62.258792	74.806223	NaN	75.031580	-12.547432	NaN	-12.772788
62.321319	64.754180	NaN	64.116031	-2.432861	NaN	-1.794712
58.505856	65.140750	NaN	66.552188	-6.634894	NaN	-8.046333
62.934473	73.152771	NaN	72.696602	-10.218298	NaN	-9.762129
67.751037	67.105835	NaN	68.288075	0.645202	NaN	-0.537038
60.446446	63.834158	NaN	65.271946	-3.387712	NaN	-4.825501
66.556561	67.235474	NaN	66.492974	-0.678912	NaN	0.063588
59.094315	71.614176	NaN	71.318254	-12.519860	NaN	-12.223939
67.480346	68.287358	NaN	68.356769	-0.807012	NaN	-0.876423
62.578885	65.997697	NaN	65.560753	-3.418812	NaN	-2.981869
60.839356	58.433986	NaN	57.643749	2.405369	NaN	3.195607
62.464402	66.373568	NaN	67.498543	-3.909166	NaN	-5.034141
73.053080	69.695343	NaN	68.359779	3.357738	NaN	4.693302
65.926806	67.078206	NaN	67.164778	-1.151400	NaN	-1.237972
66.534158	65.705814	NaN	65.247250	0.828344	NaN	1.286908
62.098186	57.097740	NaN	59.355922	5.000447	NaN	2.742264
60.379930	68.153007	NaN	67.919843	-7.773077	NaN	-7.539913
67.788807	65.006514	NaN	65.157309	2.782293	NaN	2.631498
65.976431	68.232171	NaN	68.481610	-2.255740	NaN	-2.505179
71.727375	68.143160	NaN	66.598072	3.584215	NaN	5.129303
60.053410	72.663758	NaN	71.791856	-12.610348	NaN	-11.738446
73.848212	60.193575	NaN	59.571418	13.654637	NaN	14.276794
64.590723	68.639294	NaN	69.217150	-4.048572	NaN	-4.626427
53.357836	63.868666	NaN	63.406561	-10.510830	NaN	-10.048725
73.698048	65.572866	NaN	67.383148	8.125182	NaN	6.314900
67.591930	70.367586	NaN	69.700600	-2.775657	NaN	-2.108671
64.867509	69.039928	NaN	68.549037	-4.172419	NaN	-3.681529
54.989589	60.219786	NaN	59.801590	-5.230197	NaN	-4.812001
59.414615	69.535898	NaN	70.899672	-10.121283	NaN	-11.485057
69.576137	69.774083	NaN	70.090838	-0.197946	NaN	-0.514701
62.854517	67.888259	NaN	66.787652	-5.033742	NaN	-3.933135
68.448114	66.633104	NaN	66.409723	1.815010	NaN	2.038392
66.360282	63.501287	NaN	61.816653	2.858995	NaN	4.543629
58.520331	67.091610	NaN	69.042491	-8.571279	NaN	-10.522159
62.978555	69.580398	NaN	70.010209	-6.601844	NaN	-7.031654
63.137591	70.384202	NaN	68.284684	-7.246611	NaN	-5.147093
66.744663	65.257042	NaN	65.291335	1.487620	NaN	1.453328
63.822066	63.175728	NaN	62.570655	0.646338	NaN	1.251411
60.479952	63.359650	NaN	63.205754	-2.879698	NaN	-2.725802
64.544153	66.839607	NaN	66.107151	-2.295454	NaN	-1.562998
68.227574	65.516304	NaN	66.267538	2.711270	NaN	1.960036
65.088057	66.570117	NaN	67.414279	-1.482060	NaN	-2.326222
64.994185	61.767663	NaN	63.020154	3.226522	NaN	1.974031
58.746255	64.195342	NaN	64.180541	-5.449087	NaN	-5.434286
55.008996	56.299139	NaN	57.595998	-1.290144	NaN	-2.587002
67.008134	63.864289	NaN	64.640880	3.143845	NaN	2.367255
64.448407	64.252291	NaN	64.661923	0.196115	NaN	-0.213516
69.653604	58.593316	NaN	59.324305	11.060288	NaN	10.329299
69.843656	66.120499	NaN	67.261095	3.723157	NaN	2.582560
58.188874	65.380992	NaN	65.065585	-7.192119	NaN	-6.876712
69.330059	75.166325	NaN	74.194092	-5.836266	NaN	-4.864033
67.100425	65.430169	NaN	66.409563	1.670256	NaN	0.690862
65.521072	67.790641	NaN	67.723236	-2.269569	NaN	-2.202164
63.368941	58.066366	NaN	57.712250	5.302575	NaN	5.656691
67.239775	69.942202	NaN	69.339218	-2.702428	NaN	-2.099443
64.140039	64.522553	NaN	64.356901	-0.382514	NaN	-0.216862
67.564691	62.895863	NaN	62.343973	4.668828	NaN	5.220719
69.303360	70.683628	NaN	70.397797	-1.380269	NaN	-1.094437
66.745795	63.355509	NaN	63.574219	3.390286	NaN	3.171576
68.771510	67.742075	NaN	68.462497	1.029435	NaN	0.309013
62.333053	64.312590	NaN	62.993293	-1.979537	NaN	-0.660240
70.654391	63.532858	NaN	64.933727	7.121532	NaN	5.720664
60.891907	62.558506	NaN	62.273681	-1.666599	NaN	-1.381774
63.987591	65.190527	NaN	65.047520	-1.202936	NaN	-1.059929
59.834251	64.221764	NaN	65.709104	-4.387513	NaN	-5.874853
63.263902	66.969323	NaN	66.551170	-3.705421	NaN	-3.287268
60.420889	69.380920	NaN	68.992401	-8.960031	NaN	-8.571512
60.927795	71.496301	NaN	70.501677	-10.568506	NaN	-9.573883
69.024548	65.257378	NaN	66.465520	3.767170	NaN	2.559027
67.842398	65.864513	NaN	66.363836	1.977885	NaN	1.478562
65.568182	60.280191	NaN	60.711166	5.287991	NaN	4.857016
70.628524	64.734158	NaN	65.444960	5.894365	NaN	5.183563
61.748699	57.529483	NaN	56.020227	4.219216	NaN	5.728472
66.571258	68.187540	NaN	68.145456	-1.616282	NaN	-1.574198
62.480451	65.193560	NaN	66.838777	-2.713108	NaN	-4.358326
64.684920	68.533447	NaN	68.362750	-3.848527	NaN	-3.677830
72.809111	69.216599	NaN	68.954916	3.592512	NaN	3.854195
66.597938	62.632809	NaN	62.698038	3.965129	NaN	3.899900
50.344743	72.282964	NaN	73.263239	-21.938221	NaN	-22.918496
64.274463	63.878774	NaN	64.536025	0.395689	NaN	-0.261562
68.780261	63.907927	NaN	64.000725	4.872333	NaN	4.779536
67.915402	65.359415	NaN	64.315966	2.555987	NaN	3.599436
67.168030	69.610186	NaN	70.314523	-2.442157	NaN	-3.146493
64.838959	62.697067	NaN	63.855113	2.141892	NaN	0.983845
67.191759	57.469771	NaN	57.697842	9.721987	NaN	9.493917
67.446570	66.308452	NaN	63.963779	1.138118	NaN	3.482791
67.151408	67.787653	NaN	67.427894	-0.636245	NaN	-0.276486
69.918717	61.842966	NaN	60.446327	8.075751	NaN	9.472390
62.428005	69.677700	NaN	68.444117	-7.249694	NaN	-6.016111
73.956275	68.163308	NaN	66.406945	5.792967	NaN	7.549330
71.489524	64.341182	NaN	63.719011	7.148342	NaN	7.770513
62.184005	62.247964	NaN	61.702436	-0.063959	NaN	0.481568
64.425477	69.032385	NaN	68.982891	-4.606908	NaN	-4.557414
66.097751	66.499941	NaN	64.934614	-0.402191	NaN	1.163136
66.884081	51.322149	NaN	53.412094	15.561933	NaN	13.471987
64.796115	59.982669	NaN	58.568511	4.813446	NaN	6.227605
62.202271	66.785774	NaN	67.360469	-4.583503	NaN	-5.158199
65.134357	60.628667	NaN	61.381404	4.505690	NaN	3.752954
65.252928	70.311584	NaN	70.820474	-5.058656	NaN	-5.567546
61.317116	68.267957	NaN	67.762578	-6.950841	NaN	-6.445462
62.896286	70.034828	NaN	70.195986	-7.138542	NaN	-7.299700
65.566598	66.066156	NaN	65.978963	-0.499558	NaN	-0.412365
59.826766	65.122271	NaN	64.904581	-5.295505	NaN	-5.077815
64.202750	66.980475	NaN	67.086495	-2.777725	NaN	-2.883746
70.130897	66.459817	NaN	66.444606	3.671081	NaN	3.686291
71.903085	73.118572	NaN	72.803402	-1.215486	NaN	-0.900317
68.623639	60.633371	NaN	60.674121	7.990267	NaN	7.949518
53.166145	66.575954	NaN	66.352438	-13.409808	NaN	-13.186292
61.766034	67.965134	NaN	68.384562	-6.199099	NaN	-6.618528
66.079919	66.492066	NaN	66.803317	-0.412147	NaN	-0.723398
64.876995	62.361919	NaN	63.201650	2.515077	NaN	1.675345
63.308253	66.029904	NaN	65.957807	-2.721651	NaN	-2.649553
65.556370	64.339930	NaN	65.300452	1.216440	NaN	0.255918
60.053723	68.295726	NaN	68.425180	-8.242003	NaN	-8.371458
62.491222	66.156721	NaN	65.473988	-3.665499	NaN	-2.982767
55.680332	64.070466	NaN	63.349633	-8.390134	NaN	-7.669301
68.667469	66.112626	NaN	65.149749	2.554843	NaN	3.517720
62.071367	69.346157	NaN	70.047198	-7.274790	NaN	-7.975831
63.425957	63.958592	NaN	64.910599	-0.532635	NaN	-1.484642
60.125846	63.807042	NaN	64.713609	-3.681196	NaN	-4.587763
64.072761	60.727183	NaN	61.573538	3.345578	NaN	2.499223
60.188721	66.170249	NaN	67.296391	-5.981528	NaN	-7.107670
67.110223	67.013928	NaN	68.022238	0.096295	NaN	-0.912015
56.252741	67.583135	NaN	68.807120	-11.330394	NaN	-12.554379
68.121053	60.012675	NaN	61.320532	8.108377	NaN	6.800520
65.408033	62.617904	NaN	62.196931	2.790128	NaN	3.211102
62.053729	64.119847	NaN	65.042576	-2.066117	NaN	-2.988847
63.598066	63.100246	NaN	63.775261	0.497820	NaN	-0.177194
63.259449	60.490631	NaN	61.296396	2.768818	NaN	1.963053
60.573960	67.557641	NaN	66.869990	-6.983680	NaN	-6.296030
72.979834	69.316701	NaN	68.272459	3.663133	NaN	4.707375
61.084271	62.966447	NaN	62.609993	-1.882176	NaN	-1.525722
57.130596	59.965397	NaN	59.885333	-2.834801	NaN	-2.754737
66.286392	63.816746	NaN	64.189959	2.469646	NaN	2.096433
68.021417	72.668541	NaN	72.064923	-4.647124	NaN	-4.043506
61.701310	73.309914	NaN	72.136022	-11.608604	NaN	-10.434713
58.752373	73.122826	NaN	72.519354	-14.370453	NaN	-13.766981
67.175988	64.578862	NaN	63.760562	2.597127	NaN	3.415427
73.669537	66.872530	NaN	66.015194	6.797007	NaN	7.654344
61.163709	57.344591	NaN	56.973139	3.819117	NaN	4.190570
65.184851	62.049023	NaN	64.901861	3.135828	NaN	0.282991
57.197194	63.078698	NaN	61.125076	-5.881503	NaN	-3.927881
62.925022	59.623034	NaN	59.948225	3.301988	NaN	2.976797
63.388121	69.257020	NaN	68.061833	-5.868900	NaN	-4.673712
67.580028	66.654278	NaN	67.077020	0.925750	NaN	0.503007
62.774477	66.299652	NaN	65.520636	-3.525175	NaN	-2.746159
69.661386	68.004122	NaN	68.597033	1.657264	NaN	1.064353
63.327149	58.311662	NaN	59.193026	5.015486	NaN	4.134123
54.991907	61.553527	NaN	59.314998	-6.561621	NaN	-4.323092
62.961794	64.558317	NaN	65.588041	-1.596523	NaN	-2.626247
57.556641	71.364183	NaN	70.779794	-13.807542	NaN	-13.223154
60.981274	66.715000	NaN	67.093575	-5.733726	NaN	-6.112302
70.047226	68.459254	NaN	67.533336	1.587972	NaN	2.513889
60.313530	66.203378	NaN	66.360265	-5.889848	NaN	-6.046735
70.213351	65.579161	NaN	64.346771	4.634190	NaN	5.866579
62.873086	64.722446	NaN	64.603948	-1.849360	NaN	-1.730861
70.091877	69.908569	NaN	70.088342	0.183308	NaN	0.003535
64.390974	67.201855	NaN	67.724339	-2.810881	NaN	-3.333365
67.506684	63.889450	NaN	63.436407	3.617234	NaN	4.070277
68.502698	65.981042	NaN	65.758111	2.521656	NaN	2.744587
64.146490	69.968509	NaN	68.431423	-5.822019	NaN	-4.284933
67.543436	65.814750	NaN	65.204804	1.728685	NaN	2.338632
62.785604	67.612371	NaN	67.414187	-4.826767	NaN	-4.628584
73.013434	64.138475	NaN	63.072388	8.874959	NaN	9.941046
68.501871	62.327705	NaN	63.056283	6.174165	NaN	5.445588
68.569851	54.451364	NaN	56.000684	14.118486	NaN	12.569166
74.501257	70.803682	NaN	69.419632	3.697575	NaN	5.081625
65.681015	62.507558	NaN	63.280980	3.173456	NaN	2.400035
66.840575	66.015815	NaN	64.449424	0.824760	NaN	2.391151
65.832066	67.937779	NaN	67.105751	-2.105713	NaN	-1.273686
69.810810	67.879494	NaN	67.004700	1.931315	NaN	2.806110
70.139184	61.531821	NaN	61.938208	8.607363	NaN	8.200976
66.361855	53.395063	NaN	54.425573	12.966793	NaN	11.936283
65.737504	64.311220	NaN	64.609385	1.426284	NaN	1.128119
67.442485	60.471952	NaN	63.187708	6.970533	NaN	4.254777
62.984941	63.227516	NaN	65.328716	-0.242574	NaN	-2.343774
58.473060	64.237547	NaN	64.598363	-5.764487	NaN	-6.125303
63.307528	59.885493	NaN	61.751367	3.422034	NaN	1.556161
62.040792	71.735773	NaN	70.519726	-9.694981	NaN	-8.478934
69.148075	65.064168	NaN	64.877862	4.083907	NaN	4.270213
63.281854	65.380157	NaN	64.780730	-2.098303	NaN	-1.498876
62.533055	69.710003	NaN	70.361469	-7.176948	NaN	-7.828414
62.371605	65.714676	NaN	65.701893	-3.343071	NaN	-3.330288
63.069623	63.621192	NaN	64.011037	-0.551569	NaN	-0.941414
59.655175	68.662635	NaN	68.018046	-9.007460	NaN	-8.362871
65.316768	65.848829	NaN	65.476621	-0.532061	NaN	-0.159853
62.916040	67.819046	NaN	67.851273	-4.903006	NaN	-4.935234
63.972140	63.466798	NaN	64.571614	0.505342	NaN	-0.599474
67.105439	65.005898	NaN	65.111571	2.099540	NaN	1.993868
74.007716	65.576500	NaN	65.309921	8.431216	NaN	8.697795
66.683676	66.827629	NaN	65.571758	-0.143953	NaN	1.111918
73.064857	65.490158	NaN	65.310211	7.574699	NaN	7.754646
65.160776	65.435171	NaN	66.080394	-0.274395	NaN	-0.919618
65.115240	66.204916	NaN	65.592591	-1.089675	NaN	-0.477350
63.324103	60.655966	NaN	61.815093	2.668138	NaN	1.509011
71.728967	63.220427	NaN	62.886240	8.508540	NaN	8.842727
60.292178	71.192020	NaN	71.627091	-10.899843	NaN	-11.334913
63.250414	65.987554	NaN	65.964214	-2.737140	NaN	-2.713799
62.899144	72.098803	NaN	71.781688	-9.199658	NaN	-8.882544
71.705184	66.883691	NaN	67.011205	4.821493	NaN	4.693979
71.051473	65.652098	NaN	65.784088	5.399375	NaN	5.267385
58.394980	67.727844	NaN	68.210872	-9.332863	NaN	-9.815892
64.571070	73.410056	NaN	73.793290	-8.838985	NaN	-9.222219
67.442069	68.153383	NaN	68.523688	-0.711314	NaN	-1.081619
58.943772	62.258867	NaN	63.550034	-3.315096	NaN	-4.606263
68.040865	66.590591	NaN	65.391651	1.450275	NaN	2.649214
57.176934	68.803244	NaN	68.041525	-11.626310	NaN	-10.864591
71.852077	68.586795	NaN	67.899609	3.265281	NaN	3.952468
58.145833	61.550816	NaN	61.260592	-3.404983	NaN	-3.114759
69.203733	69.274999	NaN	69.447334	-0.071266	NaN	-0.243601
63.067963	71.659209	NaN	72.468146	-8.591246	NaN	-9.400184
59.925103	68.536607	NaN	68.598055	-8.611504	NaN	-8.672951
64.443283	71.186846	NaN	69.314803	-6.743562	NaN	-4.871520
67.312235	61.421401	NaN	61.970019	5.890834	NaN	5.342216
63.800092	64.289100	NaN	65.121457	-0.489008	NaN	-1.321365
68.121290	63.307643	NaN	64.266331	4.813647	NaN	3.854959
69.137169	74.483162	NaN	73.960431	-5.345993	NaN	-4.823262
60.359641	72.113730	NaN	71.049488	-11.754089	NaN	-10.689848
69.957717	55.146489	NaN	56.986666	14.811228	NaN	12.971051
63.942998	66.782040	NaN	66.831848	-2.839042	NaN	-2.888850
61.646276	60.120489	NaN	61.424498	1.525787	NaN	0.221778
64.778985	67.554103	NaN	66.156237	-2.775118	NaN	-1.377251
73.114651	64.767945	NaN	64.467942	8.346706	NaN	8.646709
66.558554	68.167199	NaN	68.534352	-1.608646	NaN	-1.975798
68.618070	64.924032	NaN	65.810443	3.694038	NaN	2.807627
66.773741	70.013662	NaN	69.229653	-3.239921	NaN	-2.455912
64.469211	65.077997	NaN	65.622708	-0.608785	NaN	-1.153497
69.471351	66.585019	NaN	66.945522	2.886332	NaN	2.525829
66.262603	64.585255	NaN	65.226020	1.677348	NaN	1.036583
61.520625	64.911044	NaN	65.701848	-3.390419	NaN	-4.181223
60.349705	64.147626	NaN	64.205684	-3.797921	NaN	-3.855979
60.549390	69.475720	NaN	70.525763	-8.926331	NaN	-9.976374
72.616539	65.219294	NaN	66.871971	7.397245	NaN	5.744568
61.835526	61.524512	NaN	61.147550	0.311015	NaN	0.687976
60.408628	55.035565	NaN	55.884871	5.373063	NaN	4.523757
63.758970	70.223477	NaN	67.987200	-6.464507	NaN	-4.228230
68.963655	64.948305	NaN	64.031911	4.015350	NaN	4.931744
59.693568	62.410349	NaN	61.903058	-2.716781	NaN	-2.209489
74.146123	70.041946	NaN	68.483027	4.104177	NaN	5.663096
72.153020	60.562728	NaN	60.136877	11.590291	NaN	12.016143
70.815756	64.456330	NaN	65.151327	6.359426	NaN	5.664429
66.367998	67.957196	NaN	67.309482	-1.589199	NaN	-0.941485
62.407684	63.950582	NaN	64.404697	-1.542898	NaN	-1.997014
61.794096	57.241694	NaN	57.036763	4.552402	NaN	4.757333
68.679694	63.265768	NaN	63.816446	5.413927	NaN	4.863248
59.285365	62.092453	NaN	61.680240	-2.807088	NaN	-2.394874
66.979927	65.881044	NaN	65.386632	1.098883	NaN	1.593295
60.746424	66.886536	NaN	67.101942	-6.140112	NaN	-6.355518
64.858831	72.182520	NaN	72.407934	-7.323689	NaN	-7.549104
70.355519	68.973622	NaN	67.868485	1.381897	NaN	2.487034
63.400761	60.285945	NaN	62.105976	3.114816	NaN	1.294785
73.093139	63.393691	NaN	64.598741	9.699448	NaN	8.494398
69.546420	61.535424	NaN	60.104987	8.010995	NaN	9.441433
65.541519	68.105887	NaN	67.248559	-2.564367	NaN	-1.707039
69.435927	67.448895	NaN	67.433051	1.987032	NaN	2.002876
70.599008	63.536320	NaN	64.580017	7.062688	NaN	6.018991
63.394638	63.618652	NaN	63.715620	-0.224014	NaN	-0.320982
69.006482	67.130007	NaN	66.996927	1.876475	NaN	2.009555
66.452342	66.984295	NaN	66.652438	-0.531953	NaN	-0.200096
66.585388	67.413819	NaN	67.430851	-0.828431	NaN	-0.845463
65.051914	68.067227	NaN	68.367067	-3.015313	NaN	-3.315153
66.313321	62.685962	NaN	61.166304	3.627359	NaN	5.147017
62.167639	66.378529	NaN	65.625728	-4.210890	NaN	-3.458089
65.021341	64.014743	NaN	63.985157	1.006598	NaN	1.036185
59.564504	63.111182	NaN	63.299716	-3.546678	NaN	-3.735213
68.661015	61.880785	NaN	61.570517	6.780230	NaN	7.090498
66.808002	62.247917	NaN	61.425276	4.560084	NaN	5.382725
62.843315	66.907192	NaN	66.103871	-4.063877	NaN	-3.260555
69.175524	68.377201	NaN	67.967496	0.798323	NaN	1.208028
59.859254	68.234109	NaN	69.465599	-8.374855	NaN	-9.606345
68.968114	61.710809	NaN	60.847373	7.257304	NaN	8.120740
69.968537	64.487078	NaN	63.529739	5.481459	NaN	6.438798
63.779939	68.115671	NaN	68.071721	-4.335731	NaN	-4.291782
68.963921	66.973985	NaN	66.435193	1.989936	NaN	2.528727
60.295100	61.229586	NaN	61.170358	-0.934486	NaN	-0.875259
65.148743	67.738149	NaN	66.254077	-2.589406	NaN	-1.105334
68.566929	71.426660	NaN	71.212537	-2.859731	NaN	-2.645608
66.909123	65.443749	NaN	66.927300	1.465374	NaN	-0.018177
68.130411	66.886147	NaN	65.374542	1.244264	NaN	2.755869
49.545919	65.175876	NaN	66.769595	-15.629957	NaN	-17.223676
70.371967	65.924242	NaN	66.800787	4.447725	NaN	3.571180
63.244407	62.094373	NaN	62.947288	1.150033	NaN	0.297118
62.433053	67.269007	NaN	67.598743	-4.835954	NaN	-5.165690
72.389784	66.705937	NaN	65.195626	5.683847	NaN	7.194159
62.255041	63.644553	NaN	65.029379	-1.389512	NaN	-2.774338
64.637210	69.629599	NaN	69.024294	-4.992389	NaN	-4.387084
68.169643	68.530957	NaN	68.800236	-0.361314	NaN	-0.630593
59.291069	67.288151	NaN	66.861402	-7.997082	NaN	-7.570334
64.819088	68.644531	NaN	69.035314	-3.825443	NaN	-4.216227
67.543891	63.093889	NaN	62.908031	4.450002	NaN	4.635860
69.016002	64.071433	NaN	64.479694	4.944569	NaN	4.536308
59.908406	66.399137	NaN	65.804457	-6.490730	NaN	-5.896051
70.264004	63.366433	NaN	64.025487	6.897571	NaN	6.238517
66.772126	68.040054	NaN	69.789784	-1.267928	NaN	-3.017658
65.322519	67.639394	NaN	67.452887	-2.316875	NaN	-2.130369
67.972118	66.398726	NaN	66.069505	1.573392	NaN	1.902613
66.281554	64.861780	NaN	64.808015	1.419774	NaN	1.473539
65.727306	63.655256	NaN	61.793117	2.072050	NaN	3.934189
61.781514	66.025941	NaN	66.793810	-4.244427	NaN	-5.012296
64.975453	68.175154	NaN	67.641709	-3.199700	NaN	-2.666256
67.865683	62.747718	NaN	64.026185	5.117965	NaN	3.839498
57.612403	67.576607	NaN	68.574282	-9.964204	NaN	-10.961879
67.833287	67.131081	NaN	66.217398	0.702207	NaN	1.615889
65.861163	66.046781	NaN	66.009551	-0.185619	NaN	-0.148388
64.946561	71.607220	NaN	71.520989	-6.660659	NaN	-6.574428
66.681217	68.192825	NaN	69.001568	-1.511609	NaN	-2.320351
65.395721	71.828267	NaN	72.222368	-6.432546	NaN	-6.826647
66.966819	68.039817	NaN	68.648640	-1.072998	NaN	-1.681822
60.528227	68.333875	NaN	68.491092	-7.805649	NaN	-7.962866
62.237314	66.738539	NaN	66.301945	-4.501225	NaN	-4.064631
64.991332	71.905307	NaN	71.409999	-6.913975	NaN	-6.418667
67.263151	68.087102	NaN	68.321548	-0.823951	NaN	-1.058397
63.093214	60.808229	NaN	60.736665	2.284984	NaN	2.356549
62.802866	65.273565	NaN	65.453856	-2.470699	NaN	-2.650990
64.487171	61.889244	NaN	61.394465	2.597927	NaN	3.092706
65.613678	64.898250	NaN	65.297673	0.715428	NaN	0.316005
70.648362	67.565963	NaN	67.282363	3.082399	NaN	3.366000
56.170148	67.687569	NaN	68.705542	-11.517421	NaN	-12.535393
63.834168	67.631431	NaN	67.104108	-3.797262	NaN	-3.269939
69.129979	65.394226	NaN	65.197504	3.735753	NaN	3.932475
63.269671	58.954742	NaN	56.504827	4.314929	NaN	6.764844
62.560188	67.726099	NaN	68.268814	-5.165911	NaN	-5.708626
64.851588	63.116925	NaN	63.668284	1.734663	NaN	1.183304
63.784850	70.601939	NaN	70.489690	-6.817090	NaN	-6.704841
67.474144	66.263877	NaN	65.735264	1.210267	NaN	1.738880
65.934922	64.148801	NaN	62.015882	1.786120	NaN	3.919039
72.696519	58.870086	NaN	59.369036	13.826432	NaN	13.327483
58.974469	63.898284	NaN	64.627669	-4.923815	NaN	-5.653199
60.578672	63.884744	NaN	64.019884	-3.306073	NaN	-3.441212
66.483646	64.410933	NaN	64.861216	2.072714	NaN	1.622430
65.634093	72.804640	NaN	71.526227	-7.170547	NaN	-5.892134
57.996928	60.388103	NaN	61.022744	-2.391175	NaN	-3.025816
67.520854	72.735500	NaN	71.779932	-5.214646	NaN	-4.259077
60.108920	70.611547	NaN	69.232424	-10.502627	NaN	-9.123503
61.830210	66.245626	NaN	67.851737	-4.415416	NaN	-6.021527
70.765025	60.844969	NaN	60.867968	9.920056	NaN	9.897056
64.617178	65.548916	NaN	63.508417	-0.931738	NaN	1.108761
71.906058	67.930231	NaN	67.162100	3.975827	NaN	4.743959
64.002334	66.617796	NaN	67.226927	-2.615462	NaN	-3.224593
66.947129	64.127505	NaN	64.304253	2.819624	NaN	2.642875
61.144129	68.145513	NaN	66.720563	-7.001384	NaN	-5.576434
63.035634	55.427155	NaN	56.162135	7.608479	NaN	6.873499
61.170512	63.575855	NaN	62.774020	-2.405343	NaN	-1.603507
65.149962	62.913241	NaN	63.738001	2.236720	NaN	1.411960
64.955028	67.813479	NaN	68.865412	-2.858451	NaN	-3.910384
58.650541	65.109332	NaN	65.428502	-6.458791	NaN	-6.777962
65.503425	67.312407	NaN	66.741482	-1.808982	NaN	-1.238057
63.535170	61.079959	NaN	62.121306	2.455211	NaN	1.413864
68.038141	65.447925	NaN	65.160041	2.590216	NaN	2.878101
68.559274	72.897704	NaN	73.164863	-4.338431	NaN	-4.605589
66.547251	65.190394	NaN	65.676810	1.356857	NaN	0.870441
64.234119	65.294601	NaN	65.261435	-1.060482	NaN	-1.027316
59.527936	68.105832	NaN	68.812191	-8.577896	NaN	-9.284255
57.474922	66.093235	NaN	66.094646	-8.618314	NaN	-8.619724
55.613262	71.281063	NaN	71.126457	-15.667800	NaN	-15.513195
72.971888	64.102181	NaN	63.840528	8.869707	NaN	9.131360
69.037286	61.423786	NaN	60.964221	7.613500	NaN	8.073065
61.084098	65.711997	NaN	65.613828	-4.627899	NaN	-4.529730
65.387926	57.706529	NaN	58.835295	7.681397	NaN	6.552631
62.321261	63.335184	NaN	63.189392	-1.013923	NaN	-0.868130
65.875220	55.970090	NaN	56.272976	9.905130	NaN	9.602244
64.177213	71.232618	NaN	71.562208	-7.055405	NaN	-7.384995
69.331525	68.018356	NaN	68.346154	1.313170	NaN	0.985371
59.351661	62.898509	NaN	64.477100	-3.546848	NaN	-5.125438
61.886484	62.617337	NaN	61.426112	-0.730853	NaN	0.460372
61.384504	71.304812	NaN	70.325064	-9.920309	NaN	-8.940561
65.086424	71.198873	NaN	70.873302	-6.112449	NaN	-5.786879
65.417452	64.545495	NaN	64.583568	0.871957	NaN	0.833884
66.189428	59.410330	NaN	59.693429	6.779099	NaN	6.495999
67.783883	54.852175	NaN	55.928540	12.931708	NaN	11.855343
69.076361	67.013282	NaN	67.736245	2.063079	NaN	1.340116
67.080432	66.849517	NaN	65.634894	0.230915	NaN	1.445538
63.624639	67.418416	NaN	66.827864	-3.793778	NaN	-3.203225
62.276921	61.099185	NaN	62.590396	1.177736	NaN	-0.313475
69.174795	63.014493	NaN	64.258939	6.160301	NaN	4.915855
69.193784	58.999092	NaN	59.308999	10.194692	NaN	9.884785
67.873550	69.316744	NaN	68.503095	-1.443194	NaN	-0.629545
61.540229	65.736931	NaN	65.191720	-4.196702	NaN	-3.651491
70.994951	56.898462	NaN	58.283121	14.096489	NaN	12.711829
59.479228	63.631922	NaN	61.399440	-4.152695	NaN	-1.920212
66.161936	58.133808	NaN	59.577435	8.028128	NaN	6.584501
61.403341	63.803940	NaN	65.748779	-2.400599	NaN	-4.345438
72.524365	72.048478	NaN	71.556885	0.475887	NaN	0.967480
51.635814	68.702517	NaN	67.733484	-17.066702	NaN	-16.097670
65.039762	68.796489	NaN	68.596765	-3.756726	NaN	-3.557003
66.218670	60.337757	NaN	59.976606	5.880914	NaN	6.242065
64.836005	62.901732	NaN	63.680855	1.934273	NaN	1.155150
64.650197	66.180388	NaN	64.649610	-1.530191	NaN	0.000587
62.410038	62.520491	NaN	62.054295	-0.110453	NaN	0.355743
65.786957	64.221169	NaN	63.116317	1.565788	NaN	2.670639
66.703427	68.597372	NaN	68.802931	-1.893945	NaN	-2.099505
63.386221	58.481456	NaN	58.936975	4.904765	NaN	4.449245
67.420576	66.261526	NaN	66.430762	1.159050	NaN	0.989813
66.000844	62.446832	NaN	63.378911	3.554012	NaN	2.621933
66.080275	59.389514	NaN	57.946067	6.690761	NaN	8.134208
61.032678	62.039503	NaN	62.899742	-1.006825	NaN	-1.867064
56.960201	61.566732	NaN	61.459942	-4.606531	NaN	-4.499741
64.165605	66.073811	NaN	64.531450	-1.908206	NaN	-0.365846
62.013205	68.822631	NaN	68.396620	-6.809427	NaN	-6.383415
63.280230	68.624256	NaN	66.953243	-5.344026	NaN	-3.673013
67.381818	72.435298	NaN	71.015671	-5.053480	NaN	-3.633853
66.251735	60.071591	NaN	59.711308	6.180144	NaN	6.540427
69.595764	68.878421	NaN	67.923152	0.717343	NaN	1.672613
68.179730	58.329270	NaN	57.707037	9.850460	NaN	10.472692
63.995286	65.677564	NaN	64.562350	-1.682278	NaN	-0.567064
70.243143	63.265814	NaN	63.998161	6.977329	NaN	6.244982
64.698935	61.364945	NaN	62.110042	3.333990	NaN	2.588893
66.196621	70.017542	NaN	69.187089	-3.820921	NaN	-2.990468
61.487742	59.895148	NaN	59.553110	1.592594	NaN	1.934632
57.578434	70.047794	NaN	69.453737	-12.469360	NaN	-11.875304
64.505878	61.209699	NaN	62.626802	3.296180	NaN	1.879076
63.142418	69.302101	NaN	70.190048	-6.159683	NaN	-7.047630
63.875245	69.999614	NaN	70.104873	-6.124369	NaN	-6.229628
68.224795	68.527467	NaN	67.152265	-0.302672	NaN	1.072530
65.693022	65.078195	NaN	65.681883	0.614827	NaN	0.011139
64.405696	65.483402	NaN	64.874488	-1.077707	NaN	-0.468792
71.990135	64.540005	NaN	64.166806	7.450131	NaN	7.823329
65.098287	68.599883	NaN	68.675863	-3.501596	NaN	-3.577576
66.182537	67.220454	NaN	67.815963	-1.037917	NaN	-1.633427
64.418190	61.891964	NaN	62.143103	2.526225	NaN	2.275087
68.206889	61.005161	NaN	61.528982	7.201728	NaN	6.677907
70.082184	68.622859	NaN	67.999994	1.459326	NaN	2.082191
63.247159	67.548457	NaN	66.850824	-4.301298	NaN	-3.603665
68.063074	61.488476	NaN	61.704675	6.574598	NaN	6.358398
62.747884	60.695951	NaN	61.767586	2.051934	NaN	0.980298
67.376077	64.730397	NaN	64.242808	2.645680	NaN	3.133269
64.150796	66.089997	NaN	64.717282	-1.939200	NaN	-0.566486
63.822944	68.593020	NaN	68.816075	-4.770075	NaN	-4.993130
63.259220	59.268138	NaN	59.204475	3.991082	NaN	4.054744
65.878904	58.085909	NaN	58.496882	7.792995	NaN	7.382022
59.206598	65.803826	NaN	65.495040	-6.597228	NaN	-6.288442
70.554333	60.661437	NaN	60.201829	9.892896	NaN	10.352504
64.651443	62.983461	NaN	63.939150	1.667982	NaN	0.712293
63.497895	61.776470	NaN	62.711655	1.721425	NaN	0.786240
74.801912	61.617173	NaN	59.569661	13.184739	NaN	15.232251
66.524414	66.733336	NaN	66.203098	-0.208922	NaN	0.321317
67.385949	65.345937	NaN	65.301522	2.040012	NaN	2.084427
64.676229	68.836669	NaN	68.357325	-4.160440	NaN	-3.681096
65.735425	62.867737	NaN	62.878857	2.867688	NaN	2.856568
64.100443	68.312169	NaN	67.889166	-4.211726	NaN	-3.788723
66.713823	61.098121	NaN	61.199313	5.615702	NaN	5.514510
64.023040	62.394852	NaN	61.635266	1.628188	NaN	2.387774
59.079214	66.582564	NaN	67.783603	-7.503349	NaN	-8.704389
64.795499	61.792870	NaN	61.628623	3.002629	NaN	3.166876
67.894012	69.219589	NaN	69.367768	-1.325576	NaN	-1.473756
67.981988	59.169684	NaN	59.383318	8.812305	NaN	8.598670
65.117054	64.613522	NaN	65.487934	0.503532	NaN	-0.370880
66.209865	66.773912	NaN	67.560747	-0.564047	NaN	-1.350882
55.685146	64.297354	NaN	62.957437	-8.612208	NaN	-7.272291
65.413990	63.140307	NaN	61.865605	2.273683	NaN	3.548385
59.736447	59.376963	NaN	58.457528	0.359484	NaN	1.278919
70.702459	66.026253	NaN	66.070547	4.676206	NaN	4.631912
66.638896	67.353648	NaN	67.530805	-0.714752	NaN	-0.891909
66.331108	67.032054	NaN	67.050938	-0.700946	NaN	-0.719830
57.117961	63.831572	NaN	63.206111	-6.713611	NaN	-6.088150
58.201997	63.990627	NaN	64.285117	-5.788630	NaN	-6.083120
69.285316	61.522753	NaN	61.796594	7.762563	NaN	7.488722
61.567017	63.835404	NaN	63.866469	-2.268387	NaN	-2.299452
65.767147	64.855318	NaN	65.798327	0.911829	NaN	-0.031180
67.136037	67.457871	NaN	68.604487	-0.321835	NaN	-1.468451
66.176393	62.991497	NaN	62.833937	3.184896	NaN	3.342456
66.750191	57.393701	NaN	57.571676	9.356490	NaN	9.178515
63.015606	61.365198	NaN	61.913273	1.650408	NaN	1.102333
67.055309	61.800939	NaN	59.610962	5.254370	NaN	7.444347
65.701335	58.505773	NaN	60.764925	7.195562	NaN	4.936409
62.526718	63.832990	NaN	64.197110	-1.306272	NaN	-1.670392
60.779923	70.914558	NaN	70.410343	-10.134635	NaN	-9.630420
63.380846	61.717774	NaN	61.563869	1.663072	NaN	1.816978
73.855695	65.215002	NaN	66.318062	8.640693	NaN	7.537633
70.780109	69.683213	NaN	69.470238	1.096896	NaN	1.309871
62.244949	65.672544	NaN	65.513407	-3.427595	NaN	-3.268458
65.777384	64.506980	NaN	63.852386	1.270404	NaN	1.924998
68.745326	66.212995	NaN	65.637470	2.532332	NaN	3.107856
67.771278	60.616382	NaN	61.075800	7.154896	NaN	6.695479
66.862300	70.000121	NaN	70.907647	-3.137821	NaN	-4.045347
69.605710	61.876461	NaN	61.885743	7.729249	NaN	7.719967
66.332057	63.975219	NaN	64.598452	2.356838	NaN	1.733605
62.682880	63.888435	NaN	65.546600	-1.205555	NaN	-2.863720
64.976798	62.943599	NaN	61.585014	2.033199	NaN	3.391783
62.616866	64.718964	NaN	64.012252	-2.102098	NaN	-1.395386
59.077343	67.681230	NaN	66.952729	-8.603887	NaN	-7.875386
69.541203	69.335889	NaN	68.296537	0.205314	NaN	1.244666
59.319432	63.200916	NaN	63.792959	-3.881484	NaN	-4.473527
74.152470	61.711500	NaN	61.545120	12.440970	NaN	12.607350
68.456904	67.951158	NaN	69.290777	0.505745	NaN	-0.833874
68.234175	65.733384	NaN	64.398465	2.500791	NaN	3.835710
69.353747	62.780940	NaN	64.254082	6.572807	NaN	5.099665
58.281481	67.212018	NaN	66.017761	-8.930537	NaN	-7.736280
68.593880	59.483630	NaN	60.422223	9.110250	NaN	8.171657
65.333975	69.279967	NaN	68.700242	-3.945993	NaN	-3.366267
62.755764	66.237569	NaN	66.198381	-3.481806	NaN	-3.442618
61.233511	65.068179	NaN	66.014796	-3.834668	NaN	-4.781285
60.032990	66.581687	NaN	66.919980	-6.548697	NaN	-6.886990
67.914765	64.858619	NaN	63.643340	3.056145	NaN	4.271424
60.910992	57.437611	NaN	58.041177	3.473382	NaN	2.869815
62.538664	68.578296	NaN	68.286319	-6.039633	NaN	-5.747656
69.572198	62.334709	NaN	63.170122	7.237489	NaN	6.402077
69.411761	60.596364	NaN	60.074142	8.815397	NaN	9.337620
58.789866	69.906712	NaN	70.235803	-11.116845	NaN	-11.445937
70.710591	67.177492	NaN	65.618261	3.533099	NaN	5.092330
66.361264	62.702217	NaN	63.317109	3.659047	NaN	3.044154
68.771129	61.413996	NaN	61.539484	7.357134	NaN	7.231645
73.564942	70.462089	NaN	70.673432	3.102853	NaN	2.891510
64.143941	62.731110	NaN	64.684782	1.412831	NaN	-0.540840
64.545626	65.218607	NaN	65.096774	-0.672982	NaN	-0.551148
58.968688	66.899083	NaN	65.957665	-7.930395	NaN	-6.988977
59.774118	65.358179	NaN	64.049854	-5.584061	NaN	-4.275736
69.990916	68.480961	NaN	68.707724	1.509954	NaN	1.283191
62.969744	65.521051	NaN	65.877947	-2.551307	NaN	-2.908203
71.385856	63.241716	NaN	62.781441	8.144140	NaN	8.604415
69.270540	64.979256	NaN	65.644988	4.291284	NaN	3.625552
63.151200	63.927482	NaN	62.177629	-0.776282	NaN	0.973572
60.861605	65.732511	NaN	65.790407	-4.870906	NaN	-4.928802
61.528697	67.258620	NaN	66.561909	-5.729923	NaN	-5.033211
66.142098	72.103378	NaN	72.025219	-5.961281	NaN	-5.883121
64.732750	67.719597	NaN	67.781865	-2.986847	NaN	-3.049116
66.197916	59.792178	NaN	60.720393	6.405738	NaN	5.477523
67.432386	68.021650	NaN	67.542064	-0.589264	NaN	-0.109678
71.299793	68.433855	NaN	69.065560	2.865938	NaN	2.234233
61.631659	67.113645	NaN	65.135503	-5.481987	NaN	-3.503844
66.484389	62.374890	NaN	61.774824	4.109500	NaN	4.709565
70.404351	63.916320	NaN	61.997633	6.488030	NaN	8.406717
67.296591	67.971309	NaN	69.545792	-0.674718	NaN	-2.249201
60.254413	67.893309	NaN	68.451764	-7.638896	NaN	-8.197350
68.197191	60.598985	NaN	59.981501	7.598206	NaN	8.215690
70.315611	66.966388	NaN	67.103479	3.349223	NaN	3.212132
71.184596	68.825078	NaN	68.821617	2.359519	NaN	2.362979
61.054139	68.048348	NaN	67.624515	-6.994208	NaN	-6.570375
70.533964	66.825028	NaN	67.258544	3.708936	NaN	3.275420
64.877765	66.709361	NaN	67.635909	-1.831596	NaN	-2.758144
65.461036	69.044467	NaN	70.015983	-3.583431	NaN	-4.554947
64.869670	63.347178	NaN	65.170262	1.522492	NaN	-0.300592
65.387923	64.200223	NaN	64.477732	1.187700	NaN	0.910192
67.717608	68.272394	NaN	69.360987	-0.554786	NaN	-1.643379
58.736819	62.785769	NaN	62.687388	-4.048949	NaN	-3.950569
67.625589	64.727159	NaN	64.897343	2.898431	NaN	2.728247
69.093681	65.912770	NaN	66.732139	3.180912	NaN	2.361542
69.755083	63.102945	NaN	63.773017	6.652138	NaN	5.982066
63.262972	66.397610	NaN	67.035319	-3.134638	NaN	-3.772347
65.195827	58.937466	NaN	60.430090	6.258361	NaN	4.765737
66.171251	55.257617	NaN	55.362730	10.913634	NaN	10.808521
68.285441	62.540698	NaN	61.690003	5.744742	NaN	6.595438
58.033354	62.973959	NaN	64.004814	-4.940605	NaN	-5.971460
65.543154	60.538572	NaN	60.976514	5.004582	NaN	4.566640
66.106500	69.967312	NaN	71.611572	-3.860812	NaN	-5.505071
64.551275	67.601236	NaN	66.544218	-3.049961	NaN	-1.992943
68.539677	61.781025	NaN	63.107101	6.758652	NaN	5.432577
59.594117	67.148154	NaN	65.680766	-7.554037	NaN	-6.086649
63.215066	66.308159	NaN	66.760045	-3.093093	NaN	-3.544978
62.107716	71.623404	NaN	72.535971	-9.515688	NaN	-10.428256
67.471469	68.554061	NaN	67.292899	-1.082592	NaN	0.178570
65.181585	68.085405	NaN	66.254787	-2.903821	NaN	-1.073202
63.936725	59.818917	NaN	60.875882	4.117807	NaN	3.060842
69.459537	66.779844	NaN	66.192912	2.679693	NaN	3.266625
68.576350	63.917759	NaN	63.718914	4.658591	NaN	4.857436
67.301806	61.977101	NaN	61.856679	5.324705	NaN	5.445128
58.585409	68.434006	NaN	66.630396	-9.848597	NaN	-8.044988
66.179600	66.572730	NaN	67.709193	-0.393130	NaN	-1.529592
59.974506	61.403119	NaN	60.976661	-1.428612	NaN	-1.002154
67.092879	60.945259	NaN	60.822131	6.147619	NaN	6.270748
69.283436	62.673248	NaN	62.550822	6.610188	NaN	6.732613
65.722786	65.995559	NaN	64.514572	-0.272773	NaN	1.208214
65.931628	62.483363	NaN	63.847375	3.448265	NaN	2.084253
72.070595	66.048387	NaN	63.337022	6.022208	NaN	8.733573
64.793121	64.865175	NaN	64.520595	-0.072054	NaN	0.272526
70.922347	69.147406	NaN	68.812892	1.774942	NaN	2.109455
72.185445	63.689375	NaN	64.295494	8.496070	NaN	7.889951
69.236199	59.013641	NaN	58.713512	10.222558	NaN	10.522687
66.307767	66.559838	NaN	66.384291	-0.252071	NaN	-0.076524
70.738137	63.553839	NaN	62.944120	7.184298	NaN	7.794017
62.545363	56.989155	NaN	58.156218	5.556208	NaN	4.389145
60.738841	70.067500	NaN	70.651995	-9.328660	NaN	-9.913155
64.676107	62.432616	NaN	63.157971	2.243491	NaN	1.518135
68.593524	65.104997	NaN	67.536889	3.488527	NaN	1.056635
68.026274	64.317847	NaN	65.617687	3.708427	NaN	2.408587
61.585375	61.453935	NaN	60.571653	0.131439	NaN	1.013722
66.520658	67.681938	NaN	67.430055	-1.161280	NaN	-0.909397
64.410497	68.140761	NaN	66.802225	-3.730264	NaN	-2.391728
68.489764	63.394231	NaN	63.424425	5.095533	NaN	5.065339
67.863037	67.164539	NaN	67.491493	0.698497	NaN	0.371544
61.798070	69.910744	NaN	70.366670	-8.112674	NaN	-8.568600
67.209161	68.505223	NaN	68.519435	-1.296062	NaN	-1.310274
66.044426	67.161011	NaN	66.617984	-1.116585	NaN	-0.573558
70.781839	62.189397	NaN	60.782435	8.592441	NaN	9.999404
62.721127	68.357346	NaN	68.301944	-5.636219	NaN	-5.580817
62.899759	65.687447	NaN	66.050673	-2.787688	NaN	-3.150914
62.010463	71.900977	NaN	73.655222	-9.890514	NaN	-11.644759
63.514632	71.194409	NaN	71.917064	-7.679777	NaN	-8.402432
69.125080	68.674472	NaN	67.926239	0.450608	NaN	1.198841
67.101191	70.356232	NaN	71.421926	-3.255041	NaN	-4.320736
68.112111	68.270854	NaN	67.980397	-0.158743	NaN	0.131714
64.156642	69.429054	NaN	69.712300	-5.272412	NaN	-5.555658
69.532834	61.614013	NaN	63.268042	7.918821	NaN	6.264792
67.411381	58.144673	NaN	58.279507	9.266708	NaN	9.131874
68.133429	66.895788	NaN	65.113957	1.237641	NaN	3.019472
68.848216	63.018890	NaN	63.852511	5.829326	NaN	4.995705
67.011922	59.041017	NaN	61.172366	7.970905	NaN	5.839556
67.269206	61.523308	NaN	60.761744	5.745898	NaN	6.507462
74.287543	67.376527	NaN	64.757785	6.911015	NaN	9.529758
66.426054	64.732937	NaN	63.273510	1.693116	NaN	3.152544
64.656935	67.852482	NaN	67.787710	-3.195547	NaN	-3.130775
65.698246	70.334621	NaN	69.999274	-4.636375	NaN	-4.301028
61.337158	68.307456	NaN	68.999976	-6.970298	NaN	-7.662818
73.275832	66.208636	NaN	66.114702	7.067197	NaN	7.161131
69.104181	68.710404	NaN	69.062448	0.393776	NaN	0.041733
66.846122	60.695913	NaN	59.403187	6.150209	NaN	7.442935
64.897187	64.087470	NaN	63.588154	0.809718	NaN	1.309033
60.287105	71.770077	NaN	72.521679	-11.482972	NaN	-12.234574
65.730742	63.456090	NaN	64.034590	2.274652	NaN	1.696152
65.166669	66.257936	NaN	67.606529	-1.091267	NaN	-2.439860
64.718454	58.931560	NaN	59.698022	5.786894	NaN	5.020432
65.115227	61.763515	NaN	63.019159	3.351712	NaN	2.096068
65.650369	68.134134	NaN	67.785749	-2.483765	NaN	-2.135380
69.999200	69.764447	NaN	71.311915	0.234753	NaN	-1.312716
73.417476	63.090530	NaN	65.343160	10.326946	NaN	8.074316
60.918225	64.673679	NaN	65.298687	-3.755455	NaN	-4.380462
64.087685	68.056980	NaN	67.028658	-3.969295	NaN	-2.940973
62.141094	56.978492	NaN	58.110185	5.162602	NaN	4.030909
68.640526	66.954297	NaN	67.839633	1.686230	NaN	0.800894
65.807650	68.692311	NaN	67.501349	-2.884661	NaN	-1.693699
61.888550	65.452680	NaN	65.650809	-3.564130	NaN	-3.762259
57.738599	60.919105	NaN	61.443865	-3.180506	NaN	-3.705266
67.112520	63.532362	NaN	63.565859	3.580158	NaN	3.546661
70.098920	57.629816	NaN	57.295808	12.469104	NaN	12.803113
57.005939	66.684413	NaN	68.021507	-9.678475	NaN	-11.015568
63.236915	64.306928	NaN	61.612668	-1.070013	NaN	1.624248
61.871450	62.658274	NaN	60.902466	-0.786824	NaN	0.968984
60.703979	67.457958	NaN	67.952981	-6.753980	NaN	-7.249002
71.764678	69.732092	NaN	69.915764	2.032586	NaN	1.848913
71.625548	61.988248	NaN	63.475864	9.637299	NaN	8.149683
68.531726	63.759063	NaN	64.147077	4.772663	NaN	4.384650
72.903730	66.404387	NaN	66.735343	6.499343	NaN	6.168387
75.546395	69.502440	NaN	70.329155	6.043955	NaN	5.217241
69.082834	62.246413	NaN	61.289964	6.836421	NaN	7.792870
67.678311	62.644667	NaN	62.937124	5.033645	NaN	4.741187
60.849618	60.295257	NaN	61.680183	0.554361	NaN	-0.830565
62.176524	67.272983	NaN	68.061587	-5.096459	NaN	-5.885062
59.570432	70.414491	NaN	69.566123	-10.844059	NaN	-9.995690
66.920479	67.036574	NaN	66.027009	-0.116095	NaN	0.893470
70.520999	69.648515	NaN	69.632694	0.872484	NaN	0.888304
67.724707	65.849265	NaN	66.882274	1.875442	NaN	0.842433
60.626993	72.210065	NaN	71.909665	-11.583072	NaN	-11.282671
68.246502	62.655189	NaN	61.707185	5.591313	NaN	6.539316
65.890135	71.970820	NaN	72.167877	-6.080685	NaN	-6.277742
65.978975	68.528670	NaN	69.911079	-2.549695	NaN	-3.932104
64.765043	67.768280	NaN	66.775033	-3.003237	NaN	-2.009990
61.046816	67.825884	NaN	67.605760	-6.779069	NaN	-6.558944
73.667332	64.429894	NaN	64.138343	9.237438	NaN	9.528990
71.561414	67.425004	NaN	65.577127	4.136410	NaN	5.984287
65.104124	68.927823	NaN	68.926100	-3.823698	NaN	-3.821976
66.329205	61.897346	NaN	62.150102	4.431859	NaN	4.179103
68.419312	67.156159	NaN	67.616565	1.263153	NaN	0.802747
63.884786	64.590833	NaN	64.876704	-0.706047	NaN	-0.991918
62.089051	66.993255	NaN	68.414944	-4.904204	NaN	-6.325893
60.569854	65.782001	NaN	65.248931	-5.212147	NaN	-4.679077
59.337052	62.511336	NaN	61.807077	-3.174284	NaN	-2.470025
70.881559	66.656768	NaN	67.235765	4.224790	NaN	3.645794
70.447720	63.146516	NaN	64.308450	7.301204	NaN	6.139269
66.489534	62.758057	NaN	61.700580	3.731477	NaN	4.788954
57.266950	62.190566	NaN	61.729289	-4.923616	NaN	-4.462339
70.917926	64.652332	NaN	65.301666	6.265594	NaN	5.616260
68.442626	62.118752	NaN	64.289479	6.323873	NaN	4.153147
61.890517	62.125607	NaN	61.935980	-0.235090	NaN	-0.045463
65.546505	51.655925	NaN	53.862887	13.890580	NaN	11.683618
66.555617	59.931882	NaN	61.678385	6.623735	NaN	4.877232
62.688538	67.086753	NaN	68.892214	-4.398215	NaN	-6.203676
61.943118	70.505031	NaN	70.370536	-8.561913	NaN	-8.427418
72.438165	63.872404	NaN	63.147889	8.565762	NaN	9.290277
68.445934	64.441389	NaN	64.277224	4.004545	NaN	4.168711
66.315469	62.838099	NaN	62.202296	3.477370	NaN	4.113173
63.295589	60.420764	NaN	61.370233	2.874825	NaN	1.925356
67.234509	60.410290	NaN	60.032357	6.824219	NaN	7.202152
66.257610	62.266857	NaN	62.682938	3.990752	NaN	3.574672
54.858552	68.113471	NaN	68.760014	-13.254919	NaN	-13.901462
70.432453	61.730971	NaN	63.107560	8.701482	NaN	7.324893
71.970123	70.740371	NaN	71.447414	1.229752	NaN	0.522709
56.256900	66.432253	NaN	64.173274	-10.175353	NaN	-7.916374
60.753916	66.626967	NaN	66.116548	-5.873051	NaN	-5.362632
63.243935	66.534103	NaN	68.463664	-3.290168	NaN	-5.219729
64.338938	68.151751	NaN	69.682243	-3.812813	NaN	-5.343305
62.082454	67.218204	NaN	68.012809	-5.135750	NaN	-5.930355
67.094372	68.281834	NaN	66.463979	-1.187461	NaN	0.630394
68.228731	66.526726	NaN	65.765500	1.702004	NaN	2.463230
56.219294	64.248805	NaN	63.044708	-8.029511	NaN	-6.825414
65.003389	71.913216	NaN	71.426304	-6.909827	NaN	-6.422915
57.127530	65.956812	NaN	66.289253	-8.829282	NaN	-9.161722
68.029262	61.301620	NaN	59.595935	6.727642	NaN	8.433327
65.613592	66.116036	NaN	67.545077	-0.502444	NaN	-1.931485
64.608154	64.779093	NaN	63.303247	-0.170939	NaN	1.304907
63.126485	67.614461	NaN	67.602697	-4.487976	NaN	-4.476213
58.053805	67.833769	NaN	69.122288	-9.779965	NaN	-11.068483
65.579977	57.237245	NaN	56.635212	8.342732	NaN	8.944765
56.784568	63.573450	NaN	64.225436	-6.788881	NaN	-7.440867
58.589561	72.087537	NaN	70.978467	-13.497976	NaN	-12.388906
61.756903	71.364780	NaN	71.392918	-9.607877	NaN	-9.636015
68.741122	67.709876	NaN	66.854962	1.031246	NaN	1.886160
61.425708	64.842821	NaN	64.696206	-3.417113	NaN	-3.270498
61.371836	70.620023	NaN	72.075448	-9.248187	NaN	-10.703612
63.737280	64.663301	NaN	64.405124	-0.926021	NaN	-0.667844
69.436090	65.618051	NaN	65.673660	3.818040	NaN	3.762431
59.937309	69.005546	NaN	69.625504	-9.068237	NaN	-9.688194
65.009910	61.476153	NaN	60.803565	3.533757	NaN	4.206345
67.669099	71.847401	NaN	70.816965	-4.178302	NaN	-3.147866
65.196116	66.598414	NaN	67.314339	-1.402298	NaN	-2.118223
71.647004	69.451140	NaN	71.315816	2.195864	NaN	0.331188
69.554754	63.666849	NaN	63.448181	5.887905	NaN	6.106573
71.239238	65.763977	NaN	64.232486	5.475261	NaN	7.006752
64.210323	62.111935	NaN	63.662592	2.098388	NaN	0.547731
59.990167	65.783451	NaN	66.749749	-5.793284	NaN	-6.759582
65.958395	70.862252	NaN	70.716192	-4.903857	NaN	-4.757798
72.222083	62.324672	NaN	63.391992	9.897411	NaN	8.830091
64.801585	65.670532	NaN	66.671532	-0.868947	NaN	-1.869947
68.540407	62.200654	NaN	62.184818	6.339753	NaN	6.355589
64.014579	69.008257	NaN	69.966373	-4.993678	NaN	-5.951794
64.531773	59.918230	NaN	59.984637	4.613543	NaN	4.547136
71.270273	67.185983	NaN	67.496470	4.084290	NaN	3.773803
71.034099	63.520318	NaN	64.100601	7.513781	NaN	6.933498
66.352792	62.673429	NaN	63.340620	3.679363	NaN	3.012172
67.289887	66.906498	NaN	67.070836	0.383389	NaN	0.219051
65.586497	69.128363	NaN	69.247014	-3.541866	NaN	-3.660517
68.657045	63.494667	NaN	63.820322	5.162378	NaN	4.836723
58.115904	62.433000	NaN	61.540631	-4.317096	NaN	-3.424726
70.690853	62.105483	NaN	63.295465	8.585370	NaN	7.395388
63.057510	64.987290	NaN	66.307297	-1.929780	NaN	-3.249787
65.104077	64.964511	NaN	66.480952	0.139566	NaN	-1.376875
65.424868	63.109007	NaN	62.420904	2.315862	NaN	3.003965
65.821672	66.676586	NaN	67.011222	-0.854913	NaN	-1.189550
63.077733	65.438111	NaN	64.833068	-2.360377	NaN	-1.755335
64.839070	65.751872	NaN	66.887996	-0.912802	NaN	-2.048927
62.431197	65.203145	NaN	65.529737	-2.771948	NaN	-3.098540
62.811860	61.643655	NaN	60.850211	1.168205	NaN	1.961648
67.573813	66.259632	NaN	65.630630	1.314181	NaN	1.943183
57.828651	66.360728	NaN	65.743605	-8.532077	NaN	-7.914955
64.591072	65.046878	NaN	64.068824	-0.455806	NaN	0.522248
59.365288	69.680093	NaN	70.892423	-10.314804	NaN	-11.527135
69.563628	60.340372	NaN	61.611101	9.223256	NaN	7.952527
65.168689	65.814799	NaN	66.502181	-0.646110	NaN	-1.333492
68.742028	71.792763	NaN	71.518340	-3.050734	NaN	-2.776312
60.933758	60.685206	NaN	60.087274	0.248553	NaN	0.846484
66.554643	62.307388	NaN	65.101519	4.247255	NaN	1.453124
67.418213	67.489260	NaN	66.875020	-0.071048	NaN	0.543193
67.297724	62.920750	NaN	63.112460	4.376974	NaN	4.185264
64.897087	73.110791	NaN	72.659401	-8.213704	NaN	-7.762314
66.008658	67.670704	NaN	66.577519	-1.662046	NaN	-0.568862
67.310910	63.958609	NaN	63.722061	3.352300	NaN	3.588849
67.726978	63.955340	NaN	64.521416	3.771638	NaN	3.205562
58.713232	62.444197	NaN	62.618883	-3.730965	NaN	-3.905652
64.014193	65.620630	NaN	65.022972	-1.606437	NaN	-1.008779
59.845964	65.766247	NaN	65.715307	-5.920283	NaN	-5.869342
57.449936	61.393290	NaN	62.910506	-3.943354	NaN	-5.460570
71.240879	66.227990	NaN	67.050695	5.012889	NaN	4.190184
61.982268	65.656037	NaN	64.801514	-3.673770	NaN	-2.819247
66.723492	70.532478	NaN	68.891963	-3.808986	NaN	-2.168470
68.133894	65.270818	NaN	66.182880	2.863076	NaN	1.951014
60.447093	63.431516	NaN	65.081026	-2.984422	NaN	-4.633932
61.590417	63.131765	NaN	64.980548	-1.541348	NaN	-3.390131
68.881717	65.635421	NaN	65.788683	3.246296	NaN	3.093033
68.171124	60.325190	NaN	60.058090	7.845935	NaN	8.113035
66.369951	66.379277	NaN	68.072441	-0.009326	NaN	-1.702489
60.669816	64.489848	NaN	63.616346	-3.820032	NaN	-2.946530
68.268653	70.256035	NaN	70.448085	-1.987382	NaN	-2.179432
66.209363	60.908255	NaN	61.920270	5.301108	NaN	4.289093
63.963757	65.881633	NaN	67.064854	-1.917876	NaN	-3.101097
61.320140	58.222054	NaN	58.167274	3.098085	NaN	3.152866
70.281131	56.205736	NaN	57.272536	14.075395	NaN	13.008595
64.320627	66.596811	NaN	67.093567	-2.276184	NaN	-2.772941
72.731066	60.648476	NaN	62.977992	12.082590	NaN	9.753074
63.424680	65.779651	NaN	66.624330	-2.354971	NaN	-3.199650
67.735760	69.002754	NaN	68.741025	-1.266994	NaN	-1.005265
66.801469	63.743611	NaN	63.006905	3.057858	NaN	3.794564
63.016929	63.637503	NaN	63.683924	-0.620574	NaN	-0.666995
56.312310	61.766707	NaN	62.979794	-5.454397	NaN	-6.667484
62.934636	64.956546	NaN	64.142692	-2.021910	NaN	-1.208056
74.584184	68.315873	NaN	66.994509	6.268311	NaN	7.589675
64.891896	66.311040	NaN	66.886168	-1.419144	NaN	-1.994273
67.718217	68.523371	NaN	68.648530	-0.805154	NaN	-0.930313
64.955755	59.865249	NaN	60.433215	5.090506	NaN	4.522539
72.671494	67.192534	NaN	66.765939	5.478961	NaN	5.905555
59.910055	66.948694	NaN	66.255415	-7.038639	NaN	-6.345361
69.708110	66.469846	NaN	66.496741	3.238264	NaN	3.211370
70.795196	65.173647	NaN	65.810041	5.621550	NaN	4.985155
64.143310	62.312500	NaN	64.276293	1.830810	NaN	-0.132983
67.587285	63.631017	NaN	62.619881	3.956267	NaN	4.967403
60.482106	63.228965	NaN	63.216622	-2.746859	NaN	-2.734516
66.166605	61.226007	NaN	62.303089	4.940598	NaN	3.863516
71.827695	62.812839	NaN	62.801830	9.014856	NaN	9.025865
65.447742	63.304445	NaN	61.886624	2.143296	NaN	3.561118
69.317627	67.095717	NaN	67.221170	2.221910	NaN	2.096458
68.476050	60.981523	NaN	62.264200	7.494528	NaN	6.211850
67.361363	62.355790	NaN	63.831915	5.005573	NaN	3.529448
62.960758	54.155328	NaN	54.570847	8.805430	NaN	8.389910
62.009575	63.354310	NaN	63.332224	-1.344735	NaN	-1.322649
68.608878	68.257258	NaN	67.517913	0.351621	NaN	1.090965
68.682495	60.742414	NaN	61.651733	7.940081	NaN	7.030762
67.372421	61.854149	NaN	62.931693	5.518272	NaN	4.440727
69.004230	66.916076	NaN	67.517100	2.088154	NaN	1.487130
69.327612	62.345520	NaN	63.298145	6.982093	NaN	6.029467
66.952830	62.673047	NaN	62.714020	4.279783	NaN	4.238810
70.535229	62.944797	NaN	62.032707	7.590432	NaN	8.502522
62.158051	66.830555	NaN	66.205553	-4.672504	NaN	-4.047502
68.457660	58.135580	NaN	59.544727	10.322080	NaN	8.912933
58.881326	66.054976	NaN	66.277677	-7.173650	NaN	-7.396351
71.994257	58.315834	NaN	56.338893	13.678422	NaN	15.655364
61.386161	61.650167	NaN	62.073588	-0.264006	NaN	-0.687427
67.789946	60.834517	NaN	61.046685	6.955428	NaN	6.743260
63.770598	70.087824	NaN	70.008232	-6.317226	NaN	-6.237634
70.177891	65.446261	NaN	65.324394	4.731629	NaN	4.853497
54.657387	68.304219	NaN	67.219259	-13.646832	NaN	-12.561872
60.197285	65.840014	NaN	66.081159	-5.642729	NaN	-5.883874
66.554050	69.930039	NaN	68.755009	-3.375989	NaN	-2.200959
60.687402	64.790136	NaN	65.923957	-4.102733	NaN	-5.236554
62.322483	66.193330	NaN	65.857133	-3.870848	NaN	-3.534651
67.141493	63.918558	NaN	65.596975	3.222934	NaN	1.544517
65.499399	69.968940	NaN	68.988636	-4.469541	NaN	-3.489237
66.335794	62.971687	NaN	62.930227	3.364107	NaN	3.405567
62.438200	63.247268	NaN	62.378631	-0.809068	NaN	0.059569
66.282584	64.681593	NaN	63.708044	1.600991	NaN	2.574540
65.018715	66.629364	NaN	65.762737	-1.610649	NaN	-0.744022
70.939749	63.729140	NaN	62.670290	7.210609	NaN	8.269460
62.014187	66.043738	NaN	67.246375	-4.029551	NaN	-5.232188
61.446961	60.613160	NaN	60.106378	0.833800	NaN	1.340583
67.712276	66.055916	NaN	65.114346	1.656360	NaN	2.597930
63.574604	59.404565	NaN	60.228648	4.170039	NaN	3.345956
59.541437	67.307911	NaN	68.930238	-7.766474	NaN	-9.388801
64.399422	57.401884	NaN	60.054524	6.997538	NaN	4.344898
55.039043	61.502422	NaN	62.724174	-6.463379	NaN	-7.685131
62.310539	64.147103	NaN	65.867459	-1.836565	NaN	-3.556920
59.195023	69.278460	NaN	68.993401	-10.083437	NaN	-9.798378
65.968458	65.509195	NaN	64.565439	0.459262	NaN	1.403018
69.096596	63.121223	NaN	62.944259	5.975373	NaN	6.152337
73.434232	61.905870	NaN	62.495315	11.528362	NaN	10.938917
64.889674	57.532516	NaN	59.068169	7.357158	NaN	5.821505
67.785133	63.952737	NaN	64.356214	3.832396	NaN	3.428919
66.831536	67.247257	NaN	66.880644	-0.415721	NaN	-0.049108
64.212872	65.099115	NaN	65.261411	-0.886242	NaN	-1.048539
65.325859	65.853466	NaN	65.455050	-0.527607	NaN	-0.129191
66.689248	65.982535	NaN	63.985960	0.706713	NaN	2.703288
66.803528	69.584701	NaN	68.678912	-2.781174	NaN	-1.875384
63.937075	62.523787	NaN	62.692807	1.413288	NaN	1.244268
69.248816	58.684203	NaN	60.173383	10.564613	NaN	9.075433
67.010263	68.243234	NaN	66.964243	-1.232971	NaN	0.046020
67.144098	63.716048	NaN	64.716988	3.428051	NaN	2.427111
63.809116	67.726443	NaN	67.075099	-3.917327	NaN	-3.265983
65.998713	60.248335	NaN	60.341144	5.750379	NaN	5.657569
70.230821	65.162230	NaN	65.486626	5.068590	NaN	4.744195
65.085744	63.299435	NaN	63.129516	1.786308	NaN	1.956228
64.956058	67.442789	NaN	68.647059	-2.486732	NaN	-3.691002
70.836860	62.853280	NaN	63.909326	7.983579	NaN	6.927534
73.849664	67.330831	NaN	67.475055	6.518833	NaN	6.374609
63.306624	68.022012	NaN	68.926252	-4.715388	NaN	-5.619628
54.887812	70.384236	NaN	70.213757	-15.496424	NaN	-15.325945
66.475925	59.348078	NaN	58.690643	7.127847	NaN	7.785283
66.831768	66.942864	NaN	67.133770	-0.111096	NaN	-0.302002
70.529006	69.545194	NaN	69.107438	0.983813	NaN	1.421568
58.614841	60.875728	NaN	59.541112	-2.260887	NaN	-0.926271
63.082874	62.472815	NaN	62.988369	0.610059	NaN	0.094505
63.326603	62.872623	NaN	62.692950	0.453980	NaN	0.633653
68.405279	65.956905	NaN	66.631023	2.448374	NaN	1.774257
69.020830	63.145203	NaN	64.792848	5.875627	NaN	4.227982
67.103291	71.076020	NaN	70.882414	-3.972729	NaN	-3.779123
64.250534	61.493673	NaN	60.791537	2.756861	NaN	3.458997
69.096748	63.924794	NaN	64.985157	5.171955	NaN	4.111591
65.505143	62.764053	NaN	63.219395	2.741089	NaN	2.285748
73.703154	64.490642	NaN	63.830197	9.212512	NaN	9.872957
71.915170	67.867359	NaN	66.945564	4.047811	NaN	4.969607
64.126917	66.175479	NaN	67.657899	-2.048562	NaN	-3.530982
54.974999	67.632270	NaN	66.397914	-12.657271	NaN	-11.422915
66.667006	68.192941	NaN	66.880300	-1.525936	NaN	-0.213295
65.832821	65.038144	NaN	65.269433	0.794677	NaN	0.563388
58.600650	68.235803	NaN	68.300241	-9.635153	NaN	-9.699591
69.675900	66.279927	NaN	66.983351	3.395973	NaN	2.692549
62.451761	69.865356	NaN	70.018463	-7.413595	NaN	-7.566702
59.550259	66.204560	NaN	65.891244	-6.654300	NaN	-6.340985
70.102617	61.305898	NaN	61.022696	8.796719	NaN	9.079921
64.517468	62.016166	NaN	60.636353	2.501302	NaN	3.881114
70.946678	65.306927	NaN	64.819273	5.639751	NaN	6.127405
69.411726	61.539970	NaN	62.400772	7.871756	NaN	7.010954
56.473011	68.634327	NaN	66.537443	-12.161315	NaN	-10.064431
68.433602	65.645147	NaN	66.541151	2.788455	NaN	1.892451
66.423496	66.445321	NaN	66.767297	-0.021825	NaN	-0.343801
61.184410	67.286150	NaN	67.944573	-6.101739	NaN	-6.760163
59.160733	66.960386	NaN	65.560652	-7.799653	NaN	-6.399919
70.944951	64.019861	NaN	65.253808	6.925090	NaN	5.691143
58.072448	63.218206	NaN	61.521810	-5.145759	NaN	-3.449363
62.544054	60.733950	NaN	62.215056	1.810104	NaN	0.328998
67.727602	67.191888	NaN	68.478814	0.535714	NaN	-0.751211
66.335099	69.037885	NaN	68.792127	-2.702786	NaN	-2.457028
68.296308	64.121072	NaN	64.942778	4.175236	NaN	3.353530
63.310434	63.416244	NaN	62.953456	-0.105810	NaN	0.356978
