# Supplementary material for: Combined Influences of Model Choice, Data Quality, and Data Quantity When Estimating Population Trends
Source: PLoS One. 2015 Jul 15;10(7):e0132255. doi: 10.1371/journal.pone.0132255 (PMC4503393; doi:10.1371/journal.pone.0132255)
Supplement: S1 Dataset — Files are organized by model type and by the input lambda value. (ZIP) [file pone.0132255.s002.zip › Hypothetical LH/sims_lambda_1_025/simulationOutput_1.025_0_0.1_0_50.xls]

Percent_Decline_True	Median_Percent_Decline_Matrix	Median_Percent_Decline_Matrix_stable	Median_Percent_Decline_Scalar	Difference_True_Matrix	Difference_True_Matrix_Stable	Difference_True_Scalar
-12.278527	-33.020723	NaN	-31.912354	20.742196	NaN	19.633827
-41.538051	-27.490451	NaN	-27.434431	-14.047600	NaN	-14.103620
-25.140681	-18.912430	NaN	-17.000748	-6.228251	NaN	-8.139933
-59.875688	-31.431640	NaN	-32.662937	-28.444047	NaN	-27.212750
-33.926598	-16.822422	NaN	-16.626209	-17.104176	NaN	-17.300389
-22.465250	-24.059551	NaN	-24.416705	1.594300	NaN	1.951454
-10.813212	-31.625179	NaN	-28.653452	20.811967	NaN	17.840240
-17.831332	-15.351052	NaN	-16.099891	-2.480280	NaN	-1.731441
-35.362486	-22.615957	NaN	-22.858871	-12.746530	NaN	-12.503615
-14.373047	-29.394442	NaN	-31.220598	15.021395	NaN	16.847551
-24.755207	-23.365913	NaN	-24.935371	-1.389294	NaN	0.180164
-22.263632	-41.413763	NaN	-40.689298	19.150131	NaN	18.425665
-46.796188	-23.751640	NaN	-23.760542	-23.044547	NaN	-23.035646
-32.244665	-36.820483	NaN	-36.814700	4.575818	NaN	4.570035
-28.513698	-13.795665	NaN	-13.243544	-14.718032	NaN	-15.270154
-2.620426	-30.182586	NaN	-27.768285	27.562160	NaN	25.147859
-12.288224	-41.912512	NaN	-43.365244	29.624288	NaN	31.077020
-30.292906	-24.866597	NaN	-24.936951	-5.426309	NaN	-5.355955
-18.938930	-36.461066	NaN	-32.162718	17.522136	NaN	13.223787
-26.123024	-35.551562	NaN	-32.903205	9.428539	NaN	6.780181
-9.914014	-18.957663	NaN	-18.791451	9.043649	NaN	8.877436
-12.131271	-20.522903	NaN	-19.529191	8.391631	NaN	7.397919
-30.338361	-21.460159	NaN	-20.558104	-8.878202	NaN	-9.780257
-12.318808	-23.608840	NaN	-23.897716	11.290032	NaN	11.578907
-6.144036	-11.118407	NaN	-11.239149	4.974371	NaN	5.095113
-35.900809	-21.497630	NaN	-20.146697	-14.403178	NaN	-15.754112
-11.119095	-30.427621	NaN	-29.574942	19.308526	NaN	18.455847
-27.569101	-29.072975	NaN	-30.143377	1.503874	NaN	2.574276
-8.208784	-17.302808	NaN	-16.948147	9.094025	NaN	8.739363
-57.368512	-27.581531	NaN	-27.236592	-29.786980	NaN	-30.131920
-7.148457	-19.514667	NaN	-16.829799	12.366210	NaN	9.681342
-29.928245	-25.440927	NaN	-26.803643	-4.487318	NaN	-3.124602
-17.715610	-18.205905	NaN	-16.361026	0.490295	NaN	-1.354585
-5.222680	-12.620964	NaN	-10.494373	7.398285	NaN	5.271694
-26.044574	-30.103976	NaN	-29.667284	4.059402	NaN	3.622709
-11.322784	-18.506108	NaN	-17.233160	7.183324	NaN	5.910376
-0.614563	-24.285265	NaN	-25.918745	23.670701	NaN	25.304182
-37.055653	-34.155474	NaN	-32.129813	-2.900179	NaN	-4.925840
-21.139581	-29.098700	NaN	-29.237545	7.959119	NaN	8.097964
-33.787237	-32.504402	NaN	-30.679918	-1.282835	NaN	-3.107319
-53.723819	-16.422842	NaN	-16.057259	-37.300977	NaN	-37.666560
-21.665082	-35.863233	NaN	-34.854877	14.198151	NaN	13.189795
-6.905416	-33.588260	NaN	-33.118101	26.682844	NaN	26.212686
-22.498196	-21.384230	NaN	-21.778931	-1.113967	NaN	-0.719265
-24.024871	-21.157691	NaN	-23.509374	-2.867180	NaN	-0.515497
1.209576	-48.233043	NaN	-47.920989	49.442619	NaN	49.130565
-28.215207	-45.000203	NaN	-44.016223	16.784996	NaN	15.801017
-21.117457	-33.816411	NaN	-33.401400	12.698954	NaN	12.283943
-39.357931	-21.697225	NaN	-24.016593	-17.660706	NaN	-15.341338
-0.374466	-39.700128	NaN	-37.374630	39.325662	NaN	37.000165
-20.894098	-23.680275	NaN	-22.880807	2.786177	NaN	1.986709
-28.071957	-40.317871	NaN	-36.227195	12.245914	NaN	8.155238
-9.906462	-30.449712	NaN	-30.290001	20.543250	NaN	20.383538
-41.248591	-41.389772	NaN	-40.478441	0.141181	NaN	-0.770150
-35.108100	-26.665899	NaN	-26.414778	-8.442202	NaN	-8.693322
-17.514726	-25.507750	NaN	-26.628472	7.993024	NaN	9.113746
-37.005013	-30.331477	NaN	-29.500757	-6.673536	NaN	-7.504256
-37.143966	-10.782034	NaN	-10.420876	-26.361932	NaN	-26.723090
-2.225596	-38.410934	NaN	-37.164571	36.185339	NaN	34.938976
-35.142615	-23.060252	NaN	-23.985995	-12.082363	NaN	-11.156619
-18.963393	-13.740361	NaN	-13.743974	-5.223031	NaN	-5.219419
-53.937641	-21.011017	NaN	-19.662349	-32.926624	NaN	-34.275293
-29.858499	-31.434908	NaN	-30.283255	1.576409	NaN	0.424756
-4.681954	-35.590731	NaN	-35.868988	30.908777	NaN	31.187034
-23.296779	-19.326241	NaN	-19.636939	-3.970538	NaN	-3.659840
-19.368360	-28.502221	NaN	-27.328247	9.133861	NaN	7.959887
-32.997314	-22.456949	NaN	-23.594354	-10.540366	NaN	-9.402960
-9.527562	-35.983879	NaN	-34.226757	26.456317	NaN	24.699195
-10.429961	-28.895026	NaN	-27.861978	18.465065	NaN	17.432017
-26.316695	-30.440423	NaN	-27.862277	4.123728	NaN	1.545582
-6.695468	-25.190263	NaN	-25.698863	18.494796	NaN	19.003396
-39.872408	-22.202991	NaN	-22.257295	-17.669416	NaN	-17.615113
-28.552618	-35.245559	NaN	-35.097189	6.692941	NaN	6.544571
-45.732794	-45.929783	NaN	-45.105396	0.196989	NaN	-0.627398
-12.811152	-18.681223	NaN	-20.580573	5.870071	NaN	7.769421
-52.576249	-23.164157	NaN	-24.224727	-29.412092	NaN	-28.351522
-62.149928	-26.068242	NaN	-25.467307	-36.081686	NaN	-36.682621
-11.342724	-28.611166	NaN	-27.085980	17.268442	NaN	15.743256
-57.462325	-19.265090	NaN	-18.444069	-38.197235	NaN	-39.018255
-54.288809	-21.221708	NaN	-22.420994	-33.067101	NaN	-31.867814
-32.328388	-34.118960	NaN	-33.377842	1.790572	NaN	1.049454
-32.696489	-24.487425	NaN	-23.616662	-8.209064	NaN	-9.079827
-35.656048	-20.230958	NaN	-19.744542	-15.425089	NaN	-15.911505
-55.579897	-35.185181	NaN	-35.186586	-20.394715	NaN	-20.393310
-36.960505	-25.365877	NaN	-27.266929	-11.594629	NaN	-9.693576
-28.117119	-29.739474	NaN	-30.803082	1.622355	NaN	2.685963
-35.950487	-16.702097	NaN	-17.051400	-19.248390	NaN	-18.899087
-25.336985	-23.791516	NaN	-24.869381	-1.545469	NaN	-0.467604
-15.728442	-49.164644	NaN	-48.411980	33.436202	NaN	32.683538
-14.257363	-25.947083	NaN	-25.575658	11.689721	NaN	11.318295
-45.388103	-25.348204	NaN	-23.056482	-20.039899	NaN	-22.331621
-31.336806	-27.045805	NaN	-26.486329	-4.291001	NaN	-4.850477
-24.239134	-22.582100	NaN	-21.869815	-1.657034	NaN	-2.369320
-17.228955	-23.195393	NaN	-23.231280	5.966437	NaN	6.002325
-16.009452	-29.632270	NaN	-27.237118	13.622818	NaN	11.227666
-8.516565	-28.412035	NaN	-27.274359	19.895471	NaN	18.757794
-17.910080	-45.325480	NaN	-42.630544	27.415400	NaN	24.720464
-49.619060	-33.011849	NaN	-33.578342	-16.607212	NaN	-16.040718
-3.762371	-21.921723	NaN	-22.385451	18.159352	NaN	18.623080
-19.344572	-36.602093	NaN	-39.345822	17.257521	NaN	20.001251
-23.305498	-10.435178	NaN	-10.526766	-12.870321	NaN	-12.778733
-61.784883	-21.042799	NaN	-22.273937	-40.742084	NaN	-39.510946
2.817613	-29.880372	NaN	-30.053084	32.697985	NaN	32.870698
-10.859408	-25.522183	NaN	-22.826822	14.662775	NaN	11.967414
-25.500257	-25.120372	NaN	-25.414108	-0.379885	NaN	-0.086148
-40.736189	-32.126435	NaN	-33.517886	-8.609754	NaN	-7.218303
-41.870252	-33.104552	NaN	-28.274574	-8.765699	NaN	-13.595677
-40.283650	-31.376605	NaN	-30.205004	-8.907045	NaN	-10.078646
-32.863126	-31.779503	NaN	-34.552720	-1.083623	NaN	1.689594
-55.097082	-28.308906	NaN	-26.317441	-26.788176	NaN	-28.779641
-51.903556	-38.223521	NaN	-38.608055	-13.680035	NaN	-13.295501
-19.770681	-18.382808	NaN	-19.316739	-1.387873	NaN	-0.453943
-13.083868	-33.172307	NaN	-31.341150	20.088438	NaN	18.257281
-88.700103	-40.038225	NaN	-36.450177	-48.661878	NaN	-52.249926
-17.625471	-32.384238	NaN	-32.579476	14.758767	NaN	14.954005
-12.009700	-30.046769	NaN	-32.342140	18.037069	NaN	20.332440
-26.734351	-32.059799	NaN	-33.751573	5.325448	NaN	7.017222
-8.591159	-18.953250	NaN	-18.608216	10.362091	NaN	10.017057
-3.071325	-41.824834	NaN	-39.480316	38.753509	NaN	36.408990
-42.862976	-22.269672	NaN	-22.061704	-20.593304	NaN	-20.801272
-22.207709	-16.361226	NaN	-16.505170	-5.846482	NaN	-5.702539
-16.050301	-31.912879	NaN	-33.043414	15.862578	NaN	16.993113
-14.655160	-33.432463	NaN	-33.083432	18.777303	NaN	18.428272
-21.723698	-37.511913	NaN	-34.407677	15.788215	NaN	12.683979
-16.867916	-25.951050	NaN	-26.493682	9.083134	NaN	9.625766
-22.409377	-13.034375	NaN	-12.824460	-9.375002	NaN	-9.584917
-38.383656	-40.941851	NaN	-36.129597	2.558196	NaN	-2.254058
0.818519	-34.811095	NaN	-33.180590	35.629614	NaN	33.999109
-19.888413	-34.340963	NaN	-34.892998	14.452550	NaN	15.004586
-26.947092	-28.158685	NaN	-27.595182	1.211593	NaN	0.648090
-54.650978	-36.368128	NaN	-37.901337	-18.282850	NaN	-16.749641
-41.537628	-27.622924	NaN	-30.953804	-13.914704	NaN	-10.583824
-17.446947	-24.723603	NaN	-23.954667	7.276656	NaN	6.507720
-36.336278	-25.591895	NaN	-25.681305	-10.744382	NaN	-10.654972
-34.669569	-19.370359	NaN	-20.447126	-15.299210	NaN	-14.222443
-36.169892	-34.736515	NaN	-36.638047	-1.433377	NaN	0.468155
-37.960953	-17.306109	NaN	-17.136271	-20.654845	NaN	-20.824683
-28.868790	-33.412949	NaN	-31.667299	4.544158	NaN	2.798509
-7.346150	-33.634712	NaN	-33.359175	26.288563	NaN	26.013025
-49.528070	-30.004735	NaN	-29.948976	-19.523335	NaN	-19.579093
-5.591418	-30.270329	NaN	-29.911032	24.678911	NaN	24.319614
-41.164366	-17.257861	NaN	-20.110910	-23.906506	NaN	-21.053456
-26.018502	-32.824302	NaN	-32.066508	6.805800	NaN	6.048006
-39.097620	-28.764432	NaN	-29.457955	-10.333189	NaN	-9.639665
-43.710701	-31.542651	NaN	-34.134004	-12.168051	NaN	-9.576697
-38.836798	-21.140081	NaN	-21.032739	-17.696717	NaN	-17.804060
-25.141217	-30.058419	NaN	-27.710091	4.917202	NaN	2.568874
-43.179179	-35.140742	NaN	-34.702885	-8.038437	NaN	-8.476293
-27.337002	-28.151620	NaN	-26.766914	0.814618	NaN	-0.570088
-8.772624	-30.940391	NaN	-28.945748	22.167767	NaN	20.173124
-16.044294	-28.739730	NaN	-30.084499	12.695436	NaN	14.040205
-37.372129	-21.422368	NaN	-21.211170	-15.949761	NaN	-16.160959
-14.657227	-38.030168	NaN	-36.000666	23.372941	NaN	21.343440
-18.430797	-28.208788	NaN	-28.137973	9.777991	NaN	9.707176
-30.134635	-30.627454	NaN	-30.847304	0.492820	NaN	0.712669
-21.981953	-33.892244	NaN	-33.097888	11.910291	NaN	11.115935
-24.442713	-31.242525	NaN	-32.609170	6.799812	NaN	8.166457
-9.676336	-26.098911	NaN	-25.471909	16.422575	NaN	15.795574
-22.202283	-20.692089	NaN	-18.641879	-1.510194	NaN	-3.560404
-60.707788	-22.359644	NaN	-19.583462	-38.348144	NaN	-41.124326
-29.226135	-32.905421	NaN	-30.950831	3.679286	NaN	1.724697
-27.730878	-21.505513	NaN	-20.502009	-6.225365	NaN	-7.228870
-30.622969	-17.562639	NaN	-18.198997	-13.060330	NaN	-12.423972
-29.844941	-18.432656	NaN	-20.174325	-11.412284	NaN	-9.670616
-40.376134	-17.581854	NaN	-17.676905	-22.794281	NaN	-22.699229
-22.490203	-27.192260	NaN	-26.589332	4.702057	NaN	4.099128
-59.987989	-32.970469	NaN	-33.104696	-27.017519	NaN	-26.883293
-15.666230	-20.847038	NaN	-21.763648	5.180807	NaN	6.097417
-21.654189	-13.817138	NaN	-12.964944	-7.837051	NaN	-8.689245
-27.685776	-27.915348	NaN	-30.793868	0.229572	NaN	3.108091
-2.960810	-19.959958	NaN	-18.274959	16.999148	NaN	15.314149
10.152840	-31.778433	NaN	-32.288716	41.931273	NaN	42.441556
-28.385292	-26.292057	NaN	-24.723235	-2.093236	NaN	-3.662058
-61.661109	-30.633602	NaN	-33.271638	-31.027507	NaN	-28.389471
-14.068298	-38.414742	NaN	-37.901118	24.346444	NaN	23.832821
-32.281269	-23.024387	NaN	-21.889398	-9.256882	NaN	-10.391871
-44.269058	-30.878606	NaN	-30.059290	-13.390452	NaN	-14.209769
-46.180844	-34.281994	NaN	-35.954057	-11.898849	NaN	-10.226787
-53.273232	-28.404054	NaN	-27.593017	-24.869178	NaN	-25.680216
-30.515822	-32.992491	NaN	-30.588299	2.476669	NaN	0.072477
-28.492225	-24.444804	NaN	-23.701085	-4.047421	NaN	-4.791140
-23.369622	-43.472368	NaN	-44.422963	20.102745	NaN	21.053341
-9.490230	-19.960853	NaN	-19.910260	10.470623	NaN	10.420031
-42.146126	-31.991645	NaN	-35.054652	-10.154481	NaN	-7.091474
-35.351073	-41.514751	NaN	-39.513261	6.163677	NaN	4.162188
-39.688154	-38.450496	NaN	-35.808227	-1.237658	NaN	-3.879927
-24.416403	-26.942009	NaN	-27.191762	2.525606	NaN	2.775359
-23.462282	-24.335130	NaN	-24.684946	0.872848	NaN	1.222665
-29.614557	-27.346228	NaN	-26.830102	-2.268330	NaN	-2.784455
-38.589263	-33.780294	NaN	-32.820092	-4.808970	NaN	-5.769171
-14.655835	-26.918392	NaN	-26.652034	12.262558	NaN	11.996199
-18.360463	-22.248904	NaN	-19.782235	3.888441	NaN	1.421772
-40.587537	-23.948768	NaN	-23.524107	-16.638768	NaN	-17.063430
-16.030178	-12.232092	NaN	-10.717825	-3.798087	NaN	-5.312353
-25.451956	-18.002760	NaN	-16.328272	-7.449196	NaN	-9.123685
-33.224441	-18.771839	NaN	-19.462280	-14.452601	NaN	-13.762161
-37.758084	-23.040361	NaN	-21.574840	-14.717723	NaN	-16.183244
-36.079197	-30.053703	NaN	-27.634410	-6.025494	NaN	-8.444787
-13.900320	-31.958867	NaN	-29.271329	18.058547	NaN	15.371009
-17.783062	-22.780093	NaN	-20.575735	4.997031	NaN	2.792673
-9.969115	-32.351198	NaN	-31.303214	22.382082	NaN	21.334099
-28.894743	-25.032358	NaN	-24.850812	-3.862385	NaN	-4.043931
-21.276675	-32.505841	NaN	-32.226080	11.229166	NaN	10.949405
-18.755651	-25.892072	NaN	-25.532532	7.136421	NaN	6.776881
-4.550818	-25.350407	NaN	-24.128740	20.799589	NaN	19.577922
-46.919855	-22.278033	NaN	-21.992734	-24.641822	NaN	-24.927121
-19.906259	-25.968652	NaN	-25.663153	6.062393	NaN	5.756894
-2.371423	-19.736412	NaN	-19.246962	17.364990	NaN	16.875540
-39.710493	-42.277507	NaN	-42.749063	2.567014	NaN	3.038570
-41.154788	-43.700413	NaN	-44.542949	2.545625	NaN	3.388161
-14.800007	-23.481994	NaN	-23.608116	8.681987	NaN	8.808109
-0.467475	-20.376341	NaN	-21.830959	19.908866	NaN	21.363484
-43.354512	-38.012380	NaN	-39.832661	-5.342132	NaN	-3.521851
-40.085822	-34.826861	NaN	-34.736581	-5.258961	NaN	-5.349241
-45.024038	-21.864595	NaN	-21.666969	-23.159443	NaN	-23.357068
-32.560180	-13.260322	NaN	-13.533398	-19.299858	NaN	-19.026782
6.074089	-37.187560	NaN	-37.096460	43.261649	NaN	43.170549
-1.338219	-29.437265	NaN	-29.690403	28.099045	NaN	28.352183
-58.052546	-32.446915	NaN	-31.203915	-25.605631	NaN	-26.848632
-27.596355	-28.954865	NaN	-28.474609	1.358510	NaN	0.878254
-10.308784	-22.529305	NaN	-22.428192	12.220521	NaN	12.119407
-7.169572	-38.819413	NaN	-39.591179	31.649841	NaN	32.421607
-27.590183	-24.258016	NaN	-27.434804	-3.332166	NaN	-0.155378
-38.726394	-33.396293	NaN	-32.690122	-5.330101	NaN	-6.036272
-24.530473	-22.785803	NaN	-23.963069	-1.744670	NaN	-0.567404
-49.795367	-30.005774	NaN	-29.533656	-19.789593	NaN	-20.261711
-10.801021	-43.259027	NaN	-43.591319	32.458006	NaN	32.790299
-36.918087	-14.490461	NaN	-13.279204	-22.427626	NaN	-23.638883
-29.425666	-28.003031	NaN	-30.022927	-1.422636	NaN	0.597260
-19.042808	-29.283196	NaN	-28.947424	10.240388	NaN	9.904616
-10.088998	-37.172622	NaN	-37.463757	27.083624	NaN	27.374760
-30.300248	-26.620539	NaN	-27.679950	-3.679709	NaN	-2.620298
-33.732598	-26.524711	NaN	-26.250071	-7.207888	NaN	-7.482527
-34.087510	-28.175360	NaN	-27.582491	-5.912149	NaN	-6.505019
-0.537367	-24.193279	NaN	-23.262455	23.655912	NaN	22.725088
-20.566559	-28.852868	NaN	-28.648347	8.286309	NaN	8.081788
-31.621036	-29.730017	NaN	-27.610915	-1.891019	NaN	-4.010121
-31.477791	-30.624219	NaN	-32.021072	-0.853571	NaN	0.543282
-22.630443	-39.719962	NaN	-36.893590	17.089519	NaN	14.263147
-35.630410	-21.935012	NaN	-22.918801	-13.695397	NaN	-12.711609
9.225932	-28.116606	NaN	-28.233363	37.342537	NaN	37.459295
-29.999619	-24.294622	NaN	-21.575596	-5.704997	NaN	-8.424023
-18.645769	-23.771907	NaN	-22.601780	5.126138	NaN	3.956011
-46.247155	-24.622539	NaN	-21.927376	-21.624616	NaN	-24.319778
-44.959434	-22.126922	NaN	-22.829280	-22.832512	NaN	-22.130154
-52.198819	-28.899107	NaN	-28.772800	-23.299713	NaN	-23.426019
-31.641523	-33.639083	NaN	-32.494266	1.997560	NaN	0.852743
-0.443763	-29.230128	NaN	-29.771919	28.786365	NaN	29.328156
-33.064562	-31.173861	NaN	-29.027854	-1.890701	NaN	-4.036707
-35.122173	-24.565420	NaN	-24.890590	-10.556753	NaN	-10.231583
-36.167908	-18.038486	NaN	-17.297655	-18.129423	NaN	-18.870253
-13.738562	-27.786220	NaN	-28.675108	14.047658	NaN	14.936546
-55.602870	-28.399464	NaN	-26.554086	-27.203406	NaN	-29.048784
-36.404736	-23.672030	NaN	-24.233519	-12.732707	NaN	-12.171218
-28.426038	-23.673352	NaN	-25.179882	-4.752685	NaN	-3.246155
-40.282927	-20.616528	NaN	-20.811361	-19.666399	NaN	-19.471566
-22.444860	-22.320683	NaN	-21.315229	-0.124177	NaN	-1.129631
-39.967663	-22.126036	NaN	-20.860735	-17.841626	NaN	-19.106928
-36.172198	-26.134841	NaN	-27.791611	-10.037357	NaN	-8.380586
-62.460825	-41.093596	NaN	-40.519983	-21.367230	NaN	-21.940842
-12.606261	-15.982701	NaN	-14.650574	3.376440	NaN	2.044313
-4.459172	-29.818026	NaN	-30.185682	25.358854	NaN	25.726510
3.575729	-14.389368	NaN	-14.196135	17.965097	NaN	17.771864
-28.231399	-31.951003	NaN	-31.299695	3.719604	NaN	3.068296
-34.837386	-31.426734	NaN	-31.564665	-3.410652	NaN	-3.272721
-13.893980	-24.976181	NaN	-24.881327	11.082200	NaN	10.987347
-35.911672	-26.034786	NaN	-26.307759	-9.876886	NaN	-9.603913
-9.941580	-33.931910	NaN	-32.203114	23.990331	NaN	22.261534
2.226973	-35.415964	NaN	-34.233498	37.642937	NaN	36.460471
-28.309234	-19.043938	NaN	-20.232343	-9.265295	NaN	-8.076891
-31.148338	-22.555794	NaN	-23.737599	-8.592544	NaN	-7.410739
-23.929258	-24.923648	NaN	-22.972463	0.994390	NaN	-0.956796
-24.645704	-37.731165	NaN	-41.200776	13.085461	NaN	16.555072
-42.475639	-22.322935	NaN	-21.432633	-20.152704	NaN	-21.043006
-1.049202	-27.052847	NaN	-24.347893	26.003645	NaN	23.298691
-20.325792	-25.806771	NaN	-27.903068	5.480979	NaN	7.577276
-33.825300	-26.928465	NaN	-25.697464	-6.896835	NaN	-8.127836
-72.442542	-17.413929	NaN	-15.852019	-55.028613	NaN	-56.590523
-12.030012	-19.826098	NaN	-20.513006	7.796086	NaN	8.482994
-55.944661	-42.850653	NaN	-44.451796	-13.094007	NaN	-11.492865
-26.644961	-27.220784	NaN	-25.122422	0.575823	NaN	-1.522539
-55.972269	-14.653655	NaN	-14.173168	-41.318613	NaN	-41.799101
-5.007702	-29.957388	NaN	-30.162708	24.949686	NaN	25.155006
-21.089984	-24.327050	NaN	-24.635354	3.237066	NaN	3.545370
-5.052917	-29.984084	NaN	-29.959252	24.931167	NaN	24.906335
-37.265574	-29.028627	NaN	-30.438294	-8.236946	NaN	-6.827279
-15.419493	-24.961344	NaN	-24.122105	9.541852	NaN	8.702612
-22.377579	-26.715508	NaN	-28.971965	4.337930	NaN	6.594386
-34.631046	-21.347589	NaN	-20.430207	-13.283458	NaN	-14.200839
-34.217079	-28.972955	NaN	-28.872716	-5.244124	NaN	-5.344363
-77.736147	-32.666540	NaN	-33.000572	-45.069607	NaN	-44.735574
-19.453117	-28.296902	NaN	-25.738225	8.843785	NaN	6.285108
-27.206804	-18.240738	NaN	-18.084107	-8.966065	NaN	-9.122697
-18.974836	-26.126024	NaN	-27.983094	7.151189	NaN	9.008259
-40.944332	-24.988128	NaN	-26.845768	-15.956205	NaN	-14.098564
-60.345584	-23.160557	NaN	-24.974594	-37.185027	NaN	-35.370990
-32.639824	-19.551976	NaN	-18.255692	-13.087848	NaN	-14.384132
-41.950168	-25.459792	NaN	-24.429663	-16.490376	NaN	-17.520505
-32.642127	-27.577144	NaN	-26.838684	-5.064983	NaN	-5.803443
-37.375468	-25.662457	NaN	-26.177889	-11.713011	NaN	-11.197579
-5.528572	-21.763070	NaN	-22.286483	16.234498	NaN	16.757911
-31.364234	-22.885983	NaN	-25.200635	-8.478251	NaN	-6.163599
-19.714382	-28.605589	NaN	-28.844033	8.891207	NaN	9.129652
-31.902188	-41.915222	NaN	-41.851042	10.013034	NaN	9.948854
-19.086615	-26.727062	NaN	-24.729136	7.640447	NaN	5.642522
-3.289188	-37.137655	NaN	-34.437377	33.848467	NaN	31.148189
-6.404209	-20.056309	NaN	-22.277682	13.652100	NaN	15.873472
1.868868	-29.519960	NaN	-28.422435	31.388828	NaN	30.291303
2.802835	-18.351247	NaN	-18.400514	21.154082	NaN	21.203350
4.123767	-7.789797	NaN	-7.785316	11.913564	NaN	11.909082
-29.301196	-32.540652	NaN	-32.053043	3.239456	NaN	2.751847
-39.249122	-25.424008	NaN	-22.768174	-13.825115	NaN	-16.480948
-35.651002	-27.660410	NaN	-30.473443	-7.990592	NaN	-5.177559
-34.695041	-19.243935	NaN	-19.016826	-15.451106	NaN	-15.678215
-37.226698	-43.184349	NaN	-40.876830	5.957651	NaN	3.650132
-57.911242	-34.651781	NaN	-33.905912	-23.259462	NaN	-24.005330
-10.128865	-26.022124	NaN	-26.020663	15.893260	NaN	15.891799
-52.435033	-28.774745	NaN	-29.753708	-23.660287	NaN	-22.681324
-59.956677	-35.484835	NaN	-35.934349	-24.471842	NaN	-24.022328
-62.703079	-25.880413	NaN	-25.372167	-36.822666	NaN	-37.330912
-22.762226	-19.737912	NaN	-21.145075	-3.024314	NaN	-1.617151
-49.218190	-37.886720	NaN	-35.572862	-11.331470	NaN	-13.645327
-14.632786	-27.312994	NaN	-28.182951	12.680208	NaN	13.550165
-72.250405	-23.026139	NaN	-23.532528	-49.224266	NaN	-48.717878
-24.756373	-20.259355	NaN	-19.547838	-4.497018	NaN	-5.208535
-15.469757	-28.418001	NaN	-29.683398	12.948244	NaN	14.213641
-25.847704	-21.463871	NaN	-21.510718	-4.383834	NaN	-4.336986
-28.869421	-19.088058	NaN	-19.264498	-9.781363	NaN	-9.604923
-34.858158	-39.421902	NaN	-34.144506	4.563743	NaN	-0.713652
-60.729235	-37.354404	NaN	-37.182571	-23.374831	NaN	-23.546664
-5.462827	-29.830368	NaN	-25.333743	24.367541	NaN	19.870916
-0.746242	-25.241628	NaN	-22.349880	24.495386	NaN	21.603638
-21.318506	-26.295584	NaN	-27.958467	4.977078	NaN	6.639961
-42.284447	-35.927171	NaN	-35.154480	-6.357276	NaN	-7.129967
-8.117204	-20.545697	NaN	-18.091847	12.428493	NaN	9.974643
-49.781545	-24.359661	NaN	-26.362345	-25.421884	NaN	-23.419200
-26.775522	-27.131897	NaN	-25.148024	0.356374	NaN	-1.627499
-55.221439	-41.300162	NaN	-39.093670	-13.921277	NaN	-16.127769
-9.800502	-19.247004	NaN	-20.782778	9.446502	NaN	10.982275
-28.708741	-23.117058	NaN	-23.926555	-5.591684	NaN	-4.782186
-25.464192	-18.800654	NaN	-20.560730	-6.663538	NaN	-4.903462
-16.668782	-45.386908	NaN	-47.171448	28.718126	NaN	30.502667
-27.307478	-15.580164	NaN	-14.814977	-11.727314	NaN	-12.492502
-22.332138	-14.478623	NaN	-13.535913	-7.853515	NaN	-8.796225
-25.933684	-28.094696	NaN	-26.109207	2.161012	NaN	0.175523
-54.628103	-34.372640	NaN	-32.555189	-20.255463	NaN	-22.072914
-32.757574	-33.481454	NaN	-33.061034	0.723880	NaN	0.303459
-34.310762	-44.651049	NaN	-44.226648	10.340287	NaN	9.915886
-46.455733	-26.493379	NaN	-25.412010	-19.962354	NaN	-21.043723
-26.895812	-27.416088	NaN	-25.628042	0.520276	NaN	-1.267770
-29.665598	-34.995705	NaN	-36.066817	5.330107	NaN	6.401219
-14.335537	-16.234839	NaN	-15.852424	1.899302	NaN	1.516887
-26.192616	-35.928674	NaN	-34.254110	9.736057	NaN	8.061493
-35.953113	-24.216548	NaN	-24.632383	-11.736566	NaN	-11.320730
-32.068420	-18.470502	NaN	-16.228768	-13.597918	NaN	-15.839652
-31.067992	-24.794252	NaN	-23.672927	-6.273740	NaN	-7.395066
-1.372468	-23.343630	NaN	-22.654100	21.971161	NaN	21.281632
-68.131200	-27.935393	NaN	-27.295759	-40.195806	NaN	-40.835440
-56.543043	-45.590436	NaN	-43.525745	-10.952607	NaN	-13.017298
-31.893301	-22.434660	NaN	-20.180621	-9.458641	NaN	-11.712681
-34.475141	-35.089206	NaN	-33.763044	0.614064	NaN	-0.712097
-17.367849	-24.469845	NaN	-24.780855	7.101996	NaN	7.413007
-20.035676	-36.332016	NaN	-35.967346	16.296340	NaN	15.931670
-35.486835	-24.253268	NaN	-24.623914	-11.233567	NaN	-10.862921
-30.082226	-24.944670	NaN	-27.269930	-5.137555	NaN	-2.812295
2.391646	-32.520980	NaN	-33.084373	34.912626	NaN	35.476019
-30.311205	-43.394300	NaN	-41.918859	13.083095	NaN	11.607654
-12.736450	-16.155968	NaN	-14.375607	3.419518	NaN	1.639158
-37.278558	-11.968095	NaN	-12.090637	-25.310463	NaN	-25.187921
-37.044556	-34.120128	NaN	-31.863535	-2.924427	NaN	-5.181021
-35.958584	-35.832308	NaN	-35.207236	-0.126276	NaN	-0.751348
-6.346164	-26.801937	NaN	-26.588746	20.455773	NaN	20.242582
-13.006672	-14.626270	NaN	-15.450017	1.619598	NaN	2.443346
-20.978585	-12.067255	NaN	-11.069708	-8.911330	NaN	-9.908878
-25.895481	-30.653886	NaN	-31.629819	4.758405	NaN	5.734338
-29.916206	-26.296033	NaN	-24.785734	-3.620174	NaN	-5.130472
-42.128883	-29.785539	NaN	-29.300543	-12.343344	NaN	-12.828340
-26.806155	-26.171700	NaN	-25.680689	-0.634455	NaN	-1.125466
-15.574900	-34.449759	NaN	-31.468898	18.874859	NaN	15.893998
-5.173396	-20.825534	NaN	-19.784054	15.652137	NaN	14.610657
-20.972524	-16.915892	NaN	-17.772769	-4.056632	NaN	-3.199756
-37.333440	-39.135876	NaN	-39.814952	1.802436	NaN	2.481512
-17.077912	-31.380580	NaN	-31.884684	14.302668	NaN	14.806772
-39.169358	-39.505945	NaN	-39.366967	0.336588	NaN	0.197610
-47.525053	-34.467909	NaN	-35.278088	-13.057144	NaN	-12.246965
-26.945145	-32.629589	NaN	-30.874959	5.684443	NaN	3.929813
-8.537408	-30.406070	NaN	-29.988715	21.868663	NaN	21.451307
-52.725054	-45.777944	NaN	-45.595774	-6.947110	NaN	-7.129280
-17.085795	-37.927594	NaN	-38.238549	20.841800	NaN	21.152755
-51.156536	-22.679670	NaN	-22.572141	-28.476866	NaN	-28.584395
-50.857165	-21.812467	NaN	-20.833987	-29.044699	NaN	-30.023178
-30.432006	-13.156564	NaN	-13.589780	-17.275442	NaN	-16.842226
-21.460873	-19.471522	NaN	-18.936798	-1.989351	NaN	-2.524075
-17.245669	-26.878564	NaN	-25.477109	9.632895	NaN	8.231440
-28.904606	-29.947675	NaN	-31.045087	1.043069	NaN	2.140481
-31.560465	-27.249696	NaN	-25.199052	-4.310768	NaN	-6.361413
-16.112324	-29.964489	NaN	-29.537658	13.852165	NaN	13.425333
-41.135098	-29.282508	NaN	-29.060741	-11.852590	NaN	-12.074357
-30.012030	-20.489677	NaN	-19.267716	-9.522353	NaN	-10.744314
-31.783574	-19.200202	NaN	-18.567432	-12.583372	NaN	-13.216142
-40.341752	-24.701408	NaN	-26.126217	-15.640344	NaN	-14.215536
-1.338209	-27.144080	NaN	-28.467279	25.805871	NaN	27.129070
-24.786134	-41.010832	NaN	-40.462616	16.224698	NaN	15.676482
-53.419404	-35.121563	NaN	-35.114034	-18.297841	NaN	-18.305371
-41.676314	-28.365273	NaN	-29.014312	-13.311041	NaN	-12.662002
-30.371409	-32.820341	NaN	-32.671054	2.448932	NaN	2.299645
-25.528262	-45.520820	NaN	-43.633885	19.992558	NaN	18.105623
-23.237327	-29.440787	NaN	-28.801893	6.203461	NaN	5.564567
-17.649025	-37.233323	NaN	-37.474711	19.584299	NaN	19.825687
-72.116041	-10.548161	NaN	-8.831880	-61.567880	NaN	-63.284162
-21.138318	-17.299050	NaN	-16.891712	-3.839268	NaN	-4.246606
-47.730754	-28.052149	NaN	-28.920934	-19.678605	NaN	-18.809820
-32.047539	-22.310435	NaN	-19.947440	-9.737104	NaN	-12.100100
-37.429523	-12.748120	NaN	-11.471606	-24.681403	NaN	-25.957917
-19.036211	-12.999978	NaN	-11.080345	-6.036233	NaN	-7.955866
-72.879239	-32.183428	NaN	-34.121759	-40.695810	NaN	-38.757480
-21.112699	-22.583689	NaN	-22.469198	1.470990	NaN	1.356499
-50.304754	-24.900780	NaN	-24.589226	-25.403973	NaN	-25.715528
9.484554	-27.906073	NaN	-25.488995	37.390627	NaN	34.973549
-36.394144	-34.209715	NaN	-30.053284	-2.184429	NaN	-6.340859
-12.462009	-31.886306	NaN	-32.371929	19.424297	NaN	19.909920
-30.981016	-16.989826	NaN	-14.199750	-13.991190	NaN	-16.781266
-27.950337	-21.110733	NaN	-21.520895	-6.839604	NaN	-6.429442
-41.009668	-40.517624	NaN	-39.879404	-0.492043	NaN	-1.130264
-50.074969	-32.310710	NaN	-34.696018	-17.764259	NaN	-15.378951
-10.306075	-30.864307	NaN	-28.820909	20.558232	NaN	18.514834
-9.294604	-28.811186	NaN	-32.278591	19.516582	NaN	22.983987
-85.386961	-34.349084	NaN	-33.290357	-51.037877	NaN	-52.096604
-12.117753	-23.533265	NaN	-23.574174	11.415512	NaN	11.456421
-48.159917	-25.870382	NaN	-25.141748	-22.289535	NaN	-23.018168
-45.829764	-21.699725	NaN	-21.840804	-24.130040	NaN	-23.988960
-4.012039	-26.624491	NaN	-26.708504	22.612452	NaN	22.696466
-67.340962	-35.183742	NaN	-36.928984	-32.157220	NaN	-30.411978
-11.273994	-16.978704	NaN	-15.472535	5.704710	NaN	4.198541
5.140558	-25.113572	NaN	-23.730899	30.254130	NaN	28.871457
5.467373	-22.652778	NaN	-23.399566	28.120150	NaN	28.866939
-48.734986	-43.748657	NaN	-40.840622	-4.986329	NaN	-7.894365
-58.137008	-22.537912	NaN	-22.396996	-35.599096	NaN	-35.740012
-43.070989	-26.764012	NaN	-24.754591	-16.306977	NaN	-18.316397
-1.187057	-37.283382	NaN	-37.072815	36.096325	NaN	35.885758
-30.332200	-20.257441	NaN	-20.041351	-10.074759	NaN	-10.290849
-11.153904	-26.261287	NaN	-26.784941	15.107383	NaN	15.631037
-41.606413	-25.021315	NaN	-24.721226	-16.585098	NaN	-16.885187
-10.071623	-17.301939	NaN	-16.968374	7.230316	NaN	6.896751
-35.580847	-15.717735	NaN	-16.152368	-19.863112	NaN	-19.428480
-46.552057	-25.287622	NaN	-24.261761	-21.264435	NaN	-22.290296
2.301630	-35.805465	NaN	-35.500900	38.107095	NaN	37.802531
-38.807533	-20.063698	NaN	-19.005909	-18.743835	NaN	-19.801624
-23.178596	-18.179886	NaN	-19.279985	-4.998710	NaN	-3.898611
-15.333237	-22.322481	NaN	-22.744070	6.989244	NaN	7.410833
-55.726028	-19.461173	NaN	-17.822521	-36.264856	NaN	-37.903507
-14.360748	-25.967628	NaN	-26.787067	11.606881	NaN	12.426319
-19.564783	-30.424665	NaN	-29.468404	10.859882	NaN	9.903620
-49.457008	-44.438270	NaN	-41.286142	-5.018738	NaN	-8.170865
-33.324260	-22.663521	NaN	-23.186703	-10.660739	NaN	-10.137557
-39.795059	-21.230310	NaN	-20.435920	-18.564749	NaN	-19.359139
-17.705704	-31.615016	NaN	-30.168497	13.909312	NaN	12.462793
-6.290953	-40.242318	NaN	-40.595554	33.951365	NaN	34.304601
-14.487428	-36.587357	NaN	-34.814823	22.099930	NaN	20.327395
-2.254332	-24.499572	NaN	-23.945596	22.245240	NaN	21.691264
-27.823422	-38.701692	NaN	-39.044327	10.878269	NaN	11.220905
-11.287202	-25.627466	NaN	-25.216025	14.340265	NaN	13.928823
6.936081	-23.640445	NaN	-24.916760	30.576527	NaN	31.852841
-2.010479	-23.705969	NaN	-24.209809	21.695490	NaN	22.199330
12.908017	-46.476976	NaN	-46.505972	59.384993	NaN	59.413989
-53.433645	-24.190769	NaN	-23.002170	-29.242876	NaN	-30.431476
-43.012307	-32.502946	NaN	-30.753636	-10.509362	NaN	-12.258672
8.995070	-37.584214	NaN	-36.423464	46.579285	NaN	45.418534
-24.289454	-21.333917	NaN	-19.980499	-2.955537	NaN	-4.308954
-55.218188	-36.184825	NaN	-35.273198	-19.033363	NaN	-19.944990
-33.187486	-21.828912	NaN	-21.421433	-11.358573	NaN	-11.766052
-43.520715	-28.386967	NaN	-28.392637	-15.133748	NaN	-15.128078
-55.998264	-20.451096	NaN	-19.336084	-35.547168	NaN	-36.662179
-29.293193	-19.114430	NaN	-18.739514	-10.178764	NaN	-10.553679
-31.285938	-29.684990	NaN	-29.541438	-1.600948	NaN	-1.744500
-5.412643	-29.951150	NaN	-28.054536	24.538508	NaN	22.641894
-40.599769	-20.923136	NaN	-19.444503	-19.676633	NaN	-21.155266
-3.853882	-43.187944	NaN	-42.757028	39.334062	NaN	38.903146
-23.671834	-25.940146	NaN	-24.317145	2.268312	NaN	0.645312
-36.888421	-19.151409	NaN	-17.190841	-17.737012	NaN	-19.697581
-26.722357	-23.392363	NaN	-24.111033	-3.329994	NaN	-2.611324
-13.804726	-37.674818	NaN	-33.917479	23.870092	NaN	20.112753
-8.247765	-13.322827	NaN	-13.996443	5.075062	NaN	5.748678
-29.009057	-15.450848	NaN	-12.996333	-13.558209	NaN	-16.012724
-18.014799	-26.650664	NaN	-23.783335	8.635865	NaN	5.768536
-77.881002	-28.228840	NaN	-27.630235	-49.652161	NaN	-50.250767
-38.987957	-29.376739	NaN	-29.787356	-9.611218	NaN	-9.200601
1.760303	-44.203391	NaN	-40.981223	45.963694	NaN	42.741526
-13.263228	-37.193856	NaN	-37.406225	23.930628	NaN	24.142996
-12.417998	-27.374329	NaN	-27.002491	14.956330	NaN	14.584493
-39.419068	-22.424861	NaN	-24.646497	-16.994208	NaN	-14.772572
-26.508143	-46.914468	NaN	-45.376160	20.406325	NaN	18.868017
-33.327041	-32.379927	NaN	-30.372136	-0.947114	NaN	-2.954905
-30.894213	-29.765528	NaN	-29.522025	-1.128685	NaN	-1.372187
-10.295272	-18.386673	NaN	-17.386459	8.091400	NaN	7.091187
-58.368867	-14.684306	NaN	-16.125332	-43.684561	NaN	-42.243535
-61.554831	-22.455984	NaN	-21.189052	-39.098847	NaN	-40.365779
-47.098212	-19.974787	NaN	-20.094995	-27.123426	NaN	-27.003217
-30.395062	-24.470081	NaN	-22.071332	-5.924980	NaN	-8.323730
-40.297331	-22.276455	NaN	-21.975568	-18.020876	NaN	-18.321763
-34.754849	-8.120069	NaN	-9.235414	-26.634779	NaN	-25.519434
-17.976140	-44.769237	NaN	-42.061319	26.793097	NaN	24.085179
-52.472776	-30.603708	NaN	-30.638010	-21.869067	NaN	-21.834766
-50.737477	-33.386224	NaN	-31.683337	-17.351253	NaN	-19.054140
-25.953160	-39.079776	NaN	-37.574062	13.126616	NaN	11.620903
-29.100720	-21.673497	NaN	-22.563980	-7.427222	NaN	-6.536740
-45.151922	-30.100835	NaN	-30.646228	-15.051087	NaN	-14.505693
-11.828879	-31.249096	NaN	-30.422911	19.420217	NaN	18.594032
-14.372609	-22.116844	NaN	-24.436565	7.744235	NaN	10.063956
-53.219932	-32.904562	NaN	-33.140865	-20.315370	NaN	-20.079067
-46.959634	-24.402243	NaN	-23.822630	-22.557390	NaN	-23.137004
-56.348666	-29.322383	NaN	-30.378582	-27.026283	NaN	-25.970083
-35.877732	-36.700837	NaN	-37.287369	0.823104	NaN	1.409637
-25.157130	-42.507348	NaN	-40.853745	17.350218	NaN	15.696615
-17.682892	-32.264326	NaN	-32.153548	14.581434	NaN	14.470655
-22.689296	-29.646435	NaN	-28.385143	6.957139	NaN	5.695848
-5.344184	-16.472339	NaN	-16.406382	11.128155	NaN	11.062198
3.998741	-18.658365	NaN	-15.247794	22.657106	NaN	19.246535
-11.603348	-37.436018	NaN	-37.958297	25.832670	NaN	26.354949
-39.668380	-23.122888	NaN	-20.885360	-16.545492	NaN	-18.783021
-35.141229	-23.663643	NaN	-25.455045	-11.477586	NaN	-9.686184
-46.290402	-15.217470	NaN	-15.548836	-31.072932	NaN	-30.741566
-26.725260	-31.526354	NaN	-32.774359	4.801094	NaN	6.049099
-57.642502	-27.162364	NaN	-28.073188	-30.480139	NaN	-29.569314
-39.696553	-28.288789	NaN	-29.531460	-11.407764	NaN	-10.165093
-4.002796	-38.314594	NaN	-39.413280	34.311798	NaN	35.410484
-46.478180	-21.405082	NaN	-20.255279	-25.073098	NaN	-26.222901
-36.315074	-26.059445	NaN	-25.425588	-10.255629	NaN	-10.889487
-60.149052	-16.743589	NaN	-19.894253	-43.405463	NaN	-40.254798
-33.738012	-25.406017	NaN	-26.060330	-8.331995	NaN	-7.677681
-42.270382	-28.642032	NaN	-27.998752	-13.628350	NaN	-14.271630
-35.072466	-16.667670	NaN	-17.162383	-18.404796	NaN	-17.910083
-2.125988	-33.524423	NaN	-33.891950	31.398435	NaN	31.765962
-12.861172	-23.569893	NaN	-22.300303	10.708721	NaN	9.439131
-21.854065	-32.624283	NaN	-31.459346	10.770217	NaN	9.605280
-23.006983	-37.741567	NaN	-35.297764	14.734585	NaN	12.290781
-38.811180	-36.380949	NaN	-36.253718	-2.430231	NaN	-2.557462
-25.540675	-26.496070	NaN	-26.291336	0.955395	NaN	0.750661
-34.139839	-20.997214	NaN	-22.056721	-13.142625	NaN	-12.083118
-46.761049	-34.432449	NaN	-34.180775	-12.328601	NaN	-12.580274
-48.405864	-24.566952	NaN	-24.594762	-23.838913	NaN	-23.811102
-15.756588	-25.859508	NaN	-25.472103	10.102920	NaN	9.715515
-42.798062	-15.128020	NaN	-12.446229	-27.670041	NaN	-30.351832
-35.913971	-34.667805	NaN	-34.063779	-1.246166	NaN	-1.850192
-20.091020	-18.499714	NaN	-19.320478	-1.591307	NaN	-0.770542
-44.844924	-15.330093	NaN	-17.329873	-29.514831	NaN	-27.515051
-22.730550	-30.125764	NaN	-27.410052	7.395213	NaN	4.679502
10.857640	-21.980826	NaN	-18.080259	32.838466	NaN	28.937899
-14.234802	-23.500549	NaN	-21.576387	9.265746	NaN	7.341584
-18.407904	-30.758150	NaN	-31.280611	12.350247	NaN	12.872708
-32.269384	-29.065971	NaN	-29.071094	-3.203412	NaN	-3.198290
-14.302648	-14.425739	NaN	-13.980536	0.123091	NaN	-0.322112
-17.643372	-25.867040	NaN	-23.667381	8.223668	NaN	6.024009
-29.123383	-22.147715	NaN	-23.635444	-6.975668	NaN	-5.487939
-42.880489	-20.318359	NaN	-20.264831	-22.562130	NaN	-22.615658
-22.546956	-12.538479	NaN	-10.801944	-10.008476	NaN	-11.745011
-15.699501	-30.352683	NaN	-30.678117	14.653182	NaN	14.978616
-17.022406	-18.443959	NaN	-19.570815	1.421553	NaN	2.548409
-44.217589	-26.477749	NaN	-24.545655	-17.739840	NaN	-19.671934
-11.021061	-37.409017	NaN	-35.975843	26.387956	NaN	24.954782
-26.139113	-22.710371	NaN	-23.364365	-3.428742	NaN	-2.774748
-54.007121	-11.609730	NaN	-12.752607	-42.397391	NaN	-41.254514
-25.105563	-17.432372	NaN	-18.423962	-7.673192	NaN	-6.681601
-34.494582	-24.286694	NaN	-24.283494	-10.207888	NaN	-10.211088
-13.311574	-34.444482	NaN	-31.022698	21.132908	NaN	17.711124
-44.081348	-30.068901	NaN	-30.468780	-14.012447	NaN	-13.612568
-41.693688	-15.374828	NaN	-14.983204	-26.318859	NaN	-26.710484
-61.307471	-25.538703	NaN	-23.902616	-35.768768	NaN	-37.404856
-43.118718	-27.489797	NaN	-26.267532	-15.628921	NaN	-16.851187
-35.498566	-38.839706	NaN	-36.887598	3.341140	NaN	1.389032
-11.125009	-15.312307	NaN	-15.376593	4.187298	NaN	4.251583
-64.099110	-24.218696	NaN	-24.567693	-39.880414	NaN	-39.531417
-15.447074	-21.092026	NaN	-22.210773	5.644952	NaN	6.763699
-40.015120	-31.611315	NaN	-30.772829	-8.403805	NaN	-9.242291
-10.745276	-26.500511	NaN	-24.469798	15.755235	NaN	13.724521
-25.011270	-19.366388	NaN	-19.187253	-5.644883	NaN	-5.824018
-20.157854	-33.088891	NaN	-33.076699	12.931038	NaN	12.918845
-23.305396	-36.381265	NaN	-35.275265	13.075869	NaN	11.969870
-7.303740	-29.089415	NaN	-29.674839	21.785675	NaN	22.371099
-41.520858	-40.264870	NaN	-39.574251	-1.255988	NaN	-1.946607
-40.652466	-27.040116	NaN	-26.665528	-13.612351	NaN	-13.986938
-10.860453	-21.460355	NaN	-23.042630	10.599902	NaN	12.182177
-13.422794	-23.012567	NaN	-22.599664	9.589772	NaN	9.176869
-70.473845	-32.458508	NaN	-30.754740	-38.015337	NaN	-39.719105
-38.917280	-22.474302	NaN	-26.925540	-16.442978	NaN	-11.991740
1.382971	-29.720976	NaN	-30.183810	31.103947	NaN	31.566781
-7.188863	-26.915711	NaN	-27.452762	19.726848	NaN	20.263899
-13.963390	-20.161547	NaN	-19.605313	6.198157	NaN	5.641923
-6.489934	-18.588932	NaN	-19.476240	12.098998	NaN	12.986306
-19.894754	-28.190544	NaN	-27.940292	8.295790	NaN	8.045538
-28.851040	-15.942822	NaN	-15.495633	-12.908218	NaN	-13.355408
-14.795022	-20.493992	NaN	-18.779182	5.698970	NaN	3.984160
-11.446499	-17.068390	NaN	-16.641206	5.621891	NaN	5.194707
-6.655735	-31.139066	NaN	-30.062779	24.483330	NaN	23.407043
-19.999526	-21.950601	NaN	-23.718045	1.951075	NaN	3.718519
-22.145696	-33.778017	NaN	-32.868010	11.632321	NaN	10.722315
-36.778740	-48.824354	NaN	-51.790455	12.045614	NaN	15.011714
-35.376192	-42.373518	NaN	-41.470177	6.997326	NaN	6.093986
-26.363920	-34.104236	NaN	-31.800140	7.740317	NaN	5.436220
-5.590853	-29.808731	NaN	-30.792924	24.217878	NaN	25.202071
-45.174648	-20.966996	NaN	-21.323253	-24.207652	NaN	-23.851395
-45.022588	-27.825287	NaN	-27.085232	-17.197301	NaN	-17.937357
-27.240577	-25.566957	NaN	-25.267853	-1.673620	NaN	-1.972725
-44.364414	-18.354943	NaN	-19.530326	-26.009471	NaN	-24.834088
-42.239874	-25.151819	NaN	-25.698844	-17.088055	NaN	-16.541030
-39.585527	-18.314778	NaN	-16.893340	-21.270749	NaN	-22.692187
2.632052	-25.546992	NaN	-23.858992	28.179044	NaN	26.491044
-27.915712	-30.388058	NaN	-31.315464	2.472347	NaN	3.399753
-51.181972	-19.557700	NaN	-19.010265	-31.624272	NaN	-32.171706
-54.517523	-29.452639	NaN	-29.975097	-25.064884	NaN	-24.542426
-45.887323	-23.362368	NaN	-23.788797	-22.524956	NaN	-22.098527
-58.608037	-26.262174	NaN	-24.983203	-32.345863	NaN	-33.624834
-21.922872	-20.507911	NaN	-19.924910	-1.414960	NaN	-1.997962
-64.906549	-24.899887	NaN	-24.839311	-40.006661	NaN	-40.067237
-6.425670	-28.122224	NaN	-29.505238	21.696554	NaN	23.079568
-7.531973	-23.587305	NaN	-21.935011	16.055333	NaN	14.403038
-38.406587	-29.064896	NaN	-27.964833	-9.341691	NaN	-10.441754
-36.593882	-25.233929	NaN	-22.013754	-11.359953	NaN	-14.580128
-11.580883	-21.694082	NaN	-20.852750	10.113199	NaN	9.271867
-35.510398	-19.739416	NaN	-20.189114	-15.770982	NaN	-15.321284
-3.798942	-26.612396	NaN	-26.105657	22.813454	NaN	22.306714
-38.700343	-23.283374	NaN	-22.534109	-15.416969	NaN	-16.166233
-14.555212	-22.370975	NaN	-24.638056	7.815763	NaN	10.082844
-59.019430	-35.895871	NaN	-33.970957	-23.123559	NaN	-25.048473
-34.354722	-23.134470	NaN	-21.825208	-11.220252	NaN	-12.529514
-34.499213	-26.256082	NaN	-26.444614	-8.243131	NaN	-8.054599
-11.140180	-19.952191	NaN	-18.922436	8.812011	NaN	7.782256
-42.156364	-46.913606	NaN	-46.423388	4.757242	NaN	4.267025
0.766740	-46.117250	NaN	-46.446519	46.883990	NaN	47.213259
-2.895200	-22.481002	NaN	-22.357126	19.585802	NaN	19.461927
-25.401446	-25.323059	NaN	-25.813088	-0.078387	NaN	0.411643
-33.708744	-17.052745	NaN	-17.885399	-16.655999	NaN	-15.823344
-52.670890	-23.736409	NaN	-23.221031	-28.934481	NaN	-29.449859
-17.384480	-9.686837	NaN	-10.023641	-7.697643	NaN	-7.360839
-27.778093	-31.653827	NaN	-29.382423	3.875734	NaN	1.604330
-37.706913	-25.573065	NaN	-24.993217	-12.133848	NaN	-12.713697
-4.207369	-41.516322	NaN	-35.858200	37.308952	NaN	31.650831
-9.567979	-36.436249	NaN	-36.906066	26.868269	NaN	27.338087
-16.871610	-29.710780	NaN	-29.472932	12.839171	NaN	12.601323
-47.879928	-27.357026	NaN	-24.982647	-20.522902	NaN	-22.897281
-33.460927	-29.852818	NaN	-29.170247	-3.608109	NaN	-4.290680
-11.414550	-22.518316	NaN	-21.235209	11.103767	NaN	9.820660
-4.261306	-26.535836	NaN	-23.864743	22.274530	NaN	19.603436
-14.614999	-38.502904	NaN	-38.162853	23.887906	NaN	23.547855
-11.785410	-36.621845	NaN	-32.433368	24.836435	NaN	20.647958
-40.189633	-16.819031	NaN	-18.017858	-23.370602	NaN	-22.171776
-42.436117	-17.804049	NaN	-17.153839	-24.632068	NaN	-25.282278
-45.154992	-36.564031	NaN	-35.685629	-8.590960	NaN	-9.469363
-38.592013	-27.628103	NaN	-29.390174	-10.963910	NaN	-9.201839
-26.010300	-41.668312	NaN	-41.833670	15.658012	NaN	15.823370
-26.115760	-37.599987	NaN	-37.531344	11.484227	NaN	11.415584
-16.159917	-33.516371	NaN	-32.645607	17.356454	NaN	16.485690
-28.445040	-27.353432	NaN	-26.945447	-1.091608	NaN	-1.499593
-23.860049	-31.559866	NaN	-32.605710	7.699817	NaN	8.745661
-46.143218	-27.119279	NaN	-26.127736	-19.023939	NaN	-20.015482
-47.792117	-29.751982	NaN	-28.831942	-18.040135	NaN	-18.960175
-22.918248	-35.339803	NaN	-35.684617	12.421555	NaN	12.766369
-18.674628	-29.131967	NaN	-28.113656	10.457339	NaN	9.439028
-37.987904	-25.542941	NaN	-27.991164	-12.444963	NaN	-9.996740
-32.888001	-37.474889	NaN	-38.937880	4.586888	NaN	6.049879
-73.776008	-19.671077	NaN	-20.183636	-54.104930	NaN	-53.592371
-0.713450	-21.093343	NaN	-22.203743	20.379893	NaN	21.490294
-24.210888	-12.336998	NaN	-11.554908	-11.873890	NaN	-12.655980
-76.017281	-28.708946	NaN	-29.818064	-47.308335	NaN	-46.199216
-0.993185	-15.604157	NaN	-16.297141	14.610972	NaN	15.303956
-54.809143	-21.490633	NaN	-21.128348	-33.318510	NaN	-33.680794
-31.831102	-18.744981	NaN	-19.537226	-13.086121	NaN	-12.293876
-45.393253	-20.822640	NaN	-22.495646	-24.570613	NaN	-22.897607
-25.988417	-27.793901	NaN	-26.475757	1.805484	NaN	0.487340
-47.082458	-32.667300	NaN	-31.969413	-14.415158	NaN	-15.113045
-8.408489	-51.163952	NaN	-49.306929	42.755464	NaN	40.898441
-38.662467	-31.289073	NaN	-30.983796	-7.373394	NaN	-7.678671
-22.724545	-23.587782	NaN	-23.526382	0.863237	NaN	0.801837
-3.633454	-12.571758	NaN	-10.683253	8.938303	NaN	7.049799
4.808666	-21.315540	NaN	-19.828060	26.124206	NaN	24.636725
-33.960956	-18.569908	NaN	-17.535324	-15.391048	NaN	-16.425632
-31.007586	-32.847400	NaN	-32.650388	1.839814	NaN	1.642802
-15.259620	-38.885023	NaN	-37.214719	23.625404	NaN	21.955099
-29.321935	-19.170944	NaN	-20.432253	-10.150990	NaN	-8.889682
-32.669451	-20.739031	NaN	-21.043475	-11.930420	NaN	-11.625976
-10.210946	-19.803648	NaN	-20.390521	9.592702	NaN	10.179576
-38.653439	-36.017111	NaN	-33.890028	-2.636328	NaN	-4.763411
-17.656978	-27.361886	NaN	-26.486518	9.704907	NaN	8.829540
-26.699785	-18.913177	NaN	-18.351768	-7.786608	NaN	-8.348017
-48.370160	-20.464049	NaN	-19.935501	-27.906111	NaN	-28.434659
-4.697277	-11.705709	NaN	-15.436786	7.008432	NaN	10.739509
-21.295505	-29.285087	NaN	-26.147040	7.989582	NaN	4.851536
-19.651617	-27.218575	NaN	-24.510256	7.566958	NaN	4.858639
-31.137520	-19.826973	NaN	-18.433750	-11.310547	NaN	-12.703770
-25.170918	-39.794149	NaN	-40.659797	14.623230	NaN	15.488879
-12.615059	-26.403061	NaN	-26.188788	13.788002	NaN	13.573729
-4.319344	-27.233361	NaN	-29.775274	22.914017	NaN	25.455930
-19.633503	-17.158936	NaN	-18.307771	-2.474567	NaN	-1.325733
-69.257366	-31.573910	NaN	-32.455535	-37.683457	NaN	-36.801831
-8.460474	-32.994502	NaN	-31.149270	24.534028	NaN	22.688796
-24.352001	-22.077504	NaN	-22.229888	-2.274497	NaN	-2.122114
-41.031725	-31.880038	NaN	-30.036324	-9.151687	NaN	-10.995401
-26.542034	-31.404878	NaN	-33.351408	4.862844	NaN	6.809374
-42.114510	-22.365957	NaN	-21.838765	-19.748553	NaN	-20.275745
-60.041028	-41.240983	NaN	-38.558340	-18.800046	NaN	-21.482688
-29.396813	-22.998912	NaN	-22.394900	-6.397901	NaN	-7.001913
-31.220375	-27.577502	NaN	-27.022382	-3.642873	NaN	-4.197993
-51.901740	-31.096470	NaN	-30.952433	-20.805271	NaN	-20.949307
-13.221942	-30.767029	NaN	-30.932975	17.545086	NaN	17.711033
-25.655707	-22.201188	NaN	-20.570177	-3.454519	NaN	-5.085530
-28.353833	-17.695840	NaN	-16.902408	-10.657993	NaN	-11.451426
-54.243232	-30.689382	NaN	-27.538419	-23.553850	NaN	-26.704813
-28.120358	-24.419896	NaN	-24.581480	-3.700462	NaN	-3.538878
-28.296849	-16.802754	NaN	-15.240519	-11.494094	NaN	-13.056330
-15.458213	-24.057526	NaN	-23.492293	8.599312	NaN	8.034079
-6.502655	-23.425942	NaN	-25.179496	16.923287	NaN	18.676841
-55.723529	-15.529604	NaN	-18.070483	-40.193925	NaN	-37.653046
-12.699441	-25.130562	NaN	-23.895620	12.431121	NaN	11.196179
-50.808108	-26.654254	NaN	-25.864296	-24.153853	NaN	-24.943811
-8.517559	-28.233177	NaN	-24.627271	19.715618	NaN	16.109712
-31.331747	-34.452746	NaN	-32.854930	3.121000	NaN	1.523183
-47.557791	-28.165818	NaN	-26.402173	-19.391973	NaN	-21.155619
-41.212310	-40.781130	NaN	-39.837524	-0.431180	NaN	-1.374786
-55.208073	-30.875187	NaN	-31.934494	-24.332886	NaN	-23.273580
-57.894128	-33.284476	NaN	-32.960742	-24.609652	NaN	-24.933387
-11.625937	-16.132916	NaN	-16.006609	4.506979	NaN	4.380672
-24.281112	-29.246416	NaN	-28.009245	4.965304	NaN	3.728133
-21.883552	-20.367176	NaN	-21.566806	-1.516377	NaN	-0.316746
-19.479890	-40.231983	NaN	-39.472686	20.752093	NaN	19.992796
-49.794183	-42.056158	NaN	-41.697991	-7.738025	NaN	-8.096191
-40.441092	-25.227607	NaN	-27.672263	-15.213486	NaN	-12.768829
-9.373069	-19.020452	NaN	-16.960584	9.647383	NaN	7.587515
-53.348364	-23.551058	NaN	-22.693258	-29.797306	NaN	-30.655107
-18.771908	-26.720165	NaN	-26.459007	7.948257	NaN	7.687099
-8.711308	-27.921659	NaN	-30.387791	19.210351	NaN	21.676483
-14.828114	-31.655494	NaN	-31.996301	16.827381	NaN	17.168187
-48.401216	-38.737298	NaN	-36.630669	-9.663918	NaN	-11.770547
-0.401299	-27.996072	NaN	-26.425315	27.594773	NaN	26.024016
-13.236448	-27.707469	NaN	-29.407953	14.471020	NaN	16.171504
-11.283928	-27.920077	NaN	-27.543657	16.636149	NaN	16.259730
-10.626700	-24.118915	NaN	-21.768426	13.492216	NaN	11.141726
-30.915662	-28.715155	NaN	-28.469810	-2.200507	NaN	-2.445852
-10.387362	-18.919076	NaN	-20.493429	8.531715	NaN	10.106067
-15.990108	-33.290427	NaN	-33.669446	17.300319	NaN	17.679339
-10.504930	-22.081443	NaN	-21.681467	11.576513	NaN	11.176536
-41.153882	-22.746675	NaN	-22.294713	-18.407207	NaN	-18.859168
-23.867032	-24.921739	NaN	-26.271895	1.054707	NaN	2.404862
-33.419141	-36.703599	NaN	-34.616442	3.284459	NaN	1.197301
-3.991504	-32.546304	NaN	-29.441632	28.554800	NaN	25.450128
-21.510804	-30.797215	NaN	-30.562659	9.286411	NaN	9.051855
-27.415957	-37.053018	NaN	-37.727583	9.637061	NaN	10.311625
-61.081496	-29.462185	NaN	-30.557037	-31.619311	NaN	-30.524460
-31.221556	-15.027560	NaN	-15.268129	-16.193997	NaN	-15.953427
-33.873745	-29.219094	NaN	-30.936051	-4.654651	NaN	-2.937694
-40.651387	-11.695469	NaN	-12.235417	-28.955917	NaN	-28.415970
-16.028703	-26.791663	NaN	-26.269871	10.762960	NaN	10.241168
-28.293358	-29.756953	NaN	-28.917718	1.463594	NaN	0.624359
-48.053588	-26.216847	NaN	-23.816923	-21.836740	NaN	-24.236665
-50.836359	-21.985779	NaN	-21.635761	-28.850580	NaN	-29.200599
-40.336340	-30.615199	NaN	-29.973435	-9.721141	NaN	-10.362905
-14.256415	-27.106623	NaN	-26.317455	12.850209	NaN	12.061040
-20.481243	-26.356322	NaN	-24.227540	5.875079	NaN	3.746297
-45.953618	-24.042059	NaN	-23.082072	-21.911559	NaN	-22.871546
-35.582194	-15.975493	NaN	-14.083912	-19.606701	NaN	-21.498282
-36.256908	-29.568022	NaN	-31.779014	-6.688885	NaN	-4.477893
-65.849238	-16.942744	NaN	-16.429722	-48.906494	NaN	-49.419516
-28.717308	-27.304322	NaN	-28.635251	-1.412987	NaN	-0.082058
-6.044199	-21.452252	NaN	-22.211754	15.408053	NaN	16.167556
-28.601548	-26.258485	NaN	-26.638846	-2.343063	NaN	-1.962702
-28.476343	-20.769286	NaN	-20.200243	-7.707058	NaN	-8.276100
-54.443406	-32.276724	NaN	-32.194200	-22.166682	NaN	-22.249205
-38.333215	-39.913511	NaN	-39.334461	1.580295	NaN	1.001246
-12.766280	-32.133614	NaN	-33.664994	19.367334	NaN	20.898714
-32.478899	-28.957475	NaN	-28.963715	-3.521424	NaN	-3.515184
-45.640422	-31.930718	NaN	-29.423047	-13.709704	NaN	-16.217374
-24.777442	-20.637119	NaN	-19.264938	-4.140323	NaN	-5.512504
-40.566750	-31.518796	NaN	-30.448257	-9.047954	NaN	-10.118493
-25.595246	-34.212863	NaN	-33.340874	8.617617	NaN	7.745628
-64.316061	-29.570819	NaN	-27.059307	-34.745242	NaN	-37.256754
-29.741821	-27.671533	NaN	-28.461100	-2.070288	NaN	-1.280721
-18.818172	-27.900945	NaN	-28.249945	9.082773	NaN	9.431773
-14.038058	-29.767889	NaN	-28.952572	15.729832	NaN	14.914515
-6.803439	-36.376522	NaN	-37.388924	29.573083	NaN	30.585485
-9.855439	-20.556181	NaN	-21.477777	10.700743	NaN	11.622338
-13.338943	-48.579692	NaN	-49.472084	35.240749	NaN	36.133141
-51.183005	-20.514889	NaN	-19.441964	-30.668116	NaN	-31.741041
-11.886487	-16.504463	NaN	-17.356655	4.617976	NaN	5.470168
-42.590149	-39.538588	NaN	-37.166523	-3.051562	NaN	-5.423626
-19.355002	-17.715990	NaN	-15.418649	-1.639011	NaN	-3.936353
-37.818807	-23.647765	NaN	-22.410607	-14.171042	NaN	-15.408200
-47.254273	-17.714195	NaN	-18.021027	-29.540078	NaN	-29.233246
-61.938896	-15.549208	NaN	-13.182499	-46.389688	NaN	-48.756397
-22.360137	-12.613362	NaN	-9.439651	-9.746776	NaN	-12.920486
-11.299946	-29.107571	NaN	-28.952027	17.807626	NaN	17.652082
-41.587849	-24.527057	NaN	-23.073119	-17.060792	NaN	-18.514731
-22.245825	-37.575134	NaN	-36.037242	15.329309	NaN	13.791417
-26.840411	-28.920913	NaN	-27.625222	2.080501	NaN	0.784811
-27.171128	-22.336214	NaN	-21.162593	-4.834914	NaN	-6.008536
-13.198467	-23.842636	NaN	-22.669269	10.644169	NaN	9.470802
-3.341077	-30.478273	NaN	-29.530840	27.137196	NaN	26.189764
-6.729654	-24.611246	NaN	-23.236697	17.881592	NaN	16.507043
-39.080356	-33.306676	NaN	-31.281747	-5.773680	NaN	-7.798610
0.007309	-21.473174	NaN	-20.773549	21.480483	NaN	20.780858
-33.802605	-45.198304	NaN	-45.420308	11.395698	NaN	11.617703
-9.009864	-28.072784	NaN	-25.801340	19.062919	NaN	16.791475
-28.010419	-27.873854	NaN	-27.547955	-0.136565	NaN	-0.462464
-24.687882	-22.136204	NaN	-24.295546	-2.551678	NaN	-0.392336
-30.916240	-16.757247	NaN	-16.455826	-14.158993	NaN	-14.460414
-17.225972	-34.297216	NaN	-33.657730	17.071245	NaN	16.431758
-54.084077	-37.589537	NaN	-36.340906	-16.494540	NaN	-17.743170
-39.106089	-38.339617	NaN	-37.465983	-0.766472	NaN	-1.640106
-72.600960	-23.973639	NaN	-23.524660	-48.627322	NaN	-49.076300
-1.451842	-39.221512	NaN	-36.600276	37.769670	NaN	35.148434
-44.314119	-29.017081	NaN	-29.121831	-15.297039	NaN	-15.192289
-20.551895	-34.754952	NaN	-37.170491	14.203057	NaN	16.618596
-41.218686	-22.717768	NaN	-21.513776	-18.500918	NaN	-19.704910
-26.126719	-15.781749	NaN	-15.320472	-10.344970	NaN	-10.806247
-11.212376	-35.783784	NaN	-31.627971	24.571407	NaN	20.415595
-67.547206	-26.601315	NaN	-25.781811	-40.945892	NaN	-41.765395
-7.966487	-25.062382	NaN	-26.122869	17.095895	NaN	18.156383
-47.670996	-29.278965	NaN	-28.704231	-18.392031	NaN	-18.966765
-19.545130	-20.337813	NaN	-21.228015	0.792682	NaN	1.682884
-1.771937	-29.890275	NaN	-27.793352	28.118338	NaN	26.021416
-18.980740	-31.506544	NaN	-30.970009	12.525804	NaN	11.989269
-35.388825	-33.138018	NaN	-32.820575	-2.250807	NaN	-2.568250
-10.076716	-26.469310	NaN	-26.369618	16.392595	NaN	16.292902
-29.027414	-29.458851	NaN	-31.061082	0.431437	NaN	2.033668
-28.334816	-17.711481	NaN	-17.510785	-10.623335	NaN	-10.824031
-23.225934	-23.845186	NaN	-20.520508	0.619252	NaN	-2.705427
-29.548335	-26.951878	NaN	-28.553989	-2.596457	NaN	-0.994346
-25.081791	-24.427849	NaN	-24.836148	-0.653942	NaN	-0.245643
-55.029587	-27.656682	NaN	-26.689140	-27.372905	NaN	-28.340447
-27.982508	-20.888500	NaN	-17.197716	-7.094008	NaN	-10.784792
-11.202162	-21.537734	NaN	-21.377774	10.335572	NaN	10.175611
-12.636453	-24.547824	NaN	-23.646811	11.911371	NaN	11.010358
-6.446632	-30.768017	NaN	-30.014215	24.321385	NaN	23.567583
-12.113016	-30.070501	NaN	-26.167202	17.957486	NaN	14.054187
-52.339948	-17.885179	NaN	-16.906628	-34.454769	NaN	-35.433321
-4.684561	-12.045656	NaN	-12.122660	7.361095	NaN	7.438099
3.029886	-29.759078	NaN	-28.319568	32.788964	NaN	31.349455
-30.971976	-24.551846	NaN	-24.328105	-6.420131	NaN	-6.643871
2.647409	-31.336924	NaN	-26.593460	33.984333	NaN	29.240869
-54.851143	-28.041570	NaN	-26.137571	-26.809573	NaN	-28.713572
-39.018489	-35.049560	NaN	-37.765341	-3.968928	NaN	-1.253148
-13.359900	-22.464360	NaN	-25.097199	9.104460	NaN	11.737298
-35.963779	-35.271581	NaN	-35.004123	-0.692197	NaN	-0.959656
-23.083496	-28.976984	NaN	-28.076258	5.893488	NaN	4.992762
-37.720196	-31.273049	NaN	-30.325344	-6.447147	NaN	-7.394852
-36.074619	-32.255556	NaN	-30.194465	-3.819063	NaN	-5.880154
-37.060971	-26.137073	NaN	-26.211371	-10.923897	NaN	-10.849599
-49.368653	-27.686075	NaN	-29.590337	-21.682577	NaN	-19.778316
-28.151587	-36.007317	NaN	-35.630119	7.855730	NaN	7.478532
-34.294133	-21.313525	NaN	-18.760036	-12.980608	NaN	-15.534098
-47.038491	-21.611316	NaN	-21.588575	-25.427175	NaN	-25.449916
-23.375063	-20.382857	NaN	-20.889126	-2.992206	NaN	-2.485937
-35.386488	-16.294221	NaN	-13.315926	-19.092267	NaN	-22.070563
-28.475380	-26.722943	NaN	-28.565565	-1.752438	NaN	0.090185
-35.412430	-32.921261	NaN	-28.920155	-2.491169	NaN	-6.492275
-50.160655	-30.921797	NaN	-31.846656	-19.238857	NaN	-18.313998
-2.814398	-17.649625	NaN	-16.315518	14.835228	NaN	13.501120
-62.841196	-16.755618	NaN	-18.690581	-46.085578	NaN	-44.150615
-14.369558	-26.478612	NaN	-25.704682	12.109054	NaN	11.335124
-35.487877	-38.509752	NaN	-37.872806	3.021875	NaN	2.384929
-1.436150	-16.686535	NaN	-15.549356	15.250386	NaN	14.113207
-44.814303	-24.336825	NaN	-22.213016	-20.477479	NaN	-22.601287
-8.026075	-24.420546	NaN	-24.018262	16.394471	NaN	15.992187
-8.634372	-21.912323	NaN	-21.331044	13.277951	NaN	12.696672
10.311084	-29.270234	NaN	-27.898127	39.581318	NaN	38.209211
-14.633681	-27.809821	NaN	-24.524919	13.176140	NaN	9.891238
-26.394411	-23.008358	NaN	-22.207183	-3.386053	NaN	-4.187228
-39.935518	-19.190380	NaN	-17.431681	-20.745138	NaN	-22.503838
-24.277389	-31.947318	NaN	-30.136302	7.669930	NaN	5.858913
-27.457548	-31.030495	NaN	-29.896596	3.572947	NaN	2.439048
-35.324285	-28.317648	NaN	-27.857073	-7.006638	NaN	-7.467212
-8.210651	-15.065222	NaN	-14.532658	6.854571	NaN	6.322007
-16.339600	-29.518282	NaN	-31.614075	13.178682	NaN	15.274475
-61.222256	-37.180015	NaN	-34.936474	-24.042241	NaN	-26.285783
5.334717	-42.002620	NaN	-41.376820	47.337337	NaN	46.711537
-41.389131	-30.657298	NaN	-30.917189	-10.731833	NaN	-10.471943
-42.957307	-33.336569	NaN	-34.613717	-9.620737	NaN	-8.343589
-39.677753	-27.796628	NaN	-27.892504	-11.881125	NaN	-11.785249
-50.447401	-20.127810	NaN	-22.501978	-30.319590	NaN	-27.945423
-10.960641	-25.823800	NaN	-25.441232	14.863159	NaN	14.480590
-41.836602	-43.167609	NaN	-42.307464	1.331006	NaN	0.470862
-17.113169	-29.130270	NaN	-29.439767	12.017101	NaN	12.326598
-15.652364	-15.983870	NaN	-16.857862	0.331506	NaN	1.205498
-57.161825	-22.859743	NaN	-24.724793	-34.302082	NaN	-32.437032
-37.027789	-19.067003	NaN	-18.914092	-17.960786	NaN	-18.113697
-21.953184	-32.557774	NaN	-32.809175	10.604590	NaN	10.855991
-19.533511	-32.312498	NaN	-31.277995	12.778987	NaN	11.744484
1.518923	-33.125631	NaN	-34.406798	34.644554	NaN	35.925721
-38.632814	-22.336014	NaN	-21.119144	-16.296801	NaN	-17.513670
-34.656067	-17.627017	NaN	-17.070800	-17.029050	NaN	-17.585268
-12.587245	-24.022650	NaN	-22.713938	11.435405	NaN	10.126693
-30.845196	-29.748665	NaN	-28.993233	-1.096530	NaN	-1.851963
-17.603275	-23.937381	NaN	-26.121355	6.334105	NaN	8.518079
-27.690581	-27.536934	NaN	-27.689455	-0.153647	NaN	-0.001126
-58.070063	-41.270939	NaN	-39.836956	-16.799124	NaN	-18.233107
-43.071042	-21.746971	NaN	-20.085865	-21.324071	NaN	-22.985177
-33.229572	-23.523519	NaN	-24.923260	-9.706053	NaN	-8.306313
-37.235693	-18.654710	NaN	-17.090873	-18.580983	NaN	-20.144820
-74.001006	-31.637990	NaN	-33.869550	-42.363016	NaN	-40.131456
-14.228246	-30.967137	NaN	-30.164566	16.738890	NaN	15.936319
-1.490661	-23.225351	NaN	-23.936065	21.734690	NaN	22.445404
-9.431029	-27.386114	NaN	-25.896163	17.955085	NaN	16.465134
-29.471858	-28.452961	NaN	-28.476095	-1.018897	NaN	-0.995763
-21.107938	-36.076822	NaN	-34.322441	14.968884	NaN	13.214503
-5.758951	-35.330713	NaN	-37.096499	29.571761	NaN	31.337547
-24.865354	-27.272547	NaN	-24.406241	2.407193	NaN	-0.459113
-25.050934	-25.095535	NaN	-26.790429	0.044600	NaN	1.739495
-17.295531	-23.748802	NaN	-24.177141	6.453271	NaN	6.881610
-44.587755	-24.790263	NaN	-24.026973	-19.797492	NaN	-20.560782
-3.813034	-25.321499	NaN	-26.912457	21.508464	NaN	23.099423
-14.239896	-23.472365	NaN	-25.066948	9.232469	NaN	10.827052
-26.450434	-17.393088	NaN	-16.082130	-9.057345	NaN	-10.368304
-35.927455	-32.175651	NaN	-29.804715	-3.751804	NaN	-6.122740
-9.825730	-29.093696	NaN	-28.297900	19.267966	NaN	18.472170
-11.328791	-24.191976	NaN	-22.439877	12.863185	NaN	11.111086
-16.960909	-28.908760	NaN	-27.778772	11.947851	NaN	10.817864
-10.574934	-31.028253	NaN	-27.749383	20.453319	NaN	17.174448
15.397627	-33.323810	NaN	-32.611749	48.721437	NaN	48.009376
-38.395445	-31.479998	NaN	-29.180275	-6.915447	NaN	-9.215170
-31.259151	-17.648080	NaN	-19.767465	-13.611071	NaN	-11.491686
-18.377066	-24.247506	NaN	-25.377385	5.870440	NaN	7.000318
-63.346215	-31.109516	NaN	-30.138311	-32.236699	NaN	-33.207904
-60.150181	-9.359059	NaN	-10.103046	-50.791121	NaN	-50.047135
-61.871275	-20.414853	NaN	-22.318441	-41.456422	NaN	-39.552834
-65.033959	-19.093926	NaN	-18.686868	-45.940033	NaN	-46.347092
8.789553	-25.348356	NaN	-24.027358	34.137908	NaN	32.816911
-46.535927	-31.826427	NaN	-30.310075	-14.709500	NaN	-16.225852
-48.680594	-13.117962	NaN	-12.889123	-35.562632	NaN	-35.791471
-40.639935	-23.160720	NaN	-21.937493	-17.479215	NaN	-18.702442
-43.933112	-30.161111	NaN	-28.583758	-13.772001	NaN	-15.349354
-32.682734	-19.396387	NaN	-20.533034	-13.286347	NaN	-12.149700
-23.967604	-26.579176	NaN	-26.340449	2.611571	NaN	2.372845
-32.624216	-35.039320	NaN	-33.788162	2.415104	NaN	1.163945
-19.828458	-26.514742	NaN	-24.874616	6.686284	NaN	5.046159
-37.150921	-23.043488	NaN	-23.669017	-14.107434	NaN	-13.481904
-19.527739	-36.140079	NaN	-36.218020	16.612340	NaN	16.690281
-38.989287	-26.894998	NaN	-26.106334	-12.094289	NaN	-12.882954
2.765011	-33.210953	NaN	-32.717189	35.975964	NaN	35.482200
-28.216677	-33.359865	NaN	-36.701553	5.143188	NaN	8.484876
-42.748680	-31.204898	NaN	-30.865834	-11.543782	NaN	-11.882846
-24.366958	-14.631977	NaN	-13.107924	-9.734980	NaN	-11.259034
-36.597968	-27.737365	NaN	-27.896692	-8.860603	NaN	-8.701276
-31.792737	-33.158443	NaN	-30.128996	1.365705	NaN	-1.663742
-11.221718	-34.824688	NaN	-32.961086	23.602970	NaN	21.739368
-16.038860	-26.543593	NaN	-25.563760	10.504733	NaN	9.524900
15.718418	-21.892363	NaN	-22.373696	37.610780	NaN	38.092114
-33.416694	-33.787275	NaN	-32.886325	0.370581	NaN	-0.530369
-45.286150	-45.169277	NaN	-44.619658	-0.116873	NaN	-0.666491
-5.903764	-28.235748	NaN	-27.767261	22.331984	NaN	21.863497
-17.388473	-12.739832	NaN	-12.202208	-4.648642	NaN	-5.186265
-54.494641	-28.225532	NaN	-28.190947	-26.269110	NaN	-26.303694
-18.707078	-23.991056	NaN	-23.798026	5.283978	NaN	5.090948
-34.256109	-40.783027	NaN	-40.172240	6.526918	NaN	5.916131
-54.878876	-33.699131	NaN	-31.456310	-21.179745	NaN	-23.422567
-24.857498	-23.993501	NaN	-22.753789	-0.863997	NaN	-2.103708
-47.187564	-26.448074	NaN	-26.747820	-20.739490	NaN	-20.439744
-20.503426	-30.498356	NaN	-29.358964	9.994929	NaN	8.855537
-44.924085	-24.058005	NaN	-22.953976	-20.866080	NaN	-21.970109
-17.429266	-37.280469	NaN	-33.488230	19.851202	NaN	16.058964
-67.306513	-23.092239	NaN	-22.162414	-44.214274	NaN	-45.144099
-61.908720	-18.217670	NaN	-18.811450	-43.691050	NaN	-43.097270
-19.438675	-25.549330	NaN	-23.121632	6.110655	NaN	3.682958
-46.874746	-36.277298	NaN	-36.568179	-10.597448	NaN	-10.306567
-2.130701	-35.657920	NaN	-34.468084	33.527219	NaN	32.337383
-62.859733	-26.996743	NaN	-28.178592	-35.862990	NaN	-34.681141
-43.098316	-22.423814	NaN	-22.813103	-20.674502	NaN	-20.285213
-0.729716	-30.028164	NaN	-31.077864	29.298448	NaN	30.348147
-48.525031	-27.441533	NaN	-29.832501	-21.083498	NaN	-18.692530
-59.779628	-40.418951	NaN	-40.227149	-19.360677	NaN	-19.552480
-59.926057	-26.155607	NaN	-25.866614	-33.770450	NaN	-34.059443
-57.414783	-24.146873	NaN	-23.898249	-33.267910	NaN	-33.516534
-14.041060	-23.556718	NaN	-25.347424	9.515658	NaN	11.306364
3.651248	-28.563943	NaN	-29.238436	32.215191	NaN	32.889685
-21.358974	-20.163325	NaN	-22.513734	-1.195649	NaN	1.154760
-41.139919	-42.885725	NaN	-42.128632	1.745807	NaN	0.988713
-1.650108	-37.264285	NaN	-36.527100	35.614177	NaN	34.876992
-11.032632	-36.989799	NaN	-37.318535	25.957167	NaN	26.285903
3.964859	-35.949801	NaN	-35.524527	39.914660	NaN	39.489387
-26.183005	-39.171519	NaN	-38.851689	12.988514	NaN	12.668684
-21.248656	-27.376921	NaN	-25.548066	6.128265	NaN	4.299410
-24.697258	-19.645233	NaN	-19.569080	-5.052025	NaN	-5.128178
-30.220020	-16.926938	NaN	-14.008278	-13.293082	NaN	-16.211742
-46.190505	-11.858112	NaN	-13.136102	-34.332393	NaN	-33.054403
-29.646650	-25.607854	NaN	-25.388599	-4.038796	NaN	-4.258051
-26.096933	-29.787949	NaN	-30.709399	3.691016	NaN	4.612466
-36.299694	-25.707591	NaN	-25.023490	-10.592102	NaN	-11.276204
-31.235253	-30.403814	NaN	-32.105385	-0.831439	NaN	0.870132
-42.833043	-33.519541	NaN	-33.127267	-9.313502	NaN	-9.705776
-61.073245	-19.658526	NaN	-18.464255	-41.414719	NaN	-42.608990
-18.111246	-37.884796	NaN	-37.036140	19.773550	NaN	18.924894
-19.678284	-29.654821	NaN	-30.090079	9.976537	NaN	10.411795
0.770634	-28.161217	NaN	-28.769078	28.931852	NaN	29.539713
-45.382452	-26.020885	NaN	-27.430691	-19.361567	NaN	-17.951760
-35.805490	-11.734728	NaN	-13.887295	-24.070762	NaN	-21.918195
-16.233939	-31.496832	NaN	-32.258144	15.262893	NaN	16.024204
-23.062786	-43.809684	NaN	-42.703020	20.746897	NaN	19.640234
-23.202955	-14.596534	NaN	-16.483458	-8.606421	NaN	-6.719497
-15.626318	-37.656174	NaN	-35.509583	22.029856	NaN	19.883265
6.618635	-21.181776	NaN	-22.706676	27.800411	NaN	29.325311
-28.443149	-22.367765	NaN	-25.205493	-6.075383	NaN	-3.237656
-52.563434	-25.569366	NaN	-25.562480	-26.994068	NaN	-27.000954
-15.796846	-18.796691	NaN	-18.373383	2.999846	NaN	2.576537
