# Supplementary material for: Combined Influences of Model Choice, Data Quality, and Data Quantity When Estimating Population Trends
Source: PLoS One. 2015 Jul 15;10(7):e0132255. doi: 10.1371/journal.pone.0132255 (PMC4503393; doi:10.1371/journal.pone.0132255)
Supplement: S1 Dataset — Files are organized by model type and by the input lambda value. (ZIP) [file pone.0132255.s002.zip › Hypothetical LH/sims_lambda_1_025/simulationOutput_1.025_0_0.1_0_5.xls]

Percent_Decline_True	Median_Percent_Decline_Matrix	Median_Percent_Decline_Matrix_stable	Median_Percent_Decline_Scalar	Difference_True_Matrix	Difference_True_Matrix_Stable	Difference_True_Scalar
-21.236094	-31.034038	NaN	-41.318237	9.797944	NaN	20.082143
-18.558260	8.359775	NaN	-2.985648	-26.918035	NaN	-15.572612
-35.619738	-27.027706	NaN	-27.110717	-8.592031	NaN	-8.509021
-21.185775	-21.161759	NaN	-31.161067	-0.024016	NaN	9.975292
-55.052695	-50.327124	NaN	-55.735807	-4.725571	NaN	0.683113
-24.926291	-30.961400	NaN	-23.426117	6.035109	NaN	-1.500174
-16.272146	-16.724184	NaN	-20.826907	0.452038	NaN	4.554761
-45.252088	-56.886437	NaN	-68.587656	11.634349	NaN	23.335567
-6.240466	-54.592497	NaN	-52.967189	48.352031	NaN	46.726723
-17.940760	-55.040756	NaN	-55.133785	37.099996	NaN	37.193025
-15.278968	-56.634238	NaN	-56.332785	41.355270	NaN	41.053817
-43.635805	4.389318	NaN	-7.709476	-48.025123	NaN	-35.926329
-17.611707	-9.290968	NaN	-15.258692	-8.320739	NaN	-2.353016
-24.016165	-0.881859	NaN	-10.713204	-23.134306	NaN	-13.302960
-19.183387	-35.809212	NaN	-31.500799	16.625825	NaN	12.317413
-55.351871	20.411038	NaN	23.306120	-75.762909	NaN	-78.657991
-44.956962	-31.041688	NaN	-36.129441	-13.915274	NaN	-8.827521
-19.046394	-30.894726	NaN	-50.721521	11.848332	NaN	31.675128
1.136329	11.786181	NaN	2.119826	-10.649852	NaN	-0.983498
-16.458449	-1.017066	NaN	-8.771663	-15.441383	NaN	-7.686786
-5.982288	-18.775341	NaN	-28.790122	12.793053	NaN	22.807833
-8.100961	-57.145047	NaN	-68.824986	49.044087	NaN	60.724025
-8.579149	-58.329663	NaN	-45.283990	49.750514	NaN	36.704842
-31.245032	-41.994880	NaN	-21.635148	10.749849	NaN	-9.609884
-7.476452	14.818785	NaN	7.756742	-22.295238	NaN	-15.233195
-9.136526	-20.279571	NaN	-27.836310	11.143045	NaN	18.699784
-31.986254	-9.260119	NaN	-10.374519	-22.726134	NaN	-21.611735
-21.593595	-15.607275	NaN	-20.086523	-5.986320	NaN	-1.507072
-39.856910	-15.722503	NaN	-16.877862	-24.134407	NaN	-22.979048
-2.661479	-40.025788	NaN	-28.236357	37.364308	NaN	25.574877
-30.232202	-32.999510	NaN	-15.158592	2.767308	NaN	-15.073610
-28.365303	-49.404268	NaN	-40.842473	21.038965	NaN	12.477170
-34.394606	-31.338190	NaN	-45.534032	-3.056417	NaN	11.139426
-1.943092	-9.693226	NaN	-3.176360	7.750135	NaN	1.233269
-39.594717	-69.919073	NaN	-46.303584	30.324355	NaN	6.708867
-28.254301	-1.931966	NaN	-18.046492	-26.322335	NaN	-10.207809
-54.099377	-14.248965	NaN	-31.479197	-39.850412	NaN	-22.620181
-22.703221	-16.531328	NaN	-38.423164	-6.171893	NaN	15.719944
-30.888447	-47.680301	NaN	-53.799462	16.791854	NaN	22.911015
-9.909715	-60.273289	NaN	-43.325090	50.363574	NaN	33.415375
-30.675938	-43.243030	NaN	-62.053975	12.567092	NaN	31.378037
-33.737318	-46.999068	NaN	-54.478327	13.261750	NaN	20.741009
-22.089148	-16.372218	NaN	-30.907799	-5.716931	NaN	8.818650
-28.847823	1.779562	NaN	-8.288485	-30.627385	NaN	-20.559338
-30.959557	-41.933848	NaN	-54.739121	10.974291	NaN	23.779563
-9.080296	-18.216279	NaN	-31.978353	9.135983	NaN	22.898058
-9.964805	-9.924287	NaN	-31.758081	-0.040518	NaN	21.793276
-24.022328	-25.336903	NaN	-34.449365	1.314575	NaN	10.427036
-36.821030	-71.311943	NaN	-68.184989	34.490913	NaN	31.363959
-39.724217	-60.024469	NaN	-51.807441	20.300252	NaN	12.083224
-9.203197	-55.688598	NaN	-38.692898	46.485402	NaN	29.489701
-33.091278	-23.727770	NaN	-10.993278	-9.363509	NaN	-22.098001
-13.815916	2.299521	NaN	-4.722603	-16.115436	NaN	-9.093313
-32.652340	-1.784806	NaN	-1.061323	-30.867535	NaN	-31.591017
-10.041802	-2.954511	NaN	-16.527466	-7.087291	NaN	6.485664
-43.601930	-8.854735	NaN	-21.159584	-34.747195	NaN	-22.442346
-37.348061	-8.949289	NaN	-0.708597	-28.398772	NaN	-36.639464
-42.761923	-50.700207	NaN	-55.444752	7.938284	NaN	12.682830
-22.129387	-38.474679	NaN	-34.406706	16.345292	NaN	12.277318
-24.958669	-37.459245	NaN	-34.924925	12.500575	NaN	9.966256
-21.679238	-25.059323	NaN	-41.288488	3.380085	NaN	19.609250
-18.854405	-31.667391	NaN	-37.973153	12.812986	NaN	19.118748
-28.869867	-55.455847	NaN	-33.036378	26.585979	NaN	4.166511
-6.626681	0.648601	NaN	-6.557930	-7.275282	NaN	-0.068752
-52.617277	-37.054902	NaN	-47.827569	-15.562375	NaN	-4.789708
-17.312522	28.158481	NaN	11.941873	-45.471003	NaN	-29.254394
-36.257552	-15.549003	NaN	-16.777527	-20.708549	NaN	-19.480024
-28.403468	-27.664862	NaN	-1.076444	-0.738606	NaN	-27.327024
-38.157599	1.824901	NaN	5.060539	-39.982500	NaN	-43.218138
-17.351336	-29.087513	NaN	-37.157401	11.736176	NaN	19.806065
-13.489106	-70.827248	NaN	-55.246013	57.338142	NaN	41.756908
-20.583799	-53.063263	NaN	-49.290436	32.479464	NaN	28.706637
-58.595766	-9.753510	NaN	-13.287852	-48.842255	NaN	-45.307913
-18.607678	-22.167973	NaN	-19.108554	3.560295	NaN	0.500875
-56.711498	-2.655532	NaN	-1.053744	-54.055966	NaN	-55.657754
-10.643728	-23.912502	NaN	-20.843137	13.268773	NaN	10.199409
-28.172131	-51.894802	NaN	-41.050403	23.722671	NaN	12.878272
-8.065725	-39.093180	NaN	-42.119134	31.027455	NaN	34.053409
-28.863227	-54.464760	NaN	-61.880096	25.601533	NaN	33.016870
-26.215711	-2.256398	NaN	-9.330008	-23.959313	NaN	-16.885703
-23.674300	-6.662393	NaN	-3.926046	-17.011907	NaN	-19.748254
-60.316152	-25.825797	NaN	-41.840581	-34.490355	NaN	-18.475571
-36.353752	-38.525303	NaN	-34.762648	2.171551	NaN	-1.591104
-28.156448	-63.982925	NaN	-55.062354	35.826477	NaN	26.905906
-26.700431	-3.982134	NaN	-9.425603	-22.718296	NaN	-17.274827
-4.818780	-8.152967	NaN	-20.361315	3.334187	NaN	15.542535
-25.022187	-34.729029	NaN	-33.673695	9.706842	NaN	8.651508
-33.323731	-51.367718	NaN	-42.687147	18.043987	NaN	9.363416
-19.506811	-21.496987	NaN	-27.008293	1.990176	NaN	7.501483
18.116846	-18.164786	NaN	-13.890389	36.281631	NaN	32.007234
-23.093549	-44.532818	NaN	-40.879132	21.439269	NaN	17.785583
-6.932959	-4.073606	NaN	-19.780643	-2.859352	NaN	12.847684
-39.004429	-81.383454	NaN	-62.692262	42.379025	NaN	23.687833
-38.877812	-12.559194	NaN	-14.709551	-26.318618	NaN	-24.168262
-20.685912	-15.020706	NaN	-18.639721	-5.665207	NaN	-2.046191
-12.605067	-5.614325	NaN	0.824184	-6.990742	NaN	-13.429251
-46.000687	5.998010	NaN	-2.531613	-51.998697	NaN	-43.469074
-15.374725	-85.593157	NaN	-74.889708	70.218432	NaN	59.514982
-60.579579	-29.902061	NaN	-57.868195	-30.677517	NaN	-2.711383
-19.582880	-2.165431	NaN	1.781058	-17.417449	NaN	-21.363938
-30.687297	-0.206987	NaN	-6.129692	-30.480310	NaN	-24.557605
-42.924690	-30.372280	NaN	-8.146728	-12.552410	NaN	-34.777962
-57.523845	-29.474412	NaN	-22.370042	-28.049433	NaN	-35.153803
-32.717143	-34.006483	NaN	-16.395701	1.289340	NaN	-16.321442
-35.100154	-7.128532	NaN	-7.334737	-27.971622	NaN	-27.765417
-63.672599	35.838826	NaN	20.474884	-99.511425	NaN	-84.147483
-17.594350	-10.462451	NaN	1.952376	-7.131899	NaN	-19.546725
-18.444014	-68.591487	NaN	-62.119735	50.147473	NaN	43.675721
-9.102312	-11.848065	NaN	-1.148539	2.745753	NaN	-7.953773
4.865910	-14.487719	NaN	5.715674	19.353629	NaN	-0.849764
-31.655467	-5.603264	NaN	-4.562191	-26.052203	NaN	-27.093276
-21.507307	-22.190497	NaN	-23.810860	0.683190	NaN	2.303553
-9.005280	-43.556157	NaN	-34.077847	34.550877	NaN	25.072567
-47.772156	-36.724940	NaN	-29.163470	-11.047216	NaN	-18.608686
-19.941230	-48.209241	NaN	-49.524484	28.268010	NaN	29.583253
-4.778334	-27.079064	NaN	-25.761613	22.300730	NaN	20.983279
-42.398004	-59.936724	NaN	-74.364345	17.538720	NaN	31.966340
-37.030381	-29.111824	NaN	-30.317245	-7.918557	NaN	-6.713137
-41.209350	-29.220554	NaN	-33.665679	-11.988796	NaN	-7.543670
-22.217639	32.957555	NaN	21.078744	-55.175194	NaN	-43.296383
-11.332777	-42.256504	NaN	-36.288196	30.923727	NaN	24.955420
-27.662797	6.816256	NaN	-18.688734	-34.479053	NaN	-8.974062
-44.583625	-72.622360	NaN	-49.532680	28.038735	NaN	4.949055
-14.179395	-21.527818	NaN	-18.222981	7.348423	NaN	4.043586
-14.865750	4.371198	NaN	-0.272334	-19.236948	NaN	-14.593416
-39.789873	-71.329018	NaN	-57.713993	31.539145	NaN	17.924120
-29.077995	10.178870	NaN	3.743114	-39.256864	NaN	-32.821109
-21.728816	-13.253642	NaN	-27.208129	-8.475174	NaN	5.479312
-72.779057	-34.710459	NaN	-40.394697	-38.068598	NaN	-32.384360
1.476530	-1.243346	NaN	-8.073647	2.719876	NaN	9.550178
-9.674579	-75.617998	NaN	-56.271142	65.943419	NaN	46.596563
-13.775195	9.634482	NaN	-2.748640	-23.409677	NaN	-11.026555
-5.950330	9.131677	NaN	-1.970905	-15.082006	NaN	-3.979425
-32.211277	-31.564140	NaN	-25.991449	-0.647138	NaN	-6.219828
-30.393337	-21.203862	NaN	-18.363256	-9.189474	NaN	-12.030081
-53.569821	-21.138655	NaN	-51.852865	-32.431166	NaN	-1.716956
-18.926031	-49.602188	NaN	-39.274940	30.676157	NaN	20.348909
-32.212311	-42.348612	NaN	-30.666535	10.136301	NaN	-1.545776
-19.379846	1.159346	NaN	-7.945835	-20.539192	NaN	-11.434011
-57.100289	13.791156	NaN	14.271339	-70.891445	NaN	-71.371629
-16.718740	-74.018336	NaN	-72.792716	57.299595	NaN	56.073975
-38.146035	-27.528015	NaN	-27.666474	-10.618020	NaN	-10.479562
-16.768088	-27.907424	NaN	-16.900308	11.139336	NaN	0.132220
-25.909028	10.896029	NaN	-4.107988	-36.805057	NaN	-21.801040
-29.445907	-0.217648	NaN	8.875064	-29.228258	NaN	-38.320971
-53.573979	-90.268409	NaN	-68.093287	36.694430	NaN	14.519308
3.959009	-58.911491	NaN	-67.026741	62.870500	NaN	70.985750
-10.885381	-29.754013	NaN	-28.012671	18.868632	NaN	17.127290
-31.471163	-3.220911	NaN	-5.718775	-28.250252	NaN	-25.752388
-25.832419	-37.124522	NaN	-51.329385	11.292103	NaN	25.496966
-16.418759	-40.510003	NaN	-16.265800	24.091244	NaN	-0.152959
8.550481	-26.834760	NaN	-31.044138	35.385241	NaN	39.594619
-51.844927	-33.047076	NaN	-42.105591	-18.797851	NaN	-9.739336
-70.629490	-15.130754	NaN	-13.603265	-55.498737	NaN	-57.026225
-18.344785	0.318401	NaN	-3.790867	-18.663186	NaN	-14.553918
-28.502177	-26.770363	NaN	-22.387019	-1.731815	NaN	-6.115158
-13.510230	-26.751233	NaN	-30.312349	13.241004	NaN	16.802119
-41.782079	-27.951996	NaN	-25.963071	-13.830083	NaN	-15.819009
-8.908016	-74.611308	NaN	-47.367637	65.703292	NaN	38.459621
-29.364236	-72.095628	NaN	-81.313696	42.731392	NaN	51.949460
-21.734088	-27.306420	NaN	-42.911379	5.572332	NaN	21.177291
-27.756258	-60.259800	NaN	-42.177400	32.503543	NaN	14.421142
-40.486709	-11.305578	NaN	-15.727771	-29.181131	NaN	-24.758938
-45.299366	12.028408	NaN	8.234473	-57.327774	NaN	-53.533838
-27.536617	-37.312466	NaN	-18.180979	9.775849	NaN	-9.355638
-50.781053	-17.233299	NaN	-25.213260	-33.547754	NaN	-25.567793
-29.722780	-24.590660	NaN	-18.008491	-5.132120	NaN	-11.714289
5.281521	-13.794555	NaN	-25.672932	19.076076	NaN	30.954453
-47.525194	-49.337748	NaN	-25.315786	1.812553	NaN	-22.209408
-45.893843	-8.596389	NaN	-18.729355	-37.297454	NaN	-27.164488
-14.954345	-68.180962	NaN	-48.702500	53.226617	NaN	33.748154
-46.643472	-1.603480	NaN	-17.406107	-45.039991	NaN	-29.237365
-32.436067	-2.950825	NaN	-27.251879	-29.485242	NaN	-5.184187
-39.113858	-19.306018	NaN	-17.809933	-19.807841	NaN	-21.303925
-49.673771	-41.235013	NaN	-34.116677	-8.438758	NaN	-15.557093
2.551019	-30.349964	NaN	-37.589319	32.900982	NaN	40.140338
-25.573809	15.552515	NaN	-3.252376	-41.126324	NaN	-22.321433
-18.003725	-21.791461	NaN	-18.109558	3.787737	NaN	0.105833
-18.265797	-42.099027	NaN	-40.593461	23.833231	NaN	22.327665
-21.283360	-28.752466	NaN	-40.035864	7.469106	NaN	18.752503
-22.644971	-43.935587	NaN	-26.483154	21.290616	NaN	3.838183
-37.394962	8.726763	NaN	-0.261054	-46.121725	NaN	-37.133908
-22.961374	-22.070307	NaN	-21.410219	-0.891067	NaN	-1.551155
5.990550	-37.009634	NaN	-53.539661	43.000183	NaN	59.530211
-29.085538	-4.680412	NaN	-9.737077	-24.405126	NaN	-19.348461
-28.835716	-28.289421	NaN	-22.869902	-0.546296	NaN	-5.965814
-30.743981	-40.771990	NaN	-40.004510	10.028008	NaN	9.260529
-24.752986	9.179572	NaN	-9.903292	-33.932558	NaN	-14.849694
-18.936066	-16.534373	NaN	-15.166015	-2.401693	NaN	-3.770051
-29.412630	-44.034814	NaN	-60.302512	14.622184	NaN	30.889882
-13.822664	-33.323477	NaN	-17.702738	19.500814	NaN	3.880074
-19.992952	26.165298	NaN	22.104251	-46.158250	NaN	-42.097203
-8.513972	-34.060079	NaN	-24.617852	25.546107	NaN	16.103879
-16.950283	-66.298762	NaN	-76.505967	49.348479	NaN	59.555684
-36.268277	-26.387119	NaN	-25.623851	-9.881158	NaN	-10.644427
-27.601543	-32.396225	NaN	-36.265434	4.794681	NaN	8.663890
-19.484004	-16.041335	NaN	-24.881445	-3.442669	NaN	5.397442
-2.944445	-28.278281	NaN	-21.289315	25.333836	NaN	18.344870
-13.079840	-11.875708	NaN	-28.347061	-1.204133	NaN	15.267220
-50.967988	-34.599632	NaN	-42.905650	-16.368356	NaN	-8.062338
-18.873905	-37.840961	NaN	-36.649069	18.967056	NaN	17.775164
-25.077899	-27.164125	NaN	-21.412024	2.086226	NaN	-3.665875
-42.837983	3.732035	NaN	-2.920333	-46.570019	NaN	-39.917650
-17.699613	-22.892579	NaN	-11.014806	5.192966	NaN	-6.684807
-26.919336	-41.740007	NaN	-50.850909	14.820671	NaN	23.931573
-53.882822	-6.890740	NaN	-23.375439	-46.992082	NaN	-30.507383
-80.859778	-36.637860	NaN	-27.003872	-44.221918	NaN	-53.855906
-33.086563	-33.996925	NaN	-48.747953	0.910362	NaN	15.661390
-41.953525	-49.346052	NaN	-29.597618	7.392527	NaN	-12.355906
-12.432392	-48.663721	NaN	-45.700351	36.231329	NaN	33.267959
-11.801576	-14.140440	NaN	-21.478384	2.338864	NaN	9.676808
-14.380664	-12.629137	NaN	2.661522	-1.751528	NaN	-17.042187
-29.176351	-27.513572	NaN	-5.704699	-1.662779	NaN	-23.471652
-35.259551	-28.487825	NaN	-44.342656	-6.771726	NaN	9.083104
-20.366187	-28.314895	NaN	-26.744044	7.948707	NaN	6.377857
-41.451588	10.581712	NaN	5.242762	-52.033299	NaN	-46.694349
17.601882	-51.896471	NaN	-37.395547	69.498353	NaN	54.997430
9.243304	-10.157913	NaN	-6.396771	19.401217	NaN	15.640075
-15.708703	-57.999675	NaN	-36.002427	42.290972	NaN	20.293724
-22.902262	-11.419007	NaN	-7.548675	-11.483255	NaN	-15.353588
-21.673992	-24.783066	NaN	-36.171870	3.109074	NaN	14.497878
7.194649	-10.189143	NaN	-5.860813	17.383792	NaN	13.055463
-43.847031	4.010254	NaN	-4.488155	-47.857285	NaN	-39.358877
-23.349638	-18.794532	NaN	-26.157707	-4.555106	NaN	2.808069
-40.797501	-29.853917	NaN	-18.623196	-10.943584	NaN	-22.174305
-43.705485	-44.279873	NaN	-78.049398	0.574388	NaN	34.343914
-47.651968	-10.114554	NaN	-6.120427	-37.537414	NaN	-41.531542
-30.459271	-47.728696	NaN	-43.951886	17.269425	NaN	13.492615
-27.913539	-86.720078	NaN	-51.253936	58.806539	NaN	23.340396
-11.695324	-91.470590	NaN	-69.760578	79.775266	NaN	58.065254
1.080379	-17.230462	NaN	-11.255991	18.310841	NaN	12.336370
-48.340229	-71.821721	NaN	-56.969772	23.481492	NaN	8.629543
-29.291125	-24.736548	NaN	-21.640730	-4.554577	NaN	-7.650394
-56.548684	-20.615012	NaN	-22.937688	-35.933672	NaN	-33.610995
-20.244667	-31.514743	NaN	-44.447821	11.270076	NaN	24.203154
-25.261497	-48.874515	NaN	-32.868563	23.613018	NaN	7.607065
-16.752453	-48.983891	NaN	-65.641644	32.231438	NaN	48.889191
-21.323629	-38.437764	NaN	-33.234140	17.114135	NaN	11.910510
-26.834519	-12.025101	NaN	-14.586871	-14.809418	NaN	-12.247648
-53.485556	-35.708463	NaN	-15.083469	-17.777093	NaN	-38.402088
-22.593559	18.589868	NaN	15.244379	-41.183427	NaN	-37.837938
-61.271404	-25.615440	NaN	-21.320815	-35.655964	NaN	-39.950589
-29.928349	-54.149379	NaN	-75.313041	24.221030	NaN	45.384692
-29.733628	-13.266245	NaN	-15.960956	-16.467382	NaN	-13.772671
-31.516053	-15.453940	NaN	-3.654074	-16.062113	NaN	-27.861979
-17.216684	-60.891019	NaN	-85.274897	43.674335	NaN	68.058212
-26.194091	-8.858320	NaN	-4.817323	-17.335771	NaN	-21.376768
-47.997439	-7.188932	NaN	-21.970616	-40.808507	NaN	-26.026823
6.046738	-47.747362	NaN	-74.104467	53.794100	NaN	80.151205
-5.054253	-24.641047	NaN	-30.211040	19.586794	NaN	25.156787
-8.117064	-22.399436	NaN	-12.309876	14.282372	NaN	4.192812
-47.274044	2.053467	NaN	8.482860	-49.327511	NaN	-55.756904
-41.089007	-13.309198	NaN	-3.369925	-27.779809	NaN	-37.719082
-4.256433	-31.618200	NaN	-44.471885	27.361766	NaN	40.215451
-10.015628	-11.165729	NaN	-11.122717	1.150100	NaN	1.107089
-48.331799	-40.406819	NaN	-47.342111	-7.924980	NaN	-0.989689
-60.119683	-38.904488	NaN	-35.128482	-21.215195	NaN	-24.991201
-9.476081	-1.243540	NaN	-22.709567	-8.232540	NaN	13.233486
-30.185206	-5.164458	NaN	4.026081	-25.020748	NaN	-34.211287
-15.442472	-18.201124	NaN	-10.009582	2.758652	NaN	-5.432889
-51.107369	-34.230037	NaN	-43.293571	-16.877333	NaN	-7.813798
-41.395148	-5.190921	NaN	-11.221871	-36.204227	NaN	-30.173277
-18.680130	-27.440149	NaN	-21.994858	8.760018	NaN	3.314727
-42.857993	-26.992478	NaN	-19.963021	-15.865515	NaN	-22.894973
-55.890098	-41.809739	NaN	-49.693522	-14.080360	NaN	-6.196577
-59.105593	-5.446316	NaN	-6.516852	-53.659277	NaN	-52.588741
-17.229223	5.857450	NaN	18.132551	-23.086674	NaN	-35.361774
-30.848139	9.141567	NaN	8.835949	-39.989705	NaN	-39.684088
-33.065202	-29.033213	NaN	-26.598328	-4.031989	NaN	-6.466874
-43.376482	-60.277489	NaN	-65.798792	16.901007	NaN	22.422310
-11.778120	-28.541214	NaN	-42.405903	16.763094	NaN	30.627783
-6.005039	-35.621286	NaN	-21.784225	29.616247	NaN	15.779186
-6.377764	-43.999967	NaN	-57.825931	37.622203	NaN	51.448167
5.631435	-10.110542	NaN	-0.283561	15.741977	NaN	5.914997
-16.866227	-39.238879	NaN	-53.564908	22.372652	NaN	36.698680
-54.318190	-99.688158	NaN	-86.514829	45.369968	NaN	32.196640
-29.185034	-20.312139	NaN	-9.297153	-8.872895	NaN	-19.887880
-20.499256	-0.534546	NaN	-2.010741	-19.964710	NaN	-18.488515
-62.226467	-41.924111	NaN	-28.073046	-20.302356	NaN	-34.153421
-28.464732	-61.982614	NaN	-62.776663	33.517882	NaN	34.311931
-13.845570	-7.876661	NaN	-10.624193	-5.968908	NaN	-3.221377
-24.190647	-55.462622	NaN	-49.128401	31.271974	NaN	24.937754
-36.130514	-14.810032	NaN	-13.801192	-21.320482	NaN	-22.329322
-26.073366	0.089253	NaN	7.440281	-26.162619	NaN	-33.513648
12.813917	-9.425309	NaN	-21.547341	22.239227	NaN	34.361259
-29.708255	-47.000734	NaN	-45.041543	17.292478	NaN	15.333288
-23.621032	-21.928847	NaN	-16.161437	-1.692185	NaN	-7.459595
-16.204922	-44.972501	NaN	-46.074553	28.767579	NaN	29.869631
-23.905458	-2.878382	NaN	-22.215836	-21.027075	NaN	-1.689622
-16.985281	-26.646610	NaN	-8.804897	9.661329	NaN	-8.180383
-35.463799	2.573750	NaN	-0.225746	-38.037549	NaN	-35.238053
-29.393876	-40.447733	NaN	-40.954413	11.053857	NaN	11.560537
-34.870204	-50.875241	NaN	-59.287377	16.005038	NaN	24.417173
-45.686029	-18.921355	NaN	-21.306744	-26.764674	NaN	-24.379286
-27.357450	-51.307717	NaN	-49.644146	23.950268	NaN	22.286697
-24.273483	-30.442628	NaN	-29.722975	6.169145	NaN	5.449493
-21.001948	-2.212075	NaN	-25.885701	-18.789873	NaN	4.883753
-32.512494	-40.793054	NaN	-23.595195	8.280560	NaN	-8.917299
-39.043391	14.726075	NaN	12.939610	-53.769465	NaN	-51.983000
-52.240891	-16.026375	NaN	-7.345506	-36.214515	NaN	-44.895385
-17.945900	5.883498	NaN	13.985479	-23.829399	NaN	-31.931380
-0.825903	-31.645459	NaN	-0.458155	30.819556	NaN	-0.367748
-34.907113	-18.724082	NaN	-29.886966	-16.183031	NaN	-5.020148
-27.372171	34.057176	NaN	25.114206	-61.429347	NaN	-52.486377
-4.512471	-35.689318	NaN	-43.322472	31.176847	NaN	38.810001
-31.951065	-27.990910	NaN	-21.518430	-3.960155	NaN	-10.432635
-37.314959	-41.280861	NaN	-54.852153	3.965902	NaN	17.537194
-45.488538	-11.783214	NaN	-18.426793	-33.705325	NaN	-27.061745
-38.096794	-54.032304	NaN	-69.427652	15.935511	NaN	31.330858
-8.135986	4.857804	NaN	-4.059569	-12.993790	NaN	-4.076417
-3.563690	13.577879	NaN	8.469728	-17.141570	NaN	-12.033418
-19.496772	-84.241777	NaN	-67.109759	64.745005	NaN	47.612987
-7.874847	6.873821	NaN	5.611643	-14.748668	NaN	-13.486490
-18.641345	-62.370640	NaN	-41.761521	43.729295	NaN	23.120175
-35.989762	-20.190314	NaN	-19.585788	-15.799448	NaN	-16.403974
-31.359412	-0.319559	NaN	-18.616682	-31.039853	NaN	-12.742729
-13.204990	12.191195	NaN	-4.454940	-25.396185	NaN	-8.750050
-20.003748	-23.269760	NaN	-28.685315	3.266011	NaN	8.681566
-29.739997	-29.945076	NaN	-27.546144	0.205079	NaN	-2.193853
-15.053689	-5.429096	NaN	-12.951107	-9.624592	NaN	-2.102581
-13.421898	-85.663326	NaN	-62.211019	72.241428	NaN	48.789121
-20.691258	-3.980668	NaN	-27.024390	-16.710590	NaN	6.333132
-45.900304	-21.186570	NaN	-14.623971	-24.713734	NaN	-31.276333
-10.431800	-43.935338	NaN	-49.613579	33.503539	NaN	39.181779
-37.086089	-21.066050	NaN	-31.433960	-16.020039	NaN	-5.652129
-0.809288	-19.643791	NaN	-19.950851	18.834502	NaN	19.141563
-47.261816	-23.519153	NaN	-29.361663	-23.742663	NaN	-17.900154
-36.472214	-10.818061	NaN	-9.934545	-25.654153	NaN	-26.537669
-30.176414	-35.742268	NaN	-46.058404	5.565854	NaN	15.881990
-28.131168	-88.483600	NaN	-97.215447	60.352432	NaN	69.084279
-57.761654	-54.887734	NaN	-39.990272	-2.873919	NaN	-17.771381
-19.674486	14.965124	NaN	-3.826327	-34.639611	NaN	-15.848159
-24.114171	-39.345699	NaN	-29.526841	15.231528	NaN	5.412670
-16.946832	-3.726657	NaN	0.186226	-13.220174	NaN	-17.133058
-13.697727	-15.770895	NaN	-14.777663	2.073168	NaN	1.079936
-30.030071	-46.745262	NaN	-45.324554	16.715191	NaN	15.294483
-8.388314	-53.504127	NaN	-50.698640	45.115813	NaN	42.310326
-19.728087	-50.754430	NaN	-27.514461	31.026342	NaN	7.786374
-38.812550	-47.561416	NaN	-62.869838	8.748866	NaN	24.057288
-3.703730	-71.322680	NaN	-61.824937	67.618950	NaN	58.121208
-10.430850	-37.088095	NaN	-41.687582	26.657245	NaN	31.256733
-39.483617	-89.621993	NaN	-53.798918	50.138376	NaN	14.315302
-12.370816	-42.497769	NaN	-38.570513	30.126953	NaN	26.199697
-40.404521	-68.253012	NaN	-62.581753	27.848491	NaN	22.177233
-53.903993	-38.377223	NaN	-21.793661	-15.526770	NaN	-32.110332
-35.047829	-39.375351	NaN	-39.406740	4.327523	NaN	4.358912
-8.775613	-40.234081	NaN	-33.424875	31.458468	NaN	24.649262
-11.340008	-17.063564	NaN	-16.297756	5.723556	NaN	4.957748
-18.656665	-28.136152	NaN	-26.248329	9.479487	NaN	7.591664
-46.871576	-24.073062	NaN	-20.480094	-22.798515	NaN	-26.391482
-7.270661	-15.584788	NaN	-19.893034	8.314126	NaN	12.622373
-28.984446	-68.564470	NaN	-65.160529	39.580024	NaN	36.176083
-2.779147	-45.408680	NaN	-30.454636	42.629533	NaN	27.675489
-39.804901	-61.385177	NaN	-66.937246	21.580276	NaN	27.132345
-26.763035	-1.430519	NaN	-7.864649	-25.332515	NaN	-18.898385
-18.098879	-35.596854	NaN	-44.037403	17.497975	NaN	25.938523
-49.192106	1.507876	NaN	-1.017745	-50.699982	NaN	-48.174361
-46.341325	11.515713	NaN	2.639561	-57.857038	NaN	-48.980886
-14.892177	-25.115397	NaN	-41.999287	10.223219	NaN	27.107110
-53.624486	-14.941674	NaN	-18.142373	-38.682812	NaN	-35.482113
-15.173188	-25.044895	NaN	-14.233663	9.871707	NaN	-0.939525
-39.282578	-46.035319	NaN	-25.410123	6.752742	NaN	-13.872455
-24.260724	-41.617863	NaN	-38.767262	17.357139	NaN	14.506538
-25.146543	-30.968103	NaN	-24.527779	5.821561	NaN	-0.618764
-45.190372	-32.514906	NaN	-39.582059	-12.675466	NaN	-5.608313
-14.740540	11.121379	NaN	-3.716296	-25.861920	NaN	-11.024245
-21.209371	6.580391	NaN	8.064732	-27.789762	NaN	-29.274102
-38.188705	-6.620767	NaN	-31.437257	-31.567938	NaN	-6.751447
-25.491917	-20.400603	NaN	-14.093987	-5.091314	NaN	-11.397930
-51.445318	-3.774116	NaN	-14.396246	-47.671202	NaN	-37.049072
-36.021706	-11.954883	NaN	-16.714363	-24.066823	NaN	-19.307343
-35.408050	13.956228	NaN	12.222808	-49.364278	NaN	-47.630858
9.218211	-53.924485	NaN	-47.747194	63.142696	NaN	56.965406
-20.141502	-27.299823	NaN	-30.597765	7.158321	NaN	10.456262
-39.006319	-70.061818	NaN	-54.118198	31.055499	NaN	15.111879
-49.419661	-2.620313	NaN	-8.406227	-46.799348	NaN	-41.013434
-20.060365	1.879984	NaN	-4.396156	-21.940349	NaN	-15.664209
-10.600659	5.459762	NaN	-4.824959	-16.060421	NaN	-5.775701
-35.088066	-8.544886	NaN	-19.001337	-26.543180	NaN	-16.086729
-25.224266	-8.751284	NaN	-25.694776	-16.472982	NaN	0.470510
-13.649608	-6.438500	NaN	-21.988161	-7.211109	NaN	8.338553
-37.330833	-9.466517	NaN	-17.256427	-27.864316	NaN	-20.074406
-21.949918	-16.506242	NaN	-7.302600	-5.443676	NaN	-14.647318
-20.646196	-3.746730	NaN	-12.974146	-16.899467	NaN	-7.672050
0.707474	-8.695761	NaN	-16.433135	9.403235	NaN	17.140608
-4.125604	-13.698612	NaN	-15.611463	9.573008	NaN	11.485860
-9.760381	-76.264900	NaN	-58.253313	66.504519	NaN	48.492931
-32.123804	-3.537313	NaN	6.491641	-28.586492	NaN	-38.615445
-20.593094	-22.405430	NaN	-36.649968	1.812335	NaN	16.056874
-55.766034	-8.157125	NaN	-7.889846	-47.608909	NaN	-47.876188
-23.099908	-1.830738	NaN	-7.777668	-21.269170	NaN	-15.322240
-6.534536	-42.306534	NaN	-55.750137	35.771998	NaN	49.215601
-35.028163	-14.628758	NaN	-11.233994	-20.399405	NaN	-23.794169
-21.759736	-32.494714	NaN	-22.109742	10.734977	NaN	0.350006
-35.679936	-34.563912	NaN	-39.807393	-1.116024	NaN	4.127457
-14.760366	-12.744929	NaN	-29.067461	-2.015436	NaN	14.307096
-5.342033	-14.359938	NaN	-11.798673	9.017904	NaN	6.456640
-24.511455	-0.074123	NaN	0.516311	-24.437332	NaN	-25.027765
-67.614902	11.400270	NaN	5.910630	-79.015172	NaN	-73.525532
-63.237361	-73.121744	NaN	-30.988134	9.884384	NaN	-32.249227
-11.690665	-66.722161	NaN	-81.538920	55.031496	NaN	69.848256
-16.294141	-87.336105	NaN	-61.072959	71.041964	NaN	44.778817
-36.922804	-61.563219	NaN	-63.242538	24.640414	NaN	26.319734
-20.674968	-51.676522	NaN	-45.170763	31.001554	NaN	24.495795
-12.560925	-86.364347	NaN	-79.067102	73.803423	NaN	66.506177
-8.222866	4.007575	NaN	-3.828344	-12.230441	NaN	-4.394522
-17.767817	-18.734049	NaN	-13.227563	0.966231	NaN	-4.540254
-24.840029	-2.045561	NaN	-9.334633	-22.794467	NaN	-15.505395
-67.558980	-48.532055	NaN	-40.942649	-19.026924	NaN	-26.616331
-10.558870	-49.722588	NaN	-49.476426	39.163718	NaN	38.917556
-59.253992	-29.764256	NaN	-32.267710	-29.489735	NaN	-26.986282
-32.167360	-48.596838	NaN	-61.640270	16.429478	NaN	29.472910
-54.411665	-26.345551	NaN	-21.505357	-28.066114	NaN	-32.906308
-26.473517	-18.172519	NaN	-14.991613	-8.300998	NaN	-11.481903
-40.251263	-60.047423	NaN	-38.050471	19.796159	NaN	-2.200793
-21.326115	2.083948	NaN	12.379532	-23.410063	NaN	-33.705647
-70.293729	-3.419581	NaN	9.329554	-66.874148	NaN	-79.623282
-45.837156	-80.024756	NaN	-76.002427	34.187601	NaN	30.165271
-7.420745	-39.865035	NaN	-26.549471	32.444290	NaN	19.128727
-41.074322	-45.157009	NaN	-21.814844	4.082687	NaN	-19.259478
-54.820478	-22.359109	NaN	-19.573433	-32.461369	NaN	-35.247045
-60.063059	6.710004	NaN	-1.393984	-66.773062	NaN	-58.669074
-42.695855	-14.070697	NaN	-7.078875	-28.625158	NaN	-35.616980
-37.705438	-50.195209	NaN	-47.366226	12.489770	NaN	9.660788
8.028901	-48.181354	NaN	-34.361140	56.210255	NaN	42.390041
-34.546522	-39.210947	NaN	-50.988348	4.664425	NaN	16.441825
-20.316844	-19.424356	NaN	-48.324515	-0.892488	NaN	28.007671
-27.721325	-6.824761	NaN	-15.603095	-20.896564	NaN	-12.118230
-28.835267	-55.994314	NaN	-45.773504	27.159047	NaN	16.938237
-23.458485	1.942345	NaN	-10.600326	-25.400829	NaN	-12.858158
-8.585244	-59.793926	NaN	-51.104662	51.208682	NaN	42.519419
-1.896233	-64.396117	NaN	-59.411791	62.499883	NaN	57.515557
-15.572562	-38.834251	NaN	-34.187772	23.261689	NaN	18.615211
-55.877035	-31.456089	NaN	-36.255450	-24.420945	NaN	-19.621584
-26.581076	-14.189830	NaN	-23.514304	-12.391246	NaN	-3.066772
-20.164602	-22.589593	NaN	-22.320626	2.424991	NaN	2.156024
-5.116812	0.545660	NaN	-1.223226	-5.662472	NaN	-3.893586
-43.694049	13.017954	NaN	15.081464	-56.712003	NaN	-58.775513
-51.128023	-31.425482	NaN	-40.086871	-19.702541	NaN	-11.041152
-15.310546	-15.761617	NaN	-19.782338	0.451071	NaN	4.471792
-24.294543	-22.818723	NaN	-21.878518	-1.475819	NaN	-2.416025
-25.926093	-27.482794	NaN	-40.164358	1.556701	NaN	14.238264
-25.483706	-6.790734	NaN	-15.034607	-18.692972	NaN	-10.449099
-79.409517	-19.371962	NaN	-19.592021	-60.037556	NaN	-59.817497
-28.420108	-45.825699	NaN	-43.421970	17.405591	NaN	15.001862
-18.500077	-39.078702	NaN	-29.231603	20.578625	NaN	10.731526
-26.728608	-7.199553	NaN	-13.570419	-19.529055	NaN	-13.158188
-12.534970	-36.893243	NaN	-35.888632	24.358273	NaN	23.353663
-41.918389	3.695463	NaN	-15.915046	-45.613852	NaN	-26.003343
-22.086296	-34.454341	NaN	-37.727706	12.368044	NaN	15.641410
-21.475280	-25.495571	NaN	-31.269847	4.020291	NaN	9.794567
-15.705423	-54.793726	NaN	-38.931692	39.088303	NaN	23.226269
-6.088879	-77.224545	NaN	-74.085194	71.135666	NaN	67.996316
-47.778505	-35.898848	NaN	-29.152076	-11.879657	NaN	-18.626429
-43.757884	4.231968	NaN	-5.392910	-47.989851	NaN	-38.364974
-19.008099	-12.207552	NaN	-11.122474	-6.800547	NaN	-7.885625
-14.487435	27.820611	NaN	19.065746	-42.308046	NaN	-33.553181
-25.849721	-35.155348	NaN	-26.910043	9.305627	NaN	1.060322
-45.010670	-7.208131	NaN	-29.853334	-37.802538	NaN	-15.157336
-53.628103	-40.965185	NaN	-42.688636	-12.662918	NaN	-10.939467
-29.640289	-31.543564	NaN	-20.928894	1.903274	NaN	-8.711396
-22.399453	-47.391383	NaN	-37.608494	24.991931	NaN	15.209041
-41.860569	-2.376730	NaN	3.848834	-39.483839	NaN	-45.709403
-36.364973	-60.144276	NaN	-45.058970	23.779303	NaN	8.693997
-20.234033	-8.125933	NaN	-20.723603	-12.108099	NaN	0.489570
-30.592418	-5.861312	NaN	-0.542170	-24.731107	NaN	-30.050249
-53.733373	-43.052692	NaN	-43.671669	-10.680681	NaN	-10.061704
-36.764810	-46.265600	NaN	-37.114179	9.500791	NaN	0.349369
-53.201911	-88.843866	NaN	-73.451833	35.641955	NaN	20.249922
-18.185314	-28.682529	NaN	-25.473470	10.497216	NaN	7.288156
-28.167904	-44.805012	NaN	-43.603541	16.637108	NaN	15.435637
-55.418962	-39.978422	NaN	-32.543158	-15.440540	NaN	-22.875804
-20.372202	-19.378386	NaN	-31.524806	-0.993817	NaN	11.152604
-29.673915	-34.266400	NaN	-29.247347	4.592485	NaN	-0.426568
-16.466149	-47.339734	NaN	-30.260823	30.873585	NaN	13.794674
-5.814629	19.125619	NaN	10.546548	-24.940249	NaN	-16.361178
-26.494050	3.679702	NaN	-1.256381	-30.173752	NaN	-25.237669
-27.354901	-48.139657	NaN	-61.813563	20.784756	NaN	34.458661
-17.122394	-12.437612	NaN	-7.860326	-4.684782	NaN	-9.262069
-33.378985	-46.607401	NaN	-45.736781	13.228416	NaN	12.357795
-26.002098	-15.697437	NaN	-35.173320	-10.304661	NaN	9.171221
-47.766576	-33.152109	NaN	-36.221351	-14.614468	NaN	-11.545225
-13.392757	-22.027974	NaN	-33.873000	8.635217	NaN	20.480243
-35.145132	-16.943627	NaN	-21.245377	-18.201504	NaN	-13.899755
-55.329568	-29.257181	NaN	-32.079917	-26.072387	NaN	-23.249650
-34.930661	-22.432589	NaN	-18.605229	-12.498072	NaN	-16.325432
-44.024290	1.996473	NaN	-6.917162	-46.020763	NaN	-37.107128
-29.675298	-41.523951	NaN	-50.969093	11.848653	NaN	21.293794
-8.354516	-24.286101	NaN	-28.387908	15.931585	NaN	20.033392
-50.383868	-33.485645	NaN	-41.540942	-16.898223	NaN	-8.842925
-30.414135	-65.284593	NaN	-50.069806	34.870458	NaN	19.655670
-20.674036	-20.589621	NaN	-37.528594	-0.084415	NaN	16.854557
-40.258972	-31.287624	NaN	-51.758694	-8.971348	NaN	11.499722
5.144796	-45.562098	NaN	-38.072947	50.706894	NaN	43.217743
-10.889753	-8.857164	NaN	-12.225874	-2.032589	NaN	1.336121
-18.381574	-83.694446	NaN	-71.590507	65.312872	NaN	53.208933
-22.892719	-6.071026	NaN	-21.372670	-16.821693	NaN	-1.520049
-39.937873	-12.610598	NaN	-8.704189	-27.327275	NaN	-31.233684
-38.613019	-49.057807	NaN	-20.578401	10.444787	NaN	-18.034619
4.905569	-54.682952	NaN	-44.407832	59.588521	NaN	49.313401
-28.170928	-64.478952	NaN	-44.301461	36.308025	NaN	16.130533
-44.504523	-36.244888	NaN	-9.099942	-8.259635	NaN	-35.404581
4.617913	-36.322259	NaN	-31.633174	40.940172	NaN	36.251086
-13.020244	-23.354508	NaN	-33.254727	10.334264	NaN	20.234483
-59.803173	-76.923718	NaN	-73.147089	17.120545	NaN	13.343916
-59.644437	-18.558677	NaN	-26.932827	-41.085760	NaN	-32.711610
-29.636510	-63.675429	NaN	-68.547204	34.038919	NaN	38.910694
-22.541038	-23.070339	NaN	-20.057242	0.529301	NaN	-2.483796
-13.734876	-14.923000	NaN	-13.595184	1.188124	NaN	-0.139692
-16.073526	-6.082380	NaN	-27.135269	-9.991146	NaN	11.061743
-31.731369	-52.154243	NaN	-65.090736	20.422874	NaN	33.359367
-45.965596	-24.076995	NaN	-29.707042	-21.888601	NaN	-16.258554
-25.123744	-70.081795	NaN	-50.054642	44.958051	NaN	24.930899
-20.577902	-28.711367	NaN	-37.397810	8.133466	NaN	16.819909
-31.079509	-27.611128	NaN	-22.120806	-3.468381	NaN	-8.958703
-46.105282	-64.888717	NaN	-39.831453	18.783434	NaN	-6.273829
-41.913176	-13.160759	NaN	-17.698064	-28.752417	NaN	-24.215112
-24.564441	-41.886644	NaN	-32.020019	17.322203	NaN	7.455577
-32.872796	-20.127576	NaN	-24.133909	-12.745221	NaN	-8.738888
-15.799481	-39.638564	NaN	-44.687374	23.839083	NaN	28.887893
-50.955803	-9.596013	NaN	-14.344872	-41.359790	NaN	-36.610931
-58.937163	-8.047816	NaN	-22.374464	-50.889347	NaN	-36.562699
-7.062181	-87.780844	NaN	-80.744431	80.718663	NaN	73.682250
-41.786520	-35.460786	NaN	-35.949230	-6.325733	NaN	-5.837290
-43.922444	-15.184022	NaN	-6.724778	-28.738422	NaN	-37.197666
-27.476775	-36.053449	NaN	-28.650972	8.576674	NaN	1.174197
-44.657834	5.445829	NaN	0.305385	-50.103662	NaN	-44.963219
-51.549708	-44.148008	NaN	-51.908736	-7.401700	NaN	0.359028
-34.546609	-2.694221	NaN	-16.808840	-31.852388	NaN	-17.737769
-19.937816	13.671774	NaN	-8.154746	-33.609590	NaN	-11.783069
-31.825690	-61.571649	NaN	-51.899222	29.745959	NaN	20.073532
-2.242799	6.775193	NaN	-5.160139	-9.017992	NaN	2.917340
-6.210234	-22.236098	NaN	-25.976280	16.025864	NaN	19.766047
-22.276166	-9.395401	NaN	-27.185876	-12.880765	NaN	4.909710
-18.826748	-41.530186	NaN	-50.725535	22.703439	NaN	31.898788
-49.379801	23.524733	NaN	18.397805	-72.904535	NaN	-67.777606
-40.217688	-10.910005	NaN	-16.923698	-29.307683	NaN	-23.293990
-36.923361	-29.917765	NaN	-29.884396	-7.005596	NaN	-7.038966
-17.531255	22.009220	NaN	21.629079	-39.540475	NaN	-39.160335
-41.208405	-15.467944	NaN	-7.077323	-25.740461	NaN	-34.131082
-7.933680	-2.023601	NaN	-8.714446	-5.910078	NaN	0.780766
-32.792996	20.018893	NaN	18.445099	-52.811889	NaN	-51.238095
-16.879148	-33.641921	NaN	-26.115916	16.762773	NaN	9.236768
-49.350003	-66.593869	NaN	-49.750557	17.243867	NaN	0.400554
-41.279549	11.944796	NaN	19.869512	-53.224345	NaN	-61.149061
-46.044061	-23.295944	NaN	-31.412060	-22.748117	NaN	-14.632001
-25.951673	2.004633	NaN	-13.688140	-27.956306	NaN	-12.263533
-24.649822	-23.285191	NaN	-21.220587	-1.364631	NaN	-3.429235
-65.793880	-42.301830	NaN	-60.272842	-23.492050	NaN	-5.521039
-60.253931	-54.257481	NaN	-58.877572	-5.996450	NaN	-1.376360
-29.884613	-22.085117	NaN	-27.267063	-7.799496	NaN	-2.617550
-14.755186	4.302101	NaN	-1.154390	-19.057286	NaN	-13.600796
-31.596276	-24.462283	NaN	-23.980553	-7.133993	NaN	-7.615723
-14.386658	11.210953	NaN	10.869848	-25.597611	NaN	-25.256505
-40.941478	-32.645596	NaN	-26.341613	-8.295882	NaN	-14.599864
-17.173913	-57.898219	NaN	-48.950446	40.724306	NaN	31.776533
-39.901866	-27.429900	NaN	-6.289896	-12.471967	NaN	-33.611971
-6.619001	-57.464717	NaN	-67.968325	50.845716	NaN	61.349323
-35.738989	-17.901985	NaN	-27.184039	-17.837005	NaN	-8.554951
-22.877049	-11.002569	NaN	-19.999411	-11.874480	NaN	-2.877638
-20.528996	-72.461227	NaN	-71.915829	51.932231	NaN	51.386832
-47.669475	-12.251589	NaN	-4.345460	-35.417886	NaN	-43.324015
-27.872974	-29.054628	NaN	-20.717744	1.181654	NaN	-7.155230
-16.751806	-19.751882	NaN	-22.120977	3.000076	NaN	5.369171
-31.755598	2.886583	NaN	1.242860	-34.642181	NaN	-32.998458
-32.642758	-36.865919	NaN	-38.829748	4.223161	NaN	6.186990
-70.111061	-55.575658	NaN	-38.672870	-14.535402	NaN	-31.438190
-20.400290	-20.715029	NaN	-29.437088	0.314738	NaN	9.036797
-12.669772	3.647431	NaN	-2.595037	-16.317203	NaN	-10.074735
-51.352542	-14.258190	NaN	-28.577250	-37.094352	NaN	-22.775292
-42.038208	2.180452	NaN	5.385618	-44.218660	NaN	-47.423826
-25.757367	-4.052255	NaN	-14.727257	-21.705112	NaN	-11.030110
-24.245003	-14.331303	NaN	-33.862270	-9.913699	NaN	9.617267
-21.211509	12.280532	NaN	-2.616462	-33.492041	NaN	-18.595047
-12.465346	-8.970926	NaN	-13.945908	-3.494420	NaN	1.480561
-49.647641	-29.426472	NaN	-28.124685	-20.221168	NaN	-21.522956
-39.264670	-15.270465	NaN	-19.946965	-23.994205	NaN	-19.317704
-39.545884	-41.056881	NaN	-20.979006	1.510997	NaN	-18.566878
-41.323835	1.567091	NaN	-16.256127	-42.890926	NaN	-25.067708
-28.670650	-65.647640	NaN	-54.097434	36.976990	NaN	25.426785
-19.800099	-29.420162	NaN	-35.448453	9.620063	NaN	15.648355
-60.069504	-9.862763	NaN	4.014065	-50.206741	NaN	-64.083569
-21.180595	-31.445930	NaN	-31.882559	10.265334	NaN	10.701964
-8.765064	2.561056	NaN	-2.328058	-11.326121	NaN	-6.437006
-2.960159	-66.507594	NaN	-59.071158	63.547435	NaN	56.110999
-12.299575	-43.040696	NaN	-48.517918	30.741121	NaN	36.218343
-42.917755	-5.289753	NaN	-23.778957	-37.628002	NaN	-19.138798
-40.682665	-61.679598	NaN	-51.715384	20.996933	NaN	11.032719
-13.222029	-9.015365	NaN	-22.003792	-4.206663	NaN	8.781763
-41.798986	0.599210	NaN	-12.608863	-42.398195	NaN	-29.190123
-43.737901	3.245236	NaN	-0.268709	-46.983137	NaN	-43.469192
-12.458310	-42.910814	NaN	-45.292245	30.452504	NaN	32.833935
-22.617842	-41.671046	NaN	-33.920773	19.053204	NaN	11.302930
-35.009548	-84.950026	NaN	-39.851138	49.940479	NaN	4.841591
-20.337239	-0.865885	NaN	-20.278125	-19.471354	NaN	-0.059114
-52.513423	9.985695	NaN	-0.445529	-62.499118	NaN	-52.067895
-29.580907	-3.044747	NaN	-8.507461	-26.536160	NaN	-21.073446
-20.136545	-66.351657	NaN	-64.803179	46.215112	NaN	44.666634
-59.913852	-34.029919	NaN	-29.289033	-25.883933	NaN	-30.624819
-13.431400	-21.073342	NaN	-4.276892	7.641942	NaN	-9.154508
-61.570674	-61.737938	NaN	-55.422576	0.167264	NaN	-6.148098
-22.466976	-30.981204	NaN	-30.314394	8.514228	NaN	7.847418
-24.617930	-28.376129	NaN	-21.896217	3.758199	NaN	-2.721713
-4.705489	-25.449623	NaN	-18.841226	20.744134	NaN	14.135737
-18.095088	-20.253787	NaN	-3.495284	2.158699	NaN	-14.599804
-36.322395	-28.697308	NaN	-10.121345	-7.625087	NaN	-26.201050
-29.508742	21.096570	NaN	11.349333	-50.605312	NaN	-40.858075
-4.810817	-3.658758	NaN	-16.763246	-1.152058	NaN	11.952429
-32.682684	-86.366718	NaN	-82.300837	53.684034	NaN	49.618153
-29.174697	-18.901546	NaN	-5.170319	-10.273151	NaN	-24.004378
-24.100495	-48.271292	NaN	-29.352887	24.170797	NaN	5.252393
-3.303151	-71.170016	NaN	-51.136391	67.866865	NaN	47.833240
-30.051674	-23.714128	NaN	-30.160801	-6.337545	NaN	0.109127
-31.436316	-20.596797	NaN	-10.621533	-10.839519	NaN	-20.814783
-39.662083	-36.607819	NaN	-25.068926	-3.054263	NaN	-14.593156
-39.527403	-7.060084	NaN	-10.064868	-32.467320	NaN	-29.462535
-34.592641	-3.395922	NaN	-18.872755	-31.196719	NaN	-15.719886
-35.356061	-90.356397	NaN	-89.575570	55.000336	NaN	54.219509
-30.694296	-29.766593	NaN	-36.940130	-0.927703	NaN	6.245834
-12.211355	-28.809730	NaN	-24.067151	16.598375	NaN	11.855796
-10.196424	-22.652317	NaN	-27.868202	12.455893	NaN	17.671778
-1.701460	3.442758	NaN	-0.114709	-5.144218	NaN	-1.586751
-16.610984	-51.547963	NaN	-79.760327	34.936980	NaN	63.149343
-32.705676	-16.372156	NaN	-10.223849	-16.333520	NaN	-22.481828
-24.679403	-14.736317	NaN	-15.735725	-9.943086	NaN	-8.943678
-13.118269	-39.811345	NaN	-30.526195	26.693076	NaN	17.407926
-12.353430	8.267069	NaN	18.813832	-20.620500	NaN	-31.167262
-17.305772	-15.240232	NaN	-17.112725	-2.065540	NaN	-0.193047
-9.441823	-73.594319	NaN	-53.958616	64.152496	NaN	44.516793
-60.158675	-40.628558	NaN	-54.631855	-19.530118	NaN	-5.526821
-29.490517	-23.001650	NaN	-23.133064	-6.488866	NaN	-6.357453
-24.936769	-64.314357	NaN	-52.779937	39.377588	NaN	27.843168
-48.531465	-0.776606	NaN	-14.238968	-47.754859	NaN	-34.292497
-20.226741	-60.847566	NaN	-79.560927	40.620825	NaN	59.334186
-32.201529	9.294661	NaN	-1.875798	-41.496190	NaN	-30.325731
-16.744109	-9.768375	NaN	-14.601520	-6.975734	NaN	-2.142589
-26.754281	-37.512915	NaN	-32.414622	10.758633	NaN	5.660341
-32.573110	-29.051066	NaN	-21.349967	-3.522044	NaN	-11.223143
-58.327690	-116.672505	NaN	-85.522106	58.344815	NaN	27.194416
-16.906664	-50.518170	NaN	-38.780152	33.611507	NaN	21.873489
-16.374229	12.854442	NaN	8.192784	-29.228671	NaN	-24.567013
-23.793724	-9.595183	NaN	-8.407088	-14.198541	NaN	-15.386636
-40.183319	4.856638	NaN	-4.768519	-45.039957	NaN	-35.414800
-9.348651	-39.110317	NaN	-12.226968	29.761665	NaN	2.878317
-46.725415	-15.309100	NaN	-21.021066	-31.416315	NaN	-25.704349
-10.753934	-58.134807	NaN	-60.642220	47.380873	NaN	49.888286
-61.769646	-41.512925	NaN	-35.029140	-20.256721	NaN	-26.740505
-60.792601	-138.298420	NaN	-101.343376	77.505819	NaN	40.550775
-8.281927	-14.634321	NaN	-18.456461	6.352394	NaN	10.174534
-31.412608	5.084177	NaN	1.800152	-36.496784	NaN	-33.212759
-1.364462	-49.005627	NaN	-30.959978	47.641165	NaN	29.595516
-11.481061	-65.395048	NaN	-62.936128	53.913986	NaN	51.455067
-11.962116	-17.467414	NaN	-38.423820	5.505298	NaN	26.461704
-20.619728	-35.610835	NaN	-27.056229	14.991107	NaN	6.436501
-4.572455	-40.292617	NaN	-35.565214	35.720162	NaN	30.992759
-17.928262	-19.124250	NaN	-18.084066	1.195988	NaN	0.155804
-35.176190	-18.479382	NaN	-13.466153	-16.696808	NaN	-21.710036
3.483494	-18.760769	NaN	-20.698370	22.244262	NaN	24.181864
-41.200342	0.586366	NaN	-4.656431	-41.786708	NaN	-36.543912
-22.733323	-12.124639	NaN	-7.291531	-10.608684	NaN	-15.441791
-32.047589	-31.168679	NaN	-25.591149	-0.878909	NaN	-6.456439
-38.032174	-59.701627	NaN	-60.153325	21.669453	NaN	22.121151
-6.101570	1.869047	NaN	-5.751480	-7.970617	NaN	-0.350091
-22.833665	-1.477003	NaN	-6.925902	-21.356661	NaN	-15.907763
-34.026077	-58.598238	NaN	-65.755616	24.572160	NaN	31.729538
-31.669963	-20.608377	NaN	-28.182232	-11.061587	NaN	-3.487732
-5.593581	-4.729338	NaN	-17.447815	-0.864243	NaN	11.854234
-8.025385	-12.005447	NaN	-21.058856	3.980061	NaN	13.033470
-38.255131	-36.124045	NaN	-28.647827	-2.131086	NaN	-9.607304
-44.789297	-0.113790	NaN	-10.471823	-44.675506	NaN	-34.317474
-29.700225	-1.445784	NaN	-0.975705	-28.254442	NaN	-28.724520
-19.152288	-1.810802	NaN	-11.374729	-17.341486	NaN	-7.777560
-27.975238	5.351428	NaN	-15.773106	-33.326666	NaN	-12.202132
-26.498166	-8.106979	NaN	-7.621268	-18.391187	NaN	-18.876898
-21.786819	-32.221003	NaN	-24.520520	10.434184	NaN	2.733701
-22.938786	12.645714	NaN	7.538466	-35.584500	NaN	-30.477252
-18.099211	-5.223925	NaN	-14.447998	-12.875286	NaN	-3.651213
-46.800610	-26.595176	NaN	-35.558800	-20.205434	NaN	-11.241811
-25.299521	-25.554797	NaN	-28.714644	0.255277	NaN	3.415124
-19.570971	-32.429551	NaN	-35.873573	12.858580	NaN	16.302601
-16.173052	-31.962983	NaN	-36.100101	15.789931	NaN	19.927049
-45.542151	-46.064058	NaN	-34.418582	0.521908	NaN	-11.123569
-1.071505	-35.491982	NaN	-23.909938	34.420477	NaN	22.838433
-36.220062	-114.284231	NaN	-81.088765	78.064169	NaN	44.868703
-82.456516	-35.115017	NaN	-53.043661	-47.341499	NaN	-29.412855
-45.715160	-18.690578	NaN	-23.160119	-27.024582	NaN	-22.555041
-22.328247	2.962776	NaN	-7.738593	-25.291023	NaN	-14.589654
-25.730615	8.128274	NaN	3.119574	-33.858889	NaN	-28.850189
-43.262571	-14.527704	NaN	-5.166727	-28.734868	NaN	-38.095845
-43.161921	6.090187	NaN	1.889421	-49.252108	NaN	-45.051342
-36.114807	-39.582032	NaN	-21.206754	3.467226	NaN	-14.908053
-13.289474	-4.584955	NaN	-11.426690	-8.704519	NaN	-1.862784
-21.962296	-20.832491	NaN	-32.491954	-1.129805	NaN	10.529658
-59.863400	-24.894670	NaN	-33.163571	-34.968730	NaN	-26.699829
-11.885736	6.584637	NaN	-0.549765	-18.470372	NaN	-11.335970
-37.486403	-42.315435	NaN	-23.877414	4.829032	NaN	-13.608989
-28.004237	-39.343910	NaN	-37.190474	11.339673	NaN	9.186237
-34.028953	-11.380209	NaN	-14.006522	-22.648744	NaN	-20.022431
-31.276425	-2.154713	NaN	1.927773	-29.121712	NaN	-33.204198
-40.553806	-34.971058	NaN	-53.961361	-5.582748	NaN	13.407555
-25.399459	-8.366191	NaN	-4.203462	-17.033268	NaN	-21.195997
-52.010253	20.306277	NaN	10.343965	-72.316529	NaN	-62.354218
-29.933280	-51.653235	NaN	-39.245887	21.719955	NaN	9.312607
-26.163917	-15.538981	NaN	-23.973975	-10.624936	NaN	-2.189942
-59.125700	-75.795220	NaN	-69.148368	16.669520	NaN	10.022667
5.439540	1.216394	NaN	-5.556070	4.223146	NaN	10.995610
-1.761925	-28.457282	NaN	-29.311565	26.695356	NaN	27.549639
-17.988487	-22.891350	NaN	-9.471563	4.902863	NaN	-8.516924
-30.297680	-51.625110	NaN	-54.860786	21.327429	NaN	24.563106
-11.937786	-5.393569	NaN	-19.738572	-6.544217	NaN	7.800786
-17.971636	-28.942877	NaN	-24.663718	10.971241	NaN	6.692081
-46.178272	-61.488381	NaN	-54.677123	15.310109	NaN	8.498851
-3.369248	4.981266	NaN	11.003843	-8.350514	NaN	-14.373090
3.388645	-61.941088	NaN	-88.978026	65.329733	NaN	92.366671
-14.969367	-51.929574	NaN	-43.283354	36.960207	NaN	28.313986
-28.861694	-5.081889	NaN	-11.766890	-23.779805	NaN	-17.094804
-53.022427	-23.214382	NaN	-21.296272	-29.808044	NaN	-31.726155
-42.490745	-3.045428	NaN	-12.295491	-39.445317	NaN	-30.195254
-25.205122	-25.069984	NaN	-26.785216	-0.135138	NaN	1.580094
-20.735809	-40.153553	NaN	-41.351303	19.417744	NaN	20.615494
-49.613798	-39.098257	NaN	-38.416448	-10.515541	NaN	-11.197350
-40.496155	-60.905375	NaN	-47.015101	20.409220	NaN	6.518946
-39.056936	-52.407023	NaN	-44.762112	13.350087	NaN	5.705176
-9.161507	-42.219804	NaN	-55.639790	33.058297	NaN	46.478283
-5.665863	-39.080690	NaN	-43.459290	33.414827	NaN	37.793427
-65.678637	-68.031949	NaN	-47.578238	2.353312	NaN	-18.100399
-33.467938	-15.409430	NaN	-29.741965	-18.058507	NaN	-3.725973
-18.039739	-18.723144	NaN	-3.970970	0.683405	NaN	-14.068769
-18.678872	-82.912311	NaN	-75.741758	64.233439	NaN	57.062886
-40.402758	-16.288370	NaN	-5.871167	-24.114389	NaN	-34.531591
-9.685852	-31.443002	NaN	-16.681793	21.757150	NaN	6.995942
-51.542523	-57.285451	NaN	-47.621417	5.742928	NaN	-3.921106
-20.607333	-0.936866	NaN	-7.232939	-19.670467	NaN	-13.374394
-14.641748	-43.598461	NaN	-34.190103	28.956713	NaN	19.548355
-31.788018	-27.549077	NaN	-17.749588	-4.238940	NaN	-14.038430
-23.208376	-69.706875	NaN	-16.133447	46.498499	NaN	-7.074929
-42.911224	-0.235139	NaN	10.189573	-42.676085	NaN	-53.100797
-66.879850	-39.708554	NaN	-38.918157	-27.171296	NaN	-27.961693
-24.249118	23.620201	NaN	14.393899	-47.869319	NaN	-38.643017
-31.040246	-104.979416	NaN	-91.800267	73.939170	NaN	60.760021
-7.913464	-45.948332	NaN	-35.044036	38.034867	NaN	27.130571
-9.052183	-67.366039	NaN	-66.886060	58.313856	NaN	57.833878
-59.429375	-66.194586	NaN	-67.542850	6.765211	NaN	8.113476
-10.744647	-37.781935	NaN	-13.038903	27.037288	NaN	2.294257
-31.198433	-23.136501	NaN	-23.206581	-8.061931	NaN	-7.991852
-0.707360	-16.133390	NaN	8.126190	15.426030	NaN	-8.833550
-44.737787	4.075172	NaN	-3.633823	-48.812959	NaN	-41.103964
-14.596789	-3.374015	NaN	-7.096406	-11.222774	NaN	-7.500383
-7.066900	-34.939059	NaN	-44.855016	27.872159	NaN	37.788115
-46.495218	-64.436644	NaN	-55.358825	17.941426	NaN	8.863608
-46.110964	-55.336846	NaN	-45.772477	9.225882	NaN	-0.338487
-13.237395	-22.171463	NaN	-15.497005	8.934068	NaN	2.259609
-45.581189	-9.036134	NaN	-25.408894	-36.545055	NaN	-20.172295
-68.924800	23.539806	NaN	10.475042	-92.464606	NaN	-79.399842
-8.784938	-41.749167	NaN	-44.185063	32.964228	NaN	35.400125
-33.121556	-26.301442	NaN	-17.652489	-6.820114	NaN	-15.469067
-40.470613	-73.961734	NaN	-85.181895	33.491121	NaN	44.711282
-25.124706	-10.378265	NaN	-28.935900	-14.746441	NaN	3.811194
-51.411840	-68.354554	NaN	-57.755342	16.942714	NaN	6.343502
-52.617554	-72.095301	NaN	-76.627019	19.477747	NaN	24.009465
-3.968180	-15.962362	NaN	-15.754878	11.994182	NaN	11.786698
-15.990108	-46.924515	NaN	-54.731322	30.934407	NaN	38.741214
-35.895724	-75.149337	NaN	-38.275567	39.253613	NaN	2.379843
-10.625786	-12.219358	NaN	-25.719221	1.593572	NaN	15.093435
-29.644424	-24.457625	NaN	-25.636465	-5.186798	NaN	-4.007958
-10.958830	-62.986745	NaN	-34.518978	52.027915	NaN	23.560148
-26.099476	11.482519	NaN	11.471506	-37.581995	NaN	-37.570982
3.656778	-32.992121	NaN	-33.679034	36.648899	NaN	37.335812
-28.329550	-6.965197	NaN	-8.917123	-21.364353	NaN	-19.412427
-15.102435	-83.017438	NaN	-62.098198	67.915004	NaN	46.995763
-29.552377	-58.548817	NaN	-50.625028	28.996440	NaN	21.072651
-12.894583	-29.318169	NaN	-35.320477	16.423586	NaN	22.425893
-35.580078	11.712090	NaN	4.811281	-47.292168	NaN	-40.391359
-20.181647	-41.673927	NaN	-39.151379	21.492279	NaN	18.969732
-26.466293	-30.753964	NaN	-27.901617	4.287671	NaN	1.435324
4.256299	-71.967665	NaN	-57.479277	76.223964	NaN	61.735576
-14.797087	-58.011910	NaN	-58.683797	43.214823	NaN	43.886710
-29.751373	-79.848619	NaN	-106.763835	50.097246	NaN	77.012462
-12.173423	-36.691295	NaN	-51.458862	24.517872	NaN	39.285439
-29.511714	11.870979	NaN	12.220601	-41.382693	NaN	-41.732315
-38.493916	-40.364930	NaN	-37.914195	1.871014	NaN	-0.579721
-0.704262	-22.675184	NaN	-36.310846	21.970922	NaN	35.606584
-26.243317	-14.262625	NaN	0.736060	-11.980691	NaN	-26.979377
-14.134091	-37.260316	NaN	-45.649835	23.126225	NaN	31.515744
-36.214086	-12.573135	NaN	-12.503133	-23.640951	NaN	-23.710953
7.508432	-33.690273	NaN	-35.087644	41.198705	NaN	42.596075
-51.719920	-10.881247	NaN	-9.641321	-40.838672	NaN	-42.078599
-25.174004	-29.204032	NaN	-22.551037	4.030028	NaN	-2.622967
-16.124481	-45.428821	NaN	-34.726646	29.304340	NaN	18.602165
-31.676991	-10.768883	NaN	-21.830242	-20.908108	NaN	-9.846749
-29.427184	-31.327700	NaN	-35.858875	1.900517	NaN	6.431691
-12.684152	-2.935024	NaN	-8.456745	-9.749128	NaN	-4.227407
-31.935211	-2.100146	NaN	-4.444126	-29.835065	NaN	-27.491085
-15.898714	8.369377	NaN	-24.187442	-24.268091	NaN	8.288728
-46.526758	-40.019409	NaN	-24.841805	-6.507348	NaN	-21.684953
-10.303715	-42.798342	NaN	-28.382547	32.494627	NaN	18.078832
-14.053405	-9.842015	NaN	-12.740051	-4.211390	NaN	-1.313353
-45.779543	-51.477011	NaN	-46.854096	5.697467	NaN	1.074552
-28.426719	-11.543593	NaN	-36.420037	-16.883127	NaN	7.993317
-20.429113	-73.640870	NaN	-49.503149	53.211757	NaN	29.074035
-25.339127	-42.016250	NaN	-55.575019	16.677124	NaN	30.235892
-41.451521	-23.839290	NaN	-35.026527	-17.612232	NaN	-6.424995
-16.629271	-26.995215	NaN	-22.912045	10.365944	NaN	6.282773
-8.903870	-20.473352	NaN	-21.341112	11.569482	NaN	12.437242
-17.567941	-61.866733	NaN	-37.652382	44.298792	NaN	20.084441
-35.961596	-49.953409	NaN	-56.477737	13.991813	NaN	20.516141
-25.002360	-62.590090	NaN	-44.193807	37.587730	NaN	19.191448
-39.156407	-24.193690	NaN	-25.136498	-14.962717	NaN	-14.019909
-23.439638	3.974358	NaN	-3.125621	-27.413996	NaN	-20.314017
-26.709521	-19.613044	NaN	-6.741029	-7.096478	NaN	-19.968492
-39.456790	-120.207674	NaN	-105.322277	80.750884	NaN	65.865487
-4.119051	-55.826091	NaN	-46.172008	51.707041	NaN	42.052958
-1.129623	-19.226542	NaN	-19.866053	18.096918	NaN	18.736430
-86.766222	10.183513	NaN	12.099914	-96.949735	NaN	-98.866137
-55.647401	-7.011672	NaN	-8.825969	-48.635730	NaN	-46.821433
-41.684064	-2.128419	NaN	6.059298	-39.555645	NaN	-47.743363
-37.724664	-56.115242	NaN	-31.254528	18.390579	NaN	-6.470136
-39.361205	-20.075468	NaN	-20.424139	-19.285737	NaN	-18.937067
-18.178986	-73.186725	NaN	-52.515244	55.007739	NaN	34.336258
-37.835814	-61.306719	NaN	-48.367842	23.470905	NaN	10.532029
-48.351343	-17.074223	NaN	-4.375440	-31.277121	NaN	-43.975903
-23.020411	-1.097373	NaN	-3.798099	-21.923038	NaN	-19.222312
-20.329652	-39.852617	NaN	-18.987591	19.522965	NaN	-1.342061
-16.946451	-57.400920	NaN	-50.187409	40.454468	NaN	33.240958
-21.694658	-31.637015	NaN	-53.906405	9.942357	NaN	32.211747
-40.497014	-2.198271	NaN	-0.750995	-38.298743	NaN	-39.746019
-71.108481	-43.331490	NaN	-30.347426	-27.776991	NaN	-40.761055
-4.441585	-41.452245	NaN	-31.154561	37.010660	NaN	26.712975
-19.412532	-18.035459	NaN	-19.050532	-1.377073	NaN	-0.362000
-28.768355	-4.155109	NaN	-8.457616	-24.613246	NaN	-20.310739
-22.596115	-29.298274	NaN	-23.932603	6.702159	NaN	1.336489
-88.028498	-20.702380	NaN	-42.222608	-67.326119	NaN	-45.805891
-9.109842	-43.269510	NaN	-25.045734	34.159668	NaN	15.935893
-45.023692	-22.207608	NaN	-5.751542	-22.816085	NaN	-39.272150
-22.097460	-92.042217	NaN	-88.071810	69.944758	NaN	65.974351
-15.778133	-8.027612	NaN	-12.598634	-7.750521	NaN	-3.179499
-55.190799	-26.608128	NaN	-31.865164	-28.582671	NaN	-23.325634
-44.432711	-22.671376	NaN	-14.770479	-21.761335	NaN	-29.662233
-24.360461	-66.662562	NaN	-83.187975	42.302101	NaN	58.827514
-38.172860	-98.786824	NaN	-80.930363	60.613964	NaN	42.757502
-43.339694	-65.971480	NaN	-57.035885	22.631786	NaN	13.696191
-44.174885	-59.907360	NaN	-45.501721	15.732475	NaN	1.326836
-57.260374	-14.886420	NaN	1.440911	-42.373954	NaN	-58.701285
-5.641655	-19.222792	NaN	-30.214703	13.581137	NaN	24.573049
-16.325442	-1.982878	NaN	-13.203247	-14.342565	NaN	-3.122196
-7.479090	-47.445573	NaN	-49.535942	39.966483	NaN	42.056852
-33.337194	-18.428334	NaN	-32.167419	-14.908860	NaN	-1.169775
-67.053414	3.179360	NaN	-12.490934	-70.232774	NaN	-54.562480
-11.128665	-19.489478	NaN	-26.980268	8.360814	NaN	15.851604
-20.161858	-56.828389	NaN	-62.535373	36.666530	NaN	42.373515
-10.205276	-94.644327	NaN	-71.967540	84.439051	NaN	61.762264
-6.102367	-4.128968	NaN	-35.186164	-1.973399	NaN	29.083797
-4.505107	-20.862779	NaN	-10.059692	16.357672	NaN	5.554585
-41.850257	-66.536570	NaN	-48.486308	24.686313	NaN	6.636051
-45.774348	-64.694116	NaN	-59.669498	18.919769	NaN	13.895151
-13.491312	-9.126823	NaN	-2.769113	-4.364489	NaN	-10.722198
-27.239428	-3.719642	NaN	-4.920611	-23.519787	NaN	-22.318818
-36.246916	-6.818436	NaN	-21.227090	-29.428480	NaN	-15.019826
-31.065343	-41.643890	NaN	-42.655420	10.578547	NaN	11.590077
-22.827235	-34.432520	NaN	-32.110113	11.605285	NaN	9.282878
-2.028862	-16.247750	NaN	-18.785941	14.218888	NaN	16.757079
-34.072314	-12.953794	NaN	-14.894187	-21.118520	NaN	-19.178127
-5.052882	-31.629498	NaN	-40.120518	26.576617	NaN	35.067636
3.429340	-24.949617	NaN	-16.039639	28.378957	NaN	19.468979
-22.077384	-15.929647	NaN	-16.840378	-6.147737	NaN	-5.237006
-32.399968	-44.892862	NaN	-47.646469	12.492894	NaN	15.246501
-23.839230	-20.065865	NaN	-1.294260	-3.773365	NaN	-22.544969
-30.160054	-32.709553	NaN	-35.473257	2.549499	NaN	5.313203
-46.527714	-10.504335	NaN	-9.307873	-36.023378	NaN	-37.219841
-67.666923	-33.124915	NaN	-40.459232	-34.542008	NaN	-27.207691
-30.738072	-17.331074	NaN	-14.833065	-13.406998	NaN	-15.905008
-19.124850	-15.752063	NaN	-21.796758	-3.372787	NaN	2.671909
-31.264993	-67.715691	NaN	-61.162526	36.450698	NaN	29.897533
-36.447990	-32.887430	NaN	-42.612810	-3.560560	NaN	6.164820
-50.566262	-46.146514	NaN	-36.439545	-4.419748	NaN	-14.126717
-29.320927	11.938121	NaN	14.871011	-41.259047	NaN	-44.191938
-43.968003	2.608108	NaN	6.064619	-46.576111	NaN	-50.032622
-15.843857	-6.348626	NaN	-6.377499	-9.495231	NaN	-9.466358
-15.455795	-86.801354	NaN	-68.944118	71.345558	NaN	53.488322
-38.369938	-61.642976	NaN	-57.250472	23.273038	NaN	18.880534
-26.583081	-27.991292	NaN	-19.795756	1.408212	NaN	-6.787324
-22.450742	11.888366	NaN	3.136095	-34.339108	NaN	-25.586837
-19.095656	-49.747767	NaN	-58.840544	30.652111	NaN	39.744888
-14.230517	-9.930088	NaN	-7.171658	-4.300429	NaN	-7.058859
-14.606532	-5.683303	NaN	1.802877	-8.923229	NaN	-16.409409
-27.561270	-60.896993	NaN	-79.789129	33.335722	NaN	52.227859
-19.183978	-2.311664	NaN	-3.096244	-16.872314	NaN	-16.087734
-32.864351	-55.018326	NaN	-45.098005	22.153976	NaN	12.233655
-31.698016	-4.186296	NaN	-3.953887	-27.511721	NaN	-27.744129
-28.158885	10.125891	NaN	2.942358	-38.284776	NaN	-31.101243
-31.494836	-34.707595	NaN	-25.386299	3.212759	NaN	-6.108537
-36.776657	-27.921685	NaN	-25.348453	-8.854972	NaN	-11.428205
-20.583322	-56.520164	NaN	-46.786078	35.936843	NaN	26.202756
-30.779441	-74.037579	NaN	-70.472943	43.258138	NaN	39.693502
-37.200173	-10.739442	NaN	-17.586082	-26.460731	NaN	-19.614091
-28.561189	-31.878750	NaN	-33.860548	3.317561	NaN	5.299359
-31.037192	-1.091048	NaN	3.471335	-29.946144	NaN	-34.508527
-38.023702	-79.021899	NaN	-46.008223	40.998197	NaN	7.984521
-32.563225	-39.455133	NaN	-36.713022	6.891908	NaN	4.149797
-21.277590	-35.036483	NaN	-28.024008	13.758893	NaN	6.746418
-24.463942	2.490372	NaN	3.192067	-26.954314	NaN	-27.656009
-46.824043	-19.460002	NaN	-30.036201	-27.364041	NaN	-16.787841
-55.960376	-27.729591	NaN	-42.084613	-28.230785	NaN	-13.875763
-46.450455	-4.978660	NaN	-8.440172	-41.471795	NaN	-38.010282
-60.780163	-15.204170	NaN	-9.810496	-45.575993	NaN	-50.969667
-16.844156	-52.433887	NaN	-49.301163	35.589732	NaN	32.457007
-9.758065	-19.852283	NaN	-25.585423	10.094218	NaN	15.827357
-28.334243	-37.234685	NaN	-46.937238	8.900442	NaN	18.602995
-20.742816	-53.264776	NaN	-58.636253	32.521959	NaN	37.893437
-37.531607	-4.938412	NaN	-6.678034	-32.593195	NaN	-30.853573
-34.339966	-25.227507	NaN	-30.592885	-9.112459	NaN	-3.747081
-18.555267	-31.375193	NaN	-36.779111	12.819926	NaN	18.223845
-29.310110	-38.583419	NaN	-39.758558	9.273309	NaN	10.448447
-35.338868	-52.244061	NaN	-34.467890	16.905193	NaN	-0.870979
-40.552072	-19.432997	NaN	-31.319418	-21.119075	NaN	-9.232654
-65.109726	0.978909	NaN	-4.815337	-66.088636	NaN	-60.294389
-52.689494	-46.232944	NaN	-38.089265	-6.456550	NaN	-14.600229
-29.142397	-22.831393	NaN	-20.074387	-6.311004	NaN	-9.068010
-36.378249	-85.317268	NaN	-75.856654	48.939019	NaN	39.478405
-36.376102	-28.006645	NaN	-35.339543	-8.369458	NaN	-1.036560
-19.230474	-56.452560	NaN	-34.945842	37.222086	NaN	15.715368
-29.065769	-59.556538	NaN	-40.895923	30.490769	NaN	11.830154
-63.066762	-20.250448	NaN	-24.769530	-42.816315	NaN	-38.297232
-28.689332	-12.614519	NaN	-9.240133	-16.074813	NaN	-19.449199
-37.048117	-32.226074	NaN	-12.380353	-4.822043	NaN	-24.667765
-34.625842	1.806780	NaN	-6.597737	-36.432622	NaN	-28.028105
-5.153845	-61.776915	NaN	-54.687805	56.623070	NaN	49.533960
-30.100988	5.796044	NaN	0.779927	-35.897031	NaN	-30.880915
-9.576842	-5.262661	NaN	-0.057839	-4.314181	NaN	-9.519003
-39.930072	-19.408326	NaN	-21.257838	-20.521747	NaN	-18.672234
-23.454558	-38.505998	NaN	-51.299498	15.051441	NaN	27.844940
-13.395065	-13.760580	NaN	-16.352992	0.365514	NaN	2.957926
-41.048428	-53.072208	NaN	-36.053385	12.023780	NaN	-4.995043
-29.921589	-27.484029	NaN	-19.020262	-2.437559	NaN	-10.901327
-61.658230	5.647914	NaN	-9.213302	-67.306144	NaN	-52.444928
-35.095023	-31.157163	NaN	-44.161962	-3.937860	NaN	9.066939
-11.910635	-4.250961	NaN	-14.719147	-7.659674	NaN	2.808512
-3.669434	-57.266442	NaN	-38.697106	53.597008	NaN	35.027672
-25.521936	-8.059496	NaN	-20.431165	-17.462440	NaN	-5.090772
-20.885174	-67.962817	NaN	-47.439025	47.077643	NaN	26.553851
-20.634537	-56.682356	NaN	-69.861499	36.047819	NaN	49.226962
-32.896886	-41.571416	NaN	-42.283131	8.674530	NaN	9.386245
-49.665694	-16.403281	NaN	-37.171930	-33.262413	NaN	-12.493764
-13.137520	-25.672262	NaN	-20.893447	12.534742	NaN	7.755927
-24.641974	3.394019	NaN	15.093069	-28.035994	NaN	-39.735044
-5.763433	-55.043501	NaN	-35.388519	49.280068	NaN	29.625086
-46.712330	-91.419216	NaN	-63.140584	44.706886	NaN	16.428254
-15.512550	-20.666210	NaN	-35.725715	5.153660	NaN	20.213165
-8.262120	-49.061166	NaN	-64.750520	40.799046	NaN	56.488400
-33.062743	-94.937417	NaN	-91.570806	61.874674	NaN	58.508063
-46.351704	-47.839412	NaN	-48.360707	1.487708	NaN	2.009003
-31.699595	-6.864985	NaN	-24.966009	-24.834610	NaN	-6.733586
0.623807	-14.854367	NaN	-11.308739	15.478174	NaN	11.932546
-8.361743	5.958217	NaN	2.481013	-14.319960	NaN	-10.842756
-4.211239	-80.713949	NaN	-72.014444	76.502710	NaN	67.803205
-46.971299	-40.120931	NaN	-26.789786	-6.850367	NaN	-20.181513
-26.240294	-35.626030	NaN	-49.118234	9.385736	NaN	22.877940
-43.462322	-46.455931	NaN	-38.158159	2.993608	NaN	-5.304163
-11.322039	2.760857	NaN	1.628050	-14.082896	NaN	-12.950089
-28.875361	-3.708942	NaN	-20.080196	-25.166419	NaN	-8.795165
-21.153233	-6.802064	NaN	-15.163736	-14.351169	NaN	-5.989497
-52.453228	-32.958924	NaN	-37.884566	-19.494304	NaN	-14.568662
-29.601623	-28.062416	NaN	-18.455294	-1.539207	NaN	-11.146329
-14.037667	-12.691905	NaN	-7.119162	-1.345763	NaN	-6.918506
-33.758938	-21.850845	NaN	-10.975459	-11.908093	NaN	-22.783479
-11.990150	-19.876146	NaN	-19.320172	7.885996	NaN	7.330021
-18.234668	-6.337197	NaN	-22.196656	-11.897471	NaN	3.961988
-13.266593	-25.666402	NaN	-20.481171	12.399809	NaN	7.214577
-11.198136	-69.150071	NaN	-60.094392	57.951934	NaN	48.896256
-8.863541	-44.181029	NaN	-42.844870	35.317488	NaN	33.981329
-60.667286	-6.775718	NaN	-1.999369	-53.891569	NaN	-58.667917
-42.628170	-18.149402	NaN	-16.740982	-24.478768	NaN	-25.887187
-7.580332	-61.715373	NaN	-66.187103	54.135041	NaN	58.606771
-18.506863	-12.653368	NaN	-25.666905	-5.853495	NaN	7.160042
4.291898	-34.296473	NaN	-21.173633	38.588371	NaN	25.465531
-33.850223	-5.252737	NaN	1.763681	-28.597486	NaN	-35.613904
-29.180983	-13.639871	NaN	-40.846344	-15.541111	NaN	11.665361
-30.559319	-68.751495	NaN	-60.751362	38.192176	NaN	30.192043
-21.159445	-62.167025	NaN	-67.339123	41.007580	NaN	46.179679
-36.209682	-14.274370	NaN	-14.823867	-21.935312	NaN	-21.385816
-58.061919	-22.332722	NaN	-24.092781	-35.729197	NaN	-33.969139
0.293661	-26.553592	NaN	-31.481257	26.847254	NaN	31.774919
-4.624522	-38.901946	NaN	-54.183399	34.277424	NaN	49.558877
0.198183	-29.970180	NaN	-30.247530	30.168362	NaN	30.445713
-26.212265	-81.998470	NaN	-84.728982	55.786205	NaN	58.516717
-52.591450	14.888937	NaN	4.994147	-67.480387	NaN	-57.585597
-29.855227	-5.907049	NaN	-1.030046	-23.948178	NaN	-28.825181
-15.651744	-34.254251	NaN	-47.313336	18.602508	NaN	31.661592
-12.843447	-16.679523	NaN	-22.309546	3.836076	NaN	9.466099
-50.864393	-31.280903	NaN	-45.851630	-19.583490	NaN	-5.012763
9.925778	-8.470741	NaN	-6.948330	18.396519	NaN	16.874108
-8.698863	-15.147698	NaN	-10.267911	6.448835	NaN	1.569048
-27.580325	-94.438263	NaN	-100.581656	66.857939	NaN	73.001331
-13.923991	-14.297583	NaN	-25.663017	0.373592	NaN	11.739026
-20.474211	-43.820205	NaN	-37.260388	23.345994	NaN	16.786176
-65.009664	-1.681091	NaN	-11.828655	-63.328573	NaN	-53.181008
-43.003655	-18.902105	NaN	-10.085081	-24.101550	NaN	-32.918574
-45.698122	-20.673433	NaN	-25.372016	-25.024689	NaN	-20.326106
-23.918925	-14.077142	NaN	-17.699836	-9.841783	NaN	-6.219089
-12.835861	-19.509405	NaN	-26.710107	6.673544	NaN	13.874246
