# Supplementary material for: Combined Influences of Model Choice, Data Quality, and Data Quantity When Estimating Population Trends
Source: PLoS One. 2015 Jul 15;10(7):e0132255. doi: 10.1371/journal.pone.0132255 (PMC4503393; doi:10.1371/journal.pone.0132255)
Supplement: S1 Dataset — Files are organized by model type and by the input lambda value. (ZIP) [file pone.0132255.s002.zip › Hypothetical LH/sims_lambda_0_9/simulationOutput_0.9_0_0.1_0_20.xls]

Percent_Decline_True	Median_Percent_Decline_Matrix	Median_Percent_Decline_Matrix_stable	Median_Percent_Decline_Scalar	Difference_True_Matrix	Difference_True_Matrix_Stable	Difference_True_Scalar
68.455384	64.611804	NaN	64.957777	3.843580	NaN	3.497607
64.442697	60.200031	NaN	61.210620	4.242667	NaN	3.232077
71.872785	65.432748	NaN	66.342577	6.440038	NaN	5.530209
68.518436	61.011023	NaN	62.035013	7.507414	NaN	6.483423
59.110381	63.686947	NaN	63.214661	-4.576565	NaN	-4.104279
69.203391	70.419986	NaN	70.108983	-1.216595	NaN	-0.905592
65.232304	66.447394	NaN	66.941578	-1.215090	NaN	-1.709274
69.583939	67.901518	NaN	68.968569	1.682421	NaN	0.615370
65.359445	58.818138	NaN	57.221618	6.541307	NaN	8.137827
61.954163	68.889110	NaN	68.675117	-6.934947	NaN	-6.720954
72.390924	63.919407	NaN	62.648856	8.471517	NaN	9.742068
70.086599	64.042641	NaN	63.714077	6.043958	NaN	6.372523
66.555834	52.324816	NaN	52.919494	14.231018	NaN	13.636339
60.819327	60.205193	NaN	61.670499	0.614134	NaN	-0.851172
57.458537	63.271001	NaN	64.170206	-5.812465	NaN	-6.711669
58.690516	70.626907	NaN	69.354837	-11.936391	NaN	-10.664320
64.751894	69.283466	NaN	70.105806	-4.531572	NaN	-5.353912
66.365289	65.124019	NaN	67.045959	1.241271	NaN	-0.680670
70.928353	66.095895	NaN	65.376493	4.832458	NaN	5.551860
70.329157	67.916914	NaN	67.765785	2.412243	NaN	2.563372
60.904379	65.156639	NaN	65.583469	-4.252260	NaN	-4.679090
70.077332	66.619975	NaN	66.920213	3.457358	NaN	3.157119
64.707109	65.434522	NaN	65.726741	-0.727413	NaN	-1.019632
70.702046	65.639058	NaN	65.220825	5.062988	NaN	5.481221
65.122578	62.276909	NaN	62.914390	2.845668	NaN	2.208188
63.333060	63.851245	NaN	65.226240	-0.518184	NaN	-1.893180
68.527694	61.782889	NaN	60.452424	6.744804	NaN	8.075269
67.993916	70.371217	NaN	70.910045	-2.377301	NaN	-2.916129
70.162976	66.778668	NaN	67.550365	3.384309	NaN	2.612611
65.971554	54.767591	NaN	55.155358	11.203963	NaN	10.816196
68.371538	63.454254	NaN	62.987351	4.917284	NaN	5.384187
72.151551	66.202729	NaN	65.617376	5.948823	NaN	6.534176
70.543834	63.547034	NaN	62.866402	6.996800	NaN	7.677432
57.013847	62.082765	NaN	61.966228	-5.068918	NaN	-4.952381
67.590175	59.900645	NaN	59.920274	7.689530	NaN	7.669901
67.111855	64.430042	NaN	64.649866	2.681814	NaN	2.461990
65.397918	66.699636	NaN	67.034516	-1.301717	NaN	-1.636598
64.968227	64.355627	NaN	65.382224	0.612600	NaN	-0.413997
69.264497	64.277547	NaN	64.155220	4.986950	NaN	5.109276
72.358639	68.117728	NaN	68.022526	4.240911	NaN	4.336113
66.225559	56.535968	NaN	56.710226	9.689591	NaN	9.515332
66.469086	64.829917	NaN	65.860488	1.639169	NaN	0.608597
63.932803	71.362514	NaN	71.270904	-7.429711	NaN	-7.338100
65.926793	65.032491	NaN	64.713716	0.894302	NaN	1.213077
66.651306	67.365228	NaN	68.705095	-0.713922	NaN	-2.053789
68.726413	69.071531	NaN	69.978864	-0.345118	NaN	-1.252451
61.230340	71.270138	NaN	71.656191	-10.039799	NaN	-10.425852
58.140346	73.094072	NaN	72.429805	-14.953727	NaN	-14.289459
68.419299	65.124543	NaN	63.074697	3.294756	NaN	5.344602
68.220305	63.214292	NaN	64.450607	5.006013	NaN	3.769698
69.333598	56.980482	NaN	58.063197	12.353117	NaN	11.270401
68.362683	67.931470	NaN	68.293486	0.431213	NaN	0.069196
68.851879	65.805237	NaN	66.756977	3.046642	NaN	2.094902
71.172322	58.934247	NaN	60.613496	12.238075	NaN	10.558827
61.745519	63.048012	NaN	64.254479	-1.302492	NaN	-2.508960
64.024919	66.776704	NaN	68.197783	-2.751785	NaN	-4.172864
62.247595	67.508662	NaN	67.969240	-5.261067	NaN	-5.721645
59.756794	68.182224	NaN	67.968882	-8.425430	NaN	-8.212088
64.216523	63.993460	NaN	64.737564	0.223062	NaN	-0.521041
62.951118	69.334997	NaN	68.364204	-6.383878	NaN	-5.413086
64.489979	65.948164	NaN	66.133696	-1.458186	NaN	-1.643717
62.481933	65.669919	NaN	65.960756	-3.187986	NaN	-3.478823
68.915255	68.271972	NaN	68.074257	0.643283	NaN	0.840998
63.449727	70.289286	NaN	69.920963	-6.839559	NaN	-6.471236
70.142601	66.758293	NaN	66.783406	3.384308	NaN	3.359195
68.946301	64.894941	NaN	64.095237	4.051360	NaN	4.851063
64.695573	68.419419	NaN	68.123136	-3.723846	NaN	-3.427563
69.299837	67.386041	NaN	67.958556	1.913795	NaN	1.341281
64.278543	65.369402	NaN	66.364743	-1.090859	NaN	-2.086201
62.578388	73.802910	NaN	74.044194	-11.224522	NaN	-11.465806
63.103293	62.865541	NaN	62.604769	0.237752	NaN	0.498524
57.787922	64.814977	NaN	64.510929	-7.027055	NaN	-6.723007
64.491986	63.535879	NaN	64.437328	0.956107	NaN	0.054658
56.016360	62.512608	NaN	61.611838	-6.496248	NaN	-5.595477
63.879054	69.146446	NaN	68.657199	-5.267392	NaN	-4.778145
60.772568	67.051216	NaN	67.235394	-6.278648	NaN	-6.462827
62.228882	66.519034	NaN	66.265123	-4.290152	NaN	-4.036241
63.061946	67.488985	NaN	68.791739	-4.427039	NaN	-5.729793
66.855196	67.555063	NaN	67.944169	-0.699866	NaN	-1.088973
66.034705	67.476149	NaN	67.796333	-1.441444	NaN	-1.761627
61.735615	64.632600	NaN	65.079280	-2.896985	NaN	-3.343665
69.311815	64.778645	NaN	65.613141	4.533170	NaN	3.698674
64.502930	65.981520	NaN	65.624299	-1.478590	NaN	-1.121369
57.674830	65.894391	NaN	66.488580	-8.219560	NaN	-8.813749
70.745025	64.132846	NaN	62.713072	6.612179	NaN	8.031953
52.578860	66.081632	NaN	65.140469	-13.502771	NaN	-12.561609
68.415388	72.513866	NaN	72.470132	-4.098478	NaN	-4.054744
63.903830	58.668230	NaN	60.262718	5.235600	NaN	3.641112
73.049071	63.537705	NaN	64.377505	9.511366	NaN	8.671567
68.785662	58.358061	NaN	60.543011	10.427601	NaN	8.242651
58.201116	66.424837	NaN	65.501443	-8.223720	NaN	-7.300327
63.156003	61.381213	NaN	61.353901	1.774790	NaN	1.802102
66.910497	66.690317	NaN	65.865633	0.220180	NaN	1.044864
69.286501	62.919647	NaN	63.813539	6.366854	NaN	5.472962
60.727401	60.450166	NaN	60.105043	0.277235	NaN	0.622358
59.083761	71.914852	NaN	72.031555	-12.831091	NaN	-12.947794
65.554328	66.807962	NaN	66.980287	-1.253635	NaN	-1.425959
65.779183	61.108260	NaN	59.832779	4.670923	NaN	5.946403
68.290159	64.691992	NaN	64.281092	3.598167	NaN	4.009067
58.497515	64.138643	NaN	64.546273	-5.641127	NaN	-6.048758
65.539695	62.927838	NaN	62.048606	2.611857	NaN	3.491089
58.274642	68.608272	NaN	69.736467	-10.333630	NaN	-11.461825
60.057615	67.020733	NaN	65.778263	-6.963118	NaN	-5.720648
62.109282	64.510001	NaN	64.620780	-2.400719	NaN	-2.511498
64.821012	65.438476	NaN	65.998415	-0.617464	NaN	-1.177403
63.200816	66.853029	NaN	65.317846	-3.652214	NaN	-2.117030
64.002071	65.096006	NaN	65.149113	-1.093935	NaN	-1.147042
67.368031	63.772136	NaN	64.009218	3.595895	NaN	3.358814
69.733392	63.622098	NaN	62.774602	6.111294	NaN	6.958790
61.204436	61.880880	NaN	63.521490	-0.676445	NaN	-2.317054
67.165619	60.763409	NaN	60.204054	6.402209	NaN	6.961565
64.148729	64.918921	NaN	63.659595	-0.770192	NaN	0.489135
64.945609	62.767689	NaN	63.761220	2.177920	NaN	1.184389
50.826017	64.299423	NaN	62.769008	-13.473406	NaN	-11.942991
70.583935	65.310708	NaN	65.063322	5.273227	NaN	5.520612
65.097344	64.160078	NaN	63.406923	0.937267	NaN	1.690421
70.441171	67.782550	NaN	68.801744	2.658621	NaN	1.639427
66.074307	69.152290	NaN	68.777631	-3.077983	NaN	-2.703323
63.940498	64.759927	NaN	64.215937	-0.819429	NaN	-0.275439
66.847916	61.456042	NaN	62.951524	5.391874	NaN	3.896392
64.813097	68.273738	NaN	67.181025	-3.460641	NaN	-2.367929
70.654107	64.316464	NaN	64.396864	6.337642	NaN	6.257242
66.686443	65.438496	NaN	65.632127	1.247947	NaN	1.054316
69.196750	65.505956	NaN	65.153164	3.690794	NaN	4.043585
70.135441	64.979974	NaN	64.417367	5.155467	NaN	5.718074
61.493784	63.459641	NaN	63.186654	-1.965857	NaN	-1.692870
66.560822	63.324980	NaN	63.790648	3.235841	NaN	2.770174
60.950582	60.990487	NaN	61.731775	-0.039904	NaN	-0.781192
64.319672	61.501117	NaN	61.292965	2.818555	NaN	3.026706
68.691057	69.267278	NaN	69.148178	-0.576221	NaN	-0.457121
71.349270	61.308807	NaN	60.185452	10.040463	NaN	11.163817
66.592523	64.704594	NaN	65.001645	1.887929	NaN	1.590879
66.393459	65.533861	NaN	66.027324	0.859598	NaN	0.366135
67.647524	62.694669	NaN	62.710198	4.952855	NaN	4.937326
70.396722	62.086799	NaN	61.796785	8.309923	NaN	8.599937
65.645345	69.830661	NaN	69.155924	-4.185316	NaN	-3.510579
65.101764	62.416815	NaN	61.941440	2.684949	NaN	3.160324
63.620620	68.421300	NaN	69.254632	-4.800680	NaN	-5.634012
59.370420	60.940335	NaN	60.485885	-1.569914	NaN	-1.115465
62.668308	66.837794	NaN	67.264583	-4.169486	NaN	-4.596274
65.960338	65.850621	NaN	64.862172	0.109717	NaN	1.098165
65.938193	64.780629	NaN	63.758475	1.157564	NaN	2.179717
62.434116	68.748271	NaN	67.772477	-6.314154	NaN	-5.338361
66.710715	63.798458	NaN	64.273893	2.912257	NaN	2.436822
60.443156	64.801631	NaN	65.893240	-4.358475	NaN	-5.450083
68.379830	66.763494	NaN	65.797533	1.616336	NaN	2.582297
72.303510	63.247467	NaN	63.472525	9.056043	NaN	8.830985
59.450773	65.839941	NaN	66.728141	-6.389167	NaN	-7.277367
68.639594	66.396876	NaN	65.296681	2.242718	NaN	3.342914
66.074409	61.552963	NaN	60.942506	4.521446	NaN	5.131904
66.589605	66.611704	NaN	66.510471	-0.022099	NaN	0.079133
65.103380	66.756670	NaN	67.477086	-1.653290	NaN	-2.373706
55.144266	65.633030	NaN	65.938267	-10.488764	NaN	-10.794001
63.933215	66.545914	NaN	65.411353	-2.612699	NaN	-1.478138
61.311208	64.146038	NaN	65.039535	-2.834830	NaN	-3.728327
68.390536	65.222765	NaN	65.409332	3.167771	NaN	2.981204
64.391462	65.683643	NaN	65.480332	-1.292182	NaN	-1.088870
66.987077	69.328092	NaN	68.283811	-2.341015	NaN	-1.296734
65.967125	67.428745	NaN	67.131768	-1.461619	NaN	-1.164642
66.633912	61.226827	NaN	61.000961	5.407085	NaN	5.632950
73.120589	68.953187	NaN	69.183446	4.167402	NaN	3.937143
67.032058	65.091368	NaN	64.961187	1.940690	NaN	2.070871
68.439091	63.708992	NaN	63.421193	4.730099	NaN	5.017898
61.260456	66.789345	NaN	66.872145	-5.528889	NaN	-5.611689
65.515704	64.891836	NaN	65.568361	0.623868	NaN	-0.052657
62.924784	66.434056	NaN	65.744675	-3.509272	NaN	-2.819890
68.543409	67.531275	NaN	67.239852	1.012133	NaN	1.303557
52.253822	64.100083	NaN	63.572625	-11.846261	NaN	-11.318803
72.756031	66.504987	NaN	66.754946	6.251045	NaN	6.001085
64.645089	63.447995	NaN	63.881918	1.197095	NaN	0.763171
70.893012	70.497921	NaN	69.521603	0.395091	NaN	1.371408
67.824226	64.103336	NaN	64.265127	3.720889	NaN	3.559099
66.914405	65.525191	NaN	65.603988	1.389214	NaN	1.310417
59.873619	65.458762	NaN	66.040574	-5.585143	NaN	-6.166954
60.800766	64.516425	NaN	64.926439	-3.715659	NaN	-4.125674
75.290468	67.339624	NaN	66.125192	7.950844	NaN	9.165276
69.081313	67.969273	NaN	67.104473	1.112039	NaN	1.976840
60.498496	69.514376	NaN	70.107512	-9.015880	NaN	-9.609015
59.452308	62.851981	NaN	62.499915	-3.399673	NaN	-3.047607
70.156895	63.243418	NaN	64.099268	6.913476	NaN	6.057627
63.750205	60.644845	NaN	61.717781	3.105359	NaN	2.032424
63.574547	61.967061	NaN	61.391500	1.607486	NaN	2.183048
65.499894	72.317181	NaN	71.163105	-6.817286	NaN	-5.663210
61.926944	65.878829	NaN	66.566261	-3.951884	NaN	-4.639317
69.973384	66.771112	NaN	66.936934	3.202272	NaN	3.036450
65.054248	64.584586	NaN	65.779129	0.469662	NaN	-0.724882
69.440645	62.710828	NaN	64.081614	6.729818	NaN	5.359032
69.210315	67.022367	NaN	66.502547	2.187947	NaN	2.707768
68.834636	68.454148	NaN	68.073780	0.380488	NaN	0.760857
62.041993	67.234656	NaN	67.812885	-5.192663	NaN	-5.770893
70.136073	70.530409	NaN	70.487474	-0.394336	NaN	-0.351401
66.604279	59.204753	NaN	60.111277	7.399526	NaN	6.493002
63.916933	67.183355	NaN	67.088382	-3.266422	NaN	-3.171449
62.123587	63.193645	NaN	63.776945	-1.070058	NaN	-1.653358
71.961845	61.681851	NaN	63.167601	10.279994	NaN	8.794244
69.625349	61.827534	NaN	62.441246	7.797815	NaN	7.184103
62.980799	61.138921	NaN	61.995564	1.841878	NaN	0.985234
61.255053	59.618936	NaN	57.956329	1.636117	NaN	3.298724
68.029330	67.183567	NaN	67.238957	0.845763	NaN	0.790372
63.261890	70.244295	NaN	70.898923	-6.982405	NaN	-7.637032
60.989422	71.567493	NaN	70.679781	-10.578071	NaN	-9.690359
70.047672	66.017512	NaN	65.697142	4.030159	NaN	4.350530
66.571721	68.947962	NaN	69.125154	-2.376241	NaN	-2.553433
65.309979	69.137961	NaN	68.678293	-3.827982	NaN	-3.368314
66.604455	59.205261	NaN	60.364687	7.399194	NaN	6.239768
60.675134	49.536378	NaN	49.322955	11.138756	NaN	11.352179
57.184511	68.880227	NaN	69.428226	-11.695716	NaN	-12.243715
63.451691	62.769192	NaN	62.905694	0.682499	NaN	0.545997
67.106103	63.773825	NaN	63.646638	3.332278	NaN	3.459465
69.133284	69.446869	NaN	68.473272	-0.313585	NaN	0.660012
68.977601	68.825397	NaN	69.627505	0.152204	NaN	-0.649904
65.289584	65.090457	NaN	64.779309	0.199126	NaN	0.510275
74.710324	68.193513	NaN	67.251574	6.516810	NaN	7.458750
61.295386	63.662733	NaN	64.900555	-2.367346	NaN	-3.605169
65.713635	65.161065	NaN	64.172171	0.552571	NaN	1.541464
65.293760	68.918431	NaN	68.894821	-3.624671	NaN	-3.601061
61.751865	67.652431	NaN	67.833966	-5.900567	NaN	-6.082101
64.995391	66.205916	NaN	67.450814	-1.210525	NaN	-2.455423
64.555245	60.682510	NaN	59.890458	3.872734	NaN	4.664787
60.648601	68.492540	NaN	67.713295	-7.843939	NaN	-7.064694
71.714988	66.065325	NaN	65.869045	5.649662	NaN	5.845943
59.051554	62.407043	NaN	61.794455	-3.355489	NaN	-2.742901
65.379622	53.706633	NaN	53.571173	11.672989	NaN	11.808449
64.461357	65.105165	NaN	65.823589	-0.643808	NaN	-1.362232
61.360913	71.186029	NaN	71.035268	-9.825116	NaN	-9.674355
62.062855	66.062865	NaN	66.495815	-4.000010	NaN	-4.432959
62.094610	64.337738	NaN	64.476309	-2.243127	NaN	-2.381699
68.477837	65.689035	NaN	67.192076	2.788802	NaN	1.285762
59.328823	64.979312	NaN	64.344462	-5.650489	NaN	-5.015640
64.108420	69.530638	NaN	69.465956	-5.422218	NaN	-5.357536
64.677934	67.374794	NaN	67.544989	-2.696860	NaN	-2.867056
63.882509	65.159146	NaN	64.840066	-1.276637	NaN	-0.957557
62.280473	60.182031	NaN	61.190877	2.098442	NaN	1.089596
68.829174	67.358465	NaN	67.039095	1.470709	NaN	1.790079
69.898632	70.163121	NaN	70.093845	-0.264489	NaN	-0.195212
70.290267	59.445585	NaN	58.768393	10.844683	NaN	11.521874
66.049038	69.085006	NaN	67.745256	-3.035968	NaN	-1.696218
65.532247	66.554164	NaN	66.973415	-1.021918	NaN	-1.441168
69.415551	66.701657	NaN	66.178801	2.713894	NaN	3.236750
63.746489	67.531230	NaN	67.027540	-3.784741	NaN	-3.281051
61.587123	67.121860	NaN	67.028884	-5.534736	NaN	-5.441761
60.374563	69.111742	NaN	69.400327	-8.737179	NaN	-9.025764
71.033985	70.549886	NaN	69.868407	0.484099	NaN	1.165578
66.331845	67.321173	NaN	66.445836	-0.989328	NaN	-0.113992
62.477058	64.847909	NaN	63.846566	-2.370852	NaN	-1.369508
67.450539	66.416102	NaN	65.926013	1.034437	NaN	1.524526
64.742138	65.959127	NaN	65.886904	-1.216989	NaN	-1.144766
68.173736	57.929811	NaN	56.935159	10.243925	NaN	11.238577
73.757555	68.710340	NaN	67.818809	5.047215	NaN	5.938746
69.365795	64.776519	NaN	66.419217	4.589277	NaN	2.946578
63.391665	65.005713	NaN	64.763989	-1.614048	NaN	-1.372324
63.509719	68.112096	NaN	67.324576	-4.602377	NaN	-3.814857
68.368646	64.556183	NaN	65.461139	3.812462	NaN	2.907507
63.820342	65.762158	NaN	66.536000	-1.941815	NaN	-2.715657
70.881648	66.765193	NaN	67.115523	4.116456	NaN	3.766126
62.509315	62.470129	NaN	61.286905	0.039186	NaN	1.222410
60.152036	61.979777	NaN	62.718903	-1.827741	NaN	-2.566867
66.835132	66.733449	NaN	67.100876	0.101682	NaN	-0.265745
68.333257	65.034294	NaN	65.039682	3.298963	NaN	3.293575
64.713925	69.155333	NaN	69.080095	-4.441408	NaN	-4.366170
60.375468	63.816232	NaN	64.154837	-3.440764	NaN	-3.779370
56.208334	66.891975	NaN	66.174322	-10.683641	NaN	-9.965988
61.402057	65.319046	NaN	66.486216	-3.916988	NaN	-5.084158
64.714107	63.064097	NaN	63.535180	1.650009	NaN	1.178927
65.943607	65.188471	NaN	66.078738	0.755136	NaN	-0.135130
62.309470	59.961040	NaN	59.072273	2.348429	NaN	3.237197
64.908459	62.347303	NaN	62.348072	2.561156	NaN	2.560387
56.803401	65.449708	NaN	66.131743	-8.646307	NaN	-9.328342
67.536322	62.686005	NaN	62.653858	4.850317	NaN	4.882464
60.322780	60.507986	NaN	60.579450	-0.185206	NaN	-0.256670
65.635517	67.083893	NaN	68.358840	-1.448376	NaN	-2.723324
66.801815	64.976846	NaN	64.540095	1.824969	NaN	2.261720
62.828778	66.017075	NaN	67.010552	-3.188297	NaN	-4.181774
62.516826	64.118365	NaN	64.000175	-1.601539	NaN	-1.483349
63.939760	62.985867	NaN	63.594718	0.953893	NaN	0.345041
64.863473	67.899838	NaN	67.144581	-3.036365	NaN	-2.281109
64.442650	64.800485	NaN	64.775425	-0.357835	NaN	-0.332775
68.799596	64.527474	NaN	65.991168	4.272123	NaN	2.808428
59.191812	62.772246	NaN	63.614484	-3.580434	NaN	-4.422672
70.235646	69.709904	NaN	70.560261	0.525742	NaN	-0.324616
66.025424	72.588379	NaN	71.650392	-6.562955	NaN	-5.624968
68.131337	68.284845	NaN	68.927638	-0.153508	NaN	-0.796301
65.792113	68.986626	NaN	69.028653	-3.194514	NaN	-3.236540
70.499344	62.116289	NaN	62.840572	8.383055	NaN	7.658773
66.467439	68.309831	NaN	68.566108	-1.842392	NaN	-2.098670
73.749145	65.016703	NaN	65.131742	8.732442	NaN	8.617403
64.548686	64.009485	NaN	64.119178	0.539200	NaN	0.429507
59.710280	62.973104	NaN	63.295139	-3.262824	NaN	-3.584859
70.313419	61.970800	NaN	63.125140	8.342619	NaN	7.188279
64.481535	63.834645	NaN	64.643790	0.646890	NaN	-0.162255
68.496629	65.122353	NaN	64.961749	3.374277	NaN	3.534880
53.935168	72.268709	NaN	71.910464	-18.333542	NaN	-17.975297
70.617686	61.706665	NaN	61.740948	8.911022	NaN	8.876738
60.655838	67.767632	NaN	68.468193	-7.111794	NaN	-7.812354
68.969052	65.591282	NaN	64.382110	3.377770	NaN	4.586943
59.223523	60.727738	NaN	60.535854	-1.504216	NaN	-1.312331
66.405011	64.449400	NaN	65.386802	1.955611	NaN	1.018208
69.250017	61.317576	NaN	62.548478	7.932441	NaN	6.701540
63.440312	65.220474	NaN	66.105773	-1.780162	NaN	-2.665461
59.353291	70.145269	NaN	70.338249	-10.791978	NaN	-10.984959
66.188832	65.830547	NaN	65.841850	0.358285	NaN	0.346982
64.440184	62.823587	NaN	62.586793	1.616597	NaN	1.853390
60.398972	66.204292	NaN	66.450350	-5.805320	NaN	-6.051378
59.908862	64.486583	NaN	64.480328	-4.577721	NaN	-4.571466
59.606728	65.729233	NaN	63.987224	-6.122505	NaN	-4.380496
66.039511	65.243785	NaN	66.558532	0.795726	NaN	-0.519021
69.609076	69.618651	NaN	70.163631	-0.009574	NaN	-0.554554
68.232127	64.905766	NaN	65.566881	3.326361	NaN	2.665246
65.432955	66.156561	NaN	65.948861	-0.723606	NaN	-0.515906
64.214780	58.957102	NaN	60.439353	5.257678	NaN	3.775427
68.757238	63.785580	NaN	63.426122	4.971658	NaN	5.331116
55.466165	69.879388	NaN	68.722801	-14.413223	NaN	-13.256636
71.606353	61.572023	NaN	62.429493	10.034330	NaN	9.176861
57.491170	67.336072	NaN	68.072114	-9.844902	NaN	-10.580944
64.280997	65.133003	NaN	65.870540	-0.852006	NaN	-1.589543
70.676485	62.301547	NaN	62.204054	8.374938	NaN	8.472431
56.878884	63.320139	NaN	63.768190	-6.441255	NaN	-6.889306
61.719753	66.785927	NaN	67.603411	-5.066174	NaN	-5.883657
66.416497	62.251313	NaN	62.019186	4.165183	NaN	4.397310
69.647196	67.366423	NaN	67.021414	2.280773	NaN	2.625783
63.645122	61.604933	NaN	62.481691	2.040189	NaN	1.163431
63.392179	64.835471	NaN	64.977653	-1.443292	NaN	-1.585475
68.810724	64.736212	NaN	64.647857	4.074512	NaN	4.162867
63.789647	64.973561	NaN	64.982055	-1.183914	NaN	-1.192408
67.457572	60.225043	NaN	60.297903	7.232529	NaN	7.159669
55.198124	64.034328	NaN	65.731793	-8.836204	NaN	-10.533669
68.792022	68.002579	NaN	68.910038	0.789443	NaN	-0.118016
59.721374	65.454464	NaN	65.354347	-5.733091	NaN	-5.632973
58.569043	69.873856	NaN	69.402042	-11.304812	NaN	-10.832998
65.703562	69.850114	NaN	70.608379	-4.146552	NaN	-4.904817
66.165161	71.612246	NaN	71.723572	-5.447085	NaN	-5.558411
70.135392	60.337377	NaN	60.016831	9.798014	NaN	10.118560
68.743631	63.470009	NaN	63.839967	5.273622	NaN	4.903664
69.083542	66.252799	NaN	66.132073	2.830743	NaN	2.951469
66.637623	63.980526	NaN	64.296678	2.657097	NaN	2.340944
68.318248	63.288109	NaN	62.294088	5.030140	NaN	6.024160
62.608574	65.263145	NaN	65.690762	-2.654571	NaN	-3.082188
71.276442	59.842073	NaN	61.145787	11.434369	NaN	10.130655
69.152438	66.637220	NaN	66.417660	2.515218	NaN	2.734778
59.212834	64.237735	NaN	63.688646	-5.024901	NaN	-4.475812
67.134765	69.027849	NaN	69.563287	-1.893083	NaN	-2.428522
61.979009	66.024905	NaN	66.863556	-4.045896	NaN	-4.884547
72.266604	70.721992	NaN	71.278899	1.544612	NaN	0.987705
71.897945	66.485459	NaN	65.684700	5.412486	NaN	6.213245
65.144331	67.570908	NaN	68.371457	-2.426577	NaN	-3.227125
67.349252	65.855899	NaN	64.751184	1.493352	NaN	2.598068
73.644451	62.947672	NaN	62.195189	10.696780	NaN	11.449263
62.510885	67.107341	NaN	66.848941	-4.596455	NaN	-4.338055
67.383257	67.813195	NaN	66.448575	-0.429938	NaN	0.934682
54.985117	62.811476	NaN	63.149259	-7.826359	NaN	-8.164142
60.462250	59.135607	NaN	59.303183	1.326643	NaN	1.159067
70.044842	64.220130	NaN	63.850953	5.824712	NaN	6.193889
73.162255	60.111507	NaN	62.129527	13.050748	NaN	11.032728
61.650348	67.093731	NaN	66.457452	-5.443383	NaN	-4.807104
69.006930	64.856648	NaN	66.320875	4.150283	NaN	2.686056
60.930872	63.662514	NaN	63.561346	-2.731643	NaN	-2.630475
58.486338	67.332071	NaN	67.691410	-8.845732	NaN	-9.205071
65.297920	66.030770	NaN	65.309261	-0.732850	NaN	-0.011341
54.363992	61.593188	NaN	62.395098	-7.229196	NaN	-8.031106
64.214720	66.691982	NaN	65.874253	-2.477261	NaN	-1.659533
61.764333	62.275827	NaN	61.978540	-0.511495	NaN	-0.214207
67.871837	60.717510	NaN	61.322585	7.154327	NaN	6.549252
64.703513	60.789719	NaN	62.189071	3.913794	NaN	2.514442
68.197999	65.308048	NaN	64.786911	2.889951	NaN	3.411089
71.277754	64.207491	NaN	64.244606	7.070263	NaN	7.033148
66.496806	68.242698	NaN	68.901354	-1.745891	NaN	-2.404547
61.689224	61.605422	NaN	60.919480	0.083802	NaN	0.769744
66.757257	62.620989	NaN	63.588653	4.136268	NaN	3.168604
65.168179	64.121938	NaN	64.218311	1.046241	NaN	0.949868
67.846809	64.996766	NaN	65.923015	2.850043	NaN	1.923794
71.339203	65.166244	NaN	65.902422	6.172959	NaN	5.436781
69.369724	62.776046	NaN	62.392955	6.593678	NaN	6.976769
67.360427	67.421953	NaN	67.452575	-0.061526	NaN	-0.092148
57.675242	67.643938	NaN	68.122080	-9.968697	NaN	-10.446838
69.300514	60.326105	NaN	61.476126	8.974409	NaN	7.824388
68.570111	62.796183	NaN	62.520002	5.773927	NaN	6.050109
65.763344	58.744580	NaN	59.146491	7.018764	NaN	6.616853
64.713063	61.714780	NaN	62.665526	2.998282	NaN	2.047536
66.399208	60.688688	NaN	61.648845	5.710521	NaN	4.750364
58.907145	61.061788	NaN	62.157752	-2.154644	NaN	-3.250608
70.338460	63.189652	NaN	64.044756	7.148808	NaN	6.293704
65.421735	62.610348	NaN	63.285447	2.811387	NaN	2.136289
55.751793	66.097311	NaN	65.962711	-10.345518	NaN	-10.210918
70.528162	62.154804	NaN	61.972189	8.373357	NaN	8.555972
67.755564	66.866122	NaN	66.998322	0.889442	NaN	0.757242
60.078993	62.203277	NaN	62.416342	-2.124284	NaN	-2.337349
66.022176	61.414914	NaN	60.676743	4.607262	NaN	5.345433
66.603089	67.480259	NaN	67.768204	-0.877170	NaN	-1.165115
71.602390	63.017934	NaN	64.008552	8.584456	NaN	7.593838
67.674418	64.155487	NaN	63.830273	3.518931	NaN	3.844145
68.417459	62.933674	NaN	63.421184	5.483785	NaN	4.996275
74.978392	59.779501	NaN	61.173867	15.198890	NaN	13.804525
64.535245	67.080705	NaN	67.295659	-2.545460	NaN	-2.760414
64.988705	67.848001	NaN	68.681454	-2.859296	NaN	-3.692748
58.688869	64.857580	NaN	64.958700	-6.168711	NaN	-6.269831
68.925098	65.315358	NaN	65.429182	3.609740	NaN	3.495915
65.096344	66.817281	NaN	67.112784	-1.720937	NaN	-2.016441
59.862767	63.000027	NaN	63.292201	-3.137260	NaN	-3.429434
71.693117	60.588124	NaN	61.084199	11.104993	NaN	10.608917
63.707122	68.078325	NaN	67.726591	-4.371203	NaN	-4.019469
63.870289	63.887483	NaN	65.815439	-0.017194	NaN	-1.945149
66.345616	68.478607	NaN	68.527454	-2.132992	NaN	-2.181838
65.507743	69.886212	NaN	71.268440	-4.378469	NaN	-5.760697
75.163685	62.852749	NaN	63.191112	12.310935	NaN	11.972572
64.995912	67.398089	NaN	67.102567	-2.402177	NaN	-2.106655
66.244443	60.227629	NaN	58.935193	6.016813	NaN	7.309250
63.900686	65.735629	NaN	65.713071	-1.834943	NaN	-1.812385
59.693862	66.516288	NaN	65.974849	-6.822425	NaN	-6.280986
61.767979	69.169426	NaN	69.205914	-7.401447	NaN	-7.437936
65.289575	63.285400	NaN	64.256511	2.004176	NaN	1.033064
69.945515	65.389316	NaN	65.089136	4.556198	NaN	4.856379
59.093950	67.690677	NaN	67.544299	-8.596727	NaN	-8.450348
72.573024	63.693694	NaN	63.602614	8.879329	NaN	8.970410
68.467641	57.649251	NaN	58.091061	10.818390	NaN	10.376580
64.557185	68.807079	NaN	68.849326	-4.249894	NaN	-4.292141
64.328013	67.320718	NaN	66.758687	-2.992706	NaN	-2.430675
61.603141	59.670657	NaN	59.090723	1.932484	NaN	2.512418
65.332441	67.418077	NaN	67.495480	-2.085636	NaN	-2.163039
67.173097	66.138413	NaN	66.559634	1.034684	NaN	0.613463
68.098665	66.328369	NaN	65.929163	1.770296	NaN	2.169502
63.905830	70.230388	NaN	70.202053	-6.324558	NaN	-6.296223
64.521466	72.149570	NaN	71.649865	-7.628104	NaN	-7.128399
62.206887	63.360690	NaN	64.029782	-1.153803	NaN	-1.822895
67.280212	70.058068	NaN	71.160678	-2.777856	NaN	-3.880465
64.804456	68.696539	NaN	69.268295	-3.892083	NaN	-4.463839
67.425333	59.809470	NaN	59.494001	7.615863	NaN	7.931333
60.975792	68.522989	NaN	69.227933	-7.547197	NaN	-8.252141
59.457248	66.675030	NaN	66.137948	-7.217782	NaN	-6.680699
61.281642	65.691267	NaN	65.542647	-4.409625	NaN	-4.261004
65.548331	71.724812	NaN	71.095216	-6.176480	NaN	-5.546884
64.698970	64.035060	NaN	63.454732	0.663910	NaN	1.244238
65.214710	62.153646	NaN	62.975254	3.061065	NaN	2.239456
65.962366	63.396261	NaN	62.693880	2.566105	NaN	3.268487
67.932492	60.396266	NaN	60.393872	7.536226	NaN	7.538620
61.186342	63.375286	NaN	63.214184	-2.188944	NaN	-2.027842
64.955934	64.589805	NaN	63.551335	0.366129	NaN	1.404599
65.268346	65.075920	NaN	66.300456	0.192426	NaN	-1.032110
70.502146	68.994881	NaN	69.477442	1.507265	NaN	1.024704
69.649770	63.522720	NaN	63.429205	6.127050	NaN	6.220565
69.753822	71.001543	NaN	70.218033	-1.247721	NaN	-0.464210
68.932416	63.547802	NaN	63.055308	5.384614	NaN	5.877108
62.804907	62.984616	NaN	63.782437	-0.179709	NaN	-0.977530
57.437982	69.973399	NaN	70.285696	-12.535417	NaN	-12.847714
65.662107	63.024422	NaN	62.251909	2.637685	NaN	3.410198
58.758517	65.809465	NaN	65.379362	-7.050948	NaN	-6.620845
66.170944	69.686090	NaN	68.027373	-3.515146	NaN	-1.856429
70.679093	67.104079	NaN	66.842763	3.575014	NaN	3.836330
68.740176	64.223925	NaN	64.643909	4.516251	NaN	4.096268
71.307075	59.464001	NaN	59.261516	11.843074	NaN	12.045559
55.911528	68.117321	NaN	68.404480	-12.205793	NaN	-12.492952
70.757319	61.384161	NaN	60.615970	9.373158	NaN	10.141350
64.679576	62.896471	NaN	62.986849	1.783105	NaN	1.692727
60.076800	62.365443	NaN	62.776716	-2.288643	NaN	-2.699916
59.499034	69.355103	NaN	68.746819	-9.856069	NaN	-9.247785
63.485473	62.524844	NaN	62.840943	0.960629	NaN	0.644530
67.325878	61.998453	NaN	60.989076	5.327425	NaN	6.336801
66.082645	65.409713	NaN	65.410511	0.672933	NaN	0.672134
71.274299	68.919701	NaN	69.049367	2.354599	NaN	2.224932
59.960173	61.311573	NaN	60.745138	-1.351401	NaN	-0.784965
64.978717	66.446847	NaN	67.245443	-1.468131	NaN	-2.266726
71.912877	59.522545	NaN	59.838529	12.390331	NaN	12.074348
66.661871	65.706549	NaN	64.801015	0.955322	NaN	1.860855
60.043173	63.301722	NaN	64.476718	-3.258549	NaN	-4.433545
70.247408	62.909219	NaN	64.041516	7.338189	NaN	6.205891
61.774256	67.188214	NaN	67.328968	-5.413957	NaN	-5.554712
74.237820	66.034971	NaN	65.692527	8.202849	NaN	8.545293
66.969478	57.630892	NaN	58.180076	9.338586	NaN	8.789403
66.423126	61.050933	NaN	61.647985	5.372192	NaN	4.775141
65.000418	71.630713	NaN	70.966037	-6.630294	NaN	-5.965619
65.567673	63.349753	NaN	64.429679	2.217921	NaN	1.137994
56.863952	59.928038	NaN	59.091746	-3.064086	NaN	-2.227794
67.504409	63.733492	NaN	63.833100	3.770917	NaN	3.671309
63.175224	65.489221	NaN	65.309384	-2.313997	NaN	-2.134160
57.765407	68.035155	NaN	68.258649	-10.269748	NaN	-10.493242
63.632263	66.097022	NaN	65.818299	-2.464758	NaN	-2.186036
71.391297	63.520967	NaN	64.557997	7.870330	NaN	6.833300
70.032070	61.189036	NaN	61.754449	8.843034	NaN	8.277620
68.535495	62.679511	NaN	62.556907	5.855984	NaN	5.978589
65.480175	63.201394	NaN	63.882536	2.278781	NaN	1.597639
64.115198	61.629115	NaN	62.527943	2.486083	NaN	1.587255
60.825214	63.689591	NaN	63.884352	-2.864377	NaN	-3.059137
70.252377	65.128003	NaN	64.470944	5.124374	NaN	5.781433
64.233800	66.149847	NaN	65.345876	-1.916046	NaN	-1.112076
65.157657	65.604699	NaN	65.465280	-0.447042	NaN	-0.307623
63.262504	66.942097	NaN	66.642485	-3.679593	NaN	-3.379981
58.924848	64.888674	NaN	65.017746	-5.963826	NaN	-6.092898
64.441738	64.431176	NaN	65.466026	0.010562	NaN	-1.024288
62.840261	66.519657	NaN	66.405407	-3.679396	NaN	-3.565145
62.522743	68.433925	NaN	68.429438	-5.911182	NaN	-5.906695
58.453625	64.751955	NaN	65.800969	-6.298330	NaN	-7.347344
64.989435	64.628031	NaN	65.786391	0.361404	NaN	-0.796955
67.962189	68.110802	NaN	67.128572	-0.148614	NaN	0.833617
66.383446	63.443647	NaN	62.536882	2.939799	NaN	3.846564
67.134738	64.331530	NaN	64.755078	2.803208	NaN	2.379660
68.640301	65.480376	NaN	65.651555	3.159924	NaN	2.988746
58.046243	66.627995	NaN	66.363082	-8.581752	NaN	-8.316839
64.253161	68.524176	NaN	67.846360	-4.271015	NaN	-3.593199
68.520227	67.253219	NaN	67.306204	1.267008	NaN	1.214022
65.593045	63.053474	NaN	62.885729	2.539570	NaN	2.707316
74.025251	65.229269	NaN	64.888463	8.795981	NaN	9.136788
64.853610	62.677760	NaN	61.935231	2.175850	NaN	2.918379
69.222721	65.136043	NaN	65.491738	4.086678	NaN	3.730983
66.439973	67.990692	NaN	68.484340	-1.550719	NaN	-2.044367
67.607400	68.065916	NaN	67.232207	-0.458516	NaN	0.375194
68.328714	64.452254	NaN	63.752767	3.876460	NaN	4.575947
69.856737	68.153375	NaN	67.795405	1.703363	NaN	2.061332
70.328788	71.622894	NaN	71.494351	-1.294106	NaN	-1.165563
63.171564	69.500468	NaN	68.504976	-6.328904	NaN	-5.333412
57.583857	69.071412	NaN	68.756272	-11.487555	NaN	-11.172414
62.051843	63.269765	NaN	62.083014	-1.217922	NaN	-0.031171
66.800077	62.622960	NaN	62.853271	4.177116	NaN	3.946806
72.701363	68.328421	NaN	68.087774	4.372942	NaN	4.613589
58.700432	63.525138	NaN	62.888314	-4.824706	NaN	-4.187882
65.001853	68.331522	NaN	67.680813	-3.329669	NaN	-2.678959
66.678082	63.408279	NaN	64.382922	3.269803	NaN	2.295160
58.147860	62.211350	NaN	62.655922	-4.063490	NaN	-4.508061
63.680109	64.021636	NaN	63.870033	-0.341528	NaN	-0.189925
64.853378	67.147567	NaN	67.885020	-2.294189	NaN	-3.031642
69.286564	67.365594	NaN	67.239232	1.920970	NaN	2.047332
60.556525	63.744557	NaN	64.586866	-3.188032	NaN	-4.030342
63.013721	66.290677	NaN	65.846530	-3.276956	NaN	-2.832808
66.511029	65.599463	NaN	65.980328	0.911566	NaN	0.530701
61.467567	59.162273	NaN	60.589851	2.305294	NaN	0.877716
73.111628	65.761015	NaN	65.461261	7.350613	NaN	7.650367
66.929943	65.473148	NaN	65.494576	1.456796	NaN	1.435368
73.149827	70.117477	NaN	70.089510	3.032350	NaN	3.060317
66.245518	60.639499	NaN	61.020358	5.606019	NaN	5.225160
64.443541	62.037709	NaN	62.271497	2.405831	NaN	2.172044
64.903144	65.573469	NaN	64.078814	-0.670324	NaN	0.824330
63.535756	63.806648	NaN	63.682046	-0.270892	NaN	-0.146290
63.170798	67.541908	NaN	67.515767	-4.371110	NaN	-4.344969
61.498711	64.644206	NaN	64.310735	-3.145496	NaN	-2.812025
62.172247	62.557181	NaN	62.962815	-0.384934	NaN	-0.790568
63.078054	67.089420	NaN	67.901721	-4.011366	NaN	-4.823667
63.180586	67.460039	NaN	66.855041	-4.279453	NaN	-3.674455
65.475533	61.331477	NaN	61.101549	4.144056	NaN	4.373984
66.400883	65.447245	NaN	65.315068	0.953638	NaN	1.085815
65.389222	60.048843	NaN	61.683598	5.340379	NaN	3.705624
68.119050	60.443947	NaN	61.216533	7.675102	NaN	6.902517
68.140076	67.520616	NaN	69.006185	0.619460	NaN	-0.866109
65.389422	66.731213	NaN	66.431772	-1.341791	NaN	-1.042350
68.385373	62.356299	NaN	63.313589	6.029074	NaN	5.071785
71.227413	66.521765	NaN	67.062585	4.705648	NaN	4.164828
59.613557	60.920429	NaN	61.683694	-1.306872	NaN	-2.070136
71.051415	62.692437	NaN	63.260804	8.358978	NaN	7.790611
69.632643	66.625324	NaN	65.808221	3.007319	NaN	3.824422
60.604631	69.554544	NaN	69.704330	-8.949913	NaN	-9.099698
57.207910	67.635293	NaN	67.666493	-10.427383	NaN	-10.458583
61.604392	68.524058	NaN	67.459510	-6.919666	NaN	-5.855118
63.551957	61.527632	NaN	63.601702	2.024325	NaN	-0.049745
61.494630	63.904252	NaN	63.215032	-2.409622	NaN	-1.720403
67.114574	64.339236	NaN	62.878183	2.775339	NaN	4.236391
62.849120	67.846256	NaN	67.705295	-4.997137	NaN	-4.856176
67.538628	58.899509	NaN	58.769702	8.639119	NaN	8.768926
70.052131	67.417844	NaN	67.043374	2.634287	NaN	3.008757
67.550587	71.331175	NaN	70.233292	-3.780588	NaN	-2.682705
68.086882	63.672785	NaN	64.576500	4.414097	NaN	3.510382
59.304511	62.642858	NaN	62.742035	-3.338347	NaN	-3.437524
64.817038	67.454925	NaN	66.688748	-2.637887	NaN	-1.871709
65.619322	65.953870	NaN	66.088793	-0.334548	NaN	-0.469471
64.970641	60.423246	NaN	61.965688	4.547395	NaN	3.004953
63.783010	65.384575	NaN	64.510589	-1.601564	NaN	-0.727578
52.877815	61.661615	NaN	62.927320	-8.783801	NaN	-10.049505
65.990349	61.425378	NaN	61.522810	4.564970	NaN	4.467539
66.047176	66.530792	NaN	66.247377	-0.483617	NaN	-0.200201
66.054987	70.513010	NaN	69.747808	-4.458023	NaN	-3.692821
65.053945	65.033393	NaN	66.015511	0.020553	NaN	-0.961566
68.223310	65.392999	NaN	64.840722	2.830312	NaN	3.382589
61.576648	64.871608	NaN	64.262461	-3.294959	NaN	-2.685812
61.600057	72.013369	NaN	72.988607	-10.413312	NaN	-11.388550
66.055223	68.331279	NaN	68.888934	-2.276056	NaN	-2.833710
63.618240	63.200794	NaN	63.534831	0.417446	NaN	0.083409
66.053206	60.391421	NaN	60.937021	5.661784	NaN	5.116185
60.060738	69.077935	NaN	68.545595	-9.017196	NaN	-8.484857
69.780046	70.611143	NaN	69.740892	-0.831097	NaN	0.039154
51.514696	69.629431	NaN	69.718267	-18.114735	NaN	-18.203571
62.764075	63.590222	NaN	63.871032	-0.826146	NaN	-1.106956
74.903719	65.500498	NaN	65.098344	9.403222	NaN	9.805375
65.840101	61.202703	NaN	62.299818	4.637398	NaN	3.540283
64.851059	65.920751	NaN	64.140087	-1.069692	NaN	0.710972
67.019090	61.130971	NaN	60.047383	5.888119	NaN	6.971707
62.370896	65.342034	NaN	65.205272	-2.971138	NaN	-2.834376
66.560566	66.633731	NaN	66.763807	-0.073165	NaN	-0.203241
67.680421	66.253856	NaN	67.197538	1.426565	NaN	0.482884
68.214076	64.853826	NaN	64.979360	3.360250	NaN	3.234716
63.944683	65.960054	NaN	64.945434	-2.015372	NaN	-1.000751
63.982022	69.388892	NaN	68.850376	-5.406870	NaN	-4.868354
62.149021	60.896132	NaN	61.676839	1.252889	NaN	0.472182
67.547473	69.258059	NaN	69.969501	-1.710586	NaN	-2.422028
66.400486	61.281179	NaN	62.409924	5.119307	NaN	3.990561
62.455068	65.125972	NaN	64.538902	-2.670904	NaN	-2.083834
62.018761	60.344286	NaN	60.026843	1.674475	NaN	1.991918
71.869057	65.982153	NaN	65.573900	5.886904	NaN	6.295156
68.539603	65.258147	NaN	66.032802	3.281455	NaN	2.506801
70.305410	70.017704	NaN	70.819160	0.287707	NaN	-0.513749
62.213907	61.767090	NaN	62.452871	0.446817	NaN	-0.238964
60.507494	66.989758	NaN	68.086861	-6.482264	NaN	-7.579367
62.394270	65.868070	NaN	67.585329	-3.473800	NaN	-5.191059
50.486638	66.758867	NaN	66.528842	-16.272229	NaN	-16.042204
64.309952	67.656415	NaN	67.687049	-3.346464	NaN	-3.377097
72.650822	60.071583	NaN	61.672849	12.579239	NaN	10.977974
66.215772	67.284894	NaN	67.882045	-1.069122	NaN	-1.666273
57.454055	65.510573	NaN	65.767700	-8.056518	NaN	-8.313645
68.546970	69.289035	NaN	70.148974	-0.742064	NaN	-1.602004
70.058463	66.619095	NaN	67.425535	3.439368	NaN	2.632928
65.033622	63.381389	NaN	63.894808	1.652234	NaN	1.138815
67.752215	64.051489	NaN	64.195151	3.700726	NaN	3.557064
65.554925	62.751571	NaN	63.931579	2.803354	NaN	1.623346
62.519610	66.923925	NaN	67.914555	-4.404314	NaN	-5.394944
65.535436	65.876464	NaN	67.246702	-0.341027	NaN	-1.711266
63.373816	66.766498	NaN	66.140056	-3.392682	NaN	-2.766240
57.220575	62.430238	NaN	61.552731	-5.209663	NaN	-4.332156
60.626992	64.736849	NaN	64.914211	-4.109858	NaN	-4.287219
69.051077	63.297151	NaN	63.563027	5.753927	NaN	5.488050
67.380968	58.291782	NaN	59.530065	9.089186	NaN	7.850903
70.718392	55.878127	NaN	56.999699	14.840264	NaN	13.718693
65.599149	65.989559	NaN	65.873887	-0.390410	NaN	-0.274738
64.799647	62.813027	NaN	63.451252	1.986621	NaN	1.348395
68.822499	61.923323	NaN	61.383168	6.899176	NaN	7.439331
63.976590	69.065576	NaN	69.566584	-5.088985	NaN	-5.589994
59.086292	64.999816	NaN	64.996665	-5.913523	NaN	-5.910372
60.459282	64.720715	NaN	64.539915	-4.261434	NaN	-4.080634
70.333801	63.110366	NaN	63.824329	7.223434	NaN	6.509472
68.838587	64.121578	NaN	63.778293	4.717008	NaN	5.060294
64.097810	68.365234	NaN	68.696813	-4.267424	NaN	-4.599004
65.858630	64.102128	NaN	62.941859	1.756502	NaN	2.916771
66.405236	67.103536	NaN	65.245139	-0.698299	NaN	1.160097
68.609713	70.338637	NaN	70.030718	-1.728924	NaN	-1.421005
64.793112	63.453889	NaN	64.399778	1.339223	NaN	0.393334
69.442388	63.139968	NaN	63.893240	6.302420	NaN	5.549148
56.978198	65.031390	NaN	66.003401	-8.053192	NaN	-9.025203
68.668969	66.593896	NaN	67.671721	2.075073	NaN	0.997249
67.272209	63.677990	NaN	63.954610	3.594218	NaN	3.317599
63.428940	68.809661	NaN	68.941893	-5.380721	NaN	-5.512952
65.499576	64.954903	NaN	65.385368	0.544673	NaN	0.114207
61.110056	64.276596	NaN	63.689561	-3.166541	NaN	-2.579505
60.020593	67.613772	NaN	67.228222	-7.593179	NaN	-7.207629
67.751681	66.881721	NaN	66.089510	0.869960	NaN	1.662171
64.805259	68.175903	NaN	67.231050	-3.370644	NaN	-2.425791
67.373520	66.406167	NaN	67.217035	0.967353	NaN	0.156485
65.672549	68.059462	NaN	67.901030	-2.386913	NaN	-2.228481
51.631971	68.393156	NaN	67.372967	-16.761185	NaN	-15.740997
67.225450	64.384526	NaN	64.377823	2.840924	NaN	2.847627
67.255863	64.861866	NaN	64.699294	2.393997	NaN	2.556569
70.160210	67.136697	NaN	66.983798	3.023513	NaN	3.176412
63.975917	62.628145	NaN	63.016452	1.347773	NaN	0.959465
69.241386	70.364772	NaN	69.891446	-1.123386	NaN	-0.650060
63.906296	65.615696	NaN	65.790040	-1.709401	NaN	-1.883745
69.279892	63.776920	NaN	64.093694	5.502972	NaN	5.186198
73.123227	64.686055	NaN	65.100006	8.437171	NaN	8.023220
62.020616	65.254974	NaN	65.710956	-3.234358	NaN	-3.690340
66.218014	64.291268	NaN	65.020640	1.926746	NaN	1.197374
64.224069	63.298064	NaN	63.083831	0.926005	NaN	1.140239
69.943946	68.397542	NaN	68.403924	1.546404	NaN	1.540022
69.269326	61.376355	NaN	61.527433	7.892972	NaN	7.741894
63.636548	64.961593	NaN	65.220533	-1.325045	NaN	-1.583986
67.721096	64.265551	NaN	63.897541	3.455546	NaN	3.823555
66.452104	67.361509	NaN	67.391624	-0.909405	NaN	-0.939520
58.435129	66.431310	NaN	66.678130	-7.996180	NaN	-8.243001
66.047662	71.036719	NaN	72.667669	-4.989056	NaN	-6.620006
70.198567	60.808728	NaN	61.669653	9.389839	NaN	8.528913
65.115647	65.218662	NaN	65.390191	-0.103015	NaN	-0.274544
64.846071	69.086016	NaN	68.946915	-4.239945	NaN	-4.100844
68.152893	66.191286	NaN	66.138419	1.961607	NaN	2.014474
68.836878	70.479803	NaN	69.578052	-1.642925	NaN	-0.741174
69.156886	63.540626	NaN	63.213502	5.616260	NaN	5.943384
73.460513	68.637063	NaN	68.102960	4.823450	NaN	5.357552
67.869935	61.540996	NaN	61.207754	6.328939	NaN	6.662182
67.854677	59.526905	NaN	58.047396	8.327773	NaN	9.807281
64.138753	66.947936	NaN	66.440784	-2.809184	NaN	-2.302031
68.323158	65.763023	NaN	65.584434	2.560134	NaN	2.738723
67.218261	64.449522	NaN	65.515782	2.768738	NaN	1.702479
63.721434	64.915269	NaN	64.656704	-1.193835	NaN	-0.935270
55.406694	66.185570	NaN	66.100228	-10.778876	NaN	-10.693534
73.291988	67.695224	NaN	67.895034	5.596764	NaN	5.396954
69.501040	65.664965	NaN	65.313291	3.836075	NaN	4.187749
61.788185	67.595103	NaN	68.694672	-5.806918	NaN	-6.906487
63.741539	61.740497	NaN	62.197162	2.001042	NaN	1.544377
67.202914	64.757393	NaN	64.026995	2.445522	NaN	3.175920
63.105184	63.141455	NaN	63.717111	-0.036271	NaN	-0.611927
75.893481	69.806595	NaN	69.389304	6.086886	NaN	6.504176
69.569390	61.240805	NaN	61.398553	8.328585	NaN	8.170837
66.000417	61.090195	NaN	61.060887	4.910222	NaN	4.939530
61.023919	61.645589	NaN	63.110580	-0.621670	NaN	-2.086661
65.736719	66.700433	NaN	66.281469	-0.963715	NaN	-0.544751
64.880711	65.658396	NaN	66.245467	-0.777686	NaN	-1.364756
62.717993	68.741257	NaN	67.473235	-6.023264	NaN	-4.755242
62.756048	71.677299	NaN	71.343025	-8.921251	NaN	-8.586977
67.926872	64.479408	NaN	64.157527	3.447464	NaN	3.769345
57.057930	61.419867	NaN	62.885534	-4.361936	NaN	-5.827604
62.835311	60.637992	NaN	61.611075	2.197319	NaN	1.224237
62.272660	66.107237	NaN	66.436656	-3.834578	NaN	-4.163996
70.483944	74.539058	NaN	73.689634	-4.055114	NaN	-3.205691
64.165923	67.801204	NaN	67.894882	-3.635281	NaN	-3.728959
64.609365	60.728323	NaN	61.558754	3.881042	NaN	3.050611
70.743350	64.844522	NaN	65.244863	5.898827	NaN	5.498486
62.313957	61.954193	NaN	61.126498	0.359764	NaN	1.187459
70.075224	65.751609	NaN	65.910888	4.323616	NaN	4.164337
62.666443	60.553307	NaN	60.046015	2.113136	NaN	2.620428
70.502771	60.869636	NaN	62.305928	9.633135	NaN	8.196843
66.134853	65.804706	NaN	64.438300	0.330146	NaN	1.696553
72.425510	62.151244	NaN	61.870461	10.274267	NaN	10.555049
67.598264	68.424195	NaN	69.827969	-0.825931	NaN	-2.229705
72.878441	67.596315	NaN	67.413753	5.282126	NaN	5.464688
64.435937	67.517600	NaN	68.578579	-3.081663	NaN	-4.142642
68.562582	63.085628	NaN	62.788779	5.476954	NaN	5.773803
64.749605	65.711300	NaN	64.767633	-0.961695	NaN	-0.018028
62.160037	67.869857	NaN	67.959141	-5.709820	NaN	-5.799104
66.184349	64.354679	NaN	63.940094	1.829670	NaN	2.244255
70.192528	60.776371	NaN	60.920727	9.416157	NaN	9.271801
64.551529	59.357921	NaN	60.002453	5.193608	NaN	4.549076
67.442672	65.439875	NaN	65.229225	2.002797	NaN	2.213447
68.255467	65.512779	NaN	65.921538	2.742689	NaN	2.333929
64.845957	63.258658	NaN	62.953721	1.587299	NaN	1.892236
70.791589	63.297170	NaN	62.960436	7.494420	NaN	7.831154
63.089262	65.921909	NaN	65.699107	-2.832647	NaN	-2.609845
58.762501	68.612360	NaN	69.909841	-9.849859	NaN	-11.147340
67.659111	60.501694	NaN	60.239870	7.157417	NaN	7.419241
64.315313	62.592308	NaN	62.654559	1.723005	NaN	1.660754
68.984944	68.591246	NaN	68.679025	0.393698	NaN	0.305919
61.438348	65.852169	NaN	65.253341	-4.413821	NaN	-3.814993
71.630368	64.744393	NaN	64.358619	6.885974	NaN	7.271748
70.626308	68.383664	NaN	69.268855	2.242644	NaN	1.357453
70.237480	67.672090	NaN	68.817616	2.565390	NaN	1.419865
69.463158	66.016602	NaN	65.748387	3.446556	NaN	3.714771
70.869732	65.654068	NaN	65.970098	5.215664	NaN	4.899635
66.518741	66.830300	NaN	66.855838	-0.311559	NaN	-0.337097
67.301029	61.855126	NaN	61.827804	5.445902	NaN	5.473225
69.193514	64.812744	NaN	64.862893	4.380770	NaN	4.330621
70.558740	63.043841	NaN	63.207463	7.514900	NaN	7.351277
65.959481	62.079122	NaN	60.773022	3.880360	NaN	5.186459
66.506339	68.013545	NaN	67.048856	-1.507207	NaN	-0.542517
68.000940	68.716875	NaN	68.331183	-0.715934	NaN	-0.330243
63.845988	68.012604	NaN	67.484243	-4.166615	NaN	-3.638255
59.179999	68.849384	NaN	69.188994	-9.669385	NaN	-10.008996
67.474360	68.678434	NaN	67.901607	-1.204075	NaN	-0.427247
70.973569	64.489274	NaN	63.988551	6.484295	NaN	6.985018
72.503596	69.239528	NaN	69.405894	3.264068	NaN	3.097702
70.647031	65.640925	NaN	65.292914	5.006106	NaN	5.354117
66.205984	62.201143	NaN	62.954208	4.004841	NaN	3.251776
71.572265	64.093005	NaN	64.164338	7.479260	NaN	7.407927
59.621989	63.242560	NaN	63.589024	-3.620570	NaN	-3.967035
62.963775	64.988508	NaN	64.781761	-2.024733	NaN	-1.817986
63.736614	65.764639	NaN	65.797912	-2.028025	NaN	-2.061299
68.178403	61.730003	NaN	61.542957	6.448400	NaN	6.635446
66.337517	64.825966	NaN	64.725462	1.511552	NaN	1.612055
62.320563	55.811129	NaN	57.330988	6.509434	NaN	4.989576
65.657699	62.488345	NaN	62.863437	3.169354	NaN	2.794262
67.508139	63.816911	NaN	64.552984	3.691228	NaN	2.955156
64.807703	67.357285	NaN	66.428411	-2.549582	NaN	-1.620709
74.976043	69.251301	NaN	67.750314	5.724742	NaN	7.225729
67.426771	71.188615	NaN	71.980976	-3.761843	NaN	-4.554205
70.022428	68.675861	NaN	68.270257	1.346567	NaN	1.752172
67.886082	69.667636	NaN	69.405012	-1.781554	NaN	-1.518930
69.113280	60.841302	NaN	60.492325	8.271977	NaN	8.620955
68.724727	62.478343	NaN	62.780095	6.246384	NaN	5.944632
60.728784	65.405469	NaN	64.526822	-4.676685	NaN	-3.798038
65.170310	70.091896	NaN	69.642322	-4.921586	NaN	-4.472012
69.482928	57.512774	NaN	57.707535	11.970154	NaN	11.775394
67.860005	56.965938	NaN	58.969072	10.894067	NaN	8.890934
62.854454	63.233542	NaN	62.258901	-0.379089	NaN	0.595553
61.454320	63.005538	NaN	63.559248	-1.551218	NaN	-2.104928
72.848308	65.065612	NaN	64.062430	7.782696	NaN	8.785877
65.275559	64.620591	NaN	64.673147	0.654968	NaN	0.602413
60.536345	64.902072	NaN	64.074049	-4.365727	NaN	-3.537705
63.794331	68.572416	NaN	68.367186	-4.778084	NaN	-4.572855
61.939042	65.548766	NaN	66.665945	-3.609724	NaN	-4.726903
70.911040	69.097449	NaN	68.076325	1.813591	NaN	2.834716
70.535516	67.216971	NaN	67.795572	3.318545	NaN	2.739944
67.303261	66.574230	NaN	66.121203	0.729031	NaN	1.182058
60.404517	62.455678	NaN	62.739742	-2.051161	NaN	-2.335225
64.586511	62.481798	NaN	61.298149	2.104713	NaN	3.288362
61.723679	63.306893	NaN	62.886985	-1.583214	NaN	-1.163306
59.911914	63.382852	NaN	64.702897	-3.470938	NaN	-4.790983
61.519352	53.513813	NaN	53.775194	8.005540	NaN	7.744158
71.572404	62.135953	NaN	63.292324	9.436451	NaN	8.280080
66.207526	70.550146	NaN	69.660623	-4.342619	NaN	-3.453097
64.488287	68.418495	NaN	67.788893	-3.930207	NaN	-3.300606
57.832087	68.502487	NaN	68.085803	-10.670400	NaN	-10.253717
64.915506	65.560226	NaN	64.858395	-0.644720	NaN	0.057111
58.803833	65.096013	NaN	65.192752	-6.292181	NaN	-6.388919
60.818998	61.082803	NaN	62.167386	-0.263805	NaN	-1.348388
66.504056	67.772146	NaN	67.870995	-1.268090	NaN	-1.366939
54.656078	65.731555	NaN	66.967654	-11.075477	NaN	-12.311576
65.989239	65.628622	NaN	65.355190	0.360617	NaN	0.634049
67.200630	64.890421	NaN	64.622673	2.310209	NaN	2.577957
67.741526	67.584800	NaN	67.913011	0.156726	NaN	-0.171485
56.581474	67.142218	NaN	66.652888	-10.560744	NaN	-10.071414
63.506109	59.794548	NaN	61.346465	3.711561	NaN	2.159644
67.219111	65.100164	NaN	64.368360	2.118948	NaN	2.850751
66.386514	68.570620	NaN	69.584726	-2.184106	NaN	-3.198213
63.176156	65.674930	NaN	65.866334	-2.498775	NaN	-2.690178
60.094099	62.959808	NaN	63.244270	-2.865709	NaN	-3.150172
68.590858	68.155845	NaN	67.738989	0.435012	NaN	0.851868
56.943373	69.464949	NaN	69.114064	-12.521575	NaN	-12.170691
66.458986	63.490785	NaN	62.711809	2.968200	NaN	3.747177
67.171249	62.881805	NaN	63.389539	4.289445	NaN	3.781711
72.467195	66.929535	NaN	67.183662	5.537660	NaN	5.283532
67.709772	65.954626	NaN	65.841661	1.755145	NaN	1.868110
60.161064	65.238127	NaN	64.233354	-5.077063	NaN	-4.072290
63.679551	66.759911	NaN	66.692184	-3.080360	NaN	-3.012633
66.794514	62.608939	NaN	62.832493	4.185575	NaN	3.962022
71.300613	60.954043	NaN	60.457028	10.346571	NaN	10.843585
61.705623	64.258979	NaN	63.535183	-2.553357	NaN	-1.829560
66.615599	60.974118	NaN	61.712589	5.641480	NaN	4.903010
69.195774	63.121792	NaN	63.645903	6.073982	NaN	5.549870
65.671346	66.483034	NaN	67.236406	-0.811687	NaN	-1.565060
61.930926	65.914355	NaN	65.323495	-3.983429	NaN	-3.392569
56.991661	61.398100	NaN	62.074312	-4.406438	NaN	-5.082651
63.144499	71.104848	NaN	70.238234	-7.960349	NaN	-7.093735
67.313492	65.905212	NaN	67.495391	1.408280	NaN	-0.181899
64.997725	61.046755	NaN	60.885678	3.950970	NaN	4.112047
66.787463	58.864102	NaN	58.942798	7.923361	NaN	7.844665
60.288667	65.449362	NaN	65.152727	-5.160695	NaN	-4.864060
68.041622	66.984132	NaN	65.678728	1.057490	NaN	2.362894
61.236956	66.398894	NaN	65.455144	-5.161939	NaN	-4.218188
57.492940	63.668067	NaN	62.262256	-6.175127	NaN	-4.769316
67.216827	61.630478	NaN	62.362057	5.586349	NaN	4.854770
57.688009	65.596976	NaN	64.384587	-7.908967	NaN	-6.696577
70.260686	66.054186	NaN	66.966162	4.206500	NaN	3.294524
68.511446	62.984136	NaN	61.048267	5.527310	NaN	7.463179
72.540297	67.342045	NaN	67.096343	5.198252	NaN	5.443955
69.554177	68.725356	NaN	68.285925	0.828821	NaN	1.268253
61.210606	67.181368	NaN	66.731677	-5.970762	NaN	-5.521071
64.066742	65.007142	NaN	65.673870	-0.940400	NaN	-1.607128
62.307984	57.755704	NaN	59.026315	4.552280	NaN	3.281669
67.518000	61.405870	NaN	61.894482	6.112130	NaN	5.623517
71.102504	65.032526	NaN	66.279497	6.069979	NaN	4.823007
66.656423	63.533655	NaN	63.864282	3.122768	NaN	2.792140
66.036498	60.003973	NaN	60.581211	6.032526	NaN	5.455288
62.058377	65.134607	NaN	64.457936	-3.076230	NaN	-2.399559
55.755223	68.586970	NaN	67.870435	-12.831747	NaN	-12.115212
61.285504	65.975712	NaN	66.263140	-4.690208	NaN	-4.977637
64.860263	67.753455	NaN	67.899453	-2.893192	NaN	-3.039190
67.464926	71.613131	NaN	71.203266	-4.148205	NaN	-3.738340
57.792098	69.180283	NaN	69.363178	-11.388184	NaN	-11.571080
64.588570	64.200948	NaN	64.906176	0.387622	NaN	-0.317606
61.923967	66.932610	NaN	65.967931	-5.008643	NaN	-4.043964
65.629833	67.219704	NaN	67.753394	-1.589870	NaN	-2.123561
69.555075	64.131611	NaN	64.164967	5.423464	NaN	5.390108
64.256710	63.410440	NaN	62.880190	0.846270	NaN	1.376520
63.935933	67.000781	NaN	66.661411	-3.064849	NaN	-2.725479
69.507909	59.585183	NaN	60.756981	9.922726	NaN	8.750927
68.964315	66.820945	NaN	66.784801	2.143369	NaN	2.179513
67.343643	67.352329	NaN	67.767606	-0.008686	NaN	-0.423963
62.314593	65.011406	NaN	65.985419	-2.696812	NaN	-3.670826
63.420920	64.656864	NaN	64.058918	-1.235945	NaN	-0.637998
61.116071	63.782302	NaN	64.843132	-2.666232	NaN	-3.727062
66.179995	61.815002	NaN	61.842542	4.364993	NaN	4.337453
62.988021	65.667634	NaN	65.409016	-2.679614	NaN	-2.420996
65.101533	59.157577	NaN	60.619290	5.943956	NaN	4.482242
67.383811	60.934042	NaN	62.087932	6.449770	NaN	5.295880
67.446698	62.348690	NaN	62.232337	5.098007	NaN	5.214361
62.429571	65.949670	NaN	64.811331	-3.520100	NaN	-2.381760
70.927126	60.744440	NaN	61.110336	10.182686	NaN	9.816790
62.706856	66.065714	NaN	66.148226	-3.358857	NaN	-3.441370
63.263722	67.566810	NaN	66.738722	-4.303088	NaN	-3.475000
70.390291	61.443074	NaN	60.913747	8.947217	NaN	9.476544
69.211110	62.253678	NaN	62.365089	6.957433	NaN	6.846021
65.907098	70.619828	NaN	69.420575	-4.712730	NaN	-3.513477
65.017531	71.862658	NaN	72.311929	-6.845126	NaN	-7.294398
60.736387	61.639409	NaN	61.980819	-0.903022	NaN	-1.244432
62.415495	71.522145	NaN	71.033521	-9.106650	NaN	-8.618026
56.420879	65.974078	NaN	66.042457	-9.553199	NaN	-9.621578
67.601869	64.990526	NaN	64.789402	2.611343	NaN	2.812467
62.664415	64.976259	NaN	65.093938	-2.311844	NaN	-2.429523
65.991495	59.980971	NaN	60.690230	6.010524	NaN	5.301265
65.927595	64.841090	NaN	63.757031	1.086505	NaN	2.170563
69.155741	67.819636	NaN	68.422516	1.336105	NaN	0.733226
63.743178	69.776141	NaN	70.977912	-6.032963	NaN	-7.234735
58.479321	64.314048	NaN	65.378995	-5.834727	NaN	-6.899674
64.767473	68.686564	NaN	68.217264	-3.919091	NaN	-3.449791
67.184522	57.938231	NaN	59.132065	9.246291	NaN	8.052457
71.886549	63.924903	NaN	63.326167	7.961646	NaN	8.560382
66.548606	60.037931	NaN	60.341922	6.510674	NaN	6.206683
65.415375	70.866900	NaN	71.010666	-5.451525	NaN	-5.595290
68.385818	67.327774	NaN	67.248508	1.058044	NaN	1.137309
72.636542	64.351920	NaN	65.259831	8.284623	NaN	7.376711
67.452167	68.207932	NaN	69.515908	-0.755765	NaN	-2.063741
67.857979	65.407545	NaN	64.196355	2.450434	NaN	3.661624
64.246646	64.098893	NaN	65.126013	0.147753	NaN	-0.879367
51.442485	65.161466	NaN	65.400055	-13.718981	NaN	-13.957570
56.912987	69.144112	NaN	68.989324	-12.231126	NaN	-12.076337
60.380044	68.261248	NaN	68.968094	-7.881203	NaN	-8.588050
62.982497	68.520638	NaN	68.789229	-5.538141	NaN	-5.806732
61.375647	69.994429	NaN	69.631520	-8.618782	NaN	-8.255873
62.759479	60.471968	NaN	61.305860	2.287511	NaN	1.453619
59.479908	67.273992	NaN	67.661204	-7.794084	NaN	-8.181296
61.283990	68.241977	NaN	67.509525	-6.957988	NaN	-6.225536
66.593417	68.408631	NaN	67.504507	-1.815213	NaN	-0.911090
60.424580	63.781494	NaN	64.631620	-3.356913	NaN	-4.207040
61.395911	68.438051	NaN	69.483351	-7.042139	NaN	-8.087440
65.318177	68.109855	NaN	67.924409	-2.791678	NaN	-2.606232
65.608314	62.790715	NaN	62.335033	2.817598	NaN	3.273281
61.488135	61.999007	NaN	62.367341	-0.510872	NaN	-0.879207
50.394957	68.487089	NaN	69.284079	-18.092132	NaN	-18.889123
65.126995	67.296826	NaN	66.424669	-2.169831	NaN	-1.297673
65.445208	67.510081	NaN	67.592057	-2.064873	NaN	-2.146849
65.173597	66.892424	NaN	68.209893	-1.718826	NaN	-3.036295
57.770558	61.299236	NaN	61.004366	-3.528678	NaN	-3.233808
65.128396	68.291210	NaN	68.586849	-3.162814	NaN	-3.458453
61.799742	61.642400	NaN	62.199352	0.157342	NaN	-0.399610
66.616706	66.211220	NaN	66.102719	0.405486	NaN	0.513987
70.724138	61.411435	NaN	62.443526	9.312704	NaN	8.280612
62.240626	66.674122	NaN	65.667747	-4.433496	NaN	-3.427121
69.870871	68.140857	NaN	67.176009	1.730014	NaN	2.694862
66.946437	65.184010	NaN	64.512045	1.762427	NaN	2.434393
67.734354	68.995170	NaN	68.074624	-1.260817	NaN	-0.340270
60.683491	63.213496	NaN	63.531567	-2.530005	NaN	-2.848076
73.787743	63.901748	NaN	63.709766	9.885995	NaN	10.077977
66.402721	69.187011	NaN	69.957116	-2.784290	NaN	-3.554395
70.818465	63.367675	NaN	62.467890	7.450790	NaN	8.350575
69.488550	66.501409	NaN	67.075809	2.987140	NaN	2.412741
66.499963	65.533651	NaN	65.756753	0.966312	NaN	0.743210
72.840897	66.508784	NaN	66.513416	6.332113	NaN	6.327482
65.266750	67.060362	NaN	67.863605	-1.793612	NaN	-2.596855
66.985313	64.660855	NaN	65.641040	2.324458	NaN	1.344273
66.032258	61.304773	NaN	63.030639	4.727485	NaN	3.001619
67.354271	60.873960	NaN	60.425817	6.480311	NaN	6.928455
64.395462	65.320651	NaN	64.334829	-0.925189	NaN	0.060633
69.136125	58.691434	NaN	58.511608	10.444691	NaN	10.624517
67.554477	62.526494	NaN	61.688092	5.027983	NaN	5.866385
66.211386	67.464248	NaN	67.486226	-1.252861	NaN	-1.274840
69.136926	66.662965	NaN	67.104297	2.473961	NaN	2.032628
63.270186	65.364969	NaN	65.981044	-2.094783	NaN	-2.710858
60.983910	65.330138	NaN	65.007647	-4.346228	NaN	-4.023736
56.474442	65.633392	NaN	65.543784	-9.158950	NaN	-9.069343
73.207733	65.131792	NaN	65.297528	8.075942	NaN	7.910205
63.929479	63.106216	NaN	63.634069	0.823262	NaN	0.295409
63.951645	62.748958	NaN	62.268156	1.202687	NaN	1.683489
63.324500	68.517263	NaN	68.981089	-5.192763	NaN	-5.656589
64.499442	71.634029	NaN	70.458610	-7.134587	NaN	-5.959169
69.149036	63.245965	NaN	63.441180	5.903071	NaN	5.707856
62.649239	66.615510	NaN	67.568354	-3.966271	NaN	-4.919115
61.290712	64.152336	NaN	63.934356	-2.861624	NaN	-2.643644
55.950409	66.229462	NaN	66.363070	-10.279054	NaN	-10.412661
62.551434	61.261840	NaN	60.952804	1.289594	NaN	1.598630
64.315925	64.676893	NaN	64.347798	-0.360968	NaN	-0.031873
64.203205	62.965512	NaN	63.590652	1.237693	NaN	0.612553
55.837892	67.319511	NaN	67.035830	-11.481619	NaN	-11.197939
66.643521	65.891466	NaN	66.254930	0.752055	NaN	0.388591
70.117049	61.512355	NaN	59.902075	8.604694	NaN	10.214974
69.457424	64.851556	NaN	65.251948	4.605868	NaN	4.205476
65.288107	59.845665	NaN	60.522331	5.442442	NaN	4.765776
66.681963	61.988247	NaN	60.842526	4.693716	NaN	5.839437
67.043247	67.441688	NaN	67.808500	-0.398441	NaN	-0.765253
67.324497	66.504085	NaN	66.853651	0.820413	NaN	0.470847
67.186374	66.450936	NaN	65.462845	0.735437	NaN	1.723529
64.596115	65.260365	NaN	66.018431	-0.664250	NaN	-1.422316
59.503202	66.325731	NaN	66.104425	-6.822529	NaN	-6.601223
61.017031	59.937684	NaN	60.090204	1.079347	NaN	0.926828
61.293716	66.504711	NaN	67.736690	-5.210995	NaN	-6.442975
72.663041	61.712866	NaN	62.943737	10.950175	NaN	9.719304
69.377576	66.257633	NaN	66.276888	3.119943	NaN	3.100687
62.923276	69.648505	NaN	69.011730	-6.725229	NaN	-6.088454
64.561144	62.037693	NaN	62.389727	2.523450	NaN	2.171417
57.986055	62.170579	NaN	62.246255	-4.184525	NaN	-4.260200
66.937560	65.305709	NaN	65.591723	1.631850	NaN	1.345837
72.592417	66.815681	NaN	66.337170	5.776737	NaN	6.255247
62.706101	61.540972	NaN	61.480298	1.165130	NaN	1.225803
62.161017	66.455709	NaN	66.221614	-4.294693	NaN	-4.060597
71.410696	62.899216	NaN	61.528330	8.511480	NaN	9.882366
64.773193	67.845346	NaN	68.303855	-3.072153	NaN	-3.530662
62.940035	65.017798	NaN	65.062399	-2.077763	NaN	-2.122363
68.039468	67.875205	NaN	67.769035	0.164263	NaN	0.270433
68.720989	72.156845	NaN	71.564546	-3.435856	NaN	-2.843557
58.175988	64.878070	NaN	65.361495	-6.702082	NaN	-7.185507
67.105069	59.970213	NaN	62.303316	7.134856	NaN	4.801754
58.362331	69.158165	NaN	68.373874	-10.795834	NaN	-10.011543
67.019399	64.453033	NaN	64.263165	2.566366	NaN	2.756234
69.477964	66.760275	NaN	66.766565	2.717689	NaN	2.711399
67.853499	63.824856	NaN	64.421905	4.028642	NaN	3.431594
60.478667	64.245810	NaN	66.358430	-3.767143	NaN	-5.879763
62.280596	64.104074	NaN	63.339127	-1.823478	NaN	-1.058531
63.255112	66.919475	NaN	67.278972	-3.664363	NaN	-4.023860
62.121277	63.682063	NaN	62.901852	-1.560785	NaN	-0.780575
72.546694	70.169098	NaN	69.172684	2.377595	NaN	3.374010
69.157053	63.367689	NaN	62.352234	5.789364	NaN	6.804819
67.521372	62.975865	NaN	63.346459	4.545507	NaN	4.174912
70.084629	59.737911	NaN	59.323455	10.346718	NaN	10.761175
69.922318	71.080430	NaN	70.244019	-1.158111	NaN	-0.321701
70.428400	66.645509	NaN	67.418107	3.782891	NaN	3.010293
65.659327	66.641582	NaN	67.046308	-0.982255	NaN	-1.386981
61.192501	65.531493	NaN	65.908552	-4.338992	NaN	-4.716051
60.758603	66.308360	NaN	66.451602	-5.549758	NaN	-5.692999
71.086040	62.276838	NaN	63.198382	8.809202	NaN	7.887658
64.445154	63.981552	NaN	63.034362	0.463602	NaN	1.410793
66.053533	64.301630	NaN	65.564730	1.751903	NaN	0.488803
65.647703	66.878799	NaN	66.329218	-1.231097	NaN	-0.681515
65.306882	62.546520	NaN	62.781092	2.760361	NaN	2.525790
64.411977	65.779248	NaN	66.055181	-1.367271	NaN	-1.643204
62.117938	69.407845	NaN	69.629928	-7.289907	NaN	-7.511990
70.635772	66.315162	NaN	66.848868	4.320610	NaN	3.786905
66.364757	65.428835	NaN	67.018396	0.935922	NaN	-0.653640
72.141905	68.503133	NaN	69.478341	3.638772	NaN	2.663564
61.287473	66.617934	NaN	67.667537	-5.330461	NaN	-6.380064
57.435847	63.186480	NaN	64.230683	-5.750633	NaN	-6.794837
55.295125	68.602152	NaN	68.115276	-13.307027	NaN	-12.820151
62.604333	69.153974	NaN	68.172852	-6.549641	NaN	-5.568519
61.208081	64.057527	NaN	63.364974	-2.849446	NaN	-2.156893
