# Supplementary material for: Combined Influences of Model Choice, Data Quality, and Data Quantity When Estimating Population Trends
Source: PLoS One. 2015 Jul 15;10(7):e0132255. doi: 10.1371/journal.pone.0132255 (PMC4503393; doi:10.1371/journal.pone.0132255)
Supplement: S1 Dataset — Files are organized by model type and by the input lambda value. (ZIP) [file pone.0132255.s002.zip › Hypothetical LH/sims_lambda_1_025/simulationOutput_1.025_0_0_0.3_40.xls]

Percent_Decline_True	Median_Percent_Decline_Matrix	Median_Percent_Decline_Matrix_stable	Median_Percent_Decline_Scalar	Difference_True_Matrix	Difference_True_Matrix_Stable	Difference_True_Scalar
-28.008454	-26.420706	NaN	-32.927941	-1.587748	NaN	4.919487
-28.008454	-23.529977	NaN	-42.891175	-4.478477	NaN	14.882721
-28.008454	-66.990111	NaN	-22.545609	38.981657	NaN	-5.462845
-28.008454	-23.747093	NaN	-19.171213	-4.261361	NaN	-8.837241
-28.008454	-28.979133	NaN	-29.976656	0.970679	NaN	1.968201
-28.008454	-46.621101	NaN	-31.458892	18.612647	NaN	3.450437
-28.008454	-38.125552	NaN	-26.124060	10.117098	NaN	-1.884394
-28.008454	-54.661977	NaN	-21.021491	26.653523	NaN	-6.986963
-28.008454	-27.848892	NaN	-33.801976	-0.159562	NaN	5.793522
-28.008454	-35.069931	NaN	-23.696888	7.061477	NaN	-4.311566
-28.008454	-10.426326	NaN	-25.897398	-17.582128	NaN	-2.111056
-28.008454	-15.009972	NaN	-50.039796	-12.998482	NaN	22.031342
-28.008454	-39.861529	NaN	-6.724562	11.853074	NaN	-21.283893
-28.008454	-34.165691	NaN	-28.058978	6.157236	NaN	0.050523
-28.008454	-26.356256	NaN	-45.296387	-1.652198	NaN	17.287933
-28.008454	-29.838771	NaN	-26.735173	1.830316	NaN	-1.273282
-28.008454	-22.912961	NaN	-25.080312	-5.095493	NaN	-2.928143
-28.008454	-11.050784	NaN	-26.626597	-16.957670	NaN	-1.381858
-28.008454	-40.185967	NaN	-38.812571	12.177513	NaN	10.804117
-28.008454	-45.858156	NaN	-24.214118	17.849702	NaN	-3.794337
-28.008454	-21.400914	NaN	-31.062572	-6.607541	NaN	3.054118
-28.008454	-73.636216	NaN	-29.496777	45.627762	NaN	1.488323
-28.008454	-56.776811	NaN	-36.988618	28.768357	NaN	8.980164
-28.008454	-44.048218	NaN	-33.330420	16.039763	NaN	5.321965
-28.008454	-43.643135	NaN	-19.352563	15.634680	NaN	-8.655892
-28.008454	-45.445602	NaN	-47.460697	17.437147	NaN	19.452242
-28.008454	-61.527659	NaN	-25.301101	33.519204	NaN	-2.707353
-28.008454	-21.493349	NaN	-18.615667	-6.515106	NaN	-9.392787
-28.008454	-61.039024	NaN	-25.271778	33.030569	NaN	-2.736676
-28.008454	-32.106248	NaN	-27.875695	4.097793	NaN	-0.132759
-28.008454	-67.805560	NaN	-22.737044	39.797105	NaN	-5.271410
-28.008454	-25.142246	NaN	-23.442570	-2.866209	NaN	-4.565884
-28.008454	-20.933414	NaN	-33.764793	-7.075041	NaN	5.756338
-28.008454	-49.615436	NaN	-25.553783	21.606981	NaN	-2.454672
-28.008454	-20.742507	NaN	-20.074880	-7.265948	NaN	-7.933574
-28.008454	-29.347461	NaN	-16.983509	1.339007	NaN	-11.024945
-28.008454	-33.169082	NaN	-45.835160	5.160627	NaN	17.826706
-28.008454	-26.830241	NaN	-29.300494	-1.178213	NaN	1.292040
-28.008454	-19.011685	NaN	-24.453719	-8.996769	NaN	-3.554735
-28.008454	-25.813942	NaN	-36.551176	-2.194512	NaN	8.542722
-28.008454	-58.751931	NaN	-30.148774	30.743477	NaN	2.140320
-28.008454	-36.757085	NaN	-24.815039	8.748630	NaN	-3.193415
-28.008454	-45.407977	NaN	-35.731316	17.399523	NaN	7.722861
-28.008454	-48.205648	NaN	-17.347509	20.197194	NaN	-10.660945
-28.008454	-60.088024	NaN	-24.649691	32.079570	NaN	-3.358763
-28.008454	-29.231138	NaN	-30.903976	1.222683	NaN	2.895521
-28.008454	-31.105664	NaN	-21.145647	3.097210	NaN	-6.862808
-28.008454	-51.115308	NaN	-19.289778	23.106853	NaN	-8.718677
-28.008454	-44.286328	NaN	-23.544033	16.277874	NaN	-4.464421
-28.008454	-64.200945	NaN	-42.885356	36.192490	NaN	14.876901
-28.008454	-52.740248	NaN	-41.547110	24.731794	NaN	13.538656
-28.008454	-44.760114	NaN	-21.964322	16.751660	NaN	-6.044132
-28.008454	-32.144289	NaN	-31.794808	4.135835	NaN	3.786354
-28.008454	-54.972043	NaN	-28.562115	26.963589	NaN	0.553660
-28.008454	-70.416081	NaN	-24.743041	42.407627	NaN	-3.265414
-28.008454	-51.754183	NaN	-18.509671	23.745728	NaN	-9.498784
-28.008454	-49.758812	NaN	-37.822564	21.750357	NaN	9.814110
-28.008454	-19.072682	NaN	-35.302969	-8.935772	NaN	7.294514
-28.008454	-28.497175	NaN	-40.505912	0.488721	NaN	12.497457
-28.008454	-36.385341	NaN	-24.613132	8.376887	NaN	-3.395322
-28.008454	-24.156498	NaN	-23.625543	-3.851956	NaN	-4.382911
-28.008454	-47.348854	NaN	-39.562959	19.340400	NaN	11.554504
-28.008454	-61.906951	NaN	-26.374710	33.898497	NaN	-1.633744
-28.008454	-29.278316	NaN	-28.047774	1.269861	NaN	0.039319
-28.008454	-30.096023	NaN	-36.603061	2.087569	NaN	8.594607
-28.008454	-53.209493	NaN	-28.370087	25.201038	NaN	0.361632
-28.008454	-49.602157	NaN	-44.336071	21.593703	NaN	16.327616
-28.008454	-17.975725	NaN	-5.305613	-10.032729	NaN	-22.702841
-28.008454	-44.521641	NaN	-27.375380	16.513187	NaN	-0.633075
-28.008454	-23.988077	NaN	-34.629957	-4.020378	NaN	6.621502
-28.008454	-9.541039	NaN	-24.698908	-18.467416	NaN	-3.309546
-28.008454	-83.999177	NaN	-23.240205	55.990723	NaN	-4.768250
-28.008454	-18.671851	NaN	-34.499439	-9.336603	NaN	6.490984
-28.008454	-57.582046	NaN	-40.494661	29.573592	NaN	12.486207
-28.008454	-28.028366	NaN	-26.867745	0.019912	NaN	-1.140709
-28.008454	-27.662129	NaN	-28.952944	-0.346326	NaN	0.944490
-28.008454	-44.682129	NaN	-44.844812	16.673674	NaN	16.836358
-28.008454	-17.281291	NaN	-12.187933	-10.727164	NaN	-15.820522
-28.008454	-42.191326	NaN	-47.749094	14.182872	NaN	19.740639
-28.008454	-29.488372	NaN	-37.542217	1.479917	NaN	9.533763
-28.008454	-54.576261	NaN	-27.688321	26.567806	NaN	-0.320133
-28.008454	-19.555145	NaN	-49.344118	-8.453310	NaN	21.335663
-28.008454	-17.841720	NaN	-23.024747	-10.166734	NaN	-4.983707
-28.008454	-11.063969	NaN	-26.895607	-16.944486	NaN	-1.112848
-28.008454	-48.359812	NaN	-28.199628	20.351358	NaN	0.191174
-28.008454	-23.247263	NaN	-29.284242	-4.761191	NaN	1.275787
-28.008454	-57.766259	NaN	-23.902643	29.757804	NaN	-4.105812
-28.008454	-51.016017	NaN	-31.379292	23.007563	NaN	3.370838
-28.008454	-28.762309	NaN	-20.349555	0.753855	NaN	-7.658900
-28.008454	-25.283407	NaN	-40.639251	-2.725047	NaN	12.630796
-28.008454	-43.433840	NaN	-30.915335	15.425385	NaN	2.906880
-28.008454	-38.583725	NaN	-29.847968	10.575270	NaN	1.839513
-28.008454	-38.189986	NaN	-35.719771	10.181532	NaN	7.711317
-28.008454	-31.238366	NaN	-31.342221	3.229912	NaN	3.333766
-28.008454	-49.600419	NaN	-28.771364	21.591965	NaN	0.762910
-28.008454	-25.359013	NaN	-8.936608	-2.649441	NaN	-19.071847
-28.008454	-19.931599	NaN	-22.367841	-8.076855	NaN	-5.640614
-28.008454	-49.360922	NaN	-25.932764	21.352468	NaN	-2.075690
-28.008454	-60.664489	NaN	-36.093806	32.656035	NaN	8.085351
-28.008454	-64.517172	NaN	-31.310119	36.508717	NaN	3.301665
-28.008454	-44.835386	NaN	-26.252961	16.826932	NaN	-1.755493
-28.008454	-45.216290	NaN	-36.938069	17.207835	NaN	8.929615
-28.008454	-67.878847	NaN	-30.585792	39.870392	NaN	2.577338
-28.008454	-24.864202	NaN	-23.304729	-3.144253	NaN	-4.703726
-28.008454	-43.994093	NaN	-21.810061	15.985639	NaN	-6.198393
-28.008454	-46.111679	NaN	-28.905085	18.103224	NaN	0.896630
-28.008454	-92.065500	NaN	-33.180398	64.057045	NaN	5.171944
-28.008454	-49.134918	NaN	-27.362401	21.126464	NaN	-0.646054
-28.008454	-38.582766	NaN	-19.809397	10.574312	NaN	-8.199057
-28.008454	-38.314361	NaN	5.169516	10.305906	NaN	-33.177970
-28.008454	-31.232968	NaN	-46.096725	3.224514	NaN	18.088270
-28.008454	-37.297544	NaN	-16.570906	9.289089	NaN	-11.437549
-28.008454	-7.445431	NaN	-21.944669	-20.563023	NaN	-6.063785
-28.008454	-27.851146	NaN	-35.519536	-0.157309	NaN	7.511082
-28.008454	-29.280744	NaN	-19.383897	1.272290	NaN	-8.624558
-28.008454	-48.344738	NaN	-54.058349	20.336283	NaN	26.049895
-28.008454	-6.010352	NaN	-18.176051	-21.998102	NaN	-9.832404
-28.008454	-37.058002	NaN	-26.026691	9.049548	NaN	-1.981764
-28.008454	-2.129705	NaN	-29.961731	-25.878750	NaN	1.953277
-28.008454	-34.809277	NaN	-42.633447	6.800823	NaN	14.624993
-28.008454	-18.462957	NaN	-44.708143	-9.545497	NaN	16.699688
-28.008454	-26.177970	NaN	-20.329476	-1.830484	NaN	-7.678979
-28.008454	-10.958598	NaN	-22.544431	-17.049857	NaN	-5.464023
-28.008454	-65.303789	NaN	-43.462300	37.295334	NaN	15.453846
-28.008454	-49.297000	NaN	-33.130108	21.288545	NaN	5.121654
-28.008454	-26.862860	NaN	-22.188561	-1.145594	NaN	-5.819894
-28.008454	-44.161443	NaN	-27.232680	16.152989	NaN	-0.775775
-28.008454	-45.471377	NaN	-39.705216	17.462922	NaN	11.696761
-28.008454	-64.060124	NaN	-32.460818	36.051669	NaN	4.452364
-28.008454	-22.930447	NaN	-26.645901	-5.078008	NaN	-1.362554
-28.008454	-22.997525	NaN	-35.204515	-5.010929	NaN	7.196060
-28.008454	-85.540561	NaN	-39.935781	57.532107	NaN	11.927327
-28.008454	-43.581914	NaN	-22.311168	15.573459	NaN	-5.697287
-28.008454	-66.128910	NaN	-47.891738	38.120456	NaN	19.883283
-28.008454	-21.125343	NaN	-33.673220	-6.883111	NaN	5.664766
-28.008454	-18.748264	NaN	-32.856249	-9.260190	NaN	4.847794
-28.008454	-18.602642	NaN	-40.578961	-9.405813	NaN	12.570506
-28.008454	-4.741579	NaN	-8.987044	-23.266875	NaN	-19.021410
-28.008454	-30.994054	NaN	-17.661482	2.985600	NaN	-10.346972
-28.008454	-34.936965	NaN	-20.242032	6.928511	NaN	-7.766423
-28.008454	-55.713885	NaN	-25.448905	27.705430	NaN	-2.559550
-28.008454	-32.040206	NaN	-35.026864	4.031751	NaN	7.018410
-28.008454	-40.512465	NaN	-23.506480	12.504010	NaN	-4.501975
-28.008454	-54.959051	NaN	-20.514639	26.950597	NaN	-7.493816
-28.008454	-21.051081	NaN	-15.047165	-6.957373	NaN	-12.961290
-28.008454	-16.469904	NaN	-37.010917	-11.538551	NaN	9.002463
-28.008454	-25.181994	NaN	-14.320830	-2.826461	NaN	-13.687624
-28.008454	-37.885826	NaN	-23.049601	9.877372	NaN	-4.958853
-28.008454	-7.227377	NaN	-32.400945	-20.781078	NaN	4.392491
-28.008454	-28.127123	NaN	-14.700504	0.118669	NaN	-13.307951
-28.008454	-53.566250	NaN	-45.662896	25.557795	NaN	17.654442
-28.008454	-36.148938	NaN	-30.430217	8.140484	NaN	2.421763
-28.008454	-50.274633	NaN	-20.893086	22.266179	NaN	-7.115369
-28.008454	-9.882668	NaN	-21.289479	-18.125786	NaN	-6.718976
-28.008454	-28.794939	NaN	-31.769766	0.786484	NaN	3.761312
-28.008454	-26.067383	NaN	-35.330899	-1.941071	NaN	7.322445
-28.008454	-49.996430	NaN	-23.156744	21.987976	NaN	-4.851711
-28.008454	-2.009670	NaN	-28.579691	-25.998784	NaN	0.571237
-28.008454	-42.692071	NaN	-27.763652	14.683617	NaN	-0.244803
-28.008454	-49.635172	NaN	-33.458228	21.626718	NaN	5.449773
-28.008454	-47.728379	NaN	-26.792227	19.719925	NaN	-1.216228
-28.008454	-57.289967	NaN	-24.707861	29.281513	NaN	-3.300594
-28.008454	-26.996774	NaN	-20.864744	-1.011680	NaN	-7.143710
-28.008454	-44.955288	NaN	-30.441227	16.946833	NaN	2.432772
-28.008454	-34.254645	NaN	-17.680654	6.246190	NaN	-10.327800
-28.008454	-24.365677	NaN	-38.967241	-3.642777	NaN	10.958786
-28.008454	-22.833034	NaN	-24.734842	-5.175421	NaN	-3.273612
-28.008454	-20.431262	NaN	-27.306387	-7.577192	NaN	-0.702068
-28.008454	-67.872777	NaN	-34.571829	39.864323	NaN	6.563374
-28.008454	-58.755621	NaN	-31.261196	30.747167	NaN	3.252742
-28.008454	-67.059164	NaN	-39.003518	39.050709	NaN	10.995063
-28.008454	-34.041173	NaN	-27.277561	6.032719	NaN	-0.730894
-28.008454	-35.722008	NaN	-24.313606	7.713554	NaN	-3.694849
-28.008454	-30.635523	NaN	-23.750123	2.627068	NaN	-4.258332
-28.008454	-52.068589	NaN	-38.837403	24.060135	NaN	10.828948
-28.008454	-34.766220	NaN	-20.956153	6.757766	NaN	-7.052302
-28.008454	-42.529470	NaN	-30.958242	14.521016	NaN	2.949787
-28.008454	-17.710119	NaN	-28.297946	-10.298335	NaN	0.289492
-28.008454	-60.706332	NaN	-39.114210	32.697878	NaN	11.105755
-28.008454	-77.848694	NaN	-42.455037	49.840240	NaN	14.446583
-28.008454	-40.059139	NaN	-25.184530	12.050684	NaN	-2.823924
-28.008454	-24.882375	NaN	-31.751291	-3.126079	NaN	3.742836
-28.008454	-49.120410	NaN	-27.166356	21.111956	NaN	-0.842098
-28.008454	-75.657606	NaN	-25.021200	47.649151	NaN	-2.987254
-28.008454	-19.392205	NaN	-36.616266	-8.616249	NaN	8.607812
-28.008454	-16.991811	NaN	-18.022490	-11.016644	NaN	-9.985964
-28.008454	-38.875119	NaN	-27.724556	10.866664	NaN	-0.283899
-28.008454	-43.534038	NaN	-27.386191	15.525584	NaN	-0.622264
-28.008454	-51.024179	NaN	-47.860516	23.015725	NaN	19.852061
-28.008454	-62.872296	NaN	-31.961166	34.863841	NaN	3.952711
-28.008454	-43.172195	NaN	-26.623256	15.163740	NaN	-1.385198
-28.008454	-16.286711	NaN	-30.149711	-11.721744	NaN	2.141257
-28.008454	-41.579076	NaN	-11.222555	13.570622	NaN	-16.785899
-28.008454	-16.570565	NaN	-27.236849	-11.437889	NaN	-0.771605
-28.008454	-55.218883	NaN	-35.476806	27.210428	NaN	7.468351
-28.008454	-21.192588	NaN	-38.959378	-6.815866	NaN	10.950923
-28.008454	-24.091897	NaN	-13.336268	-3.916558	NaN	-14.672186
-28.008454	-68.757402	NaN	-34.605531	40.748948	NaN	6.597077
-28.008454	-28.400534	NaN	-28.383098	0.392079	NaN	0.374643
-28.008454	-60.514817	NaN	-24.094660	32.506363	NaN	-3.913795
-28.008454	-53.659622	NaN	-55.695001	25.651168	NaN	27.686547
-28.008454	-21.476257	NaN	-46.877936	-6.532198	NaN	18.869481
-28.008454	-19.486046	NaN	-21.245556	-8.522408	NaN	-6.762898
-28.008454	-59.646673	NaN	-40.852107	31.638219	NaN	12.843652
-28.008454	-35.845796	NaN	-29.148441	7.837342	NaN	1.139987
-28.008454	-32.936979	NaN	-24.063989	4.928525	NaN	-3.944465
-28.008454	-45.116296	NaN	-44.633851	17.107841	NaN	16.625397
-28.008454	-58.052984	NaN	-33.497817	30.044530	NaN	5.489363
-28.008454	-52.978262	NaN	-26.655328	24.969808	NaN	-1.353126
-28.008454	-46.800301	NaN	-31.316426	18.791846	NaN	3.307972
-28.008454	-14.548031	NaN	-21.957500	-13.460423	NaN	-6.050955
-28.008454	-36.419689	NaN	-28.212441	8.411234	NaN	0.203986
-28.008454	-30.638398	NaN	-22.514827	2.629944	NaN	-5.493627
-28.008454	-36.573668	NaN	-26.657671	8.565213	NaN	-1.350783
-28.008454	-36.161206	NaN	-35.215893	8.152752	NaN	7.207439
-28.008454	-58.763523	NaN	-15.239776	30.755069	NaN	-12.768679
-28.008454	-80.953911	NaN	-35.333778	52.945456	NaN	7.325324
-28.008454	-32.821435	NaN	-17.443228	4.812980	NaN	-10.565226
-28.008454	-6.767323	NaN	-27.155774	-21.241132	NaN	-0.852681
-28.008454	-40.542669	NaN	-19.785002	12.534215	NaN	-8.223452
-28.008454	-79.480118	NaN	-41.133859	51.471663	NaN	13.125404
-28.008454	-6.360578	NaN	-21.792075	-21.647876	NaN	-6.216380
-28.008454	-53.918790	NaN	-32.920651	25.910335	NaN	4.912197
-28.008454	-61.465682	NaN	-23.781471	33.457228	NaN	-4.226983
-28.008454	-68.162878	NaN	-29.679492	40.154423	NaN	1.671037
-28.008454	-40.292018	NaN	-27.127141	12.283564	NaN	-0.881313
-28.008454	-74.553212	NaN	-36.885447	46.544757	NaN	8.876992
-28.008454	-39.779281	NaN	-33.535658	11.770826	NaN	5.527203
-28.008454	-46.374829	NaN	-27.871660	18.366374	NaN	-0.136794
-28.008454	-57.686852	NaN	-33.639096	29.678397	NaN	5.630641
-28.008454	-64.558396	NaN	-31.353964	36.549942	NaN	3.345509
-28.008454	-26.170087	NaN	-36.499373	-1.838368	NaN	8.490918
-28.008454	-29.046356	NaN	-27.501641	1.037902	NaN	-0.506814
-28.008454	-33.707837	NaN	-34.471569	5.699383	NaN	6.463115
-28.008454	-39.631386	NaN	-30.455997	11.622931	NaN	2.447543
-28.008454	-18.981019	NaN	-27.375853	-9.027435	NaN	-0.632602
-28.008454	-21.851450	NaN	-20.270704	-6.157005	NaN	-7.737751
-28.008454	-82.218058	NaN	-28.965243	54.209604	NaN	0.956788
-28.008454	-44.104858	NaN	-24.802710	16.096404	NaN	-3.205744
-28.008454	-31.154065	NaN	-12.860421	3.145611	NaN	-15.148034
-28.008454	-58.902033	NaN	-27.534434	30.893579	NaN	-0.474020
-28.008454	-42.087549	NaN	-25.506802	14.079095	NaN	-2.501652
-28.008454	-47.875006	NaN	-23.602867	19.866552	NaN	-4.405587
-28.008454	-27.868610	NaN	-22.041794	-0.139845	NaN	-5.966661
-28.008454	-29.898466	NaN	-20.980548	1.890012	NaN	-7.027906
-28.008454	-15.847763	NaN	-26.353961	-12.160691	NaN	-1.654493
-28.008454	-37.239030	NaN	-23.926186	9.230576	NaN	-4.082268
-28.008454	-42.649776	NaN	-27.460255	14.641322	NaN	-0.548200
-28.008454	-43.952705	NaN	-40.604982	15.944251	NaN	12.596528
-28.008454	-57.949261	NaN	-43.623380	29.940806	NaN	15.614926
-28.008454	-59.955695	NaN	-27.492767	31.947240	NaN	-0.515687
-28.008454	18.276309	NaN	-20.176447	-46.284763	NaN	-7.832007
-28.008454	-79.481807	NaN	-32.411529	51.473353	NaN	4.403075
-28.008454	-54.093479	NaN	-30.625116	26.085025	NaN	2.616662
-28.008454	-64.025052	NaN	-38.165884	36.016597	NaN	10.157430
-28.008454	-40.757349	NaN	-40.547539	12.748895	NaN	12.539085
-28.008454	-21.046112	NaN	-34.211746	-6.962343	NaN	6.203292
-28.008454	-24.704351	NaN	-23.596691	-3.304104	NaN	-4.411764
-28.008454	-33.620799	NaN	-48.493040	5.612345	NaN	20.484585
-28.008454	-38.796708	NaN	-30.347802	10.788253	NaN	2.339348
-28.008454	-49.380224	NaN	-29.294855	21.371770	NaN	1.286401
-28.008454	-31.253495	NaN	-25.378556	3.245041	NaN	-2.629899
-28.008454	-59.373584	NaN	-34.592159	31.365130	NaN	6.583705
-28.008454	-58.247388	NaN	-28.372946	30.238933	NaN	0.364492
-28.008454	-49.048149	NaN	-30.063791	21.039694	NaN	2.055336
-28.008454	-23.865635	NaN	-31.006319	-4.142819	NaN	2.997864
-28.008454	-19.218184	NaN	-12.780028	-8.790271	NaN	-15.228426
-28.008454	-68.509549	NaN	-34.681008	40.501095	NaN	6.672553
-28.008454	-22.241063	NaN	-28.031946	-5.767391	NaN	0.023491
-28.008454	-12.066203	NaN	-45.047626	-15.942251	NaN	17.039171
-28.008454	-22.420084	NaN	-32.718575	-5.588370	NaN	4.710121
-28.008454	-51.523289	NaN	-32.739018	23.514834	NaN	4.730563
-28.008454	-23.448173	NaN	-28.201994	-4.560282	NaN	0.193540
-28.008454	-44.231048	NaN	-12.258845	16.222594	NaN	-15.749610
-28.008454	-25.219798	NaN	-31.793768	-2.788657	NaN	3.785313
-28.008454	-51.672690	NaN	-28.581826	23.664236	NaN	0.573372
-28.008454	-33.092170	NaN	-31.237931	5.083715	NaN	3.229477
-28.008454	-31.944520	NaN	-25.966587	3.936065	NaN	-2.041868
-28.008454	-39.257669	NaN	-30.978329	11.249215	NaN	2.969874
-28.008454	-56.233519	NaN	-35.436047	28.225065	NaN	7.427593
-28.008454	-10.228790	NaN	-19.027564	-17.779665	NaN	-8.980890
-28.008454	-44.406928	NaN	-37.575802	16.398473	NaN	9.567347
-28.008454	-40.424196	NaN	-25.582725	12.415741	NaN	-2.425729
-28.008454	-49.254454	NaN	-29.900373	21.246000	NaN	1.891919
-28.008454	-29.522938	NaN	-37.374851	1.514484	NaN	9.366396
-28.008454	-9.872575	NaN	-21.197327	-18.135880	NaN	-6.811127
-28.008454	-26.447804	NaN	-37.665199	-1.560650	NaN	9.656744
-28.008454	-72.130248	NaN	-39.264350	44.121794	NaN	11.255896
-28.008454	-36.968471	NaN	-20.903018	8.960016	NaN	-7.105436
-28.008454	-31.111077	NaN	-39.407457	3.102622	NaN	11.399003
-28.008454	-48.117359	NaN	-35.414745	20.108905	NaN	7.406290
-28.008454	-43.076853	NaN	-24.857385	15.068399	NaN	-3.151069
-28.008454	-34.960622	NaN	-20.077955	6.952167	NaN	-7.930499
-28.008454	-23.738402	NaN	-21.898273	-4.270052	NaN	-6.110182
-28.008454	-30.979562	NaN	-36.713027	2.971108	NaN	8.704572
-28.008454	-46.705241	NaN	-33.282223	18.696787	NaN	5.273769
-28.008454	-40.744369	NaN	-35.298751	12.735914	NaN	7.290297
-28.008454	-51.459981	NaN	-35.562650	23.451526	NaN	7.554195
-28.008454	-60.524938	NaN	-33.166753	32.516484	NaN	5.158299
-28.008454	-50.005013	NaN	-16.870871	21.996558	NaN	-11.137584
-28.008454	-24.252474	NaN	-36.281370	-3.755980	NaN	8.272915
-28.008454	-4.893994	NaN	-32.897801	-23.114460	NaN	4.889347
-28.008454	-16.090641	NaN	-17.768108	-11.917813	NaN	-10.240346
-28.008454	-29.474714	NaN	-24.936138	1.466260	NaN	-3.072316
-28.008454	-31.435607	NaN	-30.580372	3.427153	NaN	2.571918
-28.008454	-45.103496	NaN	-34.640147	17.095042	NaN	6.631693
-28.008454	-60.214271	NaN	-37.568448	32.205817	NaN	9.559993
-28.008454	-37.030790	NaN	-8.259133	9.022335	NaN	-19.749322
-28.008454	-53.331516	NaN	-26.267485	25.323062	NaN	-1.740969
-28.008454	-16.358796	NaN	-32.501856	-11.649658	NaN	4.493402
-28.008454	-27.908194	NaN	-12.953492	-0.100261	NaN	-15.054962
-28.008454	-32.863511	NaN	-35.938718	4.855056	NaN	7.930263
-28.008454	-62.585317	NaN	-37.767933	34.576863	NaN	9.759478
-28.008454	-46.070224	NaN	-25.062300	18.061770	NaN	-2.946155
-28.008454	-25.318962	NaN	-23.617932	-2.689493	NaN	-4.390523
-28.008454	-30.374819	NaN	-31.761238	2.366365	NaN	3.752783
-28.008454	-23.225700	NaN	-38.484008	-4.782754	NaN	10.475554
-28.008454	-27.425050	NaN	-28.354320	-0.583404	NaN	0.345866
-28.008454	-45.220343	NaN	-18.862705	17.211888	NaN	-9.145749
-28.008454	-44.862529	NaN	-13.221310	16.854075	NaN	-14.787145
-28.008454	-30.701359	NaN	-6.125498	2.692904	NaN	-21.882956
-28.008454	-21.429314	NaN	-18.236933	-6.579141	NaN	-9.771521
-28.008454	-11.173566	NaN	-42.573478	-16.834888	NaN	14.565024
-28.008454	-2.625421	NaN	-15.259369	-25.383033	NaN	-12.749085
-28.008454	-40.209827	NaN	-21.154205	12.201372	NaN	-6.854250
-28.008454	-31.013910	NaN	-24.675965	3.005456	NaN	-3.332489
-28.008454	-55.772235	NaN	-21.839265	27.763780	NaN	-6.169189
-28.008454	-47.098237	NaN	-34.165246	19.089783	NaN	6.156792
-28.008454	-35.831622	NaN	-14.662051	7.823168	NaN	-13.346404
-28.008454	-35.532034	NaN	-13.225853	7.523579	NaN	-14.782602
-28.008454	-16.976715	NaN	-22.477138	-11.031739	NaN	-5.531316
-28.008454	-70.648703	NaN	-31.589252	42.640249	NaN	3.580797
-28.008454	-46.991742	NaN	-20.257592	18.983287	NaN	-7.750863
-28.008454	-47.385686	NaN	-22.853204	19.377232	NaN	-5.155250
-28.008454	-14.979671	NaN	-34.920820	-13.028783	NaN	6.912365
-28.008454	-32.850931	NaN	-26.969976	4.842476	NaN	-1.038479
-28.008454	-31.657015	NaN	-47.439619	3.648561	NaN	19.431164
-28.008454	-4.013372	NaN	-12.509621	-23.995082	NaN	-15.498833
-28.008454	-53.528390	NaN	-24.469841	25.519936	NaN	-3.538613
-28.008454	-21.743975	NaN	-19.278573	-6.264479	NaN	-8.729881
-28.008454	-50.314547	NaN	-29.832826	22.306093	NaN	1.824371
-28.008454	-37.930178	NaN	-35.748950	9.921723	NaN	7.740495
-28.008454	-60.572020	NaN	-20.924129	32.563566	NaN	-7.084325
-28.008454	-33.748323	NaN	-9.201526	5.739869	NaN	-18.806928
-28.008454	-25.680972	NaN	-16.758646	-2.327482	NaN	-11.249809
-28.008454	-20.706760	NaN	-2.995172	-7.301694	NaN	-25.013283
-28.008454	-71.754824	NaN	-38.692964	43.746370	NaN	10.684510
-28.008454	-25.008508	NaN	-33.843990	-2.999946	NaN	5.835536
-28.008454	-48.039051	NaN	-25.580920	20.030597	NaN	-2.427535
-28.008454	-57.734475	NaN	-24.833507	29.726020	NaN	-3.174947
-28.008454	-39.722262	NaN	-25.007753	11.713808	NaN	-3.000702
-28.008454	-2.649737	NaN	-30.755562	-25.358717	NaN	2.747107
-28.008454	-49.995639	NaN	-23.114172	21.987184	NaN	-4.894282
-28.008454	-38.733003	NaN	-23.244591	10.724549	NaN	-4.763864
-28.008454	-31.818627	NaN	-22.323837	3.810173	NaN	-5.684618
-28.008454	-42.037353	NaN	-21.391132	14.028899	NaN	-6.617322
-28.008454	-50.784516	NaN	-25.023721	22.776062	NaN	-2.984734
-28.008454	-9.929128	NaN	-31.435899	-18.079326	NaN	3.427444
-28.008454	-56.891559	NaN	-24.193204	28.883104	NaN	-3.815250
-28.008454	-43.353228	NaN	-37.021609	15.344774	NaN	9.013155
-28.008454	-28.018240	NaN	-17.039099	0.009786	NaN	-10.969355
-28.008454	-15.551750	NaN	-9.972149	-12.456704	NaN	-18.036306
-28.008454	-18.493739	NaN	-16.631499	-9.514715	NaN	-11.376956
-28.008454	-22.895543	NaN	-41.753806	-5.112912	NaN	13.745352
-28.008454	-45.629753	NaN	-27.941427	17.621299	NaN	-0.067027
-28.008454	-28.026865	NaN	-19.118540	0.018411	NaN	-8.889914
-28.008454	-66.747918	NaN	-35.687275	38.739464	NaN	7.678821
-28.008454	-18.246746	NaN	-20.199200	-9.761709	NaN	-7.809254
-28.008454	-44.711425	NaN	-23.883950	16.702971	NaN	-4.124505
-28.008454	-35.255338	NaN	-25.818888	7.246884	NaN	-2.189567
-28.008454	-28.018524	NaN	-27.806362	0.010069	NaN	-0.202092
-28.008454	-40.532882	NaN	-23.229041	12.524427	NaN	-4.779413
-28.008454	-35.857963	NaN	-33.384397	7.849509	NaN	5.375942
-28.008454	-29.725235	NaN	-24.441679	1.716780	NaN	-3.566776
-28.008454	-70.615059	NaN	-43.166699	42.606605	NaN	15.158244
-28.008454	-33.792623	NaN	-27.955123	5.784168	NaN	-0.053331
-28.008454	-39.411238	NaN	-28.398128	11.402783	NaN	0.389673
-28.008454	-32.353165	NaN	-29.520245	4.344711	NaN	1.511790
-28.008454	-22.921470	NaN	-22.602435	-5.086984	NaN	-5.406019
-28.008454	-35.975752	NaN	-48.159695	7.967297	NaN	20.151240
-28.008454	-40.760922	NaN	-42.001440	12.752468	NaN	13.992986
-28.008454	-60.192542	NaN	-38.998389	32.184088	NaN	10.989934
-28.008454	-34.773411	NaN	-43.727696	6.764957	NaN	15.719242
-28.008454	-60.163868	NaN	-49.210290	32.155413	NaN	21.201836
-28.008454	-26.225686	NaN	-28.132825	-1.782769	NaN	0.124370
-28.008454	-46.234957	NaN	-42.796288	18.226503	NaN	14.787834
-28.008454	-25.496168	NaN	-25.634859	-2.512286	NaN	-2.373595
-28.008454	-21.198662	NaN	-30.357956	-6.809792	NaN	2.349502
-28.008454	-19.271172	NaN	-57.897267	-8.737282	NaN	29.888812
-28.008454	-26.893523	NaN	-22.150158	-1.114931	NaN	-5.858296
-28.008454	-53.467275	NaN	-25.416902	25.458820	NaN	-2.591552
-28.008454	-25.519415	NaN	-30.693654	-2.489039	NaN	2.685200
-28.008454	-14.366928	NaN	-11.210671	-13.641526	NaN	-16.797783
-28.008454	-18.581330	NaN	-21.966195	-9.427124	NaN	-6.042259
-28.008454	-16.242499	NaN	-24.185219	-11.765955	NaN	-3.823235
-28.008454	-23.953868	NaN	-31.009571	-4.054586	NaN	3.001117
-28.008454	-46.546379	NaN	-35.521075	18.537924	NaN	7.512621
-28.008454	-24.223084	NaN	-40.659896	-3.785371	NaN	12.651442
-28.008454	-22.428636	NaN	-12.663904	-5.579819	NaN	-15.344550
-28.008454	-13.656273	NaN	-17.439876	-14.352182	NaN	-10.568578
-28.008454	-61.296062	NaN	-49.710699	33.287608	NaN	21.702245
-28.008454	-37.993205	NaN	-34.331271	9.984751	NaN	6.322817
-28.008454	-33.417112	NaN	-45.128411	5.408657	NaN	17.119957
-28.008454	-73.941063	NaN	-46.487000	45.932609	NaN	18.478545
-28.008454	-56.950476	NaN	-32.566856	28.942022	NaN	4.558402
-28.008454	-48.331086	NaN	-16.513584	20.322631	NaN	-11.494870
-28.008454	-62.241450	NaN	-41.007385	34.232995	NaN	12.998930
-28.008454	-24.787772	NaN	-18.137238	-3.220682	NaN	-9.871217
-28.008454	-16.808052	NaN	-30.442480	-11.200402	NaN	2.434026
-28.008454	-18.823455	NaN	-13.021002	-9.185000	NaN	-14.987452
-28.008454	-40.217055	NaN	-26.455459	12.208601	NaN	-1.552996
-28.008454	-29.173605	NaN	-27.037690	1.165151	NaN	-0.970764
-28.008454	-47.550086	NaN	-39.028397	19.541632	NaN	11.019943
-28.008454	-58.066529	NaN	-43.656097	30.058074	NaN	15.647643
-28.008454	-40.536212	NaN	-33.334752	12.527758	NaN	5.326298
-28.008454	-30.539424	NaN	-35.651354	2.530969	NaN	7.642900
-28.008454	-29.081345	NaN	-22.070031	1.072891	NaN	-5.938423
-28.008454	-6.162301	NaN	-23.058699	-21.846153	NaN	-4.949755
-28.008454	-31.163654	NaN	-21.106484	3.155199	NaN	-6.901971
-28.008454	-10.606887	NaN	-25.175039	-17.401567	NaN	-2.833415
-28.008454	-31.100762	NaN	-31.968991	3.092307	NaN	3.960537
-28.008454	-21.410637	NaN	-9.453352	-6.597817	NaN	-18.555102
-28.008454	-43.434279	NaN	-41.399031	15.425825	NaN	13.390576
-28.008454	-77.110858	NaN	-26.359151	49.102404	NaN	-1.649303
-28.008454	-54.225134	NaN	-30.243865	26.216679	NaN	2.235410
-28.008454	-42.522054	NaN	-28.093586	14.513600	NaN	0.085132
-28.008454	-26.523429	NaN	-21.164390	-1.485025	NaN	-6.844065
-28.008454	-14.199381	NaN	-27.405610	-13.809074	NaN	-0.602844
-28.008454	-44.218575	NaN	-29.949839	16.210121	NaN	1.941385
-28.008454	-50.617348	NaN	-33.902769	22.608893	NaN	5.894314
-28.008454	-24.594799	NaN	-25.458561	-3.413656	NaN	-2.549893
-28.008454	-34.757574	NaN	-36.038480	6.749120	NaN	8.030026
-28.008454	-38.344699	NaN	-20.658183	10.336244	NaN	-7.350271
-28.008454	-80.232713	NaN	-34.081830	52.224259	NaN	6.073375
-28.008454	-48.729494	NaN	-34.529766	20.721039	NaN	6.521312
-28.008454	-69.917242	NaN	-27.081433	41.908788	NaN	-0.927021
-28.008454	-24.232243	NaN	-26.315508	-3.776212	NaN	-1.692946
-28.008454	-31.059247	NaN	-23.074964	3.050792	NaN	-4.933491
-28.008454	-44.710995	NaN	-31.946881	16.702541	NaN	3.938427
-28.008454	-53.815588	NaN	-41.571774	25.807133	NaN	13.563320
-28.008454	-14.931380	NaN	-27.489250	-13.077074	NaN	-0.519204
-28.008454	-27.529211	NaN	-37.430253	-0.479243	NaN	9.421799
-28.008454	-40.802231	NaN	-19.315768	12.793777	NaN	-8.692686
-28.008454	-43.061071	NaN	-20.639571	15.052616	NaN	-7.368883
-28.008454	-52.260724	NaN	-34.625508	24.252270	NaN	6.617054
-28.008454	-19.247403	NaN	-23.798789	-8.761052	NaN	-4.209666
-28.008454	-65.240096	NaN	-26.392486	37.231641	NaN	-1.615969
-28.008454	-99.616949	NaN	-23.960357	71.608494	NaN	-4.048098
-28.008454	-21.472571	NaN	-36.941692	-6.535883	NaN	8.933238
-28.008454	-74.114657	NaN	-39.091636	46.106203	NaN	11.083181
-28.008454	-35.877055	NaN	-35.431912	7.868600	NaN	7.423458
-28.008454	-15.521030	NaN	-6.158294	-12.487424	NaN	-21.850160
-28.008454	-58.092072	NaN	-28.464065	30.083617	NaN	0.455611
-28.008454	-51.634391	NaN	-12.825143	23.625937	NaN	-15.183311
-28.008454	-22.086253	NaN	-19.946740	-5.922201	NaN	-8.061715
-28.008454	-57.832072	NaN	-36.937658	29.823618	NaN	8.929204
-28.008454	-41.031381	NaN	-15.168875	13.022926	NaN	-12.839579
-28.008454	-34.398956	NaN	-18.081652	6.390501	NaN	-9.926802
-28.008454	-71.679851	NaN	-46.144666	43.671396	NaN	18.136211
-28.008454	-33.971511	NaN	-27.581110	5.963056	NaN	-0.427344
-28.008454	-35.590249	NaN	-32.536099	7.581795	NaN	4.527645
-28.008454	-19.498471	NaN	-15.916757	-8.509983	NaN	-12.091698
-28.008454	-52.813129	NaN	-26.046650	24.804675	NaN	-1.961804
-28.008454	-44.287141	NaN	-40.042546	16.278687	NaN	12.034091
-28.008454	-69.258792	NaN	-37.899663	41.250338	NaN	9.891209
-28.008454	-24.660939	NaN	-32.242040	-3.347516	NaN	4.233586
-28.008454	-60.725539	NaN	-29.003841	32.717084	NaN	0.995386
-28.008454	-38.227383	NaN	-22.672410	10.218928	NaN	-5.336044
-28.008454	-10.489716	NaN	-21.682231	-17.518738	NaN	-6.326223
-28.008454	-15.369448	NaN	-23.205483	-12.639006	NaN	-4.802972
-28.008454	-45.704864	NaN	-32.999397	17.696410	NaN	4.990943
-28.008454	-60.150959	NaN	-17.418576	32.142504	NaN	-10.589879
-28.008454	-48.167996	NaN	-37.293772	20.159542	NaN	9.285317
-28.008454	-27.005359	NaN	-34.068901	-1.003095	NaN	6.060447
-28.008454	-52.800382	NaN	-39.075523	24.791927	NaN	11.067069
-28.008454	7.288876	NaN	-26.749153	-35.297331	NaN	-1.259302
-28.008454	-24.737775	NaN	-46.897991	-3.270679	NaN	18.889536
-28.008454	-65.981683	NaN	-31.851075	37.973229	NaN	3.842620
-28.008454	-57.601212	NaN	-35.112007	29.592758	NaN	7.103553
-28.008454	-29.368267	NaN	-25.859593	1.359812	NaN	-2.148861
-28.008454	-67.263023	NaN	-29.953019	39.254569	NaN	1.944565
-28.008454	-65.717535	NaN	-36.211470	37.709080	NaN	8.203015
-28.008454	-34.492467	NaN	-23.937416	6.484013	NaN	-4.071038
-28.008454	-14.981985	NaN	-15.562507	-13.026469	NaN	-12.445948
-28.008454	-46.657802	NaN	-16.845908	18.649347	NaN	-11.162546
-28.008454	-49.959010	NaN	-41.221396	21.950555	NaN	13.212942
-28.008454	-35.462792	NaN	-27.022129	7.454337	NaN	-0.986325
-28.008454	-34.243757	NaN	-47.883198	6.235303	NaN	19.874744
-28.008454	-57.702862	NaN	-20.050837	29.694408	NaN	-7.957617
-28.008454	-7.859459	NaN	-24.155610	-20.148996	NaN	-3.852844
-28.008454	-16.778189	NaN	-33.320942	-11.230266	NaN	5.312487
-28.008454	-6.391503	NaN	-21.997000	-21.616952	NaN	-6.011455
-28.008454	-43.002621	NaN	-34.372486	14.994167	NaN	6.364032
-28.008454	-50.900327	NaN	-26.186292	22.891873	NaN	-1.822162
-28.008454	-53.203165	NaN	-26.658103	25.194710	NaN	-1.350352
-28.008454	-38.242030	NaN	-16.722536	10.233575	NaN	-11.285918
-28.008454	-64.933220	NaN	-32.181187	36.924766	NaN	4.172733
-28.008454	-27.187504	NaN	-15.028775	-0.820951	NaN	-12.979680
-28.008454	-50.733673	NaN	-46.844554	22.725218	NaN	18.836099
-28.008454	-29.368412	NaN	-24.218814	1.359957	NaN	-3.789640
-28.008454	-50.769360	NaN	-31.529242	22.760906	NaN	3.520788
-28.008454	-40.208756	NaN	-26.391787	12.200302	NaN	-1.616667
-28.008454	-18.561539	NaN	-37.259646	-9.446916	NaN	9.251191
-28.008454	-22.916812	NaN	-14.888965	-5.091642	NaN	-13.119489
-28.008454	-36.666795	NaN	-42.876110	8.658341	NaN	14.867656
-28.008454	-21.052413	NaN	-31.738645	-6.956042	NaN	3.730190
-28.008454	-31.286386	NaN	-35.037206	3.277932	NaN	7.028751
-28.008454	-49.534390	NaN	-22.748501	21.525935	NaN	-5.259953
-28.008454	-46.187929	NaN	-22.139446	18.179475	NaN	-5.869009
-28.008454	-54.150435	NaN	-49.321259	26.141981	NaN	21.312805
-28.008454	-37.829659	NaN	-21.507875	9.821205	NaN	-6.500579
-28.008454	-50.477570	NaN	-29.932494	22.469116	NaN	1.924040
-28.008454	-55.841776	NaN	-38.096543	27.833321	NaN	10.088088
-28.008454	-24.521958	NaN	-24.974050	-3.486496	NaN	-3.034404
-28.008454	-16.645789	NaN	-36.511727	-11.362665	NaN	8.503273
-28.008454	-22.732477	NaN	-12.654535	-5.275978	NaN	-15.353920
-28.008454	-53.028773	NaN	-23.936406	25.020318	NaN	-4.072048
-28.008454	-27.083794	NaN	-31.100307	-0.924661	NaN	3.091852
-28.008454	-26.465281	NaN	-41.894322	-1.543174	NaN	13.885868
-28.008454	-30.971091	NaN	-67.081705	2.962636	NaN	39.073250
-28.008454	-30.648679	NaN	-21.648737	2.640225	NaN	-6.359718
-28.008454	-12.919700	NaN	-15.693623	-15.088754	NaN	-12.314831
-28.008454	-50.374050	NaN	-36.445616	22.365595	NaN	8.437162
-28.008454	-51.389336	NaN	-22.015106	23.380882	NaN	-5.993348
-28.008454	-24.576317	NaN	-27.570379	-3.432137	NaN	-0.438075
-28.008454	-49.242492	NaN	-38.173219	21.234037	NaN	10.164764
-28.008454	-32.304170	NaN	-39.994579	4.295715	NaN	11.986125
-28.008454	-15.444378	NaN	-25.519790	-12.564077	NaN	-2.488664
-28.008454	-34.274530	NaN	-32.971329	6.266076	NaN	4.962874
-28.008454	-69.476494	NaN	-23.588224	41.468040	NaN	-4.420230
-28.008454	-15.040191	NaN	-16.281563	-12.968263	NaN	-11.726892
-28.008454	-60.754868	NaN	-29.520085	32.746414	NaN	1.511630
-28.008454	-20.175841	NaN	-20.319085	-7.832613	NaN	-7.689369
-28.008454	-53.995812	NaN	-25.471912	25.987358	NaN	-2.536543
-28.008454	-55.729329	NaN	-19.585753	27.720874	NaN	-8.422701
-28.008454	-25.194820	NaN	-12.619330	-2.813635	NaN	-15.389124
-28.008454	-42.893276	NaN	-27.098427	14.884822	NaN	-0.910028
-28.008454	-52.358438	NaN	-25.097216	24.349983	NaN	-2.911238
-28.008454	-29.580551	NaN	-27.764255	1.572097	NaN	-0.244199
-28.008454	-51.277671	NaN	-40.294421	23.269216	NaN	12.285967
-28.008454	-41.922183	NaN	-28.708539	13.913728	NaN	0.700085
-28.008454	-56.926027	NaN	-30.415694	28.917572	NaN	2.407239
-28.008454	-25.305815	NaN	-19.905098	-2.702639	NaN	-8.103357
-28.008454	-28.272861	NaN	-60.455502	0.264407	NaN	32.447047
-28.008454	-27.152941	NaN	-13.270757	-0.855514	NaN	-14.737698
-28.008454	-26.348526	NaN	-18.753457	-1.659929	NaN	-9.254998
-28.008454	-16.768579	NaN	-33.284057	-11.239876	NaN	5.275603
-28.008454	-28.246033	NaN	-39.875530	0.237578	NaN	11.867075
-28.008454	-41.098695	NaN	-31.507297	13.090241	NaN	3.498842
-28.008454	-43.723834	NaN	-19.471577	15.715379	NaN	-8.536877
-28.008454	-22.703979	NaN	-10.773567	-5.304476	NaN	-17.234888
-28.008454	-47.100049	NaN	-45.722018	19.091595	NaN	17.713563
-28.008454	-25.940474	NaN	-30.637725	-2.067981	NaN	2.629270
-28.008454	-29.626517	NaN	-5.681834	1.618063	NaN	-22.326621
-28.008454	-37.472903	NaN	-21.740237	9.464449	NaN	-6.268217
-28.008454	-26.803606	NaN	-26.094156	-1.204848	NaN	-1.914299
-28.008454	-39.071011	NaN	-11.878207	11.062557	NaN	-16.130248
-28.008454	-42.440640	NaN	-38.253025	14.432186	NaN	10.244570
-28.008454	-52.044306	NaN	-21.112411	24.035852	NaN	-6.896043
-28.008454	-42.453541	NaN	-43.822694	14.445087	NaN	15.814239
-28.008454	-35.946715	NaN	-28.507492	7.938261	NaN	0.499037
-28.008454	-22.767622	NaN	-28.184422	-5.240832	NaN	0.175968
-28.008454	-83.469617	NaN	-15.771960	55.461163	NaN	-12.236494
-28.008454	-22.846103	NaN	-21.474900	-5.162352	NaN	-6.533554
-28.008454	-45.882371	NaN	-24.955337	17.873917	NaN	-3.053118
-28.008454	-7.613948	NaN	-29.877044	-20.394507	NaN	1.868589
-28.008454	-35.276050	NaN	-27.207766	7.267595	NaN	-0.800689
-28.008454	-5.029569	NaN	-28.985019	-22.978886	NaN	0.976565
-28.008454	-35.458387	NaN	-25.630744	7.449932	NaN	-2.377711
-28.008454	-56.030213	NaN	-29.658629	28.021758	NaN	1.650174
-28.008454	-26.023425	NaN	-25.732906	-1.985029	NaN	-2.275548
-28.008454	-7.604135	NaN	-32.408227	-20.404320	NaN	4.399773
-28.008454	-34.819649	NaN	-18.156454	6.811195	NaN	-9.852001
-28.008454	-60.521214	NaN	-37.824795	32.512760	NaN	9.816340
-28.008454	-34.304926	NaN	-18.249171	6.296472	NaN	-9.759283
-28.008454	-24.675516	NaN	-36.385254	-3.332938	NaN	8.376800
-28.008454	-39.857169	NaN	-31.068946	11.848714	NaN	3.060492
-28.008454	-39.608260	NaN	-47.885595	11.599806	NaN	19.877141
-28.008454	-38.557974	NaN	-36.296140	10.549520	NaN	8.287686
-28.008454	-16.581415	NaN	-39.047386	-11.427040	NaN	11.038931
-28.008454	-56.101872	NaN	-37.497153	28.093417	NaN	9.488698
-28.008454	-17.887929	NaN	-22.894891	-10.120525	NaN	-5.113564
-28.008454	-46.987148	NaN	-51.382653	18.978694	NaN	23.374199
-28.008454	-30.831872	NaN	-28.889493	2.823417	NaN	0.881039
-28.008454	-38.703335	NaN	-21.174400	10.694880	NaN	-6.834055
-28.008454	-40.487931	NaN	-26.185475	12.479476	NaN	-1.822980
-28.008454	-40.395549	NaN	-37.826127	12.387095	NaN	9.817673
-28.008454	-43.508490	NaN	-34.374678	15.500036	NaN	6.366223
-28.008454	-42.125670	NaN	-33.214420	14.117216	NaN	5.205966
-28.008454	-36.848937	NaN	-17.803794	8.840483	NaN	-10.204661
-28.008454	-64.017619	NaN	-42.404151	36.009165	NaN	14.395697
-28.008454	-31.860901	NaN	-32.226973	3.852446	NaN	4.218518
-28.008454	-29.145674	NaN	-12.841386	1.137219	NaN	-15.167069
-28.008454	-54.848591	NaN	-26.750412	26.840136	NaN	-1.258042
-28.008454	-40.470446	NaN	-20.534674	12.461991	NaN	-7.473781
-28.008454	-52.346914	NaN	-29.616488	24.338460	NaN	1.608033
-28.008454	-10.713443	NaN	-43.217639	-17.295012	NaN	15.209185
-28.008454	-16.592525	NaN	-29.996659	-11.415929	NaN	1.988205
-28.008454	-39.927070	NaN	-37.284395	11.918616	NaN	9.275941
-28.008454	-30.255275	NaN	-41.191109	2.246821	NaN	13.182655
-28.008454	-44.801385	NaN	-31.613881	16.792931	NaN	3.605426
-28.008454	-36.038593	NaN	-34.763211	8.030138	NaN	6.754756
-28.008454	-27.832726	NaN	-32.456481	-0.175728	NaN	4.448027
-28.008454	-14.436073	NaN	-21.098327	-13.572381	NaN	-6.910127
-28.008454	-20.147171	NaN	-27.345439	-7.861284	NaN	-0.663015
-28.008454	-38.171074	NaN	-29.461351	10.162620	NaN	1.452896
-28.008454	-38.913405	NaN	-31.132769	10.904951	NaN	3.124315
-28.008454	-41.889638	NaN	-28.693729	13.881184	NaN	0.685274
-28.008454	-39.830931	NaN	-17.007976	11.822476	NaN	-11.000478
-28.008454	-51.384324	NaN	-33.662371	23.375869	NaN	5.653916
-28.008454	-50.712316	NaN	-20.402867	22.703861	NaN	-7.605587
-28.008454	-32.116092	NaN	-6.486318	4.107638	NaN	-21.522137
-28.008454	-59.914856	NaN	-40.515069	31.906402	NaN	12.506614
-28.008454	-51.986167	NaN	-34.270993	23.977713	NaN	6.262539
-28.008454	-47.937087	NaN	-29.031188	19.928633	NaN	1.022734
-28.008454	-59.990850	NaN	-27.286109	31.982395	NaN	-0.722345
-28.008454	-52.411427	NaN	-34.214474	24.402972	NaN	6.206020
-28.008454	-16.303087	NaN	-36.487251	-11.705367	NaN	8.478797
-28.008454	-5.497071	NaN	-14.586768	-22.511384	NaN	-13.421687
-28.008454	-32.506076	NaN	-22.524792	4.497622	NaN	-5.483662
-28.008454	-49.523282	NaN	-24.457986	21.514828	NaN	-3.550468
-28.008454	-60.655989	NaN	-28.629787	32.647535	NaN	0.621333
-28.008454	-31.833486	NaN	-19.390492	3.825031	NaN	-8.617963
-28.008454	-49.761042	NaN	-41.757668	21.752587	NaN	13.749213
-28.008454	-65.638853	NaN	-28.479698	37.630398	NaN	0.471243
-28.008454	-66.619768	NaN	-39.944455	38.611314	NaN	11.936001
-28.008454	-24.615200	NaN	-35.614190	-3.393254	NaN	7.605735
-28.008454	-36.823610	NaN	-28.710233	8.815156	NaN	0.701779
-28.008454	-37.942185	NaN	-24.331315	9.933731	NaN	-3.677139
-28.008454	-23.801211	NaN	-21.693979	-4.207243	NaN	-6.314476
-28.008454	-73.693407	NaN	-32.393073	45.684952	NaN	4.384619
-28.008454	-36.114359	NaN	-26.700202	8.105905	NaN	-1.308252
-28.008454	-44.018220	NaN	-21.181862	16.009765	NaN	-6.826593
-28.008454	-41.674930	NaN	-36.324530	13.666476	NaN	8.316075
-28.008454	-34.273199	NaN	-10.353095	6.264744	NaN	-17.655359
-28.008454	-43.576338	NaN	-45.016902	15.567883	NaN	17.008448
-28.008454	-76.634268	NaN	-29.050371	48.625813	NaN	1.041916
-28.008454	-45.902793	NaN	-46.403469	17.894339	NaN	18.395015
-28.008454	-51.291051	NaN	-25.427151	23.282597	NaN	-2.581304
-28.008454	-59.571606	NaN	-33.562087	31.563152	NaN	5.553633
-28.008454	-7.314161	NaN	-9.853266	-20.694293	NaN	-18.155188
-28.008454	-70.398918	NaN	-43.521792	42.390463	NaN	15.513337
-28.008454	-40.827440	NaN	-28.455727	12.818986	NaN	0.447273
-28.008454	-53.643427	NaN	-17.608245	25.634972	NaN	-10.400210
-28.008454	-39.077785	NaN	-19.563006	11.069330	NaN	-8.445448
-28.008454	-17.492107	NaN	-19.468586	-10.516347	NaN	-8.539868
-28.008454	-32.956628	NaN	-59.827061	4.948173	NaN	31.818606
-28.008454	-59.535549	NaN	-31.706444	31.527095	NaN	3.697990
-28.008454	-80.566748	NaN	-42.935472	52.558294	NaN	14.927018
-28.008454	-33.196994	NaN	-15.129929	5.188540	NaN	-12.878525
-28.008454	-37.364330	NaN	-25.228877	9.355876	NaN	-2.779577
-28.008454	-26.653179	NaN	-22.983974	-1.355276	NaN	-5.024480
-28.008454	-38.432962	NaN	-34.702407	10.424508	NaN	6.693953
-28.008454	-30.688035	NaN	-42.874405	2.679580	NaN	14.865951
-28.008454	-28.132640	NaN	-39.185826	0.124186	NaN	11.177371
-28.008454	-36.017275	NaN	-17.627438	8.008820	NaN	-10.381017
-28.008454	-35.562449	NaN	-16.609746	7.553995	NaN	-11.398708
-28.008454	-16.000630	NaN	-17.733809	-12.007824	NaN	-10.274646
-28.008454	-33.895988	NaN	-15.398810	5.887533	NaN	-12.609644
-28.008454	-39.731281	NaN	-23.198253	11.722827	NaN	-4.810202
-28.008454	-51.944915	NaN	-24.552913	23.936460	NaN	-3.455542
-28.008454	-26.559381	NaN	-20.823885	-1.449074	NaN	-7.184570
-28.008454	-34.600461	NaN	-14.053170	6.592007	NaN	-13.955285
-28.008454	-18.498462	NaN	-13.159894	-9.509992	NaN	-14.848561
-28.008454	-31.824851	NaN	-15.921061	3.816396	NaN	-12.087394
-28.008454	-79.010921	NaN	-37.462855	51.002467	NaN	9.454400
-28.008454	-39.648611	NaN	-25.794179	11.640157	NaN	-2.214275
-28.008454	-45.326414	NaN	-36.998777	17.317959	NaN	8.990323
-28.008454	-22.669757	NaN	-30.857602	-5.338698	NaN	2.849148
-28.008454	-47.698924	NaN	-37.604604	19.690470	NaN	9.596149
-28.008454	-24.899589	NaN	-19.882056	-3.108865	NaN	-8.126399
-28.008454	-27.763683	NaN	-32.460482	-0.244772	NaN	4.452028
-28.008454	-13.876855	NaN	-16.876040	-14.131600	NaN	-11.132414
-28.008454	-57.907764	NaN	-44.975916	29.899309	NaN	16.967462
-28.008454	-37.952704	NaN	-29.621459	9.944250	NaN	1.613005
-28.008454	-41.505025	NaN	-24.382398	13.496571	NaN	-3.626057
-28.008454	-13.524078	NaN	-10.324548	-14.484377	NaN	-17.683906
-28.008454	-44.869814	NaN	-21.186095	16.861360	NaN	-6.822360
-28.008454	-16.624553	NaN	-21.635843	-11.383901	NaN	-6.372612
-28.008454	-44.595620	NaN	-30.362952	16.587165	NaN	2.354497
-28.008454	-50.612302	NaN	-60.752142	22.603847	NaN	32.743687
-28.008454	-44.039078	NaN	-40.946682	16.030623	NaN	12.938228
-28.008454	-35.353980	NaN	-27.515812	7.345525	NaN	-0.492643
-28.008454	-22.823558	NaN	-32.262122	-5.184896	NaN	4.253668
-28.008454	-62.785814	NaN	-21.004979	34.777359	NaN	-7.003476
-28.008454	-37.103547	NaN	-24.016056	9.095092	NaN	-3.992399
-28.008454	-36.416218	NaN	-19.357293	8.407764	NaN	-8.651162
-28.008454	-17.354016	NaN	-19.945871	-10.654438	NaN	-8.062583
-28.008454	-31.888022	NaN	-14.559823	3.879567	NaN	-13.448632
-28.008454	-39.619041	NaN	-35.952995	11.610587	NaN	7.944541
-28.008454	-51.290301	NaN	-32.020443	23.281846	NaN	4.011988
-28.008454	-53.751808	NaN	-27.410995	25.743353	NaN	-0.597459
-28.008454	-22.675327	NaN	-23.364505	-5.333127	NaN	-4.643949
-28.008454	-38.836716	NaN	-31.747050	10.828262	NaN	3.738596
-28.008454	-11.379252	NaN	-20.986296	-16.629202	NaN	-7.022159
-28.008454	-18.812431	NaN	-34.664080	-9.196023	NaN	6.655626
-28.008454	-20.667785	NaN	-24.637150	-7.340670	NaN	-3.371304
-28.008454	-31.978046	NaN	-26.422148	3.969591	NaN	-1.586306
-28.008454	-93.312182	NaN	-40.347314	65.303728	NaN	12.338860
-28.008454	8.704555	NaN	-30.207706	-36.713009	NaN	2.199251
-28.008454	-64.011592	NaN	-32.754615	36.003137	NaN	4.746160
-28.008454	-39.510516	NaN	-23.400064	11.502061	NaN	-4.608390
-28.008454	-43.048441	NaN	-31.408212	15.039987	NaN	3.399758
-28.008454	-50.752206	NaN	-28.044249	22.743751	NaN	0.035795
-28.008454	-59.706407	NaN	-19.402107	31.697952	NaN	-8.606347
-28.008454	-52.087721	NaN	-27.073958	24.079266	NaN	-0.934496
-28.008454	-38.905030	NaN	-28.345517	10.896575	NaN	0.337063
-28.008454	-34.832178	NaN	-27.093461	6.823723	NaN	-0.914993
-28.008454	-35.757830	NaN	-33.597190	7.749376	NaN	5.588736
-28.008454	-41.416929	NaN	-25.316131	13.408475	NaN	-2.692323
-28.008454	-49.968568	NaN	-28.041883	21.960113	NaN	0.033428
-28.008454	0.146419	NaN	-35.893999	-28.154873	NaN	7.885545
-28.008454	-34.555746	NaN	-15.376719	6.547291	NaN	-12.631736
-28.008454	-13.437340	NaN	-17.900255	-14.571114	NaN	-10.108200
-28.008454	-19.112126	NaN	-18.580723	-8.896328	NaN	-9.427731
-28.008454	-62.167531	NaN	-26.559667	34.159077	NaN	-1.448788
-28.008454	-17.015505	NaN	-12.515383	-10.992949	NaN	-15.493071
-28.008454	-24.482980	NaN	-17.938235	-3.525474	NaN	-10.070220
-28.008454	-61.056772	NaN	-30.466218	33.048317	NaN	2.457764
-28.008454	-55.859323	NaN	-16.034636	27.850869	NaN	-11.973819
-28.008454	-65.003336	NaN	-18.125403	36.994881	NaN	-9.883051
-28.008454	-1.481049	NaN	-40.300959	-26.527406	NaN	12.292505
-28.008454	-74.649849	NaN	-31.436578	46.641395	NaN	3.428123
-28.008454	-27.577969	NaN	-32.279278	-0.430486	NaN	4.270824
-28.008454	-38.273260	NaN	-32.499062	10.264805	NaN	4.490608
-28.008454	-54.370463	NaN	-19.916655	26.362008	NaN	-8.091799
-28.008454	-45.053917	NaN	-43.066510	17.045462	NaN	15.058056
-28.008454	-26.705477	NaN	-23.239839	-1.302977	NaN	-4.768616
-28.008454	-11.390977	NaN	-25.063366	-16.617477	NaN	-2.945088
-28.008454	-33.069046	NaN	-30.536142	5.060591	NaN	2.527687
-28.008454	-28.092105	NaN	-18.007101	0.083650	NaN	-10.001354
-28.008454	-53.945136	NaN	-23.335655	25.936681	NaN	-4.672800
-28.008454	-39.098597	NaN	-22.468688	11.090142	NaN	-5.539766
-28.008454	-25.145500	NaN	-34.651735	-2.862955	NaN	6.643281
-28.008454	-51.434939	NaN	-40.688239	23.426485	NaN	12.679784
-28.008454	-35.671752	NaN	-22.136511	7.663298	NaN	-5.871944
-28.008454	-22.911860	NaN	-24.668392	-5.096595	NaN	-3.340062
-28.008454	-40.784748	NaN	-38.664922	12.776293	NaN	10.656467
-28.008454	-40.607983	NaN	-32.724576	12.599529	NaN	4.716121
-28.008454	-33.683595	NaN	-18.918997	5.675140	NaN	-9.089457
-28.008454	3.761959	NaN	-28.379885	-31.770413	NaN	0.371430
-28.008454	-60.229100	NaN	-19.158754	32.220645	NaN	-8.849700
-28.008454	-13.502429	NaN	-20.564522	-14.506025	NaN	-7.443933
-28.008454	-30.064321	NaN	-38.759751	2.055867	NaN	10.751297
-28.008454	-14.696469	NaN	-44.058496	-13.311985	NaN	16.050042
-28.008454	-7.164472	NaN	-33.467877	-20.843982	NaN	5.459423
-28.008454	-54.479591	NaN	-29.320730	26.471137	NaN	1.312276
-28.008454	-49.128068	NaN	-30.165545	21.119614	NaN	2.157090
-28.008454	-48.822189	NaN	-42.758878	20.813734	NaN	14.750424
-28.008454	-58.056203	NaN	-27.708075	30.047749	NaN	-0.300380
-28.008454	-69.630191	NaN	-43.780563	41.621737	NaN	15.772108
-28.008454	-37.465792	NaN	-14.529388	9.457338	NaN	-13.479066
-28.008454	-0.878671	NaN	-39.557304	-27.129783	NaN	11.548850
-28.008454	-30.763585	NaN	-34.887163	2.755130	NaN	6.878709
-28.008454	-52.718751	NaN	-27.668811	24.710297	NaN	-0.339643
-28.008454	-7.351094	NaN	-32.351677	-20.657361	NaN	4.343223
-28.008454	-54.576751	NaN	-21.186476	26.568297	NaN	-6.821978
-28.008454	-46.424990	NaN	-34.037290	18.416536	NaN	6.028835
-28.008454	-77.986469	NaN	-35.093610	49.978015	NaN	7.085155
-28.008454	-24.455182	NaN	-38.398738	-3.553273	NaN	10.390284
-28.008454	-36.353082	NaN	-17.727381	8.344628	NaN	-10.281073
-28.008454	-14.292893	NaN	-14.052506	-13.715561	NaN	-13.955948
-28.008454	-54.664218	NaN	-28.948581	26.655763	NaN	0.940127
-28.008454	-35.122619	NaN	-34.871584	7.114164	NaN	6.863130
-28.008454	-36.424800	NaN	-20.163223	8.416346	NaN	-7.845231
-28.008454	-58.510688	NaN	-38.605093	30.502234	NaN	10.596639
-28.008454	-53.711906	NaN	-14.325762	25.703451	NaN	-13.682693
-28.008454	-13.498294	NaN	-35.945772	-14.510160	NaN	7.937318
-28.008454	-26.537979	NaN	-27.090845	-1.470476	NaN	-0.917609
-28.008454	-17.989910	NaN	-25.281268	-10.018544	NaN	-2.727187
-28.008454	-48.114866	NaN	-25.641049	20.106412	NaN	-2.367406
-28.008454	-44.039025	NaN	-33.905725	16.030571	NaN	5.897271
-28.008454	-12.703630	NaN	-23.363120	-15.304825	NaN	-4.645334
-28.008454	-21.679986	NaN	-12.596097	-6.328468	NaN	-15.412358
-28.008454	-68.814034	NaN	-41.519427	40.805580	NaN	13.510972
-28.008454	-31.424745	NaN	-20.311458	3.416291	NaN	-7.696997
-28.008454	-17.422550	NaN	-26.556140	-10.585904	NaN	-1.452315
-28.008454	-26.413894	NaN	-29.078820	-1.594561	NaN	1.070365
-28.008454	-56.264132	NaN	-47.955612	28.255677	NaN	19.947157
-28.008454	-26.485748	NaN	-24.285220	-1.522706	NaN	-3.723235
-28.008454	-55.272728	NaN	-15.792091	27.264274	NaN	-12.216363
-28.008454	-55.340108	NaN	-30.139198	27.331654	NaN	2.130744
-28.008454	-37.406855	NaN	-22.738302	9.398401	NaN	-5.270153
-28.008454	-55.313714	NaN	-42.189322	27.305259	NaN	14.180868
-28.008454	-28.209726	NaN	-18.663875	0.201271	NaN	-9.344580
-28.008454	-29.940244	NaN	-21.302697	1.931790	NaN	-6.705758
-28.008454	-31.926615	NaN	-41.769349	3.918161	NaN	13.760895
-28.008454	-23.343407	NaN	-25.933000	-4.665048	NaN	-2.075455
-28.008454	-50.187081	NaN	-44.282049	22.178627	NaN	16.273594
-28.008454	-38.789328	NaN	-8.219906	10.780874	NaN	-19.788548
-28.008454	-38.659505	NaN	-31.554963	10.651050	NaN	3.546509
-28.008454	-51.059421	NaN	-32.140416	23.050967	NaN	4.131961
-28.008454	-56.286669	NaN	-42.001688	28.278214	NaN	13.993234
-28.008454	-25.684186	NaN	-31.549341	-2.324269	NaN	3.540887
-28.008454	-48.657791	NaN	-26.388619	20.649337	NaN	-1.619835
-28.008454	-57.106935	NaN	-16.328161	29.098481	NaN	-11.680293
-28.008454	-54.455028	NaN	-35.059438	26.446574	NaN	7.050984
-28.008454	-32.759654	NaN	-28.252949	4.751200	NaN	0.244494
-28.008454	-47.643951	NaN	-32.118640	19.635497	NaN	4.110186
-28.008454	-34.568374	NaN	-11.954472	6.559920	NaN	-16.053982
-28.008454	-13.928726	NaN	-24.694163	-14.079728	NaN	-3.314291
-28.008454	-32.103954	NaN	-22.750017	4.095500	NaN	-5.258437
-28.008454	-36.973049	NaN	-28.450699	8.964595	NaN	0.442245
-28.008454	-37.400795	NaN	-16.473601	9.392340	NaN	-11.534853
-28.008454	-22.690999	NaN	-43.260916	-5.317455	NaN	15.252462
-28.008454	-46.287089	NaN	-30.612532	18.278634	NaN	2.604078
-28.008454	-41.540217	NaN	-54.008686	13.531763	NaN	26.000232
-28.008454	-16.090532	NaN	-8.951216	-11.917922	NaN	-19.057238
-28.008454	-41.171219	NaN	-20.923670	13.162764	NaN	-7.084785
-28.008454	-34.109787	NaN	-23.404989	6.101332	NaN	-4.603465
-28.008454	-56.324837	NaN	-32.731076	28.316383	NaN	4.722622
-28.008454	-22.207173	NaN	-30.488925	-5.801281	NaN	2.480471
-28.008454	-5.389405	NaN	-16.305060	-22.619050	NaN	-11.703394
-28.008454	-31.964467	NaN	-22.387398	3.956012	NaN	-5.621057
-28.008454	-33.803274	NaN	-37.811490	5.794820	NaN	9.803036
-28.008454	-42.216830	NaN	-31.621936	14.208375	NaN	3.613481
-28.008454	-61.869346	NaN	-10.923902	33.860892	NaN	-17.084552
-28.008454	-35.928627	NaN	-22.241509	7.920172	NaN	-5.766946
-28.008454	-40.624546	NaN	-23.405472	12.616091	NaN	-4.602982
-28.008454	-44.351697	NaN	-37.397938	16.343243	NaN	9.389483
-28.008454	-43.032885	NaN	-33.089127	15.024431	NaN	5.080673
-28.008454	-3.488022	NaN	-33.007581	-24.520432	NaN	4.999126
-28.008454	-31.565229	NaN	-31.190138	3.556774	NaN	3.181684
-28.008454	-37.542836	NaN	-31.727254	9.534382	NaN	3.718799
-28.008454	-12.480919	NaN	-12.568797	-15.527535	NaN	-15.439658
-28.008454	-47.906374	NaN	-25.740204	19.897920	NaN	-2.268250
-28.008454	-64.450575	NaN	-26.386686	36.442120	NaN	-1.621768
-28.008454	-35.830739	NaN	-28.139716	7.822285	NaN	0.131262
-28.008454	-11.273556	NaN	-35.469315	-16.734899	NaN	7.460861
-28.008454	-42.944555	NaN	-9.718496	14.936101	NaN	-18.289958
-28.008454	-67.719299	NaN	-32.087069	39.710845	NaN	4.078615
-28.008454	-54.120992	NaN	-26.487628	26.112537	NaN	-1.520827
-28.008454	-51.532738	NaN	-19.851914	23.524284	NaN	-8.156541
-28.008454	-10.180627	NaN	-60.428101	-17.827827	NaN	32.419647
-28.008454	-86.653671	NaN	-35.105209	58.645217	NaN	7.096755
-28.008454	-38.534664	NaN	-28.544224	10.526209	NaN	0.535769
-28.008454	-63.859609	NaN	-36.522167	35.851155	NaN	8.513713
-28.008454	-52.942346	NaN	-20.795862	24.933892	NaN	-7.212592
-28.008454	-65.126449	NaN	-27.952755	37.117995	NaN	-0.055699
-28.008454	-30.172639	NaN	-41.265221	2.164185	NaN	13.256766
-28.008454	-72.109508	NaN	-29.409187	44.101054	NaN	1.400732
-28.008454	-22.721150	NaN	-25.285615	-5.287304	NaN	-2.722840
-28.008454	-41.966243	NaN	-28.103009	13.957788	NaN	0.094554
-28.008454	-39.556826	NaN	-33.737206	11.548372	NaN	5.728752
-28.008454	-11.557137	NaN	-19.010031	-16.451317	NaN	-8.998424
-28.008454	-10.979616	NaN	-27.814607	-17.028838	NaN	-0.193848
-28.008454	-42.418070	NaN	-26.600473	14.409615	NaN	-1.407981
-28.008454	-48.264051	NaN	-29.984341	20.255597	NaN	1.975887
-28.008454	-60.458762	NaN	-45.563425	32.450307	NaN	17.554971
-28.008454	-49.389942	NaN	-27.637291	21.381488	NaN	-0.371164
-28.008454	-50.597752	NaN	-47.613361	22.589298	NaN	19.604907
-28.008454	-49.821277	NaN	-28.654236	21.812822	NaN	0.645782
-28.008454	-53.533756	NaN	-33.026610	25.525301	NaN	5.018156
-28.008454	-2.395824	NaN	-33.013870	-25.612631	NaN	5.005416
-28.008454	5.653246	NaN	-28.952122	-33.661700	NaN	0.943668
-28.008454	-96.874151	NaN	-39.874244	68.865697	NaN	11.865790
-28.008454	-53.789740	NaN	-41.662498	25.781286	NaN	13.654044
-28.008454	-55.357226	NaN	-34.467944	27.348771	NaN	6.459490
-28.008454	-52.023300	NaN	-18.994992	24.014846	NaN	-9.013463
-28.008454	-30.899189	NaN	-19.134618	2.890735	NaN	-8.873837
-28.008454	-31.636412	NaN	-18.272652	3.627957	NaN	-9.735803
-28.008454	-11.781482	NaN	-22.837461	-16.226973	NaN	-5.170994
-28.008454	-40.062693	NaN	-37.290303	12.054239	NaN	9.281848
-28.008454	-58.471588	NaN	-33.485810	30.463134	NaN	5.477356
-28.008454	-31.297088	NaN	-30.954438	3.288633	NaN	2.945984
-28.008454	-62.651667	NaN	-43.758165	34.643212	NaN	15.749711
-28.008454	-18.706246	NaN	-50.883173	-9.302209	NaN	22.874719
-28.008454	-13.238611	NaN	-40.290248	-14.769843	NaN	12.281794
-28.008454	-39.789481	NaN	-22.124253	11.781026	NaN	-5.884201
-28.008454	-58.038789	NaN	-19.858620	30.030334	NaN	-8.149834
-28.008454	-53.056923	NaN	-37.201568	25.048469	NaN	9.193113
-28.008454	-54.062600	NaN	-33.465280	26.054145	NaN	5.456826
-28.008454	-32.608872	NaN	-33.650533	4.600417	NaN	5.642078
-28.008454	-60.818591	NaN	-12.174697	32.810137	NaN	-15.833758
-28.008454	-33.054948	NaN	-14.175667	5.046493	NaN	-13.832787
-28.008454	-40.606907	NaN	-24.287066	12.598453	NaN	-3.721388
-28.008454	-18.339947	NaN	-24.395625	-9.668508	NaN	-3.612830
-28.008454	-28.405283	NaN	-47.206523	0.396829	NaN	19.198069
-28.008454	-44.950230	NaN	-20.298449	16.941776	NaN	-7.710005
-28.008454	-37.846369	NaN	-29.992717	9.837914	NaN	1.984263
-28.008454	-54.767162	NaN	-30.268150	26.758708	NaN	2.259696
-28.008454	-57.758020	NaN	-29.560302	29.749566	NaN	1.551847
-28.008454	-55.217285	NaN	-21.040393	27.208831	NaN	-6.968062
-28.008454	-25.503888	NaN	-30.498572	-2.504566	NaN	2.490118
-28.008454	-4.572961	NaN	-30.584626	-23.435493	NaN	2.576172
-28.008454	-41.920808	NaN	-24.621743	13.912353	NaN	-3.386712
-28.008454	-42.512032	NaN	-21.402623	14.503578	NaN	-6.605832
-28.008454	-16.672845	NaN	-24.401807	-11.335609	NaN	-3.606648
-28.008454	-25.060258	NaN	-24.725831	-2.948196	NaN	-3.282623
-28.008454	-20.958576	NaN	-38.904984	-7.049879	NaN	10.896530
-28.008454	-31.099966	NaN	-18.321089	3.091512	NaN	-9.687365
-28.008454	-32.832154	NaN	-43.157451	4.823699	NaN	15.148997
-28.008454	-44.849372	NaN	-28.678989	16.840918	NaN	0.670534
-28.008454	-18.398194	NaN	-35.054882	-9.610260	NaN	7.046428
-28.008454	-66.769471	NaN	-45.829800	38.761017	NaN	17.821345
-28.008454	-31.682475	NaN	-25.499247	3.674021	NaN	-2.509208
-28.008454	-51.355204	NaN	-32.321378	23.346749	NaN	4.312924
-28.008454	-43.376900	NaN	-36.030104	15.368446	NaN	8.021650
-28.008454	-41.517081	NaN	-24.168475	13.508627	NaN	-3.839979
-28.008454	-29.181423	NaN	-29.058640	1.172969	NaN	1.050186
-28.008454	-25.943456	NaN	-31.745152	-2.064999	NaN	3.736697
-28.008454	-21.866761	NaN	-22.260365	-6.141693	NaN	-5.748089
-28.008454	-53.336729	NaN	-29.582072	25.328274	NaN	1.573617
-28.008454	-66.118691	NaN	-28.770283	38.110237	NaN	0.761829
-28.008454	-40.167599	NaN	-24.868178	12.159144	NaN	-3.140276
-28.008454	-56.459641	NaN	-30.273052	28.451186	NaN	2.264597
-28.008454	-61.941088	NaN	-33.352053	33.932634	NaN	5.343598
-28.008454	-51.444820	NaN	-38.831378	23.436366	NaN	10.822924
-28.008454	-78.770562	NaN	-26.330418	50.762107	NaN	-1.678036
-28.008454	-33.004804	NaN	-55.811331	4.996350	NaN	27.802877
-28.008454	-46.863280	NaN	-25.978822	18.854825	NaN	-2.029633
-28.008454	-19.975885	NaN	-30.590929	-8.032569	NaN	2.582475
-28.008454	-60.365576	NaN	-26.509389	32.357122	NaN	-1.499066
-28.008454	-22.683745	NaN	-25.706827	-5.324709	NaN	-2.301627
-28.008454	-56.380884	NaN	-34.010457	28.372429	NaN	6.002003
-28.008454	-31.970243	NaN	-16.463866	3.961789	NaN	-11.544589
-28.008454	-24.900962	NaN	-35.461343	-3.107492	NaN	7.452888
-28.008454	-71.474263	NaN	-35.341991	43.465809	NaN	7.333536
-28.008454	-37.850238	NaN	-24.033165	9.841784	NaN	-3.975290
-28.008454	-31.250493	NaN	-19.005167	3.242038	NaN	-9.003288
-28.008454	-49.856407	NaN	-33.585706	21.847953	NaN	5.577252
-28.008454	-21.806497	NaN	-27.503930	-6.201957	NaN	-0.504525
-28.008454	-64.492246	NaN	-20.347464	36.483792	NaN	-7.660991
-28.008454	-30.458083	NaN	-17.898268	2.449629	NaN	-10.110187
-28.008454	-26.265889	NaN	-9.287213	-1.742565	NaN	-18.721242
-28.008454	-49.933140	NaN	-25.545228	21.924686	NaN	-2.463227
-28.008454	-26.550511	NaN	-21.731266	-1.457944	NaN	-6.277189
-28.008454	-27.166084	NaN	-32.552535	-0.842370	NaN	4.544080
-28.008454	-31.675585	NaN	-44.489187	3.667131	NaN	16.480733
-28.008454	-52.663443	NaN	-27.327657	24.654989	NaN	-0.680797
-28.008454	-55.622828	NaN	-7.460822	27.614373	NaN	-20.547633
-28.008454	-40.567716	NaN	-29.844750	12.559261	NaN	1.836295
-28.008454	-58.975991	NaN	-17.772442	30.967537	NaN	-10.236012
-28.008454	-55.166106	NaN	-33.726123	27.157652	NaN	5.717669
-28.008454	-37.169513	NaN	-3.929250	9.161059	NaN	-24.079205
-28.008454	-11.224996	NaN	-16.510298	-16.783459	NaN	-11.498157
-28.008454	-53.751345	NaN	-29.378256	25.742891	NaN	1.369801
-28.008454	-23.907782	NaN	-24.821047	-4.100672	NaN	-3.187407
-28.008454	-38.352141	NaN	-39.137118	10.343687	NaN	11.128663
-28.008454	-5.029496	NaN	-22.305682	-22.978958	NaN	-5.702772
-28.008454	-33.551186	NaN	-19.084922	5.542731	NaN	-8.923532
-28.008454	-39.207056	NaN	-23.584828	11.198601	NaN	-4.423627
-28.008454	-16.419503	NaN	-25.561640	-11.588951	NaN	-2.446815
-28.008454	-4.971535	NaN	-12.719275	-23.036919	NaN	-15.289180
-28.008454	-33.205809	NaN	-21.992098	5.197355	NaN	-6.016356
-28.008454	-32.204953	NaN	-29.944200	4.196498	NaN	1.935746
-28.008454	-35.911123	NaN	-14.698774	7.902669	NaN	-13.309680
-28.008454	-39.872990	NaN	-46.167606	11.864535	NaN	18.159152
-28.008454	-5.452222	NaN	-39.613489	-22.556232	NaN	11.605035
-28.008454	-60.235944	NaN	-41.062627	32.227489	NaN	13.054172
-28.008454	-43.234370	NaN	-31.963266	15.225916	NaN	3.954812
-28.008454	-20.285991	NaN	-27.299957	-7.722463	NaN	-0.708497
-28.008454	-27.111269	NaN	-20.209337	-0.897185	NaN	-7.799117
-28.008454	-49.514681	NaN	-28.084273	21.506227	NaN	0.075818
-28.008454	-61.826926	NaN	-38.265503	33.818471	NaN	10.257049
-28.008454	-38.553667	NaN	-34.931950	10.545213	NaN	6.923495
-28.008454	-13.917276	NaN	-28.898738	-14.091178	NaN	0.890283
-28.008454	-18.934340	NaN	-25.477765	-9.074115	NaN	-2.530690
-28.008454	-45.311188	NaN	-26.721740	17.302734	NaN	-1.286715
-28.008454	-28.202483	NaN	-32.127684	0.194029	NaN	4.119229
-28.008454	-59.361998	NaN	-17.739709	31.353543	NaN	-10.268745
-28.008454	-9.519520	NaN	-20.742988	-18.488934	NaN	-7.265467
-28.008454	-61.313430	NaN	-25.150740	33.304975	NaN	-2.857715
-28.008454	-29.652476	NaN	-21.317252	1.644022	NaN	-6.691202
-28.008454	-34.791718	NaN	-28.219306	6.783264	NaN	0.210852
-28.008454	-30.439886	NaN	-12.029219	2.431432	NaN	-15.979235
-28.008454	-9.389396	NaN	-12.966518	-18.619058	NaN	-15.041936
-28.008454	-26.496776	NaN	-28.119869	-1.511679	NaN	0.111414
-28.008454	-31.340785	NaN	-27.203939	3.332331	NaN	-0.804516
-28.008454	-12.231145	NaN	-25.227052	-15.777310	NaN	-2.781402
-28.008454	-9.915239	NaN	-23.834297	-18.093216	NaN	-4.174158
-28.008454	-22.762487	NaN	-30.685110	-5.245967	NaN	2.676656
-28.008454	-19.615317	NaN	-17.024802	-8.393137	NaN	-10.983653
-28.008454	-21.816558	NaN	-23.393856	-6.191896	NaN	-4.614599
-28.008454	-57.442309	NaN	-33.229778	29.433855	NaN	5.221323
-28.008454	-41.365154	NaN	-18.608295	13.356700	NaN	-9.400159
-28.008454	-57.881852	NaN	-28.870244	29.873398	NaN	0.861790
-28.008454	-39.191239	NaN	-32.872111	11.182785	NaN	4.863657
-28.008454	-36.549317	NaN	-23.101823	8.540863	NaN	-4.906631
-28.008454	-77.315320	NaN	-21.066851	49.306866	NaN	-6.941603
-28.008454	-30.640639	NaN	-35.019515	2.632184	NaN	7.011061
-28.008454	-84.240409	NaN	-30.886980	56.231955	NaN	2.878526
-28.008454	-22.879665	NaN	-24.044330	-5.128790	NaN	-3.964124
-28.008454	-33.913319	NaN	-27.238161	5.904864	NaN	-0.770293
-28.008454	-44.788975	NaN	-32.085773	16.780520	NaN	4.077319
-28.008454	-15.848254	NaN	-39.605087	-12.160201	NaN	11.596633
-28.008454	-75.942731	NaN	-14.255008	47.934276	NaN	-13.753447
-28.008454	-35.174227	NaN	-27.211912	7.165773	NaN	-0.796542
-28.008454	-74.219281	NaN	-42.057837	46.210826	NaN	14.049382
-28.008454	-50.546152	NaN	-32.617906	22.537698	NaN	4.609451
-28.008454	-27.224807	NaN	-24.505930	-0.783648	NaN	-3.502525
-28.008454	-48.928351	NaN	-28.455648	20.919897	NaN	0.447193
-28.008454	-47.784226	NaN	-24.537424	19.775772	NaN	-3.471031
-28.008454	-23.777781	NaN	-27.964498	-4.230673	NaN	-0.043957
-28.008454	-38.405565	NaN	-35.283426	10.397111	NaN	7.274971
-28.008454	-40.352029	NaN	-28.798984	12.343575	NaN	0.790529
-28.008454	-16.407749	NaN	-24.753680	-11.600705	NaN	-3.254774
-28.008454	-67.352784	NaN	-50.280447	39.344330	NaN	22.271992
-28.008454	-20.422950	NaN	-10.498283	-7.585504	NaN	-17.510171
-28.008454	-20.470908	NaN	-29.647363	-7.537546	NaN	1.638909
