# Supplementary material for: Combined Influences of Model Choice, Data Quality, and Data Quantity When Estimating Population Trends
Source: PLoS One. 2015 Jul 15;10(7):e0132255. doi: 10.1371/journal.pone.0132255 (PMC4503393; doi:10.1371/journal.pone.0132255)
Supplement: S1 Dataset — Files are organized by model type and by the input lambda value. (ZIP) [file pone.0132255.s002.zip › Hypothetical LH/sims_lambda_1_025/simulationOutput_1.025_0_0_0.3_50.xls]

Percent_Decline_True	Median_Percent_Decline_Matrix	Median_Percent_Decline_Matrix_stable	Median_Percent_Decline_Scalar	Difference_True_Matrix	Difference_True_Matrix_Stable	Difference_True_Scalar
-28.008454	-60.891932	NaN	-34.490879	32.883478	NaN	6.482425
-28.008454	-51.604528	NaN	-41.265831	23.596073	NaN	13.257376
-28.008454	-27.535840	NaN	-19.332026	-0.472614	NaN	-8.676429
-28.008454	-49.249464	NaN	-23.292093	21.241010	NaN	-4.716361
-28.008454	-50.937206	NaN	-14.882106	22.928752	NaN	-13.126348
-28.008454	-35.397105	NaN	-33.175040	7.388650	NaN	5.166585
-28.008454	-24.384425	NaN	-25.444379	-3.624030	NaN	-2.564076
-28.008454	-13.629073	NaN	-13.616525	-14.379382	NaN	-14.391929
-28.008454	-42.170970	NaN	-24.370091	14.162516	NaN	-3.638363
-28.008454	-48.113334	NaN	-19.652409	20.104880	NaN	-8.356045
-28.008454	-26.983599	NaN	-27.698191	-1.024856	NaN	-0.310263
-28.008454	-62.433007	NaN	-29.491212	34.424553	NaN	1.482757
-28.008454	-33.572244	NaN	-36.283289	5.563789	NaN	8.274835
-28.008454	-47.527898	NaN	-35.454533	19.519444	NaN	7.446079
-28.008454	-39.026258	NaN	-19.870208	11.017804	NaN	-8.138247
-28.008454	-23.138679	NaN	-37.258078	-4.869775	NaN	9.249624
-28.008454	-44.162680	NaN	-33.344861	16.154225	NaN	5.336407
-28.008454	-44.631898	NaN	-13.894020	16.623443	NaN	-14.114434
-28.008454	-45.673134	NaN	-25.349261	17.664680	NaN	-2.659193
-28.008454	-57.940097	NaN	-36.607834	29.931642	NaN	8.599380
-28.008454	-35.491483	NaN	-20.781877	7.483029	NaN	-7.226578
-28.008454	-46.596378	NaN	-24.787369	18.587923	NaN	-3.221085
-28.008454	-29.626808	NaN	-18.844470	1.618353	NaN	-9.163984
-28.008454	-61.832609	NaN	-35.331120	33.824155	NaN	7.322666
-28.008454	-26.388353	NaN	-24.707082	-1.620101	NaN	-3.301373
-28.008454	-15.317264	NaN	-25.162217	-12.691190	NaN	-2.846237
-28.008454	-27.641893	NaN	-14.267237	-0.366561	NaN	-13.741218
-28.008454	-61.434970	NaN	-39.276716	33.426516	NaN	11.268262
-28.008454	-38.198004	NaN	-18.449643	10.189550	NaN	-9.558812
-28.008454	-66.021372	NaN	-26.589328	38.012917	NaN	-1.419126
-28.008454	-34.742026	NaN	-23.897826	6.733571	NaN	-4.110629
-28.008454	-31.694243	NaN	-13.896178	3.685789	NaN	-14.112277
-28.008454	-36.249383	NaN	-38.719626	8.240929	NaN	10.711172
-28.008454	-63.351737	NaN	-30.346657	35.343283	NaN	2.338202
-28.008454	-50.551054	NaN	-41.213997	22.542599	NaN	13.205543
-28.008454	-41.221856	NaN	-22.216234	13.213402	NaN	-5.792221
-28.008454	-18.001325	NaN	-16.566033	-10.007130	NaN	-11.442422
-28.008454	-33.095374	NaN	-35.188852	5.086919	NaN	7.180398
-28.008454	-33.469386	NaN	-34.749914	5.460931	NaN	6.741460
-28.008454	-52.645185	NaN	-20.869326	24.636731	NaN	-7.139128
-28.008454	-39.675345	NaN	-27.389855	11.666891	NaN	-0.618599
-28.008454	-38.625452	NaN	-25.923575	10.616998	NaN	-2.084880
-28.008454	-7.810924	NaN	-17.892605	-20.197530	NaN	-10.115849
-28.008454	-35.743907	NaN	-38.158386	7.735453	NaN	10.149932
-28.008454	-37.678937	NaN	-15.545034	9.670483	NaN	-12.463420
-28.008454	-30.716458	NaN	-26.209266	2.708003	NaN	-1.799189
-28.008454	-53.368687	NaN	-28.326147	25.360232	NaN	0.317693
-28.008454	-31.489451	NaN	-30.089734	3.480996	NaN	2.081280
-28.008454	-37.906911	NaN	-18.187621	9.898456	NaN	-9.820834
-28.008454	-46.806866	NaN	-37.210139	18.798412	NaN	9.201685
-28.008454	-45.082169	NaN	-24.890190	17.073715	NaN	-3.118264
-28.008454	-36.774331	NaN	-26.614110	8.765877	NaN	-1.394345
-28.008454	-35.199952	NaN	-27.180880	7.191498	NaN	-0.827574
-28.008454	-53.002860	NaN	-25.134937	24.994405	NaN	-2.873517
-28.008454	-68.826705	NaN	-50.435201	40.818250	NaN	22.426747
-28.008454	-58.364468	NaN	-31.936133	30.356014	NaN	3.927679
-28.008454	-29.363598	NaN	-26.121275	1.355144	NaN	-1.887180
-28.008454	-34.072910	NaN	-13.427151	6.064455	NaN	-14.581304
-28.008454	-32.280236	NaN	-48.516217	4.271782	NaN	20.507763
-28.008454	-39.756387	NaN	-18.492472	11.747933	NaN	-9.515983
-28.008454	-44.045680	NaN	-33.628009	16.037226	NaN	5.619555
-28.008454	-31.674714	NaN	-41.422027	3.666260	NaN	13.413572
-28.008454	-47.266310	NaN	-21.807308	19.257856	NaN	-6.201146
-28.008454	-42.000064	NaN	-34.101117	13.991609	NaN	6.092663
-28.008454	-35.433121	NaN	-22.528670	7.424667	NaN	-5.479785
-28.008454	-28.674475	NaN	-26.331863	0.666020	NaN	-1.676592
-28.008454	-62.898375	NaN	-19.933629	34.889920	NaN	-8.074825
-28.008454	-35.720694	NaN	-34.960315	7.712240	NaN	6.951860
-28.008454	-18.999444	NaN	-19.867762	-9.009010	NaN	-8.140692
-28.008454	-46.788545	NaN	-32.590504	18.780090	NaN	4.582050
-28.008454	-37.743096	NaN	-25.266246	9.734642	NaN	-2.742208
-28.008454	-55.234401	NaN	-48.468997	27.225946	NaN	20.460542
-28.008454	-27.581857	NaN	-32.564797	-0.426597	NaN	4.556343
-28.008454	-18.913823	NaN	-10.090679	-9.094631	NaN	-17.917775
-28.008454	-58.673038	NaN	-27.230074	30.664583	NaN	-0.778381
-28.008454	-37.739007	NaN	-12.562930	9.730553	NaN	-15.445524
-28.008454	-44.744965	NaN	-34.041974	16.736511	NaN	6.033520
-28.008454	-31.843898	NaN	-4.866903	3.835444	NaN	-23.141552
-28.008454	-11.454109	NaN	-28.644778	-16.554345	NaN	0.636323
-28.008454	-30.228898	NaN	-20.544684	2.220444	NaN	-7.463770
-28.008454	-56.253418	NaN	-32.476289	28.244963	NaN	4.467835
-28.008454	-43.067258	NaN	-31.304371	15.058804	NaN	3.295916
-28.008454	-55.667101	NaN	-31.991798	27.658647	NaN	3.983343
-28.008454	-33.332704	NaN	-9.300393	5.324249	NaN	-18.708061
-28.008454	-53.963423	NaN	-35.900900	25.954969	NaN	7.892446
-28.008454	-32.797701	NaN	-23.027907	4.789247	NaN	-4.980548
-28.008454	-40.820183	NaN	-26.697967	12.811729	NaN	-1.310487
-28.008454	-36.251414	NaN	-19.028092	8.242959	NaN	-8.980362
-28.008454	-48.033410	NaN	-32.984660	20.024956	NaN	4.976206
-28.008454	-23.121316	NaN	-18.816192	-4.887138	NaN	-9.192262
-28.008454	-50.920102	NaN	-22.740982	22.911648	NaN	-5.267473
-28.008454	-54.014132	NaN	-28.537207	26.005677	NaN	0.528753
-28.008454	-18.781545	NaN	-20.407020	-9.226909	NaN	-7.601435
-28.008454	-17.207515	NaN	-24.223884	-10.800939	NaN	-3.784571
-28.008454	-39.314436	NaN	-41.867712	11.305982	NaN	13.859258
-28.008454	-47.886238	NaN	-32.034728	19.877784	NaN	4.026274
-28.008454	-45.461987	NaN	-35.372066	17.453532	NaN	7.363611
-28.008454	-58.038714	NaN	-28.045938	30.030259	NaN	0.037484
-28.008454	-36.076616	NaN	-36.495003	8.068161	NaN	8.486548
-28.008454	-43.019919	NaN	-32.452121	15.011464	NaN	4.443667
-28.008454	-31.190264	NaN	-36.466106	3.181809	NaN	8.457651
-28.008454	-33.923865	NaN	-28.668610	5.915411	NaN	0.660155
-28.008454	-61.424672	NaN	-31.451809	33.416218	NaN	3.443355
-28.008454	-25.572571	NaN	-28.354678	-2.435884	NaN	0.346224
-28.008454	-22.374568	NaN	-30.026045	-5.633887	NaN	2.017591
-28.008454	-39.507973	NaN	-32.704101	11.499519	NaN	4.695646
-28.008454	-61.688032	NaN	-17.931472	33.679577	NaN	-10.076982
-28.008454	-25.052946	NaN	-14.552501	-2.955509	NaN	-13.455953
-28.008454	-17.463313	NaN	-24.530721	-10.545142	NaN	-3.477733
-28.008454	-44.258096	NaN	-43.225271	16.249642	NaN	15.216816
-28.008454	-39.238337	NaN	-26.346633	11.229883	NaN	-1.661821
-28.008454	-49.473273	NaN	-34.990550	21.464819	NaN	6.982095
-28.008454	-45.903319	NaN	-15.713741	17.894864	NaN	-12.294713
-28.008454	-41.499224	NaN	-19.960540	13.490770	NaN	-8.047915
-28.008454	-57.004527	NaN	-30.872580	28.996073	NaN	2.864126
-28.008454	-47.851029	NaN	-25.895751	19.842574	NaN	-2.112703
-28.008454	-26.678412	NaN	-30.075961	-1.330042	NaN	2.067507
-28.008454	-80.843063	NaN	-37.738417	52.834608	NaN	9.729963
-28.008454	-38.373976	NaN	-34.986711	10.365522	NaN	6.978256
-28.008454	-58.800086	NaN	-32.410090	30.791632	NaN	4.401635
-28.008454	-39.348887	NaN	-38.882414	11.340432	NaN	10.873959
-28.008454	-41.738287	NaN	-28.232151	13.729833	NaN	0.223697
-28.008454	-59.813281	NaN	-18.937385	31.804827	NaN	-9.071070
-28.008454	-30.608410	NaN	-28.486950	2.599955	NaN	0.478495
-28.008454	-34.558334	NaN	-23.264697	6.549879	NaN	-4.743757
-28.008454	-38.305912	NaN	-25.851108	10.297457	NaN	-2.157347
-28.008454	-38.420583	NaN	-26.779456	10.412129	NaN	-1.228999
-28.008454	-36.847547	NaN	-23.604895	8.839093	NaN	-4.403559
-28.008454	-46.600764	NaN	-24.575354	18.592310	NaN	-3.433101
-28.008454	-23.162613	NaN	-29.962856	-4.845841	NaN	1.954401
-28.008454	-20.193608	NaN	-25.658124	-7.814847	NaN	-2.350330
-28.008454	-21.229069	NaN	-18.985091	-6.779385	NaN	-9.023364
-28.008454	-22.254593	NaN	-34.061927	-5.753861	NaN	6.053472
-28.008454	-43.323846	NaN	-32.906170	15.315392	NaN	4.897715
-28.008454	-35.202414	NaN	-22.138368	7.193960	NaN	-5.870086
-28.008454	-51.239287	NaN	-28.105213	23.230832	NaN	0.096759
-28.008454	-28.604052	NaN	-20.511887	0.595597	NaN	-7.496567
-28.008454	-47.014906	NaN	-34.053484	19.006452	NaN	6.045030
-28.008454	-52.783381	NaN	-27.332880	24.774926	NaN	-0.675574
-28.008454	-77.310311	NaN	-20.591461	49.301856	NaN	-7.416993
-28.008454	-58.483872	NaN	-48.795465	30.475418	NaN	20.787011
-28.008454	-56.061857	NaN	-33.960411	28.053403	NaN	5.951957
-28.008454	-33.209424	NaN	-25.724276	5.200970	NaN	-2.284178
-28.008454	-4.832427	NaN	-24.287071	-23.176028	NaN	-3.721383
-28.008454	-45.803810	NaN	-35.296978	17.795355	NaN	7.288524
-28.008454	-38.682137	NaN	-17.431581	10.673683	NaN	-10.576873
-28.008454	-38.079274	NaN	-35.431807	10.070820	NaN	7.423353
-28.008454	-29.476468	NaN	-33.447201	1.468014	NaN	5.438747
-28.008454	-10.647410	NaN	-28.199364	-17.361044	NaN	0.190910
-28.008454	-53.773204	NaN	-25.258590	25.764750	NaN	-2.749865
-28.008454	-33.050427	NaN	-29.552041	5.041972	NaN	1.543586
-28.008454	-22.521739	NaN	-30.220396	-5.486716	NaN	2.211941
-28.008454	-32.385203	NaN	-10.976336	4.376749	NaN	-17.032119
-28.008454	-27.885736	NaN	-19.915318	-0.122719	NaN	-8.093136
-28.008454	-7.667014	NaN	-25.376537	-20.341441	NaN	-2.631917
-28.008454	-31.507407	NaN	-32.927325	3.498953	NaN	4.918871
-28.008454	-50.929164	NaN	-22.005657	22.920709	NaN	-6.002798
-28.008454	-49.050182	NaN	-29.208993	21.041728	NaN	1.200538
-28.008454	-30.645242	NaN	-27.794000	2.636787	NaN	-0.214454
-28.008454	-51.861103	NaN	-28.341719	23.852648	NaN	0.333265
-28.008454	-58.768095	NaN	-18.035842	30.759641	NaN	-9.972613
-28.008454	-38.790119	NaN	-21.484670	10.781664	NaN	-6.523785
-28.008454	-44.654621	NaN	-17.043924	16.646167	NaN	-10.964530
-28.008454	-39.293949	NaN	-31.377955	11.285495	NaN	3.369501
-28.008454	-36.692800	NaN	-29.054129	8.684346	NaN	1.045675
-28.008454	-39.766891	NaN	-27.060927	11.758437	NaN	-0.947528
-28.008454	-23.592382	NaN	-23.303787	-4.416072	NaN	-4.704667
-28.008454	-59.203287	NaN	-28.511539	31.194833	NaN	0.503085
-28.008454	-28.377583	NaN	-23.851746	0.369128	NaN	-4.156708
-28.008454	-40.931865	NaN	-31.530162	12.923411	NaN	3.521708
-28.008454	-31.277496	NaN	-18.052763	3.269042	NaN	-9.955691
-28.008454	-34.730366	NaN	-43.202815	6.721911	NaN	15.194361
-28.008454	-24.072058	NaN	-24.986018	-3.936397	NaN	-3.022436
-28.008454	-19.824908	NaN	-22.320460	-8.183546	NaN	-5.687995
-28.008454	-42.719537	NaN	-21.340281	14.711082	NaN	-6.668173
-28.008454	-54.824142	NaN	-20.102858	26.815687	NaN	-7.905597
-28.008454	-40.594014	NaN	-33.778031	12.585560	NaN	5.769576
-28.008454	-28.315590	NaN	-35.338033	0.307135	NaN	7.329579
-28.008454	-17.888658	NaN	-17.066956	-10.119797	NaN	-10.941499
-28.008454	-40.136070	NaN	-27.116697	12.127616	NaN	-0.891757
-28.008454	-61.080071	NaN	-30.466714	33.071617	NaN	2.458259
-28.008454	-37.809671	NaN	-27.907062	9.801216	NaN	-0.101393
-28.008454	-31.348833	NaN	-21.822337	3.340379	NaN	-6.186117
-28.008454	-16.495399	NaN	-40.760045	-11.513055	NaN	12.751590
-28.008454	-45.479208	NaN	-31.729779	17.470754	NaN	3.721325
-28.008454	-31.087713	NaN	-13.779457	3.079259	NaN	-14.228998
-28.008454	-60.364308	NaN	-30.618442	32.355853	NaN	2.609987
-28.008454	-46.809051	NaN	-29.122971	18.800596	NaN	1.114517
-28.008454	-48.905099	NaN	-14.043820	20.896645	NaN	-13.964634
-28.008454	-39.613574	NaN	-23.960922	11.605119	NaN	-4.047532
-28.008454	-20.641343	NaN	-23.981896	-7.367111	NaN	-4.026559
-28.008454	-32.171567	NaN	-40.533040	4.163112	NaN	12.524586
-28.008454	-59.404050	NaN	-42.843847	31.395596	NaN	14.835392
-28.008454	-82.499105	NaN	-28.121353	54.490651	NaN	0.112898
-28.008454	-61.156303	NaN	-24.024935	33.147848	NaN	-3.983520
-28.008454	-18.463213	NaN	-23.816976	-9.545241	NaN	-4.191478
-28.008454	-56.010119	NaN	-27.902214	28.001665	NaN	-0.106241
-28.008454	-11.675148	NaN	-12.367804	-16.333306	NaN	-15.640650
-28.008454	-30.444737	NaN	-17.354357	2.436282	NaN	-10.654098
-28.008454	-54.059647	NaN	-35.377508	26.051193	NaN	7.369053
-28.008454	-48.809243	NaN	-24.464197	20.800789	NaN	-3.544258
-28.008454	-48.616450	NaN	-16.445764	20.607995	NaN	-11.562691
-28.008454	-82.031304	NaN	-36.475193	54.022849	NaN	8.466738
-28.008454	-21.412092	NaN	-30.572980	-6.596362	NaN	2.564526
-28.008454	-38.017181	NaN	-19.273430	10.008727	NaN	-8.735024
-28.008454	-27.431918	NaN	-34.505734	-0.576536	NaN	6.497279
-28.008454	-40.017139	NaN	-19.500388	12.008684	NaN	-8.508067
-28.008454	-58.176222	NaN	-32.023009	30.167768	NaN	4.014554
-28.008454	-36.796874	NaN	-32.956418	8.788419	NaN	4.947964
-28.008454	-37.700693	NaN	-31.268532	9.692239	NaN	3.260078
-28.008454	-42.773344	NaN	-10.359774	14.764889	NaN	-17.648681
-28.008454	-36.621025	NaN	-27.986091	8.612571	NaN	-0.022363
-28.008454	-60.320568	NaN	-20.898736	32.312113	NaN	-7.109718
-28.008454	-60.292521	NaN	-29.060653	32.284066	NaN	1.052199
-28.008454	-51.234340	NaN	-23.293844	23.225886	NaN	-4.714611
-28.008454	-43.404936	NaN	-23.213005	15.396482	NaN	-4.795450
-28.008454	-44.597174	NaN	-29.469055	16.588720	NaN	1.460601
-28.008454	-17.333199	NaN	-14.617173	-10.675255	NaN	-13.391281
-28.008454	-47.784002	NaN	-28.270477	19.775548	NaN	0.262022
-28.008454	-17.224962	NaN	-14.412614	-10.783492	NaN	-13.595840
-28.008454	-29.715705	NaN	-32.981957	1.707250	NaN	4.973503
-28.008454	-47.632218	NaN	-33.354653	19.623763	NaN	5.346199
-28.008454	-45.517804	NaN	-27.357043	17.509350	NaN	-0.651411
-28.008454	-42.331670	NaN	-20.193912	14.323215	NaN	-7.814543
-28.008454	-75.356721	NaN	-23.263138	47.348267	NaN	-4.745316
-28.008454	-12.472668	NaN	-34.684744	-15.535787	NaN	6.676290
-28.008454	-28.971377	NaN	-22.944090	0.962923	NaN	-5.064365
-28.008454	-21.405005	NaN	-24.322165	-6.603449	NaN	-3.686290
-28.008454	-32.720023	NaN	-14.850806	4.711569	NaN	-13.157648
-28.008454	-12.383608	NaN	-19.329385	-15.624847	NaN	-8.679069
-28.008454	-24.978970	NaN	-32.306091	-3.029484	NaN	4.297637
-28.008454	-26.514859	NaN	-32.281593	-1.493596	NaN	4.273139
-28.008454	-23.457170	NaN	-21.520072	-4.551284	NaN	-6.488382
-28.008454	-18.685844	NaN	-17.539718	-9.322610	NaN	-10.468736
-28.008454	-6.436814	NaN	-29.223024	-21.571641	NaN	1.214569
-28.008454	-19.200542	NaN	-25.109054	-8.807913	NaN	-2.899400
-28.008454	-54.552421	NaN	-29.767361	26.543967	NaN	1.758906
-28.008454	-45.041211	NaN	-20.810528	17.032756	NaN	-7.197927
-28.008454	-27.494262	NaN	-47.877169	-0.514192	NaN	19.868714
-28.008454	-41.440499	NaN	-34.977042	13.432045	NaN	6.968587
-28.008454	-15.835177	NaN	-18.735226	-12.173277	NaN	-9.273228
-28.008454	-46.112701	NaN	-31.276251	18.104247	NaN	3.267796
-28.008454	-39.187360	NaN	-27.271869	11.178905	NaN	-0.736585
-28.008454	-23.390202	NaN	-32.679956	-4.618252	NaN	4.671502
-28.008454	-29.047583	NaN	-22.222231	1.039129	NaN	-5.786223
-28.008454	-32.266203	NaN	-26.274579	4.257748	NaN	-1.733876
-28.008454	-35.835529	NaN	-14.912525	7.827075	NaN	-13.095929
-28.008454	-38.962808	NaN	-44.583864	10.954354	NaN	16.575409
-28.008454	-42.835546	NaN	-26.393429	14.827092	NaN	-1.615026
-28.008454	-42.359308	NaN	-25.682461	14.350854	NaN	-2.325994
-28.008454	-35.108242	NaN	-23.070833	7.099787	NaN	-4.937621
-28.008454	-29.341327	NaN	-16.612927	1.332872	NaN	-11.395528
-28.008454	-67.909614	NaN	-30.035722	39.901159	NaN	2.027267
-28.008454	-29.964416	NaN	-32.660717	1.955961	NaN	4.652263
-28.008454	-21.392361	NaN	-32.903648	-6.616093	NaN	4.895193
-28.008454	-30.683011	NaN	-42.286527	2.674557	NaN	14.278073
-28.008454	-43.223409	NaN	-22.752932	15.214955	NaN	-5.255522
-28.008454	-18.656268	NaN	-27.178408	-9.352187	NaN	-0.830047
-28.008454	-17.893541	NaN	-25.029281	-10.114914	NaN	-2.979174
-28.008454	-25.244677	NaN	-21.255228	-2.763778	NaN	-6.753227
-28.008454	-22.030363	NaN	-27.146768	-5.978091	NaN	-0.861686
-28.008454	-22.414723	NaN	-31.976149	-5.593731	NaN	3.967695
-28.008454	-47.519520	NaN	-29.026090	19.511066	NaN	1.017636
-28.008454	-27.528541	NaN	-21.938780	-0.479914	NaN	-6.069675
-28.008454	-29.120587	NaN	-17.052255	1.112133	NaN	-10.956200
-28.008454	-41.075994	NaN	-29.438968	13.067540	NaN	1.430514
-28.008454	-21.321657	NaN	-46.764470	-6.686797	NaN	18.756016
-28.008454	-34.040594	NaN	-11.380249	6.032140	NaN	-16.628205
-28.008454	-23.728581	NaN	-29.708831	-4.279873	NaN	1.700376
-28.008454	-35.412042	NaN	-4.932571	7.403587	NaN	-23.075884
-28.008454	-50.747218	NaN	-32.637596	22.738764	NaN	4.629141
-28.008454	-43.180525	NaN	-20.521826	15.172071	NaN	-7.486629
-28.008454	-29.124340	NaN	-22.763237	1.115886	NaN	-5.245217
-28.008454	-55.742625	NaN	-22.009753	27.734170	NaN	-5.998701
-28.008454	-86.208815	NaN	-32.730310	58.200360	NaN	4.721856
-28.008454	-45.001929	NaN	-31.548604	16.993475	NaN	3.540149
-28.008454	-62.098508	NaN	-23.335571	34.090053	NaN	-4.672884
-28.008454	-27.882233	NaN	-40.458211	-0.126221	NaN	12.449756
-28.008454	-7.609645	NaN	-29.832421	-20.398810	NaN	1.823967
-28.008454	-13.127215	NaN	-43.443607	-14.881239	NaN	15.435152
-28.008454	-42.183044	NaN	-30.401478	14.174590	NaN	2.393023
-28.008454	-54.364426	NaN	-20.961678	26.355972	NaN	-7.046776
-28.008454	-47.861651	NaN	-14.646058	19.853197	NaN	-13.362396
-28.008454	-49.203350	NaN	-17.803338	21.194896	NaN	-10.205116
-28.008454	-52.801772	NaN	-25.507211	24.793318	NaN	-2.501243
-28.008454	-26.387364	NaN	-25.542748	-1.621090	NaN	-2.465707
-28.008454	-41.663149	NaN	-31.777347	13.654695	NaN	3.768893
-28.008454	-44.877555	NaN	-18.676447	16.869101	NaN	-9.332007
-28.008454	-51.463679	NaN	-19.258037	23.455225	NaN	-8.750417
-28.008454	-34.148034	NaN	-40.929212	6.139580	NaN	12.920758
-28.008454	-28.256942	NaN	-35.415274	0.248488	NaN	7.406820
-28.008454	-25.592395	NaN	-24.286262	-2.416059	NaN	-3.722192
-28.008454	-59.366632	NaN	-32.647215	31.358178	NaN	4.638760
-28.008454	-29.818260	NaN	-19.180621	1.809805	NaN	-8.827834
-28.008454	-30.557540	NaN	-28.351611	2.549086	NaN	0.343157
-28.008454	-21.920194	NaN	-20.112049	-6.088261	NaN	-7.896406
-28.008454	-31.261398	NaN	-26.472572	3.252943	NaN	-1.535882
-28.008454	-45.516750	NaN	-19.289738	17.508295	NaN	-8.718716
-28.008454	-21.102359	NaN	-21.014956	-6.906096	NaN	-6.993498
-28.008454	-26.920672	NaN	-22.212963	-1.087783	NaN	-5.795491
-28.008454	-28.728588	NaN	-31.422556	0.720134	NaN	3.414101
-28.008454	-6.502940	NaN	-26.573124	-21.505514	NaN	-1.435330
-28.008454	-34.687317	NaN	-27.548166	6.678863	NaN	-0.460289
-28.008454	-65.659109	NaN	-26.190535	37.650655	NaN	-1.817920
-28.008454	-33.549922	NaN	-38.039202	5.541468	NaN	10.030748
-28.008454	-8.153298	NaN	-41.507844	-19.855156	NaN	13.499389
-28.008454	-46.558539	NaN	-35.003328	18.550084	NaN	6.994873
-28.008454	-50.266122	NaN	-34.460034	22.257668	NaN	6.451580
-28.008454	-39.611160	NaN	-42.204288	11.602706	NaN	14.195834
-28.008454	-47.932722	NaN	-22.168854	19.924268	NaN	-5.839600
-28.008454	-55.970076	NaN	-27.887917	27.961622	NaN	-0.120537
-28.008454	-53.573207	NaN	-35.387969	25.564752	NaN	7.379514
-28.008454	-28.727003	NaN	-51.436867	0.718548	NaN	23.428413
-28.008454	-59.018808	NaN	-36.299772	31.010353	NaN	8.291318
-28.008454	-52.144987	NaN	-34.777720	24.136532	NaN	6.769265
-28.008454	-25.694150	NaN	-19.276732	-2.314304	NaN	-8.731722
-28.008454	-47.064120	NaN	-18.865843	19.055665	NaN	-9.142611
-28.008454	-44.274093	NaN	-33.526275	16.265639	NaN	5.517821
-28.008454	-29.886473	NaN	-24.372496	1.878018	NaN	-3.635958
-28.008454	-34.741518	NaN	-15.437137	6.733064	NaN	-12.571317
-28.008454	-41.196246	NaN	-29.458992	13.187791	NaN	1.450538
-28.008454	-44.094183	NaN	-32.520241	16.085729	NaN	4.511786
-28.008454	-38.998484	NaN	-35.876739	10.990030	NaN	7.868285
-28.008454	-28.809782	NaN	-35.514116	0.801327	NaN	7.505661
-28.008454	-45.185598	NaN	-19.653637	17.177143	NaN	-8.354818
-28.008454	-53.953455	NaN	-39.529655	25.945000	NaN	11.521200
-28.008454	-54.806529	NaN	-25.644810	26.798074	NaN	-2.363645
-28.008454	-37.017429	NaN	-16.201361	9.008974	NaN	-11.807093
-28.008454	-29.215916	NaN	-27.529901	1.207461	NaN	-0.478554
-28.008454	-42.221833	NaN	-26.985921	14.213378	NaN	-1.022534
-28.008454	-47.668594	NaN	-21.797954	19.660140	NaN	-6.210500
-28.008454	-30.762715	NaN	-28.793937	2.754260	NaN	0.785482
-28.008454	-18.269064	NaN	-9.013439	-9.739391	NaN	-18.995015
-28.008454	-20.238909	NaN	-25.968315	-7.769546	NaN	-2.040140
-28.008454	-56.689380	NaN	-15.659557	28.680926	NaN	-12.348897
-28.008454	-27.100862	NaN	-26.899040	-0.907593	NaN	-1.109415
-28.008454	-15.331241	NaN	-37.543118	-12.677214	NaN	9.534664
-28.008454	-38.488083	NaN	-47.624983	10.479629	NaN	19.616528
-28.008454	-27.541055	NaN	-32.893644	-0.467400	NaN	4.885190
-28.008454	-22.120906	NaN	-34.186593	-5.887549	NaN	6.178138
-28.008454	-18.415630	NaN	-16.931734	-9.592825	NaN	-11.076720
-28.008454	-33.862852	NaN	-25.643418	5.854398	NaN	-2.365036
-28.008454	-51.256725	NaN	-30.642112	23.248271	NaN	2.633657
-28.008454	-30.777441	NaN	-21.630310	2.768986	NaN	-6.378144
-28.008454	-32.926996	NaN	-27.725381	4.918542	NaN	-0.283073
-28.008454	-51.911946	NaN	-16.137783	23.903492	NaN	-11.870672
-28.008454	-50.968095	NaN	-29.422764	22.959641	NaN	1.414310
-28.008454	-40.727978	NaN	-34.974629	12.719524	NaN	6.966175
-28.008454	-28.205294	NaN	-28.781826	0.196840	NaN	0.773371
-28.008454	-40.342950	NaN	-22.076960	12.334496	NaN	-5.931494
-28.008454	-40.391464	NaN	-30.681948	12.383009	NaN	2.673494
-28.008454	-88.078435	NaN	-28.484107	60.069981	NaN	0.475653
-28.008454	-57.416372	NaN	-30.056509	29.407917	NaN	2.048054
-28.008454	-11.675091	NaN	-30.069970	-16.333363	NaN	2.061516
-28.008454	-47.766994	NaN	-21.315700	19.758540	NaN	-6.692755
-28.008454	-43.701048	NaN	-29.863227	15.692593	NaN	1.854772
-28.008454	-37.788183	NaN	-22.856981	9.779729	NaN	-5.151473
-28.008454	-27.910648	NaN	-22.083290	-0.097806	NaN	-5.925164
-28.008454	-21.889389	NaN	-24.838469	-6.119065	NaN	-3.169985
-28.008454	-29.427585	NaN	-23.474573	1.419130	NaN	-4.533881
-28.008454	-48.317679	NaN	-23.650259	20.309224	NaN	-4.358195
-28.008454	-48.337492	NaN	-33.065299	20.329038	NaN	5.056844
-28.008454	-27.429634	NaN	-28.205983	-0.578821	NaN	0.197529
-28.008454	-62.333375	NaN	-28.964105	34.324921	NaN	0.955651
-28.008454	-49.121203	NaN	-30.143575	21.112748	NaN	2.135121
-28.008454	-50.041833	NaN	-29.656738	22.033378	NaN	1.648284
-28.008454	-53.982903	NaN	-29.927630	25.974449	NaN	1.919176
-28.008454	-56.327232	NaN	-31.317438	28.318778	NaN	3.308984
-28.008454	-29.424928	NaN	-26.783029	1.416473	NaN	-1.225425
-28.008454	-61.740295	NaN	-38.907107	33.731841	NaN	10.898652
-28.008454	-24.794907	NaN	-31.768247	-3.213547	NaN	3.759793
-28.008454	-50.162209	NaN	-18.969137	22.153755	NaN	-9.039318
-28.008454	-58.569624	NaN	-33.760723	30.561170	NaN	5.752268
-28.008454	-37.512929	NaN	-32.725344	9.504474	NaN	4.716890
-28.008454	-18.385132	NaN	-26.858052	-9.623322	NaN	-1.150403
-28.008454	-39.714606	NaN	-31.201430	11.706152	NaN	3.192976
-28.008454	-55.650058	NaN	-18.783003	27.641603	NaN	-9.225451
-28.008454	-37.278973	NaN	-31.085691	9.270519	NaN	3.077237
-28.008454	-59.457711	NaN	-46.551606	31.449256	NaN	18.543152
-28.008454	-41.896970	NaN	-37.951045	13.888516	NaN	9.942591
-28.008454	-39.408464	NaN	-34.314781	11.400009	NaN	6.306327
-28.008454	-23.101167	NaN	-38.776120	-4.907287	NaN	10.767665
-28.008454	-33.672277	NaN	-27.546609	5.663823	NaN	-0.461846
-28.008454	-35.398637	NaN	-25.912156	7.390183	NaN	-2.096298
-28.008454	-31.327589	NaN	-46.940003	3.319134	NaN	18.931548
-28.008454	-38.084140	NaN	-32.616307	10.075685	NaN	4.607853
-28.008454	-52.224622	NaN	-21.101568	24.216167	NaN	-6.906887
-28.008454	-45.034376	NaN	-12.673416	17.025921	NaN	-15.335039
-28.008454	-45.270015	NaN	-24.696342	17.261561	NaN	-3.312112
-28.008454	-62.244318	NaN	-32.236305	34.235864	NaN	4.227851
-28.008454	-37.110194	NaN	-19.722152	9.101740	NaN	-8.286302
-28.008454	-42.995631	NaN	-35.511511	14.987176	NaN	7.503056
-28.008454	-11.668258	NaN	-17.226307	-16.340196	NaN	-10.782147
-28.008454	-50.477992	NaN	-19.745613	22.469538	NaN	-8.262841
-28.008454	-32.580052	NaN	-29.154183	4.571598	NaN	1.145729
-28.008454	-36.043852	NaN	-31.461317	8.035397	NaN	3.452862
-28.008454	-54.377898	NaN	-14.677115	26.369444	NaN	-13.331339
-28.008454	-45.528507	NaN	-14.931606	17.520053	NaN	-13.076848
-28.008454	-41.778183	NaN	-37.570638	13.769729	NaN	9.562184
-28.008454	-35.076194	NaN	-20.895629	7.067739	NaN	-7.112826
-28.008454	-37.032463	NaN	-30.584765	9.024009	NaN	2.576311
-28.008454	-46.761799	NaN	-35.834806	18.753345	NaN	7.826351
-28.008454	-53.141231	NaN	-14.888935	25.132777	NaN	-13.119520
-28.008454	-49.980674	NaN	-33.122387	21.972220	NaN	5.113933
-28.008454	-33.852497	NaN	-27.691461	5.844042	NaN	-0.316994
-28.008454	-64.745748	NaN	-18.133074	36.737293	NaN	-9.875380
-28.008454	-40.293691	NaN	-21.895196	12.285236	NaN	-6.113258
-28.008454	-24.982878	NaN	-26.385561	-3.025577	NaN	-1.622893
-28.008454	-54.007019	NaN	-36.812137	25.998565	NaN	8.803682
-28.008454	-14.953703	NaN	-25.305676	-13.054751	NaN	-2.702779
-28.008454	-38.183374	NaN	-20.393550	10.174919	NaN	-7.614905
-28.008454	-42.906760	NaN	-33.845934	14.898306	NaN	5.837480
-28.008454	-50.768408	NaN	-24.714353	22.759954	NaN	-3.294101
-28.008454	-22.417616	NaN	-13.041639	-5.590839	NaN	-14.966816
-28.008454	-16.452722	NaN	-22.921632	-11.555732	NaN	-5.086823
-28.008454	-49.224234	NaN	-32.297689	21.215779	NaN	4.289235
-28.008454	-42.110764	NaN	-20.933489	14.102310	NaN	-7.074965
-28.008454	-40.984670	NaN	-24.547748	12.976215	NaN	-3.460706
-28.008454	-59.110826	NaN	-43.322356	31.102372	NaN	15.313902
-28.008454	-44.014028	NaN	-27.361323	16.005573	NaN	-0.647132
-28.008454	-28.149257	NaN	-20.333483	0.140802	NaN	-7.674971
-28.008454	-55.621952	NaN	-27.561715	27.613498	NaN	-0.446740
-28.008454	-29.732827	NaN	-31.829309	1.724372	NaN	3.820854
-28.008454	-36.345357	NaN	-45.282197	8.336903	NaN	17.273743
-28.008454	-35.528586	NaN	-17.286661	7.520131	NaN	-10.721793
-28.008454	-63.060772	NaN	-43.898168	35.052317	NaN	15.889714
-28.008454	-53.380857	NaN	-7.906283	25.372403	NaN	-20.102171
-28.008454	-57.081526	NaN	-24.880391	29.073071	NaN	-3.128063
-28.008454	-42.054231	NaN	-31.866553	14.045777	NaN	3.858098
-28.008454	-40.869011	NaN	-29.117979	12.860556	NaN	1.109525
-28.008454	-27.563848	NaN	-34.639014	-0.444606	NaN	6.630560
-28.008454	-28.246325	NaN	-20.449237	0.237871	NaN	-7.559217
-28.008454	-65.210208	NaN	-28.229989	37.201754	NaN	0.221534
-28.008454	-43.418416	NaN	-25.644778	15.409961	NaN	-2.363676
-28.008454	-37.125011	NaN	-34.780860	9.116557	NaN	6.772406
-28.008454	-58.579981	NaN	-29.856860	30.571526	NaN	1.848406
-28.008454	-37.993032	NaN	-29.496007	9.984578	NaN	1.487553
-28.008454	-36.096167	NaN	-36.795820	8.087712	NaN	8.787366
-28.008454	-60.309139	NaN	-38.948000	32.300684	NaN	10.939546
-28.008454	-22.820867	NaN	-28.080664	-5.187587	NaN	0.072210
-28.008454	-41.307116	NaN	-33.304122	13.298661	NaN	5.295667
-28.008454	-32.362953	NaN	-40.563997	4.354499	NaN	12.555543
-28.008454	-56.682784	NaN	-20.954960	28.674329	NaN	-7.053494
-28.008454	-30.559512	NaN	-33.044847	2.551058	NaN	5.036393
-28.008454	-70.363696	NaN	-27.979849	42.355241	NaN	-0.028606
-28.008454	-17.535322	NaN	-19.343263	-10.473132	NaN	-8.665191
-28.008454	-58.406774	NaN	-32.029216	30.398320	NaN	4.020762
-28.008454	-34.160871	NaN	-24.793177	6.152416	NaN	-3.215277
-28.008454	-10.084420	NaN	-26.797994	-17.924034	NaN	-1.210461
-28.008454	-36.227142	NaN	-12.443821	8.218688	NaN	-15.564634
-28.008454	-34.996535	NaN	-39.890436	6.988081	NaN	11.881982
-28.008454	-59.078599	NaN	-38.897891	31.070145	NaN	10.889436
-28.008454	-67.850023	NaN	-41.544925	39.841569	NaN	13.536471
-28.008454	-42.792217	NaN	-38.174729	14.783762	NaN	10.166274
-28.008454	-56.651184	NaN	-20.596239	28.642729	NaN	-7.412215
-28.008454	-38.578168	NaN	-28.594886	10.569713	NaN	0.586431
-28.008454	-90.045414	NaN	-30.846727	62.036959	NaN	2.838273
-28.008454	-30.214451	NaN	-19.563746	2.205996	NaN	-8.444708
-28.008454	-42.738011	NaN	-44.997686	14.729557	NaN	16.989231
-28.008454	-13.269746	NaN	-29.991455	-14.738709	NaN	1.983001
-28.008454	-39.800897	NaN	-22.070064	11.792443	NaN	-5.938391
-28.008454	-42.824721	NaN	-29.517804	14.816267	NaN	1.509349
-28.008454	-42.903426	NaN	-34.381605	14.894972	NaN	6.373151
-28.008454	-65.203891	NaN	-25.990574	37.195436	NaN	-2.017880
-28.008454	-33.666538	NaN	-38.460863	5.658084	NaN	10.452409
-28.008454	-35.475099	NaN	-40.435400	7.466645	NaN	12.426945
-28.008454	-35.122784	NaN	-30.928781	7.114329	NaN	2.920327
-28.008454	-40.075834	NaN	-35.125020	12.067379	NaN	7.116566
-28.008454	-12.718279	NaN	-10.494896	-15.290176	NaN	-17.513558
-28.008454	-22.493906	NaN	-30.301550	-5.514548	NaN	2.293096
-28.008454	-41.641843	NaN	-28.736536	13.633388	NaN	0.728082
-28.008454	-49.408009	NaN	-31.591590	21.399555	NaN	3.583136
-28.008454	-45.606683	NaN	-22.877228	17.598229	NaN	-5.131226
-28.008454	-49.198147	NaN	-22.448823	21.189693	NaN	-5.559631
-28.008454	-64.279103	NaN	-29.237244	36.270648	NaN	1.228790
-28.008454	-52.385355	NaN	-20.520623	24.376901	NaN	-7.487832
-28.008454	-66.149845	NaN	-39.624276	38.141390	NaN	11.615821
-28.008454	-55.140540	NaN	-21.802535	27.132086	NaN	-6.205919
-28.008454	-60.010778	NaN	-45.241784	32.002324	NaN	17.233329
-28.008454	-33.648497	NaN	-29.236271	5.640043	NaN	1.227817
-28.008454	-37.619034	NaN	-22.975708	9.610579	NaN	-5.032746
-28.008454	-39.376668	NaN	-40.112012	11.368214	NaN	12.103557
-28.008454	-69.350384	NaN	-22.320406	41.341930	NaN	-5.688049
-28.008454	-50.674495	NaN	-23.741211	22.666041	NaN	-4.267244
-28.008454	-45.075210	NaN	-29.913714	17.066756	NaN	1.905260
-28.008454	-48.814255	NaN	-33.435294	20.805800	NaN	5.426839
-28.008454	-49.891800	NaN	-15.245525	21.883345	NaN	-12.762930
-28.008454	-42.587350	NaN	-40.341386	14.578895	NaN	12.332932
-28.008454	-15.698229	NaN	-2.272325	-12.310225	NaN	-25.736130
-28.008454	-20.436083	NaN	-18.392706	-7.572371	NaN	-9.615748
-28.008454	-61.379182	NaN	-31.162233	33.370727	NaN	3.153778
-28.008454	-40.373133	NaN	-11.263307	12.364679	NaN	-16.745147
-28.008454	-41.822061	NaN	-24.376849	13.813607	NaN	-3.631605
-28.008454	-41.856296	NaN	-35.447132	13.847841	NaN	7.438677
-28.008454	-41.612602	NaN	-18.666561	13.604147	NaN	-9.341893
-28.008454	-23.038435	NaN	-14.366673	-4.970020	NaN	-13.641781
-28.008454	-14.330587	NaN	-15.919471	-13.677867	NaN	-12.088983
-28.008454	-19.818084	NaN	-26.623110	-8.190370	NaN	-1.385344
-28.008454	-47.324235	NaN	-22.080729	19.315781	NaN	-5.927725
-28.008454	-32.033080	NaN	-43.642397	4.024626	NaN	15.633942
-28.008454	-42.853394	NaN	-10.766989	14.844940	NaN	-17.241466
-28.008454	-43.215504	NaN	-12.058673	15.207049	NaN	-15.949782
-28.008454	-41.716570	NaN	-37.576634	13.708116	NaN	9.568180
-28.008454	-47.434202	NaN	-29.781454	19.425748	NaN	1.772999
-28.008454	-35.895296	NaN	-38.922046	7.886842	NaN	10.913592
-28.008454	-33.624171	NaN	-32.203409	5.615716	NaN	4.194954
-28.008454	-3.312584	NaN	-35.055069	-24.695870	NaN	7.046615
-28.008454	-68.289061	NaN	-27.554937	40.280606	NaN	-0.453518
-28.008454	-44.423778	NaN	-38.878274	16.415324	NaN	10.869820
-28.008454	-29.232564	NaN	-22.878717	1.224110	NaN	-5.129737
-28.008454	-23.157787	NaN	-29.089572	-4.850668	NaN	1.081117
-28.008454	-16.715360	NaN	-23.712757	-11.293094	NaN	-4.295697
-28.008454	-55.937711	NaN	-31.218696	27.929257	NaN	3.210242
-28.008454	-22.723714	NaN	-26.991643	-5.284741	NaN	-1.016812
-28.008454	-47.775324	NaN	-33.375564	19.766870	NaN	5.367110
-28.008454	-22.245140	NaN	-34.733051	-5.763314	NaN	6.724597
-28.008454	-59.372150	NaN	-21.129222	31.363696	NaN	-6.879233
-28.008454	-44.203544	NaN	-27.975847	16.195090	NaN	-0.032607
-28.008454	-59.640971	NaN	-25.431981	31.632516	NaN	-2.576473
-28.008454	-42.784652	NaN	-33.198669	14.776198	NaN	5.190214
-28.008454	-48.156739	NaN	-24.588478	20.148285	NaN	-3.419977
-28.008454	-23.877377	NaN	-35.797876	-4.131078	NaN	7.789421
-28.008454	-33.394526	NaN	-25.032015	5.386072	NaN	-2.976439
-28.008454	-46.385954	NaN	-36.471259	18.377500	NaN	8.462805
-28.008454	-43.135648	NaN	-23.703950	15.127194	NaN	-4.304504
-28.008454	-16.357142	NaN	-19.924501	-11.651313	NaN	-8.083953
-28.008454	-22.261664	NaN	-24.010284	-5.746791	NaN	-3.998171
-28.008454	-38.004644	NaN	-27.561153	9.996190	NaN	-0.447302
-28.008454	-61.703445	NaN	-29.149507	33.694991	NaN	1.141053
-28.008454	-45.128726	NaN	-33.584863	17.120272	NaN	5.576409
-28.008454	-56.721978	NaN	-51.251565	28.713523	NaN	23.243110
-28.008454	-43.399488	NaN	-24.221420	15.391034	NaN	-3.787035
-28.008454	-28.427357	NaN	-21.835226	0.418903	NaN	-6.173229
-28.008454	-75.641054	NaN	-29.823405	47.632600	NaN	1.814950
-28.008454	-30.631289	NaN	-25.506730	2.622835	NaN	-2.501724
-28.008454	-59.065192	NaN	-31.652378	31.056738	NaN	3.643923
-28.008454	-71.054797	NaN	-21.192204	43.046343	NaN	-6.816250
-28.008454	-32.618111	NaN	-33.374219	4.609656	NaN	5.365765
-28.008454	-49.141858	NaN	-33.712790	21.133404	NaN	5.704335
-28.008454	-13.700230	NaN	-24.220253	-14.308225	NaN	-3.788202
-28.008454	-21.174660	NaN	-24.584211	-6.833795	NaN	-3.424244
-28.008454	-36.682338	NaN	-48.287656	8.673884	NaN	20.279202
-28.008454	-13.633904	NaN	-19.478014	-14.374550	NaN	-8.530440
-28.008454	-39.798903	NaN	-27.970215	11.790449	NaN	-0.038239
-28.008454	-16.247407	NaN	-27.717561	-11.761047	NaN	-0.290893
-28.008454	-65.934088	NaN	-29.928372	37.925633	NaN	1.919918
-28.008454	-34.609204	NaN	-25.900086	6.600750	NaN	-2.108368
-28.008454	-25.407168	NaN	-44.151582	-2.601286	NaN	16.143128
-28.008454	-19.977078	NaN	-12.996984	-8.031376	NaN	-15.011471
-28.008454	-51.334390	NaN	-39.798307	23.325936	NaN	11.789853
-28.008454	-14.669943	NaN	-29.656866	-13.338511	NaN	1.648412
-28.008454	-38.018836	NaN	-32.933151	10.010381	NaN	4.924697
-28.008454	-45.618619	NaN	-25.057182	17.610165	NaN	-2.951273
-28.008454	-18.869769	NaN	-10.319362	-9.138685	NaN	-17.689093
-28.008454	-39.062294	NaN	-30.644696	11.053840	NaN	2.636242
-28.008454	-18.996257	NaN	-30.912488	-9.012197	NaN	2.904034
-28.008454	-56.916140	NaN	-37.232654	28.907686	NaN	9.224199
-28.008454	-48.674374	NaN	-36.423184	20.665920	NaN	8.414729
-28.008454	-46.513694	NaN	-30.384166	18.505239	NaN	2.375712
-28.008454	-3.827100	NaN	-33.996675	-24.181355	NaN	5.988221
-28.008454	-56.391070	NaN	-38.184916	28.382615	NaN	10.176462
-28.008454	-34.654952	NaN	-47.205129	6.646498	NaN	19.196675
-28.008454	-49.923365	NaN	-37.311732	21.914911	NaN	9.303277
-28.008454	-2.182544	NaN	-18.580903	-25.825911	NaN	-9.427551
-28.008454	-16.256946	NaN	-10.383582	-11.751508	NaN	-17.624873
-28.008454	-36.338738	NaN	-26.077640	8.330284	NaN	-1.930814
-28.008454	-23.158833	NaN	-26.813127	-4.849621	NaN	-1.195328
-28.008454	-41.465963	NaN	-31.027765	13.457508	NaN	3.019310
-28.008454	-6.158838	NaN	-41.048326	-21.849616	NaN	13.039871
-28.008454	-36.433464	NaN	-18.398794	8.425010	NaN	-9.609660
-28.008454	-42.162903	NaN	-34.461869	14.154449	NaN	6.453415
-28.008454	-31.281659	NaN	-18.097829	3.273205	NaN	-9.910626
-28.008454	-28.986696	NaN	-25.193412	0.978242	NaN	-2.815042
-28.008454	-19.372945	NaN	-28.570807	-8.635509	NaN	0.562352
-28.008454	-28.239607	NaN	-24.034408	0.231153	NaN	-3.974047
-28.008454	-49.949680	NaN	-23.766106	21.941226	NaN	-4.242349
-28.008454	-23.180545	NaN	-30.693718	-4.827909	NaN	2.685263
-28.008454	-31.946004	NaN	-24.563965	3.937549	NaN	-3.444490
-28.008454	-44.108704	NaN	-24.880942	16.100250	NaN	-3.127512
-28.008454	-38.510646	NaN	-18.183264	10.502192	NaN	-9.825190
-28.008454	-15.137500	NaN	-32.913351	-12.870954	NaN	4.904896
-28.008454	-35.438522	NaN	-34.272975	7.430068	NaN	6.264521
-28.008454	-33.090795	NaN	-37.777212	5.082340	NaN	9.768758
-28.008454	-36.030971	NaN	-25.621182	8.022517	NaN	-2.387272
-28.008454	-31.609541	NaN	-26.130497	3.601086	NaN	-1.877958
-28.008454	-39.139095	NaN	-26.516812	11.130641	NaN	-1.491642
-28.008454	-35.736899	NaN	-27.210059	7.728445	NaN	-0.798396
-28.008454	-47.093204	NaN	-23.218049	19.084749	NaN	-4.790406
-28.008454	-36.246051	NaN	-13.982506	8.237597	NaN	-14.025949
-28.008454	-4.482758	NaN	-29.808295	-23.525696	NaN	1.799841
-28.008454	-29.181405	NaN	-31.025913	1.172951	NaN	3.017459
-28.008454	-6.969307	NaN	-35.870474	-21.039147	NaN	7.862020
-28.008454	-36.990642	NaN	-25.014481	8.982188	NaN	-2.993974
-28.008454	-27.947529	NaN	-28.527561	-0.060926	NaN	0.519106
-28.008454	-25.315369	NaN	-38.216017	-2.693085	NaN	10.207563
-28.008454	-58.433168	NaN	-39.373210	30.424714	NaN	11.364756
-28.008454	-22.614949	NaN	-26.250837	-5.393505	NaN	-1.757617
-28.008454	-35.359744	NaN	-35.553043	7.351290	NaN	7.544589
-28.008454	-70.558778	NaN	-30.319170	42.550324	NaN	2.310716
-28.008454	-36.527474	NaN	-19.254457	8.519019	NaN	-8.753998
-28.008454	-37.706370	NaN	-43.916651	9.697916	NaN	15.908197
-28.008454	-50.098669	NaN	-33.450857	22.090215	NaN	5.442402
-28.008454	-26.636072	NaN	-21.140721	-1.372382	NaN	-6.867733
-28.008454	-41.945709	NaN	-25.071696	13.937255	NaN	-2.936758
-28.008454	-3.375844	NaN	-36.870070	-24.632611	NaN	8.861615
-28.008454	-35.217985	NaN	-29.740256	7.209530	NaN	1.731801
-28.008454	-52.672970	NaN	-26.198653	24.664516	NaN	-1.809801
-28.008454	-45.047484	NaN	-43.217016	17.039030	NaN	15.208562
-28.008454	-40.611467	NaN	-19.622269	12.603012	NaN	-8.386186
-28.008454	-5.865335	NaN	-33.017335	-22.143120	NaN	5.008880
-28.008454	-20.248285	NaN	-12.292623	-7.760170	NaN	-15.715831
-28.008454	-59.503106	NaN	-42.395143	31.494651	NaN	14.386689
-28.008454	-56.072535	NaN	-29.607641	28.064080	NaN	1.599187
-28.008454	-12.822635	NaN	-24.664395	-15.185820	NaN	-3.344059
-28.008454	-49.993329	NaN	-34.561409	21.984874	NaN	6.552955
-28.008454	-29.307186	NaN	-37.763060	1.298731	NaN	9.754606
-28.008454	-37.985285	NaN	-15.645919	9.976830	NaN	-12.362536
-28.008454	-38.051599	NaN	-26.994660	10.043145	NaN	-1.013795
-28.008454	-28.987613	NaN	-31.415473	0.979159	NaN	3.407019
-28.008454	-40.818656	NaN	-36.068946	12.810201	NaN	8.060492
-28.008454	-31.285268	NaN	-34.639058	3.276814	NaN	6.630603
-28.008454	-46.351802	NaN	-34.787513	18.343348	NaN	6.779059
-28.008454	-19.267925	NaN	-11.763831	-8.740529	NaN	-16.244623
-28.008454	-32.547584	NaN	-34.340069	4.539130	NaN	6.331615
-28.008454	-50.371415	NaN	-31.248419	22.362960	NaN	3.239964
-28.008454	-40.091392	NaN	-31.048061	12.082937	NaN	3.039607
-28.008454	-49.947454	NaN	-37.740580	21.939000	NaN	9.732126
-28.008454	-33.289092	NaN	-14.714302	5.280638	NaN	-13.294152
-28.008454	-35.394627	NaN	-15.546655	7.386173	NaN	-12.461799
-28.008454	-22.898324	NaN	-19.914059	-5.110131	NaN	-8.094396
-28.008454	-45.117176	NaN	-31.992460	17.108722	NaN	3.984006
-28.008454	-33.230832	NaN	-43.097596	5.222378	NaN	15.089141
-28.008454	-24.467920	NaN	-25.507519	-3.540534	NaN	-2.500936
-28.008454	-22.872131	NaN	-35.996173	-5.136324	NaN	7.987718
-28.008454	-53.138632	NaN	-28.525340	25.130178	NaN	0.516886
-28.008454	-30.161185	NaN	-32.197977	2.152730	NaN	4.189523
-28.008454	-28.052457	NaN	-25.656199	0.044003	NaN	-2.352255
-28.008454	-52.600260	NaN	-39.143786	24.591806	NaN	11.135332
-28.008454	-32.841267	NaN	-26.293063	4.832812	NaN	-1.715392
-28.008454	-22.066455	NaN	-30.004624	-5.941999	NaN	1.996170
-28.008454	-8.867779	NaN	-11.600898	-19.140675	NaN	-16.407556
-28.008454	-28.827989	NaN	-21.267477	0.819534	NaN	-6.740978
-28.008454	-23.231025	NaN	-27.414526	-4.777430	NaN	-0.593928
-28.008454	-45.778785	NaN	-17.314733	17.770331	NaN	-10.693722
-28.008454	-37.627197	NaN	-31.032533	9.618743	NaN	3.024078
-28.008454	-42.239112	NaN	-29.167821	14.230658	NaN	1.159367
-28.008454	-34.902962	NaN	-25.476999	6.894508	NaN	-2.531456
-28.008454	-36.712884	NaN	-15.997612	8.704430	NaN	-12.010843
-28.008454	-11.939857	NaN	-22.862832	-16.068597	NaN	-5.145622
-28.008454	-33.644567	NaN	-41.477180	5.636113	NaN	13.468726
-28.008454	-34.799540	NaN	-25.678698	6.791086	NaN	-2.329756
-28.008454	-14.168484	NaN	-35.496857	-13.839970	NaN	7.488403
-28.008454	-53.353889	NaN	-26.041178	25.345435	NaN	-1.967276
-28.008454	-31.828641	NaN	-19.888600	3.820186	NaN	-8.119854
-28.008454	-33.763374	NaN	-42.254656	5.754920	NaN	14.246201
-28.008454	-35.415300	NaN	-18.677248	7.406846	NaN	-9.331206
-28.008454	-27.925018	NaN	-22.006910	-0.083436	NaN	-6.001544
-28.008454	-30.747863	NaN	-28.502167	2.739409	NaN	0.493713
-28.008454	-21.606112	NaN	-35.909429	-6.402342	NaN	7.900975
-28.008454	-58.489399	NaN	-25.084286	30.480944	NaN	-2.924168
-28.008454	-20.776024	NaN	-44.793585	-7.232430	NaN	16.785131
-28.008454	-27.515350	NaN	-32.016014	-0.493105	NaN	4.007560
-28.008454	-54.517170	NaN	-23.944572	26.508716	NaN	-4.063882
-28.008454	-18.856884	NaN	-43.248385	-9.151571	NaN	15.239930
-28.008454	-46.459448	NaN	-9.128986	18.450994	NaN	-18.879469
-28.008454	-50.271270	NaN	-34.996364	22.262816	NaN	6.987909
-28.008454	-40.851925	NaN	-30.935296	12.843471	NaN	2.926842
-28.008454	-15.775134	NaN	-30.354499	-12.233320	NaN	2.346045
-28.008454	-37.160086	NaN	-26.524533	9.151632	NaN	-1.483922
-28.008454	-42.705271	NaN	-35.384012	14.696816	NaN	7.375557
-28.008454	-42.718857	NaN	-41.273551	14.710402	NaN	13.265097
-28.008454	-21.037993	NaN	-42.335069	-6.970462	NaN	14.326614
-28.008454	-55.858633	NaN	-17.034440	27.850179	NaN	-10.974015
-28.008454	-61.527689	NaN	-30.309204	33.519234	NaN	2.300749
-28.008454	-37.812523	NaN	-24.577628	9.804069	NaN	-3.430826
-28.008454	-46.044899	NaN	-22.505534	18.036445	NaN	-5.502920
-28.008454	-32.529420	NaN	-30.042325	4.520966	NaN	2.033871
-28.008454	-42.012150	NaN	-35.280276	14.003696	NaN	7.271822
-28.008454	-66.320939	NaN	-43.054729	38.312484	NaN	15.046274
-28.008454	-45.657601	NaN	-27.817574	17.649146	NaN	-0.190880
-28.008454	-68.388223	NaN	-24.368936	40.379768	NaN	-3.639519
-28.008454	-31.841619	NaN	-37.284828	3.833165	NaN	9.276373
-28.008454	-31.097742	NaN	-36.563639	3.089287	NaN	8.555185
-28.008454	-33.899693	NaN	-34.896872	5.891239	NaN	6.888418
-28.008454	-35.603423	NaN	-25.184456	7.594969	NaN	-2.823998
-28.008454	-39.384453	NaN	-29.819957	11.375998	NaN	1.811503
-28.008454	-38.511102	NaN	-21.705211	10.502647	NaN	-6.303244
-28.008454	-8.215968	NaN	-26.528216	-19.792486	NaN	-1.480239
-28.008454	-29.580422	NaN	-29.548357	1.571967	NaN	1.539902
-28.008454	-53.611151	NaN	-45.486288	25.602696	NaN	17.477834
-28.008454	-44.993688	NaN	-34.719609	16.985234	NaN	6.711155
-28.008454	-35.621821	NaN	-32.180424	7.613367	NaN	4.171969
-28.008454	-64.869776	NaN	-40.036205	36.861321	NaN	12.027750
-28.008454	-61.461683	NaN	-40.557248	33.453228	NaN	12.548794
-28.008454	-54.016657	NaN	-14.319739	26.008203	NaN	-13.688716
-28.008454	-29.198690	NaN	-24.210102	1.190236	NaN	-3.798352
-28.008454	-49.906244	NaN	-32.956685	21.897789	NaN	4.948230
-28.008454	-50.113868	NaN	-28.068792	22.105413	NaN	0.060338
-28.008454	-52.169091	NaN	-22.266485	24.160637	NaN	-5.741969
-28.008454	-24.034297	NaN	-34.320216	-3.974157	NaN	6.311762
-28.008454	-30.126892	NaN	-36.963915	2.118438	NaN	8.955461
-28.008454	-44.947342	NaN	-30.180527	16.938888	NaN	2.172073
-28.008454	-27.051338	NaN	-20.736740	-0.957116	NaN	-7.271714
-28.008454	-53.963060	NaN	-27.246815	25.954606	NaN	-0.761640
-28.008454	-61.532963	NaN	-38.053504	33.524509	NaN	10.045050
-28.008454	-38.142612	NaN	-20.082272	10.134158	NaN	-7.926183
-28.008454	-39.949111	NaN	-23.730613	11.940656	NaN	-4.277841
-28.008454	-25.817609	NaN	-19.383071	-2.190845	NaN	-8.625383
-28.008454	-17.760182	NaN	-31.138673	-10.248272	NaN	3.130218
-28.008454	-78.049939	NaN	-37.087289	50.041485	NaN	9.078834
-28.008454	-18.626716	NaN	-26.950330	-9.381738	NaN	-1.058124
-28.008454	-21.389838	NaN	-22.699279	-6.618617	NaN	-5.309176
-28.008454	-9.765908	NaN	-27.653255	-18.242546	NaN	-0.355199
-28.008454	-26.514128	NaN	-40.512898	-1.494327	NaN	12.504443
-28.008454	-60.356409	NaN	-35.292612	32.347955	NaN	7.284157
-28.008454	-43.807719	NaN	-16.015883	15.799264	NaN	-11.992571
-28.008454	-53.163558	NaN	-22.891963	25.155104	NaN	-5.116491
-28.008454	-26.169508	NaN	-30.977033	-1.838946	NaN	2.968579
-28.008454	-54.824905	NaN	-37.603977	26.816450	NaN	9.595523
-28.008454	-58.343451	NaN	-26.290903	30.334997	NaN	-1.717551
-28.008454	-68.853205	NaN	-28.677278	40.844751	NaN	0.668824
-28.008454	-48.630656	NaN	-22.585996	20.622202	NaN	-5.422459
-28.008454	-41.240614	NaN	-24.635029	13.232160	NaN	-3.373425
-28.008454	-55.882901	NaN	-39.299196	27.874446	NaN	11.290742
-28.008454	-52.598376	NaN	-34.185367	24.589922	NaN	6.176913
-28.008454	-44.196849	NaN	-21.757068	16.188394	NaN	-6.251387
-28.008454	-39.699141	NaN	-34.597752	11.690686	NaN	6.589297
-28.008454	-49.608860	NaN	-23.301802	21.600405	NaN	-4.706653
-28.008454	-22.251727	NaN	-28.134204	-5.756727	NaN	0.125749
-28.008454	-43.399568	NaN	-50.059806	15.391114	NaN	22.051352
-28.008454	-44.369789	NaN	-38.245562	16.361334	NaN	10.237108
-28.008454	-33.530942	NaN	-28.278306	5.522488	NaN	0.269852
-28.008454	-39.003858	NaN	-25.413448	10.995404	NaN	-2.595007
-28.008454	-39.985900	NaN	-44.212674	11.977446	NaN	16.204220
-28.008454	-58.448185	NaN	-23.580387	30.439731	NaN	-4.428068
-28.008454	-22.376208	NaN	-40.142190	-5.632247	NaN	12.133735
-28.008454	-9.852916	NaN	-19.552592	-18.155538	NaN	-8.455863
-28.008454	-27.886150	NaN	-26.975429	-0.122304	NaN	-1.033025
-28.008454	-19.096857	NaN	-17.243498	-8.911598	NaN	-10.764957
-28.008454	-46.085005	NaN	-24.577006	18.076550	NaN	-3.431448
-28.008454	-21.199258	NaN	-22.652299	-6.809197	NaN	-5.356156
-28.008454	-74.661952	NaN	-20.790254	46.653497	NaN	-7.218200
-28.008454	-36.404914	NaN	-21.726471	8.396459	NaN	-6.281983
-28.008454	-28.395187	NaN	-28.315461	0.386733	NaN	0.307007
-28.008454	-50.921502	NaN	-32.459790	22.913048	NaN	4.451336
-28.008454	-88.908717	NaN	-47.583995	60.900263	NaN	19.575540
-28.008454	-72.389563	NaN	-42.273237	44.381108	NaN	14.264783
-28.008454	-36.655557	NaN	-22.361490	8.647103	NaN	-5.646965
-28.008454	-47.758147	NaN	-17.523125	19.749693	NaN	-10.485329
-28.008454	-67.805483	NaN	-15.511831	39.797029	NaN	-12.496624
-28.008454	-33.500170	NaN	-21.395305	5.491715	NaN	-6.613150
-28.008454	-62.262994	NaN	-27.752715	34.254539	NaN	-0.255739
-28.008454	-24.390080	NaN	-19.586703	-3.618375	NaN	-8.421751
-28.008454	-53.293333	NaN	-38.311877	25.284879	NaN	10.303423
-28.008454	-46.654448	NaN	-21.162224	18.645993	NaN	-6.846230
-28.008454	-59.725330	NaN	-25.496142	31.716875	NaN	-2.512312
-28.008454	-47.903575	NaN	-34.264459	19.895121	NaN	6.256004
-28.008454	-50.403195	NaN	-21.639453	22.394741	NaN	-6.369001
-28.008454	-42.540830	NaN	-25.986811	14.532376	NaN	-2.021644
-28.008454	-38.767593	NaN	-29.648128	10.759139	NaN	1.639674
-28.008454	-28.225483	NaN	-28.999913	0.217029	NaN	0.991458
-28.008454	-53.774985	NaN	-32.053540	25.766530	NaN	4.045085
-28.008454	-41.624366	NaN	-27.056673	13.615912	NaN	-0.951781
-28.008454	-45.538213	NaN	-18.771713	17.529759	NaN	-9.236742
-28.008454	-36.980428	NaN	-25.812551	8.971973	NaN	-2.195904
-28.008454	-36.160985	NaN	-35.815196	8.152531	NaN	7.806742
-28.008454	-52.375901	NaN	-23.589302	24.367447	NaN	-4.419152
-28.008454	-48.049995	NaN	-29.592710	20.041540	NaN	1.584255
-28.008454	-24.803649	NaN	-24.106319	-3.204805	NaN	-3.902136
-28.008454	-65.497390	NaN	-24.750246	37.488936	NaN	-3.258208
-28.008454	-50.228341	NaN	-20.016016	22.219887	NaN	-7.992438
-28.008454	-33.259063	NaN	-30.214798	5.250609	NaN	2.206343
-28.008454	-58.802299	NaN	-40.564322	30.793845	NaN	12.555868
-28.008454	-48.307177	NaN	-35.385079	20.298723	NaN	7.376625
-28.008454	-2.965909	NaN	-23.565001	-25.042545	NaN	-4.443453
-28.008454	-41.366780	NaN	-16.546053	13.358326	NaN	-11.462401
-28.008454	-27.912339	NaN	-30.687751	-0.096115	NaN	2.679296
-28.008454	-21.754046	NaN	-20.648893	-6.254409	NaN	-7.359561
-28.008454	-44.670699	NaN	-32.438201	16.662245	NaN	4.429746
-28.008454	-27.573717	NaN	-13.219451	-0.434737	NaN	-14.789004
-28.008454	-53.367011	NaN	-23.607753	25.358557	NaN	-4.400701
-28.008454	-51.653786	NaN	-32.087259	23.645332	NaN	4.078804
-28.008454	-46.188533	NaN	-37.624954	18.180078	NaN	9.616499
-28.008454	-37.252383	NaN	-31.978908	9.243928	NaN	3.970453
-28.008454	-58.355683	NaN	-42.736932	30.347228	NaN	14.728478
-28.008454	-19.455016	NaN	-25.237007	-8.553439	NaN	-2.771447
-28.008454	-53.880372	NaN	-33.272439	25.871918	NaN	5.263985
-28.008454	-47.923265	NaN	-41.899037	19.914810	NaN	13.890583
-28.008454	-36.698893	NaN	-26.074017	8.690439	NaN	-1.934437
-28.008454	-29.666129	NaN	-29.029157	1.657674	NaN	1.020703
-28.008454	-17.559359	NaN	-37.153269	-10.449096	NaN	9.144814
-28.008454	-54.464573	NaN	-26.056333	26.456119	NaN	-1.952121
-28.008454	-50.127095	NaN	-34.406641	22.118641	NaN	6.398186
-28.008454	-24.346251	NaN	-20.656202	-3.662203	NaN	-7.352252
-28.008454	-38.822855	NaN	-9.654984	10.814400	NaN	-18.353470
-28.008454	-26.310846	NaN	-27.637000	-1.697608	NaN	-0.371455
-28.008454	-36.687096	NaN	-19.051882	8.678641	NaN	-8.956573
-28.008454	-50.749846	NaN	-40.200142	22.741392	NaN	12.191688
-28.008454	-27.302802	NaN	-30.843088	-0.705652	NaN	2.834634
-28.008454	-31.543454	NaN	-26.577810	3.535000	NaN	-1.430644
-28.008454	-44.212662	NaN	-31.748340	16.204208	NaN	3.739885
-28.008454	-13.900497	NaN	-18.140220	-14.107958	NaN	-9.868234
-28.008454	-39.847679	NaN	-34.772005	11.839224	NaN	6.763551
-28.008454	-42.643573	NaN	-28.692771	14.635119	NaN	0.684316
-28.008454	-36.395529	NaN	-19.880282	8.387074	NaN	-8.128172
-28.008454	-9.510622	NaN	-37.977724	-18.497833	NaN	9.969270
-28.008454	-56.766729	NaN	-22.395739	28.758275	NaN	-5.612715
-28.008454	-25.810672	NaN	-22.160425	-2.197783	NaN	-5.848029
-28.008454	-19.429298	NaN	-21.145544	-8.579156	NaN	-6.862911
-28.008454	-36.163756	NaN	-37.918860	8.155302	NaN	9.910406
-28.008454	-18.796285	NaN	-24.183131	-9.212169	NaN	-3.825323
-28.008454	-29.164523	NaN	-24.232146	1.156069	NaN	-3.776309
-28.008454	-52.180040	NaN	-32.388525	24.171585	NaN	4.380070
-28.008454	-65.589066	NaN	-25.980859	37.580611	NaN	-2.027595
-28.008454	-19.913059	NaN	-27.622639	-8.095395	NaN	-0.385816
-28.008454	-41.609423	NaN	-30.267750	13.600968	NaN	2.259296
-28.008454	-60.280984	NaN	-37.648357	32.272530	NaN	9.639903
-28.008454	-26.041745	NaN	-25.998934	-1.966709	NaN	-2.009520
-28.008454	-32.831758	NaN	-23.419678	4.823303	NaN	-4.588777
-28.008454	-74.130089	NaN	-28.520831	46.121634	NaN	0.512377
-28.008454	-21.264917	NaN	-32.511177	-6.743537	NaN	4.502723
-28.008454	-65.409420	NaN	-36.283781	37.400966	NaN	8.275327
-28.008454	-52.968277	NaN	-32.812512	24.959822	NaN	4.804058
-28.008454	-44.012223	NaN	-16.473686	16.003769	NaN	-11.534769
-28.008454	-51.831448	NaN	-23.988856	23.822993	NaN	-4.019599
-28.008454	-37.527592	NaN	-21.244277	9.519137	NaN	-6.764177
-28.008454	-29.514373	NaN	-48.380881	1.505919	NaN	20.372427
-28.008454	-46.802653	NaN	-28.649656	18.794198	NaN	0.641201
-28.008454	-29.249669	NaN	-32.335899	1.241214	NaN	4.327444
-28.008454	-26.133867	NaN	-25.608453	-1.874588	NaN	-2.400002
-28.008454	-25.463867	NaN	-43.821171	-2.544587	NaN	15.812717
-28.008454	-44.796417	NaN	-34.566409	16.787963	NaN	6.557955
-28.008454	-38.896458	NaN	-36.321675	10.888004	NaN	8.313220
-28.008454	-30.335162	NaN	-23.360781	2.326708	NaN	-4.647673
-28.008454	-49.447592	NaN	-14.028823	21.439138	NaN	-13.979631
-28.008454	-42.159134	NaN	-29.707019	14.150679	NaN	1.698564
-28.008454	-40.850454	NaN	-23.131290	12.842000	NaN	-4.877165
-28.008454	-20.272765	NaN	-30.745758	-7.735690	NaN	2.737304
-28.008454	-38.063693	NaN	-39.307412	10.055239	NaN	11.298958
-28.008454	-54.622433	NaN	-24.917530	26.613978	NaN	-3.090925
-28.008454	-51.459516	NaN	-42.140944	23.451061	NaN	14.132490
-28.008454	-35.171595	NaN	-30.456431	7.163141	NaN	2.447976
-28.008454	-61.498344	NaN	-28.127374	33.489890	NaN	0.118920
-28.008454	-61.323273	NaN	-33.663570	33.314818	NaN	5.655115
-28.008454	-16.068450	NaN	-23.387919	-11.940004	NaN	-4.620535
-28.008454	-44.182631	NaN	-34.701646	16.174177	NaN	6.693191
-28.008454	-32.258888	NaN	-27.341248	4.250433	NaN	-0.667207
-28.008454	-35.637755	NaN	-33.699527	7.629300	NaN	5.691072
-28.008454	-19.150151	NaN	-15.237467	-8.858303	NaN	-12.770987
-28.008454	-21.751678	NaN	-20.016824	-6.256776	NaN	-7.991631
-28.008454	-65.260970	NaN	-27.699001	37.252515	NaN	-0.309453
-28.008454	-28.702434	NaN	-30.809895	0.693980	NaN	2.801441
-28.008454	-53.168994	NaN	-37.613466	25.160540	NaN	9.605011
-28.008454	-42.303479	NaN	-22.752257	14.295025	NaN	-5.256197
-28.008454	-52.580794	NaN	-22.230095	24.572339	NaN	-5.778360
-28.008454	-48.406232	NaN	-17.342138	20.397777	NaN	-10.666316
-28.008454	-16.183884	NaN	-15.917454	-11.824570	NaN	-12.091001
-28.008454	-40.459635	NaN	-33.745376	12.451181	NaN	5.736922
-28.008454	-45.447000	NaN	-26.975997	17.438546	NaN	-1.032457
-28.008454	-34.824358	NaN	-31.917241	6.815903	NaN	3.908787
-28.008454	-32.022953	NaN	-34.012242	4.014499	NaN	6.003787
-28.008454	-17.982398	NaN	-13.244062	-10.026056	NaN	-14.764392
-28.008454	-39.773354	NaN	-40.920520	11.764900	NaN	12.912065
-28.008454	-34.762883	NaN	-24.458146	6.754429	NaN	-3.550309
-28.008454	-41.495813	NaN	-36.409001	13.487359	NaN	8.400547
-28.008454	-29.201561	NaN	-32.404173	1.193107	NaN	4.395718
-28.008454	-80.261138	NaN	-40.472319	52.252684	NaN	12.463864
-28.008454	-35.694727	NaN	-27.175485	7.686273	NaN	-0.832969
-28.008454	-22.605478	NaN	-26.711769	-5.402976	NaN	-1.296685
-28.008454	0.928995	NaN	-19.139743	-28.937449	NaN	-8.868711
-28.008454	-17.193586	NaN	-18.031595	-10.814868	NaN	-9.976860
-28.008454	-52.393921	NaN	-24.672305	24.385467	NaN	-3.336150
-28.008454	-19.341346	NaN	-25.447380	-8.667108	NaN	-2.561074
-28.008454	-42.686217	NaN	-29.155986	14.677762	NaN	1.147532
-28.008454	-34.838377	NaN	-38.886220	6.829922	NaN	10.877765
-28.008454	-43.629224	NaN	-33.223506	15.620769	NaN	5.215051
-28.008454	-19.112544	NaN	-20.343827	-8.895911	NaN	-7.664628
-28.008454	-25.822680	NaN	-30.688473	-2.185774	NaN	2.680019
-28.008454	-66.472805	NaN	-32.014600	38.464351	NaN	4.006145
-28.008454	-11.156294	NaN	-15.400645	-16.852160	NaN	-12.607810
-28.008454	-40.625244	NaN	-17.867303	12.616789	NaN	-10.141152
-28.008454	0.304370	NaN	-24.955818	-28.312825	NaN	-3.052636
-28.008454	-51.933507	NaN	-25.604179	23.925053	NaN	-2.404275
-28.008454	-39.011825	NaN	-27.232598	11.003371	NaN	-0.775856
-28.008454	-17.929078	NaN	-24.409044	-10.079376	NaN	-3.599411
-28.008454	-61.718016	NaN	-28.145482	33.709562	NaN	0.137028
-28.008454	-45.553283	NaN	-35.564709	17.544828	NaN	7.556254
-28.008454	-34.213526	NaN	-40.876946	6.205072	NaN	12.868492
-28.008454	-32.120197	NaN	-29.668502	4.111742	NaN	1.660048
-28.008454	-45.766409	NaN	-17.737584	17.757955	NaN	-10.270870
-28.008454	-48.308485	NaN	-25.108856	20.300030	NaN	-2.899598
-28.008454	-29.801872	NaN	-21.375466	1.793418	NaN	-6.632989
-28.008454	-50.841092	NaN	-30.122746	22.832638	NaN	2.114291
-28.008454	-16.871658	NaN	-34.011663	-11.136797	NaN	6.003209
-28.008454	-66.425819	NaN	-29.585098	38.417365	NaN	1.576643
-28.008454	-26.126936	NaN	-34.029984	-1.881519	NaN	6.021530
-28.008454	-85.418677	NaN	-26.885117	57.410222	NaN	-1.123338
-28.008454	-76.641990	NaN	-18.696292	48.633536	NaN	-9.312162
-28.008454	3.538423	NaN	-21.874254	-31.546877	NaN	-6.134200
-28.008454	-32.730242	NaN	-33.110423	4.721788	NaN	5.101968
-28.008454	-67.484987	NaN	-32.374351	39.476533	NaN	4.365897
-28.008454	-29.251861	NaN	-34.206954	1.243406	NaN	6.198500
-28.008454	-51.808280	NaN	-41.251098	23.799825	NaN	13.242644
-28.008454	-26.881031	NaN	-26.541148	-1.127424	NaN	-1.467307
-28.008454	-23.622655	NaN	-20.079899	-4.385800	NaN	-7.928555
-28.008454	-0.254815	NaN	-28.672981	-27.753639	NaN	0.664526
-28.008454	-65.138466	NaN	-31.188437	37.130011	NaN	3.179983
-28.008454	-48.038205	NaN	-22.263718	20.029751	NaN	-5.744736
-28.008454	-58.142776	NaN	-25.759517	30.134322	NaN	-2.248938
-28.008454	-55.018524	NaN	-28.835262	27.010069	NaN	0.826808
-28.008454	-52.232470	NaN	-19.230763	24.224015	NaN	-8.777691
-28.008454	-46.025920	NaN	-28.001256	18.017465	NaN	-0.007199
-28.008454	-74.570634	NaN	-26.690222	46.562179	NaN	-1.318232
-28.008454	-25.496972	NaN	-20.672860	-2.511482	NaN	-7.335594
-28.008454	-51.195655	NaN	-24.443366	23.187201	NaN	-3.565089
-28.008454	-49.256809	NaN	-25.338049	21.248354	NaN	-2.670405
-28.008454	-45.009997	NaN	-27.021202	17.001542	NaN	-0.987252
-28.008454	-41.040405	NaN	-9.642361	13.031951	NaN	-18.366093
-28.008454	-28.006336	NaN	-20.681171	-0.002118	NaN	-7.327283
-28.008454	-50.415535	NaN	-28.679541	22.407081	NaN	0.671086
-28.008454	-11.871312	NaN	-27.371979	-16.137142	NaN	-0.636476
-28.008454	-41.318308	NaN	-19.440642	13.309854	NaN	-8.567813
-28.008454	-19.412566	NaN	-29.686400	-8.595888	NaN	1.677946
-28.008454	-54.591941	NaN	-29.587576	26.583487	NaN	1.579121
-28.008454	-39.804997	NaN	-43.585794	11.796542	NaN	15.577340
-28.008454	-33.764873	NaN	-26.383968	5.756418	NaN	-1.624487
-28.008454	-36.759393	NaN	-25.781014	8.750938	NaN	-2.227440
-28.008454	-11.029761	NaN	-16.760448	-16.978693	NaN	-11.248007
-28.008454	-67.741063	NaN	-33.389382	39.732609	NaN	5.380927
-28.008454	-26.621793	NaN	-37.723753	-1.386661	NaN	9.715299
-28.008454	-20.210877	NaN	-37.507972	-7.797578	NaN	9.499518
-28.008454	-39.800330	NaN	-28.830081	11.791875	NaN	0.821627
-28.008454	-29.703642	NaN	-15.163700	1.695188	NaN	-12.844755
-28.008454	-39.935086	NaN	-42.359587	11.926631	NaN	14.351133
-28.008454	-47.104896	NaN	-23.455723	19.096442	NaN	-4.552731
-28.008454	-35.485142	NaN	-23.596135	7.476688	NaN	-4.412319
-28.008454	-49.668326	NaN	-31.672139	21.659872	NaN	3.663685
-28.008454	-52.676949	NaN	-30.390990	24.668494	NaN	2.382536
-28.008454	-8.762406	NaN	-22.729764	-19.246048	NaN	-5.278690
-28.008454	-54.075855	NaN	-27.598784	26.067401	NaN	-0.409671
-28.008454	-17.305110	NaN	-34.058743	-10.703344	NaN	6.050289
-28.008454	-54.084798	NaN	-26.834320	26.076344	NaN	-1.174135
-28.008454	-21.280923	NaN	-34.394190	-6.727531	NaN	6.385736
-28.008454	-26.875318	NaN	-33.393399	-1.133137	NaN	5.384945
-28.008454	-51.991561	NaN	-38.112578	23.983107	NaN	10.104123
-28.008454	-37.759533	NaN	-27.281453	9.751079	NaN	-0.727002
-28.008454	-29.717428	NaN	-29.777392	1.708973	NaN	1.768938
-28.008454	-40.657274	NaN	-37.089932	12.648819	NaN	9.081478
-28.008454	-27.995150	NaN	-33.714726	-0.013304	NaN	5.706271
-28.008454	-27.466973	NaN	-26.747262	-0.541481	NaN	-1.261192
-28.008454	5.669865	NaN	-19.254563	-33.678319	NaN	-8.753891
-28.008454	-62.409966	NaN	-31.116182	34.401511	NaN	3.107728
-28.008454	-43.859388	NaN	-41.495156	15.850934	NaN	13.486702
-28.008454	-53.610975	NaN	-37.421866	25.602521	NaN	9.413412
-28.008454	-34.456008	NaN	-31.551450	6.447553	NaN	3.542995
-28.008454	-20.050488	NaN	-39.604592	-7.957967	NaN	11.596137
-28.008454	-39.954032	NaN	-34.723265	11.945578	NaN	6.714811
-28.008454	-54.470244	NaN	-27.265976	26.461790	NaN	-0.742479
-28.008454	-16.145427	NaN	-30.067156	-11.863027	NaN	2.058702
-28.008454	-22.894024	NaN	-22.824110	-5.114431	NaN	-5.184344
-28.008454	-43.778861	NaN	-40.800852	15.770407	NaN	12.792397
-28.008454	-54.776131	NaN	-28.991797	26.767676	NaN	0.983343
-28.008454	-56.103771	NaN	-36.842106	28.095317	NaN	8.833652
-28.008454	-12.721038	NaN	-8.306243	-15.287416	NaN	-19.702212
-28.008454	-39.876925	NaN	-34.037989	11.868470	NaN	6.029535
-28.008454	-29.022817	NaN	-33.207233	1.014363	NaN	5.198778
-28.008454	-59.056526	NaN	-36.121996	31.048071	NaN	8.113542
-28.008454	-42.104110	NaN	-22.194082	14.095655	NaN	-5.814373
-28.008454	-56.801778	NaN	-29.104211	28.793323	NaN	1.095756
-28.008454	-11.947095	NaN	-31.002169	-16.061359	NaN	2.993715
-28.008454	-44.471621	NaN	-39.280637	16.463167	NaN	11.272182
-28.008454	-57.566292	NaN	-38.199078	29.557838	NaN	10.190623
-28.008454	-6.133063	NaN	-22.208968	-21.875391	NaN	-5.799487
-28.008454	-46.670919	NaN	-33.566940	18.662465	NaN	5.558485
-28.008454	-21.030236	NaN	-17.326651	-6.978218	NaN	-10.681804
-28.008454	-46.384864	NaN	-15.804061	18.376410	NaN	-12.204394
-28.008454	-34.529195	NaN	-16.925313	6.520741	NaN	-11.083142
-28.008454	-36.067308	NaN	-25.166279	8.058854	NaN	-2.842176
-28.008454	-5.699758	NaN	-34.298073	-22.308697	NaN	6.289619
-28.008454	-21.241464	NaN	-29.151888	-6.766991	NaN	1.143434
-28.008454	-27.106784	NaN	-22.046797	-0.901671	NaN	-5.961658
-28.008454	-25.910297	NaN	-4.669163	-2.098157	NaN	-23.339291
-28.008454	3.770401	NaN	-17.708498	-31.778855	NaN	-10.299956
-28.008454	-30.599641	NaN	-38.618004	2.591187	NaN	10.609549
-28.008454	-14.037087	NaN	-14.910498	-13.971368	NaN	-13.097956
-28.008454	-46.144303	NaN	-18.023074	18.135849	NaN	-9.985380
-28.008454	-54.525481	NaN	-22.281497	26.517027	NaN	-5.726957
-28.008454	-46.780298	NaN	-20.943781	18.771844	NaN	-7.064674
-28.008454	-22.441900	NaN	-31.520340	-5.566554	NaN	3.511885
-28.008454	-37.928280	NaN	-33.519095	9.919826	NaN	5.510641
-28.008454	-21.001552	NaN	-26.836665	-7.006902	NaN	-1.171790
-28.008454	-10.650460	NaN	-10.113372	-17.357994	NaN	-17.895083
-28.008454	-44.235316	NaN	-39.795395	16.226862	NaN	11.786941
-28.008454	-10.151642	NaN	-27.908138	-17.856812	NaN	-0.100316
-28.008454	-38.448963	NaN	-22.265812	10.440508	NaN	-5.742643
-28.008454	-40.006289	NaN	-22.445151	11.997835	NaN	-5.563303
-28.008454	-44.600206	NaN	-27.977354	16.591751	NaN	-0.031100
-28.008454	-31.586812	NaN	-31.821627	3.578358	NaN	3.813173
-28.008454	-52.539724	NaN	-37.704777	24.531270	NaN	9.696322
-28.008454	-21.039108	NaN	-14.770051	-6.969346	NaN	-13.238403
