# Supplementary material for: Combined Influences of Model Choice, Data Quality, and Data Quantity When Estimating Population Trends
Source: PLoS One. 2015 Jul 15;10(7):e0132255. doi: 10.1371/journal.pone.0132255 (PMC4503393; doi:10.1371/journal.pone.0132255)
Supplement: S1 Dataset — Files are organized by model type and by the input lambda value. (ZIP) [file pone.0132255.s002.zip › Hypothetical LH/sims_lambda_1_025/simulationOutput_1.025_0_0_0.3_5.xls]

Percent_Decline_True	Median_Percent_Decline_Matrix	Median_Percent_Decline_Matrix_stable	Median_Percent_Decline_Scalar	Difference_True_Matrix	Difference_True_Matrix_Stable	Difference_True_Scalar
-28.008454	28.766966	NaN	-26.924745	-56.775420	NaN	-1.083710
-28.008454	-169.531556	NaN	-216.537355	141.523101	NaN	188.528901
-28.008454	-141.291076	NaN	-6.932771	113.282621	NaN	-21.075683
-28.008454	-505.065654	NaN	2.893795	477.057200	NaN	-30.902250
-28.008454	-62.652582	NaN	34.795303	34.644127	NaN	-62.803757
-28.008454	-53.135327	NaN	41.135552	25.126873	NaN	-69.144007
-28.008454	17.857415	NaN	46.047160	-45.865869	NaN	-74.055614
-28.008454	-121.862074	NaN	-60.630831	93.853619	NaN	32.622377
-28.008454	-189.201807	NaN	-123.655357	161.193352	NaN	95.646903
-28.008454	48.607438	NaN	-10.803601	-76.615892	NaN	-17.204854
-28.008454	-105.326566	NaN	-111.638450	77.318112	NaN	83.629995
-28.008454	-160.474577	NaN	-257.659426	132.466123	NaN	229.650971
-28.008454	-54.513324	NaN	4.482158	26.504870	NaN	-32.490612
-28.008454	-1.852217	NaN	37.193464	-26.156237	NaN	-65.201919
-28.008454	22.734217	NaN	-73.427957	-50.742672	NaN	45.419502
-28.008454	-318.765701	NaN	-8.575837	290.757246	NaN	-19.432618
-28.008454	-81.218352	NaN	-180.416602	53.209897	NaN	152.408148
-28.008454	-67.355922	NaN	-65.145283	39.347468	NaN	37.136828
-28.008454	91.382645	NaN	4.613634	-119.391099	NaN	-32.622089
-28.008454	-163.036919	NaN	-65.809803	135.028464	NaN	37.801349
-28.008454	-5.332793	NaN	-35.188466	-22.675662	NaN	7.180012
-28.008454	-157.844082	NaN	18.726579	129.835628	NaN	-46.735034
-28.008454	3.792937	NaN	-51.997053	-31.801392	NaN	23.988599
-28.008454	-353.033169	NaN	-69.144444	325.024714	NaN	41.135990
-28.008454	24.059491	NaN	47.004794	-52.067945	NaN	-75.013249
-28.008454	-55.822677	NaN	-47.949987	27.814222	NaN	19.941532
-28.008454	-35.922426	NaN	62.687029	7.913972	NaN	-90.695484
-28.008454	-64.272103	NaN	-3.334941	36.263649	NaN	-24.673513
-28.008454	-142.507471	NaN	-79.211614	114.499017	NaN	51.203160
-28.008454	62.182582	NaN	-27.976325	-90.191036	NaN	-0.032129
-28.008454	65.328728	NaN	60.340829	-93.337182	NaN	-88.349284
-28.008454	-201.361254	NaN	-166.798197	173.352800	NaN	138.789742
-28.008454	-18.077907	NaN	9.343865	-9.930548	NaN	-37.352319
-28.008454	-63.582776	NaN	-173.246164	35.574322	NaN	145.237709
-28.008454	-117.900756	NaN	-260.480214	89.892301	NaN	232.471759
-28.008454	-43.464222	NaN	-366.452378	15.455767	NaN	338.443923
-28.008454	-379.036131	NaN	-83.065516	351.027676	NaN	55.057062
-28.008454	-10.352001	NaN	32.244698	-17.656454	NaN	-60.253152
-28.008454	50.969667	NaN	-91.866759	-78.978121	NaN	63.858304
-28.008454	-9.351305	NaN	42.739924	-18.657149	NaN	-70.748379
-28.008454	-154.407201	NaN	-143.583460	126.398747	NaN	115.575005
-28.008454	0.078924	NaN	17.622073	-28.087379	NaN	-45.630528
-28.008454	-39.576436	NaN	43.778369	11.567982	NaN	-71.786823
-28.008454	-63.950868	NaN	-136.659037	35.942414	NaN	108.650582
-28.008454	6.643043	NaN	-11.880148	-34.651498	NaN	-16.128306
-28.008454	44.520296	NaN	-17.993724	-72.528750	NaN	-10.014730
-28.008454	-113.326151	NaN	-24.763105	85.317697	NaN	-3.245350
-28.008454	-90.112972	NaN	-103.635969	62.104518	NaN	75.627514
-28.008454	13.813215	NaN	4.397749	-41.821670	NaN	-32.406203
-28.008454	8.505096	NaN	16.328500	-36.513551	NaN	-44.336955
-28.008454	-89.722054	NaN	-33.451125	61.713600	NaN	5.442671
-28.008454	-3.662068	NaN	-19.171534	-24.346387	NaN	-8.836920
-28.008454	-69.936274	NaN	-24.217556	41.927819	NaN	-3.790899
-28.008454	-63.133483	NaN	-95.414022	35.125029	NaN	67.405568
-28.008454	-123.517635	NaN	-68.494994	95.509180	NaN	40.486540
-28.008454	-247.030527	NaN	-82.953378	219.022073	NaN	54.944923
-28.008454	-76.949120	NaN	-84.007795	48.940665	NaN	55.999341
-28.008454	-181.276302	NaN	-217.416834	153.267848	NaN	189.408380
-28.008454	-8.191248	NaN	6.267418	-19.817206	NaN	-34.275872
-28.008454	68.809502	NaN	66.556727	-96.817957	NaN	-94.565181
-28.008454	10.331639	NaN	-13.225753	-38.340093	NaN	-14.782701
-28.008454	6.720493	NaN	21.136237	-34.728947	NaN	-49.144691
-28.008454	22.943389	NaN	10.158215	-50.951843	NaN	-38.166670
-28.008454	52.966935	NaN	-27.618093	-80.975390	NaN	-0.390361
-28.008454	-81.392596	NaN	-142.778320	53.384142	NaN	114.769865
-28.008454	-13.191698	NaN	-25.251865	-14.816757	NaN	-2.756590
-28.008454	-36.474840	NaN	-178.498799	8.466386	NaN	150.490345
-28.008454	-18.467072	NaN	-83.222037	-9.541383	NaN	55.213582
-28.008454	-44.516285	NaN	-0.845611	16.507831	NaN	-27.162843
-28.008454	11.550284	NaN	-65.219095	-39.558738	NaN	37.210640
-28.008454	-59.776244	NaN	-36.485099	31.767789	NaN	8.476644
-28.008454	-1.458331	NaN	18.789577	-26.550124	NaN	-46.798032
-28.008454	-120.531922	NaN	-67.620861	92.523468	NaN	39.612407
-28.008454	-120.705645	NaN	-45.027183	92.697190	NaN	17.018728
-28.008454	-4.001839	NaN	-111.298078	-24.006615	NaN	83.289623
-28.008454	-152.666946	NaN	-8.510298	124.658491	NaN	-19.498157
-28.008454	-227.146428	NaN	-402.561269	199.137974	NaN	374.552814
-28.008454	31.757347	NaN	44.468226	-59.765801	NaN	-72.476681
-28.008454	-39.353975	NaN	-208.195314	11.345520	NaN	180.186860
-28.008454	62.800932	NaN	49.659407	-90.809386	NaN	-77.667862
-28.008454	-84.638066	NaN	-88.889635	56.629612	NaN	60.881180
-28.008454	-239.536220	NaN	-50.058191	211.527765	NaN	22.049736
-28.008454	-102.775442	NaN	-57.953126	74.766988	NaN	29.944671
-28.008454	4.353412	NaN	-65.115857	-32.361867	NaN	37.107403
-28.008454	-68.228278	NaN	-95.551583	40.219824	NaN	67.543129
-28.008454	-118.887692	NaN	-10.923135	90.879237	NaN	-17.085320
-28.008454	48.573039	NaN	34.276028	-76.581494	NaN	-62.284483
-28.008454	58.254865	NaN	-38.239121	-86.263320	NaN	10.230667
-28.008454	-546.345090	NaN	-133.671471	518.336636	NaN	105.663017
-28.008454	32.149297	NaN	2.384420	-60.157752	NaN	-30.392875
-28.008454	32.241562	NaN	11.438738	-60.250016	NaN	-39.447192
-28.008454	-73.686546	NaN	-41.042238	45.678092	NaN	13.033783
-28.008454	32.191740	NaN	-6.273230	-60.200194	NaN	-21.735224
-28.008454	-200.386360	NaN	8.373853	172.377906	NaN	-36.382307
-28.008454	24.745451	NaN	17.893499	-52.753905	NaN	-45.901953
-28.008454	6.621698	NaN	-42.505522	-34.630152	NaN	14.497068
-28.008454	-115.233408	NaN	-98.040480	87.224953	NaN	70.032026
-28.008454	62.786155	NaN	-40.364038	-90.794609	NaN	12.355583
-28.008454	-119.098599	NaN	-34.100490	91.090144	NaN	6.092036
-28.008454	50.195717	NaN	20.510946	-78.204171	NaN	-48.519400
-28.008454	70.912487	NaN	41.247084	-98.920941	NaN	-69.255538
-28.008454	43.394099	NaN	17.558267	-71.402553	NaN	-45.566722
-28.008454	-28.013460	NaN	-15.760544	0.005006	NaN	-12.247911
-28.008454	-27.799513	NaN	-98.589816	-0.208942	NaN	70.581362
-28.008454	-67.392167	NaN	-50.255614	39.383712	NaN	22.247159
-28.008454	-60.046906	NaN	-32.063592	32.038451	NaN	4.055138
-28.008454	54.954534	NaN	9.446344	-82.962989	NaN	-37.454798
-28.008454	-94.030157	NaN	-58.703349	66.021702	NaN	30.694894
-28.008454	43.269253	NaN	-33.845533	-71.277708	NaN	5.837078
-28.008454	-4.359946	NaN	14.275585	-23.648508	NaN	-42.284039
-28.008454	-28.822867	NaN	-58.205880	0.814413	NaN	30.197425
-28.008454	-14.233359	NaN	21.798183	-13.775096	NaN	-49.806637
-28.008454	48.784166	NaN	-9.038711	-76.792620	NaN	-18.969743
-28.008454	-16.301642	NaN	7.324251	-11.706812	NaN	-35.332705
-28.008454	-264.280294	NaN	-6.774586	236.271840	NaN	-21.233868
-28.008454	-20.917354	NaN	12.696828	-7.091100	NaN	-40.705283
-28.008454	1.323859	NaN	-5.378648	-29.332313	NaN	-22.629806
-28.008454	-47.235871	NaN	-339.271696	19.227417	NaN	311.263242
-28.008454	42.253162	NaN	-23.495208	-70.261616	NaN	-4.513246
-28.008454	-164.941904	NaN	-310.972811	136.933450	NaN	282.964357
-28.008454	-87.925042	NaN	-68.592203	59.916587	NaN	40.583749
-28.008454	-55.148013	NaN	-46.578180	27.139558	NaN	18.569726
-28.008454	-350.248385	NaN	-157.383449	322.239931	NaN	129.374995
-28.008454	77.341943	NaN	-40.740018	-105.350397	NaN	12.731563
-28.008454	2.035558	NaN	-5.642418	-30.044012	NaN	-22.366036
-28.008454	38.590434	NaN	8.663704	-66.598889	NaN	-36.672158
-28.008454	-27.926080	NaN	-14.570411	-0.082375	NaN	-13.438043
-28.008454	-146.971268	NaN	4.213543	118.962814	NaN	-32.221998
-28.008454	-90.222468	NaN	-70.148755	62.214014	NaN	42.140301
-28.008454	-147.786433	NaN	-311.520321	119.777978	NaN	283.511866
-28.008454	-76.835667	NaN	-149.446167	48.827212	NaN	121.437713
-28.008454	13.202939	NaN	-45.854009	-41.211394	NaN	17.845554
-28.008454	-199.772070	NaN	-34.351114	171.763615	NaN	6.342660
-28.008454	-39.792508	NaN	8.498049	11.784054	NaN	-36.506503
-28.008454	7.569574	NaN	-34.967853	-35.578029	NaN	6.959399
-28.008454	4.967241	NaN	43.536436	-32.975695	NaN	-71.544891
-28.008454	17.210368	NaN	28.274051	-45.218823	NaN	-56.282506
-28.008454	-0.238356	NaN	-35.257992	-27.770099	NaN	7.249538
-28.008454	-4.510879	NaN	-45.533817	-23.497575	NaN	17.525362
-28.008454	-99.343904	NaN	-117.405571	71.335449	NaN	89.397116
-28.008454	-53.620123	NaN	-35.455754	25.611669	NaN	7.447299
-28.008454	64.274370	NaN	3.786513	-92.282825	NaN	-31.794967
-28.008454	-17.340550	NaN	47.073314	-10.667905	NaN	-75.081769
-28.008454	-34.030725	NaN	-23.709728	6.022271	NaN	-4.298727
-28.008454	-38.508803	NaN	2.966080	10.500348	NaN	-30.974534
-28.008454	10.472125	NaN	26.908126	-38.480580	NaN	-54.916580
-28.008454	-8.964052	NaN	-0.008040	-19.044402	NaN	-28.000414
-28.008454	31.747855	NaN	-12.803472	-59.756309	NaN	-15.204982
-28.008454	-95.849228	NaN	-15.630306	67.840773	NaN	-12.378149
-28.008454	-60.919649	NaN	-261.329444	32.911194	NaN	233.320989
-28.008454	34.747511	NaN	6.411213	-62.755965	NaN	-34.419667
-28.008454	-90.849872	NaN	-26.909570	62.841418	NaN	-1.098885
-28.008454	-155.813423	NaN	26.309936	127.804969	NaN	-54.318391
-28.008454	-70.988907	NaN	-41.705792	42.980453	NaN	13.697337
-28.008454	65.807159	NaN	55.459527	-93.815614	NaN	-83.467982
-28.008454	-8.658254	NaN	6.776118	-19.350200	NaN	-34.784573
-28.008454	27.166152	NaN	-30.674530	-55.174606	NaN	2.666075
-28.008454	15.206182	NaN	39.059499	-43.214637	NaN	-67.067954
-28.008454	37.056904	NaN	19.579591	-65.065358	NaN	-47.588045
-28.008454	-144.224104	NaN	-148.175318	116.215650	NaN	120.166864
-28.008454	-53.548038	NaN	-50.265823	25.539583	NaN	22.257368
-28.008454	-130.807430	NaN	-115.895911	102.798975	NaN	87.887456
-28.008454	17.564039	NaN	-10.293470	-45.572493	NaN	-17.714984
-28.008454	-125.956601	NaN	-21.523931	97.948147	NaN	-6.484524
-28.008454	-62.986026	NaN	-79.710134	34.977572	NaN	51.701680
-28.008454	-119.100474	NaN	-120.766141	91.092020	NaN	92.757687
-28.008454	-35.832875	NaN	-2.369011	7.824421	NaN	-25.639444
-28.008454	-17.485966	NaN	-118.231355	-10.522489	NaN	90.222901
-28.008454	-7.046107	NaN	-9.082140	-20.962347	NaN	-18.926314
-28.008454	55.681246	NaN	38.205148	-83.689701	NaN	-66.213602
-28.008454	-71.517197	NaN	-43.633372	43.508743	NaN	15.624917
-28.008454	-387.462960	NaN	0.289680	359.454505	NaN	-28.298134
-28.008454	15.168601	NaN	-41.287769	-43.177055	NaN	13.279314
-28.008454	-75.808293	NaN	-28.583987	47.799839	NaN	0.575533
-28.008454	-49.336890	NaN	-121.742547	21.328435	NaN	93.734093
-28.008454	27.455010	NaN	-81.117252	-55.463465	NaN	53.108797
-28.008454	58.465842	NaN	-23.395104	-86.474297	NaN	-4.613351
-28.008454	-173.743201	NaN	-138.649935	145.734746	NaN	110.641480
-28.008454	37.359544	NaN	-35.354003	-65.367999	NaN	7.345548
-28.008454	-247.903324	NaN	-17.317790	219.894870	NaN	-10.690665
-28.008454	-21.300910	NaN	8.719795	-6.707545	NaN	-36.728249
-28.008454	38.829825	NaN	-227.072889	-66.838280	NaN	199.064434
-28.008454	-6.281891	NaN	-66.671283	-21.726563	NaN	38.662828
-28.008454	-117.781892	NaN	-46.202015	89.773438	NaN	18.193561
-28.008454	-283.992569	NaN	-6.866891	255.984114	NaN	-21.141564
-28.008454	-39.913773	NaN	-48.125452	11.905318	NaN	20.116997
-28.008454	-93.186195	NaN	-5.460477	65.177741	NaN	-22.547977
-28.008454	-4.001276	NaN	-62.646241	-24.007179	NaN	34.637787
-28.008454	40.139581	NaN	45.446826	-68.148035	NaN	-73.455280
-28.008454	-231.673248	NaN	-28.539388	203.664794	NaN	0.530934
-28.008454	-18.128505	NaN	20.372359	-9.879949	NaN	-48.380813
-28.008454	35.338446	NaN	-0.769316	-63.346901	NaN	-27.239138
-28.008454	-113.426441	NaN	-105.997882	85.417987	NaN	77.989428
-28.008454	-39.354841	NaN	-35.781924	11.346386	NaN	7.773469
-28.008454	-159.104154	NaN	-57.036345	131.095700	NaN	29.027890
-28.008454	-87.912144	NaN	16.695204	59.903689	NaN	-44.703659
-28.008454	-100.406997	NaN	6.405717	72.398543	NaN	-34.414172
-28.008454	27.537195	NaN	-7.959508	-55.545649	NaN	-20.048946
-28.008454	71.449610	NaN	-15.609589	-99.458065	NaN	-12.398865
-28.008454	-355.678620	NaN	-115.049783	327.670166	NaN	87.041329
-28.008454	-31.611396	NaN	-3.596304	3.602942	NaN	-24.412151
-28.008454	-71.927853	NaN	-145.745946	43.919398	NaN	117.737491
-28.008454	-84.322178	NaN	30.193198	56.313724	NaN	-58.201652
-28.008454	-362.082577	NaN	-168.708737	334.074122	NaN	140.700282
-28.008454	-4.172522	NaN	-0.510963	-23.835933	NaN	-27.497492
-28.008454	28.407818	NaN	2.213366	-56.416273	NaN	-30.221820
-28.008454	41.631384	NaN	-23.246648	-69.639839	NaN	-4.761806
-28.008454	-57.430335	NaN	-109.599200	29.421881	NaN	81.590746
-28.008454	5.271289	NaN	-27.299913	-33.279744	NaN	-0.708541
-28.008454	-46.365505	NaN	-14.189548	18.357051	NaN	-13.818907
-28.008454	58.899087	NaN	45.871645	-86.907541	NaN	-73.880100
-28.008454	-11.743646	NaN	31.242462	-16.264809	NaN	-59.250917
-28.008454	62.954905	NaN	80.541608	-90.963360	NaN	-108.550062
-28.008454	59.472559	NaN	-59.074147	-87.481013	NaN	31.065692
-28.008454	-179.317560	NaN	-39.148421	151.309106	NaN	11.139967
-28.008454	14.872614	NaN	-61.684149	-42.881069	NaN	33.675695
-28.008454	-338.365627	NaN	-162.404423	310.357173	NaN	134.395968
-28.008454	-40.602906	NaN	-24.522430	12.594452	NaN	-3.486024
-28.008454	12.201456	NaN	12.434465	-40.209910	NaN	-40.442920
-28.008454	-73.097183	NaN	-19.273701	45.088728	NaN	-8.734753
-28.008454	-110.551364	NaN	3.906839	82.542910	NaN	-31.915293
-28.008454	-56.198433	NaN	-64.070209	28.189978	NaN	36.061755
-28.008454	-71.861344	NaN	-35.675862	43.852890	NaN	7.667408
-28.008454	23.241207	NaN	26.019795	-51.249661	NaN	-54.028249
-28.008454	43.989253	NaN	29.902252	-71.997707	NaN	-57.910707
-28.008454	3.281037	NaN	12.479078	-31.289492	NaN	-40.487532
-28.008454	-71.280169	NaN	-122.859215	43.271715	NaN	94.850761
-28.008454	46.423385	NaN	20.422035	-74.431839	NaN	-48.430490
-28.008454	-169.143279	NaN	-187.448877	141.134825	NaN	159.440423
-28.008454	-112.618082	NaN	-15.206300	84.609627	NaN	-12.802154
-28.008454	60.892784	NaN	14.860663	-88.901239	NaN	-42.869117
-28.008454	-66.254144	NaN	-54.424819	38.245690	NaN	26.416365
-28.008454	-104.963146	NaN	22.014869	76.954691	NaN	-50.023324
-28.008454	-218.120028	NaN	4.233808	190.111573	NaN	-32.242263
-28.008454	-32.966565	NaN	-11.849654	4.958110	NaN	-16.158800
-28.008454	-703.162035	NaN	-55.845390	675.153581	NaN	27.836936
-28.008454	-96.957482	NaN	-67.318932	68.949027	NaN	39.310478
-28.008454	41.393122	NaN	14.017510	-69.401576	NaN	-42.025965
-28.008454	14.478597	NaN	18.142145	-42.487052	NaN	-46.150600
-28.008454	62.550941	NaN	24.639821	-90.559396	NaN	-52.648275
-28.008454	-70.745168	NaN	-399.636885	42.736714	NaN	371.628431
-28.008454	-224.731100	NaN	-0.847604	196.722645	NaN	-27.160850
-28.008454	0.318140	NaN	-104.532669	-28.326594	NaN	76.524214
-28.008454	-54.601281	NaN	-67.172345	26.592826	NaN	39.163890
-28.008454	-66.689691	NaN	33.464130	38.681237	NaN	-61.472585
-28.008454	-55.435772	NaN	-13.238654	27.427317	NaN	-14.769801
-28.008454	6.157981	NaN	8.429429	-34.166435	NaN	-36.437883
-28.008454	-32.222047	NaN	48.131511	4.213592	NaN	-76.139966
-28.008454	-79.760358	NaN	-155.620112	51.751903	NaN	127.611658
-28.008454	16.054518	NaN	58.077787	-44.062973	NaN	-86.086242
-28.008454	-64.748254	NaN	9.017086	36.739799	NaN	-37.025540
-28.008454	-42.666949	NaN	-33.446977	14.658495	NaN	5.438522
-28.008454	50.672612	NaN	-28.708168	-78.681066	NaN	0.699713
-28.008454	35.781372	NaN	42.923768	-63.789826	NaN	-70.932223
-28.008454	35.772061	NaN	20.158408	-63.780515	NaN	-48.166862
-28.008454	-29.533950	NaN	-62.456176	1.525496	NaN	34.447722
-28.008454	-96.578614	NaN	23.320870	68.570160	NaN	-51.329324
-28.008454	35.741247	NaN	-76.516238	-63.749702	NaN	48.507783
-28.008454	-178.975858	NaN	-375.908586	150.967403	NaN	347.900131
-28.008454	-0.249958	NaN	-35.974999	-27.758497	NaN	7.966545
-28.008454	-26.468285	NaN	-23.032369	-1.540169	NaN	-4.976085
-28.008454	75.773282	NaN	65.560190	-103.781737	NaN	-93.568645
-28.008454	-114.582567	NaN	-23.137696	86.574112	NaN	-4.870759
-28.008454	15.188109	NaN	-0.813893	-43.196563	NaN	-27.194561
-28.008454	-1.938479	NaN	-20.424556	-26.069976	NaN	-7.583898
-28.008454	-110.592909	NaN	-120.483282	82.584454	NaN	92.474828
-28.008454	-11.243885	NaN	26.718926	-16.764570	NaN	-54.727381
-28.008454	-275.267497	NaN	-24.410642	247.259043	NaN	-3.597813
-28.008454	-47.023639	NaN	-68.191602	19.015185	NaN	40.183148
-28.008454	52.949988	NaN	23.846667	-80.958443	NaN	-51.855122
-28.008454	64.418669	NaN	37.080057	-92.427123	NaN	-65.088512
-28.008454	14.034712	NaN	-13.393751	-42.043166	NaN	-14.614704
-28.008454	-489.400449	NaN	-156.112491	461.391995	NaN	128.104036
-28.008454	-124.845577	NaN	11.245125	96.837123	NaN	-39.253579
-28.008454	36.637158	NaN	-6.959983	-64.645613	NaN	-21.048471
-28.008454	-26.732519	NaN	-41.358371	-1.275936	NaN	13.349917
-28.008454	-269.822549	NaN	-95.654293	241.814094	NaN	67.645839
-28.008454	-436.218555	NaN	-210.603789	408.210100	NaN	182.595334
-28.008454	10.601497	NaN	62.402233	-38.609951	NaN	-90.410687
-28.008454	-45.732661	NaN	-53.293938	17.724207	NaN	25.285484
-28.008454	-147.521804	NaN	17.310342	119.513350	NaN	-45.318796
-28.008454	-218.508321	NaN	-82.578170	190.499867	NaN	54.569715
-28.008454	-59.164916	NaN	-9.413370	31.156462	NaN	-18.595085
-28.008454	-148.845928	NaN	-51.711485	120.837474	NaN	23.703031
-28.008454	-62.713443	NaN	-109.521691	34.704988	NaN	81.513237
-28.008454	-162.798763	NaN	-68.282635	134.790309	NaN	40.274181
-28.008454	-21.110292	NaN	-61.848267	-6.898162	NaN	33.839813
-28.008454	37.770125	NaN	31.743268	-65.778580	NaN	-59.751722
-28.008454	28.913086	NaN	-68.270250	-56.921540	NaN	40.261796
-28.008454	-40.132379	NaN	-21.777458	12.123925	NaN	-6.230997
-28.008454	-46.662541	NaN	-7.921405	18.654087	NaN	-20.087049
-28.008454	-128.816329	NaN	-272.699889	100.807875	NaN	244.691435
-28.008454	-110.688902	NaN	-18.197256	82.680448	NaN	-9.811198
-28.008454	-171.884088	NaN	-4.163052	143.875633	NaN	-23.845402
-28.008454	-99.439360	NaN	-99.487884	71.430906	NaN	71.479429
-28.008454	31.509847	NaN	-47.974952	-59.518302	NaN	19.966498
-28.008454	-285.540132	NaN	-23.582325	257.531677	NaN	-4.426129
-28.008454	9.569329	NaN	-57.664126	-37.577783	NaN	29.655671
-28.008454	-17.698335	NaN	-54.927337	-10.310119	NaN	26.918883
-28.008454	-22.195914	NaN	-20.704378	-5.812540	NaN	-7.304076
-28.008454	3.180150	NaN	-213.131709	-31.188605	NaN	185.123255
-28.008454	-51.202102	NaN	-18.968417	23.193647	NaN	-9.040038
-28.008454	-70.252107	NaN	-179.858766	42.243652	NaN	151.850311
-28.008454	-61.250421	NaN	2.280251	33.241966	NaN	-30.288705
-28.008454	-92.342796	NaN	-102.261957	64.334342	NaN	74.253502
-28.008454	-84.995010	NaN	-93.796136	56.986555	NaN	65.787681
-28.008454	-18.145181	NaN	-50.922974	-9.863274	NaN	22.914519
-28.008454	-161.312005	NaN	-27.035513	133.303550	NaN	-0.972941
-28.008454	-22.408906	NaN	19.774393	-5.599549	NaN	-47.782848
-28.008454	-40.636706	NaN	-84.228570	12.628252	NaN	56.220116
-28.008454	61.319798	NaN	35.498020	-89.328252	NaN	-63.506474
-28.008454	-27.821391	NaN	-77.692030	-0.187063	NaN	49.683576
-28.008454	58.490356	NaN	45.763072	-86.498810	NaN	-73.771527
-28.008454	57.087119	NaN	1.003901	-85.095573	NaN	-29.012355
-28.008454	-28.766262	NaN	-28.482338	0.757807	NaN	0.473884
-28.008454	13.474776	NaN	-54.260529	-41.483231	NaN	26.252075
-28.008454	55.149351	NaN	45.448973	-83.157805	NaN	-73.457428
-28.008454	40.089191	NaN	1.169615	-68.097646	NaN	-29.178070
-28.008454	-56.652080	NaN	-16.248974	28.643626	NaN	-11.759480
-28.008454	-167.124672	NaN	22.031417	139.116218	NaN	-50.039871
-28.008454	26.638393	NaN	41.884492	-54.646847	NaN	-69.892947
-28.008454	26.329927	NaN	-45.985678	-54.338382	NaN	17.977223
-28.008454	-13.170846	NaN	-19.042453	-14.837609	NaN	-8.966002
-28.008454	-14.328895	NaN	-2.046425	-13.679559	NaN	-25.962030
-28.008454	27.071502	NaN	-16.717265	-55.079957	NaN	-11.291190
-28.008454	-237.886784	NaN	-30.925927	209.878329	NaN	2.917472
-28.008454	-94.057421	NaN	-23.061551	66.048967	NaN	-4.946903
-28.008454	-37.869209	NaN	34.049087	9.860754	NaN	-62.057542
-28.008454	29.983717	NaN	-69.834083	-57.992172	NaN	41.825629
-28.008454	7.736795	NaN	-232.616974	-35.745249	NaN	204.608520
-28.008454	-73.217494	NaN	31.998080	45.209039	NaN	-60.006535
-28.008454	-0.014588	NaN	8.106085	-27.993866	NaN	-36.114539
-28.008454	-94.619200	NaN	-188.796021	66.610746	NaN	160.787567
-28.008454	53.071161	NaN	17.186778	-81.079616	NaN	-45.195232
-28.008454	-363.869479	NaN	-119.249330	335.861024	NaN	91.240875
-28.008454	-319.793470	NaN	-55.426495	291.785016	NaN	27.418041
-28.008454	13.669786	NaN	-79.244523	-41.678240	NaN	51.236069
-28.008454	24.660213	NaN	-7.855739	-52.668668	NaN	-20.152715
-28.008454	25.275201	NaN	5.315548	-53.283655	NaN	-33.324003
-28.008454	-86.867621	NaN	-60.669946	58.859167	NaN	32.661491
-28.008454	-251.341447	NaN	-58.386150	223.332992	NaN	30.377695
-28.008454	-97.593289	NaN	-46.803921	69.584835	NaN	18.795467
-28.008454	-54.682315	NaN	-14.215240	26.673860	NaN	-13.793214
-28.008454	-137.979838	NaN	-22.409937	109.971384	NaN	-5.598518
-28.008454	-8.603915	NaN	-40.279360	-19.404539	NaN	12.270905
-28.008454	73.426395	NaN	9.813198	-101.434850	NaN	-37.821652
-28.008454	-137.676300	NaN	-131.407474	109.667846	NaN	103.399020
-28.008454	44.492393	NaN	-78.979635	-72.500847	NaN	50.971181
-28.008454	-77.834851	NaN	-5.653900	49.826397	NaN	-22.354554
-28.008454	36.839395	NaN	-32.090272	-64.847850	NaN	4.081817
-28.008454	-40.020741	NaN	-178.454045	12.012286	NaN	150.445591
-28.008454	18.425188	NaN	-5.354822	-46.433642	NaN	-22.653632
-28.008454	5.126641	NaN	-35.970194	-33.135096	NaN	7.961740
-28.008454	-113.381248	NaN	3.659973	85.372793	NaN	-31.668427
-28.008454	-241.801222	NaN	-193.663074	213.792768	NaN	165.654620
-28.008454	41.540671	NaN	25.373844	-69.549126	NaN	-53.382299
-28.008454	12.487496	NaN	63.235613	-40.495951	NaN	-91.244068
-28.008454	-330.353219	NaN	-97.523202	302.344765	NaN	69.514747
-28.008454	-33.141664	NaN	-31.821239	5.133209	NaN	3.812785
-28.008454	30.788364	NaN	-7.925175	-58.796819	NaN	-20.083279
-28.008454	18.989846	NaN	18.306944	-46.998301	NaN	-46.315399
-28.008454	-83.681798	NaN	-50.864570	55.673344	NaN	22.856116
-28.008454	-14.599390	NaN	15.598784	-13.409065	NaN	-43.607238
-28.008454	36.184688	NaN	58.949303	-64.193143	NaN	-86.957758
-28.008454	-59.780809	NaN	-49.846203	31.772354	NaN	21.837748
-28.008454	11.622970	NaN	-4.418321	-39.631424	NaN	-23.590133
-28.008454	-123.709736	NaN	-61.214386	95.701282	NaN	33.205932
-28.008454	23.613217	NaN	-14.070859	-51.621672	NaN	-13.937595
-28.008454	-348.381737	NaN	-81.028339	320.373283	NaN	53.019884
-28.008454	11.433871	NaN	-168.096486	-39.442325	NaN	140.088031
-28.008454	18.478909	NaN	-18.862882	-46.487364	NaN	-9.145572
-28.008454	-244.567629	NaN	-33.780518	216.559174	NaN	5.772064
-28.008454	-295.900333	NaN	-69.686919	267.891879	NaN	41.678464
-28.008454	-301.370920	NaN	-139.153671	273.362466	NaN	111.145216
-28.008454	-144.961068	NaN	-54.764772	116.952613	NaN	26.756318
-28.008454	6.673487	NaN	29.053412	-34.681942	NaN	-57.061867
-28.008454	26.502656	NaN	-7.004389	-54.511110	NaN	-21.004066
-28.008454	14.238598	NaN	4.872724	-42.247052	NaN	-32.881178
-28.008454	-31.079863	NaN	-60.890743	3.071409	NaN	32.882288
-28.008454	29.408541	NaN	52.277049	-57.416996	NaN	-80.285503
-28.008454	-51.029408	NaN	10.398941	23.020953	NaN	-38.407395
-28.008454	2.451136	NaN	-16.886958	-30.459590	NaN	-11.121497
-28.008454	-17.242091	NaN	-21.485880	-10.766364	NaN	-6.522574
-28.008454	47.811577	NaN	-23.312142	-75.820031	NaN	-4.696313
-28.008454	-89.129834	NaN	-26.520820	61.121379	NaN	-1.487634
-28.008454	51.419580	NaN	-109.952343	-79.428035	NaN	81.943889
-28.008454	22.123637	NaN	-36.548503	-50.132091	NaN	8.540049
-28.008454	48.615882	NaN	-33.043627	-76.624337	NaN	5.035173
-28.008454	20.242286	NaN	-48.404246	-48.250741	NaN	20.395791
-28.008454	-2.393259	NaN	-34.202091	-25.615195	NaN	6.193636
-28.008454	-346.858999	NaN	-125.562714	318.850544	NaN	97.554260
-28.008454	-203.593358	NaN	-64.510653	175.584904	NaN	36.502198
-28.008454	-0.810952	NaN	40.653083	-27.197503	NaN	-68.661538
-28.008454	-76.523097	NaN	16.783628	48.514643	NaN	-44.792082
-28.008454	-119.667472	NaN	-57.027938	91.659018	NaN	29.019483
-28.008454	-49.662720	NaN	-9.276818	21.654266	NaN	-18.731636
-28.008454	29.969206	NaN	-5.698116	-57.977660	NaN	-22.310339
-28.008454	-9.521225	NaN	-21.254667	-18.487229	NaN	-6.753788
-28.008454	-14.201848	NaN	25.779305	-13.806607	NaN	-53.787760
-28.008454	12.708632	NaN	-24.994201	-40.717087	NaN	-3.014253
-28.008454	20.753634	NaN	11.322153	-48.762088	NaN	-39.330607
-28.008454	-64.296450	NaN	-96.589481	36.287995	NaN	68.581026
-28.008454	67.423490	NaN	58.942193	-95.431944	NaN	-86.950647
-28.008454	-123.749680	NaN	-17.666430	95.741226	NaN	-10.342025
-28.008454	-36.876212	NaN	-36.060689	8.867757	NaN	8.052234
-28.008454	-19.339603	NaN	-14.601384	-8.668852	NaN	-13.407070
-28.008454	47.554869	NaN	59.242462	-75.563323	NaN	-87.250917
-28.008454	26.587272	NaN	7.175491	-54.595727	NaN	-35.183946
-28.008454	-58.542024	NaN	-23.402574	30.533570	NaN	-4.605880
-28.008454	-330.027683	NaN	-86.535056	302.019229	NaN	58.526602
-28.008454	-36.873065	NaN	-1.355749	8.864610	NaN	-26.652705
-28.008454	-151.064729	NaN	-914.504189	123.056274	NaN	886.495734
-28.008454	-118.547786	NaN	-1.313246	90.539332	NaN	-26.695208
-28.008454	-277.040366	NaN	-64.477952	249.031912	NaN	36.469497
-28.008454	45.416304	NaN	38.535790	-73.424759	NaN	-66.544244
-28.008454	-38.736480	NaN	-91.335370	10.728026	NaN	63.326916
-28.008454	-67.300816	NaN	34.804060	39.292362	NaN	-62.812515
-28.008454	-36.526655	NaN	-153.348387	8.518200	NaN	125.339933
-28.008454	-201.781266	NaN	-79.369285	173.772811	NaN	51.360830
-28.008454	46.825740	NaN	13.834300	-74.834194	NaN	-41.842754
-28.008454	-201.708119	NaN	-22.502207	173.699664	NaN	-5.506248
-28.008454	66.944834	NaN	48.903973	-94.953289	NaN	-76.912427
-28.008454	-75.100538	NaN	-171.841323	47.092083	NaN	143.832868
-28.008454	8.557553	NaN	-53.834394	-36.566007	NaN	25.825940
-28.008454	-112.853680	NaN	-170.549085	84.845226	NaN	142.540631
-28.008454	-34.879864	NaN	20.582711	6.871409	NaN	-48.591166
-28.008454	-20.657376	NaN	-20.759295	-7.351078	NaN	-7.249160
-28.008454	-91.342675	NaN	-28.299166	63.334221	NaN	0.290712
-28.008454	42.188839	NaN	11.745320	-70.197293	NaN	-39.753775
-28.008454	-130.631594	NaN	-55.001997	102.623139	NaN	26.993542
-28.008454	-238.220946	NaN	-255.906436	210.212491	NaN	227.897981
-28.008454	-309.241493	NaN	-4.404637	281.233039	NaN	-23.603817
-28.008454	35.033296	NaN	-89.930169	-63.041751	NaN	61.921714
-28.008454	-271.130464	NaN	-55.200166	243.122009	NaN	27.191711
-28.008454	-285.867296	NaN	-57.057105	257.858841	NaN	29.048651
-28.008454	51.627874	NaN	-12.700008	-79.636328	NaN	-15.308446
-28.008454	-314.574781	NaN	-82.115264	286.566327	NaN	54.106810
-28.008454	64.338121	NaN	4.444849	-92.346576	NaN	-32.453303
-28.008454	-78.055925	NaN	-131.518464	50.047470	NaN	103.510010
-28.008454	-69.441144	NaN	-92.193598	41.432689	NaN	64.185143
-28.008454	-7.276317	NaN	-69.054852	-20.732138	NaN	41.046398
-28.008454	-84.459903	NaN	22.404062	56.451448	NaN	-50.412516
-28.008454	-88.457643	NaN	-3.229806	60.449189	NaN	-24.778649
-28.008454	-16.691231	NaN	7.370525	-11.317223	NaN	-35.378979
-28.008454	-38.954580	NaN	-19.490235	10.946126	NaN	-8.518220
-28.008454	-63.485701	NaN	-40.383320	35.477246	NaN	12.374866
-28.008454	-28.230702	NaN	-94.524712	0.222248	NaN	66.516257
-28.008454	69.460142	NaN	67.302356	-97.468596	NaN	-95.310810
-28.008454	-16.805984	NaN	-12.315461	-11.202471	NaN	-15.692993
-28.008454	-224.573838	NaN	-36.460219	196.565384	NaN	8.451764
-28.008454	43.555867	NaN	41.595178	-71.564322	NaN	-69.603632
-28.008454	-17.429645	NaN	23.702849	-10.578810	NaN	-51.711304
-28.008454	-206.735588	NaN	-124.282385	178.727134	NaN	96.273930
-28.008454	38.376850	NaN	27.858805	-66.385304	NaN	-55.867260
-28.008454	22.859550	NaN	-10.013845	-50.868005	NaN	-17.994609
-28.008454	-27.065042	NaN	-73.168001	-0.943412	NaN	45.159547
-28.008454	63.184746	NaN	-12.578248	-91.193201	NaN	-15.430207
-28.008454	28.962399	NaN	-42.079727	-56.970854	NaN	14.071272
-28.008454	-18.357103	NaN	-232.798279	-9.651352	NaN	204.789825
-28.008454	50.707053	NaN	19.863154	-78.715508	NaN	-47.871609
-28.008454	-88.995840	NaN	-634.238306	60.987386	NaN	606.229851
-28.008454	73.966645	NaN	-102.069428	-101.975100	NaN	74.060974
-28.008454	-137.377218	NaN	22.501407	109.368764	NaN	-50.509861
-28.008454	-198.964848	NaN	-41.509820	170.956394	NaN	13.501366
-28.008454	-33.529669	NaN	-258.706824	5.521215	NaN	230.698370
-28.008454	26.247242	NaN	-18.480053	-54.255697	NaN	-9.528401
-28.008454	-131.755016	NaN	21.807946	103.746561	NaN	-49.816400
-28.008454	-17.517967	NaN	19.903027	-10.490488	NaN	-47.911482
-28.008454	-275.913569	NaN	-74.527272	247.905115	NaN	46.518817
-28.008454	-8.065549	NaN	-266.450622	-19.942906	NaN	238.442167
-28.008454	-66.965797	NaN	-61.594493	38.957342	NaN	33.586038
-28.008454	31.233439	NaN	-0.763826	-59.241893	NaN	-27.244628
-28.008454	-1882.653141	NaN	-127.049442	1854.644687	NaN	99.040988
-28.008454	9.020686	NaN	-252.216301	-37.029140	NaN	224.207847
-28.008454	-94.536136	NaN	-57.378993	66.527681	NaN	29.370539
-28.008454	-154.247492	NaN	-29.723812	126.239038	NaN	1.715357
-28.008454	-250.094916	NaN	-267.899637	222.086462	NaN	239.891182
-28.008454	45.515878	NaN	32.286914	-73.524333	NaN	-60.295369
-28.008454	-31.886054	NaN	5.515800	3.877599	NaN	-33.524254
-28.008454	-126.247673	NaN	26.975304	98.239218	NaN	-54.983759
-28.008454	-26.686999	NaN	-103.772855	-1.321455	NaN	75.764400
-28.008454	75.093889	NaN	-7.554964	-103.102343	NaN	-20.453490
-28.008454	69.085985	NaN	21.819796	-97.094439	NaN	-49.828251
-28.008454	-52.836376	NaN	17.893059	24.827921	NaN	-45.901514
-28.008454	-537.058002	NaN	-131.320807	509.049548	NaN	103.312353
-28.008454	32.242909	NaN	-79.801452	-60.251363	NaN	51.792997
-28.008454	-54.003178	NaN	-139.725755	25.994723	NaN	111.717301
-28.008454	-68.172442	NaN	-148.710888	40.163987	NaN	120.702433
-28.008454	-246.999685	NaN	-132.625843	218.991230	NaN	104.617388
-28.008454	-40.015713	NaN	32.617448	12.007258	NaN	-60.625902
-28.008454	-69.884589	NaN	-86.832848	41.876135	NaN	58.824394
-28.008454	40.412178	NaN	22.652629	-68.420633	NaN	-50.661084
-28.008454	-40.323478	NaN	-137.373605	12.315023	NaN	109.365151
-28.008454	-55.007269	NaN	-45.126666	26.998814	NaN	17.118212
-28.008454	-232.384063	NaN	-8.860497	204.375608	NaN	-19.147957
-28.008454	-155.196736	NaN	-117.993719	127.188282	NaN	89.985264
-28.008454	-42.506634	NaN	-93.016435	14.498180	NaN	65.007980
-28.008454	60.244328	NaN	51.689784	-88.252782	NaN	-79.698239
-28.008454	-119.914840	NaN	-109.200098	91.906385	NaN	81.191644
-28.008454	9.308645	NaN	-1.081295	-37.317100	NaN	-26.927159
-28.008454	-25.132300	NaN	4.420366	-2.876154	NaN	-32.428821
-28.008454	-109.907655	NaN	-295.373928	81.899200	NaN	267.365474
-28.008454	-121.206121	NaN	-120.969930	93.197666	NaN	92.961475
-28.008454	-89.896939	NaN	-645.857730	61.888485	NaN	617.849276
-28.008454	37.745414	NaN	55.853377	-65.753869	NaN	-83.861831
-28.008454	-14.124737	NaN	-72.172674	-13.883718	NaN	44.164220
-28.008454	-190.884575	NaN	-15.242282	162.876120	NaN	-12.766173
-28.008454	33.363214	NaN	56.928676	-61.371668	NaN	-84.937131
-28.008454	11.826704	NaN	23.182904	-39.835159	NaN	-51.191359
-28.008454	-63.780034	NaN	-29.153831	35.771580	NaN	1.145377
-28.008454	-8.960271	NaN	-126.212993	-19.048184	NaN	98.204539
-28.008454	21.545568	NaN	32.615373	-49.554023	NaN	-60.623828
-28.008454	-526.544113	NaN	-183.815797	498.535658	NaN	155.807342
-28.008454	-1.205217	NaN	-42.566826	-26.803238	NaN	14.558371
-28.008454	36.845898	NaN	-80.298301	-64.854353	NaN	52.289847
-28.008454	34.826383	NaN	-18.692329	-62.834837	NaN	-9.316125
-28.008454	-96.169861	NaN	16.610634	68.161407	NaN	-44.619088
-28.008454	-453.340276	NaN	-64.612457	425.331821	NaN	36.604003
-28.008454	-17.052256	NaN	26.625384	-10.956199	NaN	-54.633839
-28.008454	23.465066	NaN	35.559845	-51.473520	NaN	-63.568300
-28.008454	57.572183	NaN	67.702868	-85.580638	NaN	-95.711322
-28.008454	-6.967537	NaN	-98.679988	-21.040918	NaN	70.671533
-28.008454	24.151853	NaN	21.763434	-52.160308	NaN	-49.771889
-28.008454	-149.505274	NaN	-135.968116	121.496819	NaN	107.959662
-28.008454	34.274943	NaN	19.089493	-62.283397	NaN	-47.097948
-28.008454	23.401652	NaN	18.612840	-51.410107	NaN	-46.621295
-28.008454	27.022437	NaN	-11.579465	-55.030891	NaN	-16.428989
-28.008454	-144.776937	NaN	-12.108617	116.768482	NaN	-15.899837
-28.008454	-35.081102	NaN	-145.167146	7.072647	NaN	117.158691
-28.008454	-85.408183	NaN	-28.635132	57.399729	NaN	0.626677
-28.008454	-168.268458	NaN	-140.757385	140.260004	NaN	112.748931
-28.008454	-34.288692	NaN	-85.355835	6.280238	NaN	57.347380
-28.008454	-110.638625	NaN	-45.239705	82.630170	NaN	17.231250
-28.008454	10.649030	NaN	-29.317247	-38.657484	NaN	1.308793
-28.008454	-89.485518	NaN	-62.447293	61.477063	NaN	34.438839
-28.008454	-78.125092	NaN	-76.153917	50.116637	NaN	48.145463
-28.008454	-38.002211	NaN	-53.667707	9.993756	NaN	25.659253
-28.008454	-69.373952	NaN	19.343967	41.365498	NaN	-47.352422
-28.008454	36.326356	NaN	25.203071	-64.334810	NaN	-53.211525
-28.008454	-198.381683	NaN	-160.445933	170.373229	NaN	132.437479
-28.008454	72.638070	NaN	70.817676	-100.646524	NaN	-98.826131
-28.008454	-36.158131	NaN	24.988707	8.149677	NaN	-52.997161
-28.008454	-231.926950	NaN	-362.709740	203.918496	NaN	334.701285
-28.008454	36.444864	NaN	-54.068475	-64.453319	NaN	26.060020
-28.008454	-261.466802	NaN	-165.183442	233.458347	NaN	137.174988
-28.008454	-24.083179	NaN	-27.367898	-3.925275	NaN	-0.640556
-28.008454	-44.138568	NaN	-26.748265	16.130114	NaN	-1.260190
-28.008454	-69.221319	NaN	-88.353803	41.212864	NaN	60.345348
-28.008454	-125.483596	NaN	10.809569	97.475142	NaN	-38.818024
-28.008454	35.779165	NaN	15.315336	-63.787619	NaN	-43.323790
-28.008454	-33.801814	NaN	-102.407943	5.793359	NaN	74.399489
-28.008454	-219.368632	NaN	-71.107950	191.360178	NaN	43.099495
-28.008454	-70.454725	NaN	-68.100113	42.446270	NaN	40.091659
-28.008454	-41.992320	NaN	25.719614	13.983865	NaN	-53.728068
-28.008454	22.496206	NaN	37.193313	-50.504661	NaN	-65.201767
-28.008454	-247.826394	NaN	-95.802830	219.817939	NaN	67.794376
-28.008454	-2.218154	NaN	36.579280	-25.790300	NaN	-64.587735
-28.008454	72.731886	NaN	38.555059	-100.740340	NaN	-66.563514
-28.008454	-1.111071	NaN	-58.770002	-26.897383	NaN	30.761547
-28.008454	86.533793	NaN	40.645923	-114.542247	NaN	-68.654377
-28.008454	-16.922284	NaN	31.888940	-11.086170	NaN	-59.897395
-28.008454	-14.261867	NaN	37.827545	-13.746588	NaN	-65.836000
-28.008454	-121.191302	NaN	-90.492922	93.182847	NaN	62.484468
-28.008454	-215.737585	NaN	-22.652417	187.729131	NaN	-5.356038
-28.008454	49.604665	NaN	50.948202	-77.613119	NaN	-78.956656
-28.008454	-101.891924	NaN	-66.067602	73.883469	NaN	38.059148
-28.008454	24.095182	NaN	47.263163	-52.103636	NaN	-75.271618
-28.008454	16.972048	NaN	-101.639410	-44.980503	NaN	73.630956
-28.008454	-105.075258	NaN	-381.364130	77.066804	NaN	353.355675
-28.008454	34.586139	NaN	-33.633945	-62.594593	NaN	5.625491
-28.008454	69.157456	NaN	22.985646	-97.165910	NaN	-50.994101
-28.008454	-19.507122	NaN	15.490473	-8.501333	NaN	-43.498927
-28.008454	-72.876468	NaN	-66.029631	44.868014	NaN	38.021177
-28.008454	5.372240	NaN	-5.889163	-33.380694	NaN	-22.119292
-28.008454	26.852300	NaN	-56.783280	-54.860754	NaN	28.774825
-28.008454	71.789178	NaN	67.459666	-99.797632	NaN	-95.468121
-28.008454	16.066952	NaN	19.655993	-44.075406	NaN	-47.664447
-28.008454	30.377995	NaN	-57.189077	-58.386449	NaN	29.180623
-28.008454	-323.612016	NaN	-53.223020	295.603561	NaN	25.214566
-28.008454	-9.238991	NaN	-31.037198	-18.769464	NaN	3.028744
-28.008454	-266.495805	NaN	-147.952884	238.487350	NaN	119.944429
-28.008454	65.543768	NaN	15.050528	-93.552222	NaN	-43.058982
-28.008454	-25.089749	NaN	-192.246392	-2.918705	NaN	164.237938
-28.008454	0.091038	NaN	44.629677	-28.099492	NaN	-72.638131
-28.008454	-4.823205	NaN	-14.165337	-23.185250	NaN	-13.843117
-28.008454	-154.690724	NaN	-39.338096	126.682269	NaN	11.329642
-28.008454	37.634580	NaN	-8.909877	-65.643034	NaN	-19.098577
-28.008454	-45.915828	NaN	28.051844	17.907373	NaN	-56.060299
-28.008454	-188.661456	NaN	-32.862652	160.653002	NaN	4.854197
-28.008454	-432.244369	NaN	-65.418542	404.235914	NaN	37.410087
-28.008454	7.021248	NaN	-27.641101	-35.029703	NaN	-0.367354
-28.008454	-47.107685	NaN	-11.034457	19.099230	NaN	-16.973998
-28.008454	-42.709935	NaN	-62.931777	14.701480	NaN	34.923322
-28.008454	-91.721585	NaN	-106.245410	63.713130	NaN	78.236955
-28.008454	-29.316351	NaN	-21.824093	1.307897	NaN	-6.184361
-28.008454	46.076212	NaN	36.155330	-74.084667	NaN	-64.163784
-28.008454	-149.015622	NaN	-151.801483	121.007168	NaN	123.793029
-28.008454	83.954840	NaN	63.138791	-111.963295	NaN	-91.147245
-28.008454	-26.720393	NaN	13.453667	-1.288061	NaN	-41.462122
-28.008454	-105.542631	NaN	-23.387172	77.534177	NaN	-4.621283
-28.008454	-95.693690	NaN	-112.210662	67.685236	NaN	84.202207
-28.008454	-77.116191	NaN	-26.907982	49.107737	NaN	-1.100472
-28.008454	-431.110851	NaN	-203.279603	403.102396	NaN	175.271148
-28.008454	-29.758935	NaN	-57.134390	1.750481	NaN	29.125936
-28.008454	-108.116304	NaN	22.100510	80.107850	NaN	-50.108964
-28.008454	-173.677565	NaN	-52.265789	145.669111	NaN	24.257334
-28.008454	53.849224	NaN	-52.069870	-81.857679	NaN	24.061416
-28.008454	-284.715453	NaN	-20.651953	256.706999	NaN	-7.356502
-28.008454	-68.394550	NaN	-48.973322	40.386096	NaN	20.964868
-28.008454	-12.776706	NaN	16.718703	-15.231749	NaN	-44.727158
-28.008454	-91.382886	NaN	-36.394597	63.374432	NaN	8.386143
-28.008454	-22.988779	NaN	-162.352135	-5.019675	NaN	134.343680
-28.008454	-52.682875	NaN	-61.764423	24.674421	NaN	33.755968
-28.008454	-87.027846	NaN	-224.036824	59.019391	NaN	196.028370
-28.008454	50.729701	NaN	30.010986	-78.738155	NaN	-58.019440
-28.008454	-58.981435	NaN	0.078597	30.972981	NaN	-28.087052
-28.008454	11.606872	NaN	23.844704	-39.615326	NaN	-51.853159
-28.008454	30.371868	NaN	9.022874	-58.380323	NaN	-37.031329
-28.008454	-188.015397	NaN	-104.673341	160.006942	NaN	76.664887
-28.008454	-190.532035	NaN	-227.527908	162.523581	NaN	199.519454
-28.008454	-28.465545	NaN	-47.318171	0.457091	NaN	19.309717
-28.008454	-9.841178	NaN	-2.624899	-18.167277	NaN	-25.383556
-28.008454	-11.139619	NaN	-23.680736	-16.868835	NaN	-4.327718
-28.008454	-10.077543	NaN	5.084514	-17.930911	NaN	-33.092969
-28.008454	-126.312500	NaN	29.804347	98.304046	NaN	-57.812801
-28.008454	55.393845	NaN	-35.888036	-83.402299	NaN	7.879581
-28.008454	-134.331815	NaN	-179.806388	106.323361	NaN	151.797934
-28.008454	-28.147632	NaN	-8.947728	0.139178	NaN	-19.060727
-28.008454	-75.880343	NaN	-24.172160	47.871889	NaN	-3.836294
-28.008454	-80.820542	NaN	-46.309176	52.812088	NaN	18.300721
-28.008454	34.919554	NaN	-23.779549	-62.928009	NaN	-4.228905
-28.008454	49.519304	NaN	27.396571	-77.527758	NaN	-55.405026
-28.008454	-13.276213	NaN	-14.355678	-14.732241	NaN	-13.652776
-28.008454	-80.102362	NaN	-151.014992	52.093908	NaN	123.006537
-28.008454	15.889906	NaN	11.184297	-43.898361	NaN	-39.192752
-28.008454	63.404874	NaN	-28.996285	-91.413328	NaN	0.987831
-28.008454	48.208849	NaN	53.169962	-76.217303	NaN	-81.178416
-28.008454	-196.531110	NaN	-20.997305	168.522656	NaN	-7.011150
-28.008454	-27.060357	NaN	-85.016107	-0.948097	NaN	57.007652
-28.008454	30.531086	NaN	-117.016020	-58.539541	NaN	89.007566
-28.008454	-119.721909	NaN	52.277740	91.713454	NaN	-80.286194
-28.008454	-26.769915	NaN	24.167056	-1.238539	NaN	-52.175510
-28.008454	-89.489934	NaN	29.475209	61.481480	NaN	-57.483663
-28.008454	-7.256623	NaN	-19.180759	-20.751831	NaN	-8.827695
-28.008454	-4.748692	NaN	-27.323579	-23.259762	NaN	-0.684876
-28.008454	-141.094744	NaN	-186.174585	113.086290	NaN	158.166131
-28.008454	-137.343204	NaN	-45.836264	109.334749	NaN	17.827809
-28.008454	-8.789217	NaN	-63.518554	-19.219237	NaN	35.510099
-28.008454	-56.771888	NaN	-82.140643	28.763434	NaN	54.132188
-28.008454	-18.490769	NaN	35.473818	-9.517685	NaN	-63.482272
-28.008454	-45.926587	NaN	30.977874	17.918133	NaN	-58.986328
-28.008454	72.562165	NaN	68.339764	-100.570620	NaN	-96.348218
-28.008454	-50.350502	NaN	-5.791562	22.342048	NaN	-22.216893
-28.008454	-9.483802	NaN	-105.214933	-18.524652	NaN	77.206478
-28.008454	15.118214	NaN	-36.753785	-43.126669	NaN	8.745331
-28.008454	-198.987722	NaN	-8.460093	170.979268	NaN	-19.548361
-28.008454	-706.672285	NaN	-33.953449	678.663830	NaN	5.944994
-28.008454	64.707611	NaN	-39.819584	-92.716065	NaN	11.811130
-28.008454	-206.611045	NaN	-53.120131	178.602590	NaN	25.111677
-28.008454	-114.899986	NaN	-19.675135	86.891531	NaN	-8.333320
-28.008454	-151.601967	NaN	-82.441556	123.593513	NaN	54.433102
-28.008454	-65.978004	NaN	-26.879379	37.969550	NaN	-1.129076
-28.008454	86.184392	NaN	-6.700631	-114.192846	NaN	-21.307823
-28.008454	-50.756211	NaN	-49.072358	22.747756	NaN	21.063903
-28.008454	-29.856854	NaN	-3.094242	1.848399	NaN	-24.914213
-28.008454	-17.380073	NaN	-54.272644	-10.628381	NaN	26.264190
-28.008454	-36.738423	NaN	-51.317875	8.729969	NaN	23.309421
-28.008454	-149.822563	NaN	-224.555678	121.814109	NaN	196.547223
-28.008454	17.604471	NaN	-57.466216	-45.612925	NaN	29.457762
-28.008454	26.453078	NaN	41.646798	-54.461533	NaN	-69.655252
-28.008454	-15.621613	NaN	10.089145	-12.386842	NaN	-38.097600
-28.008454	-6.303713	NaN	-47.952978	-21.704742	NaN	19.944523
-28.008454	24.221053	NaN	-63.317470	-52.229507	NaN	35.309015
-28.008454	-924.465084	NaN	-275.753152	896.456629	NaN	247.744697
-28.008454	-110.926481	NaN	-77.404978	82.918027	NaN	49.396524
-28.008454	47.406390	NaN	30.732650	-75.414844	NaN	-58.741105
-28.008454	22.485336	NaN	41.752996	-50.493791	NaN	-69.761451
-28.008454	-73.938279	NaN	-101.072649	45.929824	NaN	73.064195
-28.008454	-6.111416	NaN	-53.924969	-21.897038	NaN	25.916515
-28.008454	61.507912	NaN	50.186276	-89.516367	NaN	-78.194730
-28.008454	-39.641586	NaN	-13.007953	11.633131	NaN	-15.000501
-28.008454	-44.743787	NaN	-2.612968	16.735332	NaN	-25.395486
-28.008454	35.372454	NaN	19.151384	-63.380908	NaN	-47.159838
-28.008454	26.673467	NaN	32.676095	-54.681921	NaN	-60.684549
-28.008454	-170.931482	NaN	24.916326	142.923028	NaN	-52.924780
-28.008454	-34.513012	NaN	31.955826	6.504558	NaN	-59.964281
-28.008454	-58.765895	NaN	-30.637283	30.757440	NaN	2.628828
-28.008454	70.534554	NaN	3.467023	-98.543008	NaN	-31.475478
-28.008454	-220.820956	NaN	-218.910015	192.812501	NaN	190.901561
-28.008454	-39.197626	NaN	-24.382512	11.189172	NaN	-3.625942
-28.008454	37.524267	NaN	-56.711362	-65.532721	NaN	28.702908
-28.008454	-94.622300	NaN	-36.187109	66.613845	NaN	8.178654
-28.008454	10.581963	NaN	-96.223919	-38.590417	NaN	68.215465
-28.008454	-173.517401	NaN	-979.637926	145.508947	NaN	951.629471
-28.008454	47.520447	NaN	-39.548480	-75.528902	NaN	11.540025
-28.008454	46.920730	NaN	53.447628	-74.929184	NaN	-81.456083
-28.008454	43.214139	NaN	-70.508437	-71.222593	NaN	42.499983
-28.008454	1.852252	NaN	-27.196101	-29.860706	NaN	-0.812353
-28.008454	-31.802959	NaN	-114.009560	3.794505	NaN	86.001106
-28.008454	15.702499	NaN	-149.094540	-43.710953	NaN	121.086086
-28.008454	10.717802	NaN	-271.171888	-38.726256	NaN	243.163434
-28.008454	-19.892262	NaN	21.971883	-8.116192	NaN	-49.980337
-28.008454	-135.929551	NaN	-108.404776	107.921096	NaN	80.396322
-28.008454	-8.951786	NaN	-24.595481	-19.056668	NaN	-3.412973
-28.008454	-22.914389	NaN	-25.837587	-5.094065	NaN	-2.170868
-28.008454	32.202480	NaN	-10.261021	-60.210934	NaN	-17.747434
-28.008454	47.792808	NaN	44.675735	-75.801263	NaN	-72.684189
-28.008454	-51.328019	NaN	-27.992324	23.319565	NaN	-0.016131
-28.008454	-56.094670	NaN	-182.925972	28.086215	NaN	154.917517
-28.008454	-43.592652	NaN	8.992506	15.584198	NaN	-37.000960
-28.008454	-41.203063	NaN	-73.877020	13.194608	NaN	45.868566
-28.008454	-229.792494	NaN	-15.678165	201.784040	NaN	-12.330289
-28.008454	-94.167392	NaN	-119.038532	66.158938	NaN	91.030078
-28.008454	-202.506744	NaN	-32.993024	174.498289	NaN	4.984569
-28.008454	36.855566	NaN	-49.920955	-64.864020	NaN	21.912501
-28.008454	-89.031329	NaN	-82.724007	61.022874	NaN	54.715553
-28.008454	51.304713	NaN	64.191548	-79.313167	NaN	-92.200003
-28.008454	-9.011789	NaN	45.612674	-18.996665	NaN	-73.621128
-28.008454	35.480313	NaN	45.833454	-63.488767	NaN	-73.841909
-28.008454	-12.119334	NaN	-8.562294	-15.889120	NaN	-19.446161
-28.008454	-162.680375	NaN	-101.981445	134.671920	NaN	73.972991
-28.008454	-3.024296	NaN	-221.286738	-24.984158	NaN	193.278284
-28.008454	-84.188893	NaN	35.858037	56.180439	NaN	-63.866491
-28.008454	18.368183	NaN	-48.982070	-46.376637	NaN	20.973616
-28.008454	-66.548546	NaN	-98.574010	38.540092	NaN	70.565556
-28.008454	33.732103	NaN	51.299578	-61.740558	NaN	-79.308033
-28.008454	-286.085640	NaN	-121.068211	258.077186	NaN	93.059756
-28.008454	17.982728	NaN	-95.922698	-45.991183	NaN	67.914244
-28.008454	60.728303	NaN	-13.108530	-88.736757	NaN	-14.899925
-28.008454	57.811880	NaN	-29.016939	-85.820334	NaN	1.008485
-28.008454	27.783339	NaN	31.098274	-55.791794	NaN	-59.106728
-28.008454	-127.643082	NaN	-78.660604	99.634627	NaN	50.652149
-28.008454	-2.173637	NaN	-59.440409	-25.834818	NaN	31.431955
-28.008454	-35.912989	NaN	0.834849	7.904535	NaN	-28.843304
-28.008454	4.588304	NaN	-40.662763	-32.596758	NaN	12.654309
-28.008454	-54.947594	NaN	-47.534945	26.939140	NaN	19.526491
-28.008454	1.509870	NaN	16.010535	-29.518325	NaN	-44.018990
-28.008454	30.634639	NaN	-31.121953	-58.643093	NaN	3.113498
-28.008454	-104.978448	NaN	17.890537	76.969994	NaN	-45.898991
-28.008454	-69.998815	NaN	9.777559	41.990361	NaN	-37.786014
-28.008454	42.869362	NaN	6.610274	-70.877817	NaN	-34.618728
-28.008454	-301.396308	NaN	-47.349427	273.387854	NaN	19.340972
-28.008454	-1.235389	NaN	-133.069554	-26.773065	NaN	105.061099
-28.008454	30.937356	NaN	19.694520	-58.945811	NaN	-47.702974
-28.008454	-81.931167	NaN	-85.698852	53.922712	NaN	57.690398
-28.008454	-91.614613	NaN	-22.744983	63.606159	NaN	-5.263471
-28.008454	-46.205608	NaN	-286.407172	18.197153	NaN	258.398717
-28.008454	-54.495495	NaN	2.317721	26.487041	NaN	-30.326176
-28.008454	24.673874	NaN	28.969111	-52.682328	NaN	-56.977566
-28.008454	-10.620329	NaN	17.460382	-17.388126	NaN	-45.468836
-28.008454	23.575487	NaN	11.024017	-51.583941	NaN	-39.032471
-28.008454	-47.735077	NaN	-0.687945	19.726622	NaN	-27.320509
-28.008454	-36.994820	NaN	-30.830353	8.986366	NaN	2.821898
-28.008454	-6.080778	NaN	-20.887225	-21.927677	NaN	-7.121229
-28.008454	50.874767	NaN	26.823573	-78.883221	NaN	-54.832027
-28.008454	-80.615101	NaN	18.140922	52.606647	NaN	-46.149377
-28.008454	-51.821287	NaN	-24.069451	23.812833	NaN	-3.939004
-28.008454	-110.315757	NaN	-67.797996	82.307303	NaN	39.789542
-28.008454	-27.732505	NaN	-3.551027	-0.275949	NaN	-24.457428
-28.008454	-54.372548	NaN	-92.628069	26.364093	NaN	64.619614
-28.008454	-42.407848	NaN	-16.274379	14.399394	NaN	-11.734076
-28.008454	-56.603980	NaN	-83.781952	28.595526	NaN	55.773498
-28.008454	41.436230	NaN	-5.659764	-69.444685	NaN	-22.348690
-28.008454	-127.467563	NaN	0.423309	99.459109	NaN	-28.431763
-28.008454	-13.602856	NaN	-59.493343	-14.405598	NaN	31.484888
-28.008454	-65.044369	NaN	-3.657121	37.035914	NaN	-24.351334
-28.008454	-1.367453	NaN	10.304510	-26.641001	NaN	-38.312965
-28.008454	-47.735645	NaN	40.681666	19.727191	NaN	-68.690120
-28.008454	-421.963322	NaN	-54.190477	393.954868	NaN	26.182023
-28.008454	23.954225	NaN	1.553117	-51.962679	NaN	-29.561571
-28.008454	-175.119448	NaN	-13.827404	147.110994	NaN	-14.181051
-28.008454	-371.982049	NaN	-218.604501	343.973595	NaN	190.596047
-28.008454	-102.796628	NaN	-33.897810	74.788173	NaN	5.889356
-28.008454	-111.969315	NaN	-4.382853	83.960861	NaN	-23.625601
-28.008454	24.228024	NaN	-155.244248	-52.236479	NaN	127.235793
-28.008454	-182.899269	NaN	-59.112585	154.890815	NaN	31.104130
-28.008454	-76.903184	NaN	46.973068	48.894729	NaN	-74.981522
-28.008454	-42.977368	NaN	-51.514741	14.968913	NaN	23.506287
-28.008454	-23.360763	NaN	-166.162285	-4.647691	NaN	138.153831
-28.008454	-41.644434	NaN	-14.917624	13.635979	NaN	-13.090831
-28.008454	36.060665	NaN	23.415499	-64.069119	NaN	-51.423954
-28.008454	-57.031110	NaN	-0.957489	29.022656	NaN	-27.050965
-28.008454	-92.136670	NaN	-70.419894	64.128216	NaN	42.411440
-28.008454	-44.395865	NaN	-45.642699	16.387411	NaN	17.634245
-28.008454	4.880077	NaN	-11.656787	-32.888531	NaN	-16.351668
-28.008454	-46.787454	NaN	30.402339	18.779000	NaN	-58.410793
-28.008454	-19.988762	NaN	19.071811	-8.019692	NaN	-47.080266
-28.008454	-151.709055	NaN	-39.069852	123.700600	NaN	11.061397
-28.008454	-374.170627	NaN	31.699443	346.162173	NaN	-59.707898
-28.008454	-188.705661	NaN	-348.303746	160.697206	NaN	320.295292
-28.008454	46.826068	NaN	-14.337526	-74.834522	NaN	-13.670929
-28.008454	-46.023180	NaN	34.863238	18.014726	NaN	-62.871693
-28.008454	-14.039525	NaN	-22.789283	-13.968930	NaN	-5.219171
-28.008454	47.483907	NaN	44.233629	-75.492361	NaN	-72.242083
-28.008454	-57.963556	NaN	-115.906129	29.955102	NaN	87.897675
-28.008454	-217.103294	NaN	-181.816884	189.094839	NaN	153.808429
-28.008454	-62.043942	NaN	-68.382689	34.035487	NaN	40.374235
-28.008454	3.448933	NaN	-54.332700	-31.457388	NaN	26.324245
-28.008454	30.749548	NaN	-11.599335	-58.758002	NaN	-16.409119
-28.008454	-10.274227	NaN	-22.274395	-17.734227	NaN	-5.734060
-28.008454	1.039954	NaN	-51.318365	-29.048408	NaN	23.309911
-28.008454	-26.329034	NaN	13.710617	-1.679420	NaN	-41.719071
-28.008454	-37.619975	NaN	32.166332	9.611520	NaN	-60.174786
-28.008454	-1.345979	NaN	-100.768404	-26.662476	NaN	72.759949
-28.008454	8.183596	NaN	-50.360774	-36.192050	NaN	22.352320
-28.008454	-41.653513	NaN	4.243257	13.645059	NaN	-32.251711
-28.008454	1.978608	NaN	9.406891	-29.987063	NaN	-37.415345
-28.008454	-145.158434	NaN	-12.107112	117.149979	NaN	-15.901342
-28.008454	7.484049	NaN	-61.106166	-35.492504	NaN	33.097712
-28.008454	-88.474141	NaN	-5.298432	60.465687	NaN	-22.710022
-28.008454	-71.138108	NaN	7.304795	43.129654	NaN	-35.313250
-28.008454	93.703011	NaN	78.999593	-121.711466	NaN	-107.008048
-28.008454	12.314707	NaN	-26.587813	-40.323161	NaN	-1.420641
-28.008454	10.117387	NaN	49.404598	-38.125842	NaN	-77.413053
-28.008454	-209.264667	NaN	-48.485641	181.256212	NaN	20.477187
-28.008454	39.043616	NaN	44.167028	-67.052070	NaN	-72.175483
-28.008454	-162.389119	NaN	-76.429265	134.380665	NaN	48.420811
-28.008454	33.269813	NaN	-257.730090	-61.278267	NaN	229.721635
-28.008454	-182.862518	NaN	-91.064530	154.854063	NaN	63.056076
-28.008454	-26.775340	NaN	-205.859435	-1.233114	NaN	177.850981
-28.008454	8.442047	NaN	-75.932549	-36.450501	NaN	47.924095
-28.008454	2.619596	NaN	51.377008	-30.628051	NaN	-79.385463
-28.008454	-328.107798	NaN	-27.932792	300.099344	NaN	-0.075662
-28.008454	-36.144562	NaN	13.106897	8.136108	NaN	-41.115351
-28.008454	-10.694760	NaN	-49.059791	-17.313694	NaN	21.051337
-28.008454	14.669177	NaN	-56.696605	-42.677632	NaN	28.688151
-28.008454	-22.711074	NaN	-84.514733	-5.297380	NaN	56.506279
-28.008454	-14.025848	NaN	-32.342109	-13.982606	NaN	4.333654
-28.008454	-74.509700	NaN	-72.074363	46.501246	NaN	44.065908
-28.008454	-36.037061	NaN	-14.504947	8.028607	NaN	-13.503507
-28.008454	-522.494466	NaN	-48.717846	494.486012	NaN	20.709391
-28.008454	-109.056577	NaN	-251.452855	81.048123	NaN	223.444400
-28.008454	54.374503	NaN	15.364168	-82.382957	NaN	-43.372622
-28.008454	39.499725	NaN	52.058310	-67.508180	NaN	-80.066765
-28.008454	67.491739	NaN	-2.045652	-95.500193	NaN	-25.962803
-28.008454	-45.654656	NaN	-102.948540	17.646201	NaN	74.940085
-28.008454	-162.640699	NaN	-46.487656	134.632245	NaN	18.479201
-28.008454	21.062177	NaN	53.693672	-49.070631	NaN	-81.702126
-28.008454	-39.628302	NaN	-2.014950	11.619848	NaN	-25.993505
-28.008454	-140.598754	NaN	-242.495770	112.590300	NaN	214.487316
-28.008454	-73.078463	NaN	-178.998536	45.070008	NaN	150.990081
-28.008454	82.992083	NaN	30.602988	-111.000538	NaN	-58.611442
-28.008454	-72.868163	NaN	-32.146430	44.859709	NaN	4.137975
-28.008454	-34.869431	NaN	-0.677150	6.860976	NaN	-27.331305
-28.008454	-35.390807	NaN	-25.193452	7.382353	NaN	-2.815002
-28.008454	-36.391929	NaN	31.078944	8.383475	NaN	-59.087398
-28.008454	-37.536369	NaN	-123.344966	9.527914	NaN	95.336512
-28.008454	-105.860322	NaN	7.266271	77.851868	NaN	-35.274725
-28.008454	29.506453	NaN	13.206652	-57.514908	NaN	-41.215106
-28.008454	16.193029	NaN	-86.643524	-44.201483	NaN	58.635070
-28.008454	14.811641	NaN	34.187816	-42.820095	NaN	-62.196270
-28.008454	-110.431748	NaN	-12.100671	82.423294	NaN	-15.907783
-28.008454	-26.506556	NaN	-14.594170	-1.501899	NaN	-13.414284
-28.008454	41.401925	NaN	9.763445	-69.410379	NaN	-37.771899
-28.008454	-6.303116	NaN	-39.662985	-21.705338	NaN	11.654531
-28.008454	32.577549	NaN	-139.622157	-60.586004	NaN	111.613702
-28.008454	-13.538249	NaN	-7.254727	-14.470206	NaN	-20.753728
-28.008454	-263.572679	NaN	1.145888	235.564225	NaN	-29.154343
-28.008454	-1.395017	NaN	-12.669077	-26.613437	NaN	-15.339378
-28.008454	11.057982	NaN	-2.754575	-39.066436	NaN	-25.253879
-28.008454	-56.614779	NaN	21.036114	28.606325	NaN	-49.044568
-28.008454	-74.817236	NaN	-43.202185	46.808781	NaN	15.193731
-28.008454	48.756414	NaN	24.376932	-76.764868	NaN	-52.385386
-28.008454	-74.089836	NaN	-31.814997	46.081382	NaN	3.806542
-28.008454	68.351266	NaN	73.251240	-96.359720	NaN	-101.259695
-28.008454	58.515701	NaN	-21.257140	-86.524155	NaN	-6.751314
-28.008454	-8.428664	NaN	-119.063120	-19.579791	NaN	91.054666
-28.008454	-131.325569	NaN	-53.377419	103.317115	NaN	25.368965
-28.008454	11.421734	NaN	-68.792687	-39.430188	NaN	40.784233
-28.008454	-216.710347	NaN	-66.627972	188.701893	NaN	38.619518
-28.008454	-32.562809	NaN	36.675535	4.554354	NaN	-64.683990
-28.008454	48.133192	NaN	-46.763107	-76.141646	NaN	18.754652
-28.008454	-97.616018	NaN	-14.957103	69.607564	NaN	-13.051352
-28.008454	12.267245	NaN	-5.402690	-40.275699	NaN	-22.605764
-28.008454	10.420730	NaN	-33.084667	-38.429184	NaN	5.076213
-28.008454	41.753743	NaN	62.795223	-69.762197	NaN	-90.803677
-28.008454	-55.454650	NaN	31.247133	27.446196	NaN	-59.255587
-28.008454	35.223129	NaN	20.901743	-63.231583	NaN	-48.910198
-28.008454	20.659835	NaN	-121.699318	-48.668290	NaN	93.690863
-28.008454	-97.174817	NaN	5.702570	69.166363	NaN	-33.711024
-28.008454	-140.972739	NaN	-70.287963	112.964285	NaN	42.279509
-28.008454	5.115166	NaN	25.821564	-33.123620	NaN	-53.830019
-28.008454	-82.851979	NaN	-83.340277	54.843525	NaN	55.331823
-28.008454	-82.833153	NaN	-197.631601	54.824699	NaN	169.623146
-28.008454	-110.307955	NaN	-100.203700	82.299500	NaN	72.195246
-28.008454	63.836259	NaN	41.785573	-91.844713	NaN	-69.794027
-28.008454	-1.374170	NaN	15.360060	-26.634285	NaN	-43.368515
-28.008454	1.516129	NaN	26.439080	-29.524583	NaN	-54.447534
-28.008454	68.689634	NaN	35.778715	-96.698088	NaN	-63.787169
-28.008454	56.361626	NaN	-129.381444	-84.370080	NaN	101.372990
-28.008454	-92.573693	NaN	-43.540515	64.565238	NaN	15.532060
-28.008454	-106.624917	NaN	-33.922950	78.616463	NaN	5.914495
-28.008454	-2.023009	NaN	-55.418221	-25.985445	NaN	27.409767
-28.008454	-52.854775	NaN	-110.661855	24.846321	NaN	82.653401
-28.008454	-187.309075	NaN	-148.307447	159.300621	NaN	120.298993
-28.008454	45.171324	NaN	-33.005866	-73.179778	NaN	4.997411
-28.008454	13.187394	NaN	-71.977297	-41.195849	NaN	43.968842
-28.008454	-129.103403	NaN	0.614372	101.094948	NaN	-28.622827
-28.008454	-135.976784	NaN	-127.661236	107.968329	NaN	99.652781
-28.008454	38.395326	NaN	-20.552127	-66.403781	NaN	-7.456328
-28.008454	48.125188	NaN	-2.869182	-76.133642	NaN	-25.139272
-28.008454	22.212939	NaN	43.437368	-50.221393	NaN	-71.445823
-28.008454	-13.319914	NaN	-149.513955	-14.688541	NaN	121.505501
-28.008454	46.536303	NaN	-59.590433	-74.544758	NaN	31.581979
-28.008454	13.022942	NaN	-2.998650	-41.031396	NaN	-25.009804
-28.008454	42.026795	NaN	63.236553	-70.035249	NaN	-91.245008
-28.008454	-94.220221	NaN	-182.777733	66.211766	NaN	154.769278
-28.008454	-55.409286	NaN	-108.999973	27.400832	NaN	80.991519
-28.008454	45.583043	NaN	13.960252	-73.591497	NaN	-41.968706
-28.008454	25.557534	NaN	-184.246185	-53.565989	NaN	156.237731
-28.008454	-98.370118	NaN	-32.098610	70.361664	NaN	4.090156
-28.008454	6.261607	NaN	17.097687	-34.270062	NaN	-45.106141
-28.008454	-321.050127	NaN	-114.396552	293.041673	NaN	86.388097
-28.008454	22.171300	NaN	-240.186385	-50.179754	NaN	212.177931
-28.008454	-48.007908	NaN	-18.476558	19.999453	NaN	-9.531897
-28.008454	-77.195654	NaN	14.681461	49.187199	NaN	-42.689915
-28.008454	79.522507	NaN	41.408465	-107.530961	NaN	-69.416920
-28.008454	-51.803456	NaN	41.580937	23.795001	NaN	-69.589392
-28.008454	41.228653	NaN	14.617442	-69.237107	NaN	-42.625897
-28.008454	46.902502	NaN	4.431007	-74.910957	NaN	-32.439461
-28.008454	30.785960	NaN	-13.750224	-58.794414	NaN	-14.258230
-28.008454	-105.803437	NaN	-66.468234	77.794983	NaN	38.459780
-28.008454	-5.787134	NaN	-16.889963	-22.221320	NaN	-11.118491
-28.008454	-355.092255	NaN	-40.237671	327.083800	NaN	12.229217
-28.008454	-8.375646	NaN	6.731948	-19.632808	NaN	-34.740403
-28.008454	-47.966661	NaN	-40.386708	19.958206	NaN	12.378253
-28.008454	-246.932829	NaN	-209.891794	218.924375	NaN	181.883340
-28.008454	-88.795576	NaN	-164.746456	60.787122	NaN	136.738001
-28.008454	19.749431	NaN	7.327518	-47.757885	NaN	-35.335973
-28.008454	34.846422	NaN	6.588554	-62.854876	NaN	-34.597008
-28.008454	53.819564	NaN	42.319266	-81.828019	NaN	-70.327721
-28.008454	20.000949	NaN	-192.152558	-48.009403	NaN	164.144104
-28.008454	-213.770975	NaN	-37.679817	185.762521	NaN	9.671363
-28.008454	-5.042432	NaN	12.055015	-22.966023	NaN	-40.063469
-28.008454	-128.068401	NaN	-72.530885	100.059946	NaN	44.522430
-28.008454	-50.379132	NaN	-82.632529	22.370678	NaN	54.624075
-28.008454	33.855687	NaN	-50.630392	-61.864142	NaN	22.621938
-28.008454	8.212453	NaN	-79.145567	-36.220907	NaN	51.137113
-28.008454	-114.602455	NaN	44.043522	86.594001	NaN	-72.051976
-28.008454	22.412067	NaN	-28.268150	-50.420521	NaN	0.259695
-28.008454	37.686324	NaN	-29.246782	-65.694779	NaN	1.238327
-28.008454	-30.417177	NaN	-18.336275	2.408723	NaN	-9.672179
-28.008454	-55.974627	NaN	-55.603738	27.966173	NaN	27.595284
-28.008454	-72.774882	NaN	-237.245639	44.766427	NaN	209.237185
-28.008454	26.481619	NaN	-63.867013	-54.490074	NaN	35.858558
-28.008454	-733.636856	NaN	-0.954902	705.628402	NaN	-27.053553
-28.008454	-26.414324	NaN	1.741269	-1.594130	NaN	-29.749723
-28.008454	-69.095309	NaN	-38.534083	41.086855	NaN	10.525629
-28.008454	-21.789101	NaN	42.995414	-6.219354	NaN	-71.003868
-28.008454	-129.611270	NaN	6.294190	101.602815	NaN	-34.302645
-28.008454	-158.637047	NaN	-187.459984	130.628593	NaN	159.451530
-28.008454	46.013198	NaN	-13.105178	-74.021653	NaN	-14.903276
-28.008454	-228.150281	NaN	2.581911	200.141827	NaN	-30.590365
-28.008454	28.681914	NaN	27.563695	-56.690368	NaN	-55.572149
-28.008454	-31.992259	NaN	-5.412295	3.983805	NaN	-22.596159
-28.008454	-23.353857	NaN	3.699764	-4.654598	NaN	-31.708218
-28.008454	65.023199	NaN	35.467986	-93.031654	NaN	-63.476440
-28.008454	-199.954666	NaN	-39.488130	171.946211	NaN	11.479676
-28.008454	21.817747	NaN	-2.112382	-49.826202	NaN	-25.896072
-28.008454	-23.011170	NaN	-31.289208	-4.997284	NaN	3.280754
-28.008454	-168.132878	NaN	-4.259980	140.124423	NaN	-23.748474
-28.008454	-164.403561	NaN	-103.566348	136.395107	NaN	75.557893
-28.008454	12.700699	NaN	4.827187	-40.709154	NaN	-32.835641
-28.008454	-6.977367	NaN	14.948047	-21.031087	NaN	-42.956501
-28.008454	-206.702204	NaN	-76.261100	178.693750	NaN	48.252645
-28.008454	-132.845499	NaN	-17.984877	104.837045	NaN	-10.023577
-28.008454	34.897180	NaN	-184.108337	-62.905634	NaN	156.099883
-28.008454	-123.813631	NaN	-64.825364	95.805177	NaN	36.816910
-28.008454	-51.331661	NaN	-6.233212	23.323206	NaN	-21.775243
-28.008454	51.044040	NaN	-127.596094	-79.052495	NaN	99.587640
-28.008454	8.853420	NaN	2.330518	-36.861875	NaN	-30.338972
-28.008454	56.082178	NaN	47.535576	-84.090632	NaN	-75.544030
-28.008454	-24.502349	NaN	-76.520305	-3.506105	NaN	48.511851
-28.008454	-19.937927	NaN	-31.454251	-8.070527	NaN	3.445796
-28.008454	-6.612709	NaN	-79.872724	-21.395746	NaN	51.864270
-28.008454	-0.593991	NaN	-65.949946	-27.414463	NaN	37.941491
-28.008454	-55.772551	NaN	-32.225778	27.764096	NaN	4.217323
-28.008454	10.328061	NaN	3.403647	-38.336515	NaN	-31.412102
-28.008454	-4.093103	NaN	-67.714352	-23.915351	NaN	39.705898
-28.008454	-38.744005	NaN	-52.065434	10.735551	NaN	24.056980
-28.008454	-88.631309	NaN	-68.831010	60.622855	NaN	40.822556
-28.008454	-78.417254	NaN	-62.585022	50.408800	NaN	34.576568
-28.008454	-67.418064	NaN	-12.520751	39.409609	NaN	-15.487703
-28.008454	-66.827953	NaN	17.970253	38.819498	NaN	-45.978707
-28.008454	-83.010197	NaN	-221.513154	55.001743	NaN	193.504699
-28.008454	-38.771037	NaN	14.999145	10.762583	NaN	-43.007600
-28.008454	-10.677146	NaN	50.431735	-17.331309	NaN	-78.440190
-28.008454	54.156024	NaN	35.730527	-82.164478	NaN	-63.738982
-28.008454	-1.421638	NaN	25.206939	-26.586817	NaN	-53.215394
-28.008454	21.030414	NaN	-3.640851	-49.038868	NaN	-24.367604
-28.008454	-167.090187	NaN	-96.188629	139.081733	NaN	68.180175
-28.008454	39.779610	NaN	-19.560129	-67.788064	NaN	-8.448326
-28.008454	-19.472985	NaN	-100.431377	-8.535469	NaN	72.422923
-28.008454	-3.074792	NaN	-46.083439	-24.933662	NaN	18.074984
-28.008454	-74.146232	NaN	15.176591	46.137777	NaN	-43.185046
-28.008454	-144.137489	NaN	27.173875	116.129034	NaN	-55.182330
-28.008454	-38.718905	NaN	-90.415123	10.710451	NaN	62.406669
-28.008454	-334.256716	NaN	-62.746163	306.248262	NaN	34.737709
-28.008454	35.768390	NaN	28.771966	-63.776844	NaN	-56.780420
-28.008454	5.249733	NaN	44.956611	-33.258188	NaN	-72.965065
