# Supplementary material for: Combined Influences of Model Choice, Data Quality, and Data Quantity When Estimating Population Trends
Source: PLoS One. 2015 Jul 15;10(7):e0132255. doi: 10.1371/journal.pone.0132255 (PMC4503393; doi:10.1371/journal.pone.0132255)
Supplement: S1 Dataset — Files are organized by model type and by the input lambda value. (ZIP) [file pone.0132255.s002.zip › Hypothetical LH/sims_lambda_1_025/simulationOutput_1.025_0_0_0.3_30.xls]

Percent_Decline_True	Median_Percent_Decline_Matrix	Median_Percent_Decline_Matrix_stable	Median_Percent_Decline_Scalar	Difference_True_Matrix	Difference_True_Matrix_Stable	Difference_True_Scalar
-28.008454	-30.225441	NaN	-32.583662	2.216986	NaN	4.575208
-28.008454	-51.821943	NaN	-38.265314	23.813489	NaN	10.256860
-28.008454	-43.866602	NaN	-24.973421	15.858148	NaN	-3.035033
-28.008454	-59.171957	NaN	-36.501357	31.163503	NaN	8.492903
-28.008454	-42.644065	NaN	-33.803738	14.635610	NaN	5.795284
-28.008454	-54.489058	NaN	-28.614012	26.480603	NaN	0.605557
-28.008454	0.278055	NaN	-48.348866	-28.286510	NaN	20.340412
-28.008454	-36.120330	NaN	-45.594568	8.111875	NaN	17.586114
-28.008454	-31.648731	NaN	-12.271483	3.640276	NaN	-15.736972
-28.008454	-55.355609	NaN	-30.398244	27.347155	NaN	2.389789
-28.008454	-27.064954	NaN	-46.198498	-0.943500	NaN	18.190044
-28.008454	-65.452185	NaN	-26.520765	37.443730	NaN	-1.487689
-28.008454	-24.917325	NaN	-32.719620	-3.091130	NaN	4.711166
-28.008454	-53.928299	NaN	-33.150187	25.919845	NaN	5.141732
-28.008454	-50.699239	NaN	-31.147553	22.690784	NaN	3.139099
-28.008454	-60.993667	NaN	-33.111288	32.985213	NaN	5.102834
-28.008454	-14.879575	NaN	-32.261232	-13.128879	NaN	4.252777
-28.008454	-32.122685	NaN	-31.747110	4.114230	NaN	3.738655
-28.008454	-50.696450	NaN	-38.662146	22.687996	NaN	10.653691
-28.008454	-52.886980	NaN	-26.806755	24.878526	NaN	-1.201700
-28.008454	-40.769306	NaN	-41.397550	12.760851	NaN	13.389096
-28.008454	-25.544549	NaN	-24.874302	-2.463905	NaN	-3.134152
-28.008454	-42.679963	NaN	-17.867904	14.671508	NaN	-10.140550
-28.008454	-12.867978	NaN	-18.761872	-15.140477	NaN	-9.246583
-28.008454	-40.769321	NaN	-43.761010	12.760867	NaN	15.752555
-28.008454	-37.066784	NaN	-20.384780	9.058330	NaN	-7.623675
-28.008454	-42.318414	NaN	-42.697423	14.309959	NaN	14.688968
-28.008454	-33.809385	NaN	-55.004318	5.800931	NaN	26.995864
-28.008454	-75.269315	NaN	-46.569971	47.260861	NaN	18.561516
-28.008454	-40.145357	NaN	-28.809624	12.136903	NaN	0.801170
-28.008454	-42.949816	NaN	-39.937451	14.941361	NaN	11.928997
-28.008454	-78.969255	NaN	-38.071806	50.960801	NaN	10.063352
-28.008454	-14.065328	NaN	-21.099247	-13.943127	NaN	-6.909207
-28.008454	-47.809245	NaN	-48.453127	19.800791	NaN	20.444672
-28.008454	-35.781689	NaN	-11.383504	7.773234	NaN	-16.624951
-28.008454	-22.906088	NaN	-20.531376	-5.102366	NaN	-7.477078
-28.008454	-47.360426	NaN	-19.464752	19.351972	NaN	-8.543702
-28.008454	-31.182736	NaN	-23.606705	3.174282	NaN	-4.401749
-28.008454	-39.349640	NaN	-21.694934	11.341185	NaN	-6.313520
-28.008454	-61.035532	NaN	-24.381208	33.027077	NaN	-3.627246
-28.008454	-106.585384	NaN	-32.766412	78.576930	NaN	4.757957
-28.008454	-24.601184	NaN	-23.712776	-3.407271	NaN	-4.295679
-28.008454	-60.969214	NaN	-35.090954	32.960759	NaN	7.082500
-28.008454	-42.477093	NaN	-17.495447	14.468638	NaN	-10.513008
-28.008454	-24.537660	NaN	-22.254564	-3.470795	NaN	-5.753890
-28.008454	-65.740579	NaN	-11.838658	37.732124	NaN	-16.169796
-28.008454	-80.224595	NaN	-12.861214	52.216140	NaN	-15.147241
-28.008454	4.334763	NaN	-9.070308	-32.343218	NaN	-18.938147
-28.008454	-29.060837	NaN	-15.412492	1.052383	NaN	-12.595963
-28.008454	-49.580747	NaN	-39.159472	21.572293	NaN	11.151017
-28.008454	-11.046476	NaN	-8.024699	-16.961979	NaN	-19.983756
-28.008454	-32.977320	NaN	-44.762246	4.968866	NaN	16.753791
-28.008454	-15.176202	NaN	-38.142404	-12.832253	NaN	10.133950
-28.008454	-33.848489	NaN	-40.732865	5.840035	NaN	12.724410
-28.008454	-76.844435	NaN	-18.657298	48.835981	NaN	-9.351157
-28.008454	-32.432628	NaN	-32.582128	4.424173	NaN	4.573674
-28.008454	-45.260181	NaN	-22.790872	17.251727	NaN	-5.217582
-28.008454	-35.090431	NaN	-31.380883	7.081977	NaN	3.372429
-28.008454	-33.753997	NaN	-7.094942	5.745543	NaN	-20.913512
-28.008454	-31.667570	NaN	-22.936202	3.659115	NaN	-5.072252
-28.008454	-19.413892	NaN	-24.713801	-8.594562	NaN	-3.294654
-28.008454	-54.874135	NaN	-27.968940	26.865681	NaN	-0.039514
-28.008454	-50.931472	NaN	-32.649830	22.923018	NaN	4.641375
-28.008454	-61.345815	NaN	-17.728619	33.337360	NaN	-10.279836
-28.008454	-64.924903	NaN	-22.721768	36.916448	NaN	-5.286686
-28.008454	-51.933542	NaN	-24.420202	23.925088	NaN	-3.588253
-28.008454	-27.017427	NaN	-20.977592	-0.991028	NaN	-7.030862
-28.008454	-27.625221	NaN	-22.171036	-0.383233	NaN	-5.837418
-28.008454	-40.803396	NaN	-44.267660	12.794942	NaN	16.259206
-28.008454	-55.735090	NaN	-25.879090	27.726636	NaN	-2.129364
-28.008454	2.917479	NaN	-21.772797	-30.925933	NaN	-6.235658
-28.008454	-11.852928	NaN	-14.892341	-16.155526	NaN	-13.116113
-28.008454	-18.690286	NaN	-31.687757	-9.318169	NaN	3.679303
-28.008454	-15.795954	NaN	-33.155040	-12.212500	NaN	5.146585
-28.008454	-37.407149	NaN	-46.473269	9.398694	NaN	18.464814
-28.008454	-32.672550	NaN	-23.832832	4.664096	NaN	-4.175622
-28.008454	-21.238978	NaN	-25.921479	-6.769476	NaN	-2.086975
-28.008454	-53.665234	NaN	-54.722559	25.656780	NaN	26.714105
-28.008454	10.428906	NaN	-51.764748	-38.437360	NaN	23.756293
-28.008454	-64.895341	NaN	-25.151870	36.886887	NaN	-2.856585
-28.008454	-78.793077	NaN	-37.174584	50.784622	NaN	9.166129
-28.008454	-32.868148	NaN	-27.737806	4.859694	NaN	-0.270648
-28.008454	-51.672673	NaN	-35.859791	23.664219	NaN	7.851337
-28.008454	-27.638617	NaN	6.547488	-0.369837	NaN	-34.555942
-28.008454	-40.172529	NaN	-52.962305	12.164074	NaN	24.953850
-28.008454	-35.765749	NaN	-39.839388	7.757295	NaN	11.830934
-28.008454	-58.919207	NaN	-35.106118	30.910752	NaN	7.097663
-28.008454	-100.653792	NaN	-22.217523	72.645337	NaN	-5.790931
-28.008454	-26.652484	NaN	-37.578306	-1.355971	NaN	9.569851
-28.008454	-45.670709	NaN	-28.814828	17.662254	NaN	0.806373
-28.008454	-56.064627	NaN	-35.707207	28.056173	NaN	7.698753
-28.008454	-31.741082	NaN	-38.093300	3.732627	NaN	10.084846
-28.008454	-41.611583	NaN	-51.473381	13.603129	NaN	23.464926
-28.008454	-20.936500	NaN	-17.296761	-7.071954	NaN	-10.711693
-28.008454	-28.972750	NaN	-25.978686	0.964296	NaN	-2.029769
-28.008454	-48.665839	NaN	-47.113107	20.657384	NaN	19.104653
-28.008454	-30.493582	NaN	-29.934513	2.485127	NaN	1.926058
-28.008454	-26.044428	NaN	-7.283450	-1.964026	NaN	-20.725004
-28.008454	-27.272936	NaN	-33.165297	-0.735518	NaN	5.156842
-28.008454	-42.904076	NaN	-14.449013	14.895621	NaN	-13.559441
-28.008454	-31.780877	NaN	-20.626882	3.772422	NaN	-7.381572
-28.008454	-21.976372	NaN	-31.977172	-6.032082	NaN	3.968718
-28.008454	-26.996306	NaN	-11.923480	-1.012148	NaN	-16.084975
-28.008454	-25.716291	NaN	-42.527843	-2.292164	NaN	14.519388
-28.008454	-46.111965	NaN	-44.258687	18.103511	NaN	16.250232
-28.008454	-30.977257	NaN	-20.510868	2.968803	NaN	-7.497587
-28.008454	-31.115747	NaN	-10.876192	3.107293	NaN	-17.132262
-28.008454	-58.057473	NaN	-37.242408	30.049018	NaN	9.233954
-28.008454	-35.646566	NaN	-33.891969	7.638112	NaN	5.883515
-28.008454	-39.758886	NaN	-42.886426	11.750431	NaN	14.877972
-28.008454	-35.776179	NaN	-20.245021	7.767724	NaN	-7.763433
-28.008454	-36.201137	NaN	-30.443099	8.192683	NaN	2.434645
-28.008454	-36.805449	NaN	-26.341689	8.796995	NaN	-1.666766
-28.008454	-22.309934	NaN	-34.075747	-5.698521	NaN	6.067293
-28.008454	-105.164315	NaN	-17.059116	77.155860	NaN	-10.949338
-28.008454	-23.036525	NaN	-27.930972	-4.971929	NaN	-0.077482
-28.008454	-51.006653	NaN	-19.978796	22.998199	NaN	-8.029658
-28.008454	-42.777177	NaN	-11.119680	14.768723	NaN	-16.888774
-28.008454	-35.857667	NaN	-36.548747	7.849213	NaN	8.540293
-28.008454	-58.627983	NaN	-22.959263	30.619529	NaN	-5.049192
-28.008454	-35.729385	NaN	-24.054400	7.720930	NaN	-3.954055
-28.008454	-35.323196	NaN	-16.450797	7.314742	NaN	-11.557658
-28.008454	-41.013760	NaN	-13.229041	13.005306	NaN	-14.779413
-28.008454	-63.869144	NaN	-29.438747	35.860690	NaN	1.430293
-28.008454	-27.315637	NaN	-55.238457	-0.692818	NaN	27.230003
-28.008454	-56.238011	NaN	-28.631267	28.229556	NaN	0.622812
-28.008454	-44.998187	NaN	-26.076745	16.989732	NaN	-1.931710
-28.008454	-44.522143	NaN	-19.807814	16.513688	NaN	-8.200641
-28.008454	-28.648990	NaN	-30.844924	0.640536	NaN	2.836470
-28.008454	-25.707951	NaN	-32.551395	-2.300504	NaN	4.542941
-28.008454	-72.555648	NaN	-43.599276	44.547194	NaN	15.590822
-28.008454	-38.784957	NaN	-18.165145	10.776502	NaN	-9.843309
-28.008454	-51.550107	NaN	-18.907593	23.541652	NaN	-9.100862
-28.008454	-17.919047	NaN	-16.090300	-10.089407	NaN	-11.918154
-28.008454	-34.436106	NaN	-23.134072	6.427652	NaN	-4.874383
-28.008454	-66.221055	NaN	-31.659884	38.212600	NaN	3.651430
-28.008454	-48.534633	NaN	-35.530856	20.526178	NaN	7.522401
-28.008454	-59.961449	NaN	-27.152324	31.952995	NaN	-0.856130
-28.008454	-32.713648	NaN	-27.858378	4.705194	NaN	-0.150077
-28.008454	-67.951943	NaN	-31.279055	39.943489	NaN	3.270600
-28.008454	-30.058105	NaN	-29.468881	2.049650	NaN	1.460426
-28.008454	-45.862429	NaN	-34.399826	17.853975	NaN	6.391371
-28.008454	-61.421824	NaN	-7.092826	33.413370	NaN	-20.915628
-28.008454	-50.589688	NaN	-34.080169	22.581233	NaN	6.071715
-28.008454	-22.939743	NaN	-12.083263	-5.068712	NaN	-15.925192
-28.008454	-0.273447	NaN	-17.882019	-27.735008	NaN	-10.126436
-28.008454	-60.385707	NaN	-28.177485	32.377253	NaN	0.169030
-28.008454	-37.778748	NaN	-39.678613	9.770294	NaN	11.670159
-28.008454	-20.641203	NaN	-8.977232	-7.367251	NaN	-19.031223
-28.008454	-57.475215	NaN	-70.196305	29.466761	NaN	42.187851
-28.008454	-39.476209	NaN	-25.689586	11.467755	NaN	-2.318869
-28.008454	-37.859496	NaN	-40.455271	9.851041	NaN	12.446817
-28.008454	-36.041862	NaN	-36.173158	8.033408	NaN	8.164704
-28.008454	-41.915707	NaN	-40.075121	13.907253	NaN	12.066666
-28.008454	-52.419488	NaN	-14.527886	24.411034	NaN	-13.480569
-28.008454	-69.741191	NaN	-39.470285	41.732737	NaN	11.461831
-28.008454	-64.526175	NaN	-20.392672	36.517721	NaN	-7.615782
-28.008454	-26.774136	NaN	-34.637940	-1.234318	NaN	6.629486
-28.008454	-42.943718	NaN	-37.163429	14.935263	NaN	9.154974
-28.008454	-41.762630	NaN	-25.332043	13.754176	NaN	-2.676412
-28.008454	-61.842162	NaN	-45.706701	33.833707	NaN	17.698247
-28.008454	-88.973346	NaN	-30.157761	60.964892	NaN	2.149307
-28.008454	-49.345031	NaN	-25.157891	21.336577	NaN	-2.850563
-28.008454	-47.120263	NaN	-8.741180	19.111809	NaN	-19.267274
-28.008454	-57.883811	NaN	-41.858821	29.875356	NaN	13.850367
-28.008454	-83.623392	NaN	-42.812124	55.614937	NaN	14.803669
-28.008454	-17.524527	NaN	-27.547334	-10.483928	NaN	-0.461121
-28.008454	-21.715930	NaN	-44.342254	-6.292524	NaN	16.333800
-28.008454	-21.440128	NaN	-12.523424	-6.568326	NaN	-15.485031
-28.008454	-74.141376	NaN	-25.222271	46.132922	NaN	-2.786183
-28.008454	-63.549840	NaN	-27.585990	35.541386	NaN	-0.422464
-28.008454	-38.266507	NaN	-20.293407	10.258052	NaN	-7.715047
-28.008454	-19.648374	NaN	-24.600842	-8.360081	NaN	-3.407612
-28.008454	-37.961462	NaN	-16.009843	9.953007	NaN	-11.998612
-28.008454	-39.527711	NaN	-14.149825	11.519257	NaN	-13.858629
-28.008454	-49.846668	NaN	-40.970802	21.838213	NaN	12.962347
-28.008454	-60.772413	NaN	-26.297619	32.763958	NaN	-1.710835
-28.008454	-6.521778	NaN	-33.498666	-21.486676	NaN	5.490211
-28.008454	-8.143632	NaN	-13.437701	-19.864822	NaN	-14.570754
-28.008454	-23.288660	NaN	-16.826468	-4.719795	NaN	-11.181986
-28.008454	-34.455006	NaN	-39.539306	6.446552	NaN	11.530852
-28.008454	-83.019150	NaN	-31.340584	55.010695	NaN	3.332130
-28.008454	-20.909229	NaN	-25.640210	-7.099225	NaN	-2.368244
-28.008454	-64.230372	NaN	-44.420107	36.221917	NaN	16.411652
-28.008454	-48.416856	NaN	-41.768499	20.408401	NaN	13.760045
-28.008454	-17.054765	NaN	-53.998268	-10.953690	NaN	25.989814
-28.008454	-50.533448	NaN	-31.942389	22.524994	NaN	3.933934
-28.008454	-18.553963	NaN	-36.867789	-9.454491	NaN	8.859335
-28.008454	-58.153161	NaN	-14.271651	30.144706	NaN	-13.736804
-28.008454	-6.023532	NaN	-35.406502	-21.984923	NaN	7.398048
-28.008454	-23.655226	NaN	-27.135643	-4.353229	NaN	-0.872811
-28.008454	-35.954818	NaN	-21.374379	7.946364	NaN	-6.634075
-28.008454	-47.091733	NaN	-23.931022	19.083279	NaN	-4.077433
-28.008454	-51.516608	NaN	-33.597916	23.508153	NaN	5.589461
-28.008454	20.568082	NaN	-29.224296	-48.576537	NaN	1.215842
-28.008454	-33.354632	NaN	-35.219319	5.346178	NaN	7.210864
-28.008454	-53.385282	NaN	-31.513755	25.376827	NaN	3.505300
-28.008454	-51.639514	NaN	-13.928300	23.631059	NaN	-14.080155
-28.008454	-10.515625	NaN	-17.913615	-17.492829	NaN	-10.094839
-28.008454	-57.475759	NaN	-25.522999	29.467304	NaN	-2.485456
-28.008454	-28.749720	NaN	-35.515648	0.741265	NaN	7.507193
-28.008454	-28.651016	NaN	-32.428243	0.642562	NaN	4.419789
-28.008454	-11.487774	NaN	-30.740063	-16.520681	NaN	2.731609
-28.008454	-56.710611	NaN	-40.412587	28.702156	NaN	12.404132
-28.008454	-29.393288	NaN	-22.622427	1.384833	NaN	-5.386028
-28.008454	-28.213340	NaN	-31.309424	0.204886	NaN	3.300970
-28.008454	-22.539591	NaN	-15.784860	-5.468864	NaN	-12.223594
-28.008454	-40.715891	NaN	-40.212387	12.707437	NaN	12.203933
-28.008454	-26.649516	NaN	-30.342079	-1.358939	NaN	2.333624
-28.008454	-49.184300	NaN	-11.289924	21.175846	NaN	-16.718530
-28.008454	-18.758325	NaN	-26.374577	-9.250129	NaN	-1.633877
-28.008454	-81.873705	NaN	-18.279058	53.865251	NaN	-9.729397
-28.008454	-25.669667	NaN	-23.798429	-2.338788	NaN	-4.210026
-28.008454	-16.661671	NaN	-50.282586	-11.346784	NaN	22.274132
-28.008454	-31.316777	NaN	-15.331668	3.308323	NaN	-12.676787
-28.008454	-91.211568	NaN	-30.039078	63.203114	NaN	2.030623
-28.008454	-62.250006	NaN	-42.059674	34.241552	NaN	14.051220
-28.008454	-36.309378	NaN	-31.659429	8.300924	NaN	3.650974
-28.008454	-51.267967	NaN	-17.338532	23.259512	NaN	-10.669922
-28.008454	-44.654701	NaN	-29.606215	16.646246	NaN	1.597761
-28.008454	-25.905407	NaN	-11.667027	-2.103048	NaN	-16.341428
-28.008454	-65.990157	NaN	-32.798209	37.981703	NaN	4.789754
-28.008454	-20.386669	NaN	-19.024747	-7.621785	NaN	-8.983707
-28.008454	-38.227299	NaN	-45.748433	10.218844	NaN	17.739979
-28.008454	-14.725621	NaN	-18.585750	-13.282833	NaN	-9.422705
-28.008454	-48.670183	NaN	-34.199943	20.661728	NaN	6.191488
-28.008454	-29.127419	NaN	-26.781360	1.118965	NaN	-1.227095
-28.008454	-40.434125	NaN	-18.491962	12.425670	NaN	-9.516493
-28.008454	-25.503253	NaN	-19.391502	-2.505201	NaN	-8.616952
-28.008454	-29.956566	NaN	-11.313574	1.948112	NaN	-16.694881
-28.008454	-39.139016	NaN	-22.393402	11.130561	NaN	-5.615053
-28.008454	-24.661969	NaN	-35.201680	-3.346486	NaN	7.193226
-28.008454	-46.017168	NaN	-38.873758	18.008713	NaN	10.865304
-28.008454	-52.473846	NaN	-22.985792	24.465391	NaN	-5.022662
-28.008454	-5.522502	NaN	-11.319250	-22.485953	NaN	-16.689205
-28.008454	-27.915792	NaN	-25.817293	-0.092663	NaN	-2.191162
-28.008454	-14.716888	NaN	-30.906773	-13.291567	NaN	2.898319
-28.008454	-51.517601	NaN	-37.294566	23.509147	NaN	9.286111
-28.008454	-26.010775	NaN	-29.645351	-1.997679	NaN	1.636896
-28.008454	-45.079323	NaN	-24.670046	17.070869	NaN	-3.338409
-28.008454	-18.013213	NaN	-25.842729	-9.995241	NaN	-2.165725
-28.008454	-87.757804	NaN	-36.572818	59.749350	NaN	8.564363
-28.008454	-43.028997	NaN	-30.656303	15.020542	NaN	2.647848
-28.008454	-56.798359	NaN	-25.119802	28.789904	NaN	-2.888652
-28.008454	-34.094480	NaN	-27.914880	6.086026	NaN	-0.093575
-28.008454	-54.727529	NaN	-51.746604	26.719075	NaN	23.738150
-28.008454	-27.581917	NaN	-26.932096	-0.426537	NaN	-1.076359
-28.008454	-28.753328	NaN	-31.929105	0.744874	NaN	3.920651
-28.008454	-34.943795	NaN	-17.686465	6.935340	NaN	-10.321989
-28.008454	-1.265333	NaN	-20.313475	-26.743121	NaN	-7.694980
-28.008454	-73.230541	NaN	-44.828623	45.222087	NaN	16.820169
-28.008454	-32.103929	NaN	-31.717713	4.095475	NaN	3.709259
-28.008454	-44.941924	NaN	-42.856831	16.933469	NaN	14.848376
-28.008454	-22.576857	NaN	-11.122315	-5.431598	NaN	-16.886140
-28.008454	-30.120628	NaN	-47.392570	2.112173	NaN	19.384115
-28.008454	-1.462716	NaN	-32.998874	-26.545738	NaN	4.990419
-28.008454	-56.181869	NaN	-7.008949	28.173415	NaN	-20.999506
-28.008454	-7.818005	NaN	-3.504912	-20.190449	NaN	-24.503543
-28.008454	-82.423902	NaN	-19.224760	54.415447	NaN	-8.783694
-28.008454	-52.398936	NaN	-25.614451	24.390482	NaN	-2.394004
-28.008454	-63.786512	NaN	-15.776815	35.778058	NaN	-12.231640
-28.008454	-37.757656	NaN	-37.593541	9.749202	NaN	9.585087
-28.008454	-40.487614	NaN	-22.674003	12.479159	NaN	-5.334451
-28.008454	-43.886760	NaN	-36.858704	15.878306	NaN	8.850249
-28.008454	-64.164903	NaN	-39.372471	36.156449	NaN	11.364016
-28.008454	-45.175543	NaN	-17.215869	17.167089	NaN	-10.792585
-28.008454	-44.754695	NaN	-19.302439	16.746241	NaN	-8.706016
-28.008454	-27.199418	NaN	-28.143367	-0.809036	NaN	0.134913
-28.008454	-44.794515	NaN	-25.055492	16.786060	NaN	-2.952963
-28.008454	-55.889738	NaN	-24.639063	27.881284	NaN	-3.369392
-28.008454	-29.982801	NaN	-21.286927	1.974347	NaN	-6.721528
-28.008454	-13.192845	NaN	-44.516711	-14.815610	NaN	16.508256
-28.008454	-48.265476	NaN	-40.416471	20.257022	NaN	12.408016
-28.008454	-29.840110	NaN	-23.958601	1.831656	NaN	-4.049854
-28.008454	-23.199441	NaN	-33.895999	-4.809014	NaN	5.887544
-28.008454	-44.922306	NaN	-22.631379	16.913851	NaN	-5.377076
-28.008454	-20.809460	NaN	-37.098588	-7.198994	NaN	9.090133
-28.008454	-39.643535	NaN	-36.748006	11.635081	NaN	8.739552
-28.008454	-20.842126	NaN	-19.673160	-7.166328	NaN	-8.335295
-28.008454	-60.877660	NaN	-38.952911	32.869205	NaN	10.944456
-28.008454	-53.672145	NaN	-16.938610	25.663690	NaN	-11.069845
-28.008454	-13.119034	NaN	-51.608369	-14.889420	NaN	23.599915
-28.008454	-39.728687	NaN	-32.590015	11.720232	NaN	4.581561
-28.008454	-27.675812	NaN	-31.926816	-0.332642	NaN	3.918362
-28.008454	-25.522391	NaN	-35.290745	-2.486063	NaN	7.282291
-28.008454	-48.227602	NaN	-22.355925	20.219148	NaN	-5.652530
-28.008454	-42.661674	NaN	-34.782301	14.653220	NaN	6.773847
-28.008454	-35.004059	NaN	-27.103356	6.995605	NaN	-0.905098
-28.008454	-55.648034	NaN	-12.665357	27.639579	NaN	-15.343097
-28.008454	-53.966550	NaN	-23.266457	25.958096	NaN	-4.741998
-28.008454	-25.108218	NaN	-28.275206	-2.900237	NaN	0.266751
-28.008454	-37.260401	NaN	-24.371045	9.251947	NaN	-3.637410
-28.008454	-48.363720	NaN	-28.309426	20.355265	NaN	0.300971
-28.008454	-39.060387	NaN	-19.325166	11.051933	NaN	-8.683288
-28.008454	-42.136492	NaN	-36.949978	14.128037	NaN	8.941523
-28.008454	-59.232134	NaN	-10.748699	31.223680	NaN	-17.259755
-28.008454	-43.157429	NaN	-27.691294	15.148975	NaN	-0.317160
-28.008454	-22.423948	NaN	-17.035217	-5.584507	NaN	-10.973238
-28.008454	-8.941341	NaN	-30.902106	-19.067113	NaN	2.893651
-28.008454	-21.636248	NaN	-25.987182	-6.372207	NaN	-2.021272
-28.008454	-32.141801	NaN	-47.749831	4.133347	NaN	19.741377
-28.008454	-32.784867	NaN	-36.365096	4.776413	NaN	8.356641
-28.008454	-47.709114	NaN	-41.385297	19.700659	NaN	13.376842
-28.008454	-19.034826	NaN	-27.111849	-8.973629	NaN	-0.896605
-28.008454	-56.118914	NaN	-41.894945	28.110459	NaN	13.886491
-28.008454	-21.113367	NaN	-40.350730	-6.895087	NaN	12.342276
-28.008454	-28.905241	NaN	-25.582587	0.896787	NaN	-2.425867
-28.008454	-45.919723	NaN	-33.730954	17.911268	NaN	5.722500
-28.008454	-31.096496	NaN	-38.897019	3.088041	NaN	10.888565
-28.008454	-53.307538	NaN	-38.806194	25.299083	NaN	10.797739
-28.008454	-62.095891	NaN	-26.600205	34.087437	NaN	-1.408249
-28.008454	-122.719294	NaN	-26.501209	94.710840	NaN	-1.507246
-28.008454	-6.562676	NaN	-42.395670	-21.445779	NaN	14.387216
-28.008454	-47.542076	NaN	-26.170421	19.533622	NaN	-1.838034
-28.008454	-51.695964	NaN	-26.968658	23.687510	NaN	-1.039797
-28.008454	-35.490750	NaN	-47.940853	7.482296	NaN	19.932399
-28.008454	-40.625796	NaN	-33.315587	12.617342	NaN	5.307133
-28.008454	-27.843598	NaN	-39.922059	-0.164856	NaN	11.913605
-28.008454	-41.979632	NaN	-19.596244	13.971178	NaN	-8.412210
-28.008454	-67.511800	NaN	-45.717418	39.503345	NaN	17.708963
-28.008454	-67.267985	NaN	-33.363609	39.259530	NaN	5.355155
-28.008454	-58.785002	NaN	-36.272808	30.776547	NaN	8.264354
-28.008454	-38.323407	NaN	-45.824257	10.314953	NaN	17.815802
-28.008454	-61.492886	NaN	-22.103335	33.484431	NaN	-5.905120
-28.008454	-24.399493	NaN	-15.445875	-3.608961	NaN	-12.562579
-28.008454	-20.926953	NaN	-6.097952	-7.081501	NaN	-21.910502
-28.008454	-54.279190	NaN	-16.858640	26.270736	NaN	-11.149814
-28.008454	-48.018756	NaN	-21.339046	20.010302	NaN	-6.669408
-28.008454	-11.291989	NaN	-18.840802	-16.716465	NaN	-9.167653
-28.008454	-69.279475	NaN	-30.334233	41.271021	NaN	2.325779
-28.008454	-38.726095	NaN	-16.013084	10.717641	NaN	-11.995371
-28.008454	-69.336277	NaN	-26.069027	41.327823	NaN	-1.939427
-28.008454	-30.007418	NaN	-31.158450	1.998964	NaN	3.149995
-28.008454	-55.787704	NaN	-33.190136	27.779250	NaN	5.181681
-28.008454	-22.328620	NaN	-38.052115	-5.679834	NaN	10.043660
-28.008454	-31.588040	NaN	-34.113982	3.579586	NaN	6.105528
-28.008454	-31.386426	NaN	-19.137785	3.377972	NaN	-8.870669
-28.008454	-50.078361	NaN	-48.098996	22.069907	NaN	20.090542
-28.008454	-70.180447	NaN	-15.251997	42.171993	NaN	-12.756458
-28.008454	-54.862073	NaN	-30.442355	26.853619	NaN	2.433901
-28.008454	-64.411102	NaN	-38.538795	36.402647	NaN	10.530341
-28.008454	-52.595704	NaN	-18.058874	24.587249	NaN	-9.949580
-28.008454	-6.191386	NaN	-31.538630	-21.817068	NaN	3.530175
-28.008454	-52.360941	NaN	-31.370274	24.352487	NaN	3.361819
-28.008454	-48.279515	NaN	-25.542484	20.271061	NaN	-2.465970
-28.008454	-11.640573	NaN	-17.372841	-16.367882	NaN	-10.635613
-28.008454	-23.100944	NaN	-28.035075	-4.907510	NaN	0.026621
-28.008454	-58.072177	NaN	-39.574695	30.063722	NaN	11.566241
-28.008454	-7.324244	NaN	-18.814832	-20.684210	NaN	-9.193622
-28.008454	-47.256787	NaN	-39.063860	19.248332	NaN	11.055406
-28.008454	-11.101135	NaN	-27.044837	-16.907320	NaN	-0.963617
-28.008454	-0.791880	NaN	0.594942	-27.216575	NaN	-28.603397
-28.008454	-61.567503	NaN	-25.652496	33.559049	NaN	-2.355959
-28.008454	-25.131668	NaN	-23.271832	-2.876786	NaN	-4.736622
-28.008454	-15.889038	NaN	-55.767037	-12.119416	NaN	27.758583
-28.008454	-36.763849	NaN	-16.251566	8.755395	NaN	-11.756888
-28.008454	-61.540842	NaN	-25.206766	33.532387	NaN	-2.801688
-28.008454	-92.517128	NaN	-39.172472	64.508674	NaN	11.164018
-28.008454	-33.640442	NaN	-32.292693	5.631988	NaN	4.284238
-28.008454	-32.004272	NaN	-57.615138	3.995817	NaN	29.606684
-28.008454	-45.136360	NaN	-38.226065	17.127906	NaN	10.217611
-28.008454	-14.977792	NaN	-15.907798	-13.030662	NaN	-12.100656
-28.008454	-43.957686	NaN	-41.017299	15.949231	NaN	13.008845
-28.008454	-38.951661	NaN	-44.050880	10.943207	NaN	16.042426
-28.008454	-33.217899	NaN	-8.826175	5.209444	NaN	-19.182279
-28.008454	-59.872786	NaN	-38.063292	31.864331	NaN	10.054837
-28.008454	-5.682371	NaN	-8.925198	-22.326083	NaN	-19.083256
-28.008454	-13.978688	NaN	-18.055138	-14.029766	NaN	-9.953316
-28.008454	-91.708648	NaN	-68.015245	63.700194	NaN	40.006790
-28.008454	-22.818210	NaN	-28.871774	-5.190244	NaN	0.863319
-28.008454	-25.185515	NaN	-18.147706	-2.822940	NaN	-9.860748
-28.008454	-36.796642	NaN	-20.090931	8.788188	NaN	-7.917523
-28.008454	-24.783695	NaN	-26.615458	-3.224760	NaN	-1.392996
-28.008454	-45.659065	NaN	-38.282310	17.650610	NaN	10.273856
-28.008454	-52.145036	NaN	-31.831277	24.136581	NaN	3.822823
-28.008454	-0.270331	NaN	-8.723663	-27.738123	NaN	-19.284791
-28.008454	-60.716769	NaN	-42.137706	32.708315	NaN	14.129251
-28.008454	-28.472020	NaN	-24.159678	0.463565	NaN	-3.848776
-28.008454	-53.097359	NaN	-58.539564	25.088904	NaN	30.531109
-28.008454	-35.369232	NaN	-29.481302	7.360778	NaN	1.472847
-28.008454	-41.779371	NaN	-36.963568	13.770916	NaN	8.955114
-28.008454	-67.496637	NaN	-33.965780	39.488183	NaN	5.957326
-28.008454	-4.320651	NaN	-47.469755	-23.687804	NaN	19.461301
-28.008454	-30.176897	NaN	-38.669539	2.168442	NaN	10.661085
-28.008454	-60.709689	NaN	-37.170922	32.701234	NaN	9.162467
-28.008454	-45.134736	NaN	-59.210148	17.126282	NaN	31.201694
-28.008454	-21.782309	NaN	-50.174828	-6.226145	NaN	22.166373
-28.008454	-33.082012	NaN	-25.981031	5.073557	NaN	-2.027423
-28.008454	-35.939063	NaN	-34.078668	7.930609	NaN	6.070214
-28.008454	-66.654668	NaN	-58.198812	38.646213	NaN	30.190357
-28.008454	-17.973441	NaN	-26.431330	-10.035013	NaN	-1.577124
-28.008454	-86.779982	NaN	-53.858171	58.771528	NaN	25.849716
-28.008454	-33.288032	NaN	-25.573002	5.279578	NaN	-2.435453
-28.008454	-23.930812	NaN	-40.656939	-4.077642	NaN	12.648485
-28.008454	-32.812222	NaN	-31.878670	4.803768	NaN	3.870216
-28.008454	-35.700435	NaN	-38.679498	7.691980	NaN	10.671043
-28.008454	-40.973493	NaN	-18.351711	12.965039	NaN	-9.656743
-28.008454	-20.831003	NaN	-32.713886	-7.177451	NaN	4.705431
-28.008454	-49.229926	NaN	-31.789604	21.221471	NaN	3.781149
-28.008454	-43.469028	NaN	-26.539002	15.460573	NaN	-1.469453
-28.008454	-31.362214	NaN	-28.149560	3.353760	NaN	0.141105
-28.008454	-73.722350	NaN	-35.481931	45.713896	NaN	7.473476
-28.008454	-86.836126	NaN	-22.928085	58.827671	NaN	-5.080370
-28.008454	-45.078608	NaN	-24.254535	17.070154	NaN	-3.753919
-28.008454	-34.327715	NaN	-24.657401	6.319261	NaN	-3.351053
-28.008454	-13.189025	NaN	-31.247376	-14.819429	NaN	3.238922
-28.008454	-43.938005	NaN	-32.577202	15.929550	NaN	4.568748
-28.008454	-68.897639	NaN	-40.292065	40.889185	NaN	12.283610
-28.008454	-15.490632	NaN	-15.240856	-12.517823	NaN	-12.767598
-28.008454	-30.407661	NaN	-26.124887	2.399207	NaN	-1.883567
-28.008454	-115.648045	NaN	-27.348268	87.639590	NaN	-0.660186
-28.008454	-49.638985	NaN	-43.204390	21.630531	NaN	15.195936
-28.008454	-42.067299	NaN	-26.313202	14.058845	NaN	-1.695252
-28.008454	-32.487268	NaN	-19.415034	4.478813	NaN	-8.593421
-28.008454	-36.331859	NaN	-29.276116	8.323405	NaN	1.267662
-28.008454	-38.608257	NaN	-29.284130	10.599803	NaN	1.275675
-28.008454	-25.704935	NaN	-17.867771	-2.303519	NaN	-10.140684
-28.008454	-6.191612	NaN	-27.294857	-21.816842	NaN	-0.713598
-28.008454	-44.275466	NaN	-43.395898	16.267012	NaN	15.387444
-28.008454	-16.876271	NaN	-40.364213	-11.132183	NaN	12.355758
-28.008454	-43.700414	NaN	-18.350100	15.691960	NaN	-9.658354
-28.008454	-44.719215	NaN	-15.148460	16.710760	NaN	-12.859995
-28.008454	-40.583748	NaN	-38.973154	12.575293	NaN	10.964700
-28.008454	-20.139769	NaN	-29.094262	-7.868685	NaN	1.085807
-28.008454	-69.765577	NaN	-37.187333	41.757122	NaN	9.178879
-28.008454	-61.190083	NaN	-49.113409	33.181629	NaN	21.104954
-28.008454	-77.762110	NaN	-12.227268	49.753656	NaN	-15.781186
-28.008454	-68.939236	NaN	-27.984672	40.930782	NaN	-0.023782
-28.008454	-0.237784	NaN	-29.921360	-27.770671	NaN	1.912906
-28.008454	-14.106536	NaN	-12.702348	-13.901918	NaN	-15.306107
-28.008454	-52.528151	NaN	-51.900056	24.519697	NaN	23.891601
-28.008454	-60.441707	NaN	-25.184043	32.433253	NaN	-2.824411
-28.008454	-74.527243	NaN	-22.641445	46.518789	NaN	-5.367009
-28.008454	-26.221804	NaN	-26.476313	-1.786650	NaN	-1.532141
-28.008454	-61.174184	NaN	-56.060378	33.165729	NaN	28.051923
-28.008454	-55.692150	NaN	-23.173677	27.683696	NaN	-4.834778
-28.008454	-54.992087	NaN	-18.645262	26.983633	NaN	-9.363192
-28.008454	-37.940130	NaN	-35.461168	9.931676	NaN	7.452713
-28.008454	-52.701171	NaN	-43.009087	24.692716	NaN	15.000632
-28.008454	-65.401878	NaN	-42.525416	37.393423	NaN	14.516962
-28.008454	-60.389253	NaN	-21.439122	32.380799	NaN	-6.569333
-28.008454	-24.628714	NaN	-41.128693	-3.379740	NaN	13.120239
-28.008454	-67.695149	NaN	-44.546536	39.686695	NaN	16.538081
-28.008454	-80.970864	NaN	-42.105368	52.962409	NaN	14.096914
-28.008454	-31.573005	NaN	-11.939328	3.564551	NaN	-16.069126
-28.008454	-11.241059	NaN	-45.118896	-16.767396	NaN	17.110442
-28.008454	9.439897	NaN	-16.395228	-37.448351	NaN	-11.613227
-28.008454	-47.439179	NaN	-29.586866	19.430725	NaN	1.578411
-28.008454	-37.487137	NaN	-24.812061	9.478683	NaN	-3.196393
-28.008454	-44.760238	NaN	-29.484409	16.751783	NaN	1.475955
-28.008454	-17.331565	NaN	-39.712209	-10.676889	NaN	11.703755
-28.008454	-45.073538	NaN	-27.860586	17.065084	NaN	-0.147869
-28.008454	-20.956066	NaN	-30.665557	-7.052389	NaN	2.657103
-28.008454	-49.989524	NaN	-28.351062	21.981070	NaN	0.342608
-28.008454	-39.898853	NaN	-38.027310	11.890399	NaN	10.018855
-28.008454	-37.234909	NaN	-12.224656	9.226455	NaN	-15.783798
-28.008454	-41.404840	NaN	-38.260619	13.396386	NaN	10.252165
-28.008454	-9.526496	NaN	-40.579882	-18.481958	NaN	12.571428
-28.008454	-55.398255	NaN	-35.051808	27.389801	NaN	7.043353
-28.008454	-20.829581	NaN	-9.124342	-7.178873	NaN	-18.884112
-28.008454	-37.051986	NaN	-37.447581	9.043532	NaN	9.439127
-28.008454	-68.975674	NaN	-24.108047	40.967219	NaN	-3.900407
-28.008454	-72.156861	NaN	-29.322768	44.148406	NaN	1.314314
-28.008454	-39.456329	NaN	-35.882085	11.447875	NaN	7.873631
-28.008454	-26.114260	NaN	-27.703294	-1.894194	NaN	-0.305160
-28.008454	-28.327836	NaN	-40.482369	0.319382	NaN	12.473915
-28.008454	-37.828891	NaN	-59.052767	9.820437	NaN	31.044312
-28.008454	-19.646649	NaN	-18.095277	-8.361806	NaN	-9.913178
-28.008454	-69.922851	NaN	-27.828944	41.914397	NaN	-0.179511
-28.008454	-3.982897	NaN	-29.601043	-24.025557	NaN	1.592589
-28.008454	-51.543663	NaN	-34.094988	23.535208	NaN	6.086534
-28.008454	-14.868317	NaN	-29.747042	-13.140138	NaN	1.738587
-28.008454	-1.145368	NaN	-20.631166	-26.863086	NaN	-7.377289
-28.008454	-50.926353	NaN	-34.666529	22.917899	NaN	6.658074
-28.008454	20.594214	NaN	-10.037584	-48.602668	NaN	-17.970870
-28.008454	-69.398201	NaN	-53.180759	41.389747	NaN	25.172305
-28.008454	-34.439260	NaN	-29.232631	6.430806	NaN	1.224176
-28.008454	-18.232206	NaN	-18.894489	-9.776249	NaN	-9.113966
-28.008454	-23.203364	NaN	-15.590954	-4.805090	NaN	-12.417500
-28.008454	-42.036036	NaN	-57.820316	14.027581	NaN	29.811862
-28.008454	-48.085695	NaN	-33.217534	20.077241	NaN	5.209080
-28.008454	-57.509022	NaN	-18.239120	29.500567	NaN	-9.769334
-28.008454	-46.544439	NaN	-30.569695	18.535984	NaN	2.561241
-28.008454	-55.091563	NaN	-28.023144	27.083108	NaN	0.014690
-28.008454	-50.249555	NaN	-29.045601	22.241101	NaN	1.037147
-28.008454	-52.520785	NaN	-15.396237	24.512331	NaN	-12.612217
-28.008454	-17.278440	NaN	-9.296887	-10.730015	NaN	-18.711567
-28.008454	-26.212522	NaN	-28.427462	-1.795932	NaN	0.419008
-28.008454	-78.133974	NaN	-41.669495	50.125520	NaN	13.661041
-28.008454	-25.189916	NaN	-28.467275	-2.818539	NaN	0.458820
-28.008454	-25.344839	NaN	-48.219346	-2.663616	NaN	20.210891
-28.008454	-67.889475	NaN	-46.146110	39.881020	NaN	18.137656
-28.008454	-82.510327	NaN	-49.623976	54.501872	NaN	21.615521
-28.008454	-37.829346	NaN	-51.014786	9.820892	NaN	23.006332
-28.008454	-38.420483	NaN	-16.233180	10.412029	NaN	-11.775275
-28.008454	-24.365100	NaN	-31.202214	-3.643355	NaN	3.193760
-28.008454	-18.161218	NaN	-54.236173	-9.847237	NaN	26.227718
-28.008454	-33.368181	NaN	-33.965402	5.359727	NaN	5.956948
-28.008454	-60.639198	NaN	-38.139861	32.630744	NaN	10.131406
-28.008454	-40.086011	NaN	-32.595124	12.077557	NaN	4.586670
-28.008454	-17.658701	NaN	-21.861119	-10.349753	NaN	-6.147335
-28.008454	-40.358811	NaN	-11.631108	12.350357	NaN	-16.377346
-28.008454	-63.925954	NaN	-30.694413	35.917500	NaN	2.685958
-28.008454	-63.315018	NaN	-50.257418	35.306564	NaN	22.248963
-28.008454	1.380009	NaN	-5.069457	-29.388464	NaN	-22.938997
-28.008454	-44.488156	NaN	-22.023072	16.479701	NaN	-5.985382
-28.008454	-68.541475	NaN	-41.426192	40.533021	NaN	13.417738
-28.008454	-80.698448	NaN	-47.090732	52.689993	NaN	19.082278
-28.008454	-34.724521	NaN	-43.390967	6.716066	NaN	15.382512
-28.008454	-43.522601	NaN	-44.358327	15.514147	NaN	16.349873
-28.008454	-26.432897	NaN	-19.181680	-1.575557	NaN	-8.826775
-28.008454	-34.315200	NaN	-25.718939	6.306746	NaN	-2.289515
-28.008454	-41.670402	NaN	-37.460826	13.661948	NaN	9.452372
-28.008454	-20.604392	NaN	-17.096480	-7.404062	NaN	-10.911975
-28.008454	-63.566413	NaN	-28.413234	35.557959	NaN	0.404779
-28.008454	-14.407821	NaN	-9.335662	-13.600634	NaN	-18.672792
-28.008454	-33.264402	NaN	-30.601934	5.255948	NaN	2.593479
-28.008454	-54.920780	NaN	-26.647475	26.912326	NaN	-1.360980
-28.008454	-16.803131	NaN	-24.984601	-11.205324	NaN	-3.023854
-28.008454	-13.112878	NaN	-15.252068	-14.895577	NaN	-12.756387
-28.008454	-52.203030	NaN	-30.930946	24.194575	NaN	2.922492
-28.008454	-23.605864	NaN	-56.215365	-4.402591	NaN	28.206910
-28.008454	-48.641058	NaN	-42.531305	20.632603	NaN	14.522851
-28.008454	-78.394653	NaN	-23.624087	50.386198	NaN	-4.384367
-28.008454	-29.729821	NaN	-29.115633	1.721366	NaN	1.107179
-28.008454	1.260550	NaN	0.483380	-29.269005	NaN	-28.491834
-28.008454	-66.606280	NaN	-39.817419	38.597825	NaN	11.808964
-28.008454	-26.114908	NaN	-47.528470	-1.893546	NaN	19.520016
-28.008454	-7.494853	NaN	-19.740083	-20.513602	NaN	-8.268371
-28.008454	-92.466816	NaN	-50.000997	64.458362	NaN	21.992542
-28.008454	-10.487653	NaN	-22.095859	-17.520801	NaN	-5.912595
-28.008454	-51.597962	NaN	-26.865370	23.589507	NaN	-1.143085
-28.008454	-17.797317	NaN	-15.271674	-10.211137	NaN	-12.736781
-28.008454	-40.018950	NaN	-39.021197	12.010496	NaN	11.012743
-28.008454	-42.745699	NaN	-21.767685	14.737244	NaN	-6.240769
-28.008454	-58.130870	NaN	-31.713452	30.122416	NaN	3.704998
-28.008454	12.048056	NaN	-12.126620	-40.056511	NaN	-15.881834
-28.008454	-27.878620	NaN	-41.948378	-0.129835	NaN	13.939923
-28.008454	-31.055771	NaN	-58.117743	3.047317	NaN	30.109288
-28.008454	-12.515118	NaN	-21.027027	-15.493337	NaN	-6.981428
-28.008454	-52.946179	NaN	-31.765949	24.937725	NaN	3.757495
-28.008454	-15.530301	NaN	-39.019994	-12.478153	NaN	11.011539
-28.008454	-13.220052	NaN	-23.053335	-14.788403	NaN	-4.955120
-28.008454	-39.696475	NaN	-34.494788	11.688021	NaN	6.486334
-28.008454	-43.940692	NaN	-17.114967	15.932238	NaN	-10.893487
-28.008454	-44.218708	NaN	-28.885974	16.210254	NaN	0.877520
-28.008454	-34.109645	NaN	-25.206663	6.101191	NaN	-2.801792
-28.008454	-75.214994	NaN	-31.325712	47.206540	NaN	3.317257
-28.008454	-40.161248	NaN	-22.870568	12.152794	NaN	-5.137886
-28.008454	-43.768410	NaN	-29.737141	15.759956	NaN	1.728687
-28.008454	-54.999641	NaN	-35.276275	26.991187	NaN	7.267821
-28.008454	-31.597910	NaN	-21.664635	3.589456	NaN	-6.343820
-28.008454	-22.283043	NaN	-16.988433	-5.725411	NaN	-11.020021
-28.008454	-37.070354	NaN	-17.338277	9.061899	NaN	-10.670178
-28.008454	-7.239478	NaN	-36.347873	-20.768977	NaN	8.339418
-28.008454	-8.527965	NaN	-18.593347	-19.480489	NaN	-9.415108
-28.008454	-28.219787	NaN	-33.365073	0.211333	NaN	5.356619
-28.008454	-23.376636	NaN	-37.644061	-4.631818	NaN	9.635607
-28.008454	-2.695714	NaN	-19.098996	-25.312740	NaN	-8.909458
-28.008454	-50.876934	NaN	-20.068846	22.868479	NaN	-7.939608
-28.008454	-58.686134	NaN	-28.549414	30.677679	NaN	0.540960
-28.008454	-5.374084	NaN	-48.611586	-22.634371	NaN	20.603132
-28.008454	-37.905997	NaN	-40.887647	9.897543	NaN	12.879192
-28.008454	-23.429129	NaN	-37.940504	-4.579325	NaN	9.932050
-28.008454	-26.064408	NaN	-21.898519	-1.944046	NaN	-6.109936
-28.008454	-57.764117	NaN	-51.389625	29.755663	NaN	23.381171
-28.008454	-51.558959	NaN	-13.695139	23.550505	NaN	-14.313315
-28.008454	-61.102171	NaN	-54.635826	33.093717	NaN	26.627371
-28.008454	-6.526584	NaN	-32.615479	-21.481870	NaN	4.607025
-28.008454	-18.622480	NaN	-60.849981	-9.385974	NaN	32.841527
-28.008454	-81.126752	NaN	-36.882303	53.118298	NaN	8.873848
-28.008454	-59.071193	NaN	-19.565069	31.062739	NaN	-8.443385
-28.008454	-59.169685	NaN	-23.501395	31.161231	NaN	-4.507060
-28.008454	-67.546027	NaN	-54.391769	39.537572	NaN	26.383314
-28.008454	-28.458048	NaN	-15.658550	0.449594	NaN	-12.349905
-28.008454	-43.377253	NaN	-34.883723	15.368799	NaN	6.875268
-28.008454	-30.691627	NaN	-31.156313	2.683172	NaN	3.147858
-28.008454	-44.198233	NaN	-19.381709	16.189779	NaN	-8.626746
-28.008454	-26.371836	NaN	-33.445228	-1.636619	NaN	5.436773
-28.008454	-32.980092	NaN	-14.679422	4.971638	NaN	-13.329033
-28.008454	-12.321294	NaN	-10.023011	-15.687160	NaN	-17.985443
-28.008454	-30.127274	NaN	-30.983144	2.118820	NaN	2.974690
-28.008454	-56.840598	NaN	-40.275250	28.832144	NaN	12.266796
-28.008454	-32.766016	NaN	-28.111422	4.757562	NaN	0.102967
-28.008454	-41.196845	NaN	-20.350782	13.188391	NaN	-7.657672
-28.008454	-28.181570	NaN	-34.101438	0.173116	NaN	6.092983
-28.008454	7.472935	NaN	-18.299885	-35.481390	NaN	-9.708570
-28.008454	-29.839108	NaN	-34.370545	1.830654	NaN	6.362090
-28.008454	-38.553170	NaN	-26.138238	10.544716	NaN	-1.870217
-28.008454	-46.668559	NaN	-7.839932	18.660105	NaN	-20.168523
-28.008454	-44.707120	NaN	-28.623938	16.698666	NaN	0.615483
-28.008454	-40.685599	NaN	-21.157033	12.677145	NaN	-6.851421
-28.008454	-64.255812	NaN	-27.674423	36.247358	NaN	-0.334032
-28.008454	-9.109086	NaN	-33.666847	-18.899368	NaN	5.658392
-28.008454	-22.278761	NaN	-26.204695	-5.729693	NaN	-1.803760
-28.008454	-35.223066	NaN	-40.002798	7.214612	NaN	11.994343
-28.008454	-5.930306	NaN	-39.625154	-22.078148	NaN	11.616700
-28.008454	-26.620449	NaN	-30.579360	-1.388005	NaN	2.570906
-28.008454	-52.122580	NaN	-31.456261	24.114125	NaN	3.447807
-28.008454	-6.552850	NaN	-34.067040	-21.455604	NaN	6.058586
-28.008454	-27.058955	NaN	-17.499108	-0.949499	NaN	-10.509347
-28.008454	-22.417983	NaN	-23.057817	-5.590471	NaN	-4.950637
-28.008454	-73.456424	NaN	-31.296917	45.447969	NaN	3.288462
-28.008454	-72.994018	NaN	-56.313001	44.985564	NaN	28.304547
-28.008454	-43.534983	NaN	-24.988333	15.526529	NaN	-3.020121
-28.008454	-36.112798	NaN	-31.479709	8.104344	NaN	3.471255
-28.008454	-15.951113	NaN	-15.268257	-12.057342	NaN	-12.740197
-28.008454	-20.939290	NaN	-20.364647	-7.069165	NaN	-7.643807
-28.008454	-29.421706	NaN	-42.317158	1.413252	NaN	14.308703
-28.008454	-25.284356	NaN	-34.251305	-2.724098	NaN	6.242851
-28.008454	-115.922371	NaN	-37.363696	87.913917	NaN	9.355241
-28.008454	-36.551994	NaN	-22.174640	8.543539	NaN	-5.833815
-28.008454	-30.261814	NaN	-53.509930	2.253360	NaN	25.501476
-28.008454	-11.362259	NaN	-41.083133	-16.646196	NaN	13.074679
-28.008454	-82.278457	NaN	-35.181304	54.270002	NaN	7.172850
-28.008454	-11.516105	NaN	-26.346037	-16.492349	NaN	-1.662417
-28.008454	-123.105471	NaN	-46.844895	95.097017	NaN	18.836440
-28.008454	-33.133844	NaN	-14.660169	5.125389	NaN	-13.348286
-28.008454	-52.295394	NaN	-20.283768	24.286940	NaN	-7.724687
-28.008454	-55.122869	NaN	-32.301116	27.114415	NaN	4.292661
-28.008454	-1.441958	NaN	-11.913703	-26.566496	NaN	-16.094752
-28.008454	-48.068453	NaN	-31.948743	20.059999	NaN	3.940288
-28.008454	-47.166584	NaN	-59.877871	19.158130	NaN	31.869416
-28.008454	-35.853987	NaN	-32.781767	7.845533	NaN	4.773312
-28.008454	-43.002459	NaN	-30.947787	14.994005	NaN	2.939333
-28.008454	-53.620880	NaN	-22.475857	25.612426	NaN	-5.532597
-28.008454	-25.162817	NaN	-40.998740	-2.845637	NaN	12.990286
-28.008454	-24.459926	NaN	-6.885597	-3.548529	NaN	-21.122857
-28.008454	-28.118719	NaN	-10.120638	0.110265	NaN	-17.887816
-28.008454	-85.350194	NaN	-30.898324	57.341739	NaN	2.889870
-28.008454	-49.100087	NaN	-40.210750	21.091632	NaN	12.202296
-28.008454	-75.151743	NaN	-36.878133	47.143288	NaN	8.869679
-28.008454	-3.812539	NaN	-33.512851	-24.195915	NaN	5.504397
-28.008454	-4.594645	NaN	-30.906228	-23.413810	NaN	2.897774
-28.008454	-37.165307	NaN	-34.939664	9.156852	NaN	6.931210
-28.008454	-45.618398	NaN	-42.302040	17.609944	NaN	14.293585
-28.008454	-45.437404	NaN	-34.278997	17.428950	NaN	6.270542
-28.008454	-50.617617	NaN	-34.921927	22.609163	NaN	6.913472
-28.008454	-5.522932	NaN	-10.209081	-22.485523	NaN	-17.799373
-28.008454	-19.010827	NaN	-6.975760	-8.997628	NaN	-21.032694
-28.008454	-46.050502	NaN	-33.148510	18.042048	NaN	5.140055
-28.008454	-33.345124	NaN	-18.008027	5.336670	NaN	-10.000428
-28.008454	-5.322875	NaN	-33.595534	-22.685579	NaN	5.587079
-28.008454	-66.302568	NaN	-38.303799	38.294114	NaN	10.295344
-28.008454	-42.419668	NaN	-38.307130	14.411214	NaN	10.298675
-28.008454	-7.266613	NaN	-12.797775	-20.741842	NaN	-15.210680
-28.008454	-56.701877	NaN	-59.604050	28.693423	NaN	31.595595
-28.008454	11.081099	NaN	-12.788831	-39.089553	NaN	-15.219623
-28.008454	-24.745271	NaN	-32.210197	-3.263184	NaN	4.201742
-28.008454	-10.111777	NaN	-42.585135	-17.896678	NaN	14.576681
-28.008454	-52.441347	NaN	-48.312140	24.432893	NaN	20.303686
-28.008454	-27.679165	NaN	-9.418426	-0.329289	NaN	-18.590028
-28.008454	-45.790422	NaN	-44.500109	17.781968	NaN	16.491655
-28.008454	-21.970068	NaN	-13.014137	-6.038386	NaN	-14.994317
-28.008454	-7.885731	NaN	-21.045028	-20.122724	NaN	-6.963426
-28.008454	-48.551325	NaN	-26.076754	20.542871	NaN	-1.931700
-28.008454	-77.441224	NaN	-26.406797	49.432769	NaN	-1.601657
-28.008454	-45.328181	NaN	-37.475032	17.319727	NaN	9.466578
-28.008454	-23.743275	NaN	-16.895061	-4.265179	NaN	-11.113393
-28.008454	-24.264369	NaN	-21.403155	-3.744086	NaN	-6.605300
-28.008454	-28.275583	NaN	-35.724882	0.267129	NaN	7.716427
-28.008454	-26.330805	NaN	-15.996419	-1.677649	NaN	-12.012035
-28.008454	-40.266833	NaN	-46.735102	12.258379	NaN	18.726648
-28.008454	-55.527670	NaN	-36.428248	27.519215	NaN	8.419794
-28.008454	-39.650958	NaN	-39.330540	11.642503	NaN	11.322086
-28.008454	-40.402913	NaN	-39.592991	12.394458	NaN	11.584537
-28.008454	-2.384407	NaN	-28.623342	-25.624048	NaN	0.614887
-28.008454	-50.622127	NaN	-24.967157	22.613672	NaN	-3.041297
-28.008454	-49.042892	NaN	-10.931435	21.034437	NaN	-17.077019
-28.008454	-3.902561	NaN	-36.388153	-24.105893	NaN	8.379699
-28.008454	-26.034472	NaN	-48.035313	-1.973982	NaN	20.026859
-28.008454	-33.058341	NaN	-21.170012	5.049887	NaN	-6.838442
-28.008454	-71.354431	NaN	-36.182515	43.345977	NaN	8.174061
-28.008454	-7.734825	NaN	-15.319750	-20.273630	NaN	-12.688705
-28.008454	-18.162703	NaN	0.437652	-9.845751	NaN	-28.446106
-28.008454	-123.394829	NaN	-41.881052	95.386374	NaN	13.872597
-28.008454	-33.075766	NaN	-46.938462	5.067311	NaN	18.930007
-28.008454	-82.057506	NaN	-24.854817	54.049052	NaN	-3.153638
-28.008454	-18.399613	NaN	-36.001353	-9.608842	NaN	7.992898
-28.008454	-17.068234	NaN	-39.629149	-10.940220	NaN	11.620694
-28.008454	-35.251058	NaN	-23.988236	7.242603	NaN	-4.020219
-28.008454	-36.221943	NaN	-34.553364	8.213489	NaN	6.544909
-28.008454	-17.931577	NaN	-12.664252	-10.076877	NaN	-15.344203
-28.008454	-51.381732	NaN	-27.918674	23.373277	NaN	-0.089780
-28.008454	-57.022015	NaN	-25.898270	29.013561	NaN	-2.110185
-28.008454	-83.639122	NaN	-39.224659	55.630668	NaN	11.216204
-28.008454	-46.998213	NaN	-25.304992	18.989759	NaN	-2.703463
-28.008454	-47.597743	NaN	-35.560194	19.589289	NaN	7.551739
-28.008454	-47.715016	NaN	-33.685833	19.706562	NaN	5.677379
-28.008454	-28.092056	NaN	-35.285341	0.083602	NaN	7.276886
-28.008454	-41.916791	NaN	-39.273141	13.908336	NaN	11.264686
-28.008454	-43.373826	NaN	-33.800120	15.365371	NaN	5.791665
-28.008454	-36.562936	NaN	-30.285298	8.554482	NaN	2.276844
-28.008454	-46.579448	NaN	-20.217638	18.570993	NaN	-7.790816
-28.008454	-38.803499	NaN	-35.907433	10.795045	NaN	7.898978
-28.008454	-59.164749	NaN	-19.492217	31.156295	NaN	-8.516237
-28.008454	-21.570492	NaN	-39.785471	-6.437962	NaN	11.777017
-28.008454	-53.738049	NaN	-19.278968	25.729595	NaN	-8.729487
-28.008454	-22.502516	NaN	-28.190681	-5.505939	NaN	0.182227
-28.008454	-58.712505	NaN	-38.407393	30.704051	NaN	10.398939
-28.008454	-51.777416	NaN	-29.910788	23.768962	NaN	1.902333
-28.008454	-25.268407	NaN	-24.918818	-2.740048	NaN	-3.089637
-28.008454	-42.036715	NaN	-19.250384	14.028261	NaN	-8.758071
-28.008454	-58.267425	NaN	-27.017316	30.258971	NaN	-0.991138
-28.008454	-0.176517	NaN	-16.175114	-27.831937	NaN	-11.833340
-28.008454	-8.015189	NaN	-16.532485	-19.993265	NaN	-11.475969
-28.008454	-17.933699	NaN	-33.728157	-10.074756	NaN	5.719702
-28.008454	-29.850176	NaN	-15.534705	1.841722	NaN	-12.473750
-28.008454	-21.666933	NaN	-16.589271	-6.341522	NaN	-11.419183
-28.008454	-24.813414	NaN	-31.799725	-3.195040	NaN	3.791271
-28.008454	-16.635181	NaN	-14.579013	-11.373273	NaN	-13.429442
-28.008454	-58.825962	NaN	-31.950229	30.817508	NaN	3.941774
-28.008454	-64.900125	NaN	-31.338126	36.891671	NaN	3.329672
-28.008454	-70.147680	NaN	-26.313759	42.139225	NaN	-1.694696
-28.008454	-60.069845	NaN	-27.518261	32.061391	NaN	-0.490194
-28.008454	-6.653159	NaN	-26.882875	-21.355295	NaN	-1.125580
-28.008454	-29.227027	NaN	-6.076267	1.218573	NaN	-21.932187
-28.008454	-50.480845	NaN	-40.429044	22.472391	NaN	12.420590
-28.008454	-31.811676	NaN	-40.305059	3.803222	NaN	12.296605
-28.008454	-31.978259	NaN	-32.385062	3.969805	NaN	4.376608
-28.008454	-30.055641	NaN	-31.997326	2.047187	NaN	3.988872
-28.008454	-33.083825	NaN	-32.555650	5.075370	NaN	4.547196
-28.008454	-38.508074	NaN	-25.602543	10.499619	NaN	-2.405912
-28.008454	-15.332316	NaN	-8.463033	-12.676139	NaN	-19.545422
-28.008454	-47.348099	NaN	-41.622124	19.339644	NaN	13.613670
-28.008454	-13.928826	NaN	-16.359698	-14.079629	NaN	-11.648756
-28.008454	-37.390933	NaN	-52.681728	9.382478	NaN	24.673274
-28.008454	-42.580003	NaN	-40.241483	14.571549	NaN	12.233029
-28.008454	-46.737503	NaN	-31.995659	18.729049	NaN	3.987205
-28.008454	-42.689021	NaN	-38.161881	14.680566	NaN	10.153426
-28.008454	-32.095887	NaN	-25.562795	4.087432	NaN	-2.445659
-28.008454	-40.239507	NaN	-36.424812	12.231053	NaN	8.416357
-28.008454	-32.393397	NaN	-14.497963	4.384942	NaN	-13.510492
-28.008454	-35.058269	NaN	-41.569775	7.049814	NaN	13.561321
-28.008454	-11.941859	NaN	-42.184226	-16.066596	NaN	14.175772
-28.008454	-30.167621	NaN	-35.927593	2.159166	NaN	7.919139
-28.008454	-71.162676	NaN	-16.780711	43.154221	NaN	-11.227744
-28.008454	-43.955912	NaN	-31.776500	15.947457	NaN	3.768045
-28.008454	-49.713387	NaN	-40.083593	21.704932	NaN	12.075139
-28.008454	-29.994082	NaN	-17.591956	1.985627	NaN	-10.416498
-28.008454	-7.294981	NaN	-12.658733	-20.713473	NaN	-15.349722
-28.008454	-27.087974	NaN	-40.599084	-0.920480	NaN	12.590630
-28.008454	-30.188931	NaN	-43.006589	2.180476	NaN	14.998134
-28.008454	-70.108737	NaN	-30.185707	42.100283	NaN	2.177252
-28.008454	-30.533176	NaN	-39.301516	2.524722	NaN	11.293061
-28.008454	-38.390642	NaN	-54.221514	10.382187	NaN	26.213060
-28.008454	-47.812343	NaN	-31.788274	19.803888	NaN	3.779820
-28.008454	-43.077456	NaN	-16.765837	15.069001	NaN	-11.242618
-28.008454	-55.006007	NaN	-56.100683	26.997552	NaN	28.092228
-28.008454	-20.561422	NaN	-26.152067	-7.447032	NaN	-1.856387
-28.008454	-50.934816	NaN	-24.599371	22.926362	NaN	-3.409083
-28.008454	-38.711628	NaN	-37.198422	10.703174	NaN	9.189968
-28.008454	0.151796	NaN	-21.403910	-28.160250	NaN	-6.604544
-28.008454	-48.165315	NaN	-18.574478	20.156860	NaN	-9.433977
-28.008454	-53.138963	NaN	-34.081494	25.130508	NaN	6.073040
-28.008454	-18.849270	NaN	-18.096373	-9.159184	NaN	-9.912082
-28.008454	-41.599310	NaN	-48.668360	13.590856	NaN	20.659906
-28.008454	-56.179968	NaN	-43.538769	28.171513	NaN	15.530315
-28.008454	-18.511550	NaN	-27.075481	-9.496905	NaN	-0.932974
-28.008454	-52.357166	NaN	-45.212537	24.348711	NaN	17.204083
-28.008454	-61.274891	NaN	-31.010728	33.266437	NaN	3.002273
-28.008454	-37.700340	NaN	-50.301511	9.691885	NaN	22.293057
-28.008454	-38.071200	NaN	-30.501426	10.062746	NaN	2.492971
-28.008454	-6.601884	NaN	-26.794214	-21.406570	NaN	-1.214240
-28.008454	-37.857320	NaN	-25.412502	9.848865	NaN	-2.595952
-28.008454	-75.634776	NaN	-33.508269	47.626321	NaN	5.499814
-28.008454	-20.009557	NaN	-28.483864	-7.998897	NaN	0.475410
-28.008454	-23.183378	NaN	-15.622158	-4.825076	NaN	-12.386296
-28.008454	-48.295417	NaN	-23.049265	20.286962	NaN	-4.959189
-28.008454	-33.226977	NaN	-8.941663	5.218522	NaN	-19.066791
-28.008454	-32.125805	NaN	-35.995644	4.117351	NaN	7.987189
-28.008454	-23.569799	NaN	-30.713824	-4.438655	NaN	2.705370
-28.008454	-66.613061	NaN	-31.101282	38.604606	NaN	3.092827
-28.008454	-55.066361	NaN	-22.630281	27.057907	NaN	-5.378173
-28.008454	-16.792533	NaN	-11.887010	-11.215921	NaN	-16.121445
-28.008454	-6.818797	NaN	-5.962435	-21.189657	NaN	-22.046019
-28.008454	-8.023352	NaN	-14.174360	-19.985103	NaN	-13.834094
-28.008454	-65.500173	NaN	-36.221272	37.491719	NaN	8.212817
-28.008454	-95.917135	NaN	-53.233342	67.908680	NaN	25.224887
-28.008454	-88.377723	NaN	-15.482822	60.369269	NaN	-12.525632
-28.008454	-22.373328	NaN	-32.679724	-5.635126	NaN	4.671270
-28.008454	-58.992067	NaN	-23.302307	30.983613	NaN	-4.706147
-28.008454	-50.579905	NaN	-28.202787	22.571451	NaN	0.194333
-28.008454	-35.459648	NaN	-33.004350	7.451194	NaN	4.995896
-28.008454	-38.644769	NaN	-30.699543	10.636315	NaN	2.691089
-28.008454	-49.625229	NaN	-35.763305	21.616775	NaN	7.754850
-28.008454	-24.041032	NaN	-37.655809	-3.967422	NaN	9.647355
-28.008454	-43.768565	NaN	-40.252281	15.760111	NaN	12.243826
-28.008454	-60.253512	NaN	-28.728387	32.245058	NaN	0.719932
-28.008454	-67.772700	NaN	-35.515485	39.764245	NaN	7.507030
-28.008454	-77.039167	NaN	-35.115301	49.030713	NaN	7.106847
-28.008454	-23.446396	NaN	-5.797972	-4.562058	NaN	-22.210482
-28.008454	-65.069220	NaN	-23.734012	37.060765	NaN	-4.274443
-28.008454	-34.998225	NaN	-48.608247	6.989771	NaN	20.599793
-28.008454	-42.392902	NaN	-32.736715	14.384447	NaN	4.728261
-28.008454	-27.249631	NaN	-23.458507	-0.758824	NaN	-4.549947
-28.008454	-10.364774	NaN	-27.339917	-17.643680	NaN	-0.668537
-28.008454	-24.285725	NaN	-39.423399	-3.722729	NaN	11.414945
-28.008454	-15.910874	NaN	-21.109803	-12.097581	NaN	-6.898651
-28.008454	-63.995476	NaN	-33.742110	35.987021	NaN	5.733655
-28.008454	-2.960487	NaN	-12.842589	-25.047967	NaN	-15.165865
-28.008454	-33.955103	NaN	-58.327334	5.946649	NaN	30.318880
-28.008454	-35.028605	NaN	-22.602775	7.020151	NaN	-5.405680
-28.008454	-61.810336	NaN	-31.116412	33.801881	NaN	3.107958
-28.008454	-21.155494	NaN	-27.810305	-6.852961	NaN	-0.198149
-28.008454	-38.522840	NaN	-37.714352	10.514385	NaN	9.705897
-28.008454	-13.612192	NaN	-24.369930	-14.396262	NaN	-3.638524
-28.008454	-101.904480	NaN	-40.459470	73.896025	NaN	12.451015
-28.008454	-23.514068	NaN	-32.426915	-4.494386	NaN	4.418460
-28.008454	-13.500870	NaN	-27.659149	-14.507584	NaN	-0.349306
-28.008454	-56.141589	NaN	-28.418379	28.133134	NaN	0.409925
-28.008454	-38.727548	NaN	-38.124821	10.719093	NaN	10.116367
-28.008454	-40.797016	NaN	-29.266865	12.788561	NaN	1.258411
-28.008454	-14.721502	NaN	-2.024096	-13.286953	NaN	-25.984359
-28.008454	-34.312932	NaN	-30.012514	6.304478	NaN	2.004060
-28.008454	-27.296294	NaN	-26.142226	-0.712160	NaN	-1.866229
-28.008454	-7.574783	NaN	-36.528852	-20.433671	NaN	8.520397
-28.008454	-27.742316	NaN	-9.943624	-0.266138	NaN	-18.064830
-28.008454	-50.978183	NaN	-37.694405	22.969729	NaN	9.685951
-28.008454	-55.665921	NaN	-35.529629	27.657467	NaN	7.521175
-28.008454	-52.411701	NaN	-32.259156	24.403247	NaN	4.250702
-28.008454	-30.677459	NaN	-26.184875	2.669005	NaN	-1.823579
-28.008454	-25.719264	NaN	-57.965245	-2.289191	NaN	29.956790
-28.008454	-43.877628	NaN	-34.043839	15.869174	NaN	6.035385
-28.008454	-83.469024	NaN	-14.815967	55.460570	NaN	-13.192487
-28.008454	-71.239700	NaN	-65.549221	43.231246	NaN	37.540766
-28.008454	-34.504036	NaN	-27.702267	6.495582	NaN	-0.306188
-28.008454	-19.011386	NaN	-33.876085	-8.997068	NaN	5.867630
-28.008454	-77.300376	NaN	-21.504753	49.291922	NaN	-6.503701
-28.008454	-53.821219	NaN	-31.090659	25.812764	NaN	3.082204
-28.008454	-37.090213	NaN	-20.340646	9.081759	NaN	-7.667808
-28.008454	-46.385740	NaN	-41.299573	18.377285	NaN	13.291118
-28.008454	-36.036822	NaN	-3.029436	8.028367	NaN	-24.979018
-28.008454	-53.471769	NaN	-23.896298	25.463315	NaN	-4.112156
-28.008454	-23.280007	NaN	-9.961943	-4.728447	NaN	-18.046511
-28.008454	-20.993024	NaN	-15.591668	-7.015430	NaN	-12.416786
-28.008454	-69.119300	NaN	-45.581296	41.110846	NaN	17.572841
-28.008454	-17.858210	NaN	-2.288806	-10.150244	NaN	-25.719649
-28.008454	-31.117420	NaN	-11.591073	3.108965	NaN	-16.417382
-28.008454	-24.820990	NaN	-29.862546	-3.187465	NaN	1.854092
-28.008454	-19.787646	NaN	-31.078110	-8.220808	NaN	3.069656
-28.008454	-35.142499	NaN	-34.077072	7.134045	NaN	6.068618
-28.008454	-10.520085	NaN	-32.865909	-17.488369	NaN	4.857455
-28.008454	-30.016807	NaN	-24.964305	2.008353	NaN	-3.044149
-28.008454	-57.411342	NaN	-26.992771	29.402888	NaN	-1.015683
-28.008454	-27.936534	NaN	-34.858669	-0.071921	NaN	6.850215
-28.008454	-50.948360	NaN	-48.758444	22.939905	NaN	20.749990
-28.008454	-39.801734	NaN	-6.076953	11.793280	NaN	-21.931501
-28.008454	-34.351741	NaN	-30.601908	6.343286	NaN	2.593454
-28.008454	-72.379092	NaN	-26.042944	44.370638	NaN	-1.965510
-28.008454	-67.437347	NaN	-33.472010	39.428892	NaN	5.463556
-28.008454	-34.488960	NaN	-19.840881	6.480506	NaN	-8.167573
-28.008454	-72.986897	NaN	-33.704899	44.978443	NaN	5.696444
-28.008454	-44.807629	NaN	-32.767033	16.799175	NaN	4.758579
-28.008454	-19.388853	NaN	-17.648830	-8.619602	NaN	-10.359625
-28.008454	-36.450804	NaN	-42.144212	8.442350	NaN	14.135758
-28.008454	-57.394760	NaN	-38.256163	29.386306	NaN	10.247709
-28.008454	-25.277440	NaN	-28.994853	-2.731015	NaN	0.986399
-28.008454	-20.529727	NaN	-43.245584	-7.478727	NaN	15.237129
-28.008454	-49.008741	NaN	-25.248907	21.000287	NaN	-2.759547
-28.008454	-54.515283	NaN	-16.698083	26.506828	NaN	-11.310371
-28.008454	-44.820235	NaN	-35.205771	16.811781	NaN	7.197317
-28.008454	-12.048777	NaN	-27.936201	-15.959677	NaN	-0.072254
-28.008454	-11.928846	NaN	-22.891192	-16.079608	NaN	-5.117262
-28.008454	-71.563206	NaN	-32.843743	43.554752	NaN	4.835289
-28.008454	-28.278353	NaN	-19.892660	0.269899	NaN	-8.115794
-28.008454	-78.108991	NaN	-51.645560	50.100537	NaN	23.637106
-28.008454	-31.984877	NaN	-23.836094	3.976423	NaN	-4.172360
-28.008454	-56.062433	NaN	-26.950222	28.053979	NaN	-1.058233
-28.008454	-80.421828	NaN	-31.733813	52.413373	NaN	3.725358
-28.008454	-67.591871	NaN	-40.831240	39.583416	NaN	12.822786
-28.008454	4.500926	NaN	-34.261400	-32.509380	NaN	6.252945
-28.008454	-49.051540	NaN	-35.503635	21.043086	NaN	7.495180
-28.008454	-55.672650	NaN	-67.884818	27.664196	NaN	39.876363
-28.008454	-46.092463	NaN	-33.201419	18.084009	NaN	5.192964
-28.008454	-70.782335	NaN	-38.273087	42.773881	NaN	10.264633
-28.008454	-30.559353	NaN	-41.271113	2.550898	NaN	13.262659
-28.008454	-77.305785	NaN	-24.754160	49.297331	NaN	-3.254294
-28.008454	-1.030185	NaN	-25.211728	-26.978269	NaN	-2.796726
-28.008454	-11.889388	NaN	1.148140	-16.119067	NaN	-29.156594
-28.008454	-42.837306	NaN	-33.540067	14.828851	NaN	5.531613
-28.008454	-101.757481	NaN	-37.402588	73.749026	NaN	9.394133
-28.008454	-49.552976	NaN	-30.164345	21.544521	NaN	2.155891
-28.008454	-14.064575	NaN	-35.867931	-13.943879	NaN	7.859477
-28.008454	-40.446468	NaN	-35.439659	12.438013	NaN	7.431205
-28.008454	-50.784005	NaN	-17.847134	22.775550	NaN	-10.161320
-28.008454	-55.546321	NaN	-37.364318	27.537867	NaN	9.355863
-28.008454	-26.848289	NaN	-33.334150	-1.160166	NaN	5.325695
-28.008454	-69.470596	NaN	-33.980166	41.462142	NaN	5.971712
-28.008454	-52.099770	NaN	-25.306579	24.091315	NaN	-2.701875
-28.008454	-53.526387	NaN	-24.059900	25.517932	NaN	-3.948554
-28.008454	-42.388733	NaN	-22.509497	14.380278	NaN	-5.498957
-28.008454	-16.481520	NaN	-20.361285	-11.526934	NaN	-7.647170
-28.008454	-49.861925	NaN	-52.699463	21.853471	NaN	24.691008
-28.008454	-17.180720	NaN	-1.942258	-10.827734	NaN	-26.066197
-28.008454	-38.503302	NaN	-21.140811	10.494848	NaN	-6.867644
-28.008454	-66.219824	NaN	-25.908651	38.211369	NaN	-2.099803
-28.008454	-9.224444	NaN	-32.899977	-18.784011	NaN	4.891523
-28.008454	-47.951492	NaN	-25.184104	19.943037	NaN	-2.824350
-28.008454	-36.219185	NaN	-21.539886	8.210731	NaN	-6.468568
-28.008454	-46.585729	NaN	-25.958076	18.577274	NaN	-2.050379
-28.008454	-47.649160	NaN	-42.068506	19.640705	NaN	14.060052
-28.008454	-48.690311	NaN	-32.243446	20.681856	NaN	4.234992
-28.008454	-37.535952	NaN	-29.220394	9.527497	NaN	1.211939
-28.008454	-59.501812	NaN	-33.660456	31.493358	NaN	5.652002
-28.008454	-24.935724	NaN	-30.615183	-3.072731	NaN	2.606729
-28.008454	-43.294060	NaN	-34.948917	15.285606	NaN	6.940462
-28.008454	-46.088041	NaN	-43.652233	18.079586	NaN	15.643779
-28.008454	-4.901032	NaN	-24.360422	-23.107422	NaN	-3.648033
-28.008454	-62.063160	NaN	-33.534673	34.054706	NaN	5.526218
-28.008454	-60.744302	NaN	-35.224287	32.735848	NaN	7.215833
-28.008454	-1.101954	NaN	-33.068434	-26.906500	NaN	5.059980
-28.008454	-35.728927	NaN	-36.187549	7.720473	NaN	8.179094
-28.008454	-54.394146	NaN	-28.988730	26.385692	NaN	0.980276
-28.008454	-30.516922	NaN	-29.506574	2.508468	NaN	1.498120
-28.008454	-32.393047	NaN	-11.003849	4.384593	NaN	-17.004606
-28.008454	-36.652230	NaN	-3.712845	8.643776	NaN	-24.295610
-28.008454	-28.740411	NaN	-36.245234	0.731956	NaN	8.236780
-28.008454	-36.380647	NaN	-34.669750	8.372192	NaN	6.661295
-28.008454	-41.624723	NaN	-18.403838	13.616269	NaN	-9.604616
-28.008454	-71.737274	NaN	-17.207765	43.728820	NaN	-10.800690
-28.008454	-44.949567	NaN	-14.738114	16.941112	NaN	-13.270341
-28.008454	-65.996678	NaN	-16.692823	37.988224	NaN	-11.315631
-28.008454	-43.884304	NaN	-35.845969	15.875849	NaN	7.837515
-28.008454	-35.212979	NaN	-30.694867	7.204525	NaN	2.686413
-28.008454	-53.439341	NaN	-18.732459	25.430887	NaN	-9.275996
-28.008454	-59.120721	NaN	-36.559585	31.112267	NaN	8.551130
-28.008454	-78.203413	NaN	-29.024186	50.194958	NaN	1.015731
-28.008454	-21.141788	NaN	-38.375776	-6.866667	NaN	10.367322
-28.008454	-26.896239	NaN	-14.434370	-1.112216	NaN	-13.574084
-28.008454	-47.147360	NaN	-16.181123	19.138905	NaN	-11.827331
-28.008454	11.339419	NaN	-15.895675	-39.347874	NaN	-12.112780
-28.008454	-29.140932	NaN	-0.948388	1.132478	NaN	-27.060066
-28.008454	-40.677259	NaN	-14.623214	12.668805	NaN	-13.385240
-28.008454	-38.997507	NaN	-11.263010	10.989052	NaN	-16.745445
-28.008454	-47.964525	NaN	-34.085836	19.956071	NaN	6.077382
-28.008454	-46.757448	NaN	-12.627665	18.748994	NaN	-15.380789
-28.008454	1.711416	NaN	-12.072134	-29.719871	NaN	-15.936321
-28.008454	-36.544535	NaN	-28.973615	8.536080	NaN	0.965161
-28.008454	-44.223259	NaN	-45.872639	16.214805	NaN	17.864184
-28.008454	-46.281702	NaN	-27.905319	18.273247	NaN	-0.103136
-28.008454	-29.706686	NaN	-7.221264	1.698231	NaN	-20.787190
-28.008454	-90.860971	NaN	-43.460422	62.852517	NaN	15.451967
-28.008454	-63.053088	NaN	-49.915932	35.044633	NaN	21.907478
-28.008454	-21.018977	NaN	-19.830128	-6.989477	NaN	-8.178326
-28.008454	-27.439721	NaN	-17.713716	-0.568734	NaN	-10.294738
-28.008454	-55.717522	NaN	-27.859128	27.709068	NaN	-0.149327
-28.008454	-20.983447	NaN	-25.713057	-7.025007	NaN	-2.295398
-28.008454	-28.065901	NaN	-22.020881	0.057446	NaN	-5.987573
-28.008454	-41.071428	NaN	-20.377999	13.062974	NaN	-7.630455
-28.008454	-27.476761	NaN	-28.695520	-0.531694	NaN	0.687066
-28.008454	-63.869433	NaN	-45.313882	35.860979	NaN	17.305427
-28.008454	-27.167342	NaN	-8.951176	-0.841113	NaN	-19.057279
-28.008454	-49.285600	NaN	-28.475079	21.277146	NaN	0.466625
-28.008454	-19.535313	NaN	-8.158184	-8.473142	NaN	-19.850270
-28.008454	-8.097146	NaN	-8.934865	-19.911308	NaN	-19.073590
-28.008454	5.406869	NaN	-42.205679	-33.415323	NaN	14.197225
-28.008454	-46.647014	NaN	-35.428401	18.638559	NaN	7.419947
-28.008454	-69.354062	NaN	-53.045718	41.345607	NaN	25.037263
-28.008454	-52.892885	NaN	-45.151635	24.884431	NaN	17.143180
-28.008454	-24.160698	NaN	-33.061373	-3.847756	NaN	5.052919
-28.008454	-11.283778	NaN	-43.047884	-16.724676	NaN	15.039429
-28.008454	-30.969498	NaN	-41.876395	2.961044	NaN	13.867940
-28.008454	-24.531036	NaN	-21.659200	-3.477419	NaN	-6.349255
-28.008454	-29.977383	NaN	-15.682881	1.968929	NaN	-12.325574
-28.008454	-22.472435	NaN	-32.606349	-5.536019	NaN	4.597894
-28.008454	-7.697987	NaN	-21.784049	-20.310468	NaN	-6.224405
-28.008454	-41.428531	NaN	-28.439999	13.420077	NaN	0.431545
-28.008454	-0.141542	NaN	-12.920870	-27.866912	NaN	-15.087585
-28.008454	-28.934482	NaN	-15.786054	0.926028	NaN	-12.222400
-28.008454	-58.667917	NaN	-33.480186	30.659462	NaN	5.471732
-28.008454	-88.795445	NaN	-9.793491	60.786990	NaN	-18.214964
-28.008454	-38.563775	NaN	-27.746936	10.555321	NaN	-0.261518
-28.008454	-42.915644	NaN	-32.246707	14.907190	NaN	4.238252
-28.008454	-58.892922	NaN	-56.170948	30.884467	NaN	28.162494
-28.008454	-51.777658	NaN	-16.297741	23.769203	NaN	-11.710713
-28.008454	-68.286870	NaN	-49.986772	40.278415	NaN	21.978318
-28.008454	-31.185627	NaN	-38.818387	3.177173	NaN	10.809933
-28.008454	-27.137217	NaN	-30.600341	-0.871238	NaN	2.591886
-28.008454	-79.421463	NaN	-31.260069	51.413008	NaN	3.251614
-28.008454	-56.229566	NaN	-37.352700	28.221112	NaN	9.344245
-28.008454	-15.740677	NaN	-32.636855	-12.267777	NaN	4.628400
-28.008454	-9.584817	NaN	-2.420701	-18.423637	NaN	-25.587754
-28.008454	-65.032232	NaN	-30.962183	37.023777	NaN	2.953729
-28.008454	-22.804885	NaN	-38.255699	-5.203570	NaN	10.247244
-28.008454	4.988474	NaN	-24.627915	-32.996929	NaN	-3.380540
-28.008454	-25.288270	NaN	-22.545987	-2.720185	NaN	-5.462467
-28.008454	-59.924374	NaN	-31.742335	31.915919	NaN	3.733881
-28.008454	-15.740988	NaN	-14.307310	-12.267467	NaN	-13.701144
-28.008454	-86.491778	NaN	-25.687375	58.483323	NaN	-2.321080
-28.008454	-52.589223	NaN	-20.263270	24.580769	NaN	-7.745184
-28.008454	-37.448063	NaN	-37.579869	9.439609	NaN	9.571414
-28.008454	-82.660706	NaN	-21.291879	54.652251	NaN	-6.716575
-28.008454	-35.470548	NaN	-27.418723	7.462094	NaN	-0.589731
-28.008454	-46.669185	NaN	-26.293426	18.660731	NaN	-1.715028
-28.008454	-1.225202	NaN	-29.662277	-26.783252	NaN	1.653822
-28.008454	-29.607163	NaN	-14.045273	1.598709	NaN	-13.963181
-28.008454	-63.290825	NaN	-27.524296	35.282370	NaN	-0.484159
-28.008454	-57.607120	NaN	-23.841573	29.598665	NaN	-4.166881
-28.008454	-87.672013	NaN	-37.961841	59.663559	NaN	9.953387
