# Supplementary material for: Combined Influences of Model Choice, Data Quality, and Data Quantity When Estimating Population Trends
Source: PLoS One. 2015 Jul 15;10(7):e0132255. doi: 10.1371/journal.pone.0132255 (PMC4503393; doi:10.1371/journal.pone.0132255)
Supplement: S1 Dataset — Files are organized by model type and by the input lambda value. (ZIP) [file pone.0132255.s002.zip › Hypothetical LH/sims_lambda_1_025/simulationOutput_1.025_0_0_0.3_20.xls]

Percent_Decline_True	Median_Percent_Decline_Matrix	Median_Percent_Decline_Matrix_stable	Median_Percent_Decline_Scalar	Difference_True_Matrix	Difference_True_Matrix_Stable	Difference_True_Scalar
-28.008454	-15.434298	NaN	-44.897397	-12.574156	NaN	16.888942
-28.008454	-4.535831	NaN	-15.145215	-23.472623	NaN	-12.863239
-28.008454	-3.135949	NaN	-2.171850	-24.872505	NaN	-25.836605
-28.008454	-57.135268	NaN	-43.248225	29.126814	NaN	15.239771
-28.008454	-48.691082	NaN	-17.450412	20.682627	NaN	-10.558042
-28.008454	-32.511754	NaN	-31.017783	4.503299	NaN	3.009329
-28.008454	-64.836997	NaN	-60.286677	36.828542	NaN	32.278223
-28.008454	-33.455946	NaN	-12.740388	5.447491	NaN	-15.268066
-28.008454	-110.304470	NaN	-29.257537	82.296016	NaN	1.249082
-28.008454	-29.727913	NaN	-24.154357	1.719459	NaN	-3.854098
-28.008454	-32.290710	NaN	-6.935567	4.282256	NaN	-21.072888
-28.008454	-65.474914	NaN	-30.547128	37.466460	NaN	2.538673
-28.008454	-28.855916	NaN	-32.642157	0.847461	NaN	4.633702
-28.008454	-58.344954	NaN	-24.348806	30.336500	NaN	-3.659648
-28.008454	-57.953309	NaN	-16.578140	29.944854	NaN	-11.430314
-28.008454	-61.501196	NaN	-49.278725	33.492741	NaN	21.270271
-28.008454	-62.357798	NaN	-15.268627	34.349343	NaN	-12.739827
-28.008454	-87.858922	NaN	-21.572868	59.850468	NaN	-6.435586
-28.008454	-22.426953	NaN	-24.140439	-5.581501	NaN	-3.868016
-28.008454	-48.352308	NaN	-79.599126	20.343854	NaN	51.590671
-28.008454	-64.100802	NaN	-29.215514	36.092348	NaN	1.207060
-28.008454	-77.921591	NaN	-61.894771	49.913137	NaN	33.886316
-28.008454	18.390606	NaN	4.242948	-46.399061	NaN	-32.251402
-28.008454	-85.317530	NaN	-52.952733	57.309076	NaN	24.944278
-28.008454	-34.285516	NaN	-7.628341	6.277062	NaN	-20.380114
-28.008454	-44.080128	NaN	-20.734708	16.071673	NaN	-7.273746
-28.008454	-60.435489	NaN	-40.522314	32.427035	NaN	12.513860
-28.008454	-51.825271	NaN	-20.430154	23.816816	NaN	-7.578300
-28.008454	-102.288595	NaN	-50.104800	74.280141	NaN	22.096346
-28.008454	-119.395753	NaN	-63.701140	91.387298	NaN	35.692686
-28.008454	-24.166275	NaN	-13.217185	-3.842179	NaN	-14.791269
-28.008454	-64.659863	NaN	-9.837433	36.651409	NaN	-18.171021
-28.008454	-89.371569	NaN	-55.621570	61.363114	NaN	27.613116
-28.008454	-40.627564	NaN	-51.341323	12.619110	NaN	23.332869
-28.008454	-18.837326	NaN	-8.868461	-9.171128	NaN	-19.139993
-28.008454	-71.416723	NaN	-55.620760	43.408269	NaN	27.612306
-28.008454	-58.278321	NaN	-54.804566	30.269866	NaN	26.796111
-28.008454	-3.951604	NaN	-21.077015	-24.056851	NaN	-6.931439
-28.008454	29.061295	NaN	-27.738286	-57.069749	NaN	-0.270168
-28.008454	-24.929728	NaN	-27.853337	-3.078727	NaN	-0.155118
-28.008454	-91.425281	NaN	-19.459923	63.416826	NaN	-8.548531
-28.008454	-59.028048	NaN	-10.617422	31.019594	NaN	-17.391033
-28.008454	-34.702560	NaN	-17.076001	6.694105	NaN	-10.932453
-28.008454	-35.963407	NaN	-14.469121	7.954952	NaN	-13.539333
-28.008454	-32.501332	NaN	-33.226323	4.492877	NaN	5.217869
-28.008454	-34.940984	NaN	-27.035454	6.932529	NaN	-0.973001
-28.008454	-79.198291	NaN	-33.535757	51.189837	NaN	5.527303
-28.008454	-5.800962	NaN	-22.205202	-22.207492	NaN	-5.803253
-28.008454	-22.661396	NaN	-37.590839	-5.347059	NaN	9.582385
-28.008454	-110.245652	NaN	-51.772174	82.237197	NaN	23.763719
-28.008454	-89.606422	NaN	-51.385628	61.597967	NaN	23.377174
-28.008454	-42.833564	NaN	-29.116088	14.825110	NaN	1.107634
-28.008454	-69.850750	NaN	-14.784421	41.842296	NaN	-13.224034
-28.008454	-45.144877	NaN	-19.438677	17.136422	NaN	-8.569778
-28.008454	-57.998324	NaN	-44.414707	29.989869	NaN	16.406253
-28.008454	-70.281255	NaN	-32.225818	42.272800	NaN	4.217364
-28.008454	-67.492051	NaN	-25.354479	39.483596	NaN	-2.653976
-28.008454	-30.630037	NaN	-9.432937	2.621583	NaN	-18.575517
-28.008454	-39.298072	NaN	-32.801564	11.289617	NaN	4.793110
-28.008454	-26.032703	NaN	-50.105825	-1.975752	NaN	22.097371
-28.008454	-4.574006	NaN	1.626746	-23.434449	NaN	-29.635200
-28.008454	7.860835	NaN	-13.318229	-35.869290	NaN	-14.690225
-28.008454	-43.668705	NaN	-16.582172	15.660250	NaN	-11.426282
-28.008454	-6.348305	NaN	-22.537755	-21.660149	NaN	-5.470699
-28.008454	-38.433988	NaN	-20.885604	10.425534	NaN	-7.122851
-28.008454	-47.613091	NaN	-51.240060	19.604637	NaN	23.231605
-28.008454	-32.396999	NaN	-29.694353	4.388545	NaN	1.685899
-28.008454	-99.472943	NaN	-37.423141	71.464489	NaN	9.414686
-28.008454	-5.848417	NaN	-45.515270	-22.160037	NaN	17.506815
-28.008454	-38.776002	NaN	-31.485097	10.767548	NaN	3.476643
-28.008454	-65.379992	NaN	-13.931395	37.371538	NaN	-14.077059
-28.008454	-55.136786	NaN	-38.224099	27.128332	NaN	10.215645
-28.008454	-15.497705	NaN	-29.141937	-12.510749	NaN	1.133483
-28.008454	-30.997316	NaN	-7.357623	2.988862	NaN	-20.650832
-28.008454	-14.642336	NaN	-43.587268	-13.366118	NaN	15.578814
-28.008454	3.219141	NaN	-25.274536	-31.227595	NaN	-2.733919
-28.008454	-13.816350	NaN	-49.055406	-14.192104	NaN	21.046951
-28.008454	-58.409672	NaN	-26.832058	30.401218	NaN	-1.176396
-28.008454	-28.795352	NaN	-17.262575	0.786898	NaN	-10.745880
-28.008454	-73.991731	NaN	-30.050762	45.983277	NaN	2.042308
-28.008454	-49.314775	NaN	-59.271549	21.306321	NaN	31.263095
-28.008454	-36.904655	NaN	-16.523388	8.896201	NaN	-11.485067
-28.008454	-44.183637	NaN	-48.798643	16.175183	NaN	20.790188
-28.008454	-30.333741	NaN	-25.634860	2.325286	NaN	-2.373595
-28.008454	-21.634100	NaN	-41.714952	-6.374354	NaN	13.706498
-28.008454	-39.754359	NaN	-54.002172	11.745905	NaN	25.993718
-28.008454	-47.039349	NaN	-60.904625	19.030895	NaN	32.896171
-28.008454	-31.664678	NaN	-16.491068	3.656224	NaN	-11.517386
-28.008454	-48.974067	NaN	-27.487867	20.965612	NaN	-0.520587
-28.008454	-10.341934	NaN	-38.018659	-17.666520	NaN	10.010205
-28.008454	-51.423201	NaN	-15.625591	23.414747	NaN	-12.382863
-28.008454	-30.937273	NaN	-32.849962	2.928819	NaN	4.841507
-28.008454	-36.752554	NaN	-31.903635	8.744099	NaN	3.895181
-28.008454	-74.099554	NaN	-31.604913	46.091100	NaN	3.596459
-28.008454	-65.020164	NaN	-37.671105	37.011709	NaN	9.662650
-28.008454	-30.785347	NaN	-11.017558	2.776892	NaN	-16.990896
-28.008454	-59.194015	NaN	-38.267361	31.185561	NaN	10.258906
-28.008454	-43.233925	NaN	-54.984628	15.225471	NaN	26.976174
-28.008454	-46.575677	NaN	-24.179124	18.567222	NaN	-3.829330
-28.008454	-84.043649	NaN	-31.721539	56.035194	NaN	3.713085
-28.008454	-63.813164	NaN	-32.594750	35.804710	NaN	4.586296
-28.008454	11.368713	NaN	-31.346578	-39.377167	NaN	3.338124
-28.008454	-43.613190	NaN	-18.809769	15.604736	NaN	-9.198685
-28.008454	-31.407837	NaN	-39.143839	3.399383	NaN	11.135384
-28.008454	-60.876866	NaN	-48.982951	32.868412	NaN	20.974497
-28.008454	-5.017738	NaN	-8.077725	-22.990717	NaN	-19.930730
-28.008454	-34.861015	NaN	-28.873173	6.852561	NaN	0.864719
-28.008454	-15.893161	NaN	-29.020755	-12.115293	NaN	1.012300
-28.008454	-24.550763	NaN	-31.845564	-3.457691	NaN	3.837110
-28.008454	-36.959829	NaN	-16.229660	8.951375	NaN	-11.778794
-28.008454	-124.781073	NaN	-52.688020	96.772619	NaN	24.679565
-28.008454	-3.429633	NaN	-10.606732	-24.578821	NaN	-17.401723
-28.008454	-26.711143	NaN	-19.902936	-1.297312	NaN	-8.105518
-28.008454	-14.788001	NaN	-44.233255	-13.220453	NaN	16.224801
-28.008454	-48.145705	NaN	-40.908661	20.137250	NaN	12.900206
-28.008454	-51.551517	NaN	-25.043735	23.543063	NaN	-2.964719
-28.008454	-32.287147	NaN	-17.565161	4.278692	NaN	-10.443293
-28.008454	-43.312872	NaN	-16.770345	15.304417	NaN	-11.238110
-28.008454	-0.353698	NaN	-27.717694	-27.654757	NaN	-0.290760
-28.008454	-14.998104	NaN	-14.325437	-13.010351	NaN	-13.683017
-28.008454	-93.574629	NaN	-80.846981	65.566175	NaN	52.838527
-28.008454	-19.677185	NaN	-15.281609	-8.331269	NaN	-12.726846
-28.008454	-22.360824	NaN	-32.347476	-5.647630	NaN	4.339021
-28.008454	-58.793814	NaN	-33.794016	30.785360	NaN	5.785561
-28.008454	-111.016507	NaN	-27.512090	83.008052	NaN	-0.496365
-28.008454	-27.101322	NaN	-5.200359	-0.907132	NaN	-22.808095
-28.008454	-37.969872	NaN	-48.490544	9.961417	NaN	20.482090
-28.008454	12.137989	NaN	-29.911215	-40.146443	NaN	1.902761
-28.008454	-37.277538	NaN	-44.500676	9.269084	NaN	16.492222
-28.008454	0.847595	NaN	-55.424768	-28.856049	NaN	27.416313
-28.008454	-89.090123	NaN	-64.407860	61.081669	NaN	36.399406
-28.008454	-58.735226	NaN	-44.211809	30.726772	NaN	16.203354
-28.008454	-13.464159	NaN	-51.578312	-14.544295	NaN	23.569858
-28.008454	4.060472	NaN	-16.106782	-32.068926	NaN	-11.901673
-28.008454	-41.434745	NaN	-30.900860	13.426291	NaN	2.892405
-28.008454	4.949843	NaN	-39.382528	-32.958297	NaN	11.374074
-28.008454	-57.216407	NaN	-30.995872	29.207952	NaN	2.987417
-28.008454	-26.575539	NaN	-1.409981	-1.432916	NaN	-26.598473
-28.008454	-79.180454	NaN	-28.974468	51.171999	NaN	0.966013
-28.008454	-46.764850	NaN	-34.121244	18.756396	NaN	6.112790
-28.008454	-62.103556	NaN	-18.227616	34.095102	NaN	-9.780838
-28.008454	-35.489548	NaN	-59.499131	7.481093	NaN	31.490676
-28.008454	-49.723557	NaN	-53.582544	21.715103	NaN	25.574090
-28.008454	-33.893570	NaN	-7.850317	5.885116	NaN	-20.158137
-28.008454	5.482887	NaN	-14.622379	-33.491341	NaN	-13.386075
-28.008454	-55.378569	NaN	-31.344043	27.370114	NaN	3.335589
-28.008454	1.946051	NaN	-23.378512	-29.954505	NaN	-4.629942
-28.008454	-15.109625	NaN	-1.017220	-12.898829	NaN	-26.991234
-28.008454	-45.567251	NaN	-13.494088	17.558797	NaN	-14.514366
-28.008454	-42.441316	NaN	-30.865846	14.432862	NaN	2.857391
-28.008454	-56.960472	NaN	-21.546996	28.952018	NaN	-6.461458
-28.008454	-18.680589	NaN	-22.634841	-9.327865	NaN	-5.373613
-28.008454	-5.090799	NaN	-17.656883	-22.917655	NaN	-10.351572
-28.008454	-88.540493	NaN	-43.148031	60.532038	NaN	15.139577
-28.008454	-30.242911	NaN	-1.197439	2.234457	NaN	-26.811016
-28.008454	-56.871380	NaN	-19.233279	28.862925	NaN	-8.775176
-28.008454	-58.143869	NaN	-39.337269	30.135414	NaN	11.328815
-28.008454	-36.965892	NaN	-47.320134	8.957438	NaN	19.311680
-28.008454	-33.444712	NaN	-37.037839	5.436258	NaN	9.029384
-28.008454	-10.174058	NaN	-56.017728	-17.834396	NaN	28.009274
-28.008454	-81.083159	NaN	-61.244898	53.074705	NaN	33.236444
-28.008454	-103.711542	NaN	-73.869333	75.703088	NaN	45.860879
-28.008454	-105.751068	NaN	-38.020472	77.742614	NaN	10.012018
-28.008454	-40.534461	NaN	-47.492343	12.526007	NaN	19.483889
-28.008454	23.002181	NaN	-44.051258	-51.010636	NaN	16.042804
-28.008454	2.718275	NaN	-25.272038	-30.726730	NaN	-2.736416
-28.008454	-33.467786	NaN	12.990652	5.459331	NaN	-40.999106
-28.008454	-79.922031	NaN	-45.022283	51.913576	NaN	17.013828
-28.008454	-48.587849	NaN	-61.849630	20.579394	NaN	33.841176
-28.008454	-37.961390	NaN	-31.783198	9.952935	NaN	3.774744
-28.008454	-8.027527	NaN	-2.407189	-19.980928	NaN	-25.601265
-28.008454	-47.249356	NaN	-25.598243	19.240902	NaN	-2.410212
-28.008454	-39.235295	NaN	-24.856394	11.226841	NaN	-3.152060
-28.008454	-101.465958	NaN	-20.070798	73.457503	NaN	-7.937656
-28.008454	7.865419	NaN	-40.168582	-35.873873	NaN	12.160127
-28.008454	-14.714802	NaN	-67.522184	-13.293652	NaN	39.513729
-28.008454	-14.472004	NaN	-47.759350	-13.536450	NaN	19.750895
-28.008454	-102.695393	NaN	-47.199830	74.686938	NaN	19.191376
-28.008454	-36.495965	NaN	-21.734936	8.487510	NaN	-6.273518
-28.008454	-5.881178	NaN	-21.502516	-22.127276	NaN	-6.505939
-28.008454	-24.928598	NaN	-26.420329	-3.079856	NaN	-1.588126
-28.008454	-82.149274	NaN	-11.051239	54.140820	NaN	-16.957215
-28.008454	-53.750521	NaN	-9.876578	25.742067	NaN	-18.131876
-28.008454	-79.562213	NaN	-48.459610	51.553759	NaN	20.451156
-28.008454	-56.883159	NaN	-36.573635	28.874704	NaN	8.565181
-28.008454	-56.436011	NaN	-25.618117	28.427556	NaN	-2.390338
-28.008454	-21.938201	NaN	-14.362221	-6.070254	NaN	-13.646233
-28.008454	-21.404257	NaN	-28.042469	-6.604198	NaN	0.034014
-28.008454	-30.776052	NaN	-20.328350	2.767598	NaN	-7.680104
-28.008454	-60.689922	NaN	-33.333513	32.681467	NaN	5.325058
-28.008454	-45.488949	NaN	-16.209969	17.480494	NaN	-11.798485
-28.008454	-52.567134	NaN	-55.330079	24.558680	NaN	27.321625
-28.008454	-44.105064	NaN	-32.659202	16.096610	NaN	4.650747
-28.008454	-29.026610	NaN	-22.029997	1.018156	NaN	-5.978458
-28.008454	-20.130955	NaN	-44.204434	-7.877499	NaN	16.195980
-28.008454	-22.227709	NaN	-42.288823	-5.780745	NaN	14.280369
-28.008454	-3.557298	NaN	-11.855429	-24.451157	NaN	-16.153025
-28.008454	-25.153411	NaN	-27.271950	-2.855043	NaN	-0.736505
-28.008454	2.394632	NaN	-46.193353	-30.403086	NaN	18.184899
-28.008454	-28.793903	NaN	-21.390558	0.785449	NaN	-6.617896
-28.008454	-87.218745	NaN	-10.662916	59.210291	NaN	-17.345539
-28.008454	-49.773661	NaN	-31.391833	21.765207	NaN	3.383379
-28.008454	-32.131083	NaN	-18.463160	4.122629	NaN	-9.545294
-28.008454	-49.144245	NaN	-44.419977	21.135791	NaN	16.411523
-28.008454	-28.757881	NaN	-44.175358	0.749426	NaN	16.166904
-28.008454	-53.173373	NaN	-18.974469	25.164919	NaN	-9.033986
-28.008454	-87.519091	NaN	-78.102197	59.510637	NaN	50.093743
-28.008454	-31.285129	NaN	-31.409040	3.276675	NaN	3.400586
-28.008454	-62.503832	NaN	-42.109772	34.495377	NaN	14.101318
-28.008454	-118.469835	NaN	-22.673217	90.461380	NaN	-5.335237
-28.008454	-58.375545	NaN	-34.393881	30.367091	NaN	6.385427
-28.008454	-16.072365	NaN	-17.130936	-11.936089	NaN	-10.877519
-28.008454	-38.665665	NaN	-30.975762	10.657211	NaN	2.967308
-28.008454	-45.554367	NaN	-32.914697	17.545913	NaN	4.906243
-28.008454	-35.377526	NaN	-32.497645	7.369072	NaN	4.489191
-28.008454	-43.524824	NaN	-24.568182	15.516370	NaN	-3.440272
-28.008454	-32.189889	NaN	-72.437279	4.181435	NaN	44.428824
-28.008454	-70.776369	NaN	-84.627617	42.767915	NaN	56.619163
-28.008454	-53.629210	NaN	-41.519298	25.620756	NaN	13.510844
-28.008454	-18.617886	NaN	-7.801947	-9.390568	NaN	-20.206508
-28.008454	6.162190	NaN	-33.557441	-34.170645	NaN	5.548987
-28.008454	-32.083240	NaN	-24.308237	4.074785	NaN	-3.700218
-28.008454	-56.421769	NaN	-63.868021	28.413314	NaN	35.859567
-28.008454	-74.389872	NaN	-28.836055	46.381417	NaN	0.827601
-28.008454	-35.458066	NaN	-63.286816	7.449611	NaN	35.278361
-28.008454	-13.475455	NaN	-14.963362	-14.533000	NaN	-13.045092
-28.008454	18.490974	NaN	-20.719780	-46.499429	NaN	-7.288675
-28.008454	-64.411609	NaN	-38.432168	36.403155	NaN	10.423713
-28.008454	-21.528081	NaN	-14.364262	-6.480373	NaN	-13.644192
-28.008454	-6.385830	NaN	-36.595646	-21.622625	NaN	8.587192
-28.008454	-68.615250	NaN	-31.713424	40.606795	NaN	3.704970
-28.008454	-37.064520	NaN	-9.582126	9.056065	NaN	-18.426328
-28.008454	-37.331119	NaN	-45.920790	9.322664	NaN	17.912335
-28.008454	-56.860895	NaN	-18.667092	28.852440	NaN	-9.341363
-28.008454	-22.875771	NaN	-20.496761	-5.132683	NaN	-7.511694
-28.008454	-61.885669	NaN	-53.133861	33.877214	NaN	25.125406
-28.008454	-30.743168	NaN	-67.984248	2.734714	NaN	39.975794
-28.008454	-70.980853	NaN	-16.273403	42.972399	NaN	-11.735052
-28.008454	3.854444	NaN	-37.816576	-31.862899	NaN	9.808122
-28.008454	-31.317208	NaN	-19.946556	3.308753	NaN	-8.061898
-28.008454	-56.818856	NaN	-21.317257	28.810401	NaN	-6.691197
-28.008454	-15.579827	NaN	-29.303797	-12.428627	NaN	1.295342
-28.008454	-72.928810	NaN	-51.089872	44.920355	NaN	23.081418
-28.008454	-55.500156	NaN	-22.968405	27.491702	NaN	-5.040050
-28.008454	-57.970382	NaN	-24.175478	29.961928	NaN	-3.832976
-28.008454	-13.514302	NaN	-9.050691	-14.494152	NaN	-18.957763
-28.008454	-64.892063	NaN	-39.117879	36.883609	NaN	11.109425
-28.008454	-65.861190	NaN	-23.573411	37.852736	NaN	-4.435043
-28.008454	-32.775729	NaN	-77.028251	4.767275	NaN	49.019797
-28.008454	-29.043502	NaN	-25.373180	1.035047	NaN	-2.635274
-28.008454	-26.055795	NaN	-9.634477	-1.952659	NaN	-18.373978
-28.008454	-24.296855	NaN	-8.400066	-3.711599	NaN	-19.608389
-28.008454	-0.144104	NaN	-8.012871	-27.864350	NaN	-19.995584
-28.008454	-33.365902	NaN	-0.992912	5.357448	NaN	-27.015542
-28.008454	-55.176571	NaN	-25.531784	27.168117	NaN	-2.476671
-28.008454	-50.806164	NaN	-26.793504	22.797709	NaN	-1.214950
-28.008454	-18.812847	NaN	-10.968767	-9.195607	NaN	-17.039687
-28.008454	-39.862353	NaN	-49.950858	11.853899	NaN	21.942404
-28.008454	11.162250	NaN	-10.031660	-39.170704	NaN	-17.976794
-28.008454	-46.366569	NaN	-34.686948	18.358115	NaN	6.678494
-28.008454	-41.154676	NaN	-29.768334	13.146222	NaN	1.759879
-28.008454	-63.332905	NaN	-15.093065	35.324450	NaN	-12.915389
-28.008454	-31.671057	NaN	-27.796971	3.662602	NaN	-0.211483
-28.008454	-3.336093	NaN	-9.922108	-24.672362	NaN	-18.086346
-28.008454	-21.128045	NaN	-33.981215	-6.880410	NaN	5.972760
-28.008454	-30.362410	NaN	-11.046576	2.353956	NaN	-16.961878
-28.008454	-49.262313	NaN	-34.769254	21.253859	NaN	6.760799
-28.008454	-38.347415	NaN	-36.345751	10.338960	NaN	8.337296
-28.008454	-29.605730	NaN	-24.543842	1.597275	NaN	-3.464613
-28.008454	-13.378333	NaN	-7.963345	-14.630121	NaN	-20.045109
-28.008454	-16.104672	NaN	-11.742126	-11.903782	NaN	-16.266329
-28.008454	-34.655346	NaN	-39.216950	6.646891	NaN	11.208496
-28.008454	-32.029559	NaN	-37.498976	4.021105	NaN	9.490521
-28.008454	-28.370323	NaN	1.562470	0.361868	NaN	-29.570924
-28.008454	-75.453199	NaN	-51.710152	47.444745	NaN	23.701698
-28.008454	-42.094038	NaN	-52.078116	14.085584	NaN	24.069661
-28.008454	-52.802471	NaN	-40.258069	24.794016	NaN	12.249615
-28.008454	-20.280434	NaN	-7.275652	-7.728020	NaN	-20.732802
-28.008454	-27.508762	NaN	-31.284263	-0.499692	NaN	3.275809
-28.008454	-40.558241	NaN	-43.287359	12.549786	NaN	15.278905
-28.008454	-47.588400	NaN	-60.405625	19.579946	NaN	32.397171
-28.008454	-74.146503	NaN	-50.309671	46.138048	NaN	22.301217
-28.008454	-69.373641	NaN	-64.122946	41.365186	NaN	36.114492
-28.008454	-27.118607	NaN	-60.620236	-0.889847	NaN	32.611782
-28.008454	-65.526487	NaN	-21.021608	37.518032	NaN	-6.986846
-28.008454	-47.382037	NaN	-39.353815	19.373583	NaN	11.345361
-28.008454	-6.600796	NaN	-9.457516	-21.407659	NaN	-18.550938
-28.008454	-22.407121	NaN	-32.873950	-5.601333	NaN	4.865496
-28.008454	-79.464659	NaN	-37.414038	51.456205	NaN	9.405583
-28.008454	-22.976767	NaN	-34.510138	-5.031687	NaN	6.501684
-28.008454	0.126942	NaN	-36.392265	-28.135396	NaN	8.383810
-28.008454	-29.529492	NaN	-27.456309	1.521037	NaN	-0.552145
-28.008454	-91.616571	NaN	-30.902601	63.608117	NaN	2.894147
-28.008454	-29.344204	NaN	-7.205229	1.335750	NaN	-20.803225
-28.008454	-38.135796	NaN	-36.267891	10.127341	NaN	8.259436
-28.008454	-25.585442	NaN	-17.297594	-2.423013	NaN	-10.710860
-28.008454	-42.575163	NaN	-37.434401	14.566709	NaN	9.425946
-28.008454	-49.843638	NaN	-9.302024	21.835184	NaN	-18.706431
-28.008454	-39.126724	NaN	-34.333345	11.118270	NaN	6.324890
-28.008454	-16.033600	NaN	-18.713438	-11.974854	NaN	-9.295016
-28.008454	-5.906620	NaN	-28.909169	-22.101834	NaN	0.900715
-28.008454	-13.678531	NaN	-39.899832	-14.329924	NaN	11.891377
-28.008454	-95.291720	NaN	-64.078544	67.283266	NaN	36.070090
-28.008454	-46.874603	NaN	-36.348279	18.866149	NaN	8.339824
-28.008454	-25.635536	NaN	-41.863865	-2.372919	NaN	13.855410
-28.008454	-15.431065	NaN	-17.374171	-12.577390	NaN	-10.634283
-28.008454	-16.382932	NaN	-13.066533	-11.625522	NaN	-14.941922
-28.008454	-44.474044	NaN	-37.467393	16.465590	NaN	9.458939
-28.008454	-57.737729	NaN	-25.461016	29.729275	NaN	-2.547438
-28.008454	-66.135622	NaN	-35.574213	38.127168	NaN	7.565758
-28.008454	-52.638714	NaN	-36.589889	24.630260	NaN	8.581434
-28.008454	-1.289205	NaN	-9.576532	-26.719249	NaN	-18.431923
-28.008454	-19.662282	NaN	-0.841888	-8.346172	NaN	-27.166566
-28.008454	-101.622985	NaN	-25.649299	73.614530	NaN	-2.359156
-28.008454	-24.031259	NaN	-16.382596	-3.977196	NaN	-11.625859
-28.008454	-47.070680	NaN	-74.719443	19.062226	NaN	46.710988
-28.008454	-28.742280	NaN	2.763753	0.733826	NaN	-30.772208
-28.008454	-47.898296	NaN	-24.915251	19.889842	NaN	-3.093204
-28.008454	-56.321932	NaN	-29.029353	28.313477	NaN	1.020899
-28.008454	-31.479999	NaN	-20.787449	3.471544	NaN	-7.221006
-28.008454	-28.743397	NaN	-17.814791	0.734943	NaN	-10.193663
-28.008454	-3.141318	NaN	-20.442772	-24.867136	NaN	-7.565683
-28.008454	-31.157363	NaN	4.731933	3.148909	NaN	-32.740387
-28.008454	-89.583559	NaN	-21.022943	61.575105	NaN	-6.985511
-28.008454	-12.831934	NaN	-57.649919	-15.176520	NaN	29.641464
-28.008454	-1.687663	NaN	-16.100656	-26.320791	NaN	-11.907798
-28.008454	-50.155608	NaN	-58.993667	22.147154	NaN	30.985213
-28.008454	-50.359905	NaN	-34.375802	22.351451	NaN	6.367348
-28.008454	-34.422860	NaN	7.579905	6.414405	NaN	-35.588360
-28.008454	-36.858146	NaN	-13.078935	8.849692	NaN	-14.929519
-28.008454	-37.199797	NaN	-5.749299	9.191342	NaN	-22.259155
-28.008454	-14.959390	NaN	-46.067381	-13.049064	NaN	18.058927
-28.008454	-58.210885	NaN	-14.720669	30.202430	NaN	-13.287785
-28.008454	-45.289745	NaN	-42.319555	17.281290	NaN	14.311101
-28.008454	-9.670722	NaN	-2.704753	-18.337732	NaN	-25.303701
-28.008454	-32.865360	NaN	-29.065993	4.856906	NaN	1.057538
-28.008454	-42.272126	NaN	-22.689996	14.263671	NaN	-5.318458
-28.008454	6.089600	NaN	-13.791063	-34.098054	NaN	-14.217392
-28.008454	-13.765709	NaN	-22.110695	-14.242746	NaN	-5.897759
-28.008454	-14.599914	NaN	-16.531579	-13.408540	NaN	-11.476875
-28.008454	-37.363247	NaN	-51.338129	9.354792	NaN	23.329675
-28.008454	-15.155782	NaN	-17.303571	-12.852673	NaN	-10.704884
-28.008454	-35.281879	NaN	-68.159765	7.273424	NaN	40.151311
-28.008454	-71.474233	NaN	-42.591085	43.465778	NaN	14.582630
-28.008454	-9.196143	NaN	-7.299353	-18.812311	NaN	-20.709102
-28.008454	-26.643729	NaN	-18.305977	-1.364726	NaN	-9.702477
-28.008454	-47.028045	NaN	-68.437258	19.019590	NaN	40.428803
-28.008454	-37.586818	NaN	-29.119930	9.578363	NaN	1.111476
-28.008454	-60.467996	NaN	-30.324748	32.459542	NaN	2.316294
-28.008454	-20.456137	NaN	-30.802623	-7.552317	NaN	2.794169
-28.008454	-81.408950	NaN	-54.272424	53.400496	NaN	26.263970
-28.008454	10.475978	NaN	-42.710216	-38.484433	NaN	14.701761
-28.008454	-62.563893	NaN	-41.871718	34.555438	NaN	13.863264
-28.008454	-61.648233	NaN	-41.170328	33.639778	NaN	13.161873
-28.008454	-26.458726	NaN	-16.542438	-1.549728	NaN	-11.466016
-28.008454	-81.990228	NaN	-5.891221	53.981773	NaN	-22.117233
-28.008454	-16.118614	NaN	-30.794220	-11.889840	NaN	2.785766
-28.008454	-37.675517	NaN	-31.267534	9.667062	NaN	3.259080
-28.008454	-30.953241	NaN	-28.697841	2.944786	NaN	0.689387
-28.008454	-24.027880	NaN	-12.337354	-3.980574	NaN	-15.671100
-28.008454	-17.670465	NaN	-22.577689	-10.337989	NaN	-5.430766
-28.008454	-24.889924	NaN	-30.057052	-3.118530	NaN	2.048598
-28.008454	11.132300	NaN	6.542780	-39.140754	NaN	-34.551234
-28.008454	-26.611525	NaN	-44.597738	-1.396929	NaN	16.589284
-28.008454	-37.100837	NaN	9.728851	9.092383	NaN	-37.737305
-28.008454	-96.209160	NaN	-31.160158	68.200706	NaN	3.151704
-28.008454	-62.305961	NaN	-20.635452	34.297507	NaN	-7.373003
-28.008454	-41.245583	NaN	-15.903749	13.237129	NaN	-12.104705
-28.008454	-4.429853	NaN	-29.354646	-23.578602	NaN	1.346191
-28.008454	-76.687311	NaN	1.535305	48.678857	NaN	-29.543759
-28.008454	-94.015940	NaN	-36.153853	66.007486	NaN	8.145399
-28.008454	-40.419643	NaN	-58.139115	12.411189	NaN	30.130660
-28.008454	-48.196000	NaN	-33.187627	20.187546	NaN	5.179173
-28.008454	13.940329	NaN	-8.329052	-41.948783	NaN	-19.679403
-28.008454	-85.692440	NaN	-38.526902	57.683985	NaN	10.518448
-28.008454	-45.655328	NaN	-50.235701	17.646873	NaN	22.227247
-28.008454	-58.915421	NaN	-31.991530	30.906966	NaN	3.983076
-28.008454	-37.790861	NaN	-3.247247	9.782407	NaN	-24.761207
-28.008454	-83.791400	NaN	-25.902776	55.782946	NaN	-2.105679
-28.008454	-67.401430	NaN	-22.154482	39.392975	NaN	-5.853972
-28.008454	-17.559016	NaN	-25.009602	-10.449439	NaN	-2.998852
-28.008454	-49.780498	NaN	-25.191368	21.772044	NaN	-2.817086
-28.008454	19.336804	NaN	-46.821388	-47.345258	NaN	18.812934
-28.008454	-67.614643	NaN	-29.788739	39.606188	NaN	1.780285
-28.008454	-32.596659	NaN	-35.561980	4.588204	NaN	7.553526
-28.008454	-55.774583	NaN	-37.810443	27.766129	NaN	9.801989
-28.008454	-43.207275	NaN	-27.883020	15.198820	NaN	-0.125434
-28.008454	-73.364398	NaN	-9.519396	45.355943	NaN	-18.489059
-28.008454	-13.683843	NaN	-50.439427	-14.324612	NaN	22.430972
-28.008454	-1.656239	NaN	-32.574646	-26.352216	NaN	4.566191
-28.008454	12.472662	NaN	-12.404615	-40.481117	NaN	-15.603840
-28.008454	-51.331493	NaN	-35.281861	23.323039	NaN	7.273407
-28.008454	-47.124925	NaN	-31.585916	19.116470	NaN	3.577461
-28.008454	-60.466695	NaN	-41.291711	32.458240	NaN	13.283256
-28.008454	-41.372575	NaN	-82.976715	13.364121	NaN	54.968261
-28.008454	-56.232664	NaN	6.212552	28.224210	NaN	-34.221006
-28.008454	-51.842475	NaN	-34.698203	23.834021	NaN	6.689749
-28.008454	-41.113378	NaN	-18.236974	13.104923	NaN	-9.771480
-28.008454	-23.765599	NaN	-44.077386	-4.242856	NaN	16.068932
-28.008454	-16.875595	NaN	-22.822169	-11.132859	NaN	-5.186285
-28.008454	-38.207748	NaN	-18.605655	10.199293	NaN	-9.402799
-28.008454	-91.634045	NaN	-23.555562	63.625590	NaN	-4.452892
-28.008454	-35.444097	NaN	-4.409128	7.435642	NaN	-23.599326
-28.008454	-69.151515	NaN	-46.968470	41.143061	NaN	18.960016
-28.008454	-49.443117	NaN	-61.476458	21.434663	NaN	33.468004
-28.008454	-22.889591	NaN	-49.990222	-5.118864	NaN	21.981768
-28.008454	-56.875342	NaN	-38.377443	28.866888	NaN	10.368989
-28.008454	-56.929553	NaN	-38.136254	28.921098	NaN	10.127799
-28.008454	-51.344752	NaN	-44.892080	23.336298	NaN	16.883626
-28.008454	-9.493382	NaN	-29.137692	-18.515073	NaN	1.129238
-28.008454	-50.891101	NaN	-25.895218	22.882646	NaN	-2.113236
-28.008454	-77.517289	NaN	-36.920829	49.508835	NaN	8.912375
-28.008454	-72.664496	NaN	-41.153277	44.656042	NaN	13.144822
-28.008454	-23.222650	NaN	-16.216215	-4.785804	NaN	-11.792239
-28.008454	-53.869379	NaN	-4.194332	25.860924	NaN	-23.814122
-28.008454	-51.480690	NaN	-23.140569	23.472236	NaN	-4.867885
-28.008454	-18.494843	NaN	-24.832468	-9.513611	NaN	-3.175987
-28.008454	-22.016443	NaN	-20.928699	-5.992011	NaN	-7.079755
-28.008454	-38.981955	NaN	-33.275615	10.973501	NaN	5.267160
-28.008454	-46.519624	NaN	-28.011428	18.511170	NaN	0.002974
-28.008454	-67.239615	NaN	-40.237078	39.231160	NaN	12.228624
-28.008454	-35.838316	NaN	-11.648698	7.829861	NaN	-16.359757
-28.008454	-38.677249	NaN	-11.579692	10.668795	NaN	-16.428762
-28.008454	-32.234143	NaN	-39.976867	4.225689	NaN	11.968413
-28.008454	-51.356456	NaN	-34.063459	23.348002	NaN	6.055004
-28.008454	-45.195560	NaN	-41.559691	17.187105	NaN	13.551237
-28.008454	-43.374321	NaN	-36.970637	15.365867	NaN	8.962182
-28.008454	-65.310267	NaN	-37.828326	37.301813	NaN	9.819872
-28.008454	-18.285142	NaN	-17.185140	-9.723312	NaN	-10.823315
-28.008454	-77.591039	NaN	-28.382043	49.582585	NaN	0.373589
-28.008454	19.019806	NaN	-14.318711	-47.028261	NaN	-13.689744
-28.008454	-37.563874	NaN	-26.023723	9.555419	NaN	-1.984731
-28.008454	-82.472365	NaN	-27.976235	54.463910	NaN	-0.032219
-28.008454	-47.012163	NaN	-36.466334	19.003708	NaN	8.457880
-28.008454	-40.666716	NaN	1.705542	12.658261	NaN	-29.713996
-28.008454	-44.475151	NaN	-65.625199	16.466697	NaN	37.616745
-28.008454	25.714977	NaN	-42.758399	-53.723431	NaN	14.749944
-28.008454	-41.207630	NaN	-10.058230	13.199176	NaN	-17.950225
-28.008454	-11.229210	NaN	-4.432879	-16.779245	NaN	-23.575575
-28.008454	-19.714781	NaN	-53.328332	-8.293674	NaN	25.319877
-28.008454	-68.524172	NaN	-25.242205	40.515718	NaN	-2.766249
-28.008454	-50.433697	NaN	-17.184028	22.425243	NaN	-10.824426
-28.008454	-31.824270	NaN	-33.069168	3.815815	NaN	5.060713
-28.008454	-11.831474	NaN	-42.491215	-16.176981	NaN	14.482761
-28.008454	-48.403439	NaN	-63.477593	20.394984	NaN	35.469139
-28.008454	-16.333700	NaN	-17.826864	-11.674754	NaN	-10.181591
-28.008454	-31.765110	NaN	-8.313411	3.756655	NaN	-19.695044
-28.008454	1.503568	NaN	-26.429356	-29.512022	NaN	-1.579099
-28.008454	-2.230518	NaN	-15.440701	-25.777937	NaN	-12.567753
-28.008454	-24.262021	NaN	-47.196861	-3.746434	NaN	19.188406
-28.008454	-4.335911	NaN	-23.817747	-23.672544	NaN	-4.190707
-28.008454	-25.199529	NaN	-5.997064	-2.808926	NaN	-22.011390
-28.008454	-9.827629	NaN	-11.489069	-18.180825	NaN	-16.519386
-28.008454	-53.320410	NaN	-66.062172	25.311955	NaN	38.053718
-28.008454	-46.129072	NaN	-22.229008	18.120618	NaN	-5.779447
-28.008454	4.133164	NaN	-11.609302	-32.141618	NaN	-16.399152
-28.008454	-14.033307	NaN	-34.160919	-13.975148	NaN	6.152464
-28.008454	-15.987082	NaN	-36.698069	-12.021372	NaN	8.689615
-28.008454	-71.360087	NaN	-46.019060	43.351633	NaN	18.010606
-28.008454	-56.776624	NaN	-41.486796	28.768169	NaN	13.478342
-28.008454	-11.930609	NaN	3.897719	-16.077846	NaN	-31.906173
-28.008454	-71.274922	NaN	-46.674648	43.266467	NaN	18.666194
-28.008454	-8.654870	NaN	-45.456230	-19.353584	NaN	17.447775
-28.008454	-32.855627	NaN	-7.148013	4.847173	NaN	-20.860442
-28.008454	-107.718571	NaN	1.780179	79.710116	NaN	-29.788634
-28.008454	-77.127718	NaN	-69.234255	49.119264	NaN	41.225801
-28.008454	-64.508094	NaN	-57.388008	36.499640	NaN	29.379554
-28.008454	-12.447228	NaN	-59.499625	-15.561226	NaN	31.491171
-28.008454	-45.727810	NaN	-25.077707	17.719356	NaN	-2.930748
-28.008454	-39.667053	NaN	-34.726704	11.658598	NaN	6.718250
-28.008454	-73.638618	NaN	-42.472153	45.630163	NaN	14.463699
-28.008454	-25.966990	NaN	-17.742380	-2.041464	NaN	-10.266074
-28.008454	-20.364851	NaN	-15.971559	-7.643603	NaN	-12.036895
-28.008454	-44.237241	NaN	-17.955520	16.228787	NaN	-10.052935
-28.008454	-9.678866	NaN	-19.394010	-18.329589	NaN	-8.614444
-28.008454	-22.268107	NaN	-76.313074	-5.740348	NaN	48.304619
-28.008454	-49.390322	NaN	-42.029845	21.381868	NaN	14.021391
-28.008454	-5.470028	NaN	-50.537387	-22.538426	NaN	22.528933
-28.008454	-15.998452	NaN	-9.998252	-12.010002	NaN	-18.010203
-28.008454	-42.800651	NaN	-30.300234	14.792196	NaN	2.291780
-28.008454	-70.140793	NaN	-38.679932	42.132339	NaN	10.671477
-28.008454	-54.450987	NaN	-31.988225	26.442533	NaN	3.979770
-28.008454	-68.537317	NaN	-38.142722	40.528862	NaN	10.134268
-28.008454	-10.174246	NaN	-30.779637	-17.834209	NaN	2.771182
-28.008454	-61.500023	NaN	-30.533494	33.491568	NaN	2.525040
-28.008454	-23.147928	NaN	-29.414889	-4.860527	NaN	1.406435
-28.008454	-26.157934	NaN	-7.257292	-1.850520	NaN	-20.751162
-28.008454	-10.962638	NaN	-25.609658	-17.045816	NaN	-2.398796
-28.008454	-31.589852	NaN	-14.917691	3.581397	NaN	-13.090763
-28.008454	-30.874024	NaN	-28.177985	2.865569	NaN	0.169530
-28.008454	18.547394	NaN	3.648149	-46.555849	NaN	-31.656603
-28.008454	-95.237118	NaN	-53.705433	67.228664	NaN	25.696979
-28.008454	-42.334216	NaN	-51.219237	14.325761	NaN	23.210783
-28.008454	-72.875674	NaN	-18.198544	44.867219	NaN	-9.809910
-28.008454	-61.632097	NaN	-35.118069	33.623642	NaN	7.109614
-28.008454	-33.709078	NaN	-35.098905	5.700624	NaN	7.090450
-28.008454	-49.479106	NaN	-46.414720	21.470652	NaN	18.406265
-28.008454	-70.111474	NaN	-13.291597	42.103019	NaN	-14.716857
-28.008454	-17.376406	NaN	-22.965768	-10.632049	NaN	-5.042686
-28.008454	-50.440385	NaN	-14.603973	22.431930	NaN	-13.404481
-28.008454	-62.257324	NaN	-18.594985	34.248869	NaN	-9.413469
-28.008454	-35.792279	NaN	-28.559297	7.783824	NaN	0.550843
-28.008454	-45.618126	NaN	-36.572397	17.609672	NaN	8.563943
-28.008454	-20.001480	NaN	-42.749730	-8.006975	NaN	14.741275
-28.008454	-31.235397	NaN	-24.618600	3.226943	NaN	-3.389855
-28.008454	-53.013233	NaN	-62.447067	25.004779	NaN	34.438612
-28.008454	-113.725297	NaN	-35.799901	85.716843	NaN	7.791447
-28.008454	-15.541780	NaN	-19.551057	-12.466675	NaN	-8.457398
-28.008454	-39.474135	NaN	-57.757027	11.465680	NaN	29.748573
-28.008454	-66.837606	NaN	-40.740571	38.829151	NaN	12.732116
-28.008454	-40.974196	NaN	-22.511419	12.965742	NaN	-5.497036
-28.008454	-43.857729	NaN	-37.061135	15.849275	NaN	9.052681
-28.008454	-61.687384	NaN	-24.660568	33.678930	NaN	-3.347887
-28.008454	-43.575054	NaN	-19.007685	15.566599	NaN	-9.000769
-28.008454	-19.417327	NaN	0.335380	-8.591128	NaN	-28.343835
-28.008454	-49.447379	NaN	-53.245183	21.438925	NaN	25.236729
-28.008454	-64.130076	NaN	-38.241597	36.121621	NaN	10.233142
-28.008454	-15.356214	NaN	-38.162484	-12.652240	NaN	10.154030
-28.008454	-44.768454	NaN	-26.981733	16.759999	NaN	-1.026722
-28.008454	-16.047910	NaN	-14.334359	-11.960544	NaN	-13.674096
-28.008454	11.192468	NaN	8.893641	-39.200923	NaN	-36.902095
-28.008454	-36.492533	NaN	-14.082836	8.484078	NaN	-13.925618
-28.008454	-44.152427	NaN	-78.549289	16.143973	NaN	50.540834
-28.008454	-20.305261	NaN	-42.061677	-7.703194	NaN	14.053223
-28.008454	-60.119430	NaN	-11.857170	32.110975	NaN	-16.151284
-28.008454	-67.440198	NaN	-50.756229	39.431744	NaN	22.747775
-28.008454	-53.060750	NaN	-25.478927	25.052296	NaN	-2.529527
-28.008454	-60.259390	NaN	-37.546592	32.250936	NaN	9.538137
-28.008454	-29.811856	NaN	-40.008188	1.803402	NaN	11.999734
-28.008454	-22.736661	NaN	-53.469280	-5.271793	NaN	25.460825
-28.008454	-26.472898	NaN	-25.020568	-1.535556	NaN	-2.987887
-28.008454	-101.881018	NaN	-22.591537	73.872563	NaN	-5.416918
-28.008454	-62.125686	NaN	-29.566540	34.117231	NaN	1.558086
-28.008454	-27.143844	NaN	-44.060814	-0.864610	NaN	16.052360
-28.008454	-62.953876	NaN	-31.749926	34.945422	NaN	3.741471
-28.008454	-26.998335	NaN	-34.814633	-1.010120	NaN	6.806178
-28.008454	-22.988506	NaN	-27.433531	-5.019948	NaN	-0.574924
-28.008454	-14.787487	NaN	-56.545729	-13.220968	NaN	28.537275
-28.008454	-59.853591	NaN	-50.906474	31.845137	NaN	22.898019
-28.008454	-63.069203	NaN	-64.126513	35.060748	NaN	36.118059
-28.008454	-51.123534	NaN	-34.211273	23.115079	NaN	6.202819
-28.008454	-30.000034	NaN	-24.989185	1.991579	NaN	-3.019269
-28.008454	-36.466282	NaN	-38.497278	8.457827	NaN	10.488823
-28.008454	-60.359797	NaN	-1.111723	32.351343	NaN	-26.896731
-28.008454	-29.170156	NaN	-9.625868	1.161702	NaN	-18.382587
-28.008454	-2.398512	NaN	-41.331914	-25.609943	NaN	13.323460
-28.008454	-61.449611	NaN	-40.360737	33.441156	NaN	12.352283
-28.008454	15.396580	NaN	-33.274256	-43.405035	NaN	5.265802
-28.008454	-20.418206	NaN	-21.075504	-7.590248	NaN	-6.932950
-28.008454	-66.906071	NaN	-55.543418	38.897616	NaN	27.534964
-28.008454	-17.711760	NaN	-1.508246	-10.296694	NaN	-26.500208
-28.008454	-41.412250	NaN	-50.040979	13.403796	NaN	22.032525
-28.008454	-4.312680	NaN	-26.363314	-23.695775	NaN	-1.645141
-28.008454	-15.615516	NaN	-26.060930	-12.392939	NaN	-1.947525
-28.008454	-56.087972	NaN	-49.282971	28.079518	NaN	21.274517
-28.008454	-5.842009	NaN	-50.652784	-22.166445	NaN	22.644330
-28.008454	-64.945401	NaN	-26.090831	36.936946	NaN	-1.917623
-28.008454	-21.056879	NaN	-43.805970	-6.951576	NaN	15.797516
-28.008454	17.382290	NaN	-41.807596	-45.390744	NaN	13.799141
-28.008454	-66.462253	NaN	-38.266690	38.453799	NaN	10.258236
-28.008454	-42.176805	NaN	-21.917094	14.168351	NaN	-6.091360
-28.008454	-16.791494	NaN	-27.767543	-11.216961	NaN	-0.240911
-28.008454	-16.311028	NaN	-10.518841	-11.697426	NaN	-17.489614
-28.008454	-40.676456	NaN	-29.939375	12.668002	NaN	1.930920
-28.008454	-141.966229	NaN	-50.618074	113.957774	NaN	22.609619
-28.008454	-24.701224	NaN	4.423635	-3.307230	NaN	-32.432089
-28.008454	-39.848375	NaN	-23.320723	11.839921	NaN	-4.687731
-28.008454	-16.196500	NaN	-21.486503	-11.811954	NaN	-6.521951
-28.008454	-25.758611	NaN	-18.183706	-2.249844	NaN	-9.824748
-28.008454	18.801725	NaN	-25.787662	-46.810180	NaN	-2.220793
-28.008454	-50.380596	NaN	-43.866761	22.372141	NaN	15.858307
-28.008454	-88.915849	NaN	-45.780740	60.907394	NaN	17.772286
-28.008454	-44.169510	NaN	-25.405970	16.161056	NaN	-2.602484
-28.008454	-58.240799	NaN	-28.389768	30.232344	NaN	0.381313
-28.008454	-71.441111	NaN	-9.589658	43.432656	NaN	-18.418796
-28.008454	-30.683447	NaN	4.399476	2.674992	NaN	-32.407931
-28.008454	-25.134978	NaN	-30.474245	-2.873476	NaN	2.465790
-28.008454	-24.229322	NaN	-28.822093	-3.779133	NaN	0.813639
-28.008454	-67.351228	NaN	-35.143322	39.342774	NaN	7.134868
-28.008454	-9.264128	NaN	-4.009970	-18.744326	NaN	-23.998484
-28.008454	-16.725742	NaN	-18.605379	-11.282712	NaN	-9.403076
-28.008454	-12.518376	NaN	-15.974514	-15.490078	NaN	-12.033941
-28.008454	-67.726179	NaN	-17.997542	39.717724	NaN	-10.010913
-28.008454	1.386533	NaN	-38.317310	-29.394987	NaN	10.308856
-28.008454	-72.023065	NaN	-14.594995	44.014610	NaN	-13.413459
-28.008454	-54.915139	NaN	-22.565249	26.906684	NaN	-5.443206
-28.008454	-18.205932	NaN	-24.610534	-9.802522	NaN	-3.397920
-28.008454	-39.506239	NaN	-47.744262	11.497785	NaN	19.735807
-28.008454	-51.581452	NaN	-48.669960	23.572997	NaN	20.661506
-28.008454	-63.122918	NaN	-68.668772	35.114464	NaN	40.660318
-28.008454	-33.113024	NaN	-39.998904	5.104570	NaN	11.990449
-28.008454	8.145792	NaN	-5.153264	-36.154247	NaN	-22.855190
-28.008454	-58.378453	NaN	-28.133963	30.369998	NaN	0.125508
-28.008454	-13.849965	NaN	-10.849059	-14.158489	NaN	-17.159396
-28.008454	-64.365159	NaN	-23.225029	36.356705	NaN	-4.783425
-28.008454	-60.360613	NaN	-20.850150	32.352159	NaN	-7.158305
-28.008454	-105.867142	NaN	-44.535483	77.858687	NaN	16.527029
-28.008454	-38.471133	NaN	-2.726641	10.462678	NaN	-25.281814
-28.008454	-11.560700	NaN	-52.506364	-16.447754	NaN	24.497910
-28.008454	-15.061789	NaN	-31.640813	-12.946665	NaN	3.632359
-28.008454	-2.727321	NaN	-12.929033	-25.281134	NaN	-15.079422
-28.008454	-44.372485	NaN	-25.524811	16.364031	NaN	-2.483644
-28.008454	-34.323078	NaN	-49.451407	6.314624	NaN	21.442952
-28.008454	-15.090755	NaN	-26.502900	-12.917699	NaN	-1.505554
-28.008454	-70.924437	NaN	-5.252035	42.915983	NaN	-22.756419
-28.008454	2.448635	NaN	-14.604351	-30.457089	NaN	-13.404104
-28.008454	-17.431460	NaN	-31.839567	-10.576994	NaN	3.831113
-28.008454	-23.722233	NaN	-9.327430	-4.286221	NaN	-18.681024
-28.008454	-86.376391	NaN	-49.657070	58.367937	NaN	21.648615
-28.008454	-42.551824	NaN	-62.442537	14.543369	NaN	34.434082
-28.008454	-46.976066	NaN	-10.237847	18.967611	NaN	-17.770608
-28.008454	-11.192551	NaN	-45.425270	-16.815904	NaN	17.416815
-28.008454	-67.405002	NaN	-41.250568	39.396548	NaN	13.242114
-28.008454	-60.907085	NaN	-64.768313	32.898631	NaN	36.759859
-28.008454	-32.787464	NaN	-36.135253	4.779009	NaN	8.126799
-28.008454	-53.525451	NaN	-19.525340	25.516997	NaN	-8.483115
-28.008454	-4.713659	NaN	-8.723999	-23.294796	NaN	-19.284455
-28.008454	-36.446622	NaN	-36.888176	8.438168	NaN	8.879722
-28.008454	-107.873957	NaN	-17.082648	79.865503	NaN	-10.925806
-28.008454	-77.037514	NaN	-53.334814	49.029060	NaN	25.326360
-28.008454	-6.672860	NaN	-0.282251	-21.335594	NaN	-27.726203
-28.008454	-11.264640	NaN	-37.163949	-16.743814	NaN	9.155494
-28.008454	3.600386	NaN	-28.555810	-31.608840	NaN	0.547356
-28.008454	-110.158960	NaN	-48.969835	82.150506	NaN	20.961381
-28.008454	-71.992409	NaN	-30.234656	43.983954	NaN	2.226201
-28.008454	-0.955050	NaN	2.095669	-27.053404	NaN	-30.104123
-28.008454	-43.602093	NaN	-23.082452	15.593639	NaN	-4.926003
-28.008454	-84.278382	NaN	-37.512887	56.269927	NaN	9.504432
-28.008454	-74.192147	NaN	-44.416831	46.183692	NaN	16.408377
-28.008454	-74.540122	NaN	-15.222130	46.531668	NaN	-12.786325
-28.008454	-39.476493	NaN	-32.079739	11.468039	NaN	4.071284
-28.008454	-5.673673	NaN	-12.607686	-22.334782	NaN	-15.400768
-28.008454	-13.087200	NaN	-61.904855	-14.921254	NaN	33.896401
-28.008454	-8.909786	NaN	-29.450899	-19.098668	NaN	1.442444
-28.008454	-105.389949	NaN	-14.358325	77.381495	NaN	-13.650130
-28.008454	-17.514495	NaN	-8.940379	-10.493959	NaN	-19.068075
-28.008454	-41.489055	NaN	-44.260764	13.480601	NaN	16.252310
-28.008454	-26.353936	NaN	-21.496287	-1.654518	NaN	-6.512167
-28.008454	-40.818881	NaN	-35.087099	12.810427	NaN	7.078645
-28.008454	-73.082818	NaN	-45.931591	45.074364	NaN	17.923137
-28.008454	1.579060	NaN	-24.490610	-29.587514	NaN	-3.517844
-28.008454	-30.900956	NaN	-44.266153	2.892501	NaN	16.257699
-28.008454	-58.180040	NaN	-31.185932	30.171585	NaN	3.177477
-28.008454	-28.871655	NaN	-35.853503	0.863201	NaN	7.845048
-28.008454	-17.216637	NaN	-35.225482	-10.791818	NaN	7.217028
-28.008454	-16.878518	NaN	-44.179010	-11.129937	NaN	16.170556
-28.008454	-72.523431	NaN	-50.901429	44.514977	NaN	22.892974
-28.008454	-50.324263	NaN	0.216636	22.315809	NaN	-28.225091
-28.008454	-3.514552	NaN	-28.714011	-24.493902	NaN	0.705557
-28.008454	-23.501310	NaN	-8.513048	-4.507145	NaN	-19.495407
-28.008454	3.599480	NaN	-23.855569	-31.607934	NaN	-4.152885
-28.008454	-34.583608	NaN	-26.491024	6.575154	NaN	-1.517430
-28.008454	-20.846937	NaN	-21.763031	-7.161517	NaN	-6.245424
-28.008454	-8.774831	NaN	5.917133	-19.233624	NaN	-33.925587
-28.008454	-61.018943	NaN	-18.127019	33.010488	NaN	-9.881435
-28.008454	1.465263	NaN	-32.644471	-29.473717	NaN	4.636016
-28.008454	-5.237662	NaN	-32.944122	-22.770792	NaN	4.935668
-28.008454	-11.645583	NaN	-16.200977	-16.362871	NaN	-11.807478
-28.008454	-14.565670	NaN	-17.561895	-13.442785	NaN	-10.446560
-28.008454	-64.283417	NaN	-23.794995	36.274963	NaN	-4.213460
-28.008454	-30.821954	NaN	-47.732426	2.813500	NaN	19.723971
-28.008454	5.518730	NaN	-16.782256	-33.527184	NaN	-11.226199
-28.008454	-35.975040	NaN	-25.897335	7.966586	NaN	-2.111120
-28.008454	-40.608287	NaN	-19.479745	12.599832	NaN	-8.528709
-28.008454	-51.133303	NaN	-41.214032	23.124848	NaN	13.205578
-28.008454	-25.074739	NaN	-14.741039	-2.933716	NaN	-13.267416
-28.008454	-81.155482	NaN	-46.960585	53.147028	NaN	18.952131
-28.008454	-32.425124	NaN	-1.467399	4.416670	NaN	-26.541055
-28.008454	-61.722039	NaN	-25.560397	33.713585	NaN	-2.448057
-28.008454	-55.660595	NaN	-18.667270	27.652141	NaN	-9.341185
-28.008454	4.352406	NaN	-26.562509	-32.360861	NaN	-1.445946
-28.008454	-26.325289	NaN	-12.907212	-1.683166	NaN	-15.101242
-28.008454	-35.582868	NaN	-7.517233	7.574414	NaN	-20.491221
-28.008454	-24.726325	NaN	-43.064639	-3.282130	NaN	15.056185
-28.008454	-32.826781	NaN	-22.462502	4.818327	NaN	-5.545952
-28.008454	-45.733591	NaN	-5.282701	17.725136	NaN	-22.725754
-28.008454	-47.004947	NaN	-11.409246	18.996493	NaN	-16.599208
-28.008454	-64.423051	NaN	-20.548308	36.414597	NaN	-7.460146
-28.008454	-58.540030	NaN	-21.793262	30.531576	NaN	-6.215192
-28.008454	-26.730191	NaN	-65.368711	-1.278264	NaN	37.360257
-28.008454	-21.795788	NaN	-27.570588	-6.212667	NaN	-0.437867
-28.008454	-80.887846	NaN	2.954467	52.879392	NaN	-30.962921
-28.008454	-60.219261	NaN	-6.971502	32.210807	NaN	-21.036952
-28.008454	-51.823153	NaN	-32.359430	23.814699	NaN	4.350976
-28.008454	-18.536259	NaN	-8.568148	-9.472196	NaN	-19.440307
-28.008454	-89.801802	NaN	-30.074587	61.793348	NaN	2.066133
-28.008454	-28.870931	NaN	-27.354414	0.862477	NaN	-0.654040
-28.008454	-84.832365	NaN	-46.995342	56.823910	NaN	18.986887
-28.008454	-58.941307	NaN	-9.099283	30.932853	NaN	-18.909172
-28.008454	-41.124646	NaN	-59.259457	13.116191	NaN	31.251002
-28.008454	-26.643276	NaN	-31.198497	-1.365179	NaN	3.190042
-28.008454	-18.395217	NaN	-30.832003	-9.613237	NaN	2.823548
-28.008454	-9.831598	NaN	-16.595570	-18.176856	NaN	-11.412884
-28.008454	-33.849879	NaN	-43.336166	5.841425	NaN	15.327712
-28.008454	-46.152223	NaN	-52.582327	18.143769	NaN	24.573873
-28.008454	-64.679336	NaN	-61.075605	36.670881	NaN	33.067151
-28.008454	5.268203	NaN	11.369254	-33.276657	NaN	-39.377708
-28.008454	-17.813760	NaN	-17.925981	-10.194694	NaN	-10.082473
-28.008454	-29.224548	NaN	-24.581820	1.216094	NaN	-3.426634
-28.008454	-14.676413	NaN	-60.140747	-13.332041	NaN	32.132293
-28.008454	11.024120	NaN	-22.262466	-39.032575	NaN	-5.745988
-28.008454	-14.443730	NaN	12.222958	-13.564724	NaN	-40.231412
-28.008454	-51.446670	NaN	-6.339705	23.438215	NaN	-21.668749
-28.008454	-50.765589	NaN	-16.456972	22.757135	NaN	-11.551482
-28.008454	-80.926687	NaN	-48.951675	52.918232	NaN	20.943220
-28.008454	-31.969240	NaN	-65.964167	3.960785	NaN	37.955712
-28.008454	-29.172417	NaN	-27.766340	1.163962	NaN	-0.242115
-28.008454	-28.541534	NaN	-41.573198	0.533080	NaN	13.564743
-28.008454	-55.395526	NaN	-25.948709	27.387071	NaN	-2.059746
-28.008454	-42.525471	NaN	-39.238288	14.517016	NaN	11.229833
-28.008454	-52.400910	NaN	-22.379352	24.392455	NaN	-5.629102
-28.008454	-56.304681	NaN	-15.541103	28.296226	NaN	-12.467351
-28.008454	-15.805687	NaN	-28.870120	-12.202768	NaN	0.861665
-28.008454	-17.585297	NaN	-19.446575	-10.423157	NaN	-8.561879
-28.008454	-36.631274	NaN	-19.286236	8.622820	NaN	-8.722219
-28.008454	-112.118904	NaN	-30.396915	84.110450	NaN	2.388460
-28.008454	-9.102352	NaN	-6.703477	-18.906102	NaN	-21.304977
-28.008454	-14.581388	NaN	-63.994699	-13.427066	NaN	35.986244
-28.008454	-29.226611	NaN	-85.597908	1.218157	NaN	57.589454
-28.008454	-60.822182	NaN	-22.272695	32.813728	NaN	-5.735759
-28.008454	-47.309567	NaN	-51.746720	19.301113	NaN	23.738266
-28.008454	-75.103765	NaN	-57.785232	47.095310	NaN	29.776778
-28.008454	-38.014550	NaN	-14.652951	10.006096	NaN	-13.355503
-28.008454	-49.722462	NaN	-15.664083	21.714007	NaN	-12.344371
-28.008454	-34.855950	NaN	-39.696430	6.847496	NaN	11.687975
-28.008454	-11.285369	NaN	-52.905064	-16.723085	NaN	24.896610
-28.008454	-18.909871	NaN	-40.049936	-9.098583	NaN	12.041482
-28.008454	-77.543602	NaN	-32.792526	49.535148	NaN	4.784071
-28.008454	-50.298279	NaN	-29.768034	22.289824	NaN	1.759579
-28.008454	-72.982783	NaN	-53.877566	44.974328	NaN	25.869112
-28.008454	-57.644384	NaN	-45.169249	29.635930	NaN	17.160795
-28.008454	-101.801553	NaN	-35.100555	73.793098	NaN	7.092100
-28.008454	-33.584123	NaN	-28.302641	5.575669	NaN	0.294187
-28.008454	-17.445805	NaN	-13.160792	-10.562649	NaN	-14.847663
-28.008454	-67.283768	NaN	-27.570345	39.275313	NaN	-0.438109
-28.008454	6.542244	NaN	-5.923353	-34.550699	NaN	-22.085102
-28.008454	-27.328566	NaN	-16.673614	-0.679888	NaN	-11.334840
-28.008454	-42.743347	NaN	-15.439272	14.734893	NaN	-12.569183
-28.008454	-32.791552	NaN	-14.392399	4.783098	NaN	-13.616056
-28.008454	-26.616163	NaN	-4.677602	-1.392292	NaN	-23.330852
-28.008454	-90.709609	NaN	-32.334526	62.701154	NaN	4.326072
-28.008454	-44.960495	NaN	-33.874837	16.952041	NaN	5.866383
-28.008454	-82.492703	NaN	-40.568709	54.484249	NaN	12.560255
-28.008454	-34.062440	NaN	-22.584267	6.053986	NaN	-5.424187
-28.008454	-37.103479	NaN	-16.381267	9.095024	NaN	-11.627187
-28.008454	-59.063659	NaN	-25.351941	31.055204	NaN	-2.656514
-28.008454	-53.785585	NaN	-36.367208	25.777130	NaN	8.358753
-28.008454	-32.277845	NaN	-24.122333	4.269390	NaN	-3.886121
-28.008454	-17.784567	NaN	-38.197174	-10.223888	NaN	10.188720
-28.008454	-31.838709	NaN	-31.746737	3.830254	NaN	3.738282
-28.008454	7.213657	NaN	-13.698906	-35.222111	NaN	-14.309548
-28.008454	-80.561274	NaN	-26.929688	52.552820	NaN	-1.078767
-28.008454	-46.269743	NaN	-41.029349	18.261288	NaN	13.020895
-28.008454	-49.336737	NaN	-17.695538	21.328283	NaN	-10.312917
-28.008454	-84.065472	NaN	-34.634273	56.057017	NaN	6.625818
-28.008454	-26.752803	NaN	-38.742768	-1.255652	NaN	10.734313
-28.008454	-27.145926	NaN	-2.534879	-0.862528	NaN	-25.473575
-28.008454	2.412448	NaN	-36.475513	-30.420902	NaN	8.467058
-28.008454	-11.554499	NaN	-21.948793	-16.453955	NaN	-6.059661
-28.008454	-57.109930	NaN	-15.007009	29.101476	NaN	-13.001445
-28.008454	-27.743007	NaN	-18.127146	-0.265447	NaN	-9.881309
-28.008454	-15.921047	NaN	-27.783485	-12.087407	NaN	-0.224969
-28.008454	-40.508261	NaN	-19.834058	12.499806	NaN	-8.174397
-28.008454	-58.531850	NaN	-34.384646	30.523395	NaN	6.376191
-28.008454	4.430209	NaN	2.783112	-32.438664	NaN	-30.791566
-28.008454	-15.586314	NaN	-11.439506	-12.422140	NaN	-16.568948
-28.008454	-47.973032	NaN	-32.221746	19.964578	NaN	4.213291
-28.008454	-47.836433	NaN	-81.462177	19.827978	NaN	53.453723
-28.008454	-52.661910	NaN	-45.820057	24.653456	NaN	17.811602
-28.008454	34.616933	NaN	-16.851851	-62.625387	NaN	-11.156603
-28.008454	-12.729889	NaN	-14.244029	-15.278566	NaN	-13.764425
-28.008454	-20.536679	NaN	-60.879467	-7.471776	NaN	32.871012
-28.008454	-61.693144	NaN	-37.463883	33.684689	NaN	9.455428
-28.008454	-26.003353	NaN	-32.282583	-2.005101	NaN	4.274128
-28.008454	-2.833375	NaN	-17.954844	-25.175080	NaN	-10.053611
-28.008454	-66.201437	NaN	-54.765748	38.192983	NaN	26.757294
-28.008454	-34.886217	NaN	-33.170877	6.877763	NaN	5.162422
-28.008454	-77.865785	NaN	-40.865223	49.857330	NaN	12.856769
-28.008454	-20.528749	NaN	-12.328199	-7.479706	NaN	-15.680255
-28.008454	-3.741769	NaN	-16.601173	-24.266685	NaN	-11.407282
-28.008454	-52.916831	NaN	-72.677741	24.908376	NaN	44.669286
-28.008454	-44.723109	NaN	-120.870789	16.714654	NaN	92.862335
-28.008454	-8.573478	NaN	-32.150688	-19.434976	NaN	4.142234
-28.008454	-11.900918	NaN	-11.685454	-16.107537	NaN	-16.323000
-28.008454	-35.302740	NaN	-58.729238	7.294286	NaN	30.720784
-28.008454	-75.336377	NaN	-33.571771	47.327923	NaN	5.563316
-28.008454	-28.526062	NaN	-22.825605	0.517608	NaN	-5.182850
-28.008454	0.419920	NaN	-30.767792	-28.428374	NaN	2.759337
-28.008454	-58.548315	NaN	-21.777938	30.539861	NaN	-6.230517
-28.008454	-57.239716	NaN	-37.439794	29.231261	NaN	9.431339
-28.008454	-58.338136	NaN	-28.338268	30.329682	NaN	0.329813
-28.008454	-36.892905	NaN	-48.941477	8.884450	NaN	20.933022
-28.008454	-67.862139	NaN	-27.637104	39.853684	NaN	-0.371350
-28.008454	-49.747125	NaN	-22.263002	21.738670	NaN	-5.745453
-28.008454	-33.429525	NaN	-15.485627	5.421071	NaN	-12.522828
-28.008454	-33.508570	NaN	-13.983421	5.500115	NaN	-14.025034
-28.008454	-59.874878	NaN	-24.496560	31.866423	NaN	-3.511895
-28.008454	-1.751306	NaN	-37.324105	-26.257149	NaN	9.315650
-28.008454	-25.340326	NaN	-34.066221	-2.668128	NaN	6.057767
-28.008454	-36.127580	NaN	-52.649489	8.119125	NaN	24.641034
-28.008454	-40.049631	NaN	-15.897799	12.041176	NaN	-12.110655
-28.008454	-14.715062	NaN	-40.711038	-13.293393	NaN	12.702584
-28.008454	-39.919367	NaN	-19.766955	11.910913	NaN	-8.241499
-28.008454	-16.872659	NaN	-34.087028	-11.135795	NaN	6.078574
-28.008454	-90.690532	NaN	-32.748062	62.682078	NaN	4.739607
-28.008454	-38.747931	NaN	-16.784560	10.739477	NaN	-11.223895
-28.008454	-70.751893	NaN	-52.783955	42.743438	NaN	24.775501
-28.008454	-20.260902	NaN	-38.805349	-7.747552	NaN	10.796894
-28.008454	-37.298224	NaN	-14.872183	9.289770	NaN	-13.136271
-28.008454	-30.910709	NaN	-9.203061	2.902254	NaN	-18.805394
-28.008454	-61.926039	NaN	-53.309954	33.917584	NaN	25.301500
-28.008454	-37.332711	NaN	-23.338020	9.324257	NaN	-4.670434
-28.008454	4.691586	NaN	3.461224	-32.700040	NaN	-31.469679
-28.008454	7.802580	NaN	-40.979383	-35.811034	NaN	12.970929
-28.008454	-37.063567	NaN	-2.417109	9.055112	NaN	-25.591345
-28.008454	-63.262504	NaN	-65.034549	35.254050	NaN	37.026095
-28.008454	-59.419272	NaN	-28.027634	31.410817	NaN	0.019180
-28.008454	-54.086069	NaN	-13.982583	26.077614	NaN	-14.025871
-28.008454	-109.119836	NaN	-54.310700	81.111382	NaN	26.302246
-28.008454	-123.699467	NaN	-34.099273	95.691013	NaN	6.090819
-28.008454	-38.887869	NaN	-0.095421	10.879415	NaN	-27.913034
-28.008454	-47.076540	NaN	-15.100225	19.068086	NaN	-12.908229
-28.008454	-81.185383	NaN	-30.826085	53.176929	NaN	2.817631
-28.008454	-58.179668	NaN	-31.797640	30.171214	NaN	3.789186
-28.008454	-21.732075	NaN	-32.195493	-6.276379	NaN	4.187039
-28.008454	-2.584211	NaN	-27.794461	-25.424244	NaN	-0.213993
-28.008454	-31.414042	NaN	-14.957748	3.405588	NaN	-13.050706
-28.008454	-86.311294	NaN	-21.266128	58.302840	NaN	-6.742327
-28.008454	-61.439085	NaN	-25.891782	33.430631	NaN	-2.116673
-28.008454	-26.354492	NaN	-36.224442	-1.653962	NaN	8.215988
-28.008454	-22.314074	NaN	-1.799793	-5.694381	NaN	-26.208662
-28.008454	-16.810061	NaN	-60.691569	-11.198393	NaN	32.683115
-28.008454	-47.659324	NaN	-21.660326	19.650869	NaN	-6.348128
-28.008454	-37.857921	NaN	-26.598979	9.849467	NaN	-1.409475
-28.008454	-41.907902	NaN	-12.466143	13.899447	NaN	-15.542311
-28.008454	-32.526225	NaN	-19.178812	4.517771	NaN	-8.829642
-28.008454	-2.055526	NaN	2.579148	-25.952929	NaN	-30.587602
-28.008454	-131.249224	NaN	-51.731233	103.240770	NaN	23.722778
-28.008454	-33.151335	NaN	-46.839578	5.142881	NaN	18.831124
-28.008454	-25.392551	NaN	-24.846492	-2.615903	NaN	-3.161963
-28.008454	-48.901394	NaN	-13.245476	20.892940	NaN	-14.762979
-28.008454	-89.946998	NaN	-46.347655	61.938544	NaN	18.339201
-28.008454	-86.438738	NaN	-49.195024	58.430284	NaN	21.186569
-28.008454	-9.115446	NaN	-12.456766	-18.893009	NaN	-15.551688
-28.008454	-24.298502	NaN	-59.890014	-3.709952	NaN	31.881560
-28.008454	-30.725563	NaN	-44.703952	2.717109	NaN	16.695497
-28.008454	-43.777829	NaN	-26.048925	15.769375	NaN	-1.959529
-28.008454	8.092608	NaN	5.607159	-36.101063	NaN	-33.615614
-28.008454	-25.735514	NaN	-43.833664	-2.272941	NaN	15.825210
-28.008454	-47.862986	NaN	-46.300403	19.854532	NaN	18.291949
-28.008454	-35.072448	NaN	-33.999434	7.063993	NaN	5.990980
-28.008454	-38.068964	NaN	-37.407221	10.060510	NaN	9.398766
-28.008454	-19.843192	NaN	-37.466056	-8.165262	NaN	9.457602
-28.008454	-34.233282	NaN	-35.839160	6.224827	NaN	7.830706
-28.008454	-39.114382	NaN	2.206280	11.105927	NaN	-30.214734
-28.008454	-48.599429	NaN	-32.682224	20.590974	NaN	4.673770
-28.008454	-42.727538	NaN	-25.664699	14.719084	NaN	-2.343756
-28.008454	-20.713611	NaN	-59.960561	-7.294844	NaN	31.952106
-28.008454	-34.223190	NaN	-38.030394	6.214736	NaN	10.021939
-28.008454	-59.468495	NaN	-17.547636	31.460041	NaN	-10.460818
-28.008454	-30.126241	NaN	-40.981484	2.117787	NaN	12.973030
-28.008454	-46.519377	NaN	-33.198554	18.510923	NaN	5.190100
-28.008454	-142.934500	NaN	-80.787535	114.926046	NaN	52.779081
-28.008454	-34.778991	NaN	-1.371990	6.770537	NaN	-26.636464
-28.008454	-43.641545	NaN	-36.134352	15.633090	NaN	8.125897
-28.008454	-24.406407	NaN	-40.413020	-3.602048	NaN	12.404565
-28.008454	-45.555075	NaN	-25.691793	17.546621	NaN	-2.316662
-28.008454	-21.071962	NaN	-22.842942	-6.936493	NaN	-5.165512
-28.008454	-68.679986	NaN	-19.494478	40.671532	NaN	-8.513977
-28.008454	9.135607	NaN	-7.029494	-37.144061	NaN	-20.978960
-28.008454	-53.064716	NaN	-39.746120	25.056261	NaN	11.737666
-28.008454	-39.388463	NaN	-47.947403	11.380008	NaN	19.938949
-28.008454	-88.243029	NaN	-23.497756	60.234575	NaN	-4.510698
-28.008454	-33.200899	NaN	-41.279727	5.192445	NaN	13.271272
-28.008454	-0.317576	NaN	-38.039156	-27.690878	NaN	10.030701
-28.008454	-29.510260	NaN	-17.661366	1.501806	NaN	-10.347088
-28.008454	-25.830570	NaN	-20.556603	-2.177884	NaN	-7.451852
-28.008454	-13.450702	NaN	-17.941573	-14.557752	NaN	-10.066881
-28.008454	-28.955939	NaN	-22.539934	0.947484	NaN	-5.468521
-28.008454	-87.037792	NaN	-30.864429	59.029337	NaN	2.855975
-28.008454	-39.677666	NaN	-18.266582	11.669211	NaN	-9.741872
-28.008454	-65.013903	NaN	-28.936605	37.005449	NaN	0.928151
-28.008454	-77.622304	NaN	-41.632605	49.613849	NaN	13.624150
-28.008454	-90.960911	NaN	-38.404071	62.952456	NaN	10.395617
-28.008454	-22.202186	NaN	-22.996513	-5.806269	NaN	-5.011942
-28.008454	-64.139469	NaN	-34.253829	36.131015	NaN	6.245375
-28.008454	-76.356003	NaN	-16.390055	48.347549	NaN	-11.618400
-28.008454	-57.164961	NaN	-21.016234	29.156507	NaN	-6.992221
-28.008454	-38.276210	NaN	-46.805144	10.267755	NaN	18.796690
-28.008454	-55.352576	NaN	-47.006869	27.344122	NaN	18.998414
-28.008454	-53.501759	NaN	-20.551409	25.493304	NaN	-7.457045
-28.008454	-56.131328	NaN	-30.225512	28.122874	NaN	2.217058
-28.008454	-26.227307	NaN	-14.967359	-1.781148	NaN	-13.041095
-28.008454	-56.733010	NaN	-67.964778	28.724555	NaN	39.956323
-28.008454	-52.485733	NaN	-28.446705	24.477278	NaN	0.438251
-28.008454	-9.754664	NaN	-19.358962	-18.253791	NaN	-8.649493
-28.008454	-0.287842	NaN	3.989019	-27.720613	NaN	-31.997473
-28.008454	-24.474675	NaN	-45.569840	-3.533780	NaN	17.561385
-28.008454	1.936565	NaN	-24.905371	-29.945020	NaN	-3.103084
-28.008454	-5.000038	NaN	-33.729918	-23.008416	NaN	5.721464
-28.008454	-57.485948	NaN	-26.892347	29.477494	NaN	-1.116107
-28.008454	-73.559733	NaN	-37.343158	45.551279	NaN	9.334703
-28.008454	-20.061939	NaN	-34.160091	-7.946515	NaN	6.151636
-28.008454	-2.316709	NaN	-14.520717	-25.691746	NaN	-13.487737
-28.008454	-45.169915	NaN	-21.140051	17.161460	NaN	-6.868403
-28.008454	-55.344272	NaN	-13.452274	27.335818	NaN	-14.556180
-28.008454	-72.073031	NaN	-32.777685	44.064576	NaN	4.769230
-28.008454	-81.254347	NaN	-20.146520	53.245893	NaN	-7.861935
-28.008454	-18.652648	NaN	-38.295173	-9.355806	NaN	10.286718
-28.008454	-43.897697	NaN	-47.105367	15.889243	NaN	19.096912
-28.008454	-23.480475	NaN	-26.171877	-4.527979	NaN	-1.836577
-28.008454	1.789259	NaN	-9.882950	-29.797713	NaN	-18.125505
-28.008454	3.959336	NaN	-39.172810	-31.967791	NaN	11.164356
-28.008454	-76.964479	NaN	-35.410877	48.956025	NaN	7.402422
-28.008454	-27.217312	NaN	-5.218005	-0.791143	NaN	-22.790449
-28.008454	-27.491376	NaN	-10.503929	-0.517079	NaN	-17.504526
-28.008454	-35.903511	NaN	-15.106475	7.895056	NaN	-12.901979
-28.008454	-51.624997	NaN	-39.827630	23.616542	NaN	11.819176
-28.008454	-6.900568	NaN	-24.131756	-21.107886	NaN	-3.876698
-28.008454	-42.818309	NaN	-52.424027	14.809854	NaN	24.415573
-28.008454	-18.937118	NaN	-34.593068	-9.071336	NaN	6.584614
-28.008454	12.035677	NaN	-12.750609	-40.044131	NaN	-15.257845
-28.008454	-15.347570	NaN	-31.763467	-12.660885	NaN	3.755012
-28.008454	-57.245213	NaN	-25.602996	29.236758	NaN	-2.405458
-28.008454	0.494310	NaN	-19.968032	-28.502764	NaN	-8.040422
-28.008454	-41.892690	NaN	-27.140233	13.884236	NaN	-0.868221
-28.008454	-14.609548	NaN	10.918733	-13.398906	NaN	-38.927188
-28.008454	-67.115768	NaN	-44.436845	39.107314	NaN	16.428391
-28.008454	-23.686267	NaN	-60.180311	-4.322188	NaN	32.171856
-28.008454	-71.457672	NaN	-51.472664	43.449218	NaN	23.464210
-28.008454	-76.726274	NaN	-23.168311	48.717820	NaN	-4.840144
-28.008454	-39.261817	NaN	-37.549347	11.253363	NaN	9.540892
-28.008454	8.735333	NaN	7.655954	-36.743788	NaN	-35.664409
-28.008454	-24.696464	NaN	-0.859367	-3.311991	NaN	-27.149088
-28.008454	-23.368873	NaN	-40.607060	-4.639581	NaN	12.598606
-28.008454	-17.081891	NaN	-7.867715	-10.926563	NaN	-20.140739
-28.008454	-7.885486	NaN	-66.158137	-20.122968	NaN	38.149683
-28.008454	-18.227807	NaN	-19.470142	-9.780647	NaN	-8.538312
-28.008454	-47.268141	NaN	-35.978548	19.259687	NaN	7.970094
-28.008454	-41.406208	NaN	-29.417058	13.397754	NaN	1.408604
-28.008454	-7.898232	NaN	-23.882445	-20.110222	NaN	-4.126009
-28.008454	-39.948899	NaN	-75.628415	11.940444	NaN	47.619961
-28.008454	-55.543544	NaN	-35.843380	27.535089	NaN	7.834926
-28.008454	-32.476282	NaN	-49.253593	4.467828	NaN	21.245139
-28.008454	-50.222700	NaN	-29.951732	22.214246	NaN	1.943277
-28.008454	-9.813183	NaN	-41.514265	-18.195271	NaN	13.505811
-28.008454	-64.590279	NaN	-36.309937	36.581825	NaN	8.301482
-28.008454	-33.902202	NaN	-23.513622	5.893747	NaN	-4.494832
-28.008454	-8.066626	NaN	-13.546333	-19.941828	NaN	-14.462122
-28.008454	-9.625215	NaN	-80.030031	-18.383240	NaN	52.021576
-28.008454	-17.551988	NaN	-20.202699	-10.456467	NaN	-7.805755
-28.008454	-63.505716	NaN	-68.757703	35.497261	NaN	40.749249
-28.008454	-17.165862	NaN	-43.950987	-10.842592	NaN	15.942532
-28.008454	-22.783846	NaN	-24.542429	-5.224608	NaN	-3.466025
-28.008454	-32.482370	NaN	-24.048381	4.473915	NaN	-3.960073
-28.008454	-20.856879	NaN	-12.461720	-7.151575	NaN	-15.546734
-28.008454	-22.874501	NaN	-9.719488	-5.133954	NaN	-18.288967
-28.008454	-8.324492	NaN	-28.540262	-19.683962	NaN	0.531807
-28.008454	-53.355103	NaN	-28.181810	25.346649	NaN	0.173355
-28.008454	-39.698806	NaN	5.666056	11.690352	NaN	-33.674510
-28.008454	-3.065650	NaN	-22.351393	-24.942805	NaN	-5.657061
-28.008454	-10.378175	NaN	-10.745573	-17.630279	NaN	-17.262882
-28.008454	-43.684372	NaN	-7.050968	15.675918	NaN	-20.957487
-28.008454	-35.604951	NaN	-14.534650	7.596496	NaN	-13.473804
-28.008454	-20.812608	NaN	-11.457581	-7.195846	NaN	-16.550873
-28.008454	-38.992100	NaN	-13.156337	10.983645	NaN	-14.852117
-28.008454	1.606248	NaN	-17.731955	-29.614702	NaN	-10.276500
-28.008454	-59.883350	NaN	-1.516963	31.874896	NaN	-26.491491
-28.008454	-32.523816	NaN	-32.425244	4.515361	NaN	4.416790
-28.008454	-22.150469	NaN	-17.303076	-5.857986	NaN	-10.705379
-28.008454	-44.263337	NaN	-53.298756	16.254883	NaN	25.290302
-28.008454	-48.286980	NaN	-48.500087	20.278525	NaN	20.491633
-28.008454	-13.019589	NaN	-27.412539	-14.988865	NaN	-0.595916
-28.008454	-9.499110	NaN	-23.014236	-18.509344	NaN	-4.994219
-28.008454	-41.867073	NaN	-38.364347	13.858619	NaN	10.355892
-28.008454	-60.010857	NaN	-35.195044	32.002402	NaN	7.186590
-28.008454	-53.658617	NaN	-19.989382	25.650163	NaN	-8.019073
-28.008454	-50.185337	NaN	-24.782322	22.176883	NaN	-3.226132
-28.008454	-16.838230	NaN	-36.585759	-11.170225	NaN	8.577305
-28.008454	-13.319027	NaN	-15.793640	-14.689428	NaN	-12.214815
-28.008454	-58.252011	NaN	-27.966333	30.243557	NaN	-0.042122
-28.008454	-44.855327	NaN	-25.082288	16.846872	NaN	-2.926167
-28.008454	-11.377043	NaN	-27.223556	-16.631412	NaN	-0.784898
-28.008454	-29.226323	NaN	-40.500153	1.217869	NaN	12.491699
-28.008454	-30.115468	NaN	-16.562648	2.107013	NaN	-11.445806
-28.008454	-35.085504	NaN	-21.198046	7.077050	NaN	-6.810408
-28.008454	-52.018808	NaN	-28.643259	24.010353	NaN	0.634805
-28.008454	-69.983786	NaN	-54.551803	41.975331	NaN	26.543348
-28.008454	-67.618230	NaN	-37.642155	39.609775	NaN	9.633700
-28.008454	-57.991742	NaN	-33.498882	29.983287	NaN	5.490428
-28.008454	-73.419373	NaN	-17.546401	45.410919	NaN	-10.462053
-28.008454	-15.951215	NaN	-12.240443	-12.057240	NaN	-15.768011
-28.008454	-36.669633	NaN	-29.345816	8.661178	NaN	1.337361
-28.008454	-46.247480	NaN	-41.821058	18.239025	NaN	13.812604
-28.008454	-5.084903	NaN	-15.422059	-22.923552	NaN	-12.586395
-28.008454	10.465328	NaN	-7.876570	-38.473782	NaN	-20.131884
-28.008454	-57.541677	NaN	-21.330876	29.533222	NaN	-6.677578
-28.008454	-21.218103	NaN	-12.321523	-6.790352	NaN	-15.686931
-28.008454	-47.941370	NaN	-54.692195	19.932916	NaN	26.683741
-28.008454	-45.970361	NaN	-39.441016	17.961907	NaN	11.432561
