# Supplementary material for: Combined Influences of Model Choice, Data Quality, and Data Quantity When Estimating Population Trends
Source: PLoS One. 2015 Jul 15;10(7):e0132255. doi: 10.1371/journal.pone.0132255 (PMC4503393; doi:10.1371/journal.pone.0132255)
Supplement: S1 Dataset — Files are organized by model type and by the input lambda value. (ZIP) [file pone.0132255.s002.zip › Hypothetical LH/sims_lambda_1/simulationOutput_1_0_0_0.3_50.xls]

Percent_Decline_True	Median_Percent_Decline_Matrix	Median_Percent_Decline_Matrix_stable	Median_Percent_Decline_Scalar	Difference_True_Matrix	Difference_True_Matrix_Stable	Difference_True_Scalar
0.000000	-0.746238	NaN	2.334897	0.746238	NaN	-2.334897
0.000000	-13.072400	NaN	-0.904807	13.072400	NaN	0.904807
0.000000	-20.072282	NaN	-11.464988	20.072282	NaN	11.464988
0.000000	3.319158	NaN	-5.380996	-3.319158	NaN	5.380996
0.000000	-13.415154	NaN	-9.503777	13.415154	NaN	9.503777
0.000000	-26.523191	NaN	-5.438781	26.523191	NaN	5.438781
0.000000	-25.198445	NaN	-1.424275	25.198445	NaN	1.424275
0.000000	-1.706736	NaN	6.483522	1.706736	NaN	-6.483522
0.000000	-5.996278	NaN	-6.247207	5.996278	NaN	6.247207
0.000000	-7.183406	NaN	-3.776916	7.183406	NaN	3.776916
0.000000	-9.780954	NaN	5.357095	9.780954	NaN	-5.357095
0.000000	-0.304634	NaN	0.822460	0.304634	NaN	-0.822460
0.000000	-3.941357	NaN	2.253016	3.941357	NaN	-2.253016
0.000000	-5.606275	NaN	9.154740	5.606275	NaN	-9.154740
0.000000	14.131457	NaN	8.070749	-14.131457	NaN	-8.070749
0.000000	-24.090007	NaN	6.549308	24.090007	NaN	-6.549308
0.000000	-16.464959	NaN	7.345466	16.464959	NaN	-7.345466
0.000000	-27.048201	NaN	-7.590809	27.048201	NaN	7.590809
0.000000	-7.499632	NaN	-1.166521	7.499632	NaN	1.166521
0.000000	2.406320	NaN	2.130097	-2.406320	NaN	-2.130097
0.000000	20.923807	NaN	-2.737354	-20.923807	NaN	2.737354
0.000000	0.518097	NaN	-5.336148	-0.518097	NaN	5.336148
0.000000	-17.154891	NaN	-2.929417	17.154891	NaN	2.929417
0.000000	-28.027630	NaN	-8.689460	28.027630	NaN	8.689460
0.000000	-4.944547	NaN	3.121923	4.944547	NaN	-3.121923
0.000000	6.290305	NaN	4.146296	-6.290305	NaN	-4.146296
0.000000	-8.234621	NaN	-0.313030	8.234621	NaN	0.313030
0.000000	-27.370016	NaN	-1.938313	27.370016	NaN	1.938313
0.000000	-17.007193	NaN	5.331512	17.007193	NaN	-5.331512
0.000000	-20.257383	NaN	0.863971	20.257383	NaN	-0.863971
0.000000	-14.021561	NaN	-1.355548	14.021561	NaN	1.355548
0.000000	6.765397	NaN	11.208036	-6.765397	NaN	-11.208036
0.000000	3.939938	NaN	3.202704	-3.939938	NaN	-3.202704
0.000000	-20.158051	NaN	1.892441	20.158051	NaN	-1.892441
0.000000	-19.958937	NaN	-3.020962	19.958937	NaN	3.020962
0.000000	-14.563629	NaN	-21.312694	14.563629	NaN	21.312694
0.000000	-22.446783	NaN	-1.845220	22.446783	NaN	1.845220
0.000000	0.024915	NaN	-3.431281	-0.024915	NaN	3.431281
0.000000	-6.788133	NaN	-2.249108	6.788133	NaN	2.249108
0.000000	-1.018039	NaN	-1.762844	1.018039	NaN	1.762844
0.000000	-33.616945	NaN	-14.076440	33.616945	NaN	14.076440
0.000000	-10.955491	NaN	-4.527548	10.955491	NaN	4.527548
0.000000	-17.550181	NaN	1.916008	17.550181	NaN	-1.916008
0.000000	-27.456029	NaN	-5.567166	27.456029	NaN	5.567166
0.000000	-0.346729	NaN	2.051136	0.346729	NaN	-2.051136
0.000000	11.040720	NaN	-3.439063	-11.040720	NaN	3.439063
0.000000	-13.248242	NaN	5.344744	13.248242	NaN	-5.344744
0.000000	-4.092583	NaN	6.162591	4.092583	NaN	-6.162591
0.000000	-6.587444	NaN	-1.951689	6.587444	NaN	1.951689
0.000000	11.937193	NaN	7.447230	-11.937193	NaN	-7.447230
0.000000	0.542069	NaN	0.762715	-0.542069	NaN	-0.762715
0.000000	7.730599	NaN	7.473004	-7.730599	NaN	-7.473004
0.000000	-21.028622	NaN	0.650292	21.028622	NaN	-0.650292
0.000000	-19.231841	NaN	-2.203050	19.231841	NaN	2.203050
0.000000	-22.506535	NaN	-5.933200	22.506535	NaN	5.933200
0.000000	-19.543698	NaN	3.994420	19.543698	NaN	-3.994420
0.000000	-12.480918	NaN	-10.562869	12.480918	NaN	10.562869
0.000000	-1.416991	NaN	6.965384	1.416991	NaN	-6.965384
0.000000	0.715201	NaN	3.428815	-0.715201	NaN	-3.428815
0.000000	9.687887	NaN	6.093948	-9.687887	NaN	-6.093948
0.000000	-8.065419	NaN	11.442178	8.065419	NaN	-11.442178
0.000000	-4.601103	NaN	-0.177168	4.601103	NaN	0.177168
0.000000	12.449412	NaN	0.636121	-12.449412	NaN	-0.636121
0.000000	-8.992757	NaN	-3.953040	8.992757	NaN	3.953040
0.000000	-6.167918	NaN	-3.840914	6.167918	NaN	3.840914
0.000000	-0.402839	NaN	-6.406283	0.402839	NaN	6.406283
0.000000	-0.633437	NaN	-10.321114	0.633437	NaN	10.321114
0.000000	-15.912927	NaN	1.116421	15.912927	NaN	-1.116421
0.000000	-32.187206	NaN	-7.650911	32.187206	NaN	7.650911
0.000000	-18.353024	NaN	-5.752492	18.353024	NaN	5.752492
0.000000	-3.213893	NaN	-2.824841	3.213893	NaN	2.824841
0.000000	-7.682536	NaN	5.809020	7.682536	NaN	-5.809020
0.000000	-12.130352	NaN	3.257985	12.130352	NaN	-3.257985
0.000000	-14.415898	NaN	3.095396	14.415898	NaN	-3.095396
0.000000	2.555903	NaN	4.026983	-2.555903	NaN	-4.026983
0.000000	1.217660	NaN	-4.028777	-1.217660	NaN	4.028777
0.000000	1.437192	NaN	2.717310	-1.437192	NaN	-2.717310
0.000000	-1.455266	NaN	4.799207	1.455266	NaN	-4.799207
0.000000	4.267360	NaN	3.265784	-4.267360	NaN	-3.265784
0.000000	7.243705	NaN	4.277899	-7.243705	NaN	-4.277899
0.000000	-9.830433	NaN	-10.960496	9.830433	NaN	10.960496
0.000000	-19.967213	NaN	13.032201	19.967213	NaN	-13.032201
0.000000	-4.618188	NaN	8.498487	4.618188	NaN	-8.498487
0.000000	-6.895130	NaN	-10.750356	6.895130	NaN	10.750356
0.000000	-8.392584	NaN	3.002706	8.392584	NaN	-3.002706
0.000000	26.725345	NaN	-8.324689	-26.725345	NaN	8.324689
0.000000	-14.740570	NaN	-0.416523	14.740570	NaN	0.416523
0.000000	-7.820058	NaN	10.029540	7.820058	NaN	-10.029540
0.000000	-27.208274	NaN	1.759320	27.208274	NaN	-1.759320
0.000000	8.632898	NaN	6.552960	-8.632898	NaN	-6.552960
0.000000	-9.941617	NaN	-0.061721	9.941617	NaN	0.061721
0.000000	5.347849	NaN	7.835559	-5.347849	NaN	-7.835559
0.000000	-14.265954	NaN	-3.272100	14.265954	NaN	3.272100
0.000000	-20.041624	NaN	-7.276974	20.041624	NaN	7.276974
0.000000	0.310174	NaN	3.341206	-0.310174	NaN	-3.341206
0.000000	-3.432403	NaN	-8.918568	3.432403	NaN	8.918568
0.000000	16.311617	NaN	-9.783479	-16.311617	NaN	9.783479
0.000000	-14.271444	NaN	-2.931999	14.271444	NaN	2.931999
0.000000	1.690575	NaN	-0.915807	-1.690575	NaN	0.915807
0.000000	0.298935	NaN	-5.676816	-0.298935	NaN	5.676816
0.000000	-8.760323	NaN	7.047104	8.760323	NaN	-7.047104
0.000000	-5.236520	NaN	-0.644660	5.236520	NaN	0.644660
0.000000	0.298003	NaN	6.453676	-0.298003	NaN	-6.453676
0.000000	-15.363422	NaN	-0.223469	15.363422	NaN	0.223469
0.000000	6.465572	NaN	8.807220	-6.465572	NaN	-8.807220
0.000000	-4.612224	NaN	1.123381	4.612224	NaN	-1.123381
0.000000	-5.551793	NaN	-0.642439	5.551793	NaN	0.642439
0.000000	-11.956556	NaN	-4.062554	11.956556	NaN	4.062554
0.000000	-25.384817	NaN	1.911460	25.384817	NaN	-1.911460
0.000000	-34.337008	NaN	-4.123744	34.337008	NaN	4.123744
0.000000	-1.345661	NaN	-1.593673	1.345661	NaN	1.593673
0.000000	-23.654041	NaN	4.974066	23.654041	NaN	-4.974066
0.000000	-9.007303	NaN	-3.004686	9.007303	NaN	3.004686
0.000000	-10.240232	NaN	-5.552422	10.240232	NaN	5.552422
0.000000	-6.576834	NaN	-4.722115	6.576834	NaN	4.722115
0.000000	-20.194014	NaN	-7.106023	20.194014	NaN	7.106023
0.000000	-3.463069	NaN	0.982467	3.463069	NaN	-0.982467
0.000000	-6.133867	NaN	-3.714884	6.133867	NaN	3.714884
0.000000	-3.325257	NaN	-0.528486	3.325257	NaN	0.528486
0.000000	4.739557	NaN	4.861905	-4.739557	NaN	-4.861905
0.000000	-0.286762	NaN	-1.593118	0.286762	NaN	1.593118
0.000000	-10.214176	NaN	0.772618	10.214176	NaN	-0.772618
0.000000	-10.201677	NaN	4.657994	10.201677	NaN	-4.657994
0.000000	1.446204	NaN	0.538336	-1.446204	NaN	-0.538336
0.000000	-8.439898	NaN	15.566540	8.439898	NaN	-15.566540
0.000000	3.507013	NaN	-11.991717	-3.507013	NaN	11.991717
0.000000	-0.497581	NaN	1.852107	0.497581	NaN	-1.852107
0.000000	-30.405358	NaN	3.235442	30.405358	NaN	-3.235442
0.000000	-11.843982	NaN	-5.503893	11.843982	NaN	5.503893
0.000000	-2.387262	NaN	4.340840	2.387262	NaN	-4.340840
0.000000	-9.316200	NaN	-4.366213	9.316200	NaN	4.366213
0.000000	6.579353	NaN	2.871034	-6.579353	NaN	-2.871034
0.000000	-8.293175	NaN	4.658434	8.293175	NaN	-4.658434
0.000000	9.101927	NaN	-2.588479	-9.101927	NaN	2.588479
0.000000	0.893103	NaN	-4.642257	-0.893103	NaN	4.642257
0.000000	-11.847979	NaN	2.893937	11.847979	NaN	-2.893937
0.000000	1.676351	NaN	1.582484	-1.676351	NaN	-1.582484
0.000000	3.430152	NaN	7.542426	-3.430152	NaN	-7.542426
0.000000	-9.089110	NaN	1.273046	9.089110	NaN	-1.273046
0.000000	-1.364343	NaN	2.323857	1.364343	NaN	-2.323857
0.000000	-16.525492	NaN	3.064972	16.525492	NaN	-3.064972
0.000000	10.094769	NaN	1.770910	-10.094769	NaN	-1.770910
0.000000	-20.019019	NaN	-0.822057	20.019019	NaN	0.822057
0.000000	8.274329	NaN	3.328532	-8.274329	NaN	-3.328532
0.000000	-0.663723	NaN	10.326343	0.663723	NaN	-10.326343
0.000000	-5.483361	NaN	-1.245579	5.483361	NaN	1.245579
0.000000	-13.348216	NaN	5.239966	13.348216	NaN	-5.239966
0.000000	-14.095296	NaN	2.958877	14.095296	NaN	-2.958877
0.000000	-5.910757	NaN	-7.713635	5.910757	NaN	7.713635
0.000000	-10.731653	NaN	-3.093240	10.731653	NaN	3.093240
0.000000	-0.241568	NaN	-3.257924	0.241568	NaN	3.257924
0.000000	-27.124833	NaN	-0.765416	27.124833	NaN	0.765416
0.000000	2.239333	NaN	5.285593	-2.239333	NaN	-5.285593
0.000000	-20.756855	NaN	-17.412776	20.756855	NaN	17.412776
0.000000	10.980685	NaN	-7.693669	-10.980685	NaN	7.693669
0.000000	-9.853045	NaN	-10.726375	9.853045	NaN	10.726375
0.000000	-11.710971	NaN	4.964698	11.710971	NaN	-4.964698
0.000000	8.593491	NaN	-0.739441	-8.593491	NaN	0.739441
0.000000	-22.063370	NaN	7.271335	22.063370	NaN	-7.271335
0.000000	-10.115246	NaN	3.294285	10.115246	NaN	-3.294285
0.000000	-11.758188	NaN	0.971815	11.758188	NaN	-0.971815
0.000000	-17.373518	NaN	0.433248	17.373518	NaN	-0.433248
0.000000	-31.025255	NaN	-1.171582	31.025255	NaN	1.171582
0.000000	-29.582935	NaN	-13.204720	29.582935	NaN	13.204720
0.000000	-7.275497	NaN	-2.935002	7.275497	NaN	2.935002
0.000000	-6.257256	NaN	-4.786060	6.257256	NaN	4.786060
0.000000	2.660601	NaN	4.828282	-2.660601	NaN	-4.828282
0.000000	-18.289788	NaN	-1.029170	18.289788	NaN	1.029170
0.000000	-10.327480	NaN	-2.566221	10.327480	NaN	2.566221
0.000000	-18.710017	NaN	-1.109934	18.710017	NaN	1.109934
0.000000	0.932180	NaN	-16.329555	-0.932180	NaN	16.329555
0.000000	-5.175511	NaN	4.518960	5.175511	NaN	-4.518960
0.000000	10.675826	NaN	-0.880446	-10.675826	NaN	0.880446
0.000000	-16.395689	NaN	-0.236359	16.395689	NaN	0.236359
0.000000	5.925752	NaN	2.048236	-5.925752	NaN	-2.048236
0.000000	-8.878340	NaN	-9.304400	8.878340	NaN	9.304400
0.000000	6.653679	NaN	4.568921	-6.653679	NaN	-4.568921
0.000000	-5.726237	NaN	-0.188379	5.726237	NaN	0.188379
0.000000	1.794202	NaN	2.619315	-1.794202	NaN	-2.619315
0.000000	4.978375	NaN	-10.634765	-4.978375	NaN	10.634765
0.000000	-20.806955	NaN	-4.432699	20.806955	NaN	4.432699
0.000000	14.484369	NaN	2.110324	-14.484369	NaN	-2.110324
0.000000	-11.870229	NaN	1.756851	11.870229	NaN	-1.756851
0.000000	10.930830	NaN	1.415788	-10.930830	NaN	-1.415788
0.000000	-4.628787	NaN	10.767172	4.628787	NaN	-10.767172
0.000000	-10.809197	NaN	6.810818	10.809197	NaN	-6.810818
0.000000	-3.580334	NaN	-6.661204	3.580334	NaN	6.661204
0.000000	-15.805433	NaN	5.287306	15.805433	NaN	-5.287306
0.000000	-2.517351	NaN	3.949661	2.517351	NaN	-3.949661
0.000000	-16.894648	NaN	-3.502510	16.894648	NaN	3.502510
0.000000	24.879915	NaN	6.201520	-24.879915	NaN	-6.201520
0.000000	-1.434239	NaN	-7.185991	1.434239	NaN	7.185991
0.000000	-4.398615	NaN	-1.019306	4.398615	NaN	1.019306
0.000000	-6.191980	NaN	-8.889163	6.191980	NaN	8.889163
0.000000	-11.305897	NaN	-1.982498	11.305897	NaN	1.982498
0.000000	-2.627813	NaN	2.088821	2.627813	NaN	-2.088821
0.000000	7.374999	NaN	3.055213	-7.374999	NaN	-3.055213
0.000000	-5.923758	NaN	8.796091	5.923758	NaN	-8.796091
0.000000	-14.529620	NaN	0.227599	14.529620	NaN	-0.227599
0.000000	0.069015	NaN	-7.320968	-0.069015	NaN	7.320968
0.000000	-14.244369	NaN	-6.105510	14.244369	NaN	6.105510
0.000000	2.648667	NaN	-9.732642	-2.648667	NaN	9.732642
0.000000	-27.220634	NaN	8.973071	27.220634	NaN	-8.973071
0.000000	16.183017	NaN	-7.560511	-16.183017	NaN	7.560511
0.000000	-3.750976	NaN	-5.654984	3.750976	NaN	5.654984
0.000000	-5.225762	NaN	-9.331914	5.225762	NaN	9.331914
0.000000	-1.123897	NaN	10.280269	1.123897	NaN	-10.280269
0.000000	3.270582	NaN	-9.305003	-3.270582	NaN	9.305003
0.000000	-9.809318	NaN	4.981930	9.809318	NaN	-4.981930
0.000000	0.733239	NaN	1.415172	-0.733239	NaN	-1.415172
0.000000	-14.983576	NaN	4.077993	14.983576	NaN	-4.077993
0.000000	-5.537289	NaN	1.455437	5.537289	NaN	-1.455437
0.000000	-20.667802	NaN	6.331160	20.667802	NaN	-6.331160
0.000000	-7.108453	NaN	-1.568591	7.108453	NaN	1.568591
0.000000	-20.047602	NaN	-6.226593	20.047602	NaN	6.226593
0.000000	-3.978521	NaN	4.452754	3.978521	NaN	-4.452754
0.000000	-20.009045	NaN	-0.259070	20.009045	NaN	0.259070
0.000000	0.548199	NaN	0.087667	-0.548199	NaN	-0.087667
0.000000	-30.407385	NaN	-9.597527	30.407385	NaN	9.597527
0.000000	-3.591745	NaN	-1.150126	3.591745	NaN	1.150126
0.000000	-46.531365	NaN	-4.011770	46.531365	NaN	4.011770
0.000000	5.050188	NaN	6.820174	-5.050188	NaN	-6.820174
0.000000	-10.052039	NaN	-0.576053	10.052039	NaN	0.576053
0.000000	-9.211866	NaN	-9.448505	9.211866	NaN	9.448505
0.000000	3.691241	NaN	-0.123776	-3.691241	NaN	0.123776
0.000000	-2.104681	NaN	1.880778	2.104681	NaN	-1.880778
0.000000	-34.234180	NaN	-0.839938	34.234180	NaN	0.839938
0.000000	4.411112	NaN	-4.071066	-4.411112	NaN	4.071066
0.000000	-16.879307	NaN	6.193459	16.879307	NaN	-6.193459
0.000000	-13.837939	NaN	13.341109	13.837939	NaN	-13.341109
0.000000	15.902692	NaN	-4.559917	-15.902692	NaN	4.559917
0.000000	-24.359895	NaN	2.457546	24.359895	NaN	-2.457546
0.000000	-8.848616	NaN	-4.412333	8.848616	NaN	4.412333
0.000000	-7.652431	NaN	1.484859	7.652431	NaN	-1.484859
0.000000	-19.352107	NaN	12.971536	19.352107	NaN	-12.971536
0.000000	-14.873894	NaN	-3.849354	14.873894	NaN	3.849354
0.000000	4.540940	NaN	3.275451	-4.540940	NaN	-3.275451
0.000000	12.219947	NaN	4.884236	-12.219947	NaN	-4.884236
0.000000	0.382421	NaN	9.868793	-0.382421	NaN	-9.868793
0.000000	-4.886935	NaN	-2.906554	4.886935	NaN	2.906554
0.000000	-13.501279	NaN	-1.368177	13.501279	NaN	1.368177
0.000000	-15.387312	NaN	-0.513727	15.387312	NaN	0.513727
0.000000	-21.483173	NaN	0.028552	21.483173	NaN	-0.028552
0.000000	5.072978	NaN	5.322473	-5.072978	NaN	-5.322473
0.000000	-5.442864	NaN	-0.338473	5.442864	NaN	0.338473
0.000000	1.019816	NaN	-2.412378	-1.019816	NaN	2.412378
0.000000	0.399161	NaN	-7.247864	-0.399161	NaN	7.247864
0.000000	3.164533	NaN	-1.517417	-3.164533	NaN	1.517417
0.000000	-10.169985	NaN	-11.208180	10.169985	NaN	11.208180
0.000000	-15.717203	NaN	2.289471	15.717203	NaN	-2.289471
0.000000	-9.546577	NaN	-1.845819	9.546577	NaN	1.845819
0.000000	5.601417	NaN	15.152647	-5.601417	NaN	-15.152647
0.000000	-31.093799	NaN	-7.875248	31.093799	NaN	7.875248
0.000000	-17.867277	NaN	1.263809	17.867277	NaN	-1.263809
0.000000	5.269420	NaN	3.726977	-5.269420	NaN	-3.726977
0.000000	-20.813038	NaN	9.200812	20.813038	NaN	-9.200812
0.000000	-16.690654	NaN	-0.135138	16.690654	NaN	0.135138
0.000000	1.627898	NaN	-2.276210	-1.627898	NaN	2.276210
0.000000	12.999916	NaN	3.957254	-12.999916	NaN	-3.957254
0.000000	-5.456791	NaN	-3.208117	5.456791	NaN	3.208117
0.000000	-8.270934	NaN	3.694719	8.270934	NaN	-3.694719
0.000000	8.472577	NaN	1.825239	-8.472577	NaN	-1.825239
0.000000	-19.480064	NaN	0.609179	19.480064	NaN	-0.609179
0.000000	1.899609	NaN	-5.824884	-1.899609	NaN	5.824884
0.000000	0.680603	NaN	-5.220304	-0.680603	NaN	5.220304
0.000000	-26.480053	NaN	10.262077	26.480053	NaN	-10.262077
0.000000	0.281967	NaN	0.842979	-0.281967	NaN	-0.842979
0.000000	1.407779	NaN	4.217652	-1.407779	NaN	-4.217652
0.000000	-19.717512	NaN	-1.272307	19.717512	NaN	1.272307
0.000000	0.867098	NaN	-2.282611	-0.867098	NaN	2.282611
0.000000	-12.462830	NaN	0.991610	12.462830	NaN	-0.991610
0.000000	-30.682509	NaN	0.762018	30.682509	NaN	-0.762018
0.000000	-10.247006	NaN	11.268372	10.247006	NaN	-11.268372
0.000000	-4.840124	NaN	1.712889	4.840124	NaN	-1.712889
0.000000	-18.111021	NaN	-3.954845	18.111021	NaN	3.954845
0.000000	-17.793192	NaN	1.759002	17.793192	NaN	-1.759002
0.000000	9.116722	NaN	-8.538271	-9.116722	NaN	8.538271
0.000000	-0.165303	NaN	8.664169	0.165303	NaN	-8.664169
0.000000	-11.901207	NaN	1.078094	11.901207	NaN	-1.078094
0.000000	-3.243286	NaN	5.906359	3.243286	NaN	-5.906359
0.000000	-7.699088	NaN	2.645299	7.699088	NaN	-2.645299
0.000000	-5.490046	NaN	9.752197	5.490046	NaN	-9.752197
0.000000	-2.163657	NaN	-6.135677	2.163657	NaN	6.135677
0.000000	-18.968673	NaN	7.448949	18.968673	NaN	-7.448949
0.000000	-11.769328	NaN	4.579962	11.769328	NaN	-4.579962
0.000000	10.322137	NaN	0.183413	-10.322137	NaN	-0.183413
0.000000	-6.539760	NaN	-4.189751	6.539760	NaN	4.189751
0.000000	1.273252	NaN	6.461777	-1.273252	NaN	-6.461777
0.000000	-11.411401	NaN	-3.383208	11.411401	NaN	3.383208
0.000000	-28.816900	NaN	1.672709	28.816900	NaN	-1.672709
0.000000	3.028843	NaN	-2.385652	-3.028843	NaN	2.385652
0.000000	-15.246095	NaN	-3.083725	15.246095	NaN	3.083725
0.000000	-7.239743	NaN	2.674285	7.239743	NaN	-2.674285
0.000000	-14.952434	NaN	-2.493922	14.952434	NaN	2.493922
0.000000	8.082733	NaN	3.552537	-8.082733	NaN	-3.552537
0.000000	8.256198	NaN	-5.817508	-8.256198	NaN	5.817508
0.000000	-2.251145	NaN	3.689847	2.251145	NaN	-3.689847
0.000000	-20.444522	NaN	0.566635	20.444522	NaN	-0.566635
0.000000	-4.300639	NaN	-18.046105	4.300639	NaN	18.046105
0.000000	0.752817	NaN	-5.218706	-0.752817	NaN	5.218706
0.000000	-27.847325	NaN	-3.412080	27.847325	NaN	3.412080
0.000000	-3.284507	NaN	-8.692742	3.284507	NaN	8.692742
0.000000	-10.012121	NaN	8.223571	10.012121	NaN	-8.223571
0.000000	-12.002748	NaN	-7.714634	12.002748	NaN	7.714634
0.000000	-14.663516	NaN	-1.302085	14.663516	NaN	1.302085
0.000000	-4.002515	NaN	0.470471	4.002515	NaN	-0.470471
0.000000	-13.642152	NaN	-6.586651	13.642152	NaN	6.586651
0.000000	-11.961200	NaN	-3.139429	11.961200	NaN	3.139429
0.000000	-12.418767	NaN	-5.157607	12.418767	NaN	5.157607
0.000000	-27.169286	NaN	-0.411117	27.169286	NaN	0.411117
0.000000	-8.627531	NaN	-1.750022	8.627531	NaN	1.750022
0.000000	-22.087941	NaN	3.607823	22.087941	NaN	-3.607823
0.000000	0.312444	NaN	12.578350	-0.312444	NaN	-12.578350
0.000000	-7.647546	NaN	-1.780974	7.647546	NaN	1.780974
0.000000	-2.013433	NaN	-3.839275	2.013433	NaN	3.839275
0.000000	-0.552979	NaN	-5.918931	0.552979	NaN	5.918931
0.000000	-17.006689	NaN	-8.560080	17.006689	NaN	8.560080
0.000000	-1.528094	NaN	4.453372	1.528094	NaN	-4.453372
0.000000	-20.747572	NaN	-2.813318	20.747572	NaN	2.813318
0.000000	8.792777	NaN	-6.214993	-8.792777	NaN	6.214993
0.000000	-11.248861	NaN	1.810315	11.248861	NaN	-1.810315
0.000000	-47.210244	NaN	-2.772802	47.210244	NaN	2.772802
0.000000	-11.344885	NaN	5.287146	11.344885	NaN	-5.287146
0.000000	-21.149958	NaN	-0.425532	21.149958	NaN	0.425532
0.000000	8.095708	NaN	-10.597579	-8.095708	NaN	10.597579
0.000000	-40.963710	NaN	-13.227438	40.963710	NaN	13.227438
0.000000	5.203220	NaN	3.877462	-5.203220	NaN	-3.877462
0.000000	-24.063457	NaN	7.361917	24.063457	NaN	-7.361917
0.000000	9.693105	NaN	-0.566831	-9.693105	NaN	0.566831
0.000000	1.954946	NaN	-3.249381	-1.954946	NaN	3.249381
0.000000	-9.782637	NaN	-1.076332	9.782637	NaN	1.076332
0.000000	-20.874458	NaN	-9.413670	20.874458	NaN	9.413670
0.000000	-11.396474	NaN	9.678715	11.396474	NaN	-9.678715
0.000000	1.178957	NaN	-0.693163	-1.178957	NaN	0.693163
0.000000	-14.357096	NaN	-3.636374	14.357096	NaN	3.636374
0.000000	-3.789136	NaN	-3.742547	3.789136	NaN	3.742547
0.000000	-12.306304	NaN	-9.520694	12.306304	NaN	9.520694
0.000000	-8.027768	NaN	-0.475298	8.027768	NaN	0.475298
0.000000	0.131225	NaN	-11.749325	-0.131225	NaN	11.749325
0.000000	-8.475777	NaN	2.232114	8.475777	NaN	-2.232114
0.000000	-21.101040	NaN	-6.663587	21.101040	NaN	6.663587
0.000000	-3.678402	NaN	-3.885233	3.678402	NaN	3.885233
0.000000	-14.844945	NaN	-14.927965	14.844945	NaN	14.927965
0.000000	-17.151904	NaN	7.797612	17.151904	NaN	-7.797612
0.000000	5.154328	NaN	1.838234	-5.154328	NaN	-1.838234
0.000000	-13.474932	NaN	-1.555502	13.474932	NaN	1.555502
0.000000	-7.819554	NaN	-3.015171	7.819554	NaN	3.015171
0.000000	-0.419227	NaN	7.566242	0.419227	NaN	-7.566242
0.000000	-10.750966	NaN	-2.694443	10.750966	NaN	2.694443
0.000000	-19.794923	NaN	6.284097	19.794923	NaN	-6.284097
0.000000	-5.732701	NaN	-2.198422	5.732701	NaN	2.198422
0.000000	2.242379	NaN	3.130046	-2.242379	NaN	-3.130046
0.000000	-19.969192	NaN	5.887606	19.969192	NaN	-5.887606
0.000000	-23.018796	NaN	-6.626675	23.018796	NaN	6.626675
0.000000	-17.233816	NaN	4.321241	17.233816	NaN	-4.321241
0.000000	-10.087596	NaN	-5.381110	10.087596	NaN	5.381110
0.000000	-26.411764	NaN	-3.060601	26.411764	NaN	3.060601
0.000000	-11.493426	NaN	-1.488554	11.493426	NaN	1.488554
0.000000	-34.162365	NaN	3.880658	34.162365	NaN	-3.880658
0.000000	3.327703	NaN	-1.665231	-3.327703	NaN	1.665231
0.000000	22.082380	NaN	-2.820441	-22.082380	NaN	2.820441
0.000000	-8.247989	NaN	0.594895	8.247989	NaN	-0.594895
0.000000	-10.202222	NaN	3.866699	10.202222	NaN	-3.866699
0.000000	-15.385293	NaN	-5.871596	15.385293	NaN	5.871596
0.000000	-6.150447	NaN	-11.882030	6.150447	NaN	11.882030
0.000000	-40.886206	NaN	-7.928614	40.886206	NaN	7.928614
0.000000	-14.821384	NaN	-3.689489	14.821384	NaN	3.689489
0.000000	-14.753734	NaN	-7.791411	14.753734	NaN	7.791411
0.000000	-5.832037	NaN	6.630449	5.832037	NaN	-6.630449
0.000000	-10.409346	NaN	-1.757153	10.409346	NaN	1.757153
0.000000	-9.073049	NaN	2.697815	9.073049	NaN	-2.697815
0.000000	-11.387004	NaN	2.696582	11.387004	NaN	-2.696582
0.000000	-2.431783	NaN	-6.220854	2.431783	NaN	6.220854
0.000000	-18.934540	NaN	-0.285487	18.934540	NaN	0.285487
0.000000	-4.398306	NaN	0.359945	4.398306	NaN	-0.359945
0.000000	-15.263970	NaN	4.061443	15.263970	NaN	-4.061443
0.000000	-27.729402	NaN	-12.485511	27.729402	NaN	12.485511
0.000000	-9.683549	NaN	-5.638711	9.683549	NaN	5.638711
0.000000	-18.387044	NaN	-2.680252	18.387044	NaN	2.680252
0.000000	12.274400	NaN	3.586800	-12.274400	NaN	-3.586800
0.000000	11.836498	NaN	2.488644	-11.836498	NaN	-2.488644
0.000000	2.989340	NaN	1.375670	-2.989340	NaN	-1.375670
0.000000	-5.160702	NaN	-0.398111	5.160702	NaN	0.398111
0.000000	-26.137311	NaN	3.483070	26.137311	NaN	-3.483070
0.000000	-0.138365	NaN	0.691630	0.138365	NaN	-0.691630
0.000000	-9.876970	NaN	2.870916	9.876970	NaN	-2.870916
0.000000	4.616290	NaN	4.922139	-4.616290	NaN	-4.922139
0.000000	-14.663379	NaN	-7.874581	14.663379	NaN	7.874581
0.000000	-6.063491	NaN	2.152394	6.063491	NaN	-2.152394
0.000000	13.337528	NaN	-3.737229	-13.337528	NaN	3.737229
0.000000	0.624239	NaN	-9.797148	-0.624239	NaN	9.797148
0.000000	-21.082452	NaN	4.482732	21.082452	NaN	-4.482732
0.000000	-3.104485	NaN	7.295756	3.104485	NaN	-7.295756
0.000000	5.571200	NaN	9.295136	-5.571200	NaN	-9.295136
0.000000	-1.575357	NaN	0.972068	1.575357	NaN	-0.972068
0.000000	-7.625949	NaN	-8.278942	7.625949	NaN	8.278942
0.000000	-13.395585	NaN	3.367132	13.395585	NaN	-3.367132
0.000000	10.394387	NaN	6.859848	-10.394387	NaN	-6.859848
0.000000	-12.915099	NaN	2.880219	12.915099	NaN	-2.880219
0.000000	2.480375	NaN	-11.914225	-2.480375	NaN	11.914225
0.000000	7.742444	NaN	5.744389	-7.742444	NaN	-5.744389
0.000000	0.394997	NaN	-4.090879	-0.394997	NaN	4.090879
0.000000	-9.951813	NaN	2.522210	9.951813	NaN	-2.522210
0.000000	3.212316	NaN	-2.058492	-3.212316	NaN	2.058492
0.000000	-13.244452	NaN	2.638997	13.244452	NaN	-2.638997
0.000000	-3.831102	NaN	5.976140	3.831102	NaN	-5.976140
0.000000	7.545964	NaN	-1.890311	-7.545964	NaN	1.890311
0.000000	-6.191597	NaN	-3.226643	6.191597	NaN	3.226643
0.000000	-33.622992	NaN	4.966290	33.622992	NaN	-4.966290
0.000000	-3.062976	NaN	1.834149	3.062976	NaN	-1.834149
0.000000	-22.557146	NaN	1.064657	22.557146	NaN	-1.064657
0.000000	1.457734	NaN	-1.299189	-1.457734	NaN	1.299189
0.000000	-12.254705	NaN	-0.284868	12.254705	NaN	0.284868
0.000000	-15.809398	NaN	-9.550737	15.809398	NaN	9.550737
0.000000	-8.619762	NaN	5.263024	8.619762	NaN	-5.263024
0.000000	9.050004	NaN	6.072075	-9.050004	NaN	-6.072075
0.000000	-27.101888	NaN	-2.128333	27.101888	NaN	2.128333
0.000000	-6.732435	NaN	-3.891154	6.732435	NaN	3.891154
0.000000	11.550012	NaN	-6.836280	-11.550012	NaN	6.836280
0.000000	4.055705	NaN	3.676574	-4.055705	NaN	-3.676574
0.000000	-26.623010	NaN	3.247752	26.623010	NaN	-3.247752
0.000000	-31.448914	NaN	-5.218275	31.448914	NaN	5.218275
0.000000	-27.435525	NaN	-2.308514	27.435525	NaN	2.308514
0.000000	-24.744472	NaN	-1.304209	24.744472	NaN	1.304209
0.000000	-4.053235	NaN	0.859892	4.053235	NaN	-0.859892
0.000000	-4.378331	NaN	-8.272362	4.378331	NaN	8.272362
0.000000	-6.806020	NaN	-13.031337	6.806020	NaN	13.031337
0.000000	-33.610815	NaN	2.672780	33.610815	NaN	-2.672780
0.000000	7.760035	NaN	-3.004523	-7.760035	NaN	3.004523
0.000000	0.565188	NaN	6.174075	-0.565188	NaN	-6.174075
0.000000	-29.461171	NaN	0.729879	29.461171	NaN	-0.729879
0.000000	-12.183945	NaN	4.885018	12.183945	NaN	-4.885018
0.000000	-4.407365	NaN	-4.926836	4.407365	NaN	4.926836
0.000000	-1.502959	NaN	0.767757	1.502959	NaN	-0.767757
0.000000	11.100701	NaN	-8.563378	-11.100701	NaN	8.563378
0.000000	-21.744878	NaN	-0.889211	21.744878	NaN	0.889211
0.000000	-7.010091	NaN	0.879059	7.010091	NaN	-0.879059
0.000000	1.026168	NaN	-6.094877	-1.026168	NaN	6.094877
0.000000	-23.163927	NaN	-9.894906	23.163927	NaN	9.894906
0.000000	-13.524722	NaN	-2.609952	13.524722	NaN	2.609952
0.000000	-7.860524	NaN	-10.218529	7.860524	NaN	10.218529
0.000000	-4.881760	NaN	-1.184778	4.881760	NaN	1.184778
0.000000	0.646788	NaN	-4.918975	-0.646788	NaN	4.918975
0.000000	12.183945	NaN	7.100134	-12.183945	NaN	-7.100134
0.000000	-3.499163	NaN	-6.137931	3.499163	NaN	6.137931
0.000000	-11.828982	NaN	-7.295903	11.828982	NaN	7.295903
0.000000	6.453103	NaN	-5.372954	-6.453103	NaN	5.372954
0.000000	-11.888768	NaN	-0.269465	11.888768	NaN	0.269465
0.000000	-11.373590	NaN	-4.453963	11.373590	NaN	4.453963
0.000000	-11.320166	NaN	-3.768554	11.320166	NaN	3.768554
0.000000	-13.935879	NaN	0.703957	13.935879	NaN	-0.703957
0.000000	-12.910094	NaN	5.638864	12.910094	NaN	-5.638864
0.000000	1.525164	NaN	-1.507749	-1.525164	NaN	1.507749
0.000000	0.963176	NaN	-2.613502	-0.963176	NaN	2.613502
0.000000	17.034604	NaN	-1.364544	-17.034604	NaN	1.364544
0.000000	5.995695	NaN	11.394182	-5.995695	NaN	-11.394182
0.000000	-11.721782	NaN	-2.251117	11.721782	NaN	2.251117
0.000000	6.099456	NaN	1.593532	-6.099456	NaN	-1.593532
0.000000	-38.465276	NaN	-10.233120	38.465276	NaN	10.233120
0.000000	-9.829686	NaN	-7.821245	9.829686	NaN	7.821245
0.000000	4.816218	NaN	7.264409	-4.816218	NaN	-7.264409
0.000000	-26.407761	NaN	-4.299491	26.407761	NaN	4.299491
0.000000	9.160515	NaN	3.635757	-9.160515	NaN	-3.635757
0.000000	-5.361956	NaN	-6.044267	5.361956	NaN	6.044267
0.000000	-4.213599	NaN	-1.832944	4.213599	NaN	1.832944
0.000000	-0.716352	NaN	6.194413	0.716352	NaN	-6.194413
0.000000	-8.483602	NaN	-9.602154	8.483602	NaN	9.602154
0.000000	-0.293271	NaN	-2.405470	0.293271	NaN	2.405470
0.000000	-14.361739	NaN	7.415057	14.361739	NaN	-7.415057
0.000000	-4.125532	NaN	-0.776185	4.125532	NaN	0.776185
0.000000	-13.063477	NaN	-4.574093	13.063477	NaN	4.574093
0.000000	-9.696746	NaN	-3.977373	9.696746	NaN	3.977373
0.000000	-0.478622	NaN	-4.741654	0.478622	NaN	4.741654
0.000000	8.974179	NaN	-4.595358	-8.974179	NaN	4.595358
0.000000	-12.104393	NaN	-7.120553	12.104393	NaN	7.120553
0.000000	-17.664375	NaN	-1.500244	17.664375	NaN	1.500244
0.000000	9.796829	NaN	6.926689	-9.796829	NaN	-6.926689
0.000000	-8.032007	NaN	-12.222455	8.032007	NaN	12.222455
0.000000	-6.401493	NaN	-2.022634	6.401493	NaN	2.022634
0.000000	-33.427409	NaN	6.269167	33.427409	NaN	-6.269167
0.000000	-9.121733	NaN	-7.410048	9.121733	NaN	7.410048
0.000000	-18.041794	NaN	-9.982556	18.041794	NaN	9.982556
0.000000	-11.279812	NaN	3.357591	11.279812	NaN	-3.357591
0.000000	-5.107420	NaN	-11.622541	5.107420	NaN	11.622541
0.000000	-24.530539	NaN	-7.052932	24.530539	NaN	7.052932
0.000000	-14.064349	NaN	-9.334434	14.064349	NaN	9.334434
0.000000	3.226411	NaN	1.939640	-3.226411	NaN	-1.939640
0.000000	-26.613779	NaN	4.358269	26.613779	NaN	-4.358269
0.000000	3.685632	NaN	0.866266	-3.685632	NaN	-0.866266
0.000000	-4.291484	NaN	6.344440	4.291484	NaN	-6.344440
0.000000	-15.806315	NaN	-11.429158	15.806315	NaN	11.429158
0.000000	-4.020925	NaN	4.321913	4.020925	NaN	-4.321913
0.000000	-13.442737	NaN	2.669513	13.442737	NaN	-2.669513
0.000000	11.741886	NaN	5.285362	-11.741886	NaN	-5.285362
0.000000	11.598931	NaN	4.846490	-11.598931	NaN	-4.846490
0.000000	-14.417411	NaN	0.896641	14.417411	NaN	-0.896641
0.000000	-11.358341	NaN	-4.482300	11.358341	NaN	4.482300
0.000000	-8.026314	NaN	0.586528	8.026314	NaN	-0.586528
0.000000	3.007282	NaN	6.776599	-3.007282	NaN	-6.776599
0.000000	-7.716604	NaN	0.803867	7.716604	NaN	-0.803867
0.000000	-6.343869	NaN	-10.108714	6.343869	NaN	10.108714
0.000000	3.837135	NaN	-2.776611	-3.837135	NaN	2.776611
0.000000	-1.247947	NaN	5.449139	1.247947	NaN	-5.449139
0.000000	-15.970597	NaN	4.016524	15.970597	NaN	-4.016524
0.000000	-25.339739	NaN	3.185309	25.339739	NaN	-3.185309
0.000000	-4.718117	NaN	6.019281	4.718117	NaN	-6.019281
0.000000	-7.052912	NaN	1.592089	7.052912	NaN	-1.592089
0.000000	-9.701539	NaN	-9.443285	9.701539	NaN	9.443285
0.000000	-3.466215	NaN	1.166075	3.466215	NaN	-1.166075
0.000000	16.239001	NaN	-3.008654	-16.239001	NaN	3.008654
0.000000	-19.295769	NaN	-1.543735	19.295769	NaN	1.543735
0.000000	-33.364232	NaN	-2.411511	33.364232	NaN	2.411511
0.000000	-3.109275	NaN	-3.555584	3.109275	NaN	3.555584
0.000000	-22.125265	NaN	5.267857	22.125265	NaN	-5.267857
0.000000	-7.472170	NaN	5.256379	7.472170	NaN	-5.256379
0.000000	-16.527868	NaN	-6.746820	16.527868	NaN	6.746820
0.000000	13.352979	NaN	6.871905	-13.352979	NaN	-6.871905
0.000000	21.996342	NaN	-5.600895	-21.996342	NaN	5.600895
0.000000	-5.988924	NaN	-12.554342	5.988924	NaN	12.554342
0.000000	-16.713629	NaN	-2.382713	16.713629	NaN	2.382713
0.000000	-17.747516	NaN	3.099378	17.747516	NaN	-3.099378
0.000000	1.161248	NaN	-0.827988	-1.161248	NaN	0.827988
0.000000	6.270168	NaN	1.495787	-6.270168	NaN	-1.495787
0.000000	13.939403	NaN	-9.742947	-13.939403	NaN	9.742947
0.000000	-2.540427	NaN	-2.349266	2.540427	NaN	2.349266
0.000000	-1.655605	NaN	-3.890020	1.655605	NaN	3.890020
0.000000	-27.078233	NaN	-0.767522	27.078233	NaN	0.767522
0.000000	-7.867835	NaN	-3.904720	7.867835	NaN	3.904720
0.000000	-29.022439	NaN	-7.270070	29.022439	NaN	7.270070
0.000000	-7.181799	NaN	-14.879466	7.181799	NaN	14.879466
0.000000	-9.585721	NaN	-12.666507	9.585721	NaN	12.666507
0.000000	-18.433219	NaN	6.468327	18.433219	NaN	-6.468327
0.000000	-7.676150	NaN	-0.139145	7.676150	NaN	0.139145
0.000000	1.789885	NaN	8.256442	-1.789885	NaN	-8.256442
0.000000	-13.462716	NaN	3.387511	13.462716	NaN	-3.387511
0.000000	-12.071728	NaN	5.128835	12.071728	NaN	-5.128835
0.000000	-23.260779	NaN	-5.605828	23.260779	NaN	5.605828
0.000000	-5.122436	NaN	1.981965	5.122436	NaN	-1.981965
0.000000	-10.307026	NaN	-15.658669	10.307026	NaN	15.658669
0.000000	-8.594985	NaN	3.458577	8.594985	NaN	-3.458577
0.000000	-0.991565	NaN	-0.383576	0.991565	NaN	0.383576
0.000000	-0.637175	NaN	2.525059	0.637175	NaN	-2.525059
0.000000	-14.198303	NaN	-6.859927	14.198303	NaN	6.859927
0.000000	-1.055425	NaN	4.011956	1.055425	NaN	-4.011956
0.000000	-10.761930	NaN	-4.859747	10.761930	NaN	4.859747
0.000000	-2.343946	NaN	2.125194	2.343946	NaN	-2.125194
0.000000	-25.885455	NaN	-2.900624	25.885455	NaN	2.900624
0.000000	-3.103681	NaN	-5.763686	3.103681	NaN	5.763686
0.000000	-22.812387	NaN	-3.082539	22.812387	NaN	3.082539
0.000000	-0.866046	NaN	-0.516265	0.866046	NaN	0.516265
0.000000	-20.151722	NaN	-5.519476	20.151722	NaN	5.519476
0.000000	-29.144862	NaN	-19.005920	29.144862	NaN	19.005920
0.000000	-0.560502	NaN	10.196002	0.560502	NaN	-10.196002
0.000000	7.736059	NaN	-6.206766	-7.736059	NaN	6.206766
0.000000	-24.760080	NaN	1.101317	24.760080	NaN	-1.101317
0.000000	-26.038064	NaN	2.457903	26.038064	NaN	-2.457903
0.000000	-25.431165	NaN	-1.970838	25.431165	NaN	1.970838
0.000000	-11.265333	NaN	-0.708753	11.265333	NaN	0.708753
0.000000	-20.131652	NaN	2.010630	20.131652	NaN	-2.010630
0.000000	0.479996	NaN	5.212027	-0.479996	NaN	-5.212027
0.000000	-27.643356	NaN	-4.988657	27.643356	NaN	4.988657
0.000000	-3.143414	NaN	-4.567086	3.143414	NaN	4.567086
0.000000	-13.504761	NaN	-1.239859	13.504761	NaN	1.239859
0.000000	3.602059	NaN	7.609371	-3.602059	NaN	-7.609371
0.000000	-5.311090	NaN	-7.389917	5.311090	NaN	7.389917
0.000000	-7.311937	NaN	5.796204	7.311937	NaN	-5.796204
0.000000	-2.242520	NaN	2.644496	2.242520	NaN	-2.644496
0.000000	-24.811814	NaN	5.108998	24.811814	NaN	-5.108998
0.000000	-21.980599	NaN	-7.578722	21.980599	NaN	7.578722
0.000000	8.581352	NaN	0.918068	-8.581352	NaN	-0.918068
0.000000	-4.790296	NaN	-0.240899	4.790296	NaN	0.240899
0.000000	-21.320115	NaN	-9.473867	21.320115	NaN	9.473867
0.000000	-11.467605	NaN	-6.109198	11.467605	NaN	6.109198
0.000000	0.422907	NaN	6.615618	-0.422907	NaN	-6.615618
0.000000	-14.608261	NaN	-0.475616	14.608261	NaN	0.475616
0.000000	-14.684985	NaN	1.007164	14.684985	NaN	-1.007164
0.000000	-31.681147	NaN	-6.466407	31.681147	NaN	6.466407
0.000000	-2.796154	NaN	-5.823766	2.796154	NaN	5.823766
0.000000	-15.531931	NaN	-0.182260	15.531931	NaN	0.182260
0.000000	8.834330	NaN	-1.883287	-8.834330	NaN	1.883287
0.000000	-9.851298	NaN	-4.789539	9.851298	NaN	4.789539
0.000000	-2.261750	NaN	-7.142245	2.261750	NaN	7.142245
0.000000	14.504838	NaN	7.628391	-14.504838	NaN	-7.628391
0.000000	-18.764258	NaN	4.508253	18.764258	NaN	-4.508253
0.000000	-15.504044	NaN	-2.796642	15.504044	NaN	2.796642
0.000000	9.144482	NaN	3.510133	-9.144482	NaN	-3.510133
0.000000	4.496850	NaN	15.487882	-4.496850	NaN	-15.487882
0.000000	1.977818	NaN	-2.839731	-1.977818	NaN	2.839731
0.000000	-6.824600	NaN	-4.190723	6.824600	NaN	4.190723
0.000000	-10.307411	NaN	3.777293	10.307411	NaN	-3.777293
0.000000	-7.785154	NaN	2.492595	7.785154	NaN	-2.492595
0.000000	-4.891801	NaN	3.443349	4.891801	NaN	-3.443349
0.000000	-2.418168	NaN	-4.952252	2.418168	NaN	4.952252
0.000000	-17.647657	NaN	-2.756985	17.647657	NaN	2.756985
0.000000	-26.167886	NaN	-10.006366	26.167886	NaN	10.006366
0.000000	-11.279045	NaN	-10.005628	11.279045	NaN	10.005628
0.000000	-13.381474	NaN	-7.023789	13.381474	NaN	7.023789
0.000000	-10.455893	NaN	3.988501	10.455893	NaN	-3.988501
0.000000	-9.762803	NaN	-0.932826	9.762803	NaN	0.932826
0.000000	-16.864882	NaN	8.785249	16.864882	NaN	-8.785249
0.000000	-2.810810	NaN	-6.718432	2.810810	NaN	6.718432
0.000000	-15.048402	NaN	-3.840380	15.048402	NaN	3.840380
0.000000	-26.316133	NaN	-1.374948	26.316133	NaN	1.374948
0.000000	-3.338598	NaN	-11.253846	3.338598	NaN	11.253846
0.000000	-8.855759	NaN	6.052735	8.855759	NaN	-6.052735
0.000000	-7.742810	NaN	1.558063	7.742810	NaN	-1.558063
0.000000	-5.163786	NaN	3.835343	5.163786	NaN	-3.835343
0.000000	-8.816782	NaN	-1.318048	8.816782	NaN	1.318048
0.000000	-23.884631	NaN	-9.719404	23.884631	NaN	9.719404
0.000000	-16.080595	NaN	-3.363151	16.080595	NaN	3.363151
0.000000	-3.599747	NaN	0.015658	3.599747	NaN	-0.015658
0.000000	1.888917	NaN	4.195721	-1.888917	NaN	-4.195721
0.000000	-5.095339	NaN	-1.006743	5.095339	NaN	1.006743
0.000000	-11.107939	NaN	-3.626346	11.107939	NaN	3.626346
0.000000	-3.834045	NaN	-3.314319	3.834045	NaN	3.314319
0.000000	-18.499508	NaN	-5.607949	18.499508	NaN	5.607949
0.000000	-14.176385	NaN	-8.304990	14.176385	NaN	8.304990
0.000000	-12.792365	NaN	-7.799138	12.792365	NaN	7.799138
0.000000	-20.843288	NaN	5.262527	20.843288	NaN	-5.262527
0.000000	-15.055235	NaN	3.770527	15.055235	NaN	-3.770527
0.000000	2.865954	NaN	-3.609608	-2.865954	NaN	3.609608
0.000000	-2.800699	NaN	0.720062	2.800699	NaN	-0.720062
0.000000	-17.289207	NaN	-2.629184	17.289207	NaN	2.629184
0.000000	0.350006	NaN	-4.129127	-0.350006	NaN	4.129127
0.000000	-7.023450	NaN	0.046388	7.023450	NaN	-0.046388
0.000000	-15.849208	NaN	-5.786997	15.849208	NaN	5.786997
0.000000	4.428783	NaN	3.201950	-4.428783	NaN	-3.201950
0.000000	-12.052796	NaN	5.763162	12.052796	NaN	-5.763162
0.000000	-19.290581	NaN	-3.418250	19.290581	NaN	3.418250
0.000000	-2.399512	NaN	-8.521336	2.399512	NaN	8.521336
0.000000	1.263977	NaN	3.517493	-1.263977	NaN	-3.517493
0.000000	1.270048	NaN	-1.513462	-1.270048	NaN	1.513462
0.000000	-11.422237	NaN	-8.127945	11.422237	NaN	8.127945
0.000000	-14.118661	NaN	-3.956199	14.118661	NaN	3.956199
0.000000	-13.533018	NaN	-6.551960	13.533018	NaN	6.551960
0.000000	19.841107	NaN	-2.320591	-19.841107	NaN	2.320591
0.000000	-8.922405	NaN	10.555841	8.922405	NaN	-10.555841
0.000000	-5.341048	NaN	4.367056	5.341048	NaN	-4.367056
0.000000	5.597054	NaN	-3.534627	-5.597054	NaN	3.534627
0.000000	6.179437	NaN	9.486849	-6.179437	NaN	-9.486849
0.000000	-12.334010	NaN	11.813734	12.334010	NaN	-11.813734
0.000000	-7.381451	NaN	-8.187197	7.381451	NaN	8.187197
0.000000	-22.289581	NaN	-0.913799	22.289581	NaN	0.913799
0.000000	1.039500	NaN	-6.840435	-1.039500	NaN	6.840435
0.000000	-32.763333	NaN	0.188158	32.763333	NaN	-0.188158
0.000000	-17.936590	NaN	-3.860433	17.936590	NaN	3.860433
0.000000	-16.152548	NaN	-6.720419	16.152548	NaN	6.720419
0.000000	-7.822783	NaN	-8.966996	7.822783	NaN	8.966996
0.000000	-8.811439	NaN	5.967520	8.811439	NaN	-5.967520
0.000000	7.036247	NaN	-5.589202	-7.036247	NaN	5.589202
0.000000	-14.257507	NaN	0.929958	14.257507	NaN	-0.929958
0.000000	-15.127813	NaN	5.316720	15.127813	NaN	-5.316720
0.000000	-15.977628	NaN	-7.594430	15.977628	NaN	7.594430
0.000000	-31.567396	NaN	-5.043369	31.567396	NaN	5.043369
0.000000	-18.624156	NaN	2.085284	18.624156	NaN	-2.085284
0.000000	1.032768	NaN	-4.001205	-1.032768	NaN	4.001205
0.000000	-0.562454	NaN	-1.379750	0.562454	NaN	1.379750
0.000000	-17.596731	NaN	-1.678593	17.596731	NaN	1.678593
0.000000	-6.661126	NaN	-9.272340	6.661126	NaN	9.272340
0.000000	-10.903734	NaN	-14.469774	10.903734	NaN	14.469774
0.000000	-21.800276	NaN	4.922085	21.800276	NaN	-4.922085
0.000000	-10.258416	NaN	3.545374	10.258416	NaN	-3.545374
0.000000	-6.264288	NaN	0.201184	6.264288	NaN	-0.201184
0.000000	15.073156	NaN	4.991759	-15.073156	NaN	-4.991759
0.000000	-21.605583	NaN	-7.136761	21.605583	NaN	7.136761
0.000000	-10.851917	NaN	-3.151361	10.851917	NaN	3.151361
0.000000	-17.980098	NaN	2.419455	17.980098	NaN	-2.419455
0.000000	-0.017983	NaN	3.958670	0.017983	NaN	-3.958670
0.000000	-2.239128	NaN	6.365039	2.239128	NaN	-6.365039
0.000000	-7.161445	NaN	-6.381842	7.161445	NaN	6.381842
0.000000	-20.917785	NaN	-11.749541	20.917785	NaN	11.749541
0.000000	-3.012049	NaN	3.832740	3.012049	NaN	-3.832740
0.000000	6.183598	NaN	5.283874	-6.183598	NaN	-5.283874
0.000000	-14.972054	NaN	1.618693	14.972054	NaN	-1.618693
0.000000	-6.284221	NaN	-8.867792	6.284221	NaN	8.867792
0.000000	6.964197	NaN	-3.118041	-6.964197	NaN	3.118041
0.000000	-7.904609	NaN	-2.561842	7.904609	NaN	2.561842
0.000000	-26.248260	NaN	7.939518	26.248260	NaN	-7.939518
0.000000	-0.593613	NaN	-8.559756	0.593613	NaN	8.559756
0.000000	-21.309252	NaN	3.051350	21.309252	NaN	-3.051350
0.000000	-3.552253	NaN	-5.146019	3.552253	NaN	5.146019
0.000000	-4.231791	NaN	5.616809	4.231791	NaN	-5.616809
0.000000	-1.470216	NaN	1.359648	1.470216	NaN	-1.359648
0.000000	-9.936953	NaN	-9.149058	9.936953	NaN	9.149058
0.000000	-11.179194	NaN	-2.892785	11.179194	NaN	2.892785
0.000000	-36.219513	NaN	-23.524241	36.219513	NaN	23.524241
0.000000	-12.744702	NaN	-11.294958	12.744702	NaN	11.294958
0.000000	-5.653953	NaN	5.515128	5.653953	NaN	-5.515128
0.000000	-3.287410	NaN	-3.057536	3.287410	NaN	3.057536
0.000000	-4.914082	NaN	-0.678962	4.914082	NaN	0.678962
0.000000	18.229472	NaN	-9.552413	-18.229472	NaN	9.552413
0.000000	-13.182551	NaN	-1.938658	13.182551	NaN	1.938658
0.000000	11.097741	NaN	2.152902	-11.097741	NaN	-2.152902
0.000000	-3.855030	NaN	1.102377	3.855030	NaN	-1.102377
0.000000	-17.860686	NaN	-0.436977	17.860686	NaN	0.436977
0.000000	-21.726335	NaN	-1.604493	21.726335	NaN	1.604493
0.000000	8.793825	NaN	3.686288	-8.793825	NaN	-3.686288
0.000000	-4.127572	NaN	-7.322357	4.127572	NaN	7.322357
0.000000	-4.860207	NaN	-0.895844	4.860207	NaN	0.895844
0.000000	-22.105319	NaN	-1.890540	22.105319	NaN	1.890540
0.000000	-32.342531	NaN	-7.094223	32.342531	NaN	7.094223
0.000000	-10.926135	NaN	-2.791318	10.926135	NaN	2.791318
0.000000	2.490243	NaN	4.350537	-2.490243	NaN	-4.350537
0.000000	-11.010365	NaN	-0.477758	11.010365	NaN	0.477758
0.000000	-11.128866	NaN	-5.309951	11.128866	NaN	5.309951
0.000000	-30.528417	NaN	2.336799	30.528417	NaN	-2.336799
0.000000	9.074532	NaN	4.128113	-9.074532	NaN	-4.128113
0.000000	-2.221277	NaN	3.667185	2.221277	NaN	-3.667185
0.000000	-14.213017	NaN	-10.272940	14.213017	NaN	10.272940
0.000000	7.807562	NaN	0.037321	-7.807562	NaN	-0.037321
0.000000	-20.656410	NaN	0.333424	20.656410	NaN	-0.333424
0.000000	-25.281435	NaN	-2.061429	25.281435	NaN	2.061429
0.000000	-3.914835	NaN	-2.925946	3.914835	NaN	2.925946
0.000000	-8.529090	NaN	1.697535	8.529090	NaN	-1.697535
0.000000	-5.477794	NaN	-6.151256	5.477794	NaN	6.151256
0.000000	-18.926222	NaN	-2.742869	18.926222	NaN	2.742869
0.000000	5.627095	NaN	-14.361727	-5.627095	NaN	14.361727
0.000000	9.835774	NaN	-11.407542	-9.835774	NaN	11.407542
0.000000	-12.318055	NaN	2.610048	12.318055	NaN	-2.610048
0.000000	14.039487	NaN	-3.009663	-14.039487	NaN	3.009663
0.000000	-7.406892	NaN	-3.039797	7.406892	NaN	3.039797
0.000000	-3.881333	NaN	-3.296871	3.881333	NaN	3.296871
0.000000	4.787641	NaN	-1.867777	-4.787641	NaN	1.867777
0.000000	-12.026327	NaN	-0.907609	12.026327	NaN	0.907609
0.000000	-7.758477	NaN	9.712920	7.758477	NaN	-9.712920
0.000000	-7.151681	NaN	-9.033894	7.151681	NaN	9.033894
0.000000	-11.036973	NaN	-0.207315	11.036973	NaN	0.207315
0.000000	0.735920	NaN	4.264701	-0.735920	NaN	-4.264701
0.000000	1.224238	NaN	-18.680249	-1.224238	NaN	18.680249
0.000000	-9.124970	NaN	-8.417925	9.124970	NaN	8.417925
0.000000	-2.078440	NaN	0.834444	2.078440	NaN	-0.834444
0.000000	-21.589240	NaN	-0.351807	21.589240	NaN	0.351807
0.000000	-28.505453	NaN	-2.021227	28.505453	NaN	2.021227
0.000000	-6.763501	NaN	6.924828	6.763501	NaN	-6.924828
0.000000	-2.795634	NaN	0.307288	2.795634	NaN	-0.307288
0.000000	1.844658	NaN	4.310222	-1.844658	NaN	-4.310222
0.000000	-11.184898	NaN	-1.650859	11.184898	NaN	1.650859
0.000000	17.452919	NaN	8.265054	-17.452919	NaN	-8.265054
0.000000	-6.042910	NaN	-9.164611	6.042910	NaN	9.164611
0.000000	3.925981	NaN	2.549317	-3.925981	NaN	-2.549317
0.000000	8.779530	NaN	11.499220	-8.779530	NaN	-11.499220
0.000000	0.140442	NaN	-1.656111	-0.140442	NaN	1.656111
0.000000	-2.997003	NaN	5.536182	2.997003	NaN	-5.536182
0.000000	-17.386385	NaN	-6.452941	17.386385	NaN	6.452941
0.000000	-18.829286	NaN	-3.184297	18.829286	NaN	3.184297
0.000000	9.180754	NaN	1.870739	-9.180754	NaN	-1.870739
0.000000	-28.755073	NaN	-9.715401	28.755073	NaN	9.715401
0.000000	-14.906743	NaN	10.911013	14.906743	NaN	-10.911013
0.000000	-3.001270	NaN	-4.482302	3.001270	NaN	4.482302
0.000000	-3.664477	NaN	7.348708	3.664477	NaN	-7.348708
0.000000	6.477126	NaN	3.233387	-6.477126	NaN	-3.233387
0.000000	-12.213892	NaN	7.092756	12.213892	NaN	-7.092756
0.000000	4.009118	NaN	-1.354495	-4.009118	NaN	1.354495
0.000000	-18.636764	NaN	-2.962821	18.636764	NaN	2.962821
0.000000	7.607308	NaN	0.378128	-7.607308	NaN	-0.378128
0.000000	-6.709367	NaN	-0.686183	6.709367	NaN	0.686183
0.000000	-5.337748	NaN	5.982559	5.337748	NaN	-5.982559
0.000000	-5.959511	NaN	4.903409	5.959511	NaN	-4.903409
0.000000	-0.988224	NaN	1.372964	0.988224	NaN	-1.372964
0.000000	-7.320839	NaN	1.594359	7.320839	NaN	-1.594359
0.000000	-3.990566	NaN	12.443700	3.990566	NaN	-12.443700
0.000000	-15.170999	NaN	11.386808	15.170999	NaN	-11.386808
0.000000	5.896112	NaN	-0.324075	-5.896112	NaN	0.324075
0.000000	-22.525524	NaN	6.074520	22.525524	NaN	-6.074520
0.000000	-6.686660	NaN	-9.108627	6.686660	NaN	9.108627
0.000000	4.837853	NaN	6.757574	-4.837853	NaN	-6.757574
0.000000	-8.847802	NaN	-3.781247	8.847802	NaN	3.781247
0.000000	-2.959113	NaN	-1.604183	2.959113	NaN	1.604183
0.000000	-35.740151	NaN	4.090495	35.740151	NaN	-4.090495
0.000000	-16.485661	NaN	-12.082776	16.485661	NaN	12.082776
0.000000	2.360326	NaN	-2.999764	-2.360326	NaN	2.999764
0.000000	-18.190727	NaN	0.633004	18.190727	NaN	-0.633004
0.000000	-24.155079	NaN	-8.036454	24.155079	NaN	8.036454
0.000000	4.997172	NaN	-6.702336	-4.997172	NaN	6.702336
0.000000	-15.632387	NaN	10.106111	15.632387	NaN	-10.106111
0.000000	-18.962074	NaN	-1.354777	18.962074	NaN	1.354777
0.000000	-17.602473	NaN	-0.232482	17.602473	NaN	0.232482
0.000000	-9.371084	NaN	0.936335	9.371084	NaN	-0.936335
0.000000	-1.716622	NaN	6.115741	1.716622	NaN	-6.115741
0.000000	-9.678194	NaN	-8.002762	9.678194	NaN	8.002762
0.000000	-12.391411	NaN	5.723399	12.391411	NaN	-5.723399
0.000000	-17.249574	NaN	3.325567	17.249574	NaN	-3.325567
0.000000	-20.699565	NaN	4.098637	20.699565	NaN	-4.098637
0.000000	8.813310	NaN	-5.056728	-8.813310	NaN	5.056728
0.000000	-22.277059	NaN	-11.140473	22.277059	NaN	11.140473
0.000000	-16.565533	NaN	-4.568342	16.565533	NaN	4.568342
0.000000	-8.809074	NaN	-2.082405	8.809074	NaN	2.082405
0.000000	-0.557326	NaN	6.107639	0.557326	NaN	-6.107639
0.000000	-4.504977	NaN	10.972011	4.504977	NaN	-10.972011
0.000000	-17.438952	NaN	3.086419	17.438952	NaN	-3.086419
0.000000	-6.432994	NaN	-10.017904	6.432994	NaN	10.017904
0.000000	-2.799996	NaN	-0.429547	2.799996	NaN	0.429547
0.000000	3.197252	NaN	-15.847337	-3.197252	NaN	15.847337
0.000000	-3.536868	NaN	10.923458	3.536868	NaN	-10.923458
0.000000	-6.796138	NaN	3.855603	6.796138	NaN	-3.855603
0.000000	16.142688	NaN	6.850394	-16.142688	NaN	-6.850394
0.000000	16.749424	NaN	-8.673715	-16.749424	NaN	8.673715
0.000000	-28.063406	NaN	7.807692	28.063406	NaN	-7.807692
0.000000	-15.321265	NaN	-4.770945	15.321265	NaN	4.770945
0.000000	-11.803191	NaN	8.467859	11.803191	NaN	-8.467859
0.000000	11.559635	NaN	2.222048	-11.559635	NaN	-2.222048
0.000000	-1.018882	NaN	19.021816	1.018882	NaN	-19.021816
0.000000	-4.350607	NaN	0.125991	4.350607	NaN	-0.125991
0.000000	-13.475056	NaN	-9.879983	13.475056	NaN	9.879983
0.000000	-29.109412	NaN	-0.544753	29.109412	NaN	0.544753
0.000000	-26.647479	NaN	-1.201629	26.647479	NaN	1.201629
0.000000	2.434703	NaN	2.009642	-2.434703	NaN	-2.009642
0.000000	-16.588527	NaN	-3.266270	16.588527	NaN	3.266270
0.000000	-7.151131	NaN	5.396708	7.151131	NaN	-5.396708
0.000000	-20.351233	NaN	1.619370	20.351233	NaN	-1.619370
0.000000	-3.085772	NaN	11.251848	3.085772	NaN	-11.251848
0.000000	-20.702068	NaN	-7.101483	20.702068	NaN	7.101483
0.000000	-6.306886	NaN	6.334059	6.306886	NaN	-6.334059
0.000000	-4.778628	NaN	-8.482082	4.778628	NaN	8.482082
0.000000	-1.324825	NaN	0.958242	1.324825	NaN	-0.958242
0.000000	-23.987450	NaN	-0.421551	23.987450	NaN	0.421551
0.000000	-15.795353	NaN	5.515383	15.795353	NaN	-5.515383
0.000000	14.509462	NaN	1.139526	-14.509462	NaN	-1.139526
0.000000	7.658187	NaN	-1.606257	-7.658187	NaN	1.606257
0.000000	3.059569	NaN	0.335421	-3.059569	NaN	-0.335421
0.000000	2.958758	NaN	-2.479363	-2.958758	NaN	2.479363
0.000000	-10.834505	NaN	-6.760147	10.834505	NaN	6.760147
0.000000	-31.047975	NaN	-0.122399	31.047975	NaN	0.122399
0.000000	-8.946880	NaN	-7.265420	8.946880	NaN	7.265420
0.000000	2.729337	NaN	1.774770	-2.729337	NaN	-1.774770
0.000000	-0.251170	NaN	-9.648079	0.251170	NaN	9.648079
0.000000	-4.668510	NaN	-6.267860	4.668510	NaN	6.267860
0.000000	13.269875	NaN	-10.978583	-13.269875	NaN	10.978583
0.000000	-27.952534	NaN	1.569679	27.952534	NaN	-1.569679
0.000000	-15.867729	NaN	7.577241	15.867729	NaN	-7.577241
0.000000	-15.498887	NaN	-5.531761	15.498887	NaN	5.531761
0.000000	-8.820096	NaN	-5.381754	8.820096	NaN	5.381754
0.000000	2.610767	NaN	-20.715808	-2.610767	NaN	20.715808
0.000000	-6.816814	NaN	-0.083752	6.816814	NaN	0.083752
0.000000	4.888311	NaN	-5.642844	-4.888311	NaN	5.642844
0.000000	-18.302158	NaN	-0.633474	18.302158	NaN	0.633474
0.000000	-14.915688	NaN	-0.459243	14.915688	NaN	0.459243
0.000000	-3.980468	NaN	-8.216151	3.980468	NaN	8.216151
0.000000	-13.086399	NaN	5.628350	13.086399	NaN	-5.628350
0.000000	-7.711243	NaN	3.607209	7.711243	NaN	-3.607209
0.000000	-17.810156	NaN	-11.385676	17.810156	NaN	11.385676
0.000000	-13.456181	NaN	-1.206012	13.456181	NaN	1.206012
0.000000	-11.376038	NaN	-4.792893	11.376038	NaN	4.792893
0.000000	-10.133249	NaN	-1.000538	10.133249	NaN	1.000538
0.000000	-15.384521	NaN	3.989896	15.384521	NaN	-3.989896
0.000000	-16.049066	NaN	-1.170736	16.049066	NaN	1.170736
0.000000	-30.373645	NaN	1.396914	30.373645	NaN	-1.396914
0.000000	-0.413846	NaN	-4.097762	0.413846	NaN	4.097762
0.000000	-12.354786	NaN	5.216833	12.354786	NaN	-5.216833
0.000000	-3.836801	NaN	2.345429	3.836801	NaN	-2.345429
0.000000	-25.637566	NaN	0.107229	25.637566	NaN	-0.107229
0.000000	-6.843786	NaN	9.722596	6.843786	NaN	-9.722596
0.000000	1.300886	NaN	-0.211463	-1.300886	NaN	0.211463
0.000000	8.536610	NaN	7.340571	-8.536610	NaN	-7.340571
0.000000	6.404669	NaN	-2.238453	-6.404669	NaN	2.238453
0.000000	0.201824	NaN	-2.348093	-0.201824	NaN	2.348093
0.000000	-24.648749	NaN	-8.714721	24.648749	NaN	8.714721
0.000000	-14.145838	NaN	3.617034	14.145838	NaN	-3.617034
0.000000	2.791957	NaN	3.579135	-2.791957	NaN	-3.579135
0.000000	-9.071940	NaN	-1.579957	9.071940	NaN	1.579957
0.000000	0.966239	NaN	0.598383	-0.966239	NaN	-0.598383
0.000000	-23.166323	NaN	-7.330305	23.166323	NaN	7.330305
0.000000	-6.608815	NaN	-4.025644	6.608815	NaN	4.025644
0.000000	-8.563672	NaN	3.193841	8.563672	NaN	-3.193841
0.000000	-9.675817	NaN	0.052615	9.675817	NaN	-0.052615
0.000000	-19.172207	NaN	-6.071502	19.172207	NaN	6.071502
0.000000	-27.409901	NaN	7.715217	27.409901	NaN	-7.715217
0.000000	-25.023383	NaN	-2.800173	25.023383	NaN	2.800173
0.000000	-5.100529	NaN	-4.618866	5.100529	NaN	4.618866
0.000000	-15.101732	NaN	-1.226976	15.101732	NaN	1.226976
0.000000	-10.777290	NaN	6.420578	10.777290	NaN	-6.420578
0.000000	2.015052	NaN	6.569783	-2.015052	NaN	-6.569783
0.000000	-49.183489	NaN	-4.166997	49.183489	NaN	4.166997
0.000000	1.735182	NaN	-3.685461	-1.735182	NaN	3.685461
0.000000	20.463618	NaN	-14.389935	-20.463618	NaN	14.389935
0.000000	8.350936	NaN	5.915317	-8.350936	NaN	-5.915317
0.000000	-15.937121	NaN	-3.573594	15.937121	NaN	3.573594
0.000000	-10.815223	NaN	-5.242154	10.815223	NaN	5.242154
0.000000	-27.154294	NaN	1.362702	27.154294	NaN	-1.362702
0.000000	-16.555300	NaN	-8.439000	16.555300	NaN	8.439000
0.000000	4.192808	NaN	-1.264584	-4.192808	NaN	1.264584
0.000000	-14.508382	NaN	5.571177	14.508382	NaN	-5.571177
0.000000	-25.505407	NaN	2.245196	25.505407	NaN	-2.245196
0.000000	5.447438	NaN	-5.019030	-5.447438	NaN	5.019030
0.000000	-14.199304	NaN	-5.144306	14.199304	NaN	5.144306
0.000000	9.632787	NaN	11.057033	-9.632787	NaN	-11.057033
0.000000	-24.289809	NaN	-3.584779	24.289809	NaN	3.584779
0.000000	17.294169	NaN	5.761934	-17.294169	NaN	-5.761934
0.000000	-25.426268	NaN	-9.469808	25.426268	NaN	9.469808
0.000000	1.910338	NaN	4.605700	-1.910338	NaN	-4.605700
0.000000	-22.835757	NaN	-14.679829	22.835757	NaN	14.679829
0.000000	10.268914	NaN	4.813185	-10.268914	NaN	-4.813185
0.000000	-12.347588	NaN	-2.611351	12.347588	NaN	2.611351
0.000000	-4.077034	NaN	-3.397032	4.077034	NaN	3.397032
0.000000	-0.470812	NaN	2.078287	0.470812	NaN	-2.078287
0.000000	-6.796026	NaN	-4.428053	6.796026	NaN	4.428053
0.000000	5.617473	NaN	9.401411	-5.617473	NaN	-9.401411
0.000000	-5.825837	NaN	0.720792	5.825837	NaN	-0.720792
0.000000	-15.648631	NaN	6.378457	15.648631	NaN	-6.378457
0.000000	-20.207593	NaN	9.374954	20.207593	NaN	-9.374954
0.000000	10.016058	NaN	3.986370	-10.016058	NaN	-3.986370
0.000000	-20.635826	NaN	0.460647	20.635826	NaN	-0.460647
0.000000	-30.607353	NaN	7.299779	30.607353	NaN	-7.299779
0.000000	-4.214251	NaN	10.383138	4.214251	NaN	-10.383138
0.000000	3.348935	NaN	6.414565	-3.348935	NaN	-6.414565
0.000000	6.607949	NaN	5.147144	-6.607949	NaN	-5.147144
0.000000	-0.008576	NaN	1.943486	0.008576	NaN	-1.943486
0.000000	-3.093217	NaN	8.865939	3.093217	NaN	-8.865939
0.000000	-17.483218	NaN	-2.286749	17.483218	NaN	2.286749
0.000000	7.742088	NaN	-2.412236	-7.742088	NaN	2.412236
0.000000	21.534266	NaN	5.278855	-21.534266	NaN	-5.278855
0.000000	5.686607	NaN	8.466900	-5.686607	NaN	-8.466900
0.000000	-11.309626	NaN	4.623036	11.309626	NaN	-4.623036
0.000000	-29.626521	NaN	2.623836	29.626521	NaN	-2.623836
0.000000	4.516022	NaN	14.585489	-4.516022	NaN	-14.585489
0.000000	-0.019821	NaN	5.391082	0.019821	NaN	-5.391082
0.000000	-9.229933	NaN	7.524483	9.229933	NaN	-7.524483
0.000000	-9.732232	NaN	-3.601446	9.732232	NaN	3.601446
0.000000	-24.955343	NaN	-3.921519	24.955343	NaN	3.921519
0.000000	-1.311989	NaN	-6.243609	1.311989	NaN	6.243609
0.000000	-5.231272	NaN	1.225743	5.231272	NaN	-1.225743
0.000000	-31.509868	NaN	-6.826612	31.509868	NaN	6.826612
0.000000	-5.839356	NaN	7.217086	5.839356	NaN	-7.217086
0.000000	0.664619	NaN	4.575040	-0.664619	NaN	-4.575040
0.000000	-23.408103	NaN	1.593778	23.408103	NaN	-1.593778
0.000000	-1.665283	NaN	8.465391	1.665283	NaN	-8.465391
0.000000	-21.365810	NaN	3.896059	21.365810	NaN	-3.896059
0.000000	-23.296743	NaN	7.022864	23.296743	NaN	-7.022864
0.000000	-1.678991	NaN	-3.083679	1.678991	NaN	3.083679
0.000000	3.750259	NaN	-5.105388	-3.750259	NaN	5.105388
0.000000	0.211489	NaN	0.212845	-0.211489	NaN	-0.212845
0.000000	-1.785773	NaN	-4.874892	1.785773	NaN	4.874892
0.000000	-7.482219	NaN	-8.285850	7.482219	NaN	8.285850
0.000000	-7.260245	NaN	-1.374822	7.260245	NaN	1.374822
0.000000	-15.809169	NaN	1.420619	15.809169	NaN	-1.420619
0.000000	-5.858861	NaN	-0.909472	5.858861	NaN	0.909472
0.000000	-16.529297	NaN	2.147091	16.529297	NaN	-2.147091
0.000000	4.614012	NaN	4.184581	-4.614012	NaN	-4.184581
0.000000	1.423066	NaN	-1.167950	-1.423066	NaN	1.167950
0.000000	-26.307469	NaN	-1.758282	26.307469	NaN	1.758282
0.000000	-24.267164	NaN	2.419468	24.267164	NaN	-2.419468
0.000000	-7.563103	NaN	11.068045	7.563103	NaN	-11.068045
0.000000	-22.917047	NaN	3.669240	22.917047	NaN	-3.669240
0.000000	-23.401893	NaN	-7.134905	23.401893	NaN	7.134905
0.000000	-13.432875	NaN	1.074210	13.432875	NaN	-1.074210
0.000000	-14.448184	NaN	-3.454723	14.448184	NaN	3.454723
0.000000	-11.190574	NaN	-1.138730	11.190574	NaN	1.138730
0.000000	11.680928	NaN	1.225190	-11.680928	NaN	-1.225190
0.000000	8.142057	NaN	-13.253701	-8.142057	NaN	13.253701
0.000000	-26.227033	NaN	3.952303	26.227033	NaN	-3.952303
0.000000	-8.945233	NaN	6.075266	8.945233	NaN	-6.075266
0.000000	-10.734751	NaN	-7.488673	10.734751	NaN	7.488673
0.000000	9.010515	NaN	2.141341	-9.010515	NaN	-2.141341
0.000000	-17.776547	NaN	-5.484352	17.776547	NaN	5.484352
0.000000	-29.175580	NaN	0.513248	29.175580	NaN	-0.513248
0.000000	-31.239896	NaN	-1.842784	31.239896	NaN	1.842784
0.000000	-26.099245	NaN	4.092468	26.099245	NaN	-4.092468
0.000000	-4.714854	NaN	-5.563206	4.714854	NaN	5.563206
0.000000	-8.393664	NaN	10.568431	8.393664	NaN	-10.568431
0.000000	-1.250835	NaN	3.681796	1.250835	NaN	-3.681796
0.000000	19.963879	NaN	-4.036338	-19.963879	NaN	4.036338
0.000000	-4.156629	NaN	-5.309608	4.156629	NaN	5.309608
0.000000	-6.610720	NaN	-1.584768	6.610720	NaN	1.584768
0.000000	-11.118273	NaN	-4.261559	11.118273	NaN	4.261559
0.000000	-32.970938	NaN	-8.710544	32.970938	NaN	8.710544
0.000000	-20.761984	NaN	2.397172	20.761984	NaN	-2.397172
0.000000	-16.625334	NaN	-1.167726	16.625334	NaN	1.167726
0.000000	-25.223132	NaN	-11.588283	25.223132	NaN	11.588283
0.000000	-20.064642	NaN	-11.143130	20.064642	NaN	11.143130
0.000000	-7.088325	NaN	-7.967345	7.088325	NaN	7.967345
0.000000	-5.970807	NaN	12.576627	5.970807	NaN	-12.576627
0.000000	-26.415107	NaN	-5.851545	26.415107	NaN	5.851545
0.000000	-1.456974	NaN	-13.212148	1.456974	NaN	13.212148
0.000000	-20.897985	NaN	1.877604	20.897985	NaN	-1.877604
0.000000	-12.366732	NaN	2.207539	12.366732	NaN	-2.207539
0.000000	-10.225678	NaN	-4.675606	10.225678	NaN	4.675606
0.000000	-0.763832	NaN	10.938611	0.763832	NaN	-10.938611
0.000000	3.673990	NaN	8.226126	-3.673990	NaN	-8.226126
0.000000	-4.739416	NaN	8.736736	4.739416	NaN	-8.736736
0.000000	-21.358624	NaN	-5.186800	21.358624	NaN	5.186800
0.000000	-15.559258	NaN	-9.384540	15.559258	NaN	9.384540
0.000000	-30.314455	NaN	-1.313396	30.314455	NaN	1.313396
0.000000	-5.049441	NaN	-0.596374	5.049441	NaN	0.596374
0.000000	-19.785740	NaN	-3.198376	19.785740	NaN	3.198376
0.000000	-20.219814	NaN	2.187916	20.219814	NaN	-2.187916
0.000000	2.277105	NaN	2.082415	-2.277105	NaN	-2.082415
0.000000	4.248896	NaN	5.733994	-4.248896	NaN	-5.733994
0.000000	-6.451198	NaN	-6.385388	6.451198	NaN	6.385388
0.000000	-15.716298	NaN	-11.865523	15.716298	NaN	11.865523
0.000000	11.760407	NaN	-7.868083	-11.760407	NaN	7.868083
0.000000	-16.396643	NaN	-0.602814	16.396643	NaN	0.602814
0.000000	-2.721240	NaN	-5.425479	2.721240	NaN	5.425479
0.000000	-13.382395	NaN	-10.061655	13.382395	NaN	10.061655
0.000000	-28.623063	NaN	1.144339	28.623063	NaN	-1.144339
0.000000	-5.682063	NaN	-0.198512	5.682063	NaN	0.198512
0.000000	-8.942450	NaN	0.325985	8.942450	NaN	-0.325985
0.000000	-6.320931	NaN	4.002278	6.320931	NaN	-4.002278
0.000000	-3.033404	NaN	6.840248	3.033404	NaN	-6.840248
0.000000	-17.169646	NaN	-1.714033	17.169646	NaN	1.714033
0.000000	-16.583236	NaN	-2.466252	16.583236	NaN	2.466252
