# Supplementary material for: Combined Influences of Model Choice, Data Quality, and Data Quantity When Estimating Population Trends
Source: PLoS One. 2015 Jul 15;10(7):e0132255. doi: 10.1371/journal.pone.0132255 (PMC4503393; doi:10.1371/journal.pone.0132255)
Supplement: S1 Dataset — Files are organized by model type and by the input lambda value. (ZIP) [file pone.0132255.s002.zip › Hypothetical LH/sims_lambda_1/simulationOutput_1_0_0_0.3_40.xls]

Percent_Decline_True	Median_Percent_Decline_Matrix	Median_Percent_Decline_Matrix_stable	Median_Percent_Decline_Scalar	Difference_True_Matrix	Difference_True_Matrix_Stable	Difference_True_Scalar
0.000000	-27.536259	NaN	9.160017	27.536259	NaN	-9.160017
0.000000	0.122143	NaN	7.893716	-0.122143	NaN	-7.893716
0.000000	6.805462	NaN	4.115495	-6.805462	NaN	-4.115495
0.000000	-17.556709	NaN	-8.688168	17.556709	NaN	8.688168
0.000000	-21.376314	NaN	-3.735224	21.376314	NaN	3.735224
0.000000	-14.941405	NaN	4.604811	14.941405	NaN	-4.604811
0.000000	8.599702	NaN	8.747355	-8.599702	NaN	-8.747355
0.000000	-16.006678	NaN	-2.174069	16.006678	NaN	2.174069
0.000000	-15.807715	NaN	12.122612	15.807715	NaN	-12.122612
0.000000	5.615259	NaN	-9.066631	-5.615259	NaN	9.066631
0.000000	-30.642487	NaN	-17.778876	30.642487	NaN	17.778876
0.000000	3.144369	NaN	-2.461349	-3.144369	NaN	2.461349
0.000000	-8.866998	NaN	2.397325	8.866998	NaN	-2.397325
0.000000	2.927806	NaN	8.625719	-2.927806	NaN	-8.625719
0.000000	-12.259610	NaN	5.444998	12.259610	NaN	-5.444998
0.000000	-0.341677	NaN	-3.249416	0.341677	NaN	3.249416
0.000000	1.756648	NaN	8.177352	-1.756648	NaN	-8.177352
0.000000	-7.991004	NaN	11.064452	7.991004	NaN	-11.064452
0.000000	-6.852273	NaN	-1.719590	6.852273	NaN	1.719590
0.000000	-8.211319	NaN	-14.619640	8.211319	NaN	14.619640
0.000000	4.690798	NaN	2.600749	-4.690798	NaN	-2.600749
0.000000	-17.531757	NaN	4.964201	17.531757	NaN	-4.964201
0.000000	-15.329745	NaN	10.065233	15.329745	NaN	-10.065233
0.000000	-26.343061	NaN	-12.996533	26.343061	NaN	12.996533
0.000000	-9.103739	NaN	5.315333	9.103739	NaN	-5.315333
0.000000	0.172244	NaN	-8.174439	-0.172244	NaN	8.174439
0.000000	9.464845	NaN	-11.066384	-9.464845	NaN	11.066384
0.000000	-10.939301	NaN	-2.186647	10.939301	NaN	2.186647
0.000000	11.265666	NaN	-4.777228	-11.265666	NaN	4.777228
0.000000	-11.397844	NaN	-4.254156	11.397844	NaN	4.254156
0.000000	-11.184768	NaN	-14.032576	11.184768	NaN	14.032576
0.000000	5.488759	NaN	-2.108210	-5.488759	NaN	2.108210
0.000000	7.019681	NaN	5.031455	-7.019681	NaN	-5.031455
0.000000	12.650622	NaN	5.656879	-12.650622	NaN	-5.656879
0.000000	-23.202601	NaN	-5.004707	23.202601	NaN	5.004707
0.000000	0.071409	NaN	9.239403	-0.071409	NaN	-9.239403
0.000000	8.143006	NaN	-1.839242	-8.143006	NaN	1.839242
0.000000	-1.739329	NaN	6.608960	1.739329	NaN	-6.608960
0.000000	-10.586808	NaN	10.832165	10.586808	NaN	-10.832165
0.000000	9.489961	NaN	-0.057210	-9.489961	NaN	0.057210
0.000000	11.693833	NaN	3.503371	-11.693833	NaN	-3.503371
0.000000	-13.407731	NaN	4.772013	13.407731	NaN	-4.772013
0.000000	-6.525457	NaN	-4.421504	6.525457	NaN	4.421504
0.000000	12.472039	NaN	-3.153262	-12.472039	NaN	3.153262
0.000000	-6.604761	NaN	-0.292751	6.604761	NaN	0.292751
0.000000	6.696165	NaN	-5.677200	-6.696165	NaN	5.677200
0.000000	1.583538	NaN	-2.575911	-1.583538	NaN	2.575911
0.000000	3.520429	NaN	-2.458892	-3.520429	NaN	2.458892
0.000000	-19.443515	NaN	3.552619	19.443515	NaN	-3.552619
0.000000	-14.966581	NaN	-17.331820	14.966581	NaN	17.331820
0.000000	6.185288	NaN	0.630801	-6.185288	NaN	-0.630801
0.000000	6.690983	NaN	10.672376	-6.690983	NaN	-10.672376
0.000000	-25.523360	NaN	-10.220954	25.523360	NaN	10.220954
0.000000	-20.427350	NaN	0.038217	20.427350	NaN	-0.038217
0.000000	6.872952	NaN	-6.110363	-6.872952	NaN	6.110363
0.000000	-0.513544	NaN	-5.228408	0.513544	NaN	5.228408
0.000000	-17.887389	NaN	-13.159983	17.887389	NaN	13.159983
0.000000	-9.329989	NaN	10.978085	9.329989	NaN	-10.978085
0.000000	-23.049510	NaN	-0.623592	23.049510	NaN	0.623592
0.000000	-24.307715	NaN	7.910665	24.307715	NaN	-7.910665
0.000000	-14.669903	NaN	3.441108	14.669903	NaN	-3.441108
0.000000	14.874125	NaN	7.227645	-14.874125	NaN	-7.227645
0.000000	5.445854	NaN	3.151950	-5.445854	NaN	-3.151950
0.000000	-14.100352	NaN	1.660202	14.100352	NaN	-1.660202
0.000000	8.767243	NaN	6.914840	-8.767243	NaN	-6.914840
0.000000	-18.084009	NaN	1.663074	18.084009	NaN	-1.663074
0.000000	-6.753050	NaN	-7.239932	6.753050	NaN	7.239932
0.000000	5.888321	NaN	4.160700	-5.888321	NaN	-4.160700
0.000000	-25.067047	NaN	-7.919633	25.067047	NaN	7.919633
0.000000	0.613914	NaN	12.187022	-0.613914	NaN	-12.187022
0.000000	-4.191801	NaN	-0.327544	4.191801	NaN	0.327544
0.000000	-11.784052	NaN	-6.938115	11.784052	NaN	6.938115
0.000000	8.339573	NaN	8.015433	-8.339573	NaN	-8.015433
0.000000	4.479890	NaN	6.817503	-4.479890	NaN	-6.817503
0.000000	-15.938047	NaN	0.066860	15.938047	NaN	-0.066860
0.000000	4.043646	NaN	-8.600564	-4.043646	NaN	8.600564
0.000000	-9.852013	NaN	-6.729487	9.852013	NaN	6.729487
0.000000	-8.924233	NaN	3.395703	8.924233	NaN	-3.395703
0.000000	-7.152742	NaN	4.047180	7.152742	NaN	-4.047180
0.000000	-5.088545	NaN	-1.179292	5.088545	NaN	1.179292
0.000000	-7.038727	NaN	11.894276	7.038727	NaN	-11.894276
0.000000	-1.195819	NaN	7.582689	1.195819	NaN	-7.582689
0.000000	2.888243	NaN	4.707448	-2.888243	NaN	-4.707448
0.000000	-19.387126	NaN	8.860061	19.387126	NaN	-8.860061
0.000000	-7.743817	NaN	1.464967	7.743817	NaN	-1.464967
0.000000	-17.798653	NaN	-2.791387	17.798653	NaN	2.791387
0.000000	-0.001133	NaN	8.337358	0.001133	NaN	-8.337358
0.000000	14.015098	NaN	-2.690375	-14.015098	NaN	2.690375
0.000000	-0.711841	NaN	7.025711	0.711841	NaN	-7.025711
0.000000	5.619225	NaN	-5.423643	-5.619225	NaN	5.423643
0.000000	2.609612	NaN	6.960776	-2.609612	NaN	-6.960776
0.000000	-20.024311	NaN	-9.677751	20.024311	NaN	9.677751
0.000000	27.908374	NaN	-13.397764	-27.908374	NaN	13.397764
0.000000	-15.242757	NaN	-7.588412	15.242757	NaN	7.588412
0.000000	4.576991	NaN	-8.198098	-4.576991	NaN	8.198098
0.000000	-11.747415	NaN	-15.942532	11.747415	NaN	15.942532
0.000000	13.112487	NaN	-7.309417	-13.112487	NaN	7.309417
0.000000	-5.450703	NaN	-1.149231	5.450703	NaN	1.149231
0.000000	-4.791387	NaN	6.475033	4.791387	NaN	-6.475033
0.000000	-26.519378	NaN	5.975078	26.519378	NaN	-5.975078
0.000000	-21.606045	NaN	7.850294	21.606045	NaN	-7.850294
0.000000	-42.501736	NaN	-8.567786	42.501736	NaN	8.567786
0.000000	-7.458581	NaN	9.058722	7.458581	NaN	-9.058722
0.000000	10.043644	NaN	8.149876	-10.043644	NaN	-8.149876
0.000000	-21.183028	NaN	-8.348863	21.183028	NaN	8.348863
0.000000	-21.683855	NaN	3.082333	21.683855	NaN	-3.082333
0.000000	-15.284049	NaN	-6.468317	15.284049	NaN	6.468317
0.000000	1.949760	NaN	0.761354	-1.949760	NaN	-0.761354
0.000000	0.231439	NaN	8.381590	-0.231439	NaN	-8.381590
0.000000	-15.281519	NaN	-8.635079	15.281519	NaN	8.635079
0.000000	-20.154128	NaN	-2.537661	20.154128	NaN	2.537661
0.000000	-19.386321	NaN	-8.938385	19.386321	NaN	8.938385
0.000000	-1.224064	NaN	-0.362100	1.224064	NaN	0.362100
0.000000	-13.963726	NaN	-5.677209	13.963726	NaN	5.677209
0.000000	-9.812393	NaN	-18.821318	9.812393	NaN	18.821318
0.000000	-24.695633	NaN	8.120455	24.695633	NaN	-8.120455
0.000000	-7.904752	NaN	5.372622	7.904752	NaN	-5.372622
0.000000	-11.564356	NaN	0.322707	11.564356	NaN	-0.322707
0.000000	-4.308037	NaN	2.095217	4.308037	NaN	-2.095217
0.000000	-15.459999	NaN	4.813621	15.459999	NaN	-4.813621
0.000000	-15.329090	NaN	-1.323984	15.329090	NaN	1.323984
0.000000	-0.371880	NaN	0.193586	0.371880	NaN	-0.193586
0.000000	-0.103103	NaN	-1.637971	0.103103	NaN	1.637971
0.000000	-2.675420	NaN	-8.542036	2.675420	NaN	8.542036
0.000000	9.499328	NaN	12.868629	-9.499328	NaN	-12.868629
0.000000	-27.721866	NaN	-5.757036	27.721866	NaN	5.757036
0.000000	-2.741152	NaN	-2.036374	2.741152	NaN	2.036374
0.000000	5.286270	NaN	-4.673719	-5.286270	NaN	4.673719
0.000000	-3.045336	NaN	13.578249	3.045336	NaN	-13.578249
0.000000	-4.369607	NaN	3.043033	4.369607	NaN	-3.043033
0.000000	-2.456793	NaN	-8.134521	2.456793	NaN	8.134521
0.000000	-12.865649	NaN	-6.647491	12.865649	NaN	6.647491
0.000000	-26.387607	NaN	8.188766	26.387607	NaN	-8.188766
0.000000	-21.110013	NaN	13.050882	21.110013	NaN	-13.050882
0.000000	-4.977673	NaN	-4.545142	4.977673	NaN	4.545142
0.000000	-10.313925	NaN	2.325464	10.313925	NaN	-2.325464
0.000000	-1.173402	NaN	-1.447164	1.173402	NaN	1.447164
0.000000	20.513140	NaN	-8.780385	-20.513140	NaN	8.780385
0.000000	1.372278	NaN	-12.584239	-1.372278	NaN	12.584239
0.000000	-21.624560	NaN	-6.605201	21.624560	NaN	6.605201
0.000000	-14.370987	NaN	-2.014608	14.370987	NaN	2.014608
0.000000	4.513645	NaN	13.220916	-4.513645	NaN	-13.220916
0.000000	-14.620509	NaN	-7.487975	14.620509	NaN	7.487975
0.000000	5.591289	NaN	2.815885	-5.591289	NaN	-2.815885
0.000000	-19.826661	NaN	-1.124634	19.826661	NaN	1.124634
0.000000	-10.759476	NaN	-16.075843	10.759476	NaN	16.075843
0.000000	-24.992832	NaN	-6.726227	24.992832	NaN	6.726227
0.000000	-11.009327	NaN	10.459332	11.009327	NaN	-10.459332
0.000000	-40.792817	NaN	-0.086527	40.792817	NaN	0.086527
0.000000	11.725453	NaN	8.805989	-11.725453	NaN	-8.805989
0.000000	0.485841	NaN	6.122686	-0.485841	NaN	-6.122686
0.000000	-1.040593	NaN	-9.706295	1.040593	NaN	9.706295
0.000000	-18.366336	NaN	-7.020220	18.366336	NaN	7.020220
0.000000	-18.646725	NaN	-5.735028	18.646725	NaN	5.735028
0.000000	5.413490	NaN	6.245149	-5.413490	NaN	-6.245149
0.000000	-18.018925	NaN	-0.572752	18.018925	NaN	0.572752
0.000000	2.469041	NaN	-13.718527	-2.469041	NaN	13.718527
0.000000	-14.583117	NaN	-2.337920	14.583117	NaN	2.337920
0.000000	-12.873535	NaN	-8.556338	12.873535	NaN	8.556338
0.000000	18.966100	NaN	-0.591248	-18.966100	NaN	0.591248
0.000000	-10.793713	NaN	-6.527838	10.793713	NaN	6.527838
0.000000	-5.714969	NaN	7.821464	5.714969	NaN	-7.821464
0.000000	4.158614	NaN	-5.059045	-4.158614	NaN	5.059045
0.000000	-11.180205	NaN	-6.760069	11.180205	NaN	6.760069
0.000000	3.645918	NaN	2.371423	-3.645918	NaN	-2.371423
0.000000	-18.716925	NaN	4.968089	18.716925	NaN	-4.968089
0.000000	-17.014838	NaN	-8.969114	17.014838	NaN	8.969114
0.000000	-10.868378	NaN	5.245969	10.868378	NaN	-5.245969
0.000000	-17.515599	NaN	2.486581	17.515599	NaN	-2.486581
0.000000	-7.220275	NaN	-2.612968	7.220275	NaN	2.612968
0.000000	-4.146260	NaN	9.053625	4.146260	NaN	-9.053625
0.000000	-11.573197	NaN	-0.657626	11.573197	NaN	0.657626
0.000000	-8.693631	NaN	-6.538169	8.693631	NaN	6.538169
0.000000	-19.786976	NaN	8.789736	19.786976	NaN	-8.789736
0.000000	8.313300	NaN	3.996001	-8.313300	NaN	-3.996001
0.000000	-20.814045	NaN	-12.281472	20.814045	NaN	12.281472
0.000000	-6.222685	NaN	4.738813	6.222685	NaN	-4.738813
0.000000	-7.794981	NaN	-3.246160	7.794981	NaN	3.246160
0.000000	-14.158035	NaN	-5.127609	14.158035	NaN	5.127609
0.000000	-13.339732	NaN	-10.300292	13.339732	NaN	10.300292
0.000000	14.550156	NaN	2.502926	-14.550156	NaN	-2.502926
0.000000	-9.488846	NaN	9.444081	9.488846	NaN	-9.444081
0.000000	-6.886435	NaN	1.665055	6.886435	NaN	-1.665055
0.000000	-11.892329	NaN	4.383684	11.892329	NaN	-4.383684
0.000000	-11.143606	NaN	2.835532	11.143606	NaN	-2.835532
0.000000	-22.240382	NaN	-4.929051	22.240382	NaN	4.929051
0.000000	-0.467257	NaN	16.817051	0.467257	NaN	-16.817051
0.000000	4.813327	NaN	7.434657	-4.813327	NaN	-7.434657
0.000000	1.246998	NaN	-5.082698	-1.246998	NaN	5.082698
0.000000	-3.902905	NaN	-5.122778	3.902905	NaN	5.122778
0.000000	20.603688	NaN	7.823793	-20.603688	NaN	-7.823793
0.000000	-0.156762	NaN	0.195740	0.156762	NaN	-0.195740
0.000000	-20.259764	NaN	-7.592807	20.259764	NaN	7.592807
0.000000	10.892801	NaN	-3.566054	-10.892801	NaN	3.566054
0.000000	-36.471313	NaN	1.142806	36.471313	NaN	-1.142806
0.000000	19.715657	NaN	6.843085	-19.715657	NaN	-6.843085
0.000000	4.964292	NaN	-5.567306	-4.964292	NaN	5.567306
0.000000	3.597498	NaN	2.702693	-3.597498	NaN	-2.702693
0.000000	-20.041739	NaN	5.014211	20.041739	NaN	-5.014211
0.000000	-18.215613	NaN	-2.616932	18.215613	NaN	2.616932
0.000000	-7.746755	NaN	13.008209	7.746755	NaN	-13.008209
0.000000	-12.869896	NaN	1.648422	12.869896	NaN	-1.648422
0.000000	-3.701600	NaN	-6.730483	3.701600	NaN	6.730483
0.000000	-8.935020	NaN	-9.260590	8.935020	NaN	9.260590
0.000000	-5.684727	NaN	0.655357	5.684727	NaN	-0.655357
0.000000	-1.628326	NaN	-9.115052	1.628326	NaN	9.115052
0.000000	-9.569473	NaN	-6.319247	9.569473	NaN	6.319247
0.000000	-13.688456	NaN	0.240404	13.688456	NaN	-0.240404
0.000000	-9.301017	NaN	-0.948272	9.301017	NaN	0.948272
0.000000	-16.352959	NaN	9.011888	16.352959	NaN	-9.011888
0.000000	2.225794	NaN	6.697383	-2.225794	NaN	-6.697383
0.000000	7.896488	NaN	-0.333503	-7.896488	NaN	0.333503
0.000000	-11.323473	NaN	4.056968	11.323473	NaN	-4.056968
0.000000	-23.749008	NaN	-8.974662	23.749008	NaN	8.974662
0.000000	-22.713615	NaN	-10.865769	22.713615	NaN	10.865769
0.000000	3.369736	NaN	6.055036	-3.369736	NaN	-6.055036
0.000000	-27.221815	NaN	7.212559	27.221815	NaN	-7.212559
0.000000	-7.312214	NaN	-4.098967	7.312214	NaN	4.098967
0.000000	-27.461391	NaN	1.242028	27.461391	NaN	-1.242028
0.000000	-24.849434	NaN	-2.358381	24.849434	NaN	2.358381
0.000000	-4.931467	NaN	-3.404154	4.931467	NaN	3.404154
0.000000	2.506418	NaN	-6.740570	-2.506418	NaN	6.740570
0.000000	-10.921252	NaN	-5.683453	10.921252	NaN	5.683453
0.000000	-3.609335	NaN	-18.365026	3.609335	NaN	18.365026
0.000000	-15.749586	NaN	-10.373890	15.749586	NaN	10.373890
0.000000	1.582430	NaN	2.123576	-1.582430	NaN	-2.123576
0.000000	-17.413020	NaN	9.568645	17.413020	NaN	-9.568645
0.000000	0.575178	NaN	8.038836	-0.575178	NaN	-8.038836
0.000000	4.731664	NaN	2.380078	-4.731664	NaN	-2.380078
0.000000	-14.271565	NaN	-2.164474	14.271565	NaN	2.164474
0.000000	4.471633	NaN	1.598863	-4.471633	NaN	-1.598863
0.000000	0.376694	NaN	-3.166354	-0.376694	NaN	3.166354
0.000000	-22.793241	NaN	-0.960172	22.793241	NaN	0.960172
0.000000	-33.263560	NaN	11.991597	33.263560	NaN	-11.991597
0.000000	-32.114658	NaN	-11.800247	32.114658	NaN	11.800247
0.000000	-14.773567	NaN	0.514251	14.773567	NaN	-0.514251
0.000000	-26.164803	NaN	1.483988	26.164803	NaN	-1.483988
0.000000	-3.918519	NaN	10.594865	3.918519	NaN	-10.594865
0.000000	-17.396829	NaN	-6.222570	17.396829	NaN	6.222570
0.000000	16.782074	NaN	-7.619361	-16.782074	NaN	7.619361
0.000000	-4.405283	NaN	7.492328	4.405283	NaN	-7.492328
0.000000	14.841552	NaN	0.373612	-14.841552	NaN	-0.373612
0.000000	-1.826869	NaN	-3.714382	1.826869	NaN	3.714382
0.000000	-34.321071	NaN	-2.888330	34.321071	NaN	2.888330
0.000000	-13.106299	NaN	-6.333251	13.106299	NaN	6.333251
0.000000	-20.324660	NaN	2.910454	20.324660	NaN	-2.910454
0.000000	-13.122910	NaN	-10.483912	13.122910	NaN	10.483912
0.000000	-16.159848	NaN	4.445249	16.159848	NaN	-4.445249
0.000000	2.064989	NaN	-0.666994	-2.064989	NaN	0.666994
0.000000	0.407611	NaN	-1.936149	-0.407611	NaN	1.936149
0.000000	-11.503067	NaN	0.351691	11.503067	NaN	-0.351691
0.000000	-17.023032	NaN	1.953325	17.023032	NaN	-1.953325
0.000000	-12.613198	NaN	2.382074	12.613198	NaN	-2.382074
0.000000	-32.294182	NaN	-4.768742	32.294182	NaN	4.768742
0.000000	-17.806599	NaN	-7.705252	17.806599	NaN	7.705252
0.000000	-12.651823	NaN	-3.379797	12.651823	NaN	3.379797
0.000000	-9.879112	NaN	-2.817406	9.879112	NaN	2.817406
0.000000	-15.444026	NaN	-18.261413	15.444026	NaN	18.261413
0.000000	5.534891	NaN	10.390169	-5.534891	NaN	-10.390169
0.000000	-12.042143	NaN	7.381623	12.042143	NaN	-7.381623
0.000000	-30.763496	NaN	2.503527	30.763496	NaN	-2.503527
0.000000	-14.826463	NaN	-6.729082	14.826463	NaN	6.729082
0.000000	-3.422588	NaN	-3.705720	3.422588	NaN	3.705720
0.000000	-7.537905	NaN	2.964935	7.537905	NaN	-2.964935
0.000000	5.225367	NaN	-1.706625	-5.225367	NaN	1.706625
0.000000	10.416332	NaN	8.982494	-10.416332	NaN	-8.982494
0.000000	-15.380705	NaN	-4.340738	15.380705	NaN	4.340738
0.000000	-7.455411	NaN	5.397690	7.455411	NaN	-5.397690
0.000000	-7.069193	NaN	-1.232547	7.069193	NaN	1.232547
0.000000	5.364516	NaN	1.929993	-5.364516	NaN	-1.929993
0.000000	-2.093967	NaN	0.648368	2.093967	NaN	-0.648368
0.000000	-1.393850	NaN	8.041730	1.393850	NaN	-8.041730
0.000000	-0.732536	NaN	12.972784	0.732536	NaN	-12.972784
0.000000	-0.244737	NaN	4.889855	0.244737	NaN	-4.889855
0.000000	10.453286	NaN	-0.623476	-10.453286	NaN	0.623476
0.000000	-14.504667	NaN	7.794000	14.504667	NaN	-7.794000
0.000000	-6.947176	NaN	3.134164	6.947176	NaN	-3.134164
0.000000	16.971390	NaN	-3.910075	-16.971390	NaN	3.910075
0.000000	23.791323	NaN	-1.428520	-23.791323	NaN	1.428520
0.000000	9.737489	NaN	7.459142	-9.737489	NaN	-7.459142
0.000000	6.859844	NaN	1.185943	-6.859844	NaN	-1.185943
0.000000	-6.379441	NaN	1.126654	6.379441	NaN	-1.126654
0.000000	15.667304	NaN	-0.114703	-15.667304	NaN	0.114703
0.000000	-16.304749	NaN	0.171835	16.304749	NaN	-0.171835
0.000000	-9.713423	NaN	-14.749521	9.713423	NaN	14.749521
0.000000	-8.804624	NaN	-5.442389	8.804624	NaN	5.442389
0.000000	-11.760501	NaN	8.170617	11.760501	NaN	-8.170617
0.000000	-2.418234	NaN	1.256627	2.418234	NaN	-1.256627
0.000000	-5.659439	NaN	3.747749	5.659439	NaN	-3.747749
0.000000	7.175621	NaN	7.083700	-7.175621	NaN	-7.083700
0.000000	-36.916409	NaN	-13.626030	36.916409	NaN	13.626030
0.000000	-16.441790	NaN	-5.441641	16.441790	NaN	5.441641
0.000000	-21.939478	NaN	3.807044	21.939478	NaN	-3.807044
0.000000	4.875346	NaN	0.963036	-4.875346	NaN	-0.963036
0.000000	-8.089766	NaN	3.446742	8.089766	NaN	-3.446742
0.000000	-5.829677	NaN	-22.889915	5.829677	NaN	22.889915
0.000000	-12.291815	NaN	5.690789	12.291815	NaN	-5.690789
0.000000	-4.630493	NaN	7.259181	4.630493	NaN	-7.259181
0.000000	0.837121	NaN	-0.511810	-0.837121	NaN	0.511810
0.000000	6.009784	NaN	3.955375	-6.009784	NaN	-3.955375
0.000000	2.379470	NaN	-12.812229	-2.379470	NaN	12.812229
0.000000	-22.624200	NaN	4.581813	22.624200	NaN	-4.581813
0.000000	-15.212584	NaN	0.880666	15.212584	NaN	-0.880666
0.000000	-31.655733	NaN	-6.251901	31.655733	NaN	6.251901
0.000000	-13.851507	NaN	-0.542196	13.851507	NaN	0.542196
0.000000	2.570244	NaN	1.863442	-2.570244	NaN	-1.863442
0.000000	15.642764	NaN	-2.567588	-15.642764	NaN	2.567588
0.000000	-2.233457	NaN	-3.276983	2.233457	NaN	3.276983
0.000000	4.343506	NaN	5.342688	-4.343506	NaN	-5.342688
0.000000	-10.742354	NaN	1.192629	10.742354	NaN	-1.192629
0.000000	-28.488384	NaN	4.905652	28.488384	NaN	-4.905652
0.000000	3.198985	NaN	-0.282041	-3.198985	NaN	0.282041
0.000000	-13.051461	NaN	-10.788213	13.051461	NaN	10.788213
0.000000	-9.852384	NaN	10.161763	9.852384	NaN	-10.161763
0.000000	3.190339	NaN	-19.462352	-3.190339	NaN	19.462352
0.000000	6.787106	NaN	8.300388	-6.787106	NaN	-8.300388
0.000000	-5.163023	NaN	-11.641129	5.163023	NaN	11.641129
0.000000	-10.935742	NaN	1.127030	10.935742	NaN	-1.127030
0.000000	-21.771590	NaN	-10.261510	21.771590	NaN	10.261510
0.000000	-20.575894	NaN	-0.611366	20.575894	NaN	0.611366
0.000000	-33.607852	NaN	-1.663126	33.607852	NaN	1.663126
0.000000	-10.948173	NaN	-2.152371	10.948173	NaN	2.152371
0.000000	-10.544466	NaN	5.480339	10.544466	NaN	-5.480339
0.000000	-8.232003	NaN	3.398258	8.232003	NaN	-3.398258
0.000000	-16.876461	NaN	3.723369	16.876461	NaN	-3.723369
0.000000	-3.218590	NaN	17.676231	3.218590	NaN	-17.676231
0.000000	-2.751666	NaN	15.114459	2.751666	NaN	-15.114459
0.000000	-12.965646	NaN	6.171867	12.965646	NaN	-6.171867
0.000000	5.446470	NaN	1.740858	-5.446470	NaN	-1.740858
0.000000	8.474924	NaN	2.284302	-8.474924	NaN	-2.284302
0.000000	-7.188905	NaN	6.111904	7.188905	NaN	-6.111904
0.000000	1.706309	NaN	1.565994	-1.706309	NaN	-1.565994
0.000000	-4.740615	NaN	0.738151	4.740615	NaN	-0.738151
0.000000	-13.126207	NaN	-9.202728	13.126207	NaN	9.202728
0.000000	-1.974487	NaN	-15.906817	1.974487	NaN	15.906817
0.000000	-15.518365	NaN	4.010497	15.518365	NaN	-4.010497
0.000000	-12.536219	NaN	-6.669996	12.536219	NaN	6.669996
0.000000	-44.905136	NaN	-6.804444	44.905136	NaN	6.804444
0.000000	-4.756477	NaN	9.322481	4.756477	NaN	-9.322481
0.000000	2.086767	NaN	4.450092	-2.086767	NaN	-4.450092
0.000000	-5.486168	NaN	0.926378	5.486168	NaN	-0.926378
0.000000	-2.681461	NaN	1.928680	2.681461	NaN	-1.928680
0.000000	-1.413514	NaN	-5.124189	1.413514	NaN	5.124189
0.000000	-10.231528	NaN	0.766816	10.231528	NaN	-0.766816
0.000000	-17.649046	NaN	-8.646111	17.649046	NaN	8.646111
0.000000	-2.276624	NaN	2.370138	2.276624	NaN	-2.370138
0.000000	-16.836483	NaN	-8.342189	16.836483	NaN	8.342189
0.000000	-14.007197	NaN	-11.894047	14.007197	NaN	11.894047
0.000000	-14.630040	NaN	-6.622818	14.630040	NaN	6.622818
0.000000	-9.002403	NaN	-0.407748	9.002403	NaN	0.407748
0.000000	-27.724536	NaN	3.080423	27.724536	NaN	-3.080423
0.000000	-8.126830	NaN	6.539405	8.126830	NaN	-6.539405
0.000000	-7.841494	NaN	10.495442	7.841494	NaN	-10.495442
0.000000	1.709668	NaN	1.262558	-1.709668	NaN	-1.262558
0.000000	-14.724872	NaN	-3.988110	14.724872	NaN	3.988110
0.000000	6.533896	NaN	-13.763153	-6.533896	NaN	13.763153
0.000000	-59.078646	NaN	-9.769619	59.078646	NaN	9.769619
0.000000	-13.596407	NaN	1.291016	13.596407	NaN	-1.291016
0.000000	7.858070	NaN	10.134064	-7.858070	NaN	-10.134064
0.000000	8.631747	NaN	3.411460	-8.631747	NaN	-3.411460
0.000000	-10.390170	NaN	7.587060	10.390170	NaN	-7.587060
0.000000	-7.640050	NaN	-19.074401	7.640050	NaN	19.074401
0.000000	-4.802019	NaN	8.404030	4.802019	NaN	-8.404030
0.000000	-3.778565	NaN	0.692440	3.778565	NaN	-0.692440
0.000000	-26.524066	NaN	2.470343	26.524066	NaN	-2.470343
0.000000	-2.613512	NaN	5.645886	2.613512	NaN	-5.645886
0.000000	-8.889132	NaN	7.079822	8.889132	NaN	-7.079822
0.000000	-2.845433	NaN	-9.225288	2.845433	NaN	9.225288
0.000000	-10.836696	NaN	3.597502	10.836696	NaN	-3.597502
0.000000	-19.450546	NaN	0.515058	19.450546	NaN	-0.515058
0.000000	-10.643938	NaN	-3.058304	10.643938	NaN	3.058304
0.000000	1.497211	NaN	6.141848	-1.497211	NaN	-6.141848
0.000000	-11.139596	NaN	0.748330	11.139596	NaN	-0.748330
0.000000	-3.865504	NaN	9.750061	3.865504	NaN	-9.750061
0.000000	4.225660	NaN	-0.187109	-4.225660	NaN	0.187109
0.000000	-4.986821	NaN	-2.782449	4.986821	NaN	2.782449
0.000000	-15.668480	NaN	-4.794332	15.668480	NaN	4.794332
0.000000	-7.965298	NaN	13.600161	7.965298	NaN	-13.600161
0.000000	11.304914	NaN	5.023651	-11.304914	NaN	-5.023651
0.000000	18.958242	NaN	1.410373	-18.958242	NaN	-1.410373
0.000000	-16.963162	NaN	4.890085	16.963162	NaN	-4.890085
0.000000	-1.216046	NaN	-5.987448	1.216046	NaN	5.987448
0.000000	-16.262388	NaN	-3.088893	16.262388	NaN	3.088893
0.000000	-8.298711	NaN	10.521537	8.298711	NaN	-10.521537
0.000000	-9.597575	NaN	3.647293	9.597575	NaN	-3.647293
0.000000	-21.653346	NaN	-4.112385	21.653346	NaN	4.112385
0.000000	-0.738534	NaN	-0.363095	0.738534	NaN	0.363095
0.000000	0.855855	NaN	-2.508192	-0.855855	NaN	2.508192
0.000000	-31.942385	NaN	-20.379951	31.942385	NaN	20.379951
0.000000	-5.949061	NaN	-5.013630	5.949061	NaN	5.013630
0.000000	-25.722063	NaN	-1.994135	25.722063	NaN	1.994135
0.000000	-11.385056	NaN	5.578416	11.385056	NaN	-5.578416
0.000000	-31.629117	NaN	-2.135611	31.629117	NaN	2.135611
0.000000	-12.886645	NaN	-5.519356	12.886645	NaN	5.519356
0.000000	-12.827016	NaN	2.956524	12.827016	NaN	-2.956524
0.000000	-6.166907	NaN	8.742535	6.166907	NaN	-8.742535
0.000000	-31.957914	NaN	-2.733424	31.957914	NaN	2.733424
0.000000	-23.052986	NaN	-22.559092	23.052986	NaN	22.559092
0.000000	-15.395895	NaN	-6.866924	15.395895	NaN	6.866924
0.000000	-17.477019	NaN	4.066705	17.477019	NaN	-4.066705
0.000000	-31.161269	NaN	-1.717678	31.161269	NaN	1.717678
0.000000	-4.241648	NaN	-5.472191	4.241648	NaN	5.472191
0.000000	8.710178	NaN	-2.863117	-8.710178	NaN	2.863117
0.000000	-1.246216	NaN	6.226474	1.246216	NaN	-6.226474
0.000000	-13.619844	NaN	-1.935963	13.619844	NaN	1.935963
0.000000	9.427772	NaN	11.536152	-9.427772	NaN	-11.536152
0.000000	13.908163	NaN	1.074730	-13.908163	NaN	-1.074730
0.000000	-16.214840	NaN	1.844551	16.214840	NaN	-1.844551
0.000000	-10.030326	NaN	1.893540	10.030326	NaN	-1.893540
0.000000	7.383880	NaN	7.439990	-7.383880	NaN	-7.439990
0.000000	-20.183406	NaN	-2.638934	20.183406	NaN	2.638934
0.000000	-11.616405	NaN	-2.774832	11.616405	NaN	2.774832
0.000000	-1.639476	NaN	-7.437565	1.639476	NaN	7.437565
0.000000	-4.713571	NaN	-20.288114	4.713571	NaN	20.288114
0.000000	-30.173392	NaN	-1.223950	30.173392	NaN	1.223950
0.000000	-15.481911	NaN	-1.325861	15.481911	NaN	1.325861
0.000000	3.171443	NaN	-5.383417	-3.171443	NaN	5.383417
0.000000	5.582007	NaN	4.082044	-5.582007	NaN	-4.082044
0.000000	-2.433328	NaN	2.265618	2.433328	NaN	-2.265618
0.000000	-6.376006	NaN	-4.672891	6.376006	NaN	4.672891
0.000000	25.639047	NaN	-1.431941	-25.639047	NaN	1.431941
0.000000	2.051917	NaN	10.663578	-2.051917	NaN	-10.663578
0.000000	-31.138695	NaN	-6.400380	31.138695	NaN	6.400380
0.000000	-1.448880	NaN	5.117084	1.448880	NaN	-5.117084
0.000000	-22.361063	NaN	-5.032568	22.361063	NaN	5.032568
0.000000	-8.466645	NaN	-0.066096	8.466645	NaN	0.066096
0.000000	-3.980269	NaN	-5.791351	3.980269	NaN	5.791351
0.000000	1.786789	NaN	4.164226	-1.786789	NaN	-4.164226
0.000000	-25.131450	NaN	-21.510999	25.131450	NaN	21.510999
0.000000	4.081184	NaN	-6.128432	-4.081184	NaN	6.128432
0.000000	-4.360399	NaN	2.351335	4.360399	NaN	-2.351335
0.000000	-33.591271	NaN	-1.841119	33.591271	NaN	1.841119
0.000000	-14.109376	NaN	-9.287276	14.109376	NaN	9.287276
0.000000	-3.851418	NaN	-3.932176	3.851418	NaN	3.932176
0.000000	-31.391958	NaN	0.285885	31.391958	NaN	-0.285885
0.000000	-2.886902	NaN	-4.899040	2.886902	NaN	4.899040
0.000000	-31.036789	NaN	-9.051757	31.036789	NaN	9.051757
0.000000	9.222726	NaN	-10.659246	-9.222726	NaN	10.659246
0.000000	-19.630780	NaN	-9.391835	19.630780	NaN	9.391835
0.000000	3.976032	NaN	-1.904732	-3.976032	NaN	1.904732
0.000000	-13.170583	NaN	11.849495	13.170583	NaN	-11.849495
0.000000	18.256525	NaN	-0.685356	-18.256525	NaN	0.685356
0.000000	-13.339338	NaN	-2.445109	13.339338	NaN	2.445109
0.000000	5.607909	NaN	4.524886	-5.607909	NaN	-4.524886
0.000000	-2.257670	NaN	-4.832202	2.257670	NaN	4.832202
0.000000	-10.024568	NaN	-0.622329	10.024568	NaN	0.622329
0.000000	-8.628870	NaN	2.106714	8.628870	NaN	-2.106714
0.000000	-6.421834	NaN	-4.005144	6.421834	NaN	4.005144
0.000000	-0.390457	NaN	0.366455	0.390457	NaN	-0.366455
0.000000	-18.998274	NaN	-9.345965	18.998274	NaN	9.345965
0.000000	-2.093740	NaN	2.041574	2.093740	NaN	-2.041574
0.000000	-8.047886	NaN	10.726011	8.047886	NaN	-10.726011
0.000000	-9.147155	NaN	5.487737	9.147155	NaN	-5.487737
0.000000	-13.073077	NaN	7.823791	13.073077	NaN	-7.823791
0.000000	5.574682	NaN	-17.535067	-5.574682	NaN	17.535067
0.000000	16.703869	NaN	4.129296	-16.703869	NaN	-4.129296
0.000000	-4.770400	NaN	-3.850494	4.770400	NaN	3.850494
0.000000	-26.293032	NaN	7.646739	26.293032	NaN	-7.646739
0.000000	-17.126028	NaN	7.028921	17.126028	NaN	-7.028921
0.000000	5.412473	NaN	12.287508	-5.412473	NaN	-12.287508
0.000000	-9.955997	NaN	-12.751844	9.955997	NaN	12.751844
0.000000	1.780492	NaN	-13.070600	-1.780492	NaN	13.070600
0.000000	4.779369	NaN	-1.755274	-4.779369	NaN	1.755274
0.000000	-21.411890	NaN	-9.631557	21.411890	NaN	9.631557
0.000000	-3.851343	NaN	-0.736659	3.851343	NaN	0.736659
0.000000	-27.277831	NaN	-10.534329	27.277831	NaN	10.534329
0.000000	-8.787170	NaN	-7.173755	8.787170	NaN	7.173755
0.000000	-10.591232	NaN	-13.070140	10.591232	NaN	13.070140
0.000000	-12.068192	NaN	0.766841	12.068192	NaN	-0.766841
0.000000	3.046041	NaN	-2.046367	-3.046041	NaN	2.046367
0.000000	17.147426	NaN	7.131834	-17.147426	NaN	-7.131834
0.000000	15.262695	NaN	-5.300575	-15.262695	NaN	5.300575
0.000000	-13.471006	NaN	4.378458	13.471006	NaN	-4.378458
0.000000	-13.025288	NaN	-1.118723	13.025288	NaN	1.118723
0.000000	5.405661	NaN	-9.161714	-5.405661	NaN	9.161714
0.000000	15.054826	NaN	2.500834	-15.054826	NaN	-2.500834
0.000000	-6.042535	NaN	8.694512	6.042535	NaN	-8.694512
0.000000	-10.129699	NaN	-3.230487	10.129699	NaN	3.230487
0.000000	-10.455059	NaN	1.898845	10.455059	NaN	-1.898845
0.000000	-6.304906	NaN	4.174789	6.304906	NaN	-4.174789
0.000000	5.794907	NaN	3.371169	-5.794907	NaN	-3.371169
0.000000	-21.716304	NaN	-9.707033	21.716304	NaN	9.707033
0.000000	14.596026	NaN	5.274798	-14.596026	NaN	-5.274798
0.000000	-16.225978	NaN	-1.479761	16.225978	NaN	1.479761
0.000000	-20.938334	NaN	5.135145	20.938334	NaN	-5.135145
0.000000	8.188041	NaN	11.231813	-8.188041	NaN	-11.231813
0.000000	-23.139509	NaN	-10.616199	23.139509	NaN	10.616199
0.000000	-22.700032	NaN	5.923440	22.700032	NaN	-5.923440
0.000000	7.360327	NaN	4.347569	-7.360327	NaN	-4.347569
0.000000	-6.546137	NaN	9.589685	6.546137	NaN	-9.589685
0.000000	-23.762888	NaN	-1.765631	23.762888	NaN	1.765631
0.000000	-14.099178	NaN	-8.411136	14.099178	NaN	8.411136
0.000000	-1.780732	NaN	-1.111920	1.780732	NaN	1.111920
0.000000	-10.331327	NaN	-12.002013	10.331327	NaN	12.002013
0.000000	-0.743164	NaN	-1.792650	0.743164	NaN	1.792650
0.000000	11.345048	NaN	4.529958	-11.345048	NaN	-4.529958
0.000000	-11.343488	NaN	-9.042252	11.343488	NaN	9.042252
0.000000	8.712142	NaN	1.148562	-8.712142	NaN	-1.148562
0.000000	2.558493	NaN	6.006119	-2.558493	NaN	-6.006119
0.000000	-22.963993	NaN	2.206031	22.963993	NaN	-2.206031
0.000000	11.932037	NaN	-0.828729	-11.932037	NaN	0.828729
0.000000	-26.625234	NaN	-1.074957	26.625234	NaN	1.074957
0.000000	5.273298	NaN	-2.531016	-5.273298	NaN	2.531016
0.000000	5.034876	NaN	2.593565	-5.034876	NaN	-2.593565
0.000000	-31.453552	NaN	-3.260124	31.453552	NaN	3.260124
0.000000	9.079398	NaN	8.164298	-9.079398	NaN	-8.164298
0.000000	-22.261927	NaN	-7.821532	22.261927	NaN	7.821532
0.000000	-8.067815	NaN	-3.107480	8.067815	NaN	3.107480
0.000000	-12.197602	NaN	-1.939970	12.197602	NaN	1.939970
0.000000	-21.808180	NaN	-2.115486	21.808180	NaN	2.115486
0.000000	-7.645452	NaN	-9.602273	7.645452	NaN	9.602273
0.000000	-20.260313	NaN	10.260920	20.260313	NaN	-10.260920
0.000000	-24.530992	NaN	6.729881	24.530992	NaN	-6.729881
0.000000	2.424099	NaN	17.122819	-2.424099	NaN	-17.122819
0.000000	-6.294999	NaN	-4.327832	6.294999	NaN	4.327832
0.000000	-13.184892	NaN	4.287356	13.184892	NaN	-4.287356
0.000000	-21.417336	NaN	-0.925431	21.417336	NaN	0.925431
0.000000	-16.168294	NaN	12.307252	16.168294	NaN	-12.307252
0.000000	-17.810670	NaN	-11.335524	17.810670	NaN	11.335524
0.000000	5.238624	NaN	-3.737342	-5.238624	NaN	3.737342
0.000000	15.342672	NaN	15.839702	-15.342672	NaN	-15.839702
0.000000	-7.409141	NaN	0.965748	7.409141	NaN	-0.965748
0.000000	1.310493	NaN	-10.100126	-1.310493	NaN	10.100126
0.000000	-2.742699	NaN	5.195201	2.742699	NaN	-5.195201
0.000000	-25.305437	NaN	-3.144891	25.305437	NaN	3.144891
0.000000	-16.483878	NaN	7.912743	16.483878	NaN	-7.912743
0.000000	14.060629	NaN	-0.972181	-14.060629	NaN	0.972181
0.000000	5.520876	NaN	-1.510144	-5.520876	NaN	1.510144
0.000000	-19.222919	NaN	-8.642267	19.222919	NaN	8.642267
0.000000	-12.890030	NaN	0.729986	12.890030	NaN	-0.729986
0.000000	-8.681205	NaN	11.708513	8.681205	NaN	-11.708513
0.000000	-8.864321	NaN	-2.184088	8.864321	NaN	2.184088
0.000000	-2.320643	NaN	1.975379	2.320643	NaN	-1.975379
0.000000	-5.218626	NaN	10.218178	5.218626	NaN	-10.218178
0.000000	-2.639245	NaN	5.112223	2.639245	NaN	-5.112223
0.000000	-22.176281	NaN	0.478950	22.176281	NaN	-0.478950
0.000000	-11.924880	NaN	3.619106	11.924880	NaN	-3.619106
0.000000	-11.538660	NaN	-1.709593	11.538660	NaN	1.709593
0.000000	-5.004541	NaN	-8.840504	5.004541	NaN	8.840504
0.000000	-11.225499	NaN	4.760852	11.225499	NaN	-4.760852
0.000000	-9.299825	NaN	2.634263	9.299825	NaN	-2.634263
0.000000	-0.103789	NaN	5.375758	0.103789	NaN	-5.375758
0.000000	0.564567	NaN	1.441768	-0.564567	NaN	-1.441768
0.000000	-14.333205	NaN	5.831200	14.333205	NaN	-5.831200
0.000000	-5.821673	NaN	1.635628	5.821673	NaN	-1.635628
0.000000	-32.564200	NaN	-4.018216	32.564200	NaN	4.018216
0.000000	20.534102	NaN	2.555012	-20.534102	NaN	-2.555012
0.000000	16.260571	NaN	3.434879	-16.260571	NaN	-3.434879
0.000000	-25.132450	NaN	-2.780640	25.132450	NaN	2.780640
0.000000	-2.727003	NaN	11.968849	2.727003	NaN	-11.968849
0.000000	2.926880	NaN	3.344110	-2.926880	NaN	-3.344110
0.000000	-7.326299	NaN	-10.750507	7.326299	NaN	10.750507
0.000000	1.194334	NaN	0.729565	-1.194334	NaN	-0.729565
0.000000	13.874365	NaN	0.480147	-13.874365	NaN	-0.480147
0.000000	-10.938374	NaN	-3.184713	10.938374	NaN	3.184713
0.000000	-3.312185	NaN	5.429716	3.312185	NaN	-5.429716
0.000000	-41.155565	NaN	-1.092999	41.155565	NaN	1.092999
0.000000	-26.752557	NaN	-8.507065	26.752557	NaN	8.507065
0.000000	1.721637	NaN	-0.212608	-1.721637	NaN	0.212608
0.000000	10.940096	NaN	12.965775	-10.940096	NaN	-12.965775
0.000000	-4.701584	NaN	-6.358712	4.701584	NaN	6.358712
0.000000	-27.715318	NaN	-9.140387	27.715318	NaN	9.140387
0.000000	-11.519893	NaN	-8.343526	11.519893	NaN	8.343526
0.000000	-28.558574	NaN	2.035422	28.558574	NaN	-2.035422
0.000000	-13.878760	NaN	4.336999	13.878760	NaN	-4.336999
0.000000	4.547880	NaN	-9.898157	-4.547880	NaN	9.898157
0.000000	-30.126243	NaN	-11.496971	30.126243	NaN	11.496971
0.000000	-3.658419	NaN	4.079437	3.658419	NaN	-4.079437
0.000000	2.619856	NaN	-3.379819	-2.619856	NaN	3.379819
0.000000	-22.390799	NaN	9.370161	22.390799	NaN	-9.370161
0.000000	-9.611725	NaN	4.460533	9.611725	NaN	-4.460533
0.000000	-18.131864	NaN	-5.717880	18.131864	NaN	5.717880
0.000000	-25.178245	NaN	9.585114	25.178245	NaN	-9.585114
0.000000	-0.945966	NaN	2.889304	0.945966	NaN	-2.889304
0.000000	-18.894936	NaN	0.027613	18.894936	NaN	-0.027613
0.000000	-9.117742	NaN	4.924466	9.117742	NaN	-4.924466
0.000000	-30.482228	NaN	-4.005014	30.482228	NaN	4.005014
0.000000	-14.703573	NaN	-0.968347	14.703573	NaN	0.968347
0.000000	-29.724921	NaN	-6.433804	29.724921	NaN	6.433804
0.000000	8.879525	NaN	-2.219147	-8.879525	NaN	2.219147
0.000000	15.220747	NaN	0.297505	-15.220747	NaN	-0.297505
0.000000	15.352507	NaN	-0.552149	-15.352507	NaN	0.552149
0.000000	-4.623036	NaN	8.707587	4.623036	NaN	-8.707587
0.000000	-11.988109	NaN	0.033241	11.988109	NaN	-0.033241
0.000000	-13.976138	NaN	-2.103947	13.976138	NaN	2.103947
0.000000	-15.588259	NaN	15.270517	15.588259	NaN	-15.270517
0.000000	12.050486	NaN	-6.715718	-12.050486	NaN	6.715718
0.000000	-16.462065	NaN	-3.209655	16.462065	NaN	3.209655
0.000000	12.364241	NaN	3.546062	-12.364241	NaN	-3.546062
0.000000	-19.333330	NaN	5.540297	19.333330	NaN	-5.540297
0.000000	-2.013073	NaN	-0.820562	2.013073	NaN	0.820562
0.000000	-4.047970	NaN	5.965806	4.047970	NaN	-5.965806
0.000000	-13.206683	NaN	-3.476864	13.206683	NaN	3.476864
0.000000	3.024103	NaN	3.935547	-3.024103	NaN	-3.935547
0.000000	-30.843970	NaN	-3.516407	30.843970	NaN	3.516407
0.000000	-16.361359	NaN	-2.498548	16.361359	NaN	2.498548
0.000000	4.113579	NaN	8.141427	-4.113579	NaN	-8.141427
0.000000	-21.792720	NaN	3.817844	21.792720	NaN	-3.817844
0.000000	-10.713389	NaN	-2.599944	10.713389	NaN	2.599944
0.000000	-18.958065	NaN	-19.849826	18.958065	NaN	19.849826
0.000000	9.745884	NaN	-4.918866	-9.745884	NaN	4.918866
0.000000	-25.283467	NaN	-5.190367	25.283467	NaN	5.190367
0.000000	-8.042307	NaN	4.143678	8.042307	NaN	-4.143678
0.000000	-8.787535	NaN	9.292934	8.787535	NaN	-9.292934
0.000000	-12.411174	NaN	5.675873	12.411174	NaN	-5.675873
0.000000	-9.765396	NaN	6.994986	9.765396	NaN	-6.994986
0.000000	-3.197223	NaN	10.183372	3.197223	NaN	-10.183372
0.000000	-17.047187	NaN	1.027913	17.047187	NaN	-1.027913
0.000000	-16.046819	NaN	9.857608	16.046819	NaN	-9.857608
0.000000	6.100197	NaN	2.957523	-6.100197	NaN	-2.957523
0.000000	-5.858322	NaN	5.238663	5.858322	NaN	-5.238663
0.000000	0.593621	NaN	2.833600	-0.593621	NaN	-2.833600
0.000000	-26.799659	NaN	-1.839289	26.799659	NaN	1.839289
0.000000	-25.252051	NaN	-7.746402	25.252051	NaN	7.746402
0.000000	-7.791779	NaN	-0.280066	7.791779	NaN	0.280066
0.000000	-3.725552	NaN	2.725186	3.725552	NaN	-2.725186
0.000000	15.379646	NaN	5.150868	-15.379646	NaN	-5.150868
0.000000	6.075119	NaN	5.343928	-6.075119	NaN	-5.343928
0.000000	-2.130770	NaN	-5.260310	2.130770	NaN	5.260310
0.000000	-7.141937	NaN	-9.738267	7.141937	NaN	9.738267
0.000000	-17.759772	NaN	-9.235917	17.759772	NaN	9.235917
0.000000	4.080158	NaN	-5.567766	-4.080158	NaN	5.567766
0.000000	-14.982176	NaN	-7.816243	14.982176	NaN	7.816243
0.000000	13.273373	NaN	5.648447	-13.273373	NaN	-5.648447
0.000000	-31.695668	NaN	-4.021135	31.695668	NaN	4.021135
0.000000	-11.168740	NaN	11.028057	11.168740	NaN	-11.028057
0.000000	-1.082513	NaN	-5.101601	1.082513	NaN	5.101601
0.000000	-23.803820	NaN	-17.015457	23.803820	NaN	17.015457
0.000000	-11.829198	NaN	2.477000	11.829198	NaN	-2.477000
0.000000	-36.832484	NaN	3.098785	36.832484	NaN	-3.098785
0.000000	9.717824	NaN	-1.637965	-9.717824	NaN	1.637965
0.000000	-5.711453	NaN	-5.068731	5.711453	NaN	5.068731
0.000000	0.882256	NaN	4.154522	-0.882256	NaN	-4.154522
0.000000	-0.973668	NaN	7.777366	0.973668	NaN	-7.777366
0.000000	-11.495686	NaN	0.860839	11.495686	NaN	-0.860839
0.000000	-3.549709	NaN	15.965146	3.549709	NaN	-15.965146
0.000000	-7.421957	NaN	7.494434	7.421957	NaN	-7.494434
0.000000	-20.550650	NaN	-9.177740	20.550650	NaN	9.177740
0.000000	-49.201458	NaN	-5.940572	49.201458	NaN	5.940572
0.000000	-15.878446	NaN	-0.558265	15.878446	NaN	0.558265
0.000000	-10.606051	NaN	-7.459892	10.606051	NaN	7.459892
0.000000	-21.711474	NaN	-1.119787	21.711474	NaN	1.119787
0.000000	6.668338	NaN	0.679474	-6.668338	NaN	-0.679474
0.000000	18.242768	NaN	5.615174	-18.242768	NaN	-5.615174
0.000000	10.195189	NaN	1.413237	-10.195189	NaN	-1.413237
0.000000	0.235010	NaN	10.712191	-0.235010	NaN	-10.712191
0.000000	-11.160259	NaN	10.881025	11.160259	NaN	-10.881025
0.000000	4.639065	NaN	3.525037	-4.639065	NaN	-3.525037
0.000000	-11.932220	NaN	-2.458373	11.932220	NaN	2.458373
0.000000	-32.092452	NaN	9.145867	32.092452	NaN	-9.145867
0.000000	-2.924625	NaN	9.022525	2.924625	NaN	-9.022525
0.000000	11.576396	NaN	13.528199	-11.576396	NaN	-13.528199
0.000000	-0.393513	NaN	4.340913	0.393513	NaN	-4.340913
0.000000	-20.696417	NaN	3.649566	20.696417	NaN	-3.649566
0.000000	-5.019629	NaN	2.909577	5.019629	NaN	-2.909577
0.000000	0.567990	NaN	2.514439	-0.567990	NaN	-2.514439
0.000000	-42.116303	NaN	-2.823652	42.116303	NaN	2.823652
0.000000	-32.961819	NaN	-12.452288	32.961819	NaN	12.452288
0.000000	-14.005803	NaN	3.798768	14.005803	NaN	-3.798768
0.000000	-0.552361	NaN	8.467932	0.552361	NaN	-8.467932
0.000000	-27.878108	NaN	-10.300604	27.878108	NaN	10.300604
0.000000	-6.277079	NaN	-0.557177	6.277079	NaN	0.557177
0.000000	-23.030619	NaN	-10.915300	23.030619	NaN	10.915300
0.000000	0.384728	NaN	-1.478494	-0.384728	NaN	1.478494
0.000000	-7.234584	NaN	7.659285	7.234584	NaN	-7.659285
0.000000	4.656309	NaN	10.852194	-4.656309	NaN	-10.852194
0.000000	-13.039021	NaN	2.389643	13.039021	NaN	-2.389643
0.000000	-1.228699	NaN	-0.410144	1.228699	NaN	0.410144
0.000000	-6.824094	NaN	6.132240	6.824094	NaN	-6.132240
0.000000	0.666366	NaN	13.854360	-0.666366	NaN	-13.854360
0.000000	3.938608	NaN	5.157425	-3.938608	NaN	-5.157425
0.000000	-3.664053	NaN	9.780039	3.664053	NaN	-9.780039
0.000000	-7.931055	NaN	10.822864	7.931055	NaN	-10.822864
0.000000	-1.395713	NaN	-1.091043	1.395713	NaN	1.091043
0.000000	-14.296648	NaN	-5.238590	14.296648	NaN	5.238590
0.000000	11.880650	NaN	-3.077569	-11.880650	NaN	3.077569
0.000000	-21.376085	NaN	3.447639	21.376085	NaN	-3.447639
0.000000	-20.244139	NaN	-14.051297	20.244139	NaN	14.051297
0.000000	-3.396101	NaN	-0.711355	3.396101	NaN	0.711355
0.000000	14.812236	NaN	0.670277	-14.812236	NaN	-0.670277
0.000000	-10.840822	NaN	-15.646003	10.840822	NaN	15.646003
0.000000	-5.653501	NaN	-9.862045	5.653501	NaN	9.862045
0.000000	-16.139459	NaN	-10.577524	16.139459	NaN	10.577524
0.000000	-16.942682	NaN	1.823571	16.942682	NaN	-1.823571
0.000000	-10.945353	NaN	-8.515460	10.945353	NaN	8.515460
0.000000	-13.037702	NaN	8.406762	13.037702	NaN	-8.406762
0.000000	-23.355576	NaN	-3.780204	23.355576	NaN	3.780204
0.000000	-2.633051	NaN	5.181656	2.633051	NaN	-5.181656
0.000000	-7.650046	NaN	-0.873371	7.650046	NaN	0.873371
0.000000	0.683017	NaN	-0.761498	-0.683017	NaN	0.761498
0.000000	-3.247265	NaN	0.258386	3.247265	NaN	-0.258386
0.000000	6.768774	NaN	4.120056	-6.768774	NaN	-4.120056
0.000000	-10.665273	NaN	-9.232186	10.665273	NaN	9.232186
0.000000	11.037307	NaN	-0.804481	-11.037307	NaN	0.804481
0.000000	-21.896011	NaN	-2.638727	21.896011	NaN	2.638727
0.000000	-13.296836	NaN	3.579039	13.296836	NaN	-3.579039
0.000000	-11.983868	NaN	4.109119	11.983868	NaN	-4.109119
0.000000	0.923927	NaN	7.542261	-0.923927	NaN	-7.542261
0.000000	-9.405336	NaN	1.418634	9.405336	NaN	-1.418634
0.000000	-10.966619	NaN	6.227828	10.966619	NaN	-6.227828
0.000000	-0.218750	NaN	-0.859004	0.218750	NaN	0.859004
0.000000	-7.038909	NaN	-3.416510	7.038909	NaN	3.416510
0.000000	-35.454279	NaN	-19.873952	35.454279	NaN	19.873952
0.000000	-1.837334	NaN	9.915899	1.837334	NaN	-9.915899
0.000000	-53.401676	NaN	-2.465851	53.401676	NaN	2.465851
0.000000	3.672773	NaN	2.719380	-3.672773	NaN	-2.719380
0.000000	-15.206832	NaN	5.879248	15.206832	NaN	-5.879248
0.000000	-14.177939	NaN	2.669138	14.177939	NaN	-2.669138
0.000000	-6.999075	NaN	3.621803	6.999075	NaN	-3.621803
0.000000	-52.790598	NaN	1.697017	52.790598	NaN	-1.697017
0.000000	-9.219772	NaN	3.659544	9.219772	NaN	-3.659544
0.000000	4.252585	NaN	-4.146742	-4.252585	NaN	4.146742
0.000000	-20.942329	NaN	5.045944	20.942329	NaN	-5.045944
0.000000	-7.712948	NaN	-7.019522	7.712948	NaN	7.019522
0.000000	11.379844	NaN	2.862094	-11.379844	NaN	-2.862094
0.000000	-17.252827	NaN	-6.690940	17.252827	NaN	6.690940
0.000000	-6.573906	NaN	-6.569781	6.573906	NaN	6.569781
0.000000	-24.970957	NaN	-9.642956	24.970957	NaN	9.642956
0.000000	6.321941	NaN	1.921245	-6.321941	NaN	-1.921245
0.000000	-10.858120	NaN	-2.915602	10.858120	NaN	2.915602
0.000000	-19.410597	NaN	2.328313	19.410597	NaN	-2.328313
0.000000	-16.758576	NaN	-4.875460	16.758576	NaN	4.875460
0.000000	-18.234959	NaN	-4.915619	18.234959	NaN	4.915619
0.000000	-2.628777	NaN	1.883449	2.628777	NaN	-1.883449
0.000000	-33.597767	NaN	12.330992	33.597767	NaN	-12.330992
0.000000	-1.491048	NaN	-2.931867	1.491048	NaN	2.931867
0.000000	-15.427759	NaN	-8.163561	15.427759	NaN	8.163561
0.000000	-22.089117	NaN	-2.556931	22.089117	NaN	2.556931
0.000000	-3.395175	NaN	-3.707126	3.395175	NaN	3.707126
0.000000	-6.850025	NaN	-4.072490	6.850025	NaN	4.072490
0.000000	15.369731	NaN	4.084683	-15.369731	NaN	-4.084683
0.000000	16.068608	NaN	2.333572	-16.068608	NaN	-2.333572
0.000000	12.035145	NaN	-1.181459	-12.035145	NaN	1.181459
0.000000	-42.541901	NaN	-1.023189	42.541901	NaN	1.023189
0.000000	-21.151473	NaN	-2.980904	21.151473	NaN	2.980904
0.000000	-5.231036	NaN	-2.460033	5.231036	NaN	2.460033
0.000000	-7.932480	NaN	7.529007	7.932480	NaN	-7.529007
0.000000	5.764253	NaN	-0.974519	-5.764253	NaN	0.974519
0.000000	-7.535577	NaN	-9.598692	7.535577	NaN	9.598692
0.000000	8.932453	NaN	-4.006991	-8.932453	NaN	4.006991
0.000000	-12.679606	NaN	6.000585	12.679606	NaN	-6.000585
0.000000	-27.287535	NaN	-4.957599	27.287535	NaN	4.957599
0.000000	-25.876873	NaN	0.691896	25.876873	NaN	-0.691896
0.000000	-21.035553	NaN	-4.767691	21.035553	NaN	4.767691
0.000000	17.043636	NaN	0.923451	-17.043636	NaN	-0.923451
0.000000	13.400999	NaN	0.986280	-13.400999	NaN	-0.986280
0.000000	-3.816454	NaN	-6.772253	3.816454	NaN	6.772253
0.000000	-9.519030	NaN	1.381168	9.519030	NaN	-1.381168
0.000000	-17.354642	NaN	-11.469902	17.354642	NaN	11.469902
0.000000	-8.382358	NaN	3.650785	8.382358	NaN	-3.650785
0.000000	-26.290257	NaN	7.230627	26.290257	NaN	-7.230627
0.000000	-30.728549	NaN	-7.999899	30.728549	NaN	7.999899
0.000000	-20.493248	NaN	-5.120037	20.493248	NaN	5.120037
0.000000	-19.338655	NaN	-6.952691	19.338655	NaN	6.952691
0.000000	-12.196955	NaN	0.028782	12.196955	NaN	-0.028782
0.000000	-20.916195	NaN	-3.365464	20.916195	NaN	3.365464
0.000000	-14.465951	NaN	-2.973899	14.465951	NaN	2.973899
0.000000	-7.957116	NaN	9.409846	7.957116	NaN	-9.409846
0.000000	-10.039367	NaN	-2.930590	10.039367	NaN	2.930590
0.000000	1.362549	NaN	1.120083	-1.362549	NaN	-1.120083
0.000000	-0.650307	NaN	2.022798	0.650307	NaN	-2.022798
0.000000	-28.082912	NaN	-8.832487	28.082912	NaN	8.832487
0.000000	-22.267861	NaN	-5.150425	22.267861	NaN	5.150425
0.000000	1.077924	NaN	1.795521	-1.077924	NaN	-1.795521
0.000000	-7.101824	NaN	6.020571	7.101824	NaN	-6.020571
0.000000	-4.106036	NaN	9.225112	4.106036	NaN	-9.225112
0.000000	-17.337286	NaN	-5.862309	17.337286	NaN	5.862309
0.000000	-27.106131	NaN	-2.059787	27.106131	NaN	2.059787
0.000000	-14.242008	NaN	0.455859	14.242008	NaN	-0.455859
0.000000	23.402129	NaN	15.211872	-23.402129	NaN	-15.211872
0.000000	-2.499059	NaN	1.083049	2.499059	NaN	-1.083049
0.000000	-3.767902	NaN	10.452158	3.767902	NaN	-10.452158
0.000000	-25.842500	NaN	-16.473968	25.842500	NaN	16.473968
0.000000	-15.352182	NaN	-3.946091	15.352182	NaN	3.946091
0.000000	-10.718896	NaN	-1.543976	10.718896	NaN	1.543976
0.000000	-11.061583	NaN	0.247846	11.061583	NaN	-0.247846
0.000000	-22.232913	NaN	-5.499019	22.232913	NaN	5.499019
0.000000	-11.426423	NaN	2.052159	11.426423	NaN	-2.052159
0.000000	-3.953589	NaN	-8.200181	3.953589	NaN	8.200181
0.000000	-13.606512	NaN	-4.831342	13.606512	NaN	4.831342
0.000000	1.845276	NaN	4.090015	-1.845276	NaN	-4.090015
0.000000	2.639393	NaN	6.837914	-2.639393	NaN	-6.837914
0.000000	-5.913705	NaN	6.392903	5.913705	NaN	-6.392903
0.000000	-15.717323	NaN	9.388904	15.717323	NaN	-9.388904
0.000000	-0.995658	NaN	-2.116702	0.995658	NaN	2.116702
0.000000	-17.684867	NaN	4.189131	17.684867	NaN	-4.189131
0.000000	-25.249874	NaN	-3.237172	25.249874	NaN	3.237172
0.000000	-16.756699	NaN	2.428112	16.756699	NaN	-2.428112
0.000000	15.903776	NaN	-1.009134	-15.903776	NaN	1.009134
0.000000	-0.055132	NaN	7.041964	0.055132	NaN	-7.041964
0.000000	12.083964	NaN	-3.379578	-12.083964	NaN	3.379578
0.000000	-16.015247	NaN	4.352444	16.015247	NaN	-4.352444
0.000000	-33.591623	NaN	-0.721207	33.591623	NaN	0.721207
0.000000	11.398793	NaN	2.968390	-11.398793	NaN	-2.968390
0.000000	-6.124055	NaN	-2.729388	6.124055	NaN	2.729388
0.000000	-37.805541	NaN	-13.503739	37.805541	NaN	13.503739
0.000000	23.645941	NaN	7.256589	-23.645941	NaN	-7.256589
0.000000	-16.222061	NaN	3.202694	16.222061	NaN	-3.202694
0.000000	-3.156520	NaN	-12.806178	3.156520	NaN	12.806178
0.000000	-22.892017	NaN	-4.331423	22.892017	NaN	4.331423
0.000000	-30.746429	NaN	12.672092	30.746429	NaN	-12.672092
0.000000	4.572326	NaN	-1.604798	-4.572326	NaN	1.604798
0.000000	-4.503525	NaN	-1.852436	4.503525	NaN	1.852436
0.000000	-18.100811	NaN	-9.246202	18.100811	NaN	9.246202
0.000000	-7.627626	NaN	-2.041203	7.627626	NaN	2.041203
0.000000	-16.631640	NaN	-2.163028	16.631640	NaN	2.163028
0.000000	2.777644	NaN	12.834914	-2.777644	NaN	-12.834914
0.000000	-16.645399	NaN	-11.560882	16.645399	NaN	11.560882
0.000000	-14.274631	NaN	2.122134	14.274631	NaN	-2.122134
0.000000	11.109884	NaN	-9.768686	-11.109884	NaN	9.768686
0.000000	1.309273	NaN	1.094999	-1.309273	NaN	-1.094999
0.000000	3.301598	NaN	-8.837305	-3.301598	NaN	8.837305
0.000000	-14.743625	NaN	-1.236311	14.743625	NaN	1.236311
0.000000	-5.077687	NaN	-6.338635	5.077687	NaN	6.338635
0.000000	-2.013086	NaN	-9.398010	2.013086	NaN	9.398010
0.000000	-19.917654	NaN	6.472915	19.917654	NaN	-6.472915
0.000000	-1.879955	NaN	9.084394	1.879955	NaN	-9.084394
0.000000	29.903475	NaN	9.625296	-29.903475	NaN	-9.625296
0.000000	-6.838891	NaN	8.755469	6.838891	NaN	-8.755469
0.000000	-26.426174	NaN	5.657905	26.426174	NaN	-5.657905
0.000000	-19.475666	NaN	-8.278746	19.475666	NaN	8.278746
0.000000	8.626584	NaN	-3.256618	-8.626584	NaN	3.256618
0.000000	-10.003248	NaN	4.903527	10.003248	NaN	-4.903527
0.000000	21.068283	NaN	1.084878	-21.068283	NaN	-1.084878
0.000000	-27.028414	NaN	-10.271910	27.028414	NaN	10.271910
0.000000	-2.353312	NaN	1.081167	2.353312	NaN	-1.081167
0.000000	-9.400031	NaN	-8.936450	9.400031	NaN	8.936450
0.000000	-31.793640	NaN	-1.756982	31.793640	NaN	1.756982
0.000000	-4.000201	NaN	2.773038	4.000201	NaN	-2.773038
0.000000	-10.504343	NaN	9.192826	10.504343	NaN	-9.192826
0.000000	-3.924103	NaN	-3.420672	3.924103	NaN	3.420672
0.000000	-9.854552	NaN	-4.465068	9.854552	NaN	4.465068
0.000000	-11.092200	NaN	-2.610026	11.092200	NaN	2.610026
0.000000	3.222229	NaN	-4.762579	-3.222229	NaN	4.762579
0.000000	2.135612	NaN	-7.488081	-2.135612	NaN	7.488081
0.000000	-19.854896	NaN	-5.903028	19.854896	NaN	5.903028
0.000000	-9.572396	NaN	8.460987	9.572396	NaN	-8.460987
0.000000	-8.925627	NaN	9.649898	8.925627	NaN	-9.649898
0.000000	3.050210	NaN	10.544027	-3.050210	NaN	-10.544027
0.000000	-11.492450	NaN	-10.323627	11.492450	NaN	10.323627
0.000000	-5.190192	NaN	-7.021085	5.190192	NaN	7.021085
0.000000	-20.518047	NaN	6.904699	20.518047	NaN	-6.904699
0.000000	-13.941296	NaN	6.365506	13.941296	NaN	-6.365506
0.000000	6.768624	NaN	-3.607505	-6.768624	NaN	3.607505
0.000000	-18.034865	NaN	1.529471	18.034865	NaN	-1.529471
0.000000	-0.126074	NaN	4.190141	0.126074	NaN	-4.190141
0.000000	-13.315552	NaN	14.313825	13.315552	NaN	-14.313825
0.000000	-18.121647	NaN	0.688386	18.121647	NaN	-0.688386
0.000000	-35.924660	NaN	3.621790	35.924660	NaN	-3.621790
0.000000	-25.253624	NaN	15.059188	25.253624	NaN	-15.059188
0.000000	-21.920883	NaN	-2.418912	21.920883	NaN	2.418912
0.000000	-15.907568	NaN	3.926125	15.907568	NaN	-3.926125
0.000000	-6.054402	NaN	1.878240	6.054402	NaN	-1.878240
0.000000	-29.987991	NaN	10.185788	29.987991	NaN	-10.185788
0.000000	-21.925172	NaN	4.505793	21.925172	NaN	-4.505793
0.000000	-13.122576	NaN	-1.019598	13.122576	NaN	1.019598
0.000000	2.672052	NaN	2.778592	-2.672052	NaN	-2.778592
0.000000	-8.151419	NaN	-2.679364	8.151419	NaN	2.679364
0.000000	-5.108598	NaN	0.855652	5.108598	NaN	-0.855652
0.000000	-7.326780	NaN	6.416835	7.326780	NaN	-6.416835
0.000000	-3.340622	NaN	-4.278922	3.340622	NaN	4.278922
0.000000	-41.658533	NaN	-15.567159	41.658533	NaN	15.567159
0.000000	-26.201516	NaN	-2.413597	26.201516	NaN	2.413597
0.000000	-2.792384	NaN	-0.078024	2.792384	NaN	0.078024
0.000000	-13.338372	NaN	-6.538868	13.338372	NaN	6.538868
0.000000	2.352806	NaN	-5.269794	-2.352806	NaN	5.269794
0.000000	-13.729265	NaN	-7.051611	13.729265	NaN	7.051611
0.000000	8.687237	NaN	-5.083392	-8.687237	NaN	5.083392
0.000000	11.649068	NaN	2.143683	-11.649068	NaN	-2.143683
0.000000	1.796687	NaN	-3.261397	-1.796687	NaN	3.261397
0.000000	-8.325032	NaN	-2.442961	8.325032	NaN	2.442961
0.000000	-28.606754	NaN	-7.452495	28.606754	NaN	7.452495
0.000000	-3.665338	NaN	-5.655354	3.665338	NaN	5.655354
0.000000	-11.962125	NaN	-11.224915	11.962125	NaN	11.224915
0.000000	6.691364	NaN	-9.627039	-6.691364	NaN	9.627039
0.000000	5.655027	NaN	-1.875820	-5.655027	NaN	1.875820
0.000000	-1.321623	NaN	-5.543822	1.321623	NaN	5.543822
0.000000	-14.512998	NaN	-12.412024	14.512998	NaN	12.412024
0.000000	11.267841	NaN	-15.979364	-11.267841	NaN	15.979364
0.000000	-22.947447	NaN	-1.415162	22.947447	NaN	1.415162
0.000000	11.305740	NaN	-0.022673	-11.305740	NaN	0.022673
0.000000	-0.304242	NaN	0.438671	0.304242	NaN	-0.438671
0.000000	-21.379822	NaN	7.472585	21.379822	NaN	-7.472585
0.000000	-32.545849	NaN	-5.103561	32.545849	NaN	5.103561
0.000000	-9.107037	NaN	4.016563	9.107037	NaN	-4.016563
0.000000	-15.951999	NaN	1.139145	15.951999	NaN	-1.139145
0.000000	-25.974894	NaN	-4.352566	25.974894	NaN	4.352566
0.000000	-1.240313	NaN	-5.677584	1.240313	NaN	5.677584
0.000000	-13.566228	NaN	-11.437045	13.566228	NaN	11.437045
0.000000	-19.550753	NaN	7.662715	19.550753	NaN	-7.662715
0.000000	-7.218121	NaN	4.515320	7.218121	NaN	-4.515320
0.000000	0.691916	NaN	-8.557073	-0.691916	NaN	8.557073
0.000000	-9.377301	NaN	-1.671568	9.377301	NaN	1.671568
0.000000	-25.436039	NaN	-3.114652	25.436039	NaN	3.114652
0.000000	4.694654	NaN	8.905398	-4.694654	NaN	-8.905398
0.000000	-43.104099	NaN	-18.522045	43.104099	NaN	18.522045
0.000000	2.588136	NaN	2.242512	-2.588136	NaN	-2.242512
0.000000	-13.894539	NaN	-2.346614	13.894539	NaN	2.346614
0.000000	-0.219555	NaN	-2.864454	0.219555	NaN	2.864454
0.000000	6.515317	NaN	4.913982	-6.515317	NaN	-4.913982
0.000000	-26.706624	NaN	-7.385522	26.706624	NaN	7.385522
0.000000	-4.885114	NaN	5.244509	4.885114	NaN	-5.244509
0.000000	-4.735448	NaN	-6.282492	4.735448	NaN	6.282492
0.000000	-16.932168	NaN	-3.411261	16.932168	NaN	3.411261
0.000000	0.784823	NaN	10.242193	-0.784823	NaN	-10.242193
0.000000	-14.222913	NaN	-5.228882	14.222913	NaN	5.228882
0.000000	3.228283	NaN	1.579979	-3.228283	NaN	-1.579979
0.000000	-26.424227	NaN	5.261300	26.424227	NaN	-5.261300
0.000000	14.330820	NaN	10.986440	-14.330820	NaN	-10.986440
0.000000	14.168524	NaN	3.931358	-14.168524	NaN	-3.931358
0.000000	-5.934680	NaN	3.308221	5.934680	NaN	-3.308221
0.000000	-22.213536	NaN	8.951857	22.213536	NaN	-8.951857
0.000000	9.850718	NaN	11.305100	-9.850718	NaN	-11.305100
0.000000	10.016107	NaN	8.867243	-10.016107	NaN	-8.867243
0.000000	-23.996924	NaN	-0.776422	23.996924	NaN	0.776422
0.000000	2.177692	NaN	0.216773	-2.177692	NaN	-0.216773
0.000000	-13.579775	NaN	-14.052482	13.579775	NaN	14.052482
0.000000	14.722955	NaN	-4.587117	-14.722955	NaN	4.587117
0.000000	-13.464546	NaN	-1.537722	13.464546	NaN	1.537722
0.000000	1.206022	NaN	3.829451	-1.206022	NaN	-3.829451
0.000000	-9.736031	NaN	-3.740175	9.736031	NaN	3.740175
0.000000	-15.996636	NaN	4.247265	15.996636	NaN	-4.247265
0.000000	-14.936228	NaN	0.820885	14.936228	NaN	-0.820885
0.000000	8.541123	NaN	8.293033	-8.541123	NaN	-8.293033
0.000000	-4.578429	NaN	4.563729	4.578429	NaN	-4.563729
0.000000	-28.310250	NaN	0.001405	28.310250	NaN	-0.001405
0.000000	-26.016356	NaN	8.676981	26.016356	NaN	-8.676981
0.000000	4.056382	NaN	3.252164	-4.056382	NaN	-3.252164
0.000000	-1.499787	NaN	-10.341069	1.499787	NaN	10.341069
0.000000	-32.287636	NaN	-1.700382	32.287636	NaN	1.700382
0.000000	-1.480752	NaN	1.278048	1.480752	NaN	-1.278048
0.000000	-36.159470	NaN	7.566910	36.159470	NaN	-7.566910
0.000000	-3.274167	NaN	1.204688	3.274167	NaN	-1.204688
0.000000	-4.528222	NaN	-11.444041	4.528222	NaN	11.444041
0.000000	-1.251371	NaN	-1.043681	1.251371	NaN	1.043681
0.000000	3.141333	NaN	15.244328	-3.141333	NaN	-15.244328
0.000000	-14.011344	NaN	2.841601	14.011344	NaN	-2.841601
0.000000	2.970870	NaN	-0.537888	-2.970870	NaN	0.537888
0.000000	11.789827	NaN	-7.139879	-11.789827	NaN	7.139879
0.000000	-11.287435	NaN	0.350978	11.287435	NaN	-0.350978
0.000000	-1.302738	NaN	-3.227826	1.302738	NaN	3.227826
0.000000	-28.258147	NaN	-0.971573	28.258147	NaN	0.971573
0.000000	-22.481189	NaN	-10.173873	22.481189	NaN	10.173873
0.000000	-20.676060	NaN	2.822926	20.676060	NaN	-2.822926
0.000000	0.814008	NaN	-0.884699	-0.814008	NaN	0.884699
0.000000	-0.929609	NaN	6.557820	0.929609	NaN	-6.557820
0.000000	-11.938718	NaN	-1.255709	11.938718	NaN	1.255709
0.000000	-10.446571	NaN	-4.926690	10.446571	NaN	4.926690
0.000000	-9.682008	NaN	3.568845	9.682008	NaN	-3.568845
0.000000	-3.591698	NaN	3.869478	3.591698	NaN	-3.869478
0.000000	-6.971521	NaN	2.754160	6.971521	NaN	-2.754160
0.000000	4.680586	NaN	7.886216	-4.680586	NaN	-7.886216
0.000000	-22.436807	NaN	12.748584	22.436807	NaN	-12.748584
0.000000	-6.947085	NaN	-14.053961	6.947085	NaN	14.053961
0.000000	-2.975060	NaN	1.858004	2.975060	NaN	-1.858004
0.000000	6.493100	NaN	0.722425	-6.493100	NaN	-0.722425
0.000000	15.595313	NaN	-1.299659	-15.595313	NaN	1.299659
0.000000	-14.090499	NaN	-1.453280	14.090499	NaN	1.453280
0.000000	-2.453547	NaN	-1.522275	2.453547	NaN	1.522275
0.000000	-4.596969	NaN	2.039027	4.596969	NaN	-2.039027
0.000000	-10.850781	NaN	6.179421	10.850781	NaN	-6.179421
0.000000	-27.464936	NaN	8.644643	27.464936	NaN	-8.644643
0.000000	-1.101812	NaN	5.315530	1.101812	NaN	-5.315530
0.000000	-8.647087	NaN	3.285803	8.647087	NaN	-3.285803
0.000000	-14.711432	NaN	4.674007	14.711432	NaN	-4.674007
0.000000	-18.978180	NaN	1.012846	18.978180	NaN	-1.012846
0.000000	-14.134769	NaN	2.544768	14.134769	NaN	-2.544768
0.000000	-23.165756	NaN	1.653827	23.165756	NaN	-1.653827
0.000000	5.328418	NaN	-6.032846	-5.328418	NaN	6.032846
0.000000	16.677008	NaN	7.798270	-16.677008	NaN	-7.798270
0.000000	-29.029195	NaN	-12.375792	29.029195	NaN	12.375792
0.000000	1.098005	NaN	-5.891984	-1.098005	NaN	5.891984
0.000000	-20.515346	NaN	-3.269340	20.515346	NaN	3.269340
0.000000	17.514640	NaN	-5.815530	-17.514640	NaN	5.815530
0.000000	0.246876	NaN	4.079719	-0.246876	NaN	-4.079719
0.000000	-4.397481	NaN	-3.565623	4.397481	NaN	3.565623
0.000000	-15.091237	NaN	6.320847	15.091237	NaN	-6.320847
0.000000	1.881686	NaN	3.706284	-1.881686	NaN	-3.706284
0.000000	-12.595786	NaN	-15.633641	12.595786	NaN	15.633641
0.000000	17.489927	NaN	11.311839	-17.489927	NaN	-11.311839
0.000000	12.292850	NaN	8.229419	-12.292850	NaN	-8.229419
0.000000	-17.866732	NaN	-8.860959	17.866732	NaN	8.860959
0.000000	-23.191197	NaN	-0.135748	23.191197	NaN	0.135748
0.000000	-2.345998	NaN	-7.696739	2.345998	NaN	7.696739
0.000000	-31.473670	NaN	-7.288013	31.473670	NaN	7.288013
0.000000	-2.185741	NaN	5.707819	2.185741	NaN	-5.707819
0.000000	-3.217353	NaN	-10.996492	3.217353	NaN	10.996492
0.000000	-16.092234	NaN	1.245519	16.092234	NaN	-1.245519
0.000000	1.790695	NaN	-4.962279	-1.790695	NaN	4.962279
0.000000	-9.040679	NaN	-7.390132	9.040679	NaN	7.390132
0.000000	-31.227554	NaN	7.880964	31.227554	NaN	-7.880964
0.000000	-23.476440	NaN	0.525953	23.476440	NaN	-0.525953
0.000000	-6.857213	NaN	-6.014064	6.857213	NaN	6.014064
0.000000	12.936974	NaN	6.088492	-12.936974	NaN	-6.088492
0.000000	2.684366	NaN	6.695666	-2.684366	NaN	-6.695666
0.000000	18.031307	NaN	-5.917705	-18.031307	NaN	5.917705
0.000000	-8.849295	NaN	6.858784	8.849295	NaN	-6.858784
0.000000	-0.779774	NaN	6.982485	0.779774	NaN	-6.982485
0.000000	-21.746782	NaN	0.460800	21.746782	NaN	-0.460800
0.000000	0.200624	NaN	-2.086529	-0.200624	NaN	2.086529
