# Supplementary material for: Combined Influences of Model Choice, Data Quality, and Data Quantity When Estimating Population Trends
Source: PLoS One. 2015 Jul 15;10(7):e0132255. doi: 10.1371/journal.pone.0132255 (PMC4503393; doi:10.1371/journal.pone.0132255)
Supplement: S1 Dataset — Files are organized by model type and by the input lambda value. (ZIP) [file pone.0132255.s002.zip › Hypothetical LH/sims_lambda_1/simulationOutput_1_0_0_0.3_20.xls]

Percent_Decline_True	Median_Percent_Decline_Matrix	Median_Percent_Decline_Matrix_stable	Median_Percent_Decline_Scalar	Difference_True_Matrix	Difference_True_Matrix_Stable	Difference_True_Scalar
0.000000	-12.806111	NaN	13.007188	12.806111	NaN	-13.007188
0.000000	25.919858	NaN	33.454001	-25.919858	NaN	-33.454001
0.000000	-35.342444	NaN	-5.578197	35.342444	NaN	5.578197
0.000000	-7.239540	NaN	8.280776	7.239540	NaN	-8.280776
0.000000	-26.335855	NaN	-3.323657	26.335855	NaN	3.323657
0.000000	10.825118	NaN	13.629319	-10.825118	NaN	-13.629319
0.000000	-38.467608	NaN	-9.012234	38.467608	NaN	9.012234
0.000000	1.143902	NaN	2.746507	-1.143902	NaN	-2.746507
0.000000	-30.418382	NaN	-4.374115	30.418382	NaN	4.374115
0.000000	-24.484085	NaN	-11.517891	24.484085	NaN	11.517891
0.000000	-2.804027	NaN	21.865347	2.804027	NaN	-21.865347
0.000000	3.371653	NaN	3.811777	-3.371653	NaN	-3.811777
0.000000	-7.943659	NaN	-14.940853	7.943659	NaN	14.940853
0.000000	22.630046	NaN	-19.257749	-22.630046	NaN	19.257749
0.000000	21.531631	NaN	-2.033686	-21.531631	NaN	2.033686
0.000000	-37.448355	NaN	-18.564149	37.448355	NaN	18.564149
0.000000	30.999948	NaN	-17.865765	-30.999948	NaN	17.865765
0.000000	-22.514067	NaN	-17.307094	22.514067	NaN	17.307094
0.000000	-13.788248	NaN	-7.282663	13.788248	NaN	7.282663
0.000000	15.621318	NaN	-5.547240	-15.621318	NaN	5.547240
0.000000	-8.483231	NaN	-3.653596	8.483231	NaN	3.653596
0.000000	-33.431483	NaN	2.939187	33.431483	NaN	-2.939187
0.000000	24.446475	NaN	15.413278	-24.446475	NaN	-15.413278
0.000000	-3.410981	NaN	14.140583	3.410981	NaN	-14.140583
0.000000	-42.559187	NaN	3.262286	42.559187	NaN	-3.262286
0.000000	-15.270111	NaN	-13.616737	15.270111	NaN	13.616737
0.000000	-2.335593	NaN	-8.159059	2.335593	NaN	8.159059
0.000000	-0.525499	NaN	-0.766665	0.525499	NaN	0.766665
0.000000	30.959476	NaN	38.632072	-30.959476	NaN	-38.632072
0.000000	-44.285546	NaN	-70.536687	44.285546	NaN	70.536687
0.000000	-5.182126	NaN	4.444252	5.182126	NaN	-4.444252
0.000000	-39.281761	NaN	-16.770436	39.281761	NaN	16.770436
0.000000	-28.180909	NaN	18.247642	28.180909	NaN	-18.247642
0.000000	24.419469	NaN	-6.339105	-24.419469	NaN	6.339105
0.000000	-17.689819	NaN	12.061990	17.689819	NaN	-12.061990
0.000000	2.729702	NaN	-30.672083	-2.729702	NaN	30.672083
0.000000	-49.003713	NaN	17.779454	49.003713	NaN	-17.779454
0.000000	-12.350231	NaN	-13.710405	12.350231	NaN	13.710405
0.000000	-29.728552	NaN	-23.370763	29.728552	NaN	23.370763
0.000000	5.670885	NaN	-7.113333	-5.670885	NaN	7.113333
0.000000	30.059835	NaN	12.765677	-30.059835	NaN	-12.765677
0.000000	-12.254076	NaN	1.346233	12.254076	NaN	-1.346233
0.000000	-31.564376	NaN	-19.967658	31.564376	NaN	19.967658
0.000000	59.620686	NaN	6.974143	-59.620686	NaN	-6.974143
0.000000	7.980366	NaN	11.795998	-7.980366	NaN	-11.795998
0.000000	-41.482909	NaN	-16.903039	41.482909	NaN	16.903039
0.000000	-13.460337	NaN	11.536599	13.460337	NaN	-11.536599
0.000000	-35.751365	NaN	-1.804902	35.751365	NaN	1.804902
0.000000	-14.063613	NaN	3.848383	14.063613	NaN	-3.848383
0.000000	-48.831726	NaN	10.543148	48.831726	NaN	-10.543148
0.000000	-54.697903	NaN	-43.812088	54.697903	NaN	43.812088
0.000000	-8.142054	NaN	-11.809471	8.142054	NaN	11.809471
0.000000	-14.852779	NaN	-18.061993	14.852779	NaN	18.061993
0.000000	-13.556349	NaN	-2.263453	13.556349	NaN	2.263453
0.000000	-18.453620	NaN	-35.442862	18.453620	NaN	35.442862
0.000000	9.154015	NaN	11.493811	-9.154015	NaN	-11.493811
0.000000	34.626443	NaN	24.694243	-34.626443	NaN	-24.694243
0.000000	-41.287981	NaN	-22.413282	41.287981	NaN	22.413282
0.000000	-6.777636	NaN	1.896720	6.777636	NaN	-1.896720
0.000000	-33.977080	NaN	3.707531	33.977080	NaN	-3.707531
0.000000	-30.108256	NaN	-13.445550	30.108256	NaN	13.445550
0.000000	5.052813	NaN	-11.210925	-5.052813	NaN	11.210925
0.000000	4.232661	NaN	-17.582899	-4.232661	NaN	17.582899
0.000000	5.607839	NaN	-22.379962	-5.607839	NaN	22.379962
0.000000	8.482815	NaN	19.160149	-8.482815	NaN	-19.160149
0.000000	16.121789	NaN	20.418179	-16.121789	NaN	-20.418179
0.000000	11.381461	NaN	18.232965	-11.381461	NaN	-18.232965
0.000000	-27.039917	NaN	-12.466638	27.039917	NaN	12.466638
0.000000	-7.154680	NaN	31.226376	7.154680	NaN	-31.226376
0.000000	8.965457	NaN	-0.072331	-8.965457	NaN	0.072331
0.000000	-10.852486	NaN	6.390086	10.852486	NaN	-6.390086
0.000000	36.189195	NaN	16.199751	-36.189195	NaN	-16.199751
0.000000	-13.236407	NaN	14.967025	13.236407	NaN	-14.967025
0.000000	18.174425	NaN	-12.154500	-18.174425	NaN	12.154500
0.000000	-53.522462	NaN	-15.110567	53.522462	NaN	15.110567
0.000000	11.687411	NaN	5.744596	-11.687411	NaN	-5.744596
0.000000	-2.378980	NaN	9.534298	2.378980	NaN	-9.534298
0.000000	-25.223299	NaN	-3.804763	25.223299	NaN	3.804763
0.000000	-30.585321	NaN	-23.746696	30.585321	NaN	23.746696
0.000000	27.830069	NaN	3.392070	-27.830069	NaN	-3.392070
0.000000	14.605200	NaN	15.521477	-14.605200	NaN	-15.521477
0.000000	31.511070	NaN	10.150419	-31.511070	NaN	-10.150419
0.000000	-8.077855	NaN	-5.061022	8.077855	NaN	5.061022
0.000000	19.392119	NaN	17.625249	-19.392119	NaN	-17.625249
0.000000	-17.593572	NaN	-15.563680	17.593572	NaN	15.563680
0.000000	10.639337	NaN	-1.468138	-10.639337	NaN	1.468138
0.000000	-10.998485	NaN	12.748688	10.998485	NaN	-12.748688
0.000000	4.749766	NaN	-7.180534	-4.749766	NaN	7.180534
0.000000	-4.067987	NaN	13.377755	4.067987	NaN	-13.377755
0.000000	-84.032471	NaN	22.450629	84.032471	NaN	-22.450629
0.000000	-3.817592	NaN	-2.928740	3.817592	NaN	2.928740
0.000000	4.582086	NaN	6.353946	-4.582086	NaN	-6.353946
0.000000	-18.912180	NaN	13.058053	18.912180	NaN	-13.058053
0.000000	16.978002	NaN	12.439657	-16.978002	NaN	-12.439657
0.000000	-3.173114	NaN	31.545248	3.173114	NaN	-31.545248
0.000000	-8.436173	NaN	10.976980	8.436173	NaN	-10.976980
0.000000	-10.512950	NaN	4.555127	10.512950	NaN	-4.555127
0.000000	-7.549954	NaN	2.765712	7.549954	NaN	-2.765712
0.000000	-22.010718	NaN	-2.456115	22.010718	NaN	2.456115
0.000000	-29.781129	NaN	-9.805055	29.781129	NaN	9.805055
0.000000	-16.221878	NaN	-33.705593	16.221878	NaN	33.705593
0.000000	-9.915299	NaN	0.442316	9.915299	NaN	-0.442316
0.000000	-15.965834	NaN	-21.220464	15.965834	NaN	21.220464
0.000000	18.186129	NaN	3.480186	-18.186129	NaN	-3.480186
0.000000	-7.578956	NaN	11.622319	7.578956	NaN	-11.622319
0.000000	1.385041	NaN	-18.964315	-1.385041	NaN	18.964315
0.000000	-33.225588	NaN	3.852591	33.225588	NaN	-3.852591
0.000000	-4.123094	NaN	6.447927	4.123094	NaN	-6.447927
0.000000	-31.081480	NaN	-3.213981	31.081480	NaN	3.213981
0.000000	-23.882345	NaN	0.200232	23.882345	NaN	-0.200232
0.000000	-17.297831	NaN	4.771121	17.297831	NaN	-4.771121
0.000000	-4.401501	NaN	13.185501	4.401501	NaN	-13.185501
0.000000	-16.505402	NaN	-24.792065	16.505402	NaN	24.792065
0.000000	3.156005	NaN	17.567025	-3.156005	NaN	-17.567025
0.000000	0.304694	NaN	17.594843	-0.304694	NaN	-17.594843
0.000000	7.154752	NaN	0.436713	-7.154752	NaN	-0.436713
0.000000	-42.037054	NaN	-4.753762	42.037054	NaN	4.753762
0.000000	-21.293753	NaN	-5.313832	21.293753	NaN	5.313832
0.000000	3.307607	NaN	13.815651	-3.307607	NaN	-13.815651
0.000000	-13.343984	NaN	1.495266	13.343984	NaN	-1.495266
0.000000	-22.927408	NaN	1.014148	22.927408	NaN	-1.014148
0.000000	-4.451285	NaN	-5.261505	4.451285	NaN	5.261505
0.000000	-6.730727	NaN	-12.920531	6.730727	NaN	12.920531
0.000000	-12.375247	NaN	11.195880	12.375247	NaN	-11.195880
0.000000	-5.741124	NaN	0.939081	5.741124	NaN	-0.939081
0.000000	-25.073076	NaN	11.612125	25.073076	NaN	-11.612125
0.000000	-12.982064	NaN	7.175484	12.982064	NaN	-7.175484
0.000000	1.179016	NaN	-10.761060	-1.179016	NaN	10.761060
0.000000	11.240536	NaN	1.544017	-11.240536	NaN	-1.544017
0.000000	3.320230	NaN	-2.943665	-3.320230	NaN	2.943665
0.000000	3.626727	NaN	14.898388	-3.626727	NaN	-14.898388
0.000000	-40.923243	NaN	1.266245	40.923243	NaN	-1.266245
0.000000	-2.649283	NaN	-15.484362	2.649283	NaN	15.484362
0.000000	-16.052496	NaN	-9.263855	16.052496	NaN	9.263855
0.000000	-18.153115	NaN	-0.016509	18.153115	NaN	0.016509
0.000000	-20.283784	NaN	6.680490	20.283784	NaN	-6.680490
0.000000	-60.950857	NaN	-4.645291	60.950857	NaN	4.645291
0.000000	12.966788	NaN	16.994853	-12.966788	NaN	-16.994853
0.000000	-11.564120	NaN	7.911598	11.564120	NaN	-7.911598
0.000000	10.617435	NaN	14.686910	-10.617435	NaN	-14.686910
0.000000	-7.072061	NaN	23.577079	7.072061	NaN	-23.577079
0.000000	-14.787618	NaN	-5.031511	14.787618	NaN	5.031511
0.000000	-15.109179	NaN	-1.201433	15.109179	NaN	1.201433
0.000000	23.769208	NaN	5.018935	-23.769208	NaN	-5.018935
0.000000	-11.721857	NaN	-11.436436	11.721857	NaN	11.436436
0.000000	-6.803839	NaN	3.807276	6.803839	NaN	-3.807276
0.000000	10.576221	NaN	-10.573380	-10.576221	NaN	10.573380
0.000000	-32.873613	NaN	-9.136034	32.873613	NaN	9.136034
0.000000	-1.107425	NaN	7.351094	1.107425	NaN	-7.351094
0.000000	-60.543554	NaN	-14.363832	60.543554	NaN	14.363832
0.000000	18.949961	NaN	11.791934	-18.949961	NaN	-11.791934
0.000000	-13.582929	NaN	-13.950350	13.582929	NaN	13.950350
0.000000	-15.850427	NaN	-22.120272	15.850427	NaN	22.120272
0.000000	9.032756	NaN	-8.747149	-9.032756	NaN	8.747149
0.000000	28.925525	NaN	10.268616	-28.925525	NaN	-10.268616
0.000000	9.360932	NaN	-14.680277	-9.360932	NaN	14.680277
0.000000	-12.323771	NaN	-53.416098	12.323771	NaN	53.416098
0.000000	-3.101442	NaN	4.499895	3.101442	NaN	-4.499895
0.000000	-51.623742	NaN	-2.409428	51.623742	NaN	2.409428
0.000000	-36.485555	NaN	-8.000534	36.485555	NaN	8.000534
0.000000	18.642477	NaN	14.643663	-18.642477	NaN	-14.643663
0.000000	10.874180	NaN	-15.808763	-10.874180	NaN	15.808763
0.000000	-12.502564	NaN	8.940865	12.502564	NaN	-8.940865
0.000000	-40.653893	NaN	-2.216608	40.653893	NaN	2.216608
0.000000	-8.890688	NaN	-0.552772	8.890688	NaN	0.552772
0.000000	16.132517	NaN	22.133562	-16.132517	NaN	-22.133562
0.000000	-42.036241	NaN	3.479732	42.036241	NaN	-3.479732
0.000000	9.650599	NaN	-6.181996	-9.650599	NaN	6.181996
0.000000	14.334453	NaN	21.864396	-14.334453	NaN	-21.864396
0.000000	20.540637	NaN	-13.149800	-20.540637	NaN	13.149800
0.000000	-19.937361	NaN	14.818661	19.937361	NaN	-14.818661
0.000000	22.155912	NaN	4.204499	-22.155912	NaN	-4.204499
0.000000	9.083032	NaN	25.123758	-9.083032	NaN	-25.123758
0.000000	-3.560798	NaN	-14.366688	3.560798	NaN	14.366688
0.000000	-18.177886	NaN	-3.987129	18.177886	NaN	3.987129
0.000000	3.489945	NaN	-9.161718	-3.489945	NaN	9.161718
0.000000	19.658684	NaN	-3.292411	-19.658684	NaN	3.292411
0.000000	-41.453974	NaN	11.204343	41.453974	NaN	-11.204343
0.000000	9.162446	NaN	-6.291547	-9.162446	NaN	6.291547
0.000000	30.823403	NaN	15.990902	-30.823403	NaN	-15.990902
0.000000	-2.010924	NaN	-12.695985	2.010924	NaN	12.695985
0.000000	0.114495	NaN	-1.598354	-0.114495	NaN	1.598354
0.000000	9.648850	NaN	7.801591	-9.648850	NaN	-7.801591
0.000000	7.491602	NaN	11.383498	-7.491602	NaN	-11.383498
0.000000	27.462265	NaN	0.655766	-27.462265	NaN	-0.655766
0.000000	-4.493589	NaN	14.790277	4.493589	NaN	-14.790277
0.000000	-18.989762	NaN	2.724322	18.989762	NaN	-2.724322
0.000000	-22.756890	NaN	-13.195817	22.756890	NaN	13.195817
0.000000	-4.751704	NaN	-2.389659	4.751704	NaN	2.389659
0.000000	-39.773290	NaN	-15.113011	39.773290	NaN	15.113011
0.000000	-24.877415	NaN	6.159358	24.877415	NaN	-6.159358
0.000000	-0.815465	NaN	-31.039726	0.815465	NaN	31.039726
0.000000	-29.783079	NaN	11.298649	29.783079	NaN	-11.298649
0.000000	28.256004	NaN	-3.202133	-28.256004	NaN	3.202133
0.000000	33.122943	NaN	31.372969	-33.122943	NaN	-31.372969
0.000000	2.864126	NaN	13.591787	-2.864126	NaN	-13.591787
0.000000	-1.386799	NaN	-7.317229	1.386799	NaN	7.317229
0.000000	-5.938737	NaN	-1.680224	5.938737	NaN	1.680224
0.000000	21.982821	NaN	13.645256	-21.982821	NaN	-13.645256
0.000000	-21.034759	NaN	-9.880472	21.034759	NaN	9.880472
0.000000	-23.110190	NaN	-1.378668	23.110190	NaN	1.378668
0.000000	1.297914	NaN	19.563713	-1.297914	NaN	-19.563713
0.000000	-6.684244	NaN	13.021780	6.684244	NaN	-13.021780
0.000000	-2.049660	NaN	10.435989	2.049660	NaN	-10.435989
0.000000	-66.960629	NaN	-23.963840	66.960629	NaN	23.963840
0.000000	-6.381717	NaN	-23.238183	6.381717	NaN	23.238183
0.000000	-25.591836	NaN	6.445352	25.591836	NaN	-6.445352
0.000000	-33.731764	NaN	-6.878751	33.731764	NaN	6.878751
0.000000	4.409707	NaN	-45.556278	-4.409707	NaN	45.556278
0.000000	34.112616	NaN	22.760009	-34.112616	NaN	-22.760009
0.000000	-22.591432	NaN	-17.125539	22.591432	NaN	17.125539
0.000000	-60.967465	NaN	-16.467097	60.967465	NaN	16.467097
0.000000	-6.919785	NaN	16.157505	6.919785	NaN	-16.157505
0.000000	9.209875	NaN	21.873704	-9.209875	NaN	-21.873704
0.000000	-41.128416	NaN	-37.755083	41.128416	NaN	37.755083
0.000000	-52.451349	NaN	-14.222586	52.451349	NaN	14.222586
0.000000	-17.008057	NaN	-0.559556	17.008057	NaN	0.559556
0.000000	-1.277303	NaN	13.518914	1.277303	NaN	-13.518914
0.000000	-42.755889	NaN	4.636404	42.755889	NaN	-4.636404
0.000000	-5.400970	NaN	-1.863705	5.400970	NaN	1.863705
0.000000	-11.414997	NaN	-21.481027	11.414997	NaN	21.481027
0.000000	-8.206564	NaN	-5.748515	8.206564	NaN	5.748515
0.000000	17.205711	NaN	30.996236	-17.205711	NaN	-30.996236
0.000000	-44.056036	NaN	-1.173325	44.056036	NaN	1.173325
0.000000	18.140995	NaN	-16.516152	-18.140995	NaN	16.516152
0.000000	0.735701	NaN	-0.264291	-0.735701	NaN	0.264291
0.000000	-13.036993	NaN	-24.849608	13.036993	NaN	24.849608
0.000000	-0.380978	NaN	18.776728	0.380978	NaN	-18.776728
0.000000	-9.170130	NaN	7.782144	9.170130	NaN	-7.782144
0.000000	6.709178	NaN	0.120858	-6.709178	NaN	-0.120858
0.000000	-4.134625	NaN	2.977622	4.134625	NaN	-2.977622
0.000000	-24.091004	NaN	-1.935579	24.091004	NaN	1.935579
0.000000	28.864665	NaN	10.576491	-28.864665	NaN	-10.576491
0.000000	-3.581967	NaN	17.063595	3.581967	NaN	-17.063595
0.000000	-1.981742	NaN	6.168764	1.981742	NaN	-6.168764
0.000000	-8.582018	NaN	-1.458122	8.582018	NaN	1.458122
0.000000	-10.228737	NaN	-22.838215	10.228737	NaN	22.838215
0.000000	-24.436094	NaN	-4.127812	24.436094	NaN	4.127812
0.000000	-8.101407	NaN	-5.554841	8.101407	NaN	5.554841
0.000000	-6.961318	NaN	5.071352	6.961318	NaN	-5.071352
0.000000	-35.901018	NaN	-9.759117	35.901018	NaN	9.759117
0.000000	-40.756172	NaN	-10.379862	40.756172	NaN	10.379862
0.000000	-43.203724	NaN	-6.027947	43.203724	NaN	6.027947
0.000000	-20.932590	NaN	11.176904	20.932590	NaN	-11.176904
0.000000	-48.171729	NaN	-23.039559	48.171729	NaN	23.039559
0.000000	-38.931681	NaN	-6.530031	38.931681	NaN	6.530031
0.000000	26.475370	NaN	19.202452	-26.475370	NaN	-19.202452
0.000000	-26.114957	NaN	4.515679	26.114957	NaN	-4.515679
0.000000	-30.721935	NaN	-20.106542	30.721935	NaN	20.106542
0.000000	-6.244234	NaN	6.067101	6.244234	NaN	-6.067101
0.000000	-0.997146	NaN	-2.467803	0.997146	NaN	2.467803
0.000000	22.035442	NaN	5.758246	-22.035442	NaN	-5.758246
0.000000	17.524209	NaN	-10.614827	-17.524209	NaN	10.614827
0.000000	-6.256601	NaN	-4.912323	6.256601	NaN	4.912323
0.000000	17.559639	NaN	-5.261335	-17.559639	NaN	5.261335
0.000000	0.491720	NaN	-34.692598	-0.491720	NaN	34.692598
0.000000	8.814210	NaN	-6.832247	-8.814210	NaN	6.832247
0.000000	5.520653	NaN	-5.183308	-5.520653	NaN	5.183308
0.000000	11.020736	NaN	-12.120172	-11.020736	NaN	12.120172
0.000000	-1.138145	NaN	-10.952024	1.138145	NaN	10.952024
0.000000	26.357750	NaN	-18.090558	-26.357750	NaN	18.090558
0.000000	20.348505	NaN	24.407583	-20.348505	NaN	-24.407583
0.000000	-43.357252	NaN	-23.190242	43.357252	NaN	23.190242
0.000000	8.035271	NaN	-1.995434	-8.035271	NaN	1.995434
0.000000	13.409666	NaN	10.097010	-13.409666	NaN	-10.097010
0.000000	34.244317	NaN	16.464065	-34.244317	NaN	-16.464065
0.000000	20.778987	NaN	23.148828	-20.778987	NaN	-23.148828
0.000000	-59.573308	NaN	-20.278069	59.573308	NaN	20.278069
0.000000	13.508813	NaN	-19.431340	-13.508813	NaN	19.431340
0.000000	-43.142077	NaN	0.543004	43.142077	NaN	-0.543004
0.000000	-18.055150	NaN	2.345255	18.055150	NaN	-2.345255
0.000000	-38.349034	NaN	-30.209235	38.349034	NaN	30.209235
0.000000	-17.403645	NaN	-36.136752	17.403645	NaN	36.136752
0.000000	-36.170900	NaN	-0.314782	36.170900	NaN	0.314782
0.000000	-1.068427	NaN	-2.662071	1.068427	NaN	2.662071
0.000000	20.193185	NaN	11.730333	-20.193185	NaN	-11.730333
0.000000	11.183995	NaN	-13.293962	-11.183995	NaN	13.293962
0.000000	-21.710797	NaN	-14.186377	21.710797	NaN	14.186377
0.000000	13.525884	NaN	5.216966	-13.525884	NaN	-5.216966
0.000000	-4.980419	NaN	9.027295	4.980419	NaN	-9.027295
0.000000	-14.828427	NaN	-14.280678	14.828427	NaN	14.280678
0.000000	17.374589	NaN	-14.192801	-17.374589	NaN	14.192801
0.000000	-35.177573	NaN	-6.286807	35.177573	NaN	6.286807
0.000000	28.679085	NaN	16.119601	-28.679085	NaN	-16.119601
0.000000	-37.452087	NaN	-4.086801	37.452087	NaN	4.086801
0.000000	-7.623579	NaN	31.047556	7.623579	NaN	-31.047556
0.000000	-28.371772	NaN	-10.701988	28.371772	NaN	10.701988
0.000000	0.154434	NaN	4.016614	-0.154434	NaN	-4.016614
0.000000	22.173284	NaN	5.598173	-22.173284	NaN	-5.598173
0.000000	25.425220	NaN	15.079979	-25.425220	NaN	-15.079979
0.000000	9.933763	NaN	34.473959	-9.933763	NaN	-34.473959
0.000000	-38.256563	NaN	-20.003965	38.256563	NaN	20.003965
0.000000	-6.617238	NaN	2.326387	6.617238	NaN	-2.326387
0.000000	-19.130548	NaN	-0.404214	19.130548	NaN	0.404214
0.000000	-25.912870	NaN	1.233432	25.912870	NaN	-1.233432
0.000000	7.763823	NaN	-10.137416	-7.763823	NaN	10.137416
0.000000	7.553459	NaN	1.763418	-7.553459	NaN	-1.763418
0.000000	-40.257405	NaN	7.541964	40.257405	NaN	-7.541964
0.000000	-0.330242	NaN	2.036027	0.330242	NaN	-2.036027
0.000000	12.809481	NaN	-2.619776	-12.809481	NaN	2.619776
0.000000	-36.328217	NaN	-15.111358	36.328217	NaN	15.111358
0.000000	5.816782	NaN	0.177062	-5.816782	NaN	-0.177062
0.000000	-14.278250	NaN	4.009453	14.278250	NaN	-4.009453
0.000000	-22.447286	NaN	0.599565	22.447286	NaN	-0.599565
0.000000	-44.766635	NaN	-10.559425	44.766635	NaN	10.559425
0.000000	10.698947	NaN	5.532327	-10.698947	NaN	-5.532327
0.000000	-18.070723	NaN	6.286199	18.070723	NaN	-6.286199
0.000000	-23.474772	NaN	17.313804	23.474772	NaN	-17.313804
0.000000	12.505150	NaN	-20.112220	-12.505150	NaN	20.112220
0.000000	-5.650226	NaN	6.611488	5.650226	NaN	-6.611488
0.000000	-34.067218	NaN	-0.822631	34.067218	NaN	0.822631
0.000000	3.462435	NaN	7.802338	-3.462435	NaN	-7.802338
0.000000	-1.539624	NaN	2.939341	1.539624	NaN	-2.939341
0.000000	-22.921718	NaN	6.031295	22.921718	NaN	-6.031295
0.000000	-12.695299	NaN	-19.549250	12.695299	NaN	19.549250
0.000000	-3.871946	NaN	1.912544	3.871946	NaN	-1.912544
0.000000	17.587427	NaN	-24.905486	-17.587427	NaN	24.905486
0.000000	-2.664401	NaN	-20.728240	2.664401	NaN	20.728240
0.000000	-12.603800	NaN	9.322086	12.603800	NaN	-9.322086
0.000000	-15.371664	NaN	10.841704	15.371664	NaN	-10.841704
0.000000	29.681720	NaN	7.417031	-29.681720	NaN	-7.417031
0.000000	-5.984377	NaN	18.019407	5.984377	NaN	-18.019407
0.000000	-28.835436	NaN	-4.089569	28.835436	NaN	4.089569
0.000000	17.920969	NaN	-7.179655	-17.920969	NaN	7.179655
0.000000	-28.887981	NaN	-5.245000	28.887981	NaN	5.245000
0.000000	-37.778962	NaN	13.171653	37.778962	NaN	-13.171653
0.000000	25.810640	NaN	12.576144	-25.810640	NaN	-12.576144
0.000000	-10.850197	NaN	5.933092	10.850197	NaN	-5.933092
0.000000	-25.303513	NaN	-4.762407	25.303513	NaN	4.762407
0.000000	18.350058	NaN	9.370495	-18.350058	NaN	-9.370495
0.000000	5.849842	NaN	1.081323	-5.849842	NaN	-1.081323
0.000000	-14.576398	NaN	2.153315	14.576398	NaN	-2.153315
0.000000	-27.986642	NaN	-45.483503	27.986642	NaN	45.483503
0.000000	-5.451224	NaN	-2.173932	5.451224	NaN	2.173932
0.000000	-22.094461	NaN	-5.887149	22.094461	NaN	5.887149
0.000000	-17.439487	NaN	-4.434031	17.439487	NaN	4.434031
0.000000	0.529174	NaN	12.795798	-0.529174	NaN	-12.795798
0.000000	10.626330	NaN	10.392299	-10.626330	NaN	-10.392299
0.000000	3.424838	NaN	-25.883343	-3.424838	NaN	25.883343
0.000000	-31.843795	NaN	5.693976	31.843795	NaN	-5.693976
0.000000	-5.546669	NaN	-33.175025	5.546669	NaN	33.175025
0.000000	8.913099	NaN	18.557321	-8.913099	NaN	-18.557321
0.000000	0.782487	NaN	6.966790	-0.782487	NaN	-6.966790
0.000000	22.452602	NaN	19.933666	-22.452602	NaN	-19.933666
0.000000	-79.353696	NaN	-12.815320	79.353696	NaN	12.815320
0.000000	-18.214153	NaN	-62.279430	18.214153	NaN	62.279430
0.000000	-60.143130	NaN	-3.813717	60.143130	NaN	3.813717
0.000000	-62.832419	NaN	-12.486362	62.832419	NaN	12.486362
0.000000	-39.022485	NaN	-22.438628	39.022485	NaN	22.438628
0.000000	5.179772	NaN	-11.962634	-5.179772	NaN	11.962634
0.000000	-14.058508	NaN	-12.350074	14.058508	NaN	12.350074
0.000000	-14.615412	NaN	2.717668	14.615412	NaN	-2.717668
0.000000	14.214189	NaN	11.336615	-14.214189	NaN	-11.336615
0.000000	-30.940279	NaN	2.230596	30.940279	NaN	-2.230596
0.000000	-25.921679	NaN	-1.940642	25.921679	NaN	1.940642
0.000000	-5.540501	NaN	-11.216431	5.540501	NaN	11.216431
0.000000	26.967609	NaN	18.374675	-26.967609	NaN	-18.374675
0.000000	14.033139	NaN	-9.595430	-14.033139	NaN	9.595430
0.000000	-31.833532	NaN	10.114257	31.833532	NaN	-10.114257
0.000000	-13.354540	NaN	-24.570671	13.354540	NaN	24.570671
0.000000	12.693973	NaN	-3.708156	-12.693973	NaN	3.708156
0.000000	-19.725524	NaN	-17.390713	19.725524	NaN	17.390713
0.000000	-32.168529	NaN	-1.519582	32.168529	NaN	1.519582
0.000000	2.151093	NaN	30.662360	-2.151093	NaN	-30.662360
0.000000	-7.918076	NaN	1.162256	7.918076	NaN	-1.162256
0.000000	-29.598049	NaN	-24.639669	29.598049	NaN	24.639669
0.000000	-1.319271	NaN	15.972452	1.319271	NaN	-15.972452
0.000000	10.994626	NaN	12.100133	-10.994626	NaN	-12.100133
0.000000	24.050744	NaN	2.944600	-24.050744	NaN	-2.944600
0.000000	-33.664211	NaN	-9.282209	33.664211	NaN	9.282209
0.000000	6.636609	NaN	-6.175218	-6.636609	NaN	6.175218
0.000000	-41.376053	NaN	-6.324357	41.376053	NaN	6.324357
0.000000	-10.891100	NaN	-2.987492	10.891100	NaN	2.987492
0.000000	-2.298188	NaN	-2.752989	2.298188	NaN	2.752989
0.000000	-11.617061	NaN	-3.439662	11.617061	NaN	3.439662
0.000000	20.226996	NaN	19.425393	-20.226996	NaN	-19.425393
0.000000	-75.548117	NaN	-11.047018	75.548117	NaN	11.047018
0.000000	-11.678258	NaN	-7.664295	11.678258	NaN	7.664295
0.000000	-43.984404	NaN	-27.238795	43.984404	NaN	27.238795
0.000000	-13.637523	NaN	8.324316	13.637523	NaN	-8.324316
0.000000	-22.518659	NaN	-5.528351	22.518659	NaN	5.528351
0.000000	0.405329	NaN	-41.674009	-0.405329	NaN	41.674009
0.000000	3.130102	NaN	-3.847831	-3.130102	NaN	3.847831
0.000000	-8.914910	NaN	-16.607529	8.914910	NaN	16.607529
0.000000	0.310225	NaN	10.036337	-0.310225	NaN	-10.036337
0.000000	21.233161	NaN	-8.071471	-21.233161	NaN	8.071471
0.000000	-18.834761	NaN	-21.804614	18.834761	NaN	21.804614
0.000000	4.500020	NaN	-2.346253	-4.500020	NaN	2.346253
0.000000	2.318851	NaN	8.283779	-2.318851	NaN	-8.283779
0.000000	-33.227433	NaN	6.291250	33.227433	NaN	-6.291250
0.000000	-1.907736	NaN	23.382562	1.907736	NaN	-23.382562
0.000000	-18.673338	NaN	-15.784204	18.673338	NaN	15.784204
0.000000	4.813160	NaN	8.668727	-4.813160	NaN	-8.668727
0.000000	-25.098173	NaN	-11.512323	25.098173	NaN	11.512323
0.000000	-41.168693	NaN	-5.513791	41.168693	NaN	5.513791
0.000000	14.288863	NaN	17.386060	-14.288863	NaN	-17.386060
0.000000	2.448408	NaN	-16.216274	-2.448408	NaN	16.216274
0.000000	6.508061	NaN	3.257829	-6.508061	NaN	-3.257829
0.000000	-14.191723	NaN	-27.933813	14.191723	NaN	27.933813
0.000000	-21.559511	NaN	-25.147083	21.559511	NaN	25.147083
0.000000	9.807801	NaN	9.969245	-9.807801	NaN	-9.969245
0.000000	-49.537119	NaN	-7.394254	49.537119	NaN	7.394254
0.000000	2.972018	NaN	0.586570	-2.972018	NaN	-0.586570
0.000000	-9.977176	NaN	-6.669444	9.977176	NaN	6.669444
0.000000	-10.590924	NaN	-33.461175	10.590924	NaN	33.461175
0.000000	-33.900675	NaN	-16.069692	33.900675	NaN	16.069692
0.000000	-65.487545	NaN	1.090893	65.487545	NaN	-1.090893
0.000000	-35.186646	NaN	-21.494644	35.186646	NaN	21.494644
0.000000	12.986913	NaN	2.677997	-12.986913	NaN	-2.677997
0.000000	-31.122225	NaN	-25.074671	31.122225	NaN	25.074671
0.000000	-35.420075	NaN	-13.651755	35.420075	NaN	13.651755
0.000000	-20.808573	NaN	-12.720377	20.808573	NaN	12.720377
0.000000	-4.609028	NaN	-2.845889	4.609028	NaN	2.845889
0.000000	-26.088224	NaN	6.417962	26.088224	NaN	-6.417962
0.000000	-4.299180	NaN	-12.888748	4.299180	NaN	12.888748
0.000000	-3.669836	NaN	-1.109613	3.669836	NaN	1.109613
0.000000	26.938522	NaN	17.631651	-26.938522	NaN	-17.631651
0.000000	-10.333484	NaN	-35.352031	10.333484	NaN	35.352031
0.000000	18.862866	NaN	-5.722133	-18.862866	NaN	5.722133
0.000000	-7.317350	NaN	-19.309819	7.317350	NaN	19.309819
0.000000	-32.993023	NaN	-12.870494	32.993023	NaN	12.870494
0.000000	2.211438	NaN	23.912051	-2.211438	NaN	-23.912051
0.000000	-9.108894	NaN	-7.243263	9.108894	NaN	7.243263
0.000000	-19.073223	NaN	-28.747377	19.073223	NaN	28.747377
0.000000	11.996896	NaN	6.729481	-11.996896	NaN	-6.729481
0.000000	-19.296910	NaN	-2.709661	19.296910	NaN	2.709661
0.000000	9.986406	NaN	-2.536687	-9.986406	NaN	2.536687
0.000000	-29.655477	NaN	4.559829	29.655477	NaN	-4.559829
0.000000	-7.550255	NaN	-23.103436	7.550255	NaN	23.103436
0.000000	2.137920	NaN	9.355177	-2.137920	NaN	-9.355177
0.000000	8.255772	NaN	-13.021469	-8.255772	NaN	13.021469
0.000000	-15.965471	NaN	4.023484	15.965471	NaN	-4.023484
0.000000	-48.120074	NaN	6.614479	48.120074	NaN	-6.614479
0.000000	5.059135	NaN	23.426182	-5.059135	NaN	-23.426182
0.000000	14.346254	NaN	6.039128	-14.346254	NaN	-6.039128
0.000000	-39.064576	NaN	-12.666181	39.064576	NaN	12.666181
0.000000	6.345751	NaN	3.998111	-6.345751	NaN	-3.998111
0.000000	-25.474417	NaN	-8.956649	25.474417	NaN	8.956649
0.000000	-14.702574	NaN	12.586619	14.702574	NaN	-12.586619
0.000000	-21.573256	NaN	1.903335	21.573256	NaN	-1.903335
0.000000	10.107181	NaN	-2.338212	-10.107181	NaN	2.338212
0.000000	-20.569570	NaN	23.545958	20.569570	NaN	-23.545958
0.000000	-4.736562	NaN	-9.638060	4.736562	NaN	9.638060
0.000000	-9.417999	NaN	13.635595	9.417999	NaN	-13.635595
0.000000	-24.650638	NaN	-31.633635	24.650638	NaN	31.633635
0.000000	-36.156216	NaN	-20.437350	36.156216	NaN	20.437350
0.000000	0.069314	NaN	2.853189	-0.069314	NaN	-2.853189
0.000000	15.201543	NaN	-9.259918	-15.201543	NaN	9.259918
0.000000	-10.845313	NaN	-36.498983	10.845313	NaN	36.498983
0.000000	2.610552	NaN	6.547151	-2.610552	NaN	-6.547151
0.000000	-33.468332	NaN	-19.846049	33.468332	NaN	19.846049
0.000000	8.642846	NaN	8.714786	-8.642846	NaN	-8.714786
0.000000	-8.868815	NaN	-8.313898	8.868815	NaN	8.313898
0.000000	17.229603	NaN	-4.897820	-17.229603	NaN	4.897820
0.000000	6.375764	NaN	-3.008089	-6.375764	NaN	3.008089
0.000000	-62.435654	NaN	8.481783	62.435654	NaN	-8.481783
0.000000	-23.179680	NaN	-16.624230	23.179680	NaN	16.624230
0.000000	-16.209491	NaN	-7.478434	16.209491	NaN	7.478434
0.000000	31.523659	NaN	-1.324134	-31.523659	NaN	1.324134
0.000000	-20.873111	NaN	-7.220871	20.873111	NaN	7.220871
0.000000	-13.670299	NaN	4.932166	13.670299	NaN	-4.932166
0.000000	19.456835	NaN	-36.574005	-19.456835	NaN	36.574005
0.000000	-51.908088	NaN	8.280759	51.908088	NaN	-8.280759
0.000000	1.143293	NaN	1.884763	-1.143293	NaN	-1.884763
0.000000	4.666067	NaN	4.068346	-4.666067	NaN	-4.068346
0.000000	11.487828	NaN	15.449049	-11.487828	NaN	-15.449049
0.000000	12.613910	NaN	4.897342	-12.613910	NaN	-4.897342
0.000000	14.924690	NaN	6.418746	-14.924690	NaN	-6.418746
0.000000	-25.799930	NaN	-6.936716	25.799930	NaN	6.936716
0.000000	10.231933	NaN	-17.113286	-10.231933	NaN	17.113286
0.000000	-10.844852	NaN	10.568302	10.844852	NaN	-10.568302
0.000000	-24.920739	NaN	-24.710375	24.920739	NaN	24.710375
0.000000	12.243784	NaN	3.859717	-12.243784	NaN	-3.859717
0.000000	15.397121	NaN	-6.862352	-15.397121	NaN	6.862352
0.000000	9.247668	NaN	-9.845846	-9.247668	NaN	9.845846
0.000000	-48.001482	NaN	-5.267913	48.001482	NaN	5.267913
0.000000	-55.250452	NaN	-1.864559	55.250452	NaN	1.864559
0.000000	6.445010	NaN	7.040454	-6.445010	NaN	-7.040454
0.000000	3.048677	NaN	-13.089430	-3.048677	NaN	13.089430
0.000000	-10.379129	NaN	13.018905	10.379129	NaN	-13.018905
0.000000	-35.949053	NaN	2.316101	35.949053	NaN	-2.316101
0.000000	-1.836974	NaN	6.389592	1.836974	NaN	-6.389592
0.000000	-20.066558	NaN	5.207485	20.066558	NaN	-5.207485
0.000000	-0.114892	NaN	8.406954	0.114892	NaN	-8.406954
0.000000	-0.557006	NaN	-6.086506	0.557006	NaN	6.086506
0.000000	-13.104361	NaN	-7.033483	13.104361	NaN	7.033483
0.000000	-15.709841	NaN	22.494816	15.709841	NaN	-22.494816
0.000000	-0.780517	NaN	-0.802138	0.780517	NaN	0.802138
0.000000	-10.029208	NaN	19.927972	10.029208	NaN	-19.927972
0.000000	-43.559928	NaN	-6.828584	43.559928	NaN	6.828584
0.000000	5.128726	NaN	12.304311	-5.128726	NaN	-12.304311
0.000000	-10.738361	NaN	7.082610	10.738361	NaN	-7.082610
0.000000	-23.655138	NaN	-8.385300	23.655138	NaN	8.385300
0.000000	-25.302300	NaN	-16.186403	25.302300	NaN	16.186403
0.000000	19.846690	NaN	11.298363	-19.846690	NaN	-11.298363
0.000000	-33.051318	NaN	-31.648552	33.051318	NaN	31.648552
0.000000	9.170108	NaN	0.707194	-9.170108	NaN	-0.707194
0.000000	1.980802	NaN	13.115132	-1.980802	NaN	-13.115132
0.000000	-29.748566	NaN	-28.712292	29.748566	NaN	28.712292
0.000000	-57.783872	NaN	-8.726749	57.783872	NaN	8.726749
0.000000	-37.775923	NaN	17.053716	37.775923	NaN	-17.053716
0.000000	-7.914716	NaN	6.646949	7.914716	NaN	-6.646949
0.000000	-8.096450	NaN	4.855997	8.096450	NaN	-4.855997
0.000000	8.492527	NaN	-13.493905	-8.492527	NaN	13.493905
0.000000	-19.202547	NaN	-44.145118	19.202547	NaN	44.145118
0.000000	-16.046302	NaN	10.279894	16.046302	NaN	-10.279894
0.000000	-11.081358	NaN	-1.009462	11.081358	NaN	1.009462
0.000000	11.505201	NaN	7.671696	-11.505201	NaN	-7.671696
0.000000	-17.276333	NaN	5.608675	17.276333	NaN	-5.608675
0.000000	-31.840321	NaN	8.126535	31.840321	NaN	-8.126535
0.000000	-9.113944	NaN	-2.102078	9.113944	NaN	2.102078
0.000000	16.650165	NaN	8.499894	-16.650165	NaN	-8.499894
0.000000	-21.404896	NaN	2.069905	21.404896	NaN	-2.069905
0.000000	-62.392029	NaN	-54.365506	62.392029	NaN	54.365506
0.000000	-9.008329	NaN	26.164720	9.008329	NaN	-26.164720
0.000000	-45.032982	NaN	-12.458189	45.032982	NaN	12.458189
0.000000	13.952909	NaN	12.310340	-13.952909	NaN	-12.310340
0.000000	-52.023684	NaN	-7.326156	52.023684	NaN	7.326156
0.000000	-13.317614	NaN	14.120058	13.317614	NaN	-14.120058
0.000000	-37.659165	NaN	-11.141312	37.659165	NaN	11.141312
0.000000	1.458664	NaN	-30.614956	-1.458664	NaN	30.614956
0.000000	1.213206	NaN	-8.479760	-1.213206	NaN	8.479760
0.000000	-8.649135	NaN	4.488244	8.649135	NaN	-4.488244
0.000000	-0.105849	NaN	-1.130132	0.105849	NaN	1.130132
0.000000	-4.140787	NaN	-1.409899	4.140787	NaN	1.409899
0.000000	-22.514003	NaN	-21.105188	22.514003	NaN	21.105188
0.000000	-12.838823	NaN	8.207661	12.838823	NaN	-8.207661
0.000000	-12.700612	NaN	7.057127	12.700612	NaN	-7.057127
0.000000	-13.610614	NaN	9.622825	13.610614	NaN	-9.622825
0.000000	1.045038	NaN	0.318208	-1.045038	NaN	-0.318208
0.000000	23.868927	NaN	15.715776	-23.868927	NaN	-15.715776
0.000000	-7.338936	NaN	3.157368	7.338936	NaN	-3.157368
0.000000	19.625966	NaN	-11.116773	-19.625966	NaN	11.116773
0.000000	-46.115403	NaN	10.821708	46.115403	NaN	-10.821708
0.000000	-16.552004	NaN	-7.993703	16.552004	NaN	7.993703
0.000000	12.523104	NaN	16.298421	-12.523104	NaN	-16.298421
0.000000	-72.984374	NaN	-11.816759	72.984374	NaN	11.816759
0.000000	-23.520864	NaN	-13.286248	23.520864	NaN	13.286248
0.000000	-10.381575	NaN	2.134858	10.381575	NaN	-2.134858
0.000000	25.699809	NaN	-4.721070	-25.699809	NaN	4.721070
0.000000	-63.497111	NaN	-5.424487	63.497111	NaN	5.424487
0.000000	19.847761	NaN	3.389419	-19.847761	NaN	-3.389419
0.000000	1.047927	NaN	-22.786676	-1.047927	NaN	22.786676
0.000000	-17.441425	NaN	-3.822299	17.441425	NaN	3.822299
0.000000	2.615985	NaN	23.105648	-2.615985	NaN	-23.105648
0.000000	12.489102	NaN	20.895348	-12.489102	NaN	-20.895348
0.000000	-14.864969	NaN	6.614755	14.864969	NaN	-6.614755
0.000000	-11.989895	NaN	-11.029957	11.989895	NaN	11.029957
0.000000	1.931050	NaN	0.342946	-1.931050	NaN	-0.342946
0.000000	-6.438306	NaN	9.231095	6.438306	NaN	-9.231095
0.000000	-34.764817	NaN	8.165082	34.764817	NaN	-8.165082
0.000000	-15.691411	NaN	-10.987174	15.691411	NaN	10.987174
0.000000	31.196749	NaN	-1.628389	-31.196749	NaN	1.628389
0.000000	16.808770	NaN	-2.287650	-16.808770	NaN	2.287650
0.000000	46.779403	NaN	3.114444	-46.779403	NaN	-3.114444
0.000000	-36.774323	NaN	-1.364230	36.774323	NaN	1.364230
0.000000	8.756657	NaN	4.452339	-8.756657	NaN	-4.452339
0.000000	-16.919368	NaN	7.375264	16.919368	NaN	-7.375264
0.000000	-26.878795	NaN	-46.495541	26.878795	NaN	46.495541
0.000000	-36.712791	NaN	6.526997	36.712791	NaN	-6.526997
0.000000	13.359553	NaN	1.715657	-13.359553	NaN	-1.715657
0.000000	-57.697176	NaN	-38.805524	57.697176	NaN	38.805524
0.000000	-14.505730	NaN	4.262192	14.505730	NaN	-4.262192
0.000000	-0.158274	NaN	5.103019	0.158274	NaN	-5.103019
0.000000	-8.398574	NaN	0.790592	8.398574	NaN	-0.790592
0.000000	14.101435	NaN	1.418888	-14.101435	NaN	-1.418888
0.000000	-26.633834	NaN	-11.587466	26.633834	NaN	11.587466
0.000000	12.045111	NaN	-8.578656	-12.045111	NaN	8.578656
0.000000	-2.257284	NaN	8.801739	2.257284	NaN	-8.801739
0.000000	-14.375143	NaN	0.066039	14.375143	NaN	-0.066039
0.000000	2.820242	NaN	-15.887180	-2.820242	NaN	15.887180
0.000000	-49.757612	NaN	-3.661232	49.757612	NaN	3.661232
0.000000	-11.303674	NaN	0.832679	11.303674	NaN	-0.832679
0.000000	-11.372208	NaN	23.792574	11.372208	NaN	-23.792574
0.000000	-11.229569	NaN	4.640082	11.229569	NaN	-4.640082
0.000000	17.818192	NaN	-4.978300	-17.818192	NaN	4.978300
0.000000	25.117692	NaN	12.636928	-25.117692	NaN	-12.636928
0.000000	-20.404243	NaN	20.736670	20.404243	NaN	-20.736670
0.000000	17.287496	NaN	7.351192	-17.287496	NaN	-7.351192
0.000000	24.410247	NaN	0.192146	-24.410247	NaN	-0.192146
0.000000	-22.155219	NaN	4.368865	22.155219	NaN	-4.368865
0.000000	-63.173163	NaN	-6.241315	63.173163	NaN	6.241315
0.000000	-9.856332	NaN	2.278821	9.856332	NaN	-2.278821
0.000000	-5.208595	NaN	1.695633	5.208595	NaN	-1.695633
0.000000	1.458906	NaN	12.089614	-1.458906	NaN	-12.089614
0.000000	27.068619	NaN	-3.032161	-27.068619	NaN	3.032161
0.000000	7.026191	NaN	8.587603	-7.026191	NaN	-8.587603
0.000000	-23.976626	NaN	-12.209608	23.976626	NaN	12.209608
0.000000	4.201355	NaN	-0.732736	-4.201355	NaN	0.732736
0.000000	8.744712	NaN	-14.365593	-8.744712	NaN	14.365593
0.000000	6.428515	NaN	-7.670315	-6.428515	NaN	7.670315
0.000000	-12.342403	NaN	-5.270498	12.342403	NaN	5.270498
0.000000	-27.056120	NaN	-8.093695	27.056120	NaN	8.093695
0.000000	-4.013910	NaN	-6.498444	4.013910	NaN	6.498444
0.000000	10.142408	NaN	28.062201	-10.142408	NaN	-28.062201
0.000000	16.695483	NaN	3.270412	-16.695483	NaN	-3.270412
0.000000	-31.629594	NaN	-9.816569	31.629594	NaN	9.816569
0.000000	12.573509	NaN	24.856227	-12.573509	NaN	-24.856227
0.000000	5.995139	NaN	18.891661	-5.995139	NaN	-18.891661
0.000000	-26.042789	NaN	4.081070	26.042789	NaN	-4.081070
0.000000	-14.213816	NaN	2.352165	14.213816	NaN	-2.352165
0.000000	-2.460280	NaN	9.502165	2.460280	NaN	-9.502165
0.000000	17.498082	NaN	-1.150198	-17.498082	NaN	1.150198
0.000000	-13.174375	NaN	8.598566	13.174375	NaN	-8.598566
0.000000	12.563517	NaN	-1.615363	-12.563517	NaN	1.615363
0.000000	-60.684602	NaN	-18.721392	60.684602	NaN	18.721392
0.000000	10.892540	NaN	26.510606	-10.892540	NaN	-26.510606
0.000000	-22.142815	NaN	-0.564679	22.142815	NaN	0.564679
0.000000	12.260179	NaN	1.630117	-12.260179	NaN	-1.630117
0.000000	-22.306161	NaN	2.325701	22.306161	NaN	-2.325701
0.000000	-0.881992	NaN	12.983266	0.881992	NaN	-12.983266
0.000000	5.516452	NaN	-3.434303	-5.516452	NaN	3.434303
0.000000	17.198249	NaN	2.654448	-17.198249	NaN	-2.654448
0.000000	-2.680294	NaN	1.102281	2.680294	NaN	-1.102281
0.000000	-10.892965	NaN	4.786646	10.892965	NaN	-4.786646
0.000000	-11.351572	NaN	7.217535	11.351572	NaN	-7.217535
0.000000	-2.623713	NaN	12.337470	2.623713	NaN	-12.337470
0.000000	-48.018742	NaN	0.871450	48.018742	NaN	-0.871450
0.000000	12.798136	NaN	-18.977379	-12.798136	NaN	18.977379
0.000000	-14.118263	NaN	-6.300419	14.118263	NaN	6.300419
0.000000	0.909721	NaN	-2.504811	-0.909721	NaN	2.504811
0.000000	-39.168993	NaN	-3.799722	39.168993	NaN	3.799722
0.000000	-16.069681	NaN	6.575804	16.069681	NaN	-6.575804
0.000000	8.650197	NaN	-1.229166	-8.650197	NaN	1.229166
0.000000	-12.854237	NaN	3.116474	12.854237	NaN	-3.116474
0.000000	-0.855895	NaN	16.240165	0.855895	NaN	-16.240165
0.000000	-18.869398	NaN	-7.324514	18.869398	NaN	7.324514
0.000000	12.824212	NaN	7.245790	-12.824212	NaN	-7.245790
0.000000	-10.326770	NaN	-6.620752	10.326770	NaN	6.620752
0.000000	4.252884	NaN	-10.944790	-4.252884	NaN	10.944790
0.000000	14.999052	NaN	-9.022158	-14.999052	NaN	9.022158
0.000000	11.581168	NaN	-2.883562	-11.581168	NaN	2.883562
0.000000	9.091663	NaN	-2.408548	-9.091663	NaN	2.408548
0.000000	20.998953	NaN	-8.431540	-20.998953	NaN	8.431540
0.000000	-39.983320	NaN	20.282000	39.983320	NaN	-20.282000
0.000000	-0.190003	NaN	-18.365410	0.190003	NaN	18.365410
0.000000	12.662167	NaN	-10.924347	-12.662167	NaN	10.924347
0.000000	16.430094	NaN	-1.240339	-16.430094	NaN	1.240339
0.000000	-7.859007	NaN	-11.212830	7.859007	NaN	11.212830
0.000000	17.147469	NaN	-2.438120	-17.147469	NaN	2.438120
0.000000	-27.738668	NaN	-1.145404	27.738668	NaN	1.145404
0.000000	-10.950219	NaN	-14.918234	10.950219	NaN	14.918234
0.000000	19.500289	NaN	-4.182501	-19.500289	NaN	4.182501
0.000000	-30.057451	NaN	2.917426	30.057451	NaN	-2.917426
0.000000	-63.828484	NaN	2.741167	63.828484	NaN	-2.741167
0.000000	-12.308311	NaN	-6.270746	12.308311	NaN	6.270746
0.000000	-0.912840	NaN	-3.387293	0.912840	NaN	3.387293
0.000000	11.062229	NaN	-7.660407	-11.062229	NaN	7.660407
0.000000	-31.555731	NaN	-5.117093	31.555731	NaN	5.117093
0.000000	3.610750	NaN	-12.891141	-3.610750	NaN	12.891141
0.000000	6.813395	NaN	4.124592	-6.813395	NaN	-4.124592
0.000000	-62.533077	NaN	-8.351919	62.533077	NaN	8.351919
0.000000	-9.343978	NaN	8.062113	9.343978	NaN	-8.062113
0.000000	-18.147144	NaN	7.284370	18.147144	NaN	-7.284370
0.000000	-26.214571	NaN	0.641766	26.214571	NaN	-0.641766
0.000000	-14.833100	NaN	3.221087	14.833100	NaN	-3.221087
0.000000	5.433565	NaN	9.489323	-5.433565	NaN	-9.489323
0.000000	-12.465704	NaN	-8.279178	12.465704	NaN	8.279178
0.000000	3.278612	NaN	13.619657	-3.278612	NaN	-13.619657
0.000000	-10.872076	NaN	-10.235197	10.872076	NaN	10.235197
0.000000	7.052139	NaN	-4.643770	-7.052139	NaN	4.643770
0.000000	-32.347592	NaN	-10.623503	32.347592	NaN	10.623503
0.000000	-30.732028	NaN	-4.744762	30.732028	NaN	4.744762
0.000000	7.319273	NaN	-24.466420	-7.319273	NaN	24.466420
0.000000	-17.757972	NaN	-1.810109	17.757972	NaN	1.810109
0.000000	-22.090784	NaN	-5.622183	22.090784	NaN	5.622183
0.000000	12.461276	NaN	17.751480	-12.461276	NaN	-17.751480
0.000000	-11.068284	NaN	-19.125396	11.068284	NaN	19.125396
0.000000	-28.795604	NaN	-7.897168	28.795604	NaN	7.897168
0.000000	-20.862629	NaN	-0.442641	20.862629	NaN	0.442641
0.000000	-4.866079	NaN	1.355464	4.866079	NaN	-1.355464
0.000000	19.854571	NaN	-0.056842	-19.854571	NaN	0.056842
0.000000	-14.906170	NaN	16.000176	14.906170	NaN	-16.000176
0.000000	9.882084	NaN	-16.508627	-9.882084	NaN	16.508627
0.000000	15.155506	NaN	-13.364684	-15.155506	NaN	13.364684
0.000000	-40.271272	NaN	10.982510	40.271272	NaN	-10.982510
0.000000	-28.144604	NaN	-26.122294	28.144604	NaN	26.122294
0.000000	22.758596	NaN	-0.037775	-22.758596	NaN	0.037775
0.000000	8.838687	NaN	-3.419295	-8.838687	NaN	3.419295
0.000000	21.931374	NaN	12.617652	-21.931374	NaN	-12.617652
0.000000	-0.671175	NaN	-12.656160	0.671175	NaN	12.656160
0.000000	0.497565	NaN	-25.967066	-0.497565	NaN	25.967066
0.000000	6.173815	NaN	12.919749	-6.173815	NaN	-12.919749
0.000000	-35.327278	NaN	6.082535	35.327278	NaN	-6.082535
0.000000	-29.767733	NaN	4.442068	29.767733	NaN	-4.442068
0.000000	-14.241398	NaN	0.845175	14.241398	NaN	-0.845175
0.000000	-13.443088	NaN	-28.160374	13.443088	NaN	28.160374
0.000000	12.628324	NaN	-5.541111	-12.628324	NaN	5.541111
0.000000	-16.630076	NaN	9.154402	16.630076	NaN	-9.154402
0.000000	19.447099	NaN	8.713724	-19.447099	NaN	-8.713724
0.000000	-14.665974	NaN	2.548250	14.665974	NaN	-2.548250
0.000000	1.229229	NaN	19.809735	-1.229229	NaN	-19.809735
0.000000	-3.993166	NaN	-7.808977	3.993166	NaN	7.808977
0.000000	-28.776769	NaN	8.421068	28.776769	NaN	-8.421068
0.000000	-12.343816	NaN	-2.903443	12.343816	NaN	2.903443
0.000000	-48.350510	NaN	-4.932894	48.350510	NaN	4.932894
0.000000	-11.252274	NaN	-1.195943	11.252274	NaN	1.195943
0.000000	-3.362743	NaN	7.722312	3.362743	NaN	-7.722312
0.000000	13.392880	NaN	-3.281042	-13.392880	NaN	3.281042
0.000000	-29.274940	NaN	-21.434507	29.274940	NaN	21.434507
0.000000	-12.653473	NaN	14.530631	12.653473	NaN	-14.530631
0.000000	-11.676783	NaN	-13.848904	11.676783	NaN	13.848904
0.000000	-41.660951	NaN	-10.032406	41.660951	NaN	10.032406
0.000000	-32.982118	NaN	14.240585	32.982118	NaN	-14.240585
0.000000	-10.272649	NaN	-31.642490	10.272649	NaN	31.642490
0.000000	-15.092280	NaN	8.627192	15.092280	NaN	-8.627192
0.000000	-41.870035	NaN	0.389320	41.870035	NaN	-0.389320
0.000000	-20.506439	NaN	11.204446	20.506439	NaN	-11.204446
0.000000	7.983237	NaN	9.000550	-7.983237	NaN	-9.000550
0.000000	-16.344391	NaN	-1.540250	16.344391	NaN	1.540250
0.000000	-16.430954	NaN	7.903220	16.430954	NaN	-7.903220
0.000000	9.592364	NaN	8.713232	-9.592364	NaN	-8.713232
0.000000	18.131205	NaN	-31.258987	-18.131205	NaN	31.258987
0.000000	9.735309	NaN	5.972297	-9.735309	NaN	-5.972297
0.000000	25.234206	NaN	10.015202	-25.234206	NaN	-10.015202
0.000000	-5.721206	NaN	-17.913432	5.721206	NaN	17.913432
0.000000	-16.263425	NaN	-8.579993	16.263425	NaN	8.579993
0.000000	14.657324	NaN	10.841590	-14.657324	NaN	-10.841590
0.000000	-25.183823	NaN	23.651210	25.183823	NaN	-23.651210
0.000000	-10.275914	NaN	-0.835356	10.275914	NaN	0.835356
0.000000	8.570297	NaN	1.718338	-8.570297	NaN	-1.718338
0.000000	-12.603463	NaN	2.372877	12.603463	NaN	-2.372877
0.000000	-3.887184	NaN	12.294228	3.887184	NaN	-12.294228
0.000000	-3.692516	NaN	4.860170	3.692516	NaN	-4.860170
0.000000	0.170019	NaN	0.911345	-0.170019	NaN	-0.911345
0.000000	18.462806	NaN	7.016487	-18.462806	NaN	-7.016487
0.000000	-2.354856	NaN	-1.924454	2.354856	NaN	1.924454
0.000000	-3.886320	NaN	4.273993	3.886320	NaN	-4.273993
0.000000	13.630555	NaN	6.414215	-13.630555	NaN	-6.414215
0.000000	-1.705785	NaN	5.747036	1.705785	NaN	-5.747036
0.000000	-29.853313	NaN	13.812402	29.853313	NaN	-13.812402
0.000000	-7.117313	NaN	0.598282	7.117313	NaN	-0.598282
0.000000	21.582753	NaN	10.273625	-21.582753	NaN	-10.273625
0.000000	7.023355	NaN	16.473647	-7.023355	NaN	-16.473647
0.000000	-26.023482	NaN	-21.027112	26.023482	NaN	21.027112
0.000000	22.650092	NaN	8.684344	-22.650092	NaN	-8.684344
0.000000	-21.866862	NaN	-13.728431	21.866862	NaN	13.728431
0.000000	-15.131084	NaN	-11.209831	15.131084	NaN	11.209831
0.000000	8.343795	NaN	6.959247	-8.343795	NaN	-6.959247
0.000000	-55.394703	NaN	-1.408214	55.394703	NaN	1.408214
0.000000	-59.189677	NaN	-7.788798	59.189677	NaN	7.788798
0.000000	13.484870	NaN	22.944410	-13.484870	NaN	-22.944410
0.000000	25.963604	NaN	-10.120216	-25.963604	NaN	10.120216
0.000000	-27.942745	NaN	-13.376773	27.942745	NaN	13.376773
0.000000	-1.231243	NaN	10.153929	1.231243	NaN	-10.153929
0.000000	17.930729	NaN	-28.804487	-17.930729	NaN	28.804487
0.000000	3.530208	NaN	2.524097	-3.530208	NaN	-2.524097
0.000000	-11.530407	NaN	-6.662394	11.530407	NaN	6.662394
0.000000	-30.278802	NaN	9.322812	30.278802	NaN	-9.322812
0.000000	-19.759798	NaN	-9.377297	19.759798	NaN	9.377297
0.000000	-1.402063	NaN	-7.117823	1.402063	NaN	7.117823
0.000000	21.012225	NaN	-7.168642	-21.012225	NaN	7.168642
0.000000	4.423223	NaN	15.741458	-4.423223	NaN	-15.741458
0.000000	5.440265	NaN	2.681212	-5.440265	NaN	-2.681212
0.000000	9.602750	NaN	-1.638912	-9.602750	NaN	1.638912
0.000000	-9.980739	NaN	-14.414159	9.980739	NaN	14.414159
0.000000	4.405251	NaN	21.901658	-4.405251	NaN	-21.901658
0.000000	40.264953	NaN	-5.814155	-40.264953	NaN	5.814155
0.000000	7.159156	NaN	-10.610523	-7.159156	NaN	10.610523
0.000000	-25.815948	NaN	-7.113503	25.815948	NaN	7.113503
0.000000	15.763093	NaN	4.823187	-15.763093	NaN	-4.823187
0.000000	14.998529	NaN	3.125912	-14.998529	NaN	-3.125912
0.000000	-16.781869	NaN	8.799566	16.781869	NaN	-8.799566
0.000000	0.232652	NaN	4.505369	-0.232652	NaN	-4.505369
0.000000	-25.214315	NaN	25.492355	25.214315	NaN	-25.492355
0.000000	-2.376727	NaN	-12.448792	2.376727	NaN	12.448792
0.000000	3.975309	NaN	-0.593968	-3.975309	NaN	0.593968
0.000000	-19.477609	NaN	4.342587	19.477609	NaN	-4.342587
0.000000	33.424257	NaN	2.272808	-33.424257	NaN	-2.272808
0.000000	10.421107	NaN	5.940438	-10.421107	NaN	-5.940438
0.000000	-44.213917	NaN	-6.451711	44.213917	NaN	6.451711
0.000000	22.884353	NaN	16.876841	-22.884353	NaN	-16.876841
0.000000	39.772201	NaN	11.277235	-39.772201	NaN	-11.277235
0.000000	-1.666299	NaN	-0.102907	1.666299	NaN	0.102907
0.000000	20.115910	NaN	2.342977	-20.115910	NaN	-2.342977
0.000000	-22.489623	NaN	0.179658	22.489623	NaN	-0.179658
0.000000	1.354689	NaN	2.118789	-1.354689	NaN	-2.118789
0.000000	-5.790614	NaN	14.233988	5.790614	NaN	-14.233988
0.000000	-7.527074	NaN	1.679066	7.527074	NaN	-1.679066
0.000000	-11.463500	NaN	2.338321	11.463500	NaN	-2.338321
0.000000	-8.500670	NaN	13.905249	8.500670	NaN	-13.905249
0.000000	-22.512394	NaN	2.562249	22.512394	NaN	-2.562249
0.000000	12.168787	NaN	-0.505059	-12.168787	NaN	0.505059
0.000000	-14.751216	NaN	-15.911840	14.751216	NaN	15.911840
0.000000	3.312909	NaN	-1.418386	-3.312909	NaN	1.418386
0.000000	0.053244	NaN	8.928473	-0.053244	NaN	-8.928473
0.000000	-3.773518	NaN	13.663751	3.773518	NaN	-13.663751
0.000000	-58.710288	NaN	16.623020	58.710288	NaN	-16.623020
0.000000	-26.193255	NaN	-0.891248	26.193255	NaN	0.891248
0.000000	-44.075380	NaN	-13.878552	44.075380	NaN	13.878552
0.000000	18.368671	NaN	4.890744	-18.368671	NaN	-4.890744
0.000000	-25.797843	NaN	-26.995220	25.797843	NaN	26.995220
0.000000	-38.720524	NaN	-17.213524	38.720524	NaN	17.213524
0.000000	17.911502	NaN	11.769576	-17.911502	NaN	-11.769576
0.000000	-25.434544	NaN	14.377583	25.434544	NaN	-14.377583
0.000000	-43.022405	NaN	-31.527293	43.022405	NaN	31.527293
0.000000	-24.515165	NaN	-36.905284	24.515165	NaN	36.905284
0.000000	-35.682421	NaN	3.281519	35.682421	NaN	-3.281519
0.000000	-10.892136	NaN	-14.792000	10.892136	NaN	14.792000
0.000000	-0.498848	NaN	8.987688	0.498848	NaN	-8.987688
0.000000	48.777034	NaN	-9.606005	-48.777034	NaN	9.606005
0.000000	8.884780	NaN	-11.385938	-8.884780	NaN	11.385938
0.000000	-48.641244	NaN	-10.333792	48.641244	NaN	10.333792
0.000000	-8.062770	NaN	-4.582361	8.062770	NaN	4.582361
0.000000	-16.667322	NaN	6.876644	16.667322	NaN	-6.876644
0.000000	-54.178699	NaN	-10.689603	54.178699	NaN	10.689603
0.000000	-8.645717	NaN	1.268153	8.645717	NaN	-1.268153
0.000000	-8.083425	NaN	15.369633	8.083425	NaN	-15.369633
0.000000	-8.555037	NaN	-3.419030	8.555037	NaN	3.419030
0.000000	-23.544874	NaN	-15.356356	23.544874	NaN	15.356356
0.000000	27.748313	NaN	-24.442267	-27.748313	NaN	24.442267
0.000000	-13.233832	NaN	13.697675	13.233832	NaN	-13.697675
0.000000	17.124910	NaN	-10.319515	-17.124910	NaN	10.319515
0.000000	8.070261	NaN	9.613039	-8.070261	NaN	-9.613039
0.000000	-23.525584	NaN	8.320760	23.525584	NaN	-8.320760
0.000000	3.871070	NaN	18.943088	-3.871070	NaN	-18.943088
0.000000	-2.417606	NaN	-11.106523	2.417606	NaN	11.106523
0.000000	-8.778490	NaN	-10.370834	8.778490	NaN	10.370834
0.000000	3.885215	NaN	-0.378719	-3.885215	NaN	0.378719
0.000000	11.807020	NaN	13.907678	-11.807020	NaN	-13.907678
0.000000	-13.528455	NaN	7.880548	13.528455	NaN	-7.880548
0.000000	-21.467499	NaN	-4.228526	21.467499	NaN	4.228526
0.000000	11.492697	NaN	-6.555450	-11.492697	NaN	6.555450
0.000000	-21.518705	NaN	-15.538004	21.518705	NaN	15.538004
0.000000	-33.247850	NaN	-24.814671	33.247850	NaN	24.814671
0.000000	-16.634124	NaN	-5.800194	16.634124	NaN	5.800194
0.000000	-8.748405	NaN	5.966131	8.748405	NaN	-5.966131
0.000000	-14.522772	NaN	3.556492	14.522772	NaN	-3.556492
0.000000	6.331231	NaN	14.360658	-6.331231	NaN	-14.360658
0.000000	-28.793911	NaN	12.067468	28.793911	NaN	-12.067468
0.000000	-27.446835	NaN	1.786822	27.446835	NaN	-1.786822
0.000000	-27.457420	NaN	15.417719	27.457420	NaN	-15.417719
0.000000	-14.284842	NaN	1.854411	14.284842	NaN	-1.854411
0.000000	3.223674	NaN	2.801120	-3.223674	NaN	-2.801120
0.000000	16.189734	NaN	9.113210	-16.189734	NaN	-9.113210
0.000000	12.247055	NaN	-8.104418	-12.247055	NaN	8.104418
0.000000	17.852148	NaN	4.189401	-17.852148	NaN	-4.189401
0.000000	-39.875199	NaN	-22.749237	39.875199	NaN	22.749237
0.000000	-6.038640	NaN	-6.699893	6.038640	NaN	6.699893
0.000000	-28.682047	NaN	9.573577	28.682047	NaN	-9.573577
0.000000	29.626966	NaN	21.932385	-29.626966	NaN	-21.932385
0.000000	-11.552467	NaN	16.983999	11.552467	NaN	-16.983999
0.000000	5.392787	NaN	3.144597	-5.392787	NaN	-3.144597
0.000000	-25.803904	NaN	1.269325	25.803904	NaN	-1.269325
0.000000	-44.616260	NaN	-10.448809	44.616260	NaN	10.448809
0.000000	24.436900	NaN	1.386125	-24.436900	NaN	-1.386125
0.000000	-1.759758	NaN	12.667385	1.759758	NaN	-12.667385
0.000000	-33.205755	NaN	4.278483	33.205755	NaN	-4.278483
0.000000	-3.887864	NaN	11.896607	3.887864	NaN	-11.896607
0.000000	-2.179526	NaN	13.836603	2.179526	NaN	-13.836603
0.000000	4.127782	NaN	-9.116908	-4.127782	NaN	9.116908
0.000000	-36.354552	NaN	6.197220	36.354552	NaN	-6.197220
0.000000	-13.268904	NaN	-15.703403	13.268904	NaN	15.703403
0.000000	-17.797274	NaN	-11.269374	17.797274	NaN	11.269374
0.000000	-15.679422	NaN	-14.576923	15.679422	NaN	14.576923
0.000000	-2.090013	NaN	4.635583	2.090013	NaN	-4.635583
0.000000	-58.324879	NaN	19.168593	58.324879	NaN	-19.168593
0.000000	3.566462	NaN	7.763329	-3.566462	NaN	-7.763329
0.000000	-14.175964	NaN	17.531922	14.175964	NaN	-17.531922
0.000000	-44.539446	NaN	-0.978820	44.539446	NaN	0.978820
0.000000	-28.920956	NaN	-6.574265	28.920956	NaN	6.574265
0.000000	-22.703224	NaN	-1.284404	22.703224	NaN	1.284404
0.000000	-4.913560	NaN	-0.842096	4.913560	NaN	0.842096
0.000000	-3.816102	NaN	19.997832	3.816102	NaN	-19.997832
0.000000	-18.609943	NaN	12.250568	18.609943	NaN	-12.250568
0.000000	28.752515	NaN	13.454656	-28.752515	NaN	-13.454656
0.000000	-34.013345	NaN	-22.070329	34.013345	NaN	22.070329
0.000000	-13.364296	NaN	-2.702794	13.364296	NaN	2.702794
0.000000	-6.539940	NaN	6.185410	6.539940	NaN	-6.185410
0.000000	25.609545	NaN	9.232303	-25.609545	NaN	-9.232303
0.000000	-4.681785	NaN	3.671059	4.681785	NaN	-3.671059
0.000000	4.131331	NaN	-28.762358	-4.131331	NaN	28.762358
0.000000	-1.704955	NaN	10.938047	1.704955	NaN	-10.938047
0.000000	9.336647	NaN	0.252475	-9.336647	NaN	-0.252475
0.000000	0.978534	NaN	2.614839	-0.978534	NaN	-2.614839
0.000000	21.686460	NaN	27.540294	-21.686460	NaN	-27.540294
0.000000	-14.420649	NaN	2.907499	14.420649	NaN	-2.907499
0.000000	2.682765	NaN	7.257479	-2.682765	NaN	-7.257479
0.000000	-49.637106	NaN	5.908225	49.637106	NaN	-5.908225
0.000000	-10.628082	NaN	-4.990823	10.628082	NaN	4.990823
0.000000	9.792917	NaN	12.850498	-9.792917	NaN	-12.850498
0.000000	3.607693	NaN	18.722936	-3.607693	NaN	-18.722936
0.000000	-14.024425	NaN	3.245506	14.024425	NaN	-3.245506
0.000000	-50.687069	NaN	-24.309743	50.687069	NaN	24.309743
0.000000	-48.500050	NaN	11.660508	48.500050	NaN	-11.660508
0.000000	-7.006018	NaN	-9.482974	7.006018	NaN	9.482974
0.000000	-32.746022	NaN	13.469368	32.746022	NaN	-13.469368
0.000000	8.441972	NaN	27.021105	-8.441972	NaN	-27.021105
0.000000	7.679590	NaN	17.287800	-7.679590	NaN	-17.287800
0.000000	23.339442	NaN	17.456809	-23.339442	NaN	-17.456809
0.000000	-61.311796	NaN	-23.895383	61.311796	NaN	23.895383
0.000000	5.658197	NaN	12.866389	-5.658197	NaN	-12.866389
0.000000	17.067276	NaN	17.540256	-17.067276	NaN	-17.540256
0.000000	-17.839166	NaN	5.205836	17.839166	NaN	-5.205836
0.000000	7.876656	NaN	2.997321	-7.876656	NaN	-2.997321
0.000000	-17.944647	NaN	-5.955533	17.944647	NaN	5.955533
0.000000	-8.994491	NaN	5.704364	8.994491	NaN	-5.704364
0.000000	6.636696	NaN	22.259687	-6.636696	NaN	-22.259687
0.000000	11.838758	NaN	24.612517	-11.838758	NaN	-24.612517
0.000000	9.962500	NaN	5.815803	-9.962500	NaN	-5.815803
0.000000	-0.157736	NaN	-10.552747	0.157736	NaN	10.552747
0.000000	12.634108	NaN	20.290267	-12.634108	NaN	-20.290267
0.000000	-12.694078	NaN	-19.406546	12.694078	NaN	19.406546
0.000000	-8.465585	NaN	15.631518	8.465585	NaN	-15.631518
0.000000	-17.771385	NaN	-1.134869	17.771385	NaN	1.134869
0.000000	-30.016352	NaN	7.505674	30.016352	NaN	-7.505674
0.000000	-7.723423	NaN	17.589714	7.723423	NaN	-17.589714
0.000000	20.711905	NaN	-5.935326	-20.711905	NaN	5.935326
0.000000	-12.553803	NaN	21.008201	12.553803	NaN	-21.008201
0.000000	-25.114870	NaN	-2.121870	25.114870	NaN	2.121870
0.000000	0.944519	NaN	10.085135	-0.944519	NaN	-10.085135
0.000000	5.502412	NaN	7.645621	-5.502412	NaN	-7.645621
0.000000	0.849087	NaN	-10.053811	-0.849087	NaN	10.053811
0.000000	6.658824	NaN	15.614218	-6.658824	NaN	-15.614218
0.000000	-1.230505	NaN	-4.231970	1.230505	NaN	4.231970
0.000000	-15.066253	NaN	-18.843623	15.066253	NaN	18.843623
0.000000	-15.032963	NaN	3.607633	15.032963	NaN	-3.607633
0.000000	-25.418317	NaN	6.558188	25.418317	NaN	-6.558188
0.000000	-14.448065	NaN	11.903880	14.448065	NaN	-11.903880
0.000000	-3.491395	NaN	-0.787026	3.491395	NaN	0.787026
0.000000	-18.829676	NaN	10.100083	18.829676	NaN	-10.100083
0.000000	5.452167	NaN	10.777535	-5.452167	NaN	-10.777535
0.000000	2.680045	NaN	6.701091	-2.680045	NaN	-6.701091
0.000000	-21.220908	NaN	-2.689928	21.220908	NaN	2.689928
0.000000	-0.189480	NaN	-1.532631	0.189480	NaN	1.532631
0.000000	0.862504	NaN	23.643181	-0.862504	NaN	-23.643181
0.000000	-1.595924	NaN	3.285565	1.595924	NaN	-3.285565
0.000000	-33.679346	NaN	-15.478577	33.679346	NaN	15.478577
0.000000	2.276186	NaN	-0.369904	-2.276186	NaN	0.369904
0.000000	1.124840	NaN	6.984922	-1.124840	NaN	-6.984922
0.000000	-7.776591	NaN	-9.738188	7.776591	NaN	9.738188
0.000000	8.939514	NaN	16.225316	-8.939514	NaN	-16.225316
0.000000	-9.764928	NaN	11.626373	9.764928	NaN	-11.626373
0.000000	21.817505	NaN	16.642869	-21.817505	NaN	-16.642869
0.000000	-44.741880	NaN	3.159368	44.741880	NaN	-3.159368
0.000000	1.533977	NaN	-2.417231	-1.533977	NaN	2.417231
0.000000	-3.320828	NaN	-6.519609	3.320828	NaN	6.519609
0.000000	-11.289199	NaN	1.923154	11.289199	NaN	-1.923154
0.000000	-2.558164	NaN	-6.620885	2.558164	NaN	6.620885
0.000000	3.450042	NaN	-12.852518	-3.450042	NaN	12.852518
0.000000	15.075936	NaN	5.774487	-15.075936	NaN	-5.774487
0.000000	17.788135	NaN	4.102262	-17.788135	NaN	-4.102262
0.000000	9.450020	NaN	4.547044	-9.450020	NaN	-4.547044
0.000000	-37.900805	NaN	14.306214	37.900805	NaN	-14.306214
0.000000	24.260962	NaN	2.047210	-24.260962	NaN	-2.047210
0.000000	3.652152	NaN	0.347298	-3.652152	NaN	-0.347298
0.000000	-8.756298	NaN	-0.237393	8.756298	NaN	0.237393
0.000000	-4.620267	NaN	-12.410514	4.620267	NaN	12.410514
0.000000	-47.790224	NaN	-12.010192	47.790224	NaN	12.010192
0.000000	-41.030874	NaN	-24.372750	41.030874	NaN	24.372750
0.000000	-25.728214	NaN	-15.487295	25.728214	NaN	15.487295
0.000000	-4.697020	NaN	13.841096	4.697020	NaN	-13.841096
0.000000	-15.553081	NaN	-15.629428	15.553081	NaN	15.629428
0.000000	-24.088062	NaN	-10.434192	24.088062	NaN	10.434192
0.000000	-5.422414	NaN	1.283239	5.422414	NaN	-1.283239
0.000000	-1.776792	NaN	-3.611651	1.776792	NaN	3.611651
0.000000	-5.385493	NaN	-19.271350	5.385493	NaN	19.271350
0.000000	8.667834	NaN	21.843955	-8.667834	NaN	-21.843955
0.000000	22.461397	NaN	2.527128	-22.461397	NaN	-2.527128
0.000000	-5.225254	NaN	4.553967	5.225254	NaN	-4.553967
0.000000	-15.087717	NaN	4.187423	15.087717	NaN	-4.187423
0.000000	-9.203776	NaN	14.490755	9.203776	NaN	-14.490755
0.000000	7.972263	NaN	10.130300	-7.972263	NaN	-10.130300
0.000000	8.520312	NaN	-0.252012	-8.520312	NaN	0.252012
0.000000	-48.106161	NaN	-7.963166	48.106161	NaN	7.963166
0.000000	-6.323145	NaN	13.930387	6.323145	NaN	-13.930387
0.000000	-47.832122	NaN	3.534065	47.832122	NaN	-3.534065
0.000000	-17.644522	NaN	-12.599835	17.644522	NaN	12.599835
0.000000	-30.004133	NaN	9.124765	30.004133	NaN	-9.124765
0.000000	-16.337098	NaN	-22.057397	16.337098	NaN	22.057397
0.000000	-9.547547	NaN	-4.200721	9.547547	NaN	4.200721
0.000000	-22.636371	NaN	14.778270	22.636371	NaN	-14.778270
0.000000	8.715521	NaN	23.225665	-8.715521	NaN	-23.225665
0.000000	-13.193784	NaN	7.722233	13.193784	NaN	-7.722233
0.000000	-2.516834	NaN	-32.836706	2.516834	NaN	32.836706
0.000000	-19.942256	NaN	1.518654	19.942256	NaN	-1.518654
0.000000	-23.259296	NaN	-29.081048	23.259296	NaN	29.081048
0.000000	-32.330917	NaN	-17.103612	32.330917	NaN	17.103612
0.000000	-11.289143	NaN	-2.821691	11.289143	NaN	2.821691
0.000000	-0.663905	NaN	5.757183	0.663905	NaN	-5.757183
0.000000	-40.915826	NaN	-5.498170	40.915826	NaN	5.498170
0.000000	-5.792495	NaN	13.980777	5.792495	NaN	-13.980777
0.000000	-46.808053	NaN	-17.264777	46.808053	NaN	17.264777
0.000000	3.888777	NaN	-7.569164	-3.888777	NaN	7.569164
0.000000	3.570867	NaN	-6.611368	-3.570867	NaN	6.611368
0.000000	-19.624443	NaN	-19.535841	19.624443	NaN	19.535841
0.000000	-18.071428	NaN	6.555608	18.071428	NaN	-6.555608
0.000000	32.293451	NaN	11.501920	-32.293451	NaN	-11.501920
0.000000	-29.344552	NaN	-0.581070	29.344552	NaN	0.581070
0.000000	6.694820	NaN	25.787872	-6.694820	NaN	-25.787872
0.000000	-26.331024	NaN	-20.151112	26.331024	NaN	20.151112
0.000000	-26.468066	NaN	-11.127233	26.468066	NaN	11.127233
0.000000	-8.541729	NaN	9.864054	8.541729	NaN	-9.864054
0.000000	2.370689	NaN	10.630559	-2.370689	NaN	-10.630559
0.000000	-64.796605	NaN	-7.467755	64.796605	NaN	7.467755
0.000000	3.459267	NaN	28.014021	-3.459267	NaN	-28.014021
0.000000	42.651692	NaN	13.760970	-42.651692	NaN	-13.760970
0.000000	-4.304109	NaN	1.636264	4.304109	NaN	-1.636264
0.000000	-20.921947	NaN	-11.842512	20.921947	NaN	11.842512
0.000000	-34.581782	NaN	20.050832	34.581782	NaN	-20.050832
