# Supplementary material for: Combined Influences of Model Choice, Data Quality, and Data Quantity When Estimating Population Trends
Source: PLoS One. 2015 Jul 15;10(7):e0132255. doi: 10.1371/journal.pone.0132255 (PMC4503393; doi:10.1371/journal.pone.0132255)
Supplement: S1 Dataset — Files are organized by model type and by the input lambda value. (ZIP) [file pone.0132255.s002.zip › Hypothetical LH/sims_lambda_1/simulationOutput_1_0_0_0.3_5.xls]

Percent_Decline_True	Median_Percent_Decline_Matrix	Median_Percent_Decline_Matrix_stable	Median_Percent_Decline_Scalar	Difference_True_Matrix	Difference_True_Matrix_Stable	Difference_True_Scalar
0.000000	50.772806	NaN	42.898003	-50.772806	NaN	-42.898003
0.000000	-74.819050	NaN	-8.287688	74.819050	NaN	8.287688
0.000000	71.402888	NaN	1.017323	-71.402888	NaN	-1.017323
0.000000	16.674024	NaN	26.891811	-16.674024	NaN	-26.891811
0.000000	-541.229144	NaN	7.547585	541.229144	NaN	-7.547585
0.000000	24.517581	NaN	48.931916	-24.517581	NaN	-48.931916
0.000000	-56.436205	NaN	-93.018172	56.436205	NaN	93.018172
0.000000	-11.094612	NaN	-64.762025	11.094612	NaN	64.762025
0.000000	-26.085753	NaN	10.815600	26.085753	NaN	-10.815600
0.000000	52.963189	NaN	12.361018	-52.963189	NaN	-12.361018
0.000000	-58.754241	NaN	-96.665483	58.754241	NaN	96.665483
0.000000	-224.216087	NaN	-2.678677	224.216087	NaN	2.678677
0.000000	41.058808	NaN	34.484132	-41.058808	NaN	-34.484132
0.000000	-6.617776	NaN	51.254580	6.617776	NaN	-51.254580
0.000000	-29.561517	NaN	-13.203991	29.561517	NaN	13.203991
0.000000	62.978722	NaN	37.324857	-62.978722	NaN	-37.324857
0.000000	19.097084	NaN	35.107267	-19.097084	NaN	-35.107267
0.000000	-177.755118	NaN	-26.685775	177.755118	NaN	26.685775
0.000000	30.989593	NaN	15.246624	-30.989593	NaN	-15.246624
0.000000	31.283237	NaN	0.651757	-31.283237	NaN	-0.651757
0.000000	0.770921	NaN	-91.030108	-0.770921	NaN	91.030108
0.000000	11.727981	NaN	29.448605	-11.727981	NaN	-29.448605
0.000000	-2.501689	NaN	29.591441	2.501689	NaN	-29.591441
0.000000	4.233462	NaN	-64.422886	-4.233462	NaN	64.422886
0.000000	10.532707	NaN	14.492852	-10.532707	NaN	-14.492852
0.000000	29.694667	NaN	-53.790387	-29.694667	NaN	53.790387
0.000000	-88.304358	NaN	-6.628892	88.304358	NaN	6.628892
0.000000	-271.317589	NaN	-10.536704	271.317589	NaN	10.536704
0.000000	4.661381	NaN	-18.028023	-4.661381	NaN	18.028023
0.000000	-382.880320	NaN	-21.944202	382.880320	NaN	21.944202
0.000000	-93.131030	NaN	-36.533267	93.131030	NaN	36.533267
0.000000	-21.016434	NaN	42.718986	21.016434	NaN	-42.718986
0.000000	58.484197	NaN	34.951944	-58.484197	NaN	-34.951944
0.000000	-0.959060	NaN	-17.075354	0.959060	NaN	17.075354
0.000000	-168.333086	NaN	-56.738879	168.333086	NaN	56.738879
0.000000	-64.084839	NaN	-126.545758	64.084839	NaN	126.545758
0.000000	-91.192183	NaN	31.026982	91.192183	NaN	-31.026982
0.000000	-64.602321	NaN	-42.306856	64.602321	NaN	42.306856
0.000000	-234.048496	NaN	-61.214702	234.048496	NaN	61.214702
0.000000	-134.218678	NaN	29.398209	134.218678	NaN	-29.398209
0.000000	25.905410	NaN	-57.102613	-25.905410	NaN	57.102613
0.000000	-95.071871	NaN	39.263085	95.071871	NaN	-39.263085
0.000000	50.327729	NaN	40.789738	-50.327729	NaN	-40.789738
0.000000	-20.792042	NaN	-70.741156	20.792042	NaN	70.741156
0.000000	-55.346591	NaN	-19.767337	55.346591	NaN	19.767337
0.000000	35.230348	NaN	-164.417346	-35.230348	NaN	164.417346
0.000000	-134.252594	NaN	28.565397	134.252594	NaN	-28.565397
0.000000	-34.914046	NaN	26.769395	34.914046	NaN	-26.769395
0.000000	55.070155	NaN	17.771916	-55.070155	NaN	-17.771916
0.000000	38.610052	NaN	45.800474	-38.610052	NaN	-45.800474
0.000000	27.906645	NaN	22.621874	-27.906645	NaN	-22.621874
0.000000	-55.263708	NaN	33.918448	55.263708	NaN	-33.918448
0.000000	16.181502	NaN	20.447333	-16.181502	NaN	-20.447333
0.000000	-6.411941	NaN	14.622763	6.411941	NaN	-14.622763
0.000000	22.258054	NaN	-22.705581	-22.258054	NaN	22.705581
0.000000	-49.508739	NaN	5.901158	49.508739	NaN	-5.901158
0.000000	-22.970230	NaN	5.385841	22.970230	NaN	-5.385841
0.000000	49.287632	NaN	40.265509	-49.287632	NaN	-40.265509
0.000000	-20.851693	NaN	-31.298599	20.851693	NaN	31.298599
0.000000	-31.047065	NaN	15.318562	31.047065	NaN	-15.318562
0.000000	24.548956	NaN	25.275248	-24.548956	NaN	-25.275248
0.000000	-20.067237	NaN	-15.898483	20.067237	NaN	15.898483
0.000000	-31.545931	NaN	-11.298277	31.545931	NaN	11.298277
0.000000	-0.435098	NaN	-36.923737	0.435098	NaN	36.923737
0.000000	-81.847345	NaN	15.630573	81.847345	NaN	-15.630573
0.000000	-74.190363	NaN	3.314134	74.190363	NaN	-3.314134
0.000000	-15.963953	NaN	-89.382441	15.963953	NaN	89.382441
0.000000	50.015489	NaN	38.799702	-50.015489	NaN	-38.799702
0.000000	3.751646	NaN	-262.848814	-3.751646	NaN	262.848814
0.000000	-66.317758	NaN	-78.157405	66.317758	NaN	78.157405
0.000000	-45.618627	NaN	-20.067296	45.618627	NaN	20.067296
0.000000	-25.381558	NaN	-22.937073	25.381558	NaN	22.937073
0.000000	-85.116561	NaN	-122.787912	85.116561	NaN	122.787912
0.000000	53.034418	NaN	61.018813	-53.034418	NaN	-61.018813
0.000000	39.707143	NaN	13.385398	-39.707143	NaN	-13.385398
0.000000	33.303777	NaN	38.569757	-33.303777	NaN	-38.569757
0.000000	86.551758	NaN	30.484738	-86.551758	NaN	-30.484738
0.000000	71.700981	NaN	-4.665295	-71.700981	NaN	4.665295
0.000000	-127.715101	NaN	-10.180105	127.715101	NaN	10.180105
0.000000	-80.209928	NaN	-1.507505	80.209928	NaN	1.507505
0.000000	19.015517	NaN	45.075718	-19.015517	NaN	-45.075718
0.000000	16.027305	NaN	-7.360755	-16.027305	NaN	7.360755
0.000000	44.700410	NaN	28.157123	-44.700410	NaN	-28.157123
0.000000	37.058430	NaN	76.030745	-37.058430	NaN	-76.030745
0.000000	-15.075474	NaN	7.658475	15.075474	NaN	-7.658475
0.000000	6.109432	NaN	-46.354385	-6.109432	NaN	46.354385
0.000000	-39.779205	NaN	-19.465281	39.779205	NaN	19.465281
0.000000	10.613999	NaN	-23.432084	-10.613999	NaN	23.432084
0.000000	48.468544	NaN	25.114774	-48.468544	NaN	-25.114774
0.000000	64.491468	NaN	23.058822	-64.491468	NaN	-23.058822
0.000000	57.445228	NaN	-4.045405	-57.445228	NaN	4.045405
0.000000	31.673940	NaN	41.650417	-31.673940	NaN	-41.650417
0.000000	-145.588917	NaN	-39.947746	145.588917	NaN	39.947746
0.000000	-2.421197	NaN	1.665378	2.421197	NaN	-1.665378
0.000000	-27.876404	NaN	-58.133960	27.876404	NaN	58.133960
0.000000	-149.110779	NaN	-103.978921	149.110779	NaN	103.978921
0.000000	-84.215864	NaN	-3.633185	84.215864	NaN	3.633185
0.000000	-3.240949	NaN	32.055004	3.240949	NaN	-32.055004
0.000000	67.268220	NaN	60.305203	-67.268220	NaN	-60.305203
0.000000	-0.687517	NaN	-117.761002	0.687517	NaN	117.761002
0.000000	-48.355324	NaN	-169.509868	48.355324	NaN	169.509868
0.000000	13.178868	NaN	31.919526	-13.178868	NaN	-31.919526
0.000000	78.915484	NaN	-88.844515	-78.915484	NaN	88.844515
0.000000	-24.659196	NaN	6.804251	24.659196	NaN	-6.804251
0.000000	47.234896	NaN	52.800081	-47.234896	NaN	-52.800081
0.000000	49.212983	NaN	15.905395	-49.212983	NaN	-15.905395
0.000000	27.388035	NaN	47.313068	-27.388035	NaN	-47.313068
0.000000	-124.325476	NaN	-11.663770	124.325476	NaN	11.663770
0.000000	-23.369631	NaN	40.945343	23.369631	NaN	-40.945343
0.000000	-153.009669	NaN	-96.393652	153.009669	NaN	96.393652
0.000000	34.099384	NaN	42.093152	-34.099384	NaN	-42.093152
0.000000	-42.002249	NaN	-282.435675	42.002249	NaN	282.435675
0.000000	54.043528	NaN	-84.057407	-54.043528	NaN	84.057407
0.000000	53.104522	NaN	47.556327	-53.104522	NaN	-47.556327
0.000000	-49.428391	NaN	25.172016	49.428391	NaN	-25.172016
0.000000	-200.367526	NaN	-32.689684	200.367526	NaN	32.689684
0.000000	40.668380	NaN	-61.350478	-40.668380	NaN	61.350478
0.000000	-250.897773	NaN	12.314250	250.897773	NaN	-12.314250
0.000000	54.702265	NaN	-10.695443	-54.702265	NaN	10.695443
0.000000	84.374167	NaN	3.862526	-84.374167	NaN	-3.862526
0.000000	-14.529471	NaN	24.923375	14.529471	NaN	-24.923375
0.000000	73.125742	NaN	53.330201	-73.125742	NaN	-53.330201
0.000000	20.667546	NaN	-76.783673	-20.667546	NaN	76.783673
0.000000	-182.935182	NaN	-30.245118	182.935182	NaN	30.245118
0.000000	-62.813468	NaN	4.023073	62.813468	NaN	-4.023073
0.000000	8.486954	NaN	-32.514535	-8.486954	NaN	32.514535
0.000000	-168.081431	NaN	-43.040487	168.081431	NaN	43.040487
0.000000	-43.930957	NaN	-105.277884	43.930957	NaN	105.277884
0.000000	-43.090391	NaN	-49.463633	43.090391	NaN	49.463633
0.000000	88.269716	NaN	66.755645	-88.269716	NaN	-66.755645
0.000000	-127.859321	NaN	1.665593	127.859321	NaN	-1.665593
0.000000	-76.458335	NaN	-138.941888	76.458335	NaN	138.941888
0.000000	65.198750	NaN	81.483109	-65.198750	NaN	-81.483109
0.000000	-23.444734	NaN	55.690884	23.444734	NaN	-55.690884
0.000000	51.350054	NaN	38.855698	-51.350054	NaN	-38.855698
0.000000	57.060424	NaN	10.065730	-57.060424	NaN	-10.065730
0.000000	-82.743494	NaN	-113.981938	82.743494	NaN	113.981938
0.000000	38.802383	NaN	-17.009988	-38.802383	NaN	17.009988
0.000000	-14.466657	NaN	34.789410	14.466657	NaN	-34.789410
0.000000	-3.029188	NaN	-12.208436	3.029188	NaN	12.208436
0.000000	80.940557	NaN	36.743905	-80.940557	NaN	-36.743905
0.000000	-16.612542	NaN	45.880818	16.612542	NaN	-45.880818
0.000000	-43.346961	NaN	41.123613	43.346961	NaN	-41.123613
0.000000	36.105399	NaN	10.316813	-36.105399	NaN	-10.316813
0.000000	-19.838798	NaN	-51.773322	19.838798	NaN	51.773322
0.000000	13.310209	NaN	-71.569373	-13.310209	NaN	71.569373
0.000000	60.530965	NaN	-111.230347	-60.530965	NaN	111.230347
0.000000	1.196651	NaN	-43.519959	-1.196651	NaN	43.519959
0.000000	31.304566	NaN	60.778755	-31.304566	NaN	-60.778755
0.000000	-72.337697	NaN	-42.781826	72.337697	NaN	42.781826
0.000000	83.159325	NaN	60.168667	-83.159325	NaN	-60.168667
0.000000	-23.506724	NaN	-10.227730	23.506724	NaN	10.227730
0.000000	47.748845	NaN	-8.788158	-47.748845	NaN	8.788158
0.000000	0.959831	NaN	-0.163337	-0.959831	NaN	0.163337
0.000000	-80.935889	NaN	-87.816991	80.935889	NaN	87.816991
0.000000	-21.100821	NaN	-88.214067	21.100821	NaN	88.214067
0.000000	-54.973397	NaN	-9.692198	54.973397	NaN	9.692198
0.000000	40.009852	NaN	66.834896	-40.009852	NaN	-66.834896
0.000000	-431.740225	NaN	-65.976604	431.740225	NaN	65.976604
0.000000	-91.821194	NaN	8.455299	91.821194	NaN	-8.455299
0.000000	-45.512892	NaN	47.614359	45.512892	NaN	-47.614359
0.000000	-137.679032	NaN	-80.286255	137.679032	NaN	80.286255
0.000000	15.137994	NaN	25.340150	-15.137994	NaN	-25.340150
0.000000	88.088843	NaN	35.213034	-88.088843	NaN	-35.213034
0.000000	-153.579542	NaN	33.760520	153.579542	NaN	-33.760520
0.000000	63.210068	NaN	-5.358930	-63.210068	NaN	5.358930
0.000000	2.929994	NaN	-50.029196	-2.929994	NaN	50.029196
0.000000	48.920506	NaN	67.704804	-48.920506	NaN	-67.704804
0.000000	-26.997227	NaN	-117.514091	26.997227	NaN	117.514091
0.000000	21.539422	NaN	-30.928819	-21.539422	NaN	30.928819
0.000000	46.635289	NaN	23.379263	-46.635289	NaN	-23.379263
0.000000	-126.815531	NaN	-2.674527	126.815531	NaN	2.674527
0.000000	-197.157158	NaN	39.327332	197.157158	NaN	-39.327332
0.000000	7.498265	NaN	54.725238	-7.498265	NaN	-54.725238
0.000000	22.264345	NaN	-26.317686	-22.264345	NaN	26.317686
0.000000	18.065548	NaN	35.043863	-18.065548	NaN	-35.043863
0.000000	18.725630	NaN	32.241329	-18.725630	NaN	-32.241329
0.000000	-6.399853	NaN	13.813184	6.399853	NaN	-13.813184
0.000000	12.637569	NaN	44.439586	-12.637569	NaN	-44.439586
0.000000	-72.961361	NaN	-162.060007	72.961361	NaN	162.060007
0.000000	-70.383797	NaN	-0.868776	70.383797	NaN	0.868776
0.000000	0.103637	NaN	12.320015	-0.103637	NaN	-12.320015
0.000000	8.781530	NaN	11.906186	-8.781530	NaN	-11.906186
0.000000	-143.953685	NaN	-35.465685	143.953685	NaN	35.465685
0.000000	30.747343	NaN	-15.890145	-30.747343	NaN	15.890145
0.000000	68.922005	NaN	14.751438	-68.922005	NaN	-14.751438
0.000000	4.565192	NaN	16.333748	-4.565192	NaN	-16.333748
0.000000	-274.395078	NaN	-168.084410	274.395078	NaN	168.084410
0.000000	19.854146	NaN	-125.465213	-19.854146	NaN	125.465213
0.000000	13.533326	NaN	-53.970316	-13.533326	NaN	53.970316
0.000000	-95.213714	NaN	-81.569636	95.213714	NaN	81.569636
0.000000	12.786095	NaN	56.968574	-12.786095	NaN	-56.968574
0.000000	-18.402863	NaN	-5.574972	18.402863	NaN	5.574972
0.000000	59.589631	NaN	50.603102	-59.589631	NaN	-50.603102
0.000000	-46.733571	NaN	52.658050	46.733571	NaN	-52.658050
0.000000	45.731278	NaN	-29.354754	-45.731278	NaN	29.354754
0.000000	-75.467575	NaN	14.658156	75.467575	NaN	-14.658156
0.000000	-59.736259	NaN	-32.769400	59.736259	NaN	32.769400
0.000000	52.050973	NaN	52.818353	-52.050973	NaN	-52.818353
0.000000	25.714684	NaN	-138.825056	-25.714684	NaN	138.825056
0.000000	0.652479	NaN	15.745598	-0.652479	NaN	-15.745598
0.000000	-113.930298	NaN	15.841413	113.930298	NaN	-15.841413
0.000000	-228.415200	NaN	-2.118976	228.415200	NaN	2.118976
0.000000	-32.497863	NaN	-26.453378	32.497863	NaN	26.453378
0.000000	10.844646	NaN	-1.122642	-10.844646	NaN	1.122642
0.000000	34.024998	NaN	14.890552	-34.024998	NaN	-14.890552
0.000000	-39.041186	NaN	-147.128672	39.041186	NaN	147.128672
0.000000	9.420252	NaN	30.240755	-9.420252	NaN	-30.240755
0.000000	21.163243	NaN	68.640385	-21.163243	NaN	-68.640385
0.000000	-45.193297	NaN	4.010623	45.193297	NaN	-4.010623
0.000000	20.972810	NaN	-0.576559	-20.972810	NaN	0.576559
0.000000	1.256250	NaN	-53.558777	-1.256250	NaN	53.558777
0.000000	22.046986	NaN	17.898968	-22.046986	NaN	-17.898968
0.000000	27.135376	NaN	-19.900577	-27.135376	NaN	19.900577
0.000000	-96.036505	NaN	0.404020	96.036505	NaN	-0.404020
0.000000	65.589011	NaN	-14.452531	-65.589011	NaN	14.452531
0.000000	-43.308582	NaN	-31.834824	43.308582	NaN	31.834824
0.000000	-184.296433	NaN	-75.558051	184.296433	NaN	75.558051
0.000000	17.092615	NaN	33.378866	-17.092615	NaN	-33.378866
0.000000	24.647864	NaN	8.131811	-24.647864	NaN	-8.131811
0.000000	-40.506136	NaN	-128.074837	40.506136	NaN	128.074837
0.000000	26.980739	NaN	38.264757	-26.980739	NaN	-38.264757
0.000000	-67.559836	NaN	-72.372848	67.559836	NaN	72.372848
0.000000	-87.536000	NaN	-140.049751	87.536000	NaN	140.049751
0.000000	-39.226991	NaN	-57.408028	39.226991	NaN	57.408028
0.000000	67.353663	NaN	64.910024	-67.353663	NaN	-64.910024
0.000000	54.785560	NaN	64.213192	-54.785560	NaN	-64.213192
0.000000	-207.166542	NaN	-10.281414	207.166542	NaN	10.281414
0.000000	18.130353	NaN	-29.447938	-18.130353	NaN	29.447938
0.000000	-111.441924	NaN	5.190202	111.441924	NaN	-5.190202
0.000000	-15.841098	NaN	-34.795452	15.841098	NaN	34.795452
0.000000	85.554182	NaN	83.776017	-85.554182	NaN	-83.776017
0.000000	-32.260679	NaN	11.057889	32.260679	NaN	-11.057889
0.000000	-28.502380	NaN	-35.017821	28.502380	NaN	35.017821
0.000000	-86.812565	NaN	3.651906	86.812565	NaN	-3.651906
0.000000	31.927154	NaN	-10.162161	-31.927154	NaN	10.162161
0.000000	55.357553	NaN	33.537650	-55.357553	NaN	-33.537650
0.000000	-26.090881	NaN	10.890469	26.090881	NaN	-10.890469
0.000000	1.794873	NaN	-78.467079	-1.794873	NaN	78.467079
0.000000	72.428920	NaN	61.296170	-72.428920	NaN	-61.296170
0.000000	23.360701	NaN	-26.217203	-23.360701	NaN	26.217203
0.000000	59.939494	NaN	49.729385	-59.939494	NaN	-49.729385
0.000000	-69.276242	NaN	22.891793	69.276242	NaN	-22.891793
0.000000	35.292853	NaN	-43.181965	-35.292853	NaN	43.181965
0.000000	8.646467	NaN	24.461994	-8.646467	NaN	-24.461994
0.000000	-163.424399	NaN	-82.286870	163.424399	NaN	82.286870
0.000000	75.164851	NaN	20.828668	-75.164851	NaN	-20.828668
0.000000	-158.554398	NaN	-4.140382	158.554398	NaN	4.140382
0.000000	52.382527	NaN	35.775789	-52.382527	NaN	-35.775789
0.000000	84.243570	NaN	55.310225	-84.243570	NaN	-55.310225
0.000000	-528.873221	NaN	-66.771431	528.873221	NaN	66.771431
0.000000	44.467612	NaN	61.491475	-44.467612	NaN	-61.491475
0.000000	-59.114403	NaN	23.466428	59.114403	NaN	-23.466428
0.000000	-6.618440	NaN	-12.804008	6.618440	NaN	12.804008
0.000000	31.581009	NaN	37.371323	-31.581009	NaN	-37.371323
0.000000	-83.970252	NaN	36.930629	83.970252	NaN	-36.930629
0.000000	67.801469	NaN	64.764534	-67.801469	NaN	-64.764534
0.000000	-130.853388	NaN	5.598922	130.853388	NaN	-5.598922
0.000000	-19.813032	NaN	18.075803	19.813032	NaN	-18.075803
0.000000	-306.576845	NaN	-104.472054	306.576845	NaN	104.472054
0.000000	50.034419	NaN	47.248037	-50.034419	NaN	-47.248037
0.000000	57.412991	NaN	-12.633916	-57.412991	NaN	12.633916
0.000000	1.120784	NaN	29.426221	-1.120784	NaN	-29.426221
0.000000	85.514191	NaN	55.532172	-85.514191	NaN	-55.532172
0.000000	-111.738849	NaN	-19.179813	111.738849	NaN	19.179813
0.000000	-19.958647	NaN	41.860552	19.958647	NaN	-41.860552
0.000000	-60.780235	NaN	5.726449	60.780235	NaN	-5.726449
0.000000	80.483408	NaN	60.917578	-80.483408	NaN	-60.917578
0.000000	74.163322	NaN	39.832894	-74.163322	NaN	-39.832894
0.000000	26.855388	NaN	-75.268405	-26.855388	NaN	75.268405
0.000000	53.594378	NaN	15.582527	-53.594378	NaN	-15.582527
0.000000	7.362101	NaN	13.461481	-7.362101	NaN	-13.461481
0.000000	22.503979	NaN	25.198711	-22.503979	NaN	-25.198711
0.000000	-153.816143	NaN	-109.496409	153.816143	NaN	109.496409
0.000000	-58.180263	NaN	54.358780	58.180263	NaN	-54.358780
0.000000	12.250477	NaN	14.521282	-12.250477	NaN	-14.521282
0.000000	-33.553059	NaN	-50.280403	33.553059	NaN	50.280403
0.000000	-89.172370	NaN	-141.657565	89.172370	NaN	141.657565
0.000000	11.748499	NaN	-96.086152	-11.748499	NaN	96.086152
0.000000	34.947015	NaN	-58.740589	-34.947015	NaN	58.740589
0.000000	43.771679	NaN	34.411871	-43.771679	NaN	-34.411871
0.000000	9.295971	NaN	10.686997	-9.295971	NaN	-10.686997
0.000000	-76.058695	NaN	-216.147276	76.058695	NaN	216.147276
0.000000	30.424925	NaN	62.037598	-30.424925	NaN	-62.037598
0.000000	-93.597872	NaN	42.218115	93.597872	NaN	-42.218115
0.000000	-36.419930	NaN	-39.948138	36.419930	NaN	39.948138
0.000000	1.444045	NaN	-33.667197	-1.444045	NaN	33.667197
0.000000	16.681201	NaN	32.995754	-16.681201	NaN	-32.995754
0.000000	61.716259	NaN	24.785021	-61.716259	NaN	-24.785021
0.000000	-161.026496	NaN	-129.957251	161.026496	NaN	129.957251
0.000000	-38.847662	NaN	14.451439	38.847662	NaN	-14.451439
0.000000	-437.944746	NaN	-27.734927	437.944746	NaN	27.734927
0.000000	-7.030463	NaN	-20.894951	7.030463	NaN	20.894951
0.000000	-38.207662	NaN	36.655829	38.207662	NaN	-36.655829
0.000000	77.633329	NaN	54.105756	-77.633329	NaN	-54.105756
0.000000	48.347241	NaN	17.212234	-48.347241	NaN	-17.212234
0.000000	30.237535	NaN	-20.121583	-30.237535	NaN	20.121583
0.000000	-11.534474	NaN	26.382582	11.534474	NaN	-26.382582
0.000000	46.100484	NaN	55.058642	-46.100484	NaN	-55.058642
0.000000	6.711059	NaN	-59.454867	-6.711059	NaN	59.454867
0.000000	-36.673197	NaN	2.548188	36.673197	NaN	-2.548188
0.000000	34.076117	NaN	-10.756905	-34.076117	NaN	10.756905
0.000000	-161.108880	NaN	-39.110632	161.108880	NaN	39.110632
0.000000	-157.707269	NaN	-47.238985	157.707269	NaN	47.238985
0.000000	-64.960434	NaN	-125.676947	64.960434	NaN	125.676947
0.000000	-15.110945	NaN	-62.390772	15.110945	NaN	62.390772
0.000000	43.441368	NaN	53.045372	-43.441368	NaN	-53.045372
0.000000	60.373321	NaN	-31.303116	-60.373321	NaN	31.303116
0.000000	-2.988742	NaN	33.619847	2.988742	NaN	-33.619847
0.000000	-8.724490	NaN	71.381132	8.724490	NaN	-71.381132
0.000000	-68.597362	NaN	-7.826107	68.597362	NaN	7.826107
0.000000	-338.088302	NaN	-7.931949	338.088302	NaN	7.931949
0.000000	-180.495053	NaN	-13.701451	180.495053	NaN	13.701451
0.000000	48.045388	NaN	-63.841406	-48.045388	NaN	63.841406
0.000000	1.980499	NaN	14.912400	-1.980499	NaN	-14.912400
0.000000	-30.967885	NaN	12.129924	30.967885	NaN	-12.129924
0.000000	22.222125	NaN	-81.898677	-22.222125	NaN	81.898677
0.000000	-42.813103	NaN	-85.339365	42.813103	NaN	85.339365
0.000000	-63.974190	NaN	13.470850	63.974190	NaN	-13.470850
0.000000	-54.770708	NaN	51.955864	54.770708	NaN	-51.955864
0.000000	25.862285	NaN	-72.599252	-25.862285	NaN	72.599252
0.000000	-0.820922	NaN	29.465145	0.820922	NaN	-29.465145
0.000000	38.716047	NaN	-98.409294	-38.716047	NaN	98.409294
0.000000	28.123780	NaN	3.882569	-28.123780	NaN	-3.882569
0.000000	33.000273	NaN	15.460808	-33.000273	NaN	-15.460808
0.000000	-156.968244	NaN	-122.640770	156.968244	NaN	122.640770
0.000000	-94.652587	NaN	-128.946421	94.652587	NaN	128.946421
0.000000	-30.913309	NaN	-2.812368	30.913309	NaN	2.812368
0.000000	10.497574	NaN	52.478238	-10.497574	NaN	-52.478238
0.000000	-88.288616	NaN	-2.333616	88.288616	NaN	2.333616
0.000000	-89.588656	NaN	-82.296517	89.588656	NaN	82.296517
0.000000	-53.051444	NaN	10.756930	53.051444	NaN	-10.756930
0.000000	-78.262864	NaN	12.233382	78.262864	NaN	-12.233382
0.000000	17.256242	NaN	22.011806	-17.256242	NaN	-22.011806
0.000000	64.694177	NaN	39.065390	-64.694177	NaN	-39.065390
0.000000	-166.526153	NaN	-100.547520	166.526153	NaN	100.547520
0.000000	-30.962428	NaN	-121.602762	30.962428	NaN	121.602762
0.000000	61.177282	NaN	52.833406	-61.177282	NaN	-52.833406
0.000000	-178.422537	NaN	33.591192	178.422537	NaN	-33.591192
0.000000	75.474906	NaN	58.926585	-75.474906	NaN	-58.926585
0.000000	65.504592	NaN	56.546549	-65.504592	NaN	-56.546549
0.000000	-16.380490	NaN	-199.463664	16.380490	NaN	199.463664
0.000000	56.313813	NaN	36.175539	-56.313813	NaN	-36.175539
0.000000	-53.290615	NaN	0.154508	53.290615	NaN	-0.154508
0.000000	-34.474317	NaN	-55.133123	34.474317	NaN	55.133123
0.000000	-6.740520	NaN	-36.367271	6.740520	NaN	36.367271
0.000000	12.539761	NaN	47.803169	-12.539761	NaN	-47.803169
0.000000	-41.242942	NaN	46.366548	41.242942	NaN	-46.366548
0.000000	-37.957869	NaN	-81.080620	37.957869	NaN	81.080620
0.000000	-14.795853	NaN	18.567700	14.795853	NaN	-18.567700
0.000000	-5.165553	NaN	34.969872	5.165553	NaN	-34.969872
0.000000	29.831053	NaN	-185.419793	-29.831053	NaN	185.419793
0.000000	-33.511614	NaN	-84.571301	33.511614	NaN	84.571301
0.000000	-28.965309	NaN	-31.003928	28.965309	NaN	31.003928
0.000000	-55.218537	NaN	28.111139	55.218537	NaN	-28.111139
0.000000	-18.177020	NaN	-44.289147	18.177020	NaN	44.289147
0.000000	-170.532324	NaN	10.521773	170.532324	NaN	-10.521773
0.000000	-53.953231	NaN	4.636022	53.953231	NaN	-4.636022
0.000000	45.696555	NaN	33.636791	-45.696555	NaN	-33.636791
0.000000	-125.601740	NaN	-31.771623	125.601740	NaN	31.771623
0.000000	2.265935	NaN	-38.552080	-2.265935	NaN	38.552080
0.000000	56.101983	NaN	18.433283	-56.101983	NaN	-18.433283
0.000000	10.622407	NaN	35.360646	-10.622407	NaN	-35.360646
0.000000	31.871536	NaN	53.177429	-31.871536	NaN	-53.177429
0.000000	-4.967682	NaN	-29.029158	4.967682	NaN	29.029158
0.000000	52.407261	NaN	35.011465	-52.407261	NaN	-35.011465
0.000000	-91.481017	NaN	-91.315397	91.481017	NaN	91.315397
0.000000	-3.115159	NaN	-62.088981	3.115159	NaN	62.088981
0.000000	39.344561	NaN	14.640880	-39.344561	NaN	-14.640880
0.000000	57.654143	NaN	25.346524	-57.654143	NaN	-25.346524
0.000000	-29.252073	NaN	-117.577262	29.252073	NaN	117.577262
0.000000	-66.696295	NaN	-292.635568	66.696295	NaN	292.635568
0.000000	27.570425	NaN	5.944820	-27.570425	NaN	-5.944820
0.000000	-390.231840	NaN	-13.099390	390.231840	NaN	13.099390
0.000000	-24.551228	NaN	38.600039	24.551228	NaN	-38.600039
0.000000	66.960937	NaN	40.979438	-66.960937	NaN	-40.979438
0.000000	43.465434	NaN	44.853827	-43.465434	NaN	-44.853827
0.000000	40.370332	NaN	46.084524	-40.370332	NaN	-46.084524
0.000000	74.549623	NaN	-57.042351	-74.549623	NaN	57.042351
0.000000	71.403155	NaN	40.765849	-71.403155	NaN	-40.765849
0.000000	-54.562106	NaN	-76.405236	54.562106	NaN	76.405236
0.000000	-12.495234	NaN	-8.222449	12.495234	NaN	8.222449
0.000000	-12.129764	NaN	-57.815385	12.129764	NaN	57.815385
0.000000	-39.427654	NaN	34.560620	39.427654	NaN	-34.560620
0.000000	-205.731982	NaN	-56.913518	205.731982	NaN	56.913518
0.000000	37.243619	NaN	37.387681	-37.243619	NaN	-37.387681
0.000000	1.739958	NaN	32.318891	-1.739958	NaN	-32.318891
0.000000	-140.656688	NaN	-66.813884	140.656688	NaN	66.813884
0.000000	-27.185140	NaN	13.136750	27.185140	NaN	-13.136750
0.000000	-277.580289	NaN	-40.710642	277.580289	NaN	40.710642
0.000000	25.881150	NaN	-6.117648	-25.881150	NaN	6.117648
0.000000	-12.780579	NaN	-18.699103	12.780579	NaN	18.699103
0.000000	-103.871759	NaN	-151.386484	103.871759	NaN	151.386484
0.000000	10.212382	NaN	27.404917	-10.212382	NaN	-27.404917
0.000000	90.466978	NaN	31.831283	-90.466978	NaN	-31.831283
0.000000	56.867623	NaN	26.945142	-56.867623	NaN	-26.945142
0.000000	-18.571447	NaN	-20.575134	18.571447	NaN	20.575134
0.000000	40.696235	NaN	27.820196	-40.696235	NaN	-27.820196
0.000000	18.837021	NaN	-27.666540	-18.837021	NaN	27.666540
0.000000	34.574980	NaN	-9.252951	-34.574980	NaN	9.252951
0.000000	31.456522	NaN	10.541358	-31.456522	NaN	-10.541358
0.000000	-12.292318	NaN	38.752203	12.292318	NaN	-38.752203
0.000000	5.870423	NaN	-61.131184	-5.870423	NaN	61.131184
0.000000	-34.191312	NaN	-32.463267	34.191312	NaN	32.463267
0.000000	3.861123	NaN	63.744226	-3.861123	NaN	-63.744226
0.000000	-45.858944	NaN	21.209269	45.858944	NaN	-21.209269
0.000000	3.867045	NaN	-65.976764	-3.867045	NaN	65.976764
0.000000	46.207736	NaN	17.751714	-46.207736	NaN	-17.751714
0.000000	-0.034203	NaN	27.360972	0.034203	NaN	-27.360972
0.000000	51.880363	NaN	-17.579255	-51.880363	NaN	17.579255
0.000000	-122.727725	NaN	-143.655453	122.727725	NaN	143.655453
0.000000	-35.653398	NaN	11.738763	35.653398	NaN	-11.738763
0.000000	-7.738209	NaN	45.270879	7.738209	NaN	-45.270879
0.000000	-14.578188	NaN	-38.836218	14.578188	NaN	38.836218
0.000000	63.397642	NaN	15.429777	-63.397642	NaN	-15.429777
0.000000	-47.491327	NaN	-40.357094	47.491327	NaN	40.357094
0.000000	-65.739495	NaN	-61.306197	65.739495	NaN	61.306197
0.000000	32.136853	NaN	47.858867	-32.136853	NaN	-47.858867
0.000000	-58.451877	NaN	-12.114408	58.451877	NaN	12.114408
0.000000	22.024017	NaN	-71.101918	-22.024017	NaN	71.101918
0.000000	-149.084154	NaN	-32.893542	149.084154	NaN	32.893542
0.000000	-154.944374	NaN	-48.972035	154.944374	NaN	48.972035
0.000000	-37.418502	NaN	-43.937330	37.418502	NaN	43.937330
0.000000	37.390382	NaN	-5.659519	-37.390382	NaN	5.659519
0.000000	3.596348	NaN	-34.837187	-3.596348	NaN	34.837187
0.000000	30.359545	NaN	-151.950584	-30.359545	NaN	151.950584
0.000000	76.728853	NaN	27.036770	-76.728853	NaN	-27.036770
0.000000	3.583695	NaN	36.247742	-3.583695	NaN	-36.247742
0.000000	31.351318	NaN	4.392438	-31.351318	NaN	-4.392438
0.000000	46.934968	NaN	-79.482660	-46.934968	NaN	79.482660
0.000000	-13.260988	NaN	-28.591606	13.260988	NaN	28.591606
0.000000	49.951350	NaN	35.778240	-49.951350	NaN	-35.778240
0.000000	-231.935218	NaN	-192.471098	231.935218	NaN	192.471098
0.000000	-131.931406	NaN	48.080705	131.931406	NaN	-48.080705
0.000000	12.015593	NaN	-139.703829	-12.015593	NaN	139.703829
0.000000	64.038133	NaN	22.758239	-64.038133	NaN	-22.758239
0.000000	12.862924	NaN	60.245663	-12.862924	NaN	-60.245663
0.000000	-14.174386	NaN	-47.745234	14.174386	NaN	47.745234
0.000000	77.259140	NaN	62.587232	-77.259140	NaN	-62.587232
0.000000	-103.839138	NaN	2.416820	103.839138	NaN	-2.416820
0.000000	-111.724451	NaN	-21.113627	111.724451	NaN	21.113627
0.000000	1.250088	NaN	-13.299335	-1.250088	NaN	13.299335
0.000000	56.372318	NaN	7.610438	-56.372318	NaN	-7.610438
0.000000	18.024494	NaN	13.538097	-18.024494	NaN	-13.538097
0.000000	37.726824	NaN	32.934691	-37.726824	NaN	-32.934691
0.000000	-96.297386	NaN	-21.421953	96.297386	NaN	21.421953
0.000000	18.915067	NaN	61.913449	-18.915067	NaN	-61.913449
0.000000	22.344664	NaN	23.079685	-22.344664	NaN	-23.079685
0.000000	31.141962	NaN	57.821530	-31.141962	NaN	-57.821530
0.000000	11.513312	NaN	40.584684	-11.513312	NaN	-40.584684
0.000000	40.891704	NaN	-30.780919	-40.891704	NaN	30.780919
0.000000	56.010256	NaN	5.981614	-56.010256	NaN	-5.981614
0.000000	35.362076	NaN	17.689742	-35.362076	NaN	-17.689742
0.000000	-79.345885	NaN	33.868949	79.345885	NaN	-33.868949
0.000000	24.779842	NaN	11.566948	-24.779842	NaN	-11.566948
0.000000	11.994992	NaN	21.033345	-11.994992	NaN	-21.033345
0.000000	15.713467	NaN	35.919548	-15.713467	NaN	-35.919548
0.000000	45.948687	NaN	52.440919	-45.948687	NaN	-52.440919
0.000000	63.526253	NaN	20.052856	-63.526253	NaN	-20.052856
0.000000	-14.678300	NaN	19.827809	14.678300	NaN	-19.827809
0.000000	-272.707443	NaN	51.951356	272.707443	NaN	-51.951356
0.000000	58.346258	NaN	42.750871	-58.346258	NaN	-42.750871
0.000000	-285.457694	NaN	-18.474997	285.457694	NaN	18.474997
0.000000	19.323212	NaN	-13.011546	-19.323212	NaN	13.011546
0.000000	54.664313	NaN	45.285602	-54.664313	NaN	-45.285602
0.000000	61.529684	NaN	1.860145	-61.529684	NaN	-1.860145
0.000000	-4.502153	NaN	-43.906579	4.502153	NaN	43.906579
0.000000	67.738441	NaN	17.895142	-67.738441	NaN	-17.895142
0.000000	-49.357099	NaN	-78.628446	49.357099	NaN	78.628446
0.000000	37.919216	NaN	16.349966	-37.919216	NaN	-16.349966
0.000000	-155.997280	NaN	-39.072563	155.997280	NaN	39.072563
0.000000	-38.884689	NaN	-32.689815	38.884689	NaN	32.689815
0.000000	-54.078161	NaN	-2.609589	54.078161	NaN	2.609589
0.000000	-84.982142	NaN	-6.403822	84.982142	NaN	6.403822
0.000000	-75.484790	NaN	-14.820249	75.484790	NaN	14.820249
0.000000	26.520637	NaN	-7.199163	-26.520637	NaN	7.199163
0.000000	49.889720	NaN	23.987163	-49.889720	NaN	-23.987163
0.000000	-59.214473	NaN	-95.532920	59.214473	NaN	95.532920
0.000000	-60.692269	NaN	8.555490	60.692269	NaN	-8.555490
0.000000	-25.914810	NaN	-5.176700	25.914810	NaN	5.176700
0.000000	-6.146972	NaN	-123.973182	6.146972	NaN	123.973182
0.000000	-10.014920	NaN	-32.265637	10.014920	NaN	32.265637
0.000000	-154.073213	NaN	-45.927795	154.073213	NaN	45.927795
0.000000	52.488263	NaN	16.988624	-52.488263	NaN	-16.988624
0.000000	-57.021540	NaN	-30.588858	57.021540	NaN	30.588858
0.000000	49.173724	NaN	-17.258823	-49.173724	NaN	17.258823
0.000000	-126.128251	NaN	-73.923909	126.128251	NaN	73.923909
0.000000	-106.924711	NaN	-46.092565	106.924711	NaN	46.092565
0.000000	4.336956	NaN	22.156357	-4.336956	NaN	-22.156357
0.000000	-33.305819	NaN	-20.145979	33.305819	NaN	20.145979
0.000000	54.997948	NaN	54.435850	-54.997948	NaN	-54.435850
0.000000	1.181291	NaN	27.758435	-1.181291	NaN	-27.758435
0.000000	78.039554	NaN	33.799675	-78.039554	NaN	-33.799675
0.000000	-37.918637	NaN	-36.426848	37.918637	NaN	36.426848
0.000000	61.995407	NaN	23.745702	-61.995407	NaN	-23.745702
0.000000	-261.080441	NaN	31.858287	261.080441	NaN	-31.858287
0.000000	31.377647	NaN	35.797644	-31.377647	NaN	-35.797644
0.000000	-20.336786	NaN	28.882450	20.336786	NaN	-28.882450
0.000000	10.759380	NaN	46.881453	-10.759380	NaN	-46.881453
0.000000	11.345751	NaN	11.910760	-11.345751	NaN	-11.910760
0.000000	65.130657	NaN	47.737877	-65.130657	NaN	-47.737877
0.000000	-118.861836	NaN	-41.639432	118.861836	NaN	41.639432
0.000000	-114.196583	NaN	-53.166409	114.196583	NaN	53.166409
0.000000	34.846808	NaN	7.077225	-34.846808	NaN	-7.077225
0.000000	-27.822329	NaN	-3.029996	27.822329	NaN	3.029996
0.000000	18.054288	NaN	14.625646	-18.054288	NaN	-14.625646
0.000000	7.444589	NaN	2.331695	-7.444589	NaN	-2.331695
0.000000	-4.466766	NaN	-117.681000	4.466766	NaN	117.681000
0.000000	31.173777	NaN	-20.766313	-31.173777	NaN	20.766313
0.000000	-79.239838	NaN	50.280212	79.239838	NaN	-50.280212
0.000000	34.428730	NaN	51.591882	-34.428730	NaN	-51.591882
0.000000	-30.603036	NaN	-178.570051	30.603036	NaN	178.570051
0.000000	76.956348	NaN	44.206933	-76.956348	NaN	-44.206933
0.000000	-260.952937	NaN	-100.231940	260.952937	NaN	100.231940
0.000000	41.233523	NaN	-31.087570	-41.233523	NaN	31.087570
0.000000	-178.500527	NaN	12.013213	178.500527	NaN	-12.013213
0.000000	3.927175	NaN	-34.085062	-3.927175	NaN	34.085062
0.000000	79.596329	NaN	-44.956786	-79.596329	NaN	44.956786
0.000000	36.843134	NaN	26.448623	-36.843134	NaN	-26.448623
0.000000	-177.338601	NaN	-15.241055	177.338601	NaN	15.241055
0.000000	-0.941740	NaN	-28.501513	0.941740	NaN	28.501513
0.000000	-83.154547	NaN	-84.018666	83.154547	NaN	84.018666
0.000000	3.586310	NaN	45.371220	-3.586310	NaN	-45.371220
0.000000	-30.052229	NaN	-20.076679	30.052229	NaN	20.076679
0.000000	30.205049	NaN	14.869764	-30.205049	NaN	-14.869764
0.000000	-37.237040	NaN	-222.520636	37.237040	NaN	222.520636
0.000000	-67.750157	NaN	-212.509018	67.750157	NaN	212.509018
0.000000	-97.790627	NaN	35.152818	97.790627	NaN	-35.152818
0.000000	22.930804	NaN	-83.045368	-22.930804	NaN	83.045368
0.000000	-133.464953	NaN	-78.204555	133.464953	NaN	78.204555
0.000000	-132.892496	NaN	-140.010778	132.892496	NaN	140.010778
0.000000	-54.526651	NaN	-30.982308	54.526651	NaN	30.982308
0.000000	-125.719096	NaN	15.460389	125.719096	NaN	-15.460389
0.000000	-462.202987	NaN	-51.642024	462.202987	NaN	51.642024
0.000000	0.026571	NaN	42.366979	-0.026571	NaN	-42.366979
0.000000	-51.423059	NaN	12.790696	51.423059	NaN	-12.790696
0.000000	22.560965	NaN	15.680408	-22.560965	NaN	-15.680408
0.000000	-4.839746	NaN	57.800897	4.839746	NaN	-57.800897
0.000000	-314.467881	NaN	20.489124	314.467881	NaN	-20.489124
0.000000	28.819914	NaN	-129.164519	-28.819914	NaN	129.164519
0.000000	-210.070063	NaN	26.034475	210.070063	NaN	-26.034475
0.000000	-26.984871	NaN	-62.359788	26.984871	NaN	62.359788
0.000000	-132.799464	NaN	-114.680033	132.799464	NaN	114.680033
0.000000	-67.565980	NaN	30.854370	67.565980	NaN	-30.854370
0.000000	-144.492953	NaN	10.231586	144.492953	NaN	-10.231586
0.000000	55.428779	NaN	53.999792	-55.428779	NaN	-53.999792
0.000000	25.339375	NaN	36.959651	-25.339375	NaN	-36.959651
0.000000	-77.548677	NaN	-64.752240	77.548677	NaN	64.752240
0.000000	52.326788	NaN	2.364661	-52.326788	NaN	-2.364661
0.000000	-23.837473	NaN	-22.913855	23.837473	NaN	22.913855
0.000000	-27.253015	NaN	-24.535923	27.253015	NaN	24.535923
0.000000	55.666383	NaN	35.775442	-55.666383	NaN	-35.775442
0.000000	32.389841	NaN	39.332965	-32.389841	NaN	-39.332965
0.000000	-58.232359	NaN	-41.686043	58.232359	NaN	41.686043
0.000000	57.587562	NaN	73.065400	-57.587562	NaN	-73.065400
0.000000	55.677466	NaN	-39.214439	-55.677466	NaN	39.214439
0.000000	48.336683	NaN	57.756850	-48.336683	NaN	-57.756850
0.000000	25.435278	NaN	48.780230	-25.435278	NaN	-48.780230
0.000000	-17.687507	NaN	-28.905863	17.687507	NaN	28.905863
0.000000	80.606608	NaN	24.081839	-80.606608	NaN	-24.081839
0.000000	9.133807	NaN	17.974782	-9.133807	NaN	-17.974782
0.000000	11.483552	NaN	-4.811411	-11.483552	NaN	4.811411
0.000000	-28.493904	NaN	-31.934774	28.493904	NaN	31.934774
0.000000	6.266678	NaN	-11.532793	-6.266678	NaN	11.532793
0.000000	12.848418	NaN	-73.505515	-12.848418	NaN	73.505515
0.000000	43.614181	NaN	-20.011384	-43.614181	NaN	20.011384
0.000000	-145.455718	NaN	-40.343968	145.455718	NaN	40.343968
0.000000	-261.936175	NaN	-31.464630	261.936175	NaN	31.464630
0.000000	15.932543	NaN	29.341025	-15.932543	NaN	-29.341025
0.000000	41.778672	NaN	49.073309	-41.778672	NaN	-49.073309
0.000000	-8.640734	NaN	-0.625646	8.640734	NaN	0.625646
0.000000	-156.501937	NaN	4.659001	156.501937	NaN	-4.659001
0.000000	35.463840	NaN	-18.588826	-35.463840	NaN	18.588826
0.000000	-101.354736	NaN	-25.575352	101.354736	NaN	25.575352
0.000000	45.579858	NaN	-12.439897	-45.579858	NaN	12.439897
0.000000	26.490466	NaN	-59.572375	-26.490466	NaN	59.572375
0.000000	67.391891	NaN	-42.890161	-67.391891	NaN	42.890161
0.000000	-5.750231	NaN	17.343816	5.750231	NaN	-17.343816
0.000000	6.053491	NaN	23.271099	-6.053491	NaN	-23.271099
0.000000	-31.315877	NaN	-84.803596	31.315877	NaN	84.803596
0.000000	64.772733	NaN	54.752646	-64.772733	NaN	-54.752646
0.000000	13.382259	NaN	-32.089622	-13.382259	NaN	32.089622
0.000000	84.692988	NaN	72.954631	-84.692988	NaN	-72.954631
0.000000	-40.746565	NaN	-44.508023	40.746565	NaN	44.508023
0.000000	14.477194	NaN	-2.248170	-14.477194	NaN	2.248170
0.000000	-21.762167	NaN	-9.003613	21.762167	NaN	9.003613
0.000000	44.384852	NaN	-8.499737	-44.384852	NaN	8.499737
0.000000	15.706365	NaN	-45.168716	-15.706365	NaN	45.168716
0.000000	29.311415	NaN	-181.958747	-29.311415	NaN	181.958747
0.000000	-59.451627	NaN	11.905409	59.451627	NaN	-11.905409
0.000000	1.250921	NaN	36.080761	-1.250921	NaN	-36.080761
0.000000	-74.318948	NaN	-100.951719	74.318948	NaN	100.951719
0.000000	1.160058	NaN	-77.149017	-1.160058	NaN	77.149017
0.000000	41.371368	NaN	22.647193	-41.371368	NaN	-22.647193
0.000000	19.669386	NaN	-37.054911	-19.669386	NaN	37.054911
0.000000	-26.760508	NaN	-190.127585	26.760508	NaN	190.127585
0.000000	9.157155	NaN	-62.523563	-9.157155	NaN	62.523563
0.000000	24.857055	NaN	18.795688	-24.857055	NaN	-18.795688
0.000000	13.961866	NaN	28.615185	-13.961866	NaN	-28.615185
0.000000	0.601360	NaN	31.002114	-0.601360	NaN	-31.002114
0.000000	9.553030	NaN	-40.283151	-9.553030	NaN	40.283151
0.000000	-28.121180	NaN	-16.935770	28.121180	NaN	16.935770
0.000000	-21.604142	NaN	9.876193	21.604142	NaN	-9.876193
0.000000	18.953732	NaN	12.579809	-18.953732	NaN	-12.579809
0.000000	-5.336590	NaN	11.962286	5.336590	NaN	-11.962286
0.000000	-97.401745	NaN	-15.374253	97.401745	NaN	15.374253
0.000000	-21.419626	NaN	5.532673	21.419626	NaN	-5.532673
0.000000	1.231851	NaN	47.318481	-1.231851	NaN	-47.318481
0.000000	82.578114	NaN	24.549187	-82.578114	NaN	-24.549187
0.000000	-43.698740	NaN	6.817198	43.698740	NaN	-6.817198
0.000000	-55.661587	NaN	22.641845	55.661587	NaN	-22.641845
0.000000	-12.021240	NaN	-244.670923	12.021240	NaN	244.670923
0.000000	-90.502014	NaN	30.053047	90.502014	NaN	-30.053047
0.000000	10.585802	NaN	-49.569340	-10.585802	NaN	49.569340
0.000000	-32.513004	NaN	-19.332896	32.513004	NaN	19.332896
0.000000	-47.513887	NaN	-46.679019	47.513887	NaN	46.679019
0.000000	76.645927	NaN	53.412329	-76.645927	NaN	-53.412329
0.000000	34.040492	NaN	-234.967598	-34.040492	NaN	234.967598
0.000000	-53.740090	NaN	-17.825426	53.740090	NaN	17.825426
0.000000	-63.497541	NaN	-128.712837	63.497541	NaN	128.712837
0.000000	36.893470	NaN	-7.092999	-36.893470	NaN	7.092999
0.000000	54.965583	NaN	61.101972	-54.965583	NaN	-61.101972
0.000000	-32.721937	NaN	-107.496137	32.721937	NaN	107.496137
0.000000	-14.517643	NaN	12.428215	14.517643	NaN	-12.428215
0.000000	-89.851973	NaN	-101.483410	89.851973	NaN	101.483410
0.000000	36.055900	NaN	14.312982	-36.055900	NaN	-14.312982
0.000000	12.482668	NaN	-11.310942	-12.482668	NaN	11.310942
0.000000	-49.562027	NaN	-120.788813	49.562027	NaN	120.788813
0.000000	-41.140781	NaN	-65.243341	41.140781	NaN	65.243341
0.000000	15.857227	NaN	12.708273	-15.857227	NaN	-12.708273
0.000000	28.543766	NaN	36.890891	-28.543766	NaN	-36.890891
0.000000	-29.860492	NaN	8.559918	29.860492	NaN	-8.559918
0.000000	-173.044120	NaN	-27.958868	173.044120	NaN	27.958868
0.000000	-30.592041	NaN	32.045240	30.592041	NaN	-32.045240
0.000000	56.547961	NaN	59.616490	-56.547961	NaN	-59.616490
0.000000	25.011376	NaN	-34.152614	-25.011376	NaN	34.152614
0.000000	-168.464494	NaN	-11.752216	168.464494	NaN	11.752216
0.000000	-133.546290	NaN	-17.537283	133.546290	NaN	17.537283
0.000000	-178.432699	NaN	9.198393	178.432699	NaN	-9.198393
0.000000	-277.859166	NaN	-47.420977	277.859166	NaN	47.420977
0.000000	-119.082885	NaN	-70.391965	119.082885	NaN	70.391965
0.000000	56.807994	NaN	16.865183	-56.807994	NaN	-16.865183
0.000000	30.403542	NaN	12.055517	-30.403542	NaN	-12.055517
0.000000	17.787780	NaN	14.554881	-17.787780	NaN	-14.554881
0.000000	37.729000	NaN	-0.234541	-37.729000	NaN	0.234541
0.000000	-10.647324	NaN	-45.992226	10.647324	NaN	45.992226
0.000000	82.364185	NaN	52.422042	-82.364185	NaN	-52.422042
0.000000	-50.070042	NaN	-100.559181	50.070042	NaN	100.559181
0.000000	0.519774	NaN	-110.461306	-0.519774	NaN	110.461306
0.000000	-41.673199	NaN	-55.488073	41.673199	NaN	55.488073
0.000000	1.619165	NaN	41.918729	-1.619165	NaN	-41.918729
0.000000	27.620150	NaN	-1.742146	-27.620150	NaN	1.742146
0.000000	-10.630638	NaN	11.871274	10.630638	NaN	-11.871274
0.000000	25.339128	NaN	22.258585	-25.339128	NaN	-22.258585
0.000000	21.911802	NaN	17.502070	-21.911802	NaN	-17.502070
0.000000	55.315553	NaN	-6.639438	-55.315553	NaN	6.639438
0.000000	26.950674	NaN	33.367563	-26.950674	NaN	-33.367563
0.000000	-97.019244	NaN	20.382643	97.019244	NaN	-20.382643
0.000000	-35.568499	NaN	-21.637181	35.568499	NaN	21.637181
0.000000	49.773079	NaN	30.855456	-49.773079	NaN	-30.855456
0.000000	-95.779689	NaN	-176.200108	95.779689	NaN	176.200108
0.000000	0.942821	NaN	-30.813794	-0.942821	NaN	30.813794
0.000000	14.172528	NaN	39.468604	-14.172528	NaN	-39.468604
0.000000	16.441609	NaN	-42.157150	-16.441609	NaN	42.157150
0.000000	-1.591660	NaN	-33.402020	1.591660	NaN	33.402020
0.000000	-335.250853	NaN	-31.123104	335.250853	NaN	31.123104
0.000000	1.572009	NaN	23.365834	-1.572009	NaN	-23.365834
0.000000	27.134849	NaN	-1.816722	-27.134849	NaN	1.816722
0.000000	-3.646147	NaN	-68.222400	3.646147	NaN	68.222400
0.000000	33.130577	NaN	4.760129	-33.130577	NaN	-4.760129
0.000000	-64.515033	NaN	-38.790276	64.515033	NaN	38.790276
0.000000	43.298742	NaN	22.831906	-43.298742	NaN	-22.831906
0.000000	5.792276	NaN	18.500865	-5.792276	NaN	-18.500865
0.000000	-205.340844	NaN	-51.237228	205.340844	NaN	51.237228
0.000000	-290.431567	NaN	-30.075641	290.431567	NaN	30.075641
0.000000	-14.904758	NaN	20.078460	14.904758	NaN	-20.078460
0.000000	46.430636	NaN	17.809241	-46.430636	NaN	-17.809241
0.000000	-160.264365	NaN	-110.826100	160.264365	NaN	110.826100
0.000000	11.143269	NaN	6.667481	-11.143269	NaN	-6.667481
0.000000	-14.578182	NaN	13.271311	14.578182	NaN	-13.271311
0.000000	-5.090653	NaN	-271.114584	5.090653	NaN	271.114584
0.000000	-11.008946	NaN	48.328037	11.008946	NaN	-48.328037
0.000000	36.746656	NaN	20.385299	-36.746656	NaN	-20.385299
0.000000	14.679756	NaN	-29.507755	-14.679756	NaN	29.507755
0.000000	-15.132436	NaN	-39.535451	15.132436	NaN	39.535451
0.000000	-45.367816	NaN	-115.417250	45.367816	NaN	115.417250
0.000000	-0.198425	NaN	6.360752	0.198425	NaN	-6.360752
0.000000	-32.460178	NaN	-379.434894	32.460178	NaN	379.434894
0.000000	-63.229563	NaN	-55.841113	63.229563	NaN	55.841113
0.000000	36.573500	NaN	-25.432136	-36.573500	NaN	25.432136
0.000000	45.997987	NaN	65.811354	-45.997987	NaN	-65.811354
0.000000	-38.715999	NaN	-4.325136	38.715999	NaN	4.325136
0.000000	-150.744509	NaN	-117.318746	150.744509	NaN	117.318746
0.000000	23.771471	NaN	23.763375	-23.771471	NaN	-23.763375
0.000000	-15.880664	NaN	-14.811261	15.880664	NaN	14.811261
0.000000	-18.646230	NaN	44.683253	18.646230	NaN	-44.683253
0.000000	-206.465102	NaN	-5.985308	206.465102	NaN	5.985308
0.000000	-42.057359	NaN	14.273971	42.057359	NaN	-14.273971
0.000000	-248.704773	NaN	-10.978693	248.704773	NaN	10.978693
0.000000	1.152869	NaN	-22.886894	-1.152869	NaN	22.886894
0.000000	23.496114	NaN	44.853737	-23.496114	NaN	-44.853737
0.000000	-25.582159	NaN	34.850905	25.582159	NaN	-34.850905
0.000000	5.033355	NaN	-24.421893	-5.033355	NaN	24.421893
0.000000	-94.470657	NaN	-20.445805	94.470657	NaN	20.445805
0.000000	62.403357	NaN	76.173137	-62.403357	NaN	-76.173137
0.000000	-74.393822	NaN	-94.825398	74.393822	NaN	94.825398
0.000000	-35.125529	NaN	53.501405	35.125529	NaN	-53.501405
0.000000	39.230593	NaN	12.940385	-39.230593	NaN	-12.940385
0.000000	23.710137	NaN	-13.491540	-23.710137	NaN	13.491540
0.000000	23.559140	NaN	31.944485	-23.559140	NaN	-31.944485
0.000000	40.218745	NaN	1.044324	-40.218745	NaN	-1.044324
0.000000	-29.436434	NaN	16.469103	29.436434	NaN	-16.469103
0.000000	-1.312546	NaN	-40.143240	1.312546	NaN	40.143240
0.000000	-101.728754	NaN	-4.402564	101.728754	NaN	4.402564
0.000000	12.202925	NaN	-36.482947	-12.202925	NaN	36.482947
0.000000	-43.697170	NaN	20.454314	43.697170	NaN	-20.454314
0.000000	10.152540	NaN	22.606405	-10.152540	NaN	-22.606405
0.000000	-132.172819	NaN	-120.490631	132.172819	NaN	120.490631
0.000000	-136.983400	NaN	14.566250	136.983400	NaN	-14.566250
0.000000	-53.768270	NaN	-56.574493	53.768270	NaN	56.574493
0.000000	-22.549239	NaN	-61.559765	22.549239	NaN	61.559765
0.000000	-114.639960	NaN	15.218401	114.639960	NaN	-15.218401
0.000000	12.822778	NaN	45.718226	-12.822778	NaN	-45.718226
0.000000	-4.817259	NaN	25.125054	4.817259	NaN	-25.125054
0.000000	-67.105311	NaN	5.394898	67.105311	NaN	-5.394898
0.000000	57.204391	NaN	27.676308	-57.204391	NaN	-27.676308
0.000000	-14.929152	NaN	-86.920248	14.929152	NaN	86.920248
0.000000	52.119571	NaN	36.894684	-52.119571	NaN	-36.894684
0.000000	-74.146780	NaN	-41.946651	74.146780	NaN	41.946651
0.000000	-126.038782	NaN	-12.724009	126.038782	NaN	12.724009
0.000000	-176.412683	NaN	1.391483	176.412683	NaN	-1.391483
0.000000	9.082670	NaN	-12.162331	-9.082670	NaN	12.162331
0.000000	3.558264	NaN	-145.147841	-3.558264	NaN	145.147841
0.000000	36.629264	NaN	-7.711769	-36.629264	NaN	7.711769
0.000000	30.960779	NaN	27.660861	-30.960779	NaN	-27.660861
0.000000	46.282227	NaN	32.960769	-46.282227	NaN	-32.960769
0.000000	-144.705012	NaN	-92.352996	144.705012	NaN	92.352996
0.000000	-40.269499	NaN	3.931038	40.269499	NaN	-3.931038
0.000000	-260.576160	NaN	-145.741904	260.576160	NaN	145.741904
0.000000	17.442716	NaN	49.491037	-17.442716	NaN	-49.491037
0.000000	-88.743953	NaN	-15.354476	88.743953	NaN	15.354476
0.000000	-213.339651	NaN	-63.230570	213.339651	NaN	63.230570
0.000000	50.510408	NaN	45.072230	-50.510408	NaN	-45.072230
0.000000	-67.071389	NaN	29.328366	67.071389	NaN	-29.328366
0.000000	50.151284	NaN	58.956225	-50.151284	NaN	-58.956225
0.000000	-13.035365	NaN	-37.850710	13.035365	NaN	37.850710
0.000000	-241.243733	NaN	13.145085	241.243733	NaN	-13.145085
0.000000	47.380831	NaN	30.313151	-47.380831	NaN	-30.313151
0.000000	-114.496345	NaN	-56.178096	114.496345	NaN	56.178096
0.000000	60.209518	NaN	-13.668820	-60.209518	NaN	13.668820
0.000000	33.912298	NaN	25.996769	-33.912298	NaN	-25.996769
0.000000	58.927515	NaN	32.885673	-58.927515	NaN	-32.885673
0.000000	47.353898	NaN	41.387024	-47.353898	NaN	-41.387024
0.000000	3.430687	NaN	-13.735163	-3.430687	NaN	13.735163
0.000000	-74.710293	NaN	-26.203155	74.710293	NaN	26.203155
0.000000	-63.836513	NaN	30.578002	63.836513	NaN	-30.578002
0.000000	43.795084	NaN	-10.589778	-43.795084	NaN	10.589778
0.000000	-94.075082	NaN	-55.178051	94.075082	NaN	55.178051
0.000000	-60.130826	NaN	64.755959	60.130826	NaN	-64.755959
0.000000	23.673019	NaN	-42.782007	-23.673019	NaN	42.782007
0.000000	11.902168	NaN	31.893488	-11.902168	NaN	-31.893488
0.000000	-72.437763	NaN	-56.413798	72.437763	NaN	56.413798
0.000000	60.001650	NaN	33.901474	-60.001650	NaN	-33.901474
0.000000	-306.411199	NaN	-179.173182	306.411199	NaN	179.173182
0.000000	16.045991	NaN	-9.356536	-16.045991	NaN	9.356536
0.000000	37.137165	NaN	44.224902	-37.137165	NaN	-44.224902
0.000000	-285.311977	NaN	-8.964419	285.311977	NaN	8.964419
0.000000	-103.596520	NaN	-20.202326	103.596520	NaN	20.202326
0.000000	7.738094	NaN	-51.744780	-7.738094	NaN	51.744780
0.000000	-3.930141	NaN	-45.189805	3.930141	NaN	45.189805
0.000000	66.887337	NaN	58.033477	-66.887337	NaN	-58.033477
0.000000	54.660003	NaN	3.144388	-54.660003	NaN	-3.144388
0.000000	-15.354196	NaN	17.638935	15.354196	NaN	-17.638935
0.000000	-2.921467	NaN	-42.846643	2.921467	NaN	42.846643
0.000000	58.918858	NaN	52.113155	-58.918858	NaN	-52.113155
0.000000	-341.541731	NaN	-310.397779	341.541731	NaN	310.397779
0.000000	-8.287068	NaN	1.910234	8.287068	NaN	-1.910234
0.000000	-88.808930	NaN	17.300247	88.808930	NaN	-17.300247
0.000000	-13.088781	NaN	-19.339562	13.088781	NaN	19.339562
0.000000	30.880429	NaN	41.258604	-30.880429	NaN	-41.258604
0.000000	73.518952	NaN	57.174200	-73.518952	NaN	-57.174200
0.000000	-46.932844	NaN	36.636886	46.932844	NaN	-36.636886
0.000000	-13.270196	NaN	10.258285	13.270196	NaN	-10.258285
0.000000	26.852280	NaN	67.559706	-26.852280	NaN	-67.559706
0.000000	18.490800	NaN	42.536908	-18.490800	NaN	-42.536908
0.000000	13.713133	NaN	39.707641	-13.713133	NaN	-39.707641
0.000000	-103.704170	NaN	-7.582187	103.704170	NaN	7.582187
0.000000	16.449559	NaN	50.683707	-16.449559	NaN	-50.683707
0.000000	-40.395686	NaN	-20.363869	40.395686	NaN	20.363869
0.000000	-22.677280	NaN	-25.835897	22.677280	NaN	25.835897
0.000000	-201.978654	NaN	10.964239	201.978654	NaN	-10.964239
0.000000	-2.685506	NaN	-117.256590	2.685506	NaN	117.256590
0.000000	68.027520	NaN	53.461941	-68.027520	NaN	-53.461941
0.000000	53.134979	NaN	-0.078370	-53.134979	NaN	0.078370
0.000000	-15.361742	NaN	-49.924461	15.361742	NaN	49.924461
0.000000	11.115950	NaN	-10.009814	-11.115950	NaN	10.009814
0.000000	-28.718098	NaN	11.372425	28.718098	NaN	-11.372425
0.000000	17.258847	NaN	-37.587547	-17.258847	NaN	37.587547
0.000000	47.368934	NaN	14.222944	-47.368934	NaN	-14.222944
0.000000	-363.210141	NaN	-23.143824	363.210141	NaN	23.143824
0.000000	-1.731574	NaN	-51.255859	1.731574	NaN	51.255859
0.000000	-138.282735	NaN	34.156205	138.282735	NaN	-34.156205
0.000000	22.743172	NaN	12.176089	-22.743172	NaN	-12.176089
0.000000	32.203639	NaN	-58.744005	-32.203639	NaN	58.744005
0.000000	-67.749105	NaN	-30.580506	67.749105	NaN	30.580506
0.000000	-28.142313	NaN	-368.806592	28.142313	NaN	368.806592
0.000000	-0.171649	NaN	-113.031016	0.171649	NaN	113.031016
0.000000	-1.812217	NaN	-6.034517	1.812217	NaN	6.034517
0.000000	12.344937	NaN	45.292937	-12.344937	NaN	-45.292937
0.000000	-21.878432	NaN	43.103995	21.878432	NaN	-43.103995
0.000000	-65.966926	NaN	21.399671	65.966926	NaN	-21.399671
0.000000	43.057866	NaN	-30.944012	-43.057866	NaN	30.944012
0.000000	-1.822962	NaN	1.000624	1.822962	NaN	-1.000624
0.000000	-37.354258	NaN	4.796726	37.354258	NaN	-4.796726
0.000000	7.064305	NaN	54.964986	-7.064305	NaN	-54.964986
0.000000	61.223184	NaN	32.911484	-61.223184	NaN	-32.911484
0.000000	-91.569689	NaN	-2.501982	91.569689	NaN	2.501982
0.000000	56.318653	NaN	1.286001	-56.318653	NaN	-1.286001
0.000000	59.976495	NaN	43.042883	-59.976495	NaN	-43.042883
0.000000	39.176506	NaN	20.774290	-39.176506	NaN	-20.774290
0.000000	2.082269	NaN	-52.169716	-2.082269	NaN	52.169716
0.000000	54.083743	NaN	42.114454	-54.083743	NaN	-42.114454
0.000000	-16.656903	NaN	5.814540	16.656903	NaN	-5.814540
0.000000	-23.187800	NaN	-349.142844	23.187800	NaN	349.142844
0.000000	42.015421	NaN	17.634104	-42.015421	NaN	-17.634104
0.000000	1.260347	NaN	12.132364	-1.260347	NaN	-12.132364
0.000000	17.360357	NaN	18.795545	-17.360357	NaN	-18.795545
0.000000	20.544809	NaN	10.665974	-20.544809	NaN	-10.665974
0.000000	-78.200522	NaN	24.474728	78.200522	NaN	-24.474728
0.000000	-18.292510	NaN	-28.179583	18.292510	NaN	28.179583
0.000000	-11.691393	NaN	11.037312	11.691393	NaN	-11.037312
0.000000	-18.091824	NaN	7.705793	18.091824	NaN	-7.705793
0.000000	-112.443854	NaN	-8.588821	112.443854	NaN	8.588821
0.000000	-74.904752	NaN	-56.425060	74.904752	NaN	56.425060
0.000000	25.263151	NaN	-15.145839	-25.263151	NaN	15.145839
0.000000	74.727817	NaN	13.963026	-74.727817	NaN	-13.963026
0.000000	32.906720	NaN	65.353466	-32.906720	NaN	-65.353466
0.000000	-13.014185	NaN	-15.343352	13.014185	NaN	15.343352
0.000000	54.168821	NaN	-31.248627	-54.168821	NaN	31.248627
0.000000	43.032727	NaN	1.068060	-43.032727	NaN	-1.068060
0.000000	-155.242748	NaN	-11.748177	155.242748	NaN	11.748177
0.000000	44.749733	NaN	24.890437	-44.749733	NaN	-24.890437
0.000000	-15.471834	NaN	52.783065	15.471834	NaN	-52.783065
0.000000	62.752795	NaN	52.547449	-62.752795	NaN	-52.547449
0.000000	27.989147	NaN	21.530749	-27.989147	NaN	-21.530749
0.000000	-244.557927	NaN	-178.760680	244.557927	NaN	178.760680
0.000000	22.485530	NaN	43.262896	-22.485530	NaN	-43.262896
0.000000	42.239046	NaN	15.660296	-42.239046	NaN	-15.660296
0.000000	47.895782	NaN	45.807732	-47.895782	NaN	-45.807732
0.000000	-335.905763	NaN	29.743566	335.905763	NaN	-29.743566
0.000000	30.504062	NaN	-15.678471	-30.504062	NaN	15.678471
0.000000	46.586822	NaN	-0.916636	-46.586822	NaN	0.916636
0.000000	-50.925370	NaN	20.309227	50.925370	NaN	-20.309227
0.000000	15.306593	NaN	14.784126	-15.306593	NaN	-14.784126
0.000000	-14.115766	NaN	-157.723748	14.115766	NaN	157.723748
0.000000	26.846049	NaN	7.659442	-26.846049	NaN	-7.659442
0.000000	-21.821333	NaN	-129.768276	21.821333	NaN	129.768276
0.000000	24.189749	NaN	31.188593	-24.189749	NaN	-31.188593
0.000000	-42.919432	NaN	-29.821752	42.919432	NaN	29.821752
0.000000	44.840040	NaN	-15.284221	-44.840040	NaN	15.284221
0.000000	2.143795	NaN	30.952973	-2.143795	NaN	-30.952973
0.000000	89.433836	NaN	51.241902	-89.433836	NaN	-51.241902
0.000000	-14.342946	NaN	-4.812815	14.342946	NaN	4.812815
0.000000	19.668322	NaN	47.714340	-19.668322	NaN	-47.714340
0.000000	-39.085581	NaN	29.178942	39.085581	NaN	-29.178942
0.000000	21.999799	NaN	0.840700	-21.999799	NaN	-0.840700
0.000000	34.683377	NaN	51.587782	-34.683377	NaN	-51.587782
0.000000	5.799841	NaN	27.765812	-5.799841	NaN	-27.765812
0.000000	-75.345629	NaN	-29.529456	75.345629	NaN	29.529456
0.000000	-535.978832	NaN	-86.886243	535.978832	NaN	86.886243
0.000000	-40.142483	NaN	-48.984767	40.142483	NaN	48.984767
0.000000	6.215299	NaN	34.913438	-6.215299	NaN	-34.913438
0.000000	-69.349245	NaN	-24.827107	69.349245	NaN	24.827107
0.000000	32.499203	NaN	59.275037	-32.499203	NaN	-59.275037
0.000000	-69.958182	NaN	-31.528428	69.958182	NaN	31.528428
0.000000	-53.967153	NaN	-97.398208	53.967153	NaN	97.398208
0.000000	29.512365	NaN	51.328580	-29.512365	NaN	-51.328580
0.000000	83.788667	NaN	45.998902	-83.788667	NaN	-45.998902
0.000000	-20.697161	NaN	-10.683521	20.697161	NaN	10.683521
0.000000	-55.223688	NaN	-52.948622	55.223688	NaN	52.948622
0.000000	-136.746628	NaN	-154.236163	136.746628	NaN	154.236163
0.000000	61.465236	NaN	11.589766	-61.465236	NaN	-11.589766
0.000000	-18.505706	NaN	-32.012610	18.505706	NaN	32.012610
0.000000	12.056629	NaN	54.374035	-12.056629	NaN	-54.374035
0.000000	-0.433177	NaN	-20.623971	0.433177	NaN	20.623971
0.000000	34.395287	NaN	22.870545	-34.395287	NaN	-22.870545
0.000000	-24.861455	NaN	0.307372	24.861455	NaN	-0.307372
0.000000	-44.445335	NaN	24.534221	44.445335	NaN	-24.534221
0.000000	37.797899	NaN	55.881041	-37.797899	NaN	-55.881041
0.000000	63.099095	NaN	10.919148	-63.099095	NaN	-10.919148
0.000000	-83.329682	NaN	-18.147424	83.329682	NaN	18.147424
0.000000	56.368059	NaN	37.094734	-56.368059	NaN	-37.094734
0.000000	36.485608	NaN	11.661574	-36.485608	NaN	-11.661574
0.000000	12.389500	NaN	16.409273	-12.389500	NaN	-16.409273
0.000000	-65.669860	NaN	-33.875650	65.669860	NaN	33.875650
0.000000	-36.439610	NaN	33.081444	36.439610	NaN	-33.081444
0.000000	9.772636	NaN	38.938438	-9.772636	NaN	-38.938438
0.000000	56.499948	NaN	-81.390692	-56.499948	NaN	81.390692
0.000000	-139.104183	NaN	3.144693	139.104183	NaN	-3.144693
0.000000	25.004826	NaN	14.987322	-25.004826	NaN	-14.987322
0.000000	63.036857	NaN	25.009387	-63.036857	NaN	-25.009387
0.000000	15.973035	NaN	-84.533856	-15.973035	NaN	84.533856
0.000000	17.870527	NaN	54.761912	-17.870527	NaN	-54.761912
0.000000	46.223768	NaN	36.087421	-46.223768	NaN	-36.087421
0.000000	-85.590924	NaN	-61.536769	85.590924	NaN	61.536769
0.000000	26.442557	NaN	3.184474	-26.442557	NaN	-3.184474
0.000000	17.324249	NaN	-64.148928	-17.324249	NaN	64.148928
0.000000	51.658432	NaN	46.963148	-51.658432	NaN	-46.963148
0.000000	10.428460	NaN	-5.899777	-10.428460	NaN	5.899777
0.000000	22.675624	NaN	-7.582002	-22.675624	NaN	7.582002
0.000000	31.552833	NaN	4.372485	-31.552833	NaN	-4.372485
0.000000	42.172041	NaN	-1.611142	-42.172041	NaN	1.611142
0.000000	-273.569529	NaN	20.056811	273.569529	NaN	-20.056811
0.000000	72.054978	NaN	-39.028261	-72.054978	NaN	39.028261
0.000000	-34.942642	NaN	36.196325	34.942642	NaN	-36.196325
0.000000	18.972993	NaN	74.576185	-18.972993	NaN	-74.576185
0.000000	38.115500	NaN	-13.535107	-38.115500	NaN	13.535107
0.000000	-15.211574	NaN	-6.808317	15.211574	NaN	6.808317
0.000000	-100.421207	NaN	-327.930648	100.421207	NaN	327.930648
0.000000	-4.441423	NaN	-8.266109	4.441423	NaN	8.266109
0.000000	34.732432	NaN	-97.990234	-34.732432	NaN	97.990234
0.000000	4.703233	NaN	-27.178000	-4.703233	NaN	27.178000
0.000000	27.823857	NaN	34.934858	-27.823857	NaN	-34.934858
0.000000	-51.838864	NaN	-2.495823	51.838864	NaN	2.495823
0.000000	-61.037272	NaN	-39.267865	61.037272	NaN	39.267865
0.000000	-148.318171	NaN	-9.039160	148.318171	NaN	9.039160
0.000000	65.784074	NaN	21.261011	-65.784074	NaN	-21.261011
0.000000	62.046440	NaN	8.079054	-62.046440	NaN	-8.079054
0.000000	56.284821	NaN	52.029883	-56.284821	NaN	-52.029883
0.000000	53.637326	NaN	75.489357	-53.637326	NaN	-75.489357
0.000000	-101.568059	NaN	5.354185	101.568059	NaN	-5.354185
0.000000	-43.951639	NaN	-9.238809	43.951639	NaN	9.238809
0.000000	64.840591	NaN	28.158241	-64.840591	NaN	-28.158241
0.000000	-103.542382	NaN	-51.849041	103.542382	NaN	51.849041
0.000000	-57.768510	NaN	28.788510	57.768510	NaN	-28.788510
0.000000	-92.790740	NaN	-67.422908	92.790740	NaN	67.422908
0.000000	1.710994	NaN	35.798729	-1.710994	NaN	-35.798729
0.000000	62.818051	NaN	36.756187	-62.818051	NaN	-36.756187
0.000000	24.405881	NaN	41.689035	-24.405881	NaN	-41.689035
0.000000	-17.075118	NaN	7.480164	17.075118	NaN	-7.480164
0.000000	-16.998547	NaN	-18.451147	16.998547	NaN	18.451147
0.000000	9.993104	NaN	3.348038	-9.993104	NaN	-3.348038
0.000000	46.641670	NaN	24.543803	-46.641670	NaN	-24.543803
0.000000	-180.819539	NaN	-18.564233	180.819539	NaN	18.564233
0.000000	-25.052268	NaN	-126.108150	25.052268	NaN	126.108150
0.000000	5.445901	NaN	36.454541	-5.445901	NaN	-36.454541
0.000000	-74.051742	NaN	35.418778	74.051742	NaN	-35.418778
0.000000	28.512734	NaN	9.058685	-28.512734	NaN	-9.058685
0.000000	85.765553	NaN	26.189568	-85.765553	NaN	-26.189568
0.000000	-91.192712	NaN	-23.247654	91.192712	NaN	23.247654
0.000000	-4.729521	NaN	-4.790453	4.729521	NaN	4.790453
0.000000	-101.535602	NaN	-42.334169	101.535602	NaN	42.334169
0.000000	46.555643	NaN	-44.392149	-46.555643	NaN	44.392149
0.000000	26.580360	NaN	-11.680719	-26.580360	NaN	11.680719
0.000000	40.366681	NaN	-32.846866	-40.366681	NaN	32.846866
0.000000	-105.007333	NaN	-76.113486	105.007333	NaN	76.113486
0.000000	26.160595	NaN	18.630020	-26.160595	NaN	-18.630020
0.000000	-40.263071	NaN	20.005883	40.263071	NaN	-20.005883
0.000000	69.520457	NaN	26.946757	-69.520457	NaN	-26.946757
0.000000	40.495106	NaN	-62.070108	-40.495106	NaN	62.070108
0.000000	29.650198	NaN	-47.603546	-29.650198	NaN	47.603546
0.000000	-298.995003	NaN	-11.294632	298.995003	NaN	11.294632
0.000000	73.279277	NaN	4.102503	-73.279277	NaN	-4.102503
0.000000	-68.216022	NaN	-8.734888	68.216022	NaN	8.734888
0.000000	-166.837134	NaN	9.480142	166.837134	NaN	-9.480142
0.000000	44.738701	NaN	-0.444702	-44.738701	NaN	0.444702
0.000000	-26.866553	NaN	-44.451205	26.866553	NaN	44.451205
0.000000	21.028734	NaN	-8.746390	-21.028734	NaN	8.746390
0.000000	39.132544	NaN	-44.365641	-39.132544	NaN	44.365641
0.000000	-77.770710	NaN	10.697087	77.770710	NaN	-10.697087
0.000000	-20.650234	NaN	-62.693304	20.650234	NaN	62.693304
0.000000	20.152078	NaN	20.711397	-20.152078	NaN	-20.711397
0.000000	-161.439648	NaN	29.740346	161.439648	NaN	-29.740346
0.000000	7.350172	NaN	-5.315431	-7.350172	NaN	5.315431
0.000000	-30.662254	NaN	55.154088	30.662254	NaN	-55.154088
0.000000	58.686115	NaN	19.756661	-58.686115	NaN	-19.756661
0.000000	50.402486	NaN	-1.936697	-50.402486	NaN	1.936697
0.000000	-10.861888	NaN	-20.992311	10.861888	NaN	20.992311
0.000000	-74.130622	NaN	47.596741	74.130622	NaN	-47.596741
0.000000	-48.937826	NaN	-6.465447	48.937826	NaN	6.465447
0.000000	54.993255	NaN	-88.939095	-54.993255	NaN	88.939095
0.000000	-23.568205	NaN	-66.706447	23.568205	NaN	66.706447
0.000000	-0.850427	NaN	-3.672155	0.850427	NaN	3.672155
0.000000	61.395298	NaN	38.272753	-61.395298	NaN	-38.272753
0.000000	45.929673	NaN	21.782127	-45.929673	NaN	-21.782127
0.000000	55.188780	NaN	19.211488	-55.188780	NaN	-19.211488
0.000000	-243.679544	NaN	15.311120	243.679544	NaN	-15.311120
0.000000	37.367337	NaN	-21.673705	-37.367337	NaN	21.673705
0.000000	-221.089019	NaN	-107.247550	221.089019	NaN	107.247550
0.000000	43.066625	NaN	44.980172	-43.066625	NaN	-44.980172
0.000000	5.725088	NaN	-4.283473	-5.725088	NaN	4.283473
0.000000	-38.511816	NaN	-12.376963	38.511816	NaN	12.376963
0.000000	-245.582448	NaN	13.564795	245.582448	NaN	-13.564795
0.000000	-44.654839	NaN	-26.798906	44.654839	NaN	26.798906
0.000000	-38.430325	NaN	-92.218463	38.430325	NaN	92.218463
0.000000	53.854672	NaN	48.202257	-53.854672	NaN	-48.202257
0.000000	-112.554306	NaN	-31.431101	112.554306	NaN	31.431101
0.000000	-124.661310	NaN	8.320320	124.661310	NaN	-8.320320
0.000000	47.444720	NaN	14.421123	-47.444720	NaN	-14.421123
0.000000	-1.539880	NaN	-47.422277	1.539880	NaN	47.422277
