# Supplementary material for: Combined Influences of Model Choice, Data Quality, and Data Quantity When Estimating Population Trends
Source: PLoS One. 2015 Jul 15;10(7):e0132255. doi: 10.1371/journal.pone.0132255 (PMC4503393; doi:10.1371/journal.pone.0132255)
Supplement: S1 Dataset — Files are organized by model type and by the input lambda value. (ZIP) [file pone.0132255.s002.zip › Hypothetical LH/sims_lambda_1/simulationOutput_1_0_0_0.3_30.xls]

Percent_Decline_True	Median_Percent_Decline_Matrix	Median_Percent_Decline_Matrix_stable	Median_Percent_Decline_Scalar	Difference_True_Matrix	Difference_True_Matrix_Stable	Difference_True_Scalar
0.000000	26.860156	NaN	5.129682	-26.860156	NaN	-5.129682
0.000000	-5.215726	NaN	-7.630648	5.215726	NaN	7.630648
0.000000	-33.048557	NaN	-12.296184	33.048557	NaN	12.296184
0.000000	17.980766	NaN	-3.364117	-17.980766	NaN	3.364117
0.000000	6.102349	NaN	2.957621	-6.102349	NaN	-2.957621
0.000000	-11.071410	NaN	5.505411	11.071410	NaN	-5.505411
0.000000	-31.339629	NaN	-13.786516	31.339629	NaN	13.786516
0.000000	2.938664	NaN	-9.152382	-2.938664	NaN	9.152382
0.000000	-6.836956	NaN	-9.551575	6.836956	NaN	9.551575
0.000000	6.956468	NaN	0.936509	-6.956468	NaN	-0.936509
0.000000	-45.846056	NaN	-15.142762	45.846056	NaN	15.142762
0.000000	-2.519932	NaN	-10.544391	2.519932	NaN	10.544391
0.000000	12.974445	NaN	-5.956026	-12.974445	NaN	5.956026
0.000000	20.081231	NaN	-2.647176	-20.081231	NaN	2.647176
0.000000	-28.797241	NaN	-2.575806	28.797241	NaN	2.575806
0.000000	-5.984439	NaN	5.090131	5.984439	NaN	-5.090131
0.000000	9.936600	NaN	-5.100028	-9.936600	NaN	5.100028
0.000000	6.305639	NaN	4.718445	-6.305639	NaN	-4.718445
0.000000	14.612262	NaN	-9.594901	-14.612262	NaN	9.594901
0.000000	-12.728469	NaN	6.475291	12.728469	NaN	-6.475291
0.000000	14.062059	NaN	1.119404	-14.062059	NaN	-1.119404
0.000000	-21.896784	NaN	-2.682144	21.896784	NaN	2.682144
0.000000	-10.382035	NaN	2.536641	10.382035	NaN	-2.536641
0.000000	-14.309788	NaN	5.608962	14.309788	NaN	-5.608962
0.000000	13.721325	NaN	-0.595340	-13.721325	NaN	0.595340
0.000000	-18.690934	NaN	-3.074827	18.690934	NaN	3.074827
0.000000	1.689595	NaN	-8.626193	-1.689595	NaN	8.626193
0.000000	6.897050	NaN	2.997237	-6.897050	NaN	-2.997237
0.000000	-17.311245	NaN	18.751960	17.311245	NaN	-18.751960
0.000000	-8.603022	NaN	-6.985559	8.603022	NaN	6.985559
0.000000	-1.075127	NaN	-20.156779	1.075127	NaN	20.156779
0.000000	-56.113753	NaN	-6.592311	56.113753	NaN	6.592311
0.000000	2.497658	NaN	-7.083859	-2.497658	NaN	7.083859
0.000000	-16.664596	NaN	-4.207779	16.664596	NaN	4.207779
0.000000	-12.532691	NaN	1.141940	12.532691	NaN	-1.141940
0.000000	-2.760511	NaN	-10.450610	2.760511	NaN	10.450610
0.000000	-31.186454	NaN	-10.024192	31.186454	NaN	10.024192
0.000000	0.365553	NaN	0.938308	-0.365553	NaN	-0.938308
0.000000	-19.736558	NaN	-18.324617	19.736558	NaN	18.324617
0.000000	-1.741959	NaN	-8.648308	1.741959	NaN	8.648308
0.000000	2.301406	NaN	-1.037618	-2.301406	NaN	1.037618
0.000000	7.539460	NaN	3.507950	-7.539460	NaN	-3.507950
0.000000	-3.251643	NaN	1.162349	3.251643	NaN	-1.162349
0.000000	-20.739587	NaN	-3.571232	20.739587	NaN	3.571232
0.000000	-10.443106	NaN	6.805283	10.443106	NaN	-6.805283
0.000000	-12.940944	NaN	5.054606	12.940944	NaN	-5.054606
0.000000	-33.713714	NaN	0.095900	33.713714	NaN	-0.095900
0.000000	-5.530416	NaN	-4.009282	5.530416	NaN	4.009282
0.000000	-3.203393	NaN	-5.411995	3.203393	NaN	5.411995
0.000000	-16.658973	NaN	19.040215	16.658973	NaN	-19.040215
0.000000	-14.145145	NaN	-15.143996	14.145145	NaN	15.143996
0.000000	15.103175	NaN	0.204597	-15.103175	NaN	-0.204597
0.000000	-58.755260	NaN	4.150596	58.755260	NaN	-4.150596
0.000000	-23.816167	NaN	7.492258	23.816167	NaN	-7.492258
0.000000	-12.339575	NaN	5.305952	12.339575	NaN	-5.305952
0.000000	-36.493496	NaN	8.963413	36.493496	NaN	-8.963413
0.000000	-32.458408	NaN	-4.964090	32.458408	NaN	4.964090
0.000000	-3.403826	NaN	-0.992865	3.403826	NaN	0.992865
0.000000	-21.635958	NaN	3.536538	21.635958	NaN	-3.536538
0.000000	-35.307372	NaN	1.198929	35.307372	NaN	-1.198929
0.000000	-7.536609	NaN	3.998201	7.536609	NaN	-3.998201
0.000000	-16.366499	NaN	2.460482	16.366499	NaN	-2.460482
0.000000	10.841142	NaN	-0.987851	-10.841142	NaN	0.987851
0.000000	-5.451495	NaN	-8.218964	5.451495	NaN	8.218964
0.000000	-39.638525	NaN	-28.000274	39.638525	NaN	28.000274
0.000000	29.338828	NaN	-24.104115	-29.338828	NaN	24.104115
0.000000	7.470169	NaN	-5.444797	-7.470169	NaN	5.444797
0.000000	-31.971200	NaN	7.138697	31.971200	NaN	-7.138697
0.000000	-25.342138	NaN	4.990736	25.342138	NaN	-4.990736
0.000000	-5.409826	NaN	8.667949	5.409826	NaN	-8.667949
0.000000	-12.324049	NaN	-4.896967	12.324049	NaN	4.896967
0.000000	-36.842483	NaN	-2.076027	36.842483	NaN	2.076027
0.000000	-37.883288	NaN	-25.406599	37.883288	NaN	25.406599
0.000000	4.445289	NaN	5.223130	-4.445289	NaN	-5.223130
0.000000	-30.199437	NaN	-14.685897	30.199437	NaN	14.685897
0.000000	-24.951510	NaN	11.530847	24.951510	NaN	-11.530847
0.000000	14.627985	NaN	-6.047247	-14.627985	NaN	6.047247
0.000000	-42.855968	NaN	2.516481	42.855968	NaN	-2.516481
0.000000	-12.748122	NaN	3.009908	12.748122	NaN	-3.009908
0.000000	12.379751	NaN	1.254277	-12.379751	NaN	-1.254277
0.000000	-11.814780	NaN	2.815531	11.814780	NaN	-2.815531
0.000000	-6.700600	NaN	5.646163	6.700600	NaN	-5.646163
0.000000	7.381192	NaN	0.915848	-7.381192	NaN	-0.915848
0.000000	-0.118663	NaN	-4.116942	0.118663	NaN	4.116942
0.000000	26.329194	NaN	-3.809241	-26.329194	NaN	3.809241
0.000000	-33.631371	NaN	5.205717	33.631371	NaN	-5.205717
0.000000	-19.547867	NaN	-13.865309	19.547867	NaN	13.865309
0.000000	-36.605313	NaN	4.219222	36.605313	NaN	-4.219222
0.000000	-1.018764	NaN	-3.694672	1.018764	NaN	3.694672
0.000000	-20.143801	NaN	-8.365447	20.143801	NaN	8.365447
0.000000	-2.045826	NaN	-3.882602	2.045826	NaN	3.882602
0.000000	-19.108125	NaN	-2.873734	19.108125	NaN	2.873734
0.000000	6.371614	NaN	16.590799	-6.371614	NaN	-16.590799
0.000000	-7.242395	NaN	14.141577	7.242395	NaN	-14.141577
0.000000	2.893567	NaN	8.872681	-2.893567	NaN	-8.872681
0.000000	0.970173	NaN	-0.596908	-0.970173	NaN	0.596908
0.000000	1.077270	NaN	-11.109991	-1.077270	NaN	11.109991
0.000000	-27.923953	NaN	-7.657509	27.923953	NaN	7.657509
0.000000	-3.417419	NaN	-1.951065	3.417419	NaN	1.951065
0.000000	-39.137628	NaN	-10.880509	39.137628	NaN	10.880509
0.000000	-8.366133	NaN	1.401382	8.366133	NaN	-1.401382
0.000000	17.662767	NaN	-4.499309	-17.662767	NaN	4.499309
0.000000	-18.742218	NaN	-10.186393	18.742218	NaN	10.186393
0.000000	-21.306916	NaN	-7.432560	21.306916	NaN	7.432560
0.000000	-22.879841	NaN	-6.785374	22.879841	NaN	6.785374
0.000000	5.180712	NaN	-2.626515	-5.180712	NaN	2.626515
0.000000	-14.922179	NaN	4.297427	14.922179	NaN	-4.297427
0.000000	-7.038122	NaN	1.237026	7.038122	NaN	-1.237026
0.000000	14.554184	NaN	2.857039	-14.554184	NaN	-2.857039
0.000000	-22.963391	NaN	-5.556117	22.963391	NaN	5.556117
0.000000	-16.871458	NaN	-15.333716	16.871458	NaN	15.333716
0.000000	12.327877	NaN	6.710073	-12.327877	NaN	-6.710073
0.000000	-7.471676	NaN	-0.123840	7.471676	NaN	0.123840
0.000000	-6.133062	NaN	6.623385	6.133062	NaN	-6.623385
0.000000	16.230107	NaN	10.892940	-16.230107	NaN	-10.892940
0.000000	-3.300597	NaN	-5.911408	3.300597	NaN	5.911408
0.000000	-18.624878	NaN	5.884681	18.624878	NaN	-5.884681
0.000000	3.918479	NaN	5.646449	-3.918479	NaN	-5.646449
0.000000	-13.898667	NaN	0.093282	13.898667	NaN	-0.093282
0.000000	-53.842872	NaN	-7.879307	53.842872	NaN	7.879307
0.000000	-12.385396	NaN	16.462794	12.385396	NaN	-16.462794
0.000000	-26.009755	NaN	-25.678968	26.009755	NaN	25.678968
0.000000	2.918347	NaN	18.400403	-2.918347	NaN	-18.400403
0.000000	11.885338	NaN	-2.044910	-11.885338	NaN	2.044910
0.000000	1.299780	NaN	-2.267070	-1.299780	NaN	2.267070
0.000000	-37.493708	NaN	4.845884	37.493708	NaN	-4.845884
0.000000	0.685743	NaN	-14.841480	-0.685743	NaN	14.841480
0.000000	-15.493719	NaN	2.360603	15.493719	NaN	-2.360603
0.000000	-14.831828	NaN	-10.702915	14.831828	NaN	10.702915
0.000000	-8.584266	NaN	9.372551	8.584266	NaN	-9.372551
0.000000	-17.388725	NaN	2.324323	17.388725	NaN	-2.324323
0.000000	10.651363	NaN	-12.651449	-10.651363	NaN	12.651449
0.000000	-19.659750	NaN	-0.809415	19.659750	NaN	0.809415
0.000000	-12.208234	NaN	-0.365820	12.208234	NaN	0.365820
0.000000	-11.683180	NaN	-1.948937	11.683180	NaN	1.948937
0.000000	17.746929	NaN	-1.616459	-17.746929	NaN	1.616459
0.000000	-5.234154	NaN	14.363965	5.234154	NaN	-14.363965
0.000000	20.939181	NaN	15.273348	-20.939181	NaN	-15.273348
0.000000	2.756769	NaN	-11.270728	-2.756769	NaN	11.270728
0.000000	-13.244858	NaN	3.506785	13.244858	NaN	-3.506785
0.000000	-23.526144	NaN	0.959457	23.526144	NaN	-0.959457
0.000000	-28.934532	NaN	-12.104294	28.934532	NaN	12.104294
0.000000	-20.618050	NaN	7.570140	20.618050	NaN	-7.570140
0.000000	-10.171100	NaN	2.501237	10.171100	NaN	-2.501237
0.000000	-3.192004	NaN	12.294140	3.192004	NaN	-12.294140
0.000000	7.355609	NaN	-0.628052	-7.355609	NaN	0.628052
0.000000	-23.837758	NaN	-10.796616	23.837758	NaN	10.796616
0.000000	-20.348605	NaN	7.882006	20.348605	NaN	-7.882006
0.000000	9.576864	NaN	10.660336	-9.576864	NaN	-10.660336
0.000000	-19.649946	NaN	-6.689586	19.649946	NaN	6.689586
0.000000	-21.420434	NaN	-0.736999	21.420434	NaN	0.736999
0.000000	-51.480058	NaN	0.127597	51.480058	NaN	-0.127597
0.000000	7.818397	NaN	-0.315823	-7.818397	NaN	0.315823
0.000000	-5.325825	NaN	9.852522	5.325825	NaN	-9.852522
0.000000	-1.023315	NaN	8.438934	1.023315	NaN	-8.438934
0.000000	14.348190	NaN	-0.746800	-14.348190	NaN	0.746800
0.000000	-25.937124	NaN	3.456504	25.937124	NaN	-3.456504
0.000000	-36.223114	NaN	3.466603	36.223114	NaN	-3.466603
0.000000	-13.717270	NaN	-10.227807	13.717270	NaN	10.227807
0.000000	-8.878152	NaN	4.032286	8.878152	NaN	-4.032286
0.000000	20.224072	NaN	-11.495155	-20.224072	NaN	11.495155
0.000000	-12.255514	NaN	1.939825	12.255514	NaN	-1.939825
0.000000	-7.085355	NaN	11.065428	7.085355	NaN	-11.065428
0.000000	10.781649	NaN	-3.540894	-10.781649	NaN	3.540894
0.000000	-5.107218	NaN	12.025468	5.107218	NaN	-12.025468
0.000000	-6.850823	NaN	17.506462	6.850823	NaN	-17.506462
0.000000	2.164545	NaN	-1.692644	-2.164545	NaN	1.692644
0.000000	-6.220395	NaN	-6.699019	6.220395	NaN	6.699019
0.000000	-21.354940	NaN	18.449528	21.354940	NaN	-18.449528
0.000000	-26.976088	NaN	14.218001	26.976088	NaN	-14.218001
0.000000	23.037926	NaN	-15.507776	-23.037926	NaN	15.507776
0.000000	8.772361	NaN	-6.683402	-8.772361	NaN	6.683402
0.000000	13.160090	NaN	13.511119	-13.160090	NaN	-13.511119
0.000000	-4.630372	NaN	-20.178406	4.630372	NaN	20.178406
0.000000	-56.412902	NaN	-13.447859	56.412902	NaN	13.447859
0.000000	4.911045	NaN	9.601542	-4.911045	NaN	-9.601542
0.000000	-57.259718	NaN	1.355075	57.259718	NaN	-1.355075
0.000000	-34.682631	NaN	-10.285511	34.682631	NaN	10.285511
0.000000	-22.637341	NaN	-1.458431	22.637341	NaN	1.458431
0.000000	14.351007	NaN	13.813802	-14.351007	NaN	-13.813802
0.000000	-24.559702	NaN	0.762498	24.559702	NaN	-0.762498
0.000000	4.438690	NaN	15.793360	-4.438690	NaN	-15.793360
0.000000	-9.420397	NaN	-1.658480	9.420397	NaN	1.658480
0.000000	-0.218541	NaN	-12.076938	0.218541	NaN	12.076938
0.000000	15.113372	NaN	-12.477379	-15.113372	NaN	12.477379
0.000000	-11.750888	NaN	8.067290	11.750888	NaN	-8.067290
0.000000	-4.272565	NaN	3.034007	4.272565	NaN	-3.034007
0.000000	-28.323115	NaN	-13.395185	28.323115	NaN	13.395185
0.000000	-49.652747	NaN	-35.802106	49.652747	NaN	35.802106
0.000000	-31.432020	NaN	-24.456095	31.432020	NaN	24.456095
0.000000	9.051547	NaN	-10.031562	-9.051547	NaN	10.031562
0.000000	-3.991709	NaN	8.288572	3.991709	NaN	-8.288572
0.000000	1.800988	NaN	3.485231	-1.800988	NaN	-3.485231
0.000000	-40.183707	NaN	-13.108080	40.183707	NaN	13.108080
0.000000	-22.823382	NaN	5.101644	22.823382	NaN	-5.101644
0.000000	12.516086	NaN	5.906713	-12.516086	NaN	-5.906713
0.000000	-7.300153	NaN	-19.036867	7.300153	NaN	19.036867
0.000000	18.159333	NaN	8.418603	-18.159333	NaN	-8.418603
0.000000	5.452098	NaN	5.514994	-5.452098	NaN	-5.514994
0.000000	3.063616	NaN	-7.385044	-3.063616	NaN	7.385044
0.000000	-10.460566	NaN	-6.642600	10.460566	NaN	6.642600
0.000000	-9.933354	NaN	3.396371	9.933354	NaN	-3.396371
0.000000	24.505601	NaN	-3.561978	-24.505601	NaN	3.561978
0.000000	18.783228	NaN	8.513197	-18.783228	NaN	-8.513197
0.000000	-16.009819	NaN	2.605497	16.009819	NaN	-2.605497
0.000000	-27.913930	NaN	-6.003107	27.913930	NaN	6.003107
0.000000	-11.474231	NaN	-8.828211	11.474231	NaN	8.828211
0.000000	-12.225223	NaN	-6.000926	12.225223	NaN	6.000926
0.000000	-11.895305	NaN	-13.801995	11.895305	NaN	13.801995
0.000000	-5.289350	NaN	4.596521	5.289350	NaN	-4.596521
0.000000	-1.841622	NaN	-4.323854	1.841622	NaN	4.323854
0.000000	20.502735	NaN	12.443371	-20.502735	NaN	-12.443371
0.000000	-25.322068	NaN	-4.453991	25.322068	NaN	4.453991
0.000000	4.219915	NaN	0.009310	-4.219915	NaN	-0.009310
0.000000	15.674473	NaN	1.960468	-15.674473	NaN	-1.960468
0.000000	9.959213	NaN	15.916190	-9.959213	NaN	-15.916190
0.000000	-48.034756	NaN	-0.742955	48.034756	NaN	0.742955
0.000000	-8.814628	NaN	3.637542	8.814628	NaN	-3.637542
0.000000	3.928638	NaN	12.255274	-3.928638	NaN	-12.255274
0.000000	-16.270523	NaN	-5.804138	16.270523	NaN	5.804138
0.000000	-21.715642	NaN	-3.430447	21.715642	NaN	3.430447
0.000000	-37.339920	NaN	-4.843585	37.339920	NaN	4.843585
0.000000	-25.346032	NaN	-5.481039	25.346032	NaN	5.481039
0.000000	-0.754642	NaN	9.744629	0.754642	NaN	-9.744629
0.000000	6.212887	NaN	9.311108	-6.212887	NaN	-9.311108
0.000000	6.862368	NaN	4.851064	-6.862368	NaN	-4.851064
0.000000	-3.088676	NaN	3.225343	3.088676	NaN	-3.225343
0.000000	34.532062	NaN	5.991871	-34.532062	NaN	-5.991871
0.000000	-33.940990	NaN	-5.310473	33.940990	NaN	5.310473
0.000000	17.244530	NaN	-5.397607	-17.244530	NaN	5.397607
0.000000	12.906465	NaN	-3.164044	-12.906465	NaN	3.164044
0.000000	-4.100129	NaN	-0.857971	4.100129	NaN	0.857971
0.000000	-26.936266	NaN	4.485260	26.936266	NaN	-4.485260
0.000000	-2.981312	NaN	6.198209	2.981312	NaN	-6.198209
0.000000	0.765526	NaN	16.915749	-0.765526	NaN	-16.915749
0.000000	-11.615678	NaN	-11.794398	11.615678	NaN	11.794398
0.000000	-3.227128	NaN	-8.096743	3.227128	NaN	8.096743
0.000000	4.944764	NaN	13.159169	-4.944764	NaN	-13.159169
0.000000	-31.423552	NaN	-1.693163	31.423552	NaN	1.693163
0.000000	0.610377	NaN	7.070110	-0.610377	NaN	-7.070110
0.000000	7.113047	NaN	-3.778575	-7.113047	NaN	3.778575
0.000000	-22.398028	NaN	0.687085	22.398028	NaN	-0.687085
0.000000	-13.848389	NaN	-5.867730	13.848389	NaN	5.867730
0.000000	-37.439661	NaN	-1.381177	37.439661	NaN	1.381177
0.000000	-13.660107	NaN	1.746475	13.660107	NaN	-1.746475
0.000000	0.645766	NaN	2.681299	-0.645766	NaN	-2.681299
0.000000	-8.087994	NaN	-8.813842	8.087994	NaN	8.813842
0.000000	-18.042087	NaN	0.745279	18.042087	NaN	-0.745279
0.000000	1.229744	NaN	9.498067	-1.229744	NaN	-9.498067
0.000000	-16.345814	NaN	4.570387	16.345814	NaN	-4.570387
0.000000	-44.062165	NaN	-0.131178	44.062165	NaN	0.131178
0.000000	3.660566	NaN	6.784711	-3.660566	NaN	-6.784711
0.000000	14.377535	NaN	16.137367	-14.377535	NaN	-16.137367
0.000000	12.172648	NaN	3.982044	-12.172648	NaN	-3.982044
0.000000	5.479498	NaN	8.899438	-5.479498	NaN	-8.899438
0.000000	10.934301	NaN	-2.480735	-10.934301	NaN	2.480735
0.000000	12.614897	NaN	7.795901	-12.614897	NaN	-7.795901
0.000000	-42.599605	NaN	-5.110591	42.599605	NaN	5.110591
0.000000	-0.313178	NaN	11.891400	0.313178	NaN	-11.891400
0.000000	-7.357464	NaN	-7.828745	7.357464	NaN	7.828745
0.000000	6.178117	NaN	-1.486611	-6.178117	NaN	1.486611
0.000000	-3.303827	NaN	-8.327543	3.303827	NaN	8.327543
0.000000	-2.130695	NaN	10.089985	2.130695	NaN	-10.089985
0.000000	8.914196	NaN	-0.838922	-8.914196	NaN	0.838922
0.000000	-1.975746	NaN	9.678175	1.975746	NaN	-9.678175
0.000000	-8.206798	NaN	9.732143	8.206798	NaN	-9.732143
0.000000	2.580907	NaN	1.101742	-2.580907	NaN	-1.101742
0.000000	-10.757726	NaN	-0.767303	10.757726	NaN	0.767303
0.000000	-14.316308	NaN	7.606273	14.316308	NaN	-7.606273
0.000000	-19.435826	NaN	-8.094850	19.435826	NaN	8.094850
0.000000	3.206112	NaN	8.244640	-3.206112	NaN	-8.244640
0.000000	-15.506501	NaN	8.110834	15.506501	NaN	-8.110834
0.000000	-3.343509	NaN	6.254932	3.343509	NaN	-6.254932
0.000000	-20.780241	NaN	-3.692347	20.780241	NaN	3.692347
0.000000	-11.878808	NaN	6.070339	11.878808	NaN	-6.070339
0.000000	-18.215745	NaN	-3.551570	18.215745	NaN	3.551570
0.000000	18.028697	NaN	3.244042	-18.028697	NaN	-3.244042
0.000000	-28.844059	NaN	10.263442	28.844059	NaN	-10.263442
0.000000	2.285142	NaN	3.580531	-2.285142	NaN	-3.580531
0.000000	-24.134892	NaN	1.573707	24.134892	NaN	-1.573707
0.000000	-11.044598	NaN	-12.669678	11.044598	NaN	12.669678
0.000000	-28.256562	NaN	-5.850513	28.256562	NaN	5.850513
0.000000	8.226616	NaN	3.895910	-8.226616	NaN	-3.895910
0.000000	-10.694770	NaN	-16.715926	10.694770	NaN	16.715926
0.000000	-36.441455	NaN	1.714793	36.441455	NaN	-1.714793
0.000000	8.431123	NaN	3.146468	-8.431123	NaN	-3.146468
0.000000	-44.763842	NaN	-31.040272	44.763842	NaN	31.040272
0.000000	5.434440	NaN	-2.376487	-5.434440	NaN	2.376487
0.000000	-11.467554	NaN	-2.584065	11.467554	NaN	2.584065
0.000000	-13.019068	NaN	7.560633	13.019068	NaN	-7.560633
0.000000	-21.444829	NaN	0.684537	21.444829	NaN	-0.684537
0.000000	-25.502259	NaN	-1.835430	25.502259	NaN	1.835430
0.000000	-27.498714	NaN	-18.899511	27.498714	NaN	18.899511
0.000000	-17.245363	NaN	7.590664	17.245363	NaN	-7.590664
0.000000	-36.897157	NaN	-17.280202	36.897157	NaN	17.280202
0.000000	-23.981675	NaN	-12.844851	23.981675	NaN	12.844851
0.000000	-32.781828	NaN	10.488703	32.781828	NaN	-10.488703
0.000000	-33.648050	NaN	2.445365	33.648050	NaN	-2.445365
0.000000	-10.765309	NaN	-0.542569	10.765309	NaN	0.542569
0.000000	27.746361	NaN	-3.364977	-27.746361	NaN	3.364977
0.000000	-27.209037	NaN	-4.104491	27.209037	NaN	4.104491
0.000000	-0.710806	NaN	7.230852	0.710806	NaN	-7.230852
0.000000	-21.369443	NaN	-3.657623	21.369443	NaN	3.657623
0.000000	-7.431433	NaN	8.035765	7.431433	NaN	-8.035765
0.000000	-23.637830	NaN	-4.925039	23.637830	NaN	4.925039
0.000000	0.670175	NaN	14.253492	-0.670175	NaN	-14.253492
0.000000	-14.554746	NaN	-7.561330	14.554746	NaN	7.561330
0.000000	-25.263688	NaN	7.659410	25.263688	NaN	-7.659410
0.000000	9.382196	NaN	6.902775	-9.382196	NaN	-6.902775
0.000000	-34.643697	NaN	-9.009762	34.643697	NaN	9.009762
0.000000	-1.465991	NaN	-5.027641	1.465991	NaN	5.027641
0.000000	-4.139053	NaN	5.482190	4.139053	NaN	-5.482190
0.000000	11.743283	NaN	9.547870	-11.743283	NaN	-9.547870
0.000000	9.401569	NaN	-5.662972	-9.401569	NaN	5.662972
0.000000	-32.207856	NaN	3.724639	32.207856	NaN	-3.724639
0.000000	6.794402	NaN	-9.422473	-6.794402	NaN	9.422473
0.000000	-57.675952	NaN	-8.245224	57.675952	NaN	8.245224
0.000000	-9.777241	NaN	-5.316308	9.777241	NaN	5.316308
0.000000	4.612990	NaN	1.792363	-4.612990	NaN	-1.792363
0.000000	-19.969696	NaN	2.628025	19.969696	NaN	-2.628025
0.000000	-6.682544	NaN	-16.268959	6.682544	NaN	16.268959
0.000000	27.634820	NaN	-10.534112	-27.634820	NaN	10.534112
0.000000	-34.248067	NaN	-18.497797	34.248067	NaN	18.497797
0.000000	-13.523936	NaN	-14.834271	13.523936	NaN	14.834271
0.000000	-22.202121	NaN	-0.404655	22.202121	NaN	0.404655
0.000000	-21.448409	NaN	2.811260	21.448409	NaN	-2.811260
0.000000	11.828953	NaN	13.162195	-11.828953	NaN	-13.162195
0.000000	-39.105494	NaN	7.823466	39.105494	NaN	-7.823466
0.000000	4.550813	NaN	9.846667	-4.550813	NaN	-9.846667
0.000000	21.048112	NaN	-9.521784	-21.048112	NaN	9.521784
0.000000	-12.215731	NaN	2.953683	12.215731	NaN	-2.953683
0.000000	0.550833	NaN	3.922373	-0.550833	NaN	-3.922373
0.000000	-10.998622	NaN	12.431319	10.998622	NaN	-12.431319
0.000000	10.642832	NaN	11.666505	-10.642832	NaN	-11.666505
0.000000	-43.298246	NaN	-2.572983	43.298246	NaN	2.572983
0.000000	-17.416910	NaN	7.536380	17.416910	NaN	-7.536380
0.000000	25.494943	NaN	-7.245252	-25.494943	NaN	7.245252
0.000000	-21.449599	NaN	10.367574	21.449599	NaN	-10.367574
0.000000	10.515384	NaN	12.199452	-10.515384	NaN	-12.199452
0.000000	-29.101084	NaN	-8.108992	29.101084	NaN	8.108992
0.000000	13.093910	NaN	-7.630957	-13.093910	NaN	7.630957
0.000000	-17.181878	NaN	-10.507455	17.181878	NaN	10.507455
0.000000	18.167879	NaN	-2.349007	-18.167879	NaN	2.349007
0.000000	-2.067281	NaN	-3.262733	2.067281	NaN	3.262733
0.000000	-6.741270	NaN	0.436678	6.741270	NaN	-0.436678
0.000000	-34.237586	NaN	-9.969439	34.237586	NaN	9.969439
0.000000	-20.174978	NaN	7.189118	20.174978	NaN	-7.189118
0.000000	-10.587965	NaN	-8.117167	10.587965	NaN	8.117167
0.000000	16.832166	NaN	-10.675843	-16.832166	NaN	10.675843
0.000000	-1.594574	NaN	10.435614	1.594574	NaN	-10.435614
0.000000	-38.784082	NaN	-7.546203	38.784082	NaN	7.546203
0.000000	-4.559768	NaN	2.744346	4.559768	NaN	-2.744346
0.000000	-38.914456	NaN	1.662774	38.914456	NaN	-1.662774
0.000000	-5.907435	NaN	7.149192	5.907435	NaN	-7.149192
0.000000	-26.365200	NaN	4.196078	26.365200	NaN	-4.196078
0.000000	-35.727330	NaN	1.757068	35.727330	NaN	-1.757068
0.000000	8.751473	NaN	0.153451	-8.751473	NaN	-0.153451
0.000000	8.812795	NaN	0.158243	-8.812795	NaN	-0.158243
0.000000	-6.380350	NaN	2.009140	6.380350	NaN	-2.009140
0.000000	-19.778441	NaN	14.055873	19.778441	NaN	-14.055873
0.000000	4.057558	NaN	5.903602	-4.057558	NaN	-5.903602
0.000000	14.478551	NaN	4.656681	-14.478551	NaN	-4.656681
0.000000	0.328925	NaN	3.224669	-0.328925	NaN	-3.224669
0.000000	-4.102273	NaN	-3.001870	4.102273	NaN	3.001870
0.000000	13.926779	NaN	-11.362044	-13.926779	NaN	11.362044
0.000000	17.806782	NaN	7.976928	-17.806782	NaN	-7.976928
0.000000	-13.778864	NaN	7.060885	13.778864	NaN	-7.060885
0.000000	-14.157395	NaN	14.088905	14.157395	NaN	-14.088905
0.000000	-0.999325	NaN	-3.043757	0.999325	NaN	3.043757
0.000000	0.651026	NaN	16.857322	-0.651026	NaN	-16.857322
0.000000	-6.667897	NaN	9.679776	6.667897	NaN	-9.679776
0.000000	7.593357	NaN	-3.560646	-7.593357	NaN	3.560646
0.000000	-8.921788	NaN	-1.600325	8.921788	NaN	1.600325
0.000000	-15.022007	NaN	-7.259849	15.022007	NaN	7.259849
0.000000	-5.285718	NaN	-6.826891	5.285718	NaN	6.826891
0.000000	-9.097526	NaN	-2.661171	9.097526	NaN	2.661171
0.000000	-13.413634	NaN	-2.293532	13.413634	NaN	2.293532
0.000000	-10.813901	NaN	4.484521	10.813901	NaN	-4.484521
0.000000	6.982222	NaN	4.420475	-6.982222	NaN	-4.420475
0.000000	4.484466	NaN	-13.022002	-4.484466	NaN	13.022002
0.000000	-15.904813	NaN	-1.021674	15.904813	NaN	1.021674
0.000000	-17.767950	NaN	2.267752	17.767950	NaN	-2.267752
0.000000	-27.249146	NaN	-4.115645	27.249146	NaN	4.115645
0.000000	-11.969007	NaN	0.314706	11.969007	NaN	-0.314706
0.000000	-5.998152	NaN	5.869886	5.998152	NaN	-5.869886
0.000000	1.342989	NaN	7.066984	-1.342989	NaN	-7.066984
0.000000	-13.678079	NaN	5.207085	13.678079	NaN	-5.207085
0.000000	24.782030	NaN	7.060034	-24.782030	NaN	-7.060034
0.000000	-15.560383	NaN	-18.752424	15.560383	NaN	18.752424
0.000000	28.536238	NaN	-4.340223	-28.536238	NaN	4.340223
0.000000	4.929594	NaN	-4.966803	-4.929594	NaN	4.966803
0.000000	-8.702575	NaN	-3.655947	8.702575	NaN	3.655947
0.000000	-24.717092	NaN	-15.573596	24.717092	NaN	15.573596
0.000000	-1.996213	NaN	-13.654862	1.996213	NaN	13.654862
0.000000	-14.515119	NaN	5.652720	14.515119	NaN	-5.652720
0.000000	-15.494370	NaN	5.494592	15.494370	NaN	-5.494592
0.000000	11.971051	NaN	0.895975	-11.971051	NaN	-0.895975
0.000000	1.706193	NaN	5.859547	-1.706193	NaN	-5.859547
0.000000	-34.717108	NaN	-12.569519	34.717108	NaN	12.569519
0.000000	4.666122	NaN	-2.580894	-4.666122	NaN	2.580894
0.000000	-20.733582	NaN	5.706966	20.733582	NaN	-5.706966
0.000000	-21.092655	NaN	-6.204876	21.092655	NaN	6.204876
0.000000	-8.112950	NaN	2.021017	8.112950	NaN	-2.021017
0.000000	9.796017	NaN	1.439887	-9.796017	NaN	-1.439887
0.000000	0.863621	NaN	15.162110	-0.863621	NaN	-15.162110
0.000000	-34.961220	NaN	-1.308574	34.961220	NaN	1.308574
0.000000	-7.406239	NaN	-0.745343	7.406239	NaN	0.745343
0.000000	-66.060139	NaN	-15.347207	66.060139	NaN	15.347207
0.000000	-6.014075	NaN	-9.534877	6.014075	NaN	9.534877
0.000000	8.229718	NaN	2.535555	-8.229718	NaN	-2.535555
0.000000	3.366054	NaN	2.147298	-3.366054	NaN	-2.147298
0.000000	12.834722	NaN	-3.173667	-12.834722	NaN	3.173667
0.000000	-8.309177	NaN	-0.156718	8.309177	NaN	0.156718
0.000000	-17.866493	NaN	-8.130242	17.866493	NaN	8.130242
0.000000	-17.540581	NaN	1.392218	17.540581	NaN	-1.392218
0.000000	10.471950	NaN	7.710299	-10.471950	NaN	-7.710299
0.000000	1.048675	NaN	0.649875	-1.048675	NaN	-0.649875
0.000000	-6.625918	NaN	-2.236182	6.625918	NaN	2.236182
0.000000	-36.578493	NaN	-12.870709	36.578493	NaN	12.870709
0.000000	-18.042130	NaN	-10.135544	18.042130	NaN	10.135544
0.000000	-18.238076	NaN	-8.603730	18.238076	NaN	8.603730
0.000000	14.558754	NaN	3.701014	-14.558754	NaN	-3.701014
0.000000	-21.962208	NaN	3.284986	21.962208	NaN	-3.284986
0.000000	-1.641818	NaN	-12.233251	1.641818	NaN	12.233251
0.000000	-0.400343	NaN	-7.639628	0.400343	NaN	7.639628
0.000000	-16.191556	NaN	8.938379	16.191556	NaN	-8.938379
0.000000	4.411486	NaN	0.281139	-4.411486	NaN	-0.281139
0.000000	-14.747573	NaN	-17.845797	14.747573	NaN	17.845797
0.000000	3.575207	NaN	19.416904	-3.575207	NaN	-19.416904
0.000000	-14.859289	NaN	-19.732850	14.859289	NaN	19.732850
0.000000	-18.599999	NaN	-22.255338	18.599999	NaN	22.255338
0.000000	-28.861763	NaN	-13.471379	28.861763	NaN	13.471379
0.000000	2.030595	NaN	6.068624	-2.030595	NaN	-6.068624
0.000000	-19.052783	NaN	5.080714	19.052783	NaN	-5.080714
0.000000	3.397843	NaN	-4.756943	-3.397843	NaN	4.756943
0.000000	17.540861	NaN	2.314536	-17.540861	NaN	-2.314536
0.000000	-15.540113	NaN	-0.841811	15.540113	NaN	0.841811
0.000000	-18.185952	NaN	-17.289822	18.185952	NaN	17.289822
0.000000	1.704312	NaN	11.070287	-1.704312	NaN	-11.070287
0.000000	-30.504748	NaN	15.541875	30.504748	NaN	-15.541875
0.000000	-42.996991	NaN	-11.409772	42.996991	NaN	11.409772
0.000000	4.007263	NaN	-13.026654	-4.007263	NaN	13.026654
0.000000	-19.307340	NaN	5.786761	19.307340	NaN	-5.786761
0.000000	-5.408148	NaN	-12.140357	5.408148	NaN	12.140357
0.000000	-11.620983	NaN	-12.414053	11.620983	NaN	12.414053
0.000000	1.120827	NaN	-14.404716	-1.120827	NaN	14.404716
0.000000	1.259865	NaN	20.220652	-1.259865	NaN	-20.220652
0.000000	-4.354401	NaN	-15.164444	4.354401	NaN	15.164444
0.000000	-19.014597	NaN	0.536021	19.014597	NaN	-0.536021
0.000000	15.088461	NaN	1.937094	-15.088461	NaN	-1.937094
0.000000	3.955488	NaN	3.876899	-3.955488	NaN	-3.876899
0.000000	9.965980	NaN	4.817862	-9.965980	NaN	-4.817862
0.000000	11.265019	NaN	10.310757	-11.265019	NaN	-10.310757
0.000000	-39.978747	NaN	-4.192281	39.978747	NaN	4.192281
0.000000	-9.097179	NaN	9.106897	9.097179	NaN	-9.106897
0.000000	-27.060550	NaN	-10.157498	27.060550	NaN	10.157498
0.000000	-16.233793	NaN	-8.340754	16.233793	NaN	8.340754
0.000000	-12.849848	NaN	16.759996	12.849848	NaN	-16.759996
0.000000	13.109496	NaN	-3.543982	-13.109496	NaN	3.543982
0.000000	-8.103925	NaN	15.860296	8.103925	NaN	-15.860296
0.000000	-23.794443	NaN	-4.428261	23.794443	NaN	4.428261
0.000000	-25.050160	NaN	5.979396	25.050160	NaN	-5.979396
0.000000	12.408756	NaN	1.571280	-12.408756	NaN	-1.571280
0.000000	9.462038	NaN	-2.401625	-9.462038	NaN	2.401625
0.000000	-31.877612	NaN	-19.573523	31.877612	NaN	19.573523
0.000000	9.109747	NaN	-24.681327	-9.109747	NaN	24.681327
0.000000	6.803772	NaN	-6.642024	-6.803772	NaN	6.642024
0.000000	24.389119	NaN	3.136137	-24.389119	NaN	-3.136137
0.000000	2.791676	NaN	-3.569035	-2.791676	NaN	3.569035
0.000000	-9.382164	NaN	-4.976354	9.382164	NaN	4.976354
0.000000	-16.870600	NaN	-0.668346	16.870600	NaN	0.668346
0.000000	-42.212923	NaN	-5.156371	42.212923	NaN	5.156371
0.000000	-11.339391	NaN	3.882175	11.339391	NaN	-3.882175
0.000000	14.292462	NaN	7.555823	-14.292462	NaN	-7.555823
0.000000	18.342468	NaN	-12.267937	-18.342468	NaN	12.267937
0.000000	16.420824	NaN	5.188989	-16.420824	NaN	-5.188989
0.000000	-8.903171	NaN	2.885949	8.903171	NaN	-2.885949
0.000000	-13.141356	NaN	9.229359	13.141356	NaN	-9.229359
0.000000	-26.157846	NaN	1.279734	26.157846	NaN	-1.279734
0.000000	-27.244498	NaN	-8.701619	27.244498	NaN	8.701619
0.000000	-12.556448	NaN	-18.572214	12.556448	NaN	18.572214
0.000000	-6.715416	NaN	9.890642	6.715416	NaN	-9.890642
0.000000	-6.154199	NaN	-0.612331	6.154199	NaN	0.612331
0.000000	-24.690580	NaN	-1.046804	24.690580	NaN	1.046804
0.000000	-3.623948	NaN	-2.824769	3.623948	NaN	2.824769
0.000000	-44.336793	NaN	7.388392	44.336793	NaN	-7.388392
0.000000	18.893572	NaN	-13.717581	-18.893572	NaN	13.717581
0.000000	-0.702876	NaN	-12.286859	0.702876	NaN	12.286859
0.000000	16.019878	NaN	12.292325	-16.019878	NaN	-12.292325
0.000000	-4.594145	NaN	-13.841995	4.594145	NaN	13.841995
0.000000	-22.047662	NaN	11.125642	22.047662	NaN	-11.125642
0.000000	7.338971	NaN	7.942609	-7.338971	NaN	-7.942609
0.000000	-15.925858	NaN	5.626217	15.925858	NaN	-5.626217
0.000000	-47.689647	NaN	2.055538	47.689647	NaN	-2.055538
0.000000	-34.547663	NaN	-14.149065	34.547663	NaN	14.149065
0.000000	2.052528	NaN	-0.092084	-2.052528	NaN	0.092084
0.000000	1.092311	NaN	-1.906030	-1.092311	NaN	1.906030
0.000000	-17.582452	NaN	1.426112	17.582452	NaN	-1.426112
0.000000	1.035318	NaN	9.545923	-1.035318	NaN	-9.545923
0.000000	2.774758	NaN	-11.620069	-2.774758	NaN	11.620069
0.000000	-0.148911	NaN	-5.983404	0.148911	NaN	5.983404
0.000000	-14.694026	NaN	-8.930288	14.694026	NaN	8.930288
0.000000	-1.708800	NaN	9.341283	1.708800	NaN	-9.341283
0.000000	-9.754417	NaN	-12.028702	9.754417	NaN	12.028702
0.000000	21.278687	NaN	11.745563	-21.278687	NaN	-11.745563
0.000000	-3.614129	NaN	17.984493	3.614129	NaN	-17.984493
0.000000	24.846126	NaN	9.369728	-24.846126	NaN	-9.369728
0.000000	-15.029723	NaN	0.662295	15.029723	NaN	-0.662295
0.000000	-9.492610	NaN	-8.853543	9.492610	NaN	8.853543
0.000000	-39.713120	NaN	0.059031	39.713120	NaN	-0.059031
0.000000	4.884327	NaN	13.074600	-4.884327	NaN	-13.074600
0.000000	-6.782140	NaN	-1.997948	6.782140	NaN	1.997948
0.000000	-9.780801	NaN	-28.845695	9.780801	NaN	28.845695
0.000000	-27.777139	NaN	8.617074	27.777139	NaN	-8.617074
0.000000	-13.954566	NaN	-19.382255	13.954566	NaN	19.382255
0.000000	0.332784	NaN	-0.260158	-0.332784	NaN	0.260158
0.000000	-8.020720	NaN	0.629133	8.020720	NaN	-0.629133
0.000000	-3.363237	NaN	4.926980	3.363237	NaN	-4.926980
0.000000	0.257051	NaN	-13.105766	-0.257051	NaN	13.105766
0.000000	0.099945	NaN	1.788760	-0.099945	NaN	-1.788760
0.000000	17.426534	NaN	8.134118	-17.426534	NaN	-8.134118
0.000000	-20.875119	NaN	3.705249	20.875119	NaN	-3.705249
0.000000	-1.820395	NaN	-18.475912	1.820395	NaN	18.475912
0.000000	-3.951783	NaN	-19.747677	3.951783	NaN	19.747677
0.000000	-8.523426	NaN	11.926766	8.523426	NaN	-11.926766
0.000000	-60.256502	NaN	8.694869	60.256502	NaN	-8.694869
0.000000	-4.696481	NaN	17.720814	4.696481	NaN	-17.720814
0.000000	-12.762439	NaN	3.392973	12.762439	NaN	-3.392973
0.000000	11.621403	NaN	-2.533887	-11.621403	NaN	2.533887
0.000000	4.058155	NaN	-14.646730	-4.058155	NaN	14.646730
0.000000	-0.464950	NaN	3.181130	0.464950	NaN	-3.181130
0.000000	-24.232659	NaN	0.413591	24.232659	NaN	-0.413591
0.000000	-1.175555	NaN	5.029133	1.175555	NaN	-5.029133
0.000000	-9.294713	NaN	-12.218594	9.294713	NaN	12.218594
0.000000	-11.607910	NaN	0.739823	11.607910	NaN	-0.739823
0.000000	-19.207017	NaN	-4.829250	19.207017	NaN	4.829250
0.000000	15.158564	NaN	4.618865	-15.158564	NaN	-4.618865
0.000000	-2.447667	NaN	5.054714	2.447667	NaN	-5.054714
0.000000	5.853433	NaN	9.893323	-5.853433	NaN	-9.893323
0.000000	-16.994922	NaN	4.609871	16.994922	NaN	-4.609871
0.000000	-10.420892	NaN	8.945639	10.420892	NaN	-8.945639
0.000000	18.012045	NaN	-1.432143	-18.012045	NaN	1.432143
0.000000	-15.152090	NaN	6.122988	15.152090	NaN	-6.122988
0.000000	-15.787481	NaN	-0.770819	15.787481	NaN	0.770819
0.000000	11.006803	NaN	-3.706724	-11.006803	NaN	3.706724
0.000000	-12.029249	NaN	-4.631298	12.029249	NaN	4.631298
0.000000	-8.625373	NaN	1.242285	8.625373	NaN	-1.242285
0.000000	-21.034037	NaN	-21.021242	21.034037	NaN	21.021242
0.000000	18.870480	NaN	5.152964	-18.870480	NaN	-5.152964
0.000000	-21.151480	NaN	2.952788	21.151480	NaN	-2.952788
0.000000	-22.068549	NaN	-4.970174	22.068549	NaN	4.970174
0.000000	-19.268093	NaN	4.450369	19.268093	NaN	-4.450369
0.000000	11.558236	NaN	13.188276	-11.558236	NaN	-13.188276
0.000000	30.030079	NaN	17.364869	-30.030079	NaN	-17.364869
0.000000	-5.489958	NaN	-13.865825	5.489958	NaN	13.865825
0.000000	-18.093628	NaN	11.921591	18.093628	NaN	-11.921591
0.000000	12.210760	NaN	0.451075	-12.210760	NaN	-0.451075
0.000000	-8.850491	NaN	-6.994995	8.850491	NaN	6.994995
0.000000	3.497157	NaN	12.037946	-3.497157	NaN	-12.037946
0.000000	12.799867	NaN	-8.865791	-12.799867	NaN	8.865791
0.000000	13.406682	NaN	-0.968425	-13.406682	NaN	0.968425
0.000000	-22.127488	NaN	-14.405036	22.127488	NaN	14.405036
0.000000	-35.230456	NaN	-8.466513	35.230456	NaN	8.466513
0.000000	-0.136501	NaN	-1.323616	0.136501	NaN	1.323616
0.000000	9.423655	NaN	-6.625916	-9.423655	NaN	6.625916
0.000000	-10.384757	NaN	5.179417	10.384757	NaN	-5.179417
0.000000	-15.917093	NaN	8.630498	15.917093	NaN	-8.630498
0.000000	-3.497528	NaN	-8.168110	3.497528	NaN	8.168110
0.000000	-3.075889	NaN	9.714605	3.075889	NaN	-9.714605
0.000000	-25.432075	NaN	-12.072874	25.432075	NaN	12.072874
0.000000	-8.970014	NaN	4.506635	8.970014	NaN	-4.506635
0.000000	-6.126712	NaN	-12.663658	6.126712	NaN	12.663658
0.000000	7.216991	NaN	3.276335	-7.216991	NaN	-3.276335
0.000000	13.848180	NaN	13.595595	-13.848180	NaN	-13.595595
0.000000	2.018240	NaN	3.269342	-2.018240	NaN	-3.269342
0.000000	-11.173268	NaN	-5.803814	11.173268	NaN	5.803814
0.000000	-0.767252	NaN	16.083882	0.767252	NaN	-16.083882
0.000000	-3.675605	NaN	0.244585	3.675605	NaN	-0.244585
0.000000	0.585240	NaN	-0.392540	-0.585240	NaN	0.392540
0.000000	13.566652	NaN	-16.795156	-13.566652	NaN	16.795156
0.000000	-19.150300	NaN	10.453021	19.150300	NaN	-10.453021
0.000000	-16.504190	NaN	-15.060358	16.504190	NaN	15.060358
0.000000	-31.619533	NaN	1.270932	31.619533	NaN	-1.270932
0.000000	-40.521647	NaN	-0.899997	40.521647	NaN	0.899997
0.000000	13.366838	NaN	2.353235	-13.366838	NaN	-2.353235
0.000000	-13.091870	NaN	-27.722069	13.091870	NaN	27.722069
0.000000	-17.788865	NaN	1.011910	17.788865	NaN	-1.011910
0.000000	-14.841181	NaN	4.644911	14.841181	NaN	-4.644911
0.000000	-20.928749	NaN	17.862411	20.928749	NaN	-17.862411
0.000000	-3.344234	NaN	-5.666996	3.344234	NaN	5.666996
0.000000	7.333420	NaN	3.423752	-7.333420	NaN	-3.423752
0.000000	-21.297863	NaN	-4.104941	21.297863	NaN	4.104941
0.000000	-0.812409	NaN	9.763020	0.812409	NaN	-9.763020
0.000000	-7.811487	NaN	-1.853779	7.811487	NaN	1.853779
0.000000	-19.067179	NaN	1.973487	19.067179	NaN	-1.973487
0.000000	33.929198	NaN	5.429567	-33.929198	NaN	-5.429567
0.000000	-4.967321	NaN	-2.112352	4.967321	NaN	2.112352
0.000000	-25.523988	NaN	-3.558787	25.523988	NaN	3.558787
0.000000	-6.360023	NaN	-20.138226	6.360023	NaN	20.138226
0.000000	-15.267466	NaN	-9.643299	15.267466	NaN	9.643299
0.000000	8.511605	NaN	-0.035387	-8.511605	NaN	0.035387
0.000000	-2.266806	NaN	3.943113	2.266806	NaN	-3.943113
0.000000	-12.089374	NaN	-10.820339	12.089374	NaN	10.820339
0.000000	4.694136	NaN	-11.226670	-4.694136	NaN	11.226670
0.000000	14.851213	NaN	2.043342	-14.851213	NaN	-2.043342
0.000000	1.537580	NaN	16.489550	-1.537580	NaN	-16.489550
0.000000	-35.883433	NaN	0.544084	35.883433	NaN	-0.544084
0.000000	8.111902	NaN	2.647456	-8.111902	NaN	-2.647456
0.000000	-24.553980	NaN	-7.603204	24.553980	NaN	7.603204
0.000000	-41.687177	NaN	7.595135	41.687177	NaN	-7.595135
0.000000	19.195304	NaN	7.636457	-19.195304	NaN	-7.636457
0.000000	2.465433	NaN	4.260107	-2.465433	NaN	-4.260107
0.000000	-43.168088	NaN	0.399978	43.168088	NaN	-0.399978
0.000000	-48.735794	NaN	-7.606799	48.735794	NaN	7.606799
0.000000	25.046241	NaN	7.852416	-25.046241	NaN	-7.852416
0.000000	18.886199	NaN	9.805905	-18.886199	NaN	-9.805905
0.000000	-23.415129	NaN	-11.979211	23.415129	NaN	11.979211
0.000000	-33.407694	NaN	-17.569811	33.407694	NaN	17.569811
0.000000	-21.313618	NaN	9.741660	21.313618	NaN	-9.741660
0.000000	-5.785712	NaN	4.881457	5.785712	NaN	-4.881457
0.000000	4.209857	NaN	-15.356823	-4.209857	NaN	15.356823
0.000000	17.878995	NaN	10.735859	-17.878995	NaN	-10.735859
0.000000	-11.783138	NaN	13.305659	11.783138	NaN	-13.305659
0.000000	-3.218703	NaN	-12.334058	3.218703	NaN	12.334058
0.000000	-16.565550	NaN	2.624878	16.565550	NaN	-2.624878
0.000000	-9.674943	NaN	-8.050267	9.674943	NaN	8.050267
0.000000	6.529455	NaN	-9.676531	-6.529455	NaN	9.676531
0.000000	-27.800308	NaN	-0.964278	27.800308	NaN	0.964278
0.000000	-2.585447	NaN	-0.313546	2.585447	NaN	0.313546
0.000000	-21.426611	NaN	15.501917	21.426611	NaN	-15.501917
0.000000	3.303110	NaN	3.438925	-3.303110	NaN	-3.438925
0.000000	-0.327824	NaN	-0.786596	0.327824	NaN	0.786596
0.000000	-5.756264	NaN	3.515251	5.756264	NaN	-3.515251
0.000000	-4.925991	NaN	14.613371	4.925991	NaN	-14.613371
0.000000	8.570083	NaN	-5.002614	-8.570083	NaN	5.002614
0.000000	-28.991159	NaN	11.376441	28.991159	NaN	-11.376441
0.000000	-6.910996	NaN	-1.775222	6.910996	NaN	1.775222
0.000000	2.091619	NaN	6.230279	-2.091619	NaN	-6.230279
0.000000	0.214891	NaN	20.192540	-0.214891	NaN	-20.192540
0.000000	-16.173282	NaN	-13.712553	16.173282	NaN	13.712553
0.000000	-6.954893	NaN	-3.767316	6.954893	NaN	3.767316
0.000000	-11.231171	NaN	1.413669	11.231171	NaN	-1.413669
0.000000	8.597733	NaN	-11.085650	-8.597733	NaN	11.085650
0.000000	-16.439044	NaN	-6.057903	16.439044	NaN	6.057903
0.000000	-23.014197	NaN	-34.646821	23.014197	NaN	34.646821
0.000000	-9.811763	NaN	3.380911	9.811763	NaN	-3.380911
0.000000	2.290847	NaN	6.027576	-2.290847	NaN	-6.027576
0.000000	-27.786576	NaN	-16.389230	27.786576	NaN	16.389230
0.000000	-15.014248	NaN	14.366930	15.014248	NaN	-14.366930
0.000000	-5.715976	NaN	14.318188	5.715976	NaN	-14.318188
0.000000	-10.011586	NaN	8.433883	10.011586	NaN	-8.433883
0.000000	8.333714	NaN	10.800644	-8.333714	NaN	-10.800644
0.000000	-57.487858	NaN	-7.055602	57.487858	NaN	7.055602
0.000000	-10.779521	NaN	-16.748999	10.779521	NaN	16.748999
0.000000	-17.341712	NaN	6.945875	17.341712	NaN	-6.945875
0.000000	-43.119865	NaN	-6.015677	43.119865	NaN	6.015677
0.000000	-19.855325	NaN	4.270204	19.855325	NaN	-4.270204
0.000000	-27.770453	NaN	-14.497458	27.770453	NaN	14.497458
0.000000	-4.302677	NaN	-1.473045	4.302677	NaN	1.473045
0.000000	-13.726741	NaN	8.310089	13.726741	NaN	-8.310089
0.000000	-7.246798	NaN	-2.706023	7.246798	NaN	2.706023
0.000000	11.107137	NaN	1.529175	-11.107137	NaN	-1.529175
0.000000	-30.381607	NaN	-9.594434	30.381607	NaN	9.594434
0.000000	11.171161	NaN	-19.496245	-11.171161	NaN	19.496245
0.000000	8.805881	NaN	-1.629667	-8.805881	NaN	1.629667
0.000000	2.874970	NaN	14.216690	-2.874970	NaN	-14.216690
0.000000	-7.144468	NaN	-0.756324	7.144468	NaN	0.756324
0.000000	5.920205	NaN	13.587040	-5.920205	NaN	-13.587040
0.000000	-49.415342	NaN	-1.229189	49.415342	NaN	1.229189
0.000000	-20.641908	NaN	-13.008167	20.641908	NaN	13.008167
0.000000	-24.871856	NaN	8.424298	24.871856	NaN	-8.424298
0.000000	-45.861308	NaN	-27.601595	45.861308	NaN	27.601595
0.000000	-6.157759	NaN	3.530833	6.157759	NaN	-3.530833
0.000000	21.434391	NaN	24.552226	-21.434391	NaN	-24.552226
0.000000	6.252830	NaN	12.260872	-6.252830	NaN	-12.260872
0.000000	-10.280315	NaN	-6.136438	10.280315	NaN	6.136438
0.000000	-20.244672	NaN	8.737749	20.244672	NaN	-8.737749
0.000000	1.868777	NaN	4.270585	-1.868777	NaN	-4.270585
0.000000	-9.938692	NaN	0.761450	9.938692	NaN	-0.761450
0.000000	-6.856494	NaN	-1.289400	6.856494	NaN	1.289400
0.000000	-10.814776	NaN	-7.851097	10.814776	NaN	7.851097
0.000000	-29.262531	NaN	-7.635152	29.262531	NaN	7.635152
0.000000	4.384584	NaN	1.174922	-4.384584	NaN	-1.174922
0.000000	-11.407951	NaN	18.148767	11.407951	NaN	-18.148767
0.000000	-26.719680	NaN	0.886854	26.719680	NaN	-0.886854
0.000000	-1.333424	NaN	18.107158	1.333424	NaN	-18.107158
0.000000	-11.910818	NaN	-4.796400	11.910818	NaN	4.796400
0.000000	6.005329	NaN	9.451282	-6.005329	NaN	-9.451282
0.000000	10.547790	NaN	-3.584585	-10.547790	NaN	3.584585
0.000000	-16.252313	NaN	14.724906	16.252313	NaN	-14.724906
0.000000	-11.098639	NaN	7.606530	11.098639	NaN	-7.606530
0.000000	-28.133764	NaN	-6.201340	28.133764	NaN	6.201340
0.000000	-11.441635	NaN	-2.295286	11.441635	NaN	2.295286
0.000000	-12.043924	NaN	18.196411	12.043924	NaN	-18.196411
0.000000	14.431831	NaN	14.216623	-14.431831	NaN	-14.216623
0.000000	0.550254	NaN	6.081661	-0.550254	NaN	-6.081661
0.000000	-3.446666	NaN	-6.991215	3.446666	NaN	6.991215
0.000000	-2.184706	NaN	14.358093	2.184706	NaN	-14.358093
0.000000	0.135354	NaN	-4.920173	-0.135354	NaN	4.920173
0.000000	-6.099647	NaN	-0.604904	6.099647	NaN	0.604904
0.000000	-15.772360	NaN	2.437910	15.772360	NaN	-2.437910
0.000000	-22.704785	NaN	4.775520	22.704785	NaN	-4.775520
0.000000	-1.470531	NaN	-21.246972	1.470531	NaN	21.246972
0.000000	-4.051225	NaN	2.797921	4.051225	NaN	-2.797921
0.000000	5.311685	NaN	8.606244	-5.311685	NaN	-8.606244
0.000000	-12.565871	NaN	0.200518	12.565871	NaN	-0.200518
0.000000	11.058439	NaN	-6.266579	-11.058439	NaN	6.266579
0.000000	1.444354	NaN	-9.073291	-1.444354	NaN	9.073291
0.000000	-1.823440	NaN	-15.689049	1.823440	NaN	15.689049
0.000000	-7.776548	NaN	-6.241926	7.776548	NaN	6.241926
0.000000	11.586873	NaN	-2.479680	-11.586873	NaN	2.479680
0.000000	-6.193093	NaN	13.310856	6.193093	NaN	-13.310856
0.000000	2.615335	NaN	2.581571	-2.615335	NaN	-2.581571
0.000000	-2.577074	NaN	1.785470	2.577074	NaN	-1.785470
0.000000	-20.802380	NaN	7.062168	20.802380	NaN	-7.062168
0.000000	-2.466602	NaN	-3.247447	2.466602	NaN	3.247447
0.000000	-18.182333	NaN	-3.170570	18.182333	NaN	3.170570
0.000000	6.061195	NaN	11.596210	-6.061195	NaN	-11.596210
0.000000	-5.957537	NaN	-27.425518	5.957537	NaN	27.425518
0.000000	0.921417	NaN	8.892025	-0.921417	NaN	-8.892025
0.000000	-2.221888	NaN	7.260217	2.221888	NaN	-7.260217
0.000000	-8.971798	NaN	14.612075	8.971798	NaN	-14.612075
0.000000	29.388847	NaN	12.641823	-29.388847	NaN	-12.641823
0.000000	-3.194399	NaN	6.101747	3.194399	NaN	-6.101747
0.000000	-21.064786	NaN	10.944313	21.064786	NaN	-10.944313
0.000000	7.650787	NaN	4.993837	-7.650787	NaN	-4.993837
0.000000	4.819016	NaN	-18.460370	-4.819016	NaN	18.460370
0.000000	0.485598	NaN	-7.783316	-0.485598	NaN	7.783316
0.000000	23.771340	NaN	-2.569116	-23.771340	NaN	2.569116
0.000000	-23.137334	NaN	-3.778236	23.137334	NaN	3.778236
0.000000	-18.316394	NaN	-3.926102	18.316394	NaN	3.926102
0.000000	-31.481581	NaN	-11.529267	31.481581	NaN	11.529267
0.000000	-5.807076	NaN	0.283112	5.807076	NaN	-0.283112
0.000000	-29.737355	NaN	-7.826383	29.737355	NaN	7.826383
0.000000	-4.759974	NaN	-6.604613	4.759974	NaN	6.604613
0.000000	-42.410168	NaN	-3.985149	42.410168	NaN	3.985149
0.000000	-0.801931	NaN	2.665572	0.801931	NaN	-2.665572
0.000000	6.287492	NaN	-12.772696	-6.287492	NaN	12.772696
0.000000	-6.650165	NaN	-0.483246	6.650165	NaN	0.483246
0.000000	-1.090811	NaN	0.256643	1.090811	NaN	-0.256643
0.000000	-30.577717	NaN	1.718564	30.577717	NaN	-1.718564
0.000000	25.784437	NaN	18.505410	-25.784437	NaN	-18.505410
0.000000	-15.286184	NaN	-0.081884	15.286184	NaN	0.081884
0.000000	-6.933154	NaN	-0.753663	6.933154	NaN	0.753663
0.000000	9.548381	NaN	4.999002	-9.548381	NaN	-4.999002
0.000000	14.598356	NaN	-12.080536	-14.598356	NaN	12.080536
0.000000	-17.318432	NaN	3.468036	17.318432	NaN	-3.468036
0.000000	-26.237486	NaN	-21.358202	26.237486	NaN	21.358202
0.000000	-16.194215	NaN	6.646754	16.194215	NaN	-6.646754
0.000000	-4.826573	NaN	2.811171	4.826573	NaN	-2.811171
0.000000	-13.924595	NaN	12.490353	13.924595	NaN	-12.490353
0.000000	-25.674230	NaN	8.432532	25.674230	NaN	-8.432532
0.000000	9.872186	NaN	-10.400354	-9.872186	NaN	10.400354
0.000000	8.473370	NaN	-1.625670	-8.473370	NaN	1.625670
0.000000	6.492673	NaN	4.219244	-6.492673	NaN	-4.219244
0.000000	-7.330114	NaN	-15.160554	7.330114	NaN	15.160554
0.000000	0.678964	NaN	-12.486772	-0.678964	NaN	12.486772
0.000000	-34.022697	NaN	-12.908108	34.022697	NaN	12.908108
0.000000	-19.308497	NaN	8.125573	19.308497	NaN	-8.125573
0.000000	-5.486829	NaN	12.499296	5.486829	NaN	-12.499296
0.000000	-38.760106	NaN	2.066145	38.760106	NaN	-2.066145
0.000000	-3.245561	NaN	-11.723966	3.245561	NaN	11.723966
0.000000	-7.297464	NaN	-0.192113	7.297464	NaN	0.192113
0.000000	-14.272102	NaN	-8.150096	14.272102	NaN	8.150096
0.000000	-9.623879	NaN	3.432484	9.623879	NaN	-3.432484
0.000000	-19.834129	NaN	-10.451085	19.834129	NaN	10.451085
0.000000	16.682474	NaN	1.241083	-16.682474	NaN	-1.241083
0.000000	-20.652821	NaN	8.341878	20.652821	NaN	-8.341878
0.000000	-7.181242	NaN	4.117487	7.181242	NaN	-4.117487
0.000000	-13.849209	NaN	4.923673	13.849209	NaN	-4.923673
0.000000	-23.152034	NaN	2.665397	23.152034	NaN	-2.665397
0.000000	4.592969	NaN	-10.885383	-4.592969	NaN	10.885383
0.000000	14.591834	NaN	5.823760	-14.591834	NaN	-5.823760
0.000000	-9.381915	NaN	5.264538	9.381915	NaN	-5.264538
0.000000	5.500190	NaN	12.992825	-5.500190	NaN	-12.992825
0.000000	-21.967642	NaN	-11.335875	21.967642	NaN	11.335875
0.000000	2.530407	NaN	-2.367998	-2.530407	NaN	2.367998
0.000000	-12.924239	NaN	-3.372052	12.924239	NaN	3.372052
0.000000	-28.466184	NaN	1.820164	28.466184	NaN	-1.820164
0.000000	5.730758	NaN	0.903756	-5.730758	NaN	-0.903756
0.000000	4.654232	NaN	3.415051	-4.654232	NaN	-3.415051
0.000000	1.634192	NaN	-23.086921	-1.634192	NaN	23.086921
0.000000	-5.296051	NaN	2.097491	5.296051	NaN	-2.097491
0.000000	-16.133319	NaN	2.965491	16.133319	NaN	-2.965491
0.000000	-17.730391	NaN	-20.061396	17.730391	NaN	20.061396
0.000000	-7.906061	NaN	-13.664357	7.906061	NaN	13.664357
0.000000	-34.357923	NaN	-2.285354	34.357923	NaN	2.285354
0.000000	-1.516277	NaN	3.510797	1.516277	NaN	-3.510797
0.000000	-20.125904	NaN	4.615922	20.125904	NaN	-4.615922
0.000000	19.030846	NaN	1.835736	-19.030846	NaN	-1.835736
0.000000	-11.289858	NaN	-1.373442	11.289858	NaN	1.373442
0.000000	-3.200331	NaN	11.886962	3.200331	NaN	-11.886962
0.000000	0.741264	NaN	-16.220699	-0.741264	NaN	16.220699
0.000000	-11.261731	NaN	-15.217026	11.261731	NaN	15.217026
0.000000	-13.315302	NaN	2.003649	13.315302	NaN	-2.003649
0.000000	-28.373487	NaN	-4.709421	28.373487	NaN	4.709421
0.000000	-2.771217	NaN	-10.194611	2.771217	NaN	10.194611
0.000000	-45.605874	NaN	-21.180111	45.605874	NaN	21.180111
0.000000	-36.318464	NaN	-10.687641	36.318464	NaN	10.687641
0.000000	-16.792157	NaN	2.048375	16.792157	NaN	-2.048375
0.000000	-0.581261	NaN	-7.258202	0.581261	NaN	7.258202
0.000000	-12.787124	NaN	-0.490992	12.787124	NaN	0.490992
0.000000	-13.872861	NaN	4.460963	13.872861	NaN	-4.460963
0.000000	-6.224556	NaN	7.726722	6.224556	NaN	-7.726722
0.000000	-19.491665	NaN	7.793564	19.491665	NaN	-7.793564
0.000000	31.146776	NaN	13.103834	-31.146776	NaN	-13.103834
0.000000	-1.034991	NaN	-21.494569	1.034991	NaN	21.494569
0.000000	-11.400848	NaN	-20.166535	11.400848	NaN	20.166535
0.000000	-23.203380	NaN	-1.553328	23.203380	NaN	1.553328
0.000000	7.308508	NaN	17.990314	-7.308508	NaN	-17.990314
0.000000	7.494853	NaN	-2.420744	-7.494853	NaN	2.420744
0.000000	-14.287005	NaN	-2.225365	14.287005	NaN	2.225365
0.000000	-6.217499	NaN	10.244154	6.217499	NaN	-10.244154
0.000000	8.257629	NaN	-10.025194	-8.257629	NaN	10.025194
0.000000	-15.501464	NaN	-7.325100	15.501464	NaN	7.325100
0.000000	-7.964109	NaN	-13.111748	7.964109	NaN	13.111748
0.000000	-1.838113	NaN	-3.173803	1.838113	NaN	3.173803
0.000000	-26.981274	NaN	-1.887298	26.981274	NaN	1.887298
0.000000	-3.469563	NaN	9.545746	3.469563	NaN	-9.545746
0.000000	-40.634430	NaN	-19.352437	40.634430	NaN	19.352437
0.000000	-29.344573	NaN	-3.913599	29.344573	NaN	3.913599
0.000000	11.686783	NaN	-4.050320	-11.686783	NaN	4.050320
0.000000	-52.920885	NaN	7.483607	52.920885	NaN	-7.483607
0.000000	-4.857696	NaN	-0.792635	4.857696	NaN	0.792635
0.000000	-36.991514	NaN	-8.418085	36.991514	NaN	8.418085
0.000000	18.368598	NaN	16.839202	-18.368598	NaN	-16.839202
0.000000	-17.141811	NaN	18.104547	17.141811	NaN	-18.104547
0.000000	6.741137	NaN	6.425066	-6.741137	NaN	-6.425066
0.000000	-7.804318	NaN	3.942646	7.804318	NaN	-3.942646
0.000000	9.481618	NaN	12.274392	-9.481618	NaN	-12.274392
0.000000	-12.342202	NaN	-1.043080	12.342202	NaN	1.043080
0.000000	-3.343316	NaN	-2.273945	3.343316	NaN	2.273945
0.000000	11.610506	NaN	-2.406061	-11.610506	NaN	2.406061
0.000000	11.428659	NaN	15.843942	-11.428659	NaN	-15.843942
0.000000	-16.627814	NaN	-0.577266	16.627814	NaN	0.577266
0.000000	-31.534270	NaN	-1.388831	31.534270	NaN	1.388831
0.000000	-4.155467	NaN	10.169067	4.155467	NaN	-10.169067
0.000000	-13.486015	NaN	11.890130	13.486015	NaN	-11.890130
0.000000	-10.175138	NaN	6.700426	10.175138	NaN	-6.700426
0.000000	13.866333	NaN	11.671563	-13.866333	NaN	-11.671563
0.000000	6.549194	NaN	11.175813	-6.549194	NaN	-11.175813
0.000000	8.041866	NaN	9.137696	-8.041866	NaN	-9.137696
0.000000	-31.125225	NaN	-6.935941	31.125225	NaN	6.935941
0.000000	3.607872	NaN	4.812548	-3.607872	NaN	-4.812548
0.000000	3.360606	NaN	2.168594	-3.360606	NaN	-2.168594
0.000000	-11.420830	NaN	0.315977	11.420830	NaN	-0.315977
0.000000	-2.267519	NaN	0.991444	2.267519	NaN	-0.991444
0.000000	8.446164	NaN	-3.328788	-8.446164	NaN	3.328788
0.000000	-9.949266	NaN	8.164742	9.949266	NaN	-8.164742
0.000000	4.899173	NaN	-3.556023	-4.899173	NaN	3.556023
0.000000	34.424814	NaN	12.397906	-34.424814	NaN	-12.397906
0.000000	11.976018	NaN	12.898221	-11.976018	NaN	-12.898221
0.000000	1.298580	NaN	4.602876	-1.298580	NaN	-4.602876
0.000000	-0.302504	NaN	1.028652	0.302504	NaN	-1.028652
0.000000	-3.021835	NaN	4.602167	3.021835	NaN	-4.602167
0.000000	-14.995977	NaN	2.476207	14.995977	NaN	-2.476207
0.000000	6.298294	NaN	2.126433	-6.298294	NaN	-2.126433
0.000000	11.958399	NaN	0.512601	-11.958399	NaN	-0.512601
0.000000	-24.362040	NaN	0.448403	24.362040	NaN	-0.448403
0.000000	-19.134139	NaN	-7.560878	19.134139	NaN	7.560878
0.000000	-19.853555	NaN	9.286882	19.853555	NaN	-9.286882
0.000000	4.243245	NaN	8.294871	-4.243245	NaN	-8.294871
0.000000	16.365496	NaN	11.249328	-16.365496	NaN	-11.249328
0.000000	-24.710805	NaN	8.181655	24.710805	NaN	-8.181655
0.000000	-10.202341	NaN	3.933828	10.202341	NaN	-3.933828
0.000000	-16.869349	NaN	-4.156695	16.869349	NaN	4.156695
0.000000	-46.711463	NaN	-11.813922	46.711463	NaN	11.813922
0.000000	-31.666581	NaN	-26.794066	31.666581	NaN	26.794066
0.000000	-30.289457	NaN	-0.000162	30.289457	NaN	0.000162
0.000000	-13.893661	NaN	0.900130	13.893661	NaN	-0.900130
0.000000	15.130006	NaN	7.842874	-15.130006	NaN	-7.842874
0.000000	8.174052	NaN	8.997470	-8.174052	NaN	-8.997470
0.000000	-31.024000	NaN	-15.843266	31.024000	NaN	15.843266
0.000000	-41.684740	NaN	0.088485	41.684740	NaN	-0.088485
0.000000	-25.504148	NaN	7.028439	25.504148	NaN	-7.028439
0.000000	-3.785253	NaN	10.680911	3.785253	NaN	-10.680911
0.000000	6.194495	NaN	-15.462238	-6.194495	NaN	15.462238
0.000000	-23.981090	NaN	1.618409	23.981090	NaN	-1.618409
0.000000	12.903441	NaN	-4.848335	-12.903441	NaN	4.848335
0.000000	-6.311307	NaN	9.495312	6.311307	NaN	-9.495312
0.000000	-4.740894	NaN	15.403217	4.740894	NaN	-15.403217
0.000000	-12.373174	NaN	-1.538340	12.373174	NaN	1.538340
0.000000	-29.213723	NaN	-0.202763	29.213723	NaN	0.202763
0.000000	-5.245616	NaN	3.634030	5.245616	NaN	-3.634030
0.000000	-22.133218	NaN	-6.735465	22.133218	NaN	6.735465
0.000000	-28.073578	NaN	-10.589730	28.073578	NaN	10.589730
0.000000	-22.383326	NaN	-0.407601	22.383326	NaN	0.407601
0.000000	-1.576145	NaN	0.534576	1.576145	NaN	-0.534576
0.000000	-28.133611	NaN	-12.905145	28.133611	NaN	12.905145
0.000000	-2.734880	NaN	-1.910834	2.734880	NaN	1.910834
0.000000	7.958739	NaN	-5.807467	-7.958739	NaN	5.807467
0.000000	2.401776	NaN	2.023076	-2.401776	NaN	-2.023076
0.000000	30.558335	NaN	-4.424407	-30.558335	NaN	4.424407
0.000000	-15.169014	NaN	1.114189	15.169014	NaN	-1.114189
0.000000	-13.526292	NaN	-2.656439	13.526292	NaN	2.656439
0.000000	-2.916986	NaN	5.025795	2.916986	NaN	-5.025795
0.000000	-5.223830	NaN	-5.623597	5.223830	NaN	5.623597
0.000000	15.803290	NaN	5.846936	-15.803290	NaN	-5.846936
0.000000	-7.446317	NaN	-9.490866	7.446317	NaN	9.490866
0.000000	-31.131339	NaN	5.153332	31.131339	NaN	-5.153332
0.000000	17.582774	NaN	21.756987	-17.582774	NaN	-21.756987
0.000000	-14.598912	NaN	-4.319513	14.598912	NaN	4.319513
0.000000	-9.020826	NaN	2.848933	9.020826	NaN	-2.848933
0.000000	-21.348782	NaN	-0.842400	21.348782	NaN	0.842400
0.000000	-25.723943	NaN	-10.031347	25.723943	NaN	10.031347
0.000000	-20.803042	NaN	-13.716923	20.803042	NaN	13.716923
0.000000	14.324298	NaN	16.619270	-14.324298	NaN	-16.619270
0.000000	-10.040650	NaN	-3.685180	10.040650	NaN	3.685180
0.000000	-27.365652	NaN	9.211291	27.365652	NaN	-9.211291
0.000000	1.766643	NaN	9.559984	-1.766643	NaN	-9.559984
0.000000	-30.295190	NaN	2.074686	30.295190	NaN	-2.074686
0.000000	-15.065723	NaN	4.858467	15.065723	NaN	-4.858467
0.000000	-16.215535	NaN	-2.075650	16.215535	NaN	2.075650
0.000000	-8.478053	NaN	3.243883	8.478053	NaN	-3.243883
0.000000	19.584929	NaN	3.825547	-19.584929	NaN	-3.825547
0.000000	-5.028928	NaN	0.117921	5.028928	NaN	-0.117921
0.000000	-21.478482	NaN	-30.862382	21.478482	NaN	30.862382
0.000000	-7.419781	NaN	2.470413	7.419781	NaN	-2.470413
0.000000	-38.358191	NaN	-7.976569	38.358191	NaN	7.976569
0.000000	-4.700137	NaN	8.945558	4.700137	NaN	-8.945558
0.000000	-21.061786	NaN	-18.164348	21.061786	NaN	18.164348
0.000000	-32.132802	NaN	-4.371156	32.132802	NaN	4.371156
0.000000	-0.755791	NaN	9.412527	0.755791	NaN	-9.412527
0.000000	-6.892394	NaN	12.157119	6.892394	NaN	-12.157119
0.000000	-7.424060	NaN	-9.937172	7.424060	NaN	9.937172
0.000000	-14.582910	NaN	-1.962341	14.582910	NaN	1.962341
0.000000	3.736547	NaN	-8.056211	-3.736547	NaN	8.056211
0.000000	-11.086953	NaN	-20.396937	11.086953	NaN	20.396937
0.000000	-22.363465	NaN	3.716502	22.363465	NaN	-3.716502
0.000000	-11.923047	NaN	-12.181689	11.923047	NaN	12.181689
0.000000	-30.004167	NaN	4.458898	30.004167	NaN	-4.458898
0.000000	4.012787	NaN	-8.151480	-4.012787	NaN	8.151480
0.000000	-1.036758	NaN	4.450999	1.036758	NaN	-4.450999
0.000000	-47.216190	NaN	-7.565868	47.216190	NaN	7.565868
0.000000	-14.707251	NaN	0.048540	14.707251	NaN	-0.048540
0.000000	-1.126415	NaN	-3.513441	1.126415	NaN	3.513441
0.000000	-9.535202	NaN	13.973610	9.535202	NaN	-13.973610
0.000000	24.298752	NaN	18.015626	-24.298752	NaN	-18.015626
0.000000	-47.980750	NaN	-0.992046	47.980750	NaN	0.992046
0.000000	-32.248586	NaN	-8.534224	32.248586	NaN	8.534224
0.000000	-23.857247	NaN	2.672456	23.857247	NaN	-2.672456
0.000000	-19.483854	NaN	-10.346606	19.483854	NaN	10.346606
0.000000	19.589134	NaN	1.654304	-19.589134	NaN	-1.654304
0.000000	-2.968384	NaN	11.984375	2.968384	NaN	-11.984375
0.000000	-14.620192	NaN	-8.285532	14.620192	NaN	8.285532
0.000000	-15.489249	NaN	-0.197772	15.489249	NaN	0.197772
0.000000	-10.615183	NaN	-3.065521	10.615183	NaN	3.065521
0.000000	-11.360561	NaN	-13.131717	11.360561	NaN	13.131717
0.000000	-4.336014	NaN	5.929954	4.336014	NaN	-5.929954
0.000000	7.703998	NaN	12.170049	-7.703998	NaN	-12.170049
0.000000	-8.782162	NaN	2.344070	8.782162	NaN	-2.344070
0.000000	-17.090051	NaN	9.213167	17.090051	NaN	-9.213167
0.000000	-5.207847	NaN	7.274937	5.207847	NaN	-7.274937
0.000000	-4.031999	NaN	-8.572076	4.031999	NaN	8.572076
0.000000	-19.887497	NaN	-24.564223	19.887497	NaN	24.564223
0.000000	-16.266594	NaN	6.724488	16.266594	NaN	-6.724488
0.000000	-8.308043	NaN	2.497953	8.308043	NaN	-2.497953
0.000000	1.729644	NaN	7.350991	-1.729644	NaN	-7.350991
0.000000	19.755824	NaN	1.245246	-19.755824	NaN	-1.245246
0.000000	-12.902428	NaN	-6.673682	12.902428	NaN	6.673682
0.000000	-9.001009	NaN	-15.594469	9.001009	NaN	15.594469
0.000000	-15.084802	NaN	9.450614	15.084802	NaN	-9.450614
0.000000	-17.493779	NaN	-9.430171	17.493779	NaN	9.430171
0.000000	-22.820759	NaN	-8.100855	22.820759	NaN	8.100855
0.000000	6.096807	NaN	6.091253	-6.096807	NaN	-6.091253
0.000000	12.099612	NaN	3.420406	-12.099612	NaN	-3.420406
0.000000	-29.008897	NaN	-12.739582	29.008897	NaN	12.739582
0.000000	-40.325853	NaN	-0.820465	40.325853	NaN	0.820465
0.000000	-36.538013	NaN	0.315266	36.538013	NaN	-0.315266
0.000000	-15.767617	NaN	-1.192022	15.767617	NaN	1.192022
0.000000	-27.120857	NaN	-3.959738	27.120857	NaN	3.959738
0.000000	-3.932999	NaN	1.878998	3.932999	NaN	-1.878998
0.000000	-9.920492	NaN	4.718252	9.920492	NaN	-4.718252
0.000000	-24.044953	NaN	-3.982966	24.044953	NaN	3.982966
0.000000	-12.140436	NaN	0.852572	12.140436	NaN	-0.852572
0.000000	12.027025	NaN	12.786134	-12.027025	NaN	-12.786134
0.000000	-4.218586	NaN	9.277997	4.218586	NaN	-9.277997
0.000000	3.096961	NaN	7.814584	-3.096961	NaN	-7.814584
0.000000	-15.967428	NaN	-13.442939	15.967428	NaN	13.442939
0.000000	-19.769781	NaN	-6.844077	19.769781	NaN	6.844077
0.000000	16.326171	NaN	10.253827	-16.326171	NaN	-10.253827
0.000000	-2.676186	NaN	0.150191	2.676186	NaN	-0.150191
0.000000	-33.537673	NaN	8.533907	33.537673	NaN	-8.533907
0.000000	-2.273982	NaN	0.497452	2.273982	NaN	-0.497452
0.000000	-16.295649	NaN	-1.167457	16.295649	NaN	1.167457
0.000000	0.085721	NaN	0.434787	-0.085721	NaN	-0.434787
0.000000	18.501818	NaN	-13.321635	-18.501818	NaN	13.321635
0.000000	9.314365	NaN	-4.205448	-9.314365	NaN	4.205448
0.000000	-26.615150	NaN	-3.989969	26.615150	NaN	3.989969
0.000000	-18.309100	NaN	-14.843682	18.309100	NaN	14.843682
0.000000	-25.741331	NaN	4.923321	25.741331	NaN	-4.923321
0.000000	6.782745	NaN	-3.167234	-6.782745	NaN	3.167234
0.000000	-9.332124	NaN	2.957497	9.332124	NaN	-2.957497
0.000000	-9.997718	NaN	7.495201	9.997718	NaN	-7.495201
0.000000	-26.365513	NaN	14.260817	26.365513	NaN	-14.260817
0.000000	-8.337207	NaN	-8.544594	8.337207	NaN	8.544594
0.000000	-5.198964	NaN	1.601623	5.198964	NaN	-1.601623
0.000000	-17.555277	NaN	4.046007	17.555277	NaN	-4.046007
0.000000	-5.764128	NaN	4.525478	5.764128	NaN	-4.525478
0.000000	27.169613	NaN	-5.686168	-27.169613	NaN	5.686168
