# Supplementary material for: Combined Influences of Model Choice, Data Quality, and Data Quantity When Estimating Population Trends
Source: PLoS One. 2015 Jul 15;10(7):e0132255. doi: 10.1371/journal.pone.0132255 (PMC4503393; doi:10.1371/journal.pone.0132255)
Supplement: S1 Dataset — Files are organized by model type and by the input lambda value. (ZIP) [file pone.0132255.s002.zip › Hypothetical LH/sims_lambda_1/simulationOutput_1_0_0_0.3_15.xls]

Percent_Decline_True	Median_Percent_Decline_Matrix	Median_Percent_Decline_Matrix_stable	Median_Percent_Decline_Scalar	Difference_True_Matrix	Difference_True_Matrix_Stable	Difference_True_Scalar
0.000000	-34.460516	NaN	-37.074229	34.460516	NaN	37.074229
0.000000	-7.285005	NaN	14.603851	7.285005	NaN	-14.603851
0.000000	-34.818670	NaN	2.398518	34.818670	NaN	-2.398518
0.000000	22.561311	NaN	34.192466	-22.561311	NaN	-34.192466
0.000000	2.260797	NaN	-21.430268	-2.260797	NaN	21.430268
0.000000	29.319387	NaN	-15.562415	-29.319387	NaN	15.562415
0.000000	-5.907222	NaN	24.233541	5.907222	NaN	-24.233541
0.000000	21.534541	NaN	34.071433	-21.534541	NaN	-34.071433
0.000000	-7.137671	NaN	-0.201338	7.137671	NaN	0.201338
0.000000	-9.104410	NaN	-2.954685	9.104410	NaN	2.954685
0.000000	26.466692	NaN	26.776895	-26.466692	NaN	-26.776895
0.000000	20.000163	NaN	10.092802	-20.000163	NaN	-10.092802
0.000000	-7.241652	NaN	-7.316694	7.241652	NaN	7.316694
0.000000	-71.177762	NaN	-22.196776	71.177762	NaN	22.196776
0.000000	-9.621448	NaN	23.244680	9.621448	NaN	-23.244680
0.000000	4.204801	NaN	9.654118	-4.204801	NaN	-9.654118
0.000000	-82.120909	NaN	-17.572415	82.120909	NaN	17.572415
0.000000	-2.495876	NaN	-0.955775	2.495876	NaN	0.955775
0.000000	-16.692981	NaN	10.877321	16.692981	NaN	-10.877321
0.000000	-2.220829	NaN	18.526102	2.220829	NaN	-18.526102
0.000000	-28.824146	NaN	-3.879933	28.824146	NaN	3.879933
0.000000	-7.181361	NaN	-3.108712	7.181361	NaN	3.108712
0.000000	18.554963	NaN	22.734623	-18.554963	NaN	-22.734623
0.000000	-1.332239	NaN	10.997865	1.332239	NaN	-10.997865
0.000000	33.031073	NaN	-8.398818	-33.031073	NaN	8.398818
0.000000	8.628867	NaN	20.834783	-8.628867	NaN	-20.834783
0.000000	13.184321	NaN	-10.620657	-13.184321	NaN	10.620657
0.000000	-15.252442	NaN	13.974438	15.252442	NaN	-13.974438
0.000000	1.063483	NaN	-2.087167	-1.063483	NaN	2.087167
0.000000	-30.435398	NaN	-5.736279	30.435398	NaN	5.736279
0.000000	-15.225464	NaN	11.333908	15.225464	NaN	-11.333908
0.000000	-43.818702	NaN	-29.710882	43.818702	NaN	29.710882
0.000000	18.700984	NaN	28.145235	-18.700984	NaN	-28.145235
0.000000	21.891354	NaN	11.496426	-21.891354	NaN	-11.496426
0.000000	3.250064	NaN	9.714675	-3.250064	NaN	-9.714675
0.000000	1.588614	NaN	-19.510507	-1.588614	NaN	19.510507
0.000000	5.653641	NaN	0.603896	-5.653641	NaN	-0.603896
0.000000	3.206475	NaN	19.266038	-3.206475	NaN	-19.266038
0.000000	-28.336541	NaN	-11.699664	28.336541	NaN	11.699664
0.000000	-40.039691	NaN	-58.514522	40.039691	NaN	58.514522
0.000000	10.039500	NaN	20.356164	-10.039500	NaN	-20.356164
0.000000	-31.580161	NaN	15.646331	31.580161	NaN	-15.646331
0.000000	-37.798654	NaN	-16.860234	37.798654	NaN	16.860234
0.000000	1.551463	NaN	13.883830	-1.551463	NaN	-13.883830
0.000000	-45.762313	NaN	10.310778	45.762313	NaN	-10.310778
0.000000	-13.708287	NaN	-27.350064	13.708287	NaN	27.350064
0.000000	-32.670482	NaN	-34.958251	32.670482	NaN	34.958251
0.000000	-12.837750	NaN	16.489144	12.837750	NaN	-16.489144
0.000000	-6.309800	NaN	-6.064780	6.309800	NaN	6.064780
0.000000	-0.722718	NaN	7.305859	0.722718	NaN	-7.305859
0.000000	-10.410400	NaN	-10.153365	10.410400	NaN	10.153365
0.000000	-21.719224	NaN	3.187469	21.719224	NaN	-3.187469
0.000000	-9.570609	NaN	-8.937434	9.570609	NaN	8.937434
0.000000	-29.574960	NaN	8.742183	29.574960	NaN	-8.742183
0.000000	-23.138545	NaN	-4.244959	23.138545	NaN	4.244959
0.000000	-29.760166	NaN	-3.411809	29.760166	NaN	3.411809
0.000000	-56.463290	NaN	17.645654	56.463290	NaN	-17.645654
0.000000	-13.332495	NaN	-61.792385	13.332495	NaN	61.792385
0.000000	-12.958814	NaN	21.964731	12.958814	NaN	-21.964731
0.000000	-9.969267	NaN	5.977394	9.969267	NaN	-5.977394
0.000000	11.936867	NaN	14.826335	-11.936867	NaN	-14.826335
0.000000	-20.053610	NaN	-8.710071	20.053610	NaN	8.710071
0.000000	-16.512173	NaN	-15.391465	16.512173	NaN	15.391465
0.000000	-16.664041	NaN	10.337456	16.664041	NaN	-10.337456
0.000000	-29.600664	NaN	13.363652	29.600664	NaN	-13.363652
0.000000	-22.749858	NaN	-5.242795	22.749858	NaN	5.242795
0.000000	-17.992780	NaN	15.008272	17.992780	NaN	-15.008272
0.000000	17.077856	NaN	5.690734	-17.077856	NaN	-5.690734
0.000000	9.933888	NaN	-13.700007	-9.933888	NaN	13.700007
0.000000	-14.835758	NaN	-10.038422	14.835758	NaN	10.038422
0.000000	-32.446219	NaN	-29.103696	32.446219	NaN	29.103696
0.000000	-44.116584	NaN	5.871942	44.116584	NaN	-5.871942
0.000000	6.649136	NaN	3.237477	-6.649136	NaN	-3.237477
0.000000	-19.585650	NaN	-9.260305	19.585650	NaN	9.260305
0.000000	-14.714961	NaN	-9.076493	14.714961	NaN	9.076493
0.000000	-13.588968	NaN	5.047649	13.588968	NaN	-5.047649
0.000000	-11.365684	NaN	-32.264523	11.365684	NaN	32.264523
0.000000	4.627836	NaN	-25.850052	-4.627836	NaN	25.850052
0.000000	-7.227931	NaN	-12.791080	7.227931	NaN	12.791080
0.000000	-10.730244	NaN	-6.657297	10.730244	NaN	6.657297
0.000000	-45.199322	NaN	5.623828	45.199322	NaN	-5.623828
0.000000	0.954698	NaN	-22.319042	-0.954698	NaN	22.319042
0.000000	-24.270639	NaN	15.629519	24.270639	NaN	-15.629519
0.000000	40.442186	NaN	16.960411	-40.442186	NaN	-16.960411
0.000000	-13.584086	NaN	30.316999	13.584086	NaN	-30.316999
0.000000	-5.271803	NaN	-27.522903	5.271803	NaN	27.522903
0.000000	-12.252154	NaN	6.872498	12.252154	NaN	-6.872498
0.000000	1.390786	NaN	16.692137	-1.390786	NaN	-16.692137
0.000000	13.660669	NaN	-2.372002	-13.660669	NaN	2.372002
0.000000	-2.634801	NaN	23.980943	2.634801	NaN	-23.980943
0.000000	-29.191423	NaN	15.752653	29.191423	NaN	-15.752653
0.000000	10.794343	NaN	17.004475	-10.794343	NaN	-17.004475
0.000000	21.149685	NaN	6.867525	-21.149685	NaN	-6.867525
0.000000	16.072934	NaN	-10.526655	-16.072934	NaN	10.526655
0.000000	-26.030991	NaN	7.057463	26.030991	NaN	-7.057463
0.000000	23.132873	NaN	-12.407307	-23.132873	NaN	12.407307
0.000000	-16.681592	NaN	-13.148385	16.681592	NaN	13.148385
0.000000	16.697875	NaN	23.478475	-16.697875	NaN	-23.478475
0.000000	-48.117587	NaN	8.769935	48.117587	NaN	-8.769935
0.000000	-25.798237	NaN	-10.134382	25.798237	NaN	10.134382
0.000000	9.385902	NaN	1.299216	-9.385902	NaN	-1.299216
0.000000	-28.545963	NaN	17.176636	28.545963	NaN	-17.176636
0.000000	-57.493999	NaN	-4.593186	57.493999	NaN	4.593186
0.000000	-9.241441	NaN	14.949632	9.241441	NaN	-14.949632
0.000000	18.866863	NaN	22.744376	-18.866863	NaN	-22.744376
0.000000	-9.628933	NaN	-43.762324	9.628933	NaN	43.762324
0.000000	6.794394	NaN	18.111713	-6.794394	NaN	-18.111713
0.000000	31.427664	NaN	6.136337	-31.427664	NaN	-6.136337
0.000000	-21.703560	NaN	-2.821414	21.703560	NaN	2.821414
0.000000	-7.466781	NaN	12.513579	7.466781	NaN	-12.513579
0.000000	-38.735837	NaN	-20.855828	38.735837	NaN	20.855828
0.000000	31.636883	NaN	-15.516137	-31.636883	NaN	15.516137
0.000000	4.380549	NaN	5.241391	-4.380549	NaN	-5.241391
0.000000	-23.159394	NaN	-20.514617	23.159394	NaN	20.514617
0.000000	4.749442	NaN	0.628750	-4.749442	NaN	-0.628750
0.000000	-20.475151	NaN	7.002442	20.475151	NaN	-7.002442
0.000000	7.189048	NaN	9.791642	-7.189048	NaN	-9.791642
0.000000	-9.882392	NaN	9.961612	9.882392	NaN	-9.961612
0.000000	18.081405	NaN	21.670601	-18.081405	NaN	-21.670601
0.000000	13.729876	NaN	2.746755	-13.729876	NaN	-2.746755
0.000000	-13.187008	NaN	-11.291880	13.187008	NaN	11.291880
0.000000	-27.621126	NaN	-52.938073	27.621126	NaN	52.938073
0.000000	-10.786029	NaN	13.216892	10.786029	NaN	-13.216892
0.000000	12.606982	NaN	-14.261722	-12.606982	NaN	14.261722
0.000000	22.190556	NaN	-0.272414	-22.190556	NaN	0.272414
0.000000	3.498979	NaN	4.975014	-3.498979	NaN	-4.975014
0.000000	-1.751188	NaN	-5.173692	1.751188	NaN	5.173692
0.000000	6.621186	NaN	11.849151	-6.621186	NaN	-11.849151
0.000000	-2.096516	NaN	12.916499	2.096516	NaN	-12.916499
0.000000	-61.362449	NaN	-7.914356	61.362449	NaN	7.914356
0.000000	-35.346648	NaN	-35.470406	35.346648	NaN	35.470406
0.000000	-30.257596	NaN	-50.622597	30.257596	NaN	50.622597
0.000000	-90.756519	NaN	-1.490513	90.756519	NaN	1.490513
0.000000	-1.677588	NaN	-10.861644	1.677588	NaN	10.861644
0.000000	-21.919784	NaN	1.439031	21.919784	NaN	-1.439031
0.000000	-2.366715	NaN	-9.651986	2.366715	NaN	9.651986
0.000000	-15.815156	NaN	12.824497	15.815156	NaN	-12.824497
0.000000	2.247241	NaN	-11.961357	-2.247241	NaN	11.961357
0.000000	22.052863	NaN	-19.295349	-22.052863	NaN	19.295349
0.000000	-61.184067	NaN	-0.165426	61.184067	NaN	0.165426
0.000000	-5.544502	NaN	22.682279	5.544502	NaN	-22.682279
0.000000	15.509787	NaN	5.280553	-15.509787	NaN	-5.280553
0.000000	3.076489	NaN	-23.483409	-3.076489	NaN	23.483409
0.000000	30.039450	NaN	14.872196	-30.039450	NaN	-14.872196
0.000000	-2.160343	NaN	-5.279710	2.160343	NaN	5.279710
0.000000	16.795699	NaN	-12.071369	-16.795699	NaN	12.071369
0.000000	-4.999187	NaN	-15.219149	4.999187	NaN	15.219149
0.000000	20.320297	NaN	0.799423	-20.320297	NaN	-0.799423
0.000000	29.966056	NaN	25.691680	-29.966056	NaN	-25.691680
0.000000	-10.079370	NaN	-7.436410	10.079370	NaN	7.436410
0.000000	0.591083	NaN	-12.226029	-0.591083	NaN	12.226029
0.000000	28.873649	NaN	-9.924522	-28.873649	NaN	9.924522
0.000000	29.378390	NaN	-8.337356	-29.378390	NaN	8.337356
0.000000	4.278164	NaN	-25.283530	-4.278164	NaN	25.283530
0.000000	18.987367	NaN	22.061305	-18.987367	NaN	-22.061305
0.000000	4.327048	NaN	14.091676	-4.327048	NaN	-14.091676
0.000000	-22.729630	NaN	18.187110	22.729630	NaN	-18.187110
0.000000	22.732887	NaN	34.041376	-22.732887	NaN	-34.041376
0.000000	-69.844944	NaN	-7.634842	69.844944	NaN	7.634842
0.000000	0.734365	NaN	-2.491391	-0.734365	NaN	2.491391
0.000000	-22.640579	NaN	-1.425560	22.640579	NaN	1.425560
0.000000	14.096748	NaN	3.771647	-14.096748	NaN	-3.771647
0.000000	9.305168	NaN	13.016007	-9.305168	NaN	-13.016007
0.000000	-2.743788	NaN	-0.530989	2.743788	NaN	0.530989
0.000000	-0.355411	NaN	11.107379	0.355411	NaN	-11.107379
0.000000	-7.289135	NaN	-14.549333	7.289135	NaN	14.549333
0.000000	5.662282	NaN	22.216040	-5.662282	NaN	-22.216040
0.000000	-33.977694	NaN	-28.918344	33.977694	NaN	28.918344
0.000000	-14.348005	NaN	-32.615116	14.348005	NaN	32.615116
0.000000	8.722507	NaN	9.685027	-8.722507	NaN	-9.685027
0.000000	-22.716750	NaN	-20.463111	22.716750	NaN	20.463111
0.000000	-72.687156	NaN	-23.792153	72.687156	NaN	23.792153
0.000000	5.656043	NaN	2.397393	-5.656043	NaN	-2.397393
0.000000	24.799977	NaN	7.806894	-24.799977	NaN	-7.806894
0.000000	-11.619784	NaN	3.120173	11.619784	NaN	-3.120173
0.000000	-33.837479	NaN	-4.447038	33.837479	NaN	4.447038
0.000000	-32.832006	NaN	-1.144374	32.832006	NaN	1.144374
0.000000	-46.187604	NaN	-34.461704	46.187604	NaN	34.461704
0.000000	2.865810	NaN	17.061999	-2.865810	NaN	-17.061999
0.000000	2.396944	NaN	-4.707267	-2.396944	NaN	4.707267
0.000000	5.405512	NaN	-12.696870	-5.405512	NaN	12.696870
0.000000	-20.566479	NaN	-0.109720	20.566479	NaN	0.109720
0.000000	2.268076	NaN	22.016102	-2.268076	NaN	-22.016102
0.000000	9.560881	NaN	-7.402261	-9.560881	NaN	7.402261
0.000000	-23.932305	NaN	-22.101297	23.932305	NaN	22.101297
0.000000	-11.935131	NaN	14.267480	11.935131	NaN	-14.267480
0.000000	-0.106143	NaN	4.264119	0.106143	NaN	-4.264119
0.000000	11.653155	NaN	-3.343448	-11.653155	NaN	3.343448
0.000000	-38.550036	NaN	-3.537340	38.550036	NaN	3.537340
0.000000	25.991850	NaN	-7.862016	-25.991850	NaN	7.862016
0.000000	13.758500	NaN	12.636864	-13.758500	NaN	-12.636864
0.000000	-24.276063	NaN	6.227988	24.276063	NaN	-6.227988
0.000000	6.547899	NaN	5.577669	-6.547899	NaN	-5.577669
0.000000	16.138531	NaN	-15.629675	-16.138531	NaN	15.629675
0.000000	-17.166211	NaN	-11.801776	17.166211	NaN	11.801776
0.000000	0.798403	NaN	4.280307	-0.798403	NaN	-4.280307
0.000000	-47.800237	NaN	-14.814015	47.800237	NaN	14.814015
0.000000	-17.260739	NaN	16.015271	17.260739	NaN	-16.015271
0.000000	-8.233563	NaN	-4.857052	8.233563	NaN	4.857052
0.000000	-0.256316	NaN	-16.334941	0.256316	NaN	16.334941
0.000000	-10.283606	NaN	-10.561810	10.283606	NaN	10.561810
0.000000	-32.447910	NaN	14.422894	32.447910	NaN	-14.422894
0.000000	-0.638315	NaN	-62.891125	0.638315	NaN	62.891125
0.000000	-35.628692	NaN	12.807618	35.628692	NaN	-12.807618
0.000000	2.810037	NaN	-8.505342	-2.810037	NaN	8.505342
0.000000	43.164101	NaN	25.694288	-43.164101	NaN	-25.694288
0.000000	10.585887	NaN	-22.616876	-10.585887	NaN	22.616876
0.000000	-26.359828	NaN	14.990590	26.359828	NaN	-14.990590
0.000000	-12.629948	NaN	-8.663541	12.629948	NaN	8.663541
0.000000	2.084662	NaN	20.487291	-2.084662	NaN	-20.487291
0.000000	-47.543782	NaN	-19.163409	47.543782	NaN	19.163409
0.000000	-27.467693	NaN	-22.141564	27.467693	NaN	22.141564
0.000000	15.836623	NaN	-23.120795	-15.836623	NaN	23.120795
0.000000	-20.568606	NaN	5.855285	20.568606	NaN	-5.855285
0.000000	-3.671239	NaN	-10.050423	3.671239	NaN	10.050423
0.000000	-0.660850	NaN	-15.075064	0.660850	NaN	15.075064
0.000000	-12.749820	NaN	5.835234	12.749820	NaN	-5.835234
0.000000	-55.018449	NaN	-46.078291	55.018449	NaN	46.078291
0.000000	31.653133	NaN	19.197934	-31.653133	NaN	-19.197934
0.000000	0.603636	NaN	-18.757902	-0.603636	NaN	18.757902
0.000000	27.988042	NaN	29.788966	-27.988042	NaN	-29.788966
0.000000	26.098963	NaN	23.668029	-26.098963	NaN	-23.668029
0.000000	-39.929830	NaN	-19.759472	39.929830	NaN	19.759472
0.000000	-15.839777	NaN	-5.902990	15.839777	NaN	5.902990
0.000000	14.989319	NaN	25.657921	-14.989319	NaN	-25.657921
0.000000	3.767321	NaN	12.650244	-3.767321	NaN	-12.650244
0.000000	-25.841003	NaN	4.436134	25.841003	NaN	-4.436134
0.000000	19.721285	NaN	13.927052	-19.721285	NaN	-13.927052
0.000000	-22.903074	NaN	0.138380	22.903074	NaN	-0.138380
0.000000	17.493983	NaN	34.540186	-17.493983	NaN	-34.540186
0.000000	1.965476	NaN	5.662106	-1.965476	NaN	-5.662106
0.000000	12.214815	NaN	43.148381	-12.214815	NaN	-43.148381
0.000000	-2.578991	NaN	-27.884734	2.578991	NaN	27.884734
0.000000	-12.850009	NaN	-15.173104	12.850009	NaN	15.173104
0.000000	-1.723290	NaN	-7.509056	1.723290	NaN	7.509056
0.000000	9.376228	NaN	18.361236	-9.376228	NaN	-18.361236
0.000000	15.251915	NaN	18.393421	-15.251915	NaN	-18.393421
0.000000	-27.293308	NaN	-25.780805	27.293308	NaN	25.780805
0.000000	-11.887383	NaN	2.012359	11.887383	NaN	-2.012359
0.000000	-35.851371	NaN	-6.045488	35.851371	NaN	6.045488
0.000000	-8.241441	NaN	-2.726303	8.241441	NaN	2.726303
0.000000	5.505566	NaN	0.000614	-5.505566	NaN	-0.000614
0.000000	-22.563344	NaN	-6.536992	22.563344	NaN	6.536992
0.000000	-4.594275	NaN	-17.159803	4.594275	NaN	17.159803
0.000000	-26.036137	NaN	-38.754525	26.036137	NaN	38.754525
0.000000	20.461102	NaN	29.489674	-20.461102	NaN	-29.489674
0.000000	-24.997268	NaN	3.823426	24.997268	NaN	-3.823426
0.000000	29.473950	NaN	40.913798	-29.473950	NaN	-40.913798
0.000000	-19.417668	NaN	5.556193	19.417668	NaN	-5.556193
0.000000	-2.841804	NaN	-9.939163	2.841804	NaN	9.939163
0.000000	27.521557	NaN	3.863599	-27.521557	NaN	-3.863599
0.000000	22.182617	NaN	16.409611	-22.182617	NaN	-16.409611
0.000000	-52.023887	NaN	1.177552	52.023887	NaN	-1.177552
0.000000	24.884979	NaN	1.052011	-24.884979	NaN	-1.052011
0.000000	-26.538018	NaN	7.403198	26.538018	NaN	-7.403198
0.000000	-21.356012	NaN	-2.877356	21.356012	NaN	2.877356
0.000000	1.855159	NaN	3.759872	-1.855159	NaN	-3.759872
0.000000	6.451621	NaN	12.756712	-6.451621	NaN	-12.756712
0.000000	16.075812	NaN	-13.521962	-16.075812	NaN	13.521962
0.000000	-6.349256	NaN	8.058359	6.349256	NaN	-8.058359
0.000000	-16.732980	NaN	30.574500	16.732980	NaN	-30.574500
0.000000	13.007950	NaN	2.500530	-13.007950	NaN	-2.500530
0.000000	10.221247	NaN	-10.361491	-10.221247	NaN	10.361491
0.000000	-72.481534	NaN	-23.829187	72.481534	NaN	23.829187
0.000000	-10.097985	NaN	7.004150	10.097985	NaN	-7.004150
0.000000	-2.909633	NaN	-0.259482	2.909633	NaN	0.259482
0.000000	31.460963	NaN	7.141159	-31.460963	NaN	-7.141159
0.000000	-17.319741	NaN	-25.698767	17.319741	NaN	25.698767
0.000000	-23.518159	NaN	12.862823	23.518159	NaN	-12.862823
0.000000	-27.115244	NaN	-27.529497	27.115244	NaN	27.529497
0.000000	-88.148884	NaN	-10.914761	88.148884	NaN	10.914761
0.000000	17.441953	NaN	11.112589	-17.441953	NaN	-11.112589
0.000000	12.331690	NaN	24.694351	-12.331690	NaN	-24.694351
0.000000	4.004841	NaN	24.148940	-4.004841	NaN	-24.148940
0.000000	-9.300571	NaN	-43.833920	9.300571	NaN	43.833920
0.000000	-0.824232	NaN	6.790540	0.824232	NaN	-6.790540
0.000000	-10.618721	NaN	-4.657699	10.618721	NaN	4.657699
0.000000	50.235585	NaN	11.672453	-50.235585	NaN	-11.672453
0.000000	7.685455	NaN	13.705143	-7.685455	NaN	-13.705143
0.000000	-36.492212	NaN	5.818623	36.492212	NaN	-5.818623
0.000000	-37.511398	NaN	25.305270	37.511398	NaN	-25.305270
0.000000	-30.633408	NaN	12.136761	30.633408	NaN	-12.136761
0.000000	-7.556900	NaN	-0.123998	7.556900	NaN	0.123998
0.000000	13.821524	NaN	7.025175	-13.821524	NaN	-7.025175
0.000000	-60.670349	NaN	13.864273	60.670349	NaN	-13.864273
0.000000	-47.260046	NaN	-12.116862	47.260046	NaN	12.116862
0.000000	37.351989	NaN	19.056449	-37.351989	NaN	-19.056449
0.000000	-22.532902	NaN	-2.748347	22.532902	NaN	2.748347
0.000000	0.925312	NaN	14.317451	-0.925312	NaN	-14.317451
0.000000	-32.523916	NaN	6.633576	32.523916	NaN	-6.633576
0.000000	5.429402	NaN	-18.877757	-5.429402	NaN	18.877757
0.000000	10.984607	NaN	22.422433	-10.984607	NaN	-22.422433
0.000000	-21.560310	NaN	3.942990	21.560310	NaN	-3.942990
0.000000	7.551441	NaN	21.389979	-7.551441	NaN	-21.389979
0.000000	-100.657716	NaN	4.304776	100.657716	NaN	-4.304776
0.000000	-21.435921	NaN	-2.230844	21.435921	NaN	2.230844
0.000000	-32.358195	NaN	-13.080910	32.358195	NaN	13.080910
0.000000	20.002018	NaN	27.392672	-20.002018	NaN	-27.392672
0.000000	1.428313	NaN	15.456078	-1.428313	NaN	-15.456078
0.000000	-12.616984	NaN	-30.872441	12.616984	NaN	30.872441
0.000000	-16.883956	NaN	9.989968	16.883956	NaN	-9.989968
0.000000	12.988641	NaN	-7.830138	-12.988641	NaN	7.830138
0.000000	-11.316201	NaN	15.105677	11.316201	NaN	-15.105677
0.000000	-14.782734	NaN	-14.716233	14.782734	NaN	14.716233
0.000000	4.486362	NaN	-8.990427	-4.486362	NaN	8.990427
0.000000	-29.714127	NaN	-1.545316	29.714127	NaN	1.545316
0.000000	10.773760	NaN	13.458564	-10.773760	NaN	-13.458564
0.000000	35.351348	NaN	22.292848	-35.351348	NaN	-22.292848
0.000000	-3.394454	NaN	20.572875	3.394454	NaN	-20.572875
0.000000	-90.198218	NaN	-14.640868	90.198218	NaN	14.640868
0.000000	-5.271081	NaN	-10.249076	5.271081	NaN	10.249076
0.000000	-26.701671	NaN	-40.315786	26.701671	NaN	40.315786
0.000000	-23.822870	NaN	-40.525877	23.822870	NaN	40.525877
0.000000	39.885773	NaN	23.805592	-39.885773	NaN	-23.805592
0.000000	52.160111	NaN	39.379358	-52.160111	NaN	-39.379358
0.000000	-25.567288	NaN	4.644325	25.567288	NaN	-4.644325
0.000000	19.849819	NaN	12.840141	-19.849819	NaN	-12.840141
0.000000	-60.424441	NaN	-19.524242	60.424441	NaN	19.524242
0.000000	9.569504	NaN	-16.100057	-9.569504	NaN	16.100057
0.000000	7.952895	NaN	4.667216	-7.952895	NaN	-4.667216
0.000000	-35.527479	NaN	2.742033	35.527479	NaN	-2.742033
0.000000	-2.689236	NaN	-3.664086	2.689236	NaN	3.664086
0.000000	12.619309	NaN	9.906916	-12.619309	NaN	-9.906916
0.000000	27.705202	NaN	29.901719	-27.705202	NaN	-29.901719
0.000000	-28.283250	NaN	7.225110	28.283250	NaN	-7.225110
0.000000	21.642927	NaN	-25.545808	-21.642927	NaN	25.545808
0.000000	7.537369	NaN	-16.978521	-7.537369	NaN	16.978521
0.000000	32.009252	NaN	4.795341	-32.009252	NaN	-4.795341
0.000000	-8.955831	NaN	16.120493	8.955831	NaN	-16.120493
0.000000	4.084887	NaN	-6.201357	-4.084887	NaN	6.201357
0.000000	12.624387	NaN	15.005445	-12.624387	NaN	-15.005445
0.000000	-25.084973	NaN	-9.762642	25.084973	NaN	9.762642
0.000000	-15.556211	NaN	-9.265865	15.556211	NaN	9.265865
0.000000	1.338476	NaN	1.099852	-1.338476	NaN	-1.099852
0.000000	-3.138722	NaN	6.541905	3.138722	NaN	-6.541905
0.000000	-4.286412	NaN	-3.591444	4.286412	NaN	3.591444
0.000000	6.546042	NaN	28.316463	-6.546042	NaN	-28.316463
0.000000	23.118144	NaN	6.645309	-23.118144	NaN	-6.645309
0.000000	-52.248839	NaN	-9.031849	52.248839	NaN	9.031849
0.000000	-79.010430	NaN	-32.853812	79.010430	NaN	32.853812
0.000000	-12.189295	NaN	-4.146682	12.189295	NaN	4.146682
0.000000	-25.031733	NaN	17.815733	25.031733	NaN	-17.815733
0.000000	-41.765459	NaN	-11.191533	41.765459	NaN	11.191533
0.000000	-4.377705	NaN	16.612502	4.377705	NaN	-16.612502
0.000000	26.888442	NaN	-12.898773	-26.888442	NaN	12.898773
0.000000	-0.691313	NaN	-24.382184	0.691313	NaN	24.382184
0.000000	-24.228748	NaN	-3.235178	24.228748	NaN	3.235178
0.000000	-25.504960	NaN	-5.444165	25.504960	NaN	5.444165
0.000000	-29.124100	NaN	-18.866489	29.124100	NaN	18.866489
0.000000	-22.442102	NaN	15.444137	22.442102	NaN	-15.444137
0.000000	33.935517	NaN	1.783604	-33.935517	NaN	-1.783604
0.000000	1.426262	NaN	11.625188	-1.426262	NaN	-11.625188
0.000000	32.559649	NaN	13.009088	-32.559649	NaN	-13.009088
0.000000	33.482555	NaN	4.041628	-33.482555	NaN	-4.041628
0.000000	9.608737	NaN	-0.284018	-9.608737	NaN	0.284018
0.000000	16.705321	NaN	12.365350	-16.705321	NaN	-12.365350
0.000000	-63.420630	NaN	0.531771	63.420630	NaN	-0.531771
0.000000	-15.894753	NaN	19.737337	15.894753	NaN	-19.737337
0.000000	-35.390338	NaN	1.414530	35.390338	NaN	-1.414530
0.000000	4.896854	NaN	9.186734	-4.896854	NaN	-9.186734
0.000000	-27.058187	NaN	6.384002	27.058187	NaN	-6.384002
0.000000	-28.444011	NaN	7.797004	28.444011	NaN	-7.797004
0.000000	-0.384651	NaN	21.078512	0.384651	NaN	-21.078512
0.000000	8.224203	NaN	5.358051	-8.224203	NaN	-5.358051
0.000000	-17.085978	NaN	-14.079067	17.085978	NaN	14.079067
0.000000	-15.136385	NaN	-4.588461	15.136385	NaN	4.588461
0.000000	-27.127777	NaN	18.970329	27.127777	NaN	-18.970329
0.000000	4.332893	NaN	15.336259	-4.332893	NaN	-15.336259
0.000000	25.939338	NaN	-15.576148	-25.939338	NaN	15.576148
0.000000	1.870762	NaN	-16.350592	-1.870762	NaN	16.350592
0.000000	-13.380175	NaN	-15.383034	13.380175	NaN	15.383034
0.000000	-11.789194	NaN	12.329851	11.789194	NaN	-12.329851
0.000000	3.548608	NaN	-31.027162	-3.548608	NaN	31.027162
0.000000	35.539377	NaN	14.038871	-35.539377	NaN	-14.038871
0.000000	-23.469236	NaN	-14.798536	23.469236	NaN	14.798536
0.000000	-10.973575	NaN	-27.647790	10.973575	NaN	27.647790
0.000000	-7.344225	NaN	-26.870771	7.344225	NaN	26.870771
0.000000	-27.131465	NaN	1.208645	27.131465	NaN	-1.208645
0.000000	-1.046234	NaN	-44.731481	1.046234	NaN	44.731481
0.000000	18.950874	NaN	20.046829	-18.950874	NaN	-20.046829
0.000000	7.891427	NaN	5.777494	-7.891427	NaN	-5.777494
0.000000	4.076078	NaN	16.858413	-4.076078	NaN	-16.858413
0.000000	-10.681490	NaN	13.695068	10.681490	NaN	-13.695068
0.000000	-14.165897	NaN	8.055096	14.165897	NaN	-8.055096
0.000000	12.767886	NaN	32.835157	-12.767886	NaN	-32.835157
0.000000	-59.039354	NaN	-36.547672	59.039354	NaN	36.547672
0.000000	9.078600	NaN	-14.260315	-9.078600	NaN	14.260315
0.000000	-21.764816	NaN	5.902405	21.764816	NaN	-5.902405
0.000000	-62.744944	NaN	-16.187312	62.744944	NaN	16.187312
0.000000	-5.654521	NaN	12.158805	5.654521	NaN	-12.158805
0.000000	20.160618	NaN	23.967631	-20.160618	NaN	-23.967631
0.000000	-18.045195	NaN	5.293338	18.045195	NaN	-5.293338
0.000000	-43.091368	NaN	-33.119350	43.091368	NaN	33.119350
0.000000	25.797935	NaN	10.278483	-25.797935	NaN	-10.278483
0.000000	-43.438617	NaN	-10.280947	43.438617	NaN	10.280947
0.000000	20.060860	NaN	-2.189061	-20.060860	NaN	2.189061
0.000000	21.904417	NaN	15.648578	-21.904417	NaN	-15.648578
0.000000	-16.719300	NaN	-10.051521	16.719300	NaN	10.051521
0.000000	-6.897185	NaN	-3.193118	6.897185	NaN	3.193118
0.000000	3.217702	NaN	-26.709479	-3.217702	NaN	26.709479
0.000000	30.309750	NaN	6.205610	-30.309750	NaN	-6.205610
0.000000	-21.048465	NaN	6.617943	21.048465	NaN	-6.617943
0.000000	32.473251	NaN	-10.179071	-32.473251	NaN	10.179071
0.000000	-44.525441	NaN	19.837564	44.525441	NaN	-19.837564
0.000000	3.600697	NaN	-15.143965	-3.600697	NaN	15.143965
0.000000	-22.580793	NaN	-5.388906	22.580793	NaN	5.388906
0.000000	-62.159272	NaN	-5.389142	62.159272	NaN	5.389142
0.000000	-16.481491	NaN	-6.848957	16.481491	NaN	6.848957
0.000000	17.386471	NaN	4.433205	-17.386471	NaN	-4.433205
0.000000	16.918979	NaN	-9.675396	-16.918979	NaN	9.675396
0.000000	-29.433528	NaN	-2.734908	29.433528	NaN	2.734908
0.000000	-35.208126	NaN	-9.137508	35.208126	NaN	9.137508
0.000000	-16.653198	NaN	11.235599	16.653198	NaN	-11.235599
0.000000	-3.432025	NaN	-7.495659	3.432025	NaN	7.495659
0.000000	29.926209	NaN	5.211246	-29.926209	NaN	-5.211246
0.000000	-4.167048	NaN	-1.153626	4.167048	NaN	1.153626
0.000000	-26.878126	NaN	-1.938782	26.878126	NaN	1.938782
0.000000	-61.377036	NaN	-2.351724	61.377036	NaN	2.351724
0.000000	39.175203	NaN	33.519369	-39.175203	NaN	-33.519369
0.000000	26.006696	NaN	19.249810	-26.006696	NaN	-19.249810
0.000000	21.574169	NaN	2.769207	-21.574169	NaN	-2.769207
0.000000	-57.790278	NaN	8.763798	57.790278	NaN	-8.763798
0.000000	-8.941252	NaN	13.181153	8.941252	NaN	-13.181153
0.000000	-41.551606	NaN	-3.451153	41.551606	NaN	3.451153
0.000000	-7.400904	NaN	19.589829	7.400904	NaN	-19.589829
0.000000	24.549027	NaN	-2.571966	-24.549027	NaN	2.571966
0.000000	-62.610747	NaN	-19.024354	62.610747	NaN	19.024354
0.000000	27.722014	NaN	2.622709	-27.722014	NaN	-2.622709
0.000000	-1.912894	NaN	4.695813	1.912894	NaN	-4.695813
0.000000	-57.894575	NaN	-22.921653	57.894575	NaN	22.921653
0.000000	1.006173	NaN	-10.677735	-1.006173	NaN	10.677735
0.000000	11.479899	NaN	15.615971	-11.479899	NaN	-15.615971
0.000000	-23.509789	NaN	-23.025549	23.509789	NaN	23.025549
0.000000	-4.140525	NaN	19.726257	4.140525	NaN	-19.726257
0.000000	-67.090319	NaN	-17.129996	67.090319	NaN	17.129996
0.000000	-13.672560	NaN	-9.847656	13.672560	NaN	9.847656
0.000000	-17.916367	NaN	-2.366045	17.916367	NaN	2.366045
0.000000	-15.044101	NaN	-39.658321	15.044101	NaN	39.658321
0.000000	-50.720855	NaN	-48.981794	50.720855	NaN	48.981794
0.000000	1.094291	NaN	10.677478	-1.094291	NaN	-10.677478
0.000000	21.849102	NaN	22.023535	-21.849102	NaN	-22.023535
0.000000	-7.502700	NaN	3.833029	7.502700	NaN	-3.833029
0.000000	-9.712218	NaN	4.672821	9.712218	NaN	-4.672821
0.000000	-2.618959	NaN	3.382304	2.618959	NaN	-3.382304
0.000000	6.133420	NaN	-29.856661	-6.133420	NaN	29.856661
0.000000	-7.957066	NaN	-4.085056	7.957066	NaN	4.085056
0.000000	-1.569992	NaN	-14.433625	1.569992	NaN	14.433625
0.000000	8.453533	NaN	-15.671003	-8.453533	NaN	15.671003
0.000000	38.873322	NaN	21.670566	-38.873322	NaN	-21.670566
0.000000	0.929518	NaN	6.017468	-0.929518	NaN	-6.017468
0.000000	7.681583	NaN	19.227840	-7.681583	NaN	-19.227840
0.000000	-16.883417	NaN	-15.622571	16.883417	NaN	15.622571
0.000000	29.508972	NaN	-2.460757	-29.508972	NaN	2.460757
0.000000	-20.215877	NaN	-17.086862	20.215877	NaN	17.086862
0.000000	-44.713710	NaN	-18.610638	44.713710	NaN	18.610638
0.000000	-53.167310	NaN	4.263697	53.167310	NaN	-4.263697
0.000000	-19.577501	NaN	18.106044	19.577501	NaN	-18.106044
0.000000	12.109606	NaN	1.411135	-12.109606	NaN	-1.411135
0.000000	22.281073	NaN	-0.355924	-22.281073	NaN	0.355924
0.000000	-61.834502	NaN	-4.493655	61.834502	NaN	4.493655
0.000000	-28.808743	NaN	2.217491	28.808743	NaN	-2.217491
0.000000	-29.986782	NaN	-18.914493	29.986782	NaN	18.914493
0.000000	-45.825807	NaN	-4.000041	45.825807	NaN	4.000041
0.000000	11.447087	NaN	8.898045	-11.447087	NaN	-8.898045
0.000000	-21.203864	NaN	4.825475	21.203864	NaN	-4.825475
0.000000	-24.424347	NaN	-7.961241	24.424347	NaN	7.961241
0.000000	-7.948033	NaN	-24.045076	7.948033	NaN	24.045076
0.000000	-1.708070	NaN	-14.709265	1.708070	NaN	14.709265
0.000000	-4.289862	NaN	9.694667	4.289862	NaN	-9.694667
0.000000	5.330854	NaN	1.663306	-5.330854	NaN	-1.663306
0.000000	-14.743831	NaN	-20.203708	14.743831	NaN	20.203708
0.000000	9.194096	NaN	21.188258	-9.194096	NaN	-21.188258
0.000000	-28.186451	NaN	-9.613416	28.186451	NaN	9.613416
0.000000	5.190065	NaN	-44.248757	-5.190065	NaN	44.248757
0.000000	-19.393030	NaN	14.740556	19.393030	NaN	-14.740556
0.000000	-0.054109	NaN	10.032012	0.054109	NaN	-10.032012
0.000000	20.541084	NaN	16.898816	-20.541084	NaN	-16.898816
0.000000	-37.547580	NaN	-6.710492	37.547580	NaN	6.710492
0.000000	20.720827	NaN	0.278218	-20.720827	NaN	-0.278218
0.000000	-23.860061	NaN	-27.546319	23.860061	NaN	27.546319
0.000000	-1.615462	NaN	4.333893	1.615462	NaN	-4.333893
0.000000	-29.984722	NaN	-6.080758	29.984722	NaN	6.080758
0.000000	-75.719538	NaN	14.910660	75.719538	NaN	-14.910660
0.000000	-120.114945	NaN	-30.251748	120.114945	NaN	30.251748
0.000000	-31.512475	NaN	-5.164951	31.512475	NaN	5.164951
0.000000	-19.538066	NaN	-8.491880	19.538066	NaN	8.491880
0.000000	2.395432	NaN	-11.750039	-2.395432	NaN	11.750039
0.000000	-44.063281	NaN	-20.865600	44.063281	NaN	20.865600
0.000000	-51.985721	NaN	-23.288605	51.985721	NaN	23.288605
0.000000	41.579209	NaN	6.931355	-41.579209	NaN	-6.931355
0.000000	-30.870498	NaN	-23.673485	30.870498	NaN	23.673485
0.000000	24.849027	NaN	-14.416730	-24.849027	NaN	14.416730
0.000000	8.392728	NaN	-7.408474	-8.392728	NaN	7.408474
0.000000	55.853750	NaN	14.782606	-55.853750	NaN	-14.782606
0.000000	-35.182234	NaN	7.847851	35.182234	NaN	-7.847851
0.000000	-32.404417	NaN	1.309517	32.404417	NaN	-1.309517
0.000000	-5.347056	NaN	25.787521	5.347056	NaN	-25.787521
0.000000	-47.167754	NaN	-40.880970	47.167754	NaN	40.880970
0.000000	-31.638939	NaN	9.058473	31.638939	NaN	-9.058473
0.000000	-19.708529	NaN	8.006913	19.708529	NaN	-8.006913
0.000000	17.265810	NaN	10.238984	-17.265810	NaN	-10.238984
0.000000	-9.953859	NaN	-4.706256	9.953859	NaN	4.706256
0.000000	1.158692	NaN	-24.821183	-1.158692	NaN	24.821183
0.000000	1.142949	NaN	-14.208081	-1.142949	NaN	14.208081
0.000000	19.243599	NaN	-11.561168	-19.243599	NaN	11.561168
0.000000	21.996768	NaN	35.449944	-21.996768	NaN	-35.449944
0.000000	-33.641192	NaN	-5.179259	33.641192	NaN	5.179259
0.000000	13.780596	NaN	-18.668374	-13.780596	NaN	18.668374
0.000000	4.332928	NaN	-18.407221	-4.332928	NaN	18.407221
0.000000	-9.181571	NaN	-5.933982	9.181571	NaN	5.933982
0.000000	-9.773720	NaN	10.101733	9.773720	NaN	-10.101733
0.000000	-49.908489	NaN	13.375915	49.908489	NaN	-13.375915
0.000000	-88.036649	NaN	-16.488836	88.036649	NaN	16.488836
0.000000	-0.165036	NaN	8.944416	0.165036	NaN	-8.944416
0.000000	8.735852	NaN	0.479791	-8.735852	NaN	-0.479791
0.000000	-68.620143	NaN	1.083571	68.620143	NaN	-1.083571
0.000000	1.855968	NaN	9.423793	-1.855968	NaN	-9.423793
0.000000	-28.318145	NaN	-2.325152	28.318145	NaN	2.325152
0.000000	20.854042	NaN	11.411357	-20.854042	NaN	-11.411357
0.000000	-14.079414	NaN	-2.749253	14.079414	NaN	2.749253
0.000000	14.648099	NaN	9.584145	-14.648099	NaN	-9.584145
0.000000	2.839543	NaN	4.153768	-2.839543	NaN	-4.153768
0.000000	-1.380922	NaN	-9.196004	1.380922	NaN	9.196004
0.000000	12.896274	NaN	3.905392	-12.896274	NaN	-3.905392
0.000000	-21.879176	NaN	-0.095926	21.879176	NaN	0.095926
0.000000	-2.127358	NaN	16.761390	2.127358	NaN	-16.761390
0.000000	-16.824275	NaN	0.370281	16.824275	NaN	-0.370281
0.000000	-13.844758	NaN	29.125540	13.844758	NaN	-29.125540
0.000000	9.201854	NaN	-41.714855	-9.201854	NaN	41.714855
0.000000	-67.866960	NaN	-35.240498	67.866960	NaN	35.240498
0.000000	-10.097852	NaN	-27.264870	10.097852	NaN	27.264870
0.000000	13.786611	NaN	-18.600622	-13.786611	NaN	18.600622
0.000000	-29.078602	NaN	-14.185905	29.078602	NaN	14.185905
0.000000	-34.640790	NaN	-10.983024	34.640790	NaN	10.983024
0.000000	-28.475546	NaN	-1.420707	28.475546	NaN	1.420707
0.000000	-2.841948	NaN	1.582662	2.841948	NaN	-1.582662
0.000000	-44.259430	NaN	-37.803637	44.259430	NaN	37.803637
0.000000	-2.794202	NaN	-3.344556	2.794202	NaN	3.344556
0.000000	-8.283141	NaN	-17.656224	8.283141	NaN	17.656224
0.000000	-51.065174	NaN	10.394373	51.065174	NaN	-10.394373
0.000000	-4.107684	NaN	-2.467592	4.107684	NaN	2.467592
0.000000	2.812424	NaN	19.493783	-2.812424	NaN	-19.493783
0.000000	18.358100	NaN	6.316304	-18.358100	NaN	-6.316304
0.000000	-16.414792	NaN	1.849669	16.414792	NaN	-1.849669
0.000000	-30.429250	NaN	4.554007	30.429250	NaN	-4.554007
0.000000	-7.465230	NaN	-4.448471	7.465230	NaN	4.448471
0.000000	-33.468050	NaN	-12.156598	33.468050	NaN	12.156598
0.000000	8.778114	NaN	-9.005222	-8.778114	NaN	9.005222
0.000000	-6.555419	NaN	21.135086	6.555419	NaN	-21.135086
0.000000	14.369360	NaN	-8.011540	-14.369360	NaN	8.011540
0.000000	29.726717	NaN	5.716104	-29.726717	NaN	-5.716104
0.000000	-12.303411	NaN	-10.927351	12.303411	NaN	10.927351
0.000000	19.418731	NaN	16.704479	-19.418731	NaN	-16.704479
0.000000	13.280238	NaN	22.458220	-13.280238	NaN	-22.458220
0.000000	-7.737648	NaN	0.789046	7.737648	NaN	-0.789046
0.000000	13.530941	NaN	-0.216417	-13.530941	NaN	0.216417
0.000000	5.339229	NaN	-9.476019	-5.339229	NaN	9.476019
0.000000	-20.606841	NaN	22.906703	20.606841	NaN	-22.906703
0.000000	-14.753554	NaN	9.065849	14.753554	NaN	-9.065849
0.000000	-21.736014	NaN	-0.989225	21.736014	NaN	0.989225
0.000000	-76.950034	NaN	-25.921751	76.950034	NaN	25.921751
0.000000	3.876860	NaN	4.379418	-3.876860	NaN	-4.379418
0.000000	12.207914	NaN	40.746586	-12.207914	NaN	-40.746586
0.000000	5.645844	NaN	-27.880110	-5.645844	NaN	27.880110
0.000000	-35.833192	NaN	-3.643150	35.833192	NaN	3.643150
0.000000	10.503508	NaN	10.940103	-10.503508	NaN	-10.940103
0.000000	-3.693476	NaN	-29.171112	3.693476	NaN	29.171112
0.000000	19.818933	NaN	14.021294	-19.818933	NaN	-14.021294
0.000000	11.835631	NaN	15.321421	-11.835631	NaN	-15.321421
0.000000	16.930913	NaN	15.552713	-16.930913	NaN	-15.552713
0.000000	-0.157523	NaN	32.087779	0.157523	NaN	-32.087779
0.000000	-6.440964	NaN	-0.800401	6.440964	NaN	0.800401
0.000000	12.720820	NaN	-9.576472	-12.720820	NaN	9.576472
0.000000	36.072799	NaN	-19.952026	-36.072799	NaN	19.952026
0.000000	-19.003260	NaN	-12.261755	19.003260	NaN	12.261755
0.000000	12.070759	NaN	0.973036	-12.070759	NaN	-0.973036
0.000000	-28.837509	NaN	-43.102709	28.837509	NaN	43.102709
0.000000	-7.778188	NaN	4.459197	7.778188	NaN	-4.459197
0.000000	-17.145786	NaN	9.395937	17.145786	NaN	-9.395937
0.000000	16.718923	NaN	15.005959	-16.718923	NaN	-15.005959
0.000000	21.550799	NaN	28.656335	-21.550799	NaN	-28.656335
0.000000	17.015838	NaN	-3.724848	-17.015838	NaN	3.724848
0.000000	11.415529	NaN	-30.623545	-11.415529	NaN	30.623545
0.000000	-17.798395	NaN	2.117922	17.798395	NaN	-2.117922
0.000000	18.037285	NaN	-5.802158	-18.037285	NaN	5.802158
0.000000	-26.938129	NaN	25.696894	26.938129	NaN	-25.696894
0.000000	-3.676135	NaN	-17.286463	3.676135	NaN	17.286463
0.000000	-14.999208	NaN	9.655264	14.999208	NaN	-9.655264
0.000000	-16.106640	NaN	0.195435	16.106640	NaN	-0.195435
0.000000	16.081976	NaN	19.381246	-16.081976	NaN	-19.381246
0.000000	22.542096	NaN	14.121854	-22.542096	NaN	-14.121854
0.000000	11.030817	NaN	6.227556	-11.030817	NaN	-6.227556
0.000000	-44.801971	NaN	-1.663809	44.801971	NaN	1.663809
0.000000	-58.663163	NaN	-8.901701	58.663163	NaN	8.901701
0.000000	-16.682324	NaN	-0.192325	16.682324	NaN	0.192325
0.000000	-46.453777	NaN	-41.664129	46.453777	NaN	41.664129
0.000000	-5.137547	NaN	15.012352	5.137547	NaN	-15.012352
0.000000	-3.234902	NaN	22.330121	3.234902	NaN	-22.330121
0.000000	-8.312149	NaN	5.547568	8.312149	NaN	-5.547568
0.000000	18.146493	NaN	-5.167582	-18.146493	NaN	5.167582
0.000000	-28.345220	NaN	-9.810021	28.345220	NaN	9.810021
0.000000	-7.470329	NaN	1.591745	7.470329	NaN	-1.591745
0.000000	-1.322477	NaN	-7.726167	1.322477	NaN	7.726167
0.000000	-52.641759	NaN	-6.665407	52.641759	NaN	6.665407
0.000000	-22.830992	NaN	-8.148781	22.830992	NaN	8.148781
0.000000	-38.856199	NaN	0.674729	38.856199	NaN	-0.674729
0.000000	-12.357473	NaN	-6.203887	12.357473	NaN	6.203887
0.000000	28.638162	NaN	11.761873	-28.638162	NaN	-11.761873
0.000000	21.392807	NaN	-15.050427	-21.392807	NaN	15.050427
0.000000	-22.593491	NaN	-9.212255	22.593491	NaN	9.212255
0.000000	10.448928	NaN	-0.937726	-10.448928	NaN	0.937726
0.000000	3.910706	NaN	5.398940	-3.910706	NaN	-5.398940
0.000000	23.628072	NaN	30.565599	-23.628072	NaN	-30.565599
0.000000	5.013359	NaN	-8.291772	-5.013359	NaN	8.291772
0.000000	-25.316006	NaN	-13.205076	25.316006	NaN	13.205076
0.000000	20.204382	NaN	27.804344	-20.204382	NaN	-27.804344
0.000000	-46.336176	NaN	-45.315106	46.336176	NaN	45.315106
0.000000	-2.455631	NaN	23.795025	2.455631	NaN	-23.795025
0.000000	-36.918251	NaN	-1.728578	36.918251	NaN	1.728578
0.000000	54.321352	NaN	-17.174297	-54.321352	NaN	17.174297
0.000000	-8.035378	NaN	1.708984	8.035378	NaN	-1.708984
0.000000	-64.664348	NaN	-4.254315	64.664348	NaN	4.254315
0.000000	16.498573	NaN	25.392784	-16.498573	NaN	-25.392784
0.000000	-15.349410	NaN	-16.378794	15.349410	NaN	16.378794
0.000000	34.753551	NaN	16.397446	-34.753551	NaN	-16.397446
0.000000	-8.265300	NaN	16.299444	8.265300	NaN	-16.299444
0.000000	17.402383	NaN	21.705024	-17.402383	NaN	-21.705024
0.000000	-21.525587	NaN	11.013606	21.525587	NaN	-11.013606
0.000000	9.463876	NaN	18.318269	-9.463876	NaN	-18.318269
0.000000	7.494206	NaN	0.738069	-7.494206	NaN	-0.738069
0.000000	-70.960825	NaN	2.232256	70.960825	NaN	-2.232256
0.000000	-32.169668	NaN	35.655658	32.169668	NaN	-35.655658
0.000000	14.189307	NaN	14.916388	-14.189307	NaN	-14.916388
0.000000	22.375179	NaN	19.206639	-22.375179	NaN	-19.206639
0.000000	-45.194675	NaN	4.652350	45.194675	NaN	-4.652350
0.000000	-40.994939	NaN	-14.948932	40.994939	NaN	14.948932
0.000000	27.416631	NaN	8.479326	-27.416631	NaN	-8.479326
0.000000	-44.316289	NaN	-10.116667	44.316289	NaN	10.116667
0.000000	-3.024117	NaN	4.782057	3.024117	NaN	-4.782057
0.000000	-51.269081	NaN	1.497200	51.269081	NaN	-1.497200
0.000000	-13.479823	NaN	21.494528	13.479823	NaN	-21.494528
0.000000	-38.489727	NaN	7.754027	38.489727	NaN	-7.754027
0.000000	-0.120968	NaN	-15.019502	0.120968	NaN	15.019502
0.000000	-22.862437	NaN	3.158296	22.862437	NaN	-3.158296
0.000000	-48.491556	NaN	16.913253	48.491556	NaN	-16.913253
0.000000	-11.400640	NaN	-16.128877	11.400640	NaN	16.128877
0.000000	-29.812959	NaN	-4.999682	29.812959	NaN	4.999682
0.000000	19.155798	NaN	-8.182642	-19.155798	NaN	8.182642
0.000000	23.239659	NaN	39.015540	-23.239659	NaN	-39.015540
0.000000	9.351935	NaN	37.082813	-9.351935	NaN	-37.082813
0.000000	16.864343	NaN	-0.728251	-16.864343	NaN	0.728251
0.000000	-24.407241	NaN	-4.728813	24.407241	NaN	4.728813
0.000000	2.287205	NaN	1.133107	-2.287205	NaN	-1.133107
0.000000	9.441489	NaN	14.225761	-9.441489	NaN	-14.225761
0.000000	-5.033617	NaN	-0.741765	5.033617	NaN	0.741765
0.000000	54.581469	NaN	-6.696799	-54.581469	NaN	6.696799
0.000000	-2.737329	NaN	17.149060	2.737329	NaN	-17.149060
0.000000	-33.240464	NaN	8.788641	33.240464	NaN	-8.788641
0.000000	-4.485432	NaN	3.236179	4.485432	NaN	-3.236179
0.000000	-10.724514	NaN	-15.200507	10.724514	NaN	15.200507
0.000000	-5.892026	NaN	3.702185	5.892026	NaN	-3.702185
0.000000	-32.500231	NaN	-30.658612	32.500231	NaN	30.658612
0.000000	12.524078	NaN	30.419922	-12.524078	NaN	-30.419922
0.000000	45.121449	NaN	16.771368	-45.121449	NaN	-16.771368
0.000000	9.255580	NaN	-19.226061	-9.255580	NaN	19.226061
0.000000	23.911853	NaN	9.661561	-23.911853	NaN	-9.661561
0.000000	-0.290057	NaN	2.805455	0.290057	NaN	-2.805455
0.000000	-71.712751	NaN	-4.550802	71.712751	NaN	4.550802
0.000000	-6.900291	NaN	-4.259326	6.900291	NaN	4.259326
0.000000	51.949152	NaN	20.896812	-51.949152	NaN	-20.896812
0.000000	-38.636530	NaN	4.236681	38.636530	NaN	-4.236681
0.000000	5.683195	NaN	-20.517955	-5.683195	NaN	20.517955
0.000000	-7.417052	NaN	-22.878026	7.417052	NaN	22.878026
0.000000	48.953769	NaN	8.253088	-48.953769	NaN	-8.253088
0.000000	-26.190532	NaN	6.373834	26.190532	NaN	-6.373834
0.000000	-37.270859	NaN	1.011909	37.270859	NaN	-1.011909
0.000000	16.140375	NaN	29.759272	-16.140375	NaN	-29.759272
0.000000	32.355219	NaN	19.171616	-32.355219	NaN	-19.171616
0.000000	0.882613	NaN	0.730982	-0.882613	NaN	-0.730982
0.000000	-2.661632	NaN	-4.483986	2.661632	NaN	4.483986
0.000000	-24.671950	NaN	-14.726432	24.671950	NaN	14.726432
0.000000	1.314510	NaN	22.716229	-1.314510	NaN	-22.716229
0.000000	-34.433144	NaN	-4.946706	34.433144	NaN	4.946706
0.000000	-22.586748	NaN	-17.342032	22.586748	NaN	17.342032
0.000000	-32.462794	NaN	-21.155393	32.462794	NaN	21.155393
0.000000	11.957301	NaN	-33.779081	-11.957301	NaN	33.779081
0.000000	17.342235	NaN	9.747336	-17.342235	NaN	-9.747336
0.000000	-27.110223	NaN	2.848855	27.110223	NaN	-2.848855
0.000000	-10.387899	NaN	-30.294108	10.387899	NaN	30.294108
0.000000	28.694020	NaN	23.466763	-28.694020	NaN	-23.466763
0.000000	-11.301890	NaN	15.236701	11.301890	NaN	-15.236701
0.000000	-29.046999	NaN	-14.729183	29.046999	NaN	14.729183
0.000000	-18.638521	NaN	2.586312	18.638521	NaN	-2.586312
0.000000	9.804812	NaN	9.486940	-9.804812	NaN	-9.486940
0.000000	1.525440	NaN	-8.058420	-1.525440	NaN	8.058420
0.000000	17.327018	NaN	20.845407	-17.327018	NaN	-20.845407
0.000000	17.072481	NaN	24.184662	-17.072481	NaN	-24.184662
0.000000	20.279360	NaN	-16.949262	-20.279360	NaN	16.949262
0.000000	-18.551155	NaN	4.660688	18.551155	NaN	-4.660688
0.000000	32.840229	NaN	16.837805	-32.840229	NaN	-16.837805
0.000000	-30.613748	NaN	8.114436	30.613748	NaN	-8.114436
0.000000	2.706403	NaN	10.987455	-2.706403	NaN	-10.987455
0.000000	44.565852	NaN	1.279016	-44.565852	NaN	-1.279016
0.000000	-0.363655	NaN	-4.925939	0.363655	NaN	4.925939
0.000000	3.651009	NaN	9.172492	-3.651009	NaN	-9.172492
0.000000	34.497243	NaN	-8.612605	-34.497243	NaN	8.612605
0.000000	-9.471639	NaN	6.115621	9.471639	NaN	-6.115621
0.000000	-23.955082	NaN	-10.295440	23.955082	NaN	10.295440
0.000000	0.966671	NaN	2.787335	-0.966671	NaN	-2.787335
0.000000	-23.282578	NaN	-9.594243	23.282578	NaN	9.594243
0.000000	-4.091207	NaN	-1.868510	4.091207	NaN	1.868510
0.000000	17.776459	NaN	14.889022	-17.776459	NaN	-14.889022
0.000000	-23.770261	NaN	-19.944887	23.770261	NaN	19.944887
0.000000	-15.676576	NaN	-9.399244	15.676576	NaN	9.399244
0.000000	-47.813466	NaN	-37.831271	47.813466	NaN	37.831271
0.000000	-28.906814	NaN	0.547917	28.906814	NaN	-0.547917
0.000000	36.690338	NaN	11.897841	-36.690338	NaN	-11.897841
0.000000	17.130789	NaN	35.026649	-17.130789	NaN	-35.026649
0.000000	-31.134273	NaN	-15.079833	31.134273	NaN	15.079833
0.000000	-7.387146	NaN	-2.731797	7.387146	NaN	2.731797
0.000000	1.416632	NaN	-13.881678	-1.416632	NaN	13.881678
0.000000	-5.193170	NaN	-25.938278	5.193170	NaN	25.938278
0.000000	-24.979185	NaN	-25.611654	24.979185	NaN	25.611654
0.000000	-2.708870	NaN	-21.820675	2.708870	NaN	21.820675
0.000000	-9.168898	NaN	-32.479173	9.168898	NaN	32.479173
0.000000	36.052711	NaN	5.044766	-36.052711	NaN	-5.044766
0.000000	3.262596	NaN	16.838446	-3.262596	NaN	-16.838446
0.000000	-4.830556	NaN	21.367293	4.830556	NaN	-21.367293
0.000000	-14.870522	NaN	-3.678634	14.870522	NaN	3.678634
0.000000	-16.474079	NaN	13.712201	16.474079	NaN	-13.712201
0.000000	22.184961	NaN	2.967356	-22.184961	NaN	-2.967356
0.000000	-36.613409	NaN	-2.057988	36.613409	NaN	2.057988
0.000000	-10.771306	NaN	10.205788	10.771306	NaN	-10.205788
0.000000	-9.300065	NaN	-14.307054	9.300065	NaN	14.307054
0.000000	-7.198184	NaN	2.813614	7.198184	NaN	-2.813614
0.000000	-11.435005	NaN	-9.203521	11.435005	NaN	9.203521
0.000000	-51.733169	NaN	11.980950	51.733169	NaN	-11.980950
0.000000	12.422686	NaN	17.698716	-12.422686	NaN	-17.698716
0.000000	26.691218	NaN	8.425168	-26.691218	NaN	-8.425168
0.000000	-16.059766	NaN	13.322897	16.059766	NaN	-13.322897
0.000000	-33.011247	NaN	3.682307	33.011247	NaN	-3.682307
0.000000	4.065347	NaN	-7.107292	-4.065347	NaN	7.107292
0.000000	-36.553763	NaN	7.718644	36.553763	NaN	-7.718644
0.000000	7.407168	NaN	11.075004	-7.407168	NaN	-11.075004
0.000000	-3.723069	NaN	-12.207529	3.723069	NaN	12.207529
0.000000	-12.880111	NaN	12.398031	12.880111	NaN	-12.398031
0.000000	-3.203611	NaN	-7.699618	3.203611	NaN	7.699618
0.000000	5.621566	NaN	-18.106695	-5.621566	NaN	18.106695
0.000000	-2.697161	NaN	17.024047	2.697161	NaN	-17.024047
0.000000	3.036922	NaN	6.458266	-3.036922	NaN	-6.458266
0.000000	-0.217595	NaN	16.531495	0.217595	NaN	-16.531495
0.000000	-30.700153	NaN	-24.046535	30.700153	NaN	24.046535
0.000000	-6.193766	NaN	0.543584	6.193766	NaN	-0.543584
0.000000	-17.418102	NaN	6.998968	17.418102	NaN	-6.998968
0.000000	-42.115934	NaN	-22.961436	42.115934	NaN	22.961436
0.000000	-10.729281	NaN	1.164467	10.729281	NaN	-1.164467
0.000000	-5.558950	NaN	13.649241	5.558950	NaN	-13.649241
0.000000	-74.761319	NaN	-1.344771	74.761319	NaN	1.344771
0.000000	-9.112098	NaN	-30.520647	9.112098	NaN	30.520647
0.000000	1.890132	NaN	17.958776	-1.890132	NaN	-17.958776
0.000000	-13.188293	NaN	-1.238609	13.188293	NaN	1.238609
0.000000	35.388381	NaN	11.695349	-35.388381	NaN	-11.695349
0.000000	38.831134	NaN	27.217821	-38.831134	NaN	-27.217821
0.000000	-25.155338	NaN	23.517161	25.155338	NaN	-23.517161
0.000000	-17.874803	NaN	-2.188475	17.874803	NaN	2.188475
0.000000	-10.794529	NaN	-5.609828	10.794529	NaN	5.609828
0.000000	-14.385977	NaN	-4.820155	14.385977	NaN	4.820155
0.000000	22.301301	NaN	2.703328	-22.301301	NaN	-2.703328
0.000000	20.631203	NaN	5.320016	-20.631203	NaN	-5.320016
0.000000	-15.915326	NaN	-3.218224	15.915326	NaN	3.218224
0.000000	11.969270	NaN	6.824659	-11.969270	NaN	-6.824659
0.000000	14.910043	NaN	-14.489418	-14.910043	NaN	14.489418
0.000000	35.469444	NaN	-32.030889	-35.469444	NaN	32.030889
0.000000	15.244700	NaN	34.273417	-15.244700	NaN	-34.273417
0.000000	-1.664337	NaN	6.566339	1.664337	NaN	-6.566339
0.000000	-46.501067	NaN	6.876273	46.501067	NaN	-6.876273
0.000000	18.573674	NaN	4.344763	-18.573674	NaN	-4.344763
0.000000	-3.431177	NaN	19.725510	3.431177	NaN	-19.725510
0.000000	30.908895	NaN	-3.078574	-30.908895	NaN	3.078574
0.000000	-3.306563	NaN	4.111112	3.306563	NaN	-4.111112
0.000000	-4.802480	NaN	13.261327	4.802480	NaN	-13.261327
0.000000	-37.519925	NaN	3.317714	37.519925	NaN	-3.317714
0.000000	37.812181	NaN	7.796952	-37.812181	NaN	-7.796952
0.000000	-21.184662	NaN	19.050576	21.184662	NaN	-19.050576
0.000000	37.017731	NaN	15.967800	-37.017731	NaN	-15.967800
0.000000	-9.294037	NaN	-37.097661	9.294037	NaN	37.097661
0.000000	-20.035168	NaN	0.186500	20.035168	NaN	-0.186500
0.000000	-23.473671	NaN	-13.670651	23.473671	NaN	13.670651
0.000000	24.224305	NaN	3.438456	-24.224305	NaN	-3.438456
0.000000	-25.276376	NaN	-36.227994	25.276376	NaN	36.227994
0.000000	-0.275572	NaN	-12.197375	0.275572	NaN	12.197375
0.000000	-33.185972	NaN	-7.803290	33.185972	NaN	7.803290
0.000000	12.869402	NaN	10.044803	-12.869402	NaN	-10.044803
0.000000	-12.084810	NaN	2.892071	12.084810	NaN	-2.892071
0.000000	-34.304218	NaN	-5.127230	34.304218	NaN	5.127230
0.000000	21.204137	NaN	23.157107	-21.204137	NaN	-23.157107
0.000000	-48.858488	NaN	-48.410077	48.858488	NaN	48.410077
0.000000	-24.188385	NaN	10.226595	24.188385	NaN	-10.226595
0.000000	-29.156626	NaN	-68.318559	29.156626	NaN	68.318559
0.000000	14.354543	NaN	-7.259120	-14.354543	NaN	7.259120
0.000000	11.311727	NaN	14.710648	-11.311727	NaN	-14.710648
0.000000	-12.526023	NaN	3.502170	12.526023	NaN	-3.502170
0.000000	-9.523963	NaN	-14.395489	9.523963	NaN	14.395489
0.000000	6.234106	NaN	-3.556878	-6.234106	NaN	3.556878
0.000000	41.948956	NaN	1.336778	-41.948956	NaN	-1.336778
0.000000	-17.206213	NaN	25.818830	17.206213	NaN	-25.818830
0.000000	-45.754359	NaN	11.897515	45.754359	NaN	-11.897515
0.000000	-11.442577	NaN	-13.265484	11.442577	NaN	13.265484
0.000000	-16.240775	NaN	-35.394237	16.240775	NaN	35.394237
0.000000	-1.829645	NaN	11.309573	1.829645	NaN	-11.309573
0.000000	-16.424176	NaN	12.702988	16.424176	NaN	-12.702988
0.000000	-4.620895	NaN	-0.158281	4.620895	NaN	0.158281
0.000000	9.244974	NaN	1.776874	-9.244974	NaN	-1.776874
0.000000	-12.002023	NaN	16.977364	12.002023	NaN	-16.977364
0.000000	2.532308	NaN	4.021168	-2.532308	NaN	-4.021168
0.000000	9.166895	NaN	5.921885	-9.166895	NaN	-5.921885
0.000000	-55.002221	NaN	-5.318504	55.002221	NaN	5.318504
0.000000	18.328291	NaN	28.922162	-18.328291	NaN	-28.922162
0.000000	-8.167815	NaN	14.658139	8.167815	NaN	-14.658139
0.000000	-19.734355	NaN	-8.806203	19.734355	NaN	8.806203
0.000000	-13.341115	NaN	-32.676574	13.341115	NaN	32.676574
0.000000	14.796510	NaN	1.738180	-14.796510	NaN	-1.738180
0.000000	8.451675	NaN	5.871898	-8.451675	NaN	-5.871898
0.000000	-7.046706	NaN	-13.513546	7.046706	NaN	13.513546
0.000000	-3.108675	NaN	-5.023423	3.108675	NaN	5.023423
0.000000	5.933582	NaN	24.434928	-5.933582	NaN	-24.434928
0.000000	33.426777	NaN	13.350072	-33.426777	NaN	-13.350072
0.000000	2.129774	NaN	26.501012	-2.129774	NaN	-26.501012
0.000000	-3.947638	NaN	11.063854	3.947638	NaN	-11.063854
0.000000	-42.731043	NaN	-10.029287	42.731043	NaN	10.029287
0.000000	45.013695	NaN	22.857054	-45.013695	NaN	-22.857054
0.000000	1.577618	NaN	-25.633531	-1.577618	NaN	25.633531
0.000000	-9.826262	NaN	-23.363297	9.826262	NaN	23.363297
0.000000	-73.338914	NaN	-39.671593	73.338914	NaN	39.671593
0.000000	12.705961	NaN	-8.782702	-12.705961	NaN	8.782702
0.000000	-20.018306	NaN	-5.115023	20.018306	NaN	5.115023
0.000000	-21.422547	NaN	-6.285750	21.422547	NaN	6.285750
0.000000	-26.697530	NaN	-49.891300	26.697530	NaN	49.891300
0.000000	-8.676900	NaN	-23.660659	8.676900	NaN	23.660659
0.000000	-72.621041	NaN	-36.483516	72.621041	NaN	36.483516
0.000000	-28.745876	NaN	-11.021492	28.745876	NaN	11.021492
0.000000	-32.838242	NaN	-86.574127	32.838242	NaN	86.574127
0.000000	-19.935486	NaN	-27.578324	19.935486	NaN	27.578324
0.000000	16.537093	NaN	24.300898	-16.537093	NaN	-24.300898
0.000000	-10.972963	NaN	-55.482519	10.972963	NaN	55.482519
0.000000	-13.447169	NaN	-2.669859	13.447169	NaN	2.669859
0.000000	33.821440	NaN	18.071631	-33.821440	NaN	-18.071631
0.000000	-18.863495	NaN	-10.488790	18.863495	NaN	10.488790
0.000000	1.009692	NaN	4.045437	-1.009692	NaN	-4.045437
0.000000	3.281183	NaN	6.019312	-3.281183	NaN	-6.019312
0.000000	-65.147274	NaN	-4.011583	65.147274	NaN	4.011583
0.000000	-3.325796	NaN	-11.979569	3.325796	NaN	11.979569
0.000000	4.507921	NaN	36.702540	-4.507921	NaN	-36.702540
0.000000	1.130285	NaN	0.673638	-1.130285	NaN	-0.673638
0.000000	45.251915	NaN	-5.402465	-45.251915	NaN	5.402465
0.000000	12.808141	NaN	-43.983652	-12.808141	NaN	43.983652
0.000000	-17.483375	NaN	13.750868	17.483375	NaN	-13.750868
0.000000	21.676828	NaN	18.249188	-21.676828	NaN	-18.249188
0.000000	-22.474150	NaN	-6.255139	22.474150	NaN	6.255139
0.000000	-13.300821	NaN	-3.725985	13.300821	NaN	3.725985
0.000000	-14.195577	NaN	11.120423	14.195577	NaN	-11.120423
0.000000	9.705772	NaN	-14.284188	-9.705772	NaN	14.284188
0.000000	-6.810411	NaN	9.617461	6.810411	NaN	-9.617461
0.000000	-26.892116	NaN	-3.786671	26.892116	NaN	3.786671
0.000000	-13.231037	NaN	-3.028237	13.231037	NaN	3.028237
0.000000	-6.787252	NaN	13.819298	6.787252	NaN	-13.819298
0.000000	14.147850	NaN	-23.122594	-14.147850	NaN	23.122594
0.000000	-35.619899	NaN	-25.984170	35.619899	NaN	25.984170
0.000000	5.674585	NaN	16.107258	-5.674585	NaN	-16.107258
0.000000	-5.051103	NaN	-28.206969	5.051103	NaN	28.206969
0.000000	-17.850505	NaN	-6.452544	17.850505	NaN	6.452544
0.000000	-2.381017	NaN	-9.693212	2.381017	NaN	9.693212
0.000000	28.376769	NaN	-32.027034	-28.376769	NaN	32.027034
0.000000	-0.702487	NaN	18.013359	0.702487	NaN	-18.013359
0.000000	-26.994354	NaN	-4.218202	26.994354	NaN	4.218202
0.000000	13.624271	NaN	17.464899	-13.624271	NaN	-17.464899
0.000000	-30.308213	NaN	23.611753	30.308213	NaN	-23.611753
0.000000	-9.560284	NaN	13.741504	9.560284	NaN	-13.741504
0.000000	-11.038847	NaN	-4.977655	11.038847	NaN	4.977655
0.000000	0.200078	NaN	-12.124446	-0.200078	NaN	12.124446
0.000000	24.789044	NaN	20.111265	-24.789044	NaN	-20.111265
0.000000	7.383452	NaN	8.588061	-7.383452	NaN	-8.588061
0.000000	16.925965	NaN	14.063621	-16.925965	NaN	-14.063621
0.000000	-17.772050	NaN	-2.508742	17.772050	NaN	2.508742
0.000000	-19.556124	NaN	9.252764	19.556124	NaN	-9.252764
0.000000	-5.707764	NaN	6.865026	5.707764	NaN	-6.865026
0.000000	-2.620041	NaN	26.282927	2.620041	NaN	-26.282927
0.000000	18.904602	NaN	-7.034914	-18.904602	NaN	7.034914
0.000000	-11.357601	NaN	10.101413	11.357601	NaN	-10.101413
0.000000	-15.937877	NaN	14.489280	15.937877	NaN	-14.489280
0.000000	22.536732	NaN	0.593777	-22.536732	NaN	-0.593777
0.000000	-22.913604	NaN	-26.479361	22.913604	NaN	26.479361
0.000000	2.955562	NaN	-54.049909	-2.955562	NaN	54.049909
0.000000	12.234411	NaN	-4.675248	-12.234411	NaN	4.675248
0.000000	4.547441	NaN	5.374762	-4.547441	NaN	-5.374762
0.000000	4.097412	NaN	-16.083027	-4.097412	NaN	16.083027
0.000000	26.014991	NaN	-1.571458	-26.014991	NaN	1.571458
0.000000	12.207147	NaN	14.700062	-12.207147	NaN	-14.700062
0.000000	31.995409	NaN	21.782945	-31.995409	NaN	-21.782945
0.000000	-38.124407	NaN	-9.381218	38.124407	NaN	9.381218
0.000000	17.111788	NaN	31.445643	-17.111788	NaN	-31.445643
0.000000	-1.984752	NaN	-8.119302	1.984752	NaN	8.119302
0.000000	-23.327522	NaN	4.568166	23.327522	NaN	-4.568166
0.000000	35.701020	NaN	-6.465333	-35.701020	NaN	6.465333
0.000000	-20.522028	NaN	-28.554550	20.522028	NaN	28.554550
0.000000	-5.955190	NaN	3.032445	5.955190	NaN	-3.032445
0.000000	-13.461433	NaN	7.593085	13.461433	NaN	-7.593085
0.000000	-37.858550	NaN	-0.837550	37.858550	NaN	0.837550
0.000000	8.598905	NaN	6.958513	-8.598905	NaN	-6.958513
0.000000	-47.447068	NaN	0.154701	47.447068	NaN	-0.154701
0.000000	-22.547324	NaN	-9.779497	22.547324	NaN	9.779497
0.000000	35.439719	NaN	36.388290	-35.439719	NaN	-36.388290
0.000000	-26.061969	NaN	3.029861	26.061969	NaN	-3.029861
0.000000	-14.261564	NaN	-23.011521	14.261564	NaN	23.011521
0.000000	-37.858253	NaN	-0.659966	37.858253	NaN	0.659966
0.000000	14.569922	NaN	22.094174	-14.569922	NaN	-22.094174
0.000000	10.780041	NaN	17.028463	-10.780041	NaN	-17.028463
0.000000	-10.999231	NaN	-15.316217	10.999231	NaN	15.316217
0.000000	20.054927	NaN	22.654044	-20.054927	NaN	-22.654044
0.000000	-5.764260	NaN	-3.441605	5.764260	NaN	3.441605
0.000000	-2.771618	NaN	-18.376577	2.771618	NaN	18.376577
0.000000	-33.250059	NaN	-23.050485	33.250059	NaN	23.050485
0.000000	-35.078531	NaN	-20.276666	35.078531	NaN	20.276666
0.000000	-0.370869	NaN	-23.143251	0.370869	NaN	23.143251
0.000000	-22.572835	NaN	1.882906	22.572835	NaN	-1.882906
0.000000	4.428720	NaN	26.374935	-4.428720	NaN	-26.374935
0.000000	31.051903	NaN	17.256582	-31.051903	NaN	-17.256582
0.000000	4.336574	NaN	0.398248	-4.336574	NaN	-0.398248
0.000000	5.684699	NaN	-21.863987	-5.684699	NaN	21.863987
0.000000	-12.562090	NaN	-7.651367	12.562090	NaN	7.651367
0.000000	28.250817	NaN	36.103641	-28.250817	NaN	-36.103641
0.000000	14.360083	NaN	-20.703235	-14.360083	NaN	20.703235
0.000000	-4.721107	NaN	4.783476	4.721107	NaN	-4.783476
0.000000	35.212809	NaN	21.576426	-35.212809	NaN	-21.576426
0.000000	20.686342	NaN	-11.275257	-20.686342	NaN	11.275257
0.000000	-22.976976	NaN	1.376275	22.976976	NaN	-1.376275
0.000000	0.363968	NaN	-10.010461	-0.363968	NaN	10.010461
0.000000	12.067101	NaN	7.514093	-12.067101	NaN	-7.514093
0.000000	-19.907048	NaN	10.296982	19.907048	NaN	-10.296982
0.000000	16.134857	NaN	-12.894184	-16.134857	NaN	12.894184
0.000000	-19.450716	NaN	4.965011	19.450716	NaN	-4.965011
0.000000	-20.102579	NaN	-2.475538	20.102579	NaN	2.475538
0.000000	45.175676	NaN	23.830691	-45.175676	NaN	-23.830691
0.000000	-21.043737	NaN	7.693111	21.043737	NaN	-7.693111
0.000000	21.602039	NaN	-2.109956	-21.602039	NaN	2.109956
0.000000	4.481712	NaN	15.155783	-4.481712	NaN	-15.155783
0.000000	-58.924609	NaN	-64.394346	58.924609	NaN	64.394346
0.000000	19.593312	NaN	10.417043	-19.593312	NaN	-10.417043
0.000000	-28.234301	NaN	-43.652916	28.234301	NaN	43.652916
0.000000	-44.514744	NaN	2.005569	44.514744	NaN	-2.005569
0.000000	9.935218	NaN	17.553372	-9.935218	NaN	-17.553372
0.000000	-16.256990	NaN	-4.612123	16.256990	NaN	4.612123
0.000000	-4.459978	NaN	-9.849076	4.459978	NaN	9.849076
0.000000	-9.190633	NaN	-42.625325	9.190633	NaN	42.625325
0.000000	-5.077256	NaN	17.839153	5.077256	NaN	-17.839153
0.000000	-34.329740	NaN	-50.194414	34.329740	NaN	50.194414
0.000000	-17.475815	NaN	5.777367	17.475815	NaN	-5.777367
0.000000	26.302167	NaN	-0.655478	-26.302167	NaN	0.655478
0.000000	12.090600	NaN	-16.250160	-12.090600	NaN	16.250160
0.000000	21.971719	NaN	-25.829203	-21.971719	NaN	25.829203
0.000000	-18.056435	NaN	-21.977639	18.056435	NaN	21.977639
0.000000	-41.255259	NaN	-22.822691	41.255259	NaN	22.822691
0.000000	-31.716820	NaN	-3.101300	31.716820	NaN	3.101300
0.000000	-8.019993	NaN	5.557952	8.019993	NaN	-5.557952
0.000000	-4.095738	NaN	32.044913	4.095738	NaN	-32.044913
0.000000	-15.131635	NaN	-8.241361	15.131635	NaN	8.241361
0.000000	-38.786715	NaN	3.041650	38.786715	NaN	-3.041650
0.000000	31.460641	NaN	23.672110	-31.460641	NaN	-23.672110
0.000000	23.314521	NaN	31.307367	-23.314521	NaN	-31.307367
0.000000	-48.526742	NaN	-18.737926	48.526742	NaN	18.737926
0.000000	36.452242	NaN	-9.034658	-36.452242	NaN	9.034658
0.000000	-29.748814	NaN	0.930414	29.748814	NaN	-0.930414
0.000000	3.657192	NaN	4.623035	-3.657192	NaN	-4.623035
0.000000	-47.817446	NaN	-10.714401	47.817446	NaN	10.714401
0.000000	15.806691	NaN	-22.472185	-15.806691	NaN	22.472185
0.000000	-35.199193	NaN	-20.936411	35.199193	NaN	20.936411
0.000000	-36.656183	NaN	-14.907058	36.656183	NaN	14.907058
0.000000	33.050598	NaN	-8.589704	-33.050598	NaN	8.589704
0.000000	-16.517739	NaN	-22.042751	16.517739	NaN	22.042751
0.000000	-14.210022	NaN	3.109368	14.210022	NaN	-3.109368
0.000000	-56.245255	NaN	-16.998108	56.245255	NaN	16.998108
0.000000	-22.836785	NaN	-6.540831	22.836785	NaN	6.540831
0.000000	-61.732105	NaN	-25.228666	61.732105	NaN	25.228666
0.000000	-25.938963	NaN	-9.201999	25.938963	NaN	9.201999
0.000000	23.296480	NaN	11.622525	-23.296480	NaN	-11.622525
0.000000	-6.034696	NaN	19.332913	6.034696	NaN	-19.332913
0.000000	6.876725	NaN	36.159935	-6.876725	NaN	-36.159935
0.000000	16.571197	NaN	14.883438	-16.571197	NaN	-14.883438
0.000000	-27.979119	NaN	-63.536068	27.979119	NaN	63.536068
0.000000	3.638360	NaN	20.793567	-3.638360	NaN	-20.793567
0.000000	-8.685366	NaN	6.479222	8.685366	NaN	-6.479222
0.000000	1.280484	NaN	-2.524183	-1.280484	NaN	2.524183
0.000000	-5.729357	NaN	-7.375733	5.729357	NaN	7.375733
0.000000	-33.180226	NaN	-4.025808	33.180226	NaN	4.025808
0.000000	27.509082	NaN	35.187904	-27.509082	NaN	-35.187904
0.000000	53.767598	NaN	18.575644	-53.767598	NaN	-18.575644
0.000000	-47.762464	NaN	-8.424076	47.762464	NaN	8.424076
0.000000	-22.155176	NaN	-11.880250	22.155176	NaN	11.880250
0.000000	-54.520702	NaN	2.163247	54.520702	NaN	-2.163247
0.000000	7.090978	NaN	3.980478	-7.090978	NaN	-3.980478
