# Supplementary material for: Combined Influences of Model Choice, Data Quality, and Data Quantity When Estimating Population Trends
Source: PLoS One. 2015 Jul 15;10(7):e0132255. doi: 10.1371/journal.pone.0132255 (PMC4503393; doi:10.1371/journal.pone.0132255)
Supplement: S1 Dataset — Files are organized by model type and by the input lambda value. (ZIP) [file pone.0132255.s002.zip › Hypothetical LH/sims_lambda_0_95/simulationOutput_0.95_0_0_0.3_40.xls]

Percent_Decline_True	Median_Percent_Decline_Matrix	Median_Percent_Decline_Matrix_stable	Median_Percent_Decline_Scalar	Difference_True_Matrix	Difference_True_Matrix_Stable	Difference_True_Scalar
40.126306	31.235519	NaN	40.620515	8.890787	NaN	-0.494209
40.126306	38.996218	NaN	38.979725	1.130088	NaN	1.146581
40.126306	25.962507	NaN	41.724084	14.163799	NaN	-1.597777
40.126306	35.351329	NaN	38.398644	4.774977	NaN	1.727662
40.126306	30.587888	NaN	40.926367	9.538418	NaN	-0.800061
40.126306	41.525946	NaN	41.978087	-1.399640	NaN	-1.851781
40.126306	35.408644	NaN	38.795289	4.717662	NaN	1.331017
40.126306	29.420343	NaN	44.000054	10.705963	NaN	-3.873748
40.126306	36.199974	NaN	41.411205	3.926332	NaN	-1.284899
40.126306	12.811810	NaN	39.907514	27.314497	NaN	0.218792
40.126306	46.033511	NaN	39.785196	-5.907205	NaN	0.341110
40.126306	43.704866	NaN	42.925201	-3.578560	NaN	-2.798895
40.126306	50.470514	NaN	44.209553	-10.344208	NaN	-4.083247
40.126306	39.121332	NaN	42.847141	1.004975	NaN	-2.720835
40.126306	36.192555	NaN	44.817356	3.933751	NaN	-4.691050
40.126306	31.066192	NaN	35.986246	9.060114	NaN	4.140060
40.126306	36.099874	NaN	41.285313	4.026432	NaN	-1.159007
40.126306	38.023226	NaN	44.190393	2.103080	NaN	-4.064087
40.126306	36.862018	NaN	38.066843	3.264288	NaN	2.059463
40.126306	33.624097	NaN	46.131357	6.502209	NaN	-6.005051
40.126306	22.860244	NaN	36.483651	17.266062	NaN	3.642655
40.126306	24.186185	NaN	34.113099	15.940121	NaN	6.013207
40.126306	38.902770	NaN	39.736904	1.223536	NaN	0.389402
40.126306	34.417801	NaN	39.116311	5.708505	NaN	1.009996
40.126306	24.986001	NaN	36.426805	15.140305	NaN	3.699501
40.126306	38.079457	NaN	43.975239	2.046849	NaN	-3.848932
40.126306	38.358133	NaN	46.659598	1.768174	NaN	-6.533292
40.126306	30.683878	NaN	33.861811	9.442428	NaN	6.264495
40.126306	30.389782	NaN	39.047353	9.736524	NaN	1.078953
40.126306	20.948973	NaN	38.768540	19.177333	NaN	1.357766
40.126306	30.724784	NaN	35.369827	9.401522	NaN	4.756479
40.126306	34.320310	NaN	43.928931	5.805996	NaN	-3.802625
40.126306	48.258385	NaN	37.510018	-8.132079	NaN	2.616288
40.126306	36.510037	NaN	41.093889	3.616269	NaN	-0.967583
40.126306	39.016299	NaN	43.886157	1.110007	NaN	-3.759851
40.126306	46.856680	NaN	36.844375	-6.730374	NaN	3.281931
40.126306	38.553737	NaN	44.687360	1.572569	NaN	-4.561054
40.126306	42.252781	NaN	40.952340	-2.126475	NaN	-0.826034
40.126306	28.406969	NaN	34.456790	11.719337	NaN	5.669516
40.126306	32.450308	NaN	39.368735	7.675999	NaN	0.757571
40.126306	30.291901	NaN	46.848735	9.834405	NaN	-6.722428
40.126306	33.542912	NaN	42.151212	6.583394	NaN	-2.024906
40.126306	30.933223	NaN	43.955590	9.193083	NaN	-3.829284
40.126306	39.274588	NaN	42.455217	0.851718	NaN	-2.328911
40.126306	46.784233	NaN	38.501713	-6.657927	NaN	1.624593
40.126306	27.691217	NaN	39.411922	12.435089	NaN	0.714384
40.126306	24.425408	NaN	42.328390	15.700898	NaN	-2.202084
40.126306	48.399659	NaN	40.907275	-8.273353	NaN	-0.780969
40.126306	29.878158	NaN	35.415471	10.248148	NaN	4.710835
40.126306	24.010629	NaN	45.326792	16.115677	NaN	-5.200486
40.126306	42.003591	NaN	36.445572	-1.877285	NaN	3.680734
40.126306	34.935320	NaN	35.394977	5.190986	NaN	4.731329
40.126306	47.627827	NaN	42.660983	-7.501521	NaN	-2.534677
40.126306	35.262852	NaN	36.233934	4.863454	NaN	3.892373
40.126306	34.043692	NaN	36.566544	6.082614	NaN	3.559763
40.126306	35.484877	NaN	42.752032	4.641429	NaN	-2.625726
40.126306	40.106316	NaN	40.169694	0.019990	NaN	-0.043387
40.126306	40.782709	NaN	41.666028	-0.656403	NaN	-1.539722
40.126306	39.947454	NaN	41.491892	0.178853	NaN	-1.365586
40.126306	43.533559	NaN	41.663256	-3.407252	NaN	-1.536950
40.126306	39.237433	NaN	44.802826	0.888873	NaN	-4.676519
40.126306	34.739291	NaN	43.981625	5.387016	NaN	-3.855318
40.126306	41.039509	NaN	44.533111	-0.913203	NaN	-4.406805
40.126306	58.132813	NaN	41.706920	-18.006507	NaN	-1.580614
40.126306	37.418758	NaN	36.043309	2.707548	NaN	4.082997
40.126306	43.621437	NaN	48.496847	-3.495131	NaN	-8.370541
40.126306	48.133523	NaN	41.510725	-8.007217	NaN	-1.384419
40.126306	34.507358	NaN	45.186629	5.618948	NaN	-5.060323
40.126306	30.702725	NaN	34.641651	9.423581	NaN	5.484655
40.126306	28.312065	NaN	38.545643	11.814242	NaN	1.580663
40.126306	24.007451	NaN	39.005994	16.118855	NaN	1.120312
40.126306	45.122721	NaN	42.032769	-4.996415	NaN	-1.906463
40.126306	32.203824	NaN	40.835766	7.922482	NaN	-0.709460
40.126306	40.200048	NaN	34.557395	-0.073742	NaN	5.568911
40.126306	45.395820	NaN	33.863798	-5.269514	NaN	6.262509
40.126306	24.789682	NaN	37.947763	15.336624	NaN	2.178543
40.126306	37.288298	NaN	30.670288	2.838008	NaN	9.456018
40.126306	40.299956	NaN	39.315490	-0.173650	NaN	0.810816
40.126306	34.151928	NaN	35.176704	5.974378	NaN	4.949602
40.126306	26.881830	NaN	34.983256	13.244476	NaN	5.143050
40.126306	37.584701	NaN	41.160995	2.541605	NaN	-1.034689
40.126306	40.145096	NaN	41.941590	-0.018790	NaN	-1.815284
40.126306	36.853170	NaN	29.011725	3.273136	NaN	11.114581
40.126306	27.581789	NaN	39.786121	12.544517	NaN	0.340185
40.126306	28.207699	NaN	32.625815	11.918607	NaN	7.500491
40.126306	43.876514	NaN	35.698321	-3.750208	NaN	4.427985
40.126306	21.412403	NaN	36.762637	18.713903	NaN	3.363669
40.126306	40.440334	NaN	37.998803	-0.314028	NaN	2.127504
40.126306	32.025840	NaN	41.547345	8.100466	NaN	-1.421039
40.126306	39.276647	NaN	42.138457	0.849659	NaN	-2.012151
40.126306	43.179313	NaN	42.422688	-3.053007	NaN	-2.296382
40.126306	40.642569	NaN	45.014549	-0.516262	NaN	-4.888243
40.126306	34.616229	NaN	50.025291	5.510077	NaN	-9.898985
40.126306	29.714177	NaN	41.835676	10.412129	NaN	-1.709370
40.126306	38.614347	NaN	37.502643	1.511959	NaN	2.623663
40.126306	27.265868	NaN	37.970923	12.860438	NaN	2.155383
40.126306	27.105881	NaN	41.057835	13.020425	NaN	-0.931528
40.126306	30.262149	NaN	34.811969	9.864157	NaN	5.314338
40.126306	36.318874	NaN	44.701047	3.807433	NaN	-4.574741
40.126306	45.898750	NaN	43.464903	-5.772444	NaN	-3.338597
40.126306	37.076306	NaN	40.761353	3.050000	NaN	-0.635047
40.126306	3.828438	NaN	33.632555	36.297868	NaN	6.493751
40.126306	38.479988	NaN	48.945547	1.646318	NaN	-8.819241
40.126306	48.577192	NaN	40.285046	-8.450886	NaN	-0.158740
40.126306	28.015703	NaN	42.115312	12.110603	NaN	-1.989006
40.126306	40.688831	NaN	41.748801	-0.562525	NaN	-1.622495
40.126306	28.305644	NaN	40.340085	11.820662	NaN	-0.213779
40.126306	38.887471	NaN	45.418507	1.238835	NaN	-5.292201
40.126306	53.013470	NaN	37.498823	-12.887164	NaN	2.627483
40.126306	37.658877	NaN	35.898805	2.467429	NaN	4.227501
40.126306	40.275091	NaN	37.960126	-0.148785	NaN	2.166180
40.126306	29.668785	NaN	40.647335	10.457521	NaN	-0.521029
40.126306	26.480211	NaN	37.043515	13.646095	NaN	3.082791
40.126306	27.151322	NaN	42.372920	12.974984	NaN	-2.246614
40.126306	42.424893	NaN	36.712147	-2.298587	NaN	3.414159
40.126306	40.581755	NaN	37.131094	-0.455449	NaN	2.995212
40.126306	32.493235	NaN	32.484115	7.633071	NaN	7.642191
40.126306	30.475585	NaN	45.041460	9.650721	NaN	-4.915154
40.126306	39.828115	NaN	47.263430	0.298191	NaN	-7.137124
40.126306	37.044186	NaN	37.517964	3.082120	NaN	2.608342
40.126306	31.373633	NaN	39.103090	8.752673	NaN	1.023216
40.126306	37.915550	NaN	41.775105	2.210756	NaN	-1.648798
40.126306	38.597325	NaN	41.206473	1.528981	NaN	-1.080167
40.126306	29.683128	NaN	36.471343	10.443178	NaN	3.654963
40.126306	43.755693	NaN	41.225789	-3.629387	NaN	-1.099483
40.126306	36.181165	NaN	41.507625	3.945142	NaN	-1.381319
40.126306	35.653833	NaN	30.646031	4.472473	NaN	9.480275
40.126306	31.342872	NaN	40.191061	8.783435	NaN	-0.064755
40.126306	22.216266	NaN	40.772406	17.910040	NaN	-0.646100
40.126306	36.837078	NaN	36.978421	3.289228	NaN	3.147885
40.126306	23.242583	NaN	37.699332	16.883723	NaN	2.426974
40.126306	28.266630	NaN	34.279076	11.859676	NaN	5.847230
40.126306	44.251317	NaN	44.447186	-4.125011	NaN	-4.320880
40.126306	31.513339	NaN	43.807053	8.612967	NaN	-3.680747
40.126306	39.554454	NaN	45.422869	0.571852	NaN	-5.296563
40.126306	55.423516	NaN	38.383790	-15.297210	NaN	1.742516
40.126306	28.446292	NaN	41.477205	11.680014	NaN	-1.350899
40.126306	39.582647	NaN	39.675321	0.543659	NaN	0.450985
40.126306	38.292915	NaN	41.843424	1.833391	NaN	-1.717118
40.126306	36.925803	NaN	47.503554	3.200503	NaN	-7.377248
40.126306	39.903618	NaN	40.873869	0.222689	NaN	-0.747563
40.126306	35.486516	NaN	42.592530	4.639790	NaN	-2.466224
40.126306	32.740228	NaN	41.286649	7.386078	NaN	-1.160343
40.126306	41.247674	NaN	40.118728	-1.121368	NaN	0.007578
40.126306	30.344907	NaN	30.280394	9.781399	NaN	9.845913
40.126306	36.416433	NaN	30.149113	3.709873	NaN	9.977193
40.126306	29.989891	NaN	35.947418	10.136415	NaN	4.178888
40.126306	31.619420	NaN	35.042129	8.506886	NaN	5.084177
40.126306	44.812014	NaN	40.323082	-4.685708	NaN	-0.196776
40.126306	42.584161	NaN	39.443820	-2.457855	NaN	0.682486
40.126306	37.869498	NaN	37.379980	2.256808	NaN	2.746326
40.126306	36.077168	NaN	24.712355	4.049138	NaN	15.413951
40.126306	34.192605	NaN	46.564881	5.933701	NaN	-6.438575
40.126306	23.748545	NaN	36.214485	16.377761	NaN	3.911821
40.126306	34.418863	NaN	34.099590	5.707443	NaN	6.026716
40.126306	42.511418	NaN	41.665284	-2.385112	NaN	-1.538978
40.126306	36.877529	NaN	39.670837	3.248777	NaN	0.455469
40.126306	31.340183	NaN	47.178182	8.786123	NaN	-7.051876
40.126306	42.802232	NaN	38.904071	-2.675926	NaN	1.222235
40.126306	38.103819	NaN	43.622058	2.022487	NaN	-3.495752
40.126306	33.292855	NaN	39.038770	6.833451	NaN	1.087537
40.126306	31.681521	NaN	29.156070	8.444785	NaN	10.970236
40.126306	28.568681	NaN	34.856130	11.557625	NaN	5.270176
40.126306	29.890839	NaN	40.150595	10.235467	NaN	-0.024289
40.126306	32.776383	NaN	49.919595	7.349924	NaN	-9.793289
40.126306	34.468819	NaN	27.579608	5.657487	NaN	12.546698
40.126306	24.106073	NaN	34.446272	16.020233	NaN	5.680034
40.126306	34.124152	NaN	38.598814	6.002154	NaN	1.527492
40.126306	32.990606	NaN	40.343517	7.135700	NaN	-0.217211
40.126306	41.995970	NaN	47.329063	-1.869664	NaN	-7.202757
40.126306	35.443787	NaN	39.461730	4.682519	NaN	0.664576
40.126306	40.128774	NaN	44.255397	-0.002467	NaN	-4.129091
40.126306	26.370394	NaN	34.002762	13.755912	NaN	6.123544
40.126306	42.654994	NaN	49.836303	-2.528688	NaN	-9.709997
40.126306	23.793554	NaN	40.087557	16.332752	NaN	0.038749
40.126306	24.128578	NaN	36.936315	15.997728	NaN	3.189992
40.126306	41.696598	NaN	42.707644	-1.570292	NaN	-2.581338
40.126306	41.561764	NaN	42.824243	-1.435458	NaN	-2.697937
40.126306	43.371676	NaN	39.892518	-3.245370	NaN	0.233788
40.126306	37.884623	NaN	38.529277	2.241683	NaN	1.597029
40.126306	47.418076	NaN	45.626993	-7.291770	NaN	-5.500687
40.126306	39.011660	NaN	39.399291	1.114646	NaN	0.727015
40.126306	45.975186	NaN	43.326395	-5.848880	NaN	-3.200089
40.126306	31.665279	NaN	42.632567	8.461027	NaN	-2.506261
40.126306	36.039504	NaN	46.279407	4.086802	NaN	-6.153101
40.126306	39.493649	NaN	49.208746	0.632657	NaN	-9.082440
40.126306	17.617387	NaN	33.201425	22.508919	NaN	6.924881
40.126306	37.973183	NaN	42.044282	2.153123	NaN	-1.917976
40.126306	31.113739	NaN	43.390089	9.012567	NaN	-3.263783
40.126306	22.283232	NaN	36.937954	17.843074	NaN	3.188352
40.126306	33.004936	NaN	43.442816	7.121370	NaN	-3.316510
40.126306	51.503583	NaN	38.565315	-11.377277	NaN	1.560991
40.126306	39.198677	NaN	36.136221	0.927629	NaN	3.990085
40.126306	40.579606	NaN	42.098002	-0.453300	NaN	-1.971696
40.126306	37.490549	NaN	44.429569	2.635757	NaN	-4.303263
40.126306	29.222409	NaN	41.316274	10.903897	NaN	-1.189968
40.126306	46.985610	NaN	38.963925	-6.859304	NaN	1.162381
40.126306	22.236662	NaN	41.772623	17.889644	NaN	-1.646316
40.126306	41.603977	NaN	43.340333	-1.477671	NaN	-3.214027
40.126306	36.802746	NaN	39.858412	3.323560	NaN	0.267894
40.126306	30.746308	NaN	35.992829	9.379998	NaN	4.133477
40.126306	37.147551	NaN	39.771890	2.978755	NaN	0.354416
40.126306	33.871840	NaN	34.743340	6.254466	NaN	5.382966
40.126306	30.617794	NaN	47.601862	9.508513	NaN	-7.475556
40.126306	38.939831	NaN	39.421448	1.186475	NaN	0.704858
40.126306	36.264391	NaN	41.224330	3.861915	NaN	-1.098024
40.126306	30.960517	NaN	43.761316	9.165789	NaN	-3.635010
40.126306	23.515850	NaN	35.725594	16.610456	NaN	4.400712
40.126306	46.734948	NaN	40.781707	-6.608642	NaN	-0.655401
40.126306	39.504845	NaN	41.256191	0.621461	NaN	-1.129885
40.126306	49.257080	NaN	41.782008	-9.130774	NaN	-1.655702
40.126306	12.311939	NaN	35.719061	27.814367	NaN	4.407246
40.126306	24.938693	NaN	40.231814	15.187613	NaN	-0.105508
40.126306	48.208957	NaN	46.338576	-8.082651	NaN	-6.212270
40.126306	38.517081	NaN	42.087478	1.609225	NaN	-1.961172
40.126306	45.423268	NaN	45.781310	-5.296962	NaN	-5.655004
40.126306	36.829425	NaN	39.575354	3.296881	NaN	0.550952
40.126306	33.483766	NaN	37.648381	6.642540	NaN	2.477925
40.126306	41.516773	NaN	43.925673	-1.390467	NaN	-3.799366
40.126306	17.666140	NaN	41.638709	22.460166	NaN	-1.512403
40.126306	17.706693	NaN	35.075836	22.419613	NaN	5.050471
40.126306	23.788023	NaN	39.873833	16.338283	NaN	0.252473
40.126306	41.298754	NaN	41.589437	-1.172448	NaN	-1.463131
40.126306	34.514983	NaN	43.306684	5.611323	NaN	-3.180377
40.126306	43.115149	NaN	42.690300	-2.988843	NaN	-2.563994
40.126306	32.036549	NaN	34.912050	8.089757	NaN	5.214256
40.126306	22.033601	NaN	37.348943	18.092705	NaN	2.777363
40.126306	13.317385	NaN	29.886891	26.808921	NaN	10.239416
40.126306	27.680719	NaN	37.309659	12.445588	NaN	2.816647
40.126306	38.796784	NaN	46.645163	1.329522	NaN	-6.518857
40.126306	48.400085	NaN	47.657035	-8.273778	NaN	-7.530729
40.126306	28.444322	NaN	36.322985	11.681984	NaN	3.803321
40.126306	32.378867	NaN	37.966773	7.747439	NaN	2.159533
40.126306	31.693275	NaN	40.082401	8.433031	NaN	0.043905
40.126306	38.302701	NaN	40.835623	1.823605	NaN	-0.709317
40.126306	32.676980	NaN	40.935611	7.449326	NaN	-0.809305
40.126306	30.023009	NaN	39.454363	10.103297	NaN	0.671943
40.126306	43.013913	NaN	38.672350	-2.887607	NaN	1.453956
40.126306	36.668577	NaN	40.272332	3.457729	NaN	-0.146026
40.126306	45.137658	NaN	30.898422	-5.011352	NaN	9.227884
40.126306	37.295783	NaN	34.659814	2.830523	NaN	5.466492
40.126306	41.525620	NaN	40.295186	-1.399314	NaN	-0.168879
40.126306	41.596637	NaN	44.636579	-1.470331	NaN	-4.510273
40.126306	16.406823	NaN	34.004182	23.719484	NaN	6.122124
40.126306	28.705168	NaN	36.979588	11.421139	NaN	3.146718
40.126306	42.661421	NaN	39.673304	-2.535115	NaN	0.453002
40.126306	36.026194	NaN	36.588611	4.100112	NaN	3.537695
40.126306	40.377895	NaN	42.795537	-0.251589	NaN	-2.669230
40.126306	39.379093	NaN	40.593908	0.747213	NaN	-0.467602
40.126306	29.646565	NaN	37.496742	10.479741	NaN	2.629564
40.126306	24.704971	NaN	37.408914	15.421335	NaN	2.717392
40.126306	43.236229	NaN	35.529734	-3.109923	NaN	4.596573
40.126306	44.141501	NaN	36.560746	-4.015195	NaN	3.565560
40.126306	53.014244	NaN	40.713768	-12.887938	NaN	-0.587462
40.126306	28.041930	NaN	33.933418	12.084376	NaN	6.192888
40.126306	41.238885	NaN	43.257784	-1.112579	NaN	-3.131478
40.126306	32.045558	NaN	45.444779	8.080748	NaN	-5.318473
40.126306	41.331489	NaN	43.667309	-1.205183	NaN	-3.541003
40.126306	42.923715	NaN	33.358212	-2.797409	NaN	6.768094
40.126306	36.910115	NaN	38.983540	3.216191	NaN	1.142766
40.126306	38.220655	NaN	40.728791	1.905651	NaN	-0.602485
40.126306	34.959521	NaN	42.066947	5.166785	NaN	-1.940641
40.126306	38.563018	NaN	40.397371	1.563288	NaN	-0.271065
40.126306	38.645826	NaN	41.625962	1.480480	NaN	-1.499656
40.126306	31.719591	NaN	41.900547	8.406715	NaN	-1.774241
40.126306	31.478925	NaN	31.670698	8.647381	NaN	8.455608
40.126306	39.394714	NaN	39.246825	0.731592	NaN	0.879481
40.126306	39.562374	NaN	43.838240	0.563932	NaN	-3.711934
40.126306	44.972152	NaN	37.254128	-4.845846	NaN	2.872178
40.126306	30.509031	NaN	40.112173	9.617275	NaN	0.014133
40.126306	37.446331	NaN	38.016357	2.679975	NaN	2.109949
40.126306	31.121212	NaN	38.924920	9.005094	NaN	1.201386
40.126306	52.146372	NaN	37.273087	-12.020065	NaN	2.853219
40.126306	42.930848	NaN	34.419583	-2.804542	NaN	5.706723
40.126306	35.944567	NaN	44.204150	4.181739	NaN	-4.077844
40.126306	36.258076	NaN	38.729869	3.868230	NaN	1.396437
40.126306	27.013233	NaN	29.170392	13.113073	NaN	10.955914
40.126306	33.817670	NaN	42.067384	6.308636	NaN	-1.941078
40.126306	34.561390	NaN	38.963359	5.564916	NaN	1.162947
40.126306	37.409242	NaN	41.599822	2.717064	NaN	-1.473516
40.126306	38.668357	NaN	36.695878	1.457949	NaN	3.430428
40.126306	34.175680	NaN	44.972789	5.950626	NaN	-4.846483
40.126306	46.646637	NaN	38.717013	-6.520331	NaN	1.409293
40.126306	46.542263	NaN	43.472384	-6.415957	NaN	-3.346078
40.126306	31.789697	NaN	42.375546	8.336609	NaN	-2.249240
40.126306	51.658661	NaN	34.188121	-11.532354	NaN	5.938185
40.126306	32.132102	NaN	31.203340	7.994204	NaN	8.922966
40.126306	19.243928	NaN	36.255219	20.882378	NaN	3.871087
40.126306	50.507144	NaN	34.561891	-10.380838	NaN	5.564415
40.126306	27.742064	NaN	43.548985	12.384242	NaN	-3.422679
40.126306	46.456422	NaN	45.267062	-6.330116	NaN	-5.140756
40.126306	35.370102	NaN	40.871800	4.756204	NaN	-0.745494
40.126306	27.682105	NaN	42.309385	12.444201	NaN	-2.183079
40.126306	47.597154	NaN	36.119501	-7.470848	NaN	4.006805
40.126306	41.010238	NaN	43.486041	-0.883932	NaN	-3.359735
40.126306	37.454860	NaN	40.224434	2.671446	NaN	-0.098128
40.126306	27.110309	NaN	28.089578	13.015997	NaN	12.036728
40.126306	32.627168	NaN	45.670156	7.499138	NaN	-5.543850
40.126306	42.818474	NaN	42.302670	-2.692167	NaN	-2.176364
40.126306	58.053739	NaN	40.875790	-17.927433	NaN	-0.749484
40.126306	47.865400	NaN	41.681997	-7.739094	NaN	-1.555691
40.126306	29.500397	NaN	39.282976	10.625909	NaN	0.843330
40.126306	36.389132	NaN	39.111306	3.737175	NaN	1.015000
40.126306	43.262751	NaN	42.830727	-3.136445	NaN	-2.704421
40.126306	25.411357	NaN	48.862583	14.714949	NaN	-8.736277
40.126306	31.862188	NaN	36.929138	8.264118	NaN	3.197168
40.126306	46.177874	NaN	40.999001	-6.051568	NaN	-0.872695
40.126306	32.142550	NaN	40.289682	7.983756	NaN	-0.163376
40.126306	42.934016	NaN	41.091034	-2.807710	NaN	-0.964727
40.126306	40.007938	NaN	35.911508	0.118368	NaN	4.214798
40.126306	42.345616	NaN	31.382630	-2.219310	NaN	8.743676
40.126306	41.805916	NaN	35.932385	-1.679610	NaN	4.193921
40.126306	36.085407	NaN	40.978113	4.040899	NaN	-0.851807
40.126306	29.953271	NaN	37.837545	10.173035	NaN	2.288761
40.126306	37.733887	NaN	37.421211	2.392419	NaN	2.705095
40.126306	36.222671	NaN	41.118420	3.903635	NaN	-0.992114
40.126306	29.065446	NaN	39.891881	11.060860	NaN	0.234425
40.126306	38.922858	NaN	42.474469	1.203448	NaN	-2.348163
40.126306	42.063301	NaN	39.529317	-1.936995	NaN	0.596989
40.126306	31.913387	NaN	37.696496	8.212919	NaN	2.429810
40.126306	34.520472	NaN	32.525993	5.605834	NaN	7.600313
40.126306	35.720298	NaN	39.212121	4.406008	NaN	0.914186
40.126306	40.192222	NaN	31.241226	-0.065916	NaN	8.885080
40.126306	23.826233	NaN	42.783867	16.300073	NaN	-2.657561
40.126306	43.092371	NaN	37.384568	-2.966065	NaN	2.741738
40.126306	31.398500	NaN	39.647661	8.727806	NaN	0.478645
40.126306	35.212403	NaN	42.194511	4.913904	NaN	-2.068205
40.126306	37.846578	NaN	38.608400	2.279728	NaN	1.517906
40.126306	43.556180	NaN	41.014754	-3.429873	NaN	-0.888447
40.126306	23.215712	NaN	40.919761	16.910594	NaN	-0.793455
40.126306	48.084963	NaN	42.588708	-7.958657	NaN	-2.462402
40.126306	30.208148	NaN	46.041490	9.918158	NaN	-5.915184
40.126306	35.327570	NaN	46.452884	4.798736	NaN	-6.326578
40.126306	39.092030	NaN	35.537483	1.034276	NaN	4.588823
40.126306	38.634310	NaN	45.566431	1.491996	NaN	-5.440125
40.126306	42.835206	NaN	39.161836	-2.708900	NaN	0.964470
40.126306	36.295147	NaN	36.430331	3.831159	NaN	3.695975
40.126306	49.990888	NaN	35.229429	-9.864582	NaN	4.896877
40.126306	46.430065	NaN	46.818642	-6.303759	NaN	-6.692336
40.126306	34.224891	NaN	44.206415	5.901415	NaN	-4.080109
40.126306	27.953524	NaN	41.645224	12.172783	NaN	-1.518918
40.126306	45.288332	NaN	42.562339	-5.162026	NaN	-2.436033
40.126306	49.054268	NaN	46.561375	-8.927962	NaN	-6.435068
40.126306	35.603207	NaN	39.603751	4.523100	NaN	0.522556
40.126306	39.518203	NaN	48.521266	0.608103	NaN	-8.394960
40.126306	39.404106	NaN	42.032633	0.722200	NaN	-1.906327
40.126306	45.096995	NaN	39.664406	-4.970689	NaN	0.461900
40.126306	37.117578	NaN	33.865645	3.008728	NaN	6.260661
40.126306	24.756140	NaN	37.963662	15.370166	NaN	2.162644
40.126306	26.249116	NaN	36.426889	13.877190	NaN	3.699417
40.126306	31.741894	NaN	38.899973	8.384412	NaN	1.226333
40.126306	36.871060	NaN	40.876099	3.255246	NaN	-0.749793
40.126306	35.158131	NaN	29.099332	4.968175	NaN	11.026974
40.126306	42.487916	NaN	38.245825	-2.361610	NaN	1.880481
40.126306	37.497464	NaN	41.126162	2.628842	NaN	-0.999856
40.126306	33.591178	NaN	40.451523	6.535128	NaN	-0.325217
40.126306	41.023609	NaN	39.908406	-0.897303	NaN	0.217900
40.126306	37.362805	NaN	40.800887	2.763501	NaN	-0.674581
40.126306	27.965502	NaN	40.490239	12.160804	NaN	-0.363933
40.126306	33.100285	NaN	43.808514	7.026021	NaN	-3.682208
40.126306	31.026173	NaN	33.677568	9.100133	NaN	6.448738
40.126306	36.856614	NaN	39.970139	3.269692	NaN	0.156167
40.126306	21.393816	NaN	45.550875	18.732490	NaN	-5.424569
40.126306	37.971277	NaN	40.959605	2.155029	NaN	-0.833299
40.126306	28.494759	NaN	33.589128	11.631547	NaN	6.537178
40.126306	39.679838	NaN	40.904014	0.446468	NaN	-0.777708
40.126306	34.376790	NaN	36.562553	5.749516	NaN	3.563753
40.126306	35.947969	NaN	44.341041	4.178337	NaN	-4.214735
40.126306	36.597794	NaN	35.642026	3.528512	NaN	4.484280
40.126306	34.955484	NaN	37.301884	5.170822	NaN	2.824422
40.126306	49.192417	NaN	37.871103	-9.066111	NaN	2.255203
40.126306	41.555256	NaN	35.357668	-1.428949	NaN	4.768638
40.126306	45.142891	NaN	37.225209	-5.016585	NaN	2.901097
40.126306	33.232822	NaN	32.989592	6.893484	NaN	7.136714
40.126306	38.518683	NaN	31.484807	1.607623	NaN	8.641499
40.126306	43.805611	NaN	46.112351	-3.679305	NaN	-5.986044
40.126306	40.469019	NaN	38.701178	-0.342713	NaN	1.425128
40.126306	28.251012	NaN	40.564800	11.875294	NaN	-0.438494
40.126306	36.033135	NaN	42.533881	4.093172	NaN	-2.407575
40.126306	49.581416	NaN	38.198901	-9.455110	NaN	1.927405
40.126306	27.085989	NaN	45.710567	13.040317	NaN	-5.584261
40.126306	31.401341	NaN	44.406860	8.724965	NaN	-4.280554
40.126306	44.433726	NaN	37.875601	-4.307420	NaN	2.250705
40.126306	43.686172	NaN	42.314493	-3.559866	NaN	-2.188187
40.126306	44.454908	NaN	40.181329	-4.328602	NaN	-0.055023
40.126306	47.197410	NaN	46.100611	-7.071104	NaN	-5.974305
40.126306	28.344140	NaN	40.388903	11.782166	NaN	-0.262597
40.126306	16.973212	NaN	33.008568	23.153094	NaN	7.117738
40.126306	36.403271	NaN	36.334976	3.723035	NaN	3.791330
40.126306	39.594092	NaN	43.622536	0.532214	NaN	-3.496230
40.126306	33.272662	NaN	42.048996	6.853644	NaN	-1.922690
40.126306	37.193443	NaN	41.932852	2.932863	NaN	-1.806546
40.126306	43.171349	NaN	33.723014	-3.045043	NaN	6.403292
40.126306	21.045130	NaN	40.215082	19.081176	NaN	-0.088776
40.126306	50.006523	NaN	43.975806	-9.880217	NaN	-3.849499
40.126306	40.653401	NaN	47.017871	-0.527095	NaN	-6.891565
40.126306	47.828381	NaN	44.400323	-7.702075	NaN	-4.274017
40.126306	31.914617	NaN	42.593770	8.211689	NaN	-2.467464
40.126306	34.265424	NaN	42.631917	5.860882	NaN	-2.505611
40.126306	48.292495	NaN	33.311329	-8.166189	NaN	6.814977
40.126306	35.178394	NaN	34.619047	4.947912	NaN	5.507259
40.126306	40.269710	NaN	42.033201	-0.143404	NaN	-1.906895
40.126306	45.440163	NaN	39.044597	-5.313856	NaN	1.081710
40.126306	27.213185	NaN	36.185870	12.913121	NaN	3.940436
40.126306	35.167941	NaN	38.584429	4.958365	NaN	1.541877
40.126306	26.356398	NaN	38.679260	13.769908	NaN	1.447046
40.126306	40.158014	NaN	38.508900	-0.031708	NaN	1.617406
40.126306	28.534438	NaN	41.845647	11.591868	NaN	-1.719341
40.126306	30.403541	NaN	35.148185	9.722765	NaN	4.978121
40.126306	37.077456	NaN	46.948243	3.048850	NaN	-6.821936
40.126306	32.860633	NaN	39.766242	7.265673	NaN	0.360064
40.126306	31.965172	NaN	45.379886	8.161134	NaN	-5.253580
40.126306	18.650696	NaN	33.715976	21.475610	NaN	6.410330
40.126306	50.323424	NaN	42.717270	-10.197118	NaN	-2.590964
40.126306	36.603559	NaN	43.565574	3.522748	NaN	-3.439268
40.126306	36.978428	NaN	35.322445	3.147878	NaN	4.803861
40.126306	30.630553	NaN	31.000850	9.495753	NaN	9.125456
40.126306	38.687684	NaN	41.977287	1.438622	NaN	-1.850980
40.126306	44.606400	NaN	37.951591	-4.480094	NaN	2.174715
40.126306	43.330628	NaN	44.237753	-3.204322	NaN	-4.111447
40.126306	39.493805	NaN	40.708259	0.632501	NaN	-0.581953
40.126306	35.893682	NaN	41.454284	4.232624	NaN	-1.327978
40.126306	23.533724	NaN	44.561731	16.592582	NaN	-4.435425
40.126306	25.488646	NaN	43.290675	14.637660	NaN	-3.164369
40.126306	47.622686	NaN	44.014623	-7.496380	NaN	-3.888317
40.126306	19.620360	NaN	39.290804	20.505946	NaN	0.835502
40.126306	26.037372	NaN	33.390501	14.088934	NaN	6.735805
40.126306	47.069954	NaN	44.096015	-6.943648	NaN	-3.969709
40.126306	43.840390	NaN	42.988309	-3.714084	NaN	-2.862003
40.126306	42.066763	NaN	37.414042	-1.940457	NaN	2.712264
40.126306	32.945517	NaN	39.994418	7.180789	NaN	0.131888
40.126306	51.187063	NaN	42.880050	-11.060757	NaN	-2.753743
40.126306	39.011317	NaN	37.183589	1.114989	NaN	2.942717
40.126306	28.068160	NaN	42.044130	12.058146	NaN	-1.917824
40.126306	27.058267	NaN	27.613762	13.068039	NaN	12.512544
40.126306	24.618002	NaN	36.979929	15.508304	NaN	3.146377
40.126306	34.494060	NaN	36.736285	5.632246	NaN	3.390021
40.126306	49.341720	NaN	38.408785	-9.215414	NaN	1.717521
40.126306	42.053463	NaN	41.542768	-1.927157	NaN	-1.416462
40.126306	38.595815	NaN	38.104249	1.530491	NaN	2.022057
40.126306	33.730747	NaN	36.362913	6.395559	NaN	3.763393
40.126306	25.728267	NaN	37.596854	14.398039	NaN	2.529452
40.126306	35.524599	NaN	39.364596	4.601707	NaN	0.761710
40.126306	29.770245	NaN	41.387848	10.356062	NaN	-1.261542
40.126306	46.351701	NaN	41.453236	-6.225395	NaN	-1.326930
40.126306	34.697944	NaN	37.360158	5.428362	NaN	2.766148
40.126306	34.505513	NaN	36.106823	5.620793	NaN	4.019483
40.126306	43.231914	NaN	38.463465	-3.105608	NaN	1.662841
40.126306	32.719696	NaN	38.135553	7.406610	NaN	1.990753
40.126306	27.233073	NaN	44.329260	12.893233	NaN	-4.202953
40.126306	26.859074	NaN	39.030042	13.267232	NaN	1.096264
40.126306	38.759138	NaN	32.621689	1.367168	NaN	7.504617
40.126306	37.107273	NaN	43.643524	3.019033	NaN	-3.517218
40.126306	30.763058	NaN	40.313118	9.363248	NaN	-0.186812
40.126306	20.652271	NaN	34.383986	19.474035	NaN	5.742320
40.126306	21.062800	NaN	29.340296	19.063507	NaN	10.786010
40.126306	35.210855	NaN	39.855942	4.915451	NaN	0.270364
40.126306	39.707756	NaN	43.684243	0.418550	NaN	-3.557937
40.126306	35.883109	NaN	39.716966	4.243197	NaN	0.409340
40.126306	47.128006	NaN	47.504115	-7.001700	NaN	-7.377809
40.126306	32.082227	NaN	37.777165	8.044079	NaN	2.349141
40.126306	37.223274	NaN	39.133652	2.903032	NaN	0.992654
40.126306	35.858633	NaN	38.693587	4.267673	NaN	1.432719
40.126306	29.323406	NaN	45.460082	10.802901	NaN	-5.333776
40.126306	32.068850	NaN	40.699589	8.057456	NaN	-0.573283
40.126306	23.537092	NaN	38.743983	16.589214	NaN	1.382323
40.126306	49.756814	NaN	41.345597	-9.630507	NaN	-1.219290
40.126306	47.187079	NaN	42.762957	-7.060773	NaN	-2.636651
40.126306	21.959341	NaN	37.162648	18.166965	NaN	2.963658
40.126306	34.694835	NaN	43.119639	5.431471	NaN	-2.993333
40.126306	39.996320	NaN	39.895877	0.129986	NaN	0.230429
40.126306	38.338714	NaN	30.886994	1.787593	NaN	9.239312
40.126306	41.123696	NaN	44.152789	-0.997390	NaN	-4.026483
40.126306	51.706278	NaN	43.056919	-11.579972	NaN	-2.930613
40.126306	23.329951	NaN	38.562319	16.796355	NaN	1.563987
40.126306	34.393007	NaN	41.094538	5.733299	NaN	-0.968231
40.126306	42.496040	NaN	47.455867	-2.369734	NaN	-7.329561
40.126306	32.306461	NaN	43.120627	7.819845	NaN	-2.994321
40.126306	30.012007	NaN	39.021580	10.114299	NaN	1.104726
40.126306	24.922321	NaN	39.824923	15.203985	NaN	0.301383
40.126306	33.189644	NaN	43.236882	6.936662	NaN	-3.110576
40.126306	41.887128	NaN	44.355757	-1.760822	NaN	-4.229451
40.126306	52.282158	NaN	41.977881	-12.155852	NaN	-1.851575
40.126306	41.277508	NaN	36.352643	-1.151202	NaN	3.773663
40.126306	36.973875	NaN	35.092739	3.152431	NaN	5.033567
40.126306	23.788195	NaN	38.764528	16.338111	NaN	1.361778
40.126306	36.736861	NaN	42.575561	3.389445	NaN	-2.449255
40.126306	32.489340	NaN	39.247011	7.636966	NaN	0.879295
40.126306	53.224423	NaN	40.873709	-13.098117	NaN	-0.747403
40.126306	40.540944	NaN	48.489406	-0.414638	NaN	-8.363100
40.126306	48.109781	NaN	39.555504	-7.983475	NaN	0.570802
40.126306	43.249474	NaN	40.507059	-3.123168	NaN	-0.380753
40.126306	41.938653	NaN	36.784625	-1.812347	NaN	3.341681
40.126306	31.639187	NaN	39.161522	8.487119	NaN	0.964784
40.126306	18.039950	NaN	31.188895	22.086356	NaN	8.937412
40.126306	32.959362	NaN	37.495058	7.166944	NaN	2.631249
40.126306	28.703905	NaN	38.080472	11.422401	NaN	2.045834
40.126306	20.525047	NaN	44.955938	19.601259	NaN	-4.829632
40.126306	23.312055	NaN	38.117721	16.814251	NaN	2.008585
40.126306	30.443826	NaN	36.430474	9.682480	NaN	3.695832
40.126306	47.244648	NaN	39.519632	-7.118342	NaN	0.606674
40.126306	39.419634	NaN	36.750790	0.706672	NaN	3.375516
40.126306	36.332889	NaN	42.688375	3.793417	NaN	-2.562069
40.126306	36.667087	NaN	33.213493	3.459219	NaN	6.912813
40.126306	23.316708	NaN	39.711911	16.809598	NaN	0.414395
40.126306	56.426772	NaN	37.486222	-16.300466	NaN	2.640084
40.126306	25.854689	NaN	40.437809	14.271618	NaN	-0.311503
40.126306	35.146911	NaN	41.096151	4.979395	NaN	-0.969845
40.126306	39.340272	NaN	40.672617	0.786034	NaN	-0.546311
40.126306	39.414827	NaN	39.220747	0.711479	NaN	0.905559
40.126306	28.961794	NaN	37.376185	11.164512	NaN	2.750121
40.126306	34.073985	NaN	44.131677	6.052322	NaN	-4.005371
40.126306	36.486022	NaN	33.108760	3.640285	NaN	7.017546
40.126306	32.699839	NaN	37.954229	7.426467	NaN	2.172077
40.126306	43.647981	NaN	38.244569	-3.521674	NaN	1.881737
40.126306	35.260294	NaN	34.673927	4.866012	NaN	5.452379
40.126306	37.059392	NaN	41.454350	3.066914	NaN	-1.328044
40.126306	29.982341	NaN	38.667076	10.143965	NaN	1.459230
40.126306	29.696874	NaN	36.308543	10.429432	NaN	3.817763
40.126306	33.505897	NaN	43.968744	6.620409	NaN	-3.842438
40.126306	26.787722	NaN	32.944280	13.338585	NaN	7.182026
40.126306	26.464872	NaN	39.166071	13.661434	NaN	0.960235
40.126306	37.147419	NaN	37.410561	2.978887	NaN	2.715745
40.126306	35.433239	NaN	39.676396	4.693067	NaN	0.449910
40.126306	36.474525	NaN	41.471744	3.651781	NaN	-1.345437
40.126306	35.952114	NaN	42.122721	4.174192	NaN	-1.996415
40.126306	40.204639	NaN	42.985330	-0.078333	NaN	-2.859024
40.126306	25.458922	NaN	46.626142	14.667384	NaN	-6.499836
40.126306	28.146211	NaN	36.843867	11.980095	NaN	3.282439
40.126306	41.418192	NaN	32.754781	-1.291886	NaN	7.371526
40.126306	45.457038	NaN	44.321727	-5.330732	NaN	-4.195421
40.126306	34.894917	NaN	47.538915	5.231389	NaN	-7.412609
40.126306	38.887360	NaN	41.641933	1.238946	NaN	-1.515627
40.126306	34.624719	NaN	45.800003	5.501587	NaN	-5.673697
40.126306	50.854093	NaN	37.294356	-10.727786	NaN	2.831950
40.126306	48.278016	NaN	51.818865	-8.151710	NaN	-11.692559
40.126306	38.264596	NaN	39.798384	1.861710	NaN	0.327922
40.126306	26.635900	NaN	41.268740	13.490406	NaN	-1.142434
40.126306	28.438351	NaN	37.286451	11.687955	NaN	2.839855
40.126306	52.536636	NaN	37.207222	-12.410330	NaN	2.919084
40.126306	31.572308	NaN	39.058889	8.553998	NaN	1.067417
40.126306	18.585730	NaN	36.917141	21.540576	NaN	3.209165
40.126306	34.243339	NaN	44.919868	5.882968	NaN	-4.793561
40.126306	31.308993	NaN	44.076459	8.817313	NaN	-3.950153
40.126306	41.448477	NaN	43.584034	-1.322171	NaN	-3.457728
40.126306	29.447522	NaN	38.820764	10.678784	NaN	1.305542
40.126306	25.148718	NaN	38.648427	14.977588	NaN	1.477879
40.126306	20.205282	NaN	41.796504	19.921024	NaN	-1.670197
40.126306	46.368814	NaN	41.856263	-6.242508	NaN	-1.729957
40.126306	41.574775	NaN	41.950067	-1.448469	NaN	-1.823761
40.126306	36.824899	NaN	39.300742	3.301407	NaN	0.825564
40.126306	58.623348	NaN	38.783789	-18.497042	NaN	1.342517
40.126306	29.663520	NaN	45.618973	10.462786	NaN	-5.492667
40.126306	35.838824	NaN	48.548882	4.287482	NaN	-8.422576
40.126306	46.931945	NaN	41.202513	-6.805639	NaN	-1.076207
40.126306	39.069731	NaN	41.001535	1.056575	NaN	-0.875229
40.126306	32.094499	NaN	35.967960	8.031807	NaN	4.158346
40.126306	31.178797	NaN	34.108724	8.947509	NaN	6.017582
40.126306	30.562605	NaN	38.177597	9.563701	NaN	1.948709
40.126306	21.607418	NaN	43.719710	18.518889	NaN	-3.593404
40.126306	24.244534	NaN	41.780824	15.881773	NaN	-1.654518
40.126306	32.946024	NaN	32.657604	7.180282	NaN	7.468702
40.126306	41.183987	NaN	43.645820	-1.057680	NaN	-3.519514
40.126306	38.223472	NaN	43.780712	1.902834	NaN	-3.654406
40.126306	23.433988	NaN	47.993017	16.692319	NaN	-7.866710
40.126306	29.708744	NaN	32.561570	10.417562	NaN	7.564736
40.126306	37.395919	NaN	46.263634	2.730387	NaN	-6.137328
40.126306	31.904243	NaN	31.539429	8.222063	NaN	8.586877
40.126306	28.223128	NaN	42.763366	11.903178	NaN	-2.637060
40.126306	29.896963	NaN	43.434051	10.229343	NaN	-3.307745
40.126306	30.989604	NaN	39.070884	9.136703	NaN	1.055422
40.126306	46.193916	NaN	44.259569	-6.067610	NaN	-4.133263
40.126306	38.323791	NaN	38.282598	1.802515	NaN	1.843708
40.126306	28.873071	NaN	38.403581	11.253235	NaN	1.722725
40.126306	32.042630	NaN	42.142393	8.083676	NaN	-2.016087
40.126306	31.288834	NaN	40.541788	8.837472	NaN	-0.415481
40.126306	32.787567	NaN	40.533901	7.338739	NaN	-0.407595
40.126306	37.572663	NaN	39.941270	2.553643	NaN	0.185036
40.126306	25.333831	NaN	42.158829	14.792475	NaN	-2.032522
40.126306	28.654125	NaN	48.454347	11.472181	NaN	-8.328041
40.126306	40.562997	NaN	32.103477	-0.436691	NaN	8.022830
40.126306	34.866841	NaN	37.045951	5.259465	NaN	3.080355
40.126306	27.816097	NaN	36.897311	12.310209	NaN	3.228995
40.126306	40.800526	NaN	41.634002	-0.674220	NaN	-1.507696
40.126306	29.248133	NaN	37.622521	10.878173	NaN	2.503786
40.126306	33.412538	NaN	43.238470	6.713768	NaN	-3.112164
40.126306	32.267671	NaN	43.634546	7.858635	NaN	-3.508240
40.126306	33.362520	NaN	42.118718	6.763787	NaN	-1.992412
40.126306	24.629808	NaN	37.725607	15.496498	NaN	2.400699
40.126306	38.386755	NaN	48.688540	1.739551	NaN	-8.562234
40.126306	41.674809	NaN	45.659512	-1.548503	NaN	-5.533206
40.126306	29.930274	NaN	42.998121	10.196032	NaN	-2.871815
40.126306	30.689707	NaN	39.910709	9.436599	NaN	0.215597
40.126306	46.370068	NaN	43.419951	-6.243762	NaN	-3.293645
40.126306	29.568482	NaN	41.012518	10.557824	NaN	-0.886212
40.126306	31.498738	NaN	42.454578	8.627568	NaN	-2.328272
40.126306	38.116355	NaN	41.029734	2.009951	NaN	-0.903428
40.126306	36.212368	NaN	37.349331	3.913938	NaN	2.776975
40.126306	34.979491	NaN	48.700299	5.146815	NaN	-8.573993
40.126306	31.365671	NaN	42.542815	8.760635	NaN	-2.416509
40.126306	37.022809	NaN	43.349913	3.103497	NaN	-3.223607
40.126306	43.655268	NaN	37.276425	-3.528962	NaN	2.849881
40.126306	36.257740	NaN	38.480383	3.868566	NaN	1.645923
40.126306	28.970126	NaN	39.000806	11.156181	NaN	1.125500
40.126306	33.280070	NaN	41.922760	6.846236	NaN	-1.796454
40.126306	30.185072	NaN	36.329853	9.941234	NaN	3.796454
40.126306	36.561615	NaN	41.839932	3.564691	NaN	-1.713626
40.126306	40.158562	NaN	43.005557	-0.032256	NaN	-2.879251
40.126306	35.215781	NaN	37.361244	4.910525	NaN	2.765062
40.126306	27.104495	NaN	37.600784	13.021811	NaN	2.525522
40.126306	33.868964	NaN	41.574349	6.257342	NaN	-1.448043
40.126306	33.167982	NaN	35.844375	6.958324	NaN	4.281931
40.126306	35.042520	NaN	43.698894	5.083786	NaN	-3.572588
40.126306	34.072496	NaN	39.976720	6.053810	NaN	0.149586
40.126306	31.153468	NaN	36.279956	8.972838	NaN	3.846350
40.126306	20.899622	NaN	37.401358	19.226684	NaN	2.724948
40.126306	28.228215	NaN	37.321678	11.898091	NaN	2.804628
40.126306	29.792182	NaN	36.122929	10.334124	NaN	4.003377
40.126306	31.691281	NaN	36.019889	8.435025	NaN	4.106417
40.126306	52.051641	NaN	39.395731	-11.925334	NaN	0.730575
40.126306	21.471155	NaN	38.445793	18.655151	NaN	1.680513
40.126306	25.794227	NaN	30.989484	14.332079	NaN	9.136823
40.126306	45.625850	NaN	42.399690	-5.499544	NaN	-2.273384
40.126306	33.590183	NaN	41.535720	6.536123	NaN	-1.409414
40.126306	35.572716	NaN	43.476521	4.553590	NaN	-3.350215
40.126306	54.227703	NaN	46.083946	-14.101397	NaN	-5.957640
40.126306	48.559780	NaN	45.384476	-8.433474	NaN	-5.258170
40.126306	37.518039	NaN	43.161626	2.608267	NaN	-3.035320
40.126306	29.596344	NaN	44.237893	10.529962	NaN	-4.111587
40.126306	29.611496	NaN	39.832401	10.514810	NaN	0.293905
40.126306	44.931614	NaN	36.628709	-4.805307	NaN	3.497597
40.126306	26.956047	NaN	39.664064	13.170259	NaN	0.462242
40.126306	38.990625	NaN	36.133212	1.135681	NaN	3.993095
40.126306	43.447035	NaN	39.986802	-3.320729	NaN	0.139504
40.126306	34.597784	NaN	44.964826	5.528522	NaN	-4.838519
40.126306	25.983203	NaN	32.088304	14.143103	NaN	8.038002
40.126306	35.245919	NaN	42.749967	4.880387	NaN	-2.623661
40.126306	38.265307	NaN	43.343499	1.860999	NaN	-3.217193
40.126306	42.991681	NaN	42.943507	-2.865375	NaN	-2.817201
40.126306	28.826586	NaN	40.094295	11.299720	NaN	0.032012
40.126306	38.120316	NaN	39.309396	2.005990	NaN	0.816910
40.126306	40.745195	NaN	46.949789	-0.618889	NaN	-6.823483
40.126306	34.473571	NaN	45.113266	5.652735	NaN	-4.986960
40.126306	47.366000	NaN	39.345851	-7.239694	NaN	0.780455
40.126306	49.706029	NaN	41.268998	-9.579723	NaN	-1.142691
40.126306	36.952886	NaN	43.748114	3.173420	NaN	-3.621808
40.126306	42.719735	NaN	50.565652	-2.593429	NaN	-10.439345
40.126306	44.211874	NaN	46.205665	-4.085568	NaN	-6.079359
40.126306	33.734101	NaN	39.172648	6.392205	NaN	0.953658
40.126306	42.856407	NaN	44.168987	-2.730101	NaN	-4.042681
40.126306	34.885869	NaN	44.294726	5.240437	NaN	-4.168419
40.126306	22.926741	NaN	40.163320	17.199565	NaN	-0.037014
40.126306	43.777075	NaN	44.901053	-3.650769	NaN	-4.774747
40.126306	15.085533	NaN	31.366159	25.040773	NaN	8.760147
40.126306	20.975931	NaN	34.681151	19.150375	NaN	5.445155
40.126306	49.519885	NaN	40.789042	-9.393579	NaN	-0.662736
40.126306	32.668578	NaN	38.957565	7.457728	NaN	1.168741
40.126306	31.060618	NaN	32.695802	9.065688	NaN	7.430504
40.126306	25.916251	NaN	33.501019	14.210055	NaN	6.625287
40.126306	33.833601	NaN	34.082716	6.292705	NaN	6.043590
40.126306	41.706172	NaN	38.465043	-1.579866	NaN	1.661263
40.126306	36.433169	NaN	37.053755	3.693137	NaN	3.072552
40.126306	48.880939	NaN	40.739469	-8.754633	NaN	-0.613163
40.126306	36.803212	NaN	38.783122	3.323094	NaN	1.343184
40.126306	34.179791	NaN	32.700529	5.946515	NaN	7.425777
40.126306	38.206131	NaN	43.326906	1.920175	NaN	-3.200600
40.126306	34.195477	NaN	38.789648	5.930829	NaN	1.336659
40.126306	32.315685	NaN	40.116896	7.810621	NaN	0.009411
40.126306	50.712516	NaN	38.044798	-10.586210	NaN	2.081508
40.126306	37.894101	NaN	32.932031	2.232205	NaN	7.194275
40.126306	48.851721	NaN	39.951912	-8.725415	NaN	0.174394
40.126306	35.100543	NaN	41.892794	5.025763	NaN	-1.766488
40.126306	45.800260	NaN	39.230468	-5.673953	NaN	0.895838
40.126306	35.071647	NaN	42.102697	5.054659	NaN	-1.976391
40.126306	34.940017	NaN	39.988168	5.186289	NaN	0.138138
40.126306	16.501728	NaN	33.304532	23.624578	NaN	6.821774
40.126306	27.025366	NaN	44.004055	13.100940	NaN	-3.877749
40.126306	32.202198	NaN	41.775840	7.924108	NaN	-1.649534
40.126306	33.315972	NaN	37.704555	6.810334	NaN	2.421751
40.126306	41.698711	NaN	47.034992	-1.572404	NaN	-6.908686
40.126306	40.077266	NaN	36.378215	0.049040	NaN	3.748091
40.126306	34.908404	NaN	38.179039	5.217902	NaN	1.947267
40.126306	33.893118	NaN	40.199064	6.233188	NaN	-0.072758
40.126306	38.039119	NaN	41.631780	2.087187	NaN	-1.505474
40.126306	36.695442	NaN	44.817361	3.430864	NaN	-4.691055
40.126306	48.559954	NaN	40.247677	-8.433648	NaN	-0.121371
40.126306	39.215323	NaN	40.663068	0.910983	NaN	-0.536762
40.126306	33.351286	NaN	34.002001	6.775020	NaN	6.124305
40.126306	36.202636	NaN	42.836287	3.923670	NaN	-2.709981
40.126306	43.749433	NaN	46.239340	-3.623127	NaN	-6.113034
40.126306	34.510405	NaN	45.130665	5.615901	NaN	-5.004358
40.126306	14.262873	NaN	31.765110	25.863433	NaN	8.361196
40.126306	44.911114	NaN	39.453778	-4.784807	NaN	0.672529
40.126306	41.128947	NaN	43.640417	-1.002641	NaN	-3.514111
40.126306	28.100333	NaN	44.420560	12.025973	NaN	-4.294254
40.126306	38.878058	NaN	35.770594	1.248248	NaN	4.355712
40.126306	38.210332	NaN	42.377099	1.915974	NaN	-2.250793
40.126306	40.234240	NaN	45.196246	-0.107934	NaN	-5.069940
40.126306	37.413341	NaN	37.396721	2.712966	NaN	2.729585
40.126306	37.088283	NaN	40.943928	3.038023	NaN	-0.817621
40.126306	23.378621	NaN	43.110663	16.747685	NaN	-2.984357
40.126306	16.767488	NaN	44.403985	23.358818	NaN	-4.277679
40.126306	27.917861	NaN	36.792101	12.208445	NaN	3.334205
40.126306	49.859395	NaN	40.049597	-9.733089	NaN	0.076709
40.126306	35.175244	NaN	43.514994	4.951062	NaN	-3.388688
40.126306	32.292021	NaN	31.650208	7.834285	NaN	8.476098
40.126306	37.265990	NaN	40.894751	2.860316	NaN	-0.768444
40.126306	37.569714	NaN	44.842323	2.556592	NaN	-4.716017
40.126306	32.582319	NaN	38.777643	7.543988	NaN	1.348663
40.126306	31.182513	NaN	33.834280	8.943793	NaN	6.292027
40.126306	36.648997	NaN	42.259375	3.477309	NaN	-2.133069
40.126306	41.431701	NaN	43.677538	-1.305394	NaN	-3.551232
40.126306	35.892712	NaN	40.168192	4.233594	NaN	-0.041886
40.126306	30.629350	NaN	44.621222	9.496956	NaN	-4.494916
40.126306	52.041343	NaN	42.729059	-11.915037	NaN	-2.602753
40.126306	35.891380	NaN	45.449163	4.234926	NaN	-5.322857
40.126306	30.938396	NaN	36.863299	9.187910	NaN	3.263007
40.126306	35.167652	NaN	45.397364	4.958654	NaN	-5.271058
40.126306	31.507098	NaN	32.403603	8.619208	NaN	7.722703
40.126306	50.068965	NaN	40.625973	-9.942659	NaN	-0.499667
40.126306	38.127183	NaN	39.449963	1.999123	NaN	0.676343
40.126306	41.049641	NaN	38.733722	-0.923335	NaN	1.392584
40.126306	40.075294	NaN	38.645801	0.051012	NaN	1.480505
40.126306	49.474574	NaN	46.441690	-9.348268	NaN	-6.315384
40.126306	43.829340	NaN	38.341734	-3.703034	NaN	1.784572
40.126306	34.356825	NaN	43.386347	5.769481	NaN	-3.260041
40.126306	36.880180	NaN	33.176912	3.246126	NaN	6.949394
40.126306	35.995621	NaN	45.977281	4.130685	NaN	-5.850975
40.126306	50.786196	NaN	41.252351	-10.659890	NaN	-1.126045
40.126306	40.927540	NaN	45.560145	-0.801234	NaN	-5.433839
40.126306	39.426518	NaN	40.363695	0.699788	NaN	-0.237389
40.126306	31.217902	NaN	37.923841	8.908404	NaN	2.202465
40.126306	33.568114	NaN	46.053941	6.558192	NaN	-5.927635
40.126306	34.378173	NaN	30.896051	5.748133	NaN	9.230255
40.126306	26.555499	NaN	33.918351	13.570807	NaN	6.207955
40.126306	23.443920	NaN	40.243168	16.682386	NaN	-0.116862
40.126306	36.688493	NaN	44.497235	3.437813	NaN	-4.370929
40.126306	38.944286	NaN	38.080727	1.182020	NaN	2.045579
40.126306	37.069035	NaN	46.040633	3.057271	NaN	-5.914327
40.126306	41.066751	NaN	34.527649	-0.940444	NaN	5.598657
40.126306	38.344071	NaN	44.020623	1.782235	NaN	-3.894317
40.126306	36.393981	NaN	39.298078	3.732325	NaN	0.828228
40.126306	31.578995	NaN	46.114964	8.547311	NaN	-5.988658
40.126306	29.410209	NaN	35.370772	10.716097	NaN	4.755534
40.126306	40.359923	NaN	43.553059	-0.233617	NaN	-3.426753
40.126306	31.070143	NaN	36.372857	9.056163	NaN	3.753449
40.126306	31.623885	NaN	41.211478	8.502421	NaN	-1.085172
40.126306	24.041134	NaN	42.833846	16.085172	NaN	-2.707540
40.126306	28.251158	NaN	46.146823	11.875148	NaN	-6.020517
40.126306	33.766251	NaN	38.212317	6.360055	NaN	1.913989
40.126306	38.906172	NaN	34.985094	1.220134	NaN	5.141212
40.126306	38.464451	NaN	42.732747	1.661855	NaN	-2.606441
40.126306	44.394594	NaN	41.299226	-4.268288	NaN	-1.172920
40.126306	22.249630	NaN	31.427584	17.876676	NaN	8.698722
40.126306	44.620020	NaN	42.251885	-4.493714	NaN	-2.125579
40.126306	42.580886	NaN	30.861466	-2.454580	NaN	9.264840
40.126306	40.432436	NaN	42.399954	-0.306130	NaN	-2.273648
40.126306	38.511471	NaN	39.623811	1.614835	NaN	0.502495
40.126306	30.171039	NaN	38.183460	9.955267	NaN	1.942846
40.126306	30.073921	NaN	46.597730	10.052385	NaN	-6.471424
40.126306	32.837841	NaN	41.719685	7.288465	NaN	-1.593379
40.126306	21.524353	NaN	37.417712	18.601954	NaN	2.708594
40.126306	32.895831	NaN	33.485864	7.230475	NaN	6.640442
40.126306	32.355721	NaN	41.530097	7.770585	NaN	-1.403790
40.126306	38.606731	NaN	37.853635	1.519575	NaN	2.272671
40.126306	35.076080	NaN	30.343783	5.050226	NaN	9.782523
40.126306	24.149208	NaN	39.851400	15.977099	NaN	0.274907
40.126306	23.384316	NaN	37.320819	16.741990	NaN	2.805487
40.126306	36.954968	NaN	41.323576	3.171338	NaN	-1.197270
40.126306	45.641619	NaN	44.094558	-5.515313	NaN	-3.968252
40.126306	38.556034	NaN	38.240786	1.570272	NaN	1.885520
40.126306	40.155424	NaN	45.605198	-0.029118	NaN	-5.478892
40.126306	21.075409	NaN	33.850248	19.050897	NaN	6.276058
40.126306	41.760766	NaN	46.095671	-1.634460	NaN	-5.969365
40.126306	45.643761	NaN	39.485128	-5.517455	NaN	0.641178
40.126306	25.063435	NaN	37.730128	15.062871	NaN	2.396179
40.126306	1.689007	NaN	36.140839	38.437299	NaN	3.985467
40.126306	42.503755	NaN	46.055786	-2.377449	NaN	-5.929479
40.126306	35.446325	NaN	38.436703	4.679981	NaN	1.689603
40.126306	33.077448	NaN	38.528952	7.048858	NaN	1.597354
40.126306	26.769325	NaN	35.296798	13.356981	NaN	4.829508
40.126306	30.404350	NaN	40.816102	9.721956	NaN	-0.689796
40.126306	38.792712	NaN	39.240584	1.333595	NaN	0.885722
40.126306	33.576356	NaN	51.157912	6.549950	NaN	-11.031606
40.126306	36.935428	NaN	40.851977	3.190878	NaN	-0.725671
40.126306	36.029693	NaN	34.151322	4.096613	NaN	5.974984
40.126306	40.728941	NaN	41.996479	-0.602635	NaN	-1.870173
40.126306	36.646843	NaN	45.665214	3.479463	NaN	-5.538908
40.126306	39.675236	NaN	40.291440	0.451070	NaN	-0.165134
40.126306	34.578511	NaN	39.885891	5.547795	NaN	0.240415
40.126306	38.616330	NaN	40.418902	1.509976	NaN	-0.292596
40.126306	30.891622	NaN	47.452616	9.234684	NaN	-7.326310
40.126306	35.107343	NaN	45.028933	5.018963	NaN	-4.902627
40.126306	45.186768	NaN	42.636023	-5.060462	NaN	-2.509717
40.126306	22.624074	NaN	38.556297	17.502232	NaN	1.570009
40.126306	28.297491	NaN	45.049967	11.828816	NaN	-4.923661
40.126306	26.698984	NaN	45.862084	13.427323	NaN	-5.735777
40.126306	27.905438	NaN	33.291353	12.220868	NaN	6.834953
40.126306	26.810613	NaN	42.650139	13.315693	NaN	-2.523833
40.126306	26.259925	NaN	41.540677	13.866381	NaN	-1.414371
40.126306	39.974063	NaN	40.309693	0.152243	NaN	-0.183387
40.126306	34.446367	NaN	36.739211	5.679939	NaN	3.387096
40.126306	43.456503	NaN	45.141952	-3.330197	NaN	-5.015646
40.126306	32.853183	NaN	44.873941	7.273123	NaN	-4.747634
40.126306	25.334653	NaN	35.115959	14.791653	NaN	5.010347
40.126306	26.743087	NaN	43.901341	13.383220	NaN	-3.775035
40.126306	13.117500	NaN	44.740379	27.008806	NaN	-4.614073
40.126306	28.146116	NaN	41.768368	11.980190	NaN	-1.642061
40.126306	32.363488	NaN	40.296884	7.762818	NaN	-0.170578
40.126306	29.461154	NaN	42.111797	10.665152	NaN	-1.985490
40.126306	29.971421	NaN	43.206226	10.154885	NaN	-3.079920
40.126306	35.389826	NaN	40.119959	4.736480	NaN	0.006347
40.126306	32.260145	NaN	37.733503	7.866161	NaN	2.392803
40.126306	46.315904	NaN	42.657764	-6.189597	NaN	-2.531457
40.126306	33.894028	NaN	39.193090	6.232278	NaN	0.933216
40.126306	40.048178	NaN	39.320766	0.078128	NaN	0.805540
40.126306	29.606191	NaN	37.569760	10.520115	NaN	2.556546
40.126306	42.913047	NaN	39.158377	-2.786741	NaN	0.967929
40.126306	32.720485	NaN	43.090796	7.405821	NaN	-2.964490
40.126306	44.381887	NaN	41.079177	-4.255581	NaN	-0.952871
40.126306	32.341984	NaN	35.421148	7.784322	NaN	4.705158
40.126306	30.509802	NaN	37.686021	9.616504	NaN	2.440285
40.126306	36.095224	NaN	41.278648	4.031082	NaN	-1.152342
40.126306	38.324508	NaN	35.170984	1.801798	NaN	4.955322
40.126306	38.386918	NaN	36.937082	1.739388	NaN	3.189224
40.126306	32.874984	NaN	42.430388	7.251322	NaN	-2.304082
40.126306	28.518892	NaN	45.267739	11.607414	NaN	-5.141433
40.126306	27.438312	NaN	34.477202	12.687994	NaN	5.649104
40.126306	42.466188	NaN	46.544395	-2.339882	NaN	-6.418089
40.126306	49.842503	NaN	43.807400	-9.716197	NaN	-3.681094
40.126306	39.134354	NaN	39.570291	0.991952	NaN	0.556015
40.126306	34.235566	NaN	44.913267	5.890740	NaN	-4.786961
40.126306	33.387036	NaN	42.501172	6.739270	NaN	-2.374866
40.126306	37.304398	NaN	44.047833	2.821908	NaN	-3.921527
40.126306	50.041913	NaN	43.070403	-9.915606	NaN	-2.944097
40.126306	34.908824	NaN	38.819033	5.217482	NaN	1.307273
40.126306	35.005578	NaN	36.339861	5.120728	NaN	3.786446
40.126306	36.156075	NaN	36.281421	3.970231	NaN	3.844885
40.126306	29.783889	NaN	39.214707	10.342417	NaN	0.911599
40.126306	43.565336	NaN	40.148333	-3.439030	NaN	-0.022027
40.126306	34.403867	NaN	42.228273	5.722439	NaN	-2.101967
40.126306	37.828324	NaN	45.990558	2.297982	NaN	-5.864252
40.126306	30.764229	NaN	39.372691	9.362077	NaN	0.753615
40.126306	40.398317	NaN	41.062495	-0.272011	NaN	-0.936189
40.126306	27.939784	NaN	42.808970	12.186522	NaN	-2.682664
40.126306	36.843270	NaN	45.907855	3.283036	NaN	-5.781549
40.126306	32.025557	NaN	32.291263	8.100749	NaN	7.835043
40.126306	18.336141	NaN	39.368264	21.790165	NaN	0.758042
40.126306	42.065759	NaN	36.784370	-1.939453	NaN	3.341936
40.126306	25.362081	NaN	34.682402	14.764225	NaN	5.443904
40.126306	20.042307	NaN	39.962250	20.083999	NaN	0.164056
40.126306	38.470861	NaN	44.853426	1.655445	NaN	-4.727120
40.126306	45.149577	NaN	42.658886	-5.023271	NaN	-2.532580
40.126306	24.940917	NaN	41.757632	15.185389	NaN	-1.631326
40.126306	29.974881	NaN	41.952525	10.151425	NaN	-1.826218
40.126306	28.625357	NaN	29.705616	11.500949	NaN	10.420690
40.126306	31.144772	NaN	40.309224	8.981534	NaN	-0.182918
40.126306	20.703323	NaN	37.780442	19.422983	NaN	2.345864
40.126306	19.746153	NaN	37.314692	20.380153	NaN	2.811614
40.126306	23.497020	NaN	44.040580	16.629286	NaN	-3.914274
40.126306	32.638412	NaN	36.849726	7.487895	NaN	3.276580
40.126306	36.675930	NaN	34.344936	3.450377	NaN	5.781370
40.126306	38.564774	NaN	36.025459	1.561532	NaN	4.100848
40.126306	42.644495	NaN	37.242511	-2.518188	NaN	2.883795
40.126306	36.603883	NaN	38.962643	3.522423	NaN	1.163663
40.126306	43.907540	NaN	41.407906	-3.781234	NaN	-1.281600
40.126306	49.158761	NaN	34.553259	-9.032455	NaN	5.573047
40.126306	34.442894	NaN	39.142146	5.683412	NaN	0.984160
40.126306	42.741315	NaN	41.298328	-2.615009	NaN	-1.172022
40.126306	38.048670	NaN	37.626354	2.077637	NaN	2.499952
40.126306	45.127509	NaN	40.959627	-5.001203	NaN	-0.833320
40.126306	13.410214	NaN	41.702519	26.716092	NaN	-1.576213
40.126306	44.789992	NaN	40.583546	-4.663685	NaN	-0.457240
40.126306	38.717075	NaN	41.998412	1.409231	NaN	-1.872106
40.126306	35.401505	NaN	49.514501	4.724801	NaN	-9.388195
40.126306	49.724164	NaN	31.666405	-9.597858	NaN	8.459901
40.126306	35.633171	NaN	42.751694	4.493135	NaN	-2.625388
40.126306	28.138395	NaN	41.126552	11.987911	NaN	-1.000246
40.126306	33.991242	NaN	40.314253	6.135065	NaN	-0.187947
40.126306	36.368943	NaN	45.290902	3.757363	NaN	-5.164596
40.126306	40.622808	NaN	44.161867	-0.496502	NaN	-4.035561
40.126306	26.569032	NaN	41.485015	13.557274	NaN	-1.358709
40.126306	37.082242	NaN	47.066179	3.044064	NaN	-6.939873
40.126306	41.830458	NaN	33.864542	-1.704152	NaN	6.261764
40.126306	41.627239	NaN	38.187446	-1.500933	NaN	1.938860
40.126306	37.063921	NaN	39.746903	3.062385	NaN	0.379403
40.126306	42.340003	NaN	44.274354	-2.213697	NaN	-4.148048
40.126306	21.514292	NaN	37.340528	18.612014	NaN	2.785778
40.126306	40.714703	NaN	43.769076	-0.588397	NaN	-3.642770
40.126306	43.635113	NaN	43.330236	-3.508807	NaN	-3.203929
40.126306	41.999512	NaN	43.654501	-1.873206	NaN	-3.528195
40.126306	36.741754	NaN	40.143850	3.384552	NaN	-0.017544
40.126306	39.891643	NaN	40.425587	0.234663	NaN	-0.299281
40.126306	42.080839	NaN	36.957598	-1.954533	NaN	3.168708
40.126306	36.052699	NaN	43.882095	4.073607	NaN	-3.755789
40.126306	50.280182	NaN	40.448717	-10.153876	NaN	-0.322411
40.126306	30.097652	NaN	36.199639	10.028654	NaN	3.926667
40.126306	51.160727	NaN	40.285572	-11.034421	NaN	-0.159266
40.126306	30.302896	NaN	37.374473	9.823410	NaN	2.751834
40.126306	19.892753	NaN	40.293726	20.233553	NaN	-0.167420
40.126306	53.811509	NaN	45.143165	-13.685203	NaN	-5.016859
40.126306	40.402546	NaN	38.577619	-0.276239	NaN	1.548687
40.126306	32.123055	NaN	41.509488	8.003251	NaN	-1.383182
40.126306	28.950277	NaN	40.348399	11.176029	NaN	-0.222093
40.126306	44.412462	NaN	41.707893	-4.286156	NaN	-1.581587
40.126306	37.130495	NaN	32.616328	2.995811	NaN	7.509978
40.126306	46.281759	NaN	41.466731	-6.155453	NaN	-1.340425
40.126306	37.354269	NaN	45.454796	2.772037	NaN	-5.328490
40.126306	38.283558	NaN	36.839445	1.842748	NaN	3.286861
40.126306	26.163396	NaN	45.325130	13.962910	NaN	-5.198824
40.126306	46.347247	NaN	37.433153	-6.220941	NaN	2.693153
40.126306	52.732941	NaN	44.693366	-12.606635	NaN	-4.567060
40.126306	33.323181	NaN	35.694402	6.803125	NaN	4.431904
40.126306	46.407430	NaN	40.069291	-6.281124	NaN	0.057015
40.126306	36.613967	NaN	45.688879	3.512339	NaN	-5.562573
40.126306	18.192497	NaN	36.481836	21.933809	NaN	3.644470
40.126306	38.538501	NaN	38.860287	1.587805	NaN	1.266020
40.126306	41.042064	NaN	43.431218	-0.915758	NaN	-3.304912
40.126306	55.710661	NaN	44.337947	-15.584355	NaN	-4.211641
40.126306	44.910543	NaN	41.999580	-4.784237	NaN	-1.873274
40.126306	40.773890	NaN	44.858831	-0.647583	NaN	-4.732525
40.126306	44.629559	NaN	40.031726	-4.503252	NaN	0.094580
40.126306	43.595568	NaN	37.255541	-3.469262	NaN	2.870765
40.126306	33.394503	NaN	32.612269	6.731803	NaN	7.514037
40.126306	32.076952	NaN	37.882878	8.049354	NaN	2.243428
40.126306	31.480741	NaN	35.860904	8.645565	NaN	4.265402
40.126306	38.855657	NaN	40.343133	1.270649	NaN	-0.216827
40.126306	43.624439	NaN	40.373395	-3.498133	NaN	-0.247089
40.126306	33.674350	NaN	39.708337	6.451956	NaN	0.417969
40.126306	42.752782	NaN	46.004403	-2.626476	NaN	-5.878096
40.126306	36.597660	NaN	38.163022	3.528646	NaN	1.963284
40.126306	42.285415	NaN	41.195822	-2.159109	NaN	-1.069516
40.126306	37.353577	NaN	44.715362	2.772729	NaN	-4.589056
40.126306	41.081561	NaN	39.898641	-0.955254	NaN	0.227665
40.126306	31.012710	NaN	39.898459	9.113596	NaN	0.227847
40.126306	49.593373	NaN	40.589806	-9.467066	NaN	-0.463500
40.126306	30.180211	NaN	39.095185	9.946095	NaN	1.031121
40.126306	35.939215	NaN	32.296016	4.187091	NaN	7.830290
40.126306	37.284943	NaN	49.651340	2.841363	NaN	-9.525034
40.126306	20.593154	NaN	45.894845	19.533152	NaN	-5.768539
40.126306	28.268982	NaN	41.525642	11.857325	NaN	-1.399336
40.126306	35.695191	NaN	43.127915	4.431115	NaN	-3.001609
40.126306	32.450673	NaN	43.571497	7.675633	NaN	-3.445191
40.126306	32.069931	NaN	39.511204	8.056375	NaN	0.615103
40.126306	36.421278	NaN	41.691503	3.705028	NaN	-1.565196
40.126306	40.275358	NaN	41.297625	-0.149052	NaN	-1.171319
40.126306	47.298118	NaN	43.579952	-7.171812	NaN	-3.453646
40.126306	35.621159	NaN	40.944700	4.505147	NaN	-0.818394
40.126306	36.016940	NaN	37.168208	4.109366	NaN	2.958098
40.126306	41.218038	NaN	40.877972	-1.091732	NaN	-0.751666
40.126306	30.561139	NaN	38.683971	9.565167	NaN	1.442335
40.126306	44.107536	NaN	42.169930	-3.981230	NaN	-2.043623
40.126306	37.157824	NaN	43.691739	2.968482	NaN	-3.565433
40.126306	38.548243	NaN	42.747881	1.578063	NaN	-2.621575
40.126306	41.459134	NaN	44.367557	-1.332828	NaN	-4.241251
40.126306	35.261242	NaN	41.019206	4.865064	NaN	-0.892900
40.126306	33.123001	NaN	39.877061	7.003305	NaN	0.249245
40.126306	9.341955	NaN	38.159587	30.784351	NaN	1.966719
40.126306	36.027166	NaN	42.966868	4.099140	NaN	-2.840562
40.126306	18.153481	NaN	29.061663	21.972825	NaN	11.064643
40.126306	37.605459	NaN	45.292497	2.520847	NaN	-5.166191
40.126306	42.286029	NaN	37.401848	-2.159723	NaN	2.724458
40.126306	38.917974	NaN	43.786553	1.208332	NaN	-3.660247
40.126306	32.286209	NaN	37.992274	7.840097	NaN	2.134032
40.126306	46.733665	NaN	42.830294	-6.607359	NaN	-2.703988
40.126306	21.467363	NaN	33.303536	18.658943	NaN	6.822770
40.126306	26.486983	NaN	36.600095	13.639323	NaN	3.526211
40.126306	32.783067	NaN	47.099255	7.343239	NaN	-6.972949
40.126306	35.723482	NaN	43.799333	4.402824	NaN	-3.673027
40.126306	42.129091	NaN	28.404578	-2.002785	NaN	11.721729
40.126306	32.581110	NaN	36.804974	7.545196	NaN	3.321332
40.126306	35.063447	NaN	40.958879	5.062859	NaN	-0.832573
40.126306	31.264767	NaN	41.614319	8.861539	NaN	-1.488013
40.126306	28.232973	NaN	37.339164	11.893333	NaN	2.787142
40.126306	26.792853	NaN	40.277857	13.333453	NaN	-0.151551
40.126306	44.393279	NaN	41.915530	-4.266973	NaN	-1.789224
40.126306	35.283162	NaN	36.924030	4.843144	NaN	3.202276
40.126306	46.808083	NaN	39.457069	-6.681777	NaN	0.669238
40.126306	36.679538	NaN	45.782297	3.446768	NaN	-5.655991
40.126306	26.404174	NaN	44.290020	13.722132	NaN	-4.163714
40.126306	41.752366	NaN	33.619883	-1.626060	NaN	6.506423
40.126306	38.348831	NaN	37.750546	1.777475	NaN	2.375760
40.126306	14.399453	NaN	39.039222	25.726853	NaN	1.087084
40.126306	43.878313	NaN	41.094926	-3.752007	NaN	-0.968620
40.126306	21.989309	NaN	42.943151	18.136997	NaN	-2.816845
40.126306	29.115238	NaN	39.906462	11.011068	NaN	0.219844
40.126306	36.321738	NaN	35.117821	3.804568	NaN	5.008485
40.126306	37.231959	NaN	38.499107	2.894347	NaN	1.627199
40.126306	44.480913	NaN	40.523828	-4.354607	NaN	-0.397522
40.126306	27.719988	NaN	34.550945	12.406318	NaN	5.575362
40.126306	23.840378	NaN	39.683084	16.285928	NaN	0.443222
40.126306	31.132874	NaN	39.661569	8.993432	NaN	0.464737
40.126306	47.973625	NaN	40.092537	-7.847319	NaN	0.033769
40.126306	41.798037	NaN	41.594591	-1.671730	NaN	-1.468285
40.126306	49.100218	NaN	39.784944	-8.973912	NaN	0.341362
40.126306	34.375940	NaN	42.274357	5.750366	NaN	-2.148051
40.126306	20.946372	NaN	36.176539	19.179935	NaN	3.949767
40.126306	37.390303	NaN	39.080611	2.736003	NaN	1.045696
40.126306	37.510593	NaN	36.801801	2.615713	NaN	3.324505
40.126306	26.841517	NaN	33.492311	13.284789	NaN	6.633995
