# Supplementary material for: Combined Influences of Model Choice, Data Quality, and Data Quantity When Estimating Population Trends
Source: PLoS One. 2015 Jul 15;10(7):e0132255. doi: 10.1371/journal.pone.0132255 (PMC4503393; doi:10.1371/journal.pone.0132255)
Supplement: S1 Dataset — Files are organized by model type and by the input lambda value. (ZIP) [file pone.0132255.s002.zip › Hypothetical LH/sims_lambda_0_95/simulationOutput_0.95_0_0_0.3_50.xls]

Percent_Decline_True	Median_Percent_Decline_Matrix	Median_Percent_Decline_Matrix_stable	Median_Percent_Decline_Scalar	Difference_True_Matrix	Difference_True_Matrix_Stable	Difference_True_Scalar
40.126306	30.781109	NaN	35.688535	9.345197	NaN	4.437771
40.126306	39.972218	NaN	34.146276	0.154088	NaN	5.980030
40.126306	36.144696	NaN	42.134517	3.981611	NaN	-2.008211
40.126306	45.983063	NaN	37.909201	-5.856757	NaN	2.217105
40.126306	45.035079	NaN	46.156434	-4.908772	NaN	-6.030128
40.126306	45.760122	NaN	43.434029	-5.633816	NaN	-3.307723
40.126306	29.062340	NaN	35.158248	11.063966	NaN	4.968058
40.126306	42.551623	NaN	44.723920	-2.425317	NaN	-4.597614
40.126306	48.996090	NaN	37.338748	-8.869784	NaN	2.787558
40.126306	42.381656	NaN	46.280252	-2.255350	NaN	-6.153946
40.126306	30.533557	NaN	39.182819	9.592749	NaN	0.943487
40.126306	30.685413	NaN	41.349937	9.440893	NaN	-1.223631
40.126306	26.772464	NaN	35.892016	13.353842	NaN	4.234290
40.126306	29.933612	NaN	37.628545	10.192694	NaN	2.497761
40.126306	39.844331	NaN	42.347011	0.281975	NaN	-2.220704
40.126306	36.339971	NaN	44.903681	3.786335	NaN	-4.777375
40.126306	32.559849	NaN	38.818346	7.566457	NaN	1.307960
40.126306	35.837460	NaN	44.525357	4.288846	NaN	-4.399051
40.126306	35.853065	NaN	41.771800	4.273241	NaN	-1.645494
40.126306	36.506880	NaN	41.224748	3.619426	NaN	-1.098442
40.126306	44.215921	NaN	45.997032	-4.089615	NaN	-5.870726
40.126306	44.185155	NaN	40.086128	-4.058849	NaN	0.040178
40.126306	34.255851	NaN	38.528345	5.870455	NaN	1.597961
40.126306	36.427030	NaN	44.849372	3.699276	NaN	-4.723066
40.126306	37.946373	NaN	39.089482	2.179933	NaN	1.036824
40.126306	35.932603	NaN	34.807459	4.193703	NaN	5.318847
40.126306	29.335433	NaN	43.702787	10.790874	NaN	-3.576481
40.126306	43.540731	NaN	39.942266	-3.414425	NaN	0.184040
40.126306	43.394613	NaN	41.237978	-3.268307	NaN	-1.111672
40.126306	24.421369	NaN	41.429500	15.704937	NaN	-1.303194
40.126306	40.422427	NaN	39.870250	-0.296121	NaN	0.256056
40.126306	34.870690	NaN	43.826497	5.255616	NaN	-3.700191
40.126306	39.216778	NaN	35.084877	0.909528	NaN	5.041429
40.126306	45.349403	NaN	40.605616	-5.223097	NaN	-0.479310
40.126306	45.949083	NaN	42.867732	-5.822777	NaN	-2.741426
40.126306	33.347606	NaN	36.982713	6.778701	NaN	3.143593
40.126306	40.115379	NaN	35.629537	0.010927	NaN	4.496770
40.126306	19.937255	NaN	38.111367	20.189051	NaN	2.014939
40.126306	34.982803	NaN	45.437303	5.143503	NaN	-5.310997
40.126306	43.526722	NaN	37.186186	-3.400416	NaN	2.940120
40.126306	36.446163	NaN	37.691990	3.680143	NaN	2.434316
40.126306	40.625251	NaN	42.656703	-0.498945	NaN	-2.530397
40.126306	33.937979	NaN	40.235516	6.188327	NaN	-0.109210
40.126306	36.530028	NaN	35.410999	3.596278	NaN	4.715307
40.126306	51.039152	NaN	41.231562	-10.912846	NaN	-1.105256
40.126306	34.716122	NaN	37.666660	5.410184	NaN	2.459646
40.126306	35.262455	NaN	40.782536	4.863851	NaN	-0.656229
40.126306	32.007237	NaN	36.105875	8.119070	NaN	4.020431
40.126306	35.849126	NaN	45.694970	4.277180	NaN	-5.568664
40.126306	36.517536	NaN	44.450774	3.608770	NaN	-4.324468
40.126306	46.535262	NaN	43.154669	-6.408956	NaN	-3.028363
40.126306	26.961473	NaN	41.549076	13.164833	NaN	-1.422770
40.126306	33.312755	NaN	41.698083	6.813551	NaN	-1.571777
40.126306	37.537571	NaN	41.739999	2.588735	NaN	-1.613692
40.126306	34.512847	NaN	39.554495	5.613460	NaN	0.571811
40.126306	45.359449	NaN	32.331126	-5.233143	NaN	7.795180
40.126306	42.861222	NaN	47.360350	-2.734916	NaN	-7.234044
40.126306	48.361113	NaN	39.524958	-8.234807	NaN	0.601348
40.126306	40.660852	NaN	41.285918	-0.534546	NaN	-1.159612
40.126306	24.334032	NaN	42.164514	15.792274	NaN	-2.038208
40.126306	38.155290	NaN	41.528596	1.971016	NaN	-1.402290
40.126306	40.609614	NaN	42.335262	-0.483308	NaN	-2.208956
40.126306	49.501541	NaN	38.259994	-9.375235	NaN	1.866312
40.126306	39.065867	NaN	46.859810	1.060439	NaN	-6.733504
40.126306	37.467921	NaN	38.797193	2.658385	NaN	1.329113
40.126306	34.222070	NaN	38.275763	5.904236	NaN	1.850543
40.126306	31.350697	NaN	38.823668	8.775609	NaN	1.302638
40.126306	36.612583	NaN	40.375679	3.513723	NaN	-0.249373
40.126306	28.323047	NaN	38.006434	11.803259	NaN	2.119873
40.126306	39.786464	NaN	41.013140	0.339842	NaN	-0.886834
40.126306	45.071986	NaN	40.105653	-4.945680	NaN	0.020653
40.126306	37.425426	NaN	41.754649	2.700880	NaN	-1.628342
40.126306	33.051141	NaN	43.348670	7.075165	NaN	-3.222364
40.126306	35.158746	NaN	35.165013	4.967560	NaN	4.961293
40.126306	41.802866	NaN	36.370368	-1.676560	NaN	3.755938
40.126306	43.661731	NaN	42.437076	-3.535425	NaN	-2.310770
40.126306	10.745134	NaN	33.804832	29.381172	NaN	6.321474
40.126306	40.780830	NaN	34.190124	-0.654524	NaN	5.936182
40.126306	48.975609	NaN	42.782369	-8.849303	NaN	-2.656063
40.126306	37.490914	NaN	45.527443	2.635392	NaN	-5.401137
40.126306	29.306289	NaN	43.511949	10.820017	NaN	-3.385643
40.126306	46.757499	NaN	43.068304	-6.631193	NaN	-2.941998
40.126306	43.944215	NaN	40.362816	-3.817909	NaN	-0.236510
40.126306	47.037180	NaN	40.055663	-6.910874	NaN	0.070643
40.126306	32.992349	NaN	35.805564	7.133957	NaN	4.320742
40.126306	48.258116	NaN	43.080827	-8.131810	NaN	-2.954521
40.126306	28.246612	NaN	39.798378	11.879694	NaN	0.327928
40.126306	37.266581	NaN	37.158387	2.859725	NaN	2.967919
40.126306	45.177216	NaN	35.935590	-5.050910	NaN	4.190716
40.126306	35.068479	NaN	39.382819	5.057827	NaN	0.743488
40.126306	52.450551	NaN	36.287537	-12.324244	NaN	3.838769
40.126306	41.548363	NaN	40.719869	-1.422057	NaN	-0.593563
40.126306	31.389577	NaN	45.011084	8.736729	NaN	-4.884778
40.126306	40.510812	NaN	42.592124	-0.384506	NaN	-2.465818
40.126306	34.878411	NaN	44.300700	5.247895	NaN	-4.174394
40.126306	37.890585	NaN	41.182687	2.235721	NaN	-1.056381
40.126306	23.777341	NaN	38.584154	16.348965	NaN	1.542152
40.126306	37.061376	NaN	40.658684	3.064930	NaN	-0.532378
40.126306	36.394176	NaN	39.548672	3.732130	NaN	0.577634
40.126306	22.477198	NaN	37.347660	17.649108	NaN	2.778646
40.126306	30.617627	NaN	37.527313	9.508679	NaN	2.598993
40.126306	44.166013	NaN	43.476286	-4.039706	NaN	-3.349980
40.126306	46.093461	NaN	46.015358	-5.967155	NaN	-5.889052
40.126306	36.430616	NaN	37.435184	3.695690	NaN	2.691122
40.126306	43.772991	NaN	35.309271	-3.646685	NaN	4.817035
40.126306	40.580317	NaN	43.848864	-0.454011	NaN	-3.722558
40.126306	41.229896	NaN	42.158203	-1.103590	NaN	-2.031897
40.126306	39.091405	NaN	39.338029	1.034901	NaN	0.788277
40.126306	33.739489	NaN	37.609911	6.386817	NaN	2.516395
40.126306	32.067455	NaN	38.349882	8.058851	NaN	1.776424
40.126306	28.218081	NaN	34.992665	11.908225	NaN	5.133641
40.126306	35.612786	NaN	45.019086	4.513520	NaN	-4.892779
40.126306	32.279721	NaN	34.543640	7.846585	NaN	5.582666
40.126306	31.954930	NaN	39.722555	8.171376	NaN	0.403751
40.126306	28.965617	NaN	31.866350	11.160689	NaN	8.259956
40.126306	34.112421	NaN	35.010364	6.013885	NaN	5.115942
40.126306	27.193226	NaN	43.346495	12.933081	NaN	-3.220189
40.126306	28.952668	NaN	36.695590	11.173638	NaN	3.430716
40.126306	37.729537	NaN	43.720024	2.396769	NaN	-3.593718
40.126306	20.475289	NaN	34.938524	19.651017	NaN	5.187782
40.126306	37.967110	NaN	44.995811	2.159196	NaN	-4.869505
40.126306	44.626081	NaN	43.800394	-4.499775	NaN	-3.674088
40.126306	33.950533	NaN	34.925838	6.175773	NaN	5.200468
40.126306	29.939785	NaN	40.601549	10.186522	NaN	-0.475243
40.126306	42.446543	NaN	43.946519	-2.320237	NaN	-3.820213
40.126306	31.381516	NaN	40.059662	8.744790	NaN	0.066644
40.126306	41.373330	NaN	37.013327	-1.247023	NaN	3.112979
40.126306	43.804981	NaN	47.882367	-3.678675	NaN	-7.756061
40.126306	19.770243	NaN	37.012385	20.356063	NaN	3.113921
40.126306	42.375984	NaN	42.321054	-2.249678	NaN	-2.194748
40.126306	35.709070	NaN	38.143998	4.417236	NaN	1.982308
40.126306	34.013495	NaN	35.714253	6.112812	NaN	4.412053
40.126306	32.146330	NaN	38.575770	7.979976	NaN	1.550537
40.126306	28.921408	NaN	39.054712	11.204898	NaN	1.071594
40.126306	38.523339	NaN	42.292933	1.602967	NaN	-2.166627
40.126306	42.366192	NaN	37.847115	-2.239886	NaN	2.279191
40.126306	45.984966	NaN	41.619050	-5.858660	NaN	-1.492744
40.126306	30.128827	NaN	39.852179	9.997479	NaN	0.274127
40.126306	26.264347	NaN	47.169299	13.861959	NaN	-7.042993
40.126306	29.814745	NaN	36.905683	10.311561	NaN	3.220623
40.126306	16.614807	NaN	43.067353	23.511499	NaN	-2.941047
40.126306	39.849017	NaN	42.294209	0.277289	NaN	-2.167903
40.126306	32.109152	NaN	37.078642	8.017154	NaN	3.047664
40.126306	40.805540	NaN	34.565125	-0.679234	NaN	5.561181
40.126306	31.115929	NaN	40.075148	9.010377	NaN	0.051158
40.126306	33.474968	NaN	45.126537	6.651339	NaN	-5.000231
40.126306	31.925039	NaN	40.365353	8.201267	NaN	-0.239047
40.126306	41.459625	NaN	36.353663	-1.333319	NaN	3.772643
40.126306	23.089249	NaN	35.169679	17.037057	NaN	4.956627
40.126306	29.675586	NaN	38.865442	10.450720	NaN	1.260864
40.126306	37.303224	NaN	35.415150	2.823083	NaN	4.711157
40.126306	36.840467	NaN	40.186326	3.285839	NaN	-0.060019
40.126306	30.038350	NaN	39.501945	10.087956	NaN	0.624361
40.126306	43.422710	NaN	46.844659	-3.296404	NaN	-6.718353
40.126306	38.699083	NaN	39.614771	1.427223	NaN	0.511536
40.126306	33.101534	NaN	43.429408	7.024772	NaN	-3.303102
40.126306	39.945164	NaN	39.392439	0.181142	NaN	0.733867
40.126306	31.310197	NaN	42.758718	8.816110	NaN	-2.632412
40.126306	35.286164	NaN	41.118377	4.840143	NaN	-0.992071
40.126306	23.285248	NaN	40.238519	16.841058	NaN	-0.112213
40.126306	34.412996	NaN	40.576612	5.713310	NaN	-0.450305
40.126306	32.888147	NaN	40.603764	7.238159	NaN	-0.477458
40.126306	39.221000	NaN	38.026241	0.905306	NaN	2.100065
40.126306	41.333745	NaN	38.164860	-1.207439	NaN	1.961446
40.126306	52.920325	NaN	39.052610	-12.794019	NaN	1.073696
40.126306	31.947310	NaN	40.745850	8.178996	NaN	-0.619544
40.126306	38.108424	NaN	41.603941	2.017882	NaN	-1.477635
40.126306	25.082025	NaN	44.663715	15.044282	NaN	-4.537408
40.126306	34.223395	NaN	45.829181	5.902911	NaN	-5.702875
40.126306	40.926997	NaN	46.125023	-0.800691	NaN	-5.998717
40.126306	34.501619	NaN	34.448483	5.624687	NaN	5.677824
40.126306	32.923140	NaN	38.988415	7.203166	NaN	1.137891
40.126306	45.910883	NaN	41.299614	-5.784577	NaN	-1.173308
40.126306	30.269998	NaN	36.206709	9.856308	NaN	3.919597
40.126306	18.998413	NaN	36.346063	21.127894	NaN	3.780243
40.126306	36.478252	NaN	41.686810	3.648054	NaN	-1.560504
40.126306	32.814725	NaN	40.536345	7.311581	NaN	-0.410039
40.126306	45.308282	NaN	35.240950	-5.181976	NaN	4.885356
40.126306	35.733330	NaN	40.727593	4.392976	NaN	-0.601287
40.126306	31.688798	NaN	44.108390	8.437508	NaN	-3.982084
40.126306	35.968940	NaN	42.404179	4.157367	NaN	-2.277873
40.126306	32.884495	NaN	30.912387	7.241811	NaN	9.213919
40.126306	33.945343	NaN	39.808061	6.180963	NaN	0.318245
40.126306	27.878752	NaN	43.582743	12.247554	NaN	-3.456437
40.126306	37.887525	NaN	36.802899	2.238781	NaN	3.323407
40.126306	29.502947	NaN	36.601696	10.623359	NaN	3.524610
40.126306	31.383476	NaN	42.295925	8.742830	NaN	-2.169619
40.126306	35.797085	NaN	38.898660	4.329221	NaN	1.227646
40.126306	49.049270	NaN	36.714816	-8.922964	NaN	3.411490
40.126306	34.556473	NaN	40.741824	5.569833	NaN	-0.615518
40.126306	23.915345	NaN	34.567900	16.210961	NaN	5.558406
40.126306	28.171697	NaN	41.008310	11.954609	NaN	-0.882004
40.126306	45.729785	NaN	41.139685	-5.603479	NaN	-1.013379
40.126306	35.569775	NaN	38.794263	4.556531	NaN	1.332043
40.126306	38.476128	NaN	38.761309	1.650178	NaN	1.364997
40.126306	19.436586	NaN	38.287944	20.689720	NaN	1.838362
40.126306	32.897689	NaN	38.358350	7.228617	NaN	1.767957
40.126306	36.849054	NaN	38.004816	3.277252	NaN	2.121490
40.126306	32.405664	NaN	44.692281	7.720642	NaN	-4.565975
40.126306	31.530133	NaN	40.013813	8.596173	NaN	0.112493
40.126306	37.265906	NaN	35.152653	2.860401	NaN	4.973653
40.126306	45.243713	NaN	36.779582	-5.117407	NaN	3.346724
40.126306	29.476201	NaN	38.999481	10.650105	NaN	1.126825
40.126306	39.657476	NaN	40.968814	0.468830	NaN	-0.842508
40.126306	39.703998	NaN	38.359914	0.422308	NaN	1.766392
40.126306	24.421768	NaN	40.533303	15.704538	NaN	-0.406997
40.126306	33.159291	NaN	35.308676	6.967015	NaN	4.817630
40.126306	42.800119	NaN	42.376304	-2.673813	NaN	-2.249998
40.126306	46.156508	NaN	46.958137	-6.030202	NaN	-6.831831
40.126306	38.883182	NaN	36.375045	1.243124	NaN	3.751261
40.126306	33.263070	NaN	40.774546	6.863236	NaN	-0.648240
40.126306	34.572164	NaN	39.275090	5.554142	NaN	0.851216
40.126306	32.422096	NaN	41.404167	7.704210	NaN	-1.277861
40.126306	34.198893	NaN	40.119116	5.927413	NaN	0.007190
40.126306	39.202498	NaN	41.101694	0.923808	NaN	-0.975388
40.126306	31.303558	NaN	41.834123	8.822749	NaN	-1.707817
40.126306	35.795246	NaN	43.312544	4.331060	NaN	-3.186238
40.126306	47.444982	NaN	44.299034	-7.318676	NaN	-4.172728
40.126306	33.830016	NaN	35.036725	6.296290	NaN	5.089581
40.126306	35.807058	NaN	42.928378	4.319248	NaN	-2.802072
40.126306	45.046863	NaN	44.579590	-4.920556	NaN	-4.453284
40.126306	19.432268	NaN	41.715978	20.694038	NaN	-1.589672
40.126306	19.763567	NaN	38.900898	20.362739	NaN	1.225408
40.126306	41.265482	NaN	41.881247	-1.139176	NaN	-1.754941
40.126306	35.199656	NaN	40.233678	4.926650	NaN	-0.107371
40.126306	32.838796	NaN	40.571650	7.287511	NaN	-0.445344
40.126306	32.206205	NaN	39.280136	7.920101	NaN	0.846170
40.126306	42.881171	NaN	43.352253	-2.754865	NaN	-3.225947
40.126306	38.993657	NaN	41.146087	1.132649	NaN	-1.019781
40.126306	30.530862	NaN	47.425543	9.595444	NaN	-7.299237
40.126306	34.714430	NaN	45.085883	5.411876	NaN	-4.959576
40.126306	44.762387	NaN	42.680456	-4.636081	NaN	-2.554150
40.126306	36.219161	NaN	31.943071	3.907145	NaN	8.183235
40.126306	29.029650	NaN	41.975910	11.096656	NaN	-1.849604
40.126306	35.868617	NaN	36.200584	4.257689	NaN	3.925722
40.126306	51.043244	NaN	39.064216	-10.916938	NaN	1.062090
40.126306	45.460869	NaN	36.767865	-5.334562	NaN	3.358441
40.126306	34.849387	NaN	43.080428	5.276919	NaN	-2.954122
40.126306	39.400391	NaN	44.079176	0.725916	NaN	-3.952870
40.126306	36.155055	NaN	35.610301	3.971251	NaN	4.516005
40.126306	37.152279	NaN	40.767243	2.974027	NaN	-0.640937
40.126306	31.480414	NaN	38.547258	8.645892	NaN	1.579048
40.126306	32.644309	NaN	38.168712	7.481997	NaN	1.957594
40.126306	47.693768	NaN	37.909170	-7.567462	NaN	2.217136
40.126306	38.707750	NaN	40.328771	1.418556	NaN	-0.202465
40.126306	47.838376	NaN	46.294524	-7.712070	NaN	-6.168217
40.126306	38.281118	NaN	33.210812	1.845188	NaN	6.915494
40.126306	43.682056	NaN	38.871106	-3.555750	NaN	1.255200
40.126306	45.233836	NaN	43.530220	-5.107530	NaN	-3.403914
40.126306	34.865605	NaN	38.488921	5.260701	NaN	1.637385
40.126306	40.976087	NaN	44.097399	-0.849781	NaN	-3.971093
40.126306	20.076295	NaN	39.779688	20.050011	NaN	0.346618
40.126306	39.138812	NaN	39.298425	0.987495	NaN	0.827881
40.126306	33.484077	NaN	40.749082	6.642229	NaN	-0.622776
40.126306	39.811623	NaN	40.901802	0.314683	NaN	-0.775496
40.126306	45.933978	NaN	36.987152	-5.807672	NaN	3.139154
40.126306	22.832097	NaN	36.746301	17.294209	NaN	3.380005
40.126306	51.369161	NaN	42.444644	-11.242855	NaN	-2.318338
40.126306	18.483303	NaN	42.963499	21.643003	NaN	-2.837193
40.126306	29.040339	NaN	39.510409	11.085967	NaN	0.615897
40.126306	38.593159	NaN	46.112867	1.533147	NaN	-5.986561
40.126306	33.132134	NaN	43.770385	6.994172	NaN	-3.644079
40.126306	27.165259	NaN	39.768970	12.961047	NaN	0.357336
40.126306	40.060970	NaN	34.701228	0.065336	NaN	5.425078
40.126306	32.764172	NaN	42.253161	7.362134	NaN	-2.126855
40.126306	37.409691	NaN	40.503045	2.716615	NaN	-0.376738
40.126306	37.270508	NaN	45.978685	2.855798	NaN	-5.852379
40.126306	42.108326	NaN	38.228316	-1.982019	NaN	1.897990
40.126306	37.171652	NaN	45.468695	2.954654	NaN	-5.342389
40.126306	42.179891	NaN	40.617561	-2.053585	NaN	-0.491254
40.126306	36.011445	NaN	41.115566	4.114861	NaN	-0.989260
40.126306	42.901892	NaN	40.210622	-2.775585	NaN	-0.084316
40.126306	32.651937	NaN	43.821810	7.474369	NaN	-3.695504
40.126306	31.538634	NaN	41.855212	8.587672	NaN	-1.728906
40.126306	28.218391	NaN	36.865081	11.907915	NaN	3.261225
40.126306	36.659149	NaN	38.370893	3.467157	NaN	1.755413
40.126306	29.453239	NaN	42.820562	10.673067	NaN	-2.694256
40.126306	34.222964	NaN	36.862602	5.903342	NaN	3.263704
40.126306	37.814681	NaN	39.364701	2.311625	NaN	0.761605
40.126306	30.896009	NaN	37.535754	9.230297	NaN	2.590552
40.126306	44.394852	NaN	36.688956	-4.268546	NaN	3.437350
40.126306	51.056673	NaN	44.335654	-10.930367	NaN	-4.209348
40.126306	50.139961	NaN	38.580323	-10.013655	NaN	1.545983
40.126306	38.366694	NaN	39.054370	1.759612	NaN	1.071936
40.126306	27.433090	NaN	40.886326	12.693216	NaN	-0.760020
40.126306	28.320586	NaN	34.137095	11.805720	NaN	5.989211
40.126306	50.262369	NaN	46.754088	-10.136063	NaN	-6.627782
40.126306	24.987083	NaN	40.714099	15.139223	NaN	-0.587793
40.126306	34.997545	NaN	37.271857	5.128761	NaN	2.854449
40.126306	35.031583	NaN	37.532252	5.094723	NaN	2.594054
40.126306	43.819872	NaN	42.871927	-3.693566	NaN	-2.745621
40.126306	33.825735	NaN	38.332556	6.300571	NaN	1.793750
40.126306	39.364910	NaN	42.918113	0.761396	NaN	-2.791807
40.126306	31.955706	NaN	45.231947	8.170600	NaN	-5.105641
40.126306	28.675337	NaN	42.357310	11.450969	NaN	-2.231004
40.126306	45.938920	NaN	44.362976	-5.812614	NaN	-4.236670
40.126306	24.355177	NaN	43.424378	15.771129	NaN	-3.298072
40.126306	34.916817	NaN	35.768689	5.209490	NaN	4.357617
40.126306	39.904797	NaN	33.442362	0.221509	NaN	6.683944
40.126306	28.635573	NaN	38.290206	11.490733	NaN	1.836101
40.126306	42.430680	NaN	43.280444	-2.304374	NaN	-3.154138
40.126306	21.738729	NaN	43.870354	18.387577	NaN	-3.744048
40.126306	39.442092	NaN	40.307671	0.684214	NaN	-0.181365
40.126306	34.479074	NaN	33.874076	5.647232	NaN	6.252230
40.126306	35.857810	NaN	37.203384	4.268496	NaN	2.922922
40.126306	46.828065	NaN	44.200158	-6.701759	NaN	-4.073852
40.126306	40.508789	NaN	45.035367	-0.382482	NaN	-4.909061
40.126306	32.027181	NaN	41.059771	8.099125	NaN	-0.933465
40.126306	35.427617	NaN	43.669296	4.698689	NaN	-3.542990
40.126306	26.459390	NaN	38.026606	13.666916	NaN	2.099700
40.126306	39.913197	NaN	40.000905	0.213109	NaN	0.125402
40.126306	25.683569	NaN	40.354725	14.442737	NaN	-0.228419
40.126306	34.978654	NaN	37.371005	5.147652	NaN	2.755301
40.126306	40.613591	NaN	46.122571	-0.487285	NaN	-5.996265
40.126306	25.119297	NaN	42.416149	15.007009	NaN	-2.289843
40.126306	44.606930	NaN	39.218709	-4.480624	NaN	0.907597
40.126306	39.968986	NaN	40.692280	0.157320	NaN	-0.565974
40.126306	49.859470	NaN	47.297168	-9.733164	NaN	-7.170862
40.126306	35.976172	NaN	38.838754	4.150134	NaN	1.287553
40.126306	42.728428	NaN	40.895065	-2.602122	NaN	-0.768759
40.126306	42.118809	NaN	44.015545	-1.992503	NaN	-3.889238
40.126306	26.715544	NaN	40.258951	13.410762	NaN	-0.132645
40.126306	33.551687	NaN	38.870083	6.574619	NaN	1.256223
40.126306	27.818657	NaN	42.562103	12.307649	NaN	-2.435797
40.126306	48.754964	NaN	43.902129	-8.628658	NaN	-3.775823
40.126306	49.070689	NaN	42.229573	-8.944383	NaN	-2.103267
40.126306	32.850575	NaN	40.578781	7.275731	NaN	-0.452475
40.126306	49.878453	NaN	39.521023	-9.752147	NaN	0.605283
40.126306	29.345744	NaN	40.931073	10.780562	NaN	-0.804767
40.126306	33.150835	NaN	39.061986	6.975471	NaN	1.064320
40.126306	28.341066	NaN	41.112937	11.785240	NaN	-0.986631
40.126306	35.490882	NaN	39.117663	4.635424	NaN	1.008644
40.126306	43.352360	NaN	40.132781	-3.226053	NaN	-0.006474
40.126306	43.798522	NaN	40.561594	-3.672216	NaN	-0.435288
40.126306	44.879902	NaN	43.365231	-4.753596	NaN	-3.238925
40.126306	29.880257	NaN	37.424305	10.246049	NaN	2.702001
40.126306	26.972493	NaN	39.002692	13.153813	NaN	1.123614
40.126306	37.021377	NaN	44.040444	3.104929	NaN	-3.914138
40.126306	40.542595	NaN	43.808345	-0.416289	NaN	-3.682039
40.126306	33.203330	NaN	36.279430	6.922976	NaN	3.846876
40.126306	32.036657	NaN	42.066926	8.089649	NaN	-1.940620
40.126306	36.561690	NaN	38.104537	3.564616	NaN	2.021769
40.126306	33.904985	NaN	38.148816	6.221321	NaN	1.977490
40.126306	39.301571	NaN	47.507571	0.824735	NaN	-7.381265
40.126306	31.889677	NaN	50.041715	8.236629	NaN	-9.915409
40.126306	33.008845	NaN	44.969723	7.117461	NaN	-4.843417
40.126306	35.713680	NaN	38.399089	4.412626	NaN	1.727218
40.126306	48.773668	NaN	38.159451	-8.647362	NaN	1.966855
40.126306	43.993624	NaN	42.250398	-3.867318	NaN	-2.124092
40.126306	33.363147	NaN	35.584011	6.763159	NaN	4.542295
40.126306	27.465961	NaN	39.693105	12.660345	NaN	0.433201
40.126306	38.929301	NaN	37.133550	1.197005	NaN	2.992756
40.126306	51.342333	NaN	39.855224	-11.216027	NaN	0.271082
40.126306	36.432123	NaN	35.591734	3.694184	NaN	4.534573
40.126306	49.502146	NaN	43.963898	-9.375840	NaN	-3.837592
40.126306	35.194631	NaN	44.199952	4.931675	NaN	-4.073646
40.126306	32.279798	NaN	40.442253	7.846508	NaN	-0.315947
40.126306	40.488016	NaN	39.549558	-0.361710	NaN	0.576748
40.126306	32.006498	NaN	42.708209	8.119808	NaN	-2.581903
40.126306	33.495619	NaN	40.536991	6.630687	NaN	-0.410684
40.126306	34.701548	NaN	41.076416	5.424758	NaN	-0.950110
40.126306	42.100010	NaN	38.030699	-1.973704	NaN	2.095607
40.126306	37.865978	NaN	38.748334	2.260328	NaN	1.377972
40.126306	37.971664	NaN	46.349515	2.154643	NaN	-6.223209
40.126306	40.048594	NaN	38.914922	0.077712	NaN	1.211384
40.126306	32.453244	NaN	38.683666	7.673062	NaN	1.442640
40.126306	25.548592	NaN	29.479646	14.577714	NaN	10.646660
40.126306	38.974281	NaN	40.628806	1.152025	NaN	-0.502500
40.126306	30.466754	NaN	39.554966	9.659552	NaN	0.571340
40.126306	36.214712	NaN	36.049523	3.911594	NaN	4.076783
40.126306	41.074631	NaN	38.337976	-0.948325	NaN	1.788330
40.126306	44.778526	NaN	40.198614	-4.652220	NaN	-0.072308
40.126306	32.106841	NaN	37.457794	8.019465	NaN	2.668512
40.126306	36.258752	NaN	36.462646	3.867554	NaN	3.663660
40.126306	46.521308	NaN	45.256136	-6.395002	NaN	-5.129830
40.126306	34.462593	NaN	32.839795	5.663713	NaN	7.286512
40.126306	28.528926	NaN	44.841968	11.597380	NaN	-4.715662
40.126306	52.059316	NaN	39.993481	-11.933010	NaN	0.132825
40.126306	23.682338	NaN	38.916504	16.443968	NaN	1.209802
40.126306	27.389051	NaN	35.821230	12.737255	NaN	4.305076
40.126306	20.326022	NaN	43.002136	19.800284	NaN	-2.875830
40.126306	34.989013	NaN	36.084094	5.137293	NaN	4.042212
40.126306	35.942116	NaN	37.714982	4.184191	NaN	2.411324
40.126306	35.194157	NaN	44.647910	4.932149	NaN	-4.521604
40.126306	42.136817	NaN	39.664548	-2.010511	NaN	0.461758
40.126306	49.616698	NaN	36.228459	-9.490392	NaN	3.897847
40.126306	27.779798	NaN	40.763200	12.346508	NaN	-0.636894
40.126306	39.505410	NaN	33.549953	0.620896	NaN	6.576354
40.126306	23.280097	NaN	40.260557	16.846209	NaN	-0.134251
40.126306	28.763592	NaN	36.438349	11.362714	NaN	3.687957
40.126306	37.005907	NaN	37.164789	3.120399	NaN	2.961517
40.126306	32.141134	NaN	40.325251	7.985172	NaN	-0.198945
40.126306	36.762648	NaN	44.438419	3.363658	NaN	-4.312113
40.126306	30.722357	NaN	40.220238	9.403949	NaN	-0.093932
40.126306	32.130165	NaN	42.323589	7.996141	NaN	-2.197283
40.126306	16.901857	NaN	38.107608	23.224449	NaN	2.018698
40.126306	48.516139	NaN	41.414821	-8.389833	NaN	-1.288515
40.126306	37.012531	NaN	44.673089	3.113776	NaN	-4.546783
40.126306	36.727441	NaN	42.023560	3.398865	NaN	-1.897254
40.126306	35.211119	NaN	34.248739	4.915187	NaN	5.877567
40.126306	43.380671	NaN	37.790087	-3.254365	NaN	2.336219
40.126306	43.613663	NaN	44.605586	-3.487357	NaN	-4.479280
40.126306	40.021903	NaN	42.607680	0.104403	NaN	-2.481374
40.126306	27.521930	NaN	34.569901	12.604376	NaN	5.556405
40.126306	22.316306	NaN	46.252745	17.810000	NaN	-6.126439
40.126306	28.465328	NaN	42.519634	11.660978	NaN	-2.393328
40.126306	14.265787	NaN	36.424711	25.860519	NaN	3.701595
40.126306	39.234979	NaN	43.585831	0.891327	NaN	-3.459525
40.126306	29.846237	NaN	43.216186	10.280069	NaN	-3.089880
40.126306	38.132922	NaN	39.529452	1.993384	NaN	0.596855
40.126306	39.611216	NaN	44.440242	0.515090	NaN	-4.313936
40.126306	33.953940	NaN	42.487649	6.172366	NaN	-2.361343
40.126306	30.427389	NaN	41.261200	9.698917	NaN	-1.134894
40.126306	36.324352	NaN	36.589464	3.801954	NaN	3.536842
40.126306	32.489640	NaN	41.347444	7.636666	NaN	-1.221138
40.126306	42.608275	NaN	40.545916	-2.481969	NaN	-0.419609
40.126306	35.558006	NaN	41.783134	4.568300	NaN	-1.656828
40.126306	28.506378	NaN	42.757629	11.619928	NaN	-2.631323
40.126306	25.242286	NaN	38.872563	14.884020	NaN	1.253743
40.126306	30.555700	NaN	37.928860	9.570606	NaN	2.197446
40.126306	39.026108	NaN	41.699322	1.100198	NaN	-1.573016
40.126306	44.086909	NaN	39.191664	-3.960603	NaN	0.934642
40.126306	35.138745	NaN	45.242130	4.987561	NaN	-5.115824
40.126306	31.406277	NaN	38.309644	8.720029	NaN	1.816662
40.126306	23.632680	NaN	39.150728	16.493626	NaN	0.975578
40.126306	34.036420	NaN	37.944212	6.089887	NaN	2.182094
40.126306	17.459100	NaN	40.009919	22.667206	NaN	0.116387
40.126306	36.903910	NaN	36.261428	3.222396	NaN	3.864878
40.126306	32.946707	NaN	41.522896	7.179599	NaN	-1.396590
40.126306	49.465320	NaN	45.791018	-9.339014	NaN	-5.664712
40.126306	19.597655	NaN	44.020762	20.528651	NaN	-3.894456
40.126306	37.511963	NaN	34.611085	2.614343	NaN	5.515221
40.126306	35.616248	NaN	36.517127	4.510058	NaN	3.609179
40.126306	37.485689	NaN	41.624690	2.640617	NaN	-1.498384
40.126306	40.096381	NaN	36.401175	0.029925	NaN	3.725131
40.126306	38.076150	NaN	39.070962	2.050156	NaN	1.055344
40.126306	46.678654	NaN	38.466217	-6.552348	NaN	1.660089
40.126306	31.963792	NaN	40.934066	8.162515	NaN	-0.807760
40.126306	39.382983	NaN	36.009353	0.743323	NaN	4.116953
40.126306	35.282589	NaN	38.722566	4.843717	NaN	1.403740
40.126306	40.174445	NaN	50.622681	-0.048139	NaN	-10.496375
40.126306	31.709509	NaN	41.007368	8.416797	NaN	-0.881062
40.126306	29.044107	NaN	43.265998	11.082199	NaN	-3.139691
40.126306	34.103084	NaN	43.461995	6.023223	NaN	-3.335689
40.126306	39.021562	NaN	43.666196	1.104744	NaN	-3.539890
40.126306	27.425725	NaN	38.987276	12.700581	NaN	1.139030
40.126306	38.436165	NaN	39.492500	1.690141	NaN	0.633806
40.126306	46.259712	NaN	39.115190	-6.133406	NaN	1.011117
40.126306	39.943373	NaN	37.919352	0.182933	NaN	2.206954
40.126306	26.128720	NaN	41.837740	13.997586	NaN	-1.711434
40.126306	36.463294	NaN	41.931887	3.663012	NaN	-1.805581
40.126306	35.972811	NaN	45.498578	4.153495	NaN	-5.372272
40.126306	40.319354	NaN	37.761059	-0.193048	NaN	2.365248
40.126306	30.962496	NaN	39.159664	9.163811	NaN	0.966642
40.126306	40.933487	NaN	44.247491	-0.807181	NaN	-4.121185
40.126306	53.795127	NaN	44.321300	-13.668821	NaN	-4.194994
40.126306	42.557098	NaN	41.763784	-2.430792	NaN	-1.637478
40.126306	23.718089	NaN	38.742401	16.408217	NaN	1.383906
40.126306	36.697720	NaN	41.413288	3.428586	NaN	-1.286982
40.126306	31.374642	NaN	41.369740	8.751664	NaN	-1.243434
40.126306	34.488831	NaN	44.497342	5.637475	NaN	-4.371036
40.126306	41.160877	NaN	37.916100	-1.034571	NaN	2.210206
40.126306	32.499517	NaN	37.214320	7.626790	NaN	2.911986
40.126306	38.894507	NaN	42.123881	1.231799	NaN	-1.997575
40.126306	35.263785	NaN	39.758619	4.862521	NaN	0.367687
40.126306	39.990269	NaN	39.862409	0.136037	NaN	0.263897
40.126306	41.265741	NaN	43.090888	-1.139435	NaN	-2.964582
40.126306	43.194362	NaN	35.420008	-3.068056	NaN	4.706298
40.126306	28.569206	NaN	35.201314	11.557100	NaN	4.924992
40.126306	38.152095	NaN	38.221655	1.974211	NaN	1.904651
40.126306	26.254842	NaN	41.080540	13.871464	NaN	-0.954234
40.126306	41.762452	NaN	40.954195	-1.636146	NaN	-0.827889
40.126306	30.357932	NaN	39.538553	9.768375	NaN	0.587753
40.126306	30.224672	NaN	38.188258	9.901634	NaN	1.938048
40.126306	39.196171	NaN	45.013512	0.930135	NaN	-4.887206
40.126306	35.443066	NaN	39.346518	4.683240	NaN	0.779788
40.126306	34.570182	NaN	42.120518	5.556124	NaN	-1.994211
40.126306	37.350408	NaN	39.315796	2.775898	NaN	0.810510
40.126306	35.856183	NaN	37.137070	4.270123	NaN	2.989236
40.126306	43.115790	NaN	45.763746	-2.989484	NaN	-5.637440
40.126306	33.214937	NaN	41.196656	6.911369	NaN	-1.070350
40.126306	32.556238	NaN	27.756047	7.570068	NaN	12.370259
40.126306	45.895013	NaN	35.426213	-5.768707	NaN	4.700093
40.126306	38.030619	NaN	40.714456	2.095687	NaN	-0.588150
40.126306	39.193933	NaN	39.805203	0.932373	NaN	0.321103
40.126306	36.220809	NaN	38.653794	3.905497	NaN	1.472513
40.126306	34.973322	NaN	42.960961	5.152984	NaN	-2.834655
40.126306	38.228498	NaN	31.893842	1.897808	NaN	8.232464
40.126306	32.950292	NaN	42.411506	7.176014	NaN	-2.285200
40.126306	36.262649	NaN	44.108027	3.863657	NaN	-3.981721
40.126306	33.312589	NaN	35.157545	6.813717	NaN	4.968761
40.126306	22.473240	NaN	33.802374	17.653066	NaN	6.323932
40.126306	49.868058	NaN	39.706949	-9.741752	NaN	0.419357
40.126306	45.058213	NaN	42.266281	-4.931907	NaN	-2.139975
40.126306	31.576604	NaN	44.038053	8.549702	NaN	-3.911747
40.126306	26.779155	NaN	41.405411	13.347152	NaN	-1.279105
40.126306	46.142383	NaN	52.591896	-6.016077	NaN	-12.465590
40.126306	28.938384	NaN	44.977742	11.187922	NaN	-4.851436
40.126306	51.301989	NaN	34.169176	-11.175683	NaN	5.957130
40.126306	40.065036	NaN	42.058143	0.061270	NaN	-1.931837
40.126306	49.150647	NaN	28.821866	-9.024341	NaN	11.304440
40.126306	30.492603	NaN	35.712491	9.633704	NaN	4.413815
40.126306	39.632699	NaN	46.206909	0.493607	NaN	-6.080603
40.126306	28.734821	NaN	36.429943	11.391485	NaN	3.696363
40.126306	29.492974	NaN	42.450923	10.633332	NaN	-2.324617
40.126306	38.016104	NaN	44.584098	2.110202	NaN	-4.457792
40.126306	39.186835	NaN	39.961889	0.939471	NaN	0.164417
40.126306	38.575296	NaN	41.618053	1.551010	NaN	-1.491747
40.126306	23.212099	NaN	37.329404	16.914207	NaN	2.796902
40.126306	38.160398	NaN	44.179904	1.965908	NaN	-4.053598
40.126306	44.915451	NaN	42.857184	-4.789145	NaN	-2.730878
40.126306	42.514997	NaN	44.179274	-2.388691	NaN	-4.052968
40.126306	36.939351	NaN	38.209491	3.186955	NaN	1.916815
40.126306	38.945963	NaN	41.431814	1.180343	NaN	-1.305508
40.126306	22.635622	NaN	37.226779	17.490684	NaN	2.899527
40.126306	29.942610	NaN	38.874773	10.183697	NaN	1.251533
40.126306	39.178573	NaN	43.202885	0.947733	NaN	-3.076579
40.126306	26.929308	NaN	37.098947	13.196998	NaN	3.027359
40.126306	32.604684	NaN	42.094341	7.521622	NaN	-1.968034
40.126306	20.347327	NaN	41.425130	19.778979	NaN	-1.298823
40.126306	42.848606	NaN	38.537263	-2.722299	NaN	1.589043
40.126306	36.515275	NaN	43.862344	3.611031	NaN	-3.736037
40.126306	37.943806	NaN	40.852073	2.182500	NaN	-0.725767
40.126306	37.129229	NaN	40.445025	2.997077	NaN	-0.318719
40.126306	45.906203	NaN	36.934682	-5.779897	NaN	3.191624
40.126306	20.800369	NaN	38.606058	19.325937	NaN	1.520248
40.126306	41.627817	NaN	36.614829	-1.501511	NaN	3.511477
40.126306	32.074196	NaN	40.071567	8.052110	NaN	0.054739
40.126306	41.785230	NaN	44.359966	-1.658924	NaN	-4.233660
40.126306	42.115709	NaN	38.902911	-1.989403	NaN	1.223396
40.126306	37.695772	NaN	36.958288	2.430534	NaN	3.168018
40.126306	38.135852	NaN	41.671103	1.990454	NaN	-1.544797
40.126306	34.750055	NaN	42.416292	5.376252	NaN	-2.289986
40.126306	44.895345	NaN	34.598124	-4.769039	NaN	5.528182
40.126306	38.902725	NaN	41.265630	1.223581	NaN	-1.139324
40.126306	38.824244	NaN	35.282774	1.302062	NaN	4.843532
40.126306	44.378839	NaN	46.385211	-4.252533	NaN	-6.258905
40.126306	43.676720	NaN	42.040267	-3.550414	NaN	-1.913961
40.126306	37.530479	NaN	41.348217	2.595827	NaN	-1.221911
40.126306	36.844460	NaN	38.426281	3.281846	NaN	1.700025
40.126306	44.503908	NaN	41.014335	-4.377602	NaN	-0.888029
40.126306	33.627045	NaN	40.464073	6.499261	NaN	-0.337767
40.126306	47.722393	NaN	46.254676	-7.596087	NaN	-6.128370
40.126306	43.075568	NaN	38.932001	-2.949262	NaN	1.194305
40.126306	27.079037	NaN	38.264952	13.047269	NaN	1.861354
40.126306	27.851102	NaN	42.767555	12.275204	NaN	-2.641248
40.126306	31.685389	NaN	36.257674	8.440917	NaN	3.868632
40.126306	30.729908	NaN	39.872533	9.396398	NaN	0.253773
40.126306	33.989693	NaN	45.799145	6.136613	NaN	-5.672839
40.126306	41.935256	NaN	43.778905	-1.808950	NaN	-3.652599
40.126306	43.702496	NaN	41.538114	-3.576190	NaN	-1.411807
40.126306	25.226370	NaN	39.872488	14.899936	NaN	0.253818
40.126306	30.668655	NaN	42.415221	9.457651	NaN	-2.288915
40.126306	32.248209	NaN	39.207600	7.878097	NaN	0.918706
40.126306	36.386640	NaN	37.809368	3.739666	NaN	2.316938
40.126306	45.611976	NaN	38.960506	-5.485670	NaN	1.165800
40.126306	36.641633	NaN	34.850712	3.484673	NaN	5.275594
40.126306	50.481581	NaN	40.855860	-10.355274	NaN	-0.729554
40.126306	37.180560	NaN	35.026839	2.945746	NaN	5.099467
40.126306	38.698386	NaN	36.346674	1.427920	NaN	3.779632
40.126306	39.697738	NaN	43.979235	0.428569	NaN	-3.852929
40.126306	32.520978	NaN	36.849507	7.605328	NaN	3.276799
40.126306	32.017381	NaN	38.786026	8.108925	NaN	1.340280
40.126306	34.939322	NaN	42.221862	5.186985	NaN	-2.095556
40.126306	30.159566	NaN	45.367266	9.966740	NaN	-5.240960
40.126306	32.374805	NaN	38.006800	7.751501	NaN	2.119506
40.126306	25.796723	NaN	34.683216	14.329584	NaN	5.443090
40.126306	38.798152	NaN	33.382863	1.328154	NaN	6.743443
40.126306	41.603984	NaN	39.505652	-1.477678	NaN	0.620654
40.126306	30.063849	NaN	38.823948	10.062457	NaN	1.302358
40.126306	27.612804	NaN	37.903753	12.513502	NaN	2.222553
40.126306	44.359382	NaN	46.610012	-4.233076	NaN	-6.483706
40.126306	34.818674	NaN	37.622348	5.307632	NaN	2.503959
40.126306	40.445272	NaN	41.489277	-0.318966	NaN	-1.362971
40.126306	37.865761	NaN	41.306898	2.260545	NaN	-1.180592
40.126306	25.911935	NaN	43.036922	14.214371	NaN	-2.910616
40.126306	24.167222	NaN	42.580353	15.959084	NaN	-2.454047
40.126306	30.852795	NaN	30.621365	9.273511	NaN	9.504941
40.126306	32.317513	NaN	37.967635	7.808793	NaN	2.158671
40.126306	45.354887	NaN	48.828645	-5.228581	NaN	-8.702339
40.126306	37.716403	NaN	42.951312	2.409903	NaN	-2.825006
40.126306	43.450137	NaN	34.753982	-3.323831	NaN	5.372324
40.126306	40.865441	NaN	34.687087	-0.739135	NaN	5.439220
40.126306	33.567484	NaN	39.000169	6.558822	NaN	1.126137
40.126306	41.640112	NaN	39.294011	-1.513806	NaN	0.832295
40.126306	38.869155	NaN	37.176609	1.257151	NaN	2.949697
40.126306	36.795651	NaN	35.250650	3.330656	NaN	4.875656
40.126306	33.623935	NaN	39.988962	6.502371	NaN	0.137344
40.126306	24.846844	NaN	41.059947	15.279462	NaN	-0.933641
40.126306	25.624392	NaN	47.981718	14.501914	NaN	-7.855412
40.126306	35.701190	NaN	44.017912	4.425116	NaN	-3.891606
40.126306	33.954047	NaN	37.539935	6.172259	NaN	2.586371
40.126306	35.397243	NaN	44.491862	4.729063	NaN	-4.365556
40.126306	43.364076	NaN	36.111706	-3.237770	NaN	4.014600
40.126306	43.766979	NaN	43.275298	-3.640673	NaN	-3.148992
40.126306	33.434291	NaN	42.922797	6.692015	NaN	-2.796491
40.126306	23.273588	NaN	34.005468	16.852718	NaN	6.120838
40.126306	42.511426	NaN	42.044486	-2.385120	NaN	-1.918180
40.126306	24.498245	NaN	41.788878	15.628061	NaN	-1.662572
40.126306	32.709350	NaN	44.011093	7.416956	NaN	-3.884787
40.126306	28.489659	NaN	39.209501	11.636647	NaN	0.916805
40.126306	44.928207	NaN	43.202362	-4.801901	NaN	-3.076056
40.126306	35.085112	NaN	41.630393	5.041194	NaN	-1.504087
40.126306	35.814402	NaN	33.777109	4.311905	NaN	6.349198
40.126306	28.821117	NaN	34.389572	11.305189	NaN	5.736734
40.126306	38.017970	NaN	42.217639	2.108336	NaN	-2.091333
40.126306	39.523258	NaN	35.081603	0.603048	NaN	5.044703
40.126306	38.223813	NaN	43.631575	1.902493	NaN	-3.505269
40.126306	31.905798	NaN	40.190192	8.220508	NaN	-0.063886
40.126306	42.384166	NaN	42.319615	-2.257860	NaN	-2.193309
40.126306	33.721797	NaN	41.920960	6.404509	NaN	-1.794654
40.126306	42.341823	NaN	46.342284	-2.215517	NaN	-6.215978
40.126306	27.825361	NaN	37.864093	12.300945	NaN	2.262213
40.126306	39.470787	NaN	44.747941	0.655519	NaN	-4.621635
40.126306	49.663590	NaN	45.160307	-9.537284	NaN	-5.034001
40.126306	32.833480	NaN	41.722902	7.292826	NaN	-1.596596
40.126306	48.540157	NaN	33.735429	-8.413851	NaN	6.390877
40.126306	38.579141	NaN	42.617518	1.547165	NaN	-2.491212
40.126306	32.510983	NaN	38.515282	7.615323	NaN	1.611025
40.126306	50.395527	NaN	50.907812	-10.269220	NaN	-10.781506
40.126306	44.382634	NaN	44.042037	-4.256328	NaN	-3.915731
40.126306	36.686129	NaN	44.030338	3.440178	NaN	-3.904032
40.126306	39.747740	NaN	43.309290	0.378566	NaN	-3.182984
40.126306	37.318491	NaN	38.432482	2.807815	NaN	1.693824
40.126306	26.306817	NaN	39.045239	13.819489	NaN	1.081067
40.126306	21.163838	NaN	41.486017	18.962468	NaN	-1.359711
40.126306	37.271055	NaN	42.311112	2.855251	NaN	-2.184805
40.126306	28.515988	NaN	34.788998	11.610318	NaN	5.337309
40.126306	36.510775	NaN	41.253136	3.615531	NaN	-1.126830
40.126306	52.972246	NaN	39.391590	-12.845939	NaN	0.734716
40.126306	38.931189	NaN	37.937393	1.195117	NaN	2.188913
40.126306	38.530378	NaN	37.301976	1.595928	NaN	2.824331
40.126306	24.339214	NaN	41.215739	15.787092	NaN	-1.089433
40.126306	32.610376	NaN	38.154156	7.515930	NaN	1.972150
40.126306	38.485749	NaN	35.427942	1.640557	NaN	4.698365
40.126306	36.186727	NaN	44.549311	3.939579	NaN	-4.423005
40.126306	39.878450	NaN	44.676696	0.247857	NaN	-4.550390
40.126306	33.670599	NaN	41.983183	6.455707	NaN	-1.856877
40.126306	41.153081	NaN	39.959079	-1.026775	NaN	0.167227
40.126306	27.372250	NaN	39.062336	12.754056	NaN	1.063970
40.126306	25.600498	NaN	45.052205	14.525808	NaN	-4.925899
40.126306	17.949903	NaN	39.014227	22.176403	NaN	1.112080
40.126306	28.641088	NaN	36.751767	11.485218	NaN	3.374539
40.126306	46.237903	NaN	40.711187	-6.111597	NaN	-0.584881
40.126306	36.773452	NaN	39.778348	3.352854	NaN	0.347958
40.126306	26.371902	NaN	38.886486	13.754404	NaN	1.239820
40.126306	34.738625	NaN	38.643935	5.387681	NaN	1.482371
40.126306	30.537803	NaN	45.116598	9.588503	NaN	-4.990292
40.126306	36.798406	NaN	43.575654	3.327900	NaN	-3.449348
40.126306	25.472982	NaN	41.453043	14.653324	NaN	-1.326737
40.126306	51.744977	NaN	39.604500	-11.618671	NaN	0.521806
40.126306	44.668617	NaN	41.997564	-4.542311	NaN	-1.871258
40.126306	27.666770	NaN	32.839358	12.459536	NaN	7.286948
40.126306	29.779349	NaN	39.743035	10.346957	NaN	0.383271
40.126306	25.079613	NaN	39.436706	15.046693	NaN	0.689600
40.126306	22.252484	NaN	36.028873	17.873822	NaN	4.097434
40.126306	37.492031	NaN	41.709503	2.634275	NaN	-1.583197
40.126306	41.603868	NaN	40.484555	-1.477562	NaN	-0.358249
40.126306	37.744208	NaN	36.892983	2.382098	NaN	3.233323
40.126306	39.440637	NaN	40.784954	0.685669	NaN	-0.658648
40.126306	35.503247	NaN	42.483625	4.623059	NaN	-2.357319
40.126306	49.914619	NaN	34.110309	-9.788313	NaN	6.015997
40.126306	42.230528	NaN	39.389662	-2.104222	NaN	0.736644
40.126306	29.910444	NaN	43.680359	10.215862	NaN	-3.554053
40.126306	31.871934	NaN	40.064252	8.254372	NaN	0.062054
40.126306	27.900898	NaN	37.295722	12.225408	NaN	2.830584
40.126306	39.927387	NaN	46.504348	0.198919	NaN	-6.378042
40.126306	40.125969	NaN	42.074259	0.000337	NaN	-1.947953
40.126306	51.228996	NaN	41.853006	-11.102689	NaN	-1.726700
40.126306	42.363625	NaN	45.618553	-2.237319	NaN	-5.492247
40.126306	32.575588	NaN	38.496581	7.550718	NaN	1.629725
40.126306	33.658750	NaN	44.862976	6.467556	NaN	-4.736670
40.126306	44.604327	NaN	44.110529	-4.478021	NaN	-3.984223
40.126306	53.463277	NaN	38.552976	-13.336971	NaN	1.573330
40.126306	26.803887	NaN	42.261275	13.322419	NaN	-2.134969
40.126306	44.227047	NaN	41.519390	-4.100741	NaN	-1.393084
40.126306	36.825229	NaN	45.661488	3.301077	NaN	-5.535182
40.126306	38.712917	NaN	32.272754	1.413389	NaN	7.853552
40.126306	36.548844	NaN	43.942790	3.577462	NaN	-3.816484
40.126306	38.509527	NaN	41.572509	1.616779	NaN	-1.446202
40.126306	36.247168	NaN	33.476204	3.879138	NaN	6.650102
40.126306	21.350529	NaN	38.055387	18.775777	NaN	2.070919
40.126306	33.456493	NaN	39.468296	6.669813	NaN	0.658010
40.126306	41.986518	NaN	43.115160	-1.860212	NaN	-2.988854
40.126306	28.837561	NaN	41.190318	11.288745	NaN	-1.064012
40.126306	37.470225	NaN	41.813763	2.656081	NaN	-1.687457
40.126306	35.497108	NaN	43.006662	4.629199	NaN	-2.880356
40.126306	38.309539	NaN	39.076813	1.816767	NaN	1.049493
40.126306	30.785633	NaN	42.650829	9.340673	NaN	-2.524523
40.126306	36.218271	NaN	35.828506	3.908035	NaN	4.297800
40.126306	39.236952	NaN	44.779686	0.889354	NaN	-4.653379
40.126306	30.022126	NaN	42.031750	10.104180	NaN	-1.905444
40.126306	33.271623	NaN	39.068587	6.854683	NaN	1.057720
40.126306	32.374668	NaN	38.610040	7.751638	NaN	1.516266
40.126306	42.386476	NaN	40.118170	-2.260170	NaN	0.008136
40.126306	42.148427	NaN	45.728929	-2.022121	NaN	-5.602623
40.126306	51.168512	NaN	39.709734	-11.042206	NaN	0.416572
40.126306	46.293370	NaN	39.947526	-6.167064	NaN	0.178781
40.126306	45.323532	NaN	48.043091	-5.197225	NaN	-7.916785
40.126306	31.049116	NaN	37.240130	9.077190	NaN	2.886176
40.126306	35.571661	NaN	43.812308	4.554646	NaN	-3.686002
40.126306	27.923902	NaN	38.223511	12.202404	NaN	1.902795
40.126306	33.454770	NaN	42.653568	6.671536	NaN	-2.527262
40.126306	29.164259	NaN	42.019469	10.962047	NaN	-1.893163
40.126306	32.194766	NaN	43.053681	7.931540	NaN	-2.927375
40.126306	30.581459	NaN	41.174622	9.544847	NaN	-1.048316
40.126306	30.701371	NaN	34.136235	9.424935	NaN	5.990071
40.126306	37.639587	NaN	33.466614	2.486719	NaN	6.659692
40.126306	31.465549	NaN	33.345992	8.660757	NaN	6.780314
40.126306	40.051252	NaN	38.916933	0.075054	NaN	1.209374
40.126306	32.041401	NaN	36.666443	8.084905	NaN	3.459863
40.126306	45.692717	NaN	37.042293	-5.566411	NaN	3.084013
40.126306	30.696262	NaN	42.871460	9.430044	NaN	-2.745154
40.126306	37.012908	NaN	40.630555	3.113398	NaN	-0.504249
40.126306	41.361987	NaN	43.646533	-1.235681	NaN	-3.520227
40.126306	31.868371	NaN	42.885374	8.257935	NaN	-2.759068
40.126306	31.140426	NaN	37.364695	8.985880	NaN	2.761611
40.126306	28.149663	NaN	39.297750	11.976643	NaN	0.828556
40.126306	39.097368	NaN	43.658949	1.028938	NaN	-3.532643
40.126306	34.799928	NaN	37.593517	5.326378	NaN	2.532789
40.126306	45.890145	NaN	43.693090	-5.763839	NaN	-3.566784
40.126306	48.995368	NaN	46.595204	-8.869062	NaN	-6.468898
40.126306	30.467972	NaN	35.813898	9.658334	NaN	4.312408
40.126306	23.169305	NaN	37.169273	16.957001	NaN	2.957033
40.126306	30.160287	NaN	40.106665	9.966019	NaN	0.019641
40.126306	41.198184	NaN	37.583648	-1.071878	NaN	2.542659
40.126306	40.553238	NaN	40.765593	-0.426932	NaN	-0.639287
40.126306	38.763822	NaN	43.188051	1.362484	NaN	-3.061745
40.126306	40.283803	NaN	38.097260	-0.157497	NaN	2.029046
40.126306	45.198643	NaN	40.933328	-5.072337	NaN	-0.807022
40.126306	39.944060	NaN	43.731268	0.182246	NaN	-3.604962
40.126306	23.334763	NaN	43.630910	16.791543	NaN	-3.504603
40.126306	28.965889	NaN	44.077204	11.160417	NaN	-3.950898
40.126306	35.067757	NaN	41.410237	5.058549	NaN	-1.283931
40.126306	30.085888	NaN	41.044956	10.040418	NaN	-0.918650
40.126306	29.730261	NaN	42.671179	10.396045	NaN	-2.544873
40.126306	40.253316	NaN	39.490655	-0.127010	NaN	0.635651
40.126306	26.086303	NaN	38.569434	14.040004	NaN	1.556872
40.126306	27.306440	NaN	39.834208	12.819867	NaN	0.292098
40.126306	32.021948	NaN	41.082075	8.104359	NaN	-0.955769
40.126306	39.271073	NaN	40.945029	0.855233	NaN	-0.818723
40.126306	31.434764	NaN	41.523913	8.691542	NaN	-1.397607
40.126306	43.084757	NaN	39.703245	-2.958451	NaN	0.423061
40.126306	35.387994	NaN	35.915796	4.738312	NaN	4.210510
40.126306	33.449999	NaN	35.873276	6.676307	NaN	4.253030
40.126306	35.342213	NaN	35.936423	4.784094	NaN	4.189884
40.126306	41.031917	NaN	42.572368	-0.905611	NaN	-2.446062
40.126306	39.511739	NaN	36.363994	0.614567	NaN	3.762312
40.126306	46.509524	NaN	33.693227	-6.383218	NaN	6.433079
40.126306	41.806573	NaN	31.287646	-1.680267	NaN	8.838660
40.126306	31.485219	NaN	40.566331	8.641087	NaN	-0.440025
40.126306	36.575098	NaN	40.676115	3.551208	NaN	-0.549808
40.126306	42.249620	NaN	39.526019	-2.123314	NaN	0.600287
40.126306	36.980238	NaN	42.753798	3.146068	NaN	-2.627492
40.126306	14.970966	NaN	36.285263	25.155340	NaN	3.841043
40.126306	39.761117	NaN	42.622043	0.365189	NaN	-2.495737
40.126306	37.376164	NaN	38.016463	2.750142	NaN	2.109843
40.126306	33.718758	NaN	34.560633	6.407548	NaN	5.565673
40.126306	28.469044	NaN	39.971732	11.657262	NaN	0.154574
40.126306	44.156274	NaN	41.241586	-4.029968	NaN	-1.115280
40.126306	29.528411	NaN	36.751810	10.597895	NaN	3.374496
40.126306	39.825094	NaN	48.298871	0.301213	NaN	-8.172565
40.126306	37.947654	NaN	38.031341	2.178652	NaN	2.094966
40.126306	46.323787	NaN	45.185614	-6.197481	NaN	-5.059308
40.126306	34.622987	NaN	39.032302	5.503319	NaN	1.094004
40.126306	43.988654	NaN	42.413257	-3.862348	NaN	-2.286951
40.126306	23.236800	NaN	38.857614	16.889506	NaN	1.268692
40.126306	34.334679	NaN	32.087110	5.791627	NaN	8.039196
40.126306	43.111204	NaN	44.108042	-2.984898	NaN	-3.981736
40.126306	39.250175	NaN	39.461834	0.876131	NaN	0.664472
40.126306	34.982514	NaN	43.794134	5.143792	NaN	-3.667828
40.126306	32.715468	NaN	34.410276	7.410838	NaN	5.716030
40.126306	36.811855	NaN	35.042647	3.314451	NaN	5.083659
40.126306	37.452879	NaN	40.714377	2.673427	NaN	-0.588071
40.126306	35.239691	NaN	41.440801	4.886615	NaN	-1.314495
40.126306	30.327385	NaN	42.284059	9.798921	NaN	-2.157753
40.126306	41.330164	NaN	31.122572	-1.203858	NaN	9.003734
40.126306	34.389449	NaN	36.912630	5.736857	NaN	3.213676
40.126306	27.135259	NaN	36.639292	12.991047	NaN	3.487014
40.126306	35.953120	NaN	41.790016	4.173186	NaN	-1.663710
40.126306	34.260634	NaN	42.777139	5.865672	NaN	-2.650832
40.126306	48.464723	NaN	37.699359	-8.338416	NaN	2.426947
40.126306	43.422331	NaN	42.683620	-3.296025	NaN	-2.557314
40.126306	30.924139	NaN	43.518153	9.202167	NaN	-3.391847
40.126306	35.303284	NaN	38.827018	4.823022	NaN	1.299288
40.126306	38.646696	NaN	34.560944	1.479610	NaN	5.565362
40.126306	44.204449	NaN	44.076507	-4.078143	NaN	-3.950201
40.126306	42.186564	NaN	44.575088	-2.060258	NaN	-4.448782
40.126306	44.431222	NaN	42.217287	-4.304916	NaN	-2.090981
40.126306	33.035586	NaN	43.391916	7.090720	NaN	-3.265609
40.126306	36.329457	NaN	40.728896	3.796849	NaN	-0.602590
40.126306	38.310494	NaN	36.839173	1.815812	NaN	3.287133
40.126306	37.648196	NaN	37.414480	2.478110	NaN	2.711826
40.126306	37.862043	NaN	38.075280	2.264263	NaN	2.051026
40.126306	37.337272	NaN	41.950498	2.789034	NaN	-1.824192
40.126306	38.964636	NaN	38.554877	1.161670	NaN	1.571429
40.126306	42.168474	NaN	41.453849	-2.042168	NaN	-1.327543
40.126306	36.929234	NaN	33.429433	3.197072	NaN	6.696873
40.126306	39.764995	NaN	33.241045	0.361311	NaN	6.885261
40.126306	26.463482	NaN	38.260223	13.662824	NaN	1.866083
40.126306	37.649218	NaN	38.635209	2.477088	NaN	1.491097
40.126306	31.753267	NaN	41.169399	8.373039	NaN	-1.043092
40.126306	40.218928	NaN	35.168920	-0.092622	NaN	4.957386
40.126306	39.733960	NaN	43.373646	0.392346	NaN	-3.247339
40.126306	40.542920	NaN	49.041007	-0.416614	NaN	-8.914701
40.126306	44.985055	NaN	44.917458	-4.858749	NaN	-4.791152
40.126306	39.609998	NaN	39.254203	0.516308	NaN	0.872103
40.126306	41.736954	NaN	46.967500	-1.610648	NaN	-6.841194
40.126306	28.561688	NaN	41.140319	11.564618	NaN	-1.014013
40.126306	42.170957	NaN	39.896031	-2.044650	NaN	0.230275
40.126306	23.228565	NaN	42.570641	16.897741	NaN	-2.444335
40.126306	42.396467	NaN	36.010941	-2.270161	NaN	4.115365
40.126306	33.855520	NaN	40.418286	6.270786	NaN	-0.291980
40.126306	25.944656	NaN	41.212697	14.181650	NaN	-1.086391
40.126306	41.044405	NaN	41.624093	-0.918099	NaN	-1.497787
40.126306	42.666939	NaN	44.164411	-2.540633	NaN	-4.038105
40.126306	38.490486	NaN	41.616776	1.635820	NaN	-1.490469
40.126306	32.501000	NaN	35.809000	7.625306	NaN	4.317306
40.126306	29.113842	NaN	31.704346	11.012464	NaN	8.421960
40.126306	48.852446	NaN	50.671170	-8.726140	NaN	-10.544864
40.126306	31.605812	NaN	43.296309	8.520494	NaN	-3.170002
40.126306	34.685249	NaN	34.455990	5.441057	NaN	5.670316
40.126306	42.914903	NaN	38.762058	-2.788597	NaN	1.364248
40.126306	47.353298	NaN	40.960365	-7.226992	NaN	-0.834059
40.126306	28.516587	NaN	34.204037	11.609719	NaN	5.922269
40.126306	34.804438	NaN	38.953722	5.321868	NaN	1.172584
40.126306	42.628039	NaN	39.416704	-2.501732	NaN	0.709602
40.126306	24.721817	NaN	36.447599	15.404489	NaN	3.678707
40.126306	37.470365	NaN	43.635714	2.655941	NaN	-3.509408
40.126306	36.017040	NaN	39.819144	4.109266	NaN	0.307162
40.126306	33.343300	NaN	38.059938	6.783006	NaN	2.066368
40.126306	41.811373	NaN	37.435299	-1.685066	NaN	2.691007
40.126306	41.462595	NaN	38.472621	-1.336289	NaN	1.653685
40.126306	23.432340	NaN	40.721027	16.693966	NaN	-0.594721
40.126306	31.059196	NaN	44.076204	9.067110	NaN	-3.949898
40.126306	24.207043	NaN	43.563269	15.919263	NaN	-3.436963
40.126306	25.945745	NaN	42.765337	14.180561	NaN	-2.639031
40.126306	40.822702	NaN	40.271607	-0.696396	NaN	-0.145301
40.126306	41.256226	NaN	42.440685	-1.129920	NaN	-2.314379
40.126306	37.716275	NaN	36.806833	2.410031	NaN	3.319473
40.126306	31.901060	NaN	39.307759	8.225246	NaN	0.818547
40.126306	38.194315	NaN	46.925528	1.931991	NaN	-6.799222
40.126306	38.469645	NaN	38.083088	1.656661	NaN	2.043218
40.126306	39.584249	NaN	35.361507	0.542057	NaN	4.764799
40.126306	38.050184	NaN	40.343723	2.076123	NaN	-0.217417
40.126306	29.162748	NaN	39.890041	10.963558	NaN	0.236266
40.126306	31.966494	NaN	35.662740	8.159812	NaN	4.463566
40.126306	29.491164	NaN	38.266647	10.635142	NaN	1.859659
40.126306	25.838120	NaN	39.903260	14.288186	NaN	0.223046
40.126306	28.595472	NaN	39.096711	11.530834	NaN	1.029595
40.126306	46.484677	NaN	43.378595	-6.358371	NaN	-3.252289
40.126306	41.873416	NaN	35.890067	-1.747110	NaN	4.236239
40.126306	35.803305	NaN	41.513211	4.323002	NaN	-1.386904
40.126306	38.403957	NaN	38.810140	1.722349	NaN	1.316166
40.126306	29.609006	NaN	35.134975	10.517300	NaN	4.991331
40.126306	38.811061	NaN	42.421794	1.315245	NaN	-2.295488
40.126306	36.954503	NaN	41.860687	3.171803	NaN	-1.734381
40.126306	25.492236	NaN	38.117434	14.634070	NaN	2.008872
40.126306	33.338388	NaN	41.632279	6.787918	NaN	-1.505973
40.126306	39.548647	NaN	40.709369	0.577659	NaN	-0.583063
40.126306	36.438884	NaN	37.745092	3.687422	NaN	2.381214
40.126306	52.429038	NaN	41.683117	-12.302732	NaN	-1.556811
40.126306	22.928615	NaN	43.061239	17.197691	NaN	-2.934933
40.126306	22.523442	NaN	43.102517	17.602864	NaN	-2.976210
40.126306	37.554474	NaN	45.312718	2.571833	NaN	-5.186412
40.126306	35.766550	NaN	39.763613	4.359756	NaN	0.362693
40.126306	35.989644	NaN	37.415300	4.136662	NaN	2.711006
40.126306	47.480290	NaN	35.304885	-7.353984	NaN	4.821421
40.126306	35.248294	NaN	34.112732	4.878012	NaN	6.013574
40.126306	35.758259	NaN	45.600285	4.368047	NaN	-5.473979
40.126306	33.169817	NaN	33.617187	6.956489	NaN	6.509119
40.126306	39.811557	NaN	39.648755	0.314749	NaN	0.477551
40.126306	30.275593	NaN	43.377395	9.850713	NaN	-3.251089
40.126306	41.361930	NaN	39.810876	-1.235624	NaN	0.315430
40.126306	52.242424	NaN	44.670312	-12.116117	NaN	-4.544006
40.126306	43.450525	NaN	38.107643	-3.324219	NaN	2.018663
40.126306	50.437886	NaN	40.293940	-10.311580	NaN	-0.167634
40.126306	32.995995	NaN	37.660593	7.130311	NaN	2.465713
40.126306	44.906944	NaN	41.840319	-4.780638	NaN	-1.714013
40.126306	26.534966	NaN	41.010190	13.591340	NaN	-0.883884
40.126306	38.116999	NaN	36.181268	2.009307	NaN	3.945039
40.126306	27.693596	NaN	36.829594	12.432710	NaN	3.296712
40.126306	30.560746	NaN	38.708440	9.565560	NaN	1.417866
40.126306	34.542113	NaN	36.337699	5.584193	NaN	3.788607
40.126306	35.757975	NaN	31.001064	4.368331	NaN	9.125242
40.126306	38.822522	NaN	33.442443	1.303784	NaN	6.683863
40.126306	34.753737	NaN	46.080735	5.372569	NaN	-5.954429
40.126306	24.134176	NaN	42.855897	15.992130	NaN	-2.729590
40.126306	18.570450	NaN	39.065940	21.555856	NaN	1.060366
40.126306	29.843887	NaN	43.497039	10.282419	NaN	-3.370733
40.126306	46.466567	NaN	40.077917	-6.340261	NaN	0.048389
40.126306	34.081840	NaN	37.699772	6.044466	NaN	2.426534
40.126306	39.890081	NaN	44.610784	0.236225	NaN	-4.484478
40.126306	33.861359	NaN	34.978032	6.264947	NaN	5.148274
40.126306	26.228083	NaN	43.980678	13.898223	NaN	-3.854372
40.126306	35.194389	NaN	34.348829	4.931917	NaN	5.777477
40.126306	27.566925	NaN	39.592100	12.559381	NaN	0.534206
40.126306	27.448733	NaN	39.535261	12.677573	NaN	0.591045
40.126306	39.454508	NaN	38.136557	0.671798	NaN	1.989749
40.126306	42.137654	NaN	43.878797	-2.011348	NaN	-3.752491
40.126306	38.549399	NaN	36.281253	1.576907	NaN	3.845053
40.126306	32.393174	NaN	42.834055	7.733132	NaN	-2.707749
40.126306	37.930423	NaN	46.168651	2.195883	NaN	-6.042345
40.126306	36.354256	NaN	39.057032	3.772050	NaN	1.069274
40.126306	36.999211	NaN	40.410803	3.127095	NaN	-0.284497
40.126306	35.585197	NaN	41.264889	4.541109	NaN	-1.138583
40.126306	30.634777	NaN	43.115875	9.491529	NaN	-2.989569
40.126306	54.376530	NaN	44.974804	-14.250224	NaN	-4.848498
40.126306	33.046817	NaN	40.546997	7.079489	NaN	-0.420691
40.126306	45.465958	NaN	40.805765	-5.339652	NaN	-0.679459
40.126306	23.956523	NaN	35.194500	16.169783	NaN	4.931806
40.126306	35.416950	NaN	40.343340	4.709356	NaN	-0.217034
40.126306	35.644775	NaN	35.829922	4.481531	NaN	4.296384
40.126306	29.011555	NaN	40.625562	11.114751	NaN	-0.499256
40.126306	27.228486	NaN	43.794709	12.897820	NaN	-3.668403
40.126306	37.790302	NaN	39.640670	2.336004	NaN	0.485636
40.126306	33.514035	NaN	41.866006	6.612271	NaN	-1.739700
40.126306	35.802828	NaN	32.276106	4.323478	NaN	7.850200
40.126306	23.474223	NaN	38.071559	16.652084	NaN	2.054747
40.126306	28.412837	NaN	40.382255	11.713469	NaN	-0.255949
40.126306	46.291908	NaN	39.725046	-6.165602	NaN	0.401260
40.126306	31.121111	NaN	39.960618	9.005195	NaN	0.165689
40.126306	38.325630	NaN	42.441483	1.800676	NaN	-2.315177
40.126306	42.742146	NaN	38.498322	-2.615840	NaN	1.627984
40.126306	28.944595	NaN	41.166791	11.181711	NaN	-1.040484
40.126306	38.147734	NaN	35.566661	1.978572	NaN	4.559645
40.126306	28.273552	NaN	37.931304	11.852754	NaN	2.195002
40.126306	28.893693	NaN	42.547266	11.232614	NaN	-2.420960
40.126306	33.012539	NaN	37.708847	7.113767	NaN	2.417459
40.126306	23.235689	NaN	42.916570	16.890617	NaN	-2.790264
40.126306	32.727011	NaN	40.825960	7.399295	NaN	-0.699654
40.126306	37.020213	NaN	45.066137	3.106093	NaN	-4.939831
40.126306	35.856005	NaN	46.620924	4.270301	NaN	-6.494618
40.126306	54.090406	NaN	32.633960	-13.964100	NaN	7.492346
40.126306	38.687147	NaN	38.341919	1.439159	NaN	1.784387
40.126306	40.950508	NaN	36.909331	-0.824202	NaN	3.216975
40.126306	41.794544	NaN	42.657421	-1.668238	NaN	-2.531115
40.126306	38.156855	NaN	35.261368	1.969451	NaN	4.864938
40.126306	37.901167	NaN	40.943080	2.225139	NaN	-0.816774
40.126306	37.328692	NaN	42.941361	2.797615	NaN	-2.815055
40.126306	34.875660	NaN	33.469894	5.250647	NaN	6.656412
40.126306	29.497597	NaN	41.385811	10.628709	NaN	-1.259505
40.126306	33.842576	NaN	44.964214	6.283730	NaN	-4.837908
40.126306	42.110421	NaN	37.703078	-1.984115	NaN	2.423228
40.126306	45.714860	NaN	37.537322	-5.588554	NaN	2.588984
40.126306	36.532501	NaN	41.443532	3.593806	NaN	-1.317226
40.126306	47.225083	NaN	36.848348	-7.098777	NaN	3.277958
40.126306	35.526504	NaN	41.411195	4.599802	NaN	-1.284889
40.126306	36.110589	NaN	34.683050	4.015717	NaN	5.443256
40.126306	31.522923	NaN	40.119750	8.603384	NaN	0.006556
40.126306	40.560124	NaN	39.487223	-0.433818	NaN	0.639084
40.126306	51.878363	NaN	44.770686	-11.752057	NaN	-4.644380
40.126306	41.201533	NaN	37.720093	-1.075227	NaN	2.406213
40.126306	37.156828	NaN	33.262801	2.969478	NaN	6.863505
40.126306	32.550814	NaN	39.882895	7.575492	NaN	0.243411
40.126306	41.730394	NaN	33.745852	-1.604088	NaN	6.380454
40.126306	41.383221	NaN	39.220757	-1.256915	NaN	0.905549
40.126306	43.988227	NaN	42.452313	-3.861921	NaN	-2.326007
40.126306	38.139969	NaN	38.318100	1.986337	NaN	1.808206
40.126306	36.966884	NaN	32.138545	3.159422	NaN	7.987761
40.126306	38.703618	NaN	38.800300	1.422688	NaN	1.326006
40.126306	33.714032	NaN	37.983059	6.412275	NaN	2.143247
40.126306	36.752265	NaN	42.308874	3.374041	NaN	-2.182568
40.126306	46.325146	NaN	43.446002	-6.198840	NaN	-3.319696
40.126306	35.973861	NaN	41.580028	4.152445	NaN	-1.453722
40.126306	42.151442	NaN	38.726774	-2.025136	NaN	1.399532
40.126306	41.095910	NaN	38.564835	-0.969604	NaN	1.561471
40.126306	27.852032	NaN	36.899929	12.274274	NaN	3.226377
40.126306	45.339879	NaN	40.845377	-5.213573	NaN	-0.719071
40.126306	30.640727	NaN	37.805682	9.485579	NaN	2.320624
40.126306	53.804776	NaN	43.619978	-13.678470	NaN	-3.493672
40.126306	42.602568	NaN	41.294830	-2.476262	NaN	-1.168524
40.126306	40.994560	NaN	42.455910	-0.868254	NaN	-2.329604
40.126306	36.627125	NaN	37.944187	3.499181	NaN	2.182119
40.126306	36.230497	NaN	42.423613	3.895809	NaN	-2.297307
40.126306	44.438349	NaN	41.670113	-4.312043	NaN	-1.543807
40.126306	39.420730	NaN	40.664758	0.705577	NaN	-0.538452
40.126306	46.328300	NaN	32.174742	-6.201994	NaN	7.951565
40.126306	40.506756	NaN	39.492717	-0.380450	NaN	0.633589
40.126306	22.335323	NaN	39.686012	17.790984	NaN	0.440294
40.126306	36.313906	NaN	38.906384	3.812400	NaN	1.219922
40.126306	32.362424	NaN	43.660495	7.763882	NaN	-3.534189
40.126306	35.351576	NaN	38.493907	4.774730	NaN	1.632399
40.126306	31.200395	NaN	40.967417	8.925911	NaN	-0.841111
40.126306	38.936693	NaN	44.189508	1.189613	NaN	-4.063202
40.126306	21.212009	NaN	35.497860	18.914297	NaN	4.628446
40.126306	43.720003	NaN	43.927529	-3.593697	NaN	-3.801223
40.126306	46.171085	NaN	35.144026	-6.044779	NaN	4.982280
40.126306	50.920941	NaN	45.446306	-10.794635	NaN	-5.320000
40.126306	29.805608	NaN	40.953458	10.320698	NaN	-0.827152
40.126306	27.293724	NaN	39.578241	12.832582	NaN	0.548065
40.126306	37.809492	NaN	38.407350	2.316814	NaN	1.718957
40.126306	29.170694	NaN	41.339423	10.955612	NaN	-1.213117
40.126306	25.632044	NaN	37.527208	14.494262	NaN	2.599098
40.126306	45.855451	NaN	41.370026	-5.729144	NaN	-1.243720
40.126306	46.421260	NaN	43.195622	-6.294954	NaN	-3.069316
40.126306	37.146173	NaN	31.805296	2.980133	NaN	8.321010
40.126306	42.909600	NaN	38.021110	-2.783294	NaN	2.105196
40.126306	26.070777	NaN	39.884624	14.055529	NaN	0.241682
40.126306	29.671492	NaN	37.816957	10.454814	NaN	2.309350
