# Supplementary material for: Combined Influences of Model Choice, Data Quality, and Data Quantity When Estimating Population Trends
Source: PLoS One. 2015 Jul 15;10(7):e0132255. doi: 10.1371/journal.pone.0132255 (PMC4503393; doi:10.1371/journal.pone.0132255)
Supplement: S1 Dataset — Files are organized by model type and by the input lambda value. (ZIP) [file pone.0132255.s002.zip › Hypothetical LH/sims_lambda_0_95/simulationOutput_0.95_0_0_0.3_5.xls]

Percent_Decline_True	Median_Percent_Decline_Matrix	Median_Percent_Decline_Matrix_stable	Median_Percent_Decline_Scalar	Difference_True_Matrix	Difference_True_Matrix_Stable	Difference_True_Scalar
40.126306	53.890403	NaN	70.166535	-13.764097	NaN	-30.040229
40.126306	26.473002	NaN	18.915082	13.653304	NaN	21.211224
40.126306	19.431807	NaN	23.031948	20.694499	NaN	17.094358
40.126306	43.066994	NaN	-16.734486	-2.940688	NaN	56.860792
40.126306	10.065723	NaN	58.995778	30.060583	NaN	-18.869472
40.126306	48.407205	NaN	-82.955904	-8.280899	NaN	123.082210
40.126306	67.442041	NaN	-68.567914	-27.315735	NaN	108.694220
40.126306	78.733239	NaN	-7.038198	-38.606933	NaN	47.164504
40.126306	34.304836	NaN	43.246742	5.821470	NaN	-3.120436
40.126306	40.292074	NaN	39.514568	-0.165767	NaN	0.611738
40.126306	-3.433429	NaN	2.454219	43.559735	NaN	37.672087
40.126306	58.728534	NaN	32.538810	-18.602228	NaN	7.587496
40.126306	-27.022712	NaN	-52.761970	67.149018	NaN	92.888276
40.126306	3.833372	NaN	35.737746	36.292934	NaN	4.388560
40.126306	20.660463	NaN	-36.953832	19.465843	NaN	77.080138
40.126306	-76.889298	NaN	70.826109	117.015604	NaN	-30.699802
40.126306	25.500151	NaN	12.103054	14.626155	NaN	28.023252
40.126306	46.930854	NaN	26.788366	-6.804548	NaN	13.337940
40.126306	20.001852	NaN	18.412030	20.124454	NaN	21.714276
40.126306	-62.545179	NaN	62.913070	102.671485	NaN	-22.786764
40.126306	65.122568	NaN	47.490590	-24.996262	NaN	-7.364284
40.126306	-50.228619	NaN	12.557707	90.354925	NaN	27.568599
40.126306	76.728695	NaN	55.541361	-36.602389	NaN	-15.415055
40.126306	66.425510	NaN	82.735250	-26.299203	NaN	-42.608944
40.126306	1.564596	NaN	28.667951	38.561710	NaN	11.458355
40.126306	39.825877	NaN	56.710432	0.300429	NaN	-16.584126
40.126306	19.311860	NaN	-29.743523	20.814446	NaN	69.869829
40.126306	64.933775	NaN	4.114232	-24.807469	NaN	36.012074
40.126306	30.711793	NaN	29.021811	9.414513	NaN	11.104495
40.126306	21.929393	NaN	28.048157	18.196913	NaN	12.078149
40.126306	64.262326	NaN	16.264192	-24.136020	NaN	23.862114
40.126306	56.083800	NaN	57.706041	-15.957494	NaN	-17.579735
40.126306	41.082791	NaN	58.415631	-0.956485	NaN	-18.289325
40.126306	10.968840	NaN	45.718116	29.157466	NaN	-5.591809
40.126306	-9.112109	NaN	-33.434995	49.238415	NaN	73.561301
40.126306	66.817393	NaN	25.139643	-26.691087	NaN	14.986663
40.126306	65.877965	NaN	73.095576	-25.751659	NaN	-32.969270
40.126306	65.420410	NaN	66.629597	-25.294104	NaN	-26.503291
40.126306	48.333642	NaN	63.202431	-8.207336	NaN	-23.076125
40.126306	32.893250	NaN	49.743211	7.233056	NaN	-9.616905
40.126306	-8.925101	NaN	2.575360	49.051407	NaN	37.550946
40.126306	-11.361788	NaN	-66.611570	51.488094	NaN	106.737877
40.126306	84.157814	NaN	51.249974	-44.031508	NaN	-11.123668
40.126306	-38.480725	NaN	27.102655	78.607031	NaN	13.023651
40.126306	24.041674	NaN	24.690560	16.084632	NaN	15.435746
40.126306	4.979117	NaN	61.725621	35.147189	NaN	-21.599315
40.126306	68.760959	NaN	20.297056	-28.634653	NaN	19.829250
40.126306	43.659517	NaN	59.651994	-3.533211	NaN	-19.525688
40.126306	39.833412	NaN	59.071596	0.292894	NaN	-18.945290
40.126306	88.100941	NaN	68.786329	-47.974635	NaN	-28.660023
40.126306	46.270155	NaN	26.628684	-6.143849	NaN	13.497622
40.126306	-29.639973	NaN	28.892648	69.766279	NaN	11.233658
40.126306	45.379520	NaN	3.342494	-5.253213	NaN	36.783812
40.126306	41.761560	NaN	31.272400	-1.635254	NaN	8.853906
40.126306	39.191019	NaN	50.390446	0.935287	NaN	-10.264140
40.126306	36.332171	NaN	-10.173661	3.794135	NaN	50.299967
40.126306	26.203990	NaN	49.523821	13.922316	NaN	-9.397515
40.126306	8.350983	NaN	52.792268	31.775323	NaN	-12.665962
40.126306	-27.930747	NaN	-14.905453	68.057053	NaN	55.031759
40.126306	60.557005	NaN	64.328617	-20.430699	NaN	-24.202311
40.126306	38.783387	NaN	-60.647340	1.342919	NaN	100.773646
40.126306	6.137572	NaN	54.238035	33.988734	NaN	-14.111729
40.126306	37.047569	NaN	75.492202	3.078737	NaN	-35.365896
40.126306	21.227163	NaN	15.913321	18.899143	NaN	24.212985
40.126306	48.752970	NaN	27.199713	-8.626664	NaN	12.926593
40.126306	-98.706897	NaN	45.621232	138.833203	NaN	-5.494926
40.126306	35.467010	NaN	35.353338	4.659296	NaN	4.772968
40.126306	90.000773	NaN	46.147708	-49.874467	NaN	-6.021402
40.126306	20.555147	NaN	10.175247	19.571159	NaN	29.951060
40.126306	-78.556270	NaN	43.424966	118.682576	NaN	-3.298660
40.126306	-56.231766	NaN	-36.597136	96.358072	NaN	76.723442
40.126306	21.158300	NaN	62.359103	18.968006	NaN	-22.232797
40.126306	46.925551	NaN	68.930040	-6.799245	NaN	-28.803734
40.126306	69.948295	NaN	-5.843108	-29.821989	NaN	45.969414
40.126306	13.902451	NaN	67.786135	26.223855	NaN	-27.659829
40.126306	31.126103	NaN	55.121538	9.000203	NaN	-14.995232
40.126306	28.739230	NaN	75.299227	11.387076	NaN	-35.172921
40.126306	-24.310440	NaN	-41.490289	64.436747	NaN	81.616595
40.126306	48.575447	NaN	67.563958	-8.449141	NaN	-27.437652
40.126306	-33.088474	NaN	27.698444	73.214780	NaN	12.427862
40.126306	4.715348	NaN	-1.193973	35.410958	NaN	41.320279
40.126306	41.360295	NaN	15.462691	-1.233989	NaN	24.663616
40.126306	73.589945	NaN	56.718430	-33.463639	NaN	-16.592124
40.126306	70.247819	NaN	40.799973	-30.121513	NaN	-0.673667
40.126306	-93.839021	NaN	14.848826	133.965327	NaN	25.277480
40.126306	17.533768	NaN	32.304603	22.592538	NaN	7.821703
40.126306	46.145143	NaN	56.308380	-6.018837	NaN	-16.182074
40.126306	68.594333	NaN	-50.416041	-28.468027	NaN	90.542347
40.126306	62.507339	NaN	21.917430	-22.381033	NaN	18.208876
40.126306	4.040386	NaN	8.785434	36.085920	NaN	31.340872
40.126306	61.893280	NaN	59.951332	-21.766974	NaN	-19.825026
40.126306	55.101573	NaN	42.240843	-14.975267	NaN	-2.114537
40.126306	61.571186	NaN	48.380604	-21.444880	NaN	-8.254298
40.126306	70.488529	NaN	72.579737	-30.362223	NaN	-32.453431
40.126306	-45.397471	NaN	-4.724697	85.523777	NaN	44.851003
40.126306	56.732472	NaN	75.599808	-16.606166	NaN	-35.473502
40.126306	50.629311	NaN	28.917271	-10.503005	NaN	11.209035
40.126306	79.325330	NaN	12.939870	-39.199024	NaN	27.186436
40.126306	-17.452028	NaN	8.738805	57.578334	NaN	31.387501
40.126306	15.975129	NaN	-6.372933	24.151177	NaN	46.499239
40.126306	44.984089	NaN	19.181897	-4.857783	NaN	20.944409
40.126306	61.420890	NaN	40.214398	-21.294584	NaN	-0.088092
40.126306	66.858304	NaN	62.936501	-26.731998	NaN	-22.810195
40.126306	68.491399	NaN	81.997064	-28.365093	NaN	-41.870758
40.126306	-69.847791	NaN	22.630362	109.974097	NaN	17.495944
40.126306	66.726384	NaN	46.008568	-26.600078	NaN	-5.882262
40.126306	11.483603	NaN	-10.717501	28.642703	NaN	50.843807
40.126306	54.450195	NaN	36.438120	-14.323889	NaN	3.688186
40.126306	61.152259	NaN	35.934538	-21.025953	NaN	4.191768
40.126306	-10.264196	NaN	13.845164	50.390502	NaN	26.281142
40.126306	79.179322	NaN	71.600152	-39.053016	NaN	-31.473846
40.126306	38.048122	NaN	33.470538	2.078184	NaN	6.655768
40.126306	49.668255	NaN	29.637892	-9.541949	NaN	10.488414
40.126306	40.645095	NaN	41.162629	-0.518789	NaN	-1.036323
40.126306	35.575212	NaN	7.865232	4.551094	NaN	32.261074
40.126306	-36.787836	NaN	23.228177	76.914142	NaN	16.898129
40.126306	-121.687883	NaN	32.686858	161.814189	NaN	7.439449
40.126306	69.147268	NaN	-5.394068	-29.020962	NaN	45.520374
40.126306	32.269026	NaN	41.259068	7.857280	NaN	-1.132762
40.126306	48.566340	NaN	30.890005	-8.440034	NaN	9.236301
40.126306	-109.585535	NaN	-20.333865	149.711841	NaN	60.460171
40.126306	-30.657283	NaN	40.687809	70.783589	NaN	-0.561503
40.126306	-90.847135	NaN	29.606656	130.973441	NaN	10.519650
40.126306	37.708064	NaN	47.183295	2.418242	NaN	-7.056989
40.126306	33.205850	NaN	38.882974	6.920456	NaN	1.243332
40.126306	46.010209	NaN	71.940165	-5.883903	NaN	-31.813859
40.126306	38.151383	NaN	61.084395	1.974923	NaN	-20.958089
40.126306	50.203239	NaN	20.123710	-10.076933	NaN	20.002596
40.126306	57.748914	NaN	31.191456	-17.622608	NaN	8.934850
40.126306	8.884934	NaN	34.386715	31.241372	NaN	5.739591
40.126306	80.926490	NaN	69.302575	-40.800184	NaN	-29.176269
40.126306	21.823976	NaN	58.404083	18.302330	NaN	-18.277777
40.126306	40.116656	NaN	25.236911	0.009650	NaN	14.889395
40.126306	64.107585	NaN	44.631460	-23.981279	NaN	-4.505154
40.126306	56.772150	NaN	74.290304	-16.645844	NaN	-34.163998
40.126306	51.515608	NaN	25.352172	-11.389302	NaN	14.774134
40.126306	65.213470	NaN	9.159682	-25.087164	NaN	30.966624
40.126306	-66.756781	NaN	-6.561412	106.883087	NaN	46.687718
40.126306	11.151783	NaN	11.251380	28.974523	NaN	28.874926
40.126306	64.587688	NaN	57.434679	-24.461382	NaN	-17.308373
40.126306	53.412275	NaN	21.517662	-13.285969	NaN	18.608645
40.126306	-2.073533	NaN	58.240136	42.199839	NaN	-18.113830
40.126306	31.585725	NaN	47.779824	8.540581	NaN	-7.653518
40.126306	-3.158031	NaN	69.518363	43.284337	NaN	-29.392057
40.126306	44.509829	NaN	51.573303	-4.383523	NaN	-11.446997
40.126306	-79.472666	NaN	14.141948	119.598972	NaN	25.984358
40.126306	69.663308	NaN	68.148992	-29.537002	NaN	-28.022686
40.126306	70.804833	NaN	5.938878	-30.678527	NaN	34.187428
40.126306	1.422306	NaN	-135.170488	38.704000	NaN	175.296794
40.126306	74.588306	NaN	57.831897	-34.462000	NaN	-17.705591
40.126306	64.271141	NaN	67.873175	-24.144835	NaN	-27.746869
40.126306	65.740128	NaN	51.762416	-25.613822	NaN	-11.636110
40.126306	56.647128	NaN	21.975164	-16.520822	NaN	18.151142
40.126306	40.343444	NaN	59.297457	-0.217137	NaN	-19.171151
40.126306	26.329663	NaN	40.781662	13.796643	NaN	-0.655356
40.126306	46.823202	NaN	38.309949	-6.696896	NaN	1.816357
40.126306	-16.714265	NaN	5.765211	56.840571	NaN	34.361095
40.126306	59.036309	NaN	24.608549	-18.910003	NaN	15.517758
40.126306	69.128121	NaN	45.194759	-29.001815	NaN	-5.068453
40.126306	46.066687	NaN	64.485857	-5.940381	NaN	-24.359551
40.126306	56.940218	NaN	27.056469	-16.813912	NaN	13.069837
40.126306	32.472366	NaN	48.441771	7.653940	NaN	-8.315465
40.126306	65.052503	NaN	69.823524	-24.926197	NaN	-29.697218
40.126306	46.028755	NaN	50.528408	-5.902449	NaN	-10.402102
40.126306	61.674775	NaN	46.366392	-21.548469	NaN	-6.240086
40.126306	34.839528	NaN	70.077806	5.286778	NaN	-29.951500
40.126306	13.788870	NaN	66.057492	26.337437	NaN	-25.931185
40.126306	41.325270	NaN	48.095529	-1.198964	NaN	-7.969223
40.126306	61.219018	NaN	25.357236	-21.092712	NaN	14.769070
40.126306	-19.489056	NaN	-36.428561	59.615362	NaN	76.554868
40.126306	61.175596	NaN	42.046776	-21.049290	NaN	-1.920470
40.126306	10.979197	NaN	39.978220	29.147109	NaN	0.148086
40.126306	53.985131	NaN	43.031033	-13.858825	NaN	-2.904727
40.126306	82.020635	NaN	72.726844	-41.894329	NaN	-32.600538
40.126306	26.193885	NaN	23.602413	13.932421	NaN	16.523893
40.126306	-62.630736	NaN	-0.483710	102.757042	NaN	40.610016
40.126306	61.725531	NaN	59.162975	-21.599225	NaN	-19.036669
40.126306	-7.592038	NaN	33.530916	47.718344	NaN	6.595390
40.126306	58.294121	NaN	66.260403	-18.167815	NaN	-26.134097
40.126306	12.739648	NaN	50.236743	27.386658	NaN	-10.110437
40.126306	33.569439	NaN	53.534220	6.556867	NaN	-13.407914
40.126306	40.804088	NaN	31.970094	-0.677781	NaN	8.156213
40.126306	48.550513	NaN	38.105298	-8.424207	NaN	2.021008
40.126306	47.123357	NaN	53.507656	-6.997051	NaN	-13.381350
40.126306	56.126094	NaN	67.460063	-15.999788	NaN	-27.333757
40.126306	15.257348	NaN	52.732808	24.868959	NaN	-12.606502
40.126306	52.040748	NaN	32.421959	-11.914442	NaN	7.704347
40.126306	54.081356	NaN	63.410210	-13.955050	NaN	-23.283904
40.126306	20.446190	NaN	36.899576	19.680116	NaN	3.226730
40.126306	64.051902	NaN	81.488718	-23.925596	NaN	-41.362411
40.126306	66.678976	NaN	78.971255	-26.552670	NaN	-38.844949
40.126306	43.530704	NaN	47.194261	-3.404398	NaN	-7.067955
40.126306	45.171226	NaN	61.378407	-5.044920	NaN	-21.252101
40.126306	71.820756	NaN	35.749963	-31.694450	NaN	4.376343
40.126306	48.399055	NaN	44.269397	-8.272749	NaN	-4.143091
40.126306	64.703888	NaN	61.077048	-24.577582	NaN	-20.950742
40.126306	81.394382	NaN	60.533203	-41.268076	NaN	-20.406896
40.126306	61.494409	NaN	62.640032	-21.368103	NaN	-22.513726
40.126306	-1.119344	NaN	-0.311324	41.245650	NaN	40.437630
40.126306	-58.558769	NaN	14.086173	98.685075	NaN	26.040133
40.126306	-3.728556	NaN	-6.218397	43.854862	NaN	46.344703
40.126306	29.849311	NaN	-5.059688	10.276995	NaN	45.185994
40.126306	1.749814	NaN	22.352774	38.376492	NaN	17.773532
40.126306	60.186998	NaN	65.255891	-20.060692	NaN	-25.129585
40.126306	-280.352500	NaN	41.176423	320.478807	NaN	-1.050117
40.126306	35.738321	NaN	48.297411	4.387985	NaN	-8.171105
40.126306	33.477011	NaN	6.808860	6.649295	NaN	33.317446
40.126306	52.775004	NaN	22.307886	-12.648698	NaN	17.818420
40.126306	24.549441	NaN	52.258333	15.576865	NaN	-12.132027
40.126306	27.268431	NaN	62.429319	12.857875	NaN	-22.303013
40.126306	65.126823	NaN	57.589119	-25.000517	NaN	-17.462813
40.126306	-51.948143	NaN	53.163137	92.074449	NaN	-13.036831
40.126306	-88.316134	NaN	-4.384916	128.442440	NaN	44.511222
40.126306	83.841102	NaN	64.141684	-43.714796	NaN	-24.015378
40.126306	70.184397	NaN	76.694301	-30.058091	NaN	-36.567995
40.126306	34.938622	NaN	23.717294	5.187684	NaN	16.409012
40.126306	81.570006	NaN	73.498163	-41.443700	NaN	-33.371857
40.126306	59.583437	NaN	24.551622	-19.457131	NaN	15.574684
40.126306	-82.176870	NaN	-2.900132	122.303176	NaN	43.026438
40.126306	45.137134	NaN	28.299520	-5.010828	NaN	11.826786
40.126306	8.498927	NaN	-15.638632	31.627379	NaN	55.764938
40.126306	18.305519	NaN	-28.400113	21.820787	NaN	68.526419
40.126306	23.585657	NaN	36.548370	16.540649	NaN	3.577936
40.126306	-19.736238	NaN	37.823265	59.862544	NaN	2.303041
40.126306	-7.568652	NaN	33.794757	47.694958	NaN	6.331549
40.126306	32.997618	NaN	23.754178	7.128688	NaN	16.372128
40.126306	-9.960464	NaN	14.938977	50.086770	NaN	25.187330
40.126306	70.310385	NaN	51.296258	-30.184079	NaN	-11.169952
40.126306	-80.489302	NaN	45.033761	120.615608	NaN	-4.907455
40.126306	30.546614	NaN	13.787489	9.579692	NaN	26.338817
40.126306	68.427732	NaN	67.051590	-28.301426	NaN	-26.925284
40.126306	58.588880	NaN	40.657591	-18.462574	NaN	-0.531285
40.126306	39.987397	NaN	58.939123	0.138909	NaN	-18.812817
40.126306	-87.669591	NaN	-3.465462	127.795897	NaN	43.591768
40.126306	3.907827	NaN	22.791930	36.218480	NaN	17.334376
40.126306	-16.373156	NaN	34.401764	56.499463	NaN	5.724542
40.126306	75.790125	NaN	54.446445	-35.663819	NaN	-14.320139
40.126306	54.042332	NaN	-67.195166	-13.916026	NaN	107.321472
40.126306	69.151755	NaN	60.553130	-29.025449	NaN	-20.426824
40.126306	-93.052308	NaN	3.178410	133.178614	NaN	36.947896
40.126306	-37.075560	NaN	-74.570361	77.201866	NaN	114.696667
40.126306	70.108880	NaN	34.574522	-29.982574	NaN	5.551784
40.126306	74.850719	NaN	64.971059	-34.724413	NaN	-24.844753
40.126306	49.917655	NaN	60.811061	-9.791349	NaN	-20.684755
40.126306	62.580674	NaN	77.002947	-22.454368	NaN	-36.876641
40.126306	1.268339	NaN	22.586527	38.857967	NaN	17.539779
40.126306	-5.125340	NaN	76.680904	45.251646	NaN	-36.554598
40.126306	-40.176498	NaN	-3.208179	80.302804	NaN	43.334485
40.126306	44.068880	NaN	53.673408	-3.942573	NaN	-13.547102
40.126306	42.570679	NaN	61.181978	-2.444373	NaN	-21.055672
40.126306	47.302229	NaN	48.768748	-7.175923	NaN	-8.642442
40.126306	22.352937	NaN	30.063977	17.773370	NaN	10.062329
40.126306	-14.415066	NaN	40.330207	54.541372	NaN	-0.203901
40.126306	65.634710	NaN	30.390252	-25.508404	NaN	9.736055
40.126306	39.664152	NaN	34.641331	0.462154	NaN	5.484975
40.126306	26.918523	NaN	56.478149	13.207783	NaN	-16.351843
40.126306	6.408905	NaN	35.835110	33.717402	NaN	4.291196
40.126306	71.168923	NaN	67.898398	-31.042617	NaN	-27.772092
40.126306	63.402313	NaN	64.948364	-23.276007	NaN	-24.822058
40.126306	13.998345	NaN	48.709263	26.127961	NaN	-8.582957
40.126306	63.823370	NaN	25.275494	-23.697064	NaN	14.850812
40.126306	60.132819	NaN	41.209612	-20.006513	NaN	-1.083306
40.126306	43.864471	NaN	67.315798	-3.738165	NaN	-27.189492
40.126306	54.639470	NaN	59.970339	-14.513164	NaN	-19.844033
40.126306	-15.293369	NaN	46.907318	55.419675	NaN	-6.781011
40.126306	66.040176	NaN	54.642119	-25.913870	NaN	-14.515813
40.126306	35.463369	NaN	54.554971	4.662937	NaN	-14.428665
40.126306	27.305902	NaN	19.419800	12.820404	NaN	20.706506
40.126306	25.135701	NaN	63.700061	14.990605	NaN	-23.573755
40.126306	20.064748	NaN	11.369091	20.061558	NaN	28.757215
40.126306	9.518442	NaN	34.045687	30.607864	NaN	6.080619
40.126306	63.013239	NaN	37.532129	-22.886933	NaN	2.594177
40.126306	70.394729	NaN	73.860973	-30.268423	NaN	-33.734667
40.126306	78.824455	NaN	38.490839	-38.698149	NaN	1.635467
40.126306	43.631874	NaN	68.724753	-3.505568	NaN	-28.598447
40.126306	65.412856	NaN	24.120202	-25.286550	NaN	16.006104
40.126306	30.561357	NaN	67.652360	9.564949	NaN	-27.526054
40.126306	87.656227	NaN	49.981739	-47.529921	NaN	-9.855433
40.126306	82.572966	NaN	-14.891190	-42.446660	NaN	55.017496
40.126306	29.876559	NaN	49.172033	10.249747	NaN	-9.045726
40.126306	2.801674	NaN	14.567075	37.324632	NaN	25.559231
40.126306	78.041044	NaN	42.969189	-37.914738	NaN	-2.842883
40.126306	75.272934	NaN	23.508077	-35.146628	NaN	16.618229
40.126306	-14.367839	NaN	4.104407	54.494145	NaN	36.021900
40.126306	74.152402	NaN	41.951634	-34.026096	NaN	-1.825328
40.126306	81.509115	NaN	73.865603	-41.382809	NaN	-33.739297
40.126306	-120.563439	NaN	-124.156953	160.689745	NaN	164.283259
40.126306	75.216488	NaN	32.327051	-35.090182	NaN	7.799255
40.126306	30.421906	NaN	-5.978725	9.704400	NaN	46.105031
40.126306	58.592685	NaN	48.144335	-18.466379	NaN	-8.018029
40.126306	34.979512	NaN	46.594068	5.146794	NaN	-6.467762
40.126306	-123.417786	NaN	22.958969	163.544092	NaN	17.167337
40.126306	46.043678	NaN	59.678484	-5.917372	NaN	-19.552178
40.126306	60.518617	NaN	40.199664	-20.392311	NaN	-0.073358
40.126306	9.826757	NaN	50.156529	30.299549	NaN	-10.030223
40.126306	-37.136961	NaN	5.341664	77.263267	NaN	34.784642
40.126306	-1.479895	NaN	26.978963	41.606201	NaN	13.147343
40.126306	25.872691	NaN	23.620509	14.253615	NaN	16.505797
40.126306	50.196961	NaN	30.745633	-10.070655	NaN	9.380673
40.126306	44.551787	NaN	33.841780	-4.425481	NaN	6.284526
40.126306	-61.697714	NaN	38.170144	101.824020	NaN	1.956162
40.126306	37.732169	NaN	73.298724	2.394137	NaN	-33.172418
40.126306	-15.085510	NaN	37.941251	55.211816	NaN	2.185056
40.126306	35.928487	NaN	20.680552	4.197819	NaN	19.445754
40.126306	31.501644	NaN	-0.280139	8.624662	NaN	40.406445
40.126306	57.736677	NaN	52.843143	-17.610371	NaN	-12.716837
40.126306	70.472411	NaN	-7.246908	-30.346105	NaN	47.373214
40.126306	30.322974	NaN	41.268778	9.803332	NaN	-1.142472
40.126306	61.538004	NaN	86.894899	-21.411698	NaN	-46.768593
40.126306	-73.945277	NaN	-61.503116	114.071583	NaN	101.629422
40.126306	71.077104	NaN	67.739843	-30.950797	NaN	-27.613536
40.126306	7.155330	NaN	32.831624	32.970976	NaN	7.294682
40.126306	72.517675	NaN	53.526086	-32.391369	NaN	-13.399780
40.126306	-35.739972	NaN	-108.427056	75.866278	NaN	148.553362
40.126306	55.044788	NaN	35.365706	-14.918482	NaN	4.760600
40.126306	-85.687571	NaN	23.951383	125.813877	NaN	16.174923
40.126306	25.438199	NaN	53.344513	14.688107	NaN	-13.218207
40.126306	57.588573	NaN	62.618859	-17.462267	NaN	-22.492553
40.126306	-24.485734	NaN	43.890770	64.612040	NaN	-3.764464
40.126306	-27.899446	NaN	49.693743	68.025752	NaN	-9.567437
40.126306	-91.826051	NaN	-15.514025	131.952357	NaN	55.640331
40.126306	74.779384	NaN	34.923379	-34.653078	NaN	5.202927
40.126306	15.322352	NaN	58.486611	24.803954	NaN	-18.360305
40.126306	-21.846356	NaN	48.447948	61.972662	NaN	-8.321642
40.126306	47.387845	NaN	50.352372	-7.261539	NaN	-10.226066
40.126306	50.874633	NaN	45.727620	-10.748327	NaN	-5.601314
40.126306	68.652308	NaN	56.664352	-28.526002	NaN	-16.538046
40.126306	45.007199	NaN	69.420646	-4.880893	NaN	-29.294340
40.126306	4.134874	NaN	30.649323	35.991432	NaN	9.476983
40.126306	34.944535	NaN	69.705134	5.181771	NaN	-29.578828
40.126306	20.008142	NaN	29.455524	20.118164	NaN	10.670782
40.126306	-16.077653	NaN	58.266757	56.203960	NaN	-18.140451
40.126306	32.327226	NaN	-30.936383	7.799080	NaN	71.062689
40.126306	77.891762	NaN	29.765134	-37.765456	NaN	10.361172
40.126306	-60.420629	NaN	61.992541	100.546936	NaN	-21.866235
40.126306	-85.048049	NaN	26.141452	125.174355	NaN	13.984854
40.126306	11.209424	NaN	60.578293	28.916882	NaN	-20.451987
40.126306	59.314430	NaN	45.771317	-19.188124	NaN	-5.645011
40.126306	37.565261	NaN	23.953685	2.561045	NaN	16.172621
40.126306	58.248051	NaN	53.473487	-18.121745	NaN	-13.347181
40.126306	17.215612	NaN	8.394052	22.910694	NaN	31.732254
40.126306	-22.505149	NaN	37.341617	62.631455	NaN	2.784689
40.126306	-27.183542	NaN	60.295974	67.309848	NaN	-20.169668
40.126306	-40.107466	NaN	-103.223969	80.233772	NaN	143.350275
40.126306	37.385633	NaN	57.822173	2.740673	NaN	-17.695867
40.126306	39.709117	NaN	27.816319	0.417189	NaN	12.309987
40.126306	49.660867	NaN	41.571009	-9.534561	NaN	-1.444703
40.126306	46.732553	NaN	49.802257	-6.606247	NaN	-9.675951
40.126306	77.505131	NaN	70.901797	-37.378825	NaN	-30.775491
40.126306	64.933842	NaN	35.992491	-24.807536	NaN	4.133816
40.126306	46.656225	NaN	15.800006	-6.529919	NaN	24.326300
40.126306	1.867083	NaN	-14.197944	38.259224	NaN	54.324250
40.126306	56.492835	NaN	62.010576	-16.366529	NaN	-21.884270
40.126306	-41.551927	NaN	13.000346	81.678233	NaN	27.125960
40.126306	25.818404	NaN	56.480811	14.307902	NaN	-16.354505
40.126306	-18.344236	NaN	24.851579	58.470543	NaN	15.274727
40.126306	-63.954568	NaN	12.301903	104.080874	NaN	27.824403
40.126306	19.675040	NaN	30.412656	20.451267	NaN	9.713650
40.126306	-0.323511	NaN	68.167692	40.449817	NaN	-28.041386
40.126306	56.252688	NaN	68.716634	-16.126381	NaN	-28.590328
40.126306	59.355418	NaN	47.806115	-19.229112	NaN	-7.679809
40.126306	6.870690	NaN	28.023821	33.255616	NaN	12.102485
40.126306	77.696322	NaN	69.636085	-37.570016	NaN	-29.509779
40.126306	9.395951	NaN	15.905364	30.730355	NaN	24.220942
40.126306	53.486504	NaN	53.104191	-13.360198	NaN	-12.977885
40.126306	71.568943	NaN	10.318978	-31.442637	NaN	29.807328
40.126306	58.890636	NaN	39.922220	-18.764330	NaN	0.204087
40.126306	68.906662	NaN	48.381587	-28.780356	NaN	-8.255281
40.126306	-34.860580	NaN	34.196631	74.986886	NaN	5.929675
40.126306	-123.208944	NaN	-6.874125	163.335250	NaN	47.000431
40.126306	54.888722	NaN	23.607936	-14.762416	NaN	16.518370
40.126306	57.567830	NaN	41.299726	-17.441524	NaN	-1.173420
40.126306	30.058456	NaN	64.894695	10.067850	NaN	-24.768389
40.126306	82.446792	NaN	74.995479	-42.320486	NaN	-34.869172
40.126306	-138.797464	NaN	-27.285354	178.923770	NaN	67.411660
40.126306	-40.774645	NaN	3.702265	80.900951	NaN	36.424041
40.126306	41.020272	NaN	44.992334	-0.893966	NaN	-4.866028
40.126306	66.467391	NaN	25.737481	-26.341085	NaN	14.388825
40.126306	-322.814976	NaN	32.815126	362.941282	NaN	7.311180
40.126306	-66.074265	NaN	60.185043	106.200571	NaN	-20.058737
40.126306	86.372661	NaN	65.462976	-46.246355	NaN	-25.336670
40.126306	45.253923	NaN	65.197563	-5.127617	NaN	-25.071257
40.126306	11.386996	NaN	42.756950	28.739310	NaN	-2.630644
40.126306	83.199679	NaN	69.832037	-43.073373	NaN	-29.705731
40.126306	-174.380988	NaN	13.608791	214.507295	NaN	26.517515
40.126306	91.043164	NaN	51.282567	-50.916858	NaN	-11.156261
40.126306	60.970616	NaN	74.110064	-20.844310	NaN	-33.983758
40.126306	-14.673123	NaN	57.796913	54.799430	NaN	-17.670607
40.126306	-52.364903	NaN	35.767555	92.491210	NaN	4.358751
40.126306	-78.978869	NaN	-16.350618	119.105176	NaN	56.476924
40.126306	-131.001626	NaN	48.897880	171.127932	NaN	-8.771574
40.126306	60.385489	NaN	-54.970460	-20.259183	NaN	95.096766
40.126306	50.896388	NaN	48.435793	-10.770081	NaN	-8.309487
40.126306	62.575398	NaN	68.921565	-22.449092	NaN	-28.795259
40.126306	-49.565290	NaN	64.144603	89.691596	NaN	-24.018297
40.126306	44.746906	NaN	20.256274	-4.620600	NaN	19.870032
40.126306	57.676673	NaN	50.139556	-17.550367	NaN	-10.013249
40.126306	64.553701	NaN	-2.566909	-24.427395	NaN	42.693215
40.126306	58.131478	NaN	36.324822	-18.005172	NaN	3.801484
40.126306	17.376140	NaN	3.659587	22.750166	NaN	36.466719
40.126306	83.591757	NaN	69.322882	-43.465451	NaN	-29.196576
40.126306	-2.198223	NaN	-56.928440	42.324529	NaN	97.054746
40.126306	47.951322	NaN	62.947524	-7.825016	NaN	-22.821218
40.126306	-0.547568	NaN	49.866570	40.673874	NaN	-9.740264
40.126306	67.151538	NaN	79.593287	-27.025232	NaN	-39.466981
40.126306	2.542443	NaN	-80.152134	37.583863	NaN	120.278440
40.126306	25.869210	NaN	31.117079	14.257096	NaN	9.009227
40.126306	62.054356	NaN	-4.269328	-21.928050	NaN	44.395634
40.126306	-7.731578	NaN	39.947829	47.857884	NaN	0.178478
40.126306	-310.229258	NaN	31.444692	350.355564	NaN	8.681614
40.126306	65.040208	NaN	64.788872	-24.913902	NaN	-24.662566
40.126306	56.520695	NaN	52.644782	-16.394389	NaN	-12.518476
40.126306	-26.410932	NaN	45.030428	66.537238	NaN	-4.904122
40.126306	-10.085515	NaN	43.397505	50.211821	NaN	-3.271199
40.126306	-9.768840	NaN	-98.443404	49.895147	NaN	138.569710
40.126306	40.994903	NaN	-42.144069	-0.868597	NaN	82.270375
40.126306	21.563564	NaN	52.441115	18.562742	NaN	-12.314809
40.126306	28.737056	NaN	57.878458	11.389250	NaN	-17.752152
40.126306	-42.466057	NaN	16.199945	82.592363	NaN	23.926361
40.126306	38.166294	NaN	38.215885	1.960012	NaN	1.910421
40.126306	54.010103	NaN	54.061953	-13.883797	NaN	-13.935647
40.126306	70.922698	NaN	69.584741	-30.796392	NaN	-29.458435
40.126306	72.569580	NaN	57.486286	-32.443274	NaN	-17.359980
40.126306	80.036363	NaN	84.996401	-39.910057	NaN	-44.870095
40.126306	75.233696	NaN	52.395514	-35.107390	NaN	-12.269208
40.126306	-26.278194	NaN	9.110208	66.404500	NaN	31.016098
40.126306	74.530906	NaN	55.540585	-34.404600	NaN	-15.414279
40.126306	52.272081	NaN	58.775797	-12.145775	NaN	-18.649491
40.126306	67.205589	NaN	77.613025	-27.079283	NaN	-37.486719
40.126306	34.481697	NaN	38.462054	5.644609	NaN	1.664252
40.126306	13.935183	NaN	57.462756	26.191123	NaN	-17.336450
40.126306	66.688358	NaN	47.979770	-26.562052	NaN	-7.853464
40.126306	71.405821	NaN	42.302327	-31.279515	NaN	-2.176021
40.126306	7.624834	NaN	16.978824	32.501472	NaN	23.147482
40.126306	42.605934	NaN	-4.798910	-2.479627	NaN	44.925216
40.126306	65.197601	NaN	63.413583	-25.071295	NaN	-23.287277
40.126306	13.809328	NaN	43.214040	26.316978	NaN	-3.087734
40.126306	-17.976539	NaN	22.683491	58.102845	NaN	17.442815
40.126306	69.988528	NaN	8.529299	-29.862222	NaN	31.597007
40.126306	69.402104	NaN	75.337861	-29.275798	NaN	-35.211555
40.126306	-2.318884	NaN	49.324477	42.445190	NaN	-9.198171
40.126306	48.519822	NaN	32.370599	-8.393516	NaN	7.755707
40.126306	72.922719	NaN	32.663751	-32.796413	NaN	7.462555
40.126306	67.243912	NaN	-1.769583	-27.117606	NaN	41.895889
40.126306	45.924828	NaN	65.738889	-5.798522	NaN	-25.612583
40.126306	-3.414033	NaN	49.489399	43.540339	NaN	-9.363093
40.126306	81.003644	NaN	60.949195	-40.877338	NaN	-20.822889
40.126306	-0.323029	NaN	36.420036	40.449335	NaN	3.706270
40.126306	13.393898	NaN	43.054307	26.732408	NaN	-2.928001
40.126306	67.416706	NaN	59.623324	-27.290400	NaN	-19.497018
40.126306	62.985678	NaN	37.885719	-22.859372	NaN	2.240587
40.126306	28.604518	NaN	62.397030	11.521788	NaN	-22.270724
40.126306	44.039567	NaN	69.045730	-3.913261	NaN	-28.919424
40.126306	18.771106	NaN	19.975741	21.355200	NaN	20.150565
40.126306	17.507456	NaN	48.427911	22.618850	NaN	-8.301605
40.126306	-66.421177	NaN	8.337716	106.547483	NaN	31.788590
40.126306	-24.713874	NaN	26.174255	64.840180	NaN	13.952051
40.126306	-138.304246	NaN	-13.902897	178.430552	NaN	54.029203
40.126306	59.454640	NaN	56.855153	-19.328334	NaN	-16.728847
40.126306	60.356566	NaN	24.463100	-20.230260	NaN	15.663206
40.126306	-9.359930	NaN	53.551825	49.486237	NaN	-13.425519
40.126306	35.805528	NaN	26.783123	4.320778	NaN	13.343183
40.126306	15.620905	NaN	44.007871	24.505401	NaN	-3.881565
40.126306	27.842723	NaN	66.222534	12.283583	NaN	-26.096228
40.126306	52.340934	NaN	54.363714	-12.214628	NaN	-14.237408
40.126306	55.748716	NaN	66.336979	-15.622410	NaN	-26.210673
40.126306	4.599435	NaN	17.590261	35.526871	NaN	22.536045
40.126306	55.783056	NaN	54.910696	-15.656750	NaN	-14.784390
40.126306	8.990863	NaN	16.819338	31.135444	NaN	23.306968
40.126306	51.669161	NaN	0.407364	-11.542855	NaN	39.718942
40.126306	3.007274	NaN	45.310345	37.119032	NaN	-5.184039
40.126306	58.532435	NaN	77.291700	-18.406129	NaN	-37.165394
40.126306	-186.253666	NaN	13.739267	226.379972	NaN	26.387039
40.126306	77.275127	NaN	69.642315	-37.148821	NaN	-29.516009
40.126306	-0.635816	NaN	56.188785	40.762122	NaN	-16.062479
40.126306	51.321767	NaN	55.012076	-11.195461	NaN	-14.885770
40.126306	73.483883	NaN	52.380463	-33.357577	NaN	-12.254157
40.126306	-78.029589	NaN	5.471679	118.155895	NaN	34.654627
40.126306	72.344980	NaN	38.595930	-32.218674	NaN	1.530376
40.126306	57.558805	NaN	69.668953	-17.432499	NaN	-29.542647
40.126306	1.197576	NaN	61.589718	38.928730	NaN	-21.463412
40.126306	51.732465	NaN	55.685592	-11.606158	NaN	-15.559286
40.126306	72.550613	NaN	49.470477	-32.424307	NaN	-9.344171
40.126306	60.211529	NaN	65.078910	-20.085223	NaN	-24.952604
40.126306	12.677832	NaN	12.350399	27.448474	NaN	27.775907
40.126306	17.991622	NaN	-40.996023	22.134684	NaN	81.122329
40.126306	55.833810	NaN	36.437591	-15.707504	NaN	3.688715
40.126306	41.073573	NaN	39.705310	-0.947267	NaN	0.420996
40.126306	72.654979	NaN	53.686731	-32.528673	NaN	-13.560425
40.126306	57.323149	NaN	10.228767	-17.196843	NaN	29.897539
40.126306	61.224246	NaN	47.143339	-21.097940	NaN	-7.017033
40.126306	-77.231748	NaN	19.334385	117.358054	NaN	20.791922
40.126306	-19.953199	NaN	61.174115	60.079505	NaN	-21.047808
40.126306	-4.937640	NaN	11.762252	45.063946	NaN	28.364054
40.126306	39.628818	NaN	57.420319	0.497488	NaN	-17.294013
40.126306	27.034814	NaN	41.429513	13.091493	NaN	-1.303207
40.126306	68.755567	NaN	25.046054	-28.629261	NaN	15.080252
40.126306	4.603139	NaN	0.580489	35.523167	NaN	39.545817
40.126306	58.237711	NaN	42.628630	-18.111405	NaN	-2.502324
40.126306	-246.933739	NaN	-76.865867	287.060045	NaN	116.992173
40.126306	76.858101	NaN	44.640874	-36.731795	NaN	-4.514568
40.126306	-110.726478	NaN	-20.928482	150.852784	NaN	61.054788
40.126306	69.793343	NaN	15.860992	-29.667037	NaN	24.265314
40.126306	28.815949	NaN	73.374077	11.310357	NaN	-33.247771
40.126306	62.238758	NaN	19.422654	-22.112452	NaN	20.703652
40.126306	-32.410576	NaN	44.757010	72.536882	NaN	-4.630704
40.126306	64.133676	NaN	71.687367	-24.007370	NaN	-31.561061
40.126306	14.200807	NaN	-7.428104	25.925499	NaN	47.554410
40.126306	24.042918	NaN	70.574433	16.083388	NaN	-30.448127
40.126306	-26.243742	NaN	-52.416036	66.370048	NaN	92.542342
40.126306	30.126515	NaN	15.183715	9.999791	NaN	24.942591
40.126306	36.389585	NaN	44.840339	3.736721	NaN	-4.714032
40.126306	51.710111	NaN	45.262738	-11.583805	NaN	-5.136432
40.126306	-37.050659	NaN	-6.515212	77.176965	NaN	46.641518
40.126306	-19.739806	NaN	69.013908	59.866112	NaN	-28.887601
40.126306	65.215486	NaN	70.487769	-25.089180	NaN	-30.361463
40.126306	69.030900	NaN	35.654197	-28.904594	NaN	4.472109
40.126306	33.821234	NaN	25.349096	6.305072	NaN	14.777210
40.126306	32.432716	NaN	40.066378	7.693590	NaN	0.059928
40.126306	-9.853210	NaN	18.269391	49.979516	NaN	21.856915
40.126306	-84.404731	NaN	22.869957	124.531037	NaN	17.256349
40.126306	48.755987	NaN	58.105330	-8.629681	NaN	-17.979024
40.126306	11.817056	NaN	55.766660	28.309250	NaN	-15.640354
40.126306	-1.885883	NaN	60.285754	42.012189	NaN	-20.159448
40.126306	84.231732	NaN	38.175468	-44.105426	NaN	1.950838
40.126306	19.422668	NaN	46.784108	20.703638	NaN	-6.657802
40.126306	7.138158	NaN	10.146702	32.988148	NaN	29.979604
40.126306	-33.930237	NaN	19.438025	74.056543	NaN	20.688281
40.126306	71.815094	NaN	53.058369	-31.688788	NaN	-12.932063
40.126306	78.780303	NaN	71.989177	-38.653997	NaN	-31.862871
40.126306	46.265686	NaN	37.150054	-6.139380	NaN	2.976252
40.126306	63.302243	NaN	59.273721	-23.175937	NaN	-19.147415
40.126306	-2.922054	NaN	56.154937	43.048360	NaN	-16.028631
40.126306	54.828710	NaN	64.514592	-14.702404	NaN	-24.388286
40.126306	62.368267	NaN	46.660973	-22.241961	NaN	-6.534667
40.126306	77.812002	NaN	48.607924	-37.685696	NaN	-8.481618
40.126306	66.430965	NaN	54.016891	-26.304659	NaN	-13.890585
40.126306	64.805178	NaN	60.154641	-24.678872	NaN	-20.028335
40.126306	41.965918	NaN	31.454614	-1.839612	NaN	8.671692
40.126306	14.240885	NaN	3.754387	25.885421	NaN	36.371919
40.126306	3.441829	NaN	40.836251	36.684477	NaN	-0.709945
40.126306	-68.330714	NaN	20.693846	108.457020	NaN	19.432460
40.126306	80.610367	NaN	71.412991	-40.484061	NaN	-31.286685
40.126306	73.427294	NaN	75.344180	-33.300988	NaN	-35.217874
40.126306	13.429417	NaN	55.873001	26.696889	NaN	-15.746694
40.126306	25.443133	NaN	6.693997	14.683173	NaN	33.432309
40.126306	56.762067	NaN	13.125239	-16.635761	NaN	27.001067
40.126306	34.966024	NaN	46.239501	5.160282	NaN	-6.113195
40.126306	48.129071	NaN	54.611103	-8.002765	NaN	-14.484797
40.126306	-16.634315	NaN	13.265643	56.760621	NaN	26.860663
40.126306	22.945098	NaN	24.454571	17.181208	NaN	15.671735
40.126306	30.220630	NaN	51.879051	9.905677	NaN	-11.752745
40.126306	31.187055	NaN	22.394383	8.939251	NaN	17.731924
40.126306	77.418341	NaN	67.025885	-37.292035	NaN	-26.899579
40.126306	45.790662	NaN	35.749831	-5.664356	NaN	4.376475
40.126306	-5.349962	NaN	-20.490736	45.476268	NaN	60.617042
40.126306	34.081498	NaN	47.904295	6.044809	NaN	-7.777989
40.126306	-30.040454	NaN	44.477749	70.166760	NaN	-4.351443
40.126306	-34.402299	NaN	-32.916148	74.528605	NaN	73.042454
40.126306	52.812760	NaN	53.610563	-12.686454	NaN	-13.484257
40.126306	21.982134	NaN	51.054378	18.144172	NaN	-10.928072
40.126306	73.044066	NaN	41.190456	-32.917760	NaN	-1.064150
40.126306	47.629510	NaN	37.831491	-7.503204	NaN	2.294815
40.126306	15.160336	NaN	54.035445	24.965970	NaN	-13.909139
40.126306	-5.637239	NaN	-127.672222	45.763545	NaN	167.798528
40.126306	-237.591345	NaN	21.082227	277.717651	NaN	19.044079
40.126306	56.437860	NaN	40.323655	-16.311554	NaN	-0.197349
40.126306	72.713199	NaN	29.302954	-32.586893	NaN	10.823352
40.126306	-30.633055	NaN	22.174609	70.759361	NaN	17.951697
40.126306	3.742942	NaN	20.231415	36.383364	NaN	19.894891
40.126306	63.180347	NaN	22.640036	-23.054041	NaN	17.486270
40.126306	62.055857	NaN	16.559473	-21.929550	NaN	23.566833
40.126306	32.489338	NaN	46.738068	7.636968	NaN	-6.611762
40.126306	48.123832	NaN	35.279032	-7.997526	NaN	4.847274
40.126306	39.691214	NaN	35.997396	0.435092	NaN	4.128910
40.126306	53.367221	NaN	41.721247	-13.240915	NaN	-1.594941
40.126306	16.205236	NaN	-13.104440	23.921070	NaN	53.230747
40.126306	-290.207259	NaN	14.111326	330.333565	NaN	26.014980
40.126306	27.941419	NaN	66.211024	12.184887	NaN	-26.084718
40.126306	30.974298	NaN	68.123773	9.152009	NaN	-27.997467
40.126306	52.668895	NaN	25.211674	-12.542589	NaN	14.914632
40.126306	-68.864072	NaN	-2.679917	108.990378	NaN	42.806223
40.126306	-4.776491	NaN	39.738156	44.902797	NaN	0.388150
40.126306	-80.164950	NaN	40.079451	120.291257	NaN	0.046855
40.126306	46.064491	NaN	-11.920947	-5.938185	NaN	52.047254
40.126306	88.882858	NaN	83.098545	-48.756552	NaN	-42.972239
40.126306	29.249878	NaN	33.052511	10.876428	NaN	7.073795
40.126306	89.319270	NaN	70.755462	-49.192964	NaN	-30.629156
40.126306	57.931716	NaN	-0.806365	-17.805410	NaN	40.932671
40.126306	-207.163246	NaN	15.890522	247.289552	NaN	24.235784
40.126306	54.576103	NaN	66.544228	-14.449797	NaN	-26.417922
40.126306	4.358497	NaN	22.210122	35.767809	NaN	17.916184
40.126306	30.701276	NaN	12.298499	9.425030	NaN	27.827807
40.126306	49.015445	NaN	42.974041	-8.889139	NaN	-2.847735
40.126306	87.118095	NaN	41.892437	-46.991789	NaN	-1.766131
40.126306	66.760670	NaN	72.821614	-26.634364	NaN	-32.695308
40.126306	58.746463	NaN	55.633066	-18.620157	NaN	-15.506760
40.126306	55.281414	NaN	-67.328461	-15.155108	NaN	107.454767
40.126306	45.871072	NaN	55.878241	-5.744766	NaN	-15.751935
40.126306	26.057054	NaN	-22.239343	14.069252	NaN	62.365649
40.126306	5.920697	NaN	13.125500	34.205609	NaN	27.000806
40.126306	15.638632	NaN	37.815722	24.487674	NaN	2.310584
40.126306	22.288334	NaN	16.428827	17.837972	NaN	23.697479
40.126306	24.371360	NaN	16.210066	15.754946	NaN	23.916240
40.126306	68.725831	NaN	-75.937119	-28.599525	NaN	116.063426
40.126306	35.149400	NaN	32.167324	4.976906	NaN	7.958982
40.126306	11.151380	NaN	37.505441	28.974926	NaN	2.620865
40.126306	58.707721	NaN	52.643342	-18.581415	NaN	-12.517036
40.126306	41.525754	NaN	69.342816	-1.399448	NaN	-29.216510
40.126306	-185.036124	NaN	-24.233790	225.162430	NaN	64.360096
40.126306	42.767184	NaN	65.823781	-2.640878	NaN	-25.697475
40.126306	58.180923	NaN	22.331924	-18.054617	NaN	17.794382
40.126306	46.833775	NaN	28.782034	-6.707469	NaN	11.344272
40.126306	86.646986	NaN	68.855861	-46.520680	NaN	-28.729555
40.126306	44.538063	NaN	5.218954	-4.411757	NaN	34.907352
40.126306	-7.988179	NaN	29.446231	48.114486	NaN	10.680075
40.126306	-29.826242	NaN	10.436628	69.952548	NaN	29.689678
40.126306	0.327545	NaN	23.660112	39.798761	NaN	16.466194
40.126306	49.061582	NaN	62.455381	-8.935275	NaN	-22.329075
40.126306	56.555795	NaN	74.136329	-16.429489	NaN	-34.010023
40.126306	22.261649	NaN	54.775601	17.864658	NaN	-14.649295
40.126306	52.041050	NaN	54.052233	-11.914744	NaN	-13.925927
40.126306	29.648412	NaN	0.049344	10.477894	NaN	40.076962
40.126306	60.870701	NaN	66.308865	-20.744395	NaN	-26.182558
40.126306	72.573446	NaN	46.335292	-32.447140	NaN	-6.208985
40.126306	69.223078	NaN	70.688605	-29.096772	NaN	-30.562298
40.126306	69.144286	NaN	65.635859	-29.017980	NaN	-25.509553
40.126306	49.164376	NaN	-7.200774	-9.038070	NaN	47.327080
40.126306	-12.026423	NaN	11.797964	52.152729	NaN	28.328342
40.126306	53.734978	NaN	8.554263	-13.608672	NaN	31.572043
40.126306	-9.354379	NaN	23.900538	49.480685	NaN	16.225769
40.126306	73.711713	NaN	-63.186590	-33.585407	NaN	103.312896
40.126306	-53.706465	NaN	-4.157331	93.832771	NaN	44.283637
40.126306	43.186300	NaN	72.878346	-3.059994	NaN	-32.752040
40.126306	72.768782	NaN	61.499803	-32.642476	NaN	-21.373497
40.126306	53.715849	NaN	46.997851	-13.589543	NaN	-6.871545
40.126306	56.700857	NaN	31.919752	-16.574551	NaN	8.206554
40.126306	70.760600	NaN	42.757080	-30.634294	NaN	-2.630774
40.126306	36.781408	NaN	20.907076	3.344898	NaN	19.219230
40.126306	47.508577	NaN	65.919602	-7.382271	NaN	-25.793296
40.126306	44.338876	NaN	52.021622	-4.212570	NaN	-11.895316
40.126306	54.174369	NaN	-26.222999	-14.048063	NaN	66.349305
40.126306	75.454659	NaN	60.627063	-35.328353	NaN	-20.500757
40.126306	60.824204	NaN	42.676733	-20.697898	NaN	-2.550427
40.126306	75.614504	NaN	65.520066	-35.488198	NaN	-25.393760
40.126306	-14.376629	NaN	-51.716686	54.502935	NaN	91.842992
40.126306	48.912135	NaN	69.891292	-8.785828	NaN	-29.764986
40.126306	49.675651	NaN	55.634089	-9.549344	NaN	-15.507783
40.126306	14.969189	NaN	51.004360	25.157117	NaN	-10.878054
40.126306	47.395494	NaN	38.218162	-7.269188	NaN	1.908144
40.126306	73.202573	NaN	33.902438	-33.076267	NaN	6.223868
40.126306	-102.139081	NaN	20.173341	142.265387	NaN	19.952965
40.126306	19.016071	NaN	-82.727292	21.110235	NaN	122.853598
40.126306	65.956743	NaN	31.149841	-25.830437	NaN	8.976465
40.126306	10.207078	NaN	54.416035	29.919228	NaN	-14.289729
40.126306	74.663404	NaN	74.876470	-34.537098	NaN	-34.750164
40.126306	-1.597112	NaN	15.198365	41.723418	NaN	24.927941
40.126306	73.579144	NaN	74.725659	-33.452838	NaN	-34.599353
40.126306	56.384375	NaN	14.634779	-16.258069	NaN	25.491527
40.126306	66.938037	NaN	77.331844	-26.811731	NaN	-37.205537
40.126306	63.331625	NaN	34.431629	-23.205319	NaN	5.694677
40.126306	39.123008	NaN	39.640263	1.003298	NaN	0.486043
40.126306	50.876332	NaN	39.553439	-10.750026	NaN	0.572867
40.126306	27.648403	NaN	-4.418224	12.477903	NaN	44.544530
40.126306	30.220415	NaN	44.970449	9.905891	NaN	-4.844143
40.126306	52.371684	NaN	48.118643	-12.245378	NaN	-7.992337
40.126306	41.993852	NaN	24.970409	-1.867546	NaN	15.155897
40.126306	20.148759	NaN	59.091901	19.977547	NaN	-18.965595
40.126306	49.199324	NaN	48.844060	-9.073018	NaN	-8.717754
40.126306	-182.416733	NaN	-9.656733	222.543039	NaN	49.783039
40.126306	39.579071	NaN	-113.069837	0.547235	NaN	153.196143
40.126306	81.796538	NaN	27.844531	-41.670232	NaN	12.281775
40.126306	68.248603	NaN	52.275638	-28.122297	NaN	-12.149332
40.126306	49.884523	NaN	45.740389	-9.758217	NaN	-5.614083
40.126306	-5.089118	NaN	51.728736	45.215424	NaN	-11.602430
40.126306	-38.433183	NaN	52.628641	78.559489	NaN	-12.502335
40.126306	66.238600	NaN	50.060325	-26.112293	NaN	-9.934019
40.126306	48.176149	NaN	22.001483	-8.049843	NaN	18.124823
40.126306	55.265573	NaN	82.186500	-15.139266	NaN	-42.060194
40.126306	-79.373361	NaN	-67.697094	119.499667	NaN	107.823400
40.126306	74.821250	NaN	21.751723	-34.694944	NaN	18.374583
40.126306	-85.364611	NaN	6.531192	125.490917	NaN	33.595114
40.126306	45.948348	NaN	57.089131	-5.822042	NaN	-16.962825
40.126306	28.955332	NaN	53.012551	11.170974	NaN	-12.886245
40.126306	62.193776	NaN	55.069983	-22.067470	NaN	-14.943677
40.126306	25.040733	NaN	-1.163660	15.085573	NaN	41.289966
40.126306	29.645677	NaN	29.059372	10.480630	NaN	11.066934
40.126306	59.386331	NaN	9.863290	-19.260025	NaN	30.263016
40.126306	24.149760	NaN	48.681334	15.976546	NaN	-8.555027
40.126306	45.717027	NaN	79.789257	-5.590720	NaN	-39.662951
40.126306	66.663050	NaN	-49.071692	-26.536744	NaN	89.197999
40.126306	65.536569	NaN	23.983453	-25.410263	NaN	16.142853
40.126306	35.797103	NaN	35.689983	4.329203	NaN	4.436323
40.126306	-38.821933	NaN	33.242221	78.948240	NaN	6.884085
40.126306	34.700250	NaN	-50.935841	5.426056	NaN	91.062147
40.126306	62.206603	NaN	58.865172	-22.080297	NaN	-18.738866
40.126306	82.900415	NaN	77.737715	-42.774109	NaN	-37.611409
40.126306	61.054513	NaN	-39.577753	-20.928207	NaN	79.704059
40.126306	60.600820	NaN	61.411483	-20.474514	NaN	-21.285177
40.126306	-3.319104	NaN	35.580113	43.445410	NaN	4.546193
40.126306	46.364777	NaN	28.571295	-6.238471	NaN	11.555011
40.126306	52.738043	NaN	39.969331	-12.611737	NaN	0.156975
40.126306	16.553566	NaN	22.884088	23.572740	NaN	17.242219
40.126306	0.597375	NaN	11.451952	39.528932	NaN	28.674354
40.126306	1.328100	NaN	-98.596056	38.798206	NaN	138.722362
40.126306	-25.672606	NaN	15.402354	65.798912	NaN	24.723952
40.126306	72.063539	NaN	66.504810	-31.937233	NaN	-26.378504
40.126306	-2.865442	NaN	22.742702	42.991748	NaN	17.383604
40.126306	31.881147	NaN	51.967815	8.245159	NaN	-11.841509
40.126306	-86.926137	NaN	-21.748873	127.052443	NaN	61.875179
40.126306	-75.826813	NaN	30.125051	115.953119	NaN	10.001255
40.126306	32.922850	NaN	53.200564	7.203457	NaN	-13.074258
40.126306	54.435206	NaN	47.406440	-14.308900	NaN	-7.280134
40.126306	3.624530	NaN	26.920401	36.501776	NaN	13.205906
40.126306	-4.347325	NaN	-22.817972	44.473631	NaN	62.944278
40.126306	20.955082	NaN	39.706282	19.171224	NaN	0.420024
40.126306	-40.248406	NaN	57.360773	80.374712	NaN	-17.234467
40.126306	49.083005	NaN	-10.524904	-8.956699	NaN	50.651210
40.126306	75.137584	NaN	70.083809	-35.011278	NaN	-29.957503
40.126306	15.064300	NaN	-18.488085	25.062006	NaN	58.614392
40.126306	25.438084	NaN	43.415539	14.688222	NaN	-3.289233
40.126306	28.579428	NaN	-2.207825	11.546878	NaN	42.334131
40.126306	46.428829	NaN	68.118852	-6.302523	NaN	-27.992546
40.126306	69.098349	NaN	80.239160	-28.972043	NaN	-40.112854
40.126306	73.695239	NaN	81.462144	-33.568933	NaN	-41.335837
40.126306	10.269104	NaN	32.998598	29.857202	NaN	7.127708
40.126306	59.089820	NaN	49.846959	-18.963514	NaN	-9.720653
40.126306	73.166159	NaN	32.689774	-33.039853	NaN	7.436533
40.126306	82.276167	NaN	-4.787248	-42.149861	NaN	44.913554
40.126306	1.906640	NaN	44.680469	38.219666	NaN	-4.554163
40.126306	-72.246627	NaN	23.002863	112.372933	NaN	17.123443
40.126306	-8.713277	NaN	54.051682	48.839583	NaN	-13.925376
40.126306	13.021974	NaN	56.615850	27.104332	NaN	-16.489544
40.126306	40.477162	NaN	36.526499	-0.350856	NaN	3.599807
40.126306	7.796976	NaN	67.433003	32.329330	NaN	-27.306697
40.126306	48.477887	NaN	-3.518687	-8.351581	NaN	43.644993
40.126306	26.609049	NaN	65.952414	13.517257	NaN	-25.826108
40.126306	56.853282	NaN	69.818361	-16.726976	NaN	-29.692054
40.126306	49.055794	NaN	36.158351	-8.929488	NaN	3.967955
40.126306	66.953562	NaN	55.242752	-26.827256	NaN	-15.116446
40.126306	32.758990	NaN	34.561083	7.367316	NaN	5.565223
40.126306	35.933356	NaN	34.212117	4.192950	NaN	5.914189
40.126306	15.205858	NaN	-15.521927	24.920448	NaN	55.648233
40.126306	75.222548	NaN	53.936184	-35.096242	NaN	-13.809878
40.126306	71.702235	NaN	12.495074	-31.575929	NaN	27.631232
40.126306	20.400334	NaN	-5.067825	19.725972	NaN	45.194131
40.126306	37.290797	NaN	24.337428	2.835509	NaN	15.788878
40.126306	30.643002	NaN	46.706721	9.483304	NaN	-6.580415
40.126306	24.698399	NaN	47.625304	15.427907	NaN	-7.498998
40.126306	74.239261	NaN	38.911747	-34.112955	NaN	1.214559
40.126306	37.517439	NaN	29.419422	2.608867	NaN	10.706884
40.126306	88.179304	NaN	75.015095	-48.052998	NaN	-34.888789
40.126306	5.075060	NaN	-13.720891	35.051246	NaN	53.847197
40.126306	34.195742	NaN	41.658576	5.930564	NaN	-1.532270
40.126306	-22.989901	NaN	-37.625585	63.116207	NaN	77.751891
40.126306	64.847146	NaN	60.789996	-24.720840	NaN	-20.663690
40.126306	82.284749	NaN	62.242308	-42.158443	NaN	-22.116002
40.126306	65.420817	NaN	78.850919	-25.294511	NaN	-38.724613
40.126306	26.390966	NaN	33.478716	13.735340	NaN	6.647590
40.126306	51.634218	NaN	33.971863	-11.507912	NaN	6.154443
40.126306	16.788247	NaN	43.932979	23.338060	NaN	-3.806673
40.126306	49.489158	NaN	55.194052	-9.362852	NaN	-15.067746
40.126306	8.008358	NaN	31.836357	32.117948	NaN	8.289949
40.126306	45.487316	NaN	62.510958	-5.361010	NaN	-22.384652
40.126306	28.869789	NaN	50.635190	11.256517	NaN	-10.508884
40.126306	50.679591	NaN	48.462925	-10.553285	NaN	-8.336619
40.126306	35.760837	NaN	35.435406	4.365469	NaN	4.690900
40.126306	17.344253	NaN	3.555774	22.782053	NaN	36.570533
40.126306	-37.237953	NaN	39.250528	77.364259	NaN	0.875778
40.126306	-6.377066	NaN	34.111170	46.503372	NaN	6.015136
40.126306	52.818190	NaN	54.962614	-12.691884	NaN	-14.836308
40.126306	58.821143	NaN	50.278239	-18.694837	NaN	-10.151933
40.126306	-57.857915	NaN	34.489122	97.984221	NaN	5.637185
40.126306	58.522316	NaN	59.869778	-18.396010	NaN	-19.743472
40.126306	11.398900	NaN	-19.999886	28.727406	NaN	60.126192
40.126306	65.231243	NaN	35.259882	-25.104937	NaN	4.866424
40.126306	-31.072687	NaN	-27.892858	71.198994	NaN	68.019164
40.126306	30.027740	NaN	48.847321	10.098566	NaN	-8.721015
40.126306	78.204340	NaN	63.593411	-38.078034	NaN	-23.467105
40.126306	-36.065615	NaN	41.570252	76.191921	NaN	-1.443946
40.126306	-81.071681	NaN	46.982238	121.197987	NaN	-6.855932
40.126306	-98.709501	NaN	42.062013	138.835807	NaN	-1.935706
40.126306	39.751955	NaN	19.839951	0.374351	NaN	20.286355
40.126306	74.923442	NaN	44.096701	-34.797136	NaN	-3.970395
40.126306	20.419841	NaN	49.597247	19.706465	NaN	-9.470941
40.126306	27.699368	NaN	10.650316	12.426938	NaN	29.475990
40.126306	30.799208	NaN	62.039501	9.327098	NaN	-21.913195
40.126306	-3.122691	NaN	-2.881280	43.248997	NaN	43.007586
40.126306	0.409115	NaN	60.210466	39.717191	NaN	-20.084160
40.126306	43.808809	NaN	-16.673219	-3.682503	NaN	56.799525
40.126306	32.162649	NaN	7.148700	7.963657	NaN	32.977606
40.126306	63.945289	NaN	64.124524	-23.818983	NaN	-23.998218
40.126306	54.575927	NaN	69.015257	-14.449621	NaN	-28.888951
40.126306	44.916003	NaN	75.307170	-4.789697	NaN	-35.180864
40.126306	-121.369714	NaN	30.536151	161.496020	NaN	9.590155
40.126306	74.628127	NaN	26.944199	-34.501821	NaN	13.182107
40.126306	85.751971	NaN	61.762891	-45.625665	NaN	-21.636585
40.126306	61.052677	NaN	32.040078	-20.926370	NaN	8.086229
40.126306	33.866264	NaN	22.583820	6.260042	NaN	17.542486
40.126306	19.968798	NaN	2.970694	20.157508	NaN	37.155612
40.126306	43.569918	NaN	64.107452	-3.443612	NaN	-23.981146
40.126306	77.329275	NaN	69.499739	-37.202969	NaN	-29.373433
40.126306	-18.828232	NaN	-38.062961	58.954538	NaN	78.189267
40.126306	60.597195	NaN	56.849481	-20.470889	NaN	-16.723175
40.126306	11.990842	NaN	-17.063404	28.135464	NaN	57.189710
40.126306	23.189514	NaN	16.794257	16.936793	NaN	23.332049
40.126306	9.470899	NaN	28.474370	30.655407	NaN	11.651936
40.126306	49.685884	NaN	64.430587	-9.559578	NaN	-24.304281
40.126306	14.529212	NaN	14.753106	25.597094	NaN	25.373200
40.126306	58.635235	NaN	34.568572	-18.508929	NaN	5.557734
40.126306	39.472020	NaN	18.260725	0.654286	NaN	21.865581
40.126306	-6.626032	NaN	-23.456922	46.752338	NaN	63.583228
40.126306	34.988582	NaN	14.972532	5.137724	NaN	25.153774
40.126306	66.914786	NaN	54.620313	-26.788480	NaN	-14.494007
40.126306	64.432523	NaN	40.598129	-24.306217	NaN	-0.471823
40.126306	75.901479	NaN	67.598652	-35.775173	NaN	-27.472346
40.126306	32.233019	NaN	42.358104	7.893287	NaN	-2.231798
40.126306	-49.341366	NaN	28.458411	89.467672	NaN	11.667896
40.126306	47.273731	NaN	32.229615	-7.147425	NaN	7.896691
40.126306	55.699058	NaN	46.523684	-15.572752	NaN	-6.397378
40.126306	28.462405	NaN	25.671242	11.663901	NaN	14.455064
40.126306	-50.182145	NaN	-0.935656	90.308451	NaN	41.061962
40.126306	60.609460	NaN	62.293369	-20.483154	NaN	-22.167063
40.126306	3.017160	NaN	59.252713	37.109146	NaN	-19.126407
40.126306	9.498744	NaN	22.335248	30.627562	NaN	17.791058
40.126306	49.792149	NaN	59.069557	-9.665843	NaN	-18.943251
40.126306	45.069263	NaN	48.857492	-4.942956	NaN	-8.731186
40.126306	49.893747	NaN	54.813454	-9.767441	NaN	-14.687148
40.126306	1.570576	NaN	21.636433	38.555730	NaN	18.489873
40.126306	90.144517	NaN	77.391867	-50.018211	NaN	-37.265561
40.126306	-56.456722	NaN	-81.288411	96.583028	NaN	121.414717
40.126306	47.414391	NaN	68.205980	-7.288085	NaN	-28.079674
40.126306	54.742110	NaN	68.407667	-14.615804	NaN	-28.281360
40.126306	84.906949	NaN	71.590601	-44.780643	NaN	-31.464295
40.126306	3.562181	NaN	34.714174	36.564125	NaN	5.412132
40.126306	18.489855	NaN	57.335750	21.636451	NaN	-17.209444
40.126306	44.903675	NaN	-11.862811	-4.777369	NaN	51.989117
40.126306	75.304284	NaN	-8.489003	-35.177978	NaN	48.615309
40.126306	43.070574	NaN	34.241508	-2.944268	NaN	5.884798
40.126306	39.045857	NaN	27.310799	1.080449	NaN	12.815507
40.126306	17.374672	NaN	-58.121959	22.751634	NaN	98.248265
40.126306	49.311861	NaN	48.702574	-9.185555	NaN	-8.576268
40.126306	69.576266	NaN	22.650334	-29.449960	NaN	17.475972
40.126306	-33.770583	NaN	44.322192	73.896889	NaN	-4.195886
40.126306	31.069201	NaN	5.396883	9.057105	NaN	34.729423
40.126306	7.410963	NaN	-193.856159	32.715343	NaN	233.982465
40.126306	49.618120	NaN	44.850259	-9.491814	NaN	-4.723952
40.126306	70.857005	NaN	33.330562	-30.730699	NaN	6.795744
40.126306	62.082641	NaN	34.349906	-21.956335	NaN	5.776400
40.126306	27.088717	NaN	47.734029	13.037589	NaN	-7.607723
40.126306	61.636214	NaN	71.459419	-21.509908	NaN	-31.333113
40.126306	60.865381	NaN	31.710464	-20.739075	NaN	8.415843
40.126306	40.970356	NaN	28.862959	-0.844050	NaN	11.263347
40.126306	72.475583	NaN	26.439400	-32.349277	NaN	13.686907
40.126306	56.464476	NaN	5.520505	-16.338170	NaN	34.605801
40.126306	73.509022	NaN	79.754029	-33.382716	NaN	-39.627723
40.126306	-28.984420	NaN	39.786935	69.110726	NaN	0.339371
40.126306	88.957602	NaN	-15.358323	-48.831296	NaN	55.484629
40.126306	-8.017840	NaN	13.615076	48.144147	NaN	26.511230
40.126306	-11.808644	NaN	22.957807	51.934951	NaN	17.168499
40.126306	61.930321	NaN	72.476563	-21.804015	NaN	-32.350257
40.126306	73.102843	NaN	57.229627	-32.976537	NaN	-17.103321
40.126306	65.763470	NaN	56.360131	-25.637164	NaN	-16.233825
40.126306	11.874232	NaN	-40.990182	28.252074	NaN	81.116488
40.126306	40.825194	NaN	10.210749	-0.698888	NaN	29.915557
40.126306	54.403372	NaN	68.073464	-14.277066	NaN	-27.947158
40.126306	37.227280	NaN	-19.156834	2.899026	NaN	59.283140
40.126306	63.005982	NaN	75.872865	-22.879676	NaN	-35.746559
40.126306	43.795852	NaN	57.542865	-3.669546	NaN	-17.416559
40.126306	75.911649	NaN	60.169165	-35.785343	NaN	-20.042859
40.126306	50.401138	NaN	46.627855	-10.274832	NaN	-6.501549
40.126306	-39.103119	NaN	49.537731	79.229425	NaN	-9.411425
40.126306	28.796822	NaN	55.685245	11.329484	NaN	-15.558939
40.126306	73.082736	NaN	41.977908	-32.956430	NaN	-1.851602
40.126306	7.842550	NaN	16.792237	32.283756	NaN	23.334069
40.126306	11.692447	NaN	28.079105	28.433859	NaN	12.047201
40.126306	53.376438	NaN	32.235026	-13.250132	NaN	7.891280
40.126306	0.827817	NaN	-23.090558	39.298489	NaN	63.216864
40.126306	61.859594	NaN	67.211651	-21.733288	NaN	-27.085345
40.126306	-12.667133	NaN	44.702626	52.793439	NaN	-4.576320
40.126306	38.024341	NaN	60.701634	2.101965	NaN	-20.575328
40.126306	-24.187580	NaN	-1.876829	64.313887	NaN	42.003135
40.126306	35.261656	NaN	35.615703	4.864650	NaN	4.510603
40.126306	44.275900	NaN	49.401723	-4.149594	NaN	-9.275417
40.126306	44.469373	NaN	28.528922	-4.343067	NaN	11.597384
40.126306	72.688480	NaN	27.217757	-32.562173	NaN	12.908549
40.126306	73.382175	NaN	26.334411	-33.255868	NaN	13.791895
40.126306	22.814569	NaN	-0.544786	17.311737	NaN	40.671092
40.126306	46.952540	NaN	-26.204154	-6.826234	NaN	66.330460
40.126306	70.962575	NaN	48.001181	-30.836269	NaN	-7.874875
40.126306	57.469505	NaN	17.459099	-17.343199	NaN	22.667207
40.126306	21.341398	NaN	-24.463071	18.784908	NaN	64.589377
40.126306	61.908046	NaN	3.120857	-21.781740	NaN	37.005449
40.126306	63.120228	NaN	44.944412	-22.993922	NaN	-4.818106
40.126306	84.074486	NaN	78.363746	-43.948180	NaN	-38.237440
40.126306	49.659454	NaN	44.881654	-9.533148	NaN	-4.755348
40.126306	39.038615	NaN	64.264992	1.087691	NaN	-24.138686
40.126306	31.941394	NaN	27.840524	8.184912	NaN	12.285782
40.126306	41.467533	NaN	53.247131	-1.341226	NaN	-13.120825
40.126306	36.614876	NaN	28.353213	3.511431	NaN	11.773093
40.126306	-45.190647	NaN	-37.657082	85.316953	NaN	77.783388
40.126306	-78.651896	NaN	-9.493919	118.778203	NaN	49.620225
40.126306	-32.175755	NaN	-14.216041	72.302061	NaN	54.342347
40.126306	25.972846	NaN	38.568701	14.153460	NaN	1.557605
40.126306	6.675515	NaN	28.722273	33.450791	NaN	11.404033
40.126306	16.615340	NaN	60.824330	23.510966	NaN	-20.698023
40.126306	-71.643538	NaN	21.885268	111.769844	NaN	18.241038
40.126306	17.293974	NaN	12.244013	22.832332	NaN	27.882293
40.126306	42.834058	NaN	4.252234	-2.707752	NaN	35.874072
40.126306	-161.915239	NaN	19.651571	202.041545	NaN	20.474735
40.126306	-31.611521	NaN	-1.826041	71.737827	NaN	41.952348
40.126306	16.281061	NaN	-33.021774	23.845245	NaN	73.148081
40.126306	80.236148	NaN	64.703110	-40.109842	NaN	-24.576804
40.126306	1.702517	NaN	47.337203	38.423789	NaN	-7.210897
40.126306	24.257497	NaN	42.036151	15.868809	NaN	-1.909845
40.126306	37.903881	NaN	47.514181	2.222425	NaN	-7.387874
40.126306	-28.898339	NaN	63.068693	69.024645	NaN	-22.942387
40.126306	21.682707	NaN	54.544758	18.443599	NaN	-14.418452
40.126306	68.254705	NaN	63.271162	-28.128399	NaN	-23.144856
40.126306	26.331133	NaN	71.978616	13.795173	NaN	-31.852310
40.126306	74.949095	NaN	77.656977	-34.822789	NaN	-37.530671
40.126306	-45.796308	NaN	16.994115	85.922614	NaN	23.132191
40.126306	-19.285071	NaN	26.523955	59.411377	NaN	13.602351
40.126306	-80.991760	NaN	40.301219	121.118066	NaN	-0.174913
40.126306	58.564586	NaN	59.005463	-18.438280	NaN	-18.879157
40.126306	68.392385	NaN	38.608963	-28.266078	NaN	1.517343
40.126306	82.671903	NaN	50.751951	-42.545597	NaN	-10.625645
40.126306	12.332108	NaN	60.100724	27.794198	NaN	-19.974418
40.126306	73.715261	NaN	17.680394	-33.588954	NaN	22.445912
40.126306	89.488733	NaN	56.484410	-49.362427	NaN	-16.358104
40.126306	62.561962	NaN	73.397468	-22.435655	NaN	-33.271162
40.126306	31.584781	NaN	42.367300	8.541525	NaN	-2.240994
40.126306	20.891891	NaN	54.554633	19.234415	NaN	-14.428327
40.126306	45.868318	NaN	43.708985	-5.742012	NaN	-3.582679
40.126306	9.778748	NaN	20.835654	30.347558	NaN	19.290652
40.126306	3.656723	NaN	53.564217	36.469583	NaN	-13.437911
40.126306	86.878452	NaN	76.911904	-46.752146	NaN	-36.785598
40.126306	39.367762	NaN	54.882450	0.758544	NaN	-14.756144
40.126306	-67.080452	NaN	-13.369990	107.206758	NaN	53.496296
40.126306	77.453973	NaN	84.061140	-37.327667	NaN	-43.934834
40.126306	55.713928	NaN	30.978471	-15.587622	NaN	9.147835
40.126306	23.980569	NaN	44.426830	16.145737	NaN	-4.300524
40.126306	28.539983	NaN	50.359061	11.586323	NaN	-10.232755
40.126306	39.373116	NaN	28.198358	0.753190	NaN	11.927948
40.126306	33.504467	NaN	26.874446	6.621839	NaN	13.251860
40.126306	-24.383897	NaN	-32.470798	64.510203	NaN	72.597104
40.126306	82.793029	NaN	72.600344	-42.666723	NaN	-32.474037
40.126306	42.665867	NaN	55.654230	-2.539561	NaN	-15.527924
40.126306	18.394756	NaN	38.858713	21.731550	NaN	1.267593
40.126306	58.341266	NaN	4.199917	-18.214960	NaN	35.926390
40.126306	77.164632	NaN	85.663037	-37.038326	NaN	-45.536731
40.126306	44.410165	NaN	44.771891	-4.283858	NaN	-4.645585
40.126306	40.881322	NaN	3.219218	-0.755016	NaN	36.907088
40.126306	79.330790	NaN	61.242016	-39.204484	NaN	-21.115710
40.126306	20.010834	NaN	-30.497446	20.115472	NaN	70.623752
40.126306	66.836677	NaN	72.304779	-26.710371	NaN	-32.178473
40.126306	9.175650	NaN	54.556779	30.950656	NaN	-14.430473
40.126306	53.360125	NaN	0.969548	-13.233819	NaN	39.156758
40.126306	-26.205052	NaN	5.319551	66.331358	NaN	34.806755
40.126306	4.874983	NaN	43.572501	35.251323	NaN	-3.446195
40.126306	48.148336	NaN	58.101508	-8.022030	NaN	-17.975202
40.126306	-60.289399	NaN	0.361289	100.415705	NaN	39.765017
40.126306	38.206503	NaN	18.000996	1.919803	NaN	22.125310
40.126306	79.436236	NaN	54.779093	-39.309930	NaN	-14.652787
40.126306	81.019893	NaN	41.064173	-40.893587	NaN	-0.937867
40.126306	63.433585	NaN	57.009519	-23.307279	NaN	-16.883213
40.126306	10.061097	NaN	64.818185	30.065209	NaN	-24.691879
40.126306	73.524126	NaN	55.756870	-33.397820	NaN	-15.630564
40.126306	59.582720	NaN	-52.520459	-19.456414	NaN	92.646765
40.126306	28.981274	NaN	15.390803	11.145032	NaN	24.735503
40.126306	19.286115	NaN	45.335158	20.840191	NaN	-5.208852
40.126306	44.129703	NaN	62.471643	-4.003397	NaN	-22.345337
40.126306	24.003295	NaN	-18.245367	16.123012	NaN	58.371673
40.126306	62.797770	NaN	-45.411233	-22.671464	NaN	85.537539
40.126306	54.279580	NaN	14.116388	-14.153274	NaN	26.009918
40.126306	73.509868	NaN	-18.342550	-33.383562	NaN	58.468856
40.126306	-16.310747	NaN	-11.126111	56.437053	NaN	51.252417
40.126306	50.346858	NaN	-74.223119	-10.220552	NaN	114.349425
40.126306	-8.768076	NaN	48.794219	48.894382	NaN	-8.667913
40.126306	54.471119	NaN	49.218252	-14.344813	NaN	-9.091945
40.126306	42.502231	NaN	-21.575420	-2.375925	NaN	61.701726
40.126306	18.488082	NaN	44.208330	21.638224	NaN	-4.082024
40.126306	33.401054	NaN	41.859940	6.725252	NaN	-1.733634
40.126306	70.607776	NaN	26.280802	-30.481470	NaN	13.845504
40.126306	18.089933	NaN	61.958453	22.036373	NaN	-21.832147
40.126306	66.764603	NaN	19.243819	-26.638297	NaN	20.882487
40.126306	46.566510	NaN	44.394457	-6.440204	NaN	-4.268151
40.126306	40.521495	NaN	-4.435388	-0.395189	NaN	44.561694
40.126306	29.487580	NaN	22.244247	10.638726	NaN	17.882059
40.126306	38.208797	NaN	36.680926	1.917510	NaN	3.445380
40.126306	-92.766400	NaN	46.351213	132.892707	NaN	-6.224907
40.126306	-48.781344	NaN	13.960453	88.907651	NaN	26.165853
40.126306	32.621045	NaN	40.537501	7.505261	NaN	-0.411195
40.126306	65.703318	NaN	-28.220063	-25.577011	NaN	68.346369
40.126306	54.431810	NaN	-11.893873	-14.305504	NaN	52.020179
40.126306	73.359242	NaN	74.549075	-33.232936	NaN	-34.422768
40.126306	38.571047	NaN	61.955351	1.555259	NaN	-21.829045
40.126306	33.321190	NaN	34.297189	6.805116	NaN	5.829117
40.126306	-27.919621	NaN	7.329428	68.045927	NaN	32.796879
40.126306	49.137513	NaN	29.387170	-9.011207	NaN	10.739136
