# Supplementary material for: Combined Influences of Model Choice, Data Quality, and Data Quantity When Estimating Population Trends
Source: PLoS One. 2015 Jul 15;10(7):e0132255. doi: 10.1371/journal.pone.0132255 (PMC4503393; doi:10.1371/journal.pone.0132255)
Supplement: S1 Dataset — Files are organized by model type and by the input lambda value. (ZIP) [file pone.0132255.s002.zip › Hypothetical LH/sims_lambda_0_95/simulationOutput_0.95_0_0_0.3_30.xls]

Percent_Decline_True	Median_Percent_Decline_Matrix	Median_Percent_Decline_Matrix_stable	Median_Percent_Decline_Scalar	Difference_True_Matrix	Difference_True_Matrix_Stable	Difference_True_Scalar
40.126306	38.819103	NaN	39.973939	1.307203	NaN	0.152367
40.126306	38.838767	NaN	49.252554	1.287539	NaN	-9.126248
40.126306	30.804653	NaN	34.423668	9.321654	NaN	5.702638
40.126306	20.961744	NaN	42.615414	19.164562	NaN	-2.489107
40.126306	45.702905	NaN	35.727899	-5.576599	NaN	4.398407
40.126306	36.001283	NaN	33.084489	4.125023	NaN	7.041817
40.126306	30.121172	NaN	34.486393	10.005135	NaN	5.639913
40.126306	29.006804	NaN	36.417007	11.119502	NaN	3.709299
40.126306	53.940936	NaN	41.606338	-13.814630	NaN	-1.480032
40.126306	31.990751	NaN	34.698502	8.135555	NaN	5.427804
40.126306	38.218825	NaN	42.826066	1.907481	NaN	-2.699760
40.126306	23.483507	NaN	43.606133	16.642799	NaN	-3.479827
40.126306	38.635131	NaN	39.874613	1.491175	NaN	0.251693
40.126306	15.284570	NaN	40.084889	24.841736	NaN	0.041417
40.126306	42.321346	NaN	47.181396	-2.195039	NaN	-7.055090
40.126306	33.182893	NaN	44.243678	6.943413	NaN	-4.117372
40.126306	27.988199	NaN	27.507696	12.138107	NaN	12.618610
40.126306	32.017767	NaN	33.314534	8.108539	NaN	6.811772
40.126306	22.619236	NaN	39.064084	17.507070	NaN	1.062222
40.126306	52.877602	NaN	43.547307	-12.751296	NaN	-3.421001
40.126306	42.698681	NaN	34.277144	-2.572375	NaN	5.849162
40.126306	40.413064	NaN	47.663969	-0.286758	NaN	-7.537662
40.126306	27.080381	NaN	38.912616	13.045925	NaN	1.213690
40.126306	38.625155	NaN	42.673018	1.501151	NaN	-2.546712
40.126306	49.406869	NaN	47.364780	-9.280563	NaN	-7.238474
40.126306	22.364588	NaN	39.793775	17.761718	NaN	0.332531
40.126306	35.766693	NaN	36.618664	4.359613	NaN	3.507642
40.126306	33.156778	NaN	36.979844	6.969528	NaN	3.146462
40.126306	38.947928	NaN	40.119290	1.178378	NaN	0.007016
40.126306	23.272838	NaN	34.259076	16.853468	NaN	5.867230
40.126306	28.303705	NaN	40.088994	11.822601	NaN	0.037312
40.126306	40.084470	NaN	41.203866	0.041836	NaN	-1.077560
40.126306	43.590884	NaN	43.868921	-3.464578	NaN	-3.742615
40.126306	38.570550	NaN	43.123711	1.555756	NaN	-2.997405
40.126306	39.114884	NaN	35.730106	1.011422	NaN	4.396200
40.126306	34.440912	NaN	41.641727	5.685394	NaN	-1.515421
40.126306	41.122431	NaN	43.020365	-0.996125	NaN	-2.894059
40.126306	40.879863	NaN	48.775998	-0.753557	NaN	-8.649692
40.126306	35.754230	NaN	37.193549	4.372076	NaN	2.932757
40.126306	27.623983	NaN	37.091932	12.502323	NaN	3.034374
40.126306	51.730895	NaN	41.870416	-11.604589	NaN	-1.744109
40.126306	35.902317	NaN	40.896135	4.223989	NaN	-0.769829
40.126306	33.007590	NaN	41.425165	7.118716	NaN	-1.298859
40.126306	45.638218	NaN	41.859835	-5.511912	NaN	-1.733529
40.126306	55.045815	NaN	38.144427	-14.919509	NaN	1.981879
40.126306	48.458269	NaN	51.369954	-8.331963	NaN	-11.243648
40.126306	30.968845	NaN	42.443750	9.157461	NaN	-2.317444
40.126306	22.912872	NaN	39.918021	17.213434	NaN	0.208285
40.126306	37.172598	NaN	49.505710	2.953708	NaN	-9.379404
40.126306	45.255056	NaN	32.898259	-5.128750	NaN	7.228047
40.126306	42.590653	NaN	43.979494	-2.464347	NaN	-3.853188
40.126306	41.998588	NaN	38.174474	-1.872282	NaN	1.951832
40.126306	47.347004	NaN	35.237289	-7.220698	NaN	4.889017
40.126306	29.801857	NaN	43.723143	10.324449	NaN	-3.596837
40.126306	30.150710	NaN	46.022060	9.975596	NaN	-5.895754
40.126306	49.281369	NaN	39.947923	-9.155063	NaN	0.178383
40.126306	42.812940	NaN	37.670404	-2.686634	NaN	2.455902
40.126306	41.435674	NaN	39.408678	-1.309368	NaN	0.717628
40.126306	44.194008	NaN	35.825040	-4.067702	NaN	4.301266
40.126306	4.123386	NaN	36.425862	36.002920	NaN	3.700444
40.126306	44.898594	NaN	47.788343	-4.772288	NaN	-7.662037
40.126306	50.225935	NaN	39.655492	-10.099629	NaN	0.470814
40.126306	40.964013	NaN	42.186040	-0.837707	NaN	-2.059734
40.126306	36.835765	NaN	37.767067	3.290541	NaN	2.359239
40.126306	37.936275	NaN	43.927101	2.190031	NaN	-3.800795
40.126306	29.429009	NaN	47.135492	10.697297	NaN	-7.009186
40.126306	34.172696	NaN	43.413791	5.953610	NaN	-3.287485
40.126306	29.761675	NaN	24.777082	10.364631	NaN	15.349224
40.126306	42.855800	NaN	32.816611	-2.729494	NaN	7.309695
40.126306	28.381148	NaN	45.618251	11.745158	NaN	-5.491944
40.126306	24.394479	NaN	36.214744	15.731827	NaN	3.911563
40.126306	28.008957	NaN	36.770428	12.117349	NaN	3.355878
40.126306	43.582539	NaN	32.949076	-3.456233	NaN	7.177230
40.126306	34.742389	NaN	40.650642	5.383918	NaN	-0.524335
40.126306	40.028159	NaN	38.338334	0.098147	NaN	1.787972
40.126306	31.160983	NaN	35.389105	8.965323	NaN	4.737201
40.126306	54.301131	NaN	42.568277	-14.174825	NaN	-2.441971
40.126306	51.923606	NaN	48.222607	-11.797300	NaN	-8.096301
40.126306	16.709384	NaN	31.632580	23.416922	NaN	8.493726
40.126306	44.029557	NaN	34.370526	-3.903251	NaN	5.755780
40.126306	34.773212	NaN	37.830244	5.353094	NaN	2.296062
40.126306	44.586076	NaN	44.807951	-4.459770	NaN	-4.681645
40.126306	29.485437	NaN	40.496299	10.640869	NaN	-0.369993
40.126306	21.638623	NaN	40.440521	18.487683	NaN	-0.314215
40.126306	20.695932	NaN	35.754093	19.430374	NaN	4.372213
40.126306	42.977434	NaN	49.479041	-2.851128	NaN	-9.352735
40.126306	32.958327	NaN	45.986187	7.167979	NaN	-5.859881
40.126306	32.934587	NaN	40.298664	7.191719	NaN	-0.172358
40.126306	26.929267	NaN	36.815173	13.197039	NaN	3.311133
40.126306	32.202905	NaN	30.158884	7.923401	NaN	9.967422
40.126306	25.108816	NaN	21.160550	15.017490	NaN	18.965756
40.126306	36.047471	NaN	39.645413	4.078835	NaN	0.480893
40.126306	27.202992	NaN	44.680451	12.923314	NaN	-4.554144
40.126306	35.629057	NaN	39.167213	4.497249	NaN	0.959093
40.126306	18.867100	NaN	41.536745	21.259206	NaN	-1.410439
40.126306	45.356768	NaN	39.196196	-5.230462	NaN	0.930110
40.126306	35.992532	NaN	31.726160	4.133774	NaN	8.400146
40.126306	32.049240	NaN	39.289417	8.077066	NaN	0.836889
40.126306	45.198977	NaN	39.312788	-5.072671	NaN	0.813518
40.126306	33.771150	NaN	43.911045	6.355156	NaN	-3.784739
40.126306	46.915882	NaN	49.162536	-6.789576	NaN	-9.036230
40.126306	18.116555	NaN	31.299812	22.009751	NaN	8.826494
40.126306	40.034467	NaN	44.609193	0.091839	NaN	-4.482887
40.126306	41.258718	NaN	12.576408	-1.132412	NaN	27.549898
40.126306	42.449357	NaN	39.089051	-2.323051	NaN	1.037255
40.126306	42.362592	NaN	46.830572	-2.236286	NaN	-6.704266
40.126306	22.046726	NaN	45.388055	18.079581	NaN	-5.261749
40.126306	37.042344	NaN	34.844659	3.083962	NaN	5.281647
40.126306	34.434312	NaN	39.103356	5.691994	NaN	1.022950
40.126306	43.084364	NaN	38.741320	-2.958057	NaN	1.384986
40.126306	49.453125	NaN	40.399617	-9.326819	NaN	-0.273311
40.126306	37.157515	NaN	39.145562	2.968791	NaN	0.980745
40.126306	42.429095	NaN	43.492931	-2.302789	NaN	-3.366625
40.126306	45.685516	NaN	37.061838	-5.559210	NaN	3.064468
40.126306	36.149390	NaN	36.886901	3.976916	NaN	3.239405
40.126306	43.420336	NaN	37.292190	-3.294030	NaN	2.834116
40.126306	37.187234	NaN	43.855300	2.939072	NaN	-3.728994
40.126306	23.265734	NaN	45.791924	16.860572	NaN	-5.665618
40.126306	22.284861	NaN	29.876378	17.841445	NaN	10.249928
40.126306	37.326309	NaN	34.997072	2.799997	NaN	5.129234
40.126306	41.371430	NaN	49.591476	-1.245124	NaN	-9.465170
40.126306	15.340169	NaN	36.612415	24.786137	NaN	3.513891
40.126306	47.050269	NaN	44.515702	-6.923963	NaN	-4.389396
40.126306	51.572737	NaN	37.528646	-11.446431	NaN	2.597660
40.126306	40.095796	NaN	40.109330	0.030510	NaN	0.016976
40.126306	54.096840	NaN	45.893841	-13.970534	NaN	-5.767535
40.126306	30.456917	NaN	30.869060	9.669389	NaN	9.257246
40.126306	7.321419	NaN	43.277596	32.804887	NaN	-3.151290
40.126306	42.374737	NaN	47.701914	-2.248431	NaN	-7.575608
40.126306	43.230571	NaN	43.821715	-3.104265	NaN	-3.695409
40.126306	34.598985	NaN	42.807756	5.527321	NaN	-2.681450
40.126306	51.670886	NaN	42.561522	-11.544580	NaN	-2.435216
40.126306	22.297745	NaN	42.202521	17.828561	NaN	-2.076215
40.126306	14.813552	NaN	31.541657	25.312754	NaN	8.584649
40.126306	36.553061	NaN	43.693503	3.573245	NaN	-3.567197
40.126306	25.643807	NaN	32.361667	14.482499	NaN	7.764640
40.126306	30.056664	NaN	47.265074	10.069642	NaN	-7.138767
40.126306	35.530191	NaN	47.310086	4.596115	NaN	-7.183780
40.126306	39.524384	NaN	45.064367	0.601923	NaN	-4.938061
40.126306	29.064172	NaN	43.404139	11.062134	NaN	-3.277833
40.126306	41.285532	NaN	47.224097	-1.159226	NaN	-7.097791
40.126306	51.248131	NaN	40.026380	-11.121825	NaN	0.099926
40.126306	58.736126	NaN	47.535795	-18.609820	NaN	-7.409489
40.126306	37.793390	NaN	37.647510	2.332916	NaN	2.478796
40.126306	36.258768	NaN	39.207278	3.867538	NaN	0.919029
40.126306	34.155234	NaN	44.662832	5.971072	NaN	-4.536525
40.126306	32.555955	NaN	45.531208	7.570351	NaN	-5.404902
40.126306	29.753079	NaN	38.778647	10.373227	NaN	1.347659
40.126306	31.429018	NaN	39.389221	8.697288	NaN	0.737085
40.126306	41.510375	NaN	31.858951	-1.384069	NaN	8.267356
40.126306	32.481701	NaN	36.010562	7.644605	NaN	4.115744
40.126306	17.678978	NaN	33.967248	22.447328	NaN	6.159058
40.126306	43.976615	NaN	49.485630	-3.850309	NaN	-9.359324
40.126306	41.588311	NaN	35.053496	-1.462004	NaN	5.072810
40.126306	45.488462	NaN	38.417278	-5.362156	NaN	1.709028
40.126306	27.639095	NaN	44.369932	12.487211	NaN	-4.243626
40.126306	22.582009	NaN	45.907503	17.544297	NaN	-5.781197
40.126306	31.215349	NaN	40.208418	8.910957	NaN	-0.082112
40.126306	43.355658	NaN	27.347294	-3.229352	NaN	12.779012
40.126306	29.073683	NaN	44.270008	11.052623	NaN	-4.143702
40.126306	32.610029	NaN	39.426263	7.516277	NaN	0.700043
40.126306	47.276271	NaN	44.948422	-7.149965	NaN	-4.822116
40.126306	39.583108	NaN	45.144708	0.543198	NaN	-5.018402
40.126306	48.497665	NaN	41.566999	-8.371359	NaN	-1.440693
40.126306	39.829697	NaN	35.450590	0.296609	NaN	4.675716
40.126306	4.845656	NaN	29.767084	35.280650	NaN	10.359222
40.126306	27.905113	NaN	39.978574	12.221194	NaN	0.147732
40.126306	43.690160	NaN	40.144939	-3.563854	NaN	-0.018633
40.126306	20.639238	NaN	34.995738	19.487068	NaN	5.130568
40.126306	28.825595	NaN	37.804989	11.300711	NaN	2.321317
40.126306	43.522212	NaN	44.403668	-3.395906	NaN	-4.277362
40.126306	30.814232	NaN	33.725415	9.312074	NaN	6.400891
40.126306	33.854669	NaN	25.673775	6.271637	NaN	14.452531
40.126306	35.068693	NaN	31.991223	5.057613	NaN	8.135083
40.126306	54.320642	NaN	45.974500	-14.194336	NaN	-5.848194
40.126306	26.600786	NaN	28.149896	13.525520	NaN	11.976410
40.126306	40.526478	NaN	33.404567	-0.400172	NaN	6.721739
40.126306	24.673792	NaN	37.702976	15.452514	NaN	2.423330
40.126306	29.661480	NaN	28.273540	10.464826	NaN	11.852766
40.126306	39.978002	NaN	39.674903	0.148304	NaN	0.451403
40.126306	27.814651	NaN	30.155762	12.311655	NaN	9.970544
40.126306	30.577817	NaN	45.428970	9.548489	NaN	-5.302664
40.126306	36.266588	NaN	42.337107	3.859718	NaN	-2.210801
40.126306	33.835521	NaN	40.010601	6.290785	NaN	0.115705
40.126306	50.928842	NaN	36.561946	-10.802536	NaN	3.564361
40.126306	40.329943	NaN	45.944382	-0.203637	NaN	-5.818076
40.126306	43.404824	NaN	49.080973	-3.278518	NaN	-8.954666
40.126306	31.209090	NaN	44.013548	8.917216	NaN	-3.887242
40.126306	29.334195	NaN	50.672841	10.792111	NaN	-10.546535
40.126306	32.035939	NaN	41.628933	8.090367	NaN	-1.502626
40.126306	59.710151	NaN	44.967234	-19.583844	NaN	-4.840928
40.126306	21.892364	NaN	39.337062	18.233942	NaN	0.789244
40.126306	29.188052	NaN	46.110031	10.938255	NaN	-5.983725
40.126306	32.905407	NaN	40.254852	7.220899	NaN	-0.128546
40.126306	49.610710	NaN	44.758441	-9.484404	NaN	-4.632135
40.126306	24.040984	NaN	42.203691	16.085322	NaN	-2.077385
40.126306	34.384178	NaN	44.319505	5.742128	NaN	-4.193199
40.126306	36.162808	NaN	42.930809	3.963498	NaN	-2.804503
40.126306	17.972873	NaN	39.959556	22.153433	NaN	0.166750
40.126306	43.671058	NaN	51.705724	-3.544751	NaN	-11.579418
40.126306	49.748679	NaN	38.758674	-9.622373	NaN	1.367632
40.126306	2.322862	NaN	29.230088	37.803444	NaN	10.896218
40.126306	33.145463	NaN	34.500395	6.980843	NaN	5.625911
40.126306	44.142415	NaN	46.492296	-4.016109	NaN	-6.365990
40.126306	29.800960	NaN	36.262681	10.325346	NaN	3.863625
40.126306	45.808087	NaN	41.768929	-5.681781	NaN	-1.642623
40.126306	49.769025	NaN	45.328435	-9.642719	NaN	-5.202129
40.126306	45.097244	NaN	43.098496	-4.970938	NaN	-2.972190
40.126306	36.966053	NaN	49.066613	3.160253	NaN	-8.940307
40.126306	35.676929	NaN	43.782352	4.449377	NaN	-3.656046
40.126306	43.095893	NaN	37.225041	-2.969587	NaN	2.901266
40.126306	9.468105	NaN	34.948407	30.658201	NaN	5.177899
40.126306	45.322922	NaN	37.334099	-5.196616	NaN	2.792207
40.126306	43.310130	NaN	41.467985	-3.183824	NaN	-1.341679
40.126306	35.262299	NaN	40.143303	4.864007	NaN	-0.016997
40.126306	29.067479	NaN	39.346478	11.058827	NaN	0.779828
40.126306	29.395351	NaN	38.001005	10.730955	NaN	2.125301
40.126306	26.348430	NaN	23.531276	13.777876	NaN	16.595030
40.126306	37.969105	NaN	45.766772	2.157201	NaN	-5.640466
40.126306	45.996955	NaN	43.227124	-5.870649	NaN	-3.100818
40.126306	39.269202	NaN	49.704565	0.857104	NaN	-9.578259
40.126306	29.188944	NaN	37.588033	10.937362	NaN	2.538273
40.126306	30.293951	NaN	37.349651	9.832355	NaN	2.776655
40.126306	47.110285	NaN	40.350085	-6.983979	NaN	-0.223779
40.126306	44.019874	NaN	49.879489	-3.893568	NaN	-9.753183
40.126306	31.930744	NaN	46.491150	8.195562	NaN	-6.364844
40.126306	37.282102	NaN	38.164015	2.844204	NaN	1.962291
40.126306	38.333947	NaN	43.677454	1.792359	NaN	-3.551148
40.126306	29.477391	NaN	38.847584	10.648915	NaN	1.278723
40.126306	38.966078	NaN	33.532779	1.160228	NaN	6.593527
40.126306	43.433365	NaN	42.454223	-3.307059	NaN	-2.327917
40.126306	22.405452	NaN	35.773176	17.720854	NaN	4.353130
40.126306	28.929071	NaN	32.768411	11.197235	NaN	7.357895
40.126306	26.981476	NaN	41.651343	13.144830	NaN	-1.525037
40.126306	38.009527	NaN	42.201930	2.116779	NaN	-2.075624
40.126306	31.105690	NaN	48.067496	9.020616	NaN	-7.941190
40.126306	53.205068	NaN	39.236436	-13.078761	NaN	0.889870
40.126306	38.925923	NaN	46.026313	1.200383	NaN	-5.900007
40.126306	29.791385	NaN	46.630450	10.334921	NaN	-6.504144
40.126306	46.339646	NaN	27.805253	-6.213340	NaN	12.321053
40.126306	15.112090	NaN	43.555097	25.014216	NaN	-3.428791
40.126306	44.214567	NaN	37.354985	-4.088261	NaN	2.771321
40.126306	14.079513	NaN	36.024273	26.046793	NaN	4.102033
40.126306	25.114558	NaN	46.267807	15.011748	NaN	-6.141500
40.126306	36.926223	NaN	41.592753	3.200083	NaN	-1.466447
40.126306	17.111745	NaN	37.332226	23.014561	NaN	2.794080
40.126306	37.137161	NaN	44.293471	2.989145	NaN	-4.167165
40.126306	32.917661	NaN	42.785635	7.208645	NaN	-2.659329
40.126306	12.375082	NaN	33.277876	27.751224	NaN	6.848430
40.126306	19.270403	NaN	35.198301	20.855903	NaN	4.928005
40.126306	46.302702	NaN	45.797633	-6.176396	NaN	-5.671327
40.126306	12.752288	NaN	38.050825	27.374018	NaN	2.075481
40.126306	47.226645	NaN	33.328823	-7.100339	NaN	6.797483
40.126306	40.509518	NaN	35.986109	-0.383212	NaN	4.140197
40.126306	38.582326	NaN	33.999534	1.543980	NaN	6.126772
40.126306	47.843754	NaN	39.407689	-7.717448	NaN	0.718617
40.126306	39.351518	NaN	41.640221	0.774788	NaN	-1.513915
40.126306	35.065876	NaN	41.567580	5.060430	NaN	-1.441274
40.126306	35.273962	NaN	46.538285	4.852344	NaN	-6.411979
40.126306	35.098748	NaN	44.379989	5.027559	NaN	-4.253683
40.126306	31.528811	NaN	33.951322	8.597495	NaN	6.174984
40.126306	32.053637	NaN	40.952142	8.072670	NaN	-0.825836
40.126306	49.864396	NaN	35.301111	-9.738090	NaN	4.825195
40.126306	35.573435	NaN	42.816246	4.552871	NaN	-2.689939
40.126306	45.026203	NaN	40.778004	-4.899897	NaN	-0.651698
40.126306	36.416202	NaN	35.181301	3.710104	NaN	4.945005
40.126306	22.754437	NaN	30.919080	17.371869	NaN	9.207226
40.126306	26.065685	NaN	37.553345	14.060621	NaN	2.572961
40.126306	36.709723	NaN	44.425989	3.416583	NaN	-4.299683
40.126306	56.534045	NaN	37.649277	-16.407739	NaN	2.477029
40.126306	44.743360	NaN	46.838544	-4.617054	NaN	-6.712238
40.126306	20.219587	NaN	43.775625	19.906719	NaN	-3.649319
40.126306	30.853486	NaN	27.326241	9.272820	NaN	12.800065
40.126306	39.164428	NaN	43.842174	0.961878	NaN	-3.715868
40.126306	21.763069	NaN	42.374996	18.363237	NaN	-2.248690
40.126306	24.595968	NaN	42.280629	15.530338	NaN	-2.154323
40.126306	43.059622	NaN	40.557696	-2.933316	NaN	-0.431390
40.126306	33.842015	NaN	30.409936	6.284291	NaN	9.716370
40.126306	32.390112	NaN	41.888267	7.736194	NaN	-1.761961
40.126306	42.844779	NaN	46.111295	-2.718473	NaN	-5.984989
40.126306	46.457974	NaN	38.123314	-6.331668	NaN	2.002992
40.126306	45.462537	NaN	38.547045	-5.336231	NaN	1.579261
40.126306	50.306569	NaN	44.895570	-10.180263	NaN	-4.769264
40.126306	28.251821	NaN	43.517090	11.874485	NaN	-3.390784
40.126306	41.632273	NaN	40.810753	-1.505967	NaN	-0.684447
40.126306	16.397029	NaN	32.571609	23.729277	NaN	7.554697
40.126306	31.576077	NaN	31.594051	8.550229	NaN	8.532255
40.126306	49.201987	NaN	33.029585	-9.075681	NaN	7.096721
40.126306	48.787742	NaN	42.259764	-8.661435	NaN	-2.133458
40.126306	26.699296	NaN	45.006190	13.427010	NaN	-4.879884
40.126306	27.035516	NaN	40.127202	13.090790	NaN	-0.000895
40.126306	38.808523	NaN	50.660649	1.317783	NaN	-10.534343
40.126306	25.009890	NaN	35.752776	15.116416	NaN	4.373530
40.126306	43.207189	NaN	45.849445	-3.080883	NaN	-5.723139
40.126306	25.056484	NaN	37.483518	15.069822	NaN	2.642788
40.126306	33.304503	NaN	40.879663	6.821803	NaN	-0.753357
40.126306	36.068498	NaN	29.452436	4.057808	NaN	10.673870
40.126306	28.197473	NaN	46.287714	11.928833	NaN	-6.161408
40.126306	46.368342	NaN	38.240014	-6.242036	NaN	1.886292
40.126306	44.302175	NaN	43.194957	-4.175869	NaN	-3.068651
40.126306	36.530596	NaN	45.829180	3.595710	NaN	-5.702873
40.126306	28.820094	NaN	32.208679	11.306213	NaN	7.917627
40.126306	37.800721	NaN	48.694417	2.325585	NaN	-8.568111
40.126306	30.189352	NaN	44.596845	9.936954	NaN	-4.470539
40.126306	54.206988	NaN	30.178569	-14.080682	NaN	9.947737
40.126306	27.848022	NaN	35.853942	12.278284	NaN	4.272365
40.126306	41.752326	NaN	47.764885	-1.626020	NaN	-7.638579
40.126306	51.631890	NaN	38.213595	-11.505583	NaN	1.912711
40.126306	23.170373	NaN	39.677397	16.955933	NaN	0.448909
40.126306	41.260805	NaN	37.688101	-1.134499	NaN	2.438205
40.126306	51.634912	NaN	47.009710	-11.508605	NaN	-6.883404
40.126306	28.286278	NaN	39.104452	11.840028	NaN	1.021854
40.126306	50.635027	NaN	51.948746	-10.508721	NaN	-11.822440
40.126306	35.525427	NaN	36.561354	4.600879	NaN	3.564952
40.126306	41.230152	NaN	31.301088	-1.103846	NaN	8.825218
40.126306	27.814064	NaN	45.885292	12.312242	NaN	-5.758986
40.126306	36.032217	NaN	35.221395	4.094090	NaN	4.904911
40.126306	33.321200	NaN	34.200325	6.805106	NaN	5.925981
40.126306	23.052236	NaN	34.624627	17.074070	NaN	5.501679
40.126306	36.531414	NaN	43.097862	3.594892	NaN	-2.971556
40.126306	42.180339	NaN	35.418342	-2.054033	NaN	4.707965
40.126306	38.927709	NaN	42.002950	1.198597	NaN	-1.876644
40.126306	45.663759	NaN	41.222688	-5.537453	NaN	-1.096382
40.126306	47.713549	NaN	39.109009	-7.587243	NaN	1.017297
40.126306	29.662356	NaN	44.639126	10.463950	NaN	-4.512819
40.126306	35.987638	NaN	33.282913	4.138668	NaN	6.843393
40.126306	41.017353	NaN	37.912746	-0.891047	NaN	2.213560
40.126306	44.558754	NaN	43.144712	-4.432448	NaN	-3.018406
40.126306	26.561257	NaN	43.382432	13.565049	NaN	-3.256126
40.126306	17.847831	NaN	42.794409	22.278475	NaN	-2.668103
40.126306	33.984993	NaN	46.431303	6.141313	NaN	-6.304997
40.126306	14.809586	NaN	32.292531	25.316720	NaN	7.833775
40.126306	39.376251	NaN	37.366747	0.750055	NaN	2.759559
40.126306	36.762280	NaN	41.979938	3.364026	NaN	-1.853632
40.126306	35.462388	NaN	44.405253	4.663918	NaN	-4.278947
40.126306	16.411467	NaN	41.918136	23.714839	NaN	-1.791830
40.126306	27.282989	NaN	33.592863	12.843318	NaN	6.533443
40.126306	30.844849	NaN	41.878521	9.281457	NaN	-1.752215
40.126306	23.679805	NaN	32.967803	16.446501	NaN	7.158503
40.126306	34.573278	NaN	39.060166	5.553028	NaN	1.066140
40.126306	26.966241	NaN	40.991111	13.160065	NaN	-0.864805
40.126306	42.306644	NaN	33.287937	-2.180338	NaN	6.838369
40.126306	49.416592	NaN	35.085599	-9.290286	NaN	5.040707
40.126306	28.941993	NaN	38.322641	11.184313	NaN	1.803665
40.126306	36.205901	NaN	40.754435	3.920405	NaN	-0.628129
40.126306	28.544738	NaN	29.266968	11.581568	NaN	10.859338
40.126306	39.708686	NaN	41.484822	0.417620	NaN	-1.358516
40.126306	30.373037	NaN	44.280343	9.753269	NaN	-4.154037
40.126306	33.742201	NaN	37.894435	6.384105	NaN	2.231871
40.126306	43.714761	NaN	48.126141	-3.588455	NaN	-7.999835
40.126306	30.224525	NaN	41.252481	9.901781	NaN	-1.126175
40.126306	40.459752	NaN	43.016406	-0.333446	NaN	-2.890100
40.126306	38.125000	NaN	43.525158	2.001306	NaN	-3.398852
40.126306	38.815994	NaN	34.517300	1.310312	NaN	5.609006
40.126306	32.281213	NaN	39.388372	7.845094	NaN	0.737934
40.126306	52.117836	NaN	49.020585	-11.991530	NaN	-8.894279
40.126306	35.524519	NaN	31.529026	4.601787	NaN	8.597280
40.126306	36.521564	NaN	40.105536	3.604742	NaN	0.020770
40.126306	28.625827	NaN	48.433996	11.500479	NaN	-8.307690
40.126306	45.102461	NaN	37.421931	-4.976155	NaN	2.704375
40.126306	32.903134	NaN	42.785553	7.223172	NaN	-2.659247
40.126306	46.377503	NaN	45.054539	-6.251197	NaN	-4.928233
40.126306	36.008733	NaN	43.182531	4.117573	NaN	-3.056225
40.126306	33.039676	NaN	38.127268	7.086630	NaN	1.999038
40.126306	31.469785	NaN	37.414163	8.656521	NaN	2.712143
40.126306	38.069313	NaN	44.547746	2.056993	NaN	-4.421440
40.126306	56.938881	NaN	38.596899	-16.812575	NaN	1.529407
40.126306	36.465481	NaN	42.106612	3.660825	NaN	-1.980306
40.126306	34.682099	NaN	38.333301	5.444207	NaN	1.793005
40.126306	35.227105	NaN	26.366781	4.899201	NaN	13.759525
40.126306	15.027815	NaN	27.709800	25.098491	NaN	12.416506
40.126306	49.264368	NaN	44.485351	-9.138062	NaN	-4.359045
40.126306	36.863347	NaN	43.332771	3.262959	NaN	-3.206465
40.126306	50.016736	NaN	42.888005	-9.890430	NaN	-2.761699
40.126306	51.158072	NaN	38.188361	-11.031766	NaN	1.937945
40.126306	37.404542	NaN	38.692553	2.721764	NaN	1.433753
40.126306	49.091508	NaN	49.246984	-8.965202	NaN	-9.120678
40.126306	14.702307	NaN	40.927627	25.423999	NaN	-0.801321
40.126306	45.967774	NaN	40.608686	-5.841468	NaN	-0.482380
40.126306	30.922055	NaN	43.572051	9.204251	NaN	-3.445745
40.126306	35.642067	NaN	32.420140	4.484239	NaN	7.706166
40.126306	35.132049	NaN	47.275521	4.994257	NaN	-7.149215
40.126306	38.026491	NaN	42.534105	2.099815	NaN	-2.407799
40.126306	31.653611	NaN	42.245304	8.472695	NaN	-2.118998
40.126306	53.555479	NaN	43.095693	-13.429173	NaN	-2.969387
40.126306	12.096806	NaN	44.706269	28.029500	NaN	-4.579962
40.126306	43.409394	NaN	34.712514	-3.283088	NaN	5.413792
40.126306	38.392226	NaN	42.729071	1.734080	NaN	-2.602765
40.126306	36.580114	NaN	50.577319	3.546192	NaN	-10.451013
40.126306	33.640497	NaN	37.339340	6.485810	NaN	2.786966
40.126306	38.403845	NaN	37.445921	1.722461	NaN	2.680385
40.126306	34.270002	NaN	36.246168	5.856305	NaN	3.880138
40.126306	36.200016	NaN	43.610363	3.926290	NaN	-3.484057
40.126306	45.639908	NaN	36.981937	-5.513602	NaN	3.144369
40.126306	40.436814	NaN	45.860572	-0.310508	NaN	-5.734266
40.126306	38.718665	NaN	40.297075	1.407641	NaN	-0.170768
40.126306	45.112462	NaN	44.648870	-4.986156	NaN	-4.522564
40.126306	30.372471	NaN	45.005628	9.753835	NaN	-4.879322
40.126306	24.545436	NaN	31.095355	15.580870	NaN	9.030951
40.126306	49.523848	NaN	37.007012	-9.397542	NaN	3.119294
40.126306	40.647585	NaN	38.719644	-0.521278	NaN	1.406662
40.126306	42.038689	NaN	42.855286	-1.912383	NaN	-2.728980
40.126306	43.535796	NaN	40.352718	-3.409490	NaN	-0.226412
40.126306	27.597437	NaN	43.712984	12.528869	NaN	-3.586678
40.126306	45.786312	NaN	41.454968	-5.660006	NaN	-1.328662
40.126306	41.525541	NaN	42.934475	-1.399234	NaN	-2.808169
40.126306	40.593180	NaN	37.411754	-0.466874	NaN	2.714552
40.126306	49.825995	NaN	38.782857	-9.699688	NaN	1.343449
40.126306	37.872733	NaN	34.724315	2.253573	NaN	5.401991
40.126306	37.373276	NaN	31.739724	2.753030	NaN	8.386582
40.126306	36.657166	NaN	34.665227	3.469140	NaN	5.461079
40.126306	20.006803	NaN	39.657261	20.119503	NaN	0.469045
40.126306	38.470170	NaN	40.797203	1.656136	NaN	-0.670897
40.126306	44.926019	NaN	41.300245	-4.799712	NaN	-1.173939
40.126306	38.769562	NaN	31.554268	1.356744	NaN	8.572038
40.126306	17.297865	NaN	31.363627	22.828441	NaN	8.762679
40.126306	26.167729	NaN	39.380771	13.958577	NaN	0.745535
40.126306	34.643073	NaN	39.018090	5.483233	NaN	1.108216
40.126306	33.553677	NaN	40.747114	6.572629	NaN	-0.620808
40.126306	26.858426	NaN	42.499534	13.267880	NaN	-2.373228
40.126306	37.906759	NaN	45.737119	2.219547	NaN	-5.610813
40.126306	44.668126	NaN	39.160810	-4.541820	NaN	0.965496
40.126306	23.647332	NaN	28.523683	16.478974	NaN	11.602623
40.126306	41.312229	NaN	32.623183	-1.185923	NaN	7.503123
40.126306	17.488958	NaN	38.165358	22.637348	NaN	1.960948
40.126306	37.430855	NaN	40.412891	2.695452	NaN	-0.286585
40.126306	38.809300	NaN	39.300438	1.317006	NaN	0.825868
40.126306	22.495682	NaN	37.504614	17.630624	NaN	2.621692
40.126306	31.132700	NaN	40.881380	8.993606	NaN	-0.755073
40.126306	40.575087	NaN	40.830959	-0.448781	NaN	-0.704653
40.126306	33.225897	NaN	26.115509	6.900409	NaN	14.010797
40.126306	23.971120	NaN	45.316550	16.155186	NaN	-5.190244
40.126306	32.139438	NaN	40.836272	7.986868	NaN	-0.709966
40.126306	40.916673	NaN	36.642094	-0.790367	NaN	3.484212
40.126306	52.566821	NaN	37.951179	-12.440515	NaN	2.175127
40.126306	39.007346	NaN	41.237788	1.118960	NaN	-1.111481
40.126306	41.886276	NaN	43.536734	-1.759970	NaN	-3.410428
40.126306	30.833855	NaN	40.032149	9.292451	NaN	0.094157
40.126306	39.853422	NaN	43.423005	0.272885	NaN	-3.296699
40.126306	37.721920	NaN	38.907601	2.404386	NaN	1.218705
40.126306	38.446538	NaN	39.514996	1.679768	NaN	0.611310
40.126306	29.932997	NaN	39.596919	10.193309	NaN	0.529387
40.126306	12.966070	NaN	38.929728	27.160236	NaN	1.196578
40.126306	41.454295	NaN	30.562729	-1.327989	NaN	9.563577
40.126306	50.810773	NaN	37.374148	-10.684467	NaN	2.752158
40.126306	37.446367	NaN	39.485649	2.679940	NaN	0.640658
40.126306	36.841609	NaN	42.428832	3.284697	NaN	-2.302526
40.126306	49.213041	NaN	36.586549	-9.086735	NaN	3.539757
40.126306	36.255860	NaN	35.457846	3.870446	NaN	4.668460
40.126306	40.481093	NaN	44.770425	-0.354786	NaN	-4.644119
40.126306	38.566873	NaN	39.342586	1.559433	NaN	0.783721
40.126306	36.523796	NaN	44.842871	3.602510	NaN	-4.716565
40.126306	36.203670	NaN	44.592566	3.922636	NaN	-4.466260
40.126306	35.175981	NaN	33.020009	4.950326	NaN	7.106297
40.126306	36.775180	NaN	41.043978	3.351126	NaN	-0.917672
40.126306	47.572246	NaN	32.672452	-7.445940	NaN	7.453854
40.126306	53.050560	NaN	39.114952	-12.924253	NaN	1.011354
40.126306	48.416196	NaN	44.425042	-8.289890	NaN	-4.298736
40.126306	44.179434	NaN	42.493177	-4.053128	NaN	-2.366871
40.126306	36.417177	NaN	43.896350	3.709129	NaN	-3.770044
40.126306	23.452082	NaN	30.855897	16.674224	NaN	9.270409
40.126306	49.336118	NaN	32.541987	-9.209812	NaN	7.584319
40.126306	35.597845	NaN	37.901494	4.528461	NaN	2.224812
40.126306	40.711447	NaN	40.980510	-0.585141	NaN	-0.854203
40.126306	43.896313	NaN	30.722462	-3.770007	NaN	9.403844
40.126306	26.110209	NaN	44.806598	14.016097	NaN	-4.680292
40.126306	43.427826	NaN	46.348269	-3.301520	NaN	-6.221962
40.126306	35.580212	NaN	40.304659	4.546094	NaN	-0.178353
40.126306	46.184491	NaN	41.646872	-6.058185	NaN	-1.520566
40.126306	26.447595	NaN	36.324038	13.678712	NaN	3.802268
40.126306	33.590530	NaN	37.175608	6.535776	NaN	2.950698
40.126306	49.142176	NaN	47.237424	-9.015870	NaN	-7.111118
40.126306	28.300770	NaN	33.165370	11.825536	NaN	6.960936
40.126306	38.459008	NaN	34.154959	1.667298	NaN	5.971347
40.126306	33.374774	NaN	40.639742	6.751532	NaN	-0.513436
40.126306	56.563711	NaN	35.100120	-16.437405	NaN	5.026187
40.126306	42.575181	NaN	38.128563	-2.448874	NaN	1.997743
40.126306	35.066892	NaN	38.683996	5.059414	NaN	1.442310
40.126306	44.053911	NaN	52.308138	-3.927605	NaN	-12.181832
40.126306	29.446411	NaN	40.389962	10.679895	NaN	-0.263656
40.126306	38.455687	NaN	38.425997	1.670619	NaN	1.700309
40.126306	48.241856	NaN	42.755063	-8.115550	NaN	-2.628757
40.126306	45.376744	NaN	39.191152	-5.250438	NaN	0.935154
40.126306	33.793008	NaN	34.459785	6.333298	NaN	5.666521
40.126306	47.096116	NaN	41.988762	-6.969810	NaN	-1.862456
40.126306	17.933512	NaN	42.954917	22.192795	NaN	-2.828611
40.126306	31.033831	NaN	32.830630	9.092475	NaN	7.295676
40.126306	50.534276	NaN	40.636823	-10.407970	NaN	-0.510517
40.126306	43.702301	NaN	44.315039	-3.575995	NaN	-4.188733
40.126306	24.192907	NaN	34.544274	15.933399	NaN	5.582032
40.126306	39.864581	NaN	41.321608	0.261725	NaN	-1.195302
40.126306	56.154149	NaN	49.636324	-16.027843	NaN	-9.510018
40.126306	46.633735	NaN	34.044220	-6.507429	NaN	6.082086
40.126306	44.230594	NaN	40.908314	-4.104288	NaN	-0.782008
40.126306	29.012719	NaN	33.614283	11.113588	NaN	6.512023
40.126306	31.176413	NaN	41.620941	8.949894	NaN	-1.494634
40.126306	37.092963	NaN	34.541732	3.033343	NaN	5.584574
40.126306	42.849521	NaN	44.285050	-2.723215	NaN	-4.158744
40.126306	35.743876	NaN	38.456784	4.382430	NaN	1.669522
40.126306	31.955754	NaN	46.754153	8.170553	NaN	-6.627847
40.126306	34.413630	NaN	42.817926	5.712676	NaN	-2.691620
40.126306	45.344035	NaN	48.908961	-5.217729	NaN	-8.782655
40.126306	51.387922	NaN	39.413235	-11.261616	NaN	0.713071
40.126306	43.821780	NaN	36.852471	-3.695474	NaN	3.273835
40.126306	41.750707	NaN	40.936123	-1.624401	NaN	-0.809817
40.126306	44.599992	NaN	38.220162	-4.473686	NaN	1.906144
40.126306	25.993602	NaN	40.513757	14.132704	NaN	-0.387451
40.126306	35.595067	NaN	42.409052	4.531239	NaN	-2.282746
40.126306	41.769745	NaN	37.513793	-1.643439	NaN	2.612513
40.126306	15.471108	NaN	33.269512	24.655198	NaN	6.856794
40.126306	27.553872	NaN	39.153142	12.572434	NaN	0.973164
40.126306	42.467399	NaN	42.848701	-2.341093	NaN	-2.722395
40.126306	32.241780	NaN	39.417841	7.884526	NaN	0.708465
40.126306	31.301750	NaN	41.636551	8.824556	NaN	-1.510245
40.126306	45.975395	NaN	36.236041	-5.849089	NaN	3.890265
40.126306	31.488352	NaN	38.674628	8.637954	NaN	1.451678
40.126306	40.491791	NaN	41.899288	-0.365485	NaN	-1.772982
40.126306	45.370376	NaN	41.827950	-5.244070	NaN	-1.701644
40.126306	31.205338	NaN	32.518022	8.920968	NaN	7.608284
40.126306	34.737677	NaN	43.725371	5.388629	NaN	-3.599065
40.126306	25.865335	NaN	38.598597	14.260972	NaN	1.527709
40.126306	33.526053	NaN	39.060011	6.600254	NaN	1.066295
40.126306	45.434405	NaN	43.724307	-5.308099	NaN	-3.598001
40.126306	15.806446	NaN	35.869624	24.319860	NaN	4.256682
40.126306	37.747694	NaN	37.143998	2.378613	NaN	2.982308
40.126306	50.551914	NaN	40.859465	-10.425608	NaN	-0.733159
40.126306	48.149264	NaN	33.118156	-8.022958	NaN	7.008150
40.126306	26.789425	NaN	41.440273	13.336881	NaN	-1.313967
40.126306	35.713773	NaN	41.376322	4.412533	NaN	-1.250016
40.126306	46.781922	NaN	38.781311	-6.655616	NaN	1.344995
40.126306	40.756223	NaN	39.926147	-0.629917	NaN	0.200159
40.126306	49.427952	NaN	38.460563	-9.301646	NaN	1.665743
40.126306	43.832385	NaN	40.110742	-3.706079	NaN	0.015564
40.126306	39.781327	NaN	36.466300	0.344979	NaN	3.660006
40.126306	33.271052	NaN	45.901277	6.855254	NaN	-5.774971
40.126306	23.469411	NaN	42.476557	16.656895	NaN	-2.350251
40.126306	38.183556	NaN	40.593833	1.942751	NaN	-0.467527
40.126306	42.158076	NaN	42.241567	-2.031770	NaN	-2.115261
40.126306	37.181067	NaN	39.773060	2.945239	NaN	0.353246
40.126306	23.568819	NaN	31.326936	16.557487	NaN	8.799370
40.126306	35.627217	NaN	42.067573	4.499089	NaN	-1.941267
40.126306	29.091394	NaN	45.829365	11.034912	NaN	-5.703059
40.126306	47.460790	NaN	27.225065	-7.334484	NaN	12.901241
40.126306	30.415879	NaN	32.074247	9.710427	NaN	8.052059
40.126306	30.049820	NaN	29.858136	10.076486	NaN	10.268171
40.126306	38.502079	NaN	38.603787	1.624227	NaN	1.522520
40.126306	49.223221	NaN	50.256497	-9.096915	NaN	-10.130191
40.126306	26.365775	NaN	39.611639	13.760531	NaN	0.514667
40.126306	36.667598	NaN	40.873819	3.458708	NaN	-0.747513
40.126306	35.298206	NaN	38.676615	4.828100	NaN	1.449691
40.126306	33.087892	NaN	40.204371	7.038414	NaN	-0.078064
40.126306	36.415573	NaN	45.825212	3.710733	NaN	-5.698906
40.126306	36.530521	NaN	40.448453	3.595785	NaN	-0.322147
40.126306	33.645302	NaN	39.536256	6.481005	NaN	0.590050
40.126306	26.434701	NaN	38.999294	13.691605	NaN	1.127013
40.126306	24.812845	NaN	44.416783	15.313461	NaN	-4.290477
40.126306	46.148346	NaN	44.281602	-6.022040	NaN	-4.155296
40.126306	37.862633	NaN	49.969329	2.263673	NaN	-9.843023
40.126306	47.924988	NaN	33.436040	-7.798682	NaN	6.690266
40.126306	43.437151	NaN	52.266886	-3.310845	NaN	-12.140579
40.126306	46.696080	NaN	44.739041	-6.569774	NaN	-4.612735
40.126306	12.345768	NaN	24.082854	27.780538	NaN	16.043452
40.126306	52.113763	NaN	44.466392	-11.987457	NaN	-4.340086
40.126306	35.106695	NaN	41.407328	5.019612	NaN	-1.281022
40.126306	39.438856	NaN	51.046181	0.687450	NaN	-10.919875
40.126306	42.875330	NaN	32.481799	-2.749024	NaN	7.644507
40.126306	41.850829	NaN	36.294594	-1.724523	NaN	3.831712
40.126306	26.173485	NaN	33.163367	13.952821	NaN	6.962939
40.126306	32.943340	NaN	37.152289	7.182966	NaN	2.974017
40.126306	44.186446	NaN	41.113047	-4.060140	NaN	-0.986741
40.126306	21.465678	NaN	35.185860	18.660628	NaN	4.940447
40.126306	44.008788	NaN	42.285882	-3.882482	NaN	-2.159576
40.126306	31.764085	NaN	36.303446	8.362221	NaN	3.822861
40.126306	40.291443	NaN	45.416359	-0.165137	NaN	-5.290053
40.126306	34.789383	NaN	39.179653	5.336923	NaN	0.946653
40.126306	51.454914	NaN	45.492234	-11.328608	NaN	-5.365928
40.126306	42.961749	NaN	39.167930	-2.835443	NaN	0.958376
40.126306	26.487872	NaN	44.611310	13.638434	NaN	-4.485004
40.126306	33.615693	NaN	39.646349	6.510613	NaN	0.479957
40.126306	29.532672	NaN	43.684026	10.593634	NaN	-3.557720
40.126306	34.071733	NaN	38.584871	6.054573	NaN	1.541435
40.126306	43.943664	NaN	44.868993	-3.817358	NaN	-4.742687
40.126306	42.811402	NaN	41.431285	-2.685096	NaN	-1.304979
40.126306	44.423794	NaN	39.396753	-4.297488	NaN	0.729553
40.126306	41.887672	NaN	43.424024	-1.761366	NaN	-3.297718
40.126306	46.617945	NaN	48.087747	-6.491639	NaN	-7.961441
40.126306	46.662546	NaN	42.061659	-6.536240	NaN	-1.935353
40.126306	29.589696	NaN	44.183784	10.536610	NaN	-4.057478
40.126306	47.726225	NaN	41.248830	-7.599919	NaN	-1.122524
40.126306	45.944739	NaN	37.309166	-5.818433	NaN	2.817140
40.126306	34.726635	NaN	40.181638	5.399671	NaN	-0.055332
40.126306	35.954520	NaN	48.173825	4.171786	NaN	-8.047519
40.126306	42.721948	NaN	41.373146	-2.595642	NaN	-1.246840
40.126306	47.753368	NaN	39.696463	-7.627062	NaN	0.429843
40.126306	42.847605	NaN	30.490262	-2.721299	NaN	9.636044
40.126306	28.856020	NaN	26.542737	11.270286	NaN	13.583569
40.126306	48.835669	NaN	49.978379	-8.709363	NaN	-9.852073
40.126306	40.450707	NaN	38.018347	-0.324401	NaN	2.107959
40.126306	29.330548	NaN	39.270303	10.795758	NaN	0.856003
40.126306	33.443597	NaN	32.910547	6.682709	NaN	7.215759
40.126306	28.294194	NaN	41.107483	11.832112	NaN	-0.981177
40.126306	46.203855	NaN	43.465460	-6.077549	NaN	-3.339154
40.126306	26.123758	NaN	40.416294	14.002548	NaN	-0.289988
40.126306	24.957606	NaN	39.038321	15.168700	NaN	1.087985
40.126306	49.035478	NaN	39.486655	-8.909172	NaN	0.639651
40.126306	24.087951	NaN	44.853971	16.038356	NaN	-4.727665
40.126306	41.815878	NaN	45.831565	-1.689572	NaN	-5.705259
40.126306	39.449445	NaN	40.360286	0.676861	NaN	-0.233980
40.126306	22.121038	NaN	33.609842	18.005268	NaN	6.516464
40.126306	38.092380	NaN	40.101886	2.033926	NaN	0.024420
40.126306	32.994444	NaN	36.643712	7.131862	NaN	3.482594
40.126306	44.008954	NaN	41.460002	-3.882648	NaN	-1.333696
40.126306	38.335204	NaN	39.164976	1.791102	NaN	0.961330
40.126306	32.983873	NaN	44.291287	7.142433	NaN	-4.164981
40.126306	26.962257	NaN	47.751014	13.164049	NaN	-7.624708
40.126306	50.513573	NaN	34.328954	-10.387267	NaN	5.797352
40.126306	33.985414	NaN	35.857167	6.140892	NaN	4.269140
40.126306	29.999434	NaN	35.356709	10.126872	NaN	4.769597
40.126306	42.129861	NaN	38.786243	-2.003554	NaN	1.340064
40.126306	33.494967	NaN	45.315282	6.631339	NaN	-5.188976
40.126306	32.758832	NaN	35.734985	7.367474	NaN	4.391321
40.126306	41.099436	NaN	45.896649	-0.973130	NaN	-5.770343
40.126306	42.880694	NaN	42.302100	-2.754388	NaN	-2.175794
40.126306	21.703922	NaN	36.549144	18.422384	NaN	3.577162
40.126306	32.478808	NaN	37.879727	7.647498	NaN	2.246579
40.126306	36.391200	NaN	24.659372	3.735106	NaN	15.466935
40.126306	39.061378	NaN	35.757793	1.064928	NaN	4.368513
40.126306	37.268058	NaN	33.834434	2.858248	NaN	6.291872
40.126306	53.327896	NaN	43.852083	-13.201590	NaN	-3.725777
40.126306	53.222795	NaN	45.599932	-13.096489	NaN	-5.473626
40.126306	26.696122	NaN	36.896872	13.430184	NaN	3.229434
40.126306	24.900388	NaN	31.726056	15.225918	NaN	8.400250
40.126306	57.268951	NaN	51.458482	-17.142645	NaN	-11.332176
40.126306	24.217608	NaN	38.750714	15.908698	NaN	1.375592
40.126306	30.524972	NaN	32.866508	9.601334	NaN	7.259798
40.126306	37.234615	NaN	41.209217	2.891691	NaN	-1.082911
40.126306	51.130562	NaN	43.574272	-11.004256	NaN	-3.447966
40.126306	27.859825	NaN	35.681090	12.266481	NaN	4.445216
40.126306	32.801041	NaN	41.763502	7.325265	NaN	-1.637196
40.126306	49.292599	NaN	41.687376	-9.166293	NaN	-1.561070
40.126306	28.129980	NaN	41.355123	11.996326	NaN	-1.228817
40.126306	53.574492	NaN	47.015574	-13.448186	NaN	-6.889268
40.126306	34.317154	NaN	34.408755	5.809152	NaN	5.717551
40.126306	42.835201	NaN	44.122233	-2.708895	NaN	-3.995927
40.126306	44.033467	NaN	35.367281	-3.907161	NaN	4.759025
40.126306	46.255561	NaN	37.213284	-6.129254	NaN	2.913022
40.126306	26.778660	NaN	30.043964	13.347646	NaN	10.082342
40.126306	37.449358	NaN	36.111141	2.676948	NaN	4.015165
40.126306	43.012708	NaN	44.993571	-2.886402	NaN	-4.867265
40.126306	36.830551	NaN	40.017783	3.295755	NaN	0.108523
40.126306	46.921829	NaN	40.119415	-6.795523	NaN	0.006891
40.126306	29.470964	NaN	48.721697	10.655342	NaN	-8.595390
40.126306	45.558024	NaN	36.679032	-5.431718	NaN	3.447274
40.126306	51.709930	NaN	42.005446	-11.583624	NaN	-1.879140
40.126306	29.775650	NaN	36.687471	10.350656	NaN	3.438835
40.126306	29.725432	NaN	45.620119	10.400874	NaN	-5.493813
40.126306	21.419325	NaN	38.753331	18.706981	NaN	1.372975
40.126306	43.512137	NaN	44.044000	-3.385831	NaN	-3.917694
40.126306	31.142982	NaN	49.451391	8.983324	NaN	-9.325085
40.126306	27.908856	NaN	42.423789	12.217450	NaN	-2.297483
40.126306	40.178397	NaN	35.401104	-0.052091	NaN	4.725202
40.126306	28.555010	NaN	33.548206	11.571296	NaN	6.578100
40.126306	30.308715	NaN	46.379940	9.817591	NaN	-6.253634
40.126306	33.561086	NaN	46.303914	6.565220	NaN	-6.177608
40.126306	44.333888	NaN	35.741514	-4.207582	NaN	4.384792
40.126306	37.601818	NaN	48.813142	2.524489	NaN	-8.686836
40.126306	43.654424	NaN	30.814614	-3.528118	NaN	9.311693
40.126306	44.066946	NaN	41.176640	-3.940639	NaN	-1.050334
40.126306	38.732655	NaN	34.761806	1.393651	NaN	5.364500
40.126306	46.181392	NaN	46.693094	-6.055086	NaN	-6.566788
40.126306	28.880019	NaN	39.742251	11.246287	NaN	0.384056
40.126306	35.880532	NaN	44.157193	4.245775	NaN	-4.030887
40.126306	42.615095	NaN	47.954967	-2.488789	NaN	-7.828661
40.126306	26.778562	NaN	31.096364	13.347745	NaN	9.029942
40.126306	33.870557	NaN	40.991837	6.255749	NaN	-0.865531
40.126306	38.514055	NaN	37.285910	1.612252	NaN	2.840396
40.126306	25.949879	NaN	41.098117	14.176427	NaN	-0.971811
40.126306	33.160291	NaN	36.998663	6.966015	NaN	3.127643
40.126306	46.369824	NaN	34.628354	-6.243518	NaN	5.497952
40.126306	56.713751	NaN	39.205514	-16.587445	NaN	0.920792
40.126306	25.055301	NaN	42.944333	15.071005	NaN	-2.818027
40.126306	32.003690	NaN	38.526020	8.122616	NaN	1.600286
40.126306	52.149794	NaN	48.119611	-12.023488	NaN	-7.993305
40.126306	20.258596	NaN	41.998721	19.867710	NaN	-1.872415
40.126306	46.671750	NaN	48.533951	-6.545444	NaN	-8.407645
40.126306	16.247167	NaN	40.015475	23.879139	NaN	0.110832
40.126306	54.009352	NaN	48.482050	-13.883046	NaN	-8.355744
40.126306	33.994421	NaN	42.247065	6.131885	NaN	-2.120759
40.126306	46.226853	NaN	41.380305	-6.100547	NaN	-1.253999
40.126306	47.735911	NaN	45.192647	-7.609605	NaN	-5.066340
40.126306	53.719094	NaN	43.883399	-13.592788	NaN	-3.757093
40.126306	45.738455	NaN	46.355177	-5.612149	NaN	-6.228871
40.126306	30.692001	NaN	41.510208	9.434305	NaN	-1.383902
40.126306	51.243569	NaN	43.491093	-11.117263	NaN	-3.364787
40.126306	41.828375	NaN	41.457879	-1.702069	NaN	-1.331573
40.126306	30.370330	NaN	38.603799	9.755976	NaN	1.522507
40.126306	30.661722	NaN	50.225590	9.464584	NaN	-10.099284
40.126306	45.460967	NaN	39.459393	-5.334661	NaN	0.666913
40.126306	36.819938	NaN	36.531243	3.306368	NaN	3.595063
40.126306	19.398682	NaN	36.173026	20.727625	NaN	3.953280
40.126306	44.569563	NaN	45.407606	-4.443257	NaN	-5.281300
40.126306	40.041445	NaN	34.235804	0.084861	NaN	5.890502
40.126306	31.427379	NaN	30.522151	8.698927	NaN	9.604155
40.126306	52.260647	NaN	42.784719	-12.134341	NaN	-2.658413
40.126306	28.203679	NaN	26.358689	11.922627	NaN	13.767617
40.126306	48.621114	NaN	46.252358	-8.494808	NaN	-6.126052
40.126306	15.995641	NaN	41.086445	24.130665	NaN	-0.960139
40.126306	40.790723	NaN	39.051024	-0.664417	NaN	1.075282
40.126306	48.704926	NaN	48.843969	-8.578620	NaN	-8.717663
40.126306	26.058916	NaN	35.649908	14.067390	NaN	4.476398
40.126306	24.046411	NaN	38.913180	16.079895	NaN	1.213126
40.126306	47.023659	NaN	36.165647	-6.897352	NaN	3.960659
40.126306	50.140632	NaN	50.479621	-10.014326	NaN	-10.353315
40.126306	25.398436	NaN	44.332219	14.727870	NaN	-4.205912
40.126306	38.637799	NaN	38.643336	1.488507	NaN	1.482970
40.126306	41.662236	NaN	41.634258	-1.535930	NaN	-1.507952
40.126306	44.606597	NaN	33.096632	-4.480291	NaN	7.029674
40.126306	52.850936	NaN	43.920400	-12.724630	NaN	-3.794093
40.126306	43.260030	NaN	44.135219	-3.133724	NaN	-4.008913
40.126306	38.053329	NaN	34.037450	2.072977	NaN	6.088856
40.126306	14.148597	NaN	35.382660	25.977710	NaN	4.743646
40.126306	44.443074	NaN	39.457684	-4.316768	NaN	0.668622
40.126306	41.921030	NaN	43.021177	-1.794724	NaN	-2.894871
40.126306	37.287387	NaN	35.199398	2.838919	NaN	4.926908
40.126306	33.831083	NaN	44.249292	6.295223	NaN	-4.122986
40.126306	25.888847	NaN	35.725166	14.237459	NaN	4.401140
40.126306	30.120686	NaN	45.116926	10.005620	NaN	-4.990620
40.126306	34.889437	NaN	28.792072	5.236869	NaN	11.334234
40.126306	38.847235	NaN	44.537933	1.279071	NaN	-4.411627
40.126306	27.025224	NaN	42.112710	13.101082	NaN	-1.986404
40.126306	19.655449	NaN	41.610399	20.470857	NaN	-1.484093
40.126306	32.600900	NaN	38.042992	7.525406	NaN	2.083314
40.126306	6.915031	NaN	36.735593	33.211276	NaN	3.390713
40.126306	31.521014	NaN	41.933394	8.605292	NaN	-1.807088
40.126306	40.242250	NaN	50.751060	-0.115944	NaN	-10.624754
40.126306	49.110005	NaN	46.902597	-8.983699	NaN	-6.776291
40.126306	41.902179	NaN	40.948827	-1.775873	NaN	-0.822521
40.126306	39.860941	NaN	46.831899	0.265365	NaN	-6.705593
40.126306	41.910201	NaN	44.379254	-1.783895	NaN	-4.252948
40.126306	43.018802	NaN	31.296666	-2.892495	NaN	8.829640
40.126306	38.418934	NaN	38.433784	1.707372	NaN	1.692522
40.126306	54.562807	NaN	49.339512	-14.436501	NaN	-9.213206
40.126306	35.413258	NaN	45.196912	4.713048	NaN	-5.070606
40.126306	30.543723	NaN	41.302271	9.582583	NaN	-1.175965
40.126306	52.924873	NaN	35.719818	-12.798567	NaN	4.406488
40.126306	40.484969	NaN	30.773180	-0.358663	NaN	9.353126
40.126306	34.211590	NaN	43.766765	5.914716	NaN	-3.640459
40.126306	35.974317	NaN	38.733670	4.151989	NaN	1.392636
40.126306	45.618096	NaN	40.154036	-5.491790	NaN	-0.027730
40.126306	19.030039	NaN	36.655298	21.096268	NaN	3.471008
40.126306	19.888824	NaN	40.544175	20.237482	NaN	-0.417869
40.126306	18.849961	NaN	47.441472	21.276345	NaN	-7.315166
40.126306	30.167947	NaN	38.094263	9.958359	NaN	2.032043
40.126306	36.632545	NaN	44.313602	3.493762	NaN	-4.187296
40.126306	41.866697	NaN	36.731706	-1.740391	NaN	3.394600
40.126306	48.170601	NaN	42.422492	-8.044295	NaN	-2.296186
40.126306	26.913193	NaN	41.901202	13.213113	NaN	-1.774896
40.126306	37.219926	NaN	35.211831	2.906380	NaN	4.914475
40.126306	49.934694	NaN	35.759668	-9.808388	NaN	4.366638
40.126306	34.871216	NaN	48.426943	5.255091	NaN	-8.300637
40.126306	30.763530	NaN	42.408376	9.362776	NaN	-2.282070
40.126306	45.583913	NaN	42.961713	-5.457607	NaN	-2.835407
40.126306	52.337809	NaN	42.290278	-12.211503	NaN	-2.163971
40.126306	33.429157	NaN	38.468035	6.697149	NaN	1.658271
40.126306	37.889462	NaN	43.661836	2.236844	NaN	-3.535530
40.126306	34.964914	NaN	35.589749	5.161392	NaN	4.536557
40.126306	44.034829	NaN	31.592758	-3.908523	NaN	8.533548
40.126306	44.250064	NaN	53.111391	-4.123758	NaN	-12.985085
40.126306	35.987309	NaN	41.450911	4.138997	NaN	-1.324605
40.126306	23.640876	NaN	36.833582	16.485430	NaN	3.292724
40.126306	34.647979	NaN	37.858862	5.478328	NaN	2.267444
40.126306	52.766991	NaN	48.531317	-12.640685	NaN	-8.405011
40.126306	40.385173	NaN	37.146074	-0.258867	NaN	2.980232
40.126306	30.345634	NaN	43.586752	9.780672	NaN	-3.460446
40.126306	33.752577	NaN	36.123127	6.373729	NaN	4.003179
40.126306	26.697110	NaN	40.263000	13.429196	NaN	-0.136694
40.126306	15.322266	NaN	40.882348	24.804040	NaN	-0.756042
40.126306	48.852785	NaN	48.555551	-8.726479	NaN	-8.429245
40.126306	37.943427	NaN	34.551637	2.182879	NaN	5.574669
40.126306	31.572617	NaN	35.076387	8.553689	NaN	5.049919
40.126306	24.530685	NaN	40.768829	15.595621	NaN	-0.642523
40.126306	21.184389	NaN	37.150154	18.941917	NaN	2.976152
40.126306	40.814727	NaN	50.127400	-0.688421	NaN	-10.001093
40.126306	32.150074	NaN	37.447691	7.976232	NaN	2.678615
40.126306	29.615309	NaN	32.377233	10.510997	NaN	7.749073
40.126306	18.653727	NaN	43.833099	21.472579	NaN	-3.706793
40.126306	38.214889	NaN	46.761839	1.911417	NaN	-6.635533
40.126306	34.011462	NaN	27.949184	6.114845	NaN	12.177122
40.126306	23.219109	NaN	35.557640	16.907198	NaN	4.568666
40.126306	53.074270	NaN	41.050860	-12.947964	NaN	-0.924554
40.126306	43.314145	NaN	38.707085	-3.187839	NaN	1.419221
40.126306	34.566850	NaN	40.528314	5.559457	NaN	-0.402008
40.126306	13.159341	NaN	39.689716	26.966965	NaN	0.436590
40.126306	35.065195	NaN	47.588411	5.061111	NaN	-7.462104
40.126306	48.003048	NaN	40.550216	-7.876742	NaN	-0.423910
40.126306	40.735399	NaN	43.069935	-0.609093	NaN	-2.943629
40.126306	47.290060	NaN	40.196842	-7.163754	NaN	-0.070536
40.126306	35.477570	NaN	42.119889	4.648736	NaN	-1.993583
40.126306	21.195350	NaN	39.477187	18.930956	NaN	0.649119
40.126306	43.455115	NaN	38.128171	-3.328809	NaN	1.998135
40.126306	33.627282	NaN	45.530945	6.499024	NaN	-5.404639
40.126306	17.448324	NaN	40.160497	22.677982	NaN	-0.034191
40.126306	37.267006	NaN	39.667501	2.859300	NaN	0.458806
40.126306	25.307068	NaN	37.361481	14.819238	NaN	2.764825
40.126306	51.856817	NaN	40.776881	-11.730511	NaN	-0.650575
40.126306	28.281460	NaN	30.898391	11.844846	NaN	9.227915
40.126306	47.573994	NaN	43.056014	-7.447688	NaN	-2.929708
40.126306	46.248683	NaN	44.390798	-6.122377	NaN	-4.264492
40.126306	38.077396	NaN	34.447976	2.048910	NaN	5.678330
40.126306	32.703650	NaN	36.420328	7.422656	NaN	3.705978
40.126306	31.289850	NaN	39.175366	8.836457	NaN	0.950940
40.126306	54.771675	NaN	39.130840	-14.645369	NaN	0.995466
40.126306	47.325262	NaN	44.354347	-7.198955	NaN	-4.228041
40.126306	40.261134	NaN	40.084926	-0.134828	NaN	0.041380
40.126306	34.043756	NaN	34.246333	6.082550	NaN	5.879973
40.126306	50.008038	NaN	43.111614	-9.881732	NaN	-2.985308
40.126306	32.906765	NaN	43.408944	7.219541	NaN	-3.282638
40.126306	37.759154	NaN	41.004766	2.367152	NaN	-0.878460
40.126306	39.784999	NaN	53.000760	0.341307	NaN	-12.874454
40.126306	36.673464	NaN	38.868200	3.452842	NaN	1.258106
40.126306	24.491275	NaN	39.166247	15.635032	NaN	0.960059
40.126306	47.892086	NaN	36.437115	-7.765780	NaN	3.689192
40.126306	30.026759	NaN	38.900729	10.099547	NaN	1.225577
40.126306	18.063610	NaN	33.294865	22.062696	NaN	6.831441
40.126306	29.256915	NaN	30.812963	10.869391	NaN	9.313343
40.126306	33.163473	NaN	31.465169	6.962833	NaN	8.661137
40.126306	39.829635	NaN	45.871588	0.296671	NaN	-5.745282
40.126306	53.593619	NaN	39.553054	-13.467313	NaN	0.573252
40.126306	33.056777	NaN	39.264473	7.069529	NaN	0.861833
40.126306	46.975869	NaN	45.883159	-6.849563	NaN	-5.756853
40.126306	34.703815	NaN	44.503436	5.422491	NaN	-4.377130
40.126306	35.141762	NaN	42.874605	4.984544	NaN	-2.748299
40.126306	47.913419	NaN	47.806403	-7.787113	NaN	-7.680097
40.126306	42.040188	NaN	45.451218	-1.913882	NaN	-5.324912
40.126306	39.092117	NaN	43.168232	1.034189	NaN	-3.041926
40.126306	45.222330	NaN	36.583946	-5.096024	NaN	3.542360
40.126306	40.441378	NaN	35.909759	-0.315072	NaN	4.216547
40.126306	27.667198	NaN	43.317260	12.459108	NaN	-3.190953
40.126306	38.715579	NaN	49.166568	1.410728	NaN	-9.040262
40.126306	34.970409	NaN	35.663676	5.155897	NaN	4.462630
40.126306	45.095829	NaN	47.534034	-4.969523	NaN	-7.407728
40.126306	33.754791	NaN	40.611548	6.371515	NaN	-0.485242
40.126306	25.405213	NaN	44.174497	14.721093	NaN	-4.048191
40.126306	48.310657	NaN	39.482839	-8.184351	NaN	0.643467
40.126306	23.068730	NaN	39.954134	17.057576	NaN	0.172172
40.126306	52.441389	NaN	44.173213	-12.315083	NaN	-4.046907
40.126306	48.949407	NaN	35.926891	-8.823101	NaN	4.199415
40.126306	20.006075	NaN	44.168057	20.120231	NaN	-4.041751
40.126306	28.261638	NaN	40.480626	11.864668	NaN	-0.354320
40.126306	30.577631	NaN	22.428794	9.548675	NaN	17.697512
40.126306	36.011978	NaN	39.675615	4.114328	NaN	0.450691
40.126306	40.790196	NaN	47.717986	-0.663890	NaN	-7.591679
40.126306	55.332160	NaN	50.925019	-15.205854	NaN	-10.798713
40.126306	24.839543	NaN	43.715887	15.286763	NaN	-3.589581
40.126306	28.179188	NaN	40.182341	11.947118	NaN	-0.056035
40.126306	30.979202	NaN	38.230979	9.147104	NaN	1.895327
40.126306	34.461348	NaN	42.362502	5.664958	NaN	-2.236196
40.126306	29.548620	NaN	42.654542	10.577686	NaN	-2.528236
40.126306	22.558835	NaN	41.512398	17.567471	NaN	-1.386092
40.126306	33.476681	NaN	33.900088	6.649625	NaN	6.226218
40.126306	22.944145	NaN	37.877705	17.182161	NaN	2.248601
40.126306	22.562617	NaN	38.081112	17.563689	NaN	2.045194
40.126306	44.647956	NaN	46.563915	-4.521650	NaN	-6.437609
40.126306	27.328359	NaN	47.559060	12.797947	NaN	-7.432753
40.126306	26.990933	NaN	35.813626	13.135373	NaN	4.312680
40.126306	33.341367	NaN	47.896182	6.784939	NaN	-7.769876
40.126306	43.329141	NaN	33.288446	-3.202835	NaN	6.837860
40.126306	43.753295	NaN	37.880778	-3.626989	NaN	2.245528
40.126306	42.104310	NaN	41.375316	-1.978004	NaN	-1.249010
40.126306	29.485925	NaN	41.571795	10.640381	NaN	-1.445489
40.126306	47.245990	NaN	47.879027	-7.119684	NaN	-7.752721
40.126306	25.156524	NaN	34.388796	14.969782	NaN	5.737510
40.126306	25.471492	NaN	37.942681	14.654814	NaN	2.183625
40.126306	41.127563	NaN	34.318110	-1.001257	NaN	5.808196
40.126306	46.379674	NaN	34.363957	-6.253368	NaN	5.762349
40.126306	35.579390	NaN	35.485826	4.546916	NaN	4.640480
40.126306	32.004914	NaN	39.510621	8.121392	NaN	0.615686
40.126306	42.614076	NaN	41.892304	-2.487769	NaN	-1.765998
40.126306	39.051679	NaN	31.483406	1.074627	NaN	8.642900
40.126306	30.709695	NaN	32.376669	9.416611	NaN	7.749637
40.126306	26.966964	NaN	39.818899	13.159342	NaN	0.307407
40.126306	41.555486	NaN	39.307726	-1.429180	NaN	0.818580
40.126306	19.344048	NaN	36.895527	20.782258	NaN	3.230779
40.126306	42.225922	NaN	37.027809	-2.099616	NaN	3.098498
40.126306	28.660015	NaN	40.051665	11.466291	NaN	0.074641
40.126306	42.890667	NaN	43.859754	-2.764361	NaN	-3.733448
40.126306	35.034785	NaN	39.018834	5.091521	NaN	1.107472
40.126306	31.626567	NaN	39.635949	8.499739	NaN	0.490357
40.126306	57.543103	NaN	53.847156	-17.416797	NaN	-13.720850
40.126306	24.293998	NaN	40.061597	15.832308	NaN	0.064709
40.126306	51.370504	NaN	51.256418	-11.244198	NaN	-11.130112
40.126306	46.929962	NaN	41.878402	-6.803656	NaN	-1.752096
40.126306	41.533164	NaN	33.689666	-1.406858	NaN	6.436640
40.126306	15.918145	NaN	39.382145	24.208161	NaN	0.744161
40.126306	44.395378	NaN	42.868600	-4.269072	NaN	-2.742294
40.126306	44.629916	NaN	38.234637	-4.503609	NaN	1.891669
40.126306	46.259449	NaN	48.298825	-6.133143	NaN	-8.172519
40.126306	17.663549	NaN	45.525447	22.462757	NaN	-5.399141
40.126306	30.472533	NaN	31.181014	9.653773	NaN	8.945292
40.126306	45.720402	NaN	38.741235	-5.594095	NaN	1.385071
40.126306	38.618777	NaN	39.006906	1.507529	NaN	1.119400
40.126306	29.812086	NaN	43.647578	10.314221	NaN	-3.521272
40.126306	32.515038	NaN	38.070033	7.611268	NaN	2.056273
40.126306	34.932255	NaN	42.503148	5.194051	NaN	-2.376842
40.126306	25.951779	NaN	43.864920	14.174527	NaN	-3.738614
40.126306	42.276146	NaN	50.214357	-2.149840	NaN	-10.088051
40.126306	35.944593	NaN	51.664825	4.181713	NaN	-11.538519
40.126306	39.146775	NaN	42.032145	0.979531	NaN	-1.905839
40.126306	22.443961	NaN	40.075583	17.682345	NaN	0.050723
40.126306	26.270987	NaN	40.212819	13.855319	NaN	-0.086513
40.126306	42.990943	NaN	42.244394	-2.864637	NaN	-2.118088
40.126306	37.399675	NaN	36.297696	2.726631	NaN	3.828610
40.126306	38.094042	NaN	40.837513	2.032264	NaN	-0.711207
40.126306	27.993473	NaN	39.629204	12.132833	NaN	0.497102
40.126306	41.493492	NaN	40.910290	-1.367186	NaN	-0.783983
40.126306	33.554317	NaN	38.460478	6.571989	NaN	1.665828
40.126306	47.377914	NaN	42.933502	-7.251608	NaN	-2.807196
40.126306	37.461408	NaN	45.390799	2.664898	NaN	-5.264493
40.126306	17.682106	NaN	40.999285	22.444200	NaN	-0.872979
40.126306	31.824305	NaN	38.136447	8.302001	NaN	1.989859
40.126306	48.109775	NaN	49.063574	-7.983469	NaN	-8.937268
40.126306	38.700904	NaN	37.564149	1.425402	NaN	2.562157
40.126306	41.477183	NaN	44.212438	-1.350877	NaN	-4.086132
40.126306	35.119792	NaN	41.276842	5.006515	NaN	-1.150535
40.126306	34.521665	NaN	38.935173	5.604642	NaN	1.191133
40.126306	38.105852	NaN	40.357374	2.020454	NaN	-0.231068
40.126306	28.599793	NaN	33.484992	11.526513	NaN	6.641315
40.126306	23.271025	NaN	44.974985	16.855281	NaN	-4.848679
40.126306	35.651535	NaN	47.882330	4.474771	NaN	-7.756024
40.126306	40.041766	NaN	35.181677	0.084541	NaN	4.944629
40.126306	35.796868	NaN	40.666856	4.329438	NaN	-0.540550
40.126306	31.612446	NaN	37.303015	8.513860	NaN	2.823291
40.126306	43.624124	NaN	35.906628	-3.497818	NaN	4.219678
40.126306	37.056947	NaN	43.439606	3.069359	NaN	-3.313300
40.126306	23.679918	NaN	35.611700	16.446388	NaN	4.514606
40.126306	32.787407	NaN	38.893161	7.338899	NaN	1.233145
40.126306	33.989691	NaN	42.576199	6.136615	NaN	-2.449893
40.126306	43.854304	NaN	40.327325	-3.727998	NaN	-0.201019
40.126306	38.890012	NaN	34.945649	1.236294	NaN	5.180657
40.126306	35.015524	NaN	38.026094	5.110782	NaN	2.100212
40.126306	37.946987	NaN	42.872296	2.179319	NaN	-2.745990
40.126306	37.384287	NaN	46.364760	2.742019	NaN	-6.238454
40.126306	46.331984	NaN	46.108575	-6.205678	NaN	-5.982269
40.126306	33.559981	NaN	36.799698	6.566326	NaN	3.326608
40.126306	27.458132	NaN	29.685401	12.668174	NaN	10.440905
40.126306	30.981857	NaN	40.851553	9.144449	NaN	-0.725247
40.126306	31.499119	NaN	32.260215	8.627187	NaN	7.866091
40.126306	37.439008	NaN	46.868600	2.687299	NaN	-6.742294
40.126306	37.295158	NaN	43.359650	2.831148	NaN	-3.233344
40.126306	26.325397	NaN	34.766950	13.800909	NaN	5.359357
40.126306	22.691912	NaN	37.519064	17.434394	NaN	2.607242
40.126306	20.876344	NaN	45.660244	19.249962	NaN	-5.533938
40.126306	36.445443	NaN	39.649370	3.680863	NaN	0.476936
40.126306	39.026444	NaN	42.246422	1.099862	NaN	-2.120116
40.126306	45.375761	NaN	38.540894	-5.249454	NaN	1.585412
40.126306	24.690719	NaN	34.953565	15.435587	NaN	5.172741
40.126306	22.732179	NaN	30.197803	17.394127	NaN	9.928503
40.126306	19.644946	NaN	40.728233	20.481360	NaN	-0.601927
40.126306	26.468003	NaN	31.385674	13.658303	NaN	8.740632
40.126306	32.419720	NaN	45.518876	7.706586	NaN	-5.392570
40.126306	32.120257	NaN	35.885497	8.006050	NaN	4.240809
40.126306	39.897821	NaN	33.189331	0.228485	NaN	6.936975
40.126306	48.533005	NaN	43.053144	-8.406699	NaN	-2.926838
40.126306	30.516085	NaN	32.531255	9.610221	NaN	7.595052
40.126306	40.123620	NaN	35.550803	0.002686	NaN	4.575503
40.126306	23.948824	NaN	35.570230	16.177483	NaN	4.556076
40.126306	43.069887	NaN	37.182973	-2.943581	NaN	2.943333
40.126306	35.725442	NaN	38.464347	4.400864	NaN	1.661959
40.126306	44.403206	NaN	45.863612	-4.276900	NaN	-5.737306
40.126306	39.679885	NaN	35.223478	0.446421	NaN	4.902828
40.126306	40.896324	NaN	37.428682	-0.770018	NaN	2.697624
40.126306	29.349049	NaN	31.083430	10.777258	NaN	9.042876
40.126306	43.933079	NaN	52.894669	-3.806773	NaN	-12.768363
40.126306	22.301408	NaN	34.735034	17.824898	NaN	5.391272
40.126306	12.709429	NaN	43.880223	27.416877	NaN	-3.753917
40.126306	30.323712	NaN	39.606659	9.802594	NaN	0.519647
40.126306	41.950299	NaN	39.424121	-1.823993	NaN	0.702185
40.126306	54.521932	NaN	48.064850	-14.395625	NaN	-7.938544
40.126306	34.662143	NaN	38.431937	5.464163	NaN	1.694370
40.126306	40.620165	NaN	40.493060	-0.493859	NaN	-0.366754
40.126306	39.767046	NaN	42.775814	0.359260	NaN	-2.649507
40.126306	28.830082	NaN	36.470406	11.296224	NaN	3.655901
40.126306	22.148689	NaN	35.657229	17.977617	NaN	4.469077
40.126306	34.186602	NaN	41.563938	5.939704	NaN	-1.437632
40.126306	45.696526	NaN	47.076461	-5.570220	NaN	-6.950155
40.126306	37.408545	NaN	32.043746	2.717761	NaN	8.082560
40.126306	34.405649	NaN	42.897217	5.720657	NaN	-2.770911
40.126306	39.315475	NaN	42.863046	0.810831	NaN	-2.736740
40.126306	36.040294	NaN	40.526261	4.086012	NaN	-0.399955
40.126306	40.230876	NaN	39.735060	-0.104570	NaN	0.391246
40.126306	31.711180	NaN	43.061720	8.415126	NaN	-2.935414
40.126306	37.760133	NaN	46.993369	2.366173	NaN	-6.867063
40.126306	32.240526	NaN	32.931244	7.885780	NaN	7.195062
40.126306	38.515071	NaN	33.157737	1.611235	NaN	6.968569
40.126306	25.850384	NaN	33.567963	14.275922	NaN	6.558343
40.126306	15.856298	NaN	28.089184	24.270008	NaN	12.037122
40.126306	47.716470	NaN	22.764817	-7.590164	NaN	17.361489
40.126306	17.335188	NaN	38.575338	22.791118	NaN	1.550968
40.126306	31.126245	NaN	38.942910	9.000061	NaN	1.183396
40.126306	43.758236	NaN	42.050774	-3.631930	NaN	-1.924468
