# Supplementary material for: Combined Influences of Model Choice, Data Quality, and Data Quantity When Estimating Population Trends
Source: PLoS One. 2015 Jul 15;10(7):e0132255. doi: 10.1371/journal.pone.0132255 (PMC4503393; doi:10.1371/journal.pone.0132255)
Supplement: S1 Dataset — Files are organized by model type and by the input lambda value. (ZIP) [file pone.0132255.s002.zip › Snail/sims_lambda_1_025/simulationOutput_1.025_0_0.1_0_15.xls]

Percent_Decline_True	Median_Percent_Decline_Matrix	Median_Percent_Decline_Matrix_stable	Median_Percent_Decline_Scalar	Difference_True_Matrix	Difference_True_Matrix_Stable	Difference_True_Scalar
-20.454214	-54.347486	NaN	-52.191911	33.893272	NaN	31.737697
-11.910205	-19.260166	NaN	-17.132115	7.349961	NaN	5.221910
-25.595508	-23.596142	NaN	-27.304822	-1.999366	NaN	1.709313
-53.143986	-33.804612	NaN	-24.886562	-19.339374	NaN	-28.257424
-4.224924	-29.287027	NaN	-27.762891	25.062103	NaN	23.537967
-34.507696	-25.431496	NaN	-27.784651	-9.076200	NaN	-6.723045
-56.784794	-39.167456	NaN	-37.133947	-17.617338	NaN	-19.650847
-30.395398	-34.435534	NaN	-31.826595	4.040136	NaN	1.431197
-10.539465	-37.971951	NaN	-44.219264	27.432487	NaN	33.679800
-48.359895	-27.594042	NaN	-21.957393	-20.765853	NaN	-26.402502
-20.074173	-39.043969	NaN	-44.597951	18.969797	NaN	24.523778
-27.020216	-32.115784	NaN	-35.228703	5.095568	NaN	8.208487
-44.729523	-7.877872	NaN	-9.074971	-36.851652	NaN	-35.654552
-20.067959	-45.551888	NaN	-36.750053	25.483929	NaN	16.682094
-45.236533	-41.650396	NaN	-37.864382	-3.586137	NaN	-7.372151
-61.421265	-7.394051	NaN	-7.543302	-54.027214	NaN	-53.877963
-19.636265	-36.946721	NaN	-39.238305	17.310456	NaN	19.602040
-17.311244	-44.107197	NaN	-39.656584	26.795953	NaN	22.345340
-62.528195	-11.391735	NaN	-11.027996	-51.136460	NaN	-51.500199
-31.015339	-37.186494	NaN	-40.482150	6.171156	NaN	9.466811
-27.153118	-46.464200	NaN	-39.377497	19.311082	NaN	12.224379
-24.225499	-46.959000	NaN	-51.629914	22.733501	NaN	27.404416
-15.404629	-32.912429	NaN	-34.247501	17.507800	NaN	18.842872
-14.537804	-31.884080	NaN	-29.667093	17.346275	NaN	15.129288
-14.200720	-35.574923	NaN	-27.396417	21.374203	NaN	13.195697
2.334450	-20.617194	NaN	-23.576476	22.951644	NaN	25.910926
-44.117450	-14.050288	NaN	-15.456746	-30.067162	NaN	-28.660705
-18.689541	-13.442834	NaN	-17.530399	-5.246707	NaN	-1.159142
-38.118623	-13.367674	NaN	-12.925301	-24.750949	NaN	-25.193322
-50.074000	-27.908056	NaN	-28.201360	-22.165944	NaN	-21.872640
-4.984206	-24.001256	NaN	-25.258199	19.017050	NaN	20.273993
-35.358892	-23.914755	NaN	-25.661139	-11.444137	NaN	-9.697753
-14.875068	-27.445524	NaN	-33.511767	12.570456	NaN	18.636699
-42.105024	-7.797336	NaN	-9.020690	-34.307688	NaN	-33.084334
-26.327082	-39.729328	NaN	-41.061110	13.402246	NaN	14.734028
-42.173784	-20.053532	NaN	-22.683011	-22.120252	NaN	-19.490774
-30.127585	-34.655373	NaN	-35.344210	4.527788	NaN	5.216625
-7.705683	-38.987994	NaN	-36.350061	31.282311	NaN	28.644378
-9.799764	-29.936539	NaN	-25.345518	20.136775	NaN	15.545755
-24.504676	-31.845722	NaN	-33.995813	7.341046	NaN	9.491137
-32.755564	-10.606747	NaN	-11.836810	-22.148818	NaN	-20.918754
-35.942736	-36.148404	NaN	-37.895242	0.205668	NaN	1.952506
-22.098101	-23.548931	NaN	-27.784490	1.450830	NaN	5.686389
-57.524344	-13.421142	NaN	-19.111710	-44.103202	NaN	-38.412634
-73.963278	-15.478291	NaN	-18.059300	-58.484988	NaN	-55.903978
-22.650306	-41.639589	NaN	-38.267552	18.989283	NaN	15.617246
-46.875832	-46.953304	NaN	-50.167647	0.077472	NaN	3.291815
-54.755553	-41.787429	NaN	-39.227983	-12.968123	NaN	-15.527570
-16.571151	-25.638629	NaN	-25.474451	9.067478	NaN	8.903300
-30.470239	-19.728790	NaN	-23.236818	-10.741450	NaN	-7.233421
-12.466945	-12.137315	NaN	-15.266923	-0.329630	NaN	2.799979
-43.560712	-29.828891	NaN	-27.181623	-13.731821	NaN	-16.379090
-22.055213	-23.356021	NaN	-24.163034	1.300808	NaN	2.107821
-15.747196	-5.667574	NaN	-1.222388	-10.079622	NaN	-14.524808
-29.205365	-25.801489	NaN	-29.098490	-3.403877	NaN	-0.106876
-35.382980	-31.940601	NaN	-28.752795	-3.442379	NaN	-6.630185
-18.435054	-29.695036	NaN	-27.384737	11.259982	NaN	8.949683
-33.870073	-26.501940	NaN	-22.372800	-7.368133	NaN	-11.497273
-39.970346	-24.034411	NaN	-25.085468	-15.935935	NaN	-14.884877
-48.709066	-16.289144	NaN	-15.349258	-32.419922	NaN	-33.359808
-27.076873	-38.644455	NaN	-38.237133	11.567582	NaN	11.160259
-31.332710	-35.828026	NaN	-36.738081	4.495316	NaN	5.405370
-27.930604	-15.653892	NaN	-13.407396	-12.276712	NaN	-14.523207
-13.373891	-37.213584	NaN	-37.318049	23.839693	NaN	23.944158
-16.175106	-7.501654	NaN	-10.774762	-8.673451	NaN	-5.400344
-32.505797	-15.030243	NaN	-21.382562	-17.475554	NaN	-11.123236
-11.388848	-22.068177	NaN	-19.923135	10.679329	NaN	8.534287
-23.850890	-16.739235	NaN	-17.773084	-7.111654	NaN	-6.077805
-6.461594	-40.584484	NaN	-40.023839	34.122890	NaN	33.562245
-35.615599	-47.737945	NaN	-48.059666	12.122346	NaN	12.444066
-41.455418	-24.972086	NaN	-16.305400	-16.483333	NaN	-25.150018
-29.565189	-18.080310	NaN	-19.579361	-11.484878	NaN	-9.985828
-32.614179	-26.708918	NaN	-27.376923	-5.905261	NaN	-5.237256
-68.005287	-25.358723	NaN	-25.021894	-42.646564	NaN	-42.983393
-53.243658	-18.692605	NaN	-21.681416	-34.551053	NaN	-31.562242
-11.611608	-37.129708	NaN	-35.443144	25.518101	NaN	23.831536
-17.964536	-20.608190	NaN	-17.816462	2.643654	NaN	-0.148075
-4.423448	-23.286963	NaN	-23.255860	18.863515	NaN	18.832412
4.140417	-39.080303	NaN	-37.305121	43.220721	NaN	41.445538
-34.107521	-7.786671	NaN	-12.784839	-26.320850	NaN	-21.322682
-32.041298	-26.084134	NaN	-22.783370	-5.957164	NaN	-9.257927
-23.210146	-50.034165	NaN	-47.157286	26.824019	NaN	23.947141
-39.203536	-14.809889	NaN	-15.006166	-24.393646	NaN	-24.197369
-32.677860	-39.674968	NaN	-36.237578	6.997108	NaN	3.559718
-62.985072	-10.206432	NaN	-11.066126	-52.778640	NaN	-51.918946
-36.165352	-33.163527	NaN	-30.609244	-3.001825	NaN	-5.556108
-32.473482	-32.471686	NaN	-33.106480	-0.001796	NaN	0.632998
-9.148850	-40.279960	NaN	-41.893680	31.131110	NaN	32.744829
-12.304395	-46.595843	NaN	-40.832353	34.291448	NaN	28.527958
-16.786296	-22.942443	NaN	-15.925675	6.156147	NaN	-0.860622
-12.722235	-20.960721	NaN	-22.332759	8.238486	NaN	9.610524
-26.958252	-38.834043	NaN	-39.660023	11.875791	NaN	12.701771
-35.993771	-51.788073	NaN	-48.876296	15.794302	NaN	12.882525
-6.910703	-21.269485	NaN	-20.275288	14.358781	NaN	13.364584
-11.043151	-27.201999	NaN	-28.924465	16.158848	NaN	17.881314
-49.829501	-26.650513	NaN	-25.962582	-23.178989	NaN	-23.866919
-28.892107	-43.274694	NaN	-42.046578	14.382587	NaN	13.154471
-10.904531	-20.738346	NaN	-20.161181	9.833815	NaN	9.256649
-48.868680	-30.501655	NaN	-31.469294	-18.367025	NaN	-17.399385
-27.882877	-35.297043	NaN	-27.785006	7.414166	NaN	-0.097871
-28.489663	-32.735265	NaN	-36.347324	4.245602	NaN	7.857661
-20.203934	-17.039811	NaN	-13.450293	-3.164122	NaN	-6.753640
-31.391817	-30.005691	NaN	-27.708773	-1.386126	NaN	-3.683044
-10.054956	-17.052707	NaN	-22.412319	6.997751	NaN	12.357363
-27.951975	-28.580117	NaN	-32.732666	0.628142	NaN	4.780691
-38.565084	-28.390354	NaN	-30.621859	-10.174730	NaN	-7.943225
-35.003664	-28.499411	NaN	-27.271819	-6.504253	NaN	-7.731845
-53.127097	-21.218042	NaN	-16.210347	-31.909055	NaN	-36.916750
-35.475695	-37.805349	NaN	-35.759805	2.329654	NaN	0.284110
-27.762564	-21.144594	NaN	-24.197129	-6.617970	NaN	-3.565434
-10.096646	-27.926808	NaN	-29.218758	17.830163	NaN	19.122112
-22.877189	-32.705883	NaN	-30.721445	9.828694	NaN	7.844256
-68.871727	-21.769386	NaN	-14.057219	-47.102341	NaN	-54.814508
-46.406050	-42.351010	NaN	-37.981437	-4.055040	NaN	-8.424613
-42.096423	-29.545942	NaN	-30.618010	-12.550480	NaN	-11.478413
-20.747652	-49.435987	NaN	-46.247698	28.688335	NaN	25.500046
-31.367942	-15.795082	NaN	-17.475820	-15.572860	NaN	-13.892122
-34.788247	-43.172138	NaN	-37.935562	8.383890	NaN	3.147315
-19.427824	-33.825200	NaN	-29.441758	14.397375	NaN	10.013934
-27.879286	2.475067	NaN	2.359804	-30.354354	NaN	-30.239090
-40.230294	-31.795616	NaN	-29.301025	-8.434678	NaN	-10.929269
-13.681658	-14.683757	NaN	-12.688922	1.002100	NaN	-0.992736
-50.965893	-19.511633	NaN	-15.567396	-31.454260	NaN	-35.398496
-0.961867	-52.121662	NaN	-49.905305	51.159795	NaN	48.943438
-34.243343	-32.437203	NaN	-27.724886	-1.806140	NaN	-6.518456
-23.294416	-30.083056	NaN	-30.983403	6.788640	NaN	7.688987
-33.180162	-18.502438	NaN	-15.311358	-14.677724	NaN	-17.868803
-22.968631	-39.262385	NaN	-42.839860	16.293754	NaN	19.871228
-34.707400	-37.082718	NaN	-28.969577	2.375318	NaN	-5.737822
-32.648921	0.585637	NaN	-0.877576	-33.234558	NaN	-31.771345
-27.251437	-25.655106	NaN	-20.011958	-1.596332	NaN	-7.239480
-31.893614	-42.859057	NaN	-51.009173	10.965443	NaN	19.115559
-23.839907	-29.331854	NaN	-24.851803	5.491946	NaN	1.011895
-57.631494	-30.562967	NaN	-36.108852	-27.068527	NaN	-21.522641
-46.035621	-11.559213	NaN	-12.816990	-34.476407	NaN	-33.218631
-6.300794	-31.045551	NaN	-28.780181	24.744757	NaN	22.479387
-36.969465	-15.461062	NaN	-16.740764	-21.508403	NaN	-20.228701
-9.175182	-56.347687	NaN	-51.926863	47.172505	NaN	42.751681
-35.867181	-15.920150	NaN	-16.090964	-19.947031	NaN	-19.776217
-19.860122	-21.516619	NaN	-20.590179	1.656497	NaN	0.730057
-22.528396	-45.417521	NaN	-42.509875	22.889124	NaN	19.981479
-34.432581	-18.805091	NaN	-17.192609	-15.627490	NaN	-17.239972
-36.742826	-40.566735	NaN	-31.874031	3.823910	NaN	-4.868795
-28.302658	-27.974696	NaN	-28.448157	-0.327961	NaN	0.145499
-17.694552	-5.389700	NaN	-10.250894	-12.304853	NaN	-7.443659
-63.720170	-29.112577	NaN	-28.964168	-34.607593	NaN	-34.756002
-34.171655	-16.704650	NaN	-22.868983	-17.467005	NaN	-11.302671
-12.415023	-17.313478	NaN	-16.708366	4.898455	NaN	4.293343
-10.414915	-27.817913	NaN	-31.790041	17.402998	NaN	21.375126
1.605960	-23.883823	NaN	-29.894393	25.489783	NaN	31.500353
-28.474138	-27.380295	NaN	-25.556529	-1.093843	NaN	-2.917609
-16.221085	-30.573295	NaN	-26.958588	14.352211	NaN	10.737503
-45.549793	-31.921112	NaN	-27.599481	-13.628681	NaN	-17.950311
-37.057092	-27.553671	NaN	-23.757313	-9.503421	NaN	-13.299779
-38.562252	-25.349651	NaN	-28.770627	-13.212601	NaN	-9.791625
-39.872391	-11.671452	NaN	-9.368936	-28.200939	NaN	-30.503455
-19.213795	-37.851889	NaN	-34.396946	18.638094	NaN	15.183151
-13.764320	-11.462196	NaN	-10.586427	-2.302124	NaN	-3.177893
-36.892395	-14.570707	NaN	-16.426678	-22.321688	NaN	-20.465718
-9.568226	-2.425996	NaN	-3.434373	-7.142230	NaN	-6.133853
-18.420129	-20.455224	NaN	-18.345302	2.035095	NaN	-0.074827
-41.419788	-49.093300	NaN	-47.817409	7.673512	NaN	6.397620
-20.523802	-9.784251	NaN	-4.672302	-10.739552	NaN	-15.851500
-42.809303	-56.641442	NaN	-59.162408	13.832139	NaN	16.353105
-45.320589	-13.979404	NaN	-13.277088	-31.341185	NaN	-32.043501
-53.217406	-24.807906	NaN	-26.433719	-28.409500	NaN	-26.783687
-41.909484	-21.095180	NaN	-11.566896	-20.814304	NaN	-30.342589
-52.441437	-6.591786	NaN	-9.324683	-45.849651	NaN	-43.116754
-14.981139	-21.173408	NaN	-19.224697	6.192268	NaN	4.243558
-31.637511	-20.344269	NaN	-17.270457	-11.293242	NaN	-14.367054
-21.001968	-23.183145	NaN	-23.216829	2.181177	NaN	2.214860
-10.866801	-44.604590	NaN	-47.381810	33.737789	NaN	36.515009
-13.500806	-24.046393	NaN	-23.404370	10.545587	NaN	9.903564
-29.599272	-20.019183	NaN	-13.666027	-9.580089	NaN	-15.933245
-9.840696	-30.935951	NaN	-25.735391	21.095255	NaN	15.894695
-36.986997	5.584660	NaN	4.757094	-42.571657	NaN	-41.744091
-37.591039	-59.515173	NaN	-51.361025	21.924134	NaN	13.769986
-13.063509	-37.249129	NaN	-45.007108	24.185620	NaN	31.943600
-37.681469	-35.309119	NaN	-36.528256	-2.372350	NaN	-1.153213
-27.551305	-31.223643	NaN	-30.363656	3.672338	NaN	2.812351
-31.375073	-22.583546	NaN	-24.873265	-8.791527	NaN	-6.501808
-33.246616	-19.542345	NaN	-15.597843	-13.704271	NaN	-17.648774
-17.761925	-38.487825	NaN	-42.010040	20.725900	NaN	24.248115
-19.216224	-9.149633	NaN	-16.041183	-10.066591	NaN	-3.175041
-13.978745	-36.349540	NaN	-42.425682	22.370795	NaN	28.446936
-17.678568	-5.921201	NaN	-11.626202	-11.757367	NaN	-6.052367
-38.123480	-52.179540	NaN	-43.322356	14.056060	NaN	5.198876
-43.559988	-35.800308	NaN	-38.036684	-7.759681	NaN	-5.523304
-16.526954	-21.683652	NaN	-27.807295	5.156698	NaN	11.280340
-54.355788	-46.235600	NaN	-45.059746	-8.120188	NaN	-9.296042
-39.059976	-9.913563	NaN	-6.959431	-29.146413	NaN	-32.100545
-50.955451	-34.757521	NaN	-39.746712	-16.197930	NaN	-11.208739
-23.405505	-29.773823	NaN	-27.410511	6.368318	NaN	4.005006
-1.800671	-17.961530	NaN	-23.425448	16.160859	NaN	21.624776
-38.956084	-38.498287	NaN	-39.014757	-0.457797	NaN	0.058674
-43.316394	-12.204538	NaN	-6.856384	-31.111856	NaN	-36.460010
-8.743237	-20.290524	NaN	-21.518902	11.547287	NaN	12.775665
-38.626402	-23.648218	NaN	-23.847262	-14.978184	NaN	-14.779140
-37.636091	-28.984664	NaN	-31.173286	-8.651427	NaN	-6.462805
-33.012685	-19.749767	NaN	-22.534085	-13.262918	NaN	-10.478600
-6.713841	-12.952078	NaN	-18.310336	6.238236	NaN	11.596495
-31.110882	-39.796686	NaN	-40.332928	8.685804	NaN	9.222046
-32.590602	-27.263184	NaN	-23.794322	-5.327418	NaN	-8.796280
-19.910430	-37.217778	NaN	-29.495774	17.307348	NaN	9.585344
-16.004341	-28.913649	NaN	-36.601685	12.909307	NaN	20.597344
-4.947178	-11.422309	NaN	-17.016985	6.475131	NaN	12.069807
-25.408969	-18.298394	NaN	-16.867875	-7.110575	NaN	-8.541094
-11.657218	-19.936245	NaN	-17.097660	8.279027	NaN	5.440443
-17.105804	-27.209691	NaN	-26.895373	10.103887	NaN	9.789569
-31.983407	-27.485963	NaN	-25.444757	-4.497444	NaN	-6.538650
-38.594272	-50.758877	NaN	-39.029089	12.164606	NaN	0.434817
-11.692379	-14.046085	NaN	-17.192853	2.353705	NaN	5.500474
-17.911572	-39.743039	NaN	-41.373173	21.831468	NaN	23.461602
-2.984925	-41.921909	NaN	-38.094622	38.936985	NaN	35.109697
-54.974706	-17.238330	NaN	-20.389983	-37.736376	NaN	-34.584724
-30.171422	-40.322954	NaN	-41.424367	10.151532	NaN	11.252945
-30.033493	-37.003061	NaN	-37.829813	6.969569	NaN	7.796321
-45.066910	-12.502112	NaN	-14.136326	-32.564798	NaN	-30.930583
-23.249738	-11.036007	NaN	-11.927612	-12.213731	NaN	-11.322126
-23.222838	-25.144870	NaN	-20.965303	1.922032	NaN	-2.257535
-36.877832	-35.441241	NaN	-37.588438	-1.436590	NaN	0.710606
-4.971755	-39.869384	NaN	-39.405218	34.897629	NaN	34.433463
-32.766763	-32.594096	NaN	-32.907405	-0.172667	NaN	0.140642
-50.631464	-43.270138	NaN	-44.049144	-7.361326	NaN	-6.582321
-32.418095	-3.558456	NaN	-2.456746	-28.859639	NaN	-29.961348
-60.168144	-25.458627	NaN	-29.428089	-34.709517	NaN	-30.740055
-19.090498	-26.329210	NaN	-29.718157	7.238712	NaN	10.627659
-18.618366	-38.360577	NaN	-41.621077	19.742210	NaN	23.002711
-6.791115	-43.665571	NaN	-38.249443	36.874456	NaN	31.458328
-24.615896	-8.354455	NaN	-3.708600	-16.261441	NaN	-20.907296
-31.097750	-17.023801	NaN	-13.428413	-14.073949	NaN	-17.669336
-4.625740	-38.078592	NaN	-33.211152	33.452852	NaN	28.585412
-27.922363	-29.299919	NaN	-28.042827	1.377556	NaN	0.120464
-16.028482	-28.815361	NaN	-28.352138	12.786879	NaN	12.323657
-13.705271	-52.464389	NaN	-58.746648	38.759118	NaN	45.041377
-35.430515	-46.907540	NaN	-51.912148	11.477025	NaN	16.481633
-22.592339	-27.592675	NaN	-26.229799	5.000337	NaN	3.637460
-32.006370	-22.271344	NaN	-19.438489	-9.735026	NaN	-12.567881
-40.656033	-29.387015	NaN	-25.303678	-11.269018	NaN	-15.352355
-38.122212	-20.018369	NaN	-20.494635	-18.103843	NaN	-17.627578
-47.864702	-45.218026	NaN	-45.754911	-2.646676	NaN	-2.109790
-44.841479	-29.790187	NaN	-29.570923	-15.051292	NaN	-15.270556
-29.789940	-7.532429	NaN	-5.394508	-22.257512	NaN	-24.395432
-21.990219	-17.403519	NaN	-14.278397	-4.586700	NaN	-7.711821
-43.197097	-32.760603	NaN	-28.853938	-10.436494	NaN	-14.343159
-26.168257	-45.064913	NaN	-37.956217	18.896656	NaN	11.787960
-4.741823	-5.997075	NaN	-8.685129	1.255252	NaN	3.943306
-34.462373	-18.843494	NaN	-18.280464	-15.618879	NaN	-16.181909
-35.774177	-23.829490	NaN	-19.474853	-11.944687	NaN	-16.299324
-15.451968	-56.393631	NaN	-57.677863	40.941663	NaN	42.225895
-29.343470	-21.950502	NaN	-23.425495	-7.392968	NaN	-5.917975
-44.767143	-27.243003	NaN	-27.423922	-17.524140	NaN	-17.343221
-12.166134	-25.010015	NaN	-20.858041	12.843880	NaN	8.691907
-3.548688	-38.332861	NaN	-40.335783	34.784173	NaN	36.787095
-34.447067	-23.407925	NaN	-27.035618	-11.039142	NaN	-7.411450
-29.929584	-24.629084	NaN	-26.481119	-5.300500	NaN	-3.448465
-21.972916	-44.580327	NaN	-47.312142	22.607411	NaN	25.339225
-29.312983	-23.572328	NaN	-26.536676	-5.740655	NaN	-2.776306
-14.744095	-47.454291	NaN	-47.402710	32.710196	NaN	32.658615
-32.949314	-42.373441	NaN	-38.735454	9.424126	NaN	5.786139
-19.397958	-21.309159	NaN	-22.440714	1.911201	NaN	3.042756
-42.807541	-31.732067	NaN	-30.920319	-11.075474	NaN	-11.887223
-8.930860	-34.755762	NaN	-35.927026	25.824902	NaN	26.996166
-43.870122	-19.232928	NaN	-24.603964	-24.637194	NaN	-19.266157
-27.218190	-47.063583	NaN	-47.101604	19.845393	NaN	19.883414
-23.030292	-43.174362	NaN	-41.163119	20.144070	NaN	18.132827
-34.387454	-25.811872	NaN	-28.303469	-8.575582	NaN	-6.083984
-34.027729	-20.671376	NaN	-18.837485	-13.356353	NaN	-15.190245
-43.219306	-9.748871	NaN	-13.006949	-33.470436	NaN	-30.212357
-47.221892	-51.242797	NaN	-47.219510	4.020905	NaN	-0.002382
-11.580387	-52.594176	NaN	-48.714535	41.013790	NaN	37.134149
-37.688260	-49.482509	NaN	-56.460399	11.794249	NaN	18.772138
-4.396718	-0.557856	NaN	-1.537494	-3.838863	NaN	-2.859224
-10.145780	-20.515995	NaN	-26.028037	10.370215	NaN	15.882258
-37.633847	-38.939719	NaN	-32.819848	1.305872	NaN	-4.813999
-26.858878	-38.321528	NaN	-32.633280	11.462650	NaN	5.774401
-13.415806	-22.805653	NaN	-17.810513	9.389847	NaN	4.394707
-12.556793	-29.637452	NaN	-32.650499	17.080659	NaN	20.093706
-32.137885	-58.293839	NaN	-51.353713	26.155954	NaN	19.215827
-21.862245	-45.540864	NaN	-52.145094	23.678619	NaN	30.282849
-39.218372	-35.344527	NaN	-42.023348	-3.873845	NaN	2.804976
-26.717669	-20.021650	NaN	-17.219609	-6.696018	NaN	-9.498060
-3.978256	-17.421387	NaN	-15.922184	13.443131	NaN	11.943928
-23.490993	-27.398598	NaN	-25.946460	3.907604	NaN	2.455467
-25.394563	-3.475222	NaN	-0.480758	-21.919341	NaN	-24.913804
-12.315512	-15.791583	NaN	-15.967254	3.476071	NaN	3.651742
-26.588515	-34.453021	NaN	-34.436858	7.864506	NaN	7.848343
-21.287535	-30.552563	NaN	-30.521395	9.265027	NaN	9.233860
-37.641434	-31.828142	NaN	-33.126117	-5.813292	NaN	-4.515317
-29.342265	-43.716268	NaN	-44.418531	14.374002	NaN	15.076266
-27.924962	-29.558877	NaN	-28.791239	1.633915	NaN	0.866277
-44.180219	-20.536649	NaN	-23.153990	-23.643570	NaN	-21.026229
-2.589929	-28.813693	NaN	-28.926985	26.223763	NaN	26.337055
-63.822884	-29.783717	NaN	-35.818451	-34.039167	NaN	-28.004432
-29.230493	-23.926647	NaN	-22.864512	-5.303847	NaN	-6.365981
-34.908871	-52.426634	NaN	-55.530462	17.517763	NaN	20.621592
-45.382687	-20.066399	NaN	-16.958628	-25.316289	NaN	-28.424059
-28.689066	-34.505214	NaN	-34.354248	5.816148	NaN	5.665183
-14.931693	-24.800444	NaN	-27.004161	9.868751	NaN	12.072468
-20.889735	-34.204551	NaN	-33.818141	13.314816	NaN	12.928406
-24.708597	-19.409638	NaN	-16.509050	-5.298959	NaN	-8.199547
-41.025995	-22.993614	NaN	-22.410403	-18.032381	NaN	-18.615592
-54.190010	-14.101923	NaN	-14.808239	-40.088087	NaN	-39.381771
-22.730523	-19.799049	NaN	-20.549295	-2.931474	NaN	-2.181228
-20.166634	-42.648499	NaN	-45.257185	22.481865	NaN	25.090552
-34.704004	-30.998724	NaN	-30.191582	-3.705281	NaN	-4.512422
-21.367554	-30.217706	NaN	-27.345025	8.850152	NaN	5.977471
-46.378314	-19.980816	NaN	-22.008977	-26.397498	NaN	-24.369337
-14.722422	-11.356006	NaN	-10.532421	-3.366416	NaN	-4.190000
-24.869880	-21.844688	NaN	-20.729217	-3.025192	NaN	-4.140664
-58.895172	-37.604197	NaN	-34.929779	-21.290975	NaN	-23.965393
-26.249949	-29.500870	NaN	-30.320347	3.250921	NaN	4.070398
-63.273139	-28.758591	NaN	-23.744159	-34.514548	NaN	-39.528980
-3.249188	-25.630073	NaN	-24.250726	22.380885	NaN	21.001538
-33.269504	-52.942744	NaN	-44.680617	19.673240	NaN	11.411113
-34.581226	-35.550285	NaN	-39.140843	0.969059	NaN	4.559617
-39.926760	-15.382534	NaN	-15.954082	-24.544226	NaN	-23.972678
-51.110764	-32.343461	NaN	-24.892094	-18.767303	NaN	-26.218670
-40.327599	-46.865509	NaN	-43.040784	6.537910	NaN	2.713185
-37.279152	-0.473222	NaN	-3.943806	-36.805931	NaN	-33.335346
-55.932031	-36.252476	NaN	-33.934599	-19.679555	NaN	-21.997432
-25.224833	-12.272209	NaN	-9.103669	-12.952624	NaN	-16.121164
-10.011901	-22.589794	NaN	-22.671305	12.577892	NaN	12.659404
-37.615943	-33.096221	NaN	-23.999418	-4.519722	NaN	-13.616525
-18.855279	-37.198261	NaN	-37.420375	18.342982	NaN	18.565096
-19.420474	-32.131694	NaN	-28.945137	12.711220	NaN	9.524663
-29.152946	-47.028849	NaN	-41.881262	17.875903	NaN	12.728316
-55.949466	-50.374824	NaN	-45.525665	-5.574643	NaN	-10.423802
-42.125580	-55.323348	NaN	-47.895882	13.197768	NaN	5.770302
-44.745531	-32.600585	NaN	-31.234363	-12.144946	NaN	-13.511169
-7.837903	-46.445220	NaN	-51.865594	38.607317	NaN	44.027691
-28.587199	-16.052819	NaN	-20.845711	-12.534380	NaN	-7.741488
-18.908890	-68.933585	NaN	-66.512907	50.024696	NaN	47.604017
-56.112805	-26.504063	NaN	-30.897330	-29.608742	NaN	-25.215475
-17.261647	-19.692489	NaN	-18.421300	2.430842	NaN	1.159653
-13.103754	-9.734840	NaN	-17.934984	-3.368914	NaN	4.831231
-26.388917	-20.960024	NaN	-21.506972	-5.428893	NaN	-4.881944
-38.990286	-35.915213	NaN	-41.196173	-3.075073	NaN	2.205886
-19.932676	-11.633267	NaN	-14.578477	-8.299409	NaN	-5.354198
0.914787	-24.326877	NaN	-20.223776	25.241664	NaN	21.138563
-41.501769	-41.066418	NaN	-41.932791	-0.435351	NaN	0.431022
10.941654	-36.932298	NaN	-30.420568	47.873951	NaN	41.362222
-25.796213	-12.514532	NaN	-16.046425	-13.281681	NaN	-9.749789
-2.910561	-14.904944	NaN	-18.373890	11.994383	NaN	15.463329
-21.928197	2.534990	NaN	4.078770	-24.463187	NaN	-26.006967
-33.944034	-24.473504	NaN	-32.366383	-9.470530	NaN	-1.577651
-20.276430	-20.064650	NaN	-19.964953	-0.211779	NaN	-0.311477
-39.652234	-39.546666	NaN	-38.387330	-0.105568	NaN	-1.264905
-41.747141	-12.726890	NaN	-14.422487	-29.020251	NaN	-27.324654
-25.580915	-56.425592	NaN	-53.003318	30.844676	NaN	27.422402
-32.274348	-43.276289	NaN	-36.432393	11.001941	NaN	4.158045
-14.399390	-16.553066	NaN	-20.965185	2.153677	NaN	6.565795
-16.414036	-38.462093	NaN	-47.925393	22.048057	NaN	31.511357
-37.378948	-48.402981	NaN	-55.599840	11.024033	NaN	18.220891
-43.314310	-30.984361	NaN	-31.394194	-12.329949	NaN	-11.920116
-21.228651	-48.211324	NaN	-44.086120	26.982673	NaN	22.857468
-7.263107	-38.562627	NaN	-36.434416	31.299520	NaN	29.171310
-22.736791	-29.733078	NaN	-36.856628	6.996287	NaN	14.119837
-28.059979	-22.290229	NaN	-23.061786	-5.769750	NaN	-4.998193
-13.646339	-18.542375	NaN	-22.190852	4.896037	NaN	8.544513
-42.225104	-14.624010	NaN	-15.586124	-27.601093	NaN	-26.638980
-35.341705	-9.401445	NaN	-6.973335	-25.940260	NaN	-28.368371
-19.467746	-18.435411	NaN	-19.271420	-1.032335	NaN	-0.196326
-9.259992	-21.450948	NaN	-15.537559	12.190957	NaN	6.277567
-52.032030	-30.911517	NaN	-29.287670	-21.120513	NaN	-22.744360
-43.641183	-26.448722	NaN	-26.168551	-17.192461	NaN	-17.472632
-52.716100	-6.626221	NaN	-4.245602	-46.089879	NaN	-48.470498
-13.508681	-5.329179	NaN	-4.021181	-8.179503	NaN	-9.487501
-28.267005	-19.796114	NaN	-17.903761	-8.470891	NaN	-10.363244
-38.993271	-34.071843	NaN	-33.503842	-4.921427	NaN	-5.489429
-19.020072	-42.712226	NaN	-40.304459	23.692154	NaN	21.284386
-25.571417	-16.021396	NaN	-14.182735	-9.550021	NaN	-11.388681
-26.241948	-7.936700	NaN	-12.346098	-18.305248	NaN	-13.895850
-29.894970	-39.549482	NaN	-30.084223	9.654511	NaN	0.189253
-20.928341	-2.036895	NaN	-10.294971	-18.891446	NaN	-10.633370
-38.988806	-27.328139	NaN	-25.782142	-11.660667	NaN	-13.206664
-15.801968	-17.781174	NaN	-14.791107	1.979206	NaN	-1.010861
-31.609164	-20.099645	NaN	-18.661297	-11.509519	NaN	-12.947867
-20.140714	-20.206713	NaN	-23.573989	0.065999	NaN	3.433275
-21.744675	-24.440631	NaN	-22.696624	2.695956	NaN	0.951949
-41.673230	-46.160584	NaN	-43.802692	4.487354	NaN	2.129462
-14.112624	-27.414769	NaN	-19.954784	13.302145	NaN	5.842160
-37.263630	-33.651862	NaN	-34.203532	-3.611768	NaN	-3.060097
-28.323100	-16.865065	NaN	-19.276032	-11.458035	NaN	-9.047068
-14.997484	-32.842006	NaN	-37.346671	17.844522	NaN	22.349187
3.618978	-22.719173	NaN	-25.436102	26.338151	NaN	29.055080
-7.749490	-33.386886	NaN	-29.306149	25.637396	NaN	21.556659
-44.124320	-42.230855	NaN	-36.661418	-1.893465	NaN	-7.462902
-3.049571	-21.282101	NaN	-27.359672	18.232530	NaN	24.310101
-14.002099	-17.430443	NaN	-18.673442	3.428345	NaN	4.671344
-45.131257	-24.840317	NaN	-21.482218	-20.290940	NaN	-23.649039
-28.990132	-34.705226	NaN	-38.707806	5.715094	NaN	9.717675
-39.015942	-14.117652	NaN	-20.775389	-24.898291	NaN	-18.240554
-22.815490	-32.664069	NaN	-31.686116	9.848580	NaN	8.870626
-10.760790	-38.930947	NaN	-37.408739	28.170157	NaN	26.647949
-31.565729	-31.923388	NaN	-25.108031	0.357659	NaN	-6.457698
-45.795182	-10.656320	NaN	-16.453833	-35.138862	NaN	-29.341349
-27.726439	-16.231462	NaN	-19.640021	-11.494978	NaN	-8.086418
-29.590976	-32.782617	NaN	-32.242268	3.191641	NaN	2.651292
-39.629852	-57.175960	NaN	-47.728249	17.546108	NaN	8.098396
-13.278855	-6.934084	NaN	-13.913447	-6.344771	NaN	0.634593
-37.579502	-31.041947	NaN	-30.278697	-6.537555	NaN	-7.300805
-18.267346	-35.712629	NaN	-30.451905	17.445283	NaN	12.184559
-1.909874	-4.039463	NaN	-7.372107	2.129589	NaN	5.462232
-14.289739	-44.756008	NaN	-52.128280	30.466269	NaN	37.838541
-36.864778	-13.034304	NaN	-12.873735	-23.830474	NaN	-23.991043
-21.691457	-18.763864	NaN	-16.753407	-2.927593	NaN	-4.938050
-34.709845	-51.277686	NaN	-55.784848	16.567842	NaN	21.075003
-37.455302	-51.781076	NaN	-49.154740	14.325774	NaN	11.699439
-26.816822	-22.793818	NaN	-24.843492	-4.023005	NaN	-1.973330
-26.533229	-18.585079	NaN	-17.145217	-7.948149	NaN	-9.388011
-50.082416	-32.078974	NaN	-28.314234	-18.003442	NaN	-21.768182
-16.319848	-24.874494	NaN	-25.687483	8.554647	NaN	9.367635
-16.641213	-41.834753	NaN	-44.562307	25.193540	NaN	27.921094
-11.028854	-24.270453	NaN	-23.499386	13.241600	NaN	12.470532
-21.379560	-27.868173	NaN	-25.104019	6.488613	NaN	3.724460
-26.406622	-28.722085	NaN	-29.227219	2.315464	NaN	2.820597
-18.588411	-13.890743	NaN	-18.044545	-4.697668	NaN	-0.543866
-26.971145	-19.240944	NaN	-18.567348	-7.730200	NaN	-8.403796
-1.158123	-28.544148	NaN	-21.513494	27.386025	NaN	20.355371
-35.385200	-42.237841	NaN	-43.023939	6.852641	NaN	7.638739
-43.894899	-4.285297	NaN	-10.158781	-39.609602	NaN	-33.736118
-10.403651	-33.454282	NaN	-34.978560	23.050631	NaN	24.574909
-42.157498	-29.728727	NaN	-26.783508	-12.428771	NaN	-15.373990
-30.526085	-23.716280	NaN	-19.047889	-6.809805	NaN	-11.478196
-6.331228	-42.322105	NaN	-37.540480	35.990877	NaN	31.209251
-13.001185	-6.577735	NaN	-9.486514	-6.423450	NaN	-3.514671
-44.391596	-27.694842	NaN	-24.883101	-16.696754	NaN	-19.508495
-23.546347	-45.304624	NaN	-45.787466	21.758277	NaN	22.241120
-64.926620	-34.854327	NaN	-29.470021	-30.072293	NaN	-35.456599
-36.083801	-18.830510	NaN	-18.486910	-17.253291	NaN	-17.596891
-8.936240	-30.835424	NaN	-29.385446	21.899184	NaN	20.449205
-31.151999	-34.719143	NaN	-40.063159	3.567144	NaN	8.911160
-55.705584	-28.983495	NaN	-27.344645	-26.722089	NaN	-28.360939
-24.494189	-23.300522	NaN	-21.231902	-1.193667	NaN	-3.262287
-10.583223	-22.255311	NaN	-23.707622	11.672089	NaN	13.124399
-49.878874	-25.199718	NaN	-27.739523	-24.679156	NaN	-22.139351
-25.825396	-57.643190	NaN	-57.474879	31.817794	NaN	31.649483
-19.684676	-45.015302	NaN	-36.513285	25.330626	NaN	16.828609
-40.516648	-14.137236	NaN	-14.765751	-26.379412	NaN	-25.750897
-16.308057	-18.956777	NaN	-16.784124	2.648720	NaN	0.476067
-28.803865	-11.927669	NaN	-11.230604	-16.876196	NaN	-17.573261
-32.683630	-11.161773	NaN	-15.487312	-21.521857	NaN	-17.196318
4.666082	-17.898385	NaN	-13.250290	22.564467	NaN	17.916372
-17.973152	-23.727495	NaN	-17.395914	5.754343	NaN	-0.577238
-39.132801	-10.387157	NaN	-16.453444	-28.745644	NaN	-22.679357
-15.411747	-16.249519	NaN	-12.535709	0.837772	NaN	-2.876038
-23.907671	-27.682015	NaN	-30.142083	3.774344	NaN	6.234412
2.519888	-26.604012	NaN	-28.428595	29.123900	NaN	30.948483
-3.624323	-25.367837	NaN	-27.498602	21.743515	NaN	23.874279
-43.487935	-26.659612	NaN	-21.644844	-16.828323	NaN	-21.843091
-38.192852	-28.512522	NaN	-26.041671	-9.680330	NaN	-12.151180
-24.187982	-36.790545	NaN	-37.718025	12.602563	NaN	13.530043
-15.573930	-28.004701	NaN	-25.518949	12.430771	NaN	9.945019
-17.550312	-45.855734	NaN	-52.313103	28.305422	NaN	34.762791
-30.318913	-22.087881	NaN	-15.192839	-8.231032	NaN	-15.126074
-32.693076	-35.871437	NaN	-35.156389	3.178361	NaN	2.463314
-26.165715	-33.429456	NaN	-28.431207	7.263741	NaN	2.265492
-22.123947	-40.231882	NaN	-40.346521	18.107935	NaN	18.222573
-19.373591	-30.265767	NaN	-26.754756	10.892176	NaN	7.381165
-39.891451	-47.715381	NaN	-44.445709	7.823930	NaN	4.554259
-3.696737	-33.418976	NaN	-31.595754	29.722239	NaN	27.899017
-46.231611	-53.224209	NaN	-51.720918	6.992598	NaN	5.489307
-30.544688	-32.461066	NaN	-35.427547	1.916378	NaN	4.882859
-10.333348	-18.537416	NaN	-17.725936	8.204068	NaN	7.392588
0.009973	-39.548026	NaN	-41.903806	39.557998	NaN	41.913779
-1.017594	-21.799630	NaN	-28.825427	20.782036	NaN	27.807833
-24.955368	-23.591869	NaN	-23.661302	-1.363499	NaN	-1.294066
-47.347600	-24.149394	NaN	-33.038585	-23.198206	NaN	-14.309015
-21.983108	-25.954829	NaN	-28.372426	3.971721	NaN	6.389318
-36.123592	-40.894495	NaN	-37.176273	4.770902	NaN	1.052681
-37.506969	-28.337054	NaN	-29.137362	-9.169915	NaN	-8.369607
-0.140560	-41.414956	NaN	-41.360516	41.274396	NaN	41.219956
-49.215554	-18.959139	NaN	-19.362309	-30.256415	NaN	-29.853245
-29.809897	-26.010090	NaN	-26.600786	-3.799807	NaN	-3.209111
-18.838111	-27.676294	NaN	-28.034985	8.838183	NaN	9.196874
-5.568848	-20.696532	NaN	-18.601079	15.127684	NaN	13.032231
-22.597733	-26.085184	NaN	-23.420014	3.487451	NaN	0.822281
-72.469543	-15.490336	NaN	-15.685159	-56.979207	NaN	-56.784384
-25.936798	-40.918394	NaN	-36.120762	14.981596	NaN	10.183964
-25.257828	-34.602714	NaN	-34.113966	9.344886	NaN	8.856138
-47.229953	-10.575466	NaN	-13.927405	-36.654488	NaN	-33.302548
-4.006695	-33.576846	NaN	-30.517223	29.570151	NaN	26.510528
-22.220919	-28.349791	NaN	-30.724408	6.128873	NaN	8.503490
-13.779016	-44.019768	NaN	-47.121927	30.240752	NaN	33.342911
-12.642517	-20.366788	NaN	-18.456260	7.724271	NaN	5.813743
-58.315533	-18.222996	NaN	-19.189322	-40.092538	NaN	-39.126212
-35.623422	-16.948935	NaN	-17.513047	-18.674487	NaN	-18.110375
-11.577168	-39.052625	NaN	-44.654490	27.475457	NaN	33.077321
-63.457985	-41.893542	NaN	-35.247218	-21.564443	NaN	-28.210767
-16.391956	-22.065847	NaN	-23.459060	5.673891	NaN	7.067104
-42.798359	-20.553708	NaN	-25.576821	-22.244651	NaN	-17.221538
-19.039225	-18.157712	NaN	-15.162292	-0.881514	NaN	-3.876933
-17.117576	-40.602172	NaN	-40.201695	23.484596	NaN	23.084119
-33.472102	-35.434310	NaN	-42.017312	1.962208	NaN	8.545210
-26.570301	-15.849501	NaN	-21.853422	-10.720800	NaN	-4.716879
-18.249988	-10.080928	NaN	-10.830618	-8.169060	NaN	-7.419370
-14.477582	-49.150951	NaN	-54.172976	34.673370	NaN	39.695394
-36.573304	-56.166736	NaN	-56.738269	19.593432	NaN	20.164966
-34.219962	-5.559709	NaN	-5.669220	-28.660253	NaN	-28.550742
-27.975825	-24.218872	NaN	-29.835000	-3.756953	NaN	1.859175
-31.501119	-15.858453	NaN	-22.972986	-15.642666	NaN	-8.528134
-23.003901	-29.787671	NaN	-26.809853	6.783770	NaN	3.805952
-22.373699	-23.213121	NaN	-20.586851	0.839422	NaN	-1.786848
-15.125115	-23.129658	NaN	-21.264003	8.004543	NaN	6.138888
-36.085027	-11.833397	NaN	-13.467493	-24.251630	NaN	-22.617534
-16.658742	-25.894400	NaN	-29.989939	9.235658	NaN	13.331197
-50.363873	-24.257829	NaN	-26.766429	-26.106044	NaN	-23.597444
-27.937066	-14.373890	NaN	-12.103004	-13.563177	NaN	-15.834062
-17.294046	-27.149605	NaN	-27.483358	9.855559	NaN	10.189312
-17.348646	-30.368539	NaN	-29.057926	13.019892	NaN	11.709280
-18.623290	-43.305638	NaN	-39.133512	24.682347	NaN	20.510222
-5.547531	-41.606992	NaN	-38.408795	36.059461	NaN	32.861264
-37.779317	-32.098252	NaN	-38.496456	-5.681065	NaN	0.717138
-22.163397	-22.428303	NaN	-16.414310	0.264906	NaN	-5.749087
-17.480251	-16.650561	NaN	-11.048182	-0.829689	NaN	-6.432069
-17.098719	-26.369719	NaN	-30.113342	9.271000	NaN	13.014624
-22.256793	-15.438520	NaN	-18.792553	-6.818273	NaN	-3.464240
-15.924775	-33.486953	NaN	-27.748947	17.562178	NaN	11.824172
-26.632576	-21.986755	NaN	-21.045427	-4.645821	NaN	-5.587149
1.035872	-42.704056	NaN	-44.058584	43.739929	NaN	45.094457
-18.225417	-12.613275	NaN	-20.627753	-5.612142	NaN	2.402336
-11.446026	-25.291062	NaN	-23.872353	13.845036	NaN	12.426327
-47.516144	-19.342281	NaN	-20.098614	-28.173862	NaN	-27.417530
-7.104079	-17.511964	NaN	-21.944490	10.407885	NaN	14.840411
-24.119930	-21.303199	NaN	-20.433988	-2.816731	NaN	-3.685942
-6.810446	-18.322912	NaN	-22.237553	11.512466	NaN	15.427107
-62.322690	-23.283163	NaN	-26.798129	-39.039527	NaN	-35.524561
-26.412612	-14.050629	NaN	-14.059174	-12.361983	NaN	-12.353438
-4.652243	-27.389725	NaN	-31.107293	22.737481	NaN	26.455049
-26.138285	-45.863127	NaN	-44.487986	19.724842	NaN	18.349701
-40.691401	-29.090802	NaN	-30.933695	-11.600598	NaN	-9.757706
-24.629705	-20.592125	NaN	-22.383139	-4.037579	NaN	-2.246566
-5.981887	-7.361655	NaN	-10.017240	1.379767	NaN	4.035353
-44.773651	-25.116630	NaN	-18.094146	-19.657020	NaN	-26.679505
-34.761789	-35.934614	NaN	-43.741060	1.172825	NaN	8.979271
-28.319833	-34.184343	NaN	-32.686750	5.864510	NaN	4.366916
-26.560025	-40.407280	NaN	-44.655803	13.847255	NaN	18.095778
-32.593753	-26.329367	NaN	-34.414548	-6.264386	NaN	1.820795
-40.128658	-33.540486	NaN	-33.861343	-6.588172	NaN	-6.267315
-25.133990	-9.515930	NaN	-10.795269	-15.618059	NaN	-14.338720
-19.082700	-27.748802	NaN	-32.711979	8.666102	NaN	13.629279
-12.464739	-32.659818	NaN	-31.800902	20.195079	NaN	19.336163
-44.854832	-22.086222	NaN	-19.860636	-22.768611	NaN	-24.994196
-8.570636	-49.787031	NaN	-44.161134	41.216395	NaN	35.590497
-20.826522	-11.008917	NaN	-12.462426	-9.817606	NaN	-8.364097
-14.024625	-28.100269	NaN	-35.649529	14.075645	NaN	21.624904
-33.636110	-27.754187	NaN	-31.709760	-5.881924	NaN	-1.926350
-3.357045	-29.825431	NaN	-30.115677	26.468386	NaN	26.758632
-30.537009	-32.522543	NaN	-35.528252	1.985533	NaN	4.991243
-29.846045	-35.460855	NaN	-47.080130	5.614810	NaN	17.234085
-30.550066	-41.032785	NaN	-41.822058	10.482719	NaN	11.271992
-16.209838	-17.616436	NaN	-23.504336	1.406598	NaN	7.294498
-15.253269	-21.991125	NaN	-26.201445	6.737856	NaN	10.948176
-19.194134	-37.488734	NaN	-33.210350	18.294601	NaN	14.016216
-33.314111	-26.967432	NaN	-26.472199	-6.346679	NaN	-6.841911
-21.564850	-12.234915	NaN	-10.494424	-9.329934	NaN	-11.070426
-54.877804	-37.902013	NaN	-35.173588	-16.975791	NaN	-19.704216
-24.764396	-45.781503	NaN	-42.922916	21.017107	NaN	18.158519
-25.671623	-8.228078	NaN	-13.259830	-17.443545	NaN	-12.411793
-12.954289	-29.125889	NaN	-21.024384	16.171601	NaN	8.070095
-38.964141	-36.113150	NaN	-33.734956	-2.850991	NaN	-5.229185
-18.327243	-18.787949	NaN	-16.751844	0.460706	NaN	-1.575399
-42.367587	-15.959996	NaN	-13.303865	-26.407592	NaN	-29.063722
-29.502947	-9.700972	NaN	-8.503901	-19.801975	NaN	-20.999045
-28.654571	-10.446435	NaN	-11.788428	-18.208136	NaN	-16.866143
-41.032708	-13.718688	NaN	-11.142046	-27.314020	NaN	-29.890662
-24.235774	-26.200102	NaN	-21.894965	1.964328	NaN	-2.340808
-55.810333	-47.349379	NaN	-48.264973	-8.460954	NaN	-7.545361
-29.051211	-37.607739	NaN	-42.530517	8.556528	NaN	13.479307
-7.302948	-36.970537	NaN	-34.188843	29.667589	NaN	26.885895
-67.096975	-12.505350	NaN	-20.401898	-54.591626	NaN	-46.695077
-35.537645	-32.035539	NaN	-29.861752	-3.502106	NaN	-5.675892
-39.723956	-30.127434	NaN	-34.434333	-9.596522	NaN	-5.289623
-46.482787	-30.483422	NaN	-34.579730	-15.999365	NaN	-11.903057
-0.166383	-24.249213	NaN	-27.380554	24.082830	NaN	27.214171
-39.424162	-27.357736	NaN	-27.735544	-12.066426	NaN	-11.688618
-26.945597	-6.451588	NaN	-11.961929	-20.494009	NaN	-14.983668
-8.166475	-34.479825	NaN	-37.597987	26.313350	NaN	29.431512
-17.664805	-27.881614	NaN	-30.847050	10.216808	NaN	13.182244
-44.464453	-28.979916	NaN	-23.775681	-15.484537	NaN	-20.688772
-40.580787	-35.318526	NaN	-32.811599	-5.262261	NaN	-7.769188
-40.854691	-20.808892	NaN	-22.820791	-20.045798	NaN	-18.033899
-14.406774	-19.225052	NaN	-23.207487	4.818278	NaN	8.800713
-23.175390	-37.997389	NaN	-43.134189	14.821998	NaN	19.958798
-35.434350	-13.898818	NaN	-9.800756	-21.535531	NaN	-25.633593
-18.938210	-38.726903	NaN	-43.000609	19.788692	NaN	24.062398
-34.662331	-22.524848	NaN	-24.921627	-12.137483	NaN	-9.740704
-7.984920	-23.482153	NaN	-26.642839	15.497233	NaN	18.657919
-24.606609	-18.149669	NaN	-17.472883	-6.456940	NaN	-7.133726
-19.341508	-31.962498	NaN	-36.455517	12.620990	NaN	17.114009
-52.647917	-12.711598	NaN	-12.465033	-39.936319	NaN	-40.182884
-6.761499	-27.236428	NaN	-28.859673	20.474929	NaN	22.098174
-15.806935	1.219917	NaN	-2.528419	-17.026852	NaN	-13.278516
-53.265242	-26.313752	NaN	-30.876349	-26.951490	NaN	-22.388894
1.749546	-24.376664	NaN	-22.243509	26.126210	NaN	23.993055
-10.194356	-22.979663	NaN	-20.536568	12.785307	NaN	10.342212
-13.809185	-29.259153	NaN	-28.060912	15.449969	NaN	14.251728
7.700333	-17.773855	NaN	-19.452485	25.474188	NaN	27.152818
-33.905843	-30.018558	NaN	-27.048657	-3.887286	NaN	-6.857186
-5.523816	-10.777532	NaN	-13.351748	5.253716	NaN	7.827932
-50.397760	-18.213291	NaN	-16.482089	-32.184469	NaN	-33.915671
-27.599072	-32.829208	NaN	-35.505022	5.230136	NaN	7.905951
-13.941130	-15.545547	NaN	-18.203998	1.604417	NaN	4.262868
-12.990979	-5.975979	NaN	-11.534329	-7.014999	NaN	-1.456649
8.674251	-6.497413	NaN	-9.456104	15.171664	NaN	18.130354
-30.777791	-35.008313	NaN	-32.512447	4.230522	NaN	1.734656
-50.798962	-59.044577	NaN	-60.081408	8.245615	NaN	9.282446
-14.675831	-37.642493	NaN	-36.511224	22.966662	NaN	21.835392
-14.293839	-25.764016	NaN	-19.175520	11.470176	NaN	4.881680
-31.931191	-15.070622	NaN	-20.850823	-16.860569	NaN	-11.080368
-29.751826	-26.327947	NaN	-19.795849	-3.423879	NaN	-9.955978
-31.422584	-28.921264	NaN	-25.800639	-2.501321	NaN	-5.621945
-36.077735	-26.369285	NaN	-24.827851	-9.708450	NaN	-11.249883
-18.534331	-47.622779	NaN	-48.280783	29.088448	NaN	29.746453
-14.458797	-4.644729	NaN	-1.445974	-9.814068	NaN	-13.012823
-46.631281	-16.008580	NaN	-16.750502	-30.622701	NaN	-29.880779
-5.421361	-25.532992	NaN	-30.877183	20.111632	NaN	25.455822
-17.719299	-35.932363	NaN	-38.861729	18.213064	NaN	21.142430
-17.448132	2.486463	NaN	1.064594	-19.934595	NaN	-18.512726
-31.850687	-24.895420	NaN	-31.812293	-6.955266	NaN	-0.038394
-39.185528	-31.383137	NaN	-33.982292	-7.802391	NaN	-5.203236
-3.786957	-21.527356	NaN	-19.660816	17.740398	NaN	15.873859
-26.185464	-28.228646	NaN	-24.070774	2.043182	NaN	-2.114690
-4.959044	-19.219064	NaN	-17.991112	14.260020	NaN	13.032068
-43.693916	-4.711097	NaN	-6.423781	-38.982819	NaN	-37.270135
-61.154024	-36.989739	NaN	-37.482019	-24.164286	NaN	-23.672006
-34.902071	-32.722331	NaN	-29.461270	-2.179739	NaN	-5.440801
-33.471392	-26.584900	NaN	-25.616230	-6.886492	NaN	-7.855162
-22.279517	-16.183677	NaN	-21.286445	-6.095840	NaN	-0.993072
-19.905669	-48.694704	NaN	-50.239255	28.789035	NaN	30.333586
-14.550588	-30.863711	NaN	-23.642068	16.313122	NaN	9.091480
-39.868094	-3.721169	NaN	-2.755186	-36.146925	NaN	-37.112909
-16.414826	1.817750	NaN	0.246268	-18.232575	NaN	-16.661094
-12.566081	-34.654786	NaN	-36.934291	22.088705	NaN	24.368210
-21.305550	-31.615934	NaN	-33.158014	10.310384	NaN	11.852464
-36.668763	-40.957813	NaN	-39.279944	4.289050	NaN	2.611182
-68.825843	-48.525252	NaN	-47.306892	-20.300591	NaN	-21.518951
-2.114474	-33.124367	NaN	-37.320836	31.009893	NaN	35.206362
-21.163839	-44.094582	NaN	-38.258345	22.930744	NaN	17.094506
-31.994409	-24.784158	NaN	-23.821704	-7.210251	NaN	-8.172705
-14.640302	-30.005043	NaN	-28.176325	15.364741	NaN	13.536023
-14.761342	-1.975738	NaN	1.403682	-12.785604	NaN	-16.165024
-49.437152	-49.385057	NaN	-44.201851	-0.052095	NaN	-5.235301
-8.350362	-17.555373	NaN	-19.395168	9.205011	NaN	11.044806
-6.142948	-25.038248	NaN	-27.186543	18.895300	NaN	21.043595
-31.107049	-20.875656	NaN	-22.050311	-10.231394	NaN	-9.056738
-15.286148	-19.307761	NaN	-21.929989	4.021613	NaN	6.643841
-21.255055	-15.462312	NaN	-15.922925	-5.792743	NaN	-5.332130
-34.647616	-33.788647	NaN	-27.386402	-0.858969	NaN	-7.261213
-2.876331	-30.291979	NaN	-31.152279	27.415648	NaN	28.275948
-3.212512	-26.899319	NaN	-27.110110	23.686807	NaN	23.897597
-5.347631	-30.679724	NaN	-31.003850	25.332093	NaN	25.656218
-46.347442	-14.820808	NaN	-22.279164	-31.526634	NaN	-24.068278
-11.553354	-53.348375	NaN	-52.753789	41.795021	NaN	41.200434
-33.176868	-37.662304	NaN	-29.474615	4.485436	NaN	-3.702252
-35.697356	-23.935691	NaN	-21.313564	-11.761665	NaN	-14.383792
-39.409685	-19.294692	NaN	-21.037686	-20.114994	NaN	-18.371999
0.518920	-43.382883	NaN	-32.862702	43.901803	NaN	33.381622
-23.392612	-35.794146	NaN	-25.156105	12.401534	NaN	1.763493
-9.724166	-12.235143	NaN	-17.039363	2.510977	NaN	7.315197
-40.232979	-14.954846	NaN	-19.293192	-25.278133	NaN	-20.939787
-35.807318	-44.523888	NaN	-43.480040	8.716570	NaN	7.672722
-62.454506	-58.314776	NaN	-51.961381	-4.139730	NaN	-10.493125
-30.430037	-18.823786	NaN	-29.620231	-11.606251	NaN	-0.809806
-35.877526	-56.341892	NaN	-49.856852	20.464366	NaN	13.979326
-31.251583	-42.792726	NaN	-50.985028	11.541143	NaN	19.733445
-42.732044	-39.517178	NaN	-39.360456	-3.214866	NaN	-3.371588
-25.162469	-37.198602	NaN	-39.663159	12.036133	NaN	14.500690
-7.751396	-44.974562	NaN	-45.905859	37.223166	NaN	38.154463
-44.981964	-9.871522	NaN	-8.334395	-35.110441	NaN	-36.647569
-21.401867	-31.255040	NaN	-35.164334	9.853173	NaN	13.762467
-23.142940	-42.218445	NaN	-43.213726	19.075504	NaN	20.070786
-19.017357	-44.522287	NaN	-42.197275	25.504930	NaN	23.179918
-13.690710	-20.387277	NaN	-17.348397	6.696568	NaN	3.657687
-17.369592	-18.073540	NaN	-21.955969	0.703948	NaN	4.586377
-19.255158	-20.669533	NaN	-20.367386	1.414375	NaN	1.112228
-50.905171	-16.678394	NaN	-10.750356	-34.226777	NaN	-40.154815
-31.633327	-42.084817	NaN	-40.010514	10.451490	NaN	8.377187
-37.566399	-21.904705	NaN	-16.056645	-15.661694	NaN	-21.509754
-31.958910	-14.535569	NaN	-17.188556	-17.423341	NaN	-14.770354
-27.491222	-33.273649	NaN	-28.037955	5.782427	NaN	0.546733
-42.770324	-33.196789	NaN	-34.979892	-9.573535	NaN	-7.790432
-0.172776	-31.802883	NaN	-31.763167	31.630107	NaN	31.590391
-25.652834	-34.585973	NaN	-36.268786	8.933139	NaN	10.615952
-28.591007	-46.980783	NaN	-43.994228	18.389776	NaN	15.403221
-40.174297	-34.378487	NaN	-36.297013	-5.795810	NaN	-3.877284
-17.660384	-14.009509	NaN	-11.228291	-3.650875	NaN	-6.432093
-47.260453	-19.327863	NaN	-19.281267	-27.932590	NaN	-27.979186
-43.301285	-38.494879	NaN	-29.226547	-4.806406	NaN	-14.074738
-28.215683	-17.176070	NaN	-21.977249	-11.039613	NaN	-6.238434
-34.966825	-38.862563	NaN	-39.707299	3.895738	NaN	4.740474
-9.659563	-33.335318	NaN	-35.328164	23.675755	NaN	25.668601
-33.149523	-24.105446	NaN	-22.146119	-9.044077	NaN	-11.003404
-36.955464	-18.739872	NaN	-21.226393	-18.215592	NaN	-15.729072
-21.887094	-10.916530	NaN	-7.294524	-10.970564	NaN	-14.592570
-57.425607	-43.844251	NaN	-36.753321	-13.581356	NaN	-20.672286
-41.744456	-47.962211	NaN	-45.548359	6.217756	NaN	3.803903
-41.607729	-19.569331	NaN	-18.600000	-22.038399	NaN	-23.007729
-9.920403	-20.338078	NaN	-18.962667	10.417675	NaN	9.042264
-40.798855	-16.789262	NaN	-11.045165	-24.009593	NaN	-29.753690
-36.130636	-33.297265	NaN	-35.146396	-2.833371	NaN	-0.984240
-40.173664	-23.547298	NaN	-23.677260	-16.626367	NaN	-16.496404
0.541975	-22.637474	NaN	-24.483927	23.179448	NaN	25.025901
-39.780117	-30.087243	NaN	-28.324596	-9.692874	NaN	-11.455520
-29.647953	-31.131775	NaN	-34.321535	1.483822	NaN	4.673582
-8.228320	-21.199555	NaN	-24.327086	12.971235	NaN	16.098766
-30.389622	-32.884605	NaN	-36.144513	2.494983	NaN	5.754891
-21.419416	-44.481800	NaN	-42.174575	23.062384	NaN	20.755159
4.432016	-33.601880	NaN	-30.457394	38.033896	NaN	34.889410
-27.628184	-12.086699	NaN	-14.349435	-15.541485	NaN	-13.278750
-34.051522	-4.356266	NaN	-12.415780	-29.695255	NaN	-21.635742
-8.972621	-27.278568	NaN	-31.500670	18.305947	NaN	22.528050
-28.826267	-36.570493	NaN	-36.474448	7.744226	NaN	7.648180
-31.553465	-40.651752	NaN	-42.301824	9.098287	NaN	10.748359
-27.464780	-55.055223	NaN	-55.181555	27.590443	NaN	27.716774
-33.246336	14.660564	NaN	12.991296	-47.906901	NaN	-46.237632
-14.110203	-32.629206	NaN	-42.051500	18.519003	NaN	27.941297
-37.209843	-12.001122	NaN	-10.536721	-25.208721	NaN	-26.673122
-29.887981	-31.193144	NaN	-29.309108	1.305162	NaN	-0.578874
-23.095040	-48.061817	NaN	-52.890628	24.966777	NaN	29.795588
-26.195167	-28.013516	NaN	-21.888197	1.818349	NaN	-4.306969
-17.874605	-30.794390	NaN	-37.173100	12.919784	NaN	19.298495
-24.664534	-54.156486	NaN	-58.528849	29.491952	NaN	33.864315
-3.155301	-22.621913	NaN	-23.518550	19.466612	NaN	20.363249
-37.067943	-18.585073	NaN	-15.495863	-18.482870	NaN	-21.572080
-12.535709	-30.615588	NaN	-33.829958	18.079879	NaN	21.294248
-22.858490	-17.677100	NaN	-18.554443	-5.181390	NaN	-4.304047
-47.153427	-39.533515	NaN	-32.658275	-7.619911	NaN	-14.495151
-46.911641	-41.856787	NaN	-30.608172	-5.054854	NaN	-16.303468
-4.929056	-45.421407	NaN	-47.719801	40.492351	NaN	42.790745
-15.445916	-18.340558	NaN	-20.662094	2.894642	NaN	5.216178
-35.747135	-37.477210	NaN	-33.628638	1.730075	NaN	-2.118497
-9.116821	-55.040302	NaN	-44.137194	45.923481	NaN	35.020373
-31.429030	-26.805637	NaN	-27.372516	-4.623393	NaN	-4.056514
-42.363011	-20.870240	NaN	-23.622613	-21.492771	NaN	-18.740398
-19.820497	-44.467780	NaN	-49.924473	24.647282	NaN	30.103976
-38.512883	-37.864082	NaN	-36.532894	-0.648800	NaN	-1.979988
-35.920470	-20.964513	NaN	-17.521070	-14.955956	NaN	-18.399400
-30.568362	-9.018200	NaN	-3.435464	-21.550163	NaN	-27.132898
-39.115128	-20.161646	NaN	-17.165713	-18.953482	NaN	-21.949415
-71.095211	-18.201039	NaN	-17.747095	-52.894172	NaN	-53.348116
-41.360932	-44.976698	NaN	-46.246578	3.615767	NaN	4.885646
-39.745069	-29.284701	NaN	-25.044119	-10.460368	NaN	-14.700951
-32.653425	-39.614693	NaN	-37.312167	6.961269	NaN	4.658742
-15.139164	-20.030326	NaN	-19.621190	4.891162	NaN	4.482025
-9.776183	-33.047376	NaN	-33.235973	23.271194	NaN	23.459790
-40.201530	-47.103140	NaN	-45.626752	6.901610	NaN	5.425223
-36.850339	-7.345436	NaN	-11.140859	-29.504903	NaN	-25.709480
-35.304060	-31.363741	NaN	-30.490753	-3.940319	NaN	-4.813307
-16.394044	-12.861700	NaN	-19.599702	-3.532344	NaN	3.205658
-31.450883	-21.284034	NaN	-25.371424	-10.166849	NaN	-6.079460
-17.525323	-17.857504	NaN	-12.089705	0.332180	NaN	-5.435618
-22.127202	-12.315086	NaN	-9.554928	-9.812116	NaN	-12.572274
-33.165236	-20.963742	NaN	-21.195368	-12.201494	NaN	-11.969868
-42.717612	-55.318536	NaN	-54.147758	12.600924	NaN	11.430146
-24.674799	-19.446786	NaN	-24.658227	-5.228014	NaN	-0.016573
-17.092146	-20.301806	NaN	-16.169163	3.209660	NaN	-0.922983
-44.691633	-27.496682	NaN	-29.608628	-17.194951	NaN	-15.083005
-26.159483	-33.467245	NaN	-32.097895	7.307761	NaN	5.938412
-8.271526	-37.268404	NaN	-32.619537	28.996877	NaN	24.348010
-39.220191	-24.517043	NaN	-29.623101	-14.703148	NaN	-9.597090
-20.279880	-11.139769	NaN	-12.187489	-9.140112	NaN	-8.092391
-32.220640	-44.650462	NaN	-45.046546	12.429823	NaN	12.825906
-21.255463	-46.082712	NaN	-43.985549	24.827249	NaN	22.730087
-35.940227	-22.730617	NaN	-24.110550	-13.209611	NaN	-11.829677
-20.221139	-23.627561	NaN	-21.789624	3.406422	NaN	1.568485
-16.621911	-25.005740	NaN	-24.221680	8.383829	NaN	7.599769
-35.969501	-31.791403	NaN	-37.071927	-4.178097	NaN	1.102426
-28.033467	-14.543366	NaN	-9.382155	-13.490101	NaN	-18.651311
-14.171568	-40.193514	NaN	-34.984332	26.021946	NaN	20.812764
-43.479030	-22.660874	NaN	-32.357575	-20.818156	NaN	-11.121454
-10.201592	-17.794884	NaN	-18.435155	7.593293	NaN	8.233564
-26.904237	-43.229106	NaN	-43.142490	16.324869	NaN	16.238253
-15.864367	-24.849676	NaN	-27.928128	8.985309	NaN	12.063761
-40.397224	-45.093226	NaN	-40.987706	4.696002	NaN	0.590481
-24.902459	-24.689686	NaN	-29.363850	-0.212773	NaN	4.461391
-38.149059	-17.081478	NaN	-22.309643	-21.067581	NaN	-15.839416
-44.027558	-25.064958	NaN	-28.972341	-18.962601	NaN	-15.055217
-33.770153	-39.825716	NaN	-31.913602	6.055563	NaN	-1.856551
-11.723523	-35.204549	NaN	-34.925309	23.481026	NaN	23.201786
-33.463905	-54.793360	NaN	-56.966708	21.329455	NaN	23.502803
-21.087298	-18.388389	NaN	-22.707963	-2.698909	NaN	1.620665
-21.255686	-32.086622	NaN	-31.760262	10.830936	NaN	10.504576
-6.219857	-47.442409	NaN	-46.472475	41.222552	NaN	40.252619
-49.398930	-32.849144	NaN	-36.940185	-16.549786	NaN	-12.458745
-35.499202	-35.031056	NaN	-34.630176	-0.468146	NaN	-0.869026
-0.751904	-17.430548	NaN	-20.947722	16.678644	NaN	20.195818
-6.951026	-28.980638	NaN	-31.865196	22.029613	NaN	24.914170
-24.239158	-63.423325	NaN	-58.434436	39.184168	NaN	34.195278
-44.202169	-15.433247	NaN	-14.811781	-28.768923	NaN	-29.390388
-40.151041	-20.596552	NaN	-25.349956	-19.554488	NaN	-14.801085
-46.550445	-17.031609	NaN	-23.654098	-29.518836	NaN	-22.896347
11.009139	-26.271256	NaN	-31.416318	37.280395	NaN	42.425457
-19.646120	-15.696487	NaN	-18.610310	-3.949633	NaN	-1.035811
-48.308567	-20.263264	NaN	-24.821297	-28.045302	NaN	-23.487270
-15.545823	-24.647820	NaN	-27.422204	9.101997	NaN	11.876381
-33.274556	-17.970128	NaN	-19.266853	-15.304428	NaN	-14.007703
-22.591696	-28.473001	NaN	-30.641276	5.881305	NaN	8.049580
-51.262773	-26.509393	NaN	-25.005471	-24.753380	NaN	-26.257302
-14.893685	-17.956882	NaN	-15.250322	3.063197	NaN	0.356637
-35.150225	-33.865168	NaN	-37.859854	-1.285057	NaN	2.709630
-27.312650	-16.181526	NaN	-21.514993	-11.131124	NaN	-5.797657
-18.245671	-28.211849	NaN	-30.675057	9.966178	NaN	12.429386
-25.665744	-17.955387	NaN	-21.098456	-7.710357	NaN	-4.567288
-31.477943	-24.970125	NaN	-26.787000	-6.507817	NaN	-4.690942
-16.255817	-46.289788	NaN	-40.391763	30.033970	NaN	24.135946
-36.493837	-21.184130	NaN	-24.180448	-15.309707	NaN	-12.313389
-45.589647	-34.895749	NaN	-29.054060	-10.693898	NaN	-16.535587
-18.274408	-26.338784	NaN	-28.070390	8.064376	NaN	9.795983
-38.499350	-22.372158	NaN	-21.388638	-16.127192	NaN	-17.110713
-2.399330	-5.015902	NaN	-12.147716	2.616572	NaN	9.748386
-16.843349	-20.012726	NaN	-23.193939	3.169377	NaN	6.350590
-11.409977	-15.430750	NaN	-14.942466	4.020773	NaN	3.532489
-29.059995	-18.445057	NaN	-19.131280	-10.614938	NaN	-9.928716
-14.543494	-20.669651	NaN	-20.411477	6.126157	NaN	5.867983
-38.375761	-36.207379	NaN	-30.677082	-2.168382	NaN	-7.698679
-35.817405	-18.720790	NaN	-25.800450	-17.096615	NaN	-10.016954
-8.691761	-12.676250	NaN	-14.485245	3.984489	NaN	5.793485
-32.985729	-20.718244	NaN	-24.191772	-12.267485	NaN	-8.793957
-28.107760	-18.664474	NaN	-21.577807	-9.443286	NaN	-6.529954
-45.874183	-20.994889	NaN	-14.942989	-24.879294	NaN	-30.931195
-29.106570	-32.264241	NaN	-25.933349	3.157671	NaN	-3.173221
-18.050794	-15.810150	NaN	-18.574350	-2.240644	NaN	0.523556
-36.679639	-11.553007	NaN	-11.210467	-25.126632	NaN	-25.469172
-34.376345	-29.032910	NaN	-22.073110	-5.343435	NaN	-12.303235
-28.023202	-26.095262	NaN	-30.096671	-1.927940	NaN	2.073469
-15.930685	-30.226064	NaN	-31.768650	14.295380	NaN	15.837965
-25.709405	-19.474557	NaN	-18.392652	-6.234848	NaN	-7.316753
-33.088431	-52.904027	NaN	-53.336701	19.815595	NaN	20.248269
-43.863863	-32.116285	NaN	-26.588743	-11.747577	NaN	-17.275120
-21.253858	-46.385483	NaN	-47.795348	25.131625	NaN	26.541491
-35.443659	-31.442228	NaN	-31.148302	-4.001432	NaN	-4.295358
-1.403476	-27.189835	NaN	-29.309391	25.786359	NaN	27.905914
-41.147611	-3.605208	NaN	-8.811704	-37.542404	NaN	-32.335908
-27.876181	-48.934014	NaN	-51.729598	21.057833	NaN	23.853417
-49.464643	-35.954220	NaN	-35.093550	-13.510423	NaN	-14.371092
-33.530546	-27.512166	NaN	-25.019220	-6.018381	NaN	-8.511326
-30.729900	-32.796295	NaN	-28.719856	2.066395	NaN	-2.010044
-9.151760	-33.074978	NaN	-30.810485	23.923218	NaN	21.658724
-24.572553	-25.279911	NaN	-25.243928	0.707358	NaN	0.671375
-45.892585	-29.587900	NaN	-35.130962	-16.304685	NaN	-10.761623
-34.749052	-16.774627	NaN	-18.269706	-17.974426	NaN	-16.479346
-16.125908	-21.649542	NaN	-26.131318	5.523635	NaN	10.005411
-7.429375	-11.750606	NaN	-8.297530	4.321231	NaN	0.868155
-40.347822	-25.585916	NaN	-20.440001	-14.761906	NaN	-19.907821
-33.390217	-24.696988	NaN	-20.839193	-8.693229	NaN	-12.551024
-11.145446	-27.363019	NaN	-23.687584	16.217573	NaN	12.542138
-49.932452	-31.534151	NaN	-27.164634	-18.398301	NaN	-22.767818
-20.664528	-27.023902	NaN	-26.512803	6.359375	NaN	5.848275
-17.498012	-26.320325	NaN	-25.607853	8.822313	NaN	8.109840
-23.320893	-31.432912	NaN	-25.461715	8.112019	NaN	2.140821
-34.767168	-19.862062	NaN	-16.058142	-14.905106	NaN	-18.709026
-19.367511	-30.585483	NaN	-31.885003	11.217973	NaN	12.517492
-31.818490	-38.123718	NaN	-37.071376	6.305228	NaN	5.252886
-38.968289	-33.252798	NaN	-32.331957	-5.715491	NaN	-6.636332
-52.041781	-44.236955	NaN	-39.970303	-7.804827	NaN	-12.071478
-17.134510	0.582966	NaN	-6.045035	-17.717476	NaN	-11.089475
-39.028067	-29.873558	NaN	-33.206670	-9.154509	NaN	-5.821397
-43.123351	-17.468505	NaN	-14.099896	-25.654846	NaN	-29.023454
-1.879808	-38.902799	NaN	-40.014875	37.022990	NaN	38.135067
-27.276931	-41.456697	NaN	-51.079592	14.179766	NaN	23.802662
-10.943769	-26.662444	NaN	-26.679426	15.718676	NaN	15.735657
-12.829724	-29.194988	NaN	-27.796101	16.365265	NaN	14.966377
-20.379260	-36.642848	NaN	-40.369202	16.263588	NaN	19.989942
-20.906905	-20.233211	NaN	-17.731189	-0.673693	NaN	-3.175716
-30.085852	-11.276955	NaN	-12.778389	-18.808897	NaN	-17.307463
-38.109018	-22.181458	NaN	-24.305472	-15.927560	NaN	-13.803545
-11.791734	-54.888975	NaN	-49.022788	43.097241	NaN	37.231054
-19.522674	-12.288521	NaN	-10.496164	-7.234153	NaN	-9.026510
-26.702132	-36.002335	NaN	-25.474787	9.300203	NaN	-1.227345
-19.992455	-14.841023	NaN	-19.678286	-5.151432	NaN	-0.314169
-28.613078	-41.906306	NaN	-37.882800	13.293228	NaN	9.269722
-18.050387	-45.618324	NaN	-37.553881	27.567937	NaN	19.503494
-54.390315	-15.801815	NaN	-13.339688	-38.588500	NaN	-41.050627
-17.171415	-11.457035	NaN	-15.019566	-5.714380	NaN	-2.151849
13.770455	-23.787652	NaN	-18.477570	37.558108	NaN	32.248025
-26.028995	-18.538623	NaN	-12.760527	-7.490372	NaN	-13.268468
-30.723545	-9.252447	NaN	-5.623828	-21.471098	NaN	-25.099717
-34.571653	-34.492140	NaN	-26.611623	-0.079513	NaN	-7.960031
-50.020609	-26.743693	NaN	-23.808789	-23.276916	NaN	-26.211820
-20.306430	-69.051811	NaN	-70.179028	48.745381	NaN	49.872598
-15.840897	-26.862982	NaN	-19.918402	11.022086	NaN	4.077505
-47.446356	-23.681415	NaN	-17.058325	-23.764942	NaN	-30.388031
-33.260056	-19.461229	NaN	-11.544517	-13.798827	NaN	-21.715539
-37.671114	-31.468494	NaN	-30.988024	-6.202620	NaN	-6.683091
-23.590333	-27.018567	NaN	-25.546140	3.428234	NaN	1.955808
-21.328599	-29.788833	NaN	-29.286723	8.460234	NaN	7.958124
-12.235909	-37.180427	NaN	-34.038828	24.944518	NaN	21.802918
-10.832526	-28.234625	NaN	-22.114461	17.402099	NaN	11.281935
-45.723528	-28.635086	NaN	-29.026889	-17.088442	NaN	-16.696639
-13.370405	-14.101315	NaN	-21.157420	0.730910	NaN	7.787015
-55.040141	-46.129151	NaN	-45.079583	-8.910989	NaN	-9.960557
-8.281452	-36.824865	NaN	-26.279891	28.543414	NaN	17.998440
-8.955837	-5.938396	NaN	-6.633007	-3.017442	NaN	-2.322830
5.873184	-50.065144	NaN	-44.411863	55.938328	NaN	50.285046
-32.937889	-31.306548	NaN	-36.176608	-1.631341	NaN	3.238718
-37.828773	-31.639658	NaN	-25.746819	-6.189116	NaN	-12.081955
-23.568869	-40.673213	NaN	-42.815121	17.104343	NaN	19.246252
-15.652720	-44.754550	NaN	-44.294781	29.101830	NaN	28.642061
-25.135534	-29.619513	NaN	-28.528696	4.483979	NaN	3.393162
-34.810971	-26.132468	NaN	-28.224555	-8.678503	NaN	-6.586416
-18.321565	-20.154673	NaN	-14.172772	1.833108	NaN	-4.148793
-46.483092	-24.508761	NaN	-28.280988	-21.974331	NaN	-18.202104
-1.048797	-27.311754	NaN	-23.884019	26.262958	NaN	22.835222
-14.647318	-12.115145	NaN	-14.419796	-2.532173	NaN	-0.227522
-21.480054	-27.400280	NaN	-31.417766	5.920226	NaN	9.937711
-30.608850	-37.276398	NaN	-41.750764	6.667548	NaN	11.141914
-26.275220	-25.194531	NaN	-27.427658	-1.080690	NaN	1.152438
-38.355863	-24.798241	NaN	-19.737937	-13.557621	NaN	-18.617926
-58.522271	-44.344644	NaN	-35.599791	-14.177627	NaN	-22.922480
-48.778164	-13.605463	NaN	-16.731806	-35.172701	NaN	-32.046358
-44.993805	-27.675521	NaN	-25.718968	-17.318284	NaN	-19.274837
-47.575552	-45.406652	NaN	-41.801795	-2.168900	NaN	-5.773757
-39.172723	-19.244920	NaN	-20.003682	-19.927803	NaN	-19.169041
-28.220070	-46.344310	NaN	-42.695416	18.124240	NaN	14.475346
-15.957664	-24.621436	NaN	-27.395557	8.663772	NaN	11.437893
-27.594153	-44.184136	NaN	-42.156029	16.589983	NaN	14.561876
-31.677895	-26.126050	NaN	-22.960883	-5.551845	NaN	-8.717011
-30.203195	-40.546199	NaN	-39.423962	10.343004	NaN	9.220768
-44.256934	-19.559867	NaN	-24.109651	-24.697066	NaN	-20.147283
-31.575552	-39.364578	NaN	-37.965706	7.789026	NaN	6.390154
-30.666188	-37.616433	NaN	-40.573804	6.950246	NaN	9.907616
-30.922253	-25.122063	NaN	-23.859234	-5.800189	NaN	-7.063019
-42.708747	-37.494857	NaN	-32.243508	-5.213891	NaN	-10.465239
-11.456971	-23.550356	NaN	-24.474287	12.093384	NaN	13.017315
-11.529605	-30.037207	NaN	-35.239534	18.507601	NaN	23.709928
-41.366045	-18.885732	NaN	-20.495750	-22.480314	NaN	-20.870295
-5.235061	-7.626683	NaN	-9.648281	2.391622	NaN	4.413220
-5.040945	-7.231340	NaN	-11.125372	2.190395	NaN	6.084427
-49.622983	0.208886	NaN	-4.868553	-49.831869	NaN	-44.754429
-39.295447	-45.086604	NaN	-40.805994	5.791158	NaN	1.510547
-33.488932	-12.349831	NaN	-10.827840	-21.139100	NaN	-22.661091
-27.751147	-36.091532	NaN	-36.992659	8.340385	NaN	9.241512
-31.819796	-36.931653	NaN	-30.503467	5.111857	NaN	-1.316329
-9.281957	-33.335270	NaN	-35.892976	24.053313	NaN	26.611019
-25.406557	-4.579276	NaN	-6.201699	-20.827282	NaN	-19.204858
-49.634899	-33.997689	NaN	-33.636032	-15.637210	NaN	-15.998867
-14.283510	-38.826772	NaN	-40.298998	24.543262	NaN	26.015488
-27.249869	-17.150061	NaN	-18.808414	-10.099807	NaN	-8.441455
-16.080777	-14.469791	NaN	-14.771035	-1.610986	NaN	-1.309742
-58.823839	-40.581143	NaN	-38.312418	-18.242695	NaN	-20.511420
-52.886189	0.663260	NaN	-1.452896	-53.549450	NaN	-51.433293
-26.765430	-39.857925	NaN	-42.323112	13.092494	NaN	15.557681
-18.997097	-37.387489	NaN	-41.270160	18.390392	NaN	22.273063
-39.617435	-26.099916	NaN	-25.061429	-13.517519	NaN	-14.556006
-30.619835	-35.732876	NaN	-36.812958	5.113041	NaN	6.193123
-39.817926	-8.081978	NaN	-10.020962	-31.735948	NaN	-29.796964
-19.077306	-23.730565	NaN	-28.053944	4.653260	NaN	8.976639
-32.110774	-15.814601	NaN	-12.709865	-16.296174	NaN	-19.400910
-36.309640	-28.713307	NaN	-30.702385	-7.596333	NaN	-5.607255
-44.146797	-29.705756	NaN	-22.445136	-14.441041	NaN	-21.701661
-19.605599	-26.904475	NaN	-24.247188	7.298875	NaN	4.641588
-30.633305	-31.862291	NaN	-39.309187	1.228986	NaN	8.675883
-27.085989	-26.353115	NaN	-19.863679	-0.732875	NaN	-7.222311
-39.169867	-48.418875	NaN	-54.328782	9.249008	NaN	15.158915
-41.404906	-28.948927	NaN	-21.643457	-12.455979	NaN	-19.761449
-17.536816	-21.509124	NaN	-23.971130	3.972308	NaN	6.434314
-42.273754	-33.567969	NaN	-35.753538	-8.705785	NaN	-6.520215
-49.364879	-41.998416	NaN	-35.039869	-7.366463	NaN	-14.325010
-30.953404	-29.873510	NaN	-32.450511	-1.079894	NaN	1.497107
-21.245828	-7.314020	NaN	-4.945595	-13.931808	NaN	-16.300233
-22.022451	-27.064712	NaN	-23.931709	5.042261	NaN	1.909259
-18.888067	-22.160158	NaN	-24.446638	3.272091	NaN	5.558571
-26.455314	-5.845061	NaN	-3.625974	-20.610253	NaN	-22.829340
0.282226	-18.605470	NaN	-20.878214	18.887696	NaN	21.160441
-5.062741	-24.890695	NaN	-29.286223	19.827955	NaN	24.223482
-34.668552	-52.536882	NaN	-53.953330	17.868330	NaN	19.284779
-7.222235	-26.661210	NaN	-25.188144	19.438975	NaN	17.965909
-39.823666	-20.687208	NaN	-21.399905	-19.136457	NaN	-18.423761
-19.644120	-17.230933	NaN	-9.181415	-2.413187	NaN	-10.462705
-36.068191	-36.446832	NaN	-31.493247	0.378641	NaN	-4.574944
-43.823708	-25.474759	NaN	-27.485835	-18.348949	NaN	-16.337874
-37.251038	-13.693093	NaN	-18.428335	-23.557945	NaN	-18.822704
-25.209552	-42.340983	NaN	-32.630804	17.131431	NaN	7.421252
-17.110536	-33.633158	NaN	-39.500635	16.522623	NaN	22.390100
-50.921012	-47.378198	NaN	-47.099715	-3.542814	NaN	-3.821296
-36.471053	-32.050910	NaN	-35.293549	-4.420143	NaN	-1.177504
-19.071334	-50.885678	NaN	-50.814044	31.814344	NaN	31.742710
-44.459401	-9.609853	NaN	-10.344190	-34.849548	NaN	-34.115211
-44.193727	-42.923150	NaN	-41.831396	-1.270577	NaN	-2.362331
-16.946841	-14.261105	NaN	-13.666093	-2.685736	NaN	-3.280748
-5.492533	-47.175475	NaN	-47.988990	41.682942	NaN	42.496457
-52.413468	-40.646520	NaN	-38.507375	-11.766948	NaN	-13.906093
-22.486520	-21.255075	NaN	-21.651057	-1.231444	NaN	-0.835463
-22.194633	-19.414107	NaN	-15.252030	-2.780525	NaN	-6.942603
-55.282600	-26.228385	NaN	-19.012025	-29.054215	NaN	-36.270575
-32.400988	-20.547577	NaN	-21.881500	-11.853411	NaN	-10.519488
-61.433840	-29.322288	NaN	-30.653972	-32.111552	NaN	-30.779868
-46.356338	7.431887	NaN	7.173870	-53.788225	NaN	-53.530208
-25.517839	-40.819649	NaN	-34.377412	15.301810	NaN	8.859573
-32.775253	-24.556729	NaN	-27.378512	-8.218525	NaN	-5.396741
-14.264130	-35.672333	NaN	-36.157623	21.408203	NaN	21.893493
-24.678036	-20.107260	NaN	-18.183679	-4.570777	NaN	-6.494357
-32.027809	-13.241186	NaN	-8.813197	-18.786622	NaN	-23.214612
-39.189745	-42.455645	NaN	-36.686979	3.265900	NaN	-2.502766
-32.929910	-25.968834	NaN	-18.241520	-6.961076	NaN	-14.688390
-38.273901	-19.942867	NaN	-24.824061	-18.331034	NaN	-13.449840
-29.161077	0.356401	NaN	-1.666327	-29.517477	NaN	-27.494750
-25.572238	-16.793801	NaN	-20.903783	-8.778437	NaN	-4.668455
