# Supplementary material for: Combined Influences of Model Choice, Data Quality, and Data Quantity When Estimating Population Trends
Source: PLoS One. 2015 Jul 15;10(7):e0132255. doi: 10.1371/journal.pone.0132255 (PMC4503393; doi:10.1371/journal.pone.0132255)
Supplement: S1 Dataset — Files are organized by model type and by the input lambda value. (ZIP) [file pone.0132255.s002.zip › Hypothetical LH/sims_lambda_0_95/simulationOutput_0.95_0_0_0.3_20.xls]

Percent_Decline_True	Median_Percent_Decline_Matrix	Median_Percent_Decline_Matrix_stable	Median_Percent_Decline_Scalar	Difference_True_Matrix	Difference_True_Matrix_Stable	Difference_True_Scalar
40.126306	15.816545	NaN	42.490408	24.309761	NaN	-2.364101
40.126306	35.822247	NaN	32.094386	4.304059	NaN	8.031920
40.126306	27.200938	NaN	34.379966	12.925368	NaN	5.746340
40.126306	33.347034	NaN	37.922932	6.779272	NaN	2.203374
40.126306	44.272356	NaN	47.434478	-4.146050	NaN	-7.308172
40.126306	13.919716	NaN	33.232896	26.206590	NaN	6.893410
40.126306	43.765251	NaN	41.562172	-3.638945	NaN	-1.435866
40.126306	58.915671	NaN	48.412030	-18.789364	NaN	-8.285724
40.126306	47.375108	NaN	41.658971	-7.248801	NaN	-1.532665
40.126306	24.146077	NaN	43.587591	15.980229	NaN	-3.461285
40.126306	40.740158	NaN	33.323756	-0.613852	NaN	6.802550
40.126306	16.978570	NaN	44.265184	23.147736	NaN	-4.138878
40.126306	25.050749	NaN	41.355931	15.075557	NaN	-1.229625
40.126306	49.551264	NaN	44.509782	-9.424958	NaN	-4.383476
40.126306	30.553609	NaN	34.018350	9.572697	NaN	6.107956
40.126306	10.132983	NaN	38.679767	29.993323	NaN	1.446539
40.126306	29.507133	NaN	42.160092	10.619173	NaN	-2.033786
40.126306	10.207126	NaN	40.044788	29.919180	NaN	0.081519
40.126306	68.873664	NaN	46.484068	-28.747358	NaN	-6.357762
40.126306	38.657738	NaN	47.251775	1.468568	NaN	-7.125469
40.126306	43.294980	NaN	18.570645	-3.168674	NaN	21.555661
40.126306	37.546730	NaN	35.123349	2.579576	NaN	5.002957
40.126306	44.912868	NaN	37.698676	-4.786562	NaN	2.427630
40.126306	38.859735	NaN	48.048208	1.266571	NaN	-7.921902
40.126306	56.926298	NaN	30.319987	-16.799992	NaN	9.806319
40.126306	37.223025	NaN	24.691439	2.903281	NaN	15.434867
40.126306	44.819785	NaN	46.306211	-4.693479	NaN	-6.179905
40.126306	26.754010	NaN	34.712538	13.372296	NaN	5.413768
40.126306	31.897698	NaN	39.333774	8.228608	NaN	0.792532
40.126306	47.024671	NaN	47.965859	-6.898365	NaN	-7.839553
40.126306	29.564898	NaN	34.063340	10.561408	NaN	6.062966
40.126306	46.754671	NaN	38.072301	-6.628365	NaN	2.054005
40.126306	23.699611	NaN	21.743200	16.426695	NaN	18.383106
40.126306	62.742631	NaN	40.556796	-22.616325	NaN	-0.430490
40.126306	23.372244	NaN	45.073908	16.754062	NaN	-4.947602
40.126306	30.300321	NaN	43.895965	9.825985	NaN	-3.769659
40.126306	37.398752	NaN	42.965045	2.727554	NaN	-2.838739
40.126306	40.529088	NaN	48.933275	-0.402782	NaN	-8.806969
40.126306	38.303563	NaN	34.808695	1.822743	NaN	5.317611
40.126306	51.477796	NaN	38.062158	-11.351490	NaN	2.064148
40.126306	53.987307	NaN	56.866525	-13.861001	NaN	-16.740219
40.126306	12.805244	NaN	31.202565	27.321062	NaN	8.923741
40.126306	25.388023	NaN	32.354999	14.738283	NaN	7.771307
40.126306	25.523861	NaN	39.446140	14.602445	NaN	0.680166
40.126306	26.120571	NaN	44.868760	14.005735	NaN	-4.742454
40.126306	40.685102	NaN	28.671569	-0.558795	NaN	11.454737
40.126306	23.054529	NaN	41.293865	17.071777	NaN	-1.167559
40.126306	14.643952	NaN	51.386409	25.482354	NaN	-11.260103
40.126306	36.884501	NaN	49.076270	3.241805	NaN	-8.949964
40.126306	47.612398	NaN	15.822370	-7.486092	NaN	24.303936
40.126306	47.266079	NaN	52.604328	-7.139773	NaN	-12.478022
40.126306	46.678335	NaN	41.751077	-6.552029	NaN	-1.624771
40.126306	53.715686	NaN	47.209368	-13.589380	NaN	-7.083062
40.126306	45.744938	NaN	26.170323	-5.618632	NaN	13.955983
40.126306	45.426117	NaN	33.826316	-5.299811	NaN	6.299991
40.126306	35.380124	NaN	45.033796	4.746182	NaN	-4.907490
40.126306	17.005496	NaN	33.081248	23.120810	NaN	7.045058
40.126306	24.900294	NaN	40.025055	15.226012	NaN	0.101251
40.126306	22.281303	NaN	34.328282	17.845003	NaN	5.798024
40.126306	43.773203	NaN	33.481709	-3.646897	NaN	6.644597
40.126306	61.174836	NaN	44.193434	-21.048530	NaN	-4.067128
40.126306	32.536105	NaN	45.812030	7.590201	NaN	-5.685724
40.126306	25.657059	NaN	25.375275	14.469247	NaN	14.751031
40.126306	40.350430	NaN	48.455392	-0.224124	NaN	-8.329086
40.126306	31.217109	NaN	40.640358	8.909197	NaN	-0.514052
40.126306	42.911992	NaN	46.390842	-2.785686	NaN	-6.264536
40.126306	22.627864	NaN	33.244492	17.498442	NaN	6.881814
40.126306	45.104549	NaN	38.274848	-4.978243	NaN	1.851458
40.126306	33.329588	NaN	40.091554	6.796718	NaN	0.034752
40.126306	43.052783	NaN	36.275545	-2.926477	NaN	3.850761
40.126306	45.145325	NaN	32.156040	-5.019019	NaN	7.970266
40.126306	26.823270	NaN	32.742611	13.303036	NaN	7.383695
40.126306	47.075916	NaN	33.003217	-6.949610	NaN	7.123089
40.126306	25.380823	NaN	47.863913	14.745483	NaN	-7.737607
40.126306	23.075883	NaN	34.305956	17.050423	NaN	5.820350
40.126306	21.697061	NaN	37.968156	18.429245	NaN	2.158150
40.126306	35.032090	NaN	44.479964	5.094216	NaN	-4.353658
40.126306	31.851575	NaN	43.050500	8.274731	NaN	-2.924194
40.126306	55.730085	NaN	39.376269	-15.603779	NaN	0.750037
40.126306	40.423400	NaN	28.283191	-0.297094	NaN	11.843115
40.126306	48.549133	NaN	34.606770	-8.422827	NaN	5.519536
40.126306	51.281038	NaN	33.262945	-11.154732	NaN	6.863361
40.126306	40.611623	NaN	46.531941	-0.485317	NaN	-6.405635
40.126306	33.213666	NaN	38.747536	6.912640	NaN	1.378770
40.126306	39.119520	NaN	36.788625	1.006786	NaN	3.337681
40.126306	38.811837	NaN	32.361929	1.314469	NaN	7.764377
40.126306	20.401563	NaN	38.892475	19.724743	NaN	1.233831
40.126306	12.578239	NaN	37.169003	27.548067	NaN	2.957304
40.126306	34.343227	NaN	34.811017	5.783079	NaN	5.315289
40.126306	45.996494	NaN	51.416054	-5.870188	NaN	-11.289748
40.126306	41.321670	NaN	44.371990	-1.195364	NaN	-4.245684
40.126306	29.196657	NaN	36.498594	10.929649	NaN	3.627712
40.126306	37.437508	NaN	40.022616	2.688798	NaN	0.103690
40.126306	53.435028	NaN	51.292265	-13.308722	NaN	-11.165959
40.126306	54.984697	NaN	41.964015	-14.858391	NaN	-1.837709
40.126306	26.600092	NaN	40.977001	13.526214	NaN	-0.850695
40.126306	37.429795	NaN	44.565369	2.696511	NaN	-4.439062
40.126306	43.821086	NaN	38.691673	-3.694780	NaN	1.434633
40.126306	60.214213	NaN	43.323741	-20.087907	NaN	-3.197435
40.126306	37.368353	NaN	45.233464	2.757953	NaN	-5.107158
40.126306	42.117950	NaN	38.564488	-1.991644	NaN	1.561818
40.126306	34.018086	NaN	38.536284	6.108220	NaN	1.590022
40.126306	38.031255	NaN	29.664357	2.095051	NaN	10.461949
40.126306	45.619359	NaN	52.608091	-5.493053	NaN	-12.481785
40.126306	44.831258	NaN	47.703138	-4.704952	NaN	-7.576832
40.126306	37.264710	NaN	29.560636	2.861596	NaN	10.565670
40.126306	24.958680	NaN	41.232554	15.167626	NaN	-1.106247
40.126306	43.102089	NaN	36.106469	-2.975783	NaN	4.019837
40.126306	31.054364	NaN	36.643892	9.071942	NaN	3.482414
40.126306	52.502427	NaN	37.254779	-12.376121	NaN	2.871527
40.126306	19.267143	NaN	38.640166	20.859163	NaN	1.486140
40.126306	36.552979	NaN	40.267356	3.573327	NaN	-0.141050
40.126306	7.676716	NaN	29.173495	32.449590	NaN	10.952811
40.126306	30.533162	NaN	43.311266	9.593144	NaN	-3.184960
40.126306	25.681038	NaN	33.327766	14.445268	NaN	6.798540
40.126306	35.945152	NaN	39.979435	4.181154	NaN	0.146871
40.126306	28.899609	NaN	26.174923	11.226697	NaN	13.951383
40.126306	24.961016	NaN	40.436137	15.165290	NaN	-0.309831
40.126306	47.977920	NaN	46.485008	-7.851614	NaN	-6.358702
40.126306	33.466795	NaN	46.690890	6.659511	NaN	-6.564584
40.126306	28.531896	NaN	33.377301	11.594410	NaN	6.749005
40.126306	19.456721	NaN	44.319967	20.669585	NaN	-4.193661
40.126306	65.174418	NaN	46.951445	-25.048111	NaN	-6.825139
40.126306	37.792086	NaN	33.640273	2.334221	NaN	6.486033
40.126306	52.681822	NaN	41.871121	-12.555516	NaN	-1.744815
40.126306	33.853345	NaN	34.314739	6.272961	NaN	5.811567
40.126306	34.378478	NaN	40.921653	5.747828	NaN	-0.795346
40.126306	24.476850	NaN	49.106929	15.649456	NaN	-8.980623
40.126306	42.016137	NaN	46.121889	-1.889831	NaN	-5.995583
40.126306	71.002816	NaN	30.199905	-30.876510	NaN	9.926401
40.126306	51.001264	NaN	40.200567	-10.874957	NaN	-0.074261
40.126306	46.381508	NaN	49.537099	-6.255202	NaN	-9.410793
40.126306	18.829777	NaN	31.683176	21.296529	NaN	8.443130
40.126306	48.401961	NaN	42.077401	-8.275655	NaN	-1.951095
40.126306	49.368214	NaN	47.671659	-9.241908	NaN	-7.545353
40.126306	44.914855	NaN	46.696206	-4.788549	NaN	-6.569900
40.126306	34.457772	NaN	46.177270	5.668534	NaN	-6.050964
40.126306	30.606589	NaN	48.767422	9.519717	NaN	-8.641116
40.126306	24.084390	NaN	39.359726	16.041916	NaN	0.766580
40.126306	36.995613	NaN	42.976580	3.130693	NaN	-2.850274
40.126306	56.493880	NaN	39.894838	-16.367574	NaN	0.231468
40.126306	41.015673	NaN	46.036303	-0.889367	NaN	-5.909997
40.126306	32.651657	NaN	25.741831	7.474650	NaN	14.384475
40.126306	22.240215	NaN	34.577424	17.886091	NaN	5.548882
40.126306	19.244801	NaN	39.463813	20.881505	NaN	0.662493
40.126306	44.102985	NaN	41.133060	-3.976679	NaN	-1.006753
40.126306	30.908075	NaN	30.187476	9.218231	NaN	9.938830
40.126306	50.658820	NaN	38.978230	-10.532514	NaN	1.148076
40.126306	46.212249	NaN	34.555155	-6.085943	NaN	5.571151
40.126306	17.239072	NaN	48.503647	22.887234	NaN	-8.377341
40.126306	39.236369	NaN	39.207162	0.889937	NaN	0.919144
40.126306	37.307722	NaN	44.715297	2.818584	NaN	-4.588990
40.126306	42.452669	NaN	50.712861	-2.326363	NaN	-10.586555
40.126306	27.628349	NaN	37.956312	12.497957	NaN	2.169994
40.126306	32.755984	NaN	38.373473	7.370323	NaN	1.752833
40.126306	28.904598	NaN	36.390411	11.221708	NaN	3.735895
40.126306	21.914308	NaN	42.633657	18.211998	NaN	-2.507351
40.126306	42.342939	NaN	47.799606	-2.216633	NaN	-7.673300
40.126306	34.435285	NaN	42.835508	5.691021	NaN	-2.709201
40.126306	43.475587	NaN	38.601872	-3.349281	NaN	1.524434
40.126306	31.838429	NaN	40.361016	8.287877	NaN	-0.234710
40.126306	46.252423	NaN	36.549835	-6.126117	NaN	3.576471
40.126306	12.316289	NaN	46.221132	27.810017	NaN	-6.094826
40.126306	19.495559	NaN	43.301535	20.630747	NaN	-3.175229
40.126306	40.476969	NaN	40.880004	-0.350663	NaN	-0.753698
40.126306	43.271762	NaN	36.895095	-3.145456	NaN	3.231212
40.126306	7.994634	NaN	47.931267	32.131672	NaN	-7.804961
40.126306	36.446938	NaN	36.931973	3.679368	NaN	3.194333
40.126306	49.272045	NaN	39.670621	-9.145739	NaN	0.455685
40.126306	26.281567	NaN	39.806944	13.844739	NaN	0.319362
40.126306	45.578732	NaN	36.653283	-5.452426	NaN	3.473023
40.126306	34.757988	NaN	52.485424	5.368318	NaN	-12.359118
40.126306	40.076379	NaN	43.701611	0.049927	NaN	-3.575305
40.126306	32.883104	NaN	34.878864	7.243202	NaN	5.247442
40.126306	27.075003	NaN	35.444431	13.051303	NaN	4.681875
40.126306	41.761180	NaN	29.829716	-1.634874	NaN	10.296590
40.126306	45.099003	NaN	44.404993	-4.972697	NaN	-4.278687
40.126306	44.425750	NaN	33.417698	-4.299444	NaN	6.708608
40.126306	47.366051	NaN	54.836002	-7.239745	NaN	-14.709696
40.126306	23.231661	NaN	33.365381	16.894645	NaN	6.760925
40.126306	49.287725	NaN	59.680655	-9.161419	NaN	-19.554349
40.126306	24.127792	NaN	44.643682	15.998514	NaN	-4.517376
40.126306	19.518645	NaN	37.209400	20.607661	NaN	2.916906
40.126306	39.023534	NaN	44.605315	1.102772	NaN	-4.479009
40.126306	11.670503	NaN	37.080728	28.455803	NaN	3.045578
40.126306	36.213266	NaN	46.022017	3.913040	NaN	-5.895711
40.126306	40.185034	NaN	44.896164	-0.058727	NaN	-4.769858
40.126306	50.136901	NaN	50.594625	-10.010595	NaN	-10.468318
40.126306	20.940665	NaN	21.421643	19.185642	NaN	18.704663
40.126306	30.718043	NaN	28.602981	9.408263	NaN	11.523325
40.126306	38.965111	NaN	43.987026	1.161195	NaN	-3.860720
40.126306	23.007195	NaN	29.418625	17.119111	NaN	10.707681
40.126306	16.470821	NaN	31.794531	23.655485	NaN	8.331775
40.126306	9.588848	NaN	40.066567	30.537458	NaN	0.059739
40.126306	15.075460	NaN	30.547078	25.050846	NaN	9.579228
40.126306	54.564737	NaN	43.129622	-14.438431	NaN	-3.003316
40.126306	48.257579	NaN	45.446490	-8.131273	NaN	-5.320184
40.126306	34.495713	NaN	32.259823	5.630593	NaN	7.866483
40.126306	45.635613	NaN	47.773215	-5.509307	NaN	-7.646909
40.126306	37.985594	NaN	42.583177	2.140712	NaN	-2.456871
40.126306	40.464199	NaN	31.676601	-0.337893	NaN	8.449705
40.126306	13.566414	NaN	41.884507	26.559892	NaN	-1.758201
40.126306	37.011955	NaN	44.985712	3.114351	NaN	-4.859406
40.126306	37.466819	NaN	52.038293	2.659487	NaN	-11.911987
40.126306	-5.883339	NaN	36.286803	46.009645	NaN	3.839503
40.126306	39.923391	NaN	39.123508	0.202915	NaN	1.002798
40.126306	32.161511	NaN	36.100466	7.964795	NaN	4.025840
40.126306	35.013107	NaN	43.591863	5.113199	NaN	-3.465557
40.126306	44.489902	NaN	49.574950	-4.363595	NaN	-9.448644
40.126306	27.367795	NaN	44.409393	12.758511	NaN	-4.283087
40.126306	38.997304	NaN	44.720197	1.129002	NaN	-4.593891
40.126306	37.944448	NaN	37.313466	2.181858	NaN	2.812841
40.126306	47.472678	NaN	47.327158	-7.346372	NaN	-7.200852
40.126306	15.535686	NaN	25.026326	24.590620	NaN	15.099980
40.126306	47.723272	NaN	38.600403	-7.596966	NaN	1.525903
40.126306	25.086582	NaN	49.856196	15.039724	NaN	-9.729890
40.126306	30.702715	NaN	29.964621	9.423591	NaN	10.161685
40.126306	37.294396	NaN	34.418139	2.831910	NaN	5.708167
40.126306	61.264649	NaN	53.388299	-21.138343	NaN	-13.261993
40.126306	34.075411	NaN	37.605558	6.050895	NaN	2.520748
40.126306	42.130104	NaN	37.784444	-2.003798	NaN	2.341862
40.126306	30.838336	NaN	47.061853	9.287970	NaN	-6.935547
40.126306	48.570496	NaN	20.110810	-8.444190	NaN	20.015496
40.126306	50.524040	NaN	56.687206	-10.397734	NaN	-16.560899
40.126306	28.566710	NaN	28.634300	11.559596	NaN	11.492006
40.126306	31.929258	NaN	40.895152	8.197048	NaN	-0.768846
40.126306	42.585610	NaN	48.378408	-2.459304	NaN	-8.252101
40.126306	49.656229	NaN	43.557187	-9.529923	NaN	-3.430881
40.126306	14.389250	NaN	33.576540	25.737056	NaN	6.549766
40.126306	44.433999	NaN	42.410045	-4.307693	NaN	-2.283738
40.126306	25.968966	NaN	44.723436	14.157340	NaN	-4.597129
40.126306	44.330425	NaN	47.473734	-4.204119	NaN	-7.347427
40.126306	4.924584	NaN	24.715535	35.201722	NaN	15.410771
40.126306	29.760852	NaN	37.819200	10.365454	NaN	2.307106
40.126306	15.922619	NaN	23.534616	24.203687	NaN	16.591690
40.126306	52.057810	NaN	32.378930	-11.931504	NaN	7.747376
40.126306	36.592693	NaN	39.331315	3.533614	NaN	0.794991
40.126306	30.054355	NaN	40.663586	10.071952	NaN	-0.537280
40.126306	35.545963	NaN	36.192887	4.580343	NaN	3.933419
40.126306	13.780006	NaN	18.735898	26.346301	NaN	21.390408
40.126306	39.842735	NaN	41.257921	0.283571	NaN	-1.131615
40.126306	41.489987	NaN	49.516964	-1.363681	NaN	-9.390658
40.126306	18.538438	NaN	41.643852	21.587869	NaN	-1.517546
40.126306	25.283170	NaN	35.804213	14.843136	NaN	4.322093
40.126306	30.426814	NaN	35.677947	9.699492	NaN	4.448360
40.126306	30.928627	NaN	45.848448	9.197679	NaN	-5.722142
40.126306	28.923673	NaN	41.063399	11.202633	NaN	-0.937092
40.126306	35.781778	NaN	36.435813	4.344528	NaN	3.690493
40.126306	34.310454	NaN	50.586363	5.815852	NaN	-10.460057
40.126306	35.194667	NaN	31.083984	4.931639	NaN	9.042322
40.126306	23.383545	NaN	40.359382	16.742761	NaN	-0.233076
40.126306	36.808208	NaN	22.875581	3.318098	NaN	17.250725
40.126306	35.663543	NaN	45.187709	4.462763	NaN	-5.061403
40.126306	41.063638	NaN	30.763215	-0.937332	NaN	9.363091
40.126306	27.747776	NaN	35.538089	12.378530	NaN	4.588217
40.126306	36.327987	NaN	42.653822	3.798319	NaN	-2.527516
40.126306	45.830360	NaN	26.621957	-5.704053	NaN	13.504349
40.126306	33.089232	NaN	33.932415	7.037074	NaN	6.193892
40.126306	18.044570	NaN	22.485700	22.081736	NaN	17.640606
40.126306	49.121072	NaN	47.308114	-8.994766	NaN	-7.181808
40.126306	16.447050	NaN	30.711333	23.679256	NaN	9.414973
40.126306	34.494268	NaN	36.108678	5.632038	NaN	4.017628
40.126306	33.310691	NaN	44.486267	6.815615	NaN	-4.359961
40.126306	28.787417	NaN	47.031764	11.338889	NaN	-6.905458
40.126306	44.638736	NaN	45.552747	-4.512430	NaN	-5.426441
40.126306	31.558903	NaN	31.890777	8.567403	NaN	8.235529
40.126306	53.568663	NaN	50.439898	-13.442357	NaN	-10.313591
40.126306	35.995340	NaN	49.670032	4.130966	NaN	-9.543726
40.126306	39.152892	NaN	32.468996	0.973415	NaN	7.657310
40.126306	48.792425	NaN	34.628291	-8.666119	NaN	5.498015
40.126306	40.729416	NaN	39.464412	-0.603110	NaN	0.661894
40.126306	26.472265	NaN	41.651307	13.654041	NaN	-1.525001
40.126306	24.787308	NaN	42.505113	15.338998	NaN	-2.378807
40.126306	25.049472	NaN	39.657941	15.076834	NaN	0.468365
40.126306	53.372856	NaN	45.829622	-13.246550	NaN	-5.703316
40.126306	32.519518	NaN	37.844225	7.606788	NaN	2.282081
40.126306	38.807669	NaN	48.934004	1.318637	NaN	-8.807698
40.126306	35.122852	NaN	26.107114	5.003454	NaN	14.019192
40.126306	61.841140	NaN	40.529719	-21.714834	NaN	-0.403413
40.126306	40.373769	NaN	49.194939	-0.247463	NaN	-9.068633
40.126306	27.165014	NaN	41.427857	12.961292	NaN	-1.301551
40.126306	60.401428	NaN	39.491778	-20.275122	NaN	0.634528
40.126306	32.810101	NaN	48.728655	7.316205	NaN	-8.602349
40.126306	31.526983	NaN	44.025672	8.599323	NaN	-3.899366
40.126306	21.911587	NaN	21.889418	18.214719	NaN	18.236889
40.126306	53.958204	NaN	50.093396	-13.831898	NaN	-9.967089
40.126306	55.147906	NaN	52.385409	-15.021600	NaN	-12.259103
40.126306	42.022668	NaN	30.114165	-1.896362	NaN	10.012141
40.126306	32.183746	NaN	48.734132	7.942560	NaN	-8.607826
40.126306	34.806535	NaN	43.829755	5.319771	NaN	-3.703449
40.126306	39.132997	NaN	38.941168	0.993309	NaN	1.185138
40.126306	45.409418	NaN	41.834324	-5.283111	NaN	-1.708018
40.126306	48.678595	NaN	38.511944	-8.552289	NaN	1.614362
40.126306	31.027105	NaN	52.342132	9.099201	NaN	-12.215826
40.126306	16.075776	NaN	39.274483	24.050530	NaN	0.851823
40.126306	45.759698	NaN	45.468766	-5.633392	NaN	-5.342460
40.126306	29.898320	NaN	34.342966	10.227986	NaN	5.783340
40.126306	48.738699	NaN	44.866280	-8.612392	NaN	-4.739974
40.126306	32.034547	NaN	33.868392	8.091759	NaN	6.257914
40.126306	43.812333	NaN	43.766628	-3.686027	NaN	-3.640322
40.126306	41.624687	NaN	28.076075	-1.498381	NaN	12.050231
40.126306	52.977808	NaN	52.065085	-12.851501	NaN	-11.938779
40.126306	37.292085	NaN	37.948990	2.834221	NaN	2.177316
40.126306	50.546663	NaN	27.085832	-10.420357	NaN	13.040474
40.126306	51.549536	NaN	51.068051	-11.423230	NaN	-10.941744
40.126306	15.936099	NaN	38.949620	24.190207	NaN	1.176686
40.126306	33.307611	NaN	41.837115	6.818695	NaN	-1.710809
40.126306	45.887310	NaN	42.230288	-5.761004	NaN	-2.103982
40.126306	45.963238	NaN	44.591356	-5.836932	NaN	-4.465050
40.126306	51.813231	NaN	47.557300	-11.686924	NaN	-7.430994
40.126306	27.004717	NaN	35.786437	13.121589	NaN	4.339869
40.126306	53.171129	NaN	46.856690	-13.044823	NaN	-6.730384
40.126306	32.983379	NaN	39.492500	7.142927	NaN	0.633806
40.126306	31.565804	NaN	51.169165	8.560502	NaN	-11.042859
40.126306	32.859478	NaN	42.474906	7.266828	NaN	-2.348600
40.126306	50.118174	NaN	41.887224	-9.991868	NaN	-1.760918
40.126306	54.254668	NaN	44.224146	-14.128362	NaN	-4.097840
40.126306	35.570555	NaN	45.446253	4.555751	NaN	-5.319947
40.126306	33.682178	NaN	42.615575	6.444128	NaN	-2.489269
40.126306	54.749172	NaN	46.920504	-14.622866	NaN	-6.794198
40.126306	32.536419	NaN	31.600820	7.589887	NaN	8.525486
40.126306	52.454402	NaN	35.934846	-12.328095	NaN	4.191461
40.126306	4.865732	NaN	42.128979	35.260574	NaN	-2.002673
40.126306	41.634041	NaN	47.149908	-1.507735	NaN	-7.023602
40.126306	37.552103	NaN	42.813170	2.574204	NaN	-2.686864
40.126306	-1.379959	NaN	25.046916	41.506265	NaN	15.079390
40.126306	52.079341	NaN	43.315199	-11.953035	NaN	-3.188893
40.126306	33.516236	NaN	43.575698	6.610070	NaN	-3.449392
40.126306	27.498897	NaN	37.463205	12.627409	NaN	2.663101
40.126306	36.076689	NaN	41.722399	4.049617	NaN	-1.596093
40.126306	35.179588	NaN	38.326401	4.946718	NaN	1.799905
40.126306	16.972712	NaN	46.660229	23.153595	NaN	-6.533923
40.126306	60.044971	NaN	40.765638	-19.918665	NaN	-0.639332
40.126306	36.043026	NaN	26.336061	4.083280	NaN	13.790245
40.126306	29.862450	NaN	16.279417	10.263856	NaN	23.846889
40.126306	28.040472	NaN	31.733502	12.085834	NaN	8.392804
40.126306	39.207279	NaN	43.104786	0.919027	NaN	-2.978480
40.126306	49.621908	NaN	30.857910	-9.495602	NaN	9.268396
40.126306	38.932391	NaN	32.967786	1.193916	NaN	7.158520
40.126306	45.350423	NaN	36.288821	-5.224116	NaN	3.837485
40.126306	39.154164	NaN	43.993083	0.972142	NaN	-3.866777
40.126306	34.038122	NaN	36.687814	6.088184	NaN	3.438492
40.126306	28.384291	NaN	40.608940	11.742015	NaN	-0.482634
40.126306	22.246788	NaN	40.650686	17.879518	NaN	-0.524380
40.126306	38.451476	NaN	37.187616	1.674830	NaN	2.938690
40.126306	16.785710	NaN	37.307045	23.340596	NaN	2.819261
40.126306	38.308734	NaN	41.239145	1.817572	NaN	-1.112839
40.126306	46.212728	NaN	42.962332	-6.086422	NaN	-2.836026
40.126306	32.302526	NaN	29.089336	7.823780	NaN	11.036970
40.126306	32.446912	NaN	43.643540	7.679394	NaN	-3.517234
40.126306	33.129663	NaN	41.074813	6.996644	NaN	-0.948507
40.126306	26.807877	NaN	35.972649	13.318429	NaN	4.153657
40.126306	7.025445	NaN	33.565232	33.100861	NaN	6.561074
40.126306	51.568510	NaN	47.515965	-11.442203	NaN	-7.389659
40.126306	50.430581	NaN	56.935080	-10.304275	NaN	-16.808774
40.126306	63.531822	NaN	40.846497	-23.405516	NaN	-0.720191
40.126306	56.751315	NaN	40.590884	-16.625009	NaN	-0.464577
40.126306	35.285125	NaN	37.520820	4.841181	NaN	2.605486
40.126306	16.835094	NaN	44.056950	23.291212	NaN	-3.930643
40.126306	24.406253	NaN	18.787147	15.720053	NaN	21.339159
40.126306	27.996940	NaN	41.776172	12.129366	NaN	-1.649866
40.126306	45.979351	NaN	33.305548	-5.853045	NaN	6.820758
40.126306	49.940562	NaN	38.337285	-9.814256	NaN	1.789021
40.126306	24.870583	NaN	41.281591	15.255723	NaN	-1.155285
40.126306	34.813635	NaN	44.542643	5.312671	NaN	-4.416337
40.126306	44.350991	NaN	35.199666	-4.224685	NaN	4.926640
40.126306	49.830820	NaN	42.954043	-9.704514	NaN	-2.827737
40.126306	35.088659	NaN	51.240545	5.037647	NaN	-11.114239
40.126306	34.616820	NaN	36.093693	5.509486	NaN	4.032613
40.126306	29.979805	NaN	46.431603	10.146501	NaN	-6.305297
40.126306	32.450729	NaN	40.054493	7.675577	NaN	0.071813
40.126306	11.595271	NaN	39.116639	28.531035	NaN	1.009667
40.126306	29.741728	NaN	44.492981	10.384579	NaN	-4.366675
40.126306	26.053145	NaN	44.000396	14.073161	NaN	-3.874090
40.126306	27.107947	NaN	24.694610	13.018359	NaN	15.431696
40.126306	34.507985	NaN	37.850688	5.618321	NaN	2.275618
40.126306	59.033667	NaN	44.099195	-18.907361	NaN	-3.972889
40.126306	44.508656	NaN	45.168986	-4.382350	NaN	-5.042680
40.126306	13.096535	NaN	41.161001	27.029771	NaN	-1.034695
40.126306	33.642817	NaN	42.550820	6.483489	NaN	-2.424514
40.126306	32.284179	NaN	49.336335	7.842128	NaN	-9.210029
40.126306	24.700754	NaN	35.073816	15.425553	NaN	5.052490
40.126306	36.501686	NaN	41.311581	3.624620	NaN	-1.185274
40.126306	52.631041	NaN	32.517762	-12.504735	NaN	7.608544
40.126306	32.616481	NaN	46.389603	7.509825	NaN	-6.263297
40.126306	23.373326	NaN	28.218027	16.752980	NaN	11.908279
40.126306	32.182943	NaN	44.257349	7.943363	NaN	-4.131043
40.126306	53.449158	NaN	44.388294	-13.322852	NaN	-4.261988
40.126306	30.841786	NaN	42.296383	9.284520	NaN	-2.170077
40.126306	26.244406	NaN	49.620296	13.881900	NaN	-9.493990
40.126306	48.816805	NaN	43.318006	-8.690499	NaN	-3.191700
40.126306	33.042004	NaN	49.965273	7.084302	NaN	-9.838967
40.126306	32.466437	NaN	42.833662	7.659869	NaN	-2.707356
40.126306	59.544473	NaN	50.860989	-19.418167	NaN	-10.734682
40.126306	42.392232	NaN	45.237339	-2.265925	NaN	-5.111033
40.126306	27.438101	NaN	36.616989	12.688205	NaN	3.509317
40.126306	45.423357	NaN	23.795265	-5.297051	NaN	16.331041
40.126306	53.852672	NaN	50.645996	-13.726366	NaN	-10.519690
40.126306	49.825335	NaN	44.658120	-9.699029	NaN	-4.531814
40.126306	53.841266	NaN	41.974650	-13.714960	NaN	-1.848344
40.126306	33.901005	NaN	44.254913	6.225301	NaN	-4.128607
40.126306	28.359363	NaN	42.162500	11.766943	NaN	-2.036194
40.126306	42.519821	NaN	50.379213	-2.393515	NaN	-10.252907
40.126306	32.869365	NaN	34.866004	7.256941	NaN	5.260302
40.126306	37.111444	NaN	37.512106	3.014862	NaN	2.614200
40.126306	44.864674	NaN	42.605163	-4.738368	NaN	-2.478857
40.126306	27.847093	NaN	30.342951	12.279213	NaN	9.783355
40.126306	55.959969	NaN	46.917498	-15.833663	NaN	-6.791192
40.126306	52.728497	NaN	42.542975	-12.602191	NaN	-2.416669
40.126306	57.375282	NaN	46.934263	-17.248976	NaN	-6.807957
40.126306	19.653840	NaN	44.936865	20.472466	NaN	-4.810559
40.126306	48.552008	NaN	42.779837	-8.425702	NaN	-2.653531
40.126306	35.743163	NaN	33.061001	4.383143	NaN	7.065305
40.126306	40.044143	NaN	41.447438	0.082163	NaN	-1.321132
40.126306	31.698329	NaN	50.650711	8.427977	NaN	-10.524405
40.126306	32.488194	NaN	31.506423	7.638112	NaN	8.619883
40.126306	42.768240	NaN	39.168454	-2.641934	NaN	0.957852
40.126306	56.447919	NaN	36.424034	-16.321613	NaN	3.702272
40.126306	32.071836	NaN	33.925439	8.054470	NaN	6.200867
40.126306	42.213611	NaN	46.183063	-2.087305	NaN	-6.056757
40.126306	41.129379	NaN	40.153441	-1.003073	NaN	-0.027135
40.126306	45.281039	NaN	44.918591	-5.154733	NaN	-4.792285
40.126306	33.337953	NaN	43.202805	6.788353	NaN	-3.076499
40.126306	26.200815	NaN	37.979632	13.925491	NaN	2.146674
40.126306	33.501037	NaN	42.030178	6.625269	NaN	-1.903872
40.126306	43.278607	NaN	47.145204	-3.152301	NaN	-7.018898
40.126306	42.741932	NaN	46.660346	-2.615626	NaN	-6.534040
40.126306	32.698943	NaN	41.420110	7.427363	NaN	-1.293804
40.126306	37.022038	NaN	24.385699	3.104268	NaN	15.740607
40.126306	39.513892	NaN	40.649552	0.612415	NaN	-0.523246
40.126306	36.658707	NaN	34.401358	3.467599	NaN	5.724948
40.126306	10.326416	NaN	30.870813	29.799890	NaN	9.255493
40.126306	60.247080	NaN	52.811301	-20.120773	NaN	-12.684995
40.126306	28.856865	NaN	37.169124	11.269441	NaN	2.957182
40.126306	25.372040	NaN	36.449061	14.754266	NaN	3.677245
40.126306	26.786435	NaN	43.139583	13.339871	NaN	-3.013277
40.126306	49.842048	NaN	43.185103	-9.715742	NaN	-3.058797
40.126306	28.946526	NaN	40.856698	11.179780	NaN	-0.730392
40.126306	42.815676	NaN	34.131236	-2.689370	NaN	5.995070
40.126306	39.989088	NaN	44.855628	0.137218	NaN	-4.729322
40.126306	36.590342	NaN	46.257002	3.535964	NaN	-6.130695
40.126306	16.686419	NaN	43.544846	23.439887	NaN	-3.418540
40.126306	47.311986	NaN	48.489228	-7.185680	NaN	-8.362922
40.126306	41.947546	NaN	48.547018	-1.821240	NaN	-8.420712
40.126306	44.956490	NaN	41.076858	-4.830184	NaN	-0.950552
40.126306	31.919478	NaN	44.472514	8.206828	NaN	-4.346208
40.126306	31.399413	NaN	38.800554	8.726893	NaN	1.325752
40.126306	27.315530	NaN	38.188246	12.810776	NaN	1.938060
40.126306	21.746030	NaN	28.535151	18.380276	NaN	11.591155
40.126306	38.118059	NaN	6.548206	2.008247	NaN	33.578100
40.126306	23.462110	NaN	34.175529	16.664197	NaN	5.950777
40.126306	33.603196	NaN	39.178083	6.523110	NaN	0.948223
40.126306	31.290127	NaN	37.998074	8.836180	NaN	2.128232
40.126306	48.606082	NaN	49.890638	-8.479776	NaN	-9.764332
40.126306	35.822060	NaN	47.178524	4.304246	NaN	-7.052218
40.126306	31.021115	NaN	48.559631	9.105192	NaN	-8.433325
40.126306	44.065904	NaN	51.234767	-3.939597	NaN	-11.108461
40.126306	51.100436	NaN	38.900339	-10.974130	NaN	1.225967
40.126306	31.745468	NaN	19.324053	8.380838	NaN	20.802253
40.126306	25.046266	NaN	35.752799	15.080040	NaN	4.373507
40.126306	47.662609	NaN	53.088795	-7.536303	NaN	-12.962489
40.126306	56.493542	NaN	43.413613	-16.367236	NaN	-3.287307
40.126306	41.432460	NaN	56.299208	-1.306153	NaN	-16.172902
40.126306	10.601095	NaN	39.867766	29.525211	NaN	0.258540
40.126306	32.552951	NaN	41.711001	7.573355	NaN	-1.584695
40.126306	17.593625	NaN	33.925396	22.532681	NaN	6.200910
40.126306	42.146900	NaN	38.556185	-2.020594	NaN	1.570121
40.126306	43.237335	NaN	40.315056	-3.111029	NaN	-0.188750
40.126306	32.912862	NaN	31.255034	7.213444	NaN	8.871272
40.126306	40.174124	NaN	47.906317	-0.047818	NaN	-7.780011
40.126306	14.961772	NaN	35.356616	25.164534	NaN	4.769690
40.126306	25.722734	NaN	42.067538	14.403572	NaN	-1.941231
40.126306	27.374958	NaN	45.934586	12.751348	NaN	-5.808280
40.126306	42.438362	NaN	46.124022	-2.312056	NaN	-5.997716
40.126306	34.799518	NaN	38.357413	5.326788	NaN	1.768893
40.126306	53.775548	NaN	51.406673	-13.649242	NaN	-11.280367
40.126306	38.756375	NaN	48.014556	1.369931	NaN	-7.888250
40.126306	45.192852	NaN	44.780662	-5.066546	NaN	-4.654356
40.126306	34.769249	NaN	35.099526	5.357057	NaN	5.026780
40.126306	43.936189	NaN	51.390970	-3.809883	NaN	-11.264664
40.126306	37.771756	NaN	38.140498	2.354550	NaN	1.985809
40.126306	35.075669	NaN	42.590139	5.050637	NaN	-2.463833
40.126306	8.217016	NaN	41.755349	31.909290	NaN	-1.629043
40.126306	24.588647	NaN	35.298320	15.537659	NaN	4.827986
40.126306	44.463130	NaN	39.607306	-4.336824	NaN	0.519000
40.126306	41.558636	NaN	21.182164	-1.432330	NaN	18.944142
40.126306	35.112465	NaN	44.942743	5.013841	NaN	-4.816437
40.126306	18.875517	NaN	46.437430	21.250789	NaN	-6.311124
40.126306	37.122275	NaN	30.800244	3.004031	NaN	9.326062
40.126306	13.055797	NaN	43.996072	27.070509	NaN	-3.869766
40.126306	38.363267	NaN	47.524270	1.763039	NaN	-7.397963
40.126306	-4.389642	NaN	39.757488	44.515948	NaN	0.368818
40.126306	14.861360	NaN	33.746591	25.264946	NaN	6.379715
40.126306	38.778057	NaN	27.637678	1.348249	NaN	12.488628
40.126306	47.485194	NaN	48.797242	-7.358888	NaN	-8.670936
40.126306	39.464758	NaN	28.182255	0.661548	NaN	11.944051
40.126306	9.329858	NaN	31.065044	30.796448	NaN	9.061262
40.126306	34.735571	NaN	48.207285	5.390735	NaN	-8.080979
40.126306	26.491801	NaN	47.366838	13.634505	NaN	-7.240532
40.126306	45.687190	NaN	41.107723	-5.560884	NaN	-0.981417
40.126306	33.622217	NaN	43.240611	6.504089	NaN	-3.114304
40.126306	40.284226	NaN	54.313328	-0.157920	NaN	-14.187022
40.126306	43.271732	NaN	50.346435	-3.145426	NaN	-10.220129
40.126306	30.627820	NaN	34.856459	9.498486	NaN	5.269847
40.126306	48.732956	NaN	43.602467	-8.606650	NaN	-3.476160
40.126306	44.999746	NaN	40.612789	-4.873440	NaN	-0.486483
40.126306	40.416325	NaN	39.675232	-0.290018	NaN	0.451074
40.126306	62.157774	NaN	44.808229	-22.031468	NaN	-4.681923
40.126306	43.525415	NaN	43.024794	-3.399108	NaN	-2.898488
40.126306	40.605140	NaN	35.593762	-0.478834	NaN	4.532544
40.126306	44.115735	NaN	44.105634	-3.989429	NaN	-3.979328
40.126306	28.863841	NaN	38.852271	11.262465	NaN	1.274035
40.126306	43.556542	NaN	37.495626	-3.430236	NaN	2.630680
40.126306	41.823316	NaN	40.113688	-1.697010	NaN	0.012618
40.126306	29.688397	NaN	38.513013	10.437909	NaN	1.613293
40.126306	41.129279	NaN	41.778595	-1.002973	NaN	-1.652289
40.126306	41.996564	NaN	32.924881	-1.870258	NaN	7.201425
40.126306	27.822219	NaN	38.275561	12.304087	NaN	1.850745
40.126306	38.083265	NaN	41.919428	2.043041	NaN	-1.793122
40.126306	34.962854	NaN	51.479666	5.163452	NaN	-11.353360
40.126306	9.599679	NaN	38.225941	30.526627	NaN	1.900365
40.126306	38.541394	NaN	38.310320	1.584912	NaN	1.815986
40.126306	22.421774	NaN	39.335427	17.704532	NaN	0.790879
40.126306	43.579515	NaN	37.403216	-3.453209	NaN	2.723091
40.126306	43.247131	NaN	42.176912	-3.120825	NaN	-2.050606
40.126306	11.194449	NaN	42.108222	28.931857	NaN	-1.981916
40.126306	41.955367	NaN	36.494371	-1.829061	NaN	3.631935
40.126306	63.207160	NaN	34.691609	-23.080854	NaN	5.434697
40.126306	62.180559	NaN	46.971775	-22.054252	NaN	-6.845469
40.126306	31.771934	NaN	37.535688	8.354372	NaN	2.590618
40.126306	33.813950	NaN	39.091929	6.312356	NaN	1.034377
40.126306	29.304610	NaN	44.536555	10.821696	NaN	-4.410249
40.126306	29.983821	NaN	34.496663	10.142485	NaN	5.629643
40.126306	45.147589	NaN	46.232382	-5.021283	NaN	-6.106076
40.126306	47.427736	NaN	49.615424	-7.301430	NaN	-9.489117
40.126306	25.747367	NaN	41.614069	14.378939	NaN	-1.487763
40.126306	31.958050	NaN	31.035647	8.168256	NaN	9.090659
40.126306	58.174711	NaN	59.338372	-18.048405	NaN	-19.212066
40.126306	27.383676	NaN	39.725443	12.742630	NaN	0.400863
40.126306	12.502566	NaN	37.435691	27.623740	NaN	2.690615
40.126306	57.751256	NaN	50.927892	-17.624950	NaN	-10.801586
40.126306	23.727726	NaN	47.946124	16.398581	NaN	-7.819818
40.126306	15.115833	NaN	36.476510	25.010473	NaN	3.649796
40.126306	38.909458	NaN	41.149764	1.216848	NaN	-1.023457
40.126306	36.117829	NaN	38.076708	4.008477	NaN	2.049598
40.126306	31.903693	NaN	40.572806	8.222613	NaN	-0.446500
40.126306	31.713460	NaN	24.399419	8.412846	NaN	15.726887
40.126306	68.278526	NaN	41.756557	-28.152219	NaN	-1.630251
40.126306	30.705314	NaN	22.755065	9.420992	NaN	17.371241
40.126306	45.194993	NaN	48.979818	-5.068687	NaN	-8.853512
40.126306	39.692747	NaN	39.716668	0.433559	NaN	0.409638
40.126306	-18.759936	NaN	34.597250	58.886242	NaN	5.529056
40.126306	21.630415	NaN	42.276642	18.495891	NaN	-2.150336
40.126306	38.771338	NaN	36.828769	1.354968	NaN	3.297537
40.126306	36.172694	NaN	43.215134	3.953612	NaN	-3.088827
40.126306	20.474303	NaN	41.640184	19.652003	NaN	-1.513878
40.126306	36.743718	NaN	29.270363	3.382588	NaN	10.855943
40.126306	58.704438	NaN	38.503793	-18.578132	NaN	1.622513
40.126306	12.232270	NaN	36.197538	27.894036	NaN	3.928768
40.126306	35.775213	NaN	40.122148	4.351093	NaN	0.004158
40.126306	37.778565	NaN	37.263322	2.347741	NaN	2.862984
40.126306	34.948662	NaN	36.986995	5.177644	NaN	3.139311
40.126306	30.534093	NaN	22.816295	9.592213	NaN	17.310011
40.126306	32.373883	NaN	38.356786	7.752423	NaN	1.769520
40.126306	50.501086	NaN	54.056079	-10.374780	NaN	-13.929773
40.126306	43.174665	NaN	43.396909	-3.048359	NaN	-3.270603
40.126306	45.875375	NaN	44.664827	-5.749069	NaN	-4.538521
40.126306	37.153634	NaN	31.773647	2.972672	NaN	8.352659
40.126306	49.054139	NaN	49.003414	-8.927833	NaN	-8.877108
40.126306	31.474311	NaN	29.826674	8.651995	NaN	10.299632
40.126306	27.642479	NaN	40.352456	12.483827	NaN	-0.226150
40.126306	14.691838	NaN	30.421835	25.434468	NaN	9.704471
40.126306	29.346155	NaN	50.193973	10.780151	NaN	-10.067667
40.126306	34.821913	NaN	48.320422	5.304393	NaN	-8.194116
40.126306	38.798706	NaN	43.865545	1.327600	NaN	-3.739239
40.126306	19.783354	NaN	42.924260	20.342952	NaN	-2.797954
40.126306	35.354061	NaN	45.817370	4.772245	NaN	-5.691064
40.126306	32.842029	NaN	51.211880	7.284277	NaN	-11.085574
40.126306	36.673861	NaN	31.910111	3.452445	NaN	8.216195
40.126306	30.166158	NaN	26.406072	9.960148	NaN	13.720234
40.126306	32.045959	NaN	41.543555	8.080347	NaN	-1.417249
40.126306	43.045407	NaN	45.677398	-2.919101	NaN	-5.551092
40.126306	41.664731	NaN	36.267859	-1.538425	NaN	3.858447
40.126306	46.746399	NaN	38.017831	-6.620093	NaN	2.108476
40.126306	29.123989	NaN	36.886437	11.002317	NaN	3.239869
40.126306	43.121846	NaN	48.384700	-2.995540	NaN	-8.258394
40.126306	47.094767	NaN	33.450353	-6.968460	NaN	6.675953
40.126306	12.130742	NaN	30.266908	27.995564	NaN	9.859399
40.126306	43.040893	NaN	35.398255	-2.914587	NaN	4.728051
40.126306	57.174109	NaN	35.224956	-17.047802	NaN	4.901350
40.126306	35.117132	NaN	43.442328	5.009174	NaN	-3.316022
40.126306	40.026254	NaN	20.862172	0.100052	NaN	19.264134
40.126306	38.312643	NaN	54.619033	1.813664	NaN	-14.492726
40.126306	4.721129	NaN	23.353619	35.405177	NaN	16.772687
40.126306	27.179161	NaN	36.806803	12.947145	NaN	3.319503
40.126306	35.069780	NaN	37.046413	5.056526	NaN	3.079893
40.126306	31.276227	NaN	47.639739	8.850079	NaN	-7.513433
40.126306	33.657571	NaN	44.421569	6.468735	NaN	-4.295263
40.126306	26.159323	NaN	23.849370	13.966983	NaN	16.276936
40.126306	37.221376	NaN	33.317392	2.904930	NaN	6.808914
40.126306	30.211369	NaN	41.904455	9.914937	NaN	-1.778149
40.126306	13.863435	NaN	42.755745	26.262871	NaN	-2.629439
40.126306	21.575756	NaN	36.253046	18.550550	NaN	3.873260
40.126306	39.541820	NaN	53.330070	0.584486	NaN	-13.203764
40.126306	24.537710	NaN	29.689251	15.588596	NaN	10.437055
40.126306	32.634906	NaN	40.619385	7.491400	NaN	-0.493079
40.126306	20.407915	NaN	45.000920	19.718391	NaN	-4.874614
40.126306	27.962107	NaN	48.914244	12.164199	NaN	-8.787938
40.126306	48.388554	NaN	48.542827	-8.262248	NaN	-8.416521
40.126306	39.650605	NaN	43.464146	0.475701	NaN	-3.337839
40.126306	38.578319	NaN	43.007229	1.547987	NaN	-2.880923
40.126306	46.637891	NaN	42.453851	-6.511585	NaN	-2.327545
40.126306	51.676024	NaN	33.886797	-11.549718	NaN	6.239509
40.126306	50.394185	NaN	47.089825	-10.267879	NaN	-6.963519
40.126306	26.531571	NaN	33.232554	13.594735	NaN	6.893752
40.126306	39.958559	NaN	28.961214	0.167747	NaN	11.165092
40.126306	32.890821	NaN	47.687456	7.235485	NaN	-7.561150
40.126306	29.891249	NaN	28.133853	10.235057	NaN	11.992453
40.126306	34.965161	NaN	31.270639	5.161145	NaN	8.855667
40.126306	42.896638	NaN	28.663521	-2.770332	NaN	11.462785
40.126306	36.129568	NaN	44.753673	3.996738	NaN	-4.627367
40.126306	31.570194	NaN	27.554162	8.556112	NaN	12.572144
40.126306	26.895632	NaN	37.723379	13.230674	NaN	2.402927
40.126306	52.813413	NaN	38.202081	-12.687107	NaN	1.924225
40.126306	39.828704	NaN	44.350945	0.297602	NaN	-4.224639
40.126306	49.458514	NaN	35.960963	-9.332208	NaN	4.165343
40.126306	30.651359	NaN	40.266155	9.474947	NaN	-0.139849
40.126306	44.309260	NaN	41.262091	-4.182954	NaN	-1.135785
40.126306	41.912565	NaN	43.442530	-1.786259	NaN	-3.316224
40.126306	-18.514699	NaN	33.561800	58.641005	NaN	6.564506
40.126306	1.794147	NaN	37.380559	38.332159	NaN	2.745747
40.126306	47.215531	NaN	48.131189	-7.089225	NaN	-8.004883
40.126306	40.627205	NaN	37.624659	-0.500899	NaN	2.501647
40.126306	24.511736	NaN	39.018648	15.614570	NaN	1.107658
40.126306	54.275199	NaN	37.522262	-14.148893	NaN	2.604044
40.126306	39.548881	NaN	40.428386	0.577425	NaN	-0.302080
40.126306	66.008050	NaN	46.787600	-25.881744	NaN	-6.661294
40.126306	22.276313	NaN	36.036026	17.849993	NaN	4.090280
40.126306	54.852810	NaN	49.106322	-14.726504	NaN	-8.980016
40.126306	41.048673	NaN	39.142349	-0.922366	NaN	0.983957
40.126306	28.680699	NaN	32.240988	11.445608	NaN	7.885318
40.126306	32.473218	NaN	38.139284	7.653088	NaN	1.987022
40.126306	31.868638	NaN	40.895602	8.257668	NaN	-0.769296
40.126306	30.589673	NaN	41.462046	9.536633	NaN	-1.335740
40.126306	42.120443	NaN	42.123180	-1.994137	NaN	-1.996873
40.126306	56.536192	NaN	44.045960	-16.409886	NaN	-3.919654
40.126306	24.121759	NaN	41.562089	16.004547	NaN	-1.435783
40.126306	31.873974	NaN	44.001267	8.252332	NaN	-3.874961
40.126306	45.394206	NaN	43.428622	-5.267900	NaN	-3.302316
40.126306	24.935774	NaN	28.780821	15.190532	NaN	11.345485
40.126306	47.020428	NaN	23.897382	-6.894122	NaN	16.228924
40.126306	45.891451	NaN	38.376537	-5.765145	NaN	1.749769
40.126306	38.957525	NaN	41.957281	1.168781	NaN	-1.830975
40.126306	37.245807	NaN	49.309457	2.880499	NaN	-9.183151
40.126306	24.520629	NaN	37.574121	15.605677	NaN	2.552185
40.126306	15.544136	NaN	38.491730	24.582170	NaN	1.634576
40.126306	27.180911	NaN	33.408403	12.945395	NaN	6.717903
40.126306	40.793483	NaN	39.067629	-0.667177	NaN	1.058677
40.126306	9.767305	NaN	37.969107	30.359001	NaN	2.157199
40.126306	34.023286	NaN	37.887117	6.103020	NaN	2.239189
40.126306	42.932896	NaN	28.514618	-2.806590	NaN	11.611688
40.126306	36.337868	NaN	46.392463	3.788438	NaN	-6.266157
40.126306	35.461306	NaN	29.212262	4.665000	NaN	10.914044
40.126306	24.623105	NaN	37.127352	15.503201	NaN	2.998954
40.126306	57.915027	NaN	45.916120	-17.788721	NaN	-5.789814
40.126306	25.072432	NaN	36.233866	15.053874	NaN	3.892440
40.126306	44.255332	NaN	35.759283	-4.129026	NaN	4.367023
40.126306	37.365191	NaN	35.715736	2.761115	NaN	4.410570
40.126306	44.254550	NaN	52.923764	-4.128244	NaN	-12.797458
40.126306	40.189090	NaN	32.637206	-0.062784	NaN	7.489100
40.126306	23.374741	NaN	33.780093	16.751565	NaN	6.346213
40.126306	9.523448	NaN	28.332188	30.602858	NaN	11.794119
40.126306	30.843953	NaN	46.248166	9.282353	NaN	-6.121860
40.126306	54.393541	NaN	28.718954	-14.267235	NaN	11.407352
40.126306	37.727106	NaN	42.188707	2.399200	NaN	-2.062401
40.126306	55.985686	NaN	38.500883	-15.859380	NaN	1.625423
40.126306	57.433299	NaN	35.386097	-17.306993	NaN	4.740209
40.126306	5.215488	NaN	10.819627	34.910818	NaN	29.306680
40.126306	36.075854	NaN	17.996434	4.050452	NaN	22.129872
40.126306	42.076502	NaN	19.978294	-1.950196	NaN	20.148012
40.126306	31.080073	NaN	18.517722	9.046233	NaN	21.608584
40.126306	29.478992	NaN	36.793348	10.647314	NaN	3.332958
40.126306	23.930360	NaN	40.174270	16.195946	NaN	-0.047964
40.126306	46.889939	NaN	47.328852	-6.763633	NaN	-7.202546
40.126306	42.453206	NaN	44.702461	-2.326900	NaN	-4.576155
40.126306	14.385617	NaN	45.179959	25.740689	NaN	-5.053653
40.126306	43.951541	NaN	45.591351	-3.825235	NaN	-5.465045
40.126306	36.988769	NaN	50.145449	3.137537	NaN	-10.019143
40.126306	59.313728	NaN	49.767081	-19.187422	NaN	-9.640775
40.126306	23.135360	NaN	44.258592	16.990946	NaN	-4.132286
40.126306	38.727409	NaN	40.388749	1.398897	NaN	-0.262443
40.126306	51.293282	NaN	36.587686	-11.166975	NaN	3.538620
40.126306	27.443076	NaN	34.342025	12.683230	NaN	5.784281
40.126306	46.165690	NaN	45.488048	-6.039384	NaN	-5.361742
40.126306	46.838004	NaN	43.510568	-6.711698	NaN	-3.384262
40.126306	39.629229	NaN	25.909143	0.497077	NaN	14.217163
40.126306	18.371587	NaN	43.690779	21.754719	NaN	-3.564473
40.126306	40.626490	NaN	29.975860	-0.500184	NaN	10.150446
40.126306	35.400799	NaN	49.562003	4.725507	NaN	-9.435697
40.126306	12.630062	NaN	36.855308	27.496245	NaN	3.270998
40.126306	39.947106	NaN	37.510201	0.179200	NaN	2.616105
40.126306	18.455717	NaN	26.903584	21.670589	NaN	13.222722
40.126306	45.810824	NaN	41.531815	-5.684518	NaN	-1.405509
40.126306	37.306953	NaN	40.225550	2.819353	NaN	-0.099244
40.126306	44.510513	NaN	46.621436	-4.384206	NaN	-6.495130
40.126306	29.502523	NaN	40.285590	10.623783	NaN	-0.159284
40.126306	21.705475	NaN	45.490998	18.420831	NaN	-5.364692
40.126306	25.664287	NaN	32.892895	14.462019	NaN	7.233411
40.126306	20.455702	NaN	36.928911	19.670604	NaN	3.197395
40.126306	36.700967	NaN	45.866680	3.425339	NaN	-5.740374
40.126306	42.923387	NaN	38.176165	-2.797081	NaN	1.950141
40.126306	17.877723	NaN	39.915875	22.248583	NaN	0.210431
40.126306	57.106428	NaN	45.773841	-16.980122	NaN	-5.647534
40.126306	42.160300	NaN	30.106699	-2.033994	NaN	10.019607
40.126306	11.559298	NaN	35.069723	28.567008	NaN	5.056583
40.126306	41.461691	NaN	30.936697	-1.335385	NaN	9.189609
40.126306	57.347146	NaN	49.083121	-17.220839	NaN	-8.956815
40.126306	31.573174	NaN	35.550669	8.553132	NaN	4.575637
40.126306	34.642267	NaN	43.938535	5.484039	NaN	-3.812228
40.126306	48.010371	NaN	48.404105	-7.884065	NaN	-8.277799
40.126306	44.085210	NaN	26.497819	-3.958904	NaN	13.628487
40.126306	22.577953	NaN	35.310642	17.548353	NaN	4.815665
40.126306	44.452190	NaN	44.840556	-4.325884	NaN	-4.714250
40.126306	44.975124	NaN	57.243715	-4.848817	NaN	-17.117409
40.126306	44.711856	NaN	40.287469	-4.585550	NaN	-0.161163
40.126306	56.704373	NaN	51.971912	-16.578067	NaN	-11.845606
40.126306	36.021255	NaN	37.425393	4.105051	NaN	2.700913
40.126306	43.397748	NaN	40.367724	-3.271442	NaN	-0.241418
40.126306	23.836840	NaN	41.221712	16.289466	NaN	-1.095406
40.126306	54.739882	NaN	56.702378	-14.613576	NaN	-16.576072
40.126306	42.362155	NaN	44.745921	-2.235849	NaN	-4.619615
40.126306	9.451600	NaN	33.203113	30.674706	NaN	6.923193
40.126306	31.516707	NaN	41.171253	8.609599	NaN	-1.044947
40.126306	33.734938	NaN	32.766960	6.391368	NaN	7.359346
40.126306	48.238670	NaN	48.931582	-8.112364	NaN	-8.805276
40.126306	36.036018	NaN	44.325667	4.090288	NaN	-4.199361
40.126306	50.597582	NaN	45.857361	-10.471276	NaN	-5.731055
40.126306	26.000916	NaN	41.932352	14.125390	NaN	-1.806046
40.126306	52.104608	NaN	51.208763	-11.978302	NaN	-11.082457
40.126306	24.690772	NaN	38.168040	15.435534	NaN	1.958266
40.126306	22.872025	NaN	44.100427	17.254281	NaN	-3.974121
40.126306	48.523923	NaN	39.845194	-8.397617	NaN	0.281112
40.126306	52.293112	NaN	39.709759	-12.166806	NaN	0.416547
40.126306	41.864641	NaN	40.997565	-1.738335	NaN	-0.871259
40.126306	27.977609	NaN	43.675331	12.148697	NaN	-3.549024
40.126306	34.285754	NaN	43.700940	5.840552	NaN	-3.574633
40.126306	44.928360	NaN	45.725131	-4.802054	NaN	-5.598825
40.126306	32.083532	NaN	45.076848	8.042774	NaN	-4.950542
40.126306	34.301145	NaN	46.842851	5.825161	NaN	-6.716545
40.126306	26.175982	NaN	43.624267	13.950324	NaN	-3.497961
40.126306	46.387637	NaN	30.702461	-6.261331	NaN	9.423845
40.126306	50.211170	NaN	41.944628	-10.084864	NaN	-1.818322
40.126306	50.549896	NaN	41.108442	-10.423590	NaN	-0.982136
40.126306	38.928509	NaN	53.972705	1.197797	NaN	-13.846399
40.126306	34.117353	NaN	29.231158	6.008953	NaN	10.895148
40.126306	59.546618	NaN	46.843449	-19.420312	NaN	-6.717143
40.126306	13.716155	NaN	42.072208	26.410151	NaN	-1.945902
40.126306	30.593909	NaN	39.275175	9.532397	NaN	0.851131
40.126306	41.115853	NaN	43.208513	-0.989547	NaN	-3.082207
40.126306	31.656509	NaN	36.909159	8.469797	NaN	3.217147
40.126306	41.605683	NaN	32.281422	-1.479377	NaN	7.844884
40.126306	25.751231	NaN	45.557512	14.375075	NaN	-5.431206
40.126306	23.149129	NaN	48.502432	16.977177	NaN	-8.376126
40.126306	39.370968	NaN	42.770955	0.755338	NaN	-2.644649
40.126306	47.606730	NaN	49.722899	-7.480424	NaN	-9.596593
40.126306	30.428037	NaN	28.451906	9.698269	NaN	11.674400
40.126306	35.961483	NaN	34.135443	4.164823	NaN	5.990863
40.126306	32.067425	NaN	40.242021	8.058881	NaN	-0.115715
40.126306	32.185292	NaN	38.971242	7.941014	NaN	1.155064
40.126306	34.875648	NaN	34.308497	5.250658	NaN	5.817809
40.126306	24.984475	NaN	36.429117	15.141831	NaN	3.697189
40.126306	39.779514	NaN	44.042407	0.346792	NaN	-3.916101
40.126306	48.016830	NaN	36.685767	-7.890524	NaN	3.440539
40.126306	39.019976	NaN	29.619850	1.106330	NaN	10.506456
40.126306	39.575706	NaN	34.315546	0.550600	NaN	5.810760
40.126306	31.085464	NaN	38.619756	9.040842	NaN	1.506550
40.126306	14.452324	NaN	32.317338	25.673982	NaN	7.808968
40.126306	26.780368	NaN	28.241237	13.345938	NaN	11.885069
40.126306	44.892992	NaN	45.969094	-4.766685	NaN	-5.842788
40.126306	60.458940	NaN	38.282470	-20.332634	NaN	1.843836
40.126306	38.608356	NaN	38.850431	1.517950	NaN	1.275875
40.126306	38.488645	NaN	28.995832	1.637661	NaN	11.130474
40.126306	28.866459	NaN	32.529344	11.259847	NaN	7.596962
40.126306	38.006746	NaN	32.662223	2.119560	NaN	7.464083
40.126306	38.858445	NaN	36.160932	1.267861	NaN	3.965374
40.126306	30.075692	NaN	33.445026	10.050614	NaN	6.681280
40.126306	43.117822	NaN	45.752927	-2.991516	NaN	-5.626621
40.126306	49.931794	NaN	50.761987	-9.805488	NaN	-10.635681
40.126306	42.220624	NaN	44.727596	-2.094318	NaN	-4.601290
40.126306	34.547730	NaN	44.790114	5.578576	NaN	-4.663808
40.126306	30.968142	NaN	33.843827	9.158164	NaN	6.282479
40.126306	12.344315	NaN	37.682446	27.781991	NaN	2.443861
40.126306	29.732832	NaN	37.979058	10.393474	NaN	2.147248
40.126306	26.535201	NaN	28.526886	13.591105	NaN	11.599420
40.126306	55.406874	NaN	54.189795	-15.280568	NaN	-14.063489
40.126306	13.306396	NaN	26.202561	26.819911	NaN	13.923745
40.126306	38.962753	NaN	40.355103	1.163553	NaN	-0.228797
40.126306	46.691854	NaN	29.226286	-6.565548	NaN	10.900020
40.126306	24.819333	NaN	37.709362	15.306973	NaN	2.416944
40.126306	24.021474	NaN	42.278599	16.104832	NaN	-2.152293
40.126306	22.728476	NaN	39.542156	17.397830	NaN	0.584150
40.126306	27.189803	NaN	40.479708	12.936503	NaN	-0.353402
40.126306	53.202805	NaN	46.191185	-13.076498	NaN	-6.064879
40.126306	25.928823	NaN	39.715190	14.197483	NaN	0.411116
40.126306	52.401108	NaN	31.582532	-12.274802	NaN	8.543774
40.126306	17.099303	NaN	30.185342	23.027003	NaN	9.940964
40.126306	28.377676	NaN	45.289739	11.748630	NaN	-5.163433
40.126306	41.304188	NaN	29.932490	-1.177882	NaN	10.193816
40.126306	47.788483	NaN	34.236912	-7.662177	NaN	5.889394
40.126306	46.237929	NaN	38.184475	-6.111623	NaN	1.941831
40.126306	20.708546	NaN	20.783168	19.417760	NaN	19.343138
40.126306	31.726957	NaN	47.307793	8.399349	NaN	-7.181487
40.126306	23.154764	NaN	35.553836	16.971542	NaN	4.572470
40.126306	54.250330	NaN	45.330483	-14.124024	NaN	-5.204176
40.126306	25.273258	NaN	43.013177	14.853048	NaN	-2.886871
40.126306	12.068409	NaN	31.703096	28.057897	NaN	8.423210
40.126306	23.718324	NaN	43.584152	16.407982	NaN	-3.457846
40.126306	32.114807	NaN	29.088129	8.011499	NaN	11.038177
40.126306	38.518869	NaN	45.714980	1.607437	NaN	-5.588674
40.126306	2.192740	NaN	29.686372	37.933566	NaN	10.439934
40.126306	46.838462	NaN	40.678766	-6.712156	NaN	-0.552460
40.126306	22.680668	NaN	30.155795	17.445639	NaN	9.970512
40.126306	38.032953	NaN	45.738391	2.093353	NaN	-5.612085
40.126306	39.861829	NaN	41.643941	0.264477	NaN	-1.517635
40.126306	23.848747	NaN	29.073112	16.277559	NaN	11.053194
40.126306	43.508163	NaN	40.615311	-3.381857	NaN	-0.489005
40.126306	40.580430	NaN	48.647032	-0.454124	NaN	-8.520726
40.126306	48.939420	NaN	42.673977	-8.813114	NaN	-2.547671
40.126306	45.041839	NaN	42.596597	-4.915533	NaN	-2.470291
40.126306	22.843928	NaN	46.785576	17.282378	NaN	-6.659270
40.126306	30.036948	NaN	40.519668	10.089358	NaN	-0.393362
40.126306	48.654085	NaN	39.446490	-8.527779	NaN	0.679816
40.126306	34.482535	NaN	39.322358	5.643771	NaN	0.803948
40.126306	50.251633	NaN	37.823415	-10.125327	NaN	2.302891
40.126306	26.172117	NaN	44.545048	13.954189	NaN	-4.418742
40.126306	26.251405	NaN	42.539638	13.874901	NaN	-2.413332
40.126306	45.664606	NaN	49.157144	-5.538300	NaN	-9.030838
40.126306	54.978615	NaN	41.487413	-14.852309	NaN	-1.361107
40.126306	46.220878	NaN	48.975918	-6.094572	NaN	-8.849612
40.126306	54.903354	NaN	46.221440	-14.777047	NaN	-6.095134
40.126306	45.568139	NaN	30.956888	-5.441833	NaN	9.169418
40.126306	47.484743	NaN	39.760289	-7.358437	NaN	0.366017
40.126306	55.841750	NaN	46.018718	-15.715443	NaN	-5.892412
40.126306	56.840769	NaN	42.096246	-16.714463	NaN	-1.969940
40.126306	43.580139	NaN	27.721669	-3.453833	NaN	12.404638
40.126306	38.011335	NaN	41.914936	2.114971	NaN	-1.788630
40.126306	33.955358	NaN	41.401953	6.170948	NaN	-1.275647
40.126306	42.723172	NaN	37.183847	-2.596866	NaN	2.942459
40.126306	54.142500	NaN	48.524872	-14.016194	NaN	-8.398566
40.126306	44.100196	NaN	36.750385	-3.973890	NaN	3.375921
40.126306	18.891032	NaN	41.042370	21.235274	NaN	-0.916064
40.126306	66.198996	NaN	53.540503	-26.072690	NaN	-13.414197
40.126306	40.332475	NaN	33.878723	-0.206169	NaN	6.247583
40.126306	47.672225	NaN	50.145566	-7.545919	NaN	-10.019260
40.126306	40.675362	NaN	41.323664	-0.549056	NaN	-1.197358
40.126306	25.755790	NaN	43.356406	14.370516	NaN	-3.230100
40.126306	36.385869	NaN	38.397426	3.740437	NaN	1.728880
40.126306	29.818453	NaN	17.687793	10.307853	NaN	22.438513
40.126306	26.328642	NaN	43.363061	13.797664	NaN	-3.236755
40.126306	48.324402	NaN	43.690445	-8.198096	NaN	-3.564139
40.126306	20.833310	NaN	35.009606	19.292996	NaN	5.116700
40.126306	46.548726	NaN	46.680476	-6.422420	NaN	-6.554170
40.126306	26.465576	NaN	31.801190	13.660730	NaN	8.325117
40.126306	22.709805	NaN	12.545126	17.416501	NaN	27.581180
40.126306	37.776332	NaN	32.690403	2.349975	NaN	7.435903
40.126306	28.084492	NaN	40.763897	12.041814	NaN	-0.637591
40.126306	47.897034	NaN	51.474715	-7.770728	NaN	-11.348409
40.126306	20.138121	NaN	39.315776	19.988185	NaN	0.810530
40.126306	31.735720	NaN	38.598519	8.390586	NaN	1.527787
40.126306	52.424392	NaN	39.297292	-12.298086	NaN	0.829015
40.126306	17.824862	NaN	25.462807	22.301444	NaN	14.663500
40.126306	28.757653	NaN	39.452096	11.368654	NaN	0.674210
40.126306	33.263029	NaN	47.092505	6.863277	NaN	-6.966199
40.126306	35.713640	NaN	38.815185	4.412666	NaN	1.311121
40.126306	45.632343	NaN	31.371041	-5.506036	NaN	8.755265
40.126306	30.376575	NaN	34.643899	9.749731	NaN	5.482407
40.126306	36.080313	NaN	41.579343	4.045993	NaN	-1.453037
40.126306	41.762341	NaN	39.758244	-1.636035	NaN	0.368062
40.126306	57.240393	NaN	40.221553	-17.114087	NaN	-0.095247
40.126306	42.811330	NaN	45.932854	-2.685024	NaN	-5.806548
40.126306	35.575299	NaN	42.509771	4.551007	NaN	-2.383465
40.126306	33.165786	NaN	47.421273	6.960520	NaN	-7.294967
40.126306	59.829205	NaN	40.937393	-19.702899	NaN	-0.811087
40.126306	48.219567	NaN	35.450267	-8.093261	NaN	4.676039
40.126306	26.886283	NaN	44.448669	13.240023	NaN	-4.322363
40.126306	51.320865	NaN	45.709745	-11.194559	NaN	-5.583439
40.126306	34.777162	NaN	45.686746	5.349144	NaN	-5.560440
40.126306	43.644897	NaN	32.096563	-3.518590	NaN	8.029743
40.126306	29.303733	NaN	37.882402	10.822574	NaN	2.243904
40.126306	26.521483	NaN	35.490339	13.604823	NaN	4.635967
40.126306	39.353157	NaN	45.138007	0.773149	NaN	-5.011701
40.126306	44.522879	NaN	42.398107	-4.396573	NaN	-2.271801
40.126306	21.347400	NaN	37.286557	18.778906	NaN	2.839749
40.126306	44.592090	NaN	49.103969	-4.465784	NaN	-8.977663
40.126306	18.194945	NaN	33.656632	21.931361	NaN	6.469674
40.126306	40.041433	NaN	58.821680	0.084873	NaN	-18.695374
40.126306	57.823022	NaN	53.402240	-17.696716	NaN	-13.275934
40.126306	31.649939	NaN	38.918158	8.476367	NaN	1.208148
40.126306	27.822640	NaN	24.974278	12.303666	NaN	15.152028
40.126306	28.736181	NaN	40.245813	11.390125	NaN	-0.119507
40.126306	31.288436	NaN	36.882107	8.837870	NaN	3.244199
40.126306	29.366542	NaN	58.887844	10.759764	NaN	-18.761538
40.126306	58.975685	NaN	53.959434	-18.849379	NaN	-13.833128
40.126306	43.371398	NaN	43.005116	-3.245092	NaN	-2.878810
40.126306	38.455769	NaN	41.897009	1.670537	NaN	-1.770703
40.126306	29.774620	NaN	28.622086	10.351686	NaN	11.504220
40.126306	24.865265	NaN	23.709757	15.261041	NaN	16.416550
40.126306	44.630293	NaN	17.607817	-4.503987	NaN	22.518489
40.126306	48.824743	NaN	48.355971	-8.698437	NaN	-8.229665
40.126306	54.073605	NaN	49.337014	-13.947299	NaN	-9.210707
40.126306	25.951522	NaN	36.659981	14.174784	NaN	3.466325
40.126306	17.830020	NaN	40.581608	22.296286	NaN	-0.455302
40.126306	42.819260	NaN	52.320374	-2.692954	NaN	-12.194068
40.126306	8.320685	NaN	29.290082	31.805621	NaN	10.836224
40.126306	22.970296	NaN	29.807819	17.156010	NaN	10.318487
40.126306	23.692771	NaN	41.545053	16.433535	NaN	-1.418747
40.126306	32.878683	NaN	50.183961	7.247624	NaN	-10.057655
40.126306	6.779394	NaN	40.451280	33.346912	NaN	-0.324974
40.126306	25.520054	NaN	20.221248	14.606252	NaN	19.905058
40.126306	36.811450	NaN	43.139783	3.314856	NaN	-3.013477
40.126306	43.139335	NaN	31.047684	-3.013029	NaN	9.078622
40.126306	34.629233	NaN	50.922962	5.497073	NaN	-10.796656
40.126306	48.395619	NaN	48.318243	-8.269313	NaN	-8.191937
40.126306	46.125101	NaN	47.007105	-5.998795	NaN	-6.880798
40.126306	23.449152	NaN	45.975817	16.677154	NaN	-5.849511
40.126306	36.772775	NaN	45.201012	3.353531	NaN	-5.074706
40.126306	35.736710	NaN	51.334183	4.389597	NaN	-11.207877
40.126306	21.275664	NaN	40.757542	18.850642	NaN	-0.631236
40.126306	20.776074	NaN	44.739105	19.350232	NaN	-4.612799
40.126306	28.924550	NaN	36.982509	11.201756	NaN	3.143797
40.126306	33.869198	NaN	45.282692	6.257108	NaN	-5.156386
40.126306	42.461792	NaN	45.594382	-2.335486	NaN	-5.468076
40.126306	46.407138	NaN	44.427960	-6.280832	NaN	-4.301654
40.126306	20.630112	NaN	33.801323	19.496194	NaN	6.324983
40.126306	41.935586	NaN	36.642458	-1.809280	NaN	3.483848
40.126306	36.903227	NaN	22.102813	3.223079	NaN	18.023493
40.126306	35.855842	NaN	47.910889	4.270464	NaN	-7.784583
40.126306	44.562247	NaN	52.080509	-4.435941	NaN	-11.954203
40.126306	38.329662	NaN	42.382717	1.796644	NaN	-2.256411
40.126306	30.827338	NaN	26.318803	9.298968	NaN	13.807503
40.126306	24.534140	NaN	49.061253	15.592166	NaN	-8.934947
40.126306	31.922457	NaN	31.289021	8.203849	NaN	8.837285
40.126306	20.207635	NaN	42.909948	19.918671	NaN	-2.783642
40.126306	18.650961	NaN	32.360518	21.475345	NaN	7.765788
40.126306	19.813887	NaN	45.267648	20.312419	NaN	-5.141342
40.126306	8.958485	NaN	34.178132	31.167821	NaN	5.948174
40.126306	39.300305	NaN	57.053065	0.826001	NaN	-16.926759
40.126306	21.490794	NaN	41.766936	18.635513	NaN	-1.640630
40.126306	20.438341	NaN	39.305847	19.687965	NaN	0.820459
40.126306	51.058843	NaN	39.331370	-10.932537	NaN	0.794936
40.126306	-9.280286	NaN	37.632966	49.406592	NaN	2.493340
40.126306	55.766522	NaN	44.695869	-15.640216	NaN	-4.569563
40.126306	23.715549	NaN	44.509107	16.410757	NaN	-4.382801
40.126306	47.411777	NaN	46.850109	-7.285471	NaN	-6.723803
40.126306	45.286294	NaN	38.683272	-5.159988	NaN	1.443034
40.126306	0.781064	NaN	35.966111	39.345242	NaN	4.160195
40.126306	27.738032	NaN	41.526387	12.388274	NaN	-1.400081
40.126306	27.067231	NaN	37.444605	13.059075	NaN	2.681701
40.126306	58.312872	NaN	45.307773	-18.186566	NaN	-5.181467
40.126306	50.986464	NaN	42.971362	-10.860158	NaN	-2.845056
40.126306	46.842399	NaN	41.882897	-6.716093	NaN	-1.756591
40.126306	45.320356	NaN	45.372953	-5.194050	NaN	-5.246647
40.126306	18.208208	NaN	41.682646	21.918099	NaN	-1.556340
40.126306	0.676199	NaN	39.406469	39.450107	NaN	0.719837
40.126306	37.966671	NaN	41.705114	2.159635	NaN	-1.578808
40.126306	25.381743	NaN	45.912586	14.744563	NaN	-5.786280
40.126306	30.424184	NaN	47.362710	9.702122	NaN	-7.236404
40.126306	40.764765	NaN	41.842446	-0.638459	NaN	-1.716140
40.126306	35.733398	NaN	42.251492	4.392908	NaN	-2.125186
40.126306	18.553270	NaN	36.885244	21.573036	NaN	3.241062
40.126306	51.639664	NaN	46.225738	-11.513358	NaN	-6.099432
40.126306	19.087669	NaN	47.564918	21.038638	NaN	-7.438612
40.126306	43.647646	NaN	47.504860	-3.521339	NaN	-7.378554
40.126306	16.247800	NaN	16.288346	23.878507	NaN	23.837960
40.126306	43.169607	NaN	38.269635	-3.043301	NaN	1.856671
40.126306	26.484802	NaN	34.324675	13.641504	NaN	5.801631
40.126306	26.791221	NaN	38.149809	13.335085	NaN	1.976497
40.126306	25.975636	NaN	40.046067	14.150670	NaN	0.080239
40.126306	50.194979	NaN	46.499395	-10.068673	NaN	-6.373089
40.126306	33.771289	NaN	42.601640	6.355017	NaN	-2.475334
40.126306	27.210713	NaN	37.166652	12.915593	NaN	2.959654
40.126306	45.301624	NaN	32.897772	-5.175318	NaN	7.228534
40.126306	30.692870	NaN	38.688563	9.433437	NaN	1.437743
40.126306	43.618412	NaN	30.900042	-3.492106	NaN	9.226264
40.126306	41.387926	NaN	45.268890	-1.261620	NaN	-5.142584
40.126306	36.854906	NaN	47.603744	3.271400	NaN	-7.477438
40.126306	30.184599	NaN	26.529705	9.941708	NaN	13.596601
40.126306	25.300175	NaN	31.898221	14.826131	NaN	8.228085
40.126306	8.987200	NaN	32.681456	31.139106	NaN	7.444850
40.126306	34.346947	NaN	31.917076	5.779359	NaN	8.209230
40.126306	22.945213	NaN	40.072070	17.181093	NaN	0.054236
40.126306	25.586417	NaN	25.996082	14.539889	NaN	14.130224
40.126306	34.499327	NaN	37.766257	5.626979	NaN	2.360049
40.126306	35.892590	NaN	40.686278	4.233716	NaN	-0.559972
40.126306	25.146036	NaN	29.623589	14.980270	NaN	10.502717
40.126306	30.912258	NaN	38.490405	9.214048	NaN	1.635901
40.126306	52.433493	NaN	52.773146	-12.307187	NaN	-12.646839
40.126306	37.614150	NaN	37.910463	2.512156	NaN	2.215844
40.126306	21.055303	NaN	48.237238	19.071003	NaN	-8.110932
40.126306	55.553328	NaN	46.154932	-15.427022	NaN	-6.028626
