# Supplementary material for: Combined Influences of Model Choice, Data Quality, and Data Quantity When Estimating Population Trends
Source: PLoS One. 2015 Jul 15;10(7):e0132255. doi: 10.1371/journal.pone.0132255 (PMC4503393; doi:10.1371/journal.pone.0132255)
Supplement: S1 Dataset — Files are organized by model type and by the input lambda value. (ZIP) [file pone.0132255.s002.zip › Snail/sims_lambda_1_025/simulationOutput_1.025_0_0.1_0_20.xls]

Percent_Decline_True	Median_Percent_Decline_Matrix	Median_Percent_Decline_Matrix_stable	Median_Percent_Decline_Scalar	Difference_True_Matrix	Difference_True_Matrix_Stable	Difference_True_Scalar
-9.803582	-20.975683	NaN	-21.085502	11.172101	NaN	11.281920
-4.887471	-15.519653	NaN	-17.107015	10.632182	NaN	12.219544
-13.185128	-26.858981	NaN	-28.863393	13.673853	NaN	15.678265
-21.730688	-34.539159	NaN	-27.734116	12.808472	NaN	6.003428
-36.498648	-20.269227	NaN	-21.258914	-16.229422	NaN	-15.239734
-11.719089	-48.650562	NaN	-47.122666	36.931473	NaN	35.403578
-65.793063	-44.198040	NaN	-44.592675	-21.595023	NaN	-21.200388
-41.614751	-24.363456	NaN	-25.356454	-17.251296	NaN	-16.258297
-27.624563	-30.014276	NaN	-28.463078	2.389713	NaN	0.838515
-50.464282	-26.737726	NaN	-20.962800	-23.726556	NaN	-29.501482
-40.845743	-30.832051	NaN	-26.116664	-10.013691	NaN	-14.729079
-39.024908	-15.088885	NaN	-12.793741	-23.936023	NaN	-26.231167
-60.246060	-16.193013	NaN	-12.693748	-44.053048	NaN	-47.552313
-40.527565	-23.265393	NaN	-25.342707	-17.262172	NaN	-15.184858
-20.166458	-19.468056	NaN	-22.412040	-0.698401	NaN	2.245583
-37.585745	-33.771717	NaN	-30.620326	-3.814028	NaN	-6.965419
-35.262699	-16.877635	NaN	-17.069473	-18.385064	NaN	-18.193226
-33.823883	-20.805990	NaN	-20.829626	-13.017893	NaN	-12.994257
-18.797798	-22.748307	NaN	-20.012013	3.950509	NaN	1.214215
-14.597158	-11.971004	NaN	-11.991079	-2.626154	NaN	-2.606079
-17.686636	-26.264401	NaN	-26.089471	8.577764	NaN	8.402835
-14.274896	-35.376888	NaN	-37.992315	21.101993	NaN	23.717420
-48.197615	-31.070561	NaN	-29.267262	-17.127054	NaN	-18.930353
-30.961883	-33.574545	NaN	-24.529245	2.612662	NaN	-6.432638
-40.910302	-34.994749	NaN	-38.320043	-5.915553	NaN	-2.590259
-37.851090	-11.058333	NaN	-16.311635	-26.792757	NaN	-21.539456
-29.419734	-16.588421	NaN	-17.163218	-12.831313	NaN	-12.256517
-30.819302	-45.231326	NaN	-50.197806	14.412024	NaN	19.378503
-31.660930	-24.592483	NaN	-22.172478	-7.068447	NaN	-9.488451
-10.191547	-30.916407	NaN	-35.346371	20.724860	NaN	25.154823
-14.482925	-9.378333	NaN	-12.040486	-5.104592	NaN	-2.442439
-18.220033	-31.692915	NaN	-28.248846	13.472882	NaN	10.028813
-10.053880	-27.429469	NaN	-30.117873	17.375589	NaN	20.063994
-8.522302	-17.123499	NaN	-14.672230	8.601197	NaN	6.149928
-23.126047	-25.239202	NaN	-26.076237	2.113155	NaN	2.950189
-16.360560	-33.830242	NaN	-36.619821	17.469682	NaN	20.259261
-30.908980	-23.232564	NaN	-26.239794	-7.676416	NaN	-4.669187
-25.330967	-15.079279	NaN	-17.083300	-10.251688	NaN	-8.247667
-49.331747	-26.347000	NaN	-23.114526	-22.984746	NaN	-26.217221
-17.711459	-40.138182	NaN	-41.499917	22.426723	NaN	23.788458
-24.970933	-23.438105	NaN	-24.026458	-1.532829	NaN	-0.944476
-18.963686	-36.777534	NaN	-33.695459	17.813849	NaN	14.731773
-25.322143	-48.593324	NaN	-45.448526	23.271181	NaN	20.126383
-31.448341	-46.790422	NaN	-48.042037	15.342081	NaN	16.593696
-33.206945	-14.346528	NaN	-15.558956	-18.860417	NaN	-17.647989
-17.421315	-13.651511	NaN	-14.544222	-3.769804	NaN	-2.877093
-31.600969	-39.311260	NaN	-38.187915	7.710291	NaN	6.586946
-14.185065	-26.239170	NaN	-23.077878	12.054105	NaN	8.892813
-20.655861	-35.246446	NaN	-33.207426	14.590584	NaN	12.551565
-37.146154	-20.752405	NaN	-19.753135	-16.393749	NaN	-17.393020
-24.464646	-24.731424	NaN	-28.003547	0.266778	NaN	3.538901
-18.403862	-36.269974	NaN	-30.333886	17.866112	NaN	11.930024
-35.964280	-44.122343	NaN	-45.092462	8.158063	NaN	9.128183
-28.287378	-26.022667	NaN	-24.634049	-2.264712	NaN	-3.653329
-30.504666	-20.355907	NaN	-18.862239	-10.148759	NaN	-11.642428
5.510170	-29.237367	NaN	-27.498131	34.747537	NaN	33.008301
-41.441937	-40.390893	NaN	-39.713430	-1.051044	NaN	-1.728507
-31.235702	-5.160362	NaN	-4.200730	-26.075340	NaN	-27.034972
-27.635086	-13.542186	NaN	-18.662849	-14.092899	NaN	-8.972237
-43.417471	-33.296551	NaN	-37.540672	-10.120920	NaN	-5.876799
-76.056771	-27.353799	NaN	-27.734699	-48.702972	NaN	-48.322072
-25.725849	-29.593754	NaN	-31.835819	3.867905	NaN	6.109970
-45.764119	-28.468487	NaN	-29.688137	-17.295632	NaN	-16.075982
-18.668256	-35.996572	NaN	-33.750771	17.328317	NaN	15.082515
-40.546164	-27.585208	NaN	-26.040668	-12.960956	NaN	-14.505496
-34.858202	-21.714189	NaN	-28.587579	-13.144013	NaN	-6.270623
-42.906212	-40.288345	NaN	-40.772333	-2.617867	NaN	-2.133879
-43.580690	-33.475344	NaN	-27.983120	-10.105347	NaN	-15.597571
-22.762240	-18.398613	NaN	-20.254170	-4.363627	NaN	-2.508070
-17.196379	-30.681363	NaN	-31.848228	13.484985	NaN	14.651850
-7.403014	-20.080664	NaN	-15.421843	12.677650	NaN	8.018829
-11.488131	-42.330906	NaN	-49.037368	30.842774	NaN	37.549236
-31.692827	-39.037372	NaN	-36.877752	7.344545	NaN	5.184925
-10.904975	-38.585861	NaN	-45.295185	27.680886	NaN	34.390210
-20.783517	-26.181121	NaN	-24.035600	5.397604	NaN	3.252083
-33.542001	-29.267261	NaN	-28.960200	-4.274741	NaN	-4.581802
-10.298478	-32.367892	NaN	-28.412177	22.069414	NaN	18.113699
-42.210570	-12.907950	NaN	-9.534916	-29.302620	NaN	-32.675653
-11.325038	-40.148238	NaN	-40.153394	28.823200	NaN	28.828356
-47.057418	-32.039651	NaN	-33.934277	-15.017767	NaN	-13.123142
-37.612173	-27.983296	NaN	-33.895098	-9.628877	NaN	-3.717075
-27.942193	-30.068721	NaN	-29.521756	2.126528	NaN	1.579563
-26.558804	-40.268183	NaN	-38.339498	13.709379	NaN	11.780694
-3.425454	-44.200411	NaN	-45.606519	40.774956	NaN	42.181065
-19.306894	-28.704642	NaN	-31.450665	9.397749	NaN	12.143772
-37.888919	-11.128921	NaN	-14.499336	-26.759998	NaN	-23.389583
-9.211948	-24.168526	NaN	-27.034903	14.956577	NaN	17.822955
-34.505217	-24.059888	NaN	-19.926998	-10.445329	NaN	-14.578220
-25.943075	-16.929629	NaN	-14.030893	-9.013447	NaN	-11.912182
-33.046673	-22.549908	NaN	-26.397824	-10.496765	NaN	-6.648849
-20.477934	-26.100630	NaN	-23.963030	5.622697	NaN	3.485096
-29.186428	-17.387366	NaN	-15.083742	-11.799061	NaN	-14.102685
-7.744689	-40.511432	NaN	-45.292039	32.766744	NaN	37.547350
-38.609518	-14.106447	NaN	-12.108594	-24.503071	NaN	-26.500924
-38.115760	-26.944471	NaN	-25.954141	-11.171288	NaN	-12.161618
-35.257698	-46.031731	NaN	-48.629153	10.774034	NaN	13.371456
-1.125711	-25.266563	NaN	-25.433603	24.140852	NaN	24.307892
-30.719903	-36.403891	NaN	-35.504563	5.683987	NaN	4.784659
-7.489958	-26.014073	NaN	-27.046225	18.524114	NaN	19.556267
-49.318153	-36.372880	NaN	-30.940641	-12.945273	NaN	-18.377511
-36.242465	-27.015840	NaN	-30.233003	-9.226625	NaN	-6.009461
-41.661847	-7.477758	NaN	-5.585164	-34.184089	NaN	-36.076682
-40.619735	-19.691259	NaN	-17.852874	-20.928475	NaN	-22.766861
-24.132388	-23.153504	NaN	-22.640404	-0.978884	NaN	-1.491984
-44.349153	-35.997700	NaN	-38.009861	-8.351453	NaN	-6.339292
-22.514718	-24.288230	NaN	-29.790018	1.773512	NaN	7.275300
-32.381411	-47.335420	NaN	-42.454668	14.954009	NaN	10.073256
-31.495641	-15.892219	NaN	-19.997367	-15.603422	NaN	-11.498274
-34.540004	-42.997345	NaN	-40.510473	8.457341	NaN	5.970469
-40.485973	-21.805412	NaN	-18.303977	-18.680560	NaN	-22.181996
-59.284177	-11.496920	NaN	-11.947306	-47.787258	NaN	-47.336871
-35.863634	-38.383163	NaN	-38.180040	2.519529	NaN	2.316406
-21.922043	-23.365020	NaN	-24.215150	1.442978	NaN	2.293107
-11.397667	-43.987363	NaN	-48.494086	32.589695	NaN	37.096419
-35.765233	-52.682074	NaN	-52.121816	16.916841	NaN	16.356583
-42.007334	-43.407004	NaN	-50.043996	1.399669	NaN	8.036662
-37.583630	-20.426980	NaN	-20.904453	-17.156650	NaN	-16.679177
-58.245305	-10.550504	NaN	-19.136548	-47.694802	NaN	-39.108757
-41.758965	-19.263892	NaN	-21.368115	-22.495073	NaN	-20.390850
-29.988289	-22.311009	NaN	-21.165591	-7.677280	NaN	-8.822698
1.206295	-30.138023	NaN	-30.297510	31.344317	NaN	31.503805
-36.094340	-30.119839	NaN	-31.345496	-5.974502	NaN	-4.748844
-39.078079	-21.808496	NaN	-14.829035	-17.269583	NaN	-24.249044
-21.025942	-23.387801	NaN	-21.009653	2.361859	NaN	-0.016289
-11.602170	-37.202874	NaN	-34.119848	25.600704	NaN	22.517678
-36.962936	-49.883447	NaN	-46.808154	12.920511	NaN	9.845218
-31.227405	-21.742004	NaN	-24.077150	-9.485401	NaN	-7.150255
-40.018964	-47.743002	NaN	-42.614340	7.724038	NaN	2.595376
-39.526985	-15.449024	NaN	-9.726229	-24.077962	NaN	-29.800756
-36.594932	-27.839587	NaN	-24.169929	-8.755345	NaN	-12.425003
-33.453500	-14.540724	NaN	-15.237556	-18.912775	NaN	-18.215944
-53.484841	-35.382271	NaN	-32.529111	-18.102569	NaN	-20.955729
5.845495	-22.550445	NaN	-18.228410	28.395940	NaN	24.073904
-19.195864	-19.874892	NaN	-20.283695	0.679028	NaN	1.087831
-56.128075	-37.477547	NaN	-37.445624	-18.650528	NaN	-18.682450
-25.028668	-17.159043	NaN	-25.353672	-7.869625	NaN	0.325004
-29.335328	-15.088164	NaN	-12.577225	-14.247164	NaN	-16.758103
-34.038464	-31.069142	NaN	-29.212898	-2.969322	NaN	-4.825567
-20.088648	-29.847430	NaN	-30.694738	9.758782	NaN	10.606089
-22.181685	-25.312201	NaN	-27.431822	3.130516	NaN	5.250137
-11.302569	-34.125664	NaN	-34.112470	22.823095	NaN	22.809901
-62.995254	-52.830051	NaN	-45.224099	-10.165202	NaN	-17.771154
-12.847389	-34.826333	NaN	-31.610162	21.978944	NaN	18.762773
-26.849577	-24.129937	NaN	-25.494943	-2.719639	NaN	-1.354633
-16.266658	-44.241613	NaN	-39.392790	27.974954	NaN	23.126131
-31.205632	-46.657887	NaN	-42.065216	15.452256	NaN	10.859584
-14.654051	-34.260509	NaN	-36.568273	19.606458	NaN	21.914221
-21.302511	-27.778048	NaN	-27.380366	6.475537	NaN	6.077855
-58.225589	-27.187527	NaN	-25.512645	-31.038062	NaN	-32.712944
-12.051004	-26.200313	NaN	-29.415882	14.149309	NaN	17.364878
-19.190686	-40.133121	NaN	-39.690450	20.942435	NaN	20.499764
-13.970338	-21.594458	NaN	-17.581865	7.624120	NaN	3.611527
-5.361192	-33.720756	NaN	-35.029337	28.359564	NaN	29.668145
-44.351456	-42.140449	NaN	-38.640797	-2.211007	NaN	-5.710659
-19.349739	-46.127994	NaN	-47.089101	26.778255	NaN	27.739363
-44.941031	-22.031829	NaN	-23.684106	-22.909202	NaN	-21.256925
-15.083451	-20.737309	NaN	-24.278782	5.653859	NaN	9.195331
-14.821662	-10.657599	NaN	-17.588857	-4.164063	NaN	2.767195
-60.106722	-41.872232	NaN	-32.865976	-18.234490	NaN	-27.240746
-39.263008	-26.530159	NaN	-25.450557	-12.732848	NaN	-13.812451
-19.654765	-12.196494	NaN	-12.314341	-7.458272	NaN	-7.340425
-37.564709	-32.219591	NaN	-35.456776	-5.345118	NaN	-2.107933
-15.540387	-24.772674	NaN	-24.381726	9.232287	NaN	8.841339
-38.860576	-35.599378	NaN	-39.709992	-3.261199	NaN	0.849415
-19.239544	-26.475933	NaN	-23.758371	7.236389	NaN	4.518827
-3.858608	-28.537668	NaN	-28.529164	24.679061	NaN	24.670557
-25.216448	-29.094880	NaN	-32.372212	3.878432	NaN	7.155764
-24.721622	-32.149581	NaN	-35.897338	7.427959	NaN	11.175716
-35.684325	-42.371228	NaN	-35.232368	6.686903	NaN	-0.451957
-50.770901	-27.009310	NaN	-27.192670	-23.761591	NaN	-23.578230
-5.998493	-20.446843	NaN	-20.784984	14.448350	NaN	14.786491
-20.938598	-29.596743	NaN	-28.720135	8.658145	NaN	7.781538
-4.216906	-26.318925	NaN	-22.760606	22.102018	NaN	18.543700
-2.814542	-8.313663	NaN	-13.843924	5.499121	NaN	11.029381
-44.349775	-15.725890	NaN	-17.660757	-28.623884	NaN	-26.689018
-6.466299	-32.679684	NaN	-29.872262	26.213385	NaN	23.405963
-32.126094	-26.506404	NaN	-29.645032	-5.619690	NaN	-2.481062
-18.020978	-40.020021	NaN	-40.269318	21.999043	NaN	22.248340
-36.533695	-19.277460	NaN	-14.550439	-17.256234	NaN	-21.983256
-27.041565	-31.754900	NaN	-35.420542	4.713335	NaN	8.378976
-29.368178	-20.718322	NaN	-19.664430	-8.649856	NaN	-9.703748
-20.081649	-18.102556	NaN	-16.242412	-1.979093	NaN	-3.839237
-37.082693	-24.016286	NaN	-20.898010	-13.066407	NaN	-16.184683
-19.782460	-22.610111	NaN	-23.960533	2.827651	NaN	4.178074
-12.542201	-53.521283	NaN	-50.384935	40.979081	NaN	37.842733
-54.660112	-37.623765	NaN	-33.268264	-17.036347	NaN	-21.391848
-49.554482	-37.632597	NaN	-37.422149	-11.921885	NaN	-12.132333
-23.901058	-22.651726	NaN	-25.634433	-1.249332	NaN	1.733374
-14.119787	-17.139267	NaN	-20.921070	3.019480	NaN	6.801283
-20.233956	-14.461870	NaN	-18.243788	-5.772087	NaN	-1.990169
-19.452001	-44.635775	NaN	-45.749193	25.183774	NaN	26.297192
-29.102393	-33.595893	NaN	-38.234942	4.493500	NaN	9.132548
-7.034403	-28.480502	NaN	-23.472401	21.446099	NaN	16.437998
-33.137161	-38.369810	NaN	-40.211149	5.232649	NaN	7.073988
-41.292345	-28.781603	NaN	-29.881336	-12.510742	NaN	-11.411009
-20.320760	-30.175205	NaN	-27.745432	9.854445	NaN	7.424672
-14.556667	-32.574500	NaN	-31.338707	18.017833	NaN	16.782039
-27.565288	-34.222478	NaN	-35.358113	6.657189	NaN	7.792825
-37.187992	-27.279809	NaN	-26.516025	-9.908182	NaN	-10.671967
-21.663704	-24.529997	NaN	-28.033480	2.866294	NaN	6.369776
-17.357986	-28.332764	NaN	-30.706672	10.974777	NaN	13.348686
-14.197038	-39.595516	NaN	-36.260346	25.398478	NaN	22.063308
-13.295314	-11.105519	NaN	-12.196464	-2.189795	NaN	-1.098850
-38.218851	-37.972977	NaN	-32.303200	-0.245874	NaN	-5.915651
-32.082164	-27.939525	NaN	-24.323816	-4.142639	NaN	-7.758348
-23.277352	-14.881962	NaN	-16.524890	-8.395390	NaN	-6.752462
-20.862290	-18.225972	NaN	-20.401738	-2.636319	NaN	-0.460552
-22.979484	-20.826318	NaN	-19.459641	-2.153166	NaN	-3.519843
-20.270754	-32.017001	NaN	-25.772805	11.746246	NaN	5.502051
-34.446280	-5.712079	NaN	-3.664849	-28.734201	NaN	-30.781431
-23.641475	-28.364228	NaN	-28.062037	4.722752	NaN	4.420562
-16.945484	-19.701807	NaN	-22.174093	2.756323	NaN	5.228608
-42.536451	-36.663019	NaN	-36.056360	-5.873432	NaN	-6.480091
-17.974452	-14.261169	NaN	-14.450430	-3.713283	NaN	-3.524022
-28.590516	-18.747575	NaN	-18.640181	-9.842941	NaN	-9.950334
-51.534630	-26.711096	NaN	-24.162109	-24.823535	NaN	-27.372521
-47.125400	-34.767645	NaN	-32.352332	-12.357755	NaN	-14.773068
-47.277482	-43.959889	NaN	-38.364505	-3.317593	NaN	-8.912978
-40.682988	-21.519488	NaN	-25.023150	-19.163500	NaN	-15.659838
-31.241154	-34.486009	NaN	-37.715414	3.244855	NaN	6.474260
-40.723469	-23.871180	NaN	-21.253291	-16.852289	NaN	-19.470178
-6.205873	-34.295107	NaN	-32.946488	28.089235	NaN	26.740616
-51.325475	-23.653210	NaN	-22.652490	-27.672264	NaN	-28.672985
-24.458760	-30.727379	NaN	-27.185302	6.268619	NaN	2.726542
-38.630315	-49.709420	NaN	-47.417857	11.079106	NaN	8.787542
-71.989912	-5.393080	NaN	-5.774428	-66.596832	NaN	-66.215485
-18.000371	-30.216109	NaN	-25.469176	12.215739	NaN	7.468806
-23.362514	-18.595889	NaN	-16.627582	-4.766625	NaN	-6.734932
-33.568552	-14.985410	NaN	-14.490104	-18.583142	NaN	-19.078448
-43.141664	-15.803792	NaN	-15.919378	-27.337872	NaN	-27.222286
-13.493223	-32.215359	NaN	-31.764258	18.722135	NaN	18.271034
-35.353773	-24.066819	NaN	-21.518075	-11.286954	NaN	-13.835698
-46.012080	-13.760404	NaN	-11.787195	-32.251676	NaN	-34.224885
-29.246410	-22.126406	NaN	-24.346379	-7.120004	NaN	-4.900032
-20.051691	-14.311670	NaN	-15.995792	-5.740021	NaN	-4.055899
-44.528675	-32.112283	NaN	-34.064904	-12.416393	NaN	-10.463771
-12.256570	-17.065258	NaN	-16.866279	4.808688	NaN	4.609709
-14.745233	-17.982398	NaN	-14.554667	3.237164	NaN	-0.190566
-21.274203	-27.212317	NaN	-23.598003	5.938115	NaN	2.323801
-32.841278	-24.146638	NaN	-21.747854	-8.694640	NaN	-11.093424
-44.839932	-36.008082	NaN	-33.307418	-8.831850	NaN	-11.532514
-70.779643	-25.795141	NaN	-25.198079	-44.984502	NaN	-45.581564
-54.719216	-25.742396	NaN	-24.330351	-28.976821	NaN	-30.388866
-27.867531	-37.094322	NaN	-32.944755	9.226791	NaN	5.077224
4.352683	-30.755164	NaN	-30.447681	35.107847	NaN	34.800363
-35.391081	-36.489231	NaN	-38.691829	1.098150	NaN	3.300748
-58.318846	-41.591679	NaN	-36.281925	-16.727167	NaN	-22.036922
-6.619179	-2.102248	NaN	-0.135996	-4.516932	NaN	-6.483184
-28.666515	-32.980247	NaN	-35.006855	4.313732	NaN	6.340339
-41.147151	-12.803877	NaN	-15.292248	-28.343274	NaN	-25.854903
-9.881416	-46.609458	NaN	-40.651382	36.728043	NaN	30.769966
-36.233892	-18.369305	NaN	-24.110219	-17.864587	NaN	-12.123673
-16.787951	-31.181955	NaN	-30.436557	14.394004	NaN	13.648606
-47.115296	-36.738104	NaN	-34.581529	-10.377192	NaN	-12.533767
-8.696325	-18.194227	NaN	-19.075832	9.497903	NaN	10.379507
-15.696401	-26.470632	NaN	-24.248747	10.774231	NaN	8.552346
-30.282979	-32.279339	NaN	-33.861900	1.996360	NaN	3.578921
-36.033951	-32.899887	NaN	-33.011453	-3.134064	NaN	-3.022498
-18.150206	-22.124556	NaN	-14.650116	3.974350	NaN	-3.500090
-52.674983	-26.526539	NaN	-21.088568	-26.148444	NaN	-31.586414
-12.987932	-22.060515	NaN	-23.398033	9.072583	NaN	10.410100
-30.356722	-49.352539	NaN	-54.627930	18.995817	NaN	24.271208
-12.176569	-2.327180	NaN	-0.824567	-9.849389	NaN	-11.352003
-32.101987	-31.746670	NaN	-32.533377	-0.355318	NaN	0.431389
-10.125936	-57.231758	NaN	-50.462130	47.105822	NaN	40.336193
-25.969609	-46.380169	NaN	-45.072189	20.410561	NaN	19.102581
-28.737602	-29.508065	NaN	-30.665735	0.770463	NaN	1.928133
-37.035467	-35.497124	NaN	-35.414573	-1.538343	NaN	-1.620894
-25.948187	-32.829705	NaN	-30.577517	6.881517	NaN	4.629329
-27.107147	-22.704001	NaN	-23.663388	-4.403146	NaN	-3.443759
-27.442305	-26.512436	NaN	-21.272779	-0.929870	NaN	-6.169527
-9.309421	-14.035862	NaN	-15.807996	4.726441	NaN	6.498575
-17.840984	-29.240189	NaN	-32.546846	11.399205	NaN	14.705862
-26.068151	-45.095959	NaN	-40.111301	19.027809	NaN	14.043151
-22.178723	-29.466189	NaN	-29.030369	7.287467	NaN	6.851646
-38.262953	-19.511107	NaN	-24.408998	-18.751845	NaN	-13.853955
-27.375895	-22.165398	NaN	-27.030961	-5.210496	NaN	-0.344934
-39.882196	-24.430636	NaN	-21.263488	-15.451560	NaN	-18.618709
-3.708165	-39.175996	NaN	-36.268615	35.467831	NaN	32.560450
-20.624930	-32.714474	NaN	-37.703077	12.089544	NaN	17.078146
3.363379	-32.197018	NaN	-29.714589	35.560397	NaN	33.077968
-15.172418	-26.002253	NaN	-22.964036	10.829835	NaN	7.791618
-17.461486	-22.198041	NaN	-24.284485	4.736555	NaN	6.823000
-19.551842	-26.156665	NaN	-32.901249	6.604823	NaN	13.349407
8.043628	-18.289277	NaN	-21.489341	26.332905	NaN	29.532969
-35.827526	-27.634383	NaN	-26.617457	-8.193143	NaN	-9.210069
-46.284269	-25.184265	NaN	-25.486777	-21.100004	NaN	-20.797492
-9.158882	-29.879121	NaN	-29.151724	20.720239	NaN	19.992842
-20.965812	-24.514898	NaN	-26.046870	3.549085	NaN	5.081058
-33.736297	-23.168092	NaN	-23.124373	-10.568205	NaN	-10.611924
-52.521372	-18.399997	NaN	-21.336353	-34.121375	NaN	-31.185019
-8.338545	-44.447706	NaN	-39.363027	36.109161	NaN	31.024482
-51.291254	-14.925448	NaN	-15.494274	-36.365806	NaN	-35.796980
-34.004565	-18.552526	NaN	-20.137856	-15.452038	NaN	-13.866709
-34.001570	-22.054915	NaN	-22.139678	-11.946654	NaN	-11.861891
-27.081183	-19.711355	NaN	-19.135587	-7.369828	NaN	-7.945596
-63.579280	-25.364377	NaN	-28.476399	-38.214903	NaN	-35.102880
-34.364206	-27.191513	NaN	-33.993116	-7.172692	NaN	-0.371090
-48.333590	-27.499836	NaN	-29.180908	-20.833754	NaN	-19.152682
-32.726218	-24.661458	NaN	-22.161331	-8.064759	NaN	-10.564886
-9.524608	-32.663478	NaN	-32.801673	23.138870	NaN	23.277065
-4.257115	-34.171700	NaN	-34.236778	29.914585	NaN	29.979663
-18.792773	-39.620334	NaN	-45.347191	20.827561	NaN	26.554418
-29.381739	-23.818412	NaN	-25.542235	-5.563327	NaN	-3.839504
-25.868146	-42.343461	NaN	-48.412244	16.475315	NaN	22.544098
-55.816489	-12.948425	NaN	-12.488048	-42.868064	NaN	-43.328441
-12.346628	-34.779990	NaN	-36.477038	22.433362	NaN	24.130410
-10.321299	-28.947359	NaN	-22.679097	18.626060	NaN	12.357798
-24.524458	-36.230624	NaN	-35.560187	11.706166	NaN	11.035729
-3.267691	-26.603932	NaN	-28.433424	23.336242	NaN	25.165733
-22.892550	-29.101935	NaN	-30.626778	6.209385	NaN	7.734228
-23.284641	-32.234540	NaN	-32.810178	8.949898	NaN	9.525537
-29.579848	-30.492639	NaN	-32.859086	0.912791	NaN	3.279238
-39.153652	-26.080310	NaN	-27.421182	-13.073342	NaN	-11.732470
-14.516221	-29.675484	NaN	-30.152204	15.159262	NaN	15.635982
-8.518935	-28.309944	NaN	-29.344698	19.791008	NaN	20.825762
-42.208229	-35.375318	NaN	-36.560257	-6.832911	NaN	-5.647973
-13.110476	-41.268474	NaN	-40.455940	28.157998	NaN	27.345464
-19.379398	-22.163199	NaN	-26.109638	2.783802	NaN	6.730240
-19.564114	-45.699700	NaN	-41.144830	26.135586	NaN	21.580716
-47.487232	-12.473321	NaN	-12.085390	-35.013911	NaN	-35.401842
-14.353165	-28.195690	NaN	-28.711311	13.842525	NaN	14.358146
-44.600970	-23.836478	NaN	-25.108599	-20.764492	NaN	-19.492371
-18.174535	-20.312972	NaN	-16.933960	2.138437	NaN	-1.240574
-36.208591	-37.523364	NaN	-33.589714	1.314773	NaN	-2.618876
-26.559385	-35.079930	NaN	-29.616591	8.520545	NaN	3.057206
-35.365893	-14.317994	NaN	-12.226021	-21.047899	NaN	-23.139872
-12.093843	-24.142192	NaN	-24.363575	12.048349	NaN	12.269731
-14.853923	-30.207143	NaN	-30.706242	15.353220	NaN	15.852319
-34.820898	0.436439	NaN	-4.426792	-35.257337	NaN	-30.394106
-49.715795	-29.469925	NaN	-27.913225	-20.245870	NaN	-21.802570
-43.043434	-17.001457	NaN	-18.597039	-26.041977	NaN	-24.446395
-24.809979	-19.543172	NaN	-18.981009	-5.266807	NaN	-5.828970
-39.670972	-15.265587	NaN	-20.264182	-24.405385	NaN	-19.406790
-3.630218	-33.767898	NaN	-33.930461	30.137680	NaN	30.300244
-18.042401	-34.892234	NaN	-35.440397	16.849833	NaN	17.397996
-17.327141	-23.898542	NaN	-20.884084	6.571401	NaN	3.556943
-46.520951	-45.002372	NaN	-35.782744	-1.518579	NaN	-10.738207
-51.874105	-14.338995	NaN	-14.056223	-37.535110	NaN	-37.817882
-31.011843	-25.778120	NaN	-23.025814	-5.233723	NaN	-7.986030
-31.467921	-19.923130	NaN	-18.156126	-11.544791	NaN	-13.311795
-39.154874	-15.677007	NaN	-14.586971	-23.477868	NaN	-24.567903
-43.416125	-34.184148	NaN	-36.284557	-9.231978	NaN	-7.131568
-26.442613	-20.498020	NaN	-21.547151	-5.944593	NaN	-4.895462
-6.704224	-34.242484	NaN	-33.266487	27.538260	NaN	26.562263
-27.967551	-14.154111	NaN	-20.300628	-13.813440	NaN	-7.666923
-28.769751	-26.189936	NaN	-22.729797	-2.579815	NaN	-6.039954
-17.965386	-16.521200	NaN	-15.277405	-1.444186	NaN	-2.687981
-26.870469	-35.974523	NaN	-36.301373	9.104054	NaN	9.430904
-6.274040	-32.130411	NaN	-32.088359	25.856371	NaN	25.814319
-26.192749	-28.027452	NaN	-30.951675	1.834703	NaN	4.758926
-32.168014	-12.687483	NaN	-16.378894	-19.480531	NaN	-15.789120
-21.944910	-35.174614	NaN	-30.827122	13.229704	NaN	8.882212
-37.836510	-23.314504	NaN	-18.170572	-14.522006	NaN	-19.665937
-13.768854	-21.609281	NaN	-23.061593	7.840427	NaN	9.292739
-21.093493	-23.123746	NaN	-22.806296	2.030252	NaN	1.712803
-15.147289	-11.504622	NaN	-15.239690	-3.642667	NaN	0.092401
-23.537683	-18.106855	NaN	-14.813440	-5.430828	NaN	-8.724242
-51.544041	-32.235835	NaN	-27.502241	-19.308205	NaN	-24.041800
-30.011942	-27.747575	NaN	-28.039457	-2.264366	NaN	-1.972485
-19.036210	-14.860645	NaN	-16.767482	-4.175565	NaN	-2.268728
-22.799855	-25.751396	NaN	-24.985127	2.951541	NaN	2.185272
-22.246288	-29.056088	NaN	-31.715231	6.809800	NaN	9.468944
-28.938894	-33.640061	NaN	-32.843668	4.701167	NaN	3.904774
-19.668346	-39.854620	NaN	-42.688071	20.186275	NaN	23.019725
-19.215935	-20.045296	NaN	-21.660828	0.829361	NaN	2.444893
-20.823417	-26.443826	NaN	-27.520827	5.620410	NaN	6.697410
-27.493396	-57.391786	NaN	-55.085905	29.898390	NaN	27.592509
-12.470515	-18.008436	NaN	-20.773409	5.537921	NaN	8.302894
-41.020127	-26.212902	NaN	-29.387082	-14.807225	NaN	-11.633046
-58.248131	-24.984444	NaN	-22.474447	-33.263687	NaN	-35.773685
-9.275122	-27.954158	NaN	-29.768119	18.679035	NaN	20.492997
-10.010171	-30.755644	NaN	-27.375291	20.745472	NaN	17.365119
-62.863771	-36.656038	NaN	-39.537853	-26.207733	NaN	-23.325917
-0.580298	-21.045069	NaN	-19.950333	20.464772	NaN	19.370035
-50.102589	-38.567008	NaN	-35.179794	-11.535582	NaN	-14.922796
-41.684106	-34.135849	NaN	-31.325389	-7.548257	NaN	-10.358717
-20.442767	-24.581090	NaN	-23.846237	4.138322	NaN	3.403469
-31.472450	-46.480479	NaN	-44.628465	15.008028	NaN	13.156014
-30.866679	-27.562507	NaN	-32.419824	-3.304172	NaN	1.553145
-27.013402	-8.441725	NaN	-12.219744	-18.571677	NaN	-14.793658
-47.005930	-36.508713	NaN	-37.734073	-10.497217	NaN	-9.271857
-21.449134	-8.170409	NaN	-11.589742	-13.278725	NaN	-9.859392
-27.516834	-28.450967	NaN	-26.973499	0.934133	NaN	-0.543335
-11.655817	-15.041088	NaN	-15.476352	3.385271	NaN	3.820535
-20.058764	-17.745620	NaN	-14.372250	-2.313144	NaN	-5.686515
-5.999208	-51.468990	NaN	-43.007098	45.469782	NaN	37.007890
-50.693181	-9.369101	NaN	-7.440290	-41.324080	NaN	-43.252891
-22.830008	-41.867818	NaN	-39.262396	19.037810	NaN	16.432388
-22.628049	-7.944223	NaN	-9.631757	-14.683826	NaN	-12.996292
-16.320823	-22.633531	NaN	-20.270071	6.312708	NaN	3.949247
-29.140045	-23.261275	NaN	-25.063320	-5.878770	NaN	-4.076725
-47.868330	-25.963327	NaN	-24.586932	-21.905003	NaN	-23.281398
-21.122402	-25.000525	NaN	-25.664477	3.878123	NaN	4.542075
-18.028570	-29.307791	NaN	-31.100986	11.279221	NaN	13.072416
-40.287400	-37.582925	NaN	-34.438956	-2.704476	NaN	-5.848445
0.133761	-51.495550	NaN	-42.865170	51.629311	NaN	42.998931
-20.790941	-43.586733	NaN	-45.862072	22.795792	NaN	25.071131
-28.327696	-37.772548	NaN	-36.932903	9.444852	NaN	8.605207
-10.189126	-39.909499	NaN	-44.705663	29.720373	NaN	34.516538
-13.605863	-32.833591	NaN	-28.336493	19.227728	NaN	14.730631
-26.933729	-52.102552	NaN	-52.013288	25.168823	NaN	25.079559
-36.092772	-19.988252	NaN	-21.411098	-16.104520	NaN	-14.681675
-5.151730	-23.780492	NaN	-24.538906	18.628762	NaN	19.387176
-27.127488	-38.721841	NaN	-32.160919	11.594353	NaN	5.033431
-17.741679	-41.873319	NaN	-42.228126	24.131640	NaN	24.486447
-35.228905	-28.663381	NaN	-33.016743	-6.565524	NaN	-2.212161
-68.572139	-45.269912	NaN	-52.803948	-23.302228	NaN	-15.768192
-33.299171	-19.191530	NaN	-18.005106	-14.107641	NaN	-15.294066
-48.967182	-33.345820	NaN	-32.863114	-15.621361	NaN	-16.104068
-15.806664	-37.442161	NaN	-40.876860	21.635497	NaN	25.070196
-27.307207	-24.223942	NaN	-23.252949	-3.083264	NaN	-4.054257
-26.596790	-28.204143	NaN	-26.377938	1.607353	NaN	-0.218852
-22.977946	-29.469042	NaN	-28.476625	6.491096	NaN	5.498679
-1.740143	-21.601854	NaN	-21.747003	19.861711	NaN	20.006860
-39.873386	-23.901542	NaN	-32.026407	-15.971844	NaN	-7.846980
-17.632442	-33.156784	NaN	-36.465630	15.524342	NaN	18.833188
-5.740257	-38.054588	NaN	-38.034159	32.314332	NaN	32.293903
-25.912383	-31.861139	NaN	-29.198533	5.948756	NaN	3.286149
-34.731200	-28.641612	NaN	-36.839044	-6.089588	NaN	2.107844
-47.034835	-35.025311	NaN	-37.295422	-12.009524	NaN	-9.739413
-16.233143	-18.180267	NaN	-22.580367	1.947124	NaN	6.347224
-9.849670	-7.629076	NaN	-10.984402	-2.220594	NaN	1.134732
-33.493426	-23.987047	NaN	-21.022436	-9.506379	NaN	-12.470990
-11.763297	-10.880045	NaN	-12.193435	-0.883252	NaN	0.430138
-29.896615	-3.065485	NaN	-5.671182	-26.831130	NaN	-24.225433
-36.272055	-28.377613	NaN	-28.577965	-7.894442	NaN	-7.694090
-13.591875	-28.744787	NaN	-25.360775	15.152913	NaN	11.768900
-37.826927	-38.846381	NaN	-38.422716	1.019454	NaN	0.595789
-44.188345	-10.557436	NaN	-11.309979	-33.630910	NaN	-32.878366
-22.128083	-19.915278	NaN	-23.175758	-2.212805	NaN	1.047675
-37.322994	-33.780912	NaN	-35.032834	-3.542082	NaN	-2.290160
-25.804342	-28.545375	NaN	-24.010877	2.741033	NaN	-1.793465
-36.630634	-16.816224	NaN	-17.482701	-19.814410	NaN	-19.147933
-39.129464	-41.072045	NaN	-36.112428	1.942581	NaN	-3.017035
-15.309468	-15.887536	NaN	-14.582646	0.578068	NaN	-0.726822
-28.334620	-19.616125	NaN	-19.797518	-8.718496	NaN	-8.537103
-60.872098	-57.261479	NaN	-50.086581	-3.610619	NaN	-10.785517
-19.865296	-26.816945	NaN	-24.757272	6.951648	NaN	4.891976
-42.233830	-30.943216	NaN	-32.198646	-11.290614	NaN	-10.035184
-32.300989	-24.355446	NaN	-21.680500	-7.945543	NaN	-10.620488
-22.031370	-24.260469	NaN	-25.851307	2.229099	NaN	3.819936
-23.208922	-26.410904	NaN	-26.398377	3.201981	NaN	3.189454
-27.055529	-29.624067	NaN	-27.071344	2.568538	NaN	0.015815
-40.056819	-27.628759	NaN	-30.256388	-12.428060	NaN	-9.800432
-23.173272	-39.466270	NaN	-39.552819	16.292998	NaN	16.379547
-67.145216	-18.403648	NaN	-12.719224	-48.741568	NaN	-54.425992
-29.820113	-30.123154	NaN	-32.069466	0.303041	NaN	2.249353
-8.476427	-29.876875	NaN	-33.842725	21.400448	NaN	25.366298
-20.384076	-29.679709	NaN	-25.806659	9.295633	NaN	5.422584
-13.370176	-31.738020	NaN	-33.237578	18.367845	NaN	19.867402
-22.231924	-26.536307	NaN	-27.969336	4.304383	NaN	5.737412
-15.271801	-34.812707	NaN	-35.291985	19.540907	NaN	20.020184
-34.924626	-40.421769	NaN	-34.533751	5.497143	NaN	-0.390875
-30.425961	-20.519085	NaN	-21.009897	-9.906876	NaN	-9.416064
-26.812547	-27.902687	NaN	-27.976939	1.090140	NaN	1.164392
-9.952482	-26.034743	NaN	-25.404151	16.082261	NaN	15.451669
-66.919430	-46.751071	NaN	-42.227721	-20.168359	NaN	-24.691709
-23.754730	-27.385914	NaN	-25.643436	3.631184	NaN	1.888706
-34.228393	-21.872451	NaN	-18.131852	-12.355942	NaN	-16.096541
-25.500307	-45.542323	NaN	-47.312913	20.042015	NaN	21.812605
-34.634533	-31.877265	NaN	-34.081691	-2.757268	NaN	-0.552842
-38.884336	-19.246628	NaN	-23.463646	-19.637708	NaN	-15.420691
-36.544908	-4.424453	NaN	-3.272353	-32.120456	NaN	-33.272555
-16.886166	-16.192898	NaN	-22.738798	-0.693268	NaN	5.852631
-32.927054	-24.469852	NaN	-25.325269	-8.457203	NaN	-7.601785
-58.149086	-24.385439	NaN	-26.884743	-33.763647	NaN	-31.264343
-32.098763	-31.127034	NaN	-30.522626	-0.971729	NaN	-1.576138
-39.722380	-36.760455	NaN	-37.664953	-2.961925	NaN	-2.057427
-34.855252	-3.309150	NaN	-6.088980	-31.546102	NaN	-28.766272
-23.954822	-35.285108	NaN	-35.701534	11.330286	NaN	11.746712
-12.330289	-22.047860	NaN	-21.748883	9.717571	NaN	9.418595
-36.405398	-29.428836	NaN	-25.119078	-6.976563	NaN	-11.286321
-21.924236	-34.535992	NaN	-32.666410	12.611756	NaN	10.742174
-34.071010	-5.476146	NaN	-8.006752	-28.594864	NaN	-26.064258
-24.882275	-26.799375	NaN	-26.034459	1.917100	NaN	1.152184
-26.962338	-15.060614	NaN	-18.550289	-11.901724	NaN	-8.412049
-48.951446	-28.133215	NaN	-31.186231	-20.818231	NaN	-17.765215
-36.615337	-21.176922	NaN	-15.629087	-15.438415	NaN	-20.986250
-20.083916	-5.887376	NaN	-9.912229	-14.196540	NaN	-10.171687
-29.016389	-48.598123	NaN	-42.945736	19.581734	NaN	13.929347
-21.397680	-21.828190	NaN	-22.047225	0.430510	NaN	0.649545
-36.743597	-45.662038	NaN	-48.684354	8.918441	NaN	11.940757
-24.815870	-56.759462	NaN	-54.438494	31.943592	NaN	29.622624
-43.189329	-25.287475	NaN	-20.718057	-17.901854	NaN	-22.471272
-14.219050	-39.419195	NaN	-36.241725	25.200145	NaN	22.022676
-39.493750	-23.876285	NaN	-28.129504	-15.617464	NaN	-11.364246
-31.538960	-33.503877	NaN	-31.888123	1.964918	NaN	0.349163
-11.495585	-28.841507	NaN	-28.061164	17.345922	NaN	16.565579
-14.850891	-30.149034	NaN	-36.245162	15.298143	NaN	21.394271
-32.702535	-28.743370	NaN	-27.931565	-3.959165	NaN	-4.770971
-27.108189	-17.072879	NaN	-17.687047	-10.035310	NaN	-9.421142
-27.947299	-23.727865	NaN	-22.150874	-4.219434	NaN	-5.796425
-29.214444	-38.307441	NaN	-37.835046	9.092997	NaN	8.620602
-33.962586	-27.629214	NaN	-24.774416	-6.333372	NaN	-9.188170
-21.651790	-41.697593	NaN	-40.551203	20.045803	NaN	18.899413
-22.917673	-23.841671	NaN	-22.923512	0.923998	NaN	0.005839
-36.672781	-14.972943	NaN	-15.651602	-21.699837	NaN	-21.021179
-23.014001	-15.269595	NaN	-13.614352	-7.744406	NaN	-9.399649
-31.221412	-24.695633	NaN	-23.267729	-6.525779	NaN	-7.953682
-20.034279	-16.335992	NaN	-17.171737	-3.698287	NaN	-2.862542
-30.862066	-12.277342	NaN	-16.071195	-18.584724	NaN	-14.790872
-27.845518	-38.164832	NaN	-34.571756	10.319314	NaN	6.726239
-43.204999	-13.933512	NaN	-15.379231	-29.271488	NaN	-27.825768
-41.082844	-22.741563	NaN	-22.215759	-18.341281	NaN	-18.867086
-36.935761	-34.385084	NaN	-30.550116	-2.550677	NaN	-6.385645
-12.640905	-30.508617	NaN	-30.965568	17.867712	NaN	18.324663
-32.266360	-33.807229	NaN	-33.393858	1.540868	NaN	1.127498
-14.975965	-31.068063	NaN	-31.266619	16.092098	NaN	16.290654
-25.473061	-35.144367	NaN	-31.540158	9.671305	NaN	6.067097
-13.491974	-37.125534	NaN	-38.012644	23.633560	NaN	24.520670
-49.000369	-27.971962	NaN	-29.818976	-21.028407	NaN	-19.181392
-28.084321	-36.378215	NaN	-37.319763	8.293894	NaN	9.235443
-33.875211	-32.990149	NaN	-32.588598	-0.885062	NaN	-1.286614
-17.015991	-49.117372	NaN	-51.054910	32.101382	NaN	34.038919
-31.473527	-20.266269	NaN	-22.523971	-11.207259	NaN	-8.949556
-31.196017	-3.936119	NaN	-9.058440	-27.259897	NaN	-22.137576
0.345251	-26.673651	NaN	-31.100591	27.018903	NaN	31.445843
-23.113379	-20.223171	NaN	-18.523972	-2.890208	NaN	-4.589407
-23.759970	-12.411399	NaN	-14.030041	-11.348571	NaN	-9.729929
-20.051852	-35.014872	NaN	-41.035924	14.963020	NaN	20.984071
-10.342924	-15.211485	NaN	-14.429191	4.868561	NaN	4.086266
-52.362151	-27.896956	NaN	-27.592855	-24.465195	NaN	-24.769296
-36.801572	-15.441958	NaN	-15.662075	-21.359614	NaN	-21.139496
-27.745428	-25.649287	NaN	-23.608634	-2.096140	NaN	-4.136793
-15.385147	-22.203969	NaN	-20.349959	6.818822	NaN	4.964811
-32.834021	-7.573997	NaN	-4.772214	-25.260024	NaN	-28.061807
-47.363507	-20.790651	NaN	-25.809279	-26.572856	NaN	-21.554228
-28.287936	-40.452641	NaN	-37.077070	12.164705	NaN	8.789134
-44.599601	-27.956768	NaN	-29.240009	-16.642834	NaN	-15.359593
6.955316	-46.479942	NaN	-49.774276	53.435257	NaN	56.729592
-6.831572	-33.482978	NaN	-34.250507	26.651406	NaN	27.418935
-37.175583	-21.444864	NaN	-21.494039	-15.730719	NaN	-15.681545
-24.167048	-22.617171	NaN	-23.163050	-1.549877	NaN	-1.003998
-46.892440	-22.097082	NaN	-19.619615	-24.795357	NaN	-27.272825
-10.924868	-20.776543	NaN	-22.589039	9.851675	NaN	11.664171
-45.924078	-23.151994	NaN	-26.536349	-22.772083	NaN	-19.387728
-57.227348	-34.824488	NaN	-37.231419	-22.402859	NaN	-19.995929
-31.316819	-20.930339	NaN	-22.278866	-10.386479	NaN	-9.037953
-46.583867	-39.582787	NaN	-36.066840	-7.001080	NaN	-10.517027
-58.132032	-26.648981	NaN	-20.254672	-31.483051	NaN	-37.877360
-34.338435	-37.034372	NaN	-38.476864	2.695937	NaN	4.138429
-35.607195	-19.458815	NaN	-21.749051	-16.148380	NaN	-13.858144
-35.019612	-19.289861	NaN	-15.119157	-15.729751	NaN	-19.900456
-31.966499	-30.208282	NaN	-33.798044	-1.758217	NaN	1.831546
-56.968212	-5.623944	NaN	-1.433031	-51.344269	NaN	-55.535182
-14.380472	-32.954079	NaN	-34.322767	18.573607	NaN	19.942294
-29.694031	-48.088367	NaN	-49.233210	18.394336	NaN	19.539178
-16.629135	-6.769136	NaN	-5.479014	-9.859999	NaN	-11.150121
-9.825825	-25.808128	NaN	-24.966821	15.982303	NaN	15.140996
-28.430308	-33.837952	NaN	-32.115099	5.407644	NaN	3.684791
-35.186835	-20.256586	NaN	-15.756254	-14.930249	NaN	-19.430581
-25.957029	-43.743683	NaN	-38.908733	17.786655	NaN	12.951704
-19.071270	-49.252437	NaN	-47.311745	30.181168	NaN	28.240476
-3.031573	-20.734281	NaN	-19.889064	17.702708	NaN	16.857491
-16.899536	-28.224450	NaN	-36.198336	11.324914	NaN	19.298800
-49.686791	-26.998776	NaN	-33.555097	-22.688016	NaN	-16.131694
-17.205356	-20.296009	NaN	-19.896148	3.090653	NaN	2.690792
-27.205320	-28.426956	NaN	-29.263474	1.221636	NaN	2.058154
-24.023631	-23.933070	NaN	-26.759886	-0.090561	NaN	2.736255
-18.681782	-21.619527	NaN	-21.219103	2.937746	NaN	2.537321
1.685521	-34.286768	NaN	-34.210649	35.972289	NaN	35.896170
-23.385293	-25.892954	NaN	-25.563653	2.507661	NaN	2.178360
-16.602144	-18.731276	NaN	-18.483008	2.129132	NaN	1.880864
-40.237935	-44.593515	NaN	-40.527684	4.355580	NaN	0.289749
-18.569221	-17.542701	NaN	-13.685948	-1.026520	NaN	-4.883272
-10.162300	-8.574374	NaN	-7.138376	-1.587927	NaN	-3.023925
-31.967975	-29.289257	NaN	-27.232807	-2.678717	NaN	-4.735168
-27.556136	-31.870781	NaN	-30.913962	4.314645	NaN	3.357826
-15.990481	-29.703232	NaN	-35.858307	13.712750	NaN	19.867825
-40.175628	-31.497906	NaN	-33.918153	-8.677722	NaN	-6.257475
-38.367428	-26.809959	NaN	-21.178365	-11.557470	NaN	-17.189063
-18.913698	-34.147258	NaN	-35.661585	15.233560	NaN	16.747886
-22.447361	-39.679825	NaN	-40.825075	17.232464	NaN	18.377714
-20.712590	-4.855265	NaN	-6.842246	-15.857325	NaN	-13.870344
-52.789053	-23.555247	NaN	-18.473316	-29.233806	NaN	-34.315737
-35.140914	-17.793453	NaN	-23.838006	-17.347461	NaN	-11.302908
-28.368526	-32.247741	NaN	-32.310953	3.879215	NaN	3.942427
-19.001959	-47.140304	NaN	-45.736672	28.138346	NaN	26.734713
-16.636062	-21.300890	NaN	-25.518739	4.664827	NaN	8.882676
-51.651850	-16.221568	NaN	-16.118987	-35.430282	NaN	-35.532863
-37.094369	-24.906556	NaN	-19.115315	-12.187813	NaN	-17.979054
-26.421315	-34.538771	NaN	-39.229457	8.117456	NaN	12.808142
-12.838734	-57.969959	NaN	-53.594238	45.131225	NaN	40.755504
-49.232170	-16.565032	NaN	-16.294865	-32.667138	NaN	-32.937306
-18.379159	-26.628027	NaN	-25.868481	8.248868	NaN	7.489322
-42.531654	-28.148139	NaN	-30.589247	-14.383515	NaN	-11.942408
-23.354806	-35.624923	NaN	-35.605247	12.270117	NaN	12.250442
-13.114280	-24.162560	NaN	-22.398861	11.048280	NaN	9.284581
-30.193492	-11.437167	NaN	-11.997306	-18.756325	NaN	-18.196186
-44.897897	-15.281633	NaN	-15.335071	-29.616265	NaN	-29.562826
-43.272123	-12.945303	NaN	-12.144715	-30.326820	NaN	-31.127408
-49.672144	-33.617471	NaN	-37.536187	-16.054673	NaN	-12.135957
-24.879595	-37.450879	NaN	-34.404384	12.571284	NaN	9.524789
-41.869826	-8.100721	NaN	-3.598055	-33.769105	NaN	-38.271771
-54.732801	-45.328717	NaN	-46.354537	-9.404084	NaN	-8.378264
-17.640785	-18.955954	NaN	-23.618257	1.315169	NaN	5.977472
-21.396544	-27.517179	NaN	-30.303411	6.120635	NaN	8.906867
-9.324863	-18.526248	NaN	-26.400008	9.201385	NaN	17.075146
-20.317186	-27.090808	NaN	-29.355617	6.773622	NaN	9.038431
-30.392122	-17.623498	NaN	-15.441039	-12.768624	NaN	-14.951084
-12.528916	-60.811319	NaN	-57.507914	48.282403	NaN	44.978998
-36.383579	-35.790643	NaN	-39.639018	-0.592935	NaN	3.255440
-42.234221	-27.984933	NaN	-28.181276	-14.249287	NaN	-14.052945
-33.964798	-8.438806	NaN	-10.196161	-25.525993	NaN	-23.768637
-30.077089	-41.780540	NaN	-40.047959	11.703451	NaN	9.970870
-19.690844	-42.420206	NaN	-40.967332	22.729361	NaN	21.276487
-36.239381	-28.131936	NaN	-26.514314	-8.107446	NaN	-9.725068
-26.021004	-26.522883	NaN	-27.747152	0.501878	NaN	1.726148
-44.467998	-39.408766	NaN	-39.722721	-5.059232	NaN	-4.745276
-11.651777	-34.796014	NaN	-36.976703	23.144237	NaN	25.324926
-26.042926	-21.000836	NaN	-25.112621	-5.042090	NaN	-0.930305
-16.989428	-27.490826	NaN	-24.476570	10.501398	NaN	7.487142
-15.805810	-33.606561	NaN	-30.554582	17.800751	NaN	14.748772
-16.800466	-37.272431	NaN	-39.928075	20.471965	NaN	23.127609
-7.922494	-17.714301	NaN	-21.838712	9.791806	NaN	13.916218
-22.107416	-16.038556	NaN	-18.729016	-6.068861	NaN	-3.378400
-29.291701	-29.703039	NaN	-30.811141	0.411338	NaN	1.519440
-45.040976	-39.846394	NaN	-37.211330	-5.194582	NaN	-7.829646
-22.156152	-12.503894	NaN	-14.415912	-9.652257	NaN	-7.740240
-13.236507	-16.174558	NaN	-15.863231	2.938051	NaN	2.626724
-19.009675	-45.843358	NaN	-45.924776	26.833683	NaN	26.915101
-23.998502	-38.033665	NaN	-37.124893	14.035163	NaN	13.126391
-55.353571	-31.602438	NaN	-26.680059	-23.751133	NaN	-28.673512
-25.356758	-16.374001	NaN	-18.369421	-8.982757	NaN	-6.987337
-32.757888	-39.064157	NaN	-35.297444	6.306268	NaN	2.539556
-0.963877	-14.074713	NaN	-18.781544	13.110836	NaN	17.817667
-9.395622	-31.289737	NaN	-33.466768	21.894115	NaN	24.071146
-23.068889	-37.007467	NaN	-36.675368	13.938577	NaN	13.606478
-30.535390	-21.964354	NaN	-19.086033	-8.571036	NaN	-11.449357
-39.848070	-26.887938	NaN	-32.054735	-12.960132	NaN	-7.793335
-12.487142	-26.974899	NaN	-23.436495	14.487757	NaN	10.949353
-14.051198	-40.120542	NaN	-41.243385	26.069344	NaN	27.192187
-44.516457	-37.121850	NaN	-32.716860	-7.394606	NaN	-11.799596
-32.114363	-37.901099	NaN	-36.483576	5.786736	NaN	4.369212
-33.898387	-14.215272	NaN	-12.039530	-19.683115	NaN	-21.858857
-4.975880	-24.160790	NaN	-20.360995	19.184909	NaN	15.385115
-20.231676	-48.619908	NaN	-46.356930	28.388233	NaN	26.125254
-42.799825	-46.633118	NaN	-51.079007	3.833294	NaN	8.279182
-33.483669	-33.915061	NaN	-32.661430	0.431392	NaN	-0.822240
-21.464266	-30.855941	NaN	-30.116698	9.391675	NaN	8.652432
-22.411978	-28.051742	NaN	-27.767615	5.639764	NaN	5.355637
-20.641780	-17.966964	NaN	-15.344581	-2.674816	NaN	-5.297199
-54.485652	-20.554837	NaN	-16.829324	-33.930815	NaN	-37.656328
-26.721257	-31.821103	NaN	-31.039517	5.099846	NaN	4.318260
-26.769569	-52.883878	NaN	-55.171740	26.114310	NaN	28.402171
-47.901865	-28.212902	NaN	-26.267691	-19.688963	NaN	-21.634174
-33.554906	-30.177618	NaN	-35.269673	-3.377288	NaN	1.714767
-62.287782	-22.469066	NaN	-27.307836	-39.818716	NaN	-34.979946
-34.305925	-34.683702	NaN	-29.898329	0.377777	NaN	-4.407596
-9.880356	-30.077167	NaN	-30.838636	20.196812	NaN	20.958281
-16.390351	-25.735203	NaN	-28.840398	9.344851	NaN	12.450047
-17.424764	-49.053258	NaN	-46.189735	31.628494	NaN	28.764971
-25.550198	-52.662440	NaN	-49.737179	27.112241	NaN	24.186980
-30.321274	-8.417209	NaN	-7.403773	-21.904065	NaN	-22.917501
-5.997460	-51.698272	NaN	-47.225733	45.700812	NaN	41.228273
-3.303364	-26.593011	NaN	-28.568392	23.289646	NaN	25.265028
-44.415839	-28.704841	NaN	-27.617185	-15.710999	NaN	-16.798654
-15.315327	-21.852009	NaN	-26.552112	6.536682	NaN	11.236785
-31.069302	-25.062555	NaN	-24.055645	-6.006747	NaN	-7.013657
-21.158508	-27.230554	NaN	-22.174279	6.072046	NaN	1.015771
-22.627214	-17.538450	NaN	-18.114194	-5.088764	NaN	-4.513020
-34.064949	-23.673804	NaN	-24.046603	-10.391145	NaN	-10.018346
-20.703602	-35.285344	NaN	-36.141070	14.581742	NaN	15.437468
-44.589360	-15.464491	NaN	-17.666493	-29.124869	NaN	-26.922867
-19.154458	-37.525248	NaN	-37.377421	18.370790	NaN	18.222962
-21.510658	-34.548721	NaN	-31.494138	13.038064	NaN	9.983480
-21.373794	-21.801205	NaN	-21.982127	0.427410	NaN	0.608333
-32.552742	-46.267393	NaN	-45.397969	13.714651	NaN	12.845226
-47.287748	-39.707814	NaN	-45.219450	-7.579934	NaN	-2.068298
-41.566900	-15.788900	NaN	-18.564782	-25.778001	NaN	-23.002118
-37.432256	-22.121528	NaN	-17.736017	-15.310728	NaN	-19.696239
-20.189159	-32.144760	NaN	-34.624835	11.955600	NaN	14.435675
-34.707596	-27.664529	NaN	-31.092197	-7.043067	NaN	-3.615399
-16.935078	-20.885377	NaN	-25.597137	3.950299	NaN	8.662059
-40.677302	-21.546179	NaN	-20.613415	-19.131123	NaN	-20.063886
-10.569803	-15.699221	NaN	-16.945452	5.129417	NaN	6.375649
-19.223258	-33.545210	NaN	-34.436041	14.321952	NaN	15.212783
-24.660993	-37.774708	NaN	-33.156089	13.113715	NaN	8.495096
-30.408882	-10.011196	NaN	-12.901851	-20.397686	NaN	-17.507031
-2.386651	-18.254362	NaN	-17.685561	15.867712	NaN	15.298910
-60.636713	-41.939691	NaN	-42.474121	-18.697022	NaN	-18.162592
-6.394587	-31.611443	NaN	-32.102965	25.216856	NaN	25.708378
-45.133830	-23.419326	NaN	-23.032197	-21.714505	NaN	-22.101633
-23.483924	-21.620204	NaN	-23.057433	-1.863720	NaN	-0.426490
-21.064517	-30.523372	NaN	-30.180564	9.458855	NaN	9.116047
-40.673030	-32.888688	NaN	-27.846867	-7.784342	NaN	-12.826162
-23.926235	-25.939586	NaN	-24.990801	2.013351	NaN	1.064566
-19.796613	-15.042410	NaN	-16.700067	-4.754204	NaN	-3.096546
-20.962502	-17.492854	NaN	-19.978224	-3.469648	NaN	-0.984279
-41.193407	-50.136174	NaN	-45.230919	8.942767	NaN	4.037512
-32.344140	-8.877638	NaN	-10.111809	-23.466502	NaN	-22.232331
-18.892517	-41.542026	NaN	-41.311572	22.649509	NaN	22.419055
-31.960584	0.562100	NaN	-0.577695	-32.522684	NaN	-31.382889
-31.020799	-23.108588	NaN	-22.464542	-7.912210	NaN	-8.556256
-26.658656	-32.068283	NaN	-30.999572	5.409628	NaN	4.340916
-28.135187	-47.439679	NaN	-44.932557	19.304492	NaN	16.797369
-55.711830	-40.881768	NaN	-41.224205	-14.830062	NaN	-14.487624
-42.234093	-22.186016	NaN	-18.677193	-20.048077	NaN	-23.556900
5.178366	-27.425801	NaN	-28.721578	32.604167	NaN	33.899944
-11.268248	-48.748824	NaN	-44.168512	37.480576	NaN	32.900263
-11.666844	-45.403741	NaN	-47.969610	33.736896	NaN	36.302765
-29.305574	-37.349849	NaN	-35.787733	8.044276	NaN	6.482160
-21.805801	-11.297625	NaN	-11.402856	-10.508176	NaN	-10.402945
-34.643329	-36.238440	NaN	-30.509435	1.595111	NaN	-4.133894
-53.245344	-19.062525	NaN	-25.141881	-34.182818	NaN	-28.103463
-23.159206	-34.798853	NaN	-33.361536	11.639647	NaN	10.202331
-38.713052	-20.391128	NaN	-25.600596	-18.321925	NaN	-13.112457
-40.105528	-25.819224	NaN	-26.031950	-14.286304	NaN	-14.073578
-38.381850	-54.994403	NaN	-48.730008	16.612554	NaN	10.348158
-25.448119	-8.803754	NaN	-5.460495	-16.644365	NaN	-19.987624
-19.136378	-30.062405	NaN	-30.210562	10.926027	NaN	11.074184
-42.590406	-29.472684	NaN	-30.803160	-13.117722	NaN	-11.787246
-19.334734	-14.337681	NaN	-16.944285	-4.997053	NaN	-2.390448
-36.685264	-36.431835	NaN	-33.977237	-0.253430	NaN	-2.708027
-44.593863	-30.649918	NaN	-30.341957	-13.943945	NaN	-14.251906
-60.278866	-25.457906	NaN	-26.829499	-34.820959	NaN	-33.449367
-35.664936	-22.294597	NaN	-23.659859	-13.370340	NaN	-12.005077
-36.399189	-45.824002	NaN	-50.899923	9.424813	NaN	14.500734
-48.054305	-12.246043	NaN	-12.725495	-35.808261	NaN	-35.328810
-26.956695	-20.820760	NaN	-23.068969	-6.135935	NaN	-3.887726
-5.470417	-29.307265	NaN	-26.865024	23.836848	NaN	21.394607
-35.317380	-33.265140	NaN	-36.196411	-2.052240	NaN	0.879031
-50.836646	-32.685172	NaN	-34.110633	-18.151474	NaN	-16.726013
-36.883912	-22.445230	NaN	-23.988197	-14.438682	NaN	-12.895716
-17.682324	-38.607328	NaN	-37.728179	20.925005	NaN	20.045855
-43.297752	-32.003226	NaN	-29.220281	-11.294526	NaN	-14.077471
-34.762551	-40.851516	NaN	-41.514147	6.088965	NaN	6.751596
-20.642476	-17.672536	NaN	-16.905672	-2.969941	NaN	-3.736805
-8.293771	-33.792554	NaN	-32.855356	25.498783	NaN	24.561586
-35.653888	-32.294974	NaN	-29.360068	-3.358915	NaN	-6.293821
-13.022006	-24.845336	NaN	-24.565655	11.823330	NaN	11.543649
-49.467038	-23.758410	NaN	-23.647671	-25.708628	NaN	-25.819368
-51.059104	-41.282528	NaN	-39.637350	-9.776577	NaN	-11.421754
-7.541734	-39.697997	NaN	-37.060207	32.156262	NaN	29.518472
-27.291075	-20.021568	NaN	-20.483945	-7.269507	NaN	-6.807130
-26.583308	-29.863514	NaN	-29.858037	3.280206	NaN	3.274728
-34.529872	-34.425779	NaN	-31.622475	-0.104093	NaN	-2.907397
-21.254731	-26.275319	NaN	-30.077735	5.020589	NaN	8.823004
-27.041980	-21.490813	NaN	-18.457035	-5.551167	NaN	-8.584946
-46.951856	-43.912811	NaN	-41.974844	-3.039046	NaN	-4.977013
-18.101619	-24.620442	NaN	-19.075903	6.518822	NaN	0.974284
-27.527800	-9.622484	NaN	-8.717048	-17.905316	NaN	-18.810752
-11.235622	-40.123671	NaN	-35.303965	28.888049	NaN	24.068343
-20.891746	-16.064719	NaN	-14.498501	-4.827027	NaN	-6.393244
3.220727	-30.723259	NaN	-36.485386	33.943986	NaN	39.706112
-56.108477	-26.504659	NaN	-20.062174	-29.603818	NaN	-36.046302
-50.104045	-45.198238	NaN	-40.472903	-4.905807	NaN	-9.631142
-64.550093	-24.420991	NaN	-24.296704	-40.129101	NaN	-40.253388
-27.964002	-28.717736	NaN	-27.153594	0.753735	NaN	-0.810407
-12.296664	-37.028441	NaN	-35.091227	24.731777	NaN	22.794563
-27.908164	-24.392867	NaN	-23.938978	-3.515296	NaN	-3.969186
-41.873105	-26.647371	NaN	-25.177558	-15.225734	NaN	-16.695547
-11.735462	-25.176337	NaN	-25.397414	13.440875	NaN	13.661951
-27.880218	-12.679558	NaN	-11.846372	-15.200660	NaN	-16.033846
-31.724782	-25.501267	NaN	-28.605513	-6.223515	NaN	-3.119269
-39.654171	-43.124114	NaN	-45.883677	3.469943	NaN	6.229505
-29.686044	-37.307560	NaN	-36.224405	7.621517	NaN	6.538361
-43.946278	-11.714873	NaN	-11.994544	-32.231405	NaN	-31.951734
-15.240710	-29.267003	NaN	-27.812324	14.026293	NaN	12.571614
-28.242112	-16.115901	NaN	-19.824962	-12.126211	NaN	-8.417150
-14.485544	-29.496901	NaN	-24.050565	15.011356	NaN	9.565021
-21.917989	-35.892414	NaN	-40.118031	13.974425	NaN	18.200042
-36.556183	-35.359096	NaN	-35.794922	-1.197087	NaN	-0.761261
-15.603870	-28.567548	NaN	-24.988781	12.963677	NaN	9.384911
-26.670326	-54.768998	NaN	-50.994125	28.098672	NaN	24.323799
-19.431307	-28.713811	NaN	-30.785428	9.282504	NaN	11.354121
-29.287194	-22.162164	NaN	-24.275316	-7.125030	NaN	-5.011878
-26.174687	-24.317829	NaN	-27.193528	-1.856858	NaN	1.018841
-52.467704	-18.103504	NaN	-14.213559	-34.364200	NaN	-38.254145
-38.182044	-21.302536	NaN	-20.754976	-16.879507	NaN	-17.427067
-13.328894	-35.563298	NaN	-34.122568	22.234404	NaN	20.793674
-38.614461	-18.543623	NaN	-25.010856	-20.070837	NaN	-13.603605
-15.556368	-47.364474	NaN	-45.128624	31.808106	NaN	29.572256
-27.629800	-28.340865	NaN	-23.941765	0.711065	NaN	-3.688035
-33.940674	-34.444622	NaN	-31.205004	0.503948	NaN	-2.735669
-36.295953	-34.006774	NaN	-31.911849	-2.289179	NaN	-4.384104
-32.851410	-32.996921	NaN	-30.433961	0.145511	NaN	-2.417450
-19.709378	-17.309152	NaN	-18.121367	-2.400226	NaN	-1.588011
-18.386355	-19.449228	NaN	-15.670406	1.062873	NaN	-2.715949
-23.165981	-48.855214	NaN	-45.024579	25.689233	NaN	21.858598
-32.313559	-12.441297	NaN	-19.406180	-19.872261	NaN	-12.907379
-19.549270	-36.133666	NaN	-30.385060	16.584396	NaN	10.835789
-21.382239	-27.280168	NaN	-28.707456	5.897929	NaN	7.325217
-17.314673	-20.433401	NaN	-22.266520	3.118728	NaN	4.951847
-2.766227	-40.551241	NaN	-42.970494	37.785014	NaN	40.204267
-35.115338	-28.443593	NaN	-27.370227	-6.671745	NaN	-7.745111
-18.363901	-23.232233	NaN	-26.088006	4.868332	NaN	7.724105
-37.330916	-35.258468	NaN	-31.706536	-2.072448	NaN	-5.624380
-38.277687	-12.972842	NaN	-10.955910	-25.304845	NaN	-27.321777
-1.935005	-22.452477	NaN	-23.272432	20.517472	NaN	21.337428
-40.480045	-10.295205	NaN	-5.436398	-30.184839	NaN	-35.043647
-26.638748	-31.879339	NaN	-25.095311	5.240590	NaN	-1.543438
-32.260832	-49.203657	NaN	-44.759961	16.942825	NaN	12.499129
-49.401870	-44.667742	NaN	-39.288324	-4.734128	NaN	-10.113546
13.028435	-22.288484	NaN	-25.852466	35.316919	NaN	38.880901
-16.062052	-28.831824	NaN	-29.490658	12.769772	NaN	13.428606
-48.071880	-35.239580	NaN	-33.938099	-12.832300	NaN	-14.133781
-44.319550	-26.822581	NaN	-28.243049	-17.496969	NaN	-16.076501
-9.563203	-29.217551	NaN	-31.787223	19.654349	NaN	22.224020
-17.189749	-19.390726	NaN	-19.010043	2.200977	NaN	1.820294
-5.050979	-34.483360	NaN	-36.636764	29.432381	NaN	31.585785
-35.502171	-23.748167	NaN	-20.858915	-11.754004	NaN	-14.643256
-27.987374	-23.035330	NaN	-18.722069	-4.952045	NaN	-9.265305
-26.266402	-31.497137	NaN	-33.469000	5.230735	NaN	7.202598
-65.322929	-15.278120	NaN	-10.733685	-50.044809	NaN	-54.589243
-54.889803	-30.598658	NaN	-31.518087	-24.291146	NaN	-23.371717
-18.959732	-19.197743	NaN	-20.942325	0.238010	NaN	1.982593
-59.448447	-34.730199	NaN	-36.306022	-24.718248	NaN	-23.142425
-32.412108	-32.646559	NaN	-29.283083	0.234451	NaN	-3.129025
-12.084738	-49.207381	NaN	-52.208125	37.122643	NaN	40.123387
-19.037427	-39.969345	NaN	-43.843780	20.931917	NaN	24.806353
-15.865125	-25.110741	NaN	-24.204199	9.245616	NaN	8.339074
-29.112639	-10.868332	NaN	-12.541723	-18.244307	NaN	-16.570916
-34.081026	-26.715260	NaN	-24.950338	-7.365766	NaN	-9.130688
-6.435744	-23.666264	NaN	-26.280519	17.230520	NaN	19.844775
-29.734558	-15.813652	NaN	-16.980436	-13.920906	NaN	-12.754122
-9.988241	-3.109705	NaN	-7.092063	-6.878535	NaN	-2.896178
-24.617540	-24.757384	NaN	-24.977953	0.139844	NaN	0.360413
-25.348278	-20.805297	NaN	-24.672477	-4.542982	NaN	-0.675802
-35.014309	-20.723381	NaN	-20.140531	-14.290928	NaN	-14.873778
-34.228014	-37.993118	NaN	-40.631062	3.765104	NaN	6.403048
-37.213947	-20.841732	NaN	-18.681615	-16.372214	NaN	-18.532332
-60.388342	-31.028597	NaN	-29.708924	-29.359745	NaN	-30.679418
-29.186137	-60.854901	NaN	-57.076760	31.668765	NaN	27.890623
-25.017861	-18.252606	NaN	-20.595899	-6.765256	NaN	-4.421962
-58.880570	-31.808151	NaN	-31.508609	-27.072419	NaN	-27.371961
-36.883353	-16.797047	NaN	-13.835704	-20.086306	NaN	-23.047649
-7.571176	-19.356944	NaN	-10.505494	11.785768	NaN	2.934318
-44.973410	-32.014985	NaN	-27.263285	-12.958425	NaN	-17.710126
-37.840514	-33.039079	NaN	-39.852268	-4.801435	NaN	2.011754
-18.718935	-42.431288	NaN	-42.255651	23.712353	NaN	23.536716
-57.561296	-34.850344	NaN	-32.153216	-22.710952	NaN	-25.408080
-38.052762	-20.654030	NaN	-22.791001	-17.398732	NaN	-15.261761
-32.089512	-15.436945	NaN	-17.963341	-16.652567	NaN	-14.126171
-24.304297	-14.435689	NaN	-14.208535	-9.868609	NaN	-10.095762
-20.131597	-16.445829	NaN	-15.135253	-3.685767	NaN	-4.996344
-18.821254	-19.467672	NaN	-20.347184	0.646418	NaN	1.525930
-26.993744	-39.930919	NaN	-35.428018	12.937175	NaN	8.434274
-15.045902	-38.807379	NaN	-35.131744	23.761477	NaN	20.085842
-22.725197	-13.621538	NaN	-14.019237	-9.103659	NaN	-8.705960
-25.209206	-48.877522	NaN	-47.467593	23.668317	NaN	22.258387
-26.479929	-59.369205	NaN	-56.398120	32.889276	NaN	29.918191
-17.158626	-18.798625	NaN	-18.941525	1.639999	NaN	1.782899
-48.106293	-29.778811	NaN	-25.227312	-18.327482	NaN	-22.878981
-49.719413	-37.898909	NaN	-38.739493	-11.820505	NaN	-10.979921
-27.679538	-34.049314	NaN	-35.034486	6.369776	NaN	7.354948
-35.366165	-48.129834	NaN	-41.502651	12.763669	NaN	6.136486
-16.907366	-42.070324	NaN	-39.505338	25.162957	NaN	22.597972
-21.974197	-33.350535	NaN	-33.152231	11.376339	NaN	11.178035
-11.858275	-13.420172	NaN	-16.588362	1.561897	NaN	4.730087
-37.839986	-20.909448	NaN	-18.403271	-16.930538	NaN	-19.436715
-26.356266	-23.883490	NaN	-18.922958	-2.472776	NaN	-7.433307
-35.004992	-24.367733	NaN	-18.777469	-10.637259	NaN	-16.227522
-16.383513	-17.927460	NaN	-22.376168	1.543947	NaN	5.992655
-37.165259	-29.947504	NaN	-27.832179	-7.217755	NaN	-9.333080
-15.958897	-49.131918	NaN	-51.124560	33.173022	NaN	35.165663
-53.755289	-28.824581	NaN	-24.499928	-24.930709	NaN	-29.255361
-33.424672	-37.678923	NaN	-35.280936	4.254251	NaN	1.856264
-81.495997	-27.011145	NaN	-28.376802	-54.484852	NaN	-53.119195
-24.517837	-24.976685	NaN	-28.032792	0.458849	NaN	3.514955
-6.461108	-20.386443	NaN	-21.065538	13.925335	NaN	14.604431
-23.997654	-10.421652	NaN	-10.777651	-13.576002	NaN	-13.220003
-10.094679	-35.983639	NaN	-37.658678	25.888960	NaN	27.563999
-34.288516	-14.073133	NaN	-14.358412	-20.215382	NaN	-19.930103
-32.742159	-46.678960	NaN	-46.477114	13.936801	NaN	13.734955
-37.978224	-31.258767	NaN	-33.718583	-6.719457	NaN	-4.259641
-32.774063	-28.424621	NaN	-29.404291	-4.349442	NaN	-3.369772
-31.187553	-29.311012	NaN	-25.766554	-1.876541	NaN	-5.420999
-32.216407	-17.238688	NaN	-18.174853	-14.977719	NaN	-14.041554
-24.559957	-19.501751	NaN	-23.028518	-5.058206	NaN	-1.531439
-9.416711	-29.731173	NaN	-28.013694	20.314462	NaN	18.596983
-30.941629	-34.378234	NaN	-36.777574	3.436605	NaN	5.835945
-22.675958	-33.238562	NaN	-32.383778	10.562604	NaN	9.707820
-8.951700	-38.636464	NaN	-33.272153	29.684764	NaN	24.320453
-16.452824	-17.308686	NaN	-20.377475	0.855862	NaN	3.924651
-31.816186	-32.201719	NaN	-33.159963	0.385533	NaN	1.343777
-22.210082	-29.902993	NaN	-27.967150	7.692911	NaN	5.757068
-27.512058	-26.213848	NaN	-26.813149	-1.298210	NaN	-0.698909
-32.503038	-11.478210	NaN	-12.023158	-21.024828	NaN	-20.479880
-41.543041	-8.355664	NaN	-5.706242	-33.187376	NaN	-35.836798
-35.870552	-26.743937	NaN	-24.678944	-9.126615	NaN	-11.191608
-64.570441	-32.810082	NaN	-26.627016	-31.760359	NaN	-37.943425
-14.287119	-42.256644	NaN	-37.010820	27.969525	NaN	22.723700
-32.039332	-23.029777	NaN	-27.999546	-9.009555	NaN	-4.039786
-31.198309	-30.707293	NaN	-31.881245	-0.491016	NaN	0.682936
-28.502532	-8.211743	NaN	-8.012425	-20.290789	NaN	-20.490107
-25.807684	-28.087745	NaN	-26.659321	2.280062	NaN	0.851637
-24.719891	-21.929353	NaN	-20.418109	-2.790538	NaN	-4.301782
-42.704523	-25.644464	NaN	-27.442890	-17.060059	NaN	-15.261633
-33.143846	-24.196393	NaN	-29.356897	-8.947453	NaN	-3.786949
-29.298025	-22.364163	NaN	-21.086245	-6.933863	NaN	-8.211780
-40.319035	-37.218072	NaN	-36.785822	-3.100963	NaN	-3.533213
-80.726323	-33.001941	NaN	-34.461885	-47.724382	NaN	-46.264438
-33.283578	-23.869104	NaN	-20.384140	-9.414474	NaN	-12.899438
-38.037653	-26.787262	NaN	-28.293800	-11.250391	NaN	-9.743853
-36.768982	-8.875008	NaN	-8.141072	-27.893974	NaN	-28.627909
1.815118	-35.800550	NaN	-32.329612	37.615669	NaN	34.144731
-19.933122	-42.519787	NaN	-43.671137	22.586665	NaN	23.738015
-29.443955	-30.586677	NaN	-30.020457	1.142722	NaN	0.576502
-8.365202	-37.615270	NaN	-38.388059	29.250068	NaN	30.022857
-8.152945	-17.829968	NaN	-15.823341	9.677023	NaN	7.670396
-38.154541	-30.684841	NaN	-33.414920	-7.469700	NaN	-4.739621
-38.424822	-48.719678	NaN	-42.194785	10.294856	NaN	3.769963
-18.371459	-20.987973	NaN	-21.237754	2.616513	NaN	2.866294
-28.810603	-20.474736	NaN	-20.339875	-8.335867	NaN	-8.470728
-17.760015	-27.156181	NaN	-30.570535	9.396166	NaN	12.810519
-44.839351	-34.174314	NaN	-36.103013	-10.665038	NaN	-8.736338
-12.347618	-6.728768	NaN	-7.928128	-5.618850	NaN	-4.419490
-29.202909	-39.770480	NaN	-34.364915	10.567571	NaN	5.162006
7.208117	-27.528878	NaN	-25.424431	34.736995	NaN	32.632548
-24.760141	-36.150670	NaN	-39.852456	11.390529	NaN	15.092315
-40.676240	-19.649613	NaN	-23.514410	-21.026627	NaN	-17.161830
-36.012663	-12.207242	NaN	-8.284656	-23.805422	NaN	-27.728008
-67.407334	-28.545590	NaN	-24.315913	-38.861744	NaN	-43.091420
-22.504360	-38.157411	NaN	-31.813805	15.653051	NaN	9.309445
-17.723374	-31.266695	NaN	-29.905859	13.543322	NaN	12.182485
-31.096019	-15.951410	NaN	-16.828470	-15.144609	NaN	-14.267548
-26.711701	-25.618951	NaN	-24.749392	-1.092750	NaN	-1.962309
-51.798955	-41.733771	NaN	-40.047426	-10.065184	NaN	-11.751530
-38.711539	-23.482547	NaN	-23.527061	-15.228992	NaN	-15.184478
-26.652174	-36.170255	NaN	-36.690243	9.518081	NaN	10.038069
-51.336882	-13.221658	NaN	-11.764430	-38.115224	NaN	-39.572452
-10.707131	-24.343050	NaN	-26.099895	13.635919	NaN	15.392764
-36.401530	-42.079155	NaN	-35.897955	5.677625	NaN	-0.503575
-30.560220	-28.425355	NaN	-23.413826	-2.134865	NaN	-7.146394
-26.154945	-25.020996	NaN	-22.383280	-1.133949	NaN	-3.771665
-24.950996	-25.528958	NaN	-28.635106	0.577963	NaN	3.684110
-19.457907	-12.120366	NaN	-10.995650	-7.337541	NaN	-8.462257
-21.738016	-35.230132	NaN	-31.608579	13.492117	NaN	9.870563
-49.431861	-22.132988	NaN	-22.069740	-27.298873	NaN	-27.362120
-17.809408	-25.981183	NaN	-28.626614	8.171775	NaN	10.817206
-22.300303	-17.768949	NaN	-15.843572	-4.531354	NaN	-6.456731
-13.490805	-22.484186	NaN	-19.055082	8.993381	NaN	5.564278
-36.175069	-26.934763	NaN	-21.971674	-9.240306	NaN	-14.203395
-30.075821	-7.709648	NaN	-4.471549	-22.366173	NaN	-25.604272
-22.195681	-19.263365	NaN	-22.180010	-2.932316	NaN	-0.015671
-47.046290	-5.449812	NaN	-8.718767	-41.596478	NaN	-38.327523
-45.363387	-16.478783	NaN	-20.942023	-28.884603	NaN	-24.421364
-14.558336	-44.673854	NaN	-47.063411	30.115518	NaN	32.505076
-24.474476	-26.991296	NaN	-27.881025	2.516820	NaN	3.406550
-14.746544	-35.212117	NaN	-29.724333	20.465572	NaN	14.977788
-24.505315	-27.540122	NaN	-22.854126	3.034806	NaN	-1.651189
-29.899161	-33.468858	NaN	-39.184169	3.569697	NaN	9.285009
-0.011737	-46.315893	NaN	-45.612951	46.304156	NaN	45.601214
-18.117688	-8.223537	NaN	-9.191061	-9.894150	NaN	-8.926627
-34.307862	-21.236715	NaN	-26.162932	-13.071147	NaN	-8.144930
-13.901498	-18.505431	NaN	-13.613647	4.603933	NaN	-0.287850
-10.494815	-38.227750	NaN	-45.108953	27.732935	NaN	34.614138
-53.745277	-32.122581	NaN	-28.062593	-21.622696	NaN	-25.682685
-30.758547	-19.688011	NaN	-22.433013	-11.070535	NaN	-8.325534
-18.291085	-15.148618	NaN	-10.172428	-3.142467	NaN	-8.118657
-38.797021	-30.769555	NaN	-28.739812	-8.027465	NaN	-10.057209
-11.630515	-34.382638	NaN	-35.746800	22.752123	NaN	24.116285
-19.873035	-26.111467	NaN	-24.449562	6.238432	NaN	4.576526
-34.871125	-25.302918	NaN	-29.469283	-9.568207	NaN	-5.401842
-14.026288	-40.878371	NaN	-44.703896	26.852083	NaN	30.677609
-21.368389	-31.163089	NaN	-32.839992	9.794700	NaN	11.471604
-20.322346	-27.974778	NaN	-23.748016	7.652432	NaN	3.425670
-35.595975	-40.788970	NaN	-37.564238	5.192995	NaN	1.968263
-4.821609	-30.116614	NaN	-27.205423	25.295005	NaN	22.383814
-20.426462	-23.046086	NaN	-24.534325	2.619624	NaN	4.107863
-33.137847	-18.977463	NaN	-20.457410	-14.160384	NaN	-12.680437
-21.524243	-21.589741	NaN	-23.948470	0.065498	NaN	2.424227
-21.836345	-31.975935	NaN	-29.182384	10.139590	NaN	7.346040
-35.990632	-35.920353	NaN	-37.400649	-0.070279	NaN	1.410017
-34.683173	-17.305906	NaN	-18.441672	-17.377267	NaN	-16.241500
-42.340324	-25.711130	NaN	-23.559901	-16.629194	NaN	-18.780423
-6.838159	-19.082558	NaN	-17.698096	12.244399	NaN	10.859936
-25.915789	-23.645063	NaN	-21.162043	-2.270726	NaN	-4.753745
-22.798889	-25.753053	NaN	-22.599409	2.954163	NaN	-0.199480
-45.553567	-46.539538	NaN	-44.938139	0.985971	NaN	-0.615428
-43.359407	-28.766235	NaN	-28.053443	-14.593171	NaN	-15.305964
-16.022478	-13.348723	NaN	-12.600791	-2.673755	NaN	-3.421687
-20.318355	-35.612660	NaN	-35.768429	15.294305	NaN	15.450073
-23.455842	-34.249524	NaN	-38.006519	10.793682	NaN	14.550677
-54.057889	-40.758324	NaN	-43.548030	-13.299566	NaN	-10.509859
-42.322053	-22.587099	NaN	-22.046945	-19.734954	NaN	-20.275108
-16.259101	-33.111475	NaN	-30.164365	16.852375	NaN	13.905264
-21.114482	-38.929400	NaN	-38.009418	17.814919	NaN	16.894937
2.904847	-18.148241	NaN	-15.749862	21.053089	NaN	18.654710
-31.681742	-17.421314	NaN	-16.565408	-14.260428	NaN	-15.116334
-19.422555	-28.050870	NaN	-29.254349	8.628316	NaN	9.831794
-48.159630	-26.830573	NaN	-23.525122	-21.329058	NaN	-24.634508
-23.859645	-26.046170	NaN	-29.035327	2.186526	NaN	5.175683
-24.428933	-31.727626	NaN	-30.424098	7.298693	NaN	5.995165
-23.761083	-39.371452	NaN	-38.208468	15.610369	NaN	14.447385
-19.199456	-21.935430	NaN	-23.188691	2.735974	NaN	3.989235
-33.801629	-33.700211	NaN	-35.253901	-0.101418	NaN	1.452272
-13.154004	-26.413216	NaN	-23.159878	13.259212	NaN	10.005874
-30.568901	-22.183966	NaN	-24.551306	-8.384935	NaN	-6.017596
-58.587090	-28.460171	NaN	-28.246614	-30.126919	NaN	-30.340476
-40.831534	-25.279150	NaN	-25.600899	-15.552384	NaN	-15.230634
-8.404147	-54.093049	NaN	-51.453964	45.688901	NaN	43.049816
-52.373162	-46.872344	NaN	-45.206473	-5.500818	NaN	-7.166689
-39.969597	-38.318324	NaN	-38.281604	-1.651273	NaN	-1.687994
-36.713504	-16.539502	NaN	-15.516888	-20.174001	NaN	-21.196616
-20.323871	-19.300093	NaN	-20.167155	-1.023778	NaN	-0.156716
-30.732026	-19.718106	NaN	-20.727142	-11.013920	NaN	-10.004884
-21.509840	-23.312968	NaN	-23.031584	1.803129	NaN	1.521745
