# Supplementary material for: Combined Influences of Model Choice, Data Quality, and Data Quantity When Estimating Population Trends
Source: PLoS One. 2015 Jul 15;10(7):e0132255. doi: 10.1371/journal.pone.0132255 (PMC4503393; doi:10.1371/journal.pone.0132255)
Supplement: S1 Dataset — Files are organized by model type and by the input lambda value. (ZIP) [file pone.0132255.s002.zip › Hypothetical LH/sims_lambda_0_95/simulationOutput_0.95_0_0_0.3_15.xls]

Percent_Decline_True	Median_Percent_Decline_Matrix	Median_Percent_Decline_Matrix_stable	Median_Percent_Decline_Scalar	Difference_True_Matrix	Difference_True_Matrix_Stable	Difference_True_Scalar
40.126306	55.790601	NaN	49.881028	-15.664294	NaN	-9.754722
40.126306	35.690976	NaN	31.647466	4.435330	NaN	8.478840
40.126306	23.360752	NaN	30.672583	16.765554	NaN	9.453723
40.126306	22.311470	NaN	47.380066	17.814836	NaN	-7.253760
40.126306	32.457074	NaN	51.906427	7.669232	NaN	-11.780121
40.126306	45.323764	NaN	45.674440	-5.197457	NaN	-5.548134
40.126306	43.510148	NaN	28.132800	-3.383842	NaN	11.993506
40.126306	36.014176	NaN	48.534790	4.112130	NaN	-8.408484
40.126306	52.705485	NaN	42.457607	-12.579179	NaN	-2.331301
40.126306	37.468167	NaN	46.729630	2.658139	NaN	-6.603324
40.126306	11.691366	NaN	43.558647	28.434940	NaN	-3.432341
40.126306	47.977151	NaN	56.622371	-7.850845	NaN	-16.496065
40.126306	25.601076	NaN	32.376200	14.525230	NaN	7.750106
40.126306	26.733185	NaN	40.015677	13.393121	NaN	0.110629
40.126306	47.086637	NaN	49.801173	-6.960331	NaN	-9.674867
40.126306	43.340876	NaN	47.422015	-3.214570	NaN	-7.295709
40.126306	37.464214	NaN	45.509066	2.662092	NaN	-5.382760
40.126306	39.383400	NaN	35.274733	0.742907	NaN	4.851573
40.126306	40.107208	NaN	51.628229	0.019098	NaN	-11.501923
40.126306	13.629033	NaN	51.631610	26.497273	NaN	-11.505304
40.126306	28.963083	NaN	38.312894	11.163223	NaN	1.813413
40.126306	31.220154	NaN	35.877978	8.906152	NaN	4.248328
40.126306	-6.866162	NaN	39.601591	46.992468	NaN	0.524715
40.126306	26.981614	NaN	41.316162	13.144692	NaN	-1.189856
40.126306	36.722181	NaN	57.730238	3.404125	NaN	-17.603932
40.126306	51.253893	NaN	21.119254	-11.127587	NaN	19.007052
40.126306	-12.169251	NaN	35.730268	52.295557	NaN	4.396038
40.126306	47.460649	NaN	39.615989	-7.334343	NaN	0.510317
40.126306	28.134696	NaN	38.416652	11.991610	NaN	1.709654
40.126306	35.776741	NaN	45.989091	4.349565	NaN	-5.862785
40.126306	62.172437	NaN	50.674008	-22.046131	NaN	-10.547702
40.126306	47.179733	NaN	36.060221	-7.053427	NaN	4.066085
40.126306	34.683803	NaN	28.542908	5.442503	NaN	11.583398
40.126306	52.823654	NaN	44.398744	-12.697348	NaN	-4.272438
40.126306	30.470378	NaN	22.820920	9.655928	NaN	17.305386
40.126306	40.915975	NaN	48.980254	-0.789669	NaN	-8.853948
40.126306	25.031856	NaN	52.802091	15.094450	NaN	-12.675784
40.126306	6.881814	NaN	31.958791	33.244492	NaN	8.167515
40.126306	26.874852	NaN	43.991990	13.251454	NaN	-3.865684
40.126306	24.990272	NaN	47.045224	15.136034	NaN	-6.918918
40.126306	47.779409	NaN	47.399746	-7.653103	NaN	-7.273440
40.126306	47.513993	NaN	31.402622	-7.387687	NaN	8.723684
40.126306	32.468354	NaN	43.707048	7.657952	NaN	-3.580742
40.126306	38.398234	NaN	27.294552	1.728072	NaN	12.831754
40.126306	48.273217	NaN	38.308181	-8.146911	NaN	1.818125
40.126306	42.084457	NaN	16.927980	-1.958151	NaN	23.198326
40.126306	50.454657	NaN	32.909824	-10.328351	NaN	7.216482
40.126306	12.231700	NaN	42.385474	27.894606	NaN	-2.259168
40.126306	25.742206	NaN	49.426818	14.384100	NaN	-9.300512
40.126306	31.010998	NaN	44.439549	9.115308	NaN	-4.313243
40.126306	28.338343	NaN	44.228444	11.787963	NaN	-4.102138
40.126306	36.327873	NaN	40.297485	3.798433	NaN	-0.171178
40.126306	52.625069	NaN	43.432849	-12.498763	NaN	-3.306543
40.126306	43.085342	NaN	42.363035	-2.959036	NaN	-2.236729
40.126306	21.398606	NaN	41.423002	18.727700	NaN	-1.296696
40.126306	29.992448	NaN	31.369183	10.133858	NaN	8.757124
40.126306	49.404266	NaN	60.390720	-9.277960	NaN	-20.264414
40.126306	8.177860	NaN	40.676933	31.948446	NaN	-0.550627
40.126306	36.258122	NaN	25.155495	3.868184	NaN	14.970811
40.126306	45.771860	NaN	61.456979	-5.645554	NaN	-21.330673
40.126306	14.642571	NaN	35.188959	25.483736	NaN	4.937347
40.126306	38.221777	NaN	40.958374	1.904529	NaN	-0.832068
40.126306	16.487542	NaN	25.655683	23.638764	NaN	14.470623
40.126306	29.014590	NaN	38.492926	11.111716	NaN	1.633380
40.126306	58.467368	NaN	30.647209	-18.341062	NaN	9.479097
40.126306	35.309182	NaN	43.942193	4.817124	NaN	-3.815887
40.126306	26.843607	NaN	40.477507	13.282699	NaN	-0.351201
40.126306	32.136907	NaN	35.906630	7.989399	NaN	4.219676
40.126306	46.769338	NaN	37.297733	-6.643032	NaN	2.828573
40.126306	47.606945	NaN	47.241349	-7.480639	NaN	-7.115043
40.126306	34.075701	NaN	38.645956	6.050605	NaN	1.480350
40.126306	15.802783	NaN	44.419613	24.323523	NaN	-4.293307
40.126306	25.404403	NaN	32.542747	14.721904	NaN	7.583559
40.126306	3.058061	NaN	48.258034	37.068245	NaN	-8.131727
40.126306	43.405151	NaN	50.534274	-3.278845	NaN	-10.407968
40.126306	12.092393	NaN	49.069124	28.033913	NaN	-8.942818
40.126306	11.586432	NaN	31.775805	28.539874	NaN	8.350501
40.126306	53.141667	NaN	44.400785	-13.015361	NaN	-4.274479
40.126306	34.451993	NaN	40.977821	5.674313	NaN	-0.851515
40.126306	26.866640	NaN	36.727269	13.259666	NaN	3.399037
40.126306	45.101698	NaN	44.833144	-4.975392	NaN	-4.706838
40.126306	48.087601	NaN	53.340991	-7.961295	NaN	-13.214685
40.126306	20.845864	NaN	16.954188	19.280442	NaN	23.172118
40.126306	45.139029	NaN	38.177789	-5.012723	NaN	1.948517
40.126306	32.391555	NaN	50.795990	7.734751	NaN	-10.669684
40.126306	11.677736	NaN	15.075880	28.448570	NaN	25.050426
40.126306	30.449092	NaN	42.706876	9.677214	NaN	-2.580570
40.126306	58.759442	NaN	21.838229	-18.633136	NaN	18.288077
40.126306	48.731749	NaN	29.118946	-8.605443	NaN	11.007360
40.126306	46.098862	NaN	41.915203	-5.972556	NaN	-1.788897
40.126306	46.917036	NaN	53.181126	-6.790729	NaN	-13.054820
40.126306	36.492310	NaN	40.911736	3.633996	NaN	-0.785430
40.126306	27.277692	NaN	34.405729	12.848614	NaN	5.720577
40.126306	61.842338	NaN	34.292644	-21.716032	NaN	5.833662
40.126306	24.402841	NaN	40.341110	15.723466	NaN	-0.214804
40.126306	26.000124	NaN	46.261428	14.126182	NaN	-6.135122
40.126306	22.259617	NaN	21.806967	17.866690	NaN	18.319339
40.126306	11.529471	NaN	19.153408	28.596835	NaN	20.972898
40.126306	59.193627	NaN	40.341258	-19.067321	NaN	-0.214952
40.126306	9.843783	NaN	42.422795	30.282523	NaN	-2.296489
40.126306	43.520611	NaN	45.706155	-3.394305	NaN	-5.579849
40.126306	7.253601	NaN	41.492544	32.872705	NaN	-1.366238
40.126306	31.049838	NaN	49.081470	9.076468	NaN	-8.955163
40.126306	17.308971	NaN	32.498332	22.817335	NaN	7.627974
40.126306	39.568882	NaN	37.910148	0.557424	NaN	2.216158
40.126306	45.240856	NaN	47.903449	-5.114550	NaN	-7.777143
40.126306	13.474767	NaN	-16.682401	26.651539	NaN	56.808707
40.126306	32.120330	NaN	38.751444	8.005976	NaN	1.374862
40.126306	55.095369	NaN	43.831530	-14.969063	NaN	-3.705224
40.126306	28.308535	NaN	28.338450	11.817771	NaN	11.787857
40.126306	26.504139	NaN	32.556210	13.622167	NaN	7.570096
40.126306	41.663342	NaN	41.154649	-1.537036	NaN	-1.028343
40.126306	54.175677	NaN	58.640417	-14.049371	NaN	-18.514111
40.126306	14.939435	NaN	43.714934	25.186871	NaN	-3.588628
40.126306	43.788547	NaN	44.902213	-3.662240	NaN	-4.775906
40.126306	46.310786	NaN	34.580202	-6.184480	NaN	5.546104
40.126306	17.195127	NaN	16.636205	22.931179	NaN	23.490102
40.126306	42.264988	NaN	32.190435	-2.138682	NaN	7.935871
40.126306	25.865034	NaN	40.973165	14.261272	NaN	-0.846859
40.126306	17.258633	NaN	38.718036	22.867673	NaN	1.408270
40.126306	38.665979	NaN	32.582733	1.460327	NaN	7.543574
40.126306	47.898313	NaN	18.858078	-7.772007	NaN	21.268228
40.126306	38.433947	NaN	16.964850	1.692359	NaN	23.161456
40.126306	9.610275	NaN	42.075157	30.516031	NaN	-1.948851
40.126306	30.705950	NaN	23.609707	9.420356	NaN	16.516600
40.126306	26.494574	NaN	25.407704	13.631732	NaN	14.718602
40.126306	34.273679	NaN	47.975429	5.852627	NaN	-7.849123
40.126306	38.745245	NaN	41.280960	1.381061	NaN	-1.154654
40.126306	56.358341	NaN	29.304562	-16.232035	NaN	10.821745
40.126306	46.737823	NaN	31.373937	-6.611517	NaN	8.752369
40.126306	39.587527	NaN	35.264985	0.538779	NaN	4.861321
40.126306	23.970249	NaN	11.551180	16.156057	NaN	28.575126
40.126306	42.290910	NaN	41.513261	-2.164604	NaN	-1.386955
40.126306	33.408401	NaN	56.269836	6.717905	NaN	-16.143530
40.126306	32.678448	NaN	29.336919	7.447858	NaN	10.789387
40.126306	46.124864	NaN	52.445674	-5.998558	NaN	-12.319368
40.126306	32.103268	NaN	12.911808	8.023039	NaN	27.214498
40.126306	35.211049	NaN	24.685820	4.915257	NaN	15.440486
40.126306	25.115108	NaN	38.710270	15.011198	NaN	1.416036
40.126306	34.354140	NaN	45.328007	5.772166	NaN	-5.201701
40.126306	62.721577	NaN	71.132097	-22.595271	NaN	-31.005791
40.126306	27.564387	NaN	34.110536	12.561919	NaN	6.015770
40.126306	49.858468	NaN	45.093647	-9.732162	NaN	-4.967341
40.126306	68.249142	NaN	54.813007	-28.122836	NaN	-14.686700
40.126306	40.002491	NaN	49.416959	0.123815	NaN	-9.290653
40.126306	15.530337	NaN	23.788261	24.595969	NaN	16.338045
40.126306	29.558581	NaN	28.467949	10.567725	NaN	11.658357
40.126306	0.914034	NaN	31.521133	39.212272	NaN	8.605173
40.126306	38.839466	NaN	47.743134	1.286840	NaN	-7.616828
40.126306	39.570207	NaN	49.022078	0.556099	NaN	-8.895772
40.126306	30.516640	NaN	34.813869	9.609666	NaN	5.312437
40.126306	24.960038	NaN	45.108901	15.166268	NaN	-4.982595
40.126306	58.371282	NaN	50.765853	-18.244976	NaN	-10.639547
40.126306	-19.072007	NaN	31.149187	59.198313	NaN	8.977119
40.126306	37.367908	NaN	47.369064	2.758398	NaN	-7.242758
40.126306	45.519507	NaN	42.398019	-5.393201	NaN	-2.271713
40.126306	30.859447	NaN	36.431638	9.266859	NaN	3.694668
40.126306	54.123644	NaN	38.104847	-13.997338	NaN	2.021459
40.126306	7.195895	NaN	42.605546	32.930411	NaN	-2.479240
40.126306	42.216854	NaN	47.292803	-2.090548	NaN	-7.166496
40.126306	58.564140	NaN	38.198954	-18.437834	NaN	1.927352
40.126306	36.520236	NaN	35.914766	3.606070	NaN	4.211540
40.126306	44.780833	NaN	34.520821	-4.654526	NaN	5.605485
40.126306	21.359422	NaN	37.611176	18.766885	NaN	2.515130
40.126306	2.014283	NaN	25.986671	38.112023	NaN	14.139635
40.126306	-11.900228	NaN	49.281566	52.026534	NaN	-9.155260
40.126306	39.722061	NaN	53.910009	0.404245	NaN	-13.783703
40.126306	23.845793	NaN	30.685929	16.280513	NaN	9.440377
40.126306	22.225287	NaN	31.369957	17.901019	NaN	8.756349
40.126306	43.141624	NaN	48.121424	-3.015318	NaN	-7.995117
40.126306	52.233244	NaN	52.800464	-12.106938	NaN	-12.674158
40.126306	49.388764	NaN	39.033424	-9.262458	NaN	1.092882
40.126306	42.650791	NaN	36.298207	-2.524485	NaN	3.828099
40.126306	23.398242	NaN	47.283396	16.728064	NaN	-7.157090
40.126306	38.557402	NaN	38.051527	1.568904	NaN	2.074779
40.126306	41.200156	NaN	46.558051	-1.073850	NaN	-6.431745
40.126306	24.326314	NaN	31.382701	15.799992	NaN	8.743605
40.126306	24.359755	NaN	17.690532	15.766551	NaN	22.435774
40.126306	37.073937	NaN	34.415681	3.052369	NaN	5.710625
40.126306	12.904447	NaN	27.835181	27.221859	NaN	12.291125
40.126306	52.046630	NaN	47.057340	-11.920324	NaN	-6.931034
40.126306	35.214245	NaN	36.419009	4.912061	NaN	3.707297
40.126306	42.618110	NaN	30.736379	-2.491804	NaN	9.389927
40.126306	26.174928	NaN	31.294853	13.951378	NaN	8.831453
40.126306	63.289255	NaN	59.876641	-23.162949	NaN	-19.750335
40.126306	48.214137	NaN	43.479342	-8.087831	NaN	-3.353036
40.126306	37.365034	NaN	32.640419	2.761272	NaN	7.485887
40.126306	17.032584	NaN	52.029807	23.093722	NaN	-11.903501
40.126306	32.438943	NaN	50.657119	7.687363	NaN	-10.530813
40.126306	45.928605	NaN	35.926563	-5.802299	NaN	4.199743
40.126306	31.018919	NaN	46.559958	9.107387	NaN	-6.433652
40.126306	24.095686	NaN	37.885407	16.030620	NaN	2.240899
40.126306	48.748387	NaN	55.764434	-8.622080	NaN	-15.638128
40.126306	28.076204	NaN	35.583588	12.050102	NaN	4.542718
40.126306	54.729858	NaN	39.580551	-14.603552	NaN	0.545755
40.126306	47.527198	NaN	36.636441	-7.400892	NaN	3.489866
40.126306	32.296585	NaN	27.585803	7.829721	NaN	12.540503
40.126306	22.411972	NaN	33.566041	17.714334	NaN	6.560265
40.126306	41.213340	NaN	37.949471	-1.087033	NaN	2.176835
40.126306	24.090466	NaN	31.695022	16.035840	NaN	8.431284
40.126306	45.221491	NaN	63.994283	-5.095185	NaN	-23.867977
40.126306	51.060666	NaN	42.456119	-10.934360	NaN	-2.329813
40.126306	24.260095	NaN	41.044191	15.866211	NaN	-0.917885
40.126306	35.428885	NaN	44.272658	4.697421	NaN	-4.146352
40.126306	38.085614	NaN	52.709283	2.040692	NaN	-12.582977
40.126306	22.494773	NaN	40.341409	17.631534	NaN	-0.215103
40.126306	-3.776917	NaN	30.252692	43.903224	NaN	9.873614
40.126306	38.379372	NaN	49.807911	1.746934	NaN	-9.681605
40.126306	22.675051	NaN	47.246140	17.451255	NaN	-7.119834
40.126306	46.465688	NaN	42.576837	-6.339382	NaN	-2.450531
40.126306	53.725087	NaN	48.210358	-13.598781	NaN	-8.084052
40.126306	38.568519	NaN	51.174802	1.557787	NaN	-11.048496
40.126306	30.974212	NaN	27.710411	9.152094	NaN	12.415895
40.126306	57.391584	NaN	33.689579	-17.265278	NaN	6.436727
40.126306	9.185423	NaN	61.886341	30.940884	NaN	-21.760035
40.126306	37.804019	NaN	35.232828	2.322287	NaN	4.893478
40.126306	42.612593	NaN	37.336687	-2.486287	NaN	2.789619
40.126306	35.129193	NaN	44.710321	4.997113	NaN	-4.584015
40.126306	61.455740	NaN	51.078469	-21.329434	NaN	-10.952163
40.126306	25.976493	NaN	36.546395	14.149813	NaN	3.579911
40.126306	33.933775	NaN	26.780101	6.192531	NaN	13.346205
40.126306	11.495577	NaN	20.606729	28.630729	NaN	19.519577
40.126306	40.786770	NaN	45.407064	-0.660464	NaN	-5.280758
40.126306	51.805161	NaN	54.901099	-11.678855	NaN	-14.774793
40.126306	18.913472	NaN	35.525138	21.212834	NaN	4.601168
40.126306	50.282757	NaN	43.206385	-10.156451	NaN	-3.080079
40.126306	47.560232	NaN	55.350094	-7.433926	NaN	-15.223788
40.126306	28.076380	NaN	24.724296	12.049926	NaN	15.402010
40.126306	29.444279	NaN	35.947521	10.682027	NaN	4.178785
40.126306	25.555574	NaN	41.122004	14.570732	NaN	-0.995697
40.126306	46.625092	NaN	58.010973	-6.498786	NaN	-17.884667
40.126306	48.100441	NaN	52.334004	-7.974135	NaN	-12.207698
40.126306	34.279679	NaN	36.172747	5.846627	NaN	3.953559
40.126306	26.922894	NaN	33.796829	13.203412	NaN	6.329477
40.126306	24.272048	NaN	47.670901	15.854258	NaN	-7.544594
40.126306	34.795724	NaN	40.379435	5.330582	NaN	-0.253129
40.126306	52.923626	NaN	32.725387	-12.797320	NaN	7.400919
40.126306	60.853747	NaN	38.116724	-20.727441	NaN	2.009582
40.126306	45.676290	NaN	45.680915	-5.549984	NaN	-5.554609
40.126306	36.953895	NaN	27.177810	3.172411	NaN	12.948496
40.126306	34.793198	NaN	48.890406	5.333108	NaN	-8.764100
40.126306	65.177695	NaN	47.933972	-25.051388	NaN	-7.807666
40.126306	38.828509	NaN	48.633498	1.297797	NaN	-8.507192
40.126306	27.621265	NaN	36.116703	12.505042	NaN	4.009603
40.126306	66.977246	NaN	52.962417	-26.850940	NaN	-12.836111
40.126306	24.215157	NaN	50.373126	15.911149	NaN	-10.246820
40.126306	23.334260	NaN	27.855894	16.792046	NaN	12.270412
40.126306	39.342232	NaN	41.275564	0.784074	NaN	-1.149258
40.126306	38.179601	NaN	43.722595	1.946705	NaN	-3.596289
40.126306	22.509593	NaN	29.436248	17.616713	NaN	10.690058
40.126306	34.053105	NaN	46.174837	6.073201	NaN	-6.048531
40.126306	26.328353	NaN	39.484510	13.797953	NaN	0.641796
40.126306	35.741247	NaN	25.157678	4.385059	NaN	14.968628
40.126306	36.363365	NaN	35.414380	3.762941	NaN	4.711926
40.126306	47.383295	NaN	27.833301	-7.256989	NaN	12.293006
40.126306	47.276361	NaN	44.075752	-7.150055	NaN	-3.949446
40.126306	43.330608	NaN	46.850445	-3.204302	NaN	-6.724139
40.126306	55.633512	NaN	47.587729	-15.507206	NaN	-7.461423
40.126306	23.938820	NaN	38.272643	16.187486	NaN	1.853663
40.126306	30.611837	NaN	28.605674	9.514469	NaN	11.520632
40.126306	54.516869	NaN	38.980574	-14.390563	NaN	1.145732
40.126306	28.514711	NaN	38.571225	11.611595	NaN	1.555081
40.126306	29.685728	NaN	48.812620	10.440578	NaN	-8.686314
40.126306	16.939729	NaN	41.024597	23.186577	NaN	-0.898291
40.126306	10.009894	NaN	32.387389	30.116412	NaN	7.738917
40.126306	56.502286	NaN	51.276599	-16.375980	NaN	-11.150293
40.126306	48.343564	NaN	27.518625	-8.217258	NaN	12.607681
40.126306	46.387908	NaN	23.414589	-6.261602	NaN	16.711717
40.126306	17.433826	NaN	21.358177	22.692480	NaN	18.768129
40.126306	40.664006	NaN	48.674528	-0.537700	NaN	-8.548222
40.126306	10.039591	NaN	43.555705	30.086715	NaN	-3.429399
40.126306	26.178038	NaN	21.008139	13.948268	NaN	19.118167
40.126306	15.399473	NaN	38.967447	24.726833	NaN	1.158859
40.126306	45.682376	NaN	50.173459	-5.556070	NaN	-10.047153
40.126306	25.249434	NaN	45.970394	14.876872	NaN	-5.844088
40.126306	67.330956	NaN	44.881389	-27.204650	NaN	-4.755083
40.126306	20.024985	NaN	47.692130	20.101321	NaN	-7.565824
40.126306	60.931923	NaN	44.265109	-20.805616	NaN	-4.138803
40.126306	11.316298	NaN	36.879100	28.810008	NaN	3.247207
40.126306	26.956714	NaN	37.665242	13.169592	NaN	2.461064
40.126306	38.143601	NaN	33.218073	1.982705	NaN	6.908233
40.126306	36.238644	NaN	28.399426	3.887662	NaN	11.726880
40.126306	12.359140	NaN	37.907311	27.767166	NaN	2.218996
40.126306	35.741990	NaN	28.769907	4.384316	NaN	11.356399
40.126306	40.263440	NaN	43.099026	-0.137134	NaN	-2.972720
40.126306	39.521109	NaN	51.861871	0.605198	NaN	-11.735565
40.126306	11.619215	NaN	29.094615	28.507091	NaN	11.031691
40.126306	42.383488	NaN	23.278335	-2.257182	NaN	16.847971
40.126306	3.935373	NaN	30.761879	36.190933	NaN	9.364427
40.126306	23.220595	NaN	32.628557	16.905711	NaN	7.497749
40.126306	42.672838	NaN	42.135850	-2.546532	NaN	-2.009544
40.126306	41.489719	NaN	42.108310	-1.363412	NaN	-1.982004
40.126306	46.493018	NaN	29.412192	-6.366712	NaN	10.714114
40.126306	67.336136	NaN	64.575450	-27.209830	NaN	-24.449144
40.126306	36.051768	NaN	45.788424	4.074538	NaN	-5.662118
40.126306	38.687053	NaN	31.766220	1.439253	NaN	8.360086
40.126306	42.323871	NaN	45.008296	-2.197565	NaN	-4.881990
40.126306	31.009995	NaN	27.516898	9.116311	NaN	12.609408
40.126306	36.151339	NaN	40.717080	3.974967	NaN	-0.590774
40.126306	43.864104	NaN	33.604677	-3.737798	NaN	6.521629
40.126306	33.417585	NaN	49.967941	6.708721	NaN	-9.841635
40.126306	40.247668	NaN	43.480484	-0.121362	NaN	-3.354177
40.126306	49.663964	NaN	47.779229	-9.537658	NaN	-7.652923
40.126306	38.713496	NaN	47.908065	1.412810	NaN	-7.781759
40.126306	40.930554	NaN	43.893615	-0.804247	NaN	-3.767309
40.126306	36.976744	NaN	25.090264	3.149562	NaN	15.036042
40.126306	42.058302	NaN	42.744538	-1.931996	NaN	-2.618232
40.126306	25.404777	NaN	37.148647	14.721529	NaN	2.977659
40.126306	28.362939	NaN	37.835344	11.763367	NaN	2.290962
40.126306	38.074281	NaN	31.094209	2.052026	NaN	9.032097
40.126306	22.234690	NaN	12.777985	17.891616	NaN	27.348321
40.126306	52.910160	NaN	33.479085	-12.783854	NaN	6.647221
40.126306	40.536473	NaN	46.981772	-0.410167	NaN	-6.855466
40.126306	20.978146	NaN	46.349576	19.148160	NaN	-6.223270
40.126306	42.123779	NaN	34.089501	-1.997473	NaN	6.036805
40.126306	45.003783	NaN	33.692746	-4.877477	NaN	6.433560
40.126306	28.985684	NaN	44.268351	11.140622	NaN	-4.142045
40.126306	-0.868617	NaN	20.036664	40.994923	NaN	20.089642
40.126306	44.841165	NaN	25.418778	-4.714859	NaN	14.707528
40.126306	51.414863	NaN	48.977021	-11.288557	NaN	-8.850715
40.126306	17.217952	NaN	31.819065	22.908354	NaN	8.307241
40.126306	17.164985	NaN	40.254955	22.961321	NaN	-0.128649
40.126306	50.656222	NaN	47.212477	-10.529915	NaN	-7.086171
40.126306	41.409285	NaN	28.970949	-1.282979	NaN	11.155357
40.126306	32.839506	NaN	29.347984	7.286800	NaN	10.778322
40.126306	58.567328	NaN	44.645793	-18.441022	NaN	-4.519487
40.126306	23.987452	NaN	33.335546	16.138854	NaN	6.790760
40.126306	54.671774	NaN	45.441632	-14.545468	NaN	-5.315326
40.126306	-4.172030	NaN	42.718331	44.298336	NaN	-2.592025
40.126306	32.256829	NaN	41.429430	7.869477	NaN	-1.303124
40.126306	10.295646	NaN	46.899569	29.830660	NaN	-6.773262
40.126306	39.216828	NaN	46.448929	0.909478	NaN	-6.322623
40.126306	67.340123	NaN	57.764571	-27.213817	NaN	-17.638265
40.126306	43.255688	NaN	44.049173	-3.129381	NaN	-3.922867
40.126306	50.234555	NaN	29.762984	-10.108249	NaN	10.363322
40.126306	52.094605	NaN	51.305885	-11.968299	NaN	-11.179579
40.126306	10.481695	NaN	47.344624	29.644611	NaN	-7.218318
40.126306	28.206539	NaN	24.790778	11.919767	NaN	15.335528
40.126306	25.703817	NaN	30.321441	14.422489	NaN	9.804865
40.126306	49.949748	NaN	49.547216	-9.823442	NaN	-9.420910
40.126306	21.930297	NaN	34.486565	18.196009	NaN	5.639741
40.126306	59.493498	NaN	52.546232	-19.367192	NaN	-12.419925
40.126306	37.435449	NaN	49.578789	2.690857	NaN	-9.452483
40.126306	46.002628	NaN	38.098953	-5.876322	NaN	2.027353
40.126306	31.199172	NaN	39.385575	8.927134	NaN	0.740731
40.126306	34.913773	NaN	40.301526	5.212533	NaN	-0.175220
40.126306	49.972425	NaN	41.790440	-9.846118	NaN	-1.664134
40.126306	51.076320	NaN	36.636132	-10.950014	NaN	3.490174
40.126306	51.380246	NaN	53.003921	-11.253940	NaN	-12.877614
40.126306	37.329471	NaN	43.213695	2.796835	NaN	-3.087389
40.126306	14.756018	NaN	32.244693	25.370288	NaN	7.881613
40.126306	34.336603	NaN	44.729344	5.789703	NaN	-4.603038
40.126306	32.763799	NaN	44.573788	7.362507	NaN	-4.447482
40.126306	12.741382	NaN	31.840139	27.384924	NaN	8.286167
40.126306	32.172283	NaN	45.320695	7.954023	NaN	-5.194389
40.126306	39.120061	NaN	31.610546	1.006245	NaN	8.515760
40.126306	26.310980	NaN	43.899267	13.815326	NaN	-3.772960
40.126306	30.103994	NaN	51.591881	10.022313	NaN	-11.465575
40.126306	26.773074	NaN	39.145092	13.353232	NaN	0.981215
40.126306	30.029764	NaN	22.567142	10.096542	NaN	17.559164
40.126306	34.263735	NaN	36.052908	5.862571	NaN	4.073399
40.126306	55.537448	NaN	41.118030	-15.411142	NaN	-0.991724
40.126306	57.709900	NaN	46.080636	-17.583594	NaN	-5.954330
40.126306	38.045323	NaN	42.181094	2.080983	NaN	-2.054788
40.126306	25.222867	NaN	50.734962	14.903439	NaN	-10.608656
40.126306	47.233857	NaN	32.435110	-7.107551	NaN	7.691196
40.126306	10.653050	NaN	42.241691	29.473256	NaN	-2.115385
40.126306	10.701261	NaN	35.009265	29.425045	NaN	5.117041
40.126306	27.048158	NaN	50.233068	13.078148	NaN	-10.106761
40.126306	51.041159	NaN	36.468180	-10.914853	NaN	3.658126
40.126306	18.532368	NaN	37.769383	21.593938	NaN	2.356923
40.126306	49.394659	NaN	55.040907	-9.268353	NaN	-14.914601
40.126306	44.989535	NaN	47.438724	-4.863229	NaN	-7.312418
40.126306	23.447439	NaN	44.623763	16.678867	NaN	-4.497457
40.126306	46.686607	NaN	46.402253	-6.560301	NaN	-6.275947
40.126306	28.673325	NaN	50.628648	11.452981	NaN	-10.502342
40.126306	31.059004	NaN	41.793508	9.067302	NaN	-1.667202
40.126306	44.904417	NaN	23.745826	-4.778111	NaN	16.380480
40.126306	60.230769	NaN	50.162348	-20.104463	NaN	-10.036042
40.126306	71.356432	NaN	53.522740	-31.230126	NaN	-13.396434
40.126306	40.981005	NaN	61.105797	-0.854699	NaN	-20.979491
40.126306	47.897324	NaN	42.134320	-7.771018	NaN	-2.008014
40.126306	40.741848	NaN	47.167332	-0.615542	NaN	-7.041026
40.126306	60.657571	NaN	29.012382	-20.531265	NaN	11.113924
40.126306	20.740887	NaN	53.502754	19.385419	NaN	-13.376448
40.126306	35.638581	NaN	14.491249	4.487725	NaN	25.635057
40.126306	27.318007	NaN	30.985440	12.808299	NaN	9.140866
40.126306	37.041836	NaN	26.379843	3.084470	NaN	13.746463
40.126306	54.182465	NaN	43.153962	-14.056159	NaN	-3.027656
40.126306	31.814454	NaN	43.635175	8.311852	NaN	-3.508869
40.126306	36.885150	NaN	42.660981	3.241156	NaN	-2.534675
40.126306	52.556661	NaN	57.045238	-12.430355	NaN	-16.918932
40.126306	25.213795	NaN	53.570735	14.912511	NaN	-13.444429
40.126306	25.988322	NaN	57.848730	14.137984	NaN	-17.722424
40.126306	25.139877	NaN	30.757979	14.986429	NaN	9.368327
40.126306	27.551777	NaN	32.112251	12.574529	NaN	8.014055
40.126306	48.244272	NaN	36.813123	-8.117966	NaN	3.313183
40.126306	56.987803	NaN	43.066538	-16.861497	NaN	-2.940232
40.126306	37.519673	NaN	29.792704	2.606633	NaN	10.333602
40.126306	29.461128	NaN	26.791066	10.665178	NaN	13.335240
40.126306	31.340216	NaN	29.441294	8.786090	NaN	10.685012
40.126306	44.113636	NaN	57.237845	-3.987330	NaN	-17.111539
40.126306	46.049718	NaN	55.570183	-5.923412	NaN	-15.443876
40.126306	53.223476	NaN	35.012205	-13.097170	NaN	5.114101
40.126306	34.318523	NaN	49.006032	5.807783	NaN	-8.879726
40.126306	27.682711	NaN	50.991543	12.443595	NaN	-10.865236
40.126306	51.255756	NaN	37.505048	-11.129450	NaN	2.621258
40.126306	49.794786	NaN	41.339024	-9.668480	NaN	-1.212718
40.126306	39.090999	NaN	21.654976	1.035307	NaN	18.471331
40.126306	33.850706	NaN	20.401785	6.275600	NaN	19.724521
40.126306	47.909165	NaN	28.889364	-7.782859	NaN	11.236942
40.126306	29.090642	NaN	45.533139	11.035664	NaN	-5.406832
40.126306	35.514262	NaN	39.245936	4.612044	NaN	0.880370
40.126306	53.951145	NaN	44.019428	-13.824839	NaN	-3.893122
40.126306	53.810037	NaN	49.074026	-13.683731	NaN	-8.947720
40.126306	-11.602819	NaN	33.468104	51.729126	NaN	6.658202
40.126306	38.670593	NaN	29.080574	1.455713	NaN	11.045732
40.126306	26.809637	NaN	28.109944	13.316669	NaN	12.016363
40.126306	51.704253	NaN	46.356691	-11.577947	NaN	-6.230385
40.126306	20.284943	NaN	31.802438	19.841363	NaN	8.323868
40.126306	47.520006	NaN	39.867305	-7.393700	NaN	0.259001
40.126306	37.463413	NaN	34.616457	2.662893	NaN	5.509849
40.126306	30.640212	NaN	26.926344	9.486095	NaN	13.199962
40.126306	26.465925	NaN	33.954219	13.660381	NaN	6.172087
40.126306	45.034141	NaN	45.701094	-4.907835	NaN	-5.574788
40.126306	36.507887	NaN	23.578170	3.618419	NaN	16.548136
40.126306	25.854008	NaN	50.942859	14.272298	NaN	-10.816553
40.126306	31.507785	NaN	41.623400	8.618521	NaN	-1.497094
40.126306	36.667099	NaN	51.582556	3.459207	NaN	-11.456250
40.126306	18.138876	NaN	36.603184	21.987431	NaN	3.523122
40.126306	45.351624	NaN	52.642034	-5.225318	NaN	-12.515728
40.126306	17.694365	NaN	35.078535	22.431941	NaN	5.047771
40.126306	35.227169	NaN	24.503316	4.899137	NaN	15.622990
40.126306	16.393466	NaN	29.824014	23.732840	NaN	10.302292
40.126306	47.812403	NaN	39.515298	-7.686096	NaN	0.611008
40.126306	17.480523	NaN	31.688058	22.645783	NaN	8.438248
40.126306	27.960792	NaN	29.744892	12.165514	NaN	10.381414
40.126306	43.145217	NaN	48.952032	-3.018910	NaN	-8.825726
40.126306	44.778019	NaN	31.119967	-4.651713	NaN	9.006339
40.126306	55.843671	NaN	41.167514	-15.717365	NaN	-1.041208
40.126306	52.996661	NaN	52.939005	-12.870355	NaN	-12.812699
40.126306	57.229082	NaN	31.397500	-17.102776	NaN	8.728806
40.126306	-5.515278	NaN	31.689550	45.641584	NaN	8.436756
40.126306	32.820484	NaN	39.709506	7.305822	NaN	0.416800
40.126306	38.295723	NaN	46.680026	1.830583	NaN	-6.553720
40.126306	22.227733	NaN	38.057069	17.898574	NaN	2.069237
40.126306	27.587521	NaN	47.527353	12.538785	NaN	-7.401047
40.126306	31.429709	NaN	42.890524	8.696598	NaN	-2.764218
40.126306	18.388065	NaN	42.432574	21.738241	NaN	-2.306268
40.126306	16.853819	NaN	31.748903	23.272487	NaN	8.377403
40.126306	27.421282	NaN	34.154470	12.705024	NaN	5.971837
40.126306	28.126567	NaN	28.731488	11.999739	NaN	11.394818
40.126306	25.233007	NaN	39.088391	14.893299	NaN	1.037915
40.126306	40.155737	NaN	53.201354	-0.029431	NaN	-13.075048
40.126306	31.063514	NaN	19.638078	9.062792	NaN	20.488228
40.126306	43.560971	NaN	42.027735	-3.434665	NaN	-1.901429
40.126306	52.613820	NaN	44.170124	-12.487514	NaN	-4.043818
40.126306	48.739321	NaN	45.914672	-8.613015	NaN	-5.788366
40.126306	11.371083	NaN	37.883230	28.755223	NaN	2.243076
40.126306	28.541633	NaN	45.641647	11.584673	NaN	-5.515341
40.126306	34.564584	NaN	51.797095	5.561722	NaN	-11.670789
40.126306	39.170133	NaN	37.024213	0.956174	NaN	3.102093
40.126306	76.297854	NaN	42.342203	-36.171548	NaN	-2.215897
40.126306	5.969668	NaN	31.123617	34.156639	NaN	9.002689
40.126306	13.799126	NaN	46.614609	26.327180	NaN	-6.488303
40.126306	30.347400	NaN	48.420691	9.778906	NaN	-8.294385
40.126306	53.221438	NaN	38.947710	-13.095132	NaN	1.178596
40.126306	48.296011	NaN	42.559536	-8.169705	NaN	-2.433230
40.126306	22.950079	NaN	35.092966	17.176227	NaN	5.033340
40.126306	32.250926	NaN	20.827837	7.875380	NaN	19.298469
40.126306	45.456927	NaN	22.483594	-5.330620	NaN	17.642712
40.126306	37.620550	NaN	58.782455	2.505756	NaN	-18.656149
40.126306	40.400739	NaN	44.363775	-0.274433	NaN	-4.237469
40.126306	27.570495	NaN	42.433341	12.555811	NaN	-2.307035
40.126306	31.647418	NaN	32.402191	8.478888	NaN	7.724115
40.126306	34.462246	NaN	21.962322	5.664060	NaN	18.163984
40.126306	47.788105	NaN	39.189774	-7.661799	NaN	0.936532
40.126306	42.526888	NaN	55.496612	-2.400582	NaN	-15.370306
40.126306	36.576416	NaN	41.186080	3.549890	NaN	-1.059774
40.126306	37.353948	NaN	26.426784	2.772358	NaN	13.699522
40.126306	18.847043	NaN	28.335001	21.279263	NaN	11.791305
40.126306	25.412699	NaN	33.815040	14.713607	NaN	6.311266
40.126306	40.597513	NaN	49.538788	-0.471206	NaN	-9.412482
40.126306	46.784819	NaN	32.144513	-6.658513	NaN	7.981794
40.126306	8.357735	NaN	39.939031	31.768571	NaN	0.187275
40.126306	20.987696	NaN	29.238639	19.138610	NaN	10.887667
40.126306	21.632986	NaN	46.792636	18.493320	NaN	-6.666330
40.126306	68.105286	NaN	41.035927	-27.978980	NaN	-0.909621
40.126306	35.814018	NaN	54.620724	4.312288	NaN	-14.494418
40.126306	54.414960	NaN	38.803957	-14.288654	NaN	1.322349
40.126306	24.750475	NaN	50.404181	15.375831	NaN	-10.277874
40.126306	52.381050	NaN	48.785289	-12.254744	NaN	-8.658983
40.126306	27.737846	NaN	36.661046	12.388460	NaN	3.465260
40.126306	21.096166	NaN	31.187428	19.030140	NaN	8.938878
40.126306	59.053513	NaN	36.533227	-18.927207	NaN	3.593079
40.126306	27.909074	NaN	32.135993	12.217232	NaN	7.990313
40.126306	38.039558	NaN	48.246004	2.086748	NaN	-8.119698
40.126306	28.703916	NaN	46.231039	11.422390	NaN	-6.104733
40.126306	32.336012	NaN	25.006690	7.790295	NaN	15.119616
40.126306	19.363860	NaN	23.288356	20.762446	NaN	16.837951
40.126306	32.097310	NaN	39.930826	8.028996	NaN	0.195480
40.126306	39.879142	NaN	38.288920	0.247164	NaN	1.837386
40.126306	27.960762	NaN	30.526581	12.165544	NaN	9.599725
40.126306	39.512984	NaN	26.517618	0.613322	NaN	13.608688
40.126306	31.845454	NaN	50.080413	8.280852	NaN	-9.954106
40.126306	40.667967	NaN	15.440423	-0.541661	NaN	24.685883
40.126306	20.317678	NaN	47.232972	19.808628	NaN	-7.106666
40.126306	32.631625	NaN	44.214408	7.494682	NaN	-4.088102
40.126306	34.802118	NaN	46.930205	5.324189	NaN	-6.803899
40.126306	39.849672	NaN	46.376333	0.276634	NaN	-6.250026
40.126306	51.465283	NaN	42.476715	-11.338977	NaN	-2.350409
40.126306	37.247941	NaN	51.112314	2.878365	NaN	-10.986008
40.126306	40.801357	NaN	26.147415	-0.675051	NaN	13.978891
40.126306	26.748873	NaN	46.804195	13.377433	NaN	-6.677889
40.126306	36.284185	NaN	40.132236	3.842121	NaN	-0.005930
40.126306	22.485868	NaN	40.697391	17.640438	NaN	-0.571085
40.126306	-3.258451	NaN	46.433882	43.384757	NaN	-6.307576
40.126306	39.637740	NaN	47.622943	0.488566	NaN	-7.496637
40.126306	49.102328	NaN	44.327425	-8.976022	NaN	-4.201119
40.126306	24.119867	NaN	35.489093	16.006439	NaN	4.637213
40.126306	44.664619	NaN	44.487620	-4.538313	NaN	-4.361314
40.126306	27.076223	NaN	41.070467	13.050084	NaN	-0.944161
40.126306	40.911317	NaN	42.507439	-0.785011	NaN	-2.381133
40.126306	18.943710	NaN	30.046875	21.182596	NaN	10.079431
40.126306	70.100633	NaN	32.039886	-29.974327	NaN	8.086420
40.126306	24.183025	NaN	27.369792	15.943281	NaN	12.756514
40.126306	-11.209436	NaN	24.461555	51.335742	NaN	15.664751
40.126306	62.517391	NaN	45.508711	-22.391085	NaN	-5.382405
40.126306	37.532160	NaN	43.963285	2.594146	NaN	-3.836979
40.126306	25.488804	NaN	49.134225	14.637503	NaN	-9.007919
40.126306	1.742225	NaN	13.846918	38.384081	NaN	26.279388
40.126306	68.883331	NaN	47.738248	-28.757025	NaN	-7.611942
40.126306	18.044863	NaN	25.339342	22.081443	NaN	14.786964
40.126306	40.563853	NaN	34.749374	-0.437547	NaN	5.376932
40.126306	27.123600	NaN	46.810532	13.002706	NaN	-6.684226
40.126306	33.342492	NaN	43.039978	6.783814	NaN	-2.913672
40.126306	21.228863	NaN	28.230653	18.897443	NaN	11.895653
40.126306	31.471487	NaN	31.696285	8.654819	NaN	8.430021
40.126306	55.637151	NaN	55.229435	-15.510845	NaN	-15.103129
40.126306	42.634490	NaN	39.761967	-2.508184	NaN	0.364339
40.126306	15.123695	NaN	48.231644	25.002611	NaN	-8.105338
40.126306	58.782130	NaN	42.268793	-18.655824	NaN	-2.142487
40.126306	48.055344	NaN	57.864350	-7.929038	NaN	-17.738044
40.126306	32.481326	NaN	43.988920	7.644980	NaN	-3.862614
40.126306	32.731662	NaN	40.114679	7.394644	NaN	0.011627
40.126306	34.266097	NaN	35.961888	5.860209	NaN	4.164418
40.126306	44.919152	NaN	39.934556	-4.792846	NaN	0.191751
40.126306	25.813128	NaN	34.147861	14.313178	NaN	5.978445
40.126306	56.475527	NaN	50.144427	-16.349221	NaN	-10.018121
40.126306	10.432334	NaN	33.237773	29.693972	NaN	6.888533
40.126306	44.135734	NaN	46.499558	-4.009428	NaN	-6.373252
40.126306	34.012642	NaN	36.755820	6.113664	NaN	3.370486
40.126306	25.632408	NaN	23.821884	14.493898	NaN	16.304422
40.126306	50.169958	NaN	48.421810	-10.043651	NaN	-8.295504
40.126306	33.810145	NaN	35.059086	6.316161	NaN	5.067220
40.126306	58.343448	NaN	49.163112	-18.217142	NaN	-9.036806
40.126306	33.225931	NaN	36.388804	6.900375	NaN	3.737502
40.126306	5.214801	NaN	27.165184	34.911505	NaN	12.961122
40.126306	51.722749	NaN	38.741132	-11.596443	NaN	1.385174
40.126306	51.760621	NaN	46.814991	-11.634315	NaN	-6.688685
40.126306	45.444131	NaN	45.110340	-5.317824	NaN	-4.984034
40.126306	21.924549	NaN	42.874167	18.201757	NaN	-2.747861
40.126306	47.079609	NaN	51.931293	-6.953302	NaN	-11.804987
40.126306	-5.923129	NaN	21.619119	46.049435	NaN	18.507187
40.126306	24.261656	NaN	48.706645	15.864650	NaN	-8.580339
40.126306	19.191790	NaN	46.315077	20.934516	NaN	-6.188771
40.126306	54.584083	NaN	30.361988	-14.457777	NaN	9.764318
40.126306	30.416198	NaN	35.368398	9.710108	NaN	4.757908
40.126306	64.949254	NaN	51.094655	-24.822948	NaN	-10.968349
40.126306	34.256193	NaN	34.125117	5.870113	NaN	6.001189
40.126306	48.675111	NaN	31.399106	-8.548805	NaN	8.727200
40.126306	26.549970	NaN	48.095169	13.576337	NaN	-7.968863
40.126306	36.166265	NaN	35.182395	3.960042	NaN	4.943911
40.126306	31.673501	NaN	51.137477	8.452805	NaN	-11.011171
40.126306	31.948316	NaN	38.829746	8.177990	NaN	1.296560
40.126306	58.502579	NaN	48.464255	-18.376273	NaN	-8.337949
40.126306	41.402373	NaN	53.981558	-1.276067	NaN	-13.855252
40.126306	45.752178	NaN	21.666749	-5.625872	NaN	18.459557
40.126306	27.479879	NaN	39.377933	12.646427	NaN	0.748373
40.126306	41.822645	NaN	53.190145	-1.696338	NaN	-13.063839
40.126306	35.847903	NaN	33.067562	4.278403	NaN	7.058744
40.126306	40.337052	NaN	26.318049	-0.210746	NaN	13.808257
40.126306	33.109110	NaN	46.143812	7.017196	NaN	-6.017506
40.126306	6.724427	NaN	34.523599	33.401879	NaN	5.602707
40.126306	56.067673	NaN	33.883803	-15.941367	NaN	6.242504
40.126306	51.483142	NaN	44.415220	-11.356836	NaN	-4.288914
40.126306	58.212305	NaN	37.705570	-18.085999	NaN	2.420736
40.126306	43.274590	NaN	44.841573	-3.148284	NaN	-4.715267
40.126306	47.437464	NaN	45.752354	-7.311158	NaN	-5.626048
40.126306	30.336274	NaN	34.015300	9.790032	NaN	6.111006
40.126306	29.667318	NaN	37.149520	10.458988	NaN	2.976786
40.126306	18.292667	NaN	33.459800	21.833639	NaN	6.666506
40.126306	19.501045	NaN	9.249501	20.625261	NaN	30.876805
40.126306	32.198249	NaN	27.670259	7.928057	NaN	12.456047
40.126306	27.937507	NaN	36.119825	12.188799	NaN	4.006481
40.126306	38.650847	NaN	51.538176	1.475459	NaN	-11.411870
40.126306	50.332581	NaN	56.890644	-10.206275	NaN	-16.764338
40.126306	29.889323	NaN	54.348653	10.236983	NaN	-14.222346
40.126306	52.367763	NaN	50.097864	-12.241457	NaN	-9.971558
40.126306	26.922941	NaN	47.033719	13.203365	NaN	-6.907413
40.126306	56.485985	NaN	48.046224	-16.359679	NaN	-7.919918
40.126306	47.399521	NaN	38.785586	-7.273215	NaN	1.340720
40.126306	41.787582	NaN	23.045268	-1.661276	NaN	17.081038
40.126306	22.771902	NaN	49.354300	17.354404	NaN	-9.227994
40.126306	16.098583	NaN	33.721370	24.027723	NaN	6.404936
40.126306	45.078876	NaN	37.175047	-4.952570	NaN	2.951260
40.126306	15.924620	NaN	53.359643	24.201687	NaN	-13.233337
40.126306	34.251502	NaN	43.520718	5.874804	NaN	-3.394412
40.126306	35.312935	NaN	38.020958	4.813371	NaN	2.105348
40.126306	39.582115	NaN	39.142743	0.544191	NaN	0.983563
40.126306	40.620187	NaN	41.646090	-0.493881	NaN	-1.519784
40.126306	38.710359	NaN	56.536311	1.415947	NaN	-16.410005
40.126306	5.490956	NaN	31.100883	34.635350	NaN	9.025423
40.126306	56.696208	NaN	34.967078	-16.569902	NaN	5.159229
40.126306	33.199924	NaN	50.926002	6.926382	NaN	-10.799696
40.126306	31.310216	NaN	40.249691	8.816091	NaN	-0.123385
40.126306	11.662455	NaN	30.688601	28.463851	NaN	9.437705
40.126306	29.057024	NaN	47.766468	11.069282	NaN	-7.640162
40.126306	24.846740	NaN	28.689705	15.279566	NaN	11.436602
40.126306	25.247000	NaN	20.812501	14.879306	NaN	19.313805
40.126306	30.843141	NaN	44.326559	9.283165	NaN	-4.200253
40.126306	-10.751979	NaN	32.368859	50.878285	NaN	7.757447
40.126306	47.711077	NaN	60.022507	-7.584771	NaN	-19.896201
40.126306	28.329126	NaN	45.388759	11.797180	NaN	-5.262453
40.126306	54.094858	NaN	60.136159	-13.968552	NaN	-20.009853
40.126306	44.648976	NaN	38.520085	-4.522670	NaN	1.606221
40.126306	27.882207	NaN	36.852863	12.244099	NaN	3.273443
40.126306	29.605527	NaN	42.131441	10.520779	NaN	-2.005135
40.126306	7.636575	NaN	31.965883	32.489731	NaN	8.160423
40.126306	29.134050	NaN	48.671830	10.992256	NaN	-8.545524
40.126306	48.396264	NaN	51.258606	-8.269958	NaN	-11.132300
40.126306	62.929336	NaN	34.732572	-22.803030	NaN	5.393734
40.126306	31.829139	NaN	2.441256	8.297167	NaN	37.685050
40.126306	7.022844	NaN	34.516839	33.103462	NaN	5.609467
40.126306	22.354186	NaN	39.340441	17.772121	NaN	0.785865
40.126306	46.502506	NaN	47.967093	-6.376200	NaN	-7.840787
40.126306	39.516371	NaN	34.711623	0.609935	NaN	5.414683
40.126306	42.159859	NaN	42.272606	-2.033553	NaN	-2.146300
40.126306	58.568785	NaN	50.552284	-18.442479	NaN	-10.425978
40.126306	19.422173	NaN	34.303202	20.704133	NaN	5.823104
40.126306	40.954187	NaN	47.295553	-0.827880	NaN	-7.169246
40.126306	43.944615	NaN	48.862604	-3.818309	NaN	-8.736298
40.126306	46.827675	NaN	52.121388	-6.701369	NaN	-11.995082
40.126306	28.800958	NaN	43.294853	11.325348	NaN	-3.168546
40.126306	16.458028	NaN	33.520815	23.668278	NaN	6.605492
40.126306	43.730613	NaN	49.562213	-3.604307	NaN	-9.435907
40.126306	49.943487	NaN	37.816838	-9.817181	NaN	2.309469
40.126306	38.593642	NaN	40.800160	1.532664	NaN	-0.673854
40.126306	55.088278	NaN	56.194274	-14.961971	NaN	-16.067968
40.126306	36.161785	NaN	31.254323	3.964521	NaN	8.871983
40.126306	40.999808	NaN	41.628255	-0.873502	NaN	-1.501949
40.126306	36.177450	NaN	46.986775	3.948856	NaN	-6.860469
40.126306	24.102322	NaN	36.991520	16.023984	NaN	3.134786
40.126306	25.024054	NaN	47.072339	15.102252	NaN	-6.946033
40.126306	53.172186	NaN	26.177806	-13.045880	NaN	13.948500
40.126306	7.550472	NaN	32.371791	32.575834	NaN	7.754515
40.126306	10.811817	NaN	38.774190	29.314489	NaN	1.352116
40.126306	33.157293	NaN	27.757025	6.969013	NaN	12.369281
40.126306	22.201922	NaN	28.604288	17.924384	NaN	11.522018
40.126306	37.149048	NaN	45.407729	2.977258	NaN	-5.281423
40.126306	29.157221	NaN	43.733008	10.969085	NaN	-3.606702
40.126306	56.949820	NaN	46.460540	-16.823514	NaN	-6.334234
40.126306	43.072863	NaN	37.100242	-2.946557	NaN	3.026064
40.126306	43.995414	NaN	34.864963	-3.869107	NaN	5.261343
40.126306	30.178759	NaN	47.685117	9.947547	NaN	-7.558811
40.126306	59.841194	NaN	54.677100	-19.714888	NaN	-14.550793
40.126306	48.690651	NaN	31.383371	-8.564345	NaN	8.742935
40.126306	47.643416	NaN	51.181097	-7.517110	NaN	-11.054791
40.126306	32.878554	NaN	27.052868	7.247752	NaN	13.073438
40.126306	32.954322	NaN	30.756498	7.171984	NaN	9.369808
40.126306	42.953366	NaN	54.468123	-2.827060	NaN	-14.341817
40.126306	31.774101	NaN	47.636151	8.352205	NaN	-7.509845
40.126306	46.985941	NaN	33.843581	-6.859635	NaN	6.282725
40.126306	32.342325	NaN	38.895687	7.783981	NaN	1.230619
40.126306	44.344715	NaN	45.388709	-4.218409	NaN	-5.262403
40.126306	42.336387	NaN	26.746457	-2.210081	NaN	13.379849
40.126306	41.393301	NaN	24.075818	-1.266995	NaN	16.050488
40.126306	39.737113	NaN	27.173463	0.389193	NaN	12.952843
40.126306	36.473560	NaN	43.832930	3.652747	NaN	-3.706624
40.126306	6.054019	NaN	47.257699	34.072287	NaN	-7.131393
40.126306	37.620610	NaN	50.670115	2.505696	NaN	-10.543809
40.126306	20.155122	NaN	40.273194	19.971184	NaN	-0.146888
40.126306	13.412531	NaN	8.383314	26.713775	NaN	31.742992
40.126306	39.078806	NaN	33.896944	1.047500	NaN	6.229362
40.126306	36.620113	NaN	41.218660	3.506193	NaN	-1.092354
40.126306	16.921923	NaN	16.179215	23.204383	NaN	23.947091
40.126306	52.991860	NaN	39.865259	-12.865554	NaN	0.261047
40.126306	18.727938	NaN	48.168886	21.398368	NaN	-8.042580
40.126306	41.250956	NaN	55.229558	-1.124650	NaN	-15.103252
40.126306	23.001673	NaN	29.074254	17.124633	NaN	11.052052
40.126306	29.031773	NaN	51.066546	11.094533	NaN	-10.940240
40.126306	31.672393	NaN	45.890043	8.453913	NaN	-5.763737
40.126306	29.649882	NaN	30.221107	10.476424	NaN	9.905199
40.126306	20.203582	NaN	41.490135	19.922724	NaN	-1.363829
40.126306	39.123011	NaN	49.967534	1.003295	NaN	-9.841228
40.126306	45.384985	NaN	32.293705	-5.258679	NaN	7.832601
40.126306	16.017308	NaN	33.011298	24.108998	NaN	7.115008
40.126306	26.574144	NaN	27.059551	13.552163	NaN	13.066756
40.126306	47.399702	NaN	44.998296	-7.273396	NaN	-4.871990
40.126306	39.282899	NaN	55.453213	0.843407	NaN	-15.326907
40.126306	14.082163	NaN	39.991024	26.044143	NaN	0.135282
40.126306	24.934362	NaN	33.214426	15.191944	NaN	6.911881
40.126306	7.736156	NaN	30.348905	32.390150	NaN	9.777401
40.126306	-1.648306	NaN	35.297933	41.774612	NaN	4.828373
40.126306	29.487101	NaN	45.519645	10.639205	NaN	-5.393339
40.126306	46.113550	NaN	35.139075	-5.987244	NaN	4.987231
40.126306	27.748956	NaN	44.616016	12.377350	NaN	-4.489710
40.126306	44.407059	NaN	29.864025	-4.280753	NaN	10.262281
40.126306	30.461954	NaN	46.158660	9.664352	NaN	-6.032354
40.126306	37.115458	NaN	33.799418	3.010848	NaN	6.326888
40.126306	18.339868	NaN	35.554100	21.786438	NaN	4.572206
40.126306	34.739599	NaN	46.331736	5.386707	NaN	-6.205430
40.126306	27.460693	NaN	48.131214	12.665614	NaN	-8.004907
40.126306	19.514921	NaN	28.127733	20.611385	NaN	11.998573
40.126306	55.316022	NaN	38.256591	-15.189716	NaN	1.869715
40.126306	51.072236	NaN	36.704756	-10.945930	NaN	3.421550
40.126306	32.222625	NaN	51.144569	7.903681	NaN	-11.018263
40.126306	39.316303	NaN	33.967096	0.810003	NaN	6.159210
40.126306	-2.774142	NaN	26.601290	42.900448	NaN	13.525016
40.126306	40.461785	NaN	54.774857	-0.335479	NaN	-14.648551
40.126306	17.216860	NaN	32.007923	22.909446	NaN	8.118383
40.126306	50.952651	NaN	57.162902	-10.826345	NaN	-17.036596
40.126306	33.469262	NaN	40.002180	6.657044	NaN	0.124126
40.126306	32.273275	NaN	21.053685	7.853031	NaN	19.072621
40.126306	25.500446	NaN	45.117338	14.625860	NaN	-4.991032
40.126306	47.459523	NaN	44.812159	-7.333217	NaN	-4.685853
40.126306	49.158197	NaN	43.195370	-9.031891	NaN	-3.069064
40.126306	23.179525	NaN	38.847425	16.946781	NaN	1.278881
40.126306	52.415535	NaN	39.567762	-12.289229	NaN	0.558544
40.126306	33.100707	NaN	30.518988	7.025600	NaN	9.607318
40.126306	68.628824	NaN	48.060077	-28.502518	NaN	-7.933771
40.126306	52.217192	NaN	43.881717	-12.090886	NaN	-3.755411
40.126306	46.558619	NaN	39.546508	-6.432313	NaN	0.579798
40.126306	46.055062	NaN	39.117363	-5.928756	NaN	1.008943
40.126306	32.736854	NaN	31.099174	7.389452	NaN	9.027132
40.126306	27.304485	NaN	35.135712	12.821821	NaN	4.990594
40.126306	37.404267	NaN	48.952947	2.722039	NaN	-8.826641
40.126306	25.901633	NaN	37.872276	14.224673	NaN	2.254030
40.126306	31.308568	NaN	33.768041	8.817738	NaN	6.358265
40.126306	26.085493	NaN	49.844373	14.040814	NaN	-9.718066
40.126306	34.769923	NaN	40.403393	5.356383	NaN	-0.277087
40.126306	38.290587	NaN	40.129756	1.835719	NaN	-0.003450
40.126306	18.674624	NaN	33.938696	21.451682	NaN	6.187610
40.126306	16.513802	NaN	27.193163	23.612504	NaN	12.933143
40.126306	60.305236	NaN	39.603373	-20.178930	NaN	0.522933
40.126306	38.054793	NaN	49.449107	2.071513	NaN	-9.322801
40.126306	44.521745	NaN	48.548761	-4.395439	NaN	-8.422455
40.126306	42.517016	NaN	53.398226	-2.390710	NaN	-13.271920
40.126306	39.207754	NaN	45.745308	0.918552	NaN	-5.619002
40.126306	33.947202	NaN	34.337892	6.179104	NaN	5.788414
40.126306	31.329903	NaN	29.724253	8.796403	NaN	10.402054
40.126306	52.388872	NaN	37.289958	-12.262566	NaN	2.836349
40.126306	40.214725	NaN	41.642068	-0.088418	NaN	-1.515762
40.126306	35.385862	NaN	43.500097	4.740444	NaN	-3.373791
40.126306	-12.146458	NaN	30.935232	52.272764	NaN	9.191074
40.126306	44.399294	NaN	49.697454	-4.272988	NaN	-9.571148
40.126306	45.985152	NaN	55.809914	-5.858846	NaN	-15.683608
40.126306	-8.420130	NaN	40.258177	48.546436	NaN	-0.131871
40.126306	59.319984	NaN	44.307333	-19.193678	NaN	-4.181027
40.126306	26.560093	NaN	22.866493	13.566213	NaN	17.259813
40.126306	39.353445	NaN	35.742519	0.772861	NaN	4.383787
40.126306	15.165007	NaN	32.376189	24.961299	NaN	7.750117
40.126306	29.604815	NaN	38.262203	10.521491	NaN	1.864103
40.126306	33.034230	NaN	50.772308	7.092076	NaN	-10.646002
40.126306	20.149789	NaN	17.652908	19.976517	NaN	22.473398
40.126306	-2.197352	NaN	17.270891	42.323658	NaN	22.855415
40.126306	24.061679	NaN	33.175160	16.064627	NaN	6.951146
40.126306	11.338507	NaN	14.785121	28.787799	NaN	25.341185
40.126306	61.444533	NaN	42.553771	-21.318227	NaN	-2.427465
40.126306	-11.716618	NaN	38.177492	51.842924	NaN	1.948814
40.126306	28.458826	NaN	49.393277	11.667480	NaN	-9.266971
40.126306	41.613879	NaN	32.624858	-1.487573	NaN	7.501448
40.126306	24.691022	NaN	28.189379	15.435284	NaN	11.936927
40.126306	43.093549	NaN	16.367959	-2.967242	NaN	23.758347
40.126306	50.958532	NaN	43.444464	-10.832226	NaN	-3.318158
40.126306	40.732995	NaN	39.657825	-0.606689	NaN	0.468481
40.126306	28.235379	NaN	30.557412	11.890927	NaN	9.568894
40.126306	41.390506	NaN	34.134783	-1.264200	NaN	5.991523
40.126306	38.684019	NaN	31.609350	1.442287	NaN	8.516956
40.126306	37.563689	NaN	39.289835	2.562618	NaN	0.836471
40.126306	47.543687	NaN	44.473430	-7.417381	NaN	-4.347124
40.126306	42.880657	NaN	37.680462	-2.754351	NaN	2.445844
40.126306	15.065293	NaN	28.615119	25.061013	NaN	11.511187
40.126306	38.975030	NaN	38.985025	1.151276	NaN	1.141281
40.126306	33.389893	NaN	53.436808	6.736413	NaN	-13.310502
40.126306	18.633711	NaN	41.001919	21.492595	NaN	-0.875613
40.126306	49.204108	NaN	31.554355	-9.077802	NaN	8.571951
40.126306	36.453525	NaN	47.045642	3.672781	NaN	-6.919336
40.126306	42.608333	NaN	37.622103	-2.482027	NaN	2.504203
40.126306	43.981169	NaN	28.987914	-3.854863	NaN	11.138392
40.126306	33.405880	NaN	37.959870	6.720426	NaN	2.166436
40.126306	50.293751	NaN	52.101512	-10.167445	NaN	-11.975206
40.126306	20.414016	NaN	44.407698	19.712290	NaN	-4.281392
40.126306	15.194818	NaN	29.988829	24.931488	NaN	10.137477
40.126306	39.222949	NaN	53.004678	0.903357	NaN	-12.878372
40.126306	55.649831	NaN	50.767216	-15.523525	NaN	-10.640910
40.126306	48.470116	NaN	44.154873	-8.343810	NaN	-4.028567
40.126306	36.357396	NaN	44.104197	3.768911	NaN	-3.977891
40.126306	39.256063	NaN	42.309776	0.870243	NaN	-2.183470
40.126306	32.266682	NaN	47.932424	7.859624	NaN	-7.806117
40.126306	34.469189	NaN	42.166070	5.657117	NaN	-2.039764
40.126306	27.412532	NaN	38.051080	12.713774	NaN	2.075226
40.126306	14.967775	NaN	42.576488	25.158531	NaN	-2.450182
40.126306	36.591144	NaN	52.473910	3.535162	NaN	-12.347604
40.126306	27.433311	NaN	35.025792	12.692995	NaN	5.100514
40.126306	53.084986	NaN	42.372245	-12.958680	NaN	-2.245939
40.126306	46.308676	NaN	20.510619	-6.182370	NaN	19.615687
40.126306	31.754203	NaN	41.671317	8.372103	NaN	-1.545011
40.126306	37.879052	NaN	42.358334	2.247254	NaN	-2.232028
40.126306	27.644757	NaN	35.853547	12.481550	NaN	4.272759
40.126306	35.584672	NaN	24.463815	4.541634	NaN	15.662491
40.126306	0.207702	NaN	17.076687	39.918604	NaN	23.049619
40.126306	17.154528	NaN	21.701631	22.971778	NaN	18.424675
40.126306	36.635906	NaN	29.619679	3.490400	NaN	10.506627
40.126306	45.682156	NaN	51.110492	-5.555850	NaN	-10.984186
40.126306	48.558224	NaN	43.826698	-8.431917	NaN	-3.700392
40.126306	41.048866	NaN	39.002845	-0.922560	NaN	1.123461
40.126306	48.339335	NaN	31.509862	-8.213029	NaN	8.616444
40.126306	46.241936	NaN	37.519797	-6.115630	NaN	2.606509
40.126306	16.354907	NaN	29.442149	23.771399	NaN	10.684157
40.126306	37.789218	NaN	44.100401	2.337089	NaN	-3.974095
40.126306	18.746131	NaN	49.015103	21.380175	NaN	-8.888797
40.126306	45.795958	NaN	51.137335	-5.669652	NaN	-11.011029
40.126306	39.768876	NaN	50.880849	0.357430	NaN	-10.754543
40.126306	19.876921	NaN	43.752140	20.249385	NaN	-3.625834
40.126306	38.908238	NaN	42.210405	1.218068	NaN	-2.084099
40.126306	20.131064	NaN	42.620121	19.995242	NaN	-2.493815
40.126306	47.542090	NaN	54.008114	-7.415784	NaN	-13.881808
40.126306	46.750079	NaN	14.752225	-6.623773	NaN	25.374081
40.126306	41.848987	NaN	43.134296	-1.722681	NaN	-3.007990
40.126306	20.856674	NaN	32.900856	19.269632	NaN	7.225450
40.126306	41.307034	NaN	43.483326	-1.180728	NaN	-3.357020
40.126306	9.044445	NaN	40.251934	31.081861	NaN	-0.125628
40.126306	10.102175	NaN	34.568821	30.024131	NaN	5.557485
40.126306	29.161452	NaN	41.033042	10.964854	NaN	-0.906736
40.126306	11.486188	NaN	40.338913	28.640118	NaN	-0.212607
40.126306	33.307896	NaN	36.063011	6.818410	NaN	4.063295
40.126306	51.117613	NaN	38.686817	-10.991307	NaN	1.439489
40.126306	46.848581	NaN	34.446225	-6.722275	NaN	5.680081
40.126306	32.018604	NaN	38.420174	8.107702	NaN	1.706132
40.126306	42.618469	NaN	27.839232	-2.492163	NaN	12.287074
40.126306	34.846537	NaN	44.272687	5.279769	NaN	-4.146381
40.126306	2.599837	NaN	18.599183	37.526470	NaN	21.527123
40.126306	22.471895	NaN	13.375661	17.654411	NaN	26.750645
40.126306	61.221113	NaN	39.051733	-21.094807	NaN	1.074573
40.126306	-24.738358	NaN	31.786115	64.864664	NaN	8.340191
40.126306	22.982727	NaN	37.720752	17.143579	NaN	2.405554
40.126306	55.024432	NaN	44.278520	-14.898126	NaN	-4.152214
40.126306	40.135076	NaN	44.612795	-0.008770	NaN	-4.486489
40.126306	38.498118	NaN	23.139736	1.628188	NaN	16.986570
40.126306	1.584665	NaN	40.627947	38.541641	NaN	-0.501641
40.126306	-1.681323	NaN	37.982447	41.807629	NaN	2.143859
40.126306	26.138184	NaN	48.806034	13.988122	NaN	-8.679728
40.126306	48.341536	NaN	35.412662	-8.215230	NaN	4.713644
40.126306	59.943310	NaN	40.692716	-19.817004	NaN	-0.566410
40.126306	28.619133	NaN	27.704055	11.507173	NaN	12.422251
40.126306	25.215216	NaN	41.176084	14.911090	NaN	-1.049778
40.126306	39.890352	NaN	45.088014	0.235954	NaN	-4.961708
40.126306	40.079138	NaN	28.461052	0.047168	NaN	11.665254
40.126306	55.503844	NaN	44.112884	-15.377538	NaN	-3.986578
40.126306	39.765921	NaN	25.638854	0.360385	NaN	14.487452
40.126306	20.935420	NaN	47.025580	19.190886	NaN	-6.899274
40.126306	25.236000	NaN	37.154527	14.890306	NaN	2.971779
40.126306	53.536420	NaN	36.976657	-13.410114	NaN	3.149649
40.126306	45.312101	NaN	55.898524	-5.185795	NaN	-15.772218
40.126306	50.595849	NaN	62.976121	-10.469543	NaN	-22.849815
40.126306	55.882015	NaN	54.539127	-15.755709	NaN	-14.412820
40.126306	20.189414	NaN	28.713249	19.936892	NaN	11.413057
40.126306	42.994928	NaN	44.739098	-2.868622	NaN	-4.612791
40.126306	34.409111	NaN	32.594778	5.717195	NaN	7.531528
40.126306	45.686755	NaN	36.482870	-5.560449	NaN	3.643436
40.126306	-1.229010	NaN	34.893629	41.355316	NaN	5.232677
40.126306	26.606224	NaN	39.921556	13.520082	NaN	0.204750
40.126306	8.428044	NaN	47.638014	31.698262	NaN	-7.511708
40.126306	42.824758	NaN	37.024280	-2.698452	NaN	3.102026
40.126306	29.006232	NaN	53.844501	11.120074	NaN	-13.718195
40.126306	36.244857	NaN	44.068665	3.881449	NaN	-3.942359
40.126306	41.126331	NaN	45.994313	-1.000025	NaN	-5.868007
40.126306	44.202042	NaN	48.886393	-4.075736	NaN	-8.760087
40.126306	60.677361	NaN	41.335378	-20.551055	NaN	-1.209071
40.126306	7.200361	NaN	34.624443	32.925945	NaN	5.501863
40.126306	17.241076	NaN	40.067447	22.885230	NaN	0.058859
40.126306	61.943129	NaN	60.085841	-21.816823	NaN	-19.959535
40.126306	34.417944	NaN	50.165165	5.708362	NaN	-10.038859
40.126306	35.818489	NaN	36.615792	4.307817	NaN	3.510514
40.126306	47.247031	NaN	53.286695	-7.120725	NaN	-13.160389
40.126306	5.169551	NaN	31.375374	34.956755	NaN	8.750932
40.126306	27.247537	NaN	29.357919	12.878769	NaN	10.768387
40.126306	39.106155	NaN	38.358714	1.020151	NaN	1.767592
40.126306	36.424641	NaN	32.922397	3.701665	NaN	7.203909
40.126306	50.090080	NaN	30.166436	-9.963774	NaN	9.959870
40.126306	44.482072	NaN	25.205003	-4.355766	NaN	14.921303
40.126306	51.100990	NaN	51.625501	-10.974684	NaN	-11.499195
40.126306	56.545937	NaN	36.345143	-16.419631	NaN	3.781163
40.126306	35.244810	NaN	35.393893	4.881496	NaN	4.732413
40.126306	22.156202	NaN	33.666652	17.970104	NaN	6.459655
40.126306	18.418006	NaN	38.065483	21.708300	NaN	2.060823
40.126306	49.366387	NaN	40.996650	-9.240081	NaN	-0.870344
40.126306	58.251289	NaN	47.386617	-18.124983	NaN	-7.260311
40.126306	5.033220	NaN	19.071418	35.093086	NaN	21.054888
40.126306	28.280404	NaN	42.134135	11.845902	NaN	-2.007829
40.126306	28.768100	NaN	47.237732	11.358206	NaN	-7.111425
40.126306	40.729028	NaN	51.837480	-0.602722	NaN	-11.711174
40.126306	17.490269	NaN	30.719888	22.636037	NaN	9.406418
40.126306	36.265661	NaN	35.518405	3.860646	NaN	4.607901
40.126306	48.560340	NaN	51.924630	-8.434034	NaN	-11.798324
40.126306	56.474609	NaN	38.699717	-16.348303	NaN	1.426589
40.126306	33.421342	NaN	44.455886	6.704964	NaN	-4.329580
40.126306	44.946356	NaN	47.522767	-4.820050	NaN	-7.396461
40.126306	30.424736	NaN	47.722353	9.701570	NaN	-7.596047
40.126306	32.262463	NaN	33.807375	7.863843	NaN	6.318931
40.126306	60.894763	NaN	37.108882	-20.768457	NaN	3.017424
40.126306	33.268519	NaN	44.161217	6.857787	NaN	-4.034910
40.126306	52.631514	NaN	36.284907	-12.505208	NaN	3.841399
40.126306	44.284481	NaN	46.016315	-4.158175	NaN	-5.890009
40.126306	35.065139	NaN	28.042723	5.061167	NaN	12.083583
40.126306	38.376419	NaN	44.710233	1.749887	NaN	-4.583927
40.126306	37.653406	NaN	31.036920	2.472900	NaN	9.089386
40.126306	46.369897	NaN	46.894896	-6.243591	NaN	-6.768590
40.126306	57.412580	NaN	50.526481	-17.286274	NaN	-10.400175
40.126306	54.646721	NaN	53.470605	-14.520415	NaN	-13.344299
40.126306	56.243678	NaN	42.420685	-16.117372	NaN	-2.294379
40.126306	55.213210	NaN	46.640775	-15.086903	NaN	-6.514469
40.126306	43.512459	NaN	39.360490	-3.386153	NaN	0.765816
40.126306	26.645418	NaN	40.949604	13.480888	NaN	-0.823298
40.126306	54.389313	NaN	42.852909	-14.263007	NaN	-2.726603
40.126306	47.661434	NaN	29.912130	-7.535128	NaN	10.214176
40.126306	45.433976	NaN	25.932286	-5.307670	NaN	14.194020
40.126306	51.045307	NaN	39.260215	-10.919001	NaN	0.866091
40.126306	20.544223	NaN	29.975304	19.582083	NaN	10.151002
40.126306	27.430582	NaN	34.472838	12.695724	NaN	5.653468
40.126306	29.176639	NaN	-0.833588	10.949668	NaN	40.959894
40.126306	20.997918	NaN	35.570339	19.128388	NaN	4.555967
40.126306	62.191755	NaN	41.123626	-22.065449	NaN	-0.997320
40.126306	33.920144	NaN	51.545839	6.206162	NaN	-11.419533
40.126306	56.515423	NaN	34.768612	-16.389116	NaN	5.357694
40.126306	44.123165	NaN	47.652798	-3.996859	NaN	-7.526492
40.126306	41.532645	NaN	35.168963	-1.406339	NaN	4.957343
40.126306	27.226519	NaN	39.188942	12.899787	NaN	0.937364
40.126306	50.044711	NaN	49.654662	-9.918404	NaN	-9.528356
40.126306	23.611346	NaN	36.189314	16.514960	NaN	3.936992
40.126306	54.876708	NaN	51.892209	-14.750402	NaN	-11.765903
40.126306	13.996152	NaN	41.351552	26.130154	NaN	-1.225245
40.126306	5.179677	NaN	42.227728	34.946629	NaN	-2.101422
40.126306	51.301883	NaN	56.046647	-11.175577	NaN	-15.920341
40.126306	19.745938	NaN	28.414160	20.380368	NaN	11.712146
40.126306	56.324439	NaN	53.257161	-16.198133	NaN	-13.130854
40.126306	37.804184	NaN	42.793534	2.322122	NaN	-2.667228
40.126306	18.058304	NaN	36.609279	22.068002	NaN	3.517027
40.126306	34.755868	NaN	36.745657	5.370438	NaN	3.380649
40.126306	44.332808	NaN	45.111588	-4.206502	NaN	-4.985282
40.126306	48.949351	NaN	36.608894	-8.823045	NaN	3.517413
40.126306	22.706132	NaN	33.784274	17.420174	NaN	6.342032
40.126306	63.363640	NaN	45.433878	-23.237334	NaN	-5.307572
40.126306	23.805734	NaN	32.131799	16.320572	NaN	7.994507
40.126306	62.145959	NaN	59.670597	-22.019653	NaN	-19.544291
40.126306	41.486163	NaN	50.367277	-1.359857	NaN	-10.240971
40.126306	22.994345	NaN	36.372524	17.131961	NaN	3.753782
40.126306	19.878369	NaN	44.854209	20.247937	NaN	-4.727903
40.126306	13.507145	NaN	28.892008	26.619161	NaN	11.234298
40.126306	37.044214	NaN	22.377621	3.082092	NaN	17.748685
40.126306	53.731029	NaN	33.665949	-13.604723	NaN	6.460357
40.126306	45.515633	NaN	53.034998	-5.389327	NaN	-12.908692
40.126306	28.031296	NaN	35.081413	12.095010	NaN	5.044893
40.126306	71.657729	NaN	54.956644	-31.531423	NaN	-14.830337
40.126306	40.877904	NaN	39.137510	-0.751598	NaN	0.988796
40.126306	46.114783	NaN	39.002920	-5.988477	NaN	1.123386
40.126306	24.160236	NaN	23.478584	15.966070	NaN	16.647722
40.126306	24.548167	NaN	-5.598824	15.578139	NaN	45.725130
40.126306	29.342804	NaN	19.907468	10.783502	NaN	20.218838
40.126306	22.715600	NaN	36.179152	17.410706	NaN	3.947154
40.126306	49.399760	NaN	58.820126	-9.273454	NaN	-18.693820
40.126306	4.620114	NaN	35.386592	35.506192	NaN	4.739714
40.126306	-0.470086	NaN	30.185670	40.596392	NaN	9.940636
40.126306	40.258485	NaN	46.843463	-0.132179	NaN	-6.717157
40.126306	22.966298	NaN	41.448640	17.160009	NaN	-1.322334
40.126306	22.560833	NaN	26.823583	17.565473	NaN	13.302723
40.126306	53.851448	NaN	50.148469	-13.725142	NaN	-10.022162
40.126306	51.284961	NaN	36.926311	-11.158655	NaN	3.199996
40.126306	47.002167	NaN	43.370492	-6.875861	NaN	-3.244186
40.126306	42.792323	NaN	59.864836	-2.666017	NaN	-19.738529
40.126306	5.204755	NaN	50.222207	34.921551	NaN	-10.095901
40.126306	32.305989	NaN	18.691252	7.820317	NaN	21.435054
40.126306	48.520685	NaN	44.435811	-8.394379	NaN	-4.309505
40.126306	-1.509645	NaN	41.199981	41.635951	NaN	-1.073675
40.126306	29.344242	NaN	26.455196	10.782064	NaN	13.671110
40.126306	58.936260	NaN	53.853003	-18.809954	NaN	-13.726697
40.126306	53.517175	NaN	55.500378	-13.390869	NaN	-15.374072
40.126306	21.176199	NaN	21.640616	18.950107	NaN	18.485690
40.126306	32.743756	NaN	49.953867	7.382550	NaN	-9.827561
40.126306	45.165575	NaN	38.606349	-5.039269	NaN	1.519957
40.126306	43.739786	NaN	46.406465	-3.613480	NaN	-6.280159
40.126306	44.909332	NaN	39.450388	-4.783026	NaN	0.675918
40.126306	49.636019	NaN	45.225227	-9.509713	NaN	-5.098920
40.126306	30.711403	NaN	29.908439	9.414903	NaN	10.217867
40.126306	48.673126	NaN	57.185503	-8.546820	NaN	-17.059197
40.126306	54.134651	NaN	47.060515	-14.008345	NaN	-6.934209
40.126306	47.595957	NaN	62.648598	-7.469651	NaN	-22.522292
40.126306	28.830388	NaN	38.595643	11.295918	NaN	1.530663
40.126306	34.262877	NaN	46.541609	5.863429	NaN	-6.415302
