# Supplementary material for: Combined Influences of Model Choice, Data Quality, and Data Quantity When Estimating Population Trends
Source: PLoS One. 2015 Jul 15;10(7):e0132255. doi: 10.1371/journal.pone.0132255 (PMC4503393; doi:10.1371/journal.pone.0132255)
Supplement: S1 Dataset — Files are organized by model type and by the input lambda value. (ZIP) [file pone.0132255.s002.zip › Snail/sims_lambda_1_025/simulationOutput_1.025_0_0.1_0_30.xls]

Percent_Decline_True	Median_Percent_Decline_Matrix	Median_Percent_Decline_Matrix_stable	Median_Percent_Decline_Scalar	Difference_True_Matrix	Difference_True_Matrix_Stable	Difference_True_Scalar
0.503614	-40.583388	NaN	-37.640726	41.087002	NaN	38.144340
-25.949305	-13.989959	NaN	-12.050771	-11.959347	NaN	-13.898534
-48.853925	-47.765464	NaN	-44.569103	-1.088462	NaN	-4.284823
-34.353221	-30.596467	NaN	-29.487007	-3.756754	NaN	-4.866215
-55.389094	-29.928243	NaN	-30.038723	-25.460851	NaN	-25.350371
-22.469035	-31.110486	NaN	-28.845024	8.641451	NaN	6.375988
-5.471287	-25.384905	NaN	-27.393418	19.913618	NaN	21.922131
-18.781476	-14.224133	NaN	-17.303450	-4.557343	NaN	-1.478026
-16.391811	-25.502027	NaN	-24.560427	9.110216	NaN	8.168616
-67.813943	-20.944679	NaN	-19.688704	-46.869264	NaN	-48.125239
-34.348764	-17.163332	NaN	-16.572228	-17.185432	NaN	-17.776536
-4.714028	-30.029865	NaN	-31.264367	25.315837	NaN	26.550338
-39.156718	-26.622642	NaN	-27.417799	-12.534076	NaN	-11.738919
-43.123504	-26.430744	NaN	-25.210998	-16.692760	NaN	-17.912506
-48.873649	-35.476931	NaN	-36.712909	-13.396718	NaN	-12.160740
-19.649420	-45.578601	NaN	-46.387634	25.929181	NaN	26.738213
2.821757	-25.317309	NaN	-25.298996	28.139066	NaN	28.120753
-31.008536	-31.322555	NaN	-27.804075	0.314019	NaN	-3.204461
-29.386354	-25.332697	NaN	-26.898365	-4.053657	NaN	-2.487989
-15.296329	-18.192927	NaN	-23.169239	2.896597	NaN	7.872910
-11.815163	-19.926974	NaN	-23.415718	8.111811	NaN	11.600555
-17.261067	-24.655750	NaN	-20.555919	7.394683	NaN	3.294852
-28.956162	-29.890031	NaN	-31.071541	0.933868	NaN	2.115379
-26.693411	-24.352218	NaN	-23.592119	-2.341193	NaN	-3.101291
-16.293938	-20.755305	NaN	-18.730351	4.461367	NaN	2.436413
-39.312127	-34.455444	NaN	-37.424700	-4.856683	NaN	-1.887427
-23.418925	-27.783017	NaN	-29.594852	4.364092	NaN	6.175927
-25.580467	-41.546191	NaN	-38.862376	15.965723	NaN	13.281909
-38.990961	-10.359070	NaN	-10.391172	-28.631891	NaN	-28.599789
-6.653464	-25.583436	NaN	-22.270331	18.929972	NaN	15.616867
-11.472377	-28.759450	NaN	-25.926591	17.287073	NaN	14.454213
-13.533255	-20.765233	NaN	-21.019779	7.231978	NaN	7.486525
-3.190511	-43.371225	NaN	-38.502602	40.180714	NaN	35.312091
-44.169803	-27.335500	NaN	-27.732393	-16.834304	NaN	-16.437411
-15.248479	-34.159704	NaN	-29.098359	18.911224	NaN	13.849880
-45.274954	-41.299523	NaN	-37.114904	-3.975431	NaN	-8.160050
-1.443767	-20.587046	NaN	-22.772187	19.143279	NaN	21.328421
-20.292576	-22.776217	NaN	-21.124002	2.483641	NaN	0.831426
-33.458158	-31.221388	NaN	-27.881300	-2.236771	NaN	-5.576858
-42.801366	-29.331372	NaN	-29.241276	-13.469995	NaN	-13.560090
-40.282383	-36.731137	NaN	-37.667465	-3.551246	NaN	-2.614918
-44.754867	-32.210926	NaN	-31.009972	-12.543941	NaN	-13.744895
-32.805764	-30.784796	NaN	-29.787935	-2.020968	NaN	-3.017829
-10.031527	-22.707355	NaN	-22.091541	12.675828	NaN	12.060014
-20.804057	-26.316743	NaN	-27.583894	5.512685	NaN	6.779837
-19.652792	-5.635984	NaN	-8.063668	-14.016807	NaN	-11.589123
-31.891627	-30.276140	NaN	-28.055308	-1.615487	NaN	-3.836319
-14.379973	-36.055120	NaN	-32.999203	21.675147	NaN	18.619230
-4.239188	-42.118460	NaN	-40.508922	37.879273	NaN	36.269735
-1.325290	-36.737491	NaN	-37.586380	35.412202	NaN	36.261091
-37.721282	-24.719887	NaN	-24.775121	-13.001395	NaN	-12.946161
-40.779319	-31.879991	NaN	-32.500709	-8.899328	NaN	-8.278610
-31.171773	-22.955646	NaN	-25.577574	-8.216126	NaN	-5.594199
-46.309451	-13.499446	NaN	-10.980088	-32.810005	NaN	-35.329362
-18.981018	-27.559135	NaN	-27.667899	8.578117	NaN	8.686881
-20.393341	-25.938123	NaN	-26.789175	5.544782	NaN	6.395833
-43.472630	-16.898110	NaN	-16.265139	-26.574520	NaN	-27.207491
-23.045070	-26.894419	NaN	-24.592979	3.849349	NaN	1.547908
-38.458483	-31.957137	NaN	-35.508298	-6.501346	NaN	-2.950185
-24.212730	-23.299742	NaN	-21.495457	-0.912989	NaN	-2.717273
-53.132002	-27.135727	NaN	-23.814004	-25.996275	NaN	-29.317998
-40.513634	-25.921538	NaN	-23.458189	-14.592096	NaN	-17.055445
-26.198483	-22.576241	NaN	-22.228371	-3.622241	NaN	-3.970111
-26.665843	-23.795763	NaN	-19.703364	-2.870080	NaN	-6.962480
-20.064541	-37.897392	NaN	-40.393123	17.832851	NaN	20.328581
-27.829300	-19.870762	NaN	-21.838550	-7.958538	NaN	-5.990750
-29.318984	-20.842505	NaN	-19.732441	-8.476479	NaN	-9.586543
-17.225148	-32.250802	NaN	-35.752826	15.025654	NaN	18.527678
-26.493118	-23.523230	NaN	-22.776732	-2.969889	NaN	-3.716386
-15.725698	-15.961908	NaN	-16.741079	0.236211	NaN	1.015381
-31.276006	-25.790065	NaN	-23.930689	-5.485941	NaN	-7.345318
-29.707533	-40.198787	NaN	-38.239519	10.491254	NaN	8.531986
-15.280590	-21.001767	NaN	-19.400230	5.721177	NaN	4.119641
-29.919429	-35.771229	NaN	-34.572738	5.851800	NaN	4.653310
-36.587776	-39.362599	NaN	-39.595376	2.774823	NaN	3.007600
-16.806240	-19.954797	NaN	-18.638352	3.148557	NaN	1.832111
-45.067766	-10.254592	NaN	-11.841286	-34.813174	NaN	-33.226480
-40.835498	-34.620561	NaN	-35.287789	-6.214937	NaN	-5.547709
-26.318503	-29.723051	NaN	-31.876730	3.404549	NaN	5.558228
-13.753497	-29.440760	NaN	-35.907857	15.687263	NaN	22.154359
-37.069338	-25.664815	NaN	-26.138363	-11.404523	NaN	-10.930974
-36.232754	-36.563697	NaN	-35.954053	0.330943	NaN	-0.278701
-36.635301	-40.792221	NaN	-36.940732	4.156919	NaN	0.305430
-28.756106	-32.576923	NaN	-32.876510	3.820817	NaN	4.120404
-55.152582	-41.001136	NaN	-38.817984	-14.151446	NaN	-16.334598
-21.066125	-14.743682	NaN	-16.708699	-6.322443	NaN	-4.357425
-30.731310	-23.693338	NaN	-21.718352	-7.037972	NaN	-9.012958
-45.202285	-12.381288	NaN	-13.260500	-32.820997	NaN	-31.941785
-46.323897	-28.003646	NaN	-27.228273	-18.320251	NaN	-19.095625
-16.279989	-12.374642	NaN	-13.305467	-3.905347	NaN	-2.974522
-12.484072	-26.183795	NaN	-26.510675	13.699723	NaN	14.026603
-23.750549	-41.423185	NaN	-38.510714	17.672636	NaN	14.760165
-6.984027	-28.766326	NaN	-27.828469	21.782299	NaN	20.844443
-25.045794	-18.440893	NaN	-19.054417	-6.604901	NaN	-5.991377
-14.001560	-33.898231	NaN	-33.295140	19.896671	NaN	19.293580
-20.672640	-29.421798	NaN	-31.704335	8.749158	NaN	11.031695
-29.494505	-37.536683	NaN	-35.935978	8.042179	NaN	6.441473
-21.798968	-29.516943	NaN	-28.784087	7.717975	NaN	6.985118
-17.130238	-27.884152	NaN	-31.537141	10.753914	NaN	14.406903
-27.019156	-34.011532	NaN	-34.285157	6.992376	NaN	7.266000
-15.078337	-33.137301	NaN	-30.401883	18.058964	NaN	15.323546
-39.277635	-36.885726	NaN	-33.864955	-2.391909	NaN	-5.412680
-2.086012	-39.383187	NaN	-37.730884	37.297175	NaN	35.644872
-27.374281	-34.990624	NaN	-33.578411	7.616343	NaN	6.204130
-9.473713	-14.677157	NaN	-15.664769	5.203443	NaN	6.191056
-28.865023	-34.987503	NaN	-35.236432	6.122480	NaN	6.371409
-14.319666	-30.926926	NaN	-27.383674	16.607260	NaN	13.064008
-40.633070	-15.242308	NaN	-14.708718	-25.390762	NaN	-25.924352
-32.623628	-35.955034	NaN	-33.953098	3.331406	NaN	1.329470
-29.696992	-26.228331	NaN	-27.254764	-3.468662	NaN	-2.442228
-40.208374	-25.925897	NaN	-27.570876	-14.282477	NaN	-12.637498
10.384484	-17.097259	NaN	-16.031372	27.481743	NaN	26.415856
-11.168389	-29.538765	NaN	-28.141677	18.370376	NaN	16.973288
-4.601393	-33.065965	NaN	-37.582812	28.464572	NaN	32.981418
-29.231752	-24.422035	NaN	-21.543421	-4.809717	NaN	-7.688331
4.967362	-24.559661	NaN	-22.406903	29.527023	NaN	27.374265
-21.092450	-17.106865	NaN	-17.593278	-3.985585	NaN	-3.499172
-4.637553	-23.255261	NaN	-22.972316	18.617708	NaN	18.334763
-10.515929	-22.015810	NaN	-20.501230	11.499881	NaN	9.985300
-19.973719	-25.799629	NaN	-23.291838	5.825910	NaN	3.318120
-22.327858	-45.582122	NaN	-42.557049	23.254264	NaN	20.229191
-23.796817	-28.815838	NaN	-26.966912	5.019022	NaN	3.170095
-51.150133	-28.294034	NaN	-32.558777	-22.856099	NaN	-18.591356
-44.727283	-12.121307	NaN	-15.512370	-32.605976	NaN	-29.214914
-11.722616	-18.895504	NaN	-21.349122	7.172888	NaN	9.626505
-28.169867	-22.986412	NaN	-28.283691	-5.183455	NaN	0.113825
-12.163873	-22.006386	NaN	-22.002631	9.842512	NaN	9.838758
-17.187613	-23.758092	NaN	-24.061627	6.570479	NaN	6.874015
-20.396529	-17.777773	NaN	-20.921688	-2.618756	NaN	0.525158
-20.993146	-25.589249	NaN	-30.230640	4.596103	NaN	9.237494
-35.398074	-23.775169	NaN	-21.099743	-11.622904	NaN	-14.298331
-16.025472	-34.523031	NaN	-29.750310	18.497559	NaN	13.724838
-45.947548	-27.684165	NaN	-24.870364	-18.263383	NaN	-21.077184
-17.753293	-33.394934	NaN	-33.791567	15.641641	NaN	16.038274
-40.383879	-19.378675	NaN	-18.270827	-21.005203	NaN	-22.113052
-27.786671	-11.579993	NaN	-10.930271	-16.206678	NaN	-16.856400
-22.507360	-33.583543	NaN	-33.223944	11.076183	NaN	10.716585
-36.260315	-23.529929	NaN	-19.782559	-12.730386	NaN	-16.477755
-30.428534	-32.959458	NaN	-33.099186	2.530924	NaN	2.670652
-62.696117	-14.165711	NaN	-13.465636	-48.530406	NaN	-49.230480
-30.153547	-23.260373	NaN	-24.861921	-6.893174	NaN	-5.291626
-22.915580	-28.546018	NaN	-29.235937	5.630437	NaN	6.320356
-41.630514	-32.649137	NaN	-32.447957	-8.981377	NaN	-9.182557
-19.427443	-24.619708	NaN	-21.927991	5.192265	NaN	2.500548
-28.327074	-34.456085	NaN	-32.925263	6.129011	NaN	4.598188
-41.772216	-15.082436	NaN	-14.046451	-26.689780	NaN	-27.725765
-55.115832	-31.963207	NaN	-30.566599	-23.152624	NaN	-24.549232
-35.579975	-32.507082	NaN	-29.875053	-3.072893	NaN	-5.704922
-52.897487	-28.136442	NaN	-29.536855	-24.761045	NaN	-23.360632
-32.394063	-23.346478	NaN	-23.349567	-9.047585	NaN	-9.044496
-8.796252	-23.940211	NaN	-22.441627	15.143959	NaN	13.645375
-21.495048	-29.942672	NaN	-31.011789	8.447624	NaN	9.516741
-46.821441	-25.945419	NaN	-24.766402	-20.876022	NaN	-22.055040
-76.784653	-21.232815	NaN	-16.823963	-55.551838	NaN	-59.960690
-15.971652	-15.925375	NaN	-19.243691	-0.046277	NaN	3.272039
-19.294072	-31.726893	NaN	-26.351797	12.432822	NaN	7.057725
-50.878129	-26.002612	NaN	-21.662555	-24.875517	NaN	-29.215574
-22.680324	-28.093070	NaN	-26.515826	5.412745	NaN	3.835501
-46.769074	-36.793718	NaN	-34.840779	-9.975356	NaN	-11.928295
-4.370826	-34.689504	NaN	-32.508459	30.318677	NaN	28.137633
-41.284043	-33.131336	NaN	-37.354507	-8.152707	NaN	-3.929535
-30.054051	-22.926747	NaN	-23.515954	-7.127304	NaN	-6.538097
-23.282938	-45.897833	NaN	-46.734486	22.614895	NaN	23.451548
-35.210413	-21.165320	NaN	-23.670846	-14.045093	NaN	-11.539568
-16.288580	-14.011213	NaN	-14.427931	-2.277367	NaN	-1.860649
-25.271001	-33.613927	NaN	-35.733622	8.342926	NaN	10.462621
-0.943493	-15.280882	NaN	-13.253761	14.337389	NaN	12.310269
-52.546938	-24.962036	NaN	-27.363439	-27.584901	NaN	-25.183499
-12.080508	-24.068318	NaN	-23.761943	11.987810	NaN	11.681435
-30.760082	-24.670731	NaN	-23.065652	-6.089351	NaN	-7.694430
-47.500937	-34.790558	NaN	-35.498272	-12.710379	NaN	-12.002665
-16.378874	-26.811300	NaN	-24.879955	10.432427	NaN	8.501081
-34.902336	-32.163813	NaN	-30.071811	-2.738523	NaN	-4.830525
-35.304872	-32.923061	NaN	-29.864362	-2.381810	NaN	-5.440510
-18.956379	-19.689171	NaN	-16.939401	0.732792	NaN	-2.016978
-19.798152	-31.056240	NaN	-32.506406	11.258088	NaN	12.708253
-1.662759	-16.313881	NaN	-14.752311	14.651122	NaN	13.089552
-25.200211	-24.290114	NaN	-23.594889	-0.910097	NaN	-1.605323
-34.975816	-41.516108	NaN	-46.476483	6.540292	NaN	11.500667
-12.926418	-6.058084	NaN	-6.379180	-6.868334	NaN	-6.547238
-40.117750	-22.569844	NaN	-23.983904	-17.547906	NaN	-16.133846
-38.190219	-20.063100	NaN	-19.822680	-18.127119	NaN	-18.367540
-1.328174	-32.752023	NaN	-29.970147	31.423849	NaN	28.641973
-18.884997	-37.092098	NaN	-35.027482	18.207100	NaN	16.142485
-45.119654	-19.224292	NaN	-21.045614	-25.895362	NaN	-24.074039
-14.993131	-36.943758	NaN	-37.329142	21.950627	NaN	22.336011
-27.061422	-31.622735	NaN	-28.109857	4.561313	NaN	1.048435
-27.297602	-19.989660	NaN	-21.897285	-7.307943	NaN	-5.400317
-32.389720	-37.450993	NaN	-38.355260	5.061273	NaN	5.965540
-13.211871	-15.438910	NaN	-16.844361	2.227039	NaN	3.632490
-31.889102	-30.910424	NaN	-26.607062	-0.978679	NaN	-5.282041
-27.676278	-29.561009	NaN	-28.680249	1.884731	NaN	1.003971
-27.772384	-29.389120	NaN	-27.506284	1.616736	NaN	-0.266100
-28.494987	-21.323359	NaN	-22.776084	-7.171627	NaN	-5.718902
-11.090585	-34.046563	NaN	-30.373245	22.955978	NaN	19.282660
-21.165567	-32.963500	NaN	-32.852038	11.797934	NaN	11.686471
-57.395035	-20.463353	NaN	-15.104354	-36.931683	NaN	-42.290682
-13.622337	-23.566846	NaN	-24.531141	9.944509	NaN	10.908804
-23.554452	-27.115727	NaN	-23.030181	3.561275	NaN	-0.524271
-19.629418	-19.888228	NaN	-17.007067	0.258810	NaN	-2.622351
-23.272102	-31.139110	NaN	-33.735600	7.867009	NaN	10.463499
-38.495339	-49.550415	NaN	-49.169566	11.055076	NaN	10.674227
-36.737199	-28.032168	NaN	-27.253478	-8.705031	NaN	-9.483721
-24.725206	-22.490648	NaN	-24.397225	-2.234558	NaN	-0.327981
-34.350788	-26.909522	NaN	-30.545148	-7.441266	NaN	-3.805640
-13.381060	-29.481957	NaN	-27.839481	16.100898	NaN	14.458421
-12.094123	-26.304576	NaN	-27.662357	14.210453	NaN	15.568235
-8.380212	-30.099829	NaN	-28.390312	21.719616	NaN	20.010099
-21.857605	-28.971113	NaN	-25.924368	7.113508	NaN	4.066763
-30.449988	-30.176826	NaN	-27.878902	-0.273162	NaN	-2.571087
-6.008397	-17.954420	NaN	-17.274020	11.946023	NaN	11.265623
-29.841852	-29.396560	NaN	-30.028876	-0.445292	NaN	0.187024
-32.333672	-11.360617	NaN	-12.798426	-20.973055	NaN	-19.535245
-22.960363	-22.586490	NaN	-21.729629	-0.373873	NaN	-1.230734
-39.264862	-14.971087	NaN	-11.947577	-24.293775	NaN	-27.317285
-24.256521	-26.958798	NaN	-29.405184	2.702278	NaN	5.148664
-34.637976	-42.103332	NaN	-44.707183	7.465356	NaN	10.069207
-26.879183	-34.054231	NaN	-37.838849	7.175048	NaN	10.959666
-22.217755	-12.378704	NaN	-16.408341	-9.839050	NaN	-5.809413
-18.338611	-31.418426	NaN	-32.385200	13.079815	NaN	14.046589
-19.894713	-22.151130	NaN	-23.825341	2.256416	NaN	3.930628
-23.318539	-38.632988	NaN	-41.399880	15.314450	NaN	18.081342
-66.690615	-21.927293	NaN	-21.720529	-44.763321	NaN	-44.970085
-10.298406	-33.074269	NaN	-32.322251	22.775864	NaN	22.023845
-45.890538	-22.054840	NaN	-23.083747	-23.835698	NaN	-22.806791
-20.521004	-41.328546	NaN	-35.662942	20.807542	NaN	15.141939
-5.828661	-24.378159	NaN	-28.368579	18.549498	NaN	22.539918
-32.074415	-34.748893	NaN	-34.159995	2.674478	NaN	2.085581
-39.558984	-32.884275	NaN	-33.037840	-6.674709	NaN	-6.521144
-21.197283	-24.818488	NaN	-24.783762	3.621205	NaN	3.586478
-55.276048	-39.337707	NaN	-33.469247	-15.938341	NaN	-21.806801
-51.446077	-36.546923	NaN	-31.239188	-14.899155	NaN	-20.206889
-23.748888	-12.280375	NaN	-11.726756	-11.468513	NaN	-12.022132
-22.141388	-31.702478	NaN	-34.175927	9.561089	NaN	12.034539
-25.712159	-34.979566	NaN	-30.663941	9.267407	NaN	4.951782
-25.099086	-41.435501	NaN	-42.101446	16.336415	NaN	17.002361
0.482913	-26.130756	NaN	-25.945762	26.613669	NaN	26.428675
-31.726502	-21.732177	NaN	-16.591099	-9.994325	NaN	-15.135403
-40.643737	-14.224401	NaN	-17.310215	-26.419336	NaN	-23.333521
-42.306052	-24.331693	NaN	-24.262861	-17.974359	NaN	-18.043191
-52.397285	-21.647569	NaN	-23.649957	-30.749715	NaN	-28.747328
-69.205755	-25.391183	NaN	-27.343473	-43.814572	NaN	-41.862282
-22.033015	-43.717901	NaN	-43.378377	21.684885	NaN	21.345362
-28.157880	-27.860080	NaN	-21.926005	-0.297800	NaN	-6.231875
-14.838798	-28.384189	NaN	-25.119208	13.545390	NaN	10.280410
-23.594869	-38.355038	NaN	-41.702066	14.760169	NaN	18.107197
-13.510766	-21.805012	NaN	-22.607810	8.294246	NaN	9.097044
-31.769637	-41.475760	NaN	-36.533240	9.706122	NaN	4.763603
-29.484054	-31.234910	NaN	-31.053665	1.750856	NaN	1.569611
-1.984530	-29.299939	NaN	-30.659412	27.315409	NaN	28.674881
-18.894670	-37.805134	NaN	-37.832401	18.910463	NaN	18.937731
-36.555018	-15.328880	NaN	-15.946588	-21.226139	NaN	-20.608430
-32.694669	-24.105218	NaN	-22.983913	-8.589451	NaN	-9.710756
-14.397580	-16.552916	NaN	-20.324022	2.155336	NaN	5.926442
-42.673335	-39.518542	NaN	-43.324205	-3.154793	NaN	0.650870
-11.455236	-25.629458	NaN	-27.676054	14.174222	NaN	16.220818
-32.084578	-27.510150	NaN	-29.639167	-4.574427	NaN	-2.445411
-20.518221	-26.805126	NaN	-25.582981	6.286906	NaN	5.064760
-35.341409	-29.406419	NaN	-31.292230	-5.934990	NaN	-4.049179
-34.141772	-16.037037	NaN	-14.843418	-18.104735	NaN	-19.298354
-35.614714	-20.362923	NaN	-17.999996	-15.251791	NaN	-17.614718
-57.875778	-14.588832	NaN	-10.043886	-43.286946	NaN	-47.831892
-38.623642	-35.349951	NaN	-35.420994	-3.273691	NaN	-3.202648
7.027263	-26.905261	NaN	-30.089536	33.932525	NaN	37.116799
-6.682283	-34.255317	NaN	-35.693731	27.573035	NaN	29.011448
-27.365015	-34.474017	NaN	-32.086543	7.109002	NaN	4.721528
-35.761912	-31.793401	NaN	-31.590566	-3.968511	NaN	-4.171346
-6.037018	-27.952164	NaN	-24.093675	21.915146	NaN	18.056657
-5.034848	-30.153191	NaN	-29.970049	25.118343	NaN	24.935201
-12.335108	-42.628439	NaN	-42.866694	30.293331	NaN	30.531586
-26.908720	-43.030068	NaN	-41.008296	16.121348	NaN	14.099576
-20.936129	-22.922815	NaN	-26.053377	1.986686	NaN	5.117247
-29.217211	-27.847154	NaN	-29.323510	-1.370057	NaN	0.106299
-65.942782	-33.680221	NaN	-31.585023	-32.262561	NaN	-34.357759
-8.685992	-16.607508	NaN	-18.387545	7.921516	NaN	9.701553
-68.391153	-13.042088	NaN	-13.604079	-55.349065	NaN	-54.787074
-35.048993	-34.789302	NaN	-27.126338	-0.259691	NaN	-7.922655
-13.129881	-24.467127	NaN	-24.013879	11.337246	NaN	10.883998
-36.648866	-20.982953	NaN	-20.981021	-15.665913	NaN	-15.667845
-32.596299	-25.544424	NaN	-24.698558	-7.051875	NaN	-7.897741
-21.459613	-30.159656	NaN	-25.714354	8.700043	NaN	4.254741
-7.043207	-27.078869	NaN	-27.932447	20.035661	NaN	20.889240
-16.908027	-29.704952	NaN	-29.978267	12.796924	NaN	13.070240
-23.562187	-15.227693	NaN	-16.668562	-8.334494	NaN	-6.893625
-47.181006	-26.812149	NaN	-26.397342	-20.368857	NaN	-20.783665
-23.246709	-23.364058	NaN	-22.302680	0.117349	NaN	-0.944029
-24.226176	-35.866470	NaN	-34.506625	11.640295	NaN	10.280449
-41.124501	-36.881797	NaN	-33.391521	-4.242704	NaN	-7.732979
-27.624232	-33.754695	NaN	-33.128776	6.130463	NaN	5.504544
-15.307148	-21.436221	NaN	-20.217617	6.129073	NaN	4.910469
-42.952381	-31.546010	NaN	-28.715908	-11.406372	NaN	-14.236473
-18.365319	-35.925875	NaN	-32.242017	17.560556	NaN	13.876698
-25.840417	-28.048843	NaN	-26.228310	2.208425	NaN	0.387893
-16.908984	-31.015084	NaN	-31.521725	14.106100	NaN	14.612742
-6.187160	-6.569610	NaN	-9.728912	0.382450	NaN	3.541751
-24.123478	-19.986626	NaN	-21.634833	-4.136852	NaN	-2.488645
-50.516925	-24.087590	NaN	-22.069499	-26.429335	NaN	-28.447426
-15.706705	-31.532050	NaN	-32.653779	15.825345	NaN	16.947074
-18.437863	-12.781439	NaN	-11.856824	-5.656425	NaN	-6.581039
-28.087648	-15.262702	NaN	-14.097831	-12.824946	NaN	-13.989816
-15.385326	-27.842976	NaN	-29.261872	12.457650	NaN	13.876546
-17.888620	-29.154017	NaN	-34.906563	11.265397	NaN	17.017943
-31.205891	-21.629026	NaN	-20.978245	-9.576864	NaN	-10.227646
-81.355410	-35.340898	NaN	-38.564731	-46.014512	NaN	-42.790679
-43.113430	-36.813379	NaN	-34.126557	-6.300051	NaN	-8.986873
-22.811072	-25.736154	NaN	-25.642220	2.925083	NaN	2.831148
-9.787521	-35.572841	NaN	-36.978430	25.785320	NaN	27.190910
-25.045477	-39.721176	NaN	-40.825358	14.675699	NaN	15.779881
-12.190197	-45.911943	NaN	-39.425159	33.721746	NaN	27.234962
-51.681323	-33.476053	NaN	-31.516063	-18.205270	NaN	-20.165260
-32.863239	-42.609275	NaN	-43.715253	9.746035	NaN	10.852014
-17.005973	-27.233659	NaN	-27.466898	10.227686	NaN	10.460925
-13.609969	-32.456171	NaN	-31.507337	18.846202	NaN	17.897368
-11.267136	-27.113521	NaN	-25.183811	15.846385	NaN	13.916675
-36.398351	-26.492740	NaN	-28.218505	-9.905611	NaN	-8.179846
-30.467030	-42.681816	NaN	-40.714156	12.214786	NaN	10.247125
-51.716537	-21.519248	NaN	-20.643865	-30.197288	NaN	-31.072672
-52.120256	-29.417890	NaN	-28.593352	-22.702366	NaN	-23.526904
-38.194006	-44.769089	NaN	-41.147929	6.575082	NaN	2.953922
-20.395940	-33.514628	NaN	-35.862148	13.118688	NaN	15.466208
-33.752526	-34.417084	NaN	-31.151389	0.664558	NaN	-2.601137
-29.064022	-31.852665	NaN	-31.193030	2.788643	NaN	2.129008
-26.213545	-23.062264	NaN	-23.488106	-3.151281	NaN	-2.725439
-33.353156	-40.738444	NaN	-39.254711	7.385288	NaN	5.901556
-33.971076	-15.634570	NaN	-19.165360	-18.336506	NaN	-14.805716
-61.636479	-22.359064	NaN	-20.651720	-39.277415	NaN	-40.984759
-10.288242	-32.180903	NaN	-30.668749	21.892662	NaN	20.380508
-31.912588	-21.790290	NaN	-19.609155	-10.122298	NaN	-12.303434
-14.342832	-30.189387	NaN	-31.184631	15.846555	NaN	16.841800
-33.315669	-30.740922	NaN	-30.403492	-2.574747	NaN	-2.912176
-27.249119	-23.107818	NaN	-25.084795	-4.141302	NaN	-2.164324
-8.902119	-15.029240	NaN	-14.002924	6.127121	NaN	5.100805
-32.955357	-29.838775	NaN	-30.470773	-3.116582	NaN	-2.484584
-14.095118	-49.101512	NaN	-44.366902	35.006394	NaN	30.271784
-19.935876	-14.948592	NaN	-13.137564	-4.987285	NaN	-6.798312
-12.096263	-21.052099	NaN	-22.727536	8.955836	NaN	10.631273
-15.579061	-39.523596	NaN	-39.506868	23.944535	NaN	23.927808
-20.743480	-25.882296	NaN	-24.226214	5.138815	NaN	3.482734
-20.810529	-33.428864	NaN	-32.037031	12.618335	NaN	11.226502
-29.847689	-33.763233	NaN	-33.726229	3.915544	NaN	3.878540
-9.246728	-46.231545	NaN	-40.080267	36.984817	NaN	30.833539
-34.513663	-30.945577	NaN	-27.369101	-3.568086	NaN	-7.144561
1.768292	-32.549162	NaN	-32.468763	34.317454	NaN	34.237055
-26.253586	-35.652172	NaN	-31.878183	9.398586	NaN	5.624597
-8.654669	-24.066556	NaN	-26.132682	15.411887	NaN	17.478013
-32.167671	-18.924228	NaN	-16.296887	-13.243443	NaN	-15.870783
-16.116298	-31.614590	NaN	-30.660156	15.498292	NaN	14.543858
-10.061096	-22.330525	NaN	-22.523669	12.269429	NaN	12.462573
-32.856541	-35.283464	NaN	-39.165675	2.426923	NaN	6.309134
-7.197433	-45.820658	NaN	-46.791385	38.623225	NaN	39.593953
-10.830765	-33.529393	NaN	-34.196344	22.698627	NaN	23.365578
-20.337997	-26.666446	NaN	-28.728247	6.328449	NaN	8.390251
-18.570314	-35.854070	NaN	-30.930637	17.283756	NaN	12.360323
-22.113887	-31.681174	NaN	-31.965980	9.567287	NaN	9.852093
-22.125491	-16.134932	NaN	-16.615814	-5.990559	NaN	-5.509677
-22.402088	-26.248305	NaN	-28.750197	3.846217	NaN	6.348109
-28.484907	-22.450344	NaN	-24.610342	-6.034563	NaN	-3.874565
-28.453562	-23.865410	NaN	-21.751277	-4.588151	NaN	-6.702284
-22.463872	-27.968698	NaN	-28.033938	5.504826	NaN	5.570067
-29.101210	-21.134044	NaN	-18.876889	-7.967165	NaN	-10.224321
-6.944112	-22.618375	NaN	-21.937569	15.674263	NaN	14.993457
-24.746922	-25.387222	NaN	-24.879798	0.640300	NaN	0.132875
-31.358263	-32.766235	NaN	-32.531917	1.407972	NaN	1.173653
-45.151053	-33.010257	NaN	-27.366884	-12.140796	NaN	-17.784169
-43.035646	-12.772383	NaN	-13.760737	-30.263263	NaN	-29.274910
-33.865017	-26.994586	NaN	-25.040364	-6.870431	NaN	-8.824654
-0.379823	-18.384182	NaN	-19.229547	18.004359	NaN	18.849725
-31.328038	-40.033410	NaN	-35.772973	8.705372	NaN	4.444935
-18.590432	-34.457406	NaN	-29.134898	15.866974	NaN	10.544466
-40.630521	-22.880690	NaN	-22.740833	-17.749831	NaN	-17.889688
-70.470112	-35.947427	NaN	-34.787745	-34.522685	NaN	-35.682367
-12.128915	-29.024134	NaN	-31.407084	16.895219	NaN	19.278169
-9.400038	-30.231261	NaN	-30.937192	20.831223	NaN	21.537154
-12.811392	-7.138402	NaN	-8.221246	-5.672989	NaN	-4.590145
-43.637514	-32.187567	NaN	-30.139589	-11.449947	NaN	-13.497925
-31.655119	-23.780530	NaN	-23.787915	-7.874590	NaN	-7.867204
-34.006306	-20.419800	NaN	-22.930632	-13.586506	NaN	-11.075674
-48.238760	-24.246874	NaN	-23.618240	-23.991886	NaN	-24.620520
-29.975728	-20.869958	NaN	-24.842726	-9.105770	NaN	-5.133002
-54.342687	-26.555192	NaN	-28.830514	-27.787495	NaN	-25.512174
-22.952836	-35.936402	NaN	-37.503634	12.983566	NaN	14.550798
-59.345825	-25.428510	NaN	-26.517288	-33.917315	NaN	-32.828537
-59.609677	-32.240077	NaN	-31.371140	-27.369601	NaN	-28.238538
-47.273147	-17.931791	NaN	-18.777196	-29.341356	NaN	-28.495951
-25.221395	-36.478506	NaN	-37.491041	11.257111	NaN	12.269646
-17.240737	-12.543301	NaN	-10.880607	-4.697436	NaN	-6.360130
-17.431323	-5.919592	NaN	-4.955477	-11.511731	NaN	-12.475846
-70.997666	-33.743555	NaN	-33.238904	-37.254111	NaN	-37.758763
-10.216905	-27.159186	NaN	-27.847140	16.942281	NaN	17.630235
-31.383738	-35.384427	NaN	-36.588077	4.000689	NaN	5.204339
-34.721522	-28.930009	NaN	-26.734061	-5.791513	NaN	-7.987461
-14.257128	-20.784714	NaN	-21.032090	6.527586	NaN	6.774962
-18.961921	-34.526209	NaN	-31.359404	15.564288	NaN	12.397484
-26.459827	-31.490493	NaN	-28.339512	5.030666	NaN	1.879685
-16.258172	-33.614791	NaN	-33.270019	17.356619	NaN	17.011847
7.606196	-40.600216	NaN	-37.664581	48.206412	NaN	45.270776
-18.637654	-23.057665	NaN	-22.940816	4.420011	NaN	4.303162
-22.767647	-26.940501	NaN	-27.475688	4.172855	NaN	4.708042
-64.393730	-22.621607	NaN	-23.794116	-41.772123	NaN	-40.599614
-33.143510	-28.628884	NaN	-31.504589	-4.514626	NaN	-1.638921
-14.160908	-27.113370	NaN	-27.627610	12.952462	NaN	13.466702
-42.641526	-26.285789	NaN	-24.925171	-16.355737	NaN	-17.716354
4.083764	-31.300052	NaN	-29.940831	35.383816	NaN	34.024596
-32.814364	-51.218785	NaN	-45.210849	18.404421	NaN	12.396485
-58.567825	-21.728238	NaN	-18.862158	-36.839587	NaN	-39.705667
-29.034811	-25.712851	NaN	-25.937326	-3.321959	NaN	-3.097484
-8.074344	-26.911643	NaN	-28.414032	18.837299	NaN	20.339688
-21.520592	-22.099594	NaN	-23.996276	0.579001	NaN	2.475684
-36.731833	-26.384011	NaN	-27.332966	-10.347822	NaN	-9.398867
-9.514147	-38.902796	NaN	-41.958356	29.388649	NaN	32.444208
-37.988732	-31.768576	NaN	-27.713291	-6.220156	NaN	-10.275440
-44.289621	-40.116464	NaN	-39.999678	-4.173158	NaN	-4.289944
-16.664207	-16.156849	NaN	-18.151410	-0.507357	NaN	1.487204
-45.652990	-34.841024	NaN	-32.785303	-10.811966	NaN	-12.867687
-16.711263	-26.633956	NaN	-27.782618	9.922693	NaN	11.071355
-16.608121	-29.746522	NaN	-33.707049	13.138400	NaN	17.098928
-22.802718	-34.038843	NaN	-31.898800	11.236125	NaN	9.096081
-27.096498	-9.491296	NaN	-14.734114	-17.605202	NaN	-12.362384
-40.580531	-25.029668	NaN	-27.667709	-15.550863	NaN	-12.912822
-46.429076	-21.586810	NaN	-24.179454	-24.842266	NaN	-22.249622
-14.140051	-32.725070	NaN	-35.280228	18.585019	NaN	21.140178
-10.227484	-35.880356	NaN	-32.520550	25.652873	NaN	22.293066
-36.729941	-23.299148	NaN	-24.304087	-13.430793	NaN	-12.425854
-27.268583	-46.771748	NaN	-46.369291	19.503165	NaN	19.100708
-24.617447	-18.659665	NaN	-20.413989	-5.957782	NaN	-4.203458
-42.988447	-25.407594	NaN	-23.239467	-17.580853	NaN	-19.748979
-40.353086	-41.069807	NaN	-40.805411	0.716721	NaN	0.452325
-27.419601	-26.645235	NaN	-24.920876	-0.774366	NaN	-2.498725
-3.416247	-25.118760	NaN	-26.706447	21.702513	NaN	23.290199
-36.373961	-17.390692	NaN	-17.387762	-18.983270	NaN	-18.986199
-35.314865	-25.990068	NaN	-25.767061	-9.324797	NaN	-9.547804
-27.659821	-40.506075	NaN	-38.762033	12.846254	NaN	11.102212
-40.885035	-15.268115	NaN	-15.687313	-25.616920	NaN	-25.197721
-46.612530	-20.355202	NaN	-21.220274	-26.257327	NaN	-25.392256
-18.066084	-27.481907	NaN	-25.271058	9.415823	NaN	7.204974
-37.170009	-22.987325	NaN	-19.666479	-14.182683	NaN	-17.503530
-27.807578	-29.783690	NaN	-32.749185	1.976113	NaN	4.941607
-26.470572	-11.931585	NaN	-12.662329	-14.538987	NaN	-13.808243
-24.184935	-20.047737	NaN	-23.598249	-4.137197	NaN	-0.586686
-15.941610	-22.128844	NaN	-24.203471	6.187235	NaN	8.261862
-45.471365	-17.009944	NaN	-22.601937	-28.461420	NaN	-22.869428
-23.427359	-19.623550	NaN	-20.038646	-3.803809	NaN	-3.388713
-27.345237	-33.076494	NaN	-30.738977	5.731257	NaN	3.393739
-31.483216	-15.052502	NaN	-14.530742	-16.430714	NaN	-16.952474
-32.768511	-33.236381	NaN	-37.616777	0.467869	NaN	4.848266
-28.450412	-33.175500	NaN	-34.651407	4.725088	NaN	6.200995
-36.008049	-26.152334	NaN	-27.442093	-9.855715	NaN	-8.565956
-18.719368	-22.094062	NaN	-22.146402	3.374694	NaN	3.427034
-16.928393	-15.085382	NaN	-12.849941	-1.843012	NaN	-4.078452
-21.998802	-23.895248	NaN	-22.334993	1.896447	NaN	0.336191
-60.090059	-24.574585	NaN	-28.391696	-35.515474	NaN	-31.698363
-54.314922	-18.202035	NaN	-13.700523	-36.112887	NaN	-40.614399
-23.791215	-22.539376	NaN	-20.169746	-1.251838	NaN	-3.621468
-19.072912	-16.105422	NaN	-14.763463	-2.967490	NaN	-4.309449
-21.564588	-17.736177	NaN	-18.818494	-3.828411	NaN	-2.746093
-25.052166	-38.342816	NaN	-37.588759	13.290651	NaN	12.536593
-16.358787	-32.109268	NaN	-28.847286	15.750480	NaN	12.488499
-20.291014	-22.906217	NaN	-22.272359	2.615203	NaN	1.981345
-44.190440	-32.621594	NaN	-32.369154	-11.568845	NaN	-11.821286
-7.083120	-29.090228	NaN	-29.659886	22.007108	NaN	22.576765
-4.240130	-27.398007	NaN	-25.405928	23.157877	NaN	21.165798
-20.928045	-26.634389	NaN	-26.285746	5.706344	NaN	5.357701
-25.870548	-31.998104	NaN	-29.500711	6.127555	NaN	3.630163
-2.557764	-20.852026	NaN	-17.494436	18.294262	NaN	14.936672
-33.633645	-35.883267	NaN	-36.352461	2.249622	NaN	2.718815
-14.885624	-38.960455	NaN	-39.414304	24.074831	NaN	24.528680
-30.770059	-34.129022	NaN	-32.207131	3.358963	NaN	1.437071
-27.524290	-27.049794	NaN	-26.695966	-0.474496	NaN	-0.828324
-24.188553	-35.748906	NaN	-34.534832	11.560353	NaN	10.346279
-45.555136	-16.992534	NaN	-15.497099	-28.562601	NaN	-30.058037
-12.099759	-19.856817	NaN	-19.908463	7.757058	NaN	7.808703
2.234556	-28.997169	NaN	-28.165828	31.231725	NaN	30.400384
-29.750650	-31.418936	NaN	-33.179301	1.668286	NaN	3.428651
-46.701333	-24.998528	NaN	-25.824973	-21.702805	NaN	-20.876360
-15.689280	-40.473355	NaN	-45.483359	24.784076	NaN	29.794079
-47.925730	-17.065018	NaN	-14.869097	-30.860712	NaN	-33.056633
-7.577383	-22.912812	NaN	-21.141474	15.335430	NaN	13.564091
-22.153050	-19.521721	NaN	-22.817311	-2.631329	NaN	0.664261
-15.570304	-27.305914	NaN	-28.646583	11.735611	NaN	13.076280
-26.260671	-29.528836	NaN	-25.583150	3.268166	NaN	-0.677521
-34.693195	-22.577283	NaN	-24.035729	-12.115911	NaN	-10.657466
-45.157915	-13.978294	NaN	-13.738028	-31.179622	NaN	-31.419887
-23.272733	-25.066154	NaN	-23.739800	1.793421	NaN	0.467067
-20.138527	-29.370406	NaN	-29.683299	9.231879	NaN	9.544772
-26.356111	-27.288528	NaN	-30.289756	0.932417	NaN	3.933644
-30.001910	-31.263206	NaN	-33.384183	1.261296	NaN	3.382273
-45.058909	-34.314453	NaN	-27.842020	-10.744456	NaN	-17.216889
-18.069680	-27.086941	NaN	-27.652364	9.017261	NaN	9.582684
-43.967081	-47.573452	NaN	-49.787554	3.606372	NaN	5.820473
-24.718854	-27.122879	NaN	-26.773531	2.404024	NaN	2.054677
-25.970574	-30.309406	NaN	-31.569468	4.338831	NaN	5.598893
-25.289410	-30.076381	NaN	-29.339543	4.786972	NaN	4.050133
-19.455717	-40.205202	NaN	-38.845929	20.749485	NaN	19.390212
-39.862739	-28.133342	NaN	-30.600980	-11.729397	NaN	-9.261759
-12.282152	-21.102365	NaN	-19.979032	8.820213	NaN	7.696880
7.185546	-17.631443	NaN	-17.656668	24.816989	NaN	24.842213
-14.509087	-27.385811	NaN	-28.227519	12.876724	NaN	13.718432
-29.761884	-21.090732	NaN	-22.623943	-8.671152	NaN	-7.137941
-11.851012	-26.031174	NaN	-24.164817	14.180162	NaN	12.313806
-24.966862	-18.918033	NaN	-20.552987	-6.048830	NaN	-4.413876
-15.279613	-32.373436	NaN	-37.516750	17.093823	NaN	22.237137
-6.014877	-23.299460	NaN	-24.380744	17.284584	NaN	18.365867
-35.831201	-18.670178	NaN	-16.812799	-17.161022	NaN	-19.018401
-17.129938	-32.758005	NaN	-29.141186	15.628067	NaN	12.011248
-30.488473	-27.714697	NaN	-26.656061	-2.773777	NaN	-3.832413
-40.451826	-48.262108	NaN	-48.827805	7.810282	NaN	8.375978
-53.765257	-29.148851	NaN	-24.613717	-24.616406	NaN	-29.151540
-29.397061	-36.361064	NaN	-36.634638	6.964003	NaN	7.237576
-37.060201	-29.419878	NaN	-27.948667	-7.640324	NaN	-9.111534
6.413792	-21.906531	NaN	-23.045908	28.320324	NaN	29.459700
-12.028092	-19.454087	NaN	-22.322352	7.425995	NaN	10.294260
-42.495269	-33.339087	NaN	-30.586781	-9.156181	NaN	-11.908487
-22.970422	-31.539364	NaN	-28.541650	8.568942	NaN	5.571228
-53.786466	-31.712559	NaN	-27.830882	-22.073907	NaN	-25.955584
-56.826089	-19.076592	NaN	-20.673049	-37.749497	NaN	-36.153040
-54.478465	-26.766396	NaN	-29.077344	-27.712069	NaN	-25.401120
-47.671216	-29.432427	NaN	-26.939526	-18.238789	NaN	-20.731689
-17.400517	-9.458041	NaN	-8.365955	-7.942476	NaN	-9.034562
-7.731881	-32.454631	NaN	-30.077309	24.722750	NaN	22.345428
-29.382210	-30.371440	NaN	-29.808178	0.989230	NaN	0.425968
-40.512521	-28.910606	NaN	-31.685334	-11.601915	NaN	-8.827187
-14.497155	-27.984277	NaN	-27.070226	13.487122	NaN	12.573071
-28.479607	-9.848735	NaN	-9.514343	-18.630872	NaN	-18.965264
-5.029749	-23.798587	NaN	-22.125554	18.768838	NaN	17.095805
5.941365	-21.695511	NaN	-24.080650	27.636876	NaN	30.022015
-23.373972	-29.976725	NaN	-28.835449	6.602753	NaN	5.461477
-45.819525	-42.300991	NaN	-37.783716	-3.518534	NaN	-8.035809
-33.411081	-21.884456	NaN	-24.691122	-11.526625	NaN	-8.719959
-36.463346	-24.391216	NaN	-25.959014	-12.072130	NaN	-10.504333
-40.072120	-26.660650	NaN	-25.187635	-13.411471	NaN	-14.884485
-32.084485	-23.938375	NaN	-22.037573	-8.146110	NaN	-10.046912
-56.512378	-14.240406	NaN	-10.014832	-42.271972	NaN	-46.497546
-19.646122	-40.583392	NaN	-36.597226	20.937269	NaN	16.951104
2.765269	-49.833285	NaN	-47.936805	52.598555	NaN	50.702074
-7.056498	-17.185650	NaN	-14.467446	10.129152	NaN	7.410948
-23.640243	-29.732001	NaN	-29.339021	6.091758	NaN	5.698777
-36.177870	-27.279433	NaN	-27.094681	-8.898437	NaN	-9.083189
-27.439641	-14.300770	NaN	-15.260716	-13.138870	NaN	-12.178924
-21.683591	-16.290984	NaN	-21.147664	-5.392607	NaN	-0.535927
-32.806938	-19.176514	NaN	-16.300009	-13.630424	NaN	-16.506929
-19.974427	-37.895487	NaN	-34.078783	17.921060	NaN	14.104356
-34.426593	-28.347652	NaN	-28.121868	-6.078941	NaN	-6.304725
-30.175182	-41.472635	NaN	-44.921788	11.297454	NaN	14.746606
-32.427437	-24.528597	NaN	-27.892182	-7.898840	NaN	-4.535256
-52.006706	-36.357739	NaN	-33.845663	-15.648968	NaN	-18.161044
-32.910381	-20.096001	NaN	-20.731578	-12.814380	NaN	-12.178804
-49.143264	-25.238938	NaN	-24.497167	-23.904326	NaN	-24.646097
-43.566573	-34.414090	NaN	-35.459726	-9.152484	NaN	-8.106847
-37.600069	-24.165992	NaN	-25.562566	-13.434077	NaN	-12.037503
-8.942859	-28.273960	NaN	-29.653384	19.331101	NaN	20.710525
-44.785746	-26.702286	NaN	-28.966481	-18.083461	NaN	-15.819265
-44.416064	-21.040049	NaN	-23.017401	-23.376015	NaN	-21.398662
-38.864244	-15.187433	NaN	-12.486519	-23.676811	NaN	-26.377725
-24.894282	-37.574296	NaN	-40.458047	12.680014	NaN	15.563765
-38.456675	-21.506790	NaN	-18.494513	-16.949885	NaN	-19.962162
-25.828875	-27.495245	NaN	-26.950520	1.666369	NaN	1.121645
-20.196184	-25.557637	NaN	-23.060488	5.361453	NaN	2.864304
-29.191512	-29.580624	NaN	-27.738019	0.389112	NaN	-1.453493
-23.379050	-17.533049	NaN	-15.600771	-5.846001	NaN	-7.778279
-47.503342	-38.397702	NaN	-37.550648	-9.105640	NaN	-9.952694
-52.672943	-28.603697	NaN	-29.091943	-24.069246	NaN	-23.581000
-19.245853	-29.022027	NaN	-30.499841	9.776174	NaN	11.253987
-37.477653	-11.396101	NaN	-9.950284	-26.081553	NaN	-27.527369
-24.946334	-21.867448	NaN	-24.617256	-3.078886	NaN	-0.329078
-23.615233	-19.409840	NaN	-17.422254	-4.205393	NaN	-6.192978
-15.878220	-18.716125	NaN	-21.725496	2.837905	NaN	5.847276
-34.043957	-10.687194	NaN	-11.032268	-23.356763	NaN	-23.011690
-47.640915	-26.394787	NaN	-22.882853	-21.246127	NaN	-24.758062
-16.894279	-30.570732	NaN	-30.716730	13.676453	NaN	13.822451
-35.735333	-25.960905	NaN	-26.928939	-9.774428	NaN	-8.806394
-3.788741	-31.716225	NaN	-29.453347	27.927484	NaN	25.664606
-43.208017	-30.481872	NaN	-31.548461	-12.726145	NaN	-11.659557
-19.989198	-20.508546	NaN	-15.673526	0.519348	NaN	-4.315672
-38.151663	-34.972205	NaN	-34.159740	-3.179458	NaN	-3.991923
-26.898095	-37.125550	NaN	-38.450306	10.227455	NaN	11.552210
-16.308970	-20.375406	NaN	-24.215266	4.066436	NaN	7.906295
-17.091808	-18.942261	NaN	-20.931515	1.850453	NaN	3.839707
-40.909463	-30.269467	NaN	-30.957821	-10.639996	NaN	-9.951642
-34.188659	-26.846872	NaN	-26.777296	-7.341787	NaN	-7.411363
-21.604911	-19.082334	NaN	-17.191430	-2.522577	NaN	-4.413480
-41.221628	-32.332641	NaN	-31.410944	-8.888987	NaN	-9.810684
-11.312545	-25.770089	NaN	-27.812546	14.457545	NaN	16.500001
-26.352951	-17.253512	NaN	-17.932862	-9.099439	NaN	-8.420089
-16.845912	-25.629208	NaN	-22.684605	8.783296	NaN	5.838693
-8.982361	-39.312282	NaN	-36.976733	30.329921	NaN	27.994372
-29.820082	-29.764008	NaN	-29.559008	-0.056074	NaN	-0.261074
-29.075627	-39.997381	NaN	-39.164440	10.921755	NaN	10.088814
-44.433527	-30.964918	NaN	-32.164791	-13.468609	NaN	-12.268737
-28.092215	-40.754282	NaN	-39.312070	12.662067	NaN	11.219855
-16.261387	-34.800192	NaN	-36.100555	18.538805	NaN	19.839168
-11.915263	-29.495521	NaN	-31.039198	17.580258	NaN	19.123935
-33.446898	-19.963507	NaN	-22.823805	-13.483391	NaN	-10.623093
-24.988279	-11.787875	NaN	-16.557592	-13.200405	NaN	-8.430688
-19.380576	-25.686594	NaN	-24.663573	6.306017	NaN	5.282997
-44.230006	-28.251841	NaN	-28.750742	-15.978165	NaN	-15.479264
-51.800695	-25.820376	NaN	-23.191291	-25.980318	NaN	-28.609404
-29.074440	-33.776467	NaN	-31.463682	4.702027	NaN	2.389243
-5.500350	-33.781629	NaN	-33.990530	28.281279	NaN	28.490180
-12.785756	-23.630055	NaN	-25.983369	10.844299	NaN	13.197613
-18.781476	-29.859033	NaN	-26.924630	11.077558	NaN	8.143154
-21.964995	-38.856472	NaN	-40.749293	16.891477	NaN	18.784298
-14.430795	-15.938980	NaN	-15.689252	1.508184	NaN	1.258457
-41.670374	-25.560794	NaN	-28.739085	-16.109580	NaN	-12.931289
-15.568144	-24.375146	NaN	-21.359985	8.807002	NaN	5.791840
-37.114075	-32.983349	NaN	-29.407840	-4.130726	NaN	-7.706235
-15.991113	-45.789654	NaN	-43.221015	29.798541	NaN	27.229902
-31.506890	-22.966035	NaN	-25.446913	-8.540855	NaN	-6.059977
-18.869595	-42.056074	NaN	-43.185679	23.186480	NaN	24.316084
-20.799576	-27.251963	NaN	-29.746372	6.452387	NaN	8.946796
-11.374989	-24.781122	NaN	-25.294847	13.406133	NaN	13.919857
-16.632664	-34.160669	NaN	-32.314570	17.528005	NaN	15.681906
-24.167961	-27.510977	NaN	-26.672652	3.343016	NaN	2.504691
-33.840135	-22.227882	NaN	-22.514603	-11.612253	NaN	-11.325531
-6.509191	-18.808312	NaN	-20.659752	12.299121	NaN	14.150561
-30.375248	-21.257644	NaN	-17.653764	-9.117604	NaN	-12.721484
-23.024183	-23.490680	NaN	-24.185384	0.466497	NaN	1.161201
-23.500023	-23.199133	NaN	-23.954407	-0.300890	NaN	0.454383
-31.465719	-34.232427	NaN	-35.753637	2.766708	NaN	4.287918
-32.661809	-23.960879	NaN	-25.276830	-8.700930	NaN	-7.384979
-21.449410	-19.996065	NaN	-20.422393	-1.453345	NaN	-1.027017
-24.026150	-28.672970	NaN	-28.152498	4.646820	NaN	4.126348
-32.053226	-33.599016	NaN	-32.447813	1.545790	NaN	0.394586
-34.613289	-25.775087	NaN	-26.393491	-8.838202	NaN	-8.219798
-3.491328	-31.705882	NaN	-35.740867	28.214554	NaN	32.249539
-21.799208	-42.299898	NaN	-40.766019	20.500691	NaN	18.966811
-24.075564	-15.776552	NaN	-15.976845	-8.299012	NaN	-8.098719
-48.884935	-24.302853	NaN	-23.866211	-24.582082	NaN	-25.018724
-16.314527	-30.227651	NaN	-35.092882	13.913124	NaN	18.778355
-21.546573	-23.063166	NaN	-21.582071	1.516593	NaN	0.035499
-24.909014	-14.949619	NaN	-15.357612	-9.959395	NaN	-9.551402
-18.410458	-38.390306	NaN	-36.634911	19.979849	NaN	18.224453
0.724873	-30.737525	NaN	-27.836974	31.462399	NaN	28.561847
-37.638213	-35.210537	NaN	-33.296015	-2.427676	NaN	-4.342199
-19.161701	-51.569112	NaN	-48.446744	32.407411	NaN	29.285043
-50.390506	-22.384840	NaN	-25.405681	-28.005666	NaN	-24.984825
-34.817425	-15.607583	NaN	-14.631898	-19.209842	NaN	-20.185527
-32.016719	-13.171318	NaN	-11.101355	-18.845401	NaN	-20.915364
-24.204758	-22.516748	NaN	-21.273048	-1.688010	NaN	-2.931711
-27.444324	-34.426583	NaN	-32.123983	6.982259	NaN	4.679659
-21.030946	-33.274995	NaN	-32.597988	12.244048	NaN	11.567041
-41.348191	-23.346726	NaN	-25.472128	-18.001465	NaN	-15.876063
-51.459604	-31.162507	NaN	-31.849133	-20.297097	NaN	-19.610471
-27.622730	-23.192777	NaN	-23.275021	-4.429953	NaN	-4.347710
-10.741353	-25.026449	NaN	-25.911389	14.285096	NaN	15.170036
6.950871	-23.893596	NaN	-24.260526	30.844468	NaN	31.211398
-10.404192	-24.787426	NaN	-21.296163	14.383234	NaN	10.891972
-14.481567	-36.361785	NaN	-38.056496	21.880217	NaN	23.574928
-17.059793	-14.296536	NaN	-12.094815	-2.763256	NaN	-4.964978
-51.882326	-35.574294	NaN	-33.135117	-16.308032	NaN	-18.747209
-29.550991	-42.981753	NaN	-42.973312	13.430763	NaN	13.422322
-33.863658	-38.841984	NaN	-37.168848	4.978326	NaN	3.305190
-24.094295	-32.810312	NaN	-32.820311	8.716017	NaN	8.726015
-9.009713	-19.932719	NaN	-22.094106	10.923006	NaN	13.084392
-21.091366	-26.283054	NaN	-25.448760	5.191688	NaN	4.357394
-14.469286	-42.377300	NaN	-41.451299	27.908014	NaN	26.982012
-16.164382	-24.843961	NaN	-22.616225	8.679580	NaN	6.451843
-31.892259	-29.155636	NaN	-33.121547	-2.736623	NaN	1.229288
-40.026101	-46.247202	NaN	-41.631279	6.221101	NaN	1.605178
-36.832362	-30.069287	NaN	-31.334126	-6.763075	NaN	-5.498236
-18.809146	-29.459681	NaN	-31.780218	10.650535	NaN	12.971071
-11.103086	-25.484722	NaN	-25.456999	14.381635	NaN	14.353912
-21.005689	-28.922750	NaN	-28.630458	7.917061	NaN	7.624769
-8.060223	-40.686956	NaN	-39.020816	32.626733	NaN	30.960593
-22.597397	-25.586930	NaN	-24.088257	2.989532	NaN	1.490860
-24.615332	-29.842751	NaN	-31.503830	5.227420	NaN	6.888499
-22.053422	-10.730873	NaN	-11.488238	-11.322549	NaN	-10.565184
-4.822541	-28.314932	NaN	-26.742554	23.492391	NaN	21.920013
-29.862309	-32.063141	NaN	-30.591931	2.200832	NaN	0.729623
-31.359389	-19.446061	NaN	-21.674535	-11.913328	NaN	-9.684854
-42.712315	-28.637008	NaN	-26.055012	-14.075307	NaN	-16.657302
-25.514745	-10.255587	NaN	-11.929901	-15.259158	NaN	-13.584844
-19.899763	-24.319319	NaN	-26.040018	4.419556	NaN	6.140255
-50.047265	-24.826879	NaN	-27.067473	-25.220385	NaN	-22.979792
-22.044676	-15.760601	NaN	-14.398208	-6.284076	NaN	-7.646469
-39.146176	-18.293159	NaN	-20.685824	-20.853017	NaN	-18.460352
-42.282176	-13.272653	NaN	-11.768258	-29.009523	NaN	-30.513917
-18.556607	-21.240745	NaN	-18.223670	2.684138	NaN	-0.332938
-21.119692	-22.533484	NaN	-25.395989	1.413792	NaN	4.276297
-24.410299	-25.233412	NaN	-26.720584	0.823113	NaN	2.310284
-50.602555	-26.220537	NaN	-26.056483	-24.382018	NaN	-24.546072
-48.623861	-38.058440	NaN	-35.341343	-10.565421	NaN	-13.282517
-44.010678	-26.603663	NaN	-23.595472	-17.407015	NaN	-20.415206
-13.471377	-34.867398	NaN	-37.141641	21.396021	NaN	23.670264
-21.264362	-35.963181	NaN	-35.863343	14.698819	NaN	14.598981
-13.733087	-35.626194	NaN	-37.340351	21.893107	NaN	23.607264
-54.037118	-27.518173	NaN	-29.312193	-26.518945	NaN	-24.724925
-30.572152	-22.093645	NaN	-23.524988	-8.478507	NaN	-7.047164
-8.077420	-22.312788	NaN	-23.569693	14.235368	NaN	15.492273
-41.913728	-18.341476	NaN	-20.816344	-23.572252	NaN	-21.097384
-11.707048	-38.450895	NaN	-39.568941	26.743847	NaN	27.861893
5.032719	-29.655015	NaN	-28.977867	34.687734	NaN	34.010586
-20.729547	-21.259073	NaN	-25.170885	0.529526	NaN	4.441338
-45.367313	-31.683724	NaN	-31.369048	-13.683589	NaN	-13.998265
-17.192291	-43.966615	NaN	-44.211957	26.774324	NaN	27.019666
-10.569259	-49.380011	NaN	-48.374274	38.810752	NaN	37.805016
-21.193657	-25.543129	NaN	-26.170934	4.349472	NaN	4.977278
-42.591009	-27.889388	NaN	-25.486707	-14.701622	NaN	-17.104303
-38.561312	-30.142298	NaN	-26.919656	-8.419014	NaN	-11.641657
-25.152343	-28.290492	NaN	-27.332117	3.138149	NaN	2.179774
-12.357101	-27.542094	NaN	-28.918027	15.184993	NaN	16.560926
-32.226678	-18.290792	NaN	-18.518549	-13.935885	NaN	-13.708128
-5.370354	-23.494354	NaN	-19.727181	18.124000	NaN	14.356827
-22.906932	-20.172981	NaN	-17.713142	-2.733952	NaN	-5.193791
-19.964723	-37.117364	NaN	-36.686366	17.152641	NaN	16.721642
-41.683895	-15.791001	NaN	-15.041039	-25.892893	NaN	-26.642856
6.681010	-26.230006	NaN	-26.368392	32.911016	NaN	33.049402
-24.695156	-16.026910	NaN	-15.431738	-8.668246	NaN	-9.263418
-51.484644	-22.566405	NaN	-21.967912	-28.918239	NaN	-29.516732
-7.136252	-31.538133	NaN	-34.402275	24.401881	NaN	27.266023
-32.294940	-36.786265	NaN	-29.406191	4.491325	NaN	-2.888749
-15.500419	-17.574251	NaN	-18.598328	2.073832	NaN	3.097908
-29.765720	-28.369009	NaN	-25.433837	-1.396710	NaN	-4.331883
-8.263442	-22.153320	NaN	-20.684533	13.889877	NaN	12.421090
-10.831137	-31.803096	NaN	-28.486491	20.971959	NaN	17.655354
-11.746784	-21.542479	NaN	-26.794525	9.795695	NaN	15.047742
-16.153617	-40.318879	NaN	-35.002279	24.165262	NaN	18.848662
-5.538854	-30.458916	NaN	-29.930691	24.920063	NaN	24.391837
-22.408301	-28.309250	NaN	-25.500350	5.900949	NaN	3.092048
-42.946418	-16.383239	NaN	-13.391499	-26.563179	NaN	-29.554919
-38.322649	-22.828000	NaN	-24.472365	-15.494649	NaN	-13.850283
-26.798272	-30.191836	NaN	-31.328146	3.393565	NaN	4.529874
-42.163906	-42.533482	NaN	-41.274037	0.369577	NaN	-0.889869
-20.690758	-32.277354	NaN	-31.558763	11.586596	NaN	10.868004
-34.786907	-9.559536	NaN	-11.361820	-25.227371	NaN	-23.425087
-30.252977	-30.995977	NaN	-29.433022	0.743000	NaN	-0.819955
-15.418291	-22.373176	NaN	-21.575523	6.954885	NaN	6.157232
-10.195293	-38.280652	NaN	-35.669888	28.085359	NaN	25.474595
-28.018090	-19.253727	NaN	-22.317994	-8.764363	NaN	-5.700095
-31.233283	-44.231991	NaN	-42.033126	12.998708	NaN	10.799842
-17.795164	-30.735783	NaN	-31.633108	12.940619	NaN	13.837945
-14.706704	-28.531117	NaN	-26.042220	13.824412	NaN	11.335515
-0.447624	-23.668915	NaN	-24.635714	23.221291	NaN	24.188090
-31.275743	-18.405571	NaN	-18.966858	-12.870172	NaN	-12.308886
-23.574570	-14.461166	NaN	-18.436066	-9.113404	NaN	-5.138504
-43.381909	-30.891602	NaN	-32.046547	-12.490307	NaN	-11.335362
-25.454741	-19.337117	NaN	-19.526687	-6.117624	NaN	-5.928054
-34.113392	-24.663442	NaN	-26.914573	-9.449951	NaN	-7.198820
-20.332500	-20.845384	NaN	-21.099216	0.512884	NaN	0.766716
-13.486772	-20.167704	NaN	-20.012370	6.680932	NaN	6.525598
-38.630339	-31.951574	NaN	-31.318037	-6.678765	NaN	-7.312302
-32.091028	-27.985845	NaN	-26.017312	-4.105182	NaN	-6.073716
-15.649893	-36.496844	NaN	-34.700106	20.846951	NaN	19.050213
-30.316448	-15.895550	NaN	-18.649223	-14.420898	NaN	-11.667225
-2.091780	-26.465621	NaN	-29.121844	24.373841	NaN	27.030064
-17.286266	-26.513234	NaN	-26.540516	9.226967	NaN	9.254249
-16.677795	-14.304996	NaN	-14.358996	-2.372799	NaN	-2.318798
-35.489415	-21.206966	NaN	-23.136595	-14.282449	NaN	-12.352819
-40.307072	-29.132069	NaN	-28.223312	-11.175003	NaN	-12.083760
-24.360619	-26.294639	NaN	-22.624160	1.934020	NaN	-1.736459
-7.929542	-20.736823	NaN	-23.205295	12.807281	NaN	15.275753
-20.535835	-18.346817	NaN	-17.864300	-2.189018	NaN	-2.671535
-19.208643	-37.489210	NaN	-36.620624	18.280568	NaN	17.411981
-9.621067	-25.737862	NaN	-23.403211	16.116795	NaN	13.782144
-47.608623	-40.626391	NaN	-38.174509	-6.982232	NaN	-9.434114
-4.715934	-18.554523	NaN	-19.620414	13.838590	NaN	14.904480
-10.212658	-39.624376	NaN	-39.954049	29.411718	NaN	29.741391
-18.383338	-36.547422	NaN	-35.723451	18.164084	NaN	17.340113
-16.274692	-23.054065	NaN	-20.322920	6.779373	NaN	4.048228
-46.647270	-17.105163	NaN	-14.857052	-29.542107	NaN	-31.790218
-13.913334	-25.890733	NaN	-25.432730	11.977399	NaN	11.519396
-56.263397	-17.722069	NaN	-16.185563	-38.541328	NaN	-40.077833
-35.726242	-28.599990	NaN	-24.991562	-7.126252	NaN	-10.734680
-40.416418	-39.282969	NaN	-37.836970	-1.133449	NaN	-2.579449
-35.114697	-20.997059	NaN	-18.676955	-14.117639	NaN	-16.437742
-17.101008	-23.603565	NaN	-24.674896	6.502556	NaN	7.573888
-46.479389	-33.302941	NaN	-32.155180	-13.176448	NaN	-14.324209
-40.940076	-25.583320	NaN	-24.869060	-15.356756	NaN	-16.071016
-23.762777	-33.908406	NaN	-33.846781	10.145630	NaN	10.084005
-27.009591	-38.591916	NaN	-40.066832	11.582324	NaN	13.057241
-14.196917	-31.284011	NaN	-29.032721	17.087094	NaN	14.835804
-20.472672	-25.609168	NaN	-22.502284	5.136496	NaN	2.029612
-41.272949	-38.515139	NaN	-34.411833	-2.757810	NaN	-6.861116
-18.244401	-23.100706	NaN	-25.604470	4.856305	NaN	7.360069
-39.269712	-15.863736	NaN	-17.211058	-23.405976	NaN	-22.058654
-22.219904	-45.583909	NaN	-48.351289	23.364005	NaN	26.131386
-39.447792	-32.325232	NaN	-30.151691	-7.122561	NaN	-9.296101
-18.132877	-18.016152	NaN	-22.441338	-0.116725	NaN	4.308461
-47.828601	-16.256643	NaN	-18.025407	-31.571958	NaN	-29.803194
-44.295637	-38.738936	NaN	-38.924861	-5.556700	NaN	-5.370776
3.913116	-18.802465	NaN	-18.443629	22.715581	NaN	22.356745
-25.331635	-14.508948	NaN	-13.669646	-10.822687	NaN	-11.661989
-14.217283	-17.152089	NaN	-17.695476	2.934806	NaN	3.478194
-36.509243	-29.964212	NaN	-31.324958	-6.545032	NaN	-5.184286
-7.137539	-22.525491	NaN	-21.008063	15.387952	NaN	13.870524
2.188739	-22.759686	NaN	-22.964876	24.948425	NaN	25.153615
-52.070044	-33.549993	NaN	-32.160146	-18.520051	NaN	-19.909898
-28.217861	-36.246919	NaN	-33.009860	8.029058	NaN	4.791999
-18.824046	-25.929562	NaN	-24.204357	7.105516	NaN	5.380311
-53.000265	-21.024260	NaN	-18.768955	-31.976005	NaN	-34.231311
-50.672326	-13.283289	NaN	-14.264080	-37.389037	NaN	-36.408247
-34.636942	-14.276938	NaN	-8.700427	-20.360004	NaN	-25.936516
-48.552902	-22.115629	NaN	-22.782509	-26.437273	NaN	-25.770393
-26.203079	-28.713439	NaN	-26.915021	2.510360	NaN	0.711942
-15.094477	-40.781827	NaN	-35.864189	25.687350	NaN	20.769712
-32.063980	-25.084345	NaN	-20.447006	-6.979635	NaN	-11.616974
-26.268917	-16.445375	NaN	-15.841983	-9.823542	NaN	-10.426934
-28.248586	-36.558950	NaN	-40.490941	8.310363	NaN	12.242354
-40.989379	-26.819245	NaN	-22.131438	-14.170134	NaN	-18.857941
-47.647163	-24.777685	NaN	-21.397685	-22.869478	NaN	-26.249478
-23.267306	-17.539619	NaN	-13.873267	-5.727687	NaN	-9.394039
-40.178221	-20.442798	NaN	-22.566834	-19.735423	NaN	-17.611386
-9.502495	-27.637545	NaN	-29.303377	18.135049	NaN	19.800882
-31.522460	-38.062549	NaN	-33.660900	6.540089	NaN	2.138440
-81.838776	-14.589268	NaN	-15.562935	-67.249508	NaN	-66.275841
-26.415680	-19.997943	NaN	-20.173436	-6.417737	NaN	-6.242244
-11.086314	-19.726047	NaN	-19.150720	8.639733	NaN	8.064406
-20.059273	-12.537982	NaN	-7.757432	-7.521291	NaN	-12.301841
-36.633919	-47.576694	NaN	-47.757360	10.942776	NaN	11.123441
-33.761844	-24.340908	NaN	-25.509014	-9.420936	NaN	-8.252831
-37.865860	-30.605741	NaN	-30.433710	-7.260119	NaN	-7.432150
-36.091991	-20.670995	NaN	-19.220623	-15.420996	NaN	-16.871367
10.592238	-2.890851	NaN	-4.398332	13.483089	NaN	14.990570
-44.447979	-9.737022	NaN	-10.819209	-34.710957	NaN	-33.628770
4.175065	-35.199711	NaN	-33.187795	39.374776	NaN	37.362860
-39.443292	-48.102470	NaN	-44.190265	8.659178	NaN	4.746973
-16.002617	-29.083326	NaN	-27.028533	13.080709	NaN	11.025916
-58.215778	-35.156236	NaN	-33.459447	-23.059542	NaN	-24.756332
-40.751355	-33.326798	NaN	-31.762319	-7.424557	NaN	-8.989036
-35.624901	-36.383145	NaN	-30.306070	0.758243	NaN	-5.318831
-32.378975	-17.329947	NaN	-17.488803	-15.049028	NaN	-14.890173
-32.681235	-20.348508	NaN	-16.912003	-12.332727	NaN	-15.769232
3.076075	-35.863137	NaN	-31.973741	38.939211	NaN	35.049815
-38.047948	-30.838648	NaN	-33.774325	-7.209300	NaN	-4.273623
-27.385957	-20.930644	NaN	-21.834007	-6.455313	NaN	-5.551950
-15.456246	-30.451134	NaN	-27.669353	14.994888	NaN	12.213107
-46.885115	-38.755499	NaN	-42.616418	-8.129615	NaN	-4.268697
-35.449169	-33.885048	NaN	-34.847423	-1.564121	NaN	-0.601746
-21.160186	-34.050522	NaN	-33.549463	12.890337	NaN	12.389277
-2.140129	-13.031781	NaN	-17.550220	10.891652	NaN	15.410092
-27.142172	-22.085075	NaN	-22.510330	-5.057097	NaN	-4.631842
-34.824921	-19.351750	NaN	-20.529012	-15.473171	NaN	-14.295909
-6.842167	-21.002377	NaN	-20.486504	14.160210	NaN	13.644337
-17.734427	-22.865041	NaN	-19.232161	5.130615	NaN	1.497735
-23.238285	-18.402778	NaN	-17.343283	-4.835506	NaN	-5.895002
-35.760504	-33.293635	NaN	-32.128979	-2.466869	NaN	-3.631526
-49.495740	-25.356314	NaN	-22.911069	-24.139426	NaN	-26.584671
-25.728125	-30.888557	NaN	-26.106240	5.160433	NaN	0.378116
-18.126559	-24.675440	NaN	-20.137837	6.548881	NaN	2.011278
-14.247676	-40.237028	NaN	-46.722402	25.989352	NaN	32.474726
-33.378568	-30.531085	NaN	-33.186609	-2.847483	NaN	-0.191959
-15.583601	-20.812201	NaN	-21.950655	5.228600	NaN	6.367054
-12.007358	-27.483832	NaN	-27.009446	15.476474	NaN	15.002088
-22.924994	-47.169586	NaN	-46.165080	24.244592	NaN	23.240086
-24.590017	-35.187866	NaN	-31.182483	10.597849	NaN	6.592466
-16.707875	-36.060947	NaN	-35.828265	19.353072	NaN	19.120390
-34.954527	-36.319270	NaN	-36.107648	1.364743	NaN	1.153121
-18.917321	-42.108544	NaN	-39.793090	23.191223	NaN	20.875769
-18.932615	-12.869132	NaN	-12.434947	-6.063483	NaN	-6.497668
-21.023102	-25.526067	NaN	-24.068177	4.502965	NaN	3.045075
-30.858978	-18.518462	NaN	-14.346536	-12.340516	NaN	-16.512443
-31.703599	-37.453528	NaN	-34.239112	5.749929	NaN	2.535513
-19.309392	-18.808058	NaN	-21.647719	-0.501333	NaN	2.338328
-23.846685	-43.163215	NaN	-40.991960	19.316530	NaN	17.145275
-42.579413	-12.640051	NaN	-15.335495	-29.939362	NaN	-27.243918
-21.202474	-31.705710	NaN	-25.151691	10.503236	NaN	3.949216
-8.997728	-16.507599	NaN	-14.558668	7.509871	NaN	5.560940
-24.699324	-18.643251	NaN	-17.656340	-6.056073	NaN	-7.042984
-35.487603	-33.457259	NaN	-29.510299	-2.030344	NaN	-5.977305
-23.825614	-48.293014	NaN	-43.081569	24.467400	NaN	19.255955
-28.111813	-12.495106	NaN	-8.454868	-15.616707	NaN	-19.656945
-17.075496	-32.866432	NaN	-32.816588	15.790936	NaN	15.741092
-29.122335	-11.378872	NaN	-12.869556	-17.743464	NaN	-16.252779
-59.372792	-18.860611	NaN	-21.887989	-40.512182	NaN	-37.484804
-41.294920	-30.528414	NaN	-25.503794	-10.766506	NaN	-15.791126
-37.238091	-11.211908	NaN	-11.754233	-26.026182	NaN	-25.483858
-30.041137	-24.694857	NaN	-26.070631	-5.346280	NaN	-3.970506
-36.358444	-24.156568	NaN	-26.524217	-12.201876	NaN	-9.834227
-25.579303	-30.702850	NaN	-29.660164	5.123547	NaN	4.080861
-7.461705	-23.457121	NaN	-23.348706	15.995416	NaN	15.887001
-35.134401	-11.469190	NaN	-11.961966	-23.665212	NaN	-23.172435
-30.571849	-27.712362	NaN	-30.716758	-2.859487	NaN	0.144909
-48.495219	-25.764680	NaN	-27.562375	-22.730539	NaN	-20.932844
-13.663349	-24.592892	NaN	-22.436287	10.929543	NaN	8.772938
1.130339	-29.099251	NaN	-25.434845	30.229590	NaN	26.565184
-37.693796	-22.158301	NaN	-24.150879	-15.535495	NaN	-13.542917
-17.036830	-15.541184	NaN	-13.069265	-1.495645	NaN	-3.967564
-31.059827	-48.156075	NaN	-46.461656	17.096248	NaN	15.401829
-10.857584	-40.648473	NaN	-39.208186	29.790890	NaN	28.350603
-20.052495	-25.932584	NaN	-25.848055	5.880089	NaN	5.795560
-12.912393	-37.089412	NaN	-35.185191	24.177020	NaN	22.272798
-35.014804	-33.307814	NaN	-36.176882	-1.706990	NaN	1.162078
-39.137447	-37.054491	NaN	-38.684892	-2.082956	NaN	-0.452555
-2.383272	-30.208089	NaN	-31.241822	27.824817	NaN	28.858550
-31.570631	-20.650426	NaN	-21.835021	-10.920205	NaN	-9.735610
-18.897752	-31.401849	NaN	-32.836429	12.504097	NaN	13.938677
-38.250490	-44.698698	NaN	-41.237203	6.448209	NaN	2.986713
-19.674289	-28.005830	NaN	-27.296818	8.331541	NaN	7.622529
-40.890493	-28.044054	NaN	-26.877137	-12.846439	NaN	-14.013356
-34.096380	-23.680678	NaN	-26.635809	-10.415702	NaN	-7.460571
-37.162704	-28.568912	NaN	-25.095171	-8.593792	NaN	-12.067534
-23.616593	-31.930099	NaN	-29.491311	8.313506	NaN	5.874718
-3.651824	-8.854086	NaN	-11.671935	5.202262	NaN	8.020111
-20.048539	-13.106002	NaN	-13.831997	-6.942537	NaN	-6.216542
-15.857305	-24.299760	NaN	-22.442751	8.442455	NaN	6.585446
-38.422893	-34.875049	NaN	-33.783223	-3.547845	NaN	-4.639671
-11.715302	-31.743737	NaN	-33.704506	20.028435	NaN	21.989204
-21.433643	-29.859161	NaN	-27.472259	8.425518	NaN	6.038616
-40.549873	-36.224913	NaN	-33.711967	-4.324961	NaN	-6.837906
-44.565190	-31.637179	NaN	-27.327195	-12.928011	NaN	-17.237995
-31.162416	-28.810427	NaN	-31.695489	-2.351989	NaN	0.533073
-5.101617	-38.268867	NaN	-38.429513	33.167250	NaN	33.327896
-25.381756	-19.422862	NaN	-19.831203	-5.958894	NaN	-5.550553
-12.333630	-19.372323	NaN	-17.918581	7.038693	NaN	5.584951
-18.858261	-20.183861	NaN	-19.041627	1.325600	NaN	0.183366
-34.551427	-20.935864	NaN	-19.913926	-13.615562	NaN	-14.637501
10.062120	-40.755609	NaN	-38.988968	50.817728	NaN	49.051087
-35.470486	-42.904912	NaN	-43.102684	7.434426	NaN	7.632198
-29.862835	-33.491989	NaN	-33.675259	3.629154	NaN	3.812424
-45.508496	-28.662221	NaN	-32.910201	-16.846275	NaN	-12.598296
-29.705155	-31.022580	NaN	-32.784518	1.317425	NaN	3.079363
-10.171682	-5.741180	NaN	-6.833373	-4.430502	NaN	-3.338309
-16.053608	-39.862518	NaN	-40.835715	23.808910	NaN	24.782107
-21.304980	-46.590387	NaN	-44.961801	25.285407	NaN	23.656821
-26.341136	-30.771157	NaN	-27.183961	4.430021	NaN	0.842824
-0.360792	-24.410536	NaN	-24.198592	24.049744	NaN	23.837800
-15.860959	-18.231145	NaN	-17.576567	2.370186	NaN	1.715609
-73.017082	-34.472083	NaN	-32.924231	-38.544998	NaN	-40.092850
-24.761403	-37.078417	NaN	-34.804326	12.317014	NaN	10.042923
-61.137359	-14.706865	NaN	-16.480550	-46.430494	NaN	-44.656809
-4.732749	-21.482601	NaN	-21.911783	16.749853	NaN	17.179034
-4.675255	-30.238761	NaN	-26.414079	25.563506	NaN	21.738824
-20.149862	-16.891846	NaN	-18.565972	-3.258016	NaN	-1.583890
-39.884837	-18.706500	NaN	-19.584809	-21.178337	NaN	-20.300029
-35.218046	-21.477834	NaN	-24.534843	-13.740212	NaN	-10.683204
-11.476544	-34.572424	NaN	-35.561889	23.095880	NaN	24.085345
-30.026862	-24.535487	NaN	-24.533827	-5.491375	NaN	-5.493036
-33.428069	-31.902440	NaN	-29.465790	-1.525629	NaN	-3.962279
-17.126283	-23.137820	NaN	-19.723361	6.011537	NaN	2.597078
-30.837011	-26.139978	NaN	-24.845267	-4.697033	NaN	-5.991744
-0.150265	-25.030675	NaN	-28.097744	24.880411	NaN	27.947479
-24.279095	-45.475242	NaN	-47.059134	21.196147	NaN	22.780039
3.056341	-25.036499	NaN	-25.682278	28.092840	NaN	28.738619
-15.304456	-33.484359	NaN	-32.608968	18.179903	NaN	17.304512
-3.561208	-31.474400	NaN	-32.456824	27.913192	NaN	28.895616
-22.301511	-16.020524	NaN	-14.125224	-6.280987	NaN	-8.176287
-36.615697	-28.324041	NaN	-24.841380	-8.291657	NaN	-11.774317
-29.502253	-16.946340	NaN	-15.591275	-12.555913	NaN	-13.910978
-38.049276	-32.464060	NaN	-30.553493	-5.585216	NaN	-7.495784
-29.948268	-19.840775	NaN	-19.604591	-10.107493	NaN	-10.343677
-25.263565	-38.039798	NaN	-41.493953	12.776233	NaN	16.230388
-32.525013	-16.089670	NaN	-17.274029	-16.435343	NaN	-15.250984
-36.372174	-11.450594	NaN	-12.302247	-24.921581	NaN	-24.069927
-39.639635	-35.148801	NaN	-31.782536	-4.490834	NaN	-7.857098
-31.571477	-29.409594	NaN	-26.559678	-2.161883	NaN	-5.011799
-43.823660	-31.522578	NaN	-31.099301	-12.301082	NaN	-12.724359
-49.720983	-29.050346	NaN	-27.091988	-20.670637	NaN	-22.628995
-34.491532	-42.261069	NaN	-40.252522	7.769538	NaN	5.760990
-11.983698	-35.936880	NaN	-34.310477	23.953182	NaN	22.326778
-2.945529	-34.141448	NaN	-36.736492	31.195920	NaN	33.790964
-29.859738	-15.052299	NaN	-15.040782	-14.807439	NaN	-14.818956
-27.309381	-18.797479	NaN	-17.924136	-8.511903	NaN	-9.385246
-58.949782	-28.263557	NaN	-28.087060	-30.686224	NaN	-30.862722
-44.011514	-34.874061	NaN	-32.775347	-9.137453	NaN	-11.236167
-39.701781	-41.930172	NaN	-35.899887	2.228391	NaN	-3.801894
-20.335885	-28.662959	NaN	-26.923893	8.327074	NaN	6.588008
-5.598845	-28.750138	NaN	-26.924960	23.151294	NaN	21.326116
-31.531595	-35.043772	NaN	-33.981134	3.512176	NaN	2.449539
-13.641882	-36.796149	NaN	-30.967038	23.154267	NaN	17.325155
-32.046449	-30.539217	NaN	-26.576975	-1.507232	NaN	-5.469474
1.548718	-20.534172	NaN	-20.339946	22.082889	NaN	21.888664
-35.717169	-26.629447	NaN	-29.655990	-9.087722	NaN	-6.061179
-18.330972	-26.378413	NaN	-21.782046	8.047442	NaN	3.451075
-4.834303	-22.762401	NaN	-22.965773	17.928097	NaN	18.131470
-41.949337	-32.719523	NaN	-31.592468	-9.229813	NaN	-10.356869
-33.912985	-24.746736	NaN	-23.889140	-9.166249	NaN	-10.023846
-7.397020	-31.485566	NaN	-31.430718	24.088546	NaN	24.033698
-38.312543	-21.221169	NaN	-22.709406	-17.091374	NaN	-15.603137
-26.088922	-16.574153	NaN	-15.064751	-9.514769	NaN	-11.024170
-6.323716	-24.418550	NaN	-22.276974	18.094834	NaN	15.953258
-2.374806	-27.296153	NaN	-28.313603	24.921347	NaN	25.938797
-17.190395	-42.964784	NaN	-47.415366	25.774389	NaN	30.224971
-6.918072	-19.953628	NaN	-19.304296	13.035556	NaN	12.386224
-23.481054	-28.632480	NaN	-32.784846	5.151426	NaN	9.303792
-33.307215	-31.614170	NaN	-33.323086	-1.693045	NaN	0.015870
-4.117207	-34.781406	NaN	-36.379322	30.664198	NaN	32.262115
-19.214402	-28.179547	NaN	-28.382634	8.965145	NaN	9.168233
-50.742894	-33.655504	NaN	-28.802381	-17.087390	NaN	-21.940513
-94.179631	-28.483866	NaN	-29.784028	-65.695765	NaN	-64.395603
-42.786790	-15.764996	NaN	-15.840517	-27.021794	NaN	-26.946273
-12.707807	-23.454352	NaN	-23.128769	10.746546	NaN	10.420963
-60.067500	-16.927542	NaN	-19.176972	-43.139958	NaN	-40.890528
-29.120341	-26.464155	NaN	-27.922833	-2.656186	NaN	-1.197508
-38.125771	-16.808371	NaN	-20.301980	-21.317400	NaN	-17.823790
-59.557568	-23.087456	NaN	-22.490643	-36.470111	NaN	-37.066925
-34.306808	-26.432153	NaN	-24.955430	-7.874656	NaN	-9.351378
-17.055466	-26.000049	NaN	-26.600479	8.944583	NaN	9.545012
-32.630418	-32.703198	NaN	-31.602108	0.072780	NaN	-1.028310
-17.994559	-28.707218	NaN	-26.626214	10.712659	NaN	8.631654
-25.971710	-16.653490	NaN	-20.172682	-9.318221	NaN	-5.799029
-37.693700	-45.512507	NaN	-44.556523	7.818806	NaN	6.862823
-59.653033	-40.006615	NaN	-42.036503	-19.646418	NaN	-17.616529
-13.131558	-31.186671	NaN	-30.007410	18.055113	NaN	16.875852
-33.290354	-20.345010	NaN	-20.282738	-12.945344	NaN	-13.007617
-32.129643	-18.319968	NaN	-16.633999	-13.809675	NaN	-15.495644
-20.449179	-31.063022	NaN	-33.592277	10.613843	NaN	13.143098
-48.822593	-18.981019	NaN	-23.672629	-29.841575	NaN	-25.149964
-25.651671	-22.405222	NaN	-23.764046	-3.246449	NaN	-1.887625
0.120724	-21.695969	NaN	-20.089441	21.816693	NaN	20.210165
-17.689632	-30.515415	NaN	-34.158374	12.825783	NaN	16.468742
-50.279503	-27.511269	NaN	-28.355665	-22.768234	NaN	-21.923838
