# Supplementary material for: Combined Influences of Model Choice, Data Quality, and Data Quantity When Estimating Population Trends
Source: PLoS One. 2015 Jul 15;10(7):e0132255. doi: 10.1371/journal.pone.0132255 (PMC4503393; doi:10.1371/journal.pone.0132255)
Supplement: S1 Dataset — Files are organized by model type and by the input lambda value. (ZIP) [file pone.0132255.s002.zip › Snail/sims_lambda_1_025/simulationOutput_1.025_0_0.1_0_10.xls]

Percent_Decline_True	Median_Percent_Decline_Matrix	Median_Percent_Decline_Matrix_stable	Median_Percent_Decline_Scalar	Difference_True_Matrix	Difference_True_Matrix_Stable	Difference_True_Scalar
-27.618037	-37.169863	NaN	-38.423356	9.551826	NaN	10.805319
-48.718042	-37.938701	NaN	-29.145839	-10.779341	NaN	-19.572202
-17.152038	-48.183552	NaN	-44.884886	31.031513	NaN	27.732848
-11.792204	-28.707546	NaN	-41.531583	16.915342	NaN	29.739379
-14.334797	-27.676811	NaN	-24.431219	13.342013	NaN	10.096422
-37.833477	-20.809318	NaN	-15.876367	-17.024159	NaN	-21.957110
-31.984492	-26.774228	NaN	-26.361897	-5.210265	NaN	-5.622595
-15.384986	-21.523557	NaN	-22.376639	6.138571	NaN	6.991653
-40.671340	4.227254	NaN	-2.605714	-44.898594	NaN	-38.065627
-18.766597	-45.009166	NaN	-37.993563	26.242569	NaN	19.226966
-37.855002	-20.643460	NaN	-23.914595	-17.211542	NaN	-13.940407
-21.708826	-32.208571	NaN	-23.285814	10.499744	NaN	1.576988
-46.996261	-18.865536	NaN	-22.551555	-28.130724	NaN	-24.444706
-53.923957	-24.908191	NaN	-31.287884	-29.015766	NaN	-22.636072
-41.539560	-25.873662	NaN	-29.959073	-15.665898	NaN	-11.580487
-37.737172	-36.160398	NaN	-46.200891	-1.576774	NaN	8.463719
0.921811	-16.667030	NaN	-17.857217	17.588841	NaN	18.779028
-35.378194	-3.394844	NaN	0.612114	-31.983351	NaN	-35.990309
-14.860050	-48.134451	NaN	-47.722956	33.274402	NaN	32.862907
-31.282272	-21.535550	NaN	-33.722241	-9.746722	NaN	2.439969
-21.372907	-61.422452	NaN	-57.850895	40.049545	NaN	36.477987
-21.907759	-17.940161	NaN	-23.878282	-3.967597	NaN	1.970523
-26.367145	-26.637828	NaN	-13.207275	0.270682	NaN	-13.159871
-32.169080	-36.779872	NaN	-30.362379	4.610792	NaN	-1.806700
-19.444014	-7.743850	NaN	-8.388582	-11.700164	NaN	-11.055432
-6.678459	-37.081660	NaN	-33.541089	30.403201	NaN	26.862630
-51.851765	-42.647804	NaN	-48.187731	-9.203961	NaN	-3.664034
-23.428588	-30.096083	NaN	-24.519473	6.667495	NaN	1.090885
-16.614293	-55.258446	NaN	-43.297000	38.644152	NaN	26.682707
-24.371416	-54.462494	NaN	-43.211731	30.091078	NaN	18.840314
-30.002421	-44.613514	NaN	-42.880334	14.611093	NaN	12.877913
-29.355322	-17.013989	NaN	-17.349548	-12.341332	NaN	-12.005774
-31.791728	-67.218853	NaN	-48.908119	35.427125	NaN	17.116391
-24.254686	-36.280123	NaN	-34.548101	12.025436	NaN	10.293415
-19.034907	8.289495	NaN	5.897612	-27.324402	NaN	-24.932518
-20.893334	-43.121154	NaN	-47.199499	22.227820	NaN	26.306165
-25.771610	-48.631546	NaN	-50.456472	22.859935	NaN	24.684862
7.032327	-25.837625	NaN	-34.568034	32.869952	NaN	41.600361
-3.065869	-23.457786	NaN	-24.114287	20.391917	NaN	21.048418
-42.431338	-32.927780	NaN	-27.533221	-9.503558	NaN	-14.898116
-6.684719	-15.657589	NaN	-16.257255	8.972870	NaN	9.572536
-23.134263	-41.364625	NaN	-24.860458	18.230362	NaN	1.726195
-35.960566	-9.986873	NaN	-3.410930	-25.973693	NaN	-32.549636
-46.384589	-35.512195	NaN	-38.213322	-10.872394	NaN	-8.171267
-45.312329	-57.935973	NaN	-54.693687	12.623644	NaN	9.381357
-10.897559	-41.110038	NaN	-36.220808	30.212479	NaN	25.323249
-13.947239	-60.303299	NaN	-56.295150	46.356060	NaN	42.347911
-13.388533	-37.548262	NaN	-31.597410	24.159728	NaN	18.208877
-35.675595	-16.075439	NaN	-13.905768	-19.600156	NaN	-21.769827
-16.868014	-23.321559	NaN	-15.310919	6.453545	NaN	-1.557095
-30.197912	-39.981804	NaN	-35.974980	9.783892	NaN	5.777068
-21.059834	-26.767940	NaN	-21.327349	5.708106	NaN	0.267515
-18.862728	-29.647670	NaN	-15.986495	10.784941	NaN	-2.876233
-29.039428	4.438066	NaN	6.715764	-33.477494	NaN	-35.755192
-33.312973	-41.786787	NaN	-43.317052	8.473815	NaN	10.004079
-41.055496	-29.163653	NaN	-25.687926	-11.891844	NaN	-15.367570
-15.335389	-22.620502	NaN	-25.299708	7.285113	NaN	9.964319
-3.783805	-16.398977	NaN	-25.007978	12.615172	NaN	21.224173
-8.158925	-52.132424	NaN	-49.091514	43.973499	NaN	40.932589
-54.427802	-25.951445	NaN	-22.277453	-28.476357	NaN	-32.150348
-27.912262	-14.690035	NaN	-20.383797	-13.222227	NaN	-7.528465
-38.521036	-35.750224	NaN	-33.704848	-2.770812	NaN	-4.816189
-10.076949	-27.462207	NaN	-18.132656	17.385258	NaN	8.055707
-21.402447	-33.502445	NaN	-29.031824	12.099998	NaN	7.629377
-48.505155	-40.159544	NaN	-55.906273	-8.345610	NaN	7.401118
-31.433897	-23.073439	NaN	-23.193551	-8.360458	NaN	-8.240346
-12.617197	-25.409354	NaN	-26.536974	12.792157	NaN	13.919777
-27.058039	-13.968049	NaN	-9.753624	-13.089991	NaN	-17.304415
-17.842323	-15.315594	NaN	-16.036609	-2.526729	NaN	-1.805714
-21.475972	-17.832152	NaN	-13.970851	-3.643820	NaN	-7.505122
-10.707469	-24.065203	NaN	-26.157092	13.357734	NaN	15.449623
-17.403941	-25.462367	NaN	-26.364931	8.058426	NaN	8.960990
-8.429075	-10.448432	NaN	-18.076562	2.019357	NaN	9.647487
-41.444609	-13.048877	NaN	-11.244450	-28.395732	NaN	-30.200159
-22.064142	-26.977612	NaN	-26.569688	4.913469	NaN	4.505546
-25.150593	-13.568357	NaN	-10.776110	-11.582236	NaN	-14.374483
-10.389996	-16.522826	NaN	-8.848898	6.132830	NaN	-1.541098
-17.780045	-25.650187	NaN	-25.247884	7.870142	NaN	7.467839
-15.112587	-38.994782	NaN	-26.673500	23.882195	NaN	11.560913
-21.091759	-46.227727	NaN	-56.076151	25.135967	NaN	34.984392
-12.877366	-10.149896	NaN	-6.219196	-2.727470	NaN	-6.658170
-17.297207	-31.835425	NaN	-30.147895	14.538218	NaN	12.850688
-18.712048	-32.728198	NaN	-20.890209	14.016151	NaN	2.178162
-26.514563	-29.691431	NaN	-25.679053	3.176867	NaN	-0.835510
-23.614534	-30.421196	NaN	-28.660723	6.806661	NaN	5.046189
-11.646351	-32.861747	NaN	-35.921590	21.215396	NaN	24.275239
-18.430560	-32.651906	NaN	-26.593241	14.221346	NaN	8.162680
-32.034434	-31.678382	NaN	-25.702391	-0.356052	NaN	-6.332043
-40.563796	-25.541292	NaN	-22.070164	-15.022504	NaN	-18.493633
-7.710422	7.468889	NaN	2.821859	-15.179311	NaN	-10.532281
-31.480507	-20.045031	NaN	-15.188448	-11.435477	NaN	-16.292059
-15.429107	-2.889175	NaN	-0.858544	-12.539932	NaN	-14.570562
-24.087853	-33.164992	NaN	-30.619305	9.077139	NaN	6.531452
-47.078337	-33.306507	NaN	-19.531770	-13.771830	NaN	-27.546567
-25.416351	-17.379740	NaN	-21.131750	-8.036611	NaN	-4.284601
-40.488551	11.863815	NaN	7.425784	-52.352365	NaN	-47.914335
-19.728907	-46.711065	NaN	-45.681783	26.982158	NaN	25.952876
-16.058060	-27.902640	NaN	-24.894393	11.844580	NaN	8.836332
-19.049303	-22.796838	NaN	-19.833890	3.747535	NaN	0.784587
-13.017341	-4.015470	NaN	-9.951754	-9.001871	NaN	-3.065587
-18.832225	-51.221239	NaN	-48.860279	32.389014	NaN	30.028054
-50.373459	-12.579559	NaN	-19.009930	-37.793899	NaN	-31.363529
-24.078057	-23.829034	NaN	-24.294423	-0.249024	NaN	0.216366
-37.724461	-26.114609	NaN	-26.178929	-11.609852	NaN	-11.545532
-49.169974	-38.778996	NaN	-30.014033	-10.390978	NaN	-19.155940
-80.083190	6.309465	NaN	2.229867	-86.392655	NaN	-82.313056
-34.328386	-24.368479	NaN	-28.176826	-9.959907	NaN	-6.151560
-37.705066	-34.817102	NaN	-41.237692	-2.887964	NaN	3.532626
-49.204321	-52.282927	NaN	-45.352819	3.078606	NaN	-3.851502
-17.780149	-6.276236	NaN	-7.303375	-11.503914	NaN	-10.476775
-28.769610	-28.120390	NaN	-35.314454	-0.649220	NaN	6.544844
-23.693039	-37.231775	NaN	-42.078089	13.538736	NaN	18.385050
-7.918926	-20.343091	NaN	-22.120965	12.424165	NaN	14.202039
-48.351369	-22.985339	NaN	-21.345068	-25.366031	NaN	-27.006301
-21.731664	-27.685937	NaN	-23.774998	5.954274	NaN	2.043334
-10.283914	-6.020550	NaN	-3.137180	-4.263364	NaN	-7.146734
-37.759044	-8.228113	NaN	-12.011656	-29.530931	NaN	-25.747388
-60.352864	-24.709633	NaN	-24.869327	-35.643231	NaN	-35.483537
-31.975870	-47.279315	NaN	-55.853736	15.303445	NaN	23.877866
-34.797732	-11.048703	NaN	-11.319381	-23.749029	NaN	-23.478351
-44.321911	-27.464671	NaN	-21.934111	-16.857240	NaN	-22.387800
-30.241145	-41.744237	NaN	-32.801170	11.503092	NaN	2.560025
-7.835308	-24.560833	NaN	-20.533493	16.725525	NaN	12.698185
-31.520376	-81.215055	NaN	-80.340782	49.694679	NaN	48.820406
-8.389246	-35.109884	NaN	-31.989431	26.720637	NaN	23.600185
-43.405781	-27.042881	NaN	-24.199626	-16.362900	NaN	-19.206155
-30.639581	-23.892816	NaN	-19.928275	-6.746765	NaN	-10.711306
-23.256018	-18.713653	NaN	-18.191422	-4.542365	NaN	-5.064596
-38.739061	-11.172802	NaN	-12.485840	-27.566260	NaN	-26.253222
-24.794677	-46.973879	NaN	-48.074073	22.179202	NaN	23.279396
-56.270674	-13.174691	NaN	-18.280023	-43.095983	NaN	-37.990651
-33.950413	-31.264873	NaN	-21.132721	-2.685540	NaN	-12.817692
-14.915635	-19.798778	NaN	-12.361905	4.883144	NaN	-2.553730
-5.834796	-27.783824	NaN	-30.847479	21.949028	NaN	25.012683
-32.268052	-64.879875	NaN	-61.691158	32.611823	NaN	29.423105
-23.093451	-40.843333	NaN	-32.402241	17.749882	NaN	9.308790
-25.217685	-56.678842	NaN	-51.312535	31.461157	NaN	26.094850
-21.537634	-43.774173	NaN	-40.794513	22.236539	NaN	19.256879
-42.395692	-35.964931	NaN	-32.984666	-6.430761	NaN	-9.411026
-7.336481	-10.526771	NaN	-13.115575	3.190289	NaN	5.779094
-33.444695	-15.953667	NaN	-19.412659	-17.491029	NaN	-14.032036
-15.822821	-31.647097	NaN	-29.912011	15.824276	NaN	14.089190
-13.336778	-28.920802	NaN	-23.954303	15.584024	NaN	10.617525
-53.574890	-35.132370	NaN	-41.416660	-18.442520	NaN	-12.158230
-33.066686	-14.076577	NaN	-11.068199	-18.990109	NaN	-21.998487
-23.515650	-24.851850	NaN	-19.864169	1.336201	NaN	-3.651481
-32.396903	-14.591692	NaN	-16.749811	-17.805211	NaN	-15.647092
-14.307235	-58.521836	NaN	-44.840374	44.214601	NaN	30.533139
-44.733665	-21.214267	NaN	-24.162844	-23.519398	NaN	-20.570821
-32.355246	-45.836482	NaN	-43.914042	13.481237	NaN	11.558796
-40.382851	-35.936940	NaN	-28.166330	-4.445911	NaN	-12.216521
-37.043392	-11.702563	NaN	-11.113599	-25.340829	NaN	-25.929793
-11.974049	-25.265212	NaN	-27.753312	13.291163	NaN	15.779263
-43.811727	-33.456084	NaN	-40.367425	-10.355643	NaN	-3.444302
-25.862996	-3.504070	NaN	-4.432748	-22.358926	NaN	-21.430248
-22.958631	-14.973567	NaN	-20.201644	-7.985064	NaN	-2.756987
-24.234606	-18.485025	NaN	-19.249822	-5.749581	NaN	-4.984784
-6.543219	-42.078565	NaN	-49.788155	35.535346	NaN	43.244936
-9.800389	-3.004174	NaN	2.709552	-6.796215	NaN	-12.509941
-21.861407	-20.771090	NaN	-20.547373	-1.090317	NaN	-1.314035
-34.668967	-37.601019	NaN	-34.320952	2.932052	NaN	-0.348015
-15.677848	-67.241696	NaN	-69.775414	51.563848	NaN	54.097566
-27.080661	-23.974195	NaN	-32.612366	-3.106466	NaN	5.531705
-35.465821	-61.183473	NaN	-52.527791	25.717651	NaN	17.061970
-26.315492	-51.761505	NaN	-45.827139	25.446013	NaN	19.511646
-47.697289	-8.582259	NaN	-11.484483	-39.115031	NaN	-36.212806
-25.674085	-16.950490	NaN	-22.666067	-8.723594	NaN	-3.008018
-33.127524	-5.350755	NaN	-9.446456	-27.776770	NaN	-23.681068
-45.080842	-48.924347	NaN	-56.945770	3.843506	NaN	11.864928
-52.552137	-15.290293	NaN	-16.100753	-37.261844	NaN	-36.451384
-21.370634	-41.516737	NaN	-38.849689	20.146103	NaN	17.479055
-33.278678	-27.288130	NaN	-30.678604	-5.990549	NaN	-2.600074
-17.345906	-36.361769	NaN	-31.188492	19.015863	NaN	13.842586
-35.367704	-28.786163	NaN	-38.924703	-6.581540	NaN	3.556999
-17.068101	-5.543460	NaN	-8.460140	-11.524642	NaN	-8.607961
-55.433468	-49.888224	NaN	-40.506017	-5.545245	NaN	-14.927451
-24.786758	-18.708410	NaN	-27.801800	-6.078349	NaN	3.015042
-29.550389	-35.787076	NaN	-24.822401	6.236687	NaN	-4.727988
-38.734052	-58.847065	NaN	-56.430977	20.113013	NaN	17.696924
-25.739493	-29.670840	NaN	-31.081809	3.931347	NaN	5.342315
-42.405852	-10.658032	NaN	-7.439417	-31.747820	NaN	-34.966435
-57.773536	-17.653073	NaN	-16.336538	-40.120463	NaN	-41.436998
-6.052949	-38.407118	NaN	-42.068465	32.354169	NaN	36.015515
-43.770696	-33.766236	NaN	-29.094195	-10.004460	NaN	-14.676501
-45.758398	-42.264575	NaN	-45.011967	-3.493823	NaN	-0.746431
-35.483423	-21.344524	NaN	-19.413475	-14.138899	NaN	-16.069948
-14.983919	-26.574132	NaN	-21.628314	11.590213	NaN	6.644395
-49.690038	-52.477533	NaN	-48.615516	2.787495	NaN	-1.074522
11.605691	-13.169415	NaN	-16.663629	24.775106	NaN	28.269320
-21.921464	-29.421627	NaN	-39.014207	7.500163	NaN	17.092742
-37.737541	-25.186525	NaN	-30.646381	-12.551015	NaN	-7.091160
-8.706292	-32.289787	NaN	-22.897218	23.583495	NaN	14.190926
-12.227218	-44.188364	NaN	-50.886001	31.961146	NaN	38.658783
-59.757477	-46.052542	NaN	-41.139133	-13.704935	NaN	-18.618344
-26.597939	-28.023013	NaN	-19.478255	1.425074	NaN	-7.119684
1.182174	-14.078501	NaN	-13.274896	15.260675	NaN	14.457070
-25.284545	-45.217421	NaN	-52.416186	19.932876	NaN	27.131641
-12.099302	-28.969801	NaN	-32.736231	16.870500	NaN	20.636929
-2.750370	-9.936187	NaN	-10.718255	7.185816	NaN	7.967884
-16.224559	-34.947776	NaN	-38.717016	18.723217	NaN	22.492456
-41.816539	-41.151706	NaN	-32.154379	-0.664833	NaN	-9.662159
-13.387982	-17.745104	NaN	-17.225372	4.357122	NaN	3.837390
-55.420777	-47.735711	NaN	-40.318456	-7.685066	NaN	-15.102322
-18.878002	-23.545186	NaN	-14.867318	4.667184	NaN	-4.010684
-2.602094	-47.387046	NaN	-45.015898	44.784952	NaN	42.413804
-29.512076	-31.535497	NaN	-31.928159	2.023421	NaN	2.416083
-36.884613	-8.999642	NaN	-10.038676	-27.884971	NaN	-26.845937
-53.238851	-15.271591	NaN	-15.807373	-37.967261	NaN	-37.431479
-35.421023	-12.208228	NaN	-9.028648	-23.212795	NaN	-26.392375
-30.236087	-1.545004	NaN	-6.028279	-28.691083	NaN	-24.207807
-18.573213	-66.596174	NaN	-77.289058	48.022961	NaN	58.715845
-33.269694	-26.869572	NaN	-29.042439	-6.400122	NaN	-4.227255
-7.363413	-38.704881	NaN	-38.139061	31.341468	NaN	30.775648
-43.843845	-22.133166	NaN	-22.109715	-21.710679	NaN	-21.734129
-39.998343	-27.759669	NaN	-31.738263	-12.238673	NaN	-8.260079
-15.789373	-22.096803	NaN	-21.749136	6.307430	NaN	5.959763
-41.934853	-49.937820	NaN	-43.096537	8.002967	NaN	1.161684
-39.484934	-10.567293	NaN	-8.335383	-28.917641	NaN	-31.149551
-39.443930	-8.364762	NaN	-13.319018	-31.079168	NaN	-26.124912
-77.169266	-14.854112	NaN	-7.335689	-62.315154	NaN	-69.833578
-28.299796	-41.470658	NaN	-42.339488	13.170861	NaN	14.039692
-25.066360	-22.212301	NaN	-28.997053	-2.854058	NaN	3.930693
-24.140705	-33.186725	NaN	-38.293461	9.046020	NaN	14.152756
-25.350024	-49.524751	NaN	-57.545031	24.174728	NaN	32.195008
-51.329563	-23.136604	NaN	-27.442268	-28.192959	NaN	-23.887295
-13.192944	-22.320208	NaN	-23.250580	9.127265	NaN	10.057636
-18.167721	-42.821410	NaN	-44.638267	24.653689	NaN	26.470546
-33.417324	-31.925500	NaN	-25.865848	-1.491824	NaN	-7.551476
-30.275027	-26.620550	NaN	-19.841900	-3.654476	NaN	-10.433127
-19.970570	-10.614569	NaN	-20.815108	-9.356001	NaN	0.844538
-12.437232	-7.498056	NaN	-2.086093	-4.939176	NaN	-10.351139
-2.196958	-8.784003	NaN	0.891617	6.587045	NaN	-3.088575
-45.925402	-53.715558	NaN	-50.358116	7.790157	NaN	4.432714
-20.265276	-40.391886	NaN	-44.832845	20.126610	NaN	24.567569
-22.641692	-28.583039	NaN	-28.495769	5.941347	NaN	5.854077
-8.865032	-19.209893	NaN	-16.197130	10.344861	NaN	7.332098
-25.169779	-35.772884	NaN	-44.311944	10.603106	NaN	19.142165
-43.185008	-35.796810	NaN	-36.451634	-7.388198	NaN	-6.733374
-15.637367	-49.109239	NaN	-48.900656	33.471872	NaN	33.263289
-20.804002	-5.249008	NaN	-18.767176	-15.554994	NaN	-2.036826
-21.017266	-35.304849	NaN	-47.443497	14.287583	NaN	26.426231
-32.557898	0.621586	NaN	-2.960918	-33.179484	NaN	-29.596980
-33.286260	-35.481651	NaN	-37.232529	2.195391	NaN	3.946268
-28.175886	-35.640496	NaN	-40.123939	7.464610	NaN	11.948052
-42.291528	-41.030927	NaN	-41.980835	-1.260601	NaN	-0.310693
-19.700846	-45.652289	NaN	-43.548342	25.951443	NaN	23.847495
-32.732358	-44.176410	NaN	-47.537505	11.444051	NaN	14.805147
-15.010968	-34.818802	NaN	-32.693671	19.807834	NaN	17.682703
-28.226156	-3.592898	NaN	-5.192406	-24.633259	NaN	-23.033750
-5.033158	-30.838961	NaN	-31.816256	25.805803	NaN	26.783098
-19.443361	-25.562544	NaN	-29.720278	6.119183	NaN	10.276916
-19.177748	-20.197189	NaN	-24.980696	1.019441	NaN	5.802948
-42.315361	-46.506945	NaN	-37.429681	4.191583	NaN	-4.885681
-40.834376	-30.551961	NaN	-29.737369	-10.282415	NaN	-11.097007
-16.067566	-23.764090	NaN	-19.531632	7.696524	NaN	3.464066
-40.824774	-19.863927	NaN	-13.514270	-20.960847	NaN	-27.310504
-46.336336	-13.900367	NaN	-14.053656	-32.435969	NaN	-32.282680
-34.173024	-16.020393	NaN	-18.804960	-18.152630	NaN	-15.368064
-0.420758	1.581822	NaN	-3.536783	-2.002581	NaN	3.116025
-19.394735	-36.045998	NaN	-40.701135	16.651263	NaN	21.306400
-33.212827	-20.290875	NaN	-24.115741	-12.921952	NaN	-9.097086
-36.405250	-44.308167	NaN	-35.971385	7.902917	NaN	-0.433865
-18.634186	-71.990103	NaN	-62.989452	53.355917	NaN	44.355265
-28.527350	-43.510534	NaN	-33.168132	14.983184	NaN	4.640782
-24.047512	-35.963156	NaN	-23.702267	11.915643	NaN	-0.345245
-16.777728	-27.987804	NaN	-38.416068	11.210077	NaN	21.638341
-28.264581	-50.866006	NaN	-45.291795	22.601425	NaN	17.027214
-22.965955	-30.638960	NaN	-29.612783	7.673005	NaN	6.646828
-35.591916	-36.381963	NaN	-39.701485	0.790047	NaN	4.109569
-25.529800	-49.498296	NaN	-43.832012	23.968497	NaN	18.302212
-60.312653	-43.810099	NaN	-47.182997	-16.502554	NaN	-13.129655
-25.785187	-38.619596	NaN	-38.878285	12.834409	NaN	13.093098
-27.583969	-48.937804	NaN	-46.748809	21.353835	NaN	19.164840
-46.051079	-13.171588	NaN	-11.066080	-32.879491	NaN	-34.984999
-21.360564	-10.476999	NaN	-14.042321	-10.883565	NaN	-7.318243
-40.215508	-35.670561	NaN	-38.498224	-4.544947	NaN	-1.717284
-22.446125	-31.227640	NaN	-28.324559	8.781515	NaN	5.878433
-7.202711	-47.714370	NaN	-44.443301	40.511659	NaN	37.240591
-22.669476	-50.035570	NaN	-48.015206	27.366094	NaN	25.345730
-31.113217	-60.078878	NaN	-52.858632	28.965661	NaN	21.745415
-9.132059	-22.507890	NaN	-18.858751	13.375830	NaN	9.726691
-20.153269	-15.642728	NaN	-13.224817	-4.510541	NaN	-6.928453
-43.774120	-69.887061	NaN	-50.028539	26.112941	NaN	6.254419
-38.405266	-66.514422	NaN	-62.335384	28.109155	NaN	23.930118
-60.191685	-23.518591	NaN	-17.977823	-36.673095	NaN	-42.213862
-47.661269	-29.163990	NaN	-25.932696	-18.497279	NaN	-21.728573
-37.520224	-33.358543	NaN	-23.006033	-4.161681	NaN	-14.514191
-27.735849	-15.421117	NaN	-19.246335	-12.314732	NaN	-8.489515
-25.086693	-17.582456	NaN	-15.317904	-7.504237	NaN	-9.768789
-19.220764	-45.476795	NaN	-40.391234	26.256031	NaN	21.170470
-13.334778	-35.958271	NaN	-23.559357	22.623494	NaN	10.224580
-36.149238	-32.583261	NaN	-22.234941	-3.565977	NaN	-13.914297
-55.741959	-39.344561	NaN	-36.185126	-16.397398	NaN	-19.556833
-26.336886	-4.290956	NaN	-13.207185	-22.045930	NaN	-13.129701
-14.859429	-16.997421	NaN	-22.454895	2.137991	NaN	7.595466
-3.691411	-45.873907	NaN	-42.060355	42.182496	NaN	38.368944
-45.397613	-41.179466	NaN	-40.151621	-4.218147	NaN	-5.245992
-26.901671	-41.545526	NaN	-38.755094	14.643855	NaN	11.853423
-45.997897	-25.461519	NaN	-33.817829	-20.536379	NaN	-12.180068
-33.535644	-32.270320	NaN	-31.258869	-1.265324	NaN	-2.276775
-32.613922	-38.253813	NaN	-34.906010	5.639891	NaN	2.292088
-11.944688	-31.161269	NaN	-35.921803	19.216580	NaN	23.977115
-2.257957	-31.375338	NaN	-33.464874	29.117381	NaN	31.206917
-47.861285	-25.439116	NaN	-30.910714	-22.422170	NaN	-16.950572
-37.706930	-46.327650	NaN	-51.302612	8.620720	NaN	13.595683
-25.120052	-1.217222	NaN	-3.156148	-23.902831	NaN	-21.963904
-0.871895	2.508787	NaN	-1.611526	-3.380682	NaN	0.739632
-47.199154	-34.349194	NaN	-40.489069	-12.849960	NaN	-6.710085
-42.104126	-19.003999	NaN	-26.181724	-23.100127	NaN	-15.922402
-45.713520	-4.655732	NaN	-4.926258	-41.057788	NaN	-40.787263
1.299288	-29.603625	NaN	-21.876149	30.902913	NaN	23.175438
-41.732117	-32.959533	NaN	-23.897316	-8.772583	NaN	-17.834801
-40.044165	-40.070146	NaN	-46.059974	0.025981	NaN	6.015809
-14.541355	-21.628842	NaN	-21.346226	7.087487	NaN	6.804871
-27.435100	-13.271408	NaN	-16.713330	-14.163692	NaN	-10.721770
-13.219815	-62.319275	NaN	-59.195835	49.099460	NaN	45.976020
-14.127040	-43.293929	NaN	-42.395153	29.166890	NaN	28.268114
-15.090395	-19.124338	NaN	-16.321004	4.033943	NaN	1.230609
-24.124800	-28.257685	NaN	-28.636910	4.132885	NaN	4.512110
-21.942144	-52.438108	NaN	-54.677226	30.495964	NaN	32.735082
-21.919776	-20.604997	NaN	-20.789549	-1.314779	NaN	-1.130227
-27.640150	-57.266295	NaN	-61.847068	29.626145	NaN	34.206917
-30.370797	-14.797908	NaN	-18.455276	-15.572889	NaN	-11.915521
-1.648644	-29.069009	NaN	-27.596144	27.420365	NaN	25.947500
-18.321438	-45.628566	NaN	-49.171678	27.307127	NaN	30.850240
-23.682450	-26.829733	NaN	-28.641800	3.147283	NaN	4.959350
-36.372438	-47.569553	NaN	-50.284852	11.197115	NaN	13.912414
-36.132410	-37.031508	NaN	-39.750223	0.899098	NaN	3.617813
-32.922719	-26.405175	NaN	-27.312117	-6.517544	NaN	-5.610602
-18.239645	-29.702495	NaN	-32.677234	11.462850	NaN	14.437589
-39.101515	-0.382348	NaN	0.719529	-38.719168	NaN	-39.821045
-12.817735	-2.245509	NaN	-8.560519	-10.572226	NaN	-4.257216
-57.428839	-16.518780	NaN	-8.706091	-40.910060	NaN	-48.722748
-10.919780	-35.291150	NaN	-40.276252	24.371370	NaN	29.356472
-18.472134	-33.861301	NaN	-35.028700	15.389166	NaN	16.556565
-15.140757	-49.181069	NaN	-52.982309	34.040312	NaN	37.841552
-20.886100	-46.306528	NaN	-39.530988	25.420428	NaN	18.644888
-12.471673	-23.663347	NaN	-25.619000	11.191674	NaN	13.147326
-12.100349	-29.226666	NaN	-32.305789	17.126317	NaN	20.205439
-21.481289	-2.849605	NaN	-4.139242	-18.631684	NaN	-17.342047
-58.830751	-36.545850	NaN	-34.039509	-22.284901	NaN	-24.791242
-14.615688	-26.114751	NaN	-31.243152	11.499063	NaN	16.627463
-38.772601	-46.058459	NaN	-51.094754	7.285858	NaN	12.322153
-10.724950	-40.592519	NaN	-33.192710	29.867569	NaN	22.467760
-50.755794	-32.911709	NaN	-36.439385	-17.844085	NaN	-14.316409
-57.014496	-57.090842	NaN	-57.506070	0.076346	NaN	0.491574
-20.663469	-1.339374	NaN	-6.886992	-19.324095	NaN	-13.776477
-35.687119	-14.330255	NaN	-7.146375	-21.356864	NaN	-28.540744
-65.412716	-39.975672	NaN	-31.389305	-25.437044	NaN	-34.023411
-26.357769	-17.328060	NaN	-12.111262	-9.029709	NaN	-14.246507
-44.256098	-58.627127	NaN	-64.940863	14.371030	NaN	20.684765
-24.178412	-42.149107	NaN	-38.503166	17.970694	NaN	14.324754
-20.282318	-33.836367	NaN	-19.823380	13.554049	NaN	-0.458937
-2.219770	-29.923788	NaN	-26.665081	27.704018	NaN	24.445311
-8.942556	-39.703832	NaN	-42.881806	30.761276	NaN	33.939249
-45.554386	-44.385373	NaN	-43.495131	-1.169013	NaN	-2.059254
-36.909237	-27.471619	NaN	-31.022601	-9.437618	NaN	-5.886636
-10.362099	-22.394257	NaN	-16.302916	12.032158	NaN	5.940817
-1.637908	-4.070013	NaN	-3.368560	2.432105	NaN	1.730652
-20.758729	-44.497579	NaN	-51.016235	23.738850	NaN	30.257506
-20.767025	-41.620431	NaN	-30.318718	20.853406	NaN	9.551693
-35.533202	-32.752811	NaN	-35.751051	-2.780391	NaN	0.217849
-27.947599	-9.994030	NaN	-18.089974	-17.953569	NaN	-9.857625
-21.276007	-7.353823	NaN	-5.155592	-13.922184	NaN	-16.120415
-24.971307	-29.985410	NaN	-31.796830	5.014103	NaN	6.825522
-46.823404	-31.832538	NaN	-31.175149	-14.990866	NaN	-15.648255
-39.323287	-20.868854	NaN	-20.892799	-18.454432	NaN	-18.430488
-35.288246	-12.400160	NaN	-14.388627	-22.888086	NaN	-20.899620
-12.166009	-20.608152	NaN	-27.487900	8.442143	NaN	15.321890
-13.783779	-47.823918	NaN	-53.643590	34.040140	NaN	39.859812
-36.191819	1.641840	NaN	-3.374635	-37.833660	NaN	-32.817184
-21.697259	-25.079660	NaN	-27.683748	3.382402	NaN	5.986489
-47.956839	-47.555396	NaN	-49.013079	-0.401443	NaN	1.056240
-24.130342	-36.513182	NaN	-38.902480	12.382839	NaN	14.772138
-29.165346	-11.102388	NaN	-18.291558	-18.062957	NaN	-10.873788
-28.865165	-34.802541	NaN	-34.668289	5.937377	NaN	5.803125
-4.564726	-18.877049	NaN	-16.888913	14.312323	NaN	12.324187
-68.173037	-52.846133	NaN	-42.501023	-15.326904	NaN	-25.672013
-31.500722	-59.097382	NaN	-57.748915	27.596660	NaN	26.248193
-32.495079	-39.485433	NaN	-42.184087	6.990354	NaN	9.689008
-49.170706	-52.206267	NaN	-41.825141	3.035560	NaN	-7.345565
-16.156336	-35.189522	NaN	-29.466676	19.033186	NaN	13.310340
-50.669900	-43.192723	NaN	-38.251901	-7.477177	NaN	-12.417998
-56.188245	-30.029358	NaN	-28.246900	-26.158887	NaN	-27.941345
-1.334071	-31.890842	NaN	-25.191628	30.556771	NaN	23.857558
-44.049283	-8.053718	NaN	-12.555567	-35.995565	NaN	-31.493716
-24.528237	-33.092800	NaN	-31.134531	8.564563	NaN	6.606294
-28.791786	-27.850737	NaN	-29.047991	-0.941049	NaN	0.256205
-55.122815	-14.499480	NaN	-17.437560	-40.623335	NaN	-37.685255
-40.275273	-59.612612	NaN	-56.127102	19.337338	NaN	15.851829
-22.514786	-47.308014	NaN	-40.397775	24.793228	NaN	17.882989
-33.835163	-3.117905	NaN	-8.638113	-30.717258	NaN	-25.197050
-19.730084	-38.747370	NaN	-41.535452	19.017286	NaN	21.805368
-27.004994	-27.936963	NaN	-21.568681	0.931969	NaN	-5.436312
-49.494946	-34.493626	NaN	-35.714220	-15.001320	NaN	-13.780727
-23.425886	-13.996718	NaN	-19.342061	-9.429168	NaN	-4.083825
-30.394742	-28.575248	NaN	-33.127834	-1.819494	NaN	2.733092
-43.962281	-27.348905	NaN	-22.495340	-16.613376	NaN	-21.466941
-15.163136	-31.588404	NaN	-23.473343	16.425267	NaN	8.310206
-20.421018	-24.009986	NaN	-20.778740	3.588969	NaN	0.357722
-29.896549	-14.069682	NaN	-6.927048	-15.826867	NaN	-22.969501
-22.174517	-24.743857	NaN	-22.901962	2.569340	NaN	0.727445
-14.219474	-28.656726	NaN	-28.241063	14.437252	NaN	14.021589
-28.560018	-27.022660	NaN	-24.441840	-1.537358	NaN	-4.118179
-37.932718	-19.115797	NaN	-26.716234	-18.816922	NaN	-11.216484
-17.142121	-20.108143	NaN	-31.506172	2.966022	NaN	14.364051
-14.885718	1.661292	NaN	-2.042528	-16.547010	NaN	-12.843190
-24.016130	-31.013128	NaN	-34.658698	6.996998	NaN	10.642569
-30.134468	-56.086756	NaN	-52.320152	25.952288	NaN	22.185683
-23.034701	-37.914505	NaN	-46.312527	14.879804	NaN	23.277826
-24.181134	-7.380296	NaN	-5.433325	-16.800838	NaN	-18.747809
-24.921375	-40.712191	NaN	-36.576697	15.790817	NaN	11.655323
-34.649652	-17.390650	NaN	-13.230042	-17.259002	NaN	-21.419610
-17.104005	-40.959002	NaN	-55.090470	23.854997	NaN	37.986465
-16.465023	-27.397851	NaN	-30.244118	10.932828	NaN	13.779095
-22.194474	-9.916066	NaN	-9.745229	-12.278407	NaN	-12.449245
-33.854857	-36.528890	NaN	-28.757140	2.674033	NaN	-5.097717
-15.850673	-47.761404	NaN	-32.993109	31.910731	NaN	17.142436
-40.282646	-32.969069	NaN	-31.454167	-7.313577	NaN	-8.828479
-18.764617	-39.879924	NaN	-32.308220	21.115308	NaN	13.543604
-28.742365	-16.544512	NaN	-16.995735	-12.197854	NaN	-11.746630
-21.864256	-7.009710	NaN	-1.961523	-14.854546	NaN	-19.902733
-20.548307	-24.954341	NaN	-24.932737	4.406034	NaN	4.384431
-28.919542	-9.643561	NaN	-14.652145	-19.275981	NaN	-14.267397
-30.416342	16.707449	NaN	21.381707	-47.123791	NaN	-51.798049
-8.413453	-64.785404	NaN	-60.898768	56.371951	NaN	52.485315
-30.299945	-15.444255	NaN	-19.500854	-14.855690	NaN	-10.799091
-24.148106	-45.516755	NaN	-36.241527	21.368648	NaN	12.093420
-18.430564	-5.573415	NaN	-13.756705	-12.857149	NaN	-4.673859
-16.836781	-46.473177	NaN	-44.683992	29.636396	NaN	27.847211
-37.078050	-43.408575	NaN	-44.193368	6.330526	NaN	7.115318
-31.782118	-16.906995	NaN	-21.312644	-14.875124	NaN	-10.469475
-38.013637	-38.009925	NaN	-36.392833	-0.003712	NaN	-1.620804
-16.504062	-14.707723	NaN	-21.410728	-1.796340	NaN	4.906666
-12.783748	-21.881870	NaN	-25.607562	9.098122	NaN	12.823814
-21.682958	-42.099477	NaN	-33.739310	20.416519	NaN	12.056351
-16.378324	-24.669321	NaN	-27.908811	8.290997	NaN	11.530487
-54.929912	-26.210119	NaN	-35.866696	-28.719793	NaN	-19.063216
-35.509947	-48.528771	NaN	-46.459458	13.018825	NaN	10.949512
-17.618702	-46.852500	NaN	-54.294711	29.233798	NaN	36.676009
-9.929854	-24.339721	NaN	-24.328039	14.409867	NaN	14.398185
-22.442083	-17.988550	NaN	-14.633967	-4.453533	NaN	-7.808116
-24.091161	-19.703620	NaN	-21.395698	-4.387542	NaN	-2.695463
-10.899579	0.234625	NaN	-1.454167	-11.134204	NaN	-9.445412
-12.780752	-10.013206	NaN	-6.621946	-2.767546	NaN	-6.158806
-35.568051	-49.192131	NaN	-56.260912	13.624080	NaN	20.692861
-71.399669	-16.022968	NaN	-17.625874	-55.376701	NaN	-53.773794
-37.275479	-30.657681	NaN	-33.886615	-6.617798	NaN	-3.388864
-26.322695	-91.341231	NaN	-103.277708	65.018536	NaN	76.955013
-30.633447	-30.979378	NaN	-29.604291	0.345931	NaN	-1.029156
-33.557715	-63.277807	NaN	-53.534102	29.720092	NaN	19.976386
-28.933265	-43.610124	NaN	-40.862456	14.676859	NaN	11.929191
-25.852391	-28.266537	NaN	-31.461480	2.414146	NaN	5.609090
-23.312395	-4.024760	NaN	-7.424282	-19.287635	NaN	-15.888113
-33.404062	6.722606	NaN	4.252589	-40.126667	NaN	-37.656651
-27.343702	-23.945655	NaN	-21.573518	-3.398047	NaN	-5.770185
-54.482065	-38.000572	NaN	-46.747907	-16.481493	NaN	-7.734158
-38.538356	-22.646560	NaN	-12.972785	-15.891796	NaN	-25.565571
-32.542635	-24.653956	NaN	-19.286860	-7.888679	NaN	-13.255775
-49.324928	-24.332086	NaN	-19.882974	-24.992843	NaN	-29.441954
-47.206792	-23.454349	NaN	-22.020677	-23.752444	NaN	-25.186115
-27.694162	-36.327304	NaN	-25.000024	8.633142	NaN	-2.694138
-20.198976	-25.720076	NaN	-18.683372	5.521100	NaN	-1.515604
-25.639208	-7.201038	NaN	-11.622090	-18.438170	NaN	-14.017119
-43.182017	-41.690026	NaN	-47.086735	-1.491991	NaN	3.904718
-50.594715	-29.249090	NaN	-28.598197	-21.345624	NaN	-21.996517
-6.181351	-27.410167	NaN	-36.285327	21.228816	NaN	30.103976
-40.344532	-23.031352	NaN	-22.977219	-17.313181	NaN	-17.367313
-37.426875	-20.098912	NaN	-16.044587	-17.327963	NaN	-21.382288
-26.320410	-11.659961	NaN	-11.330974	-14.660450	NaN	-14.989437
-60.549457	-0.440286	NaN	-4.755699	-60.109171	NaN	-55.793758
-41.649276	-37.567269	NaN	-25.615520	-4.082007	NaN	-16.033756
-23.031297	-44.905423	NaN	-46.346143	21.874126	NaN	23.314847
-14.282824	9.386084	NaN	4.363774	-23.668908	NaN	-18.646599
-38.910880	-47.537503	NaN	-46.375084	8.626623	NaN	7.464204
-50.059735	-35.413472	NaN	-34.802751	-14.646263	NaN	-15.256984
-24.933248	-44.729726	NaN	-44.022945	19.796478	NaN	19.089697
-30.846362	-32.097632	NaN	-26.164335	1.251269	NaN	-4.682027
-33.111989	-58.741088	NaN	-55.164432	25.629099	NaN	22.052443
-28.867959	-43.528926	NaN	-37.896528	14.660967	NaN	9.028569
-6.243808	-44.008682	NaN	-42.321957	37.764874	NaN	36.078149
-12.357595	-20.779552	NaN	-18.506424	8.421957	NaN	6.148829
-23.457892	-13.848993	NaN	-8.208661	-9.608899	NaN	-15.249231
-36.378746	-20.672748	NaN	-22.840001	-15.705998	NaN	-13.538745
-31.196500	-27.489810	NaN	-30.219656	-3.706690	NaN	-0.976844
-13.448437	-28.405377	NaN	-25.929500	14.956940	NaN	12.481063
-12.964825	-55.243377	NaN	-50.078569	42.278552	NaN	37.113744
-28.983738	-21.062162	NaN	-32.420899	-7.921576	NaN	3.437161
-53.443705	-32.690438	NaN	-25.285719	-20.753267	NaN	-28.157986
-24.018668	-21.453264	NaN	-21.914983	-2.565404	NaN	-2.103685
-26.947725	-22.825647	NaN	-21.200711	-4.122078	NaN	-5.747014
-18.852836	-27.351467	NaN	-28.816202	8.498631	NaN	9.963366
-36.925678	-12.329755	NaN	-13.551559	-24.595923	NaN	-23.374118
-34.601649	-20.458611	NaN	-15.719970	-14.143038	NaN	-18.881679
-35.466880	-37.952217	NaN	-30.460584	2.485338	NaN	-5.006296
-52.529023	-8.793578	NaN	-7.475863	-43.735445	NaN	-45.053160
-20.017478	-40.003403	NaN	-47.553271	19.985925	NaN	27.535793
-25.501750	-61.473918	NaN	-68.633005	35.972168	NaN	43.131254
-31.828122	-29.378518	NaN	-36.962904	-2.449604	NaN	5.134783
-36.966565	-10.746350	NaN	-15.815554	-26.220215	NaN	-21.151011
-7.351555	-46.737323	NaN	-30.870875	39.385768	NaN	23.519320
-3.393131	-60.071044	NaN	-60.465526	56.677913	NaN	57.072395
-2.942345	-9.680709	NaN	-13.364197	6.738364	NaN	10.421852
-20.176758	3.669799	NaN	-4.996719	-23.846556	NaN	-15.180038
-17.865745	-28.114831	NaN	-32.197307	10.249086	NaN	14.331563
-51.162090	-26.802629	NaN	-35.260944	-24.359461	NaN	-15.901146
-37.291358	-10.300656	NaN	-10.723705	-26.990701	NaN	-26.567653
-14.532579	-29.318033	NaN	-37.394842	14.785454	NaN	22.862263
-32.072561	-18.153664	NaN	-15.866973	-13.918897	NaN	-16.205588
-40.264033	-39.847764	NaN	-36.663252	-0.416269	NaN	-3.600781
-9.152043	-60.572798	NaN	-58.629255	51.420754	NaN	49.477212
-17.736053	-29.782016	NaN	-33.148037	12.045963	NaN	15.411985
-16.966695	-22.271845	NaN	-18.629005	5.305150	NaN	1.662310
-31.478890	-67.832007	NaN	-63.447273	36.353117	NaN	31.968383
-22.089711	-11.050896	NaN	-7.728883	-11.038815	NaN	-14.360828
-22.940173	-9.924199	NaN	-5.613122	-13.015974	NaN	-17.327051
-31.125516	-32.080233	NaN	-25.255719	0.954718	NaN	-5.869797
-68.694114	-42.069230	NaN	-38.942886	-26.624885	NaN	-29.751228
-38.640526	-34.231942	NaN	-40.479760	-4.408584	NaN	1.839234
-12.103138	-32.928328	NaN	-26.711591	20.825189	NaN	14.608453
-40.686921	-43.213116	NaN	-46.742587	2.526196	NaN	6.055666
-19.800484	-27.188875	NaN	-25.026530	7.388391	NaN	5.226046
-24.062885	-17.160241	NaN	-21.694244	-6.902644	NaN	-2.368641
-14.647468	-32.154232	NaN	-20.142119	17.506765	NaN	5.494652
-49.126735	-40.896338	NaN	-40.078293	-8.230397	NaN	-9.048443
-30.065578	-40.382748	NaN	-39.763259	10.317169	NaN	9.697680
-32.905450	-19.137806	NaN	-20.186212	-13.767643	NaN	-12.719238
-25.617214	-37.592108	NaN	-39.598325	11.974894	NaN	13.981111
-17.993437	-20.132457	NaN	-24.197002	2.139020	NaN	6.203565
-33.903689	-13.939412	NaN	-16.239989	-19.964277	NaN	-17.663700
-13.626028	-35.693035	NaN	-37.491048	22.067007	NaN	23.865020
-27.210130	-39.277070	NaN	-43.671498	12.066940	NaN	16.461368
-35.175511	-31.344610	NaN	-29.129071	-3.830901	NaN	-6.046440
-46.048275	-67.077958	NaN	-65.255359	21.029683	NaN	19.207084
-4.952430	-38.728241	NaN	-35.138577	33.775811	NaN	30.186147
-26.943680	-31.090468	NaN	-37.128946	4.146787	NaN	10.185265
-40.253329	-9.854440	NaN	-14.274936	-30.398889	NaN	-25.978392
-10.883892	-24.961682	NaN	-20.224805	14.077791	NaN	9.340913
-15.326944	-40.458682	NaN	-45.301639	25.131738	NaN	29.974694
-43.112873	-54.744191	NaN	-48.541173	11.631318	NaN	5.428300
-22.998338	-62.625880	NaN	-52.983158	39.627542	NaN	29.984820
-8.446570	-11.539074	NaN	-20.001890	3.092503	NaN	11.555320
-40.546398	-63.731095	NaN	-57.582464	23.184697	NaN	17.036066
-39.784496	-18.406363	NaN	-18.716459	-21.378133	NaN	-21.068038
-26.863447	-32.767604	NaN	-32.958980	5.904157	NaN	6.095533
-28.160217	-39.834906	NaN	-43.736716	11.674689	NaN	15.576498
-30.724543	-41.319681	NaN	-31.043545	10.595138	NaN	0.319001
-27.376522	-21.056425	NaN	-12.391397	-6.320098	NaN	-14.985125
-17.302798	-36.161146	NaN	-36.742677	18.858348	NaN	19.439879
-10.070533	-17.952439	NaN	-15.158593	7.881906	NaN	5.088060
-4.761883	-19.865772	NaN	-10.135128	15.103889	NaN	5.373245
-40.681148	-30.958704	NaN	-27.957883	-9.722445	NaN	-12.723265
-14.278749	-56.159850	NaN	-49.714893	41.881102	NaN	35.436145
-33.268854	-26.160115	NaN	-35.930378	-7.108739	NaN	2.661524
-25.451555	-40.542918	NaN	-41.585072	15.091363	NaN	16.133518
-26.972071	-40.753606	NaN	-39.488130	13.781535	NaN	12.516059
-15.304303	-16.462313	NaN	-19.018926	1.158010	NaN	3.714623
8.710930	-9.387615	NaN	-10.792272	18.098545	NaN	19.503202
-28.794691	-20.610877	NaN	-29.442855	-8.183814	NaN	0.648164
-31.261415	-49.208943	NaN	-42.587998	17.947528	NaN	11.326583
-50.991942	-9.689344	NaN	-13.355792	-41.302598	NaN	-37.636150
-31.578746	-23.838907	NaN	-18.537457	-7.739840	NaN	-13.041289
-56.214421	-16.279826	NaN	-19.440088	-39.934594	NaN	-36.774333
-28.086149	-6.700379	NaN	-20.833320	-21.385770	NaN	-7.252829
-47.375219	-21.130840	NaN	-18.618750	-26.244380	NaN	-28.756470
-30.640901	-25.551155	NaN	-27.270741	-5.089746	NaN	-3.370160
-34.453488	-93.689383	NaN	-81.477768	59.235895	NaN	47.024280
-30.558886	-40.181643	NaN	-42.917304	9.622757	NaN	12.358418
-48.989837	-20.371535	NaN	-15.713647	-28.618302	NaN	-33.276191
-24.705796	-32.487028	NaN	-39.008569	7.781231	NaN	14.302773
-13.780433	-36.653719	NaN	-41.091659	22.873285	NaN	27.311226
-11.042434	-12.935681	NaN	-10.365190	1.893247	NaN	-0.677244
-9.580074	-8.969736	NaN	-3.712793	-0.610338	NaN	-5.867281
-18.274440	-25.562265	NaN	-24.210899	7.287825	NaN	5.936459
-7.074396	-42.009228	NaN	-47.099173	34.934832	NaN	40.024777
-20.522305	-18.367612	NaN	-17.632203	-2.154693	NaN	-2.890102
-34.421360	-17.118119	NaN	-14.619012	-17.303240	NaN	-19.802348
-34.150135	-30.512718	NaN	-37.006183	-3.637417	NaN	2.856047
-44.591198	-25.638547	NaN	-21.254674	-18.952650	NaN	-23.336524
-29.987274	-71.259288	NaN	-61.837662	41.272014	NaN	31.850388
-17.282684	-29.275072	NaN	-30.389767	11.992388	NaN	13.107082
-12.307546	-38.496391	NaN	-32.030469	26.188846	NaN	19.722923
-34.860232	-34.631892	NaN	-33.712317	-0.228340	NaN	-1.147915
-32.892551	-51.720786	NaN	-54.153906	18.828235	NaN	21.261355
-23.088788	-27.482436	NaN	-36.123450	4.393648	NaN	13.034662
-10.060754	-27.036107	NaN	-33.220599	16.975353	NaN	23.159844
-32.252676	-31.494349	NaN	-41.650963	-0.758326	NaN	9.398287
-36.357374	-29.467489	NaN	-15.946508	-6.889886	NaN	-20.410866
-26.978335	3.103644	NaN	-8.061879	-30.081978	NaN	-18.916456
-33.656615	-12.575051	NaN	-13.174046	-21.081564	NaN	-20.482568
-31.012706	-49.886529	NaN	-42.826547	18.873823	NaN	11.813841
-16.570511	-22.666955	NaN	-22.029378	6.096444	NaN	5.458867
-43.425587	-23.571649	NaN	-21.806957	-19.853937	NaN	-21.618630
-29.247004	-19.596752	NaN	-24.108937	-9.650252	NaN	-5.138067
-47.176674	-5.598335	NaN	-8.839377	-41.578339	NaN	-38.337298
-7.492723	-19.816862	NaN	-17.233689	12.324139	NaN	9.740966
-18.864512	-37.924054	NaN	-40.908978	19.059542	NaN	22.044466
-22.379626	-26.369023	NaN	-25.488772	3.989398	NaN	3.109147
-35.597310	-19.456010	NaN	-20.941994	-16.141300	NaN	-14.655316
-18.089300	-28.164698	NaN	-22.401756	10.075398	NaN	4.312456
-25.813346	-28.049376	NaN	-27.467960	2.236029	NaN	1.654613
8.025153	-6.020636	NaN	-7.267326	14.045789	NaN	15.292479
-19.036560	-19.628317	NaN	-19.354612	0.591757	NaN	0.318052
-4.661106	-36.654612	NaN	-33.204235	31.993506	NaN	28.543129
-22.220820	-32.707304	NaN	-29.041334	10.486484	NaN	6.820514
-30.598540	-45.306966	NaN	-41.440089	14.708426	NaN	10.841549
-22.882844	-30.616648	NaN	-36.790605	7.733804	NaN	13.907760
-19.928921	-17.280598	NaN	-17.486942	-2.648323	NaN	-2.441979
-39.729730	-14.481050	NaN	-15.201257	-25.248681	NaN	-24.528474
-18.512729	-42.086303	NaN	-37.590952	23.573574	NaN	19.078223
-38.499694	-28.604938	NaN	-28.462248	-9.894757	NaN	-10.037446
21.446614	-24.036416	NaN	-18.707911	45.483030	NaN	40.154525
-22.766119	-32.593304	NaN	-27.682812	9.827185	NaN	4.916692
-29.021543	-68.411881	NaN	-47.288059	39.390338	NaN	18.266516
-40.959631	16.934847	NaN	12.272273	-57.894478	NaN	-53.231904
-41.889254	-33.839917	NaN	-34.077260	-8.049338	NaN	-7.811995
-34.318846	-27.303017	NaN	-30.430435	-7.015829	NaN	-3.888410
-21.197357	-34.948615	NaN	-31.624064	13.751257	NaN	10.426707
-60.831600	-29.297988	NaN	-32.685975	-31.533611	NaN	-28.145625
-10.365716	5.930381	NaN	-9.020951	-16.296097	NaN	-1.344765
-31.995677	-12.820724	NaN	-16.602445	-19.174954	NaN	-15.393232
-20.768568	-17.130687	NaN	-7.783402	-3.637881	NaN	-12.985166
-38.600737	-19.191880	NaN	-15.757315	-19.408858	NaN	-22.843422
-40.712192	-35.263440	NaN	-35.519965	-5.448753	NaN	-5.192227
-32.209876	-19.881634	NaN	-17.014917	-12.328243	NaN	-15.194959
-45.275315	-13.383095	NaN	-12.486275	-31.892220	NaN	-32.789041
-15.033370	-39.715260	NaN	-40.142144	24.681890	NaN	25.108774
-33.602854	-6.495516	NaN	-9.650249	-27.107338	NaN	-23.952605
-40.852802	-16.515700	NaN	-8.341881	-24.337102	NaN	-32.510920
-27.325650	-75.306928	NaN	-80.310955	47.981277	NaN	52.985305
-19.489655	-34.321372	NaN	-25.913480	14.831718	NaN	6.423825
-27.076357	-16.378384	NaN	-3.244280	-10.697973	NaN	-23.832078
-68.586175	-31.423379	NaN	-27.246397	-37.162796	NaN	-41.339779
-20.325136	-27.013030	NaN	-28.477414	6.687894	NaN	8.152278
-1.343241	-24.100873	NaN	-33.423396	22.757631	NaN	32.080154
-23.310235	-16.737058	NaN	-30.352784	-6.573177	NaN	7.042550
-25.198763	-53.717947	NaN	-56.338167	28.519184	NaN	31.139404
-21.431099	5.672246	NaN	-0.124749	-27.103345	NaN	-21.306350
-68.604054	-68.775421	NaN	-61.289946	0.171366	NaN	-7.314109
-27.938553	-32.563334	NaN	-34.345157	4.624781	NaN	6.406604
-18.647122	-15.981568	NaN	-15.433124	-2.665553	NaN	-3.213998
-10.846375	-51.262425	NaN	-60.326613	40.416050	NaN	49.480238
-38.358220	-26.647333	NaN	-21.524191	-11.710887	NaN	-16.834028
-55.405386	-52.236914	NaN	-54.244237	-3.168472	NaN	-1.161149
-28.530859	-24.503838	NaN	-29.016902	-4.027021	NaN	0.486043
-34.122022	-28.663755	NaN	-29.351848	-5.458267	NaN	-4.770174
-36.932587	-15.244620	NaN	-12.006547	-21.687967	NaN	-24.926040
-31.615711	-27.873172	NaN	-27.442247	-3.742539	NaN	-4.173464
-10.072881	-32.778478	NaN	-26.943297	22.705596	NaN	16.870415
-37.357801	-10.788090	NaN	-17.017194	-26.569711	NaN	-20.340607
-30.470259	-19.934008	NaN	-21.001154	-10.536251	NaN	-9.469105
-78.055322	-38.033001	NaN	-32.808740	-40.022321	NaN	-45.246582
-24.839071	-62.111491	NaN	-66.160209	37.272420	NaN	41.321138
-26.466464	-7.161090	NaN	-6.919427	-19.305374	NaN	-19.547037
-30.849728	-34.679978	NaN	-21.119444	3.830250	NaN	-9.730284
-1.376315	-11.304522	NaN	-4.154024	9.928207	NaN	2.777709
-5.498586	-10.564420	NaN	-15.236033	5.065834	NaN	9.737447
-37.505289	-44.813780	NaN	-40.020666	7.308491	NaN	2.515377
-35.583639	-40.481359	NaN	-39.765062	4.897720	NaN	4.181423
-70.176169	-42.188905	NaN	-37.842336	-27.987265	NaN	-32.333834
-15.086933	-57.150104	NaN	-60.549113	42.063171	NaN	45.462180
-36.185058	-17.467274	NaN	-23.397137	-18.717785	NaN	-12.787921
-22.351588	-36.271512	NaN	-39.281914	13.919924	NaN	16.930326
-27.991589	-13.063885	NaN	-25.075912	-14.927703	NaN	-2.915677
-16.113427	-41.033398	NaN	-41.187085	24.919970	NaN	25.073658
-16.122255	-19.080158	NaN	-29.722266	2.957903	NaN	13.600011
-60.166089	-22.451976	NaN	-25.627858	-37.714113	NaN	-34.538232
-5.531023	-27.253442	NaN	-26.221149	21.722418	NaN	20.690126
-37.781788	-26.323119	NaN	-18.063027	-11.458669	NaN	-19.718761
-22.786323	-28.645142	NaN	-25.811891	5.858818	NaN	3.025568
-13.971699	-43.503870	NaN	-42.048080	29.532171	NaN	28.076380
-26.861537	-26.218560	NaN	-25.330021	-0.642976	NaN	-1.531515
-21.761923	-53.945841	NaN	-47.923185	32.183918	NaN	26.161262
-48.371502	-27.312576	NaN	-22.615816	-21.058926	NaN	-25.755686
-29.330154	9.445884	NaN	3.171033	-38.776038	NaN	-32.501187
-10.774633	-11.881171	NaN	-14.459290	1.106537	NaN	3.684657
-34.142911	-37.865748	NaN	-31.361767	3.722837	NaN	-2.781144
-28.077226	-10.776927	NaN	-8.898258	-17.300300	NaN	-19.178968
-11.327263	-24.190327	NaN	-15.587349	12.863064	NaN	4.260086
-22.962975	-82.656338	NaN	-69.818500	59.693363	NaN	46.855525
-0.170608	-0.310115	NaN	-3.952839	0.139506	NaN	3.782231
-32.398029	-26.181119	NaN	-14.097587	-6.216910	NaN	-18.300442
-35.882860	-52.551103	NaN	-51.791861	16.668244	NaN	15.909001
-19.732705	-25.911955	NaN	-23.541820	6.179250	NaN	3.809115
-30.166311	-48.072334	NaN	-53.964374	17.906023	NaN	23.798063
-8.382538	-34.719180	NaN	-26.565116	26.336642	NaN	18.182578
-25.217799	-29.103816	NaN	-31.626604	3.886016	NaN	6.408805
-26.055496	-17.294737	NaN	-7.890753	-8.760759	NaN	-18.164743
-17.905206	-15.641884	NaN	-22.103552	-2.263322	NaN	4.198346
-27.328153	-23.473927	NaN	-28.380693	-3.854226	NaN	1.052540
-22.985511	-52.997635	NaN	-48.726967	30.012125	NaN	25.741456
-25.141527	-4.707453	NaN	-14.960866	-20.434074	NaN	-10.180661
-28.477152	-19.708757	NaN	-13.337574	-8.768394	NaN	-15.139578
-13.461918	-37.005029	NaN	-35.829168	23.543111	NaN	22.367249
-15.820094	-26.749735	NaN	-24.769201	10.929641	NaN	8.949107
-7.377862	-6.125828	NaN	-2.375419	-1.252035	NaN	-5.002443
-25.399768	-37.432527	NaN	-31.768483	12.032759	NaN	6.368716
-24.307301	-28.691295	NaN	-31.739395	4.383994	NaN	7.432095
-28.486664	-23.061615	NaN	-20.453096	-5.425050	NaN	-8.033568
-24.714019	-29.860561	NaN	-32.537587	5.146542	NaN	7.823568
-18.052493	-38.902864	NaN	-47.536967	20.850370	NaN	29.484473
-5.722601	-49.755685	NaN	-57.039915	44.033084	NaN	51.317314
-10.260528	-9.614706	NaN	-5.436242	-0.645822	NaN	-4.824286
-20.472755	-27.739496	NaN	-35.564000	7.266741	NaN	15.091245
-40.107750	-20.872182	NaN	-33.042843	-19.235568	NaN	-7.064907
-13.562655	-13.351704	NaN	-13.738760	-0.210951	NaN	0.176105
-49.014434	-13.315493	NaN	-7.930259	-35.698941	NaN	-41.084175
-32.383036	-25.394781	NaN	-22.902743	-6.988254	NaN	-9.480293
-23.647290	-27.586726	NaN	-23.103111	3.939436	NaN	-0.544180
-16.277009	-9.610508	NaN	-10.836213	-6.666502	NaN	-5.440796
-41.152695	-29.941687	NaN	-32.718504	-11.211007	NaN	-8.434190
-17.835919	-42.793509	NaN	-34.954510	24.957590	NaN	17.118590
-35.095138	-35.629371	NaN	-37.992224	0.534233	NaN	2.897086
-25.706091	-25.667556	NaN	-29.656761	-0.038535	NaN	3.950671
-32.264619	-33.680350	NaN	-41.018557	1.415731	NaN	8.753938
-30.914970	-15.562566	NaN	-13.806983	-15.352404	NaN	-17.107987
4.102079	-26.984964	NaN	-26.095520	31.087043	NaN	30.197600
-35.888199	-10.467942	NaN	-13.691145	-25.420257	NaN	-22.197054
-16.387802	-19.629693	NaN	-23.195998	3.241892	NaN	6.808196
-31.184138	-18.193453	NaN	-24.479410	-12.990685	NaN	-6.704728
-29.679963	-30.344985	NaN	-32.465580	0.665021	NaN	2.785616
-46.167828	-40.218825	NaN	-30.982219	-5.949003	NaN	-15.185609
-26.411381	-5.851133	NaN	-3.139120	-20.560248	NaN	-23.272261
-34.246031	-16.323007	NaN	-15.465282	-17.923025	NaN	-18.780749
-22.197001	-34.609200	NaN	-24.911944	12.412199	NaN	2.714943
-50.034834	-4.789388	NaN	-12.365232	-45.245445	NaN	-37.669602
-20.893678	-25.183419	NaN	-21.961556	4.289741	NaN	1.067879
-32.361006	-41.002488	NaN	-39.210101	8.641482	NaN	6.849095
-30.880759	-61.833828	NaN	-60.224836	30.953069	NaN	29.344077
-16.847737	-32.018946	NaN	-27.336210	15.171209	NaN	10.488473
-31.653705	-22.465103	NaN	-24.358835	-9.188603	NaN	-7.294871
-35.276839	-42.187354	NaN	-46.399334	6.910515	NaN	11.122495
-19.668251	-40.378681	NaN	-39.226569	20.710429	NaN	19.558318
-19.322201	-47.966152	NaN	-41.541333	28.643951	NaN	22.219131
-25.327856	-10.412594	NaN	-12.294603	-14.915263	NaN	-13.033253
-21.718378	-46.948124	NaN	-34.115038	25.229746	NaN	12.396659
-13.885516	-9.427263	NaN	-3.020899	-4.458253	NaN	-10.864618
-10.128661	-6.922887	NaN	-8.970435	-3.205774	NaN	-1.158225
-35.319979	-35.492929	NaN	-37.239453	0.172951	NaN	1.919474
-49.594645	-44.107338	NaN	-39.684168	-5.487307	NaN	-9.910478
-17.017759	-44.693006	NaN	-33.204301	27.675247	NaN	16.186542
-18.015882	-15.266326	NaN	-8.106768	-2.749555	NaN	-9.909114
-33.307256	-44.486519	NaN	-43.439367	11.179263	NaN	10.132112
-27.650154	-22.077058	NaN	-30.838981	-5.573096	NaN	3.188827
-11.389789	-37.117638	NaN	-37.441809	25.727849	NaN	26.052021
-26.996235	-29.904100	NaN	-42.865734	2.907865	NaN	15.869499
-6.069321	-36.799824	NaN	-29.788734	30.730503	NaN	23.719413
-39.008391	5.973264	NaN	6.702768	-44.981655	NaN	-45.711159
-21.700572	-58.057818	NaN	-51.384830	36.357247	NaN	29.684259
-45.620114	-26.550393	NaN	-22.453781	-19.069721	NaN	-23.166333
-42.851486	-42.948657	NaN	-43.991112	0.097171	NaN	1.139626
-6.924748	-45.424885	NaN	-35.499332	38.500137	NaN	28.574584
-31.063677	-27.874921	NaN	-35.715349	-3.188755	NaN	4.651672
-22.239409	-19.037715	NaN	-17.467378	-3.201694	NaN	-4.772031
-28.728247	-11.098920	NaN	-23.893723	-17.629327	NaN	-4.834524
-22.541479	-18.674465	NaN	-13.861424	-3.867013	NaN	-8.680054
-45.198166	-57.783158	NaN	-41.792183	12.584991	NaN	-3.405983
-18.836641	-13.187944	NaN	-14.836045	-5.648697	NaN	-4.000596
-22.435377	-28.726255	NaN	-30.525404	6.290877	NaN	8.090026
-17.431956	-15.648409	NaN	-23.513082	-1.783547	NaN	6.081126
-26.241299	-40.877206	NaN	-31.469387	14.635907	NaN	5.228089
2.032288	-14.351646	NaN	-9.560398	16.383934	NaN	11.592686
-14.178438	-24.437175	NaN	-21.514089	10.258737	NaN	7.335652
-5.912450	-26.711787	NaN	-26.747125	20.799337	NaN	20.834674
-36.563163	-24.958413	NaN	-20.330150	-11.604750	NaN	-16.233013
-13.674310	-17.803540	NaN	-20.057026	4.129230	NaN	6.382716
-33.944793	-32.173778	NaN	-31.385914	-1.771014	NaN	-2.558878
-24.565938	-40.684355	NaN	-37.850653	16.118417	NaN	13.284714
-8.361545	-4.132546	NaN	-11.159970	-4.228998	NaN	2.798426
-48.789864	-13.384552	NaN	-21.748360	-35.405312	NaN	-27.041505
-22.987414	-26.032073	NaN	-29.790231	3.044659	NaN	6.802816
-32.230444	-18.319001	NaN	-18.047802	-13.911443	NaN	-14.182642
-15.584021	-21.839825	NaN	-21.238898	6.255804	NaN	5.654877
-47.816766	-27.680670	NaN	-27.037130	-20.136095	NaN	-20.779636
-34.078260	-23.570715	NaN	-19.653316	-10.507545	NaN	-14.424943
-29.702698	-14.102330	NaN	-7.016712	-15.600368	NaN	-22.685986
-25.075328	-35.155500	NaN	-41.300124	10.080171	NaN	16.224796
-24.803132	-19.819805	NaN	-22.198225	-4.983328	NaN	-2.604907
-32.533730	-18.297249	NaN	-20.638126	-14.236480	NaN	-11.895604
-8.540653	-31.346638	NaN	-35.343610	22.805986	NaN	26.802958
-27.750105	-12.568101	NaN	-13.147734	-15.182004	NaN	-14.602371
-35.965038	-42.753610	NaN	-42.447318	6.788572	NaN	6.482280
-43.318938	-13.644506	NaN	-10.033689	-29.674432	NaN	-33.285249
-32.345018	-34.325720	NaN	-37.595819	1.980702	NaN	5.250801
-27.836729	-39.989694	NaN	-41.961848	12.152964	NaN	14.125118
-19.681267	-53.610413	NaN	-60.437548	33.929146	NaN	40.756281
-24.668244	-37.041223	NaN	-39.679010	12.372979	NaN	15.010765
-27.565142	-41.917927	NaN	-38.484063	14.352785	NaN	10.918921
-13.017933	-28.710603	NaN	-34.670551	15.692670	NaN	21.652618
-46.232283	-29.937359	NaN	-26.213507	-16.294924	NaN	-20.018776
-24.927029	-74.775456	NaN	-71.489743	49.848426	NaN	46.562714
-37.910186	-33.299164	NaN	-30.404017	-4.611022	NaN	-7.506169
-15.776760	-78.808606	NaN	-58.789823	63.031846	NaN	43.013063
-33.855180	-30.823478	NaN	-22.676636	-3.031702	NaN	-11.178544
-26.034412	-2.724525	NaN	-0.589659	-23.309887	NaN	-25.444753
-16.385634	-28.986966	NaN	-29.555340	12.601332	NaN	13.169705
-42.619988	-46.202623	NaN	-39.367874	3.582636	NaN	-3.252113
-29.960965	-9.970136	NaN	-14.458020	-19.990828	NaN	-15.502945
-44.971223	4.327038	NaN	-1.315601	-49.298261	NaN	-43.655622
-16.971258	-16.853891	NaN	-18.454530	-0.117367	NaN	1.483272
-24.698048	-26.892431	NaN	-19.074066	2.194383	NaN	-5.623981
-21.347986	-49.357412	NaN	-37.758841	28.009426	NaN	16.410855
-17.722160	-22.068648	NaN	-27.131904	4.346488	NaN	9.409744
-44.451078	-13.128655	NaN	-10.956015	-31.322423	NaN	-33.495062
-43.370083	-13.335263	NaN	-12.196593	-30.034820	NaN	-31.173490
-44.222837	-5.739067	NaN	-4.280413	-38.483769	NaN	-39.942423
-11.604874	-27.680253	NaN	-28.461659	16.075380	NaN	16.856785
-35.480275	-61.475172	NaN	-43.336538	25.994897	NaN	7.856262
-73.783970	-34.733382	NaN	-39.603725	-39.050588	NaN	-34.180245
-53.932797	-34.433387	NaN	-34.547476	-19.499410	NaN	-19.385322
-18.968633	-21.401115	NaN	-22.080650	2.432482	NaN	3.112016
-35.940816	-36.245569	NaN	-33.862614	0.304753	NaN	-2.078202
-25.628965	-60.517289	NaN	-46.251301	34.888323	NaN	20.622335
-46.034163	-24.909107	NaN	-32.742284	-21.125057	NaN	-13.291880
-26.076279	-62.034177	NaN	-60.627973	35.957898	NaN	34.551694
-41.306276	-17.080806	NaN	-19.024537	-24.225469	NaN	-22.281739
-21.199796	-22.302430	NaN	-25.074507	1.102633	NaN	3.874711
-22.126497	-32.178585	NaN	-36.192936	10.052088	NaN	14.066439
-10.046120	-46.461136	NaN	-53.484367	36.415016	NaN	43.438247
-4.157468	-17.056548	NaN	-23.113792	12.899080	NaN	18.956324
-10.695923	-47.781012	NaN	-48.344747	37.085089	NaN	37.648824
-23.153764	-7.296472	NaN	-16.419617	-15.857292	NaN	-6.734147
-27.130503	-56.662401	NaN	-46.948464	29.531898	NaN	19.817961
-37.145126	4.497917	NaN	4.060577	-41.643043	NaN	-41.205703
-27.704137	-29.808444	NaN	-24.117695	2.104307	NaN	-3.586442
-14.334573	-7.760328	NaN	-13.797170	-6.574245	NaN	-0.537402
-28.274532	-36.469603	NaN	-28.078480	8.195071	NaN	-0.196052
-32.880699	-55.145512	NaN	-54.674641	22.264813	NaN	21.793941
-28.496517	-21.891826	NaN	-18.495477	-6.604691	NaN	-10.001040
-17.083230	-7.850480	NaN	-15.808491	-9.232750	NaN	-1.274739
-5.558450	-7.873465	NaN	-17.247836	2.315015	NaN	11.689386
-28.957782	-3.701968	NaN	-2.995552	-25.255815	NaN	-25.962231
-2.696745	-41.064028	NaN	-42.308514	38.367283	NaN	39.611769
-31.195900	-46.421095	NaN	-39.776852	15.225195	NaN	8.580952
-15.994243	-20.884541	NaN	-22.988642	4.890298	NaN	6.994399
-26.080433	-12.590608	NaN	-9.673390	-13.489826	NaN	-16.407043
-10.560564	-11.842521	NaN	-11.943083	1.281956	NaN	1.382518
-21.676336	-27.133181	NaN	-19.175815	5.456845	NaN	-2.500521
-38.754490	-49.645814	NaN	-44.741726	10.891324	NaN	5.987236
-12.586637	-21.239123	NaN	-15.274263	8.652486	NaN	2.687626
-35.858268	-27.827787	NaN	-35.507279	-8.030481	NaN	-0.350990
-9.360608	-6.636098	NaN	-14.710983	-2.724511	NaN	5.350374
-19.711640	-40.150556	NaN	-38.019840	20.438916	NaN	18.308200
-28.723504	-7.668508	NaN	-11.307148	-21.054997	NaN	-17.416356
-13.504924	-16.684739	NaN	-13.573199	3.179815	NaN	0.068276
-12.817172	-31.714501	NaN	-18.986509	18.897329	NaN	6.169337
-57.112831	-22.300726	NaN	-17.101730	-34.812105	NaN	-40.011101
-30.368245	-21.037132	NaN	-23.560376	-9.331114	NaN	-6.807870
-33.437152	-27.901587	NaN	-14.717652	-5.535565	NaN	-18.719501
-47.269015	-23.824215	NaN	-31.650803	-23.444800	NaN	-15.618212
-21.261661	-22.299200	NaN	-32.912670	1.037540	NaN	11.651010
-5.150594	-18.867806	NaN	-20.774176	13.717212	NaN	15.623582
-33.719942	-2.837635	NaN	-1.691311	-30.882307	NaN	-32.028631
-21.547717	-11.763754	NaN	-16.703263	-9.783964	NaN	-4.844454
-20.127094	-34.383205	NaN	-23.318024	14.256111	NaN	3.190930
-9.803830	-28.949172	NaN	-21.534101	19.145341	NaN	11.730271
-46.049307	-51.701152	NaN	-49.026180	5.651845	NaN	2.976873
-23.681573	-9.468835	NaN	-11.949961	-14.212738	NaN	-11.731612
-37.029201	-26.679151	NaN	-16.521842	-10.350050	NaN	-20.507359
-23.251810	-39.972560	NaN	-33.059670	16.720750	NaN	9.807860
-3.276689	-22.077601	NaN	-28.671382	18.800912	NaN	25.394693
-36.483320	-38.732245	NaN	-33.546165	2.248925	NaN	-2.937155
-25.276977	-41.334683	NaN	-31.455141	16.057706	NaN	6.178164
-26.550420	-15.001443	NaN	-24.070213	-11.548977	NaN	-2.480207
-12.595005	-11.853453	NaN	-12.427559	-0.741553	NaN	-0.167446
-26.352204	1.249904	NaN	-2.829888	-27.602108	NaN	-23.522315
-14.867235	-21.896097	NaN	-26.132481	7.028862	NaN	11.265246
-38.537426	-40.333167	NaN	-36.150528	1.795740	NaN	-2.386899
-31.378955	-21.250846	NaN	-25.926024	-10.128109	NaN	-5.452931
-19.974529	-72.142200	NaN	-78.026365	52.167671	NaN	58.051835
9.642591	-16.628959	NaN	-10.085206	26.271550	NaN	19.727797
-24.621662	-25.252634	NaN	-36.273273	0.630972	NaN	11.651610
-41.055102	-25.797324	NaN	-24.637820	-15.257778	NaN	-16.417281
-23.261054	-29.761447	NaN	-23.325094	6.500394	NaN	0.064040
-31.717549	-48.040344	NaN	-45.415852	16.322795	NaN	13.698303
-21.955158	-28.044667	NaN	-31.573489	6.089509	NaN	9.618331
-17.521512	-17.782018	NaN	-34.431699	0.260506	NaN	16.910187
-20.860309	-40.690462	NaN	-43.921953	19.830153	NaN	23.061644
-7.404545	-54.403208	NaN	-41.398922	46.998663	NaN	33.994377
-48.138248	-12.883824	NaN	-21.173701	-35.254424	NaN	-26.964547
-42.409030	-52.637187	NaN	-56.910997	10.228157	NaN	14.501967
-7.742603	-20.376112	NaN	-19.971710	12.633509	NaN	12.229106
-27.479659	-0.073959	NaN	-3.821068	-27.405700	NaN	-23.658592
-23.724063	-20.099154	NaN	-14.109518	-3.624910	NaN	-9.614545
-23.882981	-62.345784	NaN	-61.253157	38.462803	NaN	37.370176
-9.132105	-9.150864	NaN	-10.479919	0.018758	NaN	1.347814
-52.908600	-23.038502	NaN	-22.880135	-29.870098	NaN	-30.028465
-11.167506	-22.200343	NaN	-17.082464	11.032837	NaN	5.914958
-63.840593	2.849616	NaN	-2.826760	-66.690209	NaN	-61.013834
-16.982111	-9.298753	NaN	-13.226002	-7.683358	NaN	-3.756110
-47.785889	-53.559034	NaN	-42.566277	5.773145	NaN	-5.219612
-5.590593	-48.592452	NaN	-51.188870	43.001858	NaN	45.598276
-34.756790	-42.805590	NaN	-47.554615	8.048800	NaN	12.797824
-43.175317	-28.907692	NaN	-31.371879	-14.267625	NaN	-11.803437
-49.839942	-12.821156	NaN	-6.874166	-37.018785	NaN	-42.965776
-39.460801	-20.416211	NaN	-29.393986	-19.044590	NaN	-10.066815
-29.807911	-32.144457	NaN	-35.548924	2.336547	NaN	5.741013
-22.592869	-37.052834	NaN	-38.909731	14.459965	NaN	16.316862
-29.180557	-45.437596	NaN	-43.160643	16.257039	NaN	13.980087
-3.754219	-19.743440	NaN	-22.960348	15.989221	NaN	19.206129
-9.644509	-28.210447	NaN	-28.538072	18.565938	NaN	18.893563
-36.568637	-32.509477	NaN	-36.287672	-4.059160	NaN	-0.280965
-25.696036	-12.223191	NaN	-11.556695	-13.472844	NaN	-14.139341
-37.957235	3.007944	NaN	-2.822671	-40.965178	NaN	-35.134564
-23.266048	4.414699	NaN	-4.509921	-27.680747	NaN	-18.756127
-30.846493	-18.882146	NaN	-20.118213	-11.964347	NaN	-10.728280
-29.970207	-28.996755	NaN	-14.897535	-0.973452	NaN	-15.072672
-29.360348	-14.978760	NaN	-10.743459	-14.381588	NaN	-18.616890
-42.480629	-42.259742	NaN	-39.158236	-0.220888	NaN	-3.322393
-5.273584	-43.360467	NaN	-59.130455	38.086883	NaN	53.856872
-43.926643	-35.551464	NaN	-39.518791	-8.375179	NaN	-4.407853
-33.449975	-21.410255	NaN	-31.134376	-12.039719	NaN	-2.315599
-24.486773	-62.940425	NaN	-68.978580	38.453652	NaN	44.491807
-54.102210	-10.948435	NaN	-7.660949	-43.153775	NaN	-46.441260
-50.627953	-3.679407	NaN	-18.280049	-46.948545	NaN	-32.347903
-54.521980	-16.971904	NaN	-25.441079	-37.550075	NaN	-29.080901
-31.154283	-4.297458	NaN	-16.002270	-26.856825	NaN	-15.152013
-17.052592	-34.975432	NaN	-29.727121	17.922840	NaN	12.674529
-59.436733	-49.294787	NaN	-52.356429	-10.141946	NaN	-7.080304
-9.182636	-28.244266	NaN	-24.372430	19.061630	NaN	15.189795
-11.623831	-10.012586	NaN	-7.182217	-1.611245	NaN	-4.441613
-25.471394	-42.039198	NaN	-38.853294	16.567804	NaN	13.381901
-31.142552	-15.438957	NaN	-18.800597	-15.703595	NaN	-12.341955
-13.376410	-33.541093	NaN	-28.457642	20.164683	NaN	15.081232
-10.704875	-44.331874	NaN	-41.692432	33.626999	NaN	30.987557
-5.499049	-14.581594	NaN	-16.139757	9.082545	NaN	10.640708
-13.179349	-49.459125	NaN	-37.112006	36.279776	NaN	23.932657
-25.804421	-33.611215	NaN	-32.682646	7.806795	NaN	6.878225
-10.573684	-2.453858	NaN	-9.365201	-8.119827	NaN	-1.208483
-24.086797	-8.559548	NaN	-12.546233	-15.527249	NaN	-11.540564
-29.066868	-19.501472	NaN	-19.463475	-9.565395	NaN	-9.603393
-20.895475	-22.917509	NaN	-20.202119	2.022034	NaN	-0.693356
-14.183866	-51.269826	NaN	-53.645061	37.085960	NaN	39.461195
-25.406524	-25.263158	NaN	-25.870130	-0.143365	NaN	0.463606
-31.116867	4.122954	NaN	3.193137	-35.239821	NaN	-34.310004
-43.719532	-34.573630	NaN	-48.990407	-9.145901	NaN	5.270875
-18.509639	-37.902767	NaN	-24.363991	19.393128	NaN	5.854353
-42.573659	-39.281221	NaN	-38.379357	-3.292438	NaN	-4.194303
-35.661713	-19.297205	NaN	-19.481889	-16.364508	NaN	-16.179824
-5.486373	-2.667367	NaN	-3.477664	-2.819005	NaN	-2.008709
-29.817626	-51.598204	NaN	-35.159971	21.780578	NaN	5.342345
-6.762001	-16.001401	NaN	-7.639266	9.239400	NaN	0.877264
-28.920959	-25.565483	NaN	-26.449507	-3.355476	NaN	-2.471452
-17.846303	-39.373306	NaN	-40.908763	21.527004	NaN	23.062460
-40.995816	-21.299760	NaN	-18.050029	-19.696056	NaN	-22.945787
-27.155214	-10.123850	NaN	-7.953889	-17.031364	NaN	-19.201325
-24.207514	-35.995805	NaN	-26.482561	11.788291	NaN	2.275047
-26.799771	-18.408235	NaN	-23.375449	-8.391536	NaN	-3.424323
-33.598428	1.997243	NaN	-7.455513	-35.595671	NaN	-26.142915
-31.461082	-18.002352	NaN	-18.924537	-13.458730	NaN	-12.536545
-11.647026	-33.138178	NaN	-30.921238	21.491152	NaN	19.274212
-33.386931	-54.822012	NaN	-52.489136	21.435081	NaN	19.102206
-16.211453	-43.998451	NaN	-39.148545	27.786998	NaN	22.937092
-22.736548	-37.210268	NaN	-32.278535	14.473720	NaN	9.541988
-22.225354	-32.772932	NaN	-32.989067	10.547578	NaN	10.763713
-16.811780	-5.156396	NaN	-4.170597	-11.655384	NaN	-12.641183
-18.750444	-39.818124	NaN	-43.555412	21.067680	NaN	24.804968
-41.469815	-49.447220	NaN	-52.650539	7.977404	NaN	11.180723
-20.817162	-12.308884	NaN	-13.574181	-8.508279	NaN	-7.242981
-66.087955	-42.476462	NaN	-38.780254	-23.611494	NaN	-27.307702
-37.955578	-40.076973	NaN	-40.879541	2.121396	NaN	2.923963
-1.264058	-19.274773	NaN	-33.356586	18.010714	NaN	32.092528
-19.181029	-62.669798	NaN	-70.319074	43.488769	NaN	51.138045
-16.488772	-15.331839	NaN	-9.633833	-1.156933	NaN	-6.854939
-36.936933	-43.033733	NaN	-38.127505	6.096800	NaN	1.190572
-44.067590	-12.555431	NaN	-13.145576	-31.512158	NaN	-30.922014
-24.912170	-33.167007	NaN	-38.373698	8.254837	NaN	13.461528
-37.958539	-34.263629	NaN	-27.820095	-3.694910	NaN	-10.138444
-16.858434	-24.344701	NaN	-29.076502	7.486267	NaN	12.218068
-20.462394	-7.061273	NaN	-4.533307	-13.401121	NaN	-15.929087
-5.083517	-49.379475	NaN	-52.354631	44.295958	NaN	47.271114
-10.959362	-34.205758	NaN	-42.357372	23.246396	NaN	31.398010
-41.574310	-36.405719	NaN	-33.015049	-5.168591	NaN	-8.559262
-19.795946	-30.405849	NaN	-28.123576	10.609903	NaN	8.327630
-21.557856	-42.403279	NaN	-53.368134	20.845423	NaN	31.810278
-32.713800	-33.415891	NaN	-34.440449	0.702091	NaN	1.726648
-15.512543	-49.865402	NaN	-44.016735	34.352859	NaN	28.504192
-33.278949	-30.293024	NaN	-20.813420	-2.985925	NaN	-12.465529
-10.216154	-49.855630	NaN	-58.544107	39.639477	NaN	48.327953
-31.133938	-58.528709	NaN	-48.397980	27.394771	NaN	17.264042
-44.138261	-16.439297	NaN	-23.551701	-27.698964	NaN	-20.586560
-45.112744	-57.142832	NaN	-58.142731	12.030088	NaN	13.029987
-4.413176	-33.109561	NaN	-35.472304	28.696385	NaN	31.059128
-55.901042	-1.735320	NaN	-5.775933	-54.165722	NaN	-50.125109
-14.895839	-29.919149	NaN	-31.149142	15.023311	NaN	16.253304
-27.398646	-8.234824	NaN	-7.205189	-19.163822	NaN	-20.193456
-26.918966	-37.838965	NaN	-36.708398	10.919999	NaN	9.789433
-13.293316	-21.223178	NaN	-23.236264	7.929861	NaN	9.942948
-5.382145	-26.307048	NaN	-15.218508	20.924902	NaN	9.836363
-20.879307	-19.431863	NaN	-21.924547	-1.447444	NaN	1.045239
-48.269151	-27.481692	NaN	-26.916710	-20.787459	NaN	-21.352440
-35.452376	-13.287855	NaN	-12.210394	-22.164520	NaN	-23.241981
-11.708081	-12.220495	NaN	-12.328545	0.512414	NaN	0.620463
-34.591645	-53.634834	NaN	-48.793354	19.043189	NaN	14.201709
-35.766291	-58.418844	NaN	-56.095301	22.652553	NaN	20.329010
-44.599199	-38.068473	NaN	-32.990462	-6.530726	NaN	-11.608737
-19.651450	-38.603748	NaN	-21.321945	18.952298	NaN	1.670495
-25.076433	-25.280437	NaN	-22.686129	0.204005	NaN	-2.390304
-25.248061	-5.952068	NaN	-5.773590	-19.295993	NaN	-19.474471
-28.605690	-47.358505	NaN	-55.358656	18.752815	NaN	26.752967
