# Supplementary material for: Combined Influences of Model Choice, Data Quality, and Data Quantity When Estimating Population Trends
Source: PLoS One. 2015 Jul 15;10(7):e0132255. doi: 10.1371/journal.pone.0132255 (PMC4503393; doi:10.1371/journal.pone.0132255)
Supplement: S1 Dataset — Files are organized by model type and by the input lambda value. (ZIP) [file pone.0132255.s002.zip › Snail/sims_lambda_1_025/simulationOutput_1.025_0_0.1_0_5.xls]

Percent_Decline_True	Median_Percent_Decline_Matrix	Median_Percent_Decline_Matrix_stable	Median_Percent_Decline_Scalar	Difference_True_Matrix	Difference_True_Matrix_Stable	Difference_True_Scalar
-61.309135	-59.677702	NaN	-68.912489	-1.631433	NaN	7.603354
-46.085851	-23.719377	NaN	-22.861013	-22.366474	NaN	-23.224839
-24.053207	-46.901416	NaN	-66.673072	22.848209	NaN	42.619865
-61.380196	-47.247029	NaN	-38.361563	-14.133166	NaN	-23.018633
-27.863241	-27.644260	NaN	-23.301304	-0.218981	NaN	-4.561938
-27.301922	-45.956441	NaN	-39.614428	18.654519	NaN	12.312505
-19.879082	-35.312055	NaN	-25.361824	15.432973	NaN	5.482742
-11.691708	-12.505986	NaN	-19.754577	0.814278	NaN	8.062868
-34.245367	-36.297635	NaN	-24.112630	2.052268	NaN	-10.132737
-21.254657	-33.813073	NaN	-27.447958	12.558416	NaN	6.193301
-14.091037	15.396242	NaN	15.153724	-29.487279	NaN	-29.244761
-29.617401	-18.452340	NaN	-23.615901	-11.165061	NaN	-6.001500
-35.659069	-11.906972	NaN	-10.812511	-23.752097	NaN	-24.846558
-22.447658	30.857298	NaN	16.177144	-53.304955	NaN	-38.624802
-34.573042	-6.664630	NaN	-6.612336	-27.908412	NaN	-27.960705
-19.062364	-13.106286	NaN	-6.605606	-5.956078	NaN	-12.456758
-26.343403	-33.744407	NaN	-42.214352	7.401004	NaN	15.870949
-24.618201	-36.476064	NaN	-32.145151	11.857862	NaN	7.526949
-15.306030	-29.656975	NaN	-36.956864	14.350945	NaN	21.650834
-17.573546	-24.891179	NaN	-17.858343	7.317634	NaN	0.284797
-33.325478	-22.703273	NaN	-18.686874	-10.622204	NaN	-14.638603
-39.211120	-73.341412	NaN	-60.703814	34.130291	NaN	21.492694
-46.610310	-37.940994	NaN	-45.918152	-8.669316	NaN	-0.692158
-17.652784	-51.062690	NaN	-53.501174	33.409907	NaN	35.848390
-25.092429	-54.639962	NaN	-48.364938	29.547533	NaN	23.272509
-0.645440	-45.238503	NaN	-39.446329	44.593064	NaN	38.800889
-22.153507	-21.608732	NaN	-23.123604	-0.544776	NaN	0.970096
-33.568099	2.216589	NaN	-4.243763	-35.784689	NaN	-29.324337
-28.389252	0.785221	NaN	3.632264	-29.174472	NaN	-32.021516
-39.990168	-19.694829	NaN	-29.062613	-20.295340	NaN	-10.927556
-17.986481	-40.489646	NaN	-21.992637	22.503166	NaN	4.006156
-21.129718	-48.343684	NaN	-41.263335	27.213966	NaN	20.133618
-17.670994	-45.811314	NaN	-36.028421	28.140321	NaN	18.357427
-14.806483	-20.850373	NaN	-18.548487	6.043890	NaN	3.742004
-21.911840	-13.294716	NaN	-21.355608	-8.617124	NaN	-0.556232
-43.371958	-40.581096	NaN	-25.631764	-2.790862	NaN	-17.740194
-13.912802	27.348329	NaN	28.173205	-41.261131	NaN	-42.086007
-16.290594	12.876114	NaN	10.184630	-29.166708	NaN	-26.475224
-27.851359	-41.520868	NaN	-47.640922	13.669509	NaN	19.789563
-3.286680	-28.221330	NaN	-35.390898	24.934650	NaN	32.104218
-12.985341	-10.198101	NaN	-19.158346	-2.787241	NaN	6.173005
-33.439087	-70.182922	NaN	-65.369126	36.743835	NaN	31.930039
-37.615716	-31.003040	NaN	-24.277661	-6.612676	NaN	-13.338055
-32.033917	-55.453598	NaN	-78.134461	23.419681	NaN	46.100544
-14.295947	-3.024155	NaN	-17.277484	-11.271792	NaN	2.981537
-19.394692	-7.836500	NaN	-12.596056	-11.558192	NaN	-6.798636
-31.663567	1.807648	NaN	1.819917	-33.471214	NaN	-33.483484
-36.503070	-14.106573	NaN	-11.534368	-22.396497	NaN	-24.968702
-39.276254	-47.216549	NaN	-66.459526	7.940295	NaN	27.183272
-44.875609	-25.188072	NaN	-24.544217	-19.687538	NaN	-20.331392
0.015011	-13.054477	NaN	-22.345753	13.069488	NaN	22.360764
-22.510796	-25.863309	NaN	-34.728886	3.352513	NaN	12.218090
-46.372834	5.091392	NaN	-7.356262	-51.464226	NaN	-39.016571
-37.147299	-12.168997	NaN	-9.031319	-24.978303	NaN	-28.115980
-47.519445	-39.711212	NaN	-29.011826	-7.808233	NaN	-18.507619
-17.833157	-78.435059	NaN	-79.552474	60.601903	NaN	61.719317
-21.720067	-55.255307	NaN	-37.460334	33.535240	NaN	15.740267
-26.561580	-35.012979	NaN	-41.914614	8.451399	NaN	15.353034
-1.597827	-0.622293	NaN	-1.711986	-0.975533	NaN	0.114159
0.928212	-30.694588	NaN	-24.858517	31.622801	NaN	25.786729
-36.198309	-35.720296	NaN	-31.641450	-0.478014	NaN	-4.556859
1.753764	5.716636	NaN	-11.050201	-3.962873	NaN	12.803965
-35.009808	8.503792	NaN	-6.617871	-43.513600	NaN	-28.391937
-40.263654	-22.136447	NaN	-38.691909	-18.127207	NaN	-1.571745
-59.754013	-29.355633	NaN	-13.914799	-30.398380	NaN	-45.839214
-28.516265	-2.720857	NaN	1.134703	-25.795408	NaN	-29.650968
1.286063	-44.841852	NaN	-34.746382	46.127916	NaN	36.032445
-13.194071	2.720742	NaN	-3.961232	-15.914813	NaN	-9.232839
-38.027957	-11.056841	NaN	-14.232352	-26.971115	NaN	-23.795605
-59.902127	-34.599406	NaN	-45.538930	-25.302722	NaN	-14.363197
-31.476169	-5.512474	NaN	-6.625352	-25.963695	NaN	-24.850817
-10.116054	-26.617328	NaN	-37.497512	16.501274	NaN	27.381458
9.574502	4.072089	NaN	1.392032	5.502413	NaN	8.182470
-25.160099	-19.195177	NaN	-48.523919	-5.964922	NaN	23.363820
-25.373936	-13.446329	NaN	-21.609392	-11.927607	NaN	-3.764544
-37.101968	-26.115029	NaN	-21.387448	-10.986940	NaN	-15.714520
-17.837543	-14.739860	NaN	-16.862946	-3.097682	NaN	-0.974596
-45.350740	-6.185030	NaN	-18.220410	-39.165710	NaN	-27.130330
2.139372	-61.487754	NaN	-34.417676	63.627126	NaN	36.557047
-44.502296	-38.270683	NaN	-39.724604	-6.231614	NaN	-4.777692
-39.334161	-45.750288	NaN	-39.393283	6.416127	NaN	0.059122
9.411268	-19.193228	NaN	-14.421278	28.604495	NaN	23.832546
-56.338880	-22.152738	NaN	-7.135773	-34.186141	NaN	-49.203106
-36.909990	-32.917515	NaN	-30.179136	-3.992475	NaN	-6.730854
-20.887962	18.443736	NaN	5.762335	-39.331697	NaN	-26.650297
-38.584258	-17.254269	NaN	-12.778354	-21.329989	NaN	-25.805905
-46.397334	-50.804974	NaN	-43.141724	4.407640	NaN	-3.255609
-26.927914	-17.339632	NaN	-2.461229	-9.588282	NaN	-24.466685
-28.929603	-11.295387	NaN	-21.829465	-17.634216	NaN	-7.100138
-19.610257	-11.633652	NaN	-21.315042	-7.976605	NaN	1.704785
-27.000361	-8.288743	NaN	-26.875084	-18.711619	NaN	-0.125277
-7.910728	-3.654200	NaN	-16.494682	-4.256529	NaN	8.583954
-35.940395	-27.144079	NaN	-23.002610	-8.796316	NaN	-12.937785
-6.152041	-0.413659	NaN	-2.482454	-5.738382	NaN	-3.669588
-22.322596	-11.012250	NaN	-10.389263	-11.310346	NaN	-11.933333
-31.998596	-26.171065	NaN	-14.227074	-5.827530	NaN	-17.771522
-25.746568	-1.558429	NaN	-11.788372	-24.188138	NaN	-13.958196
-41.553381	-11.691321	NaN	-2.835511	-29.862060	NaN	-38.717869
-4.317222	-4.924775	NaN	-21.440804	0.607553	NaN	17.123582
-45.611415	-82.650832	NaN	-74.140326	37.039417	NaN	28.528911
-48.169053	-21.712208	NaN	-20.294069	-26.456845	NaN	-27.874984
-41.135465	-76.771897	NaN	-49.794303	35.636432	NaN	8.658838
6.156767	-13.875554	NaN	-26.560680	20.032322	NaN	32.717447
-13.237492	-20.491283	NaN	-12.694544	7.253791	NaN	-0.542948
-27.218300	-20.690954	NaN	-20.753360	-6.527347	NaN	-6.464941
-26.022133	-16.779250	NaN	-35.793371	-9.242883	NaN	9.771238
-8.077458	-66.483203	NaN	-50.241593	58.405745	NaN	42.164135
-68.335826	-39.440177	NaN	-42.250201	-28.895649	NaN	-26.085625
-32.923934	-14.499257	NaN	-24.382351	-18.424677	NaN	-8.541583
-20.591046	-5.572513	NaN	-12.695377	-15.018533	NaN	-7.895669
-37.353163	-47.815939	NaN	-31.554452	10.462775	NaN	-5.798711
-25.127515	-37.743076	NaN	-43.667256	12.615562	NaN	18.539742
-20.589139	-18.061079	NaN	-28.439421	-2.528060	NaN	7.850282
-41.696529	-40.185220	NaN	-42.713869	-1.511309	NaN	1.017340
-12.527318	-32.616818	NaN	-39.154273	20.089500	NaN	26.626955
-25.940968	-29.903452	NaN	-18.951209	3.962484	NaN	-6.989759
-6.166182	-32.466100	NaN	-56.861865	26.299918	NaN	50.695682
-24.549017	-8.659546	NaN	-13.594259	-15.889470	NaN	-10.954757
-14.492818	10.662174	NaN	1.520376	-25.154992	NaN	-16.013194
-30.510454	-11.019194	NaN	-15.809569	-19.491259	NaN	-14.700885
-49.264670	-14.000673	NaN	3.432130	-35.263996	NaN	-52.696799
-25.094724	-57.727177	NaN	-62.860511	32.632452	NaN	37.765787
-15.251932	-56.993690	NaN	-50.534851	41.741759	NaN	35.282919
-13.442898	-17.861204	NaN	-26.832113	4.418306	NaN	13.389215
-47.499567	-27.649382	NaN	-29.005021	-19.850185	NaN	-18.494546
-24.603063	-19.925717	NaN	-15.059396	-4.677345	NaN	-9.543667
-8.518349	-0.851618	NaN	0.057740	-7.666731	NaN	-8.576088
-29.041698	-3.553719	NaN	-12.545909	-25.487979	NaN	-16.495789
-17.208136	-22.644425	NaN	-25.120015	5.436289	NaN	7.911879
-34.250333	-20.252853	NaN	-34.933908	-13.997480	NaN	0.683575
-23.269011	-26.770555	NaN	-33.618325	3.501544	NaN	10.349314
-24.849172	-22.139350	NaN	-18.318553	-2.709822	NaN	-6.530619
-32.347039	-29.457475	NaN	-28.763466	-2.889564	NaN	-3.583573
-11.736572	-17.571070	NaN	-12.070441	5.834498	NaN	0.333869
-40.643329	-40.443000	NaN	-20.134234	-0.200329	NaN	-20.509095
-9.377713	-38.843628	NaN	-16.640609	29.465915	NaN	7.262896
-34.223090	-44.179467	NaN	-35.481235	9.956377	NaN	1.258145
-30.063203	11.381042	NaN	2.750282	-41.444245	NaN	-32.813484
-26.803847	11.433748	NaN	6.684916	-38.237595	NaN	-33.488764
-30.806552	-23.002891	NaN	-36.306659	-7.803661	NaN	5.500107
-6.955745	-43.267391	NaN	-39.654374	36.311646	NaN	32.698629
-56.763915	10.233263	NaN	0.139558	-66.997178	NaN	-56.903473
-40.138866	-33.784614	NaN	-26.868186	-6.354252	NaN	-13.270680
-41.131781	-58.385809	NaN	-64.076835	17.254028	NaN	22.945054
-52.573971	-34.303003	NaN	-19.187968	-18.270968	NaN	-33.386003
-27.967236	-11.090497	NaN	-13.315926	-16.876740	NaN	-14.651310
-21.738719	-39.933004	NaN	-45.634146	18.194285	NaN	23.895428
-15.395348	-24.755542	NaN	-33.588737	9.360194	NaN	18.193389
-0.984912	-11.741773	NaN	-22.140093	10.756861	NaN	21.155181
-25.131458	-29.163373	NaN	-45.350580	4.031915	NaN	20.219122
-31.781340	-34.391234	NaN	-36.093747	2.609894	NaN	4.312407
-38.388644	-18.150259	NaN	-11.110054	-20.238385	NaN	-27.278590
-22.869738	-8.384723	NaN	-5.474940	-14.485016	NaN	-17.394798
-55.262454	-44.230192	NaN	-28.757603	-11.032262	NaN	-26.504852
-58.581138	7.548072	NaN	-4.510146	-66.129211	NaN	-54.070992
-30.662133	-60.412938	NaN	-44.836904	29.750805	NaN	14.174771
-40.200636	18.341491	NaN	10.557888	-58.542128	NaN	-50.758524
-17.961352	2.594428	NaN	-9.367323	-20.555780	NaN	-8.594029
-15.634801	-5.331850	NaN	-7.164748	-10.302950	NaN	-8.470053
-10.241734	-44.731175	NaN	-32.088523	34.489441	NaN	21.846789
-26.117002	-17.551446	NaN	-33.447320	-8.565556	NaN	7.330318
-19.249280	-56.527057	NaN	-35.074298	37.277777	NaN	15.825018
-27.759351	-38.725675	NaN	-54.258863	10.966324	NaN	26.499512
-24.361369	-45.496452	NaN	-49.412277	21.135082	NaN	25.050907
-30.628679	-53.426425	NaN	-36.438392	22.797746	NaN	5.809712
-39.785806	-5.803665	NaN	8.582453	-33.982140	NaN	-48.368259
-28.194006	-16.458256	NaN	-25.068752	-11.735750	NaN	-3.125254
-54.319780	-47.155289	NaN	-26.793994	-7.164492	NaN	-27.525787
-21.319395	-16.393939	NaN	-7.790144	-4.925457	NaN	-13.529252
-29.726608	-31.711171	NaN	-27.075340	1.984563	NaN	-2.651269
-5.471927	-2.469177	NaN	10.922849	-3.002750	NaN	-16.394776
-15.001958	-83.220783	NaN	-75.375461	68.218824	NaN	60.373503
-5.471526	-42.337480	NaN	-52.977392	36.865953	NaN	47.505866
-26.632054	-74.605426	NaN	-49.112405	47.973372	NaN	22.480351
-56.153065	-24.740994	NaN	-30.266473	-31.412071	NaN	-25.886592
-25.986818	7.809592	NaN	4.820576	-33.796411	NaN	-30.807394
-8.631637	-57.213002	NaN	-43.627464	48.581366	NaN	34.995827
-39.074638	-9.355016	NaN	-8.664762	-29.719623	NaN	-30.409876
-46.682089	-33.882044	NaN	-26.879642	-12.800045	NaN	-19.802447
-69.306017	-11.530056	NaN	-9.611134	-57.775961	NaN	-59.694883
-15.062886	-88.795752	NaN	-91.641239	73.732866	NaN	76.578353
-31.421867	-47.613508	NaN	-24.607870	16.191641	NaN	-6.813997
-5.314822	-1.763034	NaN	1.029483	-3.551788	NaN	-6.344305
-28.302449	-22.524426	NaN	-35.701455	-5.778023	NaN	7.399006
-25.913640	-33.719470	NaN	-42.793906	7.805829	NaN	16.880266
-6.474547	-27.905061	NaN	-8.227861	21.430514	NaN	1.753314
-60.933467	-13.329179	NaN	-23.440325	-47.604287	NaN	-37.493142
-42.473775	-10.765776	NaN	-15.857150	-31.707999	NaN	-26.616626
-59.386636	-81.019790	NaN	-55.831331	21.633154	NaN	-3.555305
-32.365130	-114.487604	NaN	-81.138084	82.122475	NaN	48.772954
-13.547848	-46.426075	NaN	-57.271768	32.878226	NaN	43.723919
-22.906574	14.514889	NaN	12.163549	-37.421462	NaN	-35.070123
-7.709936	-17.867896	NaN	-10.324301	10.157960	NaN	2.614365
-12.600405	9.283945	NaN	-6.949052	-21.884351	NaN	-5.651353
-31.938648	-11.826814	NaN	-23.926754	-20.111834	NaN	-8.011893
-31.611264	-33.006734	NaN	-33.681350	1.395470	NaN	2.070086
-26.094103	-9.111061	NaN	-5.716877	-16.983042	NaN	-20.377226
-26.849343	-62.987933	NaN	-45.700575	36.138590	NaN	18.851232
-24.359152	4.717153	NaN	-7.319007	-29.076305	NaN	-17.040145
-1.255993	5.899569	NaN	2.527652	-7.155562	NaN	-3.783646
-48.216443	-53.139139	NaN	-50.096540	4.922696	NaN	1.880097
-21.283136	-39.557012	NaN	-26.401585	18.273877	NaN	5.118450
-39.688595	-1.286743	NaN	-21.177147	-38.401852	NaN	-18.511447
-16.889803	-33.488607	NaN	-37.906544	16.598805	NaN	21.016741
-45.931596	-19.964139	NaN	-16.257652	-25.967457	NaN	-29.673944
-47.123987	-34.139010	NaN	-22.492748	-12.984977	NaN	-24.631239
-39.131719	-57.235835	NaN	-35.537498	18.104116	NaN	-3.594221
3.314737	-26.204272	NaN	-32.730805	29.519009	NaN	36.045543
-38.761560	-1.108822	NaN	3.250196	-37.652738	NaN	-42.011756
-35.236525	-29.145784	NaN	-41.046302	-6.090741	NaN	5.809777
-15.582292	14.990690	NaN	19.976882	-30.572982	NaN	-35.559174
-53.028039	-25.089714	NaN	-32.836531	-27.938326	NaN	-20.191509
-9.846452	-31.569781	NaN	-13.061252	21.723329	NaN	3.214801
-40.318624	-12.321291	NaN	-15.966940	-27.997333	NaN	-24.351684
-10.336171	-64.839087	NaN	-45.601428	54.502916	NaN	35.265257
-42.025305	-19.203443	NaN	-42.582121	-22.821862	NaN	0.556816
-30.278297	-38.052181	NaN	-22.706025	7.773884	NaN	-7.572272
-48.297969	-9.845778	NaN	-20.130297	-38.452191	NaN	-28.167672
-17.869868	-15.177026	NaN	-18.642741	-2.692842	NaN	0.772873
-15.913207	-5.183835	NaN	-3.704757	-10.729372	NaN	-12.208450
-29.620634	-37.723757	NaN	-22.825694	8.103123	NaN	-6.794940
-23.944510	-52.275411	NaN	-54.535267	28.330901	NaN	30.590757
-57.687267	-3.739730	NaN	-3.521034	-53.947537	NaN	-54.166233
-53.644689	-4.074992	NaN	-27.166607	-49.569696	NaN	-26.478082
-48.175014	1.408717	NaN	-23.301946	-49.583731	NaN	-24.873068
-41.871008	-44.717947	NaN	-54.293292	2.846939	NaN	12.422284
-46.651988	-38.092673	NaN	-22.290129	-8.559315	NaN	-24.361859
-15.010706	-31.215725	NaN	-42.157148	16.205019	NaN	27.146442
-9.315588	-43.887296	NaN	-29.610311	34.571707	NaN	20.294722
-56.019418	-13.430619	NaN	-18.349038	-42.588799	NaN	-37.670379
-20.084529	-54.895211	NaN	-56.454118	34.810681	NaN	36.369588
-47.908278	-41.597739	NaN	-36.400251	-6.310539	NaN	-11.508027
-17.943563	-30.388847	NaN	-42.795575	12.445284	NaN	24.852012
-25.710551	-82.494324	NaN	-56.999497	56.783773	NaN	31.288946
-32.581086	23.891184	NaN	9.160535	-56.472269	NaN	-41.741621
-57.476302	-17.092092	NaN	-11.041473	-40.384210	NaN	-46.434829
-13.987822	-27.660848	NaN	-41.056251	13.673026	NaN	27.068429
-22.560529	-19.369730	NaN	-18.260346	-3.190799	NaN	-4.300183
5.965062	-35.521332	NaN	-33.137787	41.486394	NaN	39.102849
0.263432	-44.828588	NaN	-39.267846	45.092020	NaN	39.531278
-21.426363	-63.328470	NaN	-51.843499	41.902107	NaN	30.417136
-11.453827	-13.493202	NaN	-21.561204	2.039376	NaN	10.107378
-22.767454	-41.263215	NaN	-35.438873	18.495761	NaN	12.671419
-61.542605	-6.257167	NaN	-23.456320	-55.285438	NaN	-38.086285
-38.767380	-57.663385	NaN	-48.530871	18.896005	NaN	9.763492
-31.565091	-3.255873	NaN	-7.229244	-28.309218	NaN	-24.335846
-22.354656	-16.225787	NaN	-19.264077	-6.128869	NaN	-3.090579
-3.904807	-8.078991	NaN	-19.079041	4.174184	NaN	15.174234
-27.574301	-48.884596	NaN	-37.226710	21.310295	NaN	9.652410
-43.563821	-32.749325	NaN	-39.931531	-10.814496	NaN	-3.632290
-31.230789	-33.861854	NaN	-24.574952	2.631066	NaN	-6.655836
-2.529480	12.727103	NaN	-13.120144	-15.256583	NaN	10.590664
-19.994030	-43.831171	NaN	-33.183936	23.837142	NaN	13.189906
-28.260576	-56.040398	NaN	-53.362287	27.779822	NaN	25.101711
-20.645269	-22.126221	NaN	-22.583469	1.480952	NaN	1.938200
-43.310115	-44.810350	NaN	-32.117704	1.500235	NaN	-11.192411
-27.384335	-56.951940	NaN	-83.681246	29.567605	NaN	56.296912
0.730700	-30.303074	NaN	-37.699828	31.033775	NaN	38.430528
-18.198471	-4.834297	NaN	-6.643554	-13.364173	NaN	-11.554917
-33.158415	-9.172606	NaN	-20.151009	-23.985809	NaN	-13.007406
-42.621382	-18.358724	NaN	-12.952508	-24.262658	NaN	-29.668874
-25.495013	-31.326199	NaN	-24.862436	5.831186	NaN	-0.632578
-25.889819	-38.925816	NaN	-45.896542	13.035997	NaN	20.006723
7.369872	-30.984879	NaN	-21.576724	38.354751	NaN	28.946597
-20.411907	-44.851001	NaN	-29.981010	24.439094	NaN	9.569103
-21.504894	-15.249532	NaN	-22.774480	-6.255362	NaN	1.269585
-29.934006	-41.311846	NaN	-44.449078	11.377839	NaN	14.515072
-16.712797	-34.814515	NaN	-22.314370	18.101717	NaN	5.601572
-8.918032	-16.330717	NaN	-18.276244	7.412685	NaN	9.358211
-30.329849	-55.455733	NaN	-24.342238	25.125884	NaN	-5.987611
-21.648760	-18.103976	NaN	-28.871419	-3.544784	NaN	7.222659
-31.747055	10.232361	NaN	2.045919	-41.979416	NaN	-33.792974
-48.940114	-3.134022	NaN	-8.169236	-45.806092	NaN	-40.770878
-9.792018	-20.820535	NaN	-6.717513	11.028517	NaN	-3.074506
-16.587602	-23.097835	NaN	-40.616028	6.510233	NaN	24.028426
-58.190269	-27.989380	NaN	-26.055982	-30.200889	NaN	-32.134287
-26.073342	-40.017648	NaN	-40.844109	13.944305	NaN	14.770766
-16.144677	-39.286091	NaN	-30.549444	23.141414	NaN	14.404767
-29.143567	-30.743711	NaN	-49.154744	1.600144	NaN	20.011177
-21.763715	-49.819176	NaN	-58.192734	28.055461	NaN	36.429019
-13.018949	-13.926139	NaN	-10.052111	0.907189	NaN	-2.966839
-61.157815	26.165324	NaN	10.731091	-87.323139	NaN	-71.888906
-33.627514	-44.794380	NaN	-30.753194	11.166866	NaN	-2.874320
-29.972268	2.088849	NaN	13.801585	-32.061118	NaN	-43.773853
-32.058593	-24.230038	NaN	-15.248710	-7.828555	NaN	-16.809882
-28.076588	-2.620113	NaN	-11.293543	-25.456475	NaN	-16.783045
-22.873314	-9.723091	NaN	-25.253176	-13.150223	NaN	2.379862
-3.151671	-19.096538	NaN	-9.603255	15.944867	NaN	6.451584
-41.935288	-1.615138	NaN	0.595149	-40.320150	NaN	-42.530437
-18.500192	-34.798028	NaN	-29.332685	16.297836	NaN	10.832492
-62.908613	-16.531440	NaN	-13.376157	-46.377173	NaN	-49.532456
-20.881361	-83.678933	NaN	-71.988384	62.797573	NaN	51.107023
-31.584230	-42.650810	NaN	-49.634594	11.066580	NaN	18.050364
-27.632547	-30.300251	NaN	-42.368514	2.667704	NaN	14.735967
-17.273423	-20.265670	NaN	-31.259288	2.992247	NaN	13.985865
-25.675851	-43.504423	NaN	-37.694727	17.828572	NaN	12.018876
-42.689702	-29.008470	NaN	-31.082896	-13.681232	NaN	-11.606806
-29.846033	-32.243910	NaN	-40.867365	2.397876	NaN	11.021331
-37.629957	-33.257570	NaN	-28.410008	-4.372387	NaN	-9.219949
-19.068959	-4.282959	NaN	4.621070	-14.786000	NaN	-23.690029
-13.989590	-3.728656	NaN	-17.590439	-10.260935	NaN	3.600849
-27.656609	-3.585178	NaN	2.750258	-24.071431	NaN	-30.406867
-11.544927	-12.045947	NaN	-19.357695	0.501020	NaN	7.812767
-45.476045	0.239163	NaN	-2.848290	-45.715207	NaN	-42.627755
-40.612999	-63.411747	NaN	-59.166108	22.798748	NaN	18.553109
-51.274472	-30.196978	NaN	-42.368852	-21.077495	NaN	-8.905620
-65.502882	-17.343652	NaN	-13.422723	-48.159230	NaN	-52.080159
-38.249183	-35.503936	NaN	-38.610420	-2.745247	NaN	0.361237
-10.885859	-1.669711	NaN	-12.293733	-9.216148	NaN	1.407873
-7.888693	-21.231128	NaN	-24.995852	13.342435	NaN	17.107159
-30.568701	-21.322753	NaN	-25.582754	-9.245948	NaN	-4.985947
-19.451388	-41.830712	NaN	-26.552684	22.379324	NaN	7.101297
-12.154803	-82.961152	NaN	-57.749145	70.806349	NaN	45.594342
-28.877509	-16.757962	NaN	-8.021924	-12.119548	NaN	-20.855585
-41.277097	10.646556	NaN	-2.216767	-51.923653	NaN	-39.060331
-47.825192	-5.960804	NaN	3.540525	-41.864388	NaN	-51.365717
-10.281776	-31.730431	NaN	-37.300937	21.448654	NaN	27.019161
-40.256795	-6.166295	NaN	-16.972701	-34.090500	NaN	-23.284095
-39.494188	-33.284402	NaN	-21.079073	-6.209786	NaN	-18.415115
-47.781109	-30.166987	NaN	-8.862581	-17.614122	NaN	-38.918528
-26.683155	-11.307543	NaN	-10.275735	-15.375612	NaN	-16.407421
-39.254362	-9.688827	NaN	-21.212196	-29.565535	NaN	-18.042166
-26.507200	-7.848896	NaN	-8.282392	-18.658304	NaN	-18.224808
-16.847380	-29.563321	NaN	-36.158123	12.715940	NaN	19.310742
-26.030376	-18.260051	NaN	-33.827213	-7.770325	NaN	7.796837
-37.531737	-40.538808	NaN	-30.867559	3.007071	NaN	-6.664178
-33.568485	-60.288202	NaN	-54.292170	26.719717	NaN	20.723684
-25.235310	-32.427520	NaN	-37.838552	7.192210	NaN	12.603242
-36.091366	-26.046394	NaN	-24.575855	-10.044972	NaN	-11.515511
1.326519	-24.764372	NaN	-27.059921	26.090890	NaN	28.386440
-27.252630	-17.304064	NaN	-33.471408	-9.948566	NaN	6.218778
-2.877453	-61.551535	NaN	-65.794396	58.674082	NaN	62.916943
-16.365664	-26.439020	NaN	-22.778636	10.073356	NaN	6.412972
-19.707727	-53.749022	NaN	-31.438661	34.041295	NaN	11.730935
-12.445427	-87.184209	NaN	-78.268783	74.738783	NaN	65.823356
-22.193280	-11.187383	NaN	-19.855051	-11.005896	NaN	-2.338229
-66.252473	-23.227579	NaN	-27.171058	-43.024895	NaN	-39.081416
-11.448308	-37.136586	NaN	-45.830308	25.688278	NaN	34.381999
-17.023710	-38.842238	NaN	-39.159168	21.818528	NaN	22.135457
-16.068188	-94.375177	NaN	-69.744519	78.306989	NaN	53.676331
-20.680974	-39.378163	NaN	-47.402522	18.697189	NaN	26.721548
-34.895271	-23.554438	NaN	-27.336788	-11.340833	NaN	-7.558483
-29.090248	-47.705173	NaN	-34.805430	18.614925	NaN	5.715183
-12.839741	-30.263994	NaN	-30.398171	17.424253	NaN	17.558430
-25.815181	-31.599097	NaN	-33.477145	5.783917	NaN	7.661964
-17.486039	-60.931018	NaN	-39.696809	43.444979	NaN	22.210770
-15.340187	-43.827138	NaN	-46.380902	28.486951	NaN	31.040715
-11.286142	-26.585594	NaN	-13.997609	15.299452	NaN	2.711467
-10.486522	-27.272554	NaN	-30.997910	16.786033	NaN	20.511388
-20.231883	-14.705962	NaN	-6.456125	-5.525921	NaN	-13.775757
-19.681157	-19.360424	NaN	-26.876372	-0.320733	NaN	7.195216
-30.232170	-37.576123	NaN	-35.416492	7.343953	NaN	5.184322
-30.362140	-67.957560	NaN	-56.831887	37.595420	NaN	26.469747
-6.147437	-48.923566	NaN	-51.730124	42.776129	NaN	45.582687
-37.579106	2.417197	NaN	1.520378	-39.996303	NaN	-39.099484
-47.266746	-19.656217	NaN	-19.802480	-27.610529	NaN	-27.464266
-74.804562	-37.259365	NaN	-43.456547	-37.545197	NaN	-31.348016
-41.952623	-28.315373	NaN	-34.800357	-13.637250	NaN	-7.152266
-79.295314	-29.331347	NaN	-15.161733	-49.963967	NaN	-64.133581
-34.924284	-42.893100	NaN	-57.764198	7.968816	NaN	22.839914
-18.430761	-97.276759	NaN	-73.237655	78.845998	NaN	54.806894
8.780535	6.941025	NaN	-1.770720	1.839511	NaN	10.551255
-32.889481	-45.232202	NaN	-31.063383	12.342722	NaN	-1.826098
-11.860246	-38.454409	NaN	-18.210767	26.594163	NaN	6.350521
-21.580387	-27.670977	NaN	-36.705649	6.090590	NaN	15.125262
-18.582372	-26.535575	NaN	-26.225733	7.953203	NaN	7.643361
-38.396873	-56.757400	NaN	-42.478567	18.360527	NaN	4.081695
-11.602908	-14.399697	NaN	-5.785281	2.796789	NaN	-5.817627
-0.338206	1.833439	NaN	0.879442	-2.171645	NaN	-1.217648
-40.038404	-39.280627	NaN	-36.402977	-0.757777	NaN	-3.635428
-44.973831	-9.167973	NaN	-6.826891	-35.805857	NaN	-38.146940
-34.384305	-73.297474	NaN	-59.332316	38.913169	NaN	24.948011
-49.732250	-27.925829	NaN	-21.002114	-21.806421	NaN	-28.730136
-8.125183	22.192371	NaN	16.949186	-30.317554	NaN	-25.074369
-56.289398	-96.230209	NaN	-72.413903	39.940811	NaN	16.124504
-30.638048	-55.156496	NaN	-45.991829	24.518448	NaN	15.353781
-38.787563	-95.126366	NaN	-68.002175	56.338803	NaN	29.214612
-24.622446	-83.120801	NaN	-76.833933	58.498355	NaN	52.211487
-27.469900	-72.904340	NaN	-71.593855	45.434440	NaN	44.123955
-7.547733	-51.682584	NaN	-47.236400	44.134852	NaN	39.688668
-41.256070	0.893656	NaN	-1.298294	-42.149726	NaN	-39.957776
-47.895271	-23.352937	NaN	-20.326831	-24.542334	NaN	-27.568440
-20.785655	4.888635	NaN	5.513471	-25.674290	NaN	-26.299126
-29.937286	-11.988120	NaN	-9.992120	-17.949166	NaN	-19.945166
-47.790491	-24.274226	NaN	-21.969948	-23.516264	NaN	-25.820543
-22.220024	-54.818726	NaN	-53.339012	32.598701	NaN	31.118987
-42.055044	-0.497988	NaN	10.019905	-41.557056	NaN	-52.074949
-58.529682	-0.982894	NaN	2.478139	-57.546788	NaN	-61.007820
-35.150590	-38.004415	NaN	-35.544146	2.853825	NaN	0.393556
-12.965369	-19.555674	NaN	-19.189094	6.590305	NaN	6.223725
-31.889758	-64.204630	NaN	-47.927544	32.314872	NaN	16.037786
-33.801127	-36.761425	NaN	-59.293039	2.960298	NaN	25.491913
-34.856806	-56.038294	NaN	-67.969785	21.181488	NaN	33.112979
-19.666160	-59.352870	NaN	-47.833803	39.686710	NaN	28.167643
-14.848000	-48.405102	NaN	-42.191418	33.557102	NaN	27.343419
-48.287343	-20.700613	NaN	-21.487332	-27.586730	NaN	-26.800011
-20.434554	-34.039253	NaN	-45.295813	13.604699	NaN	24.861259
-0.642142	-41.855786	NaN	-53.187249	41.213644	NaN	52.545107
-31.234383	-7.556962	NaN	-13.796342	-23.677421	NaN	-17.438040
1.603916	-4.435549	NaN	2.483546	6.039465	NaN	-0.879630
-33.239501	-34.810526	NaN	-30.441471	1.571026	NaN	-2.798029
-32.166067	-8.518063	NaN	-22.199990	-23.648005	NaN	-9.966077
-24.913706	-37.288041	NaN	-30.331581	12.374336	NaN	5.417875
-42.193341	-39.702514	NaN	-20.695117	-2.490827	NaN	-21.498224
-11.807114	6.066745	NaN	1.290587	-17.873859	NaN	-13.097702
-28.057351	-25.956471	NaN	-29.173932	-2.100880	NaN	1.116581
-15.582707	-50.482918	NaN	-59.791450	34.900212	NaN	44.208744
-45.506528	-78.221383	NaN	-66.265917	32.714856	NaN	20.759389
-29.865083	-12.128834	NaN	-13.226062	-17.736249	NaN	-16.639021
-32.277750	-11.797413	NaN	-27.932487	-20.480337	NaN	-4.345263
-14.066253	-54.283923	NaN	-54.302204	40.217670	NaN	40.235952
-72.306425	-64.803941	NaN	-51.882971	-7.502484	NaN	-20.423453
-15.889052	-15.775294	NaN	-12.821481	-0.113758	NaN	-3.067571
-4.942085	-55.315619	NaN	-40.774788	50.373534	NaN	35.832703
-37.746234	-37.442442	NaN	-39.916470	-0.303792	NaN	2.170236
-24.433901	-55.476740	NaN	-51.741406	31.042839	NaN	27.307505
-12.345574	-31.802936	NaN	-23.069991	19.457362	NaN	10.724417
-31.878828	-5.322908	NaN	-11.054738	-26.555920	NaN	-20.824090
-17.616889	-93.347329	NaN	-74.604946	75.730440	NaN	56.988058
-16.266819	-17.148335	NaN	-9.140619	0.881515	NaN	-7.126201
-25.199026	-2.064564	NaN	-8.322713	-23.134462	NaN	-16.876313
-27.660828	-44.757091	NaN	-35.826807	17.096263	NaN	8.165979
-15.128396	-69.952468	NaN	-50.091264	54.824072	NaN	34.962868
-23.055070	-28.261992	NaN	-37.160549	5.206922	NaN	14.105479
-26.371224	-31.702187	NaN	-23.635334	5.330963	NaN	-2.735890
-46.681765	-24.140288	NaN	-27.839792	-22.541477	NaN	-18.841973
-44.149186	-18.325423	NaN	-24.615482	-25.823763	NaN	-19.533704
-31.062969	-25.377561	NaN	-14.161554	-5.685408	NaN	-16.901415
-20.868524	-5.585502	NaN	-16.379854	-15.283022	NaN	-4.488670
-15.793661	-13.726830	NaN	-27.710280	-2.066831	NaN	11.916619
-21.685382	-26.199022	NaN	-21.129575	4.513640	NaN	-0.555807
-25.889475	-16.701803	NaN	-8.907690	-9.187672	NaN	-16.981785
-28.310967	-18.185185	NaN	-22.516647	-10.125782	NaN	-5.794320
-47.855020	-32.619768	NaN	-17.188939	-15.235252	NaN	-30.666081
-9.737018	-2.119426	NaN	-15.525546	-7.617592	NaN	5.788529
-39.921529	-15.553203	NaN	-19.241950	-24.368326	NaN	-20.679580
-46.773798	6.743052	NaN	-4.676691	-53.516849	NaN	-42.097106
-22.717615	-16.432179	NaN	-24.861691	-6.285436	NaN	2.144077
-29.803378	-17.109330	NaN	-21.256798	-12.694047	NaN	-8.546580
-34.062833	-68.902882	NaN	-53.312986	34.840049	NaN	19.250153
-30.976239	-13.113597	NaN	-27.192327	-17.862642	NaN	-3.783913
-40.522030	-50.180609	NaN	-67.696249	9.658579	NaN	27.174219
-37.062157	-44.030927	NaN	-35.687514	6.968770	NaN	-1.374643
-14.546741	-3.648294	NaN	-10.459070	-10.898447	NaN	-4.087670
-42.360908	-38.257827	NaN	-28.168607	-4.103082	NaN	-14.192302
-19.236956	-42.310101	NaN	-39.154160	23.073145	NaN	19.917204
-37.776897	-40.738039	NaN	-24.553261	2.961142	NaN	-13.223637
-25.742574	6.005798	NaN	-0.097713	-31.748372	NaN	-25.644861
-12.498677	-4.351110	NaN	-28.677689	-8.147567	NaN	16.179011
-47.506957	-42.507389	NaN	-23.928927	-4.999567	NaN	-23.578030
-43.240164	-75.233254	NaN	-63.829828	31.993089	NaN	20.589664
-10.487773	-38.562421	NaN	-41.514040	28.074649	NaN	31.026267
-6.240996	-49.873959	NaN	-37.252481	43.632963	NaN	31.011484
-31.839685	-11.598651	NaN	-10.488711	-20.241034	NaN	-21.350974
-62.729710	-35.870590	NaN	-34.934989	-26.859120	NaN	-27.794721
-14.637903	-38.431961	NaN	-44.290969	23.794057	NaN	29.653066
-16.760869	-32.237147	NaN	-22.789249	15.476278	NaN	6.028380
-23.242968	-45.935281	NaN	-41.300332	22.692313	NaN	18.057365
-3.259701	6.556644	NaN	5.162771	-9.816344	NaN	-8.422472
3.686756	-36.347937	NaN	-46.296505	40.034693	NaN	49.983262
-38.503234	-38.141094	NaN	-45.574595	-0.362141	NaN	7.071361
-77.790936	-18.764993	NaN	-17.102980	-59.025942	NaN	-60.687956
-37.759668	-28.849171	NaN	-28.843490	-8.910496	NaN	-8.916178
-34.848812	-53.865044	NaN	-48.953530	19.016233	NaN	14.104719
-12.271023	-44.430068	NaN	-27.805809	32.159045	NaN	15.534786
-24.705276	-47.346639	NaN	-45.924530	22.641363	NaN	21.219254
-30.665663	-24.275154	NaN	-21.602379	-6.390509	NaN	-9.063283
-47.518379	-22.983916	NaN	-44.037244	-24.534463	NaN	-3.481135
-26.664198	-33.945102	NaN	-30.416358	7.280904	NaN	3.752160
-37.818485	4.338416	NaN	4.663970	-42.156901	NaN	-42.482455
-11.545475	-26.315155	NaN	-41.152422	14.769680	NaN	29.606947
-42.939968	10.591609	NaN	1.723489	-53.531576	NaN	-44.663457
-3.323873	8.717592	NaN	6.952588	-12.041465	NaN	-10.276461
-23.504532	-19.509111	NaN	-7.780263	-3.995420	NaN	-15.724268
-6.765101	-49.246669	NaN	-55.856106	42.481567	NaN	49.091004
-35.887172	-3.265792	NaN	7.427455	-32.621380	NaN	-43.314627
-28.546626	-3.007197	NaN	-8.083713	-25.539429	NaN	-20.462913
-21.481441	-4.793089	NaN	-16.235064	-16.688352	NaN	-5.246377
-18.791442	4.988418	NaN	5.693686	-23.779860	NaN	-24.485128
-18.188884	-74.178992	NaN	-81.023362	55.990108	NaN	62.834477
-19.351039	-11.780026	NaN	-23.404724	-7.571013	NaN	4.053685
-17.401440	-38.816447	NaN	-36.298208	21.415007	NaN	18.896768
-28.193591	20.742175	NaN	10.519318	-48.935766	NaN	-38.712909
-10.406692	-28.860412	NaN	-30.472103	18.453720	NaN	20.065411
-26.655089	-26.359664	NaN	-25.989171	-0.295425	NaN	-0.665918
-27.451025	-61.906876	NaN	-51.634476	34.455851	NaN	24.183450
-31.164087	-54.385227	NaN	-50.808819	23.221139	NaN	19.644732
-22.206647	-84.955164	NaN	-86.918760	62.748517	NaN	64.712112
-9.313885	-20.736938	NaN	-7.318761	11.423053	NaN	-1.995125
-33.542611	-14.498542	NaN	-22.485143	-19.044069	NaN	-11.057468
-45.918498	-37.712091	NaN	-51.302146	-8.206407	NaN	5.383648
-50.295193	-24.643206	NaN	-31.190674	-25.651987	NaN	-19.104519
-16.927022	-73.398906	NaN	-52.853851	56.471883	NaN	35.926829
-39.142425	-32.372924	NaN	-36.266567	-6.769501	NaN	-2.875858
-52.479672	-63.904639	NaN	-39.263056	11.424967	NaN	-13.216616
-27.516006	11.562091	NaN	17.630852	-39.078097	NaN	-45.146857
-31.403193	-8.030340	NaN	-27.536677	-23.372853	NaN	-3.866516
-42.695258	-28.259950	NaN	-26.047100	-14.435308	NaN	-16.648158
-27.794586	-28.980312	NaN	-35.917638	1.185727	NaN	8.123052
-26.496121	-4.995244	NaN	-9.724251	-21.500877	NaN	-16.771870
-24.730902	-57.707552	NaN	-44.942743	32.976650	NaN	20.211841
-36.227617	-5.939289	NaN	-5.068851	-30.288328	NaN	-31.158766
-30.386209	-20.041691	NaN	-28.039036	-10.344517	NaN	-2.347172
-20.925458	-52.358508	NaN	-29.880715	31.433050	NaN	8.955257
-13.753997	-14.193972	NaN	-12.880081	0.439975	NaN	-0.873915
-32.174813	-37.746365	NaN	-58.249540	5.571551	NaN	26.074727
-36.294348	-29.559771	NaN	-25.644152	-6.734577	NaN	-10.650195
-21.925720	5.366011	NaN	-13.808825	-27.291731	NaN	-8.116895
-38.554148	-18.254018	NaN	-21.520604	-20.300130	NaN	-17.033544
-48.347090	-58.945560	NaN	-63.669849	10.598470	NaN	15.322759
-25.902939	1.386149	NaN	0.034281	-27.289089	NaN	-25.937220
-44.510438	-20.394264	NaN	-31.746180	-24.116174	NaN	-12.764257
-35.953120	-23.908242	NaN	-35.494870	-12.044877	NaN	-0.458250
-34.842124	-46.422113	NaN	-47.657315	11.579989	NaN	12.815191
-14.077834	-50.318517	NaN	-41.525133	36.240683	NaN	27.447299
-17.341122	-17.906123	NaN	-20.234441	0.565002	NaN	2.893319
-44.521734	-2.757453	NaN	-4.437790	-41.764280	NaN	-40.083944
-32.171913	-77.198751	NaN	-60.579313	45.026838	NaN	28.407400
-39.618814	-9.295772	NaN	-12.611007	-30.323042	NaN	-27.007807
-38.791212	-56.849997	NaN	-35.643779	18.058785	NaN	-3.147433
-28.455505	-22.220146	NaN	-29.715776	-6.235359	NaN	1.260271
-51.189503	-21.709998	NaN	-12.478923	-29.479505	NaN	-38.710580
-16.032107	-23.963765	NaN	-30.783441	7.931657	NaN	14.751334
0.256114	-4.965296	NaN	-20.418000	5.221410	NaN	20.674114
-40.195792	-62.630923	NaN	-60.729142	22.435132	NaN	20.533350
-26.921561	-14.651528	NaN	-12.477250	-12.270033	NaN	-14.444311
-19.178188	-59.524118	NaN	-72.535915	40.345929	NaN	53.357727
-42.446604	1.557552	NaN	-16.414114	-44.004156	NaN	-26.032490
-14.919433	-75.356649	NaN	-44.797439	60.437216	NaN	29.878006
-21.190792	-74.446180	NaN	-98.933325	53.255388	NaN	77.742533
-27.037183	-59.503834	NaN	-46.008046	32.466650	NaN	18.970862
-15.421005	-72.305016	NaN	-56.545642	56.884011	NaN	41.124637
-24.753319	-36.380881	NaN	-42.600706	11.627562	NaN	17.847387
-22.621126	-18.490970	NaN	-18.500689	-4.130156	NaN	-4.120437
-43.030742	-33.783057	NaN	-40.305830	-9.247685	NaN	-2.724913
-49.634413	-40.149127	NaN	-43.450957	-9.485286	NaN	-6.183456
-38.728412	-11.599475	NaN	-10.174159	-27.128937	NaN	-28.554254
-11.223926	-5.384703	NaN	-18.855798	-5.839223	NaN	7.631872
-19.241491	-21.548554	NaN	-15.331672	2.307063	NaN	-3.909819
-54.452114	-56.120860	NaN	-37.089899	1.668746	NaN	-17.362215
-34.822494	-6.200302	NaN	-22.529908	-28.622192	NaN	-12.292586
-11.450132	-38.307011	NaN	-42.379116	26.856879	NaN	30.928984
-27.863437	-20.563958	NaN	-25.932607	-7.299479	NaN	-1.930831
-44.125245	-66.607054	NaN	-50.965010	22.481809	NaN	6.839765
-68.709221	-11.692824	NaN	-10.822892	-57.016397	NaN	-57.886329
-30.983185	-69.004282	NaN	-44.717325	38.021097	NaN	13.734140
-24.178503	-106.002699	NaN	-83.311514	81.824196	NaN	59.133011
-37.532568	-16.591940	NaN	-2.617693	-20.940628	NaN	-34.914875
-34.568339	-31.747177	NaN	-34.533416	-2.821162	NaN	-0.034923
-28.144830	-22.006424	NaN	-15.229685	-6.138406	NaN	-12.915146
-47.889089	-5.473158	NaN	-22.069020	-42.415932	NaN	-25.820070
-33.365143	-24.336120	NaN	-38.130568	-9.029024	NaN	4.765424
-19.141788	-47.836240	NaN	-32.842291	28.694452	NaN	13.700503
-31.531641	27.408718	NaN	29.149212	-58.940359	NaN	-60.680854
-31.224560	-2.508328	NaN	-4.853617	-28.716231	NaN	-26.370943
-10.369747	-13.450675	NaN	-18.571894	3.080927	NaN	8.202147
-13.886017	-21.181224	NaN	-16.888159	7.295207	NaN	3.002143
-11.277637	-38.685235	NaN	-34.229153	27.407598	NaN	22.951515
-22.972074	-38.624985	NaN	-64.843520	15.652911	NaN	41.871445
-29.652779	-50.986108	NaN	-50.250273	21.333329	NaN	20.597494
-60.578626	-20.269894	NaN	-24.596522	-40.308732	NaN	-35.982104
-29.304211	5.595335	NaN	6.862933	-34.899546	NaN	-36.167144
-21.892915	-9.407984	NaN	-18.716007	-12.484931	NaN	-3.176908
-23.980239	-30.890759	NaN	-25.382951	6.910520	NaN	1.402712
-23.411222	-13.548214	NaN	-8.156568	-9.863009	NaN	-15.254654
-16.750240	-29.080370	NaN	-41.403532	12.330130	NaN	24.653292
-40.345791	-29.267462	NaN	-6.512792	-11.078329	NaN	-33.833000
-37.354631	-58.067099	NaN	-72.731460	20.712467	NaN	35.376829
-13.444487	-74.457467	NaN	-51.365606	61.012980	NaN	37.921120
-30.117427	-27.168645	NaN	-36.687099	-2.948782	NaN	6.569672
-20.044869	-8.471702	NaN	-6.424519	-11.573167	NaN	-13.620350
-13.495652	-23.180155	NaN	-23.608343	9.684503	NaN	10.112691
-24.205607	-17.911730	NaN	-25.923858	-6.293877	NaN	1.718250
-21.379261	-30.396474	NaN	-29.850389	9.017212	NaN	8.471128
-42.959934	-88.911722	NaN	-80.762233	45.951787	NaN	37.802299
12.345462	-31.242443	NaN	-42.978165	43.587905	NaN	55.323627
-33.434256	-39.053153	NaN	-39.889395	5.618897	NaN	6.455139
-34.839173	4.422441	NaN	-6.458037	-39.261614	NaN	-28.381136
-45.014733	-5.210145	NaN	-15.367086	-39.804588	NaN	-29.647647
-47.926363	-44.152586	NaN	-25.278922	-3.773776	NaN	-22.647441
-33.735683	-21.722946	NaN	-32.752248	-12.012737	NaN	-0.983435
-20.538284	-49.919320	NaN	-45.898940	29.381037	NaN	25.360657
-51.083027	-25.205933	NaN	-33.854346	-25.877094	NaN	-17.228681
-37.772931	-36.837381	NaN	-40.732159	-0.935549	NaN	2.959228
-38.150456	4.730863	NaN	-13.748854	-42.881319	NaN	-24.401601
-30.956037	-36.726950	NaN	-35.784713	5.770912	NaN	4.828675
-25.213287	7.866123	NaN	-5.366034	-33.079411	NaN	-19.847253
-56.875446	-15.908617	NaN	-22.121346	-40.966829	NaN	-34.754100
-21.811354	-43.476218	NaN	-35.176876	21.664865	NaN	13.365523
-47.375551	-46.640365	NaN	-53.126466	-0.735186	NaN	5.750915
-14.834705	-35.591059	NaN	-28.790901	20.756354	NaN	13.956196
-8.118146	-6.193450	NaN	-15.186011	-1.924696	NaN	7.067865
-5.061715	-28.075141	NaN	-38.812473	23.013426	NaN	33.750758
-22.827227	-48.468580	NaN	-35.057169	25.641353	NaN	12.229942
-55.809054	-71.453131	NaN	-58.639819	15.644077	NaN	2.830765
-12.471115	-2.442541	NaN	-9.477331	-10.028574	NaN	-2.993784
-36.286645	-11.421583	NaN	-2.416919	-24.865062	NaN	-33.869726
-26.378175	-48.305014	NaN	-53.844503	21.926840	NaN	27.466328
-20.071862	-65.052321	NaN	-67.094458	44.980459	NaN	47.022596
-19.907139	-67.288134	NaN	-50.701203	47.380995	NaN	30.794064
-26.648767	-46.077252	NaN	-34.059010	19.428485	NaN	7.410243
-66.060044	-18.577514	NaN	-23.467145	-47.482530	NaN	-42.592899
-26.958425	-43.037058	NaN	-33.802986	16.078633	NaN	6.844562
-34.862737	12.304839	NaN	6.675216	-47.167576	NaN	-41.537953
-18.172834	-11.370353	NaN	-19.031879	-6.802481	NaN	0.859045
-26.970102	-60.592820	NaN	-55.090462	33.622718	NaN	28.120360
-57.248001	-50.034091	NaN	-56.601822	-7.213910	NaN	-0.646179
-36.382732	-30.178626	NaN	-29.840936	-6.204106	NaN	-6.541796
-38.409111	-13.487621	NaN	-3.587286	-24.921490	NaN	-34.821825
-23.569769	-64.155979	NaN	-76.986761	40.586210	NaN	53.416993
-7.013034	-33.181214	NaN	-25.345072	26.168180	NaN	18.332038
-16.729196	-41.059950	NaN	-28.296641	24.330754	NaN	11.567445
-23.620175	-26.443903	NaN	-42.990123	2.823727	NaN	19.369947
-22.590036	-22.672898	NaN	-25.807653	0.082862	NaN	3.217618
-58.141229	-26.513342	NaN	-30.892452	-31.627887	NaN	-27.248777
-38.873508	-22.287739	NaN	-19.422355	-16.585768	NaN	-19.451153
-23.871188	-42.601873	NaN	-38.821326	18.730686	NaN	14.950138
-42.208265	-31.149699	NaN	-35.642477	-11.058566	NaN	-6.565788
-25.071796	-68.231959	NaN	-45.044830	43.160163	NaN	19.973034
-12.136956	11.321686	NaN	-4.531890	-23.458641	NaN	-7.605065
-33.936114	-14.218627	NaN	-38.145578	-19.717487	NaN	4.209464
-36.706297	-17.220874	NaN	-34.117530	-19.485423	NaN	-2.588767
-10.520890	-28.684231	NaN	-13.303309	18.163341	NaN	2.782419
-31.152846	-16.330780	NaN	-17.362803	-14.822066	NaN	-13.790044
-35.139297	-34.927304	NaN	-34.770827	-0.211993	NaN	-0.368470
-26.403323	-14.789711	NaN	-11.650887	-11.613612	NaN	-14.752435
-51.292709	4.370011	NaN	-21.020627	-55.662720	NaN	-30.272083
-13.958319	-16.326512	NaN	-15.787582	2.368194	NaN	1.829263
-27.586292	-40.139402	NaN	-19.663889	12.553110	NaN	-7.922403
-22.587164	-34.223941	NaN	-39.087307	11.636777	NaN	16.500143
-42.640910	-33.248976	NaN	-8.490645	-9.391934	NaN	-34.150265
-50.626018	-27.447349	NaN	-22.158389	-23.178669	NaN	-28.467629
-9.795800	-32.604453	NaN	-41.368876	22.808653	NaN	31.573076
-67.066557	-37.115369	NaN	-23.902360	-29.951188	NaN	-43.164197
-7.032666	-65.723265	NaN	-48.082592	58.690599	NaN	41.049926
-51.718286	-10.829913	NaN	-18.405366	-40.888372	NaN	-33.312919
-21.745646	-18.253665	NaN	-33.810884	-3.491980	NaN	12.065238
-19.087368	7.110797	NaN	8.742379	-26.198165	NaN	-27.829748
-21.151163	-31.412795	NaN	-29.619810	10.261631	NaN	8.468647
-31.121181	-28.710960	NaN	-19.669622	-2.410222	NaN	-11.451559
-25.542531	-29.044423	NaN	-33.832926	3.501892	NaN	8.290395
-29.563808	-47.743007	NaN	-37.452493	18.179199	NaN	7.888684
-17.154890	-27.341053	NaN	-26.522839	10.186163	NaN	9.367950
-30.324171	-22.925403	NaN	-15.666158	-7.398768	NaN	-14.658013
-42.269496	4.024151	NaN	-4.805027	-46.293647	NaN	-37.464470
-32.898555	-20.500847	NaN	-33.233574	-12.397708	NaN	0.335019
-10.824498	-54.008453	NaN	-58.987837	43.183955	NaN	48.163339
-23.720325	-19.011445	NaN	-29.043145	-4.708881	NaN	5.322819
-37.667460	-11.068991	NaN	-7.584847	-26.598469	NaN	-30.082614
-19.010966	-39.144686	NaN	-33.957830	20.133720	NaN	14.946865
-41.461371	-113.775708	NaN	-104.848453	72.314338	NaN	63.387082
-20.870592	-10.837284	NaN	-3.624146	-10.033308	NaN	-17.246446
-27.209122	-53.433319	NaN	-70.990365	26.224197	NaN	43.781243
-39.622099	-33.322973	NaN	-17.062704	-6.299126	NaN	-22.559394
-29.168380	-10.175526	NaN	-25.846991	-18.992854	NaN	-3.321389
-22.661105	-44.382235	NaN	-36.547236	21.721131	NaN	13.886132
-34.352450	-27.389321	NaN	-23.868579	-6.963129	NaN	-10.483871
-6.648341	-33.891729	NaN	-38.345961	27.243388	NaN	31.697621
-16.526556	-36.419301	NaN	-42.759933	19.892745	NaN	26.233377
-22.840068	-43.058767	NaN	-41.175691	20.218699	NaN	18.335622
-38.021015	6.166084	NaN	10.394171	-44.187098	NaN	-48.415185
-31.785385	-21.131663	NaN	-17.188524	-10.653723	NaN	-14.596861
-46.095460	-9.220156	NaN	-21.767043	-36.875304	NaN	-24.328417
-9.673996	-17.390200	NaN	-25.207690	7.716204	NaN	15.533694
2.401687	-30.672599	NaN	-19.147930	33.074286	NaN	21.549617
-54.653740	-19.080332	NaN	-28.316164	-35.573409	NaN	-26.337576
6.713864	-7.507615	NaN	-23.833941	14.221479	NaN	30.547805
-14.832272	-23.558082	NaN	-41.145380	8.725810	NaN	26.313108
-31.261521	-16.299256	NaN	-5.126759	-14.962265	NaN	-26.134763
-28.161901	-14.122681	NaN	-4.189909	-14.039220	NaN	-23.971992
-29.909839	-46.130200	NaN	-49.209608	16.220360	NaN	19.299768
-9.086241	-28.813613	NaN	-23.662998	19.727372	NaN	14.576757
-29.391129	-46.982795	NaN	-47.142928	17.591666	NaN	17.751799
-25.326220	-16.436747	NaN	-11.683700	-8.889473	NaN	-13.642520
-31.489566	-54.341735	NaN	-51.764842	22.852170	NaN	20.275277
-30.220004	-9.607519	NaN	-14.151934	-20.612485	NaN	-16.068070
-35.553988	-29.185960	NaN	-24.212371	-6.368029	NaN	-11.341617
-22.168424	-14.677199	NaN	-14.774130	-7.491225	NaN	-7.394294
-15.267749	-17.630343	NaN	-15.251498	2.362594	NaN	-0.016252
-27.440131	-27.046657	NaN	-12.084935	-0.393474	NaN	-15.355196
-23.387118	-2.185469	NaN	-13.353674	-21.201649	NaN	-10.033443
-31.998411	-14.928231	NaN	-24.757414	-17.070180	NaN	-7.240996
-22.555987	-31.543579	NaN	-22.369369	8.987592	NaN	-0.186617
-25.864641	-31.924259	NaN	-21.141572	6.059618	NaN	-4.723069
-33.501626	-16.242174	NaN	-4.526586	-17.259452	NaN	-28.975040
-44.497526	-3.594729	NaN	-5.076244	-40.902797	NaN	-39.421282
-12.085029	-46.162219	NaN	-50.733010	34.077190	NaN	38.647981
-18.970608	-40.732782	NaN	-16.988821	21.762174	NaN	-1.981787
-17.157379	-39.621894	NaN	-21.364994	22.464515	NaN	4.207615
-27.438194	-48.992473	NaN	-58.255935	21.554279	NaN	30.817741
-29.878929	-35.343600	NaN	-47.438983	5.464671	NaN	17.560054
-50.018355	-14.057664	NaN	-25.256991	-35.960691	NaN	-24.761364
-23.513749	-10.768422	NaN	-1.210680	-12.745327	NaN	-22.303068
-22.394205	-34.695307	NaN	-29.004997	12.301103	NaN	6.610792
-29.925583	-5.990308	NaN	-2.792539	-23.935274	NaN	-27.133044
-32.458590	8.530128	NaN	6.744303	-40.988718	NaN	-39.202894
-14.027410	-49.812871	NaN	-69.081376	35.785461	NaN	55.053966
-40.181183	-49.504452	NaN	-43.022721	9.323269	NaN	2.841538
-54.362566	-52.812331	NaN	-43.164149	-1.550235	NaN	-11.198417
-34.642728	-30.740609	NaN	-31.852877	-3.902120	NaN	-2.789851
-28.047347	-22.955334	NaN	-38.593621	-5.092013	NaN	10.546274
9.216566	-41.511625	NaN	-47.921039	50.728191	NaN	57.137605
-13.389514	-29.606567	NaN	-27.426784	16.217053	NaN	14.037269
-16.110857	-13.565992	NaN	-8.530768	-2.544865	NaN	-7.580089
-27.414158	-24.015075	NaN	-17.846594	-3.399083	NaN	-9.567564
-15.612924	-28.554179	NaN	-13.130095	12.941255	NaN	-2.482829
-19.316283	-31.238762	NaN	-34.568457	11.922479	NaN	15.252174
-33.252974	-47.807958	NaN	-34.184372	14.554984	NaN	0.931398
-26.636112	-21.687990	NaN	-24.789230	-4.948122	NaN	-1.846882
-15.398080	-2.540316	NaN	6.718594	-12.857764	NaN	-22.116675
-22.515315	-69.018500	NaN	-69.559261	46.503185	NaN	47.043946
-28.613021	-82.480865	NaN	-52.124084	53.867845	NaN	23.511063
-37.254540	-42.666755	NaN	-61.910889	5.412215	NaN	24.656349
-30.837681	-30.987392	NaN	-37.573958	0.149711	NaN	6.736277
-42.285834	-18.029583	NaN	-13.843069	-24.256251	NaN	-28.442765
-29.555148	-41.109160	NaN	-26.070937	11.554012	NaN	-3.484211
-25.660291	-14.445530	NaN	-30.467413	-11.214761	NaN	4.807123
-35.970211	-60.480635	NaN	-70.142184	24.510424	NaN	34.171973
-41.849457	-21.471035	NaN	-17.709937	-20.378422	NaN	-24.139520
-30.790357	-64.323973	NaN	-57.257127	33.533616	NaN	26.466770
-22.399671	-31.742560	NaN	-28.504553	9.342890	NaN	6.104882
-49.683552	-25.512250	NaN	-29.449052	-24.171302	NaN	-20.234500
-46.014017	-65.339955	NaN	-64.791379	19.325938	NaN	18.777362
-27.829047	-26.195766	NaN	-19.292046	-1.633281	NaN	-8.537001
-17.938811	-21.192831	NaN	-22.721126	3.254020	NaN	4.782314
-45.619416	-15.158247	NaN	-21.248705	-30.461169	NaN	-24.370711
-40.026609	-70.089656	NaN	-76.880814	30.063047	NaN	36.854205
-22.623749	-56.444228	NaN	-56.104204	33.820480	NaN	33.480456
-10.267750	-35.804097	NaN	-32.350596	25.536347	NaN	22.082847
-17.705766	-20.411075	NaN	-23.561793	2.705308	NaN	5.856026
-35.899852	-81.679731	NaN	-73.411042	45.779879	NaN	37.511190
-32.617106	-23.374276	NaN	-8.968502	-9.242830	NaN	-23.648604
-24.811070	-22.800174	NaN	-26.864384	-2.010896	NaN	2.053313
-19.340753	-41.329607	NaN	-42.680251	21.988853	NaN	23.339498
-46.790697	-0.875300	NaN	-25.768852	-45.915397	NaN	-21.021845
-22.308831	-30.392244	NaN	-18.063432	8.083413	NaN	-4.245399
-42.315050	-14.384474	NaN	-11.493684	-27.930576	NaN	-30.821366
0.384178	10.924184	NaN	-0.017602	-10.540006	NaN	0.401780
-27.279648	-22.501425	NaN	-32.524489	-4.778223	NaN	5.244841
-22.438492	-33.318004	NaN	-19.347723	10.879512	NaN	-3.090769
-50.665894	-21.229468	NaN	-20.928210	-29.436426	NaN	-29.737684
-26.598327	-22.361496	NaN	-8.837819	-4.236832	NaN	-17.760508
-29.001176	-33.730739	NaN	-42.389246	4.729563	NaN	13.388069
-47.402743	-10.527865	NaN	-8.294868	-36.874877	NaN	-39.107875
-2.628292	-49.857532	NaN	-26.050703	47.229240	NaN	23.422411
-7.146269	-20.614750	NaN	-21.263261	13.468481	NaN	14.116992
-15.801802	-6.808726	NaN	6.240360	-8.993076	NaN	-22.042162
-28.737585	23.169915	NaN	30.164641	-51.907500	NaN	-58.902226
-22.240121	-33.444657	NaN	-38.881120	11.204536	NaN	16.640999
-40.480215	-23.983808	NaN	-38.479428	-16.496407	NaN	-2.000788
-47.193352	0.074984	NaN	-8.224060	-47.268336	NaN	-38.969292
-7.411508	-24.078032	NaN	-32.129695	16.666523	NaN	24.718186
-65.980165	9.575016	NaN	16.727473	-75.555182	NaN	-82.707639
-17.978062	-90.407264	NaN	-97.951996	72.429201	NaN	79.973934
-32.924893	-58.845658	NaN	-50.001147	25.920765	NaN	17.076254
-23.500701	-27.729305	NaN	-21.960270	4.228605	NaN	-1.540431
-17.819783	-34.985682	NaN	-40.304731	17.165899	NaN	22.484948
-29.884194	-15.423583	NaN	-7.397356	-14.460612	NaN	-22.486839
11.279142	-16.022652	NaN	-29.120449	27.301794	NaN	40.399591
-18.165294	-32.655559	NaN	-20.568018	14.490264	NaN	2.402724
-13.663107	-11.879599	NaN	-7.361679	-1.783508	NaN	-6.301428
-36.740191	2.792611	NaN	-9.535837	-39.532801	NaN	-27.204354
-47.282264	-17.277834	NaN	-14.974345	-30.004430	NaN	-32.307919
-35.278070	-43.359056	NaN	-24.846745	8.080986	NaN	-10.431325
-33.049386	-35.757874	NaN	-17.451404	2.708488	NaN	-15.597982
-13.869195	-67.753767	NaN	-78.089644	53.884572	NaN	64.220449
-12.948604	-107.051189	NaN	-78.892640	94.102585	NaN	65.944037
-22.604015	-41.705196	NaN	-50.116498	19.101181	NaN	27.512483
-5.783814	-24.420509	NaN	-12.908639	18.636695	NaN	7.124826
-16.997825	-55.738461	NaN	-33.885421	38.740636	NaN	16.887597
-12.914899	-17.200070	NaN	-20.810479	4.285171	NaN	7.895580
-7.847456	-34.474926	NaN	-22.569013	26.627470	NaN	14.721557
-21.050242	-51.153411	NaN	-59.260428	30.103168	NaN	38.210186
-54.962499	5.147937	NaN	-6.825897	-60.110436	NaN	-48.136602
-29.499475	-14.099312	NaN	-17.782259	-15.400163	NaN	-11.717216
-23.315980	-13.363330	NaN	-6.938919	-9.952650	NaN	-16.377061
-29.486888	-58.262278	NaN	-55.177718	28.775390	NaN	25.690830
-25.899629	-15.468686	NaN	-6.445593	-10.430942	NaN	-19.454036
-21.716778	0.274681	NaN	-3.756334	-21.991459	NaN	-17.960444
-42.098403	-16.242990	NaN	-18.986973	-25.855413	NaN	-23.111430
-32.610963	-24.604632	NaN	-33.869270	-8.006331	NaN	1.258307
-1.414400	-23.693770	NaN	-32.363524	22.279370	NaN	30.949124
-69.102249	-5.761329	NaN	3.392915	-63.340920	NaN	-72.495164
-16.126138	-6.095743	NaN	-5.326565	-10.030396	NaN	-10.799573
-35.817524	14.209640	NaN	16.549617	-50.027164	NaN	-52.367140
-23.372085	-39.811158	NaN	-38.978070	16.439074	NaN	15.605985
-44.810401	12.546240	NaN	10.120406	-57.356642	NaN	-54.930807
-16.273147	-12.348819	NaN	-14.901002	-3.924328	NaN	-1.372145
-18.473743	-71.995557	NaN	-53.793701	53.521813	NaN	35.319957
-37.353837	-25.585719	NaN	-19.246302	-11.768118	NaN	-18.107535
-15.066757	-30.867455	NaN	-33.088788	15.800698	NaN	18.022031
-30.101646	-8.327092	NaN	-11.093484	-21.774554	NaN	-19.008162
-26.065440	-30.839425	NaN	-16.291784	4.773985	NaN	-9.773655
-46.808681	-21.286687	NaN	-16.916847	-25.521994	NaN	-29.891834
-21.280479	-7.234980	NaN	-14.929563	-14.045499	NaN	-6.350916
-19.236948	-22.099918	NaN	-17.642355	2.862969	NaN	-1.594593
-18.855640	-54.721446	NaN	-60.797691	35.865806	NaN	41.942050
-11.497617	-5.055528	NaN	-12.144018	-6.442090	NaN	0.646400
-13.572465	-32.463502	NaN	-41.806516	18.891038	NaN	28.234052
-40.515212	0.007100	NaN	-2.511550	-40.522312	NaN	-38.003662
-12.667383	-45.147681	NaN	-31.139482	32.480298	NaN	18.472099
-54.812517	15.875579	NaN	-3.300720	-70.688095	NaN	-51.511797
-52.748449	-71.551566	NaN	-44.323043	18.803117	NaN	-8.425406
-13.554172	-38.702831	NaN	-42.358608	25.148659	NaN	28.804437
-29.193589	-25.203436	NaN	-27.302197	-3.990153	NaN	-1.891392
-44.107333	-51.626360	NaN	-56.967610	7.519027	NaN	12.860277
-33.182928	-39.810333	NaN	-43.240744	6.627405	NaN	10.057816
-58.500915	-35.931294	NaN	-25.180491	-22.569621	NaN	-33.320424
-21.507261	2.955727	NaN	-7.630713	-24.462988	NaN	-13.876548
4.711382	-53.796658	NaN	-34.519169	58.508040	NaN	39.230551
-14.479886	-33.889776	NaN	-29.459151	19.409890	NaN	14.979265
-34.078086	-70.319795	NaN	-59.967527	36.241709	NaN	25.889441
-33.609837	-20.766137	NaN	-18.139986	-12.843700	NaN	-15.469851
-20.674707	-6.602424	NaN	-5.254867	-14.072283	NaN	-15.419841
-10.281627	1.414505	NaN	-9.757543	-11.696131	NaN	-0.524084
-17.552843	-19.515996	NaN	-2.552178	1.963153	NaN	-15.000665
-65.778324	-0.806433	NaN	-6.768443	-64.971890	NaN	-59.009881
-33.904861	-46.533969	NaN	-47.854481	12.629109	NaN	13.949620
3.569899	2.165808	NaN	3.335321	1.404092	NaN	0.234578
-15.734793	-31.872748	NaN	-28.688175	16.137955	NaN	12.953382
-18.957010	7.896388	NaN	-1.273463	-26.853398	NaN	-17.683548
-28.352567	-27.556458	NaN	-26.200664	-0.796108	NaN	-2.151903
-26.976398	-34.110397	NaN	-21.491436	7.134000	NaN	-5.484961
-41.253822	-61.874170	NaN	-61.578923	20.620348	NaN	20.325100
-25.203238	-15.487377	NaN	-13.275113	-9.715861	NaN	-11.928125
-62.997244	-36.089279	NaN	-47.951835	-26.907965	NaN	-15.045408
-24.186172	-14.835769	NaN	-24.325971	-9.350403	NaN	0.139799
-25.163826	1.550260	NaN	9.546007	-26.714085	NaN	-34.709833
-20.332899	-40.858255	NaN	-40.364673	20.525356	NaN	20.031774
5.344557	-42.881468	NaN	-35.282436	48.226025	NaN	40.626993
-37.326485	-34.175060	NaN	-34.859193	-3.151425	NaN	-2.467292
6.674130	-2.130627	NaN	-15.888243	8.804758	NaN	22.562374
-17.621197	-18.406949	NaN	-10.067192	0.785753	NaN	-7.554004
-36.963409	-46.409727	NaN	-37.405149	9.446318	NaN	0.441740
-33.132611	-0.200269	NaN	-9.833080	-32.932341	NaN	-23.299530
-19.239800	-73.438911	NaN	-64.787326	54.199111	NaN	45.547525
-31.767477	-1.915997	NaN	1.215491	-29.851479	NaN	-32.982967
-40.883889	-16.493026	NaN	-27.101611	-24.390862	NaN	-13.782278
-34.392940	-16.524514	NaN	-20.638734	-17.868426	NaN	-13.754206
-35.682574	-38.070327	NaN	-33.215008	2.387753	NaN	-2.467566
-44.937568	-5.941046	NaN	-16.398924	-38.996521	NaN	-28.538644
-43.578986	3.264178	NaN	-4.502000	-46.843163	NaN	-39.076985
-40.385125	-43.550544	NaN	-21.306457	3.165419	NaN	-19.078668
-50.376148	-16.975401	NaN	-19.745537	-33.400747	NaN	-30.630611
-31.302607	-1.988867	NaN	-8.408343	-29.313739	NaN	-22.894264
-34.683197	-22.709936	NaN	-19.106066	-11.973261	NaN	-15.577130
-16.104162	-57.817811	NaN	-54.012147	41.713650	NaN	37.907985
-40.362401	-52.018588	NaN	-50.464252	11.656187	NaN	10.101851
-28.983323	-54.822467	NaN	-43.915411	25.839143	NaN	14.932087
-23.411323	-67.054151	NaN	-37.681300	43.642828	NaN	14.269977
-19.421970	-34.671576	NaN	-10.492116	15.249606	NaN	-8.929854
-9.517934	-53.231883	NaN	-53.114526	43.713949	NaN	43.596592
-7.046861	-13.847658	NaN	-23.023658	6.800798	NaN	15.976798
-33.554458	-23.857113	NaN	-32.347776	-9.697345	NaN	-1.206682
-31.944744	-44.878855	NaN	-26.678716	12.934111	NaN	-5.266028
-27.611814	-5.743363	NaN	1.054563	-21.868451	NaN	-28.666377
-31.168573	-14.640914	NaN	-10.028146	-16.527658	NaN	-21.140427
-38.242602	-2.076148	NaN	-11.215342	-36.166454	NaN	-27.027260
-35.009941	-33.066450	NaN	-18.941227	-1.943491	NaN	-16.068714
-54.065786	-7.453877	NaN	-13.896150	-46.611909	NaN	-40.169637
-48.116637	-13.263193	NaN	-1.838960	-34.853444	NaN	-46.277677
-17.190436	-23.116357	NaN	-13.670300	5.925921	NaN	-3.520137
-10.631174	-39.106689	NaN	-53.664578	28.475515	NaN	43.033405
-17.567530	-52.451163	NaN	-48.087246	34.883633	NaN	30.519716
-10.200049	-30.546472	NaN	-30.600030	20.346423	NaN	20.399981
-27.163333	-32.165022	NaN	-41.184729	5.001688	NaN	14.021396
-32.962583	-34.392340	NaN	-36.150325	1.429757	NaN	3.187743
-17.340115	-44.819130	NaN	-61.840419	27.479015	NaN	44.500304
-5.907073	-33.125642	NaN	-20.450924	27.218569	NaN	14.543851
-28.884657	-8.306658	NaN	-13.204928	-20.577999	NaN	-15.679730
-36.255303	-42.880165	NaN	-43.893964	6.624863	NaN	7.638662
-32.072437	-47.671946	NaN	-54.903379	15.599509	NaN	22.830942
-33.101282	-41.360765	NaN	-27.225103	8.259483	NaN	-5.876179
-19.609969	-36.619038	NaN	-36.974458	17.009069	NaN	17.364488
-27.023499	-39.687115	NaN	-52.753917	12.663616	NaN	25.730419
-0.370505	-12.333487	NaN	-23.047285	11.962983	NaN	22.676781
-29.456349	-34.956823	NaN	-24.588294	5.500474	NaN	-4.868055
-2.744203	14.922346	NaN	21.150217	-17.666549	NaN	-23.894420
-29.569836	-24.587313	NaN	-37.202241	-4.982523	NaN	7.632406
-42.032064	-31.206927	NaN	-28.586476	-10.825138	NaN	-13.445589
-62.525900	-66.409624	NaN	-77.662119	3.883724	NaN	15.136219
-9.523616	-25.167078	NaN	-34.588422	15.643462	NaN	25.064807
-43.014273	-58.499651	NaN	-45.338550	15.485378	NaN	2.324277
-37.151037	7.150792	NaN	8.691339	-44.301828	NaN	-45.842376
-26.715130	-25.938525	NaN	-23.969367	-0.776605	NaN	-2.745763
-63.736783	-3.777007	NaN	-15.833277	-59.959776	NaN	-47.903507
-27.108111	-37.617232	NaN	-15.479684	10.509121	NaN	-11.628427
-12.802326	-38.756503	NaN	-31.253959	25.954178	NaN	18.451633
0.636087	-16.583537	NaN	-21.040833	17.219624	NaN	21.676920
-16.033366	-1.360246	NaN	-11.676161	-14.673119	NaN	-4.357205
-13.742512	-31.545698	NaN	-20.187423	17.803186	NaN	6.444910
-49.098125	2.039403	NaN	-14.767132	-51.137528	NaN	-34.330993
-18.665404	-5.064677	NaN	2.652918	-13.600727	NaN	-21.318323
-28.195725	-19.976364	NaN	-31.067482	-8.219361	NaN	2.871758
-17.056769	-13.174993	NaN	-25.633340	-3.881776	NaN	8.576571
-61.516203	-38.853513	NaN	-36.660888	-22.662689	NaN	-24.855315
-31.065096	-69.563643	NaN	-48.253693	38.498547	NaN	17.188597
-25.336544	-21.344984	NaN	-30.615151	-3.991560	NaN	5.278607
-28.811043	-51.145810	NaN	-53.301965	22.334767	NaN	24.490922
-15.605877	-28.737570	NaN	-44.286890	13.131693	NaN	28.681013
-39.798561	-29.619000	NaN	-24.646769	-10.179562	NaN	-15.151792
-5.100748	-44.204450	NaN	-30.836284	39.103702	NaN	25.735535
-44.359749	-42.068065	NaN	-37.102943	-2.291684	NaN	-7.256806
-51.586153	-33.863666	NaN	-33.826564	-17.722487	NaN	-17.759589
-42.088078	-13.002574	NaN	-10.484630	-29.085504	NaN	-31.603447
-59.570310	-38.945930	NaN	-29.872531	-20.624380	NaN	-29.697779
-38.466913	-19.211449	NaN	-35.530368	-19.255464	NaN	-2.936544
-10.273527	-31.699939	NaN	-41.747888	21.426412	NaN	31.474361
-58.696523	-51.233207	NaN	-42.093860	-7.463317	NaN	-16.602663
-38.039897	-25.190161	NaN	-30.989381	-12.849735	NaN	-7.050516
-18.248235	-19.459646	NaN	-31.880711	1.211410	NaN	13.632476
-23.575451	-10.212332	NaN	-18.215663	-13.363118	NaN	-5.359787
-6.309331	-68.655704	NaN	-57.949114	62.346373	NaN	51.639783
-30.876440	-76.254253	NaN	-68.418690	45.377814	NaN	37.542251
-36.431032	-3.820705	NaN	-1.023218	-32.610327	NaN	-35.407814
-42.444108	-24.205605	NaN	-8.132282	-18.238503	NaN	-34.311826
-35.083351	-32.702484	NaN	-30.042108	-2.380867	NaN	-5.041243
-30.731983	-14.276408	NaN	-21.949900	-16.455575	NaN	-8.782082
-51.017870	-4.804703	NaN	0.086791	-46.213167	NaN	-51.104661
-3.316667	-18.110172	NaN	-25.395665	14.793505	NaN	22.078997
-51.553216	-37.895874	NaN	-42.135524	-13.657342	NaN	-9.417692
-57.965452	-28.687990	NaN	-22.608446	-29.277462	NaN	-35.357006
-37.575446	-113.393429	NaN	-98.581180	75.817984	NaN	61.005735
-12.507663	-11.877677	NaN	-30.908164	-0.629986	NaN	18.400502
-31.528055	-88.181402	NaN	-67.191929	56.653347	NaN	35.663874
-8.338881	-28.351281	NaN	-5.718139	20.012400	NaN	-2.620742
-42.247386	-23.688561	NaN	-33.663526	-18.558825	NaN	-8.583860
-24.383453	-16.319798	NaN	-20.556853	-8.063655	NaN	-3.826600
-47.546031	-82.277035	NaN	-59.141561	34.731005	NaN	11.595530
-33.573358	-18.375884	NaN	-10.704312	-15.197474	NaN	-22.869045
-36.924516	-73.387103	NaN	-48.148830	36.462587	NaN	11.224314
-20.325439	-22.980014	NaN	-22.787120	2.654575	NaN	2.461681
-11.407663	-50.536260	NaN	-36.541316	39.128597	NaN	25.133653
-32.852428	20.902022	NaN	1.415102	-53.754451	NaN	-34.267531
-28.774694	-25.736157	NaN	-17.740943	-3.038538	NaN	-11.033752
-37.923489	-44.467092	NaN	-17.052443	6.543603	NaN	-20.871047
-35.096872	3.560420	NaN	10.318045	-38.657293	NaN	-45.414917
-37.491730	-35.380338	NaN	-35.353485	-2.111391	NaN	-2.138244
-36.216462	-69.827842	NaN	-59.724147	33.611380	NaN	23.507686
-58.256967	-8.872237	NaN	-20.038470	-49.384730	NaN	-38.218497
-38.445369	-4.112860	NaN	-5.051805	-34.332509	NaN	-33.393563
-54.072734	-17.967142	NaN	-13.073792	-36.105593	NaN	-40.998942
-42.418237	-7.779517	NaN	-13.048839	-34.638720	NaN	-29.369398
-46.718591	-3.127221	NaN	-5.674127	-43.591370	NaN	-41.044464
-8.750141	-66.479182	NaN	-49.914115	57.729041	NaN	41.163974
-53.792909	-61.764074	NaN	-42.573913	7.971164	NaN	-11.218996
-7.415123	0.383527	NaN	4.050268	-7.798650	NaN	-11.465391
-59.948199	-39.534747	NaN	-33.988937	-20.413452	NaN	-25.959263
-51.277072	-32.936022	NaN	-23.512966	-18.341050	NaN	-27.764105
-31.830660	-33.923779	NaN	-33.093835	2.093120	NaN	1.263175
-14.990682	-68.982595	NaN	-48.133896	53.991913	NaN	33.143214
-36.626449	-16.798752	NaN	-20.143603	-19.827697	NaN	-16.482847
-3.611940	-0.205182	NaN	-14.985286	-3.406758	NaN	11.373346
-12.056284	-1.363587	NaN	-15.200998	-10.692697	NaN	3.144714
-21.261434	-40.557826	NaN	-52.937408	19.296393	NaN	31.675974
-14.736448	-24.711096	NaN	-28.721996	9.974648	NaN	13.985548
-50.716832	-38.209412	NaN	-23.448579	-12.507421	NaN	-27.268253
-29.335360	-37.080061	NaN	-42.162137	7.744700	NaN	12.826776
-47.427477	-3.558370	NaN	-17.841945	-43.869107	NaN	-29.585533
-19.701466	-10.990398	NaN	-14.029382	-8.711068	NaN	-5.672084
-25.803894	-45.452684	NaN	-53.967919	19.648790	NaN	28.164024
-48.840582	-51.173222	NaN	-34.937001	2.332640	NaN	-13.903581
-23.890695	-33.870410	NaN	-45.786337	9.979715	NaN	21.895642
-44.372020	-7.752285	NaN	-16.213316	-36.619735	NaN	-28.158703
-11.502526	-33.995402	NaN	-32.041781	22.492876	NaN	20.539255
-18.866985	-51.693199	NaN	-28.783502	32.826215	NaN	9.916517
-39.950235	-31.810800	NaN	-32.017916	-8.139435	NaN	-7.932319
-11.683997	-18.334337	NaN	0.146515	6.650340	NaN	-11.830512
-39.772606	-75.801158	NaN	-77.954168	36.028552	NaN	38.181562
-23.660433	-67.232457	NaN	-50.871118	43.572024	NaN	27.210685
-27.247742	-26.261404	NaN	-27.391202	-0.986338	NaN	0.143461
-28.612842	-26.952722	NaN	-31.840395	-1.660120	NaN	3.227553
-23.813508	1.943242	NaN	-5.099914	-25.756751	NaN	-18.713594
-43.661432	2.929011	NaN	-13.466549	-46.590443	NaN	-30.194883
-46.397545	-25.704500	NaN	-41.414975	-20.693044	NaN	-4.982569
-6.546389	-75.063207	NaN	-79.683484	68.516818	NaN	73.137095
-21.163359	-31.810010	NaN	-34.658387	10.646651	NaN	13.495028
-24.703297	4.953716	NaN	-0.113365	-29.657013	NaN	-24.589932
-24.481101	-32.683092	NaN	-36.196283	8.201991	NaN	11.715182
-22.823635	-125.617373	NaN	-102.972103	102.793738	NaN	80.148468
-53.800863	-8.868065	NaN	-12.708231	-44.932798	NaN	-41.092632
-43.233723	-21.673148	NaN	-19.017910	-21.560575	NaN	-24.215813
-47.621299	-33.787718	NaN	-39.586363	-13.833581	NaN	-8.034935
-51.898066	-16.460897	NaN	-10.447452	-35.437169	NaN	-41.450614
-9.608383	-29.757125	NaN	-39.464268	20.148742	NaN	29.855885
-37.563258	7.995606	NaN	2.461093	-45.558864	NaN	-40.024351
-8.805864	-25.957919	NaN	-13.788505	17.152055	NaN	4.982640
-14.282544	-38.764837	NaN	-30.574454	24.482293	NaN	16.291910
-12.820097	-8.528150	NaN	-3.363916	-4.291947	NaN	-9.456181
-45.987846	-57.368943	NaN	-32.325567	11.381097	NaN	-13.662280
-20.123257	-10.928577	NaN	-18.327517	-9.194679	NaN	-1.795740
-4.025514	-48.820965	NaN	-40.710389	44.795451	NaN	36.684875
-35.125498	-31.089617	NaN	-42.168532	-4.035881	NaN	7.043034
-22.095295	-20.223642	NaN	-9.925280	-1.871652	NaN	-12.170014
-11.949714	-30.010809	NaN	-36.907990	18.061095	NaN	24.958276
-31.894965	-37.623323	NaN	-48.527561	5.728359	NaN	16.632597
-73.186281	35.870682	NaN	27.510907	-109.056963	NaN	-100.697187
-14.779541	-5.899470	NaN	-30.606721	-8.880071	NaN	15.827180
-14.478347	6.629358	NaN	-10.158413	-21.107705	NaN	-4.319934
-17.858411	1.002535	NaN	-5.524869	-18.860946	NaN	-12.333542
