# Supplementary material for: Combined Influences of Model Choice, Data Quality, and Data Quantity When Estimating Population Trends
Source: PLoS One. 2015 Jul 15;10(7):e0132255. doi: 10.1371/journal.pone.0132255 (PMC4503393; doi:10.1371/journal.pone.0132255)
Supplement: S1 Dataset — Files are organized by model type and by the input lambda value. (ZIP) [file pone.0132255.s002.zip › Snail/sims_lambda_1_025/simulationOutput_1.025_0_0.1_0.3_50.xls]

Percent_Decline_True	Median_Percent_Decline_Matrix	Median_Percent_Decline_Matrix_stable	Median_Percent_Decline_Scalar	Difference_True_Matrix	Difference_True_Matrix_Stable	Difference_True_Scalar
-28.821852	-2.337710	NaN	-33.265200	-26.484141	NaN	4.443349
-36.091178	-26.149305	NaN	-22.911950	-9.941873	NaN	-13.179228
1.200611	-15.490715	NaN	-34.603906	16.691326	NaN	35.804517
-38.933999	-0.282478	NaN	-27.309847	-38.651521	NaN	-11.624152
-49.258068	10.024539	NaN	-28.524453	-59.282608	NaN	-20.733615
-34.770205	-19.410557	NaN	-27.721372	-15.359648	NaN	-7.048833
-11.697568	-11.829946	NaN	-28.041870	0.132379	NaN	16.344302
-32.686692	-10.815513	NaN	-22.987939	-21.871179	NaN	-9.698754
-42.453397	-6.533470	NaN	-24.926138	-35.919927	NaN	-17.527259
-2.275771	14.811378	NaN	-36.036412	-17.087149	NaN	33.760641
-37.430175	0.010828	NaN	-43.381852	-37.441003	NaN	5.951677
-33.599713	-8.988991	NaN	-25.907791	-24.610722	NaN	-7.691922
-30.787712	4.353356	NaN	-26.671686	-35.141068	NaN	-4.116026
-22.293271	0.365442	NaN	-38.286534	-22.658713	NaN	15.993262
-60.028990	-23.393868	NaN	-24.466941	-36.635123	NaN	-35.562049
-40.282893	9.157971	NaN	-9.894748	-49.440863	NaN	-30.388145
-20.919946	-6.509876	NaN	-41.947032	-14.410069	NaN	21.027086
-18.275521	-14.289761	NaN	-27.437084	-3.985759	NaN	9.161563
-7.688995	6.964946	NaN	-32.982866	-14.653941	NaN	25.293871
-15.098878	8.441517	NaN	-22.045451	-23.540395	NaN	6.946573
-13.834135	-18.408643	NaN	-28.876064	4.574508	NaN	15.041929
0.187115	-28.178522	NaN	-30.671252	28.365637	NaN	30.858367
-39.223825	-1.396495	NaN	-43.090909	-37.827330	NaN	3.867084
-15.257889	11.953788	NaN	-30.504404	-27.211677	NaN	15.246515
-38.237079	-8.635140	NaN	-31.228764	-29.601939	NaN	-7.008315
-37.245443	-6.953509	NaN	-33.931515	-30.291934	NaN	-3.313927
-23.344537	3.599546	NaN	-19.850553	-26.944083	NaN	-3.493984
-27.566908	-4.093001	NaN	-28.175733	-23.473908	NaN	0.608825
-11.162714	6.179622	NaN	-14.363067	-17.342336	NaN	3.200353
-18.445158	-16.883475	NaN	-36.160172	-1.561684	NaN	17.715014
-30.545682	-6.965154	NaN	-16.697550	-23.580529	NaN	-13.848132
-79.496715	-11.760866	NaN	-36.510426	-67.735849	NaN	-42.986290
-21.504927	-1.407385	NaN	-25.803248	-20.097542	NaN	4.298320
-19.475815	-0.856778	NaN	-11.463475	-18.619037	NaN	-8.012340
-64.041642	-19.227296	NaN	-36.942524	-44.814345	NaN	-27.099118
-5.484464	-0.397679	NaN	-24.541518	-5.086786	NaN	19.057053
-31.556623	-6.319102	NaN	-21.441198	-25.237522	NaN	-10.115426
-27.934300	-1.212840	NaN	-31.094469	-26.721460	NaN	3.160169
-8.516230	5.281256	NaN	-15.572811	-13.797486	NaN	7.056581
-38.986860	9.007294	NaN	-41.962429	-47.994154	NaN	2.975569
-1.901531	9.552885	NaN	-38.446584	-11.454416	NaN	36.545054
-15.529083	-1.806272	NaN	-4.498393	-13.722811	NaN	-11.030690
-8.012449	5.959793	NaN	-27.906279	-13.972243	NaN	19.893830
-38.537547	-17.246198	NaN	-38.257985	-21.291349	NaN	-0.279562
-42.450757	-2.307149	NaN	-20.351952	-40.143608	NaN	-22.098805
-16.181529	8.343405	NaN	-52.128209	-24.524934	NaN	35.946680
-23.177778	-26.729122	NaN	-39.443074	3.551344	NaN	16.265296
-35.830733	1.860459	NaN	-28.721664	-37.691192	NaN	-7.109069
-62.744487	-16.964328	NaN	-20.882166	-45.780159	NaN	-41.862321
-26.391635	-5.319842	NaN	-15.975780	-21.071792	NaN	-10.415855
-62.184752	2.100078	NaN	-46.721147	-64.284830	NaN	-15.463605
-18.678652	-24.100541	NaN	-32.929433	5.421890	NaN	14.250782
-22.536116	-10.482781	NaN	-38.278363	-12.053335	NaN	15.742247
-26.158670	-4.967403	NaN	-18.434623	-21.191268	NaN	-7.724047
-29.699746	13.579053	NaN	-25.588449	-43.278799	NaN	-4.111297
-23.855302	-4.003267	NaN	-28.651563	-19.852036	NaN	4.796261
-12.866337	-25.514172	NaN	-42.678116	12.647835	NaN	29.811779
-15.226015	8.737234	NaN	-22.280516	-23.963249	NaN	7.054501
-33.036582	-1.291227	NaN	-33.960894	-31.745355	NaN	0.924312
-25.349773	2.380619	NaN	-29.218035	-27.730392	NaN	3.868262
-31.542924	15.463940	NaN	-14.118499	-47.006864	NaN	-17.424425
-14.567166	1.805925	NaN	-35.164678	-16.373091	NaN	20.597513
-1.118991	-12.415305	NaN	-41.329931	11.296315	NaN	40.210940
-3.608845	-7.132143	NaN	-29.634534	3.523298	NaN	26.025690
-51.786423	-30.843924	NaN	-44.747992	-20.942499	NaN	-7.038431
-60.221762	3.587820	NaN	-14.112525	-63.809582	NaN	-46.109237
-29.518245	2.350217	NaN	-23.413547	-31.868462	NaN	-6.104698
-43.933568	-11.799204	NaN	-15.588361	-32.134365	NaN	-28.345207
-21.948863	16.425865	NaN	-27.180788	-38.374728	NaN	5.231925
-22.779393	0.434202	NaN	-38.845820	-23.213595	NaN	16.066427
-11.035335	12.706823	NaN	-13.274147	-23.742159	NaN	2.238811
-36.265323	2.605220	NaN	-13.291192	-38.870543	NaN	-22.974131
-30.623116	-21.929021	NaN	-46.183516	-8.694095	NaN	15.560400
-23.213985	32.917494	NaN	-15.265276	-56.131479	NaN	-7.948709
-34.340405	11.609753	NaN	-19.071980	-45.950158	NaN	-15.268426
-35.137358	16.831171	NaN	-16.900143	-51.968530	NaN	-18.237215
-51.338400	9.162241	NaN	-21.559373	-60.500641	NaN	-29.779026
-16.979406	-17.376945	NaN	-38.602145	0.397538	NaN	21.622739
-38.547020	9.899491	NaN	-15.888252	-48.446511	NaN	-22.658768
-31.389370	7.233421	NaN	-18.085188	-38.622792	NaN	-13.304182
-13.982181	-2.984710	NaN	-21.092693	-10.997471	NaN	7.110512
-0.606517	1.942615	NaN	-26.410487	-2.549132	NaN	25.803970
-27.343685	-10.339523	NaN	-29.983729	-17.004162	NaN	2.640044
-33.138252	18.041623	NaN	-13.708370	-51.179875	NaN	-19.429882
-29.808634	3.436106	NaN	-39.767118	-33.244740	NaN	9.958484
-22.438678	-4.293470	NaN	-13.695474	-18.145208	NaN	-8.743205
-28.135401	-3.413397	NaN	-35.582079	-24.722003	NaN	7.446678
-36.135591	-3.877319	NaN	-6.505624	-32.258272	NaN	-29.629967
-31.513950	8.431931	NaN	-23.484030	-39.945881	NaN	-8.029920
-25.927080	2.432759	NaN	-9.291514	-28.359838	NaN	-16.635565
-36.228979	4.142635	NaN	-21.581216	-40.371614	NaN	-14.647763
-26.212389	3.597108	NaN	-5.245059	-29.809496	NaN	-20.967330
-20.892431	12.643134	NaN	-16.473201	-33.535565	NaN	-4.419230
-19.790587	-28.605115	NaN	-28.603442	8.814529	NaN	8.812855
-55.479111	-13.489341	NaN	-26.509475	-41.989771	NaN	-28.969636
-45.568195	5.700500	NaN	-15.858550	-51.268695	NaN	-29.709645
-35.541584	-12.375920	NaN	-48.660396	-23.165664	NaN	13.118811
-96.854713	-5.548951	NaN	-25.003751	-91.305761	NaN	-71.850962
-15.176238	11.855920	NaN	-25.459864	-27.032158	NaN	10.283626
-24.731474	-11.274250	NaN	-9.881352	-13.457223	NaN	-14.850121
1.779476	0.697866	NaN	-25.383975	1.081610	NaN	27.163450
-12.279653	18.847128	NaN	-23.759681	-31.126780	NaN	11.480028
-25.226947	9.912069	NaN	-19.656266	-35.139016	NaN	-5.570681
-29.470060	6.253325	NaN	-32.610739	-35.723384	NaN	3.140680
-35.104647	-12.162897	NaN	-22.598811	-22.941750	NaN	-12.505836
-55.845581	7.969598	NaN	-41.265135	-63.815179	NaN	-14.580446
-29.770046	-7.230610	NaN	-12.973327	-22.539437	NaN	-16.796720
-30.867160	8.815888	NaN	-17.506693	-39.683049	NaN	-13.360467
-16.247488	-16.686300	NaN	-25.403067	0.438813	NaN	9.155579
-44.251947	4.586724	NaN	-25.887093	-48.838671	NaN	-18.364854
-55.338949	-4.947861	NaN	-17.828029	-50.391088	NaN	-37.510920
-14.876472	-25.272525	NaN	-27.537052	10.396053	NaN	12.660581
-33.695896	-25.059157	NaN	-28.286777	-8.636739	NaN	-5.409119
-32.046535	5.564633	NaN	-31.167929	-37.611168	NaN	-0.878606
1.595906	-5.963980	NaN	-39.040790	7.559886	NaN	40.636697
-24.514418	-24.558717	NaN	-23.420050	0.044298	NaN	-1.094369
-34.102719	-3.961358	NaN	-39.455496	-30.141361	NaN	5.352778
-46.456579	2.113377	NaN	-27.301984	-48.569956	NaN	-19.154596
-42.534133	-10.313353	NaN	-31.532668	-32.220780	NaN	-11.001465
-17.792044	0.631262	NaN	-15.267154	-18.423306	NaN	-2.524890
-43.025534	-24.946425	NaN	-41.452313	-18.079109	NaN	-1.573222
-9.296141	-20.448637	NaN	-57.147259	11.152497	NaN	47.851119
-16.220866	-20.532059	NaN	-41.521756	4.311193	NaN	25.300890
-12.259926	-6.516121	NaN	-15.312429	-5.743804	NaN	3.052504
-9.180884	-19.216155	NaN	-20.129568	10.035271	NaN	10.948684
-21.537574	0.434124	NaN	-32.185526	-21.971698	NaN	10.647952
-13.302908	26.462057	NaN	-18.118287	-39.764965	NaN	4.815379
-30.795078	-2.842446	NaN	-41.639679	-27.952632	NaN	10.844601
-29.507485	-2.589075	NaN	-29.436038	-26.918410	NaN	-0.071447
-35.927083	0.409317	NaN	-17.924739	-36.336399	NaN	-18.002344
-51.555468	-5.325873	NaN	-8.286502	-46.229594	NaN	-43.268966
-41.831273	18.568776	NaN	-22.400480	-60.400049	NaN	-19.430793
-17.193600	21.904502	NaN	-21.657932	-39.098102	NaN	4.464331
-24.191874	0.659429	NaN	-28.474801	-24.851303	NaN	4.282927
-30.444939	-0.244032	NaN	-29.032420	-30.200907	NaN	-1.412519
2.662536	6.974311	NaN	-16.819479	-4.311775	NaN	19.482015
-39.123946	7.140856	NaN	-11.683354	-46.264802	NaN	-27.440592
-22.947647	12.879110	NaN	-27.767312	-35.826757	NaN	4.819665
-37.672239	-9.786421	NaN	-29.023680	-27.885817	NaN	-8.648558
-49.086445	15.413805	NaN	-9.636706	-64.500249	NaN	-39.449738
-24.749350	-7.845423	NaN	-34.384485	-16.903927	NaN	9.635135
-33.518725	21.181646	NaN	-19.097166	-54.700370	NaN	-14.421558
-26.624928	11.529638	NaN	-4.314968	-38.154566	NaN	-22.309960
-36.954946	-22.231622	NaN	-22.406695	-14.723324	NaN	-14.548251
-12.405524	-3.932093	NaN	-25.971402	-8.473431	NaN	13.565878
-8.297302	-14.438997	NaN	-11.535043	6.141695	NaN	3.237741
-29.956253	2.664770	NaN	-27.816490	-32.621022	NaN	-2.139763
-28.300679	-0.105238	NaN	-23.759958	-28.195441	NaN	-4.540721
-8.165047	-10.812808	NaN	-29.756414	2.647760	NaN	21.591367
-11.802876	-18.329497	NaN	-34.052461	6.526621	NaN	22.249585
-48.306080	-2.334442	NaN	-23.240040	-45.971638	NaN	-25.066040
-15.663105	-17.508964	NaN	-25.504252	1.845859	NaN	9.841147
-24.413778	1.529712	NaN	-17.393221	-25.943490	NaN	-7.020557
-46.025107	-1.070515	NaN	-22.589148	-44.954592	NaN	-23.435960
-21.710274	-5.092895	NaN	-44.440513	-16.617379	NaN	22.730239
-46.971125	-19.021986	NaN	-38.853717	-27.949139	NaN	-8.117408
-17.570823	5.493525	NaN	-18.026943	-23.064347	NaN	0.456120
-9.755910	9.500858	NaN	-8.522290	-19.256767	NaN	-1.233620
-30.375595	-0.957858	NaN	-15.143512	-29.417737	NaN	-15.232084
-20.219682	-2.588796	NaN	-28.763474	-17.630886	NaN	8.543791
-6.916037	-19.405841	NaN	-25.238622	12.489804	NaN	18.322585
-37.346690	3.574814	NaN	-38.783938	-40.921503	NaN	1.437249
-35.380169	-5.401814	NaN	-27.324582	-29.978355	NaN	-8.055587
-28.028937	-1.963751	NaN	-13.038365	-26.065186	NaN	-14.990572
-27.718871	-3.664816	NaN	-13.843707	-24.054055	NaN	-13.875164
-21.988918	18.493690	NaN	-37.828947	-40.482608	NaN	15.840029
-2.681348	16.495809	NaN	-38.244742	-19.177157	NaN	35.563394
-20.736218	-9.442940	NaN	-34.371435	-11.293278	NaN	13.635217
-33.788711	6.984891	NaN	-27.236891	-40.773601	NaN	-6.551820
-1.445636	-14.894152	NaN	-41.293143	13.448517	NaN	39.847507
-7.146242	-21.533419	NaN	-31.690485	14.387178	NaN	24.544243
-61.658192	0.739921	NaN	-12.927952	-62.398113	NaN	-48.730240
-30.596417	14.492903	NaN	-25.919480	-45.089320	NaN	-4.676937
-9.327377	-21.917111	NaN	-43.278951	12.589734	NaN	33.951574
-20.994922	2.184664	NaN	-18.334407	-23.179586	NaN	-2.660515
-15.219075	-6.593772	NaN	-23.463918	-8.625303	NaN	8.244843
-32.898200	7.768951	NaN	-11.145627	-40.667151	NaN	-21.752573
-46.561834	6.703280	NaN	-34.903145	-53.265114	NaN	-11.658689
-33.829808	-2.595608	NaN	-18.751601	-31.234200	NaN	-15.078207
8.456753	10.539239	NaN	-23.826795	-2.082486	NaN	32.283548
-12.260205	-3.389591	NaN	-20.665975	-8.870614	NaN	8.405771
-39.578504	-6.445642	NaN	-42.419105	-33.132863	NaN	2.840600
-15.120137	2.427527	NaN	-22.464502	-17.547664	NaN	7.344365
-7.768900	-8.004536	NaN	-40.124419	0.235636	NaN	32.355519
-28.226527	15.300070	NaN	-34.600036	-43.526597	NaN	6.373510
-8.237807	-6.906755	NaN	-41.358519	-1.331052	NaN	33.120712
-34.891627	0.518419	NaN	-20.331877	-35.410046	NaN	-14.559751
-27.913272	18.580978	NaN	-27.904426	-46.494251	NaN	-0.008846
-37.520933	-9.980653	NaN	-29.611284	-27.540281	NaN	-7.909649
-60.340769	6.899911	NaN	-42.171575	-67.240680	NaN	-18.169194
-28.235950	-7.595635	NaN	-22.718630	-20.640315	NaN	-5.517320
-6.893101	-19.383570	NaN	-31.483378	12.490469	NaN	24.590276
-27.999623	6.821718	NaN	-35.866809	-34.821341	NaN	7.867186
-44.144382	12.297828	NaN	-19.919730	-56.442209	NaN	-24.224651
-22.280425	7.472873	NaN	-21.155484	-29.753298	NaN	-1.124941
-19.751873	18.318149	NaN	-25.599838	-38.070022	NaN	5.847965
-2.750030	-22.265475	NaN	-41.365252	19.515445	NaN	38.615223
-21.166472	-3.754376	NaN	-31.378138	-17.412096	NaN	10.211666
-39.497197	10.516154	NaN	-23.562090	-50.013351	NaN	-15.935108
-19.756488	-3.155349	NaN	-39.954443	-16.601139	NaN	20.197955
-20.734756	9.567443	NaN	-17.648178	-30.302199	NaN	-3.086577
-25.402246	4.015684	NaN	-17.554647	-29.417931	NaN	-7.847599
-46.593417	-7.313724	NaN	-19.359381	-39.279693	NaN	-27.234036
-15.927102	-0.101727	NaN	-20.129275	-15.825375	NaN	4.202173
-28.114028	-6.855584	NaN	-24.607346	-21.258444	NaN	-3.506682
-25.620580	-7.495740	NaN	-11.349206	-18.124840	NaN	-14.271374
-8.163025	-14.824321	NaN	-23.375051	6.661297	NaN	15.212027
-33.777023	12.086478	NaN	-26.016010	-45.863501	NaN	-7.761013
-37.131666	-13.514317	NaN	-31.566600	-23.617349	NaN	-5.565066
-23.596290	-24.125694	NaN	-32.553487	0.529404	NaN	8.957198
-35.390040	-2.776410	NaN	-19.036468	-32.613630	NaN	-16.353572
-35.132528	18.261701	NaN	-20.197805	-53.394229	NaN	-14.934723
-34.079012	-7.738844	NaN	-44.119865	-26.340168	NaN	10.040853
-25.769709	-1.190382	NaN	-38.354248	-24.579327	NaN	12.584538
-47.760303	-2.360410	NaN	-31.781857	-45.399893	NaN	-15.978446
-34.739189	3.528095	NaN	-28.592038	-38.267284	NaN	-6.147151
-42.643245	2.744909	NaN	-17.411725	-45.388154	NaN	-25.231520
-21.828813	-5.606601	NaN	-12.085718	-16.222212	NaN	-9.743095
-18.184486	-4.156350	NaN	-16.564716	-14.028136	NaN	-1.619770
-56.367437	-32.868084	NaN	-16.378306	-23.499353	NaN	-39.989131
-48.236868	-6.907958	NaN	-39.128079	-41.328909	NaN	-9.108788
-36.069228	12.253402	NaN	-16.573233	-48.322630	NaN	-19.495995
-24.779784	-0.454932	NaN	-10.497334	-24.324852	NaN	-14.282450
-22.027302	1.172546	NaN	-28.405776	-23.199848	NaN	6.378475
-4.163226	-18.823363	NaN	-50.493118	14.660138	NaN	46.329892
-10.599918	6.779184	NaN	-41.213880	-17.379102	NaN	30.613962
-32.896025	3.943030	NaN	-29.024484	-36.839055	NaN	-3.871541
-21.088757	-16.039773	NaN	-36.960897	-5.048984	NaN	15.872140
-27.864058	2.225710	NaN	-10.240839	-30.089768	NaN	-17.623219
-36.953455	-4.607627	NaN	-24.279659	-32.345829	NaN	-12.673797
-5.625755	-12.142620	NaN	-26.582427	6.516865	NaN	20.956672
-42.768492	0.341372	NaN	-24.497528	-43.109864	NaN	-18.270964
-36.340707	11.169842	NaN	-23.068897	-47.510549	NaN	-13.271810
-30.153725	0.903330	NaN	-40.946038	-31.057055	NaN	10.792313
-6.425144	-3.418863	NaN	-4.091070	-3.006281	NaN	-2.334073
-27.431565	-18.415023	NaN	-39.581215	-9.016542	NaN	12.149649
-43.592915	-11.386822	NaN	-37.118175	-32.206093	NaN	-6.474739
-44.293857	4.584037	NaN	-35.142722	-48.877894	NaN	-9.151135
-21.466204	-14.384572	NaN	-45.846365	-7.081632	NaN	24.380161
-26.817699	-5.743965	NaN	-39.589066	-21.073734	NaN	12.771367
-28.598179	4.307453	NaN	-7.934334	-32.905632	NaN	-20.663846
-25.604077	3.516785	NaN	-24.976543	-29.120862	NaN	-0.627534
-29.049183	-6.378665	NaN	-34.028172	-22.670518	NaN	4.978989
-11.446007	9.552682	NaN	-23.097330	-20.998689	NaN	11.651323
-36.182182	-7.727741	NaN	-13.064518	-28.454441	NaN	-23.117664
-5.134980	-2.620268	NaN	-23.532900	-2.514712	NaN	18.397920
-10.601160	-8.733841	NaN	-26.373809	-1.867320	NaN	15.772649
-31.752903	15.698677	NaN	-6.839538	-47.451580	NaN	-24.913364
-61.834195	-2.883972	NaN	-18.000224	-58.950223	NaN	-43.833970
-40.283602	-6.619533	NaN	-24.325268	-33.664069	NaN	-15.958334
-4.926510	16.700842	NaN	-34.760431	-21.627352	NaN	29.833922
-42.016230	-11.857145	NaN	-14.392580	-30.159086	NaN	-27.623650
-24.383595	-26.774956	NaN	-22.405381	2.391361	NaN	-1.978214
-29.450228	-2.616912	NaN	-32.657436	-26.833316	NaN	3.207207
-23.636484	8.793720	NaN	-20.828323	-32.430204	NaN	-2.808160
-36.944716	-24.711625	NaN	-14.645107	-12.233092	NaN	-22.299610
-41.114595	-13.005847	NaN	-28.993536	-28.108748	NaN	-12.121059
-38.072574	4.017576	NaN	-32.240641	-42.090150	NaN	-5.831933
-25.621554	-15.713648	NaN	-36.090895	-9.907906	NaN	10.469341
-36.227084	-6.447870	NaN	-33.757172	-29.779214	NaN	-2.469912
9.353445	-7.034366	NaN	-56.837193	16.387811	NaN	66.190638
-29.867678	8.318262	NaN	-30.584412	-38.185939	NaN	0.716734
-16.621332	2.558641	NaN	-45.028856	-19.179972	NaN	28.407525
-29.238912	12.814851	NaN	-16.663917	-42.053763	NaN	-12.574995
-39.789572	14.886311	NaN	-30.955693	-54.675884	NaN	-8.833879
-41.062605	-9.240688	NaN	-52.368565	-31.821918	NaN	11.305960
-41.664645	-1.684755	NaN	-5.394604	-39.979890	NaN	-36.270041
-7.451798	5.284421	NaN	-21.669184	-12.736219	NaN	14.217387
-7.511397	-15.762385	NaN	-17.466598	8.250987	NaN	9.955201
-28.878313	-23.955711	NaN	-51.388073	-4.922602	NaN	22.509760
-28.022279	12.352947	NaN	-30.170329	-40.375226	NaN	2.148050
-20.530728	5.909198	NaN	-22.119192	-26.439926	NaN	1.588464
-17.707957	-20.152866	NaN	-39.737623	2.444908	NaN	22.029665
-59.662012	6.759977	NaN	-21.465000	-66.421989	NaN	-38.197012
-20.745344	-6.922619	NaN	-19.954135	-13.822725	NaN	-0.791209
-44.335376	-24.460011	NaN	-17.701665	-19.875365	NaN	-26.633711
-48.895476	14.712568	NaN	-12.546685	-63.608044	NaN	-36.348790
-47.224159	3.853895	NaN	-13.943283	-51.078054	NaN	-33.280876
-19.970785	21.225684	NaN	-30.088727	-41.196469	NaN	10.117942
-32.277335	13.528948	NaN	-32.534171	-45.806284	NaN	0.256836
-35.039963	-4.720932	NaN	-37.111678	-30.319031	NaN	2.071715
-39.133174	20.507538	NaN	-10.779693	-59.640712	NaN	-28.353481
-30.735059	-25.932116	NaN	-37.077416	-4.802944	NaN	6.342357
-17.932154	-8.010298	NaN	-26.348084	-9.921856	NaN	8.415929
-19.451683	4.255760	NaN	-23.068850	-23.707443	NaN	3.617167
-41.647658	-3.980577	NaN	-18.770069	-37.667081	NaN	-22.877589
-25.883954	8.783415	NaN	-24.282229	-34.667369	NaN	-1.601725
-27.607015	4.786849	NaN	-24.996102	-32.393864	NaN	-2.610913
-38.161558	-8.399691	NaN	-18.834016	-29.761867	NaN	-19.327542
-47.815765	-31.008651	NaN	-32.274759	-16.807114	NaN	-15.541006
-19.006905	17.483648	NaN	-17.617110	-36.490553	NaN	-1.389795
-8.222902	-12.119675	NaN	-42.381113	3.896773	NaN	34.158211
-18.556478	-12.377875	NaN	-26.179657	-6.178603	NaN	7.623179
-20.829778	-15.466421	NaN	-41.417330	-5.363356	NaN	20.587553
-45.783417	6.796098	NaN	-27.436427	-52.579516	NaN	-18.346990
-19.313859	-12.059067	NaN	-43.238257	-7.254792	NaN	23.924398
-28.698360	-2.166296	NaN	-30.410186	-26.532063	NaN	1.711826
-31.485934	11.348689	NaN	-30.908510	-42.834624	NaN	-0.577424
-42.124564	-28.528569	NaN	-39.329197	-13.595995	NaN	-2.795367
-51.431553	-18.854616	NaN	-27.833785	-32.576936	NaN	-23.597768
-35.481868	-10.378816	NaN	-28.350055	-25.103052	NaN	-7.131813
-13.160424	2.149026	NaN	-23.132243	-15.309451	NaN	9.971818
-36.849919	-21.954100	NaN	-27.906878	-14.895819	NaN	-8.943041
-4.981845	-18.305777	NaN	-26.802105	13.323932	NaN	21.820260
-38.311133	-1.188328	NaN	-20.368899	-37.122804	NaN	-17.942234
-24.603544	-6.143160	NaN	-12.703603	-18.460384	NaN	-11.899941
-18.210808	12.911413	NaN	-11.172412	-31.122220	NaN	-7.038396
-21.180890	-16.010444	NaN	-26.116740	-5.170446	NaN	4.935850
-32.046725	2.113919	NaN	-26.571246	-34.160644	NaN	-5.475479
-13.245276	4.885912	NaN	-19.364927	-18.131188	NaN	6.119651
-27.975821	-9.328105	NaN	-26.117274	-18.647716	NaN	-1.858547
-40.017411	-4.679519	NaN	-14.130500	-35.337892	NaN	-25.886911
-27.326859	-25.458715	NaN	-28.991093	-1.868144	NaN	1.664234
-24.984506	6.449803	NaN	-20.069104	-31.434309	NaN	-4.915402
-15.585190	-17.478031	NaN	-42.965683	1.892841	NaN	27.380492
-32.727183	-3.005401	NaN	-15.599233	-29.721782	NaN	-17.127949
-24.619492	2.551195	NaN	-19.939331	-27.170687	NaN	-4.680161
-14.575967	-10.083746	NaN	-16.150315	-4.492221	NaN	1.574348
-41.346062	-8.386480	NaN	-23.558140	-32.959582	NaN	-17.787922
-33.490192	-1.734359	NaN	-29.791399	-31.755832	NaN	-3.698793
-25.460743	1.929465	NaN	-30.137472	-27.390209	NaN	4.676728
-28.650546	-8.633862	NaN	-20.586461	-20.016685	NaN	-8.064085
-28.468639	-10.839650	NaN	-34.687164	-17.628989	NaN	6.218525
-27.193347	-9.386868	NaN	-49.489224	-17.806479	NaN	22.295877
-20.666174	-4.600139	NaN	-11.869517	-16.066035	NaN	-8.796657
-14.559799	-3.104408	NaN	-28.876529	-11.455392	NaN	14.316730
-46.294645	4.886958	NaN	-24.740608	-51.181603	NaN	-21.554037
-10.702804	0.673426	NaN	-24.867757	-11.376229	NaN	14.164953
-40.376653	-4.954646	NaN	-27.690328	-35.422008	NaN	-12.686326
-19.431159	-13.482050	NaN	-11.171630	-5.949109	NaN	-8.259529
-11.674077	-10.227752	NaN	-17.001518	-1.446325	NaN	5.327441
-27.562580	-2.525477	NaN	-30.332271	-25.037103	NaN	2.769691
-30.828781	-29.253752	NaN	-39.355245	-1.575029	NaN	8.526464
-15.643546	-5.260201	NaN	-24.079952	-10.383345	NaN	8.436406
-3.242414	-9.834903	NaN	-38.550374	6.592489	NaN	35.307960
-25.550730	-11.481314	NaN	-17.943601	-14.069416	NaN	-7.607129
-18.238515	-28.520484	NaN	-23.625894	10.281968	NaN	5.387379
-8.499522	-1.558693	NaN	-32.373741	-6.940829	NaN	23.874219
-48.693694	9.179943	NaN	-27.070601	-57.873637	NaN	-21.623092
-28.426970	-1.266061	NaN	-25.346097	-27.160910	NaN	-3.080874
-34.824447	-15.319737	NaN	-38.461942	-19.504710	NaN	3.637495
-29.920746	4.403203	NaN	-16.786260	-34.323950	NaN	-13.134487
-27.901128	7.263741	NaN	-14.575108	-35.164869	NaN	-13.326020
-17.440003	-3.695343	NaN	-40.836368	-13.744660	NaN	23.396364
-18.754376	-36.176850	NaN	-29.688447	17.422474	NaN	10.934071
-33.077017	13.043834	NaN	-42.957883	-46.120851	NaN	9.880866
-23.202052	-2.329611	NaN	-17.584023	-20.872441	NaN	-5.618029
-9.615023	22.413368	NaN	-12.278213	-32.028391	NaN	2.663190
-33.579280	4.886871	NaN	-27.607434	-38.466150	NaN	-5.971845
-49.530813	1.116860	NaN	-24.269057	-50.647673	NaN	-25.261757
-30.682817	3.178775	NaN	-24.624641	-33.861592	NaN	-6.058176
-56.833807	-4.526148	NaN	-14.103056	-52.307660	NaN	-42.730751
10.845668	-3.729042	NaN	-37.944608	14.574710	NaN	48.790276
-26.502890	-13.167707	NaN	-33.927078	-13.335183	NaN	7.424189
-75.477091	-20.852405	NaN	-50.499502	-54.624686	NaN	-24.977589
-18.237620	-18.564007	NaN	-38.564649	0.326387	NaN	20.327028
-23.700979	-4.268624	NaN	-32.391780	-19.432355	NaN	8.690802
-45.942435	-17.225930	NaN	-29.512123	-28.716505	NaN	-16.430312
-23.853280	-13.215807	NaN	-9.293727	-10.637473	NaN	-14.559553
-10.714243	0.347013	NaN	-37.581869	-11.061256	NaN	26.867627
-28.430398	15.500712	NaN	-7.005878	-43.931109	NaN	-21.424520
-5.527924	-2.288938	NaN	-15.717619	-3.238986	NaN	10.189695
-1.732803	0.392362	NaN	-21.766079	-2.125165	NaN	20.033276
-31.702693	-8.334924	NaN	-38.232607	-23.367768	NaN	6.529914
-25.028290	-2.614743	NaN	-23.635302	-22.413548	NaN	-1.392988
-31.840739	-9.515743	NaN	-36.152403	-22.324996	NaN	4.311664
-28.346402	5.587892	NaN	-23.379642	-33.934294	NaN	-4.966760
-41.853446	-17.124845	NaN	-33.548076	-24.728600	NaN	-8.305369
-31.593020	0.541709	NaN	-20.405062	-32.134729	NaN	-11.187958
-27.399810	-8.372876	NaN	-14.091286	-19.026934	NaN	-13.308524
-49.848924	0.590726	NaN	-26.536843	-50.439650	NaN	-23.312081
-47.525491	-8.239122	NaN	-25.346522	-39.286369	NaN	-22.178969
-84.886101	8.904872	NaN	-33.484471	-93.790973	NaN	-51.401630
-52.762422	-21.529010	NaN	-10.014846	-31.233412	NaN	-42.747577
-22.870846	-3.811759	NaN	-19.916208	-19.059087	NaN	-2.954638
-15.020564	-16.123858	NaN	-28.276443	1.103294	NaN	13.255879
-26.184255	0.802460	NaN	-33.774781	-26.986714	NaN	7.590527
-15.817369	-7.712232	NaN	-35.649274	-8.105137	NaN	19.831905
-15.119079	11.157073	NaN	-21.437077	-26.276152	NaN	6.317997
-5.609554	-18.236272	NaN	-43.192447	12.626718	NaN	37.582893
-27.140459	-18.225473	NaN	-25.506698	-8.914986	NaN	-1.633761
-14.675257	14.001131	NaN	-22.144084	-28.676388	NaN	7.468827
-38.530214	5.662385	NaN	-21.551470	-44.192599	NaN	-16.978744
-1.264616	-35.063957	NaN	-34.026216	33.799341	NaN	32.761600
-52.173810	5.545917	NaN	-12.279772	-57.719727	NaN	-39.894038
-7.595574	-1.689429	NaN	-23.461758	-5.906145	NaN	15.866183
-37.226068	-20.276840	NaN	-21.353882	-16.949228	NaN	-15.872186
-25.604048	24.099631	NaN	-24.454769	-49.703679	NaN	-1.149279
-27.922164	-13.552513	NaN	-40.706712	-14.369651	NaN	12.784548
-14.657000	-14.547412	NaN	-30.991066	-0.109589	NaN	16.334066
-20.056032	-6.311079	NaN	-24.752118	-13.744953	NaN	4.696086
-29.867004	-14.178138	NaN	-35.088169	-15.688866	NaN	5.221165
-31.590941	-8.740994	NaN	-47.045239	-22.849946	NaN	15.454298
-6.617794	-16.030015	NaN	-41.386544	9.412221	NaN	34.768750
-37.071824	-11.845278	NaN	-27.380392	-25.226546	NaN	-9.691432
8.594491	-0.914493	NaN	-14.824780	9.508984	NaN	23.419271
-49.337007	-7.708890	NaN	-27.024717	-41.628117	NaN	-22.312290
-37.032204	3.861810	NaN	-10.986146	-40.894014	NaN	-26.046059
-26.348791	-36.697826	NaN	-36.841953	10.349034	NaN	10.493162
-42.201928	25.875821	NaN	-19.020928	-68.077749	NaN	-23.181000
-81.275374	1.694201	NaN	-9.631933	-82.969575	NaN	-71.643441
-34.166133	-22.476565	NaN	-26.272599	-11.689568	NaN	-7.893534
-18.391480	16.068975	NaN	-35.462425	-34.460456	NaN	17.070945
-19.974922	-0.140039	NaN	-38.251228	-19.834883	NaN	18.276306
-50.983186	-8.760405	NaN	-38.094873	-42.222780	NaN	-12.888313
-11.312303	-15.981348	NaN	-21.912326	4.669045	NaN	10.600022
-77.881588	1.168307	NaN	-36.167152	-79.049895	NaN	-41.714436
-69.381282	-6.228899	NaN	-42.185391	-63.152384	NaN	-27.195891
-23.679091	2.230381	NaN	-37.631313	-25.909472	NaN	13.952222
-21.703461	-12.999691	NaN	-37.209381	-8.703769	NaN	15.505920
-34.765983	-16.328719	NaN	-40.280206	-18.437264	NaN	5.514222
1.303172	-12.627728	NaN	-33.663123	13.930900	NaN	34.966295
-38.567404	-6.906740	NaN	-32.143957	-31.660664	NaN	-6.423446
-53.147361	-6.833831	NaN	-25.618129	-46.313529	NaN	-27.529231
-21.115643	-5.037408	NaN	-18.686294	-16.078235	NaN	-2.429350
-30.755524	-21.700941	NaN	-34.175375	-9.054582	NaN	3.419851
-23.911244	-10.809848	NaN	-31.942249	-13.101396	NaN	8.031005
-7.672680	-8.354044	NaN	-31.446451	0.681364	NaN	23.773771
-18.238875	-15.038933	NaN	-45.359738	-3.199943	NaN	27.120863
-26.779212	-13.939131	NaN	-19.819275	-12.840081	NaN	-6.959937
-33.080918	15.002615	NaN	-29.019755	-48.083533	NaN	-4.061163
-13.780800	-8.333585	NaN	-41.634384	-5.447214	NaN	27.853584
-32.686506	-11.536247	NaN	-36.568953	-21.150259	NaN	3.882447
-47.323372	20.741667	NaN	-16.211800	-68.065039	NaN	-31.111572
-25.167752	11.666573	NaN	-12.903025	-36.834324	NaN	-12.264727
-41.905745	-1.127177	NaN	-34.464462	-40.778567	NaN	-7.441283
-16.666047	-6.645461	NaN	-32.144247	-10.020586	NaN	15.478200
-61.990032	-29.816082	NaN	-25.058127	-32.173950	NaN	-36.931905
-41.092055	-5.779891	NaN	-27.207702	-35.312164	NaN	-13.884353
-1.498741	-5.528029	NaN	-23.876612	4.029288	NaN	22.377871
-10.542779	10.554153	NaN	-27.422906	-21.096931	NaN	16.880127
-47.978214	2.162214	NaN	-27.842985	-50.140428	NaN	-20.135229
-19.313224	25.130017	NaN	-30.855341	-44.443241	NaN	11.542117
-47.938005	16.284233	NaN	-29.335106	-64.222238	NaN	-18.602900
-35.816715	0.292615	NaN	-39.411723	-36.109331	NaN	3.595008
-12.478080	1.358391	NaN	-29.310156	-13.836471	NaN	16.832076
-15.338611	-11.653464	NaN	-19.335310	-3.685147	NaN	3.996699
-41.859847	-10.379041	NaN	-36.282553	-31.480806	NaN	-5.577294
-26.487153	-7.171883	NaN	-35.614340	-19.315269	NaN	9.127187
-44.622817	3.873700	NaN	-30.659135	-48.496517	NaN	-13.963682
-26.763498	-6.165150	NaN	-32.515230	-20.598348	NaN	5.751732
-19.622766	-25.745441	NaN	-30.984309	6.122675	NaN	11.361543
-44.977798	-6.311350	NaN	-15.283264	-38.666449	NaN	-29.694535
-16.449586	-14.811722	NaN	-38.477830	-1.637864	NaN	22.028244
-67.672127	-9.506365	NaN	-43.784896	-58.165763	NaN	-23.887231
-34.697252	-9.614110	NaN	-23.131794	-25.083142	NaN	-11.565458
-16.304759	-8.556787	NaN	-24.922571	-7.747972	NaN	8.617812
-24.599432	11.100252	NaN	-24.110691	-35.699684	NaN	-0.488741
-39.114068	-13.800597	NaN	-39.816128	-25.313471	NaN	0.702060
-39.058396	8.573815	NaN	-21.700944	-47.632211	NaN	-17.357452
4.602593	-22.193147	NaN	-33.309347	26.795740	NaN	37.911940
-36.627208	2.673385	NaN	-11.777869	-39.300592	NaN	-24.849339
-30.498191	9.600784	NaN	-34.795841	-40.098975	NaN	4.297650
-9.544307	-3.227521	NaN	-25.264707	-6.316786	NaN	15.720400
-29.758831	-22.826476	NaN	-40.474089	-6.932355	NaN	10.715258
-33.935600	-0.499324	NaN	-39.989039	-33.436277	NaN	6.053438
-10.613565	-8.052845	NaN	-45.709644	-2.560720	NaN	35.096078
-30.170941	-18.233974	NaN	-37.688857	-11.936967	NaN	7.517916
-30.689310	-9.212079	NaN	-40.227566	-21.477231	NaN	9.538256
-55.606852	-0.516554	NaN	-8.226307	-55.090299	NaN	-47.380546
-30.935928	11.311509	NaN	-20.736801	-42.247437	NaN	-10.199127
-10.594949	0.064207	NaN	-14.741571	-10.659156	NaN	4.146621
-19.784382	-2.999956	NaN	-32.779343	-16.784425	NaN	12.994962
-34.940856	0.033084	NaN	-23.743418	-34.973940	NaN	-11.197438
-31.619315	-1.761633	NaN	-26.367856	-29.857682	NaN	-5.251459
-20.991340	-10.523734	NaN	-33.382234	-10.467606	NaN	12.390893
-54.011263	-7.529460	NaN	-46.661222	-46.481803	NaN	-7.350041
-30.627966	3.796582	NaN	-19.625900	-34.424548	NaN	-11.002066
-13.537092	-13.434790	NaN	-51.666344	-0.102302	NaN	38.129252
-34.963159	-0.927655	NaN	-37.055523	-34.035504	NaN	2.092364
-12.240515	25.632607	NaN	-34.819843	-37.873122	NaN	22.579328
-40.881401	9.813109	NaN	-16.877833	-50.694510	NaN	-24.003567
-10.052137	3.837861	NaN	-27.849580	-13.889998	NaN	17.797444
-54.719435	8.794797	NaN	-36.245292	-63.514232	NaN	-18.474143
-24.608630	14.299484	NaN	-33.695499	-38.908114	NaN	9.086868
-21.361839	6.671583	NaN	-26.544861	-28.033422	NaN	5.183022
-68.387107	-2.247048	NaN	-23.077594	-66.140059	NaN	-45.309513
-36.447627	-3.693894	NaN	-39.455493	-32.753733	NaN	3.007866
-21.639479	-6.280180	NaN	-25.848456	-15.359299	NaN	4.208976
-24.095462	-5.036109	NaN	-30.826457	-19.059353	NaN	6.730995
-42.779324	-19.483760	NaN	-33.653889	-23.295564	NaN	-9.125435
-24.881438	-0.782948	NaN	-14.136334	-24.098490	NaN	-10.745103
-20.623676	1.672671	NaN	-41.224341	-22.296347	NaN	20.600665
-17.753683	-7.932659	NaN	-19.433114	-9.821024	NaN	1.679430
-6.861828	-7.789994	NaN	-30.155461	0.928167	NaN	23.293633
-37.682224	4.528385	NaN	-23.103208	-42.210609	NaN	-14.579016
-51.554085	-8.076904	NaN	-51.345122	-43.477182	NaN	-0.208963
-18.550862	21.205122	NaN	-19.118538	-39.755984	NaN	0.567676
-33.157015	-27.431816	NaN	-42.063075	-5.725199	NaN	8.906060
-32.675814	14.682827	NaN	-21.928395	-47.358641	NaN	-10.747419
-39.097240	-7.094749	NaN	-22.935351	-32.002491	NaN	-16.161889
-11.217506	-15.537618	NaN	-45.114556	4.320112	NaN	33.897050
-21.474330	-6.291234	NaN	-30.315918	-15.183096	NaN	8.841589
-1.983792	-0.502666	NaN	-41.583160	-1.481125	NaN	39.599368
-4.529352	-18.417371	NaN	-27.746375	13.888018	NaN	23.217023
-80.028263	-5.190664	NaN	-17.299219	-74.837599	NaN	-62.729044
-23.934771	13.031119	NaN	-19.610155	-36.965890	NaN	-4.324616
-15.417576	2.092356	NaN	-19.188759	-17.509932	NaN	3.771184
-10.351814	5.951104	NaN	-27.035220	-16.302919	NaN	16.683406
-36.229181	1.095970	NaN	-12.747804	-37.325151	NaN	-23.481376
-29.487725	4.326431	NaN	-32.069689	-33.814156	NaN	2.581964
-28.685638	-6.608462	NaN	-23.148081	-22.077177	NaN	-5.537557
-20.367811	17.300102	NaN	-13.415519	-37.667913	NaN	-6.952291
-56.099860	5.860491	NaN	-4.362265	-61.960351	NaN	-51.737595
-3.487235	-21.630954	NaN	-32.853917	18.143719	NaN	29.366681
-33.988276	5.519591	NaN	-30.229987	-39.507867	NaN	-3.758289
-17.263354	-19.067714	NaN	-25.095465	1.804360	NaN	7.832111
-56.384454	16.256415	NaN	-26.954847	-72.640869	NaN	-29.429607
-67.533171	4.740170	NaN	-11.382422	-72.273341	NaN	-56.150749
-19.356967	-11.749877	NaN	-13.726141	-7.607090	NaN	-5.630826
7.842499	-37.765585	NaN	-28.098393	45.608084	NaN	35.940891
-24.609569	5.943889	NaN	-34.920356	-30.553458	NaN	10.310786
-28.526624	-5.575501	NaN	-32.262017	-22.951123	NaN	3.735392
-2.824339	-11.161660	NaN	-29.122092	8.337321	NaN	26.297753
-7.979444	18.407443	NaN	-17.306175	-26.386887	NaN	9.326731
-10.709043	-0.651552	NaN	-11.184245	-10.057492	NaN	0.475201
-19.183845	-10.797441	NaN	-21.653145	-8.386404	NaN	2.469300
-11.854941	-34.074324	NaN	-30.005996	22.219384	NaN	18.151055
-23.501861	-22.042382	NaN	-25.668035	-1.459479	NaN	2.166174
-2.659231	21.590611	NaN	-19.646550	-24.249843	NaN	16.987318
-8.634969	3.119355	NaN	-37.674026	-11.754324	NaN	29.039057
-2.075341	-4.780489	NaN	-39.947427	2.705147	NaN	37.872085
-11.412993	8.564966	NaN	-19.647910	-19.977960	NaN	8.234917
-33.478763	-2.742801	NaN	-30.738698	-30.735962	NaN	-2.740065
-38.292391	-5.005432	NaN	-10.786022	-33.286959	NaN	-27.506369
-33.377243	-0.993509	NaN	-13.848368	-32.383734	NaN	-19.528875
-32.389146	-19.734310	NaN	-23.674280	-12.654836	NaN	-8.714866
-25.481508	-8.854444	NaN	-42.458372	-16.627065	NaN	16.976864
-12.343174	6.633831	NaN	-24.912263	-18.977005	NaN	12.569089
-53.127068	0.821349	NaN	-26.265696	-53.948418	NaN	-26.861372
8.210211	-10.167382	NaN	-11.704894	18.377593	NaN	19.915105
-71.160004	-2.846318	NaN	-26.947991	-68.313687	NaN	-44.212013
-37.129600	0.150059	NaN	-22.229154	-37.279658	NaN	-14.900446
-22.363936	-22.399851	NaN	-30.191319	0.035915	NaN	7.827382
-17.231943	-16.668958	NaN	-54.261663	-0.562985	NaN	37.029720
-35.955332	-16.547805	NaN	-30.740217	-19.407527	NaN	-5.215116
-20.601284	3.356624	NaN	-29.807158	-23.957908	NaN	9.205874
-45.533574	13.682132	NaN	-17.297948	-59.215706	NaN	-28.235626
-35.298772	3.712780	NaN	-31.406009	-39.011552	NaN	-3.892763
-50.282609	-4.658312	NaN	-45.638068	-45.624297	NaN	-4.644541
-36.119251	-23.289866	NaN	-34.816848	-12.829385	NaN	-1.302403
-28.863329	8.557325	NaN	-8.825694	-37.420654	NaN	-20.037636
-36.641478	14.684704	NaN	-22.906349	-51.326182	NaN	-13.735130
-30.135803	21.247241	NaN	-44.251168	-51.383045	NaN	14.115365
-34.248754	-6.789470	NaN	-15.269612	-27.459285	NaN	-18.979143
-19.110004	4.065888	NaN	-30.109677	-23.175891	NaN	10.999674
-32.404606	-24.381175	NaN	-32.885017	-8.023432	NaN	0.480410
-23.505273	19.247178	NaN	-28.240162	-42.752451	NaN	4.734889
-22.490865	-4.835553	NaN	-48.032897	-17.655312	NaN	25.542032
-19.235963	-28.042083	NaN	-28.124697	8.806119	NaN	8.888734
-24.727918	-14.246725	NaN	-31.566641	-10.481194	NaN	6.838723
-26.229279	-17.745098	NaN	-24.539155	-8.484181	NaN	-1.690124
-24.384296	0.426037	NaN	-30.602305	-24.810333	NaN	6.218009
-11.268377	-9.326596	NaN	-25.893357	-1.941781	NaN	14.624981
-17.621133	-14.209122	NaN	-28.230500	-3.412011	NaN	10.609367
-17.864779	-8.497925	NaN	-35.199192	-9.366854	NaN	17.334413
-21.238918	-25.755673	NaN	-34.792637	4.516756	NaN	13.553719
-40.086955	-3.969066	NaN	-31.163411	-36.117889	NaN	-8.923545
-32.012968	-0.132187	NaN	-23.975525	-31.880781	NaN	-8.037443
-15.532094	3.969713	NaN	-10.527614	-19.501807	NaN	-5.004479
-26.988263	11.819904	NaN	-22.565772	-38.808167	NaN	-4.422491
-26.737874	-11.949778	NaN	-39.161478	-14.788097	NaN	12.423603
-23.335692	4.590825	NaN	-25.970410	-27.926517	NaN	2.634718
-24.022746	-0.933322	NaN	-34.250320	-23.089424	NaN	10.227574
-14.476160	2.740043	NaN	-23.770087	-17.216203	NaN	9.293927
-28.508839	-3.488703	NaN	-26.339784	-25.020135	NaN	-2.169055
-11.161600	-11.965368	NaN	-33.451272	0.803768	NaN	22.289672
-44.590472	12.873383	NaN	-13.506186	-57.463855	NaN	-31.084286
-27.024288	-3.751569	NaN	-39.861956	-23.272719	NaN	12.837667
-32.713229	6.034485	NaN	-1.098057	-38.747714	NaN	-31.615172
-14.945100	-20.218322	NaN	-32.492323	5.273221	NaN	17.547222
-21.134993	8.384300	NaN	-17.398576	-29.519293	NaN	-3.736417
-27.315052	-9.350816	NaN	-13.552120	-17.964236	NaN	-13.762932
-47.388295	-18.279700	NaN	-22.734161	-29.108595	NaN	-24.654134
-40.891274	7.001168	NaN	-22.616677	-47.892442	NaN	-18.274597
-11.403320	5.792740	NaN	-22.629759	-17.196060	NaN	11.226439
-19.735916	-5.318564	NaN	-29.705882	-14.417353	NaN	9.969966
16.040456	10.881051	NaN	-36.201967	5.159405	NaN	52.242422
5.335519	-16.263495	NaN	-19.541101	21.599014	NaN	24.876620
-29.434178	-14.452109	NaN	-36.375787	-14.982069	NaN	6.941609
-25.074163	-19.593162	NaN	-35.161239	-5.481002	NaN	10.087076
-27.610810	5.380296	NaN	-30.120202	-32.991106	NaN	2.509392
-16.477318	7.101090	NaN	-21.432458	-23.578408	NaN	4.955141
-15.051838	-16.956215	NaN	-32.773539	1.904377	NaN	17.721701
-4.476201	-6.721994	NaN	-30.736123	2.245793	NaN	26.259922
-45.823731	-7.117539	NaN	-24.836701	-38.706192	NaN	-20.987030
-44.341516	15.599730	NaN	-20.326066	-59.941246	NaN	-24.015450
-45.517721	-19.082477	NaN	-49.202233	-26.435245	NaN	3.684512
-41.806844	-12.661831	NaN	-26.127934	-29.145013	NaN	-15.678910
-38.944499	10.640268	NaN	-13.537015	-49.584768	NaN	-25.407485
-37.257774	6.350844	NaN	-23.246176	-43.608618	NaN	-14.011599
-16.447488	-5.434911	NaN	-36.229992	-11.012578	NaN	19.782504
-38.522158	-21.236282	NaN	-27.992202	-17.285876	NaN	-10.529957
-22.939561	-8.050147	NaN	-20.669690	-14.889414	NaN	-2.269872
-56.441234	-8.504505	NaN	-27.465042	-47.936729	NaN	-28.976192
-38.491115	11.501317	NaN	-32.611928	-49.992432	NaN	-5.879187
-24.993338	5.215604	NaN	-25.003677	-30.208943	NaN	0.010338
-14.524838	-5.170709	NaN	-26.288524	-9.354128	NaN	11.763686
-49.442233	-12.567362	NaN	-41.898806	-36.874871	NaN	-7.543427
-16.417033	6.355239	NaN	-18.954204	-22.772271	NaN	2.537171
-45.258373	0.484416	NaN	-26.762587	-45.742789	NaN	-18.495786
-21.039061	-8.421254	NaN	-28.585307	-12.617807	NaN	7.546247
-10.081520	-10.898471	NaN	-21.398169	0.816951	NaN	11.316649
-49.367212	-20.486527	NaN	-36.600067	-28.880685	NaN	-12.767144
-11.719877	5.353087	NaN	-18.598267	-17.072965	NaN	6.878390
-20.792000	14.493305	NaN	-23.573772	-35.285305	NaN	2.781772
-56.973948	0.647916	NaN	-18.878521	-57.621864	NaN	-38.095427
-61.569432	0.841033	NaN	-25.950897	-62.410465	NaN	-35.618535
-18.142235	-5.793635	NaN	-26.651839	-12.348600	NaN	8.509603
-33.259682	28.570699	NaN	-24.560029	-61.830381	NaN	-8.699652
-46.304314	10.391569	NaN	-52.523821	-56.695883	NaN	6.219507
-16.045171	-10.072294	NaN	-47.919206	-5.972877	NaN	31.874035
-46.560212	-4.924996	NaN	-26.619620	-41.635216	NaN	-19.940592
-13.548059	-2.208395	NaN	-33.381918	-11.339664	NaN	19.833859
-44.803937	-4.311112	NaN	-27.580732	-40.492826	NaN	-17.223205
-5.660166	12.675226	NaN	-6.921394	-18.335392	NaN	1.261228
-18.364103	-1.464858	NaN	-28.571304	-16.899245	NaN	10.207201
-1.152251	-21.031174	NaN	-50.933023	19.878922	NaN	49.780772
-28.777598	4.819258	NaN	-24.696872	-33.596856	NaN	-4.080726
-26.125178	3.941605	NaN	-26.059172	-30.066783	NaN	-0.066006
-36.055299	-19.121934	NaN	-26.683334	-16.933366	NaN	-9.371965
-38.089370	-26.441689	NaN	-44.467437	-11.647681	NaN	6.378067
-47.645689	-10.840913	NaN	-36.726856	-36.804776	NaN	-10.918833
-53.662632	7.215523	NaN	-26.111126	-60.878155	NaN	-27.551506
-6.340747	-10.102036	NaN	-16.384342	3.761289	NaN	10.043596
-37.641069	-12.124991	NaN	-31.256397	-25.516077	NaN	-6.384672
-6.439124	3.013247	NaN	-30.272519	-9.452371	NaN	23.833395
-21.518947	1.778560	NaN	-18.744897	-23.297506	NaN	-2.774050
-34.845699	4.156016	NaN	-33.235192	-39.001715	NaN	-1.610507
-30.818131	0.067629	NaN	-15.833453	-30.885760	NaN	-14.984677
-40.088188	-13.902691	NaN	-21.387530	-26.185496	NaN	-18.700658
-34.536359	9.573718	NaN	-20.675404	-44.110078	NaN	-13.860956
-31.928707	-3.747279	NaN	-31.256289	-28.181427	NaN	-0.672418
-30.572179	-5.995449	NaN	-32.610999	-24.576730	NaN	2.038821
-37.706750	-8.457637	NaN	-35.300319	-29.249113	NaN	-2.406431
-53.763811	-11.566265	NaN	-46.979325	-42.197546	NaN	-6.784486
-44.239000	5.390558	NaN	-34.637717	-49.629558	NaN	-9.601283
-65.370004	9.368361	NaN	-31.956059	-74.738365	NaN	-33.413945
-36.077483	-31.264381	NaN	-27.902388	-4.813103	NaN	-8.175096
-30.790449	-2.039728	NaN	-9.033257	-28.750721	NaN	-21.757193
-6.382810	-9.627097	NaN	-49.102397	3.244287	NaN	42.719587
-49.890059	20.698088	NaN	-15.699299	-70.588147	NaN	-34.190760
2.918618	-6.367101	NaN	-20.386590	9.285720	NaN	23.305208
-12.103528	20.975420	NaN	-17.022213	-33.078948	NaN	4.918684
-42.841135	6.855532	NaN	-28.429173	-49.696666	NaN	-14.411962
1.422069	10.690249	NaN	-18.314370	-9.268180	NaN	19.736439
-44.659026	19.233397	NaN	-33.526933	-63.892423	NaN	-11.132093
-34.976613	9.572379	NaN	-35.883517	-44.548992	NaN	0.906905
-21.135691	-26.992894	NaN	-34.229041	5.857203	NaN	13.093350
-16.940932	-27.386672	NaN	-38.657506	10.445740	NaN	21.716574
-35.910836	3.377758	NaN	-25.378361	-39.288594	NaN	-10.532475
-12.266759	29.074725	NaN	-12.438206	-41.341483	NaN	0.171448
-15.808881	-4.252845	NaN	-28.813842	-11.556036	NaN	13.004961
-13.146659	6.778366	NaN	-27.383151	-19.925024	NaN	14.236492
-16.919960	-23.341336	NaN	-34.223267	6.421375	NaN	17.303307
7.236522	-8.960633	NaN	-31.863219	16.197155	NaN	39.099741
-13.940292	6.288257	NaN	-11.557001	-20.228550	NaN	-2.383291
-31.914334	-21.154845	NaN	-14.789007	-10.759489	NaN	-17.125326
-30.036242	-32.300767	NaN	-25.539744	2.264525	NaN	-4.496498
-32.193117	11.468973	NaN	-24.502752	-43.662090	NaN	-7.690365
-62.943677	2.855314	NaN	-32.196726	-65.798991	NaN	-30.746951
-19.869842	-16.371448	NaN	-47.152691	-3.498393	NaN	27.282850
-32.658659	-16.823061	NaN	-30.679135	-15.835598	NaN	-1.979524
-21.740768	1.172843	NaN	-16.096197	-22.913611	NaN	-5.644571
-28.703525	10.415769	NaN	-3.163197	-39.119294	NaN	-25.540327
-45.849374	12.203066	NaN	-24.331475	-58.052440	NaN	-21.517898
-49.982792	-10.867201	NaN	-31.779202	-39.115591	NaN	-18.203590
-38.695794	-5.993570	NaN	-37.314197	-32.702224	NaN	-1.381597
-20.166749	-36.245175	NaN	-34.369913	16.078427	NaN	14.203164
-27.337239	3.542513	NaN	-31.589253	-30.879752	NaN	4.252014
-12.114098	-13.493750	NaN	-18.373988	1.379652	NaN	6.259890
-30.000643	22.474374	NaN	-34.777238	-52.475017	NaN	4.776594
-15.038586	0.640992	NaN	-36.571345	-15.679578	NaN	21.532759
-21.489775	0.316666	NaN	-27.306723	-21.806441	NaN	5.816948
-27.765798	-7.933937	NaN	-25.810837	-19.831860	NaN	-1.954960
-18.851647	-18.753445	NaN	-43.033003	-0.098201	NaN	24.181356
-58.236731	21.199409	NaN	-42.309142	-79.436140	NaN	-15.927589
-21.218409	0.857407	NaN	-26.808404	-22.075816	NaN	5.589995
-5.692710	3.727621	NaN	-21.802716	-9.420331	NaN	16.110006
-24.662724	2.169532	NaN	-46.227078	-26.832256	NaN	21.564354
-33.091724	21.260725	NaN	-20.896607	-54.352449	NaN	-12.195117
-23.493433	-10.358224	NaN	-32.484763	-13.135209	NaN	8.991329
-31.942066	7.462991	NaN	-12.139502	-39.405058	NaN	-19.802565
-21.522485	-9.858876	NaN	-37.018269	-11.663609	NaN	15.495784
-34.361221	-3.164995	NaN	-16.720810	-31.196226	NaN	-17.640411
-21.516965	0.836049	NaN	-25.536847	-22.353014	NaN	4.019881
-43.601218	-23.061273	NaN	-36.609055	-20.539945	NaN	-6.992163
-29.657049	-25.257462	NaN	-38.926705	-4.399587	NaN	9.269655
-38.588733	5.384988	NaN	-33.181514	-43.973720	NaN	-5.407219
-15.007419	12.334795	NaN	-12.490252	-27.342215	NaN	-2.517168
-18.683601	-5.642538	NaN	-21.447188	-13.041063	NaN	2.763587
-56.073814	21.227841	NaN	2.959733	-77.301655	NaN	-59.033547
-35.494226	3.554481	NaN	-19.621106	-39.048707	NaN	-15.873120
-20.198712	-12.710755	NaN	-38.823856	-7.487957	NaN	18.625144
-24.237425	12.354208	NaN	-25.857916	-36.591633	NaN	1.620491
-24.545127	2.689841	NaN	-22.656035	-27.234968	NaN	-1.889092
-24.202729	-7.482371	NaN	-20.201138	-16.720358	NaN	-4.001591
-22.034655	-20.425834	NaN	-25.571131	-1.608820	NaN	3.536476
-26.799132	-9.137117	NaN	-32.095379	-17.662015	NaN	5.296247
-24.637253	0.305545	NaN	-30.797842	-24.942798	NaN	6.160590
-48.964360	-7.600164	NaN	-37.793504	-41.364197	NaN	-11.170857
-10.758297	-1.642725	NaN	-54.251206	-9.115573	NaN	43.492909
-37.017998	-0.016379	NaN	-34.684699	-37.001619	NaN	-2.333299
-18.551064	-15.422540	NaN	-33.199857	-3.128524	NaN	14.648793
-35.812501	-6.773604	NaN	-34.408185	-29.038897	NaN	-1.404316
-65.298207	5.222921	NaN	-12.202237	-70.521128	NaN	-53.095970
-13.112983	-15.104652	NaN	-17.532370	1.991669	NaN	4.419387
-26.219797	-3.960647	NaN	-32.238972	-22.259150	NaN	6.019175
-15.556613	18.542327	NaN	-11.085550	-34.098940	NaN	-4.471063
-43.055413	-23.893556	NaN	-49.775427	-19.161857	NaN	6.720014
-39.252182	2.480592	NaN	-22.292236	-41.732774	NaN	-16.959947
-16.186911	-16.662558	NaN	-21.610737	0.475647	NaN	5.423827
-11.743292	5.516551	NaN	-30.126070	-17.259843	NaN	18.382778
-13.457271	-14.585697	NaN	-43.721312	1.128426	NaN	30.264040
-40.653839	-25.882240	NaN	-37.159468	-14.771599	NaN	-3.494371
-28.772378	12.898886	NaN	-20.518022	-41.671264	NaN	-8.254356
-48.391428	-1.677105	NaN	-28.636620	-46.714323	NaN	-19.754808
-31.556062	-14.629154	NaN	-26.771827	-16.926907	NaN	-4.784235
-14.002248	1.777461	NaN	-19.691984	-15.779709	NaN	5.689736
-0.216225	-4.392158	NaN	-33.660436	4.175932	NaN	33.444211
-20.161038	-1.107475	NaN	-35.503932	-19.053564	NaN	15.342894
-32.408419	-17.555986	NaN	-35.804658	-14.852434	NaN	3.396238
-32.364948	7.659049	NaN	-29.759709	-40.023997	NaN	-2.605239
-30.220303	7.515432	NaN	-30.115297	-37.735734	NaN	-0.105006
-32.342408	-2.464973	NaN	-26.830923	-29.877436	NaN	-5.511485
-38.632723	-11.234537	NaN	-44.384409	-27.398186	NaN	5.751686
-16.840863	0.853197	NaN	-27.838335	-17.694060	NaN	10.997472
-23.268996	-70.905863	NaN	-33.909431	47.636867	NaN	10.640435
-34.302525	14.012728	NaN	-25.021129	-48.315253	NaN	-9.281396
-20.697118	-3.068692	NaN	-25.398760	-17.628426	NaN	4.701642
3.702510	-8.557344	NaN	-17.926705	12.259854	NaN	21.629215
-22.869132	19.185799	NaN	-24.768248	-42.054931	NaN	1.899116
-24.119646	-12.704595	NaN	-28.566589	-11.415051	NaN	4.446943
-33.343497	-19.086985	NaN	-17.953959	-14.256511	NaN	-15.389538
-45.938725	-16.340213	NaN	-38.264961	-29.598513	NaN	-7.673764
-45.217730	11.176060	NaN	-33.337328	-56.393791	NaN	-11.880402
-13.103290	12.296106	NaN	-31.363798	-25.399396	NaN	18.260507
-10.826278	-10.058767	NaN	-33.180210	-0.767512	NaN	22.353932
-14.396099	2.456744	NaN	-34.780933	-16.852843	NaN	20.384834
-17.994490	7.719578	NaN	-31.924250	-25.714068	NaN	13.929760
-10.754416	-0.853797	NaN	-33.329107	-9.900619	NaN	22.574691
-32.397807	7.631523	NaN	-31.009805	-40.029330	NaN	-1.388002
-31.078226	1.707922	NaN	-24.212944	-32.786147	NaN	-6.865282
-19.959786	3.084841	NaN	-21.962541	-23.044627	NaN	2.002755
-10.917411	3.291602	NaN	-23.511271	-14.209013	NaN	12.593860
-13.279611	-2.700333	NaN	-22.353584	-10.579278	NaN	9.073973
-37.529622	-2.814803	NaN	-29.793610	-34.714819	NaN	-7.736012
-5.381387	-11.665049	NaN	-23.115695	6.283663	NaN	17.734309
-33.512359	7.971081	NaN	-8.296456	-41.483439	NaN	-25.215903
-27.014669	-23.637421	NaN	-26.528966	-3.377248	NaN	-0.485703
-21.830382	-13.698918	NaN	-12.039061	-8.131463	NaN	-9.791321
-31.251729	-1.409096	NaN	-27.168169	-29.842633	NaN	-4.083560
-30.573638	-21.755554	NaN	-22.382318	-8.818084	NaN	-8.191320
-43.843125	-7.661298	NaN	-21.275374	-36.181827	NaN	-22.567751
-11.352458	1.899173	NaN	-36.391740	-13.251631	NaN	25.039283
-21.435479	-14.516485	NaN	-32.585093	-6.918994	NaN	11.149614
-24.122730	-3.798257	NaN	-29.005780	-20.324472	NaN	4.883050
-5.421063	6.459266	NaN	-30.982109	-11.880328	NaN	25.561047
-24.693904	-13.542636	NaN	-40.131870	-11.151269	NaN	15.437966
-25.454410	9.790814	NaN	-27.295920	-35.245224	NaN	1.841511
-44.048651	-5.723146	NaN	-26.985331	-38.325505	NaN	-17.063320
-45.476178	-13.646369	NaN	-16.420245	-31.829809	NaN	-29.055933
-2.868082	-18.179483	NaN	-33.555543	15.311401	NaN	30.687461
-33.599102	-9.263185	NaN	-31.994360	-24.335917	NaN	-1.604742
-25.767459	2.102538	NaN	-20.307636	-27.869997	NaN	-5.459823
-32.981379	6.676961	NaN	-23.581258	-39.658340	NaN	-9.400121
-26.653104	-5.757073	NaN	-24.640044	-20.896032	NaN	-2.013060
-22.986693	-0.190013	NaN	-25.669245	-22.796680	NaN	2.682553
-0.417250	9.460283	NaN	-23.845094	-9.877532	NaN	23.427844
-7.595384	3.156056	NaN	-13.992299	-10.751440	NaN	6.396914
-28.857230	0.929376	NaN	-24.001539	-29.786606	NaN	-4.855691
-16.129180	-3.724666	NaN	-8.676552	-12.404514	NaN	-7.452628
-39.720593	-0.455677	NaN	-24.938081	-39.264917	NaN	-14.782513
-14.565957	13.668284	NaN	-14.323101	-28.234240	NaN	-0.242855
-38.377721	2.766055	NaN	-24.434417	-41.143776	NaN	-13.943304
-16.539596	-22.787405	NaN	-14.933072	6.247809	NaN	-1.606524
-1.594419	0.568993	NaN	-31.392260	-2.163412	NaN	29.797840
-3.844560	8.403191	NaN	-29.735632	-12.247751	NaN	25.891072
-47.461412	-2.967739	NaN	-27.867083	-44.493673	NaN	-19.594329
-28.082406	-8.360584	NaN	-32.319345	-19.721822	NaN	4.236938
-27.417558	0.666338	NaN	-27.757574	-28.083896	NaN	0.340016
-42.844127	0.676975	NaN	-28.939351	-43.521102	NaN	-13.904776
-26.262895	-0.429526	NaN	-26.182166	-25.833369	NaN	-0.080730
-27.554445	-6.976317	NaN	-18.624281	-20.578128	NaN	-8.930164
-21.130993	-1.436550	NaN	-9.018075	-19.694443	NaN	-12.112918
-46.708714	1.349451	NaN	-25.012488	-48.058165	NaN	-21.696227
-56.497366	12.941997	NaN	-20.111403	-69.439362	NaN	-36.385962
-65.932262	-4.009171	NaN	-36.633318	-61.923091	NaN	-29.298944
-45.871620	14.598639	NaN	-17.412110	-60.470260	NaN	-28.459511
-41.804376	-12.074446	NaN	-27.802035	-29.729930	NaN	-14.002340
-28.777629	-18.875375	NaN	-46.989290	-9.902254	NaN	18.211660
-26.369194	16.151589	NaN	-28.014046	-42.520784	NaN	1.644852
-20.192206	3.396705	NaN	-28.794158	-23.588911	NaN	8.601953
-38.008579	-25.068581	NaN	-26.497034	-12.939999	NaN	-11.511545
-33.698416	8.804522	NaN	-26.519871	-42.502939	NaN	-7.178546
-20.822538	-39.182307	NaN	-39.199538	18.359770	NaN	18.377000
-26.821140	14.476264	NaN	-13.459500	-41.297404	NaN	-13.361640
-43.871801	-5.225527	NaN	-25.475719	-38.646274	NaN	-18.396082
-33.485396	-15.775553	NaN	-29.865433	-17.709843	NaN	-3.619963
-28.492917	-0.279080	NaN	-15.882529	-28.213838	NaN	-12.610389
-39.731790	-16.058558	NaN	-34.084461	-23.673232	NaN	-5.647329
-23.523136	1.741634	NaN	-19.542791	-25.264770	NaN	-3.980344
-34.874497	11.861779	NaN	-25.110781	-46.736276	NaN	-9.763715
-34.744418	7.851927	NaN	-16.493451	-42.596345	NaN	-18.250967
-33.476200	-1.638209	NaN	-37.812950	-31.837991	NaN	4.336750
-16.874687	-15.799831	NaN	-36.506229	-1.074855	NaN	19.631543
-12.839536	19.861697	NaN	-14.591112	-32.701232	NaN	1.751576
-6.457119	-0.021368	NaN	-21.318727	-6.435751	NaN	14.861608
-32.543646	-8.544183	NaN	-27.487233	-23.999463	NaN	-5.056414
-38.191407	7.551682	NaN	-16.641068	-45.743089	NaN	-21.550339
-11.458009	-20.969404	NaN	-26.186183	9.511395	NaN	14.728174
-29.286552	-5.295618	NaN	-30.909278	-23.990934	NaN	1.622726
-8.885522	6.490755	NaN	-43.004176	-15.376277	NaN	34.118654
-24.039547	-5.344714	NaN	-35.239152	-18.694833	NaN	11.199605
-28.203865	-6.896598	NaN	-25.543340	-21.307267	NaN	-2.660525
-23.156990	11.440407	NaN	-40.980682	-34.597397	NaN	17.823692
-1.012422	-25.363627	NaN	-40.178006	24.351205	NaN	39.165584
-24.477927	12.300081	NaN	-19.247111	-36.778007	NaN	-5.230816
-11.099457	0.199827	NaN	-40.576437	-11.299284	NaN	29.476980
-25.615858	-11.487791	NaN	-18.500348	-14.128068	NaN	-7.115511
-34.164389	2.988933	NaN	-44.643294	-37.153322	NaN	10.478905
-37.063881	-1.364911	NaN	-20.739714	-35.698970	NaN	-16.324167
-41.828707	-5.777912	NaN	-39.100660	-36.050794	NaN	-2.728047
-1.243776	-12.807103	NaN	-37.502201	11.563327	NaN	36.258425
-36.888979	6.059045	NaN	-16.379008	-42.948024	NaN	-20.509971
-5.340836	0.406078	NaN	-28.021734	-5.746914	NaN	22.680898
6.945035	1.807172	NaN	-35.143355	5.137863	NaN	42.088390
-16.619675	-16.062858	NaN	-24.679993	-0.556817	NaN	8.060318
-38.970179	15.778822	NaN	-32.469734	-54.749002	NaN	-6.500445
-20.161984	-8.266955	NaN	-19.856460	-11.895030	NaN	-0.305524
-10.947762	-15.822710	NaN	-35.746142	4.874947	NaN	24.798380
-37.449513	-12.420096	NaN	-22.445602	-25.029416	NaN	-15.003911
-26.339908	12.941105	NaN	-16.858107	-39.281013	NaN	-9.481801
-27.616810	3.223904	NaN	-29.648470	-30.840714	NaN	2.031661
-10.961379	-17.365868	NaN	-34.715774	6.404489	NaN	23.754395
-33.057483	-20.598937	NaN	-16.925190	-12.458546	NaN	-16.132293
-51.606784	-4.563441	NaN	-38.414580	-47.043343	NaN	-13.192205
-21.619914	-14.531904	NaN	-22.387471	-7.088010	NaN	0.767558
-62.189653	14.497062	NaN	-13.412767	-76.686716	NaN	-48.776886
-37.777610	4.695031	NaN	-30.189960	-42.472641	NaN	-7.587649
-18.085856	18.731522	NaN	-16.394453	-36.817377	NaN	-1.691402
-52.023838	1.867482	NaN	-28.827454	-53.891320	NaN	-23.196384
-13.902119	8.974912	NaN	-12.226404	-22.877030	NaN	-1.675715
-29.832735	9.265784	NaN	-38.608392	-39.098520	NaN	8.775657
-24.748338	5.366326	NaN	-19.891888	-30.114664	NaN	-4.856450
-43.537233	2.853291	NaN	-29.857740	-46.390524	NaN	-13.679492
-46.906622	-16.737451	NaN	-35.320934	-30.169171	NaN	-11.585688
-35.242331	5.478955	NaN	-19.492191	-40.721286	NaN	-15.750140
-13.690442	0.235322	NaN	-12.091956	-13.925764	NaN	-1.598486
-28.338390	2.110116	NaN	-31.282700	-30.448506	NaN	2.944310
-54.359433	-13.273699	NaN	-33.753705	-41.085733	NaN	-20.605727
-44.887590	-17.552429	NaN	-33.585882	-27.335161	NaN	-11.301708
-29.242886	-12.963401	NaN	-22.103212	-16.279485	NaN	-7.139674
-32.777325	-1.135677	NaN	-24.765041	-31.641649	NaN	-8.012284
-38.339421	14.863558	NaN	-31.010746	-53.202978	NaN	-7.328675
-30.143462	-50.834114	NaN	-39.281809	20.690652	NaN	9.138348
-43.518606	-10.051070	NaN	-19.765854	-33.467536	NaN	-23.752752
-33.746562	4.184654	NaN	-4.707943	-37.931216	NaN	-29.038619
-51.727978	-9.220746	NaN	-29.128008	-42.507232	NaN	-22.599970
-26.438926	1.762267	NaN	-35.714289	-28.201193	NaN	9.275363
-36.967533	-2.875643	NaN	-38.023346	-34.091890	NaN	1.055812
-48.143083	-13.523587	NaN	-34.395391	-34.619496	NaN	-13.747692
-63.900423	2.068925	NaN	-19.397108	-65.969348	NaN	-44.503316
-30.036048	3.934197	NaN	-30.692336	-33.970245	NaN	0.656289
-22.780665	3.158921	NaN	-20.058780	-25.939586	NaN	-2.721885
-24.158984	-11.817032	NaN	-28.773113	-12.341952	NaN	4.614129
-28.462217	-32.133165	NaN	-17.559743	3.670948	NaN	-10.902474
-29.054820	-0.500929	NaN	-23.208743	-28.553891	NaN	-5.846077
-7.902369	-3.939507	NaN	-25.229609	-3.962861	NaN	17.327240
-15.092908	-18.188757	NaN	-21.271627	3.095849	NaN	6.178719
-25.226535	-0.232014	NaN	-35.789827	-24.994521	NaN	10.563292
-19.018570	-23.206041	NaN	-40.780826	4.187472	NaN	21.762256
-25.388910	13.223218	NaN	-30.458607	-38.612128	NaN	5.069696
-29.005647	-5.789629	NaN	-23.957325	-23.216018	NaN	-5.048322
-33.849697	-12.115610	NaN	-32.686637	-21.734087	NaN	-1.163060
-28.482974	-24.962653	NaN	-36.230165	-3.520321	NaN	7.747191
-29.831291	-16.439461	NaN	-33.749347	-13.391830	NaN	3.918056
-23.260127	3.817280	NaN	-24.180949	-27.077407	NaN	0.920821
-20.079374	8.571232	NaN	-17.510490	-28.650606	NaN	-2.568884
-12.949018	-40.811613	NaN	-34.045136	27.862594	NaN	21.096118
-12.653901	11.110354	NaN	2.189217	-23.764255	NaN	-14.843118
-36.715162	26.300140	NaN	-24.808298	-63.015303	NaN	-11.906864
-34.957801	26.735777	NaN	-19.053043	-61.693578	NaN	-15.904758
-20.646490	-1.193945	NaN	-21.015231	-19.452545	NaN	0.368741
-17.898098	-11.807240	NaN	-34.802522	-6.090859	NaN	16.904423
-24.168045	-15.675686	NaN	-47.206964	-8.492359	NaN	23.038920
-8.214409	8.544186	NaN	-7.152230	-16.758595	NaN	-1.062179
-9.294313	-8.546936	NaN	-37.511309	-0.747377	NaN	28.216996
-29.414159	17.733785	NaN	-17.879151	-47.147944	NaN	-11.535008
-12.893270	-11.932013	NaN	-24.334114	-0.961257	NaN	11.440844
-9.127723	-8.867962	NaN	-39.187272	-0.259761	NaN	30.059549
-14.624961	-9.309394	NaN	-28.163288	-5.315566	NaN	13.538327
-41.365715	-15.875104	NaN	-34.720760	-25.490610	NaN	-6.644955
-26.137174	-4.651929	NaN	-34.051916	-21.485246	NaN	7.914741
-37.733984	1.982830	NaN	-52.105972	-39.716814	NaN	14.371988
-35.939883	1.562350	NaN	-16.232851	-37.502233	NaN	-19.707032
-16.084329	-23.898384	NaN	-40.100474	7.814055	NaN	24.016145
-22.089881	10.080453	NaN	-19.657269	-32.170334	NaN	-2.432611
-30.544810	20.222536	NaN	-13.397693	-50.767346	NaN	-17.147117
-33.970215	-12.378136	NaN	-42.747838	-21.592079	NaN	8.777622
-34.603841	1.453733	NaN	-22.384670	-36.057574	NaN	-12.219171
-26.079794	-29.577532	NaN	-19.001235	3.497738	NaN	-7.078559
-40.755802	-20.745276	NaN	-27.647037	-20.010526	NaN	-13.108765
-40.617103	6.794124	NaN	-32.535941	-47.411228	NaN	-8.081162
-32.925976	8.638245	NaN	-24.545152	-41.564220	NaN	-8.380824
0.538415	20.102720	NaN	-20.886246	-19.564305	NaN	21.424661
-48.544753	8.208905	NaN	-20.020361	-56.753658	NaN	-28.524392
-46.865503	-13.463974	NaN	-39.997608	-33.401530	NaN	-6.867896
-46.471871	-1.046038	NaN	-22.699716	-45.425832	NaN	-23.772155
-24.810779	1.289815	NaN	-31.579045	-26.100594	NaN	6.768265
-28.993230	-3.273786	NaN	-23.410500	-25.719444	NaN	-5.582730
-39.158869	-22.165557	NaN	-29.607893	-16.993312	NaN	-9.550975
-22.746212	-1.758181	NaN	-17.394607	-20.988031	NaN	-5.351604
-27.062420	-4.711964	NaN	-37.024132	-22.350456	NaN	9.961713
-34.906748	-14.914039	NaN	-19.956778	-19.992709	NaN	-14.949970
-27.319251	-6.078999	NaN	-41.196098	-21.240251	NaN	13.876847
-12.581580	-21.629506	NaN	-37.273469	9.047926	NaN	24.691890
-14.976895	-2.765558	NaN	-41.404674	-12.211337	NaN	26.427779
-12.124556	4.734104	NaN	-22.662732	-16.858661	NaN	10.538175
-41.695705	-15.023478	NaN	-26.717167	-26.672227	NaN	-14.978538
-34.194477	-2.090500	NaN	-27.899521	-32.103978	NaN	-6.294957
-50.284133	-7.981206	NaN	-43.881580	-42.302927	NaN	-6.402553
-38.372595	-9.027604	NaN	-20.289796	-29.344992	NaN	-18.082799
-23.230284	-28.183045	NaN	-39.220101	4.952761	NaN	15.989817
-42.999336	-6.961075	NaN	-15.730592	-36.038261	NaN	-27.268744
-24.797168	-26.691090	NaN	-35.230864	1.893923	NaN	10.433697
-17.042002	-3.402229	NaN	-5.056414	-13.639773	NaN	-11.985588
-33.165073	-9.012793	NaN	-25.031757	-24.152279	NaN	-8.133316
-26.495440	12.123324	NaN	-23.268220	-38.618764	NaN	-3.227221
-10.326516	-15.056979	NaN	-33.568079	4.730463	NaN	23.241563
-27.464721	-2.511046	NaN	-44.367611	-24.953675	NaN	16.902890
-25.091357	2.938444	NaN	-42.124177	-28.029801	NaN	17.032821
-39.360615	-0.861590	NaN	-31.643081	-38.499025	NaN	-7.717534
-40.441904	-9.388430	NaN	-41.349811	-31.053474	NaN	0.907907
-18.565481	-2.936356	NaN	-41.561116	-15.629125	NaN	22.995635
-44.159276	-0.562298	NaN	-27.773099	-43.596979	NaN	-16.386178
-19.642405	-11.708052	NaN	-31.506104	-7.934354	NaN	11.863699
-47.728013	11.817311	NaN	-22.968971	-59.545323	NaN	-24.759042
-11.001328	-20.094244	NaN	-30.830905	9.092917	NaN	19.829577
-13.068828	-0.429101	NaN	-25.005779	-12.639727	NaN	11.936951
-28.738719	11.585867	NaN	-17.274143	-40.324586	NaN	-11.464576
-38.077811	-9.721168	NaN	-24.801291	-28.356643	NaN	-13.276520
-8.517832	-4.854428	NaN	-27.690789	-3.663404	NaN	19.172957
-23.343557	2.790188	NaN	-6.153798	-26.133745	NaN	-17.189759
-17.672656	-0.828267	NaN	-30.558688	-16.844389	NaN	12.886032
-31.596906	-16.299870	NaN	-14.091077	-15.297035	NaN	-17.505829
-25.215083	-3.756170	NaN	-33.407164	-21.458913	NaN	8.192081
-25.535922	-3.254947	NaN	-25.450665	-22.280975	NaN	-0.085257
-13.811904	-7.045539	NaN	-38.430670	-6.766365	NaN	24.618766
-41.795982	2.953639	NaN	-19.925326	-44.749622	NaN	-21.870656
-24.789095	-5.893872	NaN	-30.718567	-18.895223	NaN	5.929472
-36.725608	-5.652858	NaN	-28.308708	-31.072750	NaN	-8.416900
-19.118337	-18.216810	NaN	-29.245577	-0.901528	NaN	10.127240
-1.653530	5.273320	NaN	-25.076891	-6.926850	NaN	23.423361
-39.243856	17.690326	NaN	-30.849061	-56.934182	NaN	-8.394795
-21.245631	-17.861295	NaN	-30.757788	-3.384336	NaN	9.512156
-27.821102	0.316530	NaN	-43.532470	-28.137632	NaN	15.711368
-12.167685	-31.480076	NaN	-34.060655	19.312390	NaN	21.892970
-46.635740	-20.786852	NaN	-40.653433	-25.848889	NaN	-5.982308
-51.720849	21.740446	NaN	-24.585108	-73.461295	NaN	-27.135741
-26.474895	-4.189856	NaN	-24.456484	-22.285039	NaN	-2.018412
-55.907822	-0.201854	NaN	-34.551966	-55.705968	NaN	-21.355856
-3.800058	-3.392416	NaN	-38.677199	-0.407641	NaN	34.877141
-36.601759	-14.212627	NaN	-18.906408	-22.389132	NaN	-17.695351
-39.316925	-21.474123	NaN	-31.593832	-17.842802	NaN	-7.723093
-40.027365	-1.011460	NaN	-31.084202	-39.015905	NaN	-8.943163
-20.484049	12.100428	NaN	-33.782439	-32.584476	NaN	13.298391
-35.549964	13.663638	NaN	-24.059663	-49.213602	NaN	-11.490301
-4.050138	-15.683523	NaN	-28.140242	11.633385	NaN	24.090104
-49.114223	-12.899981	NaN	-45.722489	-36.214242	NaN	-3.391734
-8.049426	2.693493	NaN	-25.138093	-10.742919	NaN	17.088666
-32.865678	-1.878046	NaN	-33.573735	-30.987632	NaN	0.708057
-26.171452	5.075682	NaN	-22.808041	-31.247134	NaN	-3.363411
-14.174811	-17.642986	NaN	-37.604870	3.468175	NaN	23.430059
-25.228277	-12.555908	NaN	-31.814504	-12.672369	NaN	6.586227
-5.751368	-19.087474	NaN	-49.302431	13.336106	NaN	43.551063
-22.002321	-1.869399	NaN	-44.675454	-20.132922	NaN	22.673133
-10.688520	-1.580888	NaN	-27.845976	-9.107632	NaN	17.157457
-3.254670	-17.496477	NaN	-24.955028	14.241807	NaN	21.700358
-47.596425	20.426356	NaN	-26.255602	-68.022781	NaN	-21.340823
-36.371091	-11.849207	NaN	-24.451551	-24.521884	NaN	-11.919541
-39.398620	15.761449	NaN	-35.120772	-55.160069	NaN	-4.277847
-38.075647	-10.404884	NaN	-34.174857	-27.670763	NaN	-3.900790
-8.795259	-6.154038	NaN	-37.579756	-2.641221	NaN	28.784497
-40.903644	-4.964550	NaN	-25.872933	-35.939094	NaN	-15.030711
-29.211427	-16.004199	NaN	-39.237365	-13.207227	NaN	10.025938
-46.267219	-4.881042	NaN	-25.956447	-41.386177	NaN	-20.310772
-9.048108	-15.201527	NaN	-27.287054	6.153419	NaN	18.238946
-8.478189	-15.447221	NaN	-21.316582	6.969033	NaN	12.838393
-33.012524	7.279209	NaN	-14.756724	-40.291733	NaN	-18.255800
-5.873411	9.957658	NaN	-19.086531	-15.831069	NaN	13.213119
-8.782774	-2.294352	NaN	-25.362378	-6.488423	NaN	16.579604
-25.910166	-13.589373	NaN	-48.069455	-12.320794	NaN	22.159288
-19.497846	-24.509671	NaN	-52.525208	5.011825	NaN	33.027362
-30.819628	-24.572205	NaN	-50.479239	-6.247423	NaN	19.659611
-15.693068	17.417028	NaN	-23.396435	-33.110096	NaN	7.703367
-31.856175	-7.451612	NaN	-32.529133	-24.404564	NaN	0.672958
-21.785709	-7.026350	NaN	-27.948569	-14.759359	NaN	6.162860
-18.966572	4.039657	NaN	-41.086316	-23.006229	NaN	22.119744
-7.712939	5.921370	NaN	-39.364575	-13.634309	NaN	31.651636
