# Supplementary material for: Combined Influences of Model Choice, Data Quality, and Data Quantity When Estimating Population Trends
Source: PLoS One. 2015 Jul 15;10(7):e0132255. doi: 10.1371/journal.pone.0132255 (PMC4503393; doi:10.1371/journal.pone.0132255)
Supplement: S1 Dataset — Files are organized by model type and by the input lambda value. (ZIP) [file pone.0132255.s002.zip › Snail/sims_lambda_1_0/simulationOutput_1_0_0_0.3_40.xls]

Percent_Decline_True	Median_Percent_Decline_Matrix	Median_Percent_Decline_Matrix_stable	Median_Percent_Decline_Scalar	Difference_True_Matrix	Difference_True_Matrix_Stable	Difference_True_Scalar
0.000000	22.459943	NaN	-3.389009	-22.459943	NaN	3.389009
0.000000	29.870992	NaN	0.048892	-29.870992	NaN	-0.048892
0.000000	30.151277	NaN	8.946519	-30.151277	NaN	-8.946519
0.000000	15.376135	NaN	12.294022	-15.376135	NaN	-12.294022
0.000000	28.424198	NaN	3.887579	-28.424198	NaN	-3.887579
0.000000	12.897508	NaN	-3.326364	-12.897508	NaN	3.326364
0.000000	15.474491	NaN	-5.940514	-15.474491	NaN	5.940514
0.000000	31.404757	NaN	-5.679782	-31.404757	NaN	5.679782
0.000000	17.634083	NaN	-10.449145	-17.634083	NaN	10.449145
0.000000	9.070909	NaN	0.914179	-9.070909	NaN	-0.914179
0.000000	11.924622	NaN	6.041309	-11.924622	NaN	-6.041309
0.000000	32.357916	NaN	-4.630293	-32.357916	NaN	4.630293
0.000000	17.966388	NaN	-16.822835	-17.966388	NaN	16.822835
0.000000	19.489957	NaN	5.229663	-19.489957	NaN	-5.229663
0.000000	13.998669	NaN	-2.853174	-13.998669	NaN	2.853174
0.000000	15.693619	NaN	3.981016	-15.693619	NaN	-3.981016
0.000000	27.312622	NaN	5.963381	-27.312622	NaN	-5.963381
0.000000	29.040314	NaN	-12.073430	-29.040314	NaN	12.073430
0.000000	21.628488	NaN	1.674067	-21.628488	NaN	-1.674067
0.000000	18.908744	NaN	1.946124	-18.908744	NaN	-1.946124
0.000000	5.942672	NaN	-3.160287	-5.942672	NaN	3.160287
0.000000	22.629205	NaN	-5.614547	-22.629205	NaN	5.614547
0.000000	29.627966	NaN	0.188476	-29.627966	NaN	-0.188476
0.000000	15.072401	NaN	-6.032484	-15.072401	NaN	6.032484
0.000000	18.495537	NaN	0.138190	-18.495537	NaN	-0.138190
0.000000	20.863920	NaN	5.119918	-20.863920	NaN	-5.119918
0.000000	4.087509	NaN	-0.468727	-4.087509	NaN	0.468727
0.000000	0.620580	NaN	0.684567	-0.620580	NaN	-0.684567
0.000000	16.455493	NaN	-9.251397	-16.455493	NaN	9.251397
0.000000	16.970979	NaN	-16.464820	-16.970979	NaN	16.464820
0.000000	30.271253	NaN	4.872695	-30.271253	NaN	-4.872695
0.000000	24.503304	NaN	3.431676	-24.503304	NaN	-3.431676
0.000000	25.750279	NaN	0.342515	-25.750279	NaN	-0.342515
0.000000	11.212816	NaN	0.901851	-11.212816	NaN	-0.901851
0.000000	11.567162	NaN	7.249600	-11.567162	NaN	-7.249600
0.000000	23.018172	NaN	-9.999425	-23.018172	NaN	9.999425
0.000000	24.975814	NaN	-6.552598	-24.975814	NaN	6.552598
0.000000	15.977108	NaN	3.522107	-15.977108	NaN	-3.522107
0.000000	13.895085	NaN	-12.228973	-13.895085	NaN	12.228973
0.000000	24.774243	NaN	-0.665195	-24.774243	NaN	0.665195
0.000000	18.460653	NaN	-12.583429	-18.460653	NaN	12.583429
0.000000	32.711951	NaN	16.717551	-32.711951	NaN	-16.717551
0.000000	16.350375	NaN	-12.347971	-16.350375	NaN	12.347971
0.000000	36.755092	NaN	1.750200	-36.755092	NaN	-1.750200
0.000000	23.952278	NaN	0.154826	-23.952278	NaN	-0.154826
0.000000	31.093432	NaN	-10.595112	-31.093432	NaN	10.595112
0.000000	10.147029	NaN	5.945555	-10.147029	NaN	-5.945555
0.000000	10.982385	NaN	-7.554267	-10.982385	NaN	7.554267
0.000000	20.056280	NaN	-2.993179	-20.056280	NaN	2.993179
0.000000	23.129930	NaN	-3.124269	-23.129930	NaN	3.124269
0.000000	9.661922	NaN	-2.976997	-9.661922	NaN	2.976997
0.000000	28.028417	NaN	6.137030	-28.028417	NaN	-6.137030
0.000000	6.907806	NaN	-9.711153	-6.907806	NaN	9.711153
0.000000	16.526487	NaN	-6.847640	-16.526487	NaN	6.847640
0.000000	27.274604	NaN	-8.847814	-27.274604	NaN	8.847814
0.000000	25.784232	NaN	-0.562108	-25.784232	NaN	0.562108
0.000000	31.143014	NaN	-6.574903	-31.143014	NaN	6.574903
0.000000	14.650286	NaN	-1.080487	-14.650286	NaN	1.080487
0.000000	35.248540	NaN	7.769343	-35.248540	NaN	-7.769343
0.000000	26.843528	NaN	-10.029898	-26.843528	NaN	10.029898
0.000000	36.020788	NaN	-10.002965	-36.020788	NaN	10.002965
0.000000	20.128326	NaN	-5.874177	-20.128326	NaN	5.874177
0.000000	24.376277	NaN	-1.643457	-24.376277	NaN	1.643457
0.000000	32.074150	NaN	10.384536	-32.074150	NaN	-10.384536
0.000000	35.154375	NaN	5.324541	-35.154375	NaN	-5.324541
0.000000	6.780283	NaN	4.430981	-6.780283	NaN	-4.430981
0.000000	-5.785700	NaN	-10.443156	5.785700	NaN	10.443156
0.000000	32.988288	NaN	-4.651919	-32.988288	NaN	4.651919
0.000000	11.659008	NaN	2.698776	-11.659008	NaN	-2.698776
0.000000	3.764179	NaN	4.526194	-3.764179	NaN	-4.526194
0.000000	32.030365	NaN	-7.660368	-32.030365	NaN	7.660368
0.000000	41.738857	NaN	-2.812334	-41.738857	NaN	2.812334
0.000000	33.345216	NaN	0.495642	-33.345216	NaN	-0.495642
0.000000	11.351467	NaN	1.263697	-11.351467	NaN	-1.263697
0.000000	27.133275	NaN	1.231207	-27.133275	NaN	-1.231207
0.000000	27.616506	NaN	-1.720762	-27.616506	NaN	1.720762
0.000000	25.953332	NaN	-8.233963	-25.953332	NaN	8.233963
0.000000	22.419781	NaN	-7.950175	-22.419781	NaN	7.950175
0.000000	23.730669	NaN	-7.661769	-23.730669	NaN	7.661769
0.000000	9.148300	NaN	-0.190437	-9.148300	NaN	0.190437
0.000000	34.409016	NaN	-4.606562	-34.409016	NaN	4.606562
0.000000	10.324800	NaN	-6.425177	-10.324800	NaN	6.425177
0.000000	20.293945	NaN	0.120129	-20.293945	NaN	-0.120129
0.000000	25.091279	NaN	-1.461542	-25.091279	NaN	1.461542
0.000000	-3.723535	NaN	-2.253995	3.723535	NaN	2.253995
0.000000	19.606015	NaN	3.436413	-19.606015	NaN	-3.436413
0.000000	24.023385	NaN	1.910819	-24.023385	NaN	-1.910819
0.000000	39.056782	NaN	13.510582	-39.056782	NaN	-13.510582
0.000000	26.659333	NaN	-2.969451	-26.659333	NaN	2.969451
0.000000	22.255632	NaN	-5.899020	-22.255632	NaN	5.899020
0.000000	24.190878	NaN	7.640109	-24.190878	NaN	-7.640109
0.000000	21.961968	NaN	17.192724	-21.961968	NaN	-17.192724
0.000000	29.451754	NaN	-0.669069	-29.451754	NaN	0.669069
0.000000	17.984693	NaN	3.025892	-17.984693	NaN	-3.025892
0.000000	15.568413	NaN	-6.351013	-15.568413	NaN	6.351013
0.000000	37.919463	NaN	16.224297	-37.919463	NaN	-16.224297
0.000000	23.818887	NaN	13.345478	-23.818887	NaN	-13.345478
0.000000	25.796284	NaN	-10.243676	-25.796284	NaN	10.243676
0.000000	18.401810	NaN	-5.609516	-18.401810	NaN	5.609516
0.000000	20.511200	NaN	5.601116	-20.511200	NaN	-5.601116
0.000000	21.280646	NaN	-3.538622	-21.280646	NaN	3.538622
0.000000	13.498623	NaN	-3.648859	-13.498623	NaN	3.648859
0.000000	34.502357	NaN	2.316648	-34.502357	NaN	-2.316648
0.000000	26.044018	NaN	1.451868	-26.044018	NaN	-1.451868
0.000000	16.097861	NaN	-0.993790	-16.097861	NaN	0.993790
0.000000	21.584643	NaN	2.126241	-21.584643	NaN	-2.126241
0.000000	13.471037	NaN	8.050599	-13.471037	NaN	-8.050599
0.000000	21.872527	NaN	-5.827756	-21.872527	NaN	5.827756
0.000000	43.220159	NaN	-2.607682	-43.220159	NaN	2.607682
0.000000	15.855361	NaN	-6.237830	-15.855361	NaN	6.237830
0.000000	13.729681	NaN	-2.933937	-13.729681	NaN	2.933937
0.000000	28.547921	NaN	-13.475553	-28.547921	NaN	13.475553
0.000000	27.502794	NaN	0.350063	-27.502794	NaN	-0.350063
0.000000	23.286246	NaN	14.201898	-23.286246	NaN	-14.201898
0.000000	30.384356	NaN	-2.013656	-30.384356	NaN	2.013656
0.000000	17.641810	NaN	15.538638	-17.641810	NaN	-15.538638
0.000000	15.179017	NaN	4.057569	-15.179017	NaN	-4.057569
0.000000	4.328933	NaN	-3.554260	-4.328933	NaN	3.554260
0.000000	33.402817	NaN	6.347266	-33.402817	NaN	-6.347266
0.000000	17.334630	NaN	0.950680	-17.334630	NaN	-0.950680
0.000000	30.903311	NaN	4.366091	-30.903311	NaN	-4.366091
0.000000	9.610378	NaN	-4.830227	-9.610378	NaN	4.830227
0.000000	21.656468	NaN	-1.532024	-21.656468	NaN	1.532024
0.000000	47.496526	NaN	5.669003	-47.496526	NaN	-5.669003
0.000000	27.489991	NaN	-6.504239	-27.489991	NaN	6.504239
0.000000	9.118704	NaN	2.959318	-9.118704	NaN	-2.959318
0.000000	11.559597	NaN	-2.476292	-11.559597	NaN	2.476292
0.000000	29.056618	NaN	-10.110986	-29.056618	NaN	10.110986
0.000000	5.638368	NaN	1.546855	-5.638368	NaN	-1.546855
0.000000	20.751183	NaN	13.087234	-20.751183	NaN	-13.087234
0.000000	22.129011	NaN	5.267382	-22.129011	NaN	-5.267382
0.000000	23.356648	NaN	4.051061	-23.356648	NaN	-4.051061
0.000000	14.100281	NaN	8.110472	-14.100281	NaN	-8.110472
0.000000	32.677958	NaN	3.599452	-32.677958	NaN	-3.599452
0.000000	18.380503	NaN	18.684468	-18.380503	NaN	-18.684468
0.000000	14.216776	NaN	6.947862	-14.216776	NaN	-6.947862
0.000000	16.942198	NaN	2.433756	-16.942198	NaN	-2.433756
0.000000	14.304819	NaN	0.451305	-14.304819	NaN	-0.451305
0.000000	16.180698	NaN	-13.928619	-16.180698	NaN	13.928619
0.000000	22.189329	NaN	8.020322	-22.189329	NaN	-8.020322
0.000000	23.861815	NaN	2.375973	-23.861815	NaN	-2.375973
0.000000	23.725809	NaN	-0.021178	-23.725809	NaN	0.021178
0.000000	8.799780	NaN	-12.172431	-8.799780	NaN	12.172431
0.000000	25.761914	NaN	4.101954	-25.761914	NaN	-4.101954
0.000000	19.165325	NaN	-1.818116	-19.165325	NaN	1.818116
0.000000	32.707557	NaN	-7.328544	-32.707557	NaN	7.328544
0.000000	29.294850	NaN	2.816413	-29.294850	NaN	-2.816413
0.000000	25.268738	NaN	3.350087	-25.268738	NaN	-3.350087
0.000000	17.174117	NaN	-1.414387	-17.174117	NaN	1.414387
0.000000	27.673837	NaN	-2.260721	-27.673837	NaN	2.260721
0.000000	23.535202	NaN	-1.411987	-23.535202	NaN	1.411987
0.000000	29.168194	NaN	-5.984608	-29.168194	NaN	5.984608
0.000000	25.346278	NaN	-4.142458	-25.346278	NaN	4.142458
0.000000	23.425873	NaN	-3.210096	-23.425873	NaN	3.210096
0.000000	13.944368	NaN	-3.369807	-13.944368	NaN	3.369807
0.000000	24.102681	NaN	-9.055911	-24.102681	NaN	9.055911
0.000000	34.055587	NaN	4.704314	-34.055587	NaN	-4.704314
0.000000	6.005010	NaN	0.377760	-6.005010	NaN	-0.377760
0.000000	25.502062	NaN	9.956521	-25.502062	NaN	-9.956521
0.000000	7.310994	NaN	-3.954266	-7.310994	NaN	3.954266
0.000000	18.743250	NaN	-5.681764	-18.743250	NaN	5.681764
0.000000	27.075670	NaN	7.354692	-27.075670	NaN	-7.354692
0.000000	31.926305	NaN	6.767371	-31.926305	NaN	-6.767371
0.000000	32.869178	NaN	9.279422	-32.869178	NaN	-9.279422
0.000000	32.435853	NaN	4.377408	-32.435853	NaN	-4.377408
0.000000	18.374184	NaN	7.524705	-18.374184	NaN	-7.524705
0.000000	38.890097	NaN	2.733693	-38.890097	NaN	-2.733693
0.000000	17.225593	NaN	-5.385438	-17.225593	NaN	5.385438
0.000000	29.867037	NaN	2.072197	-29.867037	NaN	-2.072197
0.000000	18.376310	NaN	-14.119840	-18.376310	NaN	14.119840
0.000000	21.771252	NaN	-5.886486	-21.771252	NaN	5.886486
0.000000	23.837626	NaN	3.497340	-23.837626	NaN	-3.497340
0.000000	36.254071	NaN	-2.123135	-36.254071	NaN	2.123135
0.000000	23.582002	NaN	-0.580948	-23.582002	NaN	0.580948
0.000000	24.720297	NaN	-13.340838	-24.720297	NaN	13.340838
0.000000	27.343642	NaN	-16.423180	-27.343642	NaN	16.423180
0.000000	25.434816	NaN	2.940911	-25.434816	NaN	-2.940911
0.000000	27.059353	NaN	5.990016	-27.059353	NaN	-5.990016
0.000000	4.030404	NaN	7.257659	-4.030404	NaN	-7.257659
0.000000	21.622561	NaN	-1.330350	-21.622561	NaN	1.330350
0.000000	27.296814	NaN	-9.939439	-27.296814	NaN	9.939439
0.000000	31.958300	NaN	0.418913	-31.958300	NaN	-0.418913
0.000000	27.228053	NaN	0.805368	-27.228053	NaN	-0.805368
0.000000	13.979099	NaN	-4.714082	-13.979099	NaN	4.714082
0.000000	17.298835	NaN	2.296835	-17.298835	NaN	-2.296835
0.000000	15.652724	NaN	2.569834	-15.652724	NaN	-2.569834
0.000000	13.418646	NaN	-3.335590	-13.418646	NaN	3.335590
0.000000	11.635335	NaN	3.576611	-11.635335	NaN	-3.576611
0.000000	31.522856	NaN	5.338529	-31.522856	NaN	-5.338529
0.000000	11.248983	NaN	1.746357	-11.248983	NaN	-1.746357
0.000000	30.578308	NaN	5.334782	-30.578308	NaN	-5.334782
0.000000	19.325435	NaN	-5.767245	-19.325435	NaN	5.767245
0.000000	29.935459	NaN	-6.006518	-29.935459	NaN	6.006518
0.000000	5.408619	NaN	-0.131144	-5.408619	NaN	0.131144
0.000000	20.322751	NaN	-2.098689	-20.322751	NaN	2.098689
0.000000	18.780901	NaN	4.847610	-18.780901	NaN	-4.847610
0.000000	34.180998	NaN	9.889461	-34.180998	NaN	-9.889461
0.000000	40.345511	NaN	3.210166	-40.345511	NaN	-3.210166
0.000000	36.490629	NaN	-3.082986	-36.490629	NaN	3.082986
0.000000	15.680145	NaN	2.603175	-15.680145	NaN	-2.603175
0.000000	14.863100	NaN	2.397368	-14.863100	NaN	-2.397368
0.000000	28.455520	NaN	8.510356	-28.455520	NaN	-8.510356
0.000000	5.706065	NaN	1.898680	-5.706065	NaN	-1.898680
0.000000	24.962678	NaN	16.077800	-24.962678	NaN	-16.077800
0.000000	27.049472	NaN	-2.205589	-27.049472	NaN	2.205589
0.000000	41.888556	NaN	4.411550	-41.888556	NaN	-4.411550
0.000000	27.373928	NaN	-6.710089	-27.373928	NaN	6.710089
0.000000	14.357163	NaN	-0.722639	-14.357163	NaN	0.722639
0.000000	33.682167	NaN	-7.630633	-33.682167	NaN	7.630633
0.000000	-0.627881	NaN	6.313742	0.627881	NaN	-6.313742
0.000000	16.306486	NaN	-2.508133	-16.306486	NaN	2.508133
0.000000	15.531063	NaN	-1.151147	-15.531063	NaN	1.151147
0.000000	5.475431	NaN	-5.446125	-5.475431	NaN	5.446125
0.000000	49.477435	NaN	9.275225	-49.477435	NaN	-9.275225
0.000000	16.000520	NaN	-20.231161	-16.000520	NaN	20.231161
0.000000	38.817075	NaN	-0.846087	-38.817075	NaN	0.846087
0.000000	15.063223	NaN	-5.357693	-15.063223	NaN	5.357693
0.000000	27.038302	NaN	2.695379	-27.038302	NaN	-2.695379
0.000000	31.258856	NaN	3.879701	-31.258856	NaN	-3.879701
0.000000	33.391483	NaN	1.639504	-33.391483	NaN	-1.639504
0.000000	4.534167	NaN	9.259202	-4.534167	NaN	-9.259202
0.000000	40.247263	NaN	5.457100	-40.247263	NaN	-5.457100
0.000000	15.947881	NaN	-2.187536	-15.947881	NaN	2.187536
0.000000	20.670772	NaN	2.024642	-20.670772	NaN	-2.024642
0.000000	31.996895	NaN	10.281832	-31.996895	NaN	-10.281832
0.000000	14.518071	NaN	3.864666	-14.518071	NaN	-3.864666
0.000000	2.026536	NaN	-4.425525	-2.026536	NaN	4.425525
0.000000	8.501482	NaN	-4.985338	-8.501482	NaN	4.985338
0.000000	22.815005	NaN	-4.786400	-22.815005	NaN	4.786400
0.000000	32.748157	NaN	5.987657	-32.748157	NaN	-5.987657
0.000000	30.853716	NaN	-5.926237	-30.853716	NaN	5.926237
0.000000	27.181816	NaN	10.187425	-27.181816	NaN	-10.187425
0.000000	32.388585	NaN	5.421411	-32.388585	NaN	-5.421411
0.000000	8.307343	NaN	14.070069	-8.307343	NaN	-14.070069
0.000000	24.083832	NaN	1.619549	-24.083832	NaN	-1.619549
0.000000	17.170378	NaN	-7.382616	-17.170378	NaN	7.382616
0.000000	16.420013	NaN	4.567428	-16.420013	NaN	-4.567428
0.000000	16.312559	NaN	-5.330811	-16.312559	NaN	5.330811
0.000000	4.451668	NaN	-19.831083	-4.451668	NaN	19.831083
0.000000	16.711294	NaN	-3.586691	-16.711294	NaN	3.586691
0.000000	32.472630	NaN	6.815575	-32.472630	NaN	-6.815575
0.000000	32.395782	NaN	-11.559887	-32.395782	NaN	11.559887
0.000000	14.371905	NaN	-10.938222	-14.371905	NaN	10.938222
0.000000	26.295875	NaN	1.564961	-26.295875	NaN	-1.564961
0.000000	24.756180	NaN	-4.042662	-24.756180	NaN	4.042662
0.000000	34.056290	NaN	10.767932	-34.056290	NaN	-10.767932
0.000000	-14.424686	NaN	-0.031430	14.424686	NaN	0.031430
0.000000	18.131030	NaN	9.733243	-18.131030	NaN	-9.733243
0.000000	26.974007	NaN	-4.780462	-26.974007	NaN	4.780462
0.000000	15.406173	NaN	-3.114127	-15.406173	NaN	3.114127
0.000000	1.061386	NaN	1.929787	-1.061386	NaN	-1.929787
0.000000	26.208279	NaN	-9.408473	-26.208279	NaN	9.408473
0.000000	4.253515	NaN	3.293905	-4.253515	NaN	-3.293905
0.000000	10.638052	NaN	-5.034715	-10.638052	NaN	5.034715
0.000000	15.393681	NaN	-7.049425	-15.393681	NaN	7.049425
0.000000	-3.246123	NaN	-5.567653	3.246123	NaN	5.567653
0.000000	16.120973	NaN	3.279888	-16.120973	NaN	-3.279888
0.000000	3.256169	NaN	-8.221542	-3.256169	NaN	8.221542
0.000000	16.175349	NaN	6.232523	-16.175349	NaN	-6.232523
0.000000	31.801158	NaN	-4.937402	-31.801158	NaN	4.937402
0.000000	5.660809	NaN	-4.945721	-5.660809	NaN	4.945721
0.000000	-0.770908	NaN	7.171956	0.770908	NaN	-7.171956
0.000000	34.645673	NaN	-0.931900	-34.645673	NaN	0.931900
0.000000	15.693445	NaN	3.875968	-15.693445	NaN	-3.875968
0.000000	21.275101	NaN	2.819020	-21.275101	NaN	-2.819020
0.000000	22.081235	NaN	0.867215	-22.081235	NaN	-0.867215
0.000000	20.069580	NaN	-2.790597	-20.069580	NaN	2.790597
0.000000	24.123105	NaN	0.979621	-24.123105	NaN	-0.979621
0.000000	28.786233	NaN	2.832643	-28.786233	NaN	-2.832643
0.000000	19.944933	NaN	1.151873	-19.944933	NaN	-1.151873
0.000000	3.759097	NaN	-8.580375	-3.759097	NaN	8.580375
0.000000	26.523569	NaN	-10.228435	-26.523569	NaN	10.228435
0.000000	13.375939	NaN	-7.822423	-13.375939	NaN	7.822423
0.000000	12.249298	NaN	-4.048863	-12.249298	NaN	4.048863
0.000000	35.323274	NaN	2.634122	-35.323274	NaN	-2.634122
0.000000	18.152142	NaN	-4.783881	-18.152142	NaN	4.783881
0.000000	8.482896	NaN	-6.541840	-8.482896	NaN	6.541840
0.000000	6.859892	NaN	-3.659578	-6.859892	NaN	3.659578
0.000000	36.509425	NaN	7.533889	-36.509425	NaN	-7.533889
0.000000	38.732415	NaN	0.017003	-38.732415	NaN	-0.017003
0.000000	37.037764	NaN	-1.802677	-37.037764	NaN	1.802677
0.000000	26.296919	NaN	-2.380576	-26.296919	NaN	2.380576
0.000000	8.047713	NaN	-3.134892	-8.047713	NaN	3.134892
0.000000	9.358549	NaN	11.928728	-9.358549	NaN	-11.928728
0.000000	28.037395	NaN	12.498243	-28.037395	NaN	-12.498243
0.000000	31.213094	NaN	-0.598015	-31.213094	NaN	0.598015
0.000000	20.956415	NaN	3.502742	-20.956415	NaN	-3.502742
0.000000	26.188255	NaN	5.484004	-26.188255	NaN	-5.484004
0.000000	29.000698	NaN	10.478905	-29.000698	NaN	-10.478905
0.000000	15.062316	NaN	4.302861	-15.062316	NaN	-4.302861
0.000000	26.916628	NaN	4.343633	-26.916628	NaN	-4.343633
0.000000	19.548716	NaN	3.639789	-19.548716	NaN	-3.639789
0.000000	29.194701	NaN	5.650014	-29.194701	NaN	-5.650014
0.000000	9.567517	NaN	-19.464254	-9.567517	NaN	19.464254
0.000000	13.414117	NaN	-11.718244	-13.414117	NaN	11.718244
0.000000	14.577863	NaN	5.459026	-14.577863	NaN	-5.459026
0.000000	15.116353	NaN	5.014815	-15.116353	NaN	-5.014815
0.000000	11.480879	NaN	0.249645	-11.480879	NaN	-0.249645
0.000000	10.134231	NaN	6.739850	-10.134231	NaN	-6.739850
0.000000	10.550022	NaN	6.008314	-10.550022	NaN	-6.008314
0.000000	36.897259	NaN	2.432972	-36.897259	NaN	-2.432972
0.000000	38.825944	NaN	-5.339957	-38.825944	NaN	5.339957
0.000000	30.329682	NaN	-16.357235	-30.329682	NaN	16.357235
0.000000	33.034599	NaN	10.183867	-33.034599	NaN	-10.183867
0.000000	13.979339	NaN	-0.649607	-13.979339	NaN	0.649607
0.000000	30.050904	NaN	-4.748545	-30.050904	NaN	4.748545
0.000000	-3.227986	NaN	-11.431821	3.227986	NaN	11.431821
0.000000	13.916104	NaN	2.092925	-13.916104	NaN	-2.092925
0.000000	22.781519	NaN	-1.770991	-22.781519	NaN	1.770991
0.000000	34.386321	NaN	7.314628	-34.386321	NaN	-7.314628
0.000000	41.580788	NaN	2.589851	-41.580788	NaN	-2.589851
0.000000	16.283871	NaN	6.864157	-16.283871	NaN	-6.864157
0.000000	27.206818	NaN	-3.223206	-27.206818	NaN	3.223206
0.000000	21.616730	NaN	-2.002111	-21.616730	NaN	2.002111
0.000000	15.777973	NaN	-18.250220	-15.777973	NaN	18.250220
0.000000	27.116790	NaN	5.428348	-27.116790	NaN	-5.428348
0.000000	12.191597	NaN	-2.697262	-12.191597	NaN	2.697262
0.000000	30.246270	NaN	-0.493477	-30.246270	NaN	0.493477
0.000000	20.033667	NaN	1.559892	-20.033667	NaN	-1.559892
0.000000	8.810612	NaN	3.682434	-8.810612	NaN	-3.682434
0.000000	12.340253	NaN	-0.070616	-12.340253	NaN	0.070616
0.000000	10.003901	NaN	-7.320759	-10.003901	NaN	7.320759
0.000000	21.054906	NaN	-4.020750	-21.054906	NaN	4.020750
0.000000	26.322291	NaN	-0.428675	-26.322291	NaN	0.428675
0.000000	24.762560	NaN	-6.182775	-24.762560	NaN	6.182775
0.000000	28.072632	NaN	4.149105	-28.072632	NaN	-4.149105
0.000000	27.851972	NaN	0.347252	-27.851972	NaN	-0.347252
0.000000	21.123197	NaN	7.592520	-21.123197	NaN	-7.592520
0.000000	21.568059	NaN	5.120704	-21.568059	NaN	-5.120704
0.000000	11.469533	NaN	0.627993	-11.469533	NaN	-0.627993
0.000000	17.407445	NaN	-11.081766	-17.407445	NaN	11.081766
0.000000	28.863646	NaN	5.280173	-28.863646	NaN	-5.280173
0.000000	31.485863	NaN	2.010630	-31.485863	NaN	-2.010630
0.000000	23.371911	NaN	2.254009	-23.371911	NaN	-2.254009
0.000000	15.195316	NaN	-1.511522	-15.195316	NaN	1.511522
0.000000	12.765774	NaN	-1.516543	-12.765774	NaN	1.516543
0.000000	19.644625	NaN	3.815025	-19.644625	NaN	-3.815025
0.000000	27.438205	NaN	-2.335909	-27.438205	NaN	2.335909
0.000000	26.274468	NaN	1.893392	-26.274468	NaN	-1.893392
0.000000	32.298183	NaN	1.386508	-32.298183	NaN	-1.386508
0.000000	22.540387	NaN	0.568530	-22.540387	NaN	-0.568530
0.000000	19.219194	NaN	1.015194	-19.219194	NaN	-1.015194
0.000000	10.799409	NaN	2.679854	-10.799409	NaN	-2.679854
0.000000	26.535111	NaN	-10.693272	-26.535111	NaN	10.693272
0.000000	32.894316	NaN	10.668693	-32.894316	NaN	-10.668693
0.000000	13.586565	NaN	3.979809	-13.586565	NaN	-3.979809
0.000000	24.720286	NaN	6.078785	-24.720286	NaN	-6.078785
0.000000	13.813942	NaN	8.957531	-13.813942	NaN	-8.957531
0.000000	4.050521	NaN	-14.879120	-4.050521	NaN	14.879120
0.000000	23.143953	NaN	2.055546	-23.143953	NaN	-2.055546
0.000000	26.954828	NaN	-1.015745	-26.954828	NaN	1.015745
0.000000	4.853984	NaN	-10.922555	-4.853984	NaN	10.922555
0.000000	-0.976009	NaN	-18.451683	0.976009	NaN	18.451683
0.000000	22.468818	NaN	2.613337	-22.468818	NaN	-2.613337
0.000000	15.471752	NaN	-6.371570	-15.471752	NaN	6.371570
0.000000	24.398631	NaN	8.745297	-24.398631	NaN	-8.745297
0.000000	23.871191	NaN	1.791824	-23.871191	NaN	-1.791824
0.000000	2.727732	NaN	-5.978906	-2.727732	NaN	5.978906
0.000000	9.973149	NaN	-1.731172	-9.973149	NaN	1.731172
0.000000	21.764105	NaN	2.722072	-21.764105	NaN	-2.722072
0.000000	18.259078	NaN	13.337342	-18.259078	NaN	-13.337342
0.000000	12.309812	NaN	10.226733	-12.309812	NaN	-10.226733
0.000000	28.204792	NaN	10.093728	-28.204792	NaN	-10.093728
0.000000	40.899051	NaN	-3.902321	-40.899051	NaN	3.902321
0.000000	19.359036	NaN	2.242220	-19.359036	NaN	-2.242220
0.000000	14.700752	NaN	-4.428888	-14.700752	NaN	4.428888
0.000000	32.547175	NaN	3.170152	-32.547175	NaN	-3.170152
0.000000	12.490310	NaN	-0.097818	-12.490310	NaN	0.097818
0.000000	4.370283	NaN	3.690895	-4.370283	NaN	-3.690895
0.000000	0.967508	NaN	0.685029	-0.967508	NaN	-0.685029
0.000000	18.700256	NaN	9.585525	-18.700256	NaN	-9.585525
0.000000	15.400850	NaN	-9.136992	-15.400850	NaN	9.136992
0.000000	11.589439	NaN	-4.558082	-11.589439	NaN	4.558082
0.000000	18.419822	NaN	8.613054	-18.419822	NaN	-8.613054
0.000000	14.286621	NaN	8.879800	-14.286621	NaN	-8.879800
0.000000	38.822269	NaN	4.196697	-38.822269	NaN	-4.196697
0.000000	20.818012	NaN	-7.450443	-20.818012	NaN	7.450443
0.000000	13.505078	NaN	-2.259524	-13.505078	NaN	2.259524
0.000000	23.314199	NaN	-2.879613	-23.314199	NaN	2.879613
0.000000	19.474597	NaN	-9.821967	-19.474597	NaN	9.821967
0.000000	17.326257	NaN	-0.237203	-17.326257	NaN	0.237203
0.000000	25.970306	NaN	2.704825	-25.970306	NaN	-2.704825
0.000000	10.133013	NaN	1.702835	-10.133013	NaN	-1.702835
0.000000	36.932343	NaN	4.943458	-36.932343	NaN	-4.943458
0.000000	3.573399	NaN	4.214163	-3.573399	NaN	-4.214163
0.000000	10.422321	NaN	-13.376693	-10.422321	NaN	13.376693
0.000000	19.523574	NaN	-3.864389	-19.523574	NaN	3.864389
0.000000	23.380943	NaN	5.339712	-23.380943	NaN	-5.339712
0.000000	45.127170	NaN	11.910269	-45.127170	NaN	-11.910269
0.000000	19.238450	NaN	-3.189219	-19.238450	NaN	3.189219
0.000000	18.809739	NaN	2.281394	-18.809739	NaN	-2.281394
0.000000	10.742932	NaN	-2.524252	-10.742932	NaN	2.524252
0.000000	13.276966	NaN	-2.453750	-13.276966	NaN	2.453750
0.000000	23.726064	NaN	-6.979273	-23.726064	NaN	6.979273
0.000000	13.605153	NaN	0.840509	-13.605153	NaN	-0.840509
0.000000	-0.540220	NaN	2.354074	0.540220	NaN	-2.354074
0.000000	36.788790	NaN	-2.144762	-36.788790	NaN	2.144762
0.000000	19.109289	NaN	-2.453788	-19.109289	NaN	2.453788
0.000000	24.062429	NaN	-3.324945	-24.062429	NaN	3.324945
0.000000	24.195605	NaN	-11.023895	-24.195605	NaN	11.023895
0.000000	37.335764	NaN	-0.351836	-37.335764	NaN	0.351836
0.000000	27.050554	NaN	1.852693	-27.050554	NaN	-1.852693
0.000000	23.137023	NaN	-3.703552	-23.137023	NaN	3.703552
0.000000	32.714340	NaN	-2.237792	-32.714340	NaN	2.237792
0.000000	17.485423	NaN	-7.697825	-17.485423	NaN	7.697825
0.000000	20.125136	NaN	4.796410	-20.125136	NaN	-4.796410
0.000000	14.810410	NaN	2.595354	-14.810410	NaN	-2.595354
0.000000	25.222365	NaN	3.634033	-25.222365	NaN	-3.634033
0.000000	23.885306	NaN	10.380343	-23.885306	NaN	-10.380343
0.000000	-10.774999	NaN	7.078573	10.774999	NaN	-7.078573
0.000000	38.030712	NaN	7.443197	-38.030712	NaN	-7.443197
0.000000	21.662087	NaN	1.064059	-21.662087	NaN	-1.064059
0.000000	30.977427	NaN	-1.151925	-30.977427	NaN	1.151925
0.000000	17.050867	NaN	2.576376	-17.050867	NaN	-2.576376
0.000000	9.258574	NaN	-0.560557	-9.258574	NaN	0.560557
0.000000	31.911937	NaN	6.394536	-31.911937	NaN	-6.394536
0.000000	12.997445	NaN	6.169031	-12.997445	NaN	-6.169031
0.000000	18.903945	NaN	-17.162417	-18.903945	NaN	17.162417
0.000000	13.879307	NaN	-6.441097	-13.879307	NaN	6.441097
0.000000	-2.507447	NaN	4.361513	2.507447	NaN	-4.361513
0.000000	39.580339	NaN	6.229344	-39.580339	NaN	-6.229344
0.000000	16.553300	NaN	-1.002611	-16.553300	NaN	1.002611
0.000000	19.055403	NaN	-1.590331	-19.055403	NaN	1.590331
0.000000	39.227916	NaN	-2.299532	-39.227916	NaN	2.299532
0.000000	28.412828	NaN	-8.559584	-28.412828	NaN	8.559584
0.000000	22.732509	NaN	6.617451	-22.732509	NaN	-6.617451
0.000000	-1.650981	NaN	1.521957	1.650981	NaN	-1.521957
0.000000	23.326852	NaN	0.217642	-23.326852	NaN	-0.217642
0.000000	26.239736	NaN	-8.706591	-26.239736	NaN	8.706591
0.000000	29.897963	NaN	1.127724	-29.897963	NaN	-1.127724
0.000000	27.993314	NaN	7.918353	-27.993314	NaN	-7.918353
0.000000	30.336773	NaN	-3.137284	-30.336773	NaN	3.137284
0.000000	27.483676	NaN	-3.216334	-27.483676	NaN	3.216334
0.000000	33.441434	NaN	-0.312949	-33.441434	NaN	0.312949
0.000000	11.110194	NaN	10.498295	-11.110194	NaN	-10.498295
0.000000	6.290972	NaN	-0.236897	-6.290972	NaN	0.236897
0.000000	20.313632	NaN	9.405713	-20.313632	NaN	-9.405713
0.000000	4.678814	NaN	-9.226167	-4.678814	NaN	9.226167
0.000000	25.029832	NaN	2.200511	-25.029832	NaN	-2.200511
0.000000	16.911174	NaN	0.211295	-16.911174	NaN	-0.211295
0.000000	29.142120	NaN	1.019555	-29.142120	NaN	-1.019555
0.000000	15.393640	NaN	-0.512456	-15.393640	NaN	0.512456
0.000000	9.851233	NaN	2.928464	-9.851233	NaN	-2.928464
0.000000	31.374955	NaN	15.389025	-31.374955	NaN	-15.389025
0.000000	17.739184	NaN	-4.618642	-17.739184	NaN	4.618642
0.000000	7.918588	NaN	-6.097530	-7.918588	NaN	6.097530
0.000000	30.914692	NaN	-3.886707	-30.914692	NaN	3.886707
0.000000	19.530082	NaN	2.280292	-19.530082	NaN	-2.280292
0.000000	15.029971	NaN	2.932876	-15.029971	NaN	-2.932876
0.000000	30.029021	NaN	13.974780	-30.029021	NaN	-13.974780
0.000000	-5.920165	NaN	-7.679211	5.920165	NaN	7.679211
0.000000	24.641128	NaN	-6.381682	-24.641128	NaN	6.381682
0.000000	23.157971	NaN	-9.197475	-23.157971	NaN	9.197475
0.000000	16.836269	NaN	-13.514534	-16.836269	NaN	13.514534
0.000000	19.154563	NaN	8.326139	-19.154563	NaN	-8.326139
0.000000	11.305017	NaN	0.497992	-11.305017	NaN	-0.497992
0.000000	15.321676	NaN	9.869019	-15.321676	NaN	-9.869019
0.000000	15.143943	NaN	0.837912	-15.143943	NaN	-0.837912
0.000000	24.034119	NaN	2.500083	-24.034119	NaN	-2.500083
0.000000	31.247858	NaN	-7.448256	-31.247858	NaN	7.448256
0.000000	30.473660	NaN	5.264758	-30.473660	NaN	-5.264758
0.000000	18.484136	NaN	-4.700148	-18.484136	NaN	4.700148
0.000000	28.513662	NaN	-2.128765	-28.513662	NaN	2.128765
0.000000	12.967024	NaN	-10.158618	-12.967024	NaN	10.158618
0.000000	24.822682	NaN	-2.015306	-24.822682	NaN	2.015306
0.000000	37.610937	NaN	5.194181	-37.610937	NaN	-5.194181
0.000000	10.055263	NaN	0.438795	-10.055263	NaN	-0.438795
0.000000	14.870743	NaN	-3.903157	-14.870743	NaN	3.903157
0.000000	25.427407	NaN	-7.593162	-25.427407	NaN	7.593162
0.000000	13.661404	NaN	-0.347345	-13.661404	NaN	0.347345
0.000000	17.935369	NaN	-8.544244	-17.935369	NaN	8.544244
0.000000	10.050896	NaN	-2.356252	-10.050896	NaN	2.356252
0.000000	9.405275	NaN	6.629498	-9.405275	NaN	-6.629498
0.000000	17.918664	NaN	3.030214	-17.918664	NaN	-3.030214
0.000000	26.990245	NaN	1.679367	-26.990245	NaN	-1.679367
0.000000	22.539754	NaN	-3.593764	-22.539754	NaN	3.593764
0.000000	12.875967	NaN	11.529166	-12.875967	NaN	-11.529166
0.000000	21.371106	NaN	-0.273780	-21.371106	NaN	0.273780
0.000000	34.180595	NaN	0.177423	-34.180595	NaN	-0.177423
0.000000	19.652528	NaN	1.539631	-19.652528	NaN	-1.539631
0.000000	11.705090	NaN	5.918205	-11.705090	NaN	-5.918205
0.000000	6.270247	NaN	1.441115	-6.270247	NaN	-1.441115
0.000000	15.405666	NaN	2.757917	-15.405666	NaN	-2.757917
0.000000	12.052881	NaN	-2.707495	-12.052881	NaN	2.707495
0.000000	15.234995	NaN	2.668438	-15.234995	NaN	-2.668438
0.000000	31.072824	NaN	-2.882997	-31.072824	NaN	2.882997
0.000000	13.167029	NaN	1.274437	-13.167029	NaN	-1.274437
0.000000	13.480178	NaN	-8.569182	-13.480178	NaN	8.569182
0.000000	34.673447	NaN	-9.005988	-34.673447	NaN	9.005988
0.000000	4.130270	NaN	4.112744	-4.130270	NaN	-4.112744
0.000000	22.167697	NaN	-0.152791	-22.167697	NaN	0.152791
0.000000	19.136895	NaN	-4.044642	-19.136895	NaN	4.044642
0.000000	33.264185	NaN	-2.528135	-33.264185	NaN	2.528135
0.000000	11.044500	NaN	0.043462	-11.044500	NaN	-0.043462
0.000000	30.247544	NaN	-11.289586	-30.247544	NaN	11.289586
0.000000	5.500732	NaN	-3.235350	-5.500732	NaN	3.235350
0.000000	31.246709	NaN	2.745409	-31.246709	NaN	-2.745409
0.000000	7.635919	NaN	-4.549931	-7.635919	NaN	4.549931
0.000000	11.465076	NaN	-2.061006	-11.465076	NaN	2.061006
0.000000	7.768205	NaN	-5.194539	-7.768205	NaN	5.194539
0.000000	31.120508	NaN	-8.019184	-31.120508	NaN	8.019184
0.000000	10.387208	NaN	11.357713	-10.387208	NaN	-11.357713
0.000000	32.161496	NaN	8.939306	-32.161496	NaN	-8.939306
0.000000	0.760779	NaN	-5.899401	-0.760779	NaN	5.899401
0.000000	20.643985	NaN	-5.072713	-20.643985	NaN	5.072713
0.000000	35.505592	NaN	-4.843765	-35.505592	NaN	4.843765
0.000000	14.808031	NaN	2.967205	-14.808031	NaN	-2.967205
0.000000	41.021034	NaN	3.716448	-41.021034	NaN	-3.716448
0.000000	38.324212	NaN	9.928445	-38.324212	NaN	-9.928445
0.000000	-7.037525	NaN	-14.902444	7.037525	NaN	14.902444
0.000000	15.954847	NaN	-7.369070	-15.954847	NaN	7.369070
0.000000	39.083841	NaN	5.329685	-39.083841	NaN	-5.329685
0.000000	24.401051	NaN	-13.758923	-24.401051	NaN	13.758923
0.000000	27.572745	NaN	-1.508089	-27.572745	NaN	1.508089
0.000000	21.330628	NaN	16.578896	-21.330628	NaN	-16.578896
0.000000	11.710816	NaN	3.583401	-11.710816	NaN	-3.583401
0.000000	7.980376	NaN	-6.481364	-7.980376	NaN	6.481364
0.000000	18.913692	NaN	0.138069	-18.913692	NaN	-0.138069
0.000000	6.514315	NaN	1.969385	-6.514315	NaN	-1.969385
0.000000	14.500004	NaN	-2.729388	-14.500004	NaN	2.729388
0.000000	35.709317	NaN	2.301542	-35.709317	NaN	-2.301542
0.000000	20.692536	NaN	-5.263393	-20.692536	NaN	5.263393
0.000000	17.663926	NaN	-5.011322	-17.663926	NaN	5.011322
0.000000	12.154805	NaN	-7.895472	-12.154805	NaN	7.895472
0.000000	34.725223	NaN	-0.754320	-34.725223	NaN	0.754320
0.000000	-10.230125	NaN	-6.116388	10.230125	NaN	6.116388
0.000000	17.125846	NaN	1.046221	-17.125846	NaN	-1.046221
0.000000	38.830253	NaN	0.554173	-38.830253	NaN	-0.554173
0.000000	17.514593	NaN	6.407148	-17.514593	NaN	-6.407148
0.000000	22.654622	NaN	-5.162121	-22.654622	NaN	5.162121
0.000000	32.221804	NaN	-3.852778	-32.221804	NaN	3.852778
0.000000	10.325859	NaN	-9.797074	-10.325859	NaN	9.797074
0.000000	33.450485	NaN	-12.946401	-33.450485	NaN	12.946401
0.000000	10.088415	NaN	-2.297643	-10.088415	NaN	2.297643
0.000000	17.337381	NaN	9.824770	-17.337381	NaN	-9.824770
0.000000	11.151406	NaN	3.085719	-11.151406	NaN	-3.085719
0.000000	18.305469	NaN	-2.250111	-18.305469	NaN	2.250111
0.000000	2.859276	NaN	-9.522952	-2.859276	NaN	9.522952
0.000000	19.706114	NaN	5.349268	-19.706114	NaN	-5.349268
0.000000	-1.299448	NaN	7.902841	1.299448	NaN	-7.902841
0.000000	28.038224	NaN	-4.299974	-28.038224	NaN	4.299974
0.000000	3.673929	NaN	-6.194026	-3.673929	NaN	6.194026
0.000000	20.614870	NaN	9.953346	-20.614870	NaN	-9.953346
0.000000	34.149977	NaN	-2.822681	-34.149977	NaN	2.822681
0.000000	22.865480	NaN	-5.806809	-22.865480	NaN	5.806809
0.000000	11.172347	NaN	-8.813176	-11.172347	NaN	8.813176
0.000000	24.689294	NaN	-1.916907	-24.689294	NaN	1.916907
0.000000	11.682235	NaN	-8.049740	-11.682235	NaN	8.049740
0.000000	24.595508	NaN	3.847286	-24.595508	NaN	-3.847286
0.000000	28.730423	NaN	0.643173	-28.730423	NaN	-0.643173
0.000000	22.465806	NaN	-1.300096	-22.465806	NaN	1.300096
0.000000	19.655633	NaN	-3.452315	-19.655633	NaN	3.452315
0.000000	47.478525	NaN	10.762911	-47.478525	NaN	-10.762911
0.000000	36.671232	NaN	9.352277	-36.671232	NaN	-9.352277
0.000000	31.927855	NaN	-4.859069	-31.927855	NaN	4.859069
0.000000	36.450814	NaN	3.746894	-36.450814	NaN	-3.746894
0.000000	35.332764	NaN	3.985824	-35.332764	NaN	-3.985824
0.000000	15.747896	NaN	-5.770618	-15.747896	NaN	5.770618
0.000000	30.134108	NaN	0.542929	-30.134108	NaN	-0.542929
0.000000	24.251411	NaN	8.543715	-24.251411	NaN	-8.543715
0.000000	-3.655085	NaN	9.322041	3.655085	NaN	-9.322041
0.000000	-1.243603	NaN	2.292086	1.243603	NaN	-2.292086
0.000000	19.237590	NaN	9.464091	-19.237590	NaN	-9.464091
0.000000	31.769794	NaN	10.515174	-31.769794	NaN	-10.515174
0.000000	27.349174	NaN	-4.047813	-27.349174	NaN	4.047813
0.000000	27.002446	NaN	3.704607	-27.002446	NaN	-3.704607
0.000000	9.080795	NaN	-0.428104	-9.080795	NaN	0.428104
0.000000	21.461974	NaN	4.516260	-21.461974	NaN	-4.516260
0.000000	4.585497	NaN	-9.375053	-4.585497	NaN	9.375053
0.000000	29.612382	NaN	-22.173168	-29.612382	NaN	22.173168
0.000000	13.396891	NaN	-3.486278	-13.396891	NaN	3.486278
0.000000	38.743515	NaN	14.114589	-38.743515	NaN	-14.114589
0.000000	39.981041	NaN	-8.565053	-39.981041	NaN	8.565053
0.000000	33.935833	NaN	-3.596682	-33.935833	NaN	3.596682
0.000000	19.429246	NaN	4.302650	-19.429246	NaN	-4.302650
0.000000	4.407289	NaN	6.267787	-4.407289	NaN	-6.267787
0.000000	30.935304	NaN	-0.542756	-30.935304	NaN	0.542756
0.000000	20.100434	NaN	0.092963	-20.100434	NaN	-0.092963
0.000000	-0.910880	NaN	-7.446121	0.910880	NaN	7.446121
0.000000	15.791791	NaN	5.019655	-15.791791	NaN	-5.019655
0.000000	-1.141433	NaN	3.945608	1.141433	NaN	-3.945608
0.000000	29.832876	NaN	-2.143522	-29.832876	NaN	2.143522
0.000000	15.298696	NaN	1.018437	-15.298696	NaN	-1.018437
0.000000	25.617160	NaN	11.328038	-25.617160	NaN	-11.328038
0.000000	14.635778	NaN	-5.402884	-14.635778	NaN	5.402884
0.000000	7.526118	NaN	-2.060505	-7.526118	NaN	2.060505
0.000000	41.957287	NaN	3.763436	-41.957287	NaN	-3.763436
0.000000	-8.294589	NaN	-4.785045	8.294589	NaN	4.785045
0.000000	17.874283	NaN	0.026899	-17.874283	NaN	-0.026899
0.000000	22.827447	NaN	1.126936	-22.827447	NaN	-1.126936
0.000000	-0.210873	NaN	-5.329462	0.210873	NaN	5.329462
0.000000	27.786761	NaN	-12.017952	-27.786761	NaN	12.017952
0.000000	14.522173	NaN	-11.857669	-14.522173	NaN	11.857669
0.000000	13.025559	NaN	-1.026830	-13.025559	NaN	1.026830
0.000000	14.418470	NaN	3.854216	-14.418470	NaN	-3.854216
0.000000	15.911228	NaN	-6.829610	-15.911228	NaN	6.829610
0.000000	21.947919	NaN	-8.778637	-21.947919	NaN	8.778637
0.000000	22.702336	NaN	-1.573099	-22.702336	NaN	1.573099
0.000000	23.611597	NaN	-0.869354	-23.611597	NaN	0.869354
0.000000	28.077137	NaN	0.371400	-28.077137	NaN	-0.371400
0.000000	26.071634	NaN	-1.049313	-26.071634	NaN	1.049313
0.000000	39.608319	NaN	10.563594	-39.608319	NaN	-10.563594
0.000000	8.917880	NaN	-2.666247	-8.917880	NaN	2.666247
0.000000	18.547865	NaN	-5.288688	-18.547865	NaN	5.288688
0.000000	13.708213	NaN	-4.928657	-13.708213	NaN	4.928657
0.000000	29.979250	NaN	5.850713	-29.979250	NaN	-5.850713
0.000000	7.788926	NaN	-7.904848	-7.788926	NaN	7.904848
0.000000	21.526862	NaN	8.836281	-21.526862	NaN	-8.836281
0.000000	4.484198	NaN	-4.462176	-4.484198	NaN	4.462176
0.000000	17.118965	NaN	12.750035	-17.118965	NaN	-12.750035
0.000000	24.472074	NaN	-4.752682	-24.472074	NaN	4.752682
0.000000	12.073848	NaN	-13.020172	-12.073848	NaN	13.020172
0.000000	32.039498	NaN	-0.443042	-32.039498	NaN	0.443042
0.000000	27.430414	NaN	-5.355172	-27.430414	NaN	5.355172
0.000000	32.766657	NaN	1.520056	-32.766657	NaN	-1.520056
0.000000	0.584337	NaN	-1.274774	-0.584337	NaN	1.274774
0.000000	21.099650	NaN	4.599017	-21.099650	NaN	-4.599017
0.000000	24.095352	NaN	1.313784	-24.095352	NaN	-1.313784
0.000000	20.470495	NaN	4.686426	-20.470495	NaN	-4.686426
0.000000	13.218206	NaN	-0.759366	-13.218206	NaN	0.759366
0.000000	22.670474	NaN	2.369548	-22.670474	NaN	-2.369548
0.000000	18.043755	NaN	14.794215	-18.043755	NaN	-14.794215
0.000000	17.431164	NaN	-6.497741	-17.431164	NaN	6.497741
0.000000	12.263551	NaN	-11.127727	-12.263551	NaN	11.127727
0.000000	11.291082	NaN	-5.946579	-11.291082	NaN	5.946579
0.000000	7.081624	NaN	-5.079687	-7.081624	NaN	5.079687
0.000000	8.079794	NaN	3.092579	-8.079794	NaN	-3.092579
0.000000	21.493412	NaN	5.264121	-21.493412	NaN	-5.264121
0.000000	18.823902	NaN	7.156835	-18.823902	NaN	-7.156835
0.000000	16.354144	NaN	-0.173721	-16.354144	NaN	0.173721
0.000000	9.074493	NaN	4.473590	-9.074493	NaN	-4.473590
0.000000	41.417248	NaN	-0.102421	-41.417248	NaN	0.102421
0.000000	26.607283	NaN	14.943950	-26.607283	NaN	-14.943950
0.000000	34.944946	NaN	2.251999	-34.944946	NaN	-2.251999
0.000000	30.459147	NaN	10.577441	-30.459147	NaN	-10.577441
0.000000	6.893296	NaN	-1.831457	-6.893296	NaN	1.831457
0.000000	13.864726	NaN	-0.173567	-13.864726	NaN	0.173567
0.000000	27.921688	NaN	-6.539178	-27.921688	NaN	6.539178
0.000000	31.097355	NaN	-3.344086	-31.097355	NaN	3.344086
0.000000	24.370606	NaN	5.222384	-24.370606	NaN	-5.222384
0.000000	-6.658787	NaN	0.652019	6.658787	NaN	-0.652019
0.000000	7.603611	NaN	-2.668087	-7.603611	NaN	2.668087
0.000000	19.219540	NaN	-6.612652	-19.219540	NaN	6.612652
0.000000	20.484618	NaN	-4.434708	-20.484618	NaN	4.434708
0.000000	39.098668	NaN	-7.242519	-39.098668	NaN	7.242519
0.000000	22.180828	NaN	-15.031864	-22.180828	NaN	15.031864
0.000000	12.030834	NaN	-6.936608	-12.030834	NaN	6.936608
0.000000	4.488315	NaN	8.964654	-4.488315	NaN	-8.964654
0.000000	4.682878	NaN	-3.508975	-4.682878	NaN	3.508975
0.000000	22.942308	NaN	0.988165	-22.942308	NaN	-0.988165
0.000000	20.539403	NaN	-5.807966	-20.539403	NaN	5.807966
0.000000	19.975178	NaN	-1.750817	-19.975178	NaN	1.750817
0.000000	34.575064	NaN	-17.698028	-34.575064	NaN	17.698028
0.000000	23.951813	NaN	-7.214272	-23.951813	NaN	7.214272
0.000000	1.184160	NaN	3.524655	-1.184160	NaN	-3.524655
0.000000	18.372362	NaN	4.495002	-18.372362	NaN	-4.495002
0.000000	39.107996	NaN	-10.105468	-39.107996	NaN	10.105468
0.000000	18.280921	NaN	-3.018908	-18.280921	NaN	3.018908
0.000000	22.042109	NaN	-0.916105	-22.042109	NaN	0.916105
0.000000	21.080986	NaN	-6.005805	-21.080986	NaN	6.005805
0.000000	17.851444	NaN	-8.604465	-17.851444	NaN	8.604465
0.000000	35.273588	NaN	-1.631170	-35.273588	NaN	1.631170
0.000000	20.649381	NaN	3.032363	-20.649381	NaN	-3.032363
0.000000	23.319113	NaN	-2.875436	-23.319113	NaN	2.875436
0.000000	15.473516	NaN	-13.659267	-15.473516	NaN	13.659267
0.000000	21.597223	NaN	-5.211621	-21.597223	NaN	5.211621
0.000000	32.088167	NaN	-8.780395	-32.088167	NaN	8.780395
0.000000	37.577100	NaN	-14.111656	-37.577100	NaN	14.111656
0.000000	30.359342	NaN	-3.384918	-30.359342	NaN	3.384918
0.000000	27.965428	NaN	6.711531	-27.965428	NaN	-6.711531
0.000000	20.335351	NaN	-3.490419	-20.335351	NaN	3.490419
0.000000	26.582694	NaN	-1.761056	-26.582694	NaN	1.761056
0.000000	27.090122	NaN	9.385178	-27.090122	NaN	-9.385178
0.000000	14.482193	NaN	-12.071127	-14.482193	NaN	12.071127
0.000000	26.002439	NaN	1.445284	-26.002439	NaN	-1.445284
0.000000	27.470924	NaN	2.841218	-27.470924	NaN	-2.841218
0.000000	23.826090	NaN	-3.686733	-23.826090	NaN	3.686733
0.000000	6.441361	NaN	-20.071960	-6.441361	NaN	20.071960
0.000000	7.343211	NaN	3.341648	-7.343211	NaN	-3.341648
0.000000	20.705093	NaN	-1.451882	-20.705093	NaN	1.451882
0.000000	13.031404	NaN	12.640692	-13.031404	NaN	-12.640692
0.000000	31.945915	NaN	-9.643278	-31.945915	NaN	9.643278
0.000000	20.897440	NaN	-2.404219	-20.897440	NaN	2.404219
0.000000	2.732984	NaN	2.289750	-2.732984	NaN	-2.289750
0.000000	31.897051	NaN	-0.589210	-31.897051	NaN	0.589210
0.000000	12.032224	NaN	-14.313643	-12.032224	NaN	14.313643
0.000000	25.685533	NaN	13.699391	-25.685533	NaN	-13.699391
0.000000	11.582261	NaN	-9.185559	-11.582261	NaN	9.185559
0.000000	5.621115	NaN	-3.167047	-5.621115	NaN	3.167047
0.000000	12.960263	NaN	-7.666151	-12.960263	NaN	7.666151
0.000000	38.212845	NaN	8.865401	-38.212845	NaN	-8.865401
0.000000	13.927897	NaN	5.658491	-13.927897	NaN	-5.658491
0.000000	34.688473	NaN	0.477104	-34.688473	NaN	-0.477104
0.000000	14.587115	NaN	-3.057743	-14.587115	NaN	3.057743
0.000000	30.759859	NaN	-7.203424	-30.759859	NaN	7.203424
0.000000	44.318612	NaN	8.843809	-44.318612	NaN	-8.843809
0.000000	34.135177	NaN	5.255085	-34.135177	NaN	-5.255085
0.000000	6.688177	NaN	-11.155647	-6.688177	NaN	11.155647
0.000000	29.705241	NaN	3.002347	-29.705241	NaN	-3.002347
0.000000	25.031293	NaN	0.559894	-25.031293	NaN	-0.559894
0.000000	18.969702	NaN	7.194396	-18.969702	NaN	-7.194396
0.000000	8.950704	NaN	10.276228	-8.950704	NaN	-10.276228
0.000000	31.694334	NaN	6.021863	-31.694334	NaN	-6.021863
0.000000	23.793905	NaN	-4.536182	-23.793905	NaN	4.536182
0.000000	9.388747	NaN	0.075417	-9.388747	NaN	-0.075417
0.000000	7.264033	NaN	-4.064002	-7.264033	NaN	4.064002
0.000000	3.520861	NaN	-4.044687	-3.520861	NaN	4.044687
0.000000	30.099284	NaN	7.360275	-30.099284	NaN	-7.360275
0.000000	12.241349	NaN	-1.626295	-12.241349	NaN	1.626295
0.000000	40.635418	NaN	-6.533340	-40.635418	NaN	6.533340
0.000000	22.602177	NaN	0.622046	-22.602177	NaN	-0.622046
0.000000	9.190816	NaN	-13.623749	-9.190816	NaN	13.623749
0.000000	24.658351	NaN	8.449027	-24.658351	NaN	-8.449027
0.000000	20.047080	NaN	-1.605501	-20.047080	NaN	1.605501
0.000000	27.629706	NaN	-2.338418	-27.629706	NaN	2.338418
0.000000	28.093269	NaN	-3.015106	-28.093269	NaN	3.015106
0.000000	21.065171	NaN	0.357362	-21.065171	NaN	-0.357362
0.000000	11.680374	NaN	-1.562597	-11.680374	NaN	1.562597
0.000000	3.887285	NaN	-3.726423	-3.887285	NaN	3.726423
0.000000	30.430722	NaN	-8.543783	-30.430722	NaN	8.543783
0.000000	24.974623	NaN	3.934449	-24.974623	NaN	-3.934449
0.000000	20.692588	NaN	0.589545	-20.692588	NaN	-0.589545
0.000000	4.473557	NaN	-16.221432	-4.473557	NaN	16.221432
0.000000	14.934612	NaN	-0.540910	-14.934612	NaN	0.540910
0.000000	23.049869	NaN	-1.735867	-23.049869	NaN	1.735867
0.000000	12.742931	NaN	-7.194155	-12.742931	NaN	7.194155
0.000000	22.264906	NaN	1.874147	-22.264906	NaN	-1.874147
0.000000	12.580910	NaN	12.292822	-12.580910	NaN	-12.292822
0.000000	26.457008	NaN	8.060951	-26.457008	NaN	-8.060951
0.000000	12.649585	NaN	-0.805140	-12.649585	NaN	0.805140
0.000000	1.195757	NaN	-4.088276	-1.195757	NaN	4.088276
0.000000	36.464240	NaN	0.342424	-36.464240	NaN	-0.342424
0.000000	29.724319	NaN	-6.265518	-29.724319	NaN	6.265518
0.000000	35.013215	NaN	6.552579	-35.013215	NaN	-6.552579
0.000000	25.582128	NaN	-19.482432	-25.582128	NaN	19.482432
0.000000	16.364364	NaN	-6.271274	-16.364364	NaN	6.271274
0.000000	29.748309	NaN	5.653411	-29.748309	NaN	-5.653411
0.000000	19.564933	NaN	5.902326	-19.564933	NaN	-5.902326
0.000000	12.613506	NaN	-4.581868	-12.613506	NaN	4.581868
0.000000	18.481132	NaN	2.120364	-18.481132	NaN	-2.120364
0.000000	24.563304	NaN	0.663965	-24.563304	NaN	-0.663965
0.000000	19.120072	NaN	1.350785	-19.120072	NaN	-1.350785
0.000000	13.549816	NaN	-8.518097	-13.549816	NaN	8.518097
0.000000	20.699785	NaN	4.596806	-20.699785	NaN	-4.596806
0.000000	14.037965	NaN	1.313600	-14.037965	NaN	-1.313600
0.000000	13.068342	NaN	-11.164895	-13.068342	NaN	11.164895
0.000000	29.212747	NaN	8.658783	-29.212747	NaN	-8.658783
0.000000	32.084582	NaN	7.145343	-32.084582	NaN	-7.145343
0.000000	22.082309	NaN	-4.017394	-22.082309	NaN	4.017394
0.000000	26.214527	NaN	10.118460	-26.214527	NaN	-10.118460
0.000000	33.196569	NaN	-6.744606	-33.196569	NaN	6.744606
0.000000	-2.160987	NaN	7.789180	2.160987	NaN	-7.789180
0.000000	26.823500	NaN	-0.774797	-26.823500	NaN	0.774797
0.000000	17.475991	NaN	-9.684512	-17.475991	NaN	9.684512
0.000000	28.058311	NaN	-4.666532	-28.058311	NaN	4.666532
0.000000	27.797104	NaN	-7.132274	-27.797104	NaN	7.132274
0.000000	18.226436	NaN	-6.351737	-18.226436	NaN	6.351737
0.000000	23.554900	NaN	6.274969	-23.554900	NaN	-6.274969
0.000000	32.359330	NaN	-0.171743	-32.359330	NaN	0.171743
0.000000	12.385461	NaN	-14.350453	-12.385461	NaN	14.350453
0.000000	22.399265	NaN	0.678160	-22.399265	NaN	-0.678160
0.000000	25.097155	NaN	5.137592	-25.097155	NaN	-5.137592
0.000000	38.402079	NaN	4.267152	-38.402079	NaN	-4.267152
0.000000	38.845085	NaN	3.386067	-38.845085	NaN	-3.386067
0.000000	29.407060	NaN	4.118511	-29.407060	NaN	-4.118511
0.000000	7.543020	NaN	-2.579461	-7.543020	NaN	2.579461
0.000000	20.226818	NaN	0.810813	-20.226818	NaN	-0.810813
0.000000	16.865038	NaN	-6.880507	-16.865038	NaN	6.880507
0.000000	34.810590	NaN	-5.849936	-34.810590	NaN	5.849936
0.000000	33.101638	NaN	-7.415738	-33.101638	NaN	7.415738
0.000000	7.170500	NaN	-1.046097	-7.170500	NaN	1.046097
0.000000	14.425203	NaN	-3.294297	-14.425203	NaN	3.294297
0.000000	26.061776	NaN	0.845680	-26.061776	NaN	-0.845680
0.000000	-1.234318	NaN	6.675789	1.234318	NaN	-6.675789
0.000000	16.226868	NaN	-6.695383	-16.226868	NaN	6.695383
0.000000	40.673604	NaN	1.878395	-40.673604	NaN	-1.878395
0.000000	36.195333	NaN	1.816350	-36.195333	NaN	-1.816350
0.000000	15.645602	NaN	-11.635256	-15.645602	NaN	11.635256
0.000000	20.216767	NaN	5.033805	-20.216767	NaN	-5.033805
0.000000	32.556657	NaN	5.193288	-32.556657	NaN	-5.193288
0.000000	9.269046	NaN	2.517946	-9.269046	NaN	-2.517946
0.000000	24.674193	NaN	-2.689490	-24.674193	NaN	2.689490
0.000000	-2.885289	NaN	1.108649	2.885289	NaN	-1.108649
0.000000	11.381912	NaN	-1.552051	-11.381912	NaN	1.552051
0.000000	23.932414	NaN	2.077233	-23.932414	NaN	-2.077233
0.000000	21.250029	NaN	-2.183678	-21.250029	NaN	2.183678
0.000000	19.519681	NaN	8.508776	-19.519681	NaN	-8.508776
0.000000	32.266167	NaN	5.848131	-32.266167	NaN	-5.848131
0.000000	-4.315870	NaN	1.228609	4.315870	NaN	-1.228609
0.000000	7.838773	NaN	-6.671594	-7.838773	NaN	6.671594
0.000000	18.755878	NaN	-6.594116	-18.755878	NaN	6.594116
0.000000	13.748870	NaN	-1.712541	-13.748870	NaN	1.712541
0.000000	24.459408	NaN	-2.479245	-24.459408	NaN	2.479245
0.000000	14.389145	NaN	-7.529164	-14.389145	NaN	7.529164
0.000000	25.565581	NaN	-11.204882	-25.565581	NaN	11.204882
0.000000	36.631251	NaN	-4.235690	-36.631251	NaN	4.235690
0.000000	2.498074	NaN	-4.363484	-2.498074	NaN	4.363484
0.000000	15.921887	NaN	2.922625	-15.921887	NaN	-2.922625
0.000000	18.477012	NaN	-1.687845	-18.477012	NaN	1.687845
0.000000	16.385988	NaN	8.218995	-16.385988	NaN	-8.218995
0.000000	16.318320	NaN	8.210621	-16.318320	NaN	-8.210621
0.000000	-12.151684	NaN	3.428787	12.151684	NaN	-3.428787
0.000000	26.423919	NaN	5.592105	-26.423919	NaN	-5.592105
0.000000	32.144597	NaN	8.292880	-32.144597	NaN	-8.292880
0.000000	24.370206	NaN	0.743670	-24.370206	NaN	-0.743670
0.000000	35.674562	NaN	-4.248134	-35.674562	NaN	4.248134
0.000000	34.233272	NaN	1.646829	-34.233272	NaN	-1.646829
0.000000	33.627058	NaN	5.285938	-33.627058	NaN	-5.285938
0.000000	-5.167749	NaN	3.272402	5.167749	NaN	-3.272402
0.000000	40.954051	NaN	-10.923552	-40.954051	NaN	10.923552
0.000000	14.009625	NaN	1.708497	-14.009625	NaN	-1.708497
0.000000	20.817337	NaN	-9.832724	-20.817337	NaN	9.832724
0.000000	-1.677255	NaN	-0.778913	1.677255	NaN	0.778913
0.000000	23.087844	NaN	-0.041301	-23.087844	NaN	0.041301
0.000000	22.335066	NaN	-2.544488	-22.335066	NaN	2.544488
0.000000	38.305643	NaN	1.319236	-38.305643	NaN	-1.319236
0.000000	30.636111	NaN	0.565280	-30.636111	NaN	-0.565280
0.000000	4.831281	NaN	-5.611981	-4.831281	NaN	5.611981
0.000000	43.662547	NaN	-4.325563	-43.662547	NaN	4.325563
0.000000	36.517525	NaN	-5.234833	-36.517525	NaN	5.234833
0.000000	21.039400	NaN	4.971339	-21.039400	NaN	-4.971339
0.000000	-1.212117	NaN	9.345673	1.212117	NaN	-9.345673
0.000000	20.869530	NaN	-12.584818	-20.869530	NaN	12.584818
0.000000	19.395022	NaN	3.038409	-19.395022	NaN	-3.038409
0.000000	19.131425	NaN	4.104870	-19.131425	NaN	-4.104870
0.000000	23.482405	NaN	-7.111214	-23.482405	NaN	7.111214
0.000000	14.827349	NaN	2.622102	-14.827349	NaN	-2.622102
0.000000	34.120316	NaN	-5.748293	-34.120316	NaN	5.748293
0.000000	32.297797	NaN	-1.175811	-32.297797	NaN	1.175811
0.000000	13.456996	NaN	1.193871	-13.456996	NaN	-1.193871
0.000000	25.157142	NaN	-2.511929	-25.157142	NaN	2.511929
0.000000	25.532240	NaN	1.836343	-25.532240	NaN	-1.836343
0.000000	-6.548078	NaN	-6.832831	6.548078	NaN	6.832831
0.000000	21.467696	NaN	0.951987	-21.467696	NaN	-0.951987
0.000000	-4.530411	NaN	1.850693	4.530411	NaN	-1.850693
0.000000	12.075020	NaN	-5.850875	-12.075020	NaN	5.850875
0.000000	-0.767383	NaN	-4.790634	0.767383	NaN	4.790634
0.000000	18.204862	NaN	6.372638	-18.204862	NaN	-6.372638
0.000000	21.899152	NaN	-2.368106	-21.899152	NaN	2.368106
0.000000	16.662406	NaN	-5.536222	-16.662406	NaN	5.536222
0.000000	9.240039	NaN	5.964483	-9.240039	NaN	-5.964483
0.000000	15.818273	NaN	8.635650	-15.818273	NaN	-8.635650
0.000000	26.308438	NaN	1.278637	-26.308438	NaN	-1.278637
0.000000	34.196848	NaN	-11.911621	-34.196848	NaN	11.911621
0.000000	36.530894	NaN	8.340409	-36.530894	NaN	-8.340409
0.000000	25.863669	NaN	4.770219	-25.863669	NaN	-4.770219
0.000000	17.240048	NaN	2.629736	-17.240048	NaN	-2.629736
0.000000	18.650495	NaN	-10.542681	-18.650495	NaN	10.542681
0.000000	28.898450	NaN	-3.367169	-28.898450	NaN	3.367169
0.000000	28.260742	NaN	-0.678809	-28.260742	NaN	0.678809
0.000000	17.366059	NaN	3.919600	-17.366059	NaN	-3.919600
0.000000	12.474135	NaN	-10.833209	-12.474135	NaN	10.833209
0.000000	43.362146	NaN	-4.379068	-43.362146	NaN	4.379068
0.000000	27.535975	NaN	2.436638	-27.535975	NaN	-2.436638
0.000000	32.125402	NaN	-0.629214	-32.125402	NaN	0.629214
0.000000	17.744117	NaN	7.531585	-17.744117	NaN	-7.531585
0.000000	11.142069	NaN	2.611047	-11.142069	NaN	-2.611047
0.000000	9.636539	NaN	4.608996	-9.636539	NaN	-4.608996
0.000000	17.547627	NaN	6.823766	-17.547627	NaN	-6.823766
0.000000	12.750121	NaN	11.010701	-12.750121	NaN	-11.010701
0.000000	6.985659	NaN	-20.891854	-6.985659	NaN	20.891854
0.000000	28.954561	NaN	2.378154	-28.954561	NaN	-2.378154
0.000000	31.522609	NaN	2.288774	-31.522609	NaN	-2.288774
0.000000	10.629504	NaN	0.101781	-10.629504	NaN	-0.101781
0.000000	36.433989	NaN	5.381072	-36.433989	NaN	-5.381072
0.000000	39.053146	NaN	-6.096620	-39.053146	NaN	6.096620
0.000000	16.942074	NaN	-5.790739	-16.942074	NaN	5.790739
0.000000	22.145578	NaN	-12.513675	-22.145578	NaN	12.513675
0.000000	44.677680	NaN	1.938684	-44.677680	NaN	-1.938684
0.000000	18.943564	NaN	-7.628863	-18.943564	NaN	7.628863
0.000000	5.720018	NaN	-3.907893	-5.720018	NaN	3.907893
0.000000	28.611210	NaN	3.845858	-28.611210	NaN	-3.845858
0.000000	18.361474	NaN	4.291162	-18.361474	NaN	-4.291162
0.000000	30.120767	NaN	8.001451	-30.120767	NaN	-8.001451
0.000000	17.196246	NaN	-0.157556	-17.196246	NaN	0.157556
0.000000	4.600150	NaN	1.287557	-4.600150	NaN	-1.287557
0.000000	27.440636	NaN	3.528461	-27.440636	NaN	-3.528461
0.000000	31.451141	NaN	3.192868	-31.451141	NaN	-3.192868
0.000000	34.061180	NaN	1.935164	-34.061180	NaN	-1.935164
0.000000	11.179855	NaN	-7.814547	-11.179855	NaN	7.814547
0.000000	19.879136	NaN	11.633494	-19.879136	NaN	-11.633494
0.000000	21.590323	NaN	-1.468090	-21.590323	NaN	1.468090
0.000000	43.369865	NaN	6.857728	-43.369865	NaN	-6.857728
0.000000	16.408820	NaN	0.703308	-16.408820	NaN	-0.703308
0.000000	26.265121	NaN	-0.120258	-26.265121	NaN	0.120258
0.000000	13.142962	NaN	-4.172982	-13.142962	NaN	4.172982
0.000000	19.526508	NaN	3.298464	-19.526508	NaN	-3.298464
0.000000	28.990741	NaN	-1.729226	-28.990741	NaN	1.729226
0.000000	-5.914034	NaN	4.137523	5.914034	NaN	-4.137523
0.000000	23.514939	NaN	6.125542	-23.514939	NaN	-6.125542
0.000000	21.113332	NaN	5.478811	-21.113332	NaN	-5.478811
0.000000	18.346812	NaN	7.605552	-18.346812	NaN	-7.605552
0.000000	22.166801	NaN	-5.446128	-22.166801	NaN	5.446128
0.000000	24.389907	NaN	7.990011	-24.389907	NaN	-7.990011
0.000000	21.065409	NaN	5.429096	-21.065409	NaN	-5.429096
0.000000	20.303420	NaN	-0.483784	-20.303420	NaN	0.483784
0.000000	20.259479	NaN	9.913133	-20.259479	NaN	-9.913133
0.000000	19.787202	NaN	-7.031518	-19.787202	NaN	7.031518
0.000000	-0.570823	NaN	-18.480295	0.570823	NaN	18.480295
0.000000	36.335662	NaN	2.718939	-36.335662	NaN	-2.718939
0.000000	24.294647	NaN	5.960142	-24.294647	NaN	-5.960142
0.000000	34.460188	NaN	2.228251	-34.460188	NaN	-2.228251
0.000000	24.506418	NaN	5.559856	-24.506418	NaN	-5.559856
0.000000	25.623555	NaN	4.905380	-25.623555	NaN	-4.905380
0.000000	8.541874	NaN	-6.833626	-8.541874	NaN	6.833626
0.000000	37.052740	NaN	-4.965741	-37.052740	NaN	4.965741
0.000000	21.207282	NaN	1.124984	-21.207282	NaN	-1.124984
0.000000	14.459760	NaN	2.904135	-14.459760	NaN	-2.904135
0.000000	21.887218	NaN	-4.812895	-21.887218	NaN	4.812895
0.000000	8.120074	NaN	9.513451	-8.120074	NaN	-9.513451
0.000000	19.059140	NaN	6.136468	-19.059140	NaN	-6.136468
0.000000	29.968634	NaN	-0.234950	-29.968634	NaN	0.234950
0.000000	14.975208	NaN	-7.507180	-14.975208	NaN	7.507180
0.000000	7.312325	NaN	-17.852073	-7.312325	NaN	17.852073
0.000000	19.955410	NaN	2.335603	-19.955410	NaN	-2.335603
0.000000	37.598279	NaN	1.777020	-37.598279	NaN	-1.777020
0.000000	17.506775	NaN	6.589793	-17.506775	NaN	-6.589793
0.000000	34.812121	NaN	0.863268	-34.812121	NaN	-0.863268
0.000000	39.804850	NaN	4.477939	-39.804850	NaN	-4.477939
0.000000	44.910287	NaN	-5.995118	-44.910287	NaN	5.995118
0.000000	8.052060	NaN	-3.818088	-8.052060	NaN	3.818088
0.000000	11.255146	NaN	13.659583	-11.255146	NaN	-13.659583
0.000000	2.081427	NaN	8.750067	-2.081427	NaN	-8.750067
0.000000	19.233992	NaN	-5.585717	-19.233992	NaN	5.585717
0.000000	33.257453	NaN	10.901908	-33.257453	NaN	-10.901908
0.000000	12.486679	NaN	6.815118	-12.486679	NaN	-6.815118
0.000000	25.098100	NaN	0.078318	-25.098100	NaN	-0.078318
0.000000	4.444658	NaN	-10.473402	-4.444658	NaN	10.473402
0.000000	27.287921	NaN	-6.995763	-27.287921	NaN	6.995763
0.000000	25.214959	NaN	-0.887270	-25.214959	NaN	0.887270
0.000000	34.669652	NaN	0.375428	-34.669652	NaN	-0.375428
0.000000	25.466551	NaN	-1.387113	-25.466551	NaN	1.387113
0.000000	23.754207	NaN	7.625377	-23.754207	NaN	-7.625377
0.000000	24.397961	NaN	7.181085	-24.397961	NaN	-7.181085
0.000000	22.143333	NaN	1.155733	-22.143333	NaN	-1.155733
0.000000	28.417741	NaN	-2.598477	-28.417741	NaN	2.598477
0.000000	24.639647	NaN	-5.612936	-24.639647	NaN	5.612936
0.000000	16.242256	NaN	0.198159	-16.242256	NaN	-0.198159
0.000000	14.880539	NaN	-5.216158	-14.880539	NaN	5.216158
0.000000	18.117969	NaN	-5.875261	-18.117969	NaN	5.875261
0.000000	28.092829	NaN	-10.152543	-28.092829	NaN	10.152543
0.000000	29.674840	NaN	-8.457136	-29.674840	NaN	8.457136
0.000000	20.360830	NaN	1.293653	-20.360830	NaN	-1.293653
0.000000	31.315665	NaN	7.316607	-31.315665	NaN	-7.316607
0.000000	24.633914	NaN	4.534852	-24.633914	NaN	-4.534852
0.000000	3.226673	NaN	-0.617242	-3.226673	NaN	0.617242
0.000000	22.968289	NaN	-0.229532	-22.968289	NaN	0.229532
0.000000	21.372453	NaN	4.290867	-21.372453	NaN	-4.290867
0.000000	17.223660	NaN	-9.022844	-17.223660	NaN	9.022844
0.000000	15.116314	NaN	7.335366	-15.116314	NaN	-7.335366
0.000000	31.747782	NaN	0.347738	-31.747782	NaN	-0.347738
0.000000	26.931581	NaN	5.367041	-26.931581	NaN	-5.367041
0.000000	16.533162	NaN	-4.719075	-16.533162	NaN	4.719075
0.000000	11.513272	NaN	12.072142	-11.513272	NaN	-12.072142
0.000000	20.016094	NaN	-7.430545	-20.016094	NaN	7.430545
0.000000	9.599365	NaN	-9.731277	-9.599365	NaN	9.731277
0.000000	9.100896	NaN	8.546115	-9.100896	NaN	-8.546115
0.000000	12.256630	NaN	3.198569	-12.256630	NaN	-3.198569
0.000000	1.355829	NaN	1.059637	-1.355829	NaN	-1.059637
0.000000	14.982548	NaN	5.236644	-14.982548	NaN	-5.236644
0.000000	30.289612	NaN	-3.384965	-30.289612	NaN	3.384965
0.000000	30.476188	NaN	8.743924	-30.476188	NaN	-8.743924
0.000000	14.079730	NaN	-6.143211	-14.079730	NaN	6.143211
0.000000	28.068399	NaN	10.242694	-28.068399	NaN	-10.242694
0.000000	37.199806	NaN	4.648321	-37.199806	NaN	-4.648321
0.000000	26.538723	NaN	13.921199	-26.538723	NaN	-13.921199
0.000000	23.141917	NaN	4.372307	-23.141917	NaN	-4.372307
0.000000	16.837476	NaN	7.896418	-16.837476	NaN	-7.896418
0.000000	17.745168	NaN	-4.604509	-17.745168	NaN	4.604509
0.000000	6.639539	NaN	-1.963276	-6.639539	NaN	1.963276
0.000000	21.433310	NaN	-0.624785	-21.433310	NaN	0.624785
0.000000	22.236576	NaN	-0.900431	-22.236576	NaN	0.900431
0.000000	16.335886	NaN	9.176013	-16.335886	NaN	-9.176013
0.000000	21.623209	NaN	7.987296	-21.623209	NaN	-7.987296
0.000000	17.289521	NaN	-12.199772	-17.289521	NaN	12.199772
0.000000	33.714609	NaN	6.662484	-33.714609	NaN	-6.662484
0.000000	29.462618	NaN	-2.240016	-29.462618	NaN	2.240016
0.000000	36.798186	NaN	-11.111993	-36.798186	NaN	11.111993
0.000000	34.949720	NaN	0.924396	-34.949720	NaN	-0.924396
0.000000	12.805395	NaN	-4.110867	-12.805395	NaN	4.110867
0.000000	19.317777	NaN	-6.413879	-19.317777	NaN	6.413879
0.000000	20.340971	NaN	-9.155504	-20.340971	NaN	9.155504
0.000000	27.127282	NaN	-4.712468	-27.127282	NaN	4.712468
0.000000	30.965227	NaN	-3.168668	-30.965227	NaN	3.168668
0.000000	29.888274	NaN	-1.720658	-29.888274	NaN	1.720658
0.000000	14.057128	NaN	-5.155726	-14.057128	NaN	5.155726
0.000000	15.501757	NaN	-3.034878	-15.501757	NaN	3.034878
0.000000	25.096200	NaN	-14.962461	-25.096200	NaN	14.962461
0.000000	19.325430	NaN	6.342328	-19.325430	NaN	-6.342328
0.000000	30.947152	NaN	-16.200103	-30.947152	NaN	16.200103
0.000000	12.302020	NaN	-4.748200	-12.302020	NaN	4.748200
0.000000	23.299929	NaN	8.676081	-23.299929	NaN	-8.676081
0.000000	14.124910	NaN	-2.857655	-14.124910	NaN	2.857655
0.000000	27.879394	NaN	5.254099	-27.879394	NaN	-5.254099
0.000000	3.209879	NaN	-3.529907	-3.209879	NaN	3.529907
0.000000	42.044496	NaN	4.244103	-42.044496	NaN	-4.244103
0.000000	38.258513	NaN	-2.956108	-38.258513	NaN	2.956108
0.000000	34.477254	NaN	2.987129	-34.477254	NaN	-2.987129
0.000000	16.961122	NaN	-8.589889	-16.961122	NaN	8.589889
0.000000	28.172769	NaN	-7.955156	-28.172769	NaN	7.955156
