# Supplementary material for: Combined Influences of Model Choice, Data Quality, and Data Quantity When Estimating Population Trends
Source: PLoS One. 2015 Jul 15;10(7):e0132255. doi: 10.1371/journal.pone.0132255 (PMC4503393; doi:10.1371/journal.pone.0132255)
Supplement: S1 Dataset — Files are organized by model type and by the input lambda value. (ZIP) [file pone.0132255.s002.zip › Snail/sims_lambda_1_025/simulationOutput_1.025_0_0.1_0.3_40.xls]

Percent_Decline_True	Median_Percent_Decline_Matrix	Median_Percent_Decline_Matrix_stable	Median_Percent_Decline_Scalar	Difference_True_Matrix	Difference_True_Matrix_Stable	Difference_True_Scalar
-21.194768	-20.208623	NaN	-48.475664	-0.986145	NaN	27.280896
2.131989	-0.932589	NaN	-19.703640	3.064578	NaN	21.835629
-22.038870	4.355811	NaN	-25.495846	-26.394681	NaN	3.456976
-6.591329	-24.565381	NaN	-41.464682	17.974052	NaN	34.873353
-39.208063	-11.259158	NaN	-28.543236	-27.948905	NaN	-10.664827
-45.124543	-0.791092	NaN	-42.763731	-44.333451	NaN	-2.360812
-45.604501	-1.561786	NaN	-36.669990	-44.042715	NaN	-8.934511
-24.108689	-2.193132	NaN	1.037857	-21.915557	NaN	-25.146545
-28.692084	2.065470	NaN	-27.491713	-30.757554	NaN	-1.200371
-31.370290	-8.050659	NaN	-32.026100	-23.319632	NaN	0.655810
-59.752393	-6.329589	NaN	-21.513641	-53.422803	NaN	-38.238751
-72.375428	7.670377	NaN	-22.460847	-80.045805	NaN	-49.914580
-23.366409	2.215346	NaN	-37.834420	-25.581755	NaN	14.468011
-14.863173	2.536729	NaN	-21.626484	-17.399902	NaN	6.763312
-16.539995	16.638658	NaN	-20.684044	-33.178653	NaN	4.144049
-12.971049	11.569715	NaN	-30.543805	-24.540764	NaN	17.572756
-20.827249	4.585379	NaN	-15.647427	-25.412628	NaN	-5.179821
-17.789686	-0.805450	NaN	-24.434855	-16.984236	NaN	6.645168
-29.089402	-9.949235	NaN	-19.569110	-19.140167	NaN	-9.520292
-7.343667	-1.315802	NaN	-34.467088	-6.027865	NaN	27.123420
-55.880282	27.175771	NaN	-35.325766	-83.056054	NaN	-20.554516
-19.635177	4.424525	NaN	-28.185718	-24.059702	NaN	8.550541
-24.948205	-20.193258	NaN	-37.206929	-4.754948	NaN	12.258724
-33.874373	-3.939057	NaN	-22.598202	-29.935316	NaN	-11.276171
-16.842553	-0.247998	NaN	-12.814335	-16.594555	NaN	-4.028218
-20.134311	5.927612	NaN	-44.675336	-26.061923	NaN	24.541024
-26.300788	7.221068	NaN	-33.857691	-33.521856	NaN	7.556904
-12.823194	5.200143	NaN	-27.047040	-18.023338	NaN	14.223845
-31.813338	4.544069	NaN	-27.017081	-36.357407	NaN	-4.796257
-48.956644	-23.880353	NaN	-26.740595	-25.076291	NaN	-22.216049
-31.024005	-3.444539	NaN	-66.465519	-27.579467	NaN	35.441514
-15.511460	-13.642325	NaN	-24.011609	-1.869135	NaN	8.500149
-60.003903	0.393374	NaN	1.449857	-60.397277	NaN	-61.453760
-16.450420	13.665030	NaN	-28.146217	-30.115449	NaN	11.695797
-41.680732	5.394674	NaN	-22.140478	-47.075406	NaN	-19.540254
-0.456845	26.462368	NaN	-10.080720	-26.919213	NaN	9.623875
-2.959894	-0.752802	NaN	-42.606206	-2.207092	NaN	39.646312
-43.493053	-26.765518	NaN	-36.840165	-16.727535	NaN	-6.652888
0.159962	9.095472	NaN	-42.475126	-8.935510	NaN	42.635088
-11.843108	-19.215910	NaN	-43.138542	7.372803	NaN	31.295435
-24.837517	-2.343714	NaN	-29.328235	-22.493803	NaN	4.490718
-31.493281	-1.051173	NaN	-8.263893	-30.442108	NaN	-23.229388
-30.867283	-23.200287	NaN	-34.454457	-7.666997	NaN	3.587173
-58.841273	6.975181	NaN	-53.015351	-65.816454	NaN	-5.825923
-33.239558	27.537836	NaN	-16.694951	-60.777394	NaN	-16.544606
-22.666838	11.580940	NaN	-12.800300	-34.247778	NaN	-9.866538
-15.498652	-17.928957	NaN	-20.095774	2.430305	NaN	4.597121
-41.967238	0.800364	NaN	-20.432332	-42.767602	NaN	-21.534907
-6.659889	-9.589126	NaN	-39.310547	2.929237	NaN	32.650658
-24.695857	-3.326161	NaN	-35.901925	-21.369696	NaN	11.206068
-51.273540	-26.038437	NaN	-50.682882	-25.235103	NaN	-0.590658
-35.016625	-7.148732	NaN	-20.768496	-27.867893	NaN	-14.248129
-26.904502	-9.057303	NaN	-34.232121	-17.847200	NaN	7.327619
-29.448104	-2.400242	NaN	-61.670420	-27.047862	NaN	32.222316
-21.439836	-19.679422	NaN	-20.007721	-1.760414	NaN	-1.432116
-32.672154	-43.181811	NaN	-13.239468	10.509657	NaN	-19.432686
-20.990869	-1.368533	NaN	-25.401402	-19.622336	NaN	4.410533
-42.064186	-9.204776	NaN	-45.976269	-32.859411	NaN	3.912082
-33.075544	-7.069244	NaN	-16.366351	-26.006300	NaN	-16.709193
-12.435712	-22.436265	NaN	-32.237281	10.000553	NaN	19.801569
-28.489059	-5.535127	NaN	-29.395380	-22.953932	NaN	0.906321
-39.013408	-8.204223	NaN	-35.807041	-30.809184	NaN	-3.206366
-25.956332	11.111613	NaN	-20.817853	-37.067944	NaN	-5.138479
-5.754959	-6.639667	NaN	-29.190692	0.884708	NaN	23.435733
-18.524861	4.844305	NaN	-21.163850	-23.369165	NaN	2.638990
-25.545889	2.851992	NaN	-34.792302	-28.397882	NaN	9.246413
-26.284058	16.626567	NaN	-15.253911	-42.910625	NaN	-11.030146
-37.485546	-7.438509	NaN	-13.735933	-30.047037	NaN	-23.749614
-31.033702	2.874633	NaN	2.924347	-33.908335	NaN	-33.958049
-42.809928	2.816281	NaN	-21.354617	-45.626208	NaN	-21.455310
-12.385227	0.681180	NaN	-19.841045	-13.066407	NaN	7.455818
-24.394228	4.888361	NaN	-24.115642	-29.282589	NaN	-0.278587
-20.576955	-16.303172	NaN	-18.135750	-4.273783	NaN	-2.441204
-43.337480	24.678702	NaN	-17.230151	-68.016182	NaN	-26.107329
-26.030057	-5.071411	NaN	-31.921006	-20.958646	NaN	5.890950
-20.836296	9.756900	NaN	-17.193724	-30.593196	NaN	-3.642572
-20.575024	-3.928172	NaN	-28.719773	-16.646852	NaN	8.144749
-39.129706	-15.062489	NaN	-31.152853	-24.067217	NaN	-7.976853
-28.286217	-14.739118	NaN	-28.490662	-13.547099	NaN	0.204444
-18.823703	-8.656752	NaN	-23.957776	-10.166951	NaN	5.134073
-16.066759	13.953968	NaN	-44.479474	-30.020728	NaN	28.412714
-20.061150	-7.971438	NaN	-33.284726	-12.089712	NaN	13.223577
-25.941491	-23.489172	NaN	-55.410646	-2.452319	NaN	29.469155
-20.066821	-10.617890	NaN	-33.479874	-9.448931	NaN	13.413053
-16.203879	-26.701545	NaN	-28.206780	10.497666	NaN	12.002901
-9.565376	-15.419580	NaN	-19.477840	5.854204	NaN	9.912465
-19.276255	12.706335	NaN	-13.235765	-31.982589	NaN	-6.040490
-47.151721	-2.861993	NaN	-27.830226	-44.289728	NaN	-19.321494
-45.053242	-11.354453	NaN	-28.499640	-33.698789	NaN	-16.553601
-43.145933	-15.422853	NaN	-33.114002	-27.723079	NaN	-10.031931
-31.587803	-7.679891	NaN	-31.810467	-23.907912	NaN	0.222664
-42.252756	3.964038	NaN	-15.308936	-46.216794	NaN	-26.943820
-28.853910	-6.461796	NaN	-28.839406	-22.392114	NaN	-0.014504
-38.646857	0.512278	NaN	-42.358741	-39.159135	NaN	3.711884
-49.659848	-9.348417	NaN	-46.164428	-40.311431	NaN	-3.495419
-27.698582	-3.696891	NaN	-53.583974	-24.001691	NaN	25.885392
-38.124018	2.767304	NaN	-72.890853	-40.891322	NaN	34.766836
-6.838511	8.062072	NaN	-14.124098	-14.900583	NaN	7.285587
-6.159545	7.712075	NaN	-20.321379	-13.871619	NaN	14.161834
-36.057874	-2.031508	NaN	-8.030586	-34.026366	NaN	-28.027288
-17.126287	6.556057	NaN	-13.227790	-23.682344	NaN	-3.898497
-49.054483	8.621876	NaN	-31.599343	-57.676359	NaN	-17.455140
-30.759158	25.632893	NaN	-6.563312	-56.392050	NaN	-24.195846
-38.027726	3.535884	NaN	-28.686062	-41.563609	NaN	-9.341664
-12.915338	24.048928	NaN	-18.613135	-36.964266	NaN	5.697797
-39.568339	15.116530	NaN	-23.036422	-54.684869	NaN	-16.531918
-33.178453	-27.630332	NaN	-29.601320	-5.548121	NaN	-3.577134
-9.983494	-25.034238	NaN	-19.108237	15.050744	NaN	9.124743
-28.542932	5.989571	NaN	-28.989489	-34.532503	NaN	0.446557
-46.456145	-34.248580	NaN	-17.501752	-12.207565	NaN	-28.954393
-4.252966	15.570135	NaN	-29.684100	-19.823101	NaN	25.431134
-2.944363	-7.051240	NaN	-20.964908	4.106877	NaN	18.020545
-22.217447	-6.204492	NaN	-28.591303	-16.012955	NaN	6.373856
-17.694154	-21.395391	NaN	-36.313716	3.701237	NaN	18.619562
-52.923482	-20.796776	NaN	-40.121911	-32.126705	NaN	-12.801570
-41.465729	-34.341139	NaN	-33.657490	-7.124590	NaN	-7.808239
-49.163775	1.721706	NaN	-29.569648	-50.885481	NaN	-19.594126
-38.915165	1.503082	NaN	-17.342367	-40.418247	NaN	-21.572798
-31.162216	13.034450	NaN	-31.595962	-44.196666	NaN	0.433746
-47.176406	10.559715	NaN	-20.324956	-57.736121	NaN	-26.851450
-33.115221	-8.007326	NaN	-33.694136	-25.107894	NaN	0.578915
-20.367225	-17.389602	NaN	-25.462100	-2.977624	NaN	5.094875
-54.269683	-15.051685	NaN	-20.963124	-39.217998	NaN	-33.306559
-45.468290	-8.741969	NaN	-45.337251	-36.726321	NaN	-0.131039
-21.862643	-2.111854	NaN	-8.958792	-19.750789	NaN	-12.903851
2.557319	-14.942923	NaN	-34.958409	17.500242	NaN	37.515728
-30.119635	-1.754622	NaN	-28.712715	-28.365013	NaN	-1.406920
-25.569602	-21.985821	NaN	-8.751009	-3.583781	NaN	-16.818593
-19.292993	-1.853973	NaN	-44.529270	-17.439020	NaN	25.236278
-22.870304	-14.117982	NaN	-41.646786	-8.752322	NaN	18.776482
-28.257133	-8.254203	NaN	-55.837122	-20.002930	NaN	27.579989
-20.796299	2.648449	NaN	-25.499697	-23.444748	NaN	4.703398
-4.166639	-6.065520	NaN	-24.410001	1.898881	NaN	20.243362
-25.239171	12.960300	NaN	-14.521201	-38.199472	NaN	-10.717970
-11.235151	2.788765	NaN	-13.759450	-14.023917	NaN	2.524299
-34.773531	-9.231539	NaN	-21.831857	-25.541992	NaN	-12.941674
-37.093402	-30.546999	NaN	-22.785457	-6.546403	NaN	-14.307945
-11.225757	-43.042314	NaN	-32.088895	31.816557	NaN	20.863138
-23.768493	-9.846783	NaN	-22.767117	-13.921711	NaN	-1.001377
-34.082942	-15.960850	NaN	-3.503013	-18.122092	NaN	-30.579929
-24.706946	-41.400346	NaN	-48.753813	16.693400	NaN	24.046867
-31.333276	-0.292192	NaN	-32.658665	-31.041084	NaN	1.325389
-6.513786	1.764758	NaN	-47.787233	-8.278544	NaN	41.273447
-23.499250	-17.889108	NaN	-11.238923	-5.610142	NaN	-12.260328
-45.867817	6.539103	NaN	-41.985847	-52.406920	NaN	-3.881970
-41.497842	12.130877	NaN	-29.771055	-53.628719	NaN	-11.726787
-51.783723	-28.760127	NaN	-32.134016	-23.023596	NaN	-19.649706
-40.319209	-12.851443	NaN	-20.233731	-27.467765	NaN	-20.085477
-30.169522	-1.494348	NaN	-18.702972	-28.675174	NaN	-11.466550
-52.495787	-18.258670	NaN	-20.204332	-34.237118	NaN	-32.291456
-33.753496	-16.904641	NaN	-19.276377	-16.848855	NaN	-14.477118
-33.410482	-0.794789	NaN	-35.850090	-32.615693	NaN	2.439607
-25.671290	11.491515	NaN	-29.180817	-37.162805	NaN	3.509527
-28.262353	-21.717419	NaN	-32.213512	-6.544934	NaN	3.951159
-30.907526	-1.374408	NaN	-36.764520	-29.533118	NaN	5.856994
-40.660481	-11.461308	NaN	-20.515893	-29.199173	NaN	-20.144588
-18.118922	-22.258037	NaN	-50.005034	4.139115	NaN	31.886112
-18.338231	28.177409	NaN	-5.515375	-46.515640	NaN	-12.822856
-30.205959	4.253783	NaN	-26.722434	-34.459742	NaN	-3.483525
-7.127396	-9.538114	NaN	-32.676056	2.410718	NaN	25.548660
-10.342781	-2.779014	NaN	-46.971055	-7.563767	NaN	36.628274
-24.806876	-7.967746	NaN	-14.884480	-16.839130	NaN	-9.922396
-19.894312	12.579758	NaN	-9.130103	-32.474069	NaN	-10.764208
-50.664089	-9.733323	NaN	-19.352356	-40.930766	NaN	-31.311733
-28.790983	-14.712755	NaN	-59.109585	-14.078227	NaN	30.318603
-20.466496	-3.461076	NaN	-20.297788	-17.005420	NaN	-0.168708
-57.731519	-5.906764	NaN	-28.398470	-51.824755	NaN	-29.333049
-22.532554	-10.712990	NaN	-24.284561	-11.819564	NaN	1.752007
-31.653504	-32.195655	NaN	-44.966328	0.542151	NaN	13.312825
-28.665758	-5.767691	NaN	-12.640444	-22.898067	NaN	-16.025314
-43.870491	-6.909538	NaN	-26.542744	-36.960953	NaN	-17.327747
-5.853080	-36.860287	NaN	-34.495586	31.007207	NaN	28.642506
-23.492655	-7.253746	NaN	-20.853330	-16.238908	NaN	-2.639324
-38.194646	-10.524941	NaN	-45.563948	-27.669705	NaN	7.369302
-15.441350	-9.090527	NaN	-14.269035	-6.350823	NaN	-1.172315
-2.210188	-34.791790	NaN	-32.820550	32.581601	NaN	30.610362
-12.178377	-16.017866	NaN	-54.681970	3.839489	NaN	42.503593
-35.429018	-10.338293	NaN	-41.829608	-25.090726	NaN	6.400590
-30.060652	0.490009	NaN	-31.118851	-30.550662	NaN	1.058198
-12.008248	-0.062057	NaN	-29.957565	-11.946191	NaN	17.949316
-36.457616	-3.288036	NaN	-28.421815	-33.169579	NaN	-8.035801
-6.725850	2.898585	NaN	-23.222791	-9.624435	NaN	16.496940
-16.901202	-9.929303	NaN	-32.401686	-6.971899	NaN	15.500485
-31.396555	8.563673	NaN	-38.458355	-39.960227	NaN	7.061800
-9.285193	-4.437068	NaN	-17.606081	-4.848126	NaN	8.320887
-29.098932	5.013776	NaN	-0.142856	-34.112708	NaN	-28.956077
-55.253946	-21.119561	NaN	-30.803457	-34.134384	NaN	-24.450488
-11.286754	0.744287	NaN	-22.140651	-12.031041	NaN	10.853898
-62.227562	-2.136817	NaN	-47.898101	-60.090745	NaN	-14.329461
-50.486375	17.589892	NaN	-3.985920	-68.076267	NaN	-46.500455
-47.278089	13.569771	NaN	-27.400814	-60.847860	NaN	-19.877275
-19.985501	-10.285426	NaN	-25.498990	-9.700075	NaN	5.513488
-27.451169	-10.263563	NaN	-21.202986	-17.187606	NaN	-6.248183
-41.905746	3.487481	NaN	-32.558280	-45.393228	NaN	-9.347466
-14.732733	8.151053	NaN	-20.916972	-22.883786	NaN	6.184239
-0.825356	5.808615	NaN	-28.478492	-6.633971	NaN	27.653135
-8.635061	1.846537	NaN	-21.553832	-10.481598	NaN	12.918771
-25.338927	-22.396181	NaN	-27.632092	-2.942746	NaN	2.293165
-21.688650	-12.378531	NaN	-23.535003	-9.310119	NaN	1.846353
-36.981774	23.904034	NaN	-32.209311	-60.885809	NaN	-4.772464
-44.239464	-13.664938	NaN	-36.698446	-30.574526	NaN	-7.541018
-4.249421	-11.350553	NaN	-34.194528	7.101132	NaN	29.945107
-1.722745	-28.260810	NaN	-20.638563	26.538065	NaN	18.915818
-39.611381	-21.976300	NaN	-37.901851	-17.635081	NaN	-1.709530
-36.941876	-2.231041	NaN	-31.047593	-34.710835	NaN	-5.894284
-19.133599	-5.303985	NaN	-38.066692	-13.829614	NaN	18.933093
-27.745380	-14.666075	NaN	-44.129341	-13.079306	NaN	16.383961
-35.593493	12.942330	NaN	-41.381301	-48.535823	NaN	5.787808
-7.821686	14.442145	NaN	-6.470942	-22.263831	NaN	-1.350744
-24.668477	-6.784182	NaN	-14.904105	-17.884296	NaN	-9.764372
-24.757133	7.129246	NaN	-28.451688	-31.886380	NaN	3.694555
-1.309191	-9.982274	NaN	-14.175088	8.673083	NaN	12.865897
-30.163699	-22.094397	NaN	-58.620669	-8.069302	NaN	28.456970
-12.651207	-1.943711	NaN	-40.698183	-10.707496	NaN	28.046977
-25.804990	-0.056302	NaN	-37.691277	-25.748688	NaN	11.886286
-22.633929	-19.175090	NaN	-30.860334	-3.458839	NaN	8.226405
-22.578964	0.472816	NaN	-45.065967	-23.051780	NaN	22.487003
-1.520018	-11.445144	NaN	-18.264047	9.925126	NaN	16.744029
-23.362795	13.585671	NaN	-9.835095	-36.948466	NaN	-13.527700
-33.405061	-3.422753	NaN	-28.985026	-29.982308	NaN	-4.420034
-36.023292	0.266227	NaN	-34.090716	-36.289519	NaN	-1.932576
-35.817999	-6.861536	NaN	-26.952545	-28.956462	NaN	-8.865454
-22.694654	11.135842	NaN	-29.108704	-33.830496	NaN	6.414050
-24.210163	0.064611	NaN	-24.088469	-24.274774	NaN	-0.121694
-21.573565	4.974600	NaN	-13.503876	-26.548165	NaN	-8.069689
-9.686384	-13.955966	NaN	-2.198598	4.269582	NaN	-7.487786
-30.189774	10.602794	NaN	-23.378149	-40.792567	NaN	-6.811625
-19.502835	-2.163306	NaN	-33.713279	-17.339529	NaN	14.210444
-25.909670	-9.059928	NaN	-42.012744	-16.849742	NaN	16.103074
-37.840638	-10.368009	NaN	-45.830415	-27.472630	NaN	7.989777
-17.363703	9.833114	NaN	-10.215691	-27.196817	NaN	-7.148012
-47.110524	8.014769	NaN	-14.030512	-55.125293	NaN	-33.080012
-20.251087	-13.826156	NaN	-12.759943	-6.424931	NaN	-7.491144
-28.252643	8.340303	NaN	-22.812058	-36.592946	NaN	-5.440584
-24.497004	-1.065420	NaN	-43.143403	-23.431584	NaN	18.646399
-29.820941	6.558251	NaN	-14.054898	-36.379193	NaN	-15.766043
-35.315685	0.837522	NaN	-34.925075	-36.153208	NaN	-0.390610
-24.195662	22.003002	NaN	-16.737034	-46.198664	NaN	-7.458628
-35.598005	26.583911	NaN	-25.486144	-62.181917	NaN	-10.111861
-5.622627	-6.051018	NaN	-27.695681	0.428391	NaN	22.073054
-26.218425	12.430837	NaN	-18.248724	-38.649262	NaN	-7.969700
-31.726974	-43.235795	NaN	-36.924922	11.508821	NaN	5.197948
-6.132673	11.438411	NaN	-30.501924	-17.571083	NaN	24.369251
-23.690288	11.142226	NaN	-47.314359	-34.832513	NaN	23.624071
12.440466	6.474565	NaN	-27.235039	5.965901	NaN	39.675506
-26.011702	14.129052	NaN	-11.802366	-40.140754	NaN	-14.209336
-4.232635	8.859666	NaN	-20.275085	-13.092301	NaN	16.042449
-37.656090	-5.053598	NaN	-28.639060	-32.602491	NaN	-9.017030
-32.993677	22.607138	NaN	-20.701623	-55.600815	NaN	-12.292054
-30.099214	-27.356486	NaN	-33.087796	-2.742729	NaN	2.988581
-50.882792	-2.049922	NaN	-29.022261	-48.832870	NaN	-21.860531
-14.080746	3.231889	NaN	-24.553333	-17.312635	NaN	10.472587
-34.741327	-4.104572	NaN	-17.675071	-30.636755	NaN	-17.066257
-31.490794	-4.981105	NaN	-23.911067	-26.509689	NaN	-7.579727
-23.982284	-15.449217	NaN	-27.268453	-8.533068	NaN	3.286168
-20.883241	3.105538	NaN	-20.212344	-23.988779	NaN	-0.670897
-25.366271	-12.419233	NaN	-28.815854	-12.947038	NaN	3.449583
-18.893593	-1.532007	NaN	-52.352237	-17.361586	NaN	33.458644
-14.755293	10.324983	NaN	-44.472667	-25.080276	NaN	29.717375
-14.403548	9.977011	NaN	-28.962636	-24.380559	NaN	14.559088
-46.097313	-20.867244	NaN	-8.173739	-25.230070	NaN	-37.923575
-7.641384	-7.784076	NaN	-40.278150	0.142692	NaN	32.636766
-25.826757	5.500533	NaN	-31.107087	-31.327290	NaN	5.280330
-21.889808	-10.283626	NaN	-18.383577	-11.606182	NaN	-3.506231
-8.391227	10.626846	NaN	-3.744755	-19.018073	NaN	-4.646472
-14.747578	-24.120813	NaN	-46.058464	9.373236	NaN	31.310887
-39.642152	8.068110	NaN	-24.743362	-47.710262	NaN	-14.898789
-25.289335	-30.460309	NaN	-11.843583	5.170974	NaN	-13.445752
-27.245825	-17.671448	NaN	-29.546778	-9.574377	NaN	2.300953
-16.155263	10.155467	NaN	-30.606067	-26.310730	NaN	14.450803
-38.908771	11.116504	NaN	-25.445722	-50.025275	NaN	-13.463049
-36.873643	-14.123344	NaN	-10.937285	-22.750299	NaN	-25.936358
-39.514079	-28.914912	NaN	-27.519306	-10.599167	NaN	-11.994773
-19.528707	22.902615	NaN	-3.259306	-42.431322	NaN	-16.269400
-24.850885	-45.362174	NaN	-36.128148	20.511289	NaN	11.277263
-19.842559	-12.456447	NaN	-40.378622	-7.386112	NaN	20.536064
-26.885554	0.176555	NaN	-31.132938	-27.062108	NaN	4.247384
-38.251515	-18.140074	NaN	-28.515141	-20.111442	NaN	-9.736375
-34.783039	2.289475	NaN	-35.400954	-37.072514	NaN	0.617916
-10.399041	-14.397073	NaN	-33.736984	3.998032	NaN	23.337942
-25.723946	1.447985	NaN	-22.623798	-27.171931	NaN	-3.100148
-18.528588	0.003357	NaN	-16.380309	-18.531945	NaN	-2.148279
-5.732427	-1.551265	NaN	-12.019871	-4.181162	NaN	6.287443
-26.708692	3.270513	NaN	-12.044341	-29.979205	NaN	-14.664350
-53.347290	-3.069659	NaN	-29.276324	-50.277632	NaN	-24.070966
-52.021485	1.745132	NaN	-23.081950	-53.766616	NaN	-28.939535
-40.817113	17.512017	NaN	-38.407316	-58.329130	NaN	-2.409797
-55.630181	-2.670651	NaN	-22.806324	-52.959531	NaN	-32.823858
-69.001998	3.063346	NaN	-18.715475	-72.065344	NaN	-50.286524
-47.304053	-18.980516	NaN	-23.466319	-28.323537	NaN	-23.837734
4.035345	1.447582	NaN	-23.024540	2.587764	NaN	27.059885
-24.974685	3.271718	NaN	-28.703934	-28.246404	NaN	3.729249
-43.862186	3.696815	NaN	-26.229036	-47.559001	NaN	-17.633149
-54.218974	-7.636369	NaN	-40.429139	-46.582605	NaN	-13.789835
-62.580722	-10.958258	NaN	-41.221732	-51.622464	NaN	-21.358990
-28.258761	-0.275396	NaN	-33.757123	-27.983365	NaN	5.498362
-24.529692	-4.743822	NaN	-16.846189	-19.785870	NaN	-7.683503
-24.224508	-4.620877	NaN	-44.242660	-19.603631	NaN	20.018152
-35.531921	-1.030912	NaN	-0.673598	-34.501010	NaN	-34.858323
-10.603191	7.957893	NaN	-10.182480	-18.561084	NaN	-0.420711
-24.739418	-7.772853	NaN	-30.065901	-16.966565	NaN	5.326482
-62.856730	9.470048	NaN	-9.004144	-72.326778	NaN	-53.852585
-43.878334	12.293080	NaN	-9.898156	-56.171414	NaN	-33.980178
-9.556185	-3.161706	NaN	-39.033826	-6.394480	NaN	29.477641
-27.339105	9.628017	NaN	-33.801982	-36.967122	NaN	6.462876
-6.408735	-37.893773	NaN	-28.924461	31.485037	NaN	22.515726
-19.883011	-1.463803	NaN	-51.513856	-18.419209	NaN	31.630845
-36.636047	-6.514525	NaN	-36.267780	-30.121522	NaN	-0.368267
-18.924017	0.872855	NaN	-22.306710	-19.796872	NaN	3.382693
-37.637670	2.975686	NaN	-18.949172	-40.613356	NaN	-18.688497
-57.784051	8.879895	NaN	-36.517211	-66.663947	NaN	-21.266840
-26.563679	2.803913	NaN	-62.778119	-29.367592	NaN	36.214441
-30.373121	-3.868449	NaN	-15.825103	-26.504672	NaN	-14.548018
-42.805713	-24.782262	NaN	-47.991811	-18.023450	NaN	5.186099
-32.768722	-8.019314	NaN	-35.923636	-24.749408	NaN	3.154914
-3.947913	0.856678	NaN	-37.337991	-4.804591	NaN	33.390079
-8.631087	7.569928	NaN	-29.749644	-16.201015	NaN	21.118556
-57.066580	5.172062	NaN	-28.896238	-62.238642	NaN	-28.170342
-16.927331	-14.218058	NaN	-43.815216	-2.709273	NaN	26.887885
-44.608158	3.631000	NaN	-24.881988	-48.239158	NaN	-19.726171
-20.135215	6.379009	NaN	-30.073952	-26.514224	NaN	9.938737
-23.357313	3.608910	NaN	-19.276289	-26.966224	NaN	-4.081025
-9.953692	-17.338301	NaN	-39.672040	7.384609	NaN	29.718348
-7.074057	-13.306002	NaN	-34.552144	6.231945	NaN	27.478088
-29.110562	1.888541	NaN	-14.790708	-30.999103	NaN	-14.319855
-31.187300	-15.560954	NaN	-36.224169	-15.626347	NaN	5.036869
-46.188254	11.191892	NaN	-18.619374	-57.380146	NaN	-27.568880
-30.568267	11.401824	NaN	-19.710873	-41.970091	NaN	-10.857394
-2.038455	-13.974622	NaN	-25.972262	11.936167	NaN	23.933808
-38.510367	-13.357802	NaN	-32.683796	-25.152566	NaN	-5.826572
-10.912112	-20.993733	NaN	-30.871941	10.081622	NaN	19.959830
-39.144628	18.401549	NaN	-3.027353	-57.546177	NaN	-36.117275
-31.219212	-28.849976	NaN	-17.238127	-2.369236	NaN	-13.981085
-12.431858	16.591469	NaN	0.361358	-29.023327	NaN	-12.793217
-52.396495	-8.426361	NaN	-24.486161	-43.970134	NaN	-27.910334
-53.741493	-4.213825	NaN	-16.562084	-49.527668	NaN	-37.179408
-30.328135	-8.556089	NaN	-28.416535	-21.772047	NaN	-1.911601
-36.116882	11.544417	NaN	-14.329941	-47.661299	NaN	-21.786940
-32.153520	-3.028351	NaN	-28.745683	-29.125168	NaN	-3.407837
-6.009329	-10.628838	NaN	-31.224207	4.619509	NaN	25.214877
-45.953969	-25.594287	NaN	-38.508317	-20.359682	NaN	-7.445652
-29.255731	-14.106242	NaN	-26.754804	-15.149489	NaN	-2.500927
-4.972998	-22.987963	NaN	-48.909227	18.014965	NaN	43.936229
-17.823130	9.203202	NaN	-46.712236	-27.026332	NaN	28.889106
-48.001716	-8.612784	NaN	-30.083627	-39.388932	NaN	-17.918089
-28.506599	3.538418	NaN	-27.867344	-32.045017	NaN	-0.639254
-9.692903	-26.368367	NaN	-25.471654	16.675463	NaN	15.778751
-23.481754	-13.650009	NaN	-22.746869	-9.831745	NaN	-0.734884
-21.639156	2.444425	NaN	-29.406335	-24.083580	NaN	7.767180
-51.061993	19.581771	NaN	-19.935562	-70.643764	NaN	-31.126432
-37.048776	-2.840625	NaN	-38.566714	-34.208151	NaN	1.517938
-36.739392	-23.086173	NaN	-39.516877	-13.653219	NaN	2.777485
-34.346353	-1.244999	NaN	-27.304832	-33.101355	NaN	-7.041522
-52.007899	10.367696	NaN	-22.432307	-62.375594	NaN	-29.575592
-18.553811	-6.226859	NaN	-25.233004	-12.326951	NaN	6.679193
-41.102499	-18.169951	NaN	-58.796298	-22.932548	NaN	17.693799
-27.522918	-2.084820	NaN	-15.305434	-25.438099	NaN	-12.217484
-14.158326	-28.259448	NaN	-33.753869	14.101122	NaN	19.595543
-41.203275	1.432907	NaN	-23.851084	-42.636182	NaN	-17.352190
-27.383578	-28.656392	NaN	-50.621993	1.272814	NaN	23.238415
-17.048284	-8.597727	NaN	-29.022160	-8.450557	NaN	11.973876
-33.466056	-12.382371	NaN	-18.414772	-21.083686	NaN	-15.051285
-20.782221	9.982222	NaN	1.395656	-30.764444	NaN	-22.177878
-36.220936	8.586938	NaN	1.427669	-44.807874	NaN	-37.648605
-25.642548	0.575215	NaN	-7.063467	-26.217763	NaN	-18.579080
-37.641432	-12.155719	NaN	-31.318031	-25.485713	NaN	-6.323402
-41.259827	-14.724897	NaN	-26.595937	-26.534931	NaN	-14.663891
13.013863	9.963108	NaN	-31.707862	3.050756	NaN	44.721725
-30.825875	-4.128726	NaN	-40.956968	-26.697149	NaN	10.131093
-12.987174	-0.697633	NaN	-24.365526	-12.289540	NaN	11.378352
-67.696472	13.514225	NaN	-54.658949	-81.210696	NaN	-13.037523
-20.845653	-6.800636	NaN	-22.819604	-14.045017	NaN	1.973951
-40.431248	7.411467	NaN	-28.578534	-47.842715	NaN	-11.852714
-7.060849	4.707428	NaN	-22.302519	-11.768278	NaN	15.241670
-17.896214	-6.404813	NaN	-44.764292	-11.491401	NaN	26.868078
-33.986353	11.491721	NaN	-10.687986	-45.478075	NaN	-23.298367
-55.264884	-4.952905	NaN	-40.769632	-50.311979	NaN	-14.495252
-53.621606	0.042280	NaN	-39.886544	-53.663886	NaN	-13.735062
-31.551804	-3.340780	NaN	-32.049166	-28.211024	NaN	0.497362
-49.542741	-1.057164	NaN	-22.579076	-48.485577	NaN	-26.963664
-29.053213	0.998192	NaN	-26.788380	-30.051405	NaN	-2.264833
-14.966510	33.177793	NaN	-7.986547	-48.144303	NaN	-6.979963
-40.802757	12.204661	NaN	-28.120462	-53.007418	NaN	-12.682295
2.538253	-17.095911	NaN	-27.145212	19.634163	NaN	29.683465
-28.542917	15.348356	NaN	-41.665705	-43.891274	NaN	13.122788
-18.839276	-5.927451	NaN	-20.008710	-12.911825	NaN	1.169434
-16.376218	-16.949350	NaN	-41.396050	0.573132	NaN	25.019832
-23.679442	6.153261	NaN	-34.362501	-29.832703	NaN	10.683059
-2.042346	8.683952	NaN	-15.058389	-10.726298	NaN	13.016043
-50.958186	-29.846572	NaN	-28.605839	-21.111615	NaN	-22.352348
-48.125749	-15.701899	NaN	-26.734998	-32.423850	NaN	-21.390751
-26.307263	6.026990	NaN	-27.815031	-32.334253	NaN	1.507768
-3.563644	-24.727089	NaN	-28.097796	21.163445	NaN	24.534152
-20.407852	-1.113480	NaN	-11.062899	-19.294371	NaN	-9.344953
-35.906619	-25.612908	NaN	-36.190617	-10.293711	NaN	0.283997
-19.309475	-24.467086	NaN	-42.198573	5.157611	NaN	22.889098
-28.062516	-1.876668	NaN	-20.402162	-26.185849	NaN	-7.660354
-27.772462	-18.205459	NaN	-23.709376	-9.567003	NaN	-4.063086
-21.397306	-5.890408	NaN	-27.419467	-15.506898	NaN	6.022160
-16.183173	-27.283868	NaN	-15.736943	11.100696	NaN	-0.446230
1.254682	2.174203	NaN	-21.958491	-0.919521	NaN	23.213173
-43.243103	-11.975967	NaN	-7.964246	-31.267136	NaN	-35.278857
-14.404090	-11.897349	NaN	-38.322776	-2.506741	NaN	23.918686
-24.184784	-5.680933	NaN	-44.935668	-18.503851	NaN	20.750884
-33.308253	0.669948	NaN	-29.318760	-33.978201	NaN	-3.989493
-7.876918	8.185939	NaN	-18.980932	-16.062858	NaN	11.104013
-40.195484	-4.420008	NaN	-23.166139	-35.775476	NaN	-17.029344
-53.627179	-18.177737	NaN	-41.335475	-35.449441	NaN	-12.291703
-26.290459	-0.468428	NaN	-26.913082	-25.822031	NaN	0.622623
-27.922953	0.772785	NaN	-22.118210	-28.695738	NaN	-5.804743
-38.313624	13.490343	NaN	-20.290805	-51.803967	NaN	-18.022818
3.332932	4.204070	NaN	-22.811730	-0.871138	NaN	26.144662
-34.863018	2.388675	NaN	-23.365739	-37.251693	NaN	-11.497279
-41.521137	-22.735258	NaN	-22.853551	-18.785880	NaN	-18.667586
-48.257948	0.001600	NaN	-26.301338	-48.259549	NaN	-21.956610
0.629629	-17.755201	NaN	-20.097533	18.384829	NaN	20.727162
-22.088414	-2.877785	NaN	-20.255136	-19.210629	NaN	-1.833278
-22.767918	7.363446	NaN	-22.838485	-30.131365	NaN	0.070566
-19.264672	4.379358	NaN	-53.416709	-23.644030	NaN	34.152037
-17.161387	5.804995	NaN	-6.471968	-22.966382	NaN	-10.689419
-44.345219	10.656268	NaN	-22.865962	-55.001487	NaN	-21.479257
-38.309294	-11.886030	NaN	-25.884760	-26.423264	NaN	-12.424534
-23.714016	-26.639494	NaN	-28.321202	2.925477	NaN	4.607186
-38.940878	-4.503767	NaN	-26.262739	-34.437111	NaN	-12.678139
-19.809914	-9.243876	NaN	-34.339957	-10.566038	NaN	14.530043
-11.581083	-8.832063	NaN	-23.339706	-2.749020	NaN	11.758623
-32.997519	21.793811	NaN	-26.453309	-54.791330	NaN	-6.544210
-28.511466	20.304223	NaN	-54.580905	-48.815688	NaN	26.069439
-22.091560	-15.925754	NaN	-31.224141	-6.165806	NaN	9.132581
-25.912879	-15.152247	NaN	-29.025310	-10.760632	NaN	3.112431
-12.028215	14.841202	NaN	-20.340119	-26.869417	NaN	8.311905
-46.650004	20.919823	NaN	-10.745453	-67.569826	NaN	-35.904551
-57.306472	-21.213931	NaN	-12.876421	-36.092541	NaN	-44.430051
-24.059494	15.623578	NaN	-30.893706	-39.683073	NaN	6.834212
-3.977824	-34.569787	NaN	-41.520495	30.591964	NaN	37.542671
-15.442708	14.187100	NaN	-8.497479	-29.629808	NaN	-6.945229
-17.549723	-23.876734	NaN	-25.804181	6.327010	NaN	8.254457
-67.875545	9.009523	NaN	-48.965554	-76.885068	NaN	-18.909991
-24.624188	-12.465757	NaN	-28.869705	-12.158430	NaN	4.245517
-27.783019	-2.363503	NaN	-33.585049	-25.419516	NaN	5.802030
-4.299039	0.631928	NaN	-35.214221	-4.930967	NaN	30.915182
-30.651350	15.010436	NaN	-19.607332	-45.661786	NaN	-11.044018
-41.071999	-5.158947	NaN	-38.167380	-35.913052	NaN	-2.904619
-52.641055	-8.852471	NaN	-40.602583	-43.788584	NaN	-12.038471
-16.175786	15.973114	NaN	-16.842220	-32.148900	NaN	0.666434
2.993974	1.218262	NaN	-34.823060	1.775712	NaN	37.817034
-19.376786	-7.085704	NaN	-24.559589	-12.291082	NaN	5.182803
-47.160307	-16.747501	NaN	-48.857362	-30.412806	NaN	1.697055
-40.517547	0.732347	NaN	-17.632663	-41.249894	NaN	-22.884884
-26.672457	-28.998129	NaN	-40.589680	2.325672	NaN	13.917223
-5.084501	-8.004176	NaN	-20.183961	2.919675	NaN	15.099460
-41.021853	5.726404	NaN	-23.826091	-46.748257	NaN	-17.195761
-12.000157	10.956750	NaN	-36.790695	-22.956908	NaN	24.790538
-61.891816	-16.102055	NaN	-26.302902	-45.789761	NaN	-35.588914
-31.220573	9.410391	NaN	-37.270870	-40.630964	NaN	6.050297
-4.316140	-3.988619	NaN	-30.209574	-0.327521	NaN	25.893434
-5.547733	14.476083	NaN	-36.452336	-20.023815	NaN	30.904603
0.499780	-19.446285	NaN	-24.864504	19.946065	NaN	25.364283
-22.455136	19.656159	NaN	-9.069552	-42.111295	NaN	-13.385585
-38.009086	0.745073	NaN	-2.705033	-38.754159	NaN	-35.304054
-10.451108	-0.129921	NaN	-7.946906	-10.321187	NaN	-2.504202
-11.681931	-2.641015	NaN	-36.811366	-9.040916	NaN	25.129435
-41.585814	3.890073	NaN	-23.981280	-45.475887	NaN	-17.604534
-47.690516	3.918384	NaN	-13.788004	-51.608900	NaN	-33.902512
-19.639218	3.467626	NaN	-16.684866	-23.106844	NaN	-2.954351
-34.866640	-20.630155	NaN	-43.996428	-14.236485	NaN	9.129787
-24.489516	-7.787929	NaN	-20.458825	-16.701588	NaN	-4.030691
-27.920735	-15.371182	NaN	-34.191563	-12.549553	NaN	6.270828
-20.831190	3.491538	NaN	-31.462126	-24.322728	NaN	10.630936
-54.652820	-12.118084	NaN	-39.868383	-42.534736	NaN	-14.784436
-20.905072	8.992610	NaN	-23.362436	-29.897682	NaN	2.457364
-35.689657	-23.488641	NaN	-8.267831	-12.201017	NaN	-27.421826
-55.767078	-24.313079	NaN	-24.329362	-31.453999	NaN	-31.437716
-32.108104	-1.061011	NaN	-38.803198	-31.047094	NaN	6.695093
-26.262879	-8.889856	NaN	-22.550195	-17.373023	NaN	-3.712684
-16.098483	7.856386	NaN	-14.086911	-23.954870	NaN	-2.011573
-37.343642	-13.520928	NaN	-18.315712	-23.822714	NaN	-19.027930
-11.784280	7.013909	NaN	-15.147788	-18.798188	NaN	3.363509
-25.856859	-14.792440	NaN	-23.810893	-11.064419	NaN	-2.045966
-40.752625	-8.088319	NaN	-42.967153	-32.664306	NaN	2.214528
-36.283302	16.021102	NaN	-11.789105	-52.304404	NaN	-24.494197
-3.243392	-1.365094	NaN	-30.838501	-1.878298	NaN	27.595109
-33.698173	12.340751	NaN	-17.612992	-46.038924	NaN	-16.085181
-23.667962	-16.456375	NaN	-40.374005	-7.211587	NaN	16.706043
-15.368319	-10.385259	NaN	-35.996979	-4.983060	NaN	20.628660
-23.385120	9.836755	NaN	-27.220606	-33.221875	NaN	3.835486
-46.750477	-2.653618	NaN	-39.052673	-44.096858	NaN	-7.697804
-27.284544	8.659733	NaN	-15.746281	-35.944277	NaN	-11.538263
-39.322596	-31.754333	NaN	-30.162756	-7.568262	NaN	-9.159840
-54.948656	4.326574	NaN	-30.439555	-59.275230	NaN	-24.509101
-32.658665	-30.055803	NaN	-38.388117	-2.602862	NaN	5.729452
-8.808893	-34.238327	NaN	-24.939548	25.429434	NaN	16.130655
-41.640109	-17.715547	NaN	-46.840337	-23.924561	NaN	5.200228
-11.685780	-6.423496	NaN	-56.824362	-5.262284	NaN	45.138582
-25.369888	21.774447	NaN	-7.560059	-47.144336	NaN	-17.809829
-31.931501	7.024194	NaN	-28.377652	-38.955695	NaN	-3.553849
-82.010663	3.251012	NaN	-17.065532	-85.261675	NaN	-64.945131
-40.649351	3.448413	NaN	-32.872288	-44.097765	NaN	-7.777063
-20.055574	11.789029	NaN	-10.847199	-31.844603	NaN	-9.208374
-35.064488	-26.978932	NaN	-40.044420	-8.085556	NaN	4.979932
-41.484475	-11.519299	NaN	-34.020667	-29.965176	NaN	-7.463808
-25.727769	-18.972179	NaN	-19.370839	-6.755589	NaN	-6.356929
-25.182880	-2.706902	NaN	-32.682045	-22.475978	NaN	7.499166
-17.747474	9.471154	NaN	-5.555777	-27.218628	NaN	-12.191697
-41.781974	-0.010299	NaN	-46.738688	-41.771674	NaN	4.956714
-28.098943	-3.747196	NaN	-35.519252	-24.351747	NaN	7.420309
-32.280738	1.592223	NaN	-7.792933	-33.872961	NaN	-24.487805
-8.708959	12.032643	NaN	-35.104121	-20.741602	NaN	26.395162
-11.749947	-5.373319	NaN	-16.807597	-6.376627	NaN	5.057650
-35.451503	2.056629	NaN	-26.641797	-37.508132	NaN	-8.809706
-26.912509	6.960823	NaN	-15.356655	-33.873333	NaN	-11.555854
-59.741183	-14.046613	NaN	-27.198016	-45.694570	NaN	-32.543166
-9.654611	-6.690869	NaN	-28.882303	-2.963742	NaN	19.227692
-8.038410	2.183154	NaN	-15.989799	-10.221564	NaN	7.951389
-27.309974	19.195648	NaN	-17.808285	-46.505622	NaN	-9.501689
-11.860752	-8.859296	NaN	-3.353817	-3.001455	NaN	-8.506935
5.308830	2.962747	NaN	-21.282122	2.346083	NaN	26.590952
-6.376602	-0.669987	NaN	-30.161299	-5.706614	NaN	23.784697
-18.710233	7.609852	NaN	-15.987282	-26.320084	NaN	-2.722950
-39.479367	-13.094905	NaN	-23.922037	-26.384462	NaN	-15.557330
-21.183593	-0.090377	NaN	-33.789228	-21.093216	NaN	12.605635
-29.915478	6.398529	NaN	-60.432544	-36.314006	NaN	30.517066
-25.302619	-6.357441	NaN	-21.419466	-18.945178	NaN	-3.883153
-25.491087	28.412916	NaN	-32.784919	-53.904003	NaN	7.293832
-34.929879	4.309866	NaN	-18.798327	-39.239744	NaN	-16.131552
-20.588959	15.900682	NaN	-24.663906	-36.489641	NaN	4.074947
-13.074754	-34.236081	NaN	-40.956934	21.161326	NaN	27.882180
-34.197175	12.408900	NaN	-25.525327	-46.606075	NaN	-8.671848
-32.586126	-12.080326	NaN	-45.275615	-20.505801	NaN	12.689489
-42.752104	16.856743	NaN	-40.434238	-59.608847	NaN	-2.317866
-22.045324	0.685074	NaN	-40.524381	-22.730397	NaN	18.479057
-18.595632	-14.808368	NaN	-38.505210	-3.787264	NaN	19.909577
-21.606784	-3.482578	NaN	-14.475019	-18.124206	NaN	-7.131764
-3.150205	15.296871	NaN	-19.874937	-18.447076	NaN	16.724732
-16.919866	9.372948	NaN	-42.995945	-26.292814	NaN	26.076079
-25.069436	12.066354	NaN	-4.470078	-37.135790	NaN	-20.599358
-52.903837	-23.675701	NaN	-41.077889	-29.228137	NaN	-11.825949
-8.827788	-19.517583	NaN	-51.115466	10.689795	NaN	42.287678
-28.483654	6.368517	NaN	-13.050197	-34.852171	NaN	-15.433457
-28.858982	-24.785848	NaN	-28.546741	-4.073134	NaN	-0.312241
-36.806619	-4.671517	NaN	-36.137224	-32.135102	NaN	-0.669395
-26.635099	3.364860	NaN	-34.012869	-29.999959	NaN	7.377770
-27.375704	-12.759893	NaN	-10.763520	-14.615811	NaN	-16.612184
-38.976550	-0.551915	NaN	-50.788914	-38.424635	NaN	11.812364
-35.427440	1.988649	NaN	-17.007162	-37.416089	NaN	-18.420279
-40.702508	-22.220072	NaN	-53.366207	-18.482436	NaN	12.663699
-50.999799	-3.348008	NaN	-42.558872	-47.651791	NaN	-8.440927
-32.722813	24.809133	NaN	-29.071036	-57.531946	NaN	-3.651778
-27.296727	-3.407262	NaN	-42.256318	-23.889465	NaN	14.959591
-18.584410	-5.835751	NaN	-7.819218	-12.748658	NaN	-10.765191
-14.305234	-0.498518	NaN	-14.634685	-13.806716	NaN	0.329451
-40.738661	5.612367	NaN	-30.808458	-46.351028	NaN	-9.930203
-23.235424	-6.577883	NaN	-8.158216	-16.657541	NaN	-15.077208
-13.243314	4.563111	NaN	-20.910728	-17.806425	NaN	7.667414
-27.693664	-19.435186	NaN	-23.848791	-8.258478	NaN	-3.844872
-57.466948	15.263159	NaN	-9.940322	-72.730107	NaN	-47.526625
-19.495372	18.635615	NaN	8.237670	-38.130987	NaN	-27.733042
-30.540042	-3.814084	NaN	-27.861435	-26.725958	NaN	-2.678608
-37.862163	-6.497150	NaN	-41.480138	-31.365013	NaN	3.617975
-50.200615	11.793894	NaN	-46.386036	-61.994509	NaN	-3.814579
-47.713063	-20.787932	NaN	-34.011241	-26.925131	NaN	-13.701822
-18.736571	-7.252293	NaN	-8.225764	-11.484278	NaN	-10.510807
-25.494727	-7.399877	NaN	-24.601673	-18.094850	NaN	-0.893054
-23.309838	17.167713	NaN	-17.704590	-40.477551	NaN	-5.605248
-13.627850	14.689387	NaN	-26.621573	-28.317237	NaN	12.993723
-11.402012	7.165558	NaN	-24.063523	-18.567570	NaN	12.661511
-49.024581	-15.473492	NaN	-29.610465	-33.551090	NaN	-19.414116
-40.030426	14.064407	NaN	-41.606646	-54.094833	NaN	1.576220
-37.135211	-13.760930	NaN	-10.949023	-23.374281	NaN	-26.186187
-14.294537	-10.820019	NaN	-49.203478	-3.474519	NaN	34.908941
-39.342326	-23.437097	NaN	-9.685149	-15.905229	NaN	-29.657177
-16.626070	-2.150710	NaN	-29.029094	-14.475361	NaN	12.403024
-46.259904	-17.478345	NaN	-30.785080	-28.781559	NaN	-15.474825
-7.274211	-2.921282	NaN	-16.655524	-4.352929	NaN	9.381313
-22.855326	-15.276181	NaN	-42.436996	-7.579145	NaN	19.581670
-21.876992	-11.504095	NaN	-36.223771	-10.372897	NaN	14.346779
-5.003270	-13.226611	NaN	-57.308554	8.223341	NaN	52.305285
-24.840405	13.835766	NaN	-32.609606	-38.676171	NaN	7.769201
-29.299736	-15.571354	NaN	-18.301288	-13.728382	NaN	-10.998448
-11.104937	1.447924	NaN	-29.129550	-12.552861	NaN	18.024614
-56.868750	-39.013810	NaN	-27.663656	-17.854940	NaN	-29.205094
-17.318562	12.493193	NaN	-28.513097	-29.811755	NaN	11.194535
-18.500949	-16.824561	NaN	-7.633354	-1.676388	NaN	-10.867595
-31.716013	9.000227	NaN	-25.551919	-40.716239	NaN	-6.164094
-5.452038	-17.868843	NaN	-38.724365	12.416805	NaN	33.272327
-11.646871	2.699206	NaN	-28.434388	-14.346077	NaN	16.787518
-18.184051	-0.594389	NaN	-32.351548	-17.589663	NaN	14.167496
-38.221391	-9.366290	NaN	-28.007909	-28.855101	NaN	-10.213482
-48.086245	17.039862	NaN	-34.344285	-65.126107	NaN	-13.741960
-36.760398	-19.411309	NaN	-44.929442	-17.349089	NaN	8.169045
-14.059699	10.556265	NaN	-12.049355	-24.615964	NaN	-2.010344
-10.732774	7.765624	NaN	-26.245337	-18.498398	NaN	15.512563
-26.563726	-10.711601	NaN	-37.307499	-15.852124	NaN	10.743773
-1.699110	9.041380	NaN	-30.838779	-10.740490	NaN	29.139670
-31.649870	4.309750	NaN	-42.965752	-35.959621	NaN	11.315881
-23.747818	-0.405092	NaN	-29.183621	-23.342726	NaN	5.435802
-7.740715	-32.674908	NaN	-39.043943	24.934193	NaN	31.303227
-23.685381	14.372119	NaN	-35.235918	-38.057500	NaN	11.550537
-10.565589	22.522518	NaN	-29.330799	-33.088107	NaN	18.765209
-13.639084	-5.210445	NaN	-30.075621	-8.428640	NaN	16.436537
-11.074431	-0.643547	NaN	-35.914399	-10.430884	NaN	24.839968
-32.832802	26.158100	NaN	-19.465866	-58.990902	NaN	-13.366936
-31.295833	12.318626	NaN	-35.678801	-43.614459	NaN	4.382968
-18.932559	33.527446	NaN	-45.149627	-52.460005	NaN	26.217068
-19.441840	-6.436273	NaN	-7.155602	-13.005567	NaN	-12.286239
-8.778585	1.778815	NaN	-50.314986	-10.557399	NaN	41.536401
-71.660659	20.370360	NaN	-29.612622	-92.031019	NaN	-42.048037
-9.396807	-20.778923	NaN	-47.501518	11.382117	NaN	38.104711
-37.155631	-2.532243	NaN	-5.340554	-34.623388	NaN	-31.815077
-29.829048	1.317925	NaN	-12.635441	-31.146973	NaN	-17.193607
-12.582276	7.181892	NaN	-39.782914	-19.764168	NaN	27.200638
-15.728032	6.034958	NaN	-27.141220	-21.762991	NaN	11.413188
-12.813985	12.533949	NaN	-39.889381	-25.347933	NaN	27.075397
-37.755552	-10.498056	NaN	-37.691199	-27.257496	NaN	-0.064353
-46.743410	0.340473	NaN	-30.475823	-47.083883	NaN	-16.267587
-27.254707	6.401949	NaN	-21.995292	-33.656656	NaN	-5.259415
-19.874179	12.278738	NaN	-19.139387	-32.152918	NaN	-0.734792
-41.733047	-6.961717	NaN	-32.939412	-34.771330	NaN	-8.793635
-12.225066	-4.814462	NaN	-18.610761	-7.410604	NaN	6.385695
-53.628107	-21.489278	NaN	-30.807424	-32.138829	NaN	-22.820683
-27.061139	-17.547682	NaN	-19.378024	-9.513458	NaN	-7.683115
-33.205673	-5.913607	NaN	-28.699150	-27.292066	NaN	-4.506522
-18.055102	7.742018	NaN	-20.516039	-25.797119	NaN	2.460937
4.055406	-14.352168	NaN	-27.423392	18.407575	NaN	31.478798
-36.631256	6.016323	NaN	-15.079948	-42.647579	NaN	-21.551308
-49.092943	-13.454844	NaN	-44.908038	-35.638099	NaN	-4.184904
-2.963779	11.151229	NaN	-28.945188	-14.115008	NaN	25.981409
1.894953	11.199461	NaN	-42.000979	-9.304509	NaN	43.895932
-29.538601	-5.059096	NaN	-46.715724	-24.479505	NaN	17.177123
-17.852848	6.031252	NaN	-30.450617	-23.884100	NaN	12.597769
-14.557966	-9.100819	NaN	-17.394370	-5.457147	NaN	2.836404
-43.689840	7.327562	NaN	-20.607268	-51.017402	NaN	-23.082571
-17.707488	0.282065	NaN	-18.785542	-17.989552	NaN	1.078054
-2.551214	-25.315670	NaN	-54.942196	22.764456	NaN	52.390981
-0.846560	10.340831	NaN	-44.663565	-11.187391	NaN	43.817005
-36.632809	-6.682967	NaN	-43.357953	-29.949842	NaN	6.725144
-21.124713	9.005707	NaN	-25.156474	-30.130419	NaN	4.031761
-37.257441	3.585136	NaN	-19.432048	-40.842576	NaN	-17.825393
-51.175627	-24.236644	NaN	-50.707173	-26.938983	NaN	-0.468454
-33.855289	-2.647225	NaN	-38.078384	-31.208065	NaN	4.223095
-16.983327	3.755315	NaN	-12.166542	-20.738642	NaN	-4.816786
-28.326297	0.653259	NaN	-32.706981	-28.979556	NaN	4.380684
-37.306954	16.084152	NaN	-15.908475	-53.391106	NaN	-21.398479
-16.955567	-15.362046	NaN	-25.925654	-1.593521	NaN	8.970088
-26.836358	5.967575	NaN	-6.930431	-32.803933	NaN	-19.905927
-33.692676	11.656804	NaN	-31.545301	-45.349479	NaN	-2.147374
-18.584435	-21.603562	NaN	-32.966197	3.019127	NaN	14.381762
-30.440699	9.972325	NaN	-11.705549	-40.413025	NaN	-18.735151
-19.022358	-16.448193	NaN	-29.964030	-2.574165	NaN	10.941672
-38.144801	-18.467421	NaN	-54.236399	-19.677380	NaN	16.091598
-13.512528	-10.406038	NaN	-23.264734	-3.106490	NaN	9.752207
-38.585062	3.318919	NaN	-16.834083	-41.903981	NaN	-21.750979
-42.060721	9.989526	NaN	-27.199436	-52.050247	NaN	-14.861285
-32.267297	20.290464	NaN	-27.660006	-52.557761	NaN	-4.607291
-39.570293	4.251114	NaN	-23.309861	-43.821406	NaN	-16.260432
-41.002602	-32.582933	NaN	-53.882867	-8.419668	NaN	12.880265
-22.154003	-32.147521	NaN	-23.849694	9.993518	NaN	1.695691
-63.100016	-26.751922	NaN	-49.488898	-36.348094	NaN	-13.611118
-13.046679	-7.280898	NaN	-33.708365	-5.765781	NaN	20.661686
-36.909360	1.540566	NaN	-34.740318	-38.449925	NaN	-2.169042
-52.545464	9.022110	NaN	-17.782484	-61.567574	NaN	-34.762980
-25.483802	-12.044819	NaN	-23.179573	-13.438983	NaN	-2.304229
-30.824144	-11.630765	NaN	-45.337346	-19.193380	NaN	14.513202
-8.483370	-6.931780	NaN	-35.196742	-1.551589	NaN	26.713373
-22.445062	-5.721298	NaN	-40.526534	-16.723764	NaN	18.081472
-24.130506	11.277557	NaN	-31.848283	-35.408063	NaN	7.717777
-35.087349	-0.229956	NaN	-24.112387	-34.857393	NaN	-10.974962
-44.170904	-8.205912	NaN	-23.431596	-35.964992	NaN	-20.739308
-6.038639	0.863712	NaN	-45.390391	-6.902352	NaN	39.351751
-23.734755	-8.022782	NaN	-32.176869	-15.711973	NaN	8.442114
-29.305579	12.077493	NaN	-19.784135	-41.383072	NaN	-9.521444
-30.227474	-22.851776	NaN	-55.028715	-7.375698	NaN	24.801241
-42.115835	18.856667	NaN	-45.571795	-60.972502	NaN	3.455960
-32.919140	4.149168	NaN	-19.728853	-37.068308	NaN	-13.190287
-22.792772	-2.524507	NaN	-27.829249	-20.268264	NaN	5.036478
-35.025466	-32.065031	NaN	-9.478052	-2.960435	NaN	-25.547413
-35.700655	16.434977	NaN	-30.002349	-52.135631	NaN	-5.698305
-16.350568	-11.386280	NaN	-63.239590	-4.964288	NaN	46.889021
-24.368023	7.846370	NaN	-39.457919	-32.214394	NaN	15.089895
-32.093919	-3.128387	NaN	-18.190120	-28.965532	NaN	-13.903798
-17.317353	8.848967	NaN	-30.806529	-26.166320	NaN	13.489176
-34.971455	-6.044929	NaN	-22.195930	-28.926527	NaN	-12.775526
-5.714800	-1.011634	NaN	-16.529584	-4.703166	NaN	10.814784
-35.310350	-25.054485	NaN	-25.831909	-10.255865	NaN	-9.478440
-28.462251	-13.722626	NaN	-15.660711	-14.739625	NaN	-12.801541
-52.942218	3.560079	NaN	-32.458327	-56.502298	NaN	-20.483891
-6.245622	-22.608988	NaN	-24.576579	16.363366	NaN	18.330957
-41.713212	-4.715324	NaN	-38.837274	-36.997887	NaN	-2.875938
-26.480825	6.420490	NaN	-36.543944	-32.901315	NaN	10.063119
-31.188885	0.212421	NaN	1.703292	-31.401305	NaN	-32.892177
-12.613346	-4.808898	NaN	-28.753156	-7.804448	NaN	16.139809
-36.671749	11.161770	NaN	-30.527360	-47.833519	NaN	-6.144390
-57.227393	19.710274	NaN	-32.259030	-76.937667	NaN	-24.968364
-37.940710	-21.785695	NaN	-35.253674	-16.155015	NaN	-2.687036
-23.602617	-3.578606	NaN	-29.615648	-20.024011	NaN	6.013031
-13.200320	10.567634	NaN	-10.654597	-23.767954	NaN	-2.545723
-28.080790	15.936438	NaN	-34.105379	-44.017228	NaN	6.024589
-38.001414	5.385360	NaN	-23.267662	-43.386774	NaN	-14.733752
-47.912296	-0.955432	NaN	-45.991641	-46.956864	NaN	-1.920655
-32.495269	23.509327	NaN	-23.912377	-56.004596	NaN	-8.582892
-43.322177	4.838333	NaN	-18.359138	-48.160510	NaN	-24.963039
-29.532357	0.960612	NaN	-7.631952	-30.492969	NaN	-21.900405
-26.405195	-14.525383	NaN	-22.197263	-11.879812	NaN	-4.207933
-50.431178	-5.582048	NaN	-29.264489	-44.849130	NaN	-21.166689
-19.535984	14.684847	NaN	-24.337913	-34.220831	NaN	4.801929
0.670729	-10.407658	NaN	-30.787005	11.078386	NaN	31.457734
-33.719830	9.599432	NaN	-28.326210	-43.319262	NaN	-5.393620
-10.541488	-36.158868	NaN	-51.997777	25.617380	NaN	41.456289
-45.348243	10.507897	NaN	-38.627888	-55.856139	NaN	-6.720355
-36.854909	14.205735	NaN	-25.793487	-51.060643	NaN	-11.061421
-17.522678	1.721202	NaN	-23.134396	-19.243880	NaN	5.611718
-17.266497	-11.024355	NaN	-30.851878	-6.242142	NaN	13.585381
-12.294909	-18.127212	NaN	-35.893809	5.832302	NaN	23.598899
-33.259651	0.802567	NaN	-12.248611	-34.062218	NaN	-21.011041
-39.616550	-23.625195	NaN	-25.959119	-15.991355	NaN	-13.657431
-29.896845	-31.028453	NaN	-43.150604	1.131608	NaN	13.253759
-40.009593	9.912574	NaN	-25.802752	-49.922167	NaN	-14.206841
-15.882117	15.806713	NaN	-20.808233	-31.688831	NaN	4.926116
-14.727749	-10.684848	NaN	-33.981365	-4.042901	NaN	19.253616
-25.697032	1.209871	NaN	-39.037008	-26.906904	NaN	13.339976
-16.656720	6.148691	NaN	-17.922328	-22.805411	NaN	1.265608
-14.437093	6.930960	NaN	-41.940078	-21.368053	NaN	27.502985
-2.708337	2.061783	NaN	-26.351320	-4.770120	NaN	23.642982
-20.643808	-38.388365	NaN	-41.864210	17.744558	NaN	21.220402
-40.609065	5.730746	NaN	-32.245784	-46.339811	NaN	-8.363281
-20.549955	-5.017646	NaN	-28.118415	-15.532310	NaN	7.568460
-55.713750	-11.358621	NaN	-29.004224	-44.355129	NaN	-26.709525
-12.323278	12.558129	NaN	-25.099881	-24.881407	NaN	12.776603
-15.246732	-2.874830	NaN	-55.671602	-12.371903	NaN	40.424870
-22.375862	4.955375	NaN	-31.378874	-27.331237	NaN	9.003013
-17.700966	-18.649441	NaN	-38.223137	0.948475	NaN	20.522171
-43.724013	13.321178	NaN	-17.807555	-57.045191	NaN	-25.916458
-21.451120	19.336343	NaN	-10.033692	-40.787462	NaN	-11.417428
1.028881	-34.029596	NaN	-31.533884	35.058477	NaN	32.562766
-18.812178	-42.135784	NaN	-27.789018	23.323606	NaN	8.976840
-23.587626	15.109890	NaN	-14.116920	-38.697516	NaN	-9.470706
-32.446427	-10.131381	NaN	-39.992319	-22.315046	NaN	7.545892
-39.874607	2.541036	NaN	-17.590260	-42.415642	NaN	-22.284347
-31.188095	17.963827	NaN	-12.562085	-49.151922	NaN	-18.626010
-35.135193	6.562430	NaN	-28.037628	-41.697623	NaN	-7.097565
-31.199810	17.876386	NaN	-21.285360	-49.076196	NaN	-9.914450
-15.182034	16.976537	NaN	-7.550909	-32.158571	NaN	-7.631124
-18.320058	-24.437597	NaN	-17.027305	6.117540	NaN	-1.292753
-31.193220	11.650175	NaN	-27.998585	-42.843395	NaN	-3.194635
-26.363180	30.098701	NaN	-13.495217	-56.461880	NaN	-12.867963
-19.685628	-3.838718	NaN	-16.772125	-15.846910	NaN	-2.913503
-46.290496	28.819419	NaN	-32.491897	-75.109915	NaN	-13.798599
-21.499166	-12.321266	NaN	-37.002618	-9.177900	NaN	15.503452
-25.685156	18.033870	NaN	-13.537273	-43.719025	NaN	-12.147883
-29.335782	6.901526	NaN	-60.044005	-36.237307	NaN	30.708224
-23.357706	5.896421	NaN	-36.883463	-29.254127	NaN	13.525757
-23.480207	8.473620	NaN	-15.211244	-31.953826	NaN	-8.268962
-50.885676	-19.232108	NaN	-12.951040	-31.653568	NaN	-37.934636
-17.314583	-7.573224	NaN	-18.439361	-9.741359	NaN	1.124778
-22.594921	11.275418	NaN	-13.890234	-33.870340	NaN	-8.704687
-21.917366	6.344732	NaN	-33.035541	-28.262098	NaN	11.118176
-55.087923	8.558058	NaN	-27.299640	-63.645981	NaN	-27.788283
-7.263033	25.060925	NaN	-12.079791	-32.323958	NaN	4.816758
-27.652051	7.119248	NaN	-16.073863	-34.771299	NaN	-11.578187
-17.755129	8.529839	NaN	-40.823204	-26.284968	NaN	23.068075
-41.528519	-2.263202	NaN	-39.285077	-39.265317	NaN	-2.243442
-47.471397	17.598675	NaN	-34.092692	-65.070071	NaN	-13.378704
-8.970651	11.973674	NaN	-20.506445	-20.944325	NaN	11.535794
-43.349384	13.911389	NaN	-20.751270	-57.260772	NaN	-22.598114
-20.014482	-5.860089	NaN	-26.927726	-14.154392	NaN	6.913245
-32.040923	4.297693	NaN	-28.222564	-36.338616	NaN	-3.818359
-56.345825	5.306656	NaN	-25.757229	-61.652481	NaN	-30.588596
-19.465237	12.486878	NaN	-23.531167	-31.952115	NaN	4.065930
-11.179759	-40.648496	NaN	-30.684976	29.468737	NaN	19.505217
-31.032320	0.363429	NaN	-31.572792	-31.395749	NaN	0.540471
-7.458872	-0.385424	NaN	-24.321700	-7.073448	NaN	16.862828
-44.289508	-8.244703	NaN	-15.373539	-36.044805	NaN	-28.915970
-29.216704	2.192083	NaN	-28.809319	-31.408787	NaN	-0.407385
-56.177288	-0.533930	NaN	-16.423745	-55.643358	NaN	-39.753543
-8.511519	-11.854449	NaN	-6.501366	3.342930	NaN	-2.010153
-21.259978	-33.553767	NaN	-52.655695	12.293789	NaN	31.395717
-11.628993	-18.878632	NaN	-22.846623	7.249639	NaN	11.217630
-9.155021	12.301829	NaN	-12.451905	-21.456850	NaN	3.296884
-29.995847	2.725288	NaN	-30.520554	-32.721136	NaN	0.524706
-7.858422	-13.339004	NaN	-39.094099	5.480582	NaN	31.235678
-23.261468	-10.542675	NaN	-27.768338	-12.718793	NaN	4.506870
-29.164515	6.508301	NaN	-20.436620	-35.672816	NaN	-8.727894
-29.940541	-2.601237	NaN	-50.408613	-27.339303	NaN	20.468073
-31.056966	-7.465455	NaN	-47.282268	-23.591511	NaN	16.225302
-15.981688	-3.073101	NaN	-30.677633	-12.908586	NaN	14.695945
-20.400962	8.765073	NaN	-21.802235	-29.166036	NaN	1.401273
-34.089024	8.271316	NaN	-29.361816	-42.360341	NaN	-4.727209
-14.815401	-12.950562	NaN	-18.945156	-1.864838	NaN	4.129756
-19.891963	-34.970023	NaN	-41.162152	15.078060	NaN	21.270189
-28.047592	-8.110172	NaN	-42.209614	-19.937420	NaN	14.162021
-43.369215	-15.997488	NaN	-28.544097	-27.371727	NaN	-14.825117
-31.486084	-16.789950	NaN	-18.787606	-14.696134	NaN	-12.698479
-12.976232	4.371803	NaN	-23.718969	-17.348035	NaN	10.742737
-53.388287	-2.105653	NaN	-30.654305	-51.282633	NaN	-22.733981
-9.117213	-2.377338	NaN	-29.965347	-6.739875	NaN	20.848134
-20.242663	11.068641	NaN	-24.132991	-31.311304	NaN	3.890328
-35.333146	1.454069	NaN	-39.537274	-36.787215	NaN	4.204129
-42.644655	2.088411	NaN	-14.712008	-44.733066	NaN	-27.932646
-32.399949	-5.218264	NaN	-10.425271	-27.181684	NaN	-21.974677
-7.715239	12.572812	NaN	-12.928340	-20.288051	NaN	5.213101
-33.927478	10.965638	NaN	-69.842979	-44.893116	NaN	35.915500
-32.040562	3.362978	NaN	-42.317428	-35.403539	NaN	10.276867
-21.905328	0.068151	NaN	-26.279306	-21.973479	NaN	4.373978
-32.773932	1.279088	NaN	-17.776291	-34.053020	NaN	-14.997641
-40.384158	-31.416536	NaN	-15.911762	-8.967622	NaN	-24.472396
-18.450274	-41.948054	NaN	-32.396798	23.497780	NaN	13.946525
-25.316755	13.726227	NaN	-26.571189	-39.042981	NaN	1.254434
-50.338585	0.387075	NaN	-26.310699	-50.725660	NaN	-24.027886
-15.916132	-15.280159	NaN	-34.335904	-0.635973	NaN	18.419772
-32.423582	13.751985	NaN	-32.786369	-46.175567	NaN	0.362787
-27.191816	0.794419	NaN	-11.588104	-27.986234	NaN	-15.603712
-16.976359	-13.242729	NaN	-15.588988	-3.733629	NaN	-1.387370
-35.439818	-20.116144	NaN	-41.865913	-15.323674	NaN	6.426095
-22.329507	-9.736597	NaN	-16.840896	-12.592911	NaN	-5.488611
-72.560896	-6.014210	NaN	-19.927284	-66.546686	NaN	-52.633611
-15.192003	-12.729301	NaN	-39.444333	-2.462701	NaN	24.252330
-25.832237	11.452604	NaN	-30.853031	-37.284841	NaN	5.020794
-8.734238	-1.958824	NaN	-11.225264	-6.775414	NaN	2.491026
-22.136635	-38.472889	NaN	-28.310153	16.336254	NaN	6.173517
-21.131508	-14.044793	NaN	-25.706386	-7.086715	NaN	4.574877
0.919501	-6.561443	NaN	-37.927370	7.480945	NaN	38.846871
-25.150759	-20.211427	NaN	-41.262656	-4.939332	NaN	16.111897
-18.881641	-0.141082	NaN	-16.046444	-18.740559	NaN	-2.835197
-35.260663	3.658611	NaN	-30.254067	-38.919274	NaN	-5.006596
-38.612619	9.501930	NaN	-20.257889	-48.114548	NaN	-18.354730
-23.391698	-6.991061	NaN	-18.939452	-16.400636	NaN	-4.452245
-40.114905	4.925514	NaN	-41.041828	-45.040419	NaN	0.926923
-20.422772	-7.714227	NaN	-20.940396	-12.708545	NaN	0.517624
-44.788098	4.994717	NaN	-27.668420	-49.782815	NaN	-17.119678
-48.184828	2.695316	NaN	-25.695645	-50.880143	NaN	-22.489182
-28.796386	-13.090853	NaN	-18.635942	-15.705533	NaN	-10.160444
-31.079995	-6.321629	NaN	-31.398381	-24.758366	NaN	0.318386
-19.606932	-2.609818	NaN	-32.989841	-16.997114	NaN	13.382909
-10.776263	-2.283266	NaN	-23.633450	-8.492997	NaN	12.857187
-19.072304	2.798940	NaN	-16.751071	-21.871244	NaN	-2.321234
-34.178448	11.404621	NaN	-21.432663	-45.583070	NaN	-12.745786
-37.799400	-26.447734	NaN	-42.123646	-11.351666	NaN	4.324246
-51.827057	-13.509308	NaN	-33.122321	-38.317749	NaN	-18.704737
-21.722183	-14.338631	NaN	-22.157846	-7.383552	NaN	0.435663
-39.053082	-36.916377	NaN	-51.311062	-2.136705	NaN	12.257981
-42.007527	-8.163486	NaN	-17.144915	-33.844041	NaN	-24.862612
-68.557544	-19.626568	NaN	-19.405724	-48.930977	NaN	-49.151820
-33.777272	-5.159591	NaN	-28.293074	-28.617681	NaN	-5.484198
-15.720209	9.751861	NaN	-21.706537	-25.472069	NaN	5.986328
-25.037205	-2.071695	NaN	-21.976666	-22.965511	NaN	-3.060540
-45.365297	-5.036764	NaN	-27.244794	-40.328533	NaN	-18.120503
-45.535349	0.452107	NaN	-36.951018	-45.987456	NaN	-8.584331
-32.773536	2.420605	NaN	-23.714274	-35.194141	NaN	-9.059261
-19.949913	11.523240	NaN	-26.799666	-31.473153	NaN	6.849753
1.140202	-15.235871	NaN	-28.685888	16.376073	NaN	29.826090
-29.321055	-3.747657	NaN	-18.639495	-25.573399	NaN	-10.681560
-40.088066	-8.838632	NaN	-29.818843	-31.249434	NaN	-10.269224
-14.675625	-21.667039	NaN	-15.562655	6.991414	NaN	0.887030
-23.733903	-4.990813	NaN	-42.707489	-18.743090	NaN	18.973586
-45.242484	-7.780603	NaN	-13.668633	-37.461881	NaN	-31.573851
-46.296633	-9.717470	NaN	-20.321478	-36.579163	NaN	-25.975155
-31.206841	29.351023	NaN	-28.158930	-60.557864	NaN	-3.047912
-32.456998	-5.422723	NaN	-32.631901	-27.034275	NaN	0.174902
-23.609908	-21.532253	NaN	-32.927455	-2.077656	NaN	9.317547
-11.897603	-8.287049	NaN	-35.124879	-3.610554	NaN	23.227275
-19.995240	-16.243778	NaN	-12.604042	-3.751462	NaN	-7.391198
-24.322748	9.276196	NaN	-40.712655	-33.598944	NaN	16.389907
-21.324005	17.637421	NaN	-27.516685	-38.961425	NaN	6.192681
-21.123040	-9.550513	NaN	-31.879982	-11.572526	NaN	10.756942
-7.803754	-24.019897	NaN	-47.658005	16.216143	NaN	39.854251
-16.294439	-17.151086	NaN	-31.926467	0.856647	NaN	15.632027
-14.350760	2.410599	NaN	-33.509570	-16.761358	NaN	19.158810
-26.998336	12.682850	NaN	-26.929084	-39.681186	NaN	-0.069252
-34.477199	11.248484	NaN	-26.855426	-45.725683	NaN	-7.621773
-25.302488	-13.992951	NaN	-25.654180	-11.309537	NaN	0.351692
-15.799841	-0.194701	NaN	-11.559233	-15.605141	NaN	-4.240608
-40.769031	26.443978	NaN	-10.447558	-67.213009	NaN	-30.321473
-25.412177	4.115518	NaN	-31.360334	-29.527695	NaN	5.948158
-15.148405	-20.304832	NaN	-17.965503	5.156427	NaN	2.817098
-42.967971	-2.851301	NaN	-32.464128	-40.116670	NaN	-10.503843
-23.667663	-7.414852	NaN	-27.418149	-16.252811	NaN	3.750486
0.237935	13.311099	NaN	-15.048872	-13.073164	NaN	15.286807
-45.582193	23.688825	NaN	-16.590416	-69.271018	NaN	-28.991777
-41.439392	0.945363	NaN	-35.137864	-42.384755	NaN	-6.301528
-60.342178	-21.535601	NaN	-26.754145	-38.806577	NaN	-33.588033
-42.560316	0.312073	NaN	-41.768854	-42.872389	NaN	-0.791463
-9.025621	-9.214295	NaN	-46.238947	0.188674	NaN	37.213326
-11.910417	-25.959930	NaN	-29.831264	14.049513	NaN	17.920847
-19.241874	2.295498	NaN	-14.259223	-21.537372	NaN	-4.982651
-14.235992	18.095462	NaN	-5.454112	-32.331455	NaN	-8.781881
-21.955085	8.366217	NaN	-34.047780	-30.321302	NaN	12.092695
-55.354119	16.257816	NaN	-10.173314	-71.611934	NaN	-45.180804
-12.095523	13.163408	NaN	-22.374423	-25.258931	NaN	10.278900
-32.959753	2.375304	NaN	-7.831229	-35.335057	NaN	-25.128524
-26.411092	-6.804110	NaN	-8.711221	-19.606981	NaN	-17.699871
-30.347760	-5.418711	NaN	-28.426883	-24.929049	NaN	-1.920878
-21.947943	17.007946	NaN	-16.318568	-38.955889	NaN	-5.629375
-22.986146	13.194515	NaN	-9.296229	-36.180660	NaN	-13.689917
-20.400714	9.618942	NaN	-18.758855	-30.019656	NaN	-1.641859
-31.330107	-4.860239	NaN	-37.360359	-26.469868	NaN	6.030251
-41.147874	-10.610149	NaN	-29.748085	-30.537725	NaN	-11.399789
-49.085423	-15.240119	NaN	-47.966205	-33.845303	NaN	-1.119218
-25.639940	-5.442947	NaN	-30.918056	-20.196994	NaN	5.278115
-35.922775	3.571068	NaN	-16.572683	-39.493843	NaN	-19.350092
-25.487177	2.364492	NaN	-30.560408	-27.851669	NaN	5.073231
-14.240472	-25.756439	NaN	-26.698146	11.515967	NaN	12.457674
-27.713439	0.272965	NaN	-18.764634	-27.986404	NaN	-8.948805
-13.938368	-12.612115	NaN	-29.416210	-1.326254	NaN	15.477841
-42.599219	26.470712	NaN	-17.905575	-69.069931	NaN	-24.693644
-49.880245	-11.342240	NaN	-25.512781	-38.538005	NaN	-24.367464
-42.257663	18.950194	NaN	-11.756182	-61.207857	NaN	-30.501481
-21.785880	-32.616759	NaN	-37.264495	10.830879	NaN	15.478615
-53.437696	6.919144	NaN	-37.990828	-60.356839	NaN	-15.446868
-20.433270	9.378306	NaN	-27.035028	-29.811576	NaN	6.601758
-47.121688	6.069360	NaN	-10.787989	-53.191048	NaN	-36.333700
-27.314662	-15.465018	NaN	-27.919379	-11.849644	NaN	0.604716
-13.336629	-3.020935	NaN	-33.368226	-10.315694	NaN	20.031596
-22.329601	12.821657	NaN	-13.098437	-35.151258	NaN	-9.231165
-3.008508	4.988998	NaN	-30.244354	-7.997506	NaN	27.235846
-56.804990	1.300355	NaN	-30.844092	-58.105344	NaN	-25.960898
-41.293606	-7.108458	NaN	-33.718890	-34.185148	NaN	-7.574716
-33.534856	14.861848	NaN	-16.410443	-48.396703	NaN	-17.124413
-10.258923	1.364206	NaN	-24.761152	-11.623129	NaN	14.502229
-16.993855	-4.755491	NaN	-35.083854	-12.238364	NaN	18.089999
-22.246192	-16.956004	NaN	-32.643744	-5.290188	NaN	10.397552
-15.381368	-1.180243	NaN	-51.460967	-14.201124	NaN	36.079599
-4.119328	21.105368	NaN	-29.820423	-25.224696	NaN	25.701095
-40.584049	3.449928	NaN	-21.090993	-44.033977	NaN	-19.493056
-27.238088	-32.289958	NaN	-33.109928	5.051870	NaN	5.871840
-19.157323	-7.697948	NaN	-25.205005	-11.459376	NaN	6.047682
-6.793717	-17.757209	NaN	-36.259225	10.963491	NaN	29.465508
-13.691592	-17.522305	NaN	-32.243665	3.830713	NaN	18.552073
-23.702919	-11.781856	NaN	-35.674551	-11.921063	NaN	11.971631
-42.896215	6.690918	NaN	-29.193922	-49.587132	NaN	-13.702292
-24.586867	-3.834717	NaN	-31.701072	-20.752149	NaN	7.114205
-8.483714	14.945211	NaN	-15.552494	-23.428925	NaN	7.068780
-29.596717	-8.973821	NaN	-20.562627	-20.622896	NaN	-9.034090
-18.288576	16.611989	NaN	-37.023669	-34.900565	NaN	18.735093
-44.973806	24.858791	NaN	-21.609972	-69.832597	NaN	-23.363834
-27.960491	8.862719	NaN	-27.829195	-36.823210	NaN	-0.131296
-50.966648	-2.311229	NaN	-41.450127	-48.655419	NaN	-9.516521
-21.346778	6.859426	NaN	-49.492301	-28.206204	NaN	28.145524
-17.264151	-13.860883	NaN	-15.249995	-3.403268	NaN	-2.014155
-17.542721	23.970467	NaN	-9.198800	-41.513188	NaN	-8.343921
-44.879708	0.569037	NaN	-16.421391	-45.448745	NaN	-28.458317
-5.887117	8.594172	NaN	-37.510326	-14.481289	NaN	31.623208
-40.398623	15.513098	NaN	-41.421188	-55.911721	NaN	1.022565
-34.543617	7.720374	NaN	-42.470111	-42.263991	NaN	7.926495
-13.881577	-5.772663	NaN	-10.914500	-8.108914	NaN	-2.967077
-34.194363	-19.352286	NaN	-46.726423	-14.842077	NaN	12.532060
-33.149294	-5.840146	NaN	-39.216023	-27.309148	NaN	6.066729
-25.885439	-18.071487	NaN	-50.436735	-7.813952	NaN	24.551295
-26.438082	10.130976	NaN	-24.514547	-36.569058	NaN	-1.923534
-45.155246	20.555470	NaN	-36.403141	-65.710716	NaN	-8.752105
-9.127505	-13.271349	NaN	-40.242872	4.143844	NaN	31.115368
-24.216725	19.292583	NaN	-23.625743	-43.509308	NaN	-0.590981
-76.651456	23.321211	NaN	-7.107895	-99.972667	NaN	-69.543561
-48.197985	-1.100652	NaN	-39.245272	-47.097333	NaN	-8.952713
-32.844412	7.172764	NaN	-29.855700	-40.017176	NaN	-2.988711
-19.978700	6.762134	NaN	-28.159065	-26.740834	NaN	8.180364
5.023258	-0.039757	NaN	-35.007726	5.063015	NaN	40.030984
-18.317592	-10.816252	NaN	-29.199026	-7.501341	NaN	10.881434
-51.793134	-25.703385	NaN	-28.197762	-26.089748	NaN	-23.595372
1.007875	25.926256	NaN	-15.769414	-24.918380	NaN	16.777290
-11.600807	0.933975	NaN	-29.021837	-12.534782	NaN	17.421030
-15.308157	-1.986456	NaN	-26.215830	-13.321700	NaN	10.907673
-26.769274	6.629735	NaN	-65.222051	-33.399009	NaN	38.452776
-61.038763	-34.712313	NaN	-20.637920	-26.326451	NaN	-40.400843
-17.106086	8.747720	NaN	-22.431073	-25.853806	NaN	5.324987
-47.415588	18.414008	NaN	-0.500676	-65.829596	NaN	-46.914912
-30.612319	2.540825	NaN	-28.026850	-33.153144	NaN	-2.585469
-18.162903	5.607135	NaN	-35.911022	-23.770038	NaN	17.748119
-36.604787	0.051403	NaN	-24.650046	-36.656190	NaN	-11.954741
-23.759956	-0.538356	NaN	-37.408115	-23.221601	NaN	13.648159
-21.374606	16.284836	NaN	-28.560444	-37.659442	NaN	7.185838
-38.386067	-26.174607	NaN	-40.896222	-12.211460	NaN	2.510155
-37.820298	-2.103203	NaN	-29.895909	-35.717095	NaN	-7.924389
-49.305115	-17.834782	NaN	-52.314603	-31.470332	NaN	3.009488
-48.708581	-15.277201	NaN	-29.586546	-33.431379	NaN	-19.122035
-23.359760	-25.491649	NaN	-37.390041	2.131889	NaN	14.030281
-39.892667	15.144285	NaN	-28.323984	-55.036952	NaN	-11.568683
-40.112914	-7.909650	NaN	-31.488417	-32.203264	NaN	-8.624497
-61.901451	-10.559737	NaN	-34.112417	-51.341714	NaN	-27.789034
-41.398649	4.282654	NaN	-18.359051	-45.681303	NaN	-23.039598
-14.965409	-10.202059	NaN	-35.606482	-4.763350	NaN	20.641073
-22.753972	-7.497212	NaN	-29.492723	-15.256760	NaN	6.738751
-35.478461	1.173294	NaN	-16.943769	-36.651754	NaN	-18.534691
-45.879225	22.423393	NaN	-21.976229	-68.302618	NaN	-23.902996
-28.756204	5.067985	NaN	-9.889154	-33.824188	NaN	-18.867049
-27.864371	-25.906628	NaN	-37.229843	-1.957743	NaN	9.365473
-1.604264	14.615331	NaN	-29.800862	-16.219594	NaN	28.196598
1.679615	7.368123	NaN	-3.352821	-5.688508	NaN	5.032436
-31.129578	3.897549	NaN	-33.558241	-35.027127	NaN	2.428663
-7.083024	13.836775	NaN	-34.118552	-20.919798	NaN	27.035528
-21.956800	-20.961274	NaN	-24.562195	-0.995526	NaN	2.605394
-26.794526	-13.772400	NaN	-58.216716	-13.022127	NaN	31.422189
-11.906415	-4.917133	NaN	-9.217920	-6.989282	NaN	-2.688495
-5.218905	25.183123	NaN	-39.220868	-30.402029	NaN	34.001962
-21.212082	-3.612690	NaN	-33.884836	-17.599393	NaN	12.672754
-23.923642	-18.762384	NaN	-53.872961	-5.161258	NaN	29.949319
-4.144086	-3.976882	NaN	-37.125923	-0.167204	NaN	32.981837
-23.156545	-19.334267	NaN	-64.167572	-3.822278	NaN	41.011027
-16.039629	19.573736	NaN	-15.634412	-35.613365	NaN	-0.405217
-28.730093	3.977198	NaN	-17.646040	-32.707291	NaN	-11.084054
-16.788430	4.399407	NaN	-37.114545	-21.187837	NaN	20.326115
