# Supplementary material for: Combined Influences of Model Choice, Data Quality, and Data Quantity When Estimating Population Trends
Source: PLoS One. 2015 Jul 15;10(7):e0132255. doi: 10.1371/journal.pone.0132255 (PMC4503393; doi:10.1371/journal.pone.0132255)
Supplement: S1 Dataset — Files are organized by model type and by the input lambda value. (ZIP) [file pone.0132255.s002.zip › Snail/sims_lambda_1_0/simulationOutput_1_0_0_0.3_30.xls]

Percent_Decline_True	Median_Percent_Decline_Matrix	Median_Percent_Decline_Matrix_stable	Median_Percent_Decline_Scalar	Difference_True_Matrix	Difference_True_Matrix_Stable	Difference_True_Scalar
0.000000	-1.884995	NaN	9.369544	1.884995	NaN	-9.369544
0.000000	13.244366	NaN	-0.324552	-13.244366	NaN	0.324552
0.000000	23.529456	NaN	-1.347643	-23.529456	NaN	1.347643
0.000000	9.162602	NaN	12.185763	-9.162602	NaN	-12.185763
0.000000	16.188497	NaN	-2.192778	-16.188497	NaN	2.192778
0.000000	17.923473	NaN	-5.765554	-17.923473	NaN	5.765554
0.000000	4.533853	NaN	-7.441327	-4.533853	NaN	7.441327
0.000000	10.238641	NaN	3.644030	-10.238641	NaN	-3.644030
0.000000	12.776617	NaN	3.313630	-12.776617	NaN	-3.313630
0.000000	-1.256514	NaN	1.671321	1.256514	NaN	-1.671321
0.000000	17.489079	NaN	4.431008	-17.489079	NaN	-4.431008
0.000000	27.397494	NaN	-2.555009	-27.397494	NaN	2.555009
0.000000	9.514868	NaN	-17.937604	-9.514868	NaN	17.937604
0.000000	9.303157	NaN	11.987574	-9.303157	NaN	-11.987574
0.000000	26.694882	NaN	-28.496989	-26.694882	NaN	28.496989
0.000000	27.531558	NaN	17.881488	-27.531558	NaN	-17.881488
0.000000	13.912000	NaN	13.517981	-13.912000	NaN	-13.517981
0.000000	37.179945	NaN	-1.968498	-37.179945	NaN	1.968498
0.000000	9.968197	NaN	-8.308848	-9.968197	NaN	8.308848
0.000000	29.486343	NaN	1.469778	-29.486343	NaN	-1.469778
0.000000	34.332358	NaN	-11.267754	-34.332358	NaN	11.267754
0.000000	42.647434	NaN	2.348323	-42.647434	NaN	-2.348323
0.000000	13.160134	NaN	7.071390	-13.160134	NaN	-7.071390
0.000000	39.738275	NaN	4.911365	-39.738275	NaN	-4.911365
0.000000	16.106956	NaN	13.896669	-16.106956	NaN	-13.896669
0.000000	44.859020	NaN	7.868012	-44.859020	NaN	-7.868012
0.000000	12.881592	NaN	0.527694	-12.881592	NaN	-0.527694
0.000000	4.994500	NaN	-4.750414	-4.994500	NaN	4.750414
0.000000	17.939887	NaN	-8.885750	-17.939887	NaN	8.885750
0.000000	34.782942	NaN	9.949467	-34.782942	NaN	-9.949467
0.000000	17.060643	NaN	9.432094	-17.060643	NaN	-9.432094
0.000000	10.519108	NaN	-11.651126	-10.519108	NaN	11.651126
0.000000	-1.585451	NaN	-4.427472	1.585451	NaN	4.427472
0.000000	13.422391	NaN	0.409664	-13.422391	NaN	-0.409664
0.000000	19.112450	NaN	16.324163	-19.112450	NaN	-16.324163
0.000000	3.051128	NaN	14.251618	-3.051128	NaN	-14.251618
0.000000	34.810871	NaN	4.941882	-34.810871	NaN	-4.941882
0.000000	16.801971	NaN	3.575961	-16.801971	NaN	-3.575961
0.000000	20.789387	NaN	-9.331924	-20.789387	NaN	9.331924
0.000000	-2.441976	NaN	8.667216	2.441976	NaN	-8.667216
0.000000	10.436924	NaN	-7.371156	-10.436924	NaN	7.371156
0.000000	16.783354	NaN	-2.615798	-16.783354	NaN	2.615798
0.000000	20.437426	NaN	-6.907327	-20.437426	NaN	6.907327
0.000000	9.439158	NaN	3.298117	-9.439158	NaN	-3.298117
0.000000	27.128474	NaN	8.692544	-27.128474	NaN	-8.692544
0.000000	24.069900	NaN	3.848883	-24.069900	NaN	-3.848883
0.000000	20.304936	NaN	7.123542	-20.304936	NaN	-7.123542
0.000000	31.135580	NaN	4.108823	-31.135580	NaN	-4.108823
0.000000	26.377265	NaN	-7.165583	-26.377265	NaN	7.165583
0.000000	26.973071	NaN	0.303803	-26.973071	NaN	-0.303803
0.000000	0.409255	NaN	6.308141	-0.409255	NaN	-6.308141
0.000000	-0.033439	NaN	-1.361532	0.033439	NaN	1.361532
0.000000	32.174231	NaN	2.566846	-32.174231	NaN	-2.566846
0.000000	39.717036	NaN	-9.497310	-39.717036	NaN	9.497310
0.000000	3.610869	NaN	8.959094	-3.610869	NaN	-8.959094
0.000000	12.701346	NaN	-15.910013	-12.701346	NaN	15.910013
0.000000	15.948214	NaN	-7.856214	-15.948214	NaN	7.856214
0.000000	8.132490	NaN	17.195494	-8.132490	NaN	-17.195494
0.000000	37.571009	NaN	-8.604557	-37.571009	NaN	8.604557
0.000000	27.475151	NaN	-17.973341	-27.475151	NaN	17.973341
0.000000	2.335427	NaN	9.840412	-2.335427	NaN	-9.840412
0.000000	1.549813	NaN	-7.864142	-1.549813	NaN	7.864142
0.000000	0.863978	NaN	-2.349022	-0.863978	NaN	2.349022
0.000000	27.799357	NaN	0.518821	-27.799357	NaN	-0.518821
0.000000	-5.879324	NaN	-30.267830	5.879324	NaN	30.267830
0.000000	7.852193	NaN	-20.022771	-7.852193	NaN	20.022771
0.000000	41.594990	NaN	-3.229800	-41.594990	NaN	3.229800
0.000000	6.021627	NaN	-0.977083	-6.021627	NaN	0.977083
0.000000	-5.844879	NaN	-0.125015	5.844879	NaN	0.125015
0.000000	29.645964	NaN	0.232191	-29.645964	NaN	-0.232191
0.000000	14.300405	NaN	1.471267	-14.300405	NaN	-1.471267
0.000000	30.936636	NaN	-7.038619	-30.936636	NaN	7.038619
0.000000	14.444139	NaN	-18.468765	-14.444139	NaN	18.468765
0.000000	21.603433	NaN	13.019520	-21.603433	NaN	-13.019520
0.000000	23.800229	NaN	-13.117756	-23.800229	NaN	13.117756
0.000000	-0.802452	NaN	-9.697337	0.802452	NaN	9.697337
0.000000	21.941118	NaN	-0.498145	-21.941118	NaN	0.498145
0.000000	10.063540	NaN	-1.340480	-10.063540	NaN	1.340480
0.000000	18.186725	NaN	2.565784	-18.186725	NaN	-2.565784
0.000000	-6.045960	NaN	6.605539	6.045960	NaN	-6.605539
0.000000	30.878313	NaN	-1.822047	-30.878313	NaN	1.822047
0.000000	31.847509	NaN	1.305358	-31.847509	NaN	-1.305358
0.000000	8.118086	NaN	8.402886	-8.118086	NaN	-8.402886
0.000000	45.187276	NaN	10.199869	-45.187276	NaN	-10.199869
0.000000	11.148916	NaN	0.222521	-11.148916	NaN	-0.222521
0.000000	19.441212	NaN	-2.147962	-19.441212	NaN	2.147962
0.000000	5.236774	NaN	4.374954	-5.236774	NaN	-4.374954
0.000000	37.479302	NaN	-6.207853	-37.479302	NaN	6.207853
0.000000	26.152467	NaN	3.066220	-26.152467	NaN	-3.066220
0.000000	35.481167	NaN	-12.084777	-35.481167	NaN	12.084777
0.000000	29.110985	NaN	1.704813	-29.110985	NaN	-1.704813
0.000000	17.613574	NaN	-19.118107	-17.613574	NaN	19.118107
0.000000	4.034208	NaN	2.908310	-4.034208	NaN	-2.908310
0.000000	-4.189552	NaN	10.632732	4.189552	NaN	-10.632732
0.000000	12.868316	NaN	-1.860727	-12.868316	NaN	1.860727
0.000000	31.493861	NaN	6.470787	-31.493861	NaN	-6.470787
0.000000	-3.922507	NaN	-18.946501	3.922507	NaN	18.946501
0.000000	40.027471	NaN	-17.695162	-40.027471	NaN	17.695162
0.000000	13.579649	NaN	-14.078704	-13.579649	NaN	14.078704
0.000000	13.301689	NaN	4.018017	-13.301689	NaN	-4.018017
0.000000	1.396068	NaN	-0.917682	-1.396068	NaN	0.917682
0.000000	16.478024	NaN	-16.463815	-16.478024	NaN	16.463815
0.000000	31.132455	NaN	4.020315	-31.132455	NaN	-4.020315
0.000000	6.607019	NaN	6.446824	-6.607019	NaN	-6.446824
0.000000	7.469358	NaN	1.044324	-7.469358	NaN	-1.044324
0.000000	16.645172	NaN	16.316157	-16.645172	NaN	-16.316157
0.000000	51.379758	NaN	-11.107046	-51.379758	NaN	11.107046
0.000000	-8.435553	NaN	-5.621196	8.435553	NaN	5.621196
0.000000	16.731559	NaN	-1.457132	-16.731559	NaN	1.457132
0.000000	-6.756207	NaN	-0.498538	6.756207	NaN	0.498538
0.000000	24.779962	NaN	-18.841535	-24.779962	NaN	18.841535
0.000000	22.221666	NaN	-6.628324	-22.221666	NaN	6.628324
0.000000	13.069622	NaN	-4.504746	-13.069622	NaN	4.504746
0.000000	17.640729	NaN	8.247805	-17.640729	NaN	-8.247805
0.000000	46.933183	NaN	-1.927938	-46.933183	NaN	1.927938
0.000000	42.089227	NaN	11.723209	-42.089227	NaN	-11.723209
0.000000	29.577057	NaN	14.760698	-29.577057	NaN	-14.760698
0.000000	24.535029	NaN	0.957332	-24.535029	NaN	-0.957332
0.000000	29.819423	NaN	4.148141	-29.819423	NaN	-4.148141
0.000000	19.837082	NaN	-10.421342	-19.837082	NaN	10.421342
0.000000	11.913288	NaN	8.895593	-11.913288	NaN	-8.895593
0.000000	23.457269	NaN	-8.846404	-23.457269	NaN	8.846404
0.000000	28.495341	NaN	-7.021983	-28.495341	NaN	7.021983
0.000000	14.866562	NaN	-4.393519	-14.866562	NaN	4.393519
0.000000	7.700221	NaN	0.749044	-7.700221	NaN	-0.749044
0.000000	13.287419	NaN	-5.520317	-13.287419	NaN	5.520317
0.000000	26.477394	NaN	5.365902	-26.477394	NaN	-5.365902
0.000000	18.132698	NaN	-9.924408	-18.132698	NaN	9.924408
0.000000	6.699714	NaN	-0.396966	-6.699714	NaN	0.396966
0.000000	33.553364	NaN	9.905308	-33.553364	NaN	-9.905308
0.000000	39.180777	NaN	8.403281	-39.180777	NaN	-8.403281
0.000000	40.052450	NaN	3.355966	-40.052450	NaN	-3.355966
0.000000	24.904170	NaN	-7.147002	-24.904170	NaN	7.147002
0.000000	28.721540	NaN	13.809975	-28.721540	NaN	-13.809975
0.000000	28.095730	NaN	-3.231376	-28.095730	NaN	3.231376
0.000000	3.739424	NaN	-6.341037	-3.739424	NaN	6.341037
0.000000	30.172221	NaN	12.002611	-30.172221	NaN	-12.002611
0.000000	26.312799	NaN	17.586676	-26.312799	NaN	-17.586676
0.000000	-6.568653	NaN	2.832691	6.568653	NaN	-2.832691
0.000000	24.156541	NaN	0.831039	-24.156541	NaN	-0.831039
0.000000	17.773684	NaN	5.384176	-17.773684	NaN	-5.384176
0.000000	-8.545702	NaN	-10.761074	8.545702	NaN	10.761074
0.000000	32.908948	NaN	3.471129	-32.908948	NaN	-3.471129
0.000000	-7.139285	NaN	-2.727290	7.139285	NaN	2.727290
0.000000	20.241364	NaN	10.787951	-20.241364	NaN	-10.787951
0.000000	35.118194	NaN	0.735244	-35.118194	NaN	-0.735244
0.000000	25.399473	NaN	-5.215707	-25.399473	NaN	5.215707
0.000000	-0.955768	NaN	-2.450951	0.955768	NaN	2.450951
0.000000	24.609948	NaN	-9.213061	-24.609948	NaN	9.213061
0.000000	24.462583	NaN	6.422545	-24.462583	NaN	-6.422545
0.000000	21.634656	NaN	-6.603050	-21.634656	NaN	6.603050
0.000000	20.544992	NaN	-19.942742	-20.544992	NaN	19.942742
0.000000	1.411352	NaN	-5.813271	-1.411352	NaN	5.813271
0.000000	29.875608	NaN	-14.813062	-29.875608	NaN	14.813062
0.000000	27.076406	NaN	7.294880	-27.076406	NaN	-7.294880
0.000000	21.215711	NaN	2.151676	-21.215711	NaN	-2.151676
0.000000	21.716899	NaN	-3.614252	-21.716899	NaN	3.614252
0.000000	33.696169	NaN	-2.104925	-33.696169	NaN	2.104925
0.000000	41.238931	NaN	14.156937	-41.238931	NaN	-14.156937
0.000000	36.691720	NaN	15.450094	-36.691720	NaN	-15.450094
0.000000	29.464430	NaN	4.582620	-29.464430	NaN	-4.582620
0.000000	8.612453	NaN	-3.098130	-8.612453	NaN	3.098130
0.000000	11.530505	NaN	-2.047699	-11.530505	NaN	2.047699
0.000000	35.427816	NaN	-0.343555	-35.427816	NaN	0.343555
0.000000	22.143404	NaN	-4.585583	-22.143404	NaN	4.585583
0.000000	8.667297	NaN	4.834040	-8.667297	NaN	-4.834040
0.000000	21.453562	NaN	0.279926	-21.453562	NaN	-0.279926
0.000000	20.887412	NaN	-11.654849	-20.887412	NaN	11.654849
0.000000	28.938829	NaN	-18.265741	-28.938829	NaN	18.265741
0.000000	31.800457	NaN	9.981123	-31.800457	NaN	-9.981123
0.000000	21.476690	NaN	10.293629	-21.476690	NaN	-10.293629
0.000000	-19.014023	NaN	-13.524602	19.014023	NaN	13.524602
0.000000	23.944599	NaN	0.737958	-23.944599	NaN	-0.737958
0.000000	14.409334	NaN	-1.602042	-14.409334	NaN	1.602042
0.000000	23.959390	NaN	9.249093	-23.959390	NaN	-9.249093
0.000000	17.571342	NaN	-6.936837	-17.571342	NaN	6.936837
0.000000	20.956393	NaN	-0.167630	-20.956393	NaN	0.167630
0.000000	31.684253	NaN	11.231700	-31.684253	NaN	-11.231700
0.000000	11.485056	NaN	-0.680717	-11.485056	NaN	0.680717
0.000000	-1.900096	NaN	-1.909802	1.900096	NaN	1.909802
0.000000	24.429497	NaN	6.989060	-24.429497	NaN	-6.989060
0.000000	38.160956	NaN	6.671458	-38.160956	NaN	-6.671458
0.000000	5.455699	NaN	-13.430199	-5.455699	NaN	13.430199
0.000000	25.111025	NaN	0.978157	-25.111025	NaN	-0.978157
0.000000	2.530878	NaN	-6.164028	-2.530878	NaN	6.164028
0.000000	35.159760	NaN	-18.316009	-35.159760	NaN	18.316009
0.000000	8.088740	NaN	-2.428987	-8.088740	NaN	2.428987
0.000000	12.164910	NaN	14.642177	-12.164910	NaN	-14.642177
0.000000	17.681261	NaN	1.653571	-17.681261	NaN	-1.653571
0.000000	24.993870	NaN	5.665578	-24.993870	NaN	-5.665578
0.000000	16.427556	NaN	-8.444934	-16.427556	NaN	8.444934
0.000000	11.871921	NaN	-0.181587	-11.871921	NaN	0.181587
0.000000	39.814785	NaN	20.678111	-39.814785	NaN	-20.678111
0.000000	-4.854445	NaN	-9.222079	4.854445	NaN	9.222079
0.000000	13.471141	NaN	-16.467592	-13.471141	NaN	16.467592
0.000000	15.539126	NaN	-3.655213	-15.539126	NaN	3.655213
0.000000	33.050709	NaN	6.971171	-33.050709	NaN	-6.971171
0.000000	39.125057	NaN	-3.137570	-39.125057	NaN	3.137570
0.000000	20.400975	NaN	-3.382906	-20.400975	NaN	3.382906
0.000000	4.087687	NaN	-4.180839	-4.087687	NaN	4.180839
0.000000	19.128893	NaN	-15.323678	-19.128893	NaN	15.323678
0.000000	22.471636	NaN	-14.121423	-22.471636	NaN	14.121423
0.000000	13.346048	NaN	-11.263868	-13.346048	NaN	11.263868
0.000000	28.424668	NaN	9.245770	-28.424668	NaN	-9.245770
0.000000	20.090178	NaN	1.240093	-20.090178	NaN	-1.240093
0.000000	15.505669	NaN	3.971348	-15.505669	NaN	-3.971348
0.000000	29.846938	NaN	9.857773	-29.846938	NaN	-9.857773
0.000000	12.402492	NaN	-16.898081	-12.402492	NaN	16.898081
0.000000	29.924318	NaN	0.817501	-29.924318	NaN	-0.817501
0.000000	23.027688	NaN	9.222306	-23.027688	NaN	-9.222306
0.000000	36.381320	NaN	3.170028	-36.381320	NaN	-3.170028
0.000000	22.019836	NaN	7.244211	-22.019836	NaN	-7.244211
0.000000	27.865668	NaN	6.113224	-27.865668	NaN	-6.113224
0.000000	7.309665	NaN	-17.363817	-7.309665	NaN	17.363817
0.000000	24.717653	NaN	8.057059	-24.717653	NaN	-8.057059
0.000000	2.601795	NaN	-16.410036	-2.601795	NaN	16.410036
0.000000	14.831553	NaN	13.103857	-14.831553	NaN	-13.103857
0.000000	20.176191	NaN	-19.496346	-20.176191	NaN	19.496346
0.000000	13.478132	NaN	9.930600	-13.478132	NaN	-9.930600
0.000000	26.694274	NaN	-11.914683	-26.694274	NaN	11.914683
0.000000	7.727510	NaN	-11.412319	-7.727510	NaN	11.412319
0.000000	14.942058	NaN	4.188291	-14.942058	NaN	-4.188291
0.000000	13.921930	NaN	0.706784	-13.921930	NaN	-0.706784
0.000000	7.880327	NaN	-14.044237	-7.880327	NaN	14.044237
0.000000	2.908762	NaN	-12.952949	-2.908762	NaN	12.952949
0.000000	33.789974	NaN	1.848352	-33.789974	NaN	-1.848352
0.000000	21.069355	NaN	-3.130143	-21.069355	NaN	3.130143
0.000000	27.876348	NaN	-1.682568	-27.876348	NaN	1.682568
0.000000	23.384668	NaN	7.954041	-23.384668	NaN	-7.954041
0.000000	35.280695	NaN	6.721716	-35.280695	NaN	-6.721716
0.000000	14.860556	NaN	-4.572796	-14.860556	NaN	4.572796
0.000000	7.410052	NaN	-5.292334	-7.410052	NaN	5.292334
0.000000	33.046216	NaN	-0.931330	-33.046216	NaN	0.931330
0.000000	38.424095	NaN	-11.018648	-38.424095	NaN	11.018648
0.000000	25.479682	NaN	-3.356297	-25.479682	NaN	3.356297
0.000000	11.623546	NaN	-4.539764	-11.623546	NaN	4.539764
0.000000	23.000419	NaN	10.338376	-23.000419	NaN	-10.338376
0.000000	17.375268	NaN	11.109554	-17.375268	NaN	-11.109554
0.000000	8.760049	NaN	1.660456	-8.760049	NaN	-1.660456
0.000000	25.242567	NaN	-5.621511	-25.242567	NaN	5.621511
0.000000	15.830676	NaN	-15.937429	-15.830676	NaN	15.937429
0.000000	5.664695	NaN	0.826349	-5.664695	NaN	-0.826349
0.000000	21.260677	NaN	-0.421105	-21.260677	NaN	0.421105
0.000000	22.851077	NaN	-15.037106	-22.851077	NaN	15.037106
0.000000	18.969519	NaN	2.155089	-18.969519	NaN	-2.155089
0.000000	11.915423	NaN	4.281564	-11.915423	NaN	-4.281564
0.000000	16.093926	NaN	-7.321545	-16.093926	NaN	7.321545
0.000000	11.256033	NaN	5.534588	-11.256033	NaN	-5.534588
0.000000	40.325399	NaN	10.907362	-40.325399	NaN	-10.907362
0.000000	-12.509374	NaN	-15.339440	12.509374	NaN	15.339440
0.000000	21.852620	NaN	1.922143	-21.852620	NaN	-1.922143
0.000000	-5.471857	NaN	-17.452373	5.471857	NaN	17.452373
0.000000	20.232728	NaN	4.718056	-20.232728	NaN	-4.718056
0.000000	33.978115	NaN	5.281117	-33.978115	NaN	-5.281117
0.000000	3.160135	NaN	2.795617	-3.160135	NaN	-2.795617
0.000000	23.561031	NaN	8.991090	-23.561031	NaN	-8.991090
0.000000	17.445557	NaN	-1.311203	-17.445557	NaN	1.311203
0.000000	10.218925	NaN	-1.069472	-10.218925	NaN	1.069472
0.000000	22.283127	NaN	6.198254	-22.283127	NaN	-6.198254
0.000000	14.781343	NaN	1.302662	-14.781343	NaN	-1.302662
0.000000	-2.431744	NaN	-2.558512	2.431744	NaN	2.558512
0.000000	11.678690	NaN	-4.700316	-11.678690	NaN	4.700316
0.000000	25.074940	NaN	5.222866	-25.074940	NaN	-5.222866
0.000000	26.622195	NaN	-2.562558	-26.622195	NaN	2.562558
0.000000	27.048446	NaN	3.680536	-27.048446	NaN	-3.680536
0.000000	33.441537	NaN	-11.483755	-33.441537	NaN	11.483755
0.000000	16.451344	NaN	6.035003	-16.451344	NaN	-6.035003
0.000000	40.610817	NaN	19.555531	-40.610817	NaN	-19.555531
0.000000	4.691245	NaN	-10.383806	-4.691245	NaN	10.383806
0.000000	4.115757	NaN	-3.608018	-4.115757	NaN	3.608018
0.000000	17.012696	NaN	-11.586636	-17.012696	NaN	11.586636
0.000000	23.799587	NaN	-12.341044	-23.799587	NaN	12.341044
0.000000	31.509415	NaN	-10.421129	-31.509415	NaN	10.421129
0.000000	11.936914	NaN	5.550980	-11.936914	NaN	-5.550980
0.000000	15.854650	NaN	5.342483	-15.854650	NaN	-5.342483
0.000000	21.278902	NaN	18.889304	-21.278902	NaN	-18.889304
0.000000	10.167507	NaN	3.415647	-10.167507	NaN	-3.415647
0.000000	40.553093	NaN	-9.026855	-40.553093	NaN	9.026855
0.000000	11.795394	NaN	4.166400	-11.795394	NaN	-4.166400
0.000000	9.681204	NaN	2.590113	-9.681204	NaN	-2.590113
0.000000	28.199155	NaN	13.030786	-28.199155	NaN	-13.030786
0.000000	15.426676	NaN	-0.876951	-15.426676	NaN	0.876951
0.000000	7.992753	NaN	-4.272841	-7.992753	NaN	4.272841
0.000000	4.125985	NaN	4.318716	-4.125985	NaN	-4.318716
0.000000	5.848709	NaN	-5.316199	-5.848709	NaN	5.316199
0.000000	15.919867	NaN	-9.021876	-15.919867	NaN	9.021876
0.000000	10.029189	NaN	7.459819	-10.029189	NaN	-7.459819
0.000000	16.578801	NaN	-10.522571	-16.578801	NaN	10.522571
0.000000	10.000479	NaN	6.076164	-10.000479	NaN	-6.076164
0.000000	10.075129	NaN	3.738193	-10.075129	NaN	-3.738193
0.000000	-1.495797	NaN	-15.941722	1.495797	NaN	15.941722
0.000000	15.156602	NaN	2.706404	-15.156602	NaN	-2.706404
0.000000	21.586530	NaN	4.521801	-21.586530	NaN	-4.521801
0.000000	32.658645	NaN	0.576967	-32.658645	NaN	-0.576967
0.000000	7.312784	NaN	-9.516766	-7.312784	NaN	9.516766
0.000000	21.246464	NaN	1.446235	-21.246464	NaN	-1.446235
0.000000	12.967270	NaN	-4.791194	-12.967270	NaN	4.791194
0.000000	18.994743	NaN	-12.449982	-18.994743	NaN	12.449982
0.000000	31.998421	NaN	9.327208	-31.998421	NaN	-9.327208
0.000000	9.291235	NaN	-5.718005	-9.291235	NaN	5.718005
0.000000	45.168278	NaN	6.486529	-45.168278	NaN	-6.486529
0.000000	30.972456	NaN	-8.457064	-30.972456	NaN	8.457064
0.000000	-4.253279	NaN	-11.319478	4.253279	NaN	11.319478
0.000000	40.755035	NaN	9.409970	-40.755035	NaN	-9.409970
0.000000	12.750337	NaN	0.984955	-12.750337	NaN	-0.984955
0.000000	21.874220	NaN	-14.381805	-21.874220	NaN	14.381805
0.000000	11.977120	NaN	10.442915	-11.977120	NaN	-10.442915
0.000000	30.535933	NaN	11.025706	-30.535933	NaN	-11.025706
0.000000	34.863730	NaN	2.587846	-34.863730	NaN	-2.587846
0.000000	20.242338	NaN	-0.300732	-20.242338	NaN	0.300732
0.000000	11.177309	NaN	-18.776264	-11.177309	NaN	18.776264
0.000000	40.779271	NaN	2.680855	-40.779271	NaN	-2.680855
0.000000	26.605669	NaN	-7.622494	-26.605669	NaN	7.622494
0.000000	25.994913	NaN	-12.533670	-25.994913	NaN	12.533670
0.000000	21.868238	NaN	4.446931	-21.868238	NaN	-4.446931
0.000000	6.666419	NaN	-4.331633	-6.666419	NaN	4.331633
0.000000	9.023901	NaN	2.581056	-9.023901	NaN	-2.581056
0.000000	21.671361	NaN	7.224053	-21.671361	NaN	-7.224053
0.000000	10.244573	NaN	14.837625	-10.244573	NaN	-14.837625
0.000000	40.739664	NaN	5.622382	-40.739664	NaN	-5.622382
0.000000	22.321066	NaN	3.189626	-22.321066	NaN	-3.189626
0.000000	16.410962	NaN	9.650341	-16.410962	NaN	-9.650341
0.000000	15.855191	NaN	18.580551	-15.855191	NaN	-18.580551
0.000000	8.801298	NaN	-0.786075	-8.801298	NaN	0.786075
0.000000	33.325132	NaN	-4.296248	-33.325132	NaN	4.296248
0.000000	22.781588	NaN	1.781945	-22.781588	NaN	-1.781945
0.000000	24.928819	NaN	-7.662207	-24.928819	NaN	7.662207
0.000000	10.801716	NaN	-1.817509	-10.801716	NaN	1.817509
0.000000	22.427090	NaN	-8.196467	-22.427090	NaN	8.196467
0.000000	41.274935	NaN	-3.564514	-41.274935	NaN	3.564514
0.000000	27.842674	NaN	-9.139694	-27.842674	NaN	9.139694
0.000000	10.166222	NaN	1.939078	-10.166222	NaN	-1.939078
0.000000	36.906937	NaN	-16.478060	-36.906937	NaN	16.478060
0.000000	38.194789	NaN	10.576861	-38.194789	NaN	-10.576861
0.000000	26.295398	NaN	-13.466684	-26.295398	NaN	13.466684
0.000000	9.589541	NaN	-3.022248	-9.589541	NaN	3.022248
0.000000	20.466277	NaN	2.152815	-20.466277	NaN	-2.152815
0.000000	23.592663	NaN	2.864012	-23.592663	NaN	-2.864012
0.000000	20.890197	NaN	2.344192	-20.890197	NaN	-2.344192
0.000000	15.349402	NaN	-3.804828	-15.349402	NaN	3.804828
0.000000	22.956809	NaN	-3.152284	-22.956809	NaN	3.152284
0.000000	36.442869	NaN	-1.784162	-36.442869	NaN	1.784162
0.000000	29.086611	NaN	-4.088896	-29.086611	NaN	4.088896
0.000000	11.083089	NaN	-7.652579	-11.083089	NaN	7.652579
0.000000	22.511864	NaN	-2.824446	-22.511864	NaN	2.824446
0.000000	29.213208	NaN	-6.373687	-29.213208	NaN	6.373687
0.000000	27.187192	NaN	8.970062	-27.187192	NaN	-8.970062
0.000000	10.460863	NaN	-16.214340	-10.460863	NaN	16.214340
0.000000	36.455032	NaN	-1.143669	-36.455032	NaN	1.143669
0.000000	38.140142	NaN	7.089411	-38.140142	NaN	-7.089411
0.000000	17.408785	NaN	5.741354	-17.408785	NaN	-5.741354
0.000000	18.644292	NaN	-17.725172	-18.644292	NaN	17.725172
0.000000	22.483191	NaN	-2.137422	-22.483191	NaN	2.137422
0.000000	26.249940	NaN	8.898986	-26.249940	NaN	-8.898986
0.000000	16.542774	NaN	0.271404	-16.542774	NaN	-0.271404
0.000000	18.710896	NaN	-2.402428	-18.710896	NaN	2.402428
0.000000	-1.270174	NaN	1.023244	1.270174	NaN	-1.023244
0.000000	22.436076	NaN	0.396746	-22.436076	NaN	-0.396746
0.000000	31.725351	NaN	14.583670	-31.725351	NaN	-14.583670
0.000000	25.530106	NaN	-3.403039	-25.530106	NaN	3.403039
0.000000	18.367039	NaN	-29.548895	-18.367039	NaN	29.548895
0.000000	30.134176	NaN	-9.270834	-30.134176	NaN	9.270834
0.000000	36.851164	NaN	18.660288	-36.851164	NaN	-18.660288
0.000000	-2.621701	NaN	2.186166	2.621701	NaN	-2.186166
0.000000	14.892240	NaN	6.071382	-14.892240	NaN	-6.071382
0.000000	9.372770	NaN	-15.706280	-9.372770	NaN	15.706280
0.000000	35.888432	NaN	9.959813	-35.888432	NaN	-9.959813
0.000000	11.092604	NaN	-0.785870	-11.092604	NaN	0.785870
0.000000	57.997034	NaN	5.550059	-57.997034	NaN	-5.550059
0.000000	17.496669	NaN	8.736660	-17.496669	NaN	-8.736660
0.000000	9.757153	NaN	-2.987374	-9.757153	NaN	2.987374
0.000000	36.088738	NaN	-0.477212	-36.088738	NaN	0.477212
0.000000	1.204753	NaN	-2.173984	-1.204753	NaN	2.173984
0.000000	4.275250	NaN	-16.086339	-4.275250	NaN	16.086339
0.000000	25.339335	NaN	2.922483	-25.339335	NaN	-2.922483
0.000000	13.985575	NaN	2.486271	-13.985575	NaN	-2.486271
0.000000	38.706083	NaN	4.535919	-38.706083	NaN	-4.535919
0.000000	6.653587	NaN	2.510056	-6.653587	NaN	-2.510056
0.000000	14.759597	NaN	-15.147710	-14.759597	NaN	15.147710
0.000000	24.835518	NaN	-2.303403	-24.835518	NaN	2.303403
0.000000	26.179392	NaN	-2.394812	-26.179392	NaN	2.394812
0.000000	25.573823	NaN	5.148276	-25.573823	NaN	-5.148276
0.000000	10.282891	NaN	3.245649	-10.282891	NaN	-3.245649
0.000000	-5.950242	NaN	-2.013361	5.950242	NaN	2.013361
0.000000	41.694963	NaN	-1.199203	-41.694963	NaN	1.199203
0.000000	24.651099	NaN	7.703510	-24.651099	NaN	-7.703510
0.000000	43.889831	NaN	-8.166284	-43.889831	NaN	8.166284
0.000000	11.728349	NaN	-9.868430	-11.728349	NaN	9.868430
0.000000	24.985521	NaN	-11.704076	-24.985521	NaN	11.704076
0.000000	-6.274499	NaN	1.046222	6.274499	NaN	-1.046222
0.000000	17.004640	NaN	1.481423	-17.004640	NaN	-1.481423
0.000000	24.142031	NaN	9.695946	-24.142031	NaN	-9.695946
0.000000	11.664123	NaN	-14.928789	-11.664123	NaN	14.928789
0.000000	30.156078	NaN	9.966315	-30.156078	NaN	-9.966315
0.000000	23.225399	NaN	-0.859489	-23.225399	NaN	0.859489
0.000000	30.876620	NaN	1.174546	-30.876620	NaN	-1.174546
0.000000	34.854858	NaN	-6.753644	-34.854858	NaN	6.753644
0.000000	33.247663	NaN	4.469262	-33.247663	NaN	-4.469262
0.000000	15.068978	NaN	8.301709	-15.068978	NaN	-8.301709
0.000000	25.480701	NaN	-17.391979	-25.480701	NaN	17.391979
0.000000	26.672019	NaN	-5.480544	-26.672019	NaN	5.480544
0.000000	1.303237	NaN	6.222079	-1.303237	NaN	-6.222079
0.000000	-5.197259	NaN	-2.523721	5.197259	NaN	2.523721
0.000000	21.171362	NaN	8.518538	-21.171362	NaN	-8.518538
0.000000	10.460982	NaN	6.372414	-10.460982	NaN	-6.372414
0.000000	7.320734	NaN	8.434244	-7.320734	NaN	-8.434244
0.000000	26.190770	NaN	14.770546	-26.190770	NaN	-14.770546
0.000000	5.505088	NaN	0.376213	-5.505088	NaN	-0.376213
0.000000	25.189938	NaN	10.287789	-25.189938	NaN	-10.287789
0.000000	29.450073	NaN	1.680309	-29.450073	NaN	-1.680309
0.000000	24.747943	NaN	-4.823456	-24.747943	NaN	4.823456
0.000000	26.116612	NaN	-2.320177	-26.116612	NaN	2.320177
0.000000	29.651895	NaN	-4.432656	-29.651895	NaN	4.432656
0.000000	38.194186	NaN	8.665946	-38.194186	NaN	-8.665946
0.000000	21.997005	NaN	10.691859	-21.997005	NaN	-10.691859
0.000000	8.560678	NaN	6.013236	-8.560678	NaN	-6.013236
0.000000	36.041137	NaN	2.130350	-36.041137	NaN	-2.130350
0.000000	2.878975	NaN	0.229309	-2.878975	NaN	-0.229309
0.000000	16.009418	NaN	2.576492	-16.009418	NaN	-2.576492
0.000000	20.755384	NaN	-2.735096	-20.755384	NaN	2.735096
0.000000	24.473569	NaN	-1.485734	-24.473569	NaN	1.485734
0.000000	8.692403	NaN	-4.626828	-8.692403	NaN	4.626828
0.000000	26.078988	NaN	9.320931	-26.078988	NaN	-9.320931
0.000000	34.618482	NaN	-0.994004	-34.618482	NaN	0.994004
0.000000	12.065323	NaN	-6.942544	-12.065323	NaN	6.942544
0.000000	6.365143	NaN	4.926042	-6.365143	NaN	-4.926042
0.000000	14.035618	NaN	4.937434	-14.035618	NaN	-4.937434
0.000000	19.072894	NaN	5.901195	-19.072894	NaN	-5.901195
0.000000	9.367877	NaN	2.149667	-9.367877	NaN	-2.149667
0.000000	24.147458	NaN	-13.831727	-24.147458	NaN	13.831727
0.000000	30.403801	NaN	3.752272	-30.403801	NaN	-3.752272
0.000000	24.174767	NaN	0.056369	-24.174767	NaN	-0.056369
0.000000	29.187873	NaN	-4.071816	-29.187873	NaN	4.071816
0.000000	22.527448	NaN	-7.508688	-22.527448	NaN	7.508688
0.000000	-2.606348	NaN	22.105260	2.606348	NaN	-22.105260
0.000000	21.734798	NaN	-34.529526	-21.734798	NaN	34.529526
0.000000	24.352787	NaN	-18.847582	-24.352787	NaN	18.847582
0.000000	21.962078	NaN	14.149955	-21.962078	NaN	-14.149955
0.000000	19.124112	NaN	11.457626	-19.124112	NaN	-11.457626
0.000000	23.724688	NaN	-13.955674	-23.724688	NaN	13.955674
0.000000	14.758142	NaN	27.652403	-14.758142	NaN	-27.652403
0.000000	26.348915	NaN	-14.773158	-26.348915	NaN	14.773158
0.000000	39.871442	NaN	14.832817	-39.871442	NaN	-14.832817
0.000000	38.308466	NaN	5.442940	-38.308466	NaN	-5.442940
0.000000	28.813451	NaN	-6.035207	-28.813451	NaN	6.035207
0.000000	14.660169	NaN	11.887184	-14.660169	NaN	-11.887184
0.000000	6.045335	NaN	2.271468	-6.045335	NaN	-2.271468
0.000000	10.166507	NaN	-2.992224	-10.166507	NaN	2.992224
0.000000	23.388560	NaN	-0.183062	-23.388560	NaN	0.183062
0.000000	-1.600439	NaN	-1.893450	1.600439	NaN	1.893450
0.000000	12.551944	NaN	-12.171107	-12.551944	NaN	12.171107
0.000000	3.721174	NaN	4.862757	-3.721174	NaN	-4.862757
0.000000	-6.202773	NaN	-17.658552	6.202773	NaN	17.658552
0.000000	20.346894	NaN	-11.454994	-20.346894	NaN	11.454994
0.000000	4.053138	NaN	-8.085331	-4.053138	NaN	8.085331
0.000000	35.301525	NaN	-4.746637	-35.301525	NaN	4.746637
0.000000	33.432333	NaN	-11.785421	-33.432333	NaN	11.785421
0.000000	32.594210	NaN	5.648088	-32.594210	NaN	-5.648088
0.000000	-4.529119	NaN	-5.206267	4.529119	NaN	5.206267
0.000000	-5.971146	NaN	5.600442	5.971146	NaN	-5.600442
0.000000	10.046225	NaN	1.071819	-10.046225	NaN	-1.071819
0.000000	13.626813	NaN	-6.925168	-13.626813	NaN	6.925168
0.000000	20.848642	NaN	6.113937	-20.848642	NaN	-6.113937
0.000000	9.989018	NaN	-2.406871	-9.989018	NaN	2.406871
0.000000	10.371382	NaN	-9.724691	-10.371382	NaN	9.724691
0.000000	23.426142	NaN	5.785541	-23.426142	NaN	-5.785541
0.000000	41.050082	NaN	-3.770057	-41.050082	NaN	3.770057
0.000000	-1.755687	NaN	-7.258497	1.755687	NaN	7.258497
0.000000	28.718825	NaN	8.330970	-28.718825	NaN	-8.330970
0.000000	39.279995	NaN	6.945884	-39.279995	NaN	-6.945884
0.000000	14.961584	NaN	11.853282	-14.961584	NaN	-11.853282
0.000000	21.171369	NaN	-1.790523	-21.171369	NaN	1.790523
0.000000	13.482810	NaN	-2.061287	-13.482810	NaN	2.061287
0.000000	20.615233	NaN	5.618687	-20.615233	NaN	-5.618687
0.000000	23.687684	NaN	10.289030	-23.687684	NaN	-10.289030
0.000000	29.329427	NaN	3.752977	-29.329427	NaN	-3.752977
0.000000	27.204746	NaN	10.061767	-27.204746	NaN	-10.061767
0.000000	27.798363	NaN	-3.488137	-27.798363	NaN	3.488137
0.000000	21.775686	NaN	-2.831360	-21.775686	NaN	2.831360
0.000000	24.304772	NaN	-8.579895	-24.304772	NaN	8.579895
0.000000	19.342088	NaN	5.555465	-19.342088	NaN	-5.555465
0.000000	23.680258	NaN	10.881924	-23.680258	NaN	-10.881924
0.000000	40.969636	NaN	7.221528	-40.969636	NaN	-7.221528
0.000000	20.915466	NaN	-7.616047	-20.915466	NaN	7.616047
0.000000	12.195066	NaN	3.371973	-12.195066	NaN	-3.371973
0.000000	18.163100	NaN	-7.131100	-18.163100	NaN	7.131100
0.000000	29.020709	NaN	0.073325	-29.020709	NaN	-0.073325
0.000000	33.346165	NaN	-15.663225	-33.346165	NaN	15.663225
0.000000	24.518053	NaN	5.061248	-24.518053	NaN	-5.061248
0.000000	34.893863	NaN	12.521290	-34.893863	NaN	-12.521290
0.000000	45.563169	NaN	3.691772	-45.563169	NaN	-3.691772
0.000000	8.109530	NaN	-7.566675	-8.109530	NaN	7.566675
0.000000	4.499005	NaN	1.157899	-4.499005	NaN	-1.157899
0.000000	-0.430783	NaN	-22.428374	0.430783	NaN	22.428374
0.000000	22.701851	NaN	4.624256	-22.701851	NaN	-4.624256
0.000000	7.985293	NaN	0.511056	-7.985293	NaN	-0.511056
0.000000	5.300194	NaN	-8.414651	-5.300194	NaN	8.414651
0.000000	29.739985	NaN	-2.082825	-29.739985	NaN	2.082825
0.000000	35.787070	NaN	14.387023	-35.787070	NaN	-14.387023
0.000000	23.549186	NaN	9.057848	-23.549186	NaN	-9.057848
0.000000	43.265130	NaN	-12.884960	-43.265130	NaN	12.884960
0.000000	42.413747	NaN	10.048289	-42.413747	NaN	-10.048289
0.000000	21.765255	NaN	1.918964	-21.765255	NaN	-1.918964
0.000000	34.748877	NaN	3.691948	-34.748877	NaN	-3.691948
0.000000	24.428134	NaN	-5.434492	-24.428134	NaN	5.434492
0.000000	12.410400	NaN	-5.263112	-12.410400	NaN	5.263112
0.000000	29.548897	NaN	0.928216	-29.548897	NaN	-0.928216
0.000000	36.698102	NaN	-1.968134	-36.698102	NaN	1.968134
0.000000	-14.093785	NaN	7.333018	14.093785	NaN	-7.333018
0.000000	-0.902372	NaN	18.432050	0.902372	NaN	-18.432050
0.000000	19.298427	NaN	-15.795449	-19.298427	NaN	15.795449
0.000000	3.648697	NaN	22.265835	-3.648697	NaN	-22.265835
0.000000	42.564474	NaN	5.398524	-42.564474	NaN	-5.398524
0.000000	-2.876437	NaN	-12.496802	2.876437	NaN	12.496802
0.000000	21.338058	NaN	-3.969021	-21.338058	NaN	3.969021
0.000000	2.316272	NaN	-1.866718	-2.316272	NaN	1.866718
0.000000	12.922292	NaN	10.100046	-12.922292	NaN	-10.100046
0.000000	12.403448	NaN	-4.360448	-12.403448	NaN	4.360448
0.000000	18.782621	NaN	12.580732	-18.782621	NaN	-12.580732
0.000000	16.246146	NaN	0.421520	-16.246146	NaN	-0.421520
0.000000	0.584980	NaN	0.572613	-0.584980	NaN	-0.572613
0.000000	-5.750030	NaN	-14.099708	5.750030	NaN	14.099708
0.000000	15.151807	NaN	3.650054	-15.151807	NaN	-3.650054
0.000000	6.439148	NaN	-5.529010	-6.439148	NaN	5.529010
0.000000	34.435138	NaN	-2.861922	-34.435138	NaN	2.861922
0.000000	5.747548	NaN	2.315058	-5.747548	NaN	-2.315058
0.000000	10.574063	NaN	7.500514	-10.574063	NaN	-7.500514
0.000000	16.654090	NaN	5.117423	-16.654090	NaN	-5.117423
0.000000	12.210910	NaN	7.451871	-12.210910	NaN	-7.451871
0.000000	25.298264	NaN	4.429465	-25.298264	NaN	-4.429465
0.000000	7.503415	NaN	4.512577	-7.503415	NaN	-4.512577
0.000000	20.564572	NaN	-7.834178	-20.564572	NaN	7.834178
0.000000	3.787674	NaN	1.017519	-3.787674	NaN	-1.017519
0.000000	36.468842	NaN	0.250655	-36.468842	NaN	-0.250655
0.000000	5.514249	NaN	8.755857	-5.514249	NaN	-8.755857
0.000000	10.163248	NaN	7.581455	-10.163248	NaN	-7.581455
0.000000	24.715723	NaN	-6.745579	-24.715723	NaN	6.745579
0.000000	5.870129	NaN	16.383341	-5.870129	NaN	-16.383341
0.000000	19.533984	NaN	-0.315402	-19.533984	NaN	0.315402
0.000000	5.893698	NaN	14.978441	-5.893698	NaN	-14.978441
0.000000	11.646285	NaN	3.317067	-11.646285	NaN	-3.317067
0.000000	34.369912	NaN	2.352743	-34.369912	NaN	-2.352743
0.000000	20.588808	NaN	-14.384222	-20.588808	NaN	14.384222
0.000000	-0.940008	NaN	-7.289098	0.940008	NaN	7.289098
0.000000	24.792259	NaN	8.944568	-24.792259	NaN	-8.944568
0.000000	23.663527	NaN	8.470335	-23.663527	NaN	-8.470335
0.000000	23.773737	NaN	4.986594	-23.773737	NaN	-4.986594
0.000000	29.177042	NaN	2.743149	-29.177042	NaN	-2.743149
0.000000	11.509988	NaN	-7.526198	-11.509988	NaN	7.526198
0.000000	33.394739	NaN	7.305807	-33.394739	NaN	-7.305807
0.000000	32.915598	NaN	-23.907388	-32.915598	NaN	23.907388
0.000000	32.919390	NaN	4.363779	-32.919390	NaN	-4.363779
0.000000	2.019484	NaN	3.920439	-2.019484	NaN	-3.920439
0.000000	22.770977	NaN	-4.130494	-22.770977	NaN	4.130494
0.000000	40.688732	NaN	13.192142	-40.688732	NaN	-13.192142
0.000000	10.547776	NaN	7.561413	-10.547776	NaN	-7.561413
0.000000	13.322846	NaN	1.715567	-13.322846	NaN	-1.715567
0.000000	6.533921	NaN	6.328546	-6.533921	NaN	-6.328546
0.000000	11.099164	NaN	-10.008025	-11.099164	NaN	10.008025
0.000000	26.175531	NaN	0.097713	-26.175531	NaN	-0.097713
0.000000	7.891293	NaN	-1.833601	-7.891293	NaN	1.833601
0.000000	20.734322	NaN	-0.727814	-20.734322	NaN	0.727814
0.000000	17.762983	NaN	3.410412	-17.762983	NaN	-3.410412
0.000000	9.802288	NaN	-0.169528	-9.802288	NaN	0.169528
0.000000	34.011725	NaN	3.383005	-34.011725	NaN	-3.383005
0.000000	1.712636	NaN	-9.473833	-1.712636	NaN	9.473833
0.000000	17.430058	NaN	8.779874	-17.430058	NaN	-8.779874
0.000000	23.490606	NaN	-4.990071	-23.490606	NaN	4.990071
0.000000	7.107293	NaN	3.086294	-7.107293	NaN	-3.086294
0.000000	25.137981	NaN	1.393758	-25.137981	NaN	-1.393758
0.000000	25.176587	NaN	10.045072	-25.176587	NaN	-10.045072
0.000000	17.745387	NaN	-2.746947	-17.745387	NaN	2.746947
0.000000	38.566987	NaN	12.502404	-38.566987	NaN	-12.502404
0.000000	15.225554	NaN	13.034324	-15.225554	NaN	-13.034324
0.000000	36.796322	NaN	-11.953323	-36.796322	NaN	11.953323
0.000000	26.047593	NaN	-3.376274	-26.047593	NaN	3.376274
0.000000	21.916789	NaN	-8.158020	-21.916789	NaN	8.158020
0.000000	17.423808	NaN	4.790363	-17.423808	NaN	-4.790363
0.000000	3.006784	NaN	-7.045592	-3.006784	NaN	7.045592
0.000000	0.986889	NaN	-6.010852	-0.986889	NaN	6.010852
0.000000	21.087574	NaN	-4.171491	-21.087574	NaN	4.171491
0.000000	22.843799	NaN	9.232920	-22.843799	NaN	-9.232920
0.000000	12.028740	NaN	-9.453209	-12.028740	NaN	9.453209
0.000000	35.513046	NaN	5.985659	-35.513046	NaN	-5.985659
0.000000	12.784916	NaN	2.091922	-12.784916	NaN	-2.091922
0.000000	13.183567	NaN	1.562987	-13.183567	NaN	-1.562987
0.000000	-6.350420	NaN	-10.990178	6.350420	NaN	10.990178
0.000000	-3.974090	NaN	1.296090	3.974090	NaN	-1.296090
0.000000	28.096301	NaN	-10.428476	-28.096301	NaN	10.428476
0.000000	37.268250	NaN	17.716852	-37.268250	NaN	-17.716852
0.000000	6.420864	NaN	2.466976	-6.420864	NaN	-2.466976
0.000000	33.033356	NaN	-5.166271	-33.033356	NaN	5.166271
0.000000	38.566783	NaN	-8.752498	-38.566783	NaN	8.752498
0.000000	15.327179	NaN	12.456071	-15.327179	NaN	-12.456071
0.000000	12.251637	NaN	-7.208016	-12.251637	NaN	7.208016
0.000000	41.554206	NaN	15.733288	-41.554206	NaN	-15.733288
0.000000	26.927822	NaN	-3.173018	-26.927822	NaN	3.173018
0.000000	35.256010	NaN	17.079046	-35.256010	NaN	-17.079046
0.000000	15.583663	NaN	-8.485887	-15.583663	NaN	8.485887
0.000000	33.923856	NaN	7.984491	-33.923856	NaN	-7.984491
0.000000	23.086004	NaN	7.183465	-23.086004	NaN	-7.183465
0.000000	-8.774522	NaN	0.838258	8.774522	NaN	-0.838258
0.000000	16.345026	NaN	-9.925471	-16.345026	NaN	9.925471
0.000000	15.131338	NaN	11.751561	-15.131338	NaN	-11.751561
0.000000	29.439149	NaN	0.834260	-29.439149	NaN	-0.834260
0.000000	15.320023	NaN	-18.254318	-15.320023	NaN	18.254318
0.000000	30.379010	NaN	-18.022640	-30.379010	NaN	18.022640
0.000000	32.220201	NaN	16.407850	-32.220201	NaN	-16.407850
0.000000	5.923622	NaN	-19.175661	-5.923622	NaN	19.175661
0.000000	-8.324856	NaN	-1.413197	8.324856	NaN	1.413197
0.000000	0.909953	NaN	7.433171	-0.909953	NaN	-7.433171
0.000000	22.873563	NaN	2.766910	-22.873563	NaN	-2.766910
0.000000	25.567726	NaN	-6.433185	-25.567726	NaN	6.433185
0.000000	33.856502	NaN	15.403146	-33.856502	NaN	-15.403146
0.000000	26.491827	NaN	9.939741	-26.491827	NaN	-9.939741
0.000000	29.830548	NaN	-2.831693	-29.830548	NaN	2.831693
0.000000	11.030131	NaN	16.018901	-11.030131	NaN	-16.018901
0.000000	13.442762	NaN	2.038656	-13.442762	NaN	-2.038656
0.000000	20.033916	NaN	11.124429	-20.033916	NaN	-11.124429
0.000000	36.410067	NaN	13.417178	-36.410067	NaN	-13.417178
0.000000	15.444685	NaN	-9.577065	-15.444685	NaN	9.577065
0.000000	14.170996	NaN	-7.676598	-14.170996	NaN	7.676598
0.000000	12.119700	NaN	7.469469	-12.119700	NaN	-7.469469
0.000000	10.454897	NaN	1.915025	-10.454897	NaN	-1.915025
0.000000	19.299572	NaN	6.017674	-19.299572	NaN	-6.017674
0.000000	12.927005	NaN	0.056203	-12.927005	NaN	-0.056203
0.000000	28.714545	NaN	-4.324449	-28.714545	NaN	4.324449
0.000000	43.869758	NaN	7.503416	-43.869758	NaN	-7.503416
0.000000	8.936505	NaN	-16.497820	-8.936505	NaN	16.497820
0.000000	18.952530	NaN	-1.682790	-18.952530	NaN	1.682790
0.000000	29.887440	NaN	-8.356460	-29.887440	NaN	8.356460
0.000000	33.055097	NaN	-3.935642	-33.055097	NaN	3.935642
0.000000	26.083234	NaN	5.552058	-26.083234	NaN	-5.552058
0.000000	35.056235	NaN	8.673607	-35.056235	NaN	-8.673607
0.000000	33.299898	NaN	11.431313	-33.299898	NaN	-11.431313
0.000000	28.795914	NaN	4.323287	-28.795914	NaN	-4.323287
0.000000	12.512896	NaN	10.630933	-12.512896	NaN	-10.630933
0.000000	7.182593	NaN	-1.025700	-7.182593	NaN	1.025700
0.000000	33.693657	NaN	-12.290172	-33.693657	NaN	12.290172
0.000000	6.659816	NaN	7.241794	-6.659816	NaN	-7.241794
0.000000	9.206971	NaN	-23.954113	-9.206971	NaN	23.954113
0.000000	20.976191	NaN	0.379701	-20.976191	NaN	-0.379701
0.000000	10.227033	NaN	2.314851	-10.227033	NaN	-2.314851
0.000000	38.564307	NaN	5.229549	-38.564307	NaN	-5.229549
0.000000	38.026936	NaN	8.347493	-38.026936	NaN	-8.347493
0.000000	8.247662	NaN	6.779776	-8.247662	NaN	-6.779776
0.000000	2.327045	NaN	0.001040	-2.327045	NaN	-0.001040
0.000000	20.848725	NaN	7.138758	-20.848725	NaN	-7.138758
0.000000	8.260632	NaN	16.361166	-8.260632	NaN	-16.361166
0.000000	-5.072453	NaN	-9.367539	5.072453	NaN	9.367539
0.000000	22.223959	NaN	-3.915433	-22.223959	NaN	3.915433
0.000000	19.766526	NaN	14.876291	-19.766526	NaN	-14.876291
0.000000	29.938669	NaN	-6.146189	-29.938669	NaN	6.146189
0.000000	17.797329	NaN	-0.332206	-17.797329	NaN	0.332206
0.000000	34.916759	NaN	3.636334	-34.916759	NaN	-3.636334
0.000000	15.091279	NaN	-7.243822	-15.091279	NaN	7.243822
0.000000	38.290297	NaN	-4.897198	-38.290297	NaN	4.897198
0.000000	12.767669	NaN	10.059342	-12.767669	NaN	-10.059342
0.000000	31.894811	NaN	-2.921583	-31.894811	NaN	2.921583
0.000000	3.966154	NaN	11.355986	-3.966154	NaN	-11.355986
0.000000	11.419779	NaN	7.193164	-11.419779	NaN	-7.193164
0.000000	30.277990	NaN	-0.178474	-30.277990	NaN	0.178474
0.000000	22.640732	NaN	7.453531	-22.640732	NaN	-7.453531
0.000000	-15.099124	NaN	-16.319514	15.099124	NaN	16.319514
0.000000	8.550224	NaN	-10.235747	-8.550224	NaN	10.235747
0.000000	9.663597	NaN	1.240736	-9.663597	NaN	-1.240736
0.000000	25.107441	NaN	-0.704155	-25.107441	NaN	0.704155
0.000000	6.637929	NaN	2.436460	-6.637929	NaN	-2.436460
0.000000	32.757562	NaN	14.037588	-32.757562	NaN	-14.037588
0.000000	12.236754	NaN	-5.350406	-12.236754	NaN	5.350406
0.000000	19.162625	NaN	7.476971	-19.162625	NaN	-7.476971
0.000000	35.931969	NaN	5.452913	-35.931969	NaN	-5.452913
0.000000	2.704592	NaN	-2.983352	-2.704592	NaN	2.983352
0.000000	13.748125	NaN	-12.577537	-13.748125	NaN	12.577537
0.000000	24.048863	NaN	-4.879626	-24.048863	NaN	4.879626
0.000000	40.441627	NaN	10.870477	-40.441627	NaN	-10.870477
0.000000	-4.624206	NaN	4.813799	4.624206	NaN	-4.813799
0.000000	19.016368	NaN	-1.510729	-19.016368	NaN	1.510729
0.000000	34.026855	NaN	3.988970	-34.026855	NaN	-3.988970
0.000000	21.347517	NaN	-7.237402	-21.347517	NaN	7.237402
0.000000	14.723400	NaN	0.759056	-14.723400	NaN	-0.759056
0.000000	20.118382	NaN	-17.905707	-20.118382	NaN	17.905707
0.000000	25.727257	NaN	14.285473	-25.727257	NaN	-14.285473
0.000000	11.480646	NaN	-1.327832	-11.480646	NaN	1.327832
0.000000	25.476770	NaN	-1.319236	-25.476770	NaN	1.319236
0.000000	25.281682	NaN	-3.518528	-25.281682	NaN	3.518528
0.000000	15.207782	NaN	5.896226	-15.207782	NaN	-5.896226
0.000000	11.061134	NaN	-8.050845	-11.061134	NaN	8.050845
0.000000	23.803192	NaN	-13.753892	-23.803192	NaN	13.753892
0.000000	2.753978	NaN	-13.693935	-2.753978	NaN	13.693935
0.000000	20.696572	NaN	2.646493	-20.696572	NaN	-2.646493
0.000000	17.208551	NaN	-12.337514	-17.208551	NaN	12.337514
0.000000	22.594456	NaN	-17.263915	-22.594456	NaN	17.263915
0.000000	17.386858	NaN	-17.856406	-17.386858	NaN	17.856406
0.000000	29.527133	NaN	9.547565	-29.527133	NaN	-9.547565
0.000000	46.749438	NaN	1.476161	-46.749438	NaN	-1.476161
0.000000	38.888431	NaN	7.039272	-38.888431	NaN	-7.039272
0.000000	14.049930	NaN	-8.287345	-14.049930	NaN	8.287345
0.000000	-0.266479	NaN	0.928106	0.266479	NaN	-0.928106
0.000000	26.430705	NaN	0.740893	-26.430705	NaN	-0.740893
0.000000	29.297932	NaN	3.781720	-29.297932	NaN	-3.781720
0.000000	26.940482	NaN	-0.404437	-26.940482	NaN	0.404437
0.000000	30.006544	NaN	1.806124	-30.006544	NaN	-1.806124
0.000000	34.744073	NaN	-20.559597	-34.744073	NaN	20.559597
0.000000	23.858760	NaN	-3.963866	-23.858760	NaN	3.963866
0.000000	13.824813	NaN	-2.073054	-13.824813	NaN	2.073054
0.000000	35.488311	NaN	11.361799	-35.488311	NaN	-11.361799
0.000000	24.289148	NaN	8.052273	-24.289148	NaN	-8.052273
0.000000	12.966910	NaN	-4.593569	-12.966910	NaN	4.593569
0.000000	8.589443	NaN	-0.103668	-8.589443	NaN	0.103668
0.000000	38.984414	NaN	13.381392	-38.984414	NaN	-13.381392
0.000000	7.701114	NaN	3.313703	-7.701114	NaN	-3.313703
0.000000	11.331924	NaN	-0.644375	-11.331924	NaN	0.644375
0.000000	27.219860	NaN	-2.986124	-27.219860	NaN	2.986124
0.000000	10.968321	NaN	10.337094	-10.968321	NaN	-10.337094
0.000000	30.624067	NaN	5.802064	-30.624067	NaN	-5.802064
0.000000	16.578253	NaN	0.390267	-16.578253	NaN	-0.390267
0.000000	7.241605	NaN	-3.459112	-7.241605	NaN	3.459112
0.000000	18.215342	NaN	-12.218471	-18.215342	NaN	12.218471
0.000000	8.610533	NaN	-9.524939	-8.610533	NaN	9.524939
0.000000	14.311190	NaN	16.344728	-14.311190	NaN	-16.344728
0.000000	22.117985	NaN	1.334177	-22.117985	NaN	-1.334177
0.000000	38.879972	NaN	3.642782	-38.879972	NaN	-3.642782
0.000000	15.299349	NaN	6.214751	-15.299349	NaN	-6.214751
0.000000	21.557594	NaN	-7.609448	-21.557594	NaN	7.609448
0.000000	2.341527	NaN	-0.793106	-2.341527	NaN	0.793106
0.000000	23.072207	NaN	3.001970	-23.072207	NaN	-3.001970
0.000000	26.385028	NaN	5.304538	-26.385028	NaN	-5.304538
0.000000	46.764575	NaN	6.441376	-46.764575	NaN	-6.441376
0.000000	8.670685	NaN	-4.019455	-8.670685	NaN	4.019455
0.000000	25.890114	NaN	1.915757	-25.890114	NaN	-1.915757
0.000000	16.839669	NaN	-11.755063	-16.839669	NaN	11.755063
0.000000	31.987432	NaN	-8.747712	-31.987432	NaN	8.747712
0.000000	26.155985	NaN	15.818776	-26.155985	NaN	-15.818776
0.000000	18.633386	NaN	-2.792939	-18.633386	NaN	2.792939
0.000000	-17.082760	NaN	4.951601	17.082760	NaN	-4.951601
0.000000	32.238299	NaN	-3.334173	-32.238299	NaN	3.334173
0.000000	-7.834108	NaN	-5.263238	7.834108	NaN	5.263238
0.000000	23.066343	NaN	-0.301688	-23.066343	NaN	0.301688
0.000000	21.924476	NaN	-3.178618	-21.924476	NaN	3.178618
0.000000	25.816600	NaN	-3.749238	-25.816600	NaN	3.749238
0.000000	43.748938	NaN	0.318741	-43.748938	NaN	-0.318741
0.000000	24.726903	NaN	-4.473460	-24.726903	NaN	4.473460
0.000000	17.106651	NaN	-0.496733	-17.106651	NaN	0.496733
0.000000	12.295449	NaN	3.660453	-12.295449	NaN	-3.660453
0.000000	26.307235	NaN	8.590718	-26.307235	NaN	-8.590718
0.000000	28.567267	NaN	2.569510	-28.567267	NaN	-2.569510
0.000000	14.284083	NaN	10.657465	-14.284083	NaN	-10.657465
0.000000	17.454249	NaN	-5.346649	-17.454249	NaN	5.346649
0.000000	19.508582	NaN	-5.713839	-19.508582	NaN	5.713839
0.000000	23.975878	NaN	-7.467077	-23.975878	NaN	7.467077
0.000000	36.033719	NaN	7.342620	-36.033719	NaN	-7.342620
0.000000	12.874667	NaN	9.162994	-12.874667	NaN	-9.162994
0.000000	22.839710	NaN	6.733932	-22.839710	NaN	-6.733932
0.000000	22.009528	NaN	-6.601867	-22.009528	NaN	6.601867
0.000000	4.683613	NaN	-2.733423	-4.683613	NaN	2.733423
0.000000	7.941158	NaN	-15.445875	-7.941158	NaN	15.445875
0.000000	30.306773	NaN	7.382863	-30.306773	NaN	-7.382863
0.000000	26.689247	NaN	9.953176	-26.689247	NaN	-9.953176
0.000000	18.716853	NaN	13.413515	-18.716853	NaN	-13.413515
0.000000	8.458586	NaN	-3.322513	-8.458586	NaN	3.322513
0.000000	3.443300	NaN	3.736001	-3.443300	NaN	-3.736001
0.000000	13.181510	NaN	-16.874428	-13.181510	NaN	16.874428
0.000000	29.867658	NaN	9.028179	-29.867658	NaN	-9.028179
0.000000	11.123395	NaN	5.299003	-11.123395	NaN	-5.299003
0.000000	5.677573	NaN	-4.798514	-5.677573	NaN	4.798514
0.000000	18.638709	NaN	-1.283494	-18.638709	NaN	1.283494
0.000000	17.754361	NaN	-13.043508	-17.754361	NaN	13.043508
0.000000	-2.864099	NaN	-16.804140	2.864099	NaN	16.804140
0.000000	24.925252	NaN	-0.966494	-24.925252	NaN	0.966494
0.000000	27.592737	NaN	1.101917	-27.592737	NaN	-1.101917
0.000000	38.716938	NaN	5.518160	-38.716938	NaN	-5.518160
0.000000	4.143320	NaN	14.578248	-4.143320	NaN	-14.578248
0.000000	2.236481	NaN	-1.052462	-2.236481	NaN	1.052462
0.000000	10.571621	NaN	-0.265948	-10.571621	NaN	0.265948
0.000000	46.418492	NaN	-12.555990	-46.418492	NaN	12.555990
0.000000	23.850074	NaN	15.602518	-23.850074	NaN	-15.602518
0.000000	5.695894	NaN	-7.436447	-5.695894	NaN	7.436447
0.000000	22.010044	NaN	9.676319	-22.010044	NaN	-9.676319
0.000000	19.103072	NaN	1.154374	-19.103072	NaN	-1.154374
0.000000	22.660330	NaN	0.581266	-22.660330	NaN	-0.581266
0.000000	20.594701	NaN	-5.678539	-20.594701	NaN	5.678539
0.000000	36.244681	NaN	0.112502	-36.244681	NaN	-0.112502
0.000000	14.128749	NaN	-0.730366	-14.128749	NaN	0.730366
0.000000	24.856395	NaN	2.698558	-24.856395	NaN	-2.698558
0.000000	25.211782	NaN	-20.021009	-25.211782	NaN	20.021009
0.000000	12.599734	NaN	16.101108	-12.599734	NaN	-16.101108
0.000000	22.044005	NaN	-7.375731	-22.044005	NaN	7.375731
0.000000	19.419301	NaN	-2.539859	-19.419301	NaN	2.539859
0.000000	10.542666	NaN	6.579091	-10.542666	NaN	-6.579091
0.000000	28.857028	NaN	-7.700353	-28.857028	NaN	7.700353
0.000000	5.485170	NaN	-9.172192	-5.485170	NaN	9.172192
0.000000	19.352335	NaN	0.772674	-19.352335	NaN	-0.772674
0.000000	27.387846	NaN	-4.032206	-27.387846	NaN	4.032206
0.000000	5.198153	NaN	-5.496562	-5.198153	NaN	5.496562
0.000000	39.741766	NaN	7.718082	-39.741766	NaN	-7.718082
0.000000	26.126372	NaN	3.987200	-26.126372	NaN	-3.987200
0.000000	40.732211	NaN	3.346501	-40.732211	NaN	-3.346501
0.000000	27.589837	NaN	-11.528165	-27.589837	NaN	11.528165
0.000000	7.540877	NaN	-21.075389	-7.540877	NaN	21.075389
0.000000	18.564771	NaN	0.150622	-18.564771	NaN	-0.150622
0.000000	-1.230274	NaN	-8.172604	1.230274	NaN	8.172604
0.000000	15.584078	NaN	17.340790	-15.584078	NaN	-17.340790
0.000000	14.198305	NaN	-1.033547	-14.198305	NaN	1.033547
0.000000	15.701531	NaN	4.537872	-15.701531	NaN	-4.537872
0.000000	10.744051	NaN	-21.898586	-10.744051	NaN	21.898586
0.000000	32.369706	NaN	1.891888	-32.369706	NaN	-1.891888
0.000000	27.824784	NaN	-10.639764	-27.824784	NaN	10.639764
0.000000	32.779140	NaN	8.020292	-32.779140	NaN	-8.020292
0.000000	15.174620	NaN	-10.761451	-15.174620	NaN	10.761451
0.000000	4.203984	NaN	-14.676146	-4.203984	NaN	14.676146
0.000000	27.422720	NaN	4.277545	-27.422720	NaN	-4.277545
0.000000	28.381785	NaN	0.623187	-28.381785	NaN	-0.623187
0.000000	-2.993119	NaN	2.680947	2.993119	NaN	-2.680947
0.000000	20.994587	NaN	-0.025122	-20.994587	NaN	0.025122
0.000000	26.344377	NaN	-4.111893	-26.344377	NaN	4.111893
0.000000	2.391705	NaN	1.219358	-2.391705	NaN	-1.219358
0.000000	16.288504	NaN	16.067582	-16.288504	NaN	-16.067582
0.000000	20.236641	NaN	9.946154	-20.236641	NaN	-9.946154
0.000000	35.598946	NaN	-3.561437	-35.598946	NaN	3.561437
0.000000	28.106368	NaN	6.255312	-28.106368	NaN	-6.255312
0.000000	10.639342	NaN	-2.491373	-10.639342	NaN	2.491373
0.000000	24.191135	NaN	9.238578	-24.191135	NaN	-9.238578
0.000000	28.171442	NaN	-3.176285	-28.171442	NaN	3.176285
0.000000	33.102584	NaN	7.083421	-33.102584	NaN	-7.083421
0.000000	31.173584	NaN	-17.116185	-31.173584	NaN	17.116185
0.000000	31.029664	NaN	-12.399341	-31.029664	NaN	12.399341
0.000000	29.509618	NaN	7.180810	-29.509618	NaN	-7.180810
0.000000	38.979330	NaN	10.142117	-38.979330	NaN	-10.142117
0.000000	24.054688	NaN	-11.515878	-24.054688	NaN	11.515878
0.000000	9.679610	NaN	10.110606	-9.679610	NaN	-10.110606
0.000000	-0.809010	NaN	-15.096942	0.809010	NaN	15.096942
0.000000	15.690212	NaN	-2.141289	-15.690212	NaN	2.141289
0.000000	7.807588	NaN	-0.382550	-7.807588	NaN	0.382550
0.000000	35.937236	NaN	9.046045	-35.937236	NaN	-9.046045
0.000000	16.185559	NaN	-1.013178	-16.185559	NaN	1.013178
0.000000	22.601978	NaN	-0.016971	-22.601978	NaN	0.016971
0.000000	29.181091	NaN	-7.356680	-29.181091	NaN	7.356680
0.000000	17.817732	NaN	1.448962	-17.817732	NaN	-1.448962
0.000000	24.382474	NaN	7.082113	-24.382474	NaN	-7.082113
0.000000	8.766968	NaN	-8.021758	-8.766968	NaN	8.021758
0.000000	24.589321	NaN	-5.625338	-24.589321	NaN	5.625338
0.000000	31.405612	NaN	1.902408	-31.405612	NaN	-1.902408
0.000000	14.819819	NaN	3.834557	-14.819819	NaN	-3.834557
0.000000	34.585146	NaN	-3.415056	-34.585146	NaN	3.415056
0.000000	34.683793	NaN	-10.271669	-34.683793	NaN	10.271669
0.000000	-1.472358	NaN	7.700967	1.472358	NaN	-7.700967
0.000000	17.413486	NaN	4.948041	-17.413486	NaN	-4.948041
0.000000	11.367179	NaN	7.212050	-11.367179	NaN	-7.212050
0.000000	15.765439	NaN	-7.862863	-15.765439	NaN	7.862863
0.000000	36.175042	NaN	25.365288	-36.175042	NaN	-25.365288
0.000000	9.477208	NaN	-7.430256	-9.477208	NaN	7.430256
0.000000	12.897965	NaN	-9.065273	-12.897965	NaN	9.065273
0.000000	36.439765	NaN	16.400732	-36.439765	NaN	-16.400732
0.000000	-5.421267	NaN	-5.899059	5.421267	NaN	5.899059
0.000000	17.439684	NaN	5.823072	-17.439684	NaN	-5.823072
0.000000	20.758899	NaN	-4.143289	-20.758899	NaN	4.143289
0.000000	21.407817	NaN	-4.818727	-21.407817	NaN	4.818727
0.000000	26.967239	NaN	-14.320672	-26.967239	NaN	14.320672
0.000000	37.759031	NaN	-2.620255	-37.759031	NaN	2.620255
0.000000	15.004853	NaN	-9.382273	-15.004853	NaN	9.382273
0.000000	14.535262	NaN	-10.261409	-14.535262	NaN	10.261409
0.000000	15.684153	NaN	6.566403	-15.684153	NaN	-6.566403
0.000000	11.998799	NaN	2.625532	-11.998799	NaN	-2.625532
0.000000	18.773231	NaN	-4.000364	-18.773231	NaN	4.000364
0.000000	8.625408	NaN	14.439309	-8.625408	NaN	-14.439309
0.000000	25.843715	NaN	7.563493	-25.843715	NaN	-7.563493
0.000000	19.046544	NaN	-10.314316	-19.046544	NaN	10.314316
0.000000	24.020455	NaN	-1.740894	-24.020455	NaN	1.740894
0.000000	-6.541070	NaN	7.032906	6.541070	NaN	-7.032906
0.000000	16.382958	NaN	4.367878	-16.382958	NaN	-4.367878
0.000000	34.017501	NaN	12.646692	-34.017501	NaN	-12.646692
0.000000	25.896779	NaN	1.791397	-25.896779	NaN	-1.791397
0.000000	19.058311	NaN	-14.803174	-19.058311	NaN	14.803174
0.000000	0.988498	NaN	-4.401797	-0.988498	NaN	4.401797
0.000000	1.728059	NaN	4.932840	-1.728059	NaN	-4.932840
0.000000	-10.548878	NaN	-6.499185	10.548878	NaN	6.499185
0.000000	21.961853	NaN	-9.439771	-21.961853	NaN	9.439771
0.000000	24.872743	NaN	-26.322221	-24.872743	NaN	26.322221
0.000000	-7.537508	NaN	-15.290588	7.537508	NaN	15.290588
0.000000	9.343628	NaN	-4.106269	-9.343628	NaN	4.106269
0.000000	31.928321	NaN	10.031267	-31.928321	NaN	-10.031267
0.000000	8.851402	NaN	3.684242	-8.851402	NaN	-3.684242
0.000000	8.172609	NaN	10.616245	-8.172609	NaN	-10.616245
0.000000	26.036478	NaN	-3.197833	-26.036478	NaN	3.197833
0.000000	30.671472	NaN	-1.042484	-30.671472	NaN	1.042484
0.000000	11.129915	NaN	-1.199837	-11.129915	NaN	1.199837
0.000000	15.635596	NaN	7.383651	-15.635596	NaN	-7.383651
0.000000	16.712708	NaN	-0.971717	-16.712708	NaN	0.971717
0.000000	12.024117	NaN	14.613333	-12.024117	NaN	-14.613333
0.000000	29.768022	NaN	3.845893	-29.768022	NaN	-3.845893
0.000000	28.783998	NaN	-20.343149	-28.783998	NaN	20.343149
0.000000	24.730678	NaN	-5.377388	-24.730678	NaN	5.377388
0.000000	21.525821	NaN	-3.820330	-21.525821	NaN	3.820330
0.000000	20.958582	NaN	-13.952046	-20.958582	NaN	13.952046
0.000000	11.394825	NaN	5.483135	-11.394825	NaN	-5.483135
0.000000	17.021989	NaN	2.232668	-17.021989	NaN	-2.232668
0.000000	15.615635	NaN	-25.904934	-15.615635	NaN	25.904934
0.000000	30.196347	NaN	-9.412148	-30.196347	NaN	9.412148
0.000000	36.478825	NaN	7.955155	-36.478825	NaN	-7.955155
0.000000	20.621502	NaN	-12.953253	-20.621502	NaN	12.953253
0.000000	-0.101763	NaN	-3.685472	0.101763	NaN	3.685472
0.000000	20.787077	NaN	12.470535	-20.787077	NaN	-12.470535
0.000000	1.275457	NaN	7.422431	-1.275457	NaN	-7.422431
0.000000	20.781581	NaN	8.691708	-20.781581	NaN	-8.691708
0.000000	2.169819	NaN	-1.181567	-2.169819	NaN	1.181567
0.000000	8.784668	NaN	-5.346059	-8.784668	NaN	5.346059
0.000000	-13.574563	NaN	-7.109781	13.574563	NaN	7.109781
0.000000	33.403821	NaN	-0.410693	-33.403821	NaN	0.410693
0.000000	0.789860	NaN	-2.192583	-0.789860	NaN	2.192583
0.000000	38.816030	NaN	-7.928271	-38.816030	NaN	7.928271
0.000000	28.265038	NaN	4.838776	-28.265038	NaN	-4.838776
0.000000	14.722479	NaN	-4.251271	-14.722479	NaN	4.251271
0.000000	10.649709	NaN	-8.927052	-10.649709	NaN	8.927052
0.000000	10.171901	NaN	-5.896334	-10.171901	NaN	5.896334
0.000000	13.693161	NaN	0.502001	-13.693161	NaN	-0.502001
0.000000	36.105312	NaN	5.383982	-36.105312	NaN	-5.383982
0.000000	20.725070	NaN	0.716257	-20.725070	NaN	-0.716257
0.000000	29.462198	NaN	-8.693901	-29.462198	NaN	8.693901
0.000000	36.656448	NaN	-10.132766	-36.656448	NaN	10.132766
0.000000	8.922033	NaN	0.954769	-8.922033	NaN	-0.954769
0.000000	12.350463	NaN	-1.229365	-12.350463	NaN	1.229365
0.000000	22.535085	NaN	-1.062812	-22.535085	NaN	1.062812
0.000000	-5.887836	NaN	7.091280	5.887836	NaN	-7.091280
0.000000	16.221777	NaN	-1.412713	-16.221777	NaN	1.412713
0.000000	8.557786	NaN	4.484313	-8.557786	NaN	-4.484313
0.000000	24.019941	NaN	12.970013	-24.019941	NaN	-12.970013
0.000000	37.897861	NaN	5.559947	-37.897861	NaN	-5.559947
0.000000	33.506974	NaN	2.676254	-33.506974	NaN	-2.676254
0.000000	41.565216	NaN	4.759030	-41.565216	NaN	-4.759030
0.000000	34.650820	NaN	6.432542	-34.650820	NaN	-6.432542
0.000000	10.684628	NaN	-4.255269	-10.684628	NaN	4.255269
0.000000	21.178085	NaN	-14.407775	-21.178085	NaN	14.407775
0.000000	6.208037	NaN	5.414384	-6.208037	NaN	-5.414384
0.000000	13.791520	NaN	9.724287	-13.791520	NaN	-9.724287
0.000000	36.152528	NaN	7.735535	-36.152528	NaN	-7.735535
0.000000	33.007726	NaN	-4.085749	-33.007726	NaN	4.085749
0.000000	24.622425	NaN	4.458015	-24.622425	NaN	-4.458015
0.000000	27.463680	NaN	10.028346	-27.463680	NaN	-10.028346
0.000000	6.170567	NaN	-7.828832	-6.170567	NaN	7.828832
0.000000	10.855557	NaN	-12.895440	-10.855557	NaN	12.895440
0.000000	2.974766	NaN	-3.598784	-2.974766	NaN	3.598784
0.000000	18.553184	NaN	-16.037343	-18.553184	NaN	16.037343
0.000000	16.663181	NaN	-3.793918	-16.663181	NaN	3.793918
0.000000	39.497031	NaN	18.453854	-39.497031	NaN	-18.453854
0.000000	39.423150	NaN	0.609678	-39.423150	NaN	-0.609678
0.000000	25.083751	NaN	10.794472	-25.083751	NaN	-10.794472
0.000000	26.540653	NaN	1.953400	-26.540653	NaN	-1.953400
0.000000	13.944111	NaN	-0.811361	-13.944111	NaN	0.811361
0.000000	32.852638	NaN	-1.327046	-32.852638	NaN	1.327046
0.000000	18.374575	NaN	-6.328342	-18.374575	NaN	6.328342
0.000000	14.820377	NaN	-3.512925	-14.820377	NaN	3.512925
0.000000	30.693552	NaN	13.116318	-30.693552	NaN	-13.116318
0.000000	21.492982	NaN	3.739911	-21.492982	NaN	-3.739911
0.000000	10.984276	NaN	-12.049140	-10.984276	NaN	12.049140
0.000000	5.765905	NaN	5.613997	-5.765905	NaN	-5.613997
0.000000	31.337477	NaN	3.668213	-31.337477	NaN	-3.668213
0.000000	12.064613	NaN	-1.025654	-12.064613	NaN	1.025654
0.000000	13.998161	NaN	-6.866083	-13.998161	NaN	6.866083
0.000000	19.497098	NaN	1.470136	-19.497098	NaN	-1.470136
0.000000	38.746649	NaN	15.957284	-38.746649	NaN	-15.957284
0.000000	5.410744	NaN	-16.160968	-5.410744	NaN	16.160968
0.000000	26.127969	NaN	-0.741821	-26.127969	NaN	0.741821
0.000000	26.060930	NaN	-6.652665	-26.060930	NaN	6.652665
0.000000	-1.132026	NaN	0.446900	1.132026	NaN	-0.446900
0.000000	23.093545	NaN	8.628399	-23.093545	NaN	-8.628399
0.000000	-3.987387	NaN	-6.947822	3.987387	NaN	6.947822
0.000000	-8.476219	NaN	-0.053018	8.476219	NaN	0.053018
0.000000	17.990963	NaN	12.528998	-17.990963	NaN	-12.528998
0.000000	22.969812	NaN	-1.118093	-22.969812	NaN	1.118093
0.000000	14.034636	NaN	8.106107	-14.034636	NaN	-8.106107
0.000000	5.709525	NaN	-0.104369	-5.709525	NaN	0.104369
0.000000	-3.712541	NaN	3.815642	3.712541	NaN	-3.815642
0.000000	4.999163	NaN	0.570267	-4.999163	NaN	-0.570267
0.000000	17.573519	NaN	4.866754	-17.573519	NaN	-4.866754
0.000000	14.892456	NaN	-18.028401	-14.892456	NaN	18.028401
0.000000	34.330866	NaN	16.277213	-34.330866	NaN	-16.277213
0.000000	5.045729	NaN	-1.601775	-5.045729	NaN	1.601775
0.000000	21.162833	NaN	12.977416	-21.162833	NaN	-12.977416
0.000000	0.882759	NaN	3.427072	-0.882759	NaN	-3.427072
0.000000	25.190510	NaN	-9.212127	-25.190510	NaN	9.212127
0.000000	19.672425	NaN	-7.698084	-19.672425	NaN	7.698084
0.000000	22.281205	NaN	-4.807005	-22.281205	NaN	4.807005
0.000000	27.838611	NaN	1.099228	-27.838611	NaN	-1.099228
0.000000	23.909945	NaN	-0.367237	-23.909945	NaN	0.367237
0.000000	15.727420	NaN	1.485650	-15.727420	NaN	-1.485650
0.000000	11.875869	NaN	13.302194	-11.875869	NaN	-13.302194
0.000000	29.904569	NaN	-4.477949	-29.904569	NaN	4.477949
0.000000	33.719817	NaN	6.607241	-33.719817	NaN	-6.607241
0.000000	16.757088	NaN	-10.757904	-16.757088	NaN	10.757904
0.000000	27.648766	NaN	-6.198808	-27.648766	NaN	6.198808
0.000000	14.513014	NaN	-17.446795	-14.513014	NaN	17.446795
0.000000	34.402016	NaN	-2.667271	-34.402016	NaN	2.667271
0.000000	25.361737	NaN	-5.265944	-25.361737	NaN	5.265944
0.000000	17.423163	NaN	0.280889	-17.423163	NaN	-0.280889
0.000000	6.205568	NaN	8.264660	-6.205568	NaN	-8.264660
0.000000	25.533775	NaN	-9.115709	-25.533775	NaN	9.115709
0.000000	10.492275	NaN	-3.638919	-10.492275	NaN	3.638919
0.000000	15.856848	NaN	-7.891412	-15.856848	NaN	7.891412
0.000000	11.306934	NaN	12.066873	-11.306934	NaN	-12.066873
