# Supplementary material for: Combined Influences of Model Choice, Data Quality, and Data Quantity When Estimating Population Trends
Source: PLoS One. 2015 Jul 15;10(7):e0132255. doi: 10.1371/journal.pone.0132255 (PMC4503393; doi:10.1371/journal.pone.0132255)
Supplement: S1 Dataset — Files are organized by model type and by the input lambda value. (ZIP) [file pone.0132255.s002.zip › Snail/sims_lambda_1_0/simulationOutput_1_0_0_0.3_20.xls]

Percent_Decline_True	Median_Percent_Decline_Matrix	Median_Percent_Decline_Matrix_stable	Median_Percent_Decline_Scalar	Difference_True_Matrix	Difference_True_Matrix_Stable	Difference_True_Scalar
0.000000	36.545358	NaN	5.232465	-36.545358	NaN	-5.232465
0.000000	37.057991	NaN	16.112551	-37.057991	NaN	-16.112551
0.000000	4.114360	NaN	12.903970	-4.114360	NaN	-12.903970
0.000000	-7.150832	NaN	6.156956	7.150832	NaN	-6.156956
0.000000	-15.509091	NaN	9.483763	15.509091	NaN	-9.483763
0.000000	36.130985	NaN	14.392263	-36.130985	NaN	-14.392263
0.000000	35.629400	NaN	-6.501761	-35.629400	NaN	6.501761
0.000000	40.475009	NaN	-5.439952	-40.475009	NaN	5.439952
0.000000	-1.042828	NaN	11.474411	1.042828	NaN	-11.474411
0.000000	23.422121	NaN	20.475701	-23.422121	NaN	-20.475701
0.000000	25.754835	NaN	3.882208	-25.754835	NaN	-3.882208
0.000000	-1.696069	NaN	6.975657	1.696069	NaN	-6.975657
0.000000	18.439106	NaN	-3.243744	-18.439106	NaN	3.243744
0.000000	9.756440	NaN	11.060742	-9.756440	NaN	-11.060742
0.000000	37.763072	NaN	-15.926205	-37.763072	NaN	15.926205
0.000000	12.192678	NaN	3.646424	-12.192678	NaN	-3.646424
0.000000	48.213297	NaN	5.268102	-48.213297	NaN	-5.268102
0.000000	14.304498	NaN	-13.503030	-14.304498	NaN	13.503030
0.000000	36.077394	NaN	3.622192	-36.077394	NaN	-3.622192
0.000000	25.978006	NaN	-13.611095	-25.978006	NaN	13.611095
0.000000	21.838678	NaN	12.637042	-21.838678	NaN	-12.637042
0.000000	13.832940	NaN	-7.085478	-13.832940	NaN	7.085478
0.000000	22.469566	NaN	-0.006550	-22.469566	NaN	0.006550
0.000000	48.870673	NaN	8.063473	-48.870673	NaN	-8.063473
0.000000	36.533651	NaN	2.509761	-36.533651	NaN	-2.509761
0.000000	52.888955	NaN	14.254636	-52.888955	NaN	-14.254636
0.000000	6.623335	NaN	8.443350	-6.623335	NaN	-8.443350
0.000000	12.471583	NaN	13.449247	-12.471583	NaN	-13.449247
0.000000	32.560706	NaN	-0.806709	-32.560706	NaN	0.806709
0.000000	20.358502	NaN	15.520381	-20.358502	NaN	-15.520381
0.000000	-6.180045	NaN	4.581420	6.180045	NaN	-4.581420
0.000000	21.226612	NaN	-2.362287	-21.226612	NaN	2.362287
0.000000	10.914724	NaN	7.001759	-10.914724	NaN	-7.001759
0.000000	33.233273	NaN	8.304609	-33.233273	NaN	-8.304609
0.000000	11.794664	NaN	-12.257343	-11.794664	NaN	12.257343
0.000000	22.674707	NaN	-8.833104	-22.674707	NaN	8.833104
0.000000	12.126710	NaN	-31.870161	-12.126710	NaN	31.870161
0.000000	0.299978	NaN	2.148903	-0.299978	NaN	-2.148903
0.000000	23.396620	NaN	-21.866030	-23.396620	NaN	21.866030
0.000000	0.579076	NaN	0.738747	-0.579076	NaN	-0.738747
0.000000	-16.228371	NaN	-3.897920	16.228371	NaN	3.897920
0.000000	19.739826	NaN	-11.248742	-19.739826	NaN	11.248742
0.000000	34.940825	NaN	-9.050809	-34.940825	NaN	9.050809
0.000000	22.060446	NaN	-0.034145	-22.060446	NaN	0.034145
0.000000	29.324227	NaN	-9.463769	-29.324227	NaN	9.463769
0.000000	24.678863	NaN	7.534317	-24.678863	NaN	-7.534317
0.000000	23.435757	NaN	0.372547	-23.435757	NaN	-0.372547
0.000000	17.595721	NaN	-1.120561	-17.595721	NaN	1.120561
0.000000	7.818629	NaN	10.128433	-7.818629	NaN	-10.128433
0.000000	29.450469	NaN	-0.645087	-29.450469	NaN	0.645087
0.000000	48.136335	NaN	-0.102409	-48.136335	NaN	0.102409
0.000000	-0.227424	NaN	13.344800	0.227424	NaN	-13.344800
0.000000	22.569398	NaN	-13.859947	-22.569398	NaN	13.859947
0.000000	27.248236	NaN	0.183682	-27.248236	NaN	-0.183682
0.000000	38.326233	NaN	-2.599774	-38.326233	NaN	2.599774
0.000000	14.426620	NaN	-18.906825	-14.426620	NaN	18.906825
0.000000	25.638650	NaN	11.490499	-25.638650	NaN	-11.490499
0.000000	13.712799	NaN	-0.256760	-13.712799	NaN	0.256760
0.000000	11.176269	NaN	1.387517	-11.176269	NaN	-1.387517
0.000000	15.937556	NaN	-50.855066	-15.937556	NaN	50.855066
0.000000	-12.527193	NaN	25.183023	12.527193	NaN	-25.183023
0.000000	21.868729	NaN	-0.042485	-21.868729	NaN	0.042485
0.000000	9.282113	NaN	-1.825807	-9.282113	NaN	1.825807
0.000000	1.614367	NaN	-12.203414	-1.614367	NaN	12.203414
0.000000	32.783364	NaN	13.337728	-32.783364	NaN	-13.337728
0.000000	32.840156	NaN	8.532575	-32.840156	NaN	-8.532575
0.000000	6.462721	NaN	4.929544	-6.462721	NaN	-4.929544
0.000000	0.290517	NaN	11.472989	-0.290517	NaN	-11.472989
0.000000	-1.691277	NaN	-13.020461	1.691277	NaN	13.020461
0.000000	9.314338	NaN	-2.411473	-9.314338	NaN	2.411473
0.000000	23.015916	NaN	11.191333	-23.015916	NaN	-11.191333
0.000000	25.050487	NaN	1.722565	-25.050487	NaN	-1.722565
0.000000	17.728978	NaN	-11.679391	-17.728978	NaN	11.679391
0.000000	12.423258	NaN	-4.153831	-12.423258	NaN	4.153831
0.000000	18.545885	NaN	-16.383999	-18.545885	NaN	16.383999
0.000000	51.483499	NaN	-6.240300	-51.483499	NaN	6.240300
0.000000	5.631178	NaN	-19.669923	-5.631178	NaN	19.669923
0.000000	30.797336	NaN	-5.531451	-30.797336	NaN	5.531451
0.000000	20.230251	NaN	13.137201	-20.230251	NaN	-13.137201
0.000000	37.663771	NaN	-10.571494	-37.663771	NaN	10.571494
0.000000	12.038902	NaN	-13.483133	-12.038902	NaN	13.483133
0.000000	50.801053	NaN	17.574270	-50.801053	NaN	-17.574270
0.000000	10.053231	NaN	-40.194531	-10.053231	NaN	40.194531
0.000000	18.125702	NaN	11.195139	-18.125702	NaN	-11.195139
0.000000	19.902086	NaN	-3.544461	-19.902086	NaN	3.544461
0.000000	28.145672	NaN	6.215433	-28.145672	NaN	-6.215433
0.000000	31.133628	NaN	6.784803	-31.133628	NaN	-6.784803
0.000000	-5.868871	NaN	-7.966418	5.868871	NaN	7.966418
0.000000	40.579736	NaN	15.663067	-40.579736	NaN	-15.663067
0.000000	28.860363	NaN	-8.573381	-28.860363	NaN	8.573381
0.000000	-13.236604	NaN	1.806101	13.236604	NaN	-1.806101
0.000000	25.474335	NaN	20.189454	-25.474335	NaN	-20.189454
0.000000	40.770914	NaN	2.987866	-40.770914	NaN	-2.987866
0.000000	11.915687	NaN	5.482577	-11.915687	NaN	-5.482577
0.000000	-9.953872	NaN	-11.921974	9.953872	NaN	11.921974
0.000000	29.609766	NaN	-5.458818	-29.609766	NaN	5.458818
0.000000	11.154872	NaN	8.743240	-11.154872	NaN	-8.743240
0.000000	35.756184	NaN	-0.792544	-35.756184	NaN	0.792544
0.000000	-0.691035	NaN	-15.897347	0.691035	NaN	15.897347
0.000000	37.762679	NaN	12.171423	-37.762679	NaN	-12.171423
0.000000	33.359047	NaN	-2.293176	-33.359047	NaN	2.293176
0.000000	26.401153	NaN	-3.050592	-26.401153	NaN	3.050592
0.000000	46.303766	NaN	13.105911	-46.303766	NaN	-13.105911
0.000000	20.858222	NaN	0.579061	-20.858222	NaN	-0.579061
0.000000	22.299032	NaN	11.034952	-22.299032	NaN	-11.034952
0.000000	-6.441882	NaN	-12.923174	6.441882	NaN	12.923174
0.000000	9.349814	NaN	7.344586	-9.349814	NaN	-7.344586
0.000000	26.807175	NaN	1.961491	-26.807175	NaN	-1.961491
0.000000	43.079895	NaN	3.522864	-43.079895	NaN	-3.522864
0.000000	-15.817285	NaN	-20.875111	15.817285	NaN	20.875111
0.000000	15.612905	NaN	13.026373	-15.612905	NaN	-13.026373
0.000000	44.620745	NaN	4.896965	-44.620745	NaN	-4.896965
0.000000	33.917887	NaN	-7.039027	-33.917887	NaN	7.039027
0.000000	19.846033	NaN	17.154850	-19.846033	NaN	-17.154850
0.000000	4.790871	NaN	9.174986	-4.790871	NaN	-9.174986
0.000000	17.332399	NaN	-3.881668	-17.332399	NaN	3.881668
0.000000	18.987685	NaN	-2.452907	-18.987685	NaN	2.452907
0.000000	20.835250	NaN	-27.972938	-20.835250	NaN	27.972938
0.000000	55.528565	NaN	18.794006	-55.528565	NaN	-18.794006
0.000000	24.197749	NaN	6.111402	-24.197749	NaN	-6.111402
0.000000	14.449663	NaN	-27.554543	-14.449663	NaN	27.554543
0.000000	9.354765	NaN	2.061385	-9.354765	NaN	-2.061385
0.000000	16.412721	NaN	4.782708	-16.412721	NaN	-4.782708
0.000000	42.464267	NaN	20.425422	-42.464267	NaN	-20.425422
0.000000	-12.256933	NaN	16.191081	12.256933	NaN	-16.191081
0.000000	18.123838	NaN	-0.515156	-18.123838	NaN	0.515156
0.000000	8.036249	NaN	-16.625864	-8.036249	NaN	16.625864
0.000000	8.040390	NaN	7.657557	-8.040390	NaN	-7.657557
0.000000	-5.846350	NaN	-5.395152	5.846350	NaN	5.395152
0.000000	30.459736	NaN	-12.019540	-30.459736	NaN	12.019540
0.000000	28.093616	NaN	3.060088	-28.093616	NaN	-3.060088
0.000000	17.832117	NaN	-2.958150	-17.832117	NaN	2.958150
0.000000	40.063772	NaN	-3.529967	-40.063772	NaN	3.529967
0.000000	43.701438	NaN	8.081434	-43.701438	NaN	-8.081434
0.000000	9.634577	NaN	-16.925391	-9.634577	NaN	16.925391
0.000000	20.718079	NaN	6.297996	-20.718079	NaN	-6.297996
0.000000	23.553448	NaN	11.786830	-23.553448	NaN	-11.786830
0.000000	13.244809	NaN	5.264351	-13.244809	NaN	-5.264351
0.000000	16.239785	NaN	7.170946	-16.239785	NaN	-7.170946
0.000000	27.896003	NaN	3.793754	-27.896003	NaN	-3.793754
0.000000	18.508737	NaN	-14.355458	-18.508737	NaN	14.355458
0.000000	0.669795	NaN	3.334450	-0.669795	NaN	-3.334450
0.000000	47.391972	NaN	8.141875	-47.391972	NaN	-8.141875
0.000000	26.874655	NaN	-5.576846	-26.874655	NaN	5.576846
0.000000	35.312850	NaN	1.336528	-35.312850	NaN	-1.336528
0.000000	10.271983	NaN	-7.884466	-10.271983	NaN	7.884466
0.000000	30.813609	NaN	7.816088	-30.813609	NaN	-7.816088
0.000000	21.223913	NaN	-0.435160	-21.223913	NaN	0.435160
0.000000	33.283119	NaN	7.101331	-33.283119	NaN	-7.101331
0.000000	26.869498	NaN	2.830206	-26.869498	NaN	-2.830206
0.000000	2.161644	NaN	-1.595239	-2.161644	NaN	1.595239
0.000000	10.093324	NaN	13.074663	-10.093324	NaN	-13.074663
0.000000	29.265035	NaN	12.340991	-29.265035	NaN	-12.340991
0.000000	27.414736	NaN	22.517311	-27.414736	NaN	-22.517311
0.000000	16.283958	NaN	23.903180	-16.283958	NaN	-23.903180
0.000000	-9.169828	NaN	15.639795	9.169828	NaN	-15.639795
0.000000	4.920655	NaN	-9.806176	-4.920655	NaN	9.806176
0.000000	29.609949	NaN	25.255698	-29.609949	NaN	-25.255698
0.000000	11.962930	NaN	-5.044533	-11.962930	NaN	5.044533
0.000000	31.390248	NaN	5.206059	-31.390248	NaN	-5.206059
0.000000	27.244785	NaN	-17.346664	-27.244785	NaN	17.346664
0.000000	18.969743	NaN	10.328125	-18.969743	NaN	-10.328125
0.000000	10.961795	NaN	-6.320034	-10.961795	NaN	6.320034
0.000000	12.128293	NaN	20.715856	-12.128293	NaN	-20.715856
0.000000	20.949410	NaN	-18.582140	-20.949410	NaN	18.582140
0.000000	27.425091	NaN	11.891980	-27.425091	NaN	-11.891980
0.000000	28.960255	NaN	3.784204	-28.960255	NaN	-3.784204
0.000000	20.245949	NaN	-2.182490	-20.245949	NaN	2.182490
0.000000	34.409713	NaN	-0.159045	-34.409713	NaN	0.159045
0.000000	31.772228	NaN	-3.099210	-31.772228	NaN	3.099210
0.000000	24.241229	NaN	-11.376803	-24.241229	NaN	11.376803
0.000000	12.470743	NaN	-5.083053	-12.470743	NaN	5.083053
0.000000	30.633520	NaN	14.245952	-30.633520	NaN	-14.245952
0.000000	4.573036	NaN	-37.781990	-4.573036	NaN	37.781990
0.000000	25.235886	NaN	2.923580	-25.235886	NaN	-2.923580
0.000000	37.174902	NaN	1.109613	-37.174902	NaN	-1.109613
0.000000	12.346383	NaN	0.246112	-12.346383	NaN	-0.246112
0.000000	-9.480038	NaN	-6.069935	9.480038	NaN	6.069935
0.000000	54.211443	NaN	18.651470	-54.211443	NaN	-18.651470
0.000000	25.965579	NaN	-7.579626	-25.965579	NaN	7.579626
0.000000	6.350022	NaN	-16.086813	-6.350022	NaN	16.086813
0.000000	11.571569	NaN	5.567583	-11.571569	NaN	-5.567583
0.000000	23.551000	NaN	0.149075	-23.551000	NaN	-0.149075
0.000000	23.505277	NaN	7.341144	-23.505277	NaN	-7.341144
0.000000	35.367237	NaN	-10.643487	-35.367237	NaN	10.643487
0.000000	27.301568	NaN	-9.630017	-27.301568	NaN	9.630017
0.000000	9.916373	NaN	9.703982	-9.916373	NaN	-9.703982
0.000000	13.931200	NaN	28.450273	-13.931200	NaN	-28.450273
0.000000	50.306589	NaN	-4.195797	-50.306589	NaN	4.195797
0.000000	15.031521	NaN	0.901827	-15.031521	NaN	-0.901827
0.000000	13.623482	NaN	-3.923111	-13.623482	NaN	3.923111
0.000000	16.118523	NaN	1.936159	-16.118523	NaN	-1.936159
0.000000	13.951871	NaN	25.095920	-13.951871	NaN	-25.095920
0.000000	58.971866	NaN	-4.965572	-58.971866	NaN	4.965572
0.000000	25.340807	NaN	-5.234827	-25.340807	NaN	5.234827
0.000000	38.686696	NaN	12.241362	-38.686696	NaN	-12.241362
0.000000	34.446663	NaN	10.110996	-34.446663	NaN	-10.110996
0.000000	28.692093	NaN	3.945772	-28.692093	NaN	-3.945772
0.000000	33.179966	NaN	-11.797755	-33.179966	NaN	11.797755
0.000000	18.113416	NaN	-6.420325	-18.113416	NaN	6.420325
0.000000	33.818481	NaN	15.664664	-33.818481	NaN	-15.664664
0.000000	31.369670	NaN	15.734717	-31.369670	NaN	-15.734717
0.000000	28.087481	NaN	12.627931	-28.087481	NaN	-12.627931
0.000000	24.787168	NaN	2.518432	-24.787168	NaN	-2.518432
0.000000	14.155811	NaN	-15.621722	-14.155811	NaN	15.621722
0.000000	15.068562	NaN	3.213616	-15.068562	NaN	-3.213616
0.000000	18.587702	NaN	6.034231	-18.587702	NaN	-6.034231
0.000000	33.182374	NaN	-14.797184	-33.182374	NaN	14.797184
0.000000	59.113974	NaN	27.409938	-59.113974	NaN	-27.409938
0.000000	37.356226	NaN	7.409342	-37.356226	NaN	-7.409342
0.000000	22.139978	NaN	-13.583073	-22.139978	NaN	13.583073
0.000000	31.245198	NaN	-0.694926	-31.245198	NaN	0.694926
0.000000	11.177500	NaN	14.269640	-11.177500	NaN	-14.269640
0.000000	37.188769	NaN	8.580811	-37.188769	NaN	-8.580811
0.000000	33.399777	NaN	3.598209	-33.399777	NaN	-3.598209
0.000000	46.722402	NaN	19.369875	-46.722402	NaN	-19.369875
0.000000	6.994108	NaN	4.630600	-6.994108	NaN	-4.630600
0.000000	27.310303	NaN	4.298490	-27.310303	NaN	-4.298490
0.000000	-4.694882	NaN	-8.369912	4.694882	NaN	8.369912
0.000000	39.986073	NaN	22.619790	-39.986073	NaN	-22.619790
0.000000	24.857182	NaN	-22.385418	-24.857182	NaN	22.385418
0.000000	35.389751	NaN	-7.886343	-35.389751	NaN	7.886343
0.000000	36.840425	NaN	1.014086	-36.840425	NaN	-1.014086
0.000000	27.426116	NaN	10.740672	-27.426116	NaN	-10.740672
0.000000	11.301447	NaN	4.796038	-11.301447	NaN	-4.796038
0.000000	-1.716376	NaN	13.762346	1.716376	NaN	-13.762346
0.000000	14.485092	NaN	-11.445427	-14.485092	NaN	11.445427
0.000000	41.657330	NaN	16.633041	-41.657330	NaN	-16.633041
0.000000	1.169985	NaN	-1.544031	-1.169985	NaN	1.544031
0.000000	14.586024	NaN	-23.115177	-14.586024	NaN	23.115177
0.000000	32.191434	NaN	-12.208389	-32.191434	NaN	12.208389
0.000000	5.127925	NaN	-7.232103	-5.127925	NaN	7.232103
0.000000	8.054845	NaN	0.368505	-8.054845	NaN	-0.368505
0.000000	3.052006	NaN	-9.906360	-3.052006	NaN	9.906360
0.000000	8.691335	NaN	-14.916361	-8.691335	NaN	14.916361
0.000000	13.921367	NaN	20.085228	-13.921367	NaN	-20.085228
0.000000	13.220984	NaN	18.864392	-13.220984	NaN	-18.864392
0.000000	-2.034317	NaN	-17.670426	2.034317	NaN	17.670426
0.000000	36.532219	NaN	27.800414	-36.532219	NaN	-27.800414
0.000000	24.273500	NaN	13.422501	-24.273500	NaN	-13.422501
0.000000	31.698439	NaN	0.093203	-31.698439	NaN	-0.093203
0.000000	2.765628	NaN	-18.418092	-2.765628	NaN	18.418092
0.000000	8.956026	NaN	3.274554	-8.956026	NaN	-3.274554
0.000000	7.789961	NaN	-23.632024	-7.789961	NaN	23.632024
0.000000	-15.555125	NaN	-15.750900	15.555125	NaN	15.750900
0.000000	34.029156	NaN	9.442731	-34.029156	NaN	-9.442731
0.000000	-4.880207	NaN	-19.232775	4.880207	NaN	19.232775
0.000000	11.463095	NaN	6.671687	-11.463095	NaN	-6.671687
0.000000	4.607722	NaN	-8.011378	-4.607722	NaN	8.011378
0.000000	40.373189	NaN	21.585764	-40.373189	NaN	-21.585764
0.000000	29.112919	NaN	10.686124	-29.112919	NaN	-10.686124
0.000000	30.853216	NaN	5.933485	-30.853216	NaN	-5.933485
0.000000	34.369943	NaN	7.181573	-34.369943	NaN	-7.181573
0.000000	22.292709	NaN	-14.136988	-22.292709	NaN	14.136988
0.000000	39.929149	NaN	2.460727	-39.929149	NaN	-2.460727
0.000000	32.561040	NaN	-7.933672	-32.561040	NaN	7.933672
0.000000	26.391488	NaN	6.384285	-26.391488	NaN	-6.384285
0.000000	30.415056	NaN	5.850365	-30.415056	NaN	-5.850365
0.000000	25.137669	NaN	-13.192451	-25.137669	NaN	13.192451
0.000000	19.232527	NaN	2.827144	-19.232527	NaN	-2.827144
0.000000	24.562768	NaN	3.800185	-24.562768	NaN	-3.800185
0.000000	29.468254	NaN	-0.038786	-29.468254	NaN	0.038786
0.000000	35.564197	NaN	-17.674778	-35.564197	NaN	17.674778
0.000000	13.710518	NaN	-18.129413	-13.710518	NaN	18.129413
0.000000	32.340779	NaN	12.180277	-32.340779	NaN	-12.180277
0.000000	0.237680	NaN	-0.026830	-0.237680	NaN	0.026830
0.000000	16.579605	NaN	2.129813	-16.579605	NaN	-2.129813
0.000000	19.680818	NaN	15.941054	-19.680818	NaN	-15.941054
0.000000	30.895036	NaN	1.885691	-30.895036	NaN	-1.885691
0.000000	36.157378	NaN	-13.656561	-36.157378	NaN	13.656561
0.000000	-1.247002	NaN	11.582240	1.247002	NaN	-11.582240
0.000000	5.029611	NaN	-14.264884	-5.029611	NaN	14.264884
0.000000	19.637954	NaN	-6.412898	-19.637954	NaN	6.412898
0.000000	7.004126	NaN	-6.940364	-7.004126	NaN	6.940364
0.000000	45.501394	NaN	12.248408	-45.501394	NaN	-12.248408
0.000000	3.977586	NaN	4.941191	-3.977586	NaN	-4.941191
0.000000	17.021883	NaN	-10.927663	-17.021883	NaN	10.927663
0.000000	18.516836	NaN	6.253459	-18.516836	NaN	-6.253459
0.000000	23.998067	NaN	7.865199	-23.998067	NaN	-7.865199
0.000000	8.740254	NaN	5.219709	-8.740254	NaN	-5.219709
0.000000	43.210021	NaN	-11.326346	-43.210021	NaN	11.326346
0.000000	39.656814	NaN	17.276356	-39.656814	NaN	-17.276356
0.000000	7.357965	NaN	15.201187	-7.357965	NaN	-15.201187
0.000000	35.378679	NaN	-6.599591	-35.378679	NaN	6.599591
0.000000	13.064366	NaN	-12.241621	-13.064366	NaN	12.241621
0.000000	26.850965	NaN	-11.957262	-26.850965	NaN	11.957262
0.000000	-0.442280	NaN	0.586916	0.442280	NaN	-0.586916
0.000000	-9.019970	NaN	-1.530775	9.019970	NaN	1.530775
0.000000	38.349479	NaN	23.787614	-38.349479	NaN	-23.787614
0.000000	32.015935	NaN	13.852883	-32.015935	NaN	-13.852883
0.000000	30.874162	NaN	7.990511	-30.874162	NaN	-7.990511
0.000000	6.636031	NaN	-7.324458	-6.636031	NaN	7.324458
0.000000	1.296255	NaN	0.602551	-1.296255	NaN	-0.602551
0.000000	37.576549	NaN	7.942470	-37.576549	NaN	-7.942470
0.000000	19.387970	NaN	-16.570264	-19.387970	NaN	16.570264
0.000000	16.178118	NaN	1.040048	-16.178118	NaN	-1.040048
0.000000	21.424452	NaN	11.082899	-21.424452	NaN	-11.082899
0.000000	5.560490	NaN	5.341830	-5.560490	NaN	-5.341830
0.000000	38.272020	NaN	-2.472748	-38.272020	NaN	2.472748
0.000000	37.284475	NaN	4.247565	-37.284475	NaN	-4.247565
0.000000	21.409263	NaN	-42.607737	-21.409263	NaN	42.607737
0.000000	18.236258	NaN	11.042784	-18.236258	NaN	-11.042784
0.000000	29.542961	NaN	1.148661	-29.542961	NaN	-1.148661
0.000000	20.198872	NaN	-17.140629	-20.198872	NaN	17.140629
0.000000	20.512530	NaN	10.468952	-20.512530	NaN	-10.468952
0.000000	15.209352	NaN	-25.249233	-15.209352	NaN	25.249233
0.000000	-6.706518	NaN	-2.778249	6.706518	NaN	2.778249
0.000000	14.612885	NaN	22.119751	-14.612885	NaN	-22.119751
0.000000	4.345163	NaN	6.606421	-4.345163	NaN	-6.606421
0.000000	-0.788048	NaN	-16.267019	0.788048	NaN	16.267019
0.000000	30.385569	NaN	6.322969	-30.385569	NaN	-6.322969
0.000000	-8.658539	NaN	5.143774	8.658539	NaN	-5.143774
0.000000	30.722201	NaN	3.392203	-30.722201	NaN	-3.392203
0.000000	18.095628	NaN	-12.848670	-18.095628	NaN	12.848670
0.000000	24.556074	NaN	11.268082	-24.556074	NaN	-11.268082
0.000000	36.160276	NaN	-6.827305	-36.160276	NaN	6.827305
0.000000	20.679631	NaN	20.380097	-20.679631	NaN	-20.380097
0.000000	-15.731851	NaN	6.131265	15.731851	NaN	-6.131265
0.000000	28.717568	NaN	4.391711	-28.717568	NaN	-4.391711
0.000000	15.379670	NaN	0.285371	-15.379670	NaN	-0.285371
0.000000	9.542733	NaN	20.696638	-9.542733	NaN	-20.696638
0.000000	21.898460	NaN	9.879157	-21.898460	NaN	-9.879157
0.000000	13.205028	NaN	10.047597	-13.205028	NaN	-10.047597
0.000000	36.082472	NaN	8.761765	-36.082472	NaN	-8.761765
0.000000	40.425636	NaN	7.338735	-40.425636	NaN	-7.338735
0.000000	0.337349	NaN	2.442465	-0.337349	NaN	-2.442465
0.000000	16.941867	NaN	15.752697	-16.941867	NaN	-15.752697
0.000000	17.553174	NaN	-5.407743	-17.553174	NaN	5.407743
0.000000	33.677510	NaN	12.676711	-33.677510	NaN	-12.676711
0.000000	37.360817	NaN	-18.813278	-37.360817	NaN	18.813278
0.000000	7.738238	NaN	4.585793	-7.738238	NaN	-4.585793
0.000000	-22.574123	NaN	-2.975442	22.574123	NaN	2.975442
0.000000	43.905957	NaN	-7.718588	-43.905957	NaN	7.718588
0.000000	22.808217	NaN	10.397538	-22.808217	NaN	-10.397538
0.000000	5.222587	NaN	4.313438	-5.222587	NaN	-4.313438
0.000000	19.733967	NaN	-9.013243	-19.733967	NaN	9.013243
0.000000	16.798007	NaN	-2.342763	-16.798007	NaN	2.342763
0.000000	4.561042	NaN	-0.919010	-4.561042	NaN	0.919010
0.000000	26.712360	NaN	-0.729191	-26.712360	NaN	0.729191
0.000000	3.215975	NaN	-30.701951	-3.215975	NaN	30.701951
0.000000	-8.929987	NaN	0.607288	8.929987	NaN	-0.607288
0.000000	18.624547	NaN	-10.083668	-18.624547	NaN	10.083668
0.000000	14.526255	NaN	9.949779	-14.526255	NaN	-9.949779
0.000000	41.333660	NaN	0.180557	-41.333660	NaN	-0.180557
0.000000	2.043613	NaN	-1.920988	-2.043613	NaN	1.920988
0.000000	-13.096873	NaN	-6.251075	13.096873	NaN	6.251075
0.000000	37.898375	NaN	-0.932575	-37.898375	NaN	0.932575
0.000000	5.378086	NaN	0.145755	-5.378086	NaN	-0.145755
0.000000	12.165972	NaN	1.509639	-12.165972	NaN	-1.509639
0.000000	28.223741	NaN	-11.101943	-28.223741	NaN	11.101943
0.000000	16.776184	NaN	-11.903946	-16.776184	NaN	11.903946
0.000000	39.744336	NaN	1.007920	-39.744336	NaN	-1.007920
0.000000	14.104002	NaN	0.392393	-14.104002	NaN	-0.392393
0.000000	21.995001	NaN	11.307060	-21.995001	NaN	-11.307060
0.000000	24.889648	NaN	-6.298472	-24.889648	NaN	6.298472
0.000000	25.138887	NaN	4.099892	-25.138887	NaN	-4.099892
0.000000	1.321099	NaN	-4.149979	-1.321099	NaN	4.149979
0.000000	-0.275877	NaN	-2.344130	0.275877	NaN	2.344130
0.000000	19.343082	NaN	-23.370918	-19.343082	NaN	23.370918
0.000000	24.141633	NaN	-6.545742	-24.141633	NaN	6.545742
0.000000	27.757387	NaN	2.356088	-27.757387	NaN	-2.356088
0.000000	5.045270	NaN	-16.232990	-5.045270	NaN	16.232990
0.000000	11.747698	NaN	-24.424641	-11.747698	NaN	24.424641
0.000000	24.038043	NaN	8.566391	-24.038043	NaN	-8.566391
0.000000	6.263206	NaN	19.246365	-6.263206	NaN	-19.246365
0.000000	33.089877	NaN	15.289393	-33.089877	NaN	-15.289393
0.000000	8.835000	NaN	2.892989	-8.835000	NaN	-2.892989
0.000000	12.025942	NaN	-5.694957	-12.025942	NaN	5.694957
0.000000	22.492933	NaN	7.128576	-22.492933	NaN	-7.128576
0.000000	32.233168	NaN	17.490401	-32.233168	NaN	-17.490401
0.000000	16.895672	NaN	1.997454	-16.895672	NaN	-1.997454
0.000000	-0.205913	NaN	0.705261	0.205913	NaN	-0.705261
0.000000	11.070342	NaN	3.636784	-11.070342	NaN	-3.636784
0.000000	23.708470	NaN	-23.404145	-23.708470	NaN	23.404145
0.000000	22.525433	NaN	-4.786983	-22.525433	NaN	4.786983
0.000000	-17.387590	NaN	-41.653193	17.387590	NaN	41.653193
0.000000	-16.123441	NaN	8.277397	16.123441	NaN	-8.277397
0.000000	8.551915	NaN	-9.801505	-8.551915	NaN	9.801505
0.000000	-16.255387	NaN	-18.596860	16.255387	NaN	18.596860
0.000000	6.403934	NaN	16.649500	-6.403934	NaN	-16.649500
0.000000	28.805353	NaN	7.404066	-28.805353	NaN	-7.404066
0.000000	15.280646	NaN	-13.195484	-15.280646	NaN	13.195484
0.000000	9.125724	NaN	-3.106546	-9.125724	NaN	3.106546
0.000000	32.409600	NaN	2.396591	-32.409600	NaN	-2.396591
0.000000	40.943120	NaN	-0.331329	-40.943120	NaN	0.331329
0.000000	24.856969	NaN	8.998217	-24.856969	NaN	-8.998217
0.000000	12.481345	NaN	3.989284	-12.481345	NaN	-3.989284
0.000000	5.659822	NaN	-4.811467	-5.659822	NaN	4.811467
0.000000	13.462702	NaN	7.286105	-13.462702	NaN	-7.286105
0.000000	14.048002	NaN	-24.331092	-14.048002	NaN	24.331092
0.000000	18.822290	NaN	21.944951	-18.822290	NaN	-21.944951
0.000000	22.550612	NaN	-11.603093	-22.550612	NaN	11.603093
0.000000	22.291188	NaN	-2.853226	-22.291188	NaN	2.853226
0.000000	37.098614	NaN	8.326845	-37.098614	NaN	-8.326845
0.000000	45.395991	NaN	16.770815	-45.395991	NaN	-16.770815
0.000000	38.408606	NaN	-14.156808	-38.408606	NaN	14.156808
0.000000	35.835114	NaN	-8.119200	-35.835114	NaN	8.119200
0.000000	33.281578	NaN	-12.303020	-33.281578	NaN	12.303020
0.000000	33.700100	NaN	-13.083200	-33.700100	NaN	13.083200
0.000000	17.279793	NaN	-10.489054	-17.279793	NaN	10.489054
0.000000	-9.953874	NaN	-9.570897	9.953874	NaN	9.570897
0.000000	0.397023	NaN	-13.729812	-0.397023	NaN	13.729812
0.000000	38.637405	NaN	13.068728	-38.637405	NaN	-13.068728
0.000000	16.669373	NaN	-3.329143	-16.669373	NaN	3.329143
0.000000	13.201962	NaN	-15.091324	-13.201962	NaN	15.091324
0.000000	-3.304044	NaN	3.250222	3.304044	NaN	-3.250222
0.000000	26.916820	NaN	-2.614464	-26.916820	NaN	2.614464
0.000000	33.411259	NaN	12.977211	-33.411259	NaN	-12.977211
0.000000	3.184958	NaN	-4.814068	-3.184958	NaN	4.814068
0.000000	31.006084	NaN	5.696898	-31.006084	NaN	-5.696898
0.000000	26.824165	NaN	12.957244	-26.824165	NaN	-12.957244
0.000000	27.322466	NaN	-17.019371	-27.322466	NaN	17.019371
0.000000	-20.244386	NaN	9.829781	20.244386	NaN	-9.829781
0.000000	17.214733	NaN	12.168906	-17.214733	NaN	-12.168906
0.000000	20.746106	NaN	-3.724234	-20.746106	NaN	3.724234
0.000000	41.770159	NaN	-1.528900	-41.770159	NaN	1.528900
0.000000	21.829781	NaN	2.553285	-21.829781	NaN	-2.553285
0.000000	50.058339	NaN	24.807337	-50.058339	NaN	-24.807337
0.000000	39.409182	NaN	4.113003	-39.409182	NaN	-4.113003
0.000000	-15.986075	NaN	1.707301	15.986075	NaN	-1.707301
0.000000	23.667536	NaN	3.164213	-23.667536	NaN	-3.164213
0.000000	20.005068	NaN	-1.243620	-20.005068	NaN	1.243620
0.000000	30.146612	NaN	-0.287052	-30.146612	NaN	0.287052
0.000000	18.741357	NaN	3.388792	-18.741357	NaN	-3.388792
0.000000	16.680370	NaN	6.997705	-16.680370	NaN	-6.997705
0.000000	30.313747	NaN	10.071596	-30.313747	NaN	-10.071596
0.000000	7.181259	NaN	20.504052	-7.181259	NaN	-20.504052
0.000000	17.669219	NaN	9.798958	-17.669219	NaN	-9.798958
0.000000	17.221786	NaN	20.846082	-17.221786	NaN	-20.846082
0.000000	13.237749	NaN	2.913890	-13.237749	NaN	-2.913890
0.000000	-3.323967	NaN	4.021537	3.323967	NaN	-4.021537
0.000000	50.880166	NaN	4.887622	-50.880166	NaN	-4.887622
0.000000	22.873044	NaN	1.846388	-22.873044	NaN	-1.846388
0.000000	25.392949	NaN	9.323661	-25.392949	NaN	-9.323661
0.000000	35.700908	NaN	-15.731580	-35.700908	NaN	15.731580
0.000000	32.652965	NaN	7.522120	-32.652965	NaN	-7.522120
0.000000	-9.851280	NaN	-9.602393	9.851280	NaN	9.602393
0.000000	18.488643	NaN	11.738493	-18.488643	NaN	-11.738493
0.000000	37.826559	NaN	9.106931	-37.826559	NaN	-9.106931
0.000000	7.706473	NaN	-4.757119	-7.706473	NaN	4.757119
0.000000	-11.781532	NaN	-8.075226	11.781532	NaN	8.075226
0.000000	44.761370	NaN	-2.521764	-44.761370	NaN	2.521764
0.000000	36.784477	NaN	-12.780168	-36.784477	NaN	12.780168
0.000000	9.696439	NaN	-14.769528	-9.696439	NaN	14.769528
0.000000	55.727586	NaN	10.207558	-55.727586	NaN	-10.207558
0.000000	29.535924	NaN	9.641835	-29.535924	NaN	-9.641835
0.000000	37.788450	NaN	14.307652	-37.788450	NaN	-14.307652
0.000000	25.880666	NaN	1.067600	-25.880666	NaN	-1.067600
0.000000	-9.253446	NaN	-21.915330	9.253446	NaN	21.915330
0.000000	5.843704	NaN	-11.580909	-5.843704	NaN	11.580909
0.000000	10.196013	NaN	-6.840822	-10.196013	NaN	6.840822
0.000000	7.490858	NaN	-12.691646	-7.490858	NaN	12.691646
0.000000	27.382819	NaN	17.316675	-27.382819	NaN	-17.316675
0.000000	9.126720	NaN	5.969337	-9.126720	NaN	-5.969337
0.000000	-2.213695	NaN	-0.613040	2.213695	NaN	0.613040
0.000000	-26.107283	NaN	4.541307	26.107283	NaN	-4.541307
0.000000	-22.561090	NaN	9.474235	22.561090	NaN	-9.474235
0.000000	11.202332	NaN	-17.026831	-11.202332	NaN	17.026831
0.000000	16.236445	NaN	22.989314	-16.236445	NaN	-22.989314
0.000000	31.393526	NaN	-18.792653	-31.393526	NaN	18.792653
0.000000	-2.653201	NaN	12.827700	2.653201	NaN	-12.827700
0.000000	5.492186	NaN	-21.717204	-5.492186	NaN	21.717204
0.000000	41.318130	NaN	3.010094	-41.318130	NaN	-3.010094
0.000000	11.728767	NaN	-13.699321	-11.728767	NaN	13.699321
0.000000	42.228076	NaN	-10.137931	-42.228076	NaN	10.137931
0.000000	12.940951	NaN	-14.473134	-12.940951	NaN	14.473134
0.000000	27.066099	NaN	-2.008070	-27.066099	NaN	2.008070
0.000000	14.736162	NaN	10.267990	-14.736162	NaN	-10.267990
0.000000	44.825593	NaN	-1.236911	-44.825593	NaN	1.236911
0.000000	1.490698	NaN	2.803233	-1.490698	NaN	-2.803233
0.000000	23.666112	NaN	-12.964522	-23.666112	NaN	12.964522
0.000000	7.575575	NaN	6.978980	-7.575575	NaN	-6.978980
0.000000	13.902320	NaN	-13.173522	-13.902320	NaN	13.173522
0.000000	23.734872	NaN	5.834465	-23.734872	NaN	-5.834465
0.000000	-0.381471	NaN	-31.952048	0.381471	NaN	31.952048
0.000000	5.297583	NaN	-15.628199	-5.297583	NaN	15.628199
0.000000	25.309040	NaN	2.423122	-25.309040	NaN	-2.423122
0.000000	19.327417	NaN	-4.703349	-19.327417	NaN	4.703349
0.000000	21.358019	NaN	-13.374125	-21.358019	NaN	13.374125
0.000000	29.576335	NaN	-10.481583	-29.576335	NaN	10.481583
0.000000	26.132928	NaN	8.570884	-26.132928	NaN	-8.570884
0.000000	12.921156	NaN	1.803884	-12.921156	NaN	-1.803884
0.000000	30.618769	NaN	4.803502	-30.618769	NaN	-4.803502
0.000000	37.519986	NaN	-6.229835	-37.519986	NaN	6.229835
0.000000	25.571668	NaN	21.322221	-25.571668	NaN	-21.322221
0.000000	30.021281	NaN	5.417832	-30.021281	NaN	-5.417832
0.000000	2.159981	NaN	-2.992792	-2.159981	NaN	2.992792
0.000000	-10.344315	NaN	11.007780	10.344315	NaN	-11.007780
0.000000	12.928327	NaN	-1.248540	-12.928327	NaN	1.248540
0.000000	18.044399	NaN	3.609584	-18.044399	NaN	-3.609584
0.000000	13.068858	NaN	-0.909340	-13.068858	NaN	0.909340
0.000000	16.827716	NaN	13.490976	-16.827716	NaN	-13.490976
0.000000	8.117943	NaN	-7.913742	-8.117943	NaN	7.913742
0.000000	22.227479	NaN	-10.140846	-22.227479	NaN	10.140846
0.000000	24.480358	NaN	-16.052876	-24.480358	NaN	16.052876
0.000000	48.772535	NaN	9.928190	-48.772535	NaN	-9.928190
0.000000	7.999932	NaN	-4.394383	-7.999932	NaN	4.394383
0.000000	20.982539	NaN	-1.549085	-20.982539	NaN	1.549085
0.000000	6.717765	NaN	9.123054	-6.717765	NaN	-9.123054
0.000000	14.697342	NaN	-6.899019	-14.697342	NaN	6.899019
0.000000	13.715191	NaN	-27.785805	-13.715191	NaN	27.785805
0.000000	5.968148	NaN	-9.387044	-5.968148	NaN	9.387044
0.000000	47.780472	NaN	-16.813572	-47.780472	NaN	16.813572
0.000000	1.005566	NaN	5.861629	-1.005566	NaN	-5.861629
0.000000	17.405944	NaN	-18.957644	-17.405944	NaN	18.957644
0.000000	18.778186	NaN	-26.829630	-18.778186	NaN	26.829630
0.000000	6.023915	NaN	-19.253918	-6.023915	NaN	19.253918
0.000000	6.838466	NaN	-9.788165	-6.838466	NaN	9.788165
0.000000	25.805835	NaN	-0.124965	-25.805835	NaN	0.124965
0.000000	31.202718	NaN	-6.765976	-31.202718	NaN	6.765976
0.000000	2.902224	NaN	-6.127060	-2.902224	NaN	6.127060
0.000000	19.911071	NaN	-37.841260	-19.911071	NaN	37.841260
0.000000	10.059813	NaN	2.414782	-10.059813	NaN	-2.414782
0.000000	15.052377	NaN	1.652763	-15.052377	NaN	-1.652763
0.000000	31.468658	NaN	14.547068	-31.468658	NaN	-14.547068
0.000000	26.229953	NaN	-7.912903	-26.229953	NaN	7.912903
0.000000	26.084824	NaN	39.850165	-26.084824	NaN	-39.850165
0.000000	2.668688	NaN	9.960501	-2.668688	NaN	-9.960501
0.000000	16.144875	NaN	-10.459237	-16.144875	NaN	10.459237
0.000000	35.941435	NaN	15.978670	-35.941435	NaN	-15.978670
0.000000	14.957296	NaN	1.890506	-14.957296	NaN	-1.890506
0.000000	34.067552	NaN	-11.057260	-34.067552	NaN	11.057260
0.000000	33.393592	NaN	2.069841	-33.393592	NaN	-2.069841
0.000000	7.398294	NaN	-0.112268	-7.398294	NaN	0.112268
0.000000	7.488666	NaN	-8.272683	-7.488666	NaN	8.272683
0.000000	11.113464	NaN	11.229401	-11.113464	NaN	-11.229401
0.000000	30.122266	NaN	-2.260813	-30.122266	NaN	2.260813
0.000000	28.608496	NaN	-10.264522	-28.608496	NaN	10.264522
0.000000	4.300640	NaN	4.118299	-4.300640	NaN	-4.118299
0.000000	29.933240	NaN	-18.529410	-29.933240	NaN	18.529410
0.000000	10.858572	NaN	-2.420361	-10.858572	NaN	2.420361
0.000000	22.621255	NaN	17.549795	-22.621255	NaN	-17.549795
0.000000	10.209193	NaN	4.057392	-10.209193	NaN	-4.057392
0.000000	2.412309	NaN	-1.191920	-2.412309	NaN	1.191920
0.000000	36.163512	NaN	-0.505560	-36.163512	NaN	0.505560
0.000000	26.008882	NaN	11.360497	-26.008882	NaN	-11.360497
0.000000	25.487587	NaN	8.355748	-25.487587	NaN	-8.355748
0.000000	2.171631	NaN	-12.112838	-2.171631	NaN	12.112838
0.000000	24.997897	NaN	-6.963952	-24.997897	NaN	6.963952
0.000000	21.116346	NaN	4.174408	-21.116346	NaN	-4.174408
0.000000	14.461774	NaN	0.450938	-14.461774	NaN	-0.450938
0.000000	34.513373	NaN	-6.753316	-34.513373	NaN	6.753316
0.000000	19.532702	NaN	-17.950706	-19.532702	NaN	17.950706
0.000000	15.115271	NaN	14.682336	-15.115271	NaN	-14.682336
0.000000	26.273437	NaN	-12.599963	-26.273437	NaN	12.599963
0.000000	-0.189245	NaN	-11.251271	0.189245	NaN	11.251271
0.000000	3.143942	NaN	3.881019	-3.143942	NaN	-3.881019
0.000000	24.154956	NaN	17.368096	-24.154956	NaN	-17.368096
0.000000	20.089145	NaN	-1.113383	-20.089145	NaN	1.113383
0.000000	23.513401	NaN	13.678328	-23.513401	NaN	-13.678328
0.000000	9.396730	NaN	20.226964	-9.396730	NaN	-20.226964
0.000000	16.973255	NaN	-25.966805	-16.973255	NaN	25.966805
0.000000	22.591877	NaN	3.347610	-22.591877	NaN	-3.347610
0.000000	34.948460	NaN	7.732784	-34.948460	NaN	-7.732784
0.000000	14.325129	NaN	-11.992149	-14.325129	NaN	11.992149
0.000000	8.368570	NaN	-22.332659	-8.368570	NaN	22.332659
0.000000	7.111875	NaN	-1.345075	-7.111875	NaN	1.345075
0.000000	27.434238	NaN	1.120195	-27.434238	NaN	-1.120195
0.000000	17.776412	NaN	-0.266319	-17.776412	NaN	0.266319
0.000000	42.449094	NaN	12.115094	-42.449094	NaN	-12.115094
0.000000	29.500204	NaN	-19.099537	-29.500204	NaN	19.099537
0.000000	20.849261	NaN	17.528470	-20.849261	NaN	-17.528470
0.000000	5.684431	NaN	-23.931471	-5.684431	NaN	23.931471
0.000000	20.291925	NaN	12.263048	-20.291925	NaN	-12.263048
0.000000	31.951058	NaN	9.217135	-31.951058	NaN	-9.217135
0.000000	16.199713	NaN	-9.657694	-16.199713	NaN	9.657694
0.000000	-19.247925	NaN	-10.103935	19.247925	NaN	10.103935
0.000000	30.312309	NaN	-4.846931	-30.312309	NaN	4.846931
0.000000	11.911423	NaN	-10.025712	-11.911423	NaN	10.025712
0.000000	20.872610	NaN	-14.430061	-20.872610	NaN	14.430061
0.000000	42.487885	NaN	-12.641114	-42.487885	NaN	12.641114
0.000000	8.236187	NaN	15.594084	-8.236187	NaN	-15.594084
0.000000	49.918085	NaN	9.235482	-49.918085	NaN	-9.235482
0.000000	39.008827	NaN	-26.546016	-39.008827	NaN	26.546016
0.000000	33.527238	NaN	-17.866968	-33.527238	NaN	17.866968
0.000000	26.567608	NaN	11.334827	-26.567608	NaN	-11.334827
0.000000	17.893912	NaN	3.873336	-17.893912	NaN	-3.873336
0.000000	14.827925	NaN	14.181947	-14.827925	NaN	-14.181947
0.000000	12.406899	NaN	6.097085	-12.406899	NaN	-6.097085
0.000000	-1.326129	NaN	7.459706	1.326129	NaN	-7.459706
0.000000	23.747191	NaN	19.053662	-23.747191	NaN	-19.053662
0.000000	-20.804667	NaN	-21.313299	20.804667	NaN	21.313299
0.000000	29.936855	NaN	18.664154	-29.936855	NaN	-18.664154
0.000000	44.488734	NaN	7.245983	-44.488734	NaN	-7.245983
0.000000	34.406115	NaN	3.536683	-34.406115	NaN	-3.536683
0.000000	13.882618	NaN	-2.264180	-13.882618	NaN	2.264180
0.000000	28.385216	NaN	4.864641	-28.385216	NaN	-4.864641
0.000000	23.979154	NaN	-4.949679	-23.979154	NaN	4.949679
0.000000	4.348053	NaN	-11.697392	-4.348053	NaN	11.697392
0.000000	4.137576	NaN	17.885593	-4.137576	NaN	-17.885593
0.000000	40.792909	NaN	4.247820	-40.792909	NaN	-4.247820
0.000000	18.383793	NaN	6.527468	-18.383793	NaN	-6.527468
0.000000	-3.612205	NaN	-2.273120	3.612205	NaN	2.273120
0.000000	37.800908	NaN	-29.197580	-37.800908	NaN	29.197580
0.000000	22.622983	NaN	8.746910	-22.622983	NaN	-8.746910
0.000000	37.759152	NaN	-21.238947	-37.759152	NaN	21.238947
0.000000	32.576757	NaN	-4.052454	-32.576757	NaN	4.052454
0.000000	20.843465	NaN	-18.803723	-20.843465	NaN	18.803723
0.000000	36.657439	NaN	13.110932	-36.657439	NaN	-13.110932
0.000000	10.106337	NaN	-3.659369	-10.106337	NaN	3.659369
0.000000	15.450428	NaN	12.687868	-15.450428	NaN	-12.687868
0.000000	29.079854	NaN	4.424754	-29.079854	NaN	-4.424754
0.000000	23.226662	NaN	-17.205000	-23.226662	NaN	17.205000
0.000000	23.223310	NaN	3.942520	-23.223310	NaN	-3.942520
0.000000	21.770783	NaN	4.572863	-21.770783	NaN	-4.572863
0.000000	40.775206	NaN	18.877805	-40.775206	NaN	-18.877805
0.000000	36.312540	NaN	-11.638499	-36.312540	NaN	11.638499
0.000000	52.716858	NaN	11.245853	-52.716858	NaN	-11.245853
0.000000	26.986564	NaN	-4.234505	-26.986564	NaN	4.234505
0.000000	39.465904	NaN	-5.067727	-39.465904	NaN	5.067727
0.000000	-6.958795	NaN	-16.674353	6.958795	NaN	16.674353
0.000000	36.014598	NaN	4.264140	-36.014598	NaN	-4.264140
0.000000	32.347511	NaN	9.357225	-32.347511	NaN	-9.357225
0.000000	31.281305	NaN	-9.662891	-31.281305	NaN	9.662891
0.000000	16.634772	NaN	-8.753786	-16.634772	NaN	8.753786
0.000000	-23.236922	NaN	-8.794577	23.236922	NaN	8.794577
0.000000	22.531895	NaN	8.471460	-22.531895	NaN	-8.471460
0.000000	28.132316	NaN	-2.790296	-28.132316	NaN	2.790296
0.000000	27.232855	NaN	-1.712080	-27.232855	NaN	1.712080
0.000000	7.828300	NaN	-26.713894	-7.828300	NaN	26.713894
0.000000	9.962519	NaN	-3.314826	-9.962519	NaN	3.314826
0.000000	48.498223	NaN	-4.511749	-48.498223	NaN	4.511749
0.000000	37.230225	NaN	13.023158	-37.230225	NaN	-13.023158
0.000000	21.896160	NaN	-7.260656	-21.896160	NaN	7.260656
0.000000	14.656243	NaN	9.316902	-14.656243	NaN	-9.316902
0.000000	42.787977	NaN	15.431819	-42.787977	NaN	-15.431819
0.000000	-2.082913	NaN	-3.525953	2.082913	NaN	3.525953
0.000000	15.412157	NaN	4.707639	-15.412157	NaN	-4.707639
0.000000	17.467972	NaN	-21.431268	-17.467972	NaN	21.431268
0.000000	34.042399	NaN	7.197629	-34.042399	NaN	-7.197629
0.000000	8.789908	NaN	-4.475519	-8.789908	NaN	4.475519
0.000000	30.271822	NaN	9.145619	-30.271822	NaN	-9.145619
0.000000	21.896469	NaN	23.836213	-21.896469	NaN	-23.836213
0.000000	-7.389116	NaN	7.563667	7.389116	NaN	-7.563667
0.000000	27.066963	NaN	3.220989	-27.066963	NaN	-3.220989
0.000000	6.955929	NaN	-2.640288	-6.955929	NaN	2.640288
0.000000	26.725650	NaN	14.681348	-26.725650	NaN	-14.681348
0.000000	-20.763892	NaN	4.686117	20.763892	NaN	-4.686117
0.000000	36.465033	NaN	5.281372	-36.465033	NaN	-5.281372
0.000000	15.175228	NaN	-8.335187	-15.175228	NaN	8.335187
0.000000	40.882304	NaN	-5.577833	-40.882304	NaN	5.577833
0.000000	6.114158	NaN	-9.628529	-6.114158	NaN	9.628529
0.000000	23.777355	NaN	-2.342524	-23.777355	NaN	2.342524
0.000000	10.096020	NaN	-13.428441	-10.096020	NaN	13.428441
0.000000	-5.933489	NaN	-6.935777	5.933489	NaN	6.935777
0.000000	12.687053	NaN	6.435637	-12.687053	NaN	-6.435637
0.000000	13.321000	NaN	-6.261118	-13.321000	NaN	6.261118
0.000000	28.890844	NaN	-33.386284	-28.890844	NaN	33.386284
0.000000	8.289386	NaN	-19.539345	-8.289386	NaN	19.539345
0.000000	-0.903935	NaN	-9.038160	0.903935	NaN	9.038160
0.000000	13.501922	NaN	-13.530243	-13.501922	NaN	13.530243
0.000000	12.348201	NaN	1.886231	-12.348201	NaN	-1.886231
0.000000	21.272991	NaN	-30.722996	-21.272991	NaN	30.722996
0.000000	37.658374	NaN	-6.191724	-37.658374	NaN	6.191724
0.000000	11.914188	NaN	-17.920256	-11.914188	NaN	17.920256
0.000000	29.405534	NaN	-2.794274	-29.405534	NaN	2.794274
0.000000	16.406900	NaN	-16.462374	-16.406900	NaN	16.462374
0.000000	5.124826	NaN	-16.378246	-5.124826	NaN	16.378246
0.000000	17.765137	NaN	3.635413	-17.765137	NaN	-3.635413
0.000000	20.645224	NaN	3.522039	-20.645224	NaN	-3.522039
0.000000	40.436648	NaN	6.904843	-40.436648	NaN	-6.904843
0.000000	11.828736	NaN	-5.603463	-11.828736	NaN	5.603463
0.000000	31.647989	NaN	4.213029	-31.647989	NaN	-4.213029
0.000000	12.206701	NaN	-33.762951	-12.206701	NaN	33.762951
0.000000	-21.494970	NaN	-28.665766	21.494970	NaN	28.665766
0.000000	37.117013	NaN	-14.997838	-37.117013	NaN	14.997838
0.000000	19.034261	NaN	2.196671	-19.034261	NaN	-2.196671
0.000000	18.867603	NaN	5.714471	-18.867603	NaN	-5.714471
0.000000	48.211879	NaN	-6.586353	-48.211879	NaN	6.586353
0.000000	23.679768	NaN	-0.602303	-23.679768	NaN	0.602303
0.000000	12.254441	NaN	-16.160841	-12.254441	NaN	16.160841
0.000000	30.193596	NaN	-3.242706	-30.193596	NaN	3.242706
0.000000	6.630027	NaN	-30.224891	-6.630027	NaN	30.224891
0.000000	23.210248	NaN	2.943868	-23.210248	NaN	-2.943868
0.000000	17.093118	NaN	-17.408189	-17.093118	NaN	17.408189
0.000000	25.396830	NaN	9.097000	-25.396830	NaN	-9.097000
0.000000	3.374393	NaN	-6.789503	-3.374393	NaN	6.789503
0.000000	39.544368	NaN	-26.770100	-39.544368	NaN	26.770100
0.000000	33.275827	NaN	-17.964996	-33.275827	NaN	17.964996
0.000000	4.432322	NaN	-7.210226	-4.432322	NaN	7.210226
0.000000	20.047790	NaN	2.790915	-20.047790	NaN	-2.790915
0.000000	-3.602114	NaN	-15.628043	3.602114	NaN	15.628043
0.000000	-0.370256	NaN	15.086612	0.370256	NaN	-15.086612
0.000000	-23.754385	NaN	-5.725939	23.754385	NaN	5.725939
0.000000	15.047630	NaN	-31.500920	-15.047630	NaN	31.500920
0.000000	-12.531042	NaN	1.830784	12.531042	NaN	-1.830784
0.000000	16.097463	NaN	-8.324267	-16.097463	NaN	8.324267
0.000000	33.310175	NaN	15.866751	-33.310175	NaN	-15.866751
0.000000	22.438046	NaN	0.938949	-22.438046	NaN	-0.938949
0.000000	27.909085	NaN	1.993335	-27.909085	NaN	-1.993335
0.000000	52.750361	NaN	27.478848	-52.750361	NaN	-27.478848
0.000000	17.610148	NaN	-13.034128	-17.610148	NaN	13.034128
0.000000	29.635482	NaN	-1.663828	-29.635482	NaN	1.663828
0.000000	37.010110	NaN	17.685759	-37.010110	NaN	-17.685759
0.000000	5.375638	NaN	-26.203907	-5.375638	NaN	26.203907
0.000000	40.696852	NaN	26.473139	-40.696852	NaN	-26.473139
0.000000	34.370219	NaN	22.486989	-34.370219	NaN	-22.486989
0.000000	10.498678	NaN	1.808797	-10.498678	NaN	-1.808797
0.000000	41.986796	NaN	2.530059	-41.986796	NaN	-2.530059
0.000000	-2.836387	NaN	-17.256174	2.836387	NaN	17.256174
0.000000	42.051099	NaN	-2.049859	-42.051099	NaN	2.049859
0.000000	41.100926	NaN	-13.073008	-41.100926	NaN	13.073008
0.000000	21.352584	NaN	25.740416	-21.352584	NaN	-25.740416
0.000000	23.418240	NaN	5.477542	-23.418240	NaN	-5.477542
0.000000	5.992190	NaN	-0.834561	-5.992190	NaN	0.834561
0.000000	32.164981	NaN	4.203085	-32.164981	NaN	-4.203085
0.000000	21.713185	NaN	-24.595059	-21.713185	NaN	24.595059
0.000000	1.603004	NaN	8.187596	-1.603004	NaN	-8.187596
0.000000	43.832961	NaN	-8.655850	-43.832961	NaN	8.655850
0.000000	30.177936	NaN	-5.048262	-30.177936	NaN	5.048262
0.000000	-3.678697	NaN	-7.818354	3.678697	NaN	7.818354
0.000000	14.963267	NaN	-7.555213	-14.963267	NaN	7.555213
0.000000	23.756880	NaN	-8.096471	-23.756880	NaN	8.096471
0.000000	4.769988	NaN	-23.987976	-4.769988	NaN	23.987976
0.000000	-6.543458	NaN	-9.554391	6.543458	NaN	9.554391
0.000000	26.097063	NaN	9.489746	-26.097063	NaN	-9.489746
0.000000	35.451793	NaN	1.487004	-35.451793	NaN	-1.487004
0.000000	16.885584	NaN	-1.389140	-16.885584	NaN	1.389140
0.000000	24.396009	NaN	-15.897380	-24.396009	NaN	15.897380
0.000000	1.441343	NaN	-1.706252	-1.441343	NaN	1.706252
0.000000	45.600174	NaN	6.948155	-45.600174	NaN	-6.948155
0.000000	23.821371	NaN	-7.167575	-23.821371	NaN	7.167575
0.000000	36.572353	NaN	8.961733	-36.572353	NaN	-8.961733
0.000000	-4.842296	NaN	2.701987	4.842296	NaN	-2.701987
0.000000	-1.889692	NaN	-17.819116	1.889692	NaN	17.819116
0.000000	10.343647	NaN	4.808564	-10.343647	NaN	-4.808564
0.000000	27.394550	NaN	13.744666	-27.394550	NaN	-13.744666
0.000000	1.156254	NaN	-39.643218	-1.156254	NaN	39.643218
0.000000	15.529805	NaN	6.825503	-15.529805	NaN	-6.825503
0.000000	35.917444	NaN	5.081034	-35.917444	NaN	-5.081034
0.000000	16.521011	NaN	4.476558	-16.521011	NaN	-4.476558
0.000000	14.732895	NaN	0.606582	-14.732895	NaN	-0.606582
0.000000	23.777047	NaN	-3.205396	-23.777047	NaN	3.205396
0.000000	9.805129	NaN	-17.685533	-9.805129	NaN	17.685533
0.000000	39.129465	NaN	4.711056	-39.129465	NaN	-4.711056
0.000000	42.448973	NaN	29.313357	-42.448973	NaN	-29.313357
0.000000	33.692631	NaN	-2.439812	-33.692631	NaN	2.439812
0.000000	1.870986	NaN	-38.058702	-1.870986	NaN	38.058702
0.000000	41.962270	NaN	3.439416	-41.962270	NaN	-3.439416
0.000000	-1.881546	NaN	-18.578541	1.881546	NaN	18.578541
0.000000	20.973322	NaN	-8.273806	-20.973322	NaN	8.273806
0.000000	-35.447558	NaN	2.458979	35.447558	NaN	-2.458979
0.000000	16.904340	NaN	4.885187	-16.904340	NaN	-4.885187
0.000000	7.289150	NaN	-0.799383	-7.289150	NaN	0.799383
0.000000	3.358760	NaN	-10.256114	-3.358760	NaN	10.256114
0.000000	7.496532	NaN	7.848948	-7.496532	NaN	-7.848948
0.000000	31.319453	NaN	16.011689	-31.319453	NaN	-16.011689
0.000000	-4.010900	NaN	-2.486806	4.010900	NaN	2.486806
0.000000	-15.824521	NaN	21.731190	15.824521	NaN	-21.731190
0.000000	24.262395	NaN	13.431573	-24.262395	NaN	-13.431573
0.000000	24.789815	NaN	7.097286	-24.789815	NaN	-7.097286
0.000000	19.085398	NaN	1.003165	-19.085398	NaN	-1.003165
0.000000	33.954002	NaN	-8.268705	-33.954002	NaN	8.268705
0.000000	18.626699	NaN	-23.900982	-18.626699	NaN	23.900982
0.000000	30.963544	NaN	16.128800	-30.963544	NaN	-16.128800
0.000000	33.713123	NaN	-2.193652	-33.713123	NaN	2.193652
0.000000	43.508167	NaN	4.952139	-43.508167	NaN	-4.952139
0.000000	28.556067	NaN	11.591119	-28.556067	NaN	-11.591119
0.000000	37.743906	NaN	-5.485832	-37.743906	NaN	5.485832
0.000000	19.846234	NaN	13.510218	-19.846234	NaN	-13.510218
0.000000	24.759236	NaN	7.561393	-24.759236	NaN	-7.561393
0.000000	-37.009465	NaN	-21.481247	37.009465	NaN	21.481247
0.000000	17.916556	NaN	-16.838265	-17.916556	NaN	16.838265
0.000000	29.695353	NaN	-23.048800	-29.695353	NaN	23.048800
0.000000	40.608026	NaN	-0.423613	-40.608026	NaN	0.423613
0.000000	43.263090	NaN	16.159461	-43.263090	NaN	-16.159461
0.000000	16.751966	NaN	-1.474223	-16.751966	NaN	1.474223
0.000000	3.654706	NaN	13.316504	-3.654706	NaN	-13.316504
0.000000	44.801419	NaN	-8.208890	-44.801419	NaN	8.208890
0.000000	35.339968	NaN	21.033866	-35.339968	NaN	-21.033866
0.000000	9.848219	NaN	-0.044042	-9.848219	NaN	0.044042
0.000000	17.453284	NaN	9.960496	-17.453284	NaN	-9.960496
0.000000	32.087812	NaN	-3.087584	-32.087812	NaN	3.087584
0.000000	44.267505	NaN	-2.391272	-44.267505	NaN	2.391272
0.000000	13.735892	NaN	-16.831724	-13.735892	NaN	16.831724
0.000000	35.727280	NaN	-4.704117	-35.727280	NaN	4.704117
0.000000	15.529846	NaN	-19.280862	-15.529846	NaN	19.280862
0.000000	10.383843	NaN	-6.516346	-10.383843	NaN	6.516346
0.000000	34.411248	NaN	-8.524438	-34.411248	NaN	8.524438
0.000000	38.809752	NaN	-7.306405	-38.809752	NaN	7.306405
0.000000	15.202657	NaN	-17.914514	-15.202657	NaN	17.914514
0.000000	13.395967	NaN	-1.759915	-13.395967	NaN	1.759915
0.000000	22.221524	NaN	0.063586	-22.221524	NaN	-0.063586
0.000000	-0.982176	NaN	-9.412137	0.982176	NaN	9.412137
0.000000	24.205229	NaN	6.940656	-24.205229	NaN	-6.940656
0.000000	28.396157	NaN	9.509991	-28.396157	NaN	-9.509991
0.000000	33.110844	NaN	4.206044	-33.110844	NaN	-4.206044
0.000000	3.636152	NaN	-3.599185	-3.636152	NaN	3.599185
0.000000	40.760854	NaN	3.320907	-40.760854	NaN	-3.320907
0.000000	19.679688	NaN	-25.503374	-19.679688	NaN	25.503374
0.000000	-2.573386	NaN	-11.763599	2.573386	NaN	11.763599
0.000000	12.077083	NaN	0.779418	-12.077083	NaN	-0.779418
0.000000	21.758533	NaN	5.180031	-21.758533	NaN	-5.180031
0.000000	29.996430	NaN	1.854079	-29.996430	NaN	-1.854079
0.000000	6.520628	NaN	-30.615582	-6.520628	NaN	30.615582
0.000000	11.217970	NaN	-3.375073	-11.217970	NaN	3.375073
0.000000	7.959805	NaN	6.263030	-7.959805	NaN	-6.263030
0.000000	44.539178	NaN	16.199548	-44.539178	NaN	-16.199548
0.000000	-5.391807	NaN	13.171573	5.391807	NaN	-13.171573
0.000000	22.027637	NaN	-0.143309	-22.027637	NaN	0.143309
0.000000	34.489886	NaN	15.897184	-34.489886	NaN	-15.897184
0.000000	5.678279	NaN	3.216136	-5.678279	NaN	-3.216136
0.000000	28.594795	NaN	6.783615	-28.594795	NaN	-6.783615
0.000000	13.756069	NaN	-25.757777	-13.756069	NaN	25.757777
0.000000	19.558587	NaN	12.204331	-19.558587	NaN	-12.204331
0.000000	39.263862	NaN	-42.998618	-39.263862	NaN	42.998618
0.000000	10.659226	NaN	-15.101506	-10.659226	NaN	15.101506
0.000000	7.637370	NaN	-2.659956	-7.637370	NaN	2.659956
0.000000	15.004813	NaN	17.084839	-15.004813	NaN	-17.084839
0.000000	44.091837	NaN	-7.408232	-44.091837	NaN	7.408232
0.000000	27.134999	NaN	-5.491266	-27.134999	NaN	5.491266
0.000000	0.816724	NaN	-28.484673	-0.816724	NaN	28.484673
0.000000	30.561639	NaN	-3.185343	-30.561639	NaN	3.185343
0.000000	9.548046	NaN	24.605174	-9.548046	NaN	-24.605174
0.000000	19.836628	NaN	8.944268	-19.836628	NaN	-8.944268
0.000000	8.003363	NaN	-6.062362	-8.003363	NaN	6.062362
0.000000	32.470303	NaN	4.766029	-32.470303	NaN	-4.766029
0.000000	44.949548	NaN	-3.544800	-44.949548	NaN	3.544800
0.000000	32.377631	NaN	1.183448	-32.377631	NaN	-1.183448
0.000000	26.443239	NaN	15.931459	-26.443239	NaN	-15.931459
0.000000	23.931336	NaN	-4.383297	-23.931336	NaN	4.383297
0.000000	43.468357	NaN	32.173497	-43.468357	NaN	-32.173497
0.000000	22.550100	NaN	-29.329304	-22.550100	NaN	29.329304
0.000000	11.273649	NaN	-25.327990	-11.273649	NaN	25.327990
0.000000	17.867486	NaN	-7.021457	-17.867486	NaN	7.021457
0.000000	52.926609	NaN	-0.662354	-52.926609	NaN	0.662354
0.000000	14.608368	NaN	-4.746433	-14.608368	NaN	4.746433
0.000000	36.691127	NaN	5.127284	-36.691127	NaN	-5.127284
0.000000	15.101407	NaN	12.093698	-15.101407	NaN	-12.093698
0.000000	20.324601	NaN	3.319533	-20.324601	NaN	-3.319533
0.000000	-54.179560	NaN	-25.765816	54.179560	NaN	25.765816
0.000000	25.201478	NaN	5.508234	-25.201478	NaN	-5.508234
0.000000	18.286376	NaN	-18.637683	-18.286376	NaN	18.637683
0.000000	43.134250	NaN	-20.437050	-43.134250	NaN	20.437050
0.000000	-5.628588	NaN	4.485954	5.628588	NaN	-4.485954
0.000000	31.431486	NaN	-18.782581	-31.431486	NaN	18.782581
0.000000	17.693239	NaN	-13.217006	-17.693239	NaN	13.217006
0.000000	10.320074	NaN	-3.903948	-10.320074	NaN	3.903948
0.000000	30.100950	NaN	-8.308869	-30.100950	NaN	8.308869
0.000000	25.834494	NaN	-19.726660	-25.834494	NaN	19.726660
0.000000	34.507714	NaN	-25.281169	-34.507714	NaN	25.281169
0.000000	49.805321	NaN	5.363993	-49.805321	NaN	-5.363993
0.000000	22.874296	NaN	-10.060651	-22.874296	NaN	10.060651
0.000000	7.716304	NaN	-8.304418	-7.716304	NaN	8.304418
0.000000	29.826619	NaN	-10.943365	-29.826619	NaN	10.943365
0.000000	46.285865	NaN	7.468320	-46.285865	NaN	-7.468320
0.000000	12.099916	NaN	-0.738673	-12.099916	NaN	0.738673
0.000000	19.089016	NaN	16.156012	-19.089016	NaN	-16.156012
0.000000	22.689384	NaN	13.032507	-22.689384	NaN	-13.032507
0.000000	20.124018	NaN	-29.475855	-20.124018	NaN	29.475855
0.000000	7.042341	NaN	-33.849978	-7.042341	NaN	33.849978
0.000000	50.399460	NaN	-2.633698	-50.399460	NaN	2.633698
0.000000	28.829916	NaN	-6.859823	-28.829916	NaN	6.859823
0.000000	26.460235	NaN	0.822884	-26.460235	NaN	-0.822884
0.000000	36.470927	NaN	8.709868	-36.470927	NaN	-8.709868
0.000000	32.454650	NaN	0.670486	-32.454650	NaN	-0.670486
0.000000	4.450425	NaN	1.335449	-4.450425	NaN	-1.335449
0.000000	-3.022854	NaN	-8.099624	3.022854	NaN	8.099624
0.000000	20.059120	NaN	17.653054	-20.059120	NaN	-17.653054
0.000000	11.276692	NaN	-11.964372	-11.276692	NaN	11.964372
0.000000	18.646192	NaN	-8.877948	-18.646192	NaN	8.877948
0.000000	32.814956	NaN	-23.004354	-32.814956	NaN	23.004354
0.000000	11.862209	NaN	-7.033516	-11.862209	NaN	7.033516
0.000000	14.504903	NaN	3.856193	-14.504903	NaN	-3.856193
0.000000	10.782961	NaN	-3.323088	-10.782961	NaN	3.323088
0.000000	-21.906325	NaN	-14.681903	21.906325	NaN	14.681903
0.000000	20.942995	NaN	-0.133802	-20.942995	NaN	0.133802
0.000000	30.466591	NaN	17.249396	-30.466591	NaN	-17.249396
0.000000	31.694267	NaN	4.146259	-31.694267	NaN	-4.146259
0.000000	28.136427	NaN	0.141458	-28.136427	NaN	-0.141458
0.000000	33.153225	NaN	5.216737	-33.153225	NaN	-5.216737
0.000000	25.626742	NaN	18.223721	-25.626742	NaN	-18.223721
0.000000	7.686640	NaN	-1.220379	-7.686640	NaN	1.220379
0.000000	14.279091	NaN	-3.433073	-14.279091	NaN	3.433073
0.000000	24.191780	NaN	-16.458801	-24.191780	NaN	16.458801
0.000000	18.431940	NaN	-21.814567	-18.431940	NaN	21.814567
0.000000	10.447166	NaN	-8.212361	-10.447166	NaN	8.212361
0.000000	-9.026577	NaN	1.715250	9.026577	NaN	-1.715250
0.000000	39.602786	NaN	-11.752808	-39.602786	NaN	11.752808
0.000000	36.985148	NaN	10.525203	-36.985148	NaN	-10.525203
0.000000	45.668948	NaN	4.961000	-45.668948	NaN	-4.961000
0.000000	-14.329674	NaN	-0.642396	14.329674	NaN	0.642396
0.000000	17.342621	NaN	-12.684237	-17.342621	NaN	12.684237
0.000000	11.339384	NaN	-9.681811	-11.339384	NaN	9.681811
0.000000	19.429499	NaN	7.714315	-19.429499	NaN	-7.714315
0.000000	31.281111	NaN	11.596926	-31.281111	NaN	-11.596926
0.000000	22.249178	NaN	-14.597385	-22.249178	NaN	14.597385
0.000000	-19.861585	NaN	-19.991401	19.861585	NaN	19.991401
0.000000	-15.813445	NaN	-2.854840	15.813445	NaN	2.854840
0.000000	26.656339	NaN	-6.709964	-26.656339	NaN	6.709964
0.000000	20.328527	NaN	-5.618537	-20.328527	NaN	5.618537
0.000000	9.855658	NaN	-11.738265	-9.855658	NaN	11.738265
0.000000	16.800436	NaN	-5.291078	-16.800436	NaN	5.291078
0.000000	21.515432	NaN	11.117670	-21.515432	NaN	-11.117670
0.000000	26.959956	NaN	2.535325	-26.959956	NaN	-2.535325
0.000000	19.581305	NaN	-18.243675	-19.581305	NaN	18.243675
0.000000	8.276484	NaN	-18.322366	-8.276484	NaN	18.322366
0.000000	-1.499545	NaN	-3.736609	1.499545	NaN	3.736609
0.000000	44.737571	NaN	-8.506355	-44.737571	NaN	8.506355
0.000000	8.200624	NaN	-25.489698	-8.200624	NaN	25.489698
0.000000	10.706156	NaN	-13.839937	-10.706156	NaN	13.839937
0.000000	-5.983455	NaN	0.802326	5.983455	NaN	-0.802326
0.000000	20.261301	NaN	-23.502176	-20.261301	NaN	23.502176
0.000000	21.460957	NaN	13.528167	-21.460957	NaN	-13.528167
0.000000	31.255030	NaN	5.819722	-31.255030	NaN	-5.819722
0.000000	13.479730	NaN	-8.242678	-13.479730	NaN	8.242678
0.000000	22.942177	NaN	5.825118	-22.942177	NaN	-5.825118
0.000000	-3.109940	NaN	-2.052564	3.109940	NaN	2.052564
0.000000	40.671897	NaN	-20.289321	-40.671897	NaN	20.289321
0.000000	29.762918	NaN	-8.593628	-29.762918	NaN	8.593628
0.000000	26.236215	NaN	-15.526440	-26.236215	NaN	15.526440
0.000000	7.317251	NaN	-30.950730	-7.317251	NaN	30.950730
0.000000	40.729638	NaN	11.375659	-40.729638	NaN	-11.375659
0.000000	31.581049	NaN	-2.813375	-31.581049	NaN	2.813375
0.000000	24.051016	NaN	-3.581388	-24.051016	NaN	3.581388
0.000000	40.920588	NaN	6.397788	-40.920588	NaN	-6.397788
0.000000	38.100694	NaN	20.714348	-38.100694	NaN	-20.714348
0.000000	12.669399	NaN	-23.573586	-12.669399	NaN	23.573586
0.000000	15.278457	NaN	8.358872	-15.278457	NaN	-8.358872
0.000000	17.789541	NaN	-5.801725	-17.789541	NaN	5.801725
0.000000	1.615957	NaN	4.953943	-1.615957	NaN	-4.953943
0.000000	23.052509	NaN	14.930134	-23.052509	NaN	-14.930134
0.000000	10.777536	NaN	2.430892	-10.777536	NaN	-2.430892
0.000000	-15.783707	NaN	-14.081286	15.783707	NaN	14.081286
0.000000	25.573917	NaN	7.777788	-25.573917	NaN	-7.777788
0.000000	16.447866	NaN	-2.835238	-16.447866	NaN	2.835238
0.000000	40.557776	NaN	4.348707	-40.557776	NaN	-4.348707
0.000000	-9.476260	NaN	2.310044	9.476260	NaN	-2.310044
0.000000	18.965096	NaN	1.426877	-18.965096	NaN	-1.426877
0.000000	30.655291	NaN	7.915825	-30.655291	NaN	-7.915825
0.000000	19.024063	NaN	3.359206	-19.024063	NaN	-3.359206
0.000000	20.356974	NaN	-1.098365	-20.356974	NaN	1.098365
0.000000	34.460118	NaN	-15.996143	-34.460118	NaN	15.996143
0.000000	28.672013	NaN	17.192887	-28.672013	NaN	-17.192887
0.000000	49.129045	NaN	3.077510	-49.129045	NaN	-3.077510
0.000000	41.715072	NaN	-11.196408	-41.715072	NaN	11.196408
0.000000	-10.532214	NaN	8.969661	10.532214	NaN	-8.969661
0.000000	11.510067	NaN	3.857179	-11.510067	NaN	-3.857179
0.000000	29.559452	NaN	-7.566666	-29.559452	NaN	7.566666
0.000000	14.688112	NaN	9.162398	-14.688112	NaN	-9.162398
0.000000	24.128542	NaN	20.533250	-24.128542	NaN	-20.533250
0.000000	24.706088	NaN	14.035272	-24.706088	NaN	-14.035272
0.000000	-2.592048	NaN	-7.642038	2.592048	NaN	7.642038
0.000000	20.066840	NaN	10.157332	-20.066840	NaN	-10.157332
0.000000	6.570040	NaN	15.690529	-6.570040	NaN	-15.690529
0.000000	34.295339	NaN	5.088886	-34.295339	NaN	-5.088886
0.000000	4.125078	NaN	31.193269	-4.125078	NaN	-31.193269
0.000000	1.320477	NaN	-0.229117	-1.320477	NaN	0.229117
0.000000	19.875766	NaN	0.887038	-19.875766	NaN	-0.887038
0.000000	14.894677	NaN	-13.240505	-14.894677	NaN	13.240505
0.000000	-19.261051	NaN	1.499110	19.261051	NaN	-1.499110
0.000000	8.920326	NaN	-18.211121	-8.920326	NaN	18.211121
0.000000	21.629751	NaN	5.904160	-21.629751	NaN	-5.904160
0.000000	39.722344	NaN	-4.113530	-39.722344	NaN	4.113530
0.000000	33.126203	NaN	9.526377	-33.126203	NaN	-9.526377
0.000000	17.315983	NaN	-1.691113	-17.315983	NaN	1.691113
0.000000	40.200320	NaN	-10.846945	-40.200320	NaN	10.846945
0.000000	8.620836	NaN	-0.752338	-8.620836	NaN	0.752338
0.000000	31.628228	NaN	-0.217033	-31.628228	NaN	0.217033
0.000000	33.004770	NaN	14.301335	-33.004770	NaN	-14.301335
0.000000	16.263178	NaN	-13.774174	-16.263178	NaN	13.774174
0.000000	50.982249	NaN	26.376670	-50.982249	NaN	-26.376670
0.000000	13.536661	NaN	24.561520	-13.536661	NaN	-24.561520
0.000000	-7.455623	NaN	-16.164303	7.455623	NaN	16.164303
0.000000	13.793297	NaN	-12.980575	-13.793297	NaN	12.980575
0.000000	10.404765	NaN	4.373943	-10.404765	NaN	-4.373943
0.000000	29.468104	NaN	-3.737850	-29.468104	NaN	3.737850
0.000000	17.818115	NaN	-0.087763	-17.818115	NaN	0.087763
0.000000	31.557480	NaN	-24.807048	-31.557480	NaN	24.807048
0.000000	-16.919059	NaN	3.620891	16.919059	NaN	-3.620891
0.000000	4.290954	NaN	-2.282814	-4.290954	NaN	2.282814
0.000000	34.011575	NaN	11.780332	-34.011575	NaN	-11.780332
0.000000	23.806312	NaN	6.394245	-23.806312	NaN	-6.394245
0.000000	20.993362	NaN	12.068674	-20.993362	NaN	-12.068674
0.000000	27.407712	NaN	-21.999338	-27.407712	NaN	21.999338
0.000000	13.159457	NaN	-1.431498	-13.159457	NaN	1.431498
0.000000	19.468730	NaN	1.815096	-19.468730	NaN	-1.815096
0.000000	12.178692	NaN	-10.408018	-12.178692	NaN	10.408018
0.000000	29.651431	NaN	6.093329	-29.651431	NaN	-6.093329
0.000000	30.074416	NaN	17.907622	-30.074416	NaN	-17.907622
0.000000	36.285526	NaN	-10.535379	-36.285526	NaN	10.535379
0.000000	35.508188	NaN	7.806516	-35.508188	NaN	-7.806516
0.000000	23.552989	NaN	-5.074070	-23.552989	NaN	5.074070
0.000000	40.628146	NaN	-26.624337	-40.628146	NaN	26.624337
0.000000	14.626089	NaN	-0.028009	-14.626089	NaN	0.028009
0.000000	-43.404095	NaN	-15.401603	43.404095	NaN	15.401603
0.000000	41.026810	NaN	8.722168	-41.026810	NaN	-8.722168
0.000000	17.008095	NaN	0.917936	-17.008095	NaN	-0.917936
0.000000	16.210369	NaN	-1.858694	-16.210369	NaN	1.858694
0.000000	15.970734	NaN	-8.035367	-15.970734	NaN	8.035367
0.000000	21.614962	NaN	6.609303	-21.614962	NaN	-6.609303
0.000000	47.637136	NaN	-9.114263	-47.637136	NaN	9.114263
0.000000	-9.205981	NaN	14.998045	9.205981	NaN	-14.998045
0.000000	13.547931	NaN	-7.129682	-13.547931	NaN	7.129682
0.000000	6.869019	NaN	4.419285	-6.869019	NaN	-4.419285
0.000000	12.119271	NaN	17.197110	-12.119271	NaN	-17.197110
0.000000	2.772333	NaN	-5.552104	-2.772333	NaN	5.552104
0.000000	1.635020	NaN	-0.582593	-1.635020	NaN	0.582593
0.000000	7.014312	NaN	6.403648	-7.014312	NaN	-6.403648
0.000000	9.249704	NaN	-2.381311	-9.249704	NaN	2.381311
