# Supplementary material for: Combined Influences of Model Choice, Data Quality, and Data Quantity When Estimating Population Trends
Source: PLoS One. 2015 Jul 15;10(7):e0132255. doi: 10.1371/journal.pone.0132255 (PMC4503393; doi:10.1371/journal.pone.0132255)
Supplement: S1 Dataset — Files are organized by model type and by the input lambda value. (ZIP) [file pone.0132255.s002.zip › Snail/sims_lambda_1_0/simulationOutput_1_0_0_0.3_15.xls]

Percent_Decline_True	Median_Percent_Decline_Matrix	Median_Percent_Decline_Matrix_stable	Median_Percent_Decline_Scalar	Difference_True_Matrix	Difference_True_Matrix_Stable	Difference_True_Scalar
0.000000	20.789857	NaN	-15.750948	-20.789857	NaN	15.750948
0.000000	-6.625753	NaN	3.590627	6.625753	NaN	-3.590627
0.000000	3.264025	NaN	-3.431627	-3.264025	NaN	3.431627
0.000000	25.055511	NaN	18.777824	-25.055511	NaN	-18.777824
0.000000	26.313449	NaN	-35.032972	-26.313449	NaN	35.032972
0.000000	18.163225	NaN	15.713842	-18.163225	NaN	-15.713842
0.000000	13.992436	NaN	-9.171391	-13.992436	NaN	9.171391
0.000000	49.325700	NaN	23.199155	-49.325700	NaN	-23.199155
0.000000	29.024518	NaN	34.055420	-29.024518	NaN	-34.055420
0.000000	44.888989	NaN	8.428382	-44.888989	NaN	-8.428382
0.000000	-8.010341	NaN	-14.564693	8.010341	NaN	14.564693
0.000000	5.205133	NaN	-13.868233	-5.205133	NaN	13.868233
0.000000	36.640841	NaN	5.269563	-36.640841	NaN	-5.269563
0.000000	12.867832	NaN	7.715921	-12.867832	NaN	-7.715921
0.000000	47.822305	NaN	12.012606	-47.822305	NaN	-12.012606
0.000000	8.806426	NaN	-30.567254	-8.806426	NaN	30.567254
0.000000	27.062701	NaN	2.251256	-27.062701	NaN	-2.251256
0.000000	-50.142789	NaN	-35.151272	50.142789	NaN	35.151272
0.000000	-1.484123	NaN	-23.654689	1.484123	NaN	23.654689
0.000000	35.287237	NaN	19.794961	-35.287237	NaN	-19.794961
0.000000	4.859403	NaN	-33.473497	-4.859403	NaN	33.473497
0.000000	0.357482	NaN	-28.238339	-0.357482	NaN	28.238339
0.000000	32.868123	NaN	-14.102395	-32.868123	NaN	14.102395
0.000000	18.899459	NaN	27.625365	-18.899459	NaN	-27.625365
0.000000	48.616111	NaN	12.562290	-48.616111	NaN	-12.562290
0.000000	19.950719	NaN	-0.392878	-19.950719	NaN	0.392878
0.000000	46.396365	NaN	-18.348772	-46.396365	NaN	18.348772
0.000000	21.519999	NaN	-13.880176	-21.519999	NaN	13.880176
0.000000	-2.463830	NaN	-25.050137	2.463830	NaN	25.050137
0.000000	29.956121	NaN	20.201534	-29.956121	NaN	-20.201534
0.000000	28.006303	NaN	15.642814	-28.006303	NaN	-15.642814
0.000000	29.464850	NaN	29.862941	-29.464850	NaN	-29.862941
0.000000	17.707070	NaN	-16.330896	-17.707070	NaN	16.330896
0.000000	-0.148935	NaN	0.362657	0.148935	NaN	-0.362657
0.000000	-1.535801	NaN	11.784309	1.535801	NaN	-11.784309
0.000000	48.567533	NaN	-3.788609	-48.567533	NaN	3.788609
0.000000	44.021039	NaN	12.538025	-44.021039	NaN	-12.538025
0.000000	17.029173	NaN	-15.424526	-17.029173	NaN	15.424526
0.000000	-6.597844	NaN	-1.161520	6.597844	NaN	1.161520
0.000000	43.519858	NaN	10.978243	-43.519858	NaN	-10.978243
0.000000	26.406221	NaN	-13.605842	-26.406221	NaN	13.605842
0.000000	10.731035	NaN	-8.677598	-10.731035	NaN	8.677598
0.000000	34.137502	NaN	20.288414	-34.137502	NaN	-20.288414
0.000000	-2.813675	NaN	-47.982939	2.813675	NaN	47.982939
0.000000	5.295267	NaN	-39.952259	-5.295267	NaN	39.952259
0.000000	40.500622	NaN	8.690526	-40.500622	NaN	-8.690526
0.000000	52.654365	NaN	-16.107762	-52.654365	NaN	16.107762
0.000000	30.865918	NaN	33.534516	-30.865918	NaN	-33.534516
0.000000	-9.299483	NaN	-9.997439	9.299483	NaN	9.997439
0.000000	33.754337	NaN	1.024086	-33.754337	NaN	-1.024086
0.000000	11.802683	NaN	-3.000666	-11.802683	NaN	3.000666
0.000000	23.536232	NaN	10.242794	-23.536232	NaN	-10.242794
0.000000	33.499384	NaN	10.336729	-33.499384	NaN	-10.336729
0.000000	7.688697	NaN	8.496412	-7.688697	NaN	-8.496412
0.000000	-1.469828	NaN	16.405033	1.469828	NaN	-16.405033
0.000000	-7.139481	NaN	-12.610521	7.139481	NaN	12.610521
0.000000	42.481644	NaN	24.295083	-42.481644	NaN	-24.295083
0.000000	18.166251	NaN	5.720511	-18.166251	NaN	-5.720511
0.000000	-32.576024	NaN	-10.946012	32.576024	NaN	10.946012
0.000000	19.102953	NaN	16.810721	-19.102953	NaN	-16.810721
0.000000	-12.844536	NaN	17.761096	12.844536	NaN	-17.761096
0.000000	25.260677	NaN	-47.224784	-25.260677	NaN	47.224784
0.000000	10.556024	NaN	-14.493456	-10.556024	NaN	14.493456
0.000000	21.697958	NaN	2.492415	-21.697958	NaN	-2.492415
0.000000	0.776894	NaN	-20.389331	-0.776894	NaN	20.389331
0.000000	38.535504	NaN	9.818217	-38.535504	NaN	-9.818217
0.000000	25.092921	NaN	27.145452	-25.092921	NaN	-27.145452
0.000000	43.434224	NaN	22.243530	-43.434224	NaN	-22.243530
0.000000	-6.944059	NaN	-20.076530	6.944059	NaN	20.076530
0.000000	8.985347	NaN	7.407591	-8.985347	NaN	-7.407591
0.000000	26.379937	NaN	-7.046132	-26.379937	NaN	7.046132
0.000000	29.052535	NaN	-2.175018	-29.052535	NaN	2.175018
0.000000	27.436896	NaN	19.680849	-27.436896	NaN	-19.680849
0.000000	34.178580	NaN	22.246188	-34.178580	NaN	-22.246188
0.000000	0.335710	NaN	9.855215	-0.335710	NaN	-9.855215
0.000000	3.112904	NaN	21.392813	-3.112904	NaN	-21.392813
0.000000	12.402129	NaN	22.937602	-12.402129	NaN	-22.937602
0.000000	52.625388	NaN	5.696966	-52.625388	NaN	-5.696966
0.000000	-3.779668	NaN	-3.441528	3.779668	NaN	3.441528
0.000000	-10.525509	NaN	-26.908112	10.525509	NaN	26.908112
0.000000	20.294251	NaN	-11.287645	-20.294251	NaN	11.287645
0.000000	-36.189280	NaN	0.696927	36.189280	NaN	-0.696927
0.000000	-5.746785	NaN	-0.755805	5.746785	NaN	0.755805
0.000000	14.329004	NaN	-34.917282	-14.329004	NaN	34.917282
0.000000	33.996300	NaN	11.806513	-33.996300	NaN	-11.806513
0.000000	-75.578694	NaN	-21.531883	75.578694	NaN	21.531883
0.000000	26.959343	NaN	5.870839	-26.959343	NaN	-5.870839
0.000000	22.135579	NaN	-6.902840	-22.135579	NaN	6.902840
0.000000	34.452514	NaN	12.071958	-34.452514	NaN	-12.071958
0.000000	15.429121	NaN	-3.158974	-15.429121	NaN	3.158974
0.000000	-3.859650	NaN	-22.937010	3.859650	NaN	22.937010
0.000000	-6.354207	NaN	-12.694809	6.354207	NaN	12.694809
0.000000	3.823228	NaN	4.482583	-3.823228	NaN	-4.482583
0.000000	17.957999	NaN	-2.057225	-17.957999	NaN	2.057225
0.000000	2.054502	NaN	-2.881766	-2.054502	NaN	2.881766
0.000000	14.882090	NaN	12.792299	-14.882090	NaN	-12.792299
0.000000	19.402215	NaN	-1.903305	-19.402215	NaN	1.903305
0.000000	18.616732	NaN	8.397787	-18.616732	NaN	-8.397787
0.000000	2.150473	NaN	-11.317597	-2.150473	NaN	11.317597
0.000000	28.008324	NaN	-5.396798	-28.008324	NaN	5.396798
0.000000	-9.041668	NaN	4.790776	9.041668	NaN	-4.790776
0.000000	3.073843	NaN	12.602730	-3.073843	NaN	-12.602730
0.000000	10.523415	NaN	-39.562849	-10.523415	NaN	39.562849
0.000000	26.332062	NaN	5.198282	-26.332062	NaN	-5.198282
0.000000	28.056327	NaN	-6.354327	-28.056327	NaN	6.354327
0.000000	19.174635	NaN	6.220052	-19.174635	NaN	-6.220052
0.000000	-3.856204	NaN	-21.002624	3.856204	NaN	21.002624
0.000000	28.334866	NaN	-20.764642	-28.334866	NaN	20.764642
0.000000	-14.053835	NaN	13.406283	14.053835	NaN	-13.406283
0.000000	29.864729	NaN	-6.697426	-29.864729	NaN	6.697426
0.000000	36.449780	NaN	-14.148429	-36.449780	NaN	14.148429
0.000000	-21.724630	NaN	7.401506	21.724630	NaN	-7.401506
0.000000	9.646042	NaN	13.073415	-9.646042	NaN	-13.073415
0.000000	39.181635	NaN	10.206183	-39.181635	NaN	-10.206183
0.000000	27.586670	NaN	1.342716	-27.586670	NaN	-1.342716
0.000000	7.913053	NaN	-2.078326	-7.913053	NaN	2.078326
0.000000	16.569933	NaN	-5.034605	-16.569933	NaN	5.034605
0.000000	17.839234	NaN	11.551592	-17.839234	NaN	-11.551592
0.000000	25.499317	NaN	-15.949393	-25.499317	NaN	15.949393
0.000000	30.109435	NaN	8.258428	-30.109435	NaN	-8.258428
0.000000	23.521762	NaN	-42.002537	-23.521762	NaN	42.002537
0.000000	10.531419	NaN	-14.010265	-10.531419	NaN	14.010265
0.000000	4.582532	NaN	9.115250	-4.582532	NaN	-9.115250
0.000000	34.049394	NaN	-39.462253	-34.049394	NaN	39.462253
0.000000	2.198074	NaN	-16.749076	-2.198074	NaN	16.749076
0.000000	18.676894	NaN	9.930932	-18.676894	NaN	-9.930932
0.000000	-11.987573	NaN	18.245377	11.987573	NaN	-18.245377
0.000000	1.824108	NaN	28.940809	-1.824108	NaN	-28.940809
0.000000	54.490673	NaN	6.028784	-54.490673	NaN	-6.028784
0.000000	51.523019	NaN	30.407894	-51.523019	NaN	-30.407894
0.000000	9.372791	NaN	12.590810	-9.372791	NaN	-12.590810
0.000000	17.543122	NaN	-19.268432	-17.543122	NaN	19.268432
0.000000	5.183409	NaN	14.272266	-5.183409	NaN	-14.272266
0.000000	27.131045	NaN	-10.783170	-27.131045	NaN	10.783170
0.000000	21.831238	NaN	17.457601	-21.831238	NaN	-17.457601
0.000000	7.197136	NaN	-24.080608	-7.197136	NaN	24.080608
0.000000	12.968014	NaN	4.226199	-12.968014	NaN	-4.226199
0.000000	42.457847	NaN	0.955043	-42.457847	NaN	-0.955043
0.000000	13.665513	NaN	7.076218	-13.665513	NaN	-7.076218
0.000000	5.298961	NaN	26.914538	-5.298961	NaN	-26.914538
0.000000	5.116093	NaN	-3.413763	-5.116093	NaN	3.413763
0.000000	52.155067	NaN	-5.900671	-52.155067	NaN	5.900671
0.000000	24.148257	NaN	-12.150363	-24.148257	NaN	12.150363
0.000000	53.332251	NaN	-9.439970	-53.332251	NaN	9.439970
0.000000	15.830075	NaN	-35.172175	-15.830075	NaN	35.172175
0.000000	-6.162257	NaN	7.611983	6.162257	NaN	-7.611983
0.000000	19.931112	NaN	6.810286	-19.931112	NaN	-6.810286
0.000000	11.016980	NaN	8.605098	-11.016980	NaN	-8.605098
0.000000	51.555279	NaN	21.869304	-51.555279	NaN	-21.869304
0.000000	16.197990	NaN	13.317728	-16.197990	NaN	-13.317728
0.000000	35.308967	NaN	35.814195	-35.308967	NaN	-35.814195
0.000000	45.628185	NaN	-10.110734	-45.628185	NaN	10.110734
0.000000	11.508766	NaN	13.312165	-11.508766	NaN	-13.312165
0.000000	-0.335077	NaN	17.505124	0.335077	NaN	-17.505124
0.000000	50.176181	NaN	12.938713	-50.176181	NaN	-12.938713
0.000000	18.593565	NaN	-28.423262	-18.593565	NaN	28.423262
0.000000	28.188211	NaN	19.838805	-28.188211	NaN	-19.838805
0.000000	11.314411	NaN	-5.496135	-11.314411	NaN	5.496135
0.000000	41.734641	NaN	11.584846	-41.734641	NaN	-11.584846
0.000000	-3.551642	NaN	3.808651	3.551642	NaN	-3.808651
0.000000	23.927279	NaN	-4.495143	-23.927279	NaN	4.495143
0.000000	53.918769	NaN	30.754442	-53.918769	NaN	-30.754442
0.000000	-13.793305	NaN	-24.237407	13.793305	NaN	24.237407
0.000000	42.876793	NaN	-18.305153	-42.876793	NaN	18.305153
0.000000	5.948644	NaN	-2.642693	-5.948644	NaN	2.642693
0.000000	67.179717	NaN	-7.261782	-67.179717	NaN	7.261782
0.000000	13.263597	NaN	-7.427370	-13.263597	NaN	7.427370
0.000000	41.172627	NaN	17.169533	-41.172627	NaN	-17.169533
0.000000	17.847595	NaN	-5.160189	-17.847595	NaN	5.160189
0.000000	14.663786	NaN	5.164403	-14.663786	NaN	-5.164403
0.000000	51.701709	NaN	-25.324834	-51.701709	NaN	25.324834
0.000000	25.093463	NaN	8.659649	-25.093463	NaN	-8.659649
0.000000	18.527217	NaN	13.871230	-18.527217	NaN	-13.871230
0.000000	7.763480	NaN	-13.433622	-7.763480	NaN	13.433622
0.000000	-16.462627	NaN	-55.769051	16.462627	NaN	55.769051
0.000000	22.240387	NaN	-34.709073	-22.240387	NaN	34.709073
0.000000	39.074535	NaN	2.016723	-39.074535	NaN	-2.016723
0.000000	44.356511	NaN	9.913385	-44.356511	NaN	-9.913385
0.000000	25.445495	NaN	-3.071305	-25.445495	NaN	3.071305
0.000000	41.214642	NaN	4.318968	-41.214642	NaN	-4.318968
0.000000	36.882161	NaN	4.986260	-36.882161	NaN	-4.986260
0.000000	-8.396859	NaN	-17.952032	8.396859	NaN	17.952032
0.000000	41.872680	NaN	7.914785	-41.872680	NaN	-7.914785
0.000000	18.151851	NaN	5.626135	-18.151851	NaN	-5.626135
0.000000	47.293836	NaN	5.582549	-47.293836	NaN	-5.582549
0.000000	26.681994	NaN	-27.228663	-26.681994	NaN	27.228663
0.000000	17.583487	NaN	-23.946580	-17.583487	NaN	23.946580
0.000000	-51.527149	NaN	-31.160571	51.527149	NaN	31.160571
0.000000	12.461314	NaN	-4.804107	-12.461314	NaN	4.804107
0.000000	1.165524	NaN	-1.145812	-1.165524	NaN	1.145812
0.000000	-22.953116	NaN	-8.832027	22.953116	NaN	8.832027
0.000000	19.221018	NaN	-33.350130	-19.221018	NaN	33.350130
0.000000	27.987481	NaN	4.172109	-27.987481	NaN	-4.172109
0.000000	13.463442	NaN	14.794781	-13.463442	NaN	-14.794781
0.000000	14.887438	NaN	12.386740	-14.887438	NaN	-12.386740
0.000000	-19.462411	NaN	8.772397	19.462411	NaN	-8.772397
0.000000	-71.943975	NaN	-12.818812	71.943975	NaN	12.818812
0.000000	-18.919766	NaN	-6.033175	18.919766	NaN	6.033175
0.000000	30.894807	NaN	5.154887	-30.894807	NaN	-5.154887
0.000000	17.967779	NaN	-20.566387	-17.967779	NaN	20.566387
0.000000	6.845514	NaN	-18.164298	-6.845514	NaN	18.164298
0.000000	15.614472	NaN	-6.374179	-15.614472	NaN	6.374179
0.000000	23.555215	NaN	1.768847	-23.555215	NaN	-1.768847
0.000000	24.866463	NaN	-24.228142	-24.866463	NaN	24.228142
0.000000	43.097112	NaN	-18.451347	-43.097112	NaN	18.451347
0.000000	13.904634	NaN	13.924714	-13.904634	NaN	-13.924714
0.000000	40.284342	NaN	26.807006	-40.284342	NaN	-26.807006
0.000000	21.512039	NaN	20.033673	-21.512039	NaN	-20.033673
0.000000	12.910234	NaN	1.806134	-12.910234	NaN	-1.806134
0.000000	23.325570	NaN	13.641394	-23.325570	NaN	-13.641394
0.000000	41.167876	NaN	-9.304525	-41.167876	NaN	9.304525
0.000000	21.910934	NaN	10.761261	-21.910934	NaN	-10.761261
0.000000	-12.348836	NaN	5.912221	12.348836	NaN	-5.912221
0.000000	-16.711506	NaN	-17.237436	16.711506	NaN	17.237436
0.000000	40.555740	NaN	13.143703	-40.555740	NaN	-13.143703
0.000000	16.614554	NaN	12.930546	-16.614554	NaN	-12.930546
0.000000	4.976680	NaN	-2.298637	-4.976680	NaN	2.298637
0.000000	17.700003	NaN	-0.137452	-17.700003	NaN	0.137452
0.000000	30.879397	NaN	-9.966763	-30.879397	NaN	9.966763
0.000000	-67.206717	NaN	-30.383303	67.206717	NaN	30.383303
0.000000	12.356938	NaN	4.535346	-12.356938	NaN	-4.535346
0.000000	37.703504	NaN	12.999759	-37.703504	NaN	-12.999759
0.000000	41.919384	NaN	-11.251008	-41.919384	NaN	11.251008
0.000000	20.555568	NaN	10.930123	-20.555568	NaN	-10.930123
0.000000	-9.053805	NaN	-28.223478	9.053805	NaN	28.223478
0.000000	36.230682	NaN	11.983934	-36.230682	NaN	-11.983934
0.000000	44.942456	NaN	-23.434177	-44.942456	NaN	23.434177
0.000000	16.776913	NaN	-24.884300	-16.776913	NaN	24.884300
0.000000	33.315767	NaN	-7.156219	-33.315767	NaN	7.156219
0.000000	-17.807862	NaN	-10.795619	17.807862	NaN	10.795619
0.000000	36.071498	NaN	5.503126	-36.071498	NaN	-5.503126
0.000000	25.691446	NaN	-5.000628	-25.691446	NaN	5.000628
0.000000	18.624187	NaN	5.838492	-18.624187	NaN	-5.838492
0.000000	26.550865	NaN	-10.317519	-26.550865	NaN	10.317519
0.000000	30.290519	NaN	23.995065	-30.290519	NaN	-23.995065
0.000000	11.724166	NaN	5.671723	-11.724166	NaN	-5.671723
0.000000	-0.649271	NaN	6.763324	0.649271	NaN	-6.763324
0.000000	22.208435	NaN	-18.910471	-22.208435	NaN	18.910471
0.000000	20.928694	NaN	-1.260474	-20.928694	NaN	1.260474
0.000000	-16.900028	NaN	-4.113090	16.900028	NaN	4.113090
0.000000	34.556120	NaN	9.134784	-34.556120	NaN	-9.134784
0.000000	16.867146	NaN	9.432818	-16.867146	NaN	-9.432818
0.000000	-0.309061	NaN	-0.796503	0.309061	NaN	0.796503
0.000000	28.168248	NaN	0.673684	-28.168248	NaN	-0.673684
0.000000	42.760983	NaN	24.412809	-42.760983	NaN	-24.412809
0.000000	17.410566	NaN	-21.381912	-17.410566	NaN	21.381912
0.000000	34.280029	NaN	-7.603306	-34.280029	NaN	7.603306
0.000000	15.244597	NaN	-13.408296	-15.244597	NaN	13.408296
0.000000	31.701083	NaN	-24.534728	-31.701083	NaN	24.534728
0.000000	11.320789	NaN	-17.010840	-11.320789	NaN	17.010840
0.000000	44.130845	NaN	-6.790287	-44.130845	NaN	6.790287
0.000000	32.056129	NaN	-9.109108	-32.056129	NaN	9.109108
0.000000	41.234149	NaN	21.119888	-41.234149	NaN	-21.119888
0.000000	34.498270	NaN	-5.357643	-34.498270	NaN	5.357643
0.000000	6.449976	NaN	-13.486458	-6.449976	NaN	13.486458
0.000000	16.892975	NaN	-13.157936	-16.892975	NaN	13.157936
0.000000	20.351547	NaN	-35.096991	-20.351547	NaN	35.096991
0.000000	38.445572	NaN	28.811738	-38.445572	NaN	-28.811738
0.000000	16.083116	NaN	-14.477663	-16.083116	NaN	14.477663
0.000000	28.865657	NaN	10.369291	-28.865657	NaN	-10.369291
0.000000	-8.387725	NaN	23.317722	8.387725	NaN	-23.317722
0.000000	7.440755	NaN	-21.369939	-7.440755	NaN	21.369939
0.000000	23.196477	NaN	-14.358136	-23.196477	NaN	14.358136
0.000000	7.359599	NaN	-3.729140	-7.359599	NaN	3.729140
0.000000	21.119956	NaN	13.513367	-21.119956	NaN	-13.513367
0.000000	25.598550	NaN	12.208448	-25.598550	NaN	-12.208448
0.000000	14.981794	NaN	12.276320	-14.981794	NaN	-12.276320
0.000000	38.374262	NaN	3.937209	-38.374262	NaN	-3.937209
0.000000	18.015660	NaN	-1.612961	-18.015660	NaN	1.612961
0.000000	35.264312	NaN	3.501139	-35.264312	NaN	-3.501139
0.000000	45.130553	NaN	15.899227	-45.130553	NaN	-15.899227
0.000000	6.728398	NaN	-2.331203	-6.728398	NaN	2.331203
0.000000	38.874167	NaN	-62.581016	-38.874167	NaN	62.581016
0.000000	40.885780	NaN	-5.785969	-40.885780	NaN	5.785969
0.000000	56.827708	NaN	5.666180	-56.827708	NaN	-5.666180
0.000000	38.779657	NaN	8.515310	-38.779657	NaN	-8.515310
0.000000	0.755286	NaN	6.855776	-0.755286	NaN	-6.855776
0.000000	18.833939	NaN	-10.322632	-18.833939	NaN	10.322632
0.000000	37.391143	NaN	15.903411	-37.391143	NaN	-15.903411
0.000000	21.793063	NaN	9.257474	-21.793063	NaN	-9.257474
0.000000	12.704809	NaN	-6.624056	-12.704809	NaN	6.624056
0.000000	42.798131	NaN	-6.818724	-42.798131	NaN	6.818724
0.000000	11.531174	NaN	-6.171177	-11.531174	NaN	6.171177
0.000000	43.940453	NaN	17.941938	-43.940453	NaN	-17.941938
0.000000	24.380998	NaN	-1.970077	-24.380998	NaN	1.970077
0.000000	23.656120	NaN	-10.470571	-23.656120	NaN	10.470571
0.000000	34.067281	NaN	2.207215	-34.067281	NaN	-2.207215
0.000000	7.766287	NaN	0.640909	-7.766287	NaN	-0.640909
0.000000	9.315935	NaN	-0.221541	-9.315935	NaN	0.221541
0.000000	28.144253	NaN	32.808328	-28.144253	NaN	-32.808328
0.000000	23.962649	NaN	8.851111	-23.962649	NaN	-8.851111
0.000000	32.034266	NaN	-0.856238	-32.034266	NaN	0.856238
0.000000	41.498851	NaN	0.239165	-41.498851	NaN	-0.239165
0.000000	4.437837	NaN	-4.488159	-4.437837	NaN	4.488159
0.000000	18.414384	NaN	18.700847	-18.414384	NaN	-18.700847
0.000000	42.910061	NaN	28.158076	-42.910061	NaN	-28.158076
0.000000	27.998750	NaN	13.410925	-27.998750	NaN	-13.410925
0.000000	-1.567838	NaN	-40.817224	1.567838	NaN	40.817224
0.000000	16.755153	NaN	-1.945672	-16.755153	NaN	1.945672
0.000000	31.892599	NaN	-0.776487	-31.892599	NaN	0.776487
0.000000	7.235646	NaN	15.861903	-7.235646	NaN	-15.861903
0.000000	25.274592	NaN	22.764370	-25.274592	NaN	-22.764370
0.000000	15.623188	NaN	-22.160376	-15.623188	NaN	22.160376
0.000000	16.778889	NaN	-22.457525	-16.778889	NaN	22.457525
0.000000	15.315207	NaN	-14.441730	-15.315207	NaN	14.441730
0.000000	13.315594	NaN	-34.376717	-13.315594	NaN	34.376717
0.000000	23.580482	NaN	11.941202	-23.580482	NaN	-11.941202
0.000000	28.720962	NaN	7.771636	-28.720962	NaN	-7.771636
0.000000	17.813109	NaN	22.662468	-17.813109	NaN	-22.662468
0.000000	6.124689	NaN	-20.534622	-6.124689	NaN	20.534622
0.000000	19.344248	NaN	-1.473139	-19.344248	NaN	1.473139
0.000000	37.582760	NaN	-30.777629	-37.582760	NaN	30.777629
0.000000	-23.491942	NaN	-5.361030	23.491942	NaN	5.361030
0.000000	3.736294	NaN	2.492254	-3.736294	NaN	-2.492254
0.000000	26.771606	NaN	-3.319330	-26.771606	NaN	3.319330
0.000000	20.956433	NaN	13.331311	-20.956433	NaN	-13.331311
0.000000	13.220762	NaN	-10.174590	-13.220762	NaN	10.174590
0.000000	15.517463	NaN	9.990962	-15.517463	NaN	-9.990962
0.000000	2.068825	NaN	10.931296	-2.068825	NaN	-10.931296
0.000000	18.257518	NaN	11.341054	-18.257518	NaN	-11.341054
0.000000	49.854211	NaN	-7.634054	-49.854211	NaN	7.634054
0.000000	5.153205	NaN	-17.679903	-5.153205	NaN	17.679903
0.000000	29.307698	NaN	12.985254	-29.307698	NaN	-12.985254
0.000000	58.510240	NaN	22.110360	-58.510240	NaN	-22.110360
0.000000	48.660407	NaN	1.176036	-48.660407	NaN	-1.176036
0.000000	-4.379256	NaN	-16.127323	4.379256	NaN	16.127323
0.000000	33.813947	NaN	-14.261828	-33.813947	NaN	14.261828
0.000000	20.266696	NaN	34.638738	-20.266696	NaN	-34.638738
0.000000	37.622214	NaN	24.694407	-37.622214	NaN	-24.694407
0.000000	53.257835	NaN	7.867165	-53.257835	NaN	-7.867165
0.000000	31.957463	NaN	10.048259	-31.957463	NaN	-10.048259
0.000000	39.436017	NaN	-22.600490	-39.436017	NaN	22.600490
0.000000	29.360515	NaN	-16.472304	-29.360515	NaN	16.472304
0.000000	51.847220	NaN	-0.950094	-51.847220	NaN	0.950094
0.000000	22.422610	NaN	4.764056	-22.422610	NaN	-4.764056
0.000000	-3.681756	NaN	-39.797332	3.681756	NaN	39.797332
0.000000	32.045270	NaN	20.727462	-32.045270	NaN	-20.727462
0.000000	4.727474	NaN	-7.951242	-4.727474	NaN	7.951242
0.000000	18.146579	NaN	-3.238303	-18.146579	NaN	3.238303
0.000000	46.683431	NaN	-12.768916	-46.683431	NaN	12.768916
0.000000	24.417007	NaN	-5.215395	-24.417007	NaN	5.215395
0.000000	36.123545	NaN	25.529934	-36.123545	NaN	-25.529934
0.000000	9.508045	NaN	24.427960	-9.508045	NaN	-24.427960
0.000000	2.956990	NaN	-0.988623	-2.956990	NaN	0.988623
0.000000	35.371547	NaN	22.380738	-35.371547	NaN	-22.380738
0.000000	6.552142	NaN	-26.674264	-6.552142	NaN	26.674264
0.000000	31.233689	NaN	9.013591	-31.233689	NaN	-9.013591
0.000000	63.271616	NaN	8.529990	-63.271616	NaN	-8.529990
0.000000	30.687768	NaN	26.513574	-30.687768	NaN	-26.513574
0.000000	16.524936	NaN	2.102626	-16.524936	NaN	-2.102626
0.000000	-3.394777	NaN	9.199026	3.394777	NaN	-9.199026
0.000000	16.462920	NaN	-25.451370	-16.462920	NaN	25.451370
0.000000	14.563653	NaN	-33.974093	-14.563653	NaN	33.974093
0.000000	18.075079	NaN	-18.426013	-18.075079	NaN	18.426013
0.000000	22.191548	NaN	10.782557	-22.191548	NaN	-10.782557
0.000000	15.072272	NaN	-47.837634	-15.072272	NaN	47.837634
0.000000	30.468532	NaN	-0.585728	-30.468532	NaN	0.585728
0.000000	7.442831	NaN	0.725732	-7.442831	NaN	-0.725732
0.000000	-31.602012	NaN	-31.850627	31.602012	NaN	31.850627
0.000000	-4.357168	NaN	5.455817	4.357168	NaN	-5.455817
0.000000	-19.503268	NaN	7.936158	19.503268	NaN	-7.936158
0.000000	32.663118	NaN	6.505040	-32.663118	NaN	-6.505040
0.000000	7.354243	NaN	6.041507	-7.354243	NaN	-6.041507
0.000000	40.216878	NaN	41.462818	-40.216878	NaN	-41.462818
0.000000	9.426697	NaN	11.642197	-9.426697	NaN	-11.642197
0.000000	25.464248	NaN	1.169671	-25.464248	NaN	-1.169671
0.000000	18.226446	NaN	-8.400525	-18.226446	NaN	8.400525
0.000000	26.507023	NaN	10.814059	-26.507023	NaN	-10.814059
0.000000	49.155220	NaN	35.510819	-49.155220	NaN	-35.510819
0.000000	-22.969103	NaN	-6.897509	22.969103	NaN	6.897509
0.000000	0.833038	NaN	2.311909	-0.833038	NaN	-2.311909
0.000000	27.952791	NaN	5.904284	-27.952791	NaN	-5.904284
0.000000	8.186089	NaN	-8.758807	-8.186089	NaN	8.758807
0.000000	12.860898	NaN	-14.630467	-12.860898	NaN	14.630467
0.000000	13.140224	NaN	9.554179	-13.140224	NaN	-9.554179
0.000000	8.918278	NaN	25.397829	-8.918278	NaN	-25.397829
0.000000	27.505542	NaN	-5.120099	-27.505542	NaN	5.120099
0.000000	42.677602	NaN	-12.538402	-42.677602	NaN	12.538402
0.000000	16.667828	NaN	-38.460271	-16.667828	NaN	38.460271
0.000000	21.594309	NaN	8.139404	-21.594309	NaN	-8.139404
0.000000	-1.220756	NaN	-11.785748	1.220756	NaN	11.785748
0.000000	2.532482	NaN	-9.049749	-2.532482	NaN	9.049749
0.000000	19.711953	NaN	0.551606	-19.711953	NaN	-0.551606
0.000000	24.055869	NaN	-1.070818	-24.055869	NaN	1.070818
0.000000	38.542164	NaN	-42.204329	-38.542164	NaN	42.204329
0.000000	19.816680	NaN	4.747116	-19.816680	NaN	-4.747116
0.000000	36.482715	NaN	12.504690	-36.482715	NaN	-12.504690
0.000000	6.625214	NaN	31.680460	-6.625214	NaN	-31.680460
0.000000	27.228770	NaN	-9.609897	-27.228770	NaN	9.609897
0.000000	31.633085	NaN	1.816427	-31.633085	NaN	-1.816427
0.000000	46.613393	NaN	15.206988	-46.613393	NaN	-15.206988
0.000000	-9.273007	NaN	6.900657	9.273007	NaN	-6.900657
0.000000	7.526346	NaN	-24.895018	-7.526346	NaN	24.895018
0.000000	24.114540	NaN	22.565250	-24.114540	NaN	-22.565250
0.000000	38.459909	NaN	-7.045035	-38.459909	NaN	7.045035
0.000000	-12.878831	NaN	7.463307	12.878831	NaN	-7.463307
0.000000	-1.519450	NaN	-5.261975	1.519450	NaN	5.261975
0.000000	65.113484	NaN	39.305930	-65.113484	NaN	-39.305930
0.000000	42.355923	NaN	14.615925	-42.355923	NaN	-14.615925
0.000000	-0.989233	NaN	-15.616030	0.989233	NaN	15.616030
0.000000	29.028588	NaN	-39.802578	-29.028588	NaN	39.802578
0.000000	3.206316	NaN	-8.098387	-3.206316	NaN	8.098387
0.000000	-7.071428	NaN	-7.450268	7.071428	NaN	7.450268
0.000000	6.189487	NaN	7.250267	-6.189487	NaN	-7.250267
0.000000	15.735649	NaN	5.716235	-15.735649	NaN	-5.716235
0.000000	11.436827	NaN	6.916218	-11.436827	NaN	-6.916218
0.000000	18.653892	NaN	5.007248	-18.653892	NaN	-5.007248
0.000000	13.811061	NaN	7.121395	-13.811061	NaN	-7.121395
0.000000	40.924211	NaN	4.727463	-40.924211	NaN	-4.727463
0.000000	20.960816	NaN	18.865460	-20.960816	NaN	-18.865460
0.000000	38.590922	NaN	-25.774475	-38.590922	NaN	25.774475
0.000000	0.409365	NaN	1.154189	-0.409365	NaN	-1.154189
0.000000	6.907851	NaN	-5.343487	-6.907851	NaN	5.343487
0.000000	-17.661452	NaN	-13.498241	17.661452	NaN	13.498241
0.000000	4.071246	NaN	19.653064	-4.071246	NaN	-19.653064
0.000000	42.056744	NaN	-1.684225	-42.056744	NaN	1.684225
0.000000	-24.768320	NaN	-7.487326	24.768320	NaN	7.487326
0.000000	35.764095	NaN	-2.891880	-35.764095	NaN	2.891880
0.000000	7.521355	NaN	13.870277	-7.521355	NaN	-13.870277
0.000000	-31.954084	NaN	-30.509524	31.954084	NaN	30.509524
0.000000	-4.988245	NaN	6.523617	4.988245	NaN	-6.523617
0.000000	-1.479869	NaN	-28.922835	1.479869	NaN	28.922835
0.000000	29.248277	NaN	20.905269	-29.248277	NaN	-20.905269
0.000000	-4.180962	NaN	16.086345	4.180962	NaN	-16.086345
0.000000	-2.107534	NaN	-14.350728	2.107534	NaN	14.350728
0.000000	14.299181	NaN	-19.298095	-14.299181	NaN	19.298095
0.000000	16.942648	NaN	-23.683086	-16.942648	NaN	23.683086
0.000000	-34.497857	NaN	-56.151077	34.497857	NaN	56.151077
0.000000	30.184653	NaN	-5.183869	-30.184653	NaN	5.183869
0.000000	12.308509	NaN	-48.581751	-12.308509	NaN	48.581751
0.000000	14.666949	NaN	7.092641	-14.666949	NaN	-7.092641
0.000000	-0.425442	NaN	8.746488	0.425442	NaN	-8.746488
0.000000	1.858596	NaN	-1.206222	-1.858596	NaN	1.206222
0.000000	-10.285425	NaN	-8.982652	10.285425	NaN	8.982652
0.000000	23.290941	NaN	-12.351247	-23.290941	NaN	12.351247
0.000000	26.911236	NaN	7.095845	-26.911236	NaN	-7.095845
0.000000	13.034357	NaN	-24.364653	-13.034357	NaN	24.364653
0.000000	16.852836	NaN	-13.518963	-16.852836	NaN	13.518963
0.000000	21.190870	NaN	7.913216	-21.190870	NaN	-7.913216
0.000000	7.304306	NaN	10.405447	-7.304306	NaN	-10.405447
0.000000	16.880894	NaN	-4.282105	-16.880894	NaN	4.282105
0.000000	10.034903	NaN	-8.998123	-10.034903	NaN	8.998123
0.000000	19.259822	NaN	-12.675377	-19.259822	NaN	12.675377
0.000000	8.011572	NaN	-7.693182	-8.011572	NaN	7.693182
0.000000	-2.070252	NaN	-12.448333	2.070252	NaN	12.448333
0.000000	-1.547355	NaN	-18.131089	1.547355	NaN	18.131089
0.000000	5.552162	NaN	-12.115749	-5.552162	NaN	12.115749
0.000000	-11.995497	NaN	-7.304316	11.995497	NaN	7.304316
0.000000	15.726149	NaN	-0.633437	-15.726149	NaN	0.633437
0.000000	-1.951743	NaN	-13.319576	1.951743	NaN	13.319576
0.000000	0.291400	NaN	-16.107536	-0.291400	NaN	16.107536
0.000000	4.257699	NaN	-12.280128	-4.257699	NaN	12.280128
0.000000	25.366569	NaN	14.523236	-25.366569	NaN	-14.523236
0.000000	21.156600	NaN	9.116914	-21.156600	NaN	-9.116914
0.000000	-0.637663	NaN	-0.642618	0.637663	NaN	0.642618
0.000000	33.027961	NaN	12.796749	-33.027961	NaN	-12.796749
0.000000	31.848129	NaN	-17.777850	-31.848129	NaN	17.777850
0.000000	42.576613	NaN	17.400924	-42.576613	NaN	-17.400924
0.000000	40.104584	NaN	28.342575	-40.104584	NaN	-28.342575
0.000000	-17.894522	NaN	-1.359099	17.894522	NaN	1.359099
0.000000	32.509224	NaN	-19.075580	-32.509224	NaN	19.075580
0.000000	26.918463	NaN	-2.893340	-26.918463	NaN	2.893340
0.000000	-18.656807	NaN	2.610134	18.656807	NaN	-2.610134
0.000000	21.267860	NaN	24.713831	-21.267860	NaN	-24.713831
0.000000	-9.867853	NaN	-0.296454	9.867853	NaN	0.296454
0.000000	32.539222	NaN	-17.367464	-32.539222	NaN	17.367464
0.000000	25.788410	NaN	-0.568949	-25.788410	NaN	0.568949
0.000000	40.969638	NaN	-7.899180	-40.969638	NaN	7.899180
0.000000	23.266022	NaN	0.468786	-23.266022	NaN	-0.468786
0.000000	32.964536	NaN	8.892309	-32.964536	NaN	-8.892309
0.000000	44.944047	NaN	22.027495	-44.944047	NaN	-22.027495
0.000000	39.681058	NaN	40.954406	-39.681058	NaN	-40.954406
0.000000	16.511212	NaN	-54.631642	-16.511212	NaN	54.631642
0.000000	30.869138	NaN	34.548950	-30.869138	NaN	-34.548950
0.000000	10.821043	NaN	9.327893	-10.821043	NaN	-9.327893
0.000000	17.525080	NaN	18.608809	-17.525080	NaN	-18.608809
0.000000	18.634373	NaN	-11.731855	-18.634373	NaN	11.731855
0.000000	44.683717	NaN	19.303604	-44.683717	NaN	-19.303604
0.000000	-12.515630	NaN	7.909094	12.515630	NaN	-7.909094
0.000000	-1.206235	NaN	-8.955317	1.206235	NaN	8.955317
0.000000	-19.802597	NaN	-36.585664	19.802597	NaN	36.585664
0.000000	22.631356	NaN	10.986063	-22.631356	NaN	-10.986063
0.000000	-5.340391	NaN	-4.168922	5.340391	NaN	4.168922
0.000000	34.875959	NaN	13.221431	-34.875959	NaN	-13.221431
0.000000	24.997627	NaN	7.096649	-24.997627	NaN	-7.096649
0.000000	4.479355	NaN	6.130282	-4.479355	NaN	-6.130282
0.000000	34.331741	NaN	1.967213	-34.331741	NaN	-1.967213
0.000000	21.661475	NaN	0.154726	-21.661475	NaN	-0.154726
0.000000	12.032777	NaN	-8.279051	-12.032777	NaN	8.279051
0.000000	49.314492	NaN	9.628939	-49.314492	NaN	-9.628939
0.000000	-5.901396	NaN	-16.807183	5.901396	NaN	16.807183
0.000000	15.869702	NaN	-22.538869	-15.869702	NaN	22.538869
0.000000	29.807142	NaN	-0.488029	-29.807142	NaN	0.488029
0.000000	-4.098014	NaN	-6.181986	4.098014	NaN	6.181986
0.000000	31.040152	NaN	-21.970098	-31.040152	NaN	21.970098
0.000000	26.064189	NaN	-2.319317	-26.064189	NaN	2.319317
0.000000	-14.232349	NaN	10.264820	14.232349	NaN	-10.264820
0.000000	28.751388	NaN	-25.574066	-28.751388	NaN	25.574066
0.000000	41.764938	NaN	11.984369	-41.764938	NaN	-11.984369
0.000000	23.996013	NaN	-18.293064	-23.996013	NaN	18.293064
0.000000	40.889094	NaN	-13.082648	-40.889094	NaN	13.082648
0.000000	26.564660	NaN	-18.685522	-26.564660	NaN	18.685522
0.000000	5.816660	NaN	14.999724	-5.816660	NaN	-14.999724
0.000000	10.942025	NaN	7.712756	-10.942025	NaN	-7.712756
0.000000	16.774788	NaN	-10.141609	-16.774788	NaN	10.141609
0.000000	35.792644	NaN	12.957341	-35.792644	NaN	-12.957341
0.000000	2.743520	NaN	-3.940991	-2.743520	NaN	3.940991
0.000000	40.926970	NaN	-6.791505	-40.926970	NaN	6.791505
0.000000	18.483853	NaN	25.626094	-18.483853	NaN	-25.626094
0.000000	9.225219	NaN	-6.194179	-9.225219	NaN	6.194179
0.000000	37.770527	NaN	15.056043	-37.770527	NaN	-15.056043
0.000000	34.614520	NaN	-4.221111	-34.614520	NaN	4.221111
0.000000	3.077376	NaN	-11.795551	-3.077376	NaN	11.795551
0.000000	9.285375	NaN	-16.448946	-9.285375	NaN	16.448946
0.000000	-31.033226	NaN	-22.710366	31.033226	NaN	22.710366
0.000000	-33.423595	NaN	13.235596	33.423595	NaN	-13.235596
0.000000	13.083712	NaN	-32.623657	-13.083712	NaN	32.623657
0.000000	12.418749	NaN	3.350747	-12.418749	NaN	-3.350747
0.000000	12.078974	NaN	3.539021	-12.078974	NaN	-3.539021
0.000000	51.234626	NaN	0.400130	-51.234626	NaN	-0.400130
0.000000	24.533731	NaN	-9.562278	-24.533731	NaN	9.562278
0.000000	13.666418	NaN	14.473601	-13.666418	NaN	-14.473601
0.000000	16.190593	NaN	-0.309532	-16.190593	NaN	0.309532
0.000000	4.925667	NaN	10.440087	-4.925667	NaN	-10.440087
0.000000	38.705700	NaN	-31.963593	-38.705700	NaN	31.963593
0.000000	9.185046	NaN	5.204830	-9.185046	NaN	-5.204830
0.000000	-27.422172	NaN	-12.027380	27.422172	NaN	12.027380
0.000000	19.872502	NaN	-4.360239	-19.872502	NaN	4.360239
0.000000	52.947741	NaN	24.017766	-52.947741	NaN	-24.017766
0.000000	15.261693	NaN	-23.577208	-15.261693	NaN	23.577208
0.000000	24.082409	NaN	-48.473755	-24.082409	NaN	48.473755
0.000000	19.673748	NaN	23.780267	-19.673748	NaN	-23.780267
0.000000	40.032299	NaN	7.983267	-40.032299	NaN	-7.983267
0.000000	7.151952	NaN	8.829496	-7.151952	NaN	-8.829496
0.000000	15.043979	NaN	19.660499	-15.043979	NaN	-19.660499
0.000000	8.786250	NaN	6.655972	-8.786250	NaN	-6.655972
0.000000	35.847441	NaN	-22.506034	-35.847441	NaN	22.506034
0.000000	-7.022108	NaN	-16.373726	7.022108	NaN	16.373726
0.000000	4.774982	NaN	8.170704	-4.774982	NaN	-8.170704
0.000000	1.129401	NaN	25.264995	-1.129401	NaN	-25.264995
0.000000	33.468612	NaN	-1.565824	-33.468612	NaN	1.565824
0.000000	-16.764704	NaN	-25.035814	16.764704	NaN	25.035814
0.000000	-4.784103	NaN	1.973374	4.784103	NaN	-1.973374
0.000000	38.292126	NaN	4.801632	-38.292126	NaN	-4.801632
0.000000	56.343354	NaN	19.723961	-56.343354	NaN	-19.723961
0.000000	27.069644	NaN	-19.231746	-27.069644	NaN	19.231746
0.000000	37.101505	NaN	-9.186515	-37.101505	NaN	9.186515
0.000000	-13.410717	NaN	-21.018741	13.410717	NaN	21.018741
0.000000	18.404226	NaN	27.517787	-18.404226	NaN	-27.517787
0.000000	15.776554	NaN	-15.665636	-15.776554	NaN	15.665636
0.000000	17.491805	NaN	-10.551928	-17.491805	NaN	10.551928
0.000000	34.742023	NaN	9.259212	-34.742023	NaN	-9.259212
0.000000	-10.651752	NaN	9.109506	10.651752	NaN	-9.109506
0.000000	31.482062	NaN	17.645326	-31.482062	NaN	-17.645326
0.000000	51.799468	NaN	8.042007	-51.799468	NaN	-8.042007
0.000000	15.115585	NaN	-4.607148	-15.115585	NaN	4.607148
0.000000	46.807521	NaN	-35.738883	-46.807521	NaN	35.738883
0.000000	21.784490	NaN	17.899360	-21.784490	NaN	-17.899360
0.000000	8.854171	NaN	2.943412	-8.854171	NaN	-2.943412
0.000000	4.735151	NaN	-5.604490	-4.735151	NaN	5.604490
0.000000	3.296522	NaN	-25.663614	-3.296522	NaN	25.663614
0.000000	4.234279	NaN	-14.009208	-4.234279	NaN	14.009208
0.000000	28.703086	NaN	0.138870	-28.703086	NaN	-0.138870
0.000000	13.704908	NaN	0.596751	-13.704908	NaN	-0.596751
0.000000	23.683617	NaN	12.147676	-23.683617	NaN	-12.147676
0.000000	20.511734	NaN	5.093515	-20.511734	NaN	-5.093515
0.000000	8.282626	NaN	8.993391	-8.282626	NaN	-8.993391
0.000000	32.447410	NaN	-9.214592	-32.447410	NaN	9.214592
0.000000	28.578007	NaN	2.626313	-28.578007	NaN	-2.626313
0.000000	24.130371	NaN	8.781589	-24.130371	NaN	-8.781589
0.000000	9.865130	NaN	-1.853060	-9.865130	NaN	1.853060
0.000000	40.740610	NaN	22.343555	-40.740610	NaN	-22.343555
0.000000	12.145130	NaN	5.121071	-12.145130	NaN	-5.121071
0.000000	22.361292	NaN	12.362659	-22.361292	NaN	-12.362659
0.000000	28.310202	NaN	15.782244	-28.310202	NaN	-15.782244
0.000000	7.556585	NaN	5.762182	-7.556585	NaN	-5.762182
0.000000	-2.548733	NaN	-25.284255	2.548733	NaN	25.284255
0.000000	39.329978	NaN	-10.362631	-39.329978	NaN	10.362631
0.000000	36.664839	NaN	-7.619177	-36.664839	NaN	7.619177
0.000000	-10.245532	NaN	17.917109	10.245532	NaN	-17.917109
0.000000	27.406723	NaN	-7.539229	-27.406723	NaN	7.539229
0.000000	21.996737	NaN	10.690017	-21.996737	NaN	-10.690017
0.000000	14.611374	NaN	-3.926759	-14.611374	NaN	3.926759
0.000000	14.241668	NaN	36.122526	-14.241668	NaN	-36.122526
0.000000	45.029004	NaN	10.256249	-45.029004	NaN	-10.256249
0.000000	26.315998	NaN	-0.221158	-26.315998	NaN	0.221158
0.000000	53.122438	NaN	-20.758013	-53.122438	NaN	20.758013
0.000000	36.253766	NaN	17.883610	-36.253766	NaN	-17.883610
0.000000	34.560798	NaN	-15.329588	-34.560798	NaN	15.329588
0.000000	14.227486	NaN	4.262430	-14.227486	NaN	-4.262430
0.000000	16.403586	NaN	-7.016334	-16.403586	NaN	7.016334
0.000000	15.511796	NaN	-19.622005	-15.511796	NaN	19.622005
0.000000	18.349777	NaN	18.469488	-18.349777	NaN	-18.469488
0.000000	23.956711	NaN	23.933125	-23.956711	NaN	-23.933125
0.000000	17.615692	NaN	-9.194950	-17.615692	NaN	9.194950
0.000000	46.972052	NaN	-7.249703	-46.972052	NaN	7.249703
0.000000	-10.399449	NaN	-25.404329	10.399449	NaN	25.404329
0.000000	-3.068675	NaN	20.750044	3.068675	NaN	-20.750044
0.000000	-9.077420	NaN	-12.664463	9.077420	NaN	12.664463
0.000000	30.077829	NaN	5.810081	-30.077829	NaN	-5.810081
0.000000	19.125813	NaN	-12.103463	-19.125813	NaN	12.103463
0.000000	12.645795	NaN	20.870015	-12.645795	NaN	-20.870015
0.000000	15.375135	NaN	-20.670198	-15.375135	NaN	20.670198
0.000000	-8.327208	NaN	-8.772686	8.327208	NaN	8.772686
0.000000	35.321430	NaN	-10.515697	-35.321430	NaN	10.515697
0.000000	33.319774	NaN	-13.703785	-33.319774	NaN	13.703785
0.000000	18.614473	NaN	-4.940013	-18.614473	NaN	4.940013
0.000000	3.586754	NaN	-11.248143	-3.586754	NaN	11.248143
0.000000	27.792977	NaN	-11.099936	-27.792977	NaN	11.099936
0.000000	-9.795257	NaN	6.389030	9.795257	NaN	-6.389030
0.000000	33.515110	NaN	14.655023	-33.515110	NaN	-14.655023
0.000000	4.979280	NaN	11.254861	-4.979280	NaN	-11.254861
0.000000	3.581205	NaN	-11.549385	-3.581205	NaN	11.549385
0.000000	8.515951	NaN	-21.436872	-8.515951	NaN	21.436872
0.000000	11.938906	NaN	21.781604	-11.938906	NaN	-21.781604
0.000000	17.621049	NaN	-14.116440	-17.621049	NaN	14.116440
0.000000	44.397802	NaN	6.406497	-44.397802	NaN	-6.406497
0.000000	3.150129	NaN	-43.157513	-3.150129	NaN	43.157513
0.000000	2.136078	NaN	-7.943466	-2.136078	NaN	7.943466
0.000000	10.791377	NaN	-5.829799	-10.791377	NaN	5.829799
0.000000	33.988172	NaN	7.753754	-33.988172	NaN	-7.753754
0.000000	2.967441	NaN	-25.566390	-2.967441	NaN	25.566390
0.000000	1.809120	NaN	-9.138810	-1.809120	NaN	9.138810
0.000000	45.820707	NaN	13.863461	-45.820707	NaN	-13.863461
0.000000	13.572751	NaN	8.892679	-13.572751	NaN	-8.892679
0.000000	33.215034	NaN	-4.353785	-33.215034	NaN	4.353785
0.000000	15.906175	NaN	-10.601648	-15.906175	NaN	10.601648
0.000000	35.656540	NaN	28.277445	-35.656540	NaN	-28.277445
0.000000	10.094754	NaN	12.804695	-10.094754	NaN	-12.804695
0.000000	40.014746	NaN	14.472460	-40.014746	NaN	-14.472460
0.000000	11.873466	NaN	-9.908725	-11.873466	NaN	9.908725
0.000000	7.622902	NaN	17.115905	-7.622902	NaN	-17.115905
0.000000	28.024602	NaN	-16.468170	-28.024602	NaN	16.468170
0.000000	46.940566	NaN	35.758235	-46.940566	NaN	-35.758235
0.000000	17.530284	NaN	-13.860687	-17.530284	NaN	13.860687
0.000000	32.945080	NaN	14.239525	-32.945080	NaN	-14.239525
0.000000	-15.759353	NaN	2.246863	15.759353	NaN	-2.246863
0.000000	35.701580	NaN	-29.198055	-35.701580	NaN	29.198055
0.000000	38.192845	NaN	13.764386	-38.192845	NaN	-13.764386
0.000000	-10.779138	NaN	-34.299981	10.779138	NaN	34.299981
0.000000	38.634429	NaN	11.353417	-38.634429	NaN	-11.353417
0.000000	43.378032	NaN	13.146072	-43.378032	NaN	-13.146072
0.000000	40.022930	NaN	-13.893494	-40.022930	NaN	13.893494
0.000000	20.267390	NaN	6.842527	-20.267390	NaN	-6.842527
0.000000	43.190040	NaN	17.468606	-43.190040	NaN	-17.468606
0.000000	7.431773	NaN	7.370325	-7.431773	NaN	-7.370325
0.000000	19.500557	NaN	15.308750	-19.500557	NaN	-15.308750
0.000000	35.148777	NaN	9.293706	-35.148777	NaN	-9.293706
0.000000	28.304452	NaN	6.679895	-28.304452	NaN	-6.679895
0.000000	44.254481	NaN	0.969646	-44.254481	NaN	-0.969646
0.000000	-8.367010	NaN	-16.678065	8.367010	NaN	16.678065
0.000000	16.803242	NaN	10.850562	-16.803242	NaN	-10.850562
0.000000	26.596865	NaN	-32.215622	-26.596865	NaN	32.215622
0.000000	45.849293	NaN	35.072284	-45.849293	NaN	-35.072284
0.000000	33.633316	NaN	18.353857	-33.633316	NaN	-18.353857
0.000000	-8.747362	NaN	11.393516	8.747362	NaN	-11.393516
0.000000	35.800388	NaN	23.090903	-35.800388	NaN	-23.090903
0.000000	40.433260	NaN	26.479012	-40.433260	NaN	-26.479012
0.000000	0.953896	NaN	-17.106965	-0.953896	NaN	17.106965
0.000000	41.197907	NaN	-11.106615	-41.197907	NaN	11.106615
0.000000	-3.215628	NaN	-14.945756	3.215628	NaN	14.945756
0.000000	20.668901	NaN	-1.499723	-20.668901	NaN	1.499723
0.000000	23.203852	NaN	-18.347299	-23.203852	NaN	18.347299
0.000000	6.196594	NaN	-7.921956	-6.196594	NaN	7.921956
0.000000	13.961432	NaN	-15.031146	-13.961432	NaN	15.031146
0.000000	-24.693033	NaN	5.931080	24.693033	NaN	-5.931080
0.000000	-22.774970	NaN	-26.827571	22.774970	NaN	26.827571
0.000000	50.816333	NaN	16.755756	-50.816333	NaN	-16.755756
0.000000	-38.178214	NaN	-24.548295	38.178214	NaN	24.548295
0.000000	-7.898109	NaN	2.152639	7.898109	NaN	-2.152639
0.000000	1.848199	NaN	-16.613422	-1.848199	NaN	16.613422
0.000000	-0.201229	NaN	-6.777262	0.201229	NaN	6.777262
0.000000	1.375530	NaN	14.318037	-1.375530	NaN	-14.318037
0.000000	17.299847	NaN	-1.510302	-17.299847	NaN	1.510302
0.000000	0.505157	NaN	5.122291	-0.505157	NaN	-5.122291
0.000000	46.067214	NaN	-0.387634	-46.067214	NaN	0.387634
0.000000	23.708087	NaN	10.878512	-23.708087	NaN	-10.878512
0.000000	24.363800	NaN	-24.776767	-24.363800	NaN	24.776767
0.000000	9.608308	NaN	-15.967138	-9.608308	NaN	15.967138
0.000000	13.826377	NaN	4.599210	-13.826377	NaN	-4.599210
0.000000	13.649226	NaN	-5.693518	-13.649226	NaN	5.693518
0.000000	7.800769	NaN	-16.024217	-7.800769	NaN	16.024217
0.000000	44.082657	NaN	-1.879086	-44.082657	NaN	1.879086
0.000000	11.479520	NaN	2.237850	-11.479520	NaN	-2.237850
0.000000	49.627844	NaN	10.553520	-49.627844	NaN	-10.553520
0.000000	42.509558	NaN	7.454136	-42.509558	NaN	-7.454136
0.000000	28.776180	NaN	-4.718756	-28.776180	NaN	4.718756
0.000000	41.933527	NaN	16.481870	-41.933527	NaN	-16.481870
0.000000	52.423670	NaN	27.465185	-52.423670	NaN	-27.465185
0.000000	42.580977	NaN	20.194466	-42.580977	NaN	-20.194466
0.000000	-17.919099	NaN	-27.866617	17.919099	NaN	27.866617
0.000000	42.789632	NaN	33.533327	-42.789632	NaN	-33.533327
0.000000	-16.530229	NaN	-21.684971	16.530229	NaN	21.684971
0.000000	27.585423	NaN	-22.469529	-27.585423	NaN	22.469529
0.000000	-6.396382	NaN	-4.206826	6.396382	NaN	4.206826
0.000000	24.278877	NaN	23.051118	-24.278877	NaN	-23.051118
0.000000	26.719776	NaN	-10.385278	-26.719776	NaN	10.385278
0.000000	29.258098	NaN	-30.159289	-29.258098	NaN	30.159289
0.000000	30.670193	NaN	-2.734211	-30.670193	NaN	2.734211
0.000000	47.999968	NaN	8.393542	-47.999968	NaN	-8.393542
0.000000	44.180297	NaN	-0.756585	-44.180297	NaN	0.756585
0.000000	37.015167	NaN	8.812322	-37.015167	NaN	-8.812322
0.000000	7.753372	NaN	2.402318	-7.753372	NaN	-2.402318
0.000000	5.960216	NaN	-4.732641	-5.960216	NaN	4.732641
0.000000	27.897943	NaN	-2.555460	-27.897943	NaN	2.555460
0.000000	14.892042	NaN	-4.838370	-14.892042	NaN	4.838370
0.000000	18.045563	NaN	-5.334126	-18.045563	NaN	5.334126
0.000000	-2.526743	NaN	11.860786	2.526743	NaN	-11.860786
0.000000	-23.257257	NaN	2.151307	23.257257	NaN	-2.151307
0.000000	34.898188	NaN	-2.220689	-34.898188	NaN	2.220689
0.000000	4.052904	NaN	-5.086084	-4.052904	NaN	5.086084
0.000000	36.249535	NaN	-2.496524	-36.249535	NaN	2.496524
0.000000	22.891709	NaN	13.534188	-22.891709	NaN	-13.534188
0.000000	1.246049	NaN	-0.695313	-1.246049	NaN	0.695313
0.000000	7.822668	NaN	-7.449076	-7.822668	NaN	7.449076
0.000000	30.085589	NaN	17.337978	-30.085589	NaN	-17.337978
0.000000	5.760601	NaN	-18.717665	-5.760601	NaN	18.717665
0.000000	30.193106	NaN	19.110519	-30.193106	NaN	-19.110519
0.000000	21.606971	NaN	-19.150120	-21.606971	NaN	19.150120
0.000000	12.991103	NaN	-4.859684	-12.991103	NaN	4.859684
0.000000	17.161061	NaN	9.209896	-17.161061	NaN	-9.209896
0.000000	7.693415	NaN	-2.286749	-7.693415	NaN	2.286749
0.000000	33.386929	NaN	-17.380567	-33.386929	NaN	17.380567
0.000000	19.305599	NaN	-10.703772	-19.305599	NaN	10.703772
0.000000	-21.396528	NaN	10.260335	21.396528	NaN	-10.260335
0.000000	14.193344	NaN	7.570890	-14.193344	NaN	-7.570890
0.000000	-1.166513	NaN	-8.536273	1.166513	NaN	8.536273
0.000000	17.987584	NaN	12.151500	-17.987584	NaN	-12.151500
0.000000	1.864536	NaN	24.642491	-1.864536	NaN	-24.642491
0.000000	2.605915	NaN	-44.493726	-2.605915	NaN	44.493726
0.000000	12.387942	NaN	-39.037661	-12.387942	NaN	39.037661
0.000000	42.286923	NaN	29.783627	-42.286923	NaN	-29.783627
0.000000	32.573544	NaN	15.330081	-32.573544	NaN	-15.330081
0.000000	4.191593	NaN	8.513935	-4.191593	NaN	-8.513935
0.000000	7.223717	NaN	10.952766	-7.223717	NaN	-10.952766
0.000000	22.680531	NaN	-15.270945	-22.680531	NaN	15.270945
0.000000	23.929228	NaN	-2.524971	-23.929228	NaN	2.524971
0.000000	14.131981	NaN	-6.218888	-14.131981	NaN	6.218888
0.000000	-11.187452	NaN	-3.076799	11.187452	NaN	3.076799
0.000000	18.855271	NaN	-34.602124	-18.855271	NaN	34.602124
0.000000	-8.060684	NaN	-9.781491	8.060684	NaN	9.781491
0.000000	43.157084	NaN	17.536959	-43.157084	NaN	-17.536959
0.000000	23.508842	NaN	-26.673187	-23.508842	NaN	26.673187
0.000000	2.565852	NaN	-18.009263	-2.565852	NaN	18.009263
0.000000	8.181500	NaN	2.611346	-8.181500	NaN	-2.611346
0.000000	31.549056	NaN	14.460532	-31.549056	NaN	-14.460532
0.000000	1.374259	NaN	13.097511	-1.374259	NaN	-13.097511
0.000000	23.783641	NaN	-26.598232	-23.783641	NaN	26.598232
0.000000	19.029749	NaN	5.209088	-19.029749	NaN	-5.209088
0.000000	21.578464	NaN	-8.408482	-21.578464	NaN	8.408482
0.000000	21.008146	NaN	-3.441372	-21.008146	NaN	3.441372
0.000000	1.003271	NaN	-1.633780	-1.003271	NaN	1.633780
0.000000	10.690570	NaN	-5.329941	-10.690570	NaN	5.329941
0.000000	29.146900	NaN	1.082406	-29.146900	NaN	-1.082406
0.000000	12.852022	NaN	-17.204188	-12.852022	NaN	17.204188
0.000000	38.737275	NaN	11.785595	-38.737275	NaN	-11.785595
0.000000	1.608439	NaN	13.909607	-1.608439	NaN	-13.909607
0.000000	39.943457	NaN	24.581068	-39.943457	NaN	-24.581068
0.000000	47.300552	NaN	-0.994463	-47.300552	NaN	0.994463
0.000000	27.062710	NaN	18.228907	-27.062710	NaN	-18.228907
0.000000	18.105063	NaN	11.245718	-18.105063	NaN	-11.245718
0.000000	17.419704	NaN	-7.381011	-17.419704	NaN	7.381011
0.000000	30.835030	NaN	11.166346	-30.835030	NaN	-11.166346
0.000000	22.308793	NaN	16.872618	-22.308793	NaN	-16.872618
0.000000	28.651829	NaN	-15.762440	-28.651829	NaN	15.762440
0.000000	42.694241	NaN	-21.689845	-42.694241	NaN	21.689845
0.000000	-3.027344	NaN	-8.928345	3.027344	NaN	8.928345
0.000000	28.229693	NaN	12.295975	-28.229693	NaN	-12.295975
0.000000	14.267234	NaN	-25.104847	-14.267234	NaN	25.104847
0.000000	-24.250728	NaN	2.689617	24.250728	NaN	-2.689617
0.000000	-0.354458	NaN	-10.510840	0.354458	NaN	10.510840
0.000000	22.330888	NaN	-3.325531	-22.330888	NaN	3.325531
0.000000	42.074199	NaN	-6.572104	-42.074199	NaN	6.572104
0.000000	41.372184	NaN	25.475630	-41.372184	NaN	-25.475630
0.000000	17.181331	NaN	-0.241356	-17.181331	NaN	0.241356
0.000000	32.248340	NaN	28.259835	-32.248340	NaN	-28.259835
0.000000	25.538433	NaN	-4.510336	-25.538433	NaN	4.510336
0.000000	32.968191	NaN	12.160342	-32.968191	NaN	-12.160342
0.000000	38.779024	NaN	14.125452	-38.779024	NaN	-14.125452
0.000000	3.422564	NaN	-8.804350	-3.422564	NaN	8.804350
0.000000	-16.881188	NaN	8.853919	16.881188	NaN	-8.853919
0.000000	12.217729	NaN	-19.373027	-12.217729	NaN	19.373027
0.000000	-3.851801	NaN	-36.417406	3.851801	NaN	36.417406
0.000000	25.260582	NaN	2.392594	-25.260582	NaN	-2.392594
0.000000	33.660905	NaN	5.722568	-33.660905	NaN	-5.722568
0.000000	0.765882	NaN	-30.002158	-0.765882	NaN	30.002158
0.000000	40.278624	NaN	-21.246987	-40.278624	NaN	21.246987
0.000000	14.769857	NaN	-25.143130	-14.769857	NaN	25.143130
0.000000	60.704844	NaN	27.790821	-60.704844	NaN	-27.790821
0.000000	19.674785	NaN	24.683355	-19.674785	NaN	-24.683355
0.000000	-11.675493	NaN	-16.487993	11.675493	NaN	16.487993
0.000000	23.480336	NaN	-2.869575	-23.480336	NaN	2.869575
0.000000	39.728799	NaN	-6.957218	-39.728799	NaN	6.957218
0.000000	36.826423	NaN	9.373968	-36.826423	NaN	-9.373968
0.000000	33.789061	NaN	3.178331	-33.789061	NaN	-3.178331
0.000000	40.588285	NaN	16.078825	-40.588285	NaN	-16.078825
0.000000	7.210320	NaN	-9.641539	-7.210320	NaN	9.641539
0.000000	31.242643	NaN	-31.471160	-31.242643	NaN	31.471160
0.000000	44.884607	NaN	17.336936	-44.884607	NaN	-17.336936
0.000000	30.328441	NaN	-5.793768	-30.328441	NaN	5.793768
0.000000	31.539705	NaN	-5.364929	-31.539705	NaN	5.364929
0.000000	-1.527718	NaN	-10.821706	1.527718	NaN	10.821706
0.000000	32.432585	NaN	-14.608833	-32.432585	NaN	14.608833
0.000000	55.320689	NaN	-7.114478	-55.320689	NaN	7.114478
0.000000	16.062463	NaN	7.182813	-16.062463	NaN	-7.182813
0.000000	19.940689	NaN	-33.952286	-19.940689	NaN	33.952286
0.000000	18.816861	NaN	-2.428547	-18.816861	NaN	2.428547
0.000000	15.355100	NaN	15.915824	-15.355100	NaN	-15.915824
0.000000	27.465942	NaN	5.656703	-27.465942	NaN	-5.656703
0.000000	9.302176	NaN	-37.005533	-9.302176	NaN	37.005533
0.000000	49.301556	NaN	3.630220	-49.301556	NaN	-3.630220
0.000000	-1.125740	NaN	-24.191446	1.125740	NaN	24.191446
0.000000	23.468688	NaN	-12.711974	-23.468688	NaN	12.711974
0.000000	6.167755	NaN	-8.596331	-6.167755	NaN	8.596331
0.000000	-0.217743	NaN	25.389269	0.217743	NaN	-25.389269
0.000000	1.418691	NaN	-7.425039	-1.418691	NaN	7.425039
0.000000	24.421827	NaN	-5.432182	-24.421827	NaN	5.432182
0.000000	2.720758	NaN	11.713996	-2.720758	NaN	-11.713996
0.000000	36.687952	NaN	16.211315	-36.687952	NaN	-16.211315
0.000000	40.030239	NaN	23.683161	-40.030239	NaN	-23.683161
0.000000	-18.682424	NaN	-11.864366	18.682424	NaN	11.864366
0.000000	8.697881	NaN	-35.528728	-8.697881	NaN	35.528728
0.000000	32.305407	NaN	-0.370721	-32.305407	NaN	0.370721
0.000000	28.159369	NaN	18.366768	-28.159369	NaN	-18.366768
0.000000	24.229333	NaN	32.597949	-24.229333	NaN	-32.597949
0.000000	30.561006	NaN	12.357732	-30.561006	NaN	-12.357732
0.000000	8.233385	NaN	8.738688	-8.233385	NaN	-8.738688
0.000000	14.978824	NaN	4.538790	-14.978824	NaN	-4.538790
0.000000	33.767461	NaN	-7.717484	-33.767461	NaN	7.717484
0.000000	27.201624	NaN	9.945014	-27.201624	NaN	-9.945014
0.000000	20.409714	NaN	-26.932031	-20.409714	NaN	26.932031
0.000000	59.845985	NaN	4.387900	-59.845985	NaN	-4.387900
0.000000	-26.918475	NaN	4.157725	26.918475	NaN	-4.157725
0.000000	30.976949	NaN	-35.584613	-30.976949	NaN	35.584613
0.000000	7.332851	NaN	-7.110731	-7.332851	NaN	7.110731
0.000000	29.875513	NaN	13.796968	-29.875513	NaN	-13.796968
0.000000	24.422222	NaN	-1.023501	-24.422222	NaN	1.023501
0.000000	16.380001	NaN	5.392105	-16.380001	NaN	-5.392105
0.000000	27.461656	NaN	8.799271	-27.461656	NaN	-8.799271
0.000000	-0.239238	NaN	-20.970090	0.239238	NaN	20.970090
0.000000	-14.784628	NaN	9.071310	14.784628	NaN	-9.071310
0.000000	26.336531	NaN	19.694315	-26.336531	NaN	-19.694315
0.000000	40.672646	NaN	19.570320	-40.672646	NaN	-19.570320
0.000000	19.491349	NaN	1.016402	-19.491349	NaN	-1.016402
0.000000	23.597605	NaN	-36.965274	-23.597605	NaN	36.965274
0.000000	5.953610	NaN	10.645016	-5.953610	NaN	-10.645016
0.000000	34.340549	NaN	19.625060	-34.340549	NaN	-19.625060
0.000000	48.416748	NaN	12.366038	-48.416748	NaN	-12.366038
0.000000	31.213601	NaN	-17.268597	-31.213601	NaN	17.268597
0.000000	-11.227881	NaN	-7.786395	11.227881	NaN	7.786395
0.000000	30.628206	NaN	13.567769	-30.628206	NaN	-13.567769
0.000000	26.478412	NaN	-4.177480	-26.478412	NaN	4.177480
0.000000	15.447035	NaN	-5.563833	-15.447035	NaN	5.563833
0.000000	35.818213	NaN	11.221359	-35.818213	NaN	-11.221359
0.000000	48.360153	NaN	-25.519757	-48.360153	NaN	25.519757
0.000000	9.765757	NaN	-0.337082	-9.765757	NaN	0.337082
0.000000	25.749501	NaN	-5.537538	-25.749501	NaN	5.537538
0.000000	39.288511	NaN	-9.419900	-39.288511	NaN	9.419900
0.000000	-7.180194	NaN	-3.876031	7.180194	NaN	3.876031
0.000000	-14.364793	NaN	13.279340	14.364793	NaN	-13.279340
0.000000	26.258197	NaN	-7.862370	-26.258197	NaN	7.862370
0.000000	40.201392	NaN	18.981671	-40.201392	NaN	-18.981671
0.000000	17.857586	NaN	7.991967	-17.857586	NaN	-7.991967
0.000000	10.002167	NaN	-3.124360	-10.002167	NaN	3.124360
0.000000	13.088419	NaN	-17.990295	-13.088419	NaN	17.990295
0.000000	-16.628680	NaN	-6.231203	16.628680	NaN	6.231203
0.000000	24.748347	NaN	3.263937	-24.748347	NaN	-3.263937
0.000000	21.122540	NaN	-3.705267	-21.122540	NaN	3.705267
0.000000	34.221309	NaN	10.442458	-34.221309	NaN	-10.442458
0.000000	14.148715	NaN	-13.597123	-14.148715	NaN	13.597123
0.000000	18.261403	NaN	-15.760979	-18.261403	NaN	15.760979
0.000000	18.643918	NaN	1.981810	-18.643918	NaN	-1.981810
0.000000	1.142916	NaN	0.362320	-1.142916	NaN	-0.362320
0.000000	18.326339	NaN	-4.276554	-18.326339	NaN	4.276554
0.000000	39.840374	NaN	20.015815	-39.840374	NaN	-20.015815
0.000000	-7.686083	NaN	-16.226841	7.686083	NaN	16.226841
0.000000	9.068682	NaN	6.476024	-9.068682	NaN	-6.476024
0.000000	2.805656	NaN	14.577301	-2.805656	NaN	-14.577301
0.000000	-13.926609	NaN	-16.123143	13.926609	NaN	16.123143
0.000000	17.069186	NaN	11.474130	-17.069186	NaN	-11.474130
0.000000	-14.525116	NaN	-15.887069	14.525116	NaN	15.887069
0.000000	34.299018	NaN	7.808483	-34.299018	NaN	-7.808483
0.000000	33.826951	NaN	7.590720	-33.826951	NaN	-7.590720
0.000000	14.853456	NaN	-20.807180	-14.853456	NaN	20.807180
0.000000	17.454195	NaN	-19.395337	-17.454195	NaN	19.395337
0.000000	37.815382	NaN	21.775918	-37.815382	NaN	-21.775918
0.000000	7.780368	NaN	-20.035076	-7.780368	NaN	20.035076
0.000000	30.276536	NaN	14.174973	-30.276536	NaN	-14.174973
0.000000	12.327608	NaN	1.229808	-12.327608	NaN	-1.229808
0.000000	-18.576465	NaN	-3.524603	18.576465	NaN	3.524603
0.000000	26.422100	NaN	7.225429	-26.422100	NaN	-7.225429
0.000000	7.563664	NaN	-25.402625	-7.563664	NaN	25.402625
0.000000	13.986146	NaN	4.504855	-13.986146	NaN	-4.504855
0.000000	15.981835	NaN	-1.230769	-15.981835	NaN	1.230769
0.000000	-4.000445	NaN	-29.226058	4.000445	NaN	29.226058
0.000000	36.734290	NaN	-24.666882	-36.734290	NaN	24.666882
0.000000	16.215074	NaN	-25.377926	-16.215074	NaN	25.377926
0.000000	-10.519352	NaN	-25.359394	10.519352	NaN	25.359394
0.000000	-7.080425	NaN	-23.178009	7.080425	NaN	23.178009
0.000000	30.379328	NaN	-9.598474	-30.379328	NaN	9.598474
0.000000	40.743326	NaN	-1.877363	-40.743326	NaN	1.877363
0.000000	16.578884	NaN	-3.274889	-16.578884	NaN	3.274889
0.000000	10.626637	NaN	2.088948	-10.626637	NaN	-2.088948
0.000000	28.946311	NaN	22.597955	-28.946311	NaN	-22.597955
0.000000	14.119378	NaN	31.438473	-14.119378	NaN	-31.438473
0.000000	44.089630	NaN	7.336326	-44.089630	NaN	-7.336326
0.000000	24.426359	NaN	-19.854724	-24.426359	NaN	19.854724
0.000000	-1.213911	NaN	12.640913	1.213911	NaN	-12.640913
0.000000	39.165588	NaN	15.277304	-39.165588	NaN	-15.277304
0.000000	20.191436	NaN	-1.265441	-20.191436	NaN	1.265441
0.000000	31.204133	NaN	-7.796871	-31.204133	NaN	7.796871
0.000000	32.420838	NaN	-7.070384	-32.420838	NaN	7.070384
0.000000	20.576984	NaN	-28.841344	-20.576984	NaN	28.841344
0.000000	-8.152935	NaN	-1.600297	8.152935	NaN	1.600297
0.000000	10.916684	NaN	-25.754029	-10.916684	NaN	25.754029
0.000000	17.891211	NaN	1.184604	-17.891211	NaN	-1.184604
0.000000	6.593865	NaN	4.968799	-6.593865	NaN	-4.968799
0.000000	1.831838	NaN	-5.482657	-1.831838	NaN	5.482657
0.000000	33.835839	NaN	-19.116064	-33.835839	NaN	19.116064
0.000000	10.121637	NaN	-2.730394	-10.121637	NaN	2.730394
0.000000	30.573341	NaN	3.652455	-30.573341	NaN	-3.652455
0.000000	16.722936	NaN	20.587394	-16.722936	NaN	-20.587394
0.000000	40.393562	NaN	20.042742	-40.393562	NaN	-20.042742
0.000000	-3.145422	NaN	-10.139061	3.145422	NaN	10.139061
0.000000	25.476475	NaN	-20.997291	-25.476475	NaN	20.997291
0.000000	46.220223	NaN	22.157374	-46.220223	NaN	-22.157374
0.000000	-11.072276	NaN	-11.295651	11.072276	NaN	11.295651
0.000000	42.180131	NaN	35.568843	-42.180131	NaN	-35.568843
0.000000	35.113447	NaN	-12.706570	-35.113447	NaN	12.706570
0.000000	19.434647	NaN	18.563684	-19.434647	NaN	-18.563684
0.000000	38.186458	NaN	17.176446	-38.186458	NaN	-17.176446
0.000000	-12.798505	NaN	-8.696966	12.798505	NaN	8.696966
0.000000	13.633012	NaN	13.565229	-13.633012	NaN	-13.565229
0.000000	36.177941	NaN	0.599545	-36.177941	NaN	-0.599545
0.000000	20.469533	NaN	-30.425436	-20.469533	NaN	30.425436
0.000000	19.511914	NaN	-1.940767	-19.511914	NaN	1.940767
0.000000	55.436378	NaN	6.063436	-55.436378	NaN	-6.063436
0.000000	14.407729	NaN	21.173425	-14.407729	NaN	-21.173425
0.000000	22.269768	NaN	11.746764	-22.269768	NaN	-11.746764
0.000000	25.089023	NaN	5.810096	-25.089023	NaN	-5.810096
0.000000	25.969118	NaN	18.730526	-25.969118	NaN	-18.730526
0.000000	12.495696	NaN	-31.235495	-12.495696	NaN	31.235495
0.000000	26.984533	NaN	6.366091	-26.984533	NaN	-6.366091
0.000000	29.539621	NaN	-7.939897	-29.539621	NaN	7.939897
0.000000	6.756836	NaN	1.879098	-6.756836	NaN	-1.879098
0.000000	5.827367	NaN	2.878843	-5.827367	NaN	-2.878843
0.000000	32.812944	NaN	31.488448	-32.812944	NaN	-31.488448
0.000000	58.664888	NaN	20.789106	-58.664888	NaN	-20.789106
0.000000	-26.436006	NaN	-6.160287	26.436006	NaN	6.160287
0.000000	20.207715	NaN	-2.907083	-20.207715	NaN	2.907083
0.000000	41.361130	NaN	10.904666	-41.361130	NaN	-10.904666
0.000000	27.896389	NaN	-9.705789	-27.896389	NaN	9.705789
0.000000	32.486237	NaN	-7.062936	-32.486237	NaN	7.062936
0.000000	28.211844	NaN	11.334534	-28.211844	NaN	-11.334534
0.000000	33.728105	NaN	-32.168181	-33.728105	NaN	32.168181
0.000000	9.900559	NaN	2.974559	-9.900559	NaN	-2.974559
0.000000	-1.460493	NaN	-11.589471	1.460493	NaN	11.589471
0.000000	4.691837	NaN	-7.555297	-4.691837	NaN	7.555297
0.000000	23.101605	NaN	13.748628	-23.101605	NaN	-13.748628
0.000000	41.708715	NaN	3.168734	-41.708715	NaN	-3.168734
0.000000	-14.181501	NaN	-6.755225	14.181501	NaN	6.755225
0.000000	6.151884	NaN	17.698538	-6.151884	NaN	-17.698538
0.000000	45.700070	NaN	-2.049861	-45.700070	NaN	2.049861
0.000000	45.802219	NaN	-3.424030	-45.802219	NaN	3.424030
0.000000	-16.394711	NaN	-10.715750	16.394711	NaN	10.715750
0.000000	30.053877	NaN	6.675562	-30.053877	NaN	-6.675562
0.000000	32.751254	NaN	-1.441242	-32.751254	NaN	1.441242
0.000000	-6.366980	NaN	-4.649059	6.366980	NaN	4.649059
0.000000	1.984718	NaN	-14.407989	-1.984718	NaN	14.407989
0.000000	24.819006	NaN	3.452858	-24.819006	NaN	-3.452858
0.000000	39.016849	NaN	-30.099982	-39.016849	NaN	30.099982
0.000000	43.543183	NaN	-13.553086	-43.543183	NaN	13.553086
0.000000	-0.724556	NaN	-10.250082	0.724556	NaN	10.250082
0.000000	38.164068	NaN	1.572431	-38.164068	NaN	-1.572431
0.000000	19.953868	NaN	9.555738	-19.953868	NaN	-9.555738
0.000000	19.686224	NaN	11.025108	-19.686224	NaN	-11.025108
0.000000	14.482988	NaN	1.155312	-14.482988	NaN	-1.155312
0.000000	31.826395	NaN	-17.651456	-31.826395	NaN	17.651456
0.000000	-3.856394	NaN	-21.030753	3.856394	NaN	21.030753
0.000000	16.631887	NaN	-1.366725	-16.631887	NaN	1.366725
0.000000	28.449611	NaN	12.215565	-28.449611	NaN	-12.215565
0.000000	32.640651	NaN	2.481476	-32.640651	NaN	-2.481476
0.000000	38.367377	NaN	-20.853082	-38.367377	NaN	20.853082
0.000000	-15.583413	NaN	-10.871729	15.583413	NaN	10.871729
0.000000	16.409274	NaN	-8.925681	-16.409274	NaN	8.925681
0.000000	28.014931	NaN	7.250521	-28.014931	NaN	-7.250521
0.000000	28.605606	NaN	-14.790753	-28.605606	NaN	14.790753
0.000000	14.769359	NaN	-4.683407	-14.769359	NaN	4.683407
0.000000	19.852516	NaN	-4.333574	-19.852516	NaN	4.333574
0.000000	44.354719	NaN	19.651033	-44.354719	NaN	-19.651033
0.000000	19.949258	NaN	5.837531	-19.949258	NaN	-5.837531
0.000000	43.558076	NaN	13.122418	-43.558076	NaN	-13.122418
0.000000	21.653077	NaN	-9.868367	-21.653077	NaN	9.868367
0.000000	27.654229	NaN	-12.417746	-27.654229	NaN	12.417746
0.000000	-16.852657	NaN	-2.984230	16.852657	NaN	2.984230
0.000000	1.946964	NaN	-19.302038	-1.946964	NaN	19.302038
0.000000	6.015603	NaN	2.613512	-6.015603	NaN	-2.613512
0.000000	6.509917	NaN	-1.125099	-6.509917	NaN	1.125099
0.000000	-9.974123	NaN	-50.356343	9.974123	NaN	50.356343
0.000000	29.145798	NaN	10.955401	-29.145798	NaN	-10.955401
