# Supplementary material for: Combined Influences of Model Choice, Data Quality, and Data Quantity When Estimating Population Trends
Source: PLoS One. 2015 Jul 15;10(7):e0132255. doi: 10.1371/journal.pone.0132255 (PMC4503393; doi:10.1371/journal.pone.0132255)
Supplement: S1 Dataset — Files are organized by model type and by the input lambda value. (ZIP) [file pone.0132255.s002.zip › Snail/sims_lambda_1_0/simulationOutput_1_0_0_0.3_10.xls]

Percent_Decline_True	Median_Percent_Decline_Matrix	Median_Percent_Decline_Matrix_stable	Median_Percent_Decline_Scalar	Difference_True_Matrix	Difference_True_Matrix_Stable	Difference_True_Scalar
0.000000	62.053529	NaN	32.666760	-62.053529	NaN	-32.666760
0.000000	-13.095336	NaN	-10.520601	13.095336	NaN	10.520601
0.000000	20.431610	NaN	-25.862662	-20.431610	NaN	25.862662
0.000000	-11.262749	NaN	14.492136	11.262749	NaN	-14.492136
0.000000	44.341756	NaN	20.043741	-44.341756	NaN	-20.043741
0.000000	38.421817	NaN	-3.645923	-38.421817	NaN	3.645923
0.000000	20.666963	NaN	27.859203	-20.666963	NaN	-27.859203
0.000000	42.554349	NaN	-8.524836	-42.554349	NaN	8.524836
0.000000	27.687631	NaN	-2.119673	-27.687631	NaN	2.119673
0.000000	20.968133	NaN	0.008694	-20.968133	NaN	-0.008694
0.000000	-46.879570	NaN	-52.176044	46.879570	NaN	52.176044
0.000000	20.853365	NaN	4.930104	-20.853365	NaN	-4.930104
0.000000	11.546482	NaN	-12.985734	-11.546482	NaN	12.985734
0.000000	-3.486015	NaN	26.077824	3.486015	NaN	-26.077824
0.000000	19.486179	NaN	-32.058526	-19.486179	NaN	32.058526
0.000000	28.966582	NaN	-1.048016	-28.966582	NaN	1.048016
0.000000	22.266033	NaN	11.930120	-22.266033	NaN	-11.930120
0.000000	-27.270481	NaN	-6.141384	27.270481	NaN	6.141384
0.000000	60.210923	NaN	-4.676447	-60.210923	NaN	4.676447
0.000000	13.226742	NaN	18.211211	-13.226742	NaN	-18.211211
0.000000	24.167340	NaN	-23.469402	-24.167340	NaN	23.469402
0.000000	39.805248	NaN	-14.127569	-39.805248	NaN	14.127569
0.000000	18.920048	NaN	4.726418	-18.920048	NaN	-4.726418
0.000000	-45.433613	NaN	-58.108497	45.433613	NaN	58.108497
0.000000	-24.898662	NaN	-38.698114	24.898662	NaN	38.698114
0.000000	9.580274	NaN	2.225365	-9.580274	NaN	-2.225365
0.000000	24.638191	NaN	11.146998	-24.638191	NaN	-11.146998
0.000000	4.905009	NaN	-16.886966	-4.905009	NaN	16.886966
0.000000	-0.130446	NaN	-71.531394	0.130446	NaN	71.531394
0.000000	32.637480	NaN	16.711107	-32.637480	NaN	-16.711107
0.000000	24.581644	NaN	-4.606607	-24.581644	NaN	4.606607
0.000000	40.022430	NaN	-29.995015	-40.022430	NaN	29.995015
0.000000	59.798503	NaN	-10.543761	-59.798503	NaN	10.543761
0.000000	-5.842676	NaN	14.362978	5.842676	NaN	-14.362978
0.000000	13.111648	NaN	-23.851553	-13.111648	NaN	23.851553
0.000000	13.118421	NaN	-34.435598	-13.118421	NaN	34.435598
0.000000	-4.951380	NaN	-36.809580	4.951380	NaN	36.809580
0.000000	6.024274	NaN	-7.635882	-6.024274	NaN	7.635882
0.000000	35.642292	NaN	-32.244472	-35.642292	NaN	32.244472
0.000000	11.616120	NaN	19.827073	-11.616120	NaN	-19.827073
0.000000	37.104004	NaN	-8.210156	-37.104004	NaN	8.210156
0.000000	46.705158	NaN	18.980478	-46.705158	NaN	-18.980478
0.000000	57.641051	NaN	35.454440	-57.641051	NaN	-35.454440
0.000000	5.682876	NaN	-42.898321	-5.682876	NaN	42.898321
0.000000	37.905549	NaN	-2.119297	-37.905549	NaN	2.119297
0.000000	30.517134	NaN	14.198572	-30.517134	NaN	-14.198572
0.000000	-13.047774	NaN	-16.567007	13.047774	NaN	16.567007
0.000000	18.145880	NaN	-1.812371	-18.145880	NaN	1.812371
0.000000	17.059204	NaN	-11.590544	-17.059204	NaN	11.590544
0.000000	36.410286	NaN	15.575229	-36.410286	NaN	-15.575229
0.000000	30.913154	NaN	11.015101	-30.913154	NaN	-11.015101
0.000000	-22.143846	NaN	-49.100596	22.143846	NaN	49.100596
0.000000	49.002709	NaN	15.541151	-49.002709	NaN	-15.541151
0.000000	1.349525	NaN	-22.911336	-1.349525	NaN	22.911336
0.000000	31.665238	NaN	10.714680	-31.665238	NaN	-10.714680
0.000000	14.265347	NaN	14.064889	-14.265347	NaN	-14.064889
0.000000	24.950055	NaN	6.633616	-24.950055	NaN	-6.633616
0.000000	29.527437	NaN	6.216833	-29.527437	NaN	-6.216833
0.000000	71.375902	NaN	-1.227169	-71.375902	NaN	1.227169
0.000000	39.402739	NaN	-62.127464	-39.402739	NaN	62.127464
0.000000	63.798725	NaN	20.045389	-63.798725	NaN	-20.045389
0.000000	29.434171	NaN	6.452276	-29.434171	NaN	-6.452276
0.000000	8.016065	NaN	23.951973	-8.016065	NaN	-23.951973
0.000000	37.256003	NaN	-58.336322	-37.256003	NaN	58.336322
0.000000	41.763520	NaN	18.902491	-41.763520	NaN	-18.902491
0.000000	64.061554	NaN	21.323616	-64.061554	NaN	-21.323616
0.000000	-6.710791	NaN	-63.512208	6.710791	NaN	63.512208
0.000000	-0.156012	NaN	5.319670	0.156012	NaN	-5.319670
0.000000	39.268334	NaN	-12.293454	-39.268334	NaN	12.293454
0.000000	25.453291	NaN	-2.076084	-25.453291	NaN	2.076084
0.000000	48.119844	NaN	-7.538276	-48.119844	NaN	7.538276
0.000000	31.128570	NaN	17.651254	-31.128570	NaN	-17.651254
0.000000	34.898664	NaN	27.836115	-34.898664	NaN	-27.836115
0.000000	-2.139276	NaN	-20.993325	2.139276	NaN	20.993325
0.000000	44.712375	NaN	-26.196886	-44.712375	NaN	26.196886
0.000000	-14.068139	NaN	17.679820	14.068139	NaN	-17.679820
0.000000	51.962880	NaN	17.620616	-51.962880	NaN	-17.620616
0.000000	54.167781	NaN	9.498914	-54.167781	NaN	-9.498914
0.000000	7.536145	NaN	-9.802170	-7.536145	NaN	9.802170
0.000000	36.133901	NaN	6.067722	-36.133901	NaN	-6.067722
0.000000	-20.789107	NaN	-1.916374	20.789107	NaN	1.916374
0.000000	17.210903	NaN	4.753748	-17.210903	NaN	-4.753748
0.000000	-9.497718	NaN	-5.218800	9.497718	NaN	5.218800
0.000000	9.913622	NaN	30.780982	-9.913622	NaN	-30.780982
0.000000	-48.691213	NaN	4.729149	48.691213	NaN	-4.729149
0.000000	4.830645	NaN	-43.330267	-4.830645	NaN	43.330267
0.000000	53.971882	NaN	-2.507012	-53.971882	NaN	2.507012
0.000000	33.982303	NaN	23.635400	-33.982303	NaN	-23.635400
0.000000	-58.329228	NaN	19.425929	58.329228	NaN	-19.425929
0.000000	-6.158861	NaN	-21.072295	6.158861	NaN	21.072295
0.000000	26.007756	NaN	3.252546	-26.007756	NaN	-3.252546
0.000000	3.896665	NaN	-9.148103	-3.896665	NaN	9.148103
0.000000	19.544726	NaN	-13.257854	-19.544726	NaN	13.257854
0.000000	3.001808	NaN	10.734295	-3.001808	NaN	-10.734295
0.000000	32.483111	NaN	-45.051535	-32.483111	NaN	45.051535
0.000000	-9.551200	NaN	8.039233	9.551200	NaN	-8.039233
0.000000	11.441225	NaN	17.172372	-11.441225	NaN	-17.172372
0.000000	59.124738	NaN	30.280655	-59.124738	NaN	-30.280655
0.000000	9.487108	NaN	-14.258893	-9.487108	NaN	14.258893
0.000000	11.194276	NaN	-20.765843	-11.194276	NaN	20.765843
0.000000	2.411076	NaN	-43.910968	-2.411076	NaN	43.910968
0.000000	27.186386	NaN	3.160547	-27.186386	NaN	-3.160547
0.000000	58.252054	NaN	10.836131	-58.252054	NaN	-10.836131
0.000000	13.560477	NaN	-43.073848	-13.560477	NaN	43.073848
0.000000	32.811348	NaN	-4.378241	-32.811348	NaN	4.378241
0.000000	-11.319537	NaN	-12.618001	11.319537	NaN	12.618001
0.000000	35.383540	NaN	47.299668	-35.383540	NaN	-47.299668
0.000000	-2.490289	NaN	-46.540852	2.490289	NaN	46.540852
0.000000	36.466318	NaN	-29.780916	-36.466318	NaN	29.780916
0.000000	13.457601	NaN	7.707077	-13.457601	NaN	-7.707077
0.000000	56.682913	NaN	-25.290661	-56.682913	NaN	25.290661
0.000000	8.361635	NaN	-10.293298	-8.361635	NaN	10.293298
0.000000	14.410947	NaN	-73.715277	-14.410947	NaN	73.715277
0.000000	30.165943	NaN	-16.973114	-30.165943	NaN	16.973114
0.000000	28.258334	NaN	-13.693214	-28.258334	NaN	13.693214
0.000000	12.683100	NaN	-99.073150	-12.683100	NaN	99.073150
0.000000	45.543810	NaN	1.116271	-45.543810	NaN	-1.116271
0.000000	32.137732	NaN	-41.354048	-32.137732	NaN	41.354048
0.000000	25.174281	NaN	-76.110293	-25.174281	NaN	76.110293
0.000000	-30.428755	NaN	-35.051693	30.428755	NaN	35.051693
0.000000	41.316757	NaN	11.914431	-41.316757	NaN	-11.914431
0.000000	-17.064040	NaN	-13.270493	17.064040	NaN	13.270493
0.000000	59.171340	NaN	19.565928	-59.171340	NaN	-19.565928
0.000000	51.236584	NaN	12.941329	-51.236584	NaN	-12.941329
0.000000	-3.622077	NaN	33.520338	3.622077	NaN	-33.520338
0.000000	-24.200951	NaN	-34.681705	24.200951	NaN	34.681705
0.000000	-83.746482	NaN	-12.647059	83.746482	NaN	12.647059
0.000000	-7.304860	NaN	1.866353	7.304860	NaN	-1.866353
0.000000	25.961582	NaN	1.532073	-25.961582	NaN	-1.532073
0.000000	45.277559	NaN	6.621415	-45.277559	NaN	-6.621415
0.000000	14.374705	NaN	30.712019	-14.374705	NaN	-30.712019
0.000000	1.189381	NaN	-11.160014	-1.189381	NaN	11.160014
0.000000	2.681953	NaN	-36.534011	-2.681953	NaN	36.534011
0.000000	-24.289600	NaN	-3.364817	24.289600	NaN	3.364817
0.000000	8.985914	NaN	-27.629845	-8.985914	NaN	27.629845
0.000000	8.211186	NaN	0.634363	-8.211186	NaN	-0.634363
0.000000	11.525370	NaN	1.413732	-11.525370	NaN	-1.413732
0.000000	16.343576	NaN	13.673411	-16.343576	NaN	-13.673411
0.000000	-12.568222	NaN	-4.808895	12.568222	NaN	4.808895
0.000000	6.774235	NaN	-32.804475	-6.774235	NaN	32.804475
0.000000	7.602252	NaN	-22.518741	-7.602252	NaN	22.518741
0.000000	18.539306	NaN	11.085761	-18.539306	NaN	-11.085761
0.000000	65.784340	NaN	27.032156	-65.784340	NaN	-27.032156
0.000000	53.909385	NaN	32.749084	-53.909385	NaN	-32.749084
0.000000	-12.591347	NaN	25.987501	12.591347	NaN	-25.987501
0.000000	46.738793	NaN	35.193725	-46.738793	NaN	-35.193725
0.000000	6.583018	NaN	-45.037830	-6.583018	NaN	45.037830
0.000000	23.864534	NaN	-0.385396	-23.864534	NaN	0.385396
0.000000	30.758826	NaN	-10.662642	-30.758826	NaN	10.662642
0.000000	19.817038	NaN	-16.610509	-19.817038	NaN	16.610509
0.000000	2.128636	NaN	7.146928	-2.128636	NaN	-7.146928
0.000000	14.093077	NaN	20.245744	-14.093077	NaN	-20.245744
0.000000	49.486893	NaN	2.508953	-49.486893	NaN	-2.508953
0.000000	47.816302	NaN	46.102216	-47.816302	NaN	-46.102216
0.000000	-48.474000	NaN	17.903661	48.474000	NaN	-17.903661
0.000000	59.773012	NaN	-0.204374	-59.773012	NaN	0.204374
0.000000	-3.805780	NaN	-45.437476	3.805780	NaN	45.437476
0.000000	-7.976180	NaN	-0.779491	7.976180	NaN	0.779491
0.000000	-10.402228	NaN	21.907749	10.402228	NaN	-21.907749
0.000000	19.177305	NaN	35.129545	-19.177305	NaN	-35.129545
0.000000	-5.492547	NaN	10.876530	5.492547	NaN	-10.876530
0.000000	24.232071	NaN	-0.184794	-24.232071	NaN	0.184794
0.000000	36.149526	NaN	26.080188	-36.149526	NaN	-26.080188
0.000000	65.092379	NaN	45.544032	-65.092379	NaN	-45.544032
0.000000	39.107847	NaN	14.078402	-39.107847	NaN	-14.078402
0.000000	21.591900	NaN	-3.186489	-21.591900	NaN	3.186489
0.000000	-36.827539	NaN	-43.406272	36.827539	NaN	43.406272
0.000000	44.754259	NaN	-8.122433	-44.754259	NaN	8.122433
0.000000	46.890476	NaN	8.834649	-46.890476	NaN	-8.834649
0.000000	47.552287	NaN	48.764256	-47.552287	NaN	-48.764256
0.000000	18.093073	NaN	23.453998	-18.093073	NaN	-23.453998
0.000000	35.446117	NaN	-4.485363	-35.446117	NaN	4.485363
0.000000	48.802065	NaN	28.742304	-48.802065	NaN	-28.742304
0.000000	56.203368	NaN	44.505590	-56.203368	NaN	-44.505590
0.000000	44.057779	NaN	28.959449	-44.057779	NaN	-28.959449
0.000000	24.510817	NaN	12.058625	-24.510817	NaN	-12.058625
0.000000	38.414979	NaN	-4.521026	-38.414979	NaN	4.521026
0.000000	8.746398	NaN	5.238414	-8.746398	NaN	-5.238414
0.000000	46.558267	NaN	11.434701	-46.558267	NaN	-11.434701
0.000000	-17.916085	NaN	6.560191	17.916085	NaN	-6.560191
0.000000	-19.155522	NaN	-11.512435	19.155522	NaN	11.512435
0.000000	-24.287627	NaN	21.618364	24.287627	NaN	-21.618364
0.000000	42.898094	NaN	9.440230	-42.898094	NaN	-9.440230
0.000000	4.135111	NaN	39.195466	-4.135111	NaN	-39.195466
0.000000	5.176249	NaN	-38.779980	-5.176249	NaN	38.779980
0.000000	53.860838	NaN	17.711353	-53.860838	NaN	-17.711353
0.000000	33.676418	NaN	23.742034	-33.676418	NaN	-23.742034
0.000000	-14.579479	NaN	-26.649985	14.579479	NaN	26.649985
0.000000	52.903943	NaN	9.586434	-52.903943	NaN	-9.586434
0.000000	18.885338	NaN	2.170902	-18.885338	NaN	-2.170902
0.000000	25.575903	NaN	43.722652	-25.575903	NaN	-43.722652
0.000000	35.983411	NaN	-30.587065	-35.983411	NaN	30.587065
0.000000	29.936157	NaN	5.716372	-29.936157	NaN	-5.716372
0.000000	32.493944	NaN	20.229442	-32.493944	NaN	-20.229442
0.000000	-35.539733	NaN	-30.622001	35.539733	NaN	30.622001
0.000000	14.132714	NaN	-26.426275	-14.132714	NaN	26.426275
0.000000	23.536041	NaN	10.535657	-23.536041	NaN	-10.535657
0.000000	39.920861	NaN	-31.400187	-39.920861	NaN	31.400187
0.000000	-25.245271	NaN	-171.336072	25.245271	NaN	171.336072
0.000000	64.470200	NaN	17.966084	-64.470200	NaN	-17.966084
0.000000	11.536371	NaN	10.192914	-11.536371	NaN	-10.192914
0.000000	-18.372573	NaN	3.725180	18.372573	NaN	-3.725180
0.000000	24.707214	NaN	25.353463	-24.707214	NaN	-25.353463
0.000000	42.028807	NaN	31.392946	-42.028807	NaN	-31.392946
0.000000	2.786805	NaN	-16.321302	-2.786805	NaN	16.321302
0.000000	21.293135	NaN	-10.661847	-21.293135	NaN	10.661847
0.000000	16.236883	NaN	17.985237	-16.236883	NaN	-17.985237
0.000000	-7.251206	NaN	-32.967105	7.251206	NaN	32.967105
0.000000	5.220019	NaN	-48.003879	-5.220019	NaN	48.003879
0.000000	26.847214	NaN	-15.142809	-26.847214	NaN	15.142809
0.000000	46.105167	NaN	6.348111	-46.105167	NaN	-6.348111
0.000000	35.271082	NaN	10.226677	-35.271082	NaN	-10.226677
0.000000	32.213001	NaN	12.031311	-32.213001	NaN	-12.031311
0.000000	8.362577	NaN	1.277662	-8.362577	NaN	-1.277662
0.000000	0.665175	NaN	12.175340	-0.665175	NaN	-12.175340
0.000000	35.404810	NaN	11.392326	-35.404810	NaN	-11.392326
0.000000	47.957501	NaN	-21.808123	-47.957501	NaN	21.808123
0.000000	-21.662799	NaN	16.937362	21.662799	NaN	-16.937362
0.000000	17.046730	NaN	-55.541243	-17.046730	NaN	55.541243
0.000000	47.502631	NaN	-12.743095	-47.502631	NaN	12.743095
0.000000	31.917692	NaN	-17.541490	-31.917692	NaN	17.541490
0.000000	51.984542	NaN	-9.722139	-51.984542	NaN	9.722139
0.000000	-39.747008	NaN	-6.879214	39.747008	NaN	6.879214
0.000000	17.936306	NaN	23.573328	-17.936306	NaN	-23.573328
0.000000	18.552772	NaN	30.922313	-18.552772	NaN	-30.922313
0.000000	-45.756280	NaN	-7.657205	45.756280	NaN	7.657205
0.000000	18.898752	NaN	-48.308857	-18.898752	NaN	48.308857
0.000000	22.937142	NaN	19.650251	-22.937142	NaN	-19.650251
0.000000	19.307068	NaN	12.226999	-19.307068	NaN	-12.226999
0.000000	-12.924351	NaN	-43.239058	12.924351	NaN	43.239058
0.000000	10.776460	NaN	-8.199917	-10.776460	NaN	8.199917
0.000000	22.844043	NaN	4.445698	-22.844043	NaN	-4.445698
0.000000	17.810422	NaN	-22.443231	-17.810422	NaN	22.443231
0.000000	11.319882	NaN	15.596021	-11.319882	NaN	-15.596021
0.000000	51.670074	NaN	2.570596	-51.670074	NaN	-2.570596
0.000000	37.639007	NaN	11.992789	-37.639007	NaN	-11.992789
0.000000	54.185107	NaN	25.546551	-54.185107	NaN	-25.546551
0.000000	21.278227	NaN	4.555457	-21.278227	NaN	-4.555457
0.000000	61.142096	NaN	28.533579	-61.142096	NaN	-28.533579
0.000000	39.390453	NaN	-18.403078	-39.390453	NaN	18.403078
0.000000	11.834343	NaN	10.131583	-11.834343	NaN	-10.131583
0.000000	-39.785440	NaN	-34.420192	39.785440	NaN	34.420192
0.000000	25.416498	NaN	19.811183	-25.416498	NaN	-19.811183
0.000000	18.536697	NaN	19.971643	-18.536697	NaN	-19.971643
0.000000	8.483771	NaN	18.992651	-8.483771	NaN	-18.992651
0.000000	48.779771	NaN	37.545287	-48.779771	NaN	-37.545287
0.000000	4.515470	NaN	16.883720	-4.515470	NaN	-16.883720
0.000000	4.737865	NaN	28.698221	-4.737865	NaN	-28.698221
0.000000	11.445627	NaN	32.112468	-11.445627	NaN	-32.112468
0.000000	-28.859867	NaN	7.383233	28.859867	NaN	-7.383233
0.000000	-13.102872	NaN	12.236736	13.102872	NaN	-12.236736
0.000000	19.307522	NaN	25.536301	-19.307522	NaN	-25.536301
0.000000	19.374962	NaN	13.476122	-19.374962	NaN	-13.476122
0.000000	29.252597	NaN	-30.920192	-29.252597	NaN	30.920192
0.000000	-6.515502	NaN	11.295121	6.515502	NaN	-11.295121
0.000000	33.849460	NaN	-9.815254	-33.849460	NaN	9.815254
0.000000	-28.229129	NaN	-12.545326	28.229129	NaN	12.545326
0.000000	35.018971	NaN	-67.447109	-35.018971	NaN	67.447109
0.000000	-27.407493	NaN	22.601966	27.407493	NaN	-22.601966
0.000000	2.963836	NaN	-15.274377	-2.963836	NaN	15.274377
0.000000	-11.462088	NaN	-34.342564	11.462088	NaN	34.342564
0.000000	31.900560	NaN	-57.137090	-31.900560	NaN	57.137090
0.000000	23.429417	NaN	-21.609610	-23.429417	NaN	21.609610
0.000000	-24.316227	NaN	19.970158	24.316227	NaN	-19.970158
0.000000	35.229109	NaN	1.991235	-35.229109	NaN	-1.991235
0.000000	-7.901369	NaN	-3.269821	7.901369	NaN	3.269821
0.000000	18.755358	NaN	10.918609	-18.755358	NaN	-10.918609
0.000000	31.127881	NaN	5.558359	-31.127881	NaN	-5.558359
0.000000	-1.191141	NaN	-29.309973	1.191141	NaN	29.309973
0.000000	-9.573289	NaN	-23.750799	9.573289	NaN	23.750799
0.000000	49.398455	NaN	-7.566486	-49.398455	NaN	7.566486
0.000000	-7.102668	NaN	0.984353	7.102668	NaN	-0.984353
0.000000	54.994913	NaN	31.867058	-54.994913	NaN	-31.867058
0.000000	19.816793	NaN	-29.362997	-19.816793	NaN	29.362997
0.000000	25.599555	NaN	1.618246	-25.599555	NaN	-1.618246
0.000000	15.206901	NaN	-37.416110	-15.206901	NaN	37.416110
0.000000	47.958623	NaN	-11.815610	-47.958623	NaN	11.815610
0.000000	63.657209	NaN	-9.694283	-63.657209	NaN	9.694283
0.000000	19.249745	NaN	24.951224	-19.249745	NaN	-24.951224
0.000000	50.033076	NaN	4.833581	-50.033076	NaN	-4.833581
0.000000	43.650348	NaN	18.773873	-43.650348	NaN	-18.773873
0.000000	11.324349	NaN	-6.614938	-11.324349	NaN	6.614938
0.000000	51.914648	NaN	4.114519	-51.914648	NaN	-4.114519
0.000000	45.344673	NaN	23.809556	-45.344673	NaN	-23.809556
0.000000	49.453116	NaN	-7.652514	-49.453116	NaN	7.652514
0.000000	-13.417488	NaN	-7.189931	13.417488	NaN	7.189931
0.000000	17.003248	NaN	-49.673349	-17.003248	NaN	49.673349
0.000000	70.801488	NaN	25.996810	-70.801488	NaN	-25.996810
0.000000	39.282040	NaN	-25.834240	-39.282040	NaN	25.834240
0.000000	22.322658	NaN	39.909363	-22.322658	NaN	-39.909363
0.000000	-50.914491	NaN	-6.187916	50.914491	NaN	6.187916
0.000000	-8.686059	NaN	-21.240174	8.686059	NaN	21.240174
0.000000	11.737314	NaN	-33.826634	-11.737314	NaN	33.826634
0.000000	9.112071	NaN	-60.388206	-9.112071	NaN	60.388206
0.000000	43.762148	NaN	13.674728	-43.762148	NaN	-13.674728
0.000000	36.256195	NaN	-27.909026	-36.256195	NaN	27.909026
0.000000	8.706768	NaN	34.334998	-8.706768	NaN	-34.334998
0.000000	37.522579	NaN	13.536496	-37.522579	NaN	-13.536496
0.000000	8.624933	NaN	-48.107258	-8.624933	NaN	48.107258
0.000000	28.708379	NaN	7.437524	-28.708379	NaN	-7.437524
0.000000	36.295964	NaN	1.533779	-36.295964	NaN	-1.533779
0.000000	16.704336	NaN	-32.885665	-16.704336	NaN	32.885665
0.000000	16.565784	NaN	35.818710	-16.565784	NaN	-35.818710
0.000000	51.124472	NaN	18.673878	-51.124472	NaN	-18.673878
0.000000	17.297972	NaN	-15.639582	-17.297972	NaN	15.639582
0.000000	42.319724	NaN	-49.759973	-42.319724	NaN	49.759973
0.000000	31.021397	NaN	-63.172940	-31.021397	NaN	63.172940
0.000000	12.347752	NaN	11.836983	-12.347752	NaN	-11.836983
0.000000	7.006629	NaN	-36.499086	-7.006629	NaN	36.499086
0.000000	33.245581	NaN	6.733300	-33.245581	NaN	-6.733300
0.000000	55.174503	NaN	-29.235632	-55.174503	NaN	29.235632
0.000000	19.448130	NaN	-4.552734	-19.448130	NaN	4.552734
0.000000	37.857840	NaN	-2.071512	-37.857840	NaN	2.071512
0.000000	17.290085	NaN	-7.405625	-17.290085	NaN	7.405625
0.000000	-25.678956	NaN	2.929308	25.678956	NaN	-2.929308
0.000000	10.305209	NaN	-17.361300	-10.305209	NaN	17.361300
0.000000	12.313124	NaN	-13.767692	-12.313124	NaN	13.767692
0.000000	20.210862	NaN	15.945952	-20.210862	NaN	-15.945952
0.000000	-10.064357	NaN	1.291527	10.064357	NaN	-1.291527
0.000000	18.422440	NaN	16.352644	-18.422440	NaN	-16.352644
0.000000	40.607162	NaN	23.334634	-40.607162	NaN	-23.334634
0.000000	37.283652	NaN	-15.410694	-37.283652	NaN	15.410694
0.000000	16.934209	NaN	-0.539601	-16.934209	NaN	0.539601
0.000000	-47.904392	NaN	-30.719191	47.904392	NaN	30.719191
0.000000	20.906749	NaN	-37.541248	-20.906749	NaN	37.541248
0.000000	3.081715	NaN	-34.698602	-3.081715	NaN	34.698602
0.000000	42.312846	NaN	15.828251	-42.312846	NaN	-15.828251
0.000000	19.453140	NaN	24.932526	-19.453140	NaN	-24.932526
0.000000	14.900550	NaN	-33.799081	-14.900550	NaN	33.799081
0.000000	-33.946487	NaN	-28.872053	33.946487	NaN	28.872053
0.000000	32.013811	NaN	29.607753	-32.013811	NaN	-29.607753
0.000000	-10.479304	NaN	-12.393656	10.479304	NaN	12.393656
0.000000	40.690161	NaN	-19.354200	-40.690161	NaN	19.354200
0.000000	-32.255583	NaN	33.833497	32.255583	NaN	-33.833497
0.000000	9.069873	NaN	3.960179	-9.069873	NaN	-3.960179
0.000000	-18.426011	NaN	-37.721346	18.426011	NaN	37.721346
0.000000	37.892456	NaN	33.432651	-37.892456	NaN	-33.432651
0.000000	49.179004	NaN	-10.251020	-49.179004	NaN	10.251020
0.000000	13.393285	NaN	9.492123	-13.393285	NaN	-9.492123
0.000000	17.325478	NaN	8.092951	-17.325478	NaN	-8.092951
0.000000	14.517075	NaN	-47.347839	-14.517075	NaN	47.347839
0.000000	-24.952040	NaN	1.216027	24.952040	NaN	-1.216027
0.000000	32.253408	NaN	-0.625936	-32.253408	NaN	0.625936
0.000000	41.530703	NaN	10.887772	-41.530703	NaN	-10.887772
0.000000	52.365991	NaN	23.479979	-52.365991	NaN	-23.479979
0.000000	10.852581	NaN	10.447291	-10.852581	NaN	-10.447291
0.000000	41.821191	NaN	38.533754	-41.821191	NaN	-38.533754
0.000000	15.783180	NaN	10.719242	-15.783180	NaN	-10.719242
0.000000	60.283360	NaN	-4.795861	-60.283360	NaN	4.795861
0.000000	-1.255519	NaN	-2.276999	1.255519	NaN	2.276999
0.000000	61.031354	NaN	45.254854	-61.031354	NaN	-45.254854
0.000000	4.139904	NaN	-8.528104	-4.139904	NaN	8.528104
0.000000	21.752076	NaN	30.380569	-21.752076	NaN	-30.380569
0.000000	6.513161	NaN	-41.018238	-6.513161	NaN	41.018238
0.000000	13.479061	NaN	-6.943700	-13.479061	NaN	6.943700
0.000000	-20.914151	NaN	14.625492	20.914151	NaN	-14.625492
0.000000	20.419825	NaN	21.189445	-20.419825	NaN	-21.189445
0.000000	29.167699	NaN	-36.046345	-29.167699	NaN	36.046345
0.000000	29.744138	NaN	-26.527329	-29.744138	NaN	26.527329
0.000000	7.894490	NaN	-63.385802	-7.894490	NaN	63.385802
0.000000	18.241681	NaN	1.903230	-18.241681	NaN	-1.903230
0.000000	-105.332368	NaN	16.048113	105.332368	NaN	-16.048113
0.000000	36.066422	NaN	11.303340	-36.066422	NaN	-11.303340
0.000000	11.521507	NaN	-28.298715	-11.521507	NaN	28.298715
0.000000	66.751238	NaN	8.964945	-66.751238	NaN	-8.964945
0.000000	31.599018	NaN	23.107110	-31.599018	NaN	-23.107110
0.000000	5.311490	NaN	-7.672525	-5.311490	NaN	7.672525
0.000000	-73.382879	NaN	-29.278675	73.382879	NaN	29.278675
0.000000	53.539703	NaN	23.569395	-53.539703	NaN	-23.569395
0.000000	49.208961	NaN	25.675747	-49.208961	NaN	-25.675747
0.000000	10.079488	NaN	7.289488	-10.079488	NaN	-7.289488
0.000000	36.408090	NaN	29.440411	-36.408090	NaN	-29.440411
0.000000	-43.942432	NaN	4.239916	43.942432	NaN	-4.239916
0.000000	-0.217260	NaN	-0.407648	0.217260	NaN	0.407648
0.000000	-62.744528	NaN	-24.899599	62.744528	NaN	24.899599
0.000000	21.354964	NaN	-82.734711	-21.354964	NaN	82.734711
0.000000	21.742746	NaN	46.390622	-21.742746	NaN	-46.390622
0.000000	-4.016780	NaN	-24.379152	4.016780	NaN	24.379152
0.000000	0.871708	NaN	-41.600096	-0.871708	NaN	41.600096
0.000000	28.990364	NaN	25.881433	-28.990364	NaN	-25.881433
0.000000	-7.374980	NaN	-43.832966	7.374980	NaN	43.832966
0.000000	1.929878	NaN	27.518792	-1.929878	NaN	-27.518792
0.000000	40.092999	NaN	4.766646	-40.092999	NaN	-4.766646
0.000000	61.077768	NaN	11.422590	-61.077768	NaN	-11.422590
0.000000	24.423829	NaN	23.135498	-24.423829	NaN	-23.135498
0.000000	12.953904	NaN	17.662073	-12.953904	NaN	-17.662073
0.000000	-33.976985	NaN	-2.253357	33.976985	NaN	2.253357
0.000000	23.733042	NaN	17.947729	-23.733042	NaN	-17.947729
0.000000	66.305759	NaN	23.137678	-66.305759	NaN	-23.137678
0.000000	16.715103	NaN	32.592057	-16.715103	NaN	-32.592057
0.000000	34.295215	NaN	-39.357144	-34.295215	NaN	39.357144
0.000000	43.391091	NaN	8.432241	-43.391091	NaN	-8.432241
0.000000	26.929113	NaN	28.277517	-26.929113	NaN	-28.277517
0.000000	-0.402741	NaN	25.158792	0.402741	NaN	-25.158792
0.000000	5.470483	NaN	-24.172735	-5.470483	NaN	24.172735
0.000000	-8.253464	NaN	14.959749	8.253464	NaN	-14.959749
0.000000	33.223727	NaN	-52.233601	-33.223727	NaN	52.233601
0.000000	74.567924	NaN	36.589217	-74.567924	NaN	-36.589217
0.000000	19.487255	NaN	-25.225090	-19.487255	NaN	25.225090
0.000000	36.992496	NaN	-34.191236	-36.992496	NaN	34.191236
0.000000	-54.438423	NaN	-33.164517	54.438423	NaN	33.164517
0.000000	-49.625494	NaN	28.190191	49.625494	NaN	-28.190191
0.000000	-0.959447	NaN	20.313034	0.959447	NaN	-20.313034
0.000000	9.845903	NaN	3.676243	-9.845903	NaN	-3.676243
0.000000	19.577906	NaN	26.360417	-19.577906	NaN	-26.360417
0.000000	46.213346	NaN	19.381287	-46.213346	NaN	-19.381287
0.000000	7.058659	NaN	-4.355539	-7.058659	NaN	4.355539
0.000000	-21.288690	NaN	3.040869	21.288690	NaN	-3.040869
0.000000	50.697107	NaN	-19.387577	-50.697107	NaN	19.387577
0.000000	27.425945	NaN	40.268129	-27.425945	NaN	-40.268129
0.000000	0.105295	NaN	-10.607836	-0.105295	NaN	10.607836
0.000000	18.836635	NaN	-7.128532	-18.836635	NaN	7.128532
0.000000	16.402934	NaN	37.232827	-16.402934	NaN	-37.232827
0.000000	35.067089	NaN	-33.518645	-35.067089	NaN	33.518645
0.000000	43.465001	NaN	16.346958	-43.465001	NaN	-16.346958
0.000000	1.429716	NaN	-14.536485	-1.429716	NaN	14.536485
0.000000	24.911199	NaN	-0.622540	-24.911199	NaN	0.622540
0.000000	17.907151	NaN	7.392433	-17.907151	NaN	-7.392433
0.000000	46.298778	NaN	7.242419	-46.298778	NaN	-7.242419
0.000000	-25.810922	NaN	-9.710378	25.810922	NaN	9.710378
0.000000	11.570772	NaN	7.753793	-11.570772	NaN	-7.753793
0.000000	19.936650	NaN	14.417111	-19.936650	NaN	-14.417111
0.000000	35.489432	NaN	-21.830443	-35.489432	NaN	21.830443
0.000000	6.254208	NaN	10.799487	-6.254208	NaN	-10.799487
0.000000	32.248455	NaN	-11.847547	-32.248455	NaN	11.847547
0.000000	-44.003849	NaN	-16.331990	44.003849	NaN	16.331990
0.000000	-16.149262	NaN	7.117147	16.149262	NaN	-7.117147
0.000000	40.392801	NaN	-37.258656	-40.392801	NaN	37.258656
0.000000	16.443249	NaN	28.895217	-16.443249	NaN	-28.895217
0.000000	39.077971	NaN	12.952626	-39.077971	NaN	-12.952626
0.000000	18.604656	NaN	-46.406334	-18.604656	NaN	46.406334
0.000000	21.781472	NaN	-10.655182	-21.781472	NaN	10.655182
0.000000	57.653864	NaN	15.563092	-57.653864	NaN	-15.563092
0.000000	14.645618	NaN	-11.761133	-14.645618	NaN	11.761133
0.000000	-4.293821	NaN	25.467128	4.293821	NaN	-25.467128
0.000000	14.099755	NaN	-17.550913	-14.099755	NaN	17.550913
0.000000	-21.643171	NaN	-7.867494	21.643171	NaN	7.867494
0.000000	30.668062	NaN	-1.544155	-30.668062	NaN	1.544155
0.000000	31.285773	NaN	-13.625257	-31.285773	NaN	13.625257
0.000000	1.319708	NaN	16.148079	-1.319708	NaN	-16.148079
0.000000	-39.745074	NaN	-15.214772	39.745074	NaN	15.214772
0.000000	18.944975	NaN	6.291118	-18.944975	NaN	-6.291118
0.000000	19.823373	NaN	6.542334	-19.823373	NaN	-6.542334
0.000000	24.573145	NaN	0.153134	-24.573145	NaN	-0.153134
0.000000	17.475680	NaN	-6.632946	-17.475680	NaN	6.632946
0.000000	-38.102259	NaN	-11.564811	38.102259	NaN	11.564811
0.000000	16.334765	NaN	9.416719	-16.334765	NaN	-9.416719
0.000000	21.298774	NaN	-33.349283	-21.298774	NaN	33.349283
0.000000	46.681847	NaN	6.411224	-46.681847	NaN	-6.411224
0.000000	18.519676	NaN	-28.298721	-18.519676	NaN	28.298721
0.000000	9.804850	NaN	15.061369	-9.804850	NaN	-15.061369
0.000000	0.333437	NaN	-7.765121	-0.333437	NaN	7.765121
0.000000	-39.259862	NaN	-27.900764	39.259862	NaN	27.900764
0.000000	53.464308	NaN	-6.273830	-53.464308	NaN	6.273830
0.000000	28.088416	NaN	-41.190749	-28.088416	NaN	41.190749
0.000000	-8.842675	NaN	16.065685	8.842675	NaN	-16.065685
0.000000	38.329846	NaN	13.906231	-38.329846	NaN	-13.906231
0.000000	34.092059	NaN	16.515143	-34.092059	NaN	-16.515143
0.000000	-40.344863	NaN	-12.227920	40.344863	NaN	12.227920
0.000000	37.953349	NaN	10.394388	-37.953349	NaN	-10.394388
0.000000	-53.705768	NaN	-23.487170	53.705768	NaN	23.487170
0.000000	49.485622	NaN	21.411292	-49.485622	NaN	-21.411292
0.000000	6.056709	NaN	-28.059694	-6.056709	NaN	28.059694
0.000000	-10.678635	NaN	9.937028	10.678635	NaN	-9.937028
0.000000	12.805765	NaN	-8.496491	-12.805765	NaN	8.496491
0.000000	26.312586	NaN	-64.703071	-26.312586	NaN	64.703071
0.000000	53.859546	NaN	1.472186	-53.859546	NaN	-1.472186
0.000000	13.115844	NaN	17.006578	-13.115844	NaN	-17.006578
0.000000	31.302714	NaN	17.098412	-31.302714	NaN	-17.098412
0.000000	39.366377	NaN	22.515438	-39.366377	NaN	-22.515438
0.000000	47.640538	NaN	-13.276218	-47.640538	NaN	13.276218
0.000000	40.144666	NaN	-19.179989	-40.144666	NaN	19.179989
0.000000	21.184519	NaN	5.780411	-21.184519	NaN	-5.780411
0.000000	54.069499	NaN	20.387093	-54.069499	NaN	-20.387093
0.000000	31.227402	NaN	3.083289	-31.227402	NaN	-3.083289
0.000000	30.335012	NaN	-3.303071	-30.335012	NaN	3.303071
0.000000	23.542109	NaN	7.677829	-23.542109	NaN	-7.677829
0.000000	43.851376	NaN	33.506730	-43.851376	NaN	-33.506730
0.000000	-13.983522	NaN	-6.843274	13.983522	NaN	6.843274
0.000000	0.755765	NaN	-16.320543	-0.755765	NaN	16.320543
0.000000	44.738711	NaN	13.801455	-44.738711	NaN	-13.801455
0.000000	13.173367	NaN	24.521605	-13.173367	NaN	-24.521605
0.000000	28.970335	NaN	21.460378	-28.970335	NaN	-21.460378
0.000000	27.597858	NaN	-3.014704	-27.597858	NaN	3.014704
0.000000	63.868099	NaN	30.340360	-63.868099	NaN	-30.340360
0.000000	1.530876	NaN	-2.481811	-1.530876	NaN	2.481811
0.000000	60.733353	NaN	29.768176	-60.733353	NaN	-29.768176
0.000000	53.210290	NaN	23.628899	-53.210290	NaN	-23.628899
0.000000	57.193703	NaN	-30.492693	-57.193703	NaN	30.492693
0.000000	29.060058	NaN	-6.937139	-29.060058	NaN	6.937139
0.000000	7.271076	NaN	6.567962	-7.271076	NaN	-6.567962
0.000000	30.241607	NaN	-1.116083	-30.241607	NaN	1.116083
0.000000	-1.691635	NaN	27.963838	1.691635	NaN	-27.963838
0.000000	32.174702	NaN	16.532054	-32.174702	NaN	-16.532054
0.000000	1.406080	NaN	-24.218307	-1.406080	NaN	24.218307
0.000000	52.017992	NaN	10.827267	-52.017992	NaN	-10.827267
0.000000	58.007626	NaN	17.094884	-58.007626	NaN	-17.094884
0.000000	-33.799516	NaN	11.545369	33.799516	NaN	-11.545369
0.000000	19.537495	NaN	0.535170	-19.537495	NaN	-0.535170
0.000000	14.999245	NaN	8.288061	-14.999245	NaN	-8.288061
0.000000	10.186884	NaN	-65.300485	-10.186884	NaN	65.300485
0.000000	45.692627	NaN	20.468920	-45.692627	NaN	-20.468920
0.000000	38.380068	NaN	0.577410	-38.380068	NaN	-0.577410
0.000000	41.235243	NaN	-3.802198	-41.235243	NaN	3.802198
0.000000	-57.422663	NaN	-36.801970	57.422663	NaN	36.801970
0.000000	27.706840	NaN	-49.123174	-27.706840	NaN	49.123174
0.000000	15.910202	NaN	-42.212159	-15.910202	NaN	42.212159
0.000000	-26.765915	NaN	-67.196571	26.765915	NaN	67.196571
0.000000	57.605923	NaN	31.463492	-57.605923	NaN	-31.463492
0.000000	-23.711449	NaN	-57.587015	23.711449	NaN	57.587015
0.000000	-15.097289	NaN	-51.376563	15.097289	NaN	51.376563
0.000000	-54.849007	NaN	-42.699176	54.849007	NaN	42.699176
0.000000	31.882030	NaN	-8.433366	-31.882030	NaN	8.433366
0.000000	-14.422205	NaN	-23.123976	14.422205	NaN	23.123976
0.000000	10.525531	NaN	10.072213	-10.525531	NaN	-10.072213
0.000000	13.399929	NaN	-8.316080	-13.399929	NaN	8.316080
0.000000	41.380500	NaN	-38.404136	-41.380500	NaN	38.404136
0.000000	5.197889	NaN	-31.894435	-5.197889	NaN	31.894435
0.000000	18.308300	NaN	-9.672016	-18.308300	NaN	9.672016
0.000000	33.459481	NaN	16.152891	-33.459481	NaN	-16.152891
0.000000	-17.666960	NaN	-10.300468	17.666960	NaN	10.300468
0.000000	4.931379	NaN	-44.658388	-4.931379	NaN	44.658388
0.000000	1.918401	NaN	46.651052	-1.918401	NaN	-46.651052
0.000000	43.029264	NaN	-3.730838	-43.029264	NaN	3.730838
0.000000	-5.912264	NaN	5.927816	5.912264	NaN	-5.927816
0.000000	18.838757	NaN	-0.505908	-18.838757	NaN	0.505908
0.000000	29.429200	NaN	19.462865	-29.429200	NaN	-19.462865
0.000000	54.214964	NaN	36.581943	-54.214964	NaN	-36.581943
0.000000	56.726064	NaN	-1.537301	-56.726064	NaN	1.537301
0.000000	8.849644	NaN	33.178786	-8.849644	NaN	-33.178786
0.000000	61.868517	NaN	17.886618	-61.868517	NaN	-17.886618
0.000000	23.688455	NaN	-96.778661	-23.688455	NaN	96.778661
0.000000	32.521719	NaN	3.304270	-32.521719	NaN	-3.304270
0.000000	21.185260	NaN	27.582946	-21.185260	NaN	-27.582946
0.000000	42.139321	NaN	0.955987	-42.139321	NaN	-0.955987
0.000000	-4.213636	NaN	-51.473696	4.213636	NaN	51.473696
0.000000	26.101424	NaN	13.389202	-26.101424	NaN	-13.389202
0.000000	52.745158	NaN	35.088950	-52.745158	NaN	-35.088950
0.000000	35.185666	NaN	3.316055	-35.185666	NaN	-3.316055
0.000000	35.769116	NaN	-47.022215	-35.769116	NaN	47.022215
0.000000	15.306724	NaN	-34.386964	-15.306724	NaN	34.386964
0.000000	-52.492751	NaN	-0.135665	52.492751	NaN	0.135665
0.000000	23.055547	NaN	7.118307	-23.055547	NaN	-7.118307
0.000000	34.569687	NaN	-18.540525	-34.569687	NaN	18.540525
0.000000	47.528004	NaN	43.931899	-47.528004	NaN	-43.931899
0.000000	41.841490	NaN	-6.677328	-41.841490	NaN	6.677328
0.000000	-44.235112	NaN	2.580102	44.235112	NaN	-2.580102
0.000000	9.801747	NaN	-2.564511	-9.801747	NaN	2.564511
0.000000	36.996206	NaN	12.509455	-36.996206	NaN	-12.509455
0.000000	19.508531	NaN	-8.359025	-19.508531	NaN	8.359025
0.000000	27.228413	NaN	-9.223998	-27.228413	NaN	9.223998
0.000000	44.377980	NaN	9.758374	-44.377980	NaN	-9.758374
0.000000	18.734659	NaN	14.164029	-18.734659	NaN	-14.164029
0.000000	-9.843033	NaN	-6.837551	9.843033	NaN	6.837551
0.000000	46.278538	NaN	0.741380	-46.278538	NaN	-0.741380
0.000000	54.511071	NaN	-7.933623	-54.511071	NaN	7.933623
0.000000	30.962070	NaN	2.474508	-30.962070	NaN	-2.474508
0.000000	2.551575	NaN	-13.301604	-2.551575	NaN	13.301604
0.000000	38.650332	NaN	29.456962	-38.650332	NaN	-29.456962
0.000000	24.929609	NaN	-72.149935	-24.929609	NaN	72.149935
0.000000	38.972882	NaN	9.423536	-38.972882	NaN	-9.423536
0.000000	-37.287910	NaN	-13.858370	37.287910	NaN	13.858370
0.000000	34.331013	NaN	18.761975	-34.331013	NaN	-18.761975
0.000000	45.073340	NaN	-4.674709	-45.073340	NaN	4.674709
0.000000	-27.912499	NaN	-25.915352	27.912499	NaN	25.915352
0.000000	-38.341981	NaN	6.459594	38.341981	NaN	-6.459594
0.000000	26.157588	NaN	26.457949	-26.157588	NaN	-26.457949
0.000000	15.267796	NaN	-12.504446	-15.267796	NaN	12.504446
0.000000	-13.706860	NaN	-0.303512	13.706860	NaN	0.303512
0.000000	-4.125658	NaN	-49.972265	4.125658	NaN	49.972265
0.000000	40.449773	NaN	4.395691	-40.449773	NaN	-4.395691
0.000000	25.700084	NaN	9.438594	-25.700084	NaN	-9.438594
0.000000	38.284004	NaN	35.792500	-38.284004	NaN	-35.792500
0.000000	12.605717	NaN	-14.088071	-12.605717	NaN	14.088071
0.000000	40.016798	NaN	-14.924529	-40.016798	NaN	14.924529
0.000000	-7.563850	NaN	5.157871	7.563850	NaN	-5.157871
0.000000	-2.183437	NaN	-11.725948	2.183437	NaN	11.725948
0.000000	22.624246	NaN	-8.516570	-22.624246	NaN	8.516570
0.000000	14.145549	NaN	-16.172299	-14.145549	NaN	16.172299
0.000000	26.339406	NaN	12.392037	-26.339406	NaN	-12.392037
0.000000	36.319897	NaN	-21.528818	-36.319897	NaN	21.528818
0.000000	14.523771	NaN	-37.561643	-14.523771	NaN	37.561643
0.000000	36.719085	NaN	20.079317	-36.719085	NaN	-20.079317
0.000000	13.460733	NaN	-13.420151	-13.460733	NaN	13.420151
0.000000	23.707272	NaN	-16.227632	-23.707272	NaN	16.227632
0.000000	18.848212	NaN	-11.908656	-18.848212	NaN	11.908656
0.000000	6.783288	NaN	-31.235986	-6.783288	NaN	31.235986
0.000000	38.559640	NaN	16.785312	-38.559640	NaN	-16.785312
0.000000	7.879400	NaN	-6.225710	-7.879400	NaN	6.225710
0.000000	-92.309105	NaN	-66.789025	92.309105	NaN	66.789025
0.000000	14.768260	NaN	-41.704571	-14.768260	NaN	41.704571
0.000000	9.377775	NaN	-23.604490	-9.377775	NaN	23.604490
0.000000	28.372247	NaN	9.326960	-28.372247	NaN	-9.326960
0.000000	-17.681409	NaN	-16.441395	17.681409	NaN	16.441395
0.000000	37.774198	NaN	-42.742444	-37.774198	NaN	42.742444
0.000000	27.534477	NaN	41.807916	-27.534477	NaN	-41.807916
0.000000	-9.830347	NaN	-10.261768	9.830347	NaN	10.261768
0.000000	31.779196	NaN	18.053505	-31.779196	NaN	-18.053505
0.000000	20.615717	NaN	-4.784693	-20.615717	NaN	4.784693
0.000000	21.390120	NaN	21.920767	-21.390120	NaN	-21.920767
0.000000	27.719870	NaN	5.881949	-27.719870	NaN	-5.881949
0.000000	22.842695	NaN	-21.742202	-22.842695	NaN	21.742202
0.000000	12.247125	NaN	-17.454878	-12.247125	NaN	17.454878
0.000000	20.754956	NaN	15.089012	-20.754956	NaN	-15.089012
0.000000	34.289049	NaN	-2.401265	-34.289049	NaN	2.401265
0.000000	45.872001	NaN	9.144789	-45.872001	NaN	-9.144789
0.000000	28.990243	NaN	-4.581474	-28.990243	NaN	4.581474
0.000000	28.074445	NaN	28.980325	-28.074445	NaN	-28.980325
0.000000	-8.751018	NaN	-34.744713	8.751018	NaN	34.744713
0.000000	26.837105	NaN	29.663469	-26.837105	NaN	-29.663469
0.000000	-18.375833	NaN	-26.238544	18.375833	NaN	26.238544
0.000000	34.129167	NaN	15.642627	-34.129167	NaN	-15.642627
0.000000	1.513056	NaN	-43.048825	-1.513056	NaN	43.048825
0.000000	-40.030825	NaN	-26.031464	40.030825	NaN	26.031464
0.000000	42.373791	NaN	-5.784218	-42.373791	NaN	5.784218
0.000000	-20.827842	NaN	-35.071112	20.827842	NaN	35.071112
0.000000	-28.200020	NaN	1.841976	28.200020	NaN	-1.841976
0.000000	49.381798	NaN	13.855538	-49.381798	NaN	-13.855538
0.000000	-5.519531	NaN	7.012314	5.519531	NaN	-7.012314
0.000000	17.040206	NaN	-7.957238	-17.040206	NaN	7.957238
0.000000	13.842504	NaN	-6.789622	-13.842504	NaN	6.789622
0.000000	-5.858434	NaN	-2.019544	5.858434	NaN	2.019544
0.000000	37.454688	NaN	-3.961376	-37.454688	NaN	3.961376
0.000000	37.704569	NaN	-20.134793	-37.704569	NaN	20.134793
0.000000	-1.544527	NaN	-5.163627	1.544527	NaN	5.163627
0.000000	23.610747	NaN	-6.728072	-23.610747	NaN	6.728072
0.000000	28.682814	NaN	21.285294	-28.682814	NaN	-21.285294
0.000000	41.152834	NaN	13.648448	-41.152834	NaN	-13.648448
0.000000	43.281993	NaN	3.478834	-43.281993	NaN	-3.478834
0.000000	-9.453674	NaN	-12.762959	9.453674	NaN	12.762959
0.000000	8.882696	NaN	9.370026	-8.882696	NaN	-9.370026
0.000000	-6.266312	NaN	-12.110607	6.266312	NaN	12.110607
0.000000	50.610433	NaN	-5.513519	-50.610433	NaN	5.513519
0.000000	56.525945	NaN	34.557701	-56.525945	NaN	-34.557701
0.000000	37.488649	NaN	40.279017	-37.488649	NaN	-40.279017
0.000000	36.361904	NaN	-49.950431	-36.361904	NaN	49.950431
0.000000	-51.207532	NaN	-13.889350	51.207532	NaN	13.889350
0.000000	48.112351	NaN	19.959646	-48.112351	NaN	-19.959646
0.000000	39.358871	NaN	22.757419	-39.358871	NaN	-22.757419
0.000000	68.280357	NaN	39.368390	-68.280357	NaN	-39.368390
0.000000	25.387531	NaN	-27.819049	-25.387531	NaN	27.819049
0.000000	-15.036445	NaN	-32.645370	15.036445	NaN	32.645370
0.000000	-12.541168	NaN	-9.618182	12.541168	NaN	9.618182
0.000000	45.777608	NaN	8.975536	-45.777608	NaN	-8.975536
0.000000	1.750237	NaN	13.011265	-1.750237	NaN	-13.011265
0.000000	27.823427	NaN	-12.620000	-27.823427	NaN	12.620000
0.000000	18.117232	NaN	-11.664944	-18.117232	NaN	11.664944
0.000000	35.415749	NaN	11.896363	-35.415749	NaN	-11.896363
0.000000	-36.208581	NaN	1.719079	36.208581	NaN	-1.719079
0.000000	34.404871	NaN	24.647841	-34.404871	NaN	-24.647841
0.000000	10.909932	NaN	-10.790453	-10.909932	NaN	10.790453
0.000000	52.890797	NaN	13.220069	-52.890797	NaN	-13.220069
0.000000	20.509160	NaN	38.584844	-20.509160	NaN	-38.584844
0.000000	-0.896458	NaN	-3.919984	0.896458	NaN	3.919984
0.000000	33.085377	NaN	-3.673406	-33.085377	NaN	3.673406
0.000000	7.115386	NaN	-25.463964	-7.115386	NaN	25.463964
0.000000	7.863408	NaN	-70.230718	-7.863408	NaN	70.230718
0.000000	23.908472	NaN	22.699450	-23.908472	NaN	-22.699450
0.000000	1.028481	NaN	-2.433460	-1.028481	NaN	2.433460
0.000000	-15.387086	NaN	-3.754856	15.387086	NaN	3.754856
0.000000	10.622153	NaN	36.499532	-10.622153	NaN	-36.499532
0.000000	23.211874	NaN	27.863316	-23.211874	NaN	-27.863316
0.000000	13.357909	NaN	18.880859	-13.357909	NaN	-18.880859
0.000000	41.187286	NaN	20.900490	-41.187286	NaN	-20.900490
0.000000	-1.234303	NaN	-12.375724	1.234303	NaN	12.375724
0.000000	5.798239	NaN	-5.469179	-5.798239	NaN	5.469179
0.000000	18.526703	NaN	10.483698	-18.526703	NaN	-10.483698
0.000000	30.177572	NaN	25.937636	-30.177572	NaN	-25.937636
0.000000	37.426930	NaN	-40.472126	-37.426930	NaN	40.472126
0.000000	5.935108	NaN	-47.614821	-5.935108	NaN	47.614821
0.000000	57.488304	NaN	29.633171	-57.488304	NaN	-29.633171
0.000000	53.773054	NaN	17.971386	-53.773054	NaN	-17.971386
0.000000	3.514627	NaN	-28.305981	-3.514627	NaN	28.305981
0.000000	35.492110	NaN	36.239773	-35.492110	NaN	-36.239773
0.000000	-53.184210	NaN	0.962605	53.184210	NaN	-0.962605
0.000000	7.954721	NaN	7.460483	-7.954721	NaN	-7.460483
0.000000	-3.478349	NaN	9.226563	3.478349	NaN	-9.226563
0.000000	63.150616	NaN	-26.880711	-63.150616	NaN	26.880711
0.000000	24.392114	NaN	-30.720878	-24.392114	NaN	30.720878
0.000000	-4.519373	NaN	-1.926227	4.519373	NaN	1.926227
0.000000	2.253847	NaN	-9.664798	-2.253847	NaN	9.664798
0.000000	34.940030	NaN	-19.027077	-34.940030	NaN	19.027077
0.000000	3.149788	NaN	18.052711	-3.149788	NaN	-18.052711
0.000000	42.561506	NaN	34.976572	-42.561506	NaN	-34.976572
0.000000	18.634648	NaN	-84.973768	-18.634648	NaN	84.973768
0.000000	27.633018	NaN	43.010997	-27.633018	NaN	-43.010997
0.000000	-11.895807	NaN	7.784081	11.895807	NaN	-7.784081
0.000000	-9.203149	NaN	12.248076	9.203149	NaN	-12.248076
0.000000	64.134803	NaN	34.629824	-64.134803	NaN	-34.629824
0.000000	-37.022090	NaN	-17.895178	37.022090	NaN	17.895178
0.000000	69.934182	NaN	-11.242285	-69.934182	NaN	11.242285
0.000000	10.814501	NaN	-2.866267	-10.814501	NaN	2.866267
0.000000	8.275041	NaN	13.411492	-8.275041	NaN	-13.411492
0.000000	-19.735734	NaN	16.364834	19.735734	NaN	-16.364834
0.000000	49.212741	NaN	12.476963	-49.212741	NaN	-12.476963
0.000000	34.713296	NaN	19.264744	-34.713296	NaN	-19.264744
0.000000	-12.211643	NaN	0.565068	12.211643	NaN	-0.565068
0.000000	12.788279	NaN	17.378688	-12.788279	NaN	-17.378688
0.000000	48.719068	NaN	-6.859959	-48.719068	NaN	6.859959
0.000000	17.690760	NaN	-40.327469	-17.690760	NaN	40.327469
0.000000	11.188221	NaN	10.538781	-11.188221	NaN	-10.538781
0.000000	28.786142	NaN	8.520560	-28.786142	NaN	-8.520560
0.000000	44.909788	NaN	47.972110	-44.909788	NaN	-47.972110
0.000000	47.410454	NaN	-15.496707	-47.410454	NaN	15.496707
0.000000	27.170117	NaN	3.452676	-27.170117	NaN	-3.452676
0.000000	22.412406	NaN	0.187810	-22.412406	NaN	-0.187810
0.000000	-13.061447	NaN	23.052259	13.061447	NaN	-23.052259
0.000000	13.993643	NaN	18.253303	-13.993643	NaN	-18.253303
0.000000	48.421052	NaN	19.409533	-48.421052	NaN	-19.409533
0.000000	22.828806	NaN	14.461065	-22.828806	NaN	-14.461065
0.000000	30.857230	NaN	18.804108	-30.857230	NaN	-18.804108
0.000000	6.683564	NaN	18.947229	-6.683564	NaN	-18.947229
0.000000	26.116103	NaN	7.176232	-26.116103	NaN	-7.176232
0.000000	48.789291	NaN	-8.309503	-48.789291	NaN	8.309503
0.000000	65.679589	NaN	17.960850	-65.679589	NaN	-17.960850
0.000000	23.448110	NaN	14.859841	-23.448110	NaN	-14.859841
0.000000	16.014753	NaN	-5.782913	-16.014753	NaN	5.782913
0.000000	14.464779	NaN	24.992720	-14.464779	NaN	-24.992720
0.000000	17.291897	NaN	21.892827	-17.291897	NaN	-21.892827
0.000000	51.294178	NaN	7.565476	-51.294178	NaN	-7.565476
0.000000	-4.257149	NaN	4.280023	4.257149	NaN	-4.280023
0.000000	38.594064	NaN	-5.413419	-38.594064	NaN	5.413419
0.000000	-24.893342	NaN	5.558420	24.893342	NaN	-5.558420
0.000000	38.144954	NaN	14.999052	-38.144954	NaN	-14.999052
0.000000	44.962003	NaN	21.611348	-44.962003	NaN	-21.611348
0.000000	37.396015	NaN	16.183816	-37.396015	NaN	-16.183816
0.000000	13.640053	NaN	-31.589426	-13.640053	NaN	31.589426
0.000000	16.201228	NaN	16.018930	-16.201228	NaN	-16.018930
0.000000	30.893747	NaN	-18.720219	-30.893747	NaN	18.720219
0.000000	-38.311531	NaN	-12.240962	38.311531	NaN	12.240962
0.000000	25.820308	NaN	-9.561186	-25.820308	NaN	9.561186
0.000000	25.712192	NaN	8.010591	-25.712192	NaN	-8.010591
0.000000	48.489370	NaN	6.483341	-48.489370	NaN	-6.483341
0.000000	-18.349954	NaN	-60.578565	18.349954	NaN	60.578565
0.000000	11.115274	NaN	1.110739	-11.115274	NaN	-1.110739
0.000000	18.804152	NaN	29.583149	-18.804152	NaN	-29.583149
0.000000	-21.362131	NaN	-19.777368	21.362131	NaN	19.777368
0.000000	7.886679	NaN	7.584864	-7.886679	NaN	-7.584864
0.000000	28.897952	NaN	-18.438559	-28.897952	NaN	18.438559
0.000000	9.760945	NaN	-3.844236	-9.760945	NaN	3.844236
0.000000	6.153935	NaN	17.738063	-6.153935	NaN	-17.738063
0.000000	29.499340	NaN	-7.058453	-29.499340	NaN	7.058453
0.000000	40.014426	NaN	-25.002753	-40.014426	NaN	25.002753
0.000000	17.598974	NaN	-17.463800	-17.598974	NaN	17.463800
0.000000	-22.298691	NaN	-44.089502	22.298691	NaN	44.089502
0.000000	-5.915359	NaN	14.801296	5.915359	NaN	-14.801296
0.000000	2.019518	NaN	10.974789	-2.019518	NaN	-10.974789
0.000000	27.135267	NaN	-51.827780	-27.135267	NaN	51.827780
0.000000	4.444467	NaN	6.811357	-4.444467	NaN	-6.811357
0.000000	-15.228100	NaN	-8.138848	15.228100	NaN	8.138848
0.000000	43.901107	NaN	-1.076593	-43.901107	NaN	1.076593
0.000000	-35.305026	NaN	-5.056201	35.305026	NaN	5.056201
0.000000	37.654496	NaN	38.220592	-37.654496	NaN	-38.220592
0.000000	29.866389	NaN	-18.853455	-29.866389	NaN	18.853455
0.000000	-41.662130	NaN	-8.187629	41.662130	NaN	8.187629
0.000000	13.786216	NaN	13.664100	-13.786216	NaN	-13.664100
0.000000	56.091062	NaN	51.307064	-56.091062	NaN	-51.307064
0.000000	34.000612	NaN	-29.025886	-34.000612	NaN	29.025886
0.000000	10.702150	NaN	-50.787646	-10.702150	NaN	50.787646
0.000000	-33.413374	NaN	-2.283340	33.413374	NaN	2.283340
0.000000	26.912226	NaN	34.904166	-26.912226	NaN	-34.904166
0.000000	56.379388	NaN	-2.662250	-56.379388	NaN	2.662250
0.000000	38.796755	NaN	25.965546	-38.796755	NaN	-25.965546
0.000000	-1.867429	NaN	-1.251980	1.867429	NaN	1.251980
0.000000	-20.441764	NaN	-2.995274	20.441764	NaN	2.995274
0.000000	-2.277578	NaN	-13.410329	2.277578	NaN	13.410329
0.000000	40.012832	NaN	-12.954826	-40.012832	NaN	12.954826
0.000000	17.456681	NaN	36.142442	-17.456681	NaN	-36.142442
0.000000	60.219852	NaN	39.694488	-60.219852	NaN	-39.694488
0.000000	9.339880	NaN	28.166103	-9.339880	NaN	-28.166103
0.000000	4.951299	NaN	-61.862220	-4.951299	NaN	61.862220
0.000000	18.205583	NaN	-18.055427	-18.205583	NaN	18.055427
0.000000	6.328504	NaN	-0.844582	-6.328504	NaN	0.844582
0.000000	13.418064	NaN	-11.471474	-13.418064	NaN	11.471474
0.000000	41.374745	NaN	21.135279	-41.374745	NaN	-21.135279
0.000000	31.974389	NaN	-23.204191	-31.974389	NaN	23.204191
0.000000	22.647473	NaN	29.374683	-22.647473	NaN	-29.374683
0.000000	33.715197	NaN	-8.366181	-33.715197	NaN	8.366181
0.000000	-48.780346	NaN	-8.829872	48.780346	NaN	8.829872
0.000000	3.316080	NaN	-15.368041	-3.316080	NaN	15.368041
0.000000	40.522861	NaN	-8.863261	-40.522861	NaN	8.863261
0.000000	22.142570	NaN	-44.545989	-22.142570	NaN	44.545989
0.000000	50.389526	NaN	-41.986309	-50.389526	NaN	41.986309
0.000000	-8.313981	NaN	-6.665828	8.313981	NaN	6.665828
0.000000	46.366522	NaN	8.496408	-46.366522	NaN	-8.496408
0.000000	15.971178	NaN	-25.983409	-15.971178	NaN	25.983409
0.000000	5.462226	NaN	-18.366186	-5.462226	NaN	18.366186
0.000000	-18.014879	NaN	9.567441	18.014879	NaN	-9.567441
0.000000	-4.332313	NaN	-7.546435	4.332313	NaN	7.546435
0.000000	12.390176	NaN	-0.838658	-12.390176	NaN	0.838658
0.000000	-81.535770	NaN	-7.525219	81.535770	NaN	7.525219
0.000000	-3.916989	NaN	-46.485381	3.916989	NaN	46.485381
0.000000	11.760370	NaN	-15.363001	-11.760370	NaN	15.363001
0.000000	24.973899	NaN	-28.113243	-24.973899	NaN	28.113243
0.000000	40.860437	NaN	-60.717669	-40.860437	NaN	60.717669
0.000000	13.675417	NaN	13.669910	-13.675417	NaN	-13.669910
0.000000	37.352825	NaN	39.076454	-37.352825	NaN	-39.076454
0.000000	-28.567952	NaN	7.971261	28.567952	NaN	-7.971261
0.000000	56.565011	NaN	-2.674981	-56.565011	NaN	2.674981
0.000000	35.109158	NaN	18.298192	-35.109158	NaN	-18.298192
0.000000	24.029189	NaN	-0.442525	-24.029189	NaN	0.442525
0.000000	23.025471	NaN	-34.627506	-23.025471	NaN	34.627506
0.000000	14.775704	NaN	2.964972	-14.775704	NaN	-2.964972
0.000000	4.841243	NaN	-5.722693	-4.841243	NaN	5.722693
0.000000	36.274683	NaN	24.058338	-36.274683	NaN	-24.058338
0.000000	31.330079	NaN	-35.321189	-31.330079	NaN	35.321189
0.000000	-6.564899	NaN	-2.584061	6.564899	NaN	2.584061
0.000000	53.397290	NaN	-1.069409	-53.397290	NaN	1.069409
0.000000	-17.783683	NaN	-52.285772	17.783683	NaN	52.285772
0.000000	-5.867147	NaN	-13.316238	5.867147	NaN	13.316238
0.000000	23.083708	NaN	-2.585308	-23.083708	NaN	2.585308
0.000000	63.805160	NaN	19.869214	-63.805160	NaN	-19.869214
0.000000	14.083174	NaN	-45.411497	-14.083174	NaN	45.411497
0.000000	49.057168	NaN	-53.146224	-49.057168	NaN	53.146224
0.000000	34.441927	NaN	-12.423856	-34.441927	NaN	12.423856
0.000000	41.079139	NaN	-7.720294	-41.079139	NaN	7.720294
0.000000	-7.794288	NaN	5.041334	7.794288	NaN	-5.041334
0.000000	9.369201	NaN	4.536877	-9.369201	NaN	-4.536877
0.000000	17.509271	NaN	-16.404676	-17.509271	NaN	16.404676
0.000000	47.456976	NaN	17.836447	-47.456976	NaN	-17.836447
0.000000	-6.827179	NaN	2.680162	6.827179	NaN	-2.680162
0.000000	26.738802	NaN	-34.323107	-26.738802	NaN	34.323107
0.000000	13.425439	NaN	22.200562	-13.425439	NaN	-22.200562
0.000000	32.616231	NaN	-4.094484	-32.616231	NaN	4.094484
0.000000	-44.785891	NaN	34.884475	44.785891	NaN	-34.884475
0.000000	24.380306	NaN	-14.823593	-24.380306	NaN	14.823593
0.000000	2.710092	NaN	18.569523	-2.710092	NaN	-18.569523
0.000000	35.797271	NaN	-20.191247	-35.797271	NaN	20.191247
0.000000	42.335751	NaN	-1.089446	-42.335751	NaN	1.089446
0.000000	35.746461	NaN	-12.814526	-35.746461	NaN	12.814526
0.000000	2.463676	NaN	-8.348266	-2.463676	NaN	8.348266
0.000000	24.905080	NaN	8.506272	-24.905080	NaN	-8.506272
0.000000	-26.468442	NaN	-30.228951	26.468442	NaN	30.228951
0.000000	44.237968	NaN	-2.249952	-44.237968	NaN	2.249952
0.000000	18.848417	NaN	-24.268128	-18.848417	NaN	24.268128
0.000000	21.780816	NaN	0.385226	-21.780816	NaN	-0.385226
0.000000	-25.108897	NaN	-13.523942	25.108897	NaN	13.523942
0.000000	32.823293	NaN	46.899890	-32.823293	NaN	-46.899890
0.000000	25.735961	NaN	13.169442	-25.735961	NaN	-13.169442
0.000000	27.378418	NaN	-0.781356	-27.378418	NaN	0.781356
0.000000	0.146720	NaN	-6.854505	-0.146720	NaN	6.854505
0.000000	-7.001790	NaN	19.072925	7.001790	NaN	-19.072925
0.000000	-143.420533	NaN	-17.746619	143.420533	NaN	17.746619
0.000000	4.471191	NaN	-3.644878	-4.471191	NaN	3.644878
0.000000	29.512253	NaN	8.258747	-29.512253	NaN	-8.258747
0.000000	-13.895565	NaN	-39.582975	13.895565	NaN	39.582975
0.000000	35.479155	NaN	13.890848	-35.479155	NaN	-13.890848
0.000000	13.672834	NaN	10.549717	-13.672834	NaN	-10.549717
0.000000	48.961158	NaN	17.671395	-48.961158	NaN	-17.671395
0.000000	-5.926882	NaN	-12.527657	5.926882	NaN	12.527657
0.000000	43.410322	NaN	22.986851	-43.410322	NaN	-22.986851
0.000000	41.635292	NaN	16.981688	-41.635292	NaN	-16.981688
0.000000	72.574845	NaN	18.967124	-72.574845	NaN	-18.967124
0.000000	-33.424294	NaN	0.508423	33.424294	NaN	-0.508423
0.000000	4.507653	NaN	-11.438919	-4.507653	NaN	11.438919
0.000000	63.477305	NaN	-25.863502	-63.477305	NaN	25.863502
0.000000	-17.938178	NaN	-2.012753	17.938178	NaN	2.012753
0.000000	-13.711523	NaN	-22.713965	13.711523	NaN	22.713965
0.000000	64.701404	NaN	18.685864	-64.701404	NaN	-18.685864
0.000000	18.875972	NaN	1.474827	-18.875972	NaN	-1.474827
0.000000	28.164370	NaN	-25.211162	-28.164370	NaN	25.211162
0.000000	40.662906	NaN	8.552558	-40.662906	NaN	-8.552558
0.000000	-16.286865	NaN	-22.691445	16.286865	NaN	22.691445
0.000000	60.933870	NaN	21.036704	-60.933870	NaN	-21.036704
0.000000	52.027433	NaN	-0.034896	-52.027433	NaN	0.034896
0.000000	35.734122	NaN	37.289812	-35.734122	NaN	-37.289812
0.000000	34.644916	NaN	39.905138	-34.644916	NaN	-39.905138
0.000000	66.412777	NaN	13.543016	-66.412777	NaN	-13.543016
0.000000	26.215618	NaN	-73.704844	-26.215618	NaN	73.704844
0.000000	34.776506	NaN	-26.837797	-34.776506	NaN	26.837797
0.000000	-40.966590	NaN	-8.441807	40.966590	NaN	8.441807
0.000000	42.163854	NaN	-53.515375	-42.163854	NaN	53.515375
0.000000	41.329799	NaN	-90.656654	-41.329799	NaN	90.656654
0.000000	13.962455	NaN	-8.451053	-13.962455	NaN	8.451053
0.000000	1.484989	NaN	-8.345411	-1.484989	NaN	8.345411
0.000000	27.596043	NaN	-4.982382	-27.596043	NaN	4.982382
0.000000	27.099739	NaN	-24.747694	-27.099739	NaN	24.747694
0.000000	-17.308910	NaN	-18.883224	17.308910	NaN	18.883224
0.000000	40.287939	NaN	28.073004	-40.287939	NaN	-28.073004
0.000000	12.226234	NaN	17.404576	-12.226234	NaN	-17.404576
0.000000	26.818155	NaN	-57.143540	-26.818155	NaN	57.143540
0.000000	8.307953	NaN	-40.483022	-8.307953	NaN	40.483022
0.000000	15.250995	NaN	6.080044	-15.250995	NaN	-6.080044
0.000000	-82.966372	NaN	-33.622247	82.966372	NaN	33.622247
0.000000	14.513222	NaN	-33.682420	-14.513222	NaN	33.682420
0.000000	41.337916	NaN	32.891775	-41.337916	NaN	-32.891775
0.000000	24.459246	NaN	5.680545	-24.459246	NaN	-5.680545
0.000000	34.563992	NaN	22.610070	-34.563992	NaN	-22.610070
0.000000	-22.758767	NaN	38.996391	22.758767	NaN	-38.996391
0.000000	25.392131	NaN	1.160445	-25.392131	NaN	-1.160445
0.000000	44.630289	NaN	-1.955497	-44.630289	NaN	1.955497
0.000000	32.893488	NaN	-24.170687	-32.893488	NaN	24.170687
0.000000	13.642835	NaN	-52.620268	-13.642835	NaN	52.620268
0.000000	16.480045	NaN	-1.422833	-16.480045	NaN	1.422833
0.000000	22.541539	NaN	-20.823090	-22.541539	NaN	20.823090
0.000000	26.040650	NaN	20.993774	-26.040650	NaN	-20.993774
0.000000	-10.063887	NaN	-34.593196	10.063887	NaN	34.593196
0.000000	28.831911	NaN	0.962083	-28.831911	NaN	-0.962083
0.000000	6.862005	NaN	-36.814137	-6.862005	NaN	36.814137
0.000000	40.793050	NaN	-9.800374	-40.793050	NaN	9.800374
0.000000	16.567112	NaN	-5.147262	-16.567112	NaN	5.147262
0.000000	23.884655	NaN	-6.139363	-23.884655	NaN	6.139363
0.000000	41.453889	NaN	1.103400	-41.453889	NaN	-1.103400
0.000000	59.973797	NaN	22.471022	-59.973797	NaN	-22.471022
0.000000	18.512152	NaN	-63.034162	-18.512152	NaN	63.034162
0.000000	5.333245	NaN	-57.311247	-5.333245	NaN	57.311247
0.000000	28.057966	NaN	-9.890746	-28.057966	NaN	9.890746
0.000000	42.897593	NaN	9.576713	-42.897593	NaN	-9.576713
0.000000	-43.102613	NaN	-7.464364	43.102613	NaN	7.464364
0.000000	-19.781710	NaN	-50.382033	19.781710	NaN	50.382033
0.000000	15.088966	NaN	-0.132876	-15.088966	NaN	0.132876
0.000000	34.335713	NaN	30.625694	-34.335713	NaN	-30.625694
0.000000	5.747600	NaN	19.884658	-5.747600	NaN	-19.884658
0.000000	8.781347	NaN	-3.558144	-8.781347	NaN	3.558144
0.000000	21.628367	NaN	-20.062355	-21.628367	NaN	20.062355
0.000000	38.619451	NaN	14.328322	-38.619451	NaN	-14.328322
0.000000	47.935584	NaN	8.447299	-47.935584	NaN	-8.447299
0.000000	43.078470	NaN	-4.236963	-43.078470	NaN	4.236963
0.000000	21.521740	NaN	9.591475	-21.521740	NaN	-9.591475
0.000000	23.341521	NaN	-6.298204	-23.341521	NaN	6.298204
0.000000	29.223859	NaN	-20.786627	-29.223859	NaN	20.786627
0.000000	-3.053393	NaN	-8.704069	3.053393	NaN	8.704069
0.000000	-31.778106	NaN	-55.842908	31.778106	NaN	55.842908
0.000000	30.842987	NaN	-34.888444	-30.842987	NaN	34.888444
0.000000	11.936985	NaN	-7.289520	-11.936985	NaN	7.289520
0.000000	7.680462	NaN	-3.852662	-7.680462	NaN	3.852662
0.000000	4.411866	NaN	-28.414789	-4.411866	NaN	28.414789
0.000000	29.254766	NaN	42.165381	-29.254766	NaN	-42.165381
0.000000	6.391544	NaN	-16.022086	-6.391544	NaN	16.022086
0.000000	6.888010	NaN	5.525113	-6.888010	NaN	-5.525113
0.000000	24.305683	NaN	4.817757	-24.305683	NaN	-4.817757
0.000000	-65.462874	NaN	1.527534	65.462874	NaN	-1.527534
0.000000	-5.215434	NaN	-1.433507	5.215434	NaN	1.433507
0.000000	22.098168	NaN	-40.058377	-22.098168	NaN	40.058377
0.000000	-29.354259	NaN	-46.505863	29.354259	NaN	46.505863
0.000000	33.222982	NaN	-37.555262	-33.222982	NaN	37.555262
0.000000	23.071909	NaN	-18.384481	-23.071909	NaN	18.384481
0.000000	58.054058	NaN	-11.212661	-58.054058	NaN	11.212661
0.000000	47.444346	NaN	17.390809	-47.444346	NaN	-17.390809
0.000000	9.492960	NaN	-2.071871	-9.492960	NaN	2.071871
0.000000	-5.024844	NaN	1.424570	5.024844	NaN	-1.424570
0.000000	30.092019	NaN	-2.267417	-30.092019	NaN	2.267417
0.000000	36.040479	NaN	-10.553971	-36.040479	NaN	10.553971
0.000000	9.705092	NaN	-87.770757	-9.705092	NaN	87.770757
0.000000	7.172822	NaN	-40.829730	-7.172822	NaN	40.829730
0.000000	18.538543	NaN	20.079143	-18.538543	NaN	-20.079143
0.000000	52.248723	NaN	34.819925	-52.248723	NaN	-34.819925
0.000000	4.347752	NaN	-7.150710	-4.347752	NaN	7.150710
0.000000	-27.716358	NaN	-41.003652	27.716358	NaN	41.003652
0.000000	-2.018902	NaN	-55.971779	2.018902	NaN	55.971779
0.000000	-15.918700	NaN	-22.735999	15.918700	NaN	22.735999
0.000000	42.819107	NaN	20.683899	-42.819107	NaN	-20.683899
0.000000	77.509490	NaN	1.111892	-77.509490	NaN	-1.111892
0.000000	41.067049	NaN	44.726245	-41.067049	NaN	-44.726245
0.000000	47.220996	NaN	19.222284	-47.220996	NaN	-19.222284
0.000000	-8.401430	NaN	-11.667598	8.401430	NaN	11.667598
0.000000	-10.746930	NaN	-20.238943	10.746930	NaN	20.238943
0.000000	14.642093	NaN	-16.355177	-14.642093	NaN	16.355177
0.000000	-5.641104	NaN	7.987763	5.641104	NaN	-7.987763
0.000000	26.034407	NaN	22.399508	-26.034407	NaN	-22.399508
0.000000	30.087100	NaN	-4.058914	-30.087100	NaN	4.058914
0.000000	7.130885	NaN	-9.296872	-7.130885	NaN	9.296872
0.000000	24.994985	NaN	-13.825563	-24.994985	NaN	13.825563
0.000000	-17.761209	NaN	-0.076794	17.761209	NaN	0.076794
0.000000	28.428017	NaN	-4.226153	-28.428017	NaN	4.226153
0.000000	16.907680	NaN	21.229391	-16.907680	NaN	-21.229391
0.000000	13.788517	NaN	-18.525658	-13.788517	NaN	18.525658
0.000000	23.784449	NaN	-5.221151	-23.784449	NaN	5.221151
0.000000	35.269181	NaN	-57.583269	-35.269181	NaN	57.583269
0.000000	18.784509	NaN	10.660467	-18.784509	NaN	-10.660467
0.000000	14.863199	NaN	-46.380084	-14.863199	NaN	46.380084
0.000000	42.471524	NaN	16.748128	-42.471524	NaN	-16.748128
0.000000	-7.892988	NaN	21.184132	7.892988	NaN	-21.184132
0.000000	60.351392	NaN	8.809052	-60.351392	NaN	-8.809052
0.000000	34.996619	NaN	-15.019327	-34.996619	NaN	15.019327
0.000000	-6.491254	NaN	-46.418125	6.491254	NaN	46.418125
0.000000	-11.437573	NaN	18.000585	11.437573	NaN	-18.000585
0.000000	27.223432	NaN	32.588065	-27.223432	NaN	-32.588065
0.000000	-5.391272	NaN	-8.093887	5.391272	NaN	8.093887
0.000000	40.858565	NaN	-30.940615	-40.858565	NaN	30.940615
0.000000	-0.704918	NaN	-1.110515	0.704918	NaN	1.110515
0.000000	-1.478748	NaN	-26.361023	1.478748	NaN	26.361023
0.000000	41.312698	NaN	-26.482031	-41.312698	NaN	26.482031
0.000000	40.404624	NaN	-14.372257	-40.404624	NaN	14.372257
0.000000	14.567858	NaN	-12.754567	-14.567858	NaN	12.754567
0.000000	46.848196	NaN	7.067028	-46.848196	NaN	-7.067028
0.000000	7.664182	NaN	11.700880	-7.664182	NaN	-11.700880
0.000000	1.820441	NaN	6.391061	-1.820441	NaN	-6.391061
0.000000	29.163070	NaN	-11.073557	-29.163070	NaN	11.073557
0.000000	50.068546	NaN	36.710295	-50.068546	NaN	-36.710295
0.000000	23.995216	NaN	8.560337	-23.995216	NaN	-8.560337
0.000000	11.764293	NaN	31.722348	-11.764293	NaN	-31.722348
0.000000	5.446293	NaN	22.401468	-5.446293	NaN	-22.401468
0.000000	38.378434	NaN	10.482457	-38.378434	NaN	-10.482457
0.000000	62.093166	NaN	37.090780	-62.093166	NaN	-37.090780
0.000000	-29.863420	NaN	6.690947	29.863420	NaN	-6.690947
0.000000	-1.715240	NaN	19.734563	1.715240	NaN	-19.734563
0.000000	17.044941	NaN	18.635202	-17.044941	NaN	-18.635202
0.000000	26.680226	NaN	-2.251263	-26.680226	NaN	2.251263
0.000000	42.579662	NaN	-19.504357	-42.579662	NaN	19.504357
