# Supplementary material for: Combined Influences of Model Choice, Data Quality, and Data Quantity When Estimating Population Trends
Source: PLoS One. 2015 Jul 15;10(7):e0132255. doi: 10.1371/journal.pone.0132255 (PMC4503393; doi:10.1371/journal.pone.0132255)
Supplement: S1 Dataset — Files are organized by model type and by the input lambda value. (ZIP) [file pone.0132255.s002.zip › Snail/sims_lambda_1_0/simulationOutput_1_0_0_0.3_5.xls]

Percent_Decline_True	Median_Percent_Decline_Matrix	Median_Percent_Decline_Matrix_stable	Median_Percent_Decline_Scalar	Difference_True_Matrix	Difference_True_Matrix_Stable	Difference_True_Scalar
0.000000	-16.699383	NaN	7.112207	16.699383	NaN	-7.112207
0.000000	-62.619048	NaN	-142.667148	62.619048	NaN	142.667148
0.000000	74.603180	NaN	4.747682	-74.603180	NaN	-4.747682
0.000000	-17.998316	NaN	-38.851991	17.998316	NaN	38.851991
0.000000	82.858186	NaN	41.502884	-82.858186	NaN	-41.502884
0.000000	31.824748	NaN	62.117422	-31.824748	NaN	-62.117422
0.000000	56.689827	NaN	5.114221	-56.689827	NaN	-5.114221
0.000000	-38.189252	NaN	-61.932153	38.189252	NaN	61.932153
0.000000	37.277932	NaN	-1.511416	-37.277932	NaN	1.511416
0.000000	5.939309	NaN	-140.342754	-5.939309	NaN	140.342754
0.000000	67.801481	NaN	-1.565901	-67.801481	NaN	1.565901
0.000000	-4.963424	NaN	-46.520483	4.963424	NaN	46.520483
0.000000	-21.194093	NaN	8.282813	21.194093	NaN	-8.282813
0.000000	45.053880	NaN	-59.470300	-45.053880	NaN	59.470300
0.000000	10.293114	NaN	32.886945	-10.293114	NaN	-32.886945
0.000000	40.894891	NaN	23.734821	-40.894891	NaN	-23.734821
0.000000	-13.843262	NaN	57.372717	13.843262	NaN	-57.372717
0.000000	-25.115545	NaN	-53.141859	25.115545	NaN	53.141859
0.000000	-64.731159	NaN	2.167584	64.731159	NaN	-2.167584
0.000000	27.284721	NaN	-29.235073	-27.284721	NaN	29.235073
0.000000	11.755501	NaN	10.911329	-11.755501	NaN	-10.911329
0.000000	32.957828	NaN	38.076683	-32.957828	NaN	-38.076683
0.000000	68.489103	NaN	29.841973	-68.489103	NaN	-29.841973
0.000000	80.664180	NaN	17.483104	-80.664180	NaN	-17.483104
0.000000	54.480098	NaN	-98.472605	-54.480098	NaN	98.472605
0.000000	26.727919	NaN	-78.038295	-26.727919	NaN	78.038295
0.000000	54.599385	NaN	16.096576	-54.599385	NaN	-16.096576
0.000000	24.308276	NaN	-42.404888	-24.308276	NaN	42.404888
0.000000	-36.568807	NaN	-22.544938	36.568807	NaN	22.544938
0.000000	-56.839927	NaN	-93.544086	56.839927	NaN	93.544086
0.000000	-138.020128	NaN	-166.376899	138.020128	NaN	166.376899
0.000000	1.845546	NaN	11.162540	-1.845546	NaN	-11.162540
0.000000	53.556656	NaN	11.842293	-53.556656	NaN	-11.842293
0.000000	-35.084577	NaN	2.309251	35.084577	NaN	-2.309251
0.000000	31.172985	NaN	47.675415	-31.172985	NaN	-47.675415
0.000000	-28.104188	NaN	-1.804819	28.104188	NaN	1.804819
0.000000	54.471219	NaN	61.788168	-54.471219	NaN	-61.788168
0.000000	49.808835	NaN	28.662058	-49.808835	NaN	-28.662058
0.000000	1.531480	NaN	7.750305	-1.531480	NaN	-7.750305
0.000000	21.445812	NaN	31.067716	-21.445812	NaN	-31.067716
0.000000	-32.954604	NaN	20.220339	32.954604	NaN	-20.220339
0.000000	39.212181	NaN	37.736175	-39.212181	NaN	-37.736175
0.000000	22.938055	NaN	-60.869934	-22.938055	NaN	60.869934
0.000000	49.587080	NaN	-45.381379	-49.587080	NaN	45.381379
0.000000	65.998317	NaN	14.941379	-65.998317	NaN	-14.941379
0.000000	72.851734	NaN	39.817492	-72.851734	NaN	-39.817492
0.000000	-7.625639	NaN	17.387427	7.625639	NaN	-17.387427
0.000000	-29.563174	NaN	-170.372771	29.563174	NaN	170.372771
0.000000	-28.499490	NaN	-105.927609	28.499490	NaN	105.927609
0.000000	-112.172153	NaN	-31.278828	112.172153	NaN	31.278828
0.000000	72.327832	NaN	11.513134	-72.327832	NaN	-11.513134
0.000000	60.754992	NaN	36.185828	-60.754992	NaN	-36.185828
0.000000	47.586326	NaN	-31.103812	-47.586326	NaN	31.103812
0.000000	4.583620	NaN	-1.648784	-4.583620	NaN	1.648784
0.000000	-47.067283	NaN	-54.862789	47.067283	NaN	54.862789
0.000000	-33.777181	NaN	-277.905821	33.777181	NaN	277.905821
0.000000	20.048661	NaN	28.089653	-20.048661	NaN	-28.089653
0.000000	46.194830	NaN	28.438670	-46.194830	NaN	-28.438670
0.000000	-38.155183	NaN	36.250039	38.155183	NaN	-36.250039
0.000000	50.609107	NaN	30.749397	-50.609107	NaN	-30.749397
0.000000	52.148218	NaN	29.005138	-52.148218	NaN	-29.005138
0.000000	32.843867	NaN	54.120385	-32.843867	NaN	-54.120385
0.000000	79.619071	NaN	34.226282	-79.619071	NaN	-34.226282
0.000000	-104.088008	NaN	21.203565	104.088008	NaN	-21.203565
0.000000	54.562328	NaN	-25.076988	-54.562328	NaN	25.076988
0.000000	-28.398974	NaN	-74.548286	28.398974	NaN	74.548286
0.000000	-95.147662	NaN	-16.645447	95.147662	NaN	16.645447
0.000000	10.763798	NaN	-36.570250	-10.763798	NaN	36.570250
0.000000	41.958903	NaN	21.673718	-41.958903	NaN	-21.673718
0.000000	39.706708	NaN	-13.044767	-39.706708	NaN	13.044767
0.000000	15.933053	NaN	-259.433962	-15.933053	NaN	259.433962
0.000000	-26.675826	NaN	-32.560713	26.675826	NaN	32.560713
0.000000	17.113496	NaN	31.968647	-17.113496	NaN	-31.968647
0.000000	54.691790	NaN	40.475952	-54.691790	NaN	-40.475952
0.000000	70.642020	NaN	-15.432776	-70.642020	NaN	15.432776
0.000000	-203.551750	NaN	-129.439206	203.551750	NaN	129.439206
0.000000	-72.120023	NaN	-23.830405	72.120023	NaN	23.830405
0.000000	-25.326748	NaN	-15.378006	25.326748	NaN	15.378006
0.000000	27.571480	NaN	3.500518	-27.571480	NaN	-3.500518
0.000000	-5.583655	NaN	24.344133	5.583655	NaN	-24.344133
0.000000	72.777547	NaN	-74.987085	-72.777547	NaN	74.987085
0.000000	48.295988	NaN	29.419100	-48.295988	NaN	-29.419100
0.000000	-44.766673	NaN	-42.220649	44.766673	NaN	42.220649
0.000000	63.822433	NaN	51.504842	-63.822433	NaN	-51.504842
0.000000	-15.862732	NaN	-23.165942	15.862732	NaN	23.165942
0.000000	67.671812	NaN	35.011546	-67.671812	NaN	-35.011546
0.000000	42.580689	NaN	64.696934	-42.580689	NaN	-64.696934
0.000000	8.350605	NaN	-12.567474	-8.350605	NaN	12.567474
0.000000	80.236170	NaN	45.084536	-80.236170	NaN	-45.084536
0.000000	81.468792	NaN	25.266448	-81.468792	NaN	-25.266448
0.000000	23.076857	NaN	-47.577273	-23.076857	NaN	47.577273
0.000000	39.943882	NaN	-11.618748	-39.943882	NaN	11.618748
0.000000	61.465524	NaN	42.398073	-61.465524	NaN	-42.398073
0.000000	7.877921	NaN	-84.869000	-7.877921	NaN	84.869000
0.000000	-11.375141	NaN	-31.699010	11.375141	NaN	31.699010
0.000000	56.759261	NaN	39.948482	-56.759261	NaN	-39.948482
0.000000	13.144388	NaN	21.655413	-13.144388	NaN	-21.655413
0.000000	15.413655	NaN	-151.638202	-15.413655	NaN	151.638202
0.000000	62.513765	NaN	-52.002952	-62.513765	NaN	52.002952
0.000000	60.660839	NaN	19.138483	-60.660839	NaN	-19.138483
0.000000	24.729869	NaN	38.093019	-24.729869	NaN	-38.093019
0.000000	14.720426	NaN	12.615009	-14.720426	NaN	-12.615009
0.000000	-67.481152	NaN	-40.460638	67.481152	NaN	40.460638
0.000000	38.069657	NaN	-49.517018	-38.069657	NaN	49.517018
0.000000	31.636423	NaN	-101.836749	-31.636423	NaN	101.836749
0.000000	-49.241943	NaN	-72.625404	49.241943	NaN	72.625404
0.000000	18.988735	NaN	11.074385	-18.988735	NaN	-11.074385
0.000000	-10.827262	NaN	-45.629953	10.827262	NaN	45.629953
0.000000	70.404771	NaN	2.499827	-70.404771	NaN	-2.499827
0.000000	-79.118005	NaN	-66.861449	79.118005	NaN	66.861449
0.000000	-97.495058	NaN	-119.613827	97.495058	NaN	119.613827
0.000000	71.519262	NaN	50.432162	-71.519262	NaN	-50.432162
0.000000	-58.053198	NaN	-24.128760	58.053198	NaN	24.128760
0.000000	76.721434	NaN	-61.031008	-76.721434	NaN	61.031008
0.000000	22.360222	NaN	2.549784	-22.360222	NaN	-2.549784
0.000000	15.876828	NaN	-78.997184	-15.876828	NaN	78.997184
0.000000	0.621573	NaN	7.289406	-0.621573	NaN	-7.289406
0.000000	14.048477	NaN	6.622431	-14.048477	NaN	-6.622431
0.000000	59.747258	NaN	70.076673	-59.747258	NaN	-70.076673
0.000000	24.591840	NaN	21.060748	-24.591840	NaN	-21.060748
0.000000	73.579323	NaN	44.453645	-73.579323	NaN	-44.453645
0.000000	18.604882	NaN	-39.807060	-18.604882	NaN	39.807060
0.000000	-14.896842	NaN	-1.145788	14.896842	NaN	1.145788
0.000000	22.036608	NaN	-16.167800	-22.036608	NaN	16.167800
0.000000	1.108081	NaN	14.180864	-1.108081	NaN	-14.180864
0.000000	58.621899	NaN	48.481689	-58.621899	NaN	-48.481689
0.000000	-11.816751	NaN	14.442973	11.816751	NaN	-14.442973
0.000000	-36.414527	NaN	-45.640239	36.414527	NaN	45.640239
0.000000	3.147475	NaN	25.144508	-3.147475	NaN	-25.144508
0.000000	56.366679	NaN	35.427733	-56.366679	NaN	-35.427733
0.000000	66.546319	NaN	9.513591	-66.546319	NaN	-9.513591
0.000000	-106.391107	NaN	-110.416001	106.391107	NaN	110.416001
0.000000	13.828731	NaN	10.197466	-13.828731	NaN	-10.197466
0.000000	53.339426	NaN	30.427771	-53.339426	NaN	-30.427771
0.000000	-35.478114	NaN	63.768704	35.478114	NaN	-63.768704
0.000000	23.063735	NaN	26.059710	-23.063735	NaN	-26.059710
0.000000	-82.734519	NaN	-205.347029	82.734519	NaN	205.347029
0.000000	50.045005	NaN	44.008991	-50.045005	NaN	-44.008991
0.000000	62.601484	NaN	47.756115	-62.601484	NaN	-47.756115
0.000000	-24.508793	NaN	-15.367154	24.508793	NaN	15.367154
0.000000	-144.886402	NaN	-152.926375	144.886402	NaN	152.926375
0.000000	67.599061	NaN	39.133886	-67.599061	NaN	-39.133886
0.000000	35.191503	NaN	-14.514791	-35.191503	NaN	14.514791
0.000000	48.756545	NaN	-2.196069	-48.756545	NaN	2.196069
0.000000	55.345152	NaN	38.742101	-55.345152	NaN	-38.742101
0.000000	72.359330	NaN	40.747099	-72.359330	NaN	-40.747099
0.000000	-7.564744	NaN	-0.824989	7.564744	NaN	0.824989
0.000000	55.347226	NaN	21.593836	-55.347226	NaN	-21.593836
0.000000	-100.494175	NaN	-15.554938	100.494175	NaN	15.554938
0.000000	-23.546893	NaN	-81.126518	23.546893	NaN	81.126518
0.000000	51.378651	NaN	22.511306	-51.378651	NaN	-22.511306
0.000000	33.189380	NaN	10.168597	-33.189380	NaN	-10.168597
0.000000	40.239555	NaN	9.321683	-40.239555	NaN	-9.321683
0.000000	44.603382	NaN	-9.136344	-44.603382	NaN	9.136344
0.000000	-141.586282	NaN	-23.667720	141.586282	NaN	23.667720
0.000000	-60.925788	NaN	-115.712368	60.925788	NaN	115.712368
0.000000	75.448309	NaN	26.696057	-75.448309	NaN	-26.696057
0.000000	8.848372	NaN	1.725212	-8.848372	NaN	-1.725212
0.000000	33.500038	NaN	29.376843	-33.500038	NaN	-29.376843
0.000000	15.284666	NaN	-111.543089	-15.284666	NaN	111.543089
0.000000	19.484471	NaN	16.307490	-19.484471	NaN	-16.307490
0.000000	86.507075	NaN	80.807165	-86.507075	NaN	-80.807165
0.000000	12.071714	NaN	-11.726151	-12.071714	NaN	11.726151
0.000000	26.114014	NaN	-12.024076	-26.114014	NaN	12.024076
0.000000	55.129074	NaN	-27.398748	-55.129074	NaN	27.398748
0.000000	35.254435	NaN	59.738347	-35.254435	NaN	-59.738347
0.000000	27.509080	NaN	30.183427	-27.509080	NaN	-30.183427
0.000000	15.763074	NaN	-1.598881	-15.763074	NaN	1.598881
0.000000	74.999622	NaN	14.122458	-74.999622	NaN	-14.122458
0.000000	40.005565	NaN	13.899777	-40.005565	NaN	-13.899777
0.000000	0.601740	NaN	-7.020753	-0.601740	NaN	7.020753
0.000000	8.788208	NaN	-52.231269	-8.788208	NaN	52.231269
0.000000	-3.819389	NaN	-109.106341	3.819389	NaN	109.106341
0.000000	5.839753	NaN	44.155910	-5.839753	NaN	-44.155910
0.000000	-72.334476	NaN	-39.937178	72.334476	NaN	39.937178
0.000000	33.013268	NaN	17.718006	-33.013268	NaN	-17.718006
0.000000	27.373251	NaN	35.638407	-27.373251	NaN	-35.638407
0.000000	17.370503	NaN	-3.215518	-17.370503	NaN	3.215518
0.000000	-19.845286	NaN	-21.257159	19.845286	NaN	21.257159
0.000000	45.576035	NaN	-67.014582	-45.576035	NaN	67.014582
0.000000	49.097934	NaN	7.919544	-49.097934	NaN	-7.919544
0.000000	-367.158261	NaN	20.480285	367.158261	NaN	-20.480285
0.000000	-66.767398	NaN	-19.705542	66.767398	NaN	19.705542
0.000000	-2.663589	NaN	21.797761	2.663589	NaN	-21.797761
0.000000	-72.805251	NaN	-5.108533	72.805251	NaN	5.108533
0.000000	-56.195077	NaN	24.461819	56.195077	NaN	-24.461819
0.000000	13.459381	NaN	32.042460	-13.459381	NaN	-32.042460
0.000000	34.972262	NaN	19.580005	-34.972262	NaN	-19.580005
0.000000	-45.441596	NaN	-194.341146	45.441596	NaN	194.341146
0.000000	-17.947777	NaN	4.892855	17.947777	NaN	-4.892855
0.000000	30.862708	NaN	29.915685	-30.862708	NaN	-29.915685
0.000000	-74.945030	NaN	-51.428002	74.945030	NaN	51.428002
0.000000	57.155073	NaN	-38.202525	-57.155073	NaN	38.202525
0.000000	-18.826852	NaN	0.383737	18.826852	NaN	-0.383737
0.000000	29.822987	NaN	45.679502	-29.822987	NaN	-45.679502
0.000000	-13.341643	NaN	-39.857023	13.341643	NaN	39.857023
0.000000	14.289610	NaN	-37.807019	-14.289610	NaN	37.807019
0.000000	-96.079830	NaN	-62.400601	96.079830	NaN	62.400601
0.000000	-18.743580	NaN	-136.294776	18.743580	NaN	136.294776
0.000000	36.374077	NaN	14.143938	-36.374077	NaN	-14.143938
0.000000	-27.615368	NaN	12.206303	27.615368	NaN	-12.206303
0.000000	67.888599	NaN	43.154161	-67.888599	NaN	-43.154161
0.000000	-85.669528	NaN	-22.040630	85.669528	NaN	22.040630
0.000000	21.504224	NaN	-47.518282	-21.504224	NaN	47.518282
0.000000	36.673306	NaN	14.571515	-36.673306	NaN	-14.571515
0.000000	63.448596	NaN	-19.949285	-63.448596	NaN	19.949285
0.000000	87.646214	NaN	73.003086	-87.646214	NaN	-73.003086
0.000000	64.514010	NaN	-31.161330	-64.514010	NaN	31.161330
0.000000	-57.491241	NaN	-11.048870	57.491241	NaN	11.048870
0.000000	66.082731	NaN	-7.321294	-66.082731	NaN	7.321294
0.000000	-9.033215	NaN	-51.775642	9.033215	NaN	51.775642
0.000000	14.157682	NaN	48.558706	-14.157682	NaN	-48.558706
0.000000	22.214592	NaN	14.876804	-22.214592	NaN	-14.876804
0.000000	-15.938576	NaN	28.300351	15.938576	NaN	-28.300351
0.000000	-63.425699	NaN	-34.023030	63.425699	NaN	34.023030
0.000000	-75.640003	NaN	-54.546587	75.640003	NaN	54.546587
0.000000	72.053408	NaN	47.131846	-72.053408	NaN	-47.131846
0.000000	-167.106000	NaN	-103.081145	167.106000	NaN	103.081145
0.000000	69.318944	NaN	36.593295	-69.318944	NaN	-36.593295
0.000000	49.525265	NaN	-4.707300	-49.525265	NaN	4.707300
0.000000	-4.551880	NaN	-108.763531	4.551880	NaN	108.763531
0.000000	83.685116	NaN	52.821093	-83.685116	NaN	-52.821093
0.000000	56.221589	NaN	29.898895	-56.221589	NaN	-29.898895
0.000000	55.938573	NaN	48.997150	-55.938573	NaN	-48.997150
0.000000	80.977662	NaN	-13.389576	-80.977662	NaN	13.389576
0.000000	18.603247	NaN	12.331242	-18.603247	NaN	-12.331242
0.000000	56.798564	NaN	38.321257	-56.798564	NaN	-38.321257
0.000000	-54.825206	NaN	-12.434094	54.825206	NaN	12.434094
0.000000	-13.360348	NaN	12.132602	13.360348	NaN	-12.132602
0.000000	59.609029	NaN	3.323759	-59.609029	NaN	-3.323759
0.000000	-82.185222	NaN	-57.811400	82.185222	NaN	57.811400
0.000000	37.815704	NaN	-19.578372	-37.815704	NaN	19.578372
0.000000	37.231364	NaN	22.631729	-37.231364	NaN	-22.631729
0.000000	67.414376	NaN	63.921419	-67.414376	NaN	-63.921419
0.000000	41.188443	NaN	57.839584	-41.188443	NaN	-57.839584
0.000000	-20.642392	NaN	-91.368993	20.642392	NaN	91.368993
0.000000	36.331078	NaN	-70.597994	-36.331078	NaN	70.597994
0.000000	70.483509	NaN	13.925803	-70.483509	NaN	-13.925803
0.000000	-93.714480	NaN	-30.671531	93.714480	NaN	30.671531
0.000000	69.011100	NaN	-29.490076	-69.011100	NaN	29.490076
0.000000	18.317908	NaN	-19.220219	-18.317908	NaN	19.220219
0.000000	-48.464985	NaN	-31.029991	48.464985	NaN	31.029991
0.000000	-17.147751	NaN	0.777926	17.147751	NaN	-0.777926
0.000000	29.932752	NaN	43.588709	-29.932752	NaN	-43.588709
0.000000	-66.616308	NaN	13.209168	66.616308	NaN	-13.209168
0.000000	18.566408	NaN	-29.344398	-18.566408	NaN	29.344398
0.000000	47.674891	NaN	17.616858	-47.674891	NaN	-17.616858
0.000000	53.947470	NaN	-85.343276	-53.947470	NaN	85.343276
0.000000	26.416485	NaN	7.231648	-26.416485	NaN	-7.231648
0.000000	37.078530	NaN	8.494894	-37.078530	NaN	-8.494894
0.000000	-27.384358	NaN	-73.812850	27.384358	NaN	73.812850
0.000000	3.478129	NaN	25.860251	-3.478129	NaN	-25.860251
0.000000	-84.981363	NaN	36.437121	84.981363	NaN	-36.437121
0.000000	-7.438470	NaN	30.043212	7.438470	NaN	-30.043212
0.000000	-16.856902	NaN	-65.461086	16.856902	NaN	65.461086
0.000000	60.534625	NaN	-172.085668	-60.534625	NaN	172.085668
0.000000	-37.461876	NaN	-9.241869	37.461876	NaN	9.241869
0.000000	-66.957060	NaN	-16.978257	66.957060	NaN	16.978257
0.000000	34.434489	NaN	46.792015	-34.434489	NaN	-46.792015
0.000000	-11.322038	NaN	-2.952039	11.322038	NaN	2.952039
0.000000	-2.508322	NaN	35.194859	2.508322	NaN	-35.194859
0.000000	-78.814994	NaN	27.397707	78.814994	NaN	-27.397707
0.000000	6.581147	NaN	54.263880	-6.581147	NaN	-54.263880
0.000000	-101.384830	NaN	21.208385	101.384830	NaN	-21.208385
0.000000	46.099080	NaN	62.634130	-46.099080	NaN	-62.634130
0.000000	-38.999506	NaN	15.870956	38.999506	NaN	-15.870956
0.000000	-25.227368	NaN	-73.442715	25.227368	NaN	73.442715
0.000000	-7.803834	NaN	-31.039368	7.803834	NaN	31.039368
0.000000	51.045170	NaN	43.651775	-51.045170	NaN	-43.651775
0.000000	29.874464	NaN	-36.521687	-29.874464	NaN	36.521687
0.000000	19.525901	NaN	-127.347954	-19.525901	NaN	127.347954
0.000000	42.551500	NaN	16.797539	-42.551500	NaN	-16.797539
0.000000	94.796585	NaN	81.408126	-94.796585	NaN	-81.408126
0.000000	42.069304	NaN	9.230246	-42.069304	NaN	-9.230246
0.000000	-43.379195	NaN	-10.892738	43.379195	NaN	10.892738
0.000000	65.792338	NaN	-19.505372	-65.792338	NaN	19.505372
0.000000	-20.976343	NaN	15.619096	20.976343	NaN	-15.619096
0.000000	68.640010	NaN	66.526772	-68.640010	NaN	-66.526772
0.000000	22.590968	NaN	44.901845	-22.590968	NaN	-44.901845
0.000000	-311.644177	NaN	-139.830042	311.644177	NaN	139.830042
0.000000	40.995620	NaN	-154.501227	-40.995620	NaN	154.501227
0.000000	77.469292	NaN	1.356662	-77.469292	NaN	-1.356662
0.000000	90.041521	NaN	-39.268687	-90.041521	NaN	39.268687
0.000000	-74.201337	NaN	-38.746251	74.201337	NaN	38.746251
0.000000	-48.006214	NaN	-11.361273	48.006214	NaN	11.361273
0.000000	-32.606785	NaN	-121.368836	32.606785	NaN	121.368836
0.000000	23.160018	NaN	19.216290	-23.160018	NaN	-19.216290
0.000000	20.942558	NaN	12.781352	-20.942558	NaN	-12.781352
0.000000	5.286467	NaN	11.038381	-5.286467	NaN	-11.038381
0.000000	48.785043	NaN	24.445786	-48.785043	NaN	-24.445786
0.000000	-3.281631	NaN	-29.168025	3.281631	NaN	29.168025
0.000000	31.995302	NaN	9.045026	-31.995302	NaN	-9.045026
0.000000	-19.932204	NaN	-0.313839	19.932204	NaN	0.313839
0.000000	27.774452	NaN	-15.075431	-27.774452	NaN	15.075431
0.000000	20.348895	NaN	21.328470	-20.348895	NaN	-21.328470
0.000000	-54.686271	NaN	10.493464	54.686271	NaN	-10.493464
0.000000	39.968655	NaN	46.614035	-39.968655	NaN	-46.614035
0.000000	-74.071422	NaN	-70.377342	74.071422	NaN	70.377342
0.000000	-13.098045	NaN	-13.123615	13.098045	NaN	13.123615
0.000000	58.336004	NaN	4.002722	-58.336004	NaN	-4.002722
0.000000	3.472749	NaN	-27.418872	-3.472749	NaN	27.418872
0.000000	53.914112	NaN	7.392234	-53.914112	NaN	-7.392234
0.000000	82.888482	NaN	59.837992	-82.888482	NaN	-59.837992
0.000000	33.465575	NaN	-132.065199	-33.465575	NaN	132.065199
0.000000	-323.026661	NaN	-47.386208	323.026661	NaN	47.386208
0.000000	-23.947102	NaN	3.938843	23.947102	NaN	-3.938843
0.000000	24.705195	NaN	-114.292537	-24.705195	NaN	114.292537
0.000000	32.484217	NaN	-51.092902	-32.484217	NaN	51.092902
0.000000	10.619244	NaN	25.544570	-10.619244	NaN	-25.544570
0.000000	-5.675256	NaN	-27.503054	5.675256	NaN	27.503054
0.000000	-97.223686	NaN	1.800500	97.223686	NaN	-1.800500
0.000000	-147.198025	NaN	49.898559	147.198025	NaN	-49.898559
0.000000	-68.972130	NaN	9.459606	68.972130	NaN	-9.459606
0.000000	30.093816	NaN	10.271069	-30.093816	NaN	-10.271069
0.000000	72.598298	NaN	17.064943	-72.598298	NaN	-17.064943
0.000000	34.294849	NaN	23.776830	-34.294849	NaN	-23.776830
0.000000	2.284168	NaN	9.670466	-2.284168	NaN	-9.670466
0.000000	-49.850152	NaN	-69.854960	49.850152	NaN	69.854960
0.000000	36.965560	NaN	-53.721191	-36.965560	NaN	53.721191
0.000000	76.042714	NaN	44.114366	-76.042714	NaN	-44.114366
0.000000	-7.312195	NaN	-9.221392	7.312195	NaN	9.221392
0.000000	-2.348145	NaN	-9.661203	2.348145	NaN	9.661203
0.000000	-24.853359	NaN	-34.093201	24.853359	NaN	34.093201
0.000000	83.635691	NaN	-24.640914	-83.635691	NaN	24.640914
0.000000	15.909509	NaN	27.925940	-15.909509	NaN	-27.925940
0.000000	2.355768	NaN	-190.633579	-2.355768	NaN	190.633579
0.000000	20.759547	NaN	-19.329134	-20.759547	NaN	19.329134
0.000000	16.004680	NaN	51.579204	-16.004680	NaN	-51.579204
0.000000	29.018605	NaN	27.540906	-29.018605	NaN	-27.540906
0.000000	0.565713	NaN	10.679663	-0.565713	NaN	-10.679663
0.000000	52.872808	NaN	-159.137350	-52.872808	NaN	159.137350
0.000000	1.848320	NaN	31.618996	-1.848320	NaN	-31.618996
0.000000	7.402269	NaN	-68.009922	-7.402269	NaN	68.009922
0.000000	-103.590688	NaN	-44.703209	103.590688	NaN	44.703209
0.000000	34.196968	NaN	-3.254145	-34.196968	NaN	3.254145
0.000000	-47.085937	NaN	17.599763	47.085937	NaN	-17.599763
0.000000	-47.576515	NaN	-39.637984	47.576515	NaN	39.637984
0.000000	26.857564	NaN	-2.200387	-26.857564	NaN	2.200387
0.000000	-50.587545	NaN	46.173492	50.587545	NaN	-46.173492
0.000000	82.550396	NaN	41.638448	-82.550396	NaN	-41.638448
0.000000	-184.305915	NaN	-47.277435	184.305915	NaN	47.277435
0.000000	13.214241	NaN	-35.984707	-13.214241	NaN	35.984707
0.000000	56.825685	NaN	-21.335746	-56.825685	NaN	21.335746
0.000000	36.014289	NaN	-1.877146	-36.014289	NaN	1.877146
0.000000	32.167513	NaN	9.157709	-32.167513	NaN	-9.157709
0.000000	-51.389141	NaN	-35.156054	51.389141	NaN	35.156054
0.000000	11.148602	NaN	38.516230	-11.148602	NaN	-38.516230
0.000000	48.214266	NaN	4.998684	-48.214266	NaN	-4.998684
0.000000	19.354191	NaN	16.815982	-19.354191	NaN	-16.815982
0.000000	27.252467	NaN	-5.765001	-27.252467	NaN	5.765001
0.000000	27.053551	NaN	-59.443265	-27.053551	NaN	59.443265
0.000000	23.333817	NaN	30.196414	-23.333817	NaN	-30.196414
0.000000	62.877240	NaN	37.853837	-62.877240	NaN	-37.853837
0.000000	-53.934339	NaN	-68.916716	53.934339	NaN	68.916716
0.000000	16.612795	NaN	23.603468	-16.612795	NaN	-23.603468
0.000000	25.707753	NaN	-18.933205	-25.707753	NaN	18.933205
0.000000	-1.474413	NaN	-142.381952	1.474413	NaN	142.381952
0.000000	-33.046796	NaN	-34.802379	33.046796	NaN	34.802379
0.000000	73.575307	NaN	59.937101	-73.575307	NaN	-59.937101
0.000000	63.960193	NaN	26.912720	-63.960193	NaN	-26.912720
0.000000	37.835599	NaN	23.853677	-37.835599	NaN	-23.853677
0.000000	-19.005680	NaN	-20.817878	19.005680	NaN	20.817878
0.000000	63.899772	NaN	-49.628984	-63.899772	NaN	49.628984
0.000000	8.897438	NaN	0.751301	-8.897438	NaN	-0.751301
0.000000	6.834528	NaN	8.904496	-6.834528	NaN	-8.904496
0.000000	16.826058	NaN	-17.888007	-16.826058	NaN	17.888007
0.000000	48.525089	NaN	4.624044	-48.525089	NaN	-4.624044
0.000000	15.631014	NaN	35.980420	-15.631014	NaN	-35.980420
0.000000	-0.027983	NaN	23.054410	0.027983	NaN	-23.054410
0.000000	23.813866	NaN	-174.421912	-23.813866	NaN	174.421912
0.000000	70.184499	NaN	45.020726	-70.184499	NaN	-45.020726
0.000000	60.363359	NaN	-35.479489	-60.363359	NaN	35.479489
0.000000	23.250924	NaN	-20.713158	-23.250924	NaN	20.713158
0.000000	-74.639513	NaN	-58.490078	74.639513	NaN	58.490078
0.000000	64.504365	NaN	23.906197	-64.504365	NaN	-23.906197
0.000000	44.149076	NaN	-56.222929	-44.149076	NaN	56.222929
0.000000	-33.629643	NaN	-173.521431	33.629643	NaN	173.521431
0.000000	-125.635575	NaN	-5.767052	125.635575	NaN	5.767052
0.000000	75.121595	NaN	30.166845	-75.121595	NaN	-30.166845
0.000000	-39.052105	NaN	2.589243	39.052105	NaN	-2.589243
0.000000	15.550254	NaN	-2.765963	-15.550254	NaN	2.765963
0.000000	-3.900372	NaN	-58.321706	3.900372	NaN	58.321706
0.000000	-52.733289	NaN	-35.164967	52.733289	NaN	35.164967
0.000000	28.045605	NaN	34.016469	-28.045605	NaN	-34.016469
0.000000	50.087220	NaN	50.679502	-50.087220	NaN	-50.679502
0.000000	37.094681	NaN	-31.917548	-37.094681	NaN	31.917548
0.000000	-43.154113	NaN	-8.166196	43.154113	NaN	8.166196
0.000000	43.544479	NaN	6.777787	-43.544479	NaN	-6.777787
0.000000	23.736162	NaN	-70.083297	-23.736162	NaN	70.083297
0.000000	1.786034	NaN	-10.259788	-1.786034	NaN	10.259788
0.000000	57.674619	NaN	28.716913	-57.674619	NaN	-28.716913
0.000000	22.530923	NaN	-135.119856	-22.530923	NaN	135.119856
0.000000	-2.887959	NaN	-37.006559	2.887959	NaN	37.006559
0.000000	61.725840	NaN	38.249749	-61.725840	NaN	-38.249749
0.000000	44.154125	NaN	53.532002	-44.154125	NaN	-53.532002
0.000000	-59.035558	NaN	12.174859	59.035558	NaN	-12.174859
0.000000	-34.075856	NaN	26.510347	34.075856	NaN	-26.510347
0.000000	60.925038	NaN	-31.709646	-60.925038	NaN	31.709646
0.000000	65.199212	NaN	50.301798	-65.199212	NaN	-50.301798
0.000000	-70.840154	NaN	18.512666	70.840154	NaN	-18.512666
0.000000	-2.917119	NaN	-22.963281	2.917119	NaN	22.963281
0.000000	22.871239	NaN	-18.873470	-22.871239	NaN	18.873470
0.000000	75.929474	NaN	35.975977	-75.929474	NaN	-35.975977
0.000000	55.863171	NaN	-16.706514	-55.863171	NaN	16.706514
0.000000	-94.652594	NaN	-72.930361	94.652594	NaN	72.930361
0.000000	-66.632562	NaN	-22.163986	66.632562	NaN	22.163986
0.000000	58.828183	NaN	-62.444627	-58.828183	NaN	62.444627
0.000000	55.072957	NaN	-0.565278	-55.072957	NaN	0.565278
0.000000	83.091218	NaN	44.009612	-83.091218	NaN	-44.009612
0.000000	58.439437	NaN	67.014749	-58.439437	NaN	-67.014749
0.000000	-131.687532	NaN	-90.640782	131.687532	NaN	90.640782
0.000000	20.028871	NaN	-69.118976	-20.028871	NaN	69.118976
0.000000	79.692214	NaN	33.196059	-79.692214	NaN	-33.196059
0.000000	39.895849	NaN	4.849037	-39.895849	NaN	-4.849037
0.000000	39.844047	NaN	30.311168	-39.844047	NaN	-30.311168
0.000000	26.711709	NaN	62.235979	-26.711709	NaN	-62.235979
0.000000	0.732172	NaN	-290.243392	-0.732172	NaN	290.243392
0.000000	-36.061589	NaN	18.414893	36.061589	NaN	-18.414893
0.000000	46.141563	NaN	13.314171	-46.141563	NaN	-13.314171
0.000000	26.000203	NaN	-7.814484	-26.000203	NaN	7.814484
0.000000	12.111217	NaN	50.019427	-12.111217	NaN	-50.019427
0.000000	69.278841	NaN	26.117842	-69.278841	NaN	-26.117842
0.000000	37.146616	NaN	21.726774	-37.146616	NaN	-21.726774
0.000000	-15.666968	NaN	28.396667	15.666968	NaN	-28.396667
0.000000	-2.354552	NaN	-64.833170	2.354552	NaN	64.833170
0.000000	2.663216	NaN	-7.373210	-2.663216	NaN	7.373210
0.000000	-18.638721	NaN	-25.453498	18.638721	NaN	25.453498
0.000000	1.632947	NaN	-36.246650	-1.632947	NaN	36.246650
0.000000	11.028264	NaN	45.794282	-11.028264	NaN	-45.794282
0.000000	25.117568	NaN	-6.038733	-25.117568	NaN	6.038733
0.000000	-94.284288	NaN	-45.384551	94.284288	NaN	45.384551
0.000000	-133.413230	NaN	-102.254455	133.413230	NaN	102.254455
0.000000	-9.369058	NaN	57.093766	9.369058	NaN	-57.093766
0.000000	27.768451	NaN	-20.222174	-27.768451	NaN	20.222174
0.000000	80.378222	NaN	36.473188	-80.378222	NaN	-36.473188
0.000000	45.469610	NaN	56.459048	-45.469610	NaN	-56.459048
0.000000	87.466827	NaN	70.417168	-87.466827	NaN	-70.417168
0.000000	26.336087	NaN	-17.427349	-26.336087	NaN	17.427349
0.000000	-33.058298	NaN	-22.219623	33.058298	NaN	22.219623
0.000000	27.474353	NaN	-20.735920	-27.474353	NaN	20.735920
0.000000	43.410781	NaN	39.947314	-43.410781	NaN	-39.947314
0.000000	54.711363	NaN	-0.806765	-54.711363	NaN	0.806765
0.000000	24.636023	NaN	-2.917436	-24.636023	NaN	2.917436
0.000000	56.365361	NaN	7.783165	-56.365361	NaN	-7.783165
0.000000	45.832732	NaN	34.267591	-45.832732	NaN	-34.267591
0.000000	56.851322	NaN	30.609427	-56.851322	NaN	-30.609427
0.000000	24.284545	NaN	-44.079514	-24.284545	NaN	44.079514
0.000000	-7.723446	NaN	7.233047	7.723446	NaN	-7.233047
0.000000	-50.480527	NaN	-0.051742	50.480527	NaN	0.051742
0.000000	-104.194209	NaN	-47.382479	104.194209	NaN	47.382479
0.000000	54.906459	NaN	12.014104	-54.906459	NaN	-12.014104
0.000000	50.134123	NaN	-13.558145	-50.134123	NaN	13.558145
0.000000	-2.921564	NaN	-116.556460	2.921564	NaN	116.556460
0.000000	-3.468880	NaN	15.646209	3.468880	NaN	-15.646209
0.000000	-30.024326	NaN	27.854915	30.024326	NaN	-27.854915
0.000000	-84.560883	NaN	-94.527122	84.560883	NaN	94.527122
0.000000	-29.968762	NaN	-40.503610	29.968762	NaN	40.503610
0.000000	5.606858	NaN	-100.812536	-5.606858	NaN	100.812536
0.000000	33.841390	NaN	-14.667387	-33.841390	NaN	14.667387
0.000000	48.972004	NaN	19.314680	-48.972004	NaN	-19.314680
0.000000	32.100342	NaN	9.489224	-32.100342	NaN	-9.489224
0.000000	-33.510957	NaN	-7.640980	33.510957	NaN	7.640980
0.000000	-77.407229	NaN	-6.451905	77.407229	NaN	6.451905
0.000000	79.300000	NaN	52.352073	-79.300000	NaN	-52.352073
0.000000	-174.176640	NaN	-314.161308	174.176640	NaN	314.161308
0.000000	-141.047686	NaN	-72.779678	141.047686	NaN	72.779678
0.000000	62.862888	NaN	20.464903	-62.862888	NaN	-20.464903
0.000000	-33.261567	NaN	8.800058	33.261567	NaN	-8.800058
0.000000	77.652710	NaN	6.417334	-77.652710	NaN	-6.417334
0.000000	-260.668604	NaN	-18.427388	260.668604	NaN	18.427388
0.000000	-83.373352	NaN	9.446556	83.373352	NaN	-9.446556
0.000000	61.904960	NaN	32.298361	-61.904960	NaN	-32.298361
0.000000	33.622885	NaN	-48.570289	-33.622885	NaN	48.570289
0.000000	55.937950	NaN	-12.242803	-55.937950	NaN	12.242803
0.000000	59.908910	NaN	39.957869	-59.908910	NaN	-39.957869
0.000000	66.685321	NaN	-20.566349	-66.685321	NaN	20.566349
0.000000	-6.757535	NaN	-81.350030	6.757535	NaN	81.350030
0.000000	31.740788	NaN	19.125408	-31.740788	NaN	-19.125408
0.000000	36.669897	NaN	-10.269648	-36.669897	NaN	10.269648
0.000000	53.206784	NaN	7.164078	-53.206784	NaN	-7.164078
0.000000	17.636614	NaN	17.511922	-17.636614	NaN	-17.511922
0.000000	45.504637	NaN	14.125925	-45.504637	NaN	-14.125925
0.000000	33.528331	NaN	-36.862324	-33.528331	NaN	36.862324
0.000000	-2.504837	NaN	-75.771189	2.504837	NaN	75.771189
0.000000	69.302368	NaN	-22.410787	-69.302368	NaN	22.410787
0.000000	8.467387	NaN	8.782130	-8.467387	NaN	-8.782130
0.000000	64.741753	NaN	33.764046	-64.741753	NaN	-33.764046
0.000000	59.551419	NaN	30.963724	-59.551419	NaN	-30.963724
0.000000	47.018452	NaN	39.566927	-47.018452	NaN	-39.566927
0.000000	-60.741591	NaN	13.573338	60.741591	NaN	-13.573338
0.000000	25.516057	NaN	11.941057	-25.516057	NaN	-11.941057
0.000000	67.736513	NaN	32.022746	-67.736513	NaN	-32.022746
0.000000	32.054986	NaN	-227.533246	-32.054986	NaN	227.533246
0.000000	-34.701738	NaN	-2.499236	34.701738	NaN	2.499236
0.000000	38.244925	NaN	8.530966	-38.244925	NaN	-8.530966
0.000000	73.882362	NaN	55.287004	-73.882362	NaN	-55.287004
0.000000	-48.927655	NaN	-60.741815	48.927655	NaN	60.741815
0.000000	20.903275	NaN	-24.077535	-20.903275	NaN	24.077535
0.000000	27.762708	NaN	51.581783	-27.762708	NaN	-51.581783
0.000000	58.782657	NaN	2.319379	-58.782657	NaN	-2.319379
0.000000	-6.221476	NaN	50.999216	6.221476	NaN	-50.999216
0.000000	-19.152244	NaN	-30.676744	19.152244	NaN	30.676744
0.000000	39.605707	NaN	46.664247	-39.605707	NaN	-46.664247
0.000000	27.617454	NaN	-6.951250	-27.617454	NaN	6.951250
0.000000	-15.518477	NaN	30.897075	15.518477	NaN	-30.897075
0.000000	-44.362546	NaN	-131.231775	44.362546	NaN	131.231775
0.000000	-303.289559	NaN	-7.541326	303.289559	NaN	7.541326
0.000000	61.867933	NaN	70.682212	-61.867933	NaN	-70.682212
0.000000	-33.230834	NaN	17.554802	33.230834	NaN	-17.554802
0.000000	21.775950	NaN	-2.062589	-21.775950	NaN	2.062589
0.000000	14.689479	NaN	-108.825462	-14.689479	NaN	108.825462
0.000000	13.762934	NaN	-15.441629	-13.762934	NaN	15.441629
0.000000	-106.726935	NaN	-45.766593	106.726935	NaN	45.766593
0.000000	45.175876	NaN	25.141235	-45.175876	NaN	-25.141235
0.000000	30.691914	NaN	-94.160414	-30.691914	NaN	94.160414
0.000000	14.766454	NaN	17.354427	-14.766454	NaN	-17.354427
0.000000	-29.813769	NaN	-71.270812	29.813769	NaN	71.270812
0.000000	17.646122	NaN	-10.233232	-17.646122	NaN	10.233232
0.000000	31.470328	NaN	47.310131	-31.470328	NaN	-47.310131
0.000000	24.439720	NaN	40.817169	-24.439720	NaN	-40.817169
0.000000	-24.224337	NaN	6.372765	24.224337	NaN	-6.372765
0.000000	17.741270	NaN	22.691581	-17.741270	NaN	-22.691581
0.000000	13.475441	NaN	-32.870774	-13.475441	NaN	32.870774
0.000000	42.653721	NaN	-5.052865	-42.653721	NaN	5.052865
0.000000	24.766833	NaN	48.081593	-24.766833	NaN	-48.081593
0.000000	47.837401	NaN	6.864038	-47.837401	NaN	-6.864038
0.000000	76.948357	NaN	69.545580	-76.948357	NaN	-69.545580
0.000000	-46.881005	NaN	-52.036323	46.881005	NaN	52.036323
0.000000	40.627828	NaN	5.771559	-40.627828	NaN	-5.771559
0.000000	47.147074	NaN	0.637252	-47.147074	NaN	-0.637252
0.000000	-42.116584	NaN	30.088192	42.116584	NaN	-30.088192
0.000000	1.421028	NaN	-24.709525	-1.421028	NaN	24.709525
0.000000	69.745746	NaN	56.129292	-69.745746	NaN	-56.129292
0.000000	50.178689	NaN	-2.829722	-50.178689	NaN	2.829722
0.000000	-1.055081	NaN	-7.130220	1.055081	NaN	7.130220
0.000000	-154.915575	NaN	-2.150649	154.915575	NaN	2.150649
0.000000	71.857654	NaN	7.830418	-71.857654	NaN	-7.830418
0.000000	59.358994	NaN	-3.957408	-59.358994	NaN	3.957408
0.000000	-153.025719	NaN	-80.200543	153.025719	NaN	80.200543
0.000000	22.147258	NaN	-11.966512	-22.147258	NaN	11.966512
0.000000	-25.161637	NaN	-21.960029	25.161637	NaN	21.960029
0.000000	75.678731	NaN	44.208947	-75.678731	NaN	-44.208947
0.000000	63.948133	NaN	0.360215	-63.948133	NaN	-0.360215
0.000000	41.856223	NaN	-21.486748	-41.856223	NaN	21.486748
0.000000	-157.082245	NaN	-17.524384	157.082245	NaN	17.524384
0.000000	23.964147	NaN	25.884054	-23.964147	NaN	-25.884054
0.000000	-7.951951	NaN	45.700648	7.951951	NaN	-45.700648
0.000000	73.048381	NaN	45.044225	-73.048381	NaN	-45.044225
0.000000	49.473934	NaN	43.730825	-49.473934	NaN	-43.730825
0.000000	30.111066	NaN	-2.657015	-30.111066	NaN	2.657015
0.000000	-28.010700	NaN	-3.044629	28.010700	NaN	3.044629
0.000000	12.483220	NaN	-45.891093	-12.483220	NaN	45.891093
0.000000	19.127509	NaN	11.114084	-19.127509	NaN	-11.114084
0.000000	59.165331	NaN	57.885707	-59.165331	NaN	-57.885707
0.000000	6.390753	NaN	-19.305284	-6.390753	NaN	19.305284
0.000000	-54.259190	NaN	-38.825727	54.259190	NaN	38.825727
0.000000	53.214830	NaN	53.935739	-53.214830	NaN	-53.935739
0.000000	47.298216	NaN	46.873862	-47.298216	NaN	-46.873862
0.000000	68.319112	NaN	-76.170067	-68.319112	NaN	76.170067
0.000000	36.605563	NaN	6.991762	-36.605563	NaN	-6.991762
0.000000	76.618201	NaN	6.420407	-76.618201	NaN	-6.420407
0.000000	24.099494	NaN	-33.394834	-24.099494	NaN	33.394834
0.000000	29.387086	NaN	37.292061	-29.387086	NaN	-37.292061
0.000000	51.871495	NaN	-9.398348	-51.871495	NaN	9.398348
0.000000	78.486096	NaN	38.777159	-78.486096	NaN	-38.777159
0.000000	-1.937751	NaN	-6.215990	1.937751	NaN	6.215990
0.000000	51.711270	NaN	-3.201647	-51.711270	NaN	3.201647
0.000000	79.205235	NaN	-27.433978	-79.205235	NaN	27.433978
0.000000	58.282652	NaN	52.308721	-58.282652	NaN	-52.308721
0.000000	-7.101899	NaN	-66.858531	7.101899	NaN	66.858531
0.000000	49.028841	NaN	29.749050	-49.028841	NaN	-29.749050
0.000000	-11.192234	NaN	-1.974320	11.192234	NaN	1.974320
0.000000	46.720817	NaN	-53.054136	-46.720817	NaN	53.054136
0.000000	68.485163	NaN	51.117126	-68.485163	NaN	-51.117126
0.000000	-140.827088	NaN	-3.485860	140.827088	NaN	3.485860
0.000000	24.268218	NaN	-65.441870	-24.268218	NaN	65.441870
0.000000	45.347822	NaN	25.625033	-45.347822	NaN	-25.625033
0.000000	42.043677	NaN	-92.435951	-42.043677	NaN	92.435951
0.000000	58.426823	NaN	5.774007	-58.426823	NaN	-5.774007
0.000000	25.385043	NaN	10.266018	-25.385043	NaN	-10.266018
0.000000	9.884858	NaN	-25.388706	-9.884858	NaN	25.388706
0.000000	48.878679	NaN	32.049354	-48.878679	NaN	-32.049354
0.000000	53.164852	NaN	5.635439	-53.164852	NaN	-5.635439
0.000000	20.197757	NaN	-5.812059	-20.197757	NaN	5.812059
0.000000	38.389611	NaN	33.367698	-38.389611	NaN	-33.367698
0.000000	5.671256	NaN	-45.494319	-5.671256	NaN	45.494319
0.000000	-80.726523	NaN	-103.735839	80.726523	NaN	103.735839
0.000000	-17.253708	NaN	-115.001202	17.253708	NaN	115.001202
0.000000	62.050289	NaN	48.884071	-62.050289	NaN	-48.884071
0.000000	81.032184	NaN	52.846148	-81.032184	NaN	-52.846148
0.000000	-34.282471	NaN	-47.321632	34.282471	NaN	47.321632
0.000000	64.254556	NaN	-25.414396	-64.254556	NaN	25.414396
0.000000	59.991667	NaN	23.621022	-59.991667	NaN	-23.621022
0.000000	35.767732	NaN	-116.369292	-35.767732	NaN	116.369292
0.000000	41.183565	NaN	7.784399	-41.183565	NaN	-7.784399
0.000000	29.009076	NaN	-26.678095	-29.009076	NaN	26.678095
0.000000	28.670817	NaN	-19.336638	-28.670817	NaN	19.336638
0.000000	-9.202473	NaN	2.018836	9.202473	NaN	-2.018836
0.000000	-42.570256	NaN	-79.162954	42.570256	NaN	79.162954
0.000000	22.598691	NaN	-26.372824	-22.598691	NaN	26.372824
0.000000	57.676607	NaN	30.909995	-57.676607	NaN	-30.909995
0.000000	69.318928	NaN	46.999639	-69.318928	NaN	-46.999639
0.000000	16.624882	NaN	-21.107972	-16.624882	NaN	21.107972
0.000000	-43.498315	NaN	-231.724848	43.498315	NaN	231.724848
0.000000	49.719422	NaN	42.282978	-49.719422	NaN	-42.282978
0.000000	34.893664	NaN	27.639627	-34.893664	NaN	-27.639627
0.000000	10.295204	NaN	-14.720515	-10.295204	NaN	14.720515
0.000000	29.946629	NaN	-161.894814	-29.946629	NaN	161.894814
0.000000	-27.378712	NaN	24.776386	27.378712	NaN	-24.776386
0.000000	-2.264012	NaN	-35.474568	2.264012	NaN	35.474568
0.000000	-16.790124	NaN	-15.111794	16.790124	NaN	15.111794
0.000000	44.952953	NaN	-0.410051	-44.952953	NaN	0.410051
0.000000	-81.912528	NaN	31.062274	81.912528	NaN	-31.062274
0.000000	-1.732793	NaN	-14.851671	1.732793	NaN	14.851671
0.000000	9.315108	NaN	36.917668	-9.315108	NaN	-36.917668
0.000000	23.270844	NaN	-15.804182	-23.270844	NaN	15.804182
0.000000	-10.595446	NaN	-31.151924	10.595446	NaN	31.151924
0.000000	-50.207282	NaN	16.505813	50.207282	NaN	-16.505813
0.000000	15.177501	NaN	0.046756	-15.177501	NaN	-0.046756
0.000000	-4.982786	NaN	-1.930180	4.982786	NaN	1.930180
0.000000	-50.974625	NaN	-15.714691	50.974625	NaN	15.714691
0.000000	32.244805	NaN	-69.018243	-32.244805	NaN	69.018243
0.000000	-18.857644	NaN	40.269558	18.857644	NaN	-40.269558
0.000000	31.283309	NaN	-61.220721	-31.283309	NaN	61.220721
0.000000	-0.405713	NaN	-347.084216	0.405713	NaN	347.084216
0.000000	65.564048	NaN	16.310683	-65.564048	NaN	-16.310683
0.000000	-50.655869	NaN	-9.021247	50.655869	NaN	9.021247
0.000000	6.401385	NaN	25.171577	-6.401385	NaN	-25.171577
0.000000	65.576869	NaN	43.376943	-65.576869	NaN	-43.376943
0.000000	25.617860	NaN	3.271100	-25.617860	NaN	-3.271100
0.000000	-26.223590	NaN	-6.761650	26.223590	NaN	6.761650
0.000000	-24.288868	NaN	-38.869332	24.288868	NaN	38.869332
0.000000	67.700065	NaN	-1.577317	-67.700065	NaN	1.577317
0.000000	-89.469864	NaN	-15.291329	89.469864	NaN	15.291329
0.000000	-750.629028	NaN	-12.938570	750.629028	NaN	12.938570
0.000000	-60.750333	NaN	34.853782	60.750333	NaN	-34.853782
0.000000	30.614582	NaN	-101.276122	-30.614582	NaN	101.276122
0.000000	8.246517	NaN	30.967592	-8.246517	NaN	-30.967592
0.000000	53.273633	NaN	46.903165	-53.273633	NaN	-46.903165
0.000000	51.271810	NaN	-70.403482	-51.271810	NaN	70.403482
0.000000	29.481955	NaN	-117.974516	-29.481955	NaN	117.974516
0.000000	52.028732	NaN	45.043513	-52.028732	NaN	-45.043513
0.000000	31.034598	NaN	29.528450	-31.034598	NaN	-29.528450
0.000000	-268.779513	NaN	-29.868718	268.779513	NaN	29.868718
0.000000	-52.606916	NaN	-7.553851	52.606916	NaN	7.553851
0.000000	50.626907	NaN	8.115720	-50.626907	NaN	-8.115720
0.000000	68.854682	NaN	39.719683	-68.854682	NaN	-39.719683
0.000000	64.471939	NaN	28.689120	-64.471939	NaN	-28.689120
0.000000	-11.943705	NaN	-58.284634	11.943705	NaN	58.284634
0.000000	61.381467	NaN	15.596137	-61.381467	NaN	-15.596137
0.000000	1.536245	NaN	16.635058	-1.536245	NaN	-16.635058
0.000000	-92.984266	NaN	1.548053	92.984266	NaN	-1.548053
0.000000	43.143287	NaN	52.040004	-43.143287	NaN	-52.040004
0.000000	55.655196	NaN	-9.268604	-55.655196	NaN	9.268604
0.000000	19.149412	NaN	17.047655	-19.149412	NaN	-17.047655
0.000000	35.560985	NaN	24.915069	-35.560985	NaN	-24.915069
0.000000	5.727017	NaN	4.588140	-5.727017	NaN	-4.588140
0.000000	61.965199	NaN	32.905698	-61.965199	NaN	-32.905698
0.000000	20.768133	NaN	28.374220	-20.768133	NaN	-28.374220
0.000000	57.591685	NaN	-0.325124	-57.591685	NaN	0.325124
0.000000	68.606359	NaN	17.108834	-68.606359	NaN	-17.108834
0.000000	35.298722	NaN	44.780407	-35.298722	NaN	-44.780407
0.000000	45.791423	NaN	-15.432905	-45.791423	NaN	15.432905
0.000000	32.271787	NaN	-94.223029	-32.271787	NaN	94.223029
0.000000	22.148798	NaN	11.318511	-22.148798	NaN	-11.318511
0.000000	73.456873	NaN	28.719533	-73.456873	NaN	-28.719533
0.000000	7.673202	NaN	10.436598	-7.673202	NaN	-10.436598
0.000000	-4.639395	NaN	-235.323091	4.639395	NaN	235.323091
0.000000	-36.199006	NaN	-13.743948	36.199006	NaN	13.743948
0.000000	9.821798	NaN	10.065745	-9.821798	NaN	-10.065745
0.000000	61.409930	NaN	28.874170	-61.409930	NaN	-28.874170
0.000000	54.711495	NaN	57.389865	-54.711495	NaN	-57.389865
0.000000	69.007885	NaN	50.523686	-69.007885	NaN	-50.523686
0.000000	46.573320	NaN	-26.925190	-46.573320	NaN	26.925190
0.000000	14.215057	NaN	5.530441	-14.215057	NaN	-5.530441
0.000000	40.499350	NaN	11.097177	-40.499350	NaN	-11.097177
0.000000	15.963018	NaN	-40.666666	-15.963018	NaN	40.666666
0.000000	37.853100	NaN	53.216123	-37.853100	NaN	-53.216123
0.000000	-74.040151	NaN	10.162113	74.040151	NaN	-10.162113
0.000000	-6.534016	NaN	-21.282356	6.534016	NaN	21.282356
0.000000	47.355682	NaN	-28.730915	-47.355682	NaN	28.730915
0.000000	16.456730	NaN	-32.601804	-16.456730	NaN	32.601804
0.000000	73.406990	NaN	28.117623	-73.406990	NaN	-28.117623
0.000000	65.575364	NaN	-55.807213	-65.575364	NaN	55.807213
0.000000	20.618772	NaN	-95.696900	-20.618772	NaN	95.696900
0.000000	-110.832592	NaN	-8.681442	110.832592	NaN	8.681442
0.000000	59.473783	NaN	-0.015233	-59.473783	NaN	0.015233
0.000000	18.552626	NaN	14.481892	-18.552626	NaN	-14.481892
0.000000	-10.662602	NaN	1.310514	10.662602	NaN	-1.310514
0.000000	7.263539	NaN	-59.722297	-7.263539	NaN	59.722297
0.000000	67.654482	NaN	25.032557	-67.654482	NaN	-25.032557
0.000000	63.751292	NaN	56.317991	-63.751292	NaN	-56.317991
0.000000	24.452558	NaN	14.330772	-24.452558	NaN	-14.330772
0.000000	80.221178	NaN	11.617660	-80.221178	NaN	-11.617660
0.000000	20.690938	NaN	-214.866543	-20.690938	NaN	214.866543
0.000000	30.988848	NaN	-5.419239	-30.988848	NaN	5.419239
0.000000	10.263584	NaN	-20.250561	-10.263584	NaN	20.250561
0.000000	-0.990969	NaN	-179.561513	0.990969	NaN	179.561513
0.000000	-21.432249	NaN	-10.592868	21.432249	NaN	10.592868
0.000000	-213.687854	NaN	-53.729924	213.687854	NaN	53.729924
0.000000	-149.676626	NaN	34.189345	149.676626	NaN	-34.189345
0.000000	55.873665	NaN	11.929732	-55.873665	NaN	-11.929732
0.000000	10.861065	NaN	-8.125636	-10.861065	NaN	8.125636
0.000000	69.768801	NaN	-16.061085	-69.768801	NaN	16.061085
0.000000	-60.049018	NaN	-51.668594	60.049018	NaN	51.668594
0.000000	11.367999	NaN	11.107450	-11.367999	NaN	-11.107450
0.000000	15.898174	NaN	3.421228	-15.898174	NaN	-3.421228
0.000000	26.059504	NaN	2.471129	-26.059504	NaN	-2.471129
0.000000	37.335755	NaN	10.925297	-37.335755	NaN	-10.925297
0.000000	5.803553	NaN	31.852506	-5.803553	NaN	-31.852506
0.000000	36.161014	NaN	-114.421482	-36.161014	NaN	114.421482
0.000000	43.000027	NaN	57.909039	-43.000027	NaN	-57.909039
0.000000	-119.048413	NaN	-55.367054	119.048413	NaN	55.367054
0.000000	2.420351	NaN	3.732018	-2.420351	NaN	-3.732018
0.000000	12.440281	NaN	65.119780	-12.440281	NaN	-65.119780
0.000000	47.863839	NaN	39.605832	-47.863839	NaN	-39.605832
0.000000	11.263272	NaN	31.662742	-11.263272	NaN	-31.662742
0.000000	61.159591	NaN	53.711481	-61.159591	NaN	-53.711481
0.000000	-8.054383	NaN	-68.011313	8.054383	NaN	68.011313
0.000000	16.742321	NaN	-46.351436	-16.742321	NaN	46.351436
0.000000	45.800539	NaN	-38.724685	-45.800539	NaN	38.724685
0.000000	54.007621	NaN	44.148606	-54.007621	NaN	-44.148606
0.000000	-26.913451	NaN	-71.697355	26.913451	NaN	71.697355
0.000000	26.583622	NaN	25.100172	-26.583622	NaN	-25.100172
0.000000	-69.529313	NaN	40.543397	69.529313	NaN	-40.543397
0.000000	-26.015235	NaN	-218.795944	26.015235	NaN	218.795944
0.000000	49.155054	NaN	0.167349	-49.155054	NaN	-0.167349
0.000000	77.886119	NaN	64.446065	-77.886119	NaN	-64.446065
0.000000	63.497696	NaN	-136.040311	-63.497696	NaN	136.040311
0.000000	24.474857	NaN	0.871361	-24.474857	NaN	-0.871361
0.000000	-74.938729	NaN	-56.310081	74.938729	NaN	56.310081
0.000000	-84.107279	NaN	24.940233	84.107279	NaN	-24.940233
0.000000	45.076647	NaN	62.646539	-45.076647	NaN	-62.646539
0.000000	38.114315	NaN	4.275111	-38.114315	NaN	-4.275111
0.000000	66.365072	NaN	37.934814	-66.365072	NaN	-37.934814
0.000000	10.514806	NaN	-36.898020	-10.514806	NaN	36.898020
0.000000	20.355535	NaN	38.724590	-20.355535	NaN	-38.724590
0.000000	17.423387	NaN	-28.841086	-17.423387	NaN	28.841086
0.000000	82.561573	NaN	33.046955	-82.561573	NaN	-33.046955
0.000000	43.216416	NaN	8.105247	-43.216416	NaN	-8.105247
0.000000	35.285913	NaN	49.765359	-35.285913	NaN	-49.765359
0.000000	73.976601	NaN	41.082350	-73.976601	NaN	-41.082350
0.000000	21.377644	NaN	51.574966	-21.377644	NaN	-51.574966
0.000000	47.829759	NaN	60.778936	-47.829759	NaN	-60.778936
0.000000	67.046769	NaN	-10.227278	-67.046769	NaN	10.227278
0.000000	53.805234	NaN	14.293081	-53.805234	NaN	-14.293081
0.000000	-53.885173	NaN	3.060949	53.885173	NaN	-3.060949
0.000000	-70.386432	NaN	12.464399	70.386432	NaN	-12.464399
0.000000	-47.661216	NaN	-16.332304	47.661216	NaN	16.332304
0.000000	67.258418	NaN	31.468564	-67.258418	NaN	-31.468564
0.000000	29.772939	NaN	27.053808	-29.772939	NaN	-27.053808
0.000000	27.691069	NaN	11.455069	-27.691069	NaN	-11.455069
0.000000	-8.628260	NaN	-71.581302	8.628260	NaN	71.581302
0.000000	55.472537	NaN	64.110565	-55.472537	NaN	-64.110565
0.000000	47.571255	NaN	-17.876326	-47.571255	NaN	17.876326
0.000000	-75.715947	NaN	-29.521514	75.715947	NaN	29.521514
0.000000	46.533492	NaN	-35.980333	-46.533492	NaN	35.980333
0.000000	-37.914190	NaN	7.684241	37.914190	NaN	-7.684241
0.000000	56.434126	NaN	-11.677138	-56.434126	NaN	11.677138
0.000000	-0.480974	NaN	12.831181	0.480974	NaN	-12.831181
0.000000	-11.254494	NaN	-34.754771	11.254494	NaN	34.754771
0.000000	43.832172	NaN	-23.734579	-43.832172	NaN	23.734579
0.000000	7.307891	NaN	9.759791	-7.307891	NaN	-9.759791
0.000000	35.472107	NaN	-20.848213	-35.472107	NaN	20.848213
0.000000	20.136783	NaN	-42.902268	-20.136783	NaN	42.902268
0.000000	-116.518736	NaN	-125.737653	116.518736	NaN	125.737653
0.000000	-19.911790	NaN	-12.691488	19.911790	NaN	12.691488
0.000000	-42.490225	NaN	-0.049795	42.490225	NaN	0.049795
0.000000	70.289197	NaN	25.688999	-70.289197	NaN	-25.688999
0.000000	-59.226949	NaN	-19.590912	59.226949	NaN	19.590912
0.000000	42.585786	NaN	-133.941202	-42.585786	NaN	133.941202
0.000000	51.681116	NaN	11.261429	-51.681116	NaN	-11.261429
0.000000	57.902278	NaN	45.389891	-57.902278	NaN	-45.389891
0.000000	45.847445	NaN	18.859412	-45.847445	NaN	-18.859412
0.000000	36.831686	NaN	55.372143	-36.831686	NaN	-55.372143
0.000000	54.873306	NaN	18.945351	-54.873306	NaN	-18.945351
0.000000	23.190893	NaN	17.018860	-23.190893	NaN	-17.018860
0.000000	54.764150	NaN	19.137465	-54.764150	NaN	-19.137465
0.000000	-172.147600	NaN	-63.204454	172.147600	NaN	63.204454
0.000000	-3.075360	NaN	2.623716	3.075360	NaN	-2.623716
0.000000	30.262806	NaN	-43.698957	-30.262806	NaN	43.698957
0.000000	-35.763276	NaN	-2.932632	35.763276	NaN	2.932632
0.000000	59.454402	NaN	83.000858	-59.454402	NaN	-83.000858
0.000000	-42.498475	NaN	-43.431069	42.498475	NaN	43.431069
0.000000	-65.260239	NaN	-48.403754	65.260239	NaN	48.403754
0.000000	-14.490854	NaN	22.443076	14.490854	NaN	-22.443076
0.000000	28.473703	NaN	4.000067	-28.473703	NaN	-4.000067
0.000000	10.964890	NaN	-3.577373	-10.964890	NaN	3.577373
0.000000	36.816904	NaN	55.036321	-36.816904	NaN	-55.036321
0.000000	-33.875822	NaN	-16.413835	33.875822	NaN	16.413835
0.000000	83.421758	NaN	62.168519	-83.421758	NaN	-62.168519
0.000000	10.668866	NaN	-123.847569	-10.668866	NaN	123.847569
0.000000	43.688241	NaN	-85.144815	-43.688241	NaN	85.144815
0.000000	-20.936253	NaN	32.935572	20.936253	NaN	-32.935572
0.000000	-32.003975	NaN	-64.615421	32.003975	NaN	64.615421
0.000000	-9.679523	NaN	33.692435	9.679523	NaN	-33.692435
0.000000	30.235520	NaN	14.570927	-30.235520	NaN	-14.570927
0.000000	16.025686	NaN	-7.482097	-16.025686	NaN	7.482097
0.000000	7.731143	NaN	-7.795038	-7.731143	NaN	7.795038
0.000000	37.980866	NaN	59.723877	-37.980866	NaN	-59.723877
0.000000	58.804759	NaN	6.477755	-58.804759	NaN	-6.477755
0.000000	65.884027	NaN	54.530324	-65.884027	NaN	-54.530324
0.000000	48.401408	NaN	-5.068929	-48.401408	NaN	5.068929
0.000000	30.505090	NaN	31.042667	-30.505090	NaN	-31.042667
0.000000	53.325003	NaN	-44.365838	-53.325003	NaN	44.365838
0.000000	70.446060	NaN	34.537947	-70.446060	NaN	-34.537947
0.000000	56.901624	NaN	26.730831	-56.901624	NaN	-26.730831
0.000000	13.074258	NaN	-24.721528	-13.074258	NaN	24.721528
0.000000	53.281535	NaN	-19.444259	-53.281535	NaN	19.444259
0.000000	71.165056	NaN	83.972545	-71.165056	NaN	-83.972545
0.000000	-10.422887	NaN	-33.099107	10.422887	NaN	33.099107
0.000000	-81.960927	NaN	-43.480229	81.960927	NaN	43.480229
0.000000	-255.073431	NaN	-38.327975	255.073431	NaN	38.327975
0.000000	57.944906	NaN	40.539933	-57.944906	NaN	-40.539933
0.000000	64.831316	NaN	-131.120485	-64.831316	NaN	131.120485
0.000000	55.578907	NaN	19.503665	-55.578907	NaN	-19.503665
0.000000	-22.066291	NaN	23.748390	22.066291	NaN	-23.748390
0.000000	78.391355	NaN	-11.989150	-78.391355	NaN	11.989150
0.000000	-62.189835	NaN	-53.162934	62.189835	NaN	53.162934
0.000000	1.355708	NaN	-7.545216	-1.355708	NaN	7.545216
0.000000	-85.897417	NaN	-46.626929	85.897417	NaN	46.626929
0.000000	23.632547	NaN	32.410705	-23.632547	NaN	-32.410705
0.000000	-6.269997	NaN	-20.707173	6.269997	NaN	20.707173
0.000000	-15.328529	NaN	45.482598	15.328529	NaN	-45.482598
0.000000	45.680108	NaN	22.779793	-45.680108	NaN	-22.779793
0.000000	31.548030	NaN	26.467296	-31.548030	NaN	-26.467296
0.000000	43.060162	NaN	3.431760	-43.060162	NaN	-3.431760
0.000000	63.467584	NaN	48.475174	-63.467584	NaN	-48.475174
0.000000	65.268443	NaN	48.857489	-65.268443	NaN	-48.857489
0.000000	-87.679885	NaN	22.015787	87.679885	NaN	-22.015787
0.000000	49.590730	NaN	36.696463	-49.590730	NaN	-36.696463
0.000000	54.514598	NaN	33.456449	-54.514598	NaN	-33.456449
0.000000	-68.117178	NaN	8.285287	68.117178	NaN	-8.285287
0.000000	29.580760	NaN	-12.156415	-29.580760	NaN	12.156415
0.000000	74.144626	NaN	-18.564992	-74.144626	NaN	18.564992
0.000000	-61.701322	NaN	47.208915	61.701322	NaN	-47.208915
0.000000	-19.740295	NaN	32.487537	19.740295	NaN	-32.487537
0.000000	57.005863	NaN	-14.982659	-57.005863	NaN	14.982659
0.000000	56.291950	NaN	50.187431	-56.291950	NaN	-50.187431
0.000000	39.899176	NaN	55.838562	-39.899176	NaN	-55.838562
0.000000	-77.287398	NaN	-102.819188	77.287398	NaN	102.819188
0.000000	44.861136	NaN	24.072324	-44.861136	NaN	-24.072324
0.000000	-360.137296	NaN	-21.701774	360.137296	NaN	21.701774
0.000000	49.873802	NaN	-43.041528	-49.873802	NaN	43.041528
0.000000	-13.396804	NaN	-105.589782	13.396804	NaN	105.589782
0.000000	45.285816	NaN	-24.620535	-45.285816	NaN	24.620535
0.000000	7.627917	NaN	4.856656	-7.627917	NaN	-4.856656
0.000000	-23.330294	NaN	-5.125058	23.330294	NaN	5.125058
0.000000	75.926759	NaN	44.521004	-75.926759	NaN	-44.521004
0.000000	76.630031	NaN	75.567949	-76.630031	NaN	-75.567949
0.000000	69.504591	NaN	12.801194	-69.504591	NaN	-12.801194
0.000000	-1.568840	NaN	-231.875729	1.568840	NaN	231.875729
0.000000	-4.732804	NaN	-11.735641	4.732804	NaN	11.735641
0.000000	64.955757	NaN	42.387127	-64.955757	NaN	-42.387127
0.000000	-41.316610	NaN	8.198320	41.316610	NaN	-8.198320
0.000000	23.780738	NaN	29.250982	-23.780738	NaN	-29.250982
0.000000	58.588495	NaN	37.572628	-58.588495	NaN	-37.572628
0.000000	36.134175	NaN	-45.178894	-36.134175	NaN	45.178894
0.000000	-4.857817	NaN	-47.157432	4.857817	NaN	47.157432
0.000000	62.401011	NaN	-4.097728	-62.401011	NaN	4.097728
0.000000	58.596204	NaN	-62.617176	-58.596204	NaN	62.617176
0.000000	-103.058198	NaN	-84.370612	103.058198	NaN	84.370612
0.000000	39.732661	NaN	13.104084	-39.732661	NaN	-13.104084
0.000000	5.886730	NaN	43.482983	-5.886730	NaN	-43.482983
0.000000	-67.141735	NaN	-124.471629	67.141735	NaN	124.471629
0.000000	55.762936	NaN	-16.099335	-55.762936	NaN	16.099335
0.000000	-20.319591	NaN	-275.099813	20.319591	NaN	275.099813
0.000000	26.021145	NaN	-3.563688	-26.021145	NaN	3.563688
0.000000	-90.741870	NaN	-75.160708	90.741870	NaN	75.160708
0.000000	19.825919	NaN	-49.772995	-19.825919	NaN	49.772995
0.000000	-157.534689	NaN	-8.088266	157.534689	NaN	8.088266
0.000000	-20.406071	NaN	-53.260455	20.406071	NaN	53.260455
0.000000	60.754064	NaN	12.539991	-60.754064	NaN	-12.539991
0.000000	-39.615980	NaN	25.219980	39.615980	NaN	-25.219980
0.000000	34.762546	NaN	-86.041207	-34.762546	NaN	86.041207
0.000000	-72.259983	NaN	-19.996795	72.259983	NaN	19.996795
0.000000	51.969807	NaN	-5.660427	-51.969807	NaN	5.660427
0.000000	64.525824	NaN	1.775937	-64.525824	NaN	-1.775937
0.000000	35.480881	NaN	-56.263672	-35.480881	NaN	56.263672
0.000000	45.945902	NaN	-32.244606	-45.945902	NaN	32.244606
0.000000	0.333726	NaN	48.734002	-0.333726	NaN	-48.734002
0.000000	-8.832011	NaN	34.942411	8.832011	NaN	-34.942411
0.000000	41.569983	NaN	-126.004140	-41.569983	NaN	126.004140
0.000000	53.608717	NaN	20.366931	-53.608717	NaN	-20.366931
0.000000	-21.029910	NaN	34.570892	21.029910	NaN	-34.570892
0.000000	-30.176593	NaN	-31.004175	30.176593	NaN	31.004175
0.000000	21.092545	NaN	4.580389	-21.092545	NaN	-4.580389
0.000000	-102.165629	NaN	-15.926818	102.165629	NaN	15.926818
0.000000	-74.645562	NaN	-47.985717	74.645562	NaN	47.985717
0.000000	55.784829	NaN	35.025074	-55.784829	NaN	-35.025074
0.000000	-1.205768	NaN	-4.466136	1.205768	NaN	4.466136
0.000000	73.577612	NaN	-35.331034	-73.577612	NaN	35.331034
0.000000	41.071487	NaN	-0.083005	-41.071487	NaN	0.083005
0.000000	32.870688	NaN	21.196584	-32.870688	NaN	-21.196584
0.000000	43.930302	NaN	-74.289734	-43.930302	NaN	74.289734
0.000000	66.046487	NaN	-28.859412	-66.046487	NaN	28.859412
0.000000	-121.347300	NaN	-212.989080	121.347300	NaN	212.989080
0.000000	-36.494970	NaN	28.836321	36.494970	NaN	-28.836321
0.000000	-32.674565	NaN	12.786167	32.674565	NaN	-12.786167
0.000000	85.422174	NaN	62.327959	-85.422174	NaN	-62.327959
0.000000	53.903472	NaN	-44.847145	-53.903472	NaN	44.847145
0.000000	4.572131	NaN	7.399128	-4.572131	NaN	-7.399128
0.000000	69.872321	NaN	66.108307	-69.872321	NaN	-66.108307
0.000000	54.992364	NaN	1.577870	-54.992364	NaN	-1.577870
0.000000	32.551835	NaN	4.515505	-32.551835	NaN	-4.515505
0.000000	19.080574	NaN	24.896238	-19.080574	NaN	-24.896238
0.000000	66.769586	NaN	56.691504	-66.769586	NaN	-56.691504
0.000000	-112.665478	NaN	-75.901070	112.665478	NaN	75.901070
0.000000	54.620488	NaN	-225.947721	-54.620488	NaN	225.947721
0.000000	19.182503	NaN	42.757467	-19.182503	NaN	-42.757467
0.000000	41.887577	NaN	44.413641	-41.887577	NaN	-44.413641
0.000000	-23.669899	NaN	-21.103239	23.669899	NaN	21.103239
0.000000	74.396333	NaN	56.427844	-74.396333	NaN	-56.427844
0.000000	-41.828890	NaN	-142.548210	41.828890	NaN	142.548210
0.000000	16.688532	NaN	9.102988	-16.688532	NaN	-9.102988
0.000000	-51.831759	NaN	22.956911	51.831759	NaN	-22.956911
0.000000	51.725244	NaN	-1.304485	-51.725244	NaN	1.304485
0.000000	-1.945624	NaN	-11.456292	1.945624	NaN	11.456292
0.000000	48.648911	NaN	54.355783	-48.648911	NaN	-54.355783
0.000000	-13.676615	NaN	15.291321	13.676615	NaN	-15.291321
0.000000	-2.843033	NaN	60.494443	2.843033	NaN	-60.494443
0.000000	83.840732	NaN	-32.876508	-83.840732	NaN	32.876508
0.000000	63.319674	NaN	31.150202	-63.319674	NaN	-31.150202
0.000000	38.467352	NaN	40.771646	-38.467352	NaN	-40.771646
0.000000	-138.777634	NaN	-83.652663	138.777634	NaN	83.652663
0.000000	-48.576514	NaN	-63.009518	48.576514	NaN	63.009518
0.000000	44.373349	NaN	39.537318	-44.373349	NaN	-39.537318
0.000000	33.217754	NaN	-76.150684	-33.217754	NaN	76.150684
0.000000	-43.753103	NaN	-74.246295	43.753103	NaN	74.246295
0.000000	6.264975	NaN	-66.043685	-6.264975	NaN	66.043685
0.000000	59.313402	NaN	-37.573004	-59.313402	NaN	37.573004
0.000000	50.740725	NaN	35.042418	-50.740725	NaN	-35.042418
0.000000	72.084389	NaN	10.876260	-72.084389	NaN	-10.876260
0.000000	-16.661126	NaN	-34.487368	16.661126	NaN	34.487368
0.000000	56.522861	NaN	-40.738758	-56.522861	NaN	40.738758
0.000000	-18.447080	NaN	5.957592	18.447080	NaN	-5.957592
0.000000	-47.880609	NaN	-93.326364	47.880609	NaN	93.326364
0.000000	7.714092	NaN	-1.239227	-7.714092	NaN	1.239227
0.000000	41.776395	NaN	-87.711294	-41.776395	NaN	87.711294
0.000000	-62.114166	NaN	-8.600131	62.114166	NaN	8.600131
0.000000	89.701209	NaN	65.746309	-89.701209	NaN	-65.746309
0.000000	13.108149	NaN	-76.369907	-13.108149	NaN	76.369907
0.000000	-15.541744	NaN	-31.967559	15.541744	NaN	31.967559
0.000000	19.172201	NaN	-106.655606	-19.172201	NaN	106.655606
0.000000	63.280687	NaN	31.873558	-63.280687	NaN	-31.873558
0.000000	27.542101	NaN	-343.097063	-27.542101	NaN	343.097063
0.000000	36.297129	NaN	-56.175059	-36.297129	NaN	56.175059
0.000000	-87.200908	NaN	-72.495721	87.200908	NaN	72.495721
0.000000	62.025188	NaN	9.803427	-62.025188	NaN	-9.803427
0.000000	11.821280	NaN	10.678887	-11.821280	NaN	-10.678887
0.000000	-0.818265	NaN	-54.093882	0.818265	NaN	54.093882
0.000000	2.852856	NaN	-17.581052	-2.852856	NaN	17.581052
0.000000	-53.567019	NaN	-212.473470	53.567019	NaN	212.473470
0.000000	48.747133	NaN	37.862700	-48.747133	NaN	-37.862700
0.000000	4.830324	NaN	-13.122265	-4.830324	NaN	13.122265
0.000000	44.923737	NaN	11.172175	-44.923737	NaN	-11.172175
0.000000	45.042361	NaN	8.087977	-45.042361	NaN	-8.087977
0.000000	72.061609	NaN	71.828137	-72.061609	NaN	-71.828137
0.000000	52.865736	NaN	-1.321193	-52.865736	NaN	1.321193
0.000000	9.762695	NaN	7.694702	-9.762695	NaN	-7.694702
0.000000	36.359587	NaN	45.793119	-36.359587	NaN	-45.793119
0.000000	-1.081550	NaN	-32.875520	1.081550	NaN	32.875520
0.000000	-19.686293	NaN	6.589365	19.686293	NaN	-6.589365
0.000000	40.780538	NaN	-2.975084	-40.780538	NaN	2.975084
0.000000	32.336779	NaN	42.658274	-32.336779	NaN	-42.658274
0.000000	-57.330243	NaN	2.928373	57.330243	NaN	-2.928373
0.000000	24.417246	NaN	-11.509309	-24.417246	NaN	11.509309
0.000000	-65.959147	NaN	-95.024640	65.959147	NaN	95.024640
0.000000	-86.259336	NaN	23.400388	86.259336	NaN	-23.400388
0.000000	19.853964	NaN	-21.113814	-19.853964	NaN	21.113814
0.000000	-12.582268	NaN	8.274088	12.582268	NaN	-8.274088
0.000000	87.751554	NaN	3.885778	-87.751554	NaN	-3.885778
0.000000	36.892853	NaN	4.625250	-36.892853	NaN	-4.625250
0.000000	28.782037	NaN	43.635909	-28.782037	NaN	-43.635909
0.000000	47.411826	NaN	-11.799888	-47.411826	NaN	11.799888
0.000000	29.378395	NaN	55.234018	-29.378395	NaN	-55.234018
0.000000	-110.972599	NaN	-11.457687	110.972599	NaN	11.457687
0.000000	-141.212144	NaN	-141.498371	141.212144	NaN	141.498371
0.000000	-26.212459	NaN	-22.375737	26.212459	NaN	22.375737
0.000000	7.903759	NaN	16.690229	-7.903759	NaN	-16.690229
0.000000	79.644611	NaN	-2.321755	-79.644611	NaN	2.321755
0.000000	1.307206	NaN	-55.582841	-1.307206	NaN	55.582841
0.000000	-180.011899	NaN	-110.873721	180.011899	NaN	110.873721
0.000000	49.698501	NaN	-31.712602	-49.698501	NaN	31.712602
0.000000	76.430006	NaN	-0.139928	-76.430006	NaN	0.139928
0.000000	-31.604495	NaN	-29.108735	31.604495	NaN	29.108735
0.000000	56.192820	NaN	58.984383	-56.192820	NaN	-58.984383
0.000000	54.415637	NaN	49.371817	-54.415637	NaN	-49.371817
0.000000	14.790934	NaN	9.890135	-14.790934	NaN	-9.890135
0.000000	61.161169	NaN	46.507377	-61.161169	NaN	-46.507377
0.000000	-3.953467	NaN	-60.014790	3.953467	NaN	60.014790
0.000000	-38.375075	NaN	40.746839	38.375075	NaN	-40.746839
0.000000	24.624382	NaN	3.083946	-24.624382	NaN	-3.083946
0.000000	15.159819	NaN	-55.874121	-15.159819	NaN	55.874121
0.000000	41.929551	NaN	10.451430	-41.929551	NaN	-10.451430
0.000000	63.231945	NaN	14.249042	-63.231945	NaN	-14.249042
0.000000	42.774040	NaN	48.439353	-42.774040	NaN	-48.439353
0.000000	43.180906	NaN	6.481060	-43.180906	NaN	-6.481060
0.000000	62.717407	NaN	9.895265	-62.717407	NaN	-9.895265
0.000000	11.237056	NaN	20.817043	-11.237056	NaN	-20.817043
