# Supplementary material for: Combined Influences of Model Choice, Data Quality, and Data Quantity When Estimating Population Trends
Source: PLoS One. 2015 Jul 15;10(7):e0132255. doi: 10.1371/journal.pone.0132255 (PMC4503393; doi:10.1371/journal.pone.0132255)
Supplement: S1 Dataset — Files are organized by model type and by the input lambda value. (ZIP) [file pone.0132255.s002.zip › Snail/sims_lambda_1_0/simulationOutput_1_0_0_0.1_50.xls]

Percent_Decline_True	Median_Percent_Decline_Matrix	Median_Percent_Decline_Matrix_stable	Median_Percent_Decline_Scalar	Difference_True_Matrix	Difference_True_Matrix_Stable	Difference_True_Scalar
0.000000	-8.094720	NaN	-1.327722	8.094720	NaN	1.327722
0.000000	-1.938884	NaN	-0.259620	1.938884	NaN	0.259620
0.000000	1.683699	NaN	4.998514	-1.683699	NaN	-4.998514
0.000000	-7.573941	NaN	-2.435776	7.573941	NaN	2.435776
0.000000	-2.638284	NaN	-0.733541	2.638284	NaN	0.733541
0.000000	-5.620816	NaN	-2.809377	5.620816	NaN	2.809377
0.000000	-0.841261	NaN	-0.735889	0.841261	NaN	0.735889
0.000000	-3.311298	NaN	-0.064092	3.311298	NaN	0.064092
0.000000	-1.317408	NaN	-1.996295	1.317408	NaN	1.996295
0.000000	-0.498074	NaN	1.842897	0.498074	NaN	-1.842897
0.000000	-0.681866	NaN	-0.817234	0.681866	NaN	0.817234
0.000000	-3.489253	NaN	2.207611	3.489253	NaN	-2.207611
0.000000	-2.186823	NaN	-1.683599	2.186823	NaN	1.683599
0.000000	-2.786026	NaN	0.474897	2.786026	NaN	-0.474897
0.000000	-3.027812	NaN	-3.557845	3.027812	NaN	3.557845
0.000000	-6.271309	NaN	-3.889566	6.271309	NaN	3.889566
0.000000	-2.249668	NaN	-1.131657	2.249668	NaN	1.131657
0.000000	-4.110757	NaN	0.778030	4.110757	NaN	-0.778030
0.000000	-1.829233	NaN	2.725359	1.829233	NaN	-2.725359
0.000000	-4.797214	NaN	-2.247416	4.797214	NaN	2.247416
0.000000	1.620782	NaN	1.320391	-1.620782	NaN	-1.320391
0.000000	-2.593888	NaN	1.698628	2.593888	NaN	-1.698628
0.000000	-1.643022	NaN	-3.695286	1.643022	NaN	3.695286
0.000000	-7.173155	NaN	-0.377220	7.173155	NaN	0.377220
0.000000	-3.788500	NaN	-0.918217	3.788500	NaN	0.918217
0.000000	-2.932511	NaN	-2.116792	2.932511	NaN	2.116792
0.000000	-1.267078	NaN	-3.990574	1.267078	NaN	3.990574
0.000000	-2.725232	NaN	-0.179278	2.725232	NaN	0.179278
0.000000	-3.222315	NaN	-0.392670	3.222315	NaN	0.392670
0.000000	-4.001052	NaN	-2.090209	4.001052	NaN	2.090209
0.000000	-4.415792	NaN	0.433072	4.415792	NaN	-0.433072
0.000000	-2.816860	NaN	-2.036288	2.816860	NaN	2.036288
0.000000	-0.243415	NaN	-2.218638	0.243415	NaN	2.218638
0.000000	-6.807170	NaN	0.992245	6.807170	NaN	-0.992245
0.000000	-2.206527	NaN	-1.295819	2.206527	NaN	1.295819
0.000000	-0.707369	NaN	-1.118204	0.707369	NaN	1.118204
0.000000	-3.911238	NaN	-1.464040	3.911238	NaN	1.464040
0.000000	-2.486614	NaN	1.029714	2.486614	NaN	-1.029714
0.000000	-0.406714	NaN	1.854025	0.406714	NaN	-1.854025
0.000000	-4.526108	NaN	0.514731	4.526108	NaN	-0.514731
0.000000	-6.460852	NaN	-1.107525	6.460852	NaN	1.107525
0.000000	-1.300270	NaN	4.400369	1.300270	NaN	-4.400369
0.000000	-5.399545	NaN	1.499069	5.399545	NaN	-1.499069
0.000000	-2.415209	NaN	2.537024	2.415209	NaN	-2.537024
0.000000	-4.633905	NaN	1.582273	4.633905	NaN	-1.582273
0.000000	-3.410018	NaN	1.541377	3.410018	NaN	-1.541377
0.000000	-0.381508	NaN	-2.631240	0.381508	NaN	2.631240
0.000000	-7.456698	NaN	-0.126710	7.456698	NaN	0.126710
0.000000	-4.473655	NaN	-1.243670	4.473655	NaN	1.243670
0.000000	-5.282980	NaN	0.609806	5.282980	NaN	-0.609806
0.000000	-3.366375	NaN	-1.572827	3.366375	NaN	1.572827
0.000000	0.911521	NaN	-1.541922	-0.911521	NaN	1.541922
0.000000	-1.089347	NaN	0.841829	1.089347	NaN	-0.841829
0.000000	-5.853022	NaN	0.326981	5.853022	NaN	-0.326981
0.000000	-5.623155	NaN	0.588382	5.623155	NaN	-0.588382
0.000000	-6.540124	NaN	-2.094930	6.540124	NaN	2.094930
0.000000	-0.803417	NaN	1.781164	0.803417	NaN	-1.781164
0.000000	-2.686090	NaN	0.104200	2.686090	NaN	-0.104200
0.000000	-2.667616	NaN	2.243562	2.667616	NaN	-2.243562
0.000000	-6.402510	NaN	0.308939	6.402510	NaN	-0.308939
0.000000	-2.272583	NaN	-1.473738	2.272583	NaN	1.473738
0.000000	-3.485722	NaN	-0.757637	3.485722	NaN	0.757637
0.000000	-6.870715	NaN	-2.320849	6.870715	NaN	2.320849
0.000000	-9.252377	NaN	-2.044574	9.252377	NaN	2.044574
0.000000	-2.624270	NaN	-0.360999	2.624270	NaN	0.360999
0.000000	-3.360531	NaN	-0.560765	3.360531	NaN	0.560765
0.000000	-3.348738	NaN	-1.889929	3.348738	NaN	1.889929
0.000000	-4.620282	NaN	-2.609387	4.620282	NaN	2.609387
0.000000	-3.681176	NaN	1.223276	3.681176	NaN	-1.223276
0.000000	-4.212783	NaN	-0.476290	4.212783	NaN	0.476290
0.000000	-0.035957	NaN	1.230446	0.035957	NaN	-1.230446
0.000000	-5.788173	NaN	-2.366713	5.788173	NaN	2.366713
0.000000	-5.676723	NaN	0.148482	5.676723	NaN	-0.148482
0.000000	-0.731204	NaN	0.209796	0.731204	NaN	-0.209796
0.000000	-0.944430	NaN	1.938223	0.944430	NaN	-1.938223
0.000000	-5.317370	NaN	-3.631306	5.317370	NaN	3.631306
0.000000	0.508627	NaN	-1.809378	-0.508627	NaN	1.809378
0.000000	0.856786	NaN	-1.129629	-0.856786	NaN	1.129629
0.000000	-5.220425	NaN	1.011485	5.220425	NaN	-1.011485
0.000000	-1.701498	NaN	-0.694941	1.701498	NaN	0.694941
0.000000	-3.461606	NaN	-0.510717	3.461606	NaN	0.510717
0.000000	-3.508842	NaN	0.201244	3.508842	NaN	-0.201244
0.000000	-5.674257	NaN	-0.272144	5.674257	NaN	0.272144
0.000000	-3.052660	NaN	-1.549639	3.052660	NaN	1.549639
0.000000	-5.801405	NaN	-0.029899	5.801405	NaN	0.029899
0.000000	-0.218068	NaN	0.194023	0.218068	NaN	-0.194023
0.000000	-3.732211	NaN	2.390255	3.732211	NaN	-2.390255
0.000000	-4.145753	NaN	-0.185732	4.145753	NaN	0.185732
0.000000	-2.086206	NaN	1.750435	2.086206	NaN	-1.750435
0.000000	-0.666907	NaN	-0.793753	0.666907	NaN	0.793753
0.000000	-0.006975	NaN	-0.327512	0.006975	NaN	0.327512
0.000000	-4.927614	NaN	-1.855008	4.927614	NaN	1.855008
0.000000	-3.178858	NaN	2.367633	3.178858	NaN	-2.367633
0.000000	1.666659	NaN	0.681044	-1.666659	NaN	-0.681044
0.000000	-0.188846	NaN	4.271322	0.188846	NaN	-4.271322
0.000000	-7.144487	NaN	-1.765863	7.144487	NaN	1.765863
0.000000	-0.820899	NaN	0.764928	0.820899	NaN	-0.764928
0.000000	-1.741309	NaN	1.359366	1.741309	NaN	-1.359366
0.000000	-4.831230	NaN	-0.663111	4.831230	NaN	0.663111
0.000000	-4.571178	NaN	-0.930234	4.571178	NaN	0.930234
0.000000	-1.703955	NaN	0.468727	1.703955	NaN	-0.468727
0.000000	-5.406495	NaN	3.182048	5.406495	NaN	-3.182048
0.000000	-6.540278	NaN	-1.277758	6.540278	NaN	1.277758
0.000000	-2.211328	NaN	-0.169411	2.211328	NaN	0.169411
0.000000	-3.032579	NaN	3.820315	3.032579	NaN	-3.820315
0.000000	-0.801567	NaN	-0.953971	0.801567	NaN	0.953971
0.000000	-2.629308	NaN	0.610921	2.629308	NaN	-0.610921
0.000000	-6.000948	NaN	0.562875	6.000948	NaN	-0.562875
0.000000	-4.427761	NaN	1.015714	4.427761	NaN	-1.015714
0.000000	-5.010572	NaN	-1.067368	5.010572	NaN	1.067368
0.000000	-3.047778	NaN	0.214079	3.047778	NaN	-0.214079
0.000000	-3.728203	NaN	-0.644963	3.728203	NaN	0.644963
0.000000	-2.954716	NaN	1.036079	2.954716	NaN	-1.036079
0.000000	-0.872300	NaN	5.162226	0.872300	NaN	-5.162226
0.000000	-4.367529	NaN	0.286795	4.367529	NaN	-0.286795
0.000000	-3.849097	NaN	-0.999953	3.849097	NaN	0.999953
0.000000	-4.112924	NaN	-4.102769	4.112924	NaN	4.102769
0.000000	-2.137750	NaN	3.156973	2.137750	NaN	-3.156973
0.000000	-4.246392	NaN	0.322549	4.246392	NaN	-0.322549
0.000000	-1.971973	NaN	3.035657	1.971973	NaN	-3.035657
0.000000	-4.664696	NaN	0.885786	4.664696	NaN	-0.885786
0.000000	-4.443818	NaN	-1.351382	4.443818	NaN	1.351382
0.000000	-3.880196	NaN	0.617129	3.880196	NaN	-0.617129
0.000000	-2.514644	NaN	-2.831189	2.514644	NaN	2.831189
0.000000	-4.527574	NaN	-0.945555	4.527574	NaN	0.945555
0.000000	-3.925164	NaN	1.977579	3.925164	NaN	-1.977579
0.000000	-5.034278	NaN	-0.367288	5.034278	NaN	0.367288
0.000000	-1.886102	NaN	-1.298991	1.886102	NaN	1.298991
0.000000	-3.575361	NaN	-1.315174	3.575361	NaN	1.315174
0.000000	2.404310	NaN	0.654509	-2.404310	NaN	-0.654509
0.000000	-0.453497	NaN	-0.387193	0.453497	NaN	0.387193
0.000000	-4.377017	NaN	-2.209851	4.377017	NaN	2.209851
0.000000	-0.749329	NaN	-0.361473	0.749329	NaN	0.361473
0.000000	-1.237253	NaN	-0.162673	1.237253	NaN	0.162673
0.000000	-2.769402	NaN	-3.549298	2.769402	NaN	3.549298
0.000000	-7.400048	NaN	-1.635026	7.400048	NaN	1.635026
0.000000	-0.015494	NaN	-2.593962	0.015494	NaN	2.593962
0.000000	-2.298018	NaN	-0.829190	2.298018	NaN	0.829190
0.000000	-5.571550	NaN	1.190186	5.571550	NaN	-1.190186
0.000000	-6.867440	NaN	-1.553665	6.867440	NaN	1.553665
0.000000	-5.231527	NaN	1.153783	5.231527	NaN	-1.153783
0.000000	0.904539	NaN	0.123074	-0.904539	NaN	-0.123074
0.000000	-0.084503	NaN	-2.538760	0.084503	NaN	2.538760
0.000000	-6.647022	NaN	2.025544	6.647022	NaN	-2.025544
0.000000	0.570807	NaN	-3.260915	-0.570807	NaN	3.260915
0.000000	-1.653470	NaN	-1.454434	1.653470	NaN	1.454434
0.000000	-3.033600	NaN	-1.404688	3.033600	NaN	1.404688
0.000000	-2.261243	NaN	1.954843	2.261243	NaN	-1.954843
0.000000	-3.972476	NaN	-1.883948	3.972476	NaN	1.883948
0.000000	-1.625015	NaN	-0.210739	1.625015	NaN	0.210739
0.000000	0.241911	NaN	0.657830	-0.241911	NaN	-0.657830
0.000000	-3.195884	NaN	-0.415551	3.195884	NaN	0.415551
0.000000	-1.486763	NaN	0.332856	1.486763	NaN	-0.332856
0.000000	-3.283770	NaN	-1.153101	3.283770	NaN	1.153101
0.000000	-1.446599	NaN	-1.660755	1.446599	NaN	1.660755
0.000000	-2.905851	NaN	-1.348615	2.905851	NaN	1.348615
0.000000	-4.174670	NaN	-1.437644	4.174670	NaN	1.437644
0.000000	-1.847201	NaN	2.234994	1.847201	NaN	-2.234994
0.000000	-2.586281	NaN	-1.527078	2.586281	NaN	1.527078
0.000000	-3.404334	NaN	-0.540946	3.404334	NaN	0.540946
0.000000	-3.470666	NaN	-2.784339	3.470666	NaN	2.784339
0.000000	-2.446809	NaN	0.132494	2.446809	NaN	-0.132494
0.000000	-7.931049	NaN	-2.267953	7.931049	NaN	2.267953
0.000000	-4.638708	NaN	-1.144785	4.638708	NaN	1.144785
0.000000	-5.121023	NaN	0.087787	5.121023	NaN	-0.087787
0.000000	-1.508891	NaN	-0.407487	1.508891	NaN	0.407487
0.000000	-4.753702	NaN	0.047574	4.753702	NaN	-0.047574
0.000000	-1.132011	NaN	1.295287	1.132011	NaN	-1.295287
0.000000	-4.383657	NaN	2.281724	4.383657	NaN	-2.281724
0.000000	-4.280790	NaN	-0.142386	4.280790	NaN	0.142386
0.000000	-1.540730	NaN	-2.046337	1.540730	NaN	2.046337
0.000000	-3.613682	NaN	0.119186	3.613682	NaN	-0.119186
0.000000	-3.316592	NaN	-2.962937	3.316592	NaN	2.962937
0.000000	-6.196078	NaN	-0.228635	6.196078	NaN	0.228635
0.000000	-4.188964	NaN	-0.514615	4.188964	NaN	0.514615
0.000000	-0.903254	NaN	-0.431151	0.903254	NaN	0.431151
0.000000	-3.564035	NaN	3.525385	3.564035	NaN	-3.525385
0.000000	-0.489697	NaN	1.563063	0.489697	NaN	-1.563063
0.000000	1.310355	NaN	0.919205	-1.310355	NaN	-0.919205
0.000000	-2.246975	NaN	0.229700	2.246975	NaN	-0.229700
0.000000	-6.760164	NaN	-1.975363	6.760164	NaN	1.975363
0.000000	-0.561769	NaN	0.902724	0.561769	NaN	-0.902724
0.000000	-0.851532	NaN	0.751445	0.851532	NaN	-0.751445
0.000000	-1.777295	NaN	4.114634	1.777295	NaN	-4.114634
0.000000	-2.317541	NaN	-0.753579	2.317541	NaN	0.753579
0.000000	-3.011426	NaN	-2.042795	3.011426	NaN	2.042795
0.000000	-5.097085	NaN	0.789151	5.097085	NaN	-0.789151
0.000000	0.010646	NaN	-2.313259	-0.010646	NaN	2.313259
0.000000	-5.997342	NaN	0.859929	5.997342	NaN	-0.859929
0.000000	-4.236714	NaN	0.701969	4.236714	NaN	-0.701969
0.000000	-1.569374	NaN	1.376221	1.569374	NaN	-1.376221
0.000000	-1.422031	NaN	1.865431	1.422031	NaN	-1.865431
0.000000	-3.575468	NaN	-0.628087	3.575468	NaN	0.628087
0.000000	-4.473734	NaN	-1.350236	4.473734	NaN	1.350236
0.000000	0.486544	NaN	-1.576416	-0.486544	NaN	1.576416
0.000000	-2.224772	NaN	-3.999747	2.224772	NaN	3.999747
0.000000	-3.669741	NaN	-1.424812	3.669741	NaN	1.424812
0.000000	0.757051	NaN	-1.205863	-0.757051	NaN	1.205863
0.000000	-6.386674	NaN	2.042758	6.386674	NaN	-2.042758
0.000000	-2.603418	NaN	-1.280495	2.603418	NaN	1.280495
0.000000	-0.260279	NaN	-1.524389	0.260279	NaN	1.524389
0.000000	-4.223182	NaN	-0.668468	4.223182	NaN	0.668468
0.000000	-1.880357	NaN	-1.624299	1.880357	NaN	1.624299
0.000000	-2.165485	NaN	-0.527013	2.165485	NaN	0.527013
0.000000	-3.571135	NaN	2.064711	3.571135	NaN	-2.064711
0.000000	-2.062686	NaN	-0.748052	2.062686	NaN	0.748052
0.000000	-0.769624	NaN	-2.742251	0.769624	NaN	2.742251
0.000000	-2.717062	NaN	1.418285	2.717062	NaN	-1.418285
0.000000	-1.334350	NaN	0.264606	1.334350	NaN	-0.264606
0.000000	-2.355992	NaN	-0.605305	2.355992	NaN	0.605305
0.000000	-1.956286	NaN	-1.642252	1.956286	NaN	1.642252
0.000000	-5.422758	NaN	-0.826676	5.422758	NaN	0.826676
0.000000	-1.604201	NaN	-0.981547	1.604201	NaN	0.981547
0.000000	-5.320289	NaN	-1.159704	5.320289	NaN	1.159704
0.000000	-0.755195	NaN	0.749672	0.755195	NaN	-0.749672
0.000000	-1.398117	NaN	1.742795	1.398117	NaN	-1.742795
0.000000	-2.912286	NaN	-1.558476	2.912286	NaN	1.558476
0.000000	-7.368788	NaN	-0.869027	7.368788	NaN	0.869027
0.000000	-3.242288	NaN	-3.393908	3.242288	NaN	3.393908
0.000000	-4.015594	NaN	0.327259	4.015594	NaN	-0.327259
0.000000	-3.624696	NaN	1.198563	3.624696	NaN	-1.198563
0.000000	-2.232527	NaN	1.624658	2.232527	NaN	-1.624658
0.000000	-3.765673	NaN	1.010287	3.765673	NaN	-1.010287
0.000000	-2.134255	NaN	-2.030936	2.134255	NaN	2.030936
0.000000	-1.836969	NaN	-3.572848	1.836969	NaN	3.572848
0.000000	-2.751864	NaN	1.918433	2.751864	NaN	-1.918433
0.000000	-2.735455	NaN	0.023474	2.735455	NaN	-0.023474
0.000000	-3.247170	NaN	-0.852867	3.247170	NaN	0.852867
0.000000	-1.583651	NaN	-0.908038	1.583651	NaN	0.908038
0.000000	-5.241953	NaN	-0.502854	5.241953	NaN	0.502854
0.000000	-1.259431	NaN	1.144088	1.259431	NaN	-1.144088
0.000000	-3.250835	NaN	-2.365975	3.250835	NaN	2.365975
0.000000	-2.512023	NaN	0.571014	2.512023	NaN	-0.571014
0.000000	-3.841196	NaN	2.274709	3.841196	NaN	-2.274709
0.000000	-5.237969	NaN	1.056461	5.237969	NaN	-1.056461
0.000000	-8.670772	NaN	-2.810460	8.670772	NaN	2.810460
0.000000	-7.671155	NaN	-3.153352	7.671155	NaN	3.153352
0.000000	-1.443468	NaN	1.089195	1.443468	NaN	-1.089195
0.000000	-3.637991	NaN	2.787979	3.637991	NaN	-2.787979
0.000000	-5.211303	NaN	0.188522	5.211303	NaN	-0.188522
0.000000	-1.720851	NaN	-4.222497	1.720851	NaN	4.222497
0.000000	-2.354874	NaN	-1.320443	2.354874	NaN	1.320443
0.000000	-5.098872	NaN	-1.525660	5.098872	NaN	1.525660
0.000000	0.629355	NaN	-1.468116	-0.629355	NaN	1.468116
0.000000	-2.588878	NaN	-6.512806	2.588878	NaN	6.512806
0.000000	-3.622449	NaN	3.178048	3.622449	NaN	-3.178048
0.000000	-2.856633	NaN	1.566282	2.856633	NaN	-1.566282
0.000000	-4.956286	NaN	-0.799676	4.956286	NaN	0.799676
0.000000	-3.543752	NaN	1.741156	3.543752	NaN	-1.741156
0.000000	-2.015251	NaN	1.856950	2.015251	NaN	-1.856950
0.000000	-4.194588	NaN	-0.509115	4.194588	NaN	0.509115
0.000000	-3.502796	NaN	2.470657	3.502796	NaN	-2.470657
0.000000	-1.003355	NaN	1.266495	1.003355	NaN	-1.266495
0.000000	-5.797181	NaN	0.704197	5.797181	NaN	-0.704197
0.000000	-1.754287	NaN	0.754025	1.754287	NaN	-0.754025
0.000000	-3.846523	NaN	-1.225260	3.846523	NaN	1.225260
0.000000	-2.186017	NaN	0.945169	2.186017	NaN	-0.945169
0.000000	-5.620944	NaN	0.303986	5.620944	NaN	-0.303986
0.000000	-2.747280	NaN	-1.455564	2.747280	NaN	1.455564
0.000000	-4.612807	NaN	-1.019095	4.612807	NaN	1.019095
0.000000	-4.105530	NaN	1.101350	4.105530	NaN	-1.101350
0.000000	-0.648029	NaN	2.841591	0.648029	NaN	-2.841591
0.000000	-2.673108	NaN	-1.751551	2.673108	NaN	1.751551
0.000000	-4.390474	NaN	0.414683	4.390474	NaN	-0.414683
0.000000	-0.457816	NaN	3.724282	0.457816	NaN	-3.724282
0.000000	0.510550	NaN	-1.713413	-0.510550	NaN	1.713413
0.000000	-5.060684	NaN	0.917147	5.060684	NaN	-0.917147
0.000000	-1.431677	NaN	1.250871	1.431677	NaN	-1.250871
0.000000	-4.764028	NaN	-1.374291	4.764028	NaN	1.374291
0.000000	-2.254772	NaN	1.031145	2.254772	NaN	-1.031145
0.000000	-1.934496	NaN	-0.827932	1.934496	NaN	0.827932
0.000000	-8.790698	NaN	1.216450	8.790698	NaN	-1.216450
0.000000	-8.377353	NaN	4.976485	8.377353	NaN	-4.976485
0.000000	-4.637042	NaN	0.708228	4.637042	NaN	-0.708228
0.000000	-3.594869	NaN	-3.499563	3.594869	NaN	3.499563
0.000000	-1.063941	NaN	0.906332	1.063941	NaN	-0.906332
0.000000	-0.663924	NaN	-1.320649	0.663924	NaN	1.320649
0.000000	-2.298370	NaN	0.828739	2.298370	NaN	-0.828739
0.000000	-6.162378	NaN	-1.151870	6.162378	NaN	1.151870
0.000000	-7.236415	NaN	2.028905	7.236415	NaN	-2.028905
0.000000	-4.732775	NaN	-0.050962	4.732775	NaN	0.050962
0.000000	-4.466106	NaN	0.403362	4.466106	NaN	-0.403362
0.000000	-1.654529	NaN	-2.816002	1.654529	NaN	2.816002
0.000000	-4.834567	NaN	-5.750274	4.834567	NaN	5.750274
0.000000	-3.385693	NaN	0.347136	3.385693	NaN	-0.347136
0.000000	-1.987586	NaN	1.853701	1.987586	NaN	-1.853701
0.000000	-4.884374	NaN	1.831928	4.884374	NaN	-1.831928
0.000000	-1.162631	NaN	-0.093002	1.162631	NaN	0.093002
0.000000	-3.843421	NaN	1.012211	3.843421	NaN	-1.012211
0.000000	-6.719370	NaN	-0.333776	6.719370	NaN	0.333776
0.000000	-5.701467	NaN	-0.162597	5.701467	NaN	0.162597
0.000000	-6.276136	NaN	-4.781799	6.276136	NaN	4.781799
0.000000	-3.084588	NaN	-3.094053	3.084588	NaN	3.094053
0.000000	-1.989838	NaN	0.357674	1.989838	NaN	-0.357674
0.000000	-2.913388	NaN	-0.679120	2.913388	NaN	0.679120
0.000000	-4.714749	NaN	2.444345	4.714749	NaN	-2.444345
0.000000	-4.400212	NaN	-0.493717	4.400212	NaN	0.493717
0.000000	-2.183880	NaN	-1.899370	2.183880	NaN	1.899370
0.000000	-5.299713	NaN	-2.368651	5.299713	NaN	2.368651
0.000000	0.227496	NaN	1.696507	-0.227496	NaN	-1.696507
0.000000	-2.679440	NaN	-1.403486	2.679440	NaN	1.403486
0.000000	-7.855501	NaN	-1.684096	7.855501	NaN	1.684096
0.000000	-7.257562	NaN	1.658781	7.257562	NaN	-1.658781
0.000000	-5.704425	NaN	-1.619017	5.704425	NaN	1.619017
0.000000	0.898211	NaN	1.397247	-0.898211	NaN	-1.397247
0.000000	-4.853599	NaN	-1.121308	4.853599	NaN	1.121308
0.000000	-3.659390	NaN	-2.103177	3.659390	NaN	2.103177
0.000000	-0.229143	NaN	0.654964	0.229143	NaN	-0.654964
0.000000	-4.227005	NaN	1.280799	4.227005	NaN	-1.280799
0.000000	-5.637844	NaN	-4.312008	5.637844	NaN	4.312008
0.000000	-8.227274	NaN	0.510470	8.227274	NaN	-0.510470
0.000000	-3.063617	NaN	1.940403	3.063617	NaN	-1.940403
0.000000	-6.032268	NaN	2.034822	6.032268	NaN	-2.034822
0.000000	-4.405190	NaN	-0.312186	4.405190	NaN	0.312186
0.000000	-4.416708	NaN	1.260752	4.416708	NaN	-1.260752
0.000000	1.738094	NaN	-0.606432	-1.738094	NaN	0.606432
0.000000	-5.546100	NaN	-2.225096	5.546100	NaN	2.225096
0.000000	-1.289630	NaN	-1.124114	1.289630	NaN	1.124114
0.000000	-2.778202	NaN	-0.769902	2.778202	NaN	0.769902
0.000000	-3.469431	NaN	-1.382755	3.469431	NaN	1.382755
0.000000	0.823320	NaN	-2.421902	-0.823320	NaN	2.421902
0.000000	-0.293961	NaN	-0.100051	0.293961	NaN	0.100051
0.000000	-3.825359	NaN	-0.313627	3.825359	NaN	0.313627
0.000000	-8.696090	NaN	1.215889	8.696090	NaN	-1.215889
0.000000	-4.929582	NaN	2.956727	4.929582	NaN	-2.956727
0.000000	-1.076148	NaN	-0.187887	1.076148	NaN	0.187887
0.000000	0.711810	NaN	-1.867815	-0.711810	NaN	1.867815
0.000000	-2.096002	NaN	-1.668581	2.096002	NaN	1.668581
0.000000	-3.034473	NaN	-0.096456	3.034473	NaN	0.096456
0.000000	-2.204020	NaN	2.616952	2.204020	NaN	-2.616952
0.000000	-2.162364	NaN	-2.860853	2.162364	NaN	2.860853
0.000000	-0.206330	NaN	1.730954	0.206330	NaN	-1.730954
0.000000	-0.157402	NaN	1.112284	0.157402	NaN	-1.112284
0.000000	-2.545416	NaN	1.199316	2.545416	NaN	-1.199316
0.000000	-0.146459	NaN	-1.504769	0.146459	NaN	1.504769
0.000000	-4.720041	NaN	-0.583778	4.720041	NaN	0.583778
0.000000	-1.200469	NaN	-2.671766	1.200469	NaN	2.671766
0.000000	-1.489112	NaN	0.417505	1.489112	NaN	-0.417505
0.000000	-4.452716	NaN	-1.665008	4.452716	NaN	1.665008
0.000000	-3.341965	NaN	-5.067189	3.341965	NaN	5.067189
0.000000	-3.105765	NaN	-0.894366	3.105765	NaN	0.894366
0.000000	-4.909896	NaN	1.824536	4.909896	NaN	-1.824536
0.000000	-7.629358	NaN	4.648687	7.629358	NaN	-4.648687
0.000000	-5.170350	NaN	-0.488870	5.170350	NaN	0.488870
0.000000	-4.082400	NaN	0.365922	4.082400	NaN	-0.365922
0.000000	-2.135493	NaN	-1.960504	2.135493	NaN	1.960504
0.000000	-4.155847	NaN	2.066472	4.155847	NaN	-2.066472
0.000000	-1.414782	NaN	1.716234	1.414782	NaN	-1.716234
0.000000	-4.879139	NaN	-1.127429	4.879139	NaN	1.127429
0.000000	-5.433999	NaN	-0.493429	5.433999	NaN	0.493429
0.000000	-4.235381	NaN	1.596508	4.235381	NaN	-1.596508
0.000000	-0.046465	NaN	-1.423669	0.046465	NaN	1.423669
0.000000	-4.157646	NaN	1.037834	4.157646	NaN	-1.037834
0.000000	-6.005146	NaN	-0.725284	6.005146	NaN	0.725284
0.000000	-4.138270	NaN	-1.898170	4.138270	NaN	1.898170
0.000000	-5.788283	NaN	-1.481504	5.788283	NaN	1.481504
0.000000	-0.885774	NaN	0.406580	0.885774	NaN	-0.406580
0.000000	-1.474735	NaN	0.339527	1.474735	NaN	-0.339527
0.000000	-5.008652	NaN	-2.098882	5.008652	NaN	2.098882
0.000000	-4.759461	NaN	1.284987	4.759461	NaN	-1.284987
0.000000	-4.534684	NaN	1.851838	4.534684	NaN	-1.851838
0.000000	-4.966308	NaN	-0.164680	4.966308	NaN	0.164680
0.000000	-2.486644	NaN	2.411005	2.486644	NaN	-2.411005
0.000000	0.083567	NaN	-2.597982	-0.083567	NaN	2.597982
0.000000	-1.579899	NaN	2.549198	1.579899	NaN	-2.549198
0.000000	-3.613380	NaN	-0.035213	3.613380	NaN	0.035213
0.000000	-4.155830	NaN	0.660570	4.155830	NaN	-0.660570
0.000000	-2.248643	NaN	1.578516	2.248643	NaN	-1.578516
0.000000	-9.267490	NaN	1.466519	9.267490	NaN	-1.466519
0.000000	-0.994787	NaN	0.211003	0.994787	NaN	-0.211003
0.000000	0.263541	NaN	1.318462	-0.263541	NaN	-1.318462
0.000000	-5.696421	NaN	-2.897350	5.696421	NaN	2.897350
0.000000	-4.650274	NaN	-0.808618	4.650274	NaN	0.808618
0.000000	-0.289231	NaN	5.546818	0.289231	NaN	-5.546818
0.000000	-1.622575	NaN	1.604507	1.622575	NaN	-1.604507
0.000000	-2.202542	NaN	-1.818794	2.202542	NaN	1.818794
0.000000	-1.888245	NaN	-0.592467	1.888245	NaN	0.592467
0.000000	0.366960	NaN	-1.370220	-0.366960	NaN	1.370220
0.000000	0.039589	NaN	2.413609	-0.039589	NaN	-2.413609
0.000000	-5.090198	NaN	2.153281	5.090198	NaN	-2.153281
0.000000	-3.541280	NaN	-2.140817	3.541280	NaN	2.140817
0.000000	-5.546531	NaN	-0.003994	5.546531	NaN	0.003994
0.000000	-3.304562	NaN	1.032641	3.304562	NaN	-1.032641
0.000000	-5.254493	NaN	-0.709169	5.254493	NaN	0.709169
0.000000	-5.745326	NaN	-0.275129	5.745326	NaN	0.275129
0.000000	-3.577169	NaN	1.190719	3.577169	NaN	-1.190719
0.000000	-7.231080	NaN	2.900150	7.231080	NaN	-2.900150
0.000000	-4.762799	NaN	0.583189	4.762799	NaN	-0.583189
0.000000	-2.849075	NaN	1.167317	2.849075	NaN	-1.167317
0.000000	-5.781993	NaN	-2.797920	5.781993	NaN	2.797920
0.000000	0.963849	NaN	2.506448	-0.963849	NaN	-2.506448
0.000000	-6.249428	NaN	-0.233866	6.249428	NaN	0.233866
0.000000	-3.619630	NaN	0.011586	3.619630	NaN	-0.011586
0.000000	-7.198429	NaN	-2.580411	7.198429	NaN	2.580411
0.000000	-3.408029	NaN	0.526280	3.408029	NaN	-0.526280
0.000000	-4.273218	NaN	-2.184198	4.273218	NaN	2.184198
0.000000	-2.828919	NaN	-2.012792	2.828919	NaN	2.012792
0.000000	-4.255027	NaN	0.008482	4.255027	NaN	-0.008482
0.000000	-1.530587	NaN	2.741289	1.530587	NaN	-2.741289
0.000000	-8.245883	NaN	0.822049	8.245883	NaN	-0.822049
0.000000	-1.402496	NaN	0.738458	1.402496	NaN	-0.738458
0.000000	-2.560666	NaN	-2.582045	2.560666	NaN	2.582045
0.000000	-3.430538	NaN	-1.458360	3.430538	NaN	1.458360
0.000000	-4.713687	NaN	3.523948	4.713687	NaN	-3.523948
0.000000	-6.879328	NaN	1.293330	6.879328	NaN	-1.293330
0.000000	-2.414058	NaN	-0.080194	2.414058	NaN	0.080194
0.000000	-2.704160	NaN	1.127690	2.704160	NaN	-1.127690
0.000000	-5.007437	NaN	-2.064871	5.007437	NaN	2.064871
0.000000	-1.651914	NaN	3.362609	1.651914	NaN	-3.362609
0.000000	-5.586922	NaN	-0.065112	5.586922	NaN	0.065112
0.000000	-2.351073	NaN	-1.189515	2.351073	NaN	1.189515
0.000000	-2.729334	NaN	0.660108	2.729334	NaN	-0.660108
0.000000	-1.596959	NaN	0.771268	1.596959	NaN	-0.771268
0.000000	-1.739655	NaN	-0.377333	1.739655	NaN	0.377333
0.000000	-4.312746	NaN	0.506383	4.312746	NaN	-0.506383
0.000000	-4.854823	NaN	-1.553335	4.854823	NaN	1.553335
0.000000	-4.405745	NaN	2.072635	4.405745	NaN	-2.072635
0.000000	1.096600	NaN	1.376881	-1.096600	NaN	-1.376881
0.000000	-5.991892	NaN	2.282686	5.991892	NaN	-2.282686
0.000000	-1.175349	NaN	1.608949	1.175349	NaN	-1.608949
0.000000	0.629871	NaN	-2.153052	-0.629871	NaN	2.153052
0.000000	-2.619253	NaN	2.403192	2.619253	NaN	-2.403192
0.000000	0.920187	NaN	-1.257123	-0.920187	NaN	1.257123
0.000000	-6.644340	NaN	0.178477	6.644340	NaN	-0.178477
0.000000	-2.416530	NaN	2.362776	2.416530	NaN	-2.362776
0.000000	-0.704014	NaN	1.382959	0.704014	NaN	-1.382959
0.000000	-0.977653	NaN	-0.520599	0.977653	NaN	0.520599
0.000000	-7.697451	NaN	0.723473	7.697451	NaN	-0.723473
0.000000	-1.678712	NaN	-2.691349	1.678712	NaN	2.691349
0.000000	-1.688016	NaN	1.942482	1.688016	NaN	-1.942482
0.000000	-4.539880	NaN	-4.505808	4.539880	NaN	4.505808
0.000000	-4.699059	NaN	-0.821889	4.699059	NaN	0.821889
0.000000	-4.894606	NaN	-3.345982	4.894606	NaN	3.345982
0.000000	-2.300314	NaN	1.349182	2.300314	NaN	-1.349182
0.000000	-3.369577	NaN	-1.483452	3.369577	NaN	1.483452
0.000000	-7.019420	NaN	0.398838	7.019420	NaN	-0.398838
0.000000	0.973482	NaN	-1.920509	-0.973482	NaN	1.920509
0.000000	-7.157717	NaN	-0.883993	7.157717	NaN	0.883993
0.000000	-0.629034	NaN	3.802135	0.629034	NaN	-3.802135
0.000000	-1.173451	NaN	0.556737	1.173451	NaN	-0.556737
0.000000	-4.788623	NaN	-2.384001	4.788623	NaN	2.384001
0.000000	-3.858691	NaN	0.671787	3.858691	NaN	-0.671787
0.000000	-5.242190	NaN	1.486787	5.242190	NaN	-1.486787
0.000000	-6.726501	NaN	1.619571	6.726501	NaN	-1.619571
0.000000	-5.635348	NaN	-1.790247	5.635348	NaN	1.790247
0.000000	-5.294443	NaN	-0.681944	5.294443	NaN	0.681944
0.000000	-2.085807	NaN	1.377601	2.085807	NaN	-1.377601
0.000000	-1.881541	NaN	-1.311266	1.881541	NaN	1.311266
0.000000	-4.215476	NaN	1.760450	4.215476	NaN	-1.760450
0.000000	-4.740835	NaN	-1.746030	4.740835	NaN	1.746030
0.000000	-2.598698	NaN	0.390515	2.598698	NaN	-0.390515
0.000000	-3.112637	NaN	-1.492490	3.112637	NaN	1.492490
0.000000	-5.909131	NaN	3.363558	5.909131	NaN	-3.363558
0.000000	-4.020116	NaN	-1.569207	4.020116	NaN	1.569207
0.000000	-5.738535	NaN	0.453638	5.738535	NaN	-0.453638
0.000000	-2.405751	NaN	-0.184646	2.405751	NaN	0.184646
0.000000	-4.689012	NaN	-1.123806	4.689012	NaN	1.123806
0.000000	-4.322496	NaN	1.426914	4.322496	NaN	-1.426914
0.000000	-4.356226	NaN	2.439286	4.356226	NaN	-2.439286
0.000000	-2.945823	NaN	1.820438	2.945823	NaN	-1.820438
0.000000	-2.116910	NaN	1.567422	2.116910	NaN	-1.567422
0.000000	-5.548262	NaN	0.405069	5.548262	NaN	-0.405069
0.000000	-4.465474	NaN	-0.152429	4.465474	NaN	0.152429
0.000000	-6.771812	NaN	1.239393	6.771812	NaN	-1.239393
0.000000	-4.746699	NaN	4.292297	4.746699	NaN	-4.292297
0.000000	-2.426434	NaN	3.280208	2.426434	NaN	-3.280208
0.000000	-1.574889	NaN	2.084849	1.574889	NaN	-2.084849
0.000000	-2.749262	NaN	1.114485	2.749262	NaN	-1.114485
0.000000	-5.367738	NaN	0.134394	5.367738	NaN	-0.134394
0.000000	-4.470179	NaN	1.189063	4.470179	NaN	-1.189063
0.000000	-3.706539	NaN	-1.004252	3.706539	NaN	1.004252
0.000000	-5.951467	NaN	1.182255	5.951467	NaN	-1.182255
0.000000	-3.772904	NaN	-1.320240	3.772904	NaN	1.320240
0.000000	-1.341712	NaN	0.767742	1.341712	NaN	-0.767742
0.000000	-3.537805	NaN	-0.514510	3.537805	NaN	0.514510
0.000000	-3.133313	NaN	0.290439	3.133313	NaN	-0.290439
0.000000	-1.916675	NaN	-1.439959	1.916675	NaN	1.439959
0.000000	-2.013079	NaN	1.928611	2.013079	NaN	-1.928611
0.000000	-4.239002	NaN	-1.034686	4.239002	NaN	1.034686
0.000000	-5.674427	NaN	3.558468	5.674427	NaN	-3.558468
0.000000	-4.449441	NaN	1.202003	4.449441	NaN	-1.202003
0.000000	-5.948350	NaN	-0.237825	5.948350	NaN	0.237825
0.000000	-1.272063	NaN	-0.558766	1.272063	NaN	0.558766
0.000000	-2.595659	NaN	3.021417	2.595659	NaN	-3.021417
0.000000	-5.602579	NaN	-3.210527	5.602579	NaN	3.210527
0.000000	-5.441118	NaN	0.021236	5.441118	NaN	-0.021236
0.000000	-5.177440	NaN	3.238098	5.177440	NaN	-3.238098
0.000000	-1.403601	NaN	-1.253468	1.403601	NaN	1.253468
0.000000	-4.393681	NaN	-1.783690	4.393681	NaN	1.783690
0.000000	-0.833027	NaN	1.825596	0.833027	NaN	-1.825596
0.000000	0.082353	NaN	-0.519697	-0.082353	NaN	0.519697
0.000000	-4.272681	NaN	1.163791	4.272681	NaN	-1.163791
0.000000	-2.435061	NaN	0.640813	2.435061	NaN	-0.640813
0.000000	-2.277942	NaN	0.904427	2.277942	NaN	-0.904427
0.000000	-2.660365	NaN	0.001692	2.660365	NaN	-0.001692
0.000000	-1.615729	NaN	-0.146573	1.615729	NaN	0.146573
0.000000	-3.136840	NaN	3.976499	3.136840	NaN	-3.976499
0.000000	-1.223612	NaN	-0.183917	1.223612	NaN	0.183917
0.000000	-3.097456	NaN	-2.304524	3.097456	NaN	2.304524
0.000000	-7.216368	NaN	-0.514708	7.216368	NaN	0.514708
0.000000	-1.992262	NaN	0.111325	1.992262	NaN	-0.111325
0.000000	-4.071664	NaN	0.214131	4.071664	NaN	-0.214131
0.000000	1.443282	NaN	-0.700331	-1.443282	NaN	0.700331
0.000000	-3.776375	NaN	1.320315	3.776375	NaN	-1.320315
0.000000	-5.902083	NaN	0.726314	5.902083	NaN	-0.726314
0.000000	-3.702969	NaN	-1.507581	3.702969	NaN	1.507581
0.000000	0.438797	NaN	-1.404507	-0.438797	NaN	1.404507
0.000000	1.759032	NaN	0.207650	-1.759032	NaN	-0.207650
0.000000	-2.727508	NaN	1.174252	2.727508	NaN	-1.174252
0.000000	-3.064739	NaN	-0.778266	3.064739	NaN	0.778266
0.000000	-5.402025	NaN	0.020047	5.402025	NaN	-0.020047
0.000000	-5.249216	NaN	-1.937494	5.249216	NaN	1.937494
0.000000	1.048844	NaN	0.682290	-1.048844	NaN	-0.682290
0.000000	-6.281346	NaN	2.430728	6.281346	NaN	-2.430728
0.000000	-8.247073	NaN	-0.379965	8.247073	NaN	0.379965
0.000000	-0.395405	NaN	2.885445	0.395405	NaN	-2.885445
0.000000	-6.214658	NaN	-3.361418	6.214658	NaN	3.361418
0.000000	-8.104594	NaN	-1.004771	8.104594	NaN	1.004771
0.000000	-3.907627	NaN	-0.086924	3.907627	NaN	0.086924
0.000000	-3.088333	NaN	-0.174253	3.088333	NaN	0.174253
0.000000	-7.991664	NaN	-2.209099	7.991664	NaN	2.209099
0.000000	-4.156939	NaN	-1.076677	4.156939	NaN	1.076677
0.000000	-0.102958	NaN	-2.186314	0.102958	NaN	2.186314
0.000000	-2.550030	NaN	1.247119	2.550030	NaN	-1.247119
0.000000	0.185389	NaN	-2.095551	-0.185389	NaN	2.095551
0.000000	0.353133	NaN	-3.030156	-0.353133	NaN	3.030156
0.000000	-5.131834	NaN	-0.471829	5.131834	NaN	0.471829
0.000000	-5.381531	NaN	-1.661473	5.381531	NaN	1.661473
0.000000	-2.100989	NaN	-1.866145	2.100989	NaN	1.866145
0.000000	-2.836528	NaN	-0.241469	2.836528	NaN	0.241469
0.000000	-5.246972	NaN	-1.077575	5.246972	NaN	1.077575
0.000000	-0.459722	NaN	0.188097	0.459722	NaN	-0.188097
0.000000	0.519538	NaN	1.894388	-0.519538	NaN	-1.894388
0.000000	-4.365646	NaN	0.533405	4.365646	NaN	-0.533405
0.000000	-4.747854	NaN	-3.564705	4.747854	NaN	3.564705
0.000000	-5.076217	NaN	1.921062	5.076217	NaN	-1.921062
0.000000	-2.883006	NaN	0.252471	2.883006	NaN	-0.252471
0.000000	0.182363	NaN	0.178650	-0.182363	NaN	-0.178650
0.000000	0.952836	NaN	-0.014080	-0.952836	NaN	0.014080
0.000000	-4.768201	NaN	-2.184083	4.768201	NaN	2.184083
0.000000	-3.273011	NaN	-1.166978	3.273011	NaN	1.166978
0.000000	-4.897261	NaN	2.145367	4.897261	NaN	-2.145367
0.000000	-1.440373	NaN	0.655081	1.440373	NaN	-0.655081
0.000000	-3.635685	NaN	1.482778	3.635685	NaN	-1.482778
0.000000	-0.282874	NaN	-0.011518	0.282874	NaN	0.011518
0.000000	-8.746487	NaN	1.563303	8.746487	NaN	-1.563303
0.000000	-3.862426	NaN	-1.178602	3.862426	NaN	1.178602
0.000000	-0.573002	NaN	0.406341	0.573002	NaN	-0.406341
0.000000	-1.767589	NaN	-1.304282	1.767589	NaN	1.304282
0.000000	-2.657873	NaN	2.716671	2.657873	NaN	-2.716671
0.000000	-6.579820	NaN	-0.281180	6.579820	NaN	0.281180
0.000000	-1.064751	NaN	0.083180	1.064751	NaN	-0.083180
0.000000	-6.361477	NaN	-0.139495	6.361477	NaN	0.139495
0.000000	-2.801463	NaN	0.033975	2.801463	NaN	-0.033975
0.000000	-4.211508	NaN	-3.986293	4.211508	NaN	3.986293
0.000000	0.623628	NaN	-0.119549	-0.623628	NaN	0.119549
0.000000	-2.453219	NaN	-0.644493	2.453219	NaN	0.644493
0.000000	-2.622134	NaN	-2.731811	2.622134	NaN	2.731811
0.000000	-2.888593	NaN	0.478209	2.888593	NaN	-0.478209
0.000000	-2.091189	NaN	-1.286529	2.091189	NaN	1.286529
0.000000	-5.486891	NaN	0.524011	5.486891	NaN	-0.524011
0.000000	-8.802810	NaN	-1.133490	8.802810	NaN	1.133490
0.000000	-1.617922	NaN	-0.161952	1.617922	NaN	0.161952
0.000000	-5.880410	NaN	-1.332152	5.880410	NaN	1.332152
0.000000	-2.600011	NaN	-1.367900	2.600011	NaN	1.367900
0.000000	-3.722818	NaN	2.454566	3.722818	NaN	-2.454566
0.000000	-1.925514	NaN	2.111465	1.925514	NaN	-2.111465
0.000000	-1.859973	NaN	-0.402392	1.859973	NaN	0.402392
0.000000	-5.094697	NaN	-0.137575	5.094697	NaN	0.137575
0.000000	0.121534	NaN	1.610697	-0.121534	NaN	-1.610697
0.000000	-4.564949	NaN	-0.628558	4.564949	NaN	0.628558
0.000000	-1.731085	NaN	-1.141909	1.731085	NaN	1.141909
0.000000	-11.388255	NaN	-0.122284	11.388255	NaN	0.122284
0.000000	-4.858626	NaN	-1.354571	4.858626	NaN	1.354571
0.000000	-1.030585	NaN	1.435835	1.030585	NaN	-1.435835
0.000000	-7.010866	NaN	-1.144725	7.010866	NaN	1.144725
0.000000	-2.161293	NaN	-0.243713	2.161293	NaN	0.243713
0.000000	-5.370398	NaN	-0.853393	5.370398	NaN	0.853393
0.000000	-8.520388	NaN	-2.308047	8.520388	NaN	2.308047
0.000000	-2.592307	NaN	-1.117593	2.592307	NaN	1.117593
0.000000	-2.437912	NaN	2.861605	2.437912	NaN	-2.861605
0.000000	-4.373210	NaN	0.985358	4.373210	NaN	-0.985358
0.000000	-7.623352	NaN	1.264812	7.623352	NaN	-1.264812
0.000000	-1.027037	NaN	0.959652	1.027037	NaN	-0.959652
0.000000	-1.608550	NaN	-1.294768	1.608550	NaN	1.294768
0.000000	-4.412970	NaN	0.995199	4.412970	NaN	-0.995199
0.000000	-6.628177	NaN	-0.268388	6.628177	NaN	0.268388
0.000000	-3.024466	NaN	-0.951120	3.024466	NaN	0.951120
0.000000	-2.150879	NaN	1.306120	2.150879	NaN	-1.306120
0.000000	-2.698836	NaN	2.777262	2.698836	NaN	-2.777262
0.000000	-1.935509	NaN	-0.272356	1.935509	NaN	0.272356
0.000000	-1.746977	NaN	-3.855067	1.746977	NaN	3.855067
0.000000	-1.836956	NaN	-1.178748	1.836956	NaN	1.178748
0.000000	-1.302813	NaN	1.832370	1.302813	NaN	-1.832370
0.000000	-0.733502	NaN	-2.101603	0.733502	NaN	2.101603
0.000000	-6.330610	NaN	-2.390581	6.330610	NaN	2.390581
0.000000	0.429539	NaN	0.748696	-0.429539	NaN	-0.748696
0.000000	-5.530000	NaN	-1.030738	5.530000	NaN	1.030738
0.000000	-6.171244	NaN	2.547453	6.171244	NaN	-2.547453
0.000000	-5.209160	NaN	-1.284351	5.209160	NaN	1.284351
0.000000	-5.596473	NaN	0.753539	5.596473	NaN	-0.753539
0.000000	-4.985921	NaN	-0.533183	4.985921	NaN	0.533183
0.000000	-1.984148	NaN	-0.875212	1.984148	NaN	0.875212
0.000000	-3.158948	NaN	0.189304	3.158948	NaN	-0.189304
0.000000	-1.968609	NaN	-4.303240	1.968609	NaN	4.303240
0.000000	-3.855831	NaN	-1.701293	3.855831	NaN	1.701293
0.000000	-1.972579	NaN	0.070556	1.972579	NaN	-0.070556
0.000000	-2.534518	NaN	1.038803	2.534518	NaN	-1.038803
0.000000	-0.950156	NaN	-1.075487	0.950156	NaN	1.075487
0.000000	-3.713475	NaN	-0.640714	3.713475	NaN	0.640714
0.000000	-2.031452	NaN	-2.215204	2.031452	NaN	2.215204
0.000000	0.410484	NaN	0.848161	-0.410484	NaN	-0.848161
0.000000	-5.714364	NaN	-0.065221	5.714364	NaN	0.065221
0.000000	-4.182215	NaN	3.229658	4.182215	NaN	-3.229658
0.000000	-1.486426	NaN	-2.209645	1.486426	NaN	2.209645
0.000000	-3.242039	NaN	1.021499	3.242039	NaN	-1.021499
0.000000	-1.599175	NaN	0.964566	1.599175	NaN	-0.964566
0.000000	0.685168	NaN	5.042222	-0.685168	NaN	-5.042222
0.000000	-3.697594	NaN	1.920713	3.697594	NaN	-1.920713
0.000000	-2.092408	NaN	-4.481689	2.092408	NaN	4.481689
0.000000	-4.084865	NaN	-2.746744	4.084865	NaN	2.746744
0.000000	-1.904565	NaN	0.417379	1.904565	NaN	-0.417379
0.000000	-4.228350	NaN	-3.395595	4.228350	NaN	3.395595
0.000000	-1.917633	NaN	0.429510	1.917633	NaN	-0.429510
0.000000	-1.716730	NaN	1.596569	1.716730	NaN	-1.596569
0.000000	-1.280932	NaN	2.346984	1.280932	NaN	-2.346984
0.000000	-2.056359	NaN	0.759244	2.056359	NaN	-0.759244
0.000000	-2.541943	NaN	-1.355133	2.541943	NaN	1.355133
0.000000	-6.142169	NaN	0.340019	6.142169	NaN	-0.340019
0.000000	-5.112983	NaN	-0.449257	5.112983	NaN	0.449257
0.000000	-0.952387	NaN	1.503704	0.952387	NaN	-1.503704
0.000000	-5.263266	NaN	0.843477	5.263266	NaN	-0.843477
0.000000	-4.584485	NaN	-1.212013	4.584485	NaN	1.212013
0.000000	3.167238	NaN	0.218190	-3.167238	NaN	-0.218190
0.000000	-2.521932	NaN	-0.336208	2.521932	NaN	0.336208
0.000000	-1.685806	NaN	0.985070	1.685806	NaN	-0.985070
0.000000	-5.732477	NaN	1.266045	5.732477	NaN	-1.266045
0.000000	-4.961556	NaN	1.984981	4.961556	NaN	-1.984981
0.000000	-1.369375	NaN	2.246583	1.369375	NaN	-2.246583
0.000000	-4.139652	NaN	-2.985311	4.139652	NaN	2.985311
0.000000	-6.055729	NaN	2.520392	6.055729	NaN	-2.520392
0.000000	0.321896	NaN	-1.070249	-0.321896	NaN	1.070249
0.000000	-3.498430	NaN	3.838610	3.498430	NaN	-3.838610
0.000000	-3.899849	NaN	-1.949726	3.899849	NaN	1.949726
0.000000	-2.557402	NaN	0.373695	2.557402	NaN	-0.373695
0.000000	-1.092136	NaN	-2.052370	1.092136	NaN	2.052370
0.000000	-3.297000	NaN	-3.221348	3.297000	NaN	3.221348
0.000000	-6.766977	NaN	0.471986	6.766977	NaN	-0.471986
0.000000	-3.177768	NaN	-1.151592	3.177768	NaN	1.151592
0.000000	-3.187352	NaN	-3.103917	3.187352	NaN	3.103917
0.000000	0.538029	NaN	0.922291	-0.538029	NaN	-0.922291
0.000000	-5.536966	NaN	-2.264377	5.536966	NaN	2.264377
0.000000	-4.157631	NaN	-1.471031	4.157631	NaN	1.471031
0.000000	-3.793863	NaN	-2.188550	3.793863	NaN	2.188550
0.000000	-4.251928	NaN	-0.797345	4.251928	NaN	0.797345
0.000000	-7.283602	NaN	-1.831632	7.283602	NaN	1.831632
0.000000	-1.472723	NaN	1.127330	1.472723	NaN	-1.127330
0.000000	-5.061806	NaN	-0.709030	5.061806	NaN	0.709030
0.000000	-2.921200	NaN	-0.411378	2.921200	NaN	0.411378
0.000000	-0.267236	NaN	-1.544185	0.267236	NaN	1.544185
0.000000	-0.464328	NaN	2.193423	0.464328	NaN	-2.193423
0.000000	-0.932945	NaN	0.971585	0.932945	NaN	-0.971585
0.000000	-2.110834	NaN	-1.362646	2.110834	NaN	1.362646
0.000000	-4.997966	NaN	-0.290149	4.997966	NaN	0.290149
0.000000	-1.430917	NaN	-2.182965	1.430917	NaN	2.182965
0.000000	-3.448359	NaN	-2.182465	3.448359	NaN	2.182465
0.000000	-4.099049	NaN	4.764807	4.099049	NaN	-4.764807
0.000000	-0.477156	NaN	3.130058	0.477156	NaN	-3.130058
0.000000	-3.755404	NaN	1.129978	3.755404	NaN	-1.129978
0.000000	-1.166019	NaN	-1.096247	1.166019	NaN	1.096247
0.000000	-2.525861	NaN	-0.584428	2.525861	NaN	0.584428
0.000000	-3.045618	NaN	-3.521756	3.045618	NaN	3.521756
0.000000	-0.818142	NaN	0.564212	0.818142	NaN	-0.564212
0.000000	-2.303056	NaN	0.803615	2.303056	NaN	-0.803615
0.000000	-6.022866	NaN	-0.325393	6.022866	NaN	0.325393
0.000000	-1.357784	NaN	2.177739	1.357784	NaN	-2.177739
0.000000	-2.391250	NaN	-1.943979	2.391250	NaN	1.943979
0.000000	-4.551612	NaN	0.734771	4.551612	NaN	-0.734771
0.000000	-3.639885	NaN	-2.477782	3.639885	NaN	2.477782
0.000000	-9.357147	NaN	1.286576	9.357147	NaN	-1.286576
0.000000	-3.408572	NaN	-0.710465	3.408572	NaN	0.710465
0.000000	-4.809043	NaN	-0.756717	4.809043	NaN	0.756717
0.000000	-4.269059	NaN	1.240299	4.269059	NaN	-1.240299
0.000000	-3.798509	NaN	-0.041712	3.798509	NaN	0.041712
0.000000	-0.853767	NaN	-4.505533	0.853767	NaN	4.505533
0.000000	-7.523239	NaN	-0.192700	7.523239	NaN	0.192700
0.000000	-0.368875	NaN	-0.725615	0.368875	NaN	0.725615
0.000000	-3.197695	NaN	-1.923285	3.197695	NaN	1.923285
0.000000	-0.220324	NaN	-0.019322	0.220324	NaN	0.019322
0.000000	-0.273787	NaN	0.444093	0.273787	NaN	-0.444093
0.000000	-3.686247	NaN	0.476651	3.686247	NaN	-0.476651
0.000000	-2.246483	NaN	0.528338	2.246483	NaN	-0.528338
0.000000	-3.299987	NaN	4.388522	3.299987	NaN	-4.388522
0.000000	-4.706080	NaN	2.500364	4.706080	NaN	-2.500364
0.000000	0.485779	NaN	2.251390	-0.485779	NaN	-2.251390
0.000000	-5.565873	NaN	-1.797666	5.565873	NaN	1.797666
0.000000	-1.823204	NaN	1.077687	1.823204	NaN	-1.077687
0.000000	-0.606286	NaN	-2.239316	0.606286	NaN	2.239316
0.000000	-1.106851	NaN	1.350374	1.106851	NaN	-1.350374
0.000000	-4.880078	NaN	-0.153808	4.880078	NaN	0.153808
0.000000	-2.242912	NaN	0.284060	2.242912	NaN	-0.284060
0.000000	-5.072360	NaN	1.322794	5.072360	NaN	-1.322794
0.000000	-4.454715	NaN	-0.588878	4.454715	NaN	0.588878
0.000000	-4.338502	NaN	4.894134	4.338502	NaN	-4.894134
0.000000	-3.704721	NaN	1.109735	3.704721	NaN	-1.109735
0.000000	3.317920	NaN	-0.753479	-3.317920	NaN	0.753479
0.000000	-7.050681	NaN	1.733885	7.050681	NaN	-1.733885
0.000000	0.707473	NaN	0.227655	-0.707473	NaN	-0.227655
0.000000	-5.810174	NaN	-0.857766	5.810174	NaN	0.857766
0.000000	-0.473328	NaN	2.307781	0.473328	NaN	-2.307781
0.000000	-5.793810	NaN	-1.752831	5.793810	NaN	1.752831
0.000000	-2.665524	NaN	-2.110677	2.665524	NaN	2.110677
0.000000	-0.856061	NaN	0.805409	0.856061	NaN	-0.805409
0.000000	-3.100672	NaN	-0.348222	3.100672	NaN	0.348222
0.000000	-3.733731	NaN	1.277078	3.733731	NaN	-1.277078
0.000000	-1.308146	NaN	-0.165624	1.308146	NaN	0.165624
0.000000	-1.167020	NaN	-3.455126	1.167020	NaN	3.455126
0.000000	-3.122652	NaN	1.005899	3.122652	NaN	-1.005899
0.000000	-3.384852	NaN	1.401728	3.384852	NaN	-1.401728
0.000000	-1.410096	NaN	2.434987	1.410096	NaN	-2.434987
0.000000	-1.061137	NaN	-1.605161	1.061137	NaN	1.605161
0.000000	-0.620877	NaN	1.373079	0.620877	NaN	-1.373079
0.000000	2.103471	NaN	0.209072	-2.103471	NaN	-0.209072
0.000000	-4.135509	NaN	0.835101	4.135509	NaN	-0.835101
0.000000	-4.001606	NaN	-2.901293	4.001606	NaN	2.901293
0.000000	-6.230286	NaN	-1.125359	6.230286	NaN	1.125359
0.000000	1.054107	NaN	1.373465	-1.054107	NaN	-1.373465
0.000000	-3.363753	NaN	-0.938950	3.363753	NaN	0.938950
0.000000	-7.512859	NaN	-2.905295	7.512859	NaN	2.905295
0.000000	-7.536808	NaN	-3.609866	7.536808	NaN	3.609866
0.000000	-2.199538	NaN	-0.133686	2.199538	NaN	0.133686
0.000000	-1.063621	NaN	1.104197	1.063621	NaN	-1.104197
0.000000	-1.732241	NaN	2.318907	1.732241	NaN	-2.318907
0.000000	-4.527419	NaN	0.032757	4.527419	NaN	-0.032757
0.000000	-3.681279	NaN	1.503209	3.681279	NaN	-1.503209
0.000000	-5.350930	NaN	-0.987016	5.350930	NaN	0.987016
0.000000	2.181683	NaN	3.673069	-2.181683	NaN	-3.673069
0.000000	-0.646597	NaN	1.663469	0.646597	NaN	-1.663469
0.000000	-3.272349	NaN	-2.769387	3.272349	NaN	2.769387
0.000000	-0.834598	NaN	0.430604	0.834598	NaN	-0.430604
0.000000	-6.390537	NaN	-3.461002	6.390537	NaN	3.461002
0.000000	-2.393024	NaN	0.512530	2.393024	NaN	-0.512530
0.000000	-2.567278	NaN	3.687252	2.567278	NaN	-3.687252
0.000000	-0.207589	NaN	1.052143	0.207589	NaN	-1.052143
0.000000	-2.767451	NaN	0.755102	2.767451	NaN	-0.755102
0.000000	1.041812	NaN	-1.379649	-1.041812	NaN	1.379649
0.000000	-2.803422	NaN	3.895765	2.803422	NaN	-3.895765
0.000000	-4.765811	NaN	-1.134989	4.765811	NaN	1.134989
0.000000	-3.507357	NaN	0.635793	3.507357	NaN	-0.635793
0.000000	-4.445356	NaN	-1.635663	4.445356	NaN	1.635663
0.000000	-6.732650	NaN	1.142961	6.732650	NaN	-1.142961
0.000000	-2.634978	NaN	-0.643621	2.634978	NaN	0.643621
0.000000	-1.897024	NaN	-0.990248	1.897024	NaN	0.990248
0.000000	-1.768457	NaN	0.425654	1.768457	NaN	-0.425654
0.000000	0.994064	NaN	-1.144847	-0.994064	NaN	1.144847
0.000000	-4.326598	NaN	-0.863485	4.326598	NaN	0.863485
0.000000	-1.732899	NaN	0.083615	1.732899	NaN	-0.083615
0.000000	-4.497297	NaN	0.237000	4.497297	NaN	-0.237000
0.000000	-3.100374	NaN	1.477975	3.100374	NaN	-1.477975
0.000000	-4.278307	NaN	0.444350	4.278307	NaN	-0.444350
0.000000	-1.832805	NaN	3.534627	1.832805	NaN	-3.534627
0.000000	-5.542200	NaN	-1.056569	5.542200	NaN	1.056569
0.000000	-5.735685	NaN	0.245437	5.735685	NaN	-0.245437
0.000000	-1.881114	NaN	-0.936910	1.881114	NaN	0.936910
0.000000	-3.939755	NaN	-1.112232	3.939755	NaN	1.112232
0.000000	-5.099080	NaN	-2.684080	5.099080	NaN	2.684080
0.000000	-3.238169	NaN	-2.115785	3.238169	NaN	2.115785
0.000000	1.207284	NaN	1.414338	-1.207284	NaN	-1.414338
0.000000	-0.699893	NaN	-0.094099	0.699893	NaN	0.094099
0.000000	-1.321894	NaN	1.275695	1.321894	NaN	-1.275695
0.000000	-1.805466	NaN	-2.775421	1.805466	NaN	2.775421
0.000000	-3.404836	NaN	0.181083	3.404836	NaN	-0.181083
0.000000	-5.339729	NaN	-0.930211	5.339729	NaN	0.930211
0.000000	-2.585555	NaN	2.017125	2.585555	NaN	-2.017125
0.000000	-5.613447	NaN	0.060469	5.613447	NaN	-0.060469
0.000000	-4.242847	NaN	3.592487	4.242847	NaN	-3.592487
0.000000	1.097182	NaN	-0.009845	-1.097182	NaN	0.009845
0.000000	-4.174395	NaN	-2.233118	4.174395	NaN	2.233118
0.000000	-4.299471	NaN	-0.170760	4.299471	NaN	0.170760
0.000000	-0.367009	NaN	-0.767971	0.367009	NaN	0.767971
0.000000	1.125359	NaN	1.224236	-1.125359	NaN	-1.224236
0.000000	-2.227886	NaN	-1.480475	2.227886	NaN	1.480475
0.000000	-5.034111	NaN	-0.091531	5.034111	NaN	0.091531
0.000000	-4.909875	NaN	-1.183292	4.909875	NaN	1.183292
0.000000	-3.247210	NaN	0.082564	3.247210	NaN	-0.082564
0.000000	-4.501781	NaN	-1.402241	4.501781	NaN	1.402241
0.000000	-4.560067	NaN	-2.752965	4.560067	NaN	2.752965
0.000000	-4.506227	NaN	0.883281	4.506227	NaN	-0.883281
0.000000	-0.357485	NaN	-0.943349	0.357485	NaN	0.943349
0.000000	1.261597	NaN	0.034558	-1.261597	NaN	-0.034558
0.000000	-4.027935	NaN	-1.400771	4.027935	NaN	1.400771
0.000000	-6.974396	NaN	-0.653025	6.974396	NaN	0.653025
0.000000	-4.702923	NaN	-0.485853	4.702923	NaN	0.485853
0.000000	-5.125065	NaN	-3.247944	5.125065	NaN	3.247944
0.000000	-1.767554	NaN	-1.285264	1.767554	NaN	1.285264
0.000000	-1.407796	NaN	0.625216	1.407796	NaN	-0.625216
0.000000	-5.647878	NaN	3.600543	5.647878	NaN	-3.600543
0.000000	-1.442967	NaN	0.360928	1.442967	NaN	-0.360928
0.000000	-2.520970	NaN	1.393702	2.520970	NaN	-1.393702
0.000000	-6.164132	NaN	-2.512769	6.164132	NaN	2.512769
0.000000	-7.399281	NaN	0.942777	7.399281	NaN	-0.942777
0.000000	-3.607217	NaN	0.354195	3.607217	NaN	-0.354195
0.000000	-7.691890	NaN	-4.221990	7.691890	NaN	4.221990
0.000000	-5.785691	NaN	3.074729	5.785691	NaN	-3.074729
0.000000	-2.086693	NaN	0.466632	2.086693	NaN	-0.466632
0.000000	-0.194826	NaN	0.129080	0.194826	NaN	-0.129080
0.000000	0.135090	NaN	2.643326	-0.135090	NaN	-2.643326
0.000000	-1.640407	NaN	-2.500480	1.640407	NaN	2.500480
0.000000	-3.708086	NaN	-2.289944	3.708086	NaN	2.289944
0.000000	-4.082763	NaN	-1.839471	4.082763	NaN	1.839471
0.000000	-2.051463	NaN	1.061882	2.051463	NaN	-1.061882
0.000000	-3.813695	NaN	1.976242	3.813695	NaN	-1.976242
0.000000	-0.412975	NaN	0.088824	0.412975	NaN	-0.088824
0.000000	-0.877094	NaN	-0.241123	0.877094	NaN	0.241123
0.000000	-4.832707	NaN	-1.922846	4.832707	NaN	1.922846
0.000000	-1.529058	NaN	0.295879	1.529058	NaN	-0.295879
0.000000	-2.730362	NaN	0.072317	2.730362	NaN	-0.072317
0.000000	-1.077217	NaN	-0.175875	1.077217	NaN	0.175875
0.000000	-3.702407	NaN	-0.588041	3.702407	NaN	0.588041
0.000000	-4.592928	NaN	-1.349647	4.592928	NaN	1.349647
0.000000	0.762699	NaN	0.820928	-0.762699	NaN	-0.820928
0.000000	-2.746897	NaN	0.997038	2.746897	NaN	-0.997038
0.000000	1.095556	NaN	1.784337	-1.095556	NaN	-1.784337
0.000000	-6.614314	NaN	0.809130	6.614314	NaN	-0.809130
0.000000	-2.867296	NaN	-0.531198	2.867296	NaN	0.531198
0.000000	0.192841	NaN	-2.577161	-0.192841	NaN	2.577161
0.000000	-1.537256	NaN	-0.738028	1.537256	NaN	0.738028
0.000000	1.026106	NaN	2.372807	-1.026106	NaN	-2.372807
0.000000	-2.797638	NaN	0.829528	2.797638	NaN	-0.829528
0.000000	-1.019146	NaN	-1.976692	1.019146	NaN	1.976692
0.000000	-3.538090	NaN	1.136432	3.538090	NaN	-1.136432
0.000000	-3.013463	NaN	-1.476117	3.013463	NaN	1.476117
0.000000	-2.802651	NaN	-2.386027	2.802651	NaN	2.386027
0.000000	-4.722375	NaN	1.457960	4.722375	NaN	-1.457960
0.000000	-0.780502	NaN	2.476606	0.780502	NaN	-2.476606
0.000000	-2.054858	NaN	-1.496459	2.054858	NaN	1.496459
0.000000	2.357864	NaN	-0.839531	-2.357864	NaN	0.839531
0.000000	-4.117505	NaN	1.824135	4.117505	NaN	-1.824135
0.000000	-1.968311	NaN	1.270457	1.968311	NaN	-1.270457
0.000000	-2.984336	NaN	-1.614096	2.984336	NaN	1.614096
0.000000	-1.641958	NaN	1.219325	1.641958	NaN	-1.219325
0.000000	-3.992612	NaN	0.988735	3.992612	NaN	-0.988735
0.000000	-2.613277	NaN	1.605364	2.613277	NaN	-1.605364
0.000000	-0.231191	NaN	-0.145723	0.231191	NaN	0.145723
0.000000	-3.527669	NaN	0.655889	3.527669	NaN	-0.655889
0.000000	-3.682125	NaN	3.686498	3.682125	NaN	-3.686498
0.000000	-6.399015	NaN	-0.836214	6.399015	NaN	0.836214
0.000000	-5.162823	NaN	2.653349	5.162823	NaN	-2.653349
0.000000	-5.882568	NaN	-0.783727	5.882568	NaN	0.783727
0.000000	-1.653679	NaN	2.686676	1.653679	NaN	-2.686676
0.000000	2.739604	NaN	2.760070	-2.739604	NaN	-2.760070
0.000000	-3.403913	NaN	3.007445	3.403913	NaN	-3.007445
0.000000	-1.460121	NaN	-2.243274	1.460121	NaN	2.243274
0.000000	-2.259899	NaN	-0.239706	2.259899	NaN	0.239706
0.000000	-3.502761	NaN	-1.657389	3.502761	NaN	1.657389
0.000000	-1.973223	NaN	-0.596847	1.973223	NaN	0.596847
0.000000	-3.137680	NaN	-0.336973	3.137680	NaN	0.336973
0.000000	-0.907019	NaN	1.033747	0.907019	NaN	-1.033747
0.000000	-5.869320	NaN	-1.614880	5.869320	NaN	1.614880
0.000000	-6.580519	NaN	-2.766578	6.580519	NaN	2.766578
0.000000	-5.579980	NaN	2.168254	5.579980	NaN	-2.168254
0.000000	-5.052785	NaN	0.305033	5.052785	NaN	-0.305033
0.000000	-4.464592	NaN	-0.208041	4.464592	NaN	0.208041
0.000000	-4.340345	NaN	1.933653	4.340345	NaN	-1.933653
0.000000	-8.423685	NaN	-0.543578	8.423685	NaN	0.543578
0.000000	-1.799100	NaN	-1.259324	1.799100	NaN	1.259324
0.000000	-2.125617	NaN	3.163135	2.125617	NaN	-3.163135
0.000000	-0.212003	NaN	2.155288	0.212003	NaN	-2.155288
0.000000	-2.836236	NaN	2.161420	2.836236	NaN	-2.161420
0.000000	-0.271564	NaN	-2.420283	0.271564	NaN	2.420283
0.000000	1.593079	NaN	-2.220243	-1.593079	NaN	2.220243
0.000000	-4.541243	NaN	2.830722	4.541243	NaN	-2.830722
0.000000	-1.973460	NaN	-3.715583	1.973460	NaN	3.715583
0.000000	0.701792	NaN	-2.496101	-0.701792	NaN	2.496101
0.000000	-6.210804	NaN	1.778192	6.210804	NaN	-1.778192
0.000000	-3.787926	NaN	1.748160	3.787926	NaN	-1.748160
0.000000	-4.909561	NaN	-1.712217	4.909561	NaN	1.712217
0.000000	-4.090098	NaN	0.050600	4.090098	NaN	-0.050600
0.000000	-1.622575	NaN	1.573637	1.622575	NaN	-1.573637
0.000000	-5.890247	NaN	-0.570773	5.890247	NaN	0.570773
0.000000	-3.139287	NaN	-1.766398	3.139287	NaN	1.766398
0.000000	-0.861467	NaN	-1.813867	0.861467	NaN	1.813867
0.000000	0.376161	NaN	0.600227	-0.376161	NaN	-0.600227
0.000000	-1.072479	NaN	-0.370432	1.072479	NaN	0.370432
0.000000	-5.165800	NaN	-3.463503	5.165800	NaN	3.463503
0.000000	0.356293	NaN	-3.424987	-0.356293	NaN	3.424987
0.000000	-1.479141	NaN	-0.901085	1.479141	NaN	0.901085
0.000000	-2.907379	NaN	2.271216	2.907379	NaN	-2.271216
0.000000	-0.164032	NaN	-0.301452	0.164032	NaN	0.301452
0.000000	0.532853	NaN	-0.783399	-0.532853	NaN	0.783399
0.000000	-3.231045	NaN	-1.379861	3.231045	NaN	1.379861
0.000000	-4.335704	NaN	1.335064	4.335704	NaN	-1.335064
0.000000	-1.317110	NaN	0.117760	1.317110	NaN	-0.117760
0.000000	-4.059750	NaN	1.291451	4.059750	NaN	-1.291451
0.000000	-5.418416	NaN	-0.449882	5.418416	NaN	0.449882
0.000000	-3.261455	NaN	-1.763360	3.261455	NaN	1.763360
0.000000	-7.124646	NaN	-2.735264	7.124646	NaN	2.735264
0.000000	-0.550428	NaN	0.799938	0.550428	NaN	-0.799938
0.000000	-3.475400	NaN	5.127348	3.475400	NaN	-5.127348
0.000000	-9.199464	NaN	-2.497752	9.199464	NaN	2.497752
0.000000	-6.198866	NaN	-0.666858	6.198866	NaN	0.666858
0.000000	-5.126530	NaN	2.085197	5.126530	NaN	-2.085197
0.000000	-5.497298	NaN	-1.123847	5.497298	NaN	1.123847
0.000000	-1.010460	NaN	0.119079	1.010460	NaN	-0.119079
0.000000	-3.456509	NaN	0.528670	3.456509	NaN	-0.528670
0.000000	-4.602876	NaN	-1.504774	4.602876	NaN	1.504774
0.000000	-1.733320	NaN	1.543500	1.733320	NaN	-1.543500
0.000000	-2.802837	NaN	-1.294648	2.802837	NaN	1.294648
0.000000	-3.131725	NaN	0.313776	3.131725	NaN	-0.313776
0.000000	-2.314636	NaN	-4.026097	2.314636	NaN	4.026097
0.000000	-5.070153	NaN	-1.576205	5.070153	NaN	1.576205
0.000000	-3.330903	NaN	0.678470	3.330903	NaN	-0.678470
0.000000	-3.080031	NaN	-3.670363	3.080031	NaN	3.670363
0.000000	-4.483535	NaN	-0.464517	4.483535	NaN	0.464517
0.000000	-1.645456	NaN	-0.146671	1.645456	NaN	0.146671
0.000000	-1.349473	NaN	0.687854	1.349473	NaN	-0.687854
0.000000	-4.764833	NaN	1.810938	4.764833	NaN	-1.810938
0.000000	-2.950430	NaN	2.737997	2.950430	NaN	-2.737997
0.000000	1.193004	NaN	-1.473575	-1.193004	NaN	1.473575
0.000000	-7.979692	NaN	-3.483618	7.979692	NaN	3.483618
0.000000	-4.185276	NaN	-3.697085	4.185276	NaN	3.697085
0.000000	-0.752076	NaN	0.904529	0.752076	NaN	-0.904529
0.000000	-2.126277	NaN	3.768199	2.126277	NaN	-3.768199
0.000000	-1.802044	NaN	-0.910737	1.802044	NaN	0.910737
0.000000	-4.546452	NaN	1.109738	4.546452	NaN	-1.109738
0.000000	-0.999554	NaN	-5.106962	0.999554	NaN	5.106962
0.000000	-1.284389	NaN	-2.233483	1.284389	NaN	2.233483
0.000000	-1.517157	NaN	0.401719	1.517157	NaN	-0.401719
0.000000	-5.893237	NaN	0.628110	5.893237	NaN	-0.628110
0.000000	-2.282053	NaN	2.398804	2.282053	NaN	-2.398804
0.000000	-0.059778	NaN	1.818850	0.059778	NaN	-1.818850
0.000000	-2.079704	NaN	0.413447	2.079704	NaN	-0.413447
0.000000	-2.039396	NaN	2.498928	2.039396	NaN	-2.498928
0.000000	-1.912745	NaN	1.022913	1.912745	NaN	-1.022913
0.000000	-4.249962	NaN	-0.424020	4.249962	NaN	0.424020
0.000000	-2.416245	NaN	0.564454	2.416245	NaN	-0.564454
0.000000	-2.358187	NaN	-1.860934	2.358187	NaN	1.860934
0.000000	-3.413594	NaN	1.136600	3.413594	NaN	-1.136600
0.000000	-4.261243	NaN	-0.228670	4.261243	NaN	0.228670
0.000000	-2.814618	NaN	-3.641679	2.814618	NaN	3.641679
0.000000	-5.798562	NaN	-5.306753	5.798562	NaN	5.306753
0.000000	-1.285171	NaN	-2.422964	1.285171	NaN	2.422964
0.000000	-3.998350	NaN	-0.201751	3.998350	NaN	0.201751
0.000000	-2.467877	NaN	1.448110	2.467877	NaN	-1.448110
0.000000	-3.614750	NaN	2.602280	3.614750	NaN	-2.602280
0.000000	-1.318810	NaN	-0.051059	1.318810	NaN	0.051059
0.000000	-0.548517	NaN	-0.171551	0.548517	NaN	0.171551
0.000000	-5.896101	NaN	-2.177769	5.896101	NaN	2.177769
0.000000	-1.627416	NaN	0.888924	1.627416	NaN	-0.888924
0.000000	-3.008871	NaN	2.172218	3.008871	NaN	-2.172218
0.000000	-2.132105	NaN	1.372283	2.132105	NaN	-1.372283
0.000000	-1.434716	NaN	0.611352	1.434716	NaN	-0.611352
0.000000	2.024730	NaN	0.644208	-2.024730	NaN	-0.644208
0.000000	-0.434816	NaN	-3.137500	0.434816	NaN	3.137500
0.000000	-2.635687	NaN	2.548570	2.635687	NaN	-2.548570
0.000000	-2.521652	NaN	-1.444359	2.521652	NaN	1.444359
0.000000	-2.789797	NaN	0.478536	2.789797	NaN	-0.478536
0.000000	-2.958310	NaN	-0.872698	2.958310	NaN	0.872698
0.000000	-5.046300	NaN	2.420171	5.046300	NaN	-2.420171
0.000000	-6.550841	NaN	-1.938990	6.550841	NaN	1.938990
0.000000	-2.325956	NaN	1.862168	2.325956	NaN	-1.862168
0.000000	-1.721641	NaN	1.447525	1.721641	NaN	-1.447525
0.000000	-2.453220	NaN	1.554054	2.453220	NaN	-1.554054
0.000000	-1.953655	NaN	-0.504796	1.953655	NaN	0.504796
0.000000	-3.252751	NaN	0.367465	3.252751	NaN	-0.367465
0.000000	-6.492544	NaN	-2.474642	6.492544	NaN	2.474642
0.000000	-5.742674	NaN	-0.224122	5.742674	NaN	0.224122
0.000000	-4.748127	NaN	-0.345120	4.748127	NaN	0.345120
0.000000	-0.615270	NaN	2.261953	0.615270	NaN	-2.261953
0.000000	-4.938283	NaN	-2.560678	4.938283	NaN	2.560678
0.000000	-3.774334	NaN	0.340327	3.774334	NaN	-0.340327
0.000000	-0.921397	NaN	1.030374	0.921397	NaN	-1.030374
0.000000	-3.751785	NaN	0.156990	3.751785	NaN	-0.156990
0.000000	-0.689581	NaN	0.831530	0.689581	NaN	-0.831530
0.000000	-3.943061	NaN	3.412539	3.943061	NaN	-3.412539
0.000000	1.735589	NaN	1.439052	-1.735589	NaN	-1.439052
0.000000	-4.613695	NaN	-1.414913	4.613695	NaN	1.414913
0.000000	-5.108298	NaN	-1.433748	5.108298	NaN	1.433748
0.000000	-6.332670	NaN	0.220366	6.332670	NaN	-0.220366
0.000000	-5.146844	NaN	-0.332507	5.146844	NaN	0.332507
0.000000	-1.126347	NaN	-0.732150	1.126347	NaN	0.732150
0.000000	-3.756523	NaN	2.230400	3.756523	NaN	-2.230400
0.000000	-6.371835	NaN	0.376474	6.371835	NaN	-0.376474
0.000000	-1.351347	NaN	2.251967	1.351347	NaN	-2.251967
0.000000	-2.454733	NaN	-1.030748	2.454733	NaN	1.030748
0.000000	2.904081	NaN	0.397116	-2.904081	NaN	-0.397116
0.000000	-3.082556	NaN	-1.252517	3.082556	NaN	1.252517
0.000000	0.027348	NaN	2.249731	-0.027348	NaN	-2.249731
0.000000	-6.216506	NaN	1.377654	6.216506	NaN	-1.377654
0.000000	-4.129446	NaN	-1.468552	4.129446	NaN	1.468552
0.000000	-1.318710	NaN	1.094052	1.318710	NaN	-1.094052
0.000000	-3.922064	NaN	-0.342045	3.922064	NaN	0.342045
0.000000	-2.903456	NaN	-2.042817	2.903456	NaN	2.042817
0.000000	-6.414781	NaN	1.745837	6.414781	NaN	-1.745837
0.000000	-5.987439	NaN	0.865978	5.987439	NaN	-0.865978
0.000000	-4.742635	NaN	-0.800145	4.742635	NaN	0.800145
0.000000	2.963232	NaN	1.509626	-2.963232	NaN	-1.509626
0.000000	-1.354112	NaN	-1.968043	1.354112	NaN	1.968043
0.000000	-1.823918	NaN	-1.633996	1.823918	NaN	1.633996
0.000000	-3.743029	NaN	-0.237971	3.743029	NaN	0.237971
