# Supplementary material for: Combined Influences of Model Choice, Data Quality, and Data Quantity When Estimating Population Trends
Source: PLoS One. 2015 Jul 15;10(7):e0132255. doi: 10.1371/journal.pone.0132255 (PMC4503393; doi:10.1371/journal.pone.0132255)
Supplement: S1 Dataset — Files are organized by model type and by the input lambda value. (ZIP) [file pone.0132255.s002.zip › Snail/sims_lambda_0_95/simulationOutput_0.95_0_0.1_0.1_20.xls]

Percent_Decline_True	Median_Percent_Decline_Matrix	Median_Percent_Decline_Matrix_stable	Median_Percent_Decline_Scalar	Difference_True_Matrix	Difference_True_Matrix_Stable	Difference_True_Scalar
44.423910	26.942121	NaN	37.941378	17.481789	NaN	6.482532
37.872461	39.610711	NaN	42.800454	-1.738250	NaN	-4.927993
48.656267	46.129312	NaN	51.368538	2.526955	NaN	-2.712271
40.562287	38.573557	NaN	39.963852	1.988731	NaN	0.598436
45.320200	53.695480	NaN	57.130087	-8.375279	NaN	-11.809887
39.884705	38.517315	NaN	43.441836	1.367390	NaN	-3.557130
34.307353	32.793444	NaN	35.004714	1.513910	NaN	-0.697360
44.106892	30.680977	NaN	30.828556	13.425915	NaN	13.278336
33.112525	32.169142	NaN	33.590563	0.943383	NaN	-0.478039
43.064539	40.797250	NaN	40.389704	2.267290	NaN	2.674835
44.092548	41.476123	NaN	45.160443	2.616425	NaN	-1.067895
35.479920	38.044658	NaN	34.393621	-2.564738	NaN	1.086298
49.960077	46.927764	NaN	47.674595	3.032314	NaN	2.285482
31.599969	32.717433	NaN	36.076351	-1.117465	NaN	-4.476382
52.609897	41.435306	NaN	38.913105	11.174591	NaN	13.696792
43.814459	42.538526	NaN	44.808867	1.275932	NaN	-0.994408
45.280931	35.566239	NaN	35.436031	9.714692	NaN	9.844900
47.919897	43.605628	NaN	49.893613	4.314269	NaN	-1.973716
36.479077	46.162738	NaN	44.048256	-9.683661	NaN	-7.569179
45.209070	29.904393	NaN	33.239811	15.304677	NaN	11.969259
31.174011	23.957464	NaN	27.410568	7.216547	NaN	3.763444
39.656804	35.061248	NaN	34.423432	4.595556	NaN	5.233372
32.939861	43.513698	NaN	39.382445	-10.573838	NaN	-6.442585
44.328886	45.842850	NaN	46.376053	-1.513965	NaN	-2.047167
41.962176	48.907933	NaN	43.403872	-6.945757	NaN	-1.441697
38.289646	42.073648	NaN	44.205238	-3.784002	NaN	-5.915592
27.126837	36.784090	NaN	39.030618	-9.657252	NaN	-11.903781
44.553352	28.763956	NaN	32.594190	15.789396	NaN	11.959163
41.365804	43.386731	NaN	45.038211	-2.020928	NaN	-3.672407
33.101765	34.172649	NaN	37.348868	-1.070883	NaN	-4.247103
33.256084	33.154001	NaN	33.458889	0.102084	NaN	-0.202804
38.791428	28.642761	NaN	37.112007	10.148668	NaN	1.679421
43.145722	37.995203	NaN	38.329520	5.150519	NaN	4.816202
28.767928	39.364915	NaN	44.863182	-10.596988	NaN	-16.095255
43.901246	45.379299	NaN	43.742160	-1.478053	NaN	0.159086
38.303098	36.194990	NaN	39.684442	2.108109	NaN	-1.381344
43.939499	37.059147	NaN	40.947838	6.880351	NaN	2.991661
31.404826	45.262216	NaN	33.712096	-13.857390	NaN	-2.307270
35.883322	41.285026	NaN	41.166254	-5.401704	NaN	-5.282932
38.762837	32.458053	NaN	39.542767	6.304783	NaN	-0.779930
34.271179	48.767466	NaN	49.529037	-14.496288	NaN	-15.257858
47.622249	41.871814	NaN	43.019226	5.750435	NaN	4.603023
49.222066	37.230134	NaN	38.278859	11.991932	NaN	10.943206
24.630063	23.547144	NaN	31.559207	1.082919	NaN	-6.929144
40.261599	38.477647	NaN	40.377924	1.783952	NaN	-0.116325
50.041606	28.877803	NaN	28.197526	21.163803	NaN	21.844080
31.567050	49.275951	NaN	51.727045	-17.708901	NaN	-20.159996
38.439547	39.863549	NaN	33.955125	-1.424001	NaN	4.484423
38.491925	44.266076	NaN	44.920333	-5.774151	NaN	-6.428408
42.685369	36.835437	NaN	38.202667	5.849933	NaN	4.482703
44.560011	37.554035	NaN	42.738884	7.005975	NaN	1.821127
45.582732	26.103740	NaN	29.300274	19.478992	NaN	16.282458
42.291489	52.866601	NaN	48.892123	-10.575112	NaN	-6.600635
19.511303	40.035401	NaN	43.312977	-20.524097	NaN	-23.801674
46.817313	32.192106	NaN	30.896508	14.625207	NaN	15.920805
38.834977	32.233203	NaN	38.929625	6.601775	NaN	-0.094648
45.993158	44.570531	NaN	44.716561	1.422627	NaN	1.276596
49.621313	33.777701	NaN	38.832340	15.843612	NaN	10.788973
40.357368	36.759055	NaN	36.753918	3.598312	NaN	3.603450
48.443799	34.610538	NaN	31.949867	13.833261	NaN	16.493932
35.732037	34.674454	NaN	35.415476	1.057583	NaN	0.316560
43.260233	41.250978	NaN	41.940809	2.009255	NaN	1.319424
47.956200	39.428986	NaN	37.681492	8.527214	NaN	10.274709
17.704100	42.170955	NaN	41.074809	-24.466855	NaN	-23.370709
41.722600	42.693005	NaN	46.343945	-0.970404	NaN	-4.621345
42.161427	42.131213	NaN	44.442926	0.030215	NaN	-2.281498
50.978173	41.493620	NaN	41.043365	9.484552	NaN	9.934808
53.675846	31.690736	NaN	35.886363	21.985110	NaN	17.789483
39.378792	21.044602	NaN	29.061671	18.334189	NaN	10.317121
39.768484	33.196091	NaN	37.281939	6.572393	NaN	2.486545
42.990109	39.848586	NaN	38.352137	3.141523	NaN	4.637972
35.561042	37.838405	NaN	39.179107	-2.277363	NaN	-3.618065
44.757351	39.652911	NaN	42.233024	5.104440	NaN	2.524327
39.410458	48.127033	NaN	47.497335	-8.716575	NaN	-8.086876
49.831421	42.895334	NaN	44.608282	6.936086	NaN	5.223139
33.576778	35.074181	NaN	35.543995	-1.497403	NaN	-1.967218
33.937662	38.355704	NaN	40.437770	-4.418042	NaN	-6.500107
37.832787	42.822526	NaN	38.506932	-4.989739	NaN	-0.674145
39.739142	32.548097	NaN	34.226119	7.191045	NaN	5.513023
43.449869	40.244530	NaN	41.773649	3.205339	NaN	1.676220
31.757527	42.062079	NaN	48.458529	-10.304553	NaN	-16.701003
24.662959	43.959245	NaN	39.998340	-19.296286	NaN	-15.335381
45.063163	39.946490	NaN	40.090762	5.116673	NaN	4.972401
35.778706	51.752845	NaN	49.961837	-15.974140	NaN	-14.183132
39.257421	36.192146	NaN	41.990904	3.065275	NaN	-2.733483
35.873863	36.441109	NaN	38.953059	-0.567246	NaN	-3.079196
32.120450	34.212714	NaN	30.928243	-2.092263	NaN	1.192208
39.481579	34.923188	NaN	41.256719	4.558391	NaN	-1.775140
44.917634	39.205051	NaN	41.186670	5.712582	NaN	3.730963
38.466214	40.968696	NaN	40.999291	-2.502482	NaN	-2.533077
45.976174	38.196856	NaN	39.395602	7.779318	NaN	6.580572
46.381614	47.290925	NaN	45.834703	-0.909310	NaN	0.546911
41.249284	38.626966	NaN	39.349104	2.622319	NaN	1.900181
29.677511	37.017673	NaN	39.428408	-7.340162	NaN	-9.750897
46.948434	40.380137	NaN	41.971160	6.568296	NaN	4.977273
26.706811	46.075451	NaN	44.410926	-19.368640	NaN	-17.704115
28.915883	44.851881	NaN	42.253931	-15.935997	NaN	-13.338047
43.569387	27.103779	NaN	26.535895	16.465608	NaN	17.033492
42.828352	44.612979	NaN	44.514765	-1.784628	NaN	-1.686413
41.310045	37.835475	NaN	33.419498	3.474571	NaN	7.890548
43.740060	44.610577	NaN	40.293361	-0.870517	NaN	3.446699
38.735401	44.774385	NaN	45.349121	-6.038984	NaN	-6.613720
48.071579	35.119504	NaN	38.925301	12.952075	NaN	9.146279
37.396833	46.728920	NaN	45.828182	-9.332087	NaN	-8.431349
31.195957	51.101934	NaN	41.103204	-19.905977	NaN	-9.907247
45.766003	42.851348	NaN	42.183638	2.914655	NaN	3.582365
39.836087	31.615713	NaN	30.346291	8.220375	NaN	9.489797
31.993916	41.520548	NaN	40.531866	-9.526632	NaN	-8.537950
46.415783	53.791122	NaN	51.889030	-7.375340	NaN	-5.473247
42.884888	27.655098	NaN	35.313612	15.229790	NaN	7.571276
40.980088	42.275062	NaN	39.361325	-1.294974	NaN	1.618762
38.606581	39.171372	NaN	39.998016	-0.564791	NaN	-1.391435
40.761852	39.306773	NaN	45.899728	1.455079	NaN	-5.137876
40.194093	30.016949	NaN	27.687504	10.177143	NaN	12.506588
39.074273	34.544486	NaN	37.704934	4.529787	NaN	1.369339
38.102838	38.288926	NaN	43.640513	-0.186088	NaN	-5.537675
38.603183	38.985261	NaN	42.355211	-0.382078	NaN	-3.752028
31.386180	42.138598	NaN	42.535583	-10.752418	NaN	-11.149403
42.464709	34.144182	NaN	37.916519	8.320527	NaN	4.548190
46.330976	38.648317	NaN	37.594921	7.682659	NaN	8.736056
36.590652	46.145731	NaN	43.564235	-9.555079	NaN	-6.973583
44.553809	45.943294	NaN	46.271505	-1.389485	NaN	-1.717696
26.353686	34.014151	NaN	31.598379	-7.660465	NaN	-5.244693
26.473640	44.872157	NaN	47.025131	-18.398517	NaN	-20.551492
49.894467	40.494203	NaN	37.825214	9.400264	NaN	12.069254
43.319033	47.701893	NaN	45.158193	-4.382860	NaN	-1.839160
40.053179	38.699983	NaN	40.133490	1.353196	NaN	-0.080311
34.088158	44.975418	NaN	48.181441	-10.887260	NaN	-14.093283
31.415820	36.262392	NaN	41.495071	-4.846571	NaN	-10.079251
33.547620	41.512184	NaN	40.413159	-7.964564	NaN	-6.865539
36.204489	33.735918	NaN	33.185890	2.468571	NaN	3.018599
43.078545	41.998534	NaN	38.942078	1.080011	NaN	4.136468
39.711240	38.778462	NaN	39.834079	0.932779	NaN	-0.122839
40.443235	42.094557	NaN	37.878417	-1.651322	NaN	2.564818
50.545575	39.714387	NaN	38.390250	10.831188	NaN	12.155325
45.429604	37.549872	NaN	38.592980	7.879732	NaN	6.836624
47.698168	41.141091	NaN	43.848954	6.557077	NaN	3.849215
38.517605	47.990129	NaN	47.845179	-9.472524	NaN	-9.327573
25.577925	36.951238	NaN	38.613354	-11.373314	NaN	-13.035429
40.372106	49.573077	NaN	41.753879	-9.200971	NaN	-1.381773
33.027949	35.148119	NaN	35.197971	-2.120170	NaN	-2.170023
22.317286	37.986493	NaN	38.613768	-15.669207	NaN	-16.296482
37.205599	38.940118	NaN	38.287702	-1.734518	NaN	-1.082103
40.075845	37.724137	NaN	39.860484	2.351708	NaN	0.215361
35.418001	29.665073	NaN	34.555212	5.752928	NaN	0.862789
43.627247	39.806447	NaN	46.040871	3.820800	NaN	-2.413624
31.523999	40.597634	NaN	36.538014	-9.073635	NaN	-5.014015
41.407088	42.552646	NaN	40.668306	-1.145558	NaN	0.738782
44.727038	38.257596	NaN	43.244147	6.469442	NaN	1.482891
32.819042	35.600011	NaN	35.684074	-2.780970	NaN	-2.865033
42.312106	44.656969	NaN	47.738725	-2.344863	NaN	-5.426619
42.803296	43.748308	NaN	49.424620	-0.945013	NaN	-6.621325
29.928360	34.509421	NaN	39.846263	-4.581062	NaN	-9.917903
39.591160	33.685688	NaN	33.571561	5.905472	NaN	6.019599
29.117694	38.994154	NaN	36.847875	-9.876460	NaN	-7.730182
46.882254	31.933724	NaN	36.716513	14.948530	NaN	10.165741
46.184670	46.946415	NaN	47.293519	-0.761744	NaN	-1.108848
45.877553	40.255331	NaN	39.349128	5.622223	NaN	6.528426
34.892493	44.828888	NaN	43.073352	-9.936395	NaN	-8.180859
42.742925	43.628249	NaN	48.213831	-0.885324	NaN	-5.470905
47.865059	48.122548	NaN	46.577966	-0.257489	NaN	1.287093
53.584939	41.421222	NaN	41.441357	12.163717	NaN	12.143582
32.925993	40.603687	NaN	31.984429	-7.677694	NaN	0.941564
29.817680	38.289099	NaN	37.801615	-8.471419	NaN	-7.983935
38.008300	35.326455	NaN	41.677414	2.681845	NaN	-3.669115
30.712832	36.884182	NaN	39.512386	-6.171350	NaN	-8.799554
36.228407	34.863359	NaN	40.696133	1.365048	NaN	-4.467726
49.898803	35.935879	NaN	34.350804	13.962924	NaN	15.547999
46.451859	37.248421	NaN	36.968788	9.203438	NaN	9.483071
49.317870	35.665598	NaN	37.100420	13.652271	NaN	12.217449
47.617560	32.429935	NaN	33.791411	15.187625	NaN	13.826149
39.250093	40.525476	NaN	40.818591	-1.275383	NaN	-1.568497
42.202225	26.472241	NaN	27.863742	15.729984	NaN	14.338483
37.453090	43.443573	NaN	41.109294	-5.990483	NaN	-3.656204
36.975269	36.814046	NaN	41.189685	0.161224	NaN	-4.214415
34.740905	51.017865	NaN	46.697767	-16.276960	NaN	-11.956862
36.961568	31.168644	NaN	32.736100	5.792924	NaN	4.225468
43.900421	37.862281	NaN	37.784947	6.038139	NaN	6.115474
39.878158	43.026346	NaN	43.124511	-3.148188	NaN	-3.246352
41.246561	39.105901	NaN	42.011459	2.140660	NaN	-0.764898
44.813259	46.988218	NaN	45.829505	-2.174959	NaN	-1.016246
35.676270	36.509625	NaN	39.650422	-0.833356	NaN	-3.974152
39.665553	40.953651	NaN	43.770301	-1.288098	NaN	-4.104748
47.549365	32.537487	NaN	30.466825	15.011877	NaN	17.082539
23.261930	38.314788	NaN	40.572655	-15.052858	NaN	-17.310725
43.355584	37.527486	NaN	41.061696	5.828098	NaN	2.293888
40.898986	43.474855	NaN	49.624980	-2.575869	NaN	-8.725994
20.395639	34.405073	NaN	40.926102	-14.009434	NaN	-20.530463
37.386764	40.982301	NaN	39.131298	-3.595537	NaN	-1.744534
30.668908	29.649745	NaN	34.903473	1.019163	NaN	-4.234565
42.853904	41.743867	NaN	47.483624	1.110037	NaN	-4.629720
48.709151	51.122833	NaN	51.634114	-2.413682	NaN	-2.924963
49.156098	36.331965	NaN	41.926540	12.824132	NaN	7.229557
33.041094	39.958921	NaN	35.406328	-6.917828	NaN	-2.365234
30.839639	37.831621	NaN	38.797103	-6.991982	NaN	-7.957464
43.141809	43.777446	NaN	39.184171	-0.635637	NaN	3.957639
40.351122	31.034354	NaN	35.060742	9.316768	NaN	5.290380
41.395506	31.754485	NaN	37.812508	9.641021	NaN	3.582997
44.402433	41.616936	NaN	37.576258	2.785497	NaN	6.826175
52.953147	38.490058	NaN	38.728296	14.463090	NaN	14.224851
37.247451	33.729860	NaN	37.502290	3.517591	NaN	-0.254839
47.390681	38.923707	NaN	44.849155	8.466974	NaN	2.541526
47.411743	39.750396	NaN	32.497129	7.661348	NaN	14.914614
32.799318	43.767291	NaN	47.026599	-10.967973	NaN	-14.227281
46.773693	37.367603	NaN	34.508747	9.406090	NaN	12.264945
45.793750	46.398970	NaN	46.031284	-0.605220	NaN	-0.237533
50.247403	37.442522	NaN	38.816195	12.804881	NaN	11.431208
36.682688	40.012804	NaN	37.338742	-3.330116	NaN	-0.656055
35.186945	46.788080	NaN	37.828709	-11.601135	NaN	-2.641764
46.390998	42.929361	NaN	36.989779	3.461637	NaN	9.401220
48.313650	42.939540	NaN	43.312478	5.374110	NaN	5.001172
31.676376	41.805066	NaN	40.687789	-10.128690	NaN	-9.011413
42.699190	45.954614	NaN	37.500228	-3.255424	NaN	5.198962
23.440891	42.639001	NaN	44.088394	-19.198110	NaN	-20.647503
41.843891	44.740508	NaN	40.128369	-2.896617	NaN	1.715522
44.823375	37.771188	NaN	36.403991	7.052187	NaN	8.419384
39.146186	36.493593	NaN	43.260721	2.652592	NaN	-4.114535
54.837030	30.500523	NaN	34.643888	24.336507	NaN	20.193142
33.799424	41.012431	NaN	40.188113	-7.213008	NaN	-6.388689
47.618365	42.514640	NaN	46.515861	5.103725	NaN	1.102504
45.357686	45.961077	NaN	44.856437	-0.603390	NaN	0.501249
41.217275	30.434638	NaN	34.349458	10.782637	NaN	6.867817
52.246740	40.022560	NaN	44.095204	12.224180	NaN	8.151536
47.714038	42.472403	NaN	40.049890	5.241635	NaN	7.664148
41.941679	35.162001	NaN	32.840470	6.779678	NaN	9.101209
28.351157	36.873019	NaN	39.169184	-8.521862	NaN	-10.818027
44.435268	41.007788	NaN	46.461884	3.427480	NaN	-2.026616
45.345147	42.567521	NaN	39.617499	2.777627	NaN	5.727649
35.796343	44.594469	NaN	41.954875	-8.798126	NaN	-6.158532
32.323327	38.724306	NaN	39.904339	-6.400980	NaN	-7.581012
44.097865	42.201857	NaN	43.395108	1.896008	NaN	0.702757
40.789404	47.215015	NaN	45.576250	-6.425611	NaN	-4.786845
42.848726	43.130384	NaN	40.826285	-0.281657	NaN	2.022441
33.173307	39.477856	NaN	38.943595	-6.304550	NaN	-5.770288
43.317531	45.696598	NaN	46.898859	-2.379066	NaN	-3.581328
36.476759	44.422487	NaN	46.700950	-7.945728	NaN	-10.224191
39.399862	45.993749	NaN	46.446917	-6.593887	NaN	-7.047054
35.783569	31.088125	NaN	35.640649	4.695444	NaN	0.142920
30.897368	34.840737	NaN	42.084050	-3.943369	NaN	-11.186683
42.035982	35.352932	NaN	39.061386	6.683049	NaN	2.974595
37.462869	41.177490	NaN	40.297329	-3.714621	NaN	-2.834460
41.656794	34.362012	NaN	34.405322	7.294782	NaN	7.251473
41.400684	36.628884	NaN	36.477756	4.771800	NaN	4.922927
44.282497	31.787268	NaN	36.234294	12.495229	NaN	8.048203
36.284072	43.272079	NaN	43.149657	-6.988007	NaN	-6.865585
40.857176	41.184518	NaN	44.260464	-0.327341	NaN	-3.403288
56.799393	25.950489	NaN	27.116240	30.848904	NaN	29.683152
40.934515	44.387211	NaN	44.145886	-3.452696	NaN	-3.211371
44.129989	42.104107	NaN	43.370209	2.025882	NaN	0.759781
38.390528	42.520687	NaN	47.520434	-4.130159	NaN	-9.129906
34.904814	47.790754	NaN	48.572986	-12.885940	NaN	-13.668173
23.410674	46.136753	NaN	50.061673	-22.726079	NaN	-26.650999
34.331080	43.642134	NaN	44.454482	-9.311054	NaN	-10.123403
39.719962	35.026577	NaN	32.647349	4.693386	NaN	7.072613
54.468935	49.150992	NaN	43.776437	5.317943	NaN	10.692497
43.583173	45.352268	NaN	38.684319	-1.769095	NaN	4.898853
27.193066	43.662572	NaN	39.198241	-16.469506	NaN	-12.005175
38.368466	28.526955	NaN	28.200960	9.841511	NaN	10.167507
38.456471	43.519295	NaN	40.604425	-5.062824	NaN	-2.147954
34.039342	40.295425	NaN	39.314163	-6.256082	NaN	-5.274821
52.815790	42.286373	NaN	39.179975	10.529417	NaN	13.635815
44.191830	39.238867	NaN	33.634206	4.952962	NaN	10.557623
41.731015	37.947461	NaN	38.866001	3.783554	NaN	2.865014
44.381494	39.175704	NaN	40.991270	5.205790	NaN	3.390224
53.221185	36.934149	NaN	36.977143	16.287036	NaN	16.244042
35.746208	42.823159	NaN	42.040355	-7.076951	NaN	-6.294148
37.346633	42.645849	NaN	40.773894	-5.299216	NaN	-3.427261
43.032467	40.836188	NaN	41.898552	2.196279	NaN	1.133916
42.396343	40.642110	NaN	39.646769	1.754233	NaN	2.749574
29.956843	37.618958	NaN	39.381446	-7.662114	NaN	-9.424603
44.050429	34.921854	NaN	32.462483	9.128574	NaN	11.587946
44.642286	46.606770	NaN	44.869045	-1.964484	NaN	-0.226759
35.431859	40.001836	NaN	40.233557	-4.569978	NaN	-4.801699
31.422370	36.401753	NaN	34.874975	-4.979383	NaN	-3.452605
36.846867	29.777985	NaN	28.710012	7.068881	NaN	8.136854
43.824923	41.636410	NaN	44.000347	2.188513	NaN	-0.175424
46.125965	38.729341	NaN	37.609237	7.396623	NaN	8.516728
40.372116	30.798939	NaN	29.616156	9.573176	NaN	10.755959
27.998523	49.841083	NaN	53.689740	-21.842560	NaN	-25.691217
44.479972	36.344563	NaN	41.775052	8.135409	NaN	2.704920
43.437492	43.187627	NaN	41.032710	0.249865	NaN	2.404782
50.624239	47.856909	NaN	44.112364	2.767330	NaN	6.511875
34.728560	26.025809	NaN	27.350556	8.702751	NaN	7.378004
36.874406	49.172295	NaN	49.859121	-12.297889	NaN	-12.984715
51.021965	40.286560	NaN	35.756825	10.735405	NaN	15.265140
42.411066	49.532196	NaN	49.106407	-7.121129	NaN	-6.695341
36.302270	47.401444	NaN	36.482893	-11.099174	NaN	-0.180622
37.272142	42.677094	NaN	45.696781	-5.404952	NaN	-8.424638
41.626176	45.092710	NaN	47.877939	-3.466533	NaN	-6.251763
33.421919	48.324311	NaN	45.075654	-14.902392	NaN	-11.653735
46.326288	45.726360	NaN	45.126247	0.599928	NaN	1.200041
44.236123	47.240020	NaN	45.159489	-3.003897	NaN	-0.923366
39.701633	40.079195	NaN	40.475455	-0.377562	NaN	-0.773822
49.612003	35.583919	NaN	40.156362	14.028084	NaN	9.455641
33.672744	37.520302	NaN	40.769415	-3.847559	NaN	-7.096672
41.145925	44.084202	NaN	46.308575	-2.938277	NaN	-5.162650
35.003243	46.467421	NaN	47.603568	-11.464178	NaN	-12.600326
26.547223	36.423906	NaN	38.793569	-9.876683	NaN	-12.246346
38.828059	42.609674	NaN	38.747605	-3.781614	NaN	0.080454
60.601009	40.847403	NaN	33.557856	19.753606	NaN	27.043153
43.633878	35.809346	NaN	41.429033	7.824532	NaN	2.204844
47.054349	43.374599	NaN	43.124121	3.679749	NaN	3.930227
47.815675	33.997965	NaN	30.802143	13.817710	NaN	17.013532
24.117272	47.262720	NaN	43.982698	-23.145448	NaN	-19.865426
41.362807	42.616810	NaN	39.606098	-1.254002	NaN	1.756709
36.163946	44.983049	NaN	45.930429	-8.819103	NaN	-9.766484
43.008762	48.466276	NaN	48.470187	-5.457514	NaN	-5.461425
37.421923	40.077736	NaN	37.467799	-2.655813	NaN	-0.045876
44.454770	43.745024	NaN	46.474020	0.709746	NaN	-2.019250
34.352291	38.854411	NaN	43.062422	-4.502120	NaN	-8.710131
39.624220	40.494483	NaN	37.476516	-0.870263	NaN	2.147704
42.518505	46.420238	NaN	45.467564	-3.901733	NaN	-2.949059
37.297819	41.255794	NaN	33.349020	-3.957975	NaN	3.948798
44.786705	46.057324	NaN	45.557889	-1.270619	NaN	-0.771184
37.504576	37.238405	NaN	40.778621	0.266172	NaN	-3.274045
38.228955	37.588432	NaN	40.256775	0.640524	NaN	-2.027819
42.786952	41.543940	NaN	45.174257	1.243012	NaN	-2.387305
40.793422	44.280257	NaN	44.001486	-3.486835	NaN	-3.208064
40.485653	34.768456	NaN	32.523319	5.717196	NaN	7.962334
40.286669	34.175357	NaN	39.188315	6.111312	NaN	1.098354
32.106952	42.526472	NaN	41.184734	-10.419520	NaN	-9.077782
37.287354	38.154073	NaN	38.126817	-0.866718	NaN	-0.839463
28.107674	36.099054	NaN	39.794533	-7.991380	NaN	-11.686859
52.889945	49.429223	NaN	55.189377	3.460722	NaN	-2.299432
41.466672	36.798604	NaN	36.235908	4.668069	NaN	5.230764
40.510504	50.335571	NaN	49.467063	-9.825068	NaN	-8.956560
38.959050	36.387038	NaN	34.593217	2.572011	NaN	4.365833
30.415315	36.329317	NaN	41.429294	-5.914002	NaN	-11.013979
31.045359	40.262883	NaN	39.329226	-9.217524	NaN	-8.283867
47.000978	38.083611	NaN	37.664708	8.917366	NaN	9.336270
45.062173	43.378422	NaN	41.289322	1.683751	NaN	3.772851
43.170599	44.710501	NaN	47.235524	-1.539902	NaN	-4.064925
44.244949	49.930417	NaN	43.542070	-5.685467	NaN	0.702879
45.241652	27.363887	NaN	28.666466	17.877765	NaN	16.575186
26.732114	41.681859	NaN	46.672236	-14.949745	NaN	-19.940122
48.941735	37.494191	NaN	40.486376	11.447544	NaN	8.455358
43.028016	55.079118	NaN	54.026608	-12.051103	NaN	-10.998593
33.571441	46.176206	NaN	48.191335	-12.604764	NaN	-14.619894
38.503099	44.561274	NaN	43.176114	-6.058175	NaN	-4.673015
44.006951	43.122701	NaN	40.741943	0.884249	NaN	3.265008
44.580185	37.484192	NaN	39.073313	7.095993	NaN	5.506872
36.353435	34.200196	NaN	34.003071	2.153238	NaN	2.350364
33.524271	39.368637	NaN	39.278822	-5.844366	NaN	-5.754551
57.939117	41.298510	NaN	37.172852	16.640607	NaN	20.766265
41.549501	32.916004	NaN	38.117777	8.633497	NaN	3.431724
46.471843	40.972481	NaN	40.549000	5.499361	NaN	5.922843
45.708088	38.085569	NaN	37.667088	7.622519	NaN	8.041000
43.779616	42.011123	NaN	40.360311	1.768493	NaN	3.419305
45.590064	36.892569	NaN	44.306894	8.697496	NaN	1.283170
41.402558	37.777745	NaN	39.467744	3.624812	NaN	1.934814
34.276947	39.997278	NaN	39.158590	-5.720331	NaN	-4.881644
47.882513	38.633277	NaN	39.404170	9.249236	NaN	8.478343
39.811980	48.341070	NaN	48.146742	-8.529090	NaN	-8.334762
33.833532	39.148351	NaN	43.600784	-5.314819	NaN	-9.767252
41.788659	30.147819	NaN	29.029042	11.640840	NaN	12.759617
52.652856	32.047385	NaN	33.476112	20.605472	NaN	19.176745
40.833561	33.339762	NaN	41.106632	7.493799	NaN	-0.273071
42.114316	47.360100	NaN	40.345396	-5.245785	NaN	1.768920
35.673403	42.826600	NaN	40.076506	-7.153197	NaN	-4.403103
33.147787	36.709007	NaN	36.557569	-3.561220	NaN	-3.409782
45.636716	38.440526	NaN	39.815465	7.196190	NaN	5.821250
36.031483	47.866512	NaN	50.166244	-11.835030	NaN	-14.134762
53.806204	43.258777	NaN	43.945467	10.547426	NaN	9.860737
41.898296	34.379304	NaN	25.382472	7.518992	NaN	16.515824
40.808187	38.935642	NaN	39.820353	1.872545	NaN	0.987833
46.294057	38.688959	NaN	41.151496	7.605098	NaN	5.142561
41.763376	39.686467	NaN	39.516222	2.076909	NaN	2.247155
46.632850	35.360887	NaN	30.401024	11.271963	NaN	16.231826
54.924936	45.199599	NaN	50.742837	9.725337	NaN	4.182099
33.842276	39.905065	NaN	43.354602	-6.062789	NaN	-9.512327
45.923417	37.165103	NaN	36.210531	8.758314	NaN	9.712886
42.246875	23.572749	NaN	27.259164	18.674126	NaN	14.987711
51.475339	50.997973	NaN	46.752100	0.477367	NaN	4.723239
43.683281	42.300099	NaN	35.044552	1.383182	NaN	8.638729
38.848827	30.538575	NaN	36.267646	8.310252	NaN	2.581182
40.450263	41.490386	NaN	39.597112	-1.040123	NaN	0.853151
33.585316	31.660532	NaN	34.822577	1.924783	NaN	-1.237262
42.357698	45.210375	NaN	47.315180	-2.852676	NaN	-4.957482
44.343001	38.340362	NaN	37.550299	6.002639	NaN	6.792702
47.933089	38.044903	NaN	40.109200	9.888186	NaN	7.823890
37.182143	41.310661	NaN	46.177072	-4.128517	NaN	-8.994929
43.634804	42.815561	NaN	42.739450	0.819243	NaN	0.895354
48.158950	37.775353	NaN	38.953694	10.383597	NaN	9.205256
45.852164	46.619156	NaN	42.673053	-0.766992	NaN	3.179110
29.234184	35.215066	NaN	33.230630	-5.980882	NaN	-3.996446
43.967856	43.037608	NaN	43.143441	0.930248	NaN	0.824415
34.245414	42.624630	NaN	45.941683	-8.379216	NaN	-11.696269
47.882832	40.307319	NaN	36.442854	7.575513	NaN	11.439978
34.941163	35.819663	NaN	33.200954	-0.878501	NaN	1.740209
35.533604	40.470621	NaN	36.330104	-4.937017	NaN	-0.796500
45.963032	33.086837	NaN	35.049524	12.876194	NaN	10.913507
40.001485	31.224887	NaN	37.218753	8.776598	NaN	2.782732
38.875933	36.856546	NaN	37.917841	2.019387	NaN	0.958092
36.405730	35.360353	NaN	38.277590	1.045377	NaN	-1.871860
41.305255	46.651211	NaN	42.444504	-5.345956	NaN	-1.139250
42.812853	45.549861	NaN	44.613326	-2.737008	NaN	-1.800473
39.565512	47.658919	NaN	47.131566	-8.093407	NaN	-7.566054
38.834579	40.800689	NaN	36.166943	-1.966110	NaN	2.667637
36.652276	43.670496	NaN	42.248436	-7.018221	NaN	-5.596161
33.452162	41.569471	NaN	46.476771	-8.117309	NaN	-13.024609
41.722019	38.495342	NaN	46.417617	3.226677	NaN	-4.695598
39.585312	45.166898	NaN	42.000505	-5.581586	NaN	-2.415193
29.991654	39.916110	NaN	36.399305	-9.924456	NaN	-6.407650
28.280698	41.225983	NaN	37.409805	-12.945284	NaN	-9.129107
56.250935	41.499787	NaN	43.405930	14.751149	NaN	12.845005
39.962198	46.147716	NaN	45.446112	-6.185518	NaN	-5.483914
26.191669	38.081781	NaN	40.181950	-11.890112	NaN	-13.990281
35.146898	37.232355	NaN	38.062740	-2.085457	NaN	-2.915843
42.365439	29.682277	NaN	37.503691	12.683162	NaN	4.861749
55.747185	47.589958	NaN	42.805879	8.157227	NaN	12.941307
38.593454	44.495891	NaN	50.549207	-5.902437	NaN	-11.955753
44.445469	37.919299	NaN	32.133791	6.526170	NaN	12.311678
40.473588	41.156512	NaN	40.552038	-0.682923	NaN	-0.078449
38.834975	39.657262	NaN	37.949867	-0.822287	NaN	0.885108
42.966021	31.208581	NaN	27.646418	11.757440	NaN	15.319603
48.828825	40.717652	NaN	40.604162	8.111173	NaN	8.224663
50.903139	33.433582	NaN	31.874081	17.469557	NaN	19.029058
46.743652	22.753128	NaN	28.677033	23.990524	NaN	18.066619
52.173097	36.486960	NaN	36.682496	15.686137	NaN	15.490601
52.152925	36.515566	NaN	36.811747	15.637358	NaN	15.341178
43.248078	46.221069	NaN	46.705227	-2.972992	NaN	-3.457149
29.871628	33.627248	NaN	39.103012	-3.755620	NaN	-9.231384
43.008825	46.338453	NaN	48.101502	-3.329628	NaN	-5.092677
51.875729	35.596632	NaN	38.305679	16.279097	NaN	13.570049
38.023729	39.789792	NaN	42.755911	-1.766063	NaN	-4.732183
47.367778	36.406610	NaN	37.698077	10.961168	NaN	9.669701
45.530861	34.024177	NaN	35.952327	11.506684	NaN	9.578534
41.997834	42.761911	NaN	43.354061	-0.764077	NaN	-1.356227
51.525553	34.994038	NaN	37.203151	16.531515	NaN	14.322402
45.763675	46.289774	NaN	48.678192	-0.526099	NaN	-2.914517
46.320891	32.481949	NaN	32.076025	13.838942	NaN	14.244866
37.918336	34.855700	NaN	39.867483	3.062636	NaN	-1.949146
33.139577	36.526041	NaN	37.292634	-3.386464	NaN	-4.153057
28.794601	45.639347	NaN	41.961647	-16.844745	NaN	-13.167046
55.432346	39.320812	NaN	39.624934	16.111535	NaN	15.807413
33.805417	36.003917	NaN	36.580141	-2.198501	NaN	-2.774725
43.673761	44.911780	NaN	44.396877	-1.238019	NaN	-0.723116
33.466641	34.531847	NaN	36.526936	-1.065206	NaN	-3.060295
30.586014	40.537707	NaN	37.352740	-9.951694	NaN	-6.766727
39.654213	38.890354	NaN	38.677429	0.763859	NaN	0.976785
37.101759	38.835473	NaN	38.149792	-1.733714	NaN	-1.048033
47.587410	40.768331	NaN	39.676752	6.819079	NaN	7.910658
47.283914	31.018052	NaN	34.225811	16.265862	NaN	13.058103
31.745361	42.055464	NaN	41.728793	-10.310103	NaN	-9.983432
33.944847	35.270893	NaN	29.599390	-1.326046	NaN	4.345457
38.162593	40.962725	NaN	42.498369	-2.800132	NaN	-4.335776
36.315913	37.912603	NaN	34.545822	-1.596690	NaN	1.770090
43.301817	36.137296	NaN	40.490185	7.164521	NaN	2.811632
22.276383	43.298178	NaN	42.785116	-21.021795	NaN	-20.508733
40.601057	43.912865	NaN	40.760857	-3.311808	NaN	-0.159800
40.078015	40.838927	NaN	43.293910	-0.760912	NaN	-3.215895
38.115459	42.396544	NaN	40.362096	-4.281085	NaN	-2.246637
46.516027	36.710384	NaN	34.686714	9.805644	NaN	11.829314
46.680377	32.413516	NaN	33.094632	14.266861	NaN	13.585744
38.444616	36.697455	NaN	34.873427	1.747161	NaN	3.571189
30.590172	46.712917	NaN	47.077138	-16.122745	NaN	-16.486966
42.299594	39.088790	NaN	36.058080	3.210804	NaN	6.241515
39.765287	27.398586	NaN	27.679538	12.366701	NaN	12.085749
38.968614	44.367701	NaN	44.242439	-5.399087	NaN	-5.273825
35.182674	37.582860	NaN	38.347233	-2.400186	NaN	-3.164559
31.139790	32.684415	NaN	32.533036	-1.544625	NaN	-1.393246
39.348463	43.364317	NaN	38.722195	-4.015854	NaN	0.626268
36.861087	49.046403	NaN	43.110434	-12.185316	NaN	-6.249346
44.532592	37.055918	NaN	32.565443	7.476673	NaN	11.967149
26.555570	34.022730	NaN	34.912201	-7.467159	NaN	-8.356630
40.831028	37.323285	NaN	34.938022	3.507742	NaN	5.893006
28.534181	29.380146	NaN	33.863763	-0.845965	NaN	-5.329583
41.575475	42.028257	NaN	45.668101	-0.452782	NaN	-4.092626
43.358435	38.055652	NaN	33.891991	5.302783	NaN	9.466444
46.475835	31.059505	NaN	33.143731	15.416330	NaN	13.332104
44.918148	40.123197	NaN	38.615582	4.794951	NaN	6.302565
34.520249	39.945476	NaN	42.829359	-5.425227	NaN	-8.309110
31.186021	35.419891	NaN	39.100802	-4.233870	NaN	-7.914780
43.247891	42.476374	NaN	42.770931	0.771517	NaN	0.476959
30.214036	37.390742	NaN	39.128261	-7.176706	NaN	-8.914225
29.496117	39.645256	NaN	48.314475	-10.149139	NaN	-18.818358
39.069810	37.491877	NaN	38.214377	1.577932	NaN	0.855433
35.621981	36.548065	NaN	42.128268	-0.926085	NaN	-6.506288
43.580413	30.990435	NaN	32.626732	12.589978	NaN	10.953681
32.002901	43.323259	NaN	37.672814	-11.320358	NaN	-5.669913
42.723680	42.768763	NaN	44.349337	-0.045084	NaN	-1.625657
32.901221	45.488500	NaN	44.060247	-12.587279	NaN	-11.159026
49.209505	24.326109	NaN	29.174679	24.883396	NaN	20.034827
48.829842	45.007282	NaN	43.898808	3.822560	NaN	4.931034
38.101267	33.255269	NaN	35.186204	4.845998	NaN	2.915063
24.566327	48.671214	NaN	46.495624	-24.104886	NaN	-21.929297
42.469268	35.082862	NaN	40.045875	7.386406	NaN	2.423393
40.389905	48.594508	NaN	49.808865	-8.204602	NaN	-9.418960
32.340590	37.741368	NaN	41.778880	-5.400777	NaN	-9.438289
33.265435	43.280478	NaN	48.631012	-10.015044	NaN	-15.365578
34.101726	39.281226	NaN	39.925594	-5.179500	NaN	-5.823868
45.009632	38.879808	NaN	41.382583	6.129824	NaN	3.627049
43.761348	39.348500	NaN	43.126705	4.412848	NaN	0.634643
40.024610	39.250183	NaN	30.485773	0.774427	NaN	9.538837
50.216894	44.318113	NaN	45.548704	5.898781	NaN	4.668190
35.391621	38.353363	NaN	43.119663	-2.961741	NaN	-7.728042
23.909840	41.579647	NaN	37.721975	-17.669807	NaN	-13.812136
41.025053	31.799560	NaN	39.853847	9.225493	NaN	1.171206
43.219724	44.994680	NaN	48.546771	-1.774957	NaN	-5.327048
38.871219	27.556659	NaN	30.255567	11.314560	NaN	8.615652
42.802072	41.389385	NaN	40.538681	1.412687	NaN	2.263391
41.602311	43.072908	NaN	39.347038	-1.470597	NaN	2.255273
42.622035	29.205125	NaN	36.616685	13.416909	NaN	6.005349
58.653189	49.227540	NaN	41.442431	9.425650	NaN	17.210758
40.870545	38.584615	NaN	40.581854	2.285930	NaN	0.288691
38.240717	36.022670	NaN	32.187657	2.218047	NaN	6.053060
42.114815	37.915356	NaN	39.521815	4.199459	NaN	2.592999
44.966844	44.088304	NaN	39.223093	0.878540	NaN	5.743751
44.421317	33.892369	NaN	32.188759	10.528948	NaN	12.232557
38.752567	48.148532	NaN	44.518123	-9.395965	NaN	-5.765556
40.357717	43.335899	NaN	42.981508	-2.978182	NaN	-2.623791
31.289856	40.300680	NaN	43.961526	-9.010824	NaN	-12.671670
44.889683	48.057703	NaN	40.621047	-3.168020	NaN	4.268636
37.139596	30.385668	NaN	37.986598	6.753929	NaN	-0.847001
26.784477	41.472325	NaN	38.645691	-14.687848	NaN	-11.861215
34.639089	38.963373	NaN	38.254176	-4.324284	NaN	-3.615088
34.387592	44.018772	NaN	39.612288	-9.631180	NaN	-5.224697
50.200192	43.306765	NaN	41.726487	6.893428	NaN	8.473705
37.551123	39.576314	NaN	41.487292	-2.025191	NaN	-3.936169
42.108975	43.191991	NaN	44.068910	-1.083015	NaN	-1.959935
39.880760	46.199991	NaN	46.953620	-6.319231	NaN	-7.072860
39.820530	36.450855	NaN	45.714486	3.369675	NaN	-5.893956
43.403967	45.892225	NaN	40.930999	-2.488259	NaN	2.472967
34.623266	37.315331	NaN	39.876278	-2.692065	NaN	-5.253012
41.003097	52.468159	NaN	50.946674	-11.465061	NaN	-9.943576
52.003030	33.683348	NaN	31.439009	18.319683	NaN	20.564021
23.635844	32.714798	NaN	37.473097	-9.078954	NaN	-13.837252
38.932221	37.356747	NaN	38.937708	1.575474	NaN	-0.005487
38.190530	35.271900	NaN	35.669759	2.918630	NaN	2.520772
38.407229	32.457309	NaN	38.913104	5.949920	NaN	-0.505875
34.436373	49.690210	NaN	45.389501	-15.253837	NaN	-10.953128
41.200402	26.930666	NaN	28.544124	14.269736	NaN	12.656277
34.553389	39.098188	NaN	38.359034	-4.544799	NaN	-3.805646
55.018372	38.248421	NaN	34.571804	16.769951	NaN	20.446568
44.771594	36.361388	NaN	36.506018	8.410205	NaN	8.265576
43.661543	38.073430	NaN	39.896026	5.588113	NaN	3.765517
43.478496	39.976178	NaN	37.894720	3.502318	NaN	5.583775
43.958546	48.261191	NaN	49.296057	-4.302645	NaN	-5.337511
45.131584	39.872114	NaN	37.320752	5.259471	NaN	7.810832
40.203407	26.548410	NaN	32.882160	13.654997	NaN	7.321248
34.146786	37.416879	NaN	37.434002	-3.270092	NaN	-3.287216
41.662472	44.173633	NaN	43.363393	-2.511161	NaN	-1.700921
39.176260	35.763760	NaN	39.360587	3.412500	NaN	-0.184327
48.329787	36.339541	NaN	43.374986	11.990247	NaN	4.954802
52.438081	41.276897	NaN	43.652906	11.161184	NaN	8.785175
28.189224	35.796091	NaN	35.044773	-7.606867	NaN	-6.855549
45.834468	35.364371	NaN	30.056763	10.470097	NaN	15.777705
21.446088	37.115225	NaN	36.999160	-15.669137	NaN	-15.553072
32.531326	31.984021	NaN	36.498669	0.547305	NaN	-3.967343
34.959274	44.977465	NaN	41.391048	-10.018192	NaN	-6.431774
42.518097	43.099544	NaN	40.308627	-0.581448	NaN	2.209470
37.925670	39.209737	NaN	45.947676	-1.284067	NaN	-8.022006
43.337834	39.522391	NaN	43.906965	3.815443	NaN	-0.569131
29.595931	41.676441	NaN	36.511252	-12.080510	NaN	-6.915321
48.766561	47.218738	NaN	45.416291	1.547823	NaN	3.350270
46.708574	43.045386	NaN	39.793038	3.663189	NaN	6.915536
36.345044	40.559416	NaN	45.280295	-4.214372	NaN	-8.935251
38.575375	35.148691	NaN	34.749067	3.426685	NaN	3.826308
33.945707	45.839071	NaN	45.121712	-11.893364	NaN	-11.176004
32.435999	43.673441	NaN	44.058734	-11.237442	NaN	-11.622735
42.965600	43.830473	NaN	40.149823	-0.864873	NaN	2.815777
49.574313	40.615760	NaN	40.388002	8.958553	NaN	9.186311
38.439399	39.689773	NaN	36.820449	-1.250374	NaN	1.618950
42.488779	45.059670	NaN	47.280341	-2.570891	NaN	-4.791562
29.333180	31.138554	NaN	33.206783	-1.805374	NaN	-3.873603
35.544486	46.662033	NaN	46.448289	-11.117547	NaN	-10.903803
46.531788	27.135641	NaN	35.727617	19.396148	NaN	10.804171
36.104742	44.315230	NaN	43.878533	-8.210488	NaN	-7.773791
40.095883	40.680373	NaN	35.608669	-0.584490	NaN	4.487214
30.083416	35.036110	NaN	39.447167	-4.952694	NaN	-9.363751
44.629633	39.196770	NaN	40.393443	5.432863	NaN	4.236189
32.965796	35.305670	NaN	37.583734	-2.339873	NaN	-4.617938
24.351460	43.911608	NaN	45.563553	-19.560148	NaN	-21.212093
47.039487	43.559218	NaN	46.513921	3.480269	NaN	0.525566
49.328102	34.088927	NaN	37.041825	15.239175	NaN	12.286277
33.061113	42.514832	NaN	43.220080	-9.453719	NaN	-10.158967
47.437286	34.513472	NaN	37.982858	12.923814	NaN	9.454428
45.836905	40.393257	NaN	44.590575	5.443648	NaN	1.246331
40.868404	38.650251	NaN	41.888720	2.218152	NaN	-1.020317
37.743948	35.350441	NaN	32.890948	2.393507	NaN	4.853000
29.983376	38.472348	NaN	42.755171	-8.488972	NaN	-12.771795
54.026279	38.000063	NaN	36.050495	16.026216	NaN	17.975784
34.717736	29.127160	NaN	32.790217	5.590576	NaN	1.927519
44.998918	31.292071	NaN	36.452574	13.706847	NaN	8.546344
39.763591	39.515076	NaN	42.072642	0.248515	NaN	-2.309051
42.589215	35.719809	NaN	39.258699	6.869406	NaN	3.330515
34.360673	35.787126	NaN	30.062739	-1.426453	NaN	4.297934
48.814774	44.573601	NaN	41.958241	4.241173	NaN	6.856533
33.617735	33.186752	NaN	35.835791	0.430983	NaN	-2.218056
41.458291	42.979289	NaN	44.759366	-1.520998	NaN	-3.301074
44.296086	29.475867	NaN	35.648096	14.820220	NaN	8.647991
40.225667	46.565516	NaN	47.086913	-6.339849	NaN	-6.861246
39.533969	43.967120	NaN	38.997177	-4.433151	NaN	0.536792
34.182815	45.446899	NaN	37.501144	-11.264084	NaN	-3.318329
33.381782	42.354955	NaN	46.482327	-8.973173	NaN	-13.100545
33.828430	26.702645	NaN	35.660349	7.125785	NaN	-1.831919
38.880285	33.378364	NaN	32.459798	5.501921	NaN	6.420487
32.126816	35.267567	NaN	33.099366	-3.140751	NaN	-0.972550
34.176758	36.188712	NaN	44.158446	-2.011954	NaN	-9.981688
29.254566	37.069241	NaN	32.536629	-7.814675	NaN	-3.282064
46.980667	39.256096	NaN	43.678723	7.724571	NaN	3.301944
41.623765	44.023474	NaN	47.314514	-2.399709	NaN	-5.690749
42.288828	46.889124	NaN	49.690951	-4.600296	NaN	-7.402123
42.369268	35.950167	NaN	36.876980	6.419101	NaN	5.492288
30.739662	45.564868	NaN	47.259983	-14.825207	NaN	-16.520321
38.394789	46.657291	NaN	49.845328	-8.262502	NaN	-11.450539
38.875905	42.338644	NaN	46.280479	-3.462739	NaN	-7.404575
49.001766	45.233181	NaN	45.348120	3.768585	NaN	3.653646
35.627671	41.179239	NaN	43.331028	-5.551568	NaN	-7.703357
35.613591	42.463436	NaN	31.794421	-6.849845	NaN	3.819170
52.030858	28.828810	NaN	33.762069	23.202048	NaN	18.268789
42.076019	40.796218	NaN	45.119765	1.279802	NaN	-3.043746
38.688233	45.075742	NaN	45.839852	-6.387509	NaN	-7.151619
38.745991	48.916818	NaN	48.871336	-10.170826	NaN	-10.125345
38.809274	41.930664	NaN	46.824260	-3.121390	NaN	-8.014986
44.390316	41.079420	NaN	41.178067	3.310897	NaN	3.212250
46.349823	40.259869	NaN	41.673527	6.089954	NaN	4.676296
46.554803	37.174029	NaN	37.096396	9.380773	NaN	9.458407
36.901457	44.883971	NaN	45.997636	-7.982514	NaN	-9.096179
33.429187	41.747976	NaN	48.608537	-8.318790	NaN	-15.179351
40.723329	30.327474	NaN	28.950447	10.395854	NaN	11.772881
31.322404	40.376172	NaN	41.343891	-9.053768	NaN	-10.021487
37.085138	39.475478	NaN	41.249481	-2.390341	NaN	-4.164343
48.694103	45.774749	NaN	42.880411	2.919354	NaN	5.813692
35.862520	47.964704	NaN	43.959084	-12.102184	NaN	-8.096563
42.277207	42.164788	NaN	44.959642	0.112419	NaN	-2.682436
40.809850	45.304915	NaN	40.753753	-4.495065	NaN	0.056096
36.165511	36.254454	NaN	34.335802	-0.088943	NaN	1.829709
33.901708	38.524065	NaN	38.333517	-4.622357	NaN	-4.431810
50.225060	43.803894	NaN	49.095175	6.421165	NaN	1.129884
55.163555	37.633053	NaN	38.895583	17.530502	NaN	16.267973
34.021088	47.360724	NaN	47.065838	-13.339636	NaN	-13.044750
39.675895	40.813867	NaN	40.834920	-1.137972	NaN	-1.159025
36.217660	45.249832	NaN	43.701816	-9.032171	NaN	-7.484155
35.011053	32.883256	NaN	36.698187	2.127797	NaN	-1.687134
46.105556	43.742462	NaN	48.780793	2.363094	NaN	-2.675237
45.346833	34.326780	NaN	37.449402	11.020053	NaN	7.897431
41.575050	33.495387	NaN	35.092251	8.079664	NaN	6.482800
40.185595	36.624314	NaN	35.489565	3.561282	NaN	4.696030
32.634796	34.575326	NaN	36.880793	-1.940531	NaN	-4.245997
53.141198	46.120353	NaN	47.709843	7.020845	NaN	5.431355
52.041686	36.176241	NaN	38.898186	15.865445	NaN	13.143500
31.646368	35.512810	NaN	34.307932	-3.866442	NaN	-2.661563
52.415036	29.282602	NaN	33.858615	23.132434	NaN	18.556421
49.557471	43.196518	NaN	43.902900	6.360953	NaN	5.654571
39.356881	44.413025	NaN	48.314440	-5.056145	NaN	-8.957559
29.643582	27.464128	NaN	28.698675	2.179455	NaN	0.944908
33.534038	37.660160	NaN	45.169530	-4.126122	NaN	-11.635492
41.183379	25.287246	NaN	32.706808	15.896133	NaN	8.476571
53.448642	37.053207	NaN	39.878174	16.395435	NaN	13.570468
43.904201	40.127911	NaN	39.301890	3.776291	NaN	4.602311
38.266048	40.343352	NaN	42.307091	-2.077304	NaN	-4.041043
22.808240	38.359949	NaN	36.280797	-15.551710	NaN	-13.472558
30.754716	42.192435	NaN	42.731305	-11.437719	NaN	-11.976589
44.341028	29.006835	NaN	37.048216	15.334192	NaN	7.292812
45.722262	38.135330	NaN	37.811549	7.586932	NaN	7.910713
47.034912	47.900300	NaN	47.840879	-0.865388	NaN	-0.805968
18.521166	40.206083	NaN	39.871639	-21.684917	NaN	-21.350473
44.659130	53.162563	NaN	47.251102	-8.503433	NaN	-2.591972
39.225960	40.308049	NaN	38.764978	-1.082089	NaN	0.460982
41.721884	46.611620	NaN	45.343864	-4.889737	NaN	-3.621981
32.069858	34.393991	NaN	39.586714	-2.324132	NaN	-7.516856
36.285005	45.573790	NaN	43.417062	-9.288785	NaN	-7.132057
46.143381	30.882631	NaN	32.743367	15.260750	NaN	13.400014
44.070210	36.223430	NaN	42.210116	7.846780	NaN	1.860094
40.966396	44.721403	NaN	45.952033	-3.755007	NaN	-4.985637
51.899465	39.488461	NaN	43.290036	12.411004	NaN	8.609428
45.666140	32.764269	NaN	35.875403	12.901870	NaN	9.790737
35.473323	41.600968	NaN	37.265041	-6.127645	NaN	-1.791718
43.751460	47.110261	NaN	44.387909	-3.358801	NaN	-0.636449
38.535293	39.516615	NaN	40.312964	-0.981322	NaN	-1.777671
40.116858	39.838111	NaN	43.921673	0.278746	NaN	-3.804816
30.240002	36.121765	NaN	42.347336	-5.881762	NaN	-12.107334
37.943628	33.424502	NaN	38.087734	4.519127	NaN	-0.144106
38.026618	34.680939	NaN	39.354462	3.345678	NaN	-1.327844
38.787365	41.250616	NaN	39.979976	-2.463251	NaN	-1.192611
36.271092	43.105771	NaN	36.350773	-6.834679	NaN	-0.079681
48.880013	40.797420	NaN	29.728413	8.082592	NaN	19.151600
40.078902	43.817812	NaN	41.856113	-3.738910	NaN	-1.777212
37.585854	30.832633	NaN	33.940688	6.753221	NaN	3.645166
41.041281	40.126883	NaN	37.657420	0.914398	NaN	3.383861
46.082710	39.899158	NaN	34.099526	6.183552	NaN	11.983184
35.486767	43.004883	NaN	40.434712	-7.518116	NaN	-4.947945
32.863707	40.513520	NaN	38.533939	-7.649813	NaN	-5.670232
35.073510	49.270393	NaN	38.696841	-14.196882	NaN	-3.623331
36.812847	33.349843	NaN	34.281068	3.463003	NaN	2.531779
49.939343	41.899039	NaN	35.879571	8.040304	NaN	14.059772
40.141382	42.504860	NaN	41.778019	-2.363478	NaN	-1.636637
32.062949	42.416775	NaN	47.023261	-10.353825	NaN	-14.960312
31.888939	36.138073	NaN	37.838418	-4.249134	NaN	-5.949479
40.966677	37.194063	NaN	36.151406	3.772614	NaN	4.815272
37.832445	43.289040	NaN	42.167861	-5.456595	NaN	-4.335416
39.519919	39.808103	NaN	35.989651	-0.288184	NaN	3.530268
36.609670	43.570642	NaN	41.923440	-6.960972	NaN	-5.313770
34.876601	34.447519	NaN	35.723032	0.429082	NaN	-0.846431
36.882909	46.304258	NaN	42.539621	-9.421349	NaN	-5.656712
48.548730	35.818133	NaN	36.679631	12.730598	NaN	11.869099
49.292848	36.149876	NaN	37.943936	13.142972	NaN	11.348912
29.197280	43.701999	NaN	42.633697	-14.504718	NaN	-13.436416
30.141421	46.570781	NaN	36.888045	-16.429360	NaN	-6.746624
35.479594	34.915076	NaN	34.463000	0.564518	NaN	1.016593
31.375189	34.238730	NaN	33.293091	-2.863540	NaN	-1.917902
51.269929	35.396941	NaN	32.234382	15.872988	NaN	19.035547
31.345576	43.741250	NaN	45.370138	-12.395674	NaN	-14.024562
45.441146	44.757088	NaN	42.194275	0.684058	NaN	3.246871
41.636531	27.442240	NaN	31.583513	14.194291	NaN	10.053018
46.146761	40.262772	NaN	38.036104	5.883989	NaN	8.110657
43.635478	31.385328	NaN	34.368075	12.250150	NaN	9.267403
46.943322	36.646696	NaN	39.701614	10.296626	NaN	7.241707
40.083701	39.639400	NaN	42.062349	0.444301	NaN	-1.978648
30.728206	35.657824	NaN	31.771057	-4.929619	NaN	-1.042852
36.519328	29.420875	NaN	31.437901	7.098453	NaN	5.081426
49.994094	40.630722	NaN	43.399936	9.363372	NaN	6.594158
35.929285	44.372827	NaN	42.368954	-8.443542	NaN	-6.439669
40.192442	36.348835	NaN	34.866502	3.843607	NaN	5.325940
49.849812	38.672292	NaN	33.018649	11.177520	NaN	16.831163
43.992842	50.183206	NaN	46.021167	-6.190364	NaN	-2.028325
50.297389	33.470843	NaN	33.896956	16.826546	NaN	16.400432
53.298888	34.628350	NaN	37.983226	18.670538	NaN	15.315662
48.912561	47.071761	NaN	40.784222	1.840799	NaN	8.128339
44.541744	41.901035	NaN	47.449890	2.640708	NaN	-2.908147
39.050894	37.481765	NaN	41.911441	1.569129	NaN	-2.860547
33.784273	41.585579	NaN	42.900472	-7.801306	NaN	-9.116200
38.971791	38.330482	NaN	37.844884	0.641308	NaN	1.126907
23.961155	45.497703	NaN	45.027053	-21.536548	NaN	-21.065898
35.313115	28.791252	NaN	28.072919	6.521864	NaN	7.240197
43.480705	36.962706	NaN	40.514971	6.517999	NaN	2.965735
35.195168	35.828444	NaN	42.337080	-0.633276	NaN	-7.141913
41.193143	31.229155	NaN	34.108173	9.963988	NaN	7.084970
39.320248	34.887711	NaN	41.214914	4.432536	NaN	-1.894666
41.246820	33.399372	NaN	37.503905	7.847449	NaN	3.742916
39.530522	51.433793	NaN	51.326018	-11.903271	NaN	-11.795495
41.288137	47.264522	NaN	48.339558	-5.976385	NaN	-7.051422
42.506788	37.192234	NaN	34.069463	5.314554	NaN	8.437325
39.665769	47.408680	NaN	45.888781	-7.742911	NaN	-6.223012
37.033684	40.833131	NaN	42.622905	-3.799447	NaN	-5.589221
43.080674	44.498110	NaN	44.030913	-1.417436	NaN	-0.950239
34.917306	35.138999	NaN	42.892135	-0.221693	NaN	-7.974829
36.016582	38.039234	NaN	35.289274	-2.022652	NaN	0.727308
49.974899	29.283341	NaN	30.664020	20.691558	NaN	19.310879
40.336142	46.558587	NaN	46.424316	-6.222446	NaN	-6.088174
38.065419	38.496650	NaN	42.211884	-0.431231	NaN	-4.146465
36.112914	42.748027	NaN	45.462880	-6.635113	NaN	-9.349965
41.508810	31.505844	NaN	36.960479	10.002966	NaN	4.548330
44.454980	45.779488	NaN	44.566206	-1.324507	NaN	-0.111225
32.458760	33.795551	NaN	38.619617	-1.336790	NaN	-6.160856
45.235796	37.248551	NaN	43.167370	7.987245	NaN	2.068426
29.272293	42.181016	NaN	45.492204	-12.908723	NaN	-16.219912
27.844720	33.885131	NaN	32.704464	-6.040412	NaN	-4.859745
37.432515	35.123809	NaN	34.305410	2.308706	NaN	3.127105
39.766095	34.470781	NaN	32.038014	5.295313	NaN	7.728081
36.019259	44.470790	NaN	44.222379	-8.451532	NaN	-8.203120
38.515729	42.749214	NaN	43.616705	-4.233486	NaN	-5.100976
47.569557	39.911402	NaN	40.403934	7.658155	NaN	7.165624
39.862232	48.583933	NaN	48.849342	-8.721701	NaN	-8.987110
32.751237	48.647196	NaN	52.961849	-15.895959	NaN	-20.210612
44.716805	28.349137	NaN	35.915135	16.367668	NaN	8.801669
46.047249	31.684944	NaN	38.949474	14.362305	NaN	7.097775
33.085597	39.516270	NaN	41.614891	-6.430673	NaN	-8.529294
41.898075	38.156407	NaN	40.724732	3.741669	NaN	1.173344
45.027913	39.962857	NaN	45.046074	5.065056	NaN	-0.018161
26.694036	38.920836	NaN	45.361957	-12.226799	NaN	-18.667921
40.453794	35.898179	NaN	32.329042	4.555615	NaN	8.124752
36.843051	42.970089	NaN	44.763189	-6.127038	NaN	-7.920138
43.595850	33.340171	NaN	36.909981	10.255678	NaN	6.685869
45.072473	41.833751	NaN	44.197960	3.238722	NaN	0.874514
37.150231	31.765666	NaN	34.622925	5.384565	NaN	2.527306
47.336318	32.020980	NaN	35.646209	15.315339	NaN	11.690109
29.628258	32.554021	NaN	28.316923	-2.925763	NaN	1.311335
48.210166	45.871438	NaN	47.481619	2.338729	NaN	0.728548
46.638078	50.627310	NaN	48.701884	-3.989232	NaN	-2.063806
45.638223	47.552271	NaN	46.400265	-1.914048	NaN	-0.762041
49.763296	28.205057	NaN	26.464804	21.558239	NaN	23.298492
29.055220	42.836694	NaN	41.326195	-13.781475	NaN	-12.270975
36.682067	40.768364	NaN	39.229719	-4.086297	NaN	-2.547652
45.454027	43.497970	NaN	37.592475	1.956057	NaN	7.861552
49.396117	42.301924	NaN	41.732445	7.094193	NaN	7.663671
52.186045	33.165831	NaN	32.006484	19.020214	NaN	20.179560
26.477774	51.485562	NaN	52.535284	-25.007788	NaN	-26.057510
49.551035	45.392748	NaN	47.479647	4.158287	NaN	2.071389
26.286928	45.854743	NaN	44.116712	-19.567815	NaN	-17.829785
38.037691	43.315090	NaN	42.243034	-5.277399	NaN	-4.205343
38.335397	34.907389	NaN	31.840777	3.428007	NaN	6.494619
32.035318	39.293525	NaN	40.020254	-7.258206	NaN	-7.984935
38.273426	35.602031	NaN	41.562691	2.671395	NaN	-3.289265
38.457027	37.728669	NaN	39.407709	0.728358	NaN	-0.950682
44.730252	45.660037	NaN	43.046647	-0.929784	NaN	1.683606
52.593336	40.192996	NaN	39.330787	12.400340	NaN	13.262548
33.593608	34.034272	NaN	38.427935	-0.440663	NaN	-4.834326
41.366682	38.229821	NaN	35.051248	3.136861	NaN	6.315434
44.085138	43.970406	NaN	42.706080	0.114732	NaN	1.379058
37.748749	33.134888	NaN	40.674173	4.613861	NaN	-2.925424
42.809213	39.245765	NaN	42.437821	3.563448	NaN	0.371392
26.175561	39.864834	NaN	36.762585	-13.689273	NaN	-10.587024
34.872650	35.980641	NaN	34.272753	-1.107991	NaN	0.599897
37.148832	35.843506	NaN	37.008943	1.305326	NaN	0.139889
40.443648	41.168016	NaN	41.482164	-0.724368	NaN	-1.038516
48.001505	37.316233	NaN	36.295599	10.685272	NaN	11.705906
50.284379	42.276386	NaN	37.852703	8.007993	NaN	12.431675
31.303426	43.235354	NaN	44.708624	-11.931928	NaN	-13.405198
45.573901	35.287159	NaN	28.587941	10.286742	NaN	16.985960
40.923639	40.324620	NaN	42.372194	0.599019	NaN	-1.448555
29.050079	37.047778	NaN	39.678058	-7.997699	NaN	-10.627978
45.898849	36.592624	NaN	44.619052	9.306225	NaN	1.279797
41.609037	54.042585	NaN	56.712935	-12.433549	NaN	-15.103898
41.596521	29.046720	NaN	28.390038	12.549801	NaN	13.206483
39.853880	41.377999	NaN	42.750806	-1.524120	NaN	-2.896927
48.225837	37.898831	NaN	35.589887	10.327006	NaN	12.635949
39.502545	37.930309	NaN	39.394972	1.572236	NaN	0.107573
54.807553	49.335940	NaN	42.937128	5.471613	NaN	11.870425
38.558879	42.578467	NaN	41.660673	-4.019588	NaN	-3.101793
53.921469	41.482300	NaN	39.716525	12.439169	NaN	14.204945
38.257536	39.023590	NaN	41.413785	-0.766055	NaN	-3.156250
46.236737	43.294525	NaN	44.983662	2.942212	NaN	1.253075
48.785068	41.945111	NaN	39.337562	6.839957	NaN	9.447505
44.691895	35.541086	NaN	37.886250	9.150809	NaN	6.805645
33.609843	34.667594	NaN	42.517023	-1.057751	NaN	-8.907180
55.397612	36.626797	NaN	39.419441	18.770814	NaN	15.978170
46.989666	37.272366	NaN	37.588567	9.717300	NaN	9.401099
45.224359	41.469562	NaN	45.953342	3.754797	NaN	-0.728983
43.647372	31.590776	NaN	37.009812	12.056596	NaN	6.637559
41.068700	38.515503	NaN	42.439546	2.553196	NaN	-1.370847
53.607744	42.696639	NaN	41.242839	10.911106	NaN	12.364905
38.793012	42.164110	NaN	35.619740	-3.371098	NaN	3.173271
46.573909	33.865257	NaN	32.883557	12.708652	NaN	13.690352
40.376703	34.812396	NaN	37.469830	5.564307	NaN	2.906873
33.026631	40.029868	NaN	45.180416	-7.003237	NaN	-12.153785
41.239805	40.639316	NaN	35.221515	0.600490	NaN	6.018290
44.207247	47.670466	NaN	50.065752	-3.463219	NaN	-5.858505
48.814989	44.774534	NaN	43.022495	4.040455	NaN	5.792493
32.161134	34.279625	NaN	42.802380	-2.118492	NaN	-10.641247
44.541530	45.493808	NaN	46.079580	-0.952278	NaN	-1.538050
43.416565	32.416774	NaN	26.259978	10.999791	NaN	17.156587
44.126075	35.114033	NaN	34.585482	9.012042	NaN	9.540593
49.212784	45.457267	NaN	46.801212	3.755517	NaN	2.411573
44.705532	41.627329	NaN	40.238753	3.078203	NaN	4.466779
38.843079	42.885224	NaN	39.896446	-4.042146	NaN	-1.053368
27.193059	42.854078	NaN	44.396564	-15.661019	NaN	-17.203505
48.701846	40.777980	NaN	41.763908	7.923866	NaN	6.937938
48.357101	34.584210	NaN	36.828666	13.772891	NaN	11.528435
40.685019	45.440028	NaN	46.307952	-4.755009	NaN	-5.622933
50.430445	45.269229	NaN	50.361164	5.161216	NaN	0.069281
22.053493	44.438726	NaN	42.621702	-22.385233	NaN	-20.568209
52.197327	36.564060	NaN	35.019776	15.633268	NaN	17.177552
40.539499	38.905666	NaN	38.893335	1.633833	NaN	1.646163
47.506738	39.924687	NaN	44.288815	7.582051	NaN	3.217923
36.865798	32.441882	NaN	40.830397	4.423916	NaN	-3.964599
34.704345	35.800187	NaN	42.311078	-1.095842	NaN	-7.606732
39.268607	45.223392	NaN	48.225035	-5.954785	NaN	-8.956427
45.222859	31.084683	NaN	29.739516	14.138176	NaN	15.483343
48.006027	40.021349	NaN	40.467958	7.984678	NaN	7.538069
26.351617	37.153168	NaN	33.928889	-10.801551	NaN	-7.577272
43.153135	42.431563	NaN	41.002986	0.721571	NaN	2.150148
37.230215	44.544377	NaN	44.736803	-7.314163	NaN	-7.506588
43.539399	33.210941	NaN	38.745931	10.328458	NaN	4.793469
49.863327	37.864300	NaN	34.001307	11.999028	NaN	15.862021
31.919783	40.071432	NaN	41.528153	-8.151650	NaN	-9.608371
27.120041	43.627177	NaN	44.814187	-16.507136	NaN	-17.694146
39.478771	46.879701	NaN	40.656925	-7.400930	NaN	-1.178154
37.464175	37.265712	NaN	40.636163	0.198463	NaN	-3.171988
29.903594	44.839575	NaN	46.101282	-14.935981	NaN	-16.197687
36.400968	46.465431	NaN	47.578904	-10.064462	NaN	-11.177936
45.023236	37.295047	NaN	42.345415	7.728189	NaN	2.677821
37.982648	31.119825	NaN	37.858968	6.862823	NaN	0.123681
44.934481	40.312503	NaN	40.981781	4.621978	NaN	3.952700
39.794893	33.737448	NaN	34.226833	6.057445	NaN	5.568060
36.008801	42.189375	NaN	45.124122	-6.180574	NaN	-9.115320
46.848363	39.408730	NaN	40.183675	7.439633	NaN	6.664688
30.876118	45.683965	NaN	47.805950	-14.807847	NaN	-16.929832
39.609747	49.686194	NaN	43.474985	-10.076447	NaN	-3.865238
41.618074	45.491501	NaN	44.048307	-3.873427	NaN	-2.430233
28.303993	45.916847	NaN	49.842466	-17.612854	NaN	-21.538473
42.561168	38.108251	NaN	44.490354	4.452917	NaN	-1.929186
43.594425	35.791477	NaN	29.529304	7.802948	NaN	14.065121
42.258533	29.144183	NaN	35.780035	13.114350	NaN	6.478498
44.766545	41.848416	NaN	40.482109	2.918130	NaN	4.284436
40.177190	48.100606	NaN	45.162725	-7.923417	NaN	-4.985536
36.414394	42.989416	NaN	45.213431	-6.575022	NaN	-8.799036
36.117904	35.257736	NaN	37.851343	0.860168	NaN	-1.733439
33.321705	51.717139	NaN	50.241285	-18.395433	NaN	-16.919580
42.426636	41.973174	NaN	45.342183	0.453462	NaN	-2.915548
46.830727	41.988843	NaN	40.395268	4.841885	NaN	6.435460
35.092961	34.267590	NaN	38.398497	0.825371	NaN	-3.305536
29.264388	34.937775	NaN	29.431228	-5.673388	NaN	-0.166841
41.822741	45.874427	NaN	43.184458	-4.051686	NaN	-1.361717
48.950250	34.578977	NaN	39.261253	14.371273	NaN	9.688997
45.450893	27.030698	NaN	32.036778	18.420194	NaN	13.414115
35.456769	41.325633	NaN	45.814646	-5.868864	NaN	-10.357877
27.012244	38.884672	NaN	36.005584	-11.872429	NaN	-8.993340
42.070089	37.837221	NaN	38.932815	4.232868	NaN	3.137274
27.597539	43.340520	NaN	41.586408	-15.742981	NaN	-13.988869
45.422698	29.203805	NaN	39.723236	16.218893	NaN	5.699462
33.309781	40.193112	NaN	43.506241	-6.883332	NaN	-10.196460
46.478775	41.428482	NaN	44.032704	5.050293	NaN	2.446070
32.439997	37.352151	NaN	43.350240	-4.912154	NaN	-10.910243
25.883692	47.978286	NaN	45.692777	-22.094594	NaN	-19.809085
50.991162	38.410206	NaN	46.779195	12.580956	NaN	4.211966
48.376825	43.691393	NaN	45.212784	4.685432	NaN	3.164040
34.205928	40.109495	NaN	40.370444	-5.903567	NaN	-6.164516
50.536767	40.490147	NaN	41.248445	10.046621	NaN	9.288322
40.826821	29.279536	NaN	30.710952	11.547286	NaN	10.115870
44.300871	37.950611	NaN	41.761578	6.350260	NaN	2.539292
39.425996	37.944705	NaN	33.083781	1.481291	NaN	6.342214
46.730609	39.245781	NaN	41.256952	7.484829	NaN	5.473657
48.583379	46.602249	NaN	45.150513	1.981130	NaN	3.432866
39.898776	29.494255	NaN	33.014624	10.404521	NaN	6.884152
45.404040	39.414961	NaN	37.729725	5.989079	NaN	7.674315
35.523037	38.830655	NaN	39.892973	-3.307618	NaN	-4.369936
37.189570	44.989882	NaN	48.031522	-7.800312	NaN	-10.841952
30.407275	37.912464	NaN	39.295273	-7.505189	NaN	-8.887998
38.848982	40.747267	NaN	37.265496	-1.898285	NaN	1.583486
46.842548	39.408531	NaN	39.866067	7.434017	NaN	6.976481
34.077585	37.196769	NaN	39.007761	-3.119184	NaN	-4.930176
39.112339	37.095442	NaN	43.014799	2.016898	NaN	-3.902459
42.060106	33.432955	NaN	35.243929	8.627151	NaN	6.816177
35.372225	23.935522	NaN	21.578910	11.436703	NaN	13.793315
48.293965	47.336449	NaN	53.321876	0.957515	NaN	-5.027911
46.566622	39.978102	NaN	41.989260	6.588520	NaN	4.577362
37.963054	44.782986	NaN	40.610129	-6.819932	NaN	-2.647074
49.964300	38.805571	NaN	34.075756	11.158728	NaN	15.888543
47.755804	42.185727	NaN	44.085070	5.570077	NaN	3.670734
38.265751	43.770193	NaN	40.639395	-5.504442	NaN	-2.373645
32.413153	44.263724	NaN	49.106048	-11.850571	NaN	-16.692894
52.525776	40.778490	NaN	39.594205	11.747286	NaN	12.931571
35.831706	42.365538	NaN	43.401496	-6.533832	NaN	-7.569790
30.281583	44.277063	NaN	45.518039	-13.995480	NaN	-15.236455
34.181021	45.259426	NaN	44.101676	-11.078405	NaN	-9.920654
35.699942	40.416677	NaN	42.249550	-4.716734	NaN	-6.549608
41.630281	38.736254	NaN	35.835637	2.894027	NaN	5.794644
33.431228	43.995165	NaN	38.907619	-10.563937	NaN	-5.476392
48.102202	39.177904	NaN	37.843779	8.924298	NaN	10.258423
39.144688	35.947985	NaN	40.058726	3.196703	NaN	-0.914038
47.805121	50.280417	NaN	53.553748	-2.475296	NaN	-5.748627
26.867592	41.966191	NaN	41.110227	-15.098599	NaN	-14.242635
33.179615	31.874321	NaN	38.154862	1.305295	NaN	-4.975246
33.777182	46.722150	NaN	39.658949	-12.944968	NaN	-5.881767
34.458145	44.516045	NaN	44.211603	-10.057899	NaN	-9.753457
44.422737	36.899413	NaN	33.903329	7.523324	NaN	10.519408
42.578045	27.430035	NaN	29.789135	15.148010	NaN	12.788910
48.598488	35.498572	NaN	38.911341	13.099915	NaN	9.687146
40.086688	30.441376	NaN	32.481393	9.645312	NaN	7.605296
41.218527	32.897902	NaN	33.245578	8.320625	NaN	7.972949
39.969208	42.569222	NaN	39.679509	-2.600014	NaN	0.289699
47.652420	35.398038	NaN	42.319539	12.254383	NaN	5.332881
41.815366	39.354378	NaN	40.905121	2.460988	NaN	0.910245
44.811530	39.958372	NaN	44.930834	4.853158	NaN	-0.119304
48.256842	43.636947	NaN	43.506967	4.619895	NaN	4.749875
17.162852	37.124913	NaN	37.852847	-19.962062	NaN	-20.689996
35.185416	34.924885	NaN	43.201775	0.260531	NaN	-8.016359
45.990695	43.975516	NaN	45.241014	2.015179	NaN	0.749681
46.894083	43.851857	NaN	41.941976	3.042226	NaN	4.952107
35.746914	37.820773	NaN	44.176033	-2.073860	NaN	-8.429120
37.397299	40.648478	NaN	44.362267	-3.251179	NaN	-6.964968
39.017553	39.520596	NaN	30.722890	-0.503043	NaN	8.294663
36.792483	34.567951	NaN	40.749928	2.224532	NaN	-3.957445
35.651317	43.828502	NaN	47.500696	-8.177185	NaN	-11.849379
53.192180	35.574716	NaN	31.529325	17.617464	NaN	21.662855
39.680138	40.580198	NaN	44.697365	-0.900061	NaN	-5.017227
39.017767	38.772773	NaN	36.933138	0.244994	NaN	2.084629
42.699261	46.944472	NaN	44.034057	-4.245211	NaN	-1.334795
45.611962	43.556170	NaN	45.495953	2.055792	NaN	0.116009
42.663436	47.880472	NaN	48.971629	-5.217036	NaN	-6.308192
43.017854	39.453185	NaN	39.524157	3.564669	NaN	3.493697
48.240634	40.133420	NaN	44.239413	8.107214	NaN	4.001220
46.656614	33.407907	NaN	37.142367	13.248707	NaN	9.514247
32.323838	44.499532	NaN	49.608733	-12.175695	NaN	-17.284895
31.790090	33.560625	NaN	36.359593	-1.770535	NaN	-4.569503
37.063480	29.842586	NaN	33.399641	7.220895	NaN	3.663839
35.740511	27.458266	NaN	32.037939	8.282245	NaN	3.702572
44.895799	38.060323	NaN	38.129144	6.835477	NaN	6.766655
45.121015	47.092273	NaN	47.880081	-1.971257	NaN	-2.759066
41.877926	36.027080	NaN	40.386230	5.850846	NaN	1.491696
26.410570	47.991746	NaN	46.308420	-21.581177	NaN	-19.897850
46.390023	44.398069	NaN	40.823746	1.991954	NaN	5.566277
44.756009	40.227899	NaN	45.518318	4.528110	NaN	-0.762309
29.860432	44.931509	NaN	46.750605	-15.071077	NaN	-16.890173
34.488985	37.428240	NaN	40.815257	-2.939255	NaN	-6.326272
41.610215	31.334252	NaN	38.987133	10.275963	NaN	2.623082
36.894489	44.700603	NaN	47.526239	-7.806113	NaN	-10.631750
36.681529	42.366444	NaN	42.658348	-5.684916	NaN	-5.976820
39.203271	42.814747	NaN	43.425351	-3.611476	NaN	-4.222080
46.803277	39.205537	NaN	42.248008	7.597739	NaN	4.555268
39.768101	41.712070	NaN	35.977928	-1.943969	NaN	3.790172
39.267015	51.667831	NaN	52.798967	-12.400816	NaN	-13.531952
43.714573	41.453090	NaN	44.527328	2.261483	NaN	-0.812755
39.129049	44.171669	NaN	46.139302	-5.042621	NaN	-7.010253
27.502431	27.273453	NaN	34.924730	0.228978	NaN	-7.422298
47.200376	44.076606	NaN	40.365808	3.123770	NaN	6.834569
47.097807	42.880499	NaN	46.742789	4.217309	NaN	0.355019
28.560641	32.610066	NaN	35.073086	-4.049424	NaN	-6.512444
49.451705	40.637822	NaN	44.853124	8.813883	NaN	4.598581
43.412912	45.790353	NaN	45.669311	-2.377441	NaN	-2.256399
32.878407	27.535170	NaN	25.507862	5.343238	NaN	7.370545
54.761249	40.916570	NaN	39.308787	13.844679	NaN	15.452462
41.582576	48.690986	NaN	40.755404	-7.108410	NaN	0.827171
45.542790	24.449812	NaN	28.528985	21.092978	NaN	17.013805
46.444398	45.500772	NaN	47.900971	0.943626	NaN	-1.456573
44.009681	26.612383	NaN	28.765903	17.397299	NaN	15.243779
31.728443	40.622666	NaN	43.468191	-8.894223	NaN	-11.739748
32.323188	39.764833	NaN	40.898376	-7.441645	NaN	-8.575188
