# Supplementary material for: Combined Influences of Model Choice, Data Quality, and Data Quantity When Estimating Population Trends
Source: PLoS One. 2015 Jul 15;10(7):e0132255. doi: 10.1371/journal.pone.0132255 (PMC4503393; doi:10.1371/journal.pone.0132255)
Supplement: S1 Dataset — Files are organized by model type and by the input lambda value. (ZIP) [file pone.0132255.s002.zip › Snail/sims_lambda_0_95/simulationOutput_0.95_0_0.1_0.1_15.xls]

Percent_Decline_True	Median_Percent_Decline_Matrix	Median_Percent_Decline_Matrix_stable	Median_Percent_Decline_Scalar	Difference_True_Matrix	Difference_True_Matrix_Stable	Difference_True_Scalar
39.863673	46.216538	NaN	46.126682	-6.352866	NaN	-6.263009
39.885273	44.895560	NaN	44.296690	-5.010287	NaN	-4.411417
43.655336	45.551561	NaN	50.016593	-1.896225	NaN	-6.361257
38.737734	45.078584	NaN	39.669419	-6.340850	NaN	-0.931684
44.484556	27.367905	NaN	35.829140	17.116652	NaN	8.655416
41.901372	40.135141	NaN	40.011708	1.766231	NaN	1.889664
35.572337	32.925603	NaN	36.617210	2.646734	NaN	-1.044873
36.132495	46.711803	NaN	48.604443	-10.579309	NaN	-12.471949
45.959725	31.819497	NaN	31.437858	14.140227	NaN	14.521867
39.703396	37.790331	NaN	48.081092	1.913065	NaN	-8.377695
24.243419	27.858635	NaN	32.076794	-3.615215	NaN	-7.833375
41.073404	31.544658	NaN	36.339069	9.528746	NaN	4.734336
51.183364	39.635546	NaN	40.788519	11.547818	NaN	10.394845
47.777008	42.810502	NaN	42.969580	4.966506	NaN	4.807427
45.102368	44.237374	NaN	47.282416	0.864994	NaN	-2.180047
44.848669	40.377395	NaN	41.404675	4.471274	NaN	3.443993
46.760795	48.920626	NaN	45.882330	-2.159831	NaN	0.878465
41.730059	37.930988	NaN	35.198783	3.799071	NaN	6.531276
48.981675	35.032335	NaN	41.673993	13.949340	NaN	7.307683
39.713543	29.297804	NaN	34.555440	10.415739	NaN	5.158104
41.720031	37.857730	NaN	39.939749	3.862301	NaN	1.780282
42.178192	41.373847	NaN	35.053195	0.804345	NaN	7.124997
35.380930	47.392502	NaN	50.309185	-12.011572	NaN	-14.928256
41.026300	38.900723	NaN	35.300726	2.125577	NaN	5.725574
50.332957	32.686004	NaN	35.948319	17.646953	NaN	14.384638
28.284732	43.833226	NaN	45.299547	-15.548493	NaN	-17.014815
39.659160	42.097688	NaN	43.861226	-2.438528	NaN	-4.202066
43.885420	38.677396	NaN	45.076601	5.208023	NaN	-1.191181
34.720711	36.245890	NaN	38.148763	-1.525179	NaN	-3.428052
37.367823	40.752437	NaN	38.716174	-3.384614	NaN	-1.348350
36.510670	52.186977	NaN	45.138055	-15.676307	NaN	-8.627385
29.920177	48.521298	NaN	50.460853	-18.601121	NaN	-20.540676
51.841465	39.544032	NaN	36.144523	12.297432	NaN	15.696941
45.436634	37.546453	NaN	37.555218	7.890181	NaN	7.881415
45.628993	48.295417	NaN	50.738554	-2.666423	NaN	-5.109560
29.369237	48.350794	NaN	50.770321	-18.981557	NaN	-21.401084
40.685641	41.414541	NaN	37.147298	-0.728900	NaN	3.538344
24.400343	45.613739	NaN	49.084471	-21.213397	NaN	-24.684128
42.092345	44.322044	NaN	44.666293	-2.229700	NaN	-2.573948
46.954125	35.106381	NaN	31.060370	11.847744	NaN	15.893755
43.885624	46.291397	NaN	46.654201	-2.405773	NaN	-2.768577
53.160986	45.931848	NaN	41.750304	7.229139	NaN	11.410682
37.271842	38.492743	NaN	37.674205	-1.220900	NaN	-0.402362
38.975371	30.080207	NaN	41.178436	8.895164	NaN	-2.203064
48.414610	41.878186	NaN	37.036029	6.536424	NaN	11.378581
43.152857	46.750907	NaN	45.416822	-3.598050	NaN	-2.263965
29.875052	54.343342	NaN	53.502597	-24.468290	NaN	-23.627545
33.328174	33.309883	NaN	40.575158	0.018292	NaN	-7.246983
47.824112	30.779549	NaN	29.607013	17.044563	NaN	18.217099
46.351563	39.486445	NaN	44.007512	6.865118	NaN	2.344051
38.642792	47.638160	NaN	46.873665	-8.995368	NaN	-8.230873
39.574568	35.496888	NaN	39.159021	4.077680	NaN	0.415547
41.960474	54.114531	NaN	56.866640	-12.154057	NaN	-14.906166
40.320572	44.442530	NaN	43.611648	-4.121958	NaN	-3.291075
45.263785	47.901627	NaN	38.579278	-2.637842	NaN	6.684507
39.379688	50.510194	NaN	46.474408	-11.130506	NaN	-7.094720
31.117222	41.705266	NaN	40.379013	-10.588044	NaN	-9.261791
41.363264	46.451174	NaN	52.901747	-5.087910	NaN	-11.538483
51.236192	47.322596	NaN	39.479813	3.913597	NaN	11.756379
51.276551	33.696920	NaN	33.465558	17.579631	NaN	17.810992
34.201739	36.464667	NaN	38.815746	-2.262928	NaN	-4.614007
41.461467	48.455230	NaN	44.344026	-6.993763	NaN	-2.882559
37.528230	50.623883	NaN	40.783345	-13.095653	NaN	-3.255114
38.699993	46.425807	NaN	41.160458	-7.725815	NaN	-2.460465
44.053764	43.481568	NaN	39.816048	0.572196	NaN	4.237716
40.940917	39.160029	NaN	42.700496	1.780887	NaN	-1.759580
54.549416	46.632602	NaN	42.850516	7.916814	NaN	11.698899
39.141242	51.980282	NaN	49.555253	-12.839041	NaN	-10.414012
45.970796	39.697353	NaN	37.171021	6.273443	NaN	8.799775
41.422963	38.449576	NaN	40.906755	2.973386	NaN	0.516208
40.164277	44.478213	NaN	41.466125	-4.313936	NaN	-1.301848
31.917196	29.513563	NaN	30.753863	2.403632	NaN	1.163332
37.378222	46.374917	NaN	47.151516	-8.996695	NaN	-9.773294
40.234922	40.049850	NaN	39.239734	0.185072	NaN	0.995188
36.274338	41.581899	NaN	44.488942	-5.307561	NaN	-8.214603
36.174112	40.013386	NaN	29.869052	-3.839274	NaN	6.305060
33.049010	50.029763	NaN	52.497950	-16.980753	NaN	-19.448940
34.597823	19.366385	NaN	21.707245	15.231438	NaN	12.890578
38.631823	35.707880	NaN	37.861881	2.923943	NaN	0.769942
30.787960	34.743601	NaN	38.912858	-3.955641	NaN	-8.124898
45.888461	37.856413	NaN	46.875092	8.032048	NaN	-0.986632
45.992847	42.820845	NaN	44.903684	3.172001	NaN	1.089162
46.789986	39.635942	NaN	47.401541	7.154044	NaN	-0.611556
42.576592	37.875366	NaN	39.474643	4.701226	NaN	3.101949
40.376614	39.167162	NaN	40.008708	1.209452	NaN	0.367906
51.843744	43.435342	NaN	41.198997	8.408402	NaN	10.644747
45.920689	44.308982	NaN	41.090669	1.611706	NaN	4.830020
39.675273	51.618774	NaN	44.299044	-11.943502	NaN	-4.623771
41.806657	39.722343	NaN	35.544749	2.084314	NaN	6.261908
45.631426	41.049889	NaN	39.812158	4.581537	NaN	5.819268
49.467553	37.979859	NaN	43.716855	11.487694	NaN	5.750698
39.316405	50.087960	NaN	45.565914	-10.771555	NaN	-6.249509
34.307955	39.773851	NaN	41.704214	-5.465896	NaN	-7.396259
47.503593	44.096285	NaN	40.159055	3.407308	NaN	7.344538
46.440240	37.866385	NaN	39.496403	8.573854	NaN	6.943837
43.065459	50.884270	NaN	42.459976	-7.818810	NaN	0.605484
21.903223	34.107510	NaN	41.861763	-12.204286	NaN	-19.958540
39.518441	40.938082	NaN	35.638167	-1.419641	NaN	3.880274
24.241052	36.772143	NaN	37.943870	-12.531091	NaN	-13.702817
29.210471	45.388554	NaN	45.720528	-16.178083	NaN	-16.510058
49.039586	38.182938	NaN	41.822515	10.856648	NaN	7.217071
34.692903	39.859706	NaN	41.422040	-5.166803	NaN	-6.729137
44.694805	37.817648	NaN	37.367794	6.877156	NaN	7.327011
31.413329	39.837271	NaN	44.057017	-8.423942	NaN	-12.643689
42.803825	42.457369	NaN	48.432521	0.346456	NaN	-5.628696
36.846273	50.234985	NaN	46.823248	-13.388712	NaN	-9.976975
29.636671	22.578506	NaN	34.393485	7.058165	NaN	-4.756814
44.539597	46.206069	NaN	32.624277	-1.666472	NaN	11.915320
26.323934	32.227952	NaN	33.425746	-5.904018	NaN	-7.101812
42.209349	46.799871	NaN	51.050275	-4.590522	NaN	-8.840925
52.229752	41.392888	NaN	44.813030	10.836864	NaN	7.416721
44.950144	27.543685	NaN	36.002204	17.406459	NaN	8.947940
27.136336	34.110080	NaN	37.642376	-6.973744	NaN	-10.506040
39.726475	39.403958	NaN	36.449716	0.322518	NaN	3.276759
42.940033	41.881150	NaN	37.931953	1.058884	NaN	5.008080
43.811144	45.748089	NaN	49.036688	-1.936945	NaN	-5.225545
44.344837	35.209649	NaN	43.801050	9.135188	NaN	0.543787
40.523302	39.740053	NaN	39.341083	0.783249	NaN	1.182219
34.399573	37.756263	NaN	39.482079	-3.356691	NaN	-5.082506
27.930986	31.829846	NaN	33.934169	-3.898860	NaN	-6.003182
36.892069	44.945715	NaN	43.470740	-8.053646	NaN	-6.578671
37.364635	40.193915	NaN	40.001638	-2.829280	NaN	-2.637003
33.532908	33.147876	NaN	39.011999	0.385032	NaN	-5.479091
49.537772	42.415103	NaN	46.587227	7.122668	NaN	2.950545
41.935116	34.546610	NaN	37.295949	7.388506	NaN	4.639167
33.617614	48.106110	NaN	45.995768	-14.488496	NaN	-12.378155
40.085536	47.537539	NaN	46.978505	-7.452003	NaN	-6.892969
48.980105	46.640542	NaN	45.019333	2.339563	NaN	3.960772
42.487890	43.487090	NaN	39.442089	-0.999199	NaN	3.045801
27.746692	38.521003	NaN	42.336774	-10.774311	NaN	-14.590082
52.643192	34.787804	NaN	32.679991	17.855388	NaN	19.963201
41.578263	40.267056	NaN	42.309825	1.311207	NaN	-0.731562
33.006981	34.621701	NaN	34.046969	-1.614720	NaN	-1.039989
44.720326	39.785356	NaN	44.025129	4.934969	NaN	0.695197
38.962079	39.278640	NaN	36.646787	-0.316561	NaN	2.315292
44.984578	45.338613	NaN	48.550415	-0.354036	NaN	-3.565838
32.205160	43.399484	NaN	45.795078	-11.194324	NaN	-13.589918
42.438214	39.127951	NaN	43.182867	3.310262	NaN	-0.744654
43.545904	50.983773	NaN	45.220870	-7.437869	NaN	-1.674967
33.367427	41.703737	NaN	41.491274	-8.336310	NaN	-8.123847
20.457023	36.197563	NaN	34.746408	-15.740540	NaN	-14.289384
44.212153	44.680166	NaN	42.322819	-0.468014	NaN	1.889334
44.693956	49.575490	NaN	45.666488	-4.881534	NaN	-0.972532
39.375225	38.058184	NaN	38.058754	1.317041	NaN	1.316471
41.795222	45.708150	NaN	48.785916	-3.912928	NaN	-6.990694
28.223011	42.367589	NaN	39.491442	-14.144578	NaN	-11.268430
32.355924	30.876608	NaN	33.476935	1.479316	NaN	-1.121012
41.068218	36.755993	NaN	31.739515	4.312226	NaN	9.328703
38.001029	35.495645	NaN	37.156274	2.505384	NaN	0.844755
34.145624	39.422574	NaN	36.439187	-5.276950	NaN	-2.293563
52.052145	47.694490	NaN	50.923959	4.357655	NaN	1.128186
44.391832	38.191937	NaN	34.861593	6.199896	NaN	9.530240
40.032888	34.955072	NaN	37.902596	5.077815	NaN	2.130292
40.271205	26.237736	NaN	28.120935	14.033470	NaN	12.150271
42.081570	37.828928	NaN	41.107936	4.252642	NaN	0.973635
29.973569	29.010877	NaN	34.228819	0.962692	NaN	-4.255250
41.932485	57.992979	NaN	50.451903	-16.060494	NaN	-8.519418
28.236822	41.540818	NaN	39.496685	-13.303996	NaN	-11.259864
33.473080	30.272054	NaN	34.991279	3.201026	NaN	-1.518200
35.021489	40.467455	NaN	41.748023	-5.445965	NaN	-6.726534
41.641314	32.369218	NaN	33.230766	9.272096	NaN	8.410548
43.817068	32.660046	NaN	37.247284	11.157022	NaN	6.569785
45.235377	44.987078	NaN	42.335674	0.248300	NaN	2.899703
51.935982	48.535773	NaN	50.598395	3.400209	NaN	1.337587
49.371815	33.314067	NaN	32.260862	16.057748	NaN	17.110953
41.874323	44.611852	NaN	44.367356	-2.737529	NaN	-2.493033
46.694291	33.757487	NaN	40.627129	12.936804	NaN	6.067161
30.296642	36.671354	NaN	45.731057	-6.374712	NaN	-15.434415
33.882684	48.315216	NaN	47.950685	-14.432531	NaN	-14.068000
47.544735	42.934301	NaN	43.008501	4.610433	NaN	4.536234
49.991861	38.605558	NaN	33.948996	11.386304	NaN	16.042866
35.548253	50.039607	NaN	38.049540	-14.491354	NaN	-2.501287
45.580735	25.875337	NaN	32.891056	19.705397	NaN	12.689678
36.834484	42.249939	NaN	40.621316	-5.415456	NaN	-3.786832
41.484143	44.293906	NaN	38.664410	-2.809763	NaN	2.819733
35.946766	31.179522	NaN	33.579298	4.767244	NaN	2.367468
33.345157	44.817836	NaN	44.389529	-11.472679	NaN	-11.044372
44.442794	52.228536	NaN	57.294798	-7.785743	NaN	-12.852005
48.156186	47.645799	NaN	49.801465	0.510387	NaN	-1.645279
36.178407	44.461092	NaN	40.954618	-8.282685	NaN	-4.776211
46.516693	43.481355	NaN	42.905489	3.035338	NaN	3.611205
42.723419	51.474991	NaN	47.150555	-8.751572	NaN	-4.427136
39.824666	46.657078	NaN	47.581263	-6.832412	NaN	-7.756597
38.623968	38.821619	NaN	36.540859	-0.197651	NaN	2.083109
43.385184	37.386841	NaN	34.306992	5.998343	NaN	9.078193
43.533489	31.679638	NaN	33.153771	11.853851	NaN	10.379718
49.879029	51.379280	NaN	49.480103	-1.500251	NaN	0.398926
33.272222	45.167596	NaN	43.520042	-11.895374	NaN	-10.247820
40.261193	36.591210	NaN	33.022722	3.669984	NaN	7.238471
40.280138	41.070082	NaN	34.208665	-0.789943	NaN	6.071474
43.843609	41.676585	NaN	43.045001	2.167025	NaN	0.798608
38.169044	43.115506	NaN	43.238453	-4.946463	NaN	-5.069409
33.989248	25.170498	NaN	34.542533	8.818751	NaN	-0.553285
45.228133	34.400208	NaN	37.140488	10.827925	NaN	8.087644
49.370410	33.717133	NaN	36.663925	15.653277	NaN	12.706485
43.171883	27.595892	NaN	34.059180	15.575990	NaN	9.112703
42.860766	40.955396	NaN	47.664765	1.905370	NaN	-4.803999
50.477060	44.275846	NaN	39.523813	6.201214	NaN	10.953247
34.927380	33.826330	NaN	35.918480	1.101051	NaN	-0.991099
30.649608	46.191146	NaN	47.353619	-15.541537	NaN	-16.704011
33.820163	46.420500	NaN	51.187496	-12.600337	NaN	-17.367334
41.010440	42.356853	NaN	46.481296	-1.346413	NaN	-5.470856
37.708849	39.038445	NaN	40.774063	-1.329596	NaN	-3.065214
37.155579	48.255283	NaN	38.739204	-11.099704	NaN	-1.583625
36.606094	47.060843	NaN	42.285653	-10.454750	NaN	-5.679559
49.647799	51.931264	NaN	50.920264	-2.283465	NaN	-1.272465
42.647368	41.506935	NaN	42.845758	1.140433	NaN	-0.198391
45.285694	36.997156	NaN	38.211315	8.288538	NaN	7.074379
48.493389	48.637916	NaN	47.508125	-0.144527	NaN	0.985264
33.272005	47.740290	NaN	47.001954	-14.468285	NaN	-13.729949
31.642907	50.104892	NaN	49.159773	-18.461986	NaN	-17.516866
44.724266	40.598596	NaN	40.562010	4.125670	NaN	4.162256
42.471545	41.852015	NaN	46.311469	0.619530	NaN	-3.839923
37.801685	43.239654	NaN	47.748234	-5.437969	NaN	-9.946549
52.039490	43.177820	NaN	41.834680	8.861670	NaN	10.204810
43.934088	39.164072	NaN	48.062679	4.770016	NaN	-4.128590
44.574572	42.694658	NaN	42.041180	1.879914	NaN	2.533392
33.293697	35.370259	NaN	35.181200	-2.076563	NaN	-1.887503
34.198395	28.152568	NaN	37.396719	6.045827	NaN	-3.198324
26.879520	56.079494	NaN	51.140363	-29.199974	NaN	-24.260843
35.444810	42.876140	NaN	39.488412	-7.431330	NaN	-4.043602
39.168557	51.290369	NaN	49.944519	-12.121812	NaN	-10.775963
44.253106	33.144002	NaN	34.364663	11.109104	NaN	9.888443
32.711949	47.317895	NaN	46.636823	-14.605946	NaN	-13.924874
39.124590	36.415812	NaN	38.973796	2.708778	NaN	0.150794
33.016434	47.145730	NaN	42.883557	-14.129296	NaN	-9.867123
34.503730	46.651572	NaN	44.643425	-12.147842	NaN	-10.139695
36.085267	34.204728	NaN	40.348516	1.880538	NaN	-4.263249
29.951685	42.426076	NaN	49.144645	-12.474391	NaN	-19.192960
46.312161	36.987710	NaN	39.192636	9.324450	NaN	7.119525
25.598420	39.769533	NaN	37.059992	-14.171113	NaN	-11.461573
43.824133	45.388468	NaN	42.131205	-1.564335	NaN	1.692929
44.857124	36.782496	NaN	36.540257	8.074628	NaN	8.316866
47.095854	34.985128	NaN	37.751009	12.110726	NaN	9.344846
28.769698	35.642603	NaN	36.703152	-6.872905	NaN	-7.933454
36.769463	49.218653	NaN	50.904278	-12.449190	NaN	-14.134815
45.164867	47.119939	NaN	43.321530	-1.955072	NaN	1.843337
52.826152	37.133342	NaN	38.936440	15.692811	NaN	13.889712
35.202906	34.791692	NaN	31.145460	0.411213	NaN	4.057445
48.253011	37.867262	NaN	41.005234	10.385749	NaN	7.247777
52.249504	41.799113	NaN	46.286498	10.450391	NaN	5.963006
58.461631	45.403785	NaN	43.051602	13.057846	NaN	15.410028
42.262348	46.064289	NaN	51.048624	-3.801942	NaN	-8.786276
47.369279	41.287991	NaN	38.886893	6.081287	NaN	8.482385
35.810913	29.214903	NaN	33.766825	6.596010	NaN	2.044088
36.190158	39.774220	NaN	38.752553	-3.584063	NaN	-2.562395
33.041921	40.120549	NaN	41.310314	-7.078628	NaN	-8.268393
41.474990	31.951131	NaN	39.813120	9.523858	NaN	1.661870
37.762471	33.445479	NaN	35.663122	4.316992	NaN	2.099349
29.935568	49.979298	NaN	51.410342	-20.043730	NaN	-21.474775
42.498449	38.341850	NaN	41.384596	4.156598	NaN	1.113853
47.167012	44.063213	NaN	43.929921	3.103799	NaN	3.237090
38.270087	46.261399	NaN	42.585531	-7.991312	NaN	-4.315445
46.417182	50.692407	NaN	47.979976	-4.275225	NaN	-1.562794
36.884582	32.118342	NaN	38.715363	4.766241	NaN	-1.830781
38.406816	25.319334	NaN	34.118233	13.087482	NaN	4.288583
38.665986	49.171470	NaN	51.502975	-10.505484	NaN	-12.836989
45.485128	38.749892	NaN	33.118344	6.735236	NaN	12.366784
41.280535	31.844139	NaN	40.133090	9.436396	NaN	1.147445
33.361333	30.539424	NaN	32.014739	2.821909	NaN	1.346594
49.687100	41.016852	NaN	47.536666	8.670248	NaN	2.150434
32.165055	44.846241	NaN	31.093341	-12.681186	NaN	1.071714
39.333227	40.384912	NaN	38.149494	-1.051686	NaN	1.183733
44.536304	27.510442	NaN	32.386095	17.025861	NaN	12.150208
47.407960	46.045219	NaN	37.703140	1.362742	NaN	9.704820
34.542198	44.768490	NaN	36.748667	-10.226292	NaN	-2.206469
44.709773	39.218192	NaN	41.700825	5.491581	NaN	3.008948
37.506151	27.725296	NaN	25.252530	9.780855	NaN	12.253622
38.961584	40.073647	NaN	36.925483	-1.112063	NaN	2.036101
38.746956	37.730824	NaN	35.254124	1.016131	NaN	3.492831
26.595918	22.939903	NaN	25.859644	3.656015	NaN	0.736274
42.061373	44.392166	NaN	47.257988	-2.330793	NaN	-5.196615
60.698932	35.332644	NaN	35.824334	25.366288	NaN	24.874598
40.773516	37.619795	NaN	42.093720	3.153721	NaN	-1.320204
37.914790	36.246267	NaN	31.859887	1.668523	NaN	6.054904
38.445717	30.863052	NaN	35.691733	7.582665	NaN	2.753984
45.639831	35.293089	NaN	31.949676	10.346742	NaN	13.690155
48.301811	40.240348	NaN	47.267353	8.061464	NaN	1.034458
41.127756	39.252164	NaN	46.729929	1.875592	NaN	-5.602173
52.724941	27.640960	NaN	32.139868	25.083981	NaN	20.585073
40.046026	37.130493	NaN	34.837608	2.915532	NaN	5.208418
37.314401	43.123581	NaN	42.559750	-5.809179	NaN	-5.245349
41.883295	39.488705	NaN	43.995238	2.394590	NaN	-2.111943
42.432635	34.264859	NaN	34.612453	8.167777	NaN	7.820182
46.790018	42.552409	NaN	41.557808	4.237609	NaN	5.232209
52.839216	37.399111	NaN	43.681565	15.440106	NaN	9.157651
42.932810	50.301315	NaN	44.410098	-7.368505	NaN	-1.477289
32.065689	41.905949	NaN	40.693619	-9.840260	NaN	-8.627930
40.145948	54.567336	NaN	50.578381	-14.421388	NaN	-10.432432
50.835876	35.775728	NaN	42.802595	15.060148	NaN	8.033281
38.395302	46.789558	NaN	46.521568	-8.394255	NaN	-8.126266
40.039236	37.557467	NaN	34.767382	2.481769	NaN	5.271854
40.268231	26.511100	NaN	26.018805	13.757131	NaN	14.249426
42.120807	39.821362	NaN	34.896137	2.299445	NaN	7.224670
34.303556	29.854525	NaN	34.534099	4.449032	NaN	-0.230543
46.725462	38.800286	NaN	41.205039	7.925176	NaN	5.520423
44.084104	39.460500	NaN	38.566382	4.623605	NaN	5.517722
43.410602	25.476472	NaN	28.575786	17.934130	NaN	14.834816
35.280944	28.775999	NaN	29.000973	6.504945	NaN	6.279971
35.087261	38.809994	NaN	41.346110	-3.722733	NaN	-6.258849
39.249881	50.665838	NaN	52.177435	-11.415957	NaN	-12.927554
38.893832	47.648193	NaN	44.445002	-8.754362	NaN	-5.551170
39.570019	33.486080	NaN	36.633424	6.083939	NaN	2.936595
40.559332	41.969122	NaN	47.183899	-1.409791	NaN	-6.624567
43.840665	32.737967	NaN	38.491486	11.102699	NaN	5.349179
47.273431	48.924076	NaN	46.129037	-1.650645	NaN	1.144394
41.052850	38.361061	NaN	38.407586	2.691789	NaN	2.645264
56.755392	26.506683	NaN	34.530746	30.248709	NaN	22.224646
43.489935	38.939340	NaN	42.175380	4.550595	NaN	1.314556
38.489734	34.208211	NaN	36.679509	4.281522	NaN	1.810225
44.860875	36.249134	NaN	40.818863	8.611740	NaN	4.042012
45.576205	39.671086	NaN	45.635440	5.905119	NaN	-0.059235
43.670774	37.396424	NaN	34.312793	6.274350	NaN	9.357982
37.497780	36.911293	NaN	33.378109	0.586487	NaN	4.119671
39.835747	37.889635	NaN	40.990572	1.946112	NaN	-1.154825
40.952926	46.040670	NaN	45.107581	-5.087744	NaN	-4.154655
43.745818	34.454078	NaN	33.129356	9.291741	NaN	10.616463
29.634357	39.139978	NaN	35.555701	-9.505621	NaN	-5.921344
40.436431	43.175566	NaN	44.165830	-2.739136	NaN	-3.729399
37.964756	42.117922	NaN	43.453344	-4.153166	NaN	-5.488588
39.160790	41.491958	NaN	43.680743	-2.331167	NaN	-4.519953
39.136895	35.843732	NaN	36.014921	3.293162	NaN	3.121974
45.284521	36.754080	NaN	39.466471	8.530441	NaN	5.818049
50.395402	28.958230	NaN	40.556411	21.437172	NaN	9.838991
34.751698	31.519827	NaN	32.818111	3.231871	NaN	1.933587
46.433636	45.077662	NaN	46.100514	1.355974	NaN	0.333122
28.675891	39.461286	NaN	32.212219	-10.785395	NaN	-3.536328
39.791987	34.708792	NaN	37.383308	5.083195	NaN	2.408679
41.854691	45.291415	NaN	47.334886	-3.436725	NaN	-5.480195
54.721860	37.489287	NaN	41.824158	17.232573	NaN	12.897702
47.633957	46.093868	NaN	46.717936	1.540089	NaN	0.916021
50.380097	37.993537	NaN	42.880397	12.386560	NaN	7.499701
45.619089	24.091243	NaN	27.491546	21.527846	NaN	18.127543
34.393594	41.885983	NaN	40.896773	-7.492389	NaN	-6.503179
37.373423	34.278286	NaN	35.039621	3.095137	NaN	2.333801
36.657942	39.890651	NaN	43.826006	-3.232709	NaN	-7.168063
38.415046	38.823709	NaN	47.180532	-0.408663	NaN	-8.765486
32.042383	44.654867	NaN	47.559209	-12.612484	NaN	-15.516825
38.774496	41.730318	NaN	39.257307	-2.955821	NaN	-0.482811
39.282195	37.738392	NaN	42.488390	1.543803	NaN	-3.206196
53.275415	41.103744	NaN	38.044078	12.171671	NaN	15.231337
50.326596	39.751491	NaN	43.046271	10.575104	NaN	7.280325
36.170343	33.301922	NaN	38.431298	2.868422	NaN	-2.260954
34.544703	30.334854	NaN	31.876295	4.209849	NaN	2.668408
40.363633	40.344226	NaN	40.250272	0.019407	NaN	0.113361
57.241479	40.000774	NaN	38.610371	17.240706	NaN	18.631109
35.919892	38.875772	NaN	41.652129	-2.955880	NaN	-5.732237
31.888832	49.819258	NaN	49.676748	-17.930426	NaN	-17.787916
54.631665	37.200458	NaN	32.444167	17.431207	NaN	22.187498
36.960719	51.307668	NaN	46.844919	-14.346949	NaN	-9.884200
34.563726	39.943986	NaN	40.181550	-5.380260	NaN	-5.617824
44.631804	48.619994	NaN	41.997931	-3.988190	NaN	2.633873
45.712394	40.192463	NaN	37.165967	5.519932	NaN	8.546427
30.453474	37.826047	NaN	34.393636	-7.372573	NaN	-3.940162
42.805281	37.184836	NaN	42.945369	5.620445	NaN	-0.140088
42.208392	39.542400	NaN	37.759158	2.665992	NaN	4.449234
42.155006	23.829487	NaN	30.380163	18.325520	NaN	11.774843
34.573058	40.269136	NaN	42.630353	-5.696078	NaN	-8.057295
42.345680	52.930908	NaN	55.106424	-10.585227	NaN	-12.760744
30.633738	40.650738	NaN	42.945792	-10.017000	NaN	-12.312055
37.817607	34.841798	NaN	32.673422	2.975809	NaN	5.144185
37.394049	42.748624	NaN	42.451892	-5.354576	NaN	-5.057843
44.960734	40.676954	NaN	42.639563	4.283779	NaN	2.321171
48.550874	35.737611	NaN	34.347285	12.813263	NaN	14.203589
46.467150	36.896219	NaN	40.668395	9.570931	NaN	5.798755
43.098840	36.807603	NaN	37.306837	6.291236	NaN	5.792002
49.872950	44.069293	NaN	36.819184	5.803656	NaN	13.053766
48.054262	35.869211	NaN	38.854514	12.185050	NaN	9.199747
47.300950	37.291766	NaN	38.502660	10.009183	NaN	8.798290
29.222061	37.926673	NaN	32.817268	-8.704612	NaN	-3.595207
43.140525	44.090438	NaN	45.362302	-0.949913	NaN	-2.221777
38.492876	33.240271	NaN	40.884250	5.252605	NaN	-2.391374
40.495182	49.568112	NaN	47.576542	-9.072930	NaN	-7.081361
45.478502	38.500254	NaN	36.929260	6.978247	NaN	8.549242
41.407125	45.165510	NaN	43.781373	-3.758385	NaN	-2.374248
34.193289	49.301582	NaN	49.949459	-15.108293	NaN	-15.756170
34.721533	35.016812	NaN	30.581061	-0.295279	NaN	4.140472
18.608530	57.736312	NaN	53.241223	-39.127782	NaN	-34.632693
42.777972	40.023011	NaN	38.568636	2.754961	NaN	4.209335
48.674112	31.301758	NaN	40.861087	17.372354	NaN	7.813025
32.240819	43.835173	NaN	40.132792	-11.594353	NaN	-7.891973
37.273401	38.462022	NaN	33.898223	-1.188620	NaN	3.375179
48.253471	50.179443	NaN	41.244173	-1.925972	NaN	7.009298
44.372796	36.805020	NaN	38.471262	7.567776	NaN	5.901535
35.799578	43.763623	NaN	40.807043	-7.964045	NaN	-5.007465
49.636445	39.168327	NaN	39.473764	10.468118	NaN	10.162681
38.178462	45.951583	NaN	42.721357	-7.773121	NaN	-4.542895
50.352419	44.787328	NaN	30.511065	5.565091	NaN	19.841353
43.734700	39.719127	NaN	38.233517	4.015573	NaN	5.501183
38.154763	44.817737	NaN	46.650712	-6.662974	NaN	-8.495949
35.722698	32.452306	NaN	28.874729	3.270392	NaN	6.847969
43.574639	27.771226	NaN	28.890209	15.803413	NaN	14.684430
46.026881	33.663709	NaN	37.846579	12.363172	NaN	8.180303
38.067174	40.745885	NaN	46.072414	-2.678711	NaN	-8.005241
35.854834	41.873541	NaN	39.710816	-6.018708	NaN	-3.855982
48.335132	51.469768	NaN	52.301406	-3.134636	NaN	-3.966274
38.142569	42.407402	NaN	42.357816	-4.264833	NaN	-4.215247
35.563083	30.991689	NaN	33.576345	4.571393	NaN	1.986737
39.377144	48.395417	NaN	43.589117	-9.018272	NaN	-4.211972
35.902267	52.641671	NaN	51.445550	-16.739404	NaN	-15.543283
49.918337	40.027922	NaN	42.928169	9.890415	NaN	6.990168
43.896104	39.967630	NaN	39.628704	3.928475	NaN	4.267400
46.455897	34.570733	NaN	35.976673	11.885164	NaN	10.479225
47.076856	32.549641	NaN	34.399308	14.527214	NaN	12.677548
36.913483	37.475152	NaN	39.319184	-0.561669	NaN	-2.405701
43.805194	43.754552	NaN	44.141266	0.050641	NaN	-0.336072
41.210207	40.703202	NaN	40.827664	0.507005	NaN	0.382543
46.183193	44.707146	NaN	39.143248	1.476046	NaN	7.039945
44.593810	37.717166	NaN	40.829114	6.876645	NaN	3.764696
40.467958	49.399185	NaN	45.863367	-8.931227	NaN	-5.395410
46.547993	45.483539	NaN	44.727756	1.064455	NaN	1.820238
49.637726	25.985164	NaN	35.069756	23.652562	NaN	14.567970
41.353421	33.181232	NaN	41.203943	8.172190	NaN	0.149478
39.000292	38.005162	NaN	33.570524	0.995130	NaN	5.429768
46.978478	44.657684	NaN	47.641959	2.320794	NaN	-0.663481
27.618383	46.774219	NaN	46.482928	-19.155836	NaN	-18.864545
30.702980	34.726460	NaN	33.646884	-4.023479	NaN	-2.943903
45.344443	47.121843	NaN	43.695527	-1.777400	NaN	1.648915
49.310561	39.435842	NaN	37.328474	9.874718	NaN	11.982087
40.359468	32.946133	NaN	34.464415	7.413335	NaN	5.895054
44.888407	43.159021	NaN	41.777877	1.729385	NaN	3.110530
41.883827	27.630954	NaN	29.693373	14.252873	NaN	12.190454
39.466718	45.322295	NaN	44.178425	-5.855577	NaN	-4.711707
47.805447	31.849787	NaN	33.915766	15.955660	NaN	13.889681
49.631554	41.191386	NaN	40.515198	8.440167	NaN	9.116355
25.939534	49.129351	NaN	45.990352	-23.189817	NaN	-20.050818
44.279151	31.993563	NaN	32.968584	12.285588	NaN	11.310567
36.510614	39.738009	NaN	39.489660	-3.227396	NaN	-2.979047
41.064613	27.620031	NaN	20.246259	13.444582	NaN	20.818354
40.650682	37.480258	NaN	36.470111	3.170424	NaN	4.180571
53.876597	41.759824	NaN	41.143532	12.116773	NaN	12.733065
40.262518	32.296358	NaN	30.302614	7.966160	NaN	9.959904
33.741322	46.833071	NaN	43.656278	-13.091749	NaN	-9.914956
31.088267	39.491329	NaN	42.813203	-8.403062	NaN	-11.724937
38.832125	36.907956	NaN	37.812113	1.924169	NaN	1.020012
38.401452	45.898125	NaN	49.301446	-7.496673	NaN	-10.899994
34.359736	21.790946	NaN	24.019471	12.568790	NaN	10.340265
41.948714	41.056407	NaN	42.955107	0.892307	NaN	-1.006392
38.362665	50.099628	NaN	35.470120	-11.736964	NaN	2.892545
36.870842	34.770003	NaN	42.121476	2.100838	NaN	-5.250634
42.563501	32.480959	NaN	35.038385	10.082542	NaN	7.525116
49.019845	26.715122	NaN	37.027227	22.304723	NaN	11.992619
41.599033	40.355723	NaN	46.071521	1.243310	NaN	-4.472488
46.344866	33.378297	NaN	39.176838	12.966569	NaN	7.168028
25.042766	30.892501	NaN	36.364090	-5.849735	NaN	-11.321324
42.480200	47.611243	NaN	45.383028	-5.131043	NaN	-2.902828
40.832791	42.460863	NaN	43.320633	-1.628072	NaN	-2.487842
34.751317	30.828122	NaN	33.939771	3.923195	NaN	0.811546
41.151692	32.911684	NaN	35.405915	8.240008	NaN	5.745777
34.054673	33.509742	NaN	39.786960	0.544931	NaN	-5.732287
53.297052	44.389724	NaN	42.278832	8.907328	NaN	11.018221
36.340646	32.808989	NaN	33.795621	3.531657	NaN	2.545025
57.009009	38.294481	NaN	37.886847	18.714528	NaN	19.122162
29.812998	41.013925	NaN	37.980468	-11.200927	NaN	-8.167470
41.943740	42.094414	NaN	45.381636	-0.150674	NaN	-3.437897
39.854151	44.170449	NaN	45.050825	-4.316298	NaN	-5.196674
53.648106	43.011970	NaN	47.008409	10.636136	NaN	6.639697
44.646285	46.026442	NaN	47.727341	-1.380158	NaN	-3.081056
41.448038	40.852698	NaN	40.051099	0.595340	NaN	1.396939
39.026348	35.301616	NaN	33.625924	3.724732	NaN	5.400425
35.128920	25.931273	NaN	30.405936	9.197647	NaN	4.722984
52.475648	16.527944	NaN	24.392182	35.947704	NaN	28.083467
28.627279	48.145222	NaN	45.736301	-19.517943	NaN	-17.109022
51.261637	39.208560	NaN	37.804285	12.053077	NaN	13.457352
40.787174	30.797689	NaN	35.544133	9.989485	NaN	5.243040
39.407585	33.570045	NaN	35.111517	5.837540	NaN	4.296068
37.197876	26.369051	NaN	30.567317	10.828825	NaN	6.630559
32.867312	35.662990	NaN	37.294786	-2.795678	NaN	-4.427474
23.289525	29.838293	NaN	31.145053	-6.548767	NaN	-7.855528
40.892606	42.072766	NaN	36.654343	-1.180160	NaN	4.238264
29.565460	37.812140	NaN	26.483813	-8.246680	NaN	3.081647
42.868204	32.276491	NaN	29.117018	10.591713	NaN	13.751186
36.864989	34.255121	NaN	35.429592	2.609869	NaN	1.435398
39.589783	37.614657	NaN	30.219834	1.975126	NaN	9.369950
26.433416	42.750764	NaN	41.849052	-16.317348	NaN	-15.415636
37.524116	24.356381	NaN	22.768042	13.167736	NaN	14.756074
33.430986	45.069292	NaN	40.404443	-11.638307	NaN	-6.973458
39.941301	48.040414	NaN	42.575690	-8.099113	NaN	-2.634388
50.309045	32.617339	NaN	44.487731	17.691706	NaN	5.821314
45.704120	38.990074	NaN	36.319018	6.714045	NaN	9.385102
32.285333	40.766963	NaN	44.137795	-8.481629	NaN	-11.852462
36.932993	38.598380	NaN	38.979124	-1.665388	NaN	-2.046131
30.103947	41.025479	NaN	41.739769	-10.921532	NaN	-11.635822
38.923553	52.182470	NaN	50.169020	-13.258917	NaN	-11.245466
46.193111	50.705962	NaN	48.247630	-4.512851	NaN	-2.054519
30.670149	54.228329	NaN	52.775684	-23.558180	NaN	-22.105535
44.766062	41.007963	NaN	41.852740	3.758099	NaN	2.913323
41.245973	30.704990	NaN	34.429641	10.540983	NaN	6.816332
37.724092	30.851639	NaN	32.265726	6.872453	NaN	5.458366
37.497642	39.286948	NaN	35.889117	-1.789306	NaN	1.608525
45.823899	34.569239	NaN	40.188367	11.254660	NaN	5.635532
39.911152	29.808135	NaN	30.435383	10.103017	NaN	9.475769
42.846779	44.551387	NaN	49.474876	-1.704608	NaN	-6.628097
41.746093	37.917686	NaN	40.865411	3.828407	NaN	0.880682
41.795959	47.613371	NaN	52.497247	-5.817412	NaN	-10.701288
45.967471	44.643291	NaN	42.597389	1.324180	NaN	3.370082
45.493496	32.767967	NaN	33.595067	12.725528	NaN	11.898429
50.923925	37.801973	NaN	34.310803	13.121952	NaN	16.613122
45.415664	38.707833	NaN	36.527158	6.707831	NaN	8.888506
39.543321	40.014042	NaN	39.655680	-0.470721	NaN	-0.112359
43.670831	37.807104	NaN	31.295451	5.863726	NaN	12.375379
37.773503	41.676135	NaN	37.204785	-3.902632	NaN	0.568719
36.329207	22.314094	NaN	24.192679	14.015113	NaN	12.136528
46.264839	43.331577	NaN	42.266300	2.933262	NaN	3.998539
43.366253	39.994117	NaN	35.942702	3.372136	NaN	7.423551
50.194554	43.270287	NaN	44.489940	6.924267	NaN	5.704613
26.593760	31.326690	NaN	25.210222	-4.732930	NaN	1.383538
49.209077	42.107839	NaN	39.249634	7.101238	NaN	9.959443
45.045712	38.957610	NaN	41.987247	6.088102	NaN	3.058465
42.562418	39.849605	NaN	43.582587	2.712813	NaN	-1.020169
47.372132	47.341914	NaN	45.426576	0.030218	NaN	1.945556
34.054873	36.570768	NaN	40.912328	-2.515895	NaN	-6.857455
45.499280	43.399267	NaN	49.133899	2.100013	NaN	-3.634620
39.549425	49.017834	NaN	47.570499	-9.468409	NaN	-8.021074
31.734442	40.914383	NaN	40.276993	-9.179941	NaN	-8.542551
36.813100	41.022173	NaN	37.904506	-4.209073	NaN	-1.091406
37.343610	47.101392	NaN	41.307174	-9.757782	NaN	-3.963564
45.778216	45.998693	NaN	43.288034	-0.220476	NaN	2.490182
37.175937	43.327519	NaN	38.153403	-6.151582	NaN	-0.977466
44.274238	40.550905	NaN	44.682772	3.723333	NaN	-0.408534
33.146213	36.345766	NaN	36.694567	-3.199554	NaN	-3.548355
37.635468	27.117560	NaN	32.208769	10.517908	NaN	5.426699
48.256481	26.327218	NaN	40.562144	21.929262	NaN	7.694336
40.746334	42.439285	NaN	37.389287	-1.692951	NaN	3.357047
46.952060	54.770257	NaN	51.985431	-7.818197	NaN	-5.033371
42.749457	46.224881	NaN	40.183480	-3.475424	NaN	2.565976
40.565834	30.107970	NaN	29.442494	10.457864	NaN	11.123340
36.814435	39.181170	NaN	30.921280	-2.366736	NaN	5.893154
45.220818	32.983801	NaN	39.948472	12.237017	NaN	5.272346
42.863816	54.243437	NaN	54.590471	-11.379621	NaN	-11.726656
33.143187	44.424386	NaN	39.088581	-11.281199	NaN	-5.945394
38.253870	32.618597	NaN	32.588295	5.635273	NaN	5.665575
33.499308	43.946712	NaN	41.929481	-10.447404	NaN	-8.430172
45.729633	48.796626	NaN	47.484535	-3.066993	NaN	-1.754902
30.293980	49.191989	NaN	49.696468	-18.898010	NaN	-19.402488
40.516005	40.129830	NaN	40.198578	0.386175	NaN	0.317427
34.766391	42.115344	NaN	46.378349	-7.348952	NaN	-11.611958
38.445632	41.648067	NaN	39.920438	-3.202436	NaN	-1.474807
46.143943	37.355726	NaN	40.510422	8.788216	NaN	5.633521
43.092542	35.709152	NaN	36.465176	7.383391	NaN	6.627366
39.890876	37.827744	NaN	27.698979	2.063133	NaN	12.191898
47.130890	52.453669	NaN	54.860602	-5.322779	NaN	-7.729712
41.062273	23.241549	NaN	24.727112	17.820725	NaN	16.335162
43.088919	47.601366	NaN	46.561283	-4.512446	NaN	-3.472364
35.471841	30.605325	NaN	25.881107	4.866516	NaN	9.590733
36.492888	33.298439	NaN	31.922314	3.194449	NaN	4.570574
34.330390	43.287576	NaN	48.418327	-8.957186	NaN	-14.087937
42.888030	29.464910	NaN	33.279655	13.423120	NaN	9.608375
43.082550	33.665581	NaN	39.008893	9.416969	NaN	4.073657
40.534829	47.505362	NaN	40.949676	-6.970533	NaN	-0.414847
28.450750	46.667089	NaN	44.911985	-18.216338	NaN	-16.461235
45.447475	39.081848	NaN	44.994535	6.365626	NaN	0.452940
31.836182	44.937598	NaN	44.109036	-13.101415	NaN	-12.272854
47.663003	28.864313	NaN	29.761618	18.798691	NaN	17.901385
34.766179	38.202445	NaN	46.953250	-3.436266	NaN	-12.187071
14.237078	43.141294	NaN	40.825722	-28.904216	NaN	-26.588643
44.010206	42.744394	NaN	40.472673	1.265811	NaN	3.537532
40.109313	45.353496	NaN	46.242597	-5.244184	NaN	-6.133284
36.443506	39.484830	NaN	36.753391	-3.041324	NaN	-0.309885
39.279322	32.845481	NaN	33.440106	6.433840	NaN	5.839216
45.451428	42.845594	NaN	44.544148	2.605834	NaN	0.907280
39.868013	36.232856	NaN	37.836074	3.635158	NaN	2.031940
42.273263	35.613321	NaN	30.572163	6.659942	NaN	11.701100
39.653176	29.587973	NaN	32.255956	10.065203	NaN	7.397220
38.969188	38.719664	NaN	43.124647	0.249523	NaN	-4.155460
40.743686	57.713361	NaN	59.362853	-16.969675	NaN	-18.619167
38.224319	30.270427	NaN	33.327104	7.953892	NaN	4.897215
47.599596	37.028774	NaN	34.490569	10.570822	NaN	13.109027
44.883940	32.390586	NaN	32.403317	12.493354	NaN	12.480623
43.283582	30.721493	NaN	36.541001	12.562089	NaN	6.742582
35.581616	33.655379	NaN	39.160536	1.926237	NaN	-3.578920
53.568626	43.119818	NaN	46.584682	10.448808	NaN	6.983944
42.118568	44.541194	NaN	52.430719	-2.422627	NaN	-10.312152
47.863087	49.525750	NaN	43.651252	-1.662663	NaN	4.211834
24.097236	48.784768	NaN	40.286212	-24.687532	NaN	-16.188976
43.578860	34.843458	NaN	39.105072	8.735403	NaN	4.473789
44.446650	50.204426	NaN	50.303916	-5.757776	NaN	-5.857266
39.910477	31.625631	NaN	32.761973	8.284846	NaN	7.148504
46.079293	49.550971	NaN	43.528122	-3.471678	NaN	2.551171
42.017616	39.316210	NaN	42.078657	2.701406	NaN	-0.061041
48.899308	44.693678	NaN	46.935148	4.205631	NaN	1.964161
37.631634	44.159048	NaN	37.644998	-6.527414	NaN	-0.013364
52.252995	44.746164	NaN	46.832893	7.506831	NaN	5.420102
38.727529	28.081554	NaN	31.117006	10.645975	NaN	7.610523
36.953054	43.892385	NaN	37.411516	-6.939331	NaN	-0.458462
32.019350	32.773024	NaN	33.239451	-0.753673	NaN	-1.220101
46.443891	30.310819	NaN	20.223677	16.133072	NaN	26.220214
33.318860	41.616101	NaN	41.005125	-8.297241	NaN	-7.686265
40.490994	45.455699	NaN	47.309967	-4.964706	NaN	-6.818974
43.420974	43.122373	NaN	48.608820	0.298601	NaN	-5.187846
43.438925	39.274896	NaN	35.095010	4.164029	NaN	8.343915
43.278881	46.149899	NaN	49.113739	-2.871018	NaN	-5.834858
35.963096	40.013059	NaN	44.668000	-4.049963	NaN	-8.704904
32.784155	33.841484	NaN	38.135480	-1.057329	NaN	-5.351324
26.509969	45.001279	NaN	45.115459	-18.491310	NaN	-18.605490
42.775693	27.182394	NaN	37.033053	15.593299	NaN	5.742640
47.981826	40.842436	NaN	35.413434	7.139390	NaN	12.568391
40.118450	42.000427	NaN	48.201798	-1.881976	NaN	-8.083347
31.388306	30.114650	NaN	33.165591	1.273656	NaN	-1.777285
31.750022	36.459648	NaN	41.053036	-4.709626	NaN	-9.303014
50.266691	43.149438	NaN	43.004633	7.117253	NaN	7.262058
39.061728	44.643396	NaN	43.588453	-5.581669	NaN	-4.526725
28.126289	27.000534	NaN	34.989154	1.125755	NaN	-6.862865
43.372430	48.878670	NaN	44.042900	-5.506240	NaN	-0.670470
50.040967	35.465133	NaN	38.506409	14.575834	NaN	11.534558
43.423168	46.635852	NaN	51.230836	-3.212684	NaN	-7.807669
45.749483	53.195884	NaN	48.530445	-7.446401	NaN	-2.780962
45.025248	31.505446	NaN	41.390927	13.519802	NaN	3.634321
41.519028	46.871318	NaN	46.618830	-5.352291	NaN	-5.099803
42.957808	40.009870	NaN	41.531075	2.947938	NaN	1.426733
45.562441	34.825528	NaN	33.088613	10.736913	NaN	12.473829
49.687983	44.543425	NaN	45.547729	5.144558	NaN	4.140254
40.530908	40.971486	NaN	45.493139	-0.440578	NaN	-4.962231
46.538889	28.710691	NaN	29.265308	17.828198	NaN	17.273581
39.683367	44.663907	NaN	49.940601	-4.980540	NaN	-10.257234
34.516516	43.680494	NaN	49.179212	-9.163978	NaN	-14.662696
44.676749	36.085376	NaN	41.369286	8.591373	NaN	3.307463
42.329726	33.719981	NaN	32.038383	8.609745	NaN	10.291343
41.578514	47.376747	NaN	41.974644	-5.798233	NaN	-0.396130
42.653987	42.999761	NaN	42.283052	-0.345774	NaN	0.370935
26.111387	38.826889	NaN	32.276977	-12.715502	NaN	-6.165590
54.845728	34.173714	NaN	39.835444	20.672014	NaN	15.010284
35.738112	38.889406	NaN	39.105674	-3.151294	NaN	-3.367562
33.442111	38.115846	NaN	40.075192	-4.673735	NaN	-6.633081
30.790675	39.280414	NaN	45.175782	-8.489739	NaN	-14.385107
39.523133	34.340453	NaN	40.606431	5.182680	NaN	-1.083298
43.414894	46.923414	NaN	48.057435	-3.508520	NaN	-4.642541
43.401967	48.847243	NaN	46.607659	-5.445276	NaN	-3.205692
38.689588	42.609765	NaN	42.784439	-3.920177	NaN	-4.094850
26.374903	38.284676	NaN	39.170240	-11.909774	NaN	-12.795337
46.744125	40.057881	NaN	40.511683	6.686244	NaN	6.232442
49.889457	37.215449	NaN	41.824604	12.674007	NaN	8.064852
43.481882	29.735707	NaN	33.602730	13.746175	NaN	9.879152
46.532188	37.167864	NaN	41.001972	9.364324	NaN	5.530216
36.590805	40.942136	NaN	41.855425	-4.351331	NaN	-5.264621
41.582231	31.585938	NaN	33.334960	9.996293	NaN	8.247272
39.889641	36.800387	NaN	40.915754	3.089254	NaN	-1.026113
38.999206	49.052813	NaN	46.304737	-10.053608	NaN	-7.305531
39.441168	20.163095	NaN	22.853505	19.278073	NaN	16.587663
41.082968	35.935277	NaN	35.083788	5.147691	NaN	5.999180
54.976010	37.847620	NaN	38.193906	17.128391	NaN	16.782105
34.574069	34.486700	NaN	35.628711	0.087369	NaN	-1.054642
31.806572	38.166558	NaN	36.938075	-6.359987	NaN	-5.131504
41.769841	46.876906	NaN	45.143922	-5.107065	NaN	-3.374081
32.817611	34.287096	NaN	30.664088	-1.469485	NaN	2.153523
38.936586	35.215118	NaN	36.490775	3.721469	NaN	2.445811
46.013163	49.283828	NaN	47.636673	-3.270665	NaN	-1.623510
27.882983	37.055007	NaN	43.402662	-9.172024	NaN	-15.519679
50.383274	34.288012	NaN	32.699875	16.095262	NaN	17.683399
48.077156	32.991499	NaN	36.565762	15.085658	NaN	11.511395
45.388741	32.875436	NaN	31.583546	12.513305	NaN	13.805194
34.558025	36.757177	NaN	45.484214	-2.199152	NaN	-10.926189
41.704820	40.706312	NaN	46.547926	0.998507	NaN	-4.843106
37.184696	34.860396	NaN	43.187827	2.324300	NaN	-6.003131
42.235692	30.703605	NaN	27.569581	11.532088	NaN	14.666111
40.265206	44.665679	NaN	43.646092	-4.400473	NaN	-3.380886
38.366898	39.512940	NaN	43.315985	-1.146043	NaN	-4.949087
51.101674	29.242472	NaN	32.243477	21.859202	NaN	18.858197
40.542681	37.625813	NaN	38.074915	2.916868	NaN	2.467766
34.655062	35.429344	NaN	36.101261	-0.774282	NaN	-1.446199
47.643636	40.397555	NaN	44.600785	7.246081	NaN	3.042851
37.620766	37.456575	NaN	49.612495	0.164191	NaN	-11.991729
44.838079	44.386256	NaN	42.743361	0.451823	NaN	2.094718
40.858391	45.459401	NaN	44.853446	-4.601011	NaN	-3.995055
43.684810	40.450167	NaN	44.985611	3.234643	NaN	-1.300801
45.033222	43.321573	NaN	41.751164	1.711649	NaN	3.282058
33.424593	37.381167	NaN	38.972500	-3.956574	NaN	-5.547906
31.107783	36.085331	NaN	37.038512	-4.977549	NaN	-5.930730
38.962581	42.665605	NaN	45.544550	-3.703024	NaN	-6.581969
47.571140	45.677905	NaN	46.443376	1.893235	NaN	1.127764
49.915562	40.376391	NaN	35.373391	9.539171	NaN	14.542172
41.325434	31.269776	NaN	30.270194	10.055658	NaN	11.055239
40.244592	49.542486	NaN	53.770022	-9.297895	NaN	-13.525431
41.454142	46.727958	NaN	41.012071	-5.273816	NaN	0.442071
50.303125	37.645967	NaN	35.256321	12.657158	NaN	15.046805
41.926868	26.259993	NaN	34.342838	15.666875	NaN	7.584030
47.450718	48.661508	NaN	46.805041	-1.210790	NaN	0.645677
38.678608	49.758522	NaN	47.804420	-11.079914	NaN	-9.125812
49.296828	44.573668	NaN	40.873186	4.723161	NaN	8.423642
41.554289	33.972747	NaN	34.537755	7.581542	NaN	7.016534
29.516435	41.652312	NaN	38.513239	-12.135876	NaN	-8.996803
34.712583	38.945029	NaN	37.577728	-4.232446	NaN	-2.865144
28.757630	39.740359	NaN	41.651562	-10.982730	NaN	-12.893932
33.468552	41.675785	NaN	35.907299	-8.207233	NaN	-2.438747
47.008658	42.429308	NaN	45.057673	4.579349	NaN	1.950984
39.932579	45.547969	NaN	50.336611	-5.615390	NaN	-10.404032
39.114308	51.146649	NaN	47.253602	-12.032341	NaN	-8.139293
43.587795	32.978394	NaN	34.595376	10.609401	NaN	8.992420
43.364141	34.882794	NaN	34.235623	8.481347	NaN	9.128518
44.702466	29.853138	NaN	29.176103	14.849328	NaN	15.526363
28.990102	46.714935	NaN	52.811219	-17.724833	NaN	-23.821117
48.473419	31.906500	NaN	39.075198	16.566920	NaN	9.398221
42.252569	34.226966	NaN	31.330223	8.025603	NaN	10.922346
40.280380	45.320153	NaN	45.306384	-5.039773	NaN	-5.026004
56.311635	44.710168	NaN	46.772612	11.601467	NaN	9.539023
37.361031	37.785627	NaN	34.346451	-0.424596	NaN	3.014580
43.198463	28.185949	NaN	22.705772	15.012515	NaN	20.492691
25.997704	28.554117	NaN	26.592209	-2.556413	NaN	-0.594505
48.302777	41.041854	NaN	40.726163	7.260923	NaN	7.576613
46.180806	40.933010	NaN	49.776469	5.247796	NaN	-3.595663
48.610123	44.225180	NaN	45.412300	4.384944	NaN	3.197823
47.894071	36.427699	NaN	44.316347	11.466372	NaN	3.577724
39.427141	33.749480	NaN	36.158759	5.677661	NaN	3.268382
47.142060	44.128979	NaN	44.912055	3.013081	NaN	2.230005
31.241667	43.356150	NaN	43.149013	-12.114483	NaN	-11.907347
42.882818	38.292988	NaN	40.862479	4.589829	NaN	2.020339
37.785231	43.537998	NaN	41.453260	-5.752767	NaN	-3.668029
44.927597	40.808839	NaN	48.548938	4.118759	NaN	-3.621340
39.604892	47.780013	NaN	43.915944	-8.175121	NaN	-4.311052
21.273658	41.820674	NaN	42.718060	-20.547016	NaN	-21.444402
35.044647	37.979924	NaN	38.889665	-2.935277	NaN	-3.845018
43.649734	41.466149	NaN	43.250662	2.183585	NaN	0.399073
36.958298	41.825924	NaN	43.256197	-4.867625	NaN	-6.297899
41.995238	47.400481	NaN	46.862755	-5.405243	NaN	-4.867517
44.805005	32.863201	NaN	32.625992	11.941804	NaN	12.179014
44.357786	38.438711	NaN	38.010895	5.919075	NaN	6.346890
34.088595	49.766684	NaN	53.404252	-15.678089	NaN	-19.315657
29.429069	47.206281	NaN	48.660918	-17.777212	NaN	-19.231849
33.229603	48.732421	NaN	43.963167	-15.502817	NaN	-10.733564
39.462460	39.003359	NaN	40.351090	0.459101	NaN	-0.888629
40.267691	39.974473	NaN	42.213785	0.293218	NaN	-1.946094
38.833096	41.580355	NaN	43.739665	-2.747259	NaN	-4.906569
44.618476	36.856940	NaN	31.877893	7.761536	NaN	12.740582
40.248824	42.436427	NaN	47.478265	-2.187602	NaN	-7.229440
37.015871	33.429703	NaN	31.580387	3.586168	NaN	5.435484
44.540005	48.962629	NaN	46.467795	-4.422624	NaN	-1.927790
46.545340	34.944687	NaN	39.134301	11.600652	NaN	7.411039
31.094325	42.526491	NaN	38.568197	-11.432166	NaN	-7.473872
34.294368	39.047659	NaN	40.467735	-4.753291	NaN	-6.173367
35.130970	36.475574	NaN	39.721490	-1.344605	NaN	-4.590520
39.310573	25.368201	NaN	20.991127	13.942372	NaN	18.319446
46.867670	39.124942	NaN	34.147588	7.742728	NaN	12.720082
34.731464	34.971893	NaN	39.058180	-0.240429	NaN	-4.326716
33.966283	38.958300	NaN	40.449157	-4.992016	NaN	-6.482874
44.674815	36.297735	NaN	37.534946	8.377080	NaN	7.139869
36.418606	36.325872	NaN	42.354983	0.092733	NaN	-5.936378
27.859122	40.193581	NaN	35.847257	-12.334459	NaN	-7.988135
44.095859	41.398866	NaN	36.957048	2.696993	NaN	7.138811
34.006572	44.751173	NaN	47.562853	-10.744601	NaN	-13.556281
45.555224	47.943588	NaN	42.680733	-2.388364	NaN	2.874491
43.296766	29.770940	NaN	36.108791	13.525826	NaN	7.187975
47.691018	21.693911	NaN	25.992192	25.997107	NaN	21.698826
44.168846	39.579704	NaN	42.047074	4.589142	NaN	2.121773
36.388082	42.892898	NaN	38.603120	-6.504816	NaN	-2.215037
32.623989	41.517229	NaN	46.474321	-8.893239	NaN	-13.850331
46.400379	37.493152	NaN	36.229704	8.907227	NaN	10.170674
34.961816	40.583627	NaN	39.474117	-5.621811	NaN	-4.512301
52.408452	33.160023	NaN	34.087091	19.248428	NaN	18.321361
44.610843	45.360406	NaN	41.307059	-0.749562	NaN	3.303784
37.954871	49.164130	NaN	41.007496	-11.209259	NaN	-3.052625
47.327632	39.676048	NaN	39.283232	7.651584	NaN	8.044400
33.733465	39.196471	NaN	39.185989	-5.463006	NaN	-5.452524
35.910994	42.210614	NaN	39.428203	-6.299620	NaN	-3.517209
40.868219	36.037848	NaN	40.130921	4.830372	NaN	0.737298
34.795884	41.189432	NaN	44.196710	-6.393548	NaN	-9.400826
44.250570	46.134570	NaN	44.204388	-1.884000	NaN	0.046182
41.587651	39.472251	NaN	42.937770	2.115400	NaN	-1.350119
44.367616	41.125382	NaN	44.270171	3.242234	NaN	0.097445
45.682056	34.979555	NaN	33.831334	10.702501	NaN	11.850722
33.808501	42.035938	NaN	39.050716	-8.227437	NaN	-5.242215
21.009837	45.827174	NaN	42.187341	-24.817338	NaN	-21.177504
48.280395	39.485119	NaN	45.007254	8.795276	NaN	3.273141
29.514643	41.148118	NaN	42.535931	-11.633474	NaN	-13.021287
46.078675	41.092750	NaN	42.601172	4.985925	NaN	3.477504
30.329769	39.609858	NaN	47.127005	-9.280089	NaN	-16.797236
43.517035	40.599981	NaN	36.708422	2.917054	NaN	6.808612
37.649992	37.066999	NaN	32.896644	0.582993	NaN	4.753348
41.681456	49.646521	NaN	43.057708	-7.965065	NaN	-1.376252
46.535268	52.415487	NaN	50.814576	-5.880219	NaN	-4.279307
41.165192	36.444578	NaN	37.413983	4.720614	NaN	3.751209
45.070769	27.754846	NaN	32.340235	17.315923	NaN	12.730534
30.390794	36.867165	NaN	34.081462	-6.476371	NaN	-3.690668
41.765319	43.398158	NaN	34.827632	-1.632839	NaN	6.937688
43.280026	43.313102	NaN	40.701398	-0.033075	NaN	2.578628
38.977860	41.502898	NaN	42.153761	-2.525038	NaN	-3.175901
48.408923	33.459014	NaN	22.892248	14.949909	NaN	25.516675
40.234090	43.811137	NaN	49.198292	-3.577048	NaN	-8.964203
31.680789	43.018757	NaN	37.041212	-11.337969	NaN	-5.360424
42.517099	38.238339	NaN	38.337993	4.278759	NaN	4.179106
39.466451	36.562513	NaN	36.023082	2.903937	NaN	3.443368
44.766030	35.315222	NaN	35.453808	9.450808	NaN	9.312222
43.190129	33.808453	NaN	33.407997	9.381676	NaN	9.782133
32.164051	27.373814	NaN	35.416610	4.790237	NaN	-3.252559
42.490461	36.735411	NaN	46.365554	5.755050	NaN	-3.875093
45.472047	41.789717	NaN	37.889063	3.682331	NaN	7.582984
36.809204	45.823240	NaN	45.888864	-9.014037	NaN	-9.079660
30.850564	42.834962	NaN	46.424192	-11.984398	NaN	-15.573628
45.548582	44.759946	NaN	46.878760	0.788636	NaN	-1.330178
28.630032	50.876072	NaN	49.111355	-22.246040	NaN	-20.481323
47.583890	43.469173	NaN	46.112454	4.114717	NaN	1.471436
43.758912	41.146392	NaN	42.981369	2.612520	NaN	0.777543
39.347313	31.112485	NaN	28.558447	8.234828	NaN	10.788866
42.893873	26.340944	NaN	34.931307	16.552929	NaN	7.962565
28.489951	34.183495	NaN	39.190848	-5.693544	NaN	-10.700897
45.831141	33.457815	NaN	38.786733	12.373325	NaN	7.044408
43.158279	40.169977	NaN	44.046503	2.988303	NaN	-0.888224
46.946415	42.603476	NaN	40.114484	4.342940	NaN	6.831932
38.526228	40.600077	NaN	42.695480	-2.073848	NaN	-4.169252
46.512322	34.332986	NaN	36.448012	12.179337	NaN	10.064310
40.605926	48.706885	NaN	47.722785	-8.100960	NaN	-7.116860
56.560318	40.464034	NaN	41.480934	16.096284	NaN	15.079384
42.495530	33.034228	NaN	37.173267	9.461302	NaN	5.322263
31.326450	35.297048	NaN	34.497492	-3.970598	NaN	-3.171042
45.134226	42.133604	NaN	37.539579	3.000622	NaN	7.594647
33.935299	38.689223	NaN	36.310899	-4.753924	NaN	-2.375600
36.225111	35.278979	NaN	38.872411	0.946132	NaN	-2.647300
31.528471	43.122160	NaN	43.569989	-11.593690	NaN	-12.041518
36.096664	32.357171	NaN	33.484583	3.739493	NaN	2.612081
39.900469	37.035206	NaN	45.033686	2.865263	NaN	-5.133217
30.920999	32.923842	NaN	39.865856	-2.002844	NaN	-8.944857
31.386347	23.567220	NaN	33.963146	7.819126	NaN	-2.576800
37.244882	27.211755	NaN	28.794920	10.033127	NaN	8.449962
42.766744	37.066811	NaN	33.209024	5.699933	NaN	9.557720
48.251508	32.354255	NaN	34.713422	15.897252	NaN	13.538085
49.997046	43.561126	NaN	40.490545	6.435920	NaN	9.506501
35.051511	36.736294	NaN	38.909962	-1.684783	NaN	-3.858452
45.470924	33.677155	NaN	33.863402	11.793769	NaN	11.607522
44.052562	29.295156	NaN	28.433648	14.757406	NaN	15.618914
43.536549	41.337439	NaN	39.420167	2.199110	NaN	4.116382
41.394171	26.662175	NaN	33.196906	14.731996	NaN	8.197264
30.093616	48.093124	NaN	50.473579	-17.999508	NaN	-20.379963
36.840166	43.886927	NaN	40.707863	-7.046761	NaN	-3.867697
32.041511	44.152184	NaN	47.336841	-12.110674	NaN	-15.295330
39.021834	33.678756	NaN	38.945133	5.343078	NaN	0.076701
40.488788	39.226058	NaN	40.225955	1.262730	NaN	0.262833
39.602150	32.744531	NaN	38.116397	6.857619	NaN	1.485754
42.550893	41.602845	NaN	41.204131	0.948048	NaN	1.346762
35.761178	38.108419	NaN	38.168765	-2.347240	NaN	-2.407587
44.362332	51.320199	NaN	46.363872	-6.957867	NaN	-2.001539
45.190431	39.753055	NaN	40.312981	5.437377	NaN	4.877451
40.846314	38.492946	NaN	44.327842	2.353367	NaN	-3.481528
34.247389	42.411505	NaN	36.237630	-8.164116	NaN	-1.990242
36.907630	43.130805	NaN	39.300630	-6.223176	NaN	-2.393000
45.145592	41.660873	NaN	38.763564	3.484719	NaN	6.382029
42.993970	28.459354	NaN	37.320567	14.534616	NaN	5.673403
33.802054	35.104830	NaN	35.238045	-1.302776	NaN	-1.435991
42.303097	41.924840	NaN	41.490710	0.378257	NaN	0.812387
45.564124	37.780082	NaN	37.293093	7.784042	NaN	8.271032
34.949945	42.091967	NaN	43.343421	-7.142022	NaN	-8.393476
32.213726	36.888800	NaN	36.786692	-4.675074	NaN	-4.572966
47.698305	34.999059	NaN	29.059829	12.699246	NaN	18.638476
22.584631	27.330267	NaN	29.496147	-4.745636	NaN	-6.911516
45.142811	41.412502	NaN	46.432155	3.730309	NaN	-1.289344
34.998338	35.797186	NaN	34.399019	-0.798849	NaN	0.599318
36.133214	32.830248	NaN	37.880279	3.302965	NaN	-1.747066
35.362708	43.900702	NaN	49.992608	-8.537994	NaN	-14.629900
36.871682	26.919803	NaN	33.214110	9.951879	NaN	3.657572
31.240734	50.546512	NaN	54.699466	-19.305778	NaN	-23.458732
46.631098	54.640126	NaN	50.496720	-8.009028	NaN	-3.865622
41.478408	34.110853	NaN	34.575363	7.367555	NaN	6.903044
40.695481	35.653963	NaN	32.243258	5.041518	NaN	8.452223
36.244275	48.229195	NaN	50.746335	-11.984920	NaN	-14.502059
38.594733	37.166925	NaN	36.568052	1.427808	NaN	2.026682
34.631193	35.722480	NaN	39.265534	-1.091287	NaN	-4.634341
22.606555	40.569885	NaN	49.026858	-17.963330	NaN	-26.420303
33.467737	35.462544	NaN	35.550603	-1.994807	NaN	-2.082866
46.520471	51.742156	NaN	45.930025	-5.221686	NaN	0.590446
48.220752	40.603105	NaN	40.473440	7.617647	NaN	7.747312
45.768843	27.374693	NaN	23.762144	18.394151	NaN	22.006700
56.819783	47.973635	NaN	43.776863	8.846148	NaN	13.042920
37.411353	29.925441	NaN	33.040848	7.485912	NaN	4.370505
33.625644	39.294766	NaN	48.398602	-5.669122	NaN	-14.772958
43.340522	32.461926	NaN	26.425657	10.878596	NaN	16.914865
39.138056	33.895935	NaN	31.701107	5.242121	NaN	7.436949
48.949528	37.278717	NaN	37.708509	11.670811	NaN	11.241019
50.426060	40.828177	NaN	37.125343	9.597884	NaN	13.300717
38.437381	43.823269	NaN	48.043424	-5.385888	NaN	-9.606043
43.381263	44.180363	NaN	49.084356	-0.799100	NaN	-5.703093
36.975475	44.149271	NaN	46.742408	-7.173796	NaN	-9.766933
38.712372	22.539465	NaN	31.271687	16.172907	NaN	7.440685
49.025065	39.448598	NaN	38.707373	9.576467	NaN	10.317692
40.920874	40.464964	NaN	40.719990	0.455910	NaN	0.200884
42.655793	43.475118	NaN	45.967856	-0.819325	NaN	-3.312063
42.280053	43.382761	NaN	48.864038	-1.102709	NaN	-6.583986
28.508312	48.727940	NaN	41.327351	-20.219628	NaN	-12.819039
46.890203	40.252226	NaN	46.029825	6.637977	NaN	0.860378
40.921875	50.749895	NaN	47.936839	-9.828020	NaN	-7.014964
35.026921	46.448868	NaN	48.742730	-11.421948	NaN	-13.715810
39.206656	47.027699	NaN	44.928497	-7.821043	NaN	-5.721841
59.078298	33.514669	NaN	32.468977	25.563629	NaN	26.609321
36.930256	44.429933	NaN	43.392236	-7.499676	NaN	-6.461980
27.574569	43.926522	NaN	47.452106	-16.351953	NaN	-19.877537
38.238347	31.547417	NaN	26.433707	6.690931	NaN	11.804641
39.089559	29.607837	NaN	41.356261	9.481721	NaN	-2.266702
31.746140	43.029374	NaN	49.318069	-11.283234	NaN	-17.571929
39.413227	39.800085	NaN	43.306199	-0.386858	NaN	-3.892972
39.043007	54.313725	NaN	55.359627	-15.270718	NaN	-16.316620
40.750220	45.728863	NaN	42.942524	-4.978642	NaN	-2.192303
49.304348	42.057455	NaN	38.672005	7.246893	NaN	10.632343
44.410128	34.955971	NaN	29.208424	9.454157	NaN	15.201704
31.786909	44.153731	NaN	49.758454	-12.366822	NaN	-17.971546
49.762097	37.990667	NaN	48.552297	11.771430	NaN	1.209800
41.168639	41.880124	NaN	35.827488	-0.711484	NaN	5.341152
29.952384	43.365237	NaN	45.484359	-13.412854	NaN	-15.531975
35.820616	48.063097	NaN	49.616056	-12.242482	NaN	-13.795440
33.409719	36.663005	NaN	32.618589	-3.253286	NaN	0.791130
46.145655	56.857379	NaN	60.558021	-10.711724	NaN	-14.412366
36.450369	36.007053	NaN	40.363565	0.443316	NaN	-3.913196
47.593053	36.012725	NaN	39.109414	11.580328	NaN	8.483639
38.188064	34.503796	NaN	30.060662	3.684268	NaN	8.127403
36.726060	29.202584	NaN	37.482476	7.523476	NaN	-0.756416
40.659275	37.797006	NaN	36.192296	2.862269	NaN	4.466979
46.849756	38.832956	NaN	46.920618	8.016801	NaN	-0.070861
31.595386	42.505386	NaN	43.209730	-10.910001	NaN	-11.614345
50.551217	41.210629	NaN	45.732209	9.340587	NaN	4.819008
35.356399	28.100137	NaN	36.187867	7.256262	NaN	-0.831468
37.469356	37.248403	NaN	38.927241	0.220953	NaN	-1.457885
23.143082	32.837073	NaN	38.935730	-9.693991	NaN	-15.792648
36.615515	41.588013	NaN	40.484935	-4.972498	NaN	-3.869420
35.132199	43.869595	NaN	47.441954	-8.737397	NaN	-12.309755
25.867143	49.531219	NaN	40.869318	-23.664076	NaN	-15.002175
45.520758	36.125896	NaN	35.177865	9.394862	NaN	10.342893
45.486677	36.119756	NaN	35.794239	9.366921	NaN	9.692439
32.437321	49.000807	NaN	48.891179	-16.563486	NaN	-16.453857
34.251164	45.532943	NaN	38.679408	-11.281779	NaN	-4.428244
53.352336	38.146882	NaN	36.393697	15.205454	NaN	16.958639
29.964536	35.971262	NaN	32.780341	-6.006726	NaN	-2.815806
38.880429	44.978342	NaN	42.770283	-6.097913	NaN	-3.889854
39.559121	32.463357	NaN	39.886160	7.095764	NaN	-0.327039
45.570424	46.596433	NaN	43.828210	-1.026009	NaN	1.742214
39.722352	44.391865	NaN	36.789416	-4.669513	NaN	2.932936
40.622201	20.989205	NaN	29.579889	19.632996	NaN	11.042312
29.650582	26.168835	NaN	34.453948	3.481747	NaN	-4.803366
40.578713	41.878299	NaN	37.914845	-1.299586	NaN	2.663868
36.800821	30.896228	NaN	37.570390	5.904593	NaN	-0.769569
44.419673	40.608929	NaN	48.231563	3.810744	NaN	-3.811890
39.593252	39.966716	NaN	31.999288	-0.373464	NaN	7.593964
36.819392	46.095191	NaN	44.133955	-9.275799	NaN	-7.314563
44.529173	27.182939	NaN	27.695028	17.346234	NaN	16.834145
37.268756	54.753718	NaN	51.452296	-17.484963	NaN	-14.183541
50.447926	53.268106	NaN	46.361039	-2.820180	NaN	4.086888
33.384513	38.638592	NaN	40.199626	-5.254079	NaN	-6.815112
44.447531	39.937044	NaN	39.914545	4.510487	NaN	4.532986
43.522471	30.808013	NaN	32.932593	12.714458	NaN	10.589877
22.211754	41.726204	NaN	42.594825	-19.514450	NaN	-20.383071
42.696035	33.980482	NaN	42.917193	8.715553	NaN	-0.221157
47.344582	28.949195	NaN	34.322391	18.395387	NaN	13.022191
33.719640	33.772329	NaN	39.404255	-0.052689	NaN	-5.684614
47.069671	36.932247	NaN	36.051964	10.137424	NaN	11.017707
48.380376	46.851166	NaN	41.774791	1.529210	NaN	6.605585
26.979606	42.336607	NaN	37.732404	-15.357000	NaN	-10.752797
40.879645	38.107684	NaN	33.433406	2.771961	NaN	7.446239
39.848834	29.683921	NaN	35.540617	10.164913	NaN	4.308217
51.573931	43.069457	NaN	44.501481	8.504474	NaN	7.072450
44.398006	37.435502	NaN	41.122138	6.962503	NaN	3.275867
46.981226	39.667502	NaN	34.650325	7.313724	NaN	12.330901
40.842722	33.045934	NaN	35.145836	7.796788	NaN	5.696887
36.834625	42.668900	NaN	37.984060	-5.834275	NaN	-1.149435
46.263546	38.008266	NaN	43.673681	8.255280	NaN	2.589865
52.361916	36.746136	NaN	35.247996	15.615780	NaN	17.113920
30.907519	45.656778	NaN	39.955191	-14.749260	NaN	-9.047672
45.275057	43.494052	NaN	48.214387	1.781005	NaN	-2.939330
35.967527	21.999776	NaN	29.250869	13.967750	NaN	6.716658
44.900424	37.261132	NaN	35.289051	7.639292	NaN	9.611374
40.675420	44.803217	NaN	43.219508	-4.127797	NaN	-2.544089
30.996716	31.445010	NaN	43.540619	-0.448294	NaN	-12.543903
53.964263	39.238682	NaN	33.179834	14.725581	NaN	20.784429
27.517748	41.814224	NaN	39.147191	-14.296476	NaN	-11.629443
41.862911	41.386457	NaN	41.416712	0.476454	NaN	0.446198
29.808777	44.661847	NaN	48.297933	-14.853071	NaN	-18.489157
28.674420	35.859201	NaN	42.398569	-7.184781	NaN	-13.724149
33.051447	44.819231	NaN	42.231780	-11.767784	NaN	-9.180334
25.225759	49.243758	NaN	49.464393	-24.017999	NaN	-24.238634
40.298314	40.032211	NaN	39.274113	0.266104	NaN	1.024202
38.681027	34.667457	NaN	35.308343	4.013570	NaN	3.372684
44.161058	46.736710	NaN	49.078703	-2.575651	NaN	-4.917644
49.213311	46.070236	NaN	50.475346	3.143075	NaN	-1.262035
38.380790	38.043775	NaN	39.972208	0.337015	NaN	-1.591419
41.944854	37.228965	NaN	37.255196	4.715889	NaN	4.689659
44.876794	30.840975	NaN	32.991467	14.035819	NaN	11.885327
44.756729	42.539191	NaN	44.424113	2.217538	NaN	0.332616
36.726014	32.400926	NaN	41.191365	4.325089	NaN	-4.465350
32.548212	45.270872	NaN	46.229401	-12.722659	NaN	-13.681188
35.077736	38.663942	NaN	37.103581	-3.586206	NaN	-2.025845
50.547539	40.182739	NaN	47.561198	10.364800	NaN	2.986342
46.037990	44.009598	NaN	40.945339	2.028392	NaN	5.092651
34.174632	39.611040	NaN	41.049472	-5.436408	NaN	-6.874840
42.401682	38.178562	NaN	37.118676	4.223120	NaN	5.283006
46.143978	43.601100	NaN	47.753852	2.542878	NaN	-1.609875
45.123687	41.302527	NaN	44.633419	3.821160	NaN	0.490269
31.573507	43.512782	NaN	48.036865	-11.939275	NaN	-16.463357
35.573824	31.540184	NaN	30.313286	4.033640	NaN	5.260538
43.399014	41.949771	NaN	36.873400	1.449243	NaN	6.525615
38.130450	33.446823	NaN	39.891705	4.683627	NaN	-1.761254
37.804367	45.762721	NaN	46.233361	-7.958353	NaN	-8.428994
36.717943	43.407408	NaN	40.093978	-6.689466	NaN	-3.376035
46.831139	49.604767	NaN	45.202939	-2.773628	NaN	1.628200
42.304195	37.431403	NaN	40.200399	4.872792	NaN	2.103796
41.494344	44.029352	NaN	40.679654	-2.535008	NaN	0.814689
25.902921	42.945763	NaN	49.293237	-17.042841	NaN	-23.390316
42.668248	33.479466	NaN	38.525078	9.188782	NaN	4.143170
46.516398	17.406344	NaN	16.212923	29.110055	NaN	30.303476
42.870493	38.365289	NaN	29.785103	4.505203	NaN	13.085389
27.754418	43.191107	NaN	43.858315	-15.436689	NaN	-16.103897
39.995615	35.700556	NaN	37.417933	4.295059	NaN	2.577682
42.200391	42.050797	NaN	36.772638	0.149594	NaN	5.427753
37.873828	38.886587	NaN	36.319858	-1.012759	NaN	1.553970
46.353385	42.376283	NaN	42.682994	3.977102	NaN	3.670391
49.331751	50.362620	NaN	50.349900	-1.030869	NaN	-1.018150
40.259563	47.190767	NaN	48.854089	-6.931205	NaN	-8.594526
