# Supplementary material for: Combined Influences of Model Choice, Data Quality, and Data Quantity When Estimating Population Trends
Source: PLoS One. 2015 Jul 15;10(7):e0132255. doi: 10.1371/journal.pone.0132255 (PMC4503393; doi:10.1371/journal.pone.0132255)
Supplement: S1 Dataset — Files are organized by model type and by the input lambda value. (ZIP) [file pone.0132255.s002.zip › Snail/sims_lambda_0_95/simulationOutput_0.95_0_0.1_0.1_10.xls]

Percent_Decline_True	Median_Percent_Decline_Matrix	Median_Percent_Decline_Matrix_stable	Median_Percent_Decline_Scalar	Difference_True_Matrix	Difference_True_Matrix_Stable	Difference_True_Scalar
37.341931	46.988717	NaN	43.956013	-9.646786	NaN	-6.614081
38.506625	40.875045	NaN	44.074906	-2.368420	NaN	-5.568281
42.452280	40.293868	NaN	45.231861	2.158412	NaN	-2.779581
40.446758	26.030838	NaN	33.435776	14.415921	NaN	7.010982
38.620938	36.007040	NaN	46.404113	2.613899	NaN	-7.783175
44.781171	40.658637	NaN	42.055221	4.122533	NaN	2.725950
20.573069	30.399621	NaN	37.326812	-9.826552	NaN	-16.753743
55.853648	42.007821	NaN	44.389325	13.845827	NaN	11.464323
25.794287	37.286754	NaN	40.808434	-11.492466	NaN	-15.014146
49.476566	55.038275	NaN	54.407049	-5.561709	NaN	-4.930483
50.645075	47.588540	NaN	46.263214	3.056536	NaN	4.381861
40.825431	39.057103	NaN	40.593333	1.768328	NaN	0.232098
34.694071	25.449301	NaN	23.038764	9.244771	NaN	11.655308
24.812713	44.390916	NaN	50.886808	-19.578202	NaN	-26.074094
46.786340	39.004499	NaN	34.226745	7.781841	NaN	12.559595
49.867419	41.850047	NaN	34.917626	8.017372	NaN	14.949793
34.146837	19.999972	NaN	24.337407	14.146866	NaN	9.809430
56.644178	47.716277	NaN	41.437030	8.927901	NaN	15.207148
53.225413	48.418319	NaN	53.740073	4.807094	NaN	-0.514661
44.131247	25.324140	NaN	33.413143	18.807107	NaN	10.718104
41.289731	35.288671	NaN	42.621423	6.001061	NaN	-1.331692
43.961640	29.336265	NaN	34.888015	14.625375	NaN	9.073625
38.657088	34.291313	NaN	36.399469	4.365775	NaN	2.257620
43.208469	40.712002	NaN	45.648919	2.496467	NaN	-2.440450
29.804522	39.999653	NaN	41.707912	-10.195131	NaN	-11.903390
43.663236	27.717503	NaN	24.172171	15.945733	NaN	19.491065
46.824097	29.838987	NaN	21.525383	16.985110	NaN	25.298714
45.487601	22.791042	NaN	26.582580	22.696560	NaN	18.905021
41.655769	33.635876	NaN	44.554571	8.019893	NaN	-2.898802
45.950401	43.599554	NaN	41.910350	2.350847	NaN	4.040051
56.722434	45.899679	NaN	46.740653	10.822755	NaN	9.981781
52.351765	35.254555	NaN	37.309413	17.097210	NaN	15.042351
42.343114	27.733174	NaN	37.984210	14.609940	NaN	4.358904
28.436527	45.383463	NaN	43.938067	-16.946937	NaN	-15.501540
37.037883	60.960693	NaN	46.891682	-23.922809	NaN	-9.853798
36.918926	28.532894	NaN	36.415970	8.386032	NaN	0.502956
36.206498	36.041364	NaN	42.548878	0.165134	NaN	-6.342380
41.834817	55.602372	NaN	50.256686	-13.767555	NaN	-8.421869
42.333985	31.783091	NaN	40.515856	10.550894	NaN	1.818130
37.770970	36.762895	NaN	15.587090	1.008075	NaN	22.183880
35.171618	51.321077	NaN	54.085361	-16.149460	NaN	-18.913744
47.871908	47.218731	NaN	35.887204	0.653177	NaN	11.984704
40.885186	40.908538	NaN	38.362692	-0.023352	NaN	2.522494
44.861228	41.727130	NaN	40.069662	3.134098	NaN	4.791566
36.619676	48.217173	NaN	38.955898	-11.597496	NaN	-2.336222
44.706439	37.337160	NaN	45.153421	7.369279	NaN	-0.446982
46.593200	27.124665	NaN	31.127802	19.468536	NaN	15.465399
52.825203	35.157265	NaN	42.327043	17.667939	NaN	10.498160
45.426265	39.772337	NaN	45.246053	5.653928	NaN	0.180213
42.741840	17.347669	NaN	30.696083	25.394171	NaN	12.045758
53.632470	38.778453	NaN	43.744293	14.854017	NaN	9.888177
38.356772	18.467525	NaN	27.975187	19.889247	NaN	10.381585
43.889577	43.375920	NaN	42.177871	0.513656	NaN	1.711706
45.691014	43.470599	NaN	35.927635	2.220415	NaN	9.763379
37.377485	39.699924	NaN	49.776481	-2.322439	NaN	-12.398996
47.463822	34.311178	NaN	23.169040	13.152644	NaN	24.294782
35.720966	37.521689	NaN	34.335295	-1.800723	NaN	1.385671
36.851860	34.831585	NaN	49.482382	2.020275	NaN	-12.630522
35.155753	44.683936	NaN	32.917810	-9.528183	NaN	2.237943
40.011661	53.542651	NaN	59.754155	-13.530990	NaN	-19.742494
49.843288	32.815799	NaN	45.947940	17.027489	NaN	3.895348
32.696872	37.572901	NaN	37.399481	-4.876029	NaN	-4.702609
50.021001	48.032926	NaN	52.882091	1.988076	NaN	-2.861090
35.480932	41.796553	NaN	41.608300	-6.315621	NaN	-6.127369
46.568650	43.679938	NaN	45.848460	2.888712	NaN	0.720190
29.104261	45.877472	NaN	46.702608	-16.773211	NaN	-17.598347
52.174038	32.304356	NaN	23.266165	19.869683	NaN	28.907874
45.274795	42.991658	NaN	34.102725	2.283137	NaN	11.172070
41.307277	26.152764	NaN	30.346742	15.154512	NaN	10.960534
39.727471	43.592484	NaN	34.215402	-3.865013	NaN	5.512069
31.284506	52.864315	NaN	45.808563	-21.579809	NaN	-14.524057
51.340157	41.679078	NaN	40.947614	9.661079	NaN	10.392543
44.209504	31.427884	NaN	40.487719	12.781619	NaN	3.721785
24.244968	38.985797	NaN	41.488121	-14.740829	NaN	-17.243153
39.728406	45.309367	NaN	43.369136	-5.580960	NaN	-3.640729
39.335376	13.124356	NaN	26.396233	26.211020	NaN	12.939143
44.078226	15.539643	NaN	35.989614	28.538584	NaN	8.088612
49.557916	36.634801	NaN	45.926882	12.923115	NaN	3.631034
48.438946	40.962574	NaN	47.145571	7.476371	NaN	1.293374
25.732109	45.701346	NaN	49.338865	-19.969236	NaN	-23.606756
45.699701	43.993064	NaN	44.287148	1.706637	NaN	1.412554
40.654341	30.197085	NaN	22.049949	10.457255	NaN	18.604392
41.244182	33.420587	NaN	42.915590	7.823595	NaN	-1.671408
43.396214	36.315210	NaN	43.954429	7.081004	NaN	-0.558215
39.802065	38.650097	NaN	39.660382	1.151968	NaN	0.141683
34.423693	24.148321	NaN	40.813476	10.275372	NaN	-6.389783
36.839095	45.301570	NaN	47.694768	-8.462475	NaN	-10.855673
39.884048	49.867599	NaN	48.866637	-9.983550	NaN	-8.982588
53.025647	43.281362	NaN	43.036054	9.744284	NaN	9.989593
27.759918	33.992366	NaN	35.658006	-6.232448	NaN	-7.898088
36.946960	8.151731	NaN	12.694777	28.795228	NaN	24.252183
48.251552	39.145476	NaN	42.171119	9.106076	NaN	6.080433
18.631184	35.954404	NaN	16.968856	-17.323220	NaN	1.662328
31.068969	45.275046	NaN	40.544365	-14.206077	NaN	-9.475396
46.108107	41.720908	NaN	49.273514	4.387198	NaN	-3.165407
47.806808	39.350727	NaN	50.365587	8.456081	NaN	-2.558779
51.269672	37.622247	NaN	30.812903	13.647425	NaN	20.456769
37.799401	56.317514	NaN	50.571939	-18.518113	NaN	-12.772537
38.696008	25.258820	NaN	38.725945	13.437188	NaN	-0.029937
45.702300	43.939266	NaN	41.581083	1.763034	NaN	4.121218
43.416295	34.229490	NaN	26.413740	9.186805	NaN	17.002555
34.426335	26.365740	NaN	33.174336	8.060594	NaN	1.251999
32.647694	33.789236	NaN	30.751044	-1.141542	NaN	1.896650
38.659526	38.075199	NaN	34.525994	0.584327	NaN	4.133532
29.077772	41.781669	NaN	40.508812	-12.703897	NaN	-11.431040
44.741631	49.812227	NaN	53.891912	-5.070597	NaN	-9.150281
43.651720	31.384439	NaN	30.817330	12.267281	NaN	12.834391
47.745861	46.585758	NaN	43.843903	1.160102	NaN	3.901958
37.610446	34.577271	NaN	27.916467	3.033175	NaN	9.693978
39.646343	24.855846	NaN	19.303262	14.790497	NaN	20.343081
44.204363	37.486931	NaN	37.854304	6.717432	NaN	6.350058
47.610522	25.819141	NaN	19.630383	21.791381	NaN	27.980139
32.997173	41.919801	NaN	36.238042	-8.922629	NaN	-3.240870
45.656262	33.417218	NaN	27.943616	12.239044	NaN	17.712647
52.374234	47.603121	NaN	52.654125	4.771113	NaN	-0.279891
25.841324	37.685022	NaN	33.906404	-11.843699	NaN	-8.065081
40.296834	44.368177	NaN	39.583027	-4.071343	NaN	0.713807
35.552717	13.392613	NaN	17.059033	22.160104	NaN	18.493684
40.591659	23.379265	NaN	36.611124	17.212394	NaN	3.980535
47.527506	42.572289	NaN	49.451000	4.955217	NaN	-1.923494
47.003297	34.397920	NaN	23.560050	12.605377	NaN	23.443247
26.029072	43.267994	NaN	36.232389	-17.238922	NaN	-10.203317
52.419501	48.137176	NaN	53.981626	4.282325	NaN	-1.562124
46.718659	44.577777	NaN	39.132988	2.140882	NaN	7.585671
47.091881	50.439109	NaN	47.678049	-3.347228	NaN	-0.586168
33.306187	48.342497	NaN	49.493205	-15.036310	NaN	-16.187018
53.717517	37.946608	NaN	28.149269	15.770910	NaN	25.568248
26.814244	35.824808	NaN	35.459796	-9.010564	NaN	-8.645552
41.919814	32.621949	NaN	29.032938	9.297866	NaN	12.886876
27.626575	42.369179	NaN	44.274356	-14.742604	NaN	-16.647781
48.159606	34.384920	NaN	39.090249	13.774687	NaN	9.069358
35.775926	43.341638	NaN	54.651212	-7.565713	NaN	-18.875287
34.312127	44.268121	NaN	36.083477	-9.955994	NaN	-1.771351
45.264118	50.852173	NaN	46.927963	-5.588056	NaN	-1.663845
47.956186	38.177116	NaN	39.185007	9.779069	NaN	8.771179
37.006425	33.183990	NaN	38.582470	3.822436	NaN	-1.576045
38.385391	42.310756	NaN	30.409873	-3.925365	NaN	7.975517
40.045221	48.250870	NaN	49.294395	-8.205649	NaN	-9.249175
52.563268	54.122624	NaN	49.512443	-1.559356	NaN	3.050825
32.503769	43.106553	NaN	37.714561	-10.602783	NaN	-5.210792
42.479869	35.801070	NaN	40.171206	6.678799	NaN	2.308663
32.511204	38.066422	NaN	37.232150	-5.555218	NaN	-4.720946
33.508268	50.508027	NaN	35.282893	-16.999759	NaN	-1.774625
40.879356	46.366376	NaN	53.237925	-5.487021	NaN	-12.358569
34.267678	45.444323	NaN	49.243573	-11.176645	NaN	-14.975895
42.697242	29.289268	NaN	37.393458	13.407974	NaN	5.303785
40.351298	27.838759	NaN	30.768014	12.512538	NaN	9.583284
43.394755	30.212440	NaN	38.180551	13.182315	NaN	5.214204
45.484040	43.154144	NaN	40.182471	2.329897	NaN	5.301569
36.690965	46.755594	NaN	42.701129	-10.064629	NaN	-6.010165
41.515798	40.617099	NaN	32.646646	0.898700	NaN	8.869152
47.500238	16.642615	NaN	32.992381	30.857623	NaN	14.507857
40.904166	30.405792	NaN	32.421212	10.498375	NaN	8.482954
43.914667	34.017469	NaN	27.531599	9.897198	NaN	16.383068
37.525628	47.598627	NaN	39.906603	-10.072998	NaN	-2.380975
37.760203	36.006574	NaN	37.229805	1.753630	NaN	0.530398
49.121068	38.055868	NaN	38.547629	11.065200	NaN	10.573439
38.346075	34.784962	NaN	22.907921	3.561114	NaN	15.438154
41.242915	19.277540	NaN	18.655703	21.965375	NaN	22.587212
53.057501	29.009809	NaN	33.115295	24.047692	NaN	19.942206
42.055619	49.978346	NaN	49.902427	-7.922727	NaN	-7.846808
46.786889	46.322722	NaN	37.586902	0.464167	NaN	9.199987
32.638151	26.220526	NaN	40.251588	6.417625	NaN	-7.613437
35.813822	34.116417	NaN	29.947687	1.697405	NaN	5.866135
36.028519	43.443341	NaN	42.007410	-7.414822	NaN	-5.978891
46.987291	41.853337	NaN	45.821326	5.133954	NaN	1.165964
37.063637	20.087129	NaN	20.467775	16.976507	NaN	16.595862
37.873248	39.468429	NaN	41.889615	-1.595181	NaN	-4.016367
38.917565	29.625052	NaN	24.741681	9.292513	NaN	14.175884
40.395539	39.602465	NaN	40.962220	0.793074	NaN	-0.566682
48.088262	44.845348	NaN	37.616124	3.242914	NaN	10.472139
52.716208	49.176346	NaN	48.557137	3.539862	NaN	4.159070
44.864643	24.462611	NaN	25.253281	20.402032	NaN	19.611362
46.881713	39.404557	NaN	41.610940	7.477157	NaN	5.270773
29.958339	23.828911	NaN	31.177369	6.129428	NaN	-1.219031
41.631487	33.349681	NaN	40.363591	8.281806	NaN	1.267896
40.064529	36.306063	NaN	41.330001	3.758466	NaN	-1.265472
38.504190	25.362381	NaN	44.604103	13.141809	NaN	-6.099913
43.074757	37.111886	NaN	32.608524	5.962872	NaN	10.466233
48.619194	41.863667	NaN	47.185946	6.755527	NaN	1.433248
40.331502	42.405999	NaN	49.110083	-2.074497	NaN	-8.778581
40.241495	25.414688	NaN	33.921538	14.826807	NaN	6.319957
35.169487	32.090160	NaN	35.781506	3.079327	NaN	-0.612018
45.307196	47.364904	NaN	44.086079	-2.057708	NaN	1.221117
51.958329	37.177174	NaN	31.834271	14.781155	NaN	20.124058
44.372559	39.876817	NaN	31.060013	4.495742	NaN	13.312546
43.281182	54.578038	NaN	60.433577	-11.296856	NaN	-17.152395
28.769578	42.058981	NaN	40.517436	-13.289403	NaN	-11.747859
39.738958	35.876843	NaN	39.255812	3.862114	NaN	0.483146
40.744544	43.291620	NaN	33.446530	-2.547075	NaN	7.298014
38.311764	40.036038	NaN	35.102882	-1.724274	NaN	3.208882
45.605576	42.660423	NaN	50.300505	2.945153	NaN	-4.694929
35.629728	49.847319	NaN	54.595327	-14.217591	NaN	-18.965599
32.503751	38.230087	NaN	37.653755	-5.726336	NaN	-5.150004
40.187923	42.014455	NaN	39.799172	-1.826532	NaN	0.388751
41.385420	48.173199	NaN	51.019010	-6.787779	NaN	-9.633590
38.604716	14.482218	NaN	8.367649	24.122498	NaN	30.237067
37.139864	35.675524	NaN	37.242926	1.464339	NaN	-0.103062
18.869138	46.203660	NaN	45.062862	-27.334522	NaN	-26.193724
39.185595	52.831474	NaN	44.584856	-13.645879	NaN	-5.399261
37.603878	38.829671	NaN	39.751150	-1.225793	NaN	-2.147272
47.928779	47.262838	NaN	41.373341	0.665941	NaN	6.555438
42.281471	29.955714	NaN	30.552835	12.325757	NaN	11.728636
40.087335	31.332319	NaN	35.445235	8.755016	NaN	4.642100
43.886050	34.831515	NaN	38.962296	9.054535	NaN	4.923754
38.914993	46.452346	NaN	41.194379	-7.537353	NaN	-2.279386
43.321885	41.697160	NaN	41.245091	1.624724	NaN	2.076793
33.673575	37.957940	NaN	30.218165	-4.284365	NaN	3.455410
45.749537	41.915763	NaN	54.104747	3.833774	NaN	-8.355211
38.908556	40.883264	NaN	41.286489	-1.974708	NaN	-2.377933
29.932823	33.841733	NaN	30.281537	-3.908910	NaN	-0.348714
32.102906	39.450324	NaN	39.246378	-7.347418	NaN	-7.143472
42.902004	28.403945	NaN	26.909910	14.498058	NaN	15.992093
43.830588	30.130545	NaN	33.136848	13.700043	NaN	10.693740
31.557038	36.099291	NaN	33.069955	-4.542254	NaN	-1.512917
47.745444	46.933547	NaN	49.291861	0.811897	NaN	-1.546417
38.633992	33.469353	NaN	37.927338	5.164639	NaN	0.706654
40.877938	60.983985	NaN	60.849672	-20.106047	NaN	-19.971733
33.396297	37.596492	NaN	44.709698	-4.200195	NaN	-11.313400
41.995493	45.059476	NaN	42.268458	-3.063984	NaN	-0.272965
36.087787	27.087945	NaN	38.491643	8.999842	NaN	-2.403856
42.085170	28.024829	NaN	35.647873	14.060341	NaN	6.437297
56.797430	39.181297	NaN	26.551673	17.616133	NaN	30.245756
40.291517	37.242897	NaN	34.509555	3.048620	NaN	5.781962
40.081440	46.486858	NaN	44.032747	-6.405418	NaN	-3.951307
32.136934	54.910673	NaN	57.303853	-22.773738	NaN	-25.166919
27.823636	50.202155	NaN	52.393571	-22.378519	NaN	-24.569934
40.836171	27.554316	NaN	23.291431	13.281855	NaN	17.544739
45.177953	36.084368	NaN	35.971178	9.093584	NaN	9.206774
44.100163	52.637415	NaN	52.968067	-8.537252	NaN	-8.867905
46.017966	40.994897	NaN	34.233237	5.023069	NaN	11.784729
37.913565	45.122957	NaN	35.256650	-7.209392	NaN	2.656915
34.928039	43.193372	NaN	39.857668	-8.265333	NaN	-4.929629
39.745899	28.821858	NaN	33.475777	10.924041	NaN	6.270122
20.907787	45.332594	NaN	40.160401	-24.424807	NaN	-19.252614
45.994866	41.469823	NaN	41.788778	4.525042	NaN	4.206088
52.879129	50.484347	NaN	55.002569	2.394781	NaN	-2.123440
42.326732	50.451839	NaN	49.906441	-8.125107	NaN	-7.579709
37.551900	41.380368	NaN	47.519190	-3.828468	NaN	-9.967290
39.471896	32.327079	NaN	32.599433	7.144817	NaN	6.872463
49.627375	21.677138	NaN	30.463494	27.950236	NaN	19.163881
52.985646	21.865945	NaN	37.757245	31.119701	NaN	15.228401
38.567937	32.159412	NaN	31.385129	6.408525	NaN	7.182808
44.744054	39.395922	NaN	40.577807	5.348133	NaN	4.166247
44.980948	45.832813	NaN	44.191846	-0.851865	NaN	0.789102
45.164953	40.104240	NaN	33.095342	5.060713	NaN	12.069611
43.044737	55.596486	NaN	52.005299	-12.551749	NaN	-8.960562
39.866959	20.080594	NaN	32.833362	19.786365	NaN	7.033596
32.868951	45.042420	NaN	41.530222	-12.173470	NaN	-8.661271
49.852823	27.313736	NaN	36.112261	22.539087	NaN	13.740563
41.279790	39.766310	NaN	37.698931	1.513480	NaN	3.580859
43.089589	39.492667	NaN	44.991680	3.596922	NaN	-1.902091
41.296523	53.963843	NaN	53.810005	-12.667320	NaN	-12.513482
40.563996	35.666810	NaN	38.955194	4.897186	NaN	1.608802
33.929854	41.723014	NaN	40.897774	-7.793159	NaN	-6.967919
41.586996	29.082696	NaN	30.335482	12.504300	NaN	11.251514
49.449791	28.091433	NaN	25.441349	21.358358	NaN	24.008443
32.867104	55.278840	NaN	47.564444	-22.411736	NaN	-14.697340
35.779241	43.370459	NaN	43.386566	-7.591219	NaN	-7.607325
45.057433	53.749699	NaN	53.294933	-8.692267	NaN	-8.237500
39.867452	50.036667	NaN	42.923422	-10.169215	NaN	-3.055970
29.799610	35.199454	NaN	30.186797	-5.399844	NaN	-0.387187
44.629377	33.781639	NaN	35.699001	10.847738	NaN	8.930376
44.161474	48.743782	NaN	44.961144	-4.582308	NaN	-0.799670
45.661982	35.902056	NaN	37.733705	9.759926	NaN	7.928276
13.538866	45.045394	NaN	52.093914	-31.506528	NaN	-38.555048
45.134282	33.159830	NaN	41.620822	11.974452	NaN	3.513460
55.365711	34.864798	NaN	43.074371	20.500913	NaN	12.291340
47.726840	53.034740	NaN	53.520222	-5.307900	NaN	-5.793382
30.292027	44.900477	NaN	50.100650	-14.608450	NaN	-19.808624
45.534175	44.970694	NaN	43.896222	0.563481	NaN	1.637952
39.949492	51.302709	NaN	57.867491	-11.353217	NaN	-17.917999
37.926082	40.672916	NaN	37.576441	-2.746835	NaN	0.349641
31.858342	31.612776	NaN	29.623850	0.245566	NaN	2.234492
41.042900	44.096029	NaN	49.201566	-3.053129	NaN	-8.158666
51.197754	42.322631	NaN	29.993381	8.875123	NaN	21.204372
28.562253	34.400314	NaN	42.418494	-5.838061	NaN	-13.856241
35.734909	38.612815	NaN	36.335711	-2.877906	NaN	-0.600803
30.545977	40.054490	NaN	35.662456	-9.508513	NaN	-5.116479
31.984525	29.421394	NaN	25.445194	2.563131	NaN	6.539331
37.196501	22.880799	NaN	40.977928	14.315702	NaN	-3.781427
35.271782	37.889198	NaN	37.757229	-2.617416	NaN	-2.485447
53.470853	43.584887	NaN	46.097617	9.885965	NaN	7.373236
34.216894	36.035862	NaN	44.424918	-1.818968	NaN	-10.208024
42.747259	52.568447	NaN	40.806828	-9.821188	NaN	1.940431
45.168610	32.011233	NaN	33.612318	13.157378	NaN	11.556293
27.631581	32.443277	NaN	40.986816	-4.811695	NaN	-13.355235
36.800109	53.471872	NaN	53.042668	-16.671763	NaN	-16.242559
35.197302	34.287192	NaN	30.899841	0.910110	NaN	4.297461
48.409709	47.975063	NaN	49.778637	0.434646	NaN	-1.368928
46.768612	45.520640	NaN	45.314825	1.247971	NaN	1.453786
44.047551	45.005780	NaN	38.107476	-0.958228	NaN	5.940075
30.599720	37.248681	NaN	44.383163	-6.648962	NaN	-13.783443
42.841250	39.898530	NaN	37.126841	2.942720	NaN	5.714409
38.141815	23.102957	NaN	30.375011	15.038857	NaN	7.766804
31.518389	52.180581	NaN	45.104805	-20.662193	NaN	-13.586416
34.376644	50.890913	NaN	40.410877	-16.514269	NaN	-6.034233
41.999743	38.697982	NaN	44.685119	3.301762	NaN	-2.685376
37.526383	24.852665	NaN	35.622620	12.673718	NaN	1.903762
35.199160	32.465912	NaN	34.294474	2.733248	NaN	0.904686
46.275736	44.963867	NaN	40.847666	1.311868	NaN	5.428070
41.799645	55.617628	NaN	51.064609	-13.817983	NaN	-9.264965
31.305729	38.677284	NaN	40.989245	-7.371555	NaN	-9.683516
51.544529	44.968552	NaN	41.215596	6.575977	NaN	10.328933
27.681570	51.400414	NaN	39.275659	-23.718843	NaN	-11.594089
41.647100	46.854733	NaN	47.443904	-5.207633	NaN	-5.796803
32.716675	37.316221	NaN	19.658350	-4.599547	NaN	13.058324
52.673238	30.598460	NaN	38.182456	22.074778	NaN	14.490783
47.730079	32.059487	NaN	30.599427	15.670592	NaN	17.130652
35.619857	45.044787	NaN	47.470894	-9.424930	NaN	-11.851037
43.881019	37.557454	NaN	34.550275	6.323565	NaN	9.330744
38.653699	45.076050	NaN	39.064062	-6.422351	NaN	-0.410363
39.194751	50.810024	NaN	50.553413	-11.615273	NaN	-11.358662
34.390493	43.294219	NaN	42.684581	-8.903726	NaN	-8.294088
45.167941	46.265322	NaN	41.940518	-1.097381	NaN	3.227422
31.981845	48.652979	NaN	38.346414	-16.671134	NaN	-6.364568
33.095692	52.423770	NaN	45.669862	-19.328077	NaN	-12.574170
36.835821	35.210016	NaN	42.030746	1.625805	NaN	-5.194925
26.943020	41.327997	NaN	45.044190	-14.384978	NaN	-18.101170
29.687173	41.720348	NaN	41.239237	-12.033175	NaN	-11.552064
34.361327	46.514046	NaN	46.363285	-12.152719	NaN	-12.001957
41.275266	48.328949	NaN	51.446110	-7.053683	NaN	-10.170845
47.812084	43.243345	NaN	39.089210	4.568739	NaN	8.722874
33.658253	38.625970	NaN	49.416631	-4.967717	NaN	-15.758378
39.636453	32.834582	NaN	33.884402	6.801871	NaN	5.752051
35.340618	28.819580	NaN	35.955009	6.521038	NaN	-0.614391
41.586434	29.567990	NaN	35.026519	12.018444	NaN	6.559916
37.948766	41.393781	NaN	40.805794	-3.445015	NaN	-2.857028
44.847660	39.001584	NaN	38.546024	5.846076	NaN	6.301636
33.441468	26.357956	NaN	27.903942	7.083512	NaN	5.537525
49.759701	25.043515	NaN	19.771477	24.716186	NaN	29.988224
37.145098	32.131761	NaN	35.144351	5.013337	NaN	2.000747
32.160544	33.768876	NaN	48.731743	-1.608332	NaN	-16.571199
40.977809	31.231677	NaN	51.106483	9.746133	NaN	-10.128673
45.392248	49.147075	NaN	45.055054	-3.754827	NaN	0.337194
36.686529	40.704916	NaN	37.579746	-4.018387	NaN	-0.893217
17.692524	40.151451	NaN	29.579536	-22.458926	NaN	-11.887012
36.026052	41.703876	NaN	40.851547	-5.677824	NaN	-4.825495
49.575979	42.821059	NaN	40.056606	6.754920	NaN	9.519373
41.421182	58.803655	NaN	59.621244	-17.382473	NaN	-18.200062
30.080683	48.769438	NaN	39.678495	-18.688756	NaN	-9.597812
51.488145	44.376271	NaN	37.658130	7.111874	NaN	13.830015
43.993244	45.012047	NaN	40.169431	-1.018803	NaN	3.823813
29.651359	41.815965	NaN	43.781650	-12.164605	NaN	-14.130290
35.155107	54.112552	NaN	51.289855	-18.957445	NaN	-16.134748
26.890278	12.952052	NaN	24.073303	13.938226	NaN	2.816975
44.818052	20.959796	NaN	26.039344	23.858256	NaN	18.778708
45.405799	41.513189	NaN	49.681835	3.892610	NaN	-4.276036
39.374383	39.516986	NaN	44.396306	-0.142602	NaN	-5.021923
38.901892	36.071582	NaN	44.218308	2.830311	NaN	-5.316416
31.310829	37.340282	NaN	40.327958	-6.029453	NaN	-9.017130
49.333457	25.455015	NaN	27.910444	23.878443	NaN	21.423013
39.353917	35.183954	NaN	44.855336	4.169963	NaN	-5.501419
45.006261	20.819487	NaN	26.763930	24.186775	NaN	18.242332
40.344803	47.138861	NaN	40.475576	-6.794057	NaN	-0.130773
38.241330	44.051677	NaN	37.250673	-5.810347	NaN	0.990657
38.845315	42.541690	NaN	34.462177	-3.696375	NaN	4.383138
27.088271	50.609474	NaN	48.875030	-23.521204	NaN	-21.786760
29.295384	25.187686	NaN	24.472039	4.107698	NaN	4.823345
36.893510	30.447373	NaN	39.275537	6.446137	NaN	-2.382027
42.789767	39.641435	NaN	42.520588	3.148332	NaN	0.269180
40.201127	42.526877	NaN	41.773537	-2.325749	NaN	-1.572409
36.759588	32.778127	NaN	37.517843	3.981461	NaN	-0.758256
44.746587	50.596775	NaN	41.395315	-5.850188	NaN	3.351272
37.916342	48.430727	NaN	46.824689	-10.514385	NaN	-8.908346
37.502221	44.043172	NaN	52.689096	-6.540951	NaN	-15.186875
38.680321	51.073816	NaN	50.614287	-12.393495	NaN	-11.933966
33.140057	32.386328	NaN	33.808747	0.753728	NaN	-0.668691
41.633641	44.144622	NaN	48.509761	-2.510981	NaN	-6.876121
42.016287	40.959369	NaN	46.929912	1.056918	NaN	-4.913625
43.842826	37.238151	NaN	39.050211	6.604674	NaN	4.792614
41.777889	52.454980	NaN	43.573995	-10.677091	NaN	-1.796106
28.129658	35.754077	NaN	40.140442	-7.624419	NaN	-12.010784
45.986989	42.271060	NaN	45.118678	3.715929	NaN	0.868310
42.592633	34.412535	NaN	35.532362	8.180098	NaN	7.060271
41.887251	41.297468	NaN	42.144993	0.589783	NaN	-0.257742
43.985216	54.201902	NaN	46.122485	-10.216686	NaN	-2.137269
48.279372	31.576317	NaN	35.922438	16.703055	NaN	12.356934
48.093096	50.235420	NaN	48.421162	-2.142324	NaN	-0.328066
33.043612	19.501390	NaN	26.775053	13.542221	NaN	6.268559
43.720265	33.710595	NaN	43.224118	10.009671	NaN	0.496147
41.742030	36.709194	NaN	30.801831	5.032836	NaN	10.940199
29.817800	43.191766	NaN	40.302948	-13.373966	NaN	-10.485148
42.059612	32.649107	NaN	33.768262	9.410505	NaN	8.291350
45.847378	50.576857	NaN	52.735172	-4.729479	NaN	-6.887794
43.819356	57.767621	NaN	54.382541	-13.948265	NaN	-10.563184
35.345212	21.745353	NaN	21.023993	13.599859	NaN	14.321219
31.101644	53.664353	NaN	48.302025	-22.562709	NaN	-17.200381
38.395145	31.423987	NaN	37.293566	6.971157	NaN	1.101579
38.073802	30.305908	NaN	38.755982	7.767893	NaN	-0.682181
38.408187	47.679750	NaN	15.490047	-9.271563	NaN	22.918140
47.893310	36.765395	NaN	41.868978	11.127916	NaN	6.024332
36.735159	46.478280	NaN	52.424092	-9.743122	NaN	-15.688933
45.831705	46.494929	NaN	49.309187	-0.663223	NaN	-3.477482
39.889546	33.170119	NaN	39.311516	6.719427	NaN	0.578030
44.855450	34.257420	NaN	38.327222	10.598030	NaN	6.528227
44.556454	39.229668	NaN	47.476025	5.326786	NaN	-2.919572
39.495674	50.498611	NaN	51.911186	-11.002937	NaN	-12.415513
52.660515	45.161341	NaN	39.218032	7.499174	NaN	13.442484
47.401457	48.089306	NaN	44.576786	-0.687849	NaN	2.824672
51.080132	44.574315	NaN	39.723195	6.505817	NaN	11.356937
37.723525	60.577149	NaN	56.855375	-22.853623	NaN	-19.131849
41.784557	48.648784	NaN	49.153594	-6.864227	NaN	-7.369037
46.341883	49.442916	NaN	50.473356	-3.101033	NaN	-4.131473
42.669902	32.094410	NaN	36.731611	10.575492	NaN	5.938291
53.713570	43.451670	NaN	33.294420	10.261900	NaN	20.419150
33.875630	49.759864	NaN	50.203607	-15.884234	NaN	-16.327977
27.682754	33.716002	NaN	41.300726	-6.033248	NaN	-13.617972
46.516148	48.587262	NaN	52.195351	-2.071115	NaN	-5.679204
37.833431	38.303322	NaN	42.835847	-0.469892	NaN	-5.002417
48.033457	46.026888	NaN	54.918369	2.006569	NaN	-6.884911
51.701999	42.102639	NaN	42.456676	9.599360	NaN	9.245323
51.285429	54.637216	NaN	50.299217	-3.351787	NaN	0.986212
37.276679	41.002053	NaN	29.589826	-3.725374	NaN	7.686853
36.908698	37.465836	NaN	18.613227	-0.557138	NaN	18.295470
39.452122	30.700933	NaN	37.181237	8.751189	NaN	2.270885
36.895984	35.350574	NaN	38.978027	1.545409	NaN	-2.082043
42.708346	44.476726	NaN	34.452734	-1.768381	NaN	8.255612
34.165990	24.736532	NaN	16.994763	9.429458	NaN	17.171228
42.963584	36.452321	NaN	49.019630	6.511262	NaN	-6.056046
42.243408	44.614299	NaN	41.554449	-2.370890	NaN	0.688959
38.422814	49.733170	NaN	51.374779	-11.310356	NaN	-12.951965
38.562687	51.150937	NaN	41.442953	-12.588250	NaN	-2.880266
44.773186	22.583120	NaN	23.465651	22.190066	NaN	21.307536
41.253647	39.872657	NaN	45.545391	1.380989	NaN	-4.291745
41.134116	39.383751	NaN	22.424202	1.750364	NaN	18.709913
34.951109	15.231563	NaN	18.813925	19.719545	NaN	16.137184
45.532340	60.998941	NaN	56.949906	-15.466601	NaN	-11.417566
38.854871	43.050012	NaN	41.302328	-4.195141	NaN	-2.447457
39.817386	33.502804	NaN	21.028398	6.314582	NaN	18.788988
31.999002	52.624593	NaN	42.084438	-20.625591	NaN	-10.085436
39.179346	46.454887	NaN	47.089998	-7.275541	NaN	-7.910652
38.129516	28.923586	NaN	28.664593	9.205930	NaN	9.464922
38.789669	39.392382	NaN	32.692961	-0.602713	NaN	6.096708
49.020983	38.844105	NaN	29.411224	10.176878	NaN	19.609759
45.491900	43.185807	NaN	41.610979	2.306093	NaN	3.880921
32.941986	49.980241	NaN	49.733391	-17.038255	NaN	-16.791405
42.163761	42.532079	NaN	23.024677	-0.368318	NaN	19.139084
30.434537	46.397528	NaN	35.932639	-15.962990	NaN	-5.498102
45.958506	41.904725	NaN	44.892845	4.053780	NaN	1.065661
41.911800	33.589193	NaN	33.490410	8.322608	NaN	8.421390
48.938550	49.022247	NaN	51.314470	-0.083697	NaN	-2.375920
46.203073	24.754331	NaN	38.150907	21.448742	NaN	8.052166
40.530074	46.669001	NaN	36.775600	-6.138927	NaN	3.754475
41.547290	33.587717	NaN	28.288057	7.959573	NaN	13.259234
43.402744	47.242684	NaN	36.975242	-3.839940	NaN	6.427502
44.836710	25.573390	NaN	34.292444	19.263320	NaN	10.544266
32.167605	32.720679	NaN	40.224850	-0.553074	NaN	-8.057245
26.524672	33.284816	NaN	30.134821	-6.760144	NaN	-3.610149
31.376003	27.096796	NaN	22.087475	4.279208	NaN	9.288528
49.978059	39.270074	NaN	42.983993	10.707985	NaN	6.994066
47.746453	46.491089	NaN	53.134219	1.255363	NaN	-5.387766
48.463045	45.894591	NaN	43.212759	2.568453	NaN	5.250285
41.465262	37.149735	NaN	44.032151	4.315527	NaN	-2.566889
40.122116	50.730010	NaN	47.281519	-10.607893	NaN	-7.159403
45.404436	20.305099	NaN	24.835733	25.099337	NaN	20.568703
39.710451	43.767195	NaN	44.587625	-4.056744	NaN	-4.877174
40.201003	22.541675	NaN	37.084945	17.659328	NaN	3.116058
34.319183	47.779080	NaN	44.098334	-13.459897	NaN	-9.779151
41.832366	32.069577	NaN	45.159866	9.762790	NaN	-3.327500
34.524959	54.847707	NaN	52.722765	-20.322748	NaN	-18.197806
42.291238	36.539043	NaN	41.561742	5.752195	NaN	0.729496
35.296376	49.405518	NaN	41.232576	-14.109142	NaN	-5.936200
40.667509	46.878690	NaN	47.242795	-6.211180	NaN	-6.575286
46.490834	32.675289	NaN	32.193614	13.815546	NaN	14.297220
55.448921	36.491122	NaN	35.386288	18.957799	NaN	20.062633
37.485727	43.367120	NaN	33.356193	-5.881393	NaN	4.129534
34.521102	34.876525	NaN	38.294128	-0.355424	NaN	-3.773026
46.072092	51.988687	NaN	44.616850	-5.916595	NaN	1.455242
42.301495	51.446138	NaN	51.907185	-9.144643	NaN	-9.605691
46.329057	54.616434	NaN	48.375178	-8.287377	NaN	-2.046121
34.526766	38.197649	NaN	38.947828	-3.670883	NaN	-4.421062
44.595174	55.324205	NaN	43.841736	-10.729031	NaN	0.753438
33.158604	38.593319	NaN	41.471741	-5.434715	NaN	-8.313137
40.770410	42.864144	NaN	43.960159	-2.093734	NaN	-3.189748
34.649856	19.722650	NaN	20.960160	14.927206	NaN	13.689696
35.343706	29.101333	NaN	27.422588	6.242373	NaN	7.921118
31.335501	7.412549	NaN	19.257843	23.922952	NaN	12.077658
51.816087	50.151150	NaN	46.205074	1.664937	NaN	5.611014
49.816971	38.594149	NaN	45.721869	11.222822	NaN	4.095102
46.606101	32.035509	NaN	36.726258	14.570592	NaN	9.879843
40.866333	39.679835	NaN	39.683841	1.186498	NaN	1.182492
32.267827	26.522224	NaN	32.161103	5.745603	NaN	0.106724
46.851610	41.186554	NaN	40.336563	5.665056	NaN	6.515047
48.641547	44.087677	NaN	43.420120	4.553870	NaN	5.221427
48.770006	42.933448	NaN	40.417523	5.836558	NaN	8.352482
53.977021	36.761610	NaN	35.445206	17.215411	NaN	18.531815
31.130451	50.637740	NaN	41.823395	-19.507288	NaN	-10.692943
45.116991	50.844331	NaN	49.381669	-5.727340	NaN	-4.264677
49.324442	52.546342	NaN	48.837428	-3.221900	NaN	0.487014
25.042613	47.888171	NaN	44.756364	-22.845558	NaN	-19.713751
38.730543	37.366511	NaN	38.985904	1.364031	NaN	-0.255361
39.894453	45.753788	NaN	40.028913	-5.859335	NaN	-0.134461
43.177755	39.956209	NaN	40.965982	3.221545	NaN	2.211773
36.051380	25.327488	NaN	32.222694	10.723893	NaN	3.828686
35.449883	44.086361	NaN	44.938352	-8.636479	NaN	-9.488469
51.745932	48.712609	NaN	42.621217	3.033322	NaN	9.124714
39.914411	31.732511	NaN	33.523853	8.181900	NaN	6.390558
48.464900	47.227525	NaN	45.202842	1.237376	NaN	3.262058
44.662301	16.458205	NaN	37.680133	28.204096	NaN	6.982168
39.894166	39.152691	NaN	34.293146	0.741474	NaN	5.601020
38.697527	33.047888	NaN	40.086462	5.649639	NaN	-1.388936
40.648563	46.109489	NaN	49.106218	-5.460926	NaN	-8.457655
25.181944	30.101999	NaN	24.351899	-4.920056	NaN	0.830045
40.221217	47.738952	NaN	46.807023	-7.517735	NaN	-6.585806
47.852593	44.164694	NaN	39.843255	3.687899	NaN	8.009338
27.921812	42.375006	NaN	40.130030	-14.453194	NaN	-12.208217
37.160754	22.100841	NaN	19.479374	15.059913	NaN	17.681380
27.056828	9.055298	NaN	16.937715	18.001531	NaN	10.119113
34.753014	30.606686	NaN	22.673888	4.146328	NaN	12.079126
38.721764	29.632070	NaN	39.138943	9.089694	NaN	-0.417179
45.047338	43.884295	NaN	41.720027	1.163043	NaN	3.327311
40.247037	41.497626	NaN	31.007626	-1.250589	NaN	9.239411
49.192184	41.407093	NaN	36.871736	7.785090	NaN	12.320448
44.291114	37.003074	NaN	18.611005	7.288040	NaN	25.680110
39.089144	42.286297	NaN	51.464042	-3.197153	NaN	-12.374897
46.540079	46.160831	NaN	34.377816	0.379248	NaN	12.162263
44.438886	35.287739	NaN	44.054258	9.151147	NaN	0.384629
52.799005	45.565530	NaN	37.667186	7.233475	NaN	15.131819
30.126001	26.083079	NaN	34.318352	4.042923	NaN	-4.192350
34.305694	44.332409	NaN	50.342990	-10.026715	NaN	-16.037296
30.099606	46.180643	NaN	50.446972	-16.081037	NaN	-20.347366
47.886595	39.428757	NaN	35.416210	8.457838	NaN	12.470385
31.805057	49.193060	NaN	39.975238	-17.388003	NaN	-8.170180
42.368453	33.453000	NaN	35.259508	8.915453	NaN	7.108946
40.994442	45.226928	NaN	47.947676	-4.232485	NaN	-6.953234
42.641808	49.230140	NaN	45.898037	-6.588332	NaN	-3.256229
35.771182	50.744995	NaN	45.988552	-14.973813	NaN	-10.217370
30.794678	44.594587	NaN	48.611289	-13.799909	NaN	-17.816611
46.219953	19.323382	NaN	28.979385	26.896571	NaN	17.240568
40.957832	27.519667	NaN	28.199527	13.438165	NaN	12.758305
44.269146	49.430128	NaN	45.600665	-5.160982	NaN	-1.331519
36.181926	50.706509	NaN	49.738446	-14.524583	NaN	-13.556521
33.616059	47.888955	NaN	41.760556	-14.272896	NaN	-8.144497
46.075992	37.557612	NaN	42.328594	8.518379	NaN	3.747397
38.021652	32.630735	NaN	37.090170	5.390918	NaN	0.931483
34.806910	41.870716	NaN	44.460992	-7.063806	NaN	-9.654082
47.083022	44.956568	NaN	42.183788	2.126455	NaN	4.899234
51.547729	39.793933	NaN	43.572983	11.753797	NaN	7.974746
42.253072	47.419089	NaN	43.411404	-5.166017	NaN	-1.158331
44.375323	51.729713	NaN	50.992341	-7.354390	NaN	-6.617018
36.458689	44.420497	NaN	35.481997	-7.961807	NaN	0.976692
45.051112	27.611593	NaN	37.884858	17.439519	NaN	7.166253
39.669579	38.368562	NaN	35.504761	1.301017	NaN	4.164818
29.246121	33.482784	NaN	31.267858	-4.236663	NaN	-2.021737
47.871849	41.835565	NaN	39.260376	6.036284	NaN	8.611473
47.995507	50.570471	NaN	39.514888	-2.574963	NaN	8.480619
30.939464	46.993984	NaN	43.602691	-16.054520	NaN	-12.663227
34.618140	40.687249	NaN	37.890747	-6.069109	NaN	-3.272608
50.122795	37.118585	NaN	33.626524	13.004210	NaN	16.496271
41.948194	18.087879	NaN	22.039915	23.860316	NaN	19.908279
43.355468	30.201051	NaN	41.015059	13.154417	NaN	2.340410
26.515860	47.133898	NaN	42.347766	-20.618038	NaN	-15.831906
24.998405	37.861096	NaN	42.366611	-12.862691	NaN	-17.368207
32.101839	47.935444	NaN	40.833041	-15.833605	NaN	-8.731202
41.438818	38.449031	NaN	52.611351	2.989787	NaN	-11.172533
43.139625	32.705922	NaN	35.544834	10.433703	NaN	7.594791
42.557104	44.807239	NaN	40.236240	-2.250135	NaN	2.320864
39.227962	40.913435	NaN	42.259089	-1.685473	NaN	-3.031127
33.932586	38.186785	NaN	37.441740	-4.254198	NaN	-3.509153
21.150976	22.430799	NaN	27.628679	-1.279823	NaN	-6.477703
37.665184	43.324825	NaN	52.678356	-5.659641	NaN	-15.013172
42.375938	39.149001	NaN	46.593227	3.226937	NaN	-4.217289
26.039280	43.687123	NaN	45.259190	-17.647842	NaN	-19.219910
52.603947	41.418299	NaN	38.183642	11.185648	NaN	14.420305
45.214259	52.079667	NaN	47.129352	-6.865408	NaN	-1.915093
42.301918	49.077442	NaN	47.953146	-6.775524	NaN	-5.651228
38.385391	44.737408	NaN	30.288621	-6.352017	NaN	8.096769
29.044232	42.766718	NaN	41.778447	-13.722486	NaN	-12.734215
44.342203	45.585232	NaN	41.863964	-1.243028	NaN	2.478239
42.590300	35.235142	NaN	37.800407	7.355158	NaN	4.789893
40.844272	39.705731	NaN	33.212147	1.138541	NaN	7.632125
47.222883	42.243640	NaN	40.151586	4.979243	NaN	7.071298
42.092446	37.798761	NaN	39.960955	4.293685	NaN	2.131491
40.775075	54.053787	NaN	45.452633	-13.278712	NaN	-4.677558
38.466329	44.335225	NaN	35.950707	-5.868896	NaN	2.515622
40.267818	51.728476	NaN	51.985608	-11.460658	NaN	-11.717790
47.411742	25.042175	NaN	33.470119	22.369567	NaN	13.941623
47.112142	45.249124	NaN	40.795517	1.863018	NaN	6.316625
44.439395	56.664387	NaN	52.004909	-12.224992	NaN	-7.565514
38.610683	46.019984	NaN	47.275283	-7.409301	NaN	-8.664599
37.507554	33.887299	NaN	38.044401	3.620255	NaN	-0.536847
41.439414	36.858561	NaN	40.467043	4.580853	NaN	0.972371
50.278421	51.909239	NaN	45.915477	-1.630818	NaN	4.362944
42.884342	37.419796	NaN	34.307330	5.464546	NaN	8.577012
45.463748	37.157643	NaN	39.333246	8.306105	NaN	6.130501
46.065326	40.943578	NaN	42.194345	5.121747	NaN	3.870981
47.875669	35.659732	NaN	34.670270	12.215937	NaN	13.205398
35.511825	39.810620	NaN	39.750955	-4.298795	NaN	-4.239129
42.619597	21.978404	NaN	33.339917	20.641193	NaN	9.279680
47.046764	45.743509	NaN	48.496040	1.303255	NaN	-1.449276
51.945951	60.257692	NaN	56.794738	-8.311742	NaN	-4.848787
43.785061	34.353328	NaN	37.134173	9.431732	NaN	6.650888
41.827760	47.005918	NaN	43.210051	-5.178157	NaN	-1.382291
37.447468	35.518141	NaN	32.991499	1.929327	NaN	4.455969
51.770053	31.240596	NaN	35.843156	20.529457	NaN	15.926897
29.632720	26.047817	NaN	38.705087	3.584902	NaN	-9.072367
28.588801	34.257109	NaN	35.326698	-5.668308	NaN	-6.737897
43.226481	27.888356	NaN	35.646357	15.338125	NaN	7.580124
33.443591	29.482407	NaN	26.567168	3.961184	NaN	6.876424
39.039773	46.039550	NaN	47.280227	-6.999777	NaN	-8.240454
36.700516	56.386711	NaN	56.026576	-19.686195	NaN	-19.326059
29.238095	41.736267	NaN	41.193082	-12.498172	NaN	-11.954988
41.443958	48.666750	NaN	38.056840	-7.222792	NaN	3.387118
44.296360	37.346130	NaN	43.269255	6.950230	NaN	1.027105
33.398788	38.492804	NaN	33.639621	-5.094016	NaN	-0.240833
36.028033	52.470192	NaN	45.213074	-16.442158	NaN	-9.185041
34.332391	30.721786	NaN	37.400309	3.610605	NaN	-3.067918
47.105395	45.118382	NaN	46.506642	1.987013	NaN	0.598753
48.589411	43.774125	NaN	37.765974	4.815286	NaN	10.823436
47.450403	46.090169	NaN	43.440910	1.360234	NaN	4.009493
44.319909	39.862960	NaN	42.869930	4.456949	NaN	1.449978
46.347452	42.110298	NaN	39.090063	4.237154	NaN	7.257389
45.156231	41.605572	NaN	36.632737	3.550660	NaN	8.523494
30.243951	52.863078	NaN	46.585195	-22.619127	NaN	-16.341244
34.325601	38.893766	NaN	38.187734	-4.568165	NaN	-3.862133
35.735593	39.725809	NaN	38.083022	-3.990216	NaN	-2.347429
27.908255	34.891241	NaN	35.979823	-6.982985	NaN	-8.071568
46.597082	45.689024	NaN	46.236410	0.908058	NaN	0.360672
45.804511	43.303738	NaN	50.003558	2.500773	NaN	-4.199048
22.743207	51.419838	NaN	47.548063	-28.676632	NaN	-24.804857
31.795233	42.766850	NaN	23.372378	-10.971617	NaN	8.422855
47.948969	54.320596	NaN	46.955157	-6.371627	NaN	0.993813
49.038474	27.365306	NaN	32.370067	21.673168	NaN	16.668407
40.469986	28.343004	NaN	28.807068	12.126982	NaN	11.662918
43.142863	46.192239	NaN	31.085933	-3.049375	NaN	12.056930
44.394361	43.628681	NaN	48.639801	0.765679	NaN	-4.245440
39.159882	19.839125	NaN	31.654906	19.320756	NaN	7.504976
28.257550	49.813995	NaN	50.529243	-21.556445	NaN	-22.271693
42.947698	50.318076	NaN	53.173779	-7.370378	NaN	-10.226081
30.823557	41.293419	NaN	47.220021	-10.469861	NaN	-16.396463
40.648078	19.675404	NaN	24.892653	20.972675	NaN	15.755425
40.941778	40.716081	NaN	39.191234	0.225698	NaN	1.750544
31.402011	56.820199	NaN	53.754639	-25.418188	NaN	-22.352628
42.021522	32.627122	NaN	38.624883	9.394400	NaN	3.396639
40.863816	22.348593	NaN	23.862974	18.515223	NaN	17.000843
31.070956	35.361773	NaN	40.436535	-4.290817	NaN	-9.365579
46.632253	36.151328	NaN	28.163046	10.480925	NaN	18.469207
43.448695	41.290808	NaN	41.762507	2.157887	NaN	1.686188
38.625763	34.827560	NaN	33.217522	3.798203	NaN	5.408241
44.920717	33.377719	NaN	36.280368	11.542998	NaN	8.640349
48.851698	24.893820	NaN	35.266851	23.957878	NaN	13.584847
39.329532	41.616773	NaN	48.889924	-2.287241	NaN	-9.560392
43.736437	34.614329	NaN	35.681077	9.122108	NaN	8.055360
36.512285	23.504549	NaN	25.651319	13.007736	NaN	10.860966
33.458811	58.836777	NaN	56.361773	-25.377966	NaN	-22.902962
44.017625	46.454786	NaN	39.118711	-2.437160	NaN	4.898914
42.547153	27.001513	NaN	34.906430	15.545640	NaN	7.640723
38.217157	13.402374	NaN	14.185265	24.814782	NaN	24.031892
42.843809	34.029766	NaN	27.714728	8.814044	NaN	15.129082
43.362434	42.406300	NaN	41.252324	0.956135	NaN	2.110111
42.422708	31.660138	NaN	17.747281	10.762570	NaN	24.675427
45.368680	43.126341	NaN	40.274618	2.242339	NaN	5.094062
44.982752	43.978188	NaN	43.181089	1.004563	NaN	1.801663
41.220376	47.029941	NaN	47.177541	-5.809566	NaN	-5.957165
47.992843	39.615646	NaN	40.844375	8.377197	NaN	7.148469
44.201781	37.285134	NaN	48.850530	6.916647	NaN	-4.648749
41.640960	34.003696	NaN	43.625726	7.637263	NaN	-1.984767
46.497172	41.033336	NaN	43.091141	5.463836	NaN	3.406031
39.101435	10.962925	NaN	25.695606	28.138509	NaN	13.405829
46.115745	34.994168	NaN	36.586687	11.121577	NaN	9.529058
53.377152	32.619297	NaN	37.969108	20.757855	NaN	15.408044
49.533549	45.941426	NaN	35.916805	3.592123	NaN	13.616744
36.198222	53.193372	NaN	43.546756	-16.995150	NaN	-7.348534
29.073012	44.036838	NaN	43.921750	-14.963826	NaN	-14.848738
42.928252	49.993774	NaN	48.498213	-7.065523	NaN	-5.569961
42.232627	51.203100	NaN	53.074652	-8.970474	NaN	-10.842025
33.328718	47.685992	NaN	47.053118	-14.357275	NaN	-13.724400
41.934862	38.509141	NaN	38.959943	3.425721	NaN	2.974919
43.661438	48.084173	NaN	52.754019	-4.422736	NaN	-9.092581
33.252268	54.203063	NaN	47.114308	-20.950795	NaN	-13.862040
45.746022	27.901341	NaN	33.750195	17.844681	NaN	11.995827
33.641522	31.330338	NaN	38.493896	2.311184	NaN	-4.852375
34.361340	35.239854	NaN	32.486501	-0.878513	NaN	1.874840
43.618598	44.307376	NaN	44.194888	-0.688778	NaN	-0.576289
40.095788	39.780408	NaN	42.762643	0.315380	NaN	-2.666855
50.942966	52.985002	NaN	40.369409	-2.042036	NaN	10.573557
34.828896	56.570893	NaN	51.956386	-21.741997	NaN	-17.127490
49.328253	44.007279	NaN	38.757331	5.320974	NaN	10.570922
43.464735	37.449279	NaN	44.035374	6.015456	NaN	-0.570640
27.789532	40.909909	NaN	47.600548	-13.120377	NaN	-19.811016
52.980993	28.934283	NaN	27.609958	24.046711	NaN	25.371036
39.572504	44.217806	NaN	36.294787	-4.645303	NaN	3.277717
43.109557	57.335611	NaN	54.594529	-14.226054	NaN	-11.484972
36.695848	54.665716	NaN	47.809574	-17.969868	NaN	-11.113725
52.987090	43.358469	NaN	32.524025	9.628621	NaN	20.463065
46.862275	33.064880	NaN	42.844899	13.797395	NaN	4.017376
43.941338	48.392321	NaN	41.697707	-4.450983	NaN	2.243631
38.006340	21.934042	NaN	28.269199	16.072298	NaN	9.737141
43.545939	17.804940	NaN	20.297660	25.740999	NaN	23.248280
49.750232	41.704690	NaN	41.439442	8.045543	NaN	8.310790
44.372726	35.816222	NaN	35.756867	8.556503	NaN	8.615858
39.479260	48.014232	NaN	47.665341	-8.534971	NaN	-8.186081
53.208410	50.091945	NaN	47.588853	3.116465	NaN	5.619557
46.543164	13.975425	NaN	32.690225	32.567738	NaN	13.852939
18.953050	49.729873	NaN	52.445854	-30.776823	NaN	-33.492805
43.985603	44.480124	NaN	38.967047	-0.494520	NaN	5.018556
50.375066	50.878128	NaN	36.445747	-0.503062	NaN	13.929319
29.670266	49.940421	NaN	49.332849	-20.270155	NaN	-19.662583
49.051411	49.813531	NaN	48.001951	-0.762121	NaN	1.049460
43.488161	31.656101	NaN	41.496880	11.832061	NaN	1.991281
35.110747	37.573636	NaN	46.199094	-2.462889	NaN	-11.088347
39.777970	28.863189	NaN	31.528753	10.914781	NaN	8.249217
46.887617	23.878434	NaN	32.767653	23.009184	NaN	14.119964
30.122186	39.811636	NaN	39.464030	-9.689450	NaN	-9.341843
41.874649	37.486154	NaN	42.659076	4.388494	NaN	-0.784428
44.053368	34.800323	NaN	32.435297	9.253044	NaN	11.618071
45.704571	39.913232	NaN	40.304679	5.791340	NaN	5.399892
42.981770	48.570651	NaN	49.588122	-5.588881	NaN	-6.606352
44.083281	44.348724	NaN	41.741042	-0.265443	NaN	2.342240
49.454619	50.998739	NaN	39.990355	-1.544120	NaN	9.464264
41.232708	37.625391	NaN	36.837878	3.607317	NaN	4.394830
36.504231	30.658541	NaN	35.172289	5.845690	NaN	1.331942
39.632805	37.230011	NaN	41.193250	2.402794	NaN	-1.560445
41.589585	44.426814	NaN	41.117271	-2.837229	NaN	0.472314
42.271848	36.583277	NaN	41.247475	5.688571	NaN	1.024374
30.761936	41.225698	NaN	37.076271	-10.463761	NaN	-6.314335
21.400561	31.291204	NaN	32.181017	-9.890643	NaN	-10.780456
31.808221	46.070909	NaN	33.793821	-14.262688	NaN	-1.985599
44.077787	34.960353	NaN	35.496903	9.117434	NaN	8.580883
48.849080	22.875747	NaN	24.312230	25.973333	NaN	24.536850
45.239548	51.504856	NaN	42.978493	-6.265308	NaN	2.261055
32.664425	56.719987	NaN	57.523198	-24.055562	NaN	-24.858774
46.755903	43.401997	NaN	44.037996	3.353906	NaN	2.717908
41.362710	46.115477	NaN	39.567501	-4.752766	NaN	1.795210
40.450802	36.864132	NaN	32.010549	3.586670	NaN	8.440253
37.979069	48.378398	NaN	50.764977	-10.399330	NaN	-12.785908
28.356197	18.495083	NaN	35.391349	9.861114	NaN	-7.035153
41.886805	48.414759	NaN	53.854515	-6.527955	NaN	-11.967710
39.538031	45.333153	NaN	33.800917	-5.795122	NaN	5.737114
34.602776	56.141795	NaN	59.726446	-21.539019	NaN	-25.123669
46.432896	43.624063	NaN	45.946141	2.808833	NaN	0.486755
46.868091	47.521125	NaN	46.128070	-0.653033	NaN	0.740022
22.017065	40.293107	NaN	43.732602	-18.276042	NaN	-21.715537
36.756101	34.360469	NaN	28.576723	2.395632	NaN	8.179378
42.167310	42.609498	NaN	38.506037	-0.442188	NaN	3.661273
41.623374	30.699260	NaN	24.362287	10.924114	NaN	17.261087
29.426908	52.739268	NaN	55.211202	-23.312359	NaN	-25.784294
45.262786	39.283919	NaN	42.542065	5.978867	NaN	2.720721
34.541850	24.368830	NaN	30.039486	10.173020	NaN	4.502364
43.014005	43.046627	NaN	44.294472	-0.032623	NaN	-1.280468
38.176757	36.910340	NaN	33.032958	1.266417	NaN	5.143799
45.921325	47.307561	NaN	55.687495	-1.386236	NaN	-9.766170
37.522496	42.696848	NaN	38.225202	-5.174351	NaN	-0.702706
43.669620	49.495648	NaN	42.659072	-5.826029	NaN	1.010547
39.153630	35.136978	NaN	36.042211	4.016652	NaN	3.111418
43.938231	42.482292	NaN	42.722700	1.455939	NaN	1.215531
38.292694	31.856744	NaN	33.663224	6.435950	NaN	4.629471
45.445198	38.418930	NaN	41.479137	7.026268	NaN	3.966061
46.412031	40.810742	NaN	34.225552	5.601289	NaN	12.186479
39.164633	39.348230	NaN	40.762430	-0.183598	NaN	-1.597797
33.849977	56.525348	NaN	46.134789	-22.675371	NaN	-12.284812
50.724296	13.638176	NaN	11.482377	37.086120	NaN	39.241918
33.418412	48.504038	NaN	51.331067	-15.085626	NaN	-17.912655
47.920661	37.866908	NaN	35.489547	10.053754	NaN	12.431114
47.751801	30.486055	NaN	45.092678	17.265746	NaN	2.659123
42.930207	46.947715	NaN	53.494892	-4.017507	NaN	-10.564685
40.170071	47.011632	NaN	49.162836	-6.841562	NaN	-8.992765
27.960829	33.647800	NaN	32.951944	-5.686971	NaN	-4.991115
46.148140	47.406018	NaN	52.475068	-1.257877	NaN	-6.326927
34.976055	46.645773	NaN	45.539294	-11.669718	NaN	-10.563239
45.828349	24.208979	NaN	28.354832	21.619370	NaN	17.473517
31.101059	34.365190	NaN	42.596654	-3.264131	NaN	-11.495594
53.188334	43.514446	NaN	43.966032	9.673887	NaN	9.222302
45.681058	34.174530	NaN	22.037876	11.506528	NaN	23.643182
48.088045	44.553937	NaN	44.568658	3.534109	NaN	3.519387
41.406203	45.997065	NaN	48.007712	-4.590861	NaN	-6.601508
36.115634	44.437891	NaN	47.867212	-8.322258	NaN	-11.751578
38.196124	48.444807	NaN	52.796327	-10.248683	NaN	-14.600203
40.630641	39.036640	NaN	49.220157	1.594001	NaN	-8.589516
40.866997	48.732216	NaN	50.617587	-7.865219	NaN	-9.750590
39.175657	39.409532	NaN	39.963435	-0.233875	NaN	-0.787777
49.768236	34.450016	NaN	31.527225	15.318221	NaN	18.241011
40.301780	46.054467	NaN	46.063743	-5.752687	NaN	-5.761963
32.079877	38.748657	NaN	39.473307	-6.668779	NaN	-7.393430
51.534928	50.947745	NaN	43.949745	0.587183	NaN	7.585183
40.590792	31.361918	NaN	33.204555	9.228874	NaN	7.386238
41.809068	35.108734	NaN	40.484013	6.700334	NaN	1.325055
29.614611	25.736731	NaN	20.951344	3.877881	NaN	8.663268
43.725768	41.166111	NaN	43.233057	2.559657	NaN	0.492712
41.956865	31.515489	NaN	36.258795	10.441375	NaN	5.698069
31.114955	27.533839	NaN	19.357263	3.581116	NaN	11.757692
46.508201	39.723882	NaN	35.314553	6.784319	NaN	11.193647
35.533136	41.315626	NaN	43.158924	-5.782490	NaN	-7.625788
37.783375	34.421567	NaN	37.659926	3.361809	NaN	0.123449
34.731694	33.393755	NaN	30.760110	1.337939	NaN	3.971585
35.473499	40.653789	NaN	52.686155	-5.180290	NaN	-17.212656
39.068138	42.207334	NaN	42.285403	-3.139196	NaN	-3.217264
38.506413	34.166908	NaN	41.363373	4.339505	NaN	-2.856959
38.015869	40.188338	NaN	39.468112	-2.172469	NaN	-1.452243
47.734023	51.882349	NaN	49.341240	-4.148326	NaN	-1.607217
41.573224	42.337091	NaN	47.408261	-0.763867	NaN	-5.835037
33.036232	43.314449	NaN	46.770164	-10.278216	NaN	-13.733931
38.004591	35.146232	NaN	46.614355	2.858359	NaN	-8.609764
44.357174	24.197214	NaN	27.154506	20.159960	NaN	17.202668
44.436456	49.000114	NaN	45.657858	-4.563658	NaN	-1.221401
53.790542	54.629093	NaN	51.001456	-0.838550	NaN	2.789087
32.993687	36.288013	NaN	46.385680	-3.294327	NaN	-13.391994
31.599739	48.059795	NaN	54.060812	-16.460056	NaN	-22.461073
44.108286	42.157289	NaN	31.076443	1.950997	NaN	13.031843
40.695080	37.536188	NaN	25.970855	3.158891	NaN	14.724225
44.758329	29.835172	NaN	37.981333	14.923157	NaN	6.776996
30.144684	48.374953	NaN	38.136475	-18.230269	NaN	-7.991791
36.749008	28.464599	NaN	36.624088	8.284410	NaN	0.124920
36.283909	21.698491	NaN	13.240834	14.585417	NaN	23.043075
43.099190	46.595550	NaN	46.670667	-3.496359	NaN	-3.571477
45.123818	38.916878	NaN	35.854668	6.206940	NaN	9.269150
46.371063	30.939604	NaN	37.141518	15.431458	NaN	9.229545
40.845614	39.725517	NaN	46.688142	1.120097	NaN	-5.842528
26.943767	51.052546	NaN	49.411184	-24.108779	NaN	-22.467417
48.049690	45.701480	NaN	31.837234	2.348210	NaN	16.212456
40.811191	42.743585	NaN	49.168304	-1.932394	NaN	-8.357113
27.287203	31.863981	NaN	34.136284	-4.576778	NaN	-6.849081
39.737269	56.507750	NaN	62.229341	-16.770481	NaN	-22.492072
46.452863	42.163203	NaN	46.551344	4.289660	NaN	-0.098481
18.764829	38.397513	NaN	34.326072	-19.632683	NaN	-15.561242
24.276084	29.671937	NaN	37.900348	-5.395853	NaN	-13.624264
41.757060	39.235855	NaN	38.449673	2.521206	NaN	3.307388
48.735720	24.610597	NaN	18.254557	24.125123	NaN	30.481163
40.976307	37.087424	NaN	41.399680	3.888883	NaN	-0.423373
39.739337	38.181612	NaN	32.632243	1.557725	NaN	7.107094
38.335488	39.583576	NaN	39.162478	-1.248088	NaN	-0.826989
41.146043	26.414812	NaN	24.013942	14.731230	NaN	17.132101
29.339877	51.181493	NaN	49.941685	-21.841616	NaN	-20.601808
34.288667	50.176934	NaN	57.841603	-15.888267	NaN	-23.552937
42.129615	33.601040	NaN	24.444038	8.528575	NaN	17.685576
42.143416	44.240025	NaN	43.836881	-2.096609	NaN	-1.693465
52.456789	34.253354	NaN	41.179665	18.203435	NaN	11.277124
45.411562	28.968134	NaN	34.759166	16.443427	NaN	10.652396
29.921227	44.111285	NaN	41.902474	-14.190058	NaN	-11.981247
35.449471	50.949699	NaN	51.644806	-15.500228	NaN	-16.195335
47.978043	50.810892	NaN	52.027177	-2.832849	NaN	-4.049134
47.660755	36.421882	NaN	41.826163	11.238873	NaN	5.834591
51.025881	31.426315	NaN	37.155241	19.599567	NaN	13.870641
53.371811	43.177252	NaN	31.167968	10.194559	NaN	22.203843
42.810632	40.411897	NaN	44.487665	2.398735	NaN	-1.677033
49.966331	36.074549	NaN	45.065913	13.891782	NaN	4.900418
35.925838	19.668652	NaN	33.370656	16.257186	NaN	2.555182
38.778885	24.073762	NaN	23.031205	14.705123	NaN	15.747681
38.858003	28.981068	NaN	27.862554	9.876935	NaN	10.995449
37.128198	56.721717	NaN	49.971687	-19.593520	NaN	-12.843490
49.028916	40.549707	NaN	44.415103	8.479209	NaN	4.613814
37.889427	31.025831	NaN	34.755111	6.863596	NaN	3.134316
44.799682	27.408278	NaN	29.970349	17.391404	NaN	14.829333
37.672833	35.500110	NaN	43.564082	2.172723	NaN	-5.891250
40.541003	40.347601	NaN	27.107982	0.193402	NaN	13.433021
44.885347	49.885280	NaN	45.976157	-4.999933	NaN	-1.090810
48.131659	49.055860	NaN	55.453802	-0.924201	NaN	-7.322143
39.816259	30.825147	NaN	34.092166	8.991112	NaN	5.724093
35.099247	42.345074	NaN	51.216496	-7.245827	NaN	-16.117249
43.890664	29.168863	NaN	25.013081	14.721801	NaN	18.877583
37.151260	21.663447	NaN	30.465229	15.487813	NaN	6.686031
36.873592	39.260834	NaN	43.239359	-2.387242	NaN	-6.365767
40.452417	41.892955	NaN	37.868694	-1.440538	NaN	2.583723
45.583394	49.255748	NaN	45.523508	-3.672353	NaN	0.059886
42.482608	48.469153	NaN	30.034182	-5.986544	NaN	12.448426
26.365818	20.921462	NaN	25.078988	5.444356	NaN	1.286830
39.780593	42.399942	NaN	45.924223	-2.619349	NaN	-6.143631
46.142685	27.922874	NaN	36.538370	18.219811	NaN	9.604314
35.818850	11.723419	NaN	10.986355	24.095431	NaN	24.832495
50.017264	36.573898	NaN	38.035250	13.443367	NaN	11.982015
43.029936	40.027605	NaN	45.896900	3.002330	NaN	-2.866965
44.771947	48.061341	NaN	44.588828	-3.289394	NaN	0.183120
44.496764	47.517554	NaN	43.220917	-3.020789	NaN	1.275848
28.652782	35.523779	NaN	32.084671	-6.870997	NaN	-3.431889
41.819771	30.287692	NaN	26.230306	11.532079	NaN	15.589465
34.323499	19.167150	NaN	26.516593	15.156349	NaN	7.806906
46.129721	42.050666	NaN	38.202414	4.079055	NaN	7.927308
43.650091	47.378930	NaN	43.352452	-3.728839	NaN	0.297639
43.873862	38.940573	NaN	36.807061	4.933289	NaN	7.066801
42.460014	52.199751	NaN	52.319308	-9.739737	NaN	-9.859294
43.506047	40.325737	NaN	43.238796	3.180311	NaN	0.267252
35.702578	31.285152	NaN	31.427538	4.417426	NaN	4.275040
25.820320	39.215504	NaN	39.235306	-13.395184	NaN	-13.414987
39.767571	29.406938	NaN	32.073515	10.360633	NaN	7.694057
40.466725	41.671726	NaN	42.871724	-1.205000	NaN	-2.404999
40.854845	37.791614	NaN	41.756707	3.063231	NaN	-0.901861
35.074066	50.453545	NaN	51.380229	-15.379479	NaN	-16.306163
43.505561	36.199533	NaN	30.061693	7.306027	NaN	13.443867
38.646019	47.929436	NaN	46.932701	-9.283417	NaN	-8.286682
41.806504	36.125614	NaN	33.532119	5.680891	NaN	8.274385
44.681170	51.833821	NaN	52.144048	-7.152651	NaN	-7.462878
44.665051	42.430749	NaN	34.490564	2.234302	NaN	10.174487
39.570505	45.140824	NaN	45.237210	-5.570320	NaN	-5.666706
36.571806	34.892341	NaN	39.629708	1.679465	NaN	-3.057902
29.617940	33.873128	NaN	39.396530	-4.255188	NaN	-9.778591
42.183399	39.514282	NaN	44.076617	2.669116	NaN	-1.893218
26.246111	55.083011	NaN	52.112277	-28.836900	NaN	-25.866166
37.052929	38.051966	NaN	48.078247	-0.999037	NaN	-11.025318
41.781160	22.570899	NaN	37.092277	19.210260	NaN	4.688883
42.777443	43.281073	NaN	41.842519	-0.503629	NaN	0.934924
42.397279	47.742300	NaN	48.996112	-5.345021	NaN	-6.598833
37.830884	32.911472	NaN	37.021204	4.919412	NaN	0.809680
43.062111	55.245059	NaN	47.762140	-12.182948	NaN	-4.700029
44.569522	30.927521	NaN	35.774290	13.642002	NaN	8.795232
49.042686	42.621515	NaN	34.361725	6.421171	NaN	14.680960
29.628220	45.155321	NaN	33.651038	-15.527101	NaN	-4.022818
37.965875	37.450183	NaN	36.575885	0.515692	NaN	1.389990
41.783395	56.307028	NaN	50.089506	-14.523633	NaN	-8.306111
33.698256	58.532425	NaN	49.664937	-24.834170	NaN	-15.966681
44.667879	39.496917	NaN	18.547304	5.170962	NaN	26.120575
33.633175	29.249071	NaN	32.584642	4.384104	NaN	1.048533
38.272957	35.739055	NaN	32.851817	2.533902	NaN	5.421140
46.562394	44.462938	NaN	35.007681	2.099457	NaN	11.554713
33.648853	22.004513	NaN	26.213741	11.644340	NaN	7.435112
31.576672	41.839470	NaN	40.913892	-10.262798	NaN	-9.337220
39.264138	34.560790	NaN	30.497223	4.703348	NaN	8.766915
41.032136	42.326961	NaN	33.185592	-1.294825	NaN	7.846544
35.926911	36.423780	NaN	40.763709	-0.496869	NaN	-4.836799
25.171197	39.486354	NaN	38.500441	-14.315157	NaN	-13.329244
38.325197	36.175172	NaN	38.327837	2.150025	NaN	-0.002640
49.196235	45.886221	NaN	42.747937	3.310014	NaN	6.448298
29.786546	48.204023	NaN	46.141734	-18.417477	NaN	-16.355188
51.067264	56.398162	NaN	45.947682	-5.330898	NaN	5.119582
42.158933	41.143484	NaN	43.917549	1.015449	NaN	-1.758616
38.825799	36.592232	NaN	49.308759	2.233567	NaN	-10.482960
53.301579	40.813242	NaN	43.785926	12.488338	NaN	9.515654
40.515840	45.252170	NaN	36.093326	-4.736329	NaN	4.422514
42.237071	54.051829	NaN	58.308150	-11.814758	NaN	-16.071079
35.826261	33.694726	NaN	39.099508	2.131535	NaN	-3.273247
41.040356	37.835909	NaN	46.732622	3.204448	NaN	-5.692265
35.032786	43.303439	NaN	47.817421	-8.270654	NaN	-12.784635
38.611561	37.016244	NaN	36.329267	1.595316	NaN	2.282293
45.675940	28.311489	NaN	34.522470	17.364451	NaN	11.153470
42.076751	25.900818	NaN	29.982835	16.175934	NaN	12.093916
42.523960	20.244063	NaN	41.454214	22.279896	NaN	1.069746
39.798194	56.447534	NaN	57.072676	-16.649339	NaN	-17.274482
42.727990	29.100196	NaN	40.146020	13.627795	NaN	2.581971
49.318310	34.848993	NaN	47.589360	14.469317	NaN	1.728950
41.013380	42.457286	NaN	40.018991	-1.443905	NaN	0.994390
34.648819	26.658963	NaN	31.654747	7.989856	NaN	2.994072
39.589558	55.539354	NaN	46.290550	-15.949796	NaN	-6.700992
46.371553	35.384258	NaN	36.513836	10.987295	NaN	9.857716
47.525588	35.105587	NaN	30.687137	12.420001	NaN	16.838450
38.453949	51.173569	NaN	53.670621	-12.719620	NaN	-15.216672
46.250626	48.552906	NaN	40.633292	-2.302280	NaN	5.617334
49.606679	50.528883	NaN	50.721649	-0.922205	NaN	-1.114970
42.804729	43.453915	NaN	40.171939	-0.649186	NaN	2.632790
48.946518	43.221755	NaN	44.714920	5.724762	NaN	4.231598
40.306597	44.265043	NaN	51.206123	-3.958445	NaN	-10.899526
39.537301	12.188654	NaN	16.622154	27.348647	NaN	22.915147
35.703881	55.208021	NaN	50.018181	-19.504140	NaN	-14.314300
41.262781	45.054201	NaN	43.961486	-3.791420	NaN	-2.698705
51.510729	22.292123	NaN	32.158194	29.218606	NaN	19.352535
35.533925	42.267540	NaN	45.982046	-6.733615	NaN	-10.448121
41.275102	45.805270	NaN	48.658355	-4.530167	NaN	-7.383253
44.192741	59.864808	NaN	54.303131	-15.672067	NaN	-10.110390
46.749295	37.572772	NaN	30.957627	9.176523	NaN	15.791668
43.656279	33.710450	NaN	28.721645	9.945830	NaN	14.934635
43.836079	37.176096	NaN	42.192290	6.659984	NaN	1.643789
33.531385	27.515228	NaN	31.812703	6.016157	NaN	1.718682
37.359764	50.848141	NaN	44.999622	-13.488377	NaN	-7.639858
39.444074	61.197131	NaN	54.005224	-21.753057	NaN	-14.561149
43.779063	35.444938	NaN	34.874437	8.334125	NaN	8.904626
47.738321	38.368615	NaN	44.437580	9.369707	NaN	3.300741
39.351627	49.624973	NaN	48.341197	-10.273346	NaN	-8.989570
46.898787	25.955893	NaN	34.836737	20.942893	NaN	12.062050
33.321508	4.129504	NaN	21.609589	29.192004	NaN	11.711919
47.904638	38.531084	NaN	35.852713	9.373554	NaN	12.051924
42.868860	39.520479	NaN	38.736016	3.348381	NaN	4.132845
37.791601	28.239965	NaN	32.136755	9.551636	NaN	5.654846
36.917303	45.471150	NaN	37.574666	-8.553847	NaN	-0.657363
49.813828	24.246963	NaN	35.498328	25.566865	NaN	14.315500
45.841556	54.692388	NaN	52.668280	-8.850832	NaN	-6.826724
47.353083	37.748199	NaN	44.672664	9.604884	NaN	2.680419
47.510235	29.721508	NaN	26.999672	17.788726	NaN	20.510562
48.517686	47.440217	NaN	44.960665	1.077469	NaN	3.557021
52.856541	25.070070	NaN	33.117932	27.786471	NaN	19.738609
38.786433	40.825200	NaN	40.656220	-2.038767	NaN	-1.869787
50.055021	44.985622	NaN	41.138749	5.069399	NaN	8.916272
38.813719	41.758037	NaN	38.622371	-2.944318	NaN	0.191348
31.381154	40.162766	NaN	35.617522	-8.781612	NaN	-4.236368
41.825266	38.136033	NaN	35.801711	3.689232	NaN	6.023554
25.109206	46.770025	NaN	45.925475	-21.660819	NaN	-20.816269
41.612147	39.481200	NaN	39.687661	2.130947	NaN	1.924486
33.443444	26.716668	NaN	36.554661	6.726776	NaN	-3.111217
44.111771	30.240199	NaN	37.523434	13.871571	NaN	6.588337
45.842077	41.592809	NaN	45.457941	4.249268	NaN	0.384136
23.548483	51.534966	NaN	48.867485	-27.986483	NaN	-25.319001
42.377152	53.481192	NaN	55.886393	-11.104040	NaN	-13.509242
43.261987	47.696528	NaN	43.907293	-4.434541	NaN	-0.645306
35.356856	29.255149	NaN	28.648543	6.101707	NaN	6.708314
47.888744	41.958247	NaN	47.603895	5.930497	NaN	0.284850
21.439891	31.186255	NaN	26.686601	-9.746363	NaN	-5.246710
40.567444	39.010707	NaN	37.674412	1.556737	NaN	2.893032
54.333705	20.157806	NaN	31.208184	34.175900	NaN	23.125521
40.320069	21.240144	NaN	26.380251	19.079925	NaN	13.939818
36.149661	30.362894	NaN	36.981278	5.786767	NaN	-0.831617
42.822115	37.885105	NaN	38.656787	4.937010	NaN	4.165328
51.609975	30.624583	NaN	34.216379	20.985392	NaN	17.393596
31.561586	45.414846	NaN	37.447470	-13.853260	NaN	-5.885883
33.297377	42.703302	NaN	45.048453	-9.405925	NaN	-11.751076
40.724061	54.133655	NaN	42.306698	-13.409594	NaN	-1.582637
33.528407	26.747669	NaN	37.061182	6.780738	NaN	-3.532775
41.947057	49.800177	NaN	49.723902	-7.853120	NaN	-7.776845
35.452171	58.363844	NaN	52.976770	-22.911673	NaN	-17.524599
37.900057	41.285337	NaN	32.351830	-3.385280	NaN	5.548227
52.477884	48.802940	NaN	39.367280	3.674944	NaN	13.110604
55.014157	32.161688	NaN	34.863335	22.852469	NaN	20.150822
27.051870	50.119944	NaN	45.998021	-23.068074	NaN	-18.946152
