# Supplementary material for: Combined Influences of Model Choice, Data Quality, and Data Quantity When Estimating Population Trends
Source: PLoS One. 2015 Jul 15;10(7):e0132255. doi: 10.1371/journal.pone.0132255 (PMC4503393; doi:10.1371/journal.pone.0132255)
Supplement: S1 Dataset — Files are organized by model type and by the input lambda value. (ZIP) [file pone.0132255.s002.zip › Snail/sims_lambda_0_95/simulationOutput_0.95_0_0.1_0.1_5.xls]

Percent_Decline_True	Median_Percent_Decline_Matrix	Median_Percent_Decline_Matrix_stable	Median_Percent_Decline_Scalar	Difference_True_Matrix	Difference_True_Matrix_Stable	Difference_True_Scalar
37.111199	41.482708	NaN	40.287688	-4.371509	NaN	-3.176489
35.029200	63.776406	NaN	55.117361	-28.747206	NaN	-20.088161
45.667954	60.248048	NaN	53.838534	-14.580094	NaN	-8.170579
45.098246	49.100941	NaN	51.205073	-4.002695	NaN	-6.106827
42.631191	41.880386	NaN	40.233395	0.750805	NaN	2.397796
43.020745	27.539799	NaN	-2.446265	15.480946	NaN	45.467010
34.967629	37.659790	NaN	35.762401	-2.692161	NaN	-0.794772
37.066294	56.799784	NaN	52.264977	-19.733490	NaN	-15.198683
37.487791	44.659224	NaN	43.803973	-7.171433	NaN	-6.316182
35.230405	41.247609	NaN	35.776914	-6.017205	NaN	-0.546509
19.519068	48.438022	NaN	46.180572	-28.918954	NaN	-26.661504
35.198399	42.437148	NaN	45.651086	-7.238748	NaN	-10.452686
47.894343	64.061740	NaN	58.854280	-16.167396	NaN	-10.959937
48.250035	1.418367	NaN	32.582176	46.831668	NaN	15.667859
47.459349	60.250357	NaN	53.647608	-12.791008	NaN	-6.188259
43.958501	18.060330	NaN	34.241086	25.898171	NaN	9.717415
44.566489	61.020649	NaN	52.979694	-16.454160	NaN	-8.413205
41.246166	32.716325	NaN	31.952685	8.529841	NaN	9.293481
35.491551	45.257031	NaN	47.428285	-9.765481	NaN	-11.936734
38.323303	52.225679	NaN	49.671258	-13.902375	NaN	-11.347954
35.397993	60.801564	NaN	55.083459	-25.403571	NaN	-19.685465
40.323660	32.528082	NaN	40.436152	7.795578	NaN	-0.112492
49.193431	-8.094927	NaN	-2.609782	57.288358	NaN	51.803213
40.639224	38.432788	NaN	19.653079	2.206436	NaN	20.986145
39.478520	59.261061	NaN	60.287863	-19.782541	NaN	-20.809343
54.583626	52.869610	NaN	51.645245	1.714016	NaN	2.938380
37.774018	56.567723	NaN	45.396446	-18.793705	NaN	-7.622427
43.335259	44.174626	NaN	40.975584	-0.839368	NaN	2.359675
33.776001	32.903719	NaN	30.013975	0.872282	NaN	3.762027
42.249091	22.710823	NaN	14.191272	19.538267	NaN	28.057818
26.808546	48.403988	NaN	38.313056	-21.595442	NaN	-11.504510
39.601818	31.808725	NaN	13.213093	7.793093	NaN	26.388725
44.579420	33.474049	NaN	49.758576	11.105371	NaN	-5.179156
23.067760	68.585736	NaN	61.773989	-45.517976	NaN	-38.706229
46.344284	59.109611	NaN	57.771328	-12.765327	NaN	-11.427043
45.057128	39.416590	NaN	46.145852	5.640538	NaN	-1.088723
46.743356	36.396938	NaN	35.346773	10.346418	NaN	11.396584
23.265653	16.241837	NaN	19.356752	7.023816	NaN	3.908901
34.897243	24.557773	NaN	13.525732	10.339471	NaN	21.371511
31.922876	39.839213	NaN	25.996313	-7.916337	NaN	5.926563
39.833417	64.258882	NaN	44.348543	-24.425465	NaN	-4.515126
37.710177	43.862439	NaN	31.475197	-6.152262	NaN	6.234980
50.467570	35.324466	NaN	13.018243	15.143104	NaN	37.449327
50.849777	31.410200	NaN	45.435168	19.439577	NaN	5.414609
42.558715	44.392018	NaN	41.630079	-1.833303	NaN	0.928636
38.884438	50.073511	NaN	51.125168	-11.189074	NaN	-12.240731
44.830687	45.985791	NaN	43.428035	-1.155104	NaN	1.402652
44.602828	20.528230	NaN	39.149527	24.074597	NaN	5.453301
36.477069	40.591452	NaN	32.531672	-4.114383	NaN	3.945396
48.435901	40.809864	NaN	31.555132	7.626037	NaN	16.880769
44.852687	39.643970	NaN	52.334880	5.208716	NaN	-7.482194
35.770781	50.882138	NaN	50.444372	-15.111357	NaN	-14.673591
35.030019	43.654506	NaN	56.913167	-8.624487	NaN	-21.883148
48.204282	32.734120	NaN	39.858321	15.470161	NaN	8.345960
20.572518	27.171512	NaN	51.827256	-6.598994	NaN	-31.254738
40.867309	36.818920	NaN	57.521378	4.048389	NaN	-16.654068
37.835047	54.884509	NaN	53.067850	-17.049461	NaN	-15.232802
22.053401	63.144219	NaN	57.718346	-41.090818	NaN	-35.664945
35.608676	43.313097	NaN	44.024808	-7.704420	NaN	-8.416132
47.664195	40.181618	NaN	39.395372	7.482577	NaN	8.268823
40.775381	39.376514	NaN	38.780377	1.398867	NaN	1.995004
43.880118	61.340023	NaN	40.471856	-17.459905	NaN	3.408262
44.841981	41.101269	NaN	50.045451	3.740711	NaN	-5.203470
41.416750	28.978272	NaN	34.741307	12.438478	NaN	6.675443
45.436498	28.720157	NaN	48.722308	16.716341	NaN	-3.285810
27.326449	-0.864340	NaN	30.360594	28.190789	NaN	-3.034144
40.586161	35.341922	NaN	35.440816	5.244240	NaN	5.145346
51.898350	44.471487	NaN	36.551269	7.426862	NaN	15.347081
43.332375	63.868372	NaN	62.203661	-20.535996	NaN	-18.871285
42.752525	40.426899	NaN	52.354291	2.325626	NaN	-9.601766
41.915941	43.261890	NaN	53.543449	-1.345949	NaN	-11.627508
33.717201	42.252195	NaN	50.199255	-8.534993	NaN	-16.482054
50.439551	44.176029	NaN	28.793266	6.263522	NaN	21.646285
39.455300	32.422118	NaN	52.069339	7.033182	NaN	-12.614039
41.587861	64.341168	NaN	46.534632	-22.753307	NaN	-4.946771
42.481270	50.172820	NaN	52.699160	-7.691550	NaN	-10.217890
39.642423	63.045265	NaN	50.947874	-23.402843	NaN	-11.305451
48.289409	26.494053	NaN	16.951522	21.795356	NaN	31.337887
39.042500	31.134102	NaN	47.313250	7.908397	NaN	-8.270751
46.260199	33.528096	NaN	45.719953	12.732104	NaN	0.540246
29.388459	59.376301	NaN	51.885915	-29.987843	NaN	-22.497456
29.764069	14.829113	NaN	-1.826822	14.934957	NaN	31.590891
43.542856	61.522689	NaN	53.763830	-17.979833	NaN	-10.220974
51.527717	41.224100	NaN	41.400456	10.303617	NaN	10.127261
37.459101	53.722160	NaN	58.271930	-16.263059	NaN	-20.812829
44.426220	55.929213	NaN	30.688689	-11.502993	NaN	13.737531
49.855858	36.256623	NaN	54.394413	13.599235	NaN	-4.538555
34.593664	19.681955	NaN	20.295133	14.911709	NaN	14.298531
40.478009	38.832844	NaN	20.217743	1.645165	NaN	20.260266
39.641463	20.634164	NaN	8.766910	19.007298	NaN	30.874553
33.719065	45.580104	NaN	65.528955	-11.861039	NaN	-31.809890
42.707336	42.451480	NaN	41.284960	0.255856	NaN	1.422376
44.845391	58.994930	NaN	42.306278	-14.149539	NaN	2.539113
46.782689	40.616344	NaN	45.350933	6.166346	NaN	1.431756
38.964261	66.810215	NaN	67.313050	-27.845954	NaN	-28.348789
45.039709	24.018833	NaN	30.782474	21.020877	NaN	14.257236
32.674539	37.912866	NaN	47.384903	-5.238328	NaN	-14.710364
40.931854	23.477663	NaN	30.127821	17.454191	NaN	10.804033
31.171454	18.492657	NaN	15.293516	12.678797	NaN	15.877938
39.141339	49.427238	NaN	38.143605	-10.285899	NaN	0.997734
37.072050	49.362858	NaN	38.736574	-12.290809	NaN	-1.664524
44.022054	62.968262	NaN	48.283741	-18.946208	NaN	-4.261687
38.540084	42.180199	NaN	30.508210	-3.640115	NaN	8.031874
38.326774	4.568719	NaN	-12.842262	33.758056	NaN	51.169036
50.422986	50.871811	NaN	29.626157	-0.448825	NaN	20.796829
45.450804	45.594679	NaN	43.587501	-0.143875	NaN	1.863303
33.348329	25.813868	NaN	29.007310	7.534461	NaN	4.341019
45.868855	47.082259	NaN	48.789950	-1.213404	NaN	-2.921095
45.605892	41.716439	NaN	26.665927	3.889453	NaN	18.939965
43.844447	34.936392	NaN	24.958028	8.908055	NaN	18.886419
35.999902	29.451895	NaN	67.354892	6.548007	NaN	-31.354991
26.089757	53.633324	NaN	60.230242	-27.543567	NaN	-34.140485
44.022859	15.462957	NaN	28.094669	28.559901	NaN	15.928189
38.910170	44.683993	NaN	46.051244	-5.773823	NaN	-7.141073
31.507055	45.646701	NaN	54.363280	-14.139646	NaN	-22.856225
30.016303	1.159473	NaN	26.936362	28.856830	NaN	3.079941
46.081625	36.112363	NaN	40.364104	9.969262	NaN	5.717521
31.919847	34.639755	NaN	29.946048	-2.719907	NaN	1.973799
40.274030	35.881016	NaN	35.014731	4.393014	NaN	5.259298
39.213207	68.818452	NaN	49.697914	-29.605244	NaN	-10.484706
31.323432	27.155146	NaN	44.073610	4.168287	NaN	-12.750178
32.980796	-2.490973	NaN	11.733838	35.471769	NaN	21.246957
48.674291	36.865245	NaN	46.953751	11.809046	NaN	1.720540
31.703525	21.700940	NaN	-0.641989	10.002585	NaN	32.345513
38.438546	29.563610	NaN	45.099190	8.874936	NaN	-6.660644
36.307995	31.525202	NaN	47.534112	4.782793	NaN	-11.226117
29.136071	66.675931	NaN	54.255575	-37.539860	NaN	-25.119504
46.505918	24.549605	NaN	15.582911	21.956313	NaN	30.923007
44.529500	55.294720	NaN	36.443971	-10.765220	NaN	8.085529
41.481759	55.797433	NaN	50.078310	-14.315674	NaN	-8.596551
26.910799	55.213289	NaN	39.650066	-28.302490	NaN	-12.739268
39.266155	56.402269	NaN	39.158732	-17.136114	NaN	0.107423
37.187690	53.411362	NaN	32.388740	-16.223673	NaN	4.798950
40.302080	48.129607	NaN	48.641574	-7.827526	NaN	-8.339493
24.695039	49.495985	NaN	46.936860	-24.800946	NaN	-22.241821
44.308356	40.355810	NaN	45.758090	3.952547	NaN	-1.449734
38.801429	56.351283	NaN	46.167801	-17.549854	NaN	-7.366372
37.511733	33.050759	NaN	23.643042	4.460973	NaN	13.868690
37.264980	39.675187	NaN	40.389117	-2.410207	NaN	-3.124137
27.657076	50.795157	NaN	43.186206	-23.138081	NaN	-15.529130
37.820423	29.699118	NaN	50.032880	8.121304	NaN	-12.212457
29.847777	20.067795	NaN	31.745328	9.779982	NaN	-1.897551
30.616351	-26.611547	NaN	0.774087	57.227898	NaN	29.842263
29.068141	63.890738	NaN	39.071199	-34.822597	NaN	-10.003057
43.216669	36.866406	NaN	39.800797	6.350263	NaN	3.415872
43.131285	42.357563	NaN	43.057500	0.773722	NaN	0.073785
34.751558	41.187318	NaN	27.375907	-6.435760	NaN	7.375651
36.196296	28.212912	NaN	40.280030	7.983384	NaN	-4.083734
48.553559	35.958196	NaN	30.678598	12.595363	NaN	17.874961
42.936292	21.515053	NaN	38.616116	21.421239	NaN	4.320176
28.477454	50.264128	NaN	39.346680	-21.786675	NaN	-10.869226
29.753786	27.754164	NaN	30.144714	1.999621	NaN	-0.390929
43.047833	33.147215	NaN	35.423102	9.900619	NaN	7.624731
34.838648	50.004774	NaN	28.019907	-15.166126	NaN	6.818742
42.727591	28.780361	NaN	33.030200	13.947229	NaN	9.697391
41.352965	29.381091	NaN	-5.398886	11.971875	NaN	46.751851
33.971030	47.776976	NaN	11.811489	-13.805945	NaN	22.159541
34.602296	68.444208	NaN	56.891457	-33.841912	NaN	-22.289161
39.041955	18.854873	NaN	49.698143	20.187081	NaN	-10.656188
30.353114	52.744623	NaN	51.129860	-22.391509	NaN	-20.776746
45.036640	16.486728	NaN	33.393829	28.549912	NaN	11.642811
32.849744	34.034154	NaN	20.669300	-1.184410	NaN	12.180444
39.713875	11.566468	NaN	30.622841	28.147408	NaN	9.091035
36.847872	44.274950	NaN	27.607632	-7.427078	NaN	9.240240
44.262652	38.508394	NaN	38.409129	5.754258	NaN	5.853523
45.087838	32.012969	NaN	27.860815	13.074869	NaN	17.227023
33.300683	14.384105	NaN	46.993529	18.916578	NaN	-13.692847
39.384464	46.654561	NaN	30.640462	-7.270097	NaN	8.744002
46.848600	59.457901	NaN	58.895671	-12.609302	NaN	-12.047071
51.883875	3.824627	NaN	31.244057	48.059247	NaN	20.639817
34.221323	33.346763	NaN	33.203598	0.874559	NaN	1.017724
47.427928	61.036017	NaN	60.724897	-13.608089	NaN	-13.296969
34.192565	39.689526	NaN	38.342687	-5.496962	NaN	-4.150122
22.719980	38.228225	NaN	25.958215	-15.508245	NaN	-3.238235
42.838129	17.527990	NaN	29.911393	25.310139	NaN	12.926736
32.115179	30.827885	NaN	21.801377	1.287294	NaN	10.313802
45.847479	54.714174	NaN	50.417042	-8.866694	NaN	-4.569562
32.322895	17.706071	NaN	32.358812	14.616824	NaN	-0.035917
42.478516	39.118571	NaN	53.288381	3.359944	NaN	-10.809866
44.265942	46.035426	NaN	45.853603	-1.769484	NaN	-1.587661
33.404054	50.752163	NaN	45.375714	-17.348109	NaN	-11.971660
39.046066	62.895158	NaN	43.279881	-23.849092	NaN	-4.233815
43.561875	48.270145	NaN	41.360400	-4.708270	NaN	2.201475
37.723169	62.104897	NaN	57.442640	-24.381728	NaN	-19.719471
46.232608	51.524708	NaN	55.720757	-5.292100	NaN	-9.488150
47.261356	24.446735	NaN	41.636769	22.814621	NaN	5.624587
32.524796	43.638813	NaN	46.190104	-11.114017	NaN	-13.665308
46.400754	-5.472352	NaN	24.717588	51.873106	NaN	21.683166
39.982827	37.643730	NaN	52.872586	2.339096	NaN	-12.889759
51.264713	49.175471	NaN	57.245977	2.089242	NaN	-5.981264
39.881300	9.004869	NaN	12.699285	30.876431	NaN	27.182015
38.760665	51.921518	NaN	39.441768	-13.160853	NaN	-0.681104
33.750686	29.125583	NaN	32.722143	4.625103	NaN	1.028542
43.805022	32.696098	NaN	34.221834	11.108924	NaN	9.583188
43.800676	40.346936	NaN	37.327844	3.453740	NaN	6.472832
40.886219	31.702139	NaN	18.991362	9.184080	NaN	21.894858
41.048623	34.730865	NaN	42.365215	6.317758	NaN	-1.316593
41.648068	-3.818692	NaN	6.026082	45.466760	NaN	35.621986
52.307238	45.826497	NaN	34.953248	6.480741	NaN	17.353990
55.459889	42.841055	NaN	49.990144	12.618833	NaN	5.469745
46.053529	42.795631	NaN	43.520750	3.257898	NaN	2.532778
35.028163	38.636132	NaN	58.549307	-3.607969	NaN	-23.521144
31.745945	45.303770	NaN	19.259989	-13.557826	NaN	12.485956
47.783538	-2.753344	NaN	23.594459	50.536883	NaN	24.189079
36.561441	39.322074	NaN	29.747415	-2.760633	NaN	6.814026
39.242152	30.954970	NaN	26.320484	8.287181	NaN	12.921668
32.091310	33.400248	NaN	35.713538	-1.308938	NaN	-3.622228
27.097896	45.430928	NaN	25.310626	-18.333032	NaN	1.787270
46.112588	18.919453	NaN	18.041450	27.193134	NaN	28.071137
34.112883	23.201361	NaN	32.118141	10.911522	NaN	1.994742
38.808866	52.874179	NaN	48.644590	-14.065313	NaN	-9.835724
34.754212	25.431948	NaN	38.574529	9.322264	NaN	-3.820317
47.135430	31.182670	NaN	12.160425	15.952761	NaN	34.975006
47.328992	40.445792	NaN	47.440118	6.883200	NaN	-0.111126
34.986723	22.199324	NaN	29.114033	12.787399	NaN	5.872689
38.895990	14.177285	NaN	16.308143	24.718705	NaN	22.587847
51.125675	16.852826	NaN	21.802121	34.272850	NaN	29.323554
49.185084	55.974203	NaN	59.456573	-6.789119	NaN	-10.271489
31.088478	39.456160	NaN	51.286538	-8.367682	NaN	-20.198060
34.088746	29.759116	NaN	36.687649	4.329630	NaN	-2.598903
47.879950	36.013551	NaN	38.639001	11.866398	NaN	9.240949
39.784134	60.799317	NaN	52.405213	-21.015183	NaN	-12.621080
46.741485	31.827781	NaN	32.383748	14.913705	NaN	14.357738
38.525102	51.733821	NaN	43.173473	-13.208719	NaN	-4.648372
35.107001	28.901003	NaN	31.090063	6.205998	NaN	4.016939
44.800770	58.050527	NaN	46.818301	-13.249757	NaN	-2.017531
45.269064	36.278261	NaN	31.713275	8.990802	NaN	13.555788
44.656643	40.097354	NaN	48.637582	4.559289	NaN	-3.980939
33.745505	40.963859	NaN	53.659273	-7.218354	NaN	-19.913768
26.811039	60.446958	NaN	51.085596	-33.635919	NaN	-24.274557
33.462376	-2.379507	NaN	26.202668	35.841883	NaN	7.259707
55.974118	38.861028	NaN	27.445502	17.113090	NaN	28.528616
45.275296	55.270073	NaN	51.085950	-9.994778	NaN	-5.810654
48.321622	29.576468	NaN	46.771580	18.745154	NaN	1.550042
35.504284	33.210689	NaN	49.145562	2.293595	NaN	-13.641278
36.416216	31.555457	NaN	51.011384	4.860759	NaN	-14.595168
44.738082	22.905569	NaN	19.367211	21.832513	NaN	25.370871
39.753203	30.782555	NaN	9.879036	8.970648	NaN	29.874168
31.789469	54.178479	NaN	52.869383	-22.389010	NaN	-21.079914
29.932933	57.680834	NaN	57.309002	-27.747902	NaN	-27.376069
46.308900	34.661965	NaN	26.787493	11.646935	NaN	19.521407
47.609334	26.863446	NaN	35.826159	20.745888	NaN	11.783175
41.597691	38.320513	NaN	62.261685	3.277178	NaN	-20.663994
35.479616	52.269615	NaN	52.831886	-16.789999	NaN	-17.352270
33.514265	2.647316	NaN	26.303643	30.866949	NaN	7.210622
42.415832	43.829309	NaN	46.644758	-1.413477	NaN	-4.228926
44.731236	34.280294	NaN	34.859318	10.450942	NaN	9.871918
45.079608	42.349919	NaN	32.972022	2.729690	NaN	12.107586
33.387479	49.357331	NaN	44.904194	-15.969852	NaN	-11.516714
34.176758	55.844992	NaN	54.411291	-21.668234	NaN	-20.234533
33.415281	43.414577	NaN	46.791966	-9.999296	NaN	-13.376686
27.686823	5.384487	NaN	23.542274	22.302337	NaN	4.144550
47.860655	35.196835	NaN	52.271573	12.663819	NaN	-4.410919
36.323252	45.967322	NaN	12.384005	-9.644071	NaN	23.939247
45.235175	57.729714	NaN	67.605082	-12.494539	NaN	-22.369907
52.560717	35.181800	NaN	46.498338	17.378917	NaN	6.062380
58.126947	61.079418	NaN	58.300939	-2.952471	NaN	-0.173992
27.394888	26.717194	NaN	23.591042	0.677693	NaN	3.803845
33.028125	54.762534	NaN	45.856943	-21.734410	NaN	-12.828818
37.336773	38.976266	NaN	57.480445	-1.639494	NaN	-20.143673
36.155820	40.595518	NaN	46.488569	-4.439699	NaN	-10.332749
49.500722	8.892057	NaN	12.717826	40.608665	NaN	36.782895
42.033152	61.330059	NaN	57.981275	-19.296906	NaN	-15.948123
46.813092	6.302610	NaN	19.597566	40.510483	NaN	27.215526
39.250873	32.233091	NaN	49.538821	7.017782	NaN	-10.287948
48.890919	48.400178	NaN	42.642049	0.490741	NaN	6.248870
40.686131	53.428440	NaN	53.994369	-12.742309	NaN	-13.308238
32.244059	17.911657	NaN	45.150559	14.332402	NaN	-12.906500
34.408092	42.950636	NaN	36.810303	-8.542544	NaN	-2.402211
40.803955	41.672613	NaN	38.376262	-0.868658	NaN	2.427693
39.394122	51.266479	NaN	26.126005	-11.872357	NaN	13.268117
33.711218	16.998581	NaN	31.466788	16.712637	NaN	2.244430
47.445068	35.947586	NaN	38.078201	11.497482	NaN	9.366867
34.119465	68.183346	NaN	56.095014	-34.063881	NaN	-21.975549
42.436090	42.858124	NaN	55.786302	-0.422034	NaN	-13.350212
32.960241	35.459652	NaN	42.474686	-2.499411	NaN	-9.514445
45.461161	38.735798	NaN	37.518756	6.725363	NaN	7.942405
41.447511	49.273352	NaN	41.812187	-7.825841	NaN	-0.364676
46.883811	51.586335	NaN	47.145369	-4.702523	NaN	-0.261558
43.589898	23.503180	NaN	34.838809	20.086717	NaN	8.751089
38.491092	55.412878	NaN	15.034378	-16.921786	NaN	23.456714
42.158573	37.581505	NaN	34.313909	4.577068	NaN	7.844664
46.186857	69.903147	NaN	57.210770	-23.716290	NaN	-11.023914
41.449947	1.128203	NaN	31.923281	40.321744	NaN	9.526666
42.082666	35.500606	NaN	30.272842	6.582060	NaN	11.809824
39.437130	56.822598	NaN	60.821202	-17.385468	NaN	-21.384073
44.695545	29.873802	NaN	44.200928	14.821743	NaN	0.494617
31.436980	42.367657	NaN	49.692107	-10.930677	NaN	-18.255126
28.314151	17.258177	NaN	30.446654	11.055974	NaN	-2.132503
47.016972	36.741833	NaN	47.920786	10.275140	NaN	-0.903814
53.187872	13.399158	NaN	34.429838	39.788714	NaN	18.758034
28.647392	49.807401	NaN	40.789270	-21.160009	NaN	-12.141878
28.206415	45.600981	NaN	46.753667	-17.394566	NaN	-18.547252
37.491168	43.279123	NaN	52.830315	-5.787955	NaN	-15.339148
36.529049	19.387523	NaN	16.402387	17.141526	NaN	20.126662
46.840568	43.092688	NaN	26.602909	3.747880	NaN	20.237659
40.303835	25.244101	NaN	36.979563	15.059734	NaN	3.324272
29.810067	42.840513	NaN	47.778575	-13.030446	NaN	-17.968509
28.559118	39.688626	NaN	41.586784	-11.129508	NaN	-13.027666
30.276910	32.442916	NaN	31.940052	-2.166006	NaN	-1.663142
39.914157	57.484991	NaN	52.777984	-17.570834	NaN	-12.863827
38.211631	46.236314	NaN	45.252060	-8.024683	NaN	-7.040429
46.609443	23.025762	NaN	45.885105	23.583680	NaN	0.724338
42.877893	62.366005	NaN	64.378534	-19.488112	NaN	-21.500641
45.240118	47.865685	NaN	47.180479	-2.625567	NaN	-1.940361
42.752559	5.203751	NaN	27.033946	37.548808	NaN	15.718613
49.494917	40.526202	NaN	34.788450	8.968714	NaN	14.706467
36.649122	26.585442	NaN	21.550512	10.063680	NaN	15.098610
29.786765	41.987070	NaN	36.723370	-12.200305	NaN	-6.936604
39.188736	44.499927	NaN	52.687023	-5.311192	NaN	-13.498287
36.157789	16.460179	NaN	35.742669	19.697610	NaN	0.415120
52.649353	32.099606	NaN	18.835317	20.549747	NaN	33.814035
49.290261	59.830451	NaN	43.629470	-10.540190	NaN	5.660791
39.013131	51.330423	NaN	50.601577	-12.317292	NaN	-11.588446
30.494129	51.125674	NaN	34.610200	-20.631546	NaN	-4.116071
41.449821	55.881358	NaN	41.458277	-14.431536	NaN	-0.008456
49.131761	36.504139	NaN	46.484324	12.627623	NaN	2.647438
26.475645	35.670741	NaN	27.258792	-9.195097	NaN	-0.783147
35.441674	47.966930	NaN	35.917928	-12.525256	NaN	-0.476254
49.324389	33.014939	NaN	43.225511	16.309450	NaN	6.098877
42.912566	53.021975	NaN	54.694689	-10.109409	NaN	-11.782123
42.397288	27.133359	NaN	22.048602	15.263929	NaN	20.348686
22.385041	23.647152	NaN	29.171132	-1.262111	NaN	-6.786091
55.439638	50.326314	NaN	43.637621	5.113324	NaN	11.802017
36.086183	38.955388	NaN	29.627253	-2.869205	NaN	6.458930
47.182678	50.553567	NaN	45.255595	-3.370889	NaN	1.927083
34.214930	34.669893	NaN	32.797896	-0.454963	NaN	1.417034
35.455918	26.515874	NaN	40.941915	8.940044	NaN	-5.485997
44.528196	44.091917	NaN	44.355615	0.436278	NaN	0.172581
41.270155	28.994061	NaN	40.372084	12.276095	NaN	0.898071
39.011612	28.160515	NaN	29.464004	10.851097	NaN	9.547608
47.851666	38.356897	NaN	50.515245	9.494769	NaN	-2.663579
45.526604	51.764732	NaN	38.892981	-6.238128	NaN	6.633623
44.563009	29.116636	NaN	50.604885	15.446373	NaN	-6.041876
48.474952	53.083257	NaN	46.486852	-4.608305	NaN	1.988100
53.341729	9.520001	NaN	29.067665	43.821728	NaN	24.274065
33.834855	52.573248	NaN	33.405495	-18.738393	NaN	0.429361
55.099143	8.452651	NaN	35.675764	46.646492	NaN	19.423379
41.239310	49.766102	NaN	35.047427	-8.526791	NaN	6.191884
36.228264	31.004931	NaN	38.174283	5.223332	NaN	-1.946019
43.203769	32.659161	NaN	34.565491	10.544609	NaN	8.638279
38.970573	-2.320888	NaN	26.254360	41.291460	NaN	12.716213
36.830718	52.850260	NaN	46.766736	-16.019543	NaN	-9.936019
49.901729	34.545042	NaN	42.758922	15.356687	NaN	7.142806
35.921571	47.960508	NaN	37.336402	-12.038938	NaN	-1.414831
45.055540	19.764339	NaN	27.679020	25.291200	NaN	17.376519
37.609500	30.598333	NaN	33.117801	7.011167	NaN	4.491699
40.240225	8.180343	NaN	28.357288	32.059882	NaN	11.882937
25.849775	44.681308	NaN	55.872193	-18.831533	NaN	-30.022418
37.416837	48.008991	NaN	43.190177	-10.592153	NaN	-5.773340
41.093240	22.460842	NaN	45.015177	18.632398	NaN	-3.921937
35.545699	-0.732608	NaN	0.251979	36.278307	NaN	35.293720
34.932588	45.375011	NaN	53.221085	-10.442422	NaN	-18.288497
41.046387	-2.701639	NaN	6.883706	43.748026	NaN	34.162681
44.634462	31.254859	NaN	25.325988	13.379602	NaN	19.308473
41.629622	47.989989	NaN	49.827403	-6.360367	NaN	-8.197781
44.857842	40.672398	NaN	45.574159	4.185444	NaN	-0.716317
37.357396	11.568555	NaN	27.834106	25.788841	NaN	9.523291
43.644707	23.860669	NaN	28.196350	19.784038	NaN	15.448357
39.628901	66.264246	NaN	64.648949	-26.635345	NaN	-25.020048
43.126474	20.412401	NaN	27.093795	22.714073	NaN	16.032679
46.883311	53.666046	NaN	30.449961	-6.782735	NaN	16.433350
40.661585	42.619749	NaN	36.037550	-1.958164	NaN	4.624035
46.203590	27.899964	NaN	35.110652	18.303626	NaN	11.092938
53.567734	50.158827	NaN	43.903419	3.408906	NaN	9.664315
35.892988	33.842102	NaN	32.091744	2.050886	NaN	3.801244
32.508400	51.143302	NaN	44.551263	-18.634902	NaN	-12.042863
47.696216	57.299019	NaN	46.993584	-9.602803	NaN	0.702632
44.561946	50.264335	NaN	29.700103	-5.702389	NaN	14.861843
48.230921	51.014400	NaN	45.212807	-2.783479	NaN	3.018115
43.519813	40.993975	NaN	52.952276	2.525838	NaN	-9.432463
29.237583	45.674761	NaN	51.819654	-16.437178	NaN	-22.582071
34.108009	0.997365	NaN	10.133084	33.110643	NaN	23.974925
38.199007	43.228355	NaN	45.612989	-5.029348	NaN	-7.413982
33.738518	25.056553	NaN	23.094322	8.681965	NaN	10.644196
36.374823	35.885040	NaN	49.131572	0.489783	NaN	-12.756748
27.116999	68.407884	NaN	66.187054	-41.290885	NaN	-39.070055
45.258197	51.095637	NaN	54.316987	-5.837440	NaN	-9.058790
49.845116	54.209142	NaN	36.874043	-4.364026	NaN	12.971073
31.432372	49.844276	NaN	31.435465	-18.411903	NaN	-0.003093
45.401414	12.230808	NaN	21.934605	33.170606	NaN	23.466809
34.486417	49.003910	NaN	51.746279	-14.517493	NaN	-17.259861
37.837050	38.793046	NaN	35.336476	-0.955996	NaN	2.500574
37.054125	38.931397	NaN	42.487765	-1.877272	NaN	-5.433640
44.704863	59.161248	NaN	56.645703	-14.456385	NaN	-11.940839
49.133428	37.499037	NaN	14.816976	11.634392	NaN	34.316452
41.216092	35.165688	NaN	45.465775	6.050403	NaN	-4.249683
38.856886	44.360211	NaN	50.959852	-5.503325	NaN	-12.102966
40.724933	51.053055	NaN	41.687598	-10.328123	NaN	-0.962665
31.937378	60.569243	NaN	53.123553	-28.631866	NaN	-21.186175
50.136700	33.703938	NaN	47.736584	16.432763	NaN	2.400116
47.904881	20.088738	NaN	-14.845502	27.816143	NaN	62.750383
29.048757	57.007892	NaN	23.780425	-27.959136	NaN	5.268331
39.662136	40.270887	NaN	30.039328	-0.608752	NaN	9.622808
39.794295	36.451762	NaN	43.957203	3.342533	NaN	-4.162907
49.333209	49.829132	NaN	43.173972	-0.495923	NaN	6.159237
40.947044	34.095279	NaN	44.744647	6.851765	NaN	-3.797603
43.269802	34.434002	NaN	42.526980	8.835800	NaN	0.742822
33.409112	24.248222	NaN	26.662891	9.160890	NaN	6.746220
30.766567	34.537440	NaN	50.294494	-3.770873	NaN	-19.527927
42.014224	57.095942	NaN	57.454837	-15.081718	NaN	-15.440613
37.374508	2.396380	NaN	-5.262605	34.978127	NaN	42.637113
51.868444	27.434743	NaN	24.834074	24.433700	NaN	27.034370
44.502794	29.775066	NaN	33.106242	14.727728	NaN	11.396552
32.964203	6.921922	NaN	-5.680433	26.042280	NaN	38.644635
30.370236	35.860314	NaN	32.576147	-5.490077	NaN	-2.205911
42.770314	28.883422	NaN	46.488318	13.886893	NaN	-3.718004
39.271032	36.137842	NaN	31.769990	3.133190	NaN	7.501042
53.011480	35.652467	NaN	31.848385	17.359013	NaN	21.163095
40.417104	41.294578	NaN	32.179227	-0.877475	NaN	8.237877
41.488268	37.094411	NaN	29.330352	4.393857	NaN	12.157917
42.048356	55.864342	NaN	57.361969	-13.815986	NaN	-15.313613
45.056326	44.307570	NaN	47.636161	0.748756	NaN	-2.579836
29.161992	29.273823	NaN	38.243055	-0.111830	NaN	-9.081062
39.267473	35.812735	NaN	35.519149	3.454738	NaN	3.748324
29.702939	56.459483	NaN	45.563632	-26.756544	NaN	-15.860693
38.017555	52.147623	NaN	46.632850	-14.130068	NaN	-8.615295
41.868694	37.231131	NaN	43.448536	4.637563	NaN	-1.579842
28.591103	34.805745	NaN	22.697829	-6.214642	NaN	5.893274
50.289247	50.941292	NaN	41.594344	-0.652045	NaN	8.694903
20.221948	45.065961	NaN	41.643373	-24.844014	NaN	-21.421425
29.530524	14.506145	NaN	45.112125	15.024379	NaN	-15.581601
25.169960	43.697734	NaN	39.372502	-18.527774	NaN	-14.202541
32.338790	38.951573	NaN	48.336473	-6.612783	NaN	-15.997683
49.260926	45.960767	NaN	55.885431	3.300160	NaN	-6.624505
39.047423	12.856484	NaN	19.761373	26.190939	NaN	19.286050
45.714263	26.242018	NaN	8.345585	19.472245	NaN	37.368678
41.758088	42.796524	NaN	46.438069	-1.038435	NaN	-4.679981
48.650110	52.132713	NaN	58.625544	-3.482602	NaN	-9.975434
31.551562	50.329129	NaN	57.176390	-18.777567	NaN	-25.624828
45.900605	50.048698	NaN	51.046163	-4.148093	NaN	-5.145558
38.413191	54.485223	NaN	49.346646	-16.072032	NaN	-10.933455
17.358089	34.688858	NaN	49.607822	-17.330769	NaN	-32.249733
49.320397	32.765770	NaN	36.580970	16.554627	NaN	12.739427
35.279105	19.774688	NaN	9.128296	15.504418	NaN	26.150809
42.761437	19.831166	NaN	20.162849	22.930270	NaN	22.598587
27.251884	12.595376	NaN	24.218414	14.656508	NaN	3.033470
44.125282	53.130282	NaN	44.084706	-9.005000	NaN	0.040576
49.571114	56.202463	NaN	54.474883	-6.631350	NaN	-4.903769
40.059014	72.270953	NaN	55.565176	-32.211939	NaN	-15.506162
35.310580	44.590981	NaN	18.933076	-9.280401	NaN	16.377504
39.574444	47.497241	NaN	57.496678	-7.922796	NaN	-17.922233
47.714018	32.635781	NaN	18.019639	15.078237	NaN	29.694379
53.115002	27.319034	NaN	33.750572	25.795968	NaN	19.364430
52.461213	29.336207	NaN	30.401291	23.125005	NaN	22.059922
30.387613	54.081128	NaN	45.694817	-23.693516	NaN	-15.307205
39.058982	34.936045	NaN	26.604819	4.122937	NaN	12.454163
43.654284	58.974547	NaN	50.199714	-15.320263	NaN	-6.545430
50.309516	32.874667	NaN	31.419718	17.434849	NaN	18.889799
41.949284	3.136500	NaN	12.583141	38.812785	NaN	29.366143
33.237119	50.952005	NaN	43.290879	-17.714886	NaN	-10.053761
34.511852	20.329773	NaN	26.723941	14.182079	NaN	7.787910
36.647832	26.426995	NaN	27.576456	10.220838	NaN	9.071376
42.026875	37.213435	NaN	21.930991	4.813441	NaN	20.095885
47.180421	23.895099	NaN	39.065796	23.285322	NaN	8.114624
39.333047	64.584095	NaN	56.795986	-25.251048	NaN	-17.462940
39.529627	27.226278	NaN	18.701491	12.303349	NaN	20.828136
26.032079	53.132065	NaN	50.303103	-27.099986	NaN	-24.271024
34.035387	42.607875	NaN	43.309749	-8.572489	NaN	-9.274362
32.553943	37.869576	NaN	42.382341	-5.315632	NaN	-9.828397
34.801076	5.963069	NaN	33.255173	28.838007	NaN	1.545903
39.836855	10.827234	NaN	23.477176	29.009621	NaN	16.359680
43.705416	30.335735	NaN	29.744527	13.369680	NaN	13.960889
44.528095	34.691297	NaN	51.421317	9.836798	NaN	-6.893221
41.396297	32.841818	NaN	42.260574	8.554479	NaN	-0.864277
38.879673	34.341240	NaN	42.810939	4.538433	NaN	-3.931266
30.043264	23.641413	NaN	27.067420	6.401851	NaN	2.975844
45.430463	33.244680	NaN	42.054566	12.185783	NaN	3.375897
40.310286	1.725712	NaN	17.497678	38.584574	NaN	22.812607
50.512099	40.778768	NaN	25.666002	9.733330	NaN	24.846097
40.833843	65.777737	NaN	54.427313	-24.943894	NaN	-13.593469
35.319814	48.365185	NaN	55.827973	-13.045372	NaN	-20.508160
41.099763	38.685775	NaN	34.404539	2.413988	NaN	6.695224
34.036018	45.160573	NaN	31.606679	-11.124555	NaN	2.429339
48.233473	65.274143	NaN	59.854524	-17.040670	NaN	-11.621051
34.205796	42.867387	NaN	53.831353	-8.661592	NaN	-19.625558
35.264916	-0.529802	NaN	28.846083	35.794718	NaN	6.418832
46.810629	26.807192	NaN	54.016004	20.003438	NaN	-7.205375
41.222168	39.768869	NaN	37.558205	1.453299	NaN	3.663964
38.719630	33.139609	NaN	51.782134	5.580022	NaN	-13.062503
46.675335	28.549908	NaN	38.046900	18.125427	NaN	8.628435
30.754009	20.596892	NaN	31.024275	10.157117	NaN	-0.270266
44.384789	41.755824	NaN	50.346124	2.628965	NaN	-5.961335
38.173087	55.770025	NaN	35.815557	-17.596938	NaN	2.357530
41.454091	52.419852	NaN	40.427160	-10.965761	NaN	1.026931
42.243846	45.516071	NaN	46.006160	-3.272225	NaN	-3.762314
42.118548	49.527777	NaN	46.092079	-7.409229	NaN	-3.973531
38.456640	50.193139	NaN	58.986766	-11.736499	NaN	-20.530126
49.352425	46.114718	NaN	53.440902	3.237707	NaN	-4.088477
36.835063	23.866825	NaN	34.362279	12.968238	NaN	2.472783
43.740961	37.762470	NaN	34.787886	5.978492	NaN	8.953075
36.942816	63.231161	NaN	63.732536	-26.288345	NaN	-26.789720
45.175151	10.239838	NaN	14.904377	34.935313	NaN	30.270774
38.816879	43.414957	NaN	46.353247	-4.598078	NaN	-7.536368
43.594542	49.617761	NaN	47.557422	-6.023218	NaN	-3.962880
26.323288	19.016452	NaN	39.354560	7.306836	NaN	-13.031272
25.440507	42.584377	NaN	37.820916	-17.143871	NaN	-12.380410
34.444076	50.800954	NaN	46.344861	-16.356878	NaN	-11.900785
30.152408	30.221039	NaN	14.316654	-0.068631	NaN	15.835753
44.287758	16.981411	NaN	21.612983	27.306347	NaN	22.674775
33.101026	56.790790	NaN	44.887548	-23.689765	NaN	-11.786522
42.495696	31.214164	NaN	36.205107	11.281532	NaN	6.290588
41.142630	37.049233	NaN	51.845356	4.093397	NaN	-10.702725
54.129750	56.046781	NaN	47.923676	-1.917031	NaN	6.206074
37.189955	73.985924	NaN	62.158571	-36.795970	NaN	-24.968616
43.809573	56.873366	NaN	55.442607	-13.063793	NaN	-11.633033
34.285304	1.834474	NaN	29.180337	32.450830	NaN	5.104967
30.933074	46.992525	NaN	48.508600	-16.059451	NaN	-17.575526
41.686449	20.900109	NaN	44.365618	20.786339	NaN	-2.679169
41.451350	48.930275	NaN	43.537218	-7.478924	NaN	-2.085868
56.612704	51.914125	NaN	47.548953	4.698580	NaN	9.063752
52.141570	55.621603	NaN	54.213811	-3.480033	NaN	-2.072241
46.780029	33.119228	NaN	44.007029	13.660802	NaN	2.773000
31.922663	45.194531	NaN	54.825350	-13.271868	NaN	-22.902686
54.436244	37.599234	NaN	32.983779	16.837010	NaN	21.452465
40.457619	33.266222	NaN	58.291377	7.191396	NaN	-17.833759
39.370597	39.340067	NaN	45.619992	0.030530	NaN	-6.249395
28.195565	54.726519	NaN	50.036899	-26.530953	NaN	-21.841334
45.663146	44.263383	NaN	60.579402	1.399762	NaN	-14.916256
32.120614	9.095821	NaN	7.560518	23.024793	NaN	24.560095
34.416446	51.084501	NaN	46.441559	-16.668055	NaN	-12.025113
57.021042	47.940612	NaN	27.542158	9.080430	NaN	29.478884
46.840923	12.491757	NaN	35.294144	34.349166	NaN	11.546779
40.016254	19.250685	NaN	12.126556	20.765569	NaN	27.889698
44.081735	35.544570	NaN	50.109069	8.537164	NaN	-6.027334
40.299138	63.987264	NaN	69.162071	-23.688126	NaN	-28.862933
40.613458	39.142010	NaN	42.766426	1.471448	NaN	-2.152969
32.643446	50.971587	NaN	39.536160	-18.328141	NaN	-6.892714
23.870040	33.013329	NaN	33.237587	-9.143289	NaN	-9.367547
27.869920	55.144488	NaN	54.626094	-27.274568	NaN	-26.756175
32.657685	9.782164	NaN	0.886583	22.875522	NaN	31.771102
43.974508	46.872199	NaN	47.132905	-2.897691	NaN	-3.158397
32.865462	43.498381	NaN	46.900121	-10.632919	NaN	-14.034658
27.499559	45.989505	NaN	28.523760	-18.489947	NaN	-1.024202
47.105518	24.643855	NaN	43.899858	22.461663	NaN	3.205660
48.690225	11.963575	NaN	25.931133	36.726651	NaN	22.759092
41.642117	64.741966	NaN	48.300315	-23.099849	NaN	-6.658198
46.256768	48.139022	NaN	37.392010	-1.882253	NaN	8.864759
25.143564	34.538937	NaN	21.528282	-9.395373	NaN	3.615282
46.028932	61.279009	NaN	45.454150	-15.250077	NaN	0.574782
42.258330	39.236644	NaN	18.132638	3.021686	NaN	24.125691
47.655343	17.197149	NaN	42.007092	30.458194	NaN	5.648251
44.014011	43.825781	NaN	31.222157	0.188230	NaN	12.791854
45.941889	41.903491	NaN	41.192515	4.038398	NaN	4.749374
45.100749	47.613657	NaN	49.180381	-2.512908	NaN	-4.079631
31.427104	56.408499	NaN	54.255230	-24.981395	NaN	-22.828126
44.955241	41.013918	NaN	43.570256	3.941323	NaN	1.384985
14.475119	18.325958	NaN	7.398783	-3.850838	NaN	7.076336
45.200005	37.719251	NaN	36.661718	7.480754	NaN	8.538287
39.560211	46.762744	NaN	43.359910	-7.202533	NaN	-3.799699
39.683864	28.861782	NaN	33.694473	10.822082	NaN	5.989391
42.965319	30.344236	NaN	24.156916	12.621083	NaN	18.808403
39.372916	-3.447622	NaN	8.750757	42.820538	NaN	30.622159
38.554871	20.645664	NaN	28.484975	17.909206	NaN	10.069896
35.301210	36.740686	NaN	35.799583	-1.439476	NaN	-0.498372
54.901897	19.643164	NaN	15.994024	35.258733	NaN	38.907873
48.984636	53.140568	NaN	50.633317	-4.155932	NaN	-1.648681
30.326216	41.528604	NaN	48.642452	-11.202388	NaN	-18.316236
34.697149	17.401226	NaN	1.818510	17.295923	NaN	32.878639
42.761461	50.647816	NaN	41.114898	-7.886355	NaN	1.646563
52.217149	53.161759	NaN	48.027582	-0.944610	NaN	4.189567
39.198241	27.035280	NaN	25.075972	12.162962	NaN	14.122269
51.086671	22.753507	NaN	42.321669	28.333164	NaN	8.765002
36.924342	-10.047505	NaN	11.544106	46.971847	NaN	25.380236
28.248180	-2.515363	NaN	21.815432	30.763542	NaN	6.432748
36.660868	44.164039	NaN	45.899304	-7.503171	NaN	-9.238436
45.000198	-22.476237	NaN	2.504438	67.476435	NaN	42.495760
29.917854	40.196108	NaN	51.338926	-10.278254	NaN	-21.421072
35.902087	19.548921	NaN	31.572435	16.353166	NaN	4.329652
49.007196	47.061140	NaN	40.951464	1.946056	NaN	8.055732
47.423750	57.345675	NaN	58.000899	-9.921925	NaN	-10.577149
42.596197	32.338289	NaN	34.952404	10.257908	NaN	7.643793
49.116584	19.300923	NaN	28.271065	29.815661	NaN	20.845519
32.002553	55.036957	NaN	60.037482	-23.034404	NaN	-28.034929
49.209353	68.072457	NaN	53.633825	-18.863105	NaN	-4.424472
39.829678	47.493400	NaN	50.923275	-7.663723	NaN	-11.093597
48.969343	-2.076626	NaN	7.470445	51.045969	NaN	41.498898
35.762374	45.941788	NaN	27.321521	-10.179415	NaN	8.440853
23.535790	46.725376	NaN	27.718628	-23.189586	NaN	-4.182838
47.340095	32.841694	NaN	39.407423	14.498401	NaN	7.932672
46.376986	34.187480	NaN	36.971945	12.189505	NaN	9.405040
34.053387	55.315892	NaN	56.658645	-21.262505	NaN	-22.605258
45.692513	48.044288	NaN	43.849706	-2.351775	NaN	1.842807
53.236041	50.260208	NaN	57.042489	2.975833	NaN	-3.806448
44.383957	46.138299	NaN	50.550545	-1.754342	NaN	-6.166588
41.222535	53.562428	NaN	63.341300	-12.339893	NaN	-22.118765
49.365610	26.648070	NaN	12.668008	22.717540	NaN	36.697602
49.383688	29.199949	NaN	47.997031	20.183739	NaN	1.386658
36.544080	60.716373	NaN	56.036012	-24.172293	NaN	-19.491931
33.390017	38.331373	NaN	31.727197	-4.941355	NaN	1.662820
37.025848	43.282333	NaN	47.133973	-6.256485	NaN	-10.108125
39.082914	21.346852	NaN	30.482904	17.736063	NaN	8.600011
32.377475	42.943199	NaN	52.978113	-10.565724	NaN	-20.600638
30.098186	29.096886	NaN	25.408100	1.001300	NaN	4.690085
42.780515	16.661363	NaN	37.438551	26.119151	NaN	5.341964
39.322936	11.506670	NaN	44.677900	27.816266	NaN	-5.354965
38.648152	33.139106	NaN	33.154719	5.509046	NaN	5.493433
34.822737	38.952050	NaN	45.374527	-4.129313	NaN	-10.551790
45.583546	51.647703	NaN	37.261479	-6.064157	NaN	8.322066
35.577731	53.996507	NaN	43.754006	-18.418776	NaN	-8.176275
34.481028	41.175640	NaN	38.843765	-6.694612	NaN	-4.362737
39.205894	48.248425	NaN	25.537473	-9.042530	NaN	13.668421
44.591853	59.689970	NaN	36.220246	-15.098117	NaN	8.371607
29.923525	51.541592	NaN	48.841999	-21.618067	NaN	-18.918473
37.843171	47.507345	NaN	55.720425	-9.664174	NaN	-17.877254
44.277710	57.344250	NaN	53.856721	-13.066541	NaN	-9.579011
41.260701	50.197535	NaN	56.655738	-8.936833	NaN	-15.395037
43.470137	38.869854	NaN	38.028441	4.600282	NaN	5.441696
36.082650	29.190413	NaN	31.338489	6.892237	NaN	4.744162
44.173307	12.093583	NaN	16.529280	32.079724	NaN	27.644027
37.688586	35.663049	NaN	22.784219	2.025537	NaN	14.904367
41.916918	39.165139	NaN	52.559372	2.751779	NaN	-10.642454
32.795023	47.493096	NaN	40.507075	-14.698072	NaN	-7.712052
44.276606	55.583873	NaN	45.425398	-11.307267	NaN	-1.148792
46.421226	42.679581	NaN	48.594414	3.741644	NaN	-2.173188
45.668622	58.942471	NaN	61.000372	-13.273848	NaN	-15.331750
36.909052	40.653865	NaN	41.744317	-3.744813	NaN	-4.835265
30.296882	38.314074	NaN	29.014728	-8.017192	NaN	1.282154
39.558228	46.008347	NaN	53.557033	-6.450119	NaN	-13.998805
48.878298	43.470659	NaN	43.032574	5.407639	NaN	5.845725
32.278366	31.365270	NaN	27.961301	0.913096	NaN	4.317065
41.579880	50.503305	NaN	45.275062	-8.923426	NaN	-3.695182
52.470304	29.364638	NaN	21.258039	23.105666	NaN	31.212265
39.477523	48.957599	NaN	53.044750	-9.480076	NaN	-13.567228
39.174016	70.760768	NaN	61.606129	-31.586751	NaN	-22.432113
46.700411	32.585665	NaN	40.684934	14.114745	NaN	6.015477
40.197962	2.243825	NaN	7.882704	37.954138	NaN	32.315258
39.596074	53.889533	NaN	54.774455	-14.293459	NaN	-15.178381
40.428833	25.898937	NaN	34.231104	14.529896	NaN	6.197728
46.524971	41.243014	NaN	37.658482	5.281956	NaN	8.866489
40.058807	50.492764	NaN	34.085980	-10.433957	NaN	5.972827
45.550063	27.262704	NaN	44.712550	18.287358	NaN	0.837513
41.798538	17.671983	NaN	42.366982	24.126555	NaN	-0.568444
49.918954	57.697080	NaN	55.260246	-7.778127	NaN	-5.341292
46.096677	57.636784	NaN	59.437161	-11.540107	NaN	-13.340483
40.336255	-7.084457	NaN	29.840523	47.420712	NaN	10.495732
48.984260	53.566312	NaN	45.533674	-4.582052	NaN	3.450585
42.269738	32.698567	NaN	44.628139	9.571171	NaN	-2.358401
45.616664	25.626232	NaN	7.884772	19.990432	NaN	37.731893
37.587978	61.980444	NaN	50.580136	-24.392466	NaN	-12.992157
27.966625	19.438420	NaN	17.895476	8.528205	NaN	10.071149
41.834732	36.310611	NaN	38.281596	5.524120	NaN	3.553136
45.848969	46.337404	NaN	44.992758	-0.488435	NaN	0.856211
49.524021	42.731343	NaN	43.978681	6.792678	NaN	5.545340
29.039681	0.602871	NaN	21.088788	28.436810	NaN	7.950894
32.717105	55.002242	NaN	60.039896	-22.285137	NaN	-27.322791
38.385900	55.441380	NaN	47.660573	-17.055480	NaN	-9.274673
35.505076	52.802001	NaN	45.946271	-17.296926	NaN	-10.441195
42.696355	56.006333	NaN	41.203181	-13.309978	NaN	1.493174
44.979365	60.495964	NaN	47.320678	-15.516599	NaN	-2.341312
44.399741	32.241284	NaN	34.415940	12.158457	NaN	9.983801
36.633492	2.194703	NaN	38.341556	34.438789	NaN	-1.708064
44.143490	54.744408	NaN	39.391045	-10.600918	NaN	4.752445
41.147250	22.072477	NaN	29.229432	19.074772	NaN	11.917818
32.734073	48.483687	NaN	26.994500	-15.749614	NaN	5.739573
28.274357	47.576194	NaN	39.248837	-19.301837	NaN	-10.974480
41.646887	49.255418	NaN	40.525568	-7.608531	NaN	1.121319
38.331964	-8.919262	NaN	29.045632	47.251226	NaN	9.286332
51.847710	45.525120	NaN	44.060231	6.322590	NaN	7.787479
42.515232	61.477078	NaN	51.183477	-18.961847	NaN	-8.668245
39.413041	-12.046979	NaN	25.460034	51.460020	NaN	13.953007
39.850865	36.771761	NaN	44.453042	3.079104	NaN	-4.602177
36.418915	20.178334	NaN	36.525213	16.240582	NaN	-0.106297
40.247310	37.379146	NaN	34.600790	2.868163	NaN	5.646520
47.289283	25.641005	NaN	28.359186	21.648278	NaN	18.930097
50.472179	51.764828	NaN	45.441689	-1.292649	NaN	5.030489
45.223030	33.672687	NaN	33.531736	11.550344	NaN	11.691294
43.691039	45.275404	NaN	44.967758	-1.584365	NaN	-1.276719
44.969202	17.621422	NaN	24.064682	27.347780	NaN	20.904520
45.853340	42.444594	NaN	34.848260	3.408746	NaN	11.005080
40.446639	23.002746	NaN	39.430688	17.443893	NaN	1.015951
41.853022	18.660580	NaN	46.496753	23.192442	NaN	-4.643731
48.688838	54.493433	NaN	57.375953	-5.804595	NaN	-8.687115
29.024943	34.194587	NaN	21.679092	-5.169644	NaN	7.345851
49.587730	53.153135	NaN	51.055621	-3.565405	NaN	-1.467891
46.244496	37.718987	NaN	39.583096	8.525509	NaN	6.661400
36.994781	26.587323	NaN	40.141926	10.407457	NaN	-3.147145
27.926758	42.235216	NaN	46.571541	-14.308458	NaN	-18.644783
44.463547	19.227735	NaN	24.878646	25.235811	NaN	19.584901
50.093340	30.607484	NaN	47.862324	19.485856	NaN	2.231016
56.152962	56.237447	NaN	58.044279	-0.084485	NaN	-1.891316
30.478287	16.458149	NaN	17.709822	14.020138	NaN	12.768465
24.452750	55.578280	NaN	53.572476	-31.125530	NaN	-29.119726
42.180169	33.432254	NaN	8.462905	8.747915	NaN	33.717264
39.759774	28.840561	NaN	32.551194	10.919213	NaN	7.208580
50.672595	23.760473	NaN	16.157494	26.912122	NaN	34.515100
42.151073	-8.184514	NaN	26.076056	50.335586	NaN	16.075017
32.771602	10.088923	NaN	28.420398	22.682678	NaN	4.351204
44.071799	41.129792	NaN	45.525011	2.942007	NaN	-1.453212
51.252662	33.328135	NaN	21.395710	17.924527	NaN	29.856951
33.288563	38.479531	NaN	38.196380	-5.190968	NaN	-4.907817
43.083331	42.195843	NaN	44.333331	0.887488	NaN	-1.250000
30.952402	31.116430	NaN	39.746406	-0.164029	NaN	-8.794005
48.430298	53.494127	NaN	35.929893	-5.063828	NaN	12.500406
40.298404	30.799795	NaN	45.829060	9.498610	NaN	-5.530656
44.798084	11.696497	NaN	-13.965876	33.101587	NaN	58.763959
39.770413	61.704441	NaN	61.431957	-21.934029	NaN	-21.661545
40.969563	38.151483	NaN	33.455114	2.818080	NaN	7.514449
46.981457	18.665449	NaN	10.333884	28.316009	NaN	36.647573
37.705963	36.334164	NaN	20.107343	1.371799	NaN	17.598620
34.742428	32.890118	NaN	30.200375	1.852309	NaN	4.542053
39.406429	24.881061	NaN	42.188229	14.525368	NaN	-2.781799
28.105355	52.124931	NaN	53.743519	-24.019576	NaN	-25.638164
45.630052	44.566480	NaN	32.979916	1.063572	NaN	12.650136
38.883882	61.666415	NaN	49.394624	-22.782533	NaN	-10.510742
39.221029	42.023329	NaN	46.572185	-2.802300	NaN	-7.351156
38.177301	35.457562	NaN	38.074824	2.719739	NaN	0.102477
38.829176	37.941048	NaN	53.457621	0.888128	NaN	-14.628445
25.948024	26.088414	NaN	39.568910	-0.140390	NaN	-13.620886
43.197073	50.395752	NaN	50.270283	-7.198680	NaN	-7.073210
18.334508	56.368349	NaN	43.640847	-38.033841	NaN	-25.306339
35.101124	34.790959	NaN	55.281427	0.310165	NaN	-20.180304
46.281366	13.737274	NaN	10.037540	32.544092	NaN	36.243826
40.927334	28.873933	NaN	31.254900	12.053401	NaN	9.672433
47.351842	23.358781	NaN	23.083682	23.993060	NaN	24.268160
20.906260	14.339930	NaN	32.384267	6.566330	NaN	-11.478007
47.577848	47.875070	NaN	28.123451	-0.297222	NaN	19.454397
43.679163	49.028784	NaN	29.955736	-5.349621	NaN	13.723427
40.631706	57.994032	NaN	53.784757	-17.362326	NaN	-13.153051
34.157250	52.712660	NaN	45.127875	-18.555410	NaN	-10.970625
39.163833	21.880181	NaN	11.629686	17.283652	NaN	27.534147
41.393298	44.432935	NaN	37.163151	-3.039637	NaN	4.230147
39.717775	24.734976	NaN	28.301041	14.982799	NaN	11.416733
40.572893	51.038577	NaN	58.583401	-10.465684	NaN	-18.010508
37.494302	40.265161	NaN	40.723350	-2.770859	NaN	-3.229048
36.742900	47.047814	NaN	61.462896	-10.304914	NaN	-24.719996
45.952851	20.317520	NaN	51.815412	25.635331	NaN	-5.862562
29.554075	57.155942	NaN	46.269233	-27.601867	NaN	-16.715157
42.337319	21.285817	NaN	30.061257	21.051502	NaN	12.276062
24.125909	64.099520	NaN	55.598163	-39.973612	NaN	-31.472254
45.114500	38.055791	NaN	36.993413	7.058709	NaN	8.121087
37.445268	24.749614	NaN	47.102094	12.695653	NaN	-9.656826
40.232843	36.479744	NaN	25.300116	3.753098	NaN	14.932726
17.972546	60.962207	NaN	54.200324	-42.989660	NaN	-36.227777
41.218317	38.904966	NaN	49.948310	2.313350	NaN	-8.729993
43.018540	21.025465	NaN	40.980848	21.993075	NaN	2.037693
50.219302	50.625687	NaN	55.528396	-0.406385	NaN	-5.309094
35.338792	-5.329654	NaN	-12.993136	40.668447	NaN	48.331929
38.084560	39.590686	NaN	43.507301	-1.506126	NaN	-5.422741
37.807188	36.602364	NaN	26.771122	1.204824	NaN	11.036066
37.490762	19.171190	NaN	32.032339	18.319572	NaN	5.458422
37.947280	60.909305	NaN	60.760184	-22.962025	NaN	-22.812904
50.469145	27.008967	NaN	34.057582	23.460177	NaN	16.411563
45.817154	60.289754	NaN	62.892948	-14.472600	NaN	-17.075793
38.487367	9.072249	NaN	24.272799	29.415117	NaN	14.214567
46.059664	47.810562	NaN	53.340129	-1.750898	NaN	-7.280465
37.091854	11.497151	NaN	12.704234	25.594704	NaN	24.387621
30.436485	69.343979	NaN	57.643016	-38.907494	NaN	-27.206532
37.334795	44.027586	NaN	49.920403	-6.692791	NaN	-12.585608
43.888184	2.845129	NaN	42.217080	41.043055	NaN	1.671104
41.540507	6.972365	NaN	35.265741	34.568143	NaN	6.274766
34.847724	37.038303	NaN	42.444468	-2.190579	NaN	-7.596744
44.969187	0.767421	NaN	19.678492	44.201767	NaN	25.290696
27.568188	24.432773	NaN	34.103821	3.135415	NaN	-6.535633
46.422695	-9.276629	NaN	13.630564	55.699324	NaN	32.792131
42.616538	40.992102	NaN	36.377396	1.624436	NaN	6.239142
43.701185	73.739460	NaN	42.390552	-30.038275	NaN	1.310633
18.383027	44.534201	NaN	24.107066	-26.151173	NaN	-5.724038
47.787717	3.143149	NaN	35.240298	44.644568	NaN	12.547418
41.004897	32.663145	NaN	22.456316	8.341752	NaN	18.548582
36.589363	37.705140	NaN	41.326441	-1.115777	NaN	-4.737079
41.165870	27.045005	NaN	32.661175	14.120865	NaN	8.504695
33.529475	40.721914	NaN	30.304825	-7.192439	NaN	3.224650
26.736001	29.213578	NaN	34.005803	-2.477578	NaN	-7.269802
43.753562	57.616788	NaN	48.240567	-13.863226	NaN	-4.487006
25.592215	39.423947	NaN	43.821927	-13.831732	NaN	-18.229712
33.883081	57.030719	NaN	58.477470	-23.147638	NaN	-24.594389
30.363564	18.502563	NaN	24.047511	11.861001	NaN	6.316053
48.014165	57.962319	NaN	37.942819	-9.948154	NaN	10.071346
36.413562	13.523428	NaN	40.194601	22.890134	NaN	-3.781039
28.148608	56.081874	NaN	59.767900	-27.933266	NaN	-31.619292
39.257519	60.618777	NaN	53.547859	-21.361258	NaN	-14.290340
35.870108	38.223400	NaN	40.827694	-2.353292	NaN	-4.957587
39.853599	51.388555	NaN	55.742906	-11.534956	NaN	-15.889307
37.466413	44.725726	NaN	34.733205	-7.259313	NaN	2.733207
47.626383	23.359303	NaN	22.605875	24.267081	NaN	25.020508
44.633716	40.697923	NaN	38.244879	3.935792	NaN	6.388836
37.062393	57.557466	NaN	54.984926	-20.495072	NaN	-17.922533
37.183236	45.654954	NaN	41.773178	-8.471717	NaN	-4.589941
43.980012	40.545785	NaN	43.534907	3.434228	NaN	0.445106
47.989337	36.862942	NaN	33.308332	11.126395	NaN	14.681005
45.749075	37.639022	NaN	42.052027	8.110053	NaN	3.697048
29.779000	39.487269	NaN	29.438347	-9.708269	NaN	0.340653
37.068724	53.969498	NaN	58.972856	-16.900774	NaN	-21.904131
34.985062	55.559207	NaN	50.387911	-20.574145	NaN	-15.402849
42.422407	41.351314	NaN	27.921868	1.071093	NaN	14.500540
38.569133	6.496724	NaN	28.281324	32.072409	NaN	10.287810
35.814047	35.216853	NaN	57.373430	0.597194	NaN	-21.559383
37.921063	36.549809	NaN	36.484438	1.371255	NaN	1.436626
40.186918	18.684557	NaN	-0.124457	21.502362	NaN	40.311376
43.209710	56.334839	NaN	48.420893	-13.125129	NaN	-5.211183
30.504979	50.012601	NaN	57.664623	-19.507621	NaN	-27.159644
41.544961	49.438021	NaN	51.485892	-7.893060	NaN	-9.940931
50.349069	55.317858	NaN	51.014923	-4.968789	NaN	-0.665855
50.854808	24.054641	NaN	9.749772	26.800168	NaN	41.105036
40.547801	43.538977	NaN	40.162389	-2.991176	NaN	0.385412
49.832099	23.170040	NaN	24.470538	26.662059	NaN	25.361561
43.777467	39.929109	NaN	40.835000	3.848358	NaN	2.942467
33.029191	65.155234	NaN	48.282616	-32.126043	NaN	-15.253424
41.966454	65.285876	NaN	54.674951	-23.319423	NaN	-12.708497
31.779118	39.023546	NaN	34.008435	-7.244428	NaN	-2.229317
47.928401	22.804542	NaN	31.528951	25.123859	NaN	16.399450
48.598201	60.211307	NaN	53.003545	-11.613106	NaN	-4.405344
38.819973	53.162533	NaN	51.406005	-14.342560	NaN	-12.586031
33.412558	15.979097	NaN	33.897341	17.433461	NaN	-0.484783
49.898851	4.406235	NaN	21.388480	45.492617	NaN	28.510372
33.637435	37.593566	NaN	51.341683	-3.956130	NaN	-17.704248
53.768360	34.147364	NaN	40.934181	19.620996	NaN	12.834179
39.247872	4.564633	NaN	31.909413	34.683239	NaN	7.338459
48.114970	59.400501	NaN	59.773179	-11.285531	NaN	-11.658209
49.451839	34.131226	NaN	19.065036	15.320613	NaN	30.386803
12.126291	42.213270	NaN	49.578883	-30.086978	NaN	-37.452592
39.952196	58.305077	NaN	54.092224	-18.352881	NaN	-14.140029
51.037781	35.909513	NaN	42.592522	15.128268	NaN	8.445259
39.413210	22.404671	NaN	41.154819	17.008539	NaN	-1.741609
30.580716	58.467026	NaN	50.195464	-27.886310	NaN	-19.614748
37.155681	33.232664	NaN	26.260520	3.923017	NaN	10.895162
41.368102	29.241411	NaN	23.762452	12.126691	NaN	17.605650
39.887121	46.671305	NaN	41.693790	-6.784183	NaN	-1.806668
47.210357	38.471692	NaN	49.223529	8.738665	NaN	-2.013172
39.205057	-23.979742	NaN	27.405401	63.184799	NaN	11.799656
51.581089	7.851656	NaN	24.960119	43.729433	NaN	26.620970
38.951659	45.664909	NaN	37.218258	-6.713251	NaN	1.733401
48.000976	3.996615	NaN	14.588772	44.004361	NaN	33.412204
39.733724	38.802137	NaN	49.368627	0.931588	NaN	-9.634903
38.376819	44.815191	NaN	24.445542	-6.438372	NaN	13.931277
44.796553	33.453531	NaN	-11.293072	11.343021	NaN	56.089625
33.329383	16.217610	NaN	8.817338	17.111773	NaN	24.512046
26.055498	71.957857	NaN	62.534745	-45.902359	NaN	-36.479247
44.214507	9.878817	NaN	35.441615	34.335690	NaN	8.772892
37.221474	33.324326	NaN	41.233698	3.897148	NaN	-4.012224
48.173288	53.737418	NaN	42.917971	-5.564130	NaN	5.255317
48.571377	53.591470	NaN	43.715058	-5.020093	NaN	4.856319
37.346937	32.285355	NaN	17.926989	5.061582	NaN	19.419948
34.200310	44.670109	NaN	28.489603	-10.469798	NaN	5.710708
49.934411	48.635982	NaN	36.146096	1.298428	NaN	13.788315
37.355283	40.953605	NaN	28.755182	-3.598322	NaN	8.600101
38.294867	52.217436	NaN	37.104145	-13.922569	NaN	1.190722
36.473325	42.450400	NaN	56.280090	-5.977076	NaN	-19.806766
44.604085	41.864049	NaN	26.547174	2.740037	NaN	18.056912
43.535369	1.980143	NaN	20.773199	41.555225	NaN	22.762169
24.539053	34.023852	NaN	42.046496	-9.484799	NaN	-17.507442
48.454801	31.028716	NaN	27.201010	17.426085	NaN	21.253791
40.827916	23.292762	NaN	21.816205	17.535153	NaN	19.011711
51.410989	34.884432	NaN	55.407463	16.526557	NaN	-3.996474
42.577543	40.914559	NaN	43.945432	1.662984	NaN	-1.367890
46.485139	38.075938	NaN	48.122278	8.409201	NaN	-1.637139
53.841187	21.724585	NaN	27.337052	32.116602	NaN	26.504135
41.942673	36.800469	NaN	29.864531	5.142204	NaN	12.078142
51.183722	40.437566	NaN	32.064315	10.746156	NaN	19.119408
37.545375	55.092934	NaN	27.446378	-17.547559	NaN	10.098996
50.887886	20.655531	NaN	40.614725	30.232356	NaN	10.273161
47.639180	55.007355	NaN	47.159343	-7.368175	NaN	0.479837
50.461054	39.582187	NaN	38.316220	10.878867	NaN	12.144834
26.077742	45.939436	NaN	29.606824	-19.861694	NaN	-3.529081
36.719515	63.342907	NaN	64.027581	-26.623392	NaN	-27.308066
35.798404	20.749199	NaN	41.335945	15.049205	NaN	-5.537541
48.982637	42.927859	NaN	38.217321	6.054779	NaN	10.765316
33.238843	44.946090	NaN	44.580362	-11.707247	NaN	-11.341518
26.581041	31.237073	NaN	26.983630	-4.656031	NaN	-0.402589
46.248099	29.258460	NaN	40.380958	16.989639	NaN	5.867141
50.059540	13.241381	NaN	31.067682	36.818159	NaN	18.991858
29.454588	52.730282	NaN	27.737152	-23.275694	NaN	1.717436
43.627108	53.326043	NaN	46.309930	-9.698935	NaN	-2.682822
41.779547	46.974888	NaN	22.132901	-5.195341	NaN	19.646646
43.589145	43.160040	NaN	31.272466	0.429105	NaN	12.316679
38.043532	61.135001	NaN	59.271650	-23.091469	NaN	-21.228119
42.212858	49.570454	NaN	39.923498	-7.357595	NaN	2.289360
25.802701	38.956322	NaN	50.446494	-13.153621	NaN	-24.643793
35.362492	54.648305	NaN	55.669342	-19.285813	NaN	-20.306850
50.772184	43.668413	NaN	32.524002	7.103771	NaN	18.248182
47.254907	12.979443	NaN	11.326062	34.275464	NaN	35.928845
44.124114	29.832623	NaN	33.615781	14.291491	NaN	10.508334
36.493672	33.625192	NaN	31.675686	2.868480	NaN	4.817986
48.731545	42.119564	NaN	36.441259	6.611980	NaN	12.290286
34.993596	14.499800	NaN	46.753244	20.493796	NaN	-11.759648
32.645027	66.523947	NaN	55.100781	-33.878920	NaN	-22.455754
43.974365	24.583466	NaN	28.039707	19.390899	NaN	15.934658
38.063616	26.135315	NaN	23.352555	11.928301	NaN	14.711061
39.315420	53.959684	NaN	41.136193	-14.644263	NaN	-1.820773
39.109345	40.326395	NaN	42.988258	-1.217050	NaN	-3.878913
40.008227	40.889138	NaN	43.219178	-0.880911	NaN	-3.210951
39.076544	42.320968	NaN	46.392957	-3.244424	NaN	-7.316413
43.674926	26.774466	NaN	37.268246	16.900460	NaN	6.406680
23.018518	43.865279	NaN	15.273848	-20.846761	NaN	7.744669
45.871335	42.812773	NaN	27.040669	3.058562	NaN	18.830666
49.653055	22.312173	NaN	31.868234	27.340883	NaN	17.784821
52.335075	34.480187	NaN	27.959735	17.854888	NaN	24.375340
38.407214	35.944703	NaN	38.938716	2.462511	NaN	-0.531502
21.746219	15.513237	NaN	46.183511	6.232982	NaN	-24.437292
45.473365	17.726110	NaN	31.961628	27.747255	NaN	13.511738
29.261881	46.351810	NaN	39.303690	-17.089930	NaN	-10.041810
46.344750	24.249283	NaN	36.657752	22.095467	NaN	9.686998
40.457600	44.409257	NaN	47.407734	-3.951657	NaN	-6.950134
45.963966	53.616549	NaN	50.728118	-7.652583	NaN	-4.764152
53.554963	40.480790	NaN	45.580288	13.074173	NaN	7.974675
36.542527	42.201961	NaN	52.589762	-5.659434	NaN	-16.047235
51.555782	24.257938	NaN	41.975212	27.297843	NaN	9.580569
38.782556	47.976806	NaN	38.457930	-9.194250	NaN	0.324626
44.808833	53.060639	NaN	56.101250	-8.251806	NaN	-11.292417
38.656432	20.383879	NaN	24.586704	18.272552	NaN	14.069727
25.965286	36.599329	NaN	29.318273	-10.634043	NaN	-3.352986
33.239888	40.047134	NaN	27.988450	-6.807246	NaN	5.251438
42.640351	32.513799	NaN	33.167904	10.126551	NaN	9.472446
33.194115	23.155513	NaN	44.268948	10.038603	NaN	-11.074833
34.760297	27.090633	NaN	22.915878	7.669664	NaN	11.844419
37.868942	61.151840	NaN	50.705052	-23.282898	NaN	-12.836110
42.796487	55.796864	NaN	40.550706	-13.000378	NaN	2.245781
46.444229	8.174760	NaN	12.540359	38.269469	NaN	33.903871
37.754983	18.420181	NaN	42.256985	19.334802	NaN	-4.502002
46.810227	4.842915	NaN	24.168452	41.967312	NaN	22.641775
37.181780	39.798198	NaN	36.381113	-2.616418	NaN	0.800667
48.285987	46.160804	NaN	51.663164	2.125182	NaN	-3.377177
42.870557	36.155691	NaN	39.584713	6.714866	NaN	3.285844
42.837626	45.865740	NaN	55.251743	-3.028114	NaN	-12.414118
31.500447	56.091314	NaN	53.958216	-24.590866	NaN	-22.457769
47.569221	56.583191	NaN	47.647351	-9.013970	NaN	-0.078130
32.484608	45.394375	NaN	46.615168	-12.909767	NaN	-14.130560
41.300970	41.132506	NaN	35.182085	0.168465	NaN	6.118885
49.466598	49.357255	NaN	34.003682	0.109343	NaN	15.462917
45.265591	45.209622	NaN	56.160449	0.055969	NaN	-10.894858
42.614296	24.850137	NaN	14.855920	17.764160	NaN	27.758376
35.113935	70.099040	NaN	57.016062	-34.985106	NaN	-21.902128
43.401867	45.141313	NaN	46.615422	-1.739446	NaN	-3.213555
43.696636	27.810857	NaN	35.492332	15.885779	NaN	8.204304
29.164655	36.749489	NaN	36.485856	-7.584834	NaN	-7.321201
38.444206	57.561253	NaN	49.010691	-19.117047	NaN	-10.566485
43.008786	62.177380	NaN	58.669352	-19.168594	NaN	-15.660565
33.773161	27.964469	NaN	43.875255	5.808692	NaN	-10.102094
48.261354	42.156759	NaN	50.081955	6.104595	NaN	-1.820601
41.559568	27.597830	NaN	42.319285	13.961738	NaN	-0.759717
40.089856	54.173490	NaN	46.683851	-14.083633	NaN	-6.593994
43.138059	35.489224	NaN	55.937741	7.648835	NaN	-12.799682
30.552025	55.459574	NaN	61.351776	-24.907549	NaN	-30.799751
35.819443	26.662451	NaN	50.753885	9.156992	NaN	-14.934442
58.871837	30.236952	NaN	29.313187	28.634886	NaN	29.558651
40.027907	23.756201	NaN	16.844208	16.271706	NaN	23.183699
35.128846	-3.557871	NaN	-15.830588	38.686716	NaN	50.959434
39.393526	55.189126	NaN	53.054611	-15.795600	NaN	-13.661085
33.128146	-2.723059	NaN	9.583993	35.851205	NaN	23.544153
46.016475	42.625873	NaN	36.972276	3.390602	NaN	9.044199
35.038717	25.034303	NaN	27.325489	10.004414	NaN	7.713228
45.088979	41.584217	NaN	31.986382	3.504762	NaN	13.102598
34.154850	31.103995	NaN	19.028304	3.050856	NaN	15.126547
33.166158	31.931676	NaN	43.071812	1.234482	NaN	-9.905654
35.247300	36.227061	NaN	27.969578	-0.979761	NaN	7.277721
42.272182	15.088550	NaN	35.330402	27.183632	NaN	6.941780
40.481454	53.642392	NaN	66.038399	-13.160938	NaN	-25.556945
39.657846	64.809893	NaN	58.304628	-25.152047	NaN	-18.646782
40.797290	40.863536	NaN	38.679840	-0.066245	NaN	2.117450
28.262894	59.442899	NaN	56.738275	-31.180005	NaN	-28.475381
37.844631	49.183444	NaN	49.510735	-11.338813	NaN	-11.666104
50.438255	42.703668	NaN	44.554163	7.734587	NaN	5.884093
40.772280	33.350668	NaN	31.812228	7.421612	NaN	8.960052
42.814958	57.326752	NaN	57.717947	-14.511793	NaN	-14.902989
50.671421	26.963652	NaN	42.846727	23.707770	NaN	7.824694
40.778629	49.585492	NaN	55.377514	-8.806864	NaN	-14.598886
44.369230	38.823576	NaN	47.810257	5.545654	NaN	-3.441027
45.930038	49.720214	NaN	48.849656	-3.790177	NaN	-2.919619
49.318729	34.546069	NaN	50.129951	14.772660	NaN	-0.811222
54.007115	66.262641	NaN	46.670140	-12.255525	NaN	7.336975
49.259953	18.908180	NaN	13.315302	30.351773	NaN	35.944651
48.585419	40.212978	NaN	13.474999	8.372440	NaN	35.110420
34.679561	34.891849	NaN	35.240874	-0.212288	NaN	-0.561313
45.638127	45.012781	NaN	62.806235	0.625347	NaN	-17.168108
16.553144	59.002568	NaN	59.780448	-42.449424	NaN	-43.227303
32.934822	16.095605	NaN	33.461484	16.839216	NaN	-0.526662
41.714055	28.728020	NaN	28.945124	12.986036	NaN	12.768931
31.740346	30.102025	NaN	42.242232	1.638320	NaN	-10.501886
36.243202	60.705820	NaN	55.201645	-24.462618	NaN	-18.958443
40.043132	51.899506	NaN	63.950697	-11.856374	NaN	-23.907565
37.744357	39.308734	NaN	24.756675	-1.564377	NaN	12.987683
54.653598	64.522383	NaN	47.496915	-9.868785	NaN	7.156684
36.021530	-2.939718	NaN	0.807189	38.961248	NaN	35.214341
41.453457	22.181404	NaN	37.280853	19.272053	NaN	4.172604
31.466370	60.110219	NaN	57.769244	-28.643850	NaN	-26.302875
47.905580	10.107520	NaN	14.904304	37.798060	NaN	33.001276
42.743200	31.909966	NaN	36.749517	10.833234	NaN	5.993683
41.857780	22.827135	NaN	41.199996	19.030645	NaN	0.657784
37.361998	30.513747	NaN	7.335098	6.848251	NaN	30.026900
38.923781	21.047908	NaN	12.973635	17.875873	NaN	25.950146
35.560104	58.070023	NaN	52.626038	-22.509919	NaN	-17.065934
53.269599	65.912024	NaN	51.030866	-12.642426	NaN	2.238733
44.451543	24.606426	NaN	13.061509	19.845117	NaN	31.390034
40.340580	40.729516	NaN	38.494168	-0.388935	NaN	1.846413
34.278443	46.072259	NaN	38.706310	-11.793816	NaN	-4.427867
41.498278	19.824652	NaN	26.845496	21.673626	NaN	14.652783
39.093587	21.142902	NaN	29.449808	17.950685	NaN	9.643779
49.070601	50.692066	NaN	55.894534	-1.621465	NaN	-6.823933
37.065330	33.650108	NaN	22.332806	3.415222	NaN	14.732524
34.022250	44.025388	NaN	57.645553	-10.003138	NaN	-23.623303
27.092629	44.597878	NaN	61.600469	-17.505249	NaN	-34.507840
33.849797	15.907729	NaN	26.421293	17.942068	NaN	7.428505
35.419418	16.429284	NaN	23.927804	18.990134	NaN	11.491613
34.111137	55.514403	NaN	48.272232	-21.403266	NaN	-14.161095
37.213299	37.654347	NaN	51.492762	-0.441048	NaN	-14.279463
50.356338	1.056311	NaN	25.316843	49.300027	NaN	25.039495
35.755881	39.553947	NaN	33.523763	-3.798066	NaN	2.232118
45.095266	62.491457	NaN	49.505229	-17.396191	NaN	-4.409963
57.472107	49.199809	NaN	55.748932	8.272298	NaN	1.723175
