# Supplementary material for: Combined Influences of Model Choice, Data Quality, and Data Quantity When Estimating Population Trends
Source: PLoS One. 2015 Jul 15;10(7):e0132255. doi: 10.1371/journal.pone.0132255 (PMC4503393; doi:10.1371/journal.pone.0132255)
Supplement: S1 Dataset — Files are organized by model type and by the input lambda value. (ZIP) [file pone.0132255.s002.zip › Snail/sims_lambda_0_95/simulationOutput_0.95_0_0.1_0.3_40.xls]

Percent_Decline_True	Median_Percent_Decline_Matrix	Median_Percent_Decline_Matrix_stable	Median_Percent_Decline_Scalar	Difference_True_Matrix	Difference_True_Matrix_Stable	Difference_True_Scalar
42.113717	47.861879	NaN	29.452434	-5.748162	NaN	12.661284
35.277121	62.735438	NaN	36.365490	-27.458317	NaN	-1.088369
31.738435	60.645450	NaN	33.007510	-28.907015	NaN	-1.269076
32.556103	59.532757	NaN	45.621946	-26.976654	NaN	-13.065842
45.969857	63.953495	NaN	49.956995	-17.983638	NaN	-3.987138
31.512893	63.746520	NaN	34.969082	-32.233627	NaN	-3.456190
38.559675	67.337328	NaN	47.177224	-28.777652	NaN	-8.617549
32.505295	69.684978	NaN	41.597158	-37.179683	NaN	-9.091863
44.830016	40.419862	NaN	31.541346	4.410154	NaN	13.288670
44.174163	65.433998	NaN	40.690399	-21.259835	NaN	3.483764
29.750100	61.742512	NaN	33.240502	-31.992411	NaN	-3.490402
52.873867	61.629301	NaN	38.634487	-8.755435	NaN	14.239379
48.638160	47.564252	NaN	39.436348	1.073909	NaN	9.201813
35.583178	63.567636	NaN	34.136650	-27.984457	NaN	1.446529
39.947636	54.765873	NaN	31.978984	-14.818236	NaN	7.968653
44.074945	59.034750	NaN	41.639791	-14.959805	NaN	2.435154
39.839513	63.820839	NaN	43.167166	-23.981326	NaN	-3.327653
39.977910	38.964061	NaN	37.594985	1.013849	NaN	2.382925
33.889819	54.667586	NaN	39.438507	-20.777766	NaN	-5.548688
31.815533	59.001835	NaN	39.245973	-27.186302	NaN	-7.430440
36.175119	51.912474	NaN	36.882134	-15.737355	NaN	-0.707014
42.392444	54.003284	NaN	44.865732	-11.610840	NaN	-2.473289
41.507281	56.147475	NaN	41.583710	-14.640194	NaN	-0.076428
43.371188	67.797416	NaN	40.760513	-24.426228	NaN	2.610674
44.258691	57.374180	NaN	44.488465	-13.115489	NaN	-0.229774
39.905913	56.856232	NaN	40.635967	-16.950319	NaN	-0.730054
42.861261	63.294201	NaN	40.684995	-20.432941	NaN	2.176266
45.458317	53.875758	NaN	39.505710	-8.417441	NaN	5.952607
26.078278	52.079803	NaN	35.540999	-26.001525	NaN	-9.462720
41.797058	62.861993	NaN	43.864521	-21.064935	NaN	-2.067463
59.830690	56.699779	NaN	31.186551	3.130912	NaN	28.644140
35.661366	63.034817	NaN	40.583664	-27.373450	NaN	-4.922298
50.885337	58.771827	NaN	40.314269	-7.886490	NaN	10.571069
41.981955	50.286623	NaN	42.669107	-8.304668	NaN	-0.687152
36.961971	47.155455	NaN	31.119848	-10.193484	NaN	5.842123
48.275399	58.024974	NaN	45.777642	-9.749575	NaN	2.497757
37.551698	53.898892	NaN	42.569921	-16.347194	NaN	-5.018223
33.983595	48.228647	NaN	39.480983	-14.245052	NaN	-5.497387
43.812492	65.212808	NaN	41.358821	-21.400316	NaN	2.453672
33.035102	59.501799	NaN	38.645311	-26.466697	NaN	-5.610209
22.382112	47.260679	NaN	37.236420	-24.878567	NaN	-14.854308
24.998661	52.297049	NaN	43.230935	-27.298388	NaN	-18.232275
37.023130	56.043962	NaN	43.754513	-19.020832	NaN	-6.731383
46.030892	60.005407	NaN	38.251248	-13.974515	NaN	7.779645
44.475795	36.529223	NaN	26.794297	7.946573	NaN	17.681498
46.108265	61.538156	NaN	38.448637	-15.429890	NaN	7.659629
27.357405	49.904065	NaN	38.768190	-22.546660	NaN	-11.410785
32.155472	62.561175	NaN	48.013681	-30.405703	NaN	-15.858210
38.801537	65.539388	NaN	44.556490	-26.737851	NaN	-5.754954
43.105669	51.850470	NaN	44.584877	-8.744801	NaN	-1.479208
31.223566	54.183639	NaN	37.813234	-22.960073	NaN	-6.589667
39.637344	53.403638	NaN	32.404047	-13.766294	NaN	7.233298
47.597888	46.724076	NaN	39.432344	0.873811	NaN	8.165544
42.319830	56.321021	NaN	38.096225	-14.001191	NaN	4.223605
54.590619	63.104754	NaN	41.797277	-8.514136	NaN	12.793341
43.743700	54.905538	NaN	38.781053	-11.161838	NaN	4.962647
44.968296	66.049268	NaN	40.071807	-21.080972	NaN	4.896489
44.439233	58.449532	NaN	43.290460	-14.010299	NaN	1.148773
39.440519	66.136035	NaN	43.946688	-26.695516	NaN	-4.506169
47.046564	64.134928	NaN	32.756635	-17.088364	NaN	14.289929
31.715207	59.121471	NaN	31.591377	-27.406264	NaN	0.123830
52.711844	50.838839	NaN	47.503056	1.873005	NaN	5.208788
28.599751	58.657124	NaN	41.163173	-30.057373	NaN	-12.563423
47.176155	60.937730	NaN	44.340083	-13.761576	NaN	2.836072
44.980296	56.432313	NaN	37.825497	-11.452017	NaN	7.154799
46.862234	68.061728	NaN	39.656927	-21.199494	NaN	7.205307
44.628749	68.203522	NaN	39.146318	-23.574773	NaN	5.482431
37.016995	55.651447	NaN	47.986787	-18.634452	NaN	-10.969792
41.004264	63.630365	NaN	47.226939	-22.626101	NaN	-6.222675
36.598096	63.434972	NaN	38.830495	-26.836876	NaN	-2.232399
38.366931	57.199980	NaN	38.102253	-18.833048	NaN	0.264679
43.593870	64.306485	NaN	46.686946	-20.712615	NaN	-3.093076
39.228613	58.188498	NaN	41.903881	-18.959885	NaN	-2.675268
38.917213	58.925263	NaN	44.170799	-20.008050	NaN	-5.253586
47.405427	66.282544	NaN	43.663213	-18.877117	NaN	3.742214
46.925717	48.471455	NaN	42.100890	-1.545738	NaN	4.824827
45.251766	52.213037	NaN	37.996262	-6.961271	NaN	7.255503
40.938321	42.834622	NaN	36.622071	-1.896302	NaN	4.316250
42.272193	56.556192	NaN	35.477191	-14.283998	NaN	6.795003
40.572478	54.706056	NaN	41.081417	-14.133578	NaN	-0.508940
46.424482	57.170625	NaN	38.485582	-10.746144	NaN	7.938900
43.783934	49.036005	NaN	38.579158	-5.252070	NaN	5.204776
43.989654	43.132731	NaN	30.802359	0.856923	NaN	13.187295
30.487156	66.485621	NaN	42.355293	-35.998465	NaN	-11.868138
46.096184	56.136655	NaN	42.646578	-10.040472	NaN	3.449605
38.676448	64.832132	NaN	36.308869	-26.155684	NaN	2.367580
30.832587	66.265630	NaN	44.017740	-35.433043	NaN	-13.185153
31.117771	51.421093	NaN	46.710841	-20.303322	NaN	-15.593070
42.660646	66.837470	NaN	46.794709	-24.176825	NaN	-4.134063
54.235786	57.512175	NaN	44.056032	-3.276388	NaN	10.179754
53.363227	51.574208	NaN	41.608199	1.789018	NaN	11.755028
48.351319	61.092219	NaN	47.438606	-12.740901	NaN	0.912713
37.111362	53.219015	NaN	41.291228	-16.107652	NaN	-4.179865
35.988810	54.186086	NaN	39.513749	-18.197275	NaN	-3.524939
24.400845	58.596829	NaN	41.460431	-34.195984	NaN	-17.059586
28.687521	41.020488	NaN	41.321993	-12.332968	NaN	-12.634472
37.536763	56.851620	NaN	38.251735	-19.314857	NaN	-0.714972
33.449551	56.776306	NaN	41.196229	-23.326756	NaN	-7.746678
45.020973	59.111887	NaN	40.047975	-14.090913	NaN	4.972999
40.181568	57.957799	NaN	39.276330	-17.776232	NaN	0.905238
30.732608	61.366252	NaN	36.499065	-30.633644	NaN	-5.766457
42.490224	49.342986	NaN	27.568896	-6.852762	NaN	14.921328
41.388748	62.345141	NaN	45.260442	-20.956394	NaN	-3.871694
48.986252	54.167783	NaN	30.378983	-5.181531	NaN	18.607269
35.825502	55.322235	NaN	44.606241	-19.496733	NaN	-8.780739
41.132024	65.039772	NaN	40.448624	-23.907748	NaN	0.683400
43.083978	51.902833	NaN	40.657375	-8.818855	NaN	2.426603
28.378160	54.762413	NaN	46.458658	-26.384253	NaN	-18.080498
38.132378	57.510574	NaN	29.451083	-19.378196	NaN	8.681295
45.617812	53.996236	NaN	35.165997	-8.378424	NaN	10.451815
47.684339	61.758536	NaN	32.355084	-14.074197	NaN	15.329255
37.935839	66.811315	NaN	34.634588	-28.875476	NaN	3.301251
23.501423	53.739557	NaN	37.711436	-30.238133	NaN	-14.210013
46.464637	55.421615	NaN	36.677023	-8.956978	NaN	9.787614
39.720909	53.717175	NaN	28.474675	-13.996266	NaN	11.246234
29.618152	59.256089	NaN	44.954973	-29.637938	NaN	-15.336821
37.906639	59.662369	NaN	42.084988	-21.755730	NaN	-4.178350
57.400772	51.995172	NaN	43.129884	5.405600	NaN	14.270888
48.457994	59.802131	NaN	38.622706	-11.344137	NaN	9.835288
42.514431	52.810356	NaN	35.736441	-10.295926	NaN	6.777990
28.397921	58.097231	NaN	40.460642	-29.699310	NaN	-12.062721
27.518218	50.538667	NaN	44.914304	-23.020450	NaN	-17.396087
33.914897	63.847632	NaN	42.624634	-29.932735	NaN	-8.709736
46.728785	51.305284	NaN	38.555950	-4.576500	NaN	8.172835
39.911409	53.395434	NaN	35.140450	-13.484026	NaN	4.770959
45.552419	63.746096	NaN	43.629333	-18.193677	NaN	1.923086
43.747620	51.332130	NaN	34.579509	-7.584510	NaN	9.168111
31.791370	63.246327	NaN	45.096569	-31.454958	NaN	-13.305199
37.843962	55.308446	NaN	45.414468	-17.464484	NaN	-7.570506
36.133402	41.908241	NaN	21.439482	-5.774839	NaN	14.693920
48.873530	57.155210	NaN	44.540466	-8.281680	NaN	4.333064
33.186186	63.080962	NaN	42.875889	-29.894776	NaN	-9.689703
29.057189	51.302064	NaN	35.385731	-22.244875	NaN	-6.328541
43.270842	48.714413	NaN	34.954557	-5.443571	NaN	8.316285
35.950441	49.041083	NaN	43.530145	-13.090642	NaN	-7.579704
32.241039	56.204690	NaN	39.660964	-23.963651	NaN	-7.419925
46.920387	56.074869	NaN	41.475128	-9.154481	NaN	5.445259
45.804821	62.714515	NaN	44.852951	-16.909695	NaN	0.951869
33.582106	55.912990	NaN	34.875810	-22.330884	NaN	-1.293704
49.561309	61.079613	NaN	45.741528	-11.518304	NaN	3.819781
25.651355	51.377040	NaN	46.038434	-25.725685	NaN	-20.387079
38.685886	49.517078	NaN	43.052936	-10.831192	NaN	-4.367050
44.543653	51.999743	NaN	22.905191	-7.456090	NaN	21.638462
31.100174	63.271401	NaN	42.979998	-32.171227	NaN	-11.879824
43.051425	57.323052	NaN	42.156783	-14.271627	NaN	0.894642
51.558952	55.153383	NaN	38.735219	-3.594431	NaN	12.823732
54.214052	58.602912	NaN	35.571091	-4.388860	NaN	18.642961
47.163088	60.987947	NaN	43.711865	-13.824859	NaN	3.451223
35.713144	61.256292	NaN	40.761213	-25.543148	NaN	-5.048069
54.784321	49.115063	NaN	33.188257	5.669259	NaN	21.596064
38.795023	57.360686	NaN	29.265946	-18.565664	NaN	9.529076
49.687731	67.499643	NaN	48.308473	-17.811911	NaN	1.379258
36.450948	53.789147	NaN	36.903023	-17.338199	NaN	-0.452075
34.592419	43.866134	NaN	35.045894	-9.273715	NaN	-0.453475
46.619276	53.544629	NaN	38.919253	-6.925353	NaN	7.700023
47.211650	58.431704	NaN	43.349049	-11.220054	NaN	3.862601
38.336876	58.856468	NaN	41.089651	-20.519592	NaN	-2.752775
30.093891	53.859052	NaN	33.347102	-23.765161	NaN	-3.253211
44.843545	46.704476	NaN	39.717695	-1.860931	NaN	5.125850
46.651552	58.590877	NaN	35.034936	-11.939325	NaN	11.616616
29.919165	57.018840	NaN	41.417310	-27.099674	NaN	-11.498145
35.028890	59.264320	NaN	37.954925	-24.235430	NaN	-2.926035
36.344872	60.357237	NaN	45.763853	-24.012365	NaN	-9.418980
52.541230	66.041665	NaN	39.876396	-13.500435	NaN	12.664834
39.808163	44.890133	NaN	41.441036	-5.081971	NaN	-1.632873
41.323124	63.568088	NaN	45.070717	-22.244964	NaN	-3.747593
35.437289	60.241118	NaN	36.572025	-24.803829	NaN	-1.134735
48.936130	51.481574	NaN	41.709163	-2.545444	NaN	7.226968
37.547201	68.085577	NaN	38.260696	-30.538376	NaN	-0.713495
40.535629	55.372745	NaN	33.306121	-14.837116	NaN	7.229508
38.409743	55.102190	NaN	41.871026	-16.692448	NaN	-3.461283
40.690728	58.528995	NaN	33.537893	-17.838267	NaN	7.152835
24.862327	63.085731	NaN	45.784747	-38.223404	NaN	-20.922420
44.658048	54.480434	NaN	43.469322	-9.822386	NaN	1.188726
31.248452	67.846278	NaN	44.919203	-36.597826	NaN	-13.670751
41.970505	57.392558	NaN	38.533161	-15.422053	NaN	3.437344
37.447532	51.615081	NaN	49.764790	-14.167549	NaN	-12.317258
40.519433	64.805106	NaN	41.174532	-24.285673	NaN	-0.655099
28.737461	56.380074	NaN	43.045332	-27.642613	NaN	-14.307871
47.954907	60.017958	NaN	42.354958	-12.063051	NaN	5.599949
42.743253	47.707945	NaN	39.638227	-4.964691	NaN	3.105026
39.927894	57.885351	NaN	39.950622	-17.957457	NaN	-0.022728
23.475043	56.833067	NaN	37.793221	-33.358024	NaN	-14.318178
34.014359	62.337750	NaN	39.165802	-28.323391	NaN	-5.151443
33.068290	68.644903	NaN	36.981256	-35.576613	NaN	-3.912966
47.073587	66.396091	NaN	45.385155	-19.322504	NaN	1.688432
44.458717	63.888012	NaN	40.686420	-19.429295	NaN	3.772297
30.197482	53.789795	NaN	34.821683	-23.592313	NaN	-4.624201
36.835506	61.609960	NaN	38.900193	-24.774454	NaN	-2.064687
44.787753	56.848915	NaN	31.353392	-12.061162	NaN	13.434361
39.249542	61.462171	NaN	37.959337	-22.212629	NaN	1.290205
31.351772	54.792921	NaN	29.128233	-23.441150	NaN	2.223539
49.704772	65.829085	NaN	49.301721	-16.124313	NaN	0.403050
32.262661	63.822926	NaN	43.568151	-31.560265	NaN	-11.305489
44.200935	56.427983	NaN	41.242108	-12.227048	NaN	2.958827
31.869174	64.790463	NaN	46.338156	-32.921288	NaN	-14.468981
41.339539	53.793481	NaN	41.348210	-12.453942	NaN	-0.008670
44.075783	59.772708	NaN	44.133895	-15.696925	NaN	-0.058112
36.650640	58.563453	NaN	43.331834	-21.912813	NaN	-6.681194
41.431973	64.223311	NaN	39.721615	-22.791338	NaN	1.710358
30.330828	61.668503	NaN	35.395760	-31.337676	NaN	-5.064932
40.176239	57.385809	NaN	41.576754	-17.209570	NaN	-1.400515
36.974557	63.287989	NaN	40.001407	-26.313432	NaN	-3.026850
34.022509	59.645784	NaN	37.256992	-25.623275	NaN	-3.234483
45.614242	52.425708	NaN	44.600103	-6.811466	NaN	1.014139
36.531134	65.770766	NaN	37.665317	-29.239631	NaN	-1.134182
55.783613	42.482618	NaN	35.098973	13.300994	NaN	20.684640
40.533847	62.000190	NaN	46.107322	-21.466343	NaN	-5.573475
56.234460	69.359423	NaN	36.521535	-13.124962	NaN	19.712925
49.665011	60.333379	NaN	33.189135	-10.668368	NaN	16.475876
44.675899	60.163445	NaN	35.502036	-15.487546	NaN	9.173864
44.443425	63.430459	NaN	44.529520	-18.987034	NaN	-0.086095
46.257323	61.392785	NaN	42.953323	-15.135462	NaN	3.304000
49.578744	55.137676	NaN	39.366086	-5.558931	NaN	10.212659
38.514224	65.287098	NaN	44.460706	-26.772873	NaN	-5.946481
50.564744	49.721429	NaN	37.475043	0.843315	NaN	13.089701
50.713363	60.622524	NaN	34.267823	-9.909161	NaN	16.445541
40.487357	61.220066	NaN	45.498057	-20.732709	NaN	-5.010700
30.695932	60.996850	NaN	42.486437	-30.300918	NaN	-11.790505
48.133425	65.413532	NaN	41.755747	-17.280107	NaN	6.377678
40.282590	49.551703	NaN	42.826243	-9.269113	NaN	-2.543653
39.925947	56.000714	NaN	47.803619	-16.074767	NaN	-7.877672
35.145720	67.844003	NaN	44.423428	-32.698283	NaN	-9.277708
33.604399	57.119063	NaN	44.292292	-23.514664	NaN	-10.687893
32.952371	51.904812	NaN	36.793020	-18.952441	NaN	-3.840649
44.999155	61.721052	NaN	48.969393	-16.721897	NaN	-3.970238
43.759041	52.529503	NaN	44.728484	-8.770462	NaN	-0.969443
42.170655	52.716201	NaN	32.462999	-10.545545	NaN	9.707656
41.384736	67.242283	NaN	35.042916	-25.857546	NaN	6.341821
29.964421	63.515955	NaN	45.466750	-33.551534	NaN	-15.502329
39.866290	57.195882	NaN	37.092216	-17.329592	NaN	2.774073
48.979628	52.537847	NaN	37.234438	-3.558219	NaN	11.745190
42.389797	65.148347	NaN	37.677122	-22.758550	NaN	4.712675
43.469851	59.711524	NaN	31.882059	-16.241673	NaN	11.587792
28.978298	55.309014	NaN	39.930628	-26.330716	NaN	-10.952330
28.092778	42.003689	NaN	42.561684	-13.910911	NaN	-14.468906
49.936549	55.916750	NaN	43.679649	-5.980201	NaN	6.256900
45.926763	55.763342	NaN	38.003431	-9.836579	NaN	7.923332
31.198334	61.150667	NaN	39.885023	-29.952333	NaN	-8.686689
47.836509	56.501234	NaN	43.357094	-8.664725	NaN	4.479414
46.717615	52.936613	NaN	31.854165	-6.218998	NaN	14.863450
32.742365	61.201266	NaN	39.684555	-28.458902	NaN	-6.942190
39.149830	45.067954	NaN	39.093291	-5.918124	NaN	0.056539
35.601892	67.518766	NaN	43.468850	-31.916874	NaN	-7.866958
27.320472	42.112873	NaN	36.248517	-14.792400	NaN	-8.928045
37.517548	60.726199	NaN	41.315191	-23.208651	NaN	-3.797643
45.272691	64.370144	NaN	34.517367	-19.097454	NaN	10.755323
38.880550	53.914305	NaN	34.016819	-15.033755	NaN	4.863731
44.099491	56.968778	NaN	34.031757	-12.869287	NaN	10.067734
39.195144	65.143747	NaN	48.037032	-25.948603	NaN	-8.841887
45.802117	58.345532	NaN	40.302813	-12.543415	NaN	5.499305
31.290469	56.342959	NaN	36.138204	-25.052489	NaN	-4.847735
48.932343	61.841034	NaN	41.438172	-12.908691	NaN	7.494171
37.156098	60.179549	NaN	38.142310	-23.023452	NaN	-0.986212
37.242628	61.906900	NaN	38.544243	-24.664272	NaN	-1.301615
40.073667	53.646661	NaN	35.143931	-13.572994	NaN	4.929736
41.583313	67.032163	NaN	41.812405	-25.448850	NaN	-0.229092
43.614145	65.198155	NaN	36.879855	-21.584010	NaN	6.734289
34.335152	54.291384	NaN	42.718692	-19.956232	NaN	-8.383541
35.469321	58.812393	NaN	48.080384	-23.343071	NaN	-12.611063
37.215765	53.447310	NaN	47.461053	-16.231545	NaN	-10.245288
37.016290	65.325017	NaN	46.429497	-28.308727	NaN	-9.413208
36.963940	56.045445	NaN	37.483586	-19.081506	NaN	-0.519646
49.583611	58.573423	NaN	43.077774	-8.989812	NaN	6.505836
44.758152	52.615698	NaN	44.285281	-7.857546	NaN	0.472871
49.622653	45.274570	NaN	39.266842	4.348083	NaN	10.355811
41.058032	53.124206	NaN	36.033743	-12.066174	NaN	5.024290
40.233614	54.010995	NaN	33.887306	-13.777382	NaN	6.346308
47.257466	58.400760	NaN	35.885021	-11.143294	NaN	11.372445
46.941276	56.674264	NaN	37.853839	-9.732988	NaN	9.087438
44.606512	50.198078	NaN	33.980937	-5.591566	NaN	10.625575
43.785625	62.853084	NaN	34.321163	-19.067459	NaN	9.464462
39.610911	67.641066	NaN	36.192437	-28.030155	NaN	3.418473
51.459609	65.136633	NaN	40.460156	-13.677024	NaN	10.999453
37.026410	48.988458	NaN	40.947332	-11.962048	NaN	-3.920921
32.833373	62.019572	NaN	44.922509	-29.186198	NaN	-12.089135
40.948921	67.689060	NaN	39.763744	-26.740139	NaN	1.185177
40.311939	57.245088	NaN	44.761400	-16.933149	NaN	-4.449461
42.715107	63.636292	NaN	49.373402	-20.921185	NaN	-6.658294
45.268286	62.287135	NaN	47.078076	-17.018849	NaN	-1.809791
28.493638	66.079565	NaN	49.841452	-37.585928	NaN	-21.347815
20.364721	54.769215	NaN	36.329696	-34.404494	NaN	-15.964975
38.304354	53.470510	NaN	39.697635	-15.166156	NaN	-1.393281
49.479660	54.485591	NaN	36.852555	-5.005931	NaN	12.627105
37.903458	60.549466	NaN	38.918514	-22.646008	NaN	-1.015056
46.431025	68.647745	NaN	44.688726	-22.216720	NaN	1.742299
40.382298	60.821407	NaN	33.185499	-20.439109	NaN	7.196799
40.789103	58.387986	NaN	48.394258	-17.598884	NaN	-7.605155
42.902675	64.233927	NaN	46.901469	-21.331251	NaN	-3.998794
38.493751	64.418946	NaN	46.688578	-25.925195	NaN	-8.194827
44.436608	56.946165	NaN	37.440668	-12.509557	NaN	6.995940
39.576776	56.234016	NaN	32.949341	-16.657240	NaN	6.627435
40.670087	64.920885	NaN	47.102216	-24.250798	NaN	-6.432129
46.654137	67.927173	NaN	41.322055	-21.273035	NaN	5.332083
29.744626	58.193301	NaN	51.857891	-28.448675	NaN	-22.113265
45.160264	56.825822	NaN	38.691211	-11.665558	NaN	6.469053
49.838999	63.334168	NaN	43.131999	-13.495168	NaN	6.707001
45.903721	57.839911	NaN	40.796949	-11.936190	NaN	5.106771
41.028757	51.221008	NaN	34.535485	-10.192251	NaN	6.493273
30.782895	61.487000	NaN	42.719826	-30.704105	NaN	-11.936931
36.968793	62.586097	NaN	47.273575	-25.617304	NaN	-10.304781
44.048632	58.919303	NaN	42.889819	-14.870672	NaN	1.158812
36.029254	59.731352	NaN	40.041833	-23.702098	NaN	-4.012579
37.880719	49.748498	NaN	35.341815	-11.867779	NaN	2.538903
49.552920	54.812362	NaN	43.089299	-5.259443	NaN	6.463621
45.685557	39.286144	NaN	30.243192	6.399413	NaN	15.442364
42.659714	64.937195	NaN	47.437788	-22.277481	NaN	-4.778074
50.448565	62.397555	NaN	37.430970	-11.948990	NaN	13.017596
49.224741	67.358074	NaN	39.886067	-18.133333	NaN	9.338674
46.620143	61.494666	NaN	43.734711	-14.874523	NaN	2.885432
44.069278	52.640862	NaN	40.744190	-8.571584	NaN	3.325088
28.132167	56.336464	NaN	40.984209	-28.204297	NaN	-12.852042
37.555489	59.129123	NaN	39.098801	-21.573634	NaN	-1.543312
47.514778	54.516095	NaN	43.010996	-7.001317	NaN	4.503782
46.539482	58.448609	NaN	41.437879	-11.909128	NaN	5.101603
36.590840	51.468608	NaN	42.517287	-14.877768	NaN	-5.926447
24.012355	52.493607	NaN	36.191707	-28.481252	NaN	-12.179352
40.924780	42.350718	NaN	39.240404	-1.425938	NaN	1.684376
24.052831	63.925605	NaN	37.454964	-39.872774	NaN	-13.402133
45.451696	56.569625	NaN	49.409679	-11.117929	NaN	-3.957984
33.908357	41.775476	NaN	34.701529	-7.867119	NaN	-0.793172
47.390942	44.406184	NaN	36.803335	2.984758	NaN	10.587606
35.895149	67.835056	NaN	44.817461	-31.939907	NaN	-8.922313
46.797826	56.310329	NaN	47.051966	-9.512503	NaN	-0.254140
45.369293	70.812966	NaN	50.310715	-25.443674	NaN	-4.941422
23.918300	54.949286	NaN	30.582505	-31.030986	NaN	-6.664205
49.755251	58.780872	NaN	37.314290	-9.025620	NaN	12.440961
41.542775	66.260238	NaN	44.264307	-24.717463	NaN	-2.721532
43.297818	58.339073	NaN	35.641406	-15.041255	NaN	7.656413
35.987020	59.656799	NaN	42.777784	-23.669779	NaN	-6.790764
54.975850	54.282174	NaN	33.679998	0.693676	NaN	21.295852
28.612487	54.793032	NaN	42.340783	-26.180545	NaN	-13.728296
33.667899	61.140979	NaN	34.403467	-27.473080	NaN	-0.735568
49.917451	52.879409	NaN	42.122167	-2.961958	NaN	7.795284
27.597851	56.386791	NaN	38.922407	-28.788940	NaN	-11.324555
51.942010	56.163312	NaN	48.890481	-4.221302	NaN	3.051529
40.811097	65.136553	NaN	45.586898	-24.325456	NaN	-4.775801
44.720118	55.908111	NaN	45.141570	-11.187993	NaN	-0.421453
34.115152	55.530810	NaN	50.804157	-21.415658	NaN	-16.689006
25.875283	59.432246	NaN	41.760200	-33.556964	NaN	-15.884917
38.533081	59.935799	NaN	47.530833	-21.402718	NaN	-8.997752
53.181253	65.052615	NaN	45.186475	-11.871362	NaN	7.994778
38.314150	55.720833	NaN	37.865348	-17.406683	NaN	0.448802
31.533273	60.819533	NaN	28.646160	-29.286259	NaN	2.887113
51.578365	59.526918	NaN	43.099349	-7.948553	NaN	8.479016
43.210667	59.219848	NaN	42.698673	-16.009181	NaN	0.511993
33.497764	61.335214	NaN	39.120212	-27.837450	NaN	-5.622448
33.938692	65.823939	NaN	49.192468	-31.885246	NaN	-15.253776
50.034800	63.711568	NaN	38.348007	-13.676768	NaN	11.686793
31.429759	64.692321	NaN	44.541476	-33.262561	NaN	-13.111717
25.100545	68.043756	NaN	32.484607	-42.943210	NaN	-7.384062
46.919089	55.980157	NaN	39.642747	-9.061068	NaN	7.276342
30.105776	50.259992	NaN	40.508542	-20.154216	NaN	-10.402766
42.517638	55.872504	NaN	42.314141	-13.354866	NaN	0.203497
42.739053	56.620955	NaN	46.832961	-13.881902	NaN	-4.093908
51.272347	56.345465	NaN	40.333976	-5.073119	NaN	10.938371
49.699671	57.612983	NaN	42.684301	-7.913312	NaN	7.015371
46.625807	54.330441	NaN	40.363725	-7.704634	NaN	6.262082
47.242596	59.831225	NaN	35.601334	-12.588628	NaN	11.641262
42.077859	52.425478	NaN	33.835444	-10.347619	NaN	8.242414
35.905427	64.827335	NaN	39.881763	-28.921908	NaN	-3.976336
39.957472	63.986896	NaN	46.723324	-24.029424	NaN	-6.765852
39.726835	42.766246	NaN	29.291141	-3.039411	NaN	10.435695
44.537735	47.563593	NaN	36.647060	-3.025858	NaN	7.890675
32.032733	63.308094	NaN	41.536115	-31.275361	NaN	-9.503383
32.942173	36.999011	NaN	34.758220	-4.056837	NaN	-1.816046
41.754073	70.312747	NaN	40.086536	-28.558674	NaN	1.667538
40.099195	65.251933	NaN	36.279043	-25.152738	NaN	3.820151
43.087576	56.617738	NaN	41.197556	-13.530161	NaN	1.890020
44.333197	59.634810	NaN	36.757339	-15.301613	NaN	7.575858
28.003418	52.433278	NaN	38.409179	-24.429860	NaN	-10.405761
43.661819	70.033552	NaN	45.524524	-26.371733	NaN	-1.862705
44.253325	64.929614	NaN	47.282353	-20.676289	NaN	-3.029029
28.822274	60.326036	NaN	38.684983	-31.503761	NaN	-9.862708
34.538497	38.404146	NaN	32.634334	-3.865649	NaN	1.904163
48.475661	59.860303	NaN	46.012701	-11.384642	NaN	2.462960
34.661896	58.842661	NaN	37.723810	-24.180765	NaN	-3.061914
46.931305	60.173771	NaN	41.970851	-13.242467	NaN	4.960453
36.941768	65.514534	NaN	44.202698	-28.572766	NaN	-7.260930
49.541853	56.698782	NaN	35.179364	-7.156929	NaN	14.362489
39.612836	54.330654	NaN	41.559661	-14.717818	NaN	-1.946825
46.064045	63.103020	NaN	37.649983	-17.038976	NaN	8.414062
31.138963	49.044295	NaN	46.222613	-17.905331	NaN	-15.083650
41.748213	56.597999	NaN	36.513836	-14.849786	NaN	5.234377
36.421560	53.155964	NaN	41.383330	-16.734404	NaN	-4.961770
41.319609	56.150379	NaN	45.341378	-14.830770	NaN	-4.021769
34.230328	38.133314	NaN	32.049097	-3.902986	NaN	2.181231
33.740650	58.768516	NaN	40.503553	-25.027866	NaN	-6.762904
35.165540	56.018663	NaN	37.211391	-20.853122	NaN	-2.045851
39.013036	63.536111	NaN	42.815844	-24.523075	NaN	-3.802808
49.395724	63.537464	NaN	37.270204	-14.141740	NaN	12.125520
49.992665	63.440936	NaN	47.288207	-13.448272	NaN	2.704458
45.122052	53.224160	NaN	30.409613	-8.102108	NaN	14.712439
52.420760	58.133753	NaN	29.513520	-5.712993	NaN	22.907241
43.649513	56.161850	NaN	45.853984	-12.512338	NaN	-2.204471
44.320203	61.429342	NaN	43.769248	-17.109139	NaN	0.550955
31.620002	63.750772	NaN	42.858392	-32.130770	NaN	-11.238390
33.842812	60.294851	NaN	45.676524	-26.452039	NaN	-11.833712
34.358037	63.920475	NaN	41.694663	-29.562438	NaN	-7.336627
45.588617	63.484131	NaN	37.805891	-17.895514	NaN	7.782726
33.273402	48.871455	NaN	40.679828	-15.598053	NaN	-7.406425
28.750399	60.152378	NaN	36.898481	-31.401979	NaN	-8.148082
39.246474	44.477969	NaN	41.800470	-5.231495	NaN	-2.553996
49.520975	51.034234	NaN	40.873510	-1.513260	NaN	8.647465
35.240562	56.152372	NaN	43.698128	-20.911810	NaN	-8.457566
46.986334	54.957013	NaN	44.532399	-7.970679	NaN	2.453935
37.167640	56.386837	NaN	44.746436	-19.219196	NaN	-7.578796
31.917117	57.520500	NaN	44.222246	-25.603384	NaN	-12.305129
36.820797	64.588632	NaN	41.303662	-27.767834	NaN	-4.482865
39.604672	69.454684	NaN	40.090030	-29.850011	NaN	-0.485358
38.650525	49.650193	NaN	37.505592	-10.999668	NaN	1.144933
39.573273	54.261475	NaN	38.146413	-14.688201	NaN	1.426860
53.362590	51.948282	NaN	32.788044	1.414308	NaN	20.574546
34.605178	64.639525	NaN	45.908593	-30.034347	NaN	-11.303415
41.164281	45.754060	NaN	34.071600	-4.589779	NaN	7.092681
45.352058	56.838705	NaN	37.133732	-11.486648	NaN	8.218326
36.634921	50.667865	NaN	45.107434	-14.032944	NaN	-8.472513
33.255988	57.974933	NaN	40.852618	-24.718945	NaN	-7.596630
47.329870	57.082621	NaN	52.743943	-9.752752	NaN	-5.414073
37.087192	58.244410	NaN	34.146514	-21.157219	NaN	2.940678
19.610722	41.093720	NaN	34.286208	-21.482997	NaN	-14.675486
48.650913	44.830403	NaN	42.839721	3.820510	NaN	5.811193
34.250274	56.383736	NaN	36.593584	-22.133463	NaN	-2.343310
50.597872	63.122079	NaN	36.026042	-12.524206	NaN	14.571831
43.773563	61.800327	NaN	39.262424	-18.026764	NaN	4.511139
46.400331	66.350686	NaN	35.576252	-19.950355	NaN	10.824079
40.243832	58.980001	NaN	41.206791	-18.736169	NaN	-0.962959
31.503142	60.653554	NaN	36.065351	-29.150412	NaN	-4.562209
29.104318	72.610595	NaN	43.126121	-43.506277	NaN	-14.021803
41.259808	54.882170	NaN	34.606946	-13.622362	NaN	6.652862
29.263057	56.054847	NaN	45.318332	-26.791790	NaN	-16.055275
45.035293	56.268521	NaN	38.616677	-11.233228	NaN	6.418616
47.282459	52.229284	NaN	42.136977	-4.946825	NaN	5.145482
55.993541	59.415892	NaN	32.062873	-3.422351	NaN	23.930668
36.902433	64.206308	NaN	46.067126	-27.303875	NaN	-9.164694
44.655899	59.294222	NaN	42.635025	-14.638323	NaN	2.020875
46.807443	56.568170	NaN	45.375308	-9.760727	NaN	1.432135
42.342645	62.960441	NaN	36.731491	-20.617796	NaN	5.611154
39.288079	40.213666	NaN	33.364064	-0.925586	NaN	5.924015
47.697498	56.574376	NaN	43.233809	-8.876878	NaN	4.463689
40.254490	53.060522	NaN	40.336323	-12.806032	NaN	-0.081833
44.033248	57.287033	NaN	34.992703	-13.253785	NaN	9.040544
52.887723	57.743629	NaN	42.212429	-4.855905	NaN	10.675295
34.285801	64.382462	NaN	42.468404	-30.096661	NaN	-8.182603
34.834445	58.265321	NaN	22.854818	-23.430876	NaN	11.979627
48.369490	58.076024	NaN	48.995344	-9.706534	NaN	-0.625854
40.066864	63.804130	NaN	45.622352	-23.737266	NaN	-5.555488
42.644413	65.989971	NaN	47.573673	-23.345557	NaN	-4.929259
42.610711	59.711643	NaN	43.854517	-17.100932	NaN	-1.243805
33.337008	48.387288	NaN	42.992366	-15.050279	NaN	-9.655358
37.633442	59.417198	NaN	32.201191	-21.783756	NaN	5.432251
32.756590	56.407543	NaN	38.163963	-23.650953	NaN	-5.407373
42.090600	55.677219	NaN	44.727273	-13.586618	NaN	-2.636672
34.606846	51.924580	NaN	39.204881	-17.317734	NaN	-4.598035
46.002106	55.892166	NaN	35.419954	-9.890060	NaN	10.582152
33.644552	60.925126	NaN	45.644739	-27.280574	NaN	-12.000187
42.089676	61.579409	NaN	44.074825	-19.489733	NaN	-1.985149
43.044255	58.448019	NaN	39.784009	-15.403763	NaN	3.260246
34.385704	55.294669	NaN	37.334095	-20.908965	NaN	-2.948391
30.601400	44.800272	NaN	40.080444	-14.198872	NaN	-9.479044
48.014821	61.889191	NaN	43.728690	-13.874370	NaN	4.286131
15.855928	58.427415	NaN	37.372304	-42.571486	NaN	-21.516375
38.391508	60.205103	NaN	37.911311	-21.813595	NaN	0.480197
34.639064	56.465413	NaN	41.755920	-21.826349	NaN	-7.116856
42.169053	50.929672	NaN	39.115605	-8.760619	NaN	3.053448
25.946000	49.560301	NaN	32.671531	-23.614301	NaN	-6.725531
41.194857	70.578609	NaN	44.950619	-29.383751	NaN	-3.755762
36.096218	57.535748	NaN	52.971075	-21.439531	NaN	-16.874857
23.452336	59.132532	NaN	39.680500	-35.680196	NaN	-16.228163
50.237117	49.718974	NaN	52.130834	0.518143	NaN	-1.893718
39.010722	57.762146	NaN	43.985565	-18.751425	NaN	-4.974843
32.985455	60.135010	NaN	38.311638	-27.149555	NaN	-5.326183
36.578867	62.594965	NaN	39.121345	-26.016097	NaN	-2.542478
45.175101	52.410513	NaN	32.862489	-7.235411	NaN	12.312612
39.028834	61.081965	NaN	41.937174	-22.053131	NaN	-2.908340
40.183958	52.702804	NaN	36.661900	-12.518846	NaN	3.522058
48.974940	53.512580	NaN	36.538640	-4.537640	NaN	12.436300
29.299700	57.885310	NaN	41.515691	-28.585611	NaN	-12.215991
40.082634	55.290741	NaN	44.868165	-15.208107	NaN	-4.785530
37.075926	58.064620	NaN	53.836345	-20.988694	NaN	-16.760419
37.548704	59.474806	NaN	46.307288	-21.926102	NaN	-8.758584
27.049991	56.473413	NaN	39.077586	-29.423422	NaN	-12.027595
50.771556	59.151194	NaN	47.287929	-8.379637	NaN	3.483627
33.478969	67.838106	NaN	45.247333	-34.359136	NaN	-11.768364
40.462633	46.109210	NaN	43.451254	-5.646577	NaN	-2.988620
52.337479	53.266712	NaN	38.255986	-0.929233	NaN	14.081493
48.477126	56.956485	NaN	39.874189	-8.479358	NaN	8.602937
38.725216	59.655721	NaN	44.569350	-20.930505	NaN	-5.844135
38.954247	59.065138	NaN	29.389125	-20.110891	NaN	9.565122
43.085425	64.442000	NaN	43.701238	-21.356575	NaN	-0.615813
32.964679	45.232553	NaN	39.661103	-12.267874	NaN	-6.696424
27.868441	59.150258	NaN	46.752743	-31.281817	NaN	-18.884303
23.508014	48.193729	NaN	40.893160	-24.685715	NaN	-17.385146
46.769933	56.302694	NaN	36.135544	-9.532762	NaN	10.634389
38.079328	44.058638	NaN	42.968491	-5.979309	NaN	-4.889163
48.907488	55.344759	NaN	42.432474	-6.437271	NaN	6.475014
32.809728	45.208837	NaN	32.390384	-12.399109	NaN	0.419344
43.349084	57.434893	NaN	49.861169	-14.085810	NaN	-6.512085
42.181790	71.060902	NaN	44.984638	-28.879112	NaN	-2.802848
42.146681	61.092996	NaN	32.232080	-18.946315	NaN	9.914601
45.691991	64.452503	NaN	40.717023	-18.760512	NaN	4.974968
42.276746	57.490112	NaN	54.959416	-15.213366	NaN	-12.682670
37.109421	65.305556	NaN	43.801664	-28.196135	NaN	-6.692242
44.625439	40.355374	NaN	40.538696	4.270065	NaN	4.086743
40.168182	68.116949	NaN	39.436028	-27.948767	NaN	0.732154
43.371479	65.841452	NaN	37.291198	-22.469972	NaN	6.080281
46.568114	54.766821	NaN	43.298903	-8.198707	NaN	3.269210
47.929345	67.943539	NaN	37.976835	-20.014194	NaN	9.952510
39.620438	51.304085	NaN	27.190482	-11.683647	NaN	12.429956
47.857807	46.405939	NaN	25.226519	1.451868	NaN	22.631288
37.235876	62.961968	NaN	52.172374	-25.726092	NaN	-14.936497
43.494066	47.273311	NaN	38.059513	-3.779245	NaN	5.434554
44.213938	61.789158	NaN	37.668940	-17.575221	NaN	6.544998
36.982272	63.808364	NaN	49.016172	-26.826092	NaN	-12.033900
27.575346	60.175778	NaN	46.912278	-32.600432	NaN	-19.336932
36.275063	59.222894	NaN	33.125578	-22.947831	NaN	3.149485
42.224203	52.910270	NaN	42.869998	-10.686066	NaN	-0.645794
29.376368	57.146423	NaN	36.744764	-27.770055	NaN	-7.368396
51.097915	63.904947	NaN	45.977326	-12.807031	NaN	5.120590
31.628143	61.182245	NaN	30.583123	-29.554102	NaN	1.045020
35.599037	51.493553	NaN	49.304753	-15.894516	NaN	-13.705717
41.044456	68.205025	NaN	45.934860	-27.160569	NaN	-4.890405
42.614884	49.568533	NaN	34.775926	-6.953648	NaN	7.838958
45.053142	65.700875	NaN	43.205208	-20.647733	NaN	1.847934
40.989550	57.326966	NaN	44.651287	-16.337416	NaN	-3.661738
40.987840	56.001305	NaN	47.634562	-15.013465	NaN	-6.646722
44.140132	64.086831	NaN	29.912511	-19.946699	NaN	14.227621
39.393415	56.570661	NaN	40.764846	-17.177246	NaN	-1.371431
34.262473	55.417440	NaN	48.126920	-21.154966	NaN	-13.864446
37.898318	66.137711	NaN	34.252409	-28.239393	NaN	3.645910
24.413812	46.915040	NaN	41.372857	-22.501228	NaN	-16.959045
31.499349	54.032008	NaN	29.301772	-22.532660	NaN	2.197577
38.291410	67.597025	NaN	44.168204	-29.305614	NaN	-5.876794
33.188471	57.914187	NaN	38.783888	-24.725716	NaN	-5.595417
40.472895	60.188467	NaN	39.520778	-19.715572	NaN	0.952117
42.760331	57.800122	NaN	37.683743	-15.039791	NaN	5.076587
37.247785	62.034433	NaN	36.960309	-24.786648	NaN	0.287476
44.752511	56.399711	NaN	35.928222	-11.647201	NaN	8.824289
41.538295	61.366736	NaN	40.364398	-19.828441	NaN	1.173898
43.190978	58.918509	NaN	43.826971	-15.727531	NaN	-0.635993
47.323018	52.542429	NaN	37.477551	-5.219411	NaN	9.845467
31.768626	47.844166	NaN	39.048180	-16.075541	NaN	-7.279554
48.601396	59.365486	NaN	35.750523	-10.764090	NaN	12.850873
40.627134	55.695644	NaN	49.735256	-15.068510	NaN	-9.108122
42.430173	62.529644	NaN	37.672881	-20.099471	NaN	4.757293
43.881673	61.440769	NaN	47.974759	-17.559096	NaN	-4.093086
42.428270	53.217541	NaN	34.266255	-10.789271	NaN	8.162015
7.829292	54.243764	NaN	42.278771	-46.414472	NaN	-34.449479
42.558971	67.819638	NaN	46.833553	-25.260667	NaN	-4.274582
40.157997	62.608023	NaN	39.955354	-22.450026	NaN	0.202642
22.230783	57.044391	NaN	38.323696	-34.813608	NaN	-16.092913
55.459953	57.045490	NaN	36.707494	-1.585537	NaN	18.752459
53.201933	62.489321	NaN	40.581265	-9.287388	NaN	12.620668
43.303107	49.440900	NaN	46.330176	-6.137792	NaN	-3.027069
46.090248	51.829570	NaN	38.826776	-5.739322	NaN	7.263471
44.312853	55.056991	NaN	40.682202	-10.744138	NaN	3.630652
44.480750	39.502039	NaN	33.499625	4.978711	NaN	10.981124
30.083234	62.137741	NaN	44.584234	-32.054507	NaN	-14.501001
51.927389	43.399482	NaN	36.752612	8.527906	NaN	15.174776
33.966198	58.503096	NaN	33.134516	-24.536898	NaN	0.831683
49.364337	53.577397	NaN	36.943091	-4.213060	NaN	12.421247
37.289400	57.243349	NaN	46.877184	-19.953949	NaN	-9.587784
31.574125	42.143431	NaN	41.252001	-10.569306	NaN	-9.677877
45.674467	48.909176	NaN	37.119906	-3.234709	NaN	8.554561
39.682861	64.580033	NaN	34.869240	-24.897171	NaN	4.813622
54.661550	50.580013	NaN	35.400694	4.081537	NaN	19.260856
41.925720	55.846596	NaN	41.014117	-13.920875	NaN	0.911603
29.778683	57.743429	NaN	47.607562	-27.964746	NaN	-17.828879
45.766683	55.703844	NaN	43.440825	-9.937160	NaN	2.325858
45.621580	63.393641	NaN	48.612647	-17.772060	NaN	-2.991067
39.077595	57.199982	NaN	39.311392	-18.122386	NaN	-0.233797
51.954225	66.232274	NaN	33.835713	-14.278049	NaN	18.118512
35.267776	55.299908	NaN	44.734087	-20.032132	NaN	-9.466310
46.025062	58.406736	NaN	44.321084	-12.381675	NaN	1.703978
29.193994	54.753144	NaN	42.621478	-25.559150	NaN	-13.427484
28.409064	52.799855	NaN	39.916540	-24.390792	NaN	-11.507476
49.485532	41.425858	NaN	34.901113	8.059674	NaN	14.584419
40.449649	48.614622	NaN	42.277494	-8.164973	NaN	-1.827845
40.155684	62.491909	NaN	38.130659	-22.336225	NaN	2.025025
42.905723	62.332086	NaN	48.698354	-19.426363	NaN	-5.792631
37.123058	62.260999	NaN	43.728443	-25.137941	NaN	-6.605385
39.392506	62.079093	NaN	42.995725	-22.686587	NaN	-3.603219
33.859438	61.667129	NaN	42.231991	-27.807691	NaN	-8.372553
41.867411	55.932846	NaN	35.275205	-14.065435	NaN	6.592206
41.999230	49.769250	NaN	45.555928	-7.770020	NaN	-3.556698
41.594926	60.910906	NaN	47.047779	-19.315980	NaN	-5.452853
27.597670	49.867674	NaN	32.021953	-22.270005	NaN	-4.424283
39.243753	45.206145	NaN	37.795422	-5.962393	NaN	1.448330
50.082398	59.849494	NaN	33.800460	-9.767096	NaN	16.281938
38.844494	51.265362	NaN	34.111593	-12.420868	NaN	4.732901
46.066690	53.066115	NaN	31.290216	-6.999425	NaN	14.776473
42.337738	55.261440	NaN	38.342895	-12.923702	NaN	3.994843
36.251256	71.925818	NaN	38.483616	-35.674562	NaN	-2.232360
31.439236	60.764493	NaN	40.114249	-29.325258	NaN	-8.675014
38.644304	58.231905	NaN	48.751202	-19.587601	NaN	-10.106898
41.025075	55.304092	NaN	34.503612	-14.279017	NaN	6.521463
46.572030	56.274022	NaN	41.243345	-9.701992	NaN	5.328685
41.983636	65.013672	NaN	36.578220	-23.030036	NaN	5.405416
44.407435	47.367021	NaN	41.483629	-2.959586	NaN	2.923805
44.860348	55.795844	NaN	44.184446	-10.935497	NaN	0.675901
41.910404	57.933121	NaN	27.945470	-16.022717	NaN	13.964934
28.795342	44.073321	NaN	31.271179	-15.277979	NaN	-2.475837
54.527048	45.500241	NaN	36.498517	9.026808	NaN	18.028531
36.821849	53.408006	NaN	37.089338	-16.586157	NaN	-0.267489
37.632082	60.219655	NaN	34.068449	-22.587574	NaN	3.563633
40.313566	49.858532	NaN	35.274247	-9.544967	NaN	5.039319
51.639871	57.855682	NaN	38.391714	-6.215811	NaN	13.248157
46.649543	60.015544	NaN	42.422469	-13.366000	NaN	4.227074
45.989940	59.669086	NaN	37.508519	-13.679147	NaN	8.481421
51.935632	54.350779	NaN	41.918817	-2.415147	NaN	10.016815
50.728621	52.444834	NaN	42.813304	-1.716213	NaN	7.915317
35.527869	63.052567	NaN	45.557195	-27.524698	NaN	-10.029326
46.018685	61.691119	NaN	35.149964	-15.672433	NaN	10.868721
46.546204	63.873139	NaN	45.319154	-17.326936	NaN	1.227050
41.756426	52.581433	NaN	33.143921	-10.825008	NaN	8.612505
49.721999	55.228747	NaN	39.480667	-5.506748	NaN	10.241332
51.406593	48.418517	NaN	35.883282	2.988076	NaN	15.523311
44.305044	63.196073	NaN	46.890868	-18.891029	NaN	-2.585824
46.358083	50.137360	NaN	45.775449	-3.779277	NaN	0.582633
47.015564	56.674901	NaN	33.948892	-9.659337	NaN	13.066672
50.866456	54.703343	NaN	37.890036	-3.836888	NaN	12.976420
44.930637	68.803423	NaN	47.743200	-23.872786	NaN	-2.812563
37.028662	60.972829	NaN	46.742899	-23.944167	NaN	-9.714238
33.023061	62.788945	NaN	39.690480	-29.765884	NaN	-6.667419
50.424966	48.039805	NaN	24.471483	2.385161	NaN	25.953483
45.687521	59.293997	NaN	44.085888	-13.606476	NaN	1.601632
36.666150	62.088220	NaN	44.664741	-25.422070	NaN	-7.998591
37.595848	51.799501	NaN	45.022012	-14.203653	NaN	-7.426164
42.355429	55.026380	NaN	45.211760	-12.670950	NaN	-2.856330
45.366335	67.122311	NaN	40.631297	-21.755976	NaN	4.735038
43.125327	54.728359	NaN	34.171095	-11.603032	NaN	8.954233
38.665534	53.821075	NaN	31.762816	-15.155542	NaN	6.902718
39.629565	55.504431	NaN	44.907638	-15.874866	NaN	-5.278073
43.085499	56.447420	NaN	40.589617	-13.361921	NaN	2.495883
46.453332	65.785935	NaN	48.740084	-19.332603	NaN	-2.286752
43.298033	52.325138	NaN	42.333122	-9.027105	NaN	0.964911
44.532772	55.356469	NaN	42.001708	-10.823697	NaN	2.531065
46.643747	46.887278	NaN	44.243760	-0.243532	NaN	2.399987
31.693610	65.254007	NaN	40.427394	-33.560397	NaN	-8.733784
41.705509	50.365481	NaN	44.201035	-8.659973	NaN	-2.495526
40.197536	37.234996	NaN	39.491302	2.962540	NaN	0.706234
45.043065	66.508013	NaN	33.042854	-21.464948	NaN	12.000211
34.080614	49.400227	NaN	41.404121	-15.319612	NaN	-7.323507
31.339362	61.776179	NaN	49.744265	-30.436817	NaN	-18.404903
33.436615	60.565511	NaN	44.065709	-27.128896	NaN	-10.629094
42.354442	50.316513	NaN	30.490246	-7.962071	NaN	11.864197
40.470122	63.362307	NaN	44.642580	-22.892185	NaN	-4.172458
22.835867	69.263976	NaN	47.466142	-46.428109	NaN	-24.630275
40.794512	55.298754	NaN	39.174995	-14.504242	NaN	1.619517
36.177432	60.542235	NaN	44.033608	-24.364803	NaN	-7.856176
31.664667	62.408448	NaN	42.071222	-30.743782	NaN	-10.406555
36.689925	54.874272	NaN	38.843055	-18.184346	NaN	-2.153130
39.340585	46.469693	NaN	29.465441	-7.129107	NaN	9.875144
26.970787	49.147640	NaN	47.523618	-22.176853	NaN	-20.552830
37.812285	60.901733	NaN	37.938444	-23.089448	NaN	-0.126159
29.098776	55.773851	NaN	36.231889	-26.675075	NaN	-7.133113
36.894548	65.821713	NaN	38.594356	-28.927165	NaN	-1.699807
38.902400	65.555548	NaN	34.773905	-26.653148	NaN	4.128495
38.212430	58.600566	NaN	34.016807	-20.388136	NaN	4.195623
41.948995	44.122972	NaN	36.651989	-2.173977	NaN	5.297006
37.525195	59.387167	NaN	39.778264	-21.861972	NaN	-2.253070
45.895476	56.233221	NaN	38.094717	-10.337745	NaN	7.800759
32.120793	50.251644	NaN	41.583893	-18.130851	NaN	-9.463099
40.265780	51.191497	NaN	38.655263	-10.925717	NaN	1.610518
43.553366	46.058384	NaN	41.295788	-2.505018	NaN	2.257578
40.995404	53.497994	NaN	33.913225	-12.502590	NaN	7.082179
33.649111	61.436860	NaN	40.343303	-27.787749	NaN	-6.694193
39.637646	61.243743	NaN	40.558308	-21.606097	NaN	-0.920661
46.644528	64.805242	NaN	40.542214	-18.160714	NaN	6.102314
40.129229	52.589269	NaN	38.153141	-12.460041	NaN	1.976087
43.026502	51.818207	NaN	34.900008	-8.791705	NaN	8.126494
36.561696	61.652783	NaN	49.138162	-25.091087	NaN	-12.576467
44.936781	76.292690	NaN	44.170428	-31.355910	NaN	0.766352
35.907142	76.270048	NaN	39.814086	-40.362906	NaN	-3.906944
43.845332	57.506067	NaN	40.342148	-13.660736	NaN	3.503184
38.707992	69.740472	NaN	43.646497	-31.032479	NaN	-4.938504
35.544850	66.619977	NaN	45.974462	-31.075127	NaN	-10.429612
47.371226	51.842108	NaN	42.773299	-4.470882	NaN	4.597927
44.623268	63.748532	NaN	42.762294	-19.125264	NaN	1.860974
36.654530	50.316655	NaN	36.945773	-13.662125	NaN	-0.291243
39.086355	59.977785	NaN	44.805891	-20.891430	NaN	-5.719537
49.918602	51.631124	NaN	39.444673	-1.712521	NaN	10.473930
48.337012	51.549319	NaN	38.310537	-3.212307	NaN	10.026475
42.381023	68.491589	NaN	44.832420	-26.110566	NaN	-2.451397
46.013567	50.620277	NaN	42.867186	-4.606709	NaN	3.146381
48.889403	53.391677	NaN	47.009358	-4.502274	NaN	1.880045
36.022683	67.459534	NaN	44.454821	-31.436851	NaN	-8.432138
56.593616	62.111239	NaN	42.725262	-5.517623	NaN	13.868354
47.207296	50.426076	NaN	34.709356	-3.218779	NaN	12.497940
44.732983	54.947855	NaN	40.367112	-10.214872	NaN	4.365871
40.182775	58.562571	NaN	42.383153	-18.379797	NaN	-2.200378
39.099254	53.264500	NaN	44.034898	-14.165245	NaN	-4.935643
54.893964	65.205973	NaN	44.724903	-10.312009	NaN	10.169061
28.816856	58.723204	NaN	37.952534	-29.906348	NaN	-9.135678
42.849624	52.039668	NaN	46.742926	-9.190043	NaN	-3.893301
34.879262	50.710895	NaN	44.323625	-15.831633	NaN	-9.444363
41.354063	58.203178	NaN	38.253414	-16.849115	NaN	3.100649
36.695421	60.298084	NaN	35.330493	-23.602664	NaN	1.364928
47.863880	58.112177	NaN	43.619642	-10.248297	NaN	4.244238
53.542636	53.913716	NaN	35.635875	-0.371080	NaN	17.906762
40.828732	54.003524	NaN	35.347298	-13.174792	NaN	5.481434
27.552845	58.931342	NaN	35.787780	-31.378498	NaN	-8.234935
42.265805	47.412019	NaN	33.207927	-5.146214	NaN	9.057878
41.982163	46.789807	NaN	28.118969	-4.807644	NaN	13.863194
33.869253	56.021238	NaN	42.566110	-22.151986	NaN	-8.696858
37.951938	54.714345	NaN	38.238719	-16.762407	NaN	-0.286781
50.051959	62.570963	NaN	37.740567	-12.519004	NaN	12.311392
39.044784	43.010932	NaN	43.902315	-3.966149	NaN	-4.857532
47.778769	56.158297	NaN	40.685233	-8.379528	NaN	7.093536
34.282428	56.155837	NaN	37.311326	-21.873409	NaN	-3.028898
49.422003	58.808203	NaN	41.195717	-9.386201	NaN	8.226285
48.804096	46.406121	NaN	37.825548	2.397976	NaN	10.978548
42.389058	44.927919	NaN	34.820810	-2.538861	NaN	7.568248
32.913978	51.825171	NaN	32.516652	-18.911193	NaN	0.397326
47.414509	40.476300	NaN	48.945699	6.938208	NaN	-1.531190
36.241503	64.515212	NaN	39.701479	-28.273708	NaN	-3.459975
33.485305	63.623328	NaN	53.942202	-30.138023	NaN	-20.456897
40.653628	52.470684	NaN	34.878009	-11.817056	NaN	5.775619
39.313720	60.982333	NaN	46.891342	-21.668612	NaN	-7.577622
39.670068	65.579938	NaN	48.234810	-25.909870	NaN	-8.564742
47.927224	63.256870	NaN	36.897017	-15.329646	NaN	11.030207
24.076610	42.322311	NaN	43.854215	-18.245701	NaN	-19.777605
49.551283	55.870311	NaN	39.720371	-6.319028	NaN	9.830912
41.828306	37.479761	NaN	35.625663	4.348545	NaN	6.202643
39.298147	57.591958	NaN	43.569507	-18.293811	NaN	-4.271360
48.973326	58.860672	NaN	32.238769	-9.887347	NaN	16.734557
35.703858	63.581566	NaN	49.000104	-27.877708	NaN	-13.296246
36.183207	62.830505	NaN	42.790676	-26.647299	NaN	-6.607469
50.980808	67.623364	NaN	26.534841	-16.642556	NaN	24.445968
38.265139	55.440151	NaN	43.225686	-17.175012	NaN	-4.960547
28.014293	70.430685	NaN	42.292715	-42.416392	NaN	-14.278422
43.568748	47.482460	NaN	43.263063	-3.913712	NaN	0.305684
45.409014	57.527999	NaN	40.395492	-12.118984	NaN	5.013522
51.356357	51.487414	NaN	40.046197	-0.131057	NaN	11.310160
57.065801	48.289561	NaN	39.061806	8.776240	NaN	18.003995
45.752723	67.492916	NaN	40.969536	-21.740193	NaN	4.783187
45.168327	61.658719	NaN	46.202398	-16.490392	NaN	-1.034071
36.303306	59.811578	NaN	42.722148	-23.508273	NaN	-6.418843
42.391027	61.981632	NaN	39.187419	-19.590605	NaN	3.203608
35.932732	53.615264	NaN	40.081402	-17.682532	NaN	-4.148670
45.858993	56.790275	NaN	36.832173	-10.931282	NaN	9.026820
47.831811	63.322163	NaN	27.286526	-15.490352	NaN	20.545285
37.822207	48.562364	NaN	33.557614	-10.740157	NaN	4.264594
41.704494	59.008432	NaN	51.060584	-17.303938	NaN	-9.356090
44.968855	61.750991	NaN	46.328555	-16.782135	NaN	-1.359699
38.505416	56.313136	NaN	34.392945	-17.807720	NaN	4.112471
46.885121	54.857718	NaN	30.558842	-7.972597	NaN	16.326279
25.406094	51.337121	NaN	40.996660	-25.931028	NaN	-15.590566
50.065297	58.359020	NaN	38.455237	-8.293723	NaN	11.610060
28.676987	65.035688	NaN	33.799688	-36.358701	NaN	-5.122701
52.795704	57.912152	NaN	46.647053	-5.116447	NaN	6.148651
47.072186	46.209296	NaN	42.173977	0.862890	NaN	4.898208
32.821422	59.494309	NaN	41.435883	-26.672887	NaN	-8.614460
51.407196	55.883907	NaN	39.682125	-4.476711	NaN	11.725071
30.331073	59.540103	NaN	44.589224	-29.209031	NaN	-14.258151
26.479442	48.878261	NaN	33.976641	-22.398819	NaN	-7.497200
37.126139	62.634801	NaN	40.593607	-25.508662	NaN	-3.467467
28.642883	61.395138	NaN	48.598279	-32.752256	NaN	-19.955396
40.486159	55.747062	NaN	44.990985	-15.260903	NaN	-4.504826
42.902145	61.040745	NaN	34.553885	-18.138600	NaN	8.348260
37.200911	62.485205	NaN	41.077353	-25.284294	NaN	-3.876443
35.674969	51.936974	NaN	34.253497	-16.262005	NaN	1.421473
41.990866	58.981012	NaN	37.792199	-16.990146	NaN	4.198667
32.198579	54.150146	NaN	42.161921	-21.951567	NaN	-9.963342
36.365901	57.154858	NaN	44.256558	-20.788957	NaN	-7.890657
41.519099	52.312955	NaN	37.310558	-10.793856	NaN	4.208541
50.578686	50.455969	NaN	37.551473	0.122717	NaN	13.027213
33.301581	68.457325	NaN	43.879220	-35.155744	NaN	-10.577639
52.091866	53.828492	NaN	37.556328	-1.736626	NaN	14.535539
42.351343	59.405684	NaN	39.416138	-17.054340	NaN	2.935205
47.860416	61.701564	NaN	30.208506	-13.841148	NaN	17.651910
50.500531	58.583576	NaN	40.134585	-8.083045	NaN	10.365946
46.340774	55.575124	NaN	42.176441	-9.234350	NaN	4.164333
44.301901	55.774021	NaN	44.341525	-11.472120	NaN	-0.039624
32.515116	66.511686	NaN	40.681250	-33.996570	NaN	-8.166133
39.426015	65.803180	NaN	44.030576	-26.377165	NaN	-4.604561
32.917534	61.054862	NaN	43.042161	-28.137328	NaN	-10.124627
43.073289	55.567703	NaN	46.836063	-12.494414	NaN	-3.762774
43.759815	44.844424	NaN	38.237997	-1.084609	NaN	5.521818
46.204510	51.091894	NaN	44.719332	-4.887384	NaN	1.485178
38.849385	62.327785	NaN	52.803358	-23.478400	NaN	-13.953973
28.605276	49.737887	NaN	34.702453	-21.132611	NaN	-6.097176
41.059933	59.647477	NaN	39.079328	-18.587544	NaN	1.980605
34.797398	60.569224	NaN	37.465028	-25.771826	NaN	-2.667630
43.161711	51.347366	NaN	47.612485	-8.185655	NaN	-4.450773
46.260074	50.982280	NaN	36.443847	-4.722206	NaN	9.816227
45.707924	63.998553	NaN	38.609737	-18.290628	NaN	7.098187
38.510689	50.597350	NaN	46.542164	-12.086661	NaN	-8.031475
36.789168	63.416083	NaN	39.516127	-26.626915	NaN	-2.726958
39.302177	64.756954	NaN	40.219039	-25.454777	NaN	-0.916862
44.660897	65.777352	NaN	35.779739	-21.116454	NaN	8.881158
26.209867	62.297697	NaN	26.764148	-36.087830	NaN	-0.554282
38.093798	55.591203	NaN	39.476362	-17.497405	NaN	-1.382564
41.659508	53.807121	NaN	40.833344	-12.147613	NaN	0.826163
37.600349	53.846306	NaN	35.846478	-16.245957	NaN	1.753871
40.055048	61.483000	NaN	46.076078	-21.427952	NaN	-6.021030
33.999876	58.298931	NaN	40.369121	-24.299055	NaN	-6.369246
50.827335	52.232772	NaN	34.810602	-1.405437	NaN	16.016733
41.932296	60.202493	NaN	38.918704	-18.270197	NaN	3.013592
43.287976	64.347504	NaN	46.612264	-21.059528	NaN	-3.324288
34.158206	70.733913	NaN	47.949333	-36.575707	NaN	-13.791128
39.825220	60.256101	NaN	42.616131	-20.430881	NaN	-2.790911
36.337299	66.526066	NaN	39.579729	-30.188767	NaN	-3.242429
41.310304	54.877490	NaN	34.124468	-13.567186	NaN	7.185836
34.236757	49.473890	NaN	36.884191	-15.237133	NaN	-2.647434
48.662918	49.662747	NaN	32.126610	-0.999829	NaN	16.536308
35.173149	52.832676	NaN	35.023578	-17.659527	NaN	0.149571
39.788134	62.805165	NaN	27.289211	-23.017031	NaN	12.498924
39.429863	54.240470	NaN	38.385433	-14.810607	NaN	1.044430
42.137579	52.188449	NaN	43.642785	-10.050870	NaN	-1.505206
49.037758	56.450841	NaN	45.174251	-7.413083	NaN	3.863507
45.424142	56.021654	NaN	41.816209	-10.597512	NaN	3.607933
47.730734	61.040669	NaN	44.955804	-13.309936	NaN	2.774930
39.284078	54.786621	NaN	36.559452	-15.502543	NaN	2.724626
39.746815	59.444224	NaN	35.265842	-19.697409	NaN	4.480973
38.043233	40.900303	NaN	37.598899	-2.857070	NaN	0.444334
44.141650	54.305586	NaN	38.685838	-10.163937	NaN	5.455812
33.739092	52.008038	NaN	44.700938	-18.268946	NaN	-10.961846
41.971983	56.432157	NaN	43.265946	-14.460174	NaN	-1.293963
39.865251	54.263009	NaN	46.943166	-14.397758	NaN	-7.077916
25.900251	56.846692	NaN	45.810788	-30.946441	NaN	-19.910537
27.262953	52.016364	NaN	37.056897	-24.753411	NaN	-9.793944
41.446853	60.319756	NaN	38.425860	-18.872903	NaN	3.020993
44.031333	55.423206	NaN	43.278138	-11.391873	NaN	0.753196
42.917221	45.239169	NaN	38.945768	-2.321948	NaN	3.971453
41.844860	58.042972	NaN	41.568246	-16.198112	NaN	0.276614
33.278588	59.374692	NaN	39.161063	-26.096105	NaN	-5.882475
45.880451	56.404655	NaN	36.371967	-10.524204	NaN	9.508484
41.714332	62.771794	NaN	41.786850	-21.057461	NaN	-0.072518
52.000253	59.890431	NaN	39.627458	-7.890178	NaN	12.372795
54.366916	58.112127	NaN	43.726369	-3.745211	NaN	10.640548
40.911094	53.219537	NaN	43.480522	-12.308443	NaN	-2.569428
45.646380	51.645895	NaN	47.602234	-5.999515	NaN	-1.955854
23.243493	56.517790	NaN	35.376465	-33.274297	NaN	-12.132973
49.601886	53.941170	NaN	40.449053	-4.339284	NaN	9.152833
50.716222	66.540021	NaN	45.746938	-15.823798	NaN	4.969284
38.275092	64.526863	NaN	44.658156	-26.251771	NaN	-6.383064
38.534535	55.654919	NaN	45.313072	-17.120383	NaN	-6.778537
30.178012	60.583897	NaN	46.110391	-30.405885	NaN	-15.932379
38.405621	57.780558	NaN	35.461343	-19.374937	NaN	2.944278
33.793046	56.806527	NaN	42.543201	-23.013481	NaN	-8.750156
36.190039	56.412242	NaN	42.735109	-20.222203	NaN	-6.545070
41.428545	64.304114	NaN	42.792244	-22.875569	NaN	-1.363699
43.706423	63.333686	NaN	47.296154	-19.627262	NaN	-3.589731
44.602627	55.084676	NaN	38.956921	-10.482049	NaN	5.645705
35.173715	46.691364	NaN	33.386444	-11.517650	NaN	1.787271
44.171675	50.051419	NaN	33.957459	-5.879744	NaN	10.214216
46.359764	62.681759	NaN	41.359680	-16.321995	NaN	5.000084
44.053382	58.551238	NaN	48.149047	-14.497856	NaN	-4.095665
45.236214	60.299090	NaN	45.131755	-15.062876	NaN	0.104459
27.557795	52.971099	NaN	34.634168	-25.413304	NaN	-7.076373
40.071045	58.334876	NaN	47.576306	-18.263831	NaN	-7.505261
31.325906	66.805725	NaN	35.456710	-35.479819	NaN	-4.130804
34.181911	54.288521	NaN	41.309892	-20.106611	NaN	-7.127982
50.002574	58.583610	NaN	41.888631	-8.581036	NaN	8.113944
49.833602	63.823783	NaN	43.602866	-13.990180	NaN	6.230737
48.474180	52.466987	NaN	34.504760	-3.992808	NaN	13.969419
35.754907	54.472404	NaN	41.893043	-18.717497	NaN	-6.138136
39.858388	57.535492	NaN	36.537149	-17.677104	NaN	3.321239
44.934493	56.541978	NaN	40.687390	-11.607484	NaN	4.247104
33.100880	54.950664	NaN	34.574089	-21.849784	NaN	-1.473209
34.579312	54.285806	NaN	36.062129	-19.706493	NaN	-1.482816
42.768276	51.151486	NaN	36.083476	-8.383211	NaN	6.684799
42.688223	60.379545	NaN	44.089684	-17.691322	NaN	-1.401461
43.913306	56.183381	NaN	39.447525	-12.270076	NaN	4.465781
42.462705	69.988707	NaN	49.780419	-27.526002	NaN	-7.317714
40.673130	59.052719	NaN	44.129905	-18.379589	NaN	-3.456774
41.772508	68.864116	NaN	41.942080	-27.091607	NaN	-0.169572
43.382467	59.866497	NaN	44.487153	-16.484029	NaN	-1.104686
40.110451	57.183099	NaN	46.292363	-17.072648	NaN	-6.181913
31.782620	51.393948	NaN	33.881261	-19.611328	NaN	-2.098641
22.708730	57.985161	NaN	50.201477	-35.276431	NaN	-27.492747
38.636317	62.635599	NaN	48.824451	-23.999282	NaN	-10.188133
45.959739	60.926232	NaN	41.710788	-14.966493	NaN	4.248951
33.831946	61.736148	NaN	38.157930	-27.904202	NaN	-4.325984
38.033782	51.089266	NaN	43.071458	-13.055484	NaN	-5.037676
35.516152	61.967889	NaN	46.984236	-26.451737	NaN	-11.468084
35.279895	54.738739	NaN	31.575774	-19.458844	NaN	3.704120
34.781103	65.395294	NaN	40.422696	-30.614191	NaN	-5.641593
35.567487	53.252387	NaN	39.362432	-17.684899	NaN	-3.794945
37.227978	54.031210	NaN	39.533741	-16.803232	NaN	-2.305763
44.041777	51.979198	NaN	38.219795	-7.937420	NaN	5.821982
44.573111	61.497350	NaN	41.325379	-16.924239	NaN	3.247732
38.533663	63.737188	NaN	47.191390	-25.203525	NaN	-8.657726
43.709686	58.782096	NaN	43.196648	-15.072410	NaN	0.513039
35.155180	39.712345	NaN	39.400289	-4.557165	NaN	-4.245109
44.462478	51.005182	NaN	31.444129	-6.542705	NaN	13.018349
43.306552	65.594659	NaN	36.974027	-22.288106	NaN	6.332525
44.402646	52.649126	NaN	32.375027	-8.246479	NaN	12.027619
32.755776	56.890117	NaN	47.252769	-24.134342	NaN	-14.496993
35.935522	52.167998	NaN	40.315267	-16.232476	NaN	-4.379745
35.378223	58.012110	NaN	31.988204	-22.633886	NaN	3.390019
34.350289	58.024037	NaN	37.506708	-23.673749	NaN	-3.156419
43.357359	65.397333	NaN	38.747816	-22.039974	NaN	4.609544
44.353129	52.129207	NaN	43.903263	-7.776078	NaN	0.449866
49.097231	58.408179	NaN	44.687436	-9.310948	NaN	4.409795
38.392476	48.377302	NaN	40.145220	-9.984826	NaN	-1.752744
45.011305	54.843828	NaN	54.591572	-9.832522	NaN	-9.580266
52.730762	60.781420	NaN	33.033660	-8.050658	NaN	19.697102
44.002976	58.932995	NaN	44.974555	-14.930019	NaN	-0.971579
20.554627	62.361575	NaN	50.307708	-41.806948	NaN	-29.753081
45.063296	52.055496	NaN	44.462170	-6.992200	NaN	0.601126
32.199318	61.628685	NaN	48.030596	-29.429367	NaN	-15.831278
54.913410	58.797397	NaN	39.390410	-3.883987	NaN	15.523000
31.912424	57.605778	NaN	45.737610	-25.693354	NaN	-13.825186
27.882343	67.040939	NaN	38.407978	-39.158596	NaN	-10.525635
52.877601	46.400152	NaN	35.889998	6.477448	NaN	16.987603
43.116334	50.013847	NaN	35.991857	-6.897513	NaN	7.124477
41.563241	68.064662	NaN	33.688473	-26.501422	NaN	7.874768
42.199250	49.308185	NaN	38.575943	-7.108934	NaN	3.623307
45.682709	50.101943	NaN	41.366047	-4.419234	NaN	4.316662
39.579596	60.086412	NaN	39.738421	-20.506815	NaN	-0.158825
39.715440	61.818340	NaN	43.889528	-22.102900	NaN	-4.174088
20.870144	54.376395	NaN	42.133578	-33.506251	NaN	-21.263434
40.527863	57.342559	NaN	41.174677	-16.814696	NaN	-0.646814
40.451627	45.572142	NaN	42.497965	-5.120515	NaN	-2.046338
35.552937	57.551675	NaN	35.222817	-21.998738	NaN	0.330120
35.067864	50.788297	NaN	41.665056	-15.720433	NaN	-6.597192
28.658785	42.749971	NaN	33.225566	-14.091186	NaN	-4.566781
27.087014	58.023832	NaN	39.743794	-30.936818	NaN	-12.656780
42.982304	65.639362	NaN	40.388852	-22.657058	NaN	2.593452
25.542436	69.529688	NaN	38.242439	-43.987252	NaN	-12.700003
42.771516	64.549146	NaN	33.289286	-21.777630	NaN	9.482230
21.058310	57.225588	NaN	43.570464	-36.167278	NaN	-22.512154
29.828365	46.929348	NaN	40.031290	-17.100984	NaN	-10.202925
40.951513	43.397910	NaN	38.639337	-2.446397	NaN	2.312176
43.769342	53.448810	NaN	38.846092	-9.679469	NaN	4.923250
31.577164	65.343694	NaN	49.270953	-33.766530	NaN	-17.693788
45.399901	58.525565	NaN	45.161969	-13.125664	NaN	0.237932
40.631383	53.827061	NaN	26.995232	-13.195678	NaN	13.636151
50.173883	63.655804	NaN	46.212380	-13.481921	NaN	3.961503
34.732955	67.009171	NaN	41.304475	-32.276216	NaN	-6.571520
35.055153	59.032922	NaN	36.938639	-23.977769	NaN	-1.883486
49.021153	49.172071	NaN	40.069242	-0.150918	NaN	8.951911
37.219393	56.274274	NaN	41.316924	-19.054881	NaN	-4.097531
32.976541	68.107182	NaN	39.818043	-35.130641	NaN	-6.841502
40.040050	60.979284	NaN	34.753731	-20.939235	NaN	5.286318
37.398645	55.883340	NaN	36.418566	-18.484695	NaN	0.980079
39.153476	59.462137	NaN	44.593936	-20.308660	NaN	-5.440460
37.157173	54.463528	NaN	46.100803	-17.306355	NaN	-8.943630
36.394345	52.758152	NaN	42.214121	-16.363807	NaN	-5.819776
39.820962	51.156729	NaN	37.790617	-11.335767	NaN	2.030345
39.737698	61.108174	NaN	31.273551	-21.370476	NaN	8.464147
44.411583	64.220370	NaN	44.424609	-19.808787	NaN	-0.013026
40.527236	57.317821	NaN	31.978563	-16.790585	NaN	8.548673
45.824949	63.054405	NaN	35.194186	-17.229456	NaN	10.630763
48.105903	53.119258	NaN	36.219122	-5.013355	NaN	11.886781
39.438229	65.713771	NaN	43.735674	-26.275542	NaN	-4.297445
39.167561	57.720573	NaN	42.881979	-18.553013	NaN	-3.714418
32.579052	44.775924	NaN	36.893603	-12.196872	NaN	-4.314551
31.640993	57.605794	NaN	45.293192	-25.964800	NaN	-13.652198
28.558324	49.630530	NaN	41.098948	-21.072206	NaN	-12.540624
41.731201	57.659865	NaN	32.354537	-15.928664	NaN	9.376664
42.818575	51.213402	NaN	41.362090	-8.394827	NaN	1.456485
37.436915	56.930499	NaN	34.907197	-19.493584	NaN	2.529718
40.963280	52.865593	NaN	34.918932	-11.902313	NaN	6.044348
40.931750	57.074809	NaN	44.826069	-16.143059	NaN	-3.894319
47.269780	62.214378	NaN	44.085771	-14.944598	NaN	3.184010
50.294395	59.007372	NaN	37.931586	-8.712977	NaN	12.362808
35.166920	44.428941	NaN	40.129160	-9.262021	NaN	-4.962240
34.944940	66.375336	NaN	46.197977	-31.430396	NaN	-11.253037
43.361722	75.429829	NaN	45.878354	-32.068107	NaN	-2.516632
37.086465	48.545400	NaN	41.899064	-11.458935	NaN	-4.812599
35.304389	52.314705	NaN	36.076716	-17.010315	NaN	-0.772326
32.345913	58.367961	NaN	36.201408	-26.022048	NaN	-3.855494
37.539632	54.077605	NaN	47.760291	-16.537973	NaN	-10.220659
35.304301	48.845244	NaN	37.580364	-13.540942	NaN	-2.276062
24.623841	52.065200	NaN	40.595404	-27.441359	NaN	-15.971563
45.856707	57.751165	NaN	41.790141	-11.894458	NaN	4.066565
28.206363	57.517343	NaN	42.472024	-29.310981	NaN	-14.265661
42.947662	48.678177	NaN	40.763025	-5.730515	NaN	2.184636
35.134249	50.032037	NaN	35.857377	-14.897789	NaN	-0.723129
39.636636	61.680049	NaN	39.404886	-22.043413	NaN	0.231750
48.139393	60.361256	NaN	39.805066	-12.221863	NaN	8.334328
46.002628	55.293356	NaN	47.578608	-9.290728	NaN	-1.575980
39.383879	57.658961	NaN	47.732368	-18.275082	NaN	-8.348490
39.932069	64.710011	NaN	44.118794	-24.777942	NaN	-4.186725
39.779308	64.123431	NaN	35.654120	-24.344123	NaN	4.125188
34.165911	56.916589	NaN	33.564426	-22.750678	NaN	0.601485
40.106692	61.070349	NaN	42.512441	-20.963658	NaN	-2.405750
42.627024	52.879631	NaN	42.107015	-10.252607	NaN	0.520008
36.035233	43.052547	NaN	31.210126	-7.017314	NaN	4.825106
31.928604	61.838364	NaN	41.995506	-29.909760	NaN	-10.066902
43.844327	48.440621	NaN	33.374027	-4.596294	NaN	10.470300
32.210312	58.856469	NaN	41.501938	-26.646157	NaN	-9.291625
42.883238	59.437314	NaN	51.233796	-16.554076	NaN	-8.350558
35.644627	60.932374	NaN	42.922232	-25.287748	NaN	-7.277605
37.708225	56.151614	NaN	47.726784	-18.443389	NaN	-10.018559
33.645319	48.781638	NaN	32.889347	-15.136320	NaN	0.755971
50.246959	58.554285	NaN	38.297811	-8.307327	NaN	11.949148
32.028100	59.423180	NaN	36.931366	-27.395080	NaN	-4.903267
54.302978	53.321796	NaN	38.641306	0.981182	NaN	15.661672
19.712332	57.805769	NaN	34.172243	-38.093437	NaN	-14.459911
34.638638	53.711757	NaN	40.616309	-19.073119	NaN	-5.977671
44.001874	61.591438	NaN	36.785487	-17.589564	NaN	7.216388
50.684318	58.236612	NaN	44.863491	-7.552294	NaN	5.820828
36.442612	63.197357	NaN	33.570077	-26.754744	NaN	2.872535
41.857383	53.693689	NaN	36.122024	-11.836306	NaN	5.735358
30.632538	65.462656	NaN	48.336064	-34.830118	NaN	-17.703526
47.197339	49.187895	NaN	38.199598	-1.990556	NaN	8.997741
