# Supplementary material for: Combined Influences of Model Choice, Data Quality, and Data Quantity When Estimating Population Trends
Source: PLoS One. 2015 Jul 15;10(7):e0132255. doi: 10.1371/journal.pone.0132255 (PMC4503393; doi:10.1371/journal.pone.0132255)
Supplement: S1 Dataset — Files are organized by model type and by the input lambda value. (ZIP) [file pone.0132255.s002.zip › Snail/sims_lambda_0_95/simulationOutput_0.95_0_0.1_0.1_30.xls]

Percent_Decline_True	Median_Percent_Decline_Matrix	Median_Percent_Decline_Matrix_stable	Median_Percent_Decline_Scalar	Difference_True_Matrix	Difference_True_Matrix_Stable	Difference_True_Scalar
50.035469	43.277704	NaN	44.907065	6.757765	NaN	5.128404
41.162995	40.772524	NaN	44.868657	0.390471	NaN	-3.705662
46.539186	39.496581	NaN	40.359094	7.042605	NaN	6.180092
38.792474	43.702678	NaN	38.055487	-4.910204	NaN	0.736987
52.324710	41.133939	NaN	38.890919	11.190771	NaN	13.433792
45.989510	39.804281	NaN	44.358255	6.185229	NaN	1.631255
34.722664	43.666390	NaN	47.028355	-8.943726	NaN	-12.305690
39.040430	37.861869	NaN	42.981058	1.178562	NaN	-3.940628
32.906987	43.581751	NaN	45.819760	-10.674764	NaN	-12.912773
24.851079	44.879660	NaN	42.322676	-20.028581	NaN	-17.471597
49.639209	38.688009	NaN	38.521610	10.951200	NaN	11.117599
37.254526	41.702312	NaN	44.650692	-4.447786	NaN	-7.396166
31.427498	40.129068	NaN	40.179689	-8.701569	NaN	-8.752190
44.582354	42.560605	NaN	42.517757	2.021748	NaN	2.064596
43.420972	36.170595	NaN	37.907628	7.250378	NaN	5.513345
44.823775	49.623574	NaN	45.650548	-4.799798	NaN	-0.826772
36.249403	49.482873	NaN	41.124503	-13.233470	NaN	-4.875100
40.994377	39.032479	NaN	45.523605	1.961898	NaN	-4.529228
28.393147	38.989416	NaN	37.664378	-10.596269	NaN	-9.271231
42.086021	40.375898	NaN	40.316026	1.710123	NaN	1.769995
41.589579	38.674747	NaN	37.125212	2.914832	NaN	4.464367
47.248767	42.981022	NaN	43.826055	4.267745	NaN	3.422712
32.799866	38.530854	NaN	38.084173	-5.730988	NaN	-5.284307
35.954706	33.633215	NaN	34.285732	2.321491	NaN	1.668974
41.805274	40.038333	NaN	38.244883	1.766941	NaN	3.560390
49.385713	46.786510	NaN	41.768043	2.599204	NaN	7.617671
44.409755	41.919582	NaN	40.811283	2.490174	NaN	3.598473
40.223798	46.332101	NaN	45.106841	-6.108303	NaN	-4.883043
34.761518	44.528247	NaN	46.986787	-9.766729	NaN	-12.225269
36.931201	45.674629	NaN	42.028185	-8.743428	NaN	-5.096984
39.594980	36.413584	NaN	39.446059	3.181396	NaN	0.148920
48.191825	39.841779	NaN	42.196191	8.350045	NaN	5.995634
41.935485	41.628500	NaN	36.782085	0.306985	NaN	5.153400
32.036855	45.379810	NaN	45.307557	-13.342955	NaN	-13.270702
46.194767	34.047143	NaN	39.257095	12.147624	NaN	6.937672
39.907529	37.433510	NaN	36.401071	2.474018	NaN	3.506458
31.190820	33.925779	NaN	33.744815	-2.734959	NaN	-2.553995
45.935833	43.037270	NaN	47.192067	2.898563	NaN	-1.256235
42.478614	49.427357	NaN	47.162436	-6.948743	NaN	-4.683822
37.035694	38.193244	NaN	38.493749	-1.157550	NaN	-1.458054
41.287294	40.816671	NaN	41.319597	0.470623	NaN	-0.032303
35.510625	40.853875	NaN	36.015790	-5.343251	NaN	-0.505165
40.000048	39.605722	NaN	41.792525	0.394327	NaN	-1.792477
43.802014	42.136140	NaN	41.895209	1.665873	NaN	1.906805
28.191017	35.061353	NaN	39.523311	-6.870336	NaN	-11.332293
49.140754	41.748388	NaN	41.276208	7.392366	NaN	7.864546
49.309240	39.549224	NaN	42.238115	9.760017	NaN	7.071125
21.220266	35.208427	NaN	38.205532	-13.988161	NaN	-16.985266
28.820656	42.980210	NaN	47.016689	-14.159554	NaN	-18.196034
41.546275	32.478015	NaN	39.639832	9.068260	NaN	1.906443
45.106085	49.551609	NaN	48.112815	-4.445525	NaN	-3.006730
33.899480	38.828360	NaN	37.537875	-4.928879	NaN	-3.638394
46.345964	49.618072	NaN	47.382681	-3.272108	NaN	-1.036717
45.272384	41.258998	NaN	45.163638	4.013387	NaN	0.108747
45.267020	31.118365	NaN	30.334777	14.148655	NaN	14.932243
46.746618	44.490125	NaN	41.611259	2.256493	NaN	5.135359
49.177037	38.754994	NaN	40.671477	10.422042	NaN	8.505560
31.544404	38.408495	NaN	39.865605	-6.864091	NaN	-8.321201
31.243722	34.533238	NaN	37.717009	-3.289516	NaN	-6.473288
51.650224	39.095904	NaN	36.555950	12.554319	NaN	15.094274
22.298364	42.014362	NaN	42.528840	-19.715997	NaN	-20.230476
20.485655	44.722616	NaN	42.814885	-24.236962	NaN	-22.329231
56.550111	38.698607	NaN	41.324363	17.851504	NaN	15.225748
45.060145	39.819539	NaN	32.444621	5.240606	NaN	12.615524
47.913830	47.232682	NaN	47.684661	0.681148	NaN	0.229168
39.677175	41.665989	NaN	41.320103	-1.988814	NaN	-1.642928
52.164437	34.462181	NaN	34.567070	17.702256	NaN	17.597367
35.008365	42.916050	NaN	43.103843	-7.907685	NaN	-8.095478
48.660675	40.677141	NaN	44.718565	7.983534	NaN	3.942110
49.437182	36.456756	NaN	36.945720	12.980426	NaN	12.491462
32.130072	46.180252	NaN	45.263481	-14.050180	NaN	-13.133409
45.856540	46.446362	NaN	48.623774	-0.589822	NaN	-2.767233
39.768411	36.147782	NaN	35.580552	3.620629	NaN	4.187860
48.344795	37.676215	NaN	37.425128	10.668580	NaN	10.919666
45.437280	31.450304	NaN	32.443828	13.986976	NaN	12.993453
42.487588	37.522648	NaN	40.413421	4.964940	NaN	2.074167
42.020158	34.488786	NaN	32.533387	7.531372	NaN	9.486772
43.229515	30.652392	NaN	36.928192	12.577123	NaN	6.301323
45.098257	41.866147	NaN	41.337009	3.232109	NaN	3.761248
28.305930	43.454383	NaN	37.835617	-15.148454	NaN	-9.529687
38.539767	45.922840	NaN	43.448653	-7.383073	NaN	-4.908885
50.723188	41.602152	NaN	37.806143	9.121036	NaN	12.917045
40.260178	44.959473	NaN	47.282085	-4.699295	NaN	-7.021907
36.006975	46.137419	NaN	47.578995	-10.130444	NaN	-11.572020
33.847307	41.092632	NaN	39.641826	-7.245325	NaN	-5.794519
35.956936	38.496326	NaN	33.516640	-2.539390	NaN	2.440296
54.630540	46.432654	NaN	43.744984	8.197886	NaN	10.885556
32.559946	44.808581	NaN	44.797740	-12.248635	NaN	-12.237794
33.164279	45.605278	NaN	44.625919	-12.440999	NaN	-11.461640
30.121072	35.797436	NaN	37.338325	-5.676364	NaN	-7.217253
31.783915	46.988428	NaN	46.410757	-15.204513	NaN	-14.626842
37.854402	39.220822	NaN	43.565179	-1.366421	NaN	-5.710778
31.624321	45.139130	NaN	42.702623	-13.514808	NaN	-11.078302
50.196213	39.305970	NaN	40.446002	10.890243	NaN	9.750211
25.439347	43.013997	NaN	45.492552	-17.574650	NaN	-20.053205
35.025258	36.357940	NaN	39.845472	-1.332682	NaN	-4.820214
50.175589	37.276782	NaN	44.313023	12.898807	NaN	5.862566
44.052053	36.450756	NaN	36.792459	7.601297	NaN	7.259593
32.473363	43.842717	NaN	43.415296	-11.369354	NaN	-10.941932
48.957955	29.308206	NaN	28.620008	19.649749	NaN	20.337947
31.821099	40.341316	NaN	40.320044	-8.520217	NaN	-8.498944
21.618459	37.002953	NaN	42.232757	-15.384494	NaN	-20.614298
24.503063	39.065817	NaN	45.937785	-14.562754	NaN	-21.434722
43.038158	40.009322	NaN	42.927089	3.028836	NaN	0.111069
35.640335	35.528462	NaN	38.780999	0.111872	NaN	-3.140664
43.119752	33.629716	NaN	34.702125	9.490036	NaN	8.417627
36.282307	35.491233	NaN	43.164257	0.791074	NaN	-6.881949
40.382625	34.172424	NaN	36.140272	6.210201	NaN	4.242353
40.434555	41.903184	NaN	36.127308	-1.468629	NaN	4.307247
47.648354	39.510758	NaN	34.262128	8.137596	NaN	13.386226
28.184856	40.639790	NaN	41.139524	-12.454934	NaN	-12.954668
38.399197	44.595091	NaN	45.225146	-6.195894	NaN	-6.825949
42.920582	33.857365	NaN	30.928764	9.063217	NaN	11.991818
30.439563	41.481682	NaN	38.196807	-11.042118	NaN	-7.757244
43.613358	31.135692	NaN	33.005996	12.477666	NaN	10.607362
44.973502	34.736266	NaN	36.195609	10.237236	NaN	8.777893
40.438966	39.699879	NaN	41.301077	0.739087	NaN	-0.862111
35.660835	37.489881	NaN	32.403411	-1.829046	NaN	3.257424
32.983234	35.745075	NaN	32.711267	-2.761842	NaN	0.271967
52.830659	36.168715	NaN	33.439057	16.661944	NaN	19.391602
40.789730	45.637276	NaN	45.750235	-4.847547	NaN	-4.960505
30.317160	32.233294	NaN	31.089830	-1.916134	NaN	-0.772670
36.700203	37.402536	NaN	41.207758	-0.702333	NaN	-4.507555
36.750135	42.217900	NaN	43.758876	-5.467765	NaN	-7.008741
44.513295	39.245304	NaN	39.080935	5.267991	NaN	5.432360
39.215693	41.269050	NaN	40.939802	-2.053358	NaN	-1.724109
38.418610	37.509034	NaN	40.444258	0.909576	NaN	-2.025648
38.942625	40.015017	NaN	42.258438	-1.072391	NaN	-3.315813
46.832873	47.508858	NaN	42.582833	-0.675985	NaN	4.250040
43.970133	39.236969	NaN	41.132857	4.733164	NaN	2.837276
45.314185	40.186040	NaN	40.675642	5.128145	NaN	4.638542
43.555651	35.966537	NaN	37.803533	7.589115	NaN	5.752118
35.352790	38.066369	NaN	40.967547	-2.713579	NaN	-5.614757
49.023681	40.145327	NaN	41.731009	8.878354	NaN	7.292672
35.584037	31.073744	NaN	37.864136	4.510293	NaN	-2.280100
41.850714	39.046049	NaN	38.537525	2.804665	NaN	3.313189
38.726689	40.780640	NaN	39.480899	-2.053951	NaN	-0.754210
46.267511	38.268363	NaN	41.245658	7.999148	NaN	5.021853
42.107569	40.007020	NaN	42.643195	2.100549	NaN	-0.535626
38.399161	27.568664	NaN	34.772018	10.830497	NaN	3.627143
38.648665	41.224883	NaN	44.585382	-2.576218	NaN	-5.936717
48.964459	39.147481	NaN	42.979964	9.816979	NaN	5.984496
36.357874	30.429533	NaN	30.665546	5.928341	NaN	5.692328
41.869017	37.862982	NaN	38.904602	4.006035	NaN	2.964415
55.283724	41.479875	NaN	41.376171	13.803849	NaN	13.907553
48.534578	45.674136	NaN	48.936202	2.860441	NaN	-0.401624
41.441961	39.139396	NaN	41.375947	2.302565	NaN	0.066014
47.221598	46.666569	NaN	49.400753	0.555029	NaN	-2.179155
36.514688	46.818952	NaN	48.715811	-10.304263	NaN	-12.201123
33.096895	37.164268	NaN	40.566472	-4.067373	NaN	-7.469578
44.632692	41.325186	NaN	44.167633	3.307506	NaN	0.465058
43.440960	42.855276	NaN	43.333658	0.585684	NaN	0.107302
35.288904	37.924009	NaN	37.815735	-2.635104	NaN	-2.526830
31.146916	42.984177	NaN	40.018757	-11.837262	NaN	-8.871841
32.226328	46.734973	NaN	46.664624	-14.508645	NaN	-14.438296
38.349194	34.501599	NaN	37.518787	3.847595	NaN	0.830406
27.253751	36.230400	NaN	37.172175	-8.976650	NaN	-9.918424
42.026696	43.051583	NaN	39.379237	-1.024887	NaN	2.647459
45.486308	35.672156	NaN	35.904387	9.814152	NaN	9.581921
39.068072	40.267807	NaN	38.896785	-1.199735	NaN	0.171287
45.256448	41.594770	NaN	41.189658	3.661678	NaN	4.066791
47.220926	33.537816	NaN	38.830231	13.683110	NaN	8.390695
30.930983	40.637733	NaN	44.946892	-9.706749	NaN	-14.015909
44.033031	30.991169	NaN	36.667629	13.041862	NaN	7.365402
41.201194	40.322919	NaN	41.233541	0.878275	NaN	-0.032347
40.273740	26.526148	NaN	32.316157	13.747591	NaN	7.957582
34.661478	44.745921	NaN	42.312125	-10.084444	NaN	-7.650647
49.320988	34.873749	NaN	32.993579	14.447238	NaN	16.327408
32.393520	49.486390	NaN	45.996212	-17.092869	NaN	-13.602691
37.092287	35.189590	NaN	38.658076	1.902697	NaN	-1.565789
31.866483	38.596983	NaN	37.670014	-6.730500	NaN	-5.803531
36.868232	33.616342	NaN	36.680294	3.251890	NaN	0.187938
43.096265	35.686648	NaN	33.929169	7.409617	NaN	9.167096
40.541327	34.516994	NaN	34.866197	6.024333	NaN	5.675131
49.175517	40.520158	NaN	33.613312	8.655359	NaN	15.562205
37.534759	39.017771	NaN	41.132701	-1.483012	NaN	-3.597943
44.260320	40.973737	NaN	42.493973	3.286584	NaN	1.766347
40.413224	36.919853	NaN	40.114158	3.493371	NaN	0.299066
39.725049	38.448550	NaN	41.837120	1.276499	NaN	-2.112071
37.030216	43.472351	NaN	44.439606	-6.442135	NaN	-7.409390
37.625753	45.768613	NaN	47.932018	-8.142860	NaN	-10.306265
44.166756	42.713531	NaN	38.155832	1.453225	NaN	6.010924
52.807483	34.959136	NaN	35.958778	17.848347	NaN	16.848705
44.100732	51.573583	NaN	52.261009	-7.472851	NaN	-8.160277
28.478491	37.281596	NaN	42.776106	-8.803105	NaN	-14.297615
38.739435	45.181283	NaN	42.503444	-6.441848	NaN	-3.764008
35.014068	35.220369	NaN	30.494516	-0.206301	NaN	4.519552
42.896044	43.509591	NaN	30.028800	-0.613547	NaN	12.867245
44.220073	39.504326	NaN	41.273602	4.715747	NaN	2.946471
39.153132	44.128640	NaN	39.719968	-4.975508	NaN	-0.566836
35.408039	38.580597	NaN	43.539923	-3.172558	NaN	-8.131884
38.870389	45.125286	NaN	46.587943	-6.254897	NaN	-7.717554
47.194438	49.539980	NaN	47.476667	-2.345542	NaN	-0.282229
41.231848	36.516631	NaN	39.852236	4.715217	NaN	1.379612
43.082533	43.095131	NaN	47.203190	-0.012598	NaN	-4.120657
42.214511	41.275295	NaN	40.166033	0.939216	NaN	2.048478
53.152259	42.450029	NaN	42.090064	10.702230	NaN	11.062195
42.836547	44.100565	NaN	42.554271	-1.264017	NaN	0.282276
39.668016	40.845890	NaN	42.339918	-1.177874	NaN	-2.671901
35.356138	45.389025	NaN	44.420364	-10.032887	NaN	-9.064226
37.602602	38.136072	NaN	43.162616	-0.533470	NaN	-5.560014
44.859999	32.959468	NaN	40.094700	11.900531	NaN	4.765299
38.872931	31.245744	NaN	32.593073	7.627187	NaN	6.279859
39.640898	45.487738	NaN	44.359214	-5.846840	NaN	-4.718317
38.339625	35.823275	NaN	37.948872	2.516351	NaN	0.390753
35.124539	40.596487	NaN	38.194017	-5.471948	NaN	-3.069478
29.244066	41.611496	NaN	41.242060	-12.367430	NaN	-11.997993
40.086603	44.473507	NaN	46.573741	-4.386904	NaN	-6.487138
33.322359	45.371925	NaN	46.000325	-12.049566	NaN	-12.677966
46.573045	30.357986	NaN	31.240603	16.215059	NaN	15.332442
34.940896	47.498645	NaN	46.235571	-12.557748	NaN	-11.294675
35.264064	37.502685	NaN	38.112217	-2.238621	NaN	-2.848154
45.277848	33.922589	NaN	37.194774	11.355260	NaN	8.083074
48.118268	32.367447	NaN	31.177390	15.750821	NaN	16.940878
49.898437	32.271333	NaN	33.865717	17.627104	NaN	16.032720
50.006692	35.912230	NaN	36.149237	14.094462	NaN	13.857455
48.458699	35.328366	NaN	38.083347	13.130333	NaN	10.375352
56.880458	44.286649	NaN	37.174879	12.593810	NaN	19.705580
37.663676	42.171582	NaN	47.224386	-4.507907	NaN	-9.560710
43.597721	36.519803	NaN	38.430132	7.077919	NaN	5.167590
41.742758	40.861215	NaN	46.949166	0.881544	NaN	-5.206407
36.513138	35.700831	NaN	35.924963	0.812307	NaN	0.588175
32.240866	43.038811	NaN	41.517772	-10.797945	NaN	-9.276906
11.744663	30.551392	NaN	35.640957	-18.806728	NaN	-23.896294
40.964135	36.694653	NaN	40.127403	4.269482	NaN	0.836732
33.974513	40.433811	NaN	43.206120	-6.459298	NaN	-9.231607
51.410510	42.686477	NaN	41.509003	8.724033	NaN	9.901507
31.050597	33.017787	NaN	40.450393	-1.967190	NaN	-9.399796
26.341404	39.025084	NaN	42.860544	-12.683680	NaN	-16.519140
47.869019	39.554296	NaN	43.340044	8.314723	NaN	4.528975
44.759492	34.108921	NaN	34.187902	10.650571	NaN	10.571591
40.228182	39.196801	NaN	36.225041	1.031381	NaN	4.003141
42.778784	43.914069	NaN	44.880060	-1.135285	NaN	-2.101276
47.135548	35.826304	NaN	35.989234	11.309244	NaN	11.146315
45.395019	42.840242	NaN	40.088945	2.554776	NaN	5.306074
46.175491	34.406281	NaN	35.655712	11.769209	NaN	10.519778
42.624419	38.082659	NaN	38.654347	4.541759	NaN	3.970072
36.514237	36.545171	NaN	36.767658	-0.030934	NaN	-0.253421
48.880432	38.144275	NaN	39.275975	10.736157	NaN	9.604457
47.186297	36.386352	NaN	34.080729	10.799944	NaN	13.105568
44.881556	33.959933	NaN	32.388430	10.921623	NaN	12.493126
29.203501	38.010354	NaN	43.354374	-8.806853	NaN	-14.150873
47.368642	37.218703	NaN	40.882104	10.149938	NaN	6.486538
38.216876	41.848063	NaN	38.836026	-3.631187	NaN	-0.619150
42.989607	46.140018	NaN	45.228003	-3.150412	NaN	-2.238396
35.374707	38.696449	NaN	38.832013	-3.321742	NaN	-3.457306
33.248753	46.477909	NaN	44.776571	-13.229156	NaN	-11.527817
52.453547	39.179036	NaN	38.979091	13.274512	NaN	13.474456
40.182226	44.555031	NaN	47.533614	-4.372805	NaN	-7.351389
35.353020	35.844976	NaN	33.698091	-0.491956	NaN	1.654929
48.581813	38.607411	NaN	38.633805	9.974401	NaN	9.948008
36.624604	47.894790	NaN	43.932353	-11.270187	NaN	-7.307749
47.588791	33.890213	NaN	36.548532	13.698578	NaN	11.040259
35.717274	33.627921	NaN	33.670967	2.089353	NaN	2.046307
29.154490	32.525134	NaN	36.360121	-3.370644	NaN	-7.205631
43.404877	43.187168	NaN	40.419917	0.217710	NaN	2.984961
38.122638	33.124144	NaN	34.367127	4.998494	NaN	3.755511
25.019025	34.137572	NaN	38.649004	-9.118547	NaN	-13.629979
32.096456	41.238076	NaN	44.187170	-9.141620	NaN	-12.090714
55.215224	35.937359	NaN	39.979073	19.277865	NaN	15.236151
42.378463	39.760647	NaN	41.103662	2.617816	NaN	1.274801
40.227446	43.590727	NaN	42.592045	-3.363281	NaN	-2.364598
47.634630	36.956150	NaN	37.967911	10.678481	NaN	9.666720
44.324797	39.574837	NaN	40.695996	4.749960	NaN	3.628801
43.679702	35.939010	NaN	41.488021	7.740692	NaN	2.191682
33.530993	35.803938	NaN	38.126518	-2.272945	NaN	-4.595525
48.501034	42.287861	NaN	39.831086	6.213173	NaN	8.669947
43.338583	45.161364	NaN	52.269192	-1.822781	NaN	-8.930609
49.848217	39.204108	NaN	38.462545	10.644109	NaN	11.385672
33.925206	38.017158	NaN	35.611363	-4.091953	NaN	-1.686158
41.901886	38.533253	NaN	41.244520	3.368632	NaN	0.657366
48.801394	43.875959	NaN	42.399344	4.925435	NaN	6.402050
41.748156	39.728384	NaN	36.452424	2.019772	NaN	5.295732
36.423032	39.861763	NaN	41.182744	-3.438731	NaN	-4.759712
28.636960	29.167164	NaN	30.784136	-0.530204	NaN	-2.147177
39.829298	40.124377	NaN	45.331223	-0.295079	NaN	-5.501925
46.411574	35.919059	NaN	36.987439	10.492515	NaN	9.424136
49.592035	34.345615	NaN	37.352094	15.246420	NaN	12.239940
42.654799	42.901642	NaN	42.037180	-0.246843	NaN	0.617619
49.440279	41.534157	NaN	37.211324	7.906122	NaN	12.228956
51.270879	43.446710	NaN	40.223459	7.824169	NaN	11.047419
38.165340	29.706897	NaN	35.945484	8.458443	NaN	2.219855
34.867490	42.971806	NaN	41.682416	-8.104317	NaN	-6.814926
35.815090	38.117462	NaN	35.173528	-2.302372	NaN	0.641562
32.746481	35.006644	NaN	38.173806	-2.260163	NaN	-5.427325
41.178874	40.244174	NaN	41.335625	0.934700	NaN	-0.156751
50.677347	45.754138	NaN	48.524200	4.923209	NaN	2.153148
40.835133	39.631527	NaN	39.517340	1.203606	NaN	1.317793
29.493951	35.100707	NaN	38.453978	-5.606757	NaN	-8.960027
36.149692	41.989176	NaN	43.461204	-5.839484	NaN	-7.311512
28.960270	36.159403	NaN	39.516513	-7.199133	NaN	-10.556243
46.590093	42.543376	NaN	40.995372	4.046716	NaN	5.594721
42.377819	53.638430	NaN	47.788813	-11.260611	NaN	-5.410994
37.939114	36.683579	NaN	39.145217	1.255535	NaN	-1.206103
31.360960	46.876056	NaN	46.299079	-15.515096	NaN	-14.938120
20.148563	38.609737	NaN	36.763629	-18.461173	NaN	-16.615066
43.977788	41.470837	NaN	43.252457	2.506950	NaN	0.725330
39.230186	41.791595	NaN	41.253515	-2.561409	NaN	-2.023329
41.059697	25.768424	NaN	35.927945	15.291272	NaN	5.131752
37.107376	41.653212	NaN	44.584090	-4.545836	NaN	-7.476714
42.333394	46.267199	NaN	48.638227	-3.933805	NaN	-6.304833
39.396014	36.078057	NaN	36.117832	3.317957	NaN	3.278182
52.880831	37.181807	NaN	39.380246	15.699023	NaN	13.500584
49.924070	41.000757	NaN	41.307218	8.923313	NaN	8.616853
37.799512	35.511323	NaN	39.861782	2.288189	NaN	-2.062270
34.254318	44.620790	NaN	43.048079	-10.366472	NaN	-8.793762
41.485942	39.571372	NaN	38.678691	1.914571	NaN	2.807251
51.886850	33.544250	NaN	33.032083	18.342600	NaN	18.854767
46.443865	46.518136	NaN	45.859284	-0.074271	NaN	0.584581
40.491270	45.974129	NaN	46.056449	-5.482859	NaN	-5.565180
36.762035	42.275234	NaN	36.510449	-5.513198	NaN	0.251586
20.049783	41.907944	NaN	44.579728	-21.858161	NaN	-24.529945
47.168518	40.589962	NaN	42.312959	6.578556	NaN	4.855560
36.680981	46.819222	NaN	47.949838	-10.138242	NaN	-11.268858
37.655143	42.870918	NaN	44.444112	-5.215776	NaN	-6.788969
38.289325	37.876905	NaN	38.722204	0.412421	NaN	-0.432879
36.615873	40.026732	NaN	42.014471	-3.410860	NaN	-5.398599
37.749267	41.608233	NaN	37.830364	-3.858966	NaN	-0.081097
43.440743	33.326683	NaN	34.986362	10.114060	NaN	8.454382
45.415487	47.171772	NaN	46.755290	-1.756285	NaN	-1.339803
42.607549	35.100674	NaN	32.696930	7.506875	NaN	9.910620
41.877905	44.093541	NaN	43.829123	-2.215635	NaN	-1.951217
42.888780	30.810561	NaN	33.130950	12.078220	NaN	9.757830
37.904170	44.036141	NaN	40.100427	-6.131971	NaN	-2.196257
36.329734	41.428581	NaN	43.045146	-5.098847	NaN	-6.715413
37.906645	43.221663	NaN	36.918563	-5.315017	NaN	0.988083
52.745649	33.993844	NaN	37.071919	18.751805	NaN	15.673730
35.553434	41.927527	NaN	40.115313	-6.374093	NaN	-4.561880
37.452125	45.637185	NaN	39.402909	-8.185060	NaN	-1.950783
33.454256	39.456825	NaN	42.892152	-6.002569	NaN	-9.437896
48.894745	38.343913	NaN	40.026405	10.550832	NaN	8.868340
40.983979	46.644545	NaN	46.066434	-5.660566	NaN	-5.082455
42.155635	43.680569	NaN	43.838107	-1.524934	NaN	-1.682473
37.911420	43.910394	NaN	46.566533	-5.998974	NaN	-8.655113
43.074147	27.800462	NaN	32.174616	15.273685	NaN	10.899531
35.506736	42.358785	NaN	41.991230	-6.852049	NaN	-6.484494
37.815416	36.050308	NaN	33.642419	1.765107	NaN	4.172996
43.458109	37.353874	NaN	28.367795	6.104236	NaN	15.090315
34.644582	39.179777	NaN	38.472125	-4.535195	NaN	-3.827543
32.468999	38.440085	NaN	40.182237	-5.971086	NaN	-7.713238
32.913229	34.306370	NaN	35.690160	-1.393141	NaN	-2.776931
39.199961	37.096703	NaN	39.973876	2.103259	NaN	-0.773914
51.431399	36.043544	NaN	38.702543	15.387855	NaN	12.728856
49.489293	45.575883	NaN	44.130863	3.913411	NaN	5.358430
36.031047	41.637085	NaN	41.112012	-5.606038	NaN	-5.080965
45.234605	37.291418	NaN	41.139544	7.943188	NaN	4.095061
39.637645	40.770203	NaN	42.291592	-1.132558	NaN	-2.653947
31.809938	39.254277	NaN	42.278152	-7.444339	NaN	-10.468213
39.941448	44.702279	NaN	44.941867	-4.760831	NaN	-5.000419
33.755639	35.380370	NaN	36.714061	-1.624731	NaN	-2.958422
45.028812	46.855707	NaN	48.016167	-1.826895	NaN	-2.987355
35.711842	42.820409	NaN	44.649587	-7.108567	NaN	-8.937746
40.541816	36.645740	NaN	39.167555	3.896076	NaN	1.374262
37.185747	35.839467	NaN	36.927338	1.346280	NaN	0.258408
37.150514	36.352117	NaN	37.774481	0.798397	NaN	-0.623968
28.240815	37.266952	NaN	38.905018	-9.026137	NaN	-10.664203
46.790828	38.143273	NaN	40.152218	8.647555	NaN	6.638610
49.682059	39.682485	NaN	40.132384	9.999575	NaN	9.549676
47.525187	45.356679	NaN	46.028808	2.168508	NaN	1.496379
48.267896	48.378791	NaN	46.044092	-0.110896	NaN	2.223803
48.739567	34.052079	NaN	40.777602	14.687488	NaN	7.961965
40.003262	42.050283	NaN	42.076590	-2.047021	NaN	-2.073328
52.182882	42.903874	NaN	43.397439	9.279007	NaN	8.785443
46.113058	38.197028	NaN	41.376431	7.916030	NaN	4.736627
36.492872	36.247722	NaN	35.395657	0.245151	NaN	1.097216
40.867423	27.450776	NaN	29.840886	13.416647	NaN	11.026538
40.927745	35.232032	NaN	36.241684	5.695713	NaN	4.686061
40.043523	41.877025	NaN	43.239405	-1.833502	NaN	-3.195882
44.102843	32.044090	NaN	29.604584	12.058753	NaN	14.498260
40.534616	40.542949	NaN	43.452493	-0.008333	NaN	-2.917878
48.708184	28.442218	NaN	32.493779	20.265966	NaN	16.214405
40.122910	37.244738	NaN	35.645900	2.878172	NaN	4.477010
38.183501	34.244052	NaN	37.162856	3.939449	NaN	1.020645
38.777985	41.405077	NaN	43.825304	-2.627093	NaN	-5.047319
49.404827	39.018720	NaN	39.653850	10.386107	NaN	9.750977
43.067565	40.272121	NaN	38.947659	2.795443	NaN	4.119906
44.092230	38.089050	NaN	36.210417	6.003180	NaN	7.881814
39.758094	41.520346	NaN	39.978276	-1.762252	NaN	-0.220182
25.853661	39.937424	NaN	37.647965	-14.083763	NaN	-11.794304
37.260283	36.364320	NaN	37.267050	0.895963	NaN	-0.006767
50.791526	41.916689	NaN	41.108761	8.874838	NaN	9.682765
40.114865	44.324463	NaN	43.123577	-4.209598	NaN	-3.008712
39.519175	38.386282	NaN	35.917885	1.132893	NaN	3.601290
32.392820	37.628991	NaN	41.047018	-5.236171	NaN	-8.654198
42.479036	44.850340	NaN	45.941704	-2.371304	NaN	-3.462668
45.457859	41.260325	NaN	40.731918	4.197534	NaN	4.725941
46.497757	38.555346	NaN	39.505432	7.942411	NaN	6.992326
41.070290	34.153049	NaN	39.121522	6.917242	NaN	1.948769
41.698904	42.250521	NaN	39.317244	-0.551617	NaN	2.381661
50.827915	37.035004	NaN	35.718042	13.792911	NaN	15.109872
40.477382	40.426218	NaN	38.408173	0.051165	NaN	2.069210
49.231729	37.846141	NaN	39.443508	11.385588	NaN	9.788221
44.903799	43.920634	NaN	39.274070	0.983166	NaN	5.629729
45.218604	37.318236	NaN	39.400048	7.900369	NaN	5.818557
40.969509	42.772934	NaN	39.002399	-1.803425	NaN	1.967110
40.295556	41.136747	NaN	39.278063	-0.841191	NaN	1.017493
33.540675	47.190885	NaN	46.176425	-13.650211	NaN	-12.635750
54.080239	38.709745	NaN	44.123791	15.370494	NaN	9.956448
37.321220	41.390244	NaN	43.277349	-4.069024	NaN	-5.956129
47.799320	37.717817	NaN	39.305830	10.081503	NaN	8.493489
32.069572	44.572020	NaN	38.852072	-12.502449	NaN	-6.782500
42.655494	33.163748	NaN	36.254335	9.491746	NaN	6.401158
33.557705	32.839830	NaN	35.552946	0.717874	NaN	-1.995242
40.018431	36.228508	NaN	40.730182	3.789922	NaN	-0.711751
41.496686	40.093992	NaN	41.923850	1.402695	NaN	-0.427164
42.349378	37.538464	NaN	35.839831	4.810913	NaN	6.509547
47.338656	40.221394	NaN	38.001141	7.117262	NaN	9.337515
47.921083	41.295496	NaN	42.010526	6.625586	NaN	5.910556
34.439539	40.722794	NaN	41.874718	-6.283256	NaN	-7.435180
45.890600	37.989581	NaN	37.681162	7.901019	NaN	8.209438
28.199484	39.753004	NaN	39.708257	-11.553519	NaN	-11.508773
47.839629	44.557884	NaN	44.392026	3.281745	NaN	3.447604
38.854647	45.852027	NaN	44.994867	-6.997381	NaN	-6.140220
31.810722	35.795805	NaN	34.406565	-3.985083	NaN	-2.595843
20.976464	43.992128	NaN	38.958079	-23.015663	NaN	-17.981615
42.678670	40.579993	NaN	44.472971	2.098677	NaN	-1.794301
32.555879	44.949647	NaN	44.188502	-12.393768	NaN	-11.632623
47.682652	47.452578	NaN	42.928354	0.230074	NaN	4.754298
48.863001	41.962399	NaN	40.261635	6.900602	NaN	8.601365
41.945517	38.098200	NaN	36.114529	3.847317	NaN	5.830988
31.490840	34.600661	NaN	37.564905	-3.109820	NaN	-6.074064
35.765575	34.116806	NaN	37.713159	1.648769	NaN	-1.947584
48.686457	33.824878	NaN	30.958689	14.861579	NaN	17.727768
36.882142	35.389555	NaN	34.744791	1.492587	NaN	2.137351
39.906590	42.637719	NaN	42.070687	-2.731129	NaN	-2.164097
41.723778	45.489369	NaN	48.048212	-3.765591	NaN	-6.324434
44.176949	44.841829	NaN	43.985992	-0.664880	NaN	0.190957
46.237384	38.852508	NaN	40.947862	7.384876	NaN	5.289523
40.079722	42.856821	NaN	40.565772	-2.777099	NaN	-0.486050
30.387912	41.448961	NaN	35.694924	-11.061049	NaN	-5.307012
48.271444	45.678918	NaN	45.109680	2.592526	NaN	3.161764
32.115915	42.975552	NaN	44.950124	-10.859637	NaN	-12.834209
40.575550	38.837920	NaN	42.721387	1.737630	NaN	-2.145838
48.831096	47.425810	NaN	50.920431	1.405286	NaN	-2.089335
37.724678	45.523693	NaN	46.354746	-7.799014	NaN	-8.630068
41.010345	41.801794	NaN	40.230146	-0.791449	NaN	0.780198
50.272291	36.835953	NaN	39.944921	13.436337	NaN	10.327370
40.754379	41.683306	NaN	42.326278	-0.928927	NaN	-1.571900
34.120499	43.393552	NaN	43.055138	-9.273053	NaN	-8.934639
43.724277	32.919482	NaN	38.587436	10.804794	NaN	5.136840
32.321300	45.226012	NaN	42.451046	-12.904712	NaN	-10.129746
37.467579	36.734583	NaN	38.654000	0.732996	NaN	-1.186421
35.172896	32.653534	NaN	33.917055	2.519362	NaN	1.255841
41.948149	38.574165	NaN	39.348894	3.373984	NaN	2.599256
38.652760	46.797424	NaN	44.544726	-8.144664	NaN	-5.891965
46.985334	42.900852	NaN	40.654525	4.084482	NaN	6.330809
31.233441	30.762121	NaN	32.536992	0.471320	NaN	-1.303551
49.937564	42.569832	NaN	42.073618	7.367733	NaN	7.863946
44.903157	33.193227	NaN	32.563094	11.709929	NaN	12.340063
54.714444	34.235281	NaN	36.543089	20.479162	NaN	18.171355
42.366684	39.980810	NaN	36.690026	2.385874	NaN	5.676658
38.541966	36.815188	NaN	38.609538	1.726777	NaN	-0.067572
37.182923	36.527835	NaN	40.403226	0.655088	NaN	-3.220303
37.163694	45.528873	NaN	43.856476	-8.365179	NaN	-6.692782
41.558541	43.831749	NaN	39.245374	-2.273208	NaN	2.313167
50.525233	41.028989	NaN	43.025925	9.496245	NaN	7.499308
34.063015	29.309938	NaN	33.522317	4.753077	NaN	0.540699
36.330914	42.844464	NaN	40.203312	-6.513550	NaN	-3.872399
38.056732	39.645032	NaN	40.233747	-1.588300	NaN	-2.177015
22.573857	47.448022	NaN	47.151929	-24.874164	NaN	-24.578072
53.203712	36.900220	NaN	40.792702	16.303493	NaN	12.411011
45.915959	41.922381	NaN	40.838811	3.993579	NaN	5.077148
42.624822	44.445016	NaN	42.807206	-1.820194	NaN	-0.182384
41.601920	35.916988	NaN	36.382769	5.684932	NaN	5.219151
48.834905	46.800553	NaN	47.589359	2.034352	NaN	1.245545
40.336894	34.402122	NaN	36.338095	5.934772	NaN	3.998799
50.494195	37.467745	NaN	44.007719	13.026450	NaN	6.486476
36.463116	42.675034	NaN	39.559238	-6.211918	NaN	-3.096122
44.593764	34.778909	NaN	34.521648	9.814856	NaN	10.072117
51.923930	41.669494	NaN	42.860743	10.254436	NaN	9.063188
40.042960	40.902638	NaN	40.010437	-0.859678	NaN	0.032523
32.614872	29.367819	NaN	31.911197	3.247053	NaN	0.703675
42.520915	41.003274	NaN	42.962802	1.517641	NaN	-0.441887
36.110548	36.432851	NaN	37.562728	-0.322303	NaN	-1.452180
37.092415	42.605534	NaN	42.869194	-5.513119	NaN	-5.776779
41.681956	42.677167	NaN	39.764740	-0.995211	NaN	1.917216
45.059607	37.330648	NaN	37.360874	7.728959	NaN	7.698733
47.471568	42.836903	NaN	46.940397	4.634664	NaN	0.531170
40.488112	39.684050	NaN	38.572947	0.804062	NaN	1.915165
46.580955	37.110195	NaN	36.599851	9.470760	NaN	9.981103
35.228433	38.082919	NaN	39.587638	-2.854485	NaN	-4.359205
51.956883	43.535395	NaN	41.953048	8.421488	NaN	10.003835
43.592781	35.991267	NaN	40.628409	7.601515	NaN	2.964372
36.940932	43.804581	NaN	42.442756	-6.863649	NaN	-5.501824
44.719345	43.172672	NaN	45.907688	1.546674	NaN	-1.188343
34.632099	42.298938	NaN	42.096730	-7.666839	NaN	-7.464631
31.892125	30.871071	NaN	32.912690	1.021054	NaN	-1.020565
38.644364	37.080586	NaN	33.160154	1.563778	NaN	5.484209
48.590660	37.945432	NaN	36.459723	10.645228	NaN	12.130937
30.589709	39.431527	NaN	40.803932	-8.841818	NaN	-10.214223
40.958315	45.629097	NaN	45.621739	-4.670783	NaN	-4.663425
40.075206	34.391258	NaN	37.126438	5.683947	NaN	2.948768
43.368473	40.140920	NaN	42.160902	3.227554	NaN	1.207572
45.765851	39.893723	NaN	35.572329	5.872127	NaN	10.193521
48.743012	37.637019	NaN	35.801120	11.105993	NaN	12.941893
38.667334	40.824939	NaN	41.529560	-2.157605	NaN	-2.862226
37.494768	36.864108	NaN	37.733138	0.630660	NaN	-0.238371
44.722226	40.167831	NaN	40.628768	4.554395	NaN	4.093459
41.758586	41.111369	NaN	38.996974	0.647218	NaN	2.761612
38.697088	47.932044	NaN	47.905186	-9.234956	NaN	-9.208098
51.019436	36.786425	NaN	38.782699	14.233011	NaN	12.236737
41.557790	44.602667	NaN	40.247243	-3.044877	NaN	1.310548
41.764128	32.821145	NaN	35.246241	8.942983	NaN	6.517887
27.948378	34.432836	NaN	38.032389	-6.484457	NaN	-10.084011
46.882249	45.177875	NaN	46.530727	1.704374	NaN	0.351523
36.646895	36.603836	NaN	35.126937	0.043059	NaN	1.519958
38.520577	44.586776	NaN	46.416532	-6.066199	NaN	-7.895955
31.260638	42.332493	NaN	46.257902	-11.071855	NaN	-14.997264
37.185259	36.554977	NaN	39.196172	0.630282	NaN	-2.010913
37.076419	46.315937	NaN	44.065097	-9.239519	NaN	-6.988679
57.572589	39.179848	NaN	42.511951	18.392741	NaN	15.060638
38.352467	46.315539	NaN	47.588755	-7.963071	NaN	-9.236288
37.974578	36.822449	NaN	42.922840	1.152129	NaN	-4.948262
30.708343	36.405234	NaN	36.779732	-5.696891	NaN	-6.071389
48.225522	28.633209	NaN	29.935607	19.592313	NaN	18.289914
41.196506	37.088120	NaN	37.426021	4.108386	NaN	3.770485
52.319967	36.824467	NaN	37.933994	15.495501	NaN	14.385974
47.724264	40.036319	NaN	42.487199	7.687945	NaN	5.237065
47.296508	39.073161	NaN	39.912484	8.223347	NaN	7.384024
35.649649	42.004044	NaN	39.745615	-6.354396	NaN	-4.095967
40.208894	34.334942	NaN	33.495993	5.873953	NaN	6.712901
44.753438	36.536862	NaN	32.706953	8.216577	NaN	12.046486
33.355428	47.430742	NaN	44.388200	-14.075314	NaN	-11.032772
42.149844	36.573141	NaN	33.747299	5.576703	NaN	8.402544
46.938137	36.074392	NaN	38.806311	10.863745	NaN	8.131826
41.730471	39.761703	NaN	35.670228	1.968768	NaN	6.060243
36.006694	37.975579	NaN	39.878249	-1.968884	NaN	-3.871555
29.235568	37.687438	NaN	42.101967	-8.451870	NaN	-12.866399
39.598861	45.585567	NaN	44.820796	-5.986706	NaN	-5.221935
45.225605	37.185470	NaN	40.323167	8.040135	NaN	4.902438
25.543729	42.169045	NaN	45.014510	-16.625316	NaN	-19.470781
33.596542	45.899586	NaN	48.144382	-12.303044	NaN	-14.547840
56.436854	39.305742	NaN	40.811387	17.131111	NaN	15.625467
36.052565	41.664305	NaN	45.670113	-5.611740	NaN	-9.617548
47.616288	40.089578	NaN	34.670860	7.526710	NaN	12.945428
39.400989	40.214080	NaN	39.459706	-0.813091	NaN	-0.058717
42.248177	49.102495	NaN	48.666126	-6.854318	NaN	-6.417949
51.191961	41.892402	NaN	43.851788	9.299559	NaN	7.340173
27.943033	35.863962	NaN	36.499841	-7.920930	NaN	-8.556808
44.260454	32.988522	NaN	33.865562	11.271932	NaN	10.394892
37.913747	43.319177	NaN	41.535698	-5.405430	NaN	-3.621952
39.584962	37.793934	NaN	39.718375	1.791028	NaN	-0.133412
44.296805	42.723126	NaN	44.594940	1.573679	NaN	-0.298135
25.732702	33.465363	NaN	31.729289	-7.732661	NaN	-5.996587
43.379825	25.240894	NaN	26.767917	18.138931	NaN	16.611908
40.784105	38.354788	NaN	41.783018	2.429317	NaN	-0.998913
22.068345	50.553162	NaN	45.582912	-28.484817	NaN	-23.514567
33.960774	49.239985	NaN	48.676923	-15.279212	NaN	-14.716149
41.790752	37.404962	NaN	38.909037	4.385790	NaN	2.881715
30.657933	47.648246	NaN	41.443237	-16.990313	NaN	-10.785304
41.548803	36.838036	NaN	39.459237	4.710768	NaN	2.089566
44.440576	45.918360	NaN	42.833909	-1.477785	NaN	1.606666
46.629353	35.189351	NaN	38.742334	11.440002	NaN	7.887019
27.296471	42.847708	NaN	47.442032	-15.551236	NaN	-20.145561
45.536256	36.905125	NaN	42.283541	8.631131	NaN	3.252715
37.917020	35.830331	NaN	41.259214	2.086689	NaN	-3.342194
45.479147	47.730250	NaN	46.469060	-2.251102	NaN	-0.989912
37.216241	37.603572	NaN	33.943341	-0.387331	NaN	3.272901
33.734553	40.519040	NaN	43.282124	-6.784487	NaN	-9.547571
50.713856	40.115079	NaN	44.163010	10.598777	NaN	6.550845
32.119114	40.792909	NaN	33.844057	-8.673795	NaN	-1.724943
42.760672	44.326702	NaN	39.990629	-1.566030	NaN	2.770043
34.740452	45.549519	NaN	44.073827	-10.809067	NaN	-9.333375
30.294673	32.424897	NaN	34.121161	-2.130224	NaN	-3.826488
35.470281	36.144333	NaN	38.811879	-0.674052	NaN	-3.341598
34.238217	48.362526	NaN	49.404134	-14.124309	NaN	-15.165918
30.404677	45.011629	NaN	48.569405	-14.606952	NaN	-18.164728
32.647906	38.255435	NaN	39.732578	-5.607529	NaN	-7.084671
42.828043	45.359488	NaN	43.788072	-2.531445	NaN	-0.960029
33.675286	36.840801	NaN	41.161694	-3.165515	NaN	-7.486408
50.050725	38.333023	NaN	33.099725	11.717702	NaN	16.951000
48.782674	34.951546	NaN	33.356054	13.831128	NaN	15.426620
36.952275	45.233853	NaN	42.917045	-8.281578	NaN	-5.964770
41.422943	37.046561	NaN	41.250625	4.376382	NaN	0.172318
35.761654	34.704390	NaN	40.101847	1.057264	NaN	-4.340192
41.139704	40.266931	NaN	38.871467	0.872773	NaN	2.268237
38.982716	39.829958	NaN	39.137004	-0.847242	NaN	-0.154288
44.427900	39.697847	NaN	43.851263	4.730053	NaN	0.576636
40.114616	30.159690	NaN	34.048882	9.954926	NaN	6.065734
44.604963	35.277087	NaN	39.891327	9.327876	NaN	4.713636
35.891476	38.393135	NaN	38.065481	-2.501659	NaN	-2.174005
51.930658	43.203248	NaN	42.818807	8.727409	NaN	9.111851
40.892877	42.862867	NaN	42.194307	-1.969990	NaN	-1.301430
37.647535	38.734436	NaN	41.152441	-1.086902	NaN	-3.504906
35.714725	31.991505	NaN	35.830819	3.723220	NaN	-0.116094
43.337537	44.220003	NaN	48.678195	-0.882466	NaN	-5.340658
43.319600	39.859010	NaN	40.373002	3.460589	NaN	2.946597
55.332722	38.377943	NaN	38.315386	16.954779	NaN	17.017336
30.618740	42.214509	NaN	43.915971	-11.595770	NaN	-13.297231
32.833083	39.698083	NaN	41.316004	-6.865000	NaN	-8.482921
50.825574	41.081572	NaN	37.997546	9.744002	NaN	12.828028
41.084450	33.431679	NaN	37.757735	7.652771	NaN	3.326715
59.570801	40.341081	NaN	43.971332	19.229720	NaN	15.599468
38.987495	37.831579	NaN	37.341538	1.155917	NaN	1.645957
42.463171	38.688844	NaN	42.884819	3.774327	NaN	-0.421649
31.904800	31.037281	NaN	36.722420	0.867518	NaN	-4.817620
36.695919	47.726589	NaN	49.455023	-11.030670	NaN	-12.759104
41.199406	42.076775	NaN	42.586711	-0.877369	NaN	-1.387304
39.416601	40.805225	NaN	37.589787	-1.388624	NaN	1.826814
36.406683	29.926840	NaN	34.843538	6.479843	NaN	1.563145
43.215753	41.843244	NaN	42.920939	1.372510	NaN	0.294815
28.938607	47.062938	NaN	46.220109	-18.124331	NaN	-17.281503
34.123864	49.004543	NaN	48.514264	-14.880679	NaN	-14.390400
51.830780	38.272702	NaN	40.531098	13.558078	NaN	11.299682
48.990242	46.223975	NaN	45.793135	2.766267	NaN	3.197107
42.663747	33.991470	NaN	38.079692	8.672276	NaN	4.584054
34.512632	39.556221	NaN	40.616788	-5.043589	NaN	-6.104156
38.134877	39.635486	NaN	38.177176	-1.500609	NaN	-0.042298
35.155551	41.450821	NaN	44.091318	-6.295270	NaN	-8.935767
38.570301	35.766332	NaN	38.485147	2.803969	NaN	0.085154
44.155533	35.307961	NaN	36.576719	8.847572	NaN	7.578813
42.153244	37.302903	NaN	38.884709	4.850341	NaN	3.268535
36.878033	41.446520	NaN	41.706984	-4.568488	NaN	-4.828951
40.502968	45.960984	NaN	46.626505	-5.458015	NaN	-6.123537
39.750780	33.376419	NaN	36.549858	6.374361	NaN	3.200922
36.440886	34.755405	NaN	36.673529	1.685481	NaN	-0.232643
30.501369	43.631144	NaN	44.567552	-13.129776	NaN	-14.066184
35.705412	36.288655	NaN	39.244298	-0.583244	NaN	-3.538886
45.700228	34.926731	NaN	38.649528	10.773496	NaN	7.050700
55.696151	39.330746	NaN	41.142629	16.365405	NaN	14.553522
33.820458	35.304544	NaN	38.141239	-1.484086	NaN	-4.320781
36.481890	41.250137	NaN	41.195641	-4.768247	NaN	-4.713751
37.329869	42.540330	NaN	39.799954	-5.210461	NaN	-2.470085
32.995125	38.984427	NaN	40.620206	-5.989302	NaN	-7.625082
32.724744	39.407760	NaN	40.603489	-6.683016	NaN	-7.878745
32.447511	49.760608	NaN	46.842923	-17.313097	NaN	-14.395412
40.146421	40.839585	NaN	40.793060	-0.693164	NaN	-0.646639
32.230525	41.295439	NaN	43.492591	-9.064914	NaN	-11.262066
25.665933	38.959597	NaN	38.547903	-13.293664	NaN	-12.881970
48.951966	42.468897	NaN	40.347048	6.483069	NaN	8.604918
37.733477	40.251475	NaN	45.420619	-2.517998	NaN	-7.687142
28.415072	40.661766	NaN	39.613181	-12.246695	NaN	-11.198109
35.066740	38.178291	NaN	37.871806	-3.111552	NaN	-2.805066
37.714123	35.989070	NaN	41.426867	1.725053	NaN	-3.712745
33.317154	21.476352	NaN	23.372552	11.840802	NaN	9.944602
45.725526	43.813606	NaN	46.441951	1.911920	NaN	-0.716425
45.302288	41.965333	NaN	42.137793	3.336955	NaN	3.164495
44.886777	31.923699	NaN	35.876540	12.963078	NaN	9.010237
31.229664	43.388171	NaN	39.340268	-12.158507	NaN	-8.110604
39.478680	34.212489	NaN	39.145586	5.266192	NaN	0.333094
39.815421	36.013442	NaN	32.569338	3.801979	NaN	7.246083
45.463986	40.525203	NaN	44.345452	4.938783	NaN	1.118534
44.284574	37.537935	NaN	45.375836	6.746639	NaN	-1.091262
31.323611	44.840728	NaN	47.947582	-13.517117	NaN	-16.623971
37.961724	41.457529	NaN	43.091015	-3.495805	NaN	-5.129291
37.755958	45.311856	NaN	43.253357	-7.555897	NaN	-5.497399
32.015233	33.987417	NaN	32.683794	-1.972185	NaN	-0.668561
33.737961	37.494564	NaN	38.760277	-3.756603	NaN	-5.022315
36.892642	34.242061	NaN	33.726957	2.650581	NaN	3.165685
49.043824	40.886146	NaN	44.572178	8.157678	NaN	4.471646
44.564599	38.994009	NaN	43.755706	5.570590	NaN	0.808893
24.144871	28.028423	NaN	35.574097	-3.883552	NaN	-11.429226
44.718534	37.728593	NaN	41.002842	6.989941	NaN	3.715692
45.512247	33.181257	NaN	35.787511	12.330990	NaN	9.724736
34.540953	35.441751	NaN	37.027549	-0.900798	NaN	-2.486596
44.915955	46.143980	NaN	42.793731	-1.228025	NaN	2.122224
48.580274	34.102606	NaN	38.395584	14.477668	NaN	10.184691
30.592305	39.422055	NaN	40.609352	-8.829750	NaN	-10.017046
38.731089	39.118407	NaN	40.300555	-0.387318	NaN	-1.569466
49.123417	34.742816	NaN	34.946852	14.380602	NaN	14.176566
35.887029	43.698804	NaN	43.628170	-7.811775	NaN	-7.741141
36.656947	38.921517	NaN	38.056532	-2.264570	NaN	-1.399586
46.765455	38.212804	NaN	35.172213	8.552650	NaN	11.593242
32.893287	47.857780	NaN	50.101975	-14.964494	NaN	-17.208689
44.685415	36.028910	NaN	37.374556	8.656506	NaN	7.310860
38.149780	35.275104	NaN	41.918838	2.874677	NaN	-3.769057
27.900653	43.323977	NaN	46.616168	-15.423324	NaN	-18.715515
40.121485	42.604816	NaN	44.117765	-2.483332	NaN	-3.996280
52.327909	47.136023	NaN	45.593793	5.191886	NaN	6.734116
42.213350	37.834679	NaN	38.263068	4.378671	NaN	3.950282
34.425662	40.571985	NaN	39.784759	-6.146323	NaN	-5.359098
30.591646	39.125507	NaN	38.350911	-8.533861	NaN	-7.759265
36.863066	35.489611	NaN	37.095760	1.373454	NaN	-0.232694
41.596257	40.830057	NaN	41.543696	0.766200	NaN	0.052562
35.031964	34.701192	NaN	31.987274	0.330773	NaN	3.044690
40.927233	47.155293	NaN	47.302873	-6.228060	NaN	-6.375641
32.710198	39.251905	NaN	42.998451	-6.541707	NaN	-10.288253
33.677557	41.341473	NaN	45.589616	-7.663915	NaN	-11.912058
47.156104	43.636863	NaN	49.589254	3.519241	NaN	-2.433150
38.916247	43.485415	NaN	44.246600	-4.569168	NaN	-5.330353
38.218519	33.827500	NaN	37.636585	4.391019	NaN	0.581933
36.967149	39.117101	NaN	39.946327	-2.149952	NaN	-2.979179
37.108410	40.661040	NaN	43.871728	-3.552630	NaN	-6.763318
41.351749	41.367885	NaN	41.163737	-0.016136	NaN	0.188012
39.989416	41.598239	NaN	44.968138	-1.608823	NaN	-4.978723
40.512339	40.275532	NaN	36.964275	0.236807	NaN	3.548064
26.215478	44.293089	NaN	42.381556	-18.077611	NaN	-16.166078
30.878100	43.444338	NaN	43.294225	-12.566238	NaN	-12.416124
41.880097	46.836391	NaN	43.625887	-4.956295	NaN	-1.745791
42.794958	43.510001	NaN	44.476321	-0.715043	NaN	-1.681363
50.492711	43.848506	NaN	42.389597	6.644204	NaN	8.103114
34.348432	41.758703	NaN	44.729718	-7.410271	NaN	-10.381286
36.276045	40.799888	NaN	44.096044	-4.523842	NaN	-7.819998
45.149636	42.107926	NaN	42.245005	3.041711	NaN	2.904632
32.846369	34.516006	NaN	35.710066	-1.669637	NaN	-2.863697
50.258270	36.554178	NaN	37.253568	13.704092	NaN	13.004702
31.595853	32.142432	NaN	32.295195	-0.546579	NaN	-0.699341
29.418672	46.918286	NaN	43.728779	-17.499614	NaN	-14.310107
34.283606	40.977848	NaN	40.827978	-6.694242	NaN	-6.544371
43.717309	42.145559	NaN	43.412259	1.571751	NaN	0.305050
49.386438	38.855098	NaN	34.607770	10.531341	NaN	14.778669
45.857390	33.205079	NaN	40.147651	12.652311	NaN	5.709739
42.336532	40.671775	NaN	37.937588	1.664757	NaN	4.398944
38.960825	42.593957	NaN	41.531700	-3.633132	NaN	-2.570875
30.213185	46.255464	NaN	45.659735	-16.042279	NaN	-15.446550
48.394385	38.709473	NaN	39.177040	9.684912	NaN	9.217345
43.366569	43.071184	NaN	43.990835	0.295385	NaN	-0.624266
45.307927	37.185351	NaN	40.129321	8.122576	NaN	5.178605
26.690648	44.738821	NaN	47.170893	-18.048174	NaN	-20.480245
52.311252	35.240420	NaN	36.293457	17.070832	NaN	16.017796
35.960979	38.036810	NaN	39.130188	-2.075831	NaN	-3.169209
45.307044	39.126246	NaN	38.866328	6.180798	NaN	6.440715
39.542143	43.858008	NaN	42.439719	-4.315865	NaN	-2.897576
47.989517	42.439019	NaN	40.891608	5.550498	NaN	7.097909
39.982623	38.162674	NaN	37.575808	1.819949	NaN	2.406815
35.613888	45.176588	NaN	48.076856	-9.562700	NaN	-12.462967
39.327885	38.475313	NaN	43.915928	0.852572	NaN	-4.588043
54.293059	36.152117	NaN	40.749241	18.140943	NaN	13.543818
35.931702	37.864660	NaN	38.456176	-1.932958	NaN	-2.524473
42.190874	37.606736	NaN	40.646201	4.584138	NaN	1.544673
44.672770	43.772490	NaN	43.051599	0.900280	NaN	1.621171
46.106464	35.440816	NaN	39.315260	10.665649	NaN	6.791205
44.113685	43.050183	NaN	40.041833	1.063502	NaN	4.071852
44.874725	40.265302	NaN	40.497333	4.609423	NaN	4.377391
43.107943	38.366825	NaN	36.077230	4.741118	NaN	7.030713
39.109927	34.933078	NaN	35.362218	4.176849	NaN	3.747710
33.278972	45.143547	NaN	42.158837	-11.864575	NaN	-8.879865
38.401411	37.317928	NaN	40.380432	1.083483	NaN	-1.979022
18.252207	36.027339	NaN	34.773201	-17.775132	NaN	-16.520994
42.138203	36.990509	NaN	38.885445	5.147694	NaN	3.252758
35.736087	37.091385	NaN	37.424675	-1.355297	NaN	-1.688587
44.376428	36.382273	NaN	34.974228	7.994155	NaN	9.402200
45.195940	41.322453	NaN	38.655704	3.873487	NaN	6.540236
21.327028	37.231282	NaN	37.446035	-15.904254	NaN	-16.119007
26.569670	41.901606	NaN	39.609976	-15.331936	NaN	-13.040307
51.581218	43.137274	NaN	43.418499	8.443944	NaN	8.162719
28.875692	45.406481	NaN	43.655999	-16.530789	NaN	-14.780306
35.387808	37.697296	NaN	32.492830	-2.309488	NaN	2.894978
39.685602	41.871759	NaN	42.559799	-2.186157	NaN	-2.874198
42.010751	35.696516	NaN	33.815908	6.314235	NaN	8.194843
52.722433	36.789250	NaN	41.414666	15.933183	NaN	11.307767
35.276944	37.859241	NaN	43.230123	-2.582297	NaN	-7.953179
28.194468	39.143716	NaN	40.891036	-10.949248	NaN	-12.696568
34.856042	40.612538	NaN	42.264600	-5.756495	NaN	-7.408557
36.424415	46.475074	NaN	44.121294	-10.050659	NaN	-7.696880
37.407494	45.494062	NaN	45.225735	-8.086568	NaN	-7.818241
36.311672	36.209315	NaN	41.245113	0.102358	NaN	-4.933441
41.318460	38.648293	NaN	40.739011	2.670167	NaN	0.579449
36.357302	39.477184	NaN	40.026386	-3.119882	NaN	-3.669084
43.024994	41.384933	NaN	43.882663	1.640061	NaN	-0.857669
42.321428	33.625191	NaN	36.879050	8.696237	NaN	5.442378
40.885534	38.422949	NaN	37.143799	2.462586	NaN	3.741735
34.074702	35.190909	NaN	35.184408	-1.116206	NaN	-1.109705
38.449215	35.344504	NaN	36.025021	3.104711	NaN	2.424194
48.645023	40.315553	NaN	43.512543	8.329469	NaN	5.132480
49.403508	36.337100	NaN	34.146604	13.066408	NaN	15.256904
36.591069	41.560097	NaN	39.950654	-4.969028	NaN	-3.359585
44.671992	34.199283	NaN	35.659992	10.472710	NaN	9.012001
41.039242	31.216069	NaN	34.937135	9.823173	NaN	6.102107
39.823295	46.101646	NaN	45.319244	-6.278351	NaN	-5.495949
37.253339	34.269447	NaN	41.193580	2.983892	NaN	-3.940240
51.154204	43.687080	NaN	40.406938	7.467124	NaN	10.747266
45.275950	41.070087	NaN	38.434782	4.205863	NaN	6.841168
48.566577	37.817484	NaN	42.174431	10.749093	NaN	6.392146
27.572438	41.992318	NaN	42.980907	-14.419880	NaN	-15.408470
41.157108	33.929921	NaN	33.742253	7.227186	NaN	7.414855
27.854957	36.479414	NaN	34.400525	-8.624458	NaN	-6.545568
48.974731	38.642386	NaN	38.836831	10.332344	NaN	10.137900
44.775617	38.588867	NaN	34.223762	6.186750	NaN	10.551855
30.125040	39.887469	NaN	33.568736	-9.762429	NaN	-3.443696
50.444137	36.173673	NaN	36.610003	14.270464	NaN	13.834134
43.306361	40.758614	NaN	40.026836	2.547747	NaN	3.279525
29.852710	35.496263	NaN	40.559179	-5.643553	NaN	-10.706469
34.688967	47.347045	NaN	48.058922	-12.658078	NaN	-13.369954
39.935031	36.406120	NaN	39.293405	3.528912	NaN	0.641626
27.236314	39.593298	NaN	39.840990	-12.356984	NaN	-12.604676
41.341987	35.452830	NaN	33.509399	5.889156	NaN	7.832588
38.507522	34.708948	NaN	35.370177	3.798574	NaN	3.137345
44.648511	33.426209	NaN	35.997687	11.222301	NaN	8.650824
42.302809	48.947224	NaN	42.806798	-6.644415	NaN	-0.503989
37.088283	39.104870	NaN	38.178895	-2.016588	NaN	-1.090612
39.765379	43.316853	NaN	40.149909	-3.551474	NaN	-0.384530
33.875829	48.647254	NaN	46.771094	-14.771425	NaN	-12.895265
36.527471	34.600936	NaN	39.283805	1.926535	NaN	-2.756335
42.307497	47.169076	NaN	48.893777	-4.861580	NaN	-6.586280
33.240649	35.116120	NaN	37.041341	-1.875471	NaN	-3.800692
37.103105	35.171196	NaN	38.131431	1.931909	NaN	-1.028326
44.331459	42.374230	NaN	43.471282	1.957229	NaN	0.860177
38.659211	34.747299	NaN	38.362759	3.911912	NaN	0.296452
47.587731	44.415154	NaN	43.352654	3.172577	NaN	4.235077
40.219028	42.974544	NaN	42.132751	-2.755517	NaN	-1.913723
45.758321	36.484414	NaN	39.035590	9.273907	NaN	6.722730
39.369986	42.753235	NaN	43.118610	-3.383249	NaN	-3.748624
30.262870	40.709883	NaN	41.379177	-10.447013	NaN	-11.116308
40.108570	37.885663	NaN	41.571648	2.222908	NaN	-1.463078
40.868558	45.582502	NaN	42.127081	-4.713944	NaN	-1.258523
46.728508	33.670766	NaN	34.242396	13.057742	NaN	12.486112
44.427308	47.470303	NaN	49.043403	-3.042996	NaN	-4.616096
36.492796	45.015585	NaN	45.626934	-8.522790	NaN	-9.134138
43.830512	37.786609	NaN	40.403051	6.043902	NaN	3.427460
45.550513	30.251864	NaN	35.648132	15.298649	NaN	9.902381
46.907871	49.654335	NaN	49.266671	-2.746464	NaN	-2.358800
32.517829	32.133677	NaN	32.357487	0.384152	NaN	0.160342
40.559904	35.033985	NaN	35.242866	5.525920	NaN	5.317038
42.651307	32.727148	NaN	38.542003	9.924159	NaN	4.109304
44.016234	36.475692	NaN	39.184929	7.540542	NaN	4.831305
35.292282	42.223965	NaN	42.565774	-6.931682	NaN	-7.273491
36.905081	40.658152	NaN	41.919386	-3.753071	NaN	-5.014306
37.463186	34.811096	NaN	39.612275	2.652090	NaN	-2.149090
45.594587	37.383969	NaN	37.236220	8.210618	NaN	8.358367
35.827936	39.540451	NaN	42.721258	-3.712515	NaN	-6.893322
46.575692	43.196971	NaN	45.226159	3.378722	NaN	1.349533
39.154692	33.280320	NaN	38.041039	5.874372	NaN	1.113652
36.128956	39.093225	NaN	42.503913	-2.964269	NaN	-6.374957
45.649465	37.044062	NaN	37.854595	8.605402	NaN	7.794870
36.171794	36.461401	NaN	38.918963	-0.289608	NaN	-2.747169
46.631119	37.263508	NaN	39.228465	9.367611	NaN	7.402654
30.661884	40.693060	NaN	44.008766	-10.031176	NaN	-13.346882
44.514720	38.236593	NaN	37.019909	6.278127	NaN	7.494811
40.483174	38.153723	NaN	41.780296	2.329452	NaN	-1.297122
45.571196	42.958513	NaN	46.286241	2.612683	NaN	-0.715046
36.003336	46.666264	NaN	43.207440	-10.662929	NaN	-7.204105
42.729302	39.889107	NaN	38.185218	2.840194	NaN	4.544084
23.380268	31.577797	NaN	34.775235	-8.197529	NaN	-11.394967
51.860835	44.506969	NaN	47.231240	7.353866	NaN	4.629595
54.184356	45.217790	NaN	40.148542	8.966566	NaN	14.035815
37.273397	36.005407	NaN	41.741061	1.267990	NaN	-4.467664
48.361297	41.412689	NaN	42.165553	6.948608	NaN	6.195744
34.637192	33.950082	NaN	36.545580	0.687110	NaN	-1.908388
35.896759	49.088049	NaN	50.200898	-13.191290	NaN	-14.304139
23.551194	41.921248	NaN	44.736629	-18.370054	NaN	-21.185436
42.044647	30.906606	NaN	31.916221	11.138041	NaN	10.128426
34.326760	37.550232	NaN	41.005186	-3.223471	NaN	-6.678426
39.100084	43.334489	NaN	43.966496	-4.234405	NaN	-4.866411
40.794753	34.181100	NaN	36.359864	6.613653	NaN	4.434889
44.958995	45.861724	NaN	41.770792	-0.902729	NaN	3.188203
38.884269	43.831660	NaN	41.621026	-4.947392	NaN	-2.736758
53.470564	31.074323	NaN	31.014917	22.396241	NaN	22.455647
36.600613	34.644613	NaN	36.064457	1.956000	NaN	0.536156
35.614823	39.430468	NaN	42.662566	-3.815646	NaN	-7.047743
42.182587	41.444057	NaN	45.919910	0.738530	NaN	-3.737323
31.862852	37.497022	NaN	38.675085	-5.634170	NaN	-6.812233
48.149660	34.929355	NaN	38.489766	13.220305	NaN	9.659894
29.070518	41.212955	NaN	40.826073	-12.142437	NaN	-11.755555
44.837433	33.501114	NaN	39.348028	11.336318	NaN	5.489405
42.680062	41.736471	NaN	42.633995	0.943591	NaN	0.046067
47.770918	34.743945	NaN	38.031045	13.026973	NaN	9.739873
44.139086	35.171337	NaN	29.684712	8.967749	NaN	14.454374
39.381452	37.604572	NaN	35.912181	1.776880	NaN	3.469271
26.933374	36.912320	NaN	35.348484	-9.978945	NaN	-8.415109
35.387608	32.680136	NaN	34.718020	2.707473	NaN	0.669589
18.108243	44.388251	NaN	45.207008	-26.280007	NaN	-27.098765
33.721764	38.480575	NaN	41.985767	-4.758810	NaN	-8.264003
39.453346	36.081145	NaN	38.320376	3.372201	NaN	1.132970
34.031064	39.159156	NaN	37.338934	-5.128092	NaN	-3.307871
44.453704	47.286173	NaN	44.320885	-2.832469	NaN	0.132819
45.376277	42.771855	NaN	37.871455	2.604422	NaN	7.504823
40.312891	36.965842	NaN	38.736275	3.347049	NaN	1.576616
39.623982	37.880270	NaN	37.673850	1.743712	NaN	1.950132
45.799304	33.936994	NaN	38.713244	11.862310	NaN	7.086060
43.827444	37.044071	NaN	41.687099	6.783374	NaN	2.140345
47.652075	37.471642	NaN	34.145378	10.180433	NaN	13.506698
28.291565	40.759552	NaN	43.929998	-12.467987	NaN	-15.638433
44.386135	39.524012	NaN	42.708741	4.862123	NaN	1.677394
34.068582	43.349865	NaN	40.131781	-9.281283	NaN	-6.063199
40.486910	38.719053	NaN	37.067628	1.767857	NaN	3.419282
40.677337	35.946604	NaN	38.544440	4.730732	NaN	2.132896
36.438271	43.506209	NaN	42.050071	-7.067938	NaN	-5.611801
46.107928	49.239539	NaN	44.145228	-3.131611	NaN	1.962700
44.615411	38.264398	NaN	38.338768	6.351013	NaN	6.276643
41.249106	39.730634	NaN	38.911155	1.518471	NaN	2.337950
54.383327	43.858673	NaN	42.661718	10.524654	NaN	11.721609
38.343094	41.890858	NaN	41.936030	-3.547764	NaN	-3.592936
31.979711	41.540719	NaN	40.117286	-9.561008	NaN	-8.137575
34.587671	41.160843	NaN	47.749941	-6.573171	NaN	-13.162269
29.250465	43.077698	NaN	45.453178	-13.827233	NaN	-16.202714
44.602641	36.440739	NaN	39.903955	8.161901	NaN	4.698686
36.892691	42.541800	NaN	45.964549	-5.649109	NaN	-9.071858
48.226602	44.961244	NaN	48.816923	3.265358	NaN	-0.590321
50.678870	36.480800	NaN	35.156813	14.198070	NaN	15.522057
24.272374	39.645978	NaN	40.550073	-15.373604	NaN	-16.277700
44.272401	36.452062	NaN	43.369096	7.820339	NaN	0.903305
30.321850	35.474640	NaN	36.043359	-5.152790	NaN	-5.721509
40.039066	44.882913	NaN	43.288765	-4.843847	NaN	-3.249699
35.605596	46.785606	NaN	43.539890	-11.180010	NaN	-7.934294
27.934242	37.340828	NaN	39.240381	-9.406587	NaN	-11.306140
45.265303	43.348452	NaN	47.945267	1.916851	NaN	-2.679964
43.113314	39.675264	NaN	40.505353	3.438050	NaN	2.607962
42.847749	33.381900	NaN	32.785013	9.465849	NaN	10.062736
34.344543	40.308479	NaN	45.583933	-5.963936	NaN	-11.239390
30.000600	41.851299	NaN	44.875447	-11.850699	NaN	-14.874848
32.821891	46.439181	NaN	45.670161	-13.617290	NaN	-12.848270
39.640661	33.079610	NaN	37.480323	6.561050	NaN	2.160337
41.657008	54.348032	NaN	50.812274	-12.691024	NaN	-9.155266
47.413444	34.543261	NaN	38.997591	12.870183	NaN	8.415853
40.780470	42.417424	NaN	43.578323	-1.636954	NaN	-2.797853
38.518443	50.991952	NaN	47.725751	-12.473509	NaN	-9.207308
44.956932	44.748057	NaN	41.224383	0.208875	NaN	3.732549
37.141516	37.938384	NaN	42.881157	-0.796869	NaN	-5.739641
50.729028	39.017723	NaN	39.095495	11.711306	NaN	11.633534
43.512444	39.364531	NaN	43.663165	4.147913	NaN	-0.150720
32.427478	41.481178	NaN	46.527516	-9.053700	NaN	-14.100038
28.839559	39.632721	NaN	40.464806	-10.793162	NaN	-11.625247
36.360826	31.574480	NaN	38.263308	4.786346	NaN	-1.902482
44.519216	42.543779	NaN	39.302811	1.975437	NaN	5.216405
35.227270	40.377537	NaN	40.983329	-5.150266	NaN	-5.756059
40.527726	34.800659	NaN	35.852481	5.727067	NaN	4.675245
44.302424	47.755814	NaN	43.046801	-3.453390	NaN	1.255623
49.455621	47.351061	NaN	47.119079	2.104559	NaN	2.336542
33.019484	33.058811	NaN	31.907636	-0.039327	NaN	1.111848
36.560902	42.942527	NaN	41.429476	-6.381625	NaN	-4.868573
39.027143	37.903026	NaN	32.629331	1.124117	NaN	6.397812
36.756404	39.078443	NaN	39.819653	-2.322039	NaN	-3.063249
37.282884	35.951570	NaN	35.398837	1.331314	NaN	1.884047
27.936228	51.003909	NaN	47.080484	-23.067681	NaN	-19.144256
42.094208	35.530717	NaN	34.840261	6.563492	NaN	7.253948
47.724756	39.640213	NaN	40.402232	8.084543	NaN	7.322524
38.504823	42.009620	NaN	39.788028	-3.504796	NaN	-1.283204
32.431331	37.036022	NaN	38.549774	-4.604691	NaN	-6.118443
33.793452	43.346175	NaN	41.887892	-9.552724	NaN	-8.094440
38.424959	45.419912	NaN	44.534971	-6.994953	NaN	-6.110012
36.539603	43.232197	NaN	42.819178	-6.692594	NaN	-6.279574
35.801319	37.944424	NaN	31.565752	-2.143105	NaN	4.235567
49.954430	36.499562	NaN	36.462590	13.454869	NaN	13.491840
41.571796	40.104323	NaN	41.464306	1.467473	NaN	0.107490
47.612419	46.260119	NaN	44.946601	1.352299	NaN	2.665818
35.056248	41.149950	NaN	41.175480	-6.093703	NaN	-6.119232
45.338092	42.231742	NaN	45.272363	3.106350	NaN	0.065729
35.522716	42.184250	NaN	42.675009	-6.661534	NaN	-7.152292
49.306005	45.863152	NaN	41.863030	3.442853	NaN	7.442975
44.255645	37.576880	NaN	35.707876	6.678765	NaN	8.547769
39.929094	39.374599	NaN	37.459300	0.554494	NaN	2.469794
43.170334	32.810362	NaN	36.149047	10.359972	NaN	7.021287
41.403915	45.716701	NaN	45.156273	-4.312786	NaN	-3.752358
34.002906	35.406749	NaN	38.525435	-1.403843	NaN	-4.522528
36.554572	33.974856	NaN	37.402999	2.579716	NaN	-0.848427
28.979256	37.159240	NaN	41.516520	-8.179984	NaN	-12.537264
42.023494	42.575161	NaN	46.154879	-0.551667	NaN	-4.131385
46.856292	43.185537	NaN	41.344991	3.670755	NaN	5.511301
41.318018	38.385151	NaN	41.638784	2.932867	NaN	-0.320767
25.854488	47.686406	NaN	44.720581	-21.831918	NaN	-18.866093
20.686553	41.523238	NaN	38.772380	-20.836685	NaN	-18.085828
40.226800	47.393039	NaN	45.825917	-7.166239	NaN	-5.599117
42.211532	37.246864	NaN	40.519818	4.964667	NaN	1.691714
36.904176	27.681461	NaN	27.130005	9.222715	NaN	9.774171
45.767232	40.401142	NaN	40.739031	5.366090	NaN	5.028201
48.757819	43.778836	NaN	41.394733	4.978983	NaN	7.363086
32.900856	42.131257	NaN	37.386473	-9.230401	NaN	-4.485617
40.388022	39.044337	NaN	42.830737	1.343685	NaN	-2.442715
36.986879	40.504870	NaN	37.337687	-3.517991	NaN	-0.350808
41.547840	39.047909	NaN	40.096327	2.499931	NaN	1.451513
48.824608	42.128623	NaN	38.042364	6.695985	NaN	10.782244
35.008104	34.296020	NaN	36.480097	0.712084	NaN	-1.471992
45.934432	41.769350	NaN	42.431774	4.165082	NaN	3.502658
42.975947	37.613930	NaN	38.747159	5.362016	NaN	4.228787
30.912880	42.373242	NaN	44.249605	-11.460362	NaN	-13.336725
35.798219	41.756988	NaN	43.640968	-5.958768	NaN	-7.842749
37.510122	44.381696	NaN	45.890969	-6.871573	NaN	-8.380846
41.928953	40.652686	NaN	41.188287	1.276268	NaN	0.740666
42.621478	39.758818	NaN	41.910473	2.862660	NaN	0.711005
41.424400	35.274756	NaN	42.350632	6.149644	NaN	-0.926232
26.716056	37.905382	NaN	41.152099	-11.189326	NaN	-14.436043
39.063207	40.411301	NaN	37.584598	-1.348094	NaN	1.478609
39.552535	43.128448	NaN	44.751650	-3.575913	NaN	-5.199115
42.449747	34.497370	NaN	35.997981	7.952377	NaN	6.451765
38.652124	32.233159	NaN	31.975170	6.418966	NaN	6.676954
40.187986	40.154707	NaN	39.822840	0.033279	NaN	0.365146
42.754652	39.267285	NaN	37.547042	3.487367	NaN	5.207610
48.367825	43.794650	NaN	41.364165	4.573175	NaN	7.003660
48.347393	34.485123	NaN	36.672989	13.862270	NaN	11.674404
37.297263	45.505952	NaN	47.735450	-8.208689	NaN	-10.438187
43.114827	39.210812	NaN	39.017480	3.904014	NaN	4.097347
50.073227	44.101539	NaN	42.908022	5.971688	NaN	7.165204
35.333272	39.039690	NaN	35.745109	-3.706418	NaN	-0.411838
45.284933	35.128494	NaN	42.726214	10.156438	NaN	2.558718
36.156265	42.008882	NaN	45.311213	-5.852617	NaN	-9.154948
45.705729	38.598177	NaN	36.432991	7.107552	NaN	9.272738
38.994190	42.142876	NaN	39.032351	-3.148686	NaN	-0.038161
39.035307	41.849743	NaN	43.872701	-2.814436	NaN	-4.837394
37.977492	38.707254	NaN	40.847469	-0.729761	NaN	-2.869977
53.282695	41.205495	NaN	40.211525	12.077200	NaN	13.071170
39.195477	27.145017	NaN	31.862188	12.050460	NaN	7.333289
29.345700	28.887462	NaN	32.719857	0.458238	NaN	-3.374157
44.008971	37.696949	NaN	37.360539	6.312022	NaN	6.648433
30.517634	38.100547	NaN	40.416946	-7.582913	NaN	-9.899312
44.354926	38.479801	NaN	39.380156	5.875125	NaN	4.974771
48.071148	38.673720	NaN	42.150319	9.397428	NaN	5.920829
39.836113	46.291590	NaN	44.483310	-6.455477	NaN	-4.647197
47.334810	40.576974	NaN	40.396921	6.757837	NaN	6.937890
33.892712	40.911073	NaN	44.480724	-7.018361	NaN	-10.588012
37.170442	39.185551	NaN	40.096221	-2.015109	NaN	-2.925778
44.198422	34.231786	NaN	32.903703	9.966636	NaN	11.294719
25.974301	42.294033	NaN	45.377879	-16.319732	NaN	-19.403577
44.531981	36.744470	NaN	40.315062	7.787512	NaN	4.216919
47.361054	38.057406	NaN	39.019764	9.303648	NaN	8.341289
47.793803	40.932015	NaN	40.993460	6.861788	NaN	6.800343
36.089714	39.132755	NaN	43.009778	-3.043041	NaN	-6.920064
44.626715	33.906299	NaN	36.234571	10.720417	NaN	8.392144
25.773712	41.661817	NaN	41.160472	-15.888105	NaN	-15.386760
49.148567	37.374794	NaN	38.556914	11.773774	NaN	10.591653
