# Supplementary material for: Combined Influences of Model Choice, Data Quality, and Data Quantity When Estimating Population Trends
Source: PLoS One. 2015 Jul 15;10(7):e0132255. doi: 10.1371/journal.pone.0132255 (PMC4503393; doi:10.1371/journal.pone.0132255)
Supplement: S1 Dataset — Files are organized by model type and by the input lambda value. (ZIP) [file pone.0132255.s002.zip › Snail/sims_lambda_0_95/simulationOutput_0.95_0_0.1_0.3_50.xls]

Percent_Decline_True	Median_Percent_Decline_Matrix	Median_Percent_Decline_Matrix_stable	Median_Percent_Decline_Scalar	Difference_True_Matrix	Difference_True_Matrix_Stable	Difference_True_Scalar
51.842559	58.205957	NaN	35.573344	-6.363398	NaN	16.269214
43.327540	49.353696	NaN	28.398077	-6.026156	NaN	14.929463
43.742913	54.950198	NaN	34.876566	-11.207285	NaN	8.866347
46.071572	61.769027	NaN	47.064300	-15.697455	NaN	-0.992728
42.262645	51.201238	NaN	42.915329	-8.938593	NaN	-0.652685
47.733915	61.437385	NaN	43.097779	-13.703470	NaN	4.636136
39.779468	64.829704	NaN	47.793391	-25.050236	NaN	-8.013922
42.150169	55.162921	NaN	42.538281	-13.012752	NaN	-0.388111
35.137804	51.471114	NaN	43.282786	-16.333310	NaN	-8.144982
48.896497	57.258268	NaN	42.248477	-8.361771	NaN	6.648019
38.510895	56.192516	NaN	40.431007	-17.681622	NaN	-1.920113
45.862742	63.273953	NaN	37.844414	-17.411211	NaN	8.018328
36.650049	59.080205	NaN	37.880007	-22.430157	NaN	-1.229958
53.496142	55.445322	NaN	36.682114	-1.949180	NaN	16.814028
37.903680	64.457954	NaN	38.631403	-26.554274	NaN	-0.727723
41.410510	66.501141	NaN	49.713417	-25.090631	NaN	-8.302907
49.757945	64.698973	NaN	41.685939	-14.941028	NaN	8.072005
31.233888	64.132305	NaN	40.755619	-32.898417	NaN	-9.521731
40.814778	64.382837	NaN	43.903403	-23.568058	NaN	-3.088624
40.285414	60.312526	NaN	49.323631	-20.027113	NaN	-9.038218
44.749895	63.833073	NaN	34.767606	-19.083178	NaN	9.982290
29.375956	60.394122	NaN	43.416562	-31.018166	NaN	-14.040606
50.291428	65.808908	NaN	35.694759	-15.517480	NaN	14.596669
48.126907	51.185873	NaN	36.624180	-3.058965	NaN	11.502727
41.789893	59.117858	NaN	43.349953	-17.327965	NaN	-1.560060
44.378814	48.929091	NaN	37.652522	-4.550277	NaN	6.726292
50.809075	53.408226	NaN	37.670893	-2.599150	NaN	13.138182
44.073389	55.326565	NaN	40.344077	-11.253176	NaN	3.729311
39.935666	49.976861	NaN	37.142695	-10.041195	NaN	2.792972
37.121767	59.197527	NaN	27.000358	-22.075760	NaN	10.121409
41.240915	52.402114	NaN	38.920187	-11.161200	NaN	2.320727
33.905123	53.976201	NaN	40.107057	-20.071078	NaN	-6.201933
37.256908	53.207445	NaN	33.855586	-15.950536	NaN	3.401322
38.055814	59.371729	NaN	38.937109	-21.315915	NaN	-0.881295
35.533702	56.963383	NaN	41.111117	-21.429681	NaN	-5.577415
45.449645	47.418544	NaN	41.383543	-1.968899	NaN	4.066102
48.572232	65.162654	NaN	39.583612	-16.590422	NaN	8.988621
26.598514	59.982743	NaN	36.933987	-33.384230	NaN	-10.335473
41.142872	66.442069	NaN	44.747233	-25.299197	NaN	-3.604361
42.388053	66.087453	NaN	35.441620	-23.699400	NaN	6.946433
46.900808	59.347803	NaN	43.189840	-12.446995	NaN	3.710968
34.761622	59.622081	NaN	40.155799	-24.860459	NaN	-5.394177
36.572309	46.316169	NaN	38.720328	-9.743860	NaN	-2.148018
47.870814	53.258242	NaN	45.450024	-5.387428	NaN	2.420790
29.362653	55.694231	NaN	37.147932	-26.331578	NaN	-7.785279
34.467107	60.665972	NaN	41.623345	-26.198866	NaN	-7.156238
38.446981	59.952359	NaN	48.810871	-21.505378	NaN	-10.363890
31.825158	54.886958	NaN	37.477216	-23.061799	NaN	-5.652058
27.456543	47.281558	NaN	43.048781	-19.825016	NaN	-15.592239
48.640086	50.429607	NaN	34.497521	-1.789521	NaN	14.142565
45.083947	58.485484	NaN	33.889589	-13.401538	NaN	11.194357
39.616212	50.152236	NaN	35.293494	-10.536024	NaN	4.322718
34.954640	63.129565	NaN	44.830404	-28.174924	NaN	-9.875764
37.323175	48.508991	NaN	33.208075	-11.185815	NaN	4.115100
49.385039	60.455451	NaN	41.275425	-11.070412	NaN	8.109614
42.739230	51.067434	NaN	38.767811	-8.328205	NaN	3.971419
42.475390	64.904647	NaN	37.440985	-22.429257	NaN	5.034405
42.406592	57.290659	NaN	40.328135	-14.884067	NaN	2.078457
29.411385	64.407029	NaN	43.145210	-34.995644	NaN	-13.733825
51.295689	67.204746	NaN	40.673832	-15.909057	NaN	10.621857
33.266349	57.236319	NaN	47.614101	-23.969969	NaN	-14.347752
32.670824	62.233895	NaN	44.256896	-29.563071	NaN	-11.586071
30.564517	56.587683	NaN	39.727823	-26.023166	NaN	-9.163306
39.082264	61.578486	NaN	40.038060	-22.496222	NaN	-0.955796
40.585482	61.955227	NaN	51.234825	-21.369746	NaN	-10.649343
36.131287	65.239231	NaN	41.366111	-29.107945	NaN	-5.234825
39.318604	54.623487	NaN	40.083494	-15.304884	NaN	-0.764890
38.998011	65.806407	NaN	43.952139	-26.808396	NaN	-4.954129
42.682189	58.864331	NaN	39.718774	-16.182143	NaN	2.963414
38.397887	43.719677	NaN	38.066840	-5.321790	NaN	0.331047
42.908866	63.368968	NaN	43.379662	-20.460102	NaN	-0.470796
40.065484	60.455096	NaN	44.384654	-20.389613	NaN	-4.319171
42.425975	63.857227	NaN	38.792015	-21.431252	NaN	3.633960
40.817038	56.547497	NaN	32.389504	-15.730459	NaN	8.427534
44.428278	61.980548	NaN	39.026992	-17.552270	NaN	5.401287
42.820039	61.868234	NaN	42.321264	-19.048195	NaN	0.498775
42.390540	61.756075	NaN	43.215421	-19.365536	NaN	-0.824881
43.917753	61.932681	NaN	41.112566	-18.014928	NaN	2.805187
42.598431	56.024646	NaN	38.619582	-13.426215	NaN	3.978849
44.842012	58.609416	NaN	38.985504	-13.767404	NaN	5.856508
39.879009	62.873335	NaN	46.807474	-22.994326	NaN	-6.928466
40.703695	48.263368	NaN	33.218616	-7.559673	NaN	7.485079
29.629040	65.456346	NaN	46.021568	-35.827306	NaN	-16.392528
40.149459	63.657795	NaN	47.585622	-23.508336	NaN	-7.436163
37.866224	50.104421	NaN	29.443881	-12.238197	NaN	8.422343
44.777911	59.035151	NaN	45.489553	-14.257239	NaN	-0.711641
44.601231	54.184442	NaN	40.847051	-9.583212	NaN	3.754180
41.232384	59.848344	NaN	39.923044	-18.615961	NaN	1.309340
36.981267	59.739460	NaN	42.529604	-22.758193	NaN	-5.548337
39.891406	58.409639	NaN	37.764009	-18.518233	NaN	2.127397
41.628861	66.005618	NaN	42.048833	-24.376757	NaN	-0.419972
35.646742	62.109506	NaN	38.584588	-26.462764	NaN	-2.937846
34.674996	55.054639	NaN	40.490153	-20.379643	NaN	-5.815157
35.937150	40.987900	NaN	37.095635	-5.050750	NaN	-1.158485
39.038164	52.074370	NaN	48.034914	-13.036206	NaN	-8.996750
32.414669	58.558045	NaN	39.717924	-26.143377	NaN	-7.303255
37.337692	57.035081	NaN	38.795632	-19.697389	NaN	-1.457940
46.942777	50.463058	NaN	37.765531	-3.520280	NaN	9.177246
35.699426	45.112629	NaN	35.800493	-9.413202	NaN	-0.101067
27.644163	59.353274	NaN	44.952847	-31.709112	NaN	-17.308684
35.640575	50.024385	NaN	32.830909	-14.383810	NaN	2.809665
44.641225	62.344260	NaN	39.688975	-17.703035	NaN	4.952250
32.518134	56.981588	NaN	36.671471	-24.463455	NaN	-4.153338
34.165139	57.559258	NaN	42.403586	-23.394119	NaN	-8.238447
40.267662	60.237325	NaN	39.325993	-19.969663	NaN	0.941669
41.982884	66.213905	NaN	33.511099	-24.231021	NaN	8.471785
40.890270	57.299556	NaN	46.981567	-16.409287	NaN	-6.091298
45.575060	55.548910	NaN	44.829940	-9.973851	NaN	0.745119
33.619780	53.852378	NaN	42.212684	-20.232597	NaN	-8.592904
50.512249	58.275067	NaN	43.752773	-7.762818	NaN	6.759476
48.485108	58.150965	NaN	35.739100	-9.665856	NaN	12.746009
46.637778	52.904630	NaN	40.838846	-6.266852	NaN	5.798932
40.730174	48.435438	NaN	43.012011	-7.705264	NaN	-2.281837
47.231787	49.246439	NaN	34.270826	-2.014652	NaN	12.960962
30.286477	63.934697	NaN	41.771897	-33.648219	NaN	-11.485419
46.369534	57.721478	NaN	38.715586	-11.351944	NaN	7.653948
49.813242	60.179977	NaN	40.352553	-10.366735	NaN	9.460689
49.432092	53.280415	NaN	36.996404	-3.848324	NaN	12.435688
24.984924	66.945443	NaN	47.763212	-41.960518	NaN	-22.778287
42.845864	56.937000	NaN	39.703849	-14.091136	NaN	3.142015
47.911190	58.995803	NaN	42.428865	-11.084613	NaN	5.482325
29.836650	70.631764	NaN	45.123514	-40.795114	NaN	-15.286863
41.474422	63.061839	NaN	49.025446	-21.587417	NaN	-7.551024
47.404240	60.767451	NaN	37.706526	-13.363211	NaN	9.697714
42.205222	56.952437	NaN	45.925856	-14.747215	NaN	-3.720634
27.609142	49.793975	NaN	28.398598	-22.184833	NaN	-0.789456
36.048979	50.134773	NaN	42.183441	-14.085794	NaN	-6.134462
47.601962	58.595091	NaN	40.661912	-10.993129	NaN	6.940050
36.716755	45.616155	NaN	47.537397	-8.899400	NaN	-10.820642
37.123476	58.457236	NaN	43.763178	-21.333761	NaN	-6.639702
50.428642	70.494225	NaN	39.220861	-20.065583	NaN	11.207781
44.361247	59.973247	NaN	44.551168	-15.611999	NaN	-0.189921
31.392516	58.070790	NaN	40.633870	-26.678274	NaN	-9.241354
26.228400	57.303844	NaN	35.216807	-31.075444	NaN	-8.988408
33.846761	58.236972	NaN	37.942827	-24.390211	NaN	-4.096065
30.726200	62.090665	NaN	34.280973	-31.364465	NaN	-3.554773
35.982625	64.304900	NaN	43.828042	-28.322275	NaN	-7.845417
35.640046	65.424100	NaN	38.885303	-29.784054	NaN	-3.245257
46.889952	54.154810	NaN	37.059801	-7.264858	NaN	9.830151
24.595474	58.922415	NaN	45.057789	-34.326941	NaN	-20.462315
51.801270	50.918351	NaN	38.110348	0.882919	NaN	13.690922
32.833325	43.653868	NaN	30.502690	-10.820543	NaN	2.330635
40.863495	56.935182	NaN	39.530041	-16.071688	NaN	1.333453
39.151544	52.294625	NaN	40.777572	-13.143081	NaN	-1.626028
33.278062	54.057364	NaN	42.092485	-20.779301	NaN	-8.814422
39.165614	55.302718	NaN	45.488750	-16.137104	NaN	-6.323136
48.053818	56.913472	NaN	35.941335	-8.859654	NaN	12.112483
30.614518	56.127057	NaN	44.464262	-25.512538	NaN	-13.849744
28.309777	59.158624	NaN	38.731086	-30.848847	NaN	-10.421310
37.214400	49.330666	NaN	43.246574	-12.116266	NaN	-6.032174
38.594080	63.884246	NaN	41.519021	-25.290167	NaN	-2.924942
44.257322	63.683783	NaN	37.432211	-19.426461	NaN	6.825111
34.153141	53.090117	NaN	35.000963	-18.936976	NaN	-0.847822
23.360343	61.362636	NaN	46.018087	-38.002293	NaN	-22.657744
32.168287	59.589988	NaN	40.713192	-27.421702	NaN	-8.544905
48.683049	60.451373	NaN	44.021133	-11.768324	NaN	4.661916
38.631018	47.676536	NaN	33.554180	-9.045518	NaN	5.076838
32.961668	66.839751	NaN	40.657573	-33.878084	NaN	-7.695905
40.878252	57.790177	NaN	35.831892	-16.911924	NaN	5.046360
43.664997	54.081715	NaN	36.706189	-10.416718	NaN	6.958808
46.636038	64.123927	NaN	36.944037	-17.487889	NaN	9.692000
37.885956	59.913709	NaN	35.417887	-22.027752	NaN	2.468069
48.338525	51.757210	NaN	35.805470	-3.418686	NaN	12.533055
51.904584	57.597689	NaN	46.208563	-5.693105	NaN	5.696020
40.927028	53.505916	NaN	39.273851	-12.578887	NaN	1.653177
53.635252	61.434875	NaN	44.474470	-7.799623	NaN	9.160781
48.345931	65.356595	NaN	46.161951	-17.010664	NaN	2.183980
28.601263	56.422952	NaN	34.566517	-27.821689	NaN	-5.965254
49.108666	60.090992	NaN	40.728457	-10.982326	NaN	8.380209
40.055448	50.141379	NaN	34.124799	-10.085930	NaN	5.930649
38.324279	64.971710	NaN	43.053925	-26.647431	NaN	-4.729645
37.885873	57.063827	NaN	38.207611	-19.177954	NaN	-0.321738
32.880444	67.230632	NaN	40.871632	-34.350188	NaN	-7.991188
35.318667	50.183291	NaN	42.987042	-14.864624	NaN	-7.668375
52.870374	62.135219	NaN	40.746608	-9.264845	NaN	12.123766
38.974598	59.050581	NaN	47.374605	-20.075983	NaN	-8.400007
50.252489	59.804666	NaN	43.932661	-9.552177	NaN	6.319828
42.213706	54.130106	NaN	33.849290	-11.916400	NaN	8.364417
29.196842	53.463744	NaN	40.145459	-24.266902	NaN	-10.948618
41.184430	63.749010	NaN	41.285474	-22.564580	NaN	-0.101043
29.350597	48.178610	NaN	45.006367	-18.828012	NaN	-15.655770
44.996562	59.033162	NaN	45.867672	-14.036600	NaN	-0.871110
46.351160	62.156673	NaN	31.257372	-15.805513	NaN	15.093789
37.538804	68.411120	NaN	39.588066	-30.872316	NaN	-2.049262
49.320758	46.251440	NaN	36.693836	3.069318	NaN	12.626922
45.121363	61.184317	NaN	36.069337	-16.062953	NaN	9.052026
45.506667	55.688011	NaN	40.980321	-10.181344	NaN	4.526346
49.901951	61.630991	NaN	40.873582	-11.729040	NaN	9.028369
38.470685	63.206935	NaN	45.170461	-24.736250	NaN	-6.699777
43.711856	59.042008	NaN	38.620250	-15.330152	NaN	5.091606
41.933738	66.413781	NaN	37.049737	-24.480042	NaN	4.884001
44.711734	51.842942	NaN	33.267911	-7.131208	NaN	11.443822
44.347081	54.153813	NaN	35.797818	-9.806732	NaN	8.549263
45.040634	52.832038	NaN	40.287335	-7.791404	NaN	4.753299
42.944251	60.579521	NaN	34.289202	-17.635270	NaN	8.655049
32.334438	61.506534	NaN	40.184679	-29.172096	NaN	-7.850241
37.259147	67.158346	NaN	41.482298	-29.899199	NaN	-4.223152
37.382415	63.023902	NaN	42.145534	-25.641487	NaN	-4.763119
48.129356	57.016746	NaN	34.245362	-8.887389	NaN	13.883994
44.464166	50.662796	NaN	31.570899	-6.198630	NaN	12.893268
30.664454	59.530459	NaN	39.744246	-28.866005	NaN	-9.079792
34.110014	58.622466	NaN	47.772649	-24.512451	NaN	-13.662634
41.295895	56.340831	NaN	41.750901	-15.044936	NaN	-0.455007
36.288107	62.245342	NaN	40.120838	-25.957235	NaN	-3.832732
37.863048	60.926661	NaN	55.124980	-23.063612	NaN	-17.261932
48.982769	58.163491	NaN	39.040257	-9.180722	NaN	9.942512
39.350597	48.899198	NaN	32.184581	-9.548601	NaN	7.166017
43.367668	55.281984	NaN	42.557859	-11.914317	NaN	0.809809
25.029181	53.620116	NaN	41.948110	-28.590935	NaN	-16.918929
43.106125	59.692550	NaN	33.404509	-16.586424	NaN	9.701617
40.815600	63.841390	NaN	41.654529	-23.025790	NaN	-0.838928
43.695124	48.044201	NaN	32.898123	-4.349077	NaN	10.797001
31.383686	67.689266	NaN	41.869524	-36.305580	NaN	-10.485838
41.345505	57.307114	NaN	34.144452	-15.961608	NaN	7.201053
42.217838	64.212384	NaN	42.660114	-21.994546	NaN	-0.442276
34.598299	54.264962	NaN	48.050083	-19.666663	NaN	-13.451784
38.568476	54.641791	NaN	37.966144	-16.073314	NaN	0.602332
46.539239	55.138348	NaN	46.652902	-8.599109	NaN	-0.113662
28.342776	57.913202	NaN	40.807394	-29.570426	NaN	-12.464618
35.294017	52.699538	NaN	42.843850	-17.405521	NaN	-7.549833
50.388399	63.282590	NaN	45.845911	-12.894191	NaN	4.542488
35.003278	48.559350	NaN	48.050564	-13.556072	NaN	-13.047285
46.318992	50.340510	NaN	38.146575	-4.021518	NaN	8.172417
37.794592	51.468106	NaN	39.544985	-13.673513	NaN	-1.750392
43.338414	47.241433	NaN	38.749540	-3.903019	NaN	4.588874
50.849687	59.569254	NaN	36.812439	-8.719567	NaN	14.037248
47.817845	64.820003	NaN	38.634740	-17.002158	NaN	9.183105
33.589013	62.390817	NaN	38.123243	-28.801805	NaN	-4.534231
36.443586	48.095440	NaN	31.732693	-11.651854	NaN	4.710893
33.764368	55.812709	NaN	41.565808	-22.048340	NaN	-7.801440
44.573198	64.060521	NaN	46.426129	-19.487323	NaN	-1.852931
49.362052	49.361429	NaN	39.691465	0.000623	NaN	9.670587
47.158567	46.515124	NaN	42.782559	0.643442	NaN	4.376007
40.971724	56.639126	NaN	39.076490	-15.667402	NaN	1.895234
36.801980	58.949138	NaN	39.799095	-22.147157	NaN	-2.997115
34.383011	60.765557	NaN	42.619605	-26.382546	NaN	-8.236594
41.185724	53.639402	NaN	38.856921	-12.453678	NaN	2.328803
33.161573	57.509971	NaN	42.645842	-24.348398	NaN	-9.484268
28.513106	55.177258	NaN	46.610768	-26.664152	NaN	-18.097662
44.409814	64.219984	NaN	36.643976	-19.810170	NaN	7.765837
48.744350	64.203297	NaN	39.308884	-15.458948	NaN	9.435466
43.184325	61.766499	NaN	29.329340	-18.582174	NaN	13.854985
41.334020	60.635955	NaN	44.143672	-19.301935	NaN	-2.809652
35.173500	49.716918	NaN	37.140082	-14.543418	NaN	-1.966582
36.244695	52.924266	NaN	36.803677	-16.679571	NaN	-0.558982
28.868183	53.237499	NaN	38.497031	-24.369316	NaN	-9.628848
43.657266	58.604098	NaN	44.634731	-14.946832	NaN	-0.977465
35.802045	60.615575	NaN	37.995433	-24.813530	NaN	-2.193388
30.003135	57.415005	NaN	42.648929	-27.411871	NaN	-12.645794
36.915931	43.367084	NaN	36.804815	-6.451153	NaN	0.111116
56.663440	62.531560	NaN	46.138520	-5.868119	NaN	10.524921
45.364146	60.020919	NaN	40.435629	-14.656773	NaN	4.928516
41.981862	65.170329	NaN	45.916546	-23.188467	NaN	-3.934684
48.263426	53.736363	NaN	38.829085	-5.472938	NaN	9.434341
39.871627	55.514492	NaN	45.638180	-15.642865	NaN	-5.766553
37.296657	51.072009	NaN	39.708719	-13.775353	NaN	-2.412063
38.910283	54.315696	NaN	41.957420	-15.405413	NaN	-3.047137
28.802742	57.543213	NaN	42.878824	-28.740471	NaN	-14.076081
43.912886	58.683400	NaN	34.419261	-14.770515	NaN	9.493625
44.600861	68.492740	NaN	44.846894	-23.891879	NaN	-0.246033
33.881931	52.436497	NaN	45.909315	-18.554566	NaN	-12.027383
53.671722	64.679460	NaN	36.970140	-11.007738	NaN	16.701581
46.466378	63.482585	NaN	42.258592	-17.016207	NaN	4.207786
47.311781	56.549601	NaN	40.454169	-9.237820	NaN	6.857612
37.792330	59.092004	NaN	38.419984	-21.299673	NaN	-0.627654
51.876781	54.644958	NaN	37.765538	-2.768177	NaN	14.111243
36.743266	65.772252	NaN	42.202608	-29.028986	NaN	-5.459342
31.830992	53.910315	NaN	35.877218	-22.079324	NaN	-4.046226
44.590110	57.937299	NaN	43.182767	-13.347189	NaN	1.407344
50.595820	54.738705	NaN	40.363933	-4.142885	NaN	10.231886
38.702086	57.803807	NaN	45.982897	-19.101721	NaN	-7.280811
28.605551	54.909588	NaN	34.844628	-26.304037	NaN	-6.239076
38.218274	61.696572	NaN	37.463481	-23.478298	NaN	0.754793
41.068734	55.289669	NaN	39.839890	-14.220935	NaN	1.228845
22.675433	54.470028	NaN	49.002560	-31.794594	NaN	-26.327127
37.464851	58.581532	NaN	47.669224	-21.116680	NaN	-10.204372
38.875509	58.659390	NaN	40.886757	-19.783881	NaN	-2.011247
50.656892	46.189067	NaN	37.341955	4.467825	NaN	13.314938
43.453502	52.910931	NaN	31.033008	-9.457429	NaN	12.420494
38.244189	52.448041	NaN	33.086394	-14.203853	NaN	5.157794
42.693445	58.896164	NaN	32.583016	-16.202719	NaN	10.110429
43.611722	52.004003	NaN	42.988438	-8.392280	NaN	0.623284
46.645562	58.103563	NaN	40.443606	-11.458001	NaN	6.201956
38.617236	47.683869	NaN	35.105439	-9.066632	NaN	3.511798
45.358571	58.754753	NaN	47.326686	-13.396182	NaN	-1.968115
31.782526	54.923675	NaN	33.502974	-23.141149	NaN	-1.720448
32.963266	65.874629	NaN	45.539836	-32.911364	NaN	-12.576571
43.063440	53.411890	NaN	40.234376	-10.348450	NaN	2.829063
41.941262	60.219574	NaN	41.841886	-18.278313	NaN	0.099375
43.072207	62.216909	NaN	46.074104	-19.144701	NaN	-3.001897
47.843795	54.706233	NaN	41.726982	-6.862438	NaN	6.116813
36.237197	49.420526	NaN	39.229284	-13.183329	NaN	-2.992087
34.016323	51.770443	NaN	39.273583	-17.754120	NaN	-5.257260
37.408913	51.679097	NaN	43.813970	-14.270184	NaN	-6.405056
32.288279	47.687384	NaN	33.923015	-15.399105	NaN	-1.634736
35.790836	58.689122	NaN	38.950588	-22.898285	NaN	-3.159752
35.334474	60.877146	NaN	39.679728	-25.542672	NaN	-4.345254
48.012305	63.186419	NaN	39.129363	-15.174114	NaN	8.882942
38.947088	66.864717	NaN	41.147120	-27.917629	NaN	-2.200032
38.976710	53.684697	NaN	38.544267	-14.707987	NaN	0.432443
42.645084	67.311474	NaN	42.318194	-24.666389	NaN	0.326891
37.753960	63.616045	NaN	32.969848	-25.862086	NaN	4.784112
43.847636	58.930459	NaN	43.138618	-15.082823	NaN	0.709018
42.916682	49.586198	NaN	33.767301	-6.669516	NaN	9.149382
45.182182	56.540163	NaN	45.214243	-11.357982	NaN	-0.032062
32.768309	58.467659	NaN	44.744863	-25.699350	NaN	-11.976554
47.500040	67.495574	NaN	41.380061	-19.995534	NaN	6.119979
47.624771	56.983095	NaN	45.540726	-9.358325	NaN	2.084045
44.842817	61.202154	NaN	42.351887	-16.359336	NaN	2.490931
29.116770	59.937656	NaN	36.053023	-30.820885	NaN	-6.936253
37.334089	66.958484	NaN	51.661679	-29.624394	NaN	-14.327589
49.000847	63.378729	NaN	32.897896	-14.377882	NaN	16.102950
33.628680	57.382016	NaN	39.948072	-23.753336	NaN	-6.319393
45.853590	43.021820	NaN	35.440915	2.831770	NaN	10.412675
44.492343	65.746338	NaN	47.754829	-21.253995	NaN	-3.262486
38.970029	64.510939	NaN	42.119290	-25.540910	NaN	-3.149261
35.189414	52.495437	NaN	40.479348	-17.306022	NaN	-5.289934
26.704213	64.807741	NaN	46.722797	-38.103528	NaN	-20.018584
41.372315	56.328270	NaN	42.334932	-14.955955	NaN	-0.962617
30.730437	65.593024	NaN	36.594480	-34.862588	NaN	-5.864043
41.602604	51.380319	NaN	38.968760	-9.777714	NaN	2.633845
26.054924	64.110788	NaN	41.391659	-38.055864	NaN	-15.336735
42.403244	58.603429	NaN	36.042227	-16.200185	NaN	6.361017
44.147952	60.233716	NaN	30.470929	-16.085764	NaN	13.677023
51.790759	63.846560	NaN	40.169357	-12.055801	NaN	11.621402
45.799235	53.174799	NaN	38.983917	-7.375564	NaN	6.815318
48.550152	51.866251	NaN	46.982976	-3.316099	NaN	1.567176
43.802145	57.954886	NaN	39.661742	-14.152742	NaN	4.140402
31.758955	68.042290	NaN	49.893355	-36.283335	NaN	-18.134400
42.230310	56.458255	NaN	44.714642	-14.227945	NaN	-2.484332
44.804427	56.785948	NaN	43.234088	-11.981521	NaN	1.570339
50.437866	56.317328	NaN	42.406128	-5.879462	NaN	8.031738
40.952291	62.424784	NaN	40.188937	-21.472493	NaN	0.763354
36.327761	64.256841	NaN	39.101916	-27.929080	NaN	-2.774155
50.917135	65.725227	NaN	37.806576	-14.808092	NaN	13.110559
44.850158	51.371098	NaN	39.608409	-6.520941	NaN	5.241749
47.827579	73.751264	NaN	43.575175	-25.923685	NaN	4.252404
41.902807	56.134076	NaN	39.314217	-14.231268	NaN	2.588590
19.411626	53.854958	NaN	33.230067	-34.443332	NaN	-13.818441
24.129740	53.467071	NaN	42.580116	-29.337331	NaN	-18.450376
46.495169	51.544583	NaN	41.141094	-5.049415	NaN	5.354074
46.952444	51.179766	NaN	31.893054	-4.227321	NaN	15.059391
44.605404	59.244321	NaN	38.186580	-14.638918	NaN	6.418823
44.279625	56.044771	NaN	44.134742	-11.765146	NaN	0.144882
49.489962	59.227496	NaN	42.428818	-9.737534	NaN	7.061145
41.746576	60.008795	NaN	40.774940	-18.262219	NaN	0.971636
33.975063	52.513603	NaN	46.784797	-18.538540	NaN	-12.809734
32.168897	58.932008	NaN	34.274062	-26.763111	NaN	-2.105164
38.751421	55.067039	NaN	35.803453	-16.315618	NaN	2.947968
45.836914	51.797896	NaN	42.456308	-5.960981	NaN	3.380606
38.125050	48.724705	NaN	46.122965	-10.599655	NaN	-7.997914
39.630736	69.087368	NaN	43.745902	-29.456632	NaN	-4.115166
39.362167	62.279861	NaN	45.228489	-22.917694	NaN	-5.866322
44.307785	57.942480	NaN	36.913695	-13.634695	NaN	7.394090
45.773919	51.213628	NaN	39.617451	-5.439709	NaN	6.156469
33.887808	55.458646	NaN	33.855771	-21.570838	NaN	0.032037
40.530006	55.032783	NaN	42.181102	-14.502777	NaN	-1.651095
58.913631	66.415461	NaN	32.117577	-7.501830	NaN	26.796054
47.422358	55.753877	NaN	47.266563	-8.331520	NaN	0.155794
43.147512	58.854911	NaN	45.667545	-15.707400	NaN	-2.520034
35.142967	60.943274	NaN	42.749501	-25.800306	NaN	-7.606534
30.514105	57.990879	NaN	41.053822	-27.476774	NaN	-10.539717
45.636995	66.285290	NaN	46.967582	-20.648295	NaN	-1.330587
36.663770	59.865534	NaN	42.617975	-23.201764	NaN	-5.954205
34.190543	55.209258	NaN	41.722247	-21.018715	NaN	-7.531704
41.623147	60.024060	NaN	43.929483	-18.400914	NaN	-2.306336
39.611447	53.002536	NaN	38.083207	-13.391090	NaN	1.528240
37.883521	60.161514	NaN	43.011916	-22.277993	NaN	-5.128395
43.999451	53.369455	NaN	43.051099	-9.370003	NaN	0.948352
29.947368	59.360423	NaN	39.633253	-29.413056	NaN	-9.685885
41.315390	58.787322	NaN	46.000513	-17.471932	NaN	-4.685123
44.597414	54.736561	NaN	37.073212	-10.139147	NaN	7.524203
48.374080	60.725130	NaN	37.199987	-12.351050	NaN	11.174093
43.519380	41.769874	NaN	36.267533	1.749506	NaN	7.251847
35.416182	57.966749	NaN	42.130510	-22.550567	NaN	-6.714329
24.577009	61.160359	NaN	41.524589	-36.583351	NaN	-16.947580
51.479648	59.488156	NaN	28.366108	-8.008508	NaN	23.113539
38.030084	55.773022	NaN	45.284073	-17.742938	NaN	-7.253989
27.362230	49.189259	NaN	33.518802	-21.827029	NaN	-6.156572
39.336402	56.894240	NaN	42.086080	-17.557838	NaN	-2.749678
41.172777	49.712410	NaN	38.404101	-8.539633	NaN	2.768676
42.277298	61.152446	NaN	38.416245	-18.875148	NaN	3.861053
29.736749	56.265803	NaN	40.699163	-26.529054	NaN	-10.962414
43.485017	57.298511	NaN	38.425177	-13.813494	NaN	5.059840
36.235970	51.971179	NaN	41.182574	-15.735208	NaN	-4.946604
42.151782	58.090374	NaN	45.076332	-15.938592	NaN	-2.924550
46.775147	50.973046	NaN	38.760666	-4.197899	NaN	8.014481
47.514393	52.943156	NaN	31.407805	-5.428763	NaN	16.106589
44.913965	64.582948	NaN	48.975281	-19.668982	NaN	-4.061316
37.659353	59.235841	NaN	34.912976	-21.576488	NaN	2.746377
44.693688	54.576426	NaN	44.467928	-9.882739	NaN	0.225760
47.101781	47.177695	NaN	36.763251	-0.075914	NaN	10.338530
50.216721	47.107474	NaN	34.042392	3.109247	NaN	16.174329
42.780503	63.409129	NaN	36.283656	-20.628626	NaN	6.496847
46.828499	56.331041	NaN	36.008611	-9.502542	NaN	10.819889
36.558934	70.675877	NaN	46.335746	-34.116943	NaN	-9.776812
31.409427	51.691932	NaN	39.154404	-20.282505	NaN	-7.744976
34.290773	64.620054	NaN	45.631015	-30.329281	NaN	-11.340242
42.858284	56.060199	NaN	37.316905	-13.201916	NaN	5.541379
49.084206	56.586421	NaN	43.755237	-7.502214	NaN	5.328969
39.570254	62.753256	NaN	39.484708	-23.183002	NaN	0.085546
45.298084	51.289661	NaN	35.766783	-5.991577	NaN	9.531301
43.674862	55.943609	NaN	34.115902	-12.268748	NaN	9.558960
39.008262	60.788705	NaN	36.373206	-21.780442	NaN	2.635056
36.989749	45.957861	NaN	32.638053	-8.968112	NaN	4.351696
53.484795	65.479920	NaN	40.029161	-11.995125	NaN	13.455634
53.591311	63.191217	NaN	35.276227	-9.599906	NaN	18.315084
46.850925	47.330361	NaN	40.587423	-0.479435	NaN	6.263502
44.397269	55.160262	NaN	34.613023	-10.762993	NaN	9.784246
47.442427	60.931600	NaN	34.160005	-13.489173	NaN	13.282422
44.355766	46.461557	NaN	38.779842	-2.105792	NaN	5.575923
35.592777	57.959759	NaN	44.573692	-22.366982	NaN	-8.980915
47.981699	53.749775	NaN	40.105038	-5.768075	NaN	7.876662
43.557756	61.417311	NaN	52.063473	-17.859555	NaN	-8.505718
38.897523	51.924638	NaN	34.813916	-13.027115	NaN	4.083607
47.106561	50.989059	NaN	36.040418	-3.882498	NaN	11.066144
47.233776	61.115467	NaN	40.798762	-13.881690	NaN	6.435014
39.325015	55.717438	NaN	37.375774	-16.392423	NaN	1.949241
29.021852	47.298266	NaN	38.616937	-18.276414	NaN	-9.595085
26.457681	54.399561	NaN	28.310825	-27.941880	NaN	-1.853144
54.794661	66.250039	NaN	35.271810	-11.455378	NaN	19.522852
48.578174	58.420805	NaN	42.816630	-9.842631	NaN	5.761544
43.931347	51.941747	NaN	37.230075	-8.010401	NaN	6.701272
37.979627	50.916776	NaN	42.581851	-12.937149	NaN	-4.602224
51.647605	59.327943	NaN	43.199044	-7.680338	NaN	8.448561
47.292775	54.573186	NaN	33.320152	-7.280411	NaN	13.972623
49.892339	51.824793	NaN	43.617807	-1.932454	NaN	6.274532
40.829941	57.299329	NaN	37.060928	-16.469388	NaN	3.769013
33.352184	51.659788	NaN	47.781976	-18.307604	NaN	-14.429792
50.751947	60.821373	NaN	31.846036	-10.069426	NaN	18.905911
54.310350	63.235670	NaN	36.927789	-8.925320	NaN	17.382561
28.689470	59.242529	NaN	33.025785	-30.553060	NaN	-4.336315
41.305663	59.619754	NaN	39.761355	-18.314091	NaN	1.544308
43.030369	57.371918	NaN	47.031004	-14.341548	NaN	-4.000634
38.269252	60.797666	NaN	35.024756	-22.528415	NaN	3.244496
46.668785	42.284438	NaN	40.006075	4.384347	NaN	6.662710
43.678691	51.036181	NaN	36.277631	-7.357491	NaN	7.401060
49.709050	67.960976	NaN	50.202617	-18.251926	NaN	-0.493567
35.862312	61.061194	NaN	41.919349	-25.198882	NaN	-6.057038
43.511719	56.364077	NaN	39.481730	-12.852359	NaN	4.029989
40.133024	62.140514	NaN	26.002594	-22.007490	NaN	14.130430
30.011114	53.958407	NaN	42.663355	-23.947293	NaN	-12.652241
52.131664	59.929335	NaN	41.237871	-7.797670	NaN	10.893793
37.297866	48.860605	NaN	36.322273	-11.562740	NaN	0.975593
26.145862	61.379304	NaN	40.584366	-35.233442	NaN	-14.438504
48.905668	54.846500	NaN	37.487048	-5.940832	NaN	11.418620
50.282574	47.999536	NaN	35.716723	2.283038	NaN	14.565851
37.115565	48.021197	NaN	39.078120	-10.905632	NaN	-1.962555
32.614230	52.011236	NaN	31.881515	-19.397005	NaN	0.732716
34.643976	51.955705	NaN	38.070618	-17.311729	NaN	-3.426641
43.934806	62.598643	NaN	42.091364	-18.663837	NaN	1.843442
39.805067	56.653385	NaN	40.454576	-16.848318	NaN	-0.649510
43.700582	69.226741	NaN	45.779099	-25.526160	NaN	-2.078518
44.634116	59.227162	NaN	40.063128	-14.593045	NaN	4.570988
43.236363	65.792688	NaN	34.779291	-22.556325	NaN	8.457072
46.417163	56.216990	NaN	44.093429	-9.799827	NaN	2.323734
44.910290	59.089090	NaN	31.769640	-14.178800	NaN	13.140650
34.784252	57.500893	NaN	33.796266	-22.716641	NaN	0.987986
38.801445	61.309101	NaN	45.143292	-22.507657	NaN	-6.341847
45.762594	67.587169	NaN	37.353538	-21.824575	NaN	8.409056
40.434737	57.445565	NaN	39.548698	-17.010828	NaN	0.886039
32.270531	58.429020	NaN	35.712529	-26.158489	NaN	-3.441998
42.349009	50.387437	NaN	39.812713	-8.038429	NaN	2.536296
44.703011	53.841390	NaN	43.313570	-9.138378	NaN	1.389442
37.496519	60.581738	NaN	44.651244	-23.085220	NaN	-7.154725
45.112802	52.756726	NaN	40.868351	-7.643925	NaN	4.244451
48.134198	65.973488	NaN	44.436593	-17.839289	NaN	3.697605
39.566929	63.480333	NaN	38.768681	-23.913404	NaN	0.798248
43.161177	62.149918	NaN	42.005430	-18.988741	NaN	1.155747
40.178723	64.885706	NaN	37.437241	-24.706983	NaN	2.741482
38.357868	61.708060	NaN	46.780187	-23.350193	NaN	-8.422319
40.730263	59.423864	NaN	43.259898	-18.693601	NaN	-2.529635
43.938109	66.020652	NaN	32.579443	-22.082543	NaN	11.358666
40.026235	60.706982	NaN	44.369220	-20.680747	NaN	-4.342985
42.105965	60.466535	NaN	36.620928	-18.360570	NaN	5.485037
41.720169	55.849010	NaN	44.762733	-14.128841	NaN	-3.042564
39.122612	59.021342	NaN	36.285931	-19.898730	NaN	2.836681
34.512489	66.038972	NaN	46.250072	-31.526483	NaN	-11.737583
50.432811	40.421676	NaN	35.303066	10.011136	NaN	15.129746
44.536882	54.100617	NaN	38.539849	-9.563734	NaN	5.997033
25.215564	64.636679	NaN	41.468539	-39.421115	NaN	-16.252974
30.581777	47.209007	NaN	39.714029	-16.627230	NaN	-9.132252
38.657346	60.731548	NaN	42.193839	-22.074203	NaN	-3.536493
41.624656	52.495214	NaN	35.592688	-10.870558	NaN	6.031968
39.668815	64.111588	NaN	38.257808	-24.442773	NaN	1.411007
38.188553	68.439644	NaN	35.956394	-30.251091	NaN	2.232160
39.700690	54.296818	NaN	31.748342	-14.596129	NaN	7.952348
35.664650	57.867159	NaN	43.111604	-22.202509	NaN	-7.446954
40.372714	59.437244	NaN	45.544188	-19.064529	NaN	-5.171474
46.352020	67.401388	NaN	44.981860	-21.049368	NaN	1.370160
34.074193	56.147681	NaN	35.402223	-22.073489	NaN	-1.328030
40.248051	56.338182	NaN	41.964435	-16.090131	NaN	-1.716384
44.144363	69.042087	NaN	45.405237	-24.897724	NaN	-1.260874
39.109905	63.379958	NaN	36.655037	-24.270053	NaN	2.454868
52.181390	61.861158	NaN	37.636760	-9.679769	NaN	14.544630
38.543901	59.221685	NaN	40.917004	-20.677784	NaN	-2.373103
52.974151	65.224333	NaN	40.524525	-12.250181	NaN	12.449627
37.648139	60.912721	NaN	36.590792	-23.264582	NaN	1.057346
44.508811	53.474972	NaN	42.991850	-8.966161	NaN	1.516961
41.102063	57.030152	NaN	37.455662	-15.928089	NaN	3.646400
33.090543	67.769708	NaN	42.051256	-34.679165	NaN	-8.960714
40.579424	51.352455	NaN	45.813305	-10.773031	NaN	-5.233881
42.143628	58.573099	NaN	47.933462	-16.429471	NaN	-5.789833
51.863306	68.061457	NaN	47.032699	-16.198152	NaN	4.830606
44.395270	61.526375	NaN	43.178016	-17.131105	NaN	1.217254
48.410228	57.527010	NaN	43.450596	-9.116782	NaN	4.959632
32.873752	53.158908	NaN	45.389018	-20.285156	NaN	-12.515266
35.197974	52.762244	NaN	38.740566	-17.564270	NaN	-3.542592
44.203107	67.492905	NaN	40.464312	-23.289798	NaN	3.738795
40.786154	55.590434	NaN	36.611739	-14.804280	NaN	4.174415
40.977494	49.338095	NaN	32.364257	-8.360600	NaN	8.613237
42.467389	58.133558	NaN	43.801992	-15.666169	NaN	-1.334603
38.090564	54.925256	NaN	36.493228	-16.834692	NaN	1.597336
39.424705	47.592381	NaN	37.397958	-8.167676	NaN	2.026747
40.268551	59.470502	NaN	39.087829	-19.201951	NaN	1.180721
50.000512	54.692742	NaN	46.192322	-4.692231	NaN	3.808189
30.357640	56.967391	NaN	34.297052	-26.609751	NaN	-3.939412
30.922719	62.026200	NaN	43.176009	-31.103481	NaN	-12.253290
43.445346	55.237962	NaN	46.983485	-11.792615	NaN	-3.538138
45.417488	70.878308	NaN	49.388065	-25.460820	NaN	-3.970578
34.025677	59.435927	NaN	42.277216	-25.410249	NaN	-8.251538
32.753478	62.998771	NaN	47.621112	-30.245294	NaN	-14.867635
28.382616	47.057600	NaN	38.804839	-18.674984	NaN	-10.422224
30.675213	62.342888	NaN	47.685816	-31.667675	NaN	-17.010603
44.289950	55.348122	NaN	36.103001	-11.058172	NaN	8.186949
52.501328	69.835989	NaN	50.166297	-17.334662	NaN	2.335030
52.469970	57.320748	NaN	43.051419	-4.850778	NaN	9.418550
50.233933	47.395841	NaN	42.436417	2.838092	NaN	7.797517
36.937596	64.248422	NaN	41.679134	-27.310826	NaN	-4.741538
38.378957	47.905893	NaN	44.523347	-9.526936	NaN	-6.144390
36.863471	60.283109	NaN	38.973572	-23.419638	NaN	-2.110101
40.346426	48.290144	NaN	32.135158	-7.943718	NaN	8.211269
38.272981	54.168765	NaN	39.784105	-15.895784	NaN	-1.511124
32.092860	61.136714	NaN	35.902984	-29.043853	NaN	-3.810123
29.572592	48.703319	NaN	41.170221	-19.130727	NaN	-11.597629
19.515972	53.205614	NaN	39.508183	-33.689641	NaN	-19.992210
34.152519	64.267012	NaN	40.848528	-30.114493	NaN	-6.696009
48.571883	53.104112	NaN	42.057615	-4.532230	NaN	6.514268
46.830747	68.771835	NaN	40.894269	-21.941088	NaN	5.936478
47.000026	57.841338	NaN	38.965235	-10.841312	NaN	8.034790
33.159318	53.798034	NaN	34.288686	-20.638716	NaN	-1.129368
39.477523	59.549127	NaN	38.062658	-20.071604	NaN	1.414865
46.900494	54.085343	NaN	38.489695	-7.184849	NaN	8.410799
40.046433	59.384437	NaN	35.060540	-19.338004	NaN	4.985893
45.402429	52.205562	NaN	33.216206	-6.803133	NaN	12.186223
50.669182	58.930172	NaN	37.722722	-8.260989	NaN	12.946460
43.915928	62.736193	NaN	44.286893	-18.820266	NaN	-0.370965
40.522640	55.040542	NaN	36.080505	-14.517902	NaN	4.442135
35.527222	60.328026	NaN	42.669471	-24.800804	NaN	-7.142248
52.376565	52.912768	NaN	40.959101	-0.536204	NaN	11.417464
31.240433	59.895154	NaN	42.269810	-28.654721	NaN	-11.029378
48.280630	60.091356	NaN	44.634793	-11.810725	NaN	3.645838
41.672985	60.706852	NaN	43.063339	-19.033867	NaN	-1.390354
40.201495	55.726060	NaN	40.745782	-15.524566	NaN	-0.544287
37.531611	59.348715	NaN	36.995395	-21.817104	NaN	0.536216
43.168381	50.985309	NaN	39.934677	-7.816928	NaN	3.233703
45.432293	62.877629	NaN	41.618296	-17.445336	NaN	3.813997
45.238510	61.652411	NaN	39.968772	-16.413900	NaN	5.269738
26.547471	54.746630	NaN	44.645907	-28.199159	NaN	-18.098436
25.318837	60.809038	NaN	41.655773	-35.490200	NaN	-16.336935
38.231064	63.974754	NaN	43.065596	-25.743690	NaN	-4.834532
48.252320	56.104618	NaN	46.596987	-7.852299	NaN	1.655332
40.930639	54.839234	NaN	40.771942	-13.908595	NaN	0.158696
24.761310	62.190250	NaN	41.916298	-37.428940	NaN	-17.154988
38.159071	62.825263	NaN	43.074248	-24.666191	NaN	-4.915176
43.020884	56.502095	NaN	39.382431	-13.481211	NaN	3.638453
37.671121	64.541295	NaN	38.454537	-26.870173	NaN	-0.783415
31.239714	53.350676	NaN	34.342444	-22.110962	NaN	-3.102730
42.001260	51.403645	NaN	44.311417	-9.402385	NaN	-2.310157
32.294527	49.669473	NaN	36.678375	-17.374946	NaN	-4.383848
28.190599	65.691020	NaN	46.380897	-37.500421	NaN	-18.190298
42.939959	53.067603	NaN	42.785647	-10.127643	NaN	0.154312
48.328495	56.523386	NaN	39.401995	-8.194891	NaN	8.926500
45.678461	52.969341	NaN	36.525148	-7.290880	NaN	9.153313
49.292317	59.633880	NaN	44.427977	-10.341563	NaN	4.864341
30.304334	66.468612	NaN	46.951952	-36.164278	NaN	-16.647618
48.768718	51.137801	NaN	36.297298	-2.369083	NaN	12.471421
37.887664	57.413786	NaN	36.038604	-19.526121	NaN	1.849060
40.605597	61.011849	NaN	42.561001	-20.406253	NaN	-1.955405
37.371349	59.982417	NaN	40.937437	-22.611068	NaN	-3.566088
44.184674	55.077689	NaN	37.947428	-10.893014	NaN	6.237246
56.768467	51.963198	NaN	43.651730	4.805269	NaN	13.116737
42.731315	60.556597	NaN	39.977098	-17.825282	NaN	2.754218
43.751642	62.864294	NaN	42.344956	-19.112652	NaN	1.406686
45.673577	42.960058	NaN	32.570309	2.713518	NaN	13.103268
45.739893	59.119708	NaN	41.893515	-13.379815	NaN	3.846378
39.220173	58.817397	NaN	34.742565	-19.597224	NaN	4.477608
40.019832	56.431236	NaN	42.383155	-16.411403	NaN	-2.363323
39.033599	66.780773	NaN	44.310969	-27.747173	NaN	-5.277369
40.421337	57.809465	NaN	37.600629	-17.388128	NaN	2.820708
44.321884	56.279865	NaN	42.651404	-11.957981	NaN	1.670479
31.702849	64.464341	NaN	36.419781	-32.761493	NaN	-4.716932
41.151632	61.055407	NaN	42.468998	-19.903775	NaN	-1.317367
47.598837	60.646499	NaN	41.715061	-13.047663	NaN	5.883775
47.860613	62.258297	NaN	40.116080	-14.397684	NaN	7.744533
41.084937	50.374799	NaN	34.491437	-9.289863	NaN	6.593500
32.069709	60.062344	NaN	34.262152	-27.992635	NaN	-2.192443
35.394643	52.749113	NaN	40.714892	-17.354469	NaN	-5.320249
46.345385	59.102479	NaN	39.196611	-12.757094	NaN	7.148774
37.462481	54.954837	NaN	43.702161	-17.492356	NaN	-6.239680
36.108318	53.684182	NaN	36.670348	-17.575864	NaN	-0.562030
39.469641	53.406248	NaN	41.434862	-13.936607	NaN	-1.965221
41.473403	59.523035	NaN	42.325117	-18.049632	NaN	-0.851714
37.468182	66.295110	NaN	36.242274	-28.826928	NaN	1.225908
33.993354	64.538320	NaN	32.642779	-30.544966	NaN	1.350575
38.592927	61.926962	NaN	41.834791	-23.334035	NaN	-3.241864
45.155825	67.174807	NaN	43.737999	-22.018981	NaN	1.417826
46.156926	62.650317	NaN	35.805759	-16.493391	NaN	10.351167
38.925179	58.419199	NaN	40.487132	-19.494020	NaN	-1.561953
28.432975	61.657734	NaN	41.127333	-33.224759	NaN	-12.694358
31.716979	61.718119	NaN	44.768027	-30.001140	NaN	-13.051048
35.073375	62.640202	NaN	34.350675	-27.566828	NaN	0.722700
48.690129	50.207567	NaN	38.048919	-1.517438	NaN	10.641210
42.478024	64.887025	NaN	39.351552	-22.409001	NaN	3.126472
45.326711	52.349378	NaN	34.571143	-7.022668	NaN	10.755567
26.635594	61.480478	NaN	40.329687	-34.844884	NaN	-13.694093
33.056650	64.597084	NaN	38.134697	-31.540434	NaN	-5.078047
44.600463	57.330739	NaN	37.699399	-12.730276	NaN	6.901064
40.449185	57.897301	NaN	35.280158	-17.448116	NaN	5.169027
32.414357	55.770710	NaN	46.992077	-23.356353	NaN	-14.577720
31.012899	54.626677	NaN	44.121402	-23.613778	NaN	-13.108503
32.824888	50.591339	NaN	38.131948	-17.766450	NaN	-5.307060
35.689523	62.040267	NaN	42.247466	-26.350744	NaN	-6.557943
35.950973	49.487012	NaN	29.760012	-13.536039	NaN	6.190962
41.622643	57.690618	NaN	33.011398	-16.067975	NaN	8.611244
40.921833	60.836777	NaN	38.200859	-19.914944	NaN	2.720974
37.294827	53.136260	NaN	29.667706	-15.841433	NaN	7.627121
43.527042	63.754142	NaN	44.693364	-20.227099	NaN	-1.166322
30.318631	59.567212	NaN	44.078115	-29.248581	NaN	-13.759484
35.777290	57.827359	NaN	39.591868	-22.050069	NaN	-3.814578
40.966200	50.204764	NaN	36.628525	-9.238564	NaN	4.337675
41.144679	53.471511	NaN	44.260265	-12.326832	NaN	-3.115587
42.007376	50.054628	NaN	45.355953	-8.047252	NaN	-3.348578
44.303826	63.426284	NaN	41.757398	-19.122458	NaN	2.546428
44.393516	58.051128	NaN	44.641310	-13.657612	NaN	-0.247794
39.037612	57.549018	NaN	41.991987	-18.511406	NaN	-2.954375
35.002019	66.243154	NaN	47.112028	-31.241135	NaN	-12.110009
55.921160	69.546103	NaN	46.446824	-13.624943	NaN	9.474336
38.582662	59.339169	NaN	24.063997	-20.756507	NaN	14.518665
25.316802	68.445330	NaN	45.858525	-43.128528	NaN	-20.541723
39.228245	54.475261	NaN	41.855038	-15.247016	NaN	-2.626792
41.852608	67.863860	NaN	42.425732	-26.011252	NaN	-0.573125
28.262135	58.259431	NaN	39.407406	-29.997296	NaN	-11.145271
23.427288	55.497597	NaN	39.470077	-32.070309	NaN	-16.042789
35.116299	59.255388	NaN	42.564495	-24.139089	NaN	-7.448196
41.924954	62.602512	NaN	37.119379	-20.677558	NaN	4.805575
39.964856	59.993814	NaN	40.314489	-20.028958	NaN	-0.349633
46.855148	56.039723	NaN	32.969360	-9.184574	NaN	13.885789
46.610785	44.167054	NaN	35.748807	2.443732	NaN	10.861979
33.493173	49.970783	NaN	40.240684	-16.477610	NaN	-6.747512
36.114118	62.127097	NaN	40.588486	-26.012978	NaN	-4.474367
46.474180	53.933449	NaN	39.271198	-7.459269	NaN	7.202981
51.335142	66.417652	NaN	34.659492	-15.082510	NaN	16.675651
42.296824	63.249171	NaN	42.319749	-20.952347	NaN	-0.022925
34.970015	60.537808	NaN	40.549638	-25.567793	NaN	-5.579623
44.333569	63.304512	NaN	48.866546	-18.970943	NaN	-4.532978
38.501463	55.000002	NaN	25.489799	-16.498538	NaN	13.011665
40.052872	59.911613	NaN	39.165481	-19.858742	NaN	0.887390
25.316065	64.286707	NaN	43.394612	-38.970642	NaN	-18.078547
31.464778	62.133672	NaN	35.966803	-30.668894	NaN	-4.502025
46.895280	58.371563	NaN	45.066183	-11.476283	NaN	1.829097
45.458530	59.715971	NaN	36.336692	-14.257441	NaN	9.121839
39.929091	62.452714	NaN	43.035990	-22.523623	NaN	-3.106899
46.875773	61.728710	NaN	38.505746	-14.852937	NaN	8.370026
37.608321	55.359839	NaN	38.093143	-17.751518	NaN	-0.484823
37.626624	60.266909	NaN	44.133385	-22.640285	NaN	-6.506761
24.582717	59.117505	NaN	33.407820	-34.534788	NaN	-8.825103
38.012451	65.876453	NaN	46.205369	-27.864002	NaN	-8.192919
27.705496	68.052503	NaN	41.462078	-40.347008	NaN	-13.756582
51.155623	55.870849	NaN	42.523291	-4.715226	NaN	8.632332
35.410291	59.257262	NaN	41.002120	-23.846971	NaN	-5.591829
29.063850	54.951698	NaN	35.406898	-25.887848	NaN	-6.343048
42.411224	51.182283	NaN	28.589106	-8.771059	NaN	13.822119
41.340708	54.552780	NaN	38.475364	-13.212072	NaN	2.865345
41.254295	68.085909	NaN	40.134359	-26.831615	NaN	1.119936
46.963524	57.142200	NaN	41.578331	-10.178676	NaN	5.385193
46.601820	53.659295	NaN	36.637025	-7.057476	NaN	9.964795
42.542450	59.564205	NaN	42.908037	-17.021755	NaN	-0.365587
46.603642	61.686123	NaN	42.243657	-15.082481	NaN	4.359985
46.712371	62.050145	NaN	44.438962	-15.337774	NaN	2.273409
50.858869	48.802000	NaN	31.103427	2.056869	NaN	19.755442
41.812339	59.401996	NaN	39.407657	-17.589657	NaN	2.404682
38.286029	63.050705	NaN	42.663619	-24.764675	NaN	-4.377590
48.327226	71.012651	NaN	43.009549	-22.685425	NaN	5.317677
43.967313	62.600869	NaN	41.523601	-18.633556	NaN	2.443712
43.746459	64.302090	NaN	32.962614	-20.555631	NaN	10.783845
45.271977	53.683225	NaN	35.248077	-8.411249	NaN	10.023899
46.233849	49.895009	NaN	40.138149	-3.661160	NaN	6.095700
39.504667	58.451359	NaN	29.693527	-18.946692	NaN	9.811141
30.422661	45.662743	NaN	30.860334	-15.240082	NaN	-0.437673
51.481473	59.420188	NaN	42.928610	-7.938714	NaN	8.552863
46.977057	64.002112	NaN	37.298990	-17.025055	NaN	9.678068
47.477143	58.238973	NaN	42.084582	-10.761831	NaN	5.392561
37.494934	68.685694	NaN	49.605225	-31.190759	NaN	-12.110291
38.411350	51.709505	NaN	35.910087	-13.298155	NaN	2.501263
45.191080	57.145759	NaN	41.523506	-11.954679	NaN	3.667574
47.175419	59.134716	NaN	40.366845	-11.959297	NaN	6.808574
44.330886	57.964229	NaN	37.259912	-13.633343	NaN	7.070974
38.132687	64.062681	NaN	38.681743	-25.929994	NaN	-0.549056
40.745382	64.798946	NaN	42.153577	-24.053564	NaN	-1.408196
40.594193	49.142935	NaN	35.010001	-8.548742	NaN	5.584193
40.757855	56.238828	NaN	35.406952	-15.480973	NaN	5.350902
39.360279	49.849867	NaN	44.977379	-10.489588	NaN	-5.617100
32.785201	61.721907	NaN	37.494190	-28.936705	NaN	-4.708989
36.800406	54.173009	NaN	46.372416	-17.372602	NaN	-9.572010
54.000193	45.108344	NaN	36.385017	8.891849	NaN	17.615176
35.340849	53.251746	NaN	41.812851	-17.910897	NaN	-6.472002
42.730521	54.972521	NaN	46.587788	-12.241999	NaN	-3.857266
42.465872	64.755842	NaN	44.703649	-22.289970	NaN	-2.237777
38.007825	67.456936	NaN	43.410139	-29.449110	NaN	-5.402314
43.065430	72.635485	NaN	57.312871	-29.570055	NaN	-14.247441
37.265871	51.278758	NaN	40.064966	-14.012887	NaN	-2.799096
47.120259	66.687074	NaN	44.451346	-19.566815	NaN	2.668912
40.069106	56.459456	NaN	46.742261	-16.390350	NaN	-6.673155
41.096566	52.855248	NaN	39.821463	-11.758682	NaN	1.275104
38.963527	62.561847	NaN	47.671470	-23.598320	NaN	-8.707943
41.314744	59.451690	NaN	45.288082	-18.136946	NaN	-3.973338
53.228921	62.826346	NaN	35.944527	-9.597425	NaN	17.284393
31.625131	57.711436	NaN	43.528648	-26.086305	NaN	-11.903517
52.391727	66.459258	NaN	35.646785	-14.067531	NaN	16.744942
42.757812	60.612440	NaN	44.665678	-17.854628	NaN	-1.907866
38.485088	55.048346	NaN	34.861552	-16.563258	NaN	3.623536
45.753576	60.229053	NaN	45.599008	-14.475476	NaN	0.154568
36.187520	53.875682	NaN	42.728482	-17.688162	NaN	-6.540962
43.288829	64.150381	NaN	47.604231	-20.861551	NaN	-4.315402
33.128381	61.123459	NaN	39.809992	-27.995079	NaN	-6.681611
38.500788	66.195414	NaN	38.389024	-27.694626	NaN	0.111764
39.217602	62.019992	NaN	47.411999	-22.802390	NaN	-8.194398
43.246042	56.649746	NaN	32.906904	-13.403705	NaN	10.339137
38.281732	66.867957	NaN	41.989932	-28.586225	NaN	-3.708200
45.489650	66.082807	NaN	41.513221	-20.593157	NaN	3.976430
33.438337	51.684500	NaN	45.187322	-18.246163	NaN	-11.748985
33.953452	47.089928	NaN	38.272643	-13.136477	NaN	-4.319192
45.050593	67.515961	NaN	40.610981	-22.465368	NaN	4.439611
46.406964	56.138999	NaN	33.346321	-9.732035	NaN	13.060643
40.216033	53.333272	NaN	36.722211	-13.117239	NaN	3.493822
40.845995	56.875926	NaN	40.941718	-16.029931	NaN	-0.095722
51.393915	55.355455	NaN	43.243534	-3.961539	NaN	8.150382
44.531567	53.707762	NaN	40.213211	-9.176194	NaN	4.318356
36.389023	60.304224	NaN	40.656429	-23.915201	NaN	-4.267406
32.745243	48.903051	NaN	39.605081	-16.157808	NaN	-6.859838
49.188175	54.776923	NaN	29.474083	-5.588749	NaN	19.714092
36.199568	55.618401	NaN	41.903701	-19.418833	NaN	-5.704133
41.180543	56.937639	NaN	48.171857	-15.757097	NaN	-6.991315
35.955108	50.053589	NaN	45.318787	-14.098481	NaN	-9.363679
23.836477	57.502360	NaN	39.005121	-33.665883	NaN	-15.168644
51.314554	57.750185	NaN	44.846482	-6.435632	NaN	6.468072
38.407021	56.510745	NaN	39.846935	-18.103724	NaN	-1.439913
36.838692	65.850973	NaN	47.804472	-29.012281	NaN	-10.965780
36.531012	52.119177	NaN	43.335971	-15.588164	NaN	-6.804958
44.322642	55.385669	NaN	44.035624	-11.063026	NaN	0.287019
51.138647	59.765191	NaN	36.236275	-8.626544	NaN	14.902372
41.380839	47.686061	NaN	33.824884	-6.305222	NaN	7.555955
36.251590	56.892365	NaN	32.744117	-20.640775	NaN	3.507473
49.176261	57.792227	NaN	33.602206	-8.615967	NaN	15.574055
51.558675	52.969145	NaN	39.010780	-1.410470	NaN	12.547895
41.541742	58.028256	NaN	44.971581	-16.486514	NaN	-3.429839
42.540515	60.928880	NaN	34.517055	-18.388364	NaN	8.023460
35.696686	49.912683	NaN	41.351161	-14.215997	NaN	-5.654475
42.184706	57.680637	NaN	41.935779	-15.495931	NaN	0.248927
48.377579	59.524028	NaN	41.457308	-11.146448	NaN	6.920271
37.736023	60.450707	NaN	38.517378	-22.714683	NaN	-0.781354
36.210854	65.027858	NaN	47.196185	-28.817004	NaN	-10.985331
41.603233	56.125075	NaN	43.419231	-14.521842	NaN	-1.815998
46.978086	59.566312	NaN	44.096772	-12.588226	NaN	2.881314
41.040452	52.663820	NaN	39.491748	-11.623368	NaN	1.548704
29.133462	50.078173	NaN	37.485509	-20.944711	NaN	-8.352047
46.307646	57.253436	NaN	37.685191	-10.945790	NaN	8.622455
29.956819	69.821932	NaN	47.962513	-39.865113	NaN	-18.005694
41.794565	58.996458	NaN	45.037440	-17.201894	NaN	-3.242875
38.931431	47.762511	NaN	36.980466	-8.831080	NaN	1.950965
53.554490	57.448690	NaN	45.688672	-3.894200	NaN	7.865817
32.728994	59.761298	NaN	38.014625	-27.032304	NaN	-5.285631
44.065030	59.748251	NaN	47.250535	-15.683221	NaN	-3.185505
42.707637	52.043978	NaN	39.488511	-9.336341	NaN	3.219126
44.883644	69.638822	NaN	38.396641	-24.755178	NaN	6.487003
39.469868	57.384182	NaN	42.122834	-17.914315	NaN	-2.652966
29.604285	47.446365	NaN	33.879782	-17.842080	NaN	-4.275497
46.035631	64.435928	NaN	48.019784	-18.400297	NaN	-1.984153
39.028119	58.059846	NaN	38.165389	-19.031728	NaN	0.862730
37.471166	54.538587	NaN	39.674411	-17.067421	NaN	-2.203245
43.204359	60.535870	NaN	40.193971	-17.331511	NaN	3.010387
45.987515	64.733545	NaN	33.840238	-18.746030	NaN	12.147277
42.613149	64.973805	NaN	42.899875	-22.360656	NaN	-0.286726
35.435001	49.187369	NaN	37.450746	-13.752369	NaN	-2.015745
43.037223	63.262703	NaN	40.525736	-20.225480	NaN	2.511486
37.422012	54.539138	NaN	36.268991	-17.117126	NaN	1.153021
33.346974	46.212560	NaN	42.313006	-12.865585	NaN	-8.966032
35.604996	59.594172	NaN	38.946525	-23.989176	NaN	-3.341529
30.086018	55.866205	NaN	41.390759	-25.780187	NaN	-11.304741
45.018824	66.506981	NaN	35.977206	-21.488157	NaN	9.041618
43.299855	52.910306	NaN	45.326933	-9.610451	NaN	-2.027079
44.192462	59.748426	NaN	39.026604	-15.555963	NaN	5.165858
39.145842	57.419994	NaN	49.163717	-18.274153	NaN	-10.017875
40.689543	58.636592	NaN	35.632082	-17.947049	NaN	5.057461
46.643759	68.394514	NaN	46.367799	-21.750754	NaN	0.275961
42.559900	63.538776	NaN	39.294319	-20.978876	NaN	3.265581
37.259120	67.141714	NaN	38.302810	-29.882594	NaN	-1.043690
49.988462	48.437949	NaN	40.044382	1.550512	NaN	9.944079
43.351517	68.563723	NaN	46.032294	-25.212206	NaN	-2.680777
32.331896	53.469692	NaN	29.579648	-21.137796	NaN	2.752248
47.585062	50.859479	NaN	43.712692	-3.274417	NaN	3.872370
37.217854	51.314078	NaN	33.758859	-14.096223	NaN	3.458996
47.601778	68.202340	NaN	41.925356	-20.600561	NaN	5.676423
39.607850	59.261654	NaN	40.399772	-19.653804	NaN	-0.791922
42.489453	49.453501	NaN	41.976828	-6.964048	NaN	0.512625
41.306781	55.736233	NaN	34.592567	-14.429453	NaN	6.714214
41.855032	62.580490	NaN	42.494222	-20.725458	NaN	-0.639190
35.430279	53.494350	NaN	34.505400	-18.064071	NaN	0.924879
49.800611	52.703019	NaN	43.864523	-2.902409	NaN	5.936088
44.279509	55.368044	NaN	38.668474	-11.088534	NaN	5.611035
61.774197	60.667666	NaN	40.089056	1.106531	NaN	21.685141
40.599118	57.282177	NaN	32.304737	-16.683059	NaN	8.294381
37.581888	54.777808	NaN	47.875068	-17.195920	NaN	-10.293180
31.953700	68.623153	NaN	38.303716	-36.669453	NaN	-6.350016
40.735928	47.713129	NaN	44.637714	-6.977201	NaN	-3.901786
54.213877	67.269106	NaN	48.375496	-13.055229	NaN	5.838381
30.432170	59.448223	NaN	34.510795	-29.016053	NaN	-4.078625
39.960433	58.504715	NaN	37.923332	-18.544282	NaN	2.037101
36.211196	58.836587	NaN	47.576806	-22.625391	NaN	-11.365610
42.811495	59.869474	NaN	40.691783	-17.057979	NaN	2.119713
38.681469	56.790511	NaN	43.610709	-18.109042	NaN	-4.929239
38.535924	55.365121	NaN	42.696913	-16.829196	NaN	-4.160989
49.080146	58.643256	NaN	36.648920	-9.563111	NaN	12.431225
32.458520	68.772752	NaN	38.420686	-36.314233	NaN	-5.962166
41.820571	43.792634	NaN	37.822673	-1.972063	NaN	3.997898
43.012105	58.842725	NaN	41.229525	-15.830620	NaN	1.782580
35.085718	67.807228	NaN	48.088013	-32.721510	NaN	-13.002295
46.061926	58.018175	NaN	35.937240	-11.956249	NaN	10.124685
38.082209	57.261627	NaN	43.465245	-19.179419	NaN	-5.383036
38.259444	59.460105	NaN	38.527142	-21.200661	NaN	-0.267697
42.078393	55.014875	NaN	37.247077	-12.936482	NaN	4.831316
48.192729	57.820587	NaN	34.668677	-9.627858	NaN	13.524052
43.884298	62.942204	NaN	44.931821	-19.057906	NaN	-1.047523
36.878061	60.171116	NaN	41.556764	-23.293055	NaN	-4.678704
44.975141	60.639965	NaN	39.253838	-15.664824	NaN	5.721304
43.136494	67.846743	NaN	47.104332	-24.710248	NaN	-3.967838
34.562123	61.760418	NaN	41.435807	-27.198295	NaN	-6.873684
30.021514	59.509317	NaN	45.360417	-29.487803	NaN	-15.338902
42.667996	64.277406	NaN	41.692351	-21.609411	NaN	0.975644
49.614885	60.749785	NaN	37.781753	-11.134900	NaN	11.833132
28.428870	52.513562	NaN	41.764543	-24.084692	NaN	-13.335673
54.790680	60.855511	NaN	47.775555	-6.064830	NaN	7.015125
36.271229	66.847413	NaN	47.815552	-30.576184	NaN	-11.544323
45.023884	59.427506	NaN	39.411680	-14.403622	NaN	5.612204
37.079388	64.335210	NaN	35.139804	-27.255822	NaN	1.939584
42.953946	63.014299	NaN	45.468226	-20.060354	NaN	-2.514280
48.012424	55.116814	NaN	37.433398	-7.104390	NaN	10.579026
43.170072	67.113032	NaN	42.024496	-23.942960	NaN	1.145576
50.364365	66.035351	NaN	47.992440	-15.670986	NaN	2.371924
41.544931	45.375686	NaN	34.944113	-3.830754	NaN	6.600819
55.782550	57.606088	NaN	46.157953	-1.823537	NaN	9.624597
42.429802	61.510701	NaN	37.904176	-19.080899	NaN	4.525625
43.741432	52.743434	NaN	36.786433	-9.002002	NaN	6.954999
44.201381	58.618978	NaN	39.815188	-14.417597	NaN	4.386193
40.156416	51.746966	NaN	42.321631	-11.590550	NaN	-2.165216
34.957837	56.993664	NaN	34.109933	-22.035827	NaN	0.847904
36.004672	61.681538	NaN	30.529657	-25.676865	NaN	5.475016
36.483072	46.356540	NaN	32.015234	-9.873468	NaN	4.467838
34.103290	52.113623	NaN	36.605645	-18.010333	NaN	-2.502355
44.334555	50.999256	NaN	35.412242	-6.664701	NaN	8.922313
4.239136	63.310789	NaN	39.245533	-59.071653	NaN	-35.006397
34.443291	58.394846	NaN	38.861645	-23.951555	NaN	-4.418354
43.707303	58.141402	NaN	38.852471	-14.434100	NaN	4.854831
47.640243	62.224501	NaN	39.562563	-14.584258	NaN	8.077680
27.778466	60.422960	NaN	43.240528	-32.644494	NaN	-15.462063
23.972682	57.907886	NaN	40.041880	-33.935203	NaN	-16.069198
45.492050	60.207407	NaN	44.095059	-14.715357	NaN	1.396991
47.494401	64.656251	NaN	44.499625	-17.161850	NaN	2.994776
21.577765	47.793738	NaN	33.759013	-26.215972	NaN	-12.181247
40.585326	55.484173	NaN	42.805297	-14.898846	NaN	-2.219970
31.209778	62.822931	NaN	38.818781	-31.613153	NaN	-7.609003
32.960163	62.266093	NaN	38.434375	-29.305929	NaN	-5.474211
52.620909	65.923267	NaN	37.045363	-13.302358	NaN	15.575546
55.222779	62.364513	NaN	47.009097	-7.141734	NaN	8.213682
49.481149	58.263273	NaN	41.317659	-8.782125	NaN	8.163490
42.960358	53.320062	NaN	38.397499	-10.359703	NaN	4.562859
45.171678	42.080947	NaN	41.898289	3.090732	NaN	3.273389
42.191666	56.050793	NaN	46.683494	-13.859126	NaN	-4.491827
45.931935	58.503570	NaN	41.846776	-12.571635	NaN	4.085159
32.327580	48.548864	NaN	43.338941	-16.221284	NaN	-11.011361
28.082317	64.069869	NaN	39.091227	-35.987552	NaN	-11.008910
44.821653	54.093536	NaN	40.896014	-9.271883	NaN	3.925639
43.518509	59.192828	NaN	32.226636	-15.674320	NaN	11.291872
42.464573	54.105796	NaN	35.360983	-11.641223	NaN	7.103590
57.542009	56.904622	NaN	44.634939	0.637388	NaN	12.907071
38.860588	60.106426	NaN	41.404369	-21.245838	NaN	-2.543782
38.732568	63.634348	NaN	46.373745	-24.901780	NaN	-7.641177
35.921313	57.285841	NaN	44.509997	-21.364528	NaN	-8.588685
47.976566	49.354761	NaN	36.531266	-1.378195	NaN	11.445300
33.846393	56.209834	NaN	43.186480	-22.363441	NaN	-9.340087
32.981023	64.377201	NaN	42.001866	-31.396178	NaN	-9.020843
43.564083	55.933209	NaN	39.970679	-12.369126	NaN	3.593403
35.890467	48.104717	NaN	39.741626	-12.214250	NaN	-3.851159
43.320009	56.823602	NaN	43.019205	-13.503593	NaN	0.300805
43.436118	56.132524	NaN	40.940979	-12.696407	NaN	2.495138
36.124479	55.676748	NaN	44.527623	-19.552268	NaN	-8.403144
50.222293	57.451336	NaN	45.416037	-7.229043	NaN	4.806256
45.710213	54.783363	NaN	41.923209	-9.073150	NaN	3.787004
46.731001	57.214031	NaN	36.359228	-10.483029	NaN	10.371773
40.963904	62.299651	NaN	39.824289	-21.335746	NaN	1.139615
42.286682	46.243282	NaN	48.895892	-3.956601	NaN	-6.609211
42.809065	73.049397	NaN	48.715673	-30.240333	NaN	-5.906608
35.836235	57.362167	NaN	30.252051	-21.525932	NaN	5.584183
31.340196	58.012324	NaN	39.624301	-26.672128	NaN	-8.284104
40.282085	71.049280	NaN	43.035116	-30.767195	NaN	-2.753031
29.575109	56.002312	NaN	41.835526	-26.427203	NaN	-12.260417
34.272202	52.479095	NaN	42.140539	-18.206893	NaN	-7.868336
47.026783	45.730345	NaN	40.305756	1.296438	NaN	6.721027
48.998471	61.392165	NaN	41.587051	-12.393694	NaN	7.411420
36.214623	63.586714	NaN	42.826031	-27.372092	NaN	-6.611408
27.964405	63.898256	NaN	38.433397	-35.933851	NaN	-10.468992
38.030987	53.121819	NaN	38.794737	-15.090832	NaN	-0.763750
41.190014	59.746308	NaN	40.941966	-18.556294	NaN	0.248048
35.448603	59.173844	NaN	38.563920	-23.725242	NaN	-3.115318
42.869282	62.045638	NaN	44.442682	-19.176357	NaN	-1.573401
36.114875	59.245924	NaN	39.593266	-23.131049	NaN	-3.478391
50.304791	53.427409	NaN	34.762442	-3.122618	NaN	15.542349
39.155141	57.695138	NaN	40.965775	-18.539998	NaN	-1.810635
50.589434	61.416724	NaN	36.826782	-10.827290	NaN	13.762652
38.869358	59.809984	NaN	48.080250	-20.940626	NaN	-9.210892
40.839936	58.272222	NaN	38.837864	-17.432286	NaN	2.002071
50.650610	39.300923	NaN	28.225557	11.349687	NaN	22.425053
24.715856	54.601825	NaN	40.743868	-29.885969	NaN	-16.028012
30.831790	43.784953	NaN	40.061449	-12.953163	NaN	-9.229659
42.886126	57.515130	NaN	41.496547	-14.629004	NaN	1.389579
45.011067	60.680108	NaN	45.791377	-15.669041	NaN	-0.780310
46.160859	57.074523	NaN	41.100711	-10.913664	NaN	5.060149
32.465303	55.651000	NaN	42.759896	-23.185697	NaN	-10.294592
46.466703	59.807556	NaN	44.985565	-13.340854	NaN	1.481137
49.347538	57.892682	NaN	41.911881	-8.545144	NaN	7.435657
44.827264	63.042916	NaN	37.395963	-18.215652	NaN	7.431302
31.410249	58.474896	NaN	35.716951	-27.064647	NaN	-4.306702
44.666930	50.448877	NaN	35.186428	-5.781947	NaN	9.480502
41.041399	59.532050	NaN	34.777632	-18.490651	NaN	6.263767
38.080765	47.518150	NaN	36.992907	-9.437385	NaN	1.087858
40.043754	57.401605	NaN	37.194674	-17.357850	NaN	2.849081
29.811439	54.530825	NaN	40.323783	-24.719386	NaN	-10.512344
40.629509	51.193870	NaN	41.422203	-10.564361	NaN	-0.792693
35.754510	63.317818	NaN	37.104916	-27.563308	NaN	-1.350406
39.323142	48.567230	NaN	31.550994	-9.244088	NaN	7.772148
39.196859	51.855917	NaN	38.805732	-12.659058	NaN	0.391127
42.723768	64.982203	NaN	43.574893	-22.258435	NaN	-0.851125
31.294890	59.472270	NaN	38.258210	-28.177380	NaN	-6.963321
33.870063	57.398838	NaN	30.367585	-23.528774	NaN	3.502479
32.130444	55.509173	NaN	42.933219	-23.378729	NaN	-10.802774
32.656417	46.706932	NaN	42.057327	-14.050515	NaN	-9.400910
40.337110	60.965166	NaN	46.150182	-20.628056	NaN	-5.813072
31.855143	51.503300	NaN	44.499740	-19.648157	NaN	-12.644597
33.621175	66.639397	NaN	35.291789	-33.018223	NaN	-1.670615
33.675181	59.419767	NaN	39.492858	-25.744585	NaN	-5.817677
38.123403	61.810948	NaN	35.661981	-23.687545	NaN	2.461422
42.080249	61.065455	NaN	41.585900	-18.985206	NaN	0.494349
43.425820	60.224237	NaN	45.242230	-16.798417	NaN	-1.816410
37.263471	49.292273	NaN	38.433418	-12.028802	NaN	-1.169947
40.170111	55.514441	NaN	44.310210	-15.344330	NaN	-4.140099
44.004417	56.741812	NaN	43.125820	-12.737395	NaN	0.878596
47.245407	53.434034	NaN	39.259152	-6.188627	NaN	7.986255
29.397726	57.373850	NaN	35.657156	-27.976125	NaN	-6.259430
39.979089	70.448763	NaN	42.758053	-30.469674	NaN	-2.778963
35.950170	59.547333	NaN	39.796330	-23.597164	NaN	-3.846161
46.498382	63.276838	NaN	35.412841	-16.778456	NaN	11.085540
43.553712	59.828032	NaN	42.081270	-16.274319	NaN	1.472442
38.277990	57.816910	NaN	41.981180	-19.538920	NaN	-3.703190
28.675421	64.432603	NaN	42.394610	-35.757182	NaN	-13.719189
42.956030	54.658336	NaN	39.224255	-11.702306	NaN	3.731775
33.627150	56.470402	NaN	39.290810	-22.843252	NaN	-5.663660
46.807928	56.903546	NaN	46.334045	-10.095618	NaN	0.473883
36.042184	58.807660	NaN	42.062988	-22.765476	NaN	-6.020804
51.438502	61.742678	NaN	43.942313	-10.304176	NaN	7.496189
51.999703	64.724775	NaN	32.414940	-12.725073	NaN	19.584763
36.135083	60.250908	NaN	42.844004	-24.115825	NaN	-6.708921
39.529875	52.808419	NaN	39.492366	-13.278544	NaN	0.037508
51.389330	63.333684	NaN	42.768437	-11.944355	NaN	8.620893
35.125987	61.335232	NaN	30.338967	-26.209245	NaN	4.787020
42.540631	56.132312	NaN	41.209146	-13.591682	NaN	1.331485
33.380512	62.797467	NaN	44.716578	-29.416955	NaN	-11.336066
43.685354	64.537750	NaN	43.391239	-20.852396	NaN	0.294115
37.613306	50.680639	NaN	37.511646	-13.067334	NaN	0.101660
36.831916	50.953032	NaN	41.561984	-14.121116	NaN	-4.730068
40.632855	55.721230	NaN	44.446576	-15.088376	NaN	-3.813722
32.045621	60.798499	NaN	44.979601	-28.752878	NaN	-12.933980
37.644992	47.287245	NaN	39.532560	-9.642253	NaN	-1.887568
40.743431	48.856037	NaN	42.148139	-8.112606	NaN	-1.404708
36.977569	64.906111	NaN	36.281443	-27.928542	NaN	0.696126
53.177074	63.675327	NaN	49.435937	-10.498252	NaN	3.741137
42.820899	47.972015	NaN	37.545198	-5.151116	NaN	5.275701
42.972025	34.705689	NaN	48.414024	8.266337	NaN	-5.441999
48.707068	57.023219	NaN	43.510830	-8.316151	NaN	5.196239
39.269612	58.116056	NaN	37.193990	-18.846443	NaN	2.075623
42.545039	72.012531	NaN	44.613712	-29.467491	NaN	-2.068673
41.016344	45.378647	NaN	39.403872	-4.362303	NaN	1.612472
54.717367	58.610969	NaN	43.020221	-3.893602	NaN	11.697146
27.278467	55.744935	NaN	31.155609	-28.466469	NaN	-3.877142
39.856417	57.661198	NaN	41.206867	-17.804781	NaN	-1.350451
43.725763	57.888632	NaN	43.034572	-14.162869	NaN	0.691191
33.718336	64.481432	NaN	38.687963	-30.763096	NaN	-4.969626
42.686605	56.512843	NaN	39.838765	-13.826238	NaN	2.847840
43.251850	52.454733	NaN	42.366278	-9.202883	NaN	0.885571
42.017476	57.765825	NaN	33.033912	-15.748349	NaN	8.983564
