# Supplementary material for: Combined Influences of Model Choice, Data Quality, and Data Quantity When Estimating Population Trends
Source: PLoS One. 2015 Jul 15;10(7):e0132255. doi: 10.1371/journal.pone.0132255 (PMC4503393; doi:10.1371/journal.pone.0132255)
Supplement: S1 Dataset — Files are organized by model type and by the input lambda value. (ZIP) [file pone.0132255.s002.zip › Snail/sims_lambda_0_9/simulationOutput_0.9_0_0.3_0_30.xls]

Percent_Decline_True	Median_Percent_Decline_Matrix	Median_Percent_Decline_Matrix_stable	Median_Percent_Decline_Scalar	Difference_True_Matrix	Difference_True_Matrix_Stable	Difference_True_Scalar
51.103696	73.032301	NaN	72.435000	-21.928606	NaN	-21.331304
42.033918	69.975451	NaN	70.723134	-27.941532	NaN	-28.689216
79.099329	63.201093	NaN	63.522792	15.898236	NaN	15.576537
52.007645	48.975610	NaN	52.564498	3.032036	NaN	-0.556853
69.906589	61.712765	NaN	57.087536	8.193824	NaN	12.819053
64.813067	43.392180	NaN	44.780042	21.420887	NaN	20.033025
64.897736	57.428418	NaN	61.423635	7.469319	NaN	3.474101
83.803761	68.513701	NaN	67.233104	15.290061	NaN	16.570658
48.759138	66.037304	NaN	65.375073	-17.278166	NaN	-16.615935
22.620368	66.030565	NaN	66.344570	-43.410197	NaN	-43.724202
70.540870	68.088015	NaN	68.952893	2.452855	NaN	1.587976
75.761321	70.956538	NaN	67.828582	4.804783	NaN	7.932739
77.792286	51.008637	NaN	53.157396	26.783649	NaN	24.634890
76.347635	55.758868	NaN	51.648003	20.588766	NaN	24.699631
72.393856	68.854638	NaN	71.453641	3.539218	NaN	0.940215
85.030207	41.386102	NaN	43.877519	43.644105	NaN	41.152688
45.500529	66.771418	NaN	67.607841	-21.270888	NaN	-22.107312
63.136045	60.285133	NaN	63.877565	2.850912	NaN	-0.741520
73.958916	66.715399	NaN	63.436563	7.243517	NaN	10.522353
60.727035	69.759944	NaN	71.191024	-9.032910	NaN	-10.463989
71.437382	57.851624	NaN	64.955005	13.585758	NaN	6.482376
27.305973	56.325183	NaN	53.161718	-29.019210	NaN	-25.855744
44.830267	62.798498	NaN	66.791661	-17.968231	NaN	-21.961393
38.426509	55.271625	NaN	58.534145	-16.845116	NaN	-20.107636
64.319464	59.470554	NaN	55.800015	4.848910	NaN	8.519449
21.628792	60.692697	NaN	61.612868	-39.063905	NaN	-39.984076
86.968922	80.138273	NaN	79.495045	6.830649	NaN	7.473877
54.259324	66.488492	NaN	67.509362	-12.229168	NaN	-13.250038
75.258370	57.527539	NaN	55.961729	17.730831	NaN	19.296640
52.913511	70.540900	NaN	66.059484	-17.627389	NaN	-13.145973
59.357817	57.705904	NaN	59.258723	1.651914	NaN	0.099094
71.948818	66.288381	NaN	66.746059	5.660437	NaN	5.202759
55.702588	62.378238	NaN	61.248225	-6.675650	NaN	-5.545637
54.479414	80.673745	NaN	80.503495	-26.194330	NaN	-26.024081
74.246276	74.743102	NaN	73.272036	-0.496826	NaN	0.974241
81.024294	72.375127	NaN	69.576306	8.649167	NaN	11.447988
49.378682	76.079725	NaN	75.113558	-26.701043	NaN	-25.734877
31.490794	78.892573	NaN	76.768090	-47.401779	NaN	-45.277296
57.734274	62.501909	NaN	58.885716	-4.767635	NaN	-1.151442
50.203758	62.754143	NaN	66.784708	-12.550385	NaN	-16.580950
59.015963	54.434999	NaN	58.152082	4.580964	NaN	0.863881
43.890315	73.521843	NaN	76.109296	-29.631528	NaN	-32.218980
78.121460	75.866162	NaN	77.204364	2.255298	NaN	0.917096
72.893885	73.538078	NaN	73.669511	-0.644193	NaN	-0.775626
77.077400	73.353558	NaN	74.871809	3.723842	NaN	2.205592
61.183450	62.451050	NaN	64.627769	-1.267600	NaN	-3.444318
47.806177	69.882198	NaN	69.955687	-22.076021	NaN	-22.149510
66.776336	60.390959	NaN	60.711486	6.385377	NaN	6.064850
61.475020	63.551708	NaN	66.028675	-2.076688	NaN	-4.553656
73.447803	69.798961	NaN	72.749590	3.648842	NaN	0.698214
65.738579	68.494364	NaN	70.055125	-2.755785	NaN	-4.316547
87.026264	74.885844	NaN	72.258018	12.140420	NaN	14.768246
73.479805	64.104842	NaN	65.521471	9.374963	NaN	7.958334
58.458588	70.736252	NaN	73.331950	-12.277664	NaN	-14.873361
82.291353	63.178733	NaN	62.031010	19.112620	NaN	20.260343
58.568512	71.391427	NaN	72.502166	-12.822915	NaN	-13.933654
59.629555	72.295881	NaN	69.469377	-12.666325	NaN	-9.839822
41.895197	70.136659	NaN	73.704001	-28.241462	NaN	-31.808804
61.534944	81.658775	NaN	79.807543	-20.123831	NaN	-18.272599
67.057330	69.738011	NaN	71.257645	-2.680682	NaN	-4.200316
71.369260	67.534588	NaN	68.870818	3.834671	NaN	2.498441
71.229226	68.097689	NaN	66.412635	3.131536	NaN	4.816591
38.189579	76.097422	NaN	75.538347	-37.907843	NaN	-37.348769
70.101813	69.337671	NaN	73.412809	0.764142	NaN	-3.310996
71.883033	63.920985	NaN	64.560036	7.962048	NaN	7.322997
66.849497	71.458734	NaN	71.507260	-4.609236	NaN	-4.657762
27.807524	62.174415	NaN	60.071234	-34.366891	NaN	-32.263711
53.183456	69.200246	NaN	67.722735	-16.016790	NaN	-14.539279
80.164612	65.775329	NaN	61.465928	14.389283	NaN	18.698684
58.635246	58.659423	NaN	58.990772	-0.024177	NaN	-0.355525
64.680420	62.398826	NaN	62.860576	2.281594	NaN	1.819844
69.996357	63.313782	NaN	65.765435	6.682575	NaN	4.230922
59.301810	62.283960	NaN	63.389824	-2.982150	NaN	-4.088014
58.996222	72.481009	NaN	69.279404	-13.484788	NaN	-10.283182
69.399909	69.539349	NaN	65.407494	-0.139440	NaN	3.992414
42.263261	56.036220	NaN	58.111556	-13.772959	NaN	-15.848295
76.299369	71.989536	NaN	74.094372	4.309833	NaN	2.204996
62.207919	76.438694	NaN	78.601999	-14.230775	NaN	-16.394080
66.027940	52.434548	NaN	56.456406	13.593391	NaN	9.571534
68.404325	74.773705	NaN	73.458085	-6.369380	NaN	-5.053760
73.803919	79.340723	NaN	78.942544	-5.536804	NaN	-5.138625
79.425117	58.819559	NaN	59.269664	20.605557	NaN	20.155453
70.380872	61.170284	NaN	62.263972	9.210588	NaN	8.116900
80.102541	52.292094	NaN	60.833389	27.810447	NaN	19.269152
79.063874	62.654165	NaN	63.891072	16.409709	NaN	15.172801
70.717992	56.470735	NaN	55.935161	14.247257	NaN	14.782831
73.335422	83.071062	NaN	81.295464	-9.735640	NaN	-7.960042
79.850043	61.526072	NaN	63.588479	18.323971	NaN	16.261563
70.004458	74.098658	NaN	76.762158	-4.094199	NaN	-6.757700
56.624849	62.956055	NaN	63.485694	-6.331207	NaN	-6.860845
49.681428	57.221421	NaN	52.034941	-7.539993	NaN	-2.353513
68.820802	68.963080	NaN	72.785703	-0.142278	NaN	-3.964901
79.511330	75.872271	NaN	71.750751	3.639059	NaN	7.760579
47.216669	68.603750	NaN	67.883406	-21.387082	NaN	-20.666737
69.141519	82.330657	NaN	82.813011	-13.189138	NaN	-13.671493
53.911249	54.874831	NaN	57.187101	-0.963582	NaN	-3.275851
56.000011	63.669077	NaN	63.547131	-7.669066	NaN	-7.547120
82.138775	73.818946	NaN	76.670463	8.319829	NaN	5.468312
55.992738	63.278157	NaN	65.981076	-7.285420	NaN	-9.988338
69.282890	75.054620	NaN	72.720742	-5.771729	NaN	-3.437851
39.768456	53.919246	NaN	51.766493	-14.150789	NaN	-11.998037
23.010965	73.758376	NaN	73.625010	-50.747411	NaN	-50.614046
57.555090	64.706343	NaN	66.783870	-7.151253	NaN	-9.228780
82.444144	34.558599	NaN	36.908743	47.885544	NaN	45.535401
59.047971	72.942278	NaN	77.061135	-13.894307	NaN	-18.013165
57.070751	64.133685	NaN	64.173105	-7.062934	NaN	-7.102354
68.739302	67.747799	NaN	68.802154	0.991503	NaN	-0.062852
54.858629	75.168560	NaN	76.191437	-20.309931	NaN	-21.332808
69.157355	71.079155	NaN	73.803017	-1.921800	NaN	-4.645662
66.117406	70.069704	NaN	70.415223	-3.952299	NaN	-4.297817
77.777136	82.227826	NaN	80.966532	-4.450690	NaN	-3.189396
70.447427	58.300348	NaN	59.290020	12.147079	NaN	11.157407
17.034732	66.080878	NaN	66.342977	-49.046146	NaN	-49.308245
64.131129	66.671701	NaN	68.017064	-2.540572	NaN	-3.885935
71.350958	74.389758	NaN	73.243708	-3.038800	NaN	-1.892750
66.836787	67.148805	NaN	67.417586	-0.312018	NaN	-0.580799
58.115616	72.146406	NaN	70.125200	-14.030790	NaN	-12.009584
70.768087	73.138019	NaN	75.230405	-2.369931	NaN	-4.462317
36.145225	72.596125	NaN	73.649163	-36.450900	NaN	-37.503938
68.506322	76.633002	NaN	78.532930	-8.126680	NaN	-10.026608
59.292858	51.789249	NaN	58.062901	7.503609	NaN	1.229957
43.122130	66.444987	NaN	67.808463	-23.322856	NaN	-24.686333
64.461043	73.024611	NaN	69.297634	-8.563568	NaN	-4.836591
58.112805	60.426874	NaN	59.010075	-2.314070	NaN	-0.897270
62.267401	53.286143	NaN	53.847756	8.981258	NaN	8.419645
34.518124	74.052082	NaN	75.767700	-39.533957	NaN	-41.249576
80.069850	70.895617	NaN	70.508247	9.174233	NaN	9.561602
72.263536	72.720510	NaN	72.866420	-0.456975	NaN	-0.602884
73.764995	72.628812	NaN	70.335703	1.136183	NaN	3.429292
66.271835	62.745927	NaN	69.331169	3.525908	NaN	-3.059335
82.051467	75.042818	NaN	70.664325	7.008649	NaN	11.387142
65.897946	64.300451	NaN	64.223126	1.597495	NaN	1.674820
73.267942	64.075293	NaN	63.166160	9.192649	NaN	10.101782
70.571823	74.948713	NaN	75.725204	-4.376890	NaN	-5.153382
63.981829	61.014589	NaN	60.442897	2.967240	NaN	3.538932
58.955140	69.554773	NaN	69.779746	-10.599634	NaN	-10.824606
48.809759	74.481271	NaN	74.099856	-25.671511	NaN	-25.290096
48.501916	67.544943	NaN	68.396362	-19.043028	NaN	-19.894447
85.078378	52.228064	NaN	50.541413	32.850313	NaN	34.536965
54.180357	72.967508	NaN	75.302322	-18.787151	NaN	-21.121965
83.212513	43.821019	NaN	45.382254	39.391493	NaN	37.830258
72.065950	64.330912	NaN	69.081041	7.735038	NaN	2.984909
42.400756	76.060566	NaN	76.157567	-33.659810	NaN	-33.756811
51.039665	68.994899	NaN	67.992147	-17.955234	NaN	-16.952482
90.221602	51.408704	NaN	54.556469	38.812898	NaN	35.665133
48.708491	80.717319	NaN	76.824078	-32.008828	NaN	-28.115587
71.414595	69.420927	NaN	70.058151	1.993668	NaN	1.356444
72.235137	68.793203	NaN	63.268570	3.441934	NaN	8.966567
72.882281	63.556782	NaN	65.741586	9.325499	NaN	7.140694
65.682967	79.454381	NaN	77.246107	-13.771414	NaN	-11.563140
69.560864	69.700239	NaN	68.874350	-0.139375	NaN	0.686514
75.285256	74.663149	NaN	69.849137	0.622107	NaN	5.436119
48.955534	71.663003	NaN	70.543898	-22.707470	NaN	-21.588364
58.429553	69.626401	NaN	68.819004	-11.196848	NaN	-10.389451
64.649096	68.663893	NaN	67.523852	-4.014796	NaN	-2.874755
81.271508	74.803860	NaN	74.822808	6.467648	NaN	6.448700
73.094192	52.290138	NaN	46.809547	20.804054	NaN	26.284645
31.285453	68.375132	NaN	67.827182	-37.089679	NaN	-36.541729
76.970557	65.949355	NaN	67.390821	11.021202	NaN	9.579736
62.750069	74.371758	NaN	72.056153	-11.621689	NaN	-9.306084
76.151261	55.323244	NaN	55.565506	20.828017	NaN	20.585755
83.543182	68.367696	NaN	65.381968	15.175486	NaN	18.161214
3.458744	73.376047	NaN	67.622967	-69.917303	NaN	-64.164223
64.187877	60.903911	NaN	57.081467	3.283966	NaN	7.106410
43.448203	75.435096	NaN	74.794224	-31.986894	NaN	-31.346021
51.533456	68.860700	NaN	69.603559	-17.327244	NaN	-18.070104
54.744364	62.054118	NaN	66.273564	-7.309754	NaN	-11.529200
77.717677	72.097072	NaN	64.589011	5.620605	NaN	13.128667
62.043233	70.142784	NaN	70.030784	-8.099551	NaN	-7.987551
67.923574	33.884352	NaN	38.772233	34.039222	NaN	29.151341
80.220702	68.120179	NaN	69.562060	12.100523	NaN	10.658642
62.915554	71.113250	NaN	64.870277	-8.197696	NaN	-1.954723
70.481456	72.517453	NaN	65.066776	-2.035997	NaN	5.414680
66.573103	71.154116	NaN	69.723133	-4.581013	NaN	-3.150030
64.761844	63.042277	NaN	66.121991	1.719567	NaN	-1.360147
47.830545	61.015186	NaN	62.956196	-13.184641	NaN	-15.125651
86.579953	79.183830	NaN	80.655478	7.396123	NaN	5.924475
82.440409	61.577794	NaN	59.467802	20.862616	NaN	22.972607
67.015409	58.054602	NaN	54.206076	8.960806	NaN	12.809332
72.468847	69.226083	NaN	72.059009	3.242764	NaN	0.409838
63.094761	68.817568	NaN	68.204665	-5.722806	NaN	-5.109904
32.189595	71.926963	NaN	72.176736	-39.737368	NaN	-39.987141
70.363148	60.011871	NaN	61.488901	10.351277	NaN	8.874247
61.568714	64.427124	NaN	64.744493	-2.858409	NaN	-3.175779
65.571019	60.989678	NaN	57.117489	4.581341	NaN	8.453529
40.975506	63.807568	NaN	66.081304	-22.832062	NaN	-25.105798
80.072312	69.696665	NaN	70.438205	10.375647	NaN	9.634107
63.812105	53.897744	NaN	53.835082	9.914362	NaN	9.977023
46.041098	65.822974	NaN	67.044876	-19.781876	NaN	-21.003778
23.877949	74.220731	NaN	74.597538	-50.342783	NaN	-50.719589
79.668708	58.156462	NaN	60.266616	21.512245	NaN	19.402091
65.264645	68.610788	NaN	70.053848	-3.346143	NaN	-4.789203
75.986816	54.399516	NaN	53.971837	21.587300	NaN	22.014979
79.750418	78.280955	NaN	75.384739	1.469463	NaN	4.365679
47.176386	48.913982	NaN	50.120124	-1.737596	NaN	-2.943738
71.818469	64.065273	NaN	67.376844	7.753197	NaN	4.441625
59.285268	50.799427	NaN	57.172491	8.485842	NaN	2.112777
56.773703	69.249465	NaN	72.872038	-12.475762	NaN	-16.098335
45.513396	60.420862	NaN	57.134469	-14.907465	NaN	-11.621073
74.713542	57.036147	NaN	55.413161	17.677394	NaN	19.300380
29.656874	75.794138	NaN	72.844798	-46.137264	NaN	-43.187924
81.382560	58.958892	NaN	65.905967	22.423668	NaN	15.476592
63.194072	53.296393	NaN	52.104266	9.897679	NaN	11.089806
72.624567	63.534958	NaN	66.186850	9.089609	NaN	6.437717
70.746003	42.897457	NaN	40.955726	27.848546	NaN	29.790277
55.034980	48.821597	NaN	50.195976	6.213383	NaN	4.839004
58.371900	73.181116	NaN	71.026203	-14.809216	NaN	-12.654303
63.405491	75.072331	NaN	76.151358	-11.666839	NaN	-12.745867
60.742754	73.397064	NaN	71.404866	-12.654311	NaN	-10.662112
70.268477	68.473853	NaN	70.346813	1.794624	NaN	-0.078336
53.665124	67.040201	NaN	67.717201	-13.375077	NaN	-14.052077
62.494914	57.513124	NaN	58.316767	4.981790	NaN	4.178147
56.565905	55.063148	NaN	54.857601	1.502757	NaN	1.708304
66.162647	71.125688	NaN	71.850331	-4.963041	NaN	-5.687684
89.286988	61.442614	NaN	61.904462	27.844375	NaN	27.382526
65.870060	69.863107	NaN	72.590677	-3.993047	NaN	-6.720617
56.000829	67.993853	NaN	67.990141	-11.993024	NaN	-11.989312
75.764740	73.779834	NaN	70.947221	1.984906	NaN	4.817519
57.897605	63.108093	NaN	60.986363	-5.210487	NaN	-3.088758
38.225152	60.486546	NaN	59.474861	-22.261394	NaN	-21.249710
58.692019	67.896123	NaN	65.437127	-9.204104	NaN	-6.745108
75.591050	68.709656	NaN	69.570653	6.881395	NaN	6.020397
52.236582	67.588472	NaN	71.087299	-15.351891	NaN	-18.850718
79.479076	67.865212	NaN	69.454055	11.613864	NaN	10.025021
50.106419	74.230436	NaN	74.798956	-24.124017	NaN	-24.692537
50.041871	60.617450	NaN	61.190524	-10.575579	NaN	-11.148653
34.883584	62.682565	NaN	62.794501	-27.798982	NaN	-27.910917
63.033787	67.408030	NaN	66.339881	-4.374243	NaN	-3.306094
50.722199	69.449298	NaN	68.426533	-18.727099	NaN	-17.704334
80.165282	61.470786	NaN	63.458860	18.694495	NaN	16.706422
62.770456	63.967919	NaN	68.772299	-1.197463	NaN	-6.001843
48.226016	60.190249	NaN	54.573282	-11.964233	NaN	-6.347266
61.799062	78.918178	NaN	75.495883	-17.119115	NaN	-13.696821
48.863930	75.546885	NaN	75.336535	-26.682955	NaN	-26.472605
69.345628	64.454376	NaN	59.050643	4.891252	NaN	10.294985
58.487841	66.132695	NaN	65.610160	-7.644853	NaN	-7.122319
83.652673	66.375068	NaN	63.786633	17.277605	NaN	19.866041
69.500230	74.071994	NaN	73.156590	-4.571764	NaN	-3.656360
80.398499	70.199586	NaN	72.279891	10.198912	NaN	8.118608
86.934307	58.354656	NaN	62.487609	28.579652	NaN	24.446699
50.065651	75.742126	NaN	75.658184	-25.676476	NaN	-25.592533
72.604122	73.634323	NaN	72.270209	-1.030202	NaN	0.333913
27.802936	66.571747	NaN	62.919647	-38.768811	NaN	-35.116710
52.059227	65.039316	NaN	61.858647	-12.980089	NaN	-9.799419
55.735729	64.323996	NaN	60.228397	-8.588267	NaN	-4.492668
41.871114	70.707233	NaN	69.007955	-28.836118	NaN	-27.136841
55.920814	74.323573	NaN	71.071246	-18.402759	NaN	-15.150432
70.107273	61.355420	NaN	61.562599	8.751854	NaN	8.544674
80.345356	71.082639	NaN	71.376594	9.262718	NaN	8.968763
57.493462	68.778591	NaN	68.849209	-11.285129	NaN	-11.355747
79.479032	84.289404	NaN	84.062633	-4.810372	NaN	-4.583601
85.345868	74.027181	NaN	74.647559	11.318687	NaN	10.698309
65.148706	68.257954	NaN	68.829544	-3.109248	NaN	-3.680838
65.143546	64.429818	NaN	64.255159	0.713728	NaN	0.888387
84.002588	73.646893	NaN	70.421339	10.355696	NaN	13.581249
68.084795	70.195563	NaN	70.049797	-2.110768	NaN	-1.965002
66.984160	65.498693	NaN	69.218831	1.485467	NaN	-2.234671
84.466402	68.026586	NaN	65.092081	16.439815	NaN	19.374321
70.784864	60.296847	NaN	64.526814	10.488016	NaN	6.258050
81.513742	62.097541	NaN	61.313114	19.416200	NaN	20.200627
59.538423	62.079109	NaN	63.957315	-2.540686	NaN	-4.418893
46.614369	63.822557	NaN	63.828607	-17.208188	NaN	-17.214237
63.596683	71.876645	NaN	72.910775	-8.279962	NaN	-9.314093
44.542668	60.891434	NaN	59.770104	-16.348766	NaN	-15.227436
63.527957	70.801021	NaN	69.706557	-7.273064	NaN	-6.178600
71.627595	65.846237	NaN	66.632460	5.781358	NaN	4.995135
79.083630	60.258887	NaN	54.315590	18.824744	NaN	24.768040
83.963337	66.557111	NaN	64.759416	17.406226	NaN	19.203921
40.120677	66.065976	NaN	66.327095	-25.945299	NaN	-26.206418
43.857065	72.249070	NaN	71.040712	-28.392005	NaN	-27.183647
78.124984	67.068212	NaN	67.201660	11.056772	NaN	10.923324
15.602898	76.188171	NaN	78.874457	-60.585273	NaN	-63.271558
43.719220	71.525767	NaN	70.926038	-27.806547	NaN	-27.206818
69.876200	74.130254	NaN	73.011549	-4.254054	NaN	-3.135349
53.619500	75.855874	NaN	74.555217	-22.236374	NaN	-20.935716
78.872272	67.646729	NaN	71.470868	11.225543	NaN	7.401404
59.300795	71.612604	NaN	70.823703	-12.311809	NaN	-11.522907
75.459442	71.666647	NaN	71.699867	3.792796	NaN	3.759576
31.531399	71.604257	NaN	64.401954	-40.072858	NaN	-32.870555
73.945041	59.378342	NaN	54.533278	14.566699	NaN	19.411762
69.272090	74.902681	NaN	74.134331	-5.630592	NaN	-4.862241
73.267097	64.160829	NaN	65.883094	9.106268	NaN	7.384003
53.262130	64.504941	NaN	60.364860	-11.242810	NaN	-7.102730
72.133462	67.040004	NaN	62.529377	5.093458	NaN	9.604085
69.507885	61.636541	NaN	57.028778	7.871344	NaN	12.479107
72.315589	59.795036	NaN	52.619772	12.520553	NaN	19.695817
64.939851	61.911319	NaN	62.361483	3.028532	NaN	2.578368
45.407438	72.290080	NaN	73.284878	-26.882642	NaN	-27.877441
70.672742	53.190875	NaN	53.029354	17.481867	NaN	17.643388
80.623233	71.044112	NaN	72.541891	9.579121	NaN	8.081342
70.475449	69.849207	NaN	70.219427	0.626242	NaN	0.256022
69.519246	76.808505	NaN	76.713595	-7.289259	NaN	-7.194348
68.766732	48.276484	NaN	47.839879	20.490247	NaN	20.926852
39.458188	69.927328	NaN	71.725956	-30.469140	NaN	-32.267768
55.273624	67.286059	NaN	68.997848	-12.012436	NaN	-13.724224
55.325771	55.122752	NaN	57.524602	0.203020	NaN	-2.198830
85.797700	73.638524	NaN	76.128178	12.159176	NaN	9.669522
79.324807	65.797655	NaN	69.493578	13.527152	NaN	9.831229
72.038849	60.233285	NaN	63.244540	11.805564	NaN	8.794309
61.480847	64.536057	NaN	69.725762	-3.055210	NaN	-8.244915
67.587380	60.651502	NaN	56.726561	6.935878	NaN	10.860819
71.973120	70.362487	NaN	70.718933	1.610634	NaN	1.254187
59.839899	53.411991	NaN	47.079742	6.427908	NaN	12.760157
51.185870	69.660673	NaN	68.942961	-18.474803	NaN	-17.757091
19.650476	61.658030	NaN	61.410693	-42.007553	NaN	-41.760216
59.700759	70.296859	NaN	70.064202	-10.596100	NaN	-10.363443
67.108352	60.136364	NaN	56.073368	6.971988	NaN	11.034984
66.037270	73.580580	NaN	74.415524	-7.543310	NaN	-8.378255
69.299917	69.324153	NaN	71.446277	-0.024236	NaN	-2.146360
78.757787	54.527187	NaN	61.763809	24.230600	NaN	16.993978
85.905260	63.621769	NaN	66.515434	22.283491	NaN	19.389826
72.627146	73.055592	NaN	67.639972	-0.428446	NaN	4.987173
75.149062	68.164839	NaN	72.671746	6.984223	NaN	2.477316
76.439696	56.519570	NaN	58.407073	19.920126	NaN	18.032622
31.423993	69.558268	NaN	69.202340	-38.134274	NaN	-37.778347
66.134472	75.032773	NaN	71.347364	-8.898301	NaN	-5.212892
76.063044	66.242139	NaN	67.784660	9.820905	NaN	8.278384
76.407250	73.683548	NaN	72.372728	2.723702	NaN	4.034522
72.479867	63.417165	NaN	59.429967	9.062701	NaN	13.049900
78.515362	78.568812	NaN	77.640825	-0.053451	NaN	0.874537
60.613411	75.344557	NaN	73.638975	-14.731146	NaN	-13.025564
54.027689	70.129900	NaN	72.929795	-16.102211	NaN	-18.902106
79.860476	72.231260	NaN	73.749016	7.629215	NaN	6.111460
57.647392	62.713880	NaN	62.589886	-5.066488	NaN	-4.942493
51.880636	73.906661	NaN	68.912430	-22.026025	NaN	-17.031793
79.802937	73.014187	NaN	77.172558	6.788750	NaN	2.630379
87.091163	69.925263	NaN	71.219502	17.165900	NaN	15.871661
73.347468	62.191105	NaN	63.509729	11.156363	NaN	9.837739
61.240805	65.537018	NaN	66.418552	-4.296213	NaN	-5.177747
76.401387	55.999608	NaN	54.357805	20.401780	NaN	22.043583
40.338064	76.113938	NaN	77.979570	-35.775874	NaN	-37.641505
53.931701	74.933210	NaN	76.531882	-21.001509	NaN	-22.600181
56.107527	64.473679	NaN	68.235620	-8.366152	NaN	-12.128093
87.986804	73.927950	NaN	71.250125	14.058854	NaN	16.736678
72.700624	68.545928	NaN	67.474472	4.154696	NaN	5.226152
76.887462	73.809430	NaN	74.106251	3.078032	NaN	2.781211
78.379051	65.410178	NaN	64.676034	12.968873	NaN	13.703017
82.215269	77.755238	NaN	76.774749	4.460030	NaN	5.440520
52.002612	58.958015	NaN	64.645782	-6.955403	NaN	-12.643170
76.254486	73.059892	NaN	73.364123	3.194594	NaN	2.890363
36.535449	60.027757	NaN	59.205196	-23.492308	NaN	-22.669747
40.355170	70.123063	NaN	68.183699	-29.767893	NaN	-27.828528
66.290404	75.650855	NaN	75.346994	-9.360450	NaN	-9.056590
55.568841	64.120525	NaN	68.099051	-8.551684	NaN	-12.530210
68.192869	66.484197	NaN	67.909490	1.708672	NaN	0.283379
66.883483	80.145723	NaN	78.956718	-13.262240	NaN	-12.073236
66.092755	71.256509	NaN	74.228432	-5.163754	NaN	-8.135677
78.992168	72.318155	NaN	74.409911	6.674013	NaN	4.582257
78.668432	58.292618	NaN	59.417554	20.375814	NaN	19.250878
80.118919	66.377508	NaN	62.097763	13.741412	NaN	18.021156
73.567335	79.261334	NaN	79.585081	-5.693998	NaN	-6.017746
69.830281	63.681243	NaN	63.498194	6.149037	NaN	6.332087
65.752062	69.094325	NaN	70.159807	-3.342263	NaN	-4.407745
57.680347	68.914108	NaN	70.231269	-11.233761	NaN	-12.550922
84.647927	68.356132	NaN	71.317615	16.291795	NaN	13.330312
62.463543	48.502640	NaN	50.466503	13.960904	NaN	11.997040
43.923955	64.181570	NaN	65.932846	-20.257615	NaN	-22.008892
72.736336	56.466619	NaN	62.273028	16.269717	NaN	10.463308
63.250764	70.018234	NaN	67.249798	-6.767470	NaN	-3.999034
67.034173	61.339412	NaN	64.650110	5.694762	NaN	2.384063
82.562317	69.222607	NaN	71.906351	13.339710	NaN	10.655966
49.441626	76.890596	NaN	79.226688	-27.448970	NaN	-29.785063
56.692031	68.008871	NaN	69.269491	-11.316840	NaN	-12.577460
74.084439	70.183006	NaN	71.479483	3.901433	NaN	2.604956
79.194236	59.284166	NaN	57.846677	19.910070	NaN	21.347559
81.353472	50.583201	NaN	49.876528	30.770272	NaN	31.476944
37.029962	70.837731	NaN	68.500271	-33.807770	NaN	-31.470309
49.448226	65.687650	NaN	67.152380	-16.239424	NaN	-17.704154
86.130198	77.933636	NaN	74.804073	8.196562	NaN	11.326125
73.927169	71.960071	NaN	71.125108	1.967098	NaN	2.802061
55.261178	45.784310	NaN	43.234610	9.476868	NaN	12.026568
51.345168	69.333639	NaN	71.054626	-17.988472	NaN	-19.709458
76.602221	67.231898	NaN	68.138512	9.370322	NaN	8.463709
77.011275	83.504309	NaN	84.632632	-6.493033	NaN	-7.621356
67.535289	72.065115	NaN	67.563967	-4.529826	NaN	-0.028678
50.102931	71.087060	NaN	71.656289	-20.984129	NaN	-21.553358
56.251658	65.614808	NaN	64.401743	-9.363149	NaN	-8.150085
68.857613	62.465263	NaN	62.337733	6.392350	NaN	6.519880
80.936440	67.857716	NaN	67.479510	13.078724	NaN	13.456930
85.218176	71.556586	NaN	68.579078	13.661590	NaN	16.639098
81.638201	65.870041	NaN	65.201047	15.768160	NaN	16.437153
66.746229	54.718878	NaN	51.808666	12.027351	NaN	14.937563
61.751304	63.168839	NaN	63.034269	-1.417534	NaN	-1.282965
76.239436	65.433416	NaN	66.273421	10.806019	NaN	9.966014
82.460864	63.714904	NaN	62.978330	18.745960	NaN	19.482534
72.635909	69.561804	NaN	70.846062	3.074105	NaN	1.789848
70.813053	74.205373	NaN	76.259418	-3.392320	NaN	-5.446365
70.352563	62.794491	NaN	64.942798	7.558072	NaN	5.409764
71.328411	72.655592	NaN	73.978365	-1.327182	NaN	-2.649954
73.175514	67.731167	NaN	68.935345	5.444347	NaN	4.240170
51.431082	66.693800	NaN	66.189301	-15.262718	NaN	-14.758219
50.194394	74.704949	NaN	76.123614	-24.510555	NaN	-25.929220
76.064591	62.980568	NaN	68.395504	13.084023	NaN	7.669087
71.711744	72.179422	NaN	74.545148	-0.467678	NaN	-2.833404
87.842605	64.685469	NaN	67.104997	23.157137	NaN	20.737608
74.267538	82.878064	NaN	79.993033	-8.610526	NaN	-5.725495
45.567338	59.874148	NaN	59.515572	-14.306810	NaN	-13.948234
77.628471	66.983465	NaN	70.373880	10.645006	NaN	7.254590
37.804240	74.670659	NaN	75.046071	-36.866419	NaN	-37.241831
40.823759	58.562335	NaN	58.415024	-17.738576	NaN	-17.591265
71.591272	69.943354	NaN	69.412800	1.647918	NaN	2.178472
77.165385	78.979174	NaN	78.510331	-1.813789	NaN	-1.344946
68.935900	65.447185	NaN	69.448559	3.488715	NaN	-0.512659
56.211038	65.485809	NaN	63.176248	-9.274771	NaN	-6.965210
42.406215	71.337482	NaN	69.466696	-28.931267	NaN	-27.060481
51.738649	55.690300	NaN	51.950037	-3.951651	NaN	-0.211388
59.225445	73.178101	NaN	72.623884	-13.952656	NaN	-13.398439
50.697645	69.300455	NaN	69.246502	-18.602811	NaN	-18.548857
51.495250	69.705385	NaN	69.333118	-18.210135	NaN	-17.837868
76.049278	68.164994	NaN	69.129567	7.884284	NaN	6.919712
79.239846	63.266390	NaN	57.467535	15.973456	NaN	21.772311
32.045851	54.204983	NaN	54.840147	-22.159132	NaN	-22.794296
52.428256	52.417683	NaN	58.100068	0.010573	NaN	-5.671813
54.315000	71.061290	NaN	74.811777	-16.746290	NaN	-20.496778
73.471146	74.525303	NaN	70.328505	-1.054157	NaN	3.142641
70.042290	73.965143	NaN	74.692024	-3.922854	NaN	-4.649735
73.800647	62.973568	NaN	61.503125	10.827079	NaN	12.297522
43.649209	75.340018	NaN	76.072935	-31.690810	NaN	-32.423726
81.009872	64.592808	NaN	66.473247	16.417064	NaN	14.536625
79.218662	65.512990	NaN	63.155848	13.705672	NaN	16.062814
82.062710	69.818542	NaN	73.415468	12.244168	NaN	8.647241
23.139958	73.283232	NaN	72.979495	-50.143274	NaN	-49.839537
56.328054	57.117599	NaN	63.276979	-0.789545	NaN	-6.948926
67.693213	67.786294	NaN	65.728665	-0.093081	NaN	1.964548
59.827824	73.951580	NaN	74.169349	-14.123756	NaN	-14.341525
84.088919	68.975844	NaN	65.202678	15.113076	NaN	18.886241
73.447408	73.111201	NaN	73.358369	0.336206	NaN	0.089038
70.838320	62.343509	NaN	64.970591	8.494811	NaN	5.867730
63.334668	48.123635	NaN	46.043582	15.211033	NaN	17.291086
34.971162	53.806402	NaN	51.602936	-18.835240	NaN	-16.631774
78.739032	60.550153	NaN	57.493611	18.188879	NaN	21.245421
74.129210	76.331075	NaN	77.855287	-2.201865	NaN	-3.726077
67.194125	66.411087	NaN	67.941232	0.783037	NaN	-0.747108
53.886743	70.038697	NaN	68.792637	-16.151954	NaN	-14.905894
20.769082	60.828538	NaN	63.755137	-40.059456	NaN	-42.986055
71.141287	72.653066	NaN	72.002201	-1.511779	NaN	-0.860914
74.603469	63.650255	NaN	61.429922	10.953214	NaN	13.173548
43.460123	67.182616	NaN	68.223421	-23.722494	NaN	-24.763298
59.937482	73.395802	NaN	76.437519	-13.458320	NaN	-16.500037
57.343454	76.094224	NaN	77.421778	-18.750770	NaN	-20.078324
70.892927	76.868680	NaN	76.500985	-5.975753	NaN	-5.608058
30.183129	71.548640	NaN	73.679215	-41.365511	NaN	-43.496085
70.761832	75.859125	NaN	75.232284	-5.097293	NaN	-4.470452
80.901056	65.923707	NaN	66.804481	14.977349	NaN	14.096574
47.835342	66.953519	NaN	66.077859	-19.118178	NaN	-18.242517
53.526404	72.130134	NaN	69.840544	-18.603730	NaN	-16.314140
4.320940	60.454992	NaN	56.667653	-56.134051	NaN	-52.346712
53.857143	70.218281	NaN	72.704661	-16.361138	NaN	-18.847518
62.430509	80.109674	NaN	78.220638	-17.679166	NaN	-15.790129
67.382185	71.661707	NaN	75.135488	-4.279522	NaN	-7.753303
74.132325	64.236622	NaN	61.758728	9.895703	NaN	12.373597
90.372790	71.228941	NaN	72.005721	19.143849	NaN	18.367069
71.884992	61.011304	NaN	58.753068	10.873688	NaN	13.131924
67.116732	69.804270	NaN	70.704209	-2.687538	NaN	-3.587477
69.785299	71.041691	NaN	66.017550	-1.256392	NaN	3.767749
72.417157	66.514671	NaN	66.602440	5.902486	NaN	5.814717
70.912663	59.598602	NaN	58.666337	11.314061	NaN	12.246325
67.741272	63.572672	NaN	64.156056	4.168600	NaN	3.585216
48.626061	66.059591	NaN	68.391217	-17.433530	NaN	-19.765156
58.709028	65.157185	NaN	67.127535	-6.448157	NaN	-8.418506
22.610999	67.538376	NaN	65.328391	-44.927377	NaN	-42.717392
59.115166	49.178179	NaN	53.141872	9.936987	NaN	5.973294
69.906618	70.208538	NaN	68.019284	-0.301920	NaN	1.887334
49.493498	69.768209	NaN	68.719907	-20.274711	NaN	-19.226409
65.058494	41.971117	NaN	44.108382	23.087377	NaN	20.950112
84.204255	70.706210	NaN	71.991058	13.498045	NaN	12.213197
77.603505	61.803406	NaN	65.363458	15.800099	NaN	12.240047
59.630572	51.250712	NaN	54.822126	8.379861	NaN	4.808446
52.693171	69.567564	NaN	70.719204	-16.874392	NaN	-18.026033
74.824475	55.573591	NaN	51.719349	19.250883	NaN	23.105125
68.859788	59.428594	NaN	62.233965	9.431193	NaN	6.625822
70.185382	73.305302	NaN	73.984357	-3.119920	NaN	-3.798975
56.794554	58.192799	NaN	60.048341	-1.398245	NaN	-3.253786
53.545543	65.723481	NaN	66.034282	-12.177938	NaN	-12.488740
51.336252	66.613553	NaN	71.097144	-15.277301	NaN	-19.760892
64.293236	63.820676	NaN	64.399821	0.472560	NaN	-0.106585
76.134434	71.609833	NaN	70.446313	4.524601	NaN	5.688120
71.731187	58.477071	NaN	61.454924	13.254117	NaN	10.276263
68.419409	75.024610	NaN	75.816441	-6.605201	NaN	-7.397032
46.992298	67.974227	NaN	68.715813	-20.981930	NaN	-21.723515
72.025261	68.923522	NaN	71.207295	3.101739	NaN	0.817966
69.278893	78.593712	NaN	77.577079	-9.314819	NaN	-8.298186
15.447890	53.405336	NaN	53.234152	-37.957446	NaN	-37.786262
82.274463	55.864389	NaN	59.315982	26.410074	NaN	22.958482
70.711355	65.183678	NaN	66.680106	5.527677	NaN	4.031249
51.140534	62.405235	NaN	60.987490	-11.264701	NaN	-9.846956
56.373326	48.996177	NaN	42.153248	7.377148	NaN	14.220078
52.322322	70.322366	NaN	70.832728	-18.000043	NaN	-18.510406
78.597198	64.532221	NaN	63.700397	14.064977	NaN	14.896801
52.182236	67.891210	NaN	69.502412	-15.708974	NaN	-17.320176
75.620658	62.507314	NaN	61.868313	13.113344	NaN	13.752345
58.868710	56.701501	NaN	59.719231	2.167209	NaN	-0.850521
73.611375	66.647942	NaN	68.133884	6.963433	NaN	5.477492
66.725993	63.466594	NaN	63.893386	3.259399	NaN	2.832607
61.607334	57.718642	NaN	54.360330	3.888692	NaN	7.247004
44.329109	62.020657	NaN	63.357377	-17.691548	NaN	-19.028268
63.379825	77.902684	NaN	77.436509	-14.522859	NaN	-14.056684
80.885835	75.832782	NaN	74.408801	5.053053	NaN	6.477034
79.198973	66.253476	NaN	69.020336	12.945497	NaN	10.178637
74.135648	70.321388	NaN	70.486453	3.814261	NaN	3.649195
16.864081	62.195423	NaN	61.947247	-45.331342	NaN	-45.083165
76.600123	63.184666	NaN	61.170857	13.415457	NaN	15.429266
66.194333	78.978763	NaN	78.318601	-12.784430	NaN	-12.124268
57.081293	55.634352	NaN	55.932656	1.446941	NaN	1.148637
59.552898	58.737364	NaN	59.072724	0.815535	NaN	0.480174
83.051105	48.132866	NaN	49.918751	34.918239	NaN	33.132354
83.957803	72.660262	NaN	69.999557	11.297542	NaN	13.958246
75.487533	46.189050	NaN	45.357081	29.298482	NaN	30.130452
43.387110	70.690615	NaN	71.165183	-27.303506	NaN	-27.778073
78.163621	47.278597	NaN	52.281857	30.885024	NaN	25.881764
74.273381	73.894165	NaN	73.684212	0.379216	NaN	0.589169
82.137448	61.410688	NaN	60.412765	20.726760	NaN	21.724682
66.734296	69.450080	NaN	74.671255	-2.715784	NaN	-7.936958
67.005418	63.075442	NaN	63.144552	3.929976	NaN	3.860866
80.028100	63.868111	NaN	65.001020	16.159989	NaN	15.027080
59.737267	47.147063	NaN	44.687012	12.590204	NaN	15.050255
80.113850	62.607717	NaN	61.529150	17.506133	NaN	18.584701
81.154801	69.250916	NaN	70.749482	11.903885	NaN	10.405320
34.526627	71.815462	NaN	72.600176	-37.288835	NaN	-38.073548
45.800443	61.798191	NaN	67.924120	-15.997748	NaN	-22.123676
51.592691	65.398880	NaN	65.497768	-13.806189	NaN	-13.905078
67.935586	73.093348	NaN	71.431209	-5.157762	NaN	-3.495623
48.666492	57.088987	NaN	54.592526	-8.422494	NaN	-5.926033
79.972828	58.602241	NaN	59.199340	21.370587	NaN	20.773488
42.178580	68.636156	NaN	68.413575	-26.457576	NaN	-26.234995
47.050129	71.279202	NaN	73.861180	-24.229073	NaN	-26.811051
76.751001	71.119154	NaN	72.904264	5.631847	NaN	3.846737
51.519140	73.345834	NaN	70.731298	-21.826694	NaN	-19.212158
66.660277	59.152256	NaN	62.321887	7.508020	NaN	4.338389
78.157592	62.572286	NaN	61.498702	15.585306	NaN	16.658890
58.792616	63.975882	NaN	66.776244	-5.183265	NaN	-7.983628
78.526988	73.103041	NaN	74.638307	5.423947	NaN	3.888681
69.727277	73.530428	NaN	71.763047	-3.803151	NaN	-2.035770
33.505428	72.354497	NaN	71.871117	-38.849068	NaN	-38.365689
29.482906	64.686448	NaN	66.929396	-35.203541	NaN	-37.446490
66.723316	62.863017	NaN	62.119828	3.860300	NaN	4.603488
55.428601	75.881231	NaN	75.857818	-20.452630	NaN	-20.429216
77.950165	69.962714	NaN	68.959488	7.987451	NaN	8.990677
27.256400	63.133091	NaN	64.177113	-35.876691	NaN	-36.920713
44.447659	51.517660	NaN	51.579445	-7.070001	NaN	-7.131786
84.255049	68.238166	NaN	68.014667	16.016883	NaN	16.240382
32.388540	65.484613	NaN	65.439227	-33.096073	NaN	-33.050686
22.318191	71.718106	NaN	71.753982	-49.399914	NaN	-49.435791
49.571079	67.975071	NaN	63.669761	-18.403992	NaN	-14.098683
72.374270	74.477076	NaN	74.647731	-2.102806	NaN	-2.273462
88.060176	60.003319	NaN	58.498751	28.056857	NaN	29.561425
59.635260	59.887501	NaN	61.510464	-0.252241	NaN	-1.875204
16.669507	66.595968	NaN	65.309015	-49.926461	NaN	-48.639508
54.318256	70.693170	NaN	74.351393	-16.374914	NaN	-20.033137
63.962817	74.670743	NaN	74.252621	-10.707925	NaN	-10.289803
75.542211	70.498094	NaN	72.850680	5.044117	NaN	2.691531
64.369989	53.294432	NaN	50.288823	11.075557	NaN	14.081166
55.148576	78.100421	NaN	77.695458	-22.951845	NaN	-22.546882
65.155394	71.354663	NaN	73.224766	-6.199269	NaN	-8.069373
63.286436	71.431638	NaN	72.806234	-8.145202	NaN	-9.519798
71.674258	74.853080	NaN	76.494902	-3.178822	NaN	-4.820644
72.222469	72.530001	NaN	72.007990	-0.307532	NaN	0.214479
40.576385	67.448136	NaN	67.254974	-26.871751	NaN	-26.678589
82.046261	64.788130	NaN	65.287994	17.258131	NaN	16.758267
62.077619	74.353414	NaN	71.889637	-12.275794	NaN	-9.812017
60.283472	37.451094	NaN	41.902554	22.832377	NaN	18.380918
81.503793	77.896703	NaN	80.161986	3.607089	NaN	1.341807
72.539002	78.153606	NaN	75.385272	-5.614604	NaN	-2.846270
66.702054	71.809442	NaN	74.195975	-5.107388	NaN	-7.493922
35.974796	65.308100	NaN	63.437239	-29.333304	NaN	-27.462444
51.293178	71.864589	NaN	73.111608	-20.571411	NaN	-21.818430
33.196277	75.210717	NaN	72.905198	-42.014441	NaN	-39.708921
91.616082	74.814345	NaN	73.867340	16.801737	NaN	17.748742
73.346573	67.714756	NaN	66.261894	5.631817	NaN	7.084678
76.304769	72.385361	NaN	73.300027	3.919408	NaN	3.004742
68.248324	64.588253	NaN	65.672871	3.660071	NaN	2.575452
64.950194	68.289909	NaN	64.386381	-3.339715	NaN	0.563814
32.252715	60.531583	NaN	57.821652	-28.278868	NaN	-25.568937
57.836909	70.177533	NaN	69.688757	-12.340623	NaN	-11.851848
58.853341	75.591706	NaN	76.961608	-16.738365	NaN	-18.108266
63.321268	51.936846	NaN	56.179536	11.384422	NaN	7.141732
87.546549	71.494636	NaN	74.312374	16.051913	NaN	13.234175
68.985462	58.626018	NaN	57.910099	10.359444	NaN	11.075363
63.870835	64.252789	NaN	67.062868	-0.381954	NaN	-3.192033
81.436804	62.237910	NaN	63.593883	19.198895	NaN	17.842921
58.622904	49.237981	NaN	48.138357	9.384923	NaN	10.484547
72.301988	71.948169	NaN	68.890118	0.353818	NaN	3.411869
75.462046	59.144946	NaN	62.796386	16.317100	NaN	12.665660
65.748870	68.453775	NaN	69.576954	-2.704905	NaN	-3.828083
69.261611	74.434282	NaN	75.401250	-5.172671	NaN	-6.139639
64.365425	43.499178	NaN	47.490987	20.866247	NaN	16.874439
61.298889	74.509773	NaN	74.414464	-13.210883	NaN	-13.115574
80.122846	54.316308	NaN	59.975084	25.806539	NaN	20.147762
84.939141	62.388677	NaN	61.087646	22.550463	NaN	23.851494
50.466456	65.139169	NaN	65.280749	-14.672713	NaN	-14.814293
55.866432	78.526762	NaN	79.631440	-22.660330	NaN	-23.765007
77.005744	63.061170	NaN	65.443112	13.944575	NaN	11.562633
74.056333	69.337369	NaN	65.647103	4.718965	NaN	8.409231
70.790773	48.006120	NaN	51.145136	22.784654	NaN	19.645637
73.523997	71.873095	NaN	70.087689	1.650902	NaN	3.436308
72.514502	68.289712	NaN	65.968804	4.224790	NaN	6.545698
54.829374	76.997257	NaN	76.825767	-22.167883	NaN	-21.996393
42.224056	71.128490	NaN	73.779712	-28.904435	NaN	-31.555657
16.068310	68.791861	NaN	70.377432	-52.723550	NaN	-54.309121
73.737926	67.216988	NaN	62.438221	6.520938	NaN	11.299706
67.854151	81.470581	NaN	80.842115	-13.616430	NaN	-12.987964
88.001982	63.046233	NaN	63.124013	24.955750	NaN	24.877969
66.259739	71.085112	NaN	72.046546	-4.825373	NaN	-5.786807
61.662250	69.865771	NaN	68.916308	-8.203520	NaN	-7.254057
67.875781	59.878575	NaN	66.245591	7.997206	NaN	1.630190
68.923499	78.691973	NaN	74.363881	-9.768474	NaN	-5.440382
90.646430	69.548624	NaN	66.003232	21.097806	NaN	24.643198
60.345174	71.260255	NaN	73.934695	-10.915081	NaN	-13.589521
71.978253	72.699544	NaN	69.733746	-0.721291	NaN	2.244507
64.173272	75.101026	NaN	72.286467	-10.927755	NaN	-8.113196
65.587687	49.584144	NaN	48.843797	16.003544	NaN	16.743891
44.741332	71.839107	NaN	69.271308	-27.097776	NaN	-24.529977
65.795235	78.633288	NaN	77.154147	-12.838053	NaN	-11.358912
39.114484	73.888312	NaN	76.318198	-34.773828	NaN	-37.203714
50.563306	66.702853	NaN	66.109564	-16.139547	NaN	-15.546258
64.581971	61.837647	NaN	63.257930	2.744324	NaN	1.324041
82.159221	69.386990	NaN	67.515431	12.772231	NaN	14.643790
60.040342	56.473917	NaN	58.202770	3.566425	NaN	1.837572
87.495716	56.038668	NaN	59.761056	31.457048	NaN	27.734660
52.943570	67.176821	NaN	65.446826	-14.233251	NaN	-12.503255
69.305782	64.791679	NaN	68.770195	4.514103	NaN	0.535587
75.419299	78.493771	NaN	78.596144	-3.074472	NaN	-3.176845
58.646030	64.544617	NaN	65.349305	-5.898588	NaN	-6.703275
64.307486	65.784406	NaN	68.956382	-1.476920	NaN	-4.648896
67.116928	39.713909	NaN	41.308721	27.403019	NaN	25.808207
50.788979	65.355544	NaN	67.029269	-14.566565	NaN	-16.240290
76.201365	60.040346	NaN	59.534747	16.161019	NaN	16.666618
60.612110	55.465526	NaN	52.713476	5.146584	NaN	7.898634
70.032232	69.180551	NaN	67.214090	0.851681	NaN	2.818142
56.847146	57.471528	NaN	57.530501	-0.624382	NaN	-0.683355
78.880176	60.471759	NaN	58.782068	18.408417	NaN	20.098108
72.919517	62.638218	NaN	62.926828	10.281299	NaN	9.992689
62.138048	76.192408	NaN	73.477679	-14.054360	NaN	-11.339631
61.798167	67.709366	NaN	68.386036	-5.911199	NaN	-6.587868
77.245215	75.350431	NaN	76.466144	1.894785	NaN	0.779072
53.271239	63.434621	NaN	70.910651	-10.163382	NaN	-17.639412
64.330027	69.878486	NaN	67.998063	-5.548459	NaN	-3.668036
73.188700	64.762313	NaN	61.039899	8.426387	NaN	12.148802
58.952694	56.472848	NaN	63.128242	2.479846	NaN	-4.175548
81.765598	68.777478	NaN	68.333472	12.988120	NaN	13.432126
65.733795	66.351934	NaN	66.947845	-0.618138	NaN	-1.214050
53.253581	74.351785	NaN	74.925319	-21.098204	NaN	-21.671739
63.902111	66.269769	NaN	67.061443	-2.367659	NaN	-3.159333
76.059917	75.695644	NaN	75.140144	0.364273	NaN	0.919773
42.342752	73.921728	NaN	73.479040	-31.578976	NaN	-31.136289
84.615557	66.755682	NaN	70.369558	17.859875	NaN	14.246000
22.923632	66.043476	NaN	65.459986	-43.119844	NaN	-42.536354
71.137795	67.370183	NaN	70.083298	3.767612	NaN	1.054497
72.948736	68.466426	NaN	68.308268	4.482310	NaN	4.640468
69.476333	73.683640	NaN	70.401264	-4.207307	NaN	-0.924932
64.398198	67.561723	NaN	66.916380	-3.163526	NaN	-2.518182
75.320151	71.314223	NaN	72.316551	4.005928	NaN	3.003600
78.418081	66.224752	NaN	64.115614	12.193329	NaN	14.302467
72.663203	74.462642	NaN	77.327676	-1.799438	NaN	-4.664473
42.920872	70.540486	NaN	71.843175	-27.619613	NaN	-28.922303
69.842047	70.249255	NaN	70.652464	-0.407208	NaN	-0.810417
42.065413	64.319907	NaN	66.692520	-22.254494	NaN	-24.627107
62.480013	78.425772	NaN	78.337390	-15.945760	NaN	-15.857377
68.452287	65.263963	NaN	65.695906	3.188324	NaN	2.756381
62.521596	64.203756	NaN	63.546133	-1.682161	NaN	-1.024537
49.297242	63.507471	NaN	62.929320	-14.210230	NaN	-13.632079
52.646037	66.172495	NaN	65.990712	-13.526458	NaN	-13.344675
62.141453	78.798771	NaN	77.424540	-16.657319	NaN	-15.283087
72.636784	76.219212	NaN	73.907922	-3.582428	NaN	-1.271138
75.524814	66.938069	NaN	65.025451	8.586745	NaN	10.499363
54.613047	68.744598	NaN	68.360594	-14.131550	NaN	-13.747547
73.746202	59.186579	NaN	58.784341	14.559622	NaN	14.961861
64.705688	64.905876	NaN	61.543986	-0.200188	NaN	3.161703
71.533522	61.333069	NaN	61.108191	10.200454	NaN	10.425331
70.408859	43.182304	NaN	38.875805	27.226555	NaN	31.533054
73.435472	59.459449	NaN	63.494895	13.976023	NaN	9.940577
62.674138	70.327942	NaN	69.223842	-7.653804	NaN	-6.549704
14.402962	50.056895	NaN	51.052681	-35.653933	NaN	-36.649719
68.383776	72.431153	NaN	72.767102	-4.047378	NaN	-4.383326
83.119831	48.064528	NaN	48.519392	35.055303	NaN	34.600439
68.930110	64.508670	NaN	64.460857	4.421440	NaN	4.469254
29.665862	66.904580	NaN	63.185645	-37.238718	NaN	-33.519782
70.978269	73.485666	NaN	73.148304	-2.507397	NaN	-2.170034
73.887009	74.340306	NaN	77.291833	-0.453296	NaN	-3.404824
75.904863	44.650914	NaN	41.319684	31.253948	NaN	34.585178
45.843153	56.173784	NaN	56.675097	-10.330631	NaN	-10.831945
78.022362	71.258271	NaN	70.085935	6.764091	NaN	7.936427
62.010733	63.989356	NaN	63.195347	-1.978623	NaN	-1.184615
81.828750	68.545595	NaN	67.226351	13.283155	NaN	14.602399
85.571348	60.029611	NaN	61.816844	25.541737	NaN	23.754504
61.608741	73.295643	NaN	70.639499	-11.686903	NaN	-9.030759
80.743044	71.369893	NaN	72.443166	9.373151	NaN	8.299878
85.466722	64.695508	NaN	66.136477	20.771215	NaN	19.330246
59.444295	64.377239	NaN	64.632648	-4.932944	NaN	-5.188353
71.790636	67.040879	NaN	67.055096	4.749757	NaN	4.735540
54.644409	63.872685	NaN	64.567056	-9.228276	NaN	-9.922647
69.521512	66.374553	NaN	65.191346	3.146959	NaN	4.330166
67.659948	73.114798	NaN	75.972569	-5.454849	NaN	-8.312620
77.313399	69.813824	NaN	66.786245	7.499575	NaN	10.527154
60.050343	70.545226	NaN	67.683639	-10.494883	NaN	-7.633296
69.858521	69.408975	NaN	67.631674	0.449546	NaN	2.226847
60.048851	76.352491	NaN	74.845571	-16.303641	NaN	-14.796720
61.583739	56.569975	NaN	51.443197	5.013764	NaN	10.140542
42.940968	48.027632	NaN	54.851499	-5.086665	NaN	-11.910532
31.198260	66.117256	NaN	66.577578	-34.918996	NaN	-35.379318
83.214858	63.672264	NaN	61.582846	19.542594	NaN	21.632011
71.048448	74.350342	NaN	77.254097	-3.301894	NaN	-6.205649
55.682617	67.338169	NaN	67.062732	-11.655551	NaN	-11.380115
79.902472	71.933100	NaN	70.850521	7.969372	NaN	9.051951
65.307293	73.158312	NaN	73.247882	-7.851019	NaN	-7.940588
60.223688	74.628227	NaN	74.010471	-14.404539	NaN	-13.786783
69.992172	51.016337	NaN	52.820284	18.975835	NaN	17.171888
39.824665	59.277373	NaN	58.879319	-19.452708	NaN	-19.054653
57.699508	66.234076	NaN	65.798153	-8.534569	NaN	-8.098645
77.187448	64.774895	NaN	68.741022	12.412553	NaN	8.446426
67.919194	62.752508	NaN	56.150882	5.166686	NaN	11.768312
71.187403	52.502545	NaN	53.799939	18.684859	NaN	17.387464
79.125554	78.591449	NaN	79.546404	0.534104	NaN	-0.420851
79.790925	62.867201	NaN	64.716303	16.923724	NaN	15.074621
76.840057	66.617791	NaN	66.672096	10.222267	NaN	10.167962
61.681025	47.776662	NaN	48.449229	13.904362	NaN	13.231795
80.962936	68.863472	NaN	67.995934	12.099464	NaN	12.967002
76.046925	75.870196	NaN	76.520985	0.176729	NaN	-0.474060
77.883920	63.692448	NaN	60.762345	14.191472	NaN	17.121575
73.633723	75.665657	NaN	75.324587	-2.031934	NaN	-1.690864
74.652545	57.717278	NaN	57.216169	16.935267	NaN	17.436376
82.095177	70.488084	NaN	69.448463	11.607093	NaN	12.646714
72.313878	51.917415	NaN	50.339061	20.396463	NaN	21.974817
77.889579	72.704731	NaN	74.137504	5.184848	NaN	3.752075
65.631115	67.746667	NaN	67.104019	-2.115552	NaN	-1.472904
74.733865	64.312548	NaN	63.980751	10.421317	NaN	10.753114
68.845734	66.621443	NaN	66.811856	2.224291	NaN	2.033878
66.067607	65.576529	NaN	68.718675	0.491078	NaN	-2.651068
74.390554	68.663684	NaN	74.966927	5.726870	NaN	-0.576373
21.417838	66.449426	NaN	68.019002	-45.031588	NaN	-46.601164
68.627215	72.751566	NaN	74.482064	-4.124351	NaN	-5.854850
78.634014	67.507616	NaN	66.844981	11.126398	NaN	11.789033
79.198750	74.789777	NaN	73.917767	4.408973	NaN	5.280983
82.440243	69.469696	NaN	74.606307	12.970547	NaN	7.833935
75.271864	65.064913	NaN	69.542173	10.206950	NaN	5.729691
82.874489	72.574296	NaN	71.887305	10.300193	NaN	10.987184
85.259907	59.752945	NaN	61.748005	25.506962	NaN	23.511902
73.127265	75.669269	NaN	72.816618	-2.542004	NaN	0.310647
64.935925	68.490391	NaN	69.521330	-3.554465	NaN	-4.585404
57.321390	78.287514	NaN	80.081040	-20.966125	NaN	-22.759650
86.504753	67.031971	NaN	61.191910	19.472782	NaN	25.312843
48.697315	74.207526	NaN	74.762931	-25.510211	NaN	-26.065616
63.603510	66.900921	NaN	68.786545	-3.297411	NaN	-5.183035
49.204368	71.664200	NaN	72.412865	-22.459831	NaN	-23.208497
64.578224	52.882905	NaN	52.292509	11.695319	NaN	12.285716
44.470620	67.622466	NaN	66.012963	-23.151845	NaN	-21.542343
65.607772	65.952606	NaN	64.438715	-0.344834	NaN	1.169058
36.329635	74.055186	NaN	75.488668	-37.725550	NaN	-39.159033
71.224201	63.345215	NaN	63.041509	7.878986	NaN	8.182692
53.468497	49.780944	NaN	46.690812	3.687552	NaN	6.777684
80.143287	58.152584	NaN	57.386179	21.990703	NaN	22.757108
65.460954	60.198249	NaN	62.558098	5.262706	NaN	2.902856
49.589211	54.351319	NaN	57.366983	-4.762108	NaN	-7.777772
30.965814	72.070928	NaN	72.033592	-41.105114	NaN	-41.067778
52.341828	62.579173	NaN	64.364624	-10.237345	NaN	-12.022796
71.192780	55.220372	NaN	57.407055	15.972409	NaN	13.785725
51.580994	68.564347	NaN	68.650779	-16.983353	NaN	-17.069785
83.487719	69.813102	NaN	68.132616	13.674617	NaN	15.355103
54.529578	66.036358	NaN	68.603587	-11.506780	NaN	-14.074009
77.820784	73.526427	NaN	71.407436	4.294357	NaN	6.413348
62.872060	58.529574	NaN	57.178235	4.342487	NaN	5.693826
67.058642	65.144809	NaN	65.108665	1.913833	NaN	1.949977
50.434920	71.531073	NaN	70.689302	-21.096153	NaN	-20.254381
82.807473	49.415864	NaN	50.800861	33.391610	NaN	32.006612
90.998765	70.682386	NaN	73.412131	20.316380	NaN	17.586635
75.221360	81.426115	NaN	78.704808	-6.204755	NaN	-3.483448
75.028385	73.995008	NaN	74.026659	1.033377	NaN	1.001725
52.605575	60.463434	NaN	57.826671	-7.857860	NaN	-5.221096
78.407197	62.039325	NaN	57.727449	16.367872	NaN	20.679749
55.791546	71.351471	NaN	68.936247	-15.559925	NaN	-13.144701
71.171391	52.685966	NaN	54.139515	18.485425	NaN	17.031875
17.319062	75.698614	NaN	74.123047	-58.379552	NaN	-56.803985
57.692664	64.920351	NaN	65.198646	-7.227687	NaN	-7.505983
61.532506	57.344396	NaN	53.707630	4.188110	NaN	7.824876
41.297167	69.736560	NaN	68.232340	-28.439393	NaN	-26.935173
81.570446	74.855846	NaN	75.254358	6.714601	NaN	6.316088
41.074567	67.994178	NaN	68.307504	-26.919611	NaN	-27.232937
78.970204	63.608910	NaN	66.033750	15.361294	NaN	12.936455
67.417647	57.582481	NaN	58.648087	9.835166	NaN	8.769560
67.150708	66.934876	NaN	66.490915	0.215832	NaN	0.659793
69.041999	76.980862	NaN	73.977465	-7.938863	NaN	-4.935466
75.370263	70.712984	NaN	73.745711	4.657279	NaN	1.624552
77.736609	64.983081	NaN	61.424052	12.753528	NaN	16.312557
59.922286	61.151449	NaN	69.480804	-1.229163	NaN	-9.558518
67.802257	65.858881	NaN	66.391822	1.943376	NaN	1.410434
59.854000	72.837478	NaN	74.285282	-12.983478	NaN	-14.431282
77.807040	71.287988	NaN	73.723322	6.519052	NaN	4.083718
66.506545	60.095999	NaN	64.321617	6.410546	NaN	2.184928
74.446378	74.071039	NaN	72.500914	0.375338	NaN	1.945463
57.235918	75.388096	NaN	73.495898	-18.152178	NaN	-16.259979
64.211453	73.342779	NaN	71.286855	-9.131326	NaN	-7.075401
64.689804	68.733031	NaN	71.483795	-4.043227	NaN	-6.793991
73.592508	59.834244	NaN	59.448452	13.758263	NaN	14.144056
78.288970	72.818354	NaN	73.371788	5.470616	NaN	4.917182
77.542490	72.430559	NaN	71.871764	5.111931	NaN	5.670727
75.674630	63.107244	NaN	67.267706	12.567386	NaN	8.406924
72.806607	65.868031	NaN	65.999482	6.938576	NaN	6.807125
75.216477	67.005411	NaN	67.722597	8.211066	NaN	7.493880
60.583780	73.208910	NaN	72.502730	-12.625130	NaN	-11.918950
67.962833	72.543226	NaN	73.142240	-4.580393	NaN	-5.179407
59.152700	71.460181	NaN	73.601230	-12.307481	NaN	-14.448530
80.228221	54.381267	NaN	56.219667	25.846954	NaN	24.008554
52.834283	63.103200	NaN	62.793717	-10.268916	NaN	-9.959434
87.231137	73.260531	NaN	72.462333	13.970606	NaN	14.768804
72.938388	71.240805	NaN	66.763492	1.697584	NaN	6.174897
77.536908	73.063371	NaN	71.978373	4.473537	NaN	5.558535
57.191939	67.925742	NaN	70.282154	-10.733804	NaN	-13.090215
44.575254	75.205711	NaN	70.639220	-30.630458	NaN	-26.063966
73.229328	78.596496	NaN	78.307554	-5.367168	NaN	-5.078226
48.966526	66.725718	NaN	70.801805	-17.759192	NaN	-21.835279
76.126075	72.406758	NaN	71.826496	3.719317	NaN	4.299579
50.087327	61.482763	NaN	62.269766	-11.395436	NaN	-12.182439
69.018820	78.318694	NaN	79.016457	-9.299874	NaN	-9.997637
43.590098	69.321155	NaN	73.772839	-25.731057	NaN	-30.182741
64.271465	59.834570	NaN	55.249032	4.436895	NaN	9.022433
72.902465	70.935552	NaN	70.127971	1.966913	NaN	2.774494
81.370073	71.059126	NaN	71.512934	10.310947	NaN	9.857138
57.496858	49.429703	NaN	54.609953	8.067154	NaN	2.886905
74.072100	52.875428	NaN	58.109056	21.196673	NaN	15.963044
62.569551	44.993251	NaN	44.550180	17.576300	NaN	18.019371
78.945307	68.897042	NaN	72.002951	10.048265	NaN	6.942357
80.109600	53.531068	NaN	56.116113	26.578532	NaN	23.993487
73.222831	74.654967	NaN	75.101442	-1.432136	NaN	-1.878612
53.646824	50.536029	NaN	47.800400	3.110795	NaN	5.846424
55.529700	63.450588	NaN	62.970309	-7.920888	NaN	-7.440609
57.516956	57.187153	NaN	65.982618	0.329803	NaN	-8.465662
83.714383	72.029406	NaN	72.499197	11.684977	NaN	11.215187
54.290800	53.543124	NaN	50.494166	0.747676	NaN	3.796635
58.534590	69.653970	NaN	67.296697	-11.119380	NaN	-8.762106
58.384934	69.924137	NaN	70.587106	-11.539203	NaN	-12.202172
55.608840	65.160825	NaN	65.878719	-9.551984	NaN	-10.269879
42.506357	76.949724	NaN	79.158933	-34.443366	NaN	-36.652575
38.092802	66.992571	NaN	64.277079	-28.899769	NaN	-26.184277
57.026367	66.745047	NaN	70.030836	-9.718680	NaN	-13.004469
74.648717	67.408853	NaN	67.693008	7.239864	NaN	6.955709
64.214083	71.074537	NaN	75.951554	-6.860454	NaN	-11.737471
80.919887	57.345614	NaN	61.910788	23.574273	NaN	19.009098
67.106913	71.319309	NaN	70.497549	-4.212396	NaN	-3.390636
73.211825	69.713225	NaN	73.505321	3.498600	NaN	-0.293497
63.428362	71.323808	NaN	70.860474	-7.895446	NaN	-7.432112
58.781878	65.556251	NaN	62.718385	-6.774374	NaN	-3.936507
66.021005	64.749011	NaN	61.521168	1.271993	NaN	4.499837
72.782002	72.387670	NaN	76.179546	0.394332	NaN	-3.397544
46.466670	56.308176	NaN	56.420099	-9.841506	NaN	-9.953429
8.519318	58.520057	NaN	66.653845	-50.000739	NaN	-58.134527
71.051312	75.277514	NaN	74.425998	-4.226202	NaN	-3.374685
55.960746	70.889823	NaN	71.258097	-14.929077	NaN	-15.297352
73.956797	66.266625	NaN	69.206109	7.690173	NaN	4.750689
42.570764	70.566859	NaN	72.355849	-27.996095	NaN	-29.785085
50.099780	70.966429	NaN	72.098851	-20.866649	NaN	-21.999071
57.988447	55.208581	NaN	55.657617	2.779866	NaN	2.330831
42.264684	72.526408	NaN	71.164386	-30.261724	NaN	-28.899702
72.115262	73.475276	NaN	72.343219	-1.360014	NaN	-0.227956
19.513181	75.159613	NaN	75.116103	-55.646432	NaN	-55.602922
68.702451	51.665701	NaN	56.255659	17.036750	NaN	12.446791
68.777194	63.801561	NaN	63.677206	4.975634	NaN	5.099988
76.475466	69.156601	NaN	71.043952	7.318865	NaN	5.431514
55.702146	72.315512	NaN	71.297002	-16.613366	NaN	-15.594855
55.079904	62.293166	NaN	63.309214	-7.213262	NaN	-8.229309
45.671549	73.150182	NaN	71.945408	-27.478634	NaN	-26.273859
24.766460	51.841096	NaN	51.951346	-27.074636	NaN	-27.184886
69.837003	68.275578	NaN	68.979613	1.561425	NaN	0.857390
68.776069	68.458923	NaN	69.596276	0.317146	NaN	-0.820207
44.397209	47.689203	NaN	51.152919	-3.291994	NaN	-6.755711
73.190634	67.132390	NaN	64.897424	6.058244	NaN	8.293210
64.480909	67.012836	NaN	67.771137	-2.531926	NaN	-3.290228
72.311150	75.057228	NaN	73.480578	-2.746078	NaN	-1.169428
54.108580	52.024050	NaN	57.034292	2.084531	NaN	-2.925711
48.194989	72.782023	NaN	72.728729	-24.587034	NaN	-24.533740
61.452286	78.306300	NaN	76.327867	-16.854014	NaN	-14.875581
65.371760	63.251269	NaN	66.336598	2.120491	NaN	-0.964838
47.661846	75.747562	NaN	73.440603	-28.085715	NaN	-25.778756
81.616372	69.950907	NaN	71.858946	11.665465	NaN	9.757426
79.583324	66.754734	NaN	67.071259	12.828589	NaN	12.512065
79.557158	61.809476	NaN	62.653913	17.747682	NaN	16.903244
74.799110	53.400229	NaN	54.179330	21.398882	NaN	20.619781
75.192109	53.156356	NaN	48.873988	22.035753	NaN	26.318121
39.780603	61.647218	NaN	66.559864	-21.866615	NaN	-26.779261
88.908702	59.725487	NaN	60.229448	29.183216	NaN	28.679254
57.203749	65.885616	NaN	68.816115	-8.681867	NaN	-11.612366
65.103394	56.482625	NaN	63.887700	8.620769	NaN	1.215694
63.452796	69.856921	NaN	64.025427	-6.404125	NaN	-0.572631
77.980577	57.248824	NaN	59.106053	20.731753	NaN	18.874523
76.391673	71.429830	NaN	69.046935	4.961843	NaN	7.344738
27.299045	65.487748	NaN	59.525023	-38.188703	NaN	-32.225978
58.806088	72.867319	NaN	69.222107	-14.061231	NaN	-10.416019
63.576072	68.566674	NaN	69.020879	-4.990602	NaN	-5.444807
60.632589	70.017843	NaN	72.696421	-9.385254	NaN	-12.063832
29.581810	55.528048	NaN	56.867291	-25.946238	NaN	-27.285481
73.699616	68.507586	NaN	68.273924	5.192030	NaN	5.425692
72.449377	53.541319	NaN	57.652653	18.908058	NaN	14.796724
62.644140	77.186682	NaN	76.755080	-14.542542	NaN	-14.110940
75.814701	70.910738	NaN	73.044253	4.903963	NaN	2.770449
66.234404	78.684213	NaN	80.532768	-12.449809	NaN	-14.298364
77.875271	62.705114	NaN	60.670773	15.170158	NaN	17.204499
30.026117	62.171440	NaN	65.591800	-32.145323	NaN	-35.565683
16.997034	77.672684	NaN	77.086585	-60.675650	NaN	-60.089551
56.816085	75.526258	NaN	77.733006	-18.710173	NaN	-20.916922
75.304276	72.081151	NaN	74.288787	3.223125	NaN	1.015489
80.051835	73.746465	NaN	72.402717	6.305370	NaN	7.649117
46.570528	67.034667	NaN	63.257466	-20.464139	NaN	-16.686938
75.351790	67.780705	NaN	67.322744	7.571085	NaN	8.029046
60.585248	67.090149	NaN	59.317054	-6.504901	NaN	1.268194
43.500748	53.634783	NaN	51.904661	-10.134035	NaN	-8.403913
78.259568	69.955852	NaN	71.613505	8.303717	NaN	6.646063
65.104371	68.828839	NaN	66.781359	-3.724469	NaN	-1.676989
31.939437	72.917852	NaN	76.729595	-40.978415	NaN	-44.790158
70.068780	68.848227	NaN	72.743411	1.220553	NaN	-2.674631
77.584044	58.767645	NaN	55.801567	18.816398	NaN	21.782477
62.921381	66.306869	NaN	68.210477	-3.385488	NaN	-5.289096
62.257924	61.528346	NaN	63.093203	0.729579	NaN	-0.835279
69.412058	75.945359	NaN	74.667422	-6.533301	NaN	-5.255364
78.164009	77.265373	NaN	76.542006	0.898637	NaN	1.622004
66.570867	56.700393	NaN	55.389468	9.870474	NaN	11.181399
63.427736	65.353256	NaN	66.120907	-1.925520	NaN	-2.693171
76.944609	63.875020	NaN	63.408006	13.069589	NaN	13.536603
52.664009	58.953539	NaN	57.511240	-6.289529	NaN	-4.847230
65.465029	76.684649	NaN	79.207320	-11.219620	NaN	-13.742291
36.090588	59.432511	NaN	54.450947	-23.341923	NaN	-18.360360
80.741031	66.575782	NaN	65.178408	14.165249	NaN	15.562623
64.506191	62.823817	NaN	59.091514	1.682373	NaN	5.414676
72.502545	74.526809	NaN	75.487214	-2.024264	NaN	-2.984669
68.557126	59.901325	NaN	67.637816	8.655801	NaN	0.919310
52.062839	70.227829	NaN	72.603794	-18.164991	NaN	-20.540956
51.892696	55.598785	NaN	53.661406	-3.706090	NaN	-1.768711
52.796117	77.793816	NaN	75.150257	-24.997699	NaN	-22.354141
66.107603	46.757068	NaN	51.157274	19.350535	NaN	14.950328
78.957831	58.649405	NaN	54.414164	20.308426	NaN	24.543667
61.906104	68.376162	NaN	70.793967	-6.470058	NaN	-8.887864
53.682507	63.414665	NaN	64.237536	-9.732159	NaN	-10.555030
45.002637	78.866791	NaN	81.620705	-33.864154	NaN	-36.618068
63.135535	70.511364	NaN	65.870663	-7.375829	NaN	-2.735128
63.467771	70.127293	NaN	72.650324	-6.659523	NaN	-9.182553
58.650124	67.136909	NaN	68.436943	-8.486785	NaN	-9.786819
79.796033	67.836522	NaN	69.535519	11.959511	NaN	10.260514
65.344757	57.533351	NaN	55.040912	7.811406	NaN	10.303845
66.499144	66.392132	NaN	66.463098	0.107011	NaN	0.036046
74.583391	55.234202	NaN	58.625877	19.349190	NaN	15.957514
64.447552	54.975737	NaN	54.062103	9.471815	NaN	10.385449
75.538932	65.671461	NaN	62.706502	9.867470	NaN	12.832430
77.441144	65.777364	NaN	63.808642	11.663780	NaN	13.632501
81.568723	65.398936	NaN	67.665631	16.169787	NaN	13.903092
49.272476	71.083995	NaN	72.481539	-21.811519	NaN	-23.209063
63.807609	70.267285	NaN	68.986255	-6.459676	NaN	-5.178646
74.989435	75.342381	NaN	76.488907	-0.352946	NaN	-1.499473
81.784131	65.969705	NaN	66.164727	15.814427	NaN	15.619404
85.959473	67.926924	NaN	65.663147	18.032549	NaN	20.296326
70.184120	66.860442	NaN	66.860918	3.323677	NaN	3.323202
39.812753	80.186580	NaN	80.242856	-40.373827	NaN	-40.430103
67.832366	70.305395	NaN	69.281963	-2.473029	NaN	-1.449597
59.646353	70.686068	NaN	69.348116	-11.039715	NaN	-9.701763
69.713525	73.069648	NaN	74.326132	-3.356123	NaN	-4.612608
78.131535	60.245459	NaN	64.715502	17.886076	NaN	13.416033
71.989822	43.017718	NaN	49.723590	28.972104	NaN	22.266232
54.816964	60.372193	NaN	60.296062	-5.555229	NaN	-5.479098
70.072375	74.174212	NaN	73.607510	-4.101836	NaN	-3.535134
58.138378	76.557226	NaN	76.353091	-18.418848	NaN	-18.214713
44.840005	50.228563	NaN	47.638157	-5.388558	NaN	-2.798152
73.411608	63.970849	NaN	63.748290	9.440759	NaN	9.663319
69.612664	63.004990	NaN	63.761843	6.607674	NaN	5.850821
51.694034	53.506841	NaN	55.062786	-1.812807	NaN	-3.368752
83.794492	64.127320	NaN	63.185475	19.667172	NaN	20.609017
70.277274	52.688814	NaN	53.878489	17.588461	NaN	16.398785
75.043270	55.382622	NaN	63.540567	19.660648	NaN	11.502702
63.474464	75.303457	NaN	76.521074	-11.828993	NaN	-13.046610
86.595141	69.499877	NaN	72.071019	17.095264	NaN	14.524122
56.944315	58.336392	NaN	61.331390	-1.392077	NaN	-4.387075
79.534623	58.307680	NaN	58.378103	21.226943	NaN	21.156520
57.518741	70.226344	NaN	70.234260	-12.707603	NaN	-12.715519
84.415022	52.388308	NaN	50.425904	32.026714	NaN	33.989118
69.169289	59.519354	NaN	60.438592	9.649935	NaN	8.730697
63.121781	68.235984	NaN	63.945307	-5.114203	NaN	-0.823526
77.260019	67.745611	NaN	69.057240	9.514407	NaN	8.202779
71.753814	70.584339	NaN	74.160316	1.169476	NaN	-2.406502
83.046767	79.043498	NaN	80.418097	4.003269	NaN	2.628671
73.637950	69.710991	NaN	68.334083	3.926959	NaN	5.303867
50.055954	75.392512	NaN	74.357943	-25.336557	NaN	-24.301988
65.463106	66.130461	NaN	67.692644	-0.667355	NaN	-2.229538
69.462424	66.720970	NaN	66.149305	2.741454	NaN	3.313119
85.232496	57.006276	NaN	56.432378	28.226220	NaN	28.800118
77.756994	58.890275	NaN	60.713045	18.866719	NaN	17.043949
73.867584	69.630090	NaN	71.524886	4.237495	NaN	2.342698
73.037229	76.710048	NaN	78.402127	-3.672818	NaN	-5.364898
74.117730	75.993273	NaN	76.815634	-1.875543	NaN	-2.697904
80.428094	66.243453	NaN	69.634290	14.184641	NaN	10.793804
58.852027	62.143643	NaN	61.036362	-3.291616	NaN	-2.184335
71.678451	60.703417	NaN	64.446767	10.975035	NaN	7.231684
60.366554	71.355341	NaN	73.818602	-10.988786	NaN	-13.452047
52.846093	57.158592	NaN	58.738061	-4.312499	NaN	-5.891968
60.511322	57.449656	NaN	57.632266	3.061666	NaN	2.879056
67.164504	65.500386	NaN	67.512573	1.664117	NaN	-0.348070
84.270234	69.634136	NaN	72.312753	14.636097	NaN	11.957481
43.928915	62.005513	NaN	65.331462	-18.076598	NaN	-21.402546
70.609987	52.311555	NaN	47.260816	18.298432	NaN	23.349170
70.443988	55.130199	NaN	52.806756	15.313789	NaN	17.637232
83.789285	59.701839	NaN	59.353920	24.087446	NaN	24.435365
75.033139	70.067012	NaN	72.619529	4.966127	NaN	2.413611
69.549468	63.908983	NaN	65.859008	5.640485	NaN	3.690459
73.185334	75.255397	NaN	72.372521	-2.070063	NaN	0.812813
62.179220	63.189432	NaN	63.893733	-1.010212	NaN	-1.714513
