# Supplementary material for: Combined Influences of Model Choice, Data Quality, and Data Quantity When Estimating Population Trends
Source: PLoS One. 2015 Jul 15;10(7):e0132255. doi: 10.1371/journal.pone.0132255 (PMC4503393; doi:10.1371/journal.pone.0132255)
Supplement: S1 Dataset — Files are organized by model type and by the input lambda value. (ZIP) [file pone.0132255.s002.zip › Snail/sims_lambda_0_9/simulationOutput_0.9_0_0.1_0_50.xls]

Percent_Decline_True	Median_Percent_Decline_Matrix	Median_Percent_Decline_Matrix_stable	Median_Percent_Decline_Scalar	Difference_True_Matrix	Difference_True_Matrix_Stable	Difference_True_Scalar
70.203593	64.346351	NaN	63.461335	5.857241	NaN	6.742257
68.564585	64.582539	NaN	65.006099	3.982046	NaN	3.558486
68.884938	66.850993	NaN	66.977059	2.033945	NaN	1.907879
70.984914	65.860862	NaN	66.431278	5.124052	NaN	4.553636
66.919558	63.858449	NaN	63.824917	3.061110	NaN	3.094641
69.874696	63.995689	NaN	63.982381	5.879007	NaN	5.892316
67.178928	66.011696	NaN	65.773191	1.167232	NaN	1.405737
68.769029	66.546266	NaN	66.816511	2.222763	NaN	1.952518
64.500072	67.454275	NaN	67.546136	-2.954203	NaN	-3.046064
59.054270	67.530555	NaN	67.755500	-8.476285	NaN	-8.701230
66.791205	63.940398	NaN	63.746634	2.850806	NaN	3.044571
60.604485	66.862681	NaN	67.402413	-6.258196	NaN	-6.797929
71.728129	66.262296	NaN	66.400546	5.465833	NaN	5.327583
65.268990	62.599472	NaN	62.964565	2.669518	NaN	2.304425
71.439112	62.355461	NaN	61.545786	9.083651	NaN	9.893327
72.613255	66.692487	NaN	67.400631	5.920769	NaN	5.212624
55.506715	64.874852	NaN	65.060843	-9.368137	NaN	-9.554128
68.764773	63.896426	NaN	63.697812	4.868347	NaN	5.066961
69.083896	67.344151	NaN	67.389151	1.739746	NaN	1.694746
70.083814	61.890051	NaN	61.960294	8.193762	NaN	8.123519
68.892023	66.663974	NaN	66.259070	2.228049	NaN	2.632953
50.763617	66.077489	NaN	66.276466	-15.313873	NaN	-15.512850
64.301879	67.144333	NaN	66.298070	-2.842454	NaN	-1.996192
70.149209	65.471686	NaN	65.223493	4.677523	NaN	4.925716
65.457807	62.175882	NaN	63.782049	3.281925	NaN	1.675758
70.677678	64.852512	NaN	64.291640	5.825166	NaN	6.386039
66.484450	65.335359	NaN	65.902578	1.149091	NaN	0.581872
62.559584	64.971444	NaN	64.535842	-2.411860	NaN	-1.976258
72.048461	65.240347	NaN	64.736835	6.808114	NaN	7.311626
66.916920	63.112716	NaN	64.003466	3.804204	NaN	2.913454
66.666567	59.877601	NaN	59.470786	6.788967	NaN	7.195781
62.130417	68.380719	NaN	68.368963	-6.250302	NaN	-6.238546
61.657113	62.722757	NaN	62.774404	-1.065645	NaN	-1.117292
70.567618	64.715165	NaN	65.600438	5.852454	NaN	4.967181
67.791525	66.723001	NaN	66.700807	1.068524	NaN	1.090718
63.939742	63.137463	NaN	63.180347	0.802279	NaN	0.759395
64.227689	62.696724	NaN	63.462069	1.530965	NaN	0.765619
60.801630	67.544329	NaN	67.959903	-6.742699	NaN	-7.158273
65.909556	63.278780	NaN	64.461514	2.630776	NaN	1.448042
68.816109	67.163065	NaN	66.950125	1.653044	NaN	1.865984
65.902935	65.652377	NaN	65.637705	0.250558	NaN	0.265230
58.432295	64.010352	NaN	63.035529	-5.578057	NaN	-4.603234
65.560431	64.026958	NaN	64.142813	1.533472	NaN	1.417617
64.145014	66.457141	NaN	66.912348	-2.312127	NaN	-2.767333
66.193622	66.078265	NaN	65.899892	0.115357	NaN	0.293729
64.387409	64.655143	NaN	64.906166	-0.267734	NaN	-0.518757
62.597901	64.620733	NaN	63.961195	-2.022833	NaN	-1.363295
58.645994	66.214901	NaN	66.085616	-7.568907	NaN	-7.439622
73.208156	68.813250	NaN	68.534800	4.394906	NaN	4.673355
64.136800	63.388551	NaN	62.243849	0.748249	NaN	1.892950
70.066311	61.198338	NaN	60.952157	8.867972	NaN	9.114153
54.895001	59.970344	NaN	60.658771	-5.075342	NaN	-5.763769
61.714234	66.749314	NaN	66.903872	-5.035080	NaN	-5.189638
72.028018	64.694666	NaN	63.234865	7.333352	NaN	8.793153
64.333985	66.526704	NaN	66.454656	-2.192719	NaN	-2.120670
69.673810	60.124988	NaN	59.593950	9.548822	NaN	10.079860
69.087161	67.469679	NaN	67.621085	1.617482	NaN	1.466076
64.588659	65.795530	NaN	65.618486	-1.206870	NaN	-1.029826
62.172078	64.630659	NaN	64.254921	-2.458581	NaN	-2.082843
58.624404	67.542992	NaN	68.070151	-8.918588	NaN	-9.445747
73.965178	65.749967	NaN	65.238617	8.215211	NaN	8.726561
68.903243	66.213308	NaN	66.232289	2.689934	NaN	2.670953
65.999693	63.947025	NaN	64.147447	2.052669	NaN	1.852246
68.139065	66.324892	NaN	66.193974	1.814174	NaN	1.945091
62.448876	66.569669	NaN	66.288801	-4.120793	NaN	-3.839925
62.660929	67.792899	NaN	67.313502	-5.131970	NaN	-4.652573
64.040948	63.037555	NaN	62.733093	1.003393	NaN	1.307855
70.933439	65.067146	NaN	64.674463	5.866294	NaN	6.258976
70.175249	68.413373	NaN	67.608568	1.761876	NaN	2.566681
69.185811	64.161250	NaN	64.238946	5.024561	NaN	4.946865
63.301995	62.252715	NaN	62.590367	1.049280	NaN	0.711628
65.519374	66.932580	NaN	66.071328	-1.413206	NaN	-0.551954
66.202765	62.928818	NaN	63.144701	3.273947	NaN	3.058064
62.671962	62.296564	NaN	62.653590	0.375398	NaN	0.018372
58.992443	64.154593	NaN	64.245427	-5.162150	NaN	-5.252983
61.932290	65.480806	NaN	66.061432	-3.548516	NaN	-4.129142
74.462496	62.757366	NaN	62.825634	11.705130	NaN	11.636862
66.573618	64.631653	NaN	64.662794	1.941965	NaN	1.910824
56.683726	62.383168	NaN	61.828461	-5.699442	NaN	-5.144736
63.177049	62.645504	NaN	63.155034	0.531545	NaN	0.022015
70.082490	65.111878	NaN	65.083861	4.970613	NaN	4.998629
69.531670	63.063130	NaN	63.599567	6.468540	NaN	5.932103
68.020074	67.034675	NaN	67.025888	0.985399	NaN	0.994186
71.304743	67.745961	NaN	68.654300	3.558782	NaN	2.650443
63.248065	61.562450	NaN	62.215204	1.685614	NaN	1.032861
64.882654	63.994433	NaN	64.250555	0.888221	NaN	0.632099
62.693126	66.913401	NaN	67.441043	-4.220275	NaN	-4.747916
68.646637	67.385658	NaN	68.198010	1.260980	NaN	0.448627
58.689933	66.710713	NaN	66.851485	-8.020779	NaN	-8.161551
65.449974	69.368592	NaN	69.060024	-3.918618	NaN	-3.610050
63.405778	66.800635	NaN	66.225112	-3.394857	NaN	-2.819334
70.233175	66.099793	NaN	65.921320	4.133382	NaN	4.311854
62.338830	67.289589	NaN	67.501905	-4.950758	NaN	-5.163075
66.683000	64.579272	NaN	65.128367	2.103727	NaN	1.554633
67.451701	64.578225	NaN	64.530205	2.873476	NaN	2.921497
64.503071	64.949115	NaN	65.694679	-0.446044	NaN	-1.191608
70.983931	67.370048	NaN	67.086935	3.613883	NaN	3.896996
65.255569	66.842481	NaN	66.833178	-1.586912	NaN	-1.577608
63.328576	69.443669	NaN	69.614724	-6.115093	NaN	-6.286149
75.202315	63.524806	NaN	63.338909	11.677510	NaN	11.863406
67.919368	62.727246	NaN	63.279660	5.192122	NaN	4.639707
67.000939	63.874685	NaN	62.994642	3.126253	NaN	4.006296
62.371549	64.661465	NaN	66.363860	-2.289915	NaN	-3.992311
69.705598	66.559149	NaN	66.075082	3.146448	NaN	3.630516
68.090150	64.065494	NaN	64.004946	4.024655	NaN	4.085204
54.849181	62.708628	NaN	63.890288	-7.859447	NaN	-9.041107
66.979565	66.505257	NaN	66.211688	0.474308	NaN	0.767877
67.200781	64.884905	NaN	65.338571	2.315876	NaN	1.862210
63.816681	67.976552	NaN	67.403370	-4.159871	NaN	-3.586689
61.993181	65.795193	NaN	65.991285	-3.802012	NaN	-3.998104
64.221065	67.085525	NaN	67.416054	-2.864460	NaN	-3.194989
62.862225	68.162809	NaN	67.840448	-5.300585	NaN	-4.978223
65.664862	66.116695	NaN	66.668999	-0.451833	NaN	-1.004137
68.541140	68.536917	NaN	68.049896	0.004224	NaN	0.491244
65.652537	62.912522	NaN	63.728785	2.740014	NaN	1.923752
65.737330	63.689731	NaN	64.009557	2.047600	NaN	1.727774
66.479652	65.896900	NaN	66.629353	0.582752	NaN	-0.149700
64.028042	61.313698	NaN	61.747621	2.714344	NaN	2.280421
62.434579	62.005350	NaN	62.888466	0.429229	NaN	-0.453887
69.906897	68.253477	NaN	68.242552	1.653420	NaN	1.664345
68.252983	63.900398	NaN	63.884089	4.352586	NaN	4.368894
58.533918	66.384626	NaN	65.737135	-7.850708	NaN	-7.203217
65.628971	65.001452	NaN	65.265574	0.627519	NaN	0.363397
66.938677	64.496945	NaN	64.532670	2.441732	NaN	2.406007
68.763484	65.834911	NaN	66.349175	2.928574	NaN	2.414310
63.280542	67.787752	NaN	67.090672	-4.507210	NaN	-3.810130
60.980042	67.372159	NaN	67.134448	-6.392117	NaN	-6.154406
68.197376	66.700158	NaN	65.810358	1.497218	NaN	2.387018
61.405790	64.539581	NaN	64.314119	-3.133792	NaN	-2.908329
61.833322	68.029737	NaN	67.345829	-6.196415	NaN	-5.512507
70.647891	64.615778	NaN	64.591048	6.032114	NaN	6.056844
63.431307	60.522771	NaN	61.460191	2.908537	NaN	1.971116
64.741415	66.802918	NaN	67.242547	-2.061503	NaN	-2.501132
63.092819	66.654258	NaN	66.504087	-3.561439	NaN	-3.411268
70.942552	67.273720	NaN	67.534232	3.668832	NaN	3.408320
66.077939	63.198053	NaN	63.257226	2.879887	NaN	2.820713
71.576089	62.746843	NaN	62.968080	8.829246	NaN	8.608008
61.817173	63.629389	NaN	62.924949	-1.812216	NaN	-1.107776
64.379407	66.719619	NaN	66.124379	-2.340212	NaN	-1.744972
65.481796	66.090196	NaN	65.661881	-0.608399	NaN	-0.180085
69.481080	65.742442	NaN	65.673210	3.738638	NaN	3.807869
65.803002	63.388108	NaN	63.761322	2.414894	NaN	2.041680
67.664970	64.785029	NaN	64.912827	2.879941	NaN	2.752142
68.357445	63.212982	NaN	63.493700	5.144462	NaN	4.863745
57.328730	65.975227	NaN	66.650757	-8.646497	NaN	-9.322027
56.451143	65.443151	NaN	65.456785	-8.992008	NaN	-9.005642
66.237381	67.342480	NaN	66.682714	-1.105099	NaN	-0.445333
64.187281	64.012498	NaN	64.081317	0.174783	NaN	0.105964
63.611130	65.224183	NaN	65.109885	-1.613053	NaN	-1.498755
65.909140	63.870234	NaN	63.903918	2.038906	NaN	2.005222
66.413797	66.192012	NaN	65.756768	0.221786	NaN	0.657030
66.797035	67.902142	NaN	67.289333	-1.105107	NaN	-0.492298
64.252110	66.890259	NaN	66.891004	-2.638149	NaN	-2.638894
71.052014	64.638551	NaN	64.862343	6.413463	NaN	6.189671
61.245949	62.230986	NaN	61.817736	-0.985036	NaN	-0.571786
69.200343	64.925209	NaN	65.645775	4.275133	NaN	3.554568
66.668042	66.671782	NaN	66.040424	-0.003740	NaN	0.627618
65.579856	66.976233	NaN	66.785421	-1.396377	NaN	-1.205565
60.875785	66.861869	NaN	67.231081	-5.986084	NaN	-6.355296
66.319887	61.387907	NaN	61.096208	4.931980	NaN	5.223679
66.371739	67.167726	NaN	66.988536	-0.795987	NaN	-0.616797
67.709077	65.215966	NaN	65.392230	2.493112	NaN	2.316847
67.070729	65.814480	NaN	64.279643	1.256249	NaN	2.791086
69.981295	63.355250	NaN	64.010615	6.626045	NaN	5.970680
63.486777	65.710760	NaN	65.099301	-2.223982	NaN	-1.612523
65.899023	67.360448	NaN	67.861484	-1.461425	NaN	-1.962461
64.279715	64.960302	NaN	65.241761	-0.680587	NaN	-0.962046
64.893344	65.292002	NaN	65.666054	-0.398659	NaN	-0.772711
62.611521	65.558452	NaN	65.514768	-2.946931	NaN	-2.903247
67.091288	64.708960	NaN	64.568866	2.382328	NaN	2.522422
63.404705	65.725963	NaN	65.924432	-2.321259	NaN	-2.519727
64.543414	62.352181	NaN	61.857931	2.191232	NaN	2.685483
64.911813	69.956143	NaN	69.599487	-5.044330	NaN	-4.687675
66.074283	64.421119	NaN	63.764057	1.653164	NaN	2.310226
68.052593	68.699978	NaN	68.677534	-0.647385	NaN	-0.624941
68.083284	63.521621	NaN	63.167095	4.561663	NaN	4.916189
73.025054	66.278353	NaN	66.552419	6.746701	NaN	6.472635
64.617839	65.992613	NaN	65.679161	-1.374773	NaN	-1.061322
69.621155	65.195757	NaN	64.663423	4.425397	NaN	4.957732
59.377872	62.874890	NaN	63.167346	-3.497018	NaN	-3.789474
66.977467	68.114155	NaN	68.043861	-1.136688	NaN	-1.066394
70.905453	63.919277	NaN	64.281301	6.986176	NaN	6.624152
64.764823	61.316239	NaN	62.547958	3.448585	NaN	2.216866
71.314237	69.071083	NaN	68.996819	2.243154	NaN	2.317418
65.967308	70.337542	NaN	70.383232	-4.370234	NaN	-4.415924
67.676741	63.110205	NaN	63.022258	4.566536	NaN	4.654483
66.539827	65.598487	NaN	65.326193	0.941341	NaN	1.213635
69.128086	63.989053	NaN	64.154424	5.139033	NaN	4.973661
67.295666	64.061455	NaN	63.218786	3.234211	NaN	4.076880
69.880637	66.147238	NaN	66.352888	3.733400	NaN	3.527749
60.687813	64.772863	NaN	64.928670	-4.085049	NaN	-4.240857
61.604770	64.738690	NaN	65.346416	-3.133920	NaN	-3.741646
63.768032	63.108296	NaN	63.686327	0.659736	NaN	0.081705
63.091887	66.464638	NaN	66.166065	-3.372752	NaN	-3.074178
68.422629	66.538873	NaN	67.122743	1.883756	NaN	1.299886
69.263734	64.021062	NaN	63.132912	5.242673	NaN	6.130823
74.627954	63.099901	NaN	62.692814	11.528053	NaN	11.935140
68.222678	58.431185	NaN	58.509426	9.791494	NaN	9.713252
59.620635	64.836644	NaN	64.612857	-5.216009	NaN	-4.992221
65.724261	61.918906	NaN	61.225647	3.805356	NaN	4.498614
68.952720	66.342986	NaN	65.527693	2.609734	NaN	3.425027
69.248791	67.771894	NaN	68.067410	1.476897	NaN	1.181381
65.153366	66.392856	NaN	66.290973	-1.239490	NaN	-1.137607
70.256927	65.593605	NaN	65.604170	4.663323	NaN	4.652758
67.597125	67.167307	NaN	67.607879	0.429818	NaN	-0.010754
65.783579	62.444150	NaN	62.493393	3.339429	NaN	3.290186
71.981071	63.859809	NaN	63.180152	8.121262	NaN	8.800919
68.889899	67.933588	NaN	66.356831	0.956311	NaN	2.533068
65.052908	67.564450	NaN	67.012942	-2.511542	NaN	-1.960034
62.268980	65.951602	NaN	65.817876	-3.682622	NaN	-3.548895
63.102915	63.162983	NaN	63.056942	-0.060069	NaN	0.045973
66.107421	66.004518	NaN	66.161510	0.102902	NaN	-0.054090
66.403148	65.076450	NaN	65.339550	1.326698	NaN	1.063598
65.922379	62.970281	NaN	63.190182	2.952098	NaN	2.732197
56.754613	68.156323	NaN	68.637040	-11.401710	NaN	-11.882427
70.385565	66.264304	NaN	65.860968	4.121261	NaN	4.524597
71.322906	62.763947	NaN	62.920901	8.558958	NaN	8.402005
57.520112	65.755066	NaN	66.845145	-8.234954	NaN	-9.325033
69.059493	66.064089	NaN	66.153908	2.995404	NaN	2.905585
61.318081	63.633442	NaN	63.184240	-2.315362	NaN	-1.866159
57.566390	67.684939	NaN	68.172283	-10.118548	NaN	-10.605893
63.451613	63.308619	NaN	62.872497	0.142994	NaN	0.579116
67.868232	69.749504	NaN	69.696233	-1.881272	NaN	-1.828001
57.519633	67.573424	NaN	67.689360	-10.053791	NaN	-10.169727
57.424626	66.143424	NaN	66.419480	-8.718799	NaN	-8.994855
66.536912	66.761831	NaN	67.270303	-0.224918	NaN	-0.733390
67.654249	63.046205	NaN	63.903878	4.608044	NaN	3.750371
54.531947	64.665753	NaN	64.415358	-10.133806	NaN	-9.883411
62.505616	64.561472	NaN	64.634053	-2.055856	NaN	-2.128437
62.641035	65.615319	NaN	65.825311	-2.974284	NaN	-3.184276
66.720668	65.478235	NaN	65.553973	1.242433	NaN	1.166695
67.026446	65.619073	NaN	65.997628	1.407373	NaN	1.028819
64.850308	65.221428	NaN	65.278668	-0.371121	NaN	-0.428360
68.530798	65.059945	NaN	65.817188	3.470853	NaN	2.713610
71.169882	68.885882	NaN	68.228201	2.284000	NaN	2.941680
69.095750	67.402995	NaN	67.133992	1.692756	NaN	1.961758
71.834999	63.046397	NaN	63.006302	8.788602	NaN	8.828697
63.812824	64.592472	NaN	64.182382	-0.779648	NaN	-0.369558
61.987445	67.354405	NaN	67.557738	-5.366959	NaN	-5.570292
68.451927	68.572306	NaN	68.197354	-0.120379	NaN	0.254573
71.638867	63.443338	NaN	63.756134	8.195529	NaN	7.882732
60.394928	64.475408	NaN	64.681133	-4.080479	NaN	-4.286205
64.453858	65.676787	NaN	64.968443	-1.222929	NaN	-0.514585
68.940566	64.260368	NaN	64.347601	4.680197	NaN	4.592964
64.236112	66.266717	NaN	66.251467	-2.030605	NaN	-2.015355
71.565801	66.458052	NaN	66.704193	5.107749	NaN	4.861608
64.052920	61.794520	NaN	62.073867	2.258400	NaN	1.979053
70.612036	64.590762	NaN	65.011495	6.021275	NaN	5.600541
67.247453	65.805158	NaN	66.603701	1.442295	NaN	0.643752
68.587438	61.758694	NaN	61.611516	6.828745	NaN	6.975922
69.275403	64.255404	NaN	65.532423	5.019999	NaN	3.742980
67.457473	66.792792	NaN	67.033587	0.664682	NaN	0.423886
56.318912	66.768622	NaN	66.441907	-10.449711	NaN	-10.122996
69.340103	63.646516	NaN	63.947951	5.693587	NaN	5.392152
70.849981	66.641039	NaN	66.614434	4.208942	NaN	4.235547
59.922550	63.951386	NaN	64.039706	-4.028837	NaN	-4.117157
64.500672	63.923261	NaN	63.797329	0.577412	NaN	0.703344
64.307951	66.468370	NaN	67.014621	-2.160419	NaN	-2.706671
64.004229	63.169878	NaN	63.078606	0.834351	NaN	0.925623
63.348572	67.589261	NaN	68.082109	-4.240689	NaN	-4.733537
58.401062	67.024822	NaN	66.461745	-8.623760	NaN	-8.060683
61.700272	64.721689	NaN	64.282295	-3.021417	NaN	-2.582023
64.866724	68.068528	NaN	68.470644	-3.201804	NaN	-3.603920
66.415554	66.313181	NaN	65.336499	0.102372	NaN	1.079054
62.139214	62.818755	NaN	63.511936	-0.679541	NaN	-1.372723
61.771534	64.718239	NaN	64.697904	-2.946705	NaN	-2.926370
63.188821	61.104848	NaN	62.182285	2.083973	NaN	1.006536
68.389790	62.193017	NaN	62.931736	6.196774	NaN	5.458054
69.554234	68.257849	NaN	67.861710	1.296385	NaN	1.692525
65.341855	63.824363	NaN	63.395726	1.517493	NaN	1.946130
64.095334	67.338788	NaN	67.361357	-3.243454	NaN	-3.266023
62.457651	65.422324	NaN	66.321042	-2.964674	NaN	-3.863391
67.213909	62.662104	NaN	63.879991	4.551804	NaN	3.333918
64.877914	61.545243	NaN	61.989020	3.332671	NaN	2.888894
73.147234	68.557624	NaN	67.598540	4.589610	NaN	5.548694
69.652850	64.789493	NaN	64.753621	4.863357	NaN	4.899229
61.204107	64.642665	NaN	64.416281	-3.438557	NaN	-3.212174
67.824641	63.729123	NaN	63.903343	4.095518	NaN	3.921298
75.613189	64.853717	NaN	65.108033	10.759472	NaN	10.505157
58.358961	65.066366	NaN	64.776365	-6.707405	NaN	-6.417404
64.022853	69.160047	NaN	69.992347	-5.137194	NaN	-5.969494
65.075301	63.827719	NaN	64.088989	1.247582	NaN	0.986312
67.075427	63.173472	NaN	64.366638	3.901955	NaN	2.708789
56.059266	66.298719	NaN	65.359871	-10.239454	NaN	-9.300605
63.098955	65.104319	NaN	65.282807	-2.005363	NaN	-2.183852
70.178545	63.849509	NaN	63.940106	6.329036	NaN	6.238439
65.491091	63.808983	NaN	63.337986	1.682108	NaN	2.153105
62.769396	64.759487	NaN	64.549733	-1.990092	NaN	-1.780337
67.093328	63.727859	NaN	63.132111	3.365468	NaN	3.961216
69.293074	65.309832	NaN	64.481793	3.983242	NaN	4.811280
71.091159	66.578663	NaN	66.243308	4.512497	NaN	4.847852
62.709025	67.100156	NaN	67.711210	-4.391131	NaN	-5.002185
65.622725	66.931914	NaN	67.104573	-1.309189	NaN	-1.481848
68.956659	63.250979	NaN	64.127897	5.705681	NaN	4.828762
62.151437	66.853911	NaN	67.528776	-4.702474	NaN	-5.377339
60.126295	65.785466	NaN	65.890842	-5.659171	NaN	-5.764547
60.810859	62.891484	NaN	63.547493	-2.080624	NaN	-2.736633
65.201812	65.711757	NaN	65.165544	-0.509945	NaN	0.036268
67.931943	64.308774	NaN	64.578513	3.623169	NaN	3.353430
61.931059	62.951955	NaN	63.178321	-1.020895	NaN	-1.247262
61.764364	65.865802	NaN	65.769424	-4.101438	NaN	-4.005060
68.394774	66.641255	NaN	66.950711	1.753520	NaN	1.444063
68.440463	64.477716	NaN	64.514573	3.962747	NaN	3.925891
61.568153	66.954165	NaN	66.311029	-5.386011	NaN	-4.742876
58.520964	62.725915	NaN	63.644323	-4.204951	NaN	-5.123359
69.836561	65.357464	NaN	64.887882	4.479097	NaN	4.948679
65.544202	65.935099	NaN	65.757833	-0.390897	NaN	-0.213631
66.885165	63.655214	NaN	63.358064	3.229951	NaN	3.527101
66.466693	65.915988	NaN	65.025644	0.550704	NaN	1.441049
65.790259	66.582212	NaN	66.756228	-0.791953	NaN	-0.965969
67.963898	64.404884	NaN	64.268627	3.559014	NaN	3.695270
67.890469	65.719077	NaN	65.612121	2.171392	NaN	2.278348
66.936849	66.956002	NaN	66.105336	-0.019153	NaN	0.831513
61.702142	65.621624	NaN	66.297730	-3.919482	NaN	-4.595588
71.346411	61.703024	NaN	61.600285	9.643387	NaN	9.746125
67.821883	67.193351	NaN	67.487111	0.628533	NaN	0.334773
68.242322	62.669114	NaN	62.440712	5.573208	NaN	5.801610
60.964388	61.578494	NaN	61.851868	-0.614106	NaN	-0.887480
63.818277	64.199494	NaN	64.324143	-0.381217	NaN	-0.505866
61.868542	69.293094	NaN	69.794241	-7.424552	NaN	-7.925699
64.336943	65.171481	NaN	65.553436	-0.834538	NaN	-1.216493
68.030015	63.708283	NaN	64.075896	4.321732	NaN	3.954119
68.632345	67.167123	NaN	66.957280	1.465222	NaN	1.675065
60.978944	63.655932	NaN	63.541933	-2.676989	NaN	-2.562990
64.675112	65.649101	NaN	66.120220	-0.973989	NaN	-1.445108
61.327312	65.888222	NaN	66.804105	-4.560911	NaN	-5.476794
62.637541	68.105186	NaN	67.484549	-5.467645	NaN	-4.847007
66.629740	66.710491	NaN	67.173335	-0.080751	NaN	-0.543595
68.200784	64.489100	NaN	64.689691	3.711685	NaN	3.511093
69.029614	67.752765	NaN	67.439677	1.276849	NaN	1.589937
66.338123	67.937574	NaN	67.510088	-1.599451	NaN	-1.171964
68.315834	63.042332	NaN	63.453250	5.273503	NaN	4.862584
58.291802	63.873808	NaN	63.191376	-5.582005	NaN	-4.899574
67.281625	67.870925	NaN	67.100054	-0.589300	NaN	0.181571
71.624226	67.409578	NaN	66.870620	4.214648	NaN	4.753607
65.254364	68.299165	NaN	68.185021	-3.044801	NaN	-2.930657
71.556418	67.254558	NaN	67.118725	4.301860	NaN	4.437693
56.843484	62.753480	NaN	63.118710	-5.909996	NaN	-6.275227
65.490592	64.756667	NaN	64.390937	0.733925	NaN	1.099655
68.063484	64.380350	NaN	64.500876	3.683134	NaN	3.562607
72.067045	68.169289	NaN	67.364584	3.897755	NaN	4.702461
62.602179	65.863183	NaN	65.072803	-3.261003	NaN	-2.470623
58.146395	65.819478	NaN	65.713817	-7.673083	NaN	-7.567422
66.955851	65.954295	NaN	66.625688	1.001556	NaN	0.330163
63.472498	65.229490	NaN	64.298955	-1.756992	NaN	-0.826458
59.678677	60.798856	NaN	61.672238	-1.120179	NaN	-1.993561
65.706428	66.028467	NaN	65.846213	-0.322039	NaN	-0.139785
68.800162	66.027228	NaN	66.036572	2.772934	NaN	2.763591
60.689884	66.741367	NaN	66.382547	-6.051483	NaN	-5.692663
69.532928	63.982150	NaN	63.829965	5.550778	NaN	5.702963
57.814003	62.212417	NaN	62.453567	-4.398414	NaN	-4.639564
61.293178	67.586748	NaN	66.454342	-6.293570	NaN	-5.161165
68.995729	66.189928	NaN	66.240624	2.805801	NaN	2.755105
66.644856	64.711775	NaN	64.761217	1.933081	NaN	1.883639
64.980414	67.228879	NaN	66.516238	-2.248465	NaN	-1.535824
64.458618	67.061820	NaN	67.432804	-2.603202	NaN	-2.974186
66.827011	65.118555	NaN	64.912415	1.708456	NaN	1.914597
59.655192	63.142203	NaN	63.468476	-3.487011	NaN	-3.813284
61.060616	58.383504	NaN	58.719630	2.677112	NaN	2.340986
66.157530	67.180313	NaN	66.891563	-1.022784	NaN	-0.734033
63.193098	63.523592	NaN	64.038420	-0.330495	NaN	-0.845322
64.832051	65.082978	NaN	65.276786	-0.250927	NaN	-0.444734
69.004696	66.442409	NaN	66.204581	2.562287	NaN	2.800115
71.225817	66.746616	NaN	67.429473	4.479201	NaN	3.796344
60.544738	66.128571	NaN	65.087553	-5.583834	NaN	-4.542816
64.492234	64.608557	NaN	64.807566	-0.116323	NaN	-0.315332
72.764111	65.761127	NaN	65.894808	7.002984	NaN	6.869304
58.016107	65.613503	NaN	65.716013	-7.597396	NaN	-7.699906
64.593396	63.491431	NaN	63.353284	1.101965	NaN	1.240113
61.695686	64.898119	NaN	65.094299	-3.202433	NaN	-3.398613
69.821526	65.928428	NaN	65.431400	3.893099	NaN	4.390126
67.244904	65.386368	NaN	65.412615	1.858536	NaN	1.832290
70.098798	67.167460	NaN	67.210441	2.931337	NaN	2.888356
63.491957	67.757557	NaN	67.284323	-4.265600	NaN	-3.792366
73.561078	67.273790	NaN	66.814355	6.287289	NaN	6.746724
68.447515	67.085593	NaN	66.814653	1.361922	NaN	1.632863
64.439934	60.859360	NaN	60.595439	3.580575	NaN	3.844495
60.420092	64.860051	NaN	65.047971	-4.439960	NaN	-4.627879
64.154193	65.540128	NaN	65.018808	-1.385935	NaN	-0.864615
59.479025	64.566707	NaN	64.419367	-5.087682	NaN	-4.940342
67.458834	67.639403	NaN	67.049598	-0.180569	NaN	0.409236
65.518999	66.838722	NaN	66.432513	-1.319723	NaN	-0.913514
66.186034	68.465044	NaN	67.568472	-2.279010	NaN	-1.382439
58.800813	61.016104	NaN	62.046329	-2.215291	NaN	-3.245516
63.878281	68.555125	NaN	68.811930	-4.676844	NaN	-4.933648
63.470710	62.934616	NaN	63.378789	0.536094	NaN	0.091921
56.560743	65.039904	NaN	64.916359	-8.479161	NaN	-8.355616
53.738513	71.031974	NaN	70.542680	-17.293460	NaN	-16.804167
67.313184	67.986335	NaN	68.187030	-0.673151	NaN	-0.873845
68.317458	64.024261	NaN	64.091040	4.293197	NaN	4.226418
69.477872	64.150649	NaN	63.373897	5.327223	NaN	6.103975
64.401910	68.164794	NaN	68.107733	-3.762884	NaN	-3.705823
66.684234	63.911618	NaN	62.823174	2.772616	NaN	3.861059
54.908693	65.142847	NaN	65.481156	-10.234154	NaN	-10.572463
66.002771	64.053742	NaN	63.671129	1.949028	NaN	2.331641
60.232824	64.581617	NaN	64.708199	-4.348794	NaN	-4.475375
58.840911	68.225652	NaN	68.291335	-9.384741	NaN	-9.450424
68.937173	65.670671	NaN	65.910448	3.266502	NaN	3.026725
60.852928	62.014505	NaN	62.725454	-1.161577	NaN	-1.872526
62.323652	64.048767	NaN	64.773537	-1.725116	NaN	-2.449885
67.406714	62.445853	NaN	62.866390	4.960860	NaN	4.540323
66.888185	65.153458	NaN	65.801992	1.734727	NaN	1.086193
67.425041	66.435551	NaN	65.759907	0.989490	NaN	1.665134
60.939614	62.236007	NaN	62.748316	-1.296393	NaN	-1.808702
71.671729	66.942818	NaN	67.450341	4.728911	NaN	4.221388
63.879847	64.690675	NaN	63.919291	-0.810828	NaN	-0.039443
67.279846	62.619886	NaN	62.789228	4.659960	NaN	4.490618
61.704488	63.700704	NaN	64.616228	-1.996216	NaN	-2.911741
67.377150	62.784727	NaN	62.906952	4.592423	NaN	4.470199
59.539238	64.686932	NaN	65.337167	-5.147694	NaN	-5.797928
60.821208	63.121056	NaN	62.892657	-2.299848	NaN	-2.071450
64.737108	65.347165	NaN	66.151103	-0.610058	NaN	-1.413995
69.861434	65.516114	NaN	65.860645	4.345320	NaN	4.000789
66.822620	66.801259	NaN	65.587904	0.021361	NaN	1.234716
66.434897	62.116148	NaN	62.344700	4.318749	NaN	4.090197
69.886689	63.836683	NaN	64.117676	6.050006	NaN	5.769013
64.169377	66.163477	NaN	65.297539	-1.994100	NaN	-1.128161
65.499591	65.006112	NaN	64.627691	0.493479	NaN	0.871900
64.480296	65.505062	NaN	65.918577	-1.024766	NaN	-1.438281
72.487489	64.987888	NaN	65.001309	7.499601	NaN	7.486180
61.772347	63.562831	NaN	63.986607	-1.790484	NaN	-2.214260
72.309219	67.177702	NaN	66.536367	5.131517	NaN	5.772853
68.768599	66.079429	NaN	66.646525	2.689169	NaN	2.122074
64.277801	65.681025	NaN	66.469648	-1.403224	NaN	-2.191848
68.578784	67.528697	NaN	66.922088	1.050087	NaN	1.656696
67.032867	67.377494	NaN	67.435581	-0.344626	NaN	-0.402713
65.311137	63.721535	NaN	63.350567	1.589602	NaN	1.960570
64.044044	67.099747	NaN	67.162638	-3.055703	NaN	-3.118595
70.988360	64.491115	NaN	62.947454	6.497245	NaN	8.040906
61.413848	61.166553	NaN	61.105917	0.247295	NaN	0.307931
62.042716	66.939440	NaN	65.995101	-4.896724	NaN	-3.952385
65.456332	65.800608	NaN	64.987499	-0.344276	NaN	0.468833
67.809692	65.284735	NaN	65.036842	2.524957	NaN	2.772850
57.427011	63.389633	NaN	64.026719	-5.962622	NaN	-6.599708
62.439519	62.485233	NaN	62.646991	-0.045715	NaN	-0.207473
62.155481	67.773348	NaN	67.175471	-5.617867	NaN	-5.019989
67.377574	62.074849	NaN	62.516508	5.302725	NaN	4.861067
68.741503	67.595312	NaN	67.410843	1.146190	NaN	1.330660
72.309656	63.255410	NaN	62.502460	9.054246	NaN	9.807196
58.509620	65.981436	NaN	65.715124	-7.471816	NaN	-7.205504
67.173508	67.435029	NaN	67.413430	-0.261521	NaN	-0.239923
66.113513	67.653121	NaN	67.817883	-1.539608	NaN	-1.704370
67.671445	64.457839	NaN	64.545118	3.213605	NaN	3.126327
68.515846	62.903208	NaN	62.896703	5.612638	NaN	5.619144
62.261136	64.805141	NaN	66.116632	-2.544006	NaN	-3.855497
58.395687	65.710034	NaN	65.628731	-7.314347	NaN	-7.233044
70.868277	65.001680	NaN	65.508209	5.866597	NaN	5.360068
74.054288	66.159765	NaN	65.415928	7.894523	NaN	8.638360
68.323202	60.897164	NaN	60.580194	7.426038	NaN	7.743008
62.793592	66.814904	NaN	66.096700	-4.021312	NaN	-3.303109
73.876757	68.698292	NaN	68.725933	5.178465	NaN	5.150824
63.736153	64.864268	NaN	64.783083	-1.128114	NaN	-1.046929
68.647495	68.017550	NaN	67.570612	0.629944	NaN	1.076883
69.779218	66.384148	NaN	66.792230	3.395070	NaN	2.986988
62.914656	65.891200	NaN	66.733936	-2.976544	NaN	-3.819280
68.680634	67.145584	NaN	67.221059	1.535051	NaN	1.459575
64.098937	63.449898	NaN	64.186024	0.649039	NaN	-0.087086
70.643303	65.478827	NaN	65.250251	5.164475	NaN	5.393052
61.813615	62.458201	NaN	62.568963	-0.644586	NaN	-0.755348
64.148360	65.753717	NaN	66.035831	-1.605356	NaN	-1.887471
63.577353	66.977222	NaN	67.326227	-3.399869	NaN	-3.748874
66.545957	68.592052	NaN	68.026384	-2.046095	NaN	-1.480427
66.598049	69.460511	NaN	69.634820	-2.862462	NaN	-3.036770
71.665312	70.090862	NaN	70.020476	1.574450	NaN	1.644836
66.198318	62.976169	NaN	62.571576	3.222150	NaN	3.626742
75.541196	68.766217	NaN	68.676554	6.774979	NaN	6.864642
64.786366	65.664579	NaN	66.148894	-0.878212	NaN	-1.362527
65.395009	66.653284	NaN	66.828896	-1.258275	NaN	-1.433887
68.478518	65.731283	NaN	66.063497	2.747236	NaN	2.415021
63.945190	66.296683	NaN	67.010825	-2.351493	NaN	-3.065636
67.113526	64.032899	NaN	63.196285	3.080626	NaN	3.917240
62.946056	66.302792	NaN	66.544622	-3.356737	NaN	-3.598566
65.219679	66.812755	NaN	66.986503	-1.593076	NaN	-1.766824
64.498513	65.636053	NaN	65.339917	-1.137540	NaN	-0.841404
61.733616	66.428429	NaN	64.766327	-4.694812	NaN	-3.032710
63.345201	65.470433	NaN	65.481534	-2.125232	NaN	-2.136334
55.162122	68.917612	NaN	68.519891	-13.755490	NaN	-13.357769
60.657514	65.773714	NaN	65.793760	-5.116199	NaN	-5.136246
60.546427	61.877540	NaN	62.813414	-1.331112	NaN	-2.266986
65.779858	66.067142	NaN	66.097520	-0.287283	NaN	-0.317662
63.747806	66.995646	NaN	66.947811	-3.247840	NaN	-3.200005
62.319512	69.344039	NaN	68.119596	-7.024527	NaN	-5.800083
67.017257	61.807388	NaN	62.538716	5.209869	NaN	4.478541
67.604837	66.573827	NaN	66.899928	1.031011	NaN	0.704910
62.650170	63.921336	NaN	63.811149	-1.271166	NaN	-1.160979
59.537402	65.697004	NaN	65.961940	-6.159602	NaN	-6.424538
55.506914	60.055789	NaN	60.658678	-4.548875	NaN	-5.151763
65.449914	64.124952	NaN	64.581970	1.324961	NaN	0.867944
63.240342	69.123236	NaN	69.118342	-5.882894	NaN	-5.878001
59.925061	65.753721	NaN	65.277750	-5.828659	NaN	-5.352688
63.932329	67.183361	NaN	67.687515	-3.251032	NaN	-3.755186
73.509517	63.440590	NaN	63.581739	10.068927	NaN	9.927778
64.518495	65.225239	NaN	65.992912	-0.706744	NaN	-1.474417
65.127081	66.725301	NaN	66.987806	-1.598219	NaN	-1.860725
63.702379	66.000759	NaN	67.255239	-2.298380	NaN	-3.552860
62.612822	63.320127	NaN	62.989702	-0.707304	NaN	-0.376880
66.663860	63.947493	NaN	63.819647	2.716367	NaN	2.844212
60.203175	63.181413	NaN	63.792452	-2.978238	NaN	-3.589277
70.568530	66.147869	NaN	66.619832	4.420661	NaN	3.948698
62.082746	65.647068	NaN	65.725202	-3.564323	NaN	-3.642456
68.246285	62.984426	NaN	63.411423	5.261859	NaN	4.834862
61.452042	67.456679	NaN	66.739498	-6.004637	NaN	-5.287456
64.147151	68.454032	NaN	68.864540	-4.306882	NaN	-4.717389
67.401552	63.289649	NaN	62.953615	4.111903	NaN	4.447936
67.621731	69.915150	NaN	69.328234	-2.293419	NaN	-1.706503
71.371494	68.551035	NaN	68.537940	2.820459	NaN	2.833554
76.084244	64.624629	NaN	65.135776	11.459616	NaN	10.948469
56.873605	66.494804	NaN	66.375537	-9.621199	NaN	-9.501932
64.246860	66.013750	NaN	65.524629	-1.766890	NaN	-1.277769
64.935322	66.778534	NaN	67.149996	-1.843212	NaN	-2.214674
68.696322	67.840262	NaN	68.001008	0.856059	NaN	0.695313
62.178088	64.909441	NaN	64.003186	-2.731353	NaN	-1.825099
65.849407	63.613859	NaN	63.368265	2.235548	NaN	2.481142
64.654279	67.135785	NaN	67.473915	-2.481506	NaN	-2.819636
56.973922	67.344707	NaN	66.975860	-10.370785	NaN	-10.001938
70.148951	66.914075	NaN	67.363262	3.234876	NaN	2.785689
67.565276	66.490793	NaN	66.077276	1.074483	NaN	1.488000
62.801157	62.105488	NaN	61.284207	0.695669	NaN	1.516950
62.868851	64.735291	NaN	64.257140	-1.866440	NaN	-1.388289
70.140368	64.977763	NaN	64.997899	5.162605	NaN	5.142470
65.186603	66.448182	NaN	66.616604	-1.261580	NaN	-1.430001
70.284251	66.099565	NaN	66.492691	4.184686	NaN	3.791560
64.944316	60.438430	NaN	61.202915	4.505886	NaN	3.741402
68.144418	61.652441	NaN	62.282171	6.491976	NaN	5.862247
73.371406	63.421148	NaN	63.829940	9.950258	NaN	9.541467
66.840929	63.735573	NaN	63.422659	3.105355	NaN	3.418269
59.676307	60.269381	NaN	59.595429	-0.593074	NaN	0.080878
60.231452	65.473205	NaN	65.744911	-5.241753	NaN	-5.513458
63.435673	64.412745	NaN	63.663535	-0.977072	NaN	-0.227862
63.106398	64.009652	NaN	63.434026	-0.903254	NaN	-0.327628
67.877190	64.426876	NaN	64.961902	3.450314	NaN	2.915288
59.560832	63.972650	NaN	64.033238	-4.411818	NaN	-4.472406
67.166233	64.835638	NaN	64.787205	2.330595	NaN	2.379028
59.414739	64.646480	NaN	65.129003	-5.231741	NaN	-5.714264
61.461264	66.642800	NaN	66.769449	-5.181537	NaN	-5.308185
67.117279	66.013124	NaN	65.758791	1.104155	NaN	1.358489
67.287419	65.097655	NaN	63.645354	2.189765	NaN	3.642065
69.109247	66.982787	NaN	66.445230	2.126460	NaN	2.664017
70.594814	64.403875	NaN	64.062432	6.190939	NaN	6.532382
70.548461	66.803989	NaN	66.221926	3.744472	NaN	4.326535
62.979940	63.857714	NaN	63.960819	-0.877775	NaN	-0.980879
63.028805	66.010705	NaN	66.146692	-2.981900	NaN	-3.117887
70.576780	64.297264	NaN	64.523085	6.279516	NaN	6.053694
64.353102	67.026916	NaN	66.648729	-2.673814	NaN	-2.295627
65.297277	61.688747	NaN	62.566463	3.608530	NaN	2.730814
67.446179	64.414138	NaN	63.224945	3.032041	NaN	4.221234
67.798220	65.764949	NaN	66.630777	2.033272	NaN	1.167443
65.208060	66.878909	NaN	67.509342	-1.670849	NaN	-2.301282
69.339482	61.500312	NaN	61.637853	7.839170	NaN	7.701629
67.194941	65.940124	NaN	65.117000	1.254817	NaN	2.077941
64.584542	69.690336	NaN	69.401986	-5.105794	NaN	-4.817443
70.167284	65.358675	NaN	65.181177	4.808609	NaN	4.986107
68.188650	67.419314	NaN	67.145313	0.769337	NaN	1.043337
68.255271	65.906395	NaN	65.565989	2.348877	NaN	2.689282
60.162395	66.440345	NaN	67.100644	-6.277950	NaN	-6.938249
61.889316	64.973049	NaN	64.672043	-3.083732	NaN	-2.782726
72.651677	69.448851	NaN	68.886005	3.202826	NaN	3.765672
64.430412	68.125925	NaN	67.176535	-3.695513	NaN	-2.746123
65.542719	66.351389	NaN	67.421640	-0.808670	NaN	-1.878921
66.175478	63.478822	NaN	62.855665	2.696656	NaN	3.319813
59.523854	65.470009	NaN	66.302732	-5.946155	NaN	-6.778877
55.087651	66.129325	NaN	66.087235	-11.041674	NaN	-10.999584
67.449795	65.337798	NaN	64.950858	2.111997	NaN	2.498937
69.255982	66.329837	NaN	66.692204	2.926145	NaN	2.563778
63.631130	64.485429	NaN	65.183040	-0.854299	NaN	-1.551910
72.094572	66.465905	NaN	66.906003	5.628667	NaN	5.188569
68.966094	64.227979	NaN	64.163362	4.738115	NaN	4.802731
66.882472	62.680276	NaN	63.218873	4.202196	NaN	3.663599
64.753818	68.577343	NaN	68.425700	-3.823525	NaN	-3.671882
66.414350	64.052874	NaN	64.554649	2.361476	NaN	1.859701
64.559719	63.109979	NaN	63.139709	1.449740	NaN	1.420010
62.032679	63.695822	NaN	63.892474	-1.663143	NaN	-1.859795
68.918064	66.430011	NaN	65.575223	2.488053	NaN	3.342841
69.653901	63.206762	NaN	64.307835	6.447139	NaN	5.346067
63.966416	64.229888	NaN	64.088780	-0.263471	NaN	-0.122364
66.155596	65.880460	NaN	65.867934	0.275136	NaN	0.287661
65.995829	64.935613	NaN	65.786261	1.060216	NaN	0.209568
59.318402	66.646448	NaN	66.301048	-7.328047	NaN	-6.982646
64.558881	65.166725	NaN	65.855778	-0.607844	NaN	-1.296897
74.686613	65.047529	NaN	64.722654	9.639084	NaN	9.963959
63.303986	66.217947	NaN	66.286176	-2.913961	NaN	-2.982189
65.379151	67.077249	NaN	66.547564	-1.698098	NaN	-1.168413
61.133237	66.530320	NaN	65.881094	-5.397083	NaN	-4.747856
60.580041	69.263684	NaN	68.869669	-8.683642	NaN	-8.289627
64.515078	62.782987	NaN	63.525334	1.732090	NaN	0.989744
74.737900	64.839087	NaN	64.927456	9.898813	NaN	9.810444
71.901095	65.933642	NaN	65.400470	5.967453	NaN	6.500624
73.300116	66.741928	NaN	67.337133	6.558188	NaN	5.962983
62.947571	65.903886	NaN	65.401598	-2.956315	NaN	-2.454027
65.286760	64.148460	NaN	64.130762	1.138300	NaN	1.155998
69.214941	63.036209	NaN	61.228534	6.178731	NaN	7.986407
66.056510	69.563784	NaN	69.507283	-3.507274	NaN	-3.450773
61.727548	64.754522	NaN	64.271432	-3.026975	NaN	-2.543885
74.290670	60.896681	NaN	61.513227	13.393989	NaN	12.777442
58.684430	63.050781	NaN	63.412592	-4.366351	NaN	-4.728163
68.863435	66.532694	NaN	66.560156	2.330741	NaN	2.303279
57.372838	67.313459	NaN	66.515113	-9.940621	NaN	-9.142275
64.890621	63.734862	NaN	63.757717	1.155758	NaN	1.132904
58.736657	65.932683	NaN	66.518918	-7.196026	NaN	-7.782262
67.067134	64.581420	NaN	65.063085	2.485713	NaN	2.004049
62.254849	64.018286	NaN	63.634900	-1.763437	NaN	-1.380051
55.449322	64.443559	NaN	64.441704	-8.994237	NaN	-8.992382
74.855978	67.527851	NaN	67.280057	7.328127	NaN	7.575921
66.507376	66.720011	NaN	67.263917	-0.212635	NaN	-0.756541
63.063548	64.020066	NaN	63.354495	-0.956518	NaN	-0.290947
60.520499	64.459585	NaN	65.663085	-3.939086	NaN	-5.142586
71.586017	67.161041	NaN	67.098394	4.424976	NaN	4.487623
68.297163	66.430527	NaN	66.131710	1.866636	NaN	2.165453
65.171961	65.648011	NaN	65.187511	-0.476049	NaN	-0.015550
50.662430	67.109141	NaN	67.550431	-16.446710	NaN	-16.888000
53.982574	66.001900	NaN	66.326949	-12.019326	NaN	-12.344375
64.918997	66.060615	NaN	65.893208	-1.141618	NaN	-0.974211
65.026411	65.088897	NaN	65.203642	-0.062486	NaN	-0.177232
68.829454	65.763407	NaN	65.325379	3.066048	NaN	3.504075
63.766144	65.969166	NaN	64.501588	-2.203022	NaN	-0.735445
68.808858	67.804476	NaN	67.528482	1.004382	NaN	1.280375
66.187167	67.744210	NaN	67.306714	-1.557043	NaN	-1.119547
61.842059	64.800691	NaN	64.575498	-2.958632	NaN	-2.733439
58.271110	65.760929	NaN	65.214622	-7.489820	NaN	-6.943512
59.770155	67.854878	NaN	67.597355	-8.084723	NaN	-7.827200
70.686871	64.388432	NaN	64.395798	6.298439	NaN	6.291073
62.832295	64.476405	NaN	64.494315	-1.644109	NaN	-1.662019
62.763627	68.532564	NaN	68.629092	-5.768937	NaN	-5.865465
62.054271	63.500591	NaN	62.993961	-1.446320	NaN	-0.939690
65.818310	64.739226	NaN	64.782093	1.079084	NaN	1.036217
66.947513	65.377438	NaN	65.121326	1.570075	NaN	1.826187
73.012965	66.531000	NaN	66.502159	6.481965	NaN	6.510806
63.136027	66.004169	NaN	64.603873	-2.868142	NaN	-1.467846
64.708146	65.537416	NaN	65.936685	-0.829270	NaN	-1.228539
65.008540	66.302991	NaN	66.375753	-1.294452	NaN	-1.367213
65.584785	63.361426	NaN	63.287186	2.223358	NaN	2.297599
62.238169	66.918594	NaN	67.228849	-4.680425	NaN	-4.990680
67.274253	64.970202	NaN	64.000422	2.304051	NaN	3.273831
62.110255	69.434000	NaN	69.033231	-7.323745	NaN	-6.922976
68.768482	67.772130	NaN	67.518847	0.996353	NaN	1.249635
64.186614	65.680046	NaN	65.904559	-1.493432	NaN	-1.717945
63.110111	64.226203	NaN	64.255774	-1.116092	NaN	-1.145663
64.491094	62.922020	NaN	63.550612	1.569074	NaN	0.940482
63.785395	63.863254	NaN	64.177724	-0.077859	NaN	-0.392329
65.703633	65.614061	NaN	65.158516	0.089572	NaN	0.545117
72.812420	65.836872	NaN	65.255448	6.975547	NaN	7.556971
65.869102	61.956726	NaN	62.728468	3.912376	NaN	3.140633
67.502548	65.758677	NaN	66.064148	1.743871	NaN	1.438400
65.352448	67.297380	NaN	67.704221	-1.944932	NaN	-2.351773
62.659442	66.288310	NaN	66.523494	-3.628867	NaN	-3.864052
60.282524	63.462470	NaN	63.491754	-3.179946	NaN	-3.209230
66.073535	63.959867	NaN	64.364915	2.113668	NaN	1.708620
62.713663	67.441502	NaN	67.653035	-4.727839	NaN	-4.939371
72.950453	66.135223	NaN	65.814825	6.815230	NaN	7.135628
62.441834	69.047940	NaN	68.795787	-6.606106	NaN	-6.353953
62.552906	68.701448	NaN	68.406204	-6.148542	NaN	-5.853299
66.824184	65.241418	NaN	65.680481	1.582766	NaN	1.143703
70.494586	63.815807	NaN	63.462295	6.678779	NaN	7.032291
70.393069	66.303131	NaN	67.545279	4.089938	NaN	2.847790
66.807024	64.353301	NaN	64.189881	2.453724	NaN	2.617144
67.607231	65.850704	NaN	65.628647	1.756527	NaN	1.978584
69.453550	65.324955	NaN	65.030479	4.128595	NaN	4.423071
64.411650	66.180585	NaN	66.324927	-1.768935	NaN	-1.913276
67.756706	59.761264	NaN	60.354536	7.995442	NaN	7.402170
64.085653	64.168886	NaN	63.377085	-0.083233	NaN	0.708568
62.020185	68.708591	NaN	68.831327	-6.688405	NaN	-6.811141
63.197580	67.010635	NaN	67.865857	-3.813055	NaN	-4.668277
56.845603	64.452973	NaN	64.495273	-7.607370	NaN	-7.649670
65.067128	66.065123	NaN	66.482901	-0.997995	NaN	-1.415773
69.102899	62.794267	NaN	63.564955	6.308632	NaN	5.537944
66.782926	67.546791	NaN	66.853010	-0.763865	NaN	-0.070084
66.397760	63.209030	NaN	63.233886	3.188730	NaN	3.163874
65.115937	66.300158	NaN	66.619178	-1.184220	NaN	-1.503241
75.854072	67.805566	NaN	67.028606	8.048506	NaN	8.825467
63.205948	61.164684	NaN	62.623080	2.041265	NaN	0.582868
57.749845	62.979983	NaN	63.341120	-5.230138	NaN	-5.591274
63.025605	62.055490	NaN	62.535657	0.970115	NaN	0.489948
68.951149	61.629960	NaN	61.661229	7.321189	NaN	7.289920
68.022807	65.436305	NaN	65.773311	2.586502	NaN	2.249496
65.955392	62.661916	NaN	63.691541	3.293476	NaN	2.263852
71.479340	61.454688	NaN	61.395552	10.024652	NaN	10.083788
74.390085	67.073938	NaN	66.098776	7.316147	NaN	8.291309
65.687919	63.435543	NaN	63.422909	2.252376	NaN	2.265009
69.631819	64.703589	NaN	65.647543	4.928230	NaN	3.984276
63.143025	63.870466	NaN	64.676368	-0.727441	NaN	-1.533344
64.532068	67.962535	NaN	68.180799	-3.430468	NaN	-3.648731
69.164983	64.846122	NaN	65.074846	4.318861	NaN	4.090137
73.729090	66.850997	NaN	67.349358	6.878093	NaN	6.379732
67.288312	65.449345	NaN	64.880862	1.838967	NaN	2.407450
67.614411	67.628187	NaN	66.611697	-0.013776	NaN	1.002714
68.819651	64.793092	NaN	65.688060	4.026559	NaN	3.131592
64.052051	64.478047	NaN	65.760924	-0.425995	NaN	-1.708873
67.253364	64.871015	NaN	64.094384	2.382349	NaN	3.158980
66.854809	65.095759	NaN	65.489651	1.759050	NaN	1.365158
55.804534	65.279418	NaN	64.891116	-9.474884	NaN	-9.086582
60.637344	66.511144	NaN	66.133653	-5.873800	NaN	-5.496309
61.433519	66.206176	NaN	65.722728	-4.772657	NaN	-4.289209
58.463168	65.802016	NaN	65.739911	-7.338848	NaN	-7.276742
60.125055	62.437288	NaN	64.329570	-2.312233	NaN	-4.204515
71.880992	65.792083	NaN	65.921545	6.088910	NaN	5.959447
67.100769	64.092310	NaN	63.620801	3.008459	NaN	3.479967
65.523751	66.021353	NaN	65.569591	-0.497602	NaN	-0.045840
72.455688	62.762335	NaN	62.709345	9.693354	NaN	9.746343
62.523996	64.174278	NaN	63.983039	-1.650282	NaN	-1.459043
68.042493	64.104008	NaN	64.145628	3.938485	NaN	3.896865
72.345524	65.545940	NaN	65.476505	6.799585	NaN	6.869019
64.323384	64.259558	NaN	63.655838	0.063826	NaN	0.667546
64.601452	62.574719	NaN	63.961688	2.026733	NaN	0.639764
72.024939	63.320922	NaN	63.539441	8.704017	NaN	8.485498
71.251243	64.707822	NaN	64.249742	6.543421	NaN	7.001501
66.482161	65.737978	NaN	65.266546	0.744183	NaN	1.215615
60.483353	68.162900	NaN	68.059625	-7.679547	NaN	-7.576272
65.579824	61.369886	NaN	61.998121	4.209938	NaN	3.581703
68.842441	64.520065	NaN	64.385259	4.322375	NaN	4.457181
68.339642	65.716729	NaN	65.615651	2.622913	NaN	2.723991
67.349185	66.213517	NaN	65.701532	1.135668	NaN	1.647653
65.763761	67.647388	NaN	67.571882	-1.883627	NaN	-1.808121
64.142707	66.130850	NaN	65.684240	-1.988143	NaN	-1.541533
70.958395	66.212891	NaN	66.297787	4.745504	NaN	4.660608
72.815076	64.118811	NaN	64.614777	8.696265	NaN	8.200299
69.241161	66.935217	NaN	66.873327	2.305945	NaN	2.367835
60.124456	64.466203	NaN	65.741973	-4.341747	NaN	-5.617518
69.248370	61.738749	NaN	62.017419	7.509620	NaN	7.230950
60.834554	65.760511	NaN	64.839497	-4.925957	NaN	-4.004944
63.880765	65.099749	NaN	65.687712	-1.218984	NaN	-1.806947
57.437344	65.809520	NaN	65.911059	-8.372176	NaN	-8.473715
60.373360	62.598990	NaN	63.618468	-2.225630	NaN	-3.245108
62.225545	65.268993	NaN	65.712358	-3.043449	NaN	-3.486813
67.716194	65.244569	NaN	64.778998	2.471625	NaN	2.937196
66.703137	67.025489	NaN	66.824461	-0.322352	NaN	-0.121323
64.855101	65.094015	NaN	65.021746	-0.238914	NaN	-0.166645
63.527677	63.566321	NaN	63.204402	-0.038643	NaN	0.323276
68.341845	64.609892	NaN	64.513431	3.731953	NaN	3.828414
64.826700	67.023871	NaN	66.583995	-2.197171	NaN	-1.757295
65.862556	67.465274	NaN	67.150684	-1.602718	NaN	-1.288127
75.223430	66.683055	NaN	66.931801	8.540375	NaN	8.291628
67.526306	65.582824	NaN	65.424853	1.943482	NaN	2.101454
61.564011	65.078437	NaN	65.049705	-3.514426	NaN	-3.485694
69.464306	67.281482	NaN	66.063246	2.182824	NaN	3.401060
64.100728	62.012485	NaN	61.775649	2.088242	NaN	2.325079
64.434582	64.925530	NaN	64.900244	-0.490949	NaN	-0.465662
62.140279	65.500056	NaN	65.428739	-3.359777	NaN	-3.288460
61.579626	68.991228	NaN	68.531680	-7.411601	NaN	-6.952054
61.146486	64.659575	NaN	64.397313	-3.513089	NaN	-3.250827
64.900755	64.549412	NaN	65.451900	0.351344	NaN	-0.551144
70.080646	65.942606	NaN	65.756078	4.138041	NaN	4.324568
65.127474	63.893483	NaN	63.367696	1.233991	NaN	1.759777
71.050425	62.265247	NaN	63.389167	8.785178	NaN	7.661258
70.070643	67.141288	NaN	66.802843	2.929355	NaN	3.267800
69.101968	63.256700	NaN	62.655320	5.845268	NaN	6.446649
72.637006	64.732671	NaN	65.060340	7.904335	NaN	7.576666
70.009214	64.631609	NaN	64.602467	5.377605	NaN	5.406747
63.930577	63.176616	NaN	63.118469	0.753961	NaN	0.812108
69.773644	65.970597	NaN	66.030414	3.803048	NaN	3.743230
65.586803	67.059591	NaN	66.384555	-1.472788	NaN	-0.797752
67.479353	64.788521	NaN	65.066050	2.690832	NaN	2.413304
68.876799	63.979844	NaN	63.568485	4.896955	NaN	5.308314
69.882188	66.648904	NaN	66.915961	3.233283	NaN	2.966227
57.173398	65.944084	NaN	66.101895	-8.770686	NaN	-8.928497
66.076693	66.205920	NaN	65.853450	-0.129227	NaN	0.223243
64.626776	62.376757	NaN	62.943385	2.250020	NaN	1.683391
66.412863	61.634733	NaN	61.769334	4.778130	NaN	4.643530
65.077052	67.797145	NaN	67.784786	-2.720093	NaN	-2.707734
63.727073	66.389979	NaN	65.790712	-2.662906	NaN	-2.063638
61.443183	70.012343	NaN	69.054951	-8.569160	NaN	-7.611769
60.505648	62.054891	NaN	62.092418	-1.549244	NaN	-1.586770
67.336926	66.835464	NaN	66.581489	0.501462	NaN	0.755437
59.840637	65.475333	NaN	65.541754	-5.634696	NaN	-5.701117
65.900401	66.395173	NaN	66.356592	-0.494772	NaN	-0.456191
68.351087	64.703616	NaN	65.204706	3.647470	NaN	3.146381
65.078291	64.946063	NaN	63.999990	0.132227	NaN	1.078301
67.415238	62.626246	NaN	62.870926	4.788991	NaN	4.544311
67.930250	67.413379	NaN	67.392170	0.516871	NaN	0.538080
71.352918	68.023488	NaN	67.684778	3.329430	NaN	3.668139
56.665509	63.589024	NaN	64.205917	-6.923515	NaN	-7.540407
63.528605	64.567900	NaN	64.068046	-1.039294	NaN	-0.539441
68.872986	68.125906	NaN	68.761273	0.747080	NaN	0.111713
65.424418	65.075448	NaN	65.457737	0.348970	NaN	-0.033319
65.140355	65.683073	NaN	67.071989	-0.542718	NaN	-1.931634
60.526083	67.698331	NaN	67.093884	-7.172249	NaN	-6.567802
72.861897	64.532127	NaN	65.002517	8.329770	NaN	7.859380
69.738987	66.876319	NaN	66.742635	2.862668	NaN	2.996353
71.932172	61.378238	NaN	62.274931	10.553935	NaN	9.657241
67.809136	67.893364	NaN	67.969538	-0.084228	NaN	-0.160402
68.147866	65.184558	NaN	65.437970	2.963308	NaN	2.709896
58.926907	63.772956	NaN	63.857348	-4.846048	NaN	-4.930441
63.925664	66.430675	NaN	65.742678	-2.505011	NaN	-1.817014
68.408377	64.557208	NaN	64.861201	3.851168	NaN	3.547175
71.222592	62.550019	NaN	62.774810	8.672573	NaN	8.447782
64.482088	65.589974	NaN	65.937109	-1.107886	NaN	-1.455022
59.165055	65.754426	NaN	66.100328	-6.589371	NaN	-6.935273
69.401186	62.138768	NaN	63.594173	7.262419	NaN	5.807013
70.668070	64.622928	NaN	64.920226	6.045142	NaN	5.747844
68.385220	64.535922	NaN	65.183813	3.849298	NaN	3.201407
69.893526	67.137511	NaN	66.945252	2.756015	NaN	2.948273
68.631669	62.676353	NaN	61.943586	5.955315	NaN	6.688083
64.146156	65.126177	NaN	65.075101	-0.980021	NaN	-0.928945
68.466819	63.424062	NaN	63.750407	5.042757	NaN	4.716412
69.539981	67.236279	NaN	67.546098	2.303703	NaN	1.993883
64.752323	70.542725	NaN	70.868749	-5.790402	NaN	-6.116426
64.856101	66.427903	NaN	67.196079	-1.571802	NaN	-2.339978
71.315401	65.754609	NaN	65.432039	5.560792	NaN	5.883362
67.484451	63.189241	NaN	62.883221	4.295209	NaN	4.601229
61.184189	67.172293	NaN	66.522289	-5.988104	NaN	-5.338100
71.862729	60.872345	NaN	61.388733	10.990384	NaN	10.473996
66.112269	62.806782	NaN	63.196086	3.305488	NaN	2.916183
66.319463	65.062045	NaN	64.171083	1.257418	NaN	2.148381
59.611343	62.339212	NaN	63.379249	-2.727869	NaN	-3.767906
63.063640	65.237387	NaN	64.644842	-2.173747	NaN	-1.581202
59.002679	66.919631	NaN	67.509675	-7.916952	NaN	-8.506996
67.262151	66.100125	NaN	65.264829	1.162025	NaN	1.997322
68.941781	61.617118	NaN	62.261446	7.324662	NaN	6.680335
65.054379	63.302957	NaN	64.032977	1.751422	NaN	1.021402
69.698427	65.967847	NaN	65.727681	3.730579	NaN	3.970745
62.658526	65.725476	NaN	65.183319	-3.066951	NaN	-2.524793
62.614242	64.870938	NaN	65.557824	-2.256696	NaN	-2.943582
75.757400	64.992661	NaN	64.325948	10.764739	NaN	11.431452
64.593145	64.971550	NaN	65.096857	-0.378405	NaN	-0.503712
65.279153	65.418892	NaN	65.533554	-0.139738	NaN	-0.254401
61.742119	65.770278	NaN	65.438702	-4.028159	NaN	-3.696583
61.164536	63.091530	NaN	63.363599	-1.926994	NaN	-2.199063
72.132347	64.920104	NaN	64.379145	7.212243	NaN	7.753202
75.367539	64.700751	NaN	64.655340	10.666787	NaN	10.712199
64.269127	64.033594	NaN	64.252317	0.235534	NaN	0.016811
61.040097	63.332881	NaN	64.119385	-2.292784	NaN	-3.079288
64.537270	67.701085	NaN	67.882799	-3.163815	NaN	-3.345529
70.113084	64.620556	NaN	65.364070	5.492527	NaN	4.749014
73.055038	65.131135	NaN	64.924905	7.923903	NaN	8.130132
70.813652	65.787483	NaN	65.867473	5.026169	NaN	4.946179
62.281925	67.284989	NaN	67.280644	-5.003064	NaN	-4.998718
66.825573	64.206821	NaN	64.375265	2.618751	NaN	2.450307
64.464667	64.894456	NaN	64.320393	-0.429789	NaN	0.144274
64.161042	68.283337	NaN	67.559075	-4.122294	NaN	-3.398033
72.249916	66.118313	NaN	65.938065	6.131603	NaN	6.311851
55.090781	66.478921	NaN	66.587440	-11.388141	NaN	-11.496659
62.707629	64.721435	NaN	64.491565	-2.013806	NaN	-1.783935
71.799815	64.399076	NaN	64.121190	7.400739	NaN	7.678625
57.178849	65.152376	NaN	64.776737	-7.973527	NaN	-7.597889
60.868935	69.888568	NaN	69.882689	-9.019633	NaN	-9.013754
68.225125	63.289851	NaN	63.889480	4.935273	NaN	4.335644
66.016576	67.764060	NaN	67.953936	-1.747484	NaN	-1.937360
64.033839	65.184909	NaN	65.173357	-1.151069	NaN	-1.139518
56.424918	67.711917	NaN	67.781361	-11.286999	NaN	-11.356443
68.219370	65.546496	NaN	66.003691	2.672874	NaN	2.215679
66.248948	68.011163	NaN	67.989496	-1.762216	NaN	-1.740549
70.766975	67.474066	NaN	67.622360	3.292909	NaN	3.144615
68.849825	66.411576	NaN	66.322398	2.438249	NaN	2.527427
59.994326	66.004121	NaN	65.458502	-6.009795	NaN	-5.464176
58.960268	66.685480	NaN	65.703147	-7.725213	NaN	-6.742880
64.480111	64.491539	NaN	64.901010	-0.011428	NaN	-0.420899
58.018443	67.073327	NaN	66.834816	-9.054884	NaN	-8.816373
62.279830	66.057215	NaN	66.451660	-3.777385	NaN	-4.171830
66.808812	65.425807	NaN	65.802775	1.383004	NaN	1.006036
61.585001	67.319157	NaN	67.111518	-5.734156	NaN	-5.526517
60.657544	62.840947	NaN	62.724664	-2.183403	NaN	-2.067120
65.019995	63.424721	NaN	63.992787	1.595274	NaN	1.027207
66.608035	64.937242	NaN	64.878765	1.670793	NaN	1.729270
72.152166	63.877052	NaN	63.651132	8.275113	NaN	8.501034
65.479125	62.523910	NaN	63.464261	2.955216	NaN	2.014864
64.354518	60.719660	NaN	60.302006	3.634857	NaN	4.052511
68.710463	62.483486	NaN	63.193794	6.226977	NaN	5.516669
65.943427	63.751273	NaN	64.021089	2.192153	NaN	1.922338
63.171951	65.928820	NaN	65.172636	-2.756868	NaN	-2.000685
69.416459	66.638030	NaN	66.965506	2.778429	NaN	2.450953
65.753234	66.651173	NaN	68.111441	-0.897939	NaN	-2.358207
67.140313	69.900180	NaN	69.454169	-2.759867	NaN	-2.313856
74.466542	68.653074	NaN	67.644309	5.813467	NaN	6.822233
64.358820	60.856066	NaN	60.951178	3.502755	NaN	3.407642
65.476680	66.823169	NaN	65.823347	-1.346489	NaN	-0.346667
61.941040	60.704451	NaN	61.337866	1.236588	NaN	0.603174
74.772331	63.461828	NaN	63.229510	11.310504	NaN	11.542821
64.000490	66.602620	NaN	66.368788	-2.602131	NaN	-2.368299
59.379522	59.027937	NaN	59.626029	0.351585	NaN	-0.246507
67.834925	67.126745	NaN	66.389760	0.708181	NaN	1.445165
68.275203	65.690687	NaN	65.293067	2.584516	NaN	2.982136
70.479081	68.211033	NaN	67.366447	2.268049	NaN	3.112634
64.211204	69.724354	NaN	69.517153	-5.513149	NaN	-5.305949
66.150523	65.772994	NaN	66.426653	0.377529	NaN	-0.276130
57.766958	65.998782	NaN	66.530106	-8.231824	NaN	-8.763148
68.354585	67.393083	NaN	67.202637	0.961503	NaN	1.151948
58.381952	67.970797	NaN	67.314969	-9.588845	NaN	-8.933018
61.827251	61.476674	NaN	61.963523	0.350577	NaN	-0.136271
49.363138	65.825759	NaN	66.496031	-16.462621	NaN	-17.132893
71.473957	71.291153	NaN	71.455275	0.182804	NaN	0.018682
70.267900	61.691845	NaN	61.666144	8.576054	NaN	8.601756
68.552439	65.366369	NaN	65.964218	3.186070	NaN	2.588221
60.967434	67.612099	NaN	68.343595	-6.644665	NaN	-7.376160
67.584027	65.787888	NaN	65.152844	1.796140	NaN	2.431184
69.964436	67.930283	NaN	68.275810	2.034152	NaN	1.688626
72.103728	62.874236	NaN	62.532013	9.229493	NaN	9.571715
69.698300	61.723508	NaN	61.119081	7.974792	NaN	8.579219
71.205628	66.590161	NaN	66.819985	4.615467	NaN	4.385643
65.741179	66.571078	NaN	67.195775	-0.829899	NaN	-1.454596
65.659203	67.770011	NaN	66.895447	-2.110808	NaN	-1.236244
62.771133	66.498570	NaN	66.747860	-3.727437	NaN	-3.976727
70.037832	66.094098	NaN	66.236753	3.943734	NaN	3.801079
63.854334	62.662909	NaN	63.908781	1.191424	NaN	-0.054448
69.708615	66.917116	NaN	66.385841	2.791500	NaN	3.322774
63.630618	64.344434	NaN	64.976752	-0.713816	NaN	-1.346134
63.309990	63.162419	NaN	63.354066	0.147571	NaN	-0.044076
64.420262	66.940411	NaN	67.220097	-2.520149	NaN	-2.799834
55.638315	65.215833	NaN	64.312183	-9.577518	NaN	-8.673868
68.567209	62.652732	NaN	63.497721	5.914478	NaN	5.069488
71.792774	62.418503	NaN	61.556164	9.374271	NaN	10.236610
59.689916	67.594493	NaN	67.743153	-7.904577	NaN	-8.053237
74.083252	67.414975	NaN	67.357409	6.668277	NaN	6.725843
70.581365	62.817621	NaN	62.960815	7.763744	NaN	7.620550
63.060477	64.818764	NaN	64.087792	-1.758286	NaN	-1.027314
68.319628	64.543688	NaN	63.794826	3.775940	NaN	4.524802
69.157202	64.814411	NaN	66.121517	4.342791	NaN	3.035685
70.522038	64.632916	NaN	65.460437	5.889121	NaN	5.061600
65.155735	65.587278	NaN	65.976858	-0.431542	NaN	-0.821123
63.760792	61.922947	NaN	62.915099	1.837845	NaN	0.845693
62.785671	64.354856	NaN	64.542718	-1.569185	NaN	-1.757046
64.858269	62.782294	NaN	63.781436	2.075976	NaN	1.076834
59.730744	67.668637	NaN	67.980173	-7.937894	NaN	-8.249429
66.394359	65.566213	NaN	64.924930	0.828145	NaN	1.469428
59.741327	66.058507	NaN	66.373043	-6.317181	NaN	-6.631717
60.797639	63.426351	NaN	63.561803	-2.628712	NaN	-2.764165
74.611836	68.230834	NaN	68.247314	6.381002	NaN	6.364522
69.754407	65.380861	NaN	64.731985	4.373546	NaN	5.022422
60.577691	67.116672	NaN	67.107083	-6.538981	NaN	-6.529392
61.748524	64.350066	NaN	63.896049	-2.601541	NaN	-2.147525
68.114604	65.393225	NaN	65.346651	2.721379	NaN	2.767953
72.673534	66.454121	NaN	66.000038	6.219413	NaN	6.673496
57.723216	66.460326	NaN	65.635794	-8.737110	NaN	-7.912579
58.165872	65.653950	NaN	65.284116	-7.488078	NaN	-7.118244
67.833494	63.616498	NaN	63.603310	4.216996	NaN	4.230183
70.039738	65.895221	NaN	65.715802	4.144517	NaN	4.323936
58.827552	66.039092	NaN	66.085640	-7.211540	NaN	-7.258088
70.730927	66.578931	NaN	66.776186	4.151996	NaN	3.954741
73.762395	68.477088	NaN	69.067857	5.285308	NaN	4.694538
71.120739	61.275165	NaN	60.957242	9.845574	NaN	10.163497
63.599899	63.676907	NaN	63.216380	-0.077008	NaN	0.383520
70.291546	62.841225	NaN	62.699624	7.450321	NaN	7.591922
64.771428	64.040942	NaN	63.955305	0.730486	NaN	0.816122
65.222432	64.899754	NaN	64.689903	0.322678	NaN	0.532529
67.379302	64.809489	NaN	63.933087	2.569812	NaN	3.446214
66.727381	64.266519	NaN	64.910081	2.460861	NaN	1.817300
55.184713	66.885232	NaN	67.145586	-11.700518	NaN	-11.960873
60.682842	65.359499	NaN	65.584384	-4.676657	NaN	-4.901541
59.061737	64.526011	NaN	65.298880	-5.464273	NaN	-6.237143
67.102094	66.692784	NaN	66.814363	0.409310	NaN	0.287731
65.755162	64.017151	NaN	64.809342	1.738010	NaN	0.945820
62.508893	65.112437	NaN	65.646130	-2.603544	NaN	-3.137237
68.062431	62.178819	NaN	63.595642	5.883612	NaN	4.466789
62.691991	64.821973	NaN	64.447769	-2.129982	NaN	-1.755778
66.078180	66.248527	NaN	65.786907	-0.170347	NaN	0.291273
67.821091	61.719560	NaN	62.074270	6.101531	NaN	5.746821
69.928163	60.565472	NaN	60.187802	9.362691	NaN	9.740361
71.422103	64.879459	NaN	65.062312	6.542644	NaN	6.359791
70.096081	66.321537	NaN	66.031999	3.774544	NaN	4.064082
70.304653	64.517680	NaN	64.324385	5.786973	NaN	5.980267
57.179522	65.301639	NaN	64.568192	-8.122117	NaN	-7.388670
74.431878	67.292931	NaN	67.077463	7.138947	NaN	7.354415
65.896316	66.829581	NaN	66.950875	-0.933265	NaN	-1.054559
64.983813	65.252345	NaN	65.452487	-0.268532	NaN	-0.468674
68.423188	64.513543	NaN	64.206452	3.909645	NaN	4.216737
61.823008	67.058212	NaN	65.944666	-5.235204	NaN	-4.121658
67.830266	65.365666	NaN	65.525028	2.464599	NaN	2.305237
62.887896	66.094785	NaN	66.163487	-3.206889	NaN	-3.275591
65.880045	64.603536	NaN	65.104207	1.276509	NaN	0.775838
70.890417	65.845779	NaN	65.792009	5.044638	NaN	5.098407
63.677715	66.413855	NaN	67.024295	-2.736140	NaN	-3.346580
63.342640	63.159096	NaN	62.996859	0.183544	NaN	0.345781
64.322147	64.716421	NaN	65.024832	-0.394275	NaN	-0.702686
68.312876	65.506945	NaN	65.374423	2.805931	NaN	2.938453
67.418023	68.920754	NaN	68.968164	-1.502732	NaN	-1.550141
67.029159	65.583795	NaN	65.651583	1.445364	NaN	1.377576
56.520245	61.704776	NaN	62.623190	-5.184531	NaN	-6.102945
61.814744	62.866574	NaN	62.160403	-1.051830	NaN	-0.345659
65.298351	64.877551	NaN	64.333679	0.420800	NaN	0.964672
66.680251	64.785267	NaN	64.545024	1.894984	NaN	2.135227
66.934622	65.946448	NaN	65.956902	0.988174	NaN	0.977721
60.038674	69.514027	NaN	68.816023	-9.475352	NaN	-8.777348
65.923311	65.928676	NaN	65.943772	-0.005365	NaN	-0.020461
70.977463	66.804868	NaN	66.872235	4.172595	NaN	4.105228
68.514057	60.035714	NaN	60.410580	8.478343	NaN	8.103477
58.079085	66.799057	NaN	65.879043	-8.719973	NaN	-7.799958
56.438544	64.798399	NaN	65.146283	-8.359855	NaN	-8.707738
71.335683	65.508614	NaN	65.237917	5.827070	NaN	6.097767
63.905755	62.705451	NaN	60.623537	1.200303	NaN	3.282217
64.634300	67.177379	NaN	67.927260	-2.543079	NaN	-3.292960
63.898030	64.709822	NaN	64.084315	-0.811792	NaN	-0.186285
73.760914	63.432645	NaN	63.433100	10.328269	NaN	10.327814
64.489156	64.536182	NaN	64.818155	-0.047026	NaN	-0.328998
65.022230	65.567417	NaN	65.901223	-0.545186	NaN	-0.878993
57.873624	64.027432	NaN	64.579881	-6.153808	NaN	-6.706257
67.472518	62.635035	NaN	62.345011	4.837483	NaN	5.127507
66.140703	66.197816	NaN	66.273199	-0.057114	NaN	-0.132496
70.914245	67.433214	NaN	67.843790	3.481031	NaN	3.070454
62.662060	64.012037	NaN	64.101799	-1.349977	NaN	-1.439739
60.299594	63.118709	NaN	62.843880	-2.819115	NaN	-2.544286
67.369491	61.111184	NaN	61.022884	6.258307	NaN	6.346607
63.231751	65.999276	NaN	66.002284	-2.767525	NaN	-2.770533
66.003094	66.070942	NaN	65.876316	-0.067848	NaN	0.126777
70.612078	61.079471	NaN	60.950717	9.532607	NaN	9.661361
62.454614	62.879174	NaN	63.333798	-0.424560	NaN	-0.879185
66.260776	64.432238	NaN	64.669641	1.828538	NaN	1.591134
73.267933	63.701064	NaN	64.453317	9.566869	NaN	8.814615
64.395347	65.700351	NaN	65.577037	-1.305004	NaN	-1.181689
60.861159	65.014503	NaN	65.425772	-4.153344	NaN	-4.564612
56.636086	63.833744	NaN	63.511366	-7.197658	NaN	-6.875281
63.541141	64.559236	NaN	64.489490	-1.018095	NaN	-0.948349
66.410362	63.192533	NaN	62.912112	3.217829	NaN	3.498250
