# Supplementary material for: Combined Influences of Model Choice, Data Quality, and Data Quantity When Estimating Population Trends
Source: PLoS One. 2015 Jul 15;10(7):e0132255. doi: 10.1371/journal.pone.0132255 (PMC4503393; doi:10.1371/journal.pone.0132255)
Supplement: S1 Dataset — Files are organized by model type and by the input lambda value. (ZIP) [file pone.0132255.s002.zip › Snail/sims_lambda_0_9/simulationOutput_0.9_0_0.3_0_20.xls]

Percent_Decline_True	Median_Percent_Decline_Matrix	Median_Percent_Decline_Matrix_stable	Median_Percent_Decline_Scalar	Difference_True_Matrix	Difference_True_Matrix_Stable	Difference_True_Scalar
70.297442	69.686269	NaN	69.391494	0.611173	NaN	0.905948
75.282958	79.232906	NaN	78.013047	-3.949949	NaN	-2.730089
43.724448	63.095247	NaN	66.861811	-19.370799	NaN	-23.137363
78.790576	68.652954	NaN	69.620086	10.137621	NaN	9.170489
74.830514	75.149672	NaN	75.201185	-0.319158	NaN	-0.370671
67.334800	47.442667	NaN	54.820884	19.892132	NaN	12.513916
52.040468	67.812429	NaN	68.117344	-15.771961	NaN	-16.076877
66.489195	46.878477	NaN	46.103072	19.610718	NaN	20.386122
50.099210	66.002677	NaN	71.815121	-15.903467	NaN	-21.715910
58.562393	69.607091	NaN	68.364468	-11.044698	NaN	-9.802075
43.118044	60.125149	NaN	64.501211	-17.007104	NaN	-21.383167
68.129118	64.056262	NaN	65.177991	4.072856	NaN	2.951127
72.887103	68.076347	NaN	67.741614	4.810756	NaN	5.145488
48.986510	70.206399	NaN	72.253163	-21.219889	NaN	-23.266653
63.744130	73.459672	NaN	73.299645	-9.715542	NaN	-9.555515
68.674683	72.548312	NaN	72.712821	-3.873629	NaN	-4.038138
79.782256	72.340164	NaN	73.198369	7.442091	NaN	6.583886
66.439642	60.664376	NaN	65.577601	5.775266	NaN	0.862042
84.300478	56.270317	NaN	54.433869	28.030161	NaN	29.866609
66.108848	62.246009	NaN	64.192470	3.862839	NaN	1.916378
59.955378	73.504221	NaN	74.605138	-13.548843	NaN	-14.649761
67.225772	67.578541	NaN	73.862039	-0.352769	NaN	-6.636267
73.278988	71.211706	NaN	75.192746	2.067282	NaN	-1.913758
45.742046	69.302502	NaN	67.636758	-23.560457	NaN	-21.894712
81.805258	42.923527	NaN	40.785971	38.881731	NaN	41.019287
84.373354	47.089859	NaN	52.404362	37.283495	NaN	31.968993
48.036122	73.501102	NaN	76.034297	-25.464981	NaN	-27.998176
48.725631	71.011233	NaN	73.211359	-22.285602	NaN	-24.485729
46.988470	65.379973	NaN	67.949209	-18.391503	NaN	-20.960740
78.954679	62.565119	NaN	69.030723	16.389560	NaN	9.923956
70.132306	81.270380	NaN	81.142624	-11.138074	NaN	-11.010317
76.018102	43.546830	NaN	50.011762	32.471272	NaN	26.006340
66.279020	63.327763	NaN	64.530119	2.951257	NaN	1.748901
56.312251	62.305161	NaN	59.958607	-5.992910	NaN	-3.646355
63.890024	75.609658	NaN	74.659188	-11.719634	NaN	-10.769163
63.589098	61.760814	NaN	68.837371	1.828284	NaN	-5.248274
85.056234	77.717706	NaN	77.297468	7.338527	NaN	7.758766
58.073245	73.537979	NaN	68.020678	-15.464734	NaN	-9.947433
83.006778	57.402701	NaN	55.301678	25.604077	NaN	27.705100
86.602511	63.447182	NaN	61.630272	23.155330	NaN	24.972240
32.835776	66.473408	NaN	61.993616	-33.637633	NaN	-29.157840
69.077950	78.502151	NaN	77.182653	-9.424201	NaN	-8.104703
84.958899	63.598642	NaN	67.094220	21.360257	NaN	17.864679
69.056219	69.346754	NaN	71.094390	-0.290535	NaN	-2.038171
64.230014	49.345732	NaN	52.139667	14.884282	NaN	12.090346
53.418486	73.042924	NaN	74.066972	-19.624438	NaN	-20.648486
30.443405	46.744532	NaN	47.531374	-16.301127	NaN	-17.087969
47.676294	55.590643	NaN	61.384341	-7.914350	NaN	-13.708047
68.908417	62.135992	NaN	64.120642	6.772425	NaN	4.787776
46.496795	67.666206	NaN	66.945926	-21.169411	NaN	-20.449131
73.187755	78.565389	NaN	73.952653	-5.377634	NaN	-0.764899
62.967485	71.507278	NaN	66.176246	-8.539793	NaN	-3.208760
47.974582	71.272584	NaN	73.218811	-23.298002	NaN	-25.244230
76.362029	61.916086	NaN	71.472165	14.445943	NaN	4.889865
80.172706	75.873557	NaN	75.911606	4.299149	NaN	4.261100
64.881873	77.053946	NaN	77.689412	-12.172073	NaN	-12.807539
52.099851	71.835221	NaN	72.190129	-19.735371	NaN	-20.090278
74.895045	61.533333	NaN	67.249563	13.361712	NaN	7.645482
74.411071	66.359360	NaN	65.757812	8.051710	NaN	8.653258
73.487439	69.304824	NaN	69.426906	4.182615	NaN	4.060533
76.600430	72.369766	NaN	73.814588	4.230664	NaN	2.785841
63.601431	64.546809	NaN	63.911270	-0.945378	NaN	-0.309839
47.086398	44.498163	NaN	49.807096	2.588235	NaN	-2.720699
52.842835	55.859365	NaN	53.951649	-3.016530	NaN	-1.108815
69.437883	66.081944	NaN	68.044603	3.355939	NaN	1.393280
86.280791	64.432529	NaN	71.310319	21.848262	NaN	14.970472
85.908080	57.067258	NaN	58.017664	28.840821	NaN	27.890416
59.834723	61.191384	NaN	60.381955	-1.356662	NaN	-0.547233
24.672597	72.760285	NaN	76.012331	-48.087687	NaN	-51.339733
64.713048	70.109897	NaN	70.386802	-5.396849	NaN	-5.673754
39.395558	77.197814	NaN	76.573621	-37.802255	NaN	-37.178062
76.350989	67.185329	NaN	65.728438	9.165660	NaN	10.622551
71.527674	68.306642	NaN	68.603320	3.221033	NaN	2.924355
75.800663	66.835050	NaN	63.248296	8.965613	NaN	12.552367
73.101990	47.796917	NaN	57.429492	25.305072	NaN	15.672498
76.287342	78.464023	NaN	79.028402	-2.176681	NaN	-2.741059
73.138618	66.463469	NaN	71.324699	6.675149	NaN	1.813920
83.411830	75.970625	NaN	75.969087	7.441205	NaN	7.442743
27.361528	75.384499	NaN	70.826048	-48.022971	NaN	-43.464520
56.418467	60.143305	NaN	56.959220	-3.724839	NaN	-0.540753
78.718167	63.077281	NaN	66.368353	15.640886	NaN	12.349815
57.134201	64.454730	NaN	64.390240	-7.320529	NaN	-7.256039
72.329647	76.721950	NaN	79.333081	-4.392303	NaN	-7.003434
73.838969	60.182555	NaN	58.938754	13.656414	NaN	14.900215
57.149938	67.375404	NaN	60.611269	-10.225466	NaN	-3.461331
54.832950	49.043476	NaN	51.229439	5.789474	NaN	3.603511
61.389012	66.659237	NaN	65.878696	-5.270225	NaN	-4.489684
61.652056	80.370576	NaN	83.191685	-18.718520	NaN	-21.539629
69.288667	75.795646	NaN	78.315251	-6.506979	NaN	-9.026584
78.233567	63.951337	NaN	61.356713	14.282230	NaN	16.876854
57.774650	76.226868	NaN	74.866744	-18.452217	NaN	-17.092094
85.702126	59.803189	NaN	60.216932	25.898937	NaN	25.485195
56.638364	59.809524	NaN	63.646336	-3.171160	NaN	-7.007972
86.417827	53.420112	NaN	51.812474	32.997715	NaN	34.605353
76.824453	65.865291	NaN	60.851814	10.959162	NaN	15.972639
76.537852	68.820741	NaN	71.652612	7.717111	NaN	4.885241
79.081081	77.811616	NaN	77.626462	1.269465	NaN	1.454619
88.454564	59.081300	NaN	52.620790	29.373264	NaN	35.833773
33.623908	61.675709	NaN	59.433474	-28.051801	NaN	-25.809566
57.652052	50.408629	NaN	47.715071	7.243423	NaN	9.936981
63.786539	70.110106	NaN	68.744339	-6.323568	NaN	-4.957800
71.861760	61.362091	NaN	63.813273	10.499669	NaN	8.048487
34.009611	72.311229	NaN	68.476873	-38.301618	NaN	-34.467262
74.546711	72.959340	NaN	75.404232	1.587371	NaN	-0.857521
63.807887	75.653911	NaN	72.036199	-11.846024	NaN	-8.228312
52.082110	61.613851	NaN	62.226579	-9.531741	NaN	-10.144469
75.081230	72.887475	NaN	74.152093	2.193755	NaN	0.929137
78.211308	74.590097	NaN	79.998820	3.621211	NaN	-1.787512
49.261567	69.468242	NaN	74.506961	-20.206675	NaN	-25.245394
86.174375	65.604346	NaN	57.933241	20.570028	NaN	28.241133
64.021816	75.241783	NaN	73.522633	-11.219968	NaN	-9.500817
76.897404	38.901105	NaN	50.457828	37.996299	NaN	26.439576
51.662104	65.097202	NaN	60.755101	-13.435098	NaN	-9.092997
28.740684	76.690523	NaN	73.907241	-47.949838	NaN	-45.166556
65.031491	70.003984	NaN	71.499538	-4.972493	NaN	-6.468046
80.474457	58.833482	NaN	61.695299	21.640974	NaN	18.779158
75.043481	80.261172	NaN	81.108081	-5.217691	NaN	-6.064600
59.178208	49.925772	NaN	56.226164	9.252436	NaN	2.952044
70.906509	73.029766	NaN	74.195294	-2.123257	NaN	-3.288785
47.025042	67.815181	NaN	66.622155	-20.790140	NaN	-19.597113
72.962722	61.676687	NaN	64.934803	11.286035	NaN	8.027919
47.245245	70.844571	NaN	71.869265	-23.599326	NaN	-24.624020
36.207856	60.670314	NaN	57.813679	-24.462459	NaN	-21.605823
54.178795	66.628850	NaN	66.941237	-12.450056	NaN	-12.762442
79.757377	67.714003	NaN	68.415477	12.043374	NaN	11.341900
86.077676	75.620790	NaN	78.791442	10.456886	NaN	7.286234
80.059561	79.217243	NaN	78.155933	0.842318	NaN	1.903628
63.430476	53.534250	NaN	62.159582	9.896226	NaN	1.270894
35.193379	73.690289	NaN	73.586877	-38.496911	NaN	-38.393499
83.586751	63.953234	NaN	69.439329	19.633517	NaN	14.147423
48.886941	72.551991	NaN	76.123011	-23.665050	NaN	-27.236070
74.483710	60.767152	NaN	61.053125	13.716558	NaN	13.430585
69.368800	35.790013	NaN	35.749008	33.578787	NaN	33.619792
44.215454	58.314769	NaN	58.586734	-14.099315	NaN	-14.371279
72.478522	68.743888	NaN	70.621855	3.734634	NaN	1.856666
47.440917	56.202179	NaN	54.447294	-8.761262	NaN	-7.006377
49.457253	49.221647	NaN	56.304116	0.235606	NaN	-6.846863
74.268704	83.861047	NaN	84.506377	-9.592342	NaN	-10.237673
71.042614	46.902742	NaN	53.223317	24.139872	NaN	17.819297
34.996527	66.188750	NaN	71.844912	-31.192222	NaN	-36.848385
69.729180	68.333061	NaN	64.583868	1.396119	NaN	5.145311
76.382758	67.326356	NaN	65.160103	9.056402	NaN	11.222655
62.507360	74.345910	NaN	77.404783	-11.838550	NaN	-14.897423
53.586761	65.799840	NaN	68.004003	-12.213079	NaN	-14.417242
49.050355	53.702296	NaN	51.102953	-4.651941	NaN	-2.052597
61.765216	75.570243	NaN	72.348340	-13.805027	NaN	-10.583125
53.426344	64.444123	NaN	63.354885	-11.017779	NaN	-9.928540
69.812993	70.963496	NaN	68.080995	-1.150503	NaN	1.731997
54.232043	64.770763	NaN	56.148808	-10.538720	NaN	-1.916765
74.998078	66.247287	NaN	61.965396	8.750791	NaN	13.032682
69.874854	69.765858	NaN	68.890504	0.108995	NaN	0.984350
43.945668	66.060230	NaN	67.391298	-22.114562	NaN	-23.445629
65.099639	59.579149	NaN	60.368402	5.520491	NaN	4.731237
77.954634	76.876839	NaN	74.506363	1.077794	NaN	3.448270
43.024819	60.746001	NaN	62.080842	-17.721183	NaN	-19.056024
58.799572	83.308120	NaN	77.553861	-24.508548	NaN	-18.754289
51.146325	72.604491	NaN	71.785233	-21.458166	NaN	-20.638908
75.038372	69.124943	NaN	69.766627	5.913429	NaN	5.271745
58.015957	77.162352	NaN	78.950459	-19.146395	NaN	-20.934502
80.187768	62.054080	NaN	66.803402	18.133688	NaN	13.384366
68.981777	50.726250	NaN	50.341663	18.255527	NaN	18.640114
64.045674	45.047465	NaN	45.321811	18.998209	NaN	18.723864
51.758484	78.766272	NaN	78.460886	-27.007789	NaN	-26.702402
80.783608	71.274247	NaN	73.148224	9.509360	NaN	7.635383
72.763443	47.705173	NaN	50.143366	25.058270	NaN	22.620077
72.116917	70.714137	NaN	69.761603	1.402780	NaN	2.355314
72.361863	52.209390	NaN	49.781444	20.152473	NaN	22.580419
29.109120	68.851468	NaN	69.353858	-39.742348	NaN	-40.244738
56.825372	78.768254	NaN	68.664780	-21.942882	NaN	-11.839408
61.772451	64.613781	NaN	66.953392	-2.841331	NaN	-5.180941
77.725960	81.624655	NaN	79.001054	-3.898695	NaN	-1.275094
66.657260	80.675409	NaN	79.919181	-14.018149	NaN	-13.261921
58.171357	55.602734	NaN	54.842343	2.568623	NaN	3.329014
48.128852	52.025227	NaN	54.744152	-3.896375	NaN	-6.615300
79.313126	75.823684	NaN	76.359159	3.489441	NaN	2.953967
73.879414	41.908691	NaN	37.459435	31.970723	NaN	36.419979
61.792607	65.865484	NaN	65.841815	-4.072877	NaN	-4.049208
84.233454	52.022868	NaN	58.563565	32.210585	NaN	25.669888
50.179147	72.364823	NaN	70.074324	-22.185675	NaN	-19.895177
65.418498	77.195398	NaN	78.767293	-11.776900	NaN	-13.348795
81.124450	75.002334	NaN	76.936804	6.122116	NaN	4.187646
75.621470	75.846096	NaN	78.077542	-0.224626	NaN	-2.456073
68.616813	52.670512	NaN	58.465664	15.946301	NaN	10.151149
64.670839	56.189447	NaN	64.009735	8.481392	NaN	0.661104
77.399718	58.675097	NaN	63.999581	18.724621	NaN	13.400137
82.060650	44.921809	NaN	41.192045	37.138840	NaN	40.868605
76.098710	61.785651	NaN	60.292356	14.313059	NaN	15.806353
64.242473	58.311079	NaN	64.782288	5.931394	NaN	-0.539815
70.729759	54.192262	NaN	59.832830	16.537497	NaN	10.896928
65.512036	52.870254	NaN	56.025440	12.641783	NaN	9.486597
59.789421	43.259896	NaN	43.851553	16.529525	NaN	15.937868
53.146114	72.390803	NaN	74.316708	-19.244689	NaN	-21.170594
59.771059	76.253008	NaN	76.131092	-16.481949	NaN	-16.360033
80.202934	69.665504	NaN	66.210919	10.537430	NaN	13.992015
49.523667	71.725540	NaN	74.905942	-22.201874	NaN	-25.382275
53.750195	62.776571	NaN	63.416930	-9.026376	NaN	-9.666735
58.800213	71.139517	NaN	66.469889	-12.339304	NaN	-7.669676
51.496867	66.842639	NaN	66.626411	-15.345772	NaN	-15.129544
64.837285	49.517322	NaN	52.598886	15.319964	NaN	12.238399
65.920252	65.605069	NaN	68.851210	0.315182	NaN	-2.930959
77.125772	74.920621	NaN	72.782554	2.205151	NaN	4.343218
54.662713	50.221505	NaN	54.963388	4.441208	NaN	-0.300674
73.048317	73.320559	NaN	73.730077	-0.272242	NaN	-0.681760
63.923934	84.561834	NaN	83.939716	-20.637900	NaN	-20.015782
60.949572	52.131645	NaN	60.439075	8.817927	NaN	0.510497
48.463180	59.573215	NaN	63.602988	-11.110035	NaN	-15.139809
68.139900	63.716764	NaN	67.201965	4.423135	NaN	0.937935
66.815455	64.610323	NaN	60.332971	2.205132	NaN	6.482483
69.134594	45.021769	NaN	52.480360	24.112824	NaN	16.654233
73.058079	63.674126	NaN	67.286182	9.383952	NaN	5.771896
68.906160	77.379458	NaN	74.729249	-8.473298	NaN	-5.823089
68.879846	63.538962	NaN	64.101658	5.340884	NaN	4.778188
78.213140	68.378690	NaN	68.944478	9.834450	NaN	9.268662
64.705102	70.246514	NaN	67.230521	-5.541412	NaN	-2.525419
83.407484	54.730649	NaN	53.632850	28.676835	NaN	29.774634
64.685562	45.015544	NaN	48.162929	19.670018	NaN	16.522632
73.589283	70.232526	NaN	75.790243	3.356756	NaN	-2.200960
65.397842	70.812817	NaN	74.587181	-5.414975	NaN	-9.189340
48.725125	67.335420	NaN	69.674453	-18.610295	NaN	-20.949328
68.327527	74.100668	NaN	72.524846	-5.773141	NaN	-4.197319
53.100398	71.333792	NaN	73.868835	-18.233394	NaN	-20.768438
54.868053	66.207293	NaN	61.468394	-11.339241	NaN	-6.600341
64.067169	65.418029	NaN	57.765705	-1.350860	NaN	6.301464
74.838724	76.368315	NaN	72.312927	-1.529591	NaN	2.525797
69.598836	57.492865	NaN	60.469336	12.105972	NaN	9.129500
73.805779	47.416496	NaN	44.472853	26.389284	NaN	29.332926
59.082381	70.647252	NaN	65.448572	-11.564871	NaN	-6.366191
65.705825	61.941585	NaN	54.502290	3.764239	NaN	11.203534
76.506461	49.384532	NaN	49.781334	27.121929	NaN	26.725127
59.422144	63.078451	NaN	66.151857	-3.656306	NaN	-6.729712
76.299281	56.845913	NaN	58.268393	19.453369	NaN	18.030888
72.545583	47.183537	NaN	47.822275	25.362045	NaN	24.723308
30.469784	53.255194	NaN	63.097910	-22.785410	NaN	-32.628126
75.292362	64.555931	NaN	66.765612	10.736431	NaN	8.526750
49.848453	47.279256	NaN	50.852985	2.569196	NaN	-1.004532
90.124671	64.354498	NaN	63.176493	25.770173	NaN	26.948178
58.944767	65.753150	NaN	65.179367	-6.808384	NaN	-6.234600
64.220775	68.843892	NaN	69.586181	-4.623117	NaN	-5.365406
20.776103	63.694889	NaN	65.713058	-42.918785	NaN	-44.936955
65.222475	70.046307	NaN	69.923619	-4.823832	NaN	-4.701145
65.892554	57.364756	NaN	56.958180	8.527797	NaN	8.934374
77.874599	74.191940	NaN	74.334540	3.682659	NaN	3.540059
54.958395	67.814600	NaN	64.271778	-12.856205	NaN	-9.313383
78.101509	60.842205	NaN	63.268932	17.259305	NaN	14.832577
61.901879	62.663122	NaN	61.644582	-0.761243	NaN	0.257297
79.286847	77.243073	NaN	77.163058	2.043774	NaN	2.123789
56.605932	61.570794	NaN	69.064961	-4.964863	NaN	-12.459030
65.785182	66.134600	NaN	66.154020	-0.349419	NaN	-0.368838
84.714976	65.302285	NaN	63.442656	19.412691	NaN	21.272320
71.228726	78.479696	NaN	74.389503	-7.250970	NaN	-3.160777
75.781714	55.639698	NaN	63.020958	20.142016	NaN	12.760756
53.343241	51.486599	NaN	49.328451	1.856642	NaN	4.014790
37.134948	58.778614	NaN	55.072728	-21.643666	NaN	-17.937779
59.687959	75.855230	NaN	75.299203	-16.167271	NaN	-15.611244
66.558035	74.926457	NaN	74.442195	-8.368421	NaN	-7.884160
68.067323	72.479565	NaN	71.023083	-4.412242	NaN	-2.955761
68.201657	64.114016	NaN	69.424506	4.087642	NaN	-1.222849
72.507545	76.123901	NaN	74.428333	-3.616356	NaN	-1.920788
71.139070	69.805414	NaN	67.346568	1.333655	NaN	3.792502
58.780596	57.640173	NaN	57.291851	1.140423	NaN	1.488745
81.340760	40.546719	NaN	46.002036	40.794041	NaN	35.338725
86.253627	51.968495	NaN	57.312263	34.285132	NaN	28.941364
69.327289	62.534083	NaN	61.985542	6.793206	NaN	7.341747
69.840604	64.564005	NaN	62.778743	5.276598	NaN	7.061861
43.477873	50.146699	NaN	47.916204	-6.668826	NaN	-4.438331
76.967321	72.347843	NaN	75.248498	4.619478	NaN	1.718822
70.158366	74.176500	NaN	78.344894	-4.018134	NaN	-8.186528
54.838135	59.290716	NaN	54.491775	-4.452581	NaN	0.346360
65.205811	72.495850	NaN	73.811537	-7.290039	NaN	-8.605726
63.894791	64.362638	NaN	67.626817	-0.467847	NaN	-3.732026
54.075544	48.325288	NaN	44.965947	5.750256	NaN	9.109597
79.281697	75.459755	NaN	75.887441	3.821941	NaN	3.394256
72.995677	73.712085	NaN	72.213093	-0.716408	NaN	0.782584
85.142564	56.728697	NaN	45.939160	28.413867	NaN	39.203404
42.379892	68.442702	NaN	67.728730	-26.062811	NaN	-25.348839
66.975530	71.773027	NaN	74.328860	-4.797497	NaN	-7.353330
55.408652	66.916837	NaN	62.825489	-11.508185	NaN	-7.416837
40.669151	55.798262	NaN	55.140876	-15.129111	NaN	-14.471725
65.503940	62.940451	NaN	59.152028	2.563489	NaN	6.351912
71.879990	49.485295	NaN	57.538929	22.394695	NaN	14.341060
78.511145	68.987222	NaN	70.232557	9.523923	NaN	8.278588
81.258993	58.201351	NaN	61.574772	23.057642	NaN	19.684221
56.124993	62.347267	NaN	61.162496	-6.222273	NaN	-5.037503
65.623383	46.869789	NaN	52.443260	18.753594	NaN	13.180123
66.192036	49.277261	NaN	59.031569	16.914775	NaN	7.160468
78.043151	68.725366	NaN	72.425122	9.317785	NaN	5.618029
63.550572	53.456723	NaN	52.949395	10.093849	NaN	10.601177
72.341783	77.764438	NaN	77.543188	-5.422654	NaN	-5.201405
60.487174	61.716712	NaN	63.383214	-1.229538	NaN	-2.896040
65.283530	59.813948	NaN	63.390067	5.469582	NaN	1.893463
65.633437	58.677906	NaN	59.858920	6.955530	NaN	5.774517
48.888460	55.667330	NaN	58.581953	-6.778870	NaN	-9.693493
64.215624	60.282639	NaN	65.120037	3.932985	NaN	-0.904413
76.674214	72.322033	NaN	71.332634	4.352181	NaN	5.341580
57.532082	56.286803	NaN	61.435095	1.245279	NaN	-3.903013
60.925262	59.584650	NaN	57.385557	1.340612	NaN	3.539705
77.660508	76.631727	NaN	74.451417	1.028781	NaN	3.209091
53.267290	75.207518	NaN	69.619905	-21.940228	NaN	-16.352615
65.039873	65.003030	NaN	63.441662	0.036843	NaN	1.598211
80.560311	78.954168	NaN	80.666808	1.606143	NaN	-0.106496
70.706925	73.869684	NaN	69.813305	-3.162759	NaN	0.893620
25.788857	62.771554	NaN	64.625285	-36.982697	NaN	-38.836428
44.411381	61.741166	NaN	60.394183	-17.329785	NaN	-15.982802
44.959899	78.828467	NaN	80.663300	-33.868568	NaN	-35.703401
59.157512	48.855144	NaN	58.191349	10.302368	NaN	0.966163
61.839923	74.926733	NaN	74.333504	-13.086810	NaN	-12.493581
78.903040	72.439118	NaN	71.384653	6.463921	NaN	7.518387
43.407671	59.935940	NaN	62.310684	-16.528269	NaN	-18.903013
73.006978	48.273342	NaN	54.087568	24.733637	NaN	18.919410
62.973461	73.125429	NaN	73.648618	-10.151968	NaN	-10.675156
65.509316	65.814877	NaN	72.496658	-0.305560	NaN	-6.987342
79.418803	60.359892	NaN	60.988339	19.058910	NaN	18.430464
54.438745	65.260370	NaN	65.884795	-10.821625	NaN	-11.446050
71.839688	70.369554	NaN	74.136860	1.470135	NaN	-2.297172
63.654542	59.918576	NaN	52.689934	3.735967	NaN	10.964609
45.357640	71.816432	NaN	74.176526	-26.458793	NaN	-28.818886
69.610632	81.024633	NaN	84.373713	-11.414002	NaN	-14.763081
66.549576	63.884439	NaN	59.468057	2.665137	NaN	7.081519
63.989801	71.373710	NaN	72.632363	-7.383910	NaN	-8.642562
68.598441	77.186718	NaN	75.352733	-8.588277	NaN	-6.754292
62.605502	75.514461	NaN	74.323287	-12.908959	NaN	-11.717785
68.673046	52.613757	NaN	55.934355	16.059288	NaN	12.738691
80.601806	78.555732	NaN	79.650600	2.046074	NaN	0.951207
68.309846	70.208784	NaN	64.944126	-1.898938	NaN	3.365720
14.350109	56.119490	NaN	63.640866	-41.769382	NaN	-49.290757
68.660903	71.261807	NaN	72.718712	-2.600904	NaN	-4.057809
62.903751	72.669243	NaN	72.972919	-9.765493	NaN	-10.069168
54.279082	59.709952	NaN	62.386417	-5.430869	NaN	-8.107334
59.686504	60.441395	NaN	61.699801	-0.754891	NaN	-2.013297
68.240203	69.866884	NaN	67.158792	-1.626681	NaN	1.081411
46.749200	64.573643	NaN	63.212802	-17.824442	NaN	-16.463602
71.657978	84.570031	NaN	84.421896	-12.912053	NaN	-12.763918
17.825407	45.995462	NaN	50.944790	-28.170056	NaN	-33.119384
64.205295	70.316005	NaN	70.601163	-6.110711	NaN	-6.395869
57.950549	65.250715	NaN	63.302020	-7.300166	NaN	-5.351471
65.630053	78.048394	NaN	79.063033	-12.418341	NaN	-13.432980
49.601962	66.398827	NaN	65.950868	-16.796866	NaN	-16.348906
75.835688	62.153077	NaN	60.395666	13.682611	NaN	15.440022
62.071556	64.938268	NaN	67.045811	-2.866713	NaN	-4.974255
73.235218	46.952136	NaN	42.904564	26.283082	NaN	30.330654
67.173873	43.029631	NaN	34.628627	24.144242	NaN	32.545246
79.908900	66.409239	NaN	64.418979	13.499661	NaN	15.489922
67.272327	65.912934	NaN	64.727879	1.359393	NaN	2.544448
74.572222	77.908788	NaN	77.568447	-3.336567	NaN	-2.996225
37.571143	65.369238	NaN	67.313130	-27.798094	NaN	-29.741987
73.674919	74.453865	NaN	75.089281	-0.778946	NaN	-1.414361
77.405281	27.118982	NaN	35.322582	50.286299	NaN	42.082698
36.404465	58.755272	NaN	59.028993	-22.350806	NaN	-22.624527
70.918984	47.677476	NaN	51.990309	23.241507	NaN	18.928675
80.501979	72.446421	NaN	68.097704	8.055558	NaN	12.404274
74.678602	72.136159	NaN	73.077612	2.542442	NaN	1.600990
82.028951	53.982101	NaN	58.476124	28.046850	NaN	23.552827
74.399861	62.653274	NaN	69.741475	11.746587	NaN	4.658386
48.576066	47.675725	NaN	51.208966	0.900341	NaN	-2.632900
86.935381	63.450914	NaN	59.431744	23.484468	NaN	27.503637
53.595193	71.333292	NaN	74.547017	-17.738099	NaN	-20.951824
72.527180	79.393430	NaN	79.121692	-6.866250	NaN	-6.594513
52.509880	44.686764	NaN	43.470977	7.823116	NaN	9.038903
90.755320	64.703137	NaN	68.009121	26.052183	NaN	22.746199
77.562808	73.160107	NaN	75.354089	4.402701	NaN	2.208719
60.687315	68.171715	NaN	66.461784	-7.484399	NaN	-5.774469
81.757309	71.115270	NaN	67.117344	10.642039	NaN	14.639966
86.241425	78.591054	NaN	73.918470	7.650371	NaN	12.322956
58.853344	69.991627	NaN	69.088968	-11.138282	NaN	-10.235624
76.112465	71.268795	NaN	74.004425	4.843671	NaN	2.108040
84.411310	82.125942	NaN	84.566720	2.285368	NaN	-0.155410
81.436586	39.514308	NaN	37.246983	41.922278	NaN	44.189602
75.280765	71.556558	NaN	68.527472	3.724206	NaN	6.753293
64.083557	64.827791	NaN	62.948277	-0.744234	NaN	1.135280
68.359729	84.244494	NaN	84.358214	-15.884765	NaN	-15.998485
68.741891	52.442646	NaN	52.200726	16.299246	NaN	16.541165
52.292796	68.469002	NaN	70.677233	-16.176206	NaN	-18.384438
88.675570	54.026256	NaN	54.431582	34.649314	NaN	34.243989
57.742258	67.866199	NaN	66.676240	-10.123941	NaN	-8.933982
48.393919	65.078691	NaN	67.915152	-16.684772	NaN	-19.521233
86.467181	62.427379	NaN	61.997258	24.039802	NaN	24.469922
44.572234	66.680713	NaN	67.514384	-22.108479	NaN	-22.942150
67.049569	52.170699	NaN	49.710580	14.878870	NaN	17.338989
82.028982	67.549045	NaN	65.905915	14.479936	NaN	16.123067
79.333143	71.548858	NaN	68.150076	7.784285	NaN	11.183067
53.734387	71.925808	NaN	67.167032	-18.191421	NaN	-13.432645
79.657283	65.566665	NaN	63.832873	14.090618	NaN	15.824410
81.366099	57.131435	NaN	50.783122	24.234664	NaN	30.582977
64.383559	54.434885	NaN	51.649672	9.948674	NaN	12.733887
80.478402	64.375496	NaN	69.362283	16.102906	NaN	11.116119
51.471357	53.720432	NaN	56.039665	-2.249075	NaN	-4.568308
75.532663	67.681213	NaN	68.034251	7.851449	NaN	7.498411
61.781897	72.290518	NaN	74.457794	-10.508621	NaN	-12.675897
69.376428	56.017793	NaN	55.148837	13.358635	NaN	14.227591
63.389962	44.883007	NaN	51.844663	18.506956	NaN	11.545299
72.082988	71.214564	NaN	74.938362	0.868424	NaN	-2.855374
82.810380	57.870181	NaN	57.826155	24.940199	NaN	24.984225
60.550694	73.679284	NaN	70.450017	-13.128590	NaN	-9.899323
35.319433	84.464226	NaN	83.600279	-49.144793	NaN	-48.280847
67.033826	64.160621	NaN	65.101324	2.873205	NaN	1.932502
72.761101	71.704908	NaN	71.455575	1.056193	NaN	1.305526
40.352406	45.236815	NaN	47.816707	-4.884409	NaN	-7.464301
79.155323	84.240968	NaN	83.509488	-5.085644	NaN	-4.354164
68.567978	68.222255	NaN	65.819190	0.345723	NaN	2.748788
83.591935	81.372937	NaN	81.979083	2.218998	NaN	1.612852
66.141604	61.063620	NaN	65.851593	5.077983	NaN	0.290011
80.897738	70.803306	NaN	73.589606	10.094432	NaN	7.308132
64.514023	72.996621	NaN	72.318773	-8.482598	NaN	-7.804750
70.230118	56.880336	NaN	55.639170	13.349781	NaN	14.590947
80.713815	72.927125	NaN	73.337936	7.786690	NaN	7.375879
71.276889	74.894614	NaN	76.948729	-3.617725	NaN	-5.671840
57.129467	71.177634	NaN	70.024403	-14.048167	NaN	-12.894936
60.270513	80.067192	NaN	83.045508	-19.796679	NaN	-22.774995
82.476736	71.472940	NaN	70.906402	11.003796	NaN	11.570334
63.387217	68.144965	NaN	69.459636	-4.757748	NaN	-6.072419
65.644207	69.305673	NaN	71.699028	-3.661466	NaN	-6.054821
17.507034	55.671215	NaN	60.948260	-38.164182	NaN	-43.441227
79.660236	48.787687	NaN	53.431574	30.872549	NaN	26.228662
79.977738	54.103669	NaN	51.525248	25.874069	NaN	28.452490
57.965987	59.674962	NaN	54.847206	-1.708975	NaN	3.118781
40.698586	67.805680	NaN	65.689383	-27.107093	NaN	-24.990797
77.562108	41.268409	NaN	37.277140	36.293699	NaN	40.284968
65.563774	65.436846	NaN	65.853690	0.126928	NaN	-0.289916
64.018392	58.371536	NaN	62.624110	5.646855	NaN	1.394281
42.182985	64.221849	NaN	62.986308	-22.038864	NaN	-20.803323
79.960759	75.741050	NaN	70.720464	4.219710	NaN	9.240295
73.453709	73.838885	NaN	75.024650	-0.385177	NaN	-1.570942
36.258519	79.935257	NaN	81.029411	-43.676738	NaN	-44.770892
81.150474	62.643139	NaN	63.775407	18.507335	NaN	17.375067
45.079381	74.951998	NaN	73.767377	-29.872617	NaN	-28.687996
83.623592	59.652704	NaN	60.233126	23.970888	NaN	23.390466
77.287749	61.414419	NaN	61.467273	15.873331	NaN	15.820476
62.581009	57.544807	NaN	54.436108	5.036202	NaN	8.144901
78.649547	67.565420	NaN	65.448810	11.084127	NaN	13.200738
65.372376	52.160541	NaN	62.796470	13.211835	NaN	2.575906
81.273300	68.531310	NaN	69.997357	12.741990	NaN	11.275943
61.437913	65.477210	NaN	61.806995	-4.039296	NaN	-0.369082
74.021964	71.808936	NaN	72.414382	2.213027	NaN	1.607581
78.951837	66.614818	NaN	68.061860	12.337019	NaN	10.889977
53.887772	50.115000	NaN	45.254969	3.772772	NaN	8.632803
24.932595	62.989277	NaN	64.798621	-38.056682	NaN	-39.866026
57.833782	60.947786	NaN	60.819571	-3.114004	NaN	-2.985789
57.850386	75.256804	NaN	74.474851	-17.406418	NaN	-16.624465
45.297179	75.002899	NaN	73.224600	-29.705720	NaN	-27.927421
54.373486	74.559443	NaN	74.352095	-20.185958	NaN	-19.978609
67.607303	73.321405	NaN	69.350609	-5.714102	NaN	-1.743306
60.807660	64.298550	NaN	65.626877	-3.490890	NaN	-4.819217
84.409526	60.598307	NaN	58.341245	23.811219	NaN	26.068281
75.846762	81.182285	NaN	77.942335	-5.335523	NaN	-2.095572
62.428896	81.841735	NaN	81.148403	-19.412839	NaN	-18.719507
51.409920	64.389264	NaN	65.118411	-12.979344	NaN	-13.708491
76.203336	73.095400	NaN	71.351212	3.107936	NaN	4.852123
26.465950	73.126931	NaN	73.401690	-46.660981	NaN	-46.935740
80.234467	70.568763	NaN	69.345701	9.665703	NaN	10.888766
78.142692	56.756405	NaN	57.215241	21.386287	NaN	20.927451
71.783470	72.683665	NaN	73.450670	-0.900196	NaN	-1.667200
72.582691	65.628555	NaN	64.726504	6.954136	NaN	7.856186
70.086213	78.518735	NaN	79.100254	-8.432522	NaN	-9.014041
76.651660	71.199729	NaN	67.942537	5.451931	NaN	8.709123
58.269265	56.399688	NaN	53.704015	1.869577	NaN	4.565249
61.586639	60.547775	NaN	57.852246	1.038865	NaN	3.734393
77.980900	75.242671	NaN	76.465096	2.738229	NaN	1.515804
70.231034	73.786879	NaN	73.213438	-3.555845	NaN	-2.982405
80.546061	80.019744	NaN	78.475970	0.526317	NaN	2.070090
75.125658	79.062980	NaN	78.362728	-3.937323	NaN	-3.237070
72.523726	63.800182	NaN	62.654452	8.723544	NaN	9.869275
49.171502	61.503034	NaN	68.062224	-12.331532	NaN	-18.890722
67.878965	80.227764	NaN	79.963459	-12.348799	NaN	-12.084493
68.903494	65.230357	NaN	62.994297	3.673138	NaN	5.909198
74.520304	61.420468	NaN	63.203886	13.099836	NaN	11.316418
71.057577	68.557119	NaN	70.237323	2.500459	NaN	0.820254
88.986724	80.400811	NaN	82.617593	8.585913	NaN	6.369131
83.261744	63.335277	NaN	63.281273	19.926467	NaN	19.980472
59.263609	78.596043	NaN	79.089284	-19.332434	NaN	-19.825674
76.530835	67.960529	NaN	71.782188	8.570306	NaN	4.748648
58.158326	61.268374	NaN	58.895979	-3.110048	NaN	-0.737653
64.564033	74.865482	NaN	80.303824	-10.301449	NaN	-15.739792
53.243422	65.579998	NaN	66.692094	-12.336576	NaN	-13.448672
85.622198	65.270373	NaN	62.914957	20.351825	NaN	22.707241
74.005259	70.128028	NaN	71.073359	3.877231	NaN	2.931899
69.757167	48.096478	NaN	43.774192	21.660689	NaN	25.982975
72.010188	68.469284	NaN	70.351482	3.540904	NaN	1.658706
89.374962	66.654439	NaN	69.852754	22.720523	NaN	19.522208
18.960711	60.146014	NaN	59.549628	-41.185303	NaN	-40.588917
52.982385	73.113655	NaN	68.806564	-20.131270	NaN	-15.824179
76.518790	68.128153	NaN	65.633542	8.390638	NaN	10.885249
57.264508	43.336778	NaN	48.824695	13.927730	NaN	8.439813
59.130018	60.900715	NaN	61.189473	-1.770697	NaN	-2.059455
69.875128	75.736398	NaN	74.829732	-5.861270	NaN	-4.954604
82.232890	69.154349	NaN	68.980493	13.078542	NaN	13.252398
67.114492	67.702886	NaN	63.336220	-0.588394	NaN	3.778272
80.747658	67.617172	NaN	71.516083	13.130486	NaN	9.231574
69.817327	56.427956	NaN	59.423441	13.389370	NaN	10.393886
34.670554	76.076768	NaN	74.268178	-41.406214	NaN	-39.597623
87.382860	69.568952	NaN	72.931604	17.813908	NaN	14.451256
31.085522	73.389872	NaN	76.844200	-42.304349	NaN	-45.758678
77.884617	73.694559	NaN	70.929905	4.190058	NaN	6.954712
80.442299	57.422774	NaN	58.177696	23.019525	NaN	22.264603
69.818317	63.517599	NaN	65.636404	6.300718	NaN	4.181913
54.173243	65.683188	NaN	63.044850	-11.509944	NaN	-8.871607
84.990806	78.370248	NaN	72.862621	6.620558	NaN	12.128185
61.794319	78.438477	NaN	79.398912	-16.644158	NaN	-17.604594
82.453555	54.340045	NaN	55.289711	28.113510	NaN	27.163844
72.620278	62.118619	NaN	55.670110	10.501659	NaN	16.950167
76.796194	53.307985	NaN	48.480676	23.488209	NaN	28.315518
72.513958	65.472731	NaN	65.755797	7.041227	NaN	6.758161
64.601630	57.119465	NaN	57.055067	7.482165	NaN	7.546563
73.429735	56.725859	NaN	61.073944	16.703876	NaN	12.355791
69.195634	51.732123	NaN	47.968304	17.463511	NaN	21.227330
59.600472	70.954790	NaN	74.688268	-11.354318	NaN	-15.087796
49.193246	47.478793	NaN	50.226562	1.714453	NaN	-1.033316
75.470542	80.217332	NaN	79.348190	-4.746790	NaN	-3.877649
72.434848	78.643130	NaN	76.177910	-6.208282	NaN	-3.743062
67.573572	71.896226	NaN	73.105640	-4.322654	NaN	-5.532068
72.312354	61.267498	NaN	63.168505	11.044855	NaN	9.143848
56.854127	58.787453	NaN	66.401245	-1.933326	NaN	-9.547118
61.462291	72.077453	NaN	72.825889	-10.615162	NaN	-11.363598
53.425375	60.118167	NaN	69.893484	-6.692792	NaN	-16.468110
78.274222	58.896488	NaN	59.520157	19.377734	NaN	18.754064
62.403839	63.072524	NaN	66.020474	-0.668685	NaN	-3.616635
79.999495	41.051835	NaN	36.793619	38.947660	NaN	43.205876
52.186969	45.794106	NaN	42.564815	6.392864	NaN	9.622155
42.889266	73.124936	NaN	73.564768	-30.235670	NaN	-30.675502
35.456094	61.876020	NaN	66.627365	-26.419926	NaN	-31.171271
73.093923	61.575832	NaN	63.396833	11.518091	NaN	9.697090
76.829586	56.873232	NaN	59.368479	19.956354	NaN	17.461107
52.673404	68.836916	NaN	68.799612	-16.163512	NaN	-16.126209
42.168265	63.872891	NaN	66.901952	-21.704626	NaN	-24.733687
61.282044	66.740574	NaN	67.724197	-5.458529	NaN	-6.442153
66.088043	60.799682	NaN	61.613281	5.288361	NaN	4.474763
67.759047	61.264820	NaN	62.301000	6.494226	NaN	5.458047
47.154086	59.782299	NaN	62.645450	-12.628213	NaN	-15.491364
78.266209	57.490319	NaN	59.364843	20.775891	NaN	18.901367
64.400331	67.935580	NaN	64.226338	-3.535249	NaN	0.173993
76.697303	62.437995	NaN	58.542915	14.259308	NaN	18.154388
61.521249	70.016095	NaN	70.023442	-8.494846	NaN	-8.502193
53.664969	68.372126	NaN	66.816397	-14.707156	NaN	-13.151428
73.955876	51.073857	NaN	60.473426	22.882019	NaN	13.482450
62.129052	62.812556	NaN	60.444867	-0.683504	NaN	1.684185
52.458572	65.709882	NaN	66.199991	-13.251310	NaN	-13.741418
48.641825	47.491620	NaN	51.126731	1.150205	NaN	-2.484905
64.776723	77.115680	NaN	78.104782	-12.338957	NaN	-13.328059
82.277520	58.476949	NaN	62.021062	23.800571	NaN	20.256458
70.865846	63.165827	NaN	63.094506	7.700019	NaN	7.771339
47.746081	68.169214	NaN	73.859106	-20.423133	NaN	-26.113025
69.408077	67.052566	NaN	69.439929	2.355511	NaN	-0.031852
80.033688	60.920281	NaN	58.308798	19.113407	NaN	21.724889
72.034021	71.482931	NaN	71.762349	0.551090	NaN	0.271672
75.149810	81.457044	NaN	83.293443	-6.307234	NaN	-8.143632
67.985554	74.388759	NaN	74.254165	-6.403205	NaN	-6.268611
79.072323	54.313172	NaN	55.190453	24.759151	NaN	23.881870
76.248194	67.265390	NaN	67.124511	8.982804	NaN	9.123683
61.002563	71.793714	NaN	71.048377	-10.791151	NaN	-10.045814
67.334080	58.655266	NaN	60.447969	8.678814	NaN	6.886111
45.251708	66.223142	NaN	64.756613	-20.971433	NaN	-19.504905
56.356810	65.973211	NaN	63.308559	-9.616401	NaN	-6.951749
52.755408	60.826625	NaN	58.390178	-8.071217	NaN	-5.634770
70.666516	68.725681	NaN	70.023593	1.940834	NaN	0.642923
72.679514	81.272311	NaN	78.473700	-8.592797	NaN	-5.794186
67.499301	75.534523	NaN	72.237907	-8.035223	NaN	-4.738606
76.159597	75.116283	NaN	76.071074	1.043313	NaN	0.088522
71.861363	41.827656	NaN	45.882604	30.033707	NaN	25.978759
67.540852	77.251028	NaN	78.936134	-9.710176	NaN	-11.395282
65.610311	76.946836	NaN	76.554506	-11.336525	NaN	-10.944196
79.759009	49.525432	NaN	61.661120	30.233577	NaN	18.097889
84.677058	29.345742	NaN	25.836264	55.331316	NaN	58.840793
67.913278	67.456628	NaN	66.570690	0.456650	NaN	1.342588
75.369706	71.837035	NaN	70.785586	3.532671	NaN	4.584119
25.315575	68.833083	NaN	65.866051	-43.517508	NaN	-40.550476
64.348624	62.985546	NaN	67.809619	1.363078	NaN	-3.460996
58.823246	77.362281	NaN	74.877778	-18.539036	NaN	-16.054532
64.571757	71.694023	NaN	72.907864	-7.122266	NaN	-8.336106
64.615753	64.308804	NaN	70.927250	0.306949	NaN	-6.311497
64.595707	85.373847	NaN	86.128580	-20.778141	NaN	-21.532873
74.836202	57.135632	NaN	51.868978	17.700570	NaN	22.967224
53.188815	64.419632	NaN	64.994365	-11.230817	NaN	-11.805550
79.894302	65.203078	NaN	68.536518	14.691224	NaN	11.357784
60.836210	79.104940	NaN	79.663495	-18.268730	NaN	-18.827285
79.300580	45.067539	NaN	52.138729	34.233041	NaN	27.161851
69.173614	65.244032	NaN	64.690766	3.929582	NaN	4.482848
42.261585	63.954812	NaN	68.001910	-21.693227	NaN	-25.740325
58.471638	59.067940	NaN	58.684614	-0.596302	NaN	-0.212975
62.689849	58.864967	NaN	61.343902	3.824882	NaN	1.345947
60.718212	69.135254	NaN	71.316767	-8.417042	NaN	-10.598555
25.531277	72.980606	NaN	75.055066	-47.449329	NaN	-49.523790
74.281794	72.897778	NaN	72.333402	1.384016	NaN	1.948392
64.514560	63.987832	NaN	60.328884	0.526728	NaN	4.185676
65.596202	77.447127	NaN	77.693429	-11.850925	NaN	-12.097227
23.045387	72.190289	NaN	71.394821	-49.144901	NaN	-48.349434
58.311829	62.024046	NaN	65.920531	-3.712216	NaN	-7.608702
70.116040	76.418348	NaN	72.319506	-6.302308	NaN	-2.203466
58.953509	68.487646	NaN	72.515272	-9.534137	NaN	-13.561763
68.551975	79.168714	NaN	78.304113	-10.616739	NaN	-9.752139
71.919979	68.984203	NaN	71.584313	2.935776	NaN	0.335665
77.964376	56.955067	NaN	56.580877	21.009309	NaN	21.383499
38.491072	57.376300	NaN	58.105264	-18.885228	NaN	-19.614192
69.679543	55.661685	NaN	55.595266	14.017858	NaN	14.084277
67.133747	52.232374	NaN	61.427942	14.901373	NaN	5.705805
82.333697	76.890591	NaN	78.146698	5.443106	NaN	4.186999
36.995860	58.849390	NaN	63.113749	-21.853530	NaN	-26.117889
83.619903	62.462158	NaN	63.628114	21.157745	NaN	19.991789
57.863793	78.290894	NaN	82.325797	-20.427100	NaN	-24.462004
59.030561	68.185393	NaN	67.376932	-9.154832	NaN	-8.346371
53.099711	64.599265	NaN	62.133591	-11.499554	NaN	-9.033880
58.058512	74.799206	NaN	73.708400	-16.740694	NaN	-15.649888
36.955343	76.729689	NaN	72.491921	-39.774347	NaN	-35.536578
60.209159	79.434074	NaN	77.306933	-19.224915	NaN	-17.097775
23.209463	67.196094	NaN	62.834962	-43.986631	NaN	-39.625499
65.872519	54.099731	NaN	56.821006	11.772788	NaN	9.051513
69.202710	61.183773	NaN	57.138560	8.018937	NaN	12.064150
80.218249	63.213551	NaN	60.264198	17.004698	NaN	19.954051
42.560377	60.535529	NaN	55.751757	-17.975152	NaN	-13.191380
75.018660	49.155421	NaN	46.008794	25.863239	NaN	29.009866
54.632315	71.677242	NaN	65.821225	-17.044927	NaN	-11.188910
57.323378	69.264909	NaN	68.619364	-11.941530	NaN	-11.295986
83.452001	44.833363	NaN	49.038441	38.618638	NaN	34.413560
72.616548	59.317222	NaN	50.662129	13.299326	NaN	21.954419
78.450390	50.422624	NaN	55.470747	28.027766	NaN	22.979642
67.046476	71.960942	NaN	71.495476	-4.914466	NaN	-4.449000
74.096458	69.884326	NaN	67.633709	4.212133	NaN	6.462750
17.886839	74.847703	NaN	77.925209	-56.960865	NaN	-60.038370
59.654777	72.560963	NaN	72.847433	-12.906186	NaN	-13.192656
82.270036	61.147687	NaN	66.903936	21.122349	NaN	15.366099
61.545938	70.778134	NaN	73.132222	-9.232196	NaN	-11.586284
46.036010	70.965680	NaN	73.177439	-24.929670	NaN	-27.141429
80.847304	78.289263	NaN	78.366239	2.558041	NaN	2.481065
57.263516	76.660751	NaN	72.825573	-19.397235	NaN	-15.562057
67.045430	69.014570	NaN	71.111267	-1.969140	NaN	-4.065837
68.539204	77.096733	NaN	72.929692	-8.557530	NaN	-4.390489
76.012089	80.015910	NaN	82.474302	-4.003822	NaN	-6.462213
25.464788	58.046360	NaN	59.058173	-32.581572	NaN	-33.593385
67.616572	72.297096	NaN	72.392203	-4.680524	NaN	-4.775631
63.117773	56.165473	NaN	61.083091	6.952300	NaN	2.034682
55.078288	68.065760	NaN	68.278453	-12.987472	NaN	-13.200165
68.546649	64.840602	NaN	68.401563	3.706047	NaN	0.145085
79.915384	57.829427	NaN	66.617400	22.085957	NaN	13.297983
67.366450	66.269239	NaN	70.711102	1.097211	NaN	-3.344651
72.091432	74.561210	NaN	74.325384	-2.469778	NaN	-2.233951
72.193310	77.726662	NaN	76.398465	-5.533352	NaN	-4.205155
77.983523	75.811950	NaN	71.975008	2.171573	NaN	6.008515
85.085888	56.766834	NaN	58.781480	28.319054	NaN	26.304408
51.938090	52.554851	NaN	56.964298	-0.616761	NaN	-5.026208
68.572559	72.148322	NaN	71.870919	-3.575764	NaN	-3.298360
70.680248	65.175410	NaN	65.106758	5.504838	NaN	5.573490
73.140818	67.535745	NaN	70.405445	5.605073	NaN	2.735373
80.315712	66.356046	NaN	65.896809	13.959666	NaN	14.418904
61.827730	75.292900	NaN	75.916651	-13.465170	NaN	-14.088920
78.338811	67.883680	NaN	71.811729	10.455131	NaN	6.527082
72.954430	66.561859	NaN	68.482670	6.392571	NaN	4.471759
74.614382	67.148760	NaN	64.359604	7.465622	NaN	10.254778
80.427162	61.482699	NaN	64.943000	18.944463	NaN	15.484162
77.018084	71.316510	NaN	72.087659	5.701574	NaN	4.930425
34.962251	70.607171	NaN	67.383964	-35.644920	NaN	-32.421713
66.723457	64.122318	NaN	66.707293	2.601139	NaN	0.016163
43.941244	73.917528	NaN	75.648677	-29.976283	NaN	-31.707433
69.888986	72.129198	NaN	73.781918	-2.240212	NaN	-3.892932
65.722431	58.373773	NaN	59.650695	7.348658	NaN	6.071736
81.810306	72.930587	NaN	74.504401	8.879719	NaN	7.305905
64.474810	58.250384	NaN	64.710420	6.224426	NaN	-0.235610
46.194900	75.460532	NaN	74.921548	-29.265632	NaN	-28.726648
65.650893	55.913459	NaN	53.843528	9.737434	NaN	11.807365
73.041131	47.250845	NaN	56.282179	25.790285	NaN	16.758952
57.171629	60.125967	NaN	64.276890	-2.954338	NaN	-7.105261
80.548443	78.679392	NaN	79.413946	1.869051	NaN	1.134497
46.548666	77.820184	NaN	80.374803	-31.271518	NaN	-33.826137
14.206620	77.271740	NaN	80.006605	-63.065120	NaN	-65.799985
70.784697	69.828424	NaN	75.704519	0.956273	NaN	-4.919823
79.185892	74.538220	NaN	77.129574	4.647672	NaN	2.056318
60.058502	67.618629	NaN	66.345085	-7.560127	NaN	-6.286582
73.081051	72.393647	NaN	69.633178	0.687404	NaN	3.447873
70.762417	70.774322	NaN	67.078148	-0.011905	NaN	3.684268
66.630515	25.648617	NaN	32.711239	40.981897	NaN	33.919276
62.542259	66.287198	NaN	70.531366	-3.744939	NaN	-7.989107
66.653172	59.601519	NaN	57.878538	7.051653	NaN	8.774634
83.427792	69.296710	NaN	64.173163	14.131083	NaN	19.254630
79.123644	62.646550	NaN	72.472841	16.477094	NaN	6.650802
64.405104	62.894076	NaN	63.620432	1.511029	NaN	0.784673
83.630531	62.737052	NaN	62.007510	20.893479	NaN	21.623021
77.855030	78.915944	NaN	76.221049	-1.060914	NaN	1.633980
60.797614	71.275201	NaN	70.982822	-10.477587	NaN	-10.185208
64.426686	71.250494	NaN	72.466753	-6.823809	NaN	-8.040067
74.476024	72.226874	NaN	71.854719	2.249150	NaN	2.621305
70.314415	58.614966	NaN	59.299189	11.699449	NaN	11.015226
73.560660	68.827669	NaN	69.393696	4.732990	NaN	4.166964
68.790211	70.633883	NaN	68.842714	-1.843672	NaN	-0.052503
78.373066	63.950587	NaN	66.247616	14.422478	NaN	12.125450
70.968577	64.542442	NaN	60.099337	6.426135	NaN	10.869240
46.598669	52.750838	NaN	58.798738	-6.152169	NaN	-12.200069
61.680760	50.298420	NaN	57.843187	11.382341	NaN	3.837573
80.804101	52.926392	NaN	55.407910	27.877709	NaN	25.396191
81.782004	65.731396	NaN	62.978536	16.050609	NaN	18.803469
75.545089	75.638923	NaN	74.079763	-0.093834	NaN	1.465326
62.639018	62.907835	NaN	62.207049	-0.268816	NaN	0.431969
71.123624	70.542627	NaN	74.231969	0.580997	NaN	-3.108345
46.707031	70.817213	NaN	73.044025	-24.110182	NaN	-26.336995
58.972410	69.018901	NaN	64.012081	-10.046492	NaN	-5.039672
73.525669	79.094015	NaN	77.542959	-5.568346	NaN	-4.017290
71.700533	62.236174	NaN	67.527298	9.464359	NaN	4.173235
74.293059	59.266040	NaN	53.843381	15.027020	NaN	20.449678
77.421040	75.803681	NaN	73.858270	1.617358	NaN	3.562769
71.401579	73.856543	NaN	70.981184	-2.454964	NaN	0.420395
59.951945	71.735714	NaN	73.187504	-11.783768	NaN	-13.235558
84.878390	76.678795	NaN	77.787438	8.199595	NaN	7.090952
53.747725	62.178518	NaN	65.579973	-8.430793	NaN	-11.832248
11.880207	85.049863	NaN	83.399777	-73.169656	NaN	-71.519570
43.203429	73.351800	NaN	77.099297	-30.148371	NaN	-33.895868
58.612141	68.153450	NaN	71.109278	-9.541309	NaN	-12.497137
74.237986	63.110643	NaN	68.318087	11.127343	NaN	5.919899
81.525972	79.456263	NaN	76.578746	2.069709	NaN	4.947227
60.185411	55.300884	NaN	61.372229	4.884527	NaN	-1.186818
67.384786	75.247626	NaN	76.436322	-7.862840	NaN	-9.051536
87.265544	53.253535	NaN	54.412608	34.012009	NaN	32.852937
67.016579	59.794540	NaN	60.437465	7.222039	NaN	6.579114
57.460099	64.859843	NaN	66.130790	-7.399745	NaN	-8.670692
59.494063	56.218852	NaN	56.841347	3.275212	NaN	2.652716
64.459907	65.204658	NaN	64.049640	-0.744751	NaN	0.410267
70.941587	64.888192	NaN	61.921920	6.053395	NaN	9.019666
76.962949	56.603092	NaN	50.203853	20.359857	NaN	26.759096
26.370811	62.285125	NaN	58.618361	-35.914314	NaN	-32.247550
67.466764	79.361790	NaN	79.337729	-11.895026	NaN	-11.870965
66.863901	60.693995	NaN	63.955311	6.169905	NaN	2.908590
77.061008	78.519005	NaN	79.770135	-1.457997	NaN	-2.709127
85.703968	66.301007	NaN	70.167993	19.402960	NaN	15.535975
78.118309	57.258372	NaN	56.698525	20.859937	NaN	21.419784
76.962891	82.705623	NaN	85.270862	-5.742732	NaN	-8.307971
27.190335	64.922008	NaN	68.566237	-37.731673	NaN	-41.375902
63.422090	59.665461	NaN	58.098172	3.756628	NaN	5.323917
58.743250	79.639183	NaN	80.755532	-20.895933	NaN	-22.012282
68.167611	67.123376	NaN	68.909180	1.044236	NaN	-0.741568
58.195897	48.105139	NaN	58.089153	10.090758	NaN	0.106744
45.949783	49.228106	NaN	51.035965	-3.278323	NaN	-5.086182
59.242208	65.881801	NaN	69.365477	-6.639593	NaN	-10.123270
71.854739	53.146103	NaN	54.141064	18.708636	NaN	17.713675
57.677614	62.717439	NaN	66.062687	-5.039825	NaN	-8.385073
55.150927	74.310795	NaN	70.442088	-19.159868	NaN	-15.291161
47.818570	69.547288	NaN	69.361518	-21.728717	NaN	-21.542948
88.784190	62.895855	NaN	67.887848	25.888335	NaN	20.896342
73.977226	78.731992	NaN	76.092240	-4.754766	NaN	-2.115013
66.522521	54.263109	NaN	62.759973	12.259412	NaN	3.762548
59.165432	64.568968	NaN	67.983041	-5.403536	NaN	-8.817610
65.125767	69.965226	NaN	68.814313	-4.839459	NaN	-3.688545
75.377997	51.322949	NaN	51.275150	24.055047	NaN	24.102847
61.302096	74.418482	NaN	68.156215	-13.116387	NaN	-6.854120
54.091300	67.177277	NaN	65.168015	-13.085978	NaN	-11.076715
66.504216	65.122815	NaN	60.786986	1.381400	NaN	5.717229
68.602607	44.970475	NaN	49.270922	23.632133	NaN	19.331685
24.897014	66.838626	NaN	65.214775	-41.941612	NaN	-40.317761
34.779228	65.052434	NaN	66.210570	-30.273206	NaN	-31.431342
59.152298	60.726551	NaN	64.114206	-1.574253	NaN	-4.961908
84.826132	78.588006	NaN	72.711624	6.238126	NaN	12.114508
56.984533	68.950533	NaN	66.106382	-11.966000	NaN	-9.121848
73.623135	50.590692	NaN	51.876244	23.032444	NaN	21.746892
68.623992	50.417474	NaN	52.602185	18.206518	NaN	16.021806
34.395465	65.724456	NaN	63.847085	-31.328991	NaN	-29.451620
36.141725	60.646041	NaN	55.845933	-24.504316	NaN	-19.704208
71.445814	77.055905	NaN	76.780243	-5.610092	NaN	-5.334429
40.564760	63.648933	NaN	67.397945	-23.084173	NaN	-26.833185
72.351079	57.064518	NaN	62.597775	15.286561	NaN	9.753304
75.798999	66.130800	NaN	68.709538	9.668199	NaN	7.089461
55.250652	69.640066	NaN	68.218924	-14.389414	NaN	-12.968272
78.732280	54.703885	NaN	53.945094	24.028395	NaN	24.787185
75.873576	48.374183	NaN	52.417208	27.499393	NaN	23.456368
61.885175	61.739035	NaN	65.848914	0.146140	NaN	-3.963738
60.951836	63.086246	NaN	60.449365	-2.134409	NaN	0.502471
62.389120	60.078656	NaN	58.304633	2.310463	NaN	4.084487
64.626117	51.657112	NaN	52.836346	12.969005	NaN	11.789770
73.616110	67.017679	NaN	68.394368	6.598431	NaN	5.221742
64.499366	53.806765	NaN	55.717876	10.692601	NaN	8.781490
76.772824	68.201306	NaN	67.807056	8.571518	NaN	8.965767
61.903645	61.210205	NaN	59.632809	0.693440	NaN	2.270836
55.943969	53.662260	NaN	54.847037	2.281708	NaN	1.096932
71.662563	55.458320	NaN	55.427915	16.204243	NaN	16.234648
76.090867	52.851931	NaN	50.042431	23.238936	NaN	26.048435
57.411310	45.566605	NaN	51.786122	11.844705	NaN	5.625188
52.669388	63.419768	NaN	60.650262	-10.750381	NaN	-7.980875
71.164331	65.561193	NaN	64.002810	5.603138	NaN	7.161521
72.629065	77.176896	NaN	76.406047	-4.547831	NaN	-3.776981
73.219184	66.128152	NaN	71.613458	7.091032	NaN	1.605726
74.901444	64.719115	NaN	67.867853	10.182329	NaN	7.033591
70.388497	74.953226	NaN	75.552853	-4.564729	NaN	-5.164356
30.177738	68.279042	NaN	67.513634	-38.101304	NaN	-37.335896
73.561033	69.467919	NaN	62.188073	4.093114	NaN	11.372960
75.085089	70.501030	NaN	72.963211	4.584060	NaN	2.121879
67.103971	51.693814	NaN	49.000493	15.410156	NaN	18.103478
59.876470	58.842149	NaN	65.162050	1.034321	NaN	-5.285580
47.222493	47.859907	NaN	42.419753	-0.637414	NaN	4.802740
49.073016	70.220647	NaN	68.810839	-21.147632	NaN	-19.737823
28.134148	61.358952	NaN	61.090445	-33.224804	NaN	-32.956297
60.721945	73.111733	NaN	70.834073	-12.389788	NaN	-10.112128
51.835304	61.942404	NaN	63.603983	-10.107100	NaN	-11.768679
74.155107	69.506234	NaN	67.468030	4.648873	NaN	6.687076
53.707820	79.593212	NaN	74.718469	-25.885392	NaN	-21.010649
69.733952	53.630819	NaN	45.933071	16.103133	NaN	23.800882
70.551191	70.865875	NaN	67.800924	-0.314684	NaN	2.750267
61.359727	66.850595	NaN	65.089873	-5.490868	NaN	-3.730146
53.156070	60.598856	NaN	64.335709	-7.442786	NaN	-11.179638
75.070893	79.522759	NaN	78.034896	-4.451866	NaN	-2.964003
56.868247	68.862227	NaN	70.244955	-11.993981	NaN	-13.376708
69.302264	74.756730	NaN	74.754670	-5.454466	NaN	-5.452406
77.150259	73.845741	NaN	73.237521	3.304518	NaN	3.912738
45.551627	66.886016	NaN	67.566910	-21.334389	NaN	-22.015283
82.987520	47.844911	NaN	54.388211	35.142608	NaN	28.599309
65.309004	68.327698	NaN	71.878247	-3.018695	NaN	-6.569243
75.699423	60.899657	NaN	59.223950	14.799767	NaN	16.475474
77.831399	73.357300	NaN	66.496285	4.474098	NaN	11.335114
74.933922	69.346246	NaN	64.628783	5.587676	NaN	10.305139
56.803171	55.250256	NaN	59.537031	1.552915	NaN	-2.733859
17.381756	59.837467	NaN	58.431751	-42.455711	NaN	-41.049995
66.198663	57.376501	NaN	54.302780	8.822162	NaN	11.895883
79.707826	72.084737	NaN	70.605226	7.623089	NaN	9.102600
71.656525	71.882703	NaN	68.855402	-0.226178	NaN	2.801123
79.034476	67.890379	NaN	65.064232	11.144097	NaN	13.970244
68.715763	62.245428	NaN	68.152585	6.470335	NaN	0.563178
55.014284	71.083111	NaN	70.194362	-16.068827	NaN	-15.180078
69.464317	68.319143	NaN	65.663217	1.145174	NaN	3.801100
66.922037	68.511381	NaN	66.970992	-1.589344	NaN	-0.048955
65.520686	75.504913	NaN	74.699534	-9.984227	NaN	-9.178848
77.421723	72.263347	NaN	69.707586	5.158376	NaN	7.714138
72.203032	53.451976	NaN	61.182215	18.751057	NaN	11.020818
76.757494	65.701941	NaN	64.370222	11.055553	NaN	12.387272
74.103821	73.207425	NaN	72.587341	0.896396	NaN	1.516480
80.084865	68.755923	NaN	66.509681	11.328942	NaN	13.575184
28.683509	72.272015	NaN	73.881694	-43.588506	NaN	-45.198185
83.842928	77.641741	NaN	70.229859	6.201187	NaN	13.613069
60.269430	68.810460	NaN	66.352537	-8.541030	NaN	-6.083106
77.234568	68.176741	NaN	68.139828	9.057826	NaN	9.094740
75.572868	80.190542	NaN	81.809920	-4.617674	NaN	-6.237052
48.981913	56.479765	NaN	52.236474	-7.497851	NaN	-3.254561
60.828417	64.928855	NaN	65.775312	-4.100438	NaN	-4.946896
59.221612	51.631076	NaN	45.327957	7.590536	NaN	13.893655
36.058519	84.374645	NaN	81.623700	-48.316126	NaN	-45.565181
59.681019	82.338121	NaN	82.156196	-22.657102	NaN	-22.475178
79.112277	66.191508	NaN	70.525127	12.920770	NaN	8.587151
44.827654	61.948354	NaN	60.234310	-17.120700	NaN	-15.406656
50.563912	67.971922	NaN	69.982609	-17.408010	NaN	-19.418698
64.854135	68.345755	NaN	71.862642	-3.491620	NaN	-7.008508
77.851744	70.937831	NaN	71.543293	6.913913	NaN	6.308450
75.390412	54.456856	NaN	55.854652	20.933556	NaN	19.535761
71.324952	44.519111	NaN	40.647740	26.805841	NaN	30.677212
51.304416	56.378413	NaN	57.550455	-5.073997	NaN	-6.246039
70.612727	75.898719	NaN	71.186380	-5.285992	NaN	-0.573653
74.954900	79.580428	NaN	83.205289	-4.625528	NaN	-8.250389
55.438941	51.416724	NaN	49.223583	4.022217	NaN	6.215359
68.828387	66.828517	NaN	64.443570	1.999871	NaN	4.384817
65.243291	65.216048	NaN	64.406230	0.027243	NaN	0.837062
77.405615	65.219642	NaN	66.995224	12.185973	NaN	10.410391
71.834033	62.966308	NaN	64.481227	8.867725	NaN	7.352806
70.183274	65.933046	NaN	64.635791	4.250228	NaN	5.547483
62.406289	71.349388	NaN	66.813263	-8.943098	NaN	-4.406973
83.061918	84.338207	NaN	82.648675	-1.276289	NaN	0.413243
64.943074	74.923635	NaN	74.911224	-9.980561	NaN	-9.968150
46.142513	70.091038	NaN	66.527867	-23.948525	NaN	-20.385354
28.317852	65.141456	NaN	66.606220	-36.823604	NaN	-38.288368
78.395921	72.854508	NaN	69.609653	5.541413	NaN	8.786267
56.866893	77.686775	NaN	78.700224	-20.819882	NaN	-21.833331
72.908170	77.351320	NaN	76.822709	-4.443150	NaN	-3.914539
84.491596	52.510207	NaN	63.826376	31.981389	NaN	20.665220
80.764882	82.390740	NaN	82.063073	-1.625858	NaN	-1.298191
71.013752	67.059192	NaN	71.696734	3.954560	NaN	-0.682982
70.016860	55.419095	NaN	55.482069	14.597765	NaN	14.534791
49.747627	81.914931	NaN	83.198511	-32.167304	NaN	-33.450884
55.980721	76.671229	NaN	77.082702	-20.690508	NaN	-21.101981
61.803573	56.773667	NaN	49.827605	5.029906	NaN	11.975967
81.382867	56.266115	NaN	57.294458	25.116751	NaN	24.088409
73.549983	65.023916	NaN	66.908232	8.526067	NaN	6.641751
66.716219	77.557847	NaN	78.489739	-10.841628	NaN	-11.773520
56.390415	75.112763	NaN	76.148262	-18.722348	NaN	-19.757847
27.446054	64.426225	NaN	62.284231	-36.980171	NaN	-34.838177
71.133563	65.861252	NaN	63.865429	5.272311	NaN	7.268135
27.266183	56.019202	NaN	59.508686	-28.753019	NaN	-32.242504
56.574903	60.293731	NaN	65.463583	-3.718828	NaN	-8.888680
51.340770	61.099672	NaN	62.946680	-9.758902	NaN	-11.605911
63.632047	58.268801	NaN	56.965163	5.363246	NaN	6.666884
65.415777	61.299189	NaN	63.669699	4.116588	NaN	1.746078
63.102628	55.730952	NaN	56.450098	7.371676	NaN	6.652531
68.304153	57.749345	NaN	58.472983	10.554809	NaN	9.831171
59.312109	52.236392	NaN	54.188022	7.075716	NaN	5.124087
66.340461	75.445858	NaN	76.864818	-9.105397	NaN	-10.524358
46.036105	61.457426	NaN	63.079936	-15.421320	NaN	-17.043831
60.374637	80.747658	NaN	78.318918	-20.373022	NaN	-17.944281
79.039528	76.606304	NaN	72.998399	2.433224	NaN	6.041129
63.818280	67.498210	NaN	70.031425	-3.679930	NaN	-6.213145
62.750560	60.267503	NaN	65.853074	2.483057	NaN	-3.102513
71.143610	64.606846	NaN	68.237313	6.536765	NaN	2.906297
67.527118	57.735079	NaN	54.843637	9.792040	NaN	12.683482
51.945930	69.845119	NaN	67.300217	-17.899189	NaN	-15.354287
77.293922	70.045658	NaN	68.410107	7.248264	NaN	8.883815
74.186025	69.417428	NaN	67.949398	4.768597	NaN	6.236627
70.679983	72.100614	NaN	70.494651	-1.420631	NaN	0.185332
62.872373	74.167395	NaN	71.772261	-11.295022	NaN	-8.899888
59.170341	60.013681	NaN	60.287317	-0.843339	NaN	-1.116976
13.865760	53.616242	NaN	58.122433	-39.750482	NaN	-44.256673
53.681702	73.378311	NaN	71.502241	-19.696609	NaN	-17.820539
67.823361	68.416771	NaN	66.097904	-0.593411	NaN	1.725456
85.252211	62.374483	NaN	66.816003	22.877728	NaN	18.436209
57.255833	63.655293	NaN	60.058508	-6.399460	NaN	-2.802675
81.342992	79.632497	NaN	79.472384	1.710494	NaN	1.870608
51.309821	62.993256	NaN	71.852568	-11.683435	NaN	-20.542747
66.547154	51.886428	NaN	58.714982	14.660726	NaN	7.832172
56.015316	58.056375	NaN	44.481620	-2.041058	NaN	11.533697
50.570888	63.074104	NaN	66.802895	-12.503216	NaN	-16.232006
64.081625	78.481706	NaN	78.738450	-14.400081	NaN	-14.656825
7.845318	69.306000	NaN	70.261402	-61.460682	NaN	-62.416084
73.365141	74.614373	NaN	74.792276	-1.249231	NaN	-1.427135
70.714756	50.690583	NaN	48.951523	20.024173	NaN	21.763233
67.427025	78.587089	NaN	76.268981	-11.160064	NaN	-8.841956
79.031366	52.599429	NaN	59.875640	26.431936	NaN	19.155726
68.615145	57.865656	NaN	56.721418	10.749488	NaN	11.893727
63.071368	61.125352	NaN	57.893207	1.946016	NaN	5.178161
69.085931	65.602947	NaN	69.966024	3.482984	NaN	-0.880093
67.036700	66.908976	NaN	64.354769	0.127725	NaN	2.681931
59.958310	69.414746	NaN	72.178137	-9.456436	NaN	-12.219827
61.149802	80.940857	NaN	79.291837	-19.791055	NaN	-18.142035
46.644920	74.785911	NaN	72.012524	-28.140991	NaN	-25.367604
45.985636	59.260452	NaN	59.133791	-13.274816	NaN	-13.148155
51.901424	77.989699	NaN	76.541703	-26.088275	NaN	-24.640279
48.053139	59.559387	NaN	59.196841	-11.506247	NaN	-11.143702
54.291355	74.084907	NaN	75.433849	-19.793552	NaN	-21.142494
86.218814	51.733941	NaN	52.760296	34.484873	NaN	33.458518
38.733749	75.780329	NaN	73.884652	-37.046580	NaN	-35.150902
77.975812	65.723462	NaN	67.175050	12.252350	NaN	10.800762
82.452989	75.860412	NaN	77.049969	6.592578	NaN	5.403021
69.034013	83.726640	NaN	83.234783	-14.692626	NaN	-14.200770
31.431140	46.206639	NaN	50.799262	-14.775498	NaN	-19.368122
51.628381	62.493345	NaN	72.188435	-10.864964	NaN	-20.560054
-1.737166	53.023115	NaN	52.734971	-54.760281	NaN	-54.472137
60.909522	71.025327	NaN	70.515180	-10.115805	NaN	-9.605658
74.045923	60.800162	NaN	57.712814	13.245761	NaN	16.333109
69.022350	57.783987	NaN	62.276682	11.238363	NaN	6.745668
85.503897	74.357765	NaN	72.038437	11.146132	NaN	13.465460
74.600482	62.211681	NaN	61.084380	12.388802	NaN	13.516102
73.126205	57.367752	NaN	57.532354	15.758453	NaN	15.593851
67.001898	76.941407	NaN	78.607653	-9.939508	NaN	-11.605755
65.891122	71.357782	NaN	70.657871	-5.466660	NaN	-4.766748
80.019605	72.818170	NaN	75.378101	7.201435	NaN	4.641504
73.564026	69.097729	NaN	68.871897	4.466297	NaN	4.692129
84.419516	69.542720	NaN	72.105180	14.876796	NaN	12.314336
72.470237	67.277590	NaN	63.592205	5.192646	NaN	8.878032
70.229717	72.968874	NaN	71.732057	-2.739157	NaN	-1.502340
72.822366	65.585440	NaN	67.214779	7.236926	NaN	5.607586
52.254626	74.375535	NaN	78.862567	-22.120909	NaN	-26.607941
50.928359	54.563167	NaN	48.610372	-3.634808	NaN	2.317987
62.265288	61.341394	NaN	56.042400	0.923894	NaN	6.222888
58.310769	58.327789	NaN	57.748330	-0.017020	NaN	0.562439
68.606934	43.392807	NaN	47.701890	25.214126	NaN	20.905043
61.578904	76.995352	NaN	76.473558	-15.416448	NaN	-14.894654
78.633061	65.377796	NaN	64.323178	13.255265	NaN	14.309883
81.625653	78.394262	NaN	76.318683	3.231391	NaN	5.306970
52.104663	73.847071	NaN	74.539264	-21.742408	NaN	-22.434601
60.138303	67.314576	NaN	66.225828	-7.176273	NaN	-6.087525
55.733319	78.476045	NaN	80.908661	-22.742725	NaN	-25.175342
76.030819	68.514557	NaN	64.681354	7.516262	NaN	11.349465
46.063373	66.672873	NaN	64.747227	-20.609500	NaN	-18.683854
65.353357	73.042162	NaN	72.441635	-7.688805	NaN	-7.088278
88.815208	60.931293	NaN	61.984211	27.883915	NaN	26.830997
54.534706	68.741649	NaN	71.863197	-14.206943	NaN	-17.328491
76.888875	66.340552	NaN	64.164884	10.548323	NaN	12.723990
54.999517	69.451311	NaN	67.014441	-14.451794	NaN	-12.014924
66.268941	65.617475	NaN	64.396794	0.651467	NaN	1.872147
64.416298	59.636985	NaN	60.799838	4.779312	NaN	3.616459
49.790698	43.291292	NaN	45.953189	6.499406	NaN	3.837509
55.773209	66.080177	NaN	70.528600	-10.306969	NaN	-14.755391
76.292720	62.702371	NaN	61.994570	13.590349	NaN	14.298150
75.165627	64.937001	NaN	68.507271	10.228626	NaN	6.658356
82.188437	76.732249	NaN	76.794097	5.456188	NaN	5.394339
62.191875	63.763253	NaN	61.541753	-1.571378	NaN	0.650123
69.155238	54.762668	NaN	53.154675	14.392571	NaN	16.000563
86.866621	68.697249	NaN	72.431678	18.169372	NaN	14.434943
34.765980	66.455378	NaN	66.426483	-31.689398	NaN	-31.660503
83.534597	68.319896	NaN	70.468137	15.214701	NaN	13.066460
83.609053	64.034251	NaN	66.206752	19.574802	NaN	17.402301
44.253558	73.409756	NaN	75.986916	-29.156198	NaN	-31.733358
75.870597	73.503481	NaN	74.044822	2.367116	NaN	1.825775
33.886878	54.764949	NaN	50.890338	-20.878071	NaN	-17.003460
67.978242	72.701264	NaN	73.670050	-4.723022	NaN	-5.691808
75.034179	73.755458	NaN	79.132862	1.278721	NaN	-4.098683
81.951783	66.799283	NaN	68.142095	15.152500	NaN	13.809688
78.649073	73.829121	NaN	75.586834	4.819952	NaN	3.062238
67.158109	54.219501	NaN	57.850271	12.938608	NaN	9.307838
52.271635	64.132063	NaN	64.157809	-11.860428	NaN	-11.886173
65.337047	43.502591	NaN	46.587066	21.834456	NaN	18.749981
35.718018	72.166145	NaN	67.600285	-36.448126	NaN	-31.882267
56.654748	54.449556	NaN	56.495636	2.205192	NaN	0.159112
68.310646	60.659996	NaN	61.756620	7.650649	NaN	6.554026
59.848469	60.539930	NaN	65.810105	-0.691461	NaN	-5.961636
67.911957	74.318942	NaN	76.632632	-6.406985	NaN	-8.720675
64.927604	67.213687	NaN	65.018971	-2.286083	NaN	-0.091366
59.687335	48.004651	NaN	40.180224	11.682683	NaN	19.507111
63.986912	66.002556	NaN	66.959548	-2.015644	NaN	-2.972636
69.320111	79.564927	NaN	80.649652	-10.244816	NaN	-11.329541
68.621936	68.240591	NaN	73.087872	0.381345	NaN	-4.465936
58.553154	75.231143	NaN	70.183009	-16.677989	NaN	-11.629854
79.518847	72.515951	NaN	74.876376	7.002896	NaN	4.642471
84.353589	72.305484	NaN	72.985304	12.048105	NaN	11.368285
64.581258	60.977933	NaN	54.397418	3.603325	NaN	10.183841
81.717596	72.067583	NaN	80.612177	9.650013	NaN	1.105420
76.364283	75.059505	NaN	74.181710	1.304778	NaN	2.182573
80.291889	49.077788	NaN	58.483598	31.214101	NaN	21.808292
52.507143	77.665761	NaN	78.896728	-25.158618	NaN	-26.389586
76.519453	78.678218	NaN	79.409196	-2.158765	NaN	-2.889743
68.666345	70.905148	NaN	71.545999	-2.238803	NaN	-2.879654
62.067233	64.023660	NaN	67.816557	-1.956427	NaN	-5.749324
69.537632	62.188040	NaN	64.976204	7.349591	NaN	4.561427
73.856892	57.088023	NaN	56.767559	16.768870	NaN	17.089334
62.333193	61.238710	NaN	62.591575	1.094483	NaN	-0.258382
