# Supplementary material for: Combined Influences of Model Choice, Data Quality, and Data Quantity When Estimating Population Trends
Source: PLoS One. 2015 Jul 15;10(7):e0132255. doi: 10.1371/journal.pone.0132255 (PMC4503393; doi:10.1371/journal.pone.0132255)
Supplement: S1 Dataset — Files are organized by model type and by the input lambda value. (ZIP) [file pone.0132255.s002.zip › Snail/sims_lambda_0_9/simulationOutput_0.9_0_0.3_0_15.xls]

Percent_Decline_True	Median_Percent_Decline_Matrix	Median_Percent_Decline_Matrix_stable	Median_Percent_Decline_Scalar	Difference_True_Matrix	Difference_True_Matrix_Stable	Difference_True_Scalar
58.274290	61.121481	NaN	60.161747	-2.847191	NaN	-1.887457
74.823405	72.567183	NaN	70.920452	2.256223	NaN	3.902954
67.300560	50.381929	NaN	55.418042	16.918631	NaN	11.882518
70.262799	60.962546	NaN	60.113624	9.300253	NaN	10.149175
67.140201	79.710727	NaN	76.894324	-12.570526	NaN	-9.754123
73.318562	62.335056	NaN	63.868494	10.983505	NaN	9.450068
56.522097	59.483373	NaN	60.521140	-2.961276	NaN	-3.999043
50.130853	29.770582	NaN	32.769969	20.360271	NaN	17.360884
74.389898	63.512335	NaN	66.005440	10.877563	NaN	8.384458
58.671235	46.478338	NaN	55.304727	12.192897	NaN	3.366508
88.898751	77.495098	NaN	78.263793	11.403653	NaN	10.634959
76.784210	75.320213	NaN	72.110815	1.463997	NaN	4.673395
77.624429	70.237443	NaN	64.509587	7.386986	NaN	13.114842
77.497223	65.717602	NaN	67.044554	11.779621	NaN	10.452669
81.132782	62.183671	NaN	69.119272	18.949111	NaN	12.013510
71.044006	64.951530	NaN	67.183199	6.092476	NaN	3.860808
74.407819	65.216307	NaN	65.570687	9.191511	NaN	8.837131
64.275075	75.245480	NaN	80.247626	-10.970405	NaN	-15.972551
72.451970	65.540752	NaN	63.625369	6.911217	NaN	8.826601
32.640685	33.377874	NaN	34.183257	-0.737189	NaN	-1.542571
54.374003	49.268115	NaN	49.011194	5.105888	NaN	5.362809
72.809501	62.847652	NaN	68.277164	9.961850	NaN	4.532338
73.386193	81.037990	NaN	80.991938	-7.651797	NaN	-7.605745
67.480289	68.789007	NaN	67.988496	-1.308718	NaN	-0.508207
80.873617	45.976792	NaN	49.549322	34.896825	NaN	31.324295
82.087608	75.813459	NaN	73.517595	6.274149	NaN	8.570013
64.498520	50.520901	NaN	54.677329	13.977619	NaN	9.821191
63.857712	72.185671	NaN	68.016790	-8.327959	NaN	-4.159078
71.771044	65.156727	NaN	72.324138	6.614317	NaN	-0.553094
75.994349	67.411979	NaN	63.820741	8.582370	NaN	12.173607
77.349653	56.228434	NaN	58.648964	21.121219	NaN	18.700689
46.258992	76.399801	NaN	74.844570	-30.140808	NaN	-28.585578
61.905734	77.294689	NaN	76.627221	-15.388955	NaN	-14.721487
70.048255	77.692085	NaN	75.457107	-7.643830	NaN	-5.408851
77.486915	45.062474	NaN	49.878918	32.424441	NaN	27.607997
18.955466	56.910487	NaN	58.875347	-37.955021	NaN	-39.919881
65.472623	81.402069	NaN	81.817961	-15.929447	NaN	-16.345338
80.696290	68.919923	NaN	66.098710	11.776368	NaN	14.597580
37.803930	62.284444	NaN	70.794507	-24.480515	NaN	-32.990578
62.008897	58.733800	NaN	60.707153	3.275098	NaN	1.301744
68.006035	74.085534	NaN	72.589211	-6.079499	NaN	-4.583176
63.877862	56.570430	NaN	60.706672	7.307432	NaN	3.171190
67.048337	64.330171	NaN	61.973530	2.718166	NaN	5.074807
81.157270	61.280106	NaN	64.381520	19.877163	NaN	16.775750
84.628198	53.538188	NaN	54.795850	31.090010	NaN	29.832348
66.584874	66.355343	NaN	67.344900	0.229531	NaN	-0.760025
60.552654	54.473839	NaN	56.341696	6.078815	NaN	4.210958
60.034793	56.161261	NaN	61.100104	3.873532	NaN	-1.065310
85.236636	66.896987	NaN	67.419291	18.339649	NaN	17.817345
65.914396	49.613928	NaN	52.788033	16.300468	NaN	13.126363
50.127261	67.691617	NaN	66.264076	-17.564356	NaN	-16.136816
85.873998	83.179338	NaN	86.789720	2.694660	NaN	-0.915722
44.627598	70.219664	NaN	69.564261	-25.592065	NaN	-24.936662
53.724353	71.489463	NaN	68.057594	-17.765111	NaN	-14.333241
74.747447	68.924250	NaN	65.906091	5.823197	NaN	8.841357
62.131697	54.108601	NaN	58.528292	8.023096	NaN	3.603405
59.173256	74.575693	NaN	74.184924	-15.402437	NaN	-15.011667
60.089698	77.366240	NaN	77.706040	-17.276542	NaN	-17.616342
76.062591	53.722013	NaN	55.478924	22.340578	NaN	20.583667
71.759617	78.168562	NaN	78.783678	-6.408946	NaN	-7.024061
50.578825	84.532494	NaN	83.097680	-33.953669	NaN	-32.518855
65.672359	66.332024	NaN	64.653795	-0.659665	NaN	1.018564
72.128600	36.339428	NaN	30.000648	35.789172	NaN	42.127952
85.914122	70.936212	NaN	67.986977	14.977910	NaN	17.927145
69.426681	75.340838	NaN	72.494686	-5.914157	NaN	-3.068005
72.099974	80.126667	NaN	85.216518	-8.026693	NaN	-13.116544
71.720252	62.420009	NaN	61.781571	9.300243	NaN	9.938681
43.789090	50.006649	NaN	49.905949	-6.217559	NaN	-6.116859
56.333539	51.942178	NaN	55.094362	4.391360	NaN	1.239177
69.209074	66.920245	NaN	62.476309	2.288829	NaN	6.732765
57.832994	57.739667	NaN	47.098515	0.093327	NaN	10.734479
75.525033	73.416263	NaN	66.879311	2.108770	NaN	8.645721
38.282963	68.557955	NaN	69.445966	-30.274993	NaN	-31.163003
56.315526	74.611521	NaN	75.510874	-18.295995	NaN	-19.195348
52.646063	76.990190	NaN	80.973114	-24.344126	NaN	-28.327051
84.798656	74.366611	NaN	76.945769	10.432045	NaN	7.852887
65.128879	71.429301	NaN	73.423561	-6.300422	NaN	-8.294683
73.081396	56.683572	NaN	56.446926	16.397825	NaN	16.634470
58.167161	43.890454	NaN	40.272344	14.276707	NaN	17.894818
72.708590	70.639410	NaN	73.958364	2.069180	NaN	-1.249774
32.926826	42.120969	NaN	44.610137	-9.194143	NaN	-11.683312
80.636210	74.768461	NaN	69.537673	5.867748	NaN	11.098537
51.928973	65.436609	NaN	66.929835	-13.507636	NaN	-15.000862
68.863536	67.830245	NaN	63.232497	1.033291	NaN	5.631039
66.773145	76.828525	NaN	79.398932	-10.055380	NaN	-12.625787
56.299249	68.059590	NaN	67.924414	-11.760342	NaN	-11.625165
74.817838	39.984864	NaN	51.611283	34.832974	NaN	23.206555
57.748884	62.582305	NaN	65.984674	-4.833421	NaN	-8.235790
67.982850	59.026076	NaN	54.231029	8.956773	NaN	13.751821
81.543714	48.982059	NaN	50.994772	32.561654	NaN	30.548941
61.515394	69.244883	NaN	69.111964	-7.729489	NaN	-7.596570
41.799735	75.589693	NaN	69.807555	-33.789958	NaN	-28.007820
72.784038	56.680108	NaN	59.173145	16.103930	NaN	13.610893
73.384592	68.379505	NaN	65.325085	5.005087	NaN	8.059508
68.076953	61.805491	NaN	63.939328	6.271461	NaN	4.137625
28.212647	71.627819	NaN	72.436057	-43.415172	NaN	-44.223410
66.303514	65.303434	NaN	64.845513	1.000080	NaN	1.458001
38.930400	81.627957	NaN	80.017079	-42.697557	NaN	-41.086679
51.553943	52.149989	NaN	54.469068	-0.596046	NaN	-2.915125
73.792593	60.942770	NaN	55.173805	12.849823	NaN	18.618788
61.715190	55.880417	NaN	59.314332	5.834774	NaN	2.400858
21.844838	54.257708	NaN	49.219834	-32.412870	NaN	-27.374996
60.730438	66.389591	NaN	68.216925	-5.659153	NaN	-7.486487
57.851663	72.409185	NaN	73.391795	-14.557522	NaN	-15.540133
76.419135	74.643638	NaN	65.293093	1.775497	NaN	11.126041
56.187554	69.482772	NaN	77.132603	-13.295218	NaN	-20.945049
60.296951	79.433446	NaN	76.616790	-19.136495	NaN	-16.319839
71.996063	73.408318	NaN	76.349471	-1.412255	NaN	-4.353408
62.134731	51.183526	NaN	56.972416	10.951205	NaN	5.162315
67.942206	82.816954	NaN	84.900678	-14.874748	NaN	-16.958472
71.626552	64.764031	NaN	60.613565	6.862521	NaN	11.012987
54.618712	40.502136	NaN	47.877005	14.116576	NaN	6.741707
86.487224	64.800683	NaN	68.401726	21.686541	NaN	18.085498
41.248826	63.555744	NaN	73.877842	-22.306918	NaN	-32.629016
49.984461	69.665937	NaN	71.336040	-19.681476	NaN	-21.351579
87.353514	60.352510	NaN	57.899352	27.001004	NaN	29.454162
76.499550	55.367884	NaN	53.424379	21.131666	NaN	23.075171
77.470325	69.778909	NaN	67.087521	7.691416	NaN	10.382803
55.438097	40.582095	NaN	49.627350	14.856002	NaN	5.810747
56.632926	82.323161	NaN	83.154368	-25.690235	NaN	-26.521442
57.852319	46.170698	NaN	51.243886	11.681621	NaN	6.608433
79.550789	59.218899	NaN	53.681942	20.331891	NaN	25.868847
33.734449	75.986224	NaN	76.359897	-42.251776	NaN	-42.625448
82.186475	44.592256	NaN	51.032586	37.594219	NaN	31.153889
28.901244	70.257116	NaN	66.120234	-41.355872	NaN	-37.218991
76.731685	63.713243	NaN	67.113307	13.018442	NaN	9.618378
70.143813	63.259036	NaN	66.929336	6.884776	NaN	3.214477
38.487628	58.711251	NaN	58.830026	-20.223622	NaN	-20.342397
72.790720	58.351799	NaN	66.488046	14.438921	NaN	6.302674
39.101271	37.329368	NaN	45.856419	1.771903	NaN	-6.755148
75.399426	46.146601	NaN	41.443298	29.252825	NaN	33.956128
72.024917	67.897125	NaN	71.232802	4.127792	NaN	0.792115
69.140959	70.670656	NaN	72.920738	-1.529697	NaN	-3.779779
66.157954	66.484607	NaN	67.742122	-0.326653	NaN	-1.584168
68.673326	48.734317	NaN	48.510637	19.939010	NaN	20.162689
48.837428	66.020935	NaN	64.334585	-17.183506	NaN	-15.497157
69.697286	75.453567	NaN	76.588823	-5.756281	NaN	-6.891537
56.619992	54.858001	NaN	47.215780	1.761991	NaN	9.404212
81.256695	69.632790	NaN	69.727702	11.623904	NaN	11.528993
73.134617	78.888088	NaN	79.321575	-5.753471	NaN	-6.186958
74.719279	59.916962	NaN	62.691720	14.802317	NaN	12.027559
60.038497	79.112831	NaN	79.284924	-19.074334	NaN	-19.246427
61.174530	69.598033	NaN	64.498796	-8.423504	NaN	-3.324266
45.484904	73.620993	NaN	78.058336	-28.136088	NaN	-32.573431
56.952241	62.567410	NaN	61.309115	-5.615169	NaN	-4.356874
46.414580	69.084651	NaN	68.765732	-22.670071	NaN	-22.351152
37.907384	69.708656	NaN	69.516387	-31.801273	NaN	-31.609003
62.231322	35.576416	NaN	37.482871	26.654906	NaN	24.748451
71.480216	59.441415	NaN	57.107800	12.038800	NaN	14.372416
66.802504	46.492216	NaN	52.698403	20.310287	NaN	14.104101
20.887936	67.439725	NaN	66.303660	-46.551789	NaN	-45.415724
76.272750	74.625870	NaN	78.592269	1.646880	NaN	-2.319519
60.220710	56.253994	NaN	62.241685	3.966716	NaN	-2.020975
82.006595	57.162160	NaN	64.294059	24.844435	NaN	17.712536
60.031626	75.958983	NaN	77.888046	-15.927357	NaN	-17.856420
63.659027	58.335829	NaN	62.850089	5.323198	NaN	0.808938
67.846110	40.178242	NaN	37.421172	27.667868	NaN	30.424939
66.678008	42.091653	NaN	46.979947	24.586355	NaN	19.698062
72.215058	39.883210	NaN	37.575320	32.331848	NaN	34.639738
53.834171	63.116509	NaN	65.391542	-9.282337	NaN	-11.557370
66.615046	70.091214	NaN	65.388655	-3.476169	NaN	1.226391
67.646640	80.755116	NaN	81.247938	-13.108477	NaN	-13.601299
77.080127	69.645430	NaN	69.252732	7.434697	NaN	7.827395
59.207786	79.046050	NaN	79.081674	-19.838264	NaN	-19.873889
65.439430	56.040844	NaN	59.377129	9.398586	NaN	6.062301
43.048722	60.836272	NaN	72.968628	-17.787550	NaN	-29.919906
77.863051	69.518869	NaN	69.502047	8.344181	NaN	8.361004
73.733201	71.606435	NaN	66.513399	2.126766	NaN	7.219802
56.009169	65.737425	NaN	73.931939	-9.728256	NaN	-17.922770
51.628378	64.751124	NaN	65.544825	-13.122746	NaN	-13.916447
71.377640	59.637287	NaN	51.696012	11.740354	NaN	19.681628
63.357986	76.992209	NaN	75.868037	-13.634224	NaN	-12.510052
81.078811	76.033426	NaN	76.950043	5.045386	NaN	4.128768
55.742067	64.549507	NaN	66.650567	-8.807440	NaN	-10.908500
24.095538	63.628720	NaN	63.074662	-39.533182	NaN	-38.979124
72.229171	63.438133	NaN	61.545280	8.791038	NaN	10.683892
30.112575	68.900029	NaN	65.286993	-38.787455	NaN	-35.174418
71.032527	66.628716	NaN	71.661042	4.403810	NaN	-0.628515
78.134968	69.139599	NaN	69.583147	8.995369	NaN	8.551820
67.776524	66.293274	NaN	66.202619	1.483249	NaN	1.573904
73.189777	68.997869	NaN	71.275696	4.191909	NaN	1.914081
77.772035	80.006386	NaN	77.393293	-2.234351	NaN	0.378742
35.195770	63.340302	NaN	68.207156	-28.144532	NaN	-33.011385
70.615979	75.806382	NaN	73.529792	-5.190402	NaN	-2.913813
74.715681	20.777411	NaN	29.361645	53.938270	NaN	45.354036
70.856925	70.628985	NaN	78.954895	0.227940	NaN	-8.097970
69.407535	60.952156	NaN	66.310405	8.455380	NaN	3.097130
67.802610	67.005523	NaN	58.815460	0.797087	NaN	8.987150
82.072333	57.940559	NaN	62.214506	24.131773	NaN	19.857827
69.781887	53.237212	NaN	46.493391	16.544675	NaN	23.288496
56.291168	65.402913	NaN	63.052715	-9.111745	NaN	-6.761547
66.099638	79.993655	NaN	77.285593	-13.894017	NaN	-11.185955
55.156619	60.434688	NaN	60.016434	-5.278069	NaN	-4.859815
85.041035	44.173106	NaN	51.023972	40.867929	NaN	34.017063
73.472206	85.043432	NaN	83.456089	-11.571226	NaN	-9.983882
64.767574	64.319414	NaN	64.640965	0.448160	NaN	0.126609
81.931929	78.376978	NaN	78.972785	3.554950	NaN	2.959143
76.490789	61.921117	NaN	58.851711	14.569673	NaN	17.639079
56.431766	51.336985	NaN	50.818885	5.094781	NaN	5.612881
70.994145	71.952038	NaN	67.403354	-0.957893	NaN	3.590791
74.660203	69.209015	NaN	67.696808	5.451188	NaN	6.963395
56.663273	72.308662	NaN	69.742905	-15.645389	NaN	-13.079632
50.523939	67.866316	NaN	60.208226	-17.342377	NaN	-9.684287
69.068970	83.605960	NaN	85.114104	-14.536990	NaN	-16.045134
53.468607	66.920182	NaN	66.373063	-13.451575	NaN	-12.904456
46.900909	71.075193	NaN	69.506907	-24.174283	NaN	-22.605997
77.919871	67.400500	NaN	64.437029	10.519371	NaN	13.482842
77.290878	31.532809	NaN	35.957808	45.758069	NaN	41.333071
52.297975	46.542254	NaN	52.844999	5.755722	NaN	-0.547024
77.997100	79.681160	NaN	77.584453	-1.684060	NaN	0.412647
61.047795	69.917675	NaN	67.565616	-8.869879	NaN	-6.517820
54.973764	78.842464	NaN	80.341447	-23.868700	NaN	-25.367683
53.107244	43.525813	NaN	50.140162	9.581431	NaN	2.967081
66.640342	73.799022	NaN	76.633067	-7.158680	NaN	-9.992725
45.971852	85.665261	NaN	85.354733	-39.693409	NaN	-39.382881
69.945700	69.674892	NaN	57.603938	0.270808	NaN	12.341762
67.681518	70.273890	NaN	66.017931	-2.592372	NaN	1.663587
81.930205	75.132421	NaN	72.129486	6.797783	NaN	9.800718
23.097853	79.876811	NaN	79.395497	-56.778957	NaN	-56.297644
87.132691	58.863177	NaN	61.645553	28.269513	NaN	25.487138
53.921389	74.034434	NaN	78.327478	-20.113045	NaN	-24.406089
87.378403	69.413749	NaN	66.689498	17.964655	NaN	20.688906
48.091154	68.850585	NaN	75.021141	-20.759431	NaN	-26.929986
60.537903	79.193631	NaN	82.416272	-18.655727	NaN	-21.878369
66.204155	80.440821	NaN	76.127121	-14.236666	NaN	-9.922966
62.704228	65.069214	NaN	70.632835	-2.364986	NaN	-7.928608
77.512510	77.911350	NaN	75.759625	-0.398840	NaN	1.752885
81.298278	64.319685	NaN	58.515842	16.978593	NaN	22.782436
69.789438	78.158649	NaN	76.796494	-8.369211	NaN	-7.007056
86.083851	44.362250	NaN	56.342495	41.721601	NaN	29.741355
64.442907	74.553197	NaN	70.652641	-10.110290	NaN	-6.209735
74.009320	67.993185	NaN	65.309646	6.016135	NaN	8.699674
79.002640	61.555658	NaN	58.893253	17.446981	NaN	20.109387
71.316805	64.003485	NaN	65.961452	7.313320	NaN	5.355353
59.459564	67.350946	NaN	71.263237	-7.891382	NaN	-11.803673
67.783774	71.434354	NaN	70.151528	-3.650580	NaN	-2.367754
70.532107	69.798645	NaN	66.287180	0.733462	NaN	4.244926
78.915464	56.849979	NaN	60.547604	22.065485	NaN	18.367861
76.179860	63.504256	NaN	64.469939	12.675605	NaN	11.709921
61.250248	78.856817	NaN	79.412117	-17.606569	NaN	-18.161868
65.429060	72.040410	NaN	71.720085	-6.611350	NaN	-6.291025
60.634454	80.491557	NaN	80.462235	-19.857102	NaN	-19.827781
70.280610	75.760085	NaN	80.336090	-5.479475	NaN	-10.055480
64.652730	55.151352	NaN	47.938526	9.501378	NaN	16.714204
64.499764	80.205024	NaN	80.309366	-15.705259	NaN	-15.809602
64.838595	81.458441	NaN	78.987671	-16.619846	NaN	-14.149077
70.976769	78.904420	NaN	76.571395	-7.927652	NaN	-5.594626
70.778358	79.104708	NaN	78.348139	-8.326349	NaN	-7.569780
57.960152	75.780284	NaN	80.195590	-17.820133	NaN	-22.235438
62.854639	74.583285	NaN	74.501496	-11.728646	NaN	-11.646857
72.628564	80.316805	NaN	75.304196	-7.688240	NaN	-2.675632
53.117383	76.527187	NaN	77.583206	-23.409803	NaN	-24.465822
84.270131	27.556943	NaN	34.598501	56.713188	NaN	49.671630
64.836134	59.957040	NaN	57.363806	4.879095	NaN	7.472329
55.674736	79.839676	NaN	81.193981	-24.164940	NaN	-25.519244
44.345222	83.506684	NaN	83.383453	-39.161462	NaN	-39.038231
52.780189	82.157694	NaN	79.921271	-29.377506	NaN	-27.141082
87.469094	70.426867	NaN	72.481438	17.042228	NaN	14.987656
30.450647	71.984923	NaN	74.232337	-41.534276	NaN	-43.781690
63.733863	70.112572	NaN	72.013954	-6.378709	NaN	-8.280090
62.790260	68.727345	NaN	65.397038	-5.937085	NaN	-2.606779
67.176157	76.851948	NaN	76.920460	-9.675791	NaN	-9.744302
72.368234	66.159324	NaN	59.575175	6.208911	NaN	12.793060
56.774607	40.090710	NaN	40.944757	16.683898	NaN	15.829851
71.015064	38.698001	NaN	46.661726	32.317063	NaN	24.353338
67.191691	65.661430	NaN	67.578878	1.530261	NaN	-0.387187
79.055126	60.321743	NaN	67.036761	18.733382	NaN	12.018364
68.577156	71.758249	NaN	72.576792	-3.181093	NaN	-3.999636
63.120415	67.967493	NaN	68.782544	-4.847078	NaN	-5.662129
69.698101	79.556058	NaN	79.985145	-9.857956	NaN	-10.287043
80.905449	67.919825	NaN	71.860263	12.985624	NaN	9.045186
76.260445	68.564179	NaN	68.778322	7.696266	NaN	7.482123
63.748144	71.366825	NaN	66.645449	-7.618680	NaN	-2.897304
53.797849	76.783861	NaN	71.945003	-22.986012	NaN	-18.147154
56.187256	82.166236	NaN	77.374150	-25.978981	NaN	-21.186894
60.961159	82.577162	NaN	85.007675	-21.616004	NaN	-24.046517
66.922873	54.001500	NaN	54.439302	12.921372	NaN	12.483571
79.167053	59.719946	NaN	61.130877	19.447107	NaN	18.036177
41.448722	30.310214	NaN	47.505104	11.138508	NaN	-6.056382
55.858148	63.406745	NaN	56.525014	-7.548598	NaN	-0.666866
81.056100	51.396829	NaN	63.217005	29.659271	NaN	17.839095
52.530184	80.233071	NaN	80.055766	-27.702887	NaN	-27.525582
43.517539	74.802653	NaN	68.806943	-31.285114	NaN	-25.289405
79.743690	69.369309	NaN	65.079980	10.374381	NaN	14.663710
86.761204	68.087537	NaN	68.776698	18.673667	NaN	17.984505
38.844114	53.923800	NaN	59.562922	-15.079686	NaN	-20.718808
75.823179	69.637938	NaN	73.317634	6.185241	NaN	2.505545
72.633193	52.699598	NaN	52.488390	19.933594	NaN	20.144803
77.760564	53.651178	NaN	50.169623	24.109386	NaN	27.590941
65.788950	57.373462	NaN	56.601043	8.415489	NaN	9.187908
69.188776	70.964314	NaN	69.784546	-1.775538	NaN	-0.595770
70.043090	68.222915	NaN	67.528530	1.820175	NaN	2.514560
79.514525	70.961540	NaN	67.393955	8.552985	NaN	12.120570
52.395859	53.010431	NaN	55.140295	-0.614572	NaN	-2.744436
54.735739	78.635482	NaN	80.238108	-23.899743	NaN	-25.502370
66.139010	71.107588	NaN	66.898692	-4.968578	NaN	-0.759682
66.093528	42.477848	NaN	52.732791	23.615680	NaN	13.360737
58.974836	79.331986	NaN	81.295046	-20.357149	NaN	-22.320210
60.766634	52.370879	NaN	53.479736	8.395755	NaN	7.286897
69.726109	72.873397	NaN	70.673425	-3.147288	NaN	-0.947316
66.320948	73.844483	NaN	69.390591	-7.523535	NaN	-3.069643
71.197482	65.825844	NaN	65.554761	5.371638	NaN	5.642721
87.344403	68.895971	NaN	65.991192	18.448432	NaN	21.353211
81.683378	59.064889	NaN	63.679590	22.618489	NaN	18.003788
47.009813	75.347903	NaN	71.424011	-28.338091	NaN	-24.414199
70.906190	71.013025	NaN	69.190145	-0.106835	NaN	1.716045
25.276588	72.828071	NaN	71.132886	-47.551483	NaN	-45.856298
46.215275	61.325667	NaN	50.639130	-15.110392	NaN	-4.423855
66.752690	67.573807	NaN	69.453371	-0.821117	NaN	-2.700680
42.080522	71.583192	NaN	70.468383	-29.502671	NaN	-28.387861
62.597049	77.709668	NaN	78.197749	-15.112619	NaN	-15.600700
61.892295	61.234412	NaN	63.912258	0.657883	NaN	-2.019962
56.500333	61.837815	NaN	66.604290	-5.337482	NaN	-10.103957
64.453882	83.437503	NaN	79.448072	-18.983621	NaN	-14.994190
70.737274	72.510262	NaN	68.538821	-1.772988	NaN	2.198453
74.912642	33.663530	NaN	33.083264	41.249112	NaN	41.829378
63.870110	79.006373	NaN	81.910340	-15.136262	NaN	-18.040230
75.646741	66.477950	NaN	64.515652	9.168791	NaN	11.131090
65.138739	69.492829	NaN	69.572824	-4.354090	NaN	-4.434085
79.753841	38.743847	NaN	52.489034	41.009994	NaN	27.264807
56.730681	71.484877	NaN	71.717651	-14.754196	NaN	-14.986971
72.528922	73.220374	NaN	67.480084	-0.691452	NaN	5.048838
78.039634	61.642987	NaN	71.968284	16.396647	NaN	6.071350
78.817068	58.479961	NaN	52.663175	20.337108	NaN	26.153893
48.687645	64.047421	NaN	67.683950	-15.359775	NaN	-18.996305
68.567166	63.227764	NaN	63.921365	5.339402	NaN	4.645801
66.441552	79.434071	NaN	84.483820	-12.992519	NaN	-18.042268
71.943791	71.584953	NaN	71.173433	0.358838	NaN	0.770358
69.006382	75.135036	NaN	73.856618	-6.128655	NaN	-4.850236
49.441800	62.386922	NaN	65.207133	-12.945121	NaN	-15.765333
68.453325	60.875126	NaN	66.946740	7.578199	NaN	1.506586
62.631496	52.447322	NaN	61.706088	10.184174	NaN	0.925408
72.745532	69.890238	NaN	75.216193	2.855294	NaN	-2.470661
43.151998	68.152868	NaN	67.248040	-25.000870	NaN	-24.096042
68.364320	36.213862	NaN	37.857298	32.150458	NaN	30.507021
72.030840	74.666403	NaN	73.545326	-2.635563	NaN	-1.514486
77.681338	76.055459	NaN	78.196962	1.625880	NaN	-0.515624
68.938347	64.146275	NaN	66.538428	4.792071	NaN	2.399919
82.341660	67.116156	NaN	65.575450	15.225504	NaN	16.766210
71.630133	69.571021	NaN	67.271449	2.059112	NaN	4.358685
70.286298	72.302041	NaN	71.274456	-2.015743	NaN	-0.988158
68.483070	52.925003	NaN	55.941790	15.558068	NaN	12.541280
67.388151	72.876852	NaN	72.081729	-5.488700	NaN	-4.693578
76.260205	44.625916	NaN	49.449254	31.634289	NaN	26.810951
56.201920	75.516315	NaN	75.286211	-19.314395	NaN	-19.084290
78.891371	60.846096	NaN	67.427696	18.045275	NaN	11.463675
79.402502	72.352955	NaN	72.151047	7.049547	NaN	7.251455
66.568411	68.031339	NaN	69.985378	-1.462928	NaN	-3.416967
62.034627	64.802829	NaN	70.173880	-2.768202	NaN	-8.139253
74.683262	59.514062	NaN	63.439007	15.169199	NaN	11.244255
54.504431	67.990454	NaN	60.396492	-13.486024	NaN	-5.892061
81.010629	52.528067	NaN	46.296545	28.482562	NaN	34.714084
68.041355	73.099702	NaN	72.045523	-5.058347	NaN	-4.004168
75.207844	71.414237	NaN	67.636149	3.793608	NaN	7.571695
62.681417	75.921114	NaN	71.732393	-13.239696	NaN	-9.050975
59.924043	73.954762	NaN	77.548056	-14.030719	NaN	-17.624013
52.304224	62.586009	NaN	70.176819	-10.281786	NaN	-17.872595
67.821835	47.953958	NaN	54.886942	19.867877	NaN	12.934893
81.902775	61.316374	NaN	60.043373	20.586401	NaN	21.859402
68.131235	72.935075	NaN	77.586481	-4.803840	NaN	-9.455246
32.366045	73.227204	NaN	73.883072	-40.861159	NaN	-41.517027
75.610397	62.493615	NaN	66.578589	13.116783	NaN	9.031808
70.300225	54.683827	NaN	51.166582	15.616398	NaN	19.133643
77.015662	52.214995	NaN	55.982864	24.800667	NaN	21.032799
73.133822	68.999879	NaN	66.778428	4.133942	NaN	6.355393
75.789728	73.487517	NaN	72.153190	2.302210	NaN	3.636538
74.325359	68.478064	NaN	73.865502	5.847295	NaN	0.459857
66.225852	67.853386	NaN	65.265899	-1.627535	NaN	0.959952
56.825269	72.910621	NaN	78.054164	-16.085352	NaN	-21.228895
75.579728	66.750614	NaN	71.819553	8.829114	NaN	3.760176
79.218608	71.373226	NaN	69.040533	7.845383	NaN	10.178075
70.906402	63.613586	NaN	61.007129	7.292815	NaN	9.899273
73.411278	57.177616	NaN	61.488190	16.233662	NaN	11.923088
68.043563	71.164189	NaN	66.758459	-3.120627	NaN	1.285103
66.447135	61.232641	NaN	64.985284	5.214494	NaN	1.461851
83.572975	75.347161	NaN	73.681908	8.225813	NaN	9.891067
54.338241	51.898306	NaN	51.858448	2.439935	NaN	2.479793
68.671205	48.086730	NaN	58.361138	20.584475	NaN	10.310067
72.556872	61.032925	NaN	62.066628	11.523947	NaN	10.490243
70.338391	49.433295	NaN	63.590568	20.905096	NaN	6.747823
69.923566	61.993578	NaN	67.736453	7.929988	NaN	2.187114
75.562848	66.991742	NaN	64.066060	8.571106	NaN	11.496788
73.843054	73.265859	NaN	75.564586	0.577195	NaN	-1.721532
81.927126	69.052126	NaN	72.685211	12.875000	NaN	9.241915
66.343882	74.489774	NaN	72.276976	-8.145892	NaN	-5.933095
56.509233	82.486182	NaN	83.399182	-25.976949	NaN	-26.889950
57.821069	81.458815	NaN	83.542830	-23.637746	NaN	-25.721761
61.066127	80.053740	NaN	79.979741	-18.987613	NaN	-18.913614
74.878327	76.077657	NaN	74.684222	-1.199330	NaN	0.194106
65.608405	46.733169	NaN	46.130748	18.875236	NaN	19.477657
65.641526	66.951955	NaN	65.876310	-1.310429	NaN	-0.234783
66.068855	76.261183	NaN	76.621616	-10.192328	NaN	-10.552761
82.111029	40.853231	NaN	43.612425	41.257798	NaN	38.498604
27.160006	65.929378	NaN	66.300800	-38.769372	NaN	-39.140794
71.047030	64.828774	NaN	63.858373	6.218257	NaN	7.188657
71.226489	51.610957	NaN	46.413566	19.615532	NaN	24.812922
75.674100	40.883222	NaN	35.587295	34.790878	NaN	40.086804
69.980241	58.755943	NaN	60.386170	11.224298	NaN	9.594071
74.483233	80.536525	NaN	83.752421	-6.053292	NaN	-9.269188
72.577778	55.412060	NaN	54.400489	17.165718	NaN	18.177289
60.614042	70.793899	NaN	70.273586	-10.179857	NaN	-9.659544
90.461388	75.791021	NaN	74.149088	14.670367	NaN	16.312300
55.960907	64.850169	NaN	59.698345	-8.889263	NaN	-3.737438
79.741449	64.110075	NaN	63.092131	15.631374	NaN	16.649317
36.927045	72.153109	NaN	70.034280	-35.226064	NaN	-33.107234
71.306034	69.368374	NaN	71.076814	1.937660	NaN	0.229221
75.110862	56.181244	NaN	44.551450	18.929619	NaN	30.559412
79.076453	55.439371	NaN	59.043022	23.637082	NaN	20.033431
54.448442	76.487215	NaN	76.128776	-22.038773	NaN	-21.680334
47.694318	63.652158	NaN	68.532531	-15.957840	NaN	-20.838213
75.192193	75.082552	NaN	74.419475	0.109641	NaN	0.772718
64.020450	58.238611	NaN	56.999317	5.781839	NaN	7.021134
45.690911	77.098922	NaN	77.963010	-31.408012	NaN	-32.272100
59.379656	70.725036	NaN	70.505487	-11.345381	NaN	-11.125832
64.798730	84.873822	NaN	84.495509	-20.075092	NaN	-19.696779
76.319156	85.185848	NaN	82.222982	-8.866693	NaN	-5.903827
73.658082	51.188615	NaN	55.850240	22.469468	NaN	17.807842
61.916719	65.260092	NaN	66.200662	-3.343373	NaN	-4.283943
67.699496	64.653082	NaN	67.190524	3.046414	NaN	0.508972
82.012815	27.562985	NaN	25.842689	54.449830	NaN	56.170126
73.631432	39.380073	NaN	48.364015	34.251360	NaN	25.267418
71.448223	57.926609	NaN	63.972331	13.521614	NaN	7.475892
47.648764	72.708105	NaN	68.577244	-25.059341	NaN	-20.928480
66.925956	58.151098	NaN	58.463256	8.774858	NaN	8.462700
69.496281	68.032267	NaN	68.795463	1.464014	NaN	0.700818
58.724496	60.752133	NaN	60.024612	-2.027637	NaN	-1.300116
65.033470	73.919007	NaN	73.072010	-8.885537	NaN	-8.038541
79.429756	58.983533	NaN	54.417035	20.446223	NaN	25.012721
74.586351	74.483955	NaN	76.508293	0.102396	NaN	-1.921943
58.923895	59.632704	NaN	54.946961	-0.708809	NaN	3.976933
56.291443	73.496436	NaN	67.833843	-17.204993	NaN	-11.542400
63.738762	61.033626	NaN	63.264781	2.705136	NaN	0.473981
72.422262	68.809420	NaN	68.159609	3.612842	NaN	4.262654
51.397719	64.853956	NaN	66.024178	-13.456237	NaN	-14.626459
68.449604	50.283881	NaN	58.805972	18.165723	NaN	9.643633
68.274393	69.312195	NaN	69.286600	-1.037802	NaN	-1.012208
60.959311	43.161610	NaN	58.191985	17.797701	NaN	2.767326
77.928290	60.762875	NaN	60.747688	17.165415	NaN	17.180602
77.028039	82.946075	NaN	85.000183	-5.918036	NaN	-7.972144
76.298801	53.436719	NaN	54.527004	22.862082	NaN	21.771797
62.451338	44.814993	NaN	31.749028	17.636346	NaN	30.702310
80.452499	72.644234	NaN	71.761558	7.808265	NaN	8.690941
68.919795	67.042110	NaN	60.863719	1.877685	NaN	8.056075
63.172511	68.674090	NaN	67.305745	-5.501579	NaN	-4.133234
63.639879	70.038322	NaN	69.132230	-6.398443	NaN	-5.492351
51.742313	75.625077	NaN	74.643583	-23.882763	NaN	-22.901270
45.280439	55.081510	NaN	62.281224	-9.801071	NaN	-17.000785
57.538511	65.481226	NaN	67.680035	-7.942715	NaN	-10.141524
63.387666	53.832075	NaN	57.320561	9.555591	NaN	6.067105
62.695712	60.474981	NaN	59.627284	2.220731	NaN	3.068428
79.807134	67.272728	NaN	63.178250	12.534406	NaN	16.628884
57.354806	31.253630	NaN	27.352306	26.101176	NaN	30.002500
59.959944	56.288933	NaN	60.544965	3.671011	NaN	-0.585021
76.937535	65.211641	NaN	64.690112	11.725894	NaN	12.247422
82.228015	51.316708	NaN	41.830261	30.911307	NaN	40.397754
57.419029	66.934581	NaN	69.304946	-9.515552	NaN	-11.885918
75.179923	66.507522	NaN	61.291099	8.672401	NaN	13.888824
60.460226	62.649126	NaN	73.187153	-2.188900	NaN	-12.726927
59.259593	38.601127	NaN	59.395115	20.658466	NaN	-0.135522
60.150262	62.364239	NaN	62.412735	-2.213977	NaN	-2.262472
81.129507	77.877937	NaN	76.918311	3.251569	NaN	4.211195
20.028733	74.526305	NaN	78.153893	-54.497572	NaN	-58.125160
52.391366	65.484563	NaN	64.520720	-13.093197	NaN	-12.129353
73.153897	84.880410	NaN	81.254221	-11.726513	NaN	-8.100324
68.941825	74.876813	NaN	76.888561	-5.934988	NaN	-7.946736
67.725663	56.446220	NaN	57.516893	11.279443	NaN	10.208770
62.413488	75.136285	NaN	70.827226	-12.722797	NaN	-8.413738
73.369764	85.136828	NaN	82.221193	-11.767063	NaN	-8.851428
58.163504	76.566695	NaN	74.308104	-18.403191	NaN	-16.144600
34.066750	81.030029	NaN	85.725905	-46.963279	NaN	-51.659155
71.697305	45.747457	NaN	40.566668	25.949848	NaN	31.130638
73.611172	71.203712	NaN	71.452856	2.407461	NaN	2.158316
69.402316	62.348082	NaN	61.272346	7.054234	NaN	8.129970
71.135008	65.554036	NaN	67.943396	5.580972	NaN	3.191613
60.140792	53.936928	NaN	58.713255	6.203864	NaN	1.427537
75.876218	64.197914	NaN	70.505752	11.678303	NaN	5.370466
71.567966	61.024053	NaN	65.228472	10.543912	NaN	6.339494
75.497991	58.215264	NaN	54.564018	17.282727	NaN	20.933973
74.172618	77.561233	NaN	75.082231	-3.388616	NaN	-0.909614
34.143556	49.363883	NaN	52.122274	-15.220328	NaN	-17.978719
78.297189	64.051409	NaN	72.679889	14.245780	NaN	5.617300
68.688209	74.325218	NaN	76.532609	-5.637009	NaN	-7.844399
77.632054	65.578919	NaN	68.347497	12.053135	NaN	9.284557
73.952416	73.486027	NaN	76.654956	0.466389	NaN	-2.702539
67.305680	59.179862	NaN	57.231919	8.125818	NaN	10.073761
66.446993	77.887977	NaN	73.328056	-11.440984	NaN	-6.881062
63.988872	65.125547	NaN	66.328385	-1.136675	NaN	-2.339513
67.288275	73.521798	NaN	76.740827	-6.233523	NaN	-9.452552
72.293015	71.425780	NaN	66.994049	0.867235	NaN	5.298966
74.270154	72.699470	NaN	73.488017	1.570684	NaN	0.782138
68.847254	66.339510	NaN	72.160297	2.507744	NaN	-3.313043
42.654709	55.704387	NaN	53.656166	-13.049677	NaN	-11.001457
70.268995	67.787303	NaN	70.081292	2.481692	NaN	0.187703
62.922081	64.144867	NaN	67.718308	-1.222786	NaN	-4.796227
46.210776	58.951881	NaN	68.064582	-12.741105	NaN	-21.853805
67.276250	49.381357	NaN	45.073555	17.894892	NaN	22.202694
75.636880	36.139771	NaN	38.373067	39.497110	NaN	37.263813
64.685486	68.378392	NaN	67.074348	-3.692906	NaN	-2.388861
80.064124	66.750867	NaN	70.000887	13.313257	NaN	10.063237
65.360205	29.596075	NaN	34.320018	35.764131	NaN	31.040187
65.127109	76.006622	NaN	76.941094	-10.879513	NaN	-11.813985
72.521929	73.267552	NaN	69.492005	-0.745623	NaN	3.029924
68.752770	37.185540	NaN	40.175015	31.567231	NaN	28.577755
69.173542	81.682302	NaN	78.055499	-12.508760	NaN	-8.881957
62.395294	70.779695	NaN	69.971058	-8.384401	NaN	-7.575764
50.860923	79.768445	NaN	80.274525	-28.907522	NaN	-29.413602
67.516303	67.795206	NaN	66.442114	-0.278903	NaN	1.074189
63.326125	59.142201	NaN	55.167531	4.183924	NaN	8.158594
64.927985	48.128532	NaN	53.667136	16.799454	NaN	11.260850
45.174071	53.724447	NaN	61.159483	-8.550376	NaN	-15.985412
46.475931	84.404211	NaN	83.093309	-37.928280	NaN	-36.617378
85.194100	63.775764	NaN	68.730684	21.418336	NaN	16.463415
69.883450	70.090654	NaN	72.196750	-0.207203	NaN	-2.313300
65.546274	43.464672	NaN	44.825129	22.081602	NaN	20.721145
17.565213	53.630233	NaN	50.437909	-36.065020	NaN	-32.872696
45.512519	37.939060	NaN	46.221163	7.573459	NaN	-0.708644
42.216899	72.671224	NaN	68.126102	-30.454325	NaN	-25.909202
73.372348	72.879590	NaN	72.306991	0.492758	NaN	1.065357
79.937230	77.516776	NaN	70.837521	2.420454	NaN	9.099709
64.907324	73.680288	NaN	75.178795	-8.772963	NaN	-10.271471
55.719480	72.818942	NaN	75.784130	-17.099462	NaN	-20.064650
68.614654	72.934318	NaN	68.404670	-4.319664	NaN	0.209983
78.516339	65.569073	NaN	59.914561	12.947266	NaN	18.601779
70.385626	53.023497	NaN	62.480506	17.362129	NaN	7.905120
59.738098	58.310928	NaN	69.870523	1.427170	NaN	-10.132426
63.849038	74.343240	NaN	78.918662	-10.494202	NaN	-15.069624
64.044532	63.828811	NaN	64.237275	0.215721	NaN	-0.192743
68.734554	70.335224	NaN	63.619152	-1.600670	NaN	5.115402
75.479981	66.351057	NaN	69.192027	9.128924	NaN	6.287954
78.188554	79.065887	NaN	78.365608	-0.877332	NaN	-0.177054
68.307692	85.704784	NaN	83.531903	-17.397093	NaN	-15.224211
65.127255	54.871445	NaN	47.771624	10.255810	NaN	17.355631
54.104584	67.877651	NaN	66.602132	-13.773067	NaN	-12.497548
68.567569	72.189235	NaN	75.264184	-3.621666	NaN	-6.696616
66.530461	69.822530	NaN	68.117550	-3.292069	NaN	-1.587090
33.138681	40.318473	NaN	37.483431	-7.179792	NaN	-4.344750
76.715651	67.673569	NaN	67.181155	9.042082	NaN	9.534496
75.136592	63.272308	NaN	64.712810	11.864285	NaN	10.423782
74.451548	72.919797	NaN	70.831850	1.531751	NaN	3.619698
54.268738	70.228944	NaN	70.791902	-15.960206	NaN	-16.523164
70.240106	77.631524	NaN	77.214140	-7.391418	NaN	-6.974034
66.128790	78.444474	NaN	79.337932	-12.315684	NaN	-13.209142
58.920217	58.328003	NaN	60.147084	0.592214	NaN	-1.226867
42.584184	71.205285	NaN	67.550816	-28.621101	NaN	-24.966632
69.638959	74.191902	NaN	75.749154	-4.552943	NaN	-6.110195
39.671535	58.861905	NaN	55.860016	-19.190369	NaN	-16.188481
64.170387	53.445351	NaN	50.547367	10.725036	NaN	13.623020
45.539418	73.186701	NaN	72.998143	-27.647284	NaN	-27.458725
61.084135	63.356639	NaN	64.802336	-2.272505	NaN	-3.718202
66.027047	71.795954	NaN	71.550681	-5.768907	NaN	-5.523633
57.315726	79.640878	NaN	77.970038	-22.325152	NaN	-20.654311
69.983581	46.580896	NaN	47.812730	23.402685	NaN	22.170851
68.553685	62.423623	NaN	62.487091	6.130062	NaN	6.066593
83.453146	78.159300	NaN	74.422661	5.293845	NaN	9.030485
87.898619	64.019332	NaN	67.900340	23.879287	NaN	19.998280
58.904222	49.477310	NaN	48.155972	9.426912	NaN	10.748251
80.852250	58.839618	NaN	53.466183	22.012633	NaN	27.386068
44.348677	73.503041	NaN	74.812594	-29.154364	NaN	-30.463917
21.594719	39.792620	NaN	35.546531	-18.197901	NaN	-13.951812
73.825161	61.499340	NaN	63.103003	12.325821	NaN	10.722159
46.195752	60.791001	NaN	62.305967	-14.595249	NaN	-16.110215
60.476561	56.849084	NaN	57.384013	3.627477	NaN	3.092548
70.251504	64.894938	NaN	68.987753	5.356566	NaN	1.263751
70.328550	59.510905	NaN	55.111966	10.817645	NaN	15.216585
64.278655	38.537637	NaN	36.640038	25.741017	NaN	27.638617
75.671802	71.077820	NaN	72.034630	4.593982	NaN	3.637172
46.973036	32.973360	NaN	31.516028	13.999676	NaN	15.457008
69.901456	36.644724	NaN	44.417338	33.256733	NaN	25.484118
76.968827	67.677279	NaN	68.095219	9.291548	NaN	8.873607
82.668785	72.668782	NaN	74.895062	10.000004	NaN	7.773724
86.587918	64.724619	NaN	65.093833	21.863298	NaN	21.494085
49.354975	61.042066	NaN	64.798032	-11.687091	NaN	-15.443057
84.722476	49.842076	NaN	53.915008	34.880400	NaN	30.807468
37.505824	71.072385	NaN	71.604278	-33.566561	NaN	-34.098454
56.334958	73.000242	NaN	68.129051	-16.665284	NaN	-11.794092
70.290302	79.241255	NaN	82.024152	-8.950953	NaN	-11.733850
54.970115	40.397674	NaN	33.090257	14.572441	NaN	21.879858
81.298847	52.275866	NaN	58.732425	29.022980	NaN	22.566422
75.324717	69.573159	NaN	67.194764	5.751558	NaN	8.129952
71.386691	31.837713	NaN	34.346477	39.548978	NaN	37.040213
56.653462	60.380046	NaN	63.760187	-3.726583	NaN	-7.106725
50.547850	68.556168	NaN	74.447295	-18.008319	NaN	-23.899445
64.025900	51.836983	NaN	55.207731	12.188916	NaN	8.818169
56.009470	75.712835	NaN	71.663809	-19.703365	NaN	-15.654339
75.726259	73.564395	NaN	74.720080	2.161864	NaN	1.006178
32.276611	75.389650	NaN	76.268192	-43.113039	NaN	-43.991581
74.958331	65.152514	NaN	68.306103	9.805817	NaN	6.652228
75.459146	59.849646	NaN	54.109720	15.609500	NaN	21.349425
39.562987	62.749121	NaN	66.245573	-23.186134	NaN	-26.682586
51.695159	75.565415	NaN	73.841451	-23.870256	NaN	-22.146293
76.627261	78.484277	NaN	79.354081	-1.857016	NaN	-2.726820
48.619572	65.988936	NaN	70.209091	-17.369364	NaN	-21.589519
79.524023	73.694691	NaN	69.412024	5.829332	NaN	10.111999
57.804442	46.308713	NaN	45.131178	11.495729	NaN	12.673265
68.298102	56.431968	NaN	54.215155	11.866135	NaN	14.082947
87.293669	62.951915	NaN	68.373771	24.341755	NaN	18.919899
69.780746	68.169296	NaN	70.660399	1.611450	NaN	-0.879653
64.024368	74.153069	NaN	71.493859	-10.128701	NaN	-7.469491
60.192479	83.856412	NaN	80.596470	-23.663933	NaN	-20.403990
75.010074	55.964612	NaN	57.272191	19.045462	NaN	17.737883
46.576282	64.547610	NaN	58.292923	-17.971329	NaN	-11.716641
84.650481	63.332064	NaN	67.794520	21.318417	NaN	16.855960
50.919539	70.201539	NaN	66.627331	-19.282000	NaN	-15.707792
61.536859	87.976825	NaN	88.125137	-26.439965	NaN	-26.588278
61.859344	57.129063	NaN	62.230504	4.730281	NaN	-0.371160
79.024916	62.666355	NaN	59.998722	16.358562	NaN	19.026195
76.000017	58.309825	NaN	59.900151	17.690193	NaN	16.099867
75.986598	29.486450	NaN	30.989756	46.500147	NaN	44.996841
67.029835	61.671009	NaN	67.863002	5.358826	NaN	-0.833167
59.309018	66.589097	NaN	74.960250	-7.280079	NaN	-15.651232
70.824415	63.115256	NaN	70.410922	7.709159	NaN	0.413493
52.647049	66.184726	NaN	68.340952	-13.537677	NaN	-15.693903
65.157891	39.705840	NaN	46.674333	25.452051	NaN	18.483558
34.240428	79.014381	NaN	83.368495	-44.773953	NaN	-49.128066
55.089744	63.459806	NaN	63.828162	-8.370061	NaN	-8.738418
64.367502	57.590111	NaN	59.453674	6.777391	NaN	4.913829
78.421637	54.054975	NaN	52.472949	24.366662	NaN	25.948688
59.512518	76.133268	NaN	75.674982	-16.620750	NaN	-16.162464
68.541575	77.870181	NaN	75.417179	-9.328606	NaN	-6.875604
83.893823	77.477398	NaN	73.801594	6.416425	NaN	10.092229
76.961372	45.924723	NaN	49.215900	31.036649	NaN	27.745471
65.568364	70.709623	NaN	72.725601	-5.141259	NaN	-7.157237
74.986868	58.843170	NaN	61.771855	16.143698	NaN	13.215013
83.923357	68.905261	NaN	64.390392	15.018096	NaN	19.532966
53.528791	53.050966	NaN	55.809670	0.477825	NaN	-2.280878
55.841026	71.689646	NaN	73.932066	-15.848619	NaN	-18.091040
65.166870	66.787088	NaN	68.285520	-1.620217	NaN	-3.118649
70.425895	62.300766	NaN	69.255543	8.125130	NaN	1.170353
55.616033	60.839665	NaN	62.503303	-5.223632	NaN	-6.887270
56.081687	45.390614	NaN	51.590761	10.691073	NaN	4.490926
58.826279	76.975536	NaN	75.700732	-18.149257	NaN	-16.874452
78.630637	59.241773	NaN	57.111445	19.388863	NaN	21.519192
72.366329	65.428564	NaN	66.638357	6.937765	NaN	5.727972
55.208242	46.935713	NaN	52.747491	8.272529	NaN	2.460751
68.598211	75.720600	NaN	69.866516	-7.122389	NaN	-1.268304
43.531617	74.652138	NaN	77.742618	-31.120521	NaN	-34.211000
71.186613	57.120276	NaN	59.611423	14.066337	NaN	11.575190
44.685148	73.034247	NaN	72.409206	-28.349099	NaN	-27.724058
84.212539	59.158143	NaN	55.364446	25.054396	NaN	28.848093
45.434408	75.283166	NaN	77.013117	-29.848758	NaN	-31.578709
77.614215	71.387294	NaN	76.879842	6.226921	NaN	0.734373
77.307692	69.384859	NaN	70.040217	7.922833	NaN	7.267475
69.416256	73.099229	NaN	72.139930	-3.682973	NaN	-2.723673
58.001098	68.139726	NaN	65.126348	-10.138628	NaN	-7.125250
51.541112	62.624603	NaN	68.029553	-11.083491	NaN	-16.488440
62.459676	67.744134	NaN	72.640445	-5.284459	NaN	-10.180769
78.421626	43.001522	NaN	41.370477	35.420103	NaN	37.051148
74.531157	55.834153	NaN	56.641387	18.697004	NaN	17.889770
54.314086	75.334815	NaN	78.766891	-21.020728	NaN	-24.452805
66.433073	76.660607	NaN	76.074920	-10.227534	NaN	-9.641847
79.117490	62.218626	NaN	70.422780	16.898864	NaN	8.694710
71.963131	66.973842	NaN	71.126293	4.989289	NaN	0.836838
76.797664	67.936825	NaN	66.407243	8.860839	NaN	10.390421
67.686960	70.885346	NaN	76.737732	-3.198386	NaN	-9.050771
70.339267	79.148747	NaN	74.687907	-8.809480	NaN	-4.348640
59.045049	73.238141	NaN	74.325654	-14.193092	NaN	-15.280606
77.649115	65.219398	NaN	64.757787	12.429717	NaN	12.891328
52.390834	68.061349	NaN	73.824797	-15.670515	NaN	-21.433963
49.459315	52.572254	NaN	45.917658	-3.112939	NaN	3.541657
84.764804	63.291083	NaN	69.276351	21.473721	NaN	15.488453
69.480667	47.230349	NaN	49.936296	22.250318	NaN	19.544371
61.982296	63.524737	NaN	62.713708	-1.542440	NaN	-0.731411
65.650974	68.108160	NaN	69.618085	-2.457186	NaN	-3.967112
37.818710	71.415188	NaN	65.766281	-33.596478	NaN	-27.947571
60.213037	62.587807	NaN	64.190568	-2.374770	NaN	-3.977531
75.701045	60.480861	NaN	61.996197	15.220184	NaN	13.704848
74.342221	55.795703	NaN	49.772700	18.546517	NaN	24.569521
55.077608	73.477264	NaN	71.872315	-18.399656	NaN	-16.794706
47.223453	47.999264	NaN	54.032739	-0.775810	NaN	-6.809285
78.403845	64.848509	NaN	69.499244	13.555336	NaN	8.904601
77.600606	47.034329	NaN	41.259704	30.566276	NaN	36.340902
33.017872	70.807115	NaN	68.730830	-37.789243	NaN	-35.712958
60.967628	58.872397	NaN	60.120388	2.095231	NaN	0.847240
63.210437	71.399078	NaN	69.330110	-8.188641	NaN	-6.119673
74.783367	75.811380	NaN	79.889102	-1.028012	NaN	-5.105735
44.249638	55.298973	NaN	56.274844	-11.049336	NaN	-12.025206
59.052757	72.676037	NaN	71.697509	-13.623280	NaN	-12.644751
63.154401	66.995098	NaN	75.282609	-3.840696	NaN	-12.128207
61.501333	78.628374	NaN	77.801995	-17.127040	NaN	-16.300662
85.717891	46.528486	NaN	45.703045	39.189406	NaN	40.014846
90.000405	48.372668	NaN	43.523988	41.627737	NaN	46.476418
70.147153	66.306961	NaN	63.744884	3.840193	NaN	6.402269
65.770840	75.019113	NaN	72.179611	-9.248273	NaN	-6.408770
60.891015	59.010521	NaN	62.371759	1.880493	NaN	-1.480744
74.889967	65.311512	NaN	65.376211	9.578455	NaN	9.513757
65.582091	51.740263	NaN	60.095097	13.841828	NaN	5.486994
73.943190	72.956758	NaN	71.333742	0.986432	NaN	2.609448
54.411063	58.625393	NaN	51.985958	-4.214329	NaN	2.425105
63.737919	57.891646	NaN	52.886371	5.846274	NaN	10.851549
69.215896	74.065218	NaN	75.052997	-4.849322	NaN	-5.837102
53.937277	51.237300	NaN	58.572618	2.699976	NaN	-4.635341
63.585328	71.596960	NaN	66.414866	-8.011633	NaN	-2.829539
77.295283	61.306203	NaN	57.278910	15.989080	NaN	20.016374
39.148132	65.990981	NaN	61.970453	-26.842849	NaN	-22.822321
53.912629	68.156812	NaN	73.846973	-14.244184	NaN	-19.934345
74.132781	66.643217	NaN	66.569075	7.489563	NaN	7.563706
74.020014	66.442762	NaN	57.399614	7.577252	NaN	16.620400
73.439911	64.984233	NaN	70.899917	8.455678	NaN	2.539994
77.080279	82.615385	NaN	79.959874	-5.535106	NaN	-2.879595
76.739601	79.950538	NaN	83.974072	-3.210937	NaN	-7.234472
60.768076	61.344176	NaN	64.392782	-0.576100	NaN	-3.624706
85.270095	58.822903	NaN	58.971802	26.447193	NaN	26.298293
63.306754	77.430719	NaN	75.998864	-14.123964	NaN	-12.692109
84.497898	48.978235	NaN	49.126959	35.519662	NaN	35.370939
46.517527	69.780977	NaN	69.876139	-23.263451	NaN	-23.358612
63.293664	70.009614	NaN	67.434082	-6.715951	NaN	-4.140418
79.811862	65.280525	NaN	64.907524	14.531336	NaN	14.904338
86.260031	39.897141	NaN	37.878454	46.362890	NaN	48.381577
61.485371	60.435845	NaN	66.463157	1.049526	NaN	-4.977786
41.468645	79.170767	NaN	74.743684	-37.702123	NaN	-33.275040
71.819513	79.143195	NaN	77.875177	-7.323682	NaN	-6.055664
78.184559	51.936629	NaN	53.956358	26.247930	NaN	24.228201
78.635735	71.709304	NaN	67.156297	6.926431	NaN	11.479437
61.051101	50.775688	NaN	52.159663	10.275413	NaN	8.891438
77.696003	54.454246	NaN	50.947216	23.241757	NaN	26.748787
75.491539	67.167343	NaN	68.899634	8.324195	NaN	6.591905
71.355046	61.319156	NaN	59.281157	10.035890	NaN	12.073889
56.356473	66.495299	NaN	67.019835	-10.138826	NaN	-10.663362
55.032498	79.929203	NaN	83.128602	-24.896706	NaN	-28.096104
74.176882	12.270862	NaN	8.144050	61.906020	NaN	66.032832
72.008087	65.255661	NaN	68.707612	6.752426	NaN	3.300475
75.069172	48.582102	NaN	57.460108	26.487070	NaN	17.609064
52.233879	60.815667	NaN	63.974661	-8.581788	NaN	-11.740782
83.641665	63.523641	NaN	61.987586	20.118024	NaN	21.654079
53.948505	74.059251	NaN	72.154408	-20.110746	NaN	-18.205903
68.114776	44.519028	NaN	48.362175	23.595748	NaN	19.752601
72.608327	77.863576	NaN	77.050452	-5.255249	NaN	-4.442125
74.530706	55.629638	NaN	53.297839	18.901068	NaN	21.232867
87.649355	84.103420	NaN	82.072938	3.545935	NaN	5.576417
70.618913	61.496582	NaN	61.056138	9.122332	NaN	9.562775
70.940255	66.828923	NaN	67.815450	4.111332	NaN	3.124805
64.460432	71.283239	NaN	70.224567	-6.822808	NaN	-5.764136
51.134400	50.684718	NaN	60.023848	0.449682	NaN	-8.889448
69.192708	41.646569	NaN	45.068597	27.546138	NaN	24.124111
58.328644	72.895911	NaN	70.054956	-14.567267	NaN	-11.726312
74.760526	58.414875	NaN	51.389848	16.345650	NaN	23.370678
46.126923	75.223029	NaN	77.848160	-29.096106	NaN	-31.721237
68.433297	61.094729	NaN	64.677716	7.338567	NaN	3.755580
68.282154	68.077244	NaN	67.232105	0.204910	NaN	1.050050
74.666680	71.246755	NaN	70.716356	3.419925	NaN	3.950325
74.140689	66.664181	NaN	63.910362	7.476508	NaN	10.230326
70.430788	75.425100	NaN	77.944557	-4.994312	NaN	-7.513769
63.342472	63.206153	NaN	69.813282	0.136319	NaN	-6.470810
41.554628	65.214510	NaN	67.884220	-23.659881	NaN	-26.329592
56.996324	65.285206	NaN	71.850543	-8.288881	NaN	-14.854218
51.283583	65.152210	NaN	57.280367	-13.868627	NaN	-5.996784
65.403282	66.779261	NaN	63.063600	-1.375979	NaN	2.339682
65.231385	56.895275	NaN	57.180244	8.336110	NaN	8.051141
87.016158	82.431673	NaN	81.037095	4.584485	NaN	5.979063
67.991930	74.516790	NaN	76.343688	-6.524860	NaN	-8.351758
80.699121	48.622149	NaN	52.185833	32.076972	NaN	28.513288
71.035586	61.791087	NaN	56.705978	9.244499	NaN	14.329608
54.803671	74.273997	NaN	78.109740	-19.470326	NaN	-23.306069
57.329962	77.576836	NaN	79.175437	-20.246874	NaN	-21.845475
76.666325	69.526061	NaN	68.720375	7.140264	NaN	7.945950
77.537628	81.139071	NaN	80.950359	-3.601443	NaN	-3.412731
80.157837	53.805545	NaN	47.162975	26.352292	NaN	32.994862
39.321292	76.405939	NaN	75.127233	-37.084646	NaN	-35.805941
76.045419	72.708700	NaN	75.954247	3.336719	NaN	0.091172
22.886902	69.150292	NaN	74.638250	-46.263390	NaN	-51.751348
72.440007	37.526751	NaN	34.941701	34.913256	NaN	37.498306
73.692705	61.781379	NaN	60.633794	11.911326	NaN	13.058911
68.124524	55.905810	NaN	53.708251	12.218714	NaN	14.416273
74.155272	60.826072	NaN	62.688407	13.329200	NaN	11.466865
62.592619	63.042496	NaN	64.057772	-0.449877	NaN	-1.465153
66.685388	60.092942	NaN	61.711239	6.592445	NaN	4.974149
78.741051	59.712397	NaN	62.424008	19.028653	NaN	16.317043
34.781647	58.926815	NaN	59.316547	-24.145168	NaN	-24.534900
82.723675	48.925729	NaN	64.371401	33.797946	NaN	18.352274
44.709756	68.523216	NaN	73.354455	-23.813460	NaN	-28.644699
79.029379	40.124546	NaN	57.478926	38.904833	NaN	21.550453
82.914462	78.010270	NaN	75.236666	4.904192	NaN	7.677796
79.947229	58.576696	NaN	65.483899	21.370533	NaN	14.463330
65.441851	68.505661	NaN	67.339344	-3.063811	NaN	-1.897493
89.258398	63.339955	NaN	72.145765	25.918443	NaN	17.112633
80.388377	69.856884	NaN	71.595764	10.531493	NaN	8.792612
68.346583	42.244040	NaN	49.796673	26.102543	NaN	18.549910
48.558030	55.262360	NaN	49.853488	-6.704330	NaN	-1.295458
31.709033	67.981107	NaN	74.455443	-36.272073	NaN	-42.746409
60.399030	61.888110	NaN	61.705833	-1.489080	NaN	-1.306803
76.424951	69.832376	NaN	72.098144	6.592576	NaN	4.326807
73.587692	77.317074	NaN	75.608720	-3.729382	NaN	-2.021028
94.428594	61.199914	NaN	64.609329	33.228680	NaN	29.819265
68.951512	64.018374	NaN	64.785409	4.933138	NaN	4.166103
81.007429	60.055870	NaN	58.116896	20.951558	NaN	22.890533
70.388470	76.311299	NaN	77.884637	-5.922829	NaN	-7.496167
68.113516	73.510617	NaN	74.161843	-5.397101	NaN	-6.048327
79.614322	58.833262	NaN	63.872656	20.781060	NaN	15.741665
67.211040	68.078971	NaN	72.100314	-0.867931	NaN	-4.889274
80.519598	77.875980	NaN	81.141636	2.643618	NaN	-0.622038
66.569573	73.017388	NaN	68.034611	-6.447816	NaN	-1.465039
78.505031	59.814298	NaN	60.494214	18.690733	NaN	18.010817
48.391961	49.549553	NaN	49.639575	-1.157592	NaN	-1.247614
78.549468	68.493476	NaN	72.751827	10.055992	NaN	5.797640
59.692953	38.695595	NaN	44.606286	20.997358	NaN	15.086667
51.531191	47.149471	NaN	49.190875	4.381720	NaN	2.340316
62.557585	65.957925	NaN	70.507604	-3.400340	NaN	-7.950019
77.766249	70.269948	NaN	69.974320	7.496301	NaN	7.791929
14.495803	77.338706	NaN	79.359968	-62.842903	NaN	-64.864165
62.111350	72.084104	NaN	67.252255	-9.972754	NaN	-5.140905
78.395187	39.486746	NaN	44.945489	38.908441	NaN	33.449698
64.442388	66.681303	NaN	62.565299	-2.238916	NaN	1.877088
67.387860	59.100595	NaN	58.675226	8.287264	NaN	8.712634
70.431198	72.455210	NaN	74.885343	-2.024011	NaN	-4.454145
64.956539	66.621401	NaN	65.777415	-1.664862	NaN	-0.820876
69.985579	56.966428	NaN	58.199316	13.019152	NaN	11.786263
59.949267	58.738684	NaN	68.391073	1.210583	NaN	-8.441806
74.250870	82.895487	NaN	80.263133	-8.644617	NaN	-6.012263
75.445444	61.512474	NaN	61.378953	13.932969	NaN	14.066491
73.358051	67.344457	NaN	76.930425	6.013594	NaN	-3.572373
66.592879	58.522168	NaN	62.830616	8.070712	NaN	3.762264
66.560914	53.898633	NaN	52.164114	12.662281	NaN	14.396801
34.378050	68.706241	NaN	67.501881	-34.328191	NaN	-33.123831
37.342764	79.947844	NaN	78.987261	-42.605080	NaN	-41.644497
81.765322	53.707295	NaN	50.052455	28.058027	NaN	31.712867
63.505920	65.788940	NaN	66.470477	-2.283020	NaN	-2.964557
66.551077	41.861470	NaN	39.193396	24.689607	NaN	27.357681
79.331690	56.334811	NaN	57.638854	22.996880	NaN	21.692836
76.135252	72.209363	NaN	72.181291	3.925889	NaN	3.953962
50.663289	70.414432	NaN	73.702508	-19.751142	NaN	-23.039219
37.254810	76.783425	NaN	73.604087	-39.528615	NaN	-36.349277
79.365947	78.009956	NaN	72.939650	1.355991	NaN	6.426298
59.238297	80.488352	NaN	75.699772	-21.250054	NaN	-16.461475
49.100196	58.637611	NaN	56.269619	-9.537415	NaN	-7.169423
65.576015	61.430267	NaN	61.431972	4.145749	NaN	4.144043
55.763339	67.708657	NaN	67.857430	-11.945318	NaN	-12.094091
72.010397	88.799897	NaN	88.386660	-16.789500	NaN	-16.376263
88.608264	51.548493	NaN	53.303622	37.059772	NaN	35.304642
72.271482	73.573109	NaN	72.686385	-1.301627	NaN	-0.414903
79.015120	67.452865	NaN	69.204932	11.562255	NaN	9.810189
41.791054	66.743801	NaN	61.320595	-24.952746	NaN	-19.529541
71.712381	67.462830	NaN	66.567287	4.249551	NaN	5.145094
76.920877	62.187715	NaN	59.113857	14.733162	NaN	17.807019
53.920082	72.214760	NaN	69.755820	-18.294678	NaN	-15.835738
73.144216	53.111230	NaN	42.902914	20.032986	NaN	30.241302
69.896699	32.159923	NaN	35.855928	37.736776	NaN	34.040771
75.348605	66.818405	NaN	66.818653	8.530200	NaN	8.529953
82.241040	74.964362	NaN	76.937369	7.276678	NaN	5.303671
71.061104	80.443037	NaN	81.404141	-9.381933	NaN	-10.343037
51.181388	76.646878	NaN	77.205030	-25.465490	NaN	-26.023642
51.020854	81.463746	NaN	85.836941	-30.442893	NaN	-34.816087
68.584309	59.632970	NaN	57.598731	8.951339	NaN	10.985578
54.328332	60.660432	NaN	61.055617	-6.332100	NaN	-6.727285
73.368375	68.185624	NaN	71.276815	5.182752	NaN	2.091560
79.443896	64.844735	NaN	62.260247	14.599162	NaN	17.183649
61.676248	73.305519	NaN	72.223585	-11.629271	NaN	-10.547337
67.697857	78.192084	NaN	76.217120	-10.494227	NaN	-8.519263
77.221444	64.089076	NaN	64.752747	13.132368	NaN	12.468697
68.487325	51.702545	NaN	53.131333	16.784779	NaN	15.355992
40.417885	12.368122	NaN	27.917849	28.049763	NaN	12.500036
57.685601	69.826563	NaN	72.936652	-12.140963	NaN	-15.251051
79.402488	53.453232	NaN	51.769746	25.949256	NaN	27.632742
58.425744	69.625718	NaN	71.180084	-11.199974	NaN	-12.754339
57.959810	53.529206	NaN	47.215526	4.430604	NaN	10.744284
70.759907	64.997683	NaN	67.851372	5.762224	NaN	2.908534
57.505537	59.144722	NaN	58.819550	-1.639185	NaN	-1.314013
67.016451	65.768070	NaN	65.692631	1.248380	NaN	1.323819
76.621877	30.665614	NaN	35.879905	45.956263	NaN	40.741972
45.153611	61.894103	NaN	65.469825	-16.740492	NaN	-20.316214
72.136548	68.572143	NaN	71.493046	3.564404	NaN	0.643501
79.398935	73.531902	NaN	71.695985	5.867032	NaN	7.702950
50.597623	81.897922	NaN	81.364259	-31.300299	NaN	-30.766637
60.358140	61.367268	NaN	64.705966	-1.009128	NaN	-4.347827
80.759276	77.207871	NaN	79.233605	3.551405	NaN	1.525671
70.871198	71.342949	NaN	72.304788	-0.471750	NaN	-1.433590
71.960033	59.200353	NaN	57.338208	12.759680	NaN	14.621825
31.510261	71.749850	NaN	69.025849	-40.239589	NaN	-37.515588
72.562633	70.741645	NaN	68.052546	1.820988	NaN	4.510087
60.744888	77.306503	NaN	78.432884	-16.561615	NaN	-17.687997
55.536796	73.779719	NaN	78.765314	-18.242923	NaN	-23.228518
63.158774	73.450302	NaN	71.971983	-10.291528	NaN	-8.813209
8.082954	70.918558	NaN	75.653118	-62.835604	NaN	-67.570164
70.683740	79.834041	NaN	78.277567	-9.150302	NaN	-7.593827
77.285063	82.071031	NaN	82.399802	-4.785968	NaN	-5.114740
68.933754	78.010333	NaN	75.815152	-9.076579	NaN	-6.881398
65.461120	62.813594	NaN	58.121586	2.647525	NaN	7.339533
65.139785	83.242449	NaN	85.379375	-18.102663	NaN	-20.239589
68.432588	69.221629	NaN	66.776906	-0.789041	NaN	1.655682
82.106753	80.167695	NaN	81.582128	1.939058	NaN	0.524625
53.393268	50.756139	NaN	48.199013	2.637129	NaN	5.194255
74.509362	40.110631	NaN	50.198777	34.398731	NaN	24.310585
81.926526	70.079163	NaN	69.211748	11.847363	NaN	12.714777
76.285514	55.037493	NaN	56.081571	21.248020	NaN	20.203943
74.677788	82.926779	NaN	86.075563	-8.248992	NaN	-11.397776
81.917035	52.100754	NaN	58.533348	29.816281	NaN	23.383687
75.906348	78.844447	NaN	78.525737	-2.938099	NaN	-2.619388
36.534561	82.768982	NaN	81.889219	-46.234421	NaN	-45.354658
52.223431	69.960040	NaN	71.479932	-17.736609	NaN	-19.256501
64.073318	72.252782	NaN	69.614197	-8.179464	NaN	-5.540879
60.792559	60.157853	NaN	56.809517	0.634705	NaN	3.983042
75.510744	64.121609	NaN	55.196739	11.389135	NaN	20.314005
64.041272	65.710055	NaN	60.594940	-1.668783	NaN	3.446332
86.657917	62.505960	NaN	63.985905	24.151957	NaN	22.672011
70.194379	83.590316	NaN	81.192372	-13.395937	NaN	-10.997993
76.211206	51.476673	NaN	48.549315	24.734534	NaN	27.661892
52.969061	81.098901	NaN	82.924032	-28.129840	NaN	-29.954971
69.714024	66.085851	NaN	70.453311	3.628173	NaN	-0.739287
62.871236	62.346770	NaN	66.852263	0.524466	NaN	-3.981027
78.926275	63.416616	NaN	59.283478	15.509659	NaN	19.642797
76.742515	56.693915	NaN	58.035559	20.048600	NaN	18.706956
65.008046	72.683795	NaN	70.155794	-7.675749	NaN	-5.147748
64.658902	61.035022	NaN	63.024949	3.623880	NaN	1.633953
72.471101	56.961490	NaN	61.398300	15.509611	NaN	11.072800
64.073311	78.847858	NaN	77.393835	-14.774546	NaN	-13.320524
60.904536	78.155331	NaN	79.264806	-17.250795	NaN	-18.360270
50.672476	71.996562	NaN	70.427786	-21.324087	NaN	-19.755310
85.921304	75.076369	NaN	73.066556	10.844934	NaN	12.854748
26.342395	70.804469	NaN	74.008212	-44.462074	NaN	-47.665818
61.920778	70.669029	NaN	78.256725	-8.748250	NaN	-16.335947
35.408253	65.722251	NaN	64.369913	-30.313998	NaN	-28.961661
75.262979	54.299492	NaN	51.946789	20.963488	NaN	23.316190
53.815425	69.075680	NaN	69.451553	-15.260255	NaN	-15.636129
48.947461	74.177311	NaN	75.127701	-25.229850	NaN	-26.180240
69.229082	65.743920	NaN	63.521530	3.485162	NaN	5.707552
60.703003	66.475256	NaN	59.253187	-5.772253	NaN	1.449816
74.630934	74.730401	NaN	73.185830	-0.099468	NaN	1.445104
29.467325	62.101044	NaN	65.351436	-32.633718	NaN	-35.884111
65.931773	73.141539	NaN	71.503565	-7.209766	NaN	-5.571791
68.510830	57.142625	NaN	61.937615	11.368205	NaN	6.573215
35.766371	22.515340	NaN	18.810345	13.251031	NaN	16.956026
-6.267697	63.001576	NaN	64.242869	-69.269273	NaN	-70.510567
60.104290	64.885278	NaN	66.301458	-4.780988	NaN	-6.197169
76.366556	70.316847	NaN	71.600035	6.049710	NaN	4.766522
72.996271	59.626030	NaN	60.308325	13.370242	NaN	12.687947
59.287939	50.463224	NaN	66.198797	8.824715	NaN	-6.910858
82.584492	69.004717	NaN	68.494546	13.579775	NaN	14.089946
83.857271	61.699700	NaN	64.744688	22.157571	NaN	19.112583
57.451349	72.042864	NaN	70.168028	-14.591515	NaN	-12.716679
61.536884	80.317726	NaN	80.191649	-18.780842	NaN	-18.654765
54.379263	77.862589	NaN	79.360565	-23.483326	NaN	-24.981302
63.502883	67.019977	NaN	63.652658	-3.517094	NaN	-0.149776
88.755026	70.491901	NaN	66.874998	18.263125	NaN	21.880028
46.053128	84.502801	NaN	84.836631	-38.449674	NaN	-38.783503
35.113564	74.327650	NaN	69.773164	-39.214085	NaN	-34.659599
56.302790	67.820644	NaN	66.833658	-11.517855	NaN	-10.530868
68.621916	64.194273	NaN	59.036293	4.427643	NaN	9.585622
79.929739	60.496959	NaN	62.922859	19.432780	NaN	17.006879
75.196654	72.964423	NaN	64.328559	2.232230	NaN	10.868094
59.038877	67.299523	NaN	64.392394	-8.260646	NaN	-5.353518
66.215401	66.618266	NaN	61.034877	-0.402865	NaN	5.180524
76.882214	35.182374	NaN	40.274424	41.699840	NaN	36.607790
57.457942	62.917279	NaN	63.598379	-5.459338	NaN	-6.140437
71.845664	69.450230	NaN	71.869592	2.395434	NaN	-0.023927
49.217120	66.314345	NaN	73.207806	-17.097225	NaN	-23.990686
77.071827	82.117856	NaN	82.503770	-5.046029	NaN	-5.431943
82.635635	77.590057	NaN	79.855341	5.045578	NaN	2.780294
65.013559	55.534695	NaN	56.618531	9.478863	NaN	8.395028
58.898622	35.372393	NaN	31.492693	23.526229	NaN	27.405928
70.242297	61.170533	NaN	67.293913	9.071764	NaN	2.948384
65.440150	73.615239	NaN	71.869985	-8.175089	NaN	-6.429835
71.428499	45.276066	NaN	54.131565	26.152433	NaN	17.296934
73.489697	80.128321	NaN	81.887277	-6.638623	NaN	-8.397580
81.326003	67.319503	NaN	76.106927	14.006500	NaN	5.219077
77.957614	69.543437	NaN	63.581126	8.414177	NaN	14.376488
73.064356	80.502387	NaN	80.096220	-7.438031	NaN	-7.031865
76.437459	70.625395	NaN	75.201648	5.812064	NaN	1.235812
56.004639	61.764804	NaN	61.087351	-5.760164	NaN	-5.082712
64.446169	68.688172	NaN	64.166501	-4.242003	NaN	0.279669
58.963075	58.783651	NaN	58.276103	0.179423	NaN	0.686972
48.800815	71.839755	NaN	70.102843	-23.038940	NaN	-21.302028
56.013826	48.648119	NaN	45.595864	7.365707	NaN	10.417961
71.554515	72.889670	NaN	69.405293	-1.335155	NaN	2.149222
64.408922	80.048968	NaN	82.801301	-15.640046	NaN	-18.392379
80.434672	74.959609	NaN	75.611248	5.475063	NaN	4.823423
33.765625	64.624162	NaN	65.486921	-30.858537	NaN	-31.721296
52.175120	65.986814	NaN	67.982783	-13.811694	NaN	-15.807663
81.802732	69.287672	NaN	66.363950	12.515060	NaN	15.438782
62.774048	75.600940	NaN	78.071440	-12.826892	NaN	-15.297392
71.299207	82.238619	NaN	81.903341	-10.939412	NaN	-10.604134
84.738048	67.389217	NaN	69.202223	17.348831	NaN	15.535825
65.462906	60.951329	NaN	58.543063	4.511577	NaN	6.919843
61.327376	55.970234	NaN	60.081058	5.357143	NaN	1.246318
72.162183	66.248804	NaN	61.853597	5.913379	NaN	10.308586
65.974067	68.088516	NaN	69.627794	-2.114449	NaN	-3.653727
71.367010	67.955462	NaN	72.853994	3.411547	NaN	-1.486984
46.232345	57.144679	NaN	61.085541	-10.912334	NaN	-14.853196
54.425789	71.874947	NaN	74.553649	-17.449158	NaN	-20.127860
54.067688	51.871394	NaN	42.927164	2.196294	NaN	11.140524
39.094001	74.266531	NaN	73.029411	-35.172530	NaN	-33.935410
72.471886	42.229160	NaN	41.729399	30.242726	NaN	30.742488
56.945717	71.083601	NaN	62.615159	-14.137884	NaN	-5.669442
78.510977	53.529381	NaN	46.006768	24.981595	NaN	32.504209
66.179359	74.893833	NaN	80.729669	-8.714474	NaN	-14.550310
71.502951	70.915670	NaN	79.533402	0.587281	NaN	-8.030451
55.395592	37.056268	NaN	37.330548	18.339324	NaN	18.065044
83.058985	55.403895	NaN	53.022481	27.655090	NaN	30.036503
75.236263	48.962427	NaN	56.896747	26.273836	NaN	18.339516
67.028893	58.142650	NaN	63.261886	8.886244	NaN	3.767007
51.793934	60.531679	NaN	63.602417	-8.737745	NaN	-11.808483
67.545352	67.772409	NaN	69.816924	-0.227057	NaN	-2.271571
75.170363	57.328643	NaN	60.566846	17.841720	NaN	14.603517
66.578940	64.904186	NaN	61.923142	1.674754	NaN	4.655798
71.291504	58.910529	NaN	59.744805	12.380975	NaN	11.546699
58.561709	52.624785	NaN	58.622993	5.936924	NaN	-0.061284
61.806673	68.570587	NaN	68.339816	-6.763914	NaN	-6.533143
72.886338	51.111687	NaN	48.193474	21.774651	NaN	24.692864
50.467123	76.191230	NaN	77.068952	-25.724107	NaN	-26.601830
61.995639	81.610083	NaN	78.077211	-19.614445	NaN	-16.081573
73.984771	63.919999	NaN	62.217752	10.064773	NaN	11.767019
59.001148	72.450574	NaN	74.715837	-13.449426	NaN	-15.714688
