# Supplementary material for: Combined Influences of Model Choice, Data Quality, and Data Quantity When Estimating Population Trends
Source: PLoS One. 2015 Jul 15;10(7):e0132255. doi: 10.1371/journal.pone.0132255 (PMC4503393; doi:10.1371/journal.pone.0132255)
Supplement: S1 Dataset — Files are organized by model type and by the input lambda value. (ZIP) [file pone.0132255.s002.zip › Hypothetical LH/sims_lambda_0_9/simulationOutput_0.9_0_0_0.3_10.xls]

Percent_Decline_True	Median_Percent_Decline_Matrix	Median_Percent_Decline_Matrix_stable	Median_Percent_Decline_Scalar	Difference_True_Matrix	Difference_True_Matrix_Stable	Difference_True_Scalar
65.132156	68.723437	NaN	68.834541	-3.591281	NaN	-3.702385
65.132156	66.180175	NaN	77.540804	-1.048019	NaN	-12.408648
65.132156	54.051945	NaN	53.063201	11.080211	NaN	12.068955
65.132156	54.216062	NaN	49.842358	10.916094	NaN	15.289798
65.132156	46.828137	NaN	68.414064	18.304019	NaN	-3.281908
65.132156	58.966093	NaN	72.589546	6.166063	NaN	-7.457390
65.132156	37.921817	NaN	71.133985	27.210339	NaN	-6.001829
65.132156	63.062157	NaN	66.104830	2.069999	NaN	-0.972674
65.132156	53.711192	NaN	67.746827	11.420963	NaN	-2.614671
65.132156	73.879410	NaN	58.374936	-8.747254	NaN	6.757220
65.132156	62.664608	NaN	70.409719	2.467548	NaN	-5.277563
65.132156	39.328449	NaN	43.764159	25.803707	NaN	21.367997
65.132156	49.969073	NaN	61.097538	15.163083	NaN	4.034618
65.132156	82.528301	NaN	72.768726	-17.396145	NaN	-7.636570
65.132156	60.559306	NaN	67.694258	4.572850	NaN	-2.562102
65.132156	56.683170	NaN	57.118800	8.448986	NaN	8.013356
65.132156	75.495389	NaN	72.887293	-10.363233	NaN	-7.755137
65.132156	71.242838	NaN	65.080611	-6.110682	NaN	0.051545
65.132156	50.647336	NaN	62.697510	14.484820	NaN	2.434646
65.132156	42.229293	NaN	64.175960	22.902863	NaN	0.956196
65.132156	61.692163	NaN	77.025507	3.439993	NaN	-11.893351
65.132156	60.103691	NaN	73.011453	5.028465	NaN	-7.879297
65.132156	54.784529	NaN	73.730180	10.347627	NaN	-8.598024
65.132156	68.657933	NaN	75.495337	-3.525777	NaN	-10.363181
65.132156	62.389714	NaN	82.177889	2.742442	NaN	-17.045733
65.132156	69.226723	NaN	75.449209	-4.094567	NaN	-10.317053
65.132156	73.033009	NaN	67.640601	-7.900853	NaN	-2.508445
65.132156	58.807811	NaN	64.171611	6.324345	NaN	0.960545
65.132156	28.966057	NaN	70.584045	36.166099	NaN	-5.451889
65.132156	65.729117	NaN	72.462500	-0.596961	NaN	-7.330344
65.132156	75.565327	NaN	53.516276	-10.433171	NaN	11.615880
65.132156	48.215408	NaN	58.563951	16.916748	NaN	6.568205
65.132156	62.120685	NaN	65.124339	3.011471	NaN	0.007817
65.132156	71.545834	NaN	51.915757	-6.413678	NaN	13.216399
65.132156	69.028600	NaN	72.641786	-3.896444	NaN	-7.509630
65.132156	55.875458	NaN	75.189566	9.256698	NaN	-10.057410
65.132156	54.882014	NaN	64.391391	10.250142	NaN	0.740765
65.132156	54.124669	NaN	70.783449	11.007487	NaN	-5.651293
65.132156	72.838375	NaN	56.743133	-7.706219	NaN	8.389023
65.132156	59.183066	NaN	65.722011	5.949090	NaN	-0.589855
65.132156	50.680738	NaN	55.931844	14.451418	NaN	9.200312
65.132156	59.247613	NaN	62.950075	5.884543	NaN	2.182081
65.132156	61.572978	NaN	64.997463	3.559178	NaN	0.134693
65.132156	63.372266	NaN	69.139686	1.759890	NaN	-4.007530
65.132156	61.986500	NaN	49.545105	3.145656	NaN	15.587051
65.132156	67.680490	NaN	59.786874	-2.548334	NaN	5.345282
65.132156	44.252291	NaN	39.498763	20.879865	NaN	25.633393
65.132156	61.455540	NaN	75.617461	3.676616	NaN	-10.485305
65.132156	71.981900	NaN	61.990380	-6.849744	NaN	3.141776
65.132156	54.662351	NaN	60.973137	10.469805	NaN	4.159019
65.132156	59.729999	NaN	60.879128	5.402157	NaN	4.253028
65.132156	72.430978	NaN	52.512561	-7.298822	NaN	12.619595
65.132156	58.405840	NaN	71.301159	6.726316	NaN	-6.169003
65.132156	59.370373	NaN	64.172445	5.761783	NaN	0.959711
65.132156	49.032422	NaN	43.601805	16.099734	NaN	21.530351
65.132156	75.938923	NaN	76.958113	-10.806767	NaN	-11.825957
65.132156	35.458098	NaN	64.072403	29.674058	NaN	1.059753
65.132156	41.486488	NaN	58.609063	23.645668	NaN	6.523093
65.132156	52.814997	NaN	66.814821	12.317159	NaN	-1.682665
65.132156	57.283423	NaN	75.804586	7.848733	NaN	-10.672430
65.132156	51.926494	NaN	59.621004	13.205662	NaN	5.511152
65.132156	56.495867	NaN	64.787946	8.636289	NaN	0.344210
65.132156	56.284693	NaN	58.017292	8.847463	NaN	7.114864
65.132156	75.715569	NaN	68.340299	-10.583413	NaN	-3.208143
65.132156	81.389742	NaN	66.752551	-16.257586	NaN	-1.620395
65.132156	71.417632	NaN	76.230513	-6.285476	NaN	-11.098357
65.132156	61.680053	NaN	71.702803	3.452103	NaN	-6.570647
65.132156	63.994546	NaN	53.932953	1.137610	NaN	11.199202
65.132156	61.736117	NaN	64.376770	3.396039	NaN	0.755386
65.132156	69.516164	NaN	70.258788	-4.384008	NaN	-5.126632
65.132156	76.625896	NaN	71.016530	-11.493740	NaN	-5.884374
65.132156	66.292706	NaN	72.890571	-1.160550	NaN	-7.758415
65.132156	66.805748	NaN	62.303922	-1.673592	NaN	2.828234
65.132156	61.492947	NaN	63.976374	3.639209	NaN	1.155782
65.132156	73.243838	NaN	69.134749	-8.111682	NaN	-4.002593
65.132156	47.285230	NaN	51.389550	17.846926	NaN	13.742606
65.132156	64.211591	NaN	59.282209	0.920565	NaN	5.849947
65.132156	69.049859	NaN	55.600100	-3.917703	NaN	9.532056
65.132156	66.729063	NaN	60.893319	-1.596907	NaN	4.238837
65.132156	58.757884	NaN	58.877526	6.374272	NaN	6.254630
65.132156	59.200367	NaN	67.840768	5.931789	NaN	-2.708612
65.132156	86.181216	NaN	69.848540	-21.049060	NaN	-4.716384
65.132156	65.493589	NaN	68.544641	-0.361433	NaN	-3.412485
65.132156	65.310770	NaN	75.425744	-0.178614	NaN	-10.293588
65.132156	27.875202	NaN	62.885741	37.256954	NaN	2.246415
65.132156	64.212630	NaN	57.397899	0.919526	NaN	7.734257
65.132156	68.671344	NaN	53.666308	-3.539188	NaN	11.465848
65.132156	61.321393	NaN	70.751317	3.810763	NaN	-5.619161
65.132156	68.147319	NaN	64.752218	-3.015163	NaN	0.379938
65.132156	69.879691	NaN	75.605000	-4.747535	NaN	-10.472844
65.132156	60.800545	NaN	63.845129	4.331611	NaN	1.287027
65.132156	57.259217	NaN	48.434531	7.872939	NaN	16.697625
65.132156	66.323509	NaN	80.376728	-1.191353	NaN	-15.244572
65.132156	74.608960	NaN	57.557745	-9.476804	NaN	7.574411
65.132156	83.069146	NaN	58.203244	-17.936990	NaN	6.928912
65.132156	51.965555	NaN	69.114592	13.166601	NaN	-3.982436
65.132156	73.145828	NaN	71.313752	-8.013672	NaN	-6.181596
65.132156	62.791754	NaN	70.898246	2.340402	NaN	-5.766090
65.132156	40.328838	NaN	63.143899	24.803318	NaN	1.988257
65.132156	74.943751	NaN	67.760855	-9.811595	NaN	-2.628699
65.132156	27.805529	NaN	66.358720	37.326627	NaN	-1.226564
65.132156	62.987265	NaN	73.958094	2.144891	NaN	-8.825938
65.132156	70.914932	NaN	67.128321	-5.782776	NaN	-1.996165
65.132156	84.973230	NaN	61.722125	-19.841074	NaN	3.410031
65.132156	48.063556	NaN	47.574436	17.068600	NaN	17.557720
65.132156	62.174892	NaN	47.253361	2.957264	NaN	17.878795
65.132156	35.982398	NaN	70.738002	29.149758	NaN	-5.605846
65.132156	57.996543	NaN	62.122556	7.135613	NaN	3.009600
65.132156	67.247279	NaN	70.620996	-2.115123	NaN	-5.488840
65.132156	40.653296	NaN	55.127633	24.478860	NaN	10.004523
65.132156	67.223425	NaN	67.590750	-2.091269	NaN	-2.458594
65.132156	58.861923	NaN	62.860369	6.270233	NaN	2.271787
65.132156	62.037242	NaN	65.888078	3.094914	NaN	-0.755922
65.132156	42.815323	NaN	66.681886	22.316833	NaN	-1.549730
65.132156	62.136769	NaN	73.568483	2.995387	NaN	-8.436327
65.132156	33.356530	NaN	70.362371	31.775626	NaN	-5.230215
65.132156	62.038652	NaN	63.781825	3.093504	NaN	1.350331
65.132156	64.558061	NaN	71.856810	0.574095	NaN	-6.724654
65.132156	69.535769	NaN	50.848519	-4.403613	NaN	14.283637
65.132156	85.125295	NaN	66.836905	-19.993139	NaN	-1.704749
65.132156	40.701601	NaN	59.391897	24.430555	NaN	5.740259
65.132156	16.959839	NaN	60.453202	48.172317	NaN	4.678954
65.132156	68.090141	NaN	64.566851	-2.957985	NaN	0.565305
65.132156	79.279780	NaN	76.947481	-14.147624	NaN	-11.815325
65.132156	61.476517	NaN	67.653329	3.655639	NaN	-2.521173
65.132156	53.691294	NaN	66.141881	11.440862	NaN	-1.009725
65.132156	52.307975	NaN	65.537902	12.824181	NaN	-0.405746
65.132156	48.669540	NaN	57.167347	16.462616	NaN	7.964809
65.132156	37.289653	NaN	69.038148	27.842503	NaN	-3.905992
65.132156	71.977911	NaN	73.828751	-6.845755	NaN	-8.696595
65.132156	43.094793	NaN	65.523342	22.037363	NaN	-0.391186
65.132156	54.458147	NaN	50.600263	10.674009	NaN	14.531893
65.132156	70.419550	NaN	74.814625	-5.287394	NaN	-9.682469
65.132156	66.582587	NaN	55.851906	-1.450431	NaN	9.280250
65.132156	55.413000	NaN	65.567241	9.719156	NaN	-0.435085
65.132156	65.833619	NaN	67.692044	-0.701463	NaN	-2.559888
65.132156	81.705359	NaN	63.323186	-16.573203	NaN	1.808970
65.132156	74.468602	NaN	75.644222	-9.336446	NaN	-10.512066
65.132156	47.756674	NaN	72.356278	17.375482	NaN	-7.224122
65.132156	68.237845	NaN	62.774280	-3.105689	NaN	2.357876
65.132156	79.426989	NaN	69.102706	-14.294833	NaN	-3.970550
65.132156	59.137566	NaN	67.620019	5.994590	NaN	-2.487863
65.132156	69.938294	NaN	73.392835	-4.806138	NaN	-8.260679
65.132156	74.440555	NaN	60.140721	-9.308399	NaN	4.991435
65.132156	80.163260	NaN	79.451361	-15.031104	NaN	-14.319205
65.132156	72.679248	NaN	61.437141	-7.547092	NaN	3.695015
65.132156	69.836627	NaN	71.834645	-4.704471	NaN	-6.702489
65.132156	27.928404	NaN	35.056018	37.203752	NaN	30.076138
65.132156	54.497510	NaN	78.118794	10.634646	NaN	-12.986638
65.132156	46.948124	NaN	64.232957	18.184032	NaN	0.899199
65.132156	67.766614	NaN	74.484620	-2.634458	NaN	-9.352464
65.132156	63.084537	NaN	61.368796	2.047619	NaN	3.763360
65.132156	71.656040	NaN	72.014180	-6.523884	NaN	-6.882024
65.132156	56.828575	NaN	61.122823	8.303581	NaN	4.009333
65.132156	58.945194	NaN	63.449858	6.186962	NaN	1.682298
65.132156	82.018996	NaN	78.147670	-16.886840	NaN	-13.015514
65.132156	74.621921	NaN	77.665129	-9.489765	NaN	-12.532973
65.132156	76.654990	NaN	67.031064	-11.522834	NaN	-1.898908
65.132156	75.109329	NaN	74.047343	-9.977173	NaN	-8.915187
65.132156	80.461627	NaN	63.629185	-15.329471	NaN	1.502971
65.132156	75.531246	NaN	74.979225	-10.399090	NaN	-9.847069
65.132156	38.525298	NaN	67.147351	26.606858	NaN	-2.015195
65.132156	59.310455	NaN	63.284903	5.821701	NaN	1.847253
65.132156	72.951352	NaN	51.335956	-7.819196	NaN	13.796200
65.132156	59.959476	NaN	62.383323	5.172680	NaN	2.748833
65.132156	70.423939	NaN	72.245561	-5.291783	NaN	-7.113405
65.132156	61.417100	NaN	72.031599	3.715056	NaN	-6.899443
65.132156	79.648874	NaN	76.676695	-14.516718	NaN	-11.544539
65.132156	58.285262	NaN	56.496253	6.846894	NaN	8.635903
65.132156	61.491368	NaN	71.285923	3.640788	NaN	-6.153767
65.132156	40.845160	NaN	62.050309	24.286996	NaN	3.081847
65.132156	53.311236	NaN	50.233293	11.820920	NaN	14.898863
65.132156	69.557704	NaN	62.034497	-4.425548	NaN	3.097659
65.132156	34.215880	NaN	54.901883	30.916276	NaN	10.230273
65.132156	57.640588	NaN	60.472785	7.491568	NaN	4.659371
65.132156	60.265060	NaN	62.267413	4.867096	NaN	2.864743
65.132156	67.289112	NaN	70.143829	-2.156956	NaN	-5.011673
65.132156	79.882617	NaN	69.979193	-14.750461	NaN	-4.847037
65.132156	59.841104	NaN	52.923454	5.291052	NaN	12.208702
65.132156	69.644500	NaN	76.532785	-4.512344	NaN	-11.400629
65.132156	56.695984	NaN	59.101690	8.436172	NaN	6.030466
65.132156	46.418158	NaN	60.260296	18.713998	NaN	4.871860
65.132156	87.361624	NaN	75.985013	-22.229468	NaN	-10.852857
65.132156	60.858790	NaN	69.445754	4.273366	NaN	-4.313598
65.132156	66.524792	NaN	71.080856	-1.392636	NaN	-5.948700
65.132156	70.248595	NaN	64.338096	-5.116439	NaN	0.794060
65.132156	47.254569	NaN	67.567722	17.877587	NaN	-2.435566
65.132156	71.931680	NaN	67.505766	-6.799524	NaN	-2.373611
65.132156	76.451341	NaN	61.109798	-11.319185	NaN	4.022358
65.132156	55.361538	NaN	59.314481	9.770618	NaN	5.817675
65.132156	60.284830	NaN	36.618694	4.847326	NaN	28.513462
65.132156	58.155757	NaN	73.850263	6.976399	NaN	-8.718107
65.132156	61.558424	NaN	74.822791	3.573732	NaN	-9.690635
65.132156	57.450743	NaN	67.693839	7.681413	NaN	-2.561683
65.132156	68.435773	NaN	76.945240	-3.303617	NaN	-11.813084
65.132156	82.908480	NaN	60.040271	-17.776324	NaN	5.091885
65.132156	54.692440	NaN	68.796044	10.439716	NaN	-3.663888
65.132156	56.310087	NaN	62.125471	8.822069	NaN	3.006685
65.132156	65.480431	NaN	62.077772	-0.348275	NaN	3.054384
65.132156	69.298784	NaN	62.340820	-4.166628	NaN	2.791336
65.132156	69.904446	NaN	76.367542	-4.772290	NaN	-11.235386
65.132156	66.237172	NaN	61.860230	-1.105016	NaN	3.271926
65.132156	71.462914	NaN	61.968967	-6.330758	NaN	3.163189
65.132156	69.963369	NaN	71.569302	-4.831213	NaN	-6.437146
65.132156	49.101806	NaN	60.570560	16.030350	NaN	4.561596
65.132156	67.368475	NaN	59.168134	-2.236319	NaN	5.964022
65.132156	73.208831	NaN	66.400447	-8.076675	NaN	-1.268291
65.132156	71.641773	NaN	68.492813	-6.509617	NaN	-3.360657
65.132156	53.725421	NaN	58.925833	11.406735	NaN	6.206323
65.132156	68.933909	NaN	69.456891	-3.801753	NaN	-4.324735
65.132156	61.815081	NaN	57.818994	3.317075	NaN	7.313162
65.132156	56.550965	NaN	58.361834	8.581191	NaN	6.770322
65.132156	79.002528	NaN	65.975519	-13.870372	NaN	-0.843363
65.132156	52.155315	NaN	39.090510	12.976841	NaN	26.041646
65.132156	67.327516	NaN	73.332030	-2.195360	NaN	-8.199875
65.132156	74.255501	NaN	72.182968	-9.123345	NaN	-7.050812
65.132156	72.819236	NaN	68.892117	-7.687080	NaN	-3.759961
65.132156	69.206431	NaN	59.856551	-4.074275	NaN	5.275605
65.132156	58.703155	NaN	58.884591	6.429001	NaN	6.247565
65.132156	61.068907	NaN	71.518298	4.063249	NaN	-6.386142
65.132156	64.663245	NaN	69.589554	0.468911	NaN	-4.457398
65.132156	75.021770	NaN	55.467171	-9.889614	NaN	9.664985
65.132156	71.397680	NaN	61.059896	-6.265524	NaN	4.072260
65.132156	69.146908	NaN	62.573659	-4.014752	NaN	2.558497
65.132156	55.688197	NaN	47.216138	9.443959	NaN	17.916018
65.132156	44.796823	NaN	66.584540	20.335333	NaN	-1.452384
65.132156	34.838645	NaN	55.871634	30.293511	NaN	9.260522
65.132156	69.516352	NaN	71.599874	-4.384196	NaN	-6.467718
65.132156	49.918603	NaN	62.242651	15.213553	NaN	2.889505
65.132156	77.580426	NaN	64.180417	-12.448270	NaN	0.951739
65.132156	42.728470	NaN	59.460484	22.403686	NaN	5.671672
65.132156	51.167879	NaN	69.922193	13.964277	NaN	-4.790037
65.132156	63.878938	NaN	74.326685	1.253218	NaN	-9.194529
65.132156	84.474869	NaN	70.019320	-19.342713	NaN	-4.887164
65.132156	67.808291	NaN	50.712338	-2.676135	NaN	14.419818
65.132156	76.372211	NaN	74.620121	-11.240055	NaN	-9.487965
65.132156	59.901681	NaN	71.747599	5.230475	NaN	-6.615443
65.132156	66.226696	NaN	68.314372	-1.094540	NaN	-3.182216
65.132156	55.097107	NaN	53.575782	10.035049	NaN	11.556374
65.132156	69.520614	NaN	81.931302	-4.388458	NaN	-16.799146
65.132156	58.204107	NaN	71.148774	6.928049	NaN	-6.016618
65.132156	62.601400	NaN	57.525872	2.530756	NaN	7.606284
65.132156	49.917236	NaN	60.679248	15.214920	NaN	4.452908
65.132156	52.982306	NaN	45.360836	12.149850	NaN	19.771320
65.132156	57.658564	NaN	75.400844	7.473592	NaN	-10.268688
65.132156	40.269144	NaN	67.130567	24.863011	NaN	-1.998411
65.132156	67.386185	NaN	64.524866	-2.254029	NaN	0.607290
65.132156	63.285393	NaN	49.354649	1.846763	NaN	15.777507
65.132156	51.315036	NaN	59.351827	13.817120	NaN	5.780329
65.132156	68.260537	NaN	69.925179	-3.128381	NaN	-4.793023
65.132156	30.568652	NaN	65.232997	34.563504	NaN	-0.100841
65.132156	69.058233	NaN	60.752273	-3.926077	NaN	4.379883
65.132156	42.274212	NaN	59.185690	22.857944	NaN	5.946466
65.132156	56.469530	NaN	69.351060	8.662626	NaN	-4.218904
65.132156	60.695544	NaN	63.472315	4.436612	NaN	1.659841
65.132156	62.905657	NaN	64.826317	2.226499	NaN	0.305839
65.132156	63.116152	NaN	68.964539	2.016004	NaN	-3.832383
65.132156	72.482469	NaN	75.261712	-7.350313	NaN	-10.129556
65.132156	65.575249	NaN	73.908044	-0.443093	NaN	-8.775888
65.132156	68.662119	NaN	54.310160	-3.529963	NaN	10.821996
65.132156	63.944179	NaN	61.415689	1.187977	NaN	3.716467
65.132156	75.669411	NaN	70.139670	-10.537255	NaN	-5.007514
65.132156	67.910314	NaN	42.844321	-2.778158	NaN	22.287835
65.132156	72.162537	NaN	78.286164	-7.030381	NaN	-13.154008
65.132156	44.470033	NaN	57.663444	20.662123	NaN	7.468712
65.132156	74.680760	NaN	52.470697	-9.548604	NaN	12.661459
65.132156	54.870468	NaN	47.701245	10.261688	NaN	17.430911
65.132156	46.714931	NaN	67.278148	18.417225	NaN	-2.145992
65.132156	67.782547	NaN	66.595965	-2.650391	NaN	-1.463809
65.132156	71.236628	NaN	69.217546	-6.104472	NaN	-4.085390
65.132156	60.647579	NaN	42.210442	4.484577	NaN	22.921714
65.132156	58.401250	NaN	58.651179	6.730906	NaN	6.480977
65.132156	40.130858	NaN	55.819924	25.001298	NaN	9.312232
65.132156	77.436010	NaN	68.904029	-12.303854	NaN	-3.771873
65.132156	58.289694	NaN	49.032364	6.842462	NaN	16.099792
65.132156	46.816136	NaN	50.296174	18.316020	NaN	14.835982
65.132156	47.117266	NaN	59.950292	18.014890	NaN	5.181864
65.132156	68.582913	NaN	66.316896	-3.450757	NaN	-1.184740
65.132156	67.913418	NaN	61.081256	-2.781262	NaN	4.050900
65.132156	63.888378	NaN	68.248922	1.243778	NaN	-3.116766
65.132156	67.312938	NaN	64.177411	-2.180782	NaN	0.954745
65.132156	72.580369	NaN	75.613515	-7.448213	NaN	-10.481359
65.132156	65.289246	NaN	41.746809	-0.157090	NaN	23.385347
65.132156	61.482099	NaN	69.853857	3.650057	NaN	-4.721701
65.132156	59.124624	NaN	73.134012	6.007532	NaN	-8.001857
65.132156	52.767441	NaN	67.983942	12.364715	NaN	-2.851786
65.132156	38.971261	NaN	68.640072	26.160895	NaN	-3.507916
65.132156	36.705130	NaN	59.205297	28.427026	NaN	5.926859
65.132156	52.945526	NaN	56.381859	12.186630	NaN	8.750297
65.132156	64.677255	NaN	55.575460	0.454901	NaN	9.556696
65.132156	76.308681	NaN	54.647674	-11.176525	NaN	10.484482
65.132156	62.104902	NaN	58.930864	3.027254	NaN	6.201292
65.132156	71.663578	NaN	69.142048	-6.531422	NaN	-4.009892
65.132156	38.019872	NaN	57.110725	27.112284	NaN	8.021431
65.132156	61.597889	NaN	67.246636	3.534267	NaN	-2.114480
65.132156	45.704044	NaN	43.830855	19.428112	NaN	21.301301
65.132156	58.220066	NaN	57.192423	6.912090	NaN	7.939733
65.132156	57.298694	NaN	51.585534	7.833462	NaN	13.546622
65.132156	55.838204	NaN	58.805804	9.293952	NaN	6.326352
65.132156	69.946563	NaN	63.181908	-4.814407	NaN	1.950248
65.132156	81.582471	NaN	68.169973	-16.450315	NaN	-3.037817
65.132156	74.143555	NaN	53.641052	-9.011399	NaN	11.491104
65.132156	65.845842	NaN	63.042240	-0.713686	NaN	2.089916
65.132156	54.286308	NaN	61.473698	10.845848	NaN	3.658458
65.132156	49.410956	NaN	74.153167	15.721200	NaN	-9.021011
65.132156	63.043894	NaN	58.201255	2.088262	NaN	6.930901
65.132156	76.070905	NaN	68.143188	-10.938749	NaN	-3.011032
65.132156	42.625856	NaN	66.433759	22.506300	NaN	-1.301603
65.132156	71.418678	NaN	70.821273	-6.286522	NaN	-5.689117
65.132156	65.459691	NaN	79.829572	-0.327535	NaN	-14.697416
65.132156	42.031942	NaN	62.158225	23.100214	NaN	2.973931
65.132156	84.047823	NaN	67.466466	-18.915667	NaN	-2.334310
65.132156	51.932423	NaN	59.265183	13.199733	NaN	5.866973
65.132156	58.637322	NaN	42.260144	6.494834	NaN	22.872012
65.132156	79.573523	NaN	70.651639	-14.441367	NaN	-5.519483
65.132156	58.556742	NaN	58.352749	6.575414	NaN	6.779407
65.132156	82.909427	NaN	60.978990	-17.777271	NaN	4.153166
65.132156	55.570589	NaN	52.964564	9.561567	NaN	12.167592
65.132156	64.255238	NaN	65.792659	0.876918	NaN	-0.660503
65.132156	47.074601	NaN	45.797006	18.057555	NaN	19.335150
65.132156	60.664046	NaN	56.441810	4.468110	NaN	8.690346
65.132156	69.704649	NaN	63.825489	-4.572493	NaN	1.306667
65.132156	58.960534	NaN	74.213618	6.171622	NaN	-9.081462
65.132156	55.328226	NaN	56.410042	9.803930	NaN	8.722114
65.132156	64.261813	NaN	53.475542	0.870343	NaN	11.656614
65.132156	70.658742	NaN	63.611965	-5.526586	NaN	1.520191
65.132156	60.149409	NaN	51.327725	4.982747	NaN	13.804431
65.132156	67.675550	NaN	72.116068	-2.543394	NaN	-6.983912
65.132156	41.692933	NaN	54.419819	23.439223	NaN	10.712337
65.132156	52.653504	NaN	62.036806	12.478652	NaN	3.095350
65.132156	73.285753	NaN	72.391320	-8.153597	NaN	-7.259164
65.132156	64.912358	NaN	69.689603	0.219798	NaN	-4.557447
65.132156	62.606943	NaN	63.286155	2.525212	NaN	1.846001
65.132156	76.324684	NaN	67.512004	-11.192528	NaN	-2.379848
65.132156	62.726330	NaN	64.291680	2.405826	NaN	0.840476
65.132156	71.945866	NaN	63.823809	-6.813710	NaN	1.308347
65.132156	58.764731	NaN	56.409920	6.367425	NaN	8.722236
65.132156	59.279611	NaN	62.657764	5.852545	NaN	2.474392
65.132156	67.248797	NaN	50.935707	-2.116641	NaN	14.196449
65.132156	61.054966	NaN	68.574913	4.077190	NaN	-3.442757
65.132156	70.816515	NaN	62.646345	-5.684359	NaN	2.485811
65.132156	82.300183	NaN	73.477619	-17.168027	NaN	-8.345463
65.132156	60.902077	NaN	59.617872	4.230079	NaN	5.514284
65.132156	52.345968	NaN	68.692429	12.786188	NaN	-3.560273
65.132156	43.555260	NaN	68.819329	21.576896	NaN	-3.687173
65.132156	56.650467	NaN	58.944011	8.481689	NaN	6.188145
65.132156	64.150913	NaN	67.570726	0.981243	NaN	-2.438570
65.132156	72.434927	NaN	74.919451	-7.302771	NaN	-9.787295
65.132156	48.733925	NaN	69.017381	16.398231	NaN	-3.885225
65.132156	65.233565	NaN	73.820110	-0.101409	NaN	-8.687954
65.132156	66.669433	NaN	43.918443	-1.537277	NaN	21.213713
65.132156	46.041700	NaN	31.815213	19.090456	NaN	33.316943
65.132156	52.898741	NaN	74.463507	12.233415	NaN	-9.331351
65.132156	72.203962	NaN	53.520031	-7.071806	NaN	11.612125
65.132156	69.656908	NaN	76.055252	-4.524752	NaN	-10.923096
65.132156	56.539462	NaN	35.944174	8.592694	NaN	29.187982
65.132156	78.447075	NaN	62.598540	-13.314919	NaN	2.533616
65.132156	55.006635	NaN	53.159335	10.125521	NaN	11.972821
65.132156	66.683325	NaN	54.462085	-1.551169	NaN	10.670071
65.132156	71.389623	NaN	68.669064	-6.257467	NaN	-3.536908
65.132156	59.576610	NaN	50.310232	5.555545	NaN	14.821924
65.132156	60.903259	NaN	56.587136	4.228897	NaN	8.545020
65.132156	71.215704	NaN	57.423391	-6.083548	NaN	7.708765
65.132156	66.076457	NaN	77.419631	-0.944301	NaN	-12.287475
65.132156	69.647509	NaN	54.407764	-4.515353	NaN	10.724392
65.132156	62.970619	NaN	72.192023	2.161537	NaN	-7.059867
65.132156	73.018243	NaN	72.793342	-7.886087	NaN	-7.661186
65.132156	71.004881	NaN	78.645066	-5.872725	NaN	-13.512910
65.132156	39.955301	NaN	53.305144	25.176855	NaN	11.827012
65.132156	51.233223	NaN	50.444731	13.898933	NaN	14.687425
65.132156	59.132618	NaN	72.986249	5.999538	NaN	-7.854093
65.132156	57.749551	NaN	69.824399	7.382605	NaN	-4.692243
65.132156	49.011644	NaN	62.815155	16.120511	NaN	2.317001
65.132156	59.681991	NaN	75.553467	5.450165	NaN	-10.421311
65.132156	71.214723	NaN	62.899983	-6.082567	NaN	2.232173
65.132156	67.285209	NaN	66.028268	-2.153053	NaN	-0.896112
65.132156	76.737719	NaN	66.204287	-11.605563	NaN	-1.072131
65.132156	75.487017	NaN	71.976944	-10.354861	NaN	-6.844788
65.132156	69.745766	NaN	60.005292	-4.613610	NaN	5.126864
65.132156	35.657942	NaN	64.724481	29.474214	NaN	0.407675
65.132156	51.282293	NaN	69.523521	13.849863	NaN	-4.391365
65.132156	73.227376	NaN	64.371146	-8.095220	NaN	0.761010
65.132156	63.852638	NaN	69.361862	1.279518	NaN	-4.229706
65.132156	85.305293	NaN	73.585527	-20.173137	NaN	-8.453371
65.132156	71.149188	NaN	71.039361	-6.017032	NaN	-5.907205
65.132156	62.434753	NaN	53.939017	2.697403	NaN	11.193139
65.132156	23.890384	NaN	65.483019	41.241772	NaN	-0.350863
65.132156	49.972456	NaN	57.668986	15.159700	NaN	7.463169
65.132156	64.338904	NaN	60.954216	0.793252	NaN	4.177940
65.132156	74.728663	NaN	66.568608	-9.596507	NaN	-1.436452
65.132156	48.875327	NaN	64.934247	16.256829	NaN	0.197909
65.132156	64.248789	NaN	57.406039	0.883367	NaN	7.726117
65.132156	53.618285	NaN	56.583199	11.513871	NaN	8.548957
65.132156	75.726639	NaN	65.312158	-10.594483	NaN	-0.180002
65.132156	59.735039	NaN	70.708309	5.397117	NaN	-5.576153
65.132156	69.975213	NaN	68.711421	-4.843057	NaN	-3.579265
65.132156	60.473770	NaN	66.301148	4.658386	NaN	-1.168992
65.132156	73.997267	NaN	74.227054	-8.865111	NaN	-9.094898
65.132156	49.665169	NaN	69.494286	15.466987	NaN	-4.362130
65.132156	67.751237	NaN	68.545408	-2.619081	NaN	-3.413252
65.132156	76.249635	NaN	64.693253	-11.117479	NaN	0.438903
65.132156	75.029667	NaN	74.696179	-9.897511	NaN	-9.564023
65.132156	41.986335	NaN	58.318333	23.145821	NaN	6.813823
65.132156	66.226034	NaN	70.152933	-1.093878	NaN	-5.020777
65.132156	41.356954	NaN	65.656257	23.775202	NaN	-0.524101
65.132156	83.042362	NaN	52.405509	-17.910206	NaN	12.726647
65.132156	56.556128	NaN	75.044463	8.576028	NaN	-9.912307
65.132156	49.004144	NaN	64.247330	16.128012	NaN	0.884826
65.132156	58.248507	NaN	66.905490	6.883649	NaN	-1.773334
65.132156	70.253565	NaN	64.625558	-5.121409	NaN	0.506598
65.132156	52.300176	NaN	69.707858	12.831980	NaN	-4.575702
65.132156	46.825052	NaN	62.638353	18.307104	NaN	2.493803
65.132156	66.230768	NaN	76.050601	-1.098612	NaN	-10.918445
65.132156	62.963440	NaN	69.275046	2.168716	NaN	-4.142890
65.132156	75.829430	NaN	74.334470	-10.697274	NaN	-9.202314
65.132156	76.423486	NaN	60.264829	-11.291330	NaN	4.867327
65.132156	68.513415	NaN	74.911037	-3.381259	NaN	-9.778881
65.132156	73.293332	NaN	55.836472	-8.161176	NaN	9.295684
65.132156	63.149237	NaN	68.026329	1.982919	NaN	-2.894173
65.132156	58.460408	NaN	58.145914	6.671748	NaN	6.986242
65.132156	72.815464	NaN	69.346453	-7.683308	NaN	-4.214297
65.132156	77.750107	NaN	76.676642	-12.617951	NaN	-11.544486
65.132156	66.641717	NaN	66.654970	-1.509561	NaN	-1.522814
65.132156	56.900619	NaN	71.466284	8.231537	NaN	-6.334128
65.132156	64.829818	NaN	57.604891	0.302338	NaN	7.527265
65.132156	58.496201	NaN	62.343359	6.635955	NaN	2.788797
65.132156	63.293530	NaN	71.144882	1.838626	NaN	-6.012726
65.132156	67.671195	NaN	67.655341	-2.539039	NaN	-2.523185
65.132156	79.582988	NaN	65.433861	-14.450832	NaN	-0.301705
65.132156	64.889776	NaN	58.799035	0.242380	NaN	6.333121
65.132156	42.166775	NaN	59.224148	22.965381	NaN	5.908008
65.132156	67.793427	NaN	66.447437	-2.661271	NaN	-1.315281
65.132156	61.145610	NaN	68.533434	3.986546	NaN	-3.401278
65.132156	38.576699	NaN	64.201576	26.555457	NaN	0.930580
65.132156	69.356679	NaN	74.786592	-4.224523	NaN	-9.654436
65.132156	67.792677	NaN	77.031102	-2.660521	NaN	-11.898946
65.132156	67.499639	NaN	59.363264	-2.367483	NaN	5.768892
65.132156	63.753918	NaN	63.746428	1.378238	NaN	1.385728
65.132156	52.606063	NaN	64.992017	12.526093	NaN	0.140139
65.132156	43.356379	NaN	56.343118	21.775777	NaN	8.789038
65.132156	54.688316	NaN	59.765320	10.443840	NaN	5.366836
65.132156	39.762051	NaN	53.909211	25.370105	NaN	11.222945
65.132156	55.887662	NaN	47.570320	9.244494	NaN	17.561836
65.132156	51.182373	NaN	57.960406	13.949783	NaN	7.171750
65.132156	79.031261	NaN	73.371394	-13.899105	NaN	-8.239238
65.132156	71.484650	NaN	65.331563	-6.352494	NaN	-0.199407
65.132156	64.438348	NaN	80.546198	0.693808	NaN	-15.414042
65.132156	80.114087	NaN	63.379221	-14.981931	NaN	1.752935
65.132156	31.476851	NaN	59.714824	33.655305	NaN	5.417332
65.132156	48.415391	NaN	67.616620	16.716765	NaN	-2.484464
65.132156	51.086295	NaN	64.526697	14.045861	NaN	0.605459
65.132156	66.576988	NaN	59.154041	-1.444832	NaN	5.978115
65.132156	27.281334	NaN	70.070568	37.850822	NaN	-4.938412
65.132156	70.742868	NaN	69.344977	-5.610712	NaN	-4.212821
65.132156	40.774290	NaN	62.210516	24.357866	NaN	2.921640
65.132156	33.708234	NaN	60.648435	31.423922	NaN	4.483721
65.132156	67.298380	NaN	67.019545	-2.166224	NaN	-1.887389
65.132156	65.089349	NaN	60.929639	0.042807	NaN	4.202517
65.132156	76.997013	NaN	62.999477	-11.864857	NaN	2.132679
65.132156	38.033080	NaN	65.315327	27.099076	NaN	-0.183171
65.132156	68.366899	NaN	75.414161	-3.234743	NaN	-10.282005
65.132156	71.698323	NaN	71.324580	-6.566167	NaN	-6.192424
65.132156	71.762515	NaN	69.365357	-6.630359	NaN	-4.233201
65.132156	63.666376	NaN	67.871556	1.465780	NaN	-2.739400
65.132156	58.150441	NaN	59.184898	6.981715	NaN	5.947258
65.132156	61.758680	NaN	64.097865	3.373476	NaN	1.034291
65.132156	83.796483	NaN	77.499514	-18.664327	NaN	-12.367358
65.132156	38.511524	NaN	55.107490	26.620632	NaN	10.024666
65.132156	80.184268	NaN	71.870288	-15.052112	NaN	-6.738132
65.132156	72.320822	NaN	70.551463	-7.188666	NaN	-5.419307
65.132156	51.869966	NaN	70.985321	13.262190	NaN	-5.853165
65.132156	52.294849	NaN	69.970833	12.837307	NaN	-4.838677
65.132156	59.771437	NaN	51.396445	5.360719	NaN	13.735711
65.132156	63.395386	NaN	55.418798	1.736770	NaN	9.713358
65.132156	46.138079	NaN	57.369187	18.994077	NaN	7.762969
65.132156	59.167082	NaN	60.533209	5.965074	NaN	4.598947
65.132156	69.731617	NaN	60.555105	-4.599461	NaN	4.577051
65.132156	74.303274	NaN	69.756811	-9.171118	NaN	-4.624655
65.132156	54.661357	NaN	53.998387	10.470799	NaN	11.133769
65.132156	61.154419	NaN	61.316991	3.977737	NaN	3.815165
65.132156	54.790842	NaN	59.173170	10.341314	NaN	5.958986
65.132156	50.200035	NaN	66.540185	14.932121	NaN	-1.408029
65.132156	56.154352	NaN	62.428948	8.977804	NaN	2.703208
65.132156	75.224963	NaN	71.644739	-10.092807	NaN	-6.512583
65.132156	45.220046	NaN	64.385569	19.912110	NaN	0.746587
65.132156	74.186024	NaN	69.670287	-9.053868	NaN	-4.538131
65.132156	74.429694	NaN	78.537429	-9.297538	NaN	-13.405273
65.132156	66.064087	NaN	53.262521	-0.931931	NaN	11.869635
65.132156	64.469060	NaN	57.285351	0.663096	NaN	7.846805
65.132156	54.513537	NaN	68.237264	10.618619	NaN	-3.105108
65.132156	23.682671	NaN	50.246057	41.449485	NaN	14.886099
65.132156	65.704425	NaN	61.725524	-0.572269	NaN	3.406632
65.132156	64.377055	NaN	67.986249	0.755101	NaN	-2.854093
65.132156	63.253233	NaN	56.290676	1.878923	NaN	8.841480
65.132156	61.213046	NaN	66.222645	3.919110	NaN	-1.090489
65.132156	67.379070	NaN	69.698060	-2.246914	NaN	-4.565904
65.132156	75.826011	NaN	66.018930	-10.693855	NaN	-0.886774
65.132156	75.417359	NaN	65.665787	-10.285203	NaN	-0.533631
65.132156	65.501613	NaN	38.121173	-0.369457	NaN	27.010983
65.132156	57.327437	NaN	53.736461	7.804719	NaN	11.395695
65.132156	41.445245	NaN	42.084263	23.686911	NaN	23.047893
65.132156	63.814014	NaN	68.671705	1.318142	NaN	-3.539549
65.132156	69.868562	NaN	62.459892	-4.736406	NaN	2.672264
65.132156	63.122447	NaN	67.141548	2.009709	NaN	-2.009392
65.132156	45.155976	NaN	68.674704	19.976180	NaN	-3.542548
65.132156	46.495192	NaN	35.224674	18.636964	NaN	29.907482
65.132156	59.182923	NaN	75.526870	5.949233	NaN	-10.394714
65.132156	60.013608	NaN	65.039833	5.118548	NaN	0.092323
65.132156	59.465941	NaN	65.975576	5.666215	NaN	-0.843420
65.132156	44.409903	NaN	47.842551	20.722253	NaN	17.289605
65.132156	74.831414	NaN	62.469183	-9.699258	NaN	2.662973
65.132156	72.803269	NaN	74.165111	-7.671113	NaN	-9.032955
65.132156	47.293245	NaN	65.518646	17.838911	NaN	-0.386490
65.132156	51.852073	NaN	56.467808	13.280083	NaN	8.664348
65.132156	40.996420	NaN	64.074569	24.135736	NaN	1.057587
65.132156	52.340539	NaN	47.674844	12.791617	NaN	17.457312
65.132156	62.508345	NaN	70.326542	2.623811	NaN	-5.194386
65.132156	31.182973	NaN	56.525451	33.949183	NaN	8.606705
65.132156	52.628595	NaN	64.742181	12.503561	NaN	0.389975
65.132156	70.083546	NaN	48.832011	-4.951390	NaN	16.300145
65.132156	45.312327	NaN	55.395140	19.819829	NaN	9.737016
65.132156	83.153278	NaN	79.550011	-18.021122	NaN	-14.417855
65.132156	63.362150	NaN	81.696407	1.770006	NaN	-16.564251
65.132156	70.099417	NaN	63.678632	-4.967261	NaN	1.453524
65.132156	53.027811	NaN	53.370304	12.104345	NaN	11.761852
65.132156	19.484979	NaN	54.049659	45.647177	NaN	11.082497
65.132156	58.516127	NaN	61.245060	6.616029	NaN	3.887096
65.132156	58.414652	NaN	66.114551	6.717504	NaN	-0.982395
65.132156	44.677839	NaN	52.831472	20.454317	NaN	12.300684
65.132156	76.124575	NaN	80.522084	-10.992419	NaN	-15.389928
65.132156	43.285141	NaN	57.968417	21.847015	NaN	7.163739
65.132156	80.814562	NaN	70.690458	-15.682406	NaN	-5.558302
65.132156	67.285460	NaN	66.622442	-2.153304	NaN	-1.490286
65.132156	62.216470	NaN	52.814437	2.915686	NaN	12.317719
65.132156	66.329695	NaN	55.344314	-1.197539	NaN	9.787842
65.132156	75.909722	NaN	76.446609	-10.777566	NaN	-11.314453
65.132156	76.958687	NaN	71.624814	-11.826531	NaN	-6.492658
65.132156	56.043158	NaN	36.406531	9.088998	NaN	28.725625
65.132156	68.638398	NaN	79.310669	-3.506242	NaN	-14.178513
65.132156	68.045070	NaN	39.940107	-2.912914	NaN	25.192049
65.132156	65.710805	NaN	70.441622	-0.578649	NaN	-5.309466
65.132156	53.189748	NaN	64.179795	11.942408	NaN	0.952361
65.132156	68.589828	NaN	70.505010	-3.457672	NaN	-5.372854
65.132156	50.709391	NaN	53.445077	14.422765	NaN	11.687079
65.132156	58.324908	NaN	50.300502	6.807248	NaN	14.831654
65.132156	49.622131	NaN	67.248774	15.510025	NaN	-2.116618
65.132156	89.227149	NaN	66.040053	-24.094993	NaN	-0.907897
65.132156	71.240009	NaN	80.573618	-6.107853	NaN	-15.441462
65.132156	66.303874	NaN	72.369708	-1.171718	NaN	-7.237552
65.132156	62.030271	NaN	64.877753	3.101885	NaN	0.254403
65.132156	65.966969	NaN	70.406165	-0.834813	NaN	-5.274009
65.132156	68.457319	NaN	62.911553	-3.325163	NaN	2.220603
65.132156	63.735958	NaN	71.080452	1.396198	NaN	-5.948296
65.132156	62.795860	NaN	63.243166	2.336296	NaN	1.888990
65.132156	68.032514	NaN	68.606949	-2.900359	NaN	-3.474793
65.132156	82.263185	NaN	66.727283	-17.131029	NaN	-1.595127
65.132156	44.758201	NaN	69.699331	20.373955	NaN	-4.567175
65.132156	79.133635	NaN	64.038071	-14.001479	NaN	1.094085
65.132156	61.413189	NaN	70.371679	3.718967	NaN	-5.239523
65.132156	67.847882	NaN	68.066917	-2.715726	NaN	-2.934761
65.132156	60.239631	NaN	66.293110	4.892525	NaN	-1.160954
65.132156	75.651560	NaN	76.556025	-10.519404	NaN	-11.423869
65.132156	64.884843	NaN	63.420918	0.247313	NaN	1.711238
65.132156	34.285526	NaN	64.738433	30.846630	NaN	0.393723
65.132156	68.543569	NaN	68.276749	-3.411413	NaN	-3.144593
65.132156	63.866446	NaN	78.484511	1.265710	NaN	-13.352355
65.132156	68.705337	NaN	64.785630	-3.573181	NaN	0.346526
65.132156	58.414819	NaN	51.457487	6.717337	NaN	13.674669
65.132156	48.560260	NaN	69.703535	16.571896	NaN	-4.571379
65.132156	41.175341	NaN	51.888806	23.956815	NaN	13.243350
65.132156	72.266399	NaN	69.543860	-7.134243	NaN	-4.411704
65.132156	61.959397	NaN	64.055137	3.172759	NaN	1.077019
65.132156	57.557325	NaN	66.671609	7.574831	NaN	-1.539453
65.132156	64.790993	NaN	72.966259	0.341163	NaN	-7.834103
65.132156	56.804721	NaN	56.022284	8.327435	NaN	9.109872
65.132156	40.074745	NaN	61.399999	25.057411	NaN	3.732157
65.132156	72.406084	NaN	74.693549	-7.273928	NaN	-9.561393
65.132156	43.993744	NaN	70.259212	21.138412	NaN	-5.127056
65.132156	64.960651	NaN	55.718459	0.171505	NaN	9.413697
65.132156	80.203801	NaN	63.330779	-15.071645	NaN	1.801377
65.132156	65.296394	NaN	70.964710	-0.164238	NaN	-5.832554
65.132156	83.617147	NaN	60.014028	-18.484991	NaN	5.118128
65.132156	72.627739	NaN	62.907368	-7.495583	NaN	2.224788
65.132156	58.762030	NaN	64.432332	6.370126	NaN	0.699824
65.132156	55.762085	NaN	48.131180	9.370071	NaN	17.000976
65.132156	57.357074	NaN	61.795653	7.775082	NaN	3.336503
65.132156	57.364129	NaN	61.952857	7.768027	NaN	3.179299
65.132156	64.574199	NaN	69.732285	0.557957	NaN	-4.600129
65.132156	61.576829	NaN	62.087643	3.555327	NaN	3.044513
65.132156	52.799119	NaN	71.102421	12.333037	NaN	-5.970265
65.132156	63.329444	NaN	54.034380	1.802712	NaN	11.097776
65.132156	70.746053	NaN	67.297143	-5.613898	NaN	-2.164987
65.132156	71.223466	NaN	54.827180	-6.091310	NaN	10.304976
65.132156	49.704655	NaN	56.146208	15.427501	NaN	8.985948
65.132156	37.223735	NaN	55.649827	27.908421	NaN	9.482329
65.132156	59.523048	NaN	63.659537	5.609108	NaN	1.472619
65.132156	60.326139	NaN	72.200510	4.806017	NaN	-7.068354
65.132156	63.174271	NaN	42.329032	1.957885	NaN	22.803124
65.132156	70.491428	NaN	73.554618	-5.359272	NaN	-8.422462
65.132156	61.636208	NaN	69.419341	3.495948	NaN	-4.287185
65.132156	57.937590	NaN	65.476718	7.194566	NaN	-0.344562
65.132156	72.239159	NaN	63.279715	-7.107003	NaN	1.852441
65.132156	70.635767	NaN	55.364908	-5.503611	NaN	9.767247
65.132156	73.406066	NaN	69.987271	-8.273910	NaN	-4.855115
65.132156	79.163972	NaN	76.033215	-14.031816	NaN	-10.901059
65.132156	72.908617	NaN	68.180998	-7.776461	NaN	-3.048842
65.132156	75.137231	NaN	70.283034	-10.005075	NaN	-5.150879
65.132156	58.768477	NaN	56.287416	6.363679	NaN	8.844740
65.132156	62.059183	NaN	74.751710	3.072973	NaN	-9.619554
65.132156	48.480177	NaN	60.775001	16.651979	NaN	4.357155
65.132156	53.015600	NaN	65.576911	12.116556	NaN	-0.444755
65.132156	66.560861	NaN	56.092992	-1.428705	NaN	9.039164
65.132156	71.660258	NaN	72.767653	-6.528102	NaN	-7.635497
65.132156	67.297891	NaN	72.366320	-2.165735	NaN	-7.234164
65.132156	70.558322	NaN	56.239216	-5.426166	NaN	8.892940
65.132156	47.134459	NaN	36.348407	17.997697	NaN	28.783749
65.132156	70.167260	NaN	37.975065	-5.035104	NaN	27.157091
65.132156	48.841526	NaN	61.427998	16.290630	NaN	3.704158
65.132156	65.198921	NaN	64.718668	-0.066765	NaN	0.413488
65.132156	80.204559	NaN	78.832654	-15.072403	NaN	-13.700498
65.132156	76.479699	NaN	71.781330	-11.347543	NaN	-6.649174
65.132156	58.438781	NaN	55.730638	6.693375	NaN	9.401518
65.132156	64.362279	NaN	64.763394	0.769877	NaN	0.368762
65.132156	65.622737	NaN	59.968577	-0.490581	NaN	5.163579
65.132156	48.774646	NaN	54.406888	16.357510	NaN	10.725268
65.132156	68.702778	NaN	75.141441	-3.570622	NaN	-10.009285
65.132156	76.929263	NaN	63.955442	-11.797107	NaN	1.176714
65.132156	76.256147	NaN	62.748861	-11.123991	NaN	2.383295
65.132156	68.204638	NaN	72.624630	-3.072482	NaN	-7.492474
65.132156	81.163906	NaN	72.305353	-16.031750	NaN	-7.173197
65.132156	71.393898	NaN	72.788174	-6.261742	NaN	-7.656018
65.132156	46.494920	NaN	46.980808	18.637236	NaN	18.151348
65.132156	32.261361	NaN	51.191063	32.870795	NaN	13.941093
65.132156	62.978350	NaN	76.819277	2.153806	NaN	-11.687121
65.132156	74.625851	NaN	58.130799	-9.493695	NaN	7.001357
65.132156	67.980256	NaN	64.982458	-2.848100	NaN	0.149698
65.132156	75.901908	NaN	75.660191	-10.769752	NaN	-10.528035
65.132156	83.405415	NaN	70.036683	-18.273259	NaN	-4.904527
65.132156	79.055996	NaN	72.733212	-13.923840	NaN	-7.601056
65.132156	68.272412	NaN	65.316263	-3.140256	NaN	-0.184107
65.132156	44.044966	NaN	74.962630	21.087190	NaN	-9.830474
65.132156	63.515597	NaN	57.527255	1.616559	NaN	7.604901
65.132156	65.860197	NaN	53.811162	-0.728041	NaN	11.320994
65.132156	63.833218	NaN	51.961430	1.298938	NaN	13.170726
65.132156	43.600568	NaN	54.655614	21.531588	NaN	10.476542
65.132156	47.175686	NaN	56.087426	17.956470	NaN	9.044729
65.132156	72.060027	NaN	58.313237	-6.927871	NaN	6.818919
65.132156	64.607149	NaN	70.876932	0.525007	NaN	-5.744776
65.132156	80.446887	NaN	76.057378	-15.314731	NaN	-10.925222
65.132156	72.603681	NaN	75.841820	-7.471525	NaN	-10.709664
65.132156	72.308872	NaN	58.007310	-7.176716	NaN	7.124846
65.132156	78.715128	NaN	70.685362	-13.582972	NaN	-5.553206
65.132156	61.391898	NaN	55.543845	3.740258	NaN	9.588311
65.132156	65.508737	NaN	71.821907	-0.376581	NaN	-6.689751
65.132156	56.856821	NaN	53.558248	8.275335	NaN	11.573908
65.132156	61.985175	NaN	46.910813	3.146981	NaN	18.221343
65.132156	90.734931	NaN	62.659445	-25.602775	NaN	2.472711
65.132156	44.948020	NaN	61.631759	20.184136	NaN	3.500397
65.132156	65.619556	NaN	59.834420	-0.487400	NaN	5.297736
65.132156	51.946998	NaN	47.500719	13.185158	NaN	17.631437
65.132156	49.384190	NaN	62.482582	15.747966	NaN	2.649574
65.132156	77.669193	NaN	78.776082	-12.537037	NaN	-13.643926
65.132156	39.451946	NaN	62.207990	25.680210	NaN	2.924166
65.132156	60.964183	NaN	59.020754	4.167973	NaN	6.111402
65.132156	64.468547	NaN	61.824147	0.663609	NaN	3.308009
65.132156	69.385710	NaN	57.876065	-4.253554	NaN	7.256091
65.132156	68.114202	NaN	56.393735	-2.982046	NaN	8.738421
65.132156	69.133109	NaN	72.733353	-4.000953	NaN	-7.601197
65.132156	74.082978	NaN	70.968599	-8.950822	NaN	-5.836443
65.132156	65.558519	NaN	76.530372	-0.426363	NaN	-11.398216
65.132156	31.402492	NaN	51.269418	33.729664	NaN	13.862738
65.132156	73.301882	NaN	72.823113	-8.169726	NaN	-7.690957
65.132156	72.185470	NaN	78.536312	-7.053314	NaN	-13.404156
65.132156	58.879833	NaN	55.411319	6.252323	NaN	9.720837
65.132156	45.079267	NaN	66.220546	20.052889	NaN	-1.088390
65.132156	68.882815	NaN	58.609009	-3.750659	NaN	6.523147
65.132156	55.451161	NaN	70.164789	9.680995	NaN	-5.032633
65.132156	63.358839	NaN	67.245995	1.773317	NaN	-2.113839
65.132156	76.752004	NaN	65.852844	-11.619848	NaN	-0.720688
65.132156	57.139690	NaN	68.015649	7.992466	NaN	-2.883493
65.132156	54.298618	NaN	76.692322	10.833538	NaN	-11.560166
65.132156	24.800378	NaN	45.268029	40.331778	NaN	19.864127
65.132156	60.477070	NaN	58.775939	4.655086	NaN	6.356217
65.132156	68.423105	NaN	59.386889	-3.290949	NaN	5.745267
65.132156	72.055501	NaN	47.492687	-6.923345	NaN	17.639469
65.132156	52.679900	NaN	69.400986	12.452256	NaN	-4.268830
65.132156	60.638788	NaN	72.631233	4.493368	NaN	-7.499077
65.132156	52.062554	NaN	51.364811	13.069602	NaN	13.767345
65.132156	70.140402	NaN	57.697688	-5.008246	NaN	7.434468
65.132156	78.314103	NaN	69.343129	-13.181947	NaN	-4.210973
65.132156	52.695361	NaN	59.984551	12.436795	NaN	5.147605
65.132156	55.823220	NaN	57.702899	9.308936	NaN	7.429257
65.132156	71.607017	NaN	74.702125	-6.474861	NaN	-9.569969
65.132156	48.316157	NaN	57.391544	16.815999	NaN	7.740612
65.132156	72.967224	NaN	61.531868	-7.835068	NaN	3.600288
65.132156	62.809174	NaN	43.083069	2.322982	NaN	22.049087
65.132156	58.076894	NaN	60.542964	7.055262	NaN	4.589192
65.132156	66.799706	NaN	42.235048	-1.667550	NaN	22.897108
65.132156	77.560064	NaN	63.318946	-12.427908	NaN	1.813210
65.132156	62.423243	NaN	52.909316	2.708913	NaN	12.222840
65.132156	53.731895	NaN	61.447640	11.400261	NaN	3.684516
65.132156	78.014812	NaN	60.220448	-12.882656	NaN	4.911708
65.132156	68.625027	NaN	55.118795	-3.492871	NaN	10.013361
65.132156	49.069051	NaN	56.005881	16.063105	NaN	9.126275
65.132156	65.388227	NaN	71.871275	-0.256071	NaN	-6.739119
65.132156	74.015308	NaN	79.689423	-8.883152	NaN	-14.557267
65.132156	71.743215	NaN	70.173802	-6.611059	NaN	-5.041646
65.132156	64.193841	NaN	77.101223	0.938315	NaN	-11.969067
65.132156	53.535042	NaN	74.671547	11.597114	NaN	-9.539391
65.132156	60.363701	NaN	66.475660	4.768455	NaN	-1.343504
65.132156	74.133365	NaN	52.361587	-9.001209	NaN	12.770569
65.132156	53.001036	NaN	60.961299	12.131120	NaN	4.170857
65.132156	68.527719	NaN	68.401460	-3.395563	NaN	-3.269304
65.132156	67.604899	NaN	61.050734	-2.472743	NaN	4.081422
65.132156	59.452368	NaN	74.524755	5.679788	NaN	-9.392599
65.132156	72.811121	NaN	67.691683	-7.678965	NaN	-2.559527
65.132156	70.051392	NaN	58.563286	-4.919236	NaN	6.568870
65.132156	72.063118	NaN	69.231961	-6.930962	NaN	-4.099806
65.132156	66.778631	NaN	68.274883	-1.646475	NaN	-3.142727
65.132156	71.779892	NaN	70.296473	-6.647736	NaN	-5.164317
65.132156	61.062963	NaN	61.174101	4.069193	NaN	3.958055
65.132156	86.374155	NaN	61.619471	-21.241999	NaN	3.512685
65.132156	55.782755	NaN	69.082938	9.349401	NaN	-3.950782
65.132156	70.261247	NaN	67.582843	-5.129091	NaN	-2.450687
65.132156	83.780358	NaN	69.361423	-18.648202	NaN	-4.229267
65.132156	58.768079	NaN	57.427136	6.364077	NaN	7.705020
65.132156	75.373022	NaN	55.966673	-10.240866	NaN	9.165483
65.132156	70.070049	NaN	65.614744	-4.937893	NaN	-0.482588
65.132156	51.475528	NaN	59.169984	13.656628	NaN	5.962172
65.132156	74.786329	NaN	75.345313	-9.654173	NaN	-10.213157
65.132156	55.037836	NaN	73.593221	10.094320	NaN	-8.461065
65.132156	64.572256	NaN	64.860293	0.559900	NaN	0.271863
65.132156	66.111628	NaN	61.516063	-0.979472	NaN	3.616093
65.132156	48.336684	NaN	63.294158	16.795472	NaN	1.837998
65.132156	62.760127	NaN	76.845369	2.372029	NaN	-11.713213
65.132156	68.054927	NaN	63.741422	-2.922771	NaN	1.390734
65.132156	64.034434	NaN	54.298285	1.097722	NaN	10.833871
65.132156	35.571383	NaN	67.446054	29.560773	NaN	-2.313898
65.132156	70.148495	NaN	76.593610	-5.016339	NaN	-11.461454
65.132156	43.229988	NaN	48.460356	21.902168	NaN	16.671800
65.132156	59.644957	NaN	50.836245	5.487199	NaN	14.295911
65.132156	61.586973	NaN	57.019262	3.545183	NaN	8.112894
65.132156	84.287471	NaN	71.132258	-19.155315	NaN	-6.000102
65.132156	43.138050	NaN	52.826186	21.994106	NaN	12.305970
65.132156	41.735845	NaN	51.115273	23.396311	NaN	14.016883
65.132156	64.126550	NaN	55.583327	1.005606	NaN	9.548829
65.132156	41.726836	NaN	62.349262	23.405320	NaN	2.782894
65.132156	61.277976	NaN	66.123225	3.854180	NaN	-0.991069
65.132156	36.006903	NaN	62.687939	29.125253	NaN	2.444217
65.132156	63.462277	NaN	62.930205	1.669879	NaN	2.201951
65.132156	66.547113	NaN	64.264616	-1.414957	NaN	0.867540
65.132156	75.352742	NaN	74.134956	-10.220586	NaN	-9.002800
65.132156	68.158533	NaN	62.029790	-3.026377	NaN	3.102366
65.132156	64.605207	NaN	48.615046	0.526949	NaN	16.517110
65.132156	64.952586	NaN	70.271793	0.179570	NaN	-5.139637
65.132156	58.280676	NaN	68.881106	6.851480	NaN	-3.748950
65.132156	47.708327	NaN	70.488582	17.423829	NaN	-5.356426
65.132156	67.728585	NaN	68.552412	-2.596429	NaN	-3.420256
65.132156	69.174702	NaN	72.916328	-4.042546	NaN	-7.784172
65.132156	66.227086	NaN	70.579891	-1.094930	NaN	-5.447735
65.132156	75.217363	NaN	64.480712	-10.085207	NaN	0.651444
65.132156	60.848078	NaN	69.981694	4.284078	NaN	-4.849538
65.132156	55.106193	NaN	72.586621	10.025963	NaN	-7.454465
65.132156	67.372815	NaN	67.392724	-2.240659	NaN	-2.260568
65.132156	60.298715	NaN	59.056675	4.833441	NaN	6.075481
65.132156	63.529466	NaN	65.811598	1.602690	NaN	-0.679442
65.132156	68.373039	NaN	69.816856	-3.240883	NaN	-4.684700
65.132156	56.211158	NaN	65.371558	8.920998	NaN	-0.239402
65.132156	74.168853	NaN	69.804341	-9.036697	NaN	-4.672185
65.132156	51.159853	NaN	57.762587	13.972303	NaN	7.369569
65.132156	79.390876	NaN	64.687759	-14.258720	NaN	0.444397
65.132156	61.540256	NaN	63.622809	3.591900	NaN	1.509347
65.132156	71.152485	NaN	68.366641	-6.020329	NaN	-3.234485
65.132156	54.805467	NaN	68.523170	10.326689	NaN	-3.391014
65.132156	74.637693	NaN	71.251712	-9.505537	NaN	-6.119556
65.132156	71.102984	NaN	74.549485	-5.970828	NaN	-9.417329
65.132156	90.569091	NaN	82.479073	-25.436935	NaN	-17.346917
65.132156	70.348589	NaN	64.204307	-5.216433	NaN	0.927849
65.132156	78.153235	NaN	81.441585	-13.021079	NaN	-16.309429
65.132156	64.746951	NaN	65.700119	0.385205	NaN	-0.567963
65.132156	73.462584	NaN	69.519422	-8.330428	NaN	-4.387266
65.132156	41.125469	NaN	65.260659	24.006687	NaN	-0.128503
65.132156	66.542302	NaN	71.139158	-1.410146	NaN	-6.007002
65.132156	69.084765	NaN	73.786135	-3.952609	NaN	-8.653979
65.132156	53.701449	NaN	71.778835	11.430707	NaN	-6.646679
65.132156	73.701338	NaN	56.318214	-8.569182	NaN	8.813942
65.132156	51.530019	NaN	47.257564	13.602137	NaN	17.874592
65.132156	65.124139	NaN	60.294536	0.008017	NaN	4.837620
65.132156	62.615092	NaN	38.726950	2.517064	NaN	26.405206
65.132156	59.518748	NaN	64.525682	5.613408	NaN	0.606474
65.132156	64.705081	NaN	56.542904	0.427075	NaN	8.589252
65.132156	63.103836	NaN	62.348174	2.028320	NaN	2.783982
65.132156	65.603330	NaN	67.263720	-0.471174	NaN	-2.131564
65.132156	59.466834	NaN	75.477382	5.665322	NaN	-10.345226
65.132156	54.370669	NaN	50.801309	10.761487	NaN	14.330847
65.132156	61.956857	NaN	73.634758	3.175299	NaN	-8.502602
65.132156	72.070107	NaN	69.395866	-6.937951	NaN	-4.263710
65.132156	62.503118	NaN	73.091398	2.629038	NaN	-7.959242
65.132156	71.582107	NaN	60.333189	-6.449951	NaN	4.798967
65.132156	70.910486	NaN	75.111263	-5.778330	NaN	-9.979107
65.132156	72.449535	NaN	68.417440	-7.317379	NaN	-3.285284
65.132156	37.761732	NaN	55.685967	27.370424	NaN	9.446189
65.132156	78.960437	NaN	56.431150	-13.828281	NaN	8.701006
65.132156	63.896845	NaN	64.983489	1.235311	NaN	0.148667
65.132156	49.099316	NaN	57.060314	16.032840	NaN	8.071842
65.132156	65.939630	NaN	59.094664	-0.807474	NaN	6.037492
65.132156	80.226256	NaN	73.846014	-15.094100	NaN	-8.713858
65.132156	58.690245	NaN	60.618251	6.441911	NaN	4.513905
65.132156	40.206816	NaN	64.176313	24.925340	NaN	0.955843
65.132156	60.545498	NaN	64.795589	4.586658	NaN	0.336567
65.132156	54.326868	NaN	63.733026	10.805288	NaN	1.399130
65.132156	40.599802	NaN	71.437475	24.532354	NaN	-6.305319
65.132156	72.650104	NaN	51.586169	-7.517948	NaN	13.545987
65.132156	44.498267	NaN	36.679668	20.633889	NaN	28.452488
65.132156	53.795857	NaN	63.757608	11.336299	NaN	1.374548
65.132156	79.698573	NaN	70.205055	-14.566417	NaN	-5.072899
65.132156	69.388050	NaN	64.782527	-4.255894	NaN	0.349629
65.132156	56.053462	NaN	57.587787	9.078694	NaN	7.544369
65.132156	70.642556	NaN	53.391738	-5.510400	NaN	11.740418
65.132156	70.079469	NaN	71.034624	-4.947313	NaN	-5.902468
65.132156	62.367163	NaN	58.879346	2.764993	NaN	6.252810
65.132156	74.895438	NaN	67.828478	-9.763282	NaN	-2.696322
65.132156	71.921184	NaN	70.273466	-6.789028	NaN	-5.141310
65.132156	59.395546	NaN	59.717814	5.736610	NaN	5.414342
65.132156	58.731237	NaN	59.723148	6.400919	NaN	5.409008
65.132156	66.033037	NaN	59.468126	-0.900881	NaN	5.664030
65.132156	62.840092	NaN	65.973285	2.292064	NaN	-0.841129
65.132156	68.382999	NaN	62.198016	-3.250843	NaN	2.934140
65.132156	64.673069	NaN	53.556431	0.459087	NaN	11.575725
65.132156	70.677579	NaN	58.592360	-5.545423	NaN	6.539796
65.132156	68.505356	NaN	73.110675	-3.373200	NaN	-7.978519
65.132156	62.430124	NaN	72.418903	2.702032	NaN	-7.286747
65.132156	54.896806	NaN	71.719832	10.235350	NaN	-6.587676
65.132156	75.452546	NaN	59.610718	-10.320390	NaN	5.521438
65.132156	59.088307	NaN	67.566041	6.043849	NaN	-2.433885
65.132156	61.858580	NaN	58.264860	3.273576	NaN	6.867296
65.132156	70.514314	NaN	74.948510	-5.382158	NaN	-9.816354
65.132156	68.187894	NaN	62.237828	-3.055738	NaN	2.894328
65.132156	61.445864	NaN	53.205602	3.686292	NaN	11.926554
65.132156	52.956527	NaN	74.907416	12.175629	NaN	-9.775260
65.132156	73.783087	NaN	72.913403	-8.650931	NaN	-7.781247
65.132156	64.633915	NaN	73.590422	0.498241	NaN	-8.458266
65.132156	59.699650	NaN	63.980360	5.432506	NaN	1.151796
65.132156	46.489811	NaN	49.141252	18.642345	NaN	15.990904
65.132156	69.557329	NaN	66.733540	-4.425173	NaN	-1.601384
65.132156	70.502958	NaN	83.029792	-5.370802	NaN	-17.897636
65.132156	26.162052	NaN	61.375062	38.970104	NaN	3.757094
65.132156	61.412399	NaN	54.996423	3.719757	NaN	10.135733
65.132156	71.890983	NaN	77.489214	-6.758827	NaN	-12.357058
65.132156	41.712350	NaN	69.771005	23.419806	NaN	-4.638849
65.132156	77.268838	NaN	55.634123	-12.136682	NaN	9.498033
65.132156	62.676204	NaN	54.313463	2.455952	NaN	10.818693
65.132156	36.363528	NaN	59.749907	28.768628	NaN	5.382249
65.132156	62.683239	NaN	65.964796	2.448917	NaN	-0.832640
65.132156	62.539093	NaN	73.914804	2.593063	NaN	-8.782648
65.132156	41.867186	NaN	46.745460	23.264970	NaN	18.386696
65.132156	70.967930	NaN	67.760308	-5.835774	NaN	-2.628152
65.132156	56.045647	NaN	23.055936	9.086509	NaN	42.076220
65.132156	64.285427	NaN	68.372570	0.846729	NaN	-3.240414
65.132156	62.594078	NaN	59.654630	2.538078	NaN	5.477526
65.132156	62.320899	NaN	72.760524	2.811257	NaN	-7.628368
65.132156	65.877760	NaN	66.888466	-0.745604	NaN	-1.756310
65.132156	53.532194	NaN	70.972879	11.599962	NaN	-5.840723
65.132156	67.609427	NaN	59.186895	-2.477271	NaN	5.945261
65.132156	46.904930	NaN	64.546715	18.227226	NaN	0.585441
65.132156	53.633153	NaN	77.710074	11.499003	NaN	-12.577918
65.132156	71.267468	NaN	67.706745	-6.135312	NaN	-2.574589
65.132156	48.967572	NaN	58.817915	16.164584	NaN	6.314241
65.132156	50.421097	NaN	62.977008	14.711059	NaN	2.155148
65.132156	79.978809	NaN	67.603753	-14.846653	NaN	-2.471597
65.132156	63.176078	NaN	60.765254	1.956078	NaN	4.366902
65.132156	63.987776	NaN	72.633925	1.144379	NaN	-7.501769
65.132156	53.192596	NaN	69.066844	11.939560	NaN	-3.934688
65.132156	68.755358	NaN	70.213680	-3.623202	NaN	-5.081524
65.132156	75.240369	NaN	68.226788	-10.108213	NaN	-3.094632
65.132156	62.111168	NaN	62.405093	3.020988	NaN	2.727063
65.132156	64.603975	NaN	68.087683	0.528181	NaN	-2.955527
65.132156	69.505475	NaN	72.238265	-4.373319	NaN	-7.106109
65.132156	38.221957	NaN	71.334006	26.910199	NaN	-6.201850
65.132156	64.668773	NaN	73.500572	0.463383	NaN	-8.368416
65.132156	45.588677	NaN	71.602478	19.543479	NaN	-6.470322
65.132156	55.551937	NaN	71.600439	9.580219	NaN	-6.468283
65.132156	58.712760	NaN	59.081375	6.419396	NaN	6.050781
65.132156	53.058482	NaN	66.349610	12.073674	NaN	-1.217454
65.132156	77.535243	NaN	76.252986	-12.403087	NaN	-11.120830
65.132156	53.303219	NaN	55.324710	11.828937	NaN	9.807446
65.132156	61.249086	NaN	68.290784	3.883070	NaN	-3.158628
65.132156	69.689885	NaN	76.034548	-4.557729	NaN	-10.902392
65.132156	64.687124	NaN	63.390737	0.445032	NaN	1.741419
65.132156	62.415102	NaN	66.377999	2.717054	NaN	-1.245843
65.132156	73.504180	NaN	73.227534	-8.372024	NaN	-8.095378
65.132156	87.212535	NaN	64.362589	-22.080379	NaN	0.769567
65.132156	52.673664	NaN	60.995898	12.458492	NaN	4.136258
65.132156	50.308867	NaN	60.575993	14.823289	NaN	4.556163
65.132156	61.349740	NaN	68.103804	3.782416	NaN	-2.971648
65.132156	62.532114	NaN	69.086089	2.600041	NaN	-3.953933
65.132156	55.358708	NaN	69.814912	9.773448	NaN	-4.682756
65.132156	54.655394	NaN	58.077812	10.476762	NaN	7.054344
65.132156	81.725161	NaN	75.349473	-16.593005	NaN	-10.217317
65.132156	53.010159	NaN	58.772669	12.121997	NaN	6.359487
65.132156	74.512382	NaN	75.196895	-9.380226	NaN	-10.064739
65.132156	57.098001	NaN	74.321001	8.034155	NaN	-9.188845
65.132156	53.989398	NaN	55.224268	11.142758	NaN	9.907888
65.132156	55.875763	NaN	69.931684	9.256393	NaN	-4.799528
65.132156	61.910997	NaN	79.010360	3.221159	NaN	-13.878204
65.132156	67.280371	NaN	70.210108	-2.148215	NaN	-5.077952
65.132156	76.103460	NaN	68.445126	-10.971304	NaN	-3.312970
65.132156	22.942333	NaN	68.483112	42.189823	NaN	-3.350956
65.132156	68.886508	NaN	58.493705	-3.754352	NaN	6.638451
65.132156	66.277550	NaN	71.107670	-1.145394	NaN	-5.975514
65.132156	56.792551	NaN	47.948223	8.339605	NaN	17.183933
65.132156	69.463126	NaN	55.551807	-4.330970	NaN	9.580349
65.132156	55.727426	NaN	67.732842	9.404730	NaN	-2.600686
65.132156	71.079214	NaN	74.699286	-5.947058	NaN	-9.567130
65.132156	76.862346	NaN	76.245856	-11.730190	NaN	-11.113700
65.132156	56.621008	NaN	67.416297	8.511148	NaN	-2.284141
65.132156	47.576905	NaN	54.960883	17.555251	NaN	10.171273
65.132156	67.693162	NaN	67.124771	-2.561006	NaN	-1.992615
65.132156	74.749806	NaN	66.498413	-9.617650	NaN	-1.366257
65.132156	63.919834	NaN	71.286113	1.212322	NaN	-6.153957
65.132156	60.625138	NaN	62.765439	4.507018	NaN	2.366717
65.132156	60.878696	NaN	54.290747	4.253460	NaN	10.841409
65.132156	52.563331	NaN	54.844420	12.568825	NaN	10.287736
65.132156	63.310385	NaN	76.507156	1.821771	NaN	-11.375000
65.132156	35.614846	NaN	48.243321	29.517310	NaN	16.888835
65.132156	65.852242	NaN	66.451966	-0.720086	NaN	-1.319810
65.132156	55.346979	NaN	66.278165	9.785177	NaN	-1.146009
65.132156	71.234876	NaN	66.361274	-6.102720	NaN	-1.229118
65.132156	52.955401	NaN	65.994441	12.176755	NaN	-0.862285
65.132156	64.806980	NaN	68.310097	0.325176	NaN	-3.177941
65.132156	57.985322	NaN	81.432067	7.146834	NaN	-16.299911
65.132156	37.448780	NaN	51.934942	27.683376	NaN	13.197214
65.132156	52.501324	NaN	67.142517	12.630832	NaN	-2.010361
65.132156	66.744984	NaN	73.678121	-1.612828	NaN	-8.545965
65.132156	80.906532	NaN	71.349215	-15.774376	NaN	-6.217059
65.132156	78.363913	NaN	66.578002	-13.231757	NaN	-1.445846
65.132156	65.328789	NaN	63.724740	-0.196633	NaN	1.407416
65.132156	53.635356	NaN	48.479717	11.496800	NaN	16.652439
65.132156	69.781582	NaN	58.068208	-4.649426	NaN	7.063948
65.132156	63.311417	NaN	54.757039	1.820739	NaN	10.375117
65.132156	45.007625	NaN	65.487822	20.124531	NaN	-0.355666
65.132156	78.201776	NaN	79.096078	-13.069620	NaN	-13.963922
65.132156	35.237537	NaN	50.242682	29.894619	NaN	14.889474
65.132156	66.444636	NaN	69.018593	-1.312480	NaN	-3.886437
65.132156	58.903039	NaN	48.398698	6.229117	NaN	16.733458
65.132156	71.975211	NaN	72.893103	-6.843055	NaN	-7.760947
65.132156	58.491667	NaN	52.972054	6.640489	NaN	12.160102
65.132156	40.664628	NaN	64.744937	24.467528	NaN	0.387219
65.132156	75.825724	NaN	34.629603	-10.693568	NaN	30.502553
65.132156	60.417686	NaN	61.288386	4.714470	NaN	3.843770
65.132156	75.431541	NaN	72.458431	-10.299385	NaN	-7.326275
65.132156	55.169221	NaN	57.708829	9.962935	NaN	7.423327
65.132156	51.271612	NaN	58.579989	13.860544	NaN	6.552167
65.132156	69.114678	NaN	46.759106	-3.982522	NaN	18.373050
65.132156	27.218982	NaN	62.970270	37.913174	NaN	2.161886
65.132156	72.779123	NaN	69.822853	-7.646967	NaN	-4.690698
65.132156	59.486025	NaN	44.385938	5.646131	NaN	20.746218
65.132156	82.731047	NaN	65.611729	-17.598891	NaN	-0.479573
65.132156	76.191780	NaN	73.354611	-11.059624	NaN	-8.222455
65.132156	57.323104	NaN	64.336958	7.809052	NaN	0.795198
65.132156	79.212030	NaN	62.895131	-14.079874	NaN	2.237025
65.132156	59.278632	NaN	72.070545	5.853524	NaN	-6.938389
65.132156	66.146712	NaN	66.505155	-1.014556	NaN	-1.372999
65.132156	60.850798	NaN	68.927274	4.281358	NaN	-3.795118
65.132156	64.102415	NaN	72.561286	1.029740	NaN	-7.429130
65.132156	52.704636	NaN	58.668627	12.427520	NaN	6.463529
65.132156	51.333986	NaN	61.933617	13.798170	NaN	3.198539
65.132156	67.702980	NaN	63.513021	-2.570824	NaN	1.619135
65.132156	60.469793	NaN	62.695203	4.662363	NaN	2.436953
65.132156	79.388475	NaN	62.447256	-14.256319	NaN	2.684900
65.132156	59.548544	NaN	68.018262	5.583612	NaN	-2.886106
65.132156	52.948323	NaN	53.526358	12.183833	NaN	11.605798
65.132156	47.662020	NaN	55.714373	17.470136	NaN	9.417783
65.132156	50.932550	NaN	66.318277	14.199606	NaN	-1.186121
65.132156	26.473645	NaN	68.414464	38.658511	NaN	-3.282308
65.132156	54.954898	NaN	69.141384	10.177258	NaN	-4.009228
65.132156	66.886312	NaN	54.235028	-1.754156	NaN	10.897128
65.132156	78.780717	NaN	61.808546	-13.648561	NaN	3.323610
65.132156	73.483803	NaN	71.025824	-8.351647	NaN	-5.893668
65.132156	68.428539	NaN	74.115138	-3.296383	NaN	-8.982982
65.132156	56.067001	NaN	62.340720	9.065155	NaN	2.791436
65.132156	60.686110	NaN	71.798035	4.446046	NaN	-6.665879
65.132156	60.098402	NaN	61.123243	5.033754	NaN	4.008913
65.132156	54.382566	NaN	47.339542	10.749590	NaN	17.792614
65.132156	67.061650	NaN	67.501484	-1.929494	NaN	-2.369328
65.132156	58.814382	NaN	59.016156	6.317774	NaN	6.116000
65.132156	78.707266	NaN	64.384710	-13.575110	NaN	0.747446
65.132156	75.230747	NaN	78.374279	-10.098591	NaN	-13.242123
65.132156	58.131415	NaN	71.366556	7.000741	NaN	-6.234400
65.132156	62.612745	NaN	70.081610	2.519411	NaN	-4.949454
65.132156	74.990011	NaN	65.129005	-9.857855	NaN	0.003151
65.132156	67.679552	NaN	66.478533	-2.547396	NaN	-1.346377
65.132156	50.772632	NaN	33.696585	14.359524	NaN	31.435571
65.132156	65.627623	NaN	59.217699	-0.495467	NaN	5.914457
65.132156	83.615171	NaN	69.390105	-18.483015	NaN	-4.257949
65.132156	56.581520	NaN	69.477047	8.550636	NaN	-4.344891
65.132156	57.848544	NaN	56.151691	7.283612	NaN	8.980465
65.132156	76.533278	NaN	63.732368	-11.401122	NaN	1.399788
65.132156	49.063545	NaN	41.303357	16.068611	NaN	23.828799
65.132156	51.707582	NaN	64.526600	13.424574	NaN	0.605556
