# Supplementary material for: Combined Influences of Model Choice, Data Quality, and Data Quantity When Estimating Population Trends
Source: PLoS One. 2015 Jul 15;10(7):e0132255. doi: 10.1371/journal.pone.0132255 (PMC4503393; doi:10.1371/journal.pone.0132255)
Supplement: S1 Dataset — Files are organized by model type and by the input lambda value. (ZIP) [file pone.0132255.s002.zip › Snail/sims_lambda_0_9/simulationOutput_0.9_0_0.45_0.3_50.xls]

Percent_Decline_True	Median_Percent_Decline_Matrix	Median_Percent_Decline_Matrix_stable	Median_Percent_Decline_Scalar	Difference_True_Matrix	Difference_True_Matrix_Stable	Difference_True_Scalar
78.408534	90.587425	NaN	77.314820	-12.178891	NaN	1.093714
-21.456252	95.690381	NaN	71.103938	-117.146632	NaN	-92.560190
82.464923	94.703891	NaN	74.206543	-12.238968	NaN	8.258379
75.378148	94.633834	NaN	80.731711	-19.255687	NaN	-5.353563
87.281112	90.914097	NaN	77.263152	-3.632985	NaN	10.017960
76.500813	88.889258	NaN	66.122460	-12.388445	NaN	10.378354
81.278952	86.800953	NaN	53.883404	-5.522001	NaN	27.395548
73.674690	91.618639	NaN	72.189591	-17.943950	NaN	1.485098
47.251206	90.694347	NaN	58.345731	-43.443141	NaN	-11.094524
89.476783	94.389777	NaN	67.926811	-4.912994	NaN	21.549972
84.737225	90.108026	NaN	66.145867	-5.370801	NaN	18.591358
86.316274	94.091974	NaN	71.537545	-7.775701	NaN	14.778729
55.368073	88.221614	NaN	45.480391	-32.853541	NaN	9.887682
64.897747	91.545044	NaN	74.416211	-26.647297	NaN	-9.518464
78.134782	94.120898	NaN	76.789308	-15.986116	NaN	1.345473
66.862563	90.419499	NaN	73.423735	-23.556936	NaN	-6.561172
90.496138	90.214694	NaN	63.105612	0.281444	NaN	27.390526
59.246668	90.043171	NaN	71.349507	-30.796503	NaN	-12.102839
70.536453	93.908423	NaN	72.821405	-23.371970	NaN	-2.284952
40.747401	92.122627	NaN	68.272071	-51.375226	NaN	-27.524670
67.279424	92.049903	NaN	69.163227	-24.770479	NaN	-1.883803
59.616139	89.895603	NaN	65.318840	-30.279464	NaN	-5.702701
10.367453	89.535514	NaN	68.893510	-79.168061	NaN	-58.526056
88.095561	88.905536	NaN	70.102473	-0.809975	NaN	17.993089
71.040773	91.329820	NaN	78.103288	-20.289046	NaN	-7.062515
67.427524	95.571180	NaN	80.128651	-28.143656	NaN	-12.701127
83.309752	92.829218	NaN	70.504149	-9.519466	NaN	12.805603
88.992193	88.402187	NaN	69.060994	0.590006	NaN	19.931199
51.943805	89.389771	NaN	75.300997	-37.445966	NaN	-23.357192
49.616592	95.223634	NaN	81.221778	-45.607042	NaN	-31.605187
75.195481	86.793043	NaN	71.080383	-11.597562	NaN	4.115097
90.417464	84.055282	NaN	64.878593	6.362183	NaN	25.538872
81.621382	86.128128	NaN	65.549273	-4.506746	NaN	16.072109
84.053912	86.014817	NaN	53.567030	-1.960905	NaN	30.486882
60.304363	83.411299	NaN	66.280274	-23.106936	NaN	-5.975912
49.128013	88.535868	NaN	62.924132	-39.407855	NaN	-13.796119
65.849724	91.523937	NaN	69.050603	-25.674213	NaN	-3.200879
67.786033	94.778552	NaN	75.356246	-26.992519	NaN	-7.570213
69.802890	84.186283	NaN	63.248669	-14.383394	NaN	6.554221
72.780404	92.886102	NaN	80.021960	-20.105698	NaN	-7.241555
74.846309	96.209885	NaN	83.526321	-21.363576	NaN	-8.680012
83.550710	93.858122	NaN	73.044795	-10.307412	NaN	10.505914
72.479685	92.447861	NaN	83.652815	-19.968176	NaN	-11.173130
83.320445	91.200410	NaN	63.144925	-7.879965	NaN	20.175520
76.761364	93.078803	NaN	69.726219	-16.317439	NaN	7.035146
66.222629	90.700378	NaN	80.091077	-24.477749	NaN	-13.868448
84.442802	86.504945	NaN	64.932408	-2.062144	NaN	19.510394
80.655510	91.363754	NaN	73.739333	-10.708245	NaN	6.916177
75.317636	94.489125	NaN	84.304987	-19.171489	NaN	-8.987351
84.140807	91.991461	NaN	52.391301	-7.850654	NaN	31.749506
56.973712	95.214592	NaN	71.382333	-38.240881	NaN	-14.408621
88.034017	89.426395	NaN	53.222783	-1.392378	NaN	34.811234
94.508148	93.400477	NaN	74.328847	1.107671	NaN	20.179301
38.513776	86.915225	NaN	70.534964	-48.401449	NaN	-32.021188
71.397073	90.883451	NaN	64.705961	-19.486378	NaN	6.691113
53.301140	93.699125	NaN	61.596769	-40.397985	NaN	-8.295629
34.654998	93.373015	NaN	79.147941	-58.718017	NaN	-44.492943
70.029918	93.004471	NaN	70.750719	-22.974553	NaN	-0.720801
71.991794	90.753683	NaN	64.950833	-18.761889	NaN	7.040961
57.462513	86.094045	NaN	59.279321	-28.631531	NaN	-1.816808
29.583857	90.896192	NaN	74.273215	-61.312334	NaN	-44.689358
59.969974	88.173930	NaN	61.225795	-28.203956	NaN	-1.255821
71.513652	89.387293	NaN	73.943298	-17.873641	NaN	-2.429646
13.433589	90.005831	NaN	64.770046	-76.572242	NaN	-51.336458
75.570460	90.731842	NaN	73.509355	-15.161382	NaN	2.061105
88.011075	90.327873	NaN	64.738352	-2.316798	NaN	23.272724
71.881456	90.605850	NaN	71.454600	-18.724394	NaN	0.426855
46.507539	93.809408	NaN	76.304472	-47.301870	NaN	-29.796934
76.304437	95.982631	NaN	65.313014	-19.678194	NaN	10.991423
56.238762	90.132248	NaN	72.123136	-33.893486	NaN	-15.884373
76.442966	91.681146	NaN	68.982040	-15.238180	NaN	7.460927
67.093205	88.012779	NaN	56.068835	-20.919575	NaN	11.024370
90.197501	91.336619	NaN	71.981857	-1.139118	NaN	18.215645
21.625132	89.672712	NaN	70.142541	-68.047581	NaN	-48.517410
13.446411	83.680030	NaN	53.526896	-70.233619	NaN	-40.080485
59.781844	94.707689	NaN	79.031648	-34.925845	NaN	-19.249804
95.952056	89.020347	NaN	69.956274	6.931709	NaN	25.995782
81.753681	82.168809	NaN	66.786234	-0.415128	NaN	14.967446
83.683136	87.855925	NaN	62.395225	-4.172788	NaN	21.287911
59.916513	91.146441	NaN	70.698517	-31.229927	NaN	-10.782004
64.196717	91.200681	NaN	70.038034	-27.003964	NaN	-5.841317
11.333790	84.484730	NaN	54.357661	-73.150940	NaN	-43.023871
79.466432	94.192925	NaN	79.954315	-14.726493	NaN	-0.487883
72.399806	92.116413	NaN	76.548782	-19.716608	NaN	-4.148976
62.951079	91.865443	NaN	61.299833	-28.914364	NaN	1.651246
88.117332	90.156716	NaN	66.081732	-2.039385	NaN	22.035600
67.380218	91.953837	NaN	75.773704	-24.573619	NaN	-8.393486
84.900232	89.446200	NaN	61.280418	-4.545969	NaN	23.619814
86.565094	91.184520	NaN	61.254020	-4.619426	NaN	25.311074
82.951600	91.290811	NaN	71.311447	-8.339210	NaN	11.640153
80.053501	83.197803	NaN	56.506245	-3.144302	NaN	23.547256
91.353237	92.349741	NaN	64.477809	-0.996504	NaN	26.875428
79.928305	95.254668	NaN	72.285802	-15.326363	NaN	7.642504
79.243748	94.352414	NaN	75.739492	-15.108666	NaN	3.504256
62.146858	86.905236	NaN	45.847338	-24.758378	NaN	16.299520
42.309642	90.375976	NaN	61.960232	-48.066334	NaN	-19.650590
80.580116	81.751316	NaN	55.840279	-1.171200	NaN	24.739837
73.880046	91.570270	NaN	64.039448	-17.690224	NaN	9.840598
74.112573	93.707223	NaN	75.259898	-19.594650	NaN	-1.147326
83.949185	91.212082	NaN	70.805695	-7.262897	NaN	13.143490
79.225441	95.181603	NaN	75.865926	-15.956162	NaN	3.359515
90.672984	92.726179	NaN	79.767964	-2.053195	NaN	10.905020
91.238998	92.721940	NaN	72.157747	-1.482942	NaN	19.081251
-68.570095	87.987941	NaN	52.889337	-156.558036	NaN	-121.459432
69.093098	88.927005	NaN	65.797689	-19.833907	NaN	3.295409
-25.280823	91.023882	NaN	68.962935	-116.304705	NaN	-94.243758
62.199509	83.583356	NaN	50.448855	-21.383847	NaN	11.750654
72.130194	81.503654	NaN	58.492634	-9.373460	NaN	13.637561
87.959325	91.649361	NaN	57.705441	-3.690036	NaN	30.253884
-60.501513	94.615990	NaN	83.391242	-155.117503	NaN	-143.892755
46.601098	91.186267	NaN	56.061198	-44.585169	NaN	-9.460100
84.405312	93.384817	NaN	83.022350	-8.979505	NaN	1.382962
68.672823	92.947645	NaN	76.179461	-24.274822	NaN	-7.506637
79.468851	92.159659	NaN	79.412539	-12.690808	NaN	0.056312
62.723402	96.654763	NaN	88.460726	-33.931362	NaN	-25.737324
63.535348	86.060288	NaN	65.705439	-22.524939	NaN	-2.170090
67.124444	89.296267	NaN	67.204449	-22.171822	NaN	-0.080004
49.210881	84.165888	NaN	50.352284	-34.955007	NaN	-1.141403
75.955403	86.352189	NaN	62.019599	-10.396786	NaN	13.935803
54.982622	95.023477	NaN	77.870243	-40.040855	NaN	-22.887621
51.862430	91.269408	NaN	80.650621	-39.406978	NaN	-28.788191
88.578501	89.026708	NaN	62.525333	-0.448207	NaN	26.053169
56.624008	93.686818	NaN	77.569094	-37.062810	NaN	-20.945086
80.199783	93.851709	NaN	69.298493	-13.651925	NaN	10.901291
68.689781	89.848529	NaN	76.159087	-21.158748	NaN	-7.469306
46.964759	88.139878	NaN	64.164124	-41.175119	NaN	-17.199366
45.349017	86.550381	NaN	69.346132	-41.201364	NaN	-23.997115
84.779905	91.649690	NaN	56.667067	-6.869785	NaN	28.112838
92.469800	93.197195	NaN	64.123963	-0.727396	NaN	28.345836
86.372525	95.407143	NaN	63.153473	-9.034617	NaN	23.219052
44.646293	92.742064	NaN	74.551105	-48.095771	NaN	-29.904812
81.253811	86.178736	NaN	55.433837	-4.924925	NaN	25.819974
78.598362	91.106241	NaN	69.988183	-12.507879	NaN	8.610179
48.563363	92.957970	NaN	76.721629	-44.394607	NaN	-28.158266
78.011903	91.489002	NaN	74.509633	-13.477098	NaN	3.502270
72.658871	92.031848	NaN	79.700195	-19.372977	NaN	-7.041325
31.692123	91.851727	NaN	62.072670	-60.159604	NaN	-30.380547
75.839182	90.941660	NaN	69.598030	-15.102478	NaN	6.241151
86.220393	84.088647	NaN	64.472157	2.131746	NaN	21.748236
63.484027	94.057293	NaN	82.328007	-30.573266	NaN	-18.843980
86.442663	90.888814	NaN	72.088090	-4.446151	NaN	14.354574
33.904751	90.411156	NaN	79.904749	-56.506406	NaN	-45.999999
66.509205	88.033990	NaN	64.324091	-21.524785	NaN	2.185114
69.179585	88.847601	NaN	56.453630	-19.668016	NaN	12.725955
84.635697	93.444850	NaN	80.491241	-8.809153	NaN	4.144457
64.360588	86.948413	NaN	59.478260	-22.587826	NaN	4.882327
81.982508	88.694221	NaN	65.669799	-6.711714	NaN	16.312709
75.306438	89.038809	NaN	62.817910	-13.732370	NaN	12.488528
52.519524	94.824917	NaN	69.990685	-42.305392	NaN	-17.471161
65.386733	90.656244	NaN	75.344749	-25.269511	NaN	-9.958016
47.276991	90.604056	NaN	77.483614	-43.327064	NaN	-30.206622
64.684301	88.394054	NaN	65.465528	-23.709754	NaN	-0.781227
78.270524	92.410905	NaN	71.412105	-14.140381	NaN	6.858418
56.713842	93.133176	NaN	84.215523	-36.419335	NaN	-27.501682
64.191233	83.604557	NaN	48.618576	-19.413325	NaN	15.572657
89.568795	81.875383	NaN	60.689989	7.693412	NaN	28.878806
26.094188	92.390648	NaN	75.234921	-66.296460	NaN	-49.140734
56.826156	87.431384	NaN	69.078110	-30.605228	NaN	-12.251955
49.129434	85.701343	NaN	46.410307	-36.571909	NaN	2.719126
67.791130	93.002264	NaN	65.843305	-25.211134	NaN	1.947825
-2.233190	88.583932	NaN	76.102167	-90.817122	NaN	-78.335357
40.017565	89.619343	NaN	67.598514	-49.601777	NaN	-27.580949
46.241552	92.211815	NaN	75.221424	-45.970263	NaN	-28.979872
61.415919	85.379420	NaN	68.077719	-23.963501	NaN	-6.661800
71.914088	91.957681	NaN	67.066815	-20.043593	NaN	4.847273
84.871309	90.661125	NaN	73.394337	-5.789816	NaN	11.476972
84.710577	89.380868	NaN	66.923225	-4.670291	NaN	17.787351
68.862280	92.576865	NaN	78.586359	-23.714585	NaN	-9.724080
19.147051	91.727191	NaN	61.184431	-72.580140	NaN	-42.037381
76.147826	90.589653	NaN	69.044945	-14.441828	NaN	7.102880
85.258343	90.851891	NaN	69.557700	-5.593548	NaN	15.700643
74.421378	91.777969	NaN	73.188399	-17.356591	NaN	1.232979
78.706294	94.700125	NaN	83.179731	-15.993831	NaN	-4.473437
44.306147	93.196132	NaN	68.627446	-48.889985	NaN	-24.321299
84.238950	94.909129	NaN	83.713574	-10.670179	NaN	0.525376
78.244030	94.891332	NaN	83.642701	-16.647302	NaN	-5.398671
53.179186	91.050114	NaN	78.573095	-37.870928	NaN	-25.393909
89.012965	91.297191	NaN	71.779772	-2.284226	NaN	17.233193
27.174834	89.827401	NaN	70.239101	-62.652567	NaN	-43.064267
59.968815	91.430456	NaN	64.807352	-31.461641	NaN	-4.838537
72.251150	92.169652	NaN	71.280157	-19.918502	NaN	0.970993
68.080021	91.622905	NaN	72.476216	-23.542884	NaN	-4.396195
78.217162	91.741637	NaN	75.516479	-13.524475	NaN	2.700683
82.855032	88.417723	NaN	61.898345	-5.562691	NaN	20.956688
84.487371	90.540264	NaN	42.235403	-6.052893	NaN	42.251968
73.303910	91.832273	NaN	66.572072	-18.528363	NaN	6.731837
80.477670	89.294136	NaN	52.616190	-8.816466	NaN	27.861480
76.576172	92.761520	NaN	80.286388	-16.185348	NaN	-3.710217
66.929022	91.776777	NaN	82.144175	-24.847755	NaN	-15.215153
80.213822	94.005747	NaN	80.115978	-13.791925	NaN	0.097844
71.385789	93.787852	NaN	78.296393	-22.402063	NaN	-6.910604
79.348800	88.734022	NaN	57.992791	-9.385223	NaN	21.356009
86.367200	91.924552	NaN	67.465249	-5.557352	NaN	18.901951
25.848126	93.444531	NaN	77.231874	-67.596405	NaN	-51.383749
85.091764	89.340684	NaN	66.500595	-4.248921	NaN	18.591169
24.262182	93.925333	NaN	71.504632	-69.663151	NaN	-47.242451
92.742104	93.507898	NaN	73.918431	-0.765795	NaN	18.823673
19.784256	91.227370	NaN	72.768684	-71.443114	NaN	-52.984428
71.204563	93.248765	NaN	78.348607	-22.044202	NaN	-7.144044
80.507064	94.477275	NaN	79.167706	-13.970212	NaN	1.339358
89.563683	94.056449	NaN	50.097433	-4.492767	NaN	39.466249
71.176822	92.521470	NaN	56.515635	-21.344648	NaN	14.661187
82.670048	90.476984	NaN	73.926719	-7.806936	NaN	8.743329
50.221536	92.717833	NaN	63.209978	-42.496297	NaN	-12.988442
92.758541	91.444855	NaN	71.471113	1.313686	NaN	21.287428
73.932774	89.380206	NaN	79.951148	-15.447432	NaN	-6.018374
81.228502	89.917413	NaN	68.410782	-8.688912	NaN	12.817719
57.817536	94.117073	NaN	72.275991	-36.299537	NaN	-14.458455
-26.595220	90.810318	NaN	71.545353	-117.405539	NaN	-98.140574
72.255453	86.400099	NaN	59.412984	-14.144646	NaN	12.842469
76.430746	91.979671	NaN	68.975175	-15.548925	NaN	7.455571
68.024901	82.644919	NaN	48.016282	-14.620018	NaN	20.008619
65.856918	89.884504	NaN	78.845049	-24.027586	NaN	-12.988131
38.311626	89.111925	NaN	79.199097	-50.800298	NaN	-40.887470
70.897213	93.282340	NaN	57.462887	-22.385126	NaN	13.434326
80.164245	90.107501	NaN	63.031867	-9.943256	NaN	17.132379
75.238237	89.416849	NaN	69.902217	-14.178613	NaN	5.336019
30.554988	92.596269	NaN	70.257671	-62.041281	NaN	-39.702684
75.955605	94.243179	NaN	63.006625	-18.287574	NaN	12.948981
76.354932	90.186691	NaN	74.321651	-13.831760	NaN	2.033281
70.266330	92.429724	NaN	72.016137	-22.163394	NaN	-1.749807
56.982939	91.619455	NaN	66.718202	-34.636516	NaN	-9.735263
72.044168	88.984782	NaN	76.595821	-16.940615	NaN	-4.551653
3.483748	87.195550	NaN	59.601913	-83.711802	NaN	-56.118164
90.131011	88.942523	NaN	76.959638	1.188488	NaN	13.171373
77.593008	91.401946	NaN	76.922244	-13.808937	NaN	0.670764
93.167392	89.262691	NaN	62.747013	3.904701	NaN	30.420379
-14.053003	81.962220	NaN	73.916686	-96.015223	NaN	-87.969689
66.237913	92.026098	NaN	60.762992	-25.788184	NaN	5.474921
11.829257	87.345202	NaN	40.440392	-75.515945	NaN	-28.611135
67.823631	93.465592	NaN	76.240779	-25.641961	NaN	-8.417148
48.473944	90.366718	NaN	71.626800	-41.892775	NaN	-23.152857
78.813629	93.539388	NaN	78.057461	-14.725759	NaN	0.756169
29.316933	88.083834	NaN	63.666910	-58.766901	NaN	-34.349977
78.161823	94.171575	NaN	71.426608	-16.009752	NaN	6.735215
61.064556	95.197931	NaN	82.724590	-34.133375	NaN	-21.660033
42.560635	92.685075	NaN	77.541947	-50.124440	NaN	-34.981312
69.428088	90.422400	NaN	71.440449	-20.994311	NaN	-2.012361
78.896334	93.337075	NaN	80.003338	-14.440741	NaN	-1.107005
61.851043	88.588020	NaN	72.320929	-26.736978	NaN	-10.469886
55.708905	88.802355	NaN	73.060169	-33.093450	NaN	-17.351264
81.754388	88.246757	NaN	55.990259	-6.492370	NaN	25.764129
55.547538	90.140310	NaN	78.776381	-34.592772	NaN	-23.228842
79.214110	92.559984	NaN	76.066937	-13.345874	NaN	3.147173
79.569160	87.826430	NaN	51.456630	-8.257270	NaN	28.112529
92.868194	93.231964	NaN	80.973560	-0.363770	NaN	11.894634
82.049412	91.198257	NaN	78.072270	-9.148845	NaN	3.977141
63.175527	90.679624	NaN	73.200459	-27.504098	NaN	-10.024933
91.054453	91.330609	NaN	69.306267	-0.276156	NaN	21.748186
76.194255	91.419872	NaN	72.764483	-15.225618	NaN	3.429772
87.540019	89.000433	NaN	63.549970	-1.460414	NaN	23.990048
63.999064	89.751367	NaN	69.524136	-25.752303	NaN	-5.525072
76.258893	92.132543	NaN	72.972685	-15.873650	NaN	3.286208
19.699228	87.763156	NaN	68.001043	-68.063929	NaN	-48.301816
70.557911	83.953405	NaN	54.194895	-13.395494	NaN	16.363016
73.977714	91.314304	NaN	67.263396	-17.336590	NaN	6.714318
84.722966	87.995467	NaN	61.339455	-3.272501	NaN	23.383511
87.815508	92.310707	NaN	79.793645	-4.495199	NaN	8.021863
-18.387888	93.778321	NaN	70.913410	-112.166210	NaN	-89.301298
61.597356	90.292991	NaN	66.972788	-28.695634	NaN	-5.375432
36.504949	92.617985	NaN	71.684150	-56.113036	NaN	-35.179201
67.848293	92.698080	NaN	78.542382	-24.849787	NaN	-10.694089
41.572972	87.527529	NaN	59.475142	-45.954557	NaN	-17.902170
43.683026	86.080772	NaN	58.997302	-42.397746	NaN	-15.314276
39.208057	94.819930	NaN	76.959356	-55.611873	NaN	-37.751299
54.175725	84.735564	NaN	63.761649	-30.559840	NaN	-9.585925
68.308648	90.562203	NaN	71.913585	-22.253555	NaN	-3.604937
84.559811	92.660499	NaN	80.389164	-8.100687	NaN	4.170648
87.754256	90.295405	NaN	62.450181	-2.541149	NaN	25.304075
77.622780	94.611459	NaN	77.809192	-16.988679	NaN	-0.186412
90.912100	94.656203	NaN	83.170001	-3.744103	NaN	7.742099
80.227796	94.145856	NaN	76.956417	-13.918061	NaN	3.271378
84.412158	83.027322	NaN	51.762721	1.384836	NaN	32.649437
86.535168	87.372422	NaN	57.291752	-0.837254	NaN	29.243415
67.401829	89.676521	NaN	70.803443	-22.274692	NaN	-3.401614
84.265434	93.522617	NaN	64.822300	-9.257183	NaN	19.443134
75.415856	92.589785	NaN	71.089809	-17.173929	NaN	4.326047
76.650856	90.408521	NaN	71.326383	-13.757665	NaN	5.324473
66.029734	94.233800	NaN	81.288263	-28.204066	NaN	-15.258529
67.975825	89.178315	NaN	47.959826	-21.202490	NaN	20.015998
82.877927	88.208558	NaN	70.388675	-5.330632	NaN	12.489251
26.120923	88.649113	NaN	48.878310	-62.528191	NaN	-22.757388
54.884229	92.282517	NaN	77.607173	-37.398288	NaN	-22.722945
55.696899	95.105163	NaN	81.080632	-39.408264	NaN	-25.383733
63.341902	91.676282	NaN	67.232074	-28.334381	NaN	-3.890173
62.850593	88.847478	NaN	47.635267	-25.996884	NaN	15.215326
81.535801	89.625108	NaN	57.265015	-8.089307	NaN	24.270785
80.909626	88.339446	NaN	68.437239	-7.429820	NaN	12.472388
81.767747	92.392933	NaN	73.648312	-10.625186	NaN	8.119435
79.884096	90.929586	NaN	82.021380	-11.045489	NaN	-2.137283
92.614395	93.126330	NaN	71.920374	-0.511935	NaN	20.694021
63.661139	92.026987	NaN	78.348271	-28.365848	NaN	-14.687132
68.722406	91.335543	NaN	64.072101	-22.613137	NaN	4.650305
40.353992	82.052715	NaN	33.609301	-41.698723	NaN	6.744692
-1.662091	86.857325	NaN	62.431699	-88.519416	NaN	-64.093789
77.130753	91.562445	NaN	66.438344	-14.431692	NaN	10.692409
86.853359	92.628550	NaN	75.711779	-5.775191	NaN	11.141580
51.324889	90.784142	NaN	67.712852	-39.459254	NaN	-16.387963
69.270989	95.348748	NaN	80.547986	-26.077759	NaN	-11.276996
78.548017	87.713263	NaN	64.670248	-9.165246	NaN	13.877769
64.254818	87.560840	NaN	73.755442	-23.306023	NaN	-9.500624
63.288468	92.873309	NaN	79.569482	-29.584841	NaN	-16.281014
90.228255	94.646914	NaN	85.129213	-4.418658	NaN	5.099042
84.492611	84.039654	NaN	66.712176	0.452957	NaN	17.780435
74.186726	93.704983	NaN	76.033877	-19.518257	NaN	-1.847151
65.823871	87.884922	NaN	64.167809	-22.061052	NaN	1.656062
49.635985	88.854815	NaN	67.892480	-39.218830	NaN	-18.256495
6.483407	95.556711	NaN	80.482502	-89.073304	NaN	-73.999095
33.140328	85.872482	NaN	65.814275	-52.732154	NaN	-32.673947
83.387470	88.204892	NaN	75.451550	-4.817422	NaN	7.935920
94.422914	93.812492	NaN	74.522739	0.610422	NaN	19.900175
75.168763	88.115269	NaN	56.711545	-12.946507	NaN	18.457218
78.905168	88.710703	NaN	48.432999	-9.805535	NaN	30.472169
77.021702	89.453368	NaN	65.562196	-12.431666	NaN	11.459506
71.340010	92.893790	NaN	65.093873	-21.553780	NaN	6.246136
56.540586	91.202841	NaN	47.073517	-34.662255	NaN	9.467069
58.236052	95.486095	NaN	81.451848	-37.250043	NaN	-23.215797
86.079137	90.302091	NaN	74.065013	-4.222954	NaN	12.014125
88.141747	91.465796	NaN	73.828641	-3.324049	NaN	14.313106
88.686416	89.409380	NaN	72.984524	-0.722964	NaN	15.701892
78.106949	89.560039	NaN	58.243065	-11.453090	NaN	19.863884
-58.945824	90.820828	NaN	58.868760	-149.766652	NaN	-117.814584
92.189188	95.529391	NaN	70.997630	-3.340203	NaN	21.191558
76.318686	95.391265	NaN	82.888751	-19.072579	NaN	-6.570064
70.174665	89.979308	NaN	66.163334	-19.804643	NaN	4.011331
13.418296	89.915330	NaN	67.016459	-76.497034	NaN	-53.598162
81.934416	91.880588	NaN	69.427385	-9.946172	NaN	12.507031
-7.149871	90.319571	NaN	62.153996	-97.469442	NaN	-69.303867
72.444596	94.992554	NaN	81.148027	-22.547958	NaN	-8.703431
91.956921	92.066854	NaN	74.979739	-0.109933	NaN	16.977182
68.727685	87.784343	NaN	65.097121	-19.056658	NaN	3.630564
70.516562	92.953853	NaN	85.555733	-22.437291	NaN	-15.039171
51.292481	87.836929	NaN	59.130312	-36.544447	NaN	-7.837830
59.856441	92.472966	NaN	60.146624	-32.616525	NaN	-0.290183
62.555525	91.225109	NaN	73.367979	-28.669584	NaN	-10.812455
67.583431	93.859859	NaN	77.475611	-26.276428	NaN	-9.892180
81.677071	91.569958	NaN	70.262757	-9.892887	NaN	11.414315
85.495470	85.475979	NaN	60.611770	0.019492	NaN	24.883701
73.331308	92.535055	NaN	76.529942	-19.203748	NaN	-3.198634
56.481980	90.608132	NaN	65.201162	-34.126152	NaN	-8.719182
74.071164	92.266130	NaN	77.977016	-18.194966	NaN	-3.905852
76.758228	91.608481	NaN	79.409421	-14.850252	NaN	-2.651193
69.877928	90.368743	NaN	73.029393	-20.490815	NaN	-3.151465
-36.073616	94.446169	NaN	78.259137	-130.519785	NaN	-114.332752
61.353610	91.964381	NaN	79.014092	-30.610772	NaN	-17.660482
74.384142	93.884394	NaN	75.931437	-19.500252	NaN	-1.547296
86.783311	87.072243	NaN	72.784395	-0.288932	NaN	13.998916
66.282450	92.706818	NaN	80.553138	-26.424369	NaN	-14.270688
75.352601	91.433977	NaN	68.964453	-16.081376	NaN	6.388147
54.325119	91.996723	NaN	74.623469	-37.671604	NaN	-20.298350
71.150222	92.055135	NaN	73.927207	-20.904913	NaN	-2.776985
49.315223	92.495180	NaN	79.873604	-43.179957	NaN	-30.558381
90.407224	86.161431	NaN	62.130038	4.245793	NaN	28.277186
78.608284	92.330525	NaN	78.798469	-13.722241	NaN	-0.190185
89.642198	91.031940	NaN	78.109852	-1.389742	NaN	11.532346
68.557736	92.377901	NaN	60.179176	-23.820165	NaN	8.378560
46.721506	90.378921	NaN	73.421026	-43.657415	NaN	-26.699520
57.482218	87.943432	NaN	65.066615	-30.461214	NaN	-7.584397
86.997744	89.754321	NaN	79.167746	-2.756577	NaN	7.829998
52.923288	95.414351	NaN	78.322134	-42.491063	NaN	-25.398846
83.391349	92.374735	NaN	82.944929	-8.983386	NaN	0.446420
57.382015	91.838800	NaN	72.676803	-34.456785	NaN	-15.294788
63.314733	90.797922	NaN	73.850648	-27.483189	NaN	-10.535914
82.531354	93.327261	NaN	62.557238	-10.795907	NaN	19.974116
76.968547	95.450687	NaN	84.205341	-18.482140	NaN	-7.236794
58.034456	92.013140	NaN	76.433116	-33.978684	NaN	-18.398659
63.177269	87.612313	NaN	52.874559	-24.435044	NaN	10.302710
70.393589	91.050818	NaN	72.202723	-20.657230	NaN	-1.809135
92.264532	95.155888	NaN	74.243492	-2.891356	NaN	18.021040
76.327313	93.271768	NaN	81.434362	-16.944455	NaN	-5.107049
54.672881	91.167288	NaN	61.827981	-36.494407	NaN	-7.155100
73.628233	92.721026	NaN	79.492796	-19.092793	NaN	-5.864564
33.020013	90.305896	NaN	61.897889	-57.285883	NaN	-28.877876
78.045816	94.096231	NaN	78.053564	-16.050415	NaN	-0.007748
62.096624	92.869323	NaN	73.408749	-30.772699	NaN	-11.312125
69.236054	90.119679	NaN	75.043633	-20.883624	NaN	-5.807578
80.690739	90.759324	NaN	68.780598	-10.068585	NaN	11.910141
72.183185	94.874141	NaN	84.159975	-22.690956	NaN	-11.976790
38.949354	95.779843	NaN	87.087220	-56.830489	NaN	-48.137867
91.787235	84.725629	NaN	70.724783	7.061607	NaN	21.062452
57.037214	91.504211	NaN	68.196539	-34.466998	NaN	-11.159325
75.384730	90.554479	NaN	75.476801	-15.169749	NaN	-0.092071
45.648248	92.922635	NaN	78.099557	-47.274387	NaN	-32.451309
24.582289	87.587989	NaN	67.574637	-63.005700	NaN	-42.992347
73.301884	85.880267	NaN	56.685077	-12.578382	NaN	16.616807
63.904531	94.123262	NaN	71.645692	-30.218732	NaN	-7.741161
77.174044	93.753414	NaN	79.315908	-16.579370	NaN	-2.141864
80.001622	90.438022	NaN	59.322755	-10.436401	NaN	20.678867
69.251763	93.467876	NaN	80.149286	-24.216113	NaN	-10.897522
14.563819	92.723450	NaN	69.954153	-78.159632	NaN	-55.390334
73.434062	89.917842	NaN	63.941197	-16.483780	NaN	9.492865
87.643283	88.255914	NaN	58.029387	-0.612631	NaN	29.613895
64.070063	88.555070	NaN	53.661778	-24.485007	NaN	10.408285
85.824406	91.972245	NaN	76.222222	-6.147839	NaN	9.602184
-11.765016	90.972323	NaN	63.537451	-102.737339	NaN	-75.302466
42.390196	91.415827	NaN	75.104005	-49.025632	NaN	-32.713809
82.169500	88.632877	NaN	60.160729	-6.463378	NaN	22.008771
68.556431	92.216570	NaN	73.147312	-23.660139	NaN	-4.590881
69.263728	89.782851	NaN	43.854024	-20.519122	NaN	25.409705
94.020656	95.489809	NaN	71.677238	-1.469152	NaN	22.343419
93.154838	90.395109	NaN	73.294137	2.759729	NaN	19.860701
78.181959	91.561084	NaN	79.968712	-13.379125	NaN	-1.786753
28.319178	89.762898	NaN	70.396713	-61.443719	NaN	-42.077534
69.868796	83.662499	NaN	48.005063	-13.793703	NaN	21.863732
55.438707	88.385733	NaN	66.634308	-32.947025	NaN	-11.195600
66.308255	90.434341	NaN	62.531639	-24.126086	NaN	3.776615
-1.951281	92.054957	NaN	78.509976	-94.006238	NaN	-80.461256
64.808046	91.990584	NaN	68.706844	-27.182538	NaN	-3.898798
59.154235	91.083565	NaN	71.128872	-31.929330	NaN	-11.974637
84.716556	91.996011	NaN	67.935232	-7.279455	NaN	16.781324
46.253037	92.223226	NaN	77.301796	-45.970189	NaN	-31.048759
92.075327	94.216326	NaN	84.716626	-2.140999	NaN	7.358701
78.501818	88.714029	NaN	62.686921	-10.212210	NaN	15.814897
14.929666	91.267771	NaN	71.340706	-76.338105	NaN	-56.411041
60.251813	90.313806	NaN	80.556238	-30.061993	NaN	-20.304425
67.494362	87.297340	NaN	61.028148	-19.802978	NaN	6.466214
69.761350	91.860784	NaN	65.823826	-22.099434	NaN	3.937524
52.934022	92.458733	NaN	80.207167	-39.524711	NaN	-27.273145
74.296589	92.130729	NaN	75.017755	-17.834140	NaN	-0.721166
4.855070	90.440568	NaN	76.403293	-85.585498	NaN	-71.548223
-27.766941	91.647865	NaN	74.947082	-119.414806	NaN	-102.714023
91.826808	94.386841	NaN	76.897048	-2.560033	NaN	14.929759
25.985139	91.238402	NaN	79.072343	-65.253263	NaN	-53.087204
90.570082	89.437015	NaN	68.522592	1.133067	NaN	22.047489
71.970727	87.462711	NaN	64.578129	-15.491984	NaN	7.392598
53.055571	86.032830	NaN	54.303959	-32.977259	NaN	-1.248388
63.953397	90.397097	NaN	67.414546	-26.443700	NaN	-3.461149
88.414581	91.127618	NaN	66.662309	-2.713036	NaN	21.752272
63.555138	91.785267	NaN	71.179590	-28.230129	NaN	-7.624452
88.273246	93.580577	NaN	75.408966	-5.307330	NaN	12.864280
81.421823	94.199381	NaN	75.058115	-12.777558	NaN	6.363708
68.798078	89.012487	NaN	73.443509	-20.214410	NaN	-4.645432
33.042179	80.600242	NaN	31.734013	-47.558064	NaN	1.308166
67.629693	90.337106	NaN	81.688767	-22.707413	NaN	-14.059074
78.048417	88.079696	NaN	72.053155	-10.031280	NaN	5.995261
46.258290	88.713246	NaN	68.082072	-42.454956	NaN	-21.823782
84.793020	93.413437	NaN	77.800440	-8.620416	NaN	6.992580
74.420093	88.538924	NaN	65.188726	-14.118831	NaN	9.231368
69.920731	91.975191	NaN	62.887988	-22.054460	NaN	7.032743
4.971901	91.792994	NaN	64.035875	-86.821092	NaN	-59.063974
80.936930	93.482770	NaN	78.258786	-12.545841	NaN	2.678144
62.138209	91.213228	NaN	64.545876	-29.075019	NaN	-2.407667
49.869947	88.964328	NaN	67.061499	-39.094381	NaN	-17.191553
63.025624	93.520614	NaN	81.039286	-30.494991	NaN	-18.013662
80.946267	87.502184	NaN	58.645582	-6.555917	NaN	22.300685
59.101588	90.688223	NaN	71.386001	-31.586635	NaN	-12.284413
53.041047	84.457795	NaN	59.648499	-31.416748	NaN	-6.607452
21.119308	91.754508	NaN	70.011295	-70.635200	NaN	-48.891987
74.347364	95.589371	NaN	81.045613	-21.242006	NaN	-6.698248
90.155400	81.318551	NaN	40.316440	8.836849	NaN	49.838960
82.471818	90.736979	NaN	71.184590	-8.265161	NaN	11.287227
24.721840	93.297136	NaN	66.437189	-68.575296	NaN	-41.715349
62.731602	93.598328	NaN	76.459685	-30.866727	NaN	-13.728083
80.115728	90.788479	NaN	66.530178	-10.672751	NaN	13.585550
50.115767	93.515323	NaN	78.757500	-43.399556	NaN	-28.641733
31.651639	92.875886	NaN	73.920423	-61.224247	NaN	-42.268784
67.337543	89.827552	NaN	59.252835	-22.490009	NaN	8.084708
84.374056	90.830486	NaN	55.015588	-6.456430	NaN	29.358467
84.287266	89.582629	NaN	59.726880	-5.295363	NaN	24.560386
18.256799	90.331256	NaN	69.351585	-72.074457	NaN	-51.094785
89.559083	91.608599	NaN	64.281275	-2.049516	NaN	25.277808
68.203339	89.937514	NaN	64.346961	-21.734175	NaN	3.856378
74.124127	90.964162	NaN	74.106612	-16.840036	NaN	0.017514
67.808333	92.909518	NaN	75.046223	-25.101185	NaN	-7.237891
37.172268	87.316830	NaN	62.246077	-50.144561	NaN	-25.073808
68.931419	95.354936	NaN	80.885747	-26.423517	NaN	-11.954328
68.394911	88.725079	NaN	56.757377	-20.330167	NaN	11.637534
84.629992	85.773147	NaN	63.774568	-1.143155	NaN	20.855425
54.752649	89.452558	NaN	72.746410	-34.699909	NaN	-17.993761
68.257492	89.330118	NaN	70.206058	-21.072625	NaN	-1.948566
36.828426	87.475372	NaN	73.229480	-50.646945	NaN	-36.401054
51.531154	85.753742	NaN	52.774832	-34.222588	NaN	-1.243678
53.347213	91.611701	NaN	71.223131	-38.264488	NaN	-17.875918
17.696866	89.552658	NaN	67.668354	-71.855793	NaN	-49.971489
77.763958	91.559287	NaN	70.604324	-13.795329	NaN	7.159635
71.280412	91.839989	NaN	64.157336	-20.559577	NaN	7.123076
81.445013	88.901874	NaN	65.519843	-7.456861	NaN	15.925170
72.042145	87.890243	NaN	50.605650	-15.848098	NaN	21.436495
82.041408	85.080381	NaN	63.611395	-3.038973	NaN	18.430012
41.818591	91.651494	NaN	70.556347	-49.832904	NaN	-28.737756
49.121609	93.703677	NaN	81.724424	-44.582068	NaN	-32.602815
43.432026	86.578696	NaN	65.439290	-43.146670	NaN	-22.007264
83.144278	90.434498	NaN	56.973580	-7.290221	NaN	26.170697
45.490990	94.677006	NaN	79.133461	-49.186016	NaN	-33.642472
77.198317	92.102797	NaN	72.810275	-14.904480	NaN	4.388041
35.582630	91.310713	NaN	71.569063	-55.728083	NaN	-35.986433
66.283816	93.686279	NaN	78.878656	-27.402463	NaN	-12.594841
82.308004	90.112705	NaN	74.278561	-7.804701	NaN	8.029442
89.583068	91.236601	NaN	71.558951	-1.653533	NaN	18.024117
71.425937	89.385833	NaN	71.237820	-17.959895	NaN	0.188118
48.977448	90.042811	NaN	56.469283	-41.065364	NaN	-7.491835
97.214107	85.145031	NaN	73.690924	12.069075	NaN	23.523183
79.408078	92.101985	NaN	80.200052	-12.693907	NaN	-0.791974
28.696519	92.100493	NaN	79.788049	-63.403975	NaN	-51.091531
89.050997	94.183192	NaN	66.356604	-5.132195	NaN	22.694393
69.012021	83.287141	NaN	42.246937	-14.275120	NaN	26.765085
70.899862	92.389252	NaN	75.420912	-21.489390	NaN	-4.521050
38.659234	90.772470	NaN	65.101822	-52.113236	NaN	-26.442588
63.441950	92.931443	NaN	68.752016	-29.489494	NaN	-5.310066
17.506302	92.054029	NaN	72.023622	-74.547727	NaN	-54.517320
60.247846	89.594857	NaN	67.032498	-29.347011	NaN	-6.784651
79.395688	95.524919	NaN	78.438620	-16.129230	NaN	0.957068
-7.533034	89.324133	NaN	75.600584	-96.857166	NaN	-83.133618
93.068133	92.582134	NaN	69.249054	0.485998	NaN	23.819078
55.073519	90.649946	NaN	74.557950	-35.576426	NaN	-19.484430
-13.960626	93.266424	NaN	65.926866	-107.227050	NaN	-79.887492
75.948852	78.748797	NaN	55.653467	-2.799945	NaN	20.295386
68.416834	91.866669	NaN	78.361492	-23.449835	NaN	-9.944658
70.888917	88.237321	NaN	67.093917	-17.348405	NaN	3.794999
42.650769	93.007246	NaN	74.841373	-50.356477	NaN	-32.190604
40.874722	90.976653	NaN	84.845860	-50.101931	NaN	-43.971139
93.318102	91.333249	NaN	80.859341	1.984853	NaN	12.458760
64.345771	94.947169	NaN	81.780067	-30.601398	NaN	-17.434296
64.907329	88.060862	NaN	63.224175	-23.153533	NaN	1.683155
77.266906	93.095355	NaN	81.212067	-15.828449	NaN	-3.945162
81.052469	93.036880	NaN	79.096191	-11.984410	NaN	1.956278
80.704201	92.811606	NaN	80.478106	-12.107406	NaN	0.226094
63.579464	93.937148	NaN	76.212314	-30.357684	NaN	-12.632850
72.090082	93.402706	NaN	73.767574	-21.312624	NaN	-1.677492
64.575589	93.763101	NaN	68.675612	-29.187512	NaN	-4.100023
64.765408	91.176291	NaN	59.863112	-26.410883	NaN	4.902297
40.903761	93.758658	NaN	78.678332	-52.854897	NaN	-37.774571
70.665582	90.119827	NaN	78.357247	-19.454245	NaN	-7.691665
5.631659	94.795029	NaN	79.583229	-89.163370	NaN	-73.951570
69.714843	95.006357	NaN	80.722557	-25.291514	NaN	-11.007713
89.270312	89.663988	NaN	56.019014	-0.393676	NaN	33.251298
87.264980	95.130756	NaN	74.516396	-7.865776	NaN	12.748584
82.657598	89.121762	NaN	67.399533	-6.464163	NaN	15.258066
76.884706	84.885110	NaN	59.118708	-8.000404	NaN	17.765998
60.459105	91.503364	NaN	82.919452	-31.044259	NaN	-22.460347
63.581576	95.109695	NaN	86.286845	-31.528118	NaN	-22.705269
64.263940	85.817238	NaN	65.981064	-21.553298	NaN	-1.717124
79.359271	88.663521	NaN	57.964104	-9.304250	NaN	21.395167
52.825027	86.857252	NaN	71.495219	-34.032225	NaN	-18.670193
73.903856	93.477487	NaN	83.367804	-19.573631	NaN	-9.463948
72.200330	83.472180	NaN	26.504693	-11.271850	NaN	45.695637
36.828642	85.893644	NaN	60.705839	-49.065002	NaN	-23.877197
55.147197	92.856296	NaN	78.218534	-37.709098	NaN	-23.071337
60.777212	92.573442	NaN	78.366422	-31.796230	NaN	-17.589211
83.969739	89.141192	NaN	73.896651	-5.171454	NaN	10.073088
62.139597	85.831426	NaN	42.567191	-23.691829	NaN	19.572407
-24.083456	92.434662	NaN	68.677560	-116.518118	NaN	-92.761015
94.816017	90.705292	NaN	62.447620	4.110725	NaN	32.368397
55.131151	91.203004	NaN	73.622187	-36.071853	NaN	-18.491036
68.047652	90.813569	NaN	71.451278	-22.765917	NaN	-3.403626
61.964164	94.782939	NaN	75.384531	-32.818775	NaN	-13.420367
84.680809	91.597875	NaN	72.315587	-6.917066	NaN	12.365223
82.683684	92.535137	NaN	70.589803	-9.851454	NaN	12.093881
53.181100	90.611475	NaN	73.574093	-37.430375	NaN	-20.392993
74.020039	94.543076	NaN	83.015412	-20.523037	NaN	-8.995373
63.869389	84.221043	NaN	47.846091	-20.351654	NaN	16.023298
90.545763	89.141264	NaN	69.584853	1.404499	NaN	20.960910
47.825549	91.856969	NaN	80.674667	-44.031419	NaN	-32.849118
76.557672	93.913800	NaN	63.295777	-17.356128	NaN	13.261895
72.045578	89.442776	NaN	73.702911	-17.397197	NaN	-1.657333
48.413019	89.436018	NaN	73.148299	-41.022999	NaN	-24.735280
53.709161	91.091243	NaN	63.698660	-37.382081	NaN	-9.989499
83.704988	84.866775	NaN	56.779599	-1.161788	NaN	26.925389
91.963149	92.145340	NaN	76.670755	-0.182190	NaN	15.292395
67.610679	87.999048	NaN	69.589899	-20.388369	NaN	-1.979220
93.063662	91.863836	NaN	78.314738	1.199826	NaN	14.748924
55.812968	93.843771	NaN	79.722698	-38.030803	NaN	-23.909730
69.807240	89.758088	NaN	66.972081	-19.950848	NaN	2.835159
81.596994	83.882386	NaN	39.805921	-2.285392	NaN	41.791073
20.874285	91.607295	NaN	72.062620	-70.733009	NaN	-51.188335
76.494218	92.615810	NaN	79.305950	-16.121592	NaN	-2.811733
68.155391	90.110069	NaN	61.099066	-21.954678	NaN	7.056325
93.584957	90.067845	NaN	70.067393	3.517112	NaN	23.517564
82.156775	88.077623	NaN	44.945747	-5.920849	NaN	37.211028
66.404331	90.981554	NaN	81.353505	-24.577223	NaN	-14.949174
60.227714	93.410319	NaN	83.641988	-33.182605	NaN	-23.414274
82.282681	92.016068	NaN	69.274242	-9.733387	NaN	13.008439
64.951159	91.941802	NaN	71.871856	-26.990643	NaN	-6.920696
84.259727	87.760895	NaN	67.554145	-3.501167	NaN	16.705582
91.465163	92.990772	NaN	73.754448	-1.525609	NaN	17.710715
15.320299	83.769709	NaN	61.145368	-68.449410	NaN	-45.825069
79.025460	93.372939	NaN	82.376981	-14.347479	NaN	-3.351522
74.387029	90.351191	NaN	55.178275	-15.964162	NaN	19.208754
69.017027	94.626744	NaN	79.707700	-25.609717	NaN	-10.690673
67.709106	87.325254	NaN	66.587893	-19.616147	NaN	1.121213
70.963999	91.570356	NaN	76.658598	-20.606357	NaN	-5.694599
89.766103	91.610234	NaN	67.165115	-1.844131	NaN	22.600988
57.861362	86.552859	NaN	72.103647	-28.691496	NaN	-14.242284
86.334169	86.977951	NaN	65.327906	-0.643782	NaN	21.006263
90.414303	89.683574	NaN	65.189989	0.730729	NaN	25.224315
79.219287	88.655985	NaN	76.788150	-9.436698	NaN	2.431137
75.210701	91.258939	NaN	76.016630	-16.048237	NaN	-0.805929
86.798928	87.973296	NaN	55.737294	-1.174368	NaN	31.061634
79.401973	93.640047	NaN	80.673818	-14.238074	NaN	-1.271845
72.089100	93.060947	NaN	77.817358	-20.971847	NaN	-5.728257
40.422423	92.253375	NaN	76.602998	-51.830951	NaN	-36.180575
23.091744	89.939394	NaN	71.977559	-66.847650	NaN	-48.885815
1.589551	93.866798	NaN	79.632717	-92.277247	NaN	-78.043165
78.693169	91.479690	NaN	73.999590	-12.786521	NaN	4.693579
45.258531	92.272246	NaN	68.372692	-47.013715	NaN	-23.114161
63.822731	92.586160	NaN	66.740258	-28.763428	NaN	-2.917526
72.894767	91.135043	NaN	69.721761	-18.240276	NaN	3.173006
67.791982	89.075060	NaN	72.283349	-21.283079	NaN	-4.491368
30.891763	94.817816	NaN	65.149641	-63.926053	NaN	-34.257878
64.720571	90.282149	NaN	69.716391	-25.561577	NaN	-4.995819
69.854705	93.223782	NaN	86.084402	-23.369077	NaN	-16.229697
83.016935	91.316769	NaN	76.705019	-8.299834	NaN	6.311916
35.189218	89.234442	NaN	52.713305	-54.045224	NaN	-17.524086
88.373147	92.494113	NaN	72.471225	-4.120966	NaN	15.901921
85.969007	88.795795	NaN	71.679131	-2.826788	NaN	14.289876
74.285677	90.968882	NaN	78.327743	-16.683205	NaN	-4.042066
67.436944	85.413855	NaN	69.518523	-17.976911	NaN	-2.081580
27.379990	90.520777	NaN	71.886656	-63.140787	NaN	-44.506666
72.688815	82.201298	NaN	46.324466	-9.512484	NaN	26.364349
91.581229	92.452609	NaN	77.120220	-0.871381	NaN	14.461009
88.297691	93.329953	NaN	80.430091	-5.032262	NaN	7.867600
88.091967	83.386061	NaN	50.023136	4.705907	NaN	38.068831
81.342140	96.481044	NaN	86.394758	-15.138905	NaN	-5.052618
92.213005	91.848188	NaN	79.567596	0.364817	NaN	12.645409
55.104512	92.876380	NaN	72.341775	-37.771868	NaN	-17.237263
81.992995	92.710103	NaN	75.669077	-10.717108	NaN	6.323918
46.218009	91.079287	NaN	61.615418	-44.861279	NaN	-15.397409
68.096360	92.914640	NaN	80.292409	-24.818281	NaN	-12.196050
75.697871	92.217559	NaN	83.550817	-16.519688	NaN	-7.852946
96.299438	89.835534	NaN	78.023091	6.463904	NaN	18.276347
21.319487	91.501487	NaN	74.362891	-70.182000	NaN	-53.043405
68.828633	93.526178	NaN	77.126151	-24.697545	NaN	-8.297519
59.915101	91.841979	NaN	72.132142	-31.926878	NaN	-12.217041
90.449424	89.052361	NaN	64.474353	1.397063	NaN	25.975071
82.704538	90.821603	NaN	73.346844	-8.117065	NaN	9.357693
89.824290	96.574608	NaN	84.332748	-6.750318	NaN	5.491542
68.118288	87.937083	NaN	68.321851	-19.818795	NaN	-0.203562
38.389938	89.875560	NaN	65.443844	-51.485622	NaN	-27.053906
62.873611	89.903666	NaN	68.989458	-27.030054	NaN	-6.115847
67.130737	89.314109	NaN	77.266542	-22.183372	NaN	-10.135805
88.508734	89.760675	NaN	78.635350	-1.251941	NaN	9.873384
74.025885	96.001687	NaN	80.751021	-21.975801	NaN	-6.725136
77.365139	94.469726	NaN	82.143800	-17.104587	NaN	-4.778661
20.195930	93.026091	NaN	79.845804	-72.830161	NaN	-59.649874
55.000728	93.013235	NaN	84.091994	-38.012507	NaN	-29.091266
65.718858	88.461251	NaN	64.764471	-22.742393	NaN	0.954387
53.937097	91.685757	NaN	68.740130	-37.748660	NaN	-14.803032
65.250761	94.847573	NaN	74.047504	-29.596812	NaN	-8.796744
68.099338	96.186932	NaN	80.671312	-28.087593	NaN	-12.571973
66.098700	88.013505	NaN	47.428053	-21.914805	NaN	18.670647
72.207913	92.778630	NaN	74.089051	-20.570717	NaN	-1.881138
36.701349	89.895966	NaN	70.624865	-53.194617	NaN	-33.923516
13.709028	93.632168	NaN	82.910672	-79.923140	NaN	-69.201644
39.781412	91.126344	NaN	70.934736	-51.344932	NaN	-31.153325
56.607165	92.501717	NaN	78.840686	-35.894552	NaN	-22.233521
75.275166	90.806618	NaN	81.056751	-15.531452	NaN	-5.781585
84.549112	92.636841	NaN	68.655159	-8.087729	NaN	15.893953
80.934868	92.491324	NaN	73.034424	-11.556456	NaN	7.900444
86.823223	92.620963	NaN	76.256595	-5.797740	NaN	10.566627
89.824818	91.029631	NaN	62.205884	-1.204813	NaN	27.618935
23.580670	93.587716	NaN	73.562809	-70.007046	NaN	-49.982139
87.219728	91.856171	NaN	73.321504	-4.636443	NaN	13.898224
64.783354	92.677982	NaN	76.321980	-27.894628	NaN	-11.538626
59.210418	93.983010	NaN	76.363379	-34.772593	NaN	-17.152961
83.274732	91.093632	NaN	76.002100	-7.818900	NaN	7.272633
91.559651	94.862874	NaN	83.758197	-3.303222	NaN	7.801455
-22.359871	84.553975	NaN	62.773481	-106.913846	NaN	-85.133352
65.724001	91.821684	NaN	77.794174	-26.097683	NaN	-12.070173
88.381554	89.906479	NaN	74.958134	-1.524925	NaN	13.423419
30.617309	87.569341	NaN	67.176473	-56.952031	NaN	-36.559164
79.504898	90.928945	NaN	71.641272	-11.424048	NaN	7.863626
82.111311	88.133255	NaN	55.831717	-6.021944	NaN	26.279594
76.046072	89.358087	NaN	58.898621	-13.312014	NaN	17.147452
53.085672	90.277516	NaN	73.774696	-37.191845	NaN	-20.689024
76.698846	88.980280	NaN	61.117490	-12.281434	NaN	15.581356
60.619899	94.145167	NaN	77.659540	-33.525268	NaN	-17.039641
73.291415	93.672087	NaN	82.932537	-20.380672	NaN	-9.641123
63.400234	88.056982	NaN	67.233429	-24.656748	NaN	-3.833195
88.217085	90.353183	NaN	64.835908	-2.136098	NaN	23.381177
78.861287	88.053615	NaN	64.083147	-9.192328	NaN	14.778140
88.936964	86.240883	NaN	61.389093	2.696080	NaN	27.547871
67.214312	91.577184	NaN	69.575614	-24.362872	NaN	-2.361302
62.103313	91.475981	NaN	74.203438	-29.372669	NaN	-12.100125
40.084708	92.097384	NaN	74.747039	-52.012676	NaN	-34.662331
73.017563	91.620421	NaN	63.025378	-18.602858	NaN	9.992185
74.230911	94.963034	NaN	70.184221	-20.732123	NaN	4.046690
78.662936	82.910654	NaN	50.402486	-4.247718	NaN	28.260450
75.184582	91.788059	NaN	60.988762	-16.603477	NaN	14.195820
66.604998	90.944577	NaN	71.242926	-24.339578	NaN	-4.637927
71.212646	93.347295	NaN	80.193524	-22.134649	NaN	-8.980878
57.245177	91.642462	NaN	71.387541	-34.397285	NaN	-14.142364
60.586215	91.963962	NaN	75.859200	-31.377747	NaN	-15.272985
72.741549	89.985134	NaN	58.455887	-17.243584	NaN	14.285663
38.740055	90.457541	NaN	68.189214	-51.717486	NaN	-29.449159
78.737263	93.866814	NaN	74.724921	-15.129551	NaN	4.012342
53.511401	92.086735	NaN	79.915894	-38.575334	NaN	-26.404493
50.186785	93.988809	NaN	84.137800	-43.802024	NaN	-33.951015
79.612784	89.933934	NaN	73.260094	-10.321149	NaN	6.352691
75.072437	91.109334	NaN	43.902110	-16.036897	NaN	31.170327
52.922592	91.501127	NaN	73.454105	-38.578535	NaN	-20.531513
65.028365	90.687496	NaN	58.452822	-25.659131	NaN	6.575543
10.431314	93.215102	NaN	68.987810	-82.783788	NaN	-58.556496
85.653002	87.668626	NaN	56.431005	-2.015623	NaN	29.221998
91.340094	92.740743	NaN	75.775217	-1.400649	NaN	15.564876
76.355646	89.423586	NaN	54.964257	-13.067940	NaN	21.391389
64.856903	95.155135	NaN	65.215641	-30.298232	NaN	-0.358738
74.913665	86.427905	NaN	70.008537	-11.514240	NaN	4.905128
12.607022	92.960414	NaN	75.038890	-80.353392	NaN	-62.431868
92.213118	89.809603	NaN	75.159103	2.403515	NaN	17.054015
37.791294	92.467582	NaN	76.544162	-54.676289	NaN	-38.752869
91.330290	93.160104	NaN	53.503744	-1.829814	NaN	37.826546
77.463755	91.639829	NaN	68.540182	-14.176074	NaN	8.923573
66.440768	92.482868	NaN	74.687800	-26.042100	NaN	-8.247032
66.611750	90.375194	NaN	74.978707	-23.763445	NaN	-8.366957
71.079589	91.036509	NaN	76.770181	-19.956920	NaN	-5.690592
72.506422	93.082331	NaN	63.634756	-20.575909	NaN	8.871667
82.051327	88.123505	NaN	61.170131	-6.072178	NaN	20.881196
73.000114	90.283620	NaN	71.245729	-17.283505	NaN	1.754386
44.529911	91.500208	NaN	63.946034	-46.970297	NaN	-19.416123
62.755091	88.784088	NaN	68.081971	-26.028997	NaN	-5.326880
55.346124	86.620906	NaN	67.675464	-31.274783	NaN	-12.329340
58.852013	86.741937	NaN	58.255453	-27.889924	NaN	0.596561
78.175942	87.758695	NaN	68.887276	-9.582753	NaN	9.288666
76.816641	92.283590	NaN	75.130199	-15.466950	NaN	1.686442
73.954235	84.223338	NaN	65.811819	-10.269103	NaN	8.142417
67.978844	93.036702	NaN	73.429726	-25.057858	NaN	-5.450882
48.401707	86.360949	NaN	60.965245	-37.959241	NaN	-12.563537
36.439789	90.351973	NaN	77.994735	-53.912183	NaN	-41.554945
68.616300	90.886660	NaN	71.211668	-22.270361	NaN	-2.595368
51.180865	94.193963	NaN	74.821570	-43.013097	NaN	-23.640705
88.491043	87.629557	NaN	74.645093	0.861485	NaN	13.845950
62.191188	88.782703	NaN	65.769457	-26.591515	NaN	-3.578269
56.158914	87.995986	NaN	60.476693	-31.837073	NaN	-4.317779
85.065951	93.391823	NaN	69.744013	-8.325872	NaN	15.321939
80.214440	89.589226	NaN	65.312037	-9.374786	NaN	14.902403
56.235514	92.734125	NaN	76.995108	-36.498612	NaN	-20.759594
86.460817	93.889346	NaN	75.399648	-7.428529	NaN	11.061168
76.402295	93.691112	NaN	80.619134	-17.288817	NaN	-4.216839
82.919228	91.642538	NaN	72.278644	-8.723310	NaN	10.640584
81.547021	92.596112	NaN	74.803365	-11.049092	NaN	6.743656
78.821097	86.207028	NaN	72.140761	-7.385931	NaN	6.680336
87.313373	93.125034	NaN	73.634616	-5.811661	NaN	13.678757
40.894236	93.658581	NaN	74.294177	-52.764345	NaN	-33.399941
83.962242	95.273259	NaN	77.070929	-11.311017	NaN	6.891313
57.256769	89.395121	NaN	57.691635	-32.138352	NaN	-0.434866
76.592059	89.132089	NaN	65.927662	-12.540030	NaN	10.664397
85.902808	91.313799	NaN	56.519168	-5.410991	NaN	29.383640
89.089476	90.674333	NaN	80.343611	-1.584857	NaN	8.745865
75.825502	84.013378	NaN	68.879625	-8.187876	NaN	6.945877
8.700052	89.580755	NaN	77.305661	-80.880703	NaN	-68.605609
80.318672	90.993760	NaN	67.237707	-10.675088	NaN	13.080965
64.363871	92.492099	NaN	69.804944	-28.128228	NaN	-5.441073
64.858094	92.530234	NaN	77.159214	-27.672140	NaN	-12.301120
23.893617	93.296644	NaN	77.119318	-69.403027	NaN	-53.225701
82.190028	92.955797	NaN	75.104627	-10.765769	NaN	7.085400
78.061074	93.749693	NaN	68.563503	-15.688619	NaN	9.497571
91.749548	87.172523	NaN	71.996245	4.577025	NaN	19.753303
67.342156	90.247390	NaN	68.993371	-22.905234	NaN	-1.651215
70.236724	87.434713	NaN	65.680899	-17.197989	NaN	4.555825
42.168844	93.630303	NaN	77.407674	-51.461459	NaN	-35.238830
40.901492	87.463884	NaN	58.750682	-46.562392	NaN	-17.849190
57.046407	93.415712	NaN	71.136188	-36.369306	NaN	-14.089782
42.511766	88.920075	NaN	65.008201	-46.408309	NaN	-22.496435
27.395685	95.020213	NaN	73.604342	-67.624528	NaN	-46.208657
67.011401	90.561803	NaN	77.435664	-23.550402	NaN	-10.424264
62.693469	91.780279	NaN	69.817011	-29.086810	NaN	-7.123542
33.458374	89.834119	NaN	70.367928	-56.375745	NaN	-36.909554
33.124626	90.752820	NaN	64.737448	-57.628193	NaN	-31.612822
49.496263	92.614981	NaN	76.633250	-43.118718	NaN	-27.136988
70.766632	90.224833	NaN	79.213794	-19.458201	NaN	-8.447162
71.404360	90.911939	NaN	65.813464	-19.507580	NaN	5.590896
53.886167	92.309654	NaN	69.319807	-38.423487	NaN	-15.433640
87.126639	95.340944	NaN	76.873531	-8.214305	NaN	10.253108
68.499835	93.366839	NaN	62.166589	-24.867004	NaN	6.333246
74.352129	90.064100	NaN	59.265938	-15.711972	NaN	15.086190
80.910040	90.509139	NaN	74.318676	-9.599099	NaN	6.591364
72.201855	92.271280	NaN	77.135131	-20.069425	NaN	-4.933276
75.492930	89.441611	NaN	69.069117	-13.948681	NaN	6.423812
79.947603	91.196718	NaN	68.403957	-11.249115	NaN	11.543646
87.477501	94.421591	NaN	76.881713	-6.944090	NaN	10.595788
85.744157	90.648865	NaN	76.098692	-4.904708	NaN	9.645466
58.504984	93.561106	NaN	70.382782	-35.056123	NaN	-11.877798
77.911747	91.771636	NaN	70.000955	-13.859889	NaN	7.910792
83.329421	93.277425	NaN	62.346990	-9.948004	NaN	20.982431
72.172880	86.310556	NaN	66.810205	-14.137676	NaN	5.362675
75.218286	93.990054	NaN	72.008093	-18.771768	NaN	3.210193
82.003476	93.743258	NaN	75.413002	-11.739782	NaN	6.590473
66.111577	89.343605	NaN	67.699999	-23.232027	NaN	-1.588422
74.135521	87.059944	NaN	57.164161	-12.924423	NaN	16.971360
75.255225	91.119471	NaN	66.630737	-15.864246	NaN	8.624488
67.116365	88.666588	NaN	60.362447	-21.550223	NaN	6.753918
75.260850	93.756709	NaN	68.613090	-18.495859	NaN	6.647760
78.858250	90.149040	NaN	66.576253	-11.290790	NaN	12.281997
74.080639	88.430597	NaN	72.881861	-14.349958	NaN	1.198778
11.090203	93.428576	NaN	65.370739	-82.338373	NaN	-54.280536
50.043900	94.046141	NaN	76.840630	-44.002240	NaN	-26.796730
84.610737	92.441337	NaN	72.898844	-7.830600	NaN	11.711892
90.545693	88.075309	NaN	56.797040	2.470384	NaN	33.748653
85.964771	90.873152	NaN	66.766065	-4.908381	NaN	19.198706
73.698480	88.043518	NaN	76.535537	-14.345038	NaN	-2.837057
82.349520	93.356290	NaN	76.462704	-11.006770	NaN	5.886816
71.636788	91.079213	NaN	72.675485	-19.442424	NaN	-1.038697
-8.005080	84.753812	NaN	64.403828	-92.758892	NaN	-72.408908
31.177789	92.814788	NaN	73.301998	-61.636999	NaN	-42.124209
47.467742	92.936518	NaN	75.037682	-45.468776	NaN	-27.569940
61.515026	90.379166	NaN	66.496300	-28.864139	NaN	-4.981274
59.098670	91.723922	NaN	66.972530	-32.625252	NaN	-7.873860
63.608184	96.080697	NaN	82.720947	-32.472513	NaN	-19.112763
67.033348	92.760092	NaN	77.690371	-25.726744	NaN	-10.657022
55.697186	94.018748	NaN	76.867613	-38.321562	NaN	-21.170427
88.461021	88.356422	NaN	71.340673	0.104599	NaN	17.120348
77.758986	94.288503	NaN	75.703145	-16.529518	NaN	2.055840
48.832031	91.211339	NaN	72.594378	-42.379308	NaN	-23.762347
93.499897	94.719861	NaN	84.841971	-1.219963	NaN	8.657926
61.732740	88.624482	NaN	70.046734	-26.891742	NaN	-8.313994
93.388513	80.248531	NaN	38.546309	13.139982	NaN	54.842204
42.210586	89.617608	NaN	66.272470	-47.407022	NaN	-24.061884
87.079532	93.075736	NaN	78.156057	-5.996205	NaN	8.923475
30.038067	89.619124	NaN	42.896196	-59.581057	NaN	-12.858130
56.750090	88.010868	NaN	61.090602	-31.260778	NaN	-4.340512
81.330008	92.939091	NaN	82.567563	-11.609083	NaN	-1.237555
70.258073	96.114279	NaN	78.916708	-25.856206	NaN	-8.658634
59.750818	89.188915	NaN	70.289112	-29.438096	NaN	-10.538294
82.991455	83.921725	NaN	57.738912	-0.930271	NaN	25.252543
47.900844	91.394011	NaN	72.797471	-43.493167	NaN	-24.896627
88.602279	91.769150	NaN	69.249752	-3.166870	NaN	19.352527
32.479904	90.277251	NaN	65.180823	-57.797347	NaN	-32.700919
63.473000	89.463880	NaN	68.794415	-25.990880	NaN	-5.321416
42.151294	90.662535	NaN	79.455427	-48.511241	NaN	-37.304133
56.898252	91.600143	NaN	65.104182	-34.701891	NaN	-8.205929
71.404207	91.462671	NaN	72.095296	-20.058464	NaN	-0.691090
89.169847	94.369833	NaN	84.102280	-5.199986	NaN	5.067567
69.414654	95.821239	NaN	89.081782	-26.406585	NaN	-19.667128
55.529400	90.481099	NaN	68.491346	-34.951699	NaN	-12.961946
76.041321	92.159937	NaN	72.693234	-16.118616	NaN	3.348087
51.428576	90.490166	NaN	77.622053	-39.061590	NaN	-26.193477
81.538711	93.978929	NaN	82.998651	-12.440218	NaN	-1.459940
66.055910	87.122983	NaN	75.048809	-21.067074	NaN	-8.992899
82.094450	88.074923	NaN	72.233638	-5.980473	NaN	9.860812
45.079039	86.665378	NaN	54.482478	-41.586339	NaN	-9.403439
55.739766	85.907920	NaN	68.967273	-30.168154	NaN	-13.227507
81.253748	93.937546	NaN	75.698085	-12.683799	NaN	5.555663
84.902087	91.734976	NaN	78.686094	-6.832889	NaN	6.215992
87.802126	93.862861	NaN	79.273161	-6.060736	NaN	8.528965
63.901483	90.505064	NaN	76.442690	-26.603581	NaN	-12.541207
69.780716	92.795673	NaN	73.144316	-23.014957	NaN	-3.363600
86.924750	92.440969	NaN	70.555157	-5.516219	NaN	16.369592
83.018656	91.759705	NaN	70.444535	-8.741050	NaN	12.574120
60.021432	94.238332	NaN	78.723660	-34.216901	NaN	-18.702228
91.050693	88.599449	NaN	57.533595	2.451243	NaN	33.517097
48.332817	90.337974	NaN	70.378665	-42.005157	NaN	-22.045848
61.292758	92.667252	NaN	66.115641	-31.374494	NaN	-4.822883
56.387662	91.114017	NaN	76.008705	-34.726355	NaN	-19.621044
72.989313	88.799118	NaN	59.757997	-15.809805	NaN	13.231316
68.414315	90.772336	NaN	73.733693	-22.358021	NaN	-5.319378
78.310826	94.129489	NaN	79.796658	-15.818663	NaN	-1.485833
74.955802	86.320835	NaN	46.703751	-11.365032	NaN	28.252051
68.702733	94.272682	NaN	60.105170	-25.569948	NaN	8.597563
37.643460	88.097856	NaN	56.469558	-50.454396	NaN	-18.826098
58.399180	91.963127	NaN	67.713608	-33.563948	NaN	-9.314428
80.068406	93.339807	NaN	68.105963	-13.271401	NaN	11.962443
83.861374	92.990473	NaN	79.468022	-9.129099	NaN	4.393352
82.575877	90.070959	NaN	74.642416	-7.495082	NaN	7.933461
54.289648	89.042519	NaN	69.246066	-34.752871	NaN	-14.956418
63.403911	87.645436	NaN	68.606267	-24.241525	NaN	-5.202357
86.741903	92.032835	NaN	68.587099	-5.290932	NaN	18.154804
88.963520	95.788966	NaN	84.122548	-6.825446	NaN	4.840972
72.020224	95.877835	NaN	77.345336	-23.857612	NaN	-5.325112
70.759056	90.318384	NaN	65.099708	-19.559328	NaN	5.659349
3.544515	91.077983	NaN	56.610080	-87.533469	NaN	-53.065566
49.634632	83.322285	NaN	59.709159	-33.687653	NaN	-10.074527
83.608748	92.818354	NaN	61.357135	-9.209606	NaN	22.251613
69.888634	85.683590	NaN	77.756135	-15.794956	NaN	-7.867501
-37.142602	89.433761	NaN	63.950072	-126.576363	NaN	-101.092674
82.206178	95.443397	NaN	72.166010	-13.237220	NaN	10.040167
-20.119023	92.402401	NaN	70.480912	-112.521424	NaN	-90.599935
50.881670	93.591272	NaN	76.457621	-42.709602	NaN	-25.575951
68.350273	95.072004	NaN	89.367883	-26.721731	NaN	-21.017610
79.641524	87.869546	NaN	61.048887	-8.228022	NaN	18.592637
31.410485	92.846556	NaN	65.352743	-61.436071	NaN	-33.942258
51.685647	92.363563	NaN	83.022111	-40.677916	NaN	-31.336464
35.706227	90.636165	NaN	55.183699	-54.929938	NaN	-19.477472
71.237645	89.040690	NaN	75.863908	-17.803045	NaN	-4.626262
58.581027	87.056027	NaN	60.830588	-28.474999	NaN	-2.249561
73.106033	93.431558	NaN	74.043331	-20.325525	NaN	-0.937298
49.875985	93.889803	NaN	73.718541	-44.013818	NaN	-23.842556
89.934114	87.188345	NaN	68.032761	2.745770	NaN	21.901354
84.634087	94.204325	NaN	77.711634	-9.570238	NaN	6.922453
52.955757	92.395742	NaN	68.973068	-39.439985	NaN	-16.017311
67.255941	86.856184	NaN	48.918171	-19.600243	NaN	18.337770
79.851304	89.093654	NaN	55.672773	-9.242350	NaN	24.178532
88.476802	87.630856	NaN	58.180067	0.845946	NaN	30.296735
40.892467	93.318194	NaN	77.717095	-52.425727	NaN	-36.824627
53.667120	88.577417	NaN	65.251798	-34.910297	NaN	-11.584678
80.328774	90.795818	NaN	73.479718	-10.467044	NaN	6.849056
60.177811	92.948032	NaN	69.320553	-32.770221	NaN	-9.142742
89.422698	86.304679	NaN	63.058406	3.118019	NaN	26.364293
79.529573	93.402193	NaN	79.745621	-13.872620	NaN	-0.216048
73.102353	89.676041	NaN	65.055457	-16.573688	NaN	8.046896
59.729924	90.908305	NaN	71.212200	-31.178381	NaN	-11.482276
82.351895	94.885803	NaN	76.244039	-12.533908	NaN	6.107856
77.231751	93.656195	NaN	77.934732	-16.424444	NaN	-0.702980
86.014204	87.155314	NaN	51.067688	-1.141111	NaN	34.946516
76.502341	92.141942	NaN	73.156275	-15.639602	NaN	3.346066
89.382873	91.693390	NaN	71.219833	-2.310517	NaN	18.163040
73.347129	95.484186	NaN	84.173939	-22.137057	NaN	-10.826810
50.896775	91.423994	NaN	72.340303	-40.527220	NaN	-21.443529
-3.284045	91.602387	NaN	78.740053	-94.886432	NaN	-82.024098
56.814629	91.345569	NaN	75.874160	-34.530941	NaN	-19.059531
45.575693	91.054831	NaN	71.797031	-45.479139	NaN	-26.221339
67.106522	88.575649	NaN	64.200558	-21.469127	NaN	2.905963
79.392870	90.809010	NaN	66.824900	-11.416141	NaN	12.567969
82.908793	88.835767	NaN	63.689469	-5.926973	NaN	19.219325
70.401578	90.175512	NaN	67.063649	-19.773934	NaN	3.337928
74.261303	90.956576	NaN	78.185530	-16.695273	NaN	-3.924227
73.114463	94.184684	NaN	72.598766	-21.070222	NaN	0.515696
72.398171	91.188068	NaN	65.112012	-18.789897	NaN	7.286159
75.411539	91.486909	NaN	78.290407	-16.075370	NaN	-2.878868
77.939468	91.437305	NaN	76.367414	-13.497838	NaN	1.572054
85.443374	88.596867	NaN	74.364605	-3.153493	NaN	11.078769
84.996556	91.265548	NaN	66.619388	-6.268992	NaN	18.377168
76.753508	88.792403	NaN	56.298471	-12.038895	NaN	20.455037
71.004133	89.829719	NaN	73.376212	-18.825586	NaN	-2.372079
86.333208	90.635498	NaN	70.163435	-4.302290	NaN	16.169773
69.568188	91.121624	NaN	70.772003	-21.553436	NaN	-1.203815
20.538003	93.510735	NaN	76.601905	-72.972732	NaN	-56.063902
65.314088	82.942461	NaN	53.538633	-17.628373	NaN	11.775455
85.443523	94.573022	NaN	84.266223	-9.129499	NaN	1.177300
85.319615	92.444340	NaN	74.359732	-7.124725	NaN	10.959883
65.884871	92.938746	NaN	71.531828	-27.053875	NaN	-5.646957
57.187104	95.045692	NaN	85.232806	-37.858589	NaN	-28.045702
68.117363	92.310124	NaN	73.893921	-24.192761	NaN	-5.776558
85.782825	89.778646	NaN	74.269916	-3.995821	NaN	11.512909
85.928174	89.082780	NaN	64.500621	-3.154606	NaN	21.427553
88.714128	92.162998	NaN	66.097705	-3.448870	NaN	22.616423
59.966415	85.273804	NaN	62.905243	-25.307390	NaN	-2.938828
91.987589	86.864783	NaN	50.111787	5.122806	NaN	41.875802
48.227426	91.869256	NaN	68.524911	-43.641830	NaN	-20.297485
80.645206	95.983687	NaN	81.353781	-15.338481	NaN	-0.708575
71.526339	93.695527	NaN	69.352922	-22.169188	NaN	2.173418
63.890254	93.823737	NaN	75.581472	-29.933483	NaN	-11.691219
93.959927	95.965230	NaN	86.820187	-2.005303	NaN	7.139740
39.682845	94.652650	NaN	81.124076	-54.969806	NaN	-41.441231
89.227944	93.646290	NaN	80.278365	-4.418345	NaN	8.949579
90.244368	85.745204	NaN	71.316432	4.499164	NaN	18.927936
84.357219	94.996163	NaN	74.631904	-10.638944	NaN	9.725315
45.717028	90.046439	NaN	65.573836	-44.329411	NaN	-19.856809
61.111586	93.943440	NaN	72.159571	-32.831853	NaN	-11.047985
68.243921	90.962296	NaN	71.443405	-22.718375	NaN	-3.199484
78.105914	94.013678	NaN	77.084914	-15.907764	NaN	1.021000
65.341174	92.525372	NaN	81.822901	-27.184198	NaN	-16.481727
62.360587	91.702736	NaN	83.432555	-29.342149	NaN	-21.071968
72.650944	89.942149	NaN	62.281927	-17.291205	NaN	10.369017
77.716281	91.663957	NaN	79.173409	-13.947676	NaN	-1.457128
53.001639	90.058864	NaN	58.874182	-37.057225	NaN	-5.872543
65.886271	95.175226	NaN	84.475158	-29.288954	NaN	-18.588886
23.014581	94.126078	NaN	75.454165	-71.111497	NaN	-52.439584
73.748853	87.499006	NaN	60.548192	-13.750154	NaN	13.200661
25.535132	94.025849	NaN	73.256934	-68.490718	NaN	-47.721802
87.214662	93.704694	NaN	73.807576	-6.490033	NaN	13.407086
49.097498	94.062421	NaN	71.810469	-44.964923	NaN	-22.712971
78.193199	94.166852	NaN	87.707627	-15.973653	NaN	-9.514428
53.697707	91.547604	NaN	75.881688	-37.849898	NaN	-22.183981
52.114276	92.483648	NaN	76.996581	-40.369372	NaN	-24.882306
82.632335	91.606375	NaN	79.094337	-8.974040	NaN	3.537998
68.178582	94.104781	NaN	75.695490	-25.926199	NaN	-7.516908
35.131972	87.834299	NaN	68.892021	-52.702327	NaN	-33.760049
48.513797	92.996983	NaN	67.036150	-44.483186	NaN	-18.522352
29.891874	91.794951	NaN	78.996519	-61.903077	NaN	-49.104646
79.588179	95.118924	NaN	75.999365	-15.530745	NaN	3.588814
77.512896	89.744920	NaN	69.698099	-12.232024	NaN	7.814797
91.120066	95.171308	NaN	74.751201	-4.051243	NaN	16.368865
47.993433	92.343753	NaN	73.318149	-44.350320	NaN	-25.324716
85.965670	87.453431	NaN	70.430639	-1.487761	NaN	15.535031
75.420704	94.484974	NaN	81.502000	-19.064270	NaN	-6.081297
45.180000	92.631083	NaN	68.343835	-47.451083	NaN	-23.163836
80.079180	95.365487	NaN	85.260211	-15.286308	NaN	-5.181032
87.259706	91.245854	NaN	71.585588	-3.986148	NaN	15.674118
45.651001	88.408109	NaN	68.612644	-42.757108	NaN	-22.961644
92.527506	92.539933	NaN	73.671280	-0.012427	NaN	18.856226
67.163570	86.787964	NaN	66.498676	-19.624393	NaN	0.664894
78.673017	94.153780	NaN	74.518693	-15.480763	NaN	4.154324
66.957318	87.700443	NaN	56.672734	-20.743125	NaN	10.284584
87.039852	94.777035	NaN	59.627186	-7.737183	NaN	27.412666
46.074829	88.140425	NaN	66.538903	-42.065597	NaN	-20.464075
72.840442	91.386284	NaN	70.304751	-18.545842	NaN	2.535691
87.464198	89.771627	NaN	61.962932	-2.307429	NaN	25.501266
73.722543	92.563691	NaN	68.007584	-18.841148	NaN	5.714959
49.885658	87.207016	NaN	52.538011	-37.321359	NaN	-2.652354
69.888542	94.185597	NaN	82.588232	-24.297055	NaN	-12.699690
85.471229	93.166761	NaN	78.935674	-7.695532	NaN	6.535555
73.571281	89.982779	NaN	70.373434	-16.411498	NaN	3.197848
75.868373	93.407561	NaN	78.509794	-17.539188	NaN	-2.641421
73.372800	91.090015	NaN	68.543778	-17.717216	NaN	4.829022
66.710563	93.874331	NaN	76.474470	-27.163768	NaN	-9.763907
-12.306409	90.741040	NaN	80.137882	-103.047449	NaN	-92.444291
67.405601	87.745609	NaN	58.195040	-20.340008	NaN	9.210561
86.111675	90.268849	NaN	62.481132	-4.157174	NaN	23.630543
59.476763	92.423512	NaN	70.299053	-32.946749	NaN	-10.822290
78.469445	94.661419	NaN	71.478571	-16.191974	NaN	6.990874
-34.974666	93.644742	NaN	78.755834	-128.619408	NaN	-113.730500
64.709646	91.686240	NaN	72.624869	-26.976594	NaN	-7.915223
54.526859	87.153171	NaN	66.537061	-32.626312	NaN	-12.010202
89.683699	89.701641	NaN	68.845113	-0.017942	NaN	20.838586
70.870412	91.540716	NaN	76.260163	-20.670304	NaN	-5.389751
33.139554	87.296252	NaN	66.589151	-54.156698	NaN	-33.449597
66.654981	93.677752	NaN	82.175773	-27.022771	NaN	-15.520792
54.627615	96.501733	NaN	79.508000	-41.874118	NaN	-24.880385
22.346848	91.836301	NaN	63.918537	-69.489454	NaN	-41.571690
48.484507	90.367360	NaN	71.918054	-41.882853	NaN	-23.433547
