# Supplementary material for: Combined Influences of Model Choice, Data Quality, and Data Quantity When Estimating Population Trends
Source: PLoS One. 2015 Jul 15;10(7):e0132255. doi: 10.1371/journal.pone.0132255 (PMC4503393; doi:10.1371/journal.pone.0132255)
Supplement: S1 Dataset — Files are organized by model type and by the input lambda value. (ZIP) [file pone.0132255.s002.zip › Snail/sims_lambda_0_9/simulationOutput_0.9_0_0.45_0.3_40.xls]

Percent_Decline_True	Median_Percent_Decline_Matrix	Median_Percent_Decline_Matrix_stable	Median_Percent_Decline_Scalar	Difference_True_Matrix	Difference_True_Matrix_Stable	Difference_True_Scalar
2.673283	88.583110	NaN	75.385184	-85.909827	NaN	-72.711900
59.651711	91.224521	NaN	77.125579	-31.572810	NaN	-17.473868
78.362303	88.741519	NaN	70.424361	-10.379216	NaN	7.937942
54.291033	88.748983	NaN	69.337576	-34.457950	NaN	-15.046544
84.875335	92.870606	NaN	73.812169	-7.995272	NaN	11.063166
70.364354	88.184791	NaN	58.117529	-17.820437	NaN	12.246825
78.904254	87.799132	NaN	49.045850	-8.894878	NaN	29.858404
82.097689	92.396816	NaN	75.285895	-10.299127	NaN	6.811794
84.585518	94.179266	NaN	73.452242	-9.593748	NaN	11.133276
51.666515	93.757308	NaN	73.779702	-42.090793	NaN	-22.113188
52.115496	94.337212	NaN	77.958673	-42.221716	NaN	-25.843177
56.770627	94.665981	NaN	63.110383	-37.895354	NaN	-6.339756
64.045925	84.544759	NaN	51.063066	-20.498834	NaN	12.982860
80.843178	93.004452	NaN	75.493281	-12.161274	NaN	5.349896
38.686229	95.991523	NaN	83.926859	-57.305294	NaN	-45.240630
63.689356	93.115526	NaN	83.345647	-29.426170	NaN	-19.656291
4.067168	88.744640	NaN	75.830719	-84.677472	NaN	-71.763551
85.691767	88.064049	NaN	57.980057	-2.372281	NaN	27.711711
67.461867	92.869802	NaN	82.497052	-25.407936	NaN	-15.035185
61.562441	90.282202	NaN	78.947121	-28.719761	NaN	-17.384680
69.329470	93.515159	NaN	71.911744	-24.185690	NaN	-2.582274
82.216480	92.663710	NaN	78.399248	-10.447230	NaN	3.817232
82.980004	91.001612	NaN	65.739659	-8.021608	NaN	17.240345
62.994488	90.764263	NaN	79.035978	-27.769775	NaN	-16.041489
57.400411	93.843237	NaN	73.316298	-36.442826	NaN	-15.915886
59.658928	86.844340	NaN	59.332558	-27.185412	NaN	0.326370
20.744937	92.987499	NaN	81.895198	-72.242562	NaN	-61.150261
78.182920	92.991882	NaN	71.979096	-14.808961	NaN	6.203824
41.446213	91.977449	NaN	62.725282	-50.531237	NaN	-21.279069
83.436159	86.774347	NaN	75.118913	-3.338188	NaN	8.317246
81.434403	93.500790	NaN	67.199339	-12.066388	NaN	14.235064
67.800980	92.901799	NaN	79.554086	-25.100819	NaN	-11.753106
80.855235	90.348898	NaN	74.130052	-9.493664	NaN	6.725183
59.636666	88.980955	NaN	68.185507	-29.344289	NaN	-8.548841
80.722041	91.618463	NaN	68.676930	-10.896423	NaN	12.045111
5.558855	84.861702	NaN	61.203429	-79.302847	NaN	-55.644574
80.429607	91.552203	NaN	54.007200	-11.122596	NaN	26.422407
86.897729	92.082816	NaN	73.521700	-5.185087	NaN	13.376029
83.102006	85.845797	NaN	55.359021	-2.743791	NaN	27.742985
82.732768	90.996310	NaN	75.827861	-8.263542	NaN	6.904906
76.316668	94.106076	NaN	72.389673	-17.789408	NaN	3.926995
43.751436	91.486923	NaN	68.765496	-47.735487	NaN	-25.014059
-8.830454	87.817432	NaN	72.043401	-96.647886	NaN	-80.873855
43.610674	87.931280	NaN	42.027195	-44.320605	NaN	1.583479
66.074315	89.522757	NaN	64.093583	-23.448442	NaN	1.980732
53.359495	94.090579	NaN	79.570492	-40.731084	NaN	-26.210997
29.148470	94.659434	NaN	85.351805	-65.510964	NaN	-56.203335
62.030775	91.372732	NaN	67.208867	-29.341957	NaN	-5.178092
81.398592	86.697781	NaN	68.541308	-5.299189	NaN	12.857284
61.676056	93.528435	NaN	80.688487	-31.852379	NaN	-19.012432
68.889981	87.715438	NaN	60.461477	-18.825457	NaN	8.428504
70.492546	92.268364	NaN	80.720975	-21.775818	NaN	-10.228429
57.104983	93.317230	NaN	70.920405	-36.212247	NaN	-13.815422
77.237692	88.330737	NaN	69.978522	-11.093045	NaN	7.259170
27.046055	89.374966	NaN	65.014802	-62.328912	NaN	-37.968747
52.127738	90.976577	NaN	63.545726	-38.848840	NaN	-11.417988
38.665419	93.192289	NaN	77.214337	-54.526870	NaN	-38.548919
51.740804	93.495080	NaN	83.816642	-41.754276	NaN	-32.075838
14.902360	93.264132	NaN	79.743651	-78.361772	NaN	-64.841291
84.349481	91.743549	NaN	65.646342	-7.394068	NaN	18.703139
61.689661	76.457190	NaN	50.937471	-14.767529	NaN	10.752190
81.008395	95.921819	NaN	79.136907	-14.913424	NaN	1.871488
32.427560	94.452527	NaN	80.949141	-62.024967	NaN	-48.521581
49.361114	94.576060	NaN	78.025382	-45.214946	NaN	-28.664268
67.918654	88.988176	NaN	24.486045	-21.069522	NaN	43.432608
70.260642	93.231004	NaN	77.508650	-22.970362	NaN	-7.248008
33.895704	86.669125	NaN	45.905248	-52.773421	NaN	-12.009544
86.044114	93.884333	NaN	72.744817	-7.840219	NaN	13.299297
84.204825	92.551431	NaN	74.495658	-8.346605	NaN	9.709167
81.958473	94.913052	NaN	81.639430	-12.954579	NaN	0.319043
78.696033	94.815829	NaN	77.849997	-16.119796	NaN	0.846036
87.676559	92.247237	NaN	67.836367	-4.570678	NaN	19.840192
39.062279	87.249300	NaN	60.389432	-48.187020	NaN	-21.327152
72.379922	92.322852	NaN	76.774252	-19.942930	NaN	-4.394330
83.793986	93.686607	NaN	62.756822	-9.892621	NaN	21.037164
83.106850	95.729960	NaN	83.972354	-12.623109	NaN	-0.865503
88.313405	94.141039	NaN	73.468545	-5.827634	NaN	14.844860
81.955193	79.954860	NaN	64.145865	2.000333	NaN	17.809328
53.261015	90.182840	NaN	58.441686	-36.921825	NaN	-5.180670
88.149115	93.445476	NaN	80.922345	-5.296361	NaN	7.226770
82.881783	92.590573	NaN	77.177594	-9.708790	NaN	5.704189
85.280302	96.590865	NaN	84.063413	-11.310563	NaN	1.216889
74.899178	88.982911	NaN	69.696979	-14.083734	NaN	5.202198
67.661126	91.628546	NaN	70.983576	-23.967420	NaN	-3.322450
93.266324	88.985809	NaN	61.900444	4.280515	NaN	31.365880
45.088164	93.558525	NaN	70.623144	-48.470361	NaN	-25.534980
63.177540	82.345071	NaN	55.625014	-19.167531	NaN	7.552526
74.331803	91.456174	NaN	78.020110	-17.124372	NaN	-3.688307
27.338668	92.493052	NaN	73.890672	-65.154384	NaN	-46.552003
27.084088	88.905334	NaN	65.836440	-61.821246	NaN	-38.752352
81.455948	92.083822	NaN	70.417971	-10.627874	NaN	11.037977
83.127583	85.524652	NaN	66.648459	-2.397069	NaN	16.479124
63.172747	84.273799	NaN	28.011165	-21.101052	NaN	35.161582
63.967984	89.878096	NaN	68.519491	-25.910112	NaN	-4.551506
65.802602	92.651295	NaN	84.487645	-26.848693	NaN	-18.685043
87.609629	85.894284	NaN	58.271709	1.715345	NaN	29.337921
81.024935	94.276499	NaN	74.357007	-13.251564	NaN	6.667928
53.706185	86.514535	NaN	59.833761	-32.808350	NaN	-6.127576
32.351197	93.658032	NaN	79.512362	-61.306836	NaN	-47.161165
70.683634	85.729232	NaN	63.238553	-15.045598	NaN	7.445081
61.144303	91.683981	NaN	66.484224	-30.539678	NaN	-5.339921
61.178912	87.241132	NaN	66.876209	-26.062219	NaN	-5.697297
79.030339	88.950628	NaN	70.261396	-9.920289	NaN	8.768943
46.816534	94.282027	NaN	76.447030	-47.465494	NaN	-29.630496
70.202427	92.234235	NaN	80.695614	-22.031808	NaN	-10.493188
8.689546	91.937591	NaN	83.578660	-83.248045	NaN	-74.889114
76.528352	92.902552	NaN	75.055204	-16.374200	NaN	1.473147
57.206860	84.973695	NaN	55.893480	-27.766835	NaN	1.313380
63.124425	90.121777	NaN	73.655549	-26.997352	NaN	-10.531123
83.572290	87.962343	NaN	79.815505	-4.390053	NaN	3.756785
87.298445	90.898499	NaN	84.144471	-3.600054	NaN	3.153974
59.763161	84.186308	NaN	58.597202	-24.423147	NaN	1.165960
72.298731	86.864403	NaN	63.035573	-14.565672	NaN	9.263158
15.058347	93.707281	NaN	72.898512	-78.648934	NaN	-57.840165
35.307064	84.243056	NaN	58.906673	-48.935992	NaN	-23.599609
43.541810	92.507620	NaN	79.144165	-48.965810	NaN	-35.602355
57.542588	84.441133	NaN	70.860381	-26.898545	NaN	-13.317793
48.818414	90.884625	NaN	66.275479	-42.066210	NaN	-17.457064
64.101577	85.376656	NaN	64.132410	-21.275079	NaN	-0.030833
75.226317	92.858154	NaN	78.292513	-17.631836	NaN	-3.066195
63.221433	93.643439	NaN	69.620936	-30.422005	NaN	-6.399503
83.659445	86.288896	NaN	59.547837	-2.629451	NaN	24.111609
88.552409	77.861934	NaN	54.887192	10.690475	NaN	33.665217
72.849122	93.565519	NaN	80.072707	-20.716397	NaN	-7.223585
20.460762	86.577035	NaN	67.183827	-66.116273	NaN	-46.723066
84.620645	93.770172	NaN	83.102137	-9.149527	NaN	1.518508
74.618202	88.864317	NaN	77.926451	-14.246115	NaN	-3.308249
84.520375	94.012137	NaN	81.848015	-9.491762	NaN	2.672360
68.428175	88.588456	NaN	64.974754	-20.160281	NaN	3.453421
92.259619	90.200638	NaN	72.345908	2.058981	NaN	19.913711
86.731034	94.166196	NaN	65.906780	-7.435162	NaN	20.824254
21.172597	85.393399	NaN	71.556903	-64.220801	NaN	-50.384305
77.147627	89.434725	NaN	77.581985	-12.287099	NaN	-0.434359
49.714811	90.067295	NaN	63.819988	-40.352484	NaN	-14.105177
84.570653	87.815800	NaN	62.212672	-3.245148	NaN	22.357981
75.929785	94.251185	NaN	74.896039	-18.321400	NaN	1.033746
76.354626	91.681411	NaN	80.597635	-15.326785	NaN	-4.243009
82.890032	84.637754	NaN	56.569092	-1.747722	NaN	26.320940
83.356764	86.154764	NaN	57.028697	-2.798000	NaN	26.328067
80.256495	89.704946	NaN	69.804019	-9.448451	NaN	10.452475
46.988914	91.620548	NaN	76.489685	-44.631634	NaN	-29.500771
75.924281	93.866067	NaN	77.790181	-17.941787	NaN	-1.865900
66.068352	94.642178	NaN	76.643629	-28.573826	NaN	-10.575276
39.511288	91.200453	NaN	66.245780	-51.689166	NaN	-26.734492
78.832492	95.838047	NaN	86.260555	-17.005555	NaN	-7.428063
62.312618	83.337498	NaN	44.150016	-21.024880	NaN	18.162602
88.636886	92.715062	NaN	81.393335	-4.078176	NaN	7.243552
81.765437	93.593060	NaN	80.324771	-11.827622	NaN	1.440666
58.167440	90.299314	NaN	74.607728	-32.131874	NaN	-16.440288
50.227939	96.570783	NaN	80.687234	-46.342844	NaN	-30.459295
89.730505	91.377681	NaN	77.629079	-1.647177	NaN	12.101425
34.313992	87.339298	NaN	57.191927	-53.025306	NaN	-22.877935
80.533786	91.375804	NaN	74.473510	-10.842018	NaN	6.060276
84.138167	85.196237	NaN	57.763339	-1.058070	NaN	26.374828
79.910872	90.881848	NaN	65.994590	-10.970976	NaN	13.916282
73.737111	84.013065	NaN	67.935926	-10.275953	NaN	5.801185
57.368904	93.145008	NaN	70.549801	-35.776104	NaN	-13.180897
83.194497	88.547966	NaN	70.947062	-5.353469	NaN	12.247435
68.984063	90.951135	NaN	72.352691	-21.967072	NaN	-3.368628
51.682771	94.134108	NaN	84.458693	-42.451337	NaN	-32.775922
87.716330	92.177785	NaN	78.752401	-4.461455	NaN	8.963929
80.938037	89.804134	NaN	65.610753	-8.866096	NaN	15.327284
76.338758	94.572037	NaN	83.671538	-18.233279	NaN	-7.332780
57.205249	91.757860	NaN	71.750515	-34.552611	NaN	-14.545266
76.910099	84.952454	NaN	71.618341	-8.042355	NaN	5.291758
78.869470	94.019779	NaN	78.195658	-15.150308	NaN	0.673812
67.332445	95.808113	NaN	84.862053	-28.475668	NaN	-17.529607
71.529326	92.160856	NaN	75.539245	-20.631530	NaN	-4.009919
79.008269	88.391369	NaN	67.053242	-9.383101	NaN	11.955027
25.251266	88.206782	NaN	59.444304	-62.955516	NaN	-34.193038
64.472356	87.767831	NaN	56.564002	-23.295475	NaN	7.908353
78.451329	95.220469	NaN	82.467041	-16.769140	NaN	-4.015712
32.227589	89.730667	NaN	65.572177	-57.503077	NaN	-33.344588
65.727378	93.005243	NaN	76.867061	-27.277865	NaN	-11.139683
78.015949	91.702531	NaN	66.785337	-13.686582	NaN	11.230613
59.598294	86.555518	NaN	60.229857	-26.957224	NaN	-0.631563
88.212954	89.958468	NaN	76.010059	-1.745514	NaN	12.202895
83.938925	93.078868	NaN	56.131744	-9.139943	NaN	27.807180
43.690994	85.553160	NaN	31.464508	-41.862165	NaN	12.226486
94.734597	91.407395	NaN	73.345405	3.327201	NaN	21.389191
92.286996	85.510264	NaN	64.518341	6.776732	NaN	27.768654
79.013489	91.828989	NaN	62.741479	-12.815499	NaN	16.272010
75.391663	93.900496	NaN	77.685195	-18.508833	NaN	-2.293531
89.796729	92.796368	NaN	77.103460	-2.999639	NaN	12.693269
64.362277	88.887654	NaN	65.581614	-24.525376	NaN	-1.219336
83.060385	91.705507	NaN	53.532409	-8.645122	NaN	29.527976
63.766656	91.185011	NaN	75.616746	-27.418355	NaN	-11.850090
60.712775	87.534312	NaN	62.913112	-26.821537	NaN	-2.200337
51.321478	89.947556	NaN	51.166046	-38.626078	NaN	0.155432
86.426938	90.866228	NaN	63.759126	-4.439290	NaN	22.667812
-2.336978	95.788356	NaN	82.525463	-98.125334	NaN	-84.862441
76.236793	84.496322	NaN	70.341534	-8.259529	NaN	5.895259
53.836854	91.547275	NaN	67.869258	-37.710421	NaN	-14.032404
87.122551	91.897940	NaN	64.493424	-4.775388	NaN	22.629127
24.229744	89.757697	NaN	59.013514	-65.527953	NaN	-34.783770
81.225718	92.626220	NaN	77.803396	-11.400503	NaN	3.422322
76.642328	88.858198	NaN	80.297392	-12.215871	NaN	-3.655064
52.195992	90.649699	NaN	79.707040	-38.453707	NaN	-27.511048
87.948524	93.803100	NaN	78.607516	-5.854575	NaN	9.341008
82.050591	91.827537	NaN	69.553803	-9.776946	NaN	12.496788
62.034003	88.618533	NaN	73.683947	-26.584530	NaN	-11.649944
87.722051	87.567763	NaN	68.269062	0.154288	NaN	19.452989
66.368799	93.975295	NaN	67.310510	-27.606496	NaN	-0.941711
79.682759	90.233144	NaN	68.709772	-10.550385	NaN	10.972987
82.401189	90.064749	NaN	68.581702	-7.663560	NaN	13.819487
89.558908	94.093106	NaN	76.012821	-4.534198	NaN	13.546087
83.402276	92.886396	NaN	72.506191	-9.484120	NaN	10.896085
74.178858	89.219907	NaN	73.051965	-15.041049	NaN	1.126892
56.103964	94.515208	NaN	74.855698	-38.411244	NaN	-18.751734
70.533990	85.858171	NaN	61.495468	-15.324180	NaN	9.038523
61.780783	92.240758	NaN	76.094308	-30.459975	NaN	-14.313525
68.149274	91.438208	NaN	80.186249	-23.288933	NaN	-12.036974
51.381043	90.928694	NaN	67.297684	-39.547651	NaN	-15.916641
78.152325	92.882058	NaN	74.879977	-14.729733	NaN	3.272348
56.626846	90.989278	NaN	77.576173	-34.362432	NaN	-20.949327
83.544179	88.105340	NaN	63.642917	-4.561161	NaN	19.901262
83.613934	89.124112	NaN	80.308491	-5.510179	NaN	3.305443
54.232773	90.942658	NaN	76.900437	-36.709885	NaN	-22.667664
34.643544	94.208037	NaN	79.878482	-59.564493	NaN	-45.234938
80.400940	84.662157	NaN	58.556264	-4.261217	NaN	21.844676
-23.750987	91.736491	NaN	79.833810	-115.487477	NaN	-103.584796
90.159427	93.002046	NaN	66.494484	-2.842619	NaN	23.664944
29.589030	91.751532	NaN	70.266546	-62.162502	NaN	-40.677516
69.275179	92.199946	NaN	68.824357	-22.924766	NaN	0.450822
82.750628	92.112722	NaN	72.473209	-9.362094	NaN	10.277419
86.542096	84.911480	NaN	70.244067	1.630615	NaN	16.298029
50.327200	92.034879	NaN	79.337005	-41.707679	NaN	-29.009805
73.370619	91.656465	NaN	70.067806	-18.285845	NaN	3.302814
24.112820	92.012672	NaN	57.035641	-67.899852	NaN	-32.922821
82.905272	90.614793	NaN	80.750065	-7.709521	NaN	2.155207
82.708597	91.848376	NaN	74.944499	-9.139780	NaN	7.764098
41.474246	94.860829	NaN	72.425032	-53.386583	NaN	-30.950787
43.179697	95.611663	NaN	74.409077	-52.431966	NaN	-31.229380
43.481720	91.565467	NaN	66.435884	-48.083747	NaN	-22.954164
55.801999	94.615111	NaN	60.711182	-38.813111	NaN	-4.909183
74.241314	92.318323	NaN	81.580528	-18.077009	NaN	-7.339214
90.212812	89.615527	NaN	73.115173	0.597286	NaN	17.097639
18.573469	88.609997	NaN	56.898991	-70.036527	NaN	-38.325521
66.506836	89.112060	NaN	67.526167	-22.605224	NaN	-1.019331
43.304979	92.652919	NaN	70.014835	-49.347940	NaN	-26.709856
38.522963	78.749286	NaN	31.444513	-40.226323	NaN	7.078450
68.970002	94.779998	NaN	78.802189	-25.809996	NaN	-9.832187
-11.661943	93.415577	NaN	81.278999	-105.077520	NaN	-92.940941
56.647261	93.170304	NaN	63.977908	-36.523043	NaN	-7.330646
82.928080	95.516106	NaN	75.141022	-12.588027	NaN	7.787058
68.006896	85.707405	NaN	44.861858	-17.700510	NaN	23.145037
68.646093	88.644559	NaN	52.347651	-19.998467	NaN	16.298442
51.540397	93.028507	NaN	73.028806	-41.488110	NaN	-21.488409
91.042106	88.656750	NaN	60.308698	2.385356	NaN	30.733408
89.707688	94.253328	NaN	71.773135	-4.545640	NaN	17.934553
49.593857	90.216723	NaN	63.977078	-40.622866	NaN	-14.383222
42.672407	87.511520	NaN	61.182788	-44.839113	NaN	-18.510380
69.678864	84.076848	NaN	58.717168	-14.397984	NaN	10.961695
85.857058	89.843035	NaN	71.564687	-3.985977	NaN	14.292371
88.974523	93.908220	NaN	71.049749	-4.933697	NaN	17.924774
55.619972	93.832081	NaN	80.808312	-38.212108	NaN	-25.188340
79.067739	93.032111	NaN	73.251190	-13.964373	NaN	5.816548
81.666459	92.081146	NaN	57.234183	-10.414687	NaN	24.432276
82.335553	88.335972	NaN	73.338068	-6.000419	NaN	8.997485
81.667715	93.573078	NaN	69.805748	-11.905363	NaN	11.861968
93.746004	92.600632	NaN	80.336241	1.145373	NaN	13.409763
93.873701	84.076644	NaN	59.930658	9.797057	NaN	33.943043
68.453006	83.782548	NaN	34.707808	-15.329542	NaN	33.745197
51.901412	93.386585	NaN	63.505388	-41.485173	NaN	-11.603976
72.546915	87.702542	NaN	68.376347	-15.155628	NaN	4.170567
75.725614	89.135512	NaN	71.745402	-13.409898	NaN	3.980212
23.200046	91.399415	NaN	64.117728	-68.199369	NaN	-40.917682
79.554518	86.695320	NaN	44.883829	-7.140802	NaN	34.670689
26.638191	94.315470	NaN	77.534168	-67.677279	NaN	-50.895977
34.801040	84.805495	NaN	70.365091	-50.004455	NaN	-35.564052
75.730460	92.315557	NaN	74.305142	-16.585097	NaN	1.425318
-13.127521	91.103316	NaN	80.743193	-104.230836	NaN	-93.870714
76.874964	83.176262	NaN	67.878179	-6.301298	NaN	8.996785
78.469222	93.343558	NaN	79.526163	-14.874336	NaN	-1.056941
83.030888	90.541093	NaN	55.790030	-7.510205	NaN	27.240858
64.501811	90.863209	NaN	60.850881	-26.361398	NaN	3.650930
79.724356	87.035828	NaN	76.670565	-7.311472	NaN	3.053791
36.379807	88.542996	NaN	74.819721	-52.163189	NaN	-38.439915
-25.545382	90.847677	NaN	72.926472	-116.393059	NaN	-98.471854
29.521633	91.246517	NaN	76.504912	-61.724884	NaN	-46.983279
80.375177	87.707481	NaN	65.219816	-7.332304	NaN	15.155362
57.737272	81.424080	NaN	51.949118	-23.686808	NaN	5.788154
87.026308	95.056233	NaN	84.682005	-8.029926	NaN	2.344303
29.868414	88.641254	NaN	63.133476	-58.772840	NaN	-33.265061
74.374035	91.677398	NaN	69.766479	-17.303363	NaN	4.607556
53.359117	85.416402	NaN	68.719221	-32.057286	NaN	-15.360105
80.674954	91.098684	NaN	74.418217	-10.423730	NaN	6.256737
88.209050	94.330322	NaN	85.927466	-6.121272	NaN	2.281585
87.001771	94.103971	NaN	72.341241	-7.102200	NaN	14.660530
81.660381	92.106437	NaN	70.405489	-10.446056	NaN	11.254892
86.553967	84.962627	NaN	57.382059	1.591340	NaN	29.171908
91.142802	94.291642	NaN	81.782957	-3.148840	NaN	9.359844
75.662172	91.064014	NaN	76.012863	-15.401842	NaN	-0.350691
65.422739	89.027960	NaN	74.590152	-23.605221	NaN	-9.167413
64.095070	88.589263	NaN	74.191561	-24.494192	NaN	-10.096491
84.513071	88.832019	NaN	60.061309	-4.318948	NaN	24.451762
56.005832	92.514521	NaN	80.721371	-36.508689	NaN	-24.715538
75.923562	89.514949	NaN	67.062985	-13.591388	NaN	8.860576
71.496227	89.433855	NaN	66.971122	-17.937628	NaN	4.525105
54.080231	92.572788	NaN	74.000158	-38.492557	NaN	-19.919926
73.819300	88.073442	NaN	53.974986	-14.254142	NaN	19.844314
57.336226	91.800100	NaN	71.369549	-34.463874	NaN	-14.033323
65.410393	92.080936	NaN	75.939047	-26.670543	NaN	-10.528653
77.928616	92.934333	NaN	72.584365	-15.005716	NaN	5.344251
77.421467	90.344364	NaN	63.422430	-12.922897	NaN	13.999037
85.481453	88.239746	NaN	67.970407	-2.758293	NaN	17.511047
74.894398	84.869885	NaN	68.437724	-9.975487	NaN	6.456674
86.387986	87.695633	NaN	60.214026	-1.307647	NaN	26.173960
94.038380	93.314457	NaN	45.217291	0.723923	NaN	48.821089
86.783368	94.511000	NaN	84.723816	-7.727632	NaN	2.059552
67.518118	94.720272	NaN	81.301122	-27.202154	NaN	-13.783004
67.674213	83.072288	NaN	49.846522	-15.398075	NaN	17.827690
71.760948	90.741788	NaN	60.243101	-18.980840	NaN	11.517847
53.786970	94.285595	NaN	78.312701	-40.498625	NaN	-24.525731
69.803381	91.976971	NaN	63.875591	-22.173591	NaN	5.927790
89.966909	93.035903	NaN	68.091768	-3.068994	NaN	21.875141
85.636775	87.669417	NaN	61.810772	-2.032642	NaN	23.826003
86.491944	85.431059	NaN	42.058964	1.060885	NaN	44.432979
73.418464	93.762825	NaN	70.345017	-20.344361	NaN	3.073448
85.362062	94.547142	NaN	69.439389	-9.185080	NaN	15.922673
74.397907	92.296317	NaN	73.476583	-17.898410	NaN	0.921324
68.932788	89.723714	NaN	72.430121	-20.790926	NaN	-3.497334
72.565457	89.771983	NaN	72.608586	-17.206526	NaN	-0.043129
93.325580	87.703717	NaN	52.964938	5.621863	NaN	40.360642
93.062986	88.318162	NaN	67.837026	4.744824	NaN	25.225960
81.850198	90.810224	NaN	75.310540	-8.960026	NaN	6.539657
77.347354	91.820936	NaN	69.315825	-14.473583	NaN	8.031529
92.092708	88.744308	NaN	68.404939	3.348400	NaN	23.687769
71.862853	92.017425	NaN	57.242942	-20.154572	NaN	14.619911
80.381338	91.105162	NaN	78.325962	-10.723824	NaN	2.055376
65.063115	89.505558	NaN	64.072095	-24.442443	NaN	0.991021
70.584838	84.835681	NaN	58.746815	-14.250843	NaN	11.838023
83.436747	91.619357	NaN	70.087366	-8.182610	NaN	13.349381
65.838151	88.499768	NaN	80.097256	-22.661617	NaN	-14.259105
79.698852	89.738038	NaN	60.223842	-10.039186	NaN	19.475010
84.799985	90.811236	NaN	78.340058	-6.011251	NaN	6.459927
24.894716	91.419763	NaN	80.530025	-66.525047	NaN	-55.635310
67.983365	84.545075	NaN	67.963437	-16.561710	NaN	0.019928
83.761766	83.546673	NaN	63.493236	0.215093	NaN	20.268530
54.924959	89.416549	NaN	62.077979	-34.491591	NaN	-7.153020
82.008362	88.104942	NaN	64.601974	-6.096580	NaN	17.406388
65.562620	91.172562	NaN	75.085339	-25.609942	NaN	-9.522718
26.227141	89.611301	NaN	73.753537	-63.384160	NaN	-47.526396
28.591047	92.810638	NaN	75.562195	-64.219591	NaN	-46.971148
90.536843	91.338880	NaN	65.876237	-0.802037	NaN	24.660606
34.884158	86.685492	NaN	66.821405	-51.801334	NaN	-31.937246
73.645907	85.684202	NaN	57.069292	-12.038295	NaN	16.576616
87.987822	87.229104	NaN	56.235813	0.758718	NaN	31.752009
52.138817	88.032145	NaN	74.879910	-35.893328	NaN	-22.741092
66.207542	94.799742	NaN	81.778882	-28.592200	NaN	-15.571340
54.388180	93.462912	NaN	80.454668	-39.074732	NaN	-26.066488
64.689415	79.151538	NaN	43.980889	-14.462123	NaN	20.708526
68.612774	92.161923	NaN	71.485248	-23.549148	NaN	-2.872473
26.401393	93.942342	NaN	43.841030	-67.540948	NaN	-17.439637
92.804651	93.420267	NaN	85.142856	-0.615616	NaN	7.661795
61.886504	85.776756	NaN	41.656966	-23.890252	NaN	20.229537
62.123760	87.250789	NaN	65.308040	-25.127029	NaN	-3.184280
92.258617	91.403375	NaN	81.318363	0.855242	NaN	10.940255
75.279741	91.852511	NaN	78.044651	-16.572771	NaN	-2.764910
83.004670	94.316935	NaN	82.325545	-11.312265	NaN	0.679126
88.272345	95.034452	NaN	87.234701	-6.762107	NaN	1.037644
8.411013	84.702514	NaN	57.020239	-76.291501	NaN	-48.609227
58.073050	95.206800	NaN	74.982654	-37.133750	NaN	-16.909604
73.269052	89.596188	NaN	69.951379	-16.327136	NaN	3.317673
3.470821	83.705181	NaN	50.946457	-80.234360	NaN	-47.475637
53.863220	87.524495	NaN	68.500583	-33.661274	NaN	-14.637363
90.173674	91.976412	NaN	79.227759	-1.802738	NaN	10.945915
65.115977	90.188327	NaN	78.597811	-25.072350	NaN	-13.481834
57.357876	92.239572	NaN	69.466441	-34.881696	NaN	-12.108565
59.489127	92.937820	NaN	82.684231	-33.448693	NaN	-23.195105
80.152800	94.157779	NaN	73.848228	-14.004979	NaN	6.304572
31.086069	92.748002	NaN	73.434624	-61.661933	NaN	-42.348555
61.172634	94.521886	NaN	82.454471	-33.349252	NaN	-21.281837
76.846457	93.083974	NaN	79.879527	-16.237517	NaN	-3.033070
18.918904	90.790188	NaN	50.983181	-71.871284	NaN	-32.064277
41.979309	87.376479	NaN	72.072442	-45.397171	NaN	-30.093133
77.850509	96.549720	NaN	83.996619	-18.699211	NaN	-6.146111
83.597958	88.518015	NaN	66.640145	-4.920056	NaN	16.957814
77.396478	94.040264	NaN	67.102054	-16.643786	NaN	10.294425
57.006743	90.137362	NaN	62.774282	-33.130620	NaN	-5.767539
2.712397	89.892465	NaN	65.730099	-87.180068	NaN	-63.017701
22.569550	91.500131	NaN	68.175981	-68.930581	NaN	-45.606431
26.719723	94.341588	NaN	81.597403	-67.621864	NaN	-54.877679
69.776792	92.175295	NaN	79.147613	-22.398502	NaN	-9.370820
76.879686	91.899858	NaN	71.798315	-15.020172	NaN	5.081371
68.543354	91.799041	NaN	76.191543	-23.255687	NaN	-7.648188
29.670219	87.693943	NaN	61.492230	-58.023724	NaN	-31.822011
61.808646	89.167186	NaN	69.219782	-27.358540	NaN	-7.411136
59.763999	92.073304	NaN	73.103450	-32.309305	NaN	-13.339452
50.220660	94.335063	NaN	81.803936	-44.114403	NaN	-31.583276
58.544712	89.523615	NaN	74.766970	-30.978903	NaN	-16.222258
85.579215	92.571863	NaN	74.454835	-6.992648	NaN	11.124380
87.498325	92.242047	NaN	68.190082	-4.743722	NaN	19.308243
76.220174	95.337379	NaN	84.805749	-19.117205	NaN	-8.585576
83.227627	92.909180	NaN	77.409493	-9.681553	NaN	5.818134
81.398608	92.935031	NaN	76.554344	-11.536424	NaN	4.844263
56.161486	93.174721	NaN	73.982053	-37.013235	NaN	-17.820567
76.816714	93.017233	NaN	74.210156	-16.200518	NaN	2.606558
85.479995	92.799946	NaN	71.449158	-7.319951	NaN	14.030836
89.259727	96.189122	NaN	84.044838	-6.929395	NaN	5.214889
79.569958	88.978905	NaN	33.298151	-9.408947	NaN	46.271807
89.970224	94.019799	NaN	70.313010	-4.049575	NaN	19.657215
55.347984	85.002899	NaN	71.059792	-29.654915	NaN	-15.711808
84.990529	92.763808	NaN	73.821468	-7.773279	NaN	11.169061
91.265405	88.637613	NaN	73.730216	2.627793	NaN	17.535189
69.082669	92.681152	NaN	84.566082	-23.598483	NaN	-15.483413
77.216984	93.297952	NaN	72.350013	-16.080968	NaN	4.866971
31.353363	91.303851	NaN	71.381081	-59.950489	NaN	-40.027718
82.590406	86.057251	NaN	61.932275	-3.466845	NaN	20.658131
56.695481	91.217033	NaN	74.990622	-34.521553	NaN	-18.295141
40.506685	84.705668	NaN	58.757564	-44.198983	NaN	-18.250879
87.994202	87.966723	NaN	59.299904	0.027479	NaN	28.694298
75.274072	90.324556	NaN	53.496013	-15.050484	NaN	21.778059
87.064782	88.371650	NaN	68.485177	-1.306867	NaN	18.579606
82.443800	92.433412	NaN	80.022010	-9.989612	NaN	2.421790
79.267359	84.740941	NaN	64.197455	-5.473583	NaN	15.069903
63.066656	88.822064	NaN	70.375913	-25.755408	NaN	-7.309257
59.507035	92.769650	NaN	78.575400	-33.262615	NaN	-19.068366
86.731166	93.174483	NaN	75.858947	-6.443317	NaN	10.872219
37.421379	90.041922	NaN	77.170404	-52.620543	NaN	-39.749024
69.908441	88.496211	NaN	75.257665	-18.587770	NaN	-5.349224
73.263199	93.362047	NaN	79.177901	-20.098848	NaN	-5.914702
74.381894	87.499214	NaN	55.406820	-13.117321	NaN	18.975073
60.836555	88.474352	NaN	80.990728	-27.637796	NaN	-20.154173
88.050537	95.304020	NaN	80.791650	-7.253483	NaN	7.258886
63.604905	93.891753	NaN	76.386220	-30.286848	NaN	-12.781315
32.275743	92.448108	NaN	64.312272	-60.172365	NaN	-32.036529
69.302024	92.332622	NaN	66.124441	-23.030598	NaN	3.177583
73.879783	84.770819	NaN	58.557833	-10.891036	NaN	15.321950
63.736866	80.488564	NaN	50.414611	-16.751698	NaN	13.322255
82.676569	91.877686	NaN	79.406609	-9.201117	NaN	3.269960
81.808714	93.282716	NaN	83.317917	-11.474002	NaN	-1.509203
58.704893	95.606443	NaN	85.775705	-36.901550	NaN	-27.070812
41.406121	94.048873	NaN	63.615878	-52.642751	NaN	-22.209757
73.908908	89.499258	NaN	74.926648	-15.590350	NaN	-1.017740
57.122751	89.114377	NaN	33.902822	-31.991626	NaN	23.219929
79.410407	92.946353	NaN	80.144749	-13.535946	NaN	-0.734342
71.351365	88.424650	NaN	64.172786	-17.073285	NaN	7.178579
49.065612	93.695627	NaN	75.310256	-44.630015	NaN	-26.244644
84.699410	94.021446	NaN	78.010728	-9.322036	NaN	6.688683
79.208613	89.538169	NaN	71.081931	-10.329556	NaN	8.126682
81.422188	90.877389	NaN	70.222600	-9.455201	NaN	11.199588
94.986861	86.161961	NaN	52.944326	8.824900	NaN	42.042535
31.243172	92.083896	NaN	76.096023	-60.840724	NaN	-44.852851
83.210565	94.699204	NaN	81.507389	-11.488639	NaN	1.703176
28.917834	90.561118	NaN	69.890490	-61.643284	NaN	-40.972656
60.249594	86.707524	NaN	70.957632	-26.457930	NaN	-10.708038
64.468951	85.059023	NaN	62.919184	-20.590072	NaN	1.549767
59.734595	91.690113	NaN	70.926046	-31.955518	NaN	-11.191451
72.759734	92.077146	NaN	62.819121	-19.317412	NaN	9.940613
84.186499	93.558688	NaN	67.084540	-9.372189	NaN	17.101958
37.488843	94.291565	NaN	76.990240	-56.802722	NaN	-39.501397
78.598689	93.043116	NaN	74.978618	-14.444427	NaN	3.620072
74.381659	91.324456	NaN	73.997931	-16.942797	NaN	0.383727
75.366307	95.125336	NaN	78.584250	-19.759030	NaN	-3.217944
73.743061	95.739886	NaN	76.612658	-21.996826	NaN	-2.869597
86.552218	89.886034	NaN	71.037672	-3.333816	NaN	15.514546
92.874869	94.243202	NaN	82.410576	-1.368332	NaN	10.464294
67.422617	92.598585	NaN	76.815750	-25.175967	NaN	-9.393133
73.924357	86.777125	NaN	46.893039	-12.852767	NaN	27.031318
89.510321	88.769615	NaN	75.474889	0.740706	NaN	14.035432
79.245694	91.155134	NaN	76.534406	-11.909441	NaN	2.711288
80.366384	86.727649	NaN	72.335419	-6.361265	NaN	8.030965
56.248108	96.157450	NaN	79.260640	-39.909342	NaN	-23.012532
88.234130	86.482720	NaN	55.923049	1.751411	NaN	32.311082
81.249131	92.845316	NaN	79.443578	-11.596186	NaN	1.805553
84.768747	85.098833	NaN	73.975300	-0.330086	NaN	10.793447
-20.405951	93.032780	NaN	79.744380	-113.438731	NaN	-100.150330
90.885363	91.543531	NaN	47.860724	-0.658168	NaN	43.024639
80.854513	91.185028	NaN	69.933357	-10.330515	NaN	10.921156
78.947269	89.997911	NaN	57.112230	-11.050643	NaN	21.835039
79.500855	94.575572	NaN	79.860735	-15.074717	NaN	-0.359879
87.600391	89.498891	NaN	49.747601	-1.898500	NaN	37.852790
77.285044	89.218902	NaN	54.167865	-11.933858	NaN	23.117179
53.740389	87.058370	NaN	64.623150	-33.317982	NaN	-10.882761
83.797616	74.974317	NaN	59.895756	8.823299	NaN	23.901860
54.769043	94.346181	NaN	80.485753	-39.577138	NaN	-25.716710
76.164151	93.075034	NaN	72.219791	-16.910883	NaN	3.944361
77.765002	91.594958	NaN	75.390601	-13.829956	NaN	2.374401
84.487538	75.575299	NaN	59.352484	8.912239	NaN	25.135054
74.239161	95.405063	NaN	78.292702	-21.165902	NaN	-4.053541
72.822370	93.784638	NaN	75.022023	-20.962268	NaN	-2.199653
82.617271	90.039973	NaN	63.959064	-7.422701	NaN	18.658207
75.450358	92.187640	NaN	81.109638	-16.737282	NaN	-5.659280
63.643241	93.556809	NaN	87.104643	-29.913568	NaN	-23.461402
37.400393	89.107017	NaN	66.911013	-51.706625	NaN	-29.510620
10.387989	91.508214	NaN	81.123767	-81.120225	NaN	-70.735778
30.938682	93.027878	NaN	73.581503	-62.089197	NaN	-42.642821
64.855312	92.372027	NaN	82.533576	-27.516715	NaN	-17.678264
62.427798	91.323636	NaN	69.411967	-28.895838	NaN	-6.984169
88.453073	89.352779	NaN	71.215181	-0.899706	NaN	17.237893
80.195361	91.565448	NaN	64.020804	-11.370088	NaN	16.174557
57.268736	93.855192	NaN	76.702964	-36.586456	NaN	-19.434228
76.564550	88.750033	NaN	68.825722	-12.185483	NaN	7.738828
67.078268	81.502485	NaN	71.124202	-14.424217	NaN	-4.045934
61.397385	93.707762	NaN	81.184238	-32.310376	NaN	-19.786853
50.320631	95.460755	NaN	77.815376	-45.140124	NaN	-27.494745
28.122973	93.386520	NaN	71.274629	-65.263547	NaN	-43.151656
86.449855	94.246831	NaN	71.651290	-7.796976	NaN	14.798565
75.397248	93.018290	NaN	78.320325	-17.621042	NaN	-2.923077
55.511289	93.899783	NaN	83.622871	-38.388494	NaN	-28.111582
77.889563	82.276146	NaN	57.183578	-4.386583	NaN	20.705985
48.721257	86.556077	NaN	60.080421	-37.834820	NaN	-11.359164
51.322096	89.048413	NaN	65.198560	-37.726317	NaN	-13.876465
46.089235	96.985497	NaN	86.040096	-50.896262	NaN	-39.950861
58.919608	94.337445	NaN	87.042372	-35.417837	NaN	-28.122764
69.726127	94.100179	NaN	82.232402	-24.374052	NaN	-12.506276
59.360383	90.657048	NaN	66.573113	-31.296666	NaN	-7.212730
63.474965	86.985298	NaN	58.572515	-23.510333	NaN	4.902449
50.012168	95.869102	NaN	86.603095	-45.856934	NaN	-36.590928
77.251120	91.889182	NaN	64.421339	-14.638061	NaN	12.829782
83.842532	89.172457	NaN	59.900729	-5.329924	NaN	23.941803
11.631167	90.882698	NaN	60.175808	-79.251531	NaN	-48.544642
31.673904	91.881003	NaN	74.072497	-60.207099	NaN	-42.398594
56.621997	96.730158	NaN	91.425853	-40.108160	NaN	-34.803855
55.843515	94.575054	NaN	76.654231	-38.731539	NaN	-20.810716
-19.337408	93.002194	NaN	75.335309	-112.339602	NaN	-94.672716
74.902459	84.527335	NaN	53.678183	-9.624876	NaN	21.224276
82.902156	88.363695	NaN	47.134017	-5.461539	NaN	35.768138
83.117606	87.445174	NaN	63.087455	-4.327568	NaN	20.030151
80.342900	89.742874	NaN	54.913173	-9.399974	NaN	25.429727
33.306555	92.334439	NaN	74.331161	-59.027884	NaN	-41.024606
96.241991	93.375807	NaN	79.198550	2.866185	NaN	17.043442
35.627528	95.674099	NaN	75.328805	-60.046571	NaN	-39.701277
41.317169	88.834848	NaN	70.559510	-47.517680	NaN	-29.242341
48.531677	91.125153	NaN	63.303700	-42.593476	NaN	-14.772023
61.166193	90.232971	NaN	70.362959	-29.066777	NaN	-9.196766
73.308918	92.258580	NaN	67.359433	-18.949661	NaN	5.949486
83.786117	95.922372	NaN	86.083107	-12.136255	NaN	-2.296990
86.820025	89.521338	NaN	60.961879	-2.701313	NaN	25.858146
84.420768	94.318663	NaN	82.842096	-9.897895	NaN	1.578672
81.017219	89.794244	NaN	73.964946	-8.777025	NaN	7.052273
63.520759	90.623343	NaN	55.537347	-27.102585	NaN	7.983411
82.704908	95.785107	NaN	80.262848	-13.080199	NaN	2.442060
0.401388	93.129097	NaN	73.048786	-92.727709	NaN	-72.647398
71.439893	87.291676	NaN	59.594542	-15.851783	NaN	11.845351
56.192002	87.494435	NaN	69.238688	-31.302433	NaN	-13.046685
56.370807	88.012682	NaN	70.709463	-31.641876	NaN	-14.338657
82.871808	92.277247	NaN	71.004643	-9.405440	NaN	11.867164
39.917321	88.342883	NaN	61.400845	-48.425562	NaN	-21.483525
87.840270	86.457209	NaN	68.421812	1.383061	NaN	19.418458
40.392497	91.667925	NaN	69.715963	-51.275428	NaN	-29.323465
80.931358	87.838236	NaN	63.248679	-6.906877	NaN	17.682679
87.636924	87.606243	NaN	65.406223	0.030680	NaN	22.230701
46.122850	91.884075	NaN	68.576063	-45.761225	NaN	-22.453213
83.083059	85.888075	NaN	52.601642	-2.805016	NaN	30.481417
35.985541	90.647294	NaN	73.697091	-54.661753	NaN	-37.711550
71.934939	95.619815	NaN	89.937124	-23.684876	NaN	-18.002185
74.491879	88.914993	NaN	70.755561	-14.423114	NaN	3.736319
66.358582	82.022011	NaN	56.054098	-15.663429	NaN	10.304484
74.311694	93.697143	NaN	75.403090	-19.385449	NaN	-1.091397
-13.042349	92.761781	NaN	67.308180	-105.804130	NaN	-80.350529
57.236509	93.984778	NaN	74.265042	-36.748269	NaN	-17.028534
64.429889	93.900875	NaN	73.973381	-29.470986	NaN	-9.543493
25.441967	86.790516	NaN	68.641114	-61.348548	NaN	-43.199147
79.127328	90.193144	NaN	66.368779	-11.065816	NaN	12.758549
36.688806	92.985244	NaN	80.561289	-56.296438	NaN	-43.872483
73.345235	90.274864	NaN	75.206493	-16.929630	NaN	-1.861258
85.552625	91.126126	NaN	83.000490	-5.573501	NaN	2.552135
93.877245	93.825149	NaN	71.838746	0.052096	NaN	22.038499
82.541140	84.949932	NaN	67.488802	-2.408792	NaN	15.052338
90.999867	87.160493	NaN	56.439534	3.839373	NaN	34.560333
63.054447	94.909267	NaN	80.187662	-31.854819	NaN	-17.133215
52.699867	95.569041	NaN	85.014135	-42.869175	NaN	-32.314268
69.536235	91.394227	NaN	79.546555	-21.857992	NaN	-10.010320
65.429314	84.593220	NaN	50.588518	-19.163907	NaN	14.840796
87.111796	83.090990	NaN	38.929318	4.020805	NaN	48.182477
81.233866	88.120761	NaN	72.634922	-6.886895	NaN	8.598944
68.798053	94.828039	NaN	73.199055	-26.029986	NaN	-4.401002
75.595357	94.013026	NaN	72.535693	-18.417668	NaN	3.059664
84.562404	92.670175	NaN	71.187379	-8.107771	NaN	13.375024
64.289899	79.264544	NaN	68.351860	-14.974645	NaN	-4.061961
70.579636	93.937740	NaN	84.472081	-23.358104	NaN	-13.892445
72.004328	88.890275	NaN	69.516706	-16.885947	NaN	2.487622
7.358182	92.706643	NaN	74.328046	-85.348461	NaN	-66.969864
73.325196	95.055129	NaN	88.494371	-21.729933	NaN	-15.169175
-1.996882	90.768889	NaN	75.225366	-92.765771	NaN	-77.222248
83.866477	80.806096	NaN	54.814744	3.060381	NaN	29.051733
75.865234	92.964282	NaN	80.559616	-17.099048	NaN	-4.694382
77.493301	90.923550	NaN	67.818029	-13.430249	NaN	9.675272
78.056169	79.955885	NaN	58.164208	-1.899717	NaN	19.891961
28.970038	89.947162	NaN	70.512552	-60.977124	NaN	-41.542514
82.449905	90.815700	NaN	78.747434	-8.365795	NaN	3.702471
57.408905	89.564985	NaN	71.792902	-32.156080	NaN	-14.383998
85.950926	91.551517	NaN	76.706732	-5.600591	NaN	9.244194
81.284132	97.366279	NaN	85.894505	-16.082146	NaN	-4.610373
75.715393	88.916126	NaN	68.872960	-13.200733	NaN	6.842432
86.836557	88.767975	NaN	71.789157	-1.931418	NaN	15.047400
50.133538	95.145257	NaN	70.066939	-45.011719	NaN	-19.933401
32.348549	92.447917	NaN	64.733849	-60.099367	NaN	-32.385299
88.751605	88.782615	NaN	72.674664	-0.031010	NaN	16.076941
56.675400	93.649410	NaN	65.978540	-36.974010	NaN	-9.303140
38.392015	95.694834	NaN	80.913998	-57.302820	NaN	-42.521983
55.418637	92.360681	NaN	60.055262	-36.942044	NaN	-4.636625
72.019664	94.357794	NaN	81.329432	-22.338130	NaN	-9.309769
74.918912	91.149341	NaN	72.706119	-16.230430	NaN	2.212792
78.678597	87.710462	NaN	65.489677	-9.031865	NaN	13.188921
50.487218	91.856073	NaN	59.802567	-41.368855	NaN	-9.315350
74.642153	91.347508	NaN	81.496709	-16.705354	NaN	-6.854556
36.206984	87.797702	NaN	60.591665	-51.590718	NaN	-24.384682
82.809710	93.368889	NaN	57.622826	-10.559179	NaN	25.186884
47.176572	91.190471	NaN	70.660165	-44.013899	NaN	-23.483593
67.892991	93.295767	NaN	80.277919	-25.402776	NaN	-12.384928
92.105853	85.359255	NaN	61.970837	6.746598	NaN	30.135016
73.105745	93.865952	NaN	76.514401	-20.760206	NaN	-3.408656
81.595765	87.099395	NaN	71.063002	-5.503629	NaN	10.532764
29.943772	88.882180	NaN	63.873899	-58.938409	NaN	-33.930127
85.460260	94.322343	NaN	72.585590	-8.862083	NaN	12.874670
34.000549	90.525615	NaN	74.307371	-56.525066	NaN	-40.306823
70.980111	83.004482	NaN	64.471096	-12.024370	NaN	6.509015
89.418856	80.091283	NaN	59.477440	9.327573	NaN	29.941416
51.547289	96.374133	NaN	89.504199	-44.826844	NaN	-37.956910
49.024550	90.214901	NaN	47.102664	-41.190351	NaN	1.921887
50.892380	92.222549	NaN	71.854698	-41.330168	NaN	-20.962318
75.800555	91.301416	NaN	59.034204	-15.500861	NaN	16.766351
90.717972	88.642903	NaN	74.381186	2.075069	NaN	16.336786
-68.179982	96.264832	NaN	78.370151	-164.444814	NaN	-146.550134
57.271656	82.756734	NaN	53.015714	-25.485078	NaN	4.255943
67.309168	91.593813	NaN	83.382273	-24.284646	NaN	-16.073105
68.190096	94.039367	NaN	74.421904	-25.849271	NaN	-6.231808
84.068345	89.503190	NaN	76.098174	-5.434845	NaN	7.970171
61.203707	89.545571	NaN	79.217692	-28.341864	NaN	-18.013985
78.820263	86.168617	NaN	58.396717	-7.348353	NaN	20.423546
84.250845	91.415736	NaN	78.366247	-7.164892	NaN	5.884598
82.212103	91.105464	NaN	65.493704	-8.893360	NaN	16.718400
56.744156	85.164814	NaN	69.433992	-28.420658	NaN	-12.689835
61.345392	93.498240	NaN	77.779713	-32.152848	NaN	-16.434321
67.683550	95.180399	NaN	79.560880	-27.496850	NaN	-11.877330
61.028302	92.153807	NaN	63.813852	-31.125505	NaN	-2.785550
66.696369	86.393191	NaN	63.158144	-19.696822	NaN	3.538226
68.146250	87.320193	NaN	67.178456	-19.173943	NaN	0.967795
86.395687	88.373483	NaN	72.561978	-1.977796	NaN	13.833709
67.883459	95.171565	NaN	64.496398	-27.288106	NaN	3.387061
42.922718	93.608292	NaN	61.651612	-50.685575	NaN	-18.728895
79.598455	93.247142	NaN	71.810876	-13.648687	NaN	7.787578
73.914435	89.848894	NaN	76.859061	-15.934459	NaN	-2.944627
88.698798	92.591033	NaN	59.469116	-3.892235	NaN	29.229682
80.902231	87.760499	NaN	66.807389	-6.858267	NaN	14.094843
53.588497	95.238074	NaN	72.999902	-41.649577	NaN	-19.411406
82.876089	92.047136	NaN	69.985965	-9.171047	NaN	12.890124
71.854584	91.441243	NaN	78.233725	-19.586659	NaN	-6.379141
90.039767	95.947216	NaN	78.753634	-5.907449	NaN	11.286133
76.460306	90.428011	NaN	76.037100	-13.967705	NaN	0.423206
48.633991	93.346223	NaN	76.341290	-44.712232	NaN	-27.707299
93.165861	92.722214	NaN	81.066265	0.443647	NaN	12.099596
75.731003	94.857292	NaN	85.765066	-19.126289	NaN	-10.034063
-75.249368	87.580868	NaN	62.315215	-162.830236	NaN	-137.564582
69.820573	92.323111	NaN	76.999497	-22.502538	NaN	-7.178924
77.323128	90.386927	NaN	71.531445	-13.063799	NaN	5.791683
63.739388	86.073580	NaN	71.321602	-22.334191	NaN	-7.582213
67.053138	93.115856	NaN	59.642953	-26.062718	NaN	7.410185
53.752011	93.512930	NaN	74.721207	-39.760919	NaN	-20.969195
42.796772	95.112617	NaN	69.147890	-52.315845	NaN	-26.351118
73.261500	91.273745	NaN	68.178754	-18.012245	NaN	5.082746
60.397481	90.006396	NaN	63.341531	-29.608915	NaN	-2.944050
79.565038	89.956020	NaN	65.450045	-10.390982	NaN	14.114994
78.952847	93.591479	NaN	74.262087	-14.638632	NaN	4.690760
56.178176	94.765789	NaN	85.947103	-38.587612	NaN	-29.768927
46.546730	88.318127	NaN	70.071179	-41.771397	NaN	-23.524449
68.644021	86.161045	NaN	65.309439	-17.517024	NaN	3.334582
19.206808	94.041420	NaN	73.771561	-74.834612	NaN	-54.564753
64.635700	95.460899	NaN	79.477050	-30.825199	NaN	-14.841350
61.352853	88.385432	NaN	75.443700	-27.032579	NaN	-14.090847
92.455494	89.548002	NaN	51.896188	2.907492	NaN	40.559305
48.158828	93.183959	NaN	78.354523	-45.025131	NaN	-30.195695
89.821572	92.912796	NaN	63.159949	-3.091224	NaN	26.661622
64.838061	93.458482	NaN	72.202948	-28.620421	NaN	-7.364887
92.649010	92.518894	NaN	74.208017	0.130116	NaN	18.440992
68.771213	92.883347	NaN	66.612667	-24.112134	NaN	2.158546
83.913852	80.157899	NaN	31.837324	3.755953	NaN	52.076528
79.588254	93.210927	NaN	76.081289	-13.622673	NaN	3.506965
61.428860	90.085475	NaN	74.277784	-28.656615	NaN	-12.848923
88.996513	85.496277	NaN	67.192525	3.500236	NaN	21.803988
80.561061	84.860689	NaN	63.150681	-4.299628	NaN	17.410380
83.510482	88.862054	NaN	72.538039	-5.351572	NaN	10.972442
56.345450	88.666243	NaN	69.588145	-32.320793	NaN	-13.242695
82.906402	89.856053	NaN	76.030875	-6.949650	NaN	6.875527
97.474879	89.288131	NaN	59.127542	8.186749	NaN	38.347338
65.483330	93.372998	NaN	64.644611	-27.889668	NaN	0.838719
53.920836	91.135881	NaN	66.458914	-37.215045	NaN	-12.538077
84.057075	92.730503	NaN	68.662086	-8.673428	NaN	15.394989
54.208632	89.562846	NaN	61.624809	-35.354214	NaN	-7.416177
73.739254	91.040388	NaN	74.267859	-17.301134	NaN	-0.528605
59.892539	93.687768	NaN	71.711611	-33.795229	NaN	-11.819073
64.560939	89.170163	NaN	78.889526	-24.609224	NaN	-14.328587
88.114483	83.852616	NaN	60.849142	4.261867	NaN	27.265341
68.517472	91.345695	NaN	77.996434	-22.828224	NaN	-9.478962
40.841149	91.510431	NaN	79.021700	-50.669282	NaN	-38.180551
63.038975	92.814036	NaN	85.118124	-29.775061	NaN	-22.079149
36.039150	90.098107	NaN	68.876312	-54.058957	NaN	-32.837162
20.385687	92.776480	NaN	71.515772	-72.390793	NaN	-51.130085
39.188767	77.782849	NaN	60.041003	-38.594082	NaN	-20.852236
74.656886	90.388336	NaN	79.277098	-15.731450	NaN	-4.620212
86.133269	95.723402	NaN	78.892441	-9.590134	NaN	7.240828
49.890823	95.125862	NaN	55.436946	-45.235039	NaN	-5.546123
80.927798	92.311229	NaN	66.119615	-11.383430	NaN	14.808183
86.755711	86.748372	NaN	65.792229	0.007338	NaN	20.963482
84.626376	91.630133	NaN	80.933816	-7.003757	NaN	3.692559
28.866626	93.953214	NaN	77.317752	-65.086588	NaN	-48.451126
85.563921	94.780170	NaN	87.509614	-9.216250	NaN	-1.945694
83.895092	92.179871	NaN	61.011193	-8.284779	NaN	22.883899
69.646012	86.898466	NaN	55.285947	-17.252454	NaN	14.360065
83.658144	91.492932	NaN	62.772082	-7.834788	NaN	20.886062
85.609963	92.313833	NaN	80.202218	-6.703870	NaN	5.407745
88.517279	85.807190	NaN	58.057254	2.710089	NaN	30.460025
87.094732	93.276736	NaN	70.766974	-6.182004	NaN	16.327758
87.590421	88.319470	NaN	63.681698	-0.729049	NaN	23.908722
80.781141	91.120206	NaN	74.304145	-10.339065	NaN	6.476996
88.554904	88.518398	NaN	69.335221	0.036507	NaN	19.219683
80.187706	89.443619	NaN	71.035798	-9.255913	NaN	9.151908
63.406655	90.485143	NaN	56.740049	-27.078488	NaN	6.666606
-21.414070	95.433109	NaN	78.181239	-116.847180	NaN	-99.595310
24.446084	92.849841	NaN	68.782415	-68.403757	NaN	-44.336331
60.158744	91.312246	NaN	77.682290	-31.153502	NaN	-17.523545
69.072599	92.858809	NaN	86.527489	-23.786211	NaN	-17.454891
69.599536	89.267327	NaN	75.616018	-19.667791	NaN	-6.016482
60.887529	93.408509	NaN	70.972010	-32.520980	NaN	-10.084481
47.319519	91.525303	NaN	61.284358	-44.205784	NaN	-13.964839
82.319593	93.081177	NaN	72.534090	-10.761585	NaN	9.785502
86.776328	93.434482	NaN	70.809024	-6.658154	NaN	15.967304
71.900869	87.284211	NaN	52.819470	-15.383342	NaN	19.081399
54.572996	92.175560	NaN	71.605238	-37.602564	NaN	-17.032242
66.570705	85.259530	NaN	77.408934	-18.688825	NaN	-10.838229
77.037621	91.010471	NaN	69.393179	-13.972850	NaN	7.644442
52.323041	84.890701	NaN	47.163464	-32.567660	NaN	5.159577
81.540149	87.878278	NaN	62.359625	-6.338129	NaN	19.180523
70.192908	95.150703	NaN	85.524839	-24.957795	NaN	-15.331931
53.793386	87.832518	NaN	73.033584	-34.039132	NaN	-19.240197
41.730213	93.771967	NaN	89.479127	-52.041753	NaN	-47.748914
67.564493	92.339464	NaN	69.057512	-24.774971	NaN	-1.493019
52.271354	90.154311	NaN	67.434295	-37.882956	NaN	-15.162940
17.278784	93.581499	NaN	78.965159	-76.302715	NaN	-61.686375
78.976329	84.478371	NaN	55.572119	-5.502043	NaN	23.404210
75.263380	89.561377	NaN	58.345434	-14.297997	NaN	16.917946
55.425930	89.325184	NaN	68.478119	-33.899254	NaN	-13.052189
92.815903	96.197274	NaN	69.065466	-3.381370	NaN	23.750437
35.584933	95.112452	NaN	68.270644	-59.527519	NaN	-32.685711
64.014963	82.953071	NaN	68.332428	-18.938108	NaN	-4.317465
84.435309	90.398826	NaN	72.915620	-5.963516	NaN	11.519690
83.306970	93.002748	NaN	72.521449	-9.695778	NaN	10.785521
46.440133	87.925965	NaN	63.784769	-41.485833	NaN	-17.344636
87.604481	87.502896	NaN	63.960837	0.101585	NaN	23.643644
51.657314	90.380942	NaN	65.183505	-38.723628	NaN	-13.526191
67.266108	92.920352	NaN	61.567244	-25.654244	NaN	5.698864
94.063230	92.462519	NaN	81.050324	1.600711	NaN	13.012907
54.700535	94.300547	NaN	81.486419	-39.600012	NaN	-26.785884
40.968628	86.269693	NaN	56.109618	-45.301066	NaN	-15.140990
72.986304	93.407460	NaN	76.081261	-20.421156	NaN	-3.094957
75.471562	96.813750	NaN	91.390985	-21.342188	NaN	-15.919422
7.719605	91.670055	NaN	59.154778	-83.950450	NaN	-51.435173
76.039754	91.482203	NaN	73.784388	-15.442448	NaN	2.255366
49.628698	94.937325	NaN	88.279998	-45.308627	NaN	-38.651300
66.336415	84.629807	NaN	58.766182	-18.293392	NaN	7.570233
45.673174	89.556150	NaN	59.901356	-43.882976	NaN	-14.228182
75.014743	89.341333	NaN	75.587113	-14.326591	NaN	-0.572371
84.229695	90.663416	NaN	63.636379	-6.433721	NaN	20.593316
94.223491	90.451172	NaN	70.170336	3.772319	NaN	24.053155
87.098464	87.752262	NaN	67.190758	-0.653798	NaN	19.907706
73.928714	91.434907	NaN	84.076609	-17.506193	NaN	-10.147894
37.530626	81.125141	NaN	33.481246	-43.594515	NaN	4.049381
82.451029	75.313413	NaN	48.687852	7.137616	NaN	33.763177
70.161220	86.107514	NaN	70.599614	-15.946294	NaN	-0.438393
45.374593	95.898825	NaN	84.479814	-50.524232	NaN	-39.105221
80.613558	94.598257	NaN	71.985228	-13.984699	NaN	8.628329
55.787318	90.877625	NaN	60.581772	-35.090307	NaN	-4.794454
47.799869	93.594810	NaN	77.733495	-45.794942	NaN	-29.933626
88.567406	92.498641	NaN	68.793350	-3.931235	NaN	19.774057
48.199601	93.412164	NaN	74.225426	-45.212564	NaN	-26.025825
89.539916	90.433082	NaN	73.325805	-0.893166	NaN	16.214110
82.333468	90.944033	NaN	74.638971	-8.610565	NaN	7.694496
82.387161	93.666437	NaN	79.620523	-11.279277	NaN	2.766637
70.448204	88.980157	NaN	77.265932	-18.531953	NaN	-6.817728
88.381876	96.943668	NaN	87.616916	-8.561792	NaN	0.764960
50.454585	91.716344	NaN	64.362456	-41.261759	NaN	-13.907871
69.264911	89.213120	NaN	70.703795	-19.948209	NaN	-1.438884
74.803674	90.803841	NaN	72.244412	-16.000167	NaN	2.559262
89.987811	91.874090	NaN	67.780700	-1.886279	NaN	22.207110
96.286889	88.917004	NaN	69.788806	7.369885	NaN	26.498083
79.423630	90.055099	NaN	70.076817	-10.631469	NaN	9.346813
91.421607	94.082781	NaN	88.360649	-2.661175	NaN	3.060958
80.693485	90.983560	NaN	73.585778	-10.290075	NaN	7.107707
66.798304	88.965975	NaN	69.924206	-22.167671	NaN	-3.125902
38.055158	91.479725	NaN	73.582539	-53.424566	NaN	-35.527381
75.863693	95.229137	NaN	80.189855	-19.365445	NaN	-4.326163
64.684552	94.158914	NaN	72.904737	-29.474362	NaN	-8.220185
86.175318	92.314927	NaN	68.569082	-6.139610	NaN	17.606235
68.376025	88.577587	NaN	70.187800	-20.201562	NaN	-1.811775
86.579558	91.279009	NaN	76.292546	-4.699450	NaN	10.287012
44.654321	87.733758	NaN	66.901494	-43.079437	NaN	-22.247172
69.909307	87.465397	NaN	68.565365	-17.556090	NaN	1.343943
60.407736	91.770095	NaN	65.759507	-31.362360	NaN	-5.351771
83.110557	94.356394	NaN	74.647420	-11.245838	NaN	8.463136
86.141310	92.628914	NaN	55.772150	-6.487604	NaN	30.369160
37.583237	86.353592	NaN	65.297658	-48.770355	NaN	-27.714421
56.331168	84.860030	NaN	52.775101	-28.528861	NaN	3.556067
66.869482	92.621502	NaN	76.058743	-25.752020	NaN	-9.189261
75.690681	91.065100	NaN	49.460050	-15.374419	NaN	26.230631
81.699317	93.973260	NaN	71.383441	-12.273942	NaN	10.315876
83.461231	93.355364	NaN	80.236491	-9.894133	NaN	3.224741
51.411995	87.889985	NaN	46.294577	-36.477990	NaN	5.117418
73.581228	94.053595	NaN	80.722866	-20.472368	NaN	-7.141638
73.992168	94.325305	NaN	76.259573	-20.333137	NaN	-2.267405
76.834875	91.912334	NaN	78.625308	-15.077458	NaN	-1.790433
68.254922	93.283184	NaN	80.241370	-25.028262	NaN	-11.986448
56.119327	86.360915	NaN	59.430781	-30.241588	NaN	-3.311454
91.532326	86.523190	NaN	55.469573	5.009136	NaN	36.062753
64.759364	93.021541	NaN	75.946590	-28.262177	NaN	-11.187227
62.339662	90.492772	NaN	71.876885	-28.153109	NaN	-9.537223
89.210849	91.161477	NaN	62.893786	-1.950628	NaN	26.317063
65.257093	92.605097	NaN	74.241000	-27.348004	NaN	-8.983907
15.298018	86.439507	NaN	35.724430	-71.141488	NaN	-20.426411
78.443044	85.207670	NaN	59.436059	-6.764625	NaN	19.006985
82.159630	92.475986	NaN	77.671337	-10.316356	NaN	4.488293
48.672096	91.631570	NaN	72.338820	-42.959475	NaN	-23.666724
25.125417	95.666801	NaN	81.904222	-70.541385	NaN	-56.778806
69.183862	93.803592	NaN	76.287295	-24.619730	NaN	-7.103433
70.761841	87.257463	NaN	75.989709	-16.495622	NaN	-5.227868
75.233370	92.607609	NaN	68.072021	-17.374238	NaN	7.161349
53.691537	92.942922	NaN	84.108440	-39.251384	NaN	-30.416902
57.561425	90.339420	NaN	70.791860	-32.777995	NaN	-13.230434
63.978140	82.348798	NaN	54.737522	-18.370658	NaN	9.240618
43.049071	86.487344	NaN	50.607604	-43.438273	NaN	-7.558533
67.646268	91.833782	NaN	67.015385	-24.187515	NaN	0.630883
64.200351	89.924825	NaN	69.509313	-25.724475	NaN	-5.308962
45.755530	92.211863	NaN	77.455149	-46.456333	NaN	-31.699619
69.605786	96.522759	NaN	79.928465	-26.916973	NaN	-10.322679
62.627771	91.441280	NaN	77.397625	-28.813509	NaN	-14.769854
62.345598	93.557495	NaN	81.157405	-31.211897	NaN	-18.811806
50.708027	94.825790	NaN	83.633972	-44.117763	NaN	-32.925945
72.575803	91.446243	NaN	63.398216	-18.870440	NaN	9.177587
48.557766	93.927279	NaN	78.853991	-45.369513	NaN	-30.296225
83.083319	91.752555	NaN	82.008753	-8.669236	NaN	1.074566
89.381759	92.471554	NaN	76.674468	-3.089795	NaN	12.707291
8.866592	94.773683	NaN	72.434469	-85.907091	NaN	-63.567877
77.902000	91.669761	NaN	76.436118	-13.767761	NaN	1.465881
62.909743	90.570648	NaN	66.440785	-27.660905	NaN	-3.531042
37.777989	88.976140	NaN	73.590813	-51.198151	NaN	-35.812824
70.396296	89.597239	NaN	54.894533	-19.200942	NaN	15.501763
85.725980	89.065066	NaN	60.230482	-3.339086	NaN	25.495497
40.562670	86.840361	NaN	54.730583	-46.277691	NaN	-14.167913
27.620194	89.552520	NaN	59.007274	-61.932326	NaN	-31.387080
70.986196	93.311443	NaN	76.200765	-22.325247	NaN	-5.214568
1.626604	86.487441	NaN	73.574178	-84.860836	NaN	-71.947574
87.990555	88.096776	NaN	58.321114	-0.106221	NaN	29.669442
6.391649	88.878817	NaN	64.993789	-82.487167	NaN	-58.602139
67.380170	88.296154	NaN	47.500373	-20.915984	NaN	19.879797
62.305787	92.266838	NaN	69.951940	-29.961051	NaN	-7.646153
82.906222	94.239127	NaN	76.769638	-11.332905	NaN	6.136584
64.800349	91.805768	NaN	75.977495	-27.005419	NaN	-11.177146
55.953835	88.993636	NaN	65.234370	-33.039800	NaN	-9.280534
77.830526	90.502587	NaN	70.316586	-12.672061	NaN	7.513940
61.537788	92.680417	NaN	58.157662	-31.142628	NaN	3.380127
64.142189	93.727102	NaN	74.666723	-29.584912	NaN	-10.524534
27.113197	88.502223	NaN	65.233169	-61.389027	NaN	-38.119973
71.720381	92.985746	NaN	71.062021	-21.265365	NaN	0.658361
65.758263	93.163931	NaN	63.214921	-27.405668	NaN	2.543342
59.504513	93.472652	NaN	69.449076	-33.968139	NaN	-9.944564
84.549110	90.431290	NaN	73.749844	-5.882180	NaN	10.799266
73.760312	90.610356	NaN	52.961852	-16.850043	NaN	20.798460
74.605460	90.821342	NaN	81.494142	-16.215882	NaN	-6.888681
82.294817	89.729224	NaN	71.807230	-7.434408	NaN	10.487586
83.618855	91.499673	NaN	75.322424	-7.880817	NaN	8.296431
75.553855	82.260071	NaN	62.259794	-6.706216	NaN	13.294060
70.228377	91.699684	NaN	68.362654	-21.471307	NaN	1.865723
45.723844	94.715694	NaN	78.967188	-48.991851	NaN	-33.243344
81.530269	93.083368	NaN	83.370631	-11.553099	NaN	-1.840362
10.853576	91.028422	NaN	65.380927	-80.174846	NaN	-54.527352
43.561986	92.676403	NaN	76.908983	-49.114417	NaN	-33.346997
70.829731	93.441574	NaN	77.661091	-22.611843	NaN	-6.831360
69.122092	92.118349	NaN	69.522283	-22.996257	NaN	-0.400191
60.881061	89.838149	NaN	57.633689	-28.957088	NaN	3.247372
66.369407	93.539902	NaN	75.515233	-27.170495	NaN	-9.145826
88.671523	82.526591	NaN	43.821246	6.144932	NaN	44.850278
85.942543	89.834095	NaN	71.842778	-3.891552	NaN	14.099765
96.577529	84.418705	NaN	55.446685	12.158824	NaN	41.130844
56.921709	92.522071	NaN	77.315957	-35.600362	NaN	-20.394248
10.602779	89.006119	NaN	60.308408	-78.403340	NaN	-49.705629
48.842340	89.129343	NaN	49.953630	-40.287003	NaN	-1.111290
57.537449	88.608459	NaN	70.039313	-31.071010	NaN	-12.501864
72.412158	94.420838	NaN	81.366119	-22.008680	NaN	-8.953962
86.775224	93.446384	NaN	62.859263	-6.671161	NaN	23.915960
91.800550	93.725799	NaN	70.942740	-1.925249	NaN	20.857811
46.070076	92.007606	NaN	64.784054	-45.937530	NaN	-18.713978
70.690617	90.342947	NaN	61.041985	-19.652330	NaN	9.648632
52.498247	94.663292	NaN	80.246244	-42.165045	NaN	-27.747997
85.432994	91.537589	NaN	76.602012	-6.104594	NaN	8.830982
77.888755	88.011272	NaN	70.425188	-10.122517	NaN	7.463567
52.072284	94.161555	NaN	83.999735	-42.089272	NaN	-31.927451
56.006006	94.449185	NaN	72.235119	-38.443179	NaN	-16.229113
77.439711	87.878146	NaN	68.365478	-10.438435	NaN	9.074233
61.377394	90.815131	NaN	70.519439	-29.437737	NaN	-9.142044
72.928503	91.971766	NaN	72.610471	-19.043263	NaN	0.318032
36.688652	93.139338	NaN	82.472450	-56.450686	NaN	-45.783797
38.731964	90.947190	NaN	46.649549	-52.215226	NaN	-7.917585
8.801754	80.968107	NaN	51.420406	-72.166353	NaN	-42.618652
74.437732	93.880680	NaN	87.833352	-19.442948	NaN	-13.395620
82.372242	94.953210	NaN	77.623525	-12.580968	NaN	4.748718
68.190213	92.346649	NaN	65.263447	-24.156436	NaN	2.926766
66.822913	93.279800	NaN	70.068697	-26.456887	NaN	-3.245784
81.211133	92.658280	NaN	71.981568	-11.447147	NaN	9.229564
77.942027	93.050659	NaN	80.820880	-15.108632	NaN	-2.878853
57.035184	91.427780	NaN	77.382005	-34.392596	NaN	-20.346821
43.411185	92.622280	NaN	80.510658	-49.211094	NaN	-37.099473
42.552965	91.299966	NaN	64.464551	-48.747001	NaN	-21.911586
83.511529	90.875060	NaN	69.532012	-7.363531	NaN	13.979517
49.749590	93.682108	NaN	77.487856	-43.932518	NaN	-27.738265
71.156753	89.930309	NaN	74.517386	-18.773555	NaN	-3.360633
75.147780	91.884033	NaN	60.056369	-16.736253	NaN	15.091411
53.067178	86.807218	NaN	67.136772	-33.740041	NaN	-14.069594
68.830342	87.956801	NaN	69.443885	-19.126459	NaN	-0.613543
55.134584	91.530531	NaN	77.584389	-36.395947	NaN	-22.449804
81.277796	95.541344	NaN	81.502036	-14.263548	NaN	-0.224240
61.279537	91.887753	NaN	65.135626	-30.608216	NaN	-3.856090
81.603354	91.724106	NaN	73.583633	-10.120752	NaN	8.019720
78.294595	90.152253	NaN	75.863943	-11.857657	NaN	2.430653
53.459308	92.859911	NaN	67.545215	-39.400603	NaN	-14.085907
73.233252	88.084612	NaN	53.371409	-14.851360	NaN	19.861842
55.824566	92.677184	NaN	59.315056	-36.852617	NaN	-3.490490
50.971721	88.979296	NaN	76.302626	-38.007575	NaN	-25.330905
83.861569	92.874858	NaN	69.580420	-9.013289	NaN	14.281149
74.954155	89.225743	NaN	64.165317	-14.271588	NaN	10.788838
85.135407	95.390688	NaN	72.072040	-10.255281	NaN	13.063367
73.007202	81.385665	NaN	56.968823	-8.378463	NaN	16.038380
67.617855	92.017818	NaN	78.493720	-24.399962	NaN	-10.875865
69.111044	91.791485	NaN	74.927564	-22.680440	NaN	-5.816519
65.484686	94.894637	NaN	78.820068	-29.409951	NaN	-13.335382
89.962769	82.597342	NaN	66.298062	7.365427	NaN	23.664707
33.700849	95.441880	NaN	82.832813	-61.741031	NaN	-49.131964
79.538897	92.049007	NaN	74.342099	-12.510110	NaN	5.196798
63.026969	94.369884	NaN	81.753671	-31.342915	NaN	-18.726701
85.154253	88.061688	NaN	69.756571	-2.907435	NaN	15.397682
43.511618	87.827266	NaN	72.366602	-44.315648	NaN	-28.854983
42.503137	94.195267	NaN	72.793982	-51.692130	NaN	-30.290845
80.984881	92.538007	NaN	78.305554	-11.553127	NaN	2.679327
83.508791	93.419874	NaN	75.718138	-9.911083	NaN	7.790653
55.310904	91.029395	NaN	70.891086	-35.718491	NaN	-15.580181
79.788784	91.420673	NaN	70.377328	-11.631888	NaN	9.411457
54.455393	84.059484	NaN	49.623889	-29.604091	NaN	4.831504
66.653027	94.742498	NaN	76.659423	-28.089471	NaN	-10.006396
6.307146	94.484958	NaN	51.363407	-88.177812	NaN	-45.056261
81.283479	95.417253	NaN	81.472968	-14.133774	NaN	-0.189489
68.332716	93.389103	NaN	70.245065	-25.056386	NaN	-1.912349
51.312372	85.281183	NaN	61.929541	-33.968811	NaN	-10.617169
81.706033	92.973689	NaN	82.383340	-11.267656	NaN	-0.677307
88.319884	93.181629	NaN	80.668504	-4.861745	NaN	7.651380
37.650239	83.499627	NaN	57.743609	-45.849388	NaN	-20.093370
81.406458	95.169624	NaN	73.364037	-13.763166	NaN	8.042421
84.367635	91.296319	NaN	64.546579	-6.928684	NaN	19.821056
64.000540	90.852330	NaN	66.235515	-26.851791	NaN	-2.234976
74.457854	92.892092	NaN	83.928431	-18.434237	NaN	-9.470576
22.862165	87.963978	NaN	73.081331	-65.101812	NaN	-50.219166
72.641995	89.468987	NaN	67.893277	-16.826992	NaN	4.748719
72.647198	87.309405	NaN	50.021841	-14.662207	NaN	22.625357
89.217555	91.677077	NaN	74.743017	-2.459522	NaN	14.474538
35.548673	89.444953	NaN	70.693415	-53.896280	NaN	-35.144742
85.678804	92.271402	NaN	81.429000	-6.592598	NaN	4.249804
77.636759	88.552264	NaN	65.118075	-10.915505	NaN	12.518684
83.309615	87.444857	NaN	59.818831	-4.135243	NaN	23.490783
83.642913	95.691194	NaN	75.458127	-12.048281	NaN	8.184786
33.598875	90.096205	NaN	54.310409	-56.497330	NaN	-20.711534
88.407393	92.923767	NaN	76.120021	-4.516374	NaN	12.287371
90.110640	90.000239	NaN	67.608487	0.110401	NaN	22.502152
85.586194	89.780890	NaN	75.422042	-4.194696	NaN	10.164151
83.311860	92.498998	NaN	81.843378	-9.187137	NaN	1.468483
40.390850	91.840907	NaN	80.604935	-51.450057	NaN	-40.214085
82.053278	95.542767	NaN	84.787209	-13.489489	NaN	-2.733931
61.620475	90.782865	NaN	72.327896	-29.162390	NaN	-10.707421
25.448685	94.627751	NaN	76.006059	-69.179066	NaN	-50.557374
82.243644	93.566561	NaN	87.595303	-11.322918	NaN	-5.351659
77.397337	90.273561	NaN	67.627931	-12.876225	NaN	9.769405
86.100322	92.202676	NaN	82.790935	-6.102355	NaN	3.309387
75.428018	90.044062	NaN	59.893849	-14.616044	NaN	15.534169
80.876852	92.972238	NaN	64.860657	-12.095385	NaN	16.016195
63.315246	91.467422	NaN	76.376290	-28.152176	NaN	-13.061044
96.772279	93.271780	NaN	72.497039	3.500499	NaN	24.275240
60.009303	93.233524	NaN	72.784577	-33.224221	NaN	-12.775274
48.048849	93.355703	NaN	57.708871	-45.306855	NaN	-9.660023
53.875152	91.248536	NaN	79.115805	-37.373383	NaN	-25.240653
75.983503	95.237196	NaN	73.217306	-19.253693	NaN	2.766197
59.850161	94.450438	NaN	78.013898	-34.600277	NaN	-18.163737
46.994086	91.402299	NaN	55.525920	-44.408213	NaN	-8.531834
54.757328	86.227136	NaN	50.882402	-31.469808	NaN	3.874926
77.360455	92.419052	NaN	77.824399	-15.058597	NaN	-0.463945
13.350753	86.769385	NaN	67.042263	-73.418631	NaN	-53.691509
82.065065	91.550658	NaN	67.088153	-9.485592	NaN	14.976913
72.701852	90.831278	NaN	57.378243	-18.129425	NaN	15.323609
60.725188	83.750650	NaN	59.415808	-23.025461	NaN	1.309381
84.303146	93.483891	NaN	69.241547	-9.180745	NaN	15.061599
59.317307	87.522075	NaN	13.908374	-28.204768	NaN	45.408934
83.668668	94.194017	NaN	78.503336	-10.525349	NaN	5.165332
-3.049527	91.103561	NaN	65.451553	-94.153088	NaN	-68.501080
41.790867	91.937247	NaN	75.373914	-50.146380	NaN	-33.583046
60.764042	90.404682	NaN	75.434995	-29.640640	NaN	-14.670953
64.728190	92.263744	NaN	78.441440	-27.535554	NaN	-13.713251
65.152540	94.500344	NaN	61.273227	-29.347804	NaN	3.879313
-61.807410	89.308399	NaN	70.209011	-151.115808	NaN	-132.016421
60.388885	91.131025	NaN	76.528752	-30.742141	NaN	-16.139868
59.409162	89.460012	NaN	55.349702	-30.050850	NaN	4.059460
72.888814	92.696440	NaN	74.866143	-19.807626	NaN	-1.977329
86.365303	87.344599	NaN	60.232863	-0.979295	NaN	26.132440
