# Supplementary material for: Combined Influences of Model Choice, Data Quality, and Data Quantity When Estimating Population Trends
Source: PLoS One. 2015 Jul 15;10(7):e0132255. doi: 10.1371/journal.pone.0132255 (PMC4503393; doi:10.1371/journal.pone.0132255)
Supplement: S1 Dataset — Files are organized by model type and by the input lambda value. (ZIP) [file pone.0132255.s002.zip › Hypothetical LH/sims_lambda_0_9/simulationOutput_0.9_0_0_0.1_5.xls]

Percent_Decline_True	Median_Percent_Decline_Matrix	Median_Percent_Decline_Matrix_stable	Median_Percent_Decline_Scalar	Difference_True_Matrix	Difference_True_Matrix_Stable	Difference_True_Scalar
65.132156	53.933142	NaN	61.157907	11.199014	NaN	3.974249
65.132156	69.388456	NaN	68.162652	-4.256300	NaN	-3.030496
65.132156	70.385621	NaN	65.851069	-5.253465	NaN	-0.718913
65.132156	59.423176	NaN	58.916639	5.708980	NaN	6.215516
65.132156	66.014214	NaN	59.924623	-0.882058	NaN	5.207533
65.132156	64.135042	NaN	71.881045	0.997114	NaN	-6.748889
65.132156	67.371721	NaN	65.896850	-2.239565	NaN	-0.764694
65.132156	57.794399	NaN	54.510663	7.337757	NaN	10.621493
65.132156	52.145822	NaN	64.560263	12.986334	NaN	0.571893
65.132156	53.376477	NaN	69.641604	11.755678	NaN	-4.509448
65.132156	55.862073	NaN	64.490989	9.270083	NaN	0.641167
65.132156	67.784661	NaN	61.405558	-2.652505	NaN	3.726598
65.132156	63.292438	NaN	66.847339	1.839718	NaN	-1.715183
65.132156	62.585603	NaN	60.490679	2.546553	NaN	4.641477
65.132156	66.671173	NaN	66.931741	-1.539017	NaN	-1.799585
65.132156	59.922340	NaN	49.163218	5.209816	NaN	15.968938
65.132156	66.631829	NaN	57.987525	-1.499673	NaN	7.144631
65.132156	68.510621	NaN	60.767657	-3.378465	NaN	4.364499
65.132156	71.939524	NaN	73.625616	-6.807368	NaN	-8.493460
65.132156	67.606287	NaN	62.514378	-2.474131	NaN	2.617778
65.132156	59.964290	NaN	64.802273	5.167866	NaN	0.329883
65.132156	49.758069	NaN	64.325190	15.374087	NaN	0.806966
65.132156	60.380694	NaN	65.254025	4.751462	NaN	-0.121869
65.132156	60.511021	NaN	58.310095	4.621135	NaN	6.822061
65.132156	69.745368	NaN	68.619164	-4.613212	NaN	-3.487008
65.132156	61.135705	NaN	72.287352	3.996451	NaN	-7.155196
65.132156	66.672086	NaN	68.265770	-1.539930	NaN	-3.133614
65.132156	63.262088	NaN	72.115430	1.870068	NaN	-6.983274
65.132156	64.452490	NaN	69.451941	0.679666	NaN	-4.319785
65.132156	46.797393	NaN	54.358455	18.334763	NaN	10.773701
65.132156	68.468933	NaN	58.397035	-3.336777	NaN	6.735121
65.132156	68.042621	NaN	63.343145	-2.910465	NaN	1.789011
65.132156	67.911466	NaN	66.412741	-2.779310	NaN	-1.280585
65.132156	46.091774	NaN	55.645048	19.040382	NaN	9.487108
65.132156	48.503229	NaN	65.488763	16.628927	NaN	-0.356607
65.132156	72.319986	NaN	66.916671	-7.187830	NaN	-1.784515
65.132156	67.446606	NaN	70.274250	-2.314450	NaN	-5.142094
65.132156	63.732446	NaN	60.313218	1.399710	NaN	4.818938
65.132156	67.426669	NaN	62.740900	-2.294513	NaN	2.391256
65.132156	63.630057	NaN	55.468782	1.502099	NaN	9.663374
65.132156	62.952810	NaN	62.659550	2.179346	NaN	2.472606
65.132156	58.125431	NaN	66.628757	7.006725	NaN	-1.496601
65.132156	38.792956	NaN	58.263060	26.339200	NaN	6.869096
65.132156	74.703446	NaN	66.102786	-9.571290	NaN	-0.970630
65.132156	70.021879	NaN	60.183677	-4.889723	NaN	4.948479
65.132156	53.390337	NaN	56.137315	11.741819	NaN	8.994841
65.132156	68.761328	NaN	70.096133	-3.629172	NaN	-4.963977
65.132156	66.970700	NaN	61.106208	-1.838544	NaN	4.025948
65.132156	59.593181	NaN	61.839503	5.538975	NaN	3.292653
65.132156	64.863422	NaN	72.501032	0.268734	NaN	-7.368876
65.132156	59.496012	NaN	64.016495	5.636144	NaN	1.115661
65.132156	70.355064	NaN	65.981164	-5.222908	NaN	-0.849008
65.132156	59.197722	NaN	58.227305	5.934434	NaN	6.904851
65.132156	66.278416	NaN	62.162043	-1.146260	NaN	2.970113
65.132156	67.492860	NaN	66.743945	-2.360704	NaN	-1.611789
65.132156	74.483601	NaN	63.237310	-9.351445	NaN	1.894846
65.132156	59.655408	NaN	69.647226	5.476748	NaN	-4.515070
65.132156	64.836007	NaN	64.879882	0.296149	NaN	0.252274
65.132156	68.843624	NaN	50.328886	-3.711468	NaN	14.803270
65.132156	66.670509	NaN	64.417383	-1.538353	NaN	0.714773
65.132156	70.167628	NaN	67.585478	-5.035472	NaN	-2.453322
65.132156	68.135897	NaN	61.113196	-3.003741	NaN	4.018960
65.132156	67.817775	NaN	55.225773	-2.685619	NaN	9.906383
65.132156	63.227354	NaN	66.752026	1.904802	NaN	-1.619870
65.132156	56.251072	NaN	57.337855	8.881084	NaN	7.794301
65.132156	66.128409	NaN	67.387071	-0.996253	NaN	-2.254915
65.132156	56.326143	NaN	62.869681	8.806013	NaN	2.262475
65.132156	71.703690	NaN	75.367729	-6.571534	NaN	-10.235573
65.132156	68.432426	NaN	64.705388	-3.300270	NaN	0.426768
65.132156	61.845112	NaN	66.655343	3.287044	NaN	-1.523187
65.132156	55.147857	NaN	64.798146	9.984299	NaN	0.334010
65.132156	69.673457	NaN	60.172020	-4.541301	NaN	4.960136
65.132156	58.933456	NaN	64.327105	6.198700	NaN	0.805051
65.132156	66.908235	NaN	66.292680	-1.776079	NaN	-1.160524
65.132156	68.267663	NaN	58.673489	-3.135507	NaN	6.458667
65.132156	64.858054	NaN	62.243482	0.274102	NaN	2.888674
65.132156	76.268788	NaN	67.237948	-11.136632	NaN	-2.105792
65.132156	66.922118	NaN	59.746428	-1.789962	NaN	5.385728
65.132156	69.889475	NaN	61.390656	-4.757319	NaN	3.741500
65.132156	60.136742	NaN	62.069057	4.995414	NaN	3.063099
65.132156	63.509351	NaN	73.926986	1.622805	NaN	-8.794830
65.132156	57.635746	NaN	60.129310	7.496410	NaN	5.002846
65.132156	61.021473	NaN	71.509423	4.110683	NaN	-6.377267
65.132156	62.482576	NaN	60.742445	2.649580	NaN	4.389711
65.132156	56.745233	NaN	64.893048	8.386923	NaN	0.239108
65.132156	67.867782	NaN	63.488964	-2.735626	NaN	1.643192
65.132156	70.423016	NaN	72.515699	-5.290860	NaN	-7.383543
65.132156	61.940078	NaN	58.722252	3.192078	NaN	6.409904
65.132156	72.483804	NaN	74.188718	-7.351648	NaN	-9.056562
65.132156	70.186669	NaN	70.979217	-5.054513	NaN	-5.847061
65.132156	68.930582	NaN	70.778782	-3.798426	NaN	-5.646626
65.132156	60.733759	NaN	60.306368	4.398397	NaN	4.825788
65.132156	54.546137	NaN	61.300954	10.586019	NaN	3.831202
65.132156	58.520400	NaN	60.005401	6.611756	NaN	5.126755
65.132156	74.536629	NaN	68.789349	-9.404473	NaN	-3.657193
65.132156	55.568054	NaN	69.015605	9.564102	NaN	-3.883449
65.132156	49.207122	NaN	67.019903	15.925034	NaN	-1.887747
65.132156	63.173955	NaN	66.795500	1.958201	NaN	-1.663344
65.132156	67.293704	NaN	70.291363	-2.161548	NaN	-5.159207
65.132156	71.100810	NaN	67.557826	-5.968654	NaN	-2.425670
65.132156	61.981203	NaN	67.424264	3.150953	NaN	-2.292108
65.132156	53.998578	NaN	64.503262	11.133578	NaN	0.628894
65.132156	52.399031	NaN	59.559389	12.733125	NaN	5.572767
65.132156	66.979892	NaN	69.334013	-1.847736	NaN	-4.201857
65.132156	48.949939	NaN	61.874662	16.182217	NaN	3.257494
65.132156	65.694856	NaN	71.689561	-0.562700	NaN	-6.557405
65.132156	60.993667	NaN	64.866998	4.138489	NaN	0.265158
65.132156	51.904159	NaN	61.102486	13.227997	NaN	4.029670
65.132156	57.174690	NaN	65.838739	7.957466	NaN	-0.706583
65.132156	51.705866	NaN	58.371371	13.426290	NaN	6.760785
65.132156	59.939328	NaN	63.720715	5.192828	NaN	1.411441
65.132156	61.702997	NaN	61.758817	3.429159	NaN	3.373339
65.132156	64.153521	NaN	63.538644	0.978635	NaN	1.593512
65.132156	66.258242	NaN	66.538592	-1.126086	NaN	-1.406436
65.132156	63.415279	NaN	65.547915	1.716877	NaN	-0.415759
65.132156	58.628201	NaN	54.075059	6.503955	NaN	11.057097
65.132156	61.502204	NaN	58.724868	3.629952	NaN	6.407288
65.132156	60.255156	NaN	66.883913	4.877000	NaN	-1.751757
65.132156	67.882033	NaN	64.418413	-2.749877	NaN	0.713743
65.132156	71.178820	NaN	69.300090	-6.046664	NaN	-4.167934
65.132156	66.799427	NaN	67.664875	-1.667271	NaN	-2.532719
65.132156	63.334578	NaN	58.424414	1.797578	NaN	6.707742
65.132156	56.180161	NaN	53.494701	8.951995	NaN	11.637455
65.132156	63.954255	NaN	64.445735	1.177901	NaN	0.686421
65.132156	73.747916	NaN	68.751686	-8.615760	NaN	-3.619530
65.132156	60.935179	NaN	64.671474	4.196977	NaN	0.460682
65.132156	68.396020	NaN	71.395996	-3.263864	NaN	-6.263840
65.132156	57.667521	NaN	62.727605	7.464635	NaN	2.404551
65.132156	56.129190	NaN	59.823416	9.002966	NaN	5.308740
65.132156	59.711122	NaN	53.665175	5.421034	NaN	11.466981
65.132156	65.942494	NaN	67.442404	-0.810338	NaN	-2.310248
65.132156	53.573676	NaN	51.989572	11.558480	NaN	13.142584
65.132156	58.339193	NaN	60.358145	6.792963	NaN	4.774011
65.132156	74.027421	NaN	61.059249	-8.895265	NaN	4.072907
65.132156	62.473217	NaN	64.880667	2.658939	NaN	0.251489
65.132156	71.759413	NaN	75.744293	-6.627257	NaN	-10.612137
65.132156	60.021462	NaN	59.043305	5.110694	NaN	6.088851
65.132156	69.242985	NaN	61.371033	-4.110829	NaN	3.761123
65.132156	66.096107	NaN	61.889964	-0.963951	NaN	3.242192
65.132156	61.187417	NaN	66.903067	3.944739	NaN	-1.770911
65.132156	71.255743	NaN	65.802239	-6.123587	NaN	-0.670083
65.132156	62.924552	NaN	64.000565	2.207604	NaN	1.131591
65.132156	67.529580	NaN	72.049566	-2.397424	NaN	-6.917410
65.132156	59.976930	NaN	63.733468	5.155226	NaN	1.398688
65.132156	57.898064	NaN	53.838328	7.234092	NaN	11.293828
65.132156	61.908248	NaN	54.714848	3.223908	NaN	10.417308
65.132156	69.506266	NaN	69.438132	-4.374110	NaN	-4.305976
65.132156	53.316178	NaN	64.003574	11.815978	NaN	1.128582
65.132156	68.722491	NaN	73.399676	-3.590335	NaN	-8.267520
65.132156	60.402845	NaN	58.735947	4.729311	NaN	6.396209
65.132156	65.876470	NaN	58.320093	-0.744314	NaN	6.812063
65.132156	66.014342	NaN	71.827921	-0.882186	NaN	-6.695765
65.132156	53.282409	NaN	58.679653	11.849747	NaN	6.452503
65.132156	48.744771	NaN	60.376782	16.387385	NaN	4.755374
65.132156	54.936781	NaN	65.218999	10.195375	NaN	-0.086843
65.132156	49.950518	NaN	59.327261	15.181638	NaN	5.804895
65.132156	65.414834	NaN	59.721807	-0.282678	NaN	5.410349
65.132156	60.734146	NaN	66.580985	4.398010	NaN	-1.448829
65.132156	65.715227	NaN	71.669815	-0.583071	NaN	-6.537659
65.132156	66.842171	NaN	74.249866	-1.710015	NaN	-9.117710
65.132156	55.500085	NaN	64.035151	9.632071	NaN	1.097005
65.132156	63.638493	NaN	64.110039	1.493663	NaN	1.022117
65.132156	62.160163	NaN	63.057190	2.971993	NaN	2.074966
65.132156	39.733605	NaN	65.385573	25.398551	NaN	-0.253418
65.132156	68.303455	NaN	64.129112	-3.171299	NaN	1.003044
65.132156	58.762653	NaN	68.821282	6.369503	NaN	-3.689126
65.132156	65.257496	NaN	66.540308	-0.125340	NaN	-1.408152
65.132156	60.290985	NaN	68.289746	4.841171	NaN	-3.157590
65.132156	73.312326	NaN	73.336003	-8.180170	NaN	-8.203847
65.132156	61.176563	NaN	62.882195	3.955593	NaN	2.249961
65.132156	66.604467	NaN	62.870942	-1.472311	NaN	2.261214
65.132156	68.735923	NaN	73.047602	-3.603767	NaN	-7.915446
65.132156	63.667103	NaN	66.008029	1.465053	NaN	-0.875873
65.132156	71.155324	NaN	73.914002	-6.023168	NaN	-8.781846
65.132156	75.890140	NaN	68.959378	-10.757984	NaN	-3.827222
65.132156	62.894633	NaN	61.290292	2.237523	NaN	3.841864
65.132156	63.875768	NaN	70.898853	1.256388	NaN	-5.766697
65.132156	59.383106	NaN	68.329932	5.749050	NaN	-3.197776
65.132156	73.052291	NaN	68.076867	-7.920135	NaN	-2.944711
65.132156	62.370131	NaN	64.517635	2.762025	NaN	0.614521
65.132156	71.582003	NaN	59.803491	-6.449847	NaN	5.328665
65.132156	66.301521	NaN	59.335239	-1.169365	NaN	5.796917
65.132156	65.385719	NaN	70.439820	-0.253563	NaN	-5.307664
65.132156	68.058766	NaN	71.957729	-2.926610	NaN	-6.825573
65.132156	68.581986	NaN	71.535842	-3.449830	NaN	-6.403686
65.132156	52.896227	NaN	57.886934	12.235929	NaN	7.245222
65.132156	46.915506	NaN	62.062106	18.216650	NaN	3.070050
65.132156	63.002504	NaN	60.395259	2.129652	NaN	4.736897
65.132156	67.864875	NaN	67.154519	-2.732719	NaN	-2.022363
65.132156	62.585060	NaN	61.300764	2.547096	NaN	3.831392
65.132156	65.543949	NaN	73.737674	-0.411793	NaN	-8.605518
65.132156	65.855588	NaN	61.163293	-0.723432	NaN	3.968863
65.132156	63.924072	NaN	61.347138	1.208084	NaN	3.785018
65.132156	55.195153	NaN	55.843740	9.937003	NaN	9.288416
65.132156	69.562035	NaN	62.793893	-4.429879	NaN	2.338263
65.132156	65.736359	NaN	67.209828	-0.604203	NaN	-2.077672
65.132156	72.884144	NaN	71.327465	-7.751988	NaN	-6.195309
65.132156	58.878974	NaN	62.789253	6.253182	NaN	2.342903
65.132156	52.662560	NaN	67.831620	12.469596	NaN	-2.699464
65.132156	47.957815	NaN	60.696881	17.174341	NaN	4.435275
65.132156	62.097240	NaN	65.989048	3.034916	NaN	-0.856892
65.132156	58.469767	NaN	55.181985	6.662389	NaN	9.950171
65.132156	41.544248	NaN	54.388944	23.587908	NaN	10.743212
65.132156	61.456966	NaN	68.074406	3.675190	NaN	-2.942250
65.132156	58.034465	NaN	68.465112	7.097691	NaN	-3.332956
65.132156	69.826445	NaN	68.297562	-4.694289	NaN	-3.165406
65.132156	61.187073	NaN	62.815979	3.945083	NaN	2.316177
65.132156	65.914577	NaN	68.662352	-0.782421	NaN	-3.530196
65.132156	67.097609	NaN	66.569324	-1.965453	NaN	-1.437168
65.132156	56.735974	NaN	62.751783	8.396182	NaN	2.380373
65.132156	58.600414	NaN	64.362131	6.531742	NaN	0.770025
65.132156	68.156199	NaN	73.194497	-3.024043	NaN	-8.062341
65.132156	62.913181	NaN	71.437514	2.218975	NaN	-6.305358
65.132156	77.126761	NaN	74.256414	-11.994605	NaN	-9.124258
65.132156	64.508861	NaN	73.705790	0.623295	NaN	-8.573634
65.132156	65.074225	NaN	67.000396	0.057931	NaN	-1.868240
65.132156	57.709721	NaN	57.294418	7.422435	NaN	7.837738
65.132156	57.611649	NaN	66.288490	7.520507	NaN	-1.156334
65.132156	54.818232	NaN	47.205383	10.313924	NaN	17.926773
65.132156	58.899425	NaN	66.435106	6.232731	NaN	-1.302950
65.132156	66.959173	NaN	75.487300	-1.827017	NaN	-10.355144
65.132156	59.669573	NaN	63.422346	5.462583	NaN	1.709810
65.132156	62.526974	NaN	63.080304	2.605182	NaN	2.051852
65.132156	61.440986	NaN	63.570119	3.691170	NaN	1.562037
65.132156	74.013082	NaN	64.181639	-8.880926	NaN	0.950517
65.132156	69.765910	NaN	72.601089	-4.633754	NaN	-7.468933
65.132156	71.221909	NaN	63.377871	-6.089753	NaN	1.754285
65.132156	61.033788	NaN	63.604384	4.098368	NaN	1.527772
65.132156	46.561244	NaN	61.121056	18.570912	NaN	4.011100
65.132156	46.985655	NaN	64.367301	18.146501	NaN	0.764855
65.132156	68.737158	NaN	64.706177	-3.605002	NaN	0.425979
65.132156	69.874896	NaN	69.480259	-4.742740	NaN	-4.348103
65.132156	60.633153	NaN	64.159773	4.499003	NaN	0.972383
65.132156	65.294300	NaN	65.371759	-0.162144	NaN	-0.239603
65.132156	57.519273	NaN	64.206242	7.612883	NaN	0.925914
65.132156	62.615920	NaN	63.314893	2.516236	NaN	1.817263
65.132156	73.261395	NaN	62.980245	-8.129239	NaN	2.151911
65.132156	62.110705	NaN	62.594608	3.021451	NaN	2.537548
65.132156	73.424984	NaN	79.809924	-8.292828	NaN	-14.677768
65.132156	60.397956	NaN	65.111233	4.734200	NaN	0.020923
65.132156	63.826757	NaN	64.429348	1.305399	NaN	0.702808
65.132156	68.933132	NaN	59.327123	-3.800976	NaN	5.805033
65.132156	71.137016	NaN	76.239521	-6.004860	NaN	-11.107365
65.132156	74.019346	NaN	72.673389	-8.887190	NaN	-7.541233
65.132156	77.857410	NaN	73.466431	-12.725254	NaN	-8.334275
65.132156	68.665203	NaN	61.688878	-3.533047	NaN	3.443278
65.132156	40.244861	NaN	64.705436	24.887295	NaN	0.426720
65.132156	68.524939	NaN	70.229891	-3.392783	NaN	-5.097735
65.132156	44.381794	NaN	67.720831	20.750362	NaN	-2.588675
65.132156	72.006013	NaN	65.652657	-6.873857	NaN	-0.520501
65.132156	74.060881	NaN	72.608908	-8.928725	NaN	-7.476752
65.132156	54.952079	NaN	57.771833	10.180077	NaN	7.360323
65.132156	67.822775	NaN	67.397059	-2.690619	NaN	-2.264903
65.132156	63.162882	NaN	58.446961	1.969274	NaN	6.685195
65.132156	70.762740	NaN	70.496017	-5.630584	NaN	-5.363861
65.132156	65.721519	NaN	68.466472	-0.589363	NaN	-3.334316
65.132156	58.716632	NaN	65.447918	6.415524	NaN	-0.315762
65.132156	66.634114	NaN	63.761836	-1.501958	NaN	1.370320
65.132156	72.709828	NaN	69.618284	-7.577672	NaN	-4.486128
65.132156	58.213416	NaN	64.346247	6.918740	NaN	0.785909
65.132156	53.573952	NaN	62.389885	11.558204	NaN	2.742271
65.132156	61.212053	NaN	60.593520	3.920103	NaN	4.538636
65.132156	52.242245	NaN	65.520724	12.889911	NaN	-0.388568
65.132156	64.356950	NaN	63.255899	0.775206	NaN	1.876257
65.132156	55.534060	NaN	44.060646	9.598096	NaN	21.071510
65.132156	74.235023	NaN	75.982345	-9.102867	NaN	-10.850189
65.132156	67.952106	NaN	59.664342	-2.819950	NaN	5.467814
65.132156	66.681152	NaN	67.327028	-1.548996	NaN	-2.194872
65.132156	68.329217	NaN	74.148114	-3.197061	NaN	-9.015958
65.132156	70.038621	NaN	64.995640	-4.906465	NaN	0.136516
65.132156	64.981228	NaN	66.508797	0.150928	NaN	-1.376641
65.132156	57.390054	NaN	63.595647	7.742102	NaN	1.536509
65.132156	73.659850	NaN	75.741913	-8.527694	NaN	-10.609757
65.132156	67.010891	NaN	68.112817	-1.878735	NaN	-2.980661
65.132156	61.565645	NaN	70.393502	3.566511	NaN	-5.261346
65.132156	50.832215	NaN	63.508198	14.299941	NaN	1.623958
65.132156	54.830442	NaN	55.819014	10.301714	NaN	9.313142
65.132156	54.365547	NaN	64.095508	10.766609	NaN	1.036648
65.132156	59.433696	NaN	68.624563	5.698460	NaN	-3.492407
65.132156	73.885532	NaN	75.419949	-8.753376	NaN	-10.287793
65.132156	62.475318	NaN	71.709723	2.656838	NaN	-6.577567
65.132156	66.527949	NaN	67.898013	-1.395793	NaN	-2.765857
65.132156	66.354681	NaN	66.436770	-1.222525	NaN	-1.304614
65.132156	62.803222	NaN	63.721819	2.328934	NaN	1.410337
65.132156	75.938829	NaN	74.267959	-10.806673	NaN	-9.135803
65.132156	54.760045	NaN	67.710564	10.372111	NaN	-2.578408
65.132156	64.222940	NaN	69.840051	0.909216	NaN	-4.707895
65.132156	68.811364	NaN	67.314794	-3.679208	NaN	-2.182638
65.132156	62.421204	NaN	61.201260	2.710952	NaN	3.930896
65.132156	59.884593	NaN	66.291723	5.247563	NaN	-1.159567
65.132156	58.293008	NaN	63.966789	6.839148	NaN	1.165367
65.132156	65.725765	NaN	63.348477	-0.593609	NaN	1.783679
65.132156	71.447095	NaN	69.434021	-6.314939	NaN	-4.301865
65.132156	58.293614	NaN	69.238018	6.838542	NaN	-4.105862
65.132156	66.167380	NaN	69.798513	-1.035224	NaN	-4.666357
65.132156	67.975262	NaN	72.485965	-2.843106	NaN	-7.353809
65.132156	57.534877	NaN	74.507632	7.597279	NaN	-9.375476
65.132156	52.045565	NaN	56.362391	13.086591	NaN	8.769765
65.132156	64.217467	NaN	61.355053	0.914689	NaN	3.777103
65.132156	67.933466	NaN	67.889789	-2.801310	NaN	-2.757633
65.132156	56.774914	NaN	57.914422	8.357242	NaN	7.217734
65.132156	59.893051	NaN	63.331846	5.239105	NaN	1.800310
65.132156	57.528459	NaN	64.734796	7.603697	NaN	0.397360
65.132156	48.375751	NaN	64.127270	16.756405	NaN	1.004886
65.132156	68.206266	NaN	58.849258	-3.074110	NaN	6.282898
65.132156	73.016387	NaN	71.422235	-7.884231	NaN	-6.290079
65.132156	71.857402	NaN	73.561318	-6.725246	NaN	-8.429162
65.132156	65.813501	NaN	66.675857	-0.681345	NaN	-1.543701
65.132156	63.724816	NaN	73.109700	1.407340	NaN	-7.977544
65.132156	71.276144	NaN	68.587181	-6.143988	NaN	-3.455025
65.132156	50.434943	NaN	63.367055	14.697213	NaN	1.765101
65.132156	60.286297	NaN	59.135582	4.845859	NaN	5.996574
65.132156	59.105038	NaN	63.218224	6.027118	NaN	1.913932
65.132156	56.285359	NaN	59.705436	8.846797	NaN	5.426720
65.132156	60.022625	NaN	64.741680	5.109531	NaN	0.390476
65.132156	50.767445	NaN	58.083481	14.364711	NaN	7.048675
65.132156	71.426760	NaN	68.369154	-6.294604	NaN	-3.236998
65.132156	59.970067	NaN	60.801640	5.162089	NaN	4.330516
65.132156	64.230755	NaN	63.317305	0.901401	NaN	1.814851
65.132156	53.428460	NaN	52.997394	11.703696	NaN	12.134762
65.132156	60.351419	NaN	59.818365	4.780737	NaN	5.313791
65.132156	63.467047	NaN	56.056091	1.665109	NaN	9.076065
65.132156	66.679896	NaN	67.999523	-1.547740	NaN	-2.867367
65.132156	74.157495	NaN	72.373597	-9.025339	NaN	-7.241441
65.132156	59.809837	NaN	61.797815	5.322319	NaN	3.334341
65.132156	67.879763	NaN	61.501124	-2.747607	NaN	3.631032
65.132156	66.874723	NaN	54.082106	-1.742567	NaN	11.050050
65.132156	72.677332	NaN	69.318556	-7.545176	NaN	-4.186400
65.132156	42.819006	NaN	64.397853	22.313150	NaN	0.734303
65.132156	73.739023	NaN	72.718917	-8.606867	NaN	-7.586761
65.132156	60.654873	NaN	64.432695	4.477283	NaN	0.699461
65.132156	60.781152	NaN	66.881677	4.351004	NaN	-1.749521
65.132156	39.337084	NaN	60.371424	25.795072	NaN	4.760732
65.132156	74.747387	NaN	68.233406	-9.615231	NaN	-3.101250
65.132156	59.861381	NaN	73.499461	5.270775	NaN	-8.367305
65.132156	76.985096	NaN	63.519873	-11.852940	NaN	1.612283
65.132156	66.077506	NaN	64.025531	-0.945350	NaN	1.106625
65.132156	52.905747	NaN	62.326565	12.226409	NaN	2.805591
65.132156	53.981965	NaN	60.160157	11.150191	NaN	4.971999
65.132156	64.390420	NaN	67.702470	0.741736	NaN	-2.570314
65.132156	57.064668	NaN	62.041471	8.067488	NaN	3.090685
65.132156	57.190788	NaN	63.344732	7.941368	NaN	1.787424
65.132156	71.181344	NaN	69.312907	-6.049188	NaN	-4.180751
65.132156	71.443039	NaN	73.986232	-6.310883	NaN	-8.854076
65.132156	59.798095	NaN	65.754406	5.334061	NaN	-0.622250
65.132156	52.760029	NaN	58.696834	12.372127	NaN	6.435322
65.132156	66.839458	NaN	66.785513	-1.707302	NaN	-1.653357
65.132156	60.471262	NaN	58.666977	4.660894	NaN	6.465179
65.132156	68.680968	NaN	62.902147	-3.548812	NaN	2.230009
65.132156	66.784926	NaN	62.392003	-1.652770	NaN	2.740153
65.132156	57.714038	NaN	71.266304	7.418118	NaN	-6.134148
65.132156	70.441137	NaN	70.733336	-5.308981	NaN	-5.601180
65.132156	54.413938	NaN	53.291852	10.718218	NaN	11.840304
65.132156	65.640775	NaN	66.603611	-0.508619	NaN	-1.471455
65.132156	68.220944	NaN	70.729907	-3.088788	NaN	-5.597751
65.132156	57.636294	NaN	64.250715	7.495862	NaN	0.881441
65.132156	58.981782	NaN	67.064445	6.150374	NaN	-1.932289
65.132156	63.264197	NaN	69.652592	1.867959	NaN	-4.520436
65.132156	68.390406	NaN	68.484494	-3.258250	NaN	-3.352338
65.132156	53.737893	NaN	63.729464	11.394263	NaN	1.402692
65.132156	66.976904	NaN	71.289089	-1.844748	NaN	-6.156933
65.132156	66.327113	NaN	64.273029	-1.194957	NaN	0.859127
65.132156	67.465505	NaN	56.913611	-2.333349	NaN	8.218545
65.132156	67.138077	NaN	70.450095	-2.005921	NaN	-5.317939
65.132156	67.693467	NaN	57.434598	-2.561311	NaN	7.697558
65.132156	58.547638	NaN	61.249916	6.584518	NaN	3.882240
65.132156	67.497574	NaN	73.173453	-2.365418	NaN	-8.041297
65.132156	69.451329	NaN	67.439021	-4.319173	NaN	-2.306865
65.132156	64.645913	NaN	60.783916	0.486243	NaN	4.348240
65.132156	62.525704	NaN	57.821888	2.606452	NaN	7.310268
65.132156	67.615761	NaN	64.770185	-2.483605	NaN	0.361971
65.132156	59.351198	NaN	58.769388	5.780958	NaN	6.362768
65.132156	73.856037	NaN	70.458171	-8.723881	NaN	-5.326015
65.132156	56.658636	NaN	61.233100	8.473520	NaN	3.899056
65.132156	68.535112	NaN	72.673983	-3.402956	NaN	-7.541827
65.132156	56.105364	NaN	61.485700	9.026792	NaN	3.646456
65.132156	70.826069	NaN	72.609059	-5.693913	NaN	-7.476903
65.132156	56.675160	NaN	62.374437	8.456996	NaN	2.757719
65.132156	74.998133	NaN	68.033446	-9.865977	NaN	-2.901290
65.132156	65.223092	NaN	64.759503	-0.090936	NaN	0.372653
65.132156	62.683852	NaN	57.643688	2.448304	NaN	7.488468
65.132156	54.748489	NaN	60.722984	10.383667	NaN	4.409172
65.132156	60.884459	NaN	68.264334	4.247697	NaN	-3.132178
65.132156	65.242778	NaN	70.610845	-0.110622	NaN	-5.478689
65.132156	60.587193	NaN	62.386385	4.544963	NaN	2.745771
65.132156	63.844627	NaN	74.669434	1.287529	NaN	-9.537278
65.132156	66.975381	NaN	70.078771	-1.843225	NaN	-4.946615
65.132156	60.631578	NaN	66.998797	4.500578	NaN	-1.866641
65.132156	54.067507	NaN	63.751965	11.064649	NaN	1.380191
65.132156	46.373981	NaN	65.524253	18.758175	NaN	-0.392097
65.132156	73.358369	NaN	74.016687	-8.226213	NaN	-8.884531
65.132156	67.945787	NaN	64.227867	-2.813631	NaN	0.904289
65.132156	67.876598	NaN	73.588149	-2.744442	NaN	-8.455993
65.132156	69.671750	NaN	59.352875	-4.539594	NaN	5.779281
65.132156	66.018853	NaN	61.668876	-0.886697	NaN	3.463280
65.132156	64.494881	NaN	69.986362	0.637275	NaN	-4.854206
65.132156	63.021604	NaN	60.989230	2.110552	NaN	4.142926
65.132156	62.425267	NaN	63.617716	2.706889	NaN	1.514440
65.132156	61.856812	NaN	68.706979	3.275344	NaN	-3.574823
65.132156	70.900593	NaN	67.297404	-5.768437	NaN	-2.165248
65.132156	64.789018	NaN	65.823368	0.343138	NaN	-0.691212
65.132156	67.094490	NaN	68.126677	-1.962334	NaN	-2.994521
65.132156	67.373591	NaN	62.091459	-2.241435	NaN	3.040697
65.132156	47.324729	NaN	52.302043	17.807427	NaN	12.830113
65.132156	73.925080	NaN	64.251935	-8.792924	NaN	0.880221
65.132156	67.386683	NaN	69.594203	-2.254527	NaN	-4.462047
65.132156	70.059613	NaN	60.990816	-4.927457	NaN	4.141340
65.132156	70.338711	NaN	68.772277	-5.206555	NaN	-3.640121
65.132156	54.511570	NaN	63.869804	10.620586	NaN	1.262352
65.132156	53.492675	NaN	66.002502	11.639481	NaN	-0.870346
65.132156	58.025174	NaN	61.340891	7.106982	NaN	3.791265
65.132156	61.812507	NaN	73.328349	3.319649	NaN	-8.196193
65.132156	64.036355	NaN	65.299482	1.095801	NaN	-0.167326
65.132156	56.372495	NaN	66.806451	8.759661	NaN	-1.674295
65.132156	58.876723	NaN	66.928606	6.255433	NaN	-1.796450
65.132156	62.774078	NaN	58.697929	2.358078	NaN	6.434227
65.132156	70.527231	NaN	70.178277	-5.395075	NaN	-5.046121
65.132156	57.461124	NaN	61.059958	7.671032	NaN	4.072198
65.132156	57.771374	NaN	63.265850	7.360782	NaN	1.866306
65.132156	58.649861	NaN	64.291817	6.482295	NaN	0.840339
65.132156	55.425807	NaN	69.796361	9.706349	NaN	-4.664205
65.132156	74.425174	NaN	68.798406	-9.293018	NaN	-3.666250
65.132156	63.277703	NaN	70.431668	1.854453	NaN	-5.299512
65.132156	59.637952	NaN	69.677479	5.494204	NaN	-4.545323
65.132156	69.563994	NaN	68.117877	-4.431838	NaN	-2.985721
65.132156	70.987143	NaN	65.079372	-5.854987	NaN	0.052784
65.132156	66.090529	NaN	61.624667	-0.958373	NaN	3.507489
65.132156	50.405815	NaN	56.451604	14.726341	NaN	8.680552
65.132156	52.130896	NaN	68.069206	13.001260	NaN	-2.937050
65.132156	73.048629	NaN	71.029809	-7.916473	NaN	-5.897653
65.132156	69.425526	NaN	72.163905	-4.293370	NaN	-7.031749
65.132156	64.844471	NaN	71.519654	0.287685	NaN	-6.387498
65.132156	69.880929	NaN	66.867331	-4.748773	NaN	-1.735175
65.132156	66.174318	NaN	65.633035	-1.042162	NaN	-0.500879
65.132156	50.548359	NaN	64.130262	14.583797	NaN	1.001894
65.132156	58.041891	NaN	64.841541	7.090265	NaN	0.290615
65.132156	59.141376	NaN	71.106480	5.990780	NaN	-5.974324
65.132156	65.757237	NaN	49.985398	-0.625081	NaN	15.146758
65.132156	55.168452	NaN	63.396417	9.963704	NaN	1.735739
65.132156	65.455895	NaN	65.694755	-0.323739	NaN	-0.562599
65.132156	61.154375	NaN	64.567072	3.977781	NaN	0.565084
65.132156	59.996507	NaN	52.818489	5.135649	NaN	12.313667
65.132156	63.025210	NaN	70.699604	2.106946	NaN	-5.567448
65.132156	64.631206	NaN	64.034161	0.500950	NaN	1.097995
65.132156	61.872220	NaN	60.629921	3.259936	NaN	4.502235
65.132156	54.511936	NaN	60.743797	10.620220	NaN	4.388359
65.132156	49.646654	NaN	65.369355	15.485502	NaN	-0.237199
65.132156	62.551128	NaN	72.694105	2.581028	NaN	-7.561949
65.132156	70.857793	NaN	74.068553	-5.725637	NaN	-8.936397
65.132156	70.839637	NaN	68.966924	-5.707481	NaN	-3.834768
65.132156	64.595690	NaN	58.180579	0.536466	NaN	6.951577
65.132156	64.316526	NaN	67.197901	0.815630	NaN	-2.065745
65.132156	51.644964	NaN	59.990320	13.487192	NaN	5.141836
65.132156	62.830953	NaN	65.166666	2.301203	NaN	-0.034510
65.132156	67.088300	NaN	68.313509	-1.956144	NaN	-3.181353
65.132156	52.707834	NaN	57.986427	12.424322	NaN	7.145729
65.132156	67.601491	NaN	61.412795	-2.469335	NaN	3.719361
65.132156	61.653985	NaN	64.027357	3.478171	NaN	1.104799
65.132156	67.647398	NaN	62.850872	-2.515242	NaN	2.281284
65.132156	71.115062	NaN	68.570024	-5.982906	NaN	-3.437868
65.132156	61.033650	NaN	68.365135	4.098506	NaN	-3.232979
65.132156	65.464577	NaN	62.846089	-0.332421	NaN	2.286067
65.132156	65.046818	NaN	60.602045	0.085338	NaN	4.530111
65.132156	69.850933	NaN	73.974790	-4.718777	NaN	-8.842634
65.132156	71.816891	NaN	74.501536	-6.684735	NaN	-9.369380
65.132156	59.823690	NaN	68.334401	5.308466	NaN	-3.202245
65.132156	45.905503	NaN	64.459790	19.226653	NaN	0.672366
65.132156	71.220908	NaN	69.100240	-6.088752	NaN	-3.968084
65.132156	66.270443	NaN	71.500788	-1.138287	NaN	-6.368632
65.132156	59.035311	NaN	61.583964	6.096845	NaN	3.548192
65.132156	66.194023	NaN	71.137025	-1.061867	NaN	-6.004869
65.132156	69.080396	NaN	65.611126	-3.948240	NaN	-0.478970
65.132156	55.737317	NaN	62.809795	9.394839	NaN	2.322361
65.132156	57.089493	NaN	69.748319	8.042663	NaN	-4.616163
65.132156	65.400457	NaN	67.315374	-0.268301	NaN	-2.183218
65.132156	48.759645	NaN	37.594750	16.372511	NaN	27.537406
65.132156	69.040188	NaN	65.668625	-3.908032	NaN	-0.536469
65.132156	72.667573	NaN	72.253061	-7.535417	NaN	-7.120905
65.132156	69.993201	NaN	65.000257	-4.861045	NaN	0.131899
65.132156	55.611069	NaN	64.492684	9.521087	NaN	0.639472
65.132156	60.200050	NaN	69.275538	4.932106	NaN	-4.143382
65.132156	52.150531	NaN	63.707172	12.981625	NaN	1.424984
65.132156	66.042793	NaN	65.668040	-0.910637	NaN	-0.535884
65.132156	61.930347	NaN	67.575826	3.201809	NaN	-2.443670
65.132156	69.434794	NaN	69.871378	-4.302638	NaN	-4.739222
65.132156	62.424419	NaN	64.769764	2.707737	NaN	0.362392
65.132156	60.932193	NaN	50.350286	4.199963	NaN	14.781870
65.132156	61.089762	NaN	65.089788	4.042394	NaN	0.042368
65.132156	58.419746	NaN	72.165110	6.712410	NaN	-7.032954
65.132156	69.091220	NaN	66.232140	-3.959064	NaN	-1.099984
65.132156	59.942813	NaN	47.858399	5.189343	NaN	17.273757
65.132156	76.103665	NaN	72.652662	-10.971509	NaN	-7.520506
65.132156	69.281579	NaN	70.868730	-4.149423	NaN	-5.736574
65.132156	48.366353	NaN	62.664094	16.765803	NaN	2.468062
65.132156	53.574921	NaN	64.403905	11.557235	NaN	0.728251
65.132156	55.534191	NaN	56.745109	9.597965	NaN	8.387047
65.132156	35.445750	NaN	54.150584	29.686406	NaN	10.981572
65.132156	69.877301	NaN	70.979023	-4.745145	NaN	-5.846867
65.132156	61.683423	NaN	63.931728	3.448733	NaN	1.200428
65.132156	59.620108	NaN	65.579117	5.512048	NaN	-0.446961
65.132156	63.494277	NaN	63.360945	1.637879	NaN	1.771211
65.132156	68.941615	NaN	68.156575	-3.809459	NaN	-3.024419
65.132156	64.325502	NaN	71.715569	0.806654	NaN	-6.583413
65.132156	56.989555	NaN	65.269268	8.142601	NaN	-0.137112
65.132156	75.937570	NaN	72.213071	-10.805414	NaN	-7.080915
65.132156	66.128803	NaN	65.218462	-0.996647	NaN	-0.086306
65.132156	46.398719	NaN	55.901519	18.733437	NaN	9.230637
65.132156	62.303904	NaN	66.450970	2.828252	NaN	-1.318814
65.132156	57.420890	NaN	67.074695	7.711266	NaN	-1.942539
65.132156	60.979567	NaN	66.645820	4.152589	NaN	-1.513664
65.132156	53.210042	NaN	58.569812	11.922114	NaN	6.562344
65.132156	71.098221	NaN	67.644980	-5.966065	NaN	-2.512824
65.132156	61.714428	NaN	70.588714	3.417728	NaN	-5.456558
65.132156	69.412079	NaN	67.405700	-4.279923	NaN	-2.273544
65.132156	53.442981	NaN	51.747350	11.689175	NaN	13.384806
65.132156	68.291495	NaN	60.986272	-3.159339	NaN	4.145884
65.132156	68.502625	NaN	66.898202	-3.370469	NaN	-1.766046
65.132156	39.899217	NaN	52.193754	25.232939	NaN	12.938402
65.132156	72.154699	NaN	73.320512	-7.022543	NaN	-8.188356
65.132156	70.503821	NaN	73.587579	-5.371665	NaN	-8.455423
65.132156	72.935878	NaN	75.131146	-7.803722	NaN	-9.998990
65.132156	43.818104	NaN	68.142640	21.314052	NaN	-3.010484
65.132156	64.305081	NaN	68.575177	0.827075	NaN	-3.443021
65.132156	55.199730	NaN	65.858625	9.932426	NaN	-0.726469
65.132156	73.235216	NaN	68.154320	-8.103060	NaN	-3.022164
65.132156	66.743826	NaN	64.947435	-1.611670	NaN	0.184721
65.132156	73.118820	NaN	71.772409	-7.986664	NaN	-6.640253
65.132156	49.271413	NaN	54.634698	15.860743	NaN	10.497458
65.132156	60.808740	NaN	63.009026	4.323416	NaN	2.123130
65.132156	57.555582	NaN	68.848961	7.576574	NaN	-3.716805
65.132156	65.747002	NaN	68.859826	-0.614846	NaN	-3.727670
65.132156	60.955126	NaN	73.108049	4.177030	NaN	-7.975893
65.132156	64.654570	NaN	74.979379	0.477586	NaN	-9.847223
65.132156	66.489349	NaN	59.676330	-1.357193	NaN	5.455826
65.132156	66.144796	NaN	65.699240	-1.012640	NaN	-0.567084
65.132156	56.025118	NaN	70.045895	9.107038	NaN	-4.913739
65.132156	63.932041	NaN	61.587563	1.200115	NaN	3.544593
65.132156	69.290568	NaN	65.493416	-4.158412	NaN	-0.361260
65.132156	55.647559	NaN	62.530823	9.484597	NaN	2.601333
65.132156	51.241174	NaN	73.370574	13.890982	NaN	-8.238418
65.132156	67.223761	NaN	65.853399	-2.091605	NaN	-0.721243
65.132156	48.938899	NaN	58.042755	16.193257	NaN	7.089401
65.132156	61.006900	NaN	68.064888	4.125256	NaN	-2.932732
65.132156	53.980688	NaN	55.519845	11.151468	NaN	9.612311
65.132156	64.088122	NaN	69.256865	1.044034	NaN	-4.124709
65.132156	65.427791	NaN	66.006804	-0.295635	NaN	-0.874648
65.132156	66.314734	NaN	61.610191	-1.182578	NaN	3.521965
65.132156	66.078150	NaN	69.119004	-0.945994	NaN	-3.986848
65.132156	55.023884	NaN	64.164972	10.108272	NaN	0.967184
65.132156	75.338544	NaN	73.090763	-10.206388	NaN	-7.958607
65.132156	78.854567	NaN	73.374191	-13.722411	NaN	-8.242035
65.132156	55.039648	NaN	45.483612	10.092508	NaN	19.648544
65.132156	51.903145	NaN	58.394142	13.229011	NaN	6.738014
65.132156	62.773552	NaN	68.053703	2.358604	NaN	-2.921547
65.132156	74.382730	NaN	64.986468	-9.250574	NaN	0.145688
65.132156	62.376454	NaN	66.928078	2.755702	NaN	-1.795922
65.132156	62.855420	NaN	73.662490	2.276736	NaN	-8.530334
65.132156	67.174101	NaN	70.121333	-2.041945	NaN	-4.989177
65.132156	65.928806	NaN	70.800590	-0.796650	NaN	-5.668434
65.132156	60.963628	NaN	64.295798	4.168528	NaN	0.836358
65.132156	58.587692	NaN	61.407027	6.544464	NaN	3.725129
65.132156	32.938877	NaN	55.595565	32.193279	NaN	9.536591
65.132156	54.813526	NaN	67.195501	10.318630	NaN	-2.063345
65.132156	72.988472	NaN	65.454364	-7.856316	NaN	-0.322208
65.132156	65.511852	NaN	62.190712	-0.379696	NaN	2.941444
65.132156	54.717322	NaN	59.029938	10.414834	NaN	6.102218
65.132156	71.187879	NaN	69.853500	-6.055723	NaN	-4.721344
65.132156	56.500925	NaN	56.582629	8.631231	NaN	8.549527
65.132156	58.476225	NaN	68.698711	6.655931	NaN	-3.566555
65.132156	71.055351	NaN	73.914441	-5.923195	NaN	-8.782285
65.132156	66.209081	NaN	59.677186	-1.076925	NaN	5.454970
65.132156	70.496895	NaN	65.916747	-5.364739	NaN	-0.784591
65.132156	64.948112	NaN	69.211465	0.184044	NaN	-4.079309
65.132156	56.886850	NaN	50.269986	8.245306	NaN	14.862170
65.132156	57.350033	NaN	59.833823	7.782123	NaN	5.298333
65.132156	62.533745	NaN	58.930175	2.598411	NaN	6.201981
65.132156	67.070879	NaN	66.747175	-1.938723	NaN	-1.615019
65.132156	71.852786	NaN	72.246033	-6.720630	NaN	-7.113877
65.132156	62.185129	NaN	63.500832	2.947027	NaN	1.631324
65.132156	71.689250	NaN	68.903428	-6.557094	NaN	-3.771272
65.132156	73.816350	NaN	70.639963	-8.684194	NaN	-5.507807
65.132156	66.907210	NaN	63.987058	-1.775054	NaN	1.145098
65.132156	71.975756	NaN	63.342891	-6.843600	NaN	1.789265
65.132156	57.151876	NaN	57.840803	7.980280	NaN	7.291353
65.132156	57.155947	NaN	65.746811	7.976209	NaN	-0.614655
65.132156	64.996665	NaN	63.406275	0.135491	NaN	1.725881
65.132156	63.693712	NaN	62.041896	1.438444	NaN	3.090260
65.132156	66.535662	NaN	69.809033	-1.403506	NaN	-4.676877
65.132156	53.603792	NaN	58.037382	11.528364	NaN	7.094774
65.132156	69.537077	NaN	65.414489	-4.404921	NaN	-0.282333
65.132156	57.150980	NaN	60.549973	7.981176	NaN	4.582183
65.132156	66.831991	NaN	60.852771	-1.699835	NaN	4.279385
65.132156	50.002595	NaN	60.298746	15.129561	NaN	4.833410
65.132156	65.373193	NaN	57.029974	-0.241037	NaN	8.102182
65.132156	56.013942	NaN	63.256470	9.118214	NaN	1.875686
65.132156	60.527928	NaN	65.112567	4.604228	NaN	0.019589
65.132156	60.223647	NaN	62.960383	4.908509	NaN	2.171773
65.132156	51.684192	NaN	57.350929	13.447964	NaN	7.781227
65.132156	56.416045	NaN	61.712000	8.716111	NaN	3.420156
65.132156	61.526237	NaN	58.904581	3.605919	NaN	6.227575
65.132156	56.126450	NaN	59.689872	9.005706	NaN	5.442284
65.132156	59.090833	NaN	63.915307	6.041323	NaN	1.216849
65.132156	68.929304	NaN	66.389159	-3.797148	NaN	-1.257003
65.132156	57.918628	NaN	62.940815	7.213528	NaN	2.191341
65.132156	60.232551	NaN	71.909153	4.899605	NaN	-6.776997
65.132156	72.950520	NaN	68.245991	-7.818364	NaN	-3.113835
65.132156	58.232251	NaN	65.428003	6.899905	NaN	-0.295847
65.132156	64.875797	NaN	70.707225	0.256359	NaN	-5.575069
65.132156	66.959291	NaN	64.648771	-1.827135	NaN	0.483385
65.132156	57.355543	NaN	61.541129	7.776613	NaN	3.591027
65.132156	69.882420	NaN	68.767647	-4.750264	NaN	-3.635491
65.132156	69.809413	NaN	60.171700	-4.677257	NaN	4.960456
65.132156	52.882326	NaN	64.523554	12.249830	NaN	0.608602
65.132156	70.487732	NaN	60.153801	-5.355576	NaN	4.978355
65.132156	57.193784	NaN	63.262526	7.938372	NaN	1.869630
65.132156	61.539382	NaN	49.852149	3.592774	NaN	15.280007
65.132156	60.592421	NaN	67.284505	4.539735	NaN	-2.152349
65.132156	67.515876	NaN	69.316430	-2.383720	NaN	-4.184274
65.132156	62.794431	NaN	74.533022	2.337725	NaN	-9.400866
65.132156	71.045801	NaN	72.042707	-5.913645	NaN	-6.910551
65.132156	62.161772	NaN	66.967092	2.970384	NaN	-1.834936
65.132156	64.207525	NaN	62.894404	0.924631	NaN	2.237752
65.132156	41.867533	NaN	59.949626	23.264623	NaN	5.182530
65.132156	67.616277	NaN	70.736858	-2.484121	NaN	-5.604702
65.132156	66.164356	NaN	57.820491	-1.032200	NaN	7.311665
65.132156	56.599598	NaN	58.568730	8.532558	NaN	6.563426
65.132156	57.968051	NaN	59.688483	7.164105	NaN	5.443673
65.132156	69.979784	NaN	71.722240	-4.847628	NaN	-6.590084
65.132156	61.590227	NaN	63.547792	3.541929	NaN	1.584364
65.132156	67.778931	NaN	67.522942	-2.646775	NaN	-2.390786
65.132156	71.052884	NaN	71.160191	-5.920728	NaN	-6.028035
65.132156	68.398868	NaN	60.466865	-3.266712	NaN	4.665291
65.132156	59.327697	NaN	69.777725	5.804459	NaN	-4.645569
65.132156	65.848446	NaN	65.482116	-0.716290	NaN	-0.349960
65.132156	71.489312	NaN	66.823977	-6.357156	NaN	-1.691821
65.132156	70.579153	NaN	66.108878	-5.446997	NaN	-0.976722
65.132156	70.930658	NaN	71.209117	-5.798502	NaN	-6.076961
65.132156	60.608787	NaN	66.985088	4.523369	NaN	-1.852932
65.132156	58.211173	NaN	63.568015	6.920983	NaN	1.564141
65.132156	70.348270	NaN	61.261367	-5.216114	NaN	3.870789
65.132156	75.107469	NaN	72.209896	-9.975313	NaN	-7.077740
65.132156	62.619361	NaN	54.586961	2.512795	NaN	10.545195
65.132156	65.223830	NaN	64.234955	-0.091674	NaN	0.897201
65.132156	71.694145	NaN	65.302198	-6.561989	NaN	-0.170042
65.132156	43.174954	NaN	72.672503	21.957202	NaN	-7.540347
65.132156	66.259524	NaN	67.523474	-1.127368	NaN	-2.391318
65.132156	67.649315	NaN	70.195598	-2.517159	NaN	-5.063442
65.132156	59.307788	NaN	52.004092	5.824368	NaN	13.128064
65.132156	66.274989	NaN	69.685323	-1.142833	NaN	-4.553167
65.132156	51.540079	NaN	66.607942	13.592077	NaN	-1.475786
65.132156	61.764926	NaN	68.932810	3.367230	NaN	-3.800654
65.132156	77.121839	NaN	72.045191	-11.989683	NaN	-6.913035
65.132156	70.787092	NaN	68.680174	-5.654936	NaN	-3.548018
65.132156	54.744760	NaN	61.892672	10.387396	NaN	3.239484
65.132156	59.802731	NaN	58.623765	5.329425	NaN	6.508391
65.132156	60.457729	NaN	60.359049	4.674427	NaN	4.773107
65.132156	74.629667	NaN	66.062320	-9.497511	NaN	-0.930164
65.132156	62.060773	NaN	66.460594	3.071383	NaN	-1.328438
65.132156	70.466482	NaN	66.983982	-5.334326	NaN	-1.851826
65.132156	53.458785	NaN	64.376654	11.673371	NaN	0.755502
65.132156	53.260508	NaN	65.449066	11.871648	NaN	-0.316910
65.132156	60.129960	NaN	66.955637	5.002196	NaN	-1.823481
65.132156	76.478180	NaN	72.804329	-11.346024	NaN	-7.672173
65.132156	60.541842	NaN	69.533237	4.590314	NaN	-4.401081
65.132156	63.610907	NaN	61.202487	1.521249	NaN	3.929669
65.132156	65.959370	NaN	60.519254	-0.827214	NaN	4.612902
65.132156	69.931038	NaN	60.382308	-4.798882	NaN	4.749848
65.132156	64.862471	NaN	66.475419	0.269685	NaN	-1.343263
65.132156	63.708469	NaN	69.097613	1.423687	NaN	-3.965457
65.132156	66.214748	NaN	58.441647	-1.082592	NaN	6.690509
65.132156	64.756214	NaN	68.873623	0.375942	NaN	-3.741467
65.132156	74.789900	NaN	65.614148	-9.657744	NaN	-0.481992
65.132156	65.035919	NaN	52.973093	0.096237	NaN	12.159063
65.132156	53.127815	NaN	63.683531	12.004341	NaN	1.448625
65.132156	53.177638	NaN	51.844806	11.954518	NaN	13.287350
65.132156	67.564316	NaN	70.346816	-2.432160	NaN	-5.214660
65.132156	58.732498	NaN	57.827994	6.399658	NaN	7.304162
65.132156	62.742014	NaN	70.954216	2.390142	NaN	-5.822060
65.132156	68.696905	NaN	72.921399	-3.564749	NaN	-7.789243
65.132156	68.812924	NaN	70.009033	-3.680768	NaN	-4.876877
65.132156	57.479426	NaN	56.437192	7.652730	NaN	8.694964
65.132156	59.327849	NaN	57.748981	5.804307	NaN	7.383175
65.132156	58.075507	NaN	67.194583	7.056649	NaN	-2.062427
65.132156	56.391391	NaN	70.372919	8.740765	NaN	-5.240763
65.132156	66.573124	NaN	68.606905	-1.440968	NaN	-3.474749
65.132156	59.137954	NaN	65.278515	5.994202	NaN	-0.146359
65.132156	55.633827	NaN	61.430164	9.498329	NaN	3.701992
65.132156	46.349531	NaN	56.010029	18.782625	NaN	9.122127
65.132156	58.805493	NaN	55.762848	6.326663	NaN	9.369308
65.132156	39.194871	NaN	65.354868	25.937285	NaN	-0.222712
65.132156	70.236700	NaN	73.172857	-5.104544	NaN	-8.040701
65.132156	57.678079	NaN	43.380161	7.454077	NaN	21.751995
65.132156	63.133793	NaN	69.525314	1.998363	NaN	-4.393158
65.132156	68.044654	NaN	66.989151	-2.912498	NaN	-1.856995
65.132156	59.924750	NaN	68.012723	5.207406	NaN	-2.880567
65.132156	69.935082	NaN	68.068856	-4.802926	NaN	-2.936700
65.132156	51.516881	NaN	56.004311	13.615275	NaN	9.127845
65.132156	65.143601	NaN	53.799826	-0.011445	NaN	11.332330
65.132156	73.121996	NaN	63.665665	-7.989840	NaN	1.466491
65.132156	55.714975	NaN	57.593615	9.417181	NaN	7.538541
65.132156	46.432534	NaN	51.565683	18.699622	NaN	13.566473
65.132156	66.117460	NaN	71.398996	-0.985304	NaN	-6.266840
65.132156	59.877382	NaN	69.283448	5.254774	NaN	-4.151292
65.132156	64.906590	NaN	67.510595	0.225566	NaN	-2.378439
65.132156	76.466536	NaN	72.119763	-11.334380	NaN	-6.987607
65.132156	67.159487	NaN	71.436887	-2.027331	NaN	-6.304731
65.132156	68.793887	NaN	70.001881	-3.661731	NaN	-4.869725
65.132156	58.988135	NaN	65.126359	6.144021	NaN	0.005797
65.132156	64.924136	NaN	58.614750	0.208020	NaN	6.517406
65.132156	65.088220	NaN	70.654292	0.043936	NaN	-5.522136
65.132156	69.384324	NaN	62.893147	-4.252168	NaN	2.239009
65.132156	61.461188	NaN	54.766140	3.670968	NaN	10.366016
65.132156	62.838182	NaN	60.925063	2.293974	NaN	4.207093
65.132156	54.667291	NaN	58.009682	10.464865	NaN	7.122474
65.132156	63.154512	NaN	68.440927	1.977644	NaN	-3.308771
65.132156	59.162558	NaN	68.717038	5.969598	NaN	-3.584882
65.132156	64.388363	NaN	67.221480	0.743793	NaN	-2.089324
65.132156	52.984736	NaN	62.706969	12.147420	NaN	2.425187
65.132156	71.993539	NaN	68.463040	-6.861383	NaN	-3.330884
65.132156	65.962127	NaN	71.739863	-0.829971	NaN	-6.607707
65.132156	61.570305	NaN	69.505896	3.561851	NaN	-4.373740
65.132156	43.962627	NaN	55.271307	21.169529	NaN	9.860849
65.132156	57.284106	NaN	56.262410	7.848050	NaN	8.869746
65.132156	63.259884	NaN	59.255610	1.872272	NaN	5.876546
65.132156	61.499790	NaN	69.905044	3.632366	NaN	-4.772888
65.132156	57.773356	NaN	62.761706	7.358800	NaN	2.370450
65.132156	62.296017	NaN	66.981200	2.836139	NaN	-1.849044
65.132156	54.755943	NaN	59.298148	10.376213	NaN	5.834008
65.132156	72.641818	NaN	66.799568	-7.509662	NaN	-1.667412
65.132156	57.159786	NaN	61.616613	7.972370	NaN	3.515543
65.132156	73.334106	NaN	68.287015	-8.201950	NaN	-3.154859
65.132156	52.664669	NaN	62.105025	12.467487	NaN	3.027131
65.132156	71.538940	NaN	69.255127	-6.406784	NaN	-4.122971
65.132156	61.701247	NaN	60.240126	3.430909	NaN	4.892030
65.132156	60.146747	NaN	64.852049	4.985409	NaN	0.280107
65.132156	54.917151	NaN	58.938490	10.215005	NaN	6.193666
65.132156	62.868806	NaN	66.593518	2.263350	NaN	-1.461362
65.132156	66.395922	NaN	68.132547	-1.263766	NaN	-3.000391
65.132156	68.899994	NaN	71.589426	-3.767838	NaN	-6.457270
65.132156	65.740654	NaN	72.804356	-0.608498	NaN	-7.672200
65.132156	60.947564	NaN	62.758191	4.184592	NaN	2.373965
65.132156	65.563077	NaN	65.282067	-0.430921	NaN	-0.149911
65.132156	58.734472	NaN	65.192597	6.397684	NaN	-0.060441
65.132156	61.905431	NaN	65.518914	3.226725	NaN	-0.386758
65.132156	69.604052	NaN	69.018848	-4.471896	NaN	-3.886692
65.132156	51.995488	NaN	59.064884	13.136668	NaN	6.067272
65.132156	68.226000	NaN	67.648286	-3.093844	NaN	-2.516130
65.132156	67.896294	NaN	65.486321	-2.764138	NaN	-0.354165
65.132156	74.618979	NaN	71.202904	-9.486823	NaN	-6.070748
65.132156	67.787271	NaN	65.509405	-2.655115	NaN	-0.377249
65.132156	67.320066	NaN	70.174476	-2.187910	NaN	-5.042320
65.132156	57.529357	NaN	64.487617	7.602799	NaN	0.644539
65.132156	67.617087	NaN	70.374815	-2.484931	NaN	-5.242659
65.132156	59.635146	NaN	69.575963	5.497010	NaN	-4.443807
65.132156	55.826594	NaN	65.780006	9.305562	NaN	-0.647850
65.132156	68.017654	NaN	70.735527	-2.885498	NaN	-5.603371
65.132156	64.531451	NaN	58.301157	0.600705	NaN	6.830999
65.132156	48.610730	NaN	55.145753	16.521426	NaN	9.986403
65.132156	59.020738	NaN	68.513070	6.111418	NaN	-3.380914
65.132156	63.988085	NaN	64.128320	1.144071	NaN	1.003836
65.132156	58.794715	NaN	60.365387	6.337441	NaN	4.766769
65.132156	72.141447	NaN	72.403503	-7.009291	NaN	-7.271347
65.132156	66.420060	NaN	65.155998	-1.287904	NaN	-0.023842
65.132156	65.071162	NaN	72.445941	0.060994	NaN	-7.313785
65.132156	60.498723	NaN	57.784078	4.633433	NaN	7.348078
65.132156	53.949464	NaN	43.086965	11.182692	NaN	22.045191
65.132156	63.476489	NaN	67.755679	1.655667	NaN	-2.623523
65.132156	62.963217	NaN	57.185736	2.168939	NaN	7.946420
65.132156	55.666457	NaN	64.276748	9.465699	NaN	0.855408
65.132156	78.996982	NaN	68.500195	-13.864826	NaN	-3.368039
65.132156	64.568864	NaN	67.857371	0.563292	NaN	-2.725215
65.132156	70.801349	NaN	67.521368	-5.669193	NaN	-2.389212
65.132156	58.722817	NaN	61.878051	6.409339	NaN	3.254105
65.132156	54.240117	NaN	51.776588	10.892039	NaN	13.355568
65.132156	54.226274	NaN	66.927394	10.905882	NaN	-1.795238
65.132156	55.853196	NaN	62.809780	9.278960	NaN	2.322376
65.132156	64.575860	NaN	68.960737	0.556296	NaN	-3.828581
65.132156	59.395003	NaN	60.708809	5.737153	NaN	4.423347
65.132156	61.744598	NaN	65.467076	3.387558	NaN	-0.334920
65.132156	59.952488	NaN	61.077986	5.179668	NaN	4.054170
65.132156	69.635468	NaN	66.277627	-4.503312	NaN	-1.145471
65.132156	63.539497	NaN	73.866886	1.592659	NaN	-8.734730
65.132156	68.091426	NaN	71.281615	-2.959270	NaN	-6.149459
65.132156	56.334017	NaN	63.263567	8.798139	NaN	1.868589
65.132156	76.619977	NaN	75.201578	-11.487821	NaN	-10.069422
65.132156	65.498599	NaN	68.980469	-0.366443	NaN	-3.848313
65.132156	76.384564	NaN	72.360241	-11.252408	NaN	-7.228085
65.132156	77.239324	NaN	75.740460	-12.107168	NaN	-10.608304
65.132156	66.813529	NaN	56.488847	-1.681373	NaN	8.643309
65.132156	73.610992	NaN	70.595134	-8.478836	NaN	-5.462978
65.132156	68.786832	NaN	67.265756	-3.654676	NaN	-2.133600
65.132156	53.188983	NaN	67.174805	11.943173	NaN	-2.042649
65.132156	63.343102	NaN	65.137598	1.789054	NaN	-0.005442
65.132156	67.302055	NaN	69.733072	-2.169899	NaN	-4.600916
65.132156	54.824260	NaN	55.214677	10.307896	NaN	9.917479
65.132156	54.444175	NaN	55.040855	10.687981	NaN	10.091301
65.132156	61.197544	NaN	58.663807	3.934612	NaN	6.468349
65.132156	66.672722	NaN	67.775529	-1.540566	NaN	-2.643373
65.132156	65.151495	NaN	76.534225	-0.019339	NaN	-11.402069
65.132156	62.283055	NaN	69.875677	2.849101	NaN	-4.743521
65.132156	68.348809	NaN	75.434571	-3.216653	NaN	-10.302415
65.132156	62.604181	NaN	64.185489	2.527975	NaN	0.946667
65.132156	65.645453	NaN	68.402085	-0.513297	NaN	-3.269929
65.132156	65.181685	NaN	63.848311	-0.049529	NaN	1.283845
65.132156	64.778811	NaN	63.348040	0.353345	NaN	1.784116
65.132156	60.348519	NaN	62.752186	4.783637	NaN	2.379970
65.132156	55.530656	NaN	58.363435	9.601500	NaN	6.768721
65.132156	71.400079	NaN	66.190493	-6.267923	NaN	-1.058337
65.132156	63.621336	NaN	64.022071	1.510820	NaN	1.110085
65.132156	59.110349	NaN	58.156471	6.021807	NaN	6.975685
65.132156	58.111498	NaN	64.020943	7.020658	NaN	1.111213
65.132156	58.174043	NaN	52.882012	6.958113	NaN	12.250144
65.132156	66.703702	NaN	67.678517	-1.571546	NaN	-2.546361
65.132156	61.485668	NaN	57.564591	3.646488	NaN	7.567565
65.132156	51.849110	NaN	61.477974	13.283046	NaN	3.654181
65.132156	65.652124	NaN	63.681403	-0.519968	NaN	1.450753
65.132156	67.285417	NaN	68.760998	-2.153261	NaN	-3.628842
65.132156	51.381774	NaN	62.685539	13.750382	NaN	2.446617
65.132156	51.920803	NaN	62.140650	13.211353	NaN	2.991506
65.132156	58.625598	NaN	69.042917	6.506558	NaN	-3.910761
65.132156	59.307903	NaN	66.693098	5.824253	NaN	-1.560942
65.132156	61.619294	NaN	66.413229	3.512862	NaN	-1.281073
65.132156	47.801660	NaN	59.101288	17.330496	NaN	6.030868
65.132156	63.014461	NaN	67.303150	2.117695	NaN	-2.170994
65.132156	50.470388	NaN	60.299724	14.661768	NaN	4.832432
65.132156	62.866852	NaN	65.649985	2.265304	NaN	-0.517829
65.132156	66.565459	NaN	62.808867	-1.433303	NaN	2.323289
65.132156	62.891923	NaN	64.833340	2.240233	NaN	0.298816
65.132156	66.780596	NaN	72.236720	-1.648440	NaN	-7.104564
65.132156	65.518482	NaN	67.330075	-0.386326	NaN	-2.197919
65.132156	70.880074	NaN	70.286102	-5.747918	NaN	-5.153946
65.132156	66.607143	NaN	65.861144	-1.474987	NaN	-0.728988
65.132156	61.057049	NaN	64.004821	4.075107	NaN	1.127335
65.132156	74.704249	NaN	60.924990	-9.572093	NaN	4.207166
65.132156	62.715660	NaN	56.896206	2.416496	NaN	8.235950
65.132156	60.623899	NaN	62.739093	4.508257	NaN	2.393063
65.132156	59.538450	NaN	66.073491	5.593706	NaN	-0.941335
65.132156	66.235440	NaN	66.689608	-1.103284	NaN	-1.557452
65.132156	57.292671	NaN	66.863310	7.839485	NaN	-1.731154
65.132156	76.104990	NaN	65.224611	-10.972834	NaN	-0.092455
65.132156	63.241502	NaN	64.041773	1.890654	NaN	1.090383
65.132156	62.036535	NaN	62.160797	3.095621	NaN	2.971359
65.132156	47.288499	NaN	57.858053	17.843657	NaN	7.274103
65.132156	69.197119	NaN	71.619707	-4.064963	NaN	-6.487551
65.132156	58.418555	NaN	70.384245	6.713601	NaN	-5.252089
65.132156	68.834917	NaN	60.357907	-3.702761	NaN	4.774249
65.132156	67.162002	NaN	63.732872	-2.029846	NaN	1.399284
65.132156	69.107710	NaN	64.240655	-3.975554	NaN	0.891501
65.132156	67.487706	NaN	69.761726	-2.355550	NaN	-4.629570
65.132156	60.172345	NaN	64.086012	4.959811	NaN	1.046144
65.132156	65.146459	NaN	63.170325	-0.014304	NaN	1.961831
65.132156	64.857780	NaN	70.500037	0.274376	NaN	-5.367881
65.132156	60.925457	NaN	67.110180	4.206699	NaN	-1.978024
65.132156	58.598692	NaN	54.530783	6.533464	NaN	10.601373
65.132156	58.907102	NaN	60.290732	6.225054	NaN	4.841424
65.132156	49.690014	NaN	63.653420	15.442142	NaN	1.478736
65.132156	61.776585	NaN	64.750725	3.355571	NaN	0.381431
65.132156	59.489190	NaN	63.294907	5.642966	NaN	1.837249
65.132156	55.645712	NaN	61.323726	9.486444	NaN	3.808430
65.132156	73.398981	NaN	72.770671	-8.266825	NaN	-7.638515
65.132156	61.154642	NaN	59.950959	3.977514	NaN	5.181197
65.132156	68.012444	NaN	71.375528	-2.880288	NaN	-6.243372
65.132156	47.556629	NaN	47.866311	17.575527	NaN	17.265845
65.132156	62.942315	NaN	63.441557	2.189841	NaN	1.690599
65.132156	71.201577	NaN	65.707170	-6.069421	NaN	-0.575014
65.132156	67.585453	NaN	61.775114	-2.453297	NaN	3.357042
65.132156	51.162541	NaN	58.969712	13.969615	NaN	6.162444
65.132156	66.313976	NaN	66.302474	-1.181820	NaN	-1.170318
65.132156	65.235099	NaN	62.053020	-0.102943	NaN	3.079136
65.132156	45.300396	NaN	69.755919	19.831760	NaN	-4.623763
65.132156	51.521184	NaN	54.185592	13.610972	NaN	10.946564
65.132156	56.668798	NaN	62.549156	8.463358	NaN	2.583000
65.132156	70.340572	NaN	72.740467	-5.208416	NaN	-7.608311
65.132156	57.394804	NaN	70.467364	7.737352	NaN	-5.335208
65.132156	70.570228	NaN	69.542840	-5.438072	NaN	-4.410684
65.132156	63.971090	NaN	67.567124	1.161066	NaN	-2.434968
65.132156	49.919007	NaN	51.562527	15.213149	NaN	13.569629
65.132156	65.835963	NaN	61.413544	-0.703807	NaN	3.718612
65.132156	55.779252	NaN	69.405887	9.352904	NaN	-4.273731
65.132156	53.785914	NaN	68.360860	11.346242	NaN	-3.228704
65.132156	63.463029	NaN	67.570539	1.669127	NaN	-2.438383
65.132156	63.926332	NaN	73.054442	1.205824	NaN	-7.922286
65.132156	60.340463	NaN	63.909083	4.791693	NaN	1.223073
65.132156	62.867987	NaN	58.677721	2.264169	NaN	6.454435
65.132156	68.827565	NaN	70.105934	-3.695409	NaN	-4.973778
65.132156	56.836952	NaN	62.950041	8.295204	NaN	2.182115
65.132156	70.299081	NaN	71.274203	-5.166925	NaN	-6.142047
65.132156	68.923833	NaN	63.296326	-3.791677	NaN	1.835830
65.132156	68.935508	NaN	63.534671	-3.803352	NaN	1.597485
65.132156	49.131601	NaN	56.162810	16.000555	NaN	8.969346
65.132156	63.851753	NaN	72.571933	1.280403	NaN	-7.439777
65.132156	61.592646	NaN	61.986565	3.539510	NaN	3.145591
65.132156	68.841837	NaN	56.253289	-3.709681	NaN	8.878867
65.132156	57.430467	NaN	67.882075	7.701689	NaN	-2.749919
65.132156	76.582800	NaN	74.527390	-11.450644	NaN	-9.395234
65.132156	67.531331	NaN	64.016445	-2.399175	NaN	1.115711
65.132156	69.620854	NaN	68.024372	-4.488698	NaN	-2.892216
65.132156	51.905066	NaN	57.827199	13.227090	NaN	7.304957
65.132156	57.172631	NaN	62.114628	7.959525	NaN	3.017528
65.132156	71.201848	NaN	72.921020	-6.069692	NaN	-7.788864
65.132156	73.183124	NaN	70.884377	-8.050968	NaN	-5.752221
65.132156	70.209717	NaN	73.207143	-5.077561	NaN	-8.074987
65.132156	65.672213	NaN	63.535273	-0.540057	NaN	1.596883
65.132156	66.887812	NaN	67.516646	-1.755656	NaN	-2.384490
65.132156	63.959860	NaN	62.203703	1.172296	NaN	2.928452
65.132156	69.128587	NaN	67.920064	-3.996431	NaN	-2.787908
65.132156	57.983532	NaN	64.625096	7.148624	NaN	0.507060
65.132156	60.864198	NaN	65.613120	4.267958	NaN	-0.480964
65.132156	60.828690	NaN	56.160863	4.303466	NaN	8.971293
65.132156	65.512616	NaN	67.680101	-0.380460	NaN	-2.547945
65.132156	65.490078	NaN	61.802738	-0.357922	NaN	3.329418
65.132156	62.829129	NaN	63.524824	2.303027	NaN	1.607332
65.132156	68.084588	NaN	54.121480	-2.952432	NaN	11.010676
65.132156	66.915037	NaN	68.031186	-1.782881	NaN	-2.899030
65.132156	53.452009	NaN	62.230085	11.680147	NaN	2.902071
65.132156	64.975922	NaN	70.627289	0.156234	NaN	-5.495133
65.132156	56.982475	NaN	68.423582	8.149681	NaN	-3.291426
65.132156	50.007569	NaN	67.624337	15.124587	NaN	-2.492181
65.132156	64.244511	NaN	69.804570	0.887645	NaN	-4.672414
65.132156	58.240901	NaN	62.292555	6.891255	NaN	2.839601
65.132156	71.181618	NaN	68.501423	-6.049462	NaN	-3.369267
65.132156	63.831768	NaN	56.133287	1.300388	NaN	8.998869
65.132156	69.149334	NaN	71.605039	-4.017178	NaN	-6.472883
65.132156	65.490501	NaN	68.199150	-0.358345	NaN	-3.066994
65.132156	62.672639	NaN	69.761302	2.459517	NaN	-4.629146
65.132156	53.196688	NaN	71.312664	11.935468	NaN	-6.180508
65.132156	57.714638	NaN	63.107757	7.417518	NaN	2.024399
65.132156	61.467720	NaN	64.830251	3.664436	NaN	0.301905
65.132156	58.205316	NaN	58.913706	6.926840	NaN	6.218450
65.132156	78.876730	NaN	77.443803	-13.744574	NaN	-12.311647
65.132156	57.988500	NaN	59.301423	7.143656	NaN	5.830733
65.132156	54.761049	NaN	60.641013	10.371107	NaN	4.491143
65.132156	69.575990	NaN	66.470587	-4.443834	NaN	-1.338431
65.132156	71.770642	NaN	68.439019	-6.638486	NaN	-3.306863
65.132156	72.804147	NaN	70.991431	-7.671991	NaN	-5.859275
65.132156	68.067045	NaN	68.073900	-2.934889	NaN	-2.941744
65.132156	66.989861	NaN	67.365614	-1.857705	NaN	-2.233458
65.132156	72.212071	NaN	73.140007	-7.079915	NaN	-8.007851
65.132156	65.775686	NaN	62.834500	-0.643530	NaN	2.297656
65.132156	64.638734	NaN	66.412252	0.493422	NaN	-1.280096
65.132156	61.208340	NaN	70.131622	3.923816	NaN	-4.999466
65.132156	67.217416	NaN	71.019155	-2.085260	NaN	-5.886999
65.132156	71.677201	NaN	63.399537	-6.545045	NaN	1.732619
65.132156	61.029858	NaN	64.044074	4.102298	NaN	1.088082
65.132156	73.030180	NaN	70.785888	-7.898024	NaN	-5.653732
65.132156	61.810535	NaN	61.175416	3.321621	NaN	3.956740
65.132156	69.878705	NaN	65.678951	-4.746549	NaN	-0.546796
65.132156	58.429735	NaN	69.734393	6.702421	NaN	-4.602237
65.132156	55.905843	NaN	65.955455	9.226313	NaN	-0.823299
65.132156	46.915791	NaN	68.374758	18.216365	NaN	-3.242602
65.132156	64.150905	NaN	67.293843	0.981251	NaN	-2.161687
65.132156	57.286906	NaN	69.683347	7.845250	NaN	-4.551191
65.132156	58.705604	NaN	65.675130	6.426552	NaN	-0.542974
65.132156	62.276057	NaN	65.911984	2.856099	NaN	-0.779828
65.132156	66.640794	NaN	63.293551	-1.508638	NaN	1.838605
65.132156	70.666002	NaN	63.431071	-5.533846	NaN	1.701085
65.132156	51.367774	NaN	67.202650	13.764382	NaN	-2.070494
65.132156	57.177594	NaN	57.532137	7.954562	NaN	7.600019
65.132156	55.864967	NaN	61.502040	9.267189	NaN	3.630116
65.132156	54.981403	NaN	63.828396	10.150753	NaN	1.303760
65.132156	68.980142	NaN	65.093571	-3.847986	NaN	0.038585
65.132156	42.982507	NaN	70.868192	22.149649	NaN	-5.736036
65.132156	70.945666	NaN	65.221611	-5.813510	NaN	-0.089455
65.132156	69.599063	NaN	70.191633	-4.466907	NaN	-5.059477
65.132156	71.019174	NaN	58.463537	-5.887018	NaN	6.668619
65.132156	67.589922	NaN	63.809520	-2.457766	NaN	1.322636
65.132156	63.596820	NaN	61.216121	1.535336	NaN	3.916035
65.132156	61.608039	NaN	66.936126	3.524117	NaN	-1.803970
65.132156	66.607684	NaN	66.971732	-1.475528	NaN	-1.839576
65.132156	63.538992	NaN	57.451451	1.593164	NaN	7.680705
65.132156	55.859182	NaN	62.422984	9.272974	NaN	2.709172
65.132156	63.889234	NaN	65.224040	1.242922	NaN	-0.091884
65.132156	47.098472	NaN	61.568187	18.033684	NaN	3.563969
65.132156	65.203468	NaN	64.015936	-0.071312	NaN	1.116220
65.132156	55.476236	NaN	58.487744	9.655920	NaN	6.644412
65.132156	60.452415	NaN	58.637189	4.679741	NaN	6.494967
65.132156	65.244431	NaN	57.049811	-0.112275	NaN	8.082345
65.132156	46.132007	NaN	61.879385	19.000149	NaN	3.252771
65.132156	52.609008	NaN	66.214047	12.523148	NaN	-1.081891
65.132156	61.609792	NaN	71.150619	3.522364	NaN	-6.018463
65.132156	68.578537	NaN	73.498385	-3.446381	NaN	-8.366229
65.132156	66.476504	NaN	66.738388	-1.344348	NaN	-1.606232
65.132156	65.291129	NaN	70.647555	-0.158973	NaN	-5.515399
65.132156	61.397388	NaN	53.492869	3.734768	NaN	11.639287
65.132156	64.105036	NaN	61.065880	1.027120	NaN	4.066276
65.132156	72.982191	NaN	68.805762	-7.850035	NaN	-3.673606
65.132156	32.866048	NaN	61.697123	32.266108	NaN	3.435033
65.132156	71.084646	NaN	75.781888	-5.952490	NaN	-10.649732
65.132156	65.055469	NaN	67.087346	0.076687	NaN	-1.955190
65.132156	70.981434	NaN	65.634757	-5.849278	NaN	-0.502601
65.132156	64.933998	NaN	64.771140	0.198158	NaN	0.361016
65.132156	70.618244	NaN	71.664528	-5.486088	NaN	-6.532372
65.132156	63.878644	NaN	68.331193	1.253512	NaN	-3.199037
65.132156	67.903269	NaN	70.366374	-2.771113	NaN	-5.234218
65.132156	62.536760	NaN	58.889266	2.595396	NaN	6.242889
65.132156	69.563725	NaN	62.663097	-4.431569	NaN	2.469059
65.132156	66.280755	NaN	60.398452	-1.148599	NaN	4.733704
65.132156	50.205801	NaN	56.916179	14.926355	NaN	8.215977
65.132156	54.538222	NaN	61.686587	10.593934	NaN	3.445569
65.132156	73.440988	NaN	73.061094	-8.308832	NaN	-7.928938
