# Supplementary material for: Combined Influences of Model Choice, Data Quality, and Data Quantity When Estimating Population Trends
Source: PLoS One. 2015 Jul 15;10(7):e0132255. doi: 10.1371/journal.pone.0132255 (PMC4503393; doi:10.1371/journal.pone.0132255)
Supplement: S1 Dataset — Files are organized by model type and by the input lambda value. (ZIP) [file pone.0132255.s002.zip › Snail/sims_lambda_0_9/simulationOutput_0.9_0_0.45_0.3_30.xls]

Percent_Decline_True	Median_Percent_Decline_Matrix	Median_Percent_Decline_Matrix_stable	Median_Percent_Decline_Scalar	Difference_True_Matrix	Difference_True_Matrix_Stable	Difference_True_Scalar
80.318906	76.880592	NaN	54.206831	3.438315	NaN	26.112076
61.650722	87.803560	NaN	66.250547	-26.152839	NaN	-4.599825
48.120125	97.210094	NaN	85.332916	-49.089969	NaN	-37.212791
88.490292	89.717696	NaN	65.757642	-1.227403	NaN	22.732650
76.426957	94.119182	NaN	79.157651	-17.692225	NaN	-2.730694
67.371060	91.735434	NaN	82.044543	-24.364374	NaN	-14.673483
92.626065	87.251390	NaN	68.888115	5.374676	NaN	23.737950
71.672538	92.466408	NaN	80.605332	-20.793870	NaN	-8.932794
63.009937	84.190043	NaN	53.908095	-21.180105	NaN	9.101843
81.105052	94.013585	NaN	71.879216	-12.908533	NaN	9.225835
-6.535157	81.128208	NaN	55.881346	-87.663365	NaN	-62.416503
34.786831	89.849076	NaN	73.620558	-55.062245	NaN	-38.833727
50.336428	96.342111	NaN	71.011127	-46.005683	NaN	-20.674699
51.577964	84.760769	NaN	56.179453	-33.182805	NaN	-4.601489
75.146380	93.288912	NaN	69.853261	-18.142531	NaN	5.293119
56.706174	90.400734	NaN	65.836692	-33.694560	NaN	-9.130518
79.843399	95.392008	NaN	75.406418	-15.548609	NaN	4.436981
88.334778	94.978992	NaN	77.142308	-6.644213	NaN	11.192471
78.823294	83.366934	NaN	52.867929	-4.543641	NaN	25.955364
80.873378	92.164498	NaN	66.818454	-11.291120	NaN	14.054924
49.558977	90.678704	NaN	73.793124	-41.119727	NaN	-24.234146
76.402868	89.623716	NaN	68.011419	-13.220848	NaN	8.391448
54.060827	88.662257	NaN	64.680860	-34.601430	NaN	-10.620034
92.745708	89.970992	NaN	84.086240	2.774716	NaN	8.659468
-0.290192	97.123470	NaN	80.834577	-97.413662	NaN	-81.124769
82.713795	92.556287	NaN	72.180494	-9.842492	NaN	10.533301
75.274324	88.447257	NaN	66.768258	-13.172934	NaN	8.506066
88.399864	93.535348	NaN	64.525739	-5.135484	NaN	23.874125
56.765333	86.642912	NaN	67.476828	-29.877578	NaN	-10.711495
85.830691	87.561543	NaN	64.909892	-1.730852	NaN	20.920798
56.342637	81.924153	NaN	48.393392	-25.581516	NaN	7.949245
-3.747816	94.420583	NaN	56.305498	-98.168399	NaN	-60.053314
70.221280	92.626639	NaN	60.677853	-22.405359	NaN	9.543427
-10.622401	88.112282	NaN	47.810599	-98.734682	NaN	-58.433000
73.245706	90.042539	NaN	70.678079	-16.796833	NaN	2.567627
14.021764	94.703870	NaN	87.726660	-80.682106	NaN	-73.704896
71.957579	87.871416	NaN	68.758817	-15.913837	NaN	3.198762
61.606744	92.547474	NaN	79.742148	-30.940730	NaN	-18.135404
91.851629	95.680225	NaN	79.526605	-3.828595	NaN	12.325025
54.341407	92.385570	NaN	81.480240	-38.044163	NaN	-27.138833
92.973185	92.461965	NaN	75.779803	0.511220	NaN	17.193381
77.881574	88.042934	NaN	58.922634	-10.161360	NaN	18.958940
87.302759	92.666308	NaN	69.236975	-5.363550	NaN	18.065784
50.643400	87.977310	NaN	68.503967	-37.333911	NaN	-17.860568
24.845108	95.376352	NaN	82.202471	-70.531245	NaN	-57.357364
44.787142	84.967356	NaN	80.798121	-40.180214	NaN	-36.010979
87.108942	95.834220	NaN	85.287167	-8.725278	NaN	1.821776
65.247494	90.857336	NaN	76.550590	-25.609842	NaN	-11.303096
47.847480	91.106122	NaN	53.806589	-43.258642	NaN	-5.959109
61.313618	95.454018	NaN	74.525962	-34.140400	NaN	-13.212344
91.282857	95.537132	NaN	82.051475	-4.254275	NaN	9.231382
67.305075	94.172935	NaN	77.529490	-26.867860	NaN	-10.224415
58.095843	90.661103	NaN	77.931992	-32.565260	NaN	-19.836149
80.811018	94.523757	NaN	72.519348	-13.712739	NaN	8.291671
71.470063	92.818105	NaN	70.226657	-21.348043	NaN	1.243405
91.294502	93.190524	NaN	63.748355	-1.896023	NaN	27.546147
90.935748	93.286604	NaN	73.137151	-2.350856	NaN	17.798597
26.120860	92.779521	NaN	78.369822	-66.658661	NaN	-52.248962
73.963876	94.728425	NaN	80.308984	-20.764549	NaN	-6.345107
86.364582	78.376760	NaN	39.174118	7.987823	NaN	47.190465
60.672797	87.332632	NaN	71.818449	-26.659835	NaN	-11.145653
67.011097	93.584659	NaN	79.659214	-26.573562	NaN	-12.648117
82.850548	89.721485	NaN	71.379252	-6.870938	NaN	11.471296
66.443668	91.769108	NaN	74.212048	-25.325441	NaN	-7.768380
73.239730	89.560005	NaN	65.221769	-16.320275	NaN	8.017961
68.830831	92.273163	NaN	63.404725	-23.442332	NaN	5.426106
55.060798	87.364705	NaN	67.099406	-32.303908	NaN	-12.038608
66.432015	92.353927	NaN	78.911218	-25.921912	NaN	-12.479202
46.360012	94.623880	NaN	85.885432	-48.263868	NaN	-39.525421
81.150394	91.314008	NaN	70.128461	-10.163614	NaN	11.021933
22.306543	92.001712	NaN	75.995623	-69.695169	NaN	-53.689080
69.034040	91.422591	NaN	70.736484	-22.388551	NaN	-1.702445
76.065560	84.259298	NaN	27.402994	-8.193738	NaN	48.662566
53.109699	93.030155	NaN	71.166103	-39.920456	NaN	-18.056404
79.851410	87.127911	NaN	66.698600	-7.276502	NaN	13.152810
68.140405	88.441682	NaN	55.984675	-20.301277	NaN	12.155730
85.301909	92.364467	NaN	61.075814	-7.062559	NaN	24.226095
65.419296	89.051665	NaN	51.186856	-23.632369	NaN	14.232440
54.552638	88.411308	NaN	49.182167	-33.858670	NaN	5.370471
73.708593	93.637882	NaN	68.472649	-19.929289	NaN	5.235944
60.856085	89.367745	NaN	62.125854	-28.511660	NaN	-1.269769
71.435749	89.301895	NaN	71.420777	-17.866147	NaN	0.014972
72.352985	87.010728	NaN	76.837781	-14.657743	NaN	-4.484796
35.350857	87.578965	NaN	74.467528	-52.228108	NaN	-39.116670
75.138707	81.536843	NaN	41.728946	-6.398136	NaN	33.409761
70.950455	93.947856	NaN	70.216079	-22.997401	NaN	0.734376
81.839085	92.259873	NaN	73.073196	-10.420789	NaN	8.765888
65.444481	95.024620	NaN	85.536421	-29.580139	NaN	-20.091941
64.432164	88.281460	NaN	64.437225	-23.849296	NaN	-0.005062
84.275583	97.120778	NaN	89.008859	-12.845195	NaN	-4.733276
66.132478	92.490489	NaN	59.865467	-26.358011	NaN	6.267010
85.208822	94.401217	NaN	78.444808	-9.192395	NaN	6.764014
88.220966	88.363786	NaN	51.792279	-0.142820	NaN	36.428687
35.989379	92.117708	NaN	74.760633	-56.128329	NaN	-38.771254
35.810412	92.543239	NaN	72.594693	-56.732827	NaN	-36.784281
73.003416	91.265423	NaN	71.535209	-18.262007	NaN	1.468207
87.299205	91.293676	NaN	81.388223	-3.994471	NaN	5.910983
70.014424	92.010988	NaN	76.237635	-21.996563	NaN	-6.223210
81.061153	90.481789	NaN	65.433692	-9.420636	NaN	15.627461
25.224815	80.990877	NaN	40.525464	-55.766062	NaN	-15.300648
86.615205	92.298418	NaN	83.179477	-5.683214	NaN	3.435727
55.287972	90.549100	NaN	72.305320	-35.261128	NaN	-17.017348
71.601134	89.505597	NaN	50.148790	-17.904464	NaN	21.452343
85.372741	93.778122	NaN	82.342794	-8.405381	NaN	3.029947
77.418662	90.313202	NaN	69.622085	-12.894540	NaN	7.796577
73.733384	95.554967	NaN	88.409691	-21.821583	NaN	-14.676307
65.980964	93.883094	NaN	71.240365	-27.902129	NaN	-5.259401
65.970486	80.243049	NaN	71.497942	-14.272563	NaN	-5.527456
68.032015	91.753361	NaN	73.810012	-23.721346	NaN	-5.777997
88.772512	91.101076	NaN	56.693053	-2.328565	NaN	32.079459
61.684805	92.938765	NaN	67.061490	-31.253960	NaN	-5.376685
55.249954	89.977291	NaN	62.436117	-34.727337	NaN	-7.186163
81.507960	95.029206	NaN	87.504077	-13.521246	NaN	-5.996117
49.428691	96.422382	NaN	76.616054	-46.993691	NaN	-27.187363
91.423236	94.657049	NaN	74.320269	-3.233813	NaN	17.102966
58.315829	84.973855	NaN	67.971761	-26.658026	NaN	-9.655932
80.537150	88.064656	NaN	70.629000	-7.527505	NaN	9.908150
49.485751	93.351827	NaN	71.110016	-43.866076	NaN	-21.624265
72.784870	91.182597	NaN	77.182259	-18.397727	NaN	-4.397389
82.975654	89.321713	NaN	71.880369	-6.346059	NaN	11.095285
61.785967	94.684810	NaN	79.682014	-32.898843	NaN	-17.896048
85.351111	88.907092	NaN	77.456998	-3.555981	NaN	7.894113
41.929225	90.506250	NaN	52.952312	-48.577026	NaN	-11.023088
73.784456	95.029475	NaN	75.173980	-21.245019	NaN	-1.389524
64.443892	89.732280	NaN	82.495164	-25.288388	NaN	-18.051272
70.801096	95.545280	NaN	87.569110	-24.744184	NaN	-16.768013
58.864420	94.569790	NaN	76.165972	-35.705370	NaN	-17.301552
80.307252	83.438399	NaN	65.074692	-3.131146	NaN	15.232560
48.647923	90.562982	NaN	54.716057	-41.915059	NaN	-6.068134
74.309407	93.288032	NaN	76.097798	-18.978625	NaN	-1.788391
31.721133	93.159367	NaN	59.256718	-61.438235	NaN	-27.535586
85.303142	90.502361	NaN	48.310020	-5.199218	NaN	36.993122
83.159698	88.967984	NaN	73.320218	-5.808285	NaN	9.839480
20.679358	94.340501	NaN	80.493147	-73.661144	NaN	-59.813790
88.452964	84.556456	NaN	66.470815	3.896508	NaN	21.982149
80.724055	90.359105	NaN	79.272110	-9.635051	NaN	1.451945
49.890839	94.002976	NaN	82.049559	-44.112136	NaN	-32.158719
63.665032	92.026744	NaN	52.464204	-28.361712	NaN	11.200828
71.831753	93.169778	NaN	72.856492	-21.338024	NaN	-1.024739
33.859948	91.126402	NaN	76.722508	-57.266454	NaN	-42.862560
66.018377	87.881529	NaN	62.620471	-21.863152	NaN	3.397906
70.516334	84.414577	NaN	66.301600	-13.898243	NaN	4.214734
82.901636	90.105238	NaN	67.090445	-7.203602	NaN	15.811191
78.139434	90.244282	NaN	69.554064	-12.104848	NaN	8.585369
45.247026	92.607832	NaN	61.776224	-47.360806	NaN	-16.529198
67.252944	91.037737	NaN	75.377688	-23.784793	NaN	-8.124744
82.610683	89.386853	NaN	56.770474	-6.776170	NaN	25.840209
92.771257	94.508652	NaN	67.630145	-1.737395	NaN	25.141112
71.904876	90.093746	NaN	63.833892	-18.188870	NaN	8.070983
73.189074	89.961302	NaN	67.705412	-16.772228	NaN	5.483662
67.763458	91.660217	NaN	63.714368	-23.896759	NaN	4.049090
-19.650147	97.406668	NaN	84.269538	-117.056816	NaN	-103.919685
90.838276	94.078192	NaN	87.594453	-3.239916	NaN	3.243823
57.671781	92.444855	NaN	76.121716	-34.773074	NaN	-18.449935
45.372700	84.785726	NaN	58.272066	-39.413027	NaN	-12.899367
79.525483	86.846794	NaN	56.678152	-7.321312	NaN	22.847330
69.081825	93.066988	NaN	80.557455	-23.985164	NaN	-11.475631
87.906183	91.535290	NaN	76.857132	-3.629107	NaN	11.049052
47.627146	84.006210	NaN	52.082527	-36.379065	NaN	-4.455381
66.554920	82.742244	NaN	35.637233	-16.187324	NaN	30.917686
52.833079	89.855941	NaN	72.478751	-37.022862	NaN	-19.645672
82.708246	90.831266	NaN	79.814515	-8.123019	NaN	2.893732
71.102767	94.059050	NaN	73.925915	-22.956283	NaN	-2.823148
37.738923	93.871938	NaN	70.518084	-56.133015	NaN	-32.779161
76.478854	94.721178	NaN	80.546327	-18.242324	NaN	-4.067474
61.384494	86.188349	NaN	79.449272	-24.803855	NaN	-18.064778
79.487129	97.389293	NaN	90.323381	-17.902165	NaN	-10.836252
77.326518	90.597641	NaN	68.817721	-13.271123	NaN	8.508797
45.241255	75.128185	NaN	26.383430	-29.886930	NaN	18.857825
62.545076	90.697170	NaN	73.084420	-28.152095	NaN	-10.539344
70.748905	91.282053	NaN	74.509372	-20.533148	NaN	-3.760467
52.284732	94.575653	NaN	71.663449	-42.290921	NaN	-19.378717
61.583362	93.823920	NaN	83.538814	-32.240558	NaN	-21.955451
62.689354	90.248425	NaN	70.802764	-27.559071	NaN	-8.113410
61.577379	92.469208	NaN	71.919432	-30.891829	NaN	-10.342052
63.021338	91.874558	NaN	77.513892	-28.853221	NaN	-14.492554
66.121030	91.767215	NaN	79.534714	-25.646184	NaN	-13.413683
78.498518	87.696176	NaN	75.793825	-9.197658	NaN	2.704694
78.499006	88.458244	NaN	74.607608	-9.959238	NaN	3.891398
51.332253	95.047800	NaN	72.006140	-43.715547	NaN	-20.673887
14.727196	87.569107	NaN	52.765014	-72.841911	NaN	-38.037818
84.001014	86.203215	NaN	33.843505	-2.202200	NaN	50.157509
70.117329	89.047783	NaN	77.191240	-18.930455	NaN	-7.073911
31.011942	92.254020	NaN	70.013472	-61.242078	NaN	-39.001531
74.034418	94.715982	NaN	55.755965	-20.681564	NaN	18.278454
80.806511	89.879964	NaN	66.607778	-9.073453	NaN	14.198733
86.749527	88.851309	NaN	69.322412	-2.101782	NaN	17.427116
93.126659	90.547350	NaN	54.496972	2.579309	NaN	38.629687
69.458140	87.607255	NaN	58.463269	-18.149115	NaN	10.994871
64.575012	92.665802	NaN	78.707715	-28.090791	NaN	-14.132704
75.043554	94.154683	NaN	78.447640	-19.111129	NaN	-3.404087
90.355356	89.361040	NaN	58.081326	0.994316	NaN	32.274031
34.089638	92.689315	NaN	84.877295	-58.599677	NaN	-50.787657
83.534956	84.241536	NaN	48.796852	-0.706579	NaN	34.738104
67.740482	86.684560	NaN	58.442294	-18.944078	NaN	9.298188
40.390130	93.959711	NaN	83.253423	-53.569581	NaN	-42.863293
74.744709	91.286536	NaN	75.926603	-16.541827	NaN	-1.181893
47.680835	96.816381	NaN	82.305791	-49.135546	NaN	-34.624956
62.487993	94.787593	NaN	79.753630	-32.299600	NaN	-17.265638
76.772861	80.930622	NaN	57.040087	-4.157761	NaN	19.732774
72.670242	94.954092	NaN	88.909508	-22.283849	NaN	-16.239265
67.170280	95.386978	NaN	74.305059	-28.216698	NaN	-7.134778
55.243159	94.738674	NaN	69.449694	-39.495515	NaN	-14.206535
20.069087	90.847039	NaN	77.551286	-70.777952	NaN	-57.482199
41.494950	92.459871	NaN	78.502637	-50.964922	NaN	-37.007688
87.902703	94.464385	NaN	65.725730	-6.561682	NaN	22.176973
52.696253	95.037869	NaN	82.829793	-42.341616	NaN	-30.133540
78.989769	90.193296	NaN	54.902267	-11.203527	NaN	24.087502
75.112563	88.404274	NaN	68.543335	-13.291711	NaN	6.569228
62.308890	85.993137	NaN	66.629441	-23.684247	NaN	-4.320552
66.602315	93.852305	NaN	85.246360	-27.249990	NaN	-18.644045
71.578861	83.707216	NaN	44.942728	-12.128355	NaN	26.636133
68.550962	88.438902	NaN	73.224130	-19.887940	NaN	-4.673168
36.791816	94.695500	NaN	82.612790	-57.903683	NaN	-45.820974
71.756277	77.549514	NaN	45.820211	-5.793237	NaN	25.936065
55.300803	89.189627	NaN	72.184805	-33.888824	NaN	-16.884002
82.569801	89.309879	NaN	71.462657	-6.740079	NaN	11.107144
69.152804	94.847830	NaN	77.228765	-25.695027	NaN	-8.075961
23.011060	91.111277	NaN	72.960071	-68.100217	NaN	-49.949011
69.759256	93.605400	NaN	63.091343	-23.846144	NaN	6.667914
53.669257	92.456221	NaN	76.013283	-38.786965	NaN	-22.344026
45.879547	92.983100	NaN	82.241499	-47.103553	NaN	-36.361952
71.724716	80.004845	NaN	59.789766	-8.280129	NaN	11.934950
49.528862	93.042667	NaN	69.918641	-43.513805	NaN	-20.389780
50.510024	88.823847	NaN	58.271422	-38.313823	NaN	-7.761398
62.016283	88.020191	NaN	63.947829	-26.003907	NaN	-1.931545
84.271097	96.885232	NaN	75.856866	-12.614134	NaN	8.414231
83.637151	94.175773	NaN	69.628616	-10.538622	NaN	14.008535
74.278381	96.599933	NaN	77.350898	-22.321552	NaN	-3.072517
87.042127	86.658376	NaN	66.463547	0.383751	NaN	20.578580
52.478967	85.763972	NaN	68.397304	-33.285005	NaN	-15.918337
91.695131	86.310833	NaN	72.256683	5.384297	NaN	19.438448
55.472764	91.561023	NaN	54.397388	-36.088259	NaN	1.075376
47.494958	92.814702	NaN	70.953541	-45.319743	NaN	-23.458583
71.182537	92.806231	NaN	77.813276	-21.623694	NaN	-6.630739
57.047677	93.133662	NaN	58.153830	-36.085985	NaN	-1.106154
91.049568	92.379127	NaN	70.881648	-1.329559	NaN	20.167920
88.891442	96.065404	NaN	82.736469	-7.173962	NaN	6.154973
23.107864	94.548140	NaN	76.145811	-71.440276	NaN	-53.037947
48.411973	84.977467	NaN	54.751134	-36.565494	NaN	-6.339161
20.279987	89.345072	NaN	57.868961	-69.065085	NaN	-37.588974
65.427224	89.946861	NaN	57.487594	-24.519637	NaN	7.939630
92.164625	94.321537	NaN	85.206255	-2.156912	NaN	6.958370
58.740385	91.433252	NaN	81.817945	-32.692867	NaN	-23.077560
71.133539	93.926905	NaN	82.182542	-22.793366	NaN	-11.049003
54.681625	83.185603	NaN	59.882096	-28.503978	NaN	-5.200471
80.086382	86.248642	NaN	61.022145	-6.162260	NaN	19.064238
66.378735	89.770545	NaN	67.798735	-23.391810	NaN	-1.420000
74.146262	90.899163	NaN	65.696834	-16.752902	NaN	8.449428
82.572696	91.666881	NaN	71.453742	-9.094185	NaN	11.118954
31.905659	90.016397	NaN	67.166781	-58.110739	NaN	-35.261123
91.835937	95.378831	NaN	84.440617	-3.542894	NaN	7.395320
25.891094	84.117913	NaN	54.341232	-58.226818	NaN	-28.450137
44.909956	85.969970	NaN	70.131043	-41.060014	NaN	-25.221087
70.156731	94.239348	NaN	79.262786	-24.082617	NaN	-9.106054
80.176220	90.035675	NaN	42.764563	-9.859455	NaN	37.411658
39.676519	91.428836	NaN	69.140422	-51.752317	NaN	-29.463904
59.326682	89.420670	NaN	68.984855	-30.093988	NaN	-9.658173
30.508236	91.868098	NaN	66.740997	-61.359862	NaN	-36.232760
80.278655	94.196444	NaN	52.344677	-13.917790	NaN	27.933978
52.769025	92.224103	NaN	71.978790	-39.455077	NaN	-19.209764
70.234602	93.704962	NaN	83.384528	-23.470360	NaN	-13.149926
72.749483	93.512907	NaN	70.728512	-20.763424	NaN	2.020971
63.700676	91.838280	NaN	58.219757	-28.137603	NaN	5.480919
12.496889	92.264528	NaN	81.964928	-79.767638	NaN	-69.468039
80.636330	87.559465	NaN	59.090699	-6.923135	NaN	21.545631
67.492021	92.807206	NaN	74.544911	-25.315185	NaN	-7.052889
76.565208	93.891225	NaN	81.368370	-17.326016	NaN	-4.803162
85.387826	87.276546	NaN	58.545149	-1.888720	NaN	26.842678
41.025349	83.943745	NaN	53.095326	-42.918396	NaN	-12.069977
78.083476	93.618751	NaN	78.532217	-15.535274	NaN	-0.448740
76.195209	88.627564	NaN	74.221748	-12.432355	NaN	1.973461
81.808211	91.191994	NaN	74.523735	-9.383783	NaN	7.284476
81.779242	80.419917	NaN	55.604015	1.359325	NaN	26.175227
56.619905	93.024510	NaN	66.195968	-36.404604	NaN	-9.576063
85.563430	94.529767	NaN	85.920228	-8.966338	NaN	-0.356798
82.528459	96.269930	NaN	81.813738	-13.741471	NaN	0.714721
51.959301	96.041840	NaN	76.033794	-44.082539	NaN	-24.074494
24.319511	91.288499	NaN	74.535824	-66.968988	NaN	-50.216313
48.050508	89.886264	NaN	51.687485	-41.835756	NaN	-3.636977
58.189092	90.525798	NaN	64.949889	-32.336706	NaN	-6.760798
73.001616	92.397329	NaN	65.838075	-19.395713	NaN	7.163541
41.781537	90.673341	NaN	58.129278	-48.891804	NaN	-16.347742
63.728500	92.532753	NaN	62.633429	-28.804253	NaN	1.095071
94.122063	91.943900	NaN	55.819351	2.178163	NaN	38.302712
90.223905	85.981311	NaN	67.234234	4.242594	NaN	22.989671
64.637360	90.649546	NaN	59.262722	-26.012187	NaN	5.374638
79.477549	93.208584	NaN	77.123426	-13.731036	NaN	2.354122
72.373325	95.645089	NaN	79.936749	-23.271764	NaN	-7.563423
88.217090	91.325867	NaN	54.295374	-3.108777	NaN	33.921716
82.653168	93.115012	NaN	75.292055	-10.461844	NaN	7.361113
91.593059	91.924727	NaN	61.092696	-0.331668	NaN	30.500362
64.372720	88.962249	NaN	74.384131	-24.589529	NaN	-10.011411
-5.700506	88.624411	NaN	40.572984	-94.324916	NaN	-46.273490
82.273289	91.174875	NaN	69.811641	-8.901586	NaN	12.461648
75.235175	90.173767	NaN	53.031849	-14.938592	NaN	22.203326
81.044772	94.113752	NaN	84.779526	-13.068980	NaN	-3.734754
76.330185	91.383117	NaN	82.964576	-15.052931	NaN	-6.634391
62.264919	90.107878	NaN	65.926431	-27.842959	NaN	-3.661513
65.650378	90.274515	NaN	77.129623	-24.624137	NaN	-11.479245
80.353998	89.067374	NaN	63.773638	-8.713377	NaN	16.580360
84.110750	90.953233	NaN	68.709807	-6.842483	NaN	15.400944
81.053994	88.737761	NaN	73.611172	-7.683767	NaN	7.442822
46.298155	79.288508	NaN	65.627198	-32.990353	NaN	-19.329043
72.694252	84.637458	NaN	62.498554	-11.943206	NaN	10.195698
19.835525	87.044945	NaN	72.147552	-67.209420	NaN	-52.312026
87.792018	91.937589	NaN	77.380947	-4.145572	NaN	10.411070
73.243257	95.099390	NaN	80.975747	-21.856133	NaN	-7.732490
58.939912	93.245963	NaN	76.385419	-34.306051	NaN	-17.445507
36.771597	90.511300	NaN	53.549976	-53.739704	NaN	-16.778380
51.660982	91.958995	NaN	73.664805	-40.298014	NaN	-22.003823
88.065790	88.842303	NaN	76.826097	-0.776513	NaN	11.239693
52.225960	96.199979	NaN	73.053403	-43.974020	NaN	-20.827443
52.584462	88.519066	NaN	67.880761	-35.934604	NaN	-15.296299
80.448658	96.237039	NaN	78.866503	-15.788381	NaN	1.582155
61.144689	90.861118	NaN	76.092623	-29.716429	NaN	-14.947934
66.699510	88.444296	NaN	66.139727	-21.744786	NaN	0.559783
81.967204	92.607062	NaN	87.908275	-10.639858	NaN	-5.941071
48.563465	89.764913	NaN	73.418934	-41.201448	NaN	-24.855469
79.634465	90.453794	NaN	70.205665	-10.819329	NaN	9.428800
87.905799	90.928497	NaN	79.359129	-3.022698	NaN	8.546670
63.059682	89.333579	NaN	79.381395	-26.273897	NaN	-16.321713
74.131919	74.166288	NaN	35.443644	-0.034368	NaN	38.688275
87.223138	81.883391	NaN	58.731577	5.339747	NaN	28.491561
27.347075	87.684108	NaN	65.921120	-60.337033	NaN	-38.574045
76.119253	92.735823	NaN	76.102089	-16.616570	NaN	0.017164
81.342498	89.452915	NaN	61.212148	-8.110418	NaN	20.130349
77.457033	89.544847	NaN	67.552733	-12.087814	NaN	9.904300
87.027008	92.903791	NaN	72.150096	-5.876783	NaN	14.876912
57.046909	92.374477	NaN	63.382214	-35.327568	NaN	-6.335305
38.384377	88.069122	NaN	63.178946	-49.684746	NaN	-24.794569
67.531131	86.700733	NaN	67.799515	-19.169601	NaN	-0.268384
85.706433	92.997831	NaN	62.858322	-7.291398	NaN	22.848110
75.709374	85.083574	NaN	55.853446	-9.374200	NaN	19.855928
63.454543	88.832176	NaN	46.124869	-25.377633	NaN	17.329674
78.514223	96.545147	NaN	81.805762	-18.030924	NaN	-3.291538
84.017231	90.263813	NaN	63.302324	-6.246582	NaN	20.714907
67.303414	93.629585	NaN	78.860593	-26.326171	NaN	-11.557179
53.231912	95.639852	NaN	80.454945	-42.407939	NaN	-27.223033
85.909734	95.841968	NaN	47.400798	-9.932234	NaN	38.508936
63.166783	82.058985	NaN	58.114206	-18.892201	NaN	5.052577
78.663177	95.170054	NaN	81.827587	-16.506877	NaN	-3.164410
27.314332	94.265024	NaN	71.449445	-66.950692	NaN	-44.135113
88.037788	90.512969	NaN	59.914474	-2.475182	NaN	28.123314
84.590649	96.322429	NaN	71.315437	-11.731779	NaN	13.275213
53.172950	85.194676	NaN	61.019761	-32.021726	NaN	-7.846811
41.505800	83.722431	NaN	60.779928	-42.216631	NaN	-19.274128
50.952469	90.325212	NaN	62.232042	-39.372743	NaN	-11.279573
36.250244	85.268462	NaN	66.607088	-49.018218	NaN	-30.356844
44.883153	92.023646	NaN	76.410121	-47.140493	NaN	-31.526968
66.108213	87.187616	NaN	42.320466	-21.079403	NaN	23.787747
-45.705106	96.030756	NaN	82.366322	-141.735862	NaN	-128.071428
81.114793	88.166975	NaN	86.429351	-7.052182	NaN	-5.314558
86.364769	92.010274	NaN	66.429956	-5.645506	NaN	19.934813
84.107857	78.441114	NaN	36.417070	5.666743	NaN	47.690787
79.281268	92.279451	NaN	67.504539	-12.998183	NaN	11.776729
9.639216	92.578255	NaN	80.543468	-82.939039	NaN	-70.904251
85.859822	88.696385	NaN	56.727764	-2.836563	NaN	29.132058
45.220167	90.852522	NaN	58.097454	-45.632356	NaN	-12.877287
71.725689	90.599792	NaN	71.642215	-18.874103	NaN	0.083475
53.824733	84.557218	NaN	53.046210	-30.732486	NaN	0.778522
-27.907914	92.524632	NaN	68.569796	-120.432547	NaN	-96.477710
81.453428	83.868100	NaN	53.668667	-2.414672	NaN	27.784761
-25.434982	92.668620	NaN	70.507914	-118.103602	NaN	-95.942897
78.902503	93.910156	NaN	51.923114	-15.007653	NaN	26.979389
44.855647	91.640330	NaN	63.023344	-46.784683	NaN	-18.167697
73.750438	84.061021	NaN	66.763102	-10.310583	NaN	6.987336
69.714244	89.415254	NaN	73.156774	-19.701010	NaN	-3.442530
81.063492	91.980254	NaN	60.208516	-10.916762	NaN	20.854976
25.907255	90.696076	NaN	76.391368	-64.788821	NaN	-50.484113
-15.432762	90.908424	NaN	72.391546	-106.341186	NaN	-87.824307
70.906469	84.020113	NaN	71.174229	-13.113643	NaN	-0.267760
37.400601	93.549019	NaN	77.446040	-56.148419	NaN	-40.045439
92.015195	89.093786	NaN	67.254778	2.921409	NaN	24.760417
85.917930	87.905797	NaN	69.997799	-1.987867	NaN	15.920130
82.207945	93.853129	NaN	84.513734	-11.645184	NaN	-2.305789
91.635732	91.571276	NaN	72.748814	0.064456	NaN	18.886918
69.213548	95.278298	NaN	84.813564	-26.064750	NaN	-15.600015
87.006065	92.352676	NaN	77.745161	-5.346611	NaN	9.260904
62.361890	91.776317	NaN	74.994316	-29.414427	NaN	-12.632426
54.940880	91.185492	NaN	64.465793	-36.244611	NaN	-9.524913
87.833116	87.224251	NaN	64.616166	0.608864	NaN	23.216949
78.366652	89.649319	NaN	58.698169	-11.282667	NaN	19.668483
91.554917	88.858766	NaN	62.856008	2.696150	NaN	28.698909
95.289250	90.239831	NaN	69.924501	5.049420	NaN	25.364749
77.300255	80.326291	NaN	70.953097	-3.026036	NaN	6.347158
83.790276	90.642441	NaN	46.422651	-6.852165	NaN	37.367626
93.415757	91.823173	NaN	77.308212	1.592584	NaN	16.107545
61.429306	94.518648	NaN	82.282929	-33.089342	NaN	-20.853622
11.255703	92.901445	NaN	86.212974	-81.645742	NaN	-74.957271
83.370049	92.991492	NaN	70.872956	-9.621444	NaN	12.497093
77.184019	95.045925	NaN	80.443381	-17.861906	NaN	-3.259362
41.201769	94.866626	NaN	81.759908	-53.664857	NaN	-40.558139
56.009162	87.388850	NaN	54.620948	-31.379687	NaN	1.388214
56.629182	85.156196	NaN	54.134892	-28.527014	NaN	2.494291
93.787193	93.260214	NaN	68.247334	0.526979	NaN	25.539859
80.117976	78.600545	NaN	40.012554	1.517431	NaN	40.105422
66.858583	92.362971	NaN	78.907194	-25.504388	NaN	-12.048611
47.830186	91.674065	NaN	76.118959	-43.843879	NaN	-28.288773
59.981785	85.422113	NaN	64.202631	-25.440328	NaN	-4.220846
80.366106	93.892556	NaN	79.057109	-13.526450	NaN	1.308997
66.174935	90.508723	NaN	54.091754	-24.333787	NaN	12.083181
52.920470	91.202893	NaN	70.910860	-38.282423	NaN	-17.990390
29.391811	82.240659	NaN	51.653068	-52.848848	NaN	-22.261257
59.154286	94.029268	NaN	84.609208	-34.874982	NaN	-25.454922
23.878512	93.262665	NaN	75.143556	-69.384154	NaN	-51.265045
80.528769	88.297899	NaN	80.462293	-7.769130	NaN	0.066476
36.560622	96.119812	NaN	85.606022	-59.559190	NaN	-49.045400
69.596968	94.913720	NaN	67.476806	-25.316752	NaN	2.120162
80.483736	92.388604	NaN	57.934807	-11.904868	NaN	22.548929
74.332151	90.644672	NaN	59.735040	-16.312522	NaN	14.597110
70.969497	90.602210	NaN	63.426347	-19.632713	NaN	7.543150
53.308770	89.572605	NaN	66.689061	-36.263835	NaN	-13.380291
70.956113	95.633812	NaN	82.900020	-24.677700	NaN	-11.943907
79.152657	94.480873	NaN	65.397096	-15.328216	NaN	13.755561
21.351499	88.884243	NaN	79.444091	-67.532744	NaN	-58.092592
91.189384	88.658707	NaN	71.471006	2.530677	NaN	19.718377
25.275279	93.898993	NaN	68.767244	-68.623714	NaN	-43.491965
50.724219	92.943091	NaN	82.726356	-42.218871	NaN	-32.002137
87.828260	88.635258	NaN	69.999685	-0.806998	NaN	17.828575
85.063247	91.836828	NaN	38.262060	-6.773581	NaN	46.801187
70.403100	95.874910	NaN	73.660045	-25.471810	NaN	-3.256945
85.131414	85.006974	NaN	60.931689	0.124440	NaN	24.199725
79.100139	82.443772	NaN	62.421866	-3.343634	NaN	16.678273
72.625583	85.224555	NaN	49.687516	-12.598971	NaN	22.938067
86.379600	92.593650	NaN	86.270744	-6.214050	NaN	0.108856
83.663149	91.431693	NaN	70.136990	-7.768545	NaN	13.526159
73.959776	89.562649	NaN	72.596934	-15.602873	NaN	1.362842
55.130930	91.528129	NaN	73.665294	-36.397199	NaN	-18.534364
73.840532	92.783607	NaN	68.639029	-18.943075	NaN	5.201503
91.754453	84.684579	NaN	58.171762	7.069874	NaN	33.582691
64.520399	91.692608	NaN	78.414779	-27.172209	NaN	-13.894380
83.198456	96.228978	NaN	84.681478	-13.030522	NaN	-1.483022
74.312113	86.052210	NaN	56.376805	-11.740097	NaN	17.935308
76.396754	90.119115	NaN	71.232294	-13.722360	NaN	5.164460
55.718105	93.737758	NaN	71.647001	-38.019654	NaN	-15.928896
59.887479	89.077769	NaN	49.550497	-29.190290	NaN	10.336981
13.457390	88.775373	NaN	72.133023	-75.317982	NaN	-58.675633
92.905465	93.938217	NaN	72.744976	-1.032753	NaN	20.160489
66.527519	84.635506	NaN	24.457921	-18.107987	NaN	42.069598
11.208096	95.476217	NaN	86.331815	-84.268121	NaN	-75.123719
71.299625	93.094547	NaN	59.672737	-21.794922	NaN	11.626888
88.682283	89.075414	NaN	71.320694	-0.393131	NaN	17.361589
57.937020	93.663992	NaN	80.945068	-35.726972	NaN	-23.008048
76.585605	84.324265	NaN	57.689806	-7.738659	NaN	18.895799
-3.942117	92.077332	NaN	59.945791	-96.019449	NaN	-63.887908
61.071638	95.628422	NaN	85.245833	-34.556784	NaN	-24.174195
42.795300	95.338770	NaN	85.774879	-52.543471	NaN	-42.979580
92.622371	97.339251	NaN	86.467768	-4.716879	NaN	6.154603
77.539739	94.956493	NaN	65.306412	-17.416754	NaN	12.233328
73.863775	83.703486	NaN	66.279956	-9.839711	NaN	7.583819
68.704464	88.859076	NaN	71.129586	-20.154612	NaN	-2.425122
51.477208	92.178602	NaN	68.047300	-40.701394	NaN	-16.570092
81.821748	90.338043	NaN	67.823790	-8.516295	NaN	13.997958
17.379920	76.307767	NaN	42.198024	-58.927847	NaN	-24.818104
90.258115	91.387537	NaN	83.655113	-1.129422	NaN	6.603001
89.988415	86.254195	NaN	72.939627	3.734220	NaN	17.048788
87.210137	92.283178	NaN	82.324842	-5.073041	NaN	4.885295
57.864505	92.799493	NaN	66.017080	-34.934987	NaN	-8.152574
83.972108	93.188707	NaN	80.625791	-9.216598	NaN	3.346318
86.059400	92.521936	NaN	69.875276	-6.462537	NaN	16.184124
70.065803	89.935812	NaN	72.414713	-19.870009	NaN	-2.348910
58.542766	95.595549	NaN	82.958803	-37.052783	NaN	-24.416037
67.180584	90.225700	NaN	63.820554	-23.045116	NaN	3.360030
54.582478	83.720716	NaN	52.164457	-29.138239	NaN	2.418020
48.078433	86.635651	NaN	75.657422	-38.557218	NaN	-27.578989
85.905495	88.356030	NaN	71.553392	-2.450535	NaN	14.352103
13.981743	89.108373	NaN	70.430095	-75.126631	NaN	-56.448352
49.930401	90.141155	NaN	74.045981	-40.210753	NaN	-24.115580
64.978197	92.917606	NaN	80.022377	-27.939409	NaN	-15.044180
82.797326	92.064474	NaN	65.602042	-9.267148	NaN	17.195285
58.652803	91.295791	NaN	66.457911	-32.642988	NaN	-7.805108
77.261920	94.619498	NaN	89.628947	-17.357578	NaN	-12.367027
55.952449	89.242066	NaN	72.126773	-33.289618	NaN	-16.174324
79.381765	93.696163	NaN	68.016219	-14.314398	NaN	11.365546
83.745758	93.674446	NaN	82.802492	-9.928688	NaN	0.943266
47.649336	88.058088	NaN	54.606527	-40.408752	NaN	-6.957191
49.508327	92.712293	NaN	76.769135	-43.203966	NaN	-27.260807
41.046676	89.832200	NaN	70.061064	-48.785524	NaN	-29.014388
79.555262	85.101748	NaN	73.937149	-5.546486	NaN	5.618113
51.138971	90.577042	NaN	77.249808	-39.438071	NaN	-26.110837
23.559392	88.793459	NaN	71.665901	-65.234067	NaN	-48.106509
90.317097	89.067639	NaN	69.876663	1.249458	NaN	20.440433
47.312066	95.659287	NaN	81.878577	-48.347221	NaN	-34.566511
76.696574	88.578055	NaN	67.092766	-11.881481	NaN	9.603809
63.298991	93.741918	NaN	86.648980	-30.442927	NaN	-23.349989
40.976922	82.754294	NaN	50.817146	-41.777372	NaN	-9.840224
80.103555	90.911669	NaN	81.421540	-10.808114	NaN	-1.317985
34.521004	87.505708	NaN	70.655448	-52.984704	NaN	-36.134444
15.919822	91.027651	NaN	71.085013	-75.107829	NaN	-55.165190
68.358053	89.525349	NaN	41.910551	-21.167297	NaN	26.447502
66.369003	93.272672	NaN	72.342464	-26.903669	NaN	-5.973461
82.088865	96.518107	NaN	89.371135	-14.429243	NaN	-7.282270
59.747670	94.435091	NaN	67.472681	-34.687421	NaN	-7.725011
71.104995	89.241842	NaN	79.070592	-18.136846	NaN	-7.965596
22.273305	91.895730	NaN	82.157965	-69.622426	NaN	-59.884660
80.355275	89.813225	NaN	75.924134	-9.457949	NaN	4.431141
79.624222	92.383780	NaN	72.906929	-12.759558	NaN	6.717293
44.202672	94.507564	NaN	65.222424	-50.304891	NaN	-21.019751
58.370234	88.795409	NaN	63.801497	-30.425175	NaN	-5.431263
-2.090590	92.962410	NaN	68.881080	-95.053000	NaN	-70.971670
76.804959	92.861154	NaN	72.650791	-16.056195	NaN	4.154168
26.293317	88.236631	NaN	67.709662	-61.943314	NaN	-41.416345
82.191698	94.542225	NaN	72.682700	-12.350528	NaN	9.508998
60.663995	89.365829	NaN	55.352562	-28.701834	NaN	5.311433
73.979957	80.972849	NaN	52.210085	-6.992892	NaN	21.769872
88.468451	89.097203	NaN	68.307042	-0.628752	NaN	20.161408
64.822061	93.174905	NaN	80.664218	-28.352844	NaN	-15.842158
47.061340	88.945639	NaN	55.415145	-41.884298	NaN	-8.353804
78.758333	95.117046	NaN	79.269488	-16.358713	NaN	-0.511155
56.202379	92.442949	NaN	79.229029	-36.240570	NaN	-23.026650
91.911820	72.340794	NaN	19.638854	19.571027	NaN	72.272966
87.825845	90.362921	NaN	69.444357	-2.537075	NaN	18.381488
71.266496	96.570980	NaN	88.907430	-25.304484	NaN	-17.640934
82.401159	94.732345	NaN	75.394234	-12.331186	NaN	7.006925
89.974287	94.649883	NaN	72.430442	-4.675596	NaN	17.543844
94.288097	86.289294	NaN	58.427436	7.998803	NaN	35.860661
80.833421	86.018183	NaN	69.177719	-5.184762	NaN	11.655702
65.421427	90.455167	NaN	81.138642	-25.033739	NaN	-15.717215
65.626015	81.941309	NaN	43.673176	-16.315294	NaN	21.952839
85.001871	90.345322	NaN	68.531418	-5.343451	NaN	16.470453
76.972811	87.139798	NaN	58.554216	-10.166987	NaN	18.418595
89.777649	88.094104	NaN	77.231374	1.683545	NaN	12.546275
48.390437	95.336741	NaN	84.652366	-46.946304	NaN	-36.261929
58.265657	88.572279	NaN	38.040846	-30.306621	NaN	20.224812
58.494933	90.357735	NaN	63.651648	-31.862802	NaN	-5.156715
76.849859	91.662159	NaN	81.176707	-14.812300	NaN	-4.326848
68.237838	93.707872	NaN	74.690701	-25.470034	NaN	-6.452863
43.035284	90.222943	NaN	64.310975	-47.187658	NaN	-21.275691
81.507523	90.935619	NaN	75.233112	-9.428096	NaN	6.274411
69.121394	93.885918	NaN	77.478166	-24.764524	NaN	-8.356772
90.370738	92.832745	NaN	75.679263	-2.462007	NaN	14.691475
54.002417	90.813494	NaN	62.949448	-36.811076	NaN	-8.947030
36.155361	75.273885	NaN	18.718287	-39.118524	NaN	17.437074
30.816315	80.123803	NaN	64.897182	-49.307488	NaN	-34.080867
62.545854	84.225796	NaN	42.489831	-21.679942	NaN	20.056023
78.496531	95.011263	NaN	78.573696	-16.514731	NaN	-0.077165
57.242439	82.255909	NaN	24.802169	-25.013470	NaN	32.440270
80.691847	83.999516	NaN	75.405971	-3.307668	NaN	5.285876
71.725754	93.472855	NaN	78.564998	-21.747101	NaN	-6.839244
66.347431	89.465595	NaN	63.285938	-23.118164	NaN	3.061493
59.907871	94.583405	NaN	78.275155	-34.675534	NaN	-18.367284
64.001258	89.208286	NaN	62.628458	-25.207028	NaN	1.372799
65.299229	97.971952	NaN	85.808080	-32.672723	NaN	-20.508851
81.757397	81.797256	NaN	44.364045	-0.039859	NaN	37.393352
66.011914	95.160180	NaN	83.447369	-29.148265	NaN	-17.435455
78.662854	94.505093	NaN	85.319751	-15.842239	NaN	-6.656898
39.888914	86.957372	NaN	70.944021	-47.068458	NaN	-31.055106
50.713458	85.285656	NaN	56.122864	-34.572197	NaN	-5.409405
48.718470	87.949165	NaN	73.822328	-39.230694	NaN	-25.103858
78.225650	94.895491	NaN	82.292890	-16.669841	NaN	-4.067241
78.106905	94.118574	NaN	85.703646	-16.011670	NaN	-7.596742
61.670390	89.452945	NaN	68.990051	-27.782555	NaN	-7.319661
80.262607	90.452422	NaN	53.818534	-10.189814	NaN	26.444074
45.509182	92.672365	NaN	79.260296	-47.163183	NaN	-33.751115
78.556874	96.538505	NaN	74.683466	-17.981630	NaN	3.873409
-17.926881	96.321670	NaN	77.284023	-114.248551	NaN	-95.210903
12.634628	90.620835	NaN	70.358670	-77.986207	NaN	-57.724041
15.802484	92.578196	NaN	78.518145	-76.775712	NaN	-62.715661
88.277402	92.660097	NaN	62.753055	-4.382695	NaN	25.524347
69.056514	79.863975	NaN	33.209598	-10.807460	NaN	35.846916
74.882297	90.906525	NaN	43.820182	-16.024228	NaN	31.062115
84.244469	89.839452	NaN	66.336728	-5.594983	NaN	17.907741
68.561502	93.015836	NaN	83.558917	-24.454334	NaN	-14.997415
67.462927	82.234509	NaN	66.977208	-14.771583	NaN	0.485719
-2.844060	93.418538	NaN	80.346253	-96.262598	NaN	-83.190313
83.111825	83.690976	NaN	63.448893	-0.579151	NaN	19.662932
83.082014	90.836759	NaN	64.309166	-7.754745	NaN	18.772848
83.170464	81.728379	NaN	53.908086	1.442085	NaN	29.262379
65.864504	91.177914	NaN	75.310873	-25.313410	NaN	-9.446369
92.590739	93.856752	NaN	81.543848	-1.266013	NaN	11.046891
81.733152	83.830052	NaN	63.910614	-2.096900	NaN	17.822538
88.152106	91.171006	NaN	61.470672	-3.018901	NaN	26.681434
85.511317	94.803461	NaN	75.707204	-9.292144	NaN	9.804113
86.765291	88.823748	NaN	56.061820	-2.058457	NaN	30.703471
85.405876	92.325341	NaN	67.686347	-6.919465	NaN	17.719529
61.835326	92.367597	NaN	63.290861	-30.532272	NaN	-1.455535
87.267445	86.348648	NaN	62.679727	0.918797	NaN	24.587718
77.749442	94.248852	NaN	64.603332	-16.499410	NaN	13.146109
69.332174	93.676298	NaN	82.137464	-24.344123	NaN	-12.805290
73.260905	94.024420	NaN	80.048332	-20.763515	NaN	-6.787427
32.771213	85.068391	NaN	52.873024	-52.297178	NaN	-20.101811
48.933767	87.114727	NaN	68.004850	-38.180960	NaN	-19.071083
87.598912	86.387966	NaN	69.669032	1.210946	NaN	17.929881
76.635582	79.402168	NaN	52.959212	-2.766587	NaN	23.676369
77.400353	93.777193	NaN	39.003956	-16.376840	NaN	38.396397
67.578501	92.301883	NaN	68.922892	-24.723383	NaN	-1.344391
82.513855	92.487469	NaN	77.126654	-9.973614	NaN	5.387200
34.459320	92.038720	NaN	66.480286	-57.579399	NaN	-32.020965
80.803684	82.748447	NaN	60.843505	-1.944763	NaN	19.960179
57.470431	77.993778	NaN	58.426219	-20.523346	NaN	-0.955788
57.943962	90.978293	NaN	55.120119	-33.034331	NaN	2.823843
50.227867	83.428240	NaN	69.587889	-33.200374	NaN	-19.360022
52.172089	96.030089	NaN	81.028675	-43.858000	NaN	-28.856587
70.107193	93.548803	NaN	75.055277	-23.441610	NaN	-4.948084
68.197348	93.338525	NaN	64.211092	-25.141177	NaN	3.986256
72.826932	92.309977	NaN	69.262151	-19.483046	NaN	3.564781
70.191332	92.770318	NaN	60.229763	-22.578985	NaN	9.961569
62.003482	94.975376	NaN	82.850746	-32.971894	NaN	-20.847264
48.076432	88.829818	NaN	80.679156	-40.753386	NaN	-32.602724
39.374207	66.286088	NaN	9.748880	-26.911881	NaN	29.625327
66.187050	93.654393	NaN	83.630545	-27.467343	NaN	-17.443495
56.156852	93.653554	NaN	80.199445	-37.496702	NaN	-24.042593
59.613901	94.389017	NaN	85.401785	-34.775116	NaN	-25.787884
57.970829	86.964161	NaN	56.277254	-28.993332	NaN	1.693575
80.633197	86.119340	NaN	56.107996	-5.486143	NaN	24.525202
83.746131	92.153993	NaN	72.523521	-8.407862	NaN	11.222611
74.587925	95.032293	NaN	54.534940	-20.444368	NaN	20.052985
62.063485	94.579384	NaN	80.812092	-32.515900	NaN	-18.748608
3.789484	91.940516	NaN	74.030571	-88.151032	NaN	-70.241087
76.999582	89.110057	NaN	56.688549	-12.110475	NaN	20.311033
55.650410	90.902842	NaN	62.673653	-35.252432	NaN	-7.023244
92.314493	87.315171	NaN	64.725864	4.999323	NaN	27.588630
70.834386	89.407660	NaN	58.144857	-18.573275	NaN	12.689529
53.394581	92.191954	NaN	74.870422	-38.797372	NaN	-21.475841
88.045692	86.712980	NaN	73.839349	1.332712	NaN	14.206343
80.398246	93.766672	NaN	80.701359	-13.368426	NaN	-0.303113
52.918155	94.891886	NaN	77.387157	-41.973732	NaN	-24.469003
88.237511	83.618121	NaN	70.437087	4.619390	NaN	17.800424
63.082582	90.222368	NaN	84.412182	-27.139786	NaN	-21.329601
31.432291	91.682798	NaN	79.621777	-60.250507	NaN	-48.189485
55.537795	94.170888	NaN	77.274540	-38.633094	NaN	-21.736745
68.605682	89.568874	NaN	59.382356	-20.963192	NaN	9.223326
62.330952	90.157442	NaN	54.079975	-27.826489	NaN	8.250977
80.035219	92.332614	NaN	75.452471	-12.297395	NaN	4.582748
56.838993	93.147432	NaN	71.178669	-36.308439	NaN	-14.339676
72.598797	86.048130	NaN	67.243259	-13.449333	NaN	5.355538
85.861409	93.526887	NaN	74.438487	-7.665478	NaN	11.422923
27.114375	80.466118	NaN	47.401287	-53.351743	NaN	-20.286912
86.068240	92.843073	NaN	76.962565	-6.774833	NaN	9.105674
5.163550	89.129116	NaN	51.746042	-83.965566	NaN	-46.582492
87.762345	86.638954	NaN	71.590229	1.123392	NaN	16.172116
71.657423	92.639154	NaN	74.323409	-20.981732	NaN	-2.665986
90.295013	95.167299	NaN	81.924055	-4.872286	NaN	8.370958
71.489397	92.465867	NaN	80.554251	-20.976470	NaN	-9.064854
75.258203	96.786101	NaN	88.899483	-21.527898	NaN	-13.641280
82.823377	87.863297	NaN	69.704901	-5.039920	NaN	13.118476
51.361828	91.017532	NaN	78.295911	-39.655704	NaN	-26.934083
61.364431	89.410305	NaN	75.727766	-28.045874	NaN	-14.363335
-38.249586	87.781133	NaN	48.843103	-126.030718	NaN	-87.092689
37.151967	91.916720	NaN	68.926938	-54.764753	NaN	-31.774970
41.352750	90.718796	NaN	65.580780	-49.366046	NaN	-24.228030
86.604674	90.842398	NaN	74.211211	-4.237723	NaN	12.393463
83.304191	93.163008	NaN	59.625450	-9.858817	NaN	23.678741
64.474071	88.898969	NaN	67.183793	-24.424898	NaN	-2.709722
42.385026	93.436441	NaN	62.950724	-51.051416	NaN	-20.565699
67.955011	91.665328	NaN	74.905820	-23.710317	NaN	-6.950808
58.379594	93.388623	NaN	75.723927	-35.009028	NaN	-17.344332
75.329104	93.629291	NaN	67.717644	-18.300186	NaN	7.611460
41.322588	89.887691	NaN	75.082217	-48.565103	NaN	-33.759629
75.320859	91.792945	NaN	50.971021	-16.472087	NaN	24.349838
71.843067	86.577843	NaN	52.759919	-14.734776	NaN	19.083148
75.262168	94.532306	NaN	77.847161	-19.270138	NaN	-2.584993
91.101904	85.567617	NaN	54.330693	5.534287	NaN	36.771211
56.278585	95.511012	NaN	82.058966	-39.232427	NaN	-25.780381
53.472443	96.069353	NaN	87.640244	-42.596910	NaN	-34.167801
87.205178	94.852645	NaN	78.209490	-7.647468	NaN	8.995687
73.386715	94.793239	NaN	83.931561	-21.406525	NaN	-10.544846
80.024955	93.208402	NaN	74.277352	-13.183446	NaN	5.747603
16.949803	87.778895	NaN	68.416416	-70.829092	NaN	-51.466612
75.165735	94.284590	NaN	76.589882	-19.118854	NaN	-1.424147
28.942090	93.236133	NaN	72.933274	-64.294044	NaN	-43.991184
72.418899	94.716089	NaN	65.889766	-22.297190	NaN	6.529133
76.186015	96.377629	NaN	75.586343	-20.191614	NaN	0.599673
58.704925	90.972924	NaN	65.996646	-32.267999	NaN	-7.291721
51.848164	87.846577	NaN	61.060292	-35.998413	NaN	-9.212128
77.405831	91.739387	NaN	76.425555	-14.333556	NaN	0.980276
85.531244	95.004358	NaN	74.242117	-9.473114	NaN	11.289127
70.851588	83.160376	NaN	57.007052	-12.308788	NaN	13.844536
59.771746	88.995228	NaN	82.075671	-29.223481	NaN	-22.303925
89.209929	88.777467	NaN	71.926278	0.432463	NaN	17.283651
49.121261	86.534688	NaN	61.522047	-37.413427	NaN	-12.400786
40.519445	84.903808	NaN	43.074906	-44.384362	NaN	-2.555461
70.533579	90.439784	NaN	78.184682	-19.906205	NaN	-7.651103
77.327657	92.845072	NaN	73.627317	-15.517415	NaN	3.700340
72.629066	91.950843	NaN	75.384584	-19.321777	NaN	-2.755518
-10.813405	95.706484	NaN	87.295571	-106.519889	NaN	-98.108976
41.715268	92.829544	NaN	69.953333	-51.114276	NaN	-28.238065
84.217473	90.169436	NaN	71.433045	-5.951964	NaN	12.784427
69.110478	86.752509	NaN	49.082110	-17.642031	NaN	20.028368
63.036695	88.010576	NaN	72.371965	-24.973881	NaN	-9.335270
57.990604	89.084571	NaN	78.556845	-31.093967	NaN	-20.566242
62.742623	80.356278	NaN	31.806865	-17.613655	NaN	30.935758
32.326594	93.275495	NaN	77.387091	-60.948901	NaN	-45.060497
81.616441	84.738791	NaN	65.912278	-3.122350	NaN	15.704163
79.002901	81.379149	NaN	45.177011	-2.376248	NaN	33.825890
81.454025	82.108989	NaN	52.630476	-0.654963	NaN	28.823549
46.674900	93.495935	NaN	86.235274	-46.821035	NaN	-39.560374
76.459904	87.835212	NaN	59.536299	-11.375308	NaN	16.923605
72.187542	87.342089	NaN	44.910942	-15.154547	NaN	27.276600
64.209209	93.190997	NaN	63.987553	-28.981788	NaN	0.221656
80.405481	89.571919	NaN	64.869245	-9.166438	NaN	15.536236
37.094493	88.334883	NaN	76.700053	-51.240390	NaN	-39.605559
41.990381	90.252707	NaN	76.499872	-48.262326	NaN	-34.509491
65.514765	93.488480	NaN	82.113078	-27.973715	NaN	-16.598313
67.716227	86.956439	NaN	62.038167	-19.240212	NaN	5.678060
73.294216	92.876834	NaN	71.378722	-19.582618	NaN	1.915494
93.319834	90.887456	NaN	72.192741	2.432378	NaN	21.127093
83.277227	91.983371	NaN	75.266381	-8.706144	NaN	8.010846
53.539522	92.199879	NaN	73.535339	-38.660356	NaN	-19.995816
59.006736	97.943396	NaN	88.334059	-38.936660	NaN	-29.327323
52.496416	88.692181	NaN	50.405887	-36.195765	NaN	2.090529
37.819618	77.225617	NaN	45.392194	-39.406000	NaN	-7.572576
77.903832	92.209334	NaN	73.920615	-14.305502	NaN	3.983218
60.484424	91.180337	NaN	78.197394	-30.695914	NaN	-17.712970
79.836489	89.927328	NaN	73.944708	-10.090839	NaN	5.891781
79.838587	89.292375	NaN	61.962415	-9.453788	NaN	17.876172
67.483409	83.961625	NaN	72.294733	-16.478216	NaN	-4.811324
30.263279	87.438812	NaN	62.801343	-57.175533	NaN	-32.538064
67.490227	90.035190	NaN	78.873568	-22.544963	NaN	-11.383341
85.857573	93.938954	NaN	60.936368	-8.081381	NaN	24.921205
84.462902	85.256259	NaN	61.791241	-0.793357	NaN	22.671661
57.257719	94.492462	NaN	81.346953	-37.234743	NaN	-24.089234
36.877267	92.323824	NaN	68.965291	-55.446557	NaN	-32.088024
79.081359	87.053501	NaN	74.232444	-7.972142	NaN	4.848915
71.252027	96.809363	NaN	90.437454	-25.557337	NaN	-19.185427
53.064160	87.397996	NaN	70.057793	-34.333836	NaN	-16.993633
65.816209	91.921361	NaN	85.221559	-26.105153	NaN	-19.405350
76.313742	94.205058	NaN	85.263040	-17.891316	NaN	-8.949298
37.815968	90.993288	NaN	75.899566	-53.177319	NaN	-38.083597
52.569627	78.838413	NaN	58.936206	-26.268786	NaN	-6.366580
84.620962	92.846783	NaN	79.952816	-8.225821	NaN	4.668146
83.685069	87.779807	NaN	57.624581	-4.094738	NaN	26.060488
64.193269	78.000169	NaN	49.732727	-13.806900	NaN	14.460542
73.492023	90.922728	NaN	51.050756	-17.430705	NaN	22.441267
75.884498	94.201483	NaN	84.733441	-18.316986	NaN	-8.848943
21.455834	91.668694	NaN	69.095504	-70.212860	NaN	-47.639670
89.652655	90.535869	NaN	83.289651	-0.883214	NaN	6.363004
90.104502	91.132201	NaN	55.544662	-1.027698	NaN	34.559841
63.940288	90.733208	NaN	62.002678	-26.792919	NaN	1.937610
65.604009	93.687357	NaN	77.177722	-28.083348	NaN	-11.573713
62.762670	93.464182	NaN	78.816278	-30.701512	NaN	-16.053608
46.035376	91.739620	NaN	58.415831	-45.704244	NaN	-12.380455
73.572724	89.261672	NaN	67.978647	-15.688948	NaN	5.594078
49.694345	87.769559	NaN	70.929555	-38.075214	NaN	-21.235210
72.844021	92.349648	NaN	65.360334	-19.505626	NaN	7.483687
43.033525	92.516014	NaN	75.309770	-49.482488	NaN	-32.276244
-6.073676	92.461359	NaN	71.303751	-98.535035	NaN	-77.377427
81.596865	91.949274	NaN	70.523858	-10.352409	NaN	11.073007
71.358050	85.747089	NaN	64.427095	-14.389039	NaN	6.930955
58.903851	91.712945	NaN	74.905904	-32.809094	NaN	-16.002053
76.350493	92.361780	NaN	81.922198	-16.011287	NaN	-5.571705
34.023893	96.286553	NaN	79.194166	-62.262660	NaN	-45.170273
60.302463	95.226780	NaN	70.190908	-34.924318	NaN	-9.888445
88.629008	88.490169	NaN	79.622353	0.138839	NaN	9.006656
69.849630	95.490459	NaN	83.355293	-25.640829	NaN	-13.505663
67.940465	94.802147	NaN	81.773650	-26.861682	NaN	-13.833185
51.188786	92.688817	NaN	57.957161	-41.500030	NaN	-6.768375
74.850136	93.448240	NaN	67.139518	-18.598104	NaN	7.710619
77.957066	90.851536	NaN	70.391971	-12.894469	NaN	7.565095
61.806265	90.431858	NaN	77.097464	-28.625593	NaN	-15.291200
79.862658	80.726765	NaN	70.085325	-0.864106	NaN	9.777334
70.962897	89.763907	NaN	66.850557	-18.801010	NaN	4.112340
64.157573	95.599554	NaN	78.148699	-31.441981	NaN	-13.991127
76.361394	94.826048	NaN	70.856425	-18.464655	NaN	5.504968
38.911075	90.676066	NaN	67.393070	-51.764991	NaN	-28.481995
61.434181	93.027909	NaN	76.785797	-31.593728	NaN	-15.351616
47.083148	95.669093	NaN	63.773487	-48.585945	NaN	-16.690338
67.266607	85.606201	NaN	21.310311	-18.339594	NaN	45.956296
81.497240	88.173238	NaN	61.267177	-6.675998	NaN	20.230063
70.004595	94.658511	NaN	74.716010	-24.653916	NaN	-4.711415
83.610114	86.689608	NaN	71.472921	-3.079494	NaN	12.137193
35.263969	94.395910	NaN	53.241922	-59.131942	NaN	-17.977953
41.743601	85.347997	NaN	64.031584	-43.604396	NaN	-22.287983
29.544041	95.142008	NaN	73.644994	-65.597967	NaN	-44.100953
75.310373	87.769531	NaN	59.757648	-12.459158	NaN	15.552724
80.151342	91.981535	NaN	65.559456	-11.830193	NaN	14.591886
89.327036	95.668944	NaN	84.904846	-6.341909	NaN	4.422190
62.321405	90.830881	NaN	74.991114	-28.509476	NaN	-12.669709
38.889903	94.658370	NaN	72.321626	-55.768467	NaN	-33.431723
40.385455	89.790867	NaN	78.546590	-49.405412	NaN	-38.161135
76.034300	87.412651	NaN	72.074751	-11.378351	NaN	3.959549
38.463616	91.312818	NaN	75.543860	-52.849202	NaN	-37.080243
86.357018	90.603746	NaN	73.249456	-4.246729	NaN	13.107562
86.529654	94.513774	NaN	88.972167	-7.984120	NaN	-2.442513
68.726342	90.315962	NaN	68.612918	-21.589620	NaN	0.113424
74.055134	87.112681	NaN	56.029663	-13.057546	NaN	18.025471
96.550950	93.655017	NaN	69.790953	2.895934	NaN	26.759997
87.466717	88.416400	NaN	70.688904	-0.949683	NaN	16.777813
52.054615	93.201965	NaN	70.542135	-41.147349	NaN	-18.487520
66.684856	88.017711	NaN	63.187336	-21.332855	NaN	3.497520
72.401954	92.537031	NaN	76.385052	-20.135077	NaN	-3.983098
41.202008	95.548615	NaN	85.631727	-54.346607	NaN	-44.429719
49.620626	94.793038	NaN	71.568083	-45.172412	NaN	-21.947457
56.362119	92.637681	NaN	66.590496	-36.275562	NaN	-10.228377
37.830551	93.882395	NaN	57.354543	-56.051844	NaN	-19.523992
62.124644	88.821589	NaN	48.962694	-26.696945	NaN	13.161950
88.575009	92.806596	NaN	71.167333	-4.231587	NaN	17.407675
71.372999	90.050617	NaN	65.325115	-18.677618	NaN	6.047884
63.197280	94.468688	NaN	65.411107	-31.271408	NaN	-2.213827
48.862587	91.612463	NaN	65.542760	-42.749877	NaN	-16.680173
61.787682	93.069155	NaN	77.911880	-31.281473	NaN	-16.124198
82.007661	67.415926	NaN	60.642868	14.591735	NaN	21.364792
66.970522	91.466283	NaN	68.663105	-24.495761	NaN	-1.692582
73.782458	90.442980	NaN	53.190024	-16.660522	NaN	20.592434
72.211498	88.301625	NaN	76.758767	-16.090128	NaN	-4.547269
73.520724	92.327453	NaN	64.836634	-18.806729	NaN	8.684089
74.480333	89.707470	NaN	71.191428	-15.227137	NaN	3.288905
89.654079	93.275420	NaN	73.453557	-3.621341	NaN	16.200523
66.078148	90.297429	NaN	65.094424	-24.219281	NaN	0.983724
39.278976	94.209922	NaN	77.235352	-54.930946	NaN	-37.956376
80.471315	89.245929	NaN	60.188497	-8.774615	NaN	20.282817
82.578522	90.230185	NaN	75.163531	-7.651663	NaN	7.414991
61.225850	96.697090	NaN	82.946273	-35.471240	NaN	-21.720423
68.230346	94.620268	NaN	78.208475	-26.389922	NaN	-9.978129
87.659111	88.945354	NaN	75.217838	-1.286243	NaN	12.441273
82.723142	89.086020	NaN	78.804675	-6.362878	NaN	3.918467
84.365074	94.496724	NaN	76.907420	-10.131649	NaN	7.457655
77.200001	91.237919	NaN	69.428822	-14.037918	NaN	7.771179
84.498475	93.857240	NaN	76.138429	-9.358764	NaN	8.360046
76.729006	88.650562	NaN	69.717043	-11.921555	NaN	7.011963
63.426088	92.756623	NaN	76.501382	-29.330535	NaN	-13.075295
51.858600	90.779677	NaN	64.907517	-38.921077	NaN	-13.048917
8.698267	87.743627	NaN	68.218719	-79.045360	NaN	-59.520452
56.926938	87.072007	NaN	58.854782	-30.145068	NaN	-1.927844
45.996348	82.195533	NaN	42.874165	-36.199185	NaN	3.122183
85.395201	90.243902	NaN	76.843360	-4.848701	NaN	8.551840
88.116559	85.991727	NaN	64.296324	2.124832	NaN	23.820235
65.118129	89.377510	NaN	76.031227	-24.259381	NaN	-10.913098
89.619899	94.512356	NaN	73.823711	-4.892457	NaN	15.796188
32.588891	91.171974	NaN	69.975081	-58.583083	NaN	-37.386190
88.411258	93.556351	NaN	86.050735	-5.145093	NaN	2.360523
94.253204	87.732669	NaN	52.921156	6.520535	NaN	41.332048
86.379059	91.579923	NaN	64.809390	-5.200864	NaN	21.569669
82.259652	83.830456	NaN	51.874121	-1.570804	NaN	30.385531
80.759357	95.738388	NaN	76.854482	-14.979031	NaN	3.904875
62.092187	91.428015	NaN	66.358436	-29.335828	NaN	-4.266249
57.711139	94.909499	NaN	79.425542	-37.198360	NaN	-21.714404
79.764101	96.092354	NaN	85.915472	-16.328254	NaN	-6.151371
70.701193	92.465131	NaN	76.599079	-21.763937	NaN	-5.897886
80.480107	86.332531	NaN	44.088787	-5.852425	NaN	36.391320
62.901426	96.545784	NaN	79.296581	-33.644358	NaN	-16.395155
87.047277	92.089400	NaN	57.163299	-5.042123	NaN	29.883978
90.485219	90.784121	NaN	73.484288	-0.298902	NaN	17.000931
63.384214	85.982999	NaN	59.119921	-22.598785	NaN	4.264293
61.724115	82.930657	NaN	49.454393	-21.206543	NaN	12.269722
85.522207	91.783521	NaN	54.361849	-6.261314	NaN	31.160358
88.572572	90.006833	NaN	69.943144	-1.434262	NaN	18.629427
81.602065	91.949612	NaN	81.459890	-10.347547	NaN	0.142175
66.732867	90.337530	NaN	49.492359	-23.604663	NaN	17.240508
54.847815	87.518176	NaN	72.936596	-32.670361	NaN	-18.088780
73.112963	89.616512	NaN	57.675337	-16.503549	NaN	15.437627
53.908712	86.416626	NaN	62.907211	-32.507915	NaN	-8.998500
59.300713	93.340732	NaN	80.876526	-34.040019	NaN	-21.575813
54.305469	92.048547	NaN	59.121742	-37.743078	NaN	-4.816273
66.417041	93.407593	NaN	76.590691	-26.990552	NaN	-10.173650
80.518894	89.268478	NaN	80.050692	-8.749584	NaN	0.468202
29.064831	90.881942	NaN	74.119527	-61.817111	NaN	-45.054697
88.724442	94.534468	NaN	67.372073	-5.810025	NaN	21.352370
58.979702	89.190069	NaN	58.553127	-30.210367	NaN	0.426575
55.004504	84.737831	NaN	51.203920	-29.733327	NaN	3.800584
75.699184	90.298316	NaN	57.363659	-14.599132	NaN	18.335525
83.736769	94.530084	NaN	65.393705	-10.793315	NaN	18.343064
86.971526	89.185473	NaN	64.480857	-2.213947	NaN	22.490669
86.145050	90.049906	NaN	73.601518	-3.904856	NaN	12.543532
58.750222	93.764957	NaN	72.893959	-35.014736	NaN	-14.143737
44.084840	94.001051	NaN	75.167925	-49.916211	NaN	-31.083085
53.384368	94.453693	NaN	67.380905	-41.069324	NaN	-13.996537
26.713005	93.566660	NaN	78.212948	-66.853655	NaN	-51.499943
89.697787	93.260914	NaN	62.810102	-3.563127	NaN	26.887685
70.223703	94.274669	NaN	82.018813	-24.050967	NaN	-11.795110
51.464468	80.616740	NaN	42.673234	-29.152272	NaN	8.791234
49.726528	88.861638	NaN	69.065741	-39.135111	NaN	-19.339213
65.130045	89.552572	NaN	61.157733	-24.422527	NaN	3.972313
85.640671	93.066170	NaN	75.129276	-7.425499	NaN	10.511395
94.486123	94.400048	NaN	53.400578	0.086075	NaN	41.085546
81.108826	92.076623	NaN	78.896779	-10.967797	NaN	2.212047
62.922651	94.635600	NaN	75.914716	-31.712949	NaN	-12.992065
65.398147	84.366285	NaN	64.425149	-18.968138	NaN	0.972998
85.379824	92.389023	NaN	75.838114	-7.009199	NaN	9.541710
80.671788	88.588422	NaN	60.507134	-7.916634	NaN	20.164654
75.435443	87.115187	NaN	56.756686	-11.679744	NaN	18.678757
74.494150	89.775738	NaN	67.630428	-15.281588	NaN	6.863722
15.618503	93.179350	NaN	78.895770	-77.560848	NaN	-63.277267
42.232107	86.995206	NaN	68.108482	-44.763099	NaN	-25.876375
84.236604	93.440493	NaN	70.187817	-9.203890	NaN	14.048787
77.409219	89.001874	NaN	70.990778	-11.592655	NaN	6.418441
69.496944	89.782805	NaN	73.191895	-20.285862	NaN	-3.694951
48.306916	94.966445	NaN	85.803207	-46.659529	NaN	-37.496291
91.844741	92.267360	NaN	69.471281	-0.422619	NaN	22.373460
63.703495	92.319954	NaN	60.598105	-28.616459	NaN	3.105390
53.288498	91.369381	NaN	69.760345	-38.080883	NaN	-16.471847
54.120589	90.372491	NaN	81.642194	-36.251902	NaN	-27.521605
55.320350	89.246626	NaN	47.683423	-33.926276	NaN	7.636927
76.889996	90.675790	NaN	55.501871	-13.785794	NaN	21.388124
18.544845	90.162893	NaN	44.172234	-71.618048	NaN	-25.627389
70.517886	87.553829	NaN	69.701502	-17.035943	NaN	0.816385
40.227176	91.315045	NaN	49.553080	-51.087868	NaN	-9.325904
91.279037	84.908603	NaN	75.673464	6.370434	NaN	15.605573
94.121179	89.931184	NaN	49.960716	4.189994	NaN	44.160463
64.506647	88.673116	NaN	60.176742	-24.166469	NaN	4.329905
80.216325	96.821332	NaN	82.927704	-16.605007	NaN	-2.711379
35.487590	88.549851	NaN	61.323414	-53.062261	NaN	-25.835824
20.740720	94.215573	NaN	78.525697	-73.474853	NaN	-57.784977
83.816759	89.831242	NaN	74.588949	-6.014484	NaN	9.227810
83.697239	96.450995	NaN	86.201510	-12.753756	NaN	-2.504271
38.840423	90.087721	NaN	86.131916	-51.247298	NaN	-47.291493
76.140362	90.049801	NaN	78.210631	-13.909439	NaN	-2.070269
69.242484	91.696159	NaN	70.176437	-22.453675	NaN	-0.933953
86.048918	95.833118	NaN	61.242553	-9.784199	NaN	24.806365
86.289450	90.448566	NaN	65.559837	-4.159116	NaN	20.729614
70.984169	93.107006	NaN	72.895344	-22.122836	NaN	-1.911175
9.656895	86.514808	NaN	62.293890	-76.857914	NaN	-52.636996
84.024283	88.299894	NaN	79.303257	-4.275611	NaN	4.721026
48.499683	92.402876	NaN	66.694014	-43.903194	NaN	-18.194331
60.862502	96.159869	NaN	88.501997	-35.297368	NaN	-27.639495
90.784322	88.177441	NaN	64.998064	2.606882	NaN	25.786258
33.707868	94.978155	NaN	81.510579	-61.270287	NaN	-47.802711
80.791925	97.255719	NaN	88.322121	-16.463794	NaN	-7.530196
78.899695	84.882698	NaN	56.704873	-5.983003	NaN	22.194822
59.467193	88.287774	NaN	42.442448	-28.820581	NaN	17.024745
34.290401	93.766067	NaN	73.546510	-59.475666	NaN	-39.256108
62.468444	91.271377	NaN	81.464874	-28.802933	NaN	-18.996430
87.499436	94.394006	NaN	71.588263	-6.894570	NaN	15.911172
55.767040	83.506927	NaN	77.832249	-27.739888	NaN	-22.065209
63.992401	89.901860	NaN	64.042976	-25.909459	NaN	-0.050575
85.464559	94.402204	NaN	72.061716	-8.937645	NaN	13.402843
75.469069	86.302543	NaN	63.458917	-10.833474	NaN	12.010151
62.021229	91.784761	NaN	70.861748	-29.763532	NaN	-8.840519
53.832101	84.783619	NaN	63.281481	-30.951517	NaN	-9.449379
72.677147	89.077134	NaN	54.976865	-16.399987	NaN	17.700282
-30.881066	84.244598	NaN	68.348521	-115.125664	NaN	-99.229587
81.612518	88.498675	NaN	65.900950	-6.886157	NaN	15.711568
57.254254	90.605498	NaN	70.668255	-33.351244	NaN	-13.414001
57.995273	91.293710	NaN	79.043063	-33.298437	NaN	-21.047790
72.408338	89.315304	NaN	67.868951	-16.906966	NaN	4.539387
36.546943	91.345997	NaN	65.387942	-54.799053	NaN	-28.840998
62.239413	83.161931	NaN	58.998873	-20.922518	NaN	3.240540
13.287290	90.632048	NaN	69.092291	-77.344758	NaN	-55.805002
72.172815	78.978073	NaN	49.987720	-6.805258	NaN	22.185095
87.768900	85.397750	NaN	40.297845	2.371151	NaN	47.471055
73.602834	94.293572	NaN	61.227055	-20.690738	NaN	12.375779
84.656426	85.910516	NaN	71.567111	-1.254090	NaN	13.089315
55.595591	93.186462	NaN	75.314725	-37.590871	NaN	-19.719134
78.280153	86.493186	NaN	53.331382	-8.213033	NaN	24.948771
60.626731	92.878077	NaN	79.170161	-32.251346	NaN	-18.543431
89.558338	93.557914	NaN	75.885175	-3.999575	NaN	13.673163
77.658069	94.830743	NaN	78.480518	-17.172674	NaN	-0.822449
83.660865	88.690501	NaN	51.304773	-5.029636	NaN	32.356091
32.881461	89.773639	NaN	71.148745	-56.892177	NaN	-38.267284
75.612330	94.830767	NaN	75.251309	-19.218437	NaN	0.361021
84.262252	91.969911	NaN	56.990765	-7.707658	NaN	27.271487
17.310645	95.378284	NaN	77.212479	-78.067639	NaN	-59.901834
55.352381	92.298272	NaN	75.705441	-36.945891	NaN	-20.353060
85.091146	96.438481	NaN	78.146025	-11.347335	NaN	6.945122
81.002178	94.338470	NaN	58.368673	-13.336292	NaN	22.633505
71.681184	90.997451	NaN	71.394640	-19.316267	NaN	0.286544
44.499078	88.104892	NaN	65.756630	-43.605815	NaN	-21.257552
70.864852	85.975066	NaN	42.264666	-15.110214	NaN	28.600186
67.633481	91.471344	NaN	59.472592	-23.837863	NaN	8.160889
90.109122	92.301135	NaN	58.129674	-2.192013	NaN	31.979448
74.246012	87.241699	NaN	69.512196	-12.995687	NaN	4.733816
77.698822	92.076943	NaN	62.024886	-14.378120	NaN	15.673937
46.865242	87.768832	NaN	47.542096	-40.903590	NaN	-0.676853
39.400182	91.841773	NaN	60.798636	-52.441592	NaN	-21.398455
92.338441	79.798474	NaN	19.986050	12.539966	NaN	72.352391
57.120734	85.838771	NaN	53.787010	-28.718037	NaN	3.333724
66.082650	93.493058	NaN	83.220372	-27.410408	NaN	-17.137721
79.748910	86.873780	NaN	59.450723	-7.124870	NaN	20.298187
82.361949	94.577410	NaN	78.329246	-12.215461	NaN	4.032703
68.376706	89.976196	NaN	73.737718	-21.599490	NaN	-5.361012
69.399204	91.860755	NaN	80.287197	-22.461551	NaN	-10.887993
31.580270	91.825580	NaN	66.708614	-60.245310	NaN	-35.128344
57.949689	95.636816	NaN	74.537039	-37.687127	NaN	-16.587350
51.697032	94.418019	NaN	81.701022	-42.720988	NaN	-30.003990
60.687640	95.664884	NaN	70.004437	-34.977244	NaN	-9.316796
75.949579	92.104912	NaN	58.473874	-16.155333	NaN	17.475706
56.373446	92.698918	NaN	87.017384	-36.325472	NaN	-30.643938
77.872650	94.583764	NaN	83.077621	-16.711114	NaN	-5.204971
-21.779959	84.975707	NaN	61.621555	-106.755666	NaN	-83.401515
89.471574	88.958283	NaN	59.167132	0.513290	NaN	30.304441
79.359187	92.373922	NaN	79.199104	-13.014735	NaN	0.160083
68.159803	93.524243	NaN	79.334194	-25.364440	NaN	-11.174391
-11.125829	93.507698	NaN	77.502169	-104.633527	NaN	-88.627998
91.981205	93.050640	NaN	74.868401	-1.069435	NaN	17.112804
66.419417	95.488325	NaN	76.705514	-29.068908	NaN	-10.286097
81.871156	90.410372	NaN	80.195981	-8.539216	NaN	1.675175
85.982266	84.559625	NaN	50.264547	1.422641	NaN	35.717719
77.608065	95.221760	NaN	82.491387	-17.613696	NaN	-4.883322
88.661292	93.261302	NaN	68.342934	-4.600009	NaN	20.318358
47.913433	96.896194	NaN	84.722675	-48.982760	NaN	-36.809241
46.425460	87.210789	NaN	71.068763	-40.785329	NaN	-24.643303
60.295429	88.165014	NaN	55.605463	-27.869585	NaN	4.689965
36.167466	88.678133	NaN	68.946479	-52.510666	NaN	-32.779013
66.982618	93.110169	NaN	80.999312	-26.127551	NaN	-14.016694
71.725380	92.018718	NaN	75.345573	-20.293338	NaN	-3.620193
60.778445	90.033539	NaN	73.126781	-29.255094	NaN	-12.348336
73.179934	95.766857	NaN	77.368596	-22.586923	NaN	-4.188663
84.639321	95.938386	NaN	88.361422	-11.299066	NaN	-3.722101
84.022392	91.937552	NaN	69.416824	-7.915160	NaN	14.605567
92.452461	93.540598	NaN	72.651065	-1.088137	NaN	19.801396
60.405021	89.340855	NaN	76.104152	-28.935834	NaN	-15.699131
74.168994	95.052231	NaN	82.261199	-20.883237	NaN	-8.092205
62.991464	92.782461	NaN	78.089735	-29.790997	NaN	-15.098271
82.636887	89.498440	NaN	38.146346	-6.861553	NaN	44.490541
87.238173	90.664021	NaN	58.949311	-3.425848	NaN	28.288862
96.454685	90.997046	NaN	87.496570	5.457639	NaN	8.958115
9.330328	92.871346	NaN	70.621338	-83.541018	NaN	-61.291009
58.438818	93.227775	NaN	74.322903	-34.788957	NaN	-15.884085
74.623043	89.236519	NaN	75.300420	-14.613476	NaN	-0.677376
