# Supplementary material for: Combined Influences of Model Choice, Data Quality, and Data Quantity When Estimating Population Trends
Source: PLoS One. 2015 Jul 15;10(7):e0132255. doi: 10.1371/journal.pone.0132255 (PMC4503393; doi:10.1371/journal.pone.0132255)
Supplement: S1 Dataset — Files are organized by model type and by the input lambda value. (ZIP) [file pone.0132255.s002.zip › Hypothetical LH/sims_lambda_0_9/simulationOutput_0.9_0_0_0.1_50.xls]

Percent_Decline_True	Median_Percent_Decline_Matrix	Median_Percent_Decline_Matrix_stable	Median_Percent_Decline_Scalar	Difference_True_Matrix	Difference_True_Matrix_Stable	Difference_True_Scalar
65.132156	63.052946	NaN	65.514958	2.079210	NaN	-0.382802
65.132156	63.451883	NaN	66.188161	1.680273	NaN	-1.056005
65.132156	63.100187	NaN	64.746347	2.031969	NaN	0.385809
65.132156	61.950766	NaN	63.299000	3.181390	NaN	1.833156
65.132156	63.469361	NaN	65.626280	1.662795	NaN	-0.494124
65.132156	63.232883	NaN	65.998382	1.899273	NaN	-0.866226
65.132156	63.934271	NaN	66.236389	1.197885	NaN	-1.104233
65.132156	63.389631	NaN	64.967508	1.742525	NaN	0.164648
65.132156	63.082539	NaN	65.022709	2.049617	NaN	0.109447
65.132156	63.400772	NaN	65.324482	1.731384	NaN	-0.192326
65.132156	62.648749	NaN	64.112506	2.483407	NaN	1.019650
65.132156	63.856375	NaN	65.509911	1.275781	NaN	-0.377755
65.132156	62.874851	NaN	64.313870	2.257305	NaN	0.818286
65.132156	63.239989	NaN	65.951038	1.892167	NaN	-0.818882
65.132156	63.391458	NaN	63.872328	1.740698	NaN	1.259828
65.132156	63.694908	NaN	65.448524	1.437248	NaN	-0.316368
65.132156	64.076358	NaN	65.200291	1.055798	NaN	-0.068135
65.132156	62.422957	NaN	64.549251	2.709199	NaN	0.582905
65.132156	63.603752	NaN	65.705834	1.528404	NaN	-0.573678
65.132156	62.848677	NaN	64.352244	2.283479	NaN	0.779912
65.132156	62.969820	NaN	64.744110	2.162336	NaN	0.388046
65.132156	63.934724	NaN	64.655317	1.197432	NaN	0.476839
65.132156	62.326400	NaN	64.405300	2.805756	NaN	0.726856
65.132156	63.537134	NaN	65.327633	1.595022	NaN	-0.195477
65.132156	63.229632	NaN	65.442879	1.902524	NaN	-0.310723
65.132156	62.537942	NaN	65.093281	2.594214	NaN	0.038874
65.132156	62.120102	NaN	65.362170	3.012054	NaN	-0.230014
65.132156	62.939812	NaN	65.932539	2.192344	NaN	-0.800383
65.132156	62.341247	NaN	65.491738	2.790909	NaN	-0.359582
65.132156	63.458435	NaN	66.058622	1.673721	NaN	-0.926466
65.132156	62.979014	NaN	65.244020	2.153142	NaN	-0.111864
65.132156	63.140694	NaN	63.995770	1.991462	NaN	1.136386
65.132156	62.814281	NaN	65.845979	2.317875	NaN	-0.713823
65.132156	62.985703	NaN	65.093534	2.146453	NaN	0.038622
65.132156	62.938140	NaN	64.716063	2.194016	NaN	0.416093
65.132156	62.555028	NaN	64.643157	2.577128	NaN	0.488999
65.132156	63.633079	NaN	64.695349	1.499077	NaN	0.436807
65.132156	63.207545	NaN	64.492181	1.924611	NaN	0.639975
65.132156	63.411489	NaN	65.212526	1.720667	NaN	-0.080370
65.132156	62.486194	NaN	64.946425	2.645962	NaN	0.185731
65.132156	62.969123	NaN	64.233930	2.163033	NaN	0.898226
65.132156	61.837162	NaN	65.105598	3.294994	NaN	0.026558
65.132156	62.768470	NaN	64.652334	2.363686	NaN	0.479822
65.132156	63.301910	NaN	65.573687	1.830246	NaN	-0.441531
65.132156	63.907694	NaN	64.305606	1.224462	NaN	0.826549
65.132156	62.605061	NaN	65.340194	2.527095	NaN	-0.208038
65.132156	62.455968	NaN	64.757967	2.676188	NaN	0.374189
65.132156	63.562143	NaN	65.502072	1.570013	NaN	-0.369916
65.132156	62.991758	NaN	65.089403	2.140398	NaN	0.042753
65.132156	62.804875	NaN	64.534623	2.327281	NaN	0.597533
65.132156	63.498646	NaN	65.314280	1.633510	NaN	-0.182124
65.132156	64.102118	NaN	65.996203	1.030038	NaN	-0.864047
65.132156	62.444379	NaN	64.423873	2.687777	NaN	0.708283
65.132156	62.550810	NaN	65.080841	2.581346	NaN	0.051315
65.132156	63.328260	NaN	65.598702	1.803896	NaN	-0.466546
65.132156	63.365000	NaN	64.943193	1.767156	NaN	0.188963
65.132156	63.446780	NaN	63.786764	1.685376	NaN	1.345391
65.132156	63.179568	NaN	65.738186	1.952588	NaN	-0.606030
65.132156	63.470970	NaN	65.020145	1.661186	NaN	0.112011
65.132156	63.315654	NaN	65.462221	1.816502	NaN	-0.330065
65.132156	63.483450	NaN	64.637206	1.648706	NaN	0.494950
65.132156	63.596264	NaN	65.094594	1.535892	NaN	0.037562
65.132156	63.952148	NaN	65.204458	1.180008	NaN	-0.072302
65.132156	63.347915	NaN	65.424662	1.784241	NaN	-0.292506
65.132156	64.350682	NaN	65.400333	0.781474	NaN	-0.268177
65.132156	62.288290	NaN	64.363006	2.843866	NaN	0.769150
65.132156	63.219487	NaN	65.794119	1.912669	NaN	-0.661963
65.132156	62.844750	NaN	64.227461	2.287406	NaN	0.904695
65.132156	62.670519	NaN	64.603346	2.461637	NaN	0.528810
65.132156	62.163854	NaN	65.591085	2.968301	NaN	-0.458929
65.132156	63.048865	NaN	64.934640	2.083291	NaN	0.197516
65.132156	62.495993	NaN	65.629667	2.636163	NaN	-0.497511
65.132156	64.273267	NaN	65.133992	0.858889	NaN	-0.001836
65.132156	63.697187	NaN	64.737009	1.434969	NaN	0.395147
65.132156	62.897170	NaN	65.167408	2.234986	NaN	-0.035252
65.132156	62.892019	NaN	64.703133	2.240137	NaN	0.429023
65.132156	63.223292	NaN	65.322178	1.908864	NaN	-0.190022
65.132156	62.583594	NaN	65.254006	2.548562	NaN	-0.121850
65.132156	61.887304	NaN	64.372387	3.244852	NaN	0.759769
65.132156	63.528979	NaN	65.093095	1.603177	NaN	0.039061
65.132156	64.189756	NaN	64.861800	0.942400	NaN	0.270356
65.132156	62.720836	NaN	65.764983	2.411320	NaN	-0.632827
65.132156	62.652417	NaN	65.904806	2.479739	NaN	-0.772650
65.132156	62.208384	NaN	64.214403	2.923772	NaN	0.917753
65.132156	63.164543	NaN	64.713551	1.967613	NaN	0.418605
65.132156	62.402321	NaN	65.942146	2.729835	NaN	-0.809990
65.132156	63.573505	NaN	64.709642	1.558651	NaN	0.422514
65.132156	62.776825	NaN	65.728703	2.355331	NaN	-0.596547
65.132156	61.175995	NaN	64.698868	3.956161	NaN	0.433288
65.132156	62.650238	NaN	65.184546	2.481918	NaN	-0.052390
65.132156	63.718407	NaN	65.750934	1.413749	NaN	-0.618778
65.132156	63.213949	NaN	64.823632	1.918207	NaN	0.308524
65.132156	61.688693	NaN	63.829701	3.443463	NaN	1.302455
65.132156	62.781142	NaN	65.111198	2.351014	NaN	0.020958
65.132156	62.737192	NaN	64.647666	2.394964	NaN	0.484490
65.132156	62.117452	NaN	65.331240	3.014704	NaN	-0.199084
65.132156	64.209134	NaN	64.367658	0.923022	NaN	0.764498
65.132156	63.608294	NaN	65.641894	1.523862	NaN	-0.509738
65.132156	62.833893	NaN	65.876745	2.298263	NaN	-0.744589
65.132156	64.275609	NaN	65.091584	0.856547	NaN	0.040572
65.132156	64.138428	NaN	66.092829	0.993728	NaN	-0.960673
65.132156	63.168700	NaN	65.745254	1.963456	NaN	-0.613098
65.132156	63.571977	NaN	65.760514	1.560179	NaN	-0.628358
65.132156	61.886869	NaN	65.294031	3.245287	NaN	-0.161875
65.132156	64.168295	NaN	66.173959	0.963861	NaN	-1.041803
65.132156	63.709562	NaN	65.374395	1.422594	NaN	-0.242239
65.132156	63.940742	NaN	65.085322	1.191414	NaN	0.046834
65.132156	63.841535	NaN	65.009570	1.290621	NaN	0.122586
65.132156	63.579207	NaN	64.890360	1.552949	NaN	0.241796
65.132156	63.050156	NaN	64.990533	2.082000	NaN	0.141623
65.132156	62.463149	NaN	64.645013	2.669007	NaN	0.487143
65.132156	63.867889	NaN	64.715408	1.264267	NaN	0.416747
65.132156	61.550351	NaN	65.148763	3.581805	NaN	-0.016607
65.132156	62.640113	NaN	65.285740	2.492043	NaN	-0.153584
65.132156	63.058563	NaN	64.820600	2.073593	NaN	0.311556
65.132156	62.268531	NaN	64.053655	2.863625	NaN	1.078501
65.132156	65.057881	NaN	65.837753	0.074275	NaN	-0.705597
65.132156	62.098825	NaN	64.885255	3.033331	NaN	0.246901
65.132156	64.262670	NaN	65.120087	0.869486	NaN	0.012069
65.132156	62.927941	NaN	65.374156	2.204215	NaN	-0.242000
65.132156	62.920465	NaN	64.737065	2.211691	NaN	0.395091
65.132156	62.189692	NaN	64.928144	2.942464	NaN	0.204012
65.132156	63.556302	NaN	65.084467	1.575854	NaN	0.047689
65.132156	63.155978	NaN	65.094517	1.976178	NaN	0.037639
65.132156	62.607135	NaN	64.307490	2.525021	NaN	0.824666
65.132156	62.561557	NaN	64.246452	2.570599	NaN	0.885704
65.132156	62.346228	NaN	63.454745	2.785928	NaN	1.677411
65.132156	62.761706	NaN	64.756512	2.370450	NaN	0.375644
65.132156	62.122609	NaN	65.183260	3.009547	NaN	-0.051104
65.132156	63.587012	NaN	65.491471	1.545144	NaN	-0.359315
65.132156	62.844170	NaN	64.925886	2.287986	NaN	0.206270
65.132156	63.200051	NaN	64.905159	1.932105	NaN	0.226997
65.132156	62.637620	NaN	64.930353	2.494536	NaN	0.201803
65.132156	63.410424	NaN	65.057533	1.721732	NaN	0.074623
65.132156	63.322375	NaN	64.934626	1.809781	NaN	0.197530
65.132156	64.198943	NaN	64.846200	0.933213	NaN	0.285956
65.132156	63.338266	NaN	65.841498	1.793890	NaN	-0.709342
65.132156	63.935937	NaN	64.887297	1.196219	NaN	0.244859
65.132156	63.859905	NaN	64.714372	1.272251	NaN	0.417784
65.132156	62.716836	NaN	66.043263	2.415320	NaN	-0.911107
65.132156	63.309020	NaN	64.961049	1.823136	NaN	0.171107
65.132156	62.585716	NaN	65.058684	2.546440	NaN	0.073472
65.132156	63.303370	NaN	64.970146	1.828786	NaN	0.162010
65.132156	64.381362	NaN	66.469235	0.750794	NaN	-1.337079
65.132156	63.551261	NaN	65.638772	1.580895	NaN	-0.506616
65.132156	62.756516	NaN	64.714021	2.375640	NaN	0.418135
65.132156	62.983020	NaN	64.806398	2.149136	NaN	0.325758
65.132156	64.162820	NaN	64.249113	0.969336	NaN	0.883043
65.132156	63.095554	NaN	65.331582	2.036602	NaN	-0.199426
65.132156	63.268841	NaN	65.933956	1.863315	NaN	-0.801800
65.132156	64.039085	NaN	65.234536	1.093071	NaN	-0.102380
65.132156	64.251895	NaN	65.970131	0.880261	NaN	-0.837975
65.132156	62.843756	NaN	65.089915	2.288400	NaN	0.042241
65.132156	62.420875	NaN	65.296976	2.711281	NaN	-0.164820
65.132156	63.387839	NaN	64.968241	1.744317	NaN	0.163915
65.132156	61.427521	NaN	63.970339	3.704635	NaN	1.161817
65.132156	63.464038	NaN	65.333505	1.668118	NaN	-0.201349
65.132156	63.313692	NaN	64.624153	1.818464	NaN	0.508003
65.132156	64.040645	NaN	66.052997	1.091511	NaN	-0.920841
65.132156	62.240485	NaN	64.669427	2.891671	NaN	0.462729
65.132156	62.195343	NaN	64.077538	2.936813	NaN	1.054618
65.132156	61.754593	NaN	65.033611	3.377563	NaN	0.098545
65.132156	63.982533	NaN	64.868747	1.149623	NaN	0.263409
65.132156	63.451148	NaN	65.883504	1.681008	NaN	-0.751348
65.132156	63.688059	NaN	65.741784	1.444097	NaN	-0.609628
65.132156	63.283791	NaN	64.209820	1.848365	NaN	0.922336
65.132156	63.573499	NaN	65.111109	1.558657	NaN	0.021047
65.132156	63.733081	NaN	65.324131	1.399075	NaN	-0.191975
65.132156	63.433140	NaN	63.523697	1.699016	NaN	1.608459
65.132156	63.467872	NaN	65.222116	1.664284	NaN	-0.089960
65.132156	63.973575	NaN	65.818399	1.158581	NaN	-0.686243
65.132156	63.484792	NaN	64.575198	1.647364	NaN	0.556958
65.132156	64.673636	NaN	66.035563	0.458520	NaN	-0.903407
65.132156	64.031845	NaN	64.872090	1.100311	NaN	0.260065
65.132156	63.360596	NaN	64.756177	1.771560	NaN	0.375979
65.132156	64.155935	NaN	65.025597	0.976221	NaN	0.106559
65.132156	62.740010	NaN	63.113658	2.392146	NaN	2.018498
65.132156	63.428434	NaN	65.295217	1.703722	NaN	-0.163061
65.132156	63.847095	NaN	66.371539	1.285061	NaN	-1.239383
65.132156	63.379214	NaN	65.047627	1.752942	NaN	0.084529
65.132156	62.968472	NaN	64.731337	2.163684	NaN	0.400819
65.132156	63.799803	NaN	65.328268	1.332353	NaN	-0.196112
65.132156	63.579515	NaN	64.813262	1.552641	NaN	0.318894
65.132156	62.842079	NaN	64.606786	2.290077	NaN	0.525370
65.132156	62.619889	NaN	65.358273	2.512267	NaN	-0.226117
65.132156	62.464088	NaN	64.076625	2.668068	NaN	1.055531
65.132156	62.212502	NaN	64.132926	2.919654	NaN	0.999230
65.132156	63.362496	NaN	65.239744	1.769660	NaN	-0.107588
65.132156	63.244885	NaN	65.159542	1.887271	NaN	-0.027386
65.132156	62.648690	NaN	63.912464	2.483466	NaN	1.219692
65.132156	62.816676	NaN	65.140695	2.315480	NaN	-0.008539
65.132156	63.280508	NaN	65.262117	1.851648	NaN	-0.129961
65.132156	62.915726	NaN	65.259024	2.216430	NaN	-0.126868
65.132156	64.381688	NaN	65.572167	0.750468	NaN	-0.440011
65.132156	64.027369	NaN	65.667972	1.104787	NaN	-0.535816
65.132156	63.213853	NaN	66.060566	1.918303	NaN	-0.928410
65.132156	62.770454	NaN	65.670875	2.361702	NaN	-0.538719
65.132156	63.535848	NaN	65.599660	1.596308	NaN	-0.467504
65.132156	62.992411	NaN	65.136571	2.139745	NaN	-0.004415
65.132156	63.568733	NaN	65.527074	1.563423	NaN	-0.394918
65.132156	63.454701	NaN	65.169217	1.677455	NaN	-0.037061
65.132156	63.821939	NaN	64.867035	1.310217	NaN	0.265121
65.132156	62.696220	NaN	65.353847	2.435936	NaN	-0.221691
65.132156	63.046525	NaN	64.800111	2.085631	NaN	0.332045
65.132156	63.864053	NaN	65.755462	1.268103	NaN	-0.623306
65.132156	62.459392	NaN	64.965750	2.672764	NaN	0.166406
65.132156	62.897830	NaN	64.781714	2.234326	NaN	0.350442
65.132156	62.600789	NaN	64.841844	2.531367	NaN	0.290312
65.132156	62.977795	NaN	65.342378	2.154361	NaN	-0.210222
65.132156	63.981013	NaN	65.902813	1.151143	NaN	-0.770657
65.132156	63.946880	NaN	65.336991	1.185276	NaN	-0.204835
65.132156	62.985272	NaN	65.066312	2.146884	NaN	0.065844
65.132156	63.377388	NaN	64.849399	1.754768	NaN	0.282757
65.132156	64.585461	NaN	65.607556	0.546695	NaN	-0.475400
65.132156	62.806549	NaN	64.640373	2.325607	NaN	0.491783
65.132156	62.775085	NaN	65.885695	2.357071	NaN	-0.753539
65.132156	63.904321	NaN	65.490308	1.227835	NaN	-0.358152
65.132156	63.262852	NaN	65.521445	1.869304	NaN	-0.389289
65.132156	64.024567	NaN	65.250854	1.107589	NaN	-0.118698
65.132156	62.669408	NaN	64.725992	2.462748	NaN	0.406164
65.132156	62.170293	NaN	64.621911	2.961863	NaN	0.510245
65.132156	63.215820	NaN	65.014233	1.916336	NaN	0.117923
65.132156	63.113717	NaN	63.528429	2.018439	NaN	1.603727
65.132156	61.804034	NaN	66.251579	3.328122	NaN	-1.119423
65.132156	62.289723	NaN	65.178596	2.842433	NaN	-0.046440
65.132156	62.353074	NaN	64.564763	2.779082	NaN	0.567393
65.132156	63.925893	NaN	65.691940	1.206263	NaN	-0.559784
65.132156	63.146063	NaN	64.728445	1.986093	NaN	0.403711
65.132156	63.694676	NaN	65.974071	1.437480	NaN	-0.841915
65.132156	62.486642	NaN	65.349489	2.645514	NaN	-0.217333
65.132156	62.745597	NaN	64.517556	2.386559	NaN	0.614600
65.132156	64.121041	NaN	65.038220	1.011115	NaN	0.093936
65.132156	62.417949	NaN	65.410488	2.714207	NaN	-0.278332
65.132156	62.089011	NaN	65.071290	3.043145	NaN	0.060866
65.132156	61.956435	NaN	64.726618	3.175721	NaN	0.405538
65.132156	63.121419	NaN	65.384428	2.010737	NaN	-0.252272
65.132156	63.127623	NaN	65.580263	2.004533	NaN	-0.448107
65.132156	64.204039	NaN	64.890517	0.928117	NaN	0.241639
65.132156	62.249889	NaN	64.038358	2.882267	NaN	1.093798
65.132156	63.729784	NaN	64.577824	1.402372	NaN	0.554332
65.132156	63.088723	NaN	67.484024	2.043433	NaN	-2.351868
65.132156	63.287017	NaN	64.821887	1.845139	NaN	0.310269
65.132156	62.576968	NaN	64.933214	2.555188	NaN	0.198942
65.132156	63.703664	NaN	64.890098	1.428492	NaN	0.242058
65.132156	63.308186	NaN	65.247359	1.823970	NaN	-0.115203
65.132156	63.860466	NaN	65.672694	1.271690	NaN	-0.540538
65.132156	63.267347	NaN	64.503423	1.864809	NaN	0.628733
65.132156	61.439083	NaN	64.555100	3.693073	NaN	0.577056
65.132156	63.291453	NaN	64.961711	1.840703	NaN	0.170445
65.132156	63.056141	NaN	65.275675	2.076015	NaN	-0.143519
65.132156	63.979790	NaN	65.447259	1.152366	NaN	-0.315103
65.132156	60.914626	NaN	64.352682	4.217530	NaN	0.779474
65.132156	63.855150	NaN	65.076079	1.277006	NaN	0.056077
65.132156	63.571240	NaN	64.650901	1.560916	NaN	0.481255
65.132156	63.271483	NaN	65.137209	1.860673	NaN	-0.005053
65.132156	63.195095	NaN	64.584620	1.937061	NaN	0.547536
65.132156	63.276221	NaN	65.189423	1.855935	NaN	-0.057267
65.132156	62.080211	NaN	65.134460	3.051945	NaN	-0.002304
65.132156	63.107757	NaN	65.509181	2.024399	NaN	-0.377025
65.132156	64.155542	NaN	65.598624	0.976614	NaN	-0.466468
65.132156	63.973473	NaN	66.109096	1.158683	NaN	-0.976940
65.132156	64.007268	NaN	64.687809	1.124888	NaN	0.444347
65.132156	63.004590	NaN	65.875374	2.127566	NaN	-0.743218
65.132156	62.103629	NaN	64.068940	3.028527	NaN	1.063216
65.132156	63.559382	NaN	64.371269	1.572774	NaN	0.760887
65.132156	63.478425	NaN	64.965617	1.653731	NaN	0.166539
65.132156	64.151786	NaN	66.103421	0.980370	NaN	-0.971265
65.132156	62.752724	NaN	65.526403	2.379432	NaN	-0.394247
65.132156	63.959960	NaN	65.590600	1.172196	NaN	-0.458444
65.132156	62.223408	NaN	65.173897	2.908748	NaN	-0.041741
65.132156	62.982485	NaN	65.738110	2.149671	NaN	-0.605954
65.132156	62.313513	NaN	64.944541	2.818643	NaN	0.187615
65.132156	62.517497	NaN	65.345731	2.614659	NaN	-0.213575
65.132156	62.994266	NaN	65.556185	2.137890	NaN	-0.424029
65.132156	63.924534	NaN	65.088710	1.207622	NaN	0.043446
65.132156	63.394091	NaN	65.252966	1.738065	NaN	-0.120810
65.132156	63.339649	NaN	64.950588	1.792507	NaN	0.181567
65.132156	62.927524	NaN	66.642696	2.204632	NaN	-1.510540
65.132156	61.587662	NaN	64.874514	3.544494	NaN	0.257642
65.132156	63.711131	NaN	65.669780	1.421025	NaN	-0.537624
65.132156	62.544927	NaN	64.887301	2.587229	NaN	0.244855
65.132156	62.938796	NaN	65.613980	2.193360	NaN	-0.481824
65.132156	63.304162	NaN	66.315605	1.827994	NaN	-1.183449
65.132156	63.956903	NaN	65.601311	1.175253	NaN	-0.469155
65.132156	62.733328	NaN	64.760469	2.398828	NaN	0.371687
65.132156	62.809383	NaN	65.408909	2.322773	NaN	-0.276753
65.132156	62.836808	NaN	64.399304	2.295348	NaN	0.732852
65.132156	63.634075	NaN	66.578116	1.498081	NaN	-1.445960
65.132156	62.899872	NaN	64.891318	2.232284	NaN	0.240838
65.132156	63.768329	NaN	64.836424	1.363827	NaN	0.295732
65.132156	63.362683	NaN	65.129823	1.769473	NaN	0.002333
65.132156	64.463041	NaN	66.183514	0.669115	NaN	-1.051358
65.132156	63.758624	NaN	65.432755	1.373532	NaN	-0.300599
65.132156	63.149449	NaN	65.695152	1.982707	NaN	-0.562996
65.132156	63.662679	NaN	64.214856	1.469477	NaN	0.917300
65.132156	62.989220	NaN	65.542527	2.142935	NaN	-0.410371
65.132156	61.731701	NaN	65.324428	3.400455	NaN	-0.192272
65.132156	62.373771	NaN	63.970805	2.758385	NaN	1.161351
65.132156	62.674902	NaN	65.417126	2.457254	NaN	-0.284970
65.132156	63.512533	NaN	65.398396	1.619623	NaN	-0.266240
65.132156	63.514271	NaN	65.386490	1.617885	NaN	-0.254334
65.132156	63.231091	NaN	65.347193	1.901065	NaN	-0.215037
65.132156	62.276684	NaN	64.539148	2.855472	NaN	0.593008
65.132156	63.956901	NaN	65.249157	1.175255	NaN	-0.117001
65.132156	63.394318	NaN	65.380488	1.737838	NaN	-0.248332
65.132156	63.494093	NaN	65.974646	1.638063	NaN	-0.842490
65.132156	63.126661	NaN	65.715674	2.005495	NaN	-0.583518
65.132156	62.480564	NaN	65.471906	2.651592	NaN	-0.339750
65.132156	62.376949	NaN	65.616899	2.755207	NaN	-0.484743
65.132156	63.099929	NaN	65.197407	2.032227	NaN	-0.065251
65.132156	63.595436	NaN	65.551069	1.536720	NaN	-0.418913
65.132156	63.374387	NaN	64.776496	1.757769	NaN	0.355660
65.132156	63.702312	NaN	65.332444	1.429844	NaN	-0.200288
65.132156	63.094490	NaN	65.317387	2.037666	NaN	-0.185231
65.132156	62.534175	NaN	65.316075	2.597981	NaN	-0.183919
65.132156	63.473119	NaN	65.135876	1.659037	NaN	-0.003720
65.132156	62.832974	NaN	64.696588	2.299182	NaN	0.435568
65.132156	63.510741	NaN	64.148538	1.621415	NaN	0.983618
65.132156	65.129830	NaN	66.508411	0.002326	NaN	-1.376255
65.132156	63.237609	NaN	65.174837	1.894547	NaN	-0.042682
65.132156	63.198843	NaN	64.227388	1.933313	NaN	0.904768
65.132156	63.354439	NaN	65.386018	1.777717	NaN	-0.253862
65.132156	63.133877	NaN	65.644258	1.998279	NaN	-0.512102
65.132156	63.286256	NaN	65.489430	1.845900	NaN	-0.357274
65.132156	62.699158	NaN	63.635257	2.432998	NaN	1.496899
65.132156	63.690887	NaN	65.559133	1.441269	NaN	-0.426977
65.132156	63.096324	NaN	64.742890	2.035832	NaN	0.389266
65.132156	64.058892	NaN	65.541961	1.073264	NaN	-0.409805
65.132156	63.943544	NaN	65.435050	1.188612	NaN	-0.302894
65.132156	62.648935	NaN	64.257502	2.483221	NaN	0.874654
65.132156	63.096930	NaN	64.635104	2.035226	NaN	0.497052
65.132156	62.997813	NaN	65.290537	2.134343	NaN	-0.158381
65.132156	63.477791	NaN	65.563729	1.654365	NaN	-0.431573
65.132156	63.193481	NaN	65.200979	1.938675	NaN	-0.068823
65.132156	63.387044	NaN	65.062988	1.745112	NaN	0.069168
65.132156	63.546845	NaN	64.820225	1.585311	NaN	0.311931
65.132156	63.228373	NaN	64.886634	1.903783	NaN	0.245522
65.132156	63.502751	NaN	65.071646	1.629405	NaN	0.060510
65.132156	63.085711	NaN	65.508194	2.046445	NaN	-0.376038
65.132156	62.857207	NaN	65.656999	2.274949	NaN	-0.524843
65.132156	64.333487	NaN	65.473768	0.798669	NaN	-0.341612
65.132156	62.834001	NaN	64.128507	2.298155	NaN	1.003649
65.132156	63.907406	NaN	65.305935	1.224750	NaN	-0.173779
65.132156	63.218845	NaN	65.030240	1.913311	NaN	0.101916
65.132156	63.323629	NaN	65.245844	1.808527	NaN	-0.113688
65.132156	63.856553	NaN	65.366634	1.275603	NaN	-0.234478
65.132156	63.192115	NaN	65.822503	1.940041	NaN	-0.690347
65.132156	62.883972	NaN	64.311928	2.248184	NaN	0.820228
65.132156	63.767216	NaN	64.885341	1.364940	NaN	0.246815
65.132156	62.980337	NaN	65.149468	2.151819	NaN	-0.017312
65.132156	63.513103	NaN	64.439401	1.619053	NaN	0.692755
65.132156	62.602910	NaN	64.275432	2.529246	NaN	0.856724
65.132156	63.655364	NaN	65.371054	1.476792	NaN	-0.238898
65.132156	64.064551	NaN	66.299004	1.067605	NaN	-1.166848
65.132156	62.564866	NaN	64.195750	2.567290	NaN	0.936406
65.132156	62.820769	NaN	64.673219	2.311387	NaN	0.458937
65.132156	62.902153	NaN	63.624690	2.230003	NaN	1.507466
65.132156	63.653894	NaN	65.635978	1.478262	NaN	-0.503822
65.132156	63.997888	NaN	65.689624	1.134268	NaN	-0.557468
65.132156	63.961265	NaN	65.136626	1.170891	NaN	-0.004470
65.132156	62.814994	NaN	64.582050	2.317162	NaN	0.550106
65.132156	62.088197	NaN	64.248381	3.043959	NaN	0.883775
65.132156	62.445814	NaN	65.141211	2.686342	NaN	-0.009055
65.132156	63.948735	NaN	65.367905	1.183421	NaN	-0.235749
65.132156	63.329584	NaN	65.625030	1.802572	NaN	-0.492874
65.132156	61.964837	NaN	64.515490	3.167319	NaN	0.616666
65.132156	63.540607	NaN	65.221243	1.591549	NaN	-0.089087
65.132156	64.140764	NaN	65.432324	0.991392	NaN	-0.300168
65.132156	62.905531	NaN	64.031697	2.226625	NaN	1.100459
65.132156	62.324020	NaN	65.355402	2.808136	NaN	-0.223246
65.132156	63.974269	NaN	65.208792	1.157887	NaN	-0.076636
65.132156	63.162950	NaN	64.486506	1.969205	NaN	0.645650
65.132156	62.416579	NaN	65.571463	2.715577	NaN	-0.439307
65.132156	61.786411	NaN	64.647994	3.345745	NaN	0.484162
65.132156	62.901080	NaN	64.284833	2.231076	NaN	0.847323
65.132156	64.428669	NaN	65.451658	0.703487	NaN	-0.319502
65.132156	62.662196	NaN	64.291319	2.469960	NaN	0.840837
65.132156	63.294712	NaN	64.976961	1.837444	NaN	0.155195
65.132156	63.116175	NaN	65.097292	2.015981	NaN	0.034864
65.132156	62.491808	NaN	64.429742	2.640348	NaN	0.702414
65.132156	64.281924	NaN	65.337185	0.850232	NaN	-0.205029
65.132156	63.364104	NaN	64.927845	1.768052	NaN	0.204311
65.132156	63.509619	NaN	65.684389	1.622537	NaN	-0.552233
65.132156	63.536504	NaN	65.202428	1.595652	NaN	-0.070272
65.132156	62.679645	NaN	65.309999	2.452511	NaN	-0.177843
65.132156	63.436902	NaN	65.964631	1.695254	NaN	-0.832475
65.132156	62.380184	NaN	64.476017	2.751972	NaN	0.656139
65.132156	63.396002	NaN	65.730390	1.736154	NaN	-0.598234
65.132156	62.729262	NaN	64.536298	2.402894	NaN	0.595858
65.132156	63.556177	NaN	64.536798	1.575979	NaN	0.595358
65.132156	62.893291	NaN	65.648058	2.238865	NaN	-0.515902
65.132156	63.979076	NaN	65.466150	1.153080	NaN	-0.333994
65.132156	62.770943	NaN	66.155978	2.361213	NaN	-1.023822
65.132156	64.523279	NaN	65.737575	0.608877	NaN	-0.605419
65.132156	63.107601	NaN	65.754705	2.024555	NaN	-0.622549
65.132156	62.599829	NaN	65.553583	2.532327	NaN	-0.421427
65.132156	63.310172	NaN	64.461561	1.821984	NaN	0.670595
65.132156	61.827696	NaN	65.103767	3.304459	NaN	0.028389
65.132156	63.445403	NaN	64.385594	1.686753	NaN	0.746562
65.132156	62.539060	NaN	65.164462	2.593096	NaN	-0.032306
65.132156	62.857675	NaN	64.416204	2.274481	NaN	0.715952
65.132156	65.218143	NaN	65.898499	-0.085987	NaN	-0.766343
65.132156	63.274065	NaN	65.486062	1.858091	NaN	-0.353906
65.132156	61.234447	NaN	64.452952	3.897709	NaN	0.679204
65.132156	62.804806	NaN	63.845208	2.327350	NaN	1.286948
65.132156	62.921096	NaN	65.686982	2.211060	NaN	-0.554826
65.132156	62.888830	NaN	64.173677	2.243326	NaN	0.958479
65.132156	63.171483	NaN	65.416634	1.960673	NaN	-0.284478
65.132156	63.110634	NaN	65.280076	2.021522	NaN	-0.147920
65.132156	61.977317	NaN	65.333725	3.154839	NaN	-0.201569
65.132156	63.708202	NaN	65.830440	1.423954	NaN	-0.698284
65.132156	63.236251	NaN	63.120164	1.895905	NaN	2.011992
65.132156	62.630641	NaN	66.035549	2.501515	NaN	-0.903393
65.132156	63.312475	NaN	65.839587	1.819681	NaN	-0.707431
65.132156	63.404463	NaN	65.742895	1.727693	NaN	-0.610739
65.132156	62.268304	NaN	65.414346	2.863852	NaN	-0.282190
65.132156	63.522927	NaN	66.132000	1.609229	NaN	-0.999844
65.132156	63.765847	NaN	65.306425	1.366309	NaN	-0.174269
65.132156	63.979954	NaN	65.111226	1.152202	NaN	0.020930
65.132156	62.996887	NaN	64.245028	2.135269	NaN	0.887128
65.132156	62.897409	NaN	66.325676	2.234747	NaN	-1.193520
65.132156	62.988720	NaN	65.349778	2.143436	NaN	-0.217622
65.132156	61.711748	NaN	65.037638	3.420408	NaN	0.094518
65.132156	62.941560	NaN	65.976470	2.190596	NaN	-0.844314
65.132156	62.710551	NaN	64.304329	2.421605	NaN	0.827827
65.132156	64.382816	NaN	66.276061	0.749340	NaN	-1.143905
65.132156	63.543623	NaN	65.286378	1.588533	NaN	-0.154222
65.132156	63.311185	NaN	65.629262	1.820971	NaN	-0.497106
65.132156	62.954283	NaN	64.936241	2.177873	NaN	0.195915
65.132156	64.425072	NaN	64.576489	0.707084	NaN	0.555667
65.132156	62.340628	NaN	64.750724	2.791528	NaN	0.381432
65.132156	62.947734	NaN	65.323208	2.184422	NaN	-0.191053
65.132156	62.446986	NaN	64.311279	2.685169	NaN	0.820877
65.132156	63.822988	NaN	65.186666	1.309168	NaN	-0.054510
65.132156	63.706086	NaN	65.765389	1.426070	NaN	-0.633233
65.132156	62.902148	NaN	65.685505	2.230008	NaN	-0.553349
65.132156	63.275847	NaN	64.807826	1.856309	NaN	0.324330
65.132156	63.755609	NaN	64.905507	1.376547	NaN	0.226649
65.132156	62.297263	NaN	64.369620	2.834893	NaN	0.762536
65.132156	63.227487	NaN	65.791270	1.904669	NaN	-0.659114
65.132156	63.619717	NaN	65.024331	1.512439	NaN	0.107825
65.132156	63.928595	NaN	65.287860	1.203561	NaN	-0.155704
65.132156	64.054843	NaN	65.315409	1.077313	NaN	-0.183253
65.132156	62.468073	NaN	65.431629	2.664083	NaN	-0.299473
65.132156	62.912455	NaN	64.063586	2.219701	NaN	1.068570
65.132156	63.511749	NaN	65.430943	1.620407	NaN	-0.298787
65.132156	63.859475	NaN	65.653111	1.272681	NaN	-0.520955
65.132156	63.258400	NaN	64.993777	1.873756	NaN	0.138379
65.132156	62.814752	NaN	65.198030	2.317404	NaN	-0.065874
65.132156	63.059470	NaN	64.633231	2.072686	NaN	0.498925
65.132156	62.719527	NaN	65.136614	2.412629	NaN	-0.004458
65.132156	64.254404	NaN	65.106827	0.877752	NaN	0.025329
65.132156	63.581227	NaN	65.075269	1.550929	NaN	0.056887
65.132156	64.384070	NaN	65.527884	0.748086	NaN	-0.395728
65.132156	63.738860	NaN	64.689690	1.393296	NaN	0.442466
65.132156	62.424734	NaN	64.755318	2.707422	NaN	0.376838
65.132156	64.494968	NaN	65.026875	0.637188	NaN	0.105281
65.132156	63.045563	NaN	64.836798	2.086593	NaN	0.295358
65.132156	63.588332	NaN	64.507180	1.543824	NaN	0.624976
65.132156	62.406100	NaN	65.732307	2.726056	NaN	-0.600151
65.132156	62.894270	NaN	64.738875	2.237886	NaN	0.393281
65.132156	62.158590	NaN	64.433722	2.973566	NaN	0.698434
65.132156	62.933987	NaN	63.980915	2.198169	NaN	1.151241
65.132156	63.575057	NaN	64.739278	1.557099	NaN	0.392878
65.132156	61.874464	NaN	63.908893	3.257692	NaN	1.223263
65.132156	63.522940	NaN	65.387292	1.609216	NaN	-0.255136
65.132156	63.798418	NaN	65.466150	1.333738	NaN	-0.333994
65.132156	63.416524	NaN	66.429585	1.715632	NaN	-1.297429
65.132156	63.146028	NaN	64.612450	1.986128	NaN	0.519706
65.132156	64.108532	NaN	65.059097	1.023624	NaN	0.073059
65.132156	63.869465	NaN	65.059691	1.262691	NaN	0.072465
65.132156	62.846263	NaN	65.034126	2.285893	NaN	0.098030
65.132156	62.605023	NaN	64.915184	2.527133	NaN	0.216972
65.132156	63.355590	NaN	65.029564	1.776566	NaN	0.102592
65.132156	64.572960	NaN	66.360868	0.559196	NaN	-1.228712
65.132156	62.143885	NaN	65.369938	2.988271	NaN	-0.237782
65.132156	62.840660	NaN	65.385798	2.291496	NaN	-0.253642
65.132156	62.647160	NaN	65.137541	2.484996	NaN	-0.005385
65.132156	61.959926	NaN	64.660182	3.172230	NaN	0.471974
65.132156	63.829445	NaN	65.118589	1.302711	NaN	0.013567
65.132156	62.897696	NaN	64.982460	2.234460	NaN	0.149696
65.132156	62.821787	NaN	65.696499	2.310369	NaN	-0.564343
65.132156	62.032189	NaN	65.272808	3.099967	NaN	-0.140652
65.132156	62.726025	NaN	64.328728	2.406131	NaN	0.803428
65.132156	63.615099	NaN	64.330583	1.517057	NaN	0.801573
65.132156	62.616662	NaN	66.018698	2.515494	NaN	-0.886542
65.132156	62.303634	NaN	65.237209	2.828522	NaN	-0.105053
65.132156	63.166059	NaN	65.729979	1.966097	NaN	-0.597823
65.132156	64.146459	NaN	64.955303	0.985697	NaN	0.176853
65.132156	63.707562	NaN	64.977666	1.424594	NaN	0.154490
65.132156	62.409801	NaN	65.672530	2.722355	NaN	-0.540374
65.132156	63.469915	NaN	63.848832	1.662241	NaN	1.283324
65.132156	63.210276	NaN	65.498667	1.921880	NaN	-0.366512
65.132156	64.642914	NaN	66.209959	0.489242	NaN	-1.077803
65.132156	63.977562	NaN	64.798140	1.154593	NaN	0.334016
65.132156	62.680190	NaN	64.609365	2.451966	NaN	0.522791
65.132156	63.215703	NaN	64.450766	1.916453	NaN	0.681390
65.132156	63.290315	NaN	64.616099	1.841841	NaN	0.516057
65.132156	62.152253	NaN	64.364477	2.979903	NaN	0.767679
65.132156	63.143889	NaN	65.434771	1.988267	NaN	-0.302615
65.132156	63.168694	NaN	66.452682	1.963462	NaN	-1.320526
65.132156	62.734313	NaN	64.630348	2.397843	NaN	0.501808
65.132156	63.267194	NaN	64.425115	1.864962	NaN	0.707041
65.132156	62.541738	NaN	64.532672	2.590418	NaN	0.599484
65.132156	63.393326	NaN	64.898215	1.738830	NaN	0.233941
65.132156	63.613838	NaN	65.485347	1.518318	NaN	-0.353191
65.132156	63.211498	NaN	64.968460	1.920658	NaN	0.163696
65.132156	62.410060	NaN	64.774585	2.722096	NaN	0.357571
65.132156	63.503761	NaN	65.469854	1.628395	NaN	-0.337698
65.132156	63.930586	NaN	65.819635	1.201570	NaN	-0.687479
65.132156	62.414656	NaN	63.611346	2.717500	NaN	1.520810
65.132156	63.286247	NaN	64.665750	1.845909	NaN	0.466406
65.132156	63.182832	NaN	65.057650	1.949324	NaN	0.074506
65.132156	62.519418	NaN	64.788135	2.612738	NaN	0.344021
65.132156	63.911158	NaN	66.666932	1.220998	NaN	-1.534776
65.132156	63.580364	NaN	64.547175	1.551792	NaN	0.584981
65.132156	63.479969	NaN	65.797401	1.652187	NaN	-0.665245
65.132156	63.501939	NaN	64.989499	1.630217	NaN	0.142657
65.132156	62.331881	NaN	63.638530	2.800275	NaN	1.493626
65.132156	63.035813	NaN	66.595549	2.096343	NaN	-1.463393
65.132156	63.770165	NaN	64.654345	1.361991	NaN	0.477811
65.132156	62.858792	NaN	63.901304	2.273364	NaN	1.230852
65.132156	63.864185	NaN	65.579106	1.267971	NaN	-0.446950
65.132156	63.145165	NaN	64.210779	1.986991	NaN	0.921377
65.132156	62.775192	NaN	64.518835	2.356964	NaN	0.613321
65.132156	63.127588	NaN	66.219024	2.004568	NaN	-1.086868
65.132156	62.305060	NaN	64.308755	2.827096	NaN	0.823401
65.132156	63.322656	NaN	65.656704	1.809500	NaN	-0.524548
65.132156	63.387569	NaN	65.101126	1.744587	NaN	0.031030
65.132156	63.149556	NaN	66.122691	1.982600	NaN	-0.990535
65.132156	64.042009	NaN	64.337263	1.090147	NaN	0.794893
65.132156	62.471440	NaN	65.123141	2.660716	NaN	0.009015
65.132156	64.131750	NaN	65.553097	1.000406	NaN	-0.420941
65.132156	62.137187	NaN	65.616766	2.994969	NaN	-0.484610
65.132156	63.452084	NaN	64.635204	1.680072	NaN	0.496952
65.132156	63.368570	NaN	64.652272	1.763586	NaN	0.479884
65.132156	62.548779	NaN	64.217379	2.583377	NaN	0.914777
65.132156	63.718942	NaN	65.119799	1.413214	NaN	0.012357
65.132156	62.171104	NaN	64.498378	2.961052	NaN	0.633778
65.132156	63.689636	NaN	66.662672	1.442520	NaN	-1.530516
65.132156	63.011413	NaN	64.151734	2.120743	NaN	0.980422
65.132156	63.782079	NaN	65.736037	1.350077	NaN	-0.603881
65.132156	64.543971	NaN	65.980288	0.588185	NaN	-0.848132
65.132156	61.764462	NaN	65.193168	3.367694	NaN	-0.061012
65.132156	62.864853	NaN	65.194980	2.267303	NaN	-0.062824
65.132156	62.654258	NaN	65.261979	2.477898	NaN	-0.129823
65.132156	63.136315	NaN	65.135917	1.995841	NaN	-0.003761
65.132156	62.766172	NaN	65.541211	2.365984	NaN	-0.409055
65.132156	62.854520	NaN	65.797468	2.277636	NaN	-0.665312
65.132156	63.127982	NaN	66.068513	2.004174	NaN	-0.936357
65.132156	63.490174	NaN	65.560077	1.641982	NaN	-0.427921
65.132156	62.028760	NaN	64.700904	3.103396	NaN	0.431252
65.132156	61.880030	NaN	64.212973	3.252126	NaN	0.919183
65.132156	63.169130	NaN	65.602303	1.963026	NaN	-0.470147
65.132156	62.898361	NaN	63.978617	2.233795	NaN	1.153539
65.132156	63.811305	NaN	65.647014	1.320851	NaN	-0.514858
65.132156	63.654155	NaN	65.253593	1.478001	NaN	-0.121437
65.132156	62.797750	NaN	64.851270	2.334406	NaN	0.280886
65.132156	62.497503	NaN	64.980782	2.634653	NaN	0.151374
65.132156	62.674214	NaN	65.734318	2.457942	NaN	-0.602162
65.132156	62.705675	NaN	64.708695	2.426481	NaN	0.423461
65.132156	64.453210	NaN	65.703097	0.678946	NaN	-0.570941
65.132156	63.726745	NaN	65.837580	1.405411	NaN	-0.705424
65.132156	63.024271	NaN	65.847545	2.107885	NaN	-0.715389
65.132156	62.474997	NaN	65.316342	2.657159	NaN	-0.184186
65.132156	61.965721	NaN	64.880572	3.166435	NaN	0.251584
65.132156	63.540548	NaN	65.908682	1.591608	NaN	-0.776526
65.132156	62.653237	NaN	63.359851	2.478919	NaN	1.772305
65.132156	63.268910	NaN	66.327527	1.863246	NaN	-1.195371
65.132156	62.522769	NaN	64.501171	2.609387	NaN	0.630985
65.132156	63.272221	NaN	65.343872	1.859935	NaN	-0.211716
65.132156	63.493214	NaN	66.425920	1.638942	NaN	-1.293764
65.132156	63.373102	NaN	65.641318	1.759054	NaN	-0.509162
65.132156	62.569857	NaN	65.466108	2.562299	NaN	-0.333952
65.132156	62.133799	NaN	65.477925	2.998357	NaN	-0.345769
65.132156	63.169372	NaN	65.056986	1.962784	NaN	0.075170
65.132156	62.315804	NaN	65.520059	2.816352	NaN	-0.387903
65.132156	63.224322	NaN	64.863547	1.907834	NaN	0.268609
65.132156	63.128365	NaN	64.222248	2.003791	NaN	0.909908
65.132156	63.343865	NaN	64.876434	1.788291	NaN	0.255722
65.132156	62.093213	NaN	65.718814	3.038943	NaN	-0.586658
65.132156	63.732600	NaN	63.722626	1.399556	NaN	1.409530
65.132156	62.165112	NaN	65.075677	2.967044	NaN	0.056479
65.132156	62.869710	NaN	65.464157	2.262446	NaN	-0.332001
65.132156	64.312096	NaN	65.527150	0.820060	NaN	-0.394994
65.132156	63.081739	NaN	64.211234	2.050417	NaN	0.920922
65.132156	62.542702	NaN	64.476762	2.589454	NaN	0.655394
65.132156	62.544220	NaN	64.721761	2.587936	NaN	0.410395
65.132156	61.967534	NaN	65.043980	3.164622	NaN	0.088176
65.132156	63.830584	NaN	65.461978	1.301572	NaN	-0.329822
65.132156	63.303450	NaN	65.129031	1.828706	NaN	0.003125
65.132156	63.324671	NaN	65.554932	1.807485	NaN	-0.422776
65.132156	63.115988	NaN	64.695881	2.016168	NaN	0.436275
65.132156	64.156542	NaN	64.778685	0.975614	NaN	0.353471
65.132156	63.654661	NaN	65.254167	1.477495	NaN	-0.122011
65.132156	62.482966	NaN	65.242519	2.649190	NaN	-0.110363
65.132156	63.149283	NaN	65.935771	1.982873	NaN	-0.803615
65.132156	63.504052	NaN	65.888880	1.628104	NaN	-0.756724
65.132156	62.165890	NaN	65.977707	2.966266	NaN	-0.845551
65.132156	62.996030	NaN	65.062341	2.136126	NaN	0.069815
65.132156	62.531926	NaN	65.442184	2.600230	NaN	-0.310028
65.132156	63.508551	NaN	65.184229	1.623604	NaN	-0.052073
65.132156	63.431457	NaN	64.049627	1.700699	NaN	1.082529
65.132156	62.817000	NaN	64.811397	2.315156	NaN	0.320759
65.132156	62.888759	NaN	65.126231	2.243397	NaN	0.005925
65.132156	63.273648	NaN	65.417568	1.858508	NaN	-0.285412
65.132156	63.906761	NaN	65.610558	1.225395	NaN	-0.478402
65.132156	63.351213	NaN	64.893385	1.780943	NaN	0.238771
65.132156	63.313608	NaN	64.474705	1.818548	NaN	0.657451
65.132156	63.465271	NaN	64.963350	1.666885	NaN	0.168806
65.132156	62.135055	NaN	64.685841	2.997101	NaN	0.446315
65.132156	62.428368	NaN	64.631995	2.703788	NaN	0.500161
65.132156	63.535702	NaN	64.578947	1.596454	NaN	0.553209
65.132156	64.266984	NaN	65.246140	0.865172	NaN	-0.113984
65.132156	61.684448	NaN	63.927299	3.447708	NaN	1.204857
65.132156	64.241596	NaN	65.510854	0.890560	NaN	-0.378698
65.132156	62.888008	NaN	65.384344	2.244148	NaN	-0.252188
65.132156	64.273998	NaN	65.207923	0.858158	NaN	-0.075767
65.132156	63.289413	NaN	65.230440	1.842743	NaN	-0.098284
65.132156	63.457401	NaN	65.540211	1.674755	NaN	-0.408055
65.132156	63.922814	NaN	64.876312	1.209342	NaN	0.255844
65.132156	64.408424	NaN	65.373827	0.723732	NaN	-0.241671
65.132156	61.704572	NaN	64.876735	3.427584	NaN	0.255420
65.132156	63.253185	NaN	65.160986	1.878971	NaN	-0.028830
65.132156	61.139492	NaN	64.518792	3.992664	NaN	0.613364
65.132156	63.210326	NaN	65.297370	1.921830	NaN	-0.165214
65.132156	63.994000	NaN	65.423729	1.138156	NaN	-0.291573
65.132156	62.103452	NaN	62.799697	3.028703	NaN	2.332459
65.132156	64.555447	NaN	65.034077	0.576709	NaN	0.098079
65.132156	63.947291	NaN	65.650479	1.184865	NaN	-0.518323
65.132156	62.819103	NaN	64.849382	2.313053	NaN	0.282774
65.132156	63.714262	NaN	65.663947	1.417894	NaN	-0.531791
65.132156	63.200234	NaN	64.727340	1.931921	NaN	0.404816
65.132156	63.700734	NaN	64.518381	1.431421	NaN	0.613775
65.132156	64.344597	NaN	65.843611	0.787559	NaN	-0.711455
65.132156	63.681105	NaN	66.457009	1.451051	NaN	-1.324853
65.132156	62.994112	NaN	65.523837	2.138044	NaN	-0.391681
65.132156	63.439020	NaN	65.315050	1.693136	NaN	-0.182894
65.132156	62.976830	NaN	64.191162	2.155326	NaN	0.940994
65.132156	63.351912	NaN	64.935627	1.780244	NaN	0.196529
65.132156	63.207107	NaN	65.946891	1.925049	NaN	-0.814735
65.132156	61.970284	NaN	64.113248	3.161872	NaN	1.018908
65.132156	62.732896	NaN	64.333132	2.399260	NaN	0.799024
65.132156	63.535922	NaN	64.147106	1.596234	NaN	0.985050
65.132156	62.670556	NaN	64.627641	2.461600	NaN	0.504515
65.132156	62.561846	NaN	65.922512	2.570310	NaN	-0.790356
65.132156	64.344315	NaN	65.271297	0.787841	NaN	-0.139141
65.132156	62.856196	NaN	65.347371	2.275960	NaN	-0.215215
65.132156	63.966705	NaN	66.139770	1.165451	NaN	-1.007614
65.132156	62.084655	NaN	63.838687	3.047501	NaN	1.293469
65.132156	62.603733	NaN	64.591314	2.528423	NaN	0.540842
65.132156	63.468175	NaN	64.308696	1.663981	NaN	0.823460
65.132156	62.330390	NaN	64.412332	2.801766	NaN	0.719824
65.132156	63.251635	NaN	65.474636	1.880521	NaN	-0.342480
65.132156	63.960312	NaN	65.452015	1.171844	NaN	-0.319859
65.132156	63.126276	NaN	64.959428	2.005880	NaN	0.172728
65.132156	64.420749	NaN	65.266193	0.711407	NaN	-0.134037
65.132156	63.233931	NaN	65.206273	1.898225	NaN	-0.074117
65.132156	63.286555	NaN	64.857385	1.845601	NaN	0.274771
65.132156	62.121322	NaN	64.981854	3.010834	NaN	0.150302
65.132156	62.749930	NaN	65.330972	2.382226	NaN	-0.198816
65.132156	63.612095	NaN	64.975166	1.520061	NaN	0.156990
65.132156	63.675188	NaN	65.063799	1.456968	NaN	0.068357
65.132156	63.225685	NaN	64.385147	1.906471	NaN	0.747009
65.132156	63.243147	NaN	64.875860	1.889009	NaN	0.256296
65.132156	62.899359	NaN	64.140018	2.232797	NaN	0.992138
65.132156	63.494147	NaN	65.167908	1.638009	NaN	-0.035752
65.132156	63.948981	NaN	64.978277	1.183175	NaN	0.153879
65.132156	62.604903	NaN	65.052014	2.527253	NaN	0.080142
65.132156	62.866016	NaN	64.085812	2.266140	NaN	1.046344
65.132156	63.615782	NaN	66.155417	1.516374	NaN	-1.023261
65.132156	64.013174	NaN	66.332466	1.118982	NaN	-1.200310
65.132156	64.078228	NaN	65.583681	1.053928	NaN	-0.451525
65.132156	61.804941	NaN	64.581082	3.327215	NaN	0.551074
65.132156	64.304390	NaN	66.113844	0.827766	NaN	-0.981688
65.132156	63.347272	NaN	65.646252	1.784884	NaN	-0.514096
65.132156	63.370333	NaN	65.721614	1.761823	NaN	-0.589458
65.132156	62.702957	NaN	64.150129	2.429199	NaN	0.982027
65.132156	63.271780	NaN	64.514060	1.860376	NaN	0.618096
65.132156	64.387306	NaN	66.876420	0.744850	NaN	-1.744264
65.132156	63.136812	NaN	65.072290	1.995344	NaN	0.059866
65.132156	62.917174	NaN	65.411528	2.214982	NaN	-0.279372
65.132156	63.081957	NaN	65.037238	2.050199	NaN	0.094918
65.132156	64.146500	NaN	66.173714	0.985656	NaN	-1.041558
65.132156	63.689497	NaN	66.060724	1.442659	NaN	-0.928568
65.132156	62.833823	NaN	65.371342	2.298333	NaN	-0.239186
65.132156	62.302117	NaN	64.965344	2.830039	NaN	0.166812
65.132156	63.331170	NaN	65.046021	1.800986	NaN	0.086135
65.132156	63.715269	NaN	64.876177	1.416887	NaN	0.255979
65.132156	63.344684	NaN	65.026540	1.787472	NaN	0.105616
65.132156	63.023047	NaN	62.915846	2.109109	NaN	2.216310
65.132156	64.459570	NaN	64.597318	0.672586	NaN	0.534838
65.132156	62.648004	NaN	64.914805	2.484152	NaN	0.217351
65.132156	62.815015	NaN	65.158542	2.317141	NaN	-0.026386
65.132156	63.315879	NaN	66.088511	1.816277	NaN	-0.956355
65.132156	63.846250	NaN	65.206014	1.285906	NaN	-0.073858
65.132156	63.082866	NaN	64.080329	2.049290	NaN	1.051827
65.132156	63.149965	NaN	64.988493	1.982191	NaN	0.143663
65.132156	63.418677	NaN	65.530867	1.713479	NaN	-0.398711
65.132156	63.984274	NaN	65.440487	1.147882	NaN	-0.308331
65.132156	62.976477	NaN	65.211525	2.155679	NaN	-0.079369
65.132156	62.675969	NaN	64.691451	2.456187	NaN	0.440705
65.132156	62.439095	NaN	65.631215	2.693061	NaN	-0.499059
65.132156	63.198462	NaN	66.019627	1.933694	NaN	-0.887471
65.132156	64.136203	NaN	64.851580	0.995953	NaN	0.280576
65.132156	62.339268	NaN	64.367110	2.792888	NaN	0.765046
65.132156	63.206382	NaN	64.896622	1.925774	NaN	0.235534
65.132156	63.498561	NaN	64.166158	1.633595	NaN	0.965998
65.132156	62.377515	NaN	65.981998	2.754641	NaN	-0.849842
65.132156	62.979409	NaN	64.839793	2.152747	NaN	0.292363
65.132156	63.943357	NaN	64.331273	1.188799	NaN	0.800883
65.132156	62.912593	NaN	64.942773	2.219563	NaN	0.189383
65.132156	63.143198	NaN	66.689325	1.988958	NaN	-1.557169
65.132156	62.835739	NaN	64.557801	2.296417	NaN	0.574355
65.132156	63.282592	NaN	65.933451	1.849564	NaN	-0.801295
65.132156	63.012833	NaN	64.150816	2.119323	NaN	0.981340
65.132156	63.015810	NaN	64.464528	2.116346	NaN	0.667628
65.132156	63.036788	NaN	65.511498	2.095368	NaN	-0.379342
65.132156	62.990331	NaN	64.297470	2.141825	NaN	0.834686
65.132156	61.849103	NaN	64.238172	3.283053	NaN	0.893984
65.132156	62.933603	NaN	66.430307	2.198553	NaN	-1.298151
65.132156	63.265480	NaN	65.214670	1.866676	NaN	-0.082514
65.132156	63.693257	NaN	65.403664	1.438899	NaN	-0.271508
65.132156	62.501136	NaN	64.447481	2.631020	NaN	0.684675
65.132156	63.771146	NaN	65.448392	1.361010	NaN	-0.316236
65.132156	63.091629	NaN	64.954881	2.040527	NaN	0.177275
65.132156	63.224573	NaN	64.705131	1.907583	NaN	0.427025
65.132156	63.176905	NaN	63.946584	1.955251	NaN	1.185572
65.132156	64.490069	NaN	65.738982	0.642087	NaN	-0.606826
65.132156	62.107351	NaN	64.567964	3.024805	NaN	0.564192
65.132156	63.609930	NaN	65.046743	1.522226	NaN	0.085413
65.132156	64.076280	NaN	65.453148	1.055876	NaN	-0.320992
65.132156	63.367550	NaN	64.922608	1.764606	NaN	0.209548
65.132156	62.311355	NaN	65.153437	2.820801	NaN	-0.021281
65.132156	63.209895	NaN	64.959225	1.922261	NaN	0.172931
65.132156	63.582999	NaN	66.071135	1.549157	NaN	-0.938979
65.132156	64.033082	NaN	64.229019	1.099074	NaN	0.903137
65.132156	63.116648	NaN	65.428953	2.015508	NaN	-0.296797
65.132156	63.123208	NaN	65.864506	2.008948	NaN	-0.732350
65.132156	62.750269	NaN	63.743998	2.381887	NaN	1.388158
65.132156	63.810438	NaN	65.085284	1.321718	NaN	0.046872
65.132156	62.854982	NaN	65.080729	2.277174	NaN	0.051427
65.132156	62.732871	NaN	64.303002	2.399285	NaN	0.829154
65.132156	63.791488	NaN	64.006870	1.340668	NaN	1.125286
65.132156	63.623045	NaN	64.836038	1.509111	NaN	0.296118
65.132156	62.421337	NaN	65.074335	2.710819	NaN	0.057821
65.132156	61.890387	NaN	65.288278	3.241769	NaN	-0.156122
65.132156	63.820241	NaN	65.359983	1.311915	NaN	-0.227827
65.132156	63.352253	NaN	64.693798	1.779903	NaN	0.438358
65.132156	63.786338	NaN	64.957887	1.345818	NaN	0.174269
65.132156	63.732895	NaN	65.189476	1.399261	NaN	-0.057320
65.132156	62.761786	NaN	65.189172	2.370370	NaN	-0.057016
65.132156	63.719686	NaN	64.940095	1.412470	NaN	0.192061
65.132156	62.863130	NaN	64.691320	2.269026	NaN	0.440836
65.132156	62.796734	NaN	64.810662	2.335422	NaN	0.321494
65.132156	62.978484	NaN	65.103928	2.153672	NaN	0.028228
65.132156	62.983162	NaN	65.659151	2.148994	NaN	-0.526995
65.132156	63.739823	NaN	65.057875	1.392333	NaN	0.074281
65.132156	63.017371	NaN	64.698949	2.114785	NaN	0.433207
65.132156	63.172743	NaN	64.836020	1.959413	NaN	0.296136
65.132156	63.664236	NaN	64.987471	1.467920	NaN	0.144685
65.132156	63.350965	NaN	65.056385	1.781191	NaN	0.075771
65.132156	61.938992	NaN	65.634670	3.193164	NaN	-0.502514
65.132156	63.037664	NaN	64.243766	2.094492	NaN	0.888390
65.132156	63.189211	NaN	64.402481	1.942945	NaN	0.729675
65.132156	63.527315	NaN	65.502092	1.604841	NaN	-0.369936
65.132156	63.039957	NaN	64.565484	2.092199	NaN	0.566672
65.132156	63.254100	NaN	64.776025	1.878056	NaN	0.356131
65.132156	62.600603	NaN	65.402365	2.531553	NaN	-0.270209
65.132156	61.764452	NaN	63.849652	3.367704	NaN	1.282504
65.132156	63.651488	NaN	65.168441	1.480668	NaN	-0.036285
65.132156	63.814076	NaN	65.174077	1.318080	NaN	-0.041921
65.132156	62.806035	NaN	64.906679	2.326121	NaN	0.225477
65.132156	62.384708	NaN	65.035331	2.747448	NaN	0.096825
65.132156	63.335357	NaN	66.261028	1.796799	NaN	-1.128872
65.132156	61.291122	NaN	64.869253	3.841034	NaN	0.262903
65.132156	63.049489	NaN	64.253949	2.082667	NaN	0.878207
65.132156	63.403202	NaN	65.078096	1.728954	NaN	0.054060
65.132156	63.271985	NaN	65.792162	1.860171	NaN	-0.660006
65.132156	62.949377	NaN	65.010478	2.182779	NaN	0.121678
65.132156	63.325651	NaN	65.009658	1.806505	NaN	0.122498
65.132156	63.920919	NaN	64.482429	1.211237	NaN	0.649727
65.132156	63.972239	NaN	64.869541	1.159917	NaN	0.262615
65.132156	63.302015	NaN	65.685898	1.830141	NaN	-0.553742
65.132156	63.876581	NaN	65.885813	1.255575	NaN	-0.753657
65.132156	62.472367	NaN	64.737289	2.659789	NaN	0.394867
65.132156	62.161402	NaN	66.321013	2.970754	NaN	-1.188857
65.132156	63.293816	NaN	65.004570	1.838340	NaN	0.127586
65.132156	65.394806	NaN	65.583997	-0.262650	NaN	-0.451841
65.132156	63.486168	NaN	64.518328	1.645988	NaN	0.613828
65.132156	63.094816	NaN	65.052008	2.037340	NaN	0.080148
65.132156	63.002813	NaN	64.157737	2.129343	NaN	0.974419
65.132156	63.368977	NaN	65.456336	1.763179	NaN	-0.324180
65.132156	65.357834	NaN	65.505324	-0.225678	NaN	-0.373168
65.132156	63.054400	NaN	65.875157	2.077756	NaN	-0.743001
65.132156	63.251914	NaN	65.022516	1.880242	NaN	0.109640
65.132156	63.747755	NaN	65.461035	1.384401	NaN	-0.328879
65.132156	63.204234	NaN	64.996108	1.927922	NaN	0.136048
65.132156	63.761437	NaN	65.674878	1.370719	NaN	-0.542722
65.132156	62.240853	NaN	65.387400	2.891303	NaN	-0.255244
65.132156	63.854958	NaN	64.509477	1.277198	NaN	0.622679
65.132156	63.696770	NaN	65.409303	1.435386	NaN	-0.277147
65.132156	62.805269	NaN	66.074545	2.326887	NaN	-0.942389
65.132156	63.824135	NaN	64.851824	1.308021	NaN	0.280332
65.132156	63.612828	NaN	64.129674	1.519328	NaN	1.002482
65.132156	62.468264	NaN	64.577221	2.663892	NaN	0.554935
65.132156	62.824848	NaN	65.147497	2.307308	NaN	-0.015341
65.132156	63.065303	NaN	64.861153	2.066853	NaN	0.271003
65.132156	63.176726	NaN	65.376684	1.955430	NaN	-0.244528
65.132156	63.597271	NaN	65.853415	1.534885	NaN	-0.721259
65.132156	63.540945	NaN	65.602401	1.591211	NaN	-0.470245
65.132156	63.745289	NaN	67.047362	1.386867	NaN	-1.915206
65.132156	62.782598	NaN	64.280024	2.349558	NaN	0.852132
65.132156	64.042167	NaN	65.938721	1.089989	NaN	-0.806565
65.132156	62.370306	NaN	64.589293	2.761850	NaN	0.542863
65.132156	63.834071	NaN	65.764708	1.298085	NaN	-0.632552
65.132156	63.099340	NaN	65.585693	2.032816	NaN	-0.453537
65.132156	63.606316	NaN	65.467407	1.525840	NaN	-0.335251
65.132156	62.974587	NaN	64.475279	2.157569	NaN	0.656877
65.132156	63.715400	NaN	64.798944	1.416755	NaN	0.333212
65.132156	63.492191	NaN	66.109139	1.639965	NaN	-0.976983
65.132156	62.562903	NaN	64.957267	2.569253	NaN	0.174889
65.132156	63.093594	NaN	64.424249	2.038562	NaN	0.707907
65.132156	63.634336	NaN	64.941046	1.497820	NaN	0.191110
65.132156	62.887446	NaN	64.680889	2.244710	NaN	0.451267
65.132156	61.849492	NaN	63.431045	3.282664	NaN	1.701111
65.132156	62.240275	NaN	63.696349	2.891881	NaN	1.435807
65.132156	62.875042	NaN	63.661218	2.257114	NaN	1.470938
65.132156	63.082098	NaN	65.310928	2.050058	NaN	-0.178772
65.132156	63.715287	NaN	64.968137	1.416869	NaN	0.164019
65.132156	63.409428	NaN	66.299168	1.722728	NaN	-1.167012
65.132156	64.092145	NaN	64.218863	1.040011	NaN	0.913293
65.132156	63.723918	NaN	65.127826	1.408238	NaN	0.004330
65.132156	63.065556	NaN	65.569158	2.066600	NaN	-0.437002
65.132156	63.470592	NaN	64.313903	1.661564	NaN	0.818253
65.132156	62.714908	NaN	64.697367	2.417248	NaN	0.434789
65.132156	63.967004	NaN	65.060279	1.165152	NaN	0.071877
65.132156	63.129138	NaN	64.199147	2.003018	NaN	0.933009
65.132156	62.676681	NaN	64.626642	2.455475	NaN	0.505514
65.132156	63.197876	NaN	64.747103	1.934280	NaN	0.385053
65.132156	63.911180	NaN	66.188420	1.220976	NaN	-1.056264
65.132156	62.901149	NaN	65.580336	2.231007	NaN	-0.448180
65.132156	63.224768	NaN	65.397283	1.907388	NaN	-0.265127
65.132156	62.942362	NaN	64.930489	2.189794	NaN	0.201667
65.132156	64.437832	NaN	65.425085	0.694324	NaN	-0.292929
65.132156	63.749031	NaN	65.213664	1.383125	NaN	-0.081508
65.132156	62.132498	NaN	65.115788	2.999658	NaN	0.016368
65.132156	64.369356	NaN	65.974238	0.762800	NaN	-0.842082
65.132156	64.285062	NaN	65.163991	0.847094	NaN	-0.031836
65.132156	62.523781	NaN	65.237070	2.608375	NaN	-0.104914
65.132156	63.718754	NaN	64.928162	1.413402	NaN	0.203994
65.132156	62.321670	NaN	63.936488	2.810486	NaN	1.195668
65.132156	63.102148	NaN	65.092627	2.030008	NaN	0.039529
65.132156	62.513390	NaN	65.224313	2.618766	NaN	-0.092157
65.132156	63.168783	NaN	64.633526	1.963373	NaN	0.498630
65.132156	63.065067	NaN	64.005317	2.067089	NaN	1.126839
65.132156	63.480219	NaN	65.394705	1.651937	NaN	-0.262549
65.132156	62.578057	NaN	65.832207	2.554099	NaN	-0.700051
65.132156	62.672635	NaN	65.155671	2.459521	NaN	-0.023515
65.132156	63.597009	NaN	64.385845	1.535147	NaN	0.746311
65.132156	61.926596	NaN	65.215792	3.205560	NaN	-0.083636
65.132156	63.623502	NaN	64.875669	1.508654	NaN	0.256487
65.132156	62.762885	NaN	64.258097	2.369271	NaN	0.874059
65.132156	64.351344	NaN	65.190515	0.780812	NaN	-0.058359
65.132156	63.621301	NaN	65.759873	1.510855	NaN	-0.627717
65.132156	64.329339	NaN	66.185604	0.802817	NaN	-1.053449
65.132156	62.635119	NaN	65.089463	2.497037	NaN	0.042693
65.132156	64.060856	NaN	66.061228	1.071300	NaN	-0.929072
65.132156	64.488354	NaN	66.178190	0.643802	NaN	-1.046034
65.132156	62.988003	NaN	64.729502	2.144153	NaN	0.402654
65.132156	63.445726	NaN	64.756270	1.686430	NaN	0.375886
65.132156	63.420535	NaN	64.421910	1.711621	NaN	0.710246
65.132156	63.539251	NaN	64.162732	1.592904	NaN	0.969424
65.132156	63.234328	NaN	65.638513	1.897828	NaN	-0.506357
65.132156	63.217482	NaN	65.156504	1.914674	NaN	-0.024348
65.132156	63.273488	NaN	66.290439	1.858668	NaN	-1.158283
65.132156	63.831717	NaN	66.347441	1.300439	NaN	-1.215285
65.132156	63.775501	NaN	65.501729	1.356655	NaN	-0.369573
65.132156	62.545797	NaN	65.253349	2.586359	NaN	-0.121193
65.132156	63.750255	NaN	65.294881	1.381901	NaN	-0.162725
65.132156	64.008729	NaN	64.562530	1.123427	NaN	0.569626
65.132156	61.603177	NaN	64.565385	3.528979	NaN	0.566771
65.132156	62.446907	NaN	65.256401	2.685249	NaN	-0.124245
65.132156	63.760704	NaN	65.497953	1.371452	NaN	-0.365797
65.132156	62.242959	NaN	64.679989	2.889197	NaN	0.452167
65.132156	62.664345	NaN	64.937499	2.467811	NaN	0.194657
65.132156	63.597960	NaN	65.112314	1.534196	NaN	0.019842
65.132156	63.592832	NaN	64.651801	1.539324	NaN	0.480355
65.132156	63.812790	NaN	65.200606	1.319366	NaN	-0.068450
65.132156	61.963409	NaN	65.100490	3.168747	NaN	0.031666
65.132156	63.055323	NaN	66.267155	2.076833	NaN	-1.134999
65.132156	64.151845	NaN	64.180859	0.980311	NaN	0.951297
65.132156	61.657098	NaN	63.921752	3.475058	NaN	1.210404
65.132156	63.227556	NaN	64.933020	1.904600	NaN	0.199136
65.132156	63.497943	NaN	65.827450	1.634213	NaN	-0.695294
65.132156	62.941641	NaN	65.576346	2.190515	NaN	-0.444190
65.132156	62.722555	NaN	65.167027	2.409601	NaN	-0.034871
65.132156	62.915923	NaN	66.123221	2.216233	NaN	-0.991065
65.132156	63.231846	NaN	65.058396	1.900310	NaN	0.073760
65.132156	63.896662	NaN	64.682286	1.235494	NaN	0.449870
65.132156	63.827754	NaN	65.610866	1.304402	NaN	-0.478710
65.132156	64.454598	NaN	66.041589	0.677558	NaN	-0.909433
65.132156	63.464997	NaN	65.469519	1.667159	NaN	-0.337363
65.132156	62.516771	NaN	65.613012	2.615385	NaN	-0.480856
65.132156	63.417656	NaN	65.384445	1.714500	NaN	-0.252289
65.132156	63.281838	NaN	65.628527	1.850318	NaN	-0.496371
65.132156	63.585863	NaN	64.404499	1.546293	NaN	0.727657
65.132156	63.309825	NaN	65.622753	1.822331	NaN	-0.490597
65.132156	63.105472	NaN	65.075256	2.026684	NaN	0.056900
65.132156	64.052025	NaN	66.502647	1.080131	NaN	-1.370491
65.132156	62.675420	NaN	65.439383	2.456736	NaN	-0.307227
65.132156	62.708982	NaN	64.490221	2.423174	NaN	0.641935
65.132156	63.073328	NaN	65.527216	2.058828	NaN	-0.395060
65.132156	62.842462	NaN	64.963191	2.289694	NaN	0.168965
65.132156	64.246105	NaN	65.824705	0.886051	NaN	-0.692549
65.132156	62.761036	NaN	64.318128	2.371120	NaN	0.814028
65.132156	64.242622	NaN	66.450139	0.889534	NaN	-1.317983
65.132156	64.375231	NaN	64.825832	0.756925	NaN	0.306324
65.132156	64.422912	NaN	65.608655	0.709244	NaN	-0.476499
65.132156	62.883289	NaN	65.500655	2.248867	NaN	-0.368499
65.132156	62.847395	NaN	64.608522	2.284761	NaN	0.523634
65.132156	63.475392	NaN	65.907868	1.656764	NaN	-0.775712
65.132156	63.680116	NaN	64.042455	1.452040	NaN	1.089701
65.132156	64.213761	NaN	65.139309	0.918395	NaN	-0.007153
65.132156	63.635885	NaN	65.217520	1.496271	NaN	-0.085364
65.132156	63.102185	NaN	65.866205	2.029971	NaN	-0.734049
65.132156	64.250385	NaN	66.520314	0.881770	NaN	-1.388158
65.132156	62.965129	NaN	64.750113	2.167027	NaN	0.382043
65.132156	62.851424	NaN	63.939502	2.280732	NaN	1.192654
65.132156	62.169555	NaN	64.217991	2.962601	NaN	0.914165
65.132156	63.589394	NaN	65.551265	1.542762	NaN	-0.419109
65.132156	62.758502	NaN	65.287374	2.373654	NaN	-0.155218
65.132156	63.456973	NaN	65.055677	1.675183	NaN	0.076479
65.132156	62.278214	NaN	64.428942	2.853942	NaN	0.703214
65.132156	63.201578	NaN	65.674441	1.930578	NaN	-0.542285
65.132156	62.211639	NaN	64.138026	2.920517	NaN	0.994130
65.132156	63.197446	NaN	65.019548	1.934710	NaN	0.112608
65.132156	63.218381	NaN	64.998482	1.913775	NaN	0.133674
65.132156	62.225101	NaN	64.790886	2.907055	NaN	0.341270
65.132156	63.474620	NaN	66.137692	1.657536	NaN	-1.005536
65.132156	63.807323	NaN	65.473151	1.324833	NaN	-0.340995
65.132156	63.273597	NaN	65.612126	1.858559	NaN	-0.479970
65.132156	63.259788	NaN	64.138645	1.872368	NaN	0.993511
65.132156	63.938948	NaN	65.505482	1.193208	NaN	-0.373326
65.132156	63.943460	NaN	65.371536	1.188696	NaN	-0.239380
65.132156	63.739290	NaN	65.786799	1.392866	NaN	-0.654643
65.132156	62.121604	NaN	64.721793	3.010552	NaN	0.410363
65.132156	62.309925	NaN	63.863515	2.822231	NaN	1.268641
65.132156	63.806822	NaN	65.229182	1.325334	NaN	-0.097026
65.132156	63.888491	NaN	65.399952	1.243665	NaN	-0.267796
65.132156	62.747510	NaN	65.815676	2.384646	NaN	-0.683520
65.132156	62.223799	NaN	63.958859	2.908357	NaN	1.173297
65.132156	63.617669	NaN	65.010176	1.514487	NaN	0.121980
65.132156	63.147710	NaN	65.504251	1.984446	NaN	-0.372095
65.132156	63.630586	NaN	64.524706	1.501570	NaN	0.607450
65.132156	63.235392	NaN	65.433887	1.896764	NaN	-0.301731
65.132156	62.939779	NaN	66.053267	2.192377	NaN	-0.921111
65.132156	62.501997	NaN	65.673526	2.630159	NaN	-0.541370
65.132156	62.183016	NaN	63.642467	2.949140	NaN	1.489689
65.132156	64.727237	NaN	65.744053	0.404919	NaN	-0.611897
65.132156	63.324231	NaN	64.950667	1.807925	NaN	0.181488
65.132156	63.465029	NaN	64.672840	1.667127	NaN	0.459315
65.132156	64.361410	NaN	64.778529	0.770746	NaN	0.353627
65.132156	63.479612	NaN	65.925005	1.652544	NaN	-0.792849
65.132156	63.675409	NaN	65.252782	1.456747	NaN	-0.120626
65.132156	64.080642	NaN	65.744361	1.051514	NaN	-0.612205
65.132156	63.744734	NaN	64.484949	1.387422	NaN	0.647207
65.132156	63.135837	NaN	65.454968	1.996319	NaN	-0.322812
65.132156	63.533703	NaN	64.848279	1.598453	NaN	0.283877
65.132156	62.354905	NaN	64.643383	2.777251	NaN	0.488773
65.132156	62.757096	NaN	65.151704	2.375060	NaN	-0.019548
65.132156	63.572868	NaN	64.345321	1.559288	NaN	0.786835
65.132156	63.732002	NaN	66.197680	1.400154	NaN	-1.065524
65.132156	63.530932	NaN	64.943253	1.601224	NaN	0.188903
65.132156	62.568981	NaN	65.439359	2.563175	NaN	-0.307203
65.132156	62.685136	NaN	64.236031	2.447020	NaN	0.896125
65.132156	62.846811	NaN	64.828443	2.285345	NaN	0.303713
65.132156	63.840600	NaN	65.361923	1.291556	NaN	-0.229767
65.132156	63.309896	NaN	65.617464	1.822260	NaN	-0.485308
65.132156	63.171842	NaN	65.646222	1.960314	NaN	-0.514066
65.132156	63.421803	NaN	65.976134	1.710353	NaN	-0.843978
65.132156	62.561201	NaN	64.163627	2.570955	NaN	0.968529
65.132156	63.502832	NaN	65.099338	1.629324	NaN	0.032818
65.132156	63.397464	NaN	64.632079	1.734692	NaN	0.500077
65.132156	63.097442	NaN	65.093108	2.034714	NaN	0.039048
65.132156	61.272664	NaN	64.959551	3.859492	NaN	0.172605
65.132156	63.220540	NaN	65.777308	1.911616	NaN	-0.645152
65.132156	62.320123	NaN	64.989388	2.812033	NaN	0.142768
65.132156	64.141488	NaN	65.084776	0.990668	NaN	0.047380
65.132156	62.001963	NaN	65.222743	3.130193	NaN	-0.090587
65.132156	63.328613	NaN	65.259925	1.803543	NaN	-0.127769
65.132156	64.361166	NaN	66.121172	0.770990	NaN	-0.989016
65.132156	63.598070	NaN	65.684255	1.534086	NaN	-0.552099
65.132156	62.468189	NaN	65.008158	2.663967	NaN	0.123998
65.132156	64.083428	NaN	64.483095	1.048728	NaN	0.649061
65.132156	63.682963	NaN	65.753525	1.449193	NaN	-0.621369
65.132156	62.743140	NaN	63.693954	2.389016	NaN	1.438202
65.132156	63.776104	NaN	64.661582	1.356052	NaN	0.470574
65.132156	62.242377	NaN	64.490974	2.889779	NaN	0.641182
65.132156	63.212912	NaN	64.669396	1.919244	NaN	0.462760
