# Supplementary material for: Combined Influences of Model Choice, Data Quality, and Data Quantity When Estimating Population Trends
Source: PLoS One. 2015 Jul 15;10(7):e0132255. doi: 10.1371/journal.pone.0132255 (PMC4503393; doi:10.1371/journal.pone.0132255)
Supplement: S1 Dataset — Files are organized by model type and by the input lambda value. (ZIP) [file pone.0132255.s002.zip › Hypothetical LH/sims_lambda_0_9/simulationOutput_0.9_0_0_0.1_40.xls]

Percent_Decline_True	Median_Percent_Decline_Matrix	Median_Percent_Decline_Matrix_stable	Median_Percent_Decline_Scalar	Difference_True_Matrix	Difference_True_Matrix_Stable	Difference_True_Scalar
65.132156	63.961829	NaN	65.548299	1.170327	NaN	-0.416143
65.132156	63.230370	NaN	64.901818	1.901786	NaN	0.230338
65.132156	63.234790	NaN	65.368525	1.897366	NaN	-0.236369
65.132156	63.278724	NaN	65.329186	1.853432	NaN	-0.197030
65.132156	62.362215	NaN	64.503409	2.769941	NaN	0.628747
65.132156	63.322146	NaN	64.936649	1.810010	NaN	0.195507
65.132156	61.926456	NaN	65.554656	3.205700	NaN	-0.422500
65.132156	61.899991	NaN	65.439919	3.232165	NaN	-0.307763
65.132156	62.585360	NaN	63.510589	2.546796	NaN	1.621567
65.132156	64.096584	NaN	65.503967	1.035572	NaN	-0.371811
65.132156	62.150906	NaN	63.863390	2.981250	NaN	1.268766
65.132156	63.954003	NaN	65.844806	1.178153	NaN	-0.712650
65.132156	62.980096	NaN	65.071915	2.152060	NaN	0.060241
65.132156	63.523241	NaN	65.433719	1.608915	NaN	-0.301563
65.132156	62.578767	NaN	63.604235	2.553389	NaN	1.527921
65.132156	62.311419	NaN	64.836416	2.820737	NaN	0.295740
65.132156	62.338361	NaN	65.263965	2.793795	NaN	-0.131809
65.132156	63.244766	NaN	65.659752	1.887390	NaN	-0.527596
65.132156	62.978501	NaN	66.363075	2.153655	NaN	-1.230919
65.132156	64.881232	NaN	65.354619	0.250924	NaN	-0.222463
65.132156	63.400731	NaN	65.118269	1.731425	NaN	0.013887
65.132156	63.304510	NaN	66.215779	1.827646	NaN	-1.083623
65.132156	64.457454	NaN	65.179387	0.674702	NaN	-0.047231
65.132156	62.805995	NaN	65.010123	2.326161	NaN	0.122033
65.132156	63.319292	NaN	64.937389	1.812864	NaN	0.194767
65.132156	63.001709	NaN	64.470215	2.130447	NaN	0.661941
65.132156	63.433928	NaN	63.427722	1.698228	NaN	1.704434
65.132156	63.042260	NaN	65.185518	2.089896	NaN	-0.053362
65.132156	63.158718	NaN	65.145207	1.973438	NaN	-0.013051
65.132156	62.698330	NaN	65.940626	2.433826	NaN	-0.808470
65.132156	62.166234	NaN	64.084426	2.965922	NaN	1.047730
65.132156	63.496349	NaN	64.148646	1.635807	NaN	0.983510
65.132156	64.333951	NaN	65.114846	0.798205	NaN	0.017310
65.132156	62.150149	NaN	64.096011	2.982007	NaN	1.036145
65.132156	62.024381	NaN	65.256924	3.107775	NaN	-0.124768
65.132156	62.525553	NaN	65.459236	2.606603	NaN	-0.327080
65.132156	63.588986	NaN	65.505500	1.543170	NaN	-0.373344
65.132156	63.778177	NaN	65.294129	1.353979	NaN	-0.161973
65.132156	63.586729	NaN	64.550396	1.545427	NaN	0.581760
65.132156	63.511382	NaN	65.179903	1.620774	NaN	-0.047747
65.132156	63.072152	NaN	65.075086	2.060004	NaN	0.057070
65.132156	63.283898	NaN	65.356666	1.848258	NaN	-0.224510
65.132156	62.430407	NaN	63.979493	2.701748	NaN	1.152663
65.132156	63.153431	NaN	66.442785	1.978725	NaN	-1.310629
65.132156	63.357083	NaN	63.626915	1.775073	NaN	1.505241
65.132156	63.712809	NaN	63.986019	1.419347	NaN	1.146137
65.132156	63.371726	NaN	64.379500	1.760430	NaN	0.752656
65.132156	63.469529	NaN	65.575772	1.662627	NaN	-0.443616
65.132156	62.941809	NaN	64.922237	2.190347	NaN	0.209919
65.132156	62.704722	NaN	65.509225	2.427434	NaN	-0.377069
65.132156	63.704738	NaN	65.206692	1.427418	NaN	-0.074536
65.132156	62.474816	NaN	64.952979	2.657340	NaN	0.179177
65.132156	64.229584	NaN	65.887327	0.902572	NaN	-0.755171
65.132156	64.263631	NaN	65.845551	0.868525	NaN	-0.713395
65.132156	63.431984	NaN	65.866200	1.700172	NaN	-0.734044
65.132156	62.241693	NaN	65.726637	2.890463	NaN	-0.594482
65.132156	63.776560	NaN	65.645790	1.355596	NaN	-0.513634
65.132156	59.386134	NaN	63.139532	5.746022	NaN	1.992624
65.132156	61.946926	NaN	65.858652	3.185230	NaN	-0.726496
65.132156	64.694384	NaN	65.706531	0.437772	NaN	-0.574375
65.132156	62.929784	NaN	65.632109	2.202372	NaN	-0.499953
65.132156	63.044365	NaN	64.560196	2.087791	NaN	0.571960
65.132156	64.212444	NaN	64.118365	0.919712	NaN	1.013791
65.132156	63.503625	NaN	65.282361	1.628531	NaN	-0.150205
65.132156	63.185502	NaN	64.951228	1.946654	NaN	0.180928
65.132156	63.921087	NaN	66.071214	1.211069	NaN	-0.939058
65.132156	63.741089	NaN	65.354161	1.391067	NaN	-0.222005
65.132156	62.721700	NaN	64.888585	2.410456	NaN	0.243571
65.132156	62.882966	NaN	65.573937	2.249190	NaN	-0.441781
65.132156	63.651102	NaN	65.812893	1.481054	NaN	-0.680737
65.132156	63.369372	NaN	65.833271	1.762784	NaN	-0.701115
65.132156	63.763363	NaN	65.479067	1.368793	NaN	-0.346911
65.132156	62.934323	NaN	65.389030	2.197833	NaN	-0.256874
65.132156	62.642020	NaN	64.409595	2.490136	NaN	0.722561
65.132156	64.334884	NaN	65.822200	0.797272	NaN	-0.690044
65.132156	62.282740	NaN	64.945025	2.849416	NaN	0.187131
65.132156	63.500392	NaN	64.273108	1.631764	NaN	0.859048
65.132156	63.576971	NaN	65.357587	1.555185	NaN	-0.225431
65.132156	62.558048	NaN	66.303762	2.574108	NaN	-1.171606
65.132156	63.588763	NaN	65.421056	1.543393	NaN	-0.288900
65.132156	62.624407	NaN	64.752164	2.507749	NaN	0.379992
65.132156	62.576649	NaN	64.536804	2.555507	NaN	0.595352
65.132156	63.373151	NaN	66.277509	1.759005	NaN	-1.145353
65.132156	63.748800	NaN	64.914904	1.383356	NaN	0.217252
65.132156	63.012607	NaN	65.333192	2.119549	NaN	-0.201036
65.132156	63.724686	NaN	65.413424	1.407470	NaN	-0.281268
65.132156	63.280228	NaN	65.500141	1.851928	NaN	-0.367985
65.132156	62.679568	NaN	64.430274	2.452588	NaN	0.701881
65.132156	62.671060	NaN	65.442603	2.461096	NaN	-0.310447
65.132156	63.268778	NaN	64.466083	1.863378	NaN	0.666073
65.132156	62.713887	NaN	64.827043	2.418269	NaN	0.305113
65.132156	63.805445	NaN	65.263582	1.326711	NaN	-0.131426
65.132156	63.019192	NaN	65.508398	2.112964	NaN	-0.376242
65.132156	62.150126	NaN	65.761081	2.982030	NaN	-0.628925
65.132156	62.951531	NaN	64.292723	2.180625	NaN	0.839433
65.132156	62.754988	NaN	65.250538	2.377168	NaN	-0.118382
65.132156	62.520320	NaN	65.587588	2.611836	NaN	-0.455432
65.132156	62.584794	NaN	64.737089	2.547362	NaN	0.395067
65.132156	63.983470	NaN	65.481792	1.148686	NaN	-0.349636
65.132156	61.907355	NaN	63.502560	3.224801	NaN	1.629596
65.132156	63.206721	NaN	66.618604	1.925435	NaN	-1.486448
65.132156	64.348675	NaN	67.177298	0.783481	NaN	-2.045142
65.132156	62.134886	NaN	65.597913	2.997270	NaN	-0.465757
65.132156	63.282364	NaN	65.588938	1.849792	NaN	-0.456782
65.132156	62.541919	NaN	66.194306	2.590237	NaN	-1.062150
65.132156	64.361845	NaN	65.643389	0.770311	NaN	-0.511233
65.132156	63.689426	NaN	65.346845	1.442730	NaN	-0.214689
65.132156	63.106433	NaN	65.202799	2.025723	NaN	-0.070643
65.132156	63.848246	NaN	65.498746	1.283910	NaN	-0.366590
65.132156	63.130003	NaN	64.138442	2.002153	NaN	0.993714
65.132156	63.335224	NaN	65.339713	1.796932	NaN	-0.207557
65.132156	63.237694	NaN	64.861917	1.894462	NaN	0.270239
65.132156	63.373418	NaN	64.411386	1.758738	NaN	0.720770
65.132156	62.929679	NaN	65.617653	2.202477	NaN	-0.485497
65.132156	63.541689	NaN	65.156971	1.590467	NaN	-0.024815
65.132156	65.128790	NaN	66.553474	0.003366	NaN	-1.421318
65.132156	63.798391	NaN	66.065751	1.333765	NaN	-0.933595
65.132156	63.048661	NaN	64.979351	2.083495	NaN	0.152805
65.132156	63.623844	NaN	64.211529	1.508312	NaN	0.920627
65.132156	63.568441	NaN	64.366108	1.563715	NaN	0.766048
65.132156	64.762517	NaN	65.229038	0.369639	NaN	-0.096882
65.132156	64.873757	NaN	64.831634	0.258399	NaN	0.300522
65.132156	63.321880	NaN	67.042866	1.810276	NaN	-1.910710
65.132156	63.297253	NaN	63.846011	1.834903	NaN	1.286145
65.132156	62.846803	NaN	65.503347	2.285353	NaN	-0.371191
65.132156	63.195091	NaN	64.819461	1.937065	NaN	0.312695
65.132156	63.025673	NaN	65.058223	2.106483	NaN	0.073933
65.132156	62.392712	NaN	65.442326	2.739444	NaN	-0.310170
65.132156	64.536727	NaN	65.687789	0.595429	NaN	-0.555633
65.132156	61.911243	NaN	65.846112	3.220913	NaN	-0.713956
65.132156	63.655726	NaN	64.160361	1.476430	NaN	0.971795
65.132156	63.264418	NaN	65.421906	1.867738	NaN	-0.289750
65.132156	62.198457	NaN	65.385927	2.933699	NaN	-0.253771
65.132156	64.197974	NaN	66.871288	0.934182	NaN	-1.739132
65.132156	61.834042	NaN	61.979677	3.298114	NaN	3.152479
65.132156	64.371316	NaN	65.967507	0.760840	NaN	-0.835351
65.132156	62.503266	NaN	65.415463	2.628890	NaN	-0.283307
65.132156	62.800764	NaN	65.239082	2.331392	NaN	-0.106926
65.132156	63.308415	NaN	64.284182	1.823741	NaN	0.847974
65.132156	63.229027	NaN	64.495205	1.903129	NaN	0.636951
65.132156	62.522822	NaN	65.576721	2.609334	NaN	-0.444565
65.132156	61.035475	NaN	64.333475	4.096681	NaN	0.798680
65.132156	60.209628	NaN	64.390807	4.922528	NaN	0.741349
65.132156	63.867235	NaN	65.466543	1.264921	NaN	-0.334387
65.132156	62.607573	NaN	65.044685	2.524583	NaN	0.087471
65.132156	62.331580	NaN	65.438645	2.800576	NaN	-0.306489
65.132156	63.287992	NaN	63.980970	1.844164	NaN	1.151186
65.132156	62.686230	NaN	64.766676	2.445926	NaN	0.365480
65.132156	64.067846	NaN	65.561030	1.064310	NaN	-0.428874
65.132156	63.711196	NaN	64.050454	1.420960	NaN	1.081702
65.132156	62.041363	NaN	64.119907	3.090792	NaN	1.012249
65.132156	62.497559	NaN	64.744546	2.634597	NaN	0.387610
65.132156	61.145477	NaN	64.441555	3.986679	NaN	0.690601
65.132156	64.483617	NaN	65.466181	0.648539	NaN	-0.334025
65.132156	62.673205	NaN	64.671523	2.458951	NaN	0.460633
65.132156	63.979184	NaN	65.644072	1.152972	NaN	-0.511916
65.132156	64.494059	NaN	65.206492	0.638097	NaN	-0.074336
65.132156	63.022771	NaN	65.257856	2.109385	NaN	-0.125700
65.132156	63.568820	NaN	65.213496	1.563336	NaN	-0.081340
65.132156	63.247639	NaN	66.497828	1.884517	NaN	-1.365672
65.132156	63.373347	NaN	65.045563	1.758809	NaN	0.086593
65.132156	62.740068	NaN	65.117431	2.392088	NaN	0.014725
65.132156	63.330430	NaN	65.488674	1.801726	NaN	-0.356518
65.132156	63.620625	NaN	65.247307	1.511531	NaN	-0.115151
65.132156	62.772817	NaN	65.525912	2.359339	NaN	-0.393756
65.132156	63.058135	NaN	64.746066	2.074021	NaN	0.386090
65.132156	62.782964	NaN	63.994721	2.349192	NaN	1.137435
65.132156	63.412553	NaN	65.237287	1.719603	NaN	-0.105131
65.132156	64.435067	NaN	66.252161	0.697089	NaN	-1.120005
65.132156	62.457970	NaN	64.194131	2.674186	NaN	0.938025
65.132156	62.831395	NaN	64.978489	2.300761	NaN	0.153667
65.132156	61.549104	NaN	64.836464	3.583052	NaN	0.295692
65.132156	62.312378	NaN	65.221843	2.819778	NaN	-0.089687
65.132156	63.189867	NaN	65.886002	1.942289	NaN	-0.753846
65.132156	64.273934	NaN	66.144165	0.858222	NaN	-1.012009
65.132156	62.988896	NaN	64.730477	2.143260	NaN	0.401679
65.132156	61.793241	NaN	65.173120	3.338915	NaN	-0.040964
65.132156	62.499379	NaN	64.084458	2.632777	NaN	1.047698
65.132156	63.513557	NaN	65.113147	1.618599	NaN	0.019009
65.132156	62.925322	NaN	65.368607	2.206834	NaN	-0.236451
65.132156	62.728813	NaN	64.883357	2.403343	NaN	0.248799
65.132156	63.826103	NaN	64.976118	1.306053	NaN	0.156038
65.132156	63.104547	NaN	65.515859	2.027609	NaN	-0.383703
65.132156	63.569768	NaN	65.622401	1.562388	NaN	-0.490245
65.132156	62.799831	NaN	65.730913	2.332325	NaN	-0.598757
65.132156	63.537003	NaN	65.024761	1.595153	NaN	0.107395
65.132156	64.097442	NaN	65.203647	1.034714	NaN	-0.071491
65.132156	62.956842	NaN	65.799327	2.175314	NaN	-0.667171
65.132156	62.536258	NaN	64.841614	2.595898	NaN	0.290542
65.132156	62.841002	NaN	65.314227	2.291154	NaN	-0.182071
65.132156	62.540921	NaN	64.916608	2.591235	NaN	0.215548
65.132156	63.609820	NaN	63.627623	1.522336	NaN	1.504533
65.132156	63.608136	NaN	63.994278	1.524020	NaN	1.137878
65.132156	63.342834	NaN	64.269403	1.789322	NaN	0.862753
65.132156	62.363963	NaN	63.776519	2.768193	NaN	1.355637
65.132156	64.840495	NaN	65.989613	0.291661	NaN	-0.857457
65.132156	62.361678	NaN	65.534107	2.770478	NaN	-0.401951
65.132156	63.404317	NaN	66.143106	1.727839	NaN	-1.010950
65.132156	62.659453	NaN	66.027497	2.472703	NaN	-0.895341
65.132156	63.380271	NaN	66.143133	1.751885	NaN	-1.010977
65.132156	63.662359	NaN	64.844427	1.469797	NaN	0.287729
65.132156	63.064402	NaN	65.531660	2.067754	NaN	-0.399504
65.132156	63.045292	NaN	65.420631	2.086864	NaN	-0.288475
65.132156	63.676635	NaN	65.699634	1.455521	NaN	-0.567478
65.132156	62.468193	NaN	65.394185	2.663963	NaN	-0.262029
65.132156	63.778960	NaN	66.347263	1.353196	NaN	-1.215107
65.132156	63.198069	NaN	65.320507	1.934087	NaN	-0.188351
65.132156	63.216891	NaN	65.140890	1.915265	NaN	-0.008734
65.132156	62.587029	NaN	65.480631	2.545127	NaN	-0.348475
65.132156	63.420955	NaN	65.421258	1.711201	NaN	-0.289102
65.132156	63.600675	NaN	66.129363	1.531481	NaN	-0.997207
65.132156	64.486261	NaN	65.632766	0.645895	NaN	-0.500610
65.132156	63.817444	NaN	65.026158	1.314712	NaN	0.105998
65.132156	63.625387	NaN	65.337499	1.506769	NaN	-0.205343
65.132156	62.241280	NaN	64.228763	2.890876	NaN	0.903393
65.132156	64.446981	NaN	65.537215	0.685175	NaN	-0.405059
65.132156	62.971915	NaN	65.376358	2.160241	NaN	-0.244202
65.132156	61.842292	NaN	64.693291	3.289863	NaN	0.438865
65.132156	62.564767	NaN	65.793562	2.567389	NaN	-0.661406
65.132156	63.400938	NaN	65.503734	1.731218	NaN	-0.371578
65.132156	63.548614	NaN	65.351130	1.583542	NaN	-0.218974
65.132156	63.845054	NaN	65.239927	1.287102	NaN	-0.107771
65.132156	63.069090	NaN	66.159386	2.063066	NaN	-1.027230
65.132156	63.318980	NaN	66.236751	1.813176	NaN	-1.104595
65.132156	63.377662	NaN	65.659801	1.754494	NaN	-0.527645
65.132156	62.879194	NaN	65.072175	2.252962	NaN	0.059981
65.132156	63.390884	NaN	66.010306	1.741272	NaN	-0.878150
65.132156	63.293569	NaN	64.711891	1.838587	NaN	0.420265
65.132156	61.705836	NaN	64.838146	3.426320	NaN	0.294010
65.132156	63.198830	NaN	64.140061	1.933326	NaN	0.992095
65.132156	63.107840	NaN	64.252675	2.024316	NaN	0.879481
65.132156	62.808361	NaN	64.388897	2.323795	NaN	0.743259
65.132156	63.164682	NaN	65.806317	1.967474	NaN	-0.674161
65.132156	63.388684	NaN	64.944845	1.743472	NaN	0.187311
65.132156	63.037153	NaN	65.139008	2.095003	NaN	-0.006852
65.132156	63.404929	NaN	65.172349	1.727227	NaN	-0.040193
65.132156	62.851267	NaN	64.839647	2.280889	NaN	0.292509
65.132156	62.465585	NaN	64.816109	2.666571	NaN	0.316047
65.132156	65.273248	NaN	66.258306	-0.141092	NaN	-1.126150
65.132156	63.244919	NaN	66.193180	1.887237	NaN	-1.061024
65.132156	62.188337	NaN	63.442047	2.943819	NaN	1.690109
65.132156	63.893547	NaN	65.218280	1.238609	NaN	-0.086124
65.132156	65.029458	NaN	65.635946	0.102698	NaN	-0.503790
65.132156	64.028787	NaN	65.630396	1.103369	NaN	-0.498240
65.132156	63.529972	NaN	64.872924	1.602184	NaN	0.259232
65.132156	62.231157	NaN	63.698903	2.900999	NaN	1.433253
65.132156	63.908780	NaN	65.168341	1.223376	NaN	-0.036185
65.132156	64.364757	NaN	66.482414	0.767399	NaN	-1.350258
65.132156	64.014430	NaN	65.833314	1.117726	NaN	-0.701158
65.132156	62.438235	NaN	66.003121	2.693921	NaN	-0.870965
65.132156	63.296318	NaN	66.012102	1.835838	NaN	-0.879946
65.132156	63.537176	NaN	63.667815	1.594980	NaN	1.464341
65.132156	62.815478	NaN	64.116123	2.316678	NaN	1.016033
65.132156	61.864224	NaN	64.710574	3.267932	NaN	0.421582
65.132156	59.744537	NaN	64.714780	5.387619	NaN	0.417376
65.132156	63.150320	NaN	65.727659	1.981836	NaN	-0.595503
65.132156	64.105098	NaN	65.906340	1.027058	NaN	-0.774184
65.132156	62.466934	NaN	65.756926	2.665222	NaN	-0.624770
65.132156	63.222537	NaN	65.663752	1.909619	NaN	-0.531596
65.132156	64.113467	NaN	65.486002	1.018689	NaN	-0.353846
65.132156	63.303703	NaN	64.241048	1.828453	NaN	0.891108
65.132156	63.167809	NaN	64.384168	1.964347	NaN	0.747988
65.132156	62.065515	NaN	63.276759	3.066641	NaN	1.855397
65.132156	64.029986	NaN	65.419207	1.102170	NaN	-0.287051
65.132156	62.500117	NaN	65.575935	2.632039	NaN	-0.443780
65.132156	64.057521	NaN	64.837148	1.074635	NaN	0.295008
65.132156	64.545674	NaN	64.893330	0.586482	NaN	0.238826
65.132156	62.041754	NaN	64.092204	3.090402	NaN	1.039952
65.132156	63.562450	NaN	64.503595	1.569706	NaN	0.628561
65.132156	62.774078	NaN	64.755756	2.358078	NaN	0.376400
65.132156	62.220789	NaN	64.171381	2.911367	NaN	0.960775
65.132156	63.608943	NaN	65.227663	1.523213	NaN	-0.095507
65.132156	63.188081	NaN	65.665002	1.944075	NaN	-0.532846
65.132156	64.250647	NaN	65.543114	0.881509	NaN	-0.410958
65.132156	63.040706	NaN	65.064280	2.091450	NaN	0.067876
65.132156	62.682353	NaN	65.354529	2.449803	NaN	-0.222373
65.132156	63.196798	NaN	64.273549	1.935358	NaN	0.858607
65.132156	64.100700	NaN	64.358034	1.031456	NaN	0.774122
65.132156	64.356164	NaN	64.933196	0.775992	NaN	0.198960
65.132156	62.944355	NaN	64.100583	2.187801	NaN	1.031573
65.132156	62.595630	NaN	65.040046	2.536525	NaN	0.092110
65.132156	64.878614	NaN	65.585595	0.253542	NaN	-0.453439
65.132156	63.416308	NaN	66.023667	1.715848	NaN	-0.891511
65.132156	64.585767	NaN	65.789424	0.546389	NaN	-0.657268
65.132156	63.013661	NaN	65.267436	2.118495	NaN	-0.135280
65.132156	61.393415	NaN	64.745134	3.738741	NaN	0.387022
65.132156	64.073933	NaN	66.093911	1.058223	NaN	-0.961755
65.132156	63.697589	NaN	65.055495	1.434567	NaN	0.076661
65.132156	63.354525	NaN	64.708559	1.777631	NaN	0.423597
65.132156	63.009856	NaN	64.086042	2.122300	NaN	1.046114
65.132156	62.135050	NaN	65.132680	2.997106	NaN	-0.000524
65.132156	62.696240	NaN	64.554874	2.435916	NaN	0.577282
65.132156	63.518854	NaN	64.923781	1.613302	NaN	0.208375
65.132156	62.991025	NaN	65.097792	2.141131	NaN	0.034364
65.132156	62.123947	NaN	64.800692	3.008209	NaN	0.331464
65.132156	62.010200	NaN	63.796300	3.121956	NaN	1.335856
65.132156	63.582902	NaN	65.095953	1.549254	NaN	0.036203
65.132156	63.651561	NaN	65.999397	1.480595	NaN	-0.867241
65.132156	64.231835	NaN	65.049755	0.900321	NaN	0.082401
65.132156	62.694340	NaN	64.922806	2.437816	NaN	0.209350
65.132156	64.296199	NaN	65.639285	0.835957	NaN	-0.507129
65.132156	63.660451	NaN	65.158647	1.471705	NaN	-0.026491
65.132156	63.562517	NaN	65.356556	1.569639	NaN	-0.224400
65.132156	63.356180	NaN	64.595379	1.775976	NaN	0.536777
65.132156	62.243673	NaN	64.971073	2.888483	NaN	0.161082
65.132156	63.630558	NaN	64.513779	1.501598	NaN	0.618377
65.132156	62.734225	NaN	66.541301	2.397931	NaN	-1.409145
65.132156	63.914362	NaN	65.464579	1.217794	NaN	-0.332423
65.132156	63.643774	NaN	66.448527	1.488382	NaN	-1.316371
65.132156	63.162097	NaN	65.114310	1.970059	NaN	0.017846
65.132156	64.557445	NaN	65.973263	0.574711	NaN	-0.841107
65.132156	62.816041	NaN	65.085675	2.316115	NaN	0.046481
65.132156	63.307100	NaN	63.847521	1.825056	NaN	1.284635
65.132156	64.125974	NaN	66.374982	1.006182	NaN	-1.242826
65.132156	63.830005	NaN	65.710099	1.302151	NaN	-0.577943
65.132156	62.755075	NaN	65.330090	2.377081	NaN	-0.197934
65.132156	62.324560	NaN	64.677874	2.807596	NaN	0.454282
65.132156	63.352517	NaN	65.495378	1.779639	NaN	-0.363222
65.132156	64.342279	NaN	65.352747	0.789877	NaN	-0.220591
65.132156	63.788063	NaN	65.360286	1.344093	NaN	-0.228130
65.132156	62.789973	NaN	65.736117	2.342183	NaN	-0.603961
65.132156	62.874790	NaN	65.073728	2.257366	NaN	0.058428
65.132156	64.421095	NaN	65.685945	0.711061	NaN	-0.553789
65.132156	62.941941	NaN	64.674085	2.190215	NaN	0.458071
65.132156	62.159177	NaN	64.047063	2.972979	NaN	1.085093
65.132156	63.728572	NaN	63.954729	1.403584	NaN	1.177427
65.132156	63.517196	NaN	66.731876	1.614960	NaN	-1.599720
65.132156	63.287927	NaN	63.778307	1.844229	NaN	1.353849
65.132156	63.272559	NaN	66.097442	1.859597	NaN	-0.965286
65.132156	63.838763	NaN	65.977574	1.293393	NaN	-0.845418
65.132156	62.509086	NaN	65.090846	2.623070	NaN	0.041310
65.132156	62.632301	NaN	65.476569	2.499855	NaN	-0.344413
65.132156	63.522703	NaN	65.490635	1.609453	NaN	-0.358479
65.132156	63.376413	NaN	65.228729	1.755743	NaN	-0.096573
65.132156	62.744308	NaN	65.436143	2.387848	NaN	-0.303987
65.132156	63.387132	NaN	64.668305	1.745024	NaN	0.463851
65.132156	63.371473	NaN	64.357107	1.760683	NaN	0.775049
65.132156	62.741545	NaN	63.979348	2.390611	NaN	1.152808
65.132156	62.631642	NaN	65.156363	2.500514	NaN	-0.024207
65.132156	62.495129	NaN	64.077698	2.637027	NaN	1.054458
65.132156	62.665690	NaN	64.635318	2.466466	NaN	0.496838
65.132156	64.185878	NaN	65.267510	0.946278	NaN	-0.135354
65.132156	61.593734	NaN	64.657584	3.538422	NaN	0.474572
65.132156	62.164293	NaN	65.419652	2.967863	NaN	-0.287496
65.132156	61.732165	NaN	64.347077	3.399991	NaN	0.785078
65.132156	63.388240	NaN	65.034422	1.743916	NaN	0.097734
65.132156	63.461730	NaN	65.114470	1.670426	NaN	0.017686
65.132156	61.307813	NaN	63.843541	3.824343	NaN	1.288615
65.132156	61.521452	NaN	64.692841	3.610704	NaN	0.439315
65.132156	63.643248	NaN	65.512373	1.488908	NaN	-0.380217
65.132156	63.516038	NaN	65.324031	1.616118	NaN	-0.191875
65.132156	62.619911	NaN	64.106462	2.512245	NaN	1.025694
65.132156	62.528369	NaN	64.548631	2.603787	NaN	0.583525
65.132156	62.765539	NaN	65.109416	2.366617	NaN	0.022740
65.132156	64.348051	NaN	66.245430	0.784105	NaN	-1.113274
65.132156	62.215633	NaN	63.257443	2.916523	NaN	1.874713
65.132156	62.314624	NaN	64.424208	2.817532	NaN	0.707948
65.132156	63.175156	NaN	64.112899	1.957000	NaN	1.019257
65.132156	63.919841	NaN	64.863813	1.212315	NaN	0.268343
65.132156	63.577054	NaN	65.393074	1.555102	NaN	-0.260918
65.132156	63.463512	NaN	64.901164	1.668644	NaN	0.230992
65.132156	63.297622	NaN	63.945852	1.834534	NaN	1.186304
65.132156	63.354459	NaN	65.763934	1.777697	NaN	-0.631778
65.132156	63.641534	NaN	66.309215	1.490622	NaN	-1.177059
65.132156	62.495030	NaN	64.923122	2.637126	NaN	0.209034
65.132156	63.920725	NaN	65.987330	1.211431	NaN	-0.855174
65.132156	63.414667	NaN	65.225292	1.717489	NaN	-0.093137
65.132156	62.478793	NaN	65.255278	2.653363	NaN	-0.123122
65.132156	62.119188	NaN	63.335809	3.012968	NaN	1.796347
65.132156	64.239172	NaN	65.586688	0.892984	NaN	-0.454532
65.132156	61.906291	NaN	63.106873	3.225865	NaN	2.025283
65.132156	63.866688	NaN	65.797110	1.265468	NaN	-0.664954
65.132156	63.502844	NaN	66.126674	1.629312	NaN	-0.994518
65.132156	63.652205	NaN	66.012248	1.479951	NaN	-0.880092
65.132156	62.483736	NaN	65.253399	2.648420	NaN	-0.121244
65.132156	63.205252	NaN	66.143191	1.926904	NaN	-1.011035
65.132156	63.301567	NaN	64.814378	1.830589	NaN	0.317778
65.132156	63.188772	NaN	64.131347	1.943384	NaN	1.000809
65.132156	64.793609	NaN	67.196992	0.338547	NaN	-2.064836
65.132156	63.077977	NaN	64.213742	2.054179	NaN	0.918414
65.132156	63.130570	NaN	65.229020	2.001586	NaN	-0.096864
65.132156	61.745010	NaN	63.944295	3.387146	NaN	1.187861
65.132156	62.690661	NaN	65.691652	2.441495	NaN	-0.559496
65.132156	64.404967	NaN	66.105652	0.727189	NaN	-0.973496
65.132156	61.912559	NaN	64.793442	3.219597	NaN	0.338714
65.132156	62.191534	NaN	65.733362	2.940622	NaN	-0.601206
65.132156	63.397140	NaN	65.794903	1.735016	NaN	-0.662747
65.132156	63.680901	NaN	64.832612	1.451255	NaN	0.299544
65.132156	63.655778	NaN	64.354594	1.476378	NaN	0.777562
65.132156	64.160834	NaN	64.052965	0.971322	NaN	1.079191
65.132156	63.880188	NaN	64.925536	1.251968	NaN	0.206620
65.132156	62.940674	NaN	64.829590	2.191482	NaN	0.302566
65.132156	62.959409	NaN	64.715498	2.172747	NaN	0.416658
65.132156	63.086012	NaN	64.890333	2.046144	NaN	0.241823
65.132156	63.561985	NaN	64.304246	1.570171	NaN	0.827910
65.132156	64.608542	NaN	65.527025	0.523614	NaN	-0.394869
65.132156	62.536261	NaN	64.937279	2.595895	NaN	0.194877
65.132156	63.078580	NaN	66.080501	2.053576	NaN	-0.948345
65.132156	64.219091	NaN	65.603340	0.913065	NaN	-0.471184
65.132156	62.881540	NaN	64.622393	2.250616	NaN	0.509763
65.132156	61.708301	NaN	65.045580	3.423855	NaN	0.086576
65.132156	63.966259	NaN	64.839060	1.165897	NaN	0.293096
65.132156	63.892464	NaN	65.055582	1.239692	NaN	0.076574
65.132156	64.547148	NaN	64.894975	0.585008	NaN	0.237181
65.132156	62.953318	NaN	66.250860	2.178838	NaN	-1.118704
65.132156	62.675424	NaN	65.851474	2.456732	NaN	-0.719318
65.132156	63.555152	NaN	65.395930	1.577004	NaN	-0.263774
65.132156	63.343682	NaN	63.811389	1.788474	NaN	1.320767
65.132156	64.012127	NaN	66.108150	1.120029	NaN	-0.975994
65.132156	63.687158	NaN	65.968368	1.444998	NaN	-0.836212
65.132156	63.711639	NaN	65.641196	1.420517	NaN	-0.509040
65.132156	63.584337	NaN	66.292893	1.547819	NaN	-1.160737
65.132156	63.791286	NaN	65.119803	1.340870	NaN	0.012353
65.132156	63.090969	NaN	64.875152	2.041187	NaN	0.257004
65.132156	62.694669	NaN	65.427190	2.437487	NaN	-0.295034
65.132156	62.809784	NaN	64.015719	2.322372	NaN	1.116437
65.132156	63.859001	NaN	65.861618	1.273155	NaN	-0.729462
65.132156	62.068672	NaN	65.696501	3.063484	NaN	-0.564345
65.132156	62.547207	NaN	64.015830	2.584949	NaN	1.116326
65.132156	62.762275	NaN	64.679842	2.369881	NaN	0.452314
65.132156	62.238962	NaN	64.882923	2.893194	NaN	0.249233
65.132156	62.959696	NaN	65.170927	2.172460	NaN	-0.038771
65.132156	61.516748	NaN	65.012392	3.615408	NaN	0.119764
65.132156	63.814369	NaN	64.683440	1.317787	NaN	0.448716
65.132156	62.538051	NaN	65.592169	2.594105	NaN	-0.460013
65.132156	63.840491	NaN	65.237663	1.291665	NaN	-0.105507
65.132156	62.899480	NaN	65.726417	2.232676	NaN	-0.594261
65.132156	62.435000	NaN	65.164247	2.697156	NaN	-0.032091
65.132156	63.152976	NaN	65.213441	1.979180	NaN	-0.081285
65.132156	63.404749	NaN	65.915608	1.727407	NaN	-0.783452
65.132156	63.174989	NaN	65.376487	1.957167	NaN	-0.244331
65.132156	63.660686	NaN	65.629643	1.471470	NaN	-0.497487
65.132156	62.867845	NaN	64.650495	2.264311	NaN	0.481661
65.132156	62.145889	NaN	64.965346	2.986267	NaN	0.166810
65.132156	63.286026	NaN	64.910588	1.846130	NaN	0.221568
65.132156	62.473993	NaN	63.571526	2.658163	NaN	1.560630
65.132156	62.008164	NaN	65.039035	3.123992	NaN	0.093121
65.132156	63.384587	NaN	65.747997	1.747569	NaN	-0.615841
65.132156	63.586617	NaN	65.440427	1.545539	NaN	-0.308271
65.132156	62.980143	NaN	65.530321	2.152013	NaN	-0.398165
65.132156	62.868049	NaN	65.898576	2.264107	NaN	-0.766420
65.132156	63.026112	NaN	64.170666	2.106044	NaN	0.961490
65.132156	63.003001	NaN	65.822761	2.129155	NaN	-0.690605
65.132156	64.241085	NaN	65.445119	0.891071	NaN	-0.312963
65.132156	62.975307	NaN	66.687472	2.156849	NaN	-1.555316
65.132156	64.934075	NaN	65.970252	0.198081	NaN	-0.838096
65.132156	63.628495	NaN	66.189945	1.503661	NaN	-1.057789
65.132156	63.051528	NaN	65.094949	2.080628	NaN	0.037207
65.132156	63.856195	NaN	66.818449	1.275961	NaN	-1.686293
65.132156	63.879099	NaN	66.285564	1.253057	NaN	-1.153408
65.132156	61.322892	NaN	65.125197	3.809264	NaN	0.006959
65.132156	62.079566	NaN	65.767809	3.052590	NaN	-0.635653
65.132156	62.227729	NaN	64.971405	2.904427	NaN	0.160751
65.132156	62.983750	NaN	66.446103	2.148406	NaN	-1.313947
65.132156	62.711427	NaN	65.738353	2.420729	NaN	-0.606197
65.132156	62.917823	NaN	65.424422	2.214333	NaN	-0.292266
65.132156	64.025198	NaN	64.221601	1.106957	NaN	0.910555
65.132156	62.341824	NaN	65.353421	2.790332	NaN	-0.221265
65.132156	63.996972	NaN	65.656653	1.135184	NaN	-0.524497
65.132156	64.790103	NaN	65.870884	0.342053	NaN	-0.738728
65.132156	63.121928	NaN	65.030966	2.010228	NaN	0.101190
65.132156	62.600214	NaN	64.655569	2.531942	NaN	0.476587
65.132156	64.983032	NaN	65.926866	0.149124	NaN	-0.794710
65.132156	63.317852	NaN	64.581472	1.814304	NaN	0.550684
65.132156	63.449911	NaN	65.183987	1.682245	NaN	-0.051831
65.132156	61.705615	NaN	64.394879	3.426541	NaN	0.737277
65.132156	61.540625	NaN	63.986137	3.591531	NaN	1.146019
65.132156	61.397317	NaN	64.702093	3.734839	NaN	0.430063
65.132156	62.560921	NaN	64.308834	2.571235	NaN	0.823322
65.132156	62.500814	NaN	65.789528	2.631342	NaN	-0.657372
65.132156	62.203925	NaN	65.598231	2.928231	NaN	-0.466075
65.132156	61.960148	NaN	64.515692	3.172008	NaN	0.616464
65.132156	62.020146	NaN	65.492157	3.112010	NaN	-0.360001
65.132156	61.426781	NaN	65.108444	3.705375	NaN	0.023712
65.132156	63.669249	NaN	65.186599	1.462907	NaN	-0.054443
65.132156	64.278636	NaN	65.320842	0.853520	NaN	-0.188686
65.132156	61.796189	NaN	65.040122	3.335967	NaN	0.092034
65.132156	62.034769	NaN	65.733541	3.097387	NaN	-0.601385
65.132156	61.763529	NaN	65.620642	3.368627	NaN	-0.488486
65.132156	62.111447	NaN	66.045651	3.020709	NaN	-0.913495
65.132156	62.673865	NaN	65.041137	2.458291	NaN	0.091019
65.132156	63.150392	NaN	64.964458	1.981764	NaN	0.167698
65.132156	64.930217	NaN	65.269539	0.201939	NaN	-0.137383
65.132156	62.925568	NaN	65.757619	2.206588	NaN	-0.625463
65.132156	63.349031	NaN	64.981849	1.783125	NaN	0.150307
65.132156	63.911412	NaN	65.831814	1.220744	NaN	-0.699658
65.132156	63.725590	NaN	65.785842	1.406566	NaN	-0.653686
65.132156	63.911217	NaN	65.370113	1.220939	NaN	-0.237957
65.132156	63.641280	NaN	65.487835	1.490876	NaN	-0.355679
65.132156	62.808815	NaN	64.792360	2.323341	NaN	0.339796
65.132156	63.795377	NaN	65.172825	1.336779	NaN	-0.040669
65.132156	64.138226	NaN	66.078522	0.993930	NaN	-0.946366
65.132156	62.680894	NaN	65.087645	2.451262	NaN	0.044511
65.132156	62.430922	NaN	63.459529	2.701234	NaN	1.672627
65.132156	62.558007	NaN	64.494348	2.574149	NaN	0.637808
65.132156	63.960719	NaN	66.072331	1.171437	NaN	-0.940175
65.132156	63.681005	NaN	64.693675	1.451151	NaN	0.438481
65.132156	63.940487	NaN	65.705868	1.191669	NaN	-0.573712
65.132156	63.111626	NaN	65.447432	2.020530	NaN	-0.315276
65.132156	63.989399	NaN	64.749699	1.142757	NaN	0.382457
65.132156	63.430433	NaN	64.644999	1.701723	NaN	0.487157
65.132156	62.739418	NaN	65.224419	2.392738	NaN	-0.092263
65.132156	64.576419	NaN	64.732822	0.555737	NaN	0.399334
65.132156	64.016787	NaN	66.626196	1.115369	NaN	-1.494040
65.132156	62.616404	NaN	64.129650	2.515752	NaN	1.002506
65.132156	62.707717	NaN	65.278895	2.424439	NaN	-0.146739
65.132156	64.194306	NaN	64.796775	0.937850	NaN	0.335381
65.132156	64.047705	NaN	66.039559	1.084451	NaN	-0.907403
65.132156	63.154124	NaN	65.143326	1.978032	NaN	-0.011170
65.132156	62.697318	NaN	65.516952	2.434838	NaN	-0.384796
65.132156	62.703416	NaN	66.357423	2.428740	NaN	-1.225267
65.132156	62.846951	NaN	65.556370	2.285205	NaN	-0.424214
65.132156	63.697729	NaN	64.947651	1.434427	NaN	0.184505
65.132156	63.225875	NaN	65.045979	1.906281	NaN	0.086177
65.132156	63.322239	NaN	65.784640	1.809917	NaN	-0.652484
65.132156	64.470270	NaN	65.737315	0.661886	NaN	-0.605159
65.132156	63.073676	NaN	64.663120	2.058480	NaN	0.469036
65.132156	63.666641	NaN	65.562715	1.465515	NaN	-0.430559
65.132156	60.472120	NaN	65.182274	4.660036	NaN	-0.050118
65.132156	62.830533	NaN	64.219632	2.301623	NaN	0.912524
65.132156	63.409475	NaN	64.933384	1.722681	NaN	0.198772
65.132156	61.897184	NaN	66.158917	3.234972	NaN	-1.026761
65.132156	63.229811	NaN	64.274458	1.902345	NaN	0.857698
65.132156	63.975661	NaN	65.793135	1.156495	NaN	-0.660979
65.132156	64.451872	NaN	65.485918	0.680284	NaN	-0.353762
65.132156	62.795211	NaN	63.985085	2.336945	NaN	1.147071
65.132156	61.527190	NaN	64.877958	3.604966	NaN	0.254198
65.132156	63.783573	NaN	64.726233	1.348583	NaN	0.405923
65.132156	63.788827	NaN	64.474788	1.343329	NaN	0.657368
65.132156	63.004471	NaN	64.750099	2.127685	NaN	0.382057
65.132156	62.524673	NaN	65.041628	2.607482	NaN	0.090528
65.132156	64.058714	NaN	66.257297	1.073442	NaN	-1.125141
65.132156	61.202863	NaN	63.836096	3.929293	NaN	1.296060
65.132156	63.751721	NaN	65.270943	1.380435	NaN	-0.138787
65.132156	62.907929	NaN	65.293236	2.224227	NaN	-0.161080
65.132156	64.099882	NaN	65.226867	1.032274	NaN	-0.094711
65.132156	62.978111	NaN	63.672611	2.154045	NaN	1.459545
65.132156	63.843064	NaN	66.698641	1.289092	NaN	-1.566485
65.132156	64.201928	NaN	65.334692	0.930228	NaN	-0.202536
65.132156	63.776885	NaN	65.183050	1.355271	NaN	-0.050894
65.132156	63.132885	NaN	65.821099	1.999271	NaN	-0.688943
65.132156	63.453876	NaN	64.915487	1.678280	NaN	0.216669
65.132156	63.733519	NaN	65.336004	1.398637	NaN	-0.203848
65.132156	63.010372	NaN	64.504947	2.121784	NaN	0.627209
65.132156	63.158937	NaN	65.047866	1.973219	NaN	0.084290
65.132156	63.676745	NaN	64.396165	1.455411	NaN	0.735991
65.132156	64.180682	NaN	65.588368	0.951474	NaN	-0.456212
65.132156	62.656289	NaN	65.302521	2.475867	NaN	-0.170365
65.132156	63.983357	NaN	65.283827	1.148799	NaN	-0.151671
65.132156	62.764466	NaN	66.003876	2.367690	NaN	-0.871720
65.132156	63.254793	NaN	65.680785	1.877363	NaN	-0.548629
65.132156	64.040084	NaN	65.487639	1.092072	NaN	-0.355483
65.132156	63.204083	NaN	66.149870	1.928073	NaN	-1.017714
65.132156	62.450411	NaN	66.030196	2.681745	NaN	-0.898040
65.132156	64.752685	NaN	66.074486	0.379471	NaN	-0.942330
65.132156	62.777915	NaN	64.303717	2.354241	NaN	0.828439
65.132156	61.292256	NaN	63.356618	3.839900	NaN	1.775538
65.132156	64.048071	NaN	65.546944	1.084085	NaN	-0.414788
65.132156	62.871434	NaN	64.211227	2.260722	NaN	0.920929
65.132156	62.769405	NaN	64.507422	2.362751	NaN	0.624734
65.132156	62.963666	NaN	66.296291	2.168490	NaN	-1.164135
65.132156	63.955184	NaN	65.289724	1.176972	NaN	-0.157568
65.132156	62.714048	NaN	64.441465	2.418108	NaN	0.690691
65.132156	62.053921	NaN	65.490375	3.078235	NaN	-0.358219
65.132156	63.743091	NaN	65.969964	1.389065	NaN	-0.837808
65.132156	63.922480	NaN	65.791593	1.209676	NaN	-0.659437
65.132156	63.738673	NaN	66.670162	1.393483	NaN	-1.538006
65.132156	61.936648	NaN	64.810315	3.195508	NaN	0.321841
65.132156	63.348498	NaN	65.429766	1.783658	NaN	-0.297610
65.132156	63.465660	NaN	66.093301	1.666496	NaN	-0.961145
65.132156	64.097418	NaN	64.786812	1.034738	NaN	0.345344
65.132156	61.805299	NaN	64.861534	3.326857	NaN	0.270622
65.132156	63.617096	NaN	65.155006	1.515060	NaN	-0.022850
65.132156	63.955268	NaN	65.505296	1.176888	NaN	-0.373140
65.132156	63.683531	NaN	65.873185	1.448625	NaN	-0.741029
65.132156	62.693813	NaN	65.131409	2.438343	NaN	0.000747
65.132156	63.183171	NaN	64.464111	1.948985	NaN	0.668044
65.132156	63.637033	NaN	66.119042	1.495123	NaN	-0.986886
65.132156	63.735860	NaN	65.090576	1.396296	NaN	0.041580
65.132156	63.198674	NaN	64.178802	1.933482	NaN	0.953354
65.132156	63.358567	NaN	65.946776	1.773589	NaN	-0.814620
65.132156	63.403940	NaN	65.885913	1.728216	NaN	-0.753757
65.132156	63.466985	NaN	64.775886	1.665171	NaN	0.356270
65.132156	62.729103	NaN	64.530604	2.403053	NaN	0.601552
65.132156	62.527582	NaN	65.147948	2.604574	NaN	-0.015792
65.132156	62.942604	NaN	64.979271	2.189552	NaN	0.152885
65.132156	63.254524	NaN	65.506652	1.877632	NaN	-0.374496
65.132156	63.755424	NaN	65.463907	1.376732	NaN	-0.331751
65.132156	63.814194	NaN	63.966863	1.317962	NaN	1.165293
65.132156	62.668559	NaN	65.248175	2.463597	NaN	-0.116019
65.132156	62.010771	NaN	65.488176	3.121385	NaN	-0.356020
65.132156	62.692240	NaN	63.834492	2.439916	NaN	1.297664
65.132156	62.724676	NaN	65.130498	2.407480	NaN	0.001658
65.132156	63.242193	NaN	65.757121	1.889963	NaN	-0.624965
65.132156	63.205092	NaN	64.910240	1.927064	NaN	0.221916
65.132156	62.462878	NaN	64.322579	2.669278	NaN	0.809577
65.132156	61.851122	NaN	64.789363	3.281034	NaN	0.342793
65.132156	64.346935	NaN	65.048082	0.785221	NaN	0.084074
65.132156	63.840329	NaN	65.392578	1.291827	NaN	-0.260422
65.132156	62.322875	NaN	65.070854	2.809281	NaN	0.061302
65.132156	63.438128	NaN	65.275360	1.694028	NaN	-0.143204
65.132156	62.465462	NaN	64.745002	2.666694	NaN	0.387154
65.132156	61.044211	NaN	64.569492	4.087945	NaN	0.562664
65.132156	63.891795	NaN	65.390517	1.240361	NaN	-0.258361
65.132156	62.572253	NaN	63.544512	2.559903	NaN	1.587644
65.132156	63.594969	NaN	65.359767	1.537187	NaN	-0.227611
65.132156	62.519781	NaN	65.015377	2.612375	NaN	0.116779
65.132156	63.138485	NaN	65.008558	1.993671	NaN	0.123598
65.132156	62.035142	NaN	64.794589	3.097014	NaN	0.337567
65.132156	63.389770	NaN	64.930236	1.742386	NaN	0.201920
65.132156	62.790664	NaN	64.048557	2.341492	NaN	1.083599
65.132156	63.080966	NaN	64.932614	2.051190	NaN	0.199542
65.132156	63.083332	NaN	64.815539	2.048824	NaN	0.316617
65.132156	63.558212	NaN	65.795569	1.573944	NaN	-0.663414
65.132156	62.585888	NaN	64.889349	2.546268	NaN	0.242807
65.132156	63.640003	NaN	64.832632	1.492153	NaN	0.299524
65.132156	62.651675	NaN	65.598790	2.480481	NaN	-0.466634
65.132156	63.492084	NaN	64.422957	1.640072	NaN	0.709199
65.132156	63.884142	NaN	65.375799	1.248014	NaN	-0.243643
65.132156	62.833473	NaN	65.391134	2.298683	NaN	-0.258978
65.132156	63.994187	NaN	66.022597	1.137969	NaN	-0.890441
65.132156	63.615555	NaN	66.209168	1.516601	NaN	-1.077012
65.132156	63.964144	NaN	65.509979	1.168012	NaN	-0.377823
65.132156	64.335121	NaN	65.663341	0.797035	NaN	-0.531185
65.132156	63.742219	NaN	63.982621	1.389937	NaN	1.149535
65.132156	63.671485	NaN	65.173606	1.460671	NaN	-0.041450
65.132156	62.266870	NaN	66.682434	2.865286	NaN	-1.550278
65.132156	63.271433	NaN	65.955157	1.860723	NaN	-0.823001
65.132156	62.851777	NaN	64.306313	2.280379	NaN	0.825843
65.132156	63.253940	NaN	65.071389	1.878216	NaN	0.060767
65.132156	62.439459	NaN	64.154373	2.692697	NaN	0.977783
65.132156	63.032189	NaN	65.463224	2.099967	NaN	-0.331068
65.132156	63.541541	NaN	65.990762	1.590615	NaN	-0.858606
65.132156	62.879960	NaN	65.228179	2.252196	NaN	-0.096023
65.132156	62.332342	NaN	64.821404	2.799814	NaN	0.310752
65.132156	63.397660	NaN	65.368378	1.734496	NaN	-0.236222
65.132156	64.026119	NaN	66.154278	1.106037	NaN	-1.022122
65.132156	63.530083	NaN	65.382376	1.602073	NaN	-0.250220
65.132156	62.131616	NaN	65.018727	3.000540	NaN	0.113429
65.132156	62.944191	NaN	65.767786	2.187965	NaN	-0.635630
65.132156	63.644861	NaN	65.252225	1.487295	NaN	-0.120069
65.132156	62.714914	NaN	66.274674	2.417242	NaN	-1.142518
65.132156	63.230085	NaN	64.082565	1.902071	NaN	1.049591
65.132156	63.092388	NaN	65.115779	2.039768	NaN	0.016377
65.132156	63.444763	NaN	65.490936	1.687393	NaN	-0.358780
65.132156	62.423785	NaN	65.348887	2.708371	NaN	-0.216731
65.132156	63.103097	NaN	66.423097	2.029059	NaN	-1.290941
65.132156	62.047373	NaN	65.868803	3.084783	NaN	-0.736647
65.132156	62.082823	NaN	65.314253	3.049333	NaN	-0.182097
65.132156	63.205000	NaN	63.691526	1.927156	NaN	1.440630
65.132156	64.298705	NaN	64.841553	0.833451	NaN	0.290603
65.132156	64.771547	NaN	64.774704	0.360609	NaN	0.357452
65.132156	63.826002	NaN	66.323300	1.306154	NaN	-1.191144
65.132156	63.802423	NaN	64.514405	1.329733	NaN	0.617751
65.132156	64.010958	NaN	64.843199	1.121198	NaN	0.288957
65.132156	64.076337	NaN	64.428241	1.055819	NaN	0.703915
65.132156	64.783008	NaN	66.620230	0.349148	NaN	-1.488074
65.132156	61.531361	NaN	64.585232	3.600795	NaN	0.546924
65.132156	62.859344	NaN	63.984632	2.272812	NaN	1.147524
65.132156	61.057017	NaN	64.282639	4.075139	NaN	0.849517
65.132156	64.029908	NaN	65.291013	1.102248	NaN	-0.158857
65.132156	64.469196	NaN	65.581442	0.662960	NaN	-0.449286
65.132156	63.384825	NaN	66.289783	1.747331	NaN	-1.157627
65.132156	63.446562	NaN	65.088924	1.685594	NaN	0.043232
65.132156	62.462884	NaN	66.477530	2.669272	NaN	-1.345374
65.132156	64.179595	NaN	65.879235	0.952561	NaN	-0.747079
65.132156	61.990949	NaN	64.499909	3.141207	NaN	0.632247
65.132156	62.187654	NaN	64.537392	2.944502	NaN	0.594764
65.132156	63.786431	NaN	63.921503	1.345725	NaN	1.210653
65.132156	64.299379	NaN	64.941404	0.832777	NaN	0.190752
65.132156	62.436618	NaN	65.357733	2.695538	NaN	-0.225577
65.132156	62.632128	NaN	64.994456	2.500028	NaN	0.137700
65.132156	63.745394	NaN	65.121980	1.386762	NaN	0.010176
65.132156	62.742165	NaN	64.694604	2.389991	NaN	0.437552
65.132156	63.744755	NaN	63.820640	1.387401	NaN	1.311516
65.132156	62.790835	NaN	65.838450	2.341321	NaN	-0.706294
65.132156	64.120612	NaN	64.025062	1.011544	NaN	1.107094
65.132156	63.157638	NaN	64.299053	1.974518	NaN	0.833103
65.132156	62.414704	NaN	65.280570	2.717452	NaN	-0.148414
65.132156	63.662278	NaN	65.815649	1.469878	NaN	-0.683494
65.132156	62.560158	NaN	64.443999	2.571997	NaN	0.688157
65.132156	63.682598	NaN	65.558494	1.449558	NaN	-0.426338
65.132156	60.719068	NaN	65.807316	4.413088	NaN	-0.675160
65.132156	63.737312	NaN	65.680085	1.394844	NaN	-0.547929
65.132156	62.283456	NaN	64.671786	2.848700	NaN	0.460370
65.132156	63.897479	NaN	65.042033	1.234677	NaN	0.090123
65.132156	62.647429	NaN	63.568630	2.484727	NaN	1.563526
65.132156	63.240463	NaN	64.846706	1.891693	NaN	0.285450
65.132156	63.470445	NaN	64.471986	1.661711	NaN	0.660170
65.132156	63.648184	NaN	65.385736	1.483972	NaN	-0.253580
65.132156	61.870414	NaN	65.596348	3.261742	NaN	-0.464192
65.132156	61.951155	NaN	65.416549	3.181001	NaN	-0.284393
65.132156	64.331820	NaN	65.946737	0.800336	NaN	-0.814581
65.132156	62.514204	NaN	64.409858	2.617952	NaN	0.722298
65.132156	64.025092	NaN	64.748670	1.107064	NaN	0.383486
65.132156	63.180490	NaN	65.387703	1.951666	NaN	-0.255548
65.132156	63.198657	NaN	64.465480	1.933499	NaN	0.666676
65.132156	63.058781	NaN	64.838447	2.073375	NaN	0.293709
65.132156	63.493283	NaN	65.804355	1.638873	NaN	-0.672199
65.132156	62.988745	NaN	64.585038	2.143411	NaN	0.547118
65.132156	63.409722	NaN	65.290628	1.722434	NaN	-0.158472
65.132156	64.423944	NaN	65.704978	0.708212	NaN	-0.572822
65.132156	64.131268	NaN	65.298056	1.000888	NaN	-0.165900
65.132156	63.289981	NaN	63.750864	1.842175	NaN	1.381292
65.132156	64.891737	NaN	66.450319	0.240419	NaN	-1.318163
65.132156	63.297169	NaN	66.057634	1.834987	NaN	-0.925478
65.132156	63.366784	NaN	65.227394	1.765372	NaN	-0.095238
65.132156	63.403266	NaN	65.603188	1.728890	NaN	-0.471032
65.132156	63.424619	NaN	65.251004	1.707537	NaN	-0.118848
65.132156	63.712678	NaN	64.327493	1.419478	NaN	0.804663
65.132156	61.969034	NaN	64.038773	3.163122	NaN	1.093383
65.132156	63.018230	NaN	65.262812	2.113926	NaN	-0.130656
65.132156	63.095168	NaN	63.854270	2.036988	NaN	1.277886
65.132156	64.288865	NaN	66.228090	0.843291	NaN	-1.095934
65.132156	62.390198	NaN	64.350617	2.741958	NaN	0.781539
65.132156	62.605982	NaN	64.769069	2.526174	NaN	0.363087
65.132156	62.420324	NaN	64.966095	2.711832	NaN	0.166061
65.132156	62.456314	NaN	65.388159	2.675842	NaN	-0.256003
65.132156	64.203866	NaN	65.653043	0.928290	NaN	-0.520887
65.132156	62.988999	NaN	66.079683	2.143157	NaN	-0.947527
65.132156	62.766559	NaN	63.927204	2.365597	NaN	1.204952
65.132156	62.590598	NaN	65.701022	2.541558	NaN	-0.568866
65.132156	64.161667	NaN	65.696985	0.970489	NaN	-0.564829
65.132156	63.920692	NaN	65.635908	1.211464	NaN	-0.503752
65.132156	62.675697	NaN	63.769553	2.456459	NaN	1.362603
65.132156	62.365226	NaN	63.748497	2.766930	NaN	1.383659
65.132156	63.047083	NaN	65.521435	2.085073	NaN	-0.389279
65.132156	63.255709	NaN	64.707507	1.876447	NaN	0.424649
65.132156	63.202226	NaN	65.773957	1.929930	NaN	-0.641801
65.132156	64.316724	NaN	65.807465	0.815432	NaN	-0.675309
65.132156	62.683990	NaN	63.907272	2.448166	NaN	1.224884
65.132156	62.899165	NaN	64.172828	2.232991	NaN	0.959328
65.132156	64.826610	NaN	64.817115	0.305546	NaN	0.315041
65.132156	62.050977	NaN	66.155244	3.081179	NaN	-1.023088
65.132156	62.574168	NaN	64.363324	2.557988	NaN	0.768832
65.132156	62.786801	NaN	66.437494	2.345355	NaN	-1.305338
65.132156	63.322374	NaN	65.637865	1.809782	NaN	-0.505709
65.132156	62.674612	NaN	65.651193	2.457544	NaN	-0.519037
65.132156	62.652757	NaN	65.006362	2.479399	NaN	0.125794
65.132156	63.134411	NaN	64.744279	1.997745	NaN	0.387877
65.132156	63.174986	NaN	64.548522	1.957170	NaN	0.583634
65.132156	63.211751	NaN	65.627451	1.920405	NaN	-0.495295
65.132156	64.443709	NaN	65.331924	0.688447	NaN	-0.199768
65.132156	62.728578	NaN	65.388272	2.403578	NaN	-0.256116
65.132156	62.923328	NaN	64.947884	2.208828	NaN	0.184272
65.132156	62.751692	NaN	65.008289	2.380464	NaN	0.123867
65.132156	64.818740	NaN	65.484319	0.313416	NaN	-0.352163
65.132156	63.096158	NaN	65.003694	2.035998	NaN	0.128462
65.132156	63.624707	NaN	64.705734	1.507449	NaN	0.426422
65.132156	63.636754	NaN	64.937622	1.495402	NaN	0.194534
65.132156	62.779123	NaN	64.638846	2.353033	NaN	0.493310
65.132156	62.798609	NaN	63.854010	2.333547	NaN	1.278146
65.132156	62.903748	NaN	64.301864	2.228408	NaN	0.830292
65.132156	64.416163	NaN	66.389516	0.715993	NaN	-1.257360
65.132156	62.341808	NaN	65.529563	2.790348	NaN	-0.397407
65.132156	62.678386	NaN	66.825839	2.453770	NaN	-1.693683
65.132156	61.972590	NaN	64.902083	3.159566	NaN	0.230073
65.132156	63.497974	NaN	64.326497	1.634182	NaN	0.805659
65.132156	63.946835	NaN	65.384324	1.185321	NaN	-0.252168
65.132156	62.839287	NaN	65.487495	2.292869	NaN	-0.355339
65.132156	62.963421	NaN	64.748779	2.168735	NaN	0.383377
65.132156	63.653695	NaN	64.816105	1.478461	NaN	0.316051
65.132156	64.105768	NaN	65.005063	1.026388	NaN	0.127093
65.132156	63.038554	NaN	65.404016	2.093602	NaN	-0.271860
65.132156	62.730391	NaN	63.777883	2.401765	NaN	1.354273
65.132156	63.031813	NaN	66.071446	2.100343	NaN	-0.939290
65.132156	62.033133	NaN	65.723018	3.099023	NaN	-0.590862
65.132156	62.970319	NaN	65.519365	2.161837	NaN	-0.387209
65.132156	62.676024	NaN	65.119231	2.456132	NaN	0.012925
65.132156	63.931654	NaN	64.906739	1.200502	NaN	0.225417
65.132156	63.642693	NaN	66.538152	1.489463	NaN	-1.405996
65.132156	62.340729	NaN	63.995243	2.791427	NaN	1.136913
65.132156	64.720105	NaN	66.235954	0.412051	NaN	-1.103798
65.132156	63.548914	NaN	64.981365	1.583242	NaN	0.150791
65.132156	63.757682	NaN	66.770614	1.374474	NaN	-1.638458
65.132156	62.231012	NaN	65.562306	2.901144	NaN	-0.430150
65.132156	64.452015	NaN	65.886946	0.680141	NaN	-0.754790
65.132156	61.141765	NaN	63.713362	3.990391	NaN	1.418794
65.132156	64.676965	NaN	65.222799	0.455191	NaN	-0.090644
65.132156	63.050324	NaN	63.991611	2.081832	NaN	1.140545
65.132156	63.562120	NaN	63.897263	1.570036	NaN	1.234893
65.132156	65.184387	NaN	66.313408	-0.052231	NaN	-1.181252
65.132156	63.753009	NaN	64.351674	1.379147	NaN	0.780482
65.132156	63.162516	NaN	64.495901	1.969640	NaN	0.636255
65.132156	62.947571	NaN	65.317192	2.184585	NaN	-0.185037
65.132156	64.382584	NaN	65.516535	0.749572	NaN	-0.384379
65.132156	62.796795	NaN	63.345335	2.335361	NaN	1.786821
65.132156	63.197965	NaN	64.573107	1.934191	NaN	0.559049
65.132156	62.547450	NaN	65.616389	2.584706	NaN	-0.484233
65.132156	62.726306	NaN	64.255145	2.405850	NaN	0.877011
65.132156	64.187910	NaN	66.645088	0.944246	NaN	-1.512932
65.132156	62.869545	NaN	64.999516	2.262611	NaN	0.132640
65.132156	63.225440	NaN	65.166653	1.906716	NaN	-0.034497
65.132156	63.111568	NaN	65.038893	2.020588	NaN	0.093263
65.132156	63.820118	NaN	65.079415	1.312038	NaN	0.052741
65.132156	63.034347	NaN	64.778988	2.097809	NaN	0.353168
65.132156	63.541131	NaN	65.684531	1.591025	NaN	-0.552375
65.132156	62.975768	NaN	65.219657	2.156387	NaN	-0.087501
65.132156	63.222139	NaN	65.409906	1.910017	NaN	-0.277750
65.132156	62.874482	NaN	65.458191	2.257674	NaN	-0.326035
65.132156	63.445647	NaN	65.311714	1.686509	NaN	-0.179558
65.132156	63.549440	NaN	66.952118	1.582716	NaN	-1.819962
65.132156	62.126901	NaN	65.413285	3.005255	NaN	-0.281129
65.132156	63.808030	NaN	65.358647	1.324126	NaN	-0.226491
65.132156	63.624970	NaN	65.241230	1.507186	NaN	-0.109074
65.132156	62.657982	NaN	65.537896	2.474174	NaN	-0.405740
65.132156	62.047487	NaN	64.807617	3.084669	NaN	0.324539
65.132156	62.349061	NaN	63.033498	2.783095	NaN	2.098658
65.132156	61.697331	NaN	64.580225	3.434825	NaN	0.551931
65.132156	62.916244	NaN	64.661010	2.215912	NaN	0.471146
65.132156	65.306133	NaN	66.915189	-0.173977	NaN	-1.783033
65.132156	63.744249	NaN	65.248311	1.387907	NaN	-0.116155
65.132156	63.504946	NaN	66.531255	1.627210	NaN	-1.399099
65.132156	61.830775	NaN	65.413425	3.301381	NaN	-0.281269
65.132156	63.572411	NaN	64.640572	1.559745	NaN	0.491584
65.132156	63.423778	NaN	65.988761	1.708378	NaN	-0.856605
65.132156	62.911165	NaN	65.161706	2.220991	NaN	-0.029550
65.132156	63.135820	NaN	65.253972	1.996336	NaN	-0.121816
65.132156	61.727524	NaN	64.265102	3.404632	NaN	0.867054
65.132156	64.526663	NaN	65.959484	0.605493	NaN	-0.827328
65.132156	64.689952	NaN	66.210593	0.442204	NaN	-1.078437
65.132156	63.018541	NaN	64.814441	2.113615	NaN	0.317715
65.132156	62.069574	NaN	64.869804	3.062582	NaN	0.262352
65.132156	62.759070	NaN	64.921491	2.373086	NaN	0.210665
65.132156	62.288148	NaN	64.858199	2.844007	NaN	0.273957
65.132156	64.755096	NaN	66.015326	0.377060	NaN	-0.883170
65.132156	63.543299	NaN	66.638209	1.588857	NaN	-1.506053
65.132156	64.184515	NaN	64.315709	0.947641	NaN	0.816447
65.132156	63.238832	NaN	65.545289	1.893324	NaN	-0.413133
65.132156	64.213755	NaN	65.982841	0.918401	NaN	-0.850685
65.132156	64.177726	NaN	63.973578	0.954430	NaN	1.158578
65.132156	62.132976	NaN	65.057985	2.999180	NaN	0.074171
65.132156	61.306251	NaN	62.844721	3.825905	NaN	2.287435
65.132156	63.398340	NaN	65.280322	1.733816	NaN	-0.148166
65.132156	63.365889	NaN	64.825508	1.766267	NaN	0.306648
65.132156	63.955114	NaN	65.905756	1.177042	NaN	-0.773600
65.132156	63.961317	NaN	65.441481	1.170839	NaN	-0.309325
65.132156	62.548908	NaN	65.421222	2.583248	NaN	-0.289066
65.132156	62.847671	NaN	65.660553	2.284485	NaN	-0.528397
65.132156	62.601406	NaN	65.987384	2.530750	NaN	-0.855228
65.132156	64.695390	NaN	65.992808	0.436766	NaN	-0.860652
65.132156	62.870686	NaN	65.184496	2.261470	NaN	-0.052340
65.132156	63.190102	NaN	64.286555	1.942054	NaN	0.845601
65.132156	63.441762	NaN	64.673044	1.690394	NaN	0.459112
65.132156	63.812451	NaN	64.898733	1.319705	NaN	0.233423
65.132156	63.040294	NaN	65.114622	2.091862	NaN	0.017534
65.132156	62.907878	NaN	64.319274	2.224278	NaN	0.812882
65.132156	62.976349	NaN	64.898125	2.155807	NaN	0.234031
65.132156	62.239507	NaN	65.538194	2.892649	NaN	-0.406038
65.132156	62.202882	NaN	65.403811	2.929274	NaN	-0.271655
65.132156	62.298728	NaN	64.734157	2.833428	NaN	0.397999
65.132156	61.870041	NaN	63.882049	3.262115	NaN	1.250107
65.132156	63.721928	NaN	65.684555	1.410228	NaN	-0.552399
65.132156	62.048382	NaN	63.284237	3.083774	NaN	1.847919
65.132156	63.158434	NaN	65.734382	1.973722	NaN	-0.602226
65.132156	62.396493	NaN	65.928616	2.735663	NaN	-0.796460
65.132156	62.773415	NaN	64.624969	2.358741	NaN	0.507187
65.132156	64.009244	NaN	65.202884	1.122912	NaN	-0.070728
65.132156	61.759537	NaN	62.644055	3.372619	NaN	2.488101
65.132156	62.876536	NaN	65.386531	2.255620	NaN	-0.254375
65.132156	63.587293	NaN	65.890152	1.544863	NaN	-0.757996
65.132156	63.686213	NaN	65.347612	1.445943	NaN	-0.215456
65.132156	62.501289	NaN	65.474559	2.630867	NaN	-0.342403
65.132156	63.316903	NaN	65.949930	1.815253	NaN	-0.817774
65.132156	63.199428	NaN	65.846700	1.932728	NaN	-0.714544
65.132156	62.285291	NaN	65.799483	2.846865	NaN	-0.667327
65.132156	63.667192	NaN	64.856244	1.464964	NaN	0.275912
65.132156	63.546678	NaN	66.132132	1.585478	NaN	-0.999976
65.132156	62.975664	NaN	65.261107	2.156492	NaN	-0.128951
65.132156	62.520344	NaN	65.738821	2.611812	NaN	-0.606665
65.132156	64.553518	NaN	65.594633	0.578638	NaN	-0.462477
65.132156	61.810235	NaN	63.919193	3.321921	NaN	1.212963
65.132156	63.290818	NaN	66.442315	1.841338	NaN	-1.310159
65.132156	63.970991	NaN	65.495156	1.161165	NaN	-0.363000
65.132156	62.861419	NaN	65.279696	2.270737	NaN	-0.147541
65.132156	64.027478	NaN	64.837923	1.104678	NaN	0.294233
65.132156	64.147869	NaN	64.608422	0.984287	NaN	0.523734
65.132156	63.035077	NaN	64.373790	2.097079	NaN	0.758366
65.132156	62.970751	NaN	65.488158	2.161405	NaN	-0.356002
65.132156	63.189527	NaN	64.667436	1.942629	NaN	0.464720
65.132156	64.299204	NaN	64.872516	0.832952	NaN	0.259640
65.132156	62.518185	NaN	66.652190	2.613971	NaN	-1.520034
65.132156	62.935698	NaN	65.790594	2.196458	NaN	-0.658438
65.132156	62.441900	NaN	64.434113	2.690256	NaN	0.698043
65.132156	64.313559	NaN	66.335537	0.818597	NaN	-1.203381
65.132156	64.086028	NaN	66.156569	1.046128	NaN	-1.024413
65.132156	61.480395	NaN	64.974182	3.651761	NaN	0.157974
65.132156	63.429356	NaN	66.127124	1.702800	NaN	-0.994968
65.132156	64.148833	NaN	65.821183	0.983323	NaN	-0.689027
65.132156	64.661594	NaN	65.433727	0.470562	NaN	-0.301571
65.132156	62.230185	NaN	65.198571	2.901971	NaN	-0.066415
65.132156	64.314605	NaN	64.347212	0.817551	NaN	0.784944
65.132156	62.669976	NaN	63.798083	2.462180	NaN	1.334073
65.132156	62.562164	NaN	64.677264	2.569992	NaN	0.454892
65.132156	62.761013	NaN	64.226006	2.371143	NaN	0.906150
65.132156	64.297163	NaN	64.162108	0.834993	NaN	0.970048
65.132156	63.759794	NaN	64.564319	1.372362	NaN	0.567837
65.132156	63.553992	NaN	63.889277	1.578164	NaN	1.242879
65.132156	61.763120	NaN	64.637827	3.369036	NaN	0.494329
65.132156	63.797130	NaN	65.852578	1.335026	NaN	-0.720422
65.132156	61.949480	NaN	64.800470	3.182676	NaN	0.331686
65.132156	63.212863	NaN	65.233497	1.919293	NaN	-0.101341
65.132156	61.859196	NaN	66.182204	3.272960	NaN	-1.050048
65.132156	63.901508	NaN	65.119861	1.230648	NaN	0.012295
65.132156	63.672065	NaN	64.772737	1.460091	NaN	0.359419
65.132156	62.750957	NaN	65.740307	2.381199	NaN	-0.608151
65.132156	63.629661	NaN	65.927959	1.502495	NaN	-0.795803
65.132156	64.858526	NaN	65.353727	0.273630	NaN	-0.221571
65.132156	62.512091	NaN	65.099801	2.620065	NaN	0.032355
65.132156	63.694684	NaN	66.302466	1.437472	NaN	-1.170310
65.132156	63.727092	NaN	64.002091	1.405064	NaN	1.130065
65.132156	63.836441	NaN	65.138945	1.295715	NaN	-0.006789
65.132156	62.787798	NaN	65.178010	2.344358	NaN	-0.045854
65.132156	62.462930	NaN	65.632918	2.669226	NaN	-0.500762
65.132156	64.150113	NaN	66.133366	0.982043	NaN	-1.001210
65.132156	61.622828	NaN	65.188510	3.509328	NaN	-0.056354
65.132156	61.950807	NaN	64.122845	3.181349	NaN	1.009311
65.132156	63.159127	NaN	65.830675	1.973029	NaN	-0.698519
65.132156	62.983476	NaN	64.962743	2.148680	NaN	0.169413
65.132156	63.699097	NaN	64.310397	1.433059	NaN	0.821759
65.132156	63.367363	NaN	66.139839	1.764793	NaN	-1.007683
65.132156	62.906246	NaN	65.837854	2.225910	NaN	-0.705698
65.132156	63.930597	NaN	65.702043	1.201559	NaN	-0.569887
65.132156	64.550536	NaN	64.446714	0.581620	NaN	0.685442
65.132156	62.913884	NaN	65.478728	2.218272	NaN	-0.346572
65.132156	62.525633	NaN	65.745042	2.606523	NaN	-0.612886
65.132156	61.525305	NaN	64.791688	3.606851	NaN	0.340468
65.132156	63.330030	NaN	64.640900	1.802126	NaN	0.491256
65.132156	63.099228	NaN	65.369575	2.032928	NaN	-0.237419
65.132156	62.984249	NaN	64.150820	2.147907	NaN	0.981336
65.132156	62.872023	NaN	65.081070	2.260133	NaN	0.051086
65.132156	64.375765	NaN	64.919720	0.756391	NaN	0.212436
65.132156	61.603540	NaN	65.041590	3.528616	NaN	0.090566
65.132156	63.506096	NaN	66.100556	1.626060	NaN	-0.968400
65.132156	62.828699	NaN	65.142723	2.303457	NaN	-0.010567
65.132156	62.077235	NaN	65.091042	3.054921	NaN	0.041114
65.132156	61.878697	NaN	64.745717	3.253459	NaN	0.386439
65.132156	62.627147	NaN	64.721379	2.505009	NaN	0.410777
65.132156	63.080050	NaN	65.623267	2.052106	NaN	-0.491111
65.132156	63.310670	NaN	64.438984	1.821486	NaN	0.693172
65.132156	63.416038	NaN	64.404097	1.716118	NaN	0.728059
65.132156	62.232906	NaN	64.303040	2.899250	NaN	0.829116
65.132156	64.116796	NaN	65.775818	1.015360	NaN	-0.643662
65.132156	61.933686	NaN	64.123669	3.198470	NaN	1.008487
65.132156	62.737807	NaN	64.209909	2.394349	NaN	0.922247
65.132156	63.336723	NaN	64.883895	1.795433	NaN	0.248261
65.132156	62.970758	NaN	65.437740	2.161398	NaN	-0.305584
65.132156	63.620468	NaN	65.788796	1.511688	NaN	-0.656640
65.132156	61.976273	NaN	64.641595	3.155883	NaN	0.490561
65.132156	63.336135	NaN	64.949645	1.796021	NaN	0.182511
65.132156	62.504559	NaN	64.819059	2.627597	NaN	0.313097
65.132156	62.127148	NaN	65.186774	3.005008	NaN	-0.054618
65.132156	61.826875	NaN	64.791091	3.305281	NaN	0.341065
65.132156	62.207579	NaN	64.773001	2.924577	NaN	0.359155
65.132156	63.643021	NaN	66.015717	1.489135	NaN	-0.883561
65.132156	61.971267	NaN	64.968020	3.160889	NaN	0.164136
65.132156	62.420086	NaN	64.608531	2.712070	NaN	0.523625
65.132156	62.846242	NaN	66.060270	2.285914	NaN	-0.928114
65.132156	62.819072	NaN	64.306662	2.313084	NaN	0.825494
65.132156	62.915559	NaN	66.371469	2.216597	NaN	-1.239313
65.132156	63.689906	NaN	66.239376	1.442250	NaN	-1.107220
65.132156	64.407152	NaN	66.000858	0.725004	NaN	-0.868702
65.132156	63.078953	NaN	66.058168	2.053203	NaN	-0.926012
65.132156	62.424216	NaN	63.330415	2.707940	NaN	1.801740
65.132156	63.009707	NaN	66.125255	2.122449	NaN	-0.993099
65.132156	61.172547	NaN	64.182188	3.959609	NaN	0.949968
65.132156	62.915454	NaN	64.797075	2.216702	NaN	0.335081
65.132156	64.384484	NaN	67.328430	0.747672	NaN	-2.196274
65.132156	64.789882	NaN	65.700358	0.342273	NaN	-0.568202
65.132156	62.087374	NaN	64.226434	3.044782	NaN	0.905722
65.132156	62.120296	NaN	65.272205	3.011860	NaN	-0.140049
65.132156	62.371022	NaN	65.540465	2.761134	NaN	-0.408309
65.132156	62.965783	NaN	64.315785	2.166373	NaN	0.816371
65.132156	63.577068	NaN	65.963583	1.555088	NaN	-0.831427
65.132156	64.154393	NaN	65.927080	0.977763	NaN	-0.794924
65.132156	63.662285	NaN	65.786209	1.469871	NaN	-0.654053
65.132156	63.775545	NaN	65.393752	1.356611	NaN	-0.261596
65.132156	64.522441	NaN	65.500868	0.609715	NaN	-0.368712
65.132156	63.169257	NaN	64.318953	1.962899	NaN	0.813203
65.132156	61.761914	NaN	65.406049	3.370242	NaN	-0.273893
65.132156	61.696858	NaN	64.309508	3.435298	NaN	0.822648
65.132156	64.537827	NaN	66.336177	0.594329	NaN	-1.204021
65.132156	62.752297	NaN	64.596104	2.379859	NaN	0.536052
65.132156	63.055039	NaN	65.905457	2.077117	NaN	-0.773301
65.132156	63.331429	NaN	65.019770	1.800727	NaN	0.112386
65.132156	63.228123	NaN	65.219381	1.904033	NaN	-0.087225
65.132156	63.257850	NaN	65.544857	1.874306	NaN	-0.412701
65.132156	63.962255	NaN	65.415200	1.169901	NaN	-0.283044
65.132156	63.375684	NaN	64.828404	1.756472	NaN	0.303752
65.132156	63.154539	NaN	65.662587	1.977617	NaN	-0.530431
65.132156	62.526935	NaN	66.173005	2.605221	NaN	-1.040849
65.132156	62.204501	NaN	64.994699	2.927655	NaN	0.137457
65.132156	63.167902	NaN	66.214855	1.964254	NaN	-1.082699
65.132156	62.479625	NaN	64.779914	2.652531	NaN	0.352242
65.132156	63.653835	NaN	64.366358	1.478321	NaN	0.765798
65.132156	63.251176	NaN	65.616792	1.880980	NaN	-0.484636
65.132156	62.421358	NaN	65.600135	2.710798	NaN	-0.467979
65.132156	61.742095	NaN	65.191827	3.390061	NaN	-0.059671
65.132156	62.975467	NaN	64.276287	2.156689	NaN	0.855869
65.132156	61.871089	NaN	65.480921	3.261067	NaN	-0.348765
