# Supplementary material for: Combined Influences of Model Choice, Data Quality, and Data Quantity When Estimating Population Trends
Source: PLoS One. 2015 Jul 15;10(7):e0132255. doi: 10.1371/journal.pone.0132255 (PMC4503393; doi:10.1371/journal.pone.0132255)
Supplement: S1 Dataset — Files are organized by model type and by the input lambda value. (ZIP) [file pone.0132255.s002.zip › Hypothetical LH/sims_lambda_0_9/simulationOutput_0.9_0_0_0.1_30.xls]

Percent_Decline_True	Median_Percent_Decline_Matrix	Median_Percent_Decline_Matrix_stable	Median_Percent_Decline_Scalar	Difference_True_Matrix	Difference_True_Matrix_Stable	Difference_True_Scalar
65.132156	62.483132	NaN	65.364501	2.649024	NaN	-0.232345
65.132156	65.777754	NaN	66.477042	-0.645598	NaN	-1.344886
65.132156	64.056138	NaN	64.549002	1.076018	NaN	0.583154
65.132156	64.511159	NaN	66.142276	0.620997	NaN	-1.010120
65.132156	59.809282	NaN	64.075207	5.322874	NaN	1.056949
65.132156	63.633802	NaN	64.450427	1.498354	NaN	0.681729
65.132156	63.140426	NaN	66.235991	1.991730	NaN	-1.103835
65.132156	63.821253	NaN	65.776093	1.310903	NaN	-0.643937
65.132156	62.846066	NaN	66.251735	2.286090	NaN	-1.119579
65.132156	63.659371	NaN	64.698031	1.472785	NaN	0.434125
65.132156	64.153295	NaN	65.006804	0.978861	NaN	0.125352
65.132156	64.024345	NaN	66.128745	1.107811	NaN	-0.996589
65.132156	61.917303	NaN	65.718274	3.214853	NaN	-0.586118
65.132156	63.881885	NaN	65.164911	1.250271	NaN	-0.032755
65.132156	63.490330	NaN	65.990606	1.641826	NaN	-0.858450
65.132156	62.809350	NaN	64.368323	2.322806	NaN	0.763833
65.132156	62.892752	NaN	65.210779	2.239404	NaN	-0.078623
65.132156	64.829420	NaN	65.428030	0.302736	NaN	-0.295874
65.132156	61.923181	NaN	63.919919	3.208975	NaN	1.212237
65.132156	64.187641	NaN	65.960244	0.944515	NaN	-0.828088
65.132156	63.700652	NaN	66.542374	1.431503	NaN	-1.410218
65.132156	63.657154	NaN	64.607956	1.475002	NaN	0.524200
65.132156	64.856964	NaN	65.954717	0.275192	NaN	-0.822561
65.132156	61.846818	NaN	65.415117	3.285338	NaN	-0.282961
65.132156	63.957555	NaN	64.797479	1.174601	NaN	0.334677
65.132156	62.570127	NaN	65.337261	2.562029	NaN	-0.205105
65.132156	63.427001	NaN	64.216941	1.705155	NaN	0.915215
65.132156	63.205346	NaN	64.440800	1.926810	NaN	0.691356
65.132156	64.529345	NaN	65.469802	0.602811	NaN	-0.337646
65.132156	62.771750	NaN	64.468564	2.360406	NaN	0.663592
65.132156	63.529959	NaN	64.075176	1.602197	NaN	1.056980
65.132156	62.150638	NaN	64.779077	2.981518	NaN	0.353079
65.132156	63.219986	NaN	64.402989	1.912170	NaN	0.729167
65.132156	63.610687	NaN	65.000148	1.521469	NaN	0.132008
65.132156	63.730328	NaN	64.467375	1.401828	NaN	0.664781
65.132156	62.386320	NaN	64.608651	2.745836	NaN	0.523505
65.132156	64.059477	NaN	65.976919	1.072679	NaN	-0.844763
65.132156	61.788198	NaN	63.708098	3.343958	NaN	1.424058
65.132156	61.296838	NaN	64.766405	3.835318	NaN	0.365751
65.132156	61.801124	NaN	64.248621	3.331032	NaN	0.883535
65.132156	61.708014	NaN	64.210978	3.424141	NaN	0.921178
65.132156	62.826520	NaN	63.881982	2.305636	NaN	1.250174
65.132156	63.378252	NaN	65.749831	1.753904	NaN	-0.617675
65.132156	62.028677	NaN	62.960306	3.103479	NaN	2.171850
65.132156	61.726935	NaN	64.349036	3.405221	NaN	0.783120
65.132156	62.946270	NaN	65.708856	2.185886	NaN	-0.576700
65.132156	62.657495	NaN	65.548361	2.474661	NaN	-0.416205
65.132156	62.652523	NaN	65.196434	2.479633	NaN	-0.064278
65.132156	64.884007	NaN	66.667187	0.248149	NaN	-1.535031
65.132156	60.883504	NaN	64.737658	4.248652	NaN	0.394498
65.132156	62.752933	NaN	64.291738	2.379223	NaN	0.840418
65.132156	62.126731	NaN	64.483477	3.005425	NaN	0.648679
65.132156	63.404495	NaN	64.857598	1.727661	NaN	0.274558
65.132156	62.784987	NaN	64.056691	2.347169	NaN	1.075465
65.132156	64.164499	NaN	65.196542	0.967657	NaN	-0.064386
65.132156	62.801906	NaN	64.653662	2.330250	NaN	0.478494
65.132156	64.652483	NaN	65.446414	0.479673	NaN	-0.314258
65.132156	63.268369	NaN	66.026815	1.863787	NaN	-0.894659
65.132156	64.090431	NaN	64.946055	1.041725	NaN	0.186101
65.132156	64.189085	NaN	65.654532	0.943071	NaN	-0.522376
65.132156	60.583055	NaN	63.582201	4.549101	NaN	1.549955
65.132156	62.619321	NaN	65.469862	2.512835	NaN	-0.337706
65.132156	64.325335	NaN	64.630642	0.806821	NaN	0.501514
65.132156	63.102458	NaN	63.877414	2.029698	NaN	1.254742
65.132156	61.191986	NaN	62.321637	3.940170	NaN	2.810519
65.132156	63.061866	NaN	64.017644	2.070290	NaN	1.114512
65.132156	62.893744	NaN	64.221834	2.238412	NaN	0.910322
65.132156	63.455724	NaN	64.158752	1.676432	NaN	0.973404
65.132156	61.541846	NaN	64.001135	3.590310	NaN	1.131021
65.132156	63.140872	NaN	64.098626	1.991284	NaN	1.033530
65.132156	62.898475	NaN	64.805604	2.233681	NaN	0.326552
65.132156	62.787178	NaN	65.483878	2.344978	NaN	-0.351722
65.132156	62.410572	NaN	65.591657	2.721584	NaN	-0.459501
65.132156	63.974151	NaN	65.746533	1.158005	NaN	-0.614377
65.132156	64.189279	NaN	65.001353	0.942877	NaN	0.130803
65.132156	62.324079	NaN	65.526690	2.808077	NaN	-0.394534
65.132156	63.376409	NaN	66.733627	1.755747	NaN	-1.601472
65.132156	63.159617	NaN	64.492002	1.972539	NaN	0.640154
65.132156	61.582389	NaN	64.408881	3.549767	NaN	0.723275
65.132156	62.506554	NaN	64.538629	2.625602	NaN	0.593527
65.132156	63.998598	NaN	65.496194	1.133558	NaN	-0.364038
65.132156	62.145286	NaN	65.243767	2.986870	NaN	-0.111611
65.132156	63.914564	NaN	64.228597	1.217592	NaN	0.903559
65.132156	63.028347	NaN	65.440032	2.103809	NaN	-0.307876
65.132156	64.070681	NaN	66.037909	1.061475	NaN	-0.905753
65.132156	63.795721	NaN	66.018918	1.336435	NaN	-0.886762
65.132156	63.633226	NaN	65.088975	1.498930	NaN	0.043181
65.132156	63.607431	NaN	65.534007	1.524725	NaN	-0.401852
65.132156	63.899997	NaN	65.049715	1.232159	NaN	0.082441
65.132156	64.013871	NaN	64.944094	1.118284	NaN	0.188062
65.132156	63.158028	NaN	65.164283	1.974128	NaN	-0.032127
65.132156	62.576163	NaN	64.790503	2.555993	NaN	0.341653
65.132156	62.122028	NaN	64.731003	3.010128	NaN	0.401153
65.132156	64.765386	NaN	66.190706	0.366770	NaN	-1.058550
65.132156	61.907095	NaN	63.529225	3.225061	NaN	1.602931
65.132156	62.749417	NaN	65.941037	2.382739	NaN	-0.808881
65.132156	62.217698	NaN	64.943230	2.914458	NaN	0.188926
65.132156	63.007156	NaN	63.140957	2.125000	NaN	1.991199
65.132156	64.602664	NaN	65.963823	0.529492	NaN	-0.831667
65.132156	65.127745	NaN	65.619910	0.004411	NaN	-0.487754
65.132156	62.693443	NaN	66.082530	2.438713	NaN	-0.950374
65.132156	62.290420	NaN	64.782735	2.841736	NaN	0.349421
65.132156	63.983744	NaN	64.767374	1.148412	NaN	0.364782
65.132156	63.962008	NaN	66.926084	1.170148	NaN	-1.793928
65.132156	62.636397	NaN	65.880444	2.495759	NaN	-0.748288
65.132156	60.532543	NaN	63.533351	4.599613	NaN	1.598805
65.132156	63.410637	NaN	65.047573	1.721519	NaN	0.084583
65.132156	64.713949	NaN	64.188447	0.418207	NaN	0.943709
65.132156	63.002009	NaN	64.456143	2.130147	NaN	0.676013
65.132156	63.578077	NaN	65.878203	1.554079	NaN	-0.746047
65.132156	63.122903	NaN	64.569477	2.009253	NaN	0.562679
65.132156	63.409462	NaN	65.514329	1.722694	NaN	-0.382173
65.132156	62.842609	NaN	62.913799	2.289547	NaN	2.218357
65.132156	63.960253	NaN	64.353963	1.171903	NaN	0.778193
65.132156	61.954407	NaN	65.871827	3.177749	NaN	-0.739671
65.132156	63.402776	NaN	63.325226	1.729380	NaN	1.806930
65.132156	62.993086	NaN	64.787596	2.139070	NaN	0.344560
65.132156	61.436829	NaN	62.479717	3.695327	NaN	2.652439
65.132156	61.126768	NaN	63.708961	4.005388	NaN	1.423195
65.132156	63.212196	NaN	64.716165	1.919960	NaN	0.415991
65.132156	64.431375	NaN	66.256692	0.700781	NaN	-1.124536
65.132156	62.906320	NaN	65.390496	2.225836	NaN	-0.258340
65.132156	64.187095	NaN	66.197056	0.945061	NaN	-1.064900
65.132156	62.672982	NaN	65.316793	2.459174	NaN	-0.184637
65.132156	63.379634	NaN	63.778371	1.752522	NaN	1.353785
65.132156	63.646305	NaN	63.958991	1.485851	NaN	1.173165
65.132156	62.718974	NaN	65.320257	2.413182	NaN	-0.188101
65.132156	62.730510	NaN	64.915500	2.401645	NaN	0.216656
65.132156	62.195660	NaN	64.866658	2.936496	NaN	0.265498
65.132156	65.833263	NaN	66.789330	-0.701107	NaN	-1.657174
65.132156	63.344447	NaN	65.924518	1.787709	NaN	-0.792362
65.132156	65.644954	NaN	66.523955	-0.512798	NaN	-1.391799
65.132156	61.881745	NaN	64.183421	3.250411	NaN	0.948735
65.132156	62.491838	NaN	66.065458	2.640318	NaN	-0.933302
65.132156	62.691871	NaN	63.739545	2.440285	NaN	1.392611
65.132156	64.292041	NaN	67.296459	0.840115	NaN	-2.164303
65.132156	61.557592	NaN	64.044633	3.574564	NaN	1.087523
65.132156	61.898596	NaN	64.208606	3.233559	NaN	0.923550
65.132156	63.785591	NaN	66.009333	1.346565	NaN	-0.877177
65.132156	63.817484	NaN	66.322339	1.314672	NaN	-1.190183
65.132156	64.206110	NaN	64.983281	0.926046	NaN	0.148875
65.132156	60.790844	NaN	63.335970	4.341312	NaN	1.796186
65.132156	65.282630	NaN	64.418403	-0.150474	NaN	0.713753
65.132156	63.774289	NaN	65.222952	1.357867	NaN	-0.090796
65.132156	63.581952	NaN	65.020023	1.550204	NaN	0.112133
65.132156	64.171504	NaN	65.257085	0.960652	NaN	-0.124929
65.132156	62.927328	NaN	65.036850	2.204828	NaN	0.095306
65.132156	62.278784	NaN	65.936037	2.853372	NaN	-0.803881
65.132156	61.739043	NaN	64.779094	3.393113	NaN	0.353062
65.132156	63.746080	NaN	64.956566	1.386076	NaN	0.175590
65.132156	63.240109	NaN	65.817980	1.892047	NaN	-0.685824
65.132156	64.368293	NaN	65.096315	0.763863	NaN	0.035841
65.132156	63.417414	NaN	64.394338	1.714742	NaN	0.737818
65.132156	61.710726	NaN	64.143538	3.421430	NaN	0.988618
65.132156	65.103970	NaN	63.579136	0.028186	NaN	1.553020
65.132156	63.938295	NaN	65.089730	1.193861	NaN	0.042426
65.132156	62.687500	NaN	64.735378	2.444656	NaN	0.396778
65.132156	64.426003	NaN	64.480290	0.706153	NaN	0.651866
65.132156	60.659001	NaN	64.225676	4.473155	NaN	0.906480
65.132156	62.243348	NaN	65.862835	2.888808	NaN	-0.730679
65.132156	61.744275	NaN	64.583599	3.387881	NaN	0.548557
65.132156	62.182370	NaN	63.352169	2.949786	NaN	1.779986
65.132156	63.638021	NaN	65.240132	1.494135	NaN	-0.107976
65.132156	63.959390	NaN	66.182196	1.172766	NaN	-1.050040
65.132156	62.716078	NaN	63.846659	2.416078	NaN	1.285497
65.132156	64.234911	NaN	63.774549	0.897245	NaN	1.357607
65.132156	61.762497	NaN	63.681866	3.369659	NaN	1.450290
65.132156	63.141493	NaN	65.744964	1.990663	NaN	-0.612808
65.132156	62.677163	NaN	66.353373	2.454993	NaN	-1.221217
65.132156	59.565099	NaN	63.438447	5.567057	NaN	1.693709
65.132156	61.489623	NaN	64.262433	3.642533	NaN	0.869723
65.132156	63.150814	NaN	65.788888	1.981342	NaN	-0.656732
65.132156	61.463371	NaN	64.154692	3.668785	NaN	0.977464
65.132156	63.804505	NaN	64.415673	1.327651	NaN	0.716483
65.132156	59.834963	NaN	65.439821	5.297193	NaN	-0.307665
65.132156	62.052962	NaN	63.648844	3.079194	NaN	1.483312
65.132156	63.681235	NaN	64.614652	1.450921	NaN	0.517504
65.132156	63.335705	NaN	65.975264	1.796451	NaN	-0.843108
65.132156	64.730307	NaN	67.218899	0.401849	NaN	-2.086743
65.132156	63.752733	NaN	66.024955	1.379423	NaN	-0.892799
65.132156	64.068391	NaN	64.953496	1.063765	NaN	0.178660
65.132156	63.541300	NaN	66.083839	1.590856	NaN	-0.951683
65.132156	62.281335	NaN	64.498304	2.850821	NaN	0.633852
65.132156	62.910464	NaN	65.804151	2.221692	NaN	-0.671995
65.132156	64.308536	NaN	64.979512	0.823620	NaN	0.152644
65.132156	63.752355	NaN	64.547799	1.379801	NaN	0.584357
65.132156	62.189722	NaN	64.596079	2.942434	NaN	0.536077
65.132156	61.011846	NaN	65.007311	4.120310	NaN	0.124845
65.132156	64.093877	NaN	65.816243	1.038279	NaN	-0.684087
65.132156	64.590967	NaN	64.959245	0.541189	NaN	0.172911
65.132156	64.095744	NaN	66.493306	1.036412	NaN	-1.361150
65.132156	62.786737	NaN	66.819970	2.345419	NaN	-1.687814
65.132156	62.498631	NaN	64.093873	2.633525	NaN	1.038283
65.132156	63.704856	NaN	65.829108	1.427300	NaN	-0.696952
65.132156	63.440656	NaN	65.295767	1.691500	NaN	-0.163611
65.132156	64.638918	NaN	65.567137	0.493238	NaN	-0.434981
65.132156	61.972081	NaN	63.397325	3.160075	NaN	1.734831
65.132156	61.303999	NaN	63.108622	3.828157	NaN	2.023534
65.132156	64.592024	NaN	66.493871	0.540132	NaN	-1.361715
65.132156	63.539656	NaN	65.112547	1.592500	NaN	0.019609
65.132156	64.185037	NaN	65.600272	0.947119	NaN	-0.468116
65.132156	62.344472	NaN	64.361304	2.787684	NaN	0.770852
65.132156	65.016608	NaN	64.863810	0.115548	NaN	0.268346
65.132156	63.850975	NaN	65.016191	1.281181	NaN	0.115965
65.132156	64.352535	NaN	65.834500	0.779621	NaN	-0.702344
65.132156	63.924391	NaN	65.740250	1.207765	NaN	-0.608094
65.132156	62.366393	NaN	64.762608	2.765763	NaN	0.369548
65.132156	63.484664	NaN	64.171172	1.647492	NaN	0.960984
65.132156	64.194213	NaN	66.329681	0.937943	NaN	-1.197525
65.132156	64.171788	NaN	67.386748	0.960368	NaN	-2.254592
65.132156	63.709246	NaN	64.709294	1.422910	NaN	0.422862
65.132156	63.125395	NaN	64.963421	2.006761	NaN	0.168735
65.132156	62.830367	NaN	65.209169	2.301789	NaN	-0.077013
65.132156	63.518314	NaN	66.307453	1.613842	NaN	-1.175297
65.132156	63.535316	NaN	64.379970	1.596840	NaN	0.752186
65.132156	62.613947	NaN	64.541723	2.518209	NaN	0.590433
65.132156	63.563826	NaN	64.612087	1.568330	NaN	0.520069
65.132156	64.403871	NaN	65.570108	0.728285	NaN	-0.437953
65.132156	62.141887	NaN	64.295895	2.990269	NaN	0.836261
65.132156	64.197342	NaN	66.226275	0.934814	NaN	-1.094119
65.132156	63.165707	NaN	64.365555	1.966449	NaN	0.766601
65.132156	62.949559	NaN	64.424680	2.182597	NaN	0.707476
65.132156	63.696788	NaN	63.660348	1.435368	NaN	1.471808
65.132156	62.195095	NaN	65.513358	2.937061	NaN	-0.381202
65.132156	62.810129	NaN	61.574151	2.322027	NaN	3.558005
65.132156	63.348720	NaN	65.380622	1.783436	NaN	-0.248466
65.132156	63.789223	NaN	66.397195	1.342933	NaN	-1.265039
65.132156	62.369886	NaN	65.548533	2.762270	NaN	-0.416377
65.132156	65.362154	NaN	66.183126	-0.229998	NaN	-1.050970
65.132156	62.922494	NaN	64.227459	2.209662	NaN	0.904697
65.132156	63.373465	NaN	64.824636	1.758691	NaN	0.307520
65.132156	65.433663	NaN	66.939978	-0.301507	NaN	-1.807822
65.132156	64.588686	NaN	64.440723	0.543470	NaN	0.691433
65.132156	64.023552	NaN	66.332169	1.108604	NaN	-1.200013
65.132156	60.852158	NaN	65.690172	4.279998	NaN	-0.558016
65.132156	64.146172	NaN	65.968965	0.985984	NaN	-0.836809
65.132156	63.356440	NaN	64.434684	1.775716	NaN	0.697472
65.132156	62.874250	NaN	65.456514	2.257906	NaN	-0.324358
65.132156	63.191075	NaN	65.369346	1.941081	NaN	-0.237190
65.132156	62.251923	NaN	66.413565	2.880233	NaN	-1.281409
65.132156	62.927351	NaN	65.568549	2.204805	NaN	-0.436393
65.132156	63.238111	NaN	64.857046	1.894045	NaN	0.275110
65.132156	64.787184	NaN	66.364034	0.344972	NaN	-1.231878
65.132156	63.442433	NaN	64.914875	1.689723	NaN	0.217281
65.132156	61.359842	NaN	66.403122	3.772314	NaN	-1.270966
65.132156	63.287672	NaN	62.409508	1.844484	NaN	2.722648
65.132156	63.404318	NaN	64.402612	1.727838	NaN	0.729544
65.132156	63.015107	NaN	65.084593	2.117049	NaN	0.047563
65.132156	62.743904	NaN	65.226899	2.388252	NaN	-0.094743
65.132156	62.643014	NaN	63.945381	2.489142	NaN	1.186775
65.132156	63.951327	NaN	64.891472	1.180829	NaN	0.240684
65.132156	62.926698	NaN	64.149468	2.205458	NaN	0.982688
65.132156	61.592443	NaN	65.825154	3.539713	NaN	-0.692998
65.132156	61.492860	NaN	65.583381	3.639296	NaN	-0.451225
65.132156	62.670988	NaN	63.861520	2.461168	NaN	1.270636
65.132156	63.035545	NaN	66.348433	2.096611	NaN	-1.216277
65.132156	62.603588	NaN	65.103058	2.528568	NaN	0.029098
65.132156	63.316912	NaN	66.238260	1.815244	NaN	-1.106104
65.132156	62.712193	NaN	62.316427	2.419963	NaN	2.815729
65.132156	61.703545	NaN	64.121884	3.428611	NaN	1.010272
65.132156	63.073192	NaN	65.670559	2.058964	NaN	-0.538403
65.132156	63.887375	NaN	66.385103	1.244781	NaN	-1.252947
65.132156	62.924842	NaN	66.275041	2.207314	NaN	-1.142885
65.132156	60.261715	NaN	65.003364	4.870441	NaN	0.128792
65.132156	65.108773	NaN	66.249946	0.023383	NaN	-1.117790
65.132156	65.224306	NaN	66.009722	-0.092150	NaN	-0.877566
65.132156	63.211614	NaN	64.840258	1.920542	NaN	0.291898
65.132156	62.304260	NaN	64.510652	2.827896	NaN	0.621504
65.132156	63.194784	NaN	64.819208	1.937371	NaN	0.312948
65.132156	63.830436	NaN	65.446348	1.301720	NaN	-0.314192
65.132156	63.355821	NaN	65.726218	1.776335	NaN	-0.594062
65.132156	62.253124	NaN	64.279193	2.879032	NaN	0.852963
65.132156	63.938588	NaN	63.935238	1.193568	NaN	1.196918
65.132156	61.201704	NaN	63.148647	3.930452	NaN	1.983509
65.132156	62.880665	NaN	64.885355	2.251491	NaN	0.246801
65.132156	64.928150	NaN	64.975720	0.204006	NaN	0.156436
65.132156	62.325046	NaN	63.932304	2.807110	NaN	1.199852
65.132156	64.350282	NaN	65.225786	0.781874	NaN	-0.093630
65.132156	63.828037	NaN	65.998763	1.304119	NaN	-0.866607
65.132156	63.618737	NaN	65.562233	1.513419	NaN	-0.430077
65.132156	61.305207	NaN	64.285869	3.826949	NaN	0.846287
65.132156	62.144414	NaN	65.546796	2.987742	NaN	-0.414640
65.132156	60.916437	NaN	65.254813	4.215719	NaN	-0.122657
65.132156	63.140689	NaN	65.212825	1.991467	NaN	-0.080669
65.132156	63.187541	NaN	65.146838	1.944615	NaN	-0.014682
65.132156	65.029932	NaN	64.702490	0.102224	NaN	0.429666
65.132156	64.559488	NaN	64.656674	0.572668	NaN	0.475482
65.132156	62.803694	NaN	66.098783	2.328462	NaN	-0.966627
65.132156	62.607125	NaN	65.741004	2.525031	NaN	-0.608848
65.132156	62.986510	NaN	65.215935	2.145646	NaN	-0.083779
65.132156	64.143531	NaN	67.050052	0.988625	NaN	-1.917896
65.132156	62.263068	NaN	66.072938	2.869088	NaN	-0.940782
65.132156	62.282256	NaN	65.171029	2.849900	NaN	-0.038873
65.132156	63.456335	NaN	64.943538	1.675821	NaN	0.188618
65.132156	63.417521	NaN	63.791572	1.714635	NaN	1.340584
65.132156	63.370181	NaN	65.248281	1.761975	NaN	-0.116125
65.132156	64.140291	NaN	65.599995	0.991865	NaN	-0.467839
65.132156	61.613786	NaN	64.933764	3.518370	NaN	0.198391
65.132156	63.446649	NaN	66.216810	1.685507	NaN	-1.084654
65.132156	62.063681	NaN	65.492422	3.068475	NaN	-0.360266
65.132156	64.000493	NaN	66.168640	1.131663	NaN	-1.036484
65.132156	64.488784	NaN	66.082543	0.643372	NaN	-0.950387
65.132156	62.110780	NaN	64.761792	3.021376	NaN	0.370364
65.132156	64.842922	NaN	66.013026	0.289234	NaN	-0.880870
65.132156	64.904177	NaN	64.516057	0.227979	NaN	0.616099
65.132156	61.755470	NaN	64.479605	3.376686	NaN	0.652551
65.132156	61.843398	NaN	63.838847	3.288758	NaN	1.293309
65.132156	63.206461	NaN	65.356855	1.925695	NaN	-0.224699
65.132156	64.902084	NaN	65.095601	0.230072	NaN	0.036555
65.132156	64.082596	NaN	64.593020	1.049560	NaN	0.539136
65.132156	63.380757	NaN	66.041569	1.751399	NaN	-0.909413
65.132156	63.608176	NaN	65.767263	1.523980	NaN	-0.635107
65.132156	60.851685	NaN	64.194003	4.280471	NaN	0.938153
65.132156	63.083301	NaN	64.156879	2.048855	NaN	0.975277
65.132156	62.347566	NaN	64.161829	2.784590	NaN	0.970327
65.132156	62.701192	NaN	65.072219	2.430964	NaN	0.059937
65.132156	63.897077	NaN	64.137851	1.235079	NaN	0.994305
65.132156	63.176001	NaN	65.489253	1.956155	NaN	-0.357097
65.132156	62.022235	NaN	64.927692	3.109921	NaN	0.204464
65.132156	63.281768	NaN	66.405550	1.850388	NaN	-1.273394
65.132156	62.627668	NaN	65.472105	2.504488	NaN	-0.339949
65.132156	63.660786	NaN	66.121337	1.471370	NaN	-0.989181
65.132156	63.805862	NaN	66.013276	1.326294	NaN	-0.881120
65.132156	60.881406	NaN	64.219124	4.250750	NaN	0.913032
65.132156	63.222181	NaN	64.444632	1.909975	NaN	0.687524
65.132156	63.266374	NaN	63.419333	1.865782	NaN	1.712823
65.132156	62.092188	NaN	65.345692	3.039968	NaN	-0.213536
65.132156	62.969809	NaN	64.803961	2.162347	NaN	0.328195
65.132156	63.971938	NaN	65.764210	1.160218	NaN	-0.632054
65.132156	62.007518	NaN	63.062616	3.124638	NaN	2.069540
65.132156	65.163156	NaN	66.888446	-0.031000	NaN	-1.756290
65.132156	62.907074	NaN	64.780095	2.225082	NaN	0.352061
65.132156	62.867398	NaN	66.260661	2.264758	NaN	-1.128505
65.132156	64.595713	NaN	67.172145	0.536443	NaN	-2.039989
65.132156	63.515260	NaN	65.694516	1.616896	NaN	-0.562360
65.132156	63.498025	NaN	65.478710	1.634131	NaN	-0.346554
65.132156	62.743379	NaN	64.724343	2.388777	NaN	0.407813
65.132156	65.075562	NaN	66.273104	0.056594	NaN	-1.140948
65.132156	62.708992	NaN	67.768542	2.423164	NaN	-2.636386
65.132156	64.688791	NaN	64.886907	0.443365	NaN	0.245249
65.132156	62.428051	NaN	65.628540	2.704105	NaN	-0.496384
65.132156	63.764462	NaN	66.233825	1.367694	NaN	-1.101669
65.132156	63.227745	NaN	64.742101	1.904411	NaN	0.390055
65.132156	63.050887	NaN	63.933796	2.081269	NaN	1.198360
65.132156	60.898863	NaN	65.612289	4.233293	NaN	-0.480133
65.132156	63.831121	NaN	63.645738	1.301035	NaN	1.486418
65.132156	64.616681	NaN	64.688924	0.515475	NaN	0.443232
65.132156	63.356372	NaN	64.595024	1.775784	NaN	0.537132
65.132156	64.043585	NaN	64.598492	1.088571	NaN	0.533664
65.132156	64.159115	NaN	64.667830	0.973041	NaN	0.464326
65.132156	63.895667	NaN	64.480906	1.236489	NaN	0.651250
65.132156	63.058142	NaN	65.047085	2.074014	NaN	0.085071
65.132156	64.289046	NaN	64.917557	0.843109	NaN	0.214599
65.132156	64.676955	NaN	66.713790	0.455201	NaN	-1.581634
65.132156	63.563508	NaN	65.108536	1.568648	NaN	0.023620
65.132156	62.631235	NaN	63.567681	2.500921	NaN	1.564475
65.132156	63.638136	NaN	66.040431	1.494020	NaN	-0.908275
65.132156	62.251131	NaN	65.495673	2.881025	NaN	-0.363517
65.132156	62.092498	NaN	63.998680	3.039658	NaN	1.133476
65.132156	62.718363	NaN	63.691783	2.413793	NaN	1.440373
65.132156	63.294756	NaN	65.365726	1.837400	NaN	-0.233570
65.132156	63.320595	NaN	66.042987	1.811560	NaN	-0.910831
65.132156	64.588612	NaN	65.262276	0.543544	NaN	-0.130120
65.132156	62.677721	NaN	65.274563	2.454435	NaN	-0.142407
65.132156	62.585359	NaN	65.029225	2.546797	NaN	0.102931
65.132156	62.781935	NaN	66.446649	2.350221	NaN	-1.314493
65.132156	62.643530	NaN	64.592842	2.488626	NaN	0.539314
65.132156	62.690041	NaN	65.241150	2.442115	NaN	-0.108994
65.132156	62.696896	NaN	64.828975	2.435260	NaN	0.303181
65.132156	61.960214	NaN	64.768838	3.171942	NaN	0.363318
65.132156	62.209158	NaN	64.253035	2.922998	NaN	0.879121
65.132156	64.548515	NaN	64.688442	0.583641	NaN	0.443714
65.132156	64.218654	NaN	65.521731	0.913502	NaN	-0.389575
65.132156	62.187304	NaN	65.293345	2.944852	NaN	-0.161189
65.132156	62.521876	NaN	64.588539	2.610280	NaN	0.543617
65.132156	63.140614	NaN	64.974681	1.991542	NaN	0.157475
65.132156	63.764116	NaN	66.578350	1.368040	NaN	-1.446195
65.132156	62.859456	NaN	64.221005	2.272700	NaN	0.911151
65.132156	60.982600	NaN	64.524017	4.149556	NaN	0.608139
65.132156	63.091524	NaN	65.486103	2.040632	NaN	-0.353947
65.132156	63.588761	NaN	65.456286	1.543395	NaN	-0.324130
65.132156	62.418352	NaN	65.785394	2.713804	NaN	-0.653238
65.132156	63.478025	NaN	64.396970	1.654131	NaN	0.735186
65.132156	63.391242	NaN	66.827240	1.740914	NaN	-1.695084
65.132156	64.631442	NaN	65.688224	0.500714	NaN	-0.556068
65.132156	64.187029	NaN	65.542605	0.945127	NaN	-0.410449
65.132156	61.379710	NaN	65.401041	3.752446	NaN	-0.268885
65.132156	63.632297	NaN	66.538594	1.499859	NaN	-1.406438
65.132156	63.896759	NaN	66.366933	1.235397	NaN	-1.234777
65.132156	63.995181	NaN	66.746795	1.136975	NaN	-1.614639
65.132156	63.072464	NaN	66.523034	2.059692	NaN	-1.390878
65.132156	63.946782	NaN	67.229955	1.185374	NaN	-2.097799
65.132156	63.151923	NaN	65.837080	1.980233	NaN	-0.704924
65.132156	63.489187	NaN	64.819946	1.642969	NaN	0.312210
65.132156	63.734348	NaN	65.625100	1.397808	NaN	-0.492944
65.132156	62.632883	NaN	65.278173	2.499273	NaN	-0.146017
65.132156	64.474068	NaN	65.469879	0.658088	NaN	-0.337723
65.132156	61.685173	NaN	65.663180	3.446983	NaN	-0.531025
65.132156	64.710744	NaN	65.548652	0.421412	NaN	-0.416496
65.132156	63.287076	NaN	65.592698	1.845080	NaN	-0.460542
65.132156	62.940142	NaN	66.332554	2.192014	NaN	-1.200398
65.132156	63.131289	NaN	63.902803	2.000867	NaN	1.229353
65.132156	61.570110	NaN	65.207887	3.562046	NaN	-0.075731
65.132156	62.159717	NaN	64.299052	2.972439	NaN	0.833104
65.132156	62.909185	NaN	64.635972	2.222971	NaN	0.496184
65.132156	63.721877	NaN	65.715486	1.410279	NaN	-0.583330
65.132156	62.959926	NaN	64.768484	2.172230	NaN	0.363672
65.132156	63.136781	NaN	65.154030	1.995375	NaN	-0.021874
65.132156	64.745752	NaN	66.503036	0.386404	NaN	-1.370880
65.132156	64.159266	NaN	66.564944	0.972890	NaN	-1.432788
65.132156	64.869443	NaN	66.534071	0.262713	NaN	-1.401915
65.132156	63.233186	NaN	65.868397	1.898970	NaN	-0.736241
65.132156	63.049256	NaN	65.166097	2.082900	NaN	-0.033941
65.132156	63.113004	NaN	63.879748	2.019152	NaN	1.252408
65.132156	61.894233	NaN	64.499415	3.237923	NaN	0.632741
65.132156	64.732540	NaN	67.928847	0.399616	NaN	-2.796691
65.132156	63.159173	NaN	65.530057	1.972983	NaN	-0.397901
65.132156	62.379523	NaN	66.349369	2.752633	NaN	-1.217213
65.132156	65.687583	NaN	65.576848	-0.555427	NaN	-0.444692
65.132156	63.637038	NaN	65.853708	1.495118	NaN	-0.721552
65.132156	61.860981	NaN	64.890785	3.271175	NaN	0.241371
65.132156	62.077495	NaN	64.069596	3.054661	NaN	1.062560
65.132156	63.556565	NaN	65.451416	1.575591	NaN	-0.319260
65.132156	62.046960	NaN	63.870116	3.085196	NaN	1.262040
65.132156	63.231425	NaN	66.420891	1.900731	NaN	-1.288735
65.132156	62.599633	NaN	64.587565	2.532523	NaN	0.544591
65.132156	64.225782	NaN	65.236364	0.906374	NaN	-0.104208
65.132156	62.079293	NaN	66.864801	3.052863	NaN	-1.732645
65.132156	61.705826	NaN	65.195867	3.426330	NaN	-0.063711
65.132156	62.513614	NaN	62.778085	2.618542	NaN	2.354071
65.132156	61.243251	NaN	63.783314	3.888905	NaN	1.348842
65.132156	61.368631	NaN	64.090733	3.763525	NaN	1.041423
65.132156	63.233240	NaN	65.950810	1.898916	NaN	-0.818654
65.132156	62.217024	NaN	63.008137	2.915132	NaN	2.124019
65.132156	63.122400	NaN	65.595831	2.009756	NaN	-0.463675
65.132156	63.777725	NaN	65.197403	1.354431	NaN	-0.065247
65.132156	63.156011	NaN	63.383016	1.976145	NaN	1.749140
65.132156	62.935226	NaN	64.905675	2.196930	NaN	0.226481
65.132156	62.327155	NaN	65.109280	2.805001	NaN	0.022876
65.132156	62.159819	NaN	64.043840	2.972337	NaN	1.088316
65.132156	63.059151	NaN	64.759454	2.073005	NaN	0.372702
65.132156	62.705506	NaN	65.910876	2.426649	NaN	-0.778720
65.132156	63.173593	NaN	65.619614	1.958563	NaN	-0.487458
65.132156	62.798579	NaN	65.227706	2.333577	NaN	-0.095550
65.132156	63.888341	NaN	64.852999	1.243815	NaN	0.279157
65.132156	62.245144	NaN	65.137824	2.887012	NaN	-0.005668
65.132156	64.115829	NaN	64.613257	1.016327	NaN	0.518899
65.132156	62.326404	NaN	63.615133	2.805752	NaN	1.517023
65.132156	64.681825	NaN	65.817549	0.450331	NaN	-0.685393
65.132156	63.111757	NaN	66.471397	2.020399	NaN	-1.339241
65.132156	65.088140	NaN	65.968104	0.044016	NaN	-0.835948
65.132156	63.652715	NaN	66.588616	1.479441	NaN	-1.456460
65.132156	64.655041	NaN	66.170665	0.477115	NaN	-1.038509
65.132156	64.736813	NaN	64.878184	0.395343	NaN	0.253972
65.132156	61.375419	NaN	64.340317	3.756737	NaN	0.791839
65.132156	63.509894	NaN	65.128026	1.622262	NaN	0.004130
65.132156	62.576372	NaN	63.238218	2.555784	NaN	1.893938
65.132156	64.369135	NaN	65.020364	0.763021	NaN	0.111792
65.132156	62.982480	NaN	64.748854	2.149676	NaN	0.383302
65.132156	63.926865	NaN	64.511599	1.205291	NaN	0.620557
65.132156	63.911695	NaN	65.831544	1.220461	NaN	-0.699388
65.132156	61.986771	NaN	64.967158	3.145385	NaN	0.164998
65.132156	63.494991	NaN	65.566413	1.637165	NaN	-0.434257
65.132156	63.665849	NaN	64.503169	1.466307	NaN	0.628987
65.132156	63.810877	NaN	65.413705	1.321279	NaN	-0.281549
65.132156	65.036916	NaN	65.677814	0.095240	NaN	-0.545658
65.132156	63.218122	NaN	65.773830	1.914034	NaN	-0.641674
65.132156	63.116956	NaN	65.584830	2.015200	NaN	-0.452674
65.132156	63.041701	NaN	64.163641	2.090455	NaN	0.968515
65.132156	63.939702	NaN	64.836699	1.192454	NaN	0.295457
65.132156	63.560527	NaN	66.248360	1.571629	NaN	-1.116204
65.132156	62.282010	NaN	65.825799	2.850146	NaN	-0.693643
65.132156	62.520073	NaN	66.043952	2.612083	NaN	-0.911796
65.132156	65.072262	NaN	65.976468	0.059894	NaN	-0.844312
65.132156	62.520697	NaN	65.788325	2.611459	NaN	-0.656169
65.132156	63.027268	NaN	65.293765	2.104888	NaN	-0.161609
65.132156	62.904411	NaN	64.617915	2.227745	NaN	0.514241
65.132156	62.489849	NaN	64.800861	2.642307	NaN	0.331295
65.132156	63.754106	NaN	64.564498	1.378050	NaN	0.567658
65.132156	61.673233	NaN	65.886174	3.458923	NaN	-0.754018
65.132156	65.079282	NaN	65.653106	0.052874	NaN	-0.520950
65.132156	65.115813	NaN	67.187621	0.016343	NaN	-2.055465
65.132156	60.916860	NaN	64.709142	4.215296	NaN	0.423014
65.132156	63.435247	NaN	64.771352	1.696909	NaN	0.360804
65.132156	62.644144	NaN	63.543355	2.488012	NaN	1.588801
65.132156	63.475080	NaN	64.413148	1.657076	NaN	0.719008
65.132156	63.247242	NaN	64.739501	1.884914	NaN	0.392655
65.132156	63.423183	NaN	64.995754	1.708973	NaN	0.136402
65.132156	63.182895	NaN	65.606693	1.949261	NaN	-0.474537
65.132156	63.697832	NaN	65.428859	1.434324	NaN	-0.296703
65.132156	63.204275	NaN	65.168262	1.927881	NaN	-0.036106
65.132156	63.436857	NaN	64.263330	1.695299	NaN	0.868826
65.132156	62.694780	NaN	63.969701	2.437376	NaN	1.162455
65.132156	63.441690	NaN	65.536544	1.690466	NaN	-0.404388
65.132156	63.545857	NaN	65.282340	1.586299	NaN	-0.150184
65.132156	63.049414	NaN	66.842705	2.082742	NaN	-1.710549
65.132156	62.495346	NaN	65.138004	2.636810	NaN	-0.005848
65.132156	63.646566	NaN	66.094531	1.485590	NaN	-0.962375
65.132156	64.595753	NaN	67.188201	0.536403	NaN	-2.056045
65.132156	64.035350	NaN	64.035376	1.096806	NaN	1.096780
65.132156	62.852152	NaN	63.362635	2.280004	NaN	1.769521
65.132156	63.423335	NaN	65.226538	1.708821	NaN	-0.094382
65.132156	63.510628	NaN	63.963459	1.621528	NaN	1.168697
65.132156	63.001468	NaN	65.063375	2.130688	NaN	0.068781
65.132156	63.171462	NaN	65.995706	1.960694	NaN	-0.863550
65.132156	63.767656	NaN	65.723014	1.364500	NaN	-0.590858
65.132156	63.786592	NaN	64.779451	1.345564	NaN	0.352705
65.132156	63.735430	NaN	65.254511	1.396726	NaN	-0.122355
65.132156	62.547612	NaN	66.163574	2.584544	NaN	-1.031418
65.132156	64.132109	NaN	66.873494	1.000047	NaN	-1.741338
65.132156	63.418200	NaN	65.500548	1.713956	NaN	-0.368392
65.132156	64.445177	NaN	65.373014	0.686979	NaN	-0.240858
65.132156	62.569749	NaN	64.387638	2.562407	NaN	0.744518
65.132156	64.172719	NaN	64.224077	0.959437	NaN	0.908079
65.132156	64.034249	NaN	65.600811	1.097907	NaN	-0.468655
65.132156	62.643005	NaN	63.152060	2.489151	NaN	1.980096
65.132156	62.075803	NaN	64.459417	3.056353	NaN	0.672739
65.132156	63.086743	NaN	66.080164	2.045413	NaN	-0.948008
65.132156	63.956051	NaN	66.419516	1.176105	NaN	-1.287360
65.132156	64.418173	NaN	64.858501	0.713983	NaN	0.273655
65.132156	65.117199	NaN	66.039379	0.014957	NaN	-0.907223
65.132156	64.471113	NaN	65.560628	0.661043	NaN	-0.428472
65.132156	61.747991	NaN	62.211340	3.384165	NaN	2.920816
65.132156	60.993938	NaN	63.197095	4.138218	NaN	1.935061
65.132156	62.606982	NaN	65.586246	2.525174	NaN	-0.454090
65.132156	64.111015	NaN	65.441353	1.021141	NaN	-0.309197
65.132156	63.271845	NaN	66.329897	1.860311	NaN	-1.197741
65.132156	61.804792	NaN	63.906151	3.327364	NaN	1.226005
65.132156	64.380848	NaN	65.195558	0.751308	NaN	-0.063402
65.132156	62.324275	NaN	65.926891	2.807881	NaN	-0.794735
65.132156	63.404512	NaN	63.873874	1.727644	NaN	1.258282
65.132156	61.822877	NaN	63.788023	3.309279	NaN	1.344133
65.132156	61.461976	NaN	64.297841	3.670180	NaN	0.834315
65.132156	62.853722	NaN	64.238354	2.278434	NaN	0.893802
65.132156	61.689347	NaN	63.845357	3.442809	NaN	1.286799
65.132156	63.725685	NaN	65.659284	1.406471	NaN	-0.527128
65.132156	62.165122	NaN	64.479670	2.967034	NaN	0.652486
65.132156	61.629955	NaN	64.175839	3.502201	NaN	0.956317
65.132156	62.262909	NaN	66.117412	2.869247	NaN	-0.985256
65.132156	62.281763	NaN	65.258487	2.850393	NaN	-0.126331
65.132156	60.479794	NaN	64.657770	4.652362	NaN	0.474386
65.132156	62.522544	NaN	65.196850	2.609612	NaN	-0.064694
65.132156	62.157485	NaN	64.473604	2.974671	NaN	0.658552
65.132156	63.271639	NaN	64.706105	1.860517	NaN	0.426051
65.132156	62.339771	NaN	64.383889	2.792385	NaN	0.748267
65.132156	62.439789	NaN	64.799970	2.692367	NaN	0.332186
65.132156	62.291153	NaN	64.973023	2.841003	NaN	0.159133
65.132156	63.740122	NaN	67.530139	1.392034	NaN	-2.397983
65.132156	62.849314	NaN	64.748730	2.282842	NaN	0.383426
65.132156	63.232005	NaN	65.256924	1.900151	NaN	-0.124768
65.132156	62.786800	NaN	65.781420	2.345356	NaN	-0.649264
65.132156	65.046918	NaN	65.850082	0.085238	NaN	-0.717926
65.132156	63.307084	NaN	64.797464	1.825072	NaN	0.334692
65.132156	62.040288	NaN	63.834530	3.091868	NaN	1.297626
65.132156	63.154850	NaN	65.220728	1.977306	NaN	-0.088572
65.132156	61.506219	NaN	65.865125	3.625937	NaN	-0.732969
65.132156	63.926654	NaN	66.864796	1.205502	NaN	-1.732640
65.132156	62.293242	NaN	65.436420	2.838914	NaN	-0.304264
65.132156	63.396649	NaN	63.308137	1.735507	NaN	1.824019
65.132156	63.270190	NaN	64.687016	1.861966	NaN	0.445140
65.132156	63.526632	NaN	66.017099	1.605524	NaN	-0.884943
65.132156	64.485228	NaN	66.321853	0.646928	NaN	-1.189697
65.132156	64.687666	NaN	65.779720	0.444490	NaN	-0.647564
65.132156	62.929419	NaN	63.345352	2.202737	NaN	1.786804
65.132156	63.223878	NaN	65.218284	1.908278	NaN	-0.086128
65.132156	62.155517	NaN	65.272758	2.976639	NaN	-0.140602
65.132156	64.440558	NaN	66.192444	0.691598	NaN	-1.060288
65.132156	62.629433	NaN	65.248928	2.502723	NaN	-0.116772
65.132156	61.957929	NaN	64.169718	3.174227	NaN	0.962438
65.132156	62.052991	NaN	64.448141	3.079165	NaN	0.684015
65.132156	61.776282	NaN	64.436960	3.355874	NaN	0.695196
65.132156	62.952471	NaN	64.592829	2.179685	NaN	0.539327
65.132156	61.830809	NaN	65.496063	3.301347	NaN	-0.363907
65.132156	63.295746	NaN	66.291205	1.836410	NaN	-1.159049
65.132156	63.753757	NaN	66.137810	1.378399	NaN	-1.005654
65.132156	62.443388	NaN	63.987645	2.688768	NaN	1.144511
65.132156	64.604202	NaN	66.479216	0.527954	NaN	-1.347060
65.132156	62.579540	NaN	65.473647	2.552616	NaN	-0.341491
65.132156	63.958848	NaN	65.199447	1.173308	NaN	-0.067291
65.132156	63.051496	NaN	64.820910	2.080660	NaN	0.311246
65.132156	65.272788	NaN	67.360336	-0.140632	NaN	-2.228180
65.132156	63.371262	NaN	66.014095	1.760894	NaN	-0.881939
65.132156	62.015931	NaN	64.757143	3.116225	NaN	0.375013
65.132156	62.566661	NaN	67.006884	2.565495	NaN	-1.874728
65.132156	62.803601	NaN	65.819159	2.328555	NaN	-0.687003
65.132156	63.669262	NaN	65.668809	1.462894	NaN	-0.536653
65.132156	62.922815	NaN	65.115186	2.209341	NaN	0.016970
65.132156	64.092501	NaN	66.374174	1.039655	NaN	-1.242018
65.132156	61.739329	NaN	65.250884	3.392827	NaN	-0.118728
65.132156	60.487449	NaN	62.794049	4.644707	NaN	2.338107
65.132156	64.783424	NaN	66.095725	0.348732	NaN	-0.963569
65.132156	62.507413	NaN	64.520289	2.624743	NaN	0.611867
65.132156	63.484230	NaN	66.170707	1.647926	NaN	-1.038551
65.132156	63.095958	NaN	64.578794	2.036198	NaN	0.553362
65.132156	64.067913	NaN	65.593136	1.064243	NaN	-0.460980
65.132156	63.433409	NaN	66.021828	1.698747	NaN	-0.889672
65.132156	63.051515	NaN	63.806553	2.080641	NaN	1.325603
65.132156	63.421464	NaN	65.227609	1.710692	NaN	-0.095453
65.132156	63.424627	NaN	65.590498	1.707529	NaN	-0.458342
65.132156	65.157927	NaN	66.371359	-0.025771	NaN	-1.239203
65.132156	63.067170	NaN	65.943575	2.064986	NaN	-0.811419
65.132156	62.066637	NaN	64.760957	3.065519	NaN	0.371199
65.132156	64.033793	NaN	66.449413	1.098363	NaN	-1.317257
65.132156	63.736791	NaN	66.517533	1.395365	NaN	-1.385377
65.132156	64.260212	NaN	65.299315	0.871944	NaN	-0.167159
65.132156	63.153239	NaN	64.927020	1.978917	NaN	0.205136
65.132156	63.515264	NaN	64.573642	1.616892	NaN	0.558514
65.132156	63.026345	NaN	63.024337	2.105811	NaN	2.107819
65.132156	63.897223	NaN	65.189366	1.234933	NaN	-0.057210
65.132156	63.963355	NaN	64.521020	1.168801	NaN	0.611136
65.132156	64.583240	NaN	65.809071	0.548916	NaN	-0.676915
65.132156	62.480999	NaN	65.264236	2.651157	NaN	-0.132080
65.132156	64.032760	NaN	65.916940	1.099396	NaN	-0.784784
65.132156	60.761598	NaN	63.886870	4.370558	NaN	1.245286
65.132156	63.713414	NaN	65.891340	1.418742	NaN	-0.759184
65.132156	61.487491	NaN	64.906100	3.644665	NaN	0.226056
65.132156	63.603756	NaN	65.425540	1.528400	NaN	-0.293384
65.132156	64.279877	NaN	66.514204	0.852279	NaN	-1.382048
65.132156	61.906675	NaN	64.052069	3.225481	NaN	1.080087
65.132156	64.751834	NaN	65.258650	0.380322	NaN	-0.126494
65.132156	61.619113	NaN	64.559326	3.513043	NaN	0.572830
65.132156	61.272006	NaN	64.854474	3.860150	NaN	0.277682
65.132156	64.350695	NaN	65.615686	0.781461	NaN	-0.483530
65.132156	61.577631	NaN	65.251175	3.554525	NaN	-0.119019
65.132156	63.584367	NaN	64.089617	1.547789	NaN	1.042539
65.132156	63.182417	NaN	65.495760	1.949739	NaN	-0.363604
65.132156	65.183027	NaN	67.480753	-0.050871	NaN	-2.348597
65.132156	65.063591	NaN	65.226129	0.068565	NaN	-0.093973
65.132156	62.625324	NaN	63.365715	2.506832	NaN	1.766441
65.132156	63.747966	NaN	64.644441	1.384190	NaN	0.487715
65.132156	65.312837	NaN	66.539383	-0.180681	NaN	-1.407227
65.132156	64.338722	NaN	65.650277	0.793434	NaN	-0.518121
65.132156	63.356688	NaN	66.571986	1.775468	NaN	-1.439830
65.132156	63.656617	NaN	64.315467	1.475539	NaN	0.816689
65.132156	62.987467	NaN	66.176174	2.144689	NaN	-1.044019
65.132156	62.388830	NaN	63.790896	2.743326	NaN	1.341260
65.132156	63.098060	NaN	65.062662	2.034096	NaN	0.069494
65.132156	64.298408	NaN	63.807936	0.833748	NaN	1.324220
65.132156	61.780955	NaN	64.915820	3.351201	NaN	0.216336
65.132156	63.515727	NaN	64.889162	1.616429	NaN	0.242994
65.132156	62.281826	NaN	66.530416	2.850330	NaN	-1.398260
65.132156	62.611660	NaN	64.618844	2.520496	NaN	0.513312
65.132156	64.709794	NaN	64.069346	0.422362	NaN	1.062810
65.132156	62.893260	NaN	64.075037	2.238896	NaN	1.057119
65.132156	64.710985	NaN	64.799541	0.421171	NaN	0.332615
65.132156	61.755523	NaN	66.153855	3.376633	NaN	-1.021699
65.132156	63.839636	NaN	64.005092	1.292520	NaN	1.127064
65.132156	63.761375	NaN	64.123928	1.370781	NaN	1.008228
65.132156	62.834178	NaN	65.327694	2.297978	NaN	-0.195538
65.132156	63.548723	NaN	64.751238	1.583433	NaN	0.380918
65.132156	63.950178	NaN	66.814445	1.181978	NaN	-1.682289
65.132156	64.646064	NaN	66.782331	0.486092	NaN	-1.650175
65.132156	62.998003	NaN	63.437277	2.134153	NaN	1.694879
65.132156	63.568018	NaN	65.505441	1.564138	NaN	-0.373285
65.132156	64.664825	NaN	65.203670	0.467331	NaN	-0.071514
65.132156	61.851433	NaN	65.967894	3.280723	NaN	-0.835738
65.132156	63.714061	NaN	64.959414	1.418095	NaN	0.172742
65.132156	62.573636	NaN	64.736959	2.558520	NaN	0.395197
65.132156	63.178200	NaN	65.526423	1.953956	NaN	-0.394267
65.132156	63.692268	NaN	65.299733	1.439888	NaN	-0.167577
65.132156	63.703056	NaN	66.053440	1.429100	NaN	-0.921284
65.132156	63.305470	NaN	65.708961	1.826686	NaN	-0.576805
65.132156	62.670800	NaN	65.538179	2.461356	NaN	-0.406023
65.132156	62.557720	NaN	65.381684	2.574436	NaN	-0.249528
65.132156	64.204631	NaN	65.187745	0.927525	NaN	-0.055589
65.132156	64.265210	NaN	64.831898	0.866946	NaN	0.300258
65.132156	62.751362	NaN	65.050492	2.380794	NaN	0.081664
65.132156	65.437462	NaN	66.415473	-0.305306	NaN	-1.283317
65.132156	64.020264	NaN	65.801884	1.111892	NaN	-0.669728
65.132156	63.193279	NaN	65.457697	1.938877	NaN	-0.325541
65.132156	62.551507	NaN	64.885029	2.580649	NaN	0.247127
65.132156	62.397056	NaN	63.080394	2.735100	NaN	2.051762
65.132156	62.972232	NaN	64.350709	2.159924	NaN	0.781447
65.132156	63.581836	NaN	64.897451	1.550320	NaN	0.234705
65.132156	63.877835	NaN	64.945535	1.254321	NaN	0.186621
65.132156	65.129555	NaN	66.046333	0.002601	NaN	-0.914177
65.132156	61.108710	NaN	62.601911	4.023446	NaN	2.530245
65.132156	63.221162	NaN	65.250292	1.910994	NaN	-0.118136
65.132156	62.009670	NaN	65.430142	3.122485	NaN	-0.297986
65.132156	62.906299	NaN	66.237608	2.225857	NaN	-1.105452
65.132156	63.012729	NaN	67.288436	2.119427	NaN	-2.156280
65.132156	62.360391	NaN	64.737496	2.771765	NaN	0.394660
65.132156	63.112261	NaN	65.256482	2.019895	NaN	-0.124326
65.132156	62.576208	NaN	64.452048	2.555948	NaN	0.680108
65.132156	63.988441	NaN	66.083628	1.143715	NaN	-0.951472
65.132156	64.524156	NaN	66.441937	0.608000	NaN	-1.309781
65.132156	63.687142	NaN	65.566994	1.445014	NaN	-0.434838
65.132156	62.363123	NaN	65.795341	2.769033	NaN	-0.663185
65.132156	63.700452	NaN	65.576511	1.431704	NaN	-0.444355
65.132156	63.071830	NaN	64.645428	2.060326	NaN	0.486728
65.132156	63.140094	NaN	64.247036	1.992062	NaN	0.885120
65.132156	64.670955	NaN	65.421155	0.461201	NaN	-0.288999
65.132156	63.847050	NaN	64.670575	1.285106	NaN	0.461581
65.132156	62.717001	NaN	65.063976	2.415154	NaN	0.068180
65.132156	64.660943	NaN	65.038822	0.471213	NaN	0.093334
65.132156	61.110548	NaN	63.146160	4.021608	NaN	1.985996
65.132156	63.170679	NaN	66.245591	1.961477	NaN	-1.113435
65.132156	65.348825	NaN	65.136171	-0.216669	NaN	-0.004015
65.132156	63.684293	NaN	65.438834	1.447863	NaN	-0.306678
65.132156	64.278236	NaN	65.222919	0.853920	NaN	-0.090763
65.132156	62.120414	NaN	65.192557	3.011742	NaN	-0.060401
65.132156	63.531977	NaN	64.797115	1.600179	NaN	0.335041
65.132156	63.396591	NaN	66.052827	1.735565	NaN	-0.920671
65.132156	63.137969	NaN	66.813454	1.994187	NaN	-1.681298
65.132156	62.408338	NaN	64.799451	2.723818	NaN	0.332705
65.132156	62.601456	NaN	63.605367	2.530700	NaN	1.526789
65.132156	64.044078	NaN	63.568485	1.088078	NaN	1.563671
65.132156	62.683777	NaN	65.786929	2.448379	NaN	-0.654773
65.132156	63.407895	NaN	64.392174	1.724261	NaN	0.739982
65.132156	62.728091	NaN	63.404541	2.404065	NaN	1.727615
65.132156	61.158397	NaN	64.089008	3.973759	NaN	1.043148
65.132156	63.569950	NaN	64.471884	1.562206	NaN	0.660272
65.132156	63.854660	NaN	65.748818	1.277496	NaN	-0.616662
65.132156	62.181640	NaN	65.458141	2.950516	NaN	-0.325985
65.132156	63.860846	NaN	66.480344	1.271310	NaN	-1.348188
65.132156	63.861626	NaN	65.399502	1.270530	NaN	-0.267346
65.132156	64.803864	NaN	64.031474	0.328292	NaN	1.100682
65.132156	62.664192	NaN	64.759763	2.467964	NaN	0.372393
65.132156	63.251737	NaN	63.872259	1.880419	NaN	1.259897
65.132156	62.693307	NaN	65.345992	2.438849	NaN	-0.213836
65.132156	63.513141	NaN	66.039993	1.619015	NaN	-0.907837
65.132156	62.303629	NaN	64.788942	2.828527	NaN	0.343214
65.132156	64.461057	NaN	65.113069	0.671099	NaN	0.019087
65.132156	64.145580	NaN	65.803757	0.986576	NaN	-0.671601
65.132156	63.938075	NaN	65.965275	1.194081	NaN	-0.833119
65.132156	63.479283	NaN	66.348214	1.652873	NaN	-1.216058
65.132156	60.588644	NaN	65.545457	4.543512	NaN	-0.413301
65.132156	61.923987	NaN	65.767334	3.208169	NaN	-0.635178
65.132156	62.239518	NaN	64.151211	2.892638	NaN	0.980945
65.132156	62.784675	NaN	66.125706	2.347481	NaN	-0.993550
65.132156	63.066120	NaN	65.532312	2.066036	NaN	-0.400156
65.132156	61.905871	NaN	64.325072	3.226285	NaN	0.807084
65.132156	63.341495	NaN	64.850182	1.790661	NaN	0.281974
65.132156	64.323970	NaN	67.021914	0.808186	NaN	-1.889758
65.132156	63.052748	NaN	64.894042	2.079408	NaN	0.238114
65.132156	64.772085	NaN	65.294161	0.360071	NaN	-0.162005
65.132156	64.410867	NaN	65.509725	0.721289	NaN	-0.377569
65.132156	62.524587	NaN	64.913241	2.607569	NaN	0.218915
65.132156	61.660462	NaN	64.880452	3.471694	NaN	0.251704
65.132156	62.675320	NaN	63.730400	2.456836	NaN	1.401756
65.132156	63.354796	NaN	64.617445	1.777360	NaN	0.514711
65.132156	63.022454	NaN	65.089609	2.109702	NaN	0.042547
65.132156	63.544479	NaN	66.913685	1.587677	NaN	-1.781529
65.132156	63.519805	NaN	63.224279	1.612351	NaN	1.907877
65.132156	63.000039	NaN	64.170011	2.132117	NaN	0.962145
65.132156	63.105802	NaN	65.029927	2.026354	NaN	0.102229
65.132156	63.688538	NaN	65.438738	1.443618	NaN	-0.306582
65.132156	61.454144	NaN	64.309676	3.678012	NaN	0.822480
65.132156	63.272024	NaN	66.418466	1.860132	NaN	-1.286310
65.132156	63.599677	NaN	64.114432	1.532479	NaN	1.017724
65.132156	61.830061	NaN	64.943954	3.302095	NaN	0.188202
65.132156	63.587891	NaN	65.330477	1.544265	NaN	-0.198321
65.132156	62.904454	NaN	64.849880	2.227702	NaN	0.282276
65.132156	62.492374	NaN	65.113050	2.639782	NaN	0.019106
65.132156	62.789042	NaN	65.443585	2.343114	NaN	-0.311429
65.132156	61.978169	NaN	64.730900	3.153987	NaN	0.401256
65.132156	62.404913	NaN	64.530808	2.727243	NaN	0.601348
65.132156	62.547398	NaN	64.458879	2.584758	NaN	0.673277
65.132156	61.688466	NaN	65.188272	3.443690	NaN	-0.056116
65.132156	64.402246	NaN	66.922852	0.729910	NaN	-1.790696
65.132156	63.680397	NaN	64.859050	1.451759	NaN	0.273106
65.132156	64.368232	NaN	64.566442	0.763924	NaN	0.565714
65.132156	62.757955	NaN	66.883040	2.374201	NaN	-1.750884
65.132156	64.332030	NaN	64.752250	0.800126	NaN	0.379906
65.132156	62.149574	NaN	62.321979	2.982582	NaN	2.810177
65.132156	63.553149	NaN	66.265495	1.579007	NaN	-1.133339
65.132156	61.816212	NaN	65.121587	3.315944	NaN	0.010569
65.132156	61.975135	NaN	65.115959	3.157021	NaN	0.016197
65.132156	63.973311	NaN	65.522389	1.158845	NaN	-0.390233
65.132156	61.813651	NaN	65.205061	3.318505	NaN	-0.072905
65.132156	63.976918	NaN	66.589092	1.155238	NaN	-1.456936
65.132156	63.540118	NaN	66.126908	1.592038	NaN	-0.994752
65.132156	62.774693	NaN	64.143961	2.357463	NaN	0.988195
65.132156	62.293603	NaN	65.746096	2.838553	NaN	-0.613940
65.132156	61.682281	NaN	66.413178	3.449875	NaN	-1.281022
65.132156	63.958972	NaN	66.019287	1.173183	NaN	-0.887131
65.132156	64.903421	NaN	64.643054	0.228735	NaN	0.489102
65.132156	62.822450	NaN	66.005744	2.309706	NaN	-0.873588
65.132156	62.949335	NaN	64.797522	2.182821	NaN	0.334634
65.132156	62.830100	NaN	66.053286	2.302056	NaN	-0.921130
65.132156	60.654054	NaN	66.311851	4.478102	NaN	-1.179695
65.132156	62.314703	NaN	65.353947	2.817453	NaN	-0.221791
65.132156	62.440450	NaN	66.778335	2.691706	NaN	-1.646179
65.132156	62.612665	NaN	65.217286	2.519491	NaN	-0.085130
65.132156	63.126847	NaN	63.465835	2.005309	NaN	1.666321
65.132156	64.332394	NaN	66.194092	0.799762	NaN	-1.061936
65.132156	62.135509	NaN	66.497243	2.996647	NaN	-1.365087
65.132156	61.912688	NaN	66.120448	3.219468	NaN	-0.988292
65.132156	61.384259	NaN	66.167587	3.747897	NaN	-1.035431
65.132156	62.968897	NaN	64.493733	2.163259	NaN	0.638423
65.132156	60.908797	NaN	65.339854	4.223359	NaN	-0.207698
65.132156	62.728373	NaN	64.736651	2.403783	NaN	0.395505
65.132156	62.204059	NaN	65.096843	2.928097	NaN	0.035313
65.132156	64.241189	NaN	65.927506	0.890967	NaN	-0.795350
65.132156	65.303330	NaN	65.863002	-0.171174	NaN	-0.730846
65.132156	63.541657	NaN	65.806720	1.590499	NaN	-0.674564
65.132156	62.669973	NaN	64.791549	2.462183	NaN	0.340607
65.132156	64.059493	NaN	65.350703	1.072663	NaN	-0.218547
65.132156	61.806279	NaN	63.592667	3.325877	NaN	1.539489
65.132156	63.859573	NaN	65.919951	1.272583	NaN	-0.787795
65.132156	64.409380	NaN	66.377049	0.722776	NaN	-1.244893
65.132156	64.139728	NaN	64.475814	0.992428	NaN	0.656342
65.132156	64.005588	NaN	65.841016	1.126568	NaN	-0.708860
65.132156	63.148243	NaN	67.169410	1.983913	NaN	-2.037254
65.132156	63.082871	NaN	66.951978	2.049285	NaN	-1.819822
65.132156	61.384653	NaN	64.359014	3.747503	NaN	0.773142
65.132156	64.115171	NaN	64.536641	1.016985	NaN	0.595515
65.132156	62.668945	NaN	65.858100	2.463211	NaN	-0.725944
65.132156	63.162787	NaN	64.582842	1.969369	NaN	0.549314
65.132156	62.297153	NaN	65.345333	2.835003	NaN	-0.213177
65.132156	63.802231	NaN	66.022100	1.329925	NaN	-0.889944
65.132156	63.269855	NaN	64.390393	1.862301	NaN	0.741763
65.132156	63.726727	NaN	65.133112	1.405429	NaN	-0.000956
65.132156	62.916461	NaN	63.938509	2.215695	NaN	1.193647
65.132156	62.857843	NaN	64.831811	2.274313	NaN	0.300345
65.132156	62.446022	NaN	62.805642	2.686134	NaN	2.326514
65.132156	65.088029	NaN	66.514962	0.044127	NaN	-1.382806
65.132156	63.990373	NaN	64.597608	1.141783	NaN	0.534548
65.132156	65.186854	NaN	65.130416	-0.054698	NaN	0.001740
65.132156	63.176786	NaN	65.037776	1.955370	NaN	0.094380
65.132156	63.696071	NaN	65.243763	1.436085	NaN	-0.111607
65.132156	63.974473	NaN	65.932447	1.157683	NaN	-0.800291
65.132156	62.636471	NaN	64.657405	2.495685	NaN	0.474751
65.132156	63.547295	NaN	64.250289	1.584861	NaN	0.881867
65.132156	65.465268	NaN	66.919069	-0.333112	NaN	-1.786913
65.132156	64.179046	NaN	65.360379	0.953110	NaN	-0.228223
65.132156	63.270724	NaN	65.815141	1.861432	NaN	-0.682985
65.132156	63.322181	NaN	64.863496	1.809975	NaN	0.268660
65.132156	62.622859	NaN	65.429440	2.509297	NaN	-0.297284
65.132156	63.465864	NaN	65.082259	1.666292	NaN	0.049897
65.132156	63.114544	NaN	65.138285	2.017612	NaN	-0.006129
65.132156	62.736910	NaN	65.354630	2.395246	NaN	-0.222474
65.132156	65.321099	NaN	65.622931	-0.188943	NaN	-0.490775
65.132156	63.201964	NaN	65.303840	1.930192	NaN	-0.171684
65.132156	62.474124	NaN	64.072003	2.658032	NaN	1.060153
65.132156	62.130895	NaN	65.418789	3.001261	NaN	-0.286633
65.132156	64.415073	NaN	64.785095	0.717083	NaN	0.347061
65.132156	61.900396	NaN	66.088972	3.231760	NaN	-0.956816
65.132156	62.544548	NaN	64.218845	2.587607	NaN	0.913311
65.132156	62.895465	NaN	64.925420	2.236691	NaN	0.206736
65.132156	64.238625	NaN	66.049505	0.893531	NaN	-0.917349
65.132156	64.822006	NaN	65.955338	0.310150	NaN	-0.823182
65.132156	62.660517	NaN	65.619962	2.471639	NaN	-0.487806
65.132156	62.072662	NaN	64.446288	3.059494	NaN	0.685868
65.132156	62.921026	NaN	65.163644	2.211130	NaN	-0.031488
65.132156	62.643038	NaN	64.361964	2.489118	NaN	0.770192
65.132156	62.495000	NaN	65.969749	2.637156	NaN	-0.837593
65.132156	62.681511	NaN	65.214212	2.450645	NaN	-0.082056
65.132156	63.393733	NaN	65.701520	1.738423	NaN	-0.569364
65.132156	63.085794	NaN	64.344028	2.046362	NaN	0.788128
65.132156	63.312750	NaN	65.409994	1.819406	NaN	-0.277838
65.132156	61.573580	NaN	65.825514	3.558576	NaN	-0.693358
65.132156	64.169725	NaN	64.950721	0.962431	NaN	0.181435
65.132156	60.835029	NaN	64.435958	4.297127	NaN	0.696198
65.132156	62.360710	NaN	65.398036	2.771446	NaN	-0.265880
65.132156	63.810383	NaN	64.140021	1.321773	NaN	0.992135
65.132156	61.930361	NaN	64.834831	3.201795	NaN	0.297325
65.132156	63.011340	NaN	64.200453	2.120816	NaN	0.931703
65.132156	64.635519	NaN	66.009202	0.496637	NaN	-0.877046
65.132156	61.310705	NaN	65.043295	3.821451	NaN	0.088861
65.132156	62.196369	NaN	66.131335	2.935787	NaN	-0.999179
65.132156	61.705183	NaN	64.246929	3.426973	NaN	0.885227
65.132156	61.444462	NaN	65.011101	3.687694	NaN	0.121055
65.132156	62.826376	NaN	65.299516	2.305780	NaN	-0.167360
65.132156	64.193412	NaN	65.189605	0.938744	NaN	-0.057449
65.132156	63.663531	NaN	65.734187	1.468625	NaN	-0.602031
65.132156	63.040723	NaN	64.238127	2.091433	NaN	0.894029
65.132156	63.222286	NaN	65.442527	1.909870	NaN	-0.310371
65.132156	63.468519	NaN	65.814690	1.663637	NaN	-0.682534
65.132156	62.712543	NaN	65.936046	2.419613	NaN	-0.803890
65.132156	59.096484	NaN	63.183987	6.035672	NaN	1.948169
65.132156	63.184415	NaN	64.827178	1.947741	NaN	0.304977
65.132156	63.145810	NaN	64.607906	1.986346	NaN	0.524250
65.132156	63.315167	NaN	65.561503	1.816989	NaN	-0.429347
65.132156	62.639362	NaN	66.005947	2.492794	NaN	-0.873791
65.132156	63.115087	NaN	65.294498	2.017069	NaN	-0.162342
65.132156	64.678269	NaN	65.507124	0.453887	NaN	-0.374968
65.132156	61.598794	NaN	65.128093	3.533362	NaN	0.004063
65.132156	63.937715	NaN	64.321251	1.194441	NaN	0.810905
65.132156	63.661452	NaN	65.158172	1.470704	NaN	-0.026016
65.132156	64.461424	NaN	66.296414	0.670732	NaN	-1.164258
65.132156	64.600302	NaN	65.254401	0.531854	NaN	-0.122245
65.132156	63.844815	NaN	64.749995	1.287341	NaN	0.382161
65.132156	64.905334	NaN	65.815073	0.226822	NaN	-0.682917
65.132156	61.284005	NaN	64.996455	3.848151	NaN	0.135701
65.132156	62.952218	NaN	63.985798	2.179938	NaN	1.146358
65.132156	63.438120	NaN	65.989393	1.694036	NaN	-0.857237
65.132156	60.910306	NaN	63.541933	4.221850	NaN	1.590223
65.132156	61.059944	NaN	63.810675	4.072212	NaN	1.321481
65.132156	61.157266	NaN	64.569101	3.974890	NaN	0.563055
65.132156	61.380958	NaN	65.368091	3.751198	NaN	-0.235935
65.132156	64.066938	NaN	64.738023	1.065218	NaN	0.394133
65.132156	64.334217	NaN	65.621206	0.797939	NaN	-0.489050
65.132156	64.192828	NaN	65.902183	0.939328	NaN	-0.770027
65.132156	64.369375	NaN	66.126418	0.762781	NaN	-0.994262
65.132156	61.595785	NaN	63.381239	3.536371	NaN	1.750917
65.132156	64.258283	NaN	65.866661	0.873873	NaN	-0.734505
65.132156	63.334865	NaN	64.830593	1.797291	NaN	0.301563
65.132156	62.553591	NaN	64.650704	2.578565	NaN	0.481452
65.132156	64.078874	NaN	64.579178	1.053282	NaN	0.552978
65.132156	62.619781	NaN	64.179504	2.512375	NaN	0.952652
65.132156	64.013035	NaN	65.271378	1.119121	NaN	-0.139222
65.132156	64.393838	NaN	64.860811	0.738318	NaN	0.271345
65.132156	62.545974	NaN	65.375884	2.586182	NaN	-0.243728
65.132156	64.450309	NaN	65.755028	0.681847	NaN	-0.622872
65.132156	63.426381	NaN	65.553091	1.705775	NaN	-0.420935
65.132156	62.220203	NaN	64.696198	2.911953	NaN	0.435958
65.132156	63.854724	NaN	65.946678	1.277432	NaN	-0.814522
65.132156	61.990301	NaN	64.611488	3.141855	NaN	0.520668
65.132156	63.940169	NaN	65.863326	1.191987	NaN	-0.731170
65.132156	61.426703	NaN	66.350456	3.705453	NaN	-1.218300
65.132156	65.334837	NaN	67.308200	-0.202681	NaN	-2.176044
65.132156	63.426862	NaN	65.465606	1.705294	NaN	-0.333450
65.132156	62.967460	NaN	63.459183	2.164696	NaN	1.672973
65.132156	63.536150	NaN	64.705305	1.596006	NaN	0.426851
65.132156	61.736928	NaN	63.446071	3.395228	NaN	1.686085
65.132156	61.795256	NaN	64.889031	3.336900	NaN	0.243125
65.132156	62.878942	NaN	65.077515	2.253214	NaN	0.054641
65.132156	62.244449	NaN	64.316537	2.887707	NaN	0.815619
65.132156	63.279787	NaN	64.211759	1.852368	NaN	0.920396
65.132156	63.493441	NaN	65.631279	1.638715	NaN	-0.499123
65.132156	62.874577	NaN	65.004654	2.257579	NaN	0.127502
65.132156	63.752556	NaN	65.887719	1.379600	NaN	-0.755564
65.132156	62.013925	NaN	63.809967	3.118231	NaN	1.322189
65.132156	61.726364	NaN	62.954459	3.405792	NaN	2.177697
65.132156	63.208601	NaN	63.052303	1.923555	NaN	2.079853
65.132156	63.813170	NaN	64.493216	1.318986	NaN	0.638940
65.132156	63.983195	NaN	66.539024	1.148961	NaN	-1.406868
65.132156	62.988689	NaN	65.021504	2.143467	NaN	0.110652
65.132156	63.286006	NaN	66.740810	1.846150	NaN	-1.608654
65.132156	63.075458	NaN	63.942262	2.056698	NaN	1.189894
65.132156	62.154073	NaN	63.334968	2.978083	NaN	1.797188
65.132156	62.641146	NaN	65.013965	2.491010	NaN	0.118191
65.132156	60.761759	NaN	65.492932	4.370397	NaN	-0.360776
65.132156	64.601321	NaN	64.568784	0.530835	NaN	0.563372
65.132156	63.987649	NaN	66.612670	1.144507	NaN	-1.480514
65.132156	64.434460	NaN	64.085893	0.697696	NaN	1.046263
65.132156	62.560616	NaN	65.454591	2.571540	NaN	-0.322435
65.132156	61.489174	NaN	63.496629	3.642982	NaN	1.635527
65.132156	61.974376	NaN	65.779954	3.157780	NaN	-0.647798
65.132156	62.902379	NaN	65.029231	2.229777	NaN	0.102925
65.132156	64.299660	NaN	65.269463	0.832496	NaN	-0.137307
65.132156	62.300613	NaN	63.617202	2.831543	NaN	1.514954
65.132156	63.524611	NaN	66.744469	1.607545	NaN	-1.612313
65.132156	63.195560	NaN	64.781636	1.936596	NaN	0.350520
65.132156	62.154371	NaN	64.030089	2.977785	NaN	1.102067
65.132156	62.718849	NaN	62.537051	2.413307	NaN	2.595105
65.132156	63.339329	NaN	64.809760	1.792827	NaN	0.322396
65.132156	61.572522	NaN	66.333831	3.559634	NaN	-1.201675
65.132156	64.118834	NaN	63.432969	1.013322	NaN	1.699187
65.132156	62.856526	NaN	62.946478	2.275630	NaN	2.185678
65.132156	64.733382	NaN	65.208503	0.398774	NaN	-0.076347
65.132156	64.482532	NaN	65.374933	0.649624	NaN	-0.242777
65.132156	64.262347	NaN	66.031741	0.869809	NaN	-0.899585
65.132156	63.017390	NaN	64.804701	2.114766	NaN	0.327455
65.132156	63.529144	NaN	63.736628	1.603012	NaN	1.395528
65.132156	62.729771	NaN	64.982572	2.402385	NaN	0.149584
65.132156	62.173857	NaN	64.526408	2.958299	NaN	0.605748
65.132156	62.962373	NaN	63.920839	2.169783	NaN	1.211317
65.132156	64.079121	NaN	65.736206	1.053035	NaN	-0.604050
65.132156	61.848721	NaN	65.460640	3.283435	NaN	-0.328484
65.132156	63.090124	NaN	64.577655	2.042032	NaN	0.554501
65.132156	64.298891	NaN	66.718269	0.833265	NaN	-1.586113
65.132156	60.519866	NaN	66.203017	4.612290	NaN	-1.070861
65.132156	63.410364	NaN	65.184266	1.721792	NaN	-0.052110
65.132156	64.208637	NaN	65.919841	0.923519	NaN	-0.787685
65.132156	62.567034	NaN	63.695031	2.565122	NaN	1.437125
65.132156	63.237522	NaN	66.210778	1.894634	NaN	-1.078622
65.132156	61.950555	NaN	64.878646	3.181601	NaN	0.253510
65.132156	64.001194	NaN	64.698684	1.130962	NaN	0.433472
65.132156	64.408604	NaN	64.808114	0.723552	NaN	0.324042
65.132156	61.752502	NaN	65.919452	3.379654	NaN	-0.787296
65.132156	61.434987	NaN	64.319854	3.697169	NaN	0.812302
65.132156	63.654555	NaN	63.592585	1.477601	NaN	1.539571
65.132156	63.621621	NaN	63.677980	1.510535	NaN	1.454176
65.132156	64.278773	NaN	66.090064	0.853383	NaN	-0.957908
65.132156	64.881283	NaN	66.066572	0.250873	NaN	-0.934416
65.132156	62.006843	NaN	65.272738	3.125313	NaN	-0.140582
65.132156	62.192970	NaN	64.965538	2.939186	NaN	0.166618
65.132156	64.149321	NaN	65.149870	0.982835	NaN	-0.017714
65.132156	63.562866	NaN	65.827552	1.569290	NaN	-0.695396
65.132156	63.667127	NaN	66.335919	1.465029	NaN	-1.203763
65.132156	62.117700	NaN	64.234758	3.014456	NaN	0.897398
65.132156	62.212805	NaN	64.515897	2.919351	NaN	0.616259
65.132156	63.191422	NaN	65.322109	1.940734	NaN	-0.189953
65.132156	61.594817	NaN	65.048712	3.537339	NaN	0.083444
65.132156	62.296097	NaN	64.366186	2.836059	NaN	0.765970
65.132156	65.764541	NaN	66.784348	-0.632385	NaN	-1.652192
65.132156	60.169313	NaN	62.134438	4.962843	NaN	2.997718
65.132156	61.544729	NaN	65.183015	3.587427	NaN	-0.050859
65.132156	61.174199	NaN	65.373551	3.957957	NaN	-0.241395
65.132156	62.181015	NaN	65.604820	2.951141	NaN	-0.472664
65.132156	66.095603	NaN	66.313388	-0.963447	NaN	-1.181232
65.132156	62.938559	NaN	64.821166	2.193597	NaN	0.310990
65.132156	60.532211	NaN	63.929773	4.599945	NaN	1.202383
65.132156	62.412619	NaN	65.447809	2.719537	NaN	-0.315653
65.132156	63.104356	NaN	66.393981	2.027800	NaN	-1.261825
65.132156	63.543080	NaN	63.977949	1.589076	NaN	1.154207
65.132156	62.133760	NaN	63.213564	2.998396	NaN	1.918592
65.132156	62.826308	NaN	65.992965	2.305848	NaN	-0.860809
