# Supplementary material for: Combined Influences of Model Choice, Data Quality, and Data Quantity When Estimating Population Trends
Source: PLoS One. 2015 Jul 15;10(7):e0132255. doi: 10.1371/journal.pone.0132255 (PMC4503393; doi:10.1371/journal.pone.0132255)
Supplement: S1 Dataset — Files are organized by model type and by the input lambda value. (ZIP) [file pone.0132255.s002.zip › Hypothetical LH/sims_lambda_0_9/simulationOutput_0.9_0_0_0.1_20.xls]

Percent_Decline_True	Median_Percent_Decline_Matrix	Median_Percent_Decline_Matrix_stable	Median_Percent_Decline_Scalar	Difference_True_Matrix	Difference_True_Matrix_Stable	Difference_True_Scalar
65.132156	62.382675	NaN	65.255024	2.749481	NaN	-0.122868
65.132156	63.343040	NaN	66.837333	1.789116	NaN	-1.705177
65.132156	61.765748	NaN	64.471191	3.366408	NaN	0.660965
65.132156	60.947306	NaN	65.604766	4.184850	NaN	-0.472610
65.132156	65.196883	NaN	65.749984	-0.064727	NaN	-0.617828
65.132156	64.400522	NaN	66.048872	0.731634	NaN	-0.916716
65.132156	62.620661	NaN	66.110813	2.511495	NaN	-0.978657
65.132156	60.992385	NaN	62.707271	4.139771	NaN	2.424885
65.132156	62.118756	NaN	64.894026	3.013400	NaN	0.238130
65.132156	63.642887	NaN	66.687203	1.489269	NaN	-1.555047
65.132156	64.017427	NaN	65.056679	1.114729	NaN	0.075477
65.132156	66.050388	NaN	65.303634	-0.918232	NaN	-0.171478
65.132156	65.538383	NaN	66.515388	-0.406227	NaN	-1.383232
65.132156	63.442282	NaN	64.122863	1.689874	NaN	1.009293
65.132156	63.566649	NaN	63.995382	1.565507	NaN	1.136774
65.132156	63.418549	NaN	65.711664	1.713607	NaN	-0.579508
65.132156	64.462815	NaN	66.623314	0.669341	NaN	-1.491158
65.132156	61.141136	NaN	65.745427	3.991020	NaN	-0.613271
65.132156	64.324923	NaN	65.953098	0.807233	NaN	-0.820942
65.132156	60.497955	NaN	64.305438	4.634201	NaN	0.826718
65.132156	60.064936	NaN	62.748743	5.067220	NaN	2.383413
65.132156	63.243642	NaN	63.803747	1.888514	NaN	1.328409
65.132156	62.676237	NaN	66.868915	2.455919	NaN	-1.736759
65.132156	63.088464	NaN	64.240147	2.043692	NaN	0.892009
65.132156	63.708299	NaN	64.771359	1.423857	NaN	0.360797
65.132156	62.697365	NaN	63.220494	2.434791	NaN	1.911662
65.132156	62.989100	NaN	64.819085	2.143056	NaN	0.313071
65.132156	62.863088	NaN	65.156588	2.269068	NaN	-0.024432
65.132156	60.700244	NaN	62.145510	4.431912	NaN	2.986646
65.132156	64.083059	NaN	67.328518	1.049097	NaN	-2.196362
65.132156	62.375801	NaN	63.287152	2.756355	NaN	1.845004
65.132156	64.521687	NaN	64.320079	0.610469	NaN	0.812077
65.132156	65.114544	NaN	66.603620	0.017612	NaN	-1.471464
65.132156	64.819569	NaN	64.554365	0.312587	NaN	0.577791
65.132156	65.471526	NaN	65.093474	-0.339370	NaN	0.038682
65.132156	62.889994	NaN	62.436104	2.242162	NaN	2.696052
65.132156	63.760616	NaN	66.845623	1.371540	NaN	-1.713467
65.132156	65.167326	NaN	66.061153	-0.035170	NaN	-0.928997
65.132156	60.441445	NaN	64.473707	4.690711	NaN	0.658449
65.132156	63.389651	NaN	65.912746	1.742505	NaN	-0.780590
65.132156	64.665845	NaN	65.581439	0.466311	NaN	-0.449283
65.132156	63.642962	NaN	65.766529	1.489194	NaN	-0.634373
65.132156	63.817488	NaN	65.941228	1.314668	NaN	-0.809072
65.132156	61.643470	NaN	65.805805	3.488686	NaN	-0.673649
65.132156	62.772264	NaN	66.973376	2.359892	NaN	-1.841220
65.132156	63.887677	NaN	65.567875	1.244479	NaN	-0.435719
65.132156	64.537901	NaN	65.689479	0.594255	NaN	-0.557323
65.132156	62.812146	NaN	64.829319	2.320010	NaN	0.302837
65.132156	61.059862	NaN	65.104501	4.072294	NaN	0.027655
65.132156	61.872314	NaN	64.369091	3.259842	NaN	0.763065
65.132156	62.496711	NaN	63.997067	2.635445	NaN	1.135089
65.132156	63.997931	NaN	63.984917	1.134225	NaN	1.147239
65.132156	63.738575	NaN	66.531783	1.393581	NaN	-1.399627
65.132156	64.902910	NaN	65.714885	0.229246	NaN	-0.582729
65.132156	62.903145	NaN	63.716116	2.229011	NaN	1.416040
65.132156	64.306617	NaN	64.989611	0.825538	NaN	0.142545
65.132156	63.312371	NaN	66.837118	1.819785	NaN	-1.704962
65.132156	64.501552	NaN	66.041462	0.630604	NaN	-0.909306
65.132156	64.373622	NaN	66.192752	0.758534	NaN	-1.060596
65.132156	61.858905	NaN	64.682036	3.273251	NaN	0.450120
65.132156	63.957791	NaN	63.283624	1.174365	NaN	1.848532
65.132156	65.384439	NaN	64.100948	-0.252283	NaN	1.031208
65.132156	60.919884	NaN	63.130310	4.212272	NaN	2.001846
65.132156	63.976742	NaN	67.551889	1.155414	NaN	-2.419733
65.132156	63.038139	NaN	64.531232	2.094017	NaN	0.600924
65.132156	64.706637	NaN	65.875007	0.425519	NaN	-0.742851
65.132156	61.383111	NaN	65.470685	3.749045	NaN	-0.338529
65.132156	64.519087	NaN	65.303441	0.613069	NaN	-0.171285
65.132156	64.410008	NaN	64.145890	0.722148	NaN	0.986266
65.132156	64.122562	NaN	61.924415	1.009594	NaN	3.207741
65.132156	64.334222	NaN	67.831297	0.797934	NaN	-2.699141
65.132156	64.970761	NaN	63.022862	0.161395	NaN	2.109294
65.132156	62.816986	NaN	65.854753	2.315170	NaN	-0.722597
65.132156	63.547607	NaN	63.928087	1.584549	NaN	1.204069
65.132156	64.675281	NaN	65.631789	0.456875	NaN	-0.499633
65.132156	65.890493	NaN	68.743086	-0.758337	NaN	-3.610930
65.132156	62.021073	NaN	64.020060	3.111083	NaN	1.112096
65.132156	63.397281	NaN	65.435864	1.734875	NaN	-0.303708
65.132156	63.801854	NaN	65.925129	1.330302	NaN	-0.792973
65.132156	64.773192	NaN	65.208565	0.358964	NaN	-0.076409
65.132156	62.375954	NaN	63.969043	2.756202	NaN	1.163113
65.132156	62.484364	NaN	64.658932	2.647792	NaN	0.473224
65.132156	62.684295	NaN	64.754622	2.447861	NaN	0.377534
65.132156	63.243197	NaN	66.059549	1.888959	NaN	-0.927393
65.132156	65.550652	NaN	65.667808	-0.418496	NaN	-0.535652
65.132156	62.024758	NaN	64.177528	3.107398	NaN	0.954628
65.132156	64.059488	NaN	67.449755	1.072668	NaN	-2.317599
65.132156	66.081695	NaN	67.190864	-0.949539	NaN	-2.058708
65.132156	63.714794	NaN	67.380903	1.417362	NaN	-2.248747
65.132156	64.176398	NaN	65.035308	0.955758	NaN	0.096848
65.132156	64.104899	NaN	67.474568	1.027257	NaN	-2.342412
65.132156	63.570856	NaN	67.615232	1.561300	NaN	-2.483076
65.132156	62.839433	NaN	64.805713	2.292723	NaN	0.326443
65.132156	62.218373	NaN	65.514363	2.913783	NaN	-0.382207
65.132156	64.130098	NaN	63.033989	1.002058	NaN	2.098167
65.132156	63.805086	NaN	66.609522	1.327070	NaN	-1.477366
65.132156	63.778881	NaN	63.346372	1.353275	NaN	1.785784
65.132156	62.804478	NaN	65.395745	2.327678	NaN	-0.263589
65.132156	64.868535	NaN	67.257066	0.263621	NaN	-2.124910
65.132156	64.501549	NaN	65.759054	0.630607	NaN	-0.626898
65.132156	63.979947	NaN	64.552078	1.152209	NaN	0.580078
65.132156	62.644422	NaN	66.183631	2.487734	NaN	-1.051476
65.132156	65.877977	NaN	65.910890	-0.745821	NaN	-0.778734
65.132156	64.053206	NaN	65.521797	1.078950	NaN	-0.389641
65.132156	65.158220	NaN	66.128664	-0.026064	NaN	-0.996508
65.132156	65.130067	NaN	65.970417	0.002089	NaN	-0.838261
65.132156	62.432020	NaN	64.601364	2.700136	NaN	0.530792
65.132156	64.855232	NaN	65.131644	0.276924	NaN	0.000512
65.132156	63.281411	NaN	66.387381	1.850745	NaN	-1.255225
65.132156	66.076542	NaN	67.204253	-0.944386	NaN	-2.072097
65.132156	65.379105	NaN	66.869261	-0.246949	NaN	-1.737105
65.132156	60.127450	NaN	64.154338	5.004706	NaN	0.977818
65.132156	61.167763	NaN	64.465081	3.964393	NaN	0.667075
65.132156	62.264324	NaN	65.413147	2.867832	NaN	-0.280991
65.132156	64.017656	NaN	65.609447	1.114500	NaN	-0.477291
65.132156	64.841798	NaN	64.666714	0.290358	NaN	0.465442
65.132156	63.004934	NaN	64.740637	2.127222	NaN	0.391519
65.132156	66.690693	NaN	67.586597	-1.558537	NaN	-2.454441
65.132156	64.700552	NaN	65.944292	0.431604	NaN	-0.812136
65.132156	60.055721	NaN	64.729236	5.076435	NaN	0.402920
65.132156	63.716876	NaN	66.490859	1.415280	NaN	-1.358703
65.132156	64.921480	NaN	64.631128	0.210676	NaN	0.501028
65.132156	63.390070	NaN	65.089949	1.742086	NaN	0.042207
65.132156	60.483195	NaN	65.480045	4.648961	NaN	-0.347889
65.132156	64.879166	NaN	64.993946	0.252990	NaN	0.138210
65.132156	62.718827	NaN	62.583277	2.413329	NaN	2.548879
65.132156	59.589885	NaN	66.440360	5.542271	NaN	-1.308204
65.132156	63.068477	NaN	62.931294	2.063679	NaN	2.200862
65.132156	62.499494	NaN	66.147799	2.632662	NaN	-1.015643
65.132156	60.689009	NaN	64.734845	4.443147	NaN	0.397311
65.132156	64.171154	NaN	65.510355	0.961002	NaN	-0.378199
65.132156	63.815905	NaN	64.448843	1.316251	NaN	0.683313
65.132156	63.395745	NaN	63.446059	1.736411	NaN	1.686097
65.132156	65.973719	NaN	66.572123	-0.841563	NaN	-1.439967
65.132156	64.106824	NaN	65.138442	1.025332	NaN	-0.006286
65.132156	63.619136	NaN	66.053440	1.513020	NaN	-0.921284
65.132156	61.323346	NaN	63.552246	3.808810	NaN	1.579910
65.132156	64.416733	NaN	66.228277	0.715423	NaN	-1.096121
65.132156	63.418233	NaN	67.821681	1.713923	NaN	-2.689525
65.132156	62.234632	NaN	65.099488	2.897524	NaN	0.032668
65.132156	61.861631	NaN	66.340550	3.270525	NaN	-1.208394
65.132156	64.478738	NaN	64.422710	0.653418	NaN	0.709446
65.132156	62.813007	NaN	65.894595	2.319149	NaN	-0.762439
65.132156	64.382315	NaN	64.989996	0.749841	NaN	0.142160
65.132156	64.550216	NaN	65.592856	0.581940	NaN	-0.460700
65.132156	61.820689	NaN	64.986318	3.311467	NaN	0.145838
65.132156	65.239700	NaN	64.940168	-0.107544	NaN	0.191988
65.132156	64.520539	NaN	64.511232	0.611617	NaN	0.620924
65.132156	64.013766	NaN	63.040462	1.118390	NaN	2.091694
65.132156	63.769931	NaN	66.281992	1.362225	NaN	-1.149836
65.132156	65.434769	NaN	66.832752	-0.302613	NaN	-1.700596
65.132156	62.541911	NaN	66.503864	2.590245	NaN	-1.371708
65.132156	63.068388	NaN	66.278884	2.063768	NaN	-1.146728
65.132156	62.326080	NaN	66.137368	2.806076	NaN	-1.005212
65.132156	59.053631	NaN	63.308275	6.078525	NaN	1.823881
65.132156	64.574400	NaN	65.729462	0.557756	NaN	-0.597306
65.132156	64.422931	NaN	66.473806	0.709225	NaN	-1.341650
65.132156	62.230500	NaN	65.963168	2.901656	NaN	-0.831012
65.132156	65.157170	NaN	67.110904	-0.025014	NaN	-1.978748
65.132156	63.065259	NaN	63.130560	2.066897	NaN	2.001596
65.132156	59.629699	NaN	63.284843	5.502457	NaN	1.847313
65.132156	61.574718	NaN	65.137048	3.557438	NaN	-0.004892
65.132156	63.510669	NaN	65.255859	1.621487	NaN	-0.123703
65.132156	61.262893	NaN	63.017429	3.869263	NaN	2.114727
65.132156	61.865236	NaN	64.091949	3.266920	NaN	1.040207
65.132156	63.125235	NaN	65.284362	2.006921	NaN	-0.152206
65.132156	62.144890	NaN	66.460977	2.987266	NaN	-1.328821
65.132156	65.327382	NaN	65.092114	-0.195226	NaN	0.040042
65.132156	66.933122	NaN	67.615825	-1.800966	NaN	-2.483669
65.132156	62.731862	NaN	65.450654	2.400294	NaN	-0.318498
65.132156	64.554724	NaN	68.779766	0.577432	NaN	-3.647610
65.132156	64.242145	NaN	65.664765	0.890011	NaN	-0.532609
65.132156	65.994181	NaN	66.577168	-0.862025	NaN	-1.445012
65.132156	62.690075	NaN	64.171054	2.442081	NaN	0.961102
65.132156	65.228018	NaN	65.183766	-0.095862	NaN	-0.051610
65.132156	63.542549	NaN	64.969067	1.589607	NaN	0.163089
65.132156	61.656412	NaN	64.544209	3.475744	NaN	0.587947
65.132156	63.618268	NaN	65.232169	1.513888	NaN	-0.100013
65.132156	61.524980	NaN	64.919827	3.607176	NaN	0.212329
65.132156	63.376416	NaN	63.466709	1.755740	NaN	1.665447
65.132156	64.434698	NaN	65.895513	0.697458	NaN	-0.763357
65.132156	63.372428	NaN	65.681948	1.759728	NaN	-0.549792
65.132156	63.567572	NaN	66.045831	1.564584	NaN	-0.913675
65.132156	60.329569	NaN	62.666883	4.802587	NaN	2.465273
65.132156	62.805494	NaN	63.914498	2.326662	NaN	1.217658
65.132156	61.182539	NaN	65.057223	3.949617	NaN	0.074933
65.132156	61.668672	NaN	64.676430	3.463484	NaN	0.455726
65.132156	63.496340	NaN	66.755785	1.635816	NaN	-1.623629
65.132156	64.826382	NaN	64.579741	0.305774	NaN	0.552415
65.132156	60.962723	NaN	63.693341	4.169433	NaN	1.438815
65.132156	63.325585	NaN	64.168150	1.806571	NaN	0.964006
65.132156	65.455450	NaN	67.219717	-0.323294	NaN	-2.087561
65.132156	64.670938	NaN	64.777022	0.461218	NaN	0.355134
65.132156	63.193504	NaN	64.774369	1.938652	NaN	0.357787
65.132156	64.821079	NaN	66.860751	0.311077	NaN	-1.728595
65.132156	63.467825	NaN	65.642990	1.664331	NaN	-0.510834
65.132156	64.696830	NaN	63.059460	0.435326	NaN	2.072696
65.132156	60.665765	NaN	64.475559	4.466391	NaN	0.656597
65.132156	62.914315	NaN	66.843049	2.217841	NaN	-1.710893
65.132156	65.178147	NaN	67.101866	-0.045991	NaN	-1.969710
65.132156	65.648456	NaN	68.054427	-0.516300	NaN	-2.922271
65.132156	63.914997	NaN	64.512251	1.217159	NaN	0.619905
65.132156	61.419612	NaN	63.594349	3.712544	NaN	1.537807
65.132156	67.149027	NaN	66.735310	-2.016871	NaN	-1.603154
65.132156	61.365422	NaN	66.412748	3.766734	NaN	-1.280592
65.132156	63.360739	NaN	65.895800	1.771417	NaN	-0.763644
65.132156	63.526307	NaN	64.172436	1.605849	NaN	0.959720
65.132156	63.402988	NaN	65.073269	1.729168	NaN	0.058887
65.132156	63.015814	NaN	66.845535	2.116342	NaN	-1.713379
65.132156	61.717267	NaN	63.322181	3.414889	NaN	1.809975
65.132156	65.379812	NaN	64.468019	-0.247656	NaN	0.664137
65.132156	68.150253	NaN	69.531643	-3.018097	NaN	-4.399487
65.132156	63.779007	NaN	66.116461	1.353149	NaN	-0.984305
65.132156	62.995129	NaN	65.661982	2.137027	NaN	-0.529826
65.132156	65.171865	NaN	66.762334	-0.039709	NaN	-1.630178
65.132156	62.063361	NaN	64.123140	3.068795	NaN	1.009016
65.132156	64.525564	NaN	66.213517	0.606592	NaN	-1.081361
65.132156	65.449752	NaN	68.146499	-0.317596	NaN	-3.014343
65.132156	60.990160	NaN	64.311371	4.141996	NaN	0.820785
65.132156	60.118080	NaN	63.878377	5.014076	NaN	1.253779
65.132156	63.782968	NaN	66.481867	1.349188	NaN	-1.349711
65.132156	64.148272	NaN	65.733511	0.983884	NaN	-0.601355
65.132156	64.345666	NaN	64.752267	0.786490	NaN	0.379889
65.132156	62.365300	NaN	62.133700	2.766856	NaN	2.998456
65.132156	65.638041	NaN	64.319414	-0.505885	NaN	0.812742
65.132156	65.832439	NaN	65.517803	-0.700283	NaN	-0.385647
65.132156	66.196224	NaN	65.922184	-1.064068	NaN	-0.790028
65.132156	63.615338	NaN	66.311803	1.516818	NaN	-1.179647
65.132156	65.481913	NaN	65.481121	-0.349757	NaN	-0.348965
65.132156	62.622003	NaN	64.211201	2.510153	NaN	0.920955
65.132156	58.868459	NaN	64.826973	6.263697	NaN	0.305183
65.132156	63.089250	NaN	65.743208	2.042906	NaN	-0.611052
65.132156	63.811523	NaN	67.525617	1.320633	NaN	-2.393461
65.132156	63.496035	NaN	67.868339	1.636121	NaN	-2.736183
65.132156	62.640550	NaN	65.512195	2.491606	NaN	-0.380039
65.132156	66.083636	NaN	67.995103	-0.951480	NaN	-2.862947
65.132156	65.576640	NaN	66.672294	-0.444484	NaN	-1.540138
65.132156	62.206698	NaN	65.086278	2.925458	NaN	0.045878
65.132156	65.155965	NaN	65.206936	-0.023809	NaN	-0.074780
65.132156	65.621261	NaN	62.945883	-0.489105	NaN	2.186273
65.132156	61.525525	NaN	64.784256	3.606631	NaN	0.347900
65.132156	62.059933	NaN	65.468742	3.072223	NaN	-0.336586
65.132156	63.069513	NaN	64.515739	2.062643	NaN	0.616417
65.132156	63.924713	NaN	66.274091	1.207443	NaN	-1.141935
65.132156	65.797834	NaN	67.957487	-0.665678	NaN	-2.825331
65.132156	65.830049	NaN	65.066421	-0.697893	NaN	0.065735
65.132156	61.891743	NaN	63.210034	3.240413	NaN	1.922122
65.132156	63.658859	NaN	66.669925	1.473297	NaN	-1.537769
65.132156	58.989358	NaN	65.772592	6.142798	NaN	-0.640436
65.132156	65.277876	NaN	66.711158	-0.145720	NaN	-1.579002
65.132156	64.521871	NaN	63.878497	0.610285	NaN	1.253659
65.132156	61.700571	NaN	63.991847	3.431585	NaN	1.140309
65.132156	63.384222	NaN	64.620995	1.747934	NaN	0.511160
65.132156	66.314721	NaN	65.729473	-1.182565	NaN	-0.597317
65.132156	64.297510	NaN	63.915968	0.834645	NaN	1.216188
65.132156	62.771859	NaN	65.325457	2.360297	NaN	-0.193301
65.132156	62.563754	NaN	64.173404	2.568402	NaN	0.958752
65.132156	59.212946	NaN	61.877203	5.919209	NaN	3.254953
65.132156	63.488452	NaN	66.293842	1.643704	NaN	-1.161686
65.132156	64.098556	NaN	63.715763	1.033600	NaN	1.416393
65.132156	65.006236	NaN	65.047312	0.125920	NaN	0.084844
65.132156	64.090297	NaN	65.957317	1.041859	NaN	-0.825161
65.132156	62.467757	NaN	65.498414	2.664399	NaN	-0.366258
65.132156	59.746719	NaN	64.355372	5.385437	NaN	0.776784
65.132156	65.270684	NaN	65.649287	-0.138528	NaN	-0.517131
65.132156	62.533871	NaN	65.164532	2.598285	NaN	-0.032376
65.132156	61.482046	NaN	63.545848	3.650110	NaN	1.586307
65.132156	61.849255	NaN	66.539422	3.282901	NaN	-1.407266
65.132156	64.949367	NaN	66.545717	0.182789	NaN	-1.413561
65.132156	61.954607	NaN	64.816571	3.177549	NaN	0.315585
65.132156	62.611983	NaN	63.570361	2.520173	NaN	1.561795
65.132156	64.648417	NaN	66.672802	0.483739	NaN	-1.540646
65.132156	67.171855	NaN	66.227562	-2.039699	NaN	-1.095406
65.132156	63.317433	NaN	64.686074	1.814723	NaN	0.446082
65.132156	64.978922	NaN	65.575700	0.153234	NaN	-0.443544
65.132156	61.317589	NaN	65.372479	3.814567	NaN	-0.240323
65.132156	64.107300	NaN	66.053340	1.024856	NaN	-0.921184
65.132156	65.185431	NaN	65.730462	-0.053275	NaN	-0.598306
65.132156	63.684387	NaN	65.315280	1.447769	NaN	-0.183124
65.132156	63.488247	NaN	66.398033	1.643909	NaN	-1.265877
65.132156	63.779327	NaN	64.710061	1.352829	NaN	0.422095
65.132156	63.190934	NaN	64.125665	1.941222	NaN	1.006491
65.132156	61.988844	NaN	65.060293	3.143312	NaN	0.071863
65.132156	60.404287	NaN	62.841920	4.727869	NaN	2.290236
65.132156	61.103603	NaN	64.553730	4.028553	NaN	0.578426
65.132156	64.050608	NaN	68.353084	1.081548	NaN	-3.220928
65.132156	62.258213	NaN	65.649827	2.873943	NaN	-0.517671
65.132156	64.311707	NaN	66.009993	0.820449	NaN	-0.877837
65.132156	62.789206	NaN	65.391396	2.342950	NaN	-0.259240
65.132156	63.614570	NaN	64.651200	1.517586	NaN	0.480956
65.132156	62.780684	NaN	64.339471	2.351472	NaN	0.792685
65.132156	62.245368	NaN	63.290450	2.886788	NaN	1.841706
65.132156	63.465380	NaN	64.825853	1.666776	NaN	0.306303
65.132156	63.033674	NaN	66.491248	2.098482	NaN	-1.359092
65.132156	61.445842	NaN	64.306473	3.686314	NaN	0.825683
65.132156	63.702798	NaN	65.133642	1.429358	NaN	-0.001486
65.132156	64.632102	NaN	65.800245	0.500054	NaN	-0.668089
65.132156	63.921446	NaN	65.112255	1.210710	NaN	0.019901
65.132156	65.784971	NaN	65.877914	-0.652815	NaN	-0.745758
65.132156	64.250141	NaN	64.529039	0.882015	NaN	0.603117
65.132156	63.048345	NaN	65.254251	2.083811	NaN	-0.122095
65.132156	63.442994	NaN	67.574351	1.689162	NaN	-2.442195
65.132156	65.687550	NaN	66.171995	-0.555394	NaN	-1.039839
65.132156	63.084047	NaN	64.005147	2.048109	NaN	1.127009
65.132156	62.935793	NaN	64.582864	2.196363	NaN	0.549292
65.132156	62.863555	NaN	65.675751	2.268601	NaN	-0.543595
65.132156	63.222964	NaN	66.344463	1.909192	NaN	-1.212307
65.132156	63.657141	NaN	67.554462	1.475015	NaN	-2.422306
65.132156	64.861927	NaN	64.862403	0.270229	NaN	0.269753
65.132156	59.142615	NaN	64.852947	5.989541	NaN	0.279208
65.132156	62.894826	NaN	66.401729	2.237330	NaN	-1.269573
65.132156	64.278579	NaN	65.139602	0.853577	NaN	-0.007446
65.132156	66.883383	NaN	66.328464	-1.751227	NaN	-1.196308
65.132156	65.210018	NaN	65.323257	-0.077862	NaN	-0.191101
65.132156	63.574195	NaN	64.088842	1.557961	NaN	1.043314
65.132156	65.605863	NaN	67.177325	-0.473707	NaN	-2.045169
65.132156	62.159320	NaN	63.426083	2.972836	NaN	1.706073
65.132156	65.728633	NaN	67.147108	-0.596477	NaN	-2.014952
65.132156	63.300378	NaN	65.065223	1.831778	NaN	0.066933
65.132156	62.540558	NaN	64.623636	2.591598	NaN	0.508520
65.132156	60.905241	NaN	66.447705	4.226915	NaN	-1.315549
65.132156	65.646530	NaN	66.447365	-0.514374	NaN	-1.315209
65.132156	64.778338	NaN	65.302549	0.353818	NaN	-0.170393
65.132156	64.946250	NaN	64.784043	0.185906	NaN	0.348112
65.132156	63.424216	NaN	66.879808	1.707940	NaN	-1.747652
65.132156	64.476341	NaN	66.877198	0.655815	NaN	-1.745042
65.132156	63.614578	NaN	65.922498	1.517578	NaN	-0.790342
65.132156	62.513135	NaN	65.610077	2.619021	NaN	-0.477921
65.132156	63.485708	NaN	64.567453	1.646447	NaN	0.564703
65.132156	63.773496	NaN	64.888130	1.358660	NaN	0.244026
65.132156	63.904006	NaN	66.978382	1.228150	NaN	-1.846226
65.132156	63.512744	NaN	64.090683	1.619412	NaN	1.041473
65.132156	65.341553	NaN	64.997022	-0.209397	NaN	0.135134
65.132156	63.870686	NaN	66.711942	1.261470	NaN	-1.579786
65.132156	62.020354	NaN	66.005011	3.111802	NaN	-0.872855
65.132156	64.544351	NaN	66.738560	0.587805	NaN	-1.606404
65.132156	62.602035	NaN	64.806419	2.530121	NaN	0.325737
65.132156	63.459101	NaN	64.485610	1.673055	NaN	0.646546
65.132156	60.499020	NaN	61.317359	4.633136	NaN	3.814797
65.132156	63.284283	NaN	66.426396	1.847873	NaN	-1.294240
65.132156	63.520790	NaN	63.688991	1.611366	NaN	1.443165
65.132156	63.418162	NaN	63.193115	1.713994	NaN	1.939041
65.132156	64.228402	NaN	65.367141	0.903754	NaN	-0.234985
65.132156	64.190255	NaN	66.821917	0.941901	NaN	-1.689761
65.132156	63.423989	NaN	66.133255	1.708167	NaN	-1.001099
65.132156	63.802604	NaN	66.326251	1.329552	NaN	-1.194095
65.132156	63.731740	NaN	63.500768	1.400416	NaN	1.631388
65.132156	62.774360	NaN	64.264321	2.357796	NaN	0.867835
65.132156	65.156576	NaN	65.258185	-0.024420	NaN	-0.126029
65.132156	63.412432	NaN	65.986947	1.719724	NaN	-0.854791
65.132156	64.166223	NaN	65.323648	0.965933	NaN	-0.191492
65.132156	65.305949	NaN	65.000318	-0.173793	NaN	0.131838
65.132156	62.390307	NaN	62.130739	2.741849	NaN	3.001417
65.132156	65.369096	NaN	63.672981	-0.236940	NaN	1.459175
65.132156	64.176284	NaN	66.709245	0.955872	NaN	-1.577089
65.132156	62.025429	NaN	65.758655	3.106727	NaN	-0.626499
65.132156	62.483192	NaN	62.559407	2.648964	NaN	2.572749
65.132156	61.802933	NaN	65.134644	3.329223	NaN	-0.002488
65.132156	64.407241	NaN	63.867308	0.724915	NaN	1.264848
65.132156	61.154656	NaN	63.510513	3.977500	NaN	1.621643
65.132156	59.635583	NaN	62.154595	5.496573	NaN	2.977561
65.132156	63.998413	NaN	66.118649	1.133743	NaN	-0.986493
65.132156	64.077193	NaN	63.820556	1.054963	NaN	1.311600
65.132156	66.679494	NaN	65.279050	-1.547338	NaN	-0.146894
65.132156	64.922440	NaN	64.899326	0.209716	NaN	0.232830
65.132156	58.160396	NaN	63.777578	6.971760	NaN	1.354578
65.132156	61.932454	NaN	63.972300	3.199702	NaN	1.159856
65.132156	64.269971	NaN	65.561672	0.862185	NaN	-0.429516
65.132156	63.755336	NaN	66.355552	1.376820	NaN	-1.223396
65.132156	63.170723	NaN	63.802483	1.961433	NaN	1.329673
65.132156	63.125418	NaN	63.884012	2.006738	NaN	1.248144
65.132156	63.907837	NaN	65.323986	1.224319	NaN	-0.191830
65.132156	61.613697	NaN	64.262923	3.518459	NaN	0.869233
65.132156	62.168728	NaN	65.407186	2.963428	NaN	-0.275030
65.132156	63.521652	NaN	66.117474	1.610504	NaN	-0.985318
65.132156	61.564557	NaN	62.886819	3.567599	NaN	2.245337
65.132156	63.415151	NaN	65.425442	1.717005	NaN	-0.293286
65.132156	63.765723	NaN	66.205180	1.366433	NaN	-1.073024
65.132156	64.321837	NaN	65.285292	0.810319	NaN	-0.153136
65.132156	62.176950	NaN	63.150960	2.955206	NaN	1.981196
65.132156	63.709477	NaN	66.927400	1.422679	NaN	-1.795244
65.132156	64.163017	NaN	64.590634	0.969139	NaN	0.541522
65.132156	65.713530	NaN	64.192484	-0.581374	NaN	0.939672
65.132156	62.994523	NaN	64.021173	2.137633	NaN	1.110983
65.132156	63.757605	NaN	65.243238	1.374551	NaN	-0.111082
65.132156	61.909519	NaN	65.220744	3.222637	NaN	-0.088588
65.132156	64.438673	NaN	65.403155	0.693483	NaN	-0.270999
65.132156	61.447271	NaN	62.839263	3.684885	NaN	2.292893
65.132156	60.636747	NaN	62.543032	4.495409	NaN	2.589124
65.132156	59.398374	NaN	63.870264	5.733782	NaN	1.261892
65.132156	61.991937	NaN	66.859995	3.140219	NaN	-1.727839
65.132156	63.472984	NaN	65.221884	1.659172	NaN	-0.089728
65.132156	64.024930	NaN	64.774952	1.107226	NaN	0.357204
65.132156	62.153726	NaN	64.910678	2.978430	NaN	0.221478
65.132156	62.962109	NaN	65.872150	2.170047	NaN	-0.739994
65.132156	62.185395	NaN	66.490106	2.946761	NaN	-1.357950
65.132156	64.235352	NaN	64.473589	0.896804	NaN	0.658567
65.132156	62.465120	NaN	63.978564	2.667036	NaN	1.153592
65.132156	60.906579	NaN	63.294963	4.225577	NaN	1.837193
65.132156	64.568747	NaN	64.847604	0.563409	NaN	0.284552
65.132156	64.556546	NaN	67.003079	0.575610	NaN	-1.870923
65.132156	66.279832	NaN	67.594514	-1.147676	NaN	-2.462358
65.132156	62.331897	NaN	62.273730	2.800259	NaN	2.858426
65.132156	64.530942	NaN	67.546662	0.601214	NaN	-2.414506
65.132156	64.781411	NaN	65.415561	0.350745	NaN	-0.283405
65.132156	63.662837	NaN	65.295603	1.469319	NaN	-0.163447
65.132156	64.923203	NaN	65.231846	0.208953	NaN	-0.099690
65.132156	63.296672	NaN	65.296801	1.835484	NaN	-0.164645
65.132156	63.310762	NaN	66.775698	1.821394	NaN	-1.643542
65.132156	61.734874	NaN	66.020502	3.397282	NaN	-0.888346
65.132156	63.185471	NaN	65.569322	1.946685	NaN	-0.437166
65.132156	63.397084	NaN	61.148854	1.735072	NaN	3.983302
65.132156	61.638079	NaN	65.250492	3.494077	NaN	-0.118336
65.132156	61.727655	NaN	64.372627	3.404501	NaN	0.759529
65.132156	62.288593	NaN	66.293307	2.843563	NaN	-1.161151
65.132156	63.065407	NaN	68.008102	2.066749	NaN	-2.875946
65.132156	61.404415	NaN	63.891227	3.727741	NaN	1.240929
65.132156	62.282190	NaN	64.494880	2.849966	NaN	0.637276
65.132156	63.208206	NaN	62.405209	1.923950	NaN	2.726947
65.132156	61.893038	NaN	65.096545	3.239118	NaN	0.035611
65.132156	64.527795	NaN	65.106574	0.604361	NaN	0.025582
65.132156	62.401751	NaN	61.783349	2.730405	NaN	3.348807
65.132156	61.732806	NaN	63.463004	3.399350	NaN	1.669152
65.132156	64.764468	NaN	65.666575	0.367688	NaN	-0.534419
65.132156	62.733386	NaN	65.057171	2.398770	NaN	0.074985
65.132156	62.544979	NaN	66.377550	2.587177	NaN	-1.245394
65.132156	64.088185	NaN	65.279428	1.043971	NaN	-0.147272
65.132156	62.911002	NaN	62.120096	2.221154	NaN	3.012060
65.132156	61.078709	NaN	64.319409	4.053447	NaN	0.812747
65.132156	64.510917	NaN	64.637907	0.621239	NaN	0.494249
65.132156	63.920649	NaN	66.452532	1.211507	NaN	-1.320376
65.132156	63.525360	NaN	64.196917	1.606796	NaN	0.935239
65.132156	62.084593	NaN	65.331577	3.047563	NaN	-0.199421
65.132156	61.976886	NaN	62.451582	3.155270	NaN	2.680574
65.132156	63.511350	NaN	64.958339	1.620806	NaN	0.173817
65.132156	63.228772	NaN	63.223298	1.903384	NaN	1.908858
65.132156	62.386042	NaN	63.403211	2.746114	NaN	1.728945
65.132156	63.083147	NaN	64.324434	2.049009	NaN	0.807722
65.132156	64.566603	NaN	68.275067	0.565553	NaN	-3.142911
65.132156	61.587581	NaN	65.253135	3.544575	NaN	-0.120979
65.132156	63.388301	NaN	63.519328	1.743855	NaN	1.612828
65.132156	62.324155	NaN	66.785079	2.808001	NaN	-1.652923
65.132156	63.457682	NaN	65.032740	1.674474	NaN	0.099416
65.132156	65.328721	NaN	67.280584	-0.196565	NaN	-2.148428
65.132156	60.743190	NaN	64.626279	4.388966	NaN	0.505877
65.132156	64.263005	NaN	67.524334	0.869151	NaN	-2.392178
65.132156	62.966137	NaN	64.371398	2.166019	NaN	0.760758
65.132156	63.917305	NaN	64.981726	1.214851	NaN	0.150430
65.132156	60.685844	NaN	65.536409	4.446312	NaN	-0.404253
65.132156	60.075024	NaN	61.504534	5.057132	NaN	3.627622
65.132156	63.453014	NaN	63.565714	1.679142	NaN	1.566442
65.132156	62.862394	NaN	67.075148	2.269762	NaN	-1.942992
65.132156	64.611900	NaN	67.462642	0.520256	NaN	-2.330486
65.132156	63.217089	NaN	66.248329	1.915067	NaN	-1.116173
65.132156	63.414309	NaN	65.032527	1.717847	NaN	0.099629
65.132156	60.666876	NaN	63.531138	4.465280	NaN	1.601018
65.132156	65.431147	NaN	64.243965	-0.298991	NaN	0.888191
65.132156	61.469380	NaN	65.511525	3.662776	NaN	-0.379369
65.132156	65.718826	NaN	65.902209	-0.586670	NaN	-0.770053
65.132156	63.953713	NaN	66.144609	1.178443	NaN	-1.012453
65.132156	62.037901	NaN	64.597582	3.094255	NaN	0.534574
65.132156	64.465788	NaN	66.549971	0.666368	NaN	-1.417815
65.132156	63.194631	NaN	65.148727	1.937525	NaN	-0.016571
65.132156	62.236691	NaN	63.563941	2.895465	NaN	1.568215
65.132156	63.040792	NaN	62.795387	2.091364	NaN	2.336769
65.132156	64.153298	NaN	66.220323	0.978858	NaN	-1.088167
65.132156	59.839497	NaN	62.901630	5.292659	NaN	2.230526
65.132156	63.680604	NaN	64.326388	1.451552	NaN	0.805768
65.132156	62.103980	NaN	64.478555	3.028176	NaN	0.653601
65.132156	60.906172	NaN	65.421652	4.225984	NaN	-0.289496
65.132156	62.498001	NaN	66.419203	2.634155	NaN	-1.287047
65.132156	65.003541	NaN	65.519443	0.128615	NaN	-0.387287
65.132156	64.540111	NaN	66.764316	0.592045	NaN	-1.632160
65.132156	66.701774	NaN	66.213981	-1.569618	NaN	-1.081825
65.132156	63.523442	NaN	67.006160	1.608714	NaN	-1.874004
65.132156	61.750233	NaN	64.251918	3.381923	NaN	0.880238
65.132156	61.532584	NaN	65.498926	3.599572	NaN	-0.366770
65.132156	63.081779	NaN	65.626996	2.050377	NaN	-0.494840
65.132156	65.347359	NaN	67.638972	-0.215203	NaN	-2.506816
65.132156	64.297374	NaN	64.431477	0.834782	NaN	0.700679
65.132156	65.234575	NaN	67.656634	-0.102419	NaN	-2.524478
65.132156	62.912023	NaN	65.984585	2.220133	NaN	-0.852429
65.132156	63.117607	NaN	65.418943	2.014549	NaN	-0.286787
65.132156	63.065842	NaN	66.167861	2.066314	NaN	-1.035705
65.132156	61.694923	NaN	64.808928	3.437233	NaN	0.323228
65.132156	64.897328	NaN	64.145543	0.234828	NaN	0.986613
65.132156	64.445254	NaN	66.076629	0.686902	NaN	-0.944473
65.132156	64.390798	NaN	66.306264	0.741358	NaN	-1.174108
65.132156	62.801334	NaN	63.420567	2.330822	NaN	1.711589
65.132156	63.840892	NaN	62.389024	1.291264	NaN	2.743132
65.132156	63.528453	NaN	65.797395	1.603703	NaN	-0.665239
65.132156	61.596600	NaN	64.066394	3.535556	NaN	1.065762
65.132156	61.792071	NaN	66.117602	3.340085	NaN	-0.985446
65.132156	63.131778	NaN	65.293518	2.000378	NaN	-0.161362
65.132156	63.783107	NaN	63.464920	1.349049	NaN	1.667236
65.132156	59.879038	NaN	65.345615	5.253118	NaN	-0.213459
65.132156	62.941959	NaN	65.610958	2.190197	NaN	-0.478802
65.132156	64.121459	NaN	67.675253	1.010697	NaN	-2.543097
65.132156	63.691011	NaN	67.541785	1.441145	NaN	-2.409629
65.132156	62.143146	NaN	64.669325	2.989010	NaN	0.462831
65.132156	63.966894	NaN	65.309615	1.165262	NaN	-0.177459
65.132156	61.218775	NaN	66.234449	3.913381	NaN	-1.102293
65.132156	64.542287	NaN	66.109622	0.589869	NaN	-0.977466
65.132156	65.195462	NaN	65.297006	-0.063306	NaN	-0.164850
65.132156	65.093827	NaN	65.138836	0.038329	NaN	-0.006680
65.132156	63.371885	NaN	64.650557	1.760271	NaN	0.481599
65.132156	64.814055	NaN	63.813528	0.318101	NaN	1.318628
65.132156	60.920223	NaN	63.809158	4.211933	NaN	1.322998
65.132156	62.927010	NaN	65.957476	2.205146	NaN	-0.825320
65.132156	65.806187	NaN	68.242026	-0.674031	NaN	-3.109870
65.132156	64.764771	NaN	65.480365	0.367385	NaN	-0.348209
65.132156	61.156197	NaN	64.953076	3.975959	NaN	0.179080
65.132156	62.529073	NaN	65.828779	2.603083	NaN	-0.696623
65.132156	63.634585	NaN	64.369333	1.497571	NaN	0.762823
65.132156	64.272155	NaN	65.422581	0.860001	NaN	-0.290425
65.132156	63.023924	NaN	63.480811	2.108232	NaN	1.651345
65.132156	61.735038	NaN	64.927411	3.397118	NaN	0.204745
65.132156	63.166821	NaN	65.728188	1.965335	NaN	-0.596032
65.132156	63.809311	NaN	64.131642	1.322845	NaN	1.000514
65.132156	66.033923	NaN	65.471346	-0.901767	NaN	-0.339190
65.132156	63.880853	NaN	65.090037	1.251303	NaN	0.042119
65.132156	65.278183	NaN	66.056836	-0.146027	NaN	-0.924680
65.132156	65.112781	NaN	65.448771	0.019375	NaN	-0.316615
65.132156	61.824329	NaN	66.411788	3.307827	NaN	-1.279632
65.132156	64.078938	NaN	63.538571	1.053218	NaN	1.593585
65.132156	62.426411	NaN	65.323432	2.705745	NaN	-0.191276
65.132156	62.519364	NaN	65.023408	2.612792	NaN	0.108748
65.132156	64.421429	NaN	66.381940	0.710727	NaN	-1.249784
65.132156	61.719677	NaN	64.640384	3.412479	NaN	0.491772
65.132156	61.858331	NaN	66.145243	3.273825	NaN	-1.013087
65.132156	64.963441	NaN	66.490553	0.168715	NaN	-1.358397
65.132156	62.215370	NaN	64.407548	2.916786	NaN	0.724608
65.132156	63.005001	NaN	64.234713	2.127155	NaN	0.897443
65.132156	63.973853	NaN	65.133918	1.158303	NaN	-0.001762
65.132156	63.660681	NaN	67.116901	1.471475	NaN	-1.984745
65.132156	63.850848	NaN	66.089209	1.281308	NaN	-0.957053
65.132156	63.660055	NaN	64.483404	1.472101	NaN	0.648752
65.132156	61.089250	NaN	64.068658	4.042906	NaN	1.063498
65.132156	64.126138	NaN	64.711127	1.006018	NaN	0.421029
65.132156	64.511100	NaN	68.181592	0.621056	NaN	-3.049436
65.132156	65.715250	NaN	65.310982	-0.583094	NaN	-0.178826
65.132156	62.931678	NaN	63.492221	2.200478	NaN	1.639935
65.132156	64.058746	NaN	66.866475	1.073410	NaN	-1.734319
65.132156	65.804486	NaN	65.786654	-0.672330	NaN	-0.654498
65.132156	60.434937	NaN	61.346639	4.697219	NaN	3.785517
65.132156	63.096057	NaN	63.956162	2.036099	NaN	1.175994
65.132156	63.215688	NaN	65.052382	1.916468	NaN	0.079774
65.132156	62.788263	NaN	65.312498	2.343893	NaN	-0.180342
65.132156	64.297788	NaN	67.453081	0.834368	NaN	-2.320925
65.132156	59.930973	NaN	64.254831	5.201183	NaN	0.877325
65.132156	66.542809	NaN	68.632785	-1.410653	NaN	-3.500629
65.132156	60.429401	NaN	63.819825	4.702755	NaN	1.312331
65.132156	62.311163	NaN	63.467114	2.820993	NaN	1.665042
65.132156	63.333646	NaN	63.898055	1.798510	NaN	1.234101
65.132156	62.026664	NaN	64.364132	3.105492	NaN	0.768024
65.132156	61.997589	NaN	65.135253	3.134567	NaN	-0.003097
65.132156	66.319762	NaN	68.198117	-1.187606	NaN	-3.065961
65.132156	60.981441	NaN	62.473528	4.150715	NaN	2.658628
65.132156	61.629407	NaN	65.480714	3.502749	NaN	-0.348558
65.132156	60.421798	NaN	63.171576	4.710358	NaN	1.960580
65.132156	62.373425	NaN	64.454813	2.758731	NaN	0.677343
65.132156	63.834555	NaN	63.087546	1.297601	NaN	2.044610
65.132156	64.871798	NaN	66.711589	0.260358	NaN	-1.579433
65.132156	63.204794	NaN	64.241728	1.927362	NaN	0.890428
65.132156	61.401437	NaN	64.458218	3.730719	NaN	0.673938
65.132156	63.753260	NaN	66.481901	1.378896	NaN	-1.349745
65.132156	63.042902	NaN	65.116799	2.089254	NaN	0.015357
65.132156	63.548184	NaN	65.992119	1.583972	NaN	-0.859963
65.132156	62.494153	NaN	65.239557	2.638003	NaN	-0.107401
65.132156	65.862837	NaN	68.223076	-0.730681	NaN	-3.090920
65.132156	61.376755	NaN	64.275424	3.755401	NaN	0.856732
65.132156	61.079363	NaN	65.354244	4.052793	NaN	-0.222088
65.132156	62.369874	NaN	65.116872	2.762282	NaN	0.015284
65.132156	63.453783	NaN	65.682396	1.678373	NaN	-0.550240
65.132156	64.238258	NaN	62.844188	0.893898	NaN	2.287968
65.132156	62.197933	NaN	65.649203	2.934223	NaN	-0.517047
65.132156	63.385724	NaN	64.118710	1.746432	NaN	1.013446
65.132156	62.551907	NaN	64.732954	2.580249	NaN	0.399201
65.132156	62.397348	NaN	64.689112	2.734808	NaN	0.443044
65.132156	65.903279	NaN	67.994912	-0.771123	NaN	-2.862756
65.132156	62.957092	NaN	64.734761	2.175064	NaN	0.397395
65.132156	59.438696	NaN	64.468434	5.693460	NaN	0.663722
65.132156	61.974635	NaN	64.817210	3.157521	NaN	0.314946
65.132156	60.441366	NaN	63.178175	4.690790	NaN	1.953981
65.132156	64.751317	NaN	69.203323	0.380839	NaN	-4.071167
65.132156	62.273029	NaN	65.917286	2.859127	NaN	-0.785130
65.132156	64.701434	NaN	64.379389	0.430722	NaN	0.752767
65.132156	64.858952	NaN	65.528600	0.273204	NaN	-0.396444
65.132156	63.594011	NaN	65.992909	1.538145	NaN	-0.860753
65.132156	63.586799	NaN	67.038078	1.545357	NaN	-1.905922
65.132156	63.462495	NaN	67.322699	1.669661	NaN	-2.190543
65.132156	62.249483	NaN	64.961743	2.882673	NaN	0.170413
65.132156	63.895235	NaN	67.117180	1.236921	NaN	-1.985024
65.132156	62.489412	NaN	64.307789	2.642744	NaN	0.824367
65.132156	59.781684	NaN	63.640548	5.350472	NaN	1.491608
65.132156	65.477800	NaN	67.516513	-0.345644	NaN	-2.384357
65.132156	61.789343	NaN	66.467232	3.342813	NaN	-1.335076
65.132156	63.597992	NaN	64.773867	1.534164	NaN	0.358289
65.132156	61.050254	NaN	64.292101	4.081902	NaN	0.840055
65.132156	61.594399	NaN	64.452250	3.537757	NaN	0.679906
65.132156	63.756175	NaN	66.209566	1.375981	NaN	-1.077410
65.132156	64.439901	NaN	64.671020	0.692255	NaN	0.461136
65.132156	62.879159	NaN	67.022245	2.252997	NaN	-1.890089
65.132156	62.411198	NaN	63.290851	2.720958	NaN	1.841305
65.132156	62.242332	NaN	62.855089	2.889824	NaN	2.277067
65.132156	61.493486	NaN	64.343404	3.638670	NaN	0.788752
65.132156	63.433727	NaN	63.495820	1.698429	NaN	1.636336
65.132156	59.810796	NaN	66.320017	5.321360	NaN	-1.187861
65.132156	64.574816	NaN	64.450120	0.557339	NaN	0.682036
65.132156	61.957689	NaN	64.662503	3.174467	NaN	0.469653
65.132156	67.126524	NaN	65.402800	-1.994368	NaN	-0.270644
65.132156	61.684690	NaN	63.272161	3.447466	NaN	1.859995
65.132156	63.466126	NaN	65.858545	1.666030	NaN	-0.726389
65.132156	62.185009	NaN	60.763215	2.947147	NaN	4.368941
65.132156	61.247443	NaN	64.301794	3.884713	NaN	0.830362
65.132156	60.034369	NaN	61.574789	5.097787	NaN	3.557367
65.132156	66.083654	NaN	65.829082	-0.951498	NaN	-0.696926
65.132156	60.474444	NaN	64.537782	4.657712	NaN	0.594374
65.132156	63.599118	NaN	65.699917	1.533038	NaN	-0.567761
65.132156	61.897949	NaN	65.003705	3.234207	NaN	0.128451
65.132156	63.324006	NaN	64.706066	1.808150	NaN	0.426090
65.132156	63.234467	NaN	67.073586	1.897689	NaN	-1.941430
65.132156	63.763837	NaN	66.878300	1.368319	NaN	-1.746144
65.132156	63.236982	NaN	65.881727	1.895174	NaN	-0.749571
65.132156	62.717560	NaN	63.617558	2.414596	NaN	1.514598
65.132156	65.244586	NaN	64.994561	-0.112430	NaN	0.137595
65.132156	62.103825	NaN	62.768873	3.028331	NaN	2.363283
65.132156	64.543631	NaN	67.629039	0.588525	NaN	-2.496883
65.132156	60.199745	NaN	65.546646	4.932411	NaN	-0.414490
65.132156	64.705781	NaN	65.926320	0.426375	NaN	-0.794164
65.132156	62.674959	NaN	64.212464	2.457197	NaN	0.919692
65.132156	59.179232	NaN	62.768939	5.952924	NaN	2.363217
65.132156	62.718191	NaN	65.862888	2.413965	NaN	-0.730732
65.132156	61.964709	NaN	65.055526	3.167447	NaN	0.076630
65.132156	63.017005	NaN	66.496054	2.115151	NaN	-1.363898
65.132156	63.665864	NaN	67.497732	1.466292	NaN	-2.365576
65.132156	66.656817	NaN	67.562587	-1.524661	NaN	-2.430431
65.132156	62.944658	NaN	65.792079	2.187498	NaN	-0.659923
65.132156	65.323008	NaN	64.719004	-0.190852	NaN	0.413152
65.132156	61.163612	NaN	63.318277	3.968544	NaN	1.813879
65.132156	60.701666	NaN	64.871883	4.430490	NaN	0.260273
65.132156	63.463600	NaN	61.699680	1.668556	NaN	3.432476
65.132156	63.888059	NaN	65.500237	1.244097	NaN	-0.368081
65.132156	62.902961	NaN	65.523848	2.229195	NaN	-0.391692
65.132156	64.624914	NaN	64.966145	0.507242	NaN	0.166011
65.132156	60.977279	NaN	62.851881	4.154877	NaN	2.280275
65.132156	62.978876	NaN	65.020185	2.153280	NaN	0.111971
65.132156	62.541783	NaN	66.511456	2.590373	NaN	-1.379300
65.132156	64.420122	NaN	66.445546	0.712034	NaN	-1.313390
65.132156	64.198987	NaN	64.295970	0.933169	NaN	0.836186
65.132156	60.520237	NaN	64.658330	4.611919	NaN	0.473826
65.132156	63.309474	NaN	65.142607	1.822682	NaN	-0.010451
65.132156	63.278680	NaN	66.186968	1.853476	NaN	-1.054812
65.132156	62.438599	NaN	62.309414	2.693557	NaN	2.822742
65.132156	64.295477	NaN	65.663080	0.836679	NaN	-0.530924
65.132156	63.014684	NaN	63.881495	2.117472	NaN	1.250661
65.132156	62.457376	NaN	64.501886	2.674780	NaN	0.630270
65.132156	64.203883	NaN	65.824184	0.928273	NaN	-0.692028
65.132156	63.806077	NaN	66.914159	1.326079	NaN	-1.782003
65.132156	61.949736	NaN	64.789100	3.182420	NaN	0.343056
65.132156	63.823915	NaN	65.529558	1.308241	NaN	-0.397402
65.132156	63.624193	NaN	64.911325	1.507963	NaN	0.220831
65.132156	62.457836	NaN	64.428155	2.674320	NaN	0.704001
65.132156	64.563625	NaN	65.146155	0.568531	NaN	-0.013999
65.132156	62.503773	NaN	65.343062	2.628383	NaN	-0.210906
65.132156	62.230480	NaN	65.359296	2.901676	NaN	-0.227140
65.132156	63.143065	NaN	65.955603	1.989091	NaN	-0.823447
65.132156	63.915148	NaN	65.867728	1.217008	NaN	-0.735572
65.132156	62.188939	NaN	64.218659	2.943217	NaN	0.913497
65.132156	62.103260	NaN	65.083733	3.028896	NaN	0.048423
65.132156	64.619357	NaN	65.244586	0.512799	NaN	-0.112430
65.132156	63.158561	NaN	64.973886	1.973595	NaN	0.158270
65.132156	61.937694	NaN	63.180822	3.194462	NaN	1.951334
65.132156	62.565655	NaN	64.566154	2.566501	NaN	0.566002
65.132156	61.736951	NaN	64.816158	3.395205	NaN	0.315998
65.132156	65.224317	NaN	65.664986	-0.092161	NaN	-0.532830
65.132156	62.902357	NaN	63.977659	2.229799	NaN	1.154497
65.132156	63.938440	NaN	65.873898	1.193716	NaN	-0.741742
65.132156	64.961493	NaN	65.358916	0.170663	NaN	-0.226760
65.132156	66.004472	NaN	65.591163	-0.872316	NaN	-0.459007
65.132156	61.508332	NaN	63.023082	3.623824	NaN	2.109074
65.132156	65.252404	NaN	67.192970	-0.120248	NaN	-2.060814
65.132156	61.315859	NaN	63.700652	3.816297	NaN	1.431504
65.132156	63.237334	NaN	63.728860	1.894822	NaN	1.403296
65.132156	63.202201	NaN	65.009489	1.929955	NaN	0.122667
65.132156	62.649116	NaN	65.026420	2.483040	NaN	0.105736
65.132156	63.860799	NaN	65.938885	1.271357	NaN	-0.806729
65.132156	60.810674	NaN	64.599794	4.321482	NaN	0.532362
65.132156	64.931036	NaN	66.935606	0.201120	NaN	-1.803450
65.132156	63.713919	NaN	63.855873	1.418237	NaN	1.276283
65.132156	58.961027	NaN	66.723638	6.171129	NaN	-1.591482
65.132156	60.381851	NaN	62.090656	4.750305	NaN	3.041500
65.132156	61.242085	NaN	64.925829	3.890071	NaN	0.206327
65.132156	64.005870	NaN	64.445536	1.126286	NaN	0.686620
65.132156	63.056885	NaN	62.102510	2.075271	NaN	3.029646
65.132156	62.855743	NaN	65.123516	2.276413	NaN	0.008640
65.132156	65.162453	NaN	64.182469	-0.030297	NaN	0.949687
65.132156	64.209008	NaN	66.452177	0.923148	NaN	-1.320021
65.132156	64.894529	NaN	66.784011	0.237627	NaN	-1.651855
65.132156	64.154166	NaN	65.599311	0.977990	NaN	-0.467155
65.132156	61.102179	NaN	63.395829	4.029977	NaN	1.736327
65.132156	62.450198	NaN	65.768801	2.681958	NaN	-0.636645
65.132156	62.833045	NaN	65.735671	2.299111	NaN	-0.603515
65.132156	62.483807	NaN	66.480182	2.648349	NaN	-1.348026
65.132156	65.137101	NaN	66.408181	-0.004945	NaN	-1.276025
65.132156	64.645112	NaN	64.353776	0.487044	NaN	0.778380
65.132156	64.421335	NaN	64.708138	0.710821	NaN	0.424018
65.132156	61.379956	NaN	65.269859	3.752200	NaN	-0.137703
65.132156	61.786144	NaN	63.537578	3.346012	NaN	1.594578
65.132156	64.471798	NaN	64.898904	0.660358	NaN	0.233252
65.132156	64.879134	NaN	65.742879	0.253022	NaN	-0.610723
65.132156	64.492814	NaN	66.039783	0.639342	NaN	-0.907627
65.132156	61.225218	NaN	64.599129	3.906937	NaN	0.533027
65.132156	64.776424	NaN	64.477214	0.355732	NaN	0.654942
65.132156	63.829672	NaN	65.962258	1.302484	NaN	-0.830102
65.132156	63.068179	NaN	65.517760	2.063977	NaN	-0.385604
65.132156	63.832443	NaN	64.207934	1.299713	NaN	0.924222
65.132156	63.688830	NaN	65.493522	1.443326	NaN	-0.361366
65.132156	63.810836	NaN	63.279619	1.321320	NaN	1.852537
65.132156	62.834953	NaN	65.403900	2.297203	NaN	-0.271744
65.132156	63.551005	NaN	64.510754	1.581151	NaN	0.621402
65.132156	63.493133	NaN	66.718633	1.639023	NaN	-1.586477
65.132156	63.662209	NaN	66.443555	1.469947	NaN	-1.311399
65.132156	62.213597	NaN	66.103515	2.918559	NaN	-0.971359
65.132156	64.759880	NaN	64.984697	0.372276	NaN	0.147459
65.132156	62.215637	NaN	64.258743	2.916519	NaN	0.873413
65.132156	62.216779	NaN	63.885788	2.915377	NaN	1.246368
65.132156	61.716431	NaN	62.757417	3.415725	NaN	2.374739
65.132156	61.122494	NaN	64.905779	4.009662	NaN	0.226377
65.132156	60.977776	NaN	64.256584	4.154380	NaN	0.875572
65.132156	64.845560	NaN	66.875957	0.286596	NaN	-1.743801
65.132156	61.996583	NaN	64.578835	3.135573	NaN	0.553320
65.132156	61.274066	NaN	65.087032	3.858090	NaN	0.045124
65.132156	61.593873	NaN	67.133433	3.538283	NaN	-2.001277
65.132156	63.779065	NaN	67.542447	1.353091	NaN	-2.410291
65.132156	64.850167	NaN	67.017385	0.281989	NaN	-1.885229
65.132156	62.652145	NaN	64.666061	2.480011	NaN	0.466095
65.132156	65.578716	NaN	64.977772	-0.446560	NaN	0.154384
65.132156	64.942130	NaN	67.289922	0.190026	NaN	-2.157766
65.132156	61.036928	NaN	65.719526	4.095228	NaN	-0.587370
65.132156	66.369495	NaN	66.039386	-1.237339	NaN	-0.907230
65.132156	62.831211	NaN	64.666025	2.300945	NaN	0.466131
65.132156	63.721757	NaN	67.127042	1.410398	NaN	-1.994886
65.132156	63.015947	NaN	65.811132	2.116209	NaN	-0.678976
65.132156	64.813333	NaN	65.963824	0.318823	NaN	-0.831668
65.132156	65.433628	NaN	64.449045	-0.301472	NaN	0.683111
65.132156	65.725085	NaN	63.959675	-0.592929	NaN	1.172481
65.132156	62.791808	NaN	65.085352	2.340348	NaN	0.046804
65.132156	64.585075	NaN	64.609517	0.547081	NaN	0.522639
65.132156	62.997062	NaN	67.685509	2.135094	NaN	-2.553353
65.132156	61.702136	NaN	65.056206	3.430020	NaN	0.075950
65.132156	63.965693	NaN	65.739838	1.166463	NaN	-0.607682
65.132156	63.463554	NaN	64.517037	1.668602	NaN	0.615119
65.132156	63.344576	NaN	66.170267	1.787580	NaN	-1.038111
65.132156	61.432955	NaN	64.019879	3.699201	NaN	1.112277
65.132156	62.662169	NaN	64.602686	2.469987	NaN	0.529470
65.132156	63.920866	NaN	63.464651	1.211290	NaN	1.667505
65.132156	64.190794	NaN	66.843498	0.941362	NaN	-1.711342
65.132156	64.696340	NaN	66.917791	0.435816	NaN	-1.785635
65.132156	64.184911	NaN	65.627054	0.947245	NaN	-0.494898
65.132156	63.385625	NaN	66.018498	1.746531	NaN	-0.886342
65.132156	61.226960	NaN	63.023759	3.905196	NaN	2.108397
65.132156	62.930117	NaN	66.192528	2.202039	NaN	-1.060372
65.132156	64.345808	NaN	65.712971	0.786348	NaN	-0.580815
65.132156	63.040653	NaN	66.036092	2.091503	NaN	-0.903936
65.132156	64.337180	NaN	64.213174	0.794976	NaN	0.918982
65.132156	64.536189	NaN	65.122404	0.595967	NaN	0.009752
65.132156	62.967848	NaN	63.711689	2.164308	NaN	1.420467
65.132156	62.942157	NaN	66.294054	2.189999	NaN	-1.161898
65.132156	65.330703	NaN	66.891202	-0.198547	NaN	-1.759046
65.132156	61.822556	NaN	66.693177	3.309600	NaN	-1.561021
65.132156	62.685085	NaN	64.388150	2.447071	NaN	0.744006
65.132156	63.302248	NaN	65.399578	1.829908	NaN	-0.267422
65.132156	60.702695	NaN	65.095269	4.429461	NaN	0.036887
65.132156	65.460811	NaN	65.682933	-0.328655	NaN	-0.550777
65.132156	61.257708	NaN	65.695608	3.874448	NaN	-0.563452
65.132156	62.298481	NaN	65.214695	2.833675	NaN	-0.082539
65.132156	64.856289	NaN	65.490680	0.275867	NaN	-0.358524
65.132156	66.375274	NaN	65.569838	-1.243118	NaN	-0.437682
65.132156	62.738097	NaN	64.656713	2.394059	NaN	0.475443
65.132156	61.262271	NaN	66.004929	3.869885	NaN	-0.872773
65.132156	62.221272	NaN	65.555783	2.910884	NaN	-0.423627
65.132156	64.831223	NaN	65.850622	0.300933	NaN	-0.718466
65.132156	63.228409	NaN	66.258004	1.903747	NaN	-1.125848
65.132156	64.368702	NaN	65.882121	0.763454	NaN	-0.749965
65.132156	64.885893	NaN	65.287782	0.246263	NaN	-0.155626
65.132156	65.864696	NaN	66.634731	-0.732540	NaN	-1.502575
65.132156	59.067290	NaN	60.585683	6.064866	NaN	4.546473
65.132156	63.641504	NaN	64.351665	1.490652	NaN	0.780491
65.132156	62.200779	NaN	66.640929	2.931376	NaN	-1.508773
65.132156	64.273328	NaN	63.809777	0.858828	NaN	1.322379
65.132156	63.822456	NaN	63.796021	1.309700	NaN	1.336135
65.132156	63.209279	NaN	66.801865	1.922877	NaN	-1.669709
65.132156	62.338307	NaN	67.482941	2.793849	NaN	-2.350785
65.132156	62.894178	NaN	65.381783	2.237978	NaN	-0.249627
65.132156	63.715063	NaN	64.481747	1.417093	NaN	0.650409
65.132156	66.031775	NaN	66.355172	-0.899619	NaN	-1.223016
65.132156	62.485539	NaN	64.671528	2.646617	NaN	0.460628
65.132156	62.147878	NaN	62.570219	2.984278	NaN	2.561937
65.132156	62.017262	NaN	64.418467	3.114894	NaN	0.713689
65.132156	63.920645	NaN	62.707451	1.211511	NaN	2.424705
65.132156	62.730309	NaN	64.853765	2.401847	NaN	0.278391
65.132156	62.691327	NaN	64.310222	2.440829	NaN	0.821934
65.132156	64.065067	NaN	66.234522	1.067089	NaN	-1.102366
65.132156	64.328038	NaN	63.424238	0.804118	NaN	1.707918
65.132156	64.221447	NaN	65.412641	0.910709	NaN	-0.280485
65.132156	63.149313	NaN	62.933855	1.982843	NaN	2.198301
65.132156	63.401555	NaN	67.596618	1.730601	NaN	-2.464462
65.132156	63.995046	NaN	65.994253	1.137110	NaN	-0.862097
65.132156	64.386939	NaN	65.159274	0.745217	NaN	-0.027118
65.132156	61.219613	NaN	65.472587	3.912543	NaN	-0.340431
65.132156	60.987275	NaN	65.343569	4.144881	NaN	-0.211413
65.132156	62.273315	NaN	64.336528	2.858841	NaN	0.795628
65.132156	63.855647	NaN	65.508811	1.276509	NaN	-0.376655
65.132156	63.076016	NaN	66.146561	2.056140	NaN	-1.014405
65.132156	63.208631	NaN	65.514509	1.923525	NaN	-0.382353
65.132156	61.391689	NaN	63.678957	3.740467	NaN	1.453199
65.132156	64.656507	NaN	66.970530	0.475649	NaN	-1.838374
65.132156	59.998706	NaN	62.809958	5.133450	NaN	2.322198
65.132156	63.482598	NaN	63.638076	1.649558	NaN	1.494080
65.132156	61.244104	NaN	65.104638	3.888052	NaN	0.027518
65.132156	59.383031	NaN	64.563843	5.749125	NaN	0.568313
65.132156	63.440147	NaN	63.997474	1.692009	NaN	1.134682
65.132156	62.048795	NaN	64.214363	3.083361	NaN	0.917793
65.132156	59.936315	NaN	63.446738	5.195841	NaN	1.685418
65.132156	64.235291	NaN	65.181998	0.896865	NaN	-0.049842
65.132156	64.468218	NaN	67.518516	0.663938	NaN	-2.386360
65.132156	65.304216	NaN	67.256947	-0.172060	NaN	-2.124791
65.132156	62.495004	NaN	64.886429	2.637152	NaN	0.245727
65.132156	63.519581	NaN	66.494374	1.612575	NaN	-1.362218
65.132156	61.958744	NaN	65.283196	3.173412	NaN	-0.151040
65.132156	64.686416	NaN	65.532894	0.445740	NaN	-0.400738
65.132156	63.754570	NaN	65.691917	1.377586	NaN	-0.559761
65.132156	65.237984	NaN	65.343460	-0.105828	NaN	-0.211304
65.132156	63.386025	NaN	65.022757	1.746131	NaN	0.109399
65.132156	62.802054	NaN	65.282259	2.330102	NaN	-0.150103
65.132156	65.048476	NaN	65.209248	0.083680	NaN	-0.077092
65.132156	64.332146	NaN	64.143887	0.800010	NaN	0.988269
65.132156	63.484860	NaN	64.837558	1.647296	NaN	0.294598
65.132156	65.716613	NaN	65.270250	-0.584457	NaN	-0.138094
65.132156	62.916982	NaN	63.791712	2.215174	NaN	1.340444
65.132156	61.636142	NaN	65.522330	3.496014	NaN	-0.390174
65.132156	63.184236	NaN	65.101871	1.947920	NaN	0.030285
65.132156	64.908085	NaN	63.151024	0.224071	NaN	1.981132
65.132156	63.798792	NaN	65.815974	1.333364	NaN	-0.683818
65.132156	60.911265	NaN	65.683693	4.220891	NaN	-0.551537
65.132156	61.874633	NaN	62.618725	3.257523	NaN	2.513431
65.132156	61.620756	NaN	65.964888	3.511400	NaN	-0.832732
65.132156	63.525443	NaN	66.655694	1.606713	NaN	-1.523538
65.132156	64.764882	NaN	65.765413	0.367274	NaN	-0.633257
65.132156	64.448512	NaN	66.029065	0.683644	NaN	-0.896909
65.132156	62.705673	NaN	61.946493	2.426483	NaN	3.185663
65.132156	64.162940	NaN	67.103703	0.969216	NaN	-1.971547
65.132156	64.150688	NaN	65.169022	0.981468	NaN	-0.036866
65.132156	64.004989	NaN	65.695962	1.127167	NaN	-0.563806
65.132156	62.991040	NaN	65.176732	2.141116	NaN	-0.044576
65.132156	64.078768	NaN	65.190061	1.053388	NaN	-0.057905
65.132156	63.810625	NaN	67.876131	1.321531	NaN	-2.743975
65.132156	66.246337	NaN	64.089914	-1.114181	NaN	1.042242
65.132156	61.725697	NaN	62.798783	3.406459	NaN	2.333373
65.132156	64.521255	NaN	65.122141	0.610901	NaN	0.010015
65.132156	63.460920	NaN	66.493014	1.671236	NaN	-1.360858
65.132156	60.685534	NaN	64.491153	4.446622	NaN	0.641002
65.132156	65.545928	NaN	66.425079	-0.413772	NaN	-1.292923
65.132156	63.951850	NaN	67.089826	1.180306	NaN	-1.957670
65.132156	62.980533	NaN	67.959385	2.151623	NaN	-2.827229
65.132156	62.795817	NaN	62.283060	2.336339	NaN	2.849096
65.132156	64.695109	NaN	65.945739	0.437047	NaN	-0.813583
65.132156	65.772646	NaN	65.197736	-0.640490	NaN	-0.065580
65.132156	65.028035	NaN	66.549236	0.104121	NaN	-1.417080
65.132156	63.051786	NaN	66.389593	2.080370	NaN	-1.257437
65.132156	62.532759	NaN	63.644021	2.599397	NaN	1.488135
65.132156	63.458348	NaN	63.350254	1.673808	NaN	1.781902
65.132156	63.477548	NaN	63.327501	1.654608	NaN	1.804655
65.132156	62.027614	NaN	65.600747	3.104542	NaN	-0.468591
65.132156	59.431720	NaN	64.902036	5.700436	NaN	0.230120
65.132156	63.734049	NaN	66.622379	1.398107	NaN	-1.490223
65.132156	60.303757	NaN	63.117787	4.828399	NaN	2.014369
65.132156	64.340152	NaN	65.408673	0.792004	NaN	-0.276517
65.132156	62.904118	NaN	64.361020	2.228038	NaN	0.771136
65.132156	63.744632	NaN	65.716418	1.387524	NaN	-0.584262
65.132156	65.272986	NaN	67.341750	-0.140830	NaN	-2.209594
65.132156	62.662929	NaN	64.456876	2.469227	NaN	0.675280
65.132156	64.749800	NaN	65.437008	0.382356	NaN	-0.304852
65.132156	59.447176	NaN	65.584330	5.684980	NaN	-0.452174
65.132156	63.602588	NaN	65.818531	1.529568	NaN	-0.686375
65.132156	62.857341	NaN	64.666387	2.274815	NaN	0.465769
65.132156	64.837367	NaN	68.423843	0.294789	NaN	-3.291687
65.132156	61.302103	NaN	63.057515	3.830053	NaN	2.074641
65.132156	66.024613	NaN	67.019187	-0.892457	NaN	-1.887031
65.132156	60.642067	NaN	62.530767	4.490089	NaN	2.601389
65.132156	63.699925	NaN	64.579549	1.432231	NaN	0.552607
65.132156	62.327779	NaN	63.300011	2.804377	NaN	1.832145
65.132156	61.875491	NaN	64.939810	3.256665	NaN	0.192346
65.132156	66.048332	NaN	68.136037	-0.916176	NaN	-3.003881
65.132156	63.173077	NaN	66.002581	1.959079	NaN	-0.870425
65.132156	65.001809	NaN	65.912453	0.130347	NaN	-0.780297
65.132156	63.136979	NaN	66.932275	1.995177	NaN	-1.800119
65.132156	64.318303	NaN	66.425007	0.813853	NaN	-1.292851
65.132156	62.440571	NaN	63.870813	2.691585	NaN	1.261343
65.132156	63.523655	NaN	66.031805	1.608501	NaN	-0.899649
65.132156	61.258168	NaN	65.878714	3.873988	NaN	-0.746558
65.132156	62.245851	NaN	66.056974	2.886305	NaN	-0.924818
65.132156	62.230493	NaN	64.499192	2.901663	NaN	0.632964
65.132156	65.661332	NaN	68.161979	-0.529176	NaN	-3.029823
65.132156	60.237172	NaN	63.902210	4.894984	NaN	1.229946
65.132156	60.757291	NaN	65.273454	4.374865	NaN	-0.141298
65.132156	62.574892	NaN	62.313635	2.557264	NaN	2.818521
65.132156	63.792991	NaN	67.172155	1.339165	NaN	-2.039999
65.132156	62.586257	NaN	65.853312	2.545899	NaN	-0.721156
65.132156	62.434590	NaN	65.704914	2.697566	NaN	-0.572758
65.132156	63.256365	NaN	64.780969	1.875791	NaN	0.351187
65.132156	62.430981	NaN	64.512615	2.701175	NaN	0.619541
65.132156	62.792480	NaN	62.227015	2.339676	NaN	2.905141
65.132156	61.047847	NaN	63.101483	4.084309	NaN	2.030673
65.132156	59.691243	NaN	64.746031	5.440913	NaN	0.386125
65.132156	61.936497	NaN	63.439881	3.195659	NaN	1.692275
65.132156	61.067881	NaN	64.573184	4.064275	NaN	0.558972
65.132156	63.401987	NaN	65.441122	1.730169	NaN	-0.308966
65.132156	63.341777	NaN	66.337230	1.790379	NaN	-1.205074
65.132156	62.206619	NaN	63.647774	2.925537	NaN	1.484382
65.132156	61.440304	NaN	64.551298	3.691852	NaN	0.580858
65.132156	63.269006	NaN	64.795681	1.863150	NaN	0.336475
65.132156	62.639992	NaN	63.024583	2.492164	NaN	2.107573
65.132156	63.631872	NaN	64.542650	1.500284	NaN	0.589506
65.132156	64.263284	NaN	64.410618	0.868872	NaN	0.721538
65.132156	63.491227	NaN	65.341568	1.640929	NaN	-0.209412
65.132156	63.524391	NaN	63.720745	1.607765	NaN	1.411411
65.132156	64.221189	NaN	66.591347	0.910967	NaN	-1.459191
65.132156	62.330385	NaN	65.276744	2.801771	NaN	-0.144588
65.132156	64.993306	NaN	65.752796	0.138850	NaN	-0.620640
65.132156	64.723504	NaN	66.528065	0.408652	NaN	-1.395909
65.132156	62.718151	NaN	66.553248	2.414005	NaN	-1.421092
65.132156	61.484978	NaN	66.581790	3.647178	NaN	-1.449634
65.132156	61.620741	NaN	64.810719	3.511415	NaN	0.321437
65.132156	62.900704	NaN	64.664761	2.231452	NaN	0.467395
65.132156	63.834004	NaN	64.277356	1.298152	NaN	0.854800
65.132156	63.199233	NaN	64.376187	1.932923	NaN	0.755969
65.132156	64.530646	NaN	66.012741	0.601510	NaN	-0.880585
65.132156	61.091902	NaN	65.796749	4.040254	NaN	-0.664593
65.132156	60.623310	NaN	64.564056	4.508846	NaN	0.568100
65.132156	63.558700	NaN	64.005261	1.573456	NaN	1.126895
65.132156	62.382041	NaN	63.199676	2.750115	NaN	1.932480
65.132156	63.856339	NaN	64.251618	1.275817	NaN	0.880538
65.132156	65.056782	NaN	66.449192	0.075374	NaN	-1.317036
65.132156	63.888328	NaN	65.853518	1.243828	NaN	-0.721362
65.132156	65.186678	NaN	66.394053	-0.054522	NaN	-1.261897
65.132156	63.403520	NaN	64.488979	1.728636	NaN	0.643177
65.132156	61.109654	NaN	65.810057	4.022502	NaN	-0.677901
65.132156	64.125616	NaN	65.146649	1.006540	NaN	-0.014493
65.132156	61.135325	NaN	65.350164	3.996831	NaN	-0.218008
65.132156	63.575067	NaN	66.170745	1.557089	NaN	-1.038589
65.132156	62.476013	NaN	65.056239	2.656143	NaN	0.075917
65.132156	65.104353	NaN	66.822414	0.027803	NaN	-1.690258
65.132156	62.445403	NaN	63.139934	2.686753	NaN	1.992222
65.132156	61.616646	NaN	65.647330	3.515510	NaN	-0.515174
65.132156	63.430684	NaN	66.267555	1.701472	NaN	-1.135399
65.132156	64.448834	NaN	67.295916	0.683322	NaN	-2.163760
65.132156	63.904679	NaN	65.037747	1.227477	NaN	0.094409
65.132156	61.164669	NaN	63.761255	3.967487	NaN	1.370901
65.132156	60.625768	NaN	65.291644	4.506388	NaN	-0.159488
65.132156	63.880131	NaN	66.819650	1.252025	NaN	-1.687494
65.132156	66.350249	NaN	66.586285	-1.218093	NaN	-1.454129
65.132156	63.855151	NaN	65.358310	1.277005	NaN	-0.226154
65.132156	60.478461	NaN	63.435133	4.653695	NaN	1.697023
65.132156	60.975941	NaN	63.087188	4.156215	NaN	2.044968
65.132156	63.108631	NaN	66.828004	2.023525	NaN	-1.695848
65.132156	65.668764	NaN	65.870389	-0.536608	NaN	-0.738233
65.132156	62.715410	NaN	65.003725	2.416746	NaN	0.128431
65.132156	65.141317	NaN	66.726360	-0.009161	NaN	-1.594204
65.132156	64.504756	NaN	66.322686	0.627400	NaN	-1.190530
65.132156	61.742075	NaN	63.250022	3.390081	NaN	1.882134
65.132156	62.117210	NaN	63.708957	3.014946	NaN	1.423199
65.132156	64.166756	NaN	65.723140	0.965400	NaN	-0.590984
65.132156	63.913118	NaN	63.718918	1.219038	NaN	1.413238
65.132156	65.445499	NaN	66.068877	-0.313343	NaN	-0.936721
65.132156	62.003939	NaN	64.767030	3.128216	NaN	0.365126
65.132156	62.998925	NaN	63.754069	2.133231	NaN	1.378087
65.132156	63.505572	NaN	64.651841	1.626584	NaN	0.480315
65.132156	61.983204	NaN	66.694113	3.148952	NaN	-1.561957
65.132156	62.131130	NaN	64.343049	3.001026	NaN	0.789107
65.132156	64.598893	NaN	66.649946	0.533263	NaN	-1.517790
65.132156	64.018143	NaN	66.009484	1.114013	NaN	-0.877328
65.132156	64.524386	NaN	65.059454	0.607770	NaN	0.072702
65.132156	62.442644	NaN	64.687408	2.689512	NaN	0.444748
65.132156	62.572046	NaN	65.020093	2.560110	NaN	0.112063
65.132156	63.976467	NaN	67.165240	1.155689	NaN	-2.033084
65.132156	65.300841	NaN	64.279850	-0.168685	NaN	0.852306
65.132156	62.772391	NaN	66.563700	2.359765	NaN	-1.431544
65.132156	62.582989	NaN	63.945923	2.549167	NaN	1.186233
65.132156	63.315563	NaN	63.434308	1.816593	NaN	1.697848
65.132156	61.912329	NaN	63.455112	3.219827	NaN	1.677044
65.132156	65.112122	NaN	66.381356	0.020034	NaN	-1.249200
65.132156	63.772936	NaN	63.944319	1.359220	NaN	1.187837
65.132156	61.591447	NaN	64.015930	3.540709	NaN	1.116226
65.132156	63.925824	NaN	64.467780	1.206332	NaN	0.664376
65.132156	60.964101	NaN	61.817033	4.168055	NaN	3.315123
65.132156	64.776835	NaN	63.111099	0.355321	NaN	2.021057
65.132156	63.331383	NaN	63.683969	1.800773	NaN	1.448187
65.132156	62.712371	NaN	63.593641	2.419785	NaN	1.538515
