# Supplementary material for: Combined Influences of Model Choice, Data Quality, and Data Quantity When Estimating Population Trends
Source: PLoS One. 2015 Jul 15;10(7):e0132255. doi: 10.1371/journal.pone.0132255 (PMC4503393; doi:10.1371/journal.pone.0132255)
Supplement: S1 Dataset — Files are organized by model type and by the input lambda value. (ZIP) [file pone.0132255.s002.zip › Hypothetical LH/sims_lambda_1_025/simulationOutput_1.025_0_0_0.1_50.xls]

Percent_Decline_True	Median_Percent_Decline_Matrix	Median_Percent_Decline_Matrix_stable	Median_Percent_Decline_Scalar	Difference_True_Matrix	Difference_True_Matrix_Stable	Difference_True_Scalar
-28.008454	-34.312386	NaN	-25.168868	6.303932	NaN	-2.839587
-28.008454	-35.491778	NaN	-25.141308	7.483324	NaN	-2.867146
-28.008454	-38.096765	NaN	-30.693901	10.088310	NaN	2.685446
-28.008454	-38.351626	NaN	-29.499975	10.343171	NaN	1.491521
-28.008454	-36.798965	NaN	-27.947591	8.790510	NaN	-0.060863
-28.008454	-32.510909	NaN	-29.110090	4.502455	NaN	1.101636
-28.008454	-37.458180	NaN	-31.064560	9.449726	NaN	3.056106
-28.008454	-35.142891	NaN	-28.805440	7.134437	NaN	0.796985
-28.008454	-38.133840	NaN	-27.495826	10.125385	NaN	-0.512628
-28.008454	-34.051007	NaN	-31.031937	6.042553	NaN	3.023483
-28.008454	-35.144521	NaN	-32.263895	7.136066	NaN	4.255441
-28.008454	-36.638155	NaN	-28.675087	8.629701	NaN	0.666633
-28.008454	-29.048956	NaN	-25.370811	1.040502	NaN	-2.637643
-28.008454	-37.985518	NaN	-27.143781	9.977063	NaN	-0.864673
-28.008454	-35.759839	NaN	-28.369058	7.751385	NaN	0.360604
-28.008454	-30.012679	NaN	-26.301618	2.004225	NaN	-1.706837
-28.008454	-34.078659	NaN	-28.951112	6.070205	NaN	0.942657
-28.008454	-33.288377	NaN	-25.073665	5.279923	NaN	-2.934789
-28.008454	-33.962353	NaN	-27.060956	5.953899	NaN	-0.947498
-28.008454	-36.900221	NaN	-29.730372	8.891767	NaN	1.721918
-28.008454	-31.535354	NaN	-26.860357	3.526899	NaN	-1.148098
-28.008454	-32.156273	NaN	-26.242055	4.147819	NaN	-1.766400
-28.008454	-33.507288	NaN	-29.342528	5.498834	NaN	1.334073
-28.008454	-31.759545	NaN	-26.918860	3.751091	NaN	-1.089594
-28.008454	-34.254707	NaN	-33.766667	6.246252	NaN	5.758213
-28.008454	-32.518713	NaN	-29.882839	4.510258	NaN	1.874384
-28.008454	-34.262171	NaN	-23.474633	6.253717	NaN	-4.533821
-28.008454	-32.922277	NaN	-29.472681	4.913823	NaN	1.464226
-28.008454	-34.162519	NaN	-26.700557	6.154064	NaN	-1.307897
-28.008454	-33.388003	NaN	-28.973699	5.379549	NaN	0.965245
-28.008454	-37.227346	NaN	-26.998963	9.218891	NaN	-1.009491
-28.008454	-31.845010	NaN	-27.699584	3.836556	NaN	-0.308870
-28.008454	-40.642441	NaN	-27.688740	12.633986	NaN	-0.319714
-28.008454	-35.209024	NaN	-27.722510	7.200570	NaN	-0.285944
-28.008454	-36.484662	NaN	-30.264174	8.476207	NaN	2.255720
-28.008454	-38.099890	NaN	-29.179253	10.091436	NaN	1.170798
-28.008454	-41.245079	NaN	-30.783988	13.236625	NaN	2.775534
-28.008454	-35.842447	NaN	-25.729304	7.833992	NaN	-2.279151
-28.008454	-31.432845	NaN	-29.248696	3.424391	NaN	1.240242
-28.008454	-28.460718	NaN	-25.612772	0.452263	NaN	-2.395682
-28.008454	-35.649162	NaN	-29.614892	7.640708	NaN	1.606438
-28.008454	-34.780657	NaN	-27.680082	6.772203	NaN	-0.328373
-28.008454	-35.738420	NaN	-28.872356	7.729965	NaN	0.863901
-28.008454	-32.471520	NaN	-24.605938	4.463065	NaN	-3.402516
-28.008454	-36.096452	NaN	-30.972316	8.087998	NaN	2.963862
-28.008454	-33.829084	NaN	-29.410543	5.820629	NaN	1.402088
-28.008454	-34.356450	NaN	-29.025617	6.347995	NaN	1.017163
-28.008454	-36.106408	NaN	-31.849796	8.097954	NaN	3.841342
-28.008454	-35.117949	NaN	-32.735809	7.109494	NaN	4.727355
-28.008454	-34.755198	NaN	-28.003439	6.746744	NaN	-0.005015
-28.008454	-36.142961	NaN	-21.778041	8.134507	NaN	-6.230414
-28.008454	-32.365376	NaN	-26.384890	4.356921	NaN	-1.623564
-28.008454	-38.045691	NaN	-25.660013	10.037237	NaN	-2.348441
-28.008454	-31.675190	NaN	-26.792474	3.666735	NaN	-1.215981
-28.008454	-33.329194	NaN	-27.495204	5.320740	NaN	-0.513251
-28.008454	-37.299462	NaN	-30.164598	9.291007	NaN	2.156143
-28.008454	-32.693880	NaN	-26.801347	4.685426	NaN	-1.207107
-28.008454	-32.810057	NaN	-24.532975	4.801603	NaN	-3.475480
-28.008454	-30.937305	NaN	-25.658650	2.928851	NaN	-2.349804
-28.008454	-36.396605	NaN	-28.114573	8.388151	NaN	0.106119
-28.008454	-38.968199	NaN	-34.048545	10.959745	NaN	6.040091
-28.008454	-38.535833	NaN	-32.497204	10.527379	NaN	4.488750
-28.008454	-37.648976	NaN	-25.693873	9.640521	NaN	-2.314581
-28.008454	-34.122073	NaN	-25.571839	6.113618	NaN	-2.436615
-28.008454	-35.953851	NaN	-28.625432	7.945397	NaN	0.616977
-28.008454	-33.114755	NaN	-34.425085	5.106300	NaN	6.416630
-28.008454	-34.498784	NaN	-27.964175	6.490329	NaN	-0.044279
-28.008454	-30.465287	NaN	-27.573791	2.456832	NaN	-0.434663
-28.008454	-35.364457	NaN	-27.539185	7.356003	NaN	-0.469269
-28.008454	-31.901992	NaN	-24.257231	3.893538	NaN	-3.751223
-28.008454	-37.529396	NaN	-28.847901	9.520941	NaN	0.839447
-28.008454	-36.966323	NaN	-29.454159	8.957868	NaN	1.445705
-28.008454	-29.177130	NaN	-27.402300	1.168675	NaN	-0.606155
-28.008454	-35.075013	NaN	-28.549982	7.066559	NaN	0.541527
-28.008454	-34.060838	NaN	-24.821534	6.052384	NaN	-3.186921
-28.008454	-40.168158	NaN	-33.304767	12.159704	NaN	5.296313
-28.008454	-36.050723	NaN	-28.405944	8.042268	NaN	0.397490
-28.008454	-34.110403	NaN	-28.130640	6.101949	NaN	0.122186
-28.008454	-32.251735	NaN	-24.586155	4.243281	NaN	-3.422300
-28.008454	-30.045018	NaN	-20.642039	2.036564	NaN	-7.366415
-28.008454	-40.991983	NaN	-28.584886	12.983528	NaN	0.576431
-28.008454	-35.252219	NaN	-29.958293	7.243765	NaN	1.949839
-28.008454	-33.000280	NaN	-23.502712	4.991825	NaN	-4.505742
-28.008454	-36.364563	NaN	-23.755481	8.356109	NaN	-4.252973
-28.008454	-38.468338	NaN	-28.083060	10.459884	NaN	0.074606
-28.008454	-36.389282	NaN	-34.192839	8.380828	NaN	6.184384
-28.008454	-36.351729	NaN	-30.192993	8.343274	NaN	2.184539
-28.008454	-36.346341	NaN	-28.940322	8.337887	NaN	0.931868
-28.008454	-36.958816	NaN	-30.648874	8.950361	NaN	2.640419
-28.008454	-32.869308	NaN	-29.208367	4.860854	NaN	1.199913
-28.008454	-35.144523	NaN	-30.002222	7.136069	NaN	1.993767
-28.008454	-37.732531	NaN	-29.095811	9.724076	NaN	1.087356
-28.008454	-37.891089	NaN	-29.469963	9.882635	NaN	1.461509
-28.008454	-33.133224	NaN	-30.997953	5.124769	NaN	2.989498
-28.008454	-31.596864	NaN	-24.211770	3.588410	NaN	-3.796684
-28.008454	-34.823168	NaN	-29.912783	6.814714	NaN	1.904329
-28.008454	-37.307463	NaN	-29.674893	9.299009	NaN	1.666438
-28.008454	-35.450562	NaN	-30.725845	7.442107	NaN	2.717390
-28.008454	-38.023374	NaN	-28.996839	10.014920	NaN	0.988385
-28.008454	-36.931717	NaN	-28.359602	8.923262	NaN	0.351148
-28.008454	-36.211685	NaN	-27.761052	8.203231	NaN	-0.247403
-28.008454	-38.892025	NaN	-30.331540	10.883570	NaN	2.323086
-28.008454	-33.310249	NaN	-29.208834	5.301794	NaN	1.200379
-28.008454	-31.916080	NaN	-25.842701	3.907626	NaN	-2.165753
-28.008454	-37.054447	NaN	-28.962189	9.045993	NaN	0.953735
-28.008454	-35.322729	NaN	-25.729024	7.314275	NaN	-2.279431
-28.008454	-38.286291	NaN	-25.609800	10.277836	NaN	-2.398655
-28.008454	-36.281374	NaN	-25.098147	8.272920	NaN	-2.910308
-28.008454	-33.083844	NaN	-27.321240	5.075390	NaN	-0.687214
-28.008454	-40.537300	NaN	-30.651911	12.528845	NaN	2.643456
-28.008454	-38.628869	NaN	-29.521422	10.620415	NaN	1.512968
-28.008454	-31.744142	NaN	-29.229802	3.735687	NaN	1.221347
-28.008454	-36.994684	NaN	-28.476831	8.986230	NaN	0.468376
-28.008454	-40.724749	NaN	-29.207942	12.716295	NaN	1.199488
-28.008454	-35.423873	NaN	-34.564076	7.415419	NaN	6.555621
-28.008454	-33.846084	NaN	-29.098336	5.837630	NaN	1.089881
-28.008454	-31.503799	NaN	-25.161388	3.495345	NaN	-2.847066
-28.008454	-34.046866	NaN	-23.964392	6.038412	NaN	-4.044062
-28.008454	-33.781351	NaN	-27.215121	5.772896	NaN	-0.793334
-28.008454	-33.674394	NaN	-26.803815	5.665940	NaN	-1.204640
-28.008454	-40.964172	NaN	-30.905276	12.955718	NaN	2.896821
-28.008454	-38.648347	NaN	-24.999192	10.639892	NaN	-3.009262
-28.008454	-30.883926	NaN	-27.872388	2.875472	NaN	-0.136066
-28.008454	-33.342450	NaN	-30.065877	5.333996	NaN	2.057422
-28.008454	-33.653873	NaN	-23.933109	5.645419	NaN	-4.075345
-28.008454	-33.001424	NaN	-31.367307	4.992970	NaN	3.358853
-28.008454	-34.611344	NaN	-24.442457	6.602889	NaN	-3.565998
-28.008454	-41.147756	NaN	-27.428530	13.139302	NaN	-0.579925
-28.008454	-34.931010	NaN	-30.476667	6.922555	NaN	2.468212
-28.008454	-29.873298	NaN	-28.642273	1.864843	NaN	0.633819
-28.008454	-39.863366	NaN	-32.402641	11.854911	NaN	4.394187
-28.008454	-39.989380	NaN	-29.541177	11.980925	NaN	1.532722
-28.008454	-37.571864	NaN	-30.185846	9.563409	NaN	2.177392
-28.008454	-38.812722	NaN	-32.357307	10.804268	NaN	4.348852
-28.008454	-36.528223	NaN	-25.339413	8.519768	NaN	-2.669041
-28.008454	-34.018000	NaN	-31.470740	6.009546	NaN	3.462286
-28.008454	-35.818629	NaN	-26.473571	7.810174	NaN	-1.534883
-28.008454	-30.738671	NaN	-25.699569	2.730217	NaN	-2.308886
-28.008454	-35.284795	NaN	-20.637645	7.276341	NaN	-7.370810
-28.008454	-35.661469	NaN	-22.894075	7.653015	NaN	-5.114379
-28.008454	-31.177157	NaN	-26.163661	3.168702	NaN	-1.844793
-28.008454	-34.516673	NaN	-25.036263	6.508219	NaN	-2.972192
-28.008454	-36.166429	NaN	-28.269954	8.157974	NaN	0.261499
-28.008454	-33.465594	NaN	-31.100172	5.457139	NaN	3.091717
-28.008454	-33.017921	NaN	-30.039521	5.009467	NaN	2.031067
-28.008454	-35.233669	NaN	-29.135748	7.225214	NaN	1.127293
-28.008454	-31.846537	NaN	-26.856053	3.838082	NaN	-1.152402
-28.008454	-31.973832	NaN	-29.577488	3.965378	NaN	1.569033
-28.008454	-35.154899	NaN	-28.659207	7.146445	NaN	0.650753
-28.008454	-33.777351	NaN	-29.074236	5.768897	NaN	1.065781
-28.008454	-37.097657	NaN	-29.156854	9.089202	NaN	1.148400
-28.008454	-32.789855	NaN	-27.088910	4.781400	NaN	-0.919544
-28.008454	-32.636976	NaN	-26.933146	4.628522	NaN	-1.075309
-28.008454	-31.376808	NaN	-26.991587	3.368354	NaN	-1.016867
-28.008454	-34.596936	NaN	-29.187123	6.588482	NaN	1.178669
-28.008454	-29.560208	NaN	-28.849330	1.551753	NaN	0.840876
-28.008454	-36.906328	NaN	-22.446377	8.897873	NaN	-5.562078
-28.008454	-33.776363	NaN	-29.448391	5.767909	NaN	1.439937
-28.008454	-31.673778	NaN	-27.045508	3.665323	NaN	-0.962946
-28.008454	-33.125701	NaN	-28.356747	5.117246	NaN	0.348293
-28.008454	-29.807479	NaN	-29.862499	1.799025	NaN	1.854044
-28.008454	-32.667595	NaN	-26.616589	4.659140	NaN	-1.391866
-28.008454	-33.622879	NaN	-27.070137	5.614424	NaN	-0.938318
-28.008454	-34.078717	NaN	-27.968907	6.070262	NaN	-0.039548
-28.008454	-35.551703	NaN	-27.634794	7.543249	NaN	-0.373660
-28.008454	-35.217785	NaN	-29.633043	7.209331	NaN	1.624588
-28.008454	-33.864916	NaN	-29.636252	5.856462	NaN	1.627797
-28.008454	-34.309985	NaN	-31.701019	6.301531	NaN	3.692564
-28.008454	-39.253485	NaN	-26.561577	11.245030	NaN	-1.446878
-28.008454	-33.320924	NaN	-27.609898	5.312470	NaN	-0.398557
-28.008454	-36.694854	NaN	-28.591145	8.686399	NaN	0.582690
-28.008454	-34.463051	NaN	-27.274113	6.454597	NaN	-0.734341
-28.008454	-28.781367	NaN	-26.757384	0.772912	NaN	-1.251071
-28.008454	-36.623471	NaN	-29.640969	8.615017	NaN	1.632515
-28.008454	-32.043558	NaN	-25.419998	4.035104	NaN	-2.588456
-28.008454	-33.754471	NaN	-26.640003	5.746016	NaN	-1.368451
-28.008454	-40.143110	NaN	-27.191568	12.134656	NaN	-0.816886
-28.008454	-36.422113	NaN	-28.191691	8.413659	NaN	0.183236
-28.008454	-36.594741	NaN	-27.391515	8.586287	NaN	-0.616939
-28.008454	-37.571407	NaN	-28.903024	9.562952	NaN	0.894570
-28.008454	-33.923601	NaN	-31.168988	5.915147	NaN	3.160534
-28.008454	-32.838720	NaN	-27.783852	4.830265	NaN	-0.224602
-28.008454	-33.068157	NaN	-24.885658	5.059702	NaN	-3.122796
-28.008454	-33.891560	NaN	-23.941777	5.883106	NaN	-4.066677
-28.008454	-34.076707	NaN	-28.368581	6.068252	NaN	0.360126
-28.008454	-33.705626	NaN	-30.852853	5.697172	NaN	2.844398
-28.008454	-39.202114	NaN	-29.948402	11.193660	NaN	1.939948
-28.008454	-36.939362	NaN	-21.628446	8.930908	NaN	-6.380009
-28.008454	-35.931057	NaN	-32.201438	7.922602	NaN	4.192983
-28.008454	-33.281482	NaN	-28.645663	5.273028	NaN	0.637208
-28.008454	-33.464594	NaN	-31.513942	5.456139	NaN	3.505488
-28.008454	-29.793539	NaN	-25.932598	1.785084	NaN	-2.075856
-28.008454	-33.962552	NaN	-30.831996	5.954097	NaN	2.823542
-28.008454	-33.792806	NaN	-26.309520	5.784351	NaN	-1.698934
-28.008454	-32.240714	NaN	-27.521310	4.232260	NaN	-0.487144
-28.008454	-36.077777	NaN	-28.150880	8.069322	NaN	0.142426
-28.008454	-35.761896	NaN	-25.299271	7.753442	NaN	-2.709183
-28.008454	-35.402131	NaN	-27.952429	7.393677	NaN	-0.056025
-28.008454	-38.743782	NaN	-30.118541	10.735327	NaN	2.110087
-28.008454	-35.277067	NaN	-25.780332	7.268612	NaN	-2.228123
-28.008454	-38.514619	NaN	-28.579523	10.506164	NaN	0.571069
-28.008454	-38.343962	NaN	-29.057062	10.335508	NaN	1.048608
-28.008454	-36.238373	NaN	-33.914853	8.229918	NaN	5.906399
-28.008454	-37.409286	NaN	-29.259528	9.400831	NaN	1.251074
-28.008454	-38.051467	NaN	-26.110575	10.043013	NaN	-1.897880
-28.008454	-36.137992	NaN	-30.661854	8.129538	NaN	2.653400
-28.008454	-33.593276	NaN	-22.772644	5.584822	NaN	-5.235811
-28.008454	-37.236510	NaN	-27.659098	9.228056	NaN	-0.349357
-28.008454	-39.047697	NaN	-28.710941	11.039243	NaN	0.702486
-28.008454	-33.080316	NaN	-28.272527	5.071862	NaN	0.264072
-28.008454	-29.751215	NaN	-28.148834	1.742761	NaN	0.140379
-28.008454	-39.292363	NaN	-26.354736	11.283909	NaN	-1.653718
-28.008454	-33.168168	NaN	-30.746234	5.159714	NaN	2.737779
-28.008454	-34.092777	NaN	-27.843859	6.084322	NaN	-0.164596
-28.008454	-31.511572	NaN	-26.831883	3.503117	NaN	-1.176571
-28.008454	-32.518849	NaN	-29.250719	4.510395	NaN	1.242265
-28.008454	-30.778119	NaN	-26.145414	2.769665	NaN	-1.863040
-28.008454	-37.467230	NaN	-29.380168	9.458775	NaN	1.371713
-28.008454	-29.210003	NaN	-27.874516	1.201549	NaN	-0.133938
-28.008454	-37.127792	NaN	-27.634096	9.119337	NaN	-0.374359
-28.008454	-35.735574	NaN	-27.591812	7.727119	NaN	-0.416642
-28.008454	-38.129198	NaN	-26.595503	10.120744	NaN	-1.412951
-28.008454	-36.283001	NaN	-30.345322	8.274546	NaN	2.336867
-28.008454	-33.785741	NaN	-26.652809	5.777286	NaN	-1.355646
-28.008454	-37.154226	NaN	-28.711912	9.145772	NaN	0.703457
-28.008454	-32.318623	NaN	-26.204424	4.310169	NaN	-1.804030
-28.008454	-32.721384	NaN	-28.675667	4.712929	NaN	0.667213
-28.008454	-35.023204	NaN	-25.160571	7.014750	NaN	-2.847883
-28.008454	-32.590153	NaN	-28.329383	4.581699	NaN	0.320929
-28.008454	-36.797527	NaN	-32.831794	8.789072	NaN	4.823340
-28.008454	-37.161121	NaN	-26.677024	9.152667	NaN	-1.331431
-28.008454	-32.816497	NaN	-27.535001	4.808043	NaN	-0.473453
-28.008454	-40.494178	NaN	-29.264375	12.485723	NaN	1.255920
-28.008454	-36.805811	NaN	-25.188144	8.797357	NaN	-2.820310
-28.008454	-37.057328	NaN	-25.844134	9.048874	NaN	-2.164320
-28.008454	-34.428927	NaN	-24.905573	6.420473	NaN	-3.102881
-28.008454	-33.627286	NaN	-23.014563	5.618832	NaN	-4.993892
-28.008454	-33.895671	NaN	-26.362112	5.887216	NaN	-1.646343
-28.008454	-33.343781	NaN	-28.372397	5.335327	NaN	0.363942
-28.008454	-32.832964	NaN	-21.764146	4.824510	NaN	-6.244308
-28.008454	-34.538689	NaN	-29.156807	6.530235	NaN	1.148352
-28.008454	-34.048042	NaN	-28.528577	6.039588	NaN	0.520123
-28.008454	-30.151880	NaN	-26.105870	2.143426	NaN	-1.902585
-28.008454	-31.837634	NaN	-28.085254	3.829180	NaN	0.076800
-28.008454	-38.043794	NaN	-25.925262	10.035339	NaN	-2.083192
-28.008454	-34.894759	NaN	-28.609615	6.886305	NaN	0.601160
-28.008454	-33.147771	NaN	-22.982711	5.139316	NaN	-5.025743
-28.008454	-31.610856	NaN	-27.335520	3.602402	NaN	-0.672934
-28.008454	-35.396840	NaN	-27.221400	7.388385	NaN	-0.787054
-28.008454	-34.314443	NaN	-27.226091	6.305989	NaN	-0.782364
-28.008454	-27.615902	NaN	-23.338879	-0.392553	NaN	-4.669575
-28.008454	-35.879327	NaN	-27.308498	7.870872	NaN	-0.699956
-28.008454	-36.875401	NaN	-29.029327	8.866947	NaN	1.020873
-28.008454	-31.747100	NaN	-25.113770	3.738646	NaN	-2.894685
-28.008454	-34.919804	NaN	-25.313039	6.911349	NaN	-2.695416
-28.008454	-36.569703	NaN	-34.182065	8.561249	NaN	6.173610
-28.008454	-31.709876	NaN	-24.500763	3.701421	NaN	-3.507692
-28.008454	-31.590671	NaN	-29.468521	3.582216	NaN	1.460066
-28.008454	-33.442645	NaN	-27.395048	5.434191	NaN	-0.613406
-28.008454	-35.290031	NaN	-28.789685	7.281576	NaN	0.781230
-28.008454	-36.043339	NaN	-28.146599	8.034885	NaN	0.138144
-28.008454	-34.329113	NaN	-23.964370	6.320659	NaN	-4.044085
-28.008454	-37.102846	NaN	-30.841629	9.094391	NaN	2.833175
-28.008454	-37.489108	NaN	-30.292059	9.480654	NaN	2.283604
-28.008454	-39.548918	NaN	-29.888991	11.540463	NaN	1.880536
-28.008454	-37.670854	NaN	-31.652927	9.662400	NaN	3.644473
-28.008454	-33.442436	NaN	-25.340810	5.433982	NaN	-2.667644
-28.008454	-34.676763	NaN	-28.971455	6.668308	NaN	0.963001
-28.008454	-34.085043	NaN	-30.587946	6.076589	NaN	2.579492
-28.008454	-34.872318	NaN	-26.158381	6.863864	NaN	-1.850073
-28.008454	-35.085885	NaN	-29.801136	7.077431	NaN	1.792681
-28.008454	-35.386811	NaN	-26.919156	7.378356	NaN	-1.089298
-28.008454	-35.840211	NaN	-26.848986	7.831756	NaN	-1.159468
-28.008454	-38.036276	NaN	-33.400097	10.027822	NaN	5.391643
-28.008454	-34.271551	NaN	-20.923132	6.263096	NaN	-7.085322
-28.008454	-36.386493	NaN	-27.295279	8.378039	NaN	-0.713175
-28.008454	-35.684784	NaN	-33.275600	7.676329	NaN	5.267146
-28.008454	-33.984148	NaN	-25.458306	5.975694	NaN	-2.550149
-28.008454	-37.127921	NaN	-35.372653	9.119467	NaN	7.364198
-28.008454	-38.619929	NaN	-29.850396	10.611475	NaN	1.841941
-28.008454	-35.462504	NaN	-28.366498	7.454049	NaN	0.358043
-28.008454	-36.643678	NaN	-31.477399	8.635223	NaN	3.468945
-28.008454	-37.251407	NaN	-29.761279	9.242953	NaN	1.752824
-28.008454	-31.565788	NaN	-28.610075	3.557334	NaN	0.601620
-28.008454	-30.814972	NaN	-25.368959	2.806517	NaN	-2.639496
-28.008454	-33.703708	NaN	-29.073146	5.695253	NaN	1.064691
-28.008454	-28.564271	NaN	-28.150401	0.555817	NaN	0.141946
-28.008454	-36.544174	NaN	-31.158752	8.535719	NaN	3.150297
-28.008454	-36.730153	NaN	-25.691987	8.721699	NaN	-2.316467
-28.008454	-33.512603	NaN	-30.686672	5.504149	NaN	2.678217
-28.008454	-34.448167	NaN	-27.353423	6.439713	NaN	-0.655032
-28.008454	-38.566423	NaN	-32.981495	10.557968	NaN	4.973040
-28.008454	-41.572854	NaN	-33.964949	13.564399	NaN	5.956494
-28.008454	-34.967746	NaN	-23.674213	6.959291	NaN	-4.334242
-28.008454	-35.920398	NaN	-27.178029	7.911944	NaN	-0.830426
-28.008454	-37.195176	NaN	-28.493357	9.186722	NaN	0.484902
-28.008454	-35.422070	NaN	-26.559315	7.413616	NaN	-1.449139
-28.008454	-37.576146	NaN	-24.884710	9.567691	NaN	-3.123744
-28.008454	-34.871565	NaN	-25.124133	6.863111	NaN	-2.884321
-28.008454	-37.037295	NaN	-24.684649	9.028841	NaN	-3.323806
-28.008454	-35.828118	NaN	-31.110791	7.819664	NaN	3.102337
-28.008454	-37.640751	NaN	-33.007409	9.632297	NaN	4.998954
-28.008454	-36.746873	NaN	-26.413232	8.738418	NaN	-1.595222
-28.008454	-31.988536	NaN	-24.079720	3.980082	NaN	-3.928735
-28.008454	-36.080143	NaN	-28.333150	8.071689	NaN	0.324696
-28.008454	-33.682052	NaN	-27.831998	5.673598	NaN	-0.176457
-28.008454	-34.733828	NaN	-25.486260	6.725373	NaN	-2.522194
-28.008454	-33.023869	NaN	-23.940100	5.015414	NaN	-4.068354
-28.008454	-34.759409	NaN	-26.972901	6.750954	NaN	-1.035553
-28.008454	-40.870306	NaN	-28.211221	12.861852	NaN	0.202767
-28.008454	-30.434442	NaN	-26.507102	2.425987	NaN	-1.501352
-28.008454	-30.943829	NaN	-27.456278	2.935375	NaN	-0.552177
-28.008454	-35.750885	NaN	-31.849602	7.742430	NaN	3.841147
-28.008454	-35.117140	NaN	-29.397934	7.108685	NaN	1.389480
-28.008454	-34.554679	NaN	-32.295542	6.546225	NaN	4.287088
-28.008454	-36.805267	NaN	-24.653762	8.796812	NaN	-3.354693
-28.008454	-35.526944	NaN	-29.693787	7.518490	NaN	1.685333
-28.008454	-30.995723	NaN	-26.885483	2.987269	NaN	-1.122972
-28.008454	-38.176318	NaN	-31.521873	10.167864	NaN	3.513419
-28.008454	-36.312450	NaN	-31.296960	8.303995	NaN	3.288506
-28.008454	-36.333906	NaN	-31.264312	8.325452	NaN	3.255858
-28.008454	-35.284429	NaN	-27.226213	7.275975	NaN	-0.782241
-28.008454	-29.800097	NaN	-26.919358	1.791642	NaN	-1.089096
-28.008454	-35.570691	NaN	-27.110992	7.562236	NaN	-0.897462
-28.008454	-38.031258	NaN	-28.269548	10.022803	NaN	0.261093
-28.008454	-37.131169	NaN	-28.827455	9.122715	NaN	0.819000
-28.008454	-35.244378	NaN	-25.445154	7.235924	NaN	-2.563300
-28.008454	-34.026451	NaN	-23.736473	6.017997	NaN	-4.271982
-28.008454	-33.594855	NaN	-25.630717	5.586401	NaN	-2.377738
-28.008454	-31.870965	NaN	-25.098103	3.862511	NaN	-2.910351
-28.008454	-33.799277	NaN	-27.073871	5.790822	NaN	-0.934583
-28.008454	-32.529695	NaN	-27.040100	4.521241	NaN	-0.968355
-28.008454	-34.140883	NaN	-24.626133	6.132428	NaN	-3.382322
-28.008454	-34.733727	NaN	-31.289561	6.725273	NaN	3.281106
-28.008454	-33.214238	NaN	-23.657912	5.205783	NaN	-4.350543
-28.008454	-35.349497	NaN	-32.692076	7.341043	NaN	4.683622
-28.008454	-32.015541	NaN	-24.911435	4.007087	NaN	-3.097019
-28.008454	-34.212909	NaN	-36.014296	6.204455	NaN	8.005842
-28.008454	-30.068767	NaN	-26.522008	2.060312	NaN	-1.486446
-28.008454	-28.996231	NaN	-26.591311	0.987777	NaN	-1.417143
-28.008454	-37.186826	NaN	-25.240939	9.178371	NaN	-2.767515
-28.008454	-30.838298	NaN	-27.239298	2.829844	NaN	-0.769156
-28.008454	-31.698889	NaN	-27.496783	3.690435	NaN	-0.511671
-28.008454	-31.204282	NaN	-28.180218	3.195827	NaN	0.171763
-28.008454	-37.314354	NaN	-22.490414	9.305899	NaN	-5.518041
-28.008454	-36.474604	NaN	-30.804577	8.466150	NaN	2.796122
-28.008454	-37.168997	NaN	-28.305764	9.160543	NaN	0.297310
-28.008454	-31.969370	NaN	-24.886637	3.960915	NaN	-3.121818
-28.008454	-40.716854	NaN	-31.231981	12.708400	NaN	3.223527
-28.008454	-30.002721	NaN	-23.358871	1.994267	NaN	-4.649584
-28.008454	-37.049126	NaN	-24.962631	9.040672	NaN	-3.045823
-28.008454	-33.052910	NaN	-24.851502	5.044455	NaN	-3.156953
-28.008454	-29.182590	NaN	-24.691609	1.174135	NaN	-3.316845
-28.008454	-38.715709	NaN	-31.015797	10.707254	NaN	3.007343
-28.008454	-30.366492	NaN	-23.719856	2.358038	NaN	-4.288598
-28.008454	-35.883862	NaN	-30.853216	7.875408	NaN	2.844762
-28.008454	-35.729237	NaN	-30.103097	7.720783	NaN	2.094642
-28.008454	-39.001071	NaN	-28.149697	10.992616	NaN	0.141242
-28.008454	-32.958160	NaN	-25.762970	4.949705	NaN	-2.245484
-28.008454	-39.180603	NaN	-30.369114	11.172148	NaN	2.360660
-28.008454	-36.576141	NaN	-25.654874	8.567687	NaN	-2.353580
-28.008454	-30.554880	NaN	-25.320478	2.546425	NaN	-2.687977
-28.008454	-37.817242	NaN	-28.356584	9.808788	NaN	0.348129
-28.008454	-36.947087	NaN	-28.692949	8.938632	NaN	0.684495
-28.008454	-34.366162	NaN	-29.425069	6.357708	NaN	1.416615
-28.008454	-37.220694	NaN	-31.131578	9.212239	NaN	3.123123
-28.008454	-31.457621	NaN	-25.966369	3.449167	NaN	-2.042085
-28.008454	-34.379319	NaN	-23.147892	6.370864	NaN	-4.860563
-28.008454	-39.323335	NaN	-31.371311	11.314881	NaN	3.362857
-28.008454	-31.801496	NaN	-28.021002	3.793041	NaN	0.012548
-28.008454	-37.973213	NaN	-24.773102	9.964758	NaN	-3.235353
-28.008454	-39.330154	NaN	-30.565889	11.321700	NaN	2.557434
-28.008454	-35.464548	NaN	-30.619879	7.456094	NaN	2.611425
-28.008454	-40.176165	NaN	-24.636517	12.167711	NaN	-3.371937
-28.008454	-31.320483	NaN	-27.059750	3.312029	NaN	-0.948705
-28.008454	-36.492784	NaN	-23.809334	8.484330	NaN	-4.199120
-28.008454	-35.650770	NaN	-22.838926	7.642315	NaN	-5.169529
-28.008454	-34.257007	NaN	-26.207143	6.248552	NaN	-1.801311
-28.008454	-36.734605	NaN	-28.913459	8.726151	NaN	0.905004
-28.008454	-33.446795	NaN	-28.234430	5.438340	NaN	0.225975
-28.008454	-32.484211	NaN	-23.928572	4.475757	NaN	-4.079882
-28.008454	-35.729939	NaN	-25.684457	7.721485	NaN	-2.323998
-28.008454	-33.210630	NaN	-26.392736	5.202176	NaN	-1.615719
-28.008454	-35.260277	NaN	-24.542499	7.251823	NaN	-3.465955
-28.008454	-33.381790	NaN	-27.069265	5.373335	NaN	-0.939189
-28.008454	-39.754228	NaN	-30.021154	11.745773	NaN	2.012699
-28.008454	-37.474231	NaN	-30.905979	9.465776	NaN	2.897525
-28.008454	-32.505214	NaN	-21.706824	4.496760	NaN	-6.301631
-28.008454	-32.573172	NaN	-27.582988	4.564718	NaN	-0.425466
-28.008454	-33.907324	NaN	-31.569336	5.898869	NaN	3.560882
-28.008454	-29.387353	NaN	-28.111582	1.378899	NaN	0.103128
-28.008454	-39.728624	NaN	-29.613203	11.720170	NaN	1.604748
-28.008454	-33.245947	NaN	-27.794348	5.237493	NaN	-0.214106
-28.008454	-32.409622	NaN	-27.233426	4.401167	NaN	-0.775029
-28.008454	-30.970886	NaN	-23.642183	2.962431	NaN	-4.366271
-28.008454	-33.369962	NaN	-24.921830	5.361507	NaN	-3.086625
-28.008454	-37.032558	NaN	-29.503572	9.024103	NaN	1.495117
-28.008454	-34.993093	NaN	-28.033801	6.984638	NaN	0.025347
-28.008454	-36.911008	NaN	-26.261569	8.902553	NaN	-1.746886
-28.008454	-38.142344	NaN	-27.768755	10.133889	NaN	-0.239699
-28.008454	-36.933316	NaN	-26.487240	8.924861	NaN	-1.521214
-28.008454	-37.037779	NaN	-25.962107	9.029325	NaN	-2.046347
-28.008454	-31.911395	NaN	-26.530503	3.902941	NaN	-1.477951
-28.008454	-39.733903	NaN	-34.326951	11.725448	NaN	6.318496
-28.008454	-40.108054	NaN	-37.006813	12.099600	NaN	8.998359
-28.008454	-30.375761	NaN	-25.359370	2.367307	NaN	-2.649084
-28.008454	-37.149152	NaN	-28.198142	9.140697	NaN	0.189688
-28.008454	-30.205422	NaN	-24.919433	2.196968	NaN	-3.089022
-28.008454	-36.454802	NaN	-29.719256	8.446348	NaN	1.710802
-28.008454	-32.149999	NaN	-28.419204	4.141545	NaN	0.410749
-28.008454	-32.526579	NaN	-29.658793	4.518124	NaN	1.650338
-28.008454	-29.734914	NaN	-27.057418	1.726459	NaN	-0.951036
-28.008454	-37.060537	NaN	-29.510943	9.052083	NaN	1.502489
-28.008454	-40.165236	NaN	-27.700247	12.156781	NaN	-0.308207
-28.008454	-33.775628	NaN	-29.744436	5.767173	NaN	1.735982
-28.008454	-31.467435	NaN	-25.796278	3.458980	NaN	-2.212176
-28.008454	-39.261943	NaN	-33.199887	11.253488	NaN	5.191432
-28.008454	-31.142022	NaN	-25.653899	3.133567	NaN	-2.354556
-28.008454	-37.164648	NaN	-27.750241	9.156193	NaN	-0.258214
-28.008454	-32.987803	NaN	-28.859117	4.979349	NaN	0.850663
-28.008454	-35.871465	NaN	-25.041360	7.863011	NaN	-2.967095
-28.008454	-31.777784	NaN	-27.773526	3.769329	NaN	-0.234928
-28.008454	-35.855104	NaN	-34.450772	7.846649	NaN	6.442318
-28.008454	-28.366048	NaN	-24.437988	0.357594	NaN	-3.570467
-28.008454	-33.021905	NaN	-24.861622	5.013451	NaN	-3.146833
-28.008454	-30.088868	NaN	-26.714629	2.080414	NaN	-1.293825
-28.008454	-34.149114	NaN	-28.237867	6.140660	NaN	0.229412
-28.008454	-37.910774	NaN	-31.980513	9.902320	NaN	3.972059
-28.008454	-36.354535	NaN	-29.910529	8.346080	NaN	1.902075
-28.008454	-35.061237	NaN	-25.097066	7.052783	NaN	-2.911388
-28.008454	-36.052342	NaN	-27.701441	8.043888	NaN	-0.307014
-28.008454	-40.104617	NaN	-33.350140	12.096163	NaN	5.341685
-28.008454	-38.141573	NaN	-27.459509	10.133119	NaN	-0.548945
-28.008454	-32.901771	NaN	-31.003349	4.893317	NaN	2.994894
-28.008454	-34.548998	NaN	-27.595498	6.540544	NaN	-0.412957
-28.008454	-33.897540	NaN	-27.456576	5.889086	NaN	-0.551878
-28.008454	-38.207990	NaN	-30.215557	10.199535	NaN	2.207102
-28.008454	-32.966743	NaN	-30.557080	4.958288	NaN	2.548626
-28.008454	-32.371515	NaN	-26.498434	4.363060	NaN	-1.510021
-28.008454	-37.107307	NaN	-27.094172	9.098853	NaN	-0.914282
-28.008454	-31.927713	NaN	-25.944970	3.919259	NaN	-2.063485
-28.008454	-35.013819	NaN	-27.926629	7.005364	NaN	-0.081825
-28.008454	-31.200642	NaN	-26.825171	3.192188	NaN	-1.183284
-28.008454	-34.287594	NaN	-29.552586	6.279140	NaN	1.544131
-28.008454	-33.319984	NaN	-24.078744	5.311529	NaN	-3.929710
-28.008454	-34.223222	NaN	-24.457943	6.214768	NaN	-3.550511
-28.008454	-33.852608	NaN	-32.341475	5.844153	NaN	4.333021
-28.008454	-30.439206	NaN	-28.189270	2.430751	NaN	0.180816
-28.008454	-33.580151	NaN	-29.268648	5.571696	NaN	1.260193
-28.008454	-34.930319	NaN	-29.648538	6.921865	NaN	1.640083
-28.008454	-37.676091	NaN	-29.181129	9.667637	NaN	1.172675
-28.008454	-35.247228	NaN	-33.570630	7.238773	NaN	5.562176
-28.008454	-36.650998	NaN	-28.589765	8.642544	NaN	0.581311
-28.008454	-31.483522	NaN	-29.235363	3.475067	NaN	1.226908
-28.008454	-39.160592	NaN	-34.720210	11.152137	NaN	6.711756
-28.008454	-34.640403	NaN	-28.622044	6.631949	NaN	0.613590
-28.008454	-36.509255	NaN	-30.569751	8.500801	NaN	2.561297
-28.008454	-38.639562	NaN	-27.653246	10.631108	NaN	-0.355209
-28.008454	-35.739729	NaN	-26.560899	7.731275	NaN	-1.447555
-28.008454	-35.631955	NaN	-26.708860	7.623501	NaN	-1.299594
-28.008454	-31.572015	NaN	-27.773932	3.563560	NaN	-0.234522
-28.008454	-29.288964	NaN	-26.605007	1.280510	NaN	-1.403447
-28.008454	-34.992841	NaN	-25.678644	6.984387	NaN	-2.329810
-28.008454	-33.344023	NaN	-29.191786	5.335569	NaN	1.183331
-28.008454	-35.044735	NaN	-31.062694	7.036281	NaN	3.054239
-28.008454	-38.655835	NaN	-28.565376	10.647381	NaN	0.556922
-28.008454	-33.112159	NaN	-30.181572	5.103704	NaN	2.173118
-28.008454	-32.111566	NaN	-23.579307	4.103112	NaN	-4.429147
-28.008454	-41.832667	NaN	-30.165063	13.824212	NaN	2.156608
-28.008454	-34.642629	NaN	-26.447418	6.634175	NaN	-1.561037
-28.008454	-35.899192	NaN	-32.614153	7.890738	NaN	4.605699
-28.008454	-37.351077	NaN	-27.530477	9.342623	NaN	-0.477977
-28.008454	-36.830338	NaN	-24.971484	8.821884	NaN	-3.036970
-28.008454	-39.449831	NaN	-31.122458	11.441376	NaN	3.114004
-28.008454	-34.720892	NaN	-27.534449	6.712438	NaN	-0.474006
-28.008454	-29.258879	NaN	-24.171904	1.250425	NaN	-3.836550
-28.008454	-31.173006	NaN	-24.608288	3.164552	NaN	-3.400167
-28.008454	-34.406692	NaN	-26.283439	6.398237	NaN	-1.725015
-28.008454	-35.617808	NaN	-32.920601	7.609354	NaN	4.912146
-28.008454	-35.280749	NaN	-22.603707	7.272294	NaN	-5.404748
-28.008454	-34.413233	NaN	-25.228116	6.404779	NaN	-2.780339
-28.008454	-37.592851	NaN	-27.767647	9.584396	NaN	-0.240808
-28.008454	-36.456357	NaN	-30.405488	8.447902	NaN	2.397034
-28.008454	-38.946777	NaN	-25.983280	10.938322	NaN	-2.025175
-28.008454	-39.933845	NaN	-31.887433	11.925391	NaN	3.878979
-28.008454	-36.244743	NaN	-28.331744	8.236289	NaN	0.323290
-28.008454	-36.689764	NaN	-30.852012	8.681309	NaN	2.843558
-28.008454	-34.301698	NaN	-26.975448	6.293243	NaN	-1.033007
-28.008454	-37.334422	NaN	-27.837294	9.325968	NaN	-0.171161
-28.008454	-35.868595	NaN	-26.845179	7.860140	NaN	-1.163275
-28.008454	-38.410790	NaN	-30.530127	10.402335	NaN	2.521673
-28.008454	-32.167800	NaN	-28.940476	4.159346	NaN	0.932021
-28.008454	-33.579967	NaN	-26.264783	5.571513	NaN	-1.743671
-28.008454	-36.499540	NaN	-26.472786	8.491085	NaN	-1.535669
-28.008454	-34.631927	NaN	-29.499949	6.623472	NaN	1.491494
-28.008454	-37.126317	NaN	-31.394612	9.117862	NaN	3.386157
-28.008454	-39.773213	NaN	-27.600854	11.764759	NaN	-0.407601
-28.008454	-34.846212	NaN	-29.565971	6.837757	NaN	1.557516
-28.008454	-40.908031	NaN	-27.177654	12.899576	NaN	-0.830800
-28.008454	-33.771164	NaN	-26.631916	5.762709	NaN	-1.376538
-28.008454	-35.790683	NaN	-27.029623	7.782228	NaN	-0.978831
-28.008454	-35.593881	NaN	-27.763161	7.585427	NaN	-0.245293
-28.008454	-33.080283	NaN	-27.724950	5.071829	NaN	-0.283504
-28.008454	-38.702493	NaN	-26.960701	10.694039	NaN	-1.047754
-28.008454	-32.628507	NaN	-23.850281	4.620053	NaN	-4.158173
-28.008454	-34.609204	NaN	-30.368876	6.600750	NaN	2.360422
-28.008454	-35.743905	NaN	-24.467329	7.735450	NaN	-3.541126
-28.008454	-33.006462	NaN	-24.884395	4.998008	NaN	-3.124059
-28.008454	-34.978488	NaN	-24.689449	6.970034	NaN	-3.319005
-28.008454	-35.535816	NaN	-27.704080	7.527362	NaN	-0.304374
-28.008454	-34.751834	NaN	-30.864184	6.743380	NaN	2.855730
-28.008454	-34.699376	NaN	-28.862420	6.690922	NaN	0.853965
-28.008454	-37.598183	NaN	-31.628509	9.589729	NaN	3.620055
-28.008454	-35.862525	NaN	-31.454889	7.854071	NaN	3.446434
-28.008454	-30.950135	NaN	-25.269016	2.941681	NaN	-2.739438
-28.008454	-31.101006	NaN	-31.285142	3.092551	NaN	3.276687
-28.008454	-30.217396	NaN	-28.068322	2.208942	NaN	0.059867
-28.008454	-35.727400	NaN	-25.855040	7.718945	NaN	-2.153415
-28.008454	-36.651297	NaN	-28.516134	8.642843	NaN	0.507680
-28.008454	-32.091460	NaN	-28.107277	4.083006	NaN	0.098823
-28.008454	-32.545554	NaN	-28.136176	4.537099	NaN	0.127721
-28.008454	-34.200448	NaN	-30.723218	6.191993	NaN	2.714763
-28.008454	-34.580753	NaN	-24.892915	6.572299	NaN	-3.115539
-28.008454	-42.548186	NaN	-28.596353	14.539732	NaN	0.587898
-28.008454	-39.179544	NaN	-26.329627	11.171090	NaN	-1.678828
-28.008454	-34.476210	NaN	-26.128351	6.467756	NaN	-1.880104
-28.008454	-35.609000	NaN	-30.627049	7.600545	NaN	2.618595
-28.008454	-34.043031	NaN	-25.740877	6.034577	NaN	-2.267577
-28.008454	-35.931826	NaN	-26.898678	7.923371	NaN	-1.109776
-28.008454	-37.046503	NaN	-25.519660	9.038048	NaN	-2.488795
-28.008454	-31.997788	NaN	-24.191491	3.989334	NaN	-3.816963
-28.008454	-36.071441	NaN	-28.066732	8.062986	NaN	0.058277
-28.008454	-33.770571	NaN	-31.326366	5.762117	NaN	3.317912
-28.008454	-38.249416	NaN	-28.123003	10.240961	NaN	0.114549
-28.008454	-34.542090	NaN	-25.878668	6.533635	NaN	-2.129786
-28.008454	-36.375396	NaN	-32.188755	8.366942	NaN	4.180301
-28.008454	-35.440969	NaN	-31.632417	7.432515	NaN	3.623962
-28.008454	-34.232114	NaN	-30.099217	6.223660	NaN	2.090763
-28.008454	-38.020191	NaN	-29.762946	10.011737	NaN	1.754491
-28.008454	-32.515908	NaN	-27.104877	4.507454	NaN	-0.903577
-28.008454	-36.316128	NaN	-28.337949	8.307674	NaN	0.329495
-28.008454	-32.826277	NaN	-26.618693	4.817822	NaN	-1.389762
-28.008454	-36.561988	NaN	-25.232558	8.553534	NaN	-2.775896
-28.008454	-35.240782	NaN	-28.738968	7.232328	NaN	0.730514
-28.008454	-33.511960	NaN	-27.346505	5.503506	NaN	-0.661949
-28.008454	-40.416223	NaN	-26.217766	12.407768	NaN	-1.790689
-28.008454	-34.675158	NaN	-30.663482	6.666703	NaN	2.655027
-28.008454	-31.442036	NaN	-26.447164	3.433582	NaN	-1.561291
-28.008454	-39.540135	NaN	-32.178269	11.531681	NaN	4.169815
-28.008454	-37.067308	NaN	-27.515474	9.058854	NaN	-0.492980
-28.008454	-37.677452	NaN	-31.503090	9.668998	NaN	3.494636
-28.008454	-40.281099	NaN	-28.528192	12.272645	NaN	0.519737
-28.008454	-30.218346	NaN	-25.104708	2.209891	NaN	-2.903747
-28.008454	-32.137640	NaN	-25.135411	4.129186	NaN	-2.873043
-28.008454	-35.459921	NaN	-25.522278	7.451467	NaN	-2.486176
-28.008454	-31.308566	NaN	-23.939357	3.300112	NaN	-4.069098
-28.008454	-36.328299	NaN	-28.024565	8.319844	NaN	0.016111
-28.008454	-32.882471	NaN	-26.651663	4.874016	NaN	-1.356791
-28.008454	-33.462335	NaN	-30.132960	5.453881	NaN	2.124505
-28.008454	-33.371517	NaN	-29.118677	5.363063	NaN	1.110222
-28.008454	-33.686999	NaN	-30.777287	5.678545	NaN	2.768833
-28.008454	-35.713434	NaN	-25.755241	7.704979	NaN	-2.253214
-28.008454	-38.630877	NaN	-30.485403	10.622423	NaN	2.476948
-28.008454	-31.358176	NaN	-29.175133	3.349721	NaN	1.166679
-28.008454	-34.027001	NaN	-30.056937	6.018547	NaN	2.048482
-28.008454	-34.168063	NaN	-25.136572	6.159609	NaN	-2.871883
-28.008454	-40.097721	NaN	-28.662560	12.089267	NaN	0.654105
-28.008454	-34.188698	NaN	-28.863826	6.180244	NaN	0.855371
-28.008454	-33.525188	NaN	-26.032587	5.516733	NaN	-1.975867
-28.008454	-41.019331	NaN	-29.385978	13.010877	NaN	1.377523
-28.008454	-37.993458	NaN	-32.519491	9.985003	NaN	4.511037
-28.008454	-30.889517	NaN	-26.435396	2.881063	NaN	-1.573058
-28.008454	-34.599349	NaN	-25.032513	6.590894	NaN	-2.975941
-28.008454	-33.807462	NaN	-26.495663	5.799007	NaN	-1.512792
-28.008454	-32.821502	NaN	-29.341839	4.813047	NaN	1.333385
-28.008454	-36.890501	NaN	-30.162433	8.882046	NaN	2.153979
-28.008454	-31.893041	NaN	-30.912803	3.884586	NaN	2.904348
-28.008454	-32.106333	NaN	-28.140916	4.097878	NaN	0.132461
-28.008454	-37.987414	NaN	-29.026890	9.978960	NaN	1.018435
-28.008454	-38.532266	NaN	-27.235770	10.523812	NaN	-0.772685
-28.008454	-31.953058	NaN	-28.173328	3.944603	NaN	0.164874
-28.008454	-31.277438	NaN	-24.598009	3.268983	NaN	-3.410445
-28.008454	-38.655622	NaN	-31.459456	10.647168	NaN	3.451002
-28.008454	-33.337917	NaN	-26.082954	5.329463	NaN	-1.925501
-28.008454	-36.839344	NaN	-28.839354	8.830890	NaN	0.830900
-28.008454	-39.516847	NaN	-28.032329	11.508392	NaN	0.023875
-28.008454	-37.394302	NaN	-29.679735	9.385848	NaN	1.671280
-28.008454	-30.838997	NaN	-25.536096	2.830542	NaN	-2.472358
-28.008454	-40.683246	NaN	-30.298803	12.674792	NaN	2.290348
-28.008454	-33.108618	NaN	-25.335603	5.100164	NaN	-2.672851
-28.008454	-29.299650	NaN	-21.440946	1.291195	NaN	-6.567508
-28.008454	-34.221472	NaN	-28.768064	6.213018	NaN	0.759609
-28.008454	-36.038692	NaN	-27.606316	8.030237	NaN	-0.402139
-28.008454	-32.317773	NaN	-29.926826	4.309318	NaN	1.918371
-28.008454	-34.103034	NaN	-29.740732	6.094579	NaN	1.732278
-28.008454	-34.575229	NaN	-28.037968	6.566774	NaN	0.029514
-28.008454	-32.443537	NaN	-25.557497	4.435083	NaN	-2.450957
-28.008454	-33.404136	NaN	-26.932741	5.395682	NaN	-1.075714
-28.008454	-33.307053	NaN	-26.563956	5.298598	NaN	-1.444498
-28.008454	-36.559466	NaN	-28.390330	8.551011	NaN	0.381875
-28.008454	-32.261352	NaN	-26.278289	4.252898	NaN	-1.730165
-28.008454	-32.464772	NaN	-27.491175	4.456318	NaN	-0.517279
-28.008454	-31.436838	NaN	-28.552795	3.428384	NaN	0.544340
-28.008454	-35.938755	NaN	-28.410441	7.930301	NaN	0.401986
-28.008454	-34.666368	NaN	-30.607882	6.657914	NaN	2.599428
-28.008454	-37.893383	NaN	-29.880678	9.884928	NaN	1.872224
-28.008454	-35.932286	NaN	-24.969243	7.923832	NaN	-3.039211
-28.008454	-36.133208	NaN	-28.821502	8.124754	NaN	0.813048
-28.008454	-36.339268	NaN	-28.209493	8.330813	NaN	0.201039
-28.008454	-37.142523	NaN	-25.101089	9.134069	NaN	-2.907366
-28.008454	-34.387196	NaN	-24.566387	6.378742	NaN	-3.442068
-28.008454	-36.739460	NaN	-30.144333	8.731005	NaN	2.135878
-28.008454	-37.674442	NaN	-29.298783	9.665987	NaN	1.290329
-28.008454	-36.414362	NaN	-31.888771	8.405907	NaN	3.880316
-28.008454	-32.563215	NaN	-28.279372	4.554760	NaN	0.270918
-28.008454	-33.343266	NaN	-26.217133	5.334811	NaN	-1.791322
-28.008454	-34.525699	NaN	-30.620614	6.517245	NaN	2.612159
-28.008454	-34.397304	NaN	-30.341392	6.388849	NaN	2.332938
-28.008454	-37.649816	NaN	-29.874316	9.641361	NaN	1.865862
-28.008454	-38.374457	NaN	-28.728462	10.366002	NaN	0.720007
-28.008454	-34.551215	NaN	-24.190769	6.542761	NaN	-3.817685
-28.008454	-31.274970	NaN	-25.479152	3.266515	NaN	-2.529303
-28.008454	-32.919392	NaN	-24.798752	4.910937	NaN	-3.209703
-28.008454	-30.183309	NaN	-27.270520	2.174854	NaN	-0.737935
-28.008454	-31.972874	NaN	-25.376730	3.964419	NaN	-2.631724
-28.008454	-33.996591	NaN	-26.669537	5.988137	NaN	-1.338917
-28.008454	-37.888327	NaN	-28.388516	9.879873	NaN	0.380062
-28.008454	-38.087435	NaN	-27.674534	10.078981	NaN	-0.333920
-28.008454	-34.104560	NaN	-23.107097	6.096106	NaN	-4.901358
-28.008454	-34.345484	NaN	-33.175088	6.337029	NaN	5.166634
-28.008454	-35.450413	NaN	-27.593307	7.441959	NaN	-0.415147
-28.008454	-32.504108	NaN	-25.246200	4.495654	NaN	-2.762254
-28.008454	-34.953595	NaN	-28.537626	6.945140	NaN	0.529172
-28.008454	-36.960031	NaN	-29.492988	8.951576	NaN	1.484533
-28.008454	-35.344820	NaN	-29.463658	7.336366	NaN	1.455203
-28.008454	-29.911863	NaN	-30.381824	1.903408	NaN	2.373369
-28.008454	-31.792673	NaN	-29.616882	3.784219	NaN	1.608427
-28.008454	-30.947625	NaN	-22.649168	2.939170	NaN	-5.359286
-28.008454	-34.160903	NaN	-23.410077	6.152448	NaN	-4.598377
-28.008454	-38.425950	NaN	-33.571952	10.417496	NaN	5.563498
-28.008454	-34.957229	NaN	-26.708556	6.948775	NaN	-1.299899
-28.008454	-34.470978	NaN	-26.938681	6.462524	NaN	-1.069773
-28.008454	-32.390571	NaN	-29.013004	4.382116	NaN	1.004550
-28.008454	-36.083966	NaN	-26.327116	8.075511	NaN	-1.681339
-28.008454	-30.464812	NaN	-23.758198	2.456357	NaN	-4.250256
-28.008454	-35.998018	NaN	-31.827767	7.989564	NaN	3.819312
-28.008454	-32.604694	NaN	-22.395737	4.596240	NaN	-5.612717
-28.008454	-34.723987	NaN	-30.673129	6.715532	NaN	2.664674
-28.008454	-32.805938	NaN	-28.697921	4.797484	NaN	0.689467
-28.008454	-35.404105	NaN	-28.670770	7.395650	NaN	0.662316
-28.008454	-38.979946	NaN	-33.962866	10.971492	NaN	5.954411
-28.008454	-38.532465	NaN	-30.606269	10.524010	NaN	2.597814
-28.008454	-33.409805	NaN	-30.089905	5.401350	NaN	2.081451
-28.008454	-34.861828	NaN	-28.748439	6.853374	NaN	0.739985
-28.008454	-37.559289	NaN	-30.388399	9.550834	NaN	2.379945
-28.008454	-36.852468	NaN	-31.610213	8.844013	NaN	3.601759
-28.008454	-37.612576	NaN	-25.739061	9.604122	NaN	-2.269393
-28.008454	-34.597764	NaN	-27.572431	6.589309	NaN	-0.436024
-28.008454	-40.232028	NaN	-29.882319	12.223573	NaN	1.873865
-28.008454	-36.293092	NaN	-28.986800	8.284637	NaN	0.978345
-28.008454	-35.198345	NaN	-28.891285	7.189891	NaN	0.882831
-28.008454	-37.897488	NaN	-28.163346	9.889034	NaN	0.154892
-28.008454	-37.725441	NaN	-27.633597	9.716986	NaN	-0.374857
-28.008454	-33.645744	NaN	-25.083903	5.637289	NaN	-2.924552
-28.008454	-32.170622	NaN	-27.135198	4.162167	NaN	-0.873257
-28.008454	-37.913726	NaN	-30.244288	9.905272	NaN	2.235834
-28.008454	-36.791115	NaN	-27.610730	8.782661	NaN	-0.397725
-28.008454	-34.074181	NaN	-28.960629	6.065726	NaN	0.952174
-28.008454	-32.466413	NaN	-30.146444	4.457959	NaN	2.137989
-28.008454	-36.419968	NaN	-26.544473	8.411514	NaN	-1.463981
-28.008454	-36.802831	NaN	-28.947486	8.794376	NaN	0.939032
-28.008454	-36.612892	NaN	-28.546483	8.604438	NaN	0.538029
-28.008454	-31.343841	NaN	-23.515038	3.335386	NaN	-4.493416
-28.008454	-30.254597	NaN	-24.116020	2.246142	NaN	-3.892434
-28.008454	-34.211352	NaN	-26.969551	6.202897	NaN	-1.038904
-28.008454	-29.623538	NaN	-26.635982	1.615083	NaN	-1.372472
-28.008454	-31.515151	NaN	-29.357734	3.506697	NaN	1.349280
-28.008454	-39.583416	NaN	-30.322844	11.574961	NaN	2.314389
-28.008454	-37.850056	NaN	-25.830760	9.841601	NaN	-2.177694
-28.008454	-34.809102	NaN	-25.000726	6.800648	NaN	-3.007728
-28.008454	-36.233493	NaN	-32.536054	8.225038	NaN	4.527600
-28.008454	-35.970724	NaN	-29.033205	7.962269	NaN	1.024750
-28.008454	-33.485112	NaN	-27.665131	5.476658	NaN	-0.343323
-28.008454	-38.018425	NaN	-29.749481	10.009971	NaN	1.741026
-28.008454	-34.000921	NaN	-27.960173	5.992467	NaN	-0.048281
-28.008454	-34.391981	NaN	-27.417549	6.383526	NaN	-0.590905
-28.008454	-31.540638	NaN	-24.202588	3.532183	NaN	-3.805867
-28.008454	-35.162227	NaN	-24.971180	7.153773	NaN	-3.037275
-28.008454	-35.443236	NaN	-33.295352	7.434782	NaN	5.286898
-28.008454	-36.748259	NaN	-33.715851	8.739805	NaN	5.707396
-28.008454	-29.957517	NaN	-30.412993	1.949062	NaN	2.404539
-28.008454	-33.155471	NaN	-28.280598	5.147017	NaN	0.272143
-28.008454	-35.083757	NaN	-24.280447	7.075303	NaN	-3.728008
-28.008454	-31.422186	NaN	-27.066536	3.413732	NaN	-0.941919
-28.008454	-36.867402	NaN	-26.661185	8.858948	NaN	-1.347269
-28.008454	-35.108289	NaN	-26.708663	7.099835	NaN	-1.299792
-28.008454	-37.617806	NaN	-28.697986	9.609352	NaN	0.689531
-28.008454	-36.536071	NaN	-29.293223	8.527616	NaN	1.284769
-28.008454	-37.564914	NaN	-30.101953	9.556459	NaN	2.093499
-28.008454	-34.497425	NaN	-29.810064	6.488970	NaN	1.801610
-28.008454	-37.696904	NaN	-30.705509	9.688450	NaN	2.697055
-28.008454	-36.246139	NaN	-30.341723	8.237684	NaN	2.333268
-28.008454	-29.039182	NaN	-27.556167	1.030727	NaN	-0.452287
-28.008454	-37.902947	NaN	-30.595750	9.894493	NaN	2.587296
-28.008454	-37.202207	NaN	-28.291968	9.193753	NaN	0.283514
-28.008454	-36.701447	NaN	-28.283182	8.692992	NaN	0.274727
-28.008454	-35.311731	NaN	-29.002609	7.303277	NaN	0.994154
-28.008454	-34.820152	NaN	-25.270731	6.811697	NaN	-2.737723
-28.008454	-32.976853	NaN	-20.772713	4.968398	NaN	-7.235741
-28.008454	-37.555194	NaN	-27.965591	9.546739	NaN	-0.042863
-28.008454	-34.472327	NaN	-25.130455	6.463872	NaN	-2.877999
-28.008454	-33.665183	NaN	-27.153495	5.656729	NaN	-0.854960
-28.008454	-33.612507	NaN	-27.385009	5.604052	NaN	-0.623445
-28.008454	-36.546168	NaN	-28.385523	8.537714	NaN	0.377069
-28.008454	-33.830892	NaN	-26.690283	5.822438	NaN	-1.318171
-28.008454	-33.952991	NaN	-27.175692	5.944537	NaN	-0.832763
-28.008454	-34.776358	NaN	-26.334697	6.767904	NaN	-1.673757
-28.008454	-36.419422	NaN	-29.798383	8.410967	NaN	1.789929
-28.008454	-35.371027	NaN	-24.083804	7.362573	NaN	-3.924650
-28.008454	-36.986027	NaN	-31.794807	8.977572	NaN	3.786352
-28.008454	-32.536651	NaN	-26.484821	4.528197	NaN	-1.523634
-28.008454	-32.317234	NaN	-25.951492	4.308779	NaN	-2.056962
-28.008454	-34.616923	NaN	-27.485779	6.608469	NaN	-0.522676
-28.008454	-33.833101	NaN	-26.246255	5.824647	NaN	-1.762199
-28.008454	-35.188625	NaN	-28.278854	7.180171	NaN	0.270400
-28.008454	-34.765629	NaN	-34.734450	6.757174	NaN	6.725996
-28.008454	-33.699329	NaN	-25.007549	5.690875	NaN	-3.000905
-28.008454	-29.776222	NaN	-26.203563	1.767767	NaN	-1.804891
-28.008454	-37.059886	NaN	-30.631385	9.051431	NaN	2.622930
-28.008454	-38.719656	NaN	-28.685933	10.711202	NaN	0.677478
-28.008454	-35.495264	NaN	-27.822949	7.486809	NaN	-0.185505
-28.008454	-34.702794	NaN	-27.857577	6.694340	NaN	-0.150878
-28.008454	-37.077336	NaN	-33.073065	9.068881	NaN	5.064610
-28.008454	-35.149118	NaN	-24.041397	7.140663	NaN	-3.967058
-28.008454	-37.907164	NaN	-28.549374	9.898709	NaN	0.540919
-28.008454	-38.344207	NaN	-26.476076	10.335753	NaN	-1.532378
-28.008454	-30.938503	NaN	-27.572132	2.930048	NaN	-0.436322
-28.008454	-34.197540	NaN	-27.965207	6.189085	NaN	-0.043247
-28.008454	-32.750368	NaN	-23.938829	4.741913	NaN	-4.069626
-28.008454	-29.086506	NaN	-28.446292	1.078052	NaN	0.437838
-28.008454	-33.359042	NaN	-28.840413	5.350588	NaN	0.831958
-28.008454	-33.448663	NaN	-22.732268	5.440209	NaN	-5.276186
-28.008454	-36.673351	NaN	-29.902051	8.664896	NaN	1.893597
-28.008454	-37.473929	NaN	-29.222130	9.465475	NaN	1.213676
-28.008454	-37.222939	NaN	-30.800607	9.214485	NaN	2.792152
-28.008454	-34.778151	NaN	-26.332556	6.769696	NaN	-1.675898
-28.008454	-28.569222	NaN	-26.406576	0.560768	NaN	-1.601878
-28.008454	-34.718042	NaN	-30.003872	6.709588	NaN	1.995418
-28.008454	-34.306769	NaN	-26.435227	6.298315	NaN	-1.573227
-28.008454	-37.195994	NaN	-28.883170	9.187540	NaN	0.874716
-28.008454	-36.915720	NaN	-26.457650	8.907265	NaN	-1.550804
-28.008454	-32.869167	NaN	-30.304704	4.860713	NaN	2.296250
-28.008454	-30.660794	NaN	-27.212774	2.652340	NaN	-0.795680
-28.008454	-36.427741	NaN	-30.070672	8.419286	NaN	2.062218
-28.008454	-33.024235	NaN	-24.370556	5.015781	NaN	-3.637898
-28.008454	-36.800139	NaN	-26.553539	8.791684	NaN	-1.454915
-28.008454	-35.792924	NaN	-30.630185	7.784470	NaN	2.621730
-28.008454	-34.325280	NaN	-24.115558	6.316825	NaN	-3.892896
-28.008454	-40.375140	NaN	-31.889047	12.366685	NaN	3.880593
-28.008454	-38.617505	NaN	-27.568396	10.609051	NaN	-0.440059
-28.008454	-34.504172	NaN	-27.283068	6.495718	NaN	-0.725386
-28.008454	-36.333728	NaN	-30.199884	8.325274	NaN	2.191429
-28.008454	-32.731637	NaN	-27.921822	4.723183	NaN	-0.086632
-28.008454	-34.180885	NaN	-29.697992	6.172430	NaN	1.689537
-28.008454	-37.430653	NaN	-30.879786	9.422199	NaN	2.871331
-28.008454	-39.684635	NaN	-29.425515	11.676181	NaN	1.417060
-28.008454	-32.459323	NaN	-27.827497	4.450869	NaN	-0.180957
-28.008454	-34.586644	NaN	-24.545663	6.578190	NaN	-3.462791
-28.008454	-35.430045	NaN	-28.713211	7.421591	NaN	0.704756
-28.008454	-35.054619	NaN	-25.619376	7.046164	NaN	-2.389079
-28.008454	-39.441440	NaN	-30.520838	11.432986	NaN	2.512384
-28.008454	-33.634041	NaN	-29.115190	5.625587	NaN	1.106735
-28.008454	-38.234361	NaN	-27.745454	10.225907	NaN	-0.263000
-28.008454	-34.879998	NaN	-26.256098	6.871544	NaN	-1.752357
-28.008454	-32.580820	NaN	-31.808053	4.572366	NaN	3.799598
-28.008454	-34.572953	NaN	-26.924861	6.564499	NaN	-1.083594
-28.008454	-33.849413	NaN	-27.614330	5.840959	NaN	-0.394124
-28.008454	-32.743574	NaN	-25.157448	4.735119	NaN	-2.851007
-28.008454	-35.010842	NaN	-28.550248	7.002387	NaN	0.541793
-28.008454	-36.107840	NaN	-29.773366	8.099386	NaN	1.764912
-28.008454	-31.574086	NaN	-24.643313	3.565631	NaN	-3.365141
-28.008454	-36.566825	NaN	-29.466433	8.558370	NaN	1.457979
-28.008454	-35.312437	NaN	-30.796869	7.303983	NaN	2.788415
-28.008454	-32.271833	NaN	-26.333134	4.263379	NaN	-1.675320
-28.008454	-36.554944	NaN	-29.557243	8.546490	NaN	1.548788
-28.008454	-34.248986	NaN	-25.958537	6.240532	NaN	-2.049917
-28.008454	-32.544031	NaN	-27.436237	4.535577	NaN	-0.572218
-28.008454	-36.220160	NaN	-29.092719	8.211705	NaN	1.084265
-28.008454	-30.067340	NaN	-27.738334	2.058886	NaN	-0.270121
-28.008454	-29.692762	NaN	-24.698996	1.684307	NaN	-3.309459
-28.008454	-32.106461	NaN	-26.968745	4.098006	NaN	-1.039710
-28.008454	-32.855688	NaN	-25.856948	4.847234	NaN	-2.151507
-28.008454	-31.106813	NaN	-26.964067	3.098358	NaN	-1.044387
-28.008454	-33.894799	NaN	-26.934788	5.886345	NaN	-1.073667
-28.008454	-31.342867	NaN	-27.808412	3.334412	NaN	-0.200042
-28.008454	-35.997308	NaN	-30.397170	7.988854	NaN	2.388716
-28.008454	-36.248717	NaN	-30.774772	8.240263	NaN	2.766318
-28.008454	-40.218651	NaN	-30.857653	12.210197	NaN	2.849199
-28.008454	-31.681607	NaN	-27.286503	3.673152	NaN	-0.721952
-28.008454	-38.842665	NaN	-28.601144	10.834210	NaN	0.592689
-28.008454	-32.599151	NaN	-25.283850	4.590697	NaN	-2.724605
-28.008454	-41.902645	NaN	-31.621164	13.894191	NaN	3.612709
-28.008454	-35.627748	NaN	-27.418156	7.619294	NaN	-0.590299
-28.008454	-39.340390	NaN	-29.263802	11.331935	NaN	1.255347
-28.008454	-35.004157	NaN	-30.356309	6.995703	NaN	2.347855
-28.008454	-35.036458	NaN	-24.961021	7.028003	NaN	-3.047434
-28.008454	-38.159584	NaN	-29.107035	10.151129	NaN	1.098581
-28.008454	-31.482576	NaN	-27.241530	3.474121	NaN	-0.766924
-28.008454	-37.242913	NaN	-28.313675	9.234459	NaN	0.305220
-28.008454	-36.244619	NaN	-30.586478	8.236165	NaN	2.578024
-28.008454	-40.557432	NaN	-29.417331	12.548977	NaN	1.408876
-28.008454	-33.992875	NaN	-28.869567	5.984420	NaN	0.861113
-28.008454	-40.769973	NaN	-30.984617	12.761518	NaN	2.976162
-28.008454	-34.594698	NaN	-31.025495	6.586243	NaN	3.017041
-28.008454	-34.304655	NaN	-30.033067	6.296201	NaN	2.024613
-28.008454	-35.516118	NaN	-26.611829	7.507663	NaN	-1.396625
-28.008454	-32.119709	NaN	-27.632148	4.111255	NaN	-0.376306
-28.008454	-39.990626	NaN	-24.084172	11.982171	NaN	-3.924282
-28.008454	-36.797113	NaN	-26.302179	8.788659	NaN	-1.706275
-28.008454	-34.002014	NaN	-28.714635	5.993559	NaN	0.706180
-28.008454	-39.683277	NaN	-28.767465	11.674822	NaN	0.759011
-28.008454	-30.960800	NaN	-30.808124	2.952346	NaN	2.799669
-28.008454	-43.801484	NaN	-32.554393	15.793029	NaN	4.545939
-28.008454	-37.405734	NaN	-30.705133	9.397279	NaN	2.696679
-28.008454	-35.505155	NaN	-26.470030	7.496701	NaN	-1.538425
-28.008454	-31.880264	NaN	-24.521109	3.871809	NaN	-3.487345
-28.008454	-31.398412	NaN	-28.586371	3.389958	NaN	0.577917
-28.008454	-33.766633	NaN	-31.007247	5.758179	NaN	2.998792
-28.008454	-31.637796	NaN	-26.160620	3.629341	NaN	-1.847835
-28.008454	-32.595774	NaN	-24.039265	4.587320	NaN	-3.969189
-28.008454	-31.897466	NaN	-29.316560	3.889012	NaN	1.308105
-28.008454	-39.045059	NaN	-31.271723	11.036604	NaN	3.263268
-28.008454	-34.216226	NaN	-28.768903	6.207772	NaN	0.760449
-28.008454	-33.827077	NaN	-26.624025	5.818622	NaN	-1.384430
-28.008454	-35.581417	NaN	-24.836629	7.572963	NaN	-3.171826
-28.008454	-33.083522	NaN	-27.859482	5.075068	NaN	-0.148972
-28.008454	-34.103152	NaN	-26.672645	6.094698	NaN	-1.335810
-28.008454	-33.354921	NaN	-29.014071	5.346467	NaN	1.005616
-28.008454	-33.043262	NaN	-31.868783	5.034808	NaN	3.860329
-28.008454	-37.250179	NaN	-26.051249	9.241725	NaN	-1.957206
-28.008454	-35.352764	NaN	-28.633500	7.344309	NaN	0.625045
-28.008454	-39.351268	NaN	-32.152552	11.342814	NaN	4.144098
-28.008454	-31.561292	NaN	-28.092802	3.552838	NaN	0.084348
-28.008454	-37.299114	NaN	-28.379025	9.290659	NaN	0.370570
-28.008454	-37.507146	NaN	-29.282798	9.498692	NaN	1.274344
-28.008454	-38.832493	NaN	-28.568499	10.824039	NaN	0.560045
-28.008454	-31.161289	NaN	-27.038801	3.152834	NaN	-0.969653
-28.008454	-38.632405	NaN	-32.233715	10.623951	NaN	4.225260
-28.008454	-35.633819	NaN	-29.365649	7.625364	NaN	1.357194
-28.008454	-35.916665	NaN	-30.381371	7.908210	NaN	2.372916
-28.008454	-33.271737	NaN	-27.242203	5.263282	NaN	-0.766252
-28.008454	-34.502494	NaN	-29.401192	6.494040	NaN	1.392738
-28.008454	-34.184600	NaN	-29.773631	6.176145	NaN	1.765177
-28.008454	-37.150510	NaN	-31.571009	9.142056	NaN	3.562555
-28.008454	-35.296030	NaN	-31.629543	7.287575	NaN	3.621089
-28.008454	-39.052666	NaN	-28.075692	11.044212	NaN	0.067238
-28.008454	-31.727809	NaN	-25.469275	3.719355	NaN	-2.539179
-28.008454	-30.413336	NaN	-23.301531	2.404882	NaN	-4.706924
-28.008454	-35.601399	NaN	-27.993017	7.592944	NaN	-0.015437
-28.008454	-34.648167	NaN	-33.093533	6.639712	NaN	5.085079
-28.008454	-32.186276	NaN	-27.756276	4.177822	NaN	-0.252178
-28.008454	-37.318450	NaN	-31.889512	9.309996	NaN	3.881058
-28.008454	-37.374892	NaN	-28.539218	9.366438	NaN	0.530764
-28.008454	-34.771744	NaN	-29.389699	6.763289	NaN	1.381245
-28.008454	-35.054763	NaN	-26.598318	7.046308	NaN	-1.410136
-28.008454	-35.921552	NaN	-28.714687	7.913098	NaN	0.706233
-28.008454	-36.993434	NaN	-28.643917	8.984979	NaN	0.635463
-28.008454	-33.060792	NaN	-29.030121	5.052337	NaN	1.021666
-28.008454	-34.982140	NaN	-29.611523	6.973686	NaN	1.603069
-28.008454	-41.679183	NaN	-33.408762	13.670729	NaN	5.400307
-28.008454	-36.274369	NaN	-27.244143	8.265914	NaN	-0.764311
-28.008454	-38.231073	NaN	-27.622984	10.222619	NaN	-0.385471
-28.008454	-39.090834	NaN	-30.446379	11.082379	NaN	2.437925
-28.008454	-30.436757	NaN	-27.665914	2.428303	NaN	-0.342540
-28.008454	-30.736800	NaN	-23.143031	2.728345	NaN	-4.865424
-28.008454	-37.158998	NaN	-26.589743	9.150544	NaN	-1.418711
-28.008454	-37.350905	NaN	-25.701708	9.342451	NaN	-2.306746
-28.008454	-35.285216	NaN	-29.214667	7.276761	NaN	1.206212
-28.008454	-38.860944	NaN	-29.295265	10.852490	NaN	1.286810
-28.008454	-35.153796	NaN	-25.841294	7.145342	NaN	-2.167160
-28.008454	-34.635171	NaN	-28.574573	6.626717	NaN	0.566118
-28.008454	-35.670617	NaN	-26.638844	7.662162	NaN	-1.369610
-28.008454	-32.497340	NaN	-26.934339	4.488885	NaN	-1.074116
-28.008454	-35.675788	NaN	-30.563333	7.667334	NaN	2.554878
-28.008454	-35.765873	NaN	-27.362096	7.757418	NaN	-0.646358
-28.008454	-33.489419	NaN	-29.527727	5.480965	NaN	1.519272
-28.008454	-32.229178	NaN	-30.617170	4.220723	NaN	2.608716
-28.008454	-35.208766	NaN	-29.817621	7.200311	NaN	1.809167
-28.008454	-32.081206	NaN	-24.890888	4.072752	NaN	-3.117566
-28.008454	-32.645721	NaN	-27.530474	4.637267	NaN	-0.477981
-28.008454	-36.484961	NaN	-28.157357	8.476506	NaN	0.148902
-28.008454	-35.941810	NaN	-32.269912	7.933356	NaN	4.261458
-28.008454	-34.831739	NaN	-29.520025	6.823285	NaN	1.511571
-28.008454	-34.195302	NaN	-26.121095	6.186848	NaN	-1.887360
-28.008454	-34.160703	NaN	-25.796272	6.152248	NaN	-2.212182
-28.008454	-38.568915	NaN	-29.789483	10.560461	NaN	1.781029
-28.008454	-33.844030	NaN	-27.395861	5.835576	NaN	-0.612593
-28.008454	-40.839094	NaN	-26.811288	12.830640	NaN	-1.197166
-28.008454	-33.616316	NaN	-27.745363	5.607861	NaN	-0.263092
-28.008454	-33.349230	NaN	-27.308554	5.340775	NaN	-0.699901
-28.008454	-37.684887	NaN	-30.771057	9.676433	NaN	2.762603
-28.008454	-34.702105	NaN	-27.094213	6.693651	NaN	-0.914241
-28.008454	-33.209001	NaN	-24.953707	5.200546	NaN	-3.054747
-28.008454	-33.364872	NaN	-24.150480	5.356417	NaN	-3.857974
-28.008454	-36.609409	NaN	-24.667776	8.600954	NaN	-3.340678
-28.008454	-33.110618	NaN	-23.983761	5.102164	NaN	-4.024693
-28.008454	-32.956238	NaN	-26.365972	4.947783	NaN	-1.642483
-28.008454	-34.981689	NaN	-27.548338	6.973235	NaN	-0.460117
-28.008454	-38.833211	NaN	-30.356101	10.824757	NaN	2.347647
-28.008454	-31.606408	NaN	-20.747720	3.597954	NaN	-7.260734
-28.008454	-37.487714	NaN	-28.475996	9.479260	NaN	0.467541
-28.008454	-34.341528	NaN	-31.029767	6.333074	NaN	3.021313
-28.008454	-37.009982	NaN	-25.110926	9.001528	NaN	-2.897528
-28.008454	-36.927705	NaN	-29.883936	8.919250	NaN	1.875481
-28.008454	-32.108608	NaN	-33.096957	4.100154	NaN	5.088502
-28.008454	-32.517116	NaN	-29.413258	4.508662	NaN	1.404804
-28.008454	-37.172672	NaN	-21.324575	9.164217	NaN	-6.683879
-28.008454	-34.374881	NaN	-28.569509	6.366427	NaN	0.561054
-28.008454	-36.400163	NaN	-28.876314	8.391708	NaN	0.867859
-28.008454	-29.898944	NaN	-26.110729	1.890490	NaN	-1.897725
-28.008454	-33.489808	NaN	-25.736518	5.481354	NaN	-2.271936
-28.008454	-42.386922	NaN	-28.393146	14.378468	NaN	0.384691
-28.008454	-35.229243	NaN	-25.628670	7.220789	NaN	-2.379784
-28.008454	-33.014934	NaN	-26.641833	5.006479	NaN	-1.366622
-28.008454	-27.378900	NaN	-24.763126	-0.629554	NaN	-3.245329
-28.008454	-40.686403	NaN	-31.261412	12.677948	NaN	3.252957
-28.008454	-37.622646	NaN	-31.876470	9.614191	NaN	3.868016
-28.008454	-35.939953	NaN	-31.189778	7.931499	NaN	3.181323
-28.008454	-37.784777	NaN	-29.203369	9.776323	NaN	1.194915
-28.008454	-34.430333	NaN	-25.615608	6.421879	NaN	-2.392847
-28.008454	-30.672948	NaN	-25.254626	2.664494	NaN	-2.753829
-28.008454	-34.841890	NaN	-30.580182	6.833435	NaN	2.571727
-28.008454	-35.132346	NaN	-26.485630	7.123891	NaN	-1.522824
-28.008454	-34.741553	NaN	-31.377187	6.733099	NaN	3.368732
-28.008454	-36.592268	NaN	-34.593543	8.583813	NaN	6.585089
-28.008454	-32.335150	NaN	-26.699631	4.326695	NaN	-1.308824
-28.008454	-34.895969	NaN	-27.805341	6.887515	NaN	-0.203113
-28.008454	-34.227485	NaN	-29.105095	6.219031	NaN	1.096641
-28.008454	-33.406206	NaN	-28.317490	5.397751	NaN	0.309036
-28.008454	-37.443650	NaN	-29.545258	9.435196	NaN	1.536804
-28.008454	-38.924166	NaN	-28.720943	10.915711	NaN	0.712489
-28.008454	-33.339009	NaN	-27.735184	5.330554	NaN	-0.273271
-28.008454	-33.389512	NaN	-30.210666	5.381057	NaN	2.202212
-28.008454	-33.124149	NaN	-25.122882	5.115695	NaN	-2.885572
-28.008454	-37.713255	NaN	-26.595996	9.704800	NaN	-1.412459
-28.008454	-38.763671	NaN	-32.070392	10.755217	NaN	4.061938
-28.008454	-40.059752	NaN	-25.170761	12.051298	NaN	-2.837693
-28.008454	-37.589666	NaN	-25.560768	9.581211	NaN	-2.447687
-28.008454	-37.314102	NaN	-26.104888	9.305648	NaN	-1.903566
-28.008454	-38.883087	NaN	-23.369346	10.874633	NaN	-4.639108
-28.008454	-35.295926	NaN	-27.391986	7.287472	NaN	-0.616468
-28.008454	-31.585567	NaN	-28.172796	3.577113	NaN	0.164342
-28.008454	-35.230244	NaN	-27.656102	7.221789	NaN	-0.352352
-28.008454	-35.387258	NaN	-27.920036	7.378804	NaN	-0.088419
-28.008454	-38.989777	NaN	-31.918175	10.981322	NaN	3.909720
-28.008454	-35.950953	NaN	-29.978696	7.942498	NaN	1.970242
-28.008454	-33.480226	NaN	-29.153958	5.471772	NaN	1.145503
-28.008454	-33.966817	NaN	-29.102195	5.958363	NaN	1.093740
-28.008454	-38.477500	NaN	-30.625963	10.469046	NaN	2.617509
-28.008454	-29.179883	NaN	-21.808526	1.171429	NaN	-6.199929
-28.008454	-33.817781	NaN	-29.859950	5.809326	NaN	1.851496
-28.008454	-36.684783	NaN	-27.844634	8.676329	NaN	-0.163820
-28.008454	-36.272608	NaN	-26.443317	8.264154	NaN	-1.565138
-28.008454	-33.958226	NaN	-29.832980	5.949771	NaN	1.824525
-28.008454	-35.180319	NaN	-30.347081	7.171864	NaN	2.338626
-28.008454	-32.847490	NaN	-21.962384	4.839036	NaN	-6.046070
-28.008454	-35.068581	NaN	-27.166385	7.060127	NaN	-0.842069
-28.008454	-38.278577	NaN	-33.458612	10.270123	NaN	5.450158
-28.008454	-38.192985	NaN	-28.013465	10.184531	NaN	0.005010
-28.008454	-35.056132	NaN	-25.424463	7.047677	NaN	-2.583991
-28.008454	-36.289160	NaN	-28.980137	8.280706	NaN	0.971682
-28.008454	-35.150346	NaN	-21.607203	7.141892	NaN	-6.401251
-28.008454	-33.938199	NaN	-28.247130	5.929745	NaN	0.238676
-28.008454	-35.228972	NaN	-29.357168	7.220518	NaN	1.348713
-28.008454	-31.469760	NaN	-26.004372	3.461306	NaN	-2.004083
-28.008454	-35.983272	NaN	-29.150289	7.974817	NaN	1.141834
-28.008454	-36.802273	NaN	-27.891136	8.793818	NaN	-0.117318
-28.008454	-35.512219	NaN	-31.448397	7.503764	NaN	3.439942
-28.008454	-33.778247	NaN	-27.811600	5.769793	NaN	-0.196855
-28.008454	-35.928340	NaN	-29.702879	7.919886	NaN	1.694424
-28.008454	-30.837291	NaN	-29.698911	2.828837	NaN	1.690457
-28.008454	-35.829060	NaN	-24.747306	7.820606	NaN	-3.261149
-28.008454	-35.141849	NaN	-28.138369	7.133394	NaN	0.129914
-28.008454	-31.644120	NaN	-26.349051	3.635665	NaN	-1.659403
-28.008454	-34.827211	NaN	-28.036199	6.818756	NaN	0.027744
-28.008454	-35.812830	NaN	-26.808025	7.804375	NaN	-1.200429
-28.008454	-33.433079	NaN	-25.947221	5.424625	NaN	-2.061233
-28.008454	-34.525092	NaN	-29.643199	6.516638	NaN	1.634745
-28.008454	-30.406124	NaN	-27.666927	2.397669	NaN	-0.341528
-28.008454	-38.903405	NaN	-28.071387	10.894950	NaN	0.062933
-28.008454	-36.808413	NaN	-30.130980	8.799959	NaN	2.122525
-28.008454	-35.381599	NaN	-31.415708	7.373145	NaN	3.407254
-28.008454	-37.269182	NaN	-27.824758	9.260728	NaN	-0.183697
-28.008454	-40.053813	NaN	-29.383968	12.045359	NaN	1.375514
-28.008454	-36.713271	NaN	-28.449473	8.704817	NaN	0.441018
-28.008454	-35.865770	NaN	-29.934513	7.857316	NaN	1.926059
-28.008454	-37.065029	NaN	-30.005028	9.056575	NaN	1.996574
-28.008454	-39.165780	NaN	-33.865559	11.157325	NaN	5.857105
-28.008454	-36.721987	NaN	-30.540083	8.713532	NaN	2.531629
-28.008454	-32.447833	NaN	-28.539847	4.439378	NaN	0.531393
