# Supplementary material for: Combined Influences of Model Choice, Data Quality, and Data Quantity When Estimating Population Trends
Source: PLoS One. 2015 Jul 15;10(7):e0132255. doi: 10.1371/journal.pone.0132255 (PMC4503393; doi:10.1371/journal.pone.0132255)
Supplement: S1 Dataset — Files are organized by model type and by the input lambda value. (ZIP) [file pone.0132255.s002.zip › Hypothetical LH/sims_lambda_1_025/simulationOutput_1.025_0_0_0.3_10.xls]

Percent_Decline_True	Median_Percent_Decline_Matrix	Median_Percent_Decline_Matrix_stable	Median_Percent_Decline_Scalar	Difference_True_Matrix	Difference_True_Matrix_Stable	Difference_True_Scalar
-28.008454	-46.769887	NaN	1.006765	18.761433	NaN	-29.015219
-28.008454	-30.153358	NaN	-43.538236	2.144904	NaN	15.529781
-28.008454	14.156872	NaN	23.883699	-42.165326	NaN	-51.892154
-28.008454	-24.639612	NaN	-11.263055	-3.368842	NaN	-16.745399
-28.008454	20.821660	NaN	-50.779501	-48.830114	NaN	22.771047
-28.008454	-6.214898	NaN	-25.283408	-21.793557	NaN	-2.725046
-28.008454	7.283436	NaN	-14.174588	-35.291890	NaN	-13.833866
-28.008454	-4.960055	NaN	-55.565803	-23.048399	NaN	27.557348
-28.008454	-60.826538	NaN	-91.161177	32.818084	NaN	63.152723
-28.008454	-46.905297	NaN	-73.904307	18.896843	NaN	45.895853
-28.008454	-85.751296	NaN	-47.029799	57.742842	NaN	19.021344
-28.008454	-49.509987	NaN	-58.093903	21.501533	NaN	30.085449
-28.008454	-73.926759	NaN	-15.736829	45.918304	NaN	-12.271626
-28.008454	-217.850187	NaN	-21.664276	189.841732	NaN	-6.344178
-28.008454	-32.644040	NaN	-94.815598	4.635586	NaN	66.807144
-28.008454	-49.925057	NaN	-72.134205	21.916603	NaN	44.125751
-28.008454	-61.414268	NaN	-60.361021	33.405814	NaN	32.352567
-28.008454	-228.209029	NaN	-53.504075	200.200575	NaN	25.495621
-28.008454	-147.402576	NaN	-77.753179	119.394122	NaN	49.744724
-28.008454	-38.777777	NaN	3.042732	10.769323	NaN	-31.051187
-28.008454	-108.305219	NaN	-63.592448	80.296765	NaN	35.583993
-28.008454	-41.277971	NaN	-45.058633	13.269516	NaN	17.050179
-28.008454	-77.306361	NaN	3.595934	49.297906	NaN	-31.604389
-28.008454	-78.495511	NaN	-68.588442	50.487056	NaN	40.579988
-28.008454	-27.444492	NaN	-65.466647	-0.563962	NaN	37.458193
-28.008454	-49.596413	NaN	-33.603549	21.587959	NaN	5.595095
-28.008454	-21.136947	NaN	-95.399167	-6.871508	NaN	67.390713
-28.008454	6.530007	NaN	15.126031	-34.538461	NaN	-43.134485
-28.008454	-60.235936	NaN	-10.390617	32.227482	NaN	-17.617837
-28.008454	-23.891166	NaN	-59.175826	-4.117289	NaN	31.167371
-28.008454	12.186665	NaN	-52.621293	-40.195119	NaN	24.612838
-28.008454	-66.973439	NaN	-31.213044	38.964984	NaN	3.204589
-28.008454	-22.026574	NaN	-44.622646	-5.981880	NaN	16.614192
-28.008454	12.944661	NaN	-8.810898	-40.953115	NaN	-19.197556
-28.008454	-5.216952	NaN	-0.206441	-22.791503	NaN	-27.802014
-28.008454	-83.362315	NaN	-92.910846	55.353860	NaN	64.902392
-28.008454	-43.360781	NaN	20.467722	15.352326	NaN	-48.476177
-28.008454	2.605232	NaN	-8.416809	-30.613686	NaN	-19.591645
-28.008454	-27.380233	NaN	10.000277	-0.628221	NaN	-38.008731
-28.008454	-5.385225	NaN	-54.399181	-22.623229	NaN	26.390727
-28.008454	-151.361865	NaN	-2.276824	123.353411	NaN	-25.731631
-28.008454	-19.264375	NaN	-12.382701	-8.744080	NaN	-15.625753
-28.008454	-145.392231	NaN	-42.164823	117.383776	NaN	14.156368
-28.008454	18.136742	NaN	-100.609014	-46.145196	NaN	72.600560
-28.008454	16.227703	NaN	-27.405391	-44.236158	NaN	-0.603063
-28.008454	19.592772	NaN	25.995935	-47.601227	NaN	-54.004389
-28.008454	10.334326	NaN	1.306405	-38.342780	NaN	-29.314859
-28.008454	-11.602655	NaN	-52.912090	-16.405800	NaN	24.903635
-28.008454	-52.725227	NaN	-10.829828	24.716772	NaN	-17.178627
-28.008454	1.733917	NaN	-10.376249	-29.742371	NaN	-17.632206
-28.008454	-3.056484	NaN	-35.604143	-24.951971	NaN	7.595688
-28.008454	-65.815080	NaN	-14.282226	37.806626	NaN	-13.726229
-28.008454	-107.753363	NaN	-34.044437	79.744909	NaN	6.035982
-28.008454	-30.103445	NaN	-40.750598	2.094991	NaN	12.742143
-28.008454	-9.374998	NaN	-59.302915	-18.633457	NaN	31.294461
-28.008454	-60.642800	NaN	-80.411697	32.634345	NaN	52.403243
-28.008454	3.205494	NaN	12.142492	-31.213948	NaN	-40.150947
-28.008454	-9.030658	NaN	-8.831700	-18.977796	NaN	-19.176754
-28.008454	-54.583976	NaN	-71.504625	26.575522	NaN	43.496170
-28.008454	-91.643735	NaN	-43.760975	63.635281	NaN	15.752521
-28.008454	-4.399290	NaN	-38.778968	-23.609164	NaN	10.770513
-28.008454	-140.189886	NaN	-122.026506	112.181431	NaN	94.018051
-28.008454	-59.669401	NaN	-56.612400	31.660946	NaN	28.603946
-28.008454	-34.341860	NaN	-27.695513	6.333405	NaN	-0.312942
-28.008454	-18.997303	NaN	-12.799869	-9.011151	NaN	-15.208585
-28.008454	6.643862	NaN	17.049134	-34.652316	NaN	-45.057588
-28.008454	-60.047084	NaN	-95.135497	32.038630	NaN	67.127042
-28.008454	-105.444568	NaN	-56.825945	77.436113	NaN	28.817490
-28.008454	-42.659011	NaN	-31.265445	14.650557	NaN	3.256990
-28.008454	-134.053795	NaN	-62.773891	106.045341	NaN	34.765437
-28.008454	8.911032	NaN	-51.163251	-36.919486	NaN	23.154797
-28.008454	16.842834	NaN	-5.233237	-44.851288	NaN	-22.775217
-28.008454	-8.102067	NaN	-21.799493	-19.906387	NaN	-6.208961
-28.008454	-29.104096	NaN	-45.510448	1.095641	NaN	17.501994
-28.008454	-7.485030	NaN	-37.507795	-20.523425	NaN	9.499341
-28.008454	1.120625	NaN	-27.313417	-29.129079	NaN	-0.695037
-28.008454	-48.428580	NaN	-9.317060	20.420126	NaN	-18.691394
-28.008454	-44.488651	NaN	-54.592419	16.480196	NaN	26.583964
-28.008454	-8.918135	NaN	-19.123419	-19.090319	NaN	-8.885035
-28.008454	-37.077973	NaN	-41.048733	9.069519	NaN	13.040279
-28.008454	-10.522591	NaN	13.121793	-17.485864	NaN	-41.130248
-28.008454	-214.541432	NaN	-84.963784	186.532977	NaN	56.955329
-28.008454	-15.579405	NaN	-75.908279	-12.429049	NaN	47.899825
-28.008454	63.639353	NaN	14.413194	-91.647808	NaN	-42.421648
-28.008454	-17.794583	NaN	-43.596490	-10.213872	NaN	15.588036
-28.008454	-93.166458	NaN	-47.650650	65.158003	NaN	19.642196
-28.008454	-35.182564	NaN	-11.530171	7.174109	NaN	-16.478284
-28.008454	-49.761024	NaN	-17.740504	21.752570	NaN	-10.267951
-28.008454	-15.334615	NaN	-34.527448	-12.673839	NaN	6.518993
-28.008454	28.561523	NaN	-93.834007	-56.569978	NaN	65.825553
-28.008454	-146.220798	NaN	-65.007048	118.212343	NaN	36.998593
-28.008454	-151.517465	NaN	-87.084742	123.509011	NaN	59.076288
-28.008454	-10.581029	NaN	9.787317	-17.427425	NaN	-37.795772
-28.008454	-150.958239	NaN	-44.268043	122.949784	NaN	16.259589
-28.008454	-108.021509	NaN	-59.759032	80.013055	NaN	31.750578
-28.008454	-72.323342	NaN	-80.226269	44.314888	NaN	52.217814
-28.008454	13.206717	NaN	-24.500341	-41.215171	NaN	-3.508114
-28.008454	-99.604285	NaN	-68.053809	71.595830	NaN	40.045355
-28.008454	-47.374723	NaN	10.669486	19.366269	NaN	-38.677941
-28.008454	-87.692234	NaN	-34.390072	59.683779	NaN	6.381618
-28.008454	-20.009162	NaN	-5.840097	-7.999293	NaN	-22.168357
-28.008454	-10.477917	NaN	16.180051	-17.530537	NaN	-44.188505
-28.008454	-9.414653	NaN	-57.022553	-18.593802	NaN	29.014099
-28.008454	-62.997775	NaN	23.659674	34.989320	NaN	-51.668128
-28.008454	15.206733	NaN	15.132248	-43.215187	NaN	-43.140702
-28.008454	-33.639490	NaN	15.265344	5.631035	NaN	-43.273799
-28.008454	-46.685198	NaN	-53.778895	18.676744	NaN	25.770441
-28.008454	-21.587250	NaN	-48.748258	-6.421204	NaN	20.739804
-28.008454	-66.090981	NaN	7.986177	38.082527	NaN	-35.994632
-28.008454	-37.413325	NaN	-29.867952	9.404870	NaN	1.859498
-28.008454	-32.000252	NaN	-33.876954	3.991798	NaN	5.868500
-28.008454	-66.064165	NaN	-62.513520	38.055711	NaN	34.505066
-28.008454	-27.379478	NaN	-15.355741	-0.628976	NaN	-12.652714
-28.008454	-6.474419	NaN	-117.720917	-21.534036	NaN	89.712463
-28.008454	-36.323283	NaN	-41.012601	8.314829	NaN	13.004147
-28.008454	-150.507895	NaN	-7.512004	122.499441	NaN	-20.496450
-28.008454	-3.975018	NaN	14.122916	-24.033436	NaN	-42.131370
-28.008454	5.771488	NaN	-92.805349	-33.779942	NaN	64.796895
-28.008454	-58.206868	NaN	1.193316	30.198414	NaN	-29.201770
-28.008454	-118.654534	NaN	-38.840793	90.646080	NaN	10.832339
-28.008454	21.553242	NaN	-91.166907	-49.561696	NaN	63.158453
-28.008454	9.210405	NaN	16.777014	-37.218860	NaN	-44.785468
-28.008454	-38.176920	NaN	-35.906547	10.168465	NaN	7.898093
-28.008454	-24.665819	NaN	-22.466515	-3.342635	NaN	-5.541940
-28.008454	11.351297	NaN	31.526321	-39.359751	NaN	-59.534776
-28.008454	-27.531723	NaN	-18.237767	-0.476731	NaN	-9.770687
-28.008454	-33.540418	NaN	-30.760800	5.531963	NaN	2.752345
-28.008454	-40.108399	NaN	-71.079849	12.099944	NaN	43.071395
-28.008454	-93.751034	NaN	-84.682412	65.742579	NaN	56.673958
-28.008454	-120.938170	NaN	-55.089029	92.929715	NaN	27.080575
-28.008454	-57.576278	NaN	-43.220282	29.567823	NaN	15.211827
-28.008454	10.121596	NaN	2.859311	-38.130050	NaN	-30.867765
-28.008454	-26.837297	NaN	30.578087	-1.171157	NaN	-58.586541
-28.008454	-104.869355	NaN	-93.184567	76.860901	NaN	65.176112
-28.008454	-64.139654	NaN	-40.270849	36.131200	NaN	12.262395
-28.008454	-30.231818	NaN	-30.726147	2.223364	NaN	2.717693
-28.008454	-171.980262	NaN	-108.117639	143.971807	NaN	80.109185
-28.008454	-6.666268	NaN	-9.733523	-21.342186	NaN	-18.274931
-28.008454	-112.427898	NaN	-46.146907	84.419444	NaN	18.138452
-28.008454	-40.198537	NaN	-13.616629	12.190083	NaN	-14.391825
-28.008454	-54.657446	NaN	-16.604492	26.648991	NaN	-11.403962
-28.008454	-135.319910	NaN	-27.038152	107.311455	NaN	-0.970302
-28.008454	-90.651557	NaN	-38.423082	62.643103	NaN	10.414628
-28.008454	-145.647899	NaN	10.352825	117.639445	NaN	-38.361280
-28.008454	-18.873166	NaN	-19.081324	-9.135289	NaN	-8.927131
-28.008454	-35.060358	NaN	-2.134094	7.051903	NaN	-25.874360
-28.008454	0.187176	NaN	29.020405	-28.195631	NaN	-57.028859
-28.008454	-12.111247	NaN	2.654820	-15.897208	NaN	-30.663274
-28.008454	-48.681703	NaN	-22.465293	20.673249	NaN	-5.543161
-28.008454	14.115322	NaN	30.345829	-42.123777	NaN	-58.354284
-28.008454	-87.033125	NaN	-49.449978	59.024670	NaN	21.441524
-28.008454	-4.804443	NaN	6.862414	-23.204012	NaN	-34.870868
-28.008454	-25.486831	NaN	-67.735647	-2.521623	NaN	39.727192
-28.008454	-44.825121	NaN	-70.303180	16.816667	NaN	42.294726
-28.008454	-100.284946	NaN	-18.834421	72.276491	NaN	-9.174033
-28.008454	18.717657	NaN	3.674267	-46.726111	NaN	-31.682721
-28.008454	-41.629820	NaN	-65.001127	13.621366	NaN	36.992673
-28.008454	-74.488672	NaN	-49.084412	46.480218	NaN	21.075957
-28.008454	8.226231	NaN	-17.986760	-36.234686	NaN	-10.021695
-28.008454	7.598086	NaN	-11.343352	-35.606540	NaN	-16.665103
-28.008454	-73.902916	NaN	-36.959177	45.894462	NaN	8.950723
-28.008454	-5.198033	NaN	-16.405953	-22.810422	NaN	-11.602501
-28.008454	-19.846627	NaN	-55.906264	-8.161827	NaN	27.897810
-28.008454	-1.752585	NaN	6.009844	-26.255869	NaN	-34.018298
-28.008454	-36.521876	NaN	1.540389	8.513422	NaN	-29.548843
-28.008454	33.165179	NaN	-20.939714	-61.173634	NaN	-7.068740
-28.008454	-56.561919	NaN	-33.328354	28.553465	NaN	5.319899
-28.008454	-46.199527	NaN	-22.463078	18.191073	NaN	-5.545377
-28.008454	30.468564	NaN	-37.531286	-58.477018	NaN	9.522832
-28.008454	-80.215021	NaN	-9.315120	52.206567	NaN	-18.693334
-28.008454	-126.411114	NaN	-131.125341	98.402659	NaN	103.116886
-28.008454	-23.899981	NaN	-54.644987	-4.108473	NaN	26.636532
-28.008454	-55.154358	NaN	-55.778980	27.145904	NaN	27.770525
-28.008454	-90.633896	NaN	-44.209261	62.625442	NaN	16.200806
-28.008454	-75.466796	NaN	-61.306140	47.458342	NaN	33.297686
-28.008454	-7.261109	NaN	1.056443	-20.747345	NaN	-29.064898
-28.008454	-17.479047	NaN	-14.587772	-10.529408	NaN	-13.420683
-28.008454	-29.320700	NaN	-24.860183	1.312245	NaN	-3.148272
-28.008454	-62.019566	NaN	-28.489186	34.011111	NaN	0.480732
-28.008454	-4.884038	NaN	-9.591254	-23.124417	NaN	-18.417201
-28.008454	-47.659642	NaN	-35.945342	19.651188	NaN	7.936887
-28.008454	-47.496725	NaN	-12.905591	19.488271	NaN	-15.102863
-28.008454	-41.768090	NaN	-43.825732	13.759636	NaN	15.817277
-28.008454	-77.976128	NaN	-51.804076	49.967673	NaN	23.795622
-28.008454	28.381348	NaN	-11.966726	-56.389802	NaN	-16.041728
-28.008454	-67.781147	NaN	-11.392264	39.772693	NaN	-16.616191
-28.008454	-3.677903	NaN	-28.800311	-24.330551	NaN	0.791856
-28.008454	-4.252173	NaN	-25.597580	-23.756282	NaN	-2.410874
-28.008454	-6.196763	NaN	-19.371824	-21.811691	NaN	-8.636630
-28.008454	-74.761548	NaN	-21.600630	46.753093	NaN	-6.407825
-28.008454	-26.706660	NaN	6.681577	-1.301795	NaN	-34.690031
-28.008454	-127.489876	NaN	-2.356300	99.481422	NaN	-25.652154
-28.008454	49.130208	NaN	-41.168401	-77.138663	NaN	13.159946
-28.008454	-32.329917	NaN	-34.755108	4.321462	NaN	6.746654
-28.008454	-85.784055	NaN	-55.443610	57.775600	NaN	27.435156
-28.008454	27.745647	NaN	15.986759	-55.754101	NaN	-43.995214
-28.008454	-27.767560	NaN	-44.335783	-0.240894	NaN	16.327328
-28.008454	14.209938	NaN	-61.491614	-42.218393	NaN	33.483160
-28.008454	17.593169	NaN	-22.025987	-45.601623	NaN	-5.982467
-28.008454	-99.179817	NaN	-3.041571	71.171363	NaN	-24.966883
-28.008454	15.927852	NaN	-7.306335	-43.936307	NaN	-20.702120
-28.008454	13.670591	NaN	0.134798	-41.679045	NaN	-28.143253
-28.008454	-57.597110	NaN	-66.907387	29.588656	NaN	38.898933
-28.008454	-9.219213	NaN	-7.800904	-18.789242	NaN	-20.207550
-28.008454	-152.600192	NaN	-74.635934	124.591738	NaN	46.627479
-28.008454	-64.734414	NaN	-42.628520	36.725960	NaN	14.620066
-28.008454	-36.089162	NaN	-30.537881	8.080708	NaN	2.529426
-28.008454	-46.969592	NaN	-37.908749	18.961138	NaN	9.900294
-28.008454	-92.714609	NaN	-71.956844	64.706154	NaN	43.948389
-28.008454	22.232457	NaN	-4.843216	-50.240912	NaN	-23.165239
-28.008454	-135.341286	NaN	-1.489788	107.332831	NaN	-26.518666
-28.008454	32.153813	NaN	20.947132	-60.162268	NaN	-48.955586
-28.008454	-25.770675	NaN	-1.657542	-2.237779	NaN	-26.350912
-28.008454	-89.737710	NaN	-25.075099	61.729256	NaN	-2.933355
-28.008454	-13.804804	NaN	6.173804	-14.203651	NaN	-34.182259
-28.008454	-39.804598	NaN	-11.914082	11.796144	NaN	-16.094372
-28.008454	24.517368	NaN	-13.192791	-52.525822	NaN	-14.815664
-28.008454	3.991158	NaN	34.938482	-31.999613	NaN	-62.946937
-28.008454	-70.767050	NaN	-20.273672	42.758595	NaN	-7.734782
-28.008454	-42.276256	NaN	-77.459632	14.267802	NaN	49.451178
-28.008454	-70.905851	NaN	-155.430755	42.897397	NaN	127.422301
-28.008454	-45.803364	NaN	-75.991456	17.794909	NaN	47.983001
-28.008454	-40.888172	NaN	-1.327374	12.879718	NaN	-26.681080
-28.008454	-57.179679	NaN	-68.911007	29.171225	NaN	40.902552
-28.008454	9.058220	NaN	2.342322	-37.066674	NaN	-30.350777
-28.008454	-4.444685	NaN	3.882414	-23.563770	NaN	-31.890868
-28.008454	36.488926	NaN	10.428068	-64.497380	NaN	-38.436523
-28.008454	35.624523	NaN	-15.147925	-63.632978	NaN	-12.860530
-28.008454	9.585981	NaN	-41.842594	-37.594435	NaN	13.834139
-28.008454	-11.556444	NaN	-17.829865	-16.452011	NaN	-10.178589
-28.008454	-134.163438	NaN	7.543306	106.154984	NaN	-35.551761
-28.008454	-158.362392	NaN	-96.044760	130.353938	NaN	68.036306
-28.008454	-82.734015	NaN	-57.878852	54.725561	NaN	29.870398
-28.008454	-91.599225	NaN	-90.677757	63.590771	NaN	62.669302
-28.008454	-18.962902	NaN	-23.551944	-9.045553	NaN	-4.456510
-28.008454	-35.797554	NaN	-27.100649	7.789100	NaN	-0.907806
-28.008454	-35.631382	NaN	-40.049494	7.622928	NaN	12.041040
-28.008454	-1.227690	NaN	-37.574498	-26.780765	NaN	9.566043
-28.008454	-14.542261	NaN	-32.690776	-13.466194	NaN	4.682321
-28.008454	-37.446923	NaN	5.910871	9.438469	NaN	-33.919325
-28.008454	0.743540	NaN	-13.366331	-28.751995	NaN	-14.642123
-28.008454	-75.728875	NaN	-56.863400	47.720421	NaN	28.854946
-28.008454	-38.962737	NaN	6.310339	10.954283	NaN	-34.318793
-28.008454	-28.541567	NaN	-11.394086	0.533113	NaN	-16.614369
-28.008454	32.018652	NaN	1.016053	-60.027106	NaN	-29.024507
-28.008454	-87.956914	NaN	-89.508589	59.948460	NaN	61.500135
-28.008454	-60.438847	NaN	-26.901939	32.430393	NaN	-1.106516
-28.008454	13.935984	NaN	2.349614	-41.944438	NaN	-30.358068
-28.008454	-16.200702	NaN	-9.367899	-11.807752	NaN	-18.640555
-28.008454	-190.453740	NaN	-80.079466	162.445286	NaN	52.071011
-28.008454	-75.041719	NaN	-38.934958	47.033265	NaN	10.926503
-28.008454	-78.446569	NaN	-31.428694	50.438114	NaN	3.420239
-28.008454	-133.188585	NaN	-29.207077	105.180130	NaN	1.198622
-28.008454	-59.846161	NaN	39.604909	31.837706	NaN	-67.613363
-28.008454	-35.201178	NaN	-27.216274	7.192724	NaN	-0.792180
-28.008454	-2.577053	NaN	24.864690	-25.431401	NaN	-52.873145
-28.008454	-112.650870	NaN	-48.944828	84.642415	NaN	20.936373
-28.008454	-3.153380	NaN	-6.754605	-24.855074	NaN	-21.253849
-28.008454	-75.547310	NaN	-69.292829	47.538856	NaN	41.284375
-28.008454	-31.864689	NaN	-122.167565	3.856235	NaN	94.159110
-28.008454	-32.663734	NaN	-56.115887	4.655279	NaN	28.107433
-28.008454	-109.285454	NaN	-73.123173	81.276999	NaN	45.114719
-28.008454	34.517711	NaN	-16.303545	-62.526165	NaN	-11.704909
-28.008454	-11.040278	NaN	19.205076	-16.968176	NaN	-47.213530
-28.008454	-8.619279	NaN	-43.964345	-19.389175	NaN	15.955891
-28.008454	-41.055609	NaN	-28.051613	13.047154	NaN	0.043159
-28.008454	-40.324294	NaN	-8.362870	12.315840	NaN	-19.645585
-28.008454	-289.782319	NaN	-18.130586	261.773865	NaN	-9.877868
-28.008454	-146.652094	NaN	-27.096439	118.643639	NaN	-0.912016
-28.008454	-14.445488	NaN	31.433711	-13.562967	NaN	-59.442165
-28.008454	-120.717526	NaN	-68.638447	92.709072	NaN	40.629992
-28.008454	-23.088950	NaN	-24.900673	-4.919504	NaN	-3.107781
-28.008454	5.286935	NaN	-8.543911	-33.295390	NaN	-19.464543
-28.008454	-26.334017	NaN	-243.619290	-1.674437	NaN	215.610835
-28.008454	-42.532178	NaN	-35.015823	14.523724	NaN	7.007368
-28.008454	13.278588	NaN	-19.929827	-41.287042	NaN	-8.078627
-28.008454	-57.406217	NaN	-62.192668	29.397762	NaN	34.184214
-28.008454	-39.070827	NaN	-37.438821	11.062373	NaN	9.430367
-28.008454	-38.129301	NaN	-2.523637	10.120846	NaN	-25.484817
-28.008454	-139.294371	NaN	-102.396132	111.285917	NaN	74.387678
-28.008454	-8.627735	NaN	-56.273353	-19.380720	NaN	28.264899
-28.008454	-80.607766	NaN	-2.512193	52.599311	NaN	-25.496262
-28.008454	-43.670901	NaN	-33.136949	15.662447	NaN	5.128494
-28.008454	-51.844987	NaN	-44.524935	23.836533	NaN	16.516480
-28.008454	20.064255	NaN	-35.511326	-48.072709	NaN	7.502872
-28.008454	-28.294835	NaN	-51.179448	0.286380	NaN	23.170994
-28.008454	-28.728826	NaN	1.697043	0.720371	NaN	-29.705498
-28.008454	-52.248503	NaN	-71.793085	24.240049	NaN	43.784630
-28.008454	-89.246814	NaN	13.148059	61.238359	NaN	-41.156513
-28.008454	11.691679	NaN	23.013597	-39.700134	NaN	-51.022052
-28.008454	-22.481142	NaN	-16.321679	-5.527313	NaN	-11.686776
-28.008454	25.275474	NaN	-42.746393	-53.283929	NaN	14.737938
-28.008454	-67.302464	NaN	-6.113213	39.294010	NaN	-21.895242
-28.008454	-30.254992	NaN	-16.298012	2.246538	NaN	-11.710443
-28.008454	-100.359459	NaN	6.680392	72.351005	NaN	-34.688847
-28.008454	17.403041	NaN	0.327355	-45.411496	NaN	-28.335810
-28.008454	-95.350787	NaN	-39.408838	67.342332	NaN	11.400383
-28.008454	12.553626	NaN	-12.799035	-40.562080	NaN	-15.209419
-28.008454	-23.131303	NaN	32.419699	-4.877151	NaN	-60.428154
-28.008454	-31.600648	NaN	-5.470491	3.592194	NaN	-22.537964
-28.008454	-2.674504	NaN	-3.111574	-25.333950	NaN	-24.896880
-28.008454	2.076431	NaN	-17.446596	-30.084886	NaN	-10.561858
-28.008454	-69.914389	NaN	-72.623381	41.905935	NaN	44.614926
-28.008454	-33.647691	NaN	-94.181084	5.639237	NaN	66.172630
-28.008454	-130.216297	NaN	-26.322428	102.207843	NaN	-1.686027
-28.008454	-14.640545	NaN	8.999306	-13.367909	NaN	-37.007760
-28.008454	-9.083654	NaN	-24.293442	-18.924801	NaN	-3.715012
-28.008454	11.721367	NaN	-35.977526	-39.729822	NaN	7.969072
-28.008454	-69.138401	NaN	-36.597203	41.129946	NaN	8.588749
-28.008454	-113.631444	NaN	-99.187908	85.622989	NaN	71.179454
-28.008454	-1.062970	NaN	-22.532505	-26.945485	NaN	-5.475950
-28.008454	-155.183984	NaN	-61.145944	127.175529	NaN	33.137490
-28.008454	-26.769402	NaN	-40.416619	-1.239053	NaN	12.408165
-28.008454	-130.739368	NaN	-129.076041	102.730913	NaN	101.067587
-28.008454	-11.095716	NaN	-30.349288	-16.912738	NaN	2.340834
-28.008454	-30.736624	NaN	14.825386	2.728170	NaN	-42.833841
-28.008454	-27.290140	NaN	-57.123416	-0.718315	NaN	29.114962
-28.008454	-44.760424	NaN	-27.296001	16.751970	NaN	-0.712453
-28.008454	-21.580323	NaN	20.282190	-6.428131	NaN	-48.290645
-28.008454	-48.149527	NaN	-42.144813	20.141073	NaN	14.136359
-28.008454	-77.127618	NaN	-16.442251	49.119164	NaN	-11.566204
-28.008454	-70.042877	NaN	-20.615704	42.034423	NaN	-7.392751
-28.008454	-157.455476	NaN	-78.167132	129.447021	NaN	50.158677
-28.008454	-3.106813	NaN	12.878393	-24.901641	NaN	-40.886848
-28.008454	5.888742	NaN	-7.076138	-33.897196	NaN	-20.932317
-28.008454	-50.786120	NaN	-31.901106	22.777666	NaN	3.892652
-28.008454	-54.419975	NaN	-220.548889	26.411520	NaN	192.540435
-28.008454	20.158463	NaN	14.764143	-48.166918	NaN	-42.772598
-28.008454	-152.709695	NaN	-20.528178	124.701241	NaN	-7.480276
-28.008454	16.134296	NaN	-74.168095	-44.142751	NaN	46.159640
-28.008454	-66.171122	NaN	-61.449765	38.162667	NaN	33.441311
-28.008454	-131.214978	NaN	-88.647670	103.206524	NaN	60.639216
-28.008454	-133.536904	NaN	-40.737788	105.528449	NaN	12.729334
-28.008454	-10.015021	NaN	-7.479365	-17.993434	NaN	-20.529090
-28.008454	-0.390458	NaN	-28.954282	-27.617996	NaN	0.945827
-28.008454	-60.186521	NaN	-84.644755	32.178067	NaN	56.636301
-28.008454	-47.547005	NaN	-11.316754	19.538550	NaN	-16.691701
-28.008454	-35.112890	NaN	-5.406193	7.104435	NaN	-22.602262
-28.008454	-120.145329	NaN	-68.950575	92.136875	NaN	40.942120
-28.008454	-44.104498	NaN	-20.904142	16.096044	NaN	-7.104312
-28.008454	35.304204	NaN	28.198075	-63.312658	NaN	-56.206529
-28.008454	-102.059523	NaN	-95.110723	74.051068	NaN	67.102269
-28.008454	-25.098078	NaN	-32.346139	-2.910376	NaN	4.337685
-28.008454	-46.702711	NaN	-99.865637	18.694257	NaN	71.857182
-28.008454	-53.345921	NaN	-39.783168	25.337466	NaN	11.774713
-28.008454	-4.430381	NaN	-22.091767	-23.578074	NaN	-5.916687
-28.008454	-14.700041	NaN	17.752414	-13.308413	NaN	-45.760868
-28.008454	-66.696055	NaN	-78.386018	38.687601	NaN	50.377563
-28.008454	12.580664	NaN	-3.320392	-40.589118	NaN	-24.688063
-28.008454	-35.207539	NaN	6.714288	7.199084	NaN	-34.722743
-28.008454	-132.779970	NaN	-29.010326	104.771516	NaN	1.001872
-28.008454	-114.511184	NaN	-37.602643	86.502729	NaN	9.594189
-28.008454	-78.599105	NaN	-60.743627	50.590650	NaN	32.735173
-28.008454	-26.260449	NaN	10.265393	-1.748005	NaN	-38.273847
-28.008454	-173.137975	NaN	-77.919005	145.129521	NaN	49.910551
-28.008454	-121.989051	NaN	-65.284269	93.980597	NaN	37.275815
-28.008454	-59.848678	NaN	-31.950908	31.840224	NaN	3.942453
-28.008454	-17.606998	NaN	-30.416982	-10.401456	NaN	2.408527
-28.008454	-41.315013	NaN	-45.938287	13.306558	NaN	17.929833
-28.008454	-61.986972	NaN	-66.579099	33.978517	NaN	38.570645
-28.008454	-159.442966	NaN	-62.698670	131.434511	NaN	34.690216
-28.008454	-16.039948	NaN	-12.109055	-11.968506	NaN	-15.899399
-28.008454	16.518852	NaN	6.391783	-44.527307	NaN	-34.400238
-28.008454	-27.105013	NaN	-13.793756	-0.903441	NaN	-14.214698
-28.008454	-23.920561	NaN	-13.024925	-4.087893	NaN	-14.983529
-28.008454	-123.333277	NaN	-66.387579	95.324823	NaN	38.379124
-28.008454	-47.280113	NaN	-74.873853	19.271659	NaN	46.865398
-28.008454	-18.295236	NaN	-61.264796	-9.713218	NaN	33.256341
-28.008454	-110.491009	NaN	-14.258904	82.482554	NaN	-13.749551
-28.008454	-111.381353	NaN	-43.447838	83.372898	NaN	15.439383
-28.008454	12.554748	NaN	-34.443270	-40.563203	NaN	6.434816
-28.008454	-73.204062	NaN	-89.245444	45.195608	NaN	61.236989
-28.008454	-70.302737	NaN	-55.851359	42.294282	NaN	27.842905
-28.008454	30.825842	NaN	-41.547906	-58.834296	NaN	13.539452
-28.008454	-16.511713	NaN	8.911327	-11.496742	NaN	-36.919782
-28.008454	-112.611049	NaN	-41.869993	84.602594	NaN	13.861538
-28.008454	-169.017240	NaN	-69.528313	141.008786	NaN	41.519858
-28.008454	-7.909172	NaN	-64.056711	-20.099282	NaN	36.048256
-28.008454	-34.083643	NaN	3.083719	6.075188	NaN	-31.092173
-28.008454	45.077752	NaN	-29.762958	-73.086206	NaN	1.754504
-28.008454	-159.352332	NaN	-130.123444	131.343877	NaN	102.114989
-28.008454	-12.363697	NaN	2.089911	-15.644757	NaN	-30.098366
-28.008454	-72.742706	NaN	-0.347669	44.734251	NaN	-27.660785
-28.008454	-10.484487	NaN	0.175630	-17.523967	NaN	-28.184085
-28.008454	-76.516385	NaN	-61.684820	48.507931	NaN	33.676365
-28.008454	-58.204277	NaN	-39.208673	30.195823	NaN	11.200218
-28.008454	-62.737474	NaN	-9.152828	34.729020	NaN	-18.855626
-28.008454	-30.159592	NaN	-23.308037	2.151138	NaN	-4.700417
-28.008454	28.027165	NaN	-18.995299	-56.035619	NaN	-9.013155
-28.008454	-119.972935	NaN	-17.875704	91.964481	NaN	-10.132751
-28.008454	-13.412846	NaN	-40.786475	-14.595609	NaN	12.778020
-28.008454	-102.906375	NaN	-43.847466	74.897920	NaN	15.839011
-28.008454	-86.540696	NaN	-102.698479	58.532242	NaN	74.690024
-28.008454	-50.959741	NaN	-65.025464	22.951287	NaN	37.017010
-28.008454	-80.340391	NaN	-8.042901	52.331937	NaN	-19.965554
-28.008454	-45.666048	NaN	14.299378	17.657593	NaN	-42.307832
-28.008454	-50.363963	NaN	-44.222423	22.355509	NaN	16.213968
-28.008454	-11.653932	NaN	-20.672426	-16.354523	NaN	-7.336029
-28.008454	-49.201884	NaN	-48.854190	21.193430	NaN	20.845736
-28.008454	-12.243140	NaN	-17.092507	-15.765315	NaN	-10.915947
-28.008454	-17.063351	NaN	-58.826003	-10.945103	NaN	30.817548
-28.008454	-54.810743	NaN	-84.285141	26.802289	NaN	56.276686
-28.008454	9.850084	NaN	1.100036	-37.858539	NaN	-29.108491
-28.008454	-11.233864	NaN	-40.461896	-16.774591	NaN	12.453442
-28.008454	-34.280904	NaN	-56.567599	6.272449	NaN	28.559145
-28.008454	-32.863217	NaN	0.498698	4.854762	NaN	-28.507152
-28.008454	-66.598898	NaN	-61.509088	38.590443	NaN	33.500633
-28.008454	-81.395297	NaN	-149.359771	53.386843	NaN	121.351317
-28.008454	-34.496198	NaN	-86.331984	6.487743	NaN	58.323530
-28.008454	24.147168	NaN	15.284359	-52.155622	NaN	-43.292814
-28.008454	-34.182158	NaN	-5.657636	6.173703	NaN	-22.350819
-28.008454	-34.037274	NaN	-0.598590	6.028819	NaN	-27.409864
-28.008454	-43.955985	NaN	-35.619413	15.947530	NaN	7.610959
-28.008454	-141.808829	NaN	-41.695520	113.800375	NaN	13.687066
-28.008454	-56.190766	NaN	-42.113991	28.182312	NaN	14.105537
-28.008454	-60.678508	NaN	-126.264837	32.670054	NaN	98.256383
-28.008454	35.260978	NaN	-19.587363	-63.269432	NaN	-8.421092
-28.008454	32.758816	NaN	28.679220	-60.767270	NaN	-56.687674
-28.008454	-89.868462	NaN	-53.141839	61.860008	NaN	25.133385
-28.008454	-13.633057	NaN	-64.073434	-14.375398	NaN	36.064980
-28.008454	-52.712638	NaN	-32.468042	24.704183	NaN	4.459588
-28.008454	-84.151502	NaN	-36.386751	56.143047	NaN	8.378297
-28.008454	-108.091520	NaN	-51.866061	80.083065	NaN	23.857607
-28.008454	-119.408998	NaN	-97.599718	91.400544	NaN	69.591264
-28.008454	-38.437791	NaN	-12.119246	10.429337	NaN	-15.889209
-28.008454	-126.151276	NaN	-96.792448	98.142821	NaN	68.783994
-28.008454	25.558125	NaN	-33.042523	-53.566579	NaN	5.034069
-28.008454	-13.467391	NaN	-12.529294	-14.541063	NaN	-15.479161
-28.008454	-62.016784	NaN	-3.479078	34.008330	NaN	-24.529376
-28.008454	-26.258161	NaN	2.687900	-1.750293	NaN	-30.696354
-28.008454	24.879159	NaN	17.164384	-52.887614	NaN	-45.172839
-28.008454	-139.252066	NaN	-52.809268	111.243612	NaN	24.800814
-28.008454	-80.152626	NaN	-20.545675	52.144171	NaN	-7.462780
-28.008454	-43.353867	NaN	20.526398	15.345413	NaN	-48.534852
-28.008454	-28.670883	NaN	-10.641585	0.662429	NaN	-17.366869
-28.008454	-81.770550	NaN	-20.631477	53.762095	NaN	-7.376978
-28.008454	-54.843714	NaN	-11.487574	26.835260	NaN	-16.520881
-28.008454	16.683593	NaN	19.673761	-44.692048	NaN	-47.682216
-28.008454	-60.488790	NaN	-44.863414	32.480335	NaN	16.854960
-28.008454	-41.531018	NaN	-86.097943	13.522564	NaN	58.089489
-28.008454	-66.229028	NaN	-125.482948	38.220573	NaN	97.474494
-28.008454	-55.460273	NaN	-9.404540	27.451819	NaN	-18.603915
-28.008454	-50.731965	NaN	-22.364645	22.723511	NaN	-5.643809
-28.008454	-24.196909	NaN	-31.293526	-3.811546	NaN	3.285071
-28.008454	-40.830606	NaN	-42.473764	12.822151	NaN	14.465309
-28.008454	21.709234	NaN	-30.357397	-49.717688	NaN	2.348943
-28.008454	-43.681454	NaN	-117.113538	15.673000	NaN	89.105083
-28.008454	-42.180682	NaN	-28.892678	14.172228	NaN	0.884223
-28.008454	26.583325	NaN	-51.220203	-54.591779	NaN	23.211748
-28.008454	-92.492945	NaN	-35.745981	64.484491	NaN	7.737526
-28.008454	-27.179138	NaN	-19.269958	-0.829317	NaN	-8.738497
-28.008454	-35.901593	NaN	-28.256474	7.893139	NaN	0.248020
-28.008454	-98.324398	NaN	-28.396363	70.315943	NaN	0.387909
-28.008454	17.063739	NaN	-48.061116	-45.072193	NaN	20.052662
-28.008454	-31.916136	NaN	11.615678	3.907682	NaN	-39.624132
-28.008454	-52.506677	NaN	-59.245455	24.498223	NaN	31.237001
-28.008454	-70.164097	NaN	17.325838	42.155642	NaN	-45.334292
-28.008454	-73.728181	NaN	-32.165943	45.719727	NaN	4.157489
-28.008454	-75.374896	NaN	-58.278984	47.366441	NaN	30.270529
-28.008454	41.341341	NaN	35.261720	-69.349795	NaN	-63.270175
-28.008454	-42.790644	NaN	18.987520	14.782189	NaN	-46.995975
-28.008454	-38.446517	NaN	-37.104719	10.438062	NaN	9.096264
-28.008454	22.896091	NaN	27.659999	-50.904545	NaN	-55.668454
-28.008454	-40.618681	NaN	-52.860339	12.610227	NaN	24.851884
-28.008454	-109.253201	NaN	-15.303318	81.244747	NaN	-12.705137
-28.008454	-15.288356	NaN	-34.520770	-12.720099	NaN	6.512315
-28.008454	11.750496	NaN	-40.502985	-39.758951	NaN	12.494530
-28.008454	-9.130022	NaN	-9.417836	-18.878433	NaN	-18.590618
-28.008454	-35.563458	NaN	-84.372474	7.555003	NaN	56.364019
-28.008454	-25.635692	NaN	-12.301010	-2.372763	NaN	-15.707444
-28.008454	-22.986406	NaN	-36.701614	-5.022048	NaN	8.693159
-28.008454	-76.563671	NaN	-46.371123	48.555216	NaN	18.362668
-28.008454	-24.499136	NaN	-46.366200	-3.509318	NaN	18.357745
-28.008454	2.331976	NaN	1.430474	-30.340430	NaN	-29.438928
-28.008454	-89.067998	NaN	-68.280684	61.059543	NaN	40.272229
-28.008454	19.766753	NaN	47.363213	-47.775207	NaN	-75.371667
-28.008454	3.215127	NaN	-12.854574	-31.223582	NaN	-15.153880
-28.008454	-27.924187	NaN	-55.336774	-0.084267	NaN	27.328320
-28.008454	-63.592354	NaN	3.616920	35.583900	NaN	-31.625374
-28.008454	-66.322284	NaN	-35.526759	38.313830	NaN	7.518304
-28.008454	-18.834769	NaN	-11.329768	-9.173685	NaN	-16.678687
-28.008454	-74.330903	NaN	-49.847885	46.322449	NaN	21.839430
-28.008454	20.460476	NaN	-24.270936	-48.468931	NaN	-3.737519
-28.008454	-24.582112	NaN	-8.720264	-3.426342	NaN	-19.288190
-28.008454	6.418245	NaN	8.181379	-34.426699	NaN	-36.189834
-28.008454	-17.527288	NaN	-78.345216	-10.481166	NaN	50.336762
-28.008454	55.836270	NaN	27.154998	-83.844724	NaN	-55.163453
-28.008454	1.798307	NaN	-23.672179	-29.806761	NaN	-4.336275
-28.008454	-130.731659	NaN	-162.060189	102.723205	NaN	134.051735
-28.008454	-82.422756	NaN	-31.378242	54.414301	NaN	3.369788
-28.008454	-42.325825	NaN	-42.654071	14.317370	NaN	14.645617
-28.008454	19.824530	NaN	-9.062118	-47.832984	NaN	-18.946337
-28.008454	-58.701767	NaN	-16.329298	30.693313	NaN	-11.679157
-28.008454	-22.560588	NaN	13.849928	-5.447867	NaN	-41.858382
-28.008454	-0.592621	NaN	-51.422935	-27.415833	NaN	23.414481
-28.008454	-47.318885	NaN	-35.284829	19.310431	NaN	7.276374
-28.008454	-53.612969	NaN	-58.763912	25.604515	NaN	30.755457
-28.008454	-134.089626	NaN	-17.682368	106.081172	NaN	-10.326086
-28.008454	-26.660233	NaN	-4.309626	-1.348221	NaN	-23.698828
-28.008454	-18.538844	NaN	-2.830100	-9.469611	NaN	-25.178355
-28.008454	-27.575144	NaN	8.184064	-0.433310	NaN	-36.192518
-28.008454	-65.962491	NaN	-40.414368	37.954036	NaN	12.405913
-28.008454	-6.742631	NaN	-21.975646	-21.265824	NaN	-6.032808
-28.008454	3.311525	NaN	15.696185	-31.319980	NaN	-43.704639
-28.008454	-42.038605	NaN	-75.103328	14.030151	NaN	47.094874
-28.008454	-12.467668	NaN	-3.381470	-15.540786	NaN	-24.626984
-28.008454	20.195284	NaN	24.347946	-48.203738	NaN	-52.356401
-28.008454	0.150329	NaN	-2.529408	-28.158783	NaN	-25.479047
-28.008454	-77.877866	NaN	-38.630759	49.869411	NaN	10.622304
-28.008454	-21.551201	NaN	-12.368348	-6.457253	NaN	-15.640106
-28.008454	-119.287965	NaN	-63.742041	91.279511	NaN	35.733587
-28.008454	-96.986319	NaN	-47.483805	68.977864	NaN	19.475350
-28.008454	20.897527	NaN	-11.173801	-48.905981	NaN	-16.834653
-28.008454	-52.329866	NaN	-17.256240	24.321412	NaN	-10.752214
-28.008454	-63.553599	NaN	-13.438115	35.545145	NaN	-14.570340
-28.008454	-193.496397	NaN	-92.984469	165.487942	NaN	64.976015
-28.008454	-24.302412	NaN	-17.663513	-3.706043	NaN	-10.344941
-28.008454	0.340050	NaN	-38.622478	-28.348505	NaN	10.614023
-28.008454	-64.202361	NaN	-37.288395	36.193907	NaN	9.279940
-28.008454	-56.073049	NaN	-21.132172	28.064595	NaN	-6.876282
-28.008454	-0.103920	NaN	15.693220	-27.904534	NaN	-43.701675
-28.008454	-58.702421	NaN	21.106266	30.693966	NaN	-49.114721
-28.008454	28.971476	NaN	-47.142503	-56.979930	NaN	19.134048
-28.008454	-48.332938	NaN	-21.612415	20.324484	NaN	-6.396039
-28.008454	-30.501374	NaN	-113.288463	2.492920	NaN	85.280008
-28.008454	-59.579627	NaN	-38.739703	31.571172	NaN	10.731249
-28.008454	-8.571877	NaN	-58.508095	-19.436577	NaN	30.499640
-28.008454	-70.086752	NaN	1.072935	42.078298	NaN	-29.081389
-28.008454	-2.034696	NaN	13.228589	-25.973758	NaN	-41.237043
-28.008454	56.505232	NaN	8.037672	-84.513686	NaN	-36.046126
-28.008454	-40.812471	NaN	-8.800832	12.804017	NaN	-19.207622
-28.008454	-52.520996	NaN	-98.011958	24.512542	NaN	70.003504
-28.008454	-37.976943	NaN	-84.888252	9.968489	NaN	56.879798
-28.008454	44.921704	NaN	4.925775	-72.930159	NaN	-32.934230
-28.008454	-29.687403	NaN	-19.262294	1.678949	NaN	-8.746160
-28.008454	-29.290114	NaN	-8.586318	1.281659	NaN	-19.422137
-28.008454	29.317913	NaN	-13.033497	-57.326368	NaN	-14.974958
-28.008454	-29.849327	NaN	-111.522227	1.840873	NaN	83.513772
-28.008454	-111.358862	NaN	-37.420117	83.350407	NaN	9.411663
-28.008454	-60.675453	NaN	-4.666514	32.666999	NaN	-23.341940
-28.008454	-75.913422	NaN	-31.049022	47.904968	NaN	3.040567
-28.008454	-85.755585	NaN	-31.012773	57.747131	NaN	3.004318
-28.008454	-47.670201	NaN	3.368807	19.661747	NaN	-31.377261
-28.008454	-45.042231	NaN	-3.732014	17.033776	NaN	-24.276440
-28.008454	-60.785432	NaN	-22.634874	32.776977	NaN	-5.373581
-28.008454	7.147126	NaN	-26.384645	-35.155580	NaN	-1.623809
-28.008454	3.764440	NaN	1.601628	-31.772894	NaN	-29.610083
-28.008454	-63.731674	NaN	-37.531156	35.723219	NaN	9.522702
-28.008454	-56.956143	NaN	-18.975726	28.947689	NaN	-9.032729
-28.008454	-43.549595	NaN	-72.962747	15.541140	NaN	44.954293
-28.008454	-101.576699	NaN	-116.596437	73.568245	NaN	88.587982
-28.008454	12.076120	NaN	-2.111114	-40.084574	NaN	-25.897341
-28.008454	-45.433333	NaN	-44.490952	17.424879	NaN	16.482498
-28.008454	11.450284	NaN	2.120048	-39.458739	NaN	-30.128502
-28.008454	-126.699585	NaN	-46.021583	98.691130	NaN	18.013128
-28.008454	-66.921764	NaN	-19.455671	38.913310	NaN	-8.552783
-28.008454	-16.122095	NaN	-41.279698	-11.886360	NaN	13.271244
-28.008454	-15.449182	NaN	-45.222886	-12.559273	NaN	17.214432
-28.008454	-81.329983	NaN	-30.301644	53.321528	NaN	2.293189
-28.008454	2.000159	NaN	19.014706	-30.008613	NaN	-47.023160
-28.008454	-32.028139	NaN	-61.318054	4.019684	NaN	33.309600
-28.008454	-133.606719	NaN	-4.063727	105.598264	NaN	-23.944727
-28.008454	-147.270261	NaN	-51.370752	119.261807	NaN	23.362298
-28.008454	-211.823829	NaN	-109.613235	183.815375	NaN	81.604781
-28.008454	-48.311493	NaN	-59.324107	20.303039	NaN	31.315653
-28.008454	-23.027526	NaN	-43.825225	-4.980928	NaN	15.816771
-28.008454	-12.703101	NaN	-61.587980	-15.305353	NaN	33.579525
-28.008454	-23.125100	NaN	-54.643676	-4.883354	NaN	26.635222
-28.008454	-21.998567	NaN	-41.951498	-6.009887	NaN	13.943044
-28.008454	13.242259	NaN	-6.012939	-41.250713	NaN	-21.995515
-28.008454	-16.366412	NaN	-37.800581	-11.642043	NaN	9.792127
-28.008454	-69.395135	NaN	14.522678	41.386681	NaN	-42.531133
-28.008454	-13.285607	NaN	-24.446127	-14.722847	NaN	-3.562328
-28.008454	-138.584653	NaN	0.047153	110.576199	NaN	-28.055608
-28.008454	-12.726409	NaN	-8.268594	-15.282045	NaN	-19.739860
-28.008454	-14.030440	NaN	-40.200912	-13.978015	NaN	12.192457
-28.008454	-16.757217	NaN	-48.217939	-11.251237	NaN	20.209485
-28.008454	-137.760197	NaN	-26.446412	109.751742	NaN	-1.562042
-28.008454	-3.933627	NaN	31.959562	-24.074827	NaN	-59.968016
-28.008454	-0.842875	NaN	26.496771	-27.165579	NaN	-54.505226
-28.008454	-0.963879	NaN	7.608821	-27.044575	NaN	-35.617275
-28.008454	-22.787142	NaN	-2.929963	-5.221312	NaN	-25.078492
-28.008454	-25.838099	NaN	-31.573158	-2.170355	NaN	3.564704
-28.008454	-17.141426	NaN	-15.210960	-10.867029	NaN	-12.797495
-28.008454	-56.853728	NaN	-99.679261	28.845273	NaN	71.670806
-28.008454	-105.612617	NaN	-67.144368	77.604162	NaN	39.135914
-28.008454	-34.277365	NaN	6.032505	6.268911	NaN	-34.040960
-28.008454	18.916653	NaN	8.033013	-46.925107	NaN	-36.041467
-28.008454	-34.924441	NaN	-31.153154	6.915986	NaN	3.144699
-28.008454	32.942675	NaN	-29.924729	-60.951130	NaN	1.916274
-28.008454	-63.117698	NaN	-119.513164	35.109243	NaN	91.504709
-28.008454	-129.922557	NaN	-45.112203	101.914102	NaN	17.103748
-28.008454	-35.544141	NaN	9.920544	7.535686	NaN	-37.928998
-28.008454	-55.891357	NaN	-111.391543	27.882902	NaN	83.383089
-28.008454	-29.970010	NaN	3.109870	1.961555	NaN	-31.118325
-28.008454	-15.974372	NaN	-35.232751	-12.034082	NaN	7.224296
-28.008454	-82.536507	NaN	-55.315367	54.528053	NaN	27.306913
-28.008454	-195.851306	NaN	-89.642870	167.842851	NaN	61.634415
-28.008454	18.491268	NaN	-131.242716	-46.499722	NaN	103.234261
-28.008454	-89.926312	NaN	-93.197673	61.917858	NaN	65.189218
-28.008454	-107.716102	NaN	-28.415493	79.707648	NaN	0.407039
-28.008454	-53.793594	NaN	-31.549255	25.785139	NaN	3.540800
-28.008454	-23.173052	NaN	-27.484205	-4.835403	NaN	-0.524250
-28.008454	-154.629085	NaN	-26.432313	126.620631	NaN	-1.576142
-28.008454	-19.534996	NaN	-12.154885	-8.473458	NaN	-15.853569
-28.008454	-0.473059	NaN	-4.213103	-27.535395	NaN	-23.795352
-28.008454	-78.032958	NaN	-28.713340	50.024503	NaN	0.704886
-28.008454	-65.596287	NaN	-48.367597	37.587832	NaN	20.359142
-28.008454	-116.463266	NaN	-27.206303	88.454812	NaN	-0.802152
-28.008454	-36.287657	NaN	-68.222277	8.279203	NaN	40.213822
-28.008454	-165.247995	NaN	-65.862137	137.239541	NaN	37.853683
-28.008454	20.287664	NaN	8.849082	-48.296119	NaN	-36.857536
-28.008454	-70.683538	NaN	-38.112063	42.675084	NaN	10.103609
-28.008454	17.802593	NaN	11.487700	-45.811048	NaN	-39.496154
-28.008454	-85.342516	NaN	-96.779218	57.334062	NaN	68.770764
-28.008454	-99.765298	NaN	-56.970024	71.756843	NaN	28.961569
-28.008454	-28.816762	NaN	-16.030573	0.808308	NaN	-11.977881
-28.008454	12.325342	NaN	17.143911	-40.333797	NaN	-45.152366
-28.008454	-18.083842	NaN	-32.491182	-9.924613	NaN	4.482728
-28.008454	-47.350100	NaN	-27.490970	19.341646	NaN	-0.517484
-28.008454	14.136812	NaN	-53.169900	-42.145267	NaN	25.161446
-28.008454	2.824630	NaN	-33.239226	-30.833085	NaN	5.230772
-28.008454	66.066510	NaN	-21.273525	-94.074965	NaN	-6.734929
-28.008454	5.376515	NaN	-21.606627	-33.384970	NaN	-6.401827
-28.008454	-64.452964	NaN	-93.495844	36.444510	NaN	65.487389
-28.008454	-27.337889	NaN	-36.405285	-0.670566	NaN	8.396831
-28.008454	-129.848819	NaN	-25.144757	101.840364	NaN	-2.863697
-28.008454	-101.488021	NaN	-15.666270	73.479567	NaN	-12.342185
-28.008454	-33.700501	NaN	-39.848270	5.692047	NaN	11.839816
-28.008454	-148.480352	NaN	-42.299512	120.471897	NaN	14.291058
-28.008454	-47.132822	NaN	24.733289	19.124368	NaN	-52.741744
-28.008454	-34.855487	NaN	-48.172119	6.847033	NaN	20.163664
-28.008454	-52.940914	NaN	-54.880738	24.932459	NaN	26.872284
-28.008454	-30.135693	NaN	-45.102016	2.127238	NaN	17.093561
-28.008454	-23.178468	NaN	-28.696772	-4.829987	NaN	0.688318
-28.008454	-11.146211	NaN	-1.498165	-16.862243	NaN	-26.510289
-28.008454	14.096470	NaN	-61.548573	-42.104925	NaN	33.540118
-28.008454	-47.221095	NaN	-0.453310	19.212641	NaN	-27.555144
-28.008454	-28.391891	NaN	0.500776	0.383437	NaN	-28.509231
-28.008454	-42.268678	NaN	-10.935762	14.260223	NaN	-17.072692
-28.008454	-60.545253	NaN	-126.194117	32.536799	NaN	98.185663
-28.008454	-15.483416	NaN	-55.252098	-12.525038	NaN	27.243644
-28.008454	-36.280588	NaN	-9.256567	8.272134	NaN	-18.751888
-28.008454	-89.609319	NaN	-54.920427	61.600865	NaN	26.911972
-28.008454	-40.521714	NaN	-31.856073	12.513260	NaN	3.847619
-28.008454	-73.378450	NaN	-52.784680	45.369996	NaN	24.776225
-28.008454	-5.684908	NaN	-21.820218	-22.323546	NaN	-6.188236
-28.008454	-55.637622	NaN	6.754873	27.629168	NaN	-34.763327
-28.008454	-149.492523	NaN	-129.179818	121.484069	NaN	101.171363
-28.008454	-52.778875	NaN	-5.940704	24.770420	NaN	-22.067750
-28.008454	-72.929104	NaN	-99.148971	44.920649	NaN	71.140516
-28.008454	-51.982949	NaN	-43.818136	23.974495	NaN	15.809682
-28.008454	-36.031724	NaN	-58.538485	8.023269	NaN	30.530031
-28.008454	1.495373	NaN	3.206030	-29.503827	NaN	-31.214484
-28.008454	-49.679604	NaN	-80.695592	21.671150	NaN	52.687138
-28.008454	-93.340862	NaN	-33.197967	65.332408	NaN	5.189512
-28.008454	-109.650705	NaN	-66.885328	81.642250	NaN	38.876874
-28.008454	-52.199414	NaN	-9.693975	24.190960	NaN	-18.314479
-28.008454	-87.668862	NaN	-26.822458	59.660408	NaN	-1.185997
-28.008454	22.426381	NaN	3.041384	-50.434835	NaN	-31.049839
-28.008454	-152.319547	NaN	-54.632572	124.311092	NaN	26.624118
-28.008454	-72.264945	NaN	-36.369194	44.256490	NaN	8.360739
-28.008454	-36.202856	NaN	-15.834172	8.194401	NaN	-12.174282
-28.008454	-14.272516	NaN	-86.854443	-13.735938	NaN	58.845989
-28.008454	-108.640732	NaN	8.989546	80.632277	NaN	-36.998001
-28.008454	24.891098	NaN	-4.032228	-52.899553	NaN	-23.976227
-28.008454	7.156671	NaN	-69.140687	-35.165125	NaN	41.132232
-28.008454	-84.974915	NaN	-17.666768	56.966460	NaN	-10.341687
-28.008454	-22.898827	NaN	-11.244262	-5.109627	NaN	-16.764193
-28.008454	-34.984659	NaN	-26.484153	6.976204	NaN	-1.524302
-28.008454	-55.550712	NaN	-52.633801	27.542257	NaN	24.625347
-28.008454	-77.997012	NaN	-41.143391	49.988558	NaN	13.134936
-28.008454	27.040736	NaN	6.203962	-55.049191	NaN	-34.212416
-28.008454	-102.478821	NaN	-47.586320	74.470367	NaN	19.577866
-28.008454	-11.899979	NaN	-64.673038	-16.108475	NaN	36.664584
-28.008454	-64.739525	NaN	-21.717766	36.731071	NaN	-6.290689
-28.008454	-48.973362	NaN	-1.411718	20.964907	NaN	-26.596736
-28.008454	-0.243436	NaN	-44.950635	-27.765019	NaN	16.942180
-28.008454	-8.254451	NaN	-8.172231	-19.754003	NaN	-19.836224
-28.008454	-37.648624	NaN	-16.019599	9.640170	NaN	-11.988855
-28.008454	-41.111827	NaN	-18.251598	13.103373	NaN	-9.756857
-28.008454	-70.021474	NaN	-22.365017	42.013020	NaN	-5.643437
-28.008454	-47.525251	NaN	-113.079607	19.516797	NaN	85.071153
-28.008454	-99.597925	NaN	-67.683269	71.589470	NaN	39.674814
-28.008454	-88.465693	NaN	-71.158964	60.457239	NaN	43.150509
-28.008454	-13.144220	NaN	18.213465	-14.864235	NaN	-46.221919
-28.008454	-81.035695	NaN	-39.079195	53.027241	NaN	11.070741
-28.008454	-90.932829	NaN	-1.883486	62.924374	NaN	-26.124968
-28.008454	11.560663	NaN	-1.836776	-39.569117	NaN	-26.171678
-28.008454	-26.896763	NaN	-15.782646	-1.111692	NaN	-12.225808
-28.008454	-50.029794	NaN	-30.985874	22.021340	NaN	2.977420
-28.008454	-13.665470	NaN	22.313129	-14.342985	NaN	-50.321584
-28.008454	-73.685394	NaN	-25.640855	45.676940	NaN	-2.367599
-28.008454	-68.944767	NaN	-5.573554	40.936312	NaN	-22.434901
-28.008454	-5.172043	NaN	-53.075800	-22.836412	NaN	25.067346
-28.008454	-27.611793	NaN	-61.505137	-0.396662	NaN	33.496683
-28.008454	-73.651796	NaN	-52.685889	45.643342	NaN	24.677435
-28.008454	-68.724247	NaN	-25.173680	40.715792	NaN	-2.834775
-28.008454	-1.520889	NaN	9.256491	-26.487565	NaN	-37.264946
-28.008454	-91.707564	NaN	-27.383062	63.699110	NaN	-0.625392
-28.008454	-35.994905	NaN	-62.474167	7.986450	NaN	34.465713
-28.008454	-131.935590	NaN	-9.538669	103.927136	NaN	-18.469786
-28.008454	-51.517821	NaN	-8.955543	23.509367	NaN	-19.052912
-28.008454	-48.602277	NaN	-9.887461	20.593823	NaN	-18.120993
-28.008454	-13.840251	NaN	15.450323	-14.168203	NaN	-43.458777
-28.008454	-33.574129	NaN	-13.020909	5.565674	NaN	-14.987546
-28.008454	-62.407130	NaN	-11.087588	34.398676	NaN	-16.920866
-28.008454	-16.963246	NaN	-19.954658	-11.045208	NaN	-8.053797
-28.008454	-1.364867	NaN	2.503519	-26.643588	NaN	-30.511973
-28.008454	-18.671392	NaN	-26.653744	-9.337062	NaN	-1.354710
-28.008454	-109.342695	NaN	-62.159002	81.334240	NaN	34.150548
-28.008454	-29.420506	NaN	-64.894891	1.412051	NaN	36.886436
-28.008454	-53.108670	NaN	-60.291582	25.100215	NaN	32.283128
-28.008454	-22.440967	NaN	-46.047681	-5.567487	NaN	18.039226
-28.008454	-71.922364	NaN	-42.220509	43.913910	NaN	14.212055
-28.008454	-55.624532	NaN	-10.850777	27.616078	NaN	-17.157677
-28.008454	-56.909242	NaN	-75.617343	28.900788	NaN	47.608888
-28.008454	-128.977973	NaN	-75.256846	100.969519	NaN	47.248392
-28.008454	-7.104590	NaN	-18.194308	-20.903865	NaN	-9.814146
-28.008454	-15.137428	NaN	9.832955	-12.871027	NaN	-37.841409
-28.008454	-62.220940	NaN	-41.942209	34.212485	NaN	13.933754
-28.008454	21.644045	NaN	-11.940428	-49.652499	NaN	-16.068027
-28.008454	12.066905	NaN	12.128424	-40.075360	NaN	-40.136878
-28.008454	-96.046166	NaN	-44.447381	68.037712	NaN	16.438926
-28.008454	-44.821127	NaN	-62.142394	16.812672	NaN	34.133940
-28.008454	-45.884512	NaN	-10.741039	17.876058	NaN	-17.267415
-28.008454	10.663856	NaN	-1.988984	-38.672311	NaN	-26.019471
-28.008454	6.367718	NaN	-49.835689	-34.376172	NaN	21.827234
-28.008454	-16.137381	NaN	-54.653545	-11.871073	NaN	26.645090
-28.008454	-103.411426	NaN	1.422087	75.402971	NaN	-29.430541
-28.008454	-7.259306	NaN	8.034002	-20.749148	NaN	-36.042456
-28.008454	-94.862772	NaN	-20.686899	66.854318	NaN	-7.321556
-28.008454	-125.963053	NaN	-51.310595	97.954599	NaN	23.302140
-28.008454	-43.001474	NaN	-63.451320	14.993019	NaN	35.442865
-28.008454	-100.657540	NaN	-37.128231	72.649086	NaN	9.119777
-28.008454	17.893167	NaN	2.121486	-45.901621	NaN	-30.129940
-28.008454	-20.142501	NaN	-27.510409	-7.865953	NaN	-0.498046
-28.008454	-11.591958	NaN	-27.015309	-16.416496	NaN	-0.993145
-28.008454	-27.005351	NaN	-30.371319	-1.003103	NaN	2.362864
-28.008454	-48.778354	NaN	-63.956058	20.769900	NaN	35.947604
-28.008454	-26.326656	NaN	14.888641	-1.681799	NaN	-42.897095
-28.008454	-86.952371	NaN	1.128989	58.943917	NaN	-29.137444
-28.008454	-113.891659	NaN	3.639963	85.883205	NaN	-31.648417
-28.008454	-99.494000	NaN	-46.134735	71.485546	NaN	18.126281
-28.008454	-32.171441	NaN	-11.554106	4.162986	NaN	-16.454348
-28.008454	-74.596472	NaN	-25.992212	46.588018	NaN	-2.016243
-28.008454	-73.870989	NaN	-60.862941	45.862535	NaN	32.854486
-28.008454	-1.526954	NaN	-0.075534	-26.481500	NaN	-27.932920
-28.008454	21.069380	NaN	5.598790	-49.077835	NaN	-33.607244
-28.008454	-52.411681	NaN	-145.516923	24.403227	NaN	117.508469
-28.008454	-69.918505	NaN	-23.757045	41.910050	NaN	-4.251409
-28.008454	-18.997772	NaN	-43.995950	-9.010682	NaN	15.987495
-28.008454	-11.098286	NaN	-25.841300	-16.910168	NaN	-2.167154
-28.008454	-18.269330	NaN	-8.150614	-9.739124	NaN	-19.857840
-28.008454	-25.214398	NaN	-24.473497	-2.794057	NaN	-3.534957
-28.008454	-45.616012	NaN	-43.597644	17.607557	NaN	15.589190
-28.008454	-64.461345	NaN	-22.040374	36.452891	NaN	-5.968081
-28.008454	-57.117837	NaN	-41.326768	29.109383	NaN	13.318313
-28.008454	-83.395953	NaN	-92.683560	55.387499	NaN	64.675105
-28.008454	24.633103	NaN	-30.556887	-52.641557	NaN	2.548433
-28.008454	-38.709599	NaN	-10.378169	10.701144	NaN	-17.630286
-28.008454	-11.771606	NaN	-61.004180	-16.236848	NaN	32.995725
-28.008454	-94.562620	NaN	13.093695	66.554166	NaN	-41.102150
-28.008454	-27.242466	NaN	-19.302478	-0.765988	NaN	-8.705976
-28.008454	-80.095470	NaN	-62.322458	52.087016	NaN	34.314004
-28.008454	-95.275012	NaN	-77.129773	67.266557	NaN	49.121319
-28.008454	-68.695989	NaN	8.628852	40.687535	NaN	-36.637307
-28.008454	-25.645975	NaN	-15.449587	-2.362479	NaN	-12.558867
-28.008454	-1.648225	NaN	-68.353984	-26.360230	NaN	40.345529
-28.008454	7.081248	NaN	-45.475105	-35.089702	NaN	17.466650
-28.008454	-63.740402	NaN	-107.606287	35.731947	NaN	79.597833
-28.008454	-57.138233	NaN	-65.543821	29.129779	NaN	37.535367
-28.008454	-13.769082	NaN	-4.597812	-14.239372	NaN	-23.410643
-28.008454	-58.100558	NaN	-52.671630	30.092104	NaN	24.663176
-28.008454	-38.749171	NaN	-8.399282	10.740716	NaN	-19.609172
-28.008454	-29.932976	NaN	-11.693339	1.924521	NaN	-16.315115
-28.008454	-16.274233	NaN	-9.389853	-11.734221	NaN	-18.618602
-28.008454	-53.942669	NaN	-16.154535	25.934215	NaN	-11.853920
-28.008454	-113.421869	NaN	-35.699040	85.413414	NaN	7.690585
-28.008454	12.569531	NaN	-33.567940	-40.577986	NaN	5.559486
-28.008454	21.436544	NaN	-17.435292	-49.444999	NaN	-10.573162
-28.008454	-73.791815	NaN	-47.638281	45.783361	NaN	19.629827
-28.008454	-61.444149	NaN	-138.308433	33.435695	NaN	110.299979
-28.008454	-59.258269	NaN	-8.124340	31.249815	NaN	-19.884114
-28.008454	-37.976665	NaN	-61.374422	9.968211	NaN	33.365967
-28.008454	-83.519696	NaN	-32.278558	55.511242	NaN	4.270103
-28.008454	-43.190154	NaN	19.605139	15.181699	NaN	-47.613593
-28.008454	-25.696723	NaN	-11.725448	-2.311731	NaN	-16.283006
-28.008454	-56.849028	NaN	-44.603230	28.840574	NaN	16.594776
-28.008454	-93.254959	NaN	-49.641948	65.246505	NaN	21.633493
-28.008454	-55.972274	NaN	-40.607230	27.963820	NaN	12.598776
-28.008454	-24.765626	NaN	-9.047186	-3.242828	NaN	-18.961268
-28.008454	-97.590815	NaN	-20.912002	69.582361	NaN	-7.096452
-28.008454	6.230718	NaN	-64.135685	-34.239173	NaN	36.127231
-28.008454	-37.819808	NaN	-53.814799	9.811354	NaN	25.806345
-28.008454	-109.491908	NaN	-12.111325	81.483453	NaN	-15.897130
-28.008454	-40.879693	NaN	-0.289418	12.871238	NaN	-27.719037
-28.008454	-46.578717	NaN	-38.677296	18.570263	NaN	10.668841
-28.008454	-93.916263	NaN	-11.624503	65.907808	NaN	-16.383951
-28.008454	-61.241669	NaN	-11.222502	33.233215	NaN	-16.785952
-28.008454	-55.677990	NaN	-41.231662	27.669535	NaN	13.223208
-28.008454	-21.741675	NaN	-31.945483	-6.266779	NaN	3.937028
-28.008454	-47.226503	NaN	-26.590967	19.218048	NaN	-1.417488
-28.008454	-74.838107	NaN	-61.102258	46.829653	NaN	33.093804
-28.008454	-64.109748	NaN	-27.335234	36.101294	NaN	-0.673220
-28.008454	-25.594379	NaN	-110.411089	-2.414076	NaN	82.402635
-28.008454	-178.959768	NaN	-45.224744	150.951313	NaN	17.216290
-28.008454	-61.478697	NaN	-42.359973	33.470242	NaN	14.351519
-28.008454	-4.661272	NaN	-32.986508	-23.347182	NaN	4.978053
-28.008454	13.417051	NaN	-28.629194	-41.425505	NaN	0.620740
-28.008454	-40.343948	NaN	-23.914233	12.335493	NaN	-4.094222
-28.008454	-29.802750	NaN	-49.168250	1.794296	NaN	21.159796
-28.008454	-90.926281	NaN	-1.942055	62.917826	NaN	-26.066400
-28.008454	7.010623	NaN	-39.125152	-35.019078	NaN	11.116698
-28.008454	-105.646577	NaN	-74.937419	77.638123	NaN	46.928965
-28.008454	-23.308385	NaN	-10.707955	-4.700070	NaN	-17.300499
-28.008454	-71.559062	NaN	-22.592103	43.550608	NaN	-5.416352
-28.008454	-152.410378	NaN	-132.069105	124.401923	NaN	104.060651
-28.008454	-119.619509	NaN	-13.257897	91.611054	NaN	-14.750557
-28.008454	11.258721	NaN	-21.039104	-39.267175	NaN	-6.969350
-28.008454	-19.801785	NaN	-20.323609	-8.206669	NaN	-7.684846
-28.008454	9.824760	NaN	8.311355	-37.833214	NaN	-36.319809
-28.008454	-60.777818	NaN	-56.811407	32.769364	NaN	28.802952
-28.008454	-26.473869	NaN	7.383401	-1.534586	NaN	-35.391856
-28.008454	3.854283	NaN	18.233746	-31.862737	NaN	-46.242200
-28.008454	-15.969385	NaN	-2.392904	-12.039070	NaN	-25.615550
-28.008454	-46.785584	NaN	-57.529815	18.777130	NaN	29.521361
-28.008454	4.935334	NaN	4.044345	-32.943789	NaN	-32.052800
-28.008454	-30.858945	NaN	-15.828800	2.850490	NaN	-12.179654
-28.008454	-93.408059	NaN	-44.813758	65.399604	NaN	16.805304
-28.008454	-95.656784	NaN	-73.743534	67.648329	NaN	45.735079
-28.008454	-15.110065	NaN	-25.242799	-12.898389	NaN	-2.765655
-28.008454	-51.950394	NaN	-20.849073	23.941939	NaN	-7.159381
-28.008454	-113.529733	NaN	-83.735575	85.521278	NaN	55.727121
-28.008454	-36.206635	NaN	-8.529921	8.198181	NaN	-19.478534
-28.008454	13.787752	NaN	-1.696651	-41.796207	NaN	-26.311803
-28.008454	-6.916206	NaN	25.168441	-21.092248	NaN	-53.176895
-28.008454	-42.079471	NaN	-86.493359	14.071017	NaN	58.484905
-28.008454	-14.995697	NaN	-3.073305	-13.012758	NaN	-24.935149
-28.008454	-61.690744	NaN	3.306351	33.682290	NaN	-31.314806
-28.008454	-170.909478	NaN	-27.471408	142.901024	NaN	-0.537047
-28.008454	-36.057786	NaN	12.371870	8.049331	NaN	-40.380325
-28.008454	-117.109252	NaN	0.814350	89.100798	NaN	-28.822805
-28.008454	-7.966817	NaN	-46.830675	-20.041637	NaN	18.822220
-28.008454	-71.754190	NaN	-28.197462	43.745736	NaN	0.189008
-28.008454	-92.207063	NaN	-46.015640	64.198609	NaN	18.007185
-28.008454	12.219365	NaN	-71.389881	-40.227819	NaN	43.381426
-28.008454	1.135042	NaN	18.808614	-29.143497	NaN	-46.817068
-28.008454	-110.568970	NaN	15.239177	82.560515	NaN	-43.247631
-28.008454	-13.361319	NaN	-27.813421	-14.647135	NaN	-0.195033
-28.008454	-40.596416	NaN	-11.865075	12.587962	NaN	-16.143380
-28.008454	-18.252567	NaN	-39.641574	-9.755887	NaN	11.633120
-28.008454	13.563393	NaN	-1.843305	-41.571848	NaN	-26.165150
-28.008454	-44.404809	NaN	-28.003467	16.396355	NaN	-0.004988
-28.008454	-76.867004	NaN	-81.946116	48.858550	NaN	53.937662
-28.008454	-20.667470	NaN	-25.155201	-7.340985	NaN	-2.853253
-28.008454	-31.178322	NaN	-5.764211	3.169868	NaN	-22.244243
-28.008454	-77.358252	NaN	-34.444105	49.349798	NaN	6.435650
-28.008454	-140.053808	NaN	-51.632917	112.045354	NaN	23.624463
-28.008454	-122.740337	NaN	-1.519519	94.731883	NaN	-26.488935
-28.008454	-10.619290	NaN	-8.064530	-17.389165	NaN	-19.943924
-28.008454	-77.197615	NaN	-74.746937	49.189161	NaN	46.738482
-28.008454	-111.840360	NaN	-38.953023	83.831905	NaN	10.944569
-28.008454	-45.512414	NaN	-48.299040	17.503960	NaN	20.290585
-28.008454	-1.171584	NaN	-3.013850	-26.836870	NaN	-24.994605
-28.008454	-35.709855	NaN	-4.058060	7.701401	NaN	-23.950394
-28.008454	-100.309081	NaN	-36.237327	72.300627	NaN	8.228873
-28.008454	-105.932926	NaN	-26.172423	77.924472	NaN	-1.836031
-28.008454	-36.649313	NaN	-57.297256	8.640858	NaN	29.288802
-28.008454	-18.307379	NaN	-18.789597	-9.701075	NaN	-9.218857
-28.008454	-35.910762	NaN	-70.518300	7.902308	NaN	42.509846
-28.008454	-55.964914	NaN	-7.609912	27.956459	NaN	-20.398542
-28.008454	-45.022094	NaN	-6.078375	17.013640	NaN	-21.930079
-28.008454	5.780244	NaN	-19.787045	-33.788698	NaN	-8.221409
-28.008454	-29.532842	NaN	-92.795687	1.524388	NaN	64.787232
-28.008454	-42.491568	NaN	-71.902166	14.483113	NaN	43.893712
-28.008454	-42.895193	NaN	-57.020072	14.886738	NaN	29.011618
-28.008454	-63.949628	NaN	-70.437100	35.941173	NaN	42.428645
-28.008454	16.216775	NaN	-21.626345	-44.225229	NaN	-6.382110
-28.008454	13.817053	NaN	-33.850214	-41.825507	NaN	5.841759
-28.008454	-77.267680	NaN	-14.723897	49.259226	NaN	-13.284558
-28.008454	-67.524648	NaN	-17.476426	39.516193	NaN	-10.532028
-28.008454	-91.853860	NaN	-96.453493	63.845405	NaN	68.445039
-28.008454	-60.092044	NaN	-42.873041	32.083590	NaN	14.864586
-28.008454	-147.171166	NaN	-89.164478	119.162712	NaN	61.156024
-28.008454	9.251464	NaN	22.989398	-37.259918	NaN	-50.997852
-28.008454	-24.764676	NaN	-74.400449	-3.243778	NaN	46.391994
-28.008454	-51.018724	NaN	-23.013413	23.010269	NaN	-4.995041
-28.008454	-19.745022	NaN	20.679099	-8.263433	NaN	-48.687554
-28.008454	10.064400	NaN	-3.327347	-38.072854	NaN	-24.681108
-28.008454	-9.977419	NaN	-35.904780	-18.031036	NaN	7.896326
-28.008454	-46.866148	NaN	-34.882252	18.857693	NaN	6.873798
-28.008454	16.015521	NaN	-57.512137	-44.023975	NaN	29.503683
-28.008454	-88.235510	NaN	-71.270796	60.227056	NaN	43.262342
-28.008454	-143.106727	NaN	-24.896457	115.098273	NaN	-3.111998
-28.008454	0.854453	NaN	27.144589	-28.862907	NaN	-55.153043
-28.008454	-60.444230	NaN	-50.106329	32.435776	NaN	22.097874
-28.008454	-30.992507	NaN	-12.866020	2.984053	NaN	-15.142434
-28.008454	-152.666187	NaN	-26.432088	124.657733	NaN	-1.576366
-28.008454	-23.994349	NaN	-47.716463	-4.014105	NaN	19.708008
-28.008454	-122.070279	NaN	-19.660144	94.061824	NaN	-8.348311
-28.008454	-35.588890	NaN	-21.584023	7.580436	NaN	-6.424432
-28.008454	16.019273	NaN	-34.606233	-44.027728	NaN	6.597779
-28.008454	-90.843037	NaN	-51.764293	62.834583	NaN	23.755839
-28.008454	-14.258030	NaN	13.736002	-13.750424	NaN	-41.744456
-28.008454	-22.215188	NaN	-55.789486	-5.793267	NaN	27.781032
-28.008454	12.331710	NaN	10.632706	-40.340165	NaN	-38.641161
-28.008454	-34.420730	NaN	-29.108186	6.412276	NaN	1.099731
-28.008454	37.273302	NaN	-35.249079	-65.281757	NaN	7.240625
-28.008454	9.879877	NaN	-1.968254	-37.888332	NaN	-26.040201
-28.008454	-80.000856	NaN	-6.242950	51.992402	NaN	-21.765505
-28.008454	-120.644580	NaN	-30.574672	92.636125	NaN	2.566218
-28.008454	-166.133897	NaN	-48.864004	138.125443	NaN	20.855550
-28.008454	4.020578	NaN	3.411519	-32.029032	NaN	-31.419973
-28.008454	-37.644508	NaN	-49.240278	9.636054	NaN	21.231823
-28.008454	26.842263	NaN	-12.310101	-54.850717	NaN	-15.698353
-28.008454	-69.694535	NaN	-35.781002	41.686080	NaN	7.772547
-28.008454	-94.301348	NaN	-32.180647	66.292893	NaN	4.172193
-28.008454	-41.654403	NaN	-77.736609	13.645949	NaN	49.728155
-28.008454	-85.321026	NaN	-43.019278	57.312571	NaN	15.010823
-28.008454	-28.017109	NaN	-45.076795	0.008654	NaN	17.068341
-28.008454	-40.098664	NaN	-14.847887	12.090209	NaN	-13.160567
-28.008454	-47.977154	NaN	-16.916822	19.968700	NaN	-11.091633
-28.008454	10.621224	NaN	-20.173044	-38.629679	NaN	-7.835411
-28.008454	-105.787253	NaN	-39.770008	77.778798	NaN	11.761553
-28.008454	3.903891	NaN	-23.618547	-31.912346	NaN	-4.389908
-28.008454	-94.813226	NaN	-35.564940	66.804771	NaN	7.556486
-28.008454	-131.938536	NaN	-42.874965	103.930082	NaN	14.866510
-28.008454	-103.553165	NaN	-85.766520	75.544711	NaN	57.758066
-28.008454	27.248779	NaN	-0.331885	-55.257233	NaN	-27.676569
-28.008454	-47.433066	NaN	-19.726849	19.424612	NaN	-8.281606
-28.008454	28.466214	NaN	29.221848	-56.474668	NaN	-57.230302
-28.008454	-10.541928	NaN	1.739175	-17.466527	NaN	-29.747629
-28.008454	-64.464005	NaN	-15.263262	36.455551	NaN	-12.745192
-28.008454	-48.221683	NaN	-10.648913	20.213229	NaN	-17.359542
-28.008454	-0.378683	NaN	-13.318520	-27.629772	NaN	-14.689934
-28.008454	-29.053217	NaN	-13.521915	1.044763	NaN	-14.486540
-28.008454	-34.178537	NaN	-23.672835	6.170082	NaN	-4.335619
-28.008454	-31.680682	NaN	1.034575	3.672227	NaN	-29.043030
-28.008454	-53.539582	NaN	-50.719017	25.531127	NaN	22.710563
-28.008454	-42.133127	NaN	-16.902596	14.124673	NaN	-11.105858
-28.008454	-70.972720	NaN	-154.947804	42.964265	NaN	126.939349
-28.008454	34.302584	NaN	-4.577761	-62.311038	NaN	-23.430693
-28.008454	28.054982	NaN	-3.806651	-56.063437	NaN	-24.201803
-28.008454	24.074814	NaN	9.962382	-52.083269	NaN	-37.970836
-28.008454	-18.489280	NaN	-31.943234	-9.519174	NaN	3.934779
-28.008454	-52.159392	NaN	-28.386783	24.150938	NaN	0.378329
-28.008454	-28.910184	NaN	-18.917276	0.901730	NaN	-9.091178
-28.008454	-110.674639	NaN	-94.136582	82.666185	NaN	66.128127
-28.008454	-88.502070	NaN	-31.118626	60.493616	NaN	3.110172
-28.008454	27.179760	NaN	-0.486407	-55.188214	NaN	-27.522047
-28.008454	40.433433	NaN	-8.338380	-68.441888	NaN	-19.670074
-28.008454	-87.969488	NaN	-102.233972	59.961033	NaN	74.225517
-28.008454	-151.023999	NaN	-69.998975	123.015545	NaN	41.990521
-28.008454	-20.769111	NaN	-71.691224	-7.239344	NaN	43.682769
-28.008454	-23.350084	NaN	-4.483714	-4.658371	NaN	-23.524740
-28.008454	-86.483286	NaN	-64.205370	58.474831	NaN	36.196915
-28.008454	15.180403	NaN	9.111409	-43.188857	NaN	-37.119864
-28.008454	-51.712060	NaN	-36.740531	23.703605	NaN	8.732076
-28.008454	-22.881920	NaN	5.619428	-5.126534	NaN	-33.627882
-28.008454	16.933565	NaN	-29.886577	-44.942020	NaN	1.878122
-28.008454	-64.150947	NaN	0.630969	36.142493	NaN	-28.639423
-28.008454	-84.015918	NaN	-77.063361	56.007463	NaN	49.054907
-28.008454	-51.572312	NaN	-16.020546	23.563857	NaN	-11.987909
-28.008454	56.186887	NaN	35.173258	-84.195341	NaN	-63.181712
-28.008454	-129.508649	NaN	-19.042149	101.500195	NaN	-8.966305
-28.008454	-98.135385	NaN	-38.213194	70.126931	NaN	10.204740
-28.008454	-12.638987	NaN	3.151760	-15.369467	NaN	-31.160214
-28.008454	-131.214356	NaN	-93.687935	103.205902	NaN	65.679481
-28.008454	-134.342287	NaN	-34.846360	106.333832	NaN	6.837906
-28.008454	-97.397957	NaN	-50.172867	69.389503	NaN	22.164413
-28.008454	-98.971894	NaN	-42.936273	70.963439	NaN	14.927819
-28.008454	-73.238392	NaN	-11.013592	45.229938	NaN	-16.994863
-28.008454	-134.254564	NaN	-34.531007	106.246110	NaN	6.522552
-28.008454	17.211044	NaN	-79.221770	-45.219498	NaN	51.213316
-28.008454	2.905605	NaN	-8.380259	-30.914060	NaN	-19.628195
-28.008454	-297.820914	NaN	-66.060013	269.812460	NaN	38.051558
-28.008454	-181.276721	NaN	-65.858283	153.268266	NaN	37.849829
-28.008454	32.385976	NaN	3.994361	-60.394431	NaN	-32.002816
-28.008454	-129.476914	NaN	-18.910095	101.468460	NaN	-9.098359
-28.008454	-184.631239	NaN	-49.798146	156.622785	NaN	21.789692
-28.008454	18.897093	NaN	-54.830690	-46.905548	NaN	26.822236
-28.008454	-85.276831	NaN	-85.542231	57.268376	NaN	57.533776
-28.008454	-8.135095	NaN	-28.796136	-19.873359	NaN	0.787681
-28.008454	-48.935880	NaN	-119.715506	20.927426	NaN	91.707052
-28.008454	-32.279297	NaN	-44.177663	4.270843	NaN	16.169209
-28.008454	-30.529143	NaN	-28.171598	2.520689	NaN	0.163143
-28.008454	-170.853370	NaN	-74.921735	142.844915	NaN	46.913281
-28.008454	-29.411869	NaN	-99.248676	1.403415	NaN	71.240222
-28.008454	-70.440972	NaN	-8.707188	42.432518	NaN	-19.301266
-28.008454	-13.415111	NaN	17.318196	-14.593344	NaN	-45.326651
-28.008454	-23.120534	NaN	-41.100829	-4.887921	NaN	13.092375
-28.008454	-5.157623	NaN	34.488014	-22.850832	NaN	-62.496468
-28.008454	-67.528565	NaN	-52.886293	39.520110	NaN	24.877839
-28.008454	-95.403647	NaN	-24.240865	67.395193	NaN	-3.767589
-28.008454	7.936346	NaN	-11.921650	-35.944801	NaN	-16.086805
-28.008454	-58.100476	NaN	-29.263818	30.092022	NaN	1.255363
-28.008454	-42.300011	NaN	-14.539491	14.291556	NaN	-13.468964
-28.008454	-12.840210	NaN	10.946137	-15.168244	NaN	-38.954591
-28.008454	4.165636	NaN	19.268960	-32.174090	NaN	-47.277414
