# Supplementary material for: Combined Influences of Model Choice, Data Quality, and Data Quantity When Estimating Population Trends
Source: PLoS One. 2015 Jul 15;10(7):e0132255. doi: 10.1371/journal.pone.0132255 (PMC4503393; doi:10.1371/journal.pone.0132255)
Supplement: S1 Dataset — Files are organized by model type and by the input lambda value. (ZIP) [file pone.0132255.s002.zip › Hypothetical LH/sims_lambda_1_025/simulationOutput_1.025_0_0_0.3_15.xls]

Percent_Decline_True	Median_Percent_Decline_Matrix	Median_Percent_Decline_Matrix_stable	Median_Percent_Decline_Scalar	Difference_True_Matrix	Difference_True_Matrix_Stable	Difference_True_Scalar
-28.008454	-24.963578	NaN	-13.565483	-3.044877	NaN	-14.442971
-28.008454	-45.723896	NaN	-131.922757	17.715442	NaN	103.914303
-28.008454	-72.933773	NaN	-29.611212	44.925319	NaN	1.602758
-28.008454	-10.154848	NaN	13.157787	-17.853606	NaN	-41.166242
-28.008454	-163.160041	NaN	-45.714297	135.151587	NaN	17.705842
-28.008454	-27.564694	NaN	-37.617462	-0.443760	NaN	9.609008
-28.008454	-79.164340	NaN	-37.547360	51.155885	NaN	9.538905
-28.008454	-43.399250	NaN	-18.983410	15.390796	NaN	-9.025045
-28.008454	-6.295940	NaN	-14.134741	-21.712515	NaN	-13.873714
-28.008454	-76.959616	NaN	-33.807321	48.951161	NaN	5.798866
-28.008454	-44.892650	NaN	-16.951660	16.884196	NaN	-11.056795
-28.008454	-51.095717	NaN	-32.863571	23.087263	NaN	4.855117
-28.008454	-69.357292	NaN	-1.501712	41.348837	NaN	-26.506743
-28.008454	-94.681749	NaN	-55.726846	66.673295	NaN	27.718392
-28.008454	-5.610576	NaN	-24.937067	-22.397878	NaN	-3.071387
-28.008454	-34.326590	NaN	-4.016441	6.318136	NaN	-23.992014
-28.008454	25.088387	NaN	22.364484	-53.096841	NaN	-50.372939
-28.008454	-81.489535	NaN	-15.376122	53.481080	NaN	-12.632333
-28.008454	8.073979	NaN	0.081167	-36.082434	NaN	-28.089622
-28.008454	-9.211260	NaN	-11.392058	-18.797194	NaN	-16.616397
-28.008454	-30.304003	NaN	-46.943826	2.295548	NaN	18.935371
-28.008454	-71.394024	NaN	-63.225144	43.385570	NaN	35.216689
-28.008454	4.980172	NaN	-60.934110	-32.988627	NaN	32.925656
-28.008454	-66.172232	NaN	-50.562251	38.163777	NaN	22.553797
-28.008454	-32.726267	NaN	-37.613668	4.717812	NaN	9.605214
-28.008454	-19.078417	NaN	-35.403009	-8.930037	NaN	7.394555
-28.008454	-52.066916	NaN	-15.863489	24.058461	NaN	-12.144966
-28.008454	-26.419831	NaN	-20.331077	-1.588623	NaN	-7.677377
-28.008454	-6.103805	NaN	-22.131259	-21.904650	NaN	-5.877195
-28.008454	-92.809210	NaN	-37.214097	64.800756	NaN	9.205642
-28.008454	-52.344592	NaN	-24.706124	24.336137	NaN	-3.302331
-28.008454	-56.679801	NaN	-25.966771	28.671347	NaN	-2.041684
-28.008454	-48.915781	NaN	-14.986791	20.907326	NaN	-13.021663
-28.008454	-21.748680	NaN	4.073491	-6.259775	NaN	-32.081946
-28.008454	-56.703756	NaN	-38.462573	28.695302	NaN	10.454119
-28.008454	-101.606318	NaN	-26.831248	73.597863	NaN	-1.177206
-28.008454	-6.422420	NaN	-6.065384	-21.586035	NaN	-21.943071
-28.008454	3.498010	NaN	-33.953308	-31.506464	NaN	5.944854
-28.008454	5.094050	NaN	-42.762008	-33.102505	NaN	14.753553
-28.008454	-26.825510	NaN	-20.869948	-1.182944	NaN	-7.138506
-28.008454	-97.519936	NaN	-45.573149	69.511482	NaN	17.564695
-28.008454	-40.945718	NaN	-76.808591	12.937263	NaN	48.800137
-28.008454	-18.001874	NaN	-14.614314	-10.006581	NaN	-13.394141
-28.008454	-29.909575	NaN	-36.319856	1.901121	NaN	8.311402
-28.008454	-86.700346	NaN	-22.255656	58.691891	NaN	-5.752799
-28.008454	-76.322221	NaN	-20.946496	48.313766	NaN	-7.061958
-28.008454	-104.282637	NaN	-48.565315	76.274182	NaN	20.556861
-28.008454	-36.370926	NaN	-31.837862	8.362472	NaN	3.829408
-28.008454	-62.338272	NaN	-16.497851	34.329817	NaN	-11.510603
-28.008454	-7.539152	NaN	-3.929436	-20.469302	NaN	-24.079018
-28.008454	-17.033196	NaN	3.610985	-10.975258	NaN	-31.619440
-28.008454	-37.748967	NaN	-23.061474	9.740512	NaN	-4.946980
-28.008454	-56.820315	NaN	-21.785744	28.811861	NaN	-6.222710
-28.008454	-1.917504	NaN	2.156095	-26.090950	NaN	-30.164550
-28.008454	-89.506394	NaN	-36.464237	61.497940	NaN	8.455783
-28.008454	-70.221444	NaN	-19.847331	42.212990	NaN	-8.161124
-28.008454	-14.100988	NaN	-25.781484	-13.907467	NaN	-2.226971
-28.008454	-33.757920	NaN	-26.895561	5.749466	NaN	-1.112894
-28.008454	-29.470253	NaN	-36.346436	1.461798	NaN	8.337982
-28.008454	-28.173056	NaN	-85.844826	0.164601	NaN	57.836371
-28.008454	-60.198766	NaN	-68.880360	32.190312	NaN	40.871906
-28.008454	-72.905458	NaN	-29.717726	44.897004	NaN	1.709272
-28.008454	-7.510982	NaN	-46.111361	-20.497472	NaN	18.102906
-28.008454	-21.842161	NaN	-32.059107	-6.166293	NaN	4.050653
-28.008454	-51.491282	NaN	-55.086031	23.482828	NaN	27.077576
-28.008454	8.634312	NaN	-34.584500	-36.642766	NaN	6.576046
-28.008454	-48.782833	NaN	-35.776414	20.774379	NaN	7.767959
-28.008454	-26.394502	NaN	-19.988527	-1.613952	NaN	-8.019927
-28.008454	-53.961215	NaN	-30.529931	25.952760	NaN	2.521476
-28.008454	-37.120428	NaN	-27.045133	9.111973	NaN	-0.963321
-28.008454	-35.766932	NaN	-28.074584	7.758477	NaN	0.066129
-28.008454	-123.642151	NaN	-41.867467	95.633696	NaN	13.859013
-28.008454	-76.432929	NaN	-53.940444	48.424475	NaN	25.931990
-28.008454	-41.793770	NaN	-51.292736	13.785316	NaN	23.284281
-28.008454	-22.619603	NaN	-30.777277	-5.388852	NaN	2.768823
-28.008454	-24.854182	NaN	-14.224301	-3.154272	NaN	-13.784154
-28.008454	-2.150745	NaN	-4.737394	-25.857710	NaN	-23.271061
-28.008454	-75.952741	NaN	-46.279157	47.944287	NaN	18.270702
-28.008454	-72.895744	NaN	-30.968285	44.887290	NaN	2.959830
-28.008454	-3.024102	NaN	10.860362	-24.984353	NaN	-38.868817
-28.008454	-42.455101	NaN	-42.907764	14.446647	NaN	14.899309
-28.008454	-4.003811	NaN	-25.510639	-24.004644	NaN	-2.497816
-28.008454	-0.589902	NaN	-34.990677	-27.418552	NaN	6.982222
-28.008454	-93.464627	NaN	-17.032747	65.456172	NaN	-10.975707
-28.008454	-42.498943	NaN	-20.610823	14.490489	NaN	-7.397631
-28.008454	-101.239037	NaN	-60.190233	73.230583	NaN	32.181778
-28.008454	-33.162815	NaN	-20.592854	5.154361	NaN	-7.415600
-28.008454	-53.810639	NaN	-33.733830	25.802185	NaN	5.725376
-28.008454	-90.437462	NaN	-43.628585	62.429008	NaN	15.620131
-28.008454	0.370378	NaN	-18.138431	-28.378832	NaN	-9.870023
-28.008454	-15.356985	NaN	0.371179	-12.651470	NaN	-28.379634
-28.008454	-42.284875	NaN	-29.969635	14.276421	NaN	1.961181
-28.008454	-32.142563	NaN	-23.975847	4.134109	NaN	-4.032607
-28.008454	-30.902050	NaN	-49.097784	2.893596	NaN	21.089330
-28.008454	1.047350	NaN	-6.847081	-29.055804	NaN	-21.161373
-28.008454	-36.252895	NaN	7.569709	8.244440	NaN	-35.578164
-28.008454	-31.218233	NaN	-19.019060	3.209779	NaN	-8.989395
-28.008454	-23.404485	NaN	-40.097912	-4.603970	NaN	12.089458
-28.008454	-41.368342	NaN	-38.415063	13.359888	NaN	10.406609
-28.008454	-9.626152	NaN	-27.701687	-18.382302	NaN	-0.306767
-28.008454	-130.849890	NaN	-44.037040	102.841436	NaN	16.028586
-28.008454	-58.415513	NaN	-42.408974	30.407058	NaN	14.400520
-28.008454	-55.274961	NaN	-14.082604	27.266507	NaN	-13.925850
-28.008454	-15.695945	NaN	-23.564618	-12.312510	NaN	-4.443836
-28.008454	-1.320203	NaN	-24.168834	-26.688252	NaN	-3.839621
-28.008454	-32.190951	NaN	-29.516319	4.182497	NaN	1.507865
-28.008454	-20.938600	NaN	-14.124735	-7.069855	NaN	-13.883719
-28.008454	-15.066528	NaN	10.128212	-12.941927	NaN	-38.136666
-28.008454	-105.618438	NaN	-28.297147	77.609983	NaN	0.288693
-28.008454	-9.938315	NaN	-27.797995	-18.070139	NaN	-0.210460
-28.008454	-10.844019	NaN	-26.241259	-17.164435	NaN	-1.767196
-28.008454	-62.208151	NaN	-66.238971	34.199697	NaN	38.230516
-28.008454	-79.085357	NaN	-14.262049	51.076902	NaN	-13.746405
-28.008454	-55.126876	NaN	-24.446068	27.118422	NaN	-3.562386
-28.008454	-77.737340	NaN	-25.863758	49.728886	NaN	-2.144696
-28.008454	-42.027427	NaN	-42.063846	14.018973	NaN	14.055392
-28.008454	-82.898217	NaN	-37.975429	54.889763	NaN	9.966975
-28.008454	-4.911462	NaN	-31.033762	-23.096993	NaN	3.025307
-28.008454	-19.700029	NaN	-28.205335	-8.308425	NaN	0.196880
-28.008454	-62.415803	NaN	-60.492161	34.407349	NaN	32.483706
-28.008454	-35.199473	NaN	-19.852380	7.191018	NaN	-8.156075
-28.008454	-47.758316	NaN	-14.440507	19.749862	NaN	-13.567947
-28.008454	-74.998887	NaN	-45.308747	46.990433	NaN	17.300292
-28.008454	-71.688047	NaN	-38.397441	43.679593	NaN	10.388986
-28.008454	-16.413776	NaN	-11.005622	-11.594678	NaN	-17.002833
-28.008454	11.203813	NaN	-52.970553	-39.212267	NaN	24.962098
-28.008454	-15.490659	NaN	-19.230305	-12.517796	NaN	-8.778150
-28.008454	-42.539879	NaN	-36.318504	14.531425	NaN	8.310050
-28.008454	-19.453102	NaN	-14.631713	-8.555353	NaN	-13.376742
-28.008454	2.586873	NaN	-7.656222	-30.595328	NaN	-20.352233
-28.008454	-46.680483	NaN	-34.930308	18.672028	NaN	6.921854
-28.008454	-107.537415	NaN	-55.314459	79.528960	NaN	27.306005
-28.008454	-37.184803	NaN	0.881877	9.176349	NaN	-28.890332
-28.008454	-17.015276	NaN	-27.153708	-10.993178	NaN	-0.854747
-28.008454	-32.622503	NaN	-26.077419	4.614048	NaN	-1.931035
-28.008454	-64.246390	NaN	-36.932440	36.237936	NaN	8.923985
-28.008454	-41.586165	NaN	-45.567009	13.577711	NaN	17.558555
-28.008454	-52.624121	NaN	-22.936736	24.615667	NaN	-5.071718
-28.008454	-53.262057	NaN	-75.199438	25.253603	NaN	47.190983
-28.008454	-3.828889	NaN	-13.976289	-24.179565	NaN	-14.032165
-28.008454	-48.550057	NaN	-48.353115	20.541602	NaN	20.344661
-28.008454	-64.039553	NaN	-34.032716	36.031098	NaN	6.024262
-28.008454	-18.921646	NaN	-35.279730	-9.086808	NaN	7.271275
-28.008454	-100.942130	NaN	-67.015191	72.933675	NaN	39.006736
-28.008454	-16.133242	NaN	-31.086706	-11.875212	NaN	3.078251
-28.008454	-39.474928	NaN	2.089017	11.466474	NaN	-30.097471
-28.008454	-6.648212	NaN	-9.361473	-21.360243	NaN	-18.646981
-28.008454	-39.584498	NaN	-9.830722	11.576044	NaN	-18.177733
-28.008454	34.580257	NaN	-6.384115	-62.588711	NaN	-21.624340
-28.008454	-29.356240	NaN	-5.112719	1.347786	NaN	-22.895736
-28.008454	-54.447294	NaN	-37.881365	26.438839	NaN	9.872910
-28.008454	-32.058485	NaN	-25.691482	4.050030	NaN	-2.316972
-28.008454	-28.352443	NaN	-25.073464	0.343988	NaN	-2.934990
-28.008454	-64.170214	NaN	-3.046523	36.161759	NaN	-24.961931
-28.008454	-59.760242	NaN	-9.467577	31.751788	NaN	-18.540877
-28.008454	-66.333162	NaN	-142.472690	38.324708	NaN	114.464235
-28.008454	-41.291021	NaN	-17.037018	13.282566	NaN	-10.971437
-28.008454	-7.691286	NaN	-27.903372	-20.317168	NaN	-0.105082
-28.008454	-43.879821	NaN	-29.350068	15.871366	NaN	1.341614
-28.008454	-28.276792	NaN	-13.939430	0.268338	NaN	-14.069024
-28.008454	-32.536077	NaN	-110.306744	4.527622	NaN	82.298289
-28.008454	3.491083	NaN	2.002132	-31.499538	NaN	-30.010586
-28.008454	-21.358193	NaN	-0.037232	-6.650261	NaN	-27.971222
-28.008454	-10.402408	NaN	-40.408144	-17.606046	NaN	12.399690
-28.008454	-51.422817	NaN	-63.765184	23.414363	NaN	35.756730
-28.008454	-18.679263	NaN	-85.345249	-9.329191	NaN	57.336795
-28.008454	-40.622789	NaN	-11.192165	12.614335	NaN	-16.816289
-28.008454	-29.518309	NaN	-39.816991	1.509855	NaN	11.808537
-28.008454	-24.643333	NaN	-20.288447	-3.365121	NaN	-7.720007
-28.008454	-30.250581	NaN	-40.141510	2.242127	NaN	12.133055
-28.008454	-50.286155	NaN	-42.874124	22.277700	NaN	14.865669
-28.008454	-131.084098	NaN	-33.590878	103.075644	NaN	5.582424
-28.008454	1.770903	NaN	2.669846	-29.779357	NaN	-30.678300
-28.008454	-79.774439	NaN	-115.870730	51.765985	NaN	87.862276
-28.008454	-1.637762	NaN	-28.248753	-26.370692	NaN	0.240298
-28.008454	20.665585	NaN	-6.270066	-48.674039	NaN	-21.738389
-28.008454	-44.287400	NaN	-35.270692	16.278946	NaN	7.262238
-28.008454	-12.231062	NaN	-49.397073	-15.777393	NaN	21.388619
-28.008454	-75.633554	NaN	-39.564581	47.625099	NaN	11.556127
-28.008454	-0.874355	NaN	-9.495152	-27.134099	NaN	-18.513303
-28.008454	-30.335814	NaN	-73.786742	2.327359	NaN	45.778287
-28.008454	-96.421286	NaN	-68.129069	68.412831	NaN	40.120614
-28.008454	-103.051806	NaN	-63.401666	75.043351	NaN	35.393211
-28.008454	-36.009384	NaN	-30.045163	8.000930	NaN	2.036708
-28.008454	2.656601	NaN	-33.880260	-30.665056	NaN	5.871805
-28.008454	-76.914151	NaN	-40.502891	48.905697	NaN	12.494437
-28.008454	-16.072673	NaN	-35.664386	-11.935781	NaN	7.655931
-28.008454	-63.241385	NaN	-37.048029	35.232930	NaN	9.039575
-28.008454	-58.233879	NaN	-29.064289	30.225425	NaN	1.055835
-28.008454	-19.042179	NaN	-38.318858	-8.966276	NaN	10.310403
-28.008454	6.895100	NaN	-78.943055	-34.903554	NaN	50.934601
-28.008454	-31.047088	NaN	-36.499608	3.038634	NaN	8.491154
-28.008454	-60.634027	NaN	-17.623133	32.625572	NaN	-10.385321
-28.008454	-27.723261	NaN	-57.768406	-0.285194	NaN	29.759952
-28.008454	-80.093070	NaN	-0.163173	52.084616	NaN	-27.845281
-28.008454	-64.519967	NaN	-40.865993	36.511512	NaN	12.857539
-28.008454	-8.425256	NaN	3.026358	-19.583198	NaN	-31.034813
-28.008454	10.141240	NaN	-8.223723	-38.149694	NaN	-19.784732
-28.008454	-59.583056	NaN	-51.428712	31.574601	NaN	23.420258
-28.008454	2.162760	NaN	-33.379331	-30.171214	NaN	5.370877
-28.008454	-65.253902	NaN	-30.579418	37.245448	NaN	2.570963
-28.008454	-39.991611	NaN	-47.700241	11.983157	NaN	19.691787
-28.008454	-68.216803	NaN	-5.603767	40.208348	NaN	-22.404687
-28.008454	-61.380555	NaN	-62.303587	33.372101	NaN	34.295133
-28.008454	-35.664596	NaN	-24.433536	7.656142	NaN	-3.574918
-28.008454	-23.461929	NaN	-66.143053	-4.546526	NaN	38.134599
-28.008454	-0.822338	NaN	11.896440	-27.186117	NaN	-39.904894
-28.008454	-13.866924	NaN	-18.832885	-14.141530	NaN	-9.175569
-28.008454	10.700948	NaN	-55.765818	-38.709402	NaN	27.757364
-28.008454	-47.377761	NaN	-4.410508	19.369307	NaN	-23.597947
-28.008454	-67.694633	NaN	-64.714111	39.686179	NaN	36.705656
-28.008454	-32.024251	NaN	-35.306284	4.015797	NaN	7.297829
-28.008454	-40.703847	NaN	-54.098658	12.695392	NaN	26.090204
-28.008454	-28.542263	NaN	-13.046523	0.533809	NaN	-14.961932
-28.008454	-5.618850	NaN	-29.122234	-22.389605	NaN	1.113779
-28.008454	48.330007	NaN	0.554461	-76.338462	NaN	-28.562916
-28.008454	-40.968914	NaN	-38.344350	12.960459	NaN	10.335896
-28.008454	-46.225313	NaN	-44.374815	18.216859	NaN	16.366361
-28.008454	-82.723369	NaN	-33.936653	54.714915	NaN	5.928199
-28.008454	-53.089273	NaN	-60.608438	25.080818	NaN	32.599983
-28.008454	-18.035326	NaN	-54.795401	-9.973128	NaN	26.786947
-28.008454	-34.246875	NaN	-8.270289	6.238420	NaN	-19.738166
-28.008454	-122.738855	NaN	-24.013767	94.730401	NaN	-3.994687
-28.008454	-15.962811	NaN	-39.610408	-12.045644	NaN	11.601954
-28.008454	-5.865991	NaN	-105.897213	-22.142463	NaN	77.888759
-28.008454	-34.612736	NaN	-94.812653	6.604282	NaN	66.804199
-28.008454	-14.345410	NaN	-64.646998	-13.663044	NaN	36.638544
-28.008454	-45.717398	NaN	-31.557906	17.708943	NaN	3.549452
-28.008454	-29.332058	NaN	-10.221339	1.323604	NaN	-17.787116
-28.008454	-5.615711	NaN	-26.575040	-22.392744	NaN	-1.433415
-28.008454	-130.807537	NaN	-56.262590	102.799083	NaN	28.254136
-28.008454	-21.370666	NaN	-20.082606	-6.637788	NaN	-7.925849
-28.008454	-32.702348	NaN	-53.010621	4.693894	NaN	25.002167
-28.008454	-56.903606	NaN	-2.734643	28.895152	NaN	-25.273811
-28.008454	-23.875158	NaN	-35.152528	-4.133297	NaN	7.144074
-28.008454	-18.694898	NaN	-12.308624	-9.313556	NaN	-15.699831
-28.008454	-32.463838	NaN	-60.785114	4.455384	NaN	32.776660
-28.008454	11.754319	NaN	-4.964765	-39.762773	NaN	-23.043689
-28.008454	-57.231945	NaN	3.699133	29.223490	NaN	-31.707587
-28.008454	-39.007765	NaN	-11.672411	10.999311	NaN	-16.336043
-28.008454	-15.263626	NaN	-2.905289	-12.744829	NaN	-25.103165
-28.008454	-82.466462	NaN	-17.092263	54.458007	NaN	-10.916192
-28.008454	-38.437431	NaN	-5.599497	10.428976	NaN	-22.408957
-28.008454	4.091591	NaN	-20.233278	-32.100045	NaN	-7.775176
-28.008454	-18.636363	NaN	1.387822	-9.372091	NaN	-29.396277
-28.008454	-38.092878	NaN	6.521903	10.084424	NaN	-34.530358
-28.008454	5.042535	NaN	-12.943316	-33.050989	NaN	-15.065138
-28.008454	-0.896760	NaN	-9.342945	-27.111694	NaN	-18.665510
-28.008454	35.682810	NaN	-11.111484	-63.691264	NaN	-16.896970
-28.008454	4.387762	NaN	-45.776004	-32.396216	NaN	17.767549
-28.008454	-38.391250	NaN	-14.526595	10.382795	NaN	-13.481860
-28.008454	-8.652504	NaN	-34.825000	-19.355951	NaN	6.816546
-28.008454	-16.947762	NaN	-49.155795	-11.060692	NaN	21.147341
-28.008454	-17.761064	NaN	-18.316948	-10.247390	NaN	-9.691507
-28.008454	15.737396	NaN	4.859726	-43.745850	NaN	-32.868181
-28.008454	-47.163666	NaN	-55.466365	19.155212	NaN	27.457910
-28.008454	-56.806635	NaN	-33.248795	28.798180	NaN	5.240341
-28.008454	-87.688736	NaN	-49.759066	59.680281	NaN	21.750612
-28.008454	-39.824779	NaN	-53.688038	11.816325	NaN	25.679583
-28.008454	-56.889742	NaN	-45.518748	28.881288	NaN	17.510294
-28.008454	-5.071920	NaN	-0.139997	-22.936534	NaN	-27.868457
-28.008454	-46.183078	NaN	4.577052	18.174624	NaN	-32.585507
-28.008454	-29.780334	NaN	-45.851765	1.771880	NaN	17.843311
-28.008454	-70.400070	NaN	-21.212182	42.391616	NaN	-6.796273
-28.008454	-49.981326	NaN	-31.818391	21.972872	NaN	3.809936
-28.008454	-70.354664	NaN	-33.655382	42.346209	NaN	5.646928
-28.008454	-7.089082	NaN	-13.943503	-20.919372	NaN	-14.064951
-28.008454	-42.916020	NaN	-14.340069	14.907566	NaN	-13.668385
-28.008454	-27.881849	NaN	-5.742060	-0.126605	NaN	-22.266395
-28.008454	-53.502793	NaN	-31.684735	25.494339	NaN	3.676281
-28.008454	-32.897267	NaN	-52.539066	4.888813	NaN	24.530612
-28.008454	-139.433540	NaN	-39.232620	111.425086	NaN	11.224165
-28.008454	-93.580793	NaN	-37.765941	65.572339	NaN	9.757486
-28.008454	28.130024	NaN	-38.818446	-56.138479	NaN	10.809992
-28.008454	-4.325636	NaN	-35.025521	-23.682819	NaN	7.017066
-28.008454	-80.196772	NaN	-12.519118	52.188317	NaN	-15.489337
-28.008454	-61.656647	NaN	-3.706147	33.648192	NaN	-24.302307
-28.008454	15.068628	NaN	-32.095743	-43.077082	NaN	4.087288
-28.008454	-55.747003	NaN	-33.808084	27.738548	NaN	5.799630
-28.008454	-20.598686	NaN	16.563682	-7.409769	NaN	-44.572137
-28.008454	-50.125045	NaN	-40.584433	22.116591	NaN	12.575978
-28.008454	-46.081645	NaN	-61.362391	18.073191	NaN	33.353937
-28.008454	-36.785255	NaN	-23.350028	8.776801	NaN	-4.658426
-28.008454	-40.358334	NaN	-39.426099	12.349880	NaN	11.417644
-28.008454	-51.072970	NaN	-44.566504	23.064515	NaN	16.558050
-28.008454	-32.380680	NaN	-39.526984	4.372225	NaN	11.518530
-28.008454	-60.630101	NaN	-64.026313	32.621647	NaN	36.017858
-28.008454	-46.636424	NaN	20.936361	18.627969	NaN	-48.944815
-28.008454	-68.105956	NaN	-9.996619	40.097502	NaN	-18.011836
-28.008454	-13.147494	NaN	27.165767	-14.860960	NaN	-55.174221
-28.008454	-44.664859	NaN	-56.222688	16.656404	NaN	28.214234
-28.008454	-61.802694	NaN	-2.038013	33.794240	NaN	-25.970441
-28.008454	-59.658795	NaN	-27.871225	31.650340	NaN	-0.137230
-28.008454	-53.247392	NaN	-32.991997	25.238938	NaN	4.983542
-28.008454	-42.675030	NaN	-95.243268	14.666575	NaN	67.234814
-28.008454	-65.781632	NaN	-54.620394	37.773177	NaN	26.611940
-28.008454	-56.583869	NaN	5.416260	28.575415	NaN	-33.424715
-28.008454	-18.038628	NaN	-8.862220	-9.969826	NaN	-19.146234
-28.008454	-104.390290	NaN	-47.580066	76.381835	NaN	19.571611
-28.008454	-37.636194	NaN	-51.581629	9.627740	NaN	23.573174
-28.008454	-64.300711	NaN	-16.723198	36.292256	NaN	-11.285256
-28.008454	-44.016917	NaN	-47.821154	16.008462	NaN	19.812700
-28.008454	-22.567863	NaN	-7.290967	-5.440591	NaN	-20.717487
-28.008454	-24.776644	NaN	-27.441447	-3.231811	NaN	-0.567008
-28.008454	-16.847074	NaN	-57.305898	-11.161381	NaN	29.297444
-28.008454	-6.394496	NaN	-22.390124	-21.613958	NaN	-5.618331
-28.008454	-53.389686	NaN	-39.878356	25.381231	NaN	11.869902
-28.008454	-54.920595	NaN	-34.401437	26.912141	NaN	6.392982
-28.008454	-50.477225	NaN	6.164333	22.468770	NaN	-34.172787
-28.008454	-12.630602	NaN	-14.386818	-15.377852	NaN	-13.621637
-28.008454	-34.593590	NaN	-31.010947	6.585136	NaN	3.002492
-28.008454	-117.434819	NaN	-44.610063	89.426364	NaN	16.601609
-28.008454	-13.903414	NaN	-22.205059	-14.105040	NaN	-5.803396
-28.008454	-36.782562	NaN	-4.644307	8.774108	NaN	-23.364148
-28.008454	-22.595891	NaN	-5.199188	-5.412563	NaN	-22.809267
-28.008454	-1.233109	NaN	-7.108261	-26.775345	NaN	-20.900194
-28.008454	-38.953106	NaN	-55.999283	10.944652	NaN	27.990828
-28.008454	-101.295172	NaN	-32.747454	73.286718	NaN	4.739000
-28.008454	-34.175181	NaN	-36.547758	6.166727	NaN	8.539304
-28.008454	0.412050	NaN	29.794114	-28.420504	NaN	-57.802569
-28.008454	-18.813761	NaN	-9.448396	-9.194693	NaN	-18.560058
-28.008454	-38.215795	NaN	-28.380352	10.207341	NaN	0.371897
-28.008454	-73.762164	NaN	-48.130514	45.753710	NaN	20.122060
-28.008454	-41.791592	NaN	23.391625	13.783137	NaN	-51.400079
-28.008454	-21.306081	NaN	-22.443078	-6.702373	NaN	-5.565376
-28.008454	-61.219056	NaN	-60.366407	33.210601	NaN	32.357953
-28.008454	-14.196777	NaN	-41.351861	-13.811677	NaN	13.343406
-28.008454	-34.223234	NaN	-58.851105	6.214780	NaN	30.842651
-28.008454	18.379314	NaN	-16.321837	-46.387768	NaN	-11.686617
-28.008454	-49.445811	NaN	-51.860325	21.437357	NaN	23.851871
-28.008454	-62.609853	NaN	-14.057245	34.601398	NaN	-13.951209
-28.008454	19.304325	NaN	-29.028951	-47.312779	NaN	1.020497
-28.008454	-46.080172	NaN	-56.246677	18.071718	NaN	28.238222
-28.008454	-73.623943	NaN	-5.594556	45.615489	NaN	-22.413898
-28.008454	-77.561671	NaN	-14.785934	49.553217	NaN	-13.222520
-28.008454	-41.489709	NaN	-19.303090	13.481255	NaN	-8.705364
-28.008454	-39.689966	NaN	-77.245086	11.681511	NaN	49.236632
-28.008454	-61.366143	NaN	-10.578263	33.357689	NaN	-17.430191
-28.008454	-37.535093	NaN	-38.531174	9.526639	NaN	10.522719
-28.008454	-116.665896	NaN	-88.130183	88.657442	NaN	60.121729
-28.008454	-14.207337	NaN	-38.705165	-13.801117	NaN	10.696711
-28.008454	-20.934276	NaN	-56.351679	-7.074179	NaN	28.343224
-28.008454	-105.443384	NaN	-45.335676	77.434930	NaN	17.327222
-28.008454	-16.740879	NaN	-39.641528	-11.267575	NaN	11.633073
-28.008454	-62.347926	NaN	-20.797028	34.339471	NaN	-7.211426
-28.008454	-50.612584	NaN	-96.919212	22.604130	NaN	68.910757
-28.008454	-37.474591	NaN	-9.682953	9.466137	NaN	-18.325501
-28.008454	-32.317286	NaN	-44.055948	4.308831	NaN	16.047494
-28.008454	-32.213860	NaN	-53.873662	4.205406	NaN	25.865207
-28.008454	-14.059692	NaN	18.983781	-13.948762	NaN	-46.992235
-28.008454	-33.234867	NaN	-9.459987	5.226413	NaN	-18.548468
-28.008454	-17.962366	NaN	-20.271473	-10.046088	NaN	-7.736981
-28.008454	-17.075735	NaN	-2.862108	-10.932720	NaN	-25.146347
-28.008454	-5.213267	NaN	-24.713342	-22.795187	NaN	-3.295112
-28.008454	-1.234558	NaN	8.843259	-26.773896	NaN	-36.851714
-28.008454	-59.980962	NaN	-36.874841	31.972508	NaN	8.866387
-28.008454	-105.636511	NaN	-64.445946	77.628057	NaN	36.437492
-28.008454	-20.549265	NaN	-23.840406	-7.459189	NaN	-4.168048
-28.008454	-30.208181	NaN	-50.236582	2.199726	NaN	22.228128
-28.008454	4.195966	NaN	-31.686368	-32.204420	NaN	3.677914
-28.008454	-17.826028	NaN	-88.176577	-10.182426	NaN	60.168122
-28.008454	-6.247187	NaN	-14.355244	-21.761268	NaN	-13.653210
-28.008454	-69.831807	NaN	-20.128807	41.823353	NaN	-7.879647
-28.008454	-50.828176	NaN	-26.868032	22.819721	NaN	-1.140423
-28.008454	-72.627909	NaN	-43.237514	44.619455	NaN	15.229060
-28.008454	-6.247491	NaN	-34.019158	-21.760964	NaN	6.010704
-28.008454	-74.601758	NaN	-29.615370	46.593303	NaN	1.606916
-28.008454	-27.380716	NaN	-35.750341	-0.627738	NaN	7.741887
-28.008454	-138.793224	NaN	-6.373428	110.784769	NaN	-21.635027
-28.008454	-9.695880	NaN	-36.409730	-18.312575	NaN	8.401276
-28.008454	19.502939	NaN	-10.192239	-47.511393	NaN	-17.816216
-28.008454	-105.406137	NaN	-84.734260	77.397683	NaN	56.725805
-28.008454	-47.016761	NaN	-47.254326	19.008307	NaN	19.245871
-28.008454	-6.299628	NaN	-39.817639	-21.708826	NaN	11.809184
-28.008454	-1.453032	NaN	-13.968464	-26.555422	NaN	-14.039990
-28.008454	1.415329	NaN	-33.567843	-29.423784	NaN	5.559388
-28.008454	-31.132441	NaN	-19.889097	3.123986	NaN	-8.119357
-28.008454	-12.992970	NaN	-30.219347	-15.015484	NaN	2.210892
-28.008454	18.529493	NaN	-66.826544	-46.537947	NaN	38.818090
-28.008454	-33.540954	NaN	-42.456700	5.532499	NaN	14.448246
-28.008454	-0.540261	NaN	-39.924971	-27.468194	NaN	11.916517
-28.008454	-52.060177	NaN	-17.853093	24.051723	NaN	-10.155362
-28.008454	-16.049112	NaN	-47.570179	-11.959343	NaN	19.561724
-28.008454	-26.779332	NaN	-11.283697	-1.229122	NaN	-16.724758
-28.008454	4.357128	NaN	15.005658	-32.365582	NaN	-43.014112
-28.008454	3.985376	NaN	9.081879	-31.993831	NaN	-37.090333
-28.008454	-30.757211	NaN	-38.145530	2.748757	NaN	10.137075
-28.008454	-23.165905	NaN	-31.538753	-4.842549	NaN	3.530298
-28.008454	-43.861729	NaN	-22.893839	15.853274	NaN	-5.114616
-28.008454	-39.812313	NaN	-26.850955	11.803859	NaN	-1.157500
-28.008454	-9.330672	NaN	-36.159645	-18.677782	NaN	8.151190
-28.008454	-15.370587	NaN	-24.353554	-12.637868	NaN	-3.654900
-28.008454	-56.952053	NaN	-15.825226	28.943599	NaN	-12.183229
-28.008454	-56.494847	NaN	-55.279876	28.486393	NaN	27.271422
-28.008454	-24.902917	NaN	-77.061222	-3.105537	NaN	49.052768
-28.008454	-97.855069	NaN	-14.748229	69.846614	NaN	-13.260226
-28.008454	5.978358	NaN	-4.731644	-33.986813	NaN	-23.276810
-28.008454	17.444895	NaN	4.556742	-45.453349	NaN	-32.565196
-28.008454	-34.177557	NaN	-56.919147	6.169102	NaN	28.910692
-28.008454	-58.094670	NaN	-27.671890	30.086215	NaN	-0.336564
-28.008454	-76.298183	NaN	-74.534676	48.289728	NaN	46.526222
-28.008454	-19.931582	NaN	-11.229310	-8.076872	NaN	-16.779144
-28.008454	-38.035881	NaN	-3.176366	10.027426	NaN	-24.832089
-28.008454	-10.695631	NaN	-3.963412	-17.312823	NaN	-24.045042
-28.008454	-27.047335	NaN	-13.271001	-0.961120	NaN	-14.737453
-28.008454	-33.222072	NaN	-20.228446	5.213618	NaN	-7.780009
-28.008454	-37.954092	NaN	-14.698044	9.945638	NaN	-13.310410
-28.008454	-81.966085	NaN	-41.017413	53.957631	NaN	13.008958
-28.008454	-26.881194	NaN	-42.932081	-1.127261	NaN	14.923627
-28.008454	-26.272293	NaN	0.411437	-1.736162	NaN	-28.419891
-28.008454	-17.172922	NaN	-32.842223	-10.835533	NaN	4.833769
-28.008454	-72.272477	NaN	-32.338223	44.264022	NaN	4.329768
-28.008454	-18.566764	NaN	-26.271265	-9.441691	NaN	-1.737189
-28.008454	-119.634496	NaN	-51.589191	91.626042	NaN	23.580737
-28.008454	-5.531162	NaN	12.877162	-22.477292	NaN	-40.885616
-28.008454	-17.957571	NaN	-12.427909	-10.050883	NaN	-15.580546
-28.008454	-6.530667	NaN	15.715246	-21.477787	NaN	-43.723700
-28.008454	-55.430111	NaN	-30.718482	27.421657	NaN	2.710028
-28.008454	-38.083136	NaN	-46.175147	10.074682	NaN	18.166692
-28.008454	-67.700359	NaN	-12.824180	39.691905	NaN	-15.184275
-28.008454	-88.413866	NaN	-23.556991	60.405412	NaN	-4.451463
-28.008454	-92.636436	NaN	-47.725221	64.627982	NaN	19.716766
-28.008454	-36.632055	NaN	-42.078780	8.623600	NaN	14.070326
-28.008454	16.845465	NaN	-16.714370	-44.853920	NaN	-11.294085
-28.008454	-22.866469	NaN	-19.361695	-5.141985	NaN	-8.646760
-28.008454	-58.939255	NaN	-55.304438	30.930801	NaN	27.295983
-28.008454	-54.465326	NaN	-66.971019	26.456872	NaN	38.962565
-28.008454	-65.127627	NaN	-66.480308	37.119173	NaN	38.471853
-28.008454	-35.607015	NaN	-69.115689	7.598561	NaN	41.107235
-28.008454	-70.020142	NaN	-14.539026	42.011688	NaN	-13.469429
-28.008454	-14.539890	NaN	-9.968466	-13.468565	NaN	-18.039989
-28.008454	-64.390688	NaN	-97.576118	36.382234	NaN	69.567664
-28.008454	-47.756551	NaN	3.914729	19.748097	NaN	-31.923184
-28.008454	-36.422866	NaN	-0.286173	8.414411	NaN	-27.722281
-28.008454	-64.818762	NaN	-34.985215	36.810308	NaN	6.976761
-28.008454	-58.822830	NaN	-47.831572	30.814376	NaN	19.823117
-28.008454	-83.553485	NaN	-27.002394	55.545030	NaN	-1.006060
-28.008454	-20.316826	NaN	-18.946124	-7.691628	NaN	-9.062331
-28.008454	-9.036714	NaN	-22.405338	-18.971740	NaN	-5.603117
-28.008454	-102.186735	NaN	-67.331352	74.178280	NaN	39.322898
-28.008454	-44.104546	NaN	-87.926077	16.096092	NaN	59.917623
-28.008454	-42.183394	NaN	-50.482337	14.174939	NaN	22.473882
-28.008454	-28.310134	NaN	-7.132704	0.301679	NaN	-20.875750
-28.008454	-67.613162	NaN	-41.116628	39.604708	NaN	13.108173
-28.008454	-24.902863	NaN	-26.393930	-3.105591	NaN	-1.614525
-28.008454	-124.465646	NaN	-50.010863	96.457191	NaN	22.002409
-28.008454	-80.363503	NaN	-84.219694	52.355048	NaN	56.211240
-28.008454	-32.381728	NaN	-29.878438	4.373274	NaN	1.869984
-28.008454	-75.238475	NaN	-32.495987	47.230021	NaN	4.487532
-28.008454	-27.179923	NaN	-30.027939	-0.828531	NaN	2.019485
-28.008454	-31.264342	NaN	-37.026494	3.255888	NaN	9.018039
-28.008454	-31.115908	NaN	4.743231	3.107454	NaN	-32.751686
-28.008454	-39.250943	NaN	-67.522808	11.242489	NaN	39.514354
-28.008454	-65.954282	NaN	-5.276481	37.945828	NaN	-22.731974
-28.008454	-56.212922	NaN	-62.397944	28.204467	NaN	34.389490
-28.008454	-46.473141	NaN	-29.707219	18.464686	NaN	1.698764
-28.008454	-75.973020	NaN	-38.719034	47.964566	NaN	10.710580
-28.008454	-95.464150	NaN	-35.780953	67.455695	NaN	7.772499
-28.008454	-27.246944	NaN	-40.776342	-0.761510	NaN	12.767888
-28.008454	-104.862043	NaN	-39.146952	76.853589	NaN	11.138497
-28.008454	-45.906482	NaN	-23.468247	17.898028	NaN	-4.540207
-28.008454	-29.193301	NaN	-32.406774	1.184846	NaN	4.398320
-28.008454	11.755349	NaN	-1.418560	-39.763804	NaN	-26.589895
-28.008454	-90.383678	NaN	-23.479217	62.375223	NaN	-4.529237
-28.008454	2.244185	NaN	-38.866934	-30.252639	NaN	10.858480
-28.008454	-70.464221	NaN	-61.806627	42.455767	NaN	33.798173
-28.008454	-53.280901	NaN	-52.919429	25.272446	NaN	24.910975
-28.008454	-52.633130	NaN	-139.126372	24.624675	NaN	111.117918
-28.008454	-57.697065	NaN	-23.514785	29.688610	NaN	-4.493669
-28.008454	-50.688380	NaN	3.282514	22.679925	NaN	-31.290968
-28.008454	-3.743412	NaN	-25.127846	-24.265043	NaN	-2.880608
-28.008454	-62.865648	NaN	-76.287244	34.857194	NaN	48.278789
-28.008454	-131.568471	NaN	-21.645433	103.560016	NaN	-6.363022
-28.008454	-16.092681	NaN	11.752171	-11.915774	NaN	-39.760625
-28.008454	-40.394890	NaN	-31.836511	12.386436	NaN	3.828056
-28.008454	-16.830248	NaN	-54.530038	-11.178207	NaN	26.521584
-28.008454	22.084125	NaN	-38.387997	-50.092579	NaN	10.379542
-28.008454	-22.666009	NaN	-13.275939	-5.342446	NaN	-14.732516
-28.008454	-90.575194	NaN	-23.700157	62.566739	NaN	-4.308297
-28.008454	-36.172890	NaN	-36.113144	8.164435	NaN	8.104689
-28.008454	-75.243629	NaN	-30.411692	47.235174	NaN	2.403238
-28.008454	-0.547120	NaN	-18.530100	-27.461334	NaN	-9.478354
-28.008454	1.361363	NaN	21.696390	-29.369817	NaN	-49.704845
-28.008454	-108.524199	NaN	-55.994319	80.515745	NaN	27.985865
-28.008454	-126.207494	NaN	-16.679500	98.199039	NaN	-11.328954
-28.008454	-50.148331	NaN	-80.420611	22.139877	NaN	52.412156
-28.008454	-32.326193	NaN	-33.261234	4.317739	NaN	5.252779
-28.008454	-66.600663	NaN	-5.931952	38.592209	NaN	-22.076503
-28.008454	-36.332077	NaN	-1.134556	8.323623	NaN	-26.873898
-28.008454	-22.396569	NaN	-15.343293	-5.611885	NaN	-12.665161
-28.008454	-42.007494	NaN	0.240626	13.999040	NaN	-28.249081
-28.008454	-88.914149	NaN	-24.327648	60.905694	NaN	-3.680806
-28.008454	-93.333156	NaN	-50.788444	65.324702	NaN	22.779989
-28.008454	-46.947216	NaN	-24.538499	18.938762	NaN	-3.469955
-28.008454	-60.938220	NaN	-53.255137	32.929765	NaN	25.246683
-28.008454	-6.620438	NaN	-11.879534	-21.388016	NaN	-16.128920
-28.008454	-44.250151	NaN	-1.251280	16.241696	NaN	-26.757175
-28.008454	-22.933583	NaN	-36.140425	-5.074872	NaN	8.131971
-28.008454	53.602382	NaN	-24.847871	-81.610837	NaN	-3.160583
-28.008454	-117.489611	NaN	-69.710502	89.481157	NaN	41.702047
-28.008454	-81.938831	NaN	-19.296241	53.930376	NaN	-8.712214
-28.008454	-53.007020	NaN	-23.751031	24.998566	NaN	-4.257423
-28.008454	5.192696	NaN	-36.300984	-33.201150	NaN	8.292529
-28.008454	7.023145	NaN	-8.500349	-35.031600	NaN	-19.508105
-28.008454	-3.008647	NaN	-49.070518	-24.999807	NaN	21.062063
-28.008454	-26.895315	NaN	-60.777867	-1.113139	NaN	32.769413
-28.008454	-5.294978	NaN	4.577186	-22.713476	NaN	-32.585640
-28.008454	-46.407399	NaN	-34.787514	18.398945	NaN	6.779059
-28.008454	-29.995622	NaN	-29.567697	1.987168	NaN	1.559242
-28.008454	-21.526808	NaN	-40.305358	-6.481647	NaN	12.296903
-28.008454	-27.434081	NaN	-18.415881	-0.574374	NaN	-9.592574
-28.008454	-59.037534	NaN	5.241711	31.029079	NaN	-33.250165
-28.008454	-36.049935	NaN	-40.201621	8.041481	NaN	12.193167
-28.008454	-0.457128	NaN	-21.859771	-27.551327	NaN	-6.148684
-28.008454	-125.854628	NaN	-65.246625	97.846174	NaN	37.238170
-28.008454	-18.335964	NaN	0.178217	-9.672491	NaN	-28.186671
-28.008454	-18.353667	NaN	-59.470762	-9.654787	NaN	31.462308
-28.008454	-51.649185	NaN	-66.925001	23.640731	NaN	38.916546
-28.008454	-24.474481	NaN	-25.430998	-3.533973	NaN	-2.577457
-28.008454	-53.879929	NaN	-14.386179	25.871475	NaN	-13.622276
-28.008454	-25.254410	NaN	-32.514909	-2.754044	NaN	4.506455
-28.008454	-64.726798	NaN	-10.638128	36.718344	NaN	-17.370326
-28.008454	-57.263699	NaN	-11.609001	29.255245	NaN	-16.399454
-28.008454	-115.857439	NaN	-34.436360	87.848985	NaN	6.427906
-28.008454	-61.343442	NaN	-34.456014	33.334987	NaN	6.447560
-28.008454	2.039766	NaN	-63.759234	-30.048220	NaN	35.750779
-28.008454	-56.724651	NaN	-34.199680	28.716197	NaN	6.191226
-28.008454	-1.643171	NaN	-2.558107	-26.365284	NaN	-25.450347
-28.008454	-48.515741	NaN	4.674389	20.507287	NaN	-32.682843
-28.008454	-54.298634	NaN	-61.919363	26.290180	NaN	33.910909
-28.008454	-86.468249	NaN	-39.631150	58.459794	NaN	11.622696
-28.008454	-47.729127	NaN	-20.678333	19.720673	NaN	-7.330122
-28.008454	-95.094771	NaN	-43.108788	67.086317	NaN	15.100334
-28.008454	3.403782	NaN	-27.934310	-31.412236	NaN	-0.074145
-28.008454	-37.358068	NaN	0.452884	9.349613	NaN	-28.461338
-28.008454	-57.490475	NaN	-67.031789	29.482021	NaN	39.023334
-28.008454	-61.161413	NaN	-75.437879	33.152958	NaN	47.429425
-28.008454	-35.615014	NaN	-19.621406	7.606559	NaN	-8.387048
-28.008454	20.564964	NaN	-3.718819	-48.573418	NaN	-24.289635
-28.008454	8.273470	NaN	-41.894684	-36.281924	NaN	13.886229
-28.008454	-85.459506	NaN	-25.656249	57.451052	NaN	-2.352206
-28.008454	-96.953014	NaN	-37.412868	68.944560	NaN	9.404413
-28.008454	-43.258662	NaN	-43.385634	15.250207	NaN	15.377180
-28.008454	-57.955006	NaN	-16.482128	29.946551	NaN	-11.526327
-28.008454	-49.419249	NaN	-26.281404	21.410794	NaN	-1.727050
-28.008454	-58.624911	NaN	-44.108567	30.616457	NaN	16.100112
-28.008454	-11.656686	NaN	-42.358124	-16.351768	NaN	14.349670
-28.008454	-49.914376	NaN	-47.522008	21.905922	NaN	19.513554
-28.008454	-65.098311	NaN	-32.243149	37.089857	NaN	4.234695
-28.008454	-29.254631	NaN	-28.659301	1.246177	NaN	0.650846
-28.008454	-7.026463	NaN	-10.495442	-20.981991	NaN	-17.513013
-28.008454	-53.840245	NaN	-60.862562	25.831790	NaN	32.854107
-28.008454	-78.552205	NaN	-36.219600	50.543751	NaN	8.211145
-28.008454	-94.709027	NaN	-35.676208	66.700572	NaN	7.667754
-28.008454	-102.672969	NaN	-23.122404	74.664515	NaN	-4.886050
-28.008454	-49.638440	NaN	-24.484098	21.629986	NaN	-3.524356
-28.008454	-48.805377	NaN	-82.972680	20.796923	NaN	54.964225
-28.008454	-57.941926	NaN	-25.035250	29.933472	NaN	-2.973205
-28.008454	-39.428952	NaN	-16.590786	11.420498	NaN	-11.417668
-28.008454	-144.109108	NaN	-51.120046	116.100654	NaN	23.111592
-28.008454	-20.225000	NaN	-11.205310	-7.783455	NaN	-16.803144
-28.008454	-22.447582	NaN	-33.248810	-5.560873	NaN	5.240356
-28.008454	11.020039	NaN	-32.589514	-39.028493	NaN	4.581059
-28.008454	-114.832449	NaN	-47.259060	86.823994	NaN	19.250605
-28.008454	-48.356790	NaN	-70.230565	20.348336	NaN	42.222111
-28.008454	-68.593407	NaN	-20.367119	40.584952	NaN	-7.641335
-28.008454	-23.147271	NaN	-25.409384	-4.861183	NaN	-2.599070
-28.008454	-57.429002	NaN	-19.787606	29.420548	NaN	-8.220848
-28.008454	-65.595987	NaN	-49.613097	37.587532	NaN	21.604643
-28.008454	-87.869733	NaN	-17.154920	59.861278	NaN	-10.853535
-28.008454	-9.421647	NaN	-0.747485	-18.586807	NaN	-27.260970
-28.008454	-56.050123	NaN	-50.659224	28.041668	NaN	22.650770
-28.008454	-94.445415	NaN	-44.318747	66.436960	NaN	16.310293
-28.008454	-24.451120	NaN	-29.374974	-3.557335	NaN	1.366520
-28.008454	-9.007859	NaN	-41.156094	-19.000595	NaN	13.147640
-28.008454	-82.617501	NaN	-40.819494	54.609047	NaN	12.811040
-28.008454	-23.399143	NaN	-27.612078	-4.609311	NaN	-0.396377
-28.008454	-139.129437	NaN	-92.366761	111.120983	NaN	64.358307
-28.008454	-27.090480	NaN	-14.394705	-0.917974	NaN	-13.613749
-28.008454	-61.873270	NaN	-49.311761	33.864816	NaN	21.303306
-28.008454	34.330615	NaN	24.650153	-62.339069	NaN	-52.658607
-28.008454	-78.574255	NaN	-57.616802	50.565801	NaN	29.608348
-28.008454	-82.045373	NaN	-23.281845	54.036918	NaN	-4.726610
-28.008454	-108.987886	NaN	-50.959672	80.979431	NaN	22.951218
-28.008454	-36.015280	NaN	-46.360810	8.006826	NaN	18.352355
-28.008454	-68.487487	NaN	-47.031595	40.479032	NaN	19.023141
-28.008454	-32.252682	NaN	-78.734770	4.244228	NaN	50.726316
-28.008454	-44.842691	NaN	-19.417934	16.834236	NaN	-8.590520
-28.008454	-47.005247	NaN	-25.704093	18.996792	NaN	-2.304361
-28.008454	-9.728609	NaN	-20.844904	-18.279846	NaN	-7.163550
-28.008454	-28.966825	NaN	-4.239131	0.958371	NaN	-23.769323
-28.008454	-23.668451	NaN	-38.424275	-4.340004	NaN	10.415820
-28.008454	15.236491	NaN	-43.149856	-43.244946	NaN	15.141401
-28.008454	-56.632803	NaN	-3.460428	28.624348	NaN	-24.548026
-28.008454	-30.942753	NaN	3.276640	2.934298	NaN	-31.285095
-28.008454	0.588558	NaN	-42.984502	-28.597013	NaN	14.976047
-28.008454	-95.950482	NaN	-62.372294	67.942028	NaN	34.363839
-28.008454	-36.637750	NaN	-25.319978	8.629296	NaN	-2.688477
-28.008454	-64.968943	NaN	-28.721564	36.960488	NaN	0.713109
-28.008454	-48.689614	NaN	-19.742948	20.681160	NaN	-8.265507
-28.008454	-23.223063	NaN	-74.245807	-4.785391	NaN	46.237352
-28.008454	-47.910912	NaN	-20.562019	19.902458	NaN	-7.446436
-28.008454	31.746090	NaN	-48.212581	-59.754544	NaN	20.204126
-28.008454	-5.479963	NaN	-14.223621	-22.528491	NaN	-13.784833
-28.008454	-55.073459	NaN	-13.222102	27.065005	NaN	-14.786352
-28.008454	-22.698015	NaN	-26.541250	-5.310439	NaN	-1.467204
-28.008454	-62.971403	NaN	-34.779340	34.962949	NaN	6.770885
-28.008454	-48.886815	NaN	-23.459478	20.878360	NaN	-4.548976
-28.008454	-61.120543	NaN	-30.369701	33.112089	NaN	2.361246
-28.008454	-74.352559	NaN	-24.138369	46.344105	NaN	-3.870086
-28.008454	3.252897	NaN	-28.665584	-31.261351	NaN	0.657129
-28.008454	-15.089196	NaN	12.916731	-12.919258	NaN	-40.925185
-28.008454	13.597817	NaN	-55.916368	-41.606272	NaN	27.907913
-28.008454	-9.298924	NaN	-18.967186	-18.709531	NaN	-9.041268
-28.008454	-3.152187	NaN	-19.864684	-24.856267	NaN	-8.143770
-28.008454	-40.738956	NaN	-41.929905	12.730501	NaN	13.921451
-28.008454	-61.935363	NaN	-35.174361	33.926909	NaN	7.165907
-28.008454	-95.407651	NaN	-44.352206	67.399196	NaN	16.343751
-28.008454	-9.068313	NaN	30.371017	-18.940142	NaN	-58.379472
-28.008454	-64.172914	NaN	-55.090513	36.164460	NaN	27.082058
-28.008454	-61.318769	NaN	-60.237066	33.310314	NaN	32.228612
-28.008454	-71.650459	NaN	-17.990961	43.642005	NaN	-10.017493
-28.008454	-30.351060	NaN	-8.525690	2.342606	NaN	-19.482764
-28.008454	-31.412343	NaN	-45.332149	3.403889	NaN	17.323695
-28.008454	-43.085497	NaN	-52.002890	15.077042	NaN	23.994436
-28.008454	-50.228998	NaN	-17.696898	22.220544	NaN	-10.311556
-28.008454	-3.680662	NaN	-15.841408	-24.327793	NaN	-12.167046
-28.008454	-44.433884	NaN	-12.735230	16.425429	NaN	-15.273225
-28.008454	-7.284081	NaN	-36.447058	-20.724374	NaN	8.438603
-28.008454	-22.747515	NaN	-73.766422	-5.260939	NaN	45.757967
-28.008454	-56.301100	NaN	-28.904557	28.292646	NaN	0.896103
-28.008454	-36.937739	NaN	-34.751499	8.929284	NaN	6.743045
-28.008454	6.978699	NaN	-4.684818	-34.987154	NaN	-23.323636
-28.008454	-54.863914	NaN	-13.038874	26.855460	NaN	-14.969580
-28.008454	-62.115061	NaN	-38.633802	34.106607	NaN	10.625348
-28.008454	-38.162225	NaN	-32.064467	10.153771	NaN	4.056013
-28.008454	-4.782592	NaN	-23.599739	-23.225862	NaN	-4.408715
-28.008454	-43.472369	NaN	-59.238864	15.463915	NaN	31.230410
-28.008454	-73.958184	NaN	-32.705198	45.949729	NaN	4.696743
-28.008454	-41.404383	NaN	-2.605425	13.395928	NaN	-25.403029
-28.008454	-5.854584	NaN	-49.595152	-22.153870	NaN	21.586698
-28.008454	-33.776895	NaN	-25.153231	5.768440	NaN	-2.855223
-28.008454	-30.493928	NaN	-37.090187	2.485474	NaN	9.081732
-28.008454	-50.435646	NaN	-49.525369	22.427192	NaN	21.516915
-28.008454	-69.917128	NaN	-30.876778	41.908674	NaN	2.868324
-28.008454	-69.461415	NaN	-49.098164	41.452960	NaN	21.089710
-28.008454	-0.725212	NaN	0.789236	-27.283242	NaN	-28.797691
-28.008454	3.814321	NaN	-9.761003	-31.822775	NaN	-18.247452
-28.008454	-59.887363	NaN	-44.401026	31.878908	NaN	16.392571
-28.008454	-54.485518	NaN	-58.630921	26.477063	NaN	30.622467
-28.008454	-6.678805	NaN	-29.695843	-21.329649	NaN	1.687389
-28.008454	-46.717476	NaN	-36.512323	18.709021	NaN	8.503869
-28.008454	-41.923159	NaN	-19.171301	13.914704	NaN	-8.837153
-28.008454	6.884370	NaN	-4.648095	-34.892825	NaN	-23.360359
-28.008454	-5.791400	NaN	-23.880816	-22.217054	NaN	-4.127638
-28.008454	-38.363069	NaN	-6.195857	10.354614	NaN	-21.812597
-28.008454	-79.397029	NaN	-51.038560	51.388575	NaN	23.030105
-28.008454	-31.930513	NaN	-69.804536	3.922059	NaN	41.796082
-28.008454	-28.638010	NaN	-68.218344	0.629556	NaN	40.209890
-28.008454	-95.080435	NaN	-12.846309	67.071980	NaN	-15.162146
-28.008454	-106.925544	NaN	-21.175502	78.917089	NaN	-6.832953
-28.008454	-64.675066	NaN	-94.164179	36.666612	NaN	66.155724
-28.008454	-2.573412	NaN	-19.110573	-25.435043	NaN	-8.897882
-28.008454	-71.177622	NaN	-10.774619	43.169168	NaN	-17.233835
-28.008454	-33.245830	NaN	-6.417273	5.237376	NaN	-21.591181
-28.008454	-11.309375	NaN	-21.893779	-16.699080	NaN	-6.114676
-28.008454	-25.453204	NaN	-26.022428	-2.555251	NaN	-1.986027
-28.008454	-74.275365	NaN	-61.935643	46.266911	NaN	33.927188
-28.008454	-50.446753	NaN	-45.038820	22.438298	NaN	17.030366
-28.008454	-15.221412	NaN	-12.856538	-12.787042	NaN	-15.151917
-28.008454	-26.957487	NaN	-39.090157	-1.050967	NaN	11.081702
-28.008454	4.206404	NaN	-8.646581	-32.214858	NaN	-19.361874
-28.008454	-25.557275	NaN	-35.948368	-2.451179	NaN	7.939913
-28.008454	-0.681875	NaN	17.796789	-27.326579	NaN	-45.805244
-28.008454	-61.559972	NaN	-28.814080	33.551517	NaN	0.805626
-28.008454	-61.040860	NaN	-33.735094	33.032406	NaN	5.726640
-28.008454	9.657039	NaN	-35.511143	-37.665493	NaN	7.502689
-28.008454	-33.460940	NaN	-38.793524	5.452485	NaN	10.785070
-28.008454	-17.156209	NaN	-34.167608	-10.852245	NaN	6.159154
-28.008454	-81.005329	NaN	-50.550878	52.996875	NaN	22.542424
-28.008454	-35.512965	NaN	-48.255658	7.504510	NaN	20.247204
-28.008454	-65.080369	NaN	-45.129769	37.071915	NaN	17.121315
-28.008454	-36.649001	NaN	-36.630801	8.640546	NaN	8.622347
-28.008454	-77.965715	NaN	-1.709611	49.957260	NaN	-26.298844
-28.008454	-45.985792	NaN	-56.256897	17.977337	NaN	28.248442
-28.008454	-112.853411	NaN	-65.625672	84.844957	NaN	37.617217
-28.008454	24.639066	NaN	14.247248	-52.647520	NaN	-42.255702
-28.008454	-46.975949	NaN	-56.381151	18.967495	NaN	28.372696
-28.008454	-13.483590	NaN	-39.707340	-14.524864	NaN	11.698885
-28.008454	-4.196288	NaN	-23.253676	-23.812166	NaN	-4.754778
-28.008454	-103.495367	NaN	-22.208332	75.486913	NaN	-5.800122
-28.008454	-28.166505	NaN	8.976628	0.158051	NaN	-36.985083
-28.008454	-56.813453	NaN	-51.419845	28.804998	NaN	23.411391
-28.008454	-22.652716	NaN	-11.236139	-5.355738	NaN	-16.772316
-28.008454	-83.580767	NaN	-31.233987	55.572313	NaN	3.225533
-28.008454	-4.760596	NaN	10.347668	-23.247859	NaN	-38.356123
-28.008454	-42.676277	NaN	-89.033894	14.667822	NaN	61.025440
-28.008454	-63.210299	NaN	-59.558966	35.201845	NaN	31.550511
-28.008454	3.931438	NaN	-50.895721	-31.939893	NaN	22.887266
-28.008454	1.126677	NaN	-12.331086	-29.135131	NaN	-15.677368
-28.008454	-53.537208	NaN	-81.300966	25.528754	NaN	53.292511
-28.008454	-35.837757	NaN	-98.455790	7.829303	NaN	70.447335
-28.008454	-18.466348	NaN	-19.440397	-9.542106	NaN	-8.568057
-28.008454	-6.131961	NaN	-34.532887	-21.876493	NaN	6.524433
-28.008454	-17.071982	NaN	-28.353556	-10.936473	NaN	0.345102
-28.008454	-40.860041	NaN	-82.319439	12.851586	NaN	54.310985
-28.008454	-52.851435	NaN	3.575525	24.842981	NaN	-31.583980
-28.008454	-21.862165	NaN	-75.640432	-6.146290	NaN	47.631978
-28.008454	-44.048533	NaN	-16.901371	16.040079	NaN	-11.107083
-28.008454	-17.542668	NaN	2.424102	-10.465787	NaN	-30.432556
-28.008454	-79.556302	NaN	-47.458145	51.547848	NaN	19.449690
-28.008454	-57.461910	NaN	-35.351827	29.453456	NaN	7.343373
-28.008454	-15.202798	NaN	-37.087329	-12.805656	NaN	9.078874
-28.008454	-0.055315	NaN	-42.751907	-27.953140	NaN	14.743452
-28.008454	23.822072	NaN	-7.628771	-51.830526	NaN	-20.379684
-28.008454	1.978146	NaN	-16.828857	-29.986600	NaN	-11.179598
-28.008454	-70.585961	NaN	-41.854393	42.577507	NaN	13.845938
-28.008454	-50.877118	NaN	-23.874630	22.868664	NaN	-4.133825
-28.008454	-75.978976	NaN	-61.195885	47.970522	NaN	33.187430
-28.008454	-20.818468	NaN	-5.673407	-7.189986	NaN	-22.335048
-28.008454	-14.903049	NaN	-93.153228	-13.105406	NaN	65.144773
-28.008454	-19.006034	NaN	-5.754196	-9.002421	NaN	-22.254258
-28.008454	-44.384358	NaN	-18.582620	16.375904	NaN	-9.425834
-28.008454	-9.164125	NaN	-73.027584	-18.844329	NaN	45.019130
-28.008454	39.981551	NaN	7.595531	-67.990005	NaN	-35.603985
-28.008454	-5.589470	NaN	-24.931725	-22.418984	NaN	-3.076730
-28.008454	-9.446051	NaN	-14.902106	-18.562403	NaN	-13.106349
-28.008454	-122.405812	NaN	-16.095025	94.397358	NaN	-11.913430
-28.008454	-119.455556	NaN	-97.929960	91.447102	NaN	69.921506
-28.008454	-24.936035	NaN	-43.440186	-3.072419	NaN	15.431731
-28.008454	-24.517831	NaN	-30.790583	-3.490624	NaN	2.782129
-28.008454	-57.517636	NaN	0.583116	29.509181	NaN	-28.591570
-28.008454	6.762862	NaN	0.143277	-34.771316	NaN	-28.151731
-28.008454	-25.536528	NaN	-24.275748	-2.471926	NaN	-3.732706
-28.008454	-2.383051	NaN	-4.930854	-25.625403	NaN	-23.077600
-28.008454	-37.927683	NaN	-36.431639	9.919228	NaN	8.423184
-28.008454	-50.961566	NaN	-27.206140	22.953112	NaN	-0.802315
-28.008454	-53.224125	NaN	-28.238072	25.215670	NaN	0.229617
-28.008454	1.033781	NaN	-9.010329	-29.042235	NaN	-18.998126
-28.008454	-112.619108	NaN	-32.169229	84.610653	NaN	4.160775
-28.008454	-37.352901	NaN	-11.672048	9.344447	NaN	-16.336406
-28.008454	-76.635150	NaN	-1.088281	48.626696	NaN	-26.920174
-28.008454	-16.628348	NaN	5.246372	-11.380106	NaN	-33.254827
-28.008454	-16.833832	NaN	-53.559321	-11.174622	NaN	25.550867
-28.008454	-5.321753	NaN	-31.950833	-22.686702	NaN	3.942379
-28.008454	-108.969686	NaN	-56.007165	80.961232	NaN	27.998710
-28.008454	-17.855552	NaN	-39.899233	-10.152902	NaN	11.890778
-28.008454	-65.284057	NaN	4.390272	37.275602	NaN	-32.398726
-28.008454	-85.336964	NaN	-17.568461	57.328509	NaN	-10.439993
-28.008454	-35.235955	NaN	-4.050079	7.227500	NaN	-23.958376
-28.008454	-48.785221	NaN	-52.188704	20.776766	NaN	24.180249
-28.008454	-40.955372	NaN	-57.564326	12.946918	NaN	29.555872
-28.008454	-48.924481	NaN	-20.517342	20.916026	NaN	-7.491112
-28.008454	-109.695644	NaN	-29.334816	81.687189	NaN	1.326362
-28.008454	-30.757607	NaN	-50.038970	2.749153	NaN	22.030515
-28.008454	-55.381843	NaN	-6.236454	27.373388	NaN	-21.772000
-28.008454	-11.649902	NaN	11.615116	-16.358552	NaN	-39.623570
-28.008454	-71.574684	NaN	-11.675259	43.566230	NaN	-16.333196
-28.008454	-84.205411	NaN	-46.097929	56.196956	NaN	18.089475
-28.008454	-119.066406	NaN	-60.310033	91.057952	NaN	32.301579
-28.008454	-26.509575	NaN	-0.400502	-1.498879	NaN	-27.607952
-28.008454	-39.103973	NaN	-38.949418	11.095519	NaN	10.940964
-28.008454	23.926967	NaN	11.037115	-51.935421	NaN	-39.045570
-28.008454	-20.876996	NaN	-48.208306	-7.131459	NaN	20.199851
-28.008454	-13.169319	NaN	-36.770396	-14.839136	NaN	8.761942
-28.008454	-69.015194	NaN	-82.486945	41.006740	NaN	54.478490
-28.008454	-24.095286	NaN	-25.379792	-3.913168	NaN	-2.628663
-28.008454	-47.997143	NaN	-42.672855	19.988689	NaN	14.664400
-28.008454	-38.129573	NaN	-21.168411	10.121119	NaN	-6.840044
-28.008454	-6.563986	NaN	-16.515811	-21.444468	NaN	-11.492643
-28.008454	-153.307362	NaN	-25.060983	125.298908	NaN	-2.947471
-28.008454	-91.884277	NaN	-41.430765	63.875822	NaN	13.422310
-28.008454	-9.385907	NaN	-57.836479	-18.622548	NaN	29.828024
-28.008454	-11.335311	NaN	-25.996370	-16.673143	NaN	-2.012084
-28.008454	-69.737252	NaN	-19.882619	41.728798	NaN	-8.125836
-28.008454	-47.792589	NaN	-19.129188	19.784135	NaN	-8.879266
-28.008454	2.384352	NaN	-3.896484	-30.392806	NaN	-24.111971
-28.008454	-101.687597	NaN	-30.992746	73.679142	NaN	2.984292
-28.008454	-22.577638	NaN	-23.156749	-5.430816	NaN	-4.851705
-28.008454	5.719801	NaN	-4.997045	-33.728255	NaN	-23.011410
-28.008454	-31.653717	NaN	-30.289066	3.645263	NaN	2.280611
-28.008454	13.870771	NaN	-3.740841	-41.879226	NaN	-24.267613
-28.008454	-39.773710	NaN	-29.662897	11.765255	NaN	1.654442
-28.008454	-86.958669	NaN	-24.184986	58.950214	NaN	-3.823469
-28.008454	-93.662553	NaN	-23.426958	65.654098	NaN	-4.581497
-28.008454	-47.865269	NaN	-45.536296	19.856815	NaN	17.527842
-28.008454	-43.455933	NaN	-48.801589	15.447479	NaN	20.793135
-28.008454	16.023969	NaN	-45.728714	-44.032424	NaN	17.720260
-28.008454	-46.891140	NaN	-68.653945	18.882685	NaN	40.645491
-28.008454	-180.449899	NaN	-55.820264	152.441444	NaN	27.811809
-28.008454	-3.937932	NaN	0.317369	-24.070522	NaN	-28.325824
-28.008454	-40.210321	NaN	-40.658827	12.201867	NaN	12.650372
-28.008454	-43.630994	NaN	-10.666051	15.622539	NaN	-17.342404
-28.008454	-49.536180	NaN	-33.441090	21.527726	NaN	5.432636
-28.008454	-16.224104	NaN	-78.585686	-11.784350	NaN	50.577231
-28.008454	-39.215002	NaN	-41.732939	11.206548	NaN	13.724485
-28.008454	-28.750406	NaN	-44.469731	0.741952	NaN	16.461277
-28.008454	-37.045544	NaN	-8.587677	9.037090	NaN	-19.420778
-28.008454	-5.385940	NaN	-20.251643	-22.622514	NaN	-7.756812
-28.008454	-61.081935	NaN	-38.225533	33.073481	NaN	10.217079
-28.008454	-65.411855	NaN	-54.460619	37.403400	NaN	26.452165
-28.008454	-39.784239	NaN	-16.484455	11.775784	NaN	-11.523999
-28.008454	0.872964	NaN	-22.919694	-28.881418	NaN	-5.088761
-28.008454	-72.831017	NaN	-17.818555	44.822562	NaN	-10.189900
-28.008454	-25.666941	NaN	-44.566079	-2.341513	NaN	16.557625
-28.008454	-44.088785	NaN	-17.659087	16.080330	NaN	-10.349368
-28.008454	4.903581	NaN	12.710323	-32.912036	NaN	-40.718777
-28.008454	-34.287249	NaN	-30.131759	6.278795	NaN	2.123304
-28.008454	-35.866140	NaN	-11.652739	7.857685	NaN	-16.355715
-28.008454	-42.239772	NaN	-51.242782	14.231317	NaN	23.234328
-28.008454	-73.248870	NaN	-24.964500	45.240415	NaN	-3.043955
-28.008454	-94.710513	NaN	-50.991820	66.702059	NaN	22.983366
-28.008454	-50.842981	NaN	-66.044009	22.834527	NaN	38.035554
-28.008454	-10.983709	NaN	-33.266481	-17.024746	NaN	5.258027
-28.008454	-64.341033	NaN	-48.279522	36.332578	NaN	20.271067
-28.008454	1.922966	NaN	-27.309677	-29.931421	NaN	-0.698777
-28.008454	-55.810691	NaN	-40.877319	27.802236	NaN	12.868864
-28.008454	-52.071151	NaN	-65.466916	24.062696	NaN	37.458461
-28.008454	-49.258578	NaN	-69.624304	21.250124	NaN	41.615849
-28.008454	-92.666575	NaN	-38.279150	64.658120	NaN	10.270696
-28.008454	-50.687604	NaN	-22.922472	22.679150	NaN	-5.085982
-28.008454	-75.676042	NaN	-49.625179	47.667588	NaN	21.616724
-28.008454	-61.444226	NaN	-35.539486	33.435772	NaN	7.531032
-28.008454	-32.749378	NaN	-42.808605	4.740924	NaN	14.800150
-28.008454	-0.047881	NaN	-33.929357	-27.960573	NaN	5.920902
-28.008454	-33.734292	NaN	-8.981531	5.725838	NaN	-19.026924
-28.008454	-38.120124	NaN	-29.594836	10.111669	NaN	1.586381
-28.008454	-65.982661	NaN	-67.831730	37.974207	NaN	39.823275
-28.008454	-99.886337	NaN	-11.142360	71.877882	NaN	-16.866094
-28.008454	-53.683188	NaN	-67.681476	25.674734	NaN	39.673022
-28.008454	-18.693947	NaN	-10.680444	-9.314507	NaN	-17.328010
-28.008454	-96.805382	NaN	-41.608849	68.796927	NaN	13.600394
-28.008454	-38.308972	NaN	-48.548321	10.300518	NaN	20.539866
-28.008454	-33.733139	NaN	-14.492053	5.724684	NaN	-13.516402
-28.008454	23.852656	NaN	-10.931688	-51.861110	NaN	-17.076767
-28.008454	3.335503	NaN	-2.961549	-31.343957	NaN	-25.046905
-28.008454	6.299899	NaN	-16.226342	-34.308354	NaN	-11.782112
-28.008454	14.681113	NaN	-19.048270	-42.689568	NaN	-8.960184
-28.008454	-38.138023	NaN	11.273140	10.129568	NaN	-39.281594
-28.008454	16.773582	NaN	12.548881	-44.782037	NaN	-40.557336
-28.008454	-22.455138	NaN	9.721368	-5.553316	NaN	-37.729822
-28.008454	-12.040228	NaN	-46.157706	-15.968226	NaN	18.149252
-28.008454	-42.800326	NaN	-10.444415	14.791871	NaN	-17.564039
-28.008454	-8.671586	NaN	3.197758	-19.336869	NaN	-31.206212
-28.008454	-15.351884	NaN	-33.832712	-12.656571	NaN	5.824257
-28.008454	-5.110290	NaN	-14.488853	-22.898164	NaN	-13.519601
-28.008454	-25.045890	NaN	-7.339523	-2.962565	NaN	-20.668931
-28.008454	-89.953151	NaN	-27.094358	61.944697	NaN	-0.914096
-28.008454	-2.339568	NaN	-48.948587	-25.668886	NaN	20.940133
-28.008454	-96.218867	NaN	-32.794540	68.210413	NaN	4.786086
-28.008454	-13.623503	NaN	8.533785	-14.384952	NaN	-36.542239
-28.008454	-33.538617	NaN	-4.231016	5.530163	NaN	-23.777439
-28.008454	-6.916114	NaN	14.862104	-21.092340	NaN	-42.870559
-28.008454	-2.051250	NaN	-4.529116	-25.957205	NaN	-23.479339
-28.008454	-45.601008	NaN	-32.334633	17.592554	NaN	4.326179
-28.008454	-81.124900	NaN	-37.983603	53.116446	NaN	9.975148
-28.008454	-2.329796	NaN	32.584770	-25.678658	NaN	-60.593225
-28.008454	-32.314983	NaN	-14.786252	4.306528	NaN	-13.222203
-28.008454	-74.861289	NaN	-81.131885	46.852834	NaN	53.123431
-28.008454	-22.558775	NaN	-20.195074	-5.449679	NaN	-7.813381
-28.008454	-39.699548	NaN	-25.988248	11.691094	NaN	-2.020207
-28.008454	2.475065	NaN	7.132054	-30.483519	NaN	-35.140509
-28.008454	-73.792227	NaN	-10.569051	45.783772	NaN	-17.439403
-28.008454	-16.080896	NaN	22.451175	-11.927559	NaN	-50.459629
-28.008454	-46.583124	NaN	-43.141662	18.574669	NaN	15.133208
-28.008454	-59.725097	NaN	-18.897984	31.716643	NaN	-9.110471
-28.008454	-57.970262	NaN	-17.587322	29.961808	NaN	-10.421132
-28.008454	13.528919	NaN	-2.562593	-41.537374	NaN	-25.445862
-28.008454	-31.226239	NaN	-20.044025	3.217784	NaN	-7.964430
-28.008454	-53.516999	NaN	-60.544279	25.508545	NaN	32.535824
-28.008454	-6.844405	NaN	-25.748305	-21.164050	NaN	-2.260150
-28.008454	13.945084	NaN	6.631096	-41.953539	NaN	-34.639551
-28.008454	-58.700777	NaN	-39.289806	30.692322	NaN	11.281352
-28.008454	-43.832439	NaN	-50.449098	15.823984	NaN	22.440643
-28.008454	-79.824160	NaN	-17.598681	51.815705	NaN	-10.409773
-28.008454	-40.139197	NaN	-43.424281	12.130743	NaN	15.415826
-28.008454	-20.445957	NaN	-42.915952	-7.562498	NaN	14.907498
-28.008454	-61.475306	NaN	-55.092996	33.466852	NaN	27.084542
-28.008454	-30.285104	NaN	-29.250745	2.276650	NaN	1.242290
-28.008454	-28.894957	NaN	-29.635682	0.886503	NaN	1.627227
-28.008454	-47.234984	NaN	-6.049354	19.226529	NaN	-21.959101
-28.008454	-108.117806	NaN	-46.403851	80.109351	NaN	18.395396
-28.008454	-53.600515	NaN	-20.020608	25.592061	NaN	-7.987846
-28.008454	-84.163918	NaN	-70.199481	56.155464	NaN	42.191027
-28.008454	-75.451998	NaN	-22.342985	47.443544	NaN	-5.665469
-28.008454	-85.364118	NaN	-9.230184	57.355663	NaN	-18.778271
-28.008454	3.345055	NaN	-3.058391	-31.353509	NaN	-24.950063
-28.008454	-57.504551	NaN	-29.585690	29.496097	NaN	1.577236
-28.008454	-37.769490	NaN	-107.158093	9.761035	NaN	79.149638
-28.008454	-40.714908	NaN	-65.086843	12.706453	NaN	37.078388
-28.008454	-95.715881	NaN	-48.787421	67.707427	NaN	20.778967
-28.008454	-41.094620	NaN	-54.434151	13.086165	NaN	26.425697
-28.008454	-53.342884	NaN	-31.215389	25.334430	NaN	3.206934
-28.008454	-5.147366	NaN	-1.890153	-22.861088	NaN	-26.118301
-28.008454	-20.963714	NaN	-17.754029	-7.044740	NaN	-10.254425
-28.008454	-32.524387	NaN	-26.326383	4.515932	NaN	-1.682071
-28.008454	-19.124311	NaN	-33.906671	-8.884143	NaN	5.898217
-28.008454	-114.657432	NaN	-79.914666	86.648977	NaN	51.906212
-28.008454	-53.130304	NaN	-31.293716	25.121850	NaN	3.285261
-28.008454	-33.236577	NaN	-33.822588	5.228123	NaN	5.814133
-28.008454	-35.029888	NaN	-26.826918	7.021433	NaN	-1.181536
-28.008454	-43.503956	NaN	-28.889364	15.495502	NaN	0.880909
-28.008454	-5.350828	NaN	-35.484631	-22.657626	NaN	7.476177
-28.008454	-123.817102	NaN	-62.928579	95.808648	NaN	34.920125
-28.008454	13.449315	NaN	-25.210342	-41.457770	NaN	-2.798112
-28.008454	-75.404125	NaN	-21.611624	47.395670	NaN	-6.396830
-28.008454	-0.269754	NaN	-18.249062	-27.738700	NaN	-9.759393
-28.008454	-23.342709	NaN	-54.913371	-4.665745	NaN	26.904917
-28.008454	-31.264023	NaN	-12.287755	3.255568	NaN	-15.720699
-28.008454	-44.088054	NaN	-13.669419	16.079599	NaN	-14.339035
-28.008454	-35.314190	NaN	-39.840317	7.305735	NaN	11.831863
-28.008454	-47.549895	NaN	-20.327471	19.541441	NaN	-7.680984
-28.008454	-103.669238	NaN	-48.358283	75.660784	NaN	20.349829
-28.008454	-43.953314	NaN	-28.655714	15.944859	NaN	0.647260
-28.008454	-37.708274	NaN	-66.596895	9.699820	NaN	38.588440
-28.008454	-44.241693	NaN	-15.977198	16.233239	NaN	-12.031256
-28.008454	-67.555762	NaN	-21.962547	39.547308	NaN	-6.045908
-28.008454	-112.124335	NaN	-61.700335	84.115881	NaN	33.691881
-28.008454	-89.043333	NaN	-70.199254	61.034878	NaN	42.190800
-28.008454	-76.835635	NaN	-39.116745	48.827180	NaN	11.108291
-28.008454	-8.049313	NaN	-65.965182	-19.959142	NaN	37.956728
-28.008454	-111.273499	NaN	-70.026043	83.265045	NaN	42.017588
-28.008454	-68.760888	NaN	-93.172107	40.752433	NaN	65.163653
-28.008454	-90.482150	NaN	-32.917677	62.473696	NaN	4.909222
-28.008454	-99.302849	NaN	-7.960733	71.294394	NaN	-20.047722
-28.008454	-24.912917	NaN	0.060186	-3.095538	NaN	-28.068640
-28.008454	19.885953	NaN	-50.088977	-47.894407	NaN	22.080522
-28.008454	-40.193134	NaN	-7.485890	12.184680	NaN	-20.522564
-28.008454	-34.885462	NaN	-19.532401	6.877008	NaN	-8.476054
-28.008454	-10.570156	NaN	15.536543	-17.438298	NaN	-43.544998
-28.008454	2.793350	NaN	-13.430698	-30.801804	NaN	-14.577756
-28.008454	-81.160961	NaN	-33.840307	53.152507	NaN	5.831852
-28.008454	-22.552541	NaN	-11.462148	-5.455913	NaN	-16.546307
-28.008454	-39.130910	NaN	-20.470367	11.122455	NaN	-7.538087
-28.008454	-38.748884	NaN	-26.693562	10.740430	NaN	-1.314892
-28.008454	-45.794920	NaN	-50.135167	17.786466	NaN	22.126713
-28.008454	-14.811424	NaN	-35.118490	-13.197031	NaN	7.110036
-28.008454	-54.657203	NaN	-106.817427	26.648749	NaN	78.808972
-28.008454	-63.520158	NaN	-20.883826	35.511703	NaN	-7.124629
-28.008454	-74.400368	NaN	-81.881479	46.391914	NaN	53.873025
-28.008454	-52.570457	NaN	-27.179381	24.562002	NaN	-0.829074
-28.008454	-50.801011	NaN	-24.750617	22.792557	NaN	-3.257838
-28.008454	-21.194427	NaN	-19.817177	-6.814027	NaN	-8.191278
-28.008454	-19.089120	NaN	-10.175016	-8.919334	NaN	-17.833439
-28.008454	-67.161613	NaN	-51.801138	39.153159	NaN	23.792684
-28.008454	-83.302063	NaN	-21.036888	55.293609	NaN	-6.971567
-28.008454	-111.342411	NaN	-22.955230	83.333957	NaN	-5.053225
-28.008454	-14.957003	NaN	-26.848278	-13.051451	NaN	-1.160176
-28.008454	-27.576888	NaN	-16.130490	-0.431566	NaN	-11.877965
-28.008454	-82.636208	NaN	-7.268109	54.627753	NaN	-20.740345
-28.008454	-55.099191	NaN	-30.359196	27.090737	NaN	2.350741
-28.008454	-93.374911	NaN	-60.168504	65.366456	NaN	32.160050
-28.008454	-90.048637	NaN	-30.853649	62.040183	NaN	2.845195
-28.008454	-17.520847	NaN	-68.053196	-10.487608	NaN	40.044742
-28.008454	-76.170170	NaN	-82.362806	48.161715	NaN	54.354351
-28.008454	-92.284130	NaN	-21.127225	64.275676	NaN	-6.881229
-28.008454	-24.454628	NaN	-24.667979	-3.553826	NaN	-3.340475
-28.008454	-155.638167	NaN	-55.121591	127.629713	NaN	27.113137
-28.008454	-12.437049	NaN	-7.854025	-15.571406	NaN	-20.154430
-28.008454	2.657406	NaN	-19.200803	-30.665861	NaN	-8.807651
-28.008454	-5.814559	NaN	-46.318343	-22.193896	NaN	18.309889
-28.008454	-121.612044	NaN	-50.874818	93.603589	NaN	22.866363
-28.008454	-40.125117	NaN	-33.313266	12.116662	NaN	5.304811
-28.008454	-23.464984	NaN	-85.757585	-4.543470	NaN	57.749131
-28.008454	-76.313944	NaN	-26.585138	48.305490	NaN	-1.423316
-28.008454	-159.906419	NaN	-50.786191	131.897964	NaN	22.777737
-28.008454	5.398976	NaN	-21.093780	-33.407430	NaN	-6.914674
-28.008454	-60.694520	NaN	-50.405426	32.686065	NaN	22.396972
-28.008454	-11.514125	NaN	-67.260640	-16.494329	NaN	39.252185
-28.008454	-3.040306	NaN	-21.541484	-24.968148	NaN	-6.466970
-28.008454	-17.040170	NaN	-31.708361	-10.968285	NaN	3.699906
-28.008454	-49.743621	NaN	-20.449778	21.735167	NaN	-7.558677
-28.008454	-47.183451	NaN	-30.400898	19.174996	NaN	2.392444
-28.008454	-29.203508	NaN	-40.921081	1.195054	NaN	12.912626
-28.008454	-86.423641	NaN	-29.740009	58.415186	NaN	1.731554
-28.008454	-76.278314	NaN	-42.056212	48.269860	NaN	14.047758
-28.008454	-18.535914	NaN	4.411592	-9.472541	NaN	-32.420046
-28.008454	-94.813048	NaN	-7.208832	66.804594	NaN	-20.799623
-28.008454	7.147931	NaN	-61.866125	-35.156385	NaN	33.857670
-28.008454	-63.616767	NaN	-32.573078	35.608312	NaN	4.564624
-28.008454	-45.037257	NaN	-38.782031	17.028803	NaN	10.773577
-28.008454	-107.643532	NaN	-65.658027	79.635078	NaN	37.649572
-28.008454	-8.544478	NaN	10.607976	-19.463976	NaN	-38.616430
-28.008454	-34.262481	NaN	-24.358852	6.254027	NaN	-3.649602
-28.008454	-63.555907	NaN	-11.860096	35.547453	NaN	-16.148358
-28.008454	0.732254	NaN	12.913818	-28.740709	NaN	-40.922272
-28.008454	-26.582881	NaN	-11.284625	-1.425574	NaN	-16.723829
-28.008454	-12.560817	NaN	-30.538720	-15.447637	NaN	2.530265
-28.008454	-33.139898	NaN	-26.946706	5.131444	NaN	-1.061749
-28.008454	-38.776352	NaN	-27.374699	10.767898	NaN	-0.633755
-28.008454	-64.834252	NaN	-5.255931	36.825798	NaN	-22.752524
-28.008454	-55.098925	NaN	-19.313738	27.090470	NaN	-8.694716
-28.008454	-53.159577	NaN	7.827676	25.151123	NaN	-35.836130
-28.008454	-31.972312	NaN	-12.526157	3.963858	NaN	-15.482297
-28.008454	-49.510114	NaN	-39.274768	21.501660	NaN	11.266314
-28.008454	-4.964334	NaN	-24.322644	-23.044121	NaN	-3.685811
-28.008454	-13.288584	NaN	-29.788349	-14.719870	NaN	1.779895
-28.008454	1.307501	NaN	-20.509600	-29.315955	NaN	-7.498855
-28.008454	-48.079225	NaN	-15.214542	20.070771	NaN	-12.793913
-28.008454	-81.333624	NaN	-32.371527	53.325170	NaN	4.363073
