# Supplementary material for: Combined Influences of Model Choice, Data Quality, and Data Quantity When Estimating Population Trends
Source: PLoS One. 2015 Jul 15;10(7):e0132255. doi: 10.1371/journal.pone.0132255 (PMC4503393; doi:10.1371/journal.pone.0132255)
Supplement: S1 Dataset — Files are organized by model type and by the input lambda value. (ZIP) [file pone.0132255.s002.zip › Hypothetical LH/sims_lambda_0_9/simulationOutput_0.9_0_0_0.1_15.xls]

Percent_Decline_True	Median_Percent_Decline_Matrix	Median_Percent_Decline_Matrix_stable	Median_Percent_Decline_Scalar	Difference_True_Matrix	Difference_True_Matrix_Stable	Difference_True_Scalar
65.132156	65.582844	NaN	66.120404	-0.450688	NaN	-0.988248
65.132156	65.785287	NaN	66.935982	-0.653131	NaN	-1.803826
65.132156	62.437893	NaN	65.453159	2.694263	NaN	-0.321003
65.132156	61.510265	NaN	66.603693	3.621891	NaN	-1.471537
65.132156	64.633843	NaN	63.253237	0.498313	NaN	1.878919
65.132156	67.359693	NaN	64.567557	-2.227537	NaN	0.564599
65.132156	63.454949	NaN	66.213443	1.677207	NaN	-1.081287
65.132156	63.013461	NaN	65.663158	2.118695	NaN	-0.531002
65.132156	61.253945	NaN	63.338068	3.878211	NaN	1.794088
65.132156	62.610405	NaN	63.176333	2.521751	NaN	1.955823
65.132156	63.865077	NaN	61.282243	1.267079	NaN	3.849913
65.132156	65.124199	NaN	68.459781	0.007957	NaN	-3.327625
65.132156	66.111544	NaN	65.882624	-0.979388	NaN	-0.750468
65.132156	68.488927	NaN	68.980373	-3.356771	NaN	-3.848217
65.132156	63.905002	NaN	65.564402	1.227154	NaN	-0.432246
65.132156	62.862374	NaN	65.009155	2.269782	NaN	0.123001
65.132156	62.896701	NaN	64.402262	2.235455	NaN	0.729894
65.132156	64.064002	NaN	63.702717	1.068154	NaN	1.429439
65.132156	65.114260	NaN	65.652161	0.017896	NaN	-0.520005
65.132156	64.448169	NaN	64.179447	0.683987	NaN	0.952709
65.132156	63.622759	NaN	67.451629	1.509397	NaN	-2.319473
65.132156	64.419983	NaN	62.445818	0.712173	NaN	2.686338
65.132156	63.654145	NaN	63.383860	1.478011	NaN	1.748296
65.132156	61.367606	NaN	63.749720	3.764550	NaN	1.382436
65.132156	64.408598	NaN	65.422368	0.723558	NaN	-0.290212
65.132156	61.586967	NaN	67.399034	3.545189	NaN	-2.266878
65.132156	62.794271	NaN	63.882672	2.337885	NaN	1.249484
65.132156	57.282648	NaN	63.789899	7.849508	NaN	1.342257
65.132156	64.575712	NaN	66.313852	0.556444	NaN	-1.181696
65.132156	62.774035	NaN	63.352621	2.358121	NaN	1.779535
65.132156	60.524177	NaN	60.406751	4.607979	NaN	4.725405
65.132156	61.991654	NaN	65.068544	3.140502	NaN	0.063612
65.132156	62.261095	NaN	65.275121	2.871061	NaN	-0.142965
65.132156	62.793097	NaN	64.757476	2.339059	NaN	0.374680
65.132156	62.709033	NaN	63.340661	2.423123	NaN	1.791495
65.132156	61.844803	NaN	62.986040	3.287353	NaN	2.146116
65.132156	64.138731	NaN	65.583100	0.993425	NaN	-0.450944
65.132156	64.136441	NaN	63.899101	0.995715	NaN	1.233055
65.132156	63.277207	NaN	66.687151	1.854949	NaN	-1.554995
65.132156	61.992334	NaN	65.075150	3.139822	NaN	0.057006
65.132156	60.244042	NaN	64.917907	4.888114	NaN	0.214249
65.132156	63.484268	NaN	68.197621	1.647888	NaN	-3.065465
65.132156	66.273158	NaN	66.213752	-1.141002	NaN	-1.081596
65.132156	62.826217	NaN	64.162835	2.305939	NaN	0.969321
65.132156	61.108930	NaN	64.424174	4.023226	NaN	0.707982
65.132156	62.120113	NaN	66.117528	3.012043	NaN	-0.985372
65.132156	61.650652	NaN	67.054427	3.481504	NaN	-1.922271
65.132156	64.711645	NaN	66.271604	0.420511	NaN	-1.139448
65.132156	61.402175	NaN	65.231571	3.729981	NaN	-0.099415
65.132156	57.479075	NaN	64.415347	7.653081	NaN	0.716809
65.132156	65.256528	NaN	64.915838	-0.124372	NaN	0.216318
65.132156	61.814315	NaN	64.409980	3.317841	NaN	0.722176
65.132156	66.678899	NaN	64.230960	-1.546743	NaN	0.901196
65.132156	63.544667	NaN	65.976904	1.587489	NaN	-0.844748
65.132156	64.112973	NaN	64.113644	1.019183	NaN	1.018512
65.132156	64.195938	NaN	65.989330	0.936218	NaN	-0.857174
65.132156	64.773274	NaN	67.702826	0.358882	NaN	-2.570670
65.132156	62.508426	NaN	64.508745	2.623730	NaN	0.623411
65.132156	60.103231	NaN	65.080664	5.028925	NaN	0.051492
65.132156	60.848141	NaN	64.407379	4.284015	NaN	0.724777
65.132156	60.260634	NaN	64.609818	4.871522	NaN	0.522338
65.132156	62.371987	NaN	62.012606	2.760169	NaN	3.119550
65.132156	63.352972	NaN	65.545461	1.779184	NaN	-0.413305
65.132156	65.876796	NaN	69.212894	-0.744640	NaN	-4.080738
65.132156	58.654593	NaN	62.447910	6.477563	NaN	2.684246
65.132156	60.261619	NaN	65.758038	4.870537	NaN	-0.625882
65.132156	63.219714	NaN	66.125433	1.912442	NaN	-0.993277
65.132156	62.816839	NaN	64.989718	2.315317	NaN	0.142438
65.132156	62.741223	NaN	64.295950	2.390933	NaN	0.836206
65.132156	62.404767	NaN	64.927132	2.727389	NaN	0.205024
65.132156	64.990173	NaN	63.506043	0.141983	NaN	1.626113
65.132156	60.576985	NaN	67.407021	4.555171	NaN	-2.274865
65.132156	63.925448	NaN	61.466711	1.206708	NaN	3.665445
65.132156	64.004869	NaN	63.330528	1.127287	NaN	1.801628
65.132156	65.784002	NaN	67.203620	-0.651846	NaN	-2.071464
65.132156	63.908658	NaN	65.271413	1.223498	NaN	-0.139257
65.132156	67.098573	NaN	66.510181	-1.966417	NaN	-1.378025
65.132156	67.819762	NaN	69.797234	-2.687606	NaN	-4.665078
65.132156	64.285521	NaN	65.884817	0.846635	NaN	-0.752661
65.132156	64.150042	NaN	64.822489	0.982114	NaN	0.309667
65.132156	63.385466	NaN	68.332328	1.746690	NaN	-3.200172
65.132156	60.753102	NaN	65.108955	4.379054	NaN	0.023201
65.132156	61.357235	NaN	66.850309	3.774921	NaN	-1.718153
65.132156	61.863801	NaN	62.841343	3.268355	NaN	2.290813
65.132156	61.106512	NaN	63.891825	4.025644	NaN	1.240331
65.132156	62.991761	NaN	67.539141	2.140395	NaN	-2.406985
65.132156	65.251614	NaN	66.924336	-0.119458	NaN	-1.792180
65.132156	65.357394	NaN	64.996642	-0.225238	NaN	0.135513
65.132156	63.189906	NaN	64.427829	1.942250	NaN	0.704327
65.132156	63.939631	NaN	64.796427	1.192525	NaN	0.335728
65.132156	60.818977	NaN	63.190239	4.313179	NaN	1.941917
65.132156	63.782748	NaN	66.316841	1.349408	NaN	-1.184685
65.132156	64.219133	NaN	63.033085	0.913023	NaN	2.099071
65.132156	65.703966	NaN	62.801007	-0.571810	NaN	2.331149
65.132156	65.662324	NaN	66.942953	-0.530168	NaN	-1.810797
65.132156	64.203699	NaN	64.968155	0.928457	NaN	0.164001
65.132156	63.025102	NaN	62.188581	2.107054	NaN	2.943575
65.132156	64.901239	NaN	65.526112	0.230917	NaN	-0.393956
65.132156	63.073114	NaN	63.116630	2.059042	NaN	2.015526
65.132156	62.248223	NaN	61.894330	2.883933	NaN	3.237826
65.132156	61.567738	NaN	64.044888	3.564418	NaN	1.087268
65.132156	63.774656	NaN	67.964198	1.357500	NaN	-2.832042
65.132156	65.304691	NaN	63.559931	-0.172535	NaN	1.572225
65.132156	64.906811	NaN	68.169459	0.225345	NaN	-3.037303
65.132156	63.792173	NaN	63.217364	1.339983	NaN	1.914792
65.132156	65.225214	NaN	65.750852	-0.093058	NaN	-0.618696
65.132156	62.945146	NaN	67.689537	2.187010	NaN	-2.557381
65.132156	62.883395	NaN	65.747841	2.248761	NaN	-0.615685
65.132156	63.370169	NaN	63.140155	1.761987	NaN	1.992001
65.132156	65.213986	NaN	68.555259	-0.081830	NaN	-3.423103
65.132156	62.881512	NaN	66.323304	2.250644	NaN	-1.191148
65.132156	63.314367	NaN	64.745810	1.817789	NaN	0.386346
65.132156	63.631736	NaN	64.618111	1.500420	NaN	0.514045
65.132156	65.182005	NaN	67.087786	-0.049849	NaN	-1.955630
65.132156	61.651800	NaN	63.215428	3.480356	NaN	1.916728
65.132156	61.212922	NaN	67.658066	3.919234	NaN	-2.525910
65.132156	64.438397	NaN	63.809382	0.693759	NaN	1.322774
65.132156	62.295853	NaN	64.807069	2.836303	NaN	0.325087
65.132156	67.452229	NaN	68.316019	-2.320073	NaN	-3.183863
65.132156	64.925897	NaN	64.546369	0.206259	NaN	0.585787
65.132156	59.594381	NaN	64.687762	5.537775	NaN	0.444394
65.132156	64.316133	NaN	61.770278	0.816023	NaN	3.361878
65.132156	62.596995	NaN	63.716935	2.535161	NaN	1.415221
65.132156	63.484640	NaN	65.508059	1.647516	NaN	-0.375903
65.132156	67.734934	NaN	68.022878	-2.602778	NaN	-2.890722
65.132156	66.309434	NaN	66.431935	-1.177278	NaN	-1.299779
65.132156	62.989904	NaN	63.930105	2.142252	NaN	1.202051
65.132156	63.937017	NaN	64.221218	1.195139	NaN	0.910938
65.132156	61.907334	NaN	62.941447	3.224822	NaN	2.190709
65.132156	62.987021	NaN	64.463514	2.145135	NaN	0.668642
65.132156	64.944098	NaN	65.433845	0.188058	NaN	-0.301689
65.132156	66.423112	NaN	64.601200	-1.290956	NaN	0.530956
65.132156	61.554008	NaN	60.102787	3.578148	NaN	5.029369
65.132156	64.053460	NaN	66.254767	1.078696	NaN	-1.122611
65.132156	64.596946	NaN	65.311519	0.535210	NaN	-0.179363
65.132156	62.172571	NaN	64.181027	2.959585	NaN	0.951129
65.132156	66.823039	NaN	66.883791	-1.690883	NaN	-1.751635
65.132156	61.765422	NaN	63.887984	3.366734	NaN	1.244172
65.132156	64.659719	NaN	63.331543	0.472437	NaN	1.800613
65.132156	65.239045	NaN	66.799397	-0.106889	NaN	-1.667241
65.132156	62.051038	NaN	64.936205	3.081118	NaN	0.195951
65.132156	64.521200	NaN	64.082718	0.610956	NaN	1.049438
65.132156	61.400776	NaN	65.355818	3.731380	NaN	-0.223662
65.132156	62.877173	NaN	62.821643	2.254983	NaN	2.310513
65.132156	61.883260	NaN	67.027705	3.248896	NaN	-1.895549
65.132156	61.420687	NaN	64.788306	3.711469	NaN	0.343850
65.132156	63.687730	NaN	64.830652	1.444426	NaN	0.301504
65.132156	66.550023	NaN	67.745370	-1.417867	NaN	-2.613214
65.132156	68.172413	NaN	69.522061	-3.040257	NaN	-4.389905
65.132156	59.567889	NaN	63.075160	5.564267	NaN	2.056996
65.132156	61.664903	NaN	66.758120	3.467253	NaN	-1.625964
65.132156	61.197511	NaN	65.422869	3.934645	NaN	-0.290713
65.132156	61.295427	NaN	66.804411	3.836729	NaN	-1.672255
65.132156	63.342885	NaN	66.451429	1.789271	NaN	-1.319273
65.132156	62.647926	NaN	64.018684	2.484230	NaN	1.113472
65.132156	63.137466	NaN	63.967675	1.994690	NaN	1.164481
65.132156	59.969138	NaN	64.441569	5.163018	NaN	0.690587
65.132156	61.998842	NaN	64.386083	3.133314	NaN	0.746073
65.132156	61.753830	NaN	64.739109	3.378326	NaN	0.393047
65.132156	64.373067	NaN	65.087450	0.759089	NaN	0.044706
65.132156	62.238472	NaN	64.862115	2.893684	NaN	0.270041
65.132156	62.477625	NaN	64.445870	2.654531	NaN	0.686286
65.132156	64.086031	NaN	66.670818	1.046125	NaN	-1.538662
65.132156	61.664921	NaN	65.577642	3.467235	NaN	-0.445486
65.132156	65.028527	NaN	63.848775	0.103629	NaN	1.283381
65.132156	63.438935	NaN	66.408238	1.693221	NaN	-1.276082
65.132156	64.584807	NaN	65.472082	0.547349	NaN	-0.339926
65.132156	61.625439	NaN	64.455325	3.506717	NaN	0.676831
65.132156	65.810928	NaN	63.553918	-0.678772	NaN	1.578238
65.132156	63.193789	NaN	65.799688	1.938367	NaN	-0.667532
65.132156	62.160734	NaN	65.733083	2.971422	NaN	-0.600927
65.132156	66.674221	NaN	64.241382	-1.542066	NaN	0.890774
65.132156	65.478382	NaN	67.501272	-0.346226	NaN	-2.369116
65.132156	62.720975	NaN	65.473551	2.411181	NaN	-0.341395
65.132156	64.577521	NaN	68.716252	0.554635	NaN	-3.584096
65.132156	63.288647	NaN	63.768652	1.843509	NaN	1.363504
65.132156	64.895430	NaN	67.130588	0.236726	NaN	-1.998432
65.132156	63.568903	NaN	64.106507	1.563253	NaN	1.025649
65.132156	63.118151	NaN	64.735633	2.014005	NaN	0.396523
65.132156	62.096318	NaN	65.768827	3.035838	NaN	-0.636671
65.132156	60.099776	NaN	65.235365	5.032380	NaN	-0.103209
65.132156	63.832488	NaN	66.322613	1.299668	NaN	-1.190457
65.132156	63.686176	NaN	65.150321	1.445980	NaN	-0.018165
65.132156	65.987068	NaN	65.521233	-0.854912	NaN	-0.389077
65.132156	63.069328	NaN	65.454857	2.062828	NaN	-0.322701
65.132156	66.961816	NaN	65.036921	-1.829660	NaN	0.095235
65.132156	64.861749	NaN	66.076779	0.270407	NaN	-0.944623
65.132156	65.198804	NaN	67.926812	-0.066648	NaN	-2.794656
65.132156	60.007633	NaN	62.375527	5.124523	NaN	2.756629
65.132156	65.483707	NaN	65.082274	-0.351551	NaN	0.049882
65.132156	65.942854	NaN	65.049309	-0.810698	NaN	0.082847
65.132156	64.516813	NaN	66.086454	0.615343	NaN	-0.954298
65.132156	65.951134	NaN	65.707782	-0.818978	NaN	-0.575626
65.132156	61.777937	NaN	64.893871	3.354219	NaN	0.238285
65.132156	63.860026	NaN	66.295275	1.272130	NaN	-1.163119
65.132156	62.673163	NaN	65.916472	2.458993	NaN	-0.784316
65.132156	64.214537	NaN	65.896354	0.917619	NaN	-0.764198
65.132156	63.492312	NaN	64.499335	1.639844	NaN	0.632821
65.132156	61.408199	NaN	64.781446	3.723957	NaN	0.350710
65.132156	66.523830	NaN	67.107839	-1.391674	NaN	-1.975683
65.132156	62.405191	NaN	64.926100	2.726965	NaN	0.206056
65.132156	64.782267	NaN	67.286222	0.349889	NaN	-2.154066
65.132156	61.384953	NaN	65.464164	3.747203	NaN	-0.332008
65.132156	65.004836	NaN	63.944892	0.127320	NaN	1.187264
65.132156	63.814013	NaN	64.595723	1.318143	NaN	0.536433
65.132156	64.911339	NaN	68.372436	0.220817	NaN	-3.240280
65.132156	62.549046	NaN	63.056681	2.583110	NaN	2.075475
65.132156	62.997760	NaN	61.861889	2.134396	NaN	3.270267
65.132156	63.689740	NaN	66.316166	1.442416	NaN	-1.184010
65.132156	65.494175	NaN	65.772788	-0.362019	NaN	-0.640632
65.132156	62.156669	NaN	63.569475	2.975486	NaN	1.562681
65.132156	57.572601	NaN	61.922529	7.559555	NaN	3.209627
65.132156	65.839852	NaN	67.687583	-0.707696	NaN	-2.555427
65.132156	63.893997	NaN	65.960364	1.238159	NaN	-0.828208
65.132156	64.631579	NaN	63.586610	0.500577	NaN	1.545546
65.132156	64.918887	NaN	64.142667	0.213269	NaN	0.989489
65.132156	63.683914	NaN	63.846406	1.448242	NaN	1.285750
65.132156	63.461639	NaN	64.547570	1.670517	NaN	0.584586
65.132156	62.100534	NaN	64.693123	3.031622	NaN	0.439033
65.132156	64.626852	NaN	62.322624	0.505304	NaN	2.809532
65.132156	58.446547	NaN	65.129961	6.685609	NaN	0.002195
65.132156	63.260589	NaN	65.083974	1.871567	NaN	0.048182
65.132156	58.935585	NaN	62.586270	6.196571	NaN	2.545886
65.132156	62.077483	NaN	62.702068	3.054673	NaN	2.430088
65.132156	64.748838	NaN	66.768585	0.383318	NaN	-1.636429
65.132156	62.663628	NaN	67.287741	2.468528	NaN	-2.155585
65.132156	65.549497	NaN	63.170733	-0.417341	NaN	1.961423
65.132156	63.546027	NaN	65.080612	1.586129	NaN	0.051544
65.132156	63.092788	NaN	66.329512	2.039368	NaN	-1.197356
65.132156	62.483137	NaN	69.357999	2.649019	NaN	-4.225843
65.132156	61.618033	NaN	64.582015	3.514123	NaN	0.550141
65.132156	63.053228	NaN	66.907082	2.078928	NaN	-1.774926
65.132156	65.865506	NaN	69.673975	-0.733350	NaN	-4.541819
65.132156	61.089207	NaN	62.313309	4.042949	NaN	2.818847
65.132156	63.747488	NaN	68.019286	1.384668	NaN	-2.887130
65.132156	63.985977	NaN	67.291387	1.146179	NaN	-2.159231
65.132156	62.638133	NaN	63.373873	2.494023	NaN	1.758283
65.132156	64.908713	NaN	64.542759	0.223443	NaN	0.589397
65.132156	64.588975	NaN	64.374094	0.543181	NaN	0.758062
65.132156	62.704374	NaN	65.157526	2.427782	NaN	-0.025370
65.132156	65.198733	NaN	68.314704	-0.066577	NaN	-3.182548
65.132156	64.378175	NaN	62.196626	0.753981	NaN	2.935530
65.132156	62.496648	NaN	65.359379	2.635508	NaN	-0.227223
65.132156	61.041356	NaN	64.026829	4.090800	NaN	1.105327
65.132156	61.888506	NaN	64.358930	3.243650	NaN	0.773226
65.132156	61.614806	NaN	62.441362	3.517350	NaN	2.690794
65.132156	64.188339	NaN	63.455876	0.943817	NaN	1.676280
65.132156	59.216923	NaN	60.301205	5.915233	NaN	4.830951
65.132156	64.231578	NaN	65.184998	0.900578	NaN	-0.052842
65.132156	69.129714	NaN	66.466537	-3.997558	NaN	-1.334381
65.132156	61.786212	NaN	61.607281	3.345944	NaN	3.524875
65.132156	64.475422	NaN	63.828325	0.656734	NaN	1.303831
65.132156	67.146158	NaN	68.688209	-2.014002	NaN	-3.556053
65.132156	59.803173	NaN	62.510011	5.328983	NaN	2.622145
65.132156	66.021517	NaN	67.141463	-0.889361	NaN	-2.009307
65.132156	63.277256	NaN	64.458164	1.854900	NaN	0.673992
65.132156	60.537130	NaN	61.916511	4.595026	NaN	3.215645
65.132156	61.070103	NaN	60.882047	4.062053	NaN	4.250109
65.132156	60.435093	NaN	64.514494	4.697063	NaN	0.617662
65.132156	65.749959	NaN	64.163063	-0.617803	NaN	0.969093
65.132156	63.418735	NaN	66.709429	1.713421	NaN	-1.577273
65.132156	59.885835	NaN	62.734887	5.246321	NaN	2.397269
65.132156	64.079159	NaN	64.950561	1.052997	NaN	0.181595
65.132156	61.008900	NaN	68.269990	4.123256	NaN	-3.137834
65.132156	64.031646	NaN	63.297578	1.100510	NaN	1.834578
65.132156	62.646735	NaN	67.520213	2.485421	NaN	-2.388057
65.132156	60.658860	NaN	63.676355	4.473296	NaN	1.455801
65.132156	66.266456	NaN	68.358475	-1.134300	NaN	-3.226319
65.132156	57.351225	NaN	66.329248	7.780931	NaN	-1.197092
65.132156	63.018415	NaN	64.637482	2.113741	NaN	0.494674
65.132156	63.141050	NaN	63.990061	1.991106	NaN	1.142095
65.132156	65.178838	NaN	65.340251	-0.046682	NaN	-0.208095
65.132156	58.927726	NaN	66.575211	6.204430	NaN	-1.443055
65.132156	62.134937	NaN	65.660373	2.997219	NaN	-0.528217
65.132156	64.099037	NaN	65.568476	1.033119	NaN	-0.436320
65.132156	63.851412	NaN	63.533956	1.280744	NaN	1.598200
65.132156	60.843249	NaN	64.079671	4.288907	NaN	1.052485
65.132156	56.997315	NaN	63.867769	8.134841	NaN	1.264387
65.132156	63.618026	NaN	64.217348	1.514130	NaN	0.914808
65.132156	63.064140	NaN	64.755756	2.068016	NaN	0.376400
65.132156	61.211843	NaN	63.982252	3.920313	NaN	1.149904
65.132156	63.831170	NaN	67.603262	1.300986	NaN	-2.471106
65.132156	66.907151	NaN	64.543513	-1.774995	NaN	0.588643
65.132156	63.406147	NaN	65.394167	1.726009	NaN	-0.262011
65.132156	62.329587	NaN	67.187429	2.802569	NaN	-2.055273
65.132156	62.022599	NaN	63.589253	3.109557	NaN	1.542903
65.132156	63.413649	NaN	62.729383	1.718507	NaN	2.402773
65.132156	63.343416	NaN	67.549124	1.788740	NaN	-2.416968
65.132156	61.717283	NaN	62.839594	3.414873	NaN	2.292562
65.132156	66.247825	NaN	65.847368	-1.115669	NaN	-0.715212
65.132156	63.132235	NaN	65.261581	1.999921	NaN	-0.129425
65.132156	60.000531	NaN	62.623070	5.131625	NaN	2.509086
65.132156	68.010542	NaN	67.207323	-2.878386	NaN	-2.075167
65.132156	63.754925	NaN	66.831852	1.377231	NaN	-1.699696
65.132156	63.790759	NaN	65.681339	1.341397	NaN	-0.549183
65.132156	63.234639	NaN	64.276002	1.897517	NaN	0.856154
65.132156	66.125182	NaN	64.545892	-0.993026	NaN	0.586264
65.132156	62.866736	NaN	64.754886	2.265420	NaN	0.377270
65.132156	63.784172	NaN	63.654627	1.347984	NaN	1.477529
65.132156	60.556890	NaN	64.324866	4.575266	NaN	0.807290
65.132156	64.234784	NaN	68.081559	0.897372	NaN	-2.949403
65.132156	64.407365	NaN	67.175618	0.724791	NaN	-2.043462
65.132156	62.733680	NaN	66.020363	2.398476	NaN	-0.888207
65.132156	66.011226	NaN	65.810679	-0.879070	NaN	-0.678523
65.132156	65.201950	NaN	62.987634	-0.069794	NaN	2.144522
65.132156	65.794614	NaN	67.147639	-0.662458	NaN	-2.015483
65.132156	61.549569	NaN	60.148452	3.582587	NaN	4.983704
65.132156	58.547286	NaN	63.443405	6.584870	NaN	1.688751
65.132156	59.841067	NaN	65.502957	5.291089	NaN	-0.370801
65.132156	63.729289	NaN	67.260655	1.402867	NaN	-2.128499
65.132156	61.928627	NaN	63.534091	3.203529	NaN	1.598065
65.132156	64.839978	NaN	64.958491	0.292178	NaN	0.173665
65.132156	60.048425	NaN	65.031644	5.083731	NaN	0.100512
65.132156	64.968434	NaN	65.964941	0.163722	NaN	-0.832785
65.132156	59.911131	NaN	65.841297	5.221025	NaN	-0.709141
65.132156	62.494118	NaN	64.686700	2.638038	NaN	0.445456
65.132156	62.165977	NaN	65.766867	2.966179	NaN	-0.634711
65.132156	64.455028	NaN	64.894344	0.677128	NaN	0.237812
65.132156	59.343136	NaN	61.791148	5.789020	NaN	3.341008
65.132156	63.330463	NaN	66.417009	1.801693	NaN	-1.284853
65.132156	63.626962	NaN	65.887261	1.505194	NaN	-0.755105
65.132156	64.224932	NaN	64.524646	0.907224	NaN	0.607510
65.132156	62.981293	NaN	68.145162	2.150863	NaN	-3.013006
65.132156	61.134761	NaN	64.971230	3.997395	NaN	0.160926
65.132156	63.480016	NaN	66.556143	1.652140	NaN	-1.423987
65.132156	58.592447	NaN	62.651460	6.539709	NaN	2.480696
65.132156	62.714511	NaN	63.991674	2.417645	NaN	1.140482
65.132156	61.382844	NaN	64.924605	3.749312	NaN	0.207551
65.132156	62.761245	NaN	64.133642	2.370911	NaN	0.998514
65.132156	66.155373	NaN	67.610224	-1.023217	NaN	-2.478068
65.132156	64.363289	NaN	65.076369	0.768867	NaN	0.055787
65.132156	60.429181	NaN	60.791992	4.702975	NaN	4.340164
65.132156	63.934940	NaN	65.930323	1.197216	NaN	-0.798167
65.132156	63.034163	NaN	65.687113	2.097993	NaN	-0.554957
65.132156	63.990753	NaN	66.182937	1.141403	NaN	-1.050781
65.132156	56.199646	NaN	65.051481	8.932510	NaN	0.080675
65.132156	61.537307	NaN	64.863153	3.594849	NaN	0.269003
65.132156	68.077543	NaN	66.493606	-2.945387	NaN	-1.361450
65.132156	61.139684	NaN	63.525546	3.992472	NaN	1.606610
65.132156	60.680466	NaN	65.051443	4.451690	NaN	0.080713
65.132156	62.172858	NaN	61.244098	2.959298	NaN	3.888058
65.132156	61.251904	NaN	65.563325	3.880252	NaN	-0.431169
65.132156	65.738637	NaN	68.650235	-0.606481	NaN	-3.518079
65.132156	61.264654	NaN	62.121017	3.867502	NaN	3.011139
65.132156	64.911750	NaN	64.522551	0.220406	NaN	0.609605
65.132156	64.189708	NaN	65.585602	0.942448	NaN	-0.453446
65.132156	62.661388	NaN	64.642950	2.470768	NaN	0.489206
65.132156	63.812432	NaN	66.122417	1.319724	NaN	-0.990261
65.132156	65.421227	NaN	67.802251	-0.289071	NaN	-2.670095
65.132156	62.928842	NaN	63.270673	2.203314	NaN	1.861483
65.132156	62.366474	NaN	63.008886	2.765682	NaN	2.123270
65.132156	59.836156	NaN	63.198363	5.296000	NaN	1.933793
65.132156	63.288633	NaN	66.677618	1.843523	NaN	-1.545462
65.132156	62.870913	NaN	64.366733	2.261243	NaN	0.765423
65.132156	65.377584	NaN	66.419490	-0.245428	NaN	-1.287334
65.132156	60.574414	NaN	64.528947	4.557742	NaN	0.603209
65.132156	66.054893	NaN	65.035926	-0.922737	NaN	0.096230
65.132156	69.242668	NaN	68.695369	-4.110512	NaN	-3.563213
65.132156	61.703867	NaN	65.885329	3.428289	NaN	-0.753173
65.132156	63.851384	NaN	64.818374	1.280772	NaN	0.313782
65.132156	65.835754	NaN	65.539820	-0.703598	NaN	-0.407664
65.132156	64.627335	NaN	67.758058	0.504821	NaN	-2.625902
65.132156	63.350433	NaN	65.915375	1.781723	NaN	-0.783219
65.132156	66.208371	NaN	67.772512	-1.076215	NaN	-2.640356
65.132156	62.838915	NaN	66.836000	2.293241	NaN	-1.703844
65.132156	65.007518	NaN	66.372116	0.124638	NaN	-1.239960
65.132156	58.497657	NaN	62.517046	6.634498	NaN	2.615110
65.132156	61.432400	NaN	67.352163	3.699756	NaN	-2.220007
65.132156	62.672636	NaN	64.101376	2.459520	NaN	1.030780
65.132156	66.386507	NaN	68.961677	-1.254351	NaN	-3.829521
65.132156	62.658264	NaN	63.990717	2.473892	NaN	1.141439
65.132156	61.579568	NaN	66.645369	3.552588	NaN	-1.513213
65.132156	65.727798	NaN	65.850904	-0.595642	NaN	-0.718748
65.132156	66.997473	NaN	65.857521	-1.865317	NaN	-0.725365
65.132156	63.652172	NaN	66.631607	1.479984	NaN	-1.499451
65.132156	61.420229	NaN	65.140389	3.711927	NaN	-0.008233
65.132156	66.074523	NaN	64.535529	-0.942367	NaN	0.596627
65.132156	63.452420	NaN	62.116590	1.679736	NaN	3.015566
65.132156	64.504743	NaN	65.003907	0.627413	NaN	0.128249
65.132156	60.518396	NaN	64.082652	4.613760	NaN	1.049504
65.132156	63.551062	NaN	64.253579	1.581094	NaN	0.878577
65.132156	64.441223	NaN	67.865574	0.690933	NaN	-2.733418
65.132156	65.728928	NaN	67.366683	-0.596772	NaN	-2.234527
65.132156	63.636192	NaN	65.485585	1.495964	NaN	-0.353429
65.132156	66.300720	NaN	67.302102	-1.168564	NaN	-2.169946
65.132156	60.957187	NaN	65.239568	4.174969	NaN	-0.107412
65.132156	65.353686	NaN	66.022792	-0.221530	NaN	-0.890636
65.132156	63.738884	NaN	66.261833	1.393272	NaN	-1.129677
65.132156	62.075818	NaN	64.805388	3.056338	NaN	0.326768
65.132156	63.423827	NaN	67.580587	1.708329	NaN	-2.448431
65.132156	62.448476	NaN	65.461496	2.683680	NaN	-0.329340
65.132156	61.724440	NaN	63.925358	3.407716	NaN	1.206798
65.132156	63.905522	NaN	66.850818	1.226634	NaN	-1.718662
65.132156	59.675957	NaN	64.517298	5.456199	NaN	0.614858
65.132156	63.479886	NaN	64.671678	1.652270	NaN	0.460478
65.132156	68.342646	NaN	67.743553	-3.210490	NaN	-2.611397
65.132156	62.218131	NaN	65.201202	2.914025	NaN	-0.069046
65.132156	57.213643	NaN	63.737129	7.918513	NaN	1.395027
65.132156	65.023211	NaN	67.097895	0.108945	NaN	-1.965739
65.132156	65.476791	NaN	66.753641	-0.344635	NaN	-1.621485
65.132156	59.287244	NaN	63.865928	5.844912	NaN	1.266228
65.132156	65.890980	NaN	67.647430	-0.758824	NaN	-2.515274
65.132156	63.536030	NaN	65.988774	1.596126	NaN	-0.856618
65.132156	61.997531	NaN	64.448570	3.134625	NaN	0.683586
65.132156	61.684812	NaN	62.851257	3.447344	NaN	2.280899
65.132156	65.994741	NaN	68.784660	-0.862585	NaN	-3.652504
65.132156	61.308719	NaN	61.716600	3.823437	NaN	3.415556
65.132156	66.275453	NaN	68.535954	-1.143298	NaN	-3.403798
65.132156	60.625912	NaN	60.253749	4.506244	NaN	4.878407
65.132156	64.846461	NaN	65.391371	0.285695	NaN	-0.259215
65.132156	63.995027	NaN	64.532488	1.137129	NaN	0.599668
65.132156	62.954492	NaN	67.220031	2.177664	NaN	-2.087875
65.132156	63.528158	NaN	64.800732	1.603998	NaN	0.331424
65.132156	63.783965	NaN	63.562934	1.348191	NaN	1.569222
65.132156	63.433186	NaN	68.253910	1.698970	NaN	-3.121754
65.132156	67.744316	NaN	68.554564	-2.612160	NaN	-3.422408
65.132156	64.990831	NaN	67.273674	0.141325	NaN	-2.141518
65.132156	62.679093	NaN	65.836840	2.453063	NaN	-0.704684
65.132156	65.203389	NaN	65.963816	-0.071233	NaN	-0.831660
65.132156	61.108501	NaN	65.458400	4.023655	NaN	-0.326244
65.132156	62.009047	NaN	64.484829	3.123109	NaN	0.647327
65.132156	67.079739	NaN	67.161362	-1.947583	NaN	-2.029206
65.132156	63.683421	NaN	65.929180	1.448735	NaN	-0.797024
65.132156	57.353770	NaN	64.477138	7.778386	NaN	0.655018
65.132156	61.126378	NaN	65.453587	4.005778	NaN	-0.321431
65.132156	64.258065	NaN	66.327850	0.874091	NaN	-1.195694
65.132156	61.562126	NaN	64.591258	3.570030	NaN	0.540898
65.132156	66.997292	NaN	66.772905	-1.865136	NaN	-1.640749
65.132156	62.118398	NaN	64.719699	3.013758	NaN	0.412457
65.132156	64.690976	NaN	66.999098	0.441180	NaN	-1.866942
65.132156	61.257406	NaN	65.128938	3.874750	NaN	0.003218
65.132156	62.904606	NaN	65.671102	2.227550	NaN	-0.538946
65.132156	63.549010	NaN	64.946708	1.583146	NaN	0.185448
65.132156	60.339383	NaN	62.677679	4.792773	NaN	2.454477
65.132156	66.508323	NaN	68.996351	-1.376167	NaN	-3.864195
65.132156	65.740350	NaN	62.745462	-0.608194	NaN	2.386694
65.132156	61.975620	NaN	64.030175	3.156535	NaN	1.101981
65.132156	67.572084	NaN	67.565292	-2.439928	NaN	-2.433136
65.132156	61.848881	NaN	62.764099	3.283275	NaN	2.368057
65.132156	63.758216	NaN	67.048584	1.373940	NaN	-1.916428
65.132156	64.718166	NaN	65.678554	0.413990	NaN	-0.546398
65.132156	65.833948	NaN	65.693458	-0.701792	NaN	-0.561302
65.132156	66.948623	NaN	66.654278	-1.816467	NaN	-1.522122
65.132156	62.212074	NaN	64.932315	2.920082	NaN	0.199841
65.132156	63.679993	NaN	62.555378	1.452163	NaN	2.576778
65.132156	62.423775	NaN	63.470244	2.708381	NaN	1.661912
65.132156	62.950748	NaN	64.751080	2.181408	NaN	0.381076
65.132156	63.800756	NaN	65.441491	1.331400	NaN	-0.309335
65.132156	64.038361	NaN	64.667015	1.093795	NaN	0.465140
65.132156	62.340825	NaN	63.818044	2.791331	NaN	1.314112
65.132156	61.724699	NaN	65.196017	3.407457	NaN	-0.063861
65.132156	60.610173	NaN	64.384193	4.521983	NaN	0.747963
65.132156	64.081151	NaN	68.146209	1.051005	NaN	-3.014053
65.132156	63.520299	NaN	67.087102	1.611857	NaN	-1.954946
65.132156	66.341139	NaN	66.382394	-1.208983	NaN	-1.250238
65.132156	64.641635	NaN	67.420952	0.490521	NaN	-2.288796
65.132156	60.133389	NaN	63.654360	4.998767	NaN	1.477796
65.132156	62.072755	NaN	64.376905	3.059401	NaN	0.755251
65.132156	61.099820	NaN	63.210953	4.032336	NaN	1.921203
65.132156	62.729710	NaN	62.530496	2.402446	NaN	2.601660
65.132156	64.130487	NaN	64.357407	1.001669	NaN	0.774749
65.132156	59.857453	NaN	64.639967	5.274703	NaN	0.492189
65.132156	63.829557	NaN	62.087923	1.302599	NaN	3.044233
65.132156	62.086988	NaN	65.785490	3.045168	NaN	-0.653334
65.132156	63.369432	NaN	63.261709	1.762724	NaN	1.870447
65.132156	62.312333	NaN	62.990291	2.819823	NaN	2.141865
65.132156	60.303309	NaN	66.448844	4.828847	NaN	-1.316688
65.132156	58.572767	NaN	62.446670	6.559389	NaN	2.685486
65.132156	64.283785	NaN	64.946014	0.848371	NaN	0.186142
65.132156	64.362950	NaN	67.665315	0.769206	NaN	-2.533159
65.132156	63.751983	NaN	62.194524	1.380173	NaN	2.937632
65.132156	59.575610	NaN	62.442856	5.556546	NaN	2.689300
65.132156	65.274738	NaN	64.307301	-0.142582	NaN	0.824855
65.132156	60.660932	NaN	63.632753	4.471224	NaN	1.499403
65.132156	64.076566	NaN	65.197748	1.055590	NaN	-0.065592
65.132156	64.741264	NaN	66.405669	0.390892	NaN	-1.273513
65.132156	57.670470	NaN	65.615854	7.461686	NaN	-0.483698
65.132156	60.624185	NaN	64.841226	4.507971	NaN	0.290930
65.132156	59.707927	NaN	61.392059	5.424229	NaN	3.740097
65.132156	64.682382	NaN	69.243282	0.449774	NaN	-4.111126
65.132156	65.016319	NaN	66.725221	0.115837	NaN	-1.593065
65.132156	67.201629	NaN	66.576026	-2.069473	NaN	-1.443870
65.132156	59.828976	NaN	65.004280	5.303180	NaN	0.127876
65.132156	62.996224	NaN	65.891030	2.135932	NaN	-0.758874
65.132156	64.425204	NaN	63.600781	0.706952	NaN	1.531375
65.132156	61.109440	NaN	62.681894	4.022715	NaN	2.450262
65.132156	61.822651	NaN	66.219179	3.309505	NaN	-1.087023
65.132156	66.359971	NaN	64.711273	-1.227815	NaN	0.420883
65.132156	65.430844	NaN	65.513143	-0.298688	NaN	-0.380987
65.132156	63.374031	NaN	64.119803	1.758125	NaN	1.012353
65.132156	61.846875	NaN	63.759603	3.285281	NaN	1.372553
65.132156	63.349115	NaN	64.032750	1.783041	NaN	1.099406
65.132156	62.397780	NaN	64.249132	2.734376	NaN	0.883024
65.132156	64.178693	NaN	63.699964	0.953463	NaN	1.432192
65.132156	65.960741	NaN	68.219146	-0.828585	NaN	-3.086990
65.132156	64.545059	NaN	66.170291	0.587096	NaN	-1.038135
65.132156	60.156253	NaN	63.606997	4.975903	NaN	1.525159
65.132156	60.056850	NaN	64.131341	5.075306	NaN	1.000815
65.132156	63.402325	NaN	64.702374	1.729831	NaN	0.429782
65.132156	60.808930	NaN	65.044573	4.323226	NaN	0.087583
65.132156	61.638893	NaN	63.956073	3.493263	NaN	1.176083
65.132156	62.579297	NaN	63.876422	2.552859	NaN	1.255734
65.132156	62.229409	NaN	63.855395	2.902747	NaN	1.276761
65.132156	64.662184	NaN	65.390640	0.469972	NaN	-0.258484
65.132156	63.703885	NaN	66.551303	1.428271	NaN	-1.419147
65.132156	59.571138	NaN	65.065319	5.561018	NaN	0.066837
65.132156	66.527671	NaN	65.894738	-1.395515	NaN	-0.762582
65.132156	61.687422	NaN	64.464921	3.444734	NaN	0.667235
65.132156	61.871612	NaN	64.922740	3.260544	NaN	0.209416
65.132156	63.212303	NaN	63.734044	1.919853	NaN	1.398112
65.132156	60.432930	NaN	63.666836	4.699226	NaN	1.465320
65.132156	59.374560	NaN	63.769824	5.757596	NaN	1.362332
65.132156	62.261486	NaN	65.910421	2.870670	NaN	-0.778265
65.132156	64.687671	NaN	67.543268	0.444485	NaN	-2.411112
65.132156	60.867958	NaN	64.891828	4.264198	NaN	0.240328
65.132156	60.065621	NaN	63.954305	5.066535	NaN	1.177851
65.132156	59.223827	NaN	64.542593	5.908329	NaN	0.589563
65.132156	62.090687	NaN	62.700891	3.041469	NaN	2.431265
65.132156	62.127525	NaN	66.082273	3.004631	NaN	-0.950117
65.132156	61.365820	NaN	64.327535	3.766336	NaN	0.804621
65.132156	64.075116	NaN	65.398278	1.057040	NaN	-0.266122
65.132156	65.561619	NaN	66.403291	-0.429463	NaN	-1.271135
65.132156	61.793638	NaN	64.629301	3.338518	NaN	0.502855
65.132156	62.047062	NaN	63.165866	3.085094	NaN	1.966290
65.132156	63.828443	NaN	64.268412	1.303713	NaN	0.863744
65.132156	68.329853	NaN	66.997125	-3.197697	NaN	-1.864969
65.132156	61.525352	NaN	62.613682	3.606804	NaN	2.518474
65.132156	65.580616	NaN	66.284590	-0.448460	NaN	-1.152434
65.132156	62.126376	NaN	62.895856	3.005780	NaN	2.236300
65.132156	61.011713	NaN	61.830630	4.120443	NaN	3.301526
65.132156	61.203103	NaN	64.491947	3.929053	NaN	0.640209
65.132156	65.128360	NaN	65.478682	0.003796	NaN	-0.346526
65.132156	65.328263	NaN	62.156150	-0.196107	NaN	2.976006
65.132156	59.346384	NaN	65.248596	5.785772	NaN	-0.116440
65.132156	65.030609	NaN	67.479083	0.101547	NaN	-2.346927
65.132156	62.059897	NaN	63.644445	3.072259	NaN	1.487711
65.132156	65.607980	NaN	65.878953	-0.475824	NaN	-0.746797
65.132156	61.216698	NaN	66.424686	3.915458	NaN	-1.292530
65.132156	61.673610	NaN	65.329760	3.458546	NaN	-0.197604
65.132156	61.841810	NaN	65.764979	3.290346	NaN	-0.632823
65.132156	64.454865	NaN	66.650443	0.677291	NaN	-1.518287
65.132156	60.686571	NaN	63.644223	4.445585	NaN	1.487933
65.132156	61.598908	NaN	62.765265	3.533248	NaN	2.366891
65.132156	64.360777	NaN	65.966359	0.771379	NaN	-0.834203
65.132156	63.118805	NaN	64.505364	2.013351	NaN	0.626792
65.132156	61.760195	NaN	63.102376	3.371961	NaN	2.029779
65.132156	63.784543	NaN	64.732365	1.347613	NaN	0.399791
65.132156	62.508145	NaN	62.409619	2.624011	NaN	2.722537
65.132156	65.474982	NaN	66.099587	-0.342826	NaN	-0.967431
65.132156	67.651157	NaN	70.380116	-2.519001	NaN	-5.247960
65.132156	62.916197	NaN	67.390809	2.215959	NaN	-2.258653
65.132156	61.887823	NaN	63.309066	3.244333	NaN	1.823090
65.132156	66.310744	NaN	64.302333	-1.178588	NaN	0.829823
65.132156	62.808525	NaN	64.610425	2.323631	NaN	0.521731
65.132156	68.000082	NaN	65.227233	-2.867926	NaN	-0.095077
65.132156	64.041369	NaN	65.994742	1.090787	NaN	-0.862586
65.132156	66.993770	NaN	65.813418	-1.861614	NaN	-0.681262
65.132156	66.104566	NaN	67.388116	-0.972410	NaN	-2.255960
65.132156	64.363063	NaN	66.389367	0.769093	NaN	-1.257211
65.132156	62.572183	NaN	64.658154	2.559973	NaN	0.474002
65.132156	60.980372	NaN	62.734463	4.151784	NaN	2.397693
65.132156	66.167747	NaN	62.295548	-1.035591	NaN	2.836608
65.132156	66.018961	NaN	66.983555	-0.886805	NaN	-1.851399
65.132156	59.826768	NaN	63.954932	5.305388	NaN	1.177224
65.132156	65.091500	NaN	66.059416	0.040656	NaN	-0.927260
65.132156	62.894237	NaN	63.197721	2.237919	NaN	1.934435
65.132156	63.220362	NaN	65.917346	1.911794	NaN	-0.785190
65.132156	65.024500	NaN	64.234973	0.107656	NaN	0.897183
65.132156	64.824457	NaN	66.550752	0.307699	NaN	-1.418597
65.132156	63.280356	NaN	65.236369	1.851800	NaN	-0.104213
65.132156	63.830255	NaN	64.469512	1.301901	NaN	0.662644
65.132156	58.880998	NaN	62.543000	6.251158	NaN	2.589156
65.132156	60.934752	NaN	63.603807	4.197404	NaN	1.528349
65.132156	64.456462	NaN	67.221615	0.675694	NaN	-2.089459
65.132156	63.520149	NaN	64.201515	1.612007	NaN	0.930641
65.132156	62.422910	NaN	65.534027	2.709246	NaN	-0.401871
65.132156	65.215914	NaN	67.493186	-0.083758	NaN	-2.361030
65.132156	63.629873	NaN	66.920578	1.502283	NaN	-1.788422
65.132156	65.321208	NaN	67.558686	-0.189052	NaN	-2.426530
65.132156	61.087315	NaN	64.897307	4.044841	NaN	0.234849
65.132156	62.501711	NaN	64.811378	2.630445	NaN	0.320778
65.132156	65.136251	NaN	65.970180	-0.004095	NaN	-0.838024
65.132156	63.397171	NaN	64.654750	1.734985	NaN	0.477406
65.132156	63.357846	NaN	64.499758	1.774310	NaN	0.632398
65.132156	64.261289	NaN	63.544773	0.870867	NaN	1.587383
65.132156	64.611680	NaN	63.941584	0.520476	NaN	1.190572
65.132156	59.575494	NaN	64.500233	5.556662	NaN	0.631923
65.132156	63.372594	NaN	66.277779	1.759562	NaN	-1.145623
65.132156	63.779624	NaN	67.357505	1.352532	NaN	-2.225349
65.132156	63.223217	NaN	65.347874	1.908939	NaN	-0.215718
65.132156	65.376659	NaN	64.215988	-0.244503	NaN	0.916168
65.132156	61.449290	NaN	64.056587	3.682866	NaN	1.075569
65.132156	62.957404	NaN	64.784795	2.174752	NaN	0.347361
65.132156	64.017224	NaN	65.312612	1.114932	NaN	-0.180456
65.132156	63.123431	NaN	66.182058	2.008725	NaN	-1.049902
65.132156	63.533831	NaN	64.946605	1.598325	NaN	0.185551
65.132156	63.654277	NaN	66.018619	1.477879	NaN	-0.886463
65.132156	61.313649	NaN	63.961436	3.818507	NaN	1.170720
65.132156	63.303082	NaN	63.540977	1.829074	NaN	1.591179
65.132156	63.119859	NaN	65.358066	2.012297	NaN	-0.225910
65.132156	63.407321	NaN	65.744061	1.724835	NaN	-0.611906
65.132156	63.423630	NaN	63.222444	1.708526	NaN	1.909712
65.132156	64.962382	NaN	66.229174	0.169774	NaN	-1.097018
65.132156	61.246656	NaN	64.508598	3.885500	NaN	0.623558
65.132156	65.730544	NaN	63.854049	-0.598388	NaN	1.278107
65.132156	65.177004	NaN	65.866720	-0.044848	NaN	-0.734564
65.132156	63.424140	NaN	66.211546	1.708016	NaN	-1.079390
65.132156	65.226342	NaN	66.108188	-0.094186	NaN	-0.976032
65.132156	63.470141	NaN	63.117245	1.662015	NaN	2.014911
65.132156	63.532361	NaN	66.934262	1.599795	NaN	-1.802106
65.132156	62.374432	NaN	63.490413	2.757724	NaN	1.641743
65.132156	65.244598	NaN	66.404528	-0.112442	NaN	-1.272372
65.132156	62.927544	NaN	64.829847	2.204612	NaN	0.302309
65.132156	62.801233	NaN	66.491045	2.330923	NaN	-1.358889
65.132156	64.934487	NaN	65.170224	0.197669	NaN	-0.038068
65.132156	67.421716	NaN	69.989019	-2.289560	NaN	-4.856863
65.132156	63.409083	NaN	67.347412	1.723073	NaN	-2.215256
65.132156	62.249535	NaN	65.331254	2.882621	NaN	-0.199098
65.132156	60.989230	NaN	63.926232	4.142926	NaN	1.205924
65.132156	61.450771	NaN	64.673840	3.681385	NaN	0.458316
65.132156	63.079081	NaN	64.874298	2.053075	NaN	0.257858
65.132156	63.356047	NaN	63.129834	1.776109	NaN	2.002322
65.132156	62.507593	NaN	63.292179	2.624563	NaN	1.839977
65.132156	61.231648	NaN	64.712173	3.900508	NaN	0.419983
65.132156	66.750453	NaN	65.396995	-1.618297	NaN	-0.264839
65.132156	61.802603	NaN	65.207737	3.329553	NaN	-0.075581
65.132156	62.614231	NaN	64.961364	2.517925	NaN	0.170792
65.132156	61.351342	NaN	64.145428	3.780814	NaN	0.986728
65.132156	64.864712	NaN	65.558425	0.267444	NaN	-0.426269
65.132156	64.060906	NaN	65.741886	1.071250	NaN	-0.609730
65.132156	65.402914	NaN	65.489030	-0.270758	NaN	-0.356874
65.132156	65.852507	NaN	64.694659	-0.720351	NaN	0.437497
65.132156	65.020182	NaN	67.192959	0.111974	NaN	-2.060803
65.132156	61.437428	NaN	63.076890	3.694728	NaN	2.055266
65.132156	60.427960	NaN	65.732599	4.704196	NaN	-0.600443
65.132156	62.599663	NaN	64.690327	2.532493	NaN	0.441829
65.132156	65.909179	NaN	64.004559	-0.777023	NaN	1.127597
65.132156	67.682757	NaN	66.506124	-2.550601	NaN	-1.373968
65.132156	61.841594	NaN	63.284228	3.290562	NaN	1.847928
65.132156	64.797824	NaN	66.971690	0.334332	NaN	-1.839534
65.132156	66.451470	NaN	63.317063	-1.319314	NaN	1.815093
65.132156	60.987154	NaN	65.740337	4.145002	NaN	-0.608181
65.132156	61.125081	NaN	62.550600	4.007075	NaN	2.581556
65.132156	62.200183	NaN	66.708611	2.931973	NaN	-1.576455
65.132156	64.471997	NaN	62.202950	0.660159	NaN	2.929206
65.132156	63.417927	NaN	66.382364	1.714229	NaN	-1.250208
65.132156	65.668205	NaN	65.126425	-0.536049	NaN	0.005731
65.132156	61.044101	NaN	61.284738	4.088055	NaN	3.847418
65.132156	62.865539	NaN	67.160147	2.266617	NaN	-2.027991
65.132156	56.927571	NaN	64.271598	8.204585	NaN	0.860558
65.132156	64.010364	NaN	65.974920	1.121792	NaN	-0.842764
65.132156	65.461955	NaN	64.586993	-0.329799	NaN	0.545163
65.132156	59.494330	NaN	62.774623	5.637826	NaN	2.357533
65.132156	58.153874	NaN	63.784238	6.978282	NaN	1.347918
65.132156	65.873596	NaN	64.828894	-0.741440	NaN	0.303262
65.132156	68.184472	NaN	67.167114	-3.052316	NaN	-2.034958
65.132156	61.976226	NaN	65.917184	3.155930	NaN	-0.785028
65.132156	59.219130	NaN	62.581146	5.913026	NaN	2.551010
65.132156	62.740050	NaN	66.333729	2.392106	NaN	-1.201573
65.132156	68.490103	NaN	63.874861	-3.357947	NaN	1.257295
65.132156	63.452547	NaN	65.825015	1.679609	NaN	-0.692859
65.132156	61.434718	NaN	64.972168	3.697438	NaN	0.159988
65.132156	65.101016	NaN	65.509236	0.031140	NaN	-0.377080
65.132156	60.818632	NaN	60.467566	4.313524	NaN	4.664590
65.132156	61.639029	NaN	65.128263	3.493127	NaN	0.003893
65.132156	64.922288	NaN	63.935535	0.209868	NaN	1.196621
65.132156	66.714687	NaN	68.280854	-1.582532	NaN	-3.148698
65.132156	63.208197	NaN	68.236997	1.923959	NaN	-3.104841
65.132156	64.441770	NaN	65.989857	0.690386	NaN	-0.857701
65.132156	63.200673	NaN	62.848644	1.931483	NaN	2.283512
65.132156	61.014795	NaN	65.289172	4.117361	NaN	-0.157016
65.132156	63.923929	NaN	65.432262	1.208227	NaN	-0.300106
65.132156	63.814454	NaN	62.424673	1.317702	NaN	2.707483
65.132156	63.087946	NaN	61.841050	2.044210	NaN	3.291106
65.132156	63.352152	NaN	63.234068	1.780004	NaN	1.898088
65.132156	62.611620	NaN	64.565915	2.520536	NaN	0.566241
65.132156	62.317351	NaN	66.624684	2.814805	NaN	-1.492528
65.132156	59.947943	NaN	61.767293	5.184213	NaN	3.364863
65.132156	65.800680	NaN	67.085435	-0.668524	NaN	-1.953279
65.132156	65.017638	NaN	66.233030	0.114518	NaN	-1.100874
65.132156	60.611101	NaN	60.666350	4.521055	NaN	4.465806
65.132156	64.663096	NaN	61.305150	0.469060	NaN	3.827006
65.132156	62.506485	NaN	64.417702	2.625671	NaN	0.714454
65.132156	63.748650	NaN	64.537674	1.383506	NaN	0.594482
65.132156	61.214856	NaN	64.081835	3.917300	NaN	1.050321
65.132156	66.022210	NaN	66.197525	-0.890054	NaN	-1.065369
65.132156	63.382036	NaN	62.796694	1.750120	NaN	2.335462
65.132156	64.457553	NaN	65.199783	0.674603	NaN	-0.067627
65.132156	64.985969	NaN	66.214358	0.146187	NaN	-1.082202
65.132156	64.644907	NaN	65.527314	0.487249	NaN	-0.395158
65.132156	64.404504	NaN	66.818772	0.727652	NaN	-1.686616
65.132156	62.428607	NaN	63.628398	2.703549	NaN	1.503758
65.132156	61.835763	NaN	63.502020	3.296393	NaN	1.630136
65.132156	61.535808	NaN	60.999868	3.596348	NaN	4.132288
65.132156	68.861008	NaN	67.562070	-3.728852	NaN	-2.429914
65.132156	66.546862	NaN	66.717118	-1.414706	NaN	-1.584962
65.132156	63.541943	NaN	62.969414	1.590213	NaN	2.162742
65.132156	67.858057	NaN	64.450208	-2.725901	NaN	0.681948
65.132156	61.102478	NaN	61.542747	4.029678	NaN	3.589409
65.132156	61.234398	NaN	63.829286	3.897758	NaN	1.302870
65.132156	62.253534	NaN	65.393589	2.878622	NaN	-0.261433
65.132156	66.148978	NaN	65.554682	-1.016822	NaN	-0.422526
65.132156	64.380091	NaN	64.753772	0.752065	NaN	0.378384
65.132156	61.456366	NaN	65.526182	3.675790	NaN	-0.394026
65.132156	63.017116	NaN	66.041906	2.115040	NaN	-0.909750
65.132156	59.172758	NaN	62.627519	5.959398	NaN	2.504637
65.132156	66.897293	NaN	65.903515	-1.765137	NaN	-0.771359
65.132156	63.534301	NaN	66.463714	1.597855	NaN	-1.331558
65.132156	57.882009	NaN	65.608805	7.250146	NaN	-0.476649
65.132156	62.375627	NaN	64.654852	2.756529	NaN	0.477304
65.132156	62.419188	NaN	63.180076	2.712968	NaN	1.952080
65.132156	66.541260	NaN	66.091982	-1.409104	NaN	-0.959826
65.132156	65.453431	NaN	65.492083	-0.321275	NaN	-0.359927
65.132156	57.328614	NaN	62.600898	7.803542	NaN	2.531258
65.132156	65.230235	NaN	69.419538	-0.098079	NaN	-4.287382
65.132156	65.504656	NaN	64.696442	-0.372500	NaN	0.435714
65.132156	62.714281	NaN	62.490417	2.417875	NaN	2.641739
65.132156	59.631480	NaN	64.280147	5.500676	NaN	0.852009
65.132156	63.010439	NaN	65.576089	2.121717	NaN	-0.443933
65.132156	63.223876	NaN	67.014136	1.908280	NaN	-1.881980
65.132156	65.130576	NaN	64.008758	0.001580	NaN	1.123398
65.132156	63.833638	NaN	67.577202	1.298518	NaN	-2.445046
65.132156	65.357937	NaN	69.069092	-0.225781	NaN	-3.936936
65.132156	62.160302	NaN	64.237839	2.971854	NaN	0.894317
65.132156	62.502775	NaN	62.347781	2.629381	NaN	2.784375
65.132156	62.493184	NaN	62.969804	2.638972	NaN	2.162352
65.132156	67.041277	NaN	66.429256	-1.909121	NaN	-1.297100
65.132156	62.833436	NaN	63.575390	2.298720	NaN	1.556766
65.132156	67.562738	NaN	66.942153	-2.430582	NaN	-1.809997
65.132156	65.733993	NaN	68.695689	-0.601837	NaN	-3.563533
65.132156	65.338089	NaN	64.604402	-0.205933	NaN	0.527754
65.132156	63.274489	NaN	65.278220	1.857667	NaN	-0.146064
65.132156	62.148860	NaN	65.191066	2.983296	NaN	-0.058910
65.132156	67.198146	NaN	65.964580	-2.065990	NaN	-0.832424
65.132156	64.460863	NaN	62.583793	0.671293	NaN	2.548363
65.132156	61.444683	NaN	62.472037	3.687473	NaN	2.660119
65.132156	64.656679	NaN	66.426598	0.475477	NaN	-1.294442
65.132156	63.799617	NaN	62.950287	1.332539	NaN	2.181869
65.132156	63.548579	NaN	64.823249	1.583577	NaN	0.308907
65.132156	58.366648	NaN	63.423114	6.765508	NaN	1.709042
65.132156	66.134567	NaN	66.815641	-1.002411	NaN	-1.683485
65.132156	61.414882	NaN	65.956760	3.717274	NaN	-0.824604
65.132156	64.094700	NaN	65.838782	1.037456	NaN	-0.706626
65.132156	62.631179	NaN	65.958699	2.500977	NaN	-0.826543
65.132156	63.388618	NaN	66.739922	1.743538	NaN	-1.607766
65.132156	65.964349	NaN	64.155309	-0.832193	NaN	0.976847
65.132156	59.781888	NaN	66.246742	5.350268	NaN	-1.114586
65.132156	61.306565	NaN	65.837115	3.825591	NaN	-0.704959
65.132156	65.274971	NaN	66.396097	-0.142815	NaN	-1.263941
65.132156	64.035205	NaN	65.512381	1.096951	NaN	-0.380225
65.132156	62.272708	NaN	63.175179	2.859448	NaN	1.956977
65.132156	63.206133	NaN	61.611243	1.926023	NaN	3.520913
65.132156	65.498188	NaN	64.723169	-0.366032	NaN	0.408987
65.132156	66.254707	NaN	67.462681	-1.122551	NaN	-2.330525
65.132156	63.293504	NaN	64.060193	1.838652	NaN	1.071963
65.132156	58.965253	NaN	63.674217	6.166903	NaN	1.457939
65.132156	61.351060	NaN	60.735328	3.781096	NaN	4.396828
65.132156	64.793437	NaN	65.692350	0.338719	NaN	-0.560194
65.132156	63.726579	NaN	63.808723	1.405576	NaN	1.323433
65.132156	61.919253	NaN	65.473725	3.212903	NaN	-0.341569
65.132156	61.996409	NaN	62.683044	3.135747	NaN	2.449112
65.132156	59.548786	NaN	66.956818	5.583370	NaN	-1.824662
65.132156	61.530120	NaN	63.325735	3.602036	NaN	1.806421
65.132156	67.255333	NaN	67.356918	-2.123177	NaN	-2.224762
65.132156	66.166234	NaN	67.444847	-1.034078	NaN	-2.312691
65.132156	64.801260	NaN	63.690823	0.330896	NaN	1.441333
65.132156	63.683085	NaN	65.538660	1.449071	NaN	-0.406504
65.132156	63.194150	NaN	65.065217	1.938006	NaN	0.066939
65.132156	61.466321	NaN	63.936583	3.665835	NaN	1.195573
65.132156	62.958378	NaN	63.337545	2.173778	NaN	1.794611
65.132156	62.960336	NaN	64.352286	2.171820	NaN	0.779870
65.132156	63.270846	NaN	67.176047	1.861310	NaN	-2.043891
65.132156	62.587729	NaN	65.629141	2.544427	NaN	-0.496985
65.132156	62.878749	NaN	65.010267	2.253407	NaN	0.121889
65.132156	63.856028	NaN	66.024907	1.276128	NaN	-0.892751
65.132156	63.855601	NaN	66.549096	1.276555	NaN	-1.416940
65.132156	63.144739	NaN	63.059758	1.987417	NaN	2.072398
65.132156	61.060296	NaN	63.395424	4.071860	NaN	1.736732
65.132156	60.031857	NaN	64.798440	5.100299	NaN	0.333716
65.132156	62.582694	NaN	65.504811	2.549462	NaN	-0.372655
65.132156	60.773354	NaN	61.865495	4.358802	NaN	3.266661
65.132156	65.536137	NaN	65.285107	-0.403981	NaN	-0.152951
65.132156	65.920755	NaN	64.485338	-0.788599	NaN	0.646818
65.132156	68.216038	NaN	69.608074	-3.083882	NaN	-4.475918
65.132156	63.010787	NaN	67.226203	2.121369	NaN	-2.094047
65.132156	64.930325	NaN	68.620061	0.201831	NaN	-3.487905
65.132156	60.131708	NaN	63.309116	5.000448	NaN	1.823040
65.132156	63.193228	NaN	64.142492	1.938928	NaN	0.989664
65.132156	62.594932	NaN	65.189799	2.537224	NaN	-0.057643
65.132156	60.230950	NaN	65.124212	4.901206	NaN	0.007944
65.132156	66.066202	NaN	67.877806	-0.934046	NaN	-2.745650
65.132156	56.718694	NaN	58.878699	8.413462	NaN	6.253457
65.132156	63.104079	NaN	65.054670	2.028077	NaN	0.077486
65.132156	61.652097	NaN	65.949156	3.480059	NaN	-0.817000
65.132156	66.064892	NaN	64.856013	-0.932736	NaN	0.276143
65.132156	60.981493	NaN	65.621843	4.150663	NaN	-0.489687
65.132156	65.015301	NaN	67.448038	0.116854	NaN	-2.315882
65.132156	63.744298	NaN	67.539230	1.387858	NaN	-2.407074
65.132156	60.635499	NaN	64.245183	4.496657	NaN	0.886973
65.132156	64.034545	NaN	65.389299	1.097611	NaN	-0.257143
65.132156	61.474445	NaN	64.951618	3.657711	NaN	0.180538
65.132156	63.071790	NaN	66.922653	2.060366	NaN	-1.790497
65.132156	63.998870	NaN	64.923760	1.133286	NaN	0.208396
65.132156	62.258841	NaN	63.164756	2.873315	NaN	1.967400
65.132156	63.313967	NaN	66.645820	1.818189	NaN	-1.513664
65.132156	64.142862	NaN	64.683623	0.989294	NaN	0.448533
65.132156	62.991139	NaN	63.674685	2.141017	NaN	1.457471
65.132156	62.296100	NaN	66.678173	2.836056	NaN	-1.546017
65.132156	61.182440	NaN	61.775314	3.949716	NaN	3.356842
65.132156	62.893109	NaN	65.129008	2.239047	NaN	0.003148
65.132156	59.895575	NaN	63.588183	5.236581	NaN	1.543973
65.132156	63.567199	NaN	66.823119	1.564957	NaN	-1.690963
65.132156	63.838819	NaN	63.783229	1.293337	NaN	1.348927
65.132156	62.154158	NaN	64.402514	2.977998	NaN	0.729642
65.132156	60.427055	NaN	61.954765	4.705101	NaN	3.177391
65.132156	67.414946	NaN	65.841213	-2.282790	NaN	-0.709057
65.132156	64.913748	NaN	66.627300	0.218408	NaN	-1.495144
65.132156	60.945750	NaN	63.225476	4.186406	NaN	1.906680
65.132156	61.643518	NaN	66.631253	3.488638	NaN	-1.499097
65.132156	63.476153	NaN	63.825519	1.656003	NaN	1.306637
65.132156	63.387478	NaN	66.338454	1.744678	NaN	-1.206298
65.132156	63.186521	NaN	66.475459	1.945635	NaN	-1.343303
65.132156	65.235510	NaN	68.035014	-0.103354	NaN	-2.902858
65.132156	65.283681	NaN	66.919031	-0.151525	NaN	-1.786875
65.132156	60.534141	NaN	63.771542	4.598015	NaN	1.360614
65.132156	63.222570	NaN	67.218084	1.909586	NaN	-2.085928
65.132156	63.531723	NaN	64.667898	1.600433	NaN	0.464258
65.132156	64.646561	NaN	67.423035	0.485595	NaN	-2.290879
65.132156	64.029923	NaN	64.307681	1.102233	NaN	0.824475
65.132156	61.360776	NaN	65.545110	3.771380	NaN	-0.412954
65.132156	62.794018	NaN	65.481960	2.338138	NaN	-0.349804
65.132156	62.295335	NaN	67.467088	2.836821	NaN	-2.334932
65.132156	60.786750	NaN	63.991632	4.345406	NaN	1.140524
65.132156	64.380544	NaN	66.122368	0.751612	NaN	-0.990212
65.132156	61.026519	NaN	64.998833	4.105637	NaN	0.133323
65.132156	63.970790	NaN	68.066714	1.161366	NaN	-2.934558
65.132156	63.049200	NaN	66.608858	2.082956	NaN	-1.476702
65.132156	61.992813	NaN	66.441741	3.139343	NaN	-1.309585
65.132156	62.157209	NaN	67.207036	2.974947	NaN	-2.074880
65.132156	60.220954	NaN	63.684401	4.911202	NaN	1.447755
65.132156	64.893226	NaN	65.702449	0.238930	NaN	-0.570293
65.132156	63.403559	NaN	65.796909	1.728597	NaN	-0.664753
65.132156	66.275546	NaN	68.544665	-1.143390	NaN	-3.412509
65.132156	67.402698	NaN	66.857438	-2.270542	NaN	-1.725282
65.132156	63.682728	NaN	63.043136	1.449428	NaN	2.089020
65.132156	60.070241	NaN	64.445707	5.061915	NaN	0.686449
65.132156	63.633320	NaN	66.352710	1.498836	NaN	-1.220554
65.132156	66.737443	NaN	67.648872	-1.605287	NaN	-2.516716
65.132156	63.944978	NaN	66.807369	1.187178	NaN	-1.675213
65.132156	62.232321	NaN	64.626187	2.899835	NaN	0.505969
65.132156	63.002870	NaN	64.555975	2.129286	NaN	0.576181
65.132156	64.985479	NaN	66.046886	0.146677	NaN	-0.914730
65.132156	62.817245	NaN	63.929203	2.314911	NaN	1.202953
65.132156	62.770127	NaN	61.752048	2.362029	NaN	3.380108
65.132156	64.451261	NaN	63.413166	0.680894	NaN	1.718990
65.132156	63.622104	NaN	66.410948	1.510052	NaN	-1.278792
65.132156	61.914932	NaN	65.822928	3.217224	NaN	-0.690772
65.132156	62.883209	NaN	65.717713	2.248947	NaN	-0.585557
65.132156	65.087009	NaN	65.989501	0.045147	NaN	-0.857345
65.132156	63.658236	NaN	65.859545	1.473920	NaN	-0.727389
65.132156	65.008617	NaN	66.009430	0.123539	NaN	-0.877274
65.132156	61.711143	NaN	63.936421	3.421013	NaN	1.195735
65.132156	68.212212	NaN	67.011873	-3.080056	NaN	-1.879717
65.132156	63.763232	NaN	65.948970	1.368924	NaN	-0.816814
65.132156	63.496924	NaN	66.893381	1.635232	NaN	-1.761225
65.132156	57.289750	NaN	62.792214	7.842406	NaN	2.339942
65.132156	61.482858	NaN	65.645934	3.649298	NaN	-0.513778
65.132156	60.947439	NaN	65.280044	4.184717	NaN	-0.147888
65.132156	61.585008	NaN	65.988179	3.547148	NaN	-0.856023
65.132156	60.540673	NaN	64.138718	4.591483	NaN	0.993438
65.132156	62.885346	NaN	64.998098	2.246810	NaN	0.134058
65.132156	60.349213	NaN	60.928233	4.782943	NaN	4.203923
65.132156	65.029875	NaN	63.791473	0.102281	NaN	1.340683
65.132156	65.860593	NaN	65.830702	-0.728437	NaN	-0.698546
65.132156	65.944355	NaN	67.077811	-0.812199	NaN	-1.945655
65.132156	66.497476	NaN	66.587809	-1.365320	NaN	-1.455653
65.132156	63.453261	NaN	65.981012	1.678895	NaN	-0.848856
65.132156	62.946137	NaN	67.086476	2.186019	NaN	-1.954320
65.132156	64.281734	NaN	62.386708	0.850422	NaN	2.745448
65.132156	65.952330	NaN	65.865926	-0.820174	NaN	-0.733770
65.132156	62.073101	NaN	62.993404	3.059055	NaN	2.138752
65.132156	64.814416	NaN	67.406655	0.317740	NaN	-2.274499
65.132156	64.495093	NaN	67.318812	0.637063	NaN	-2.186656
65.132156	65.620099	NaN	66.903240	-0.487943	NaN	-1.771084
65.132156	66.445227	NaN	63.549909	-1.313071	NaN	1.582247
65.132156	63.591415	NaN	65.433080	1.540741	NaN	-0.300924
65.132156	62.858627	NaN	65.117668	2.273529	NaN	0.014488
65.132156	62.127142	NaN	63.845319	3.005014	NaN	1.286837
65.132156	62.779582	NaN	65.578554	2.352574	NaN	-0.446398
65.132156	61.827538	NaN	62.937756	3.304618	NaN	2.194400
65.132156	64.819481	NaN	67.534950	0.312675	NaN	-2.402794
65.132156	61.054232	NaN	63.324557	4.077924	NaN	1.807599
65.132156	62.345237	NaN	65.315573	2.786919	NaN	-0.183417
65.132156	68.708506	NaN	70.240290	-3.576350	NaN	-5.108134
65.132156	62.436700	NaN	64.868270	2.695456	NaN	0.263886
65.132156	63.442366	NaN	62.772884	1.689790	NaN	2.359272
65.132156	68.245785	NaN	68.527829	-3.113629	NaN	-3.395673
65.132156	62.274161	NaN	68.123611	2.857995	NaN	-2.991455
65.132156	64.860468	NaN	67.089673	0.271688	NaN	-1.957517
65.132156	60.922068	NaN	62.770929	4.210088	NaN	2.361227
65.132156	64.047284	NaN	62.720793	1.084872	NaN	2.411363
65.132156	62.424576	NaN	65.313937	2.707580	NaN	-0.181781
65.132156	65.209461	NaN	66.198939	-0.077305	NaN	-1.066783
65.132156	63.694070	NaN	67.276625	1.438086	NaN	-2.144469
65.132156	62.506502	NaN	66.003411	2.625654	NaN	-0.871255
65.132156	61.682427	NaN	63.804376	3.449729	NaN	1.327780
65.132156	61.283290	NaN	59.227879	3.848866	NaN	5.904277
65.132156	67.385915	NaN	65.895280	-2.253759	NaN	-0.763124
65.132156	62.225708	NaN	62.269538	2.906448	NaN	2.862618
65.132156	63.817814	NaN	67.332973	1.314342	NaN	-2.200817
65.132156	62.396930	NaN	62.512537	2.735226	NaN	2.619619
65.132156	65.792558	NaN	68.555288	-0.660402	NaN	-3.423132
65.132156	61.612850	NaN	64.587270	3.519306	NaN	0.544886
65.132156	65.706382	NaN	67.238542	-0.574226	NaN	-2.106387
65.132156	64.412564	NaN	63.211324	0.719592	NaN	1.920832
65.132156	63.191430	NaN	64.504871	1.940726	NaN	0.627285
65.132156	65.593997	NaN	68.266663	-0.461841	NaN	-3.134507
65.132156	62.101232	NaN	65.252050	3.030924	NaN	-0.119894
65.132156	64.829535	NaN	65.825482	0.302621	NaN	-0.693326
65.132156	65.051441	NaN	66.305249	0.080715	NaN	-1.173093
65.132156	59.430720	NaN	64.784175	5.701436	NaN	0.347981
65.132156	63.951572	NaN	63.722975	1.180584	NaN	1.409181
65.132156	62.991373	NaN	63.955512	2.140783	NaN	1.176644
65.132156	64.022062	NaN	64.671908	1.110094	NaN	0.460248
65.132156	64.174577	NaN	65.413705	0.957579	NaN	-0.281549
65.132156	60.748695	NaN	64.222700	4.383461	NaN	0.909456
65.132156	63.527942	NaN	64.192788	1.604214	NaN	0.939368
65.132156	60.568641	NaN	62.924764	4.563515	NaN	2.207392
65.132156	66.353364	NaN	64.242033	-1.221208	NaN	0.890123
65.132156	61.566977	NaN	63.594712	3.565179	NaN	1.537444
65.132156	61.419845	NaN	65.156528	3.712311	NaN	-0.024372
65.132156	62.112650	NaN	66.376220	3.019506	NaN	-1.244064
65.132156	64.823359	NaN	65.979589	0.308797	NaN	-0.847433
65.132156	63.575421	NaN	63.769600	1.556735	NaN	1.362556
65.132156	61.876017	NaN	64.249044	3.256139	NaN	0.883112
65.132156	61.252718	NaN	62.517435	3.879438	NaN	2.614721
65.132156	66.100346	NaN	66.685778	-0.968190	NaN	-1.553622
65.132156	65.209112	NaN	67.298073	-0.076956	NaN	-2.165917
65.132156	62.611550	NaN	66.835206	2.520606	NaN	-1.703050
65.132156	65.723838	NaN	64.848203	-0.591682	NaN	0.283953
65.132156	63.794151	NaN	63.679284	1.338005	NaN	1.452872
65.132156	59.937965	NaN	59.480051	5.194191	NaN	5.652105
65.132156	61.489894	NaN	59.067131	3.642262	NaN	6.065025
65.132156	61.813080	NaN	64.353448	3.319076	NaN	0.778708
65.132156	66.893665	NaN	67.253850	-1.761509	NaN	-2.121694
65.132156	60.979726	NaN	67.408587	4.152430	NaN	-2.276431
65.132156	65.429739	NaN	66.500258	-0.297583	NaN	-1.368102
65.132156	63.386129	NaN	65.133735	1.746027	NaN	-0.001579
65.132156	62.626895	NaN	64.677416	2.505261	NaN	0.454740
65.132156	64.051185	NaN	65.443963	1.080971	NaN	-0.311807
65.132156	65.301601	NaN	68.660206	-0.169445	NaN	-3.528050
65.132156	60.149194	NaN	63.624910	4.982962	NaN	1.507246
65.132156	62.597382	NaN	63.512861	2.534774	NaN	1.619295
65.132156	61.787443	NaN	63.907534	3.344713	NaN	1.224622
65.132156	62.717752	NaN	66.712987	2.414404	NaN	-1.580831
65.132156	61.228661	NaN	65.155842	3.903495	NaN	-0.023686
65.132156	59.885667	NaN	64.355013	5.246489	NaN	0.777143
65.132156	64.456837	NaN	64.530243	0.675319	NaN	0.601913
65.132156	61.581099	NaN	67.530616	3.551057	NaN	-2.398460
65.132156	62.262189	NaN	67.341033	2.869967	NaN	-2.208877
65.132156	64.686560	NaN	65.405644	0.445596	NaN	-0.273488
65.132156	64.054917	NaN	65.678669	1.077239	NaN	-0.546513
65.132156	65.600027	NaN	66.224965	-0.467871	NaN	-1.092809
65.132156	63.503983	NaN	64.346102	1.628173	NaN	0.786054
65.132156	61.202284	NaN	61.862056	3.929872	NaN	3.270100
65.132156	60.351408	NaN	62.406648	4.780748	NaN	2.725508
65.132156	67.032961	NaN	67.260461	-1.900805	NaN	-2.128305
65.132156	63.205214	NaN	63.363748	1.926942	NaN	1.768408
65.132156	62.284297	NaN	63.725049	2.847859	NaN	1.407107
65.132156	66.966301	NaN	68.046595	-1.834145	NaN	-2.914439
65.132156	64.830787	NaN	63.944318	0.301369	NaN	1.187838
65.132156	60.989281	NaN	62.453741	4.142875	NaN	2.678415
65.132156	65.137521	NaN	66.171260	-0.005365	NaN	-1.039104
65.132156	62.863555	NaN	65.945606	2.268601	NaN	-0.813450
65.132156	63.256635	NaN	61.887233	1.875521	NaN	3.244923
65.132156	66.085063	NaN	65.023481	-0.952907	NaN	0.108675
65.132156	61.512197	NaN	63.816750	3.619959	NaN	1.315406
65.132156	62.508006	NaN	64.951570	2.624150	NaN	0.180586
65.132156	62.717346	NaN	64.675479	2.414810	NaN	0.456677
65.132156	62.657999	NaN	63.974005	2.474157	NaN	1.158151
65.132156	65.280908	NaN	67.073226	-0.148752	NaN	-1.941070
65.132156	60.704415	NaN	65.205262	4.427741	NaN	-0.073106
65.132156	60.714860	NaN	64.995068	4.417296	NaN	0.137088
65.132156	61.170927	NaN	63.132451	3.961229	NaN	1.999705
65.132156	65.249174	NaN	66.624442	-0.117018	NaN	-1.492286
65.132156	63.021114	NaN	64.745979	2.111042	NaN	0.386177
65.132156	64.966531	NaN	66.172555	0.165625	NaN	-1.040399
65.132156	61.029362	NaN	65.722713	4.102794	NaN	-0.590557
65.132156	66.405805	NaN	66.148021	-1.273649	NaN	-1.015865
65.132156	64.990757	NaN	66.129279	0.141399	NaN	-0.997123
65.132156	62.434805	NaN	62.749132	2.697351	NaN	2.383024
65.132156	62.038908	NaN	62.867234	3.093248	NaN	2.264921
65.132156	61.536289	NaN	63.308356	3.595867	NaN	1.823800
65.132156	64.809641	NaN	62.522836	0.322515	NaN	2.609320
65.132156	63.063436	NaN	67.840524	2.068720	NaN	-2.708368
65.132156	61.754765	NaN	66.193393	3.377391	NaN	-1.061237
65.132156	64.887838	NaN	64.248432	0.244318	NaN	0.883724
65.132156	63.149938	NaN	61.833194	1.982218	NaN	3.298962
65.132156	64.190417	NaN	63.859844	0.941739	NaN	1.272312
65.132156	60.426261	NaN	62.845720	4.705895	NaN	2.286436
