# Supplementary material for: Combined Influences of Model Choice, Data Quality, and Data Quantity When Estimating Population Trends
Source: PLoS One. 2015 Jul 15;10(7):e0132255. doi: 10.1371/journal.pone.0132255 (PMC4503393; doi:10.1371/journal.pone.0132255)
Supplement: S1 Dataset — Files are organized by model type and by the input lambda value. (ZIP) [file pone.0132255.s002.zip › Hypothetical LH/sims_lambda_1_025/simulationOutput_1.025_0_0_0.1_20.xls]

Percent_Decline_True	Median_Percent_Decline_Matrix	Median_Percent_Decline_Matrix_stable	Median_Percent_Decline_Scalar	Difference_True_Matrix	Difference_True_Matrix_Stable	Difference_True_Scalar
-28.008454	-36.153256	NaN	-29.892035	8.144802	NaN	1.883581
-28.008454	-25.607064	NaN	-16.143672	-2.401391	NaN	-11.864782
-28.008454	-23.757028	NaN	-28.959157	-4.251427	NaN	0.950702
-28.008454	-32.123136	NaN	-21.840368	4.114681	NaN	-6.168086
-28.008454	-34.577036	NaN	-33.645657	6.568582	NaN	5.637202
-28.008454	-27.896433	NaN	-23.219034	-0.112021	NaN	-4.789421
-28.008454	-32.262075	NaN	-28.668890	4.253621	NaN	0.660436
-28.008454	-34.745000	NaN	-34.150468	6.736545	NaN	6.142013
-28.008454	-23.169774	NaN	-24.285471	-4.838680	NaN	-3.722983
-28.008454	-31.282763	NaN	-28.386763	3.274308	NaN	0.378309
-28.008454	-36.689563	NaN	-35.130293	8.681108	NaN	7.121839
-28.008454	-32.607851	NaN	-27.144873	4.599396	NaN	-0.863581
-28.008454	-30.845834	NaN	-32.757351	2.837380	NaN	4.748896
-28.008454	-32.206031	NaN	-32.550608	4.197577	NaN	4.542153
-28.008454	-32.428737	NaN	-21.066486	4.420283	NaN	-6.941969
-28.008454	-33.019111	NaN	-34.364986	5.010657	NaN	6.356532
-28.008454	-30.574113	NaN	-18.376998	2.565658	NaN	-9.631457
-28.008454	-40.349506	NaN	-33.306343	12.341052	NaN	5.297888
-28.008454	-36.159775	NaN	-23.812708	8.151320	NaN	-4.195747
-28.008454	-29.574131	NaN	-27.947409	1.565677	NaN	-0.061045
-28.008454	-26.077682	NaN	-18.765861	-1.930773	NaN	-9.242593
-28.008454	-37.627122	NaN	-30.995318	9.618667	NaN	2.986864
-28.008454	-32.412275	NaN	-27.076320	4.403821	NaN	-0.932135
-28.008454	-28.570532	NaN	-24.394373	0.562078	NaN	-3.614081
-28.008454	-31.343230	NaN	-22.966700	3.334776	NaN	-5.041754
-28.008454	-31.937750	NaN	-32.094694	3.929295	NaN	4.086239
-28.008454	-34.265800	NaN	-18.936790	6.257345	NaN	-9.071664
-28.008454	-34.049518	NaN	-25.180458	6.041064	NaN	-2.827997
-28.008454	-31.524662	NaN	-31.002116	3.516207	NaN	2.993662
-28.008454	-40.794502	NaN	-33.806633	12.786047	NaN	5.798178
-28.008454	-30.244094	NaN	-36.147239	2.235640	NaN	8.138784
-28.008454	-31.590880	NaN	-26.601704	3.582425	NaN	-1.406750
-28.008454	-38.162647	NaN	-33.869804	10.154192	NaN	5.861350
-28.008454	-34.705173	NaN	-32.574717	6.696718	NaN	4.566262
-28.008454	-28.999789	NaN	-21.230031	0.991334	NaN	-6.778423
-28.008454	-43.590959	NaN	-33.883007	15.582505	NaN	5.874553
-28.008454	-34.278050	NaN	-31.777728	6.269596	NaN	3.769274
-28.008454	-31.886408	NaN	-22.825785	3.877953	NaN	-5.182669
-28.008454	-32.462637	NaN	-34.500916	4.454183	NaN	6.492462
-28.008454	-37.315040	NaN	-21.028661	9.306586	NaN	-6.979793
-28.008454	-25.066537	NaN	-22.707943	-2.941918	NaN	-5.300512
-28.008454	-38.181936	NaN	-32.753270	10.173481	NaN	4.744815
-28.008454	-42.045605	NaN	-31.323562	14.037151	NaN	3.315107
-28.008454	-33.474565	NaN	-25.289614	5.466111	NaN	-2.718840
-28.008454	-30.672771	NaN	-25.120122	2.664317	NaN	-2.888333
-28.008454	-51.502014	NaN	-31.757325	23.493559	NaN	3.748871
-28.008454	-34.561254	NaN	-29.955861	6.552800	NaN	1.947407
-28.008454	-36.184674	NaN	-36.531291	8.176219	NaN	8.522837
-28.008454	-46.000001	NaN	-39.486619	17.991547	NaN	11.478165
-28.008454	-41.316858	NaN	-27.019767	13.308404	NaN	-0.988687
-28.008454	-27.049878	NaN	-20.177337	-0.958576	NaN	-7.831117
-28.008454	-28.269187	NaN	-25.959661	0.260733	NaN	-2.048793
-28.008454	-37.969561	NaN	-36.540539	9.961107	NaN	8.532085
-28.008454	-44.133892	NaN	-32.137369	16.125438	NaN	4.128914
-28.008454	-28.618387	NaN	-24.848186	0.609933	NaN	-3.160269
-28.008454	-25.937504	NaN	-20.048450	-2.070951	NaN	-7.960005
-28.008454	-22.123991	NaN	-25.976598	-5.884463	NaN	-2.031856
-28.008454	-43.844815	NaN	-29.536164	15.836360	NaN	1.527710
-28.008454	-36.213315	NaN	-26.511328	8.204861	NaN	-1.497126
-28.008454	-50.459438	NaN	-37.270781	22.450984	NaN	9.262326
-28.008454	-43.874020	NaN	-43.256274	15.865565	NaN	15.247820
-28.008454	-32.656357	NaN	-30.604554	4.647903	NaN	2.596099
-28.008454	-47.522396	NaN	-33.090828	19.513941	NaN	5.082373
-28.008454	-45.185486	NaN	-25.231311	17.177032	NaN	-2.777144
-28.008454	-28.763399	NaN	-21.504470	0.754945	NaN	-6.503984
-28.008454	-33.855090	NaN	-19.813692	5.846636	NaN	-8.194762
-28.008454	-30.341272	NaN	-17.451809	2.332817	NaN	-10.556646
-28.008454	-35.569328	NaN	-20.903821	7.560874	NaN	-7.104633
-28.008454	-31.855188	NaN	-24.756641	3.846733	NaN	-3.251813
-28.008454	-38.940967	NaN	-17.846017	10.932512	NaN	-10.162437
-28.008454	-33.709864	NaN	-28.968226	5.701410	NaN	0.959772
-28.008454	-34.067905	NaN	-20.260440	6.059450	NaN	-7.748014
-28.008454	-39.617794	NaN	-26.798778	11.609339	NaN	-1.209676
-28.008454	-35.541642	NaN	-27.841890	7.533188	NaN	-0.166564
-28.008454	-34.920661	NaN	-26.192363	6.912207	NaN	-1.816092
-28.008454	-33.850445	NaN	-32.218663	5.841990	NaN	4.210208
-28.008454	-27.223461	NaN	-19.531991	-0.784993	NaN	-8.476463
-28.008454	-35.694235	NaN	-31.881637	7.685780	NaN	3.873183
-28.008454	-37.546103	NaN	-34.166373	9.537649	NaN	6.157918
-28.008454	-34.343908	NaN	-15.106997	6.335454	NaN	-12.901457
-28.008454	-33.582077	NaN	-35.283469	5.573623	NaN	7.275015
-28.008454	-38.561882	NaN	-35.401282	10.553428	NaN	7.392827
-28.008454	-39.996539	NaN	-33.912255	11.988084	NaN	5.903801
-28.008454	-32.492242	NaN	-36.266548	4.483787	NaN	8.258094
-28.008454	-39.249767	NaN	-29.272636	11.241312	NaN	1.264181
-28.008454	-35.716977	NaN	-22.966787	7.708523	NaN	-5.041668
-28.008454	-35.822688	NaN	-33.662409	7.814233	NaN	5.653955
-28.008454	-38.017362	NaN	-32.834307	10.008908	NaN	4.825852
-28.008454	-34.715741	NaN	-25.476901	6.707286	NaN	-2.531553
-28.008454	-30.057790	NaN	-22.551013	2.049336	NaN	-5.457442
-28.008454	-41.368519	NaN	-30.235377	13.360065	NaN	2.226923
-28.008454	-32.554913	NaN	-28.694786	4.546458	NaN	0.686332
-28.008454	-37.390651	NaN	-26.739528	9.382197	NaN	-1.268927
-28.008454	-45.070210	NaN	-28.000450	17.061756	NaN	-0.008004
-28.008454	-35.754244	NaN	-30.159808	7.745790	NaN	2.151353
-28.008454	-30.697185	NaN	-25.960849	2.688731	NaN	-2.047606
-28.008454	-41.862507	NaN	-29.658868	13.854053	NaN	1.650413
-28.008454	-32.947851	NaN	-26.819792	4.939396	NaN	-1.188663
-28.008454	-37.585963	NaN	-35.975283	9.577509	NaN	7.966828
-28.008454	-28.345750	NaN	-25.200033	0.337296	NaN	-2.808422
-28.008454	-36.511064	NaN	-28.591845	8.502610	NaN	0.583391
-28.008454	-27.658553	NaN	-28.058360	-0.349901	NaN	0.049906
-28.008454	-37.184233	NaN	-28.189033	9.175779	NaN	0.180578
-28.008454	-26.068222	NaN	-23.318251	-1.940233	NaN	-4.690203
-28.008454	-30.164949	NaN	-24.284242	2.156494	NaN	-3.724212
-28.008454	-34.642291	NaN	-32.467110	6.633836	NaN	4.458656
-28.008454	-40.152308	NaN	-33.067516	12.143853	NaN	5.059062
-28.008454	-32.433814	NaN	-18.232067	4.425360	NaN	-9.776388
-28.008454	-35.463864	NaN	-23.795992	7.455409	NaN	-4.212463
-28.008454	-32.390017	NaN	-24.958725	4.381563	NaN	-3.049730
-28.008454	-40.693426	NaN	-29.015819	12.684972	NaN	1.007365
-28.008454	-35.627666	NaN	-30.109194	7.619211	NaN	2.100740
-28.008454	-35.388774	NaN	-22.548384	7.380320	NaN	-5.460070
-28.008454	-42.920835	NaN	-30.277773	14.912380	NaN	2.269319
-28.008454	-29.143329	NaN	-33.012512	1.134874	NaN	5.004058
-28.008454	-41.051552	NaN	-22.833580	13.043097	NaN	-5.174875
-28.008454	-34.028497	NaN	-28.039334	6.020042	NaN	0.030880
-28.008454	-36.529213	NaN	-31.688532	8.520759	NaN	3.680077
-28.008454	-36.991745	NaN	-22.509711	8.983290	NaN	-5.498743
-28.008454	-36.767814	NaN	-29.489143	8.759360	NaN	1.480689
-28.008454	-50.357118	NaN	-38.434397	22.348664	NaN	10.425943
-28.008454	-32.591233	NaN	-31.223807	4.582779	NaN	3.215352
-28.008454	-40.783823	NaN	-28.695945	12.775369	NaN	0.687491
-28.008454	-41.841803	NaN	-30.322045	13.833348	NaN	2.313591
-28.008454	-29.786721	NaN	-27.854102	1.778266	NaN	-0.154352
-28.008454	-39.436958	NaN	-39.676063	11.428504	NaN	11.667608
-28.008454	-30.478020	NaN	-28.336842	2.469566	NaN	0.328388
-28.008454	-32.763801	NaN	-34.645774	4.755346	NaN	6.637320
-28.008454	-35.999080	NaN	-26.895514	7.990626	NaN	-1.112940
-28.008454	-41.621933	NaN	-36.254311	13.613479	NaN	8.245857
-28.008454	-37.056989	NaN	-28.696868	9.048535	NaN	0.688414
-28.008454	-32.818779	NaN	-27.076938	4.810324	NaN	-0.931517
-28.008454	-36.052308	NaN	-26.964496	8.043854	NaN	-1.043959
-28.008454	-31.140182	NaN	-29.501576	3.131727	NaN	1.493121
-28.008454	-39.887669	NaN	-27.106576	11.879215	NaN	-0.901878
-28.008454	-38.107645	NaN	-31.262472	10.099190	NaN	3.254017
-28.008454	-36.500973	NaN	-24.205841	8.492518	NaN	-3.802613
-28.008454	-25.171136	NaN	-26.202550	-2.837318	NaN	-1.805905
-28.008454	-36.584243	NaN	-44.797180	8.575789	NaN	16.788726
-28.008454	-39.816489	NaN	-31.683332	11.808034	NaN	3.674877
-28.008454	-45.020864	NaN	-35.035249	17.012409	NaN	7.026795
-28.008454	-39.916854	NaN	-47.376863	11.908399	NaN	19.368409
-28.008454	-49.796360	NaN	-48.164968	21.787905	NaN	20.156514
-28.008454	-37.669905	NaN	-27.339810	9.661451	NaN	-0.668645
-28.008454	-39.350931	NaN	-24.313761	11.342477	NaN	-3.694694
-28.008454	-20.423043	NaN	-20.730981	-7.585412	NaN	-7.277474
-28.008454	-38.809235	NaN	-26.491268	10.800781	NaN	-1.517186
-28.008454	-33.662103	NaN	-30.288623	5.653649	NaN	2.280169
-28.008454	-34.151518	NaN	-27.642623	6.143064	NaN	-0.365832
-28.008454	-49.388028	NaN	-36.099706	21.379573	NaN	8.091252
-28.008454	-31.311674	NaN	-19.812501	3.303220	NaN	-8.195953
-28.008454	-38.977106	NaN	-22.539155	10.968651	NaN	-5.469300
-28.008454	-41.503951	NaN	-34.594118	13.495497	NaN	6.585664
-28.008454	-30.117821	NaN	-22.433502	2.109367	NaN	-5.574953
-28.008454	-43.702319	NaN	-25.663942	15.693865	NaN	-2.344512
-28.008454	-37.856879	NaN	-32.599926	9.848425	NaN	4.591472
-28.008454	-38.895589	NaN	-28.485024	10.887134	NaN	0.476570
-28.008454	-31.975912	NaN	-20.007793	3.967458	NaN	-8.000662
-28.008454	-31.813019	NaN	-21.215151	3.804565	NaN	-6.793303
-28.008454	-31.508235	NaN	-35.017197	3.499781	NaN	7.008743
-28.008454	-46.588240	NaN	-34.537938	18.579785	NaN	6.529484
-28.008454	-24.793288	NaN	-24.853192	-3.215166	NaN	-3.155263
-28.008454	-33.067368	NaN	-27.664721	5.058914	NaN	-0.343733
-28.008454	-45.976697	NaN	-31.055085	17.968242	NaN	3.046630
-28.008454	-31.083526	NaN	-31.966613	3.075072	NaN	3.958158
-28.008454	-35.789422	NaN	-26.950623	7.780968	NaN	-1.057832
-28.008454	-24.999732	NaN	-17.504574	-3.008722	NaN	-10.503880
-28.008454	-31.195785	NaN	-26.951954	3.187330	NaN	-1.056500
-28.008454	-26.388695	NaN	-20.306744	-1.619759	NaN	-7.701710
-28.008454	-21.995633	NaN	-22.551896	-6.012821	NaN	-5.456558
-28.008454	-28.186004	NaN	-33.598267	0.177550	NaN	5.589812
-28.008454	-45.004281	NaN	-41.439785	16.995826	NaN	13.431330
-28.008454	-35.079873	NaN	-27.123972	7.071418	NaN	-0.884482
-28.008454	-40.085638	NaN	-20.068638	12.077184	NaN	-7.939816
-28.008454	-30.471076	NaN	-39.298324	2.462622	NaN	11.289870
-28.008454	-33.695926	NaN	-23.902781	5.687472	NaN	-4.105673
-28.008454	-25.274348	NaN	-26.213473	-2.734106	NaN	-1.794982
-28.008454	-52.599711	NaN	-31.240783	24.591256	NaN	3.232329
-28.008454	-39.447308	NaN	-24.525707	11.438854	NaN	-3.482747
-28.008454	-27.007213	NaN	-25.500440	-1.001242	NaN	-2.508014
-28.008454	-33.730933	NaN	-35.368061	5.722478	NaN	7.359607
-28.008454	-32.200353	NaN	-28.186496	4.191898	NaN	0.178042
-28.008454	-21.072705	NaN	-24.856787	-6.935749	NaN	-3.151668
-28.008454	-36.573653	NaN	-35.809859	8.565198	NaN	7.801405
-28.008454	-31.782913	NaN	-30.742134	3.774458	NaN	2.733680
-28.008454	-33.708009	NaN	-28.177746	5.699555	NaN	0.169292
-28.008454	-51.924350	NaN	-38.755049	23.915895	NaN	10.746595
-28.008454	-33.741168	NaN	-24.045930	5.732714	NaN	-3.962524
-28.008454	-35.614956	NaN	-24.415973	7.606502	NaN	-3.592481
-28.008454	-33.387542	NaN	-30.611862	5.379087	NaN	2.603408
-28.008454	-33.915447	NaN	-36.533587	5.906993	NaN	8.525132
-28.008454	-38.468770	NaN	-25.149159	10.460316	NaN	-2.859296
-28.008454	-40.905604	NaN	-32.089846	12.897149	NaN	4.081392
-28.008454	-29.439721	NaN	-32.713454	1.431267	NaN	4.705000
-28.008454	-29.455439	NaN	-30.365162	1.446985	NaN	2.356707
-28.008454	-20.152413	NaN	-25.541034	-7.856041	NaN	-2.467421
-28.008454	-29.142770	NaN	-20.608880	1.134316	NaN	-7.399575
-28.008454	-34.394926	NaN	-34.144835	6.386472	NaN	6.136381
-28.008454	-26.451990	NaN	-23.695915	-1.556464	NaN	-4.312539
-28.008454	-33.922678	NaN	-32.834936	5.914223	NaN	4.826481
-28.008454	-39.621354	NaN	-24.174206	11.612899	NaN	-3.834248
-28.008454	-42.066315	NaN	-29.586226	14.057861	NaN	1.577772
-28.008454	-34.967228	NaN	-31.921418	6.958773	NaN	3.912964
-28.008454	-21.923332	NaN	-19.879659	-6.085122	NaN	-8.128796
-28.008454	-30.216024	NaN	-26.811873	2.207569	NaN	-1.196581
-28.008454	-34.099013	NaN	-21.283111	6.090559	NaN	-6.725343
-28.008454	-47.397008	NaN	-44.819646	19.388554	NaN	16.811191
-28.008454	-24.215274	NaN	-27.867191	-3.793180	NaN	-0.141263
-28.008454	-39.178511	NaN	-18.505652	11.170057	NaN	-9.502802
-28.008454	-30.936795	NaN	-20.547904	2.928341	NaN	-7.460551
-28.008454	-25.944824	NaN	-23.613371	-2.063631	NaN	-4.395084
-28.008454	-33.557598	NaN	-26.740789	5.549144	NaN	-1.267666
-28.008454	-35.765718	NaN	-23.015152	7.757263	NaN	-4.993302
-28.008454	-24.772022	NaN	-22.226959	-3.236433	NaN	-5.781496
-28.008454	-42.368058	NaN	-25.613321	14.359604	NaN	-2.395134
-28.008454	-36.918548	NaN	-22.825546	8.910094	NaN	-5.182908
-28.008454	-29.202929	NaN	-15.871143	1.194474	NaN	-12.137312
-28.008454	-28.878362	NaN	-23.450399	0.869908	NaN	-4.558055
-28.008454	-34.274807	NaN	-28.712727	6.266353	NaN	0.704273
-28.008454	-38.599140	NaN	-39.352526	10.590685	NaN	11.344072
-28.008454	-35.481122	NaN	-33.960876	7.472667	NaN	5.952422
-28.008454	-31.956671	NaN	-23.105672	3.948217	NaN	-4.902783
-28.008454	-42.562695	NaN	-34.354821	14.554241	NaN	6.346367
-28.008454	-34.603481	NaN	-16.633008	6.595026	NaN	-11.375447
-28.008454	-34.702075	NaN	-31.822939	6.693621	NaN	3.814485
-28.008454	-38.026220	NaN	-25.065694	10.017765	NaN	-2.942760
-28.008454	-31.446170	NaN	-33.791782	3.437715	NaN	5.783328
-28.008454	-48.232354	NaN	-21.822867	20.223899	NaN	-6.185587
-28.008454	-43.488593	NaN	-28.757513	15.480138	NaN	0.749058
-28.008454	-25.997673	NaN	-31.565197	-2.010782	NaN	3.556743
-28.008454	-35.963943	NaN	-30.815076	7.955489	NaN	2.806621
-28.008454	-28.579433	NaN	-23.408132	0.570979	NaN	-4.600323
-28.008454	-31.767735	NaN	-30.859041	3.759280	NaN	2.850586
-28.008454	-30.474765	NaN	-35.264400	2.466311	NaN	7.255945
-28.008454	-30.105132	NaN	-34.265523	2.096677	NaN	6.257069
-28.008454	-38.639107	NaN	-21.065950	10.630652	NaN	-6.942504
-28.008454	-24.819757	NaN	-22.608313	-3.188698	NaN	-5.400141
-28.008454	-36.313432	NaN	-35.205451	8.304977	NaN	7.196997
-28.008454	-31.204001	NaN	-20.351568	3.195546	NaN	-7.656886
-28.008454	-26.159621	NaN	-19.417143	-1.848834	NaN	-8.591311
-28.008454	-30.666152	NaN	-21.132527	2.657698	NaN	-6.875927
-28.008454	-26.908017	NaN	-32.744836	-1.100437	NaN	4.736382
-28.008454	-31.916468	NaN	-25.151286	3.908014	NaN	-2.857168
-28.008454	-39.348573	NaN	-28.357720	11.340118	NaN	0.349265
-28.008454	-30.622588	NaN	-17.749281	2.614133	NaN	-10.259173
-28.008454	-45.033887	NaN	-36.048099	17.025432	NaN	8.039645
-28.008454	-35.138790	NaN	-22.256383	7.130336	NaN	-5.752071
-28.008454	-46.673884	NaN	-31.826467	18.665429	NaN	3.818013
-28.008454	-21.589486	NaN	-16.312987	-6.418968	NaN	-11.695467
-28.008454	-31.203441	NaN	-19.985493	3.194986	NaN	-8.022962
-28.008454	-36.024690	NaN	-26.454413	8.016236	NaN	-1.554042
-28.008454	-30.450612	NaN	-33.732956	2.442157	NaN	5.724502
-28.008454	-33.101666	NaN	-27.338333	5.093212	NaN	-0.670122
-28.008454	-32.880771	NaN	-26.169657	4.872317	NaN	-1.838797
-28.008454	-40.047008	NaN	-35.723385	12.038554	NaN	7.714930
-28.008454	-43.611503	NaN	-29.837535	15.603049	NaN	1.829081
-28.008454	-36.378243	NaN	-26.778822	8.369789	NaN	-1.229633
-28.008454	-28.488478	NaN	-14.013163	0.480024	NaN	-13.995291
-28.008454	-40.213765	NaN	-38.230077	12.205310	NaN	10.221623
-28.008454	-36.571484	NaN	-20.252974	8.563030	NaN	-7.755480
-28.008454	-37.500683	NaN	-36.292079	9.492229	NaN	8.283625
-28.008454	-44.401176	NaN	-41.915596	16.392721	NaN	13.907141
-28.008454	-27.477529	NaN	-24.332325	-0.530925	NaN	-3.676129
-28.008454	-43.868794	NaN	-32.794837	15.860339	NaN	4.786383
-28.008454	-43.231761	NaN	-28.228564	15.223307	NaN	0.220109
-28.008454	-31.492782	NaN	-35.229400	3.484327	NaN	7.220945
-28.008454	-30.932321	NaN	-20.938259	2.923867	NaN	-7.070195
-28.008454	-25.960856	NaN	-26.910597	-2.047598	NaN	-1.097857
-28.008454	-33.976833	NaN	-30.229874	5.968379	NaN	2.221420
-28.008454	-31.677366	NaN	-21.281989	3.668912	NaN	-6.726465
-28.008454	-41.993401	NaN	-27.354210	13.984947	NaN	-0.654244
-28.008454	-27.877811	NaN	-22.837360	-0.130643	NaN	-5.171095
-28.008454	-35.516484	NaN	-30.677323	7.508029	NaN	2.668869
-28.008454	-28.344455	NaN	-25.567845	0.336000	NaN	-2.440609
-28.008454	-44.820290	NaN	-39.547446	16.811836	NaN	11.538991
-28.008454	-26.484947	NaN	-26.009895	-1.523507	NaN	-1.998560
-28.008454	-37.862268	NaN	-25.622799	9.853814	NaN	-2.385655
-28.008454	-33.907598	NaN	-20.736928	5.899143	NaN	-7.271526
-28.008454	-28.932665	NaN	-30.167565	0.924211	NaN	2.159111
-28.008454	-36.806560	NaN	-29.196348	8.798105	NaN	1.187893
-28.008454	-24.576351	NaN	-22.940720	-3.432104	NaN	-5.067735
-28.008454	-34.463396	NaN	-21.216674	6.454942	NaN	-6.791780
-28.008454	-34.263179	NaN	-25.218337	6.254725	NaN	-2.790118
-28.008454	-34.232021	NaN	-21.634152	6.223566	NaN	-6.374303
-28.008454	-26.836115	NaN	-28.507036	-1.172339	NaN	0.498582
-28.008454	-30.014285	NaN	-19.196591	2.005831	NaN	-8.811863
-28.008454	-32.245766	NaN	-31.072821	4.237312	NaN	3.064367
-28.008454	-27.226695	NaN	-23.911836	-0.781759	NaN	-4.096618
-28.008454	-40.239074	NaN	-17.359810	12.230620	NaN	-10.648645
-28.008454	-36.721366	NaN	-24.543847	8.712912	NaN	-3.464607
-28.008454	-36.979975	NaN	-26.856584	8.971521	NaN	-1.151871
-28.008454	-42.578189	NaN	-32.052960	14.569735	NaN	4.044505
-28.008454	-32.740489	NaN	-31.588576	4.732035	NaN	3.580122
-28.008454	-41.405829	NaN	-22.737935	13.397375	NaN	-5.270519
-28.008454	-33.056670	NaN	-30.630467	5.048215	NaN	2.622013
-28.008454	-37.533276	NaN	-34.619547	9.524821	NaN	6.611093
-28.008454	-42.024402	NaN	-23.602143	14.015948	NaN	-4.406311
-28.008454	-30.561853	NaN	-31.098124	2.553399	NaN	3.089670
-28.008454	-29.043024	NaN	-23.965969	1.034570	NaN	-4.042485
-28.008454	-34.046974	NaN	-29.754085	6.038519	NaN	1.745631
-28.008454	-29.854858	NaN	-37.714069	1.846404	NaN	9.705615
-28.008454	-24.265553	NaN	-23.253539	-3.742902	NaN	-4.754915
-28.008454	-36.301416	NaN	-19.390598	8.292961	NaN	-8.617856
-28.008454	-38.009155	NaN	-43.135519	10.000700	NaN	15.127065
-28.008454	-27.747943	NaN	-31.701684	-0.260511	NaN	3.693229
-28.008454	-38.033116	NaN	-24.770114	10.024662	NaN	-3.238341
-28.008454	-32.390464	NaN	-22.116949	4.382010	NaN	-5.891506
-28.008454	-32.838036	NaN	-35.695577	4.829582	NaN	7.687122
-28.008454	-35.437883	NaN	-21.772454	7.429428	NaN	-6.236000
-28.008454	-31.559712	NaN	-35.925620	3.551258	NaN	7.917165
-28.008454	-37.111577	NaN	-23.967088	9.103123	NaN	-4.041367
-28.008454	-47.000016	NaN	-25.483658	18.991561	NaN	-2.524797
-28.008454	-29.329012	NaN	-27.374287	1.320558	NaN	-0.634167
-28.008454	-30.897652	NaN	-25.380501	2.889198	NaN	-2.627954
-28.008454	-61.005980	NaN	-30.471949	32.997526	NaN	2.463494
-28.008454	-33.686903	NaN	-18.965202	5.678448	NaN	-9.043253
-28.008454	-42.767711	NaN	-29.586898	14.759256	NaN	1.578444
-28.008454	-34.595805	NaN	-25.733129	6.587351	NaN	-2.275325
-28.008454	-25.254994	NaN	-23.879267	-2.753461	NaN	-4.129187
-28.008454	-34.555080	NaN	-21.635615	6.546625	NaN	-6.372839
-28.008454	-31.129321	NaN	-22.233251	3.120867	NaN	-5.775203
-28.008454	-36.876415	NaN	-24.585725	8.867960	NaN	-3.422730
-28.008454	-31.662905	NaN	-19.567803	3.654451	NaN	-8.440652
-28.008454	-39.265969	NaN	-23.494117	11.257514	NaN	-4.514337
-28.008454	-32.634435	NaN	-26.151985	4.625981	NaN	-1.856469
-28.008454	-38.742963	NaN	-32.584247	10.734508	NaN	4.575792
-28.008454	-33.748147	NaN	-28.692993	5.739693	NaN	0.684539
-28.008454	-41.755408	NaN	-33.249301	13.746953	NaN	5.240846
-28.008454	-37.256288	NaN	-21.269891	9.247833	NaN	-6.738564
-28.008454	-30.029165	NaN	-26.606275	2.020710	NaN	-1.402179
-28.008454	-35.320291	NaN	-30.241378	7.311836	NaN	2.232924
-28.008454	-35.255207	NaN	-34.927761	7.246753	NaN	6.919307
-28.008454	-42.106547	NaN	-26.716353	14.098092	NaN	-1.292101
-28.008454	-37.749421	NaN	-25.248440	9.740966	NaN	-2.760015
-28.008454	-39.001421	NaN	-31.427996	10.992967	NaN	3.419541
-28.008454	-37.945908	NaN	-26.827786	9.937454	NaN	-1.180668
-28.008454	-39.520639	NaN	-30.212998	11.512184	NaN	2.204543
-28.008454	-41.642686	NaN	-27.339081	13.634232	NaN	-0.669374
-28.008454	-38.839673	NaN	-27.255925	10.831219	NaN	-0.752529
-28.008454	-35.741668	NaN	-30.776394	7.733214	NaN	2.767940
-28.008454	-33.573139	NaN	-25.137999	5.564684	NaN	-2.870455
-28.008454	-32.209425	NaN	-34.543156	4.200970	NaN	6.534701
-28.008454	-31.999348	NaN	-25.777897	3.990894	NaN	-2.230557
-28.008454	-56.093612	NaN	-34.773790	28.085157	NaN	6.765336
-28.008454	-41.287455	NaN	-28.296383	13.279001	NaN	0.287929
-28.008454	-44.480091	NaN	-37.158195	16.471637	NaN	9.149740
-28.008454	-30.362067	NaN	-30.651683	2.353613	NaN	2.643229
-28.008454	-38.504862	NaN	-27.559263	10.496408	NaN	-0.449191
-28.008454	-35.053221	NaN	-26.102102	7.044767	NaN	-1.906353
-28.008454	-30.594927	NaN	-30.622135	2.586472	NaN	2.613680
-28.008454	-35.231397	NaN	-26.168155	7.222943	NaN	-1.840299
-28.008454	-41.080257	NaN	-23.424270	13.071802	NaN	-4.584185
-28.008454	-28.503792	NaN	-32.079549	0.495337	NaN	4.071095
-28.008454	-36.177917	NaN	-24.026620	8.169463	NaN	-3.981835
-28.008454	-37.547979	NaN	-36.903584	9.539525	NaN	8.895129
-28.008454	-29.167235	NaN	-28.218546	1.158780	NaN	0.210092
-28.008454	-38.692745	NaN	-29.114753	10.684290	NaN	1.106299
-28.008454	-36.688254	NaN	-25.983350	8.679799	NaN	-2.025104
-28.008454	-21.652747	NaN	-26.807102	-6.355707	NaN	-1.201352
-28.008454	-39.769405	NaN	-26.161887	11.760950	NaN	-1.846567
-28.008454	-29.844157	NaN	-33.517579	1.835703	NaN	5.509125
-28.008454	-32.843765	NaN	-29.860365	4.835311	NaN	1.851911
-28.008454	-26.129842	NaN	-24.379442	-1.878613	NaN	-3.629012
-28.008454	-52.247337	NaN	-25.930530	24.238883	NaN	-2.077924
-28.008454	-30.347214	NaN	-20.685467	2.338760	NaN	-7.322987
-28.008454	-37.560950	NaN	-36.795686	9.552496	NaN	8.787232
-28.008454	-39.945732	NaN	-31.325166	11.937278	NaN	3.316712
-28.008454	-29.465232	NaN	-25.665163	1.456778	NaN	-2.343291
-28.008454	-47.170747	NaN	-39.469060	19.162292	NaN	11.460606
-28.008454	-24.905126	NaN	-20.464229	-3.103329	NaN	-7.544225
-28.008454	-37.620985	NaN	-33.254940	9.612530	NaN	5.246486
-28.008454	-43.228123	NaN	-31.313918	15.219668	NaN	3.305464
-28.008454	-31.710334	NaN	-25.115950	3.701879	NaN	-2.892504
-28.008454	-47.036739	NaN	-31.508151	19.028284	NaN	3.499696
-28.008454	-32.876053	NaN	-28.195835	4.867599	NaN	0.187381
-28.008454	-43.541871	NaN	-28.501177	15.533416	NaN	0.492722
-28.008454	-29.075382	NaN	-31.609976	1.066928	NaN	3.601522
-28.008454	-37.178159	NaN	-34.456798	9.169705	NaN	6.448344
-28.008454	-45.945177	NaN	-44.875108	17.936723	NaN	16.866654
-28.008454	-36.113582	NaN	-26.641637	8.105127	NaN	-1.366817
-28.008454	-37.676055	NaN	-24.949888	9.667601	NaN	-3.058566
-28.008454	-39.239453	NaN	-32.544581	11.230999	NaN	4.536126
-28.008454	-24.419238	NaN	-14.887038	-3.589217	NaN	-13.121417
-28.008454	-22.870170	NaN	-11.092959	-5.138284	NaN	-16.915496
-28.008454	-32.272337	NaN	-34.456797	4.263883	NaN	6.448342
-28.008454	-38.602011	NaN	-30.859410	10.593556	NaN	2.850955
-28.008454	-49.083568	NaN	-23.896372	21.075114	NaN	-4.112082
-28.008454	-43.501227	NaN	-22.885200	15.492772	NaN	-5.123255
-28.008454	-42.435333	NaN	-36.270753	14.426878	NaN	8.262299
-28.008454	-37.661579	NaN	-20.395635	9.653125	NaN	-7.612820
-28.008454	-40.928255	NaN	-25.136531	12.919801	NaN	-2.871924
-28.008454	-43.682472	NaN	-39.469588	15.674018	NaN	11.461134
-28.008454	-43.349514	NaN	-29.806521	15.341060	NaN	1.798066
-28.008454	-41.717329	NaN	-26.166358	13.708874	NaN	-1.842097
-28.008454	-22.874626	NaN	-28.462483	-5.133828	NaN	0.454029
-28.008454	-26.145263	NaN	-23.346571	-1.863192	NaN	-4.661884
-28.008454	-48.697094	NaN	-40.365020	20.688640	NaN	12.356565
-28.008454	-47.778655	NaN	-28.228512	19.770200	NaN	0.220058
-28.008454	-38.066748	NaN	-28.423990	10.058294	NaN	0.415536
-28.008454	-32.626270	NaN	-34.635168	4.617816	NaN	6.626713
-28.008454	-33.580813	NaN	-36.336244	5.572358	NaN	8.327789
-28.008454	-44.299343	NaN	-29.156539	16.290889	NaN	1.148084
-28.008454	-24.962063	NaN	-25.502405	-3.046392	NaN	-2.506049
-28.008454	-30.382255	NaN	-23.476955	2.373800	NaN	-4.531500
-28.008454	-21.694251	NaN	-24.023234	-6.314203	NaN	-3.985220
-28.008454	-31.270183	NaN	-24.748529	3.261729	NaN	-3.259926
-28.008454	-32.590417	NaN	-24.042409	4.581963	NaN	-3.966046
-28.008454	-30.140194	NaN	-25.534504	2.131740	NaN	-2.473950
-28.008454	-29.067248	NaN	-18.198336	1.058794	NaN	-9.810118
-28.008454	-24.668377	NaN	-26.192710	-3.340077	NaN	-1.815744
-28.008454	-41.118778	NaN	-33.975985	13.110324	NaN	5.967530
-28.008454	-28.361044	NaN	-22.719103	0.352590	NaN	-5.289351
-28.008454	-34.153707	NaN	-25.318754	6.145252	NaN	-2.689701
-28.008454	-47.021905	NaN	-23.880536	19.013450	NaN	-4.127918
-28.008454	-38.339564	NaN	-24.230502	10.331110	NaN	-3.777952
-28.008454	-31.594371	NaN	-27.665229	3.585917	NaN	-0.343225
-28.008454	-31.790677	NaN	-22.194456	3.782223	NaN	-5.813998
-28.008454	-33.697176	NaN	-19.967250	5.688722	NaN	-8.041204
-28.008454	-32.042419	NaN	-43.705908	4.033965	NaN	15.697454
-28.008454	-32.824380	NaN	-21.467932	4.815925	NaN	-6.540522
-28.008454	-24.520197	NaN	-23.589253	-3.488257	NaN	-4.419201
-28.008454	-38.926437	NaN	-25.902465	10.917982	NaN	-2.105989
-28.008454	-35.902954	NaN	-23.981042	7.894500	NaN	-4.027412
-28.008454	-36.895989	NaN	-26.763365	8.887534	NaN	-1.245090
-28.008454	-34.822783	NaN	-27.194534	6.814328	NaN	-0.813920
-28.008454	-34.991483	NaN	-29.964007	6.983029	NaN	1.955552
-28.008454	-34.358457	NaN	-31.662036	6.350003	NaN	3.653582
-28.008454	-35.734920	NaN	-23.185845	7.726466	NaN	-4.822610
-28.008454	-27.003241	NaN	-18.286503	-1.005214	NaN	-9.721952
-28.008454	-45.941758	NaN	-22.099055	17.933303	NaN	-5.909399
-28.008454	-28.469649	NaN	-21.874016	0.461195	NaN	-6.134439
-28.008454	-31.101984	NaN	-16.718499	3.093529	NaN	-11.289955
-28.008454	-31.652103	NaN	-28.019176	3.643649	NaN	0.010722
-28.008454	-41.817656	NaN	-31.916271	13.809201	NaN	3.907816
-28.008454	-29.379299	NaN	-24.455968	1.370844	NaN	-3.552487
-28.008454	-38.054112	NaN	-22.054509	10.045658	NaN	-5.953946
-28.008454	-34.193721	NaN	-25.639713	6.185266	NaN	-2.368741
-28.008454	-37.119569	NaN	-22.304695	9.111114	NaN	-5.703759
-28.008454	-33.204101	NaN	-29.559719	5.195646	NaN	1.551265
-28.008454	-28.580806	NaN	-20.359776	0.572352	NaN	-7.648678
-28.008454	-31.546452	NaN	-29.843847	3.537997	NaN	1.835392
-28.008454	-40.355540	NaN	-32.873138	12.347086	NaN	4.864683
-28.008454	-33.949908	NaN	-27.164102	5.941453	NaN	-0.844352
-28.008454	-31.126261	NaN	-18.155068	3.117807	NaN	-9.853387
-28.008454	-30.379725	NaN	-16.376427	2.371270	NaN	-11.632027
-28.008454	-30.582343	NaN	-23.554801	2.573889	NaN	-4.453654
-28.008454	-39.517626	NaN	-20.377908	11.509172	NaN	-7.630547
-28.008454	-38.145412	NaN	-30.876326	10.136957	NaN	2.867872
-28.008454	-48.968897	NaN	-37.838027	20.960443	NaN	9.829573
-28.008454	-34.708401	NaN	-27.261183	6.699946	NaN	-0.747272
-28.008454	-23.203122	NaN	-26.395855	-4.805332	NaN	-1.612599
-28.008454	-30.498344	NaN	-21.413461	2.489890	NaN	-6.594993
-28.008454	-28.842676	NaN	-28.336056	0.834222	NaN	0.327601
-28.008454	-29.290235	NaN	-32.254951	1.281780	NaN	4.246496
-28.008454	-35.231529	NaN	-26.166343	7.223075	NaN	-1.842111
-28.008454	-38.546755	NaN	-39.506768	10.538301	NaN	11.498313
-28.008454	-30.967359	NaN	-40.964780	2.958905	NaN	12.956326
-28.008454	-26.220548	NaN	-14.060320	-1.787907	NaN	-13.948134
-28.008454	-36.479138	NaN	-32.053124	8.470683	NaN	4.044670
-28.008454	-38.527118	NaN	-24.874720	10.518664	NaN	-3.133735
-28.008454	-51.781454	NaN	-29.195346	23.773000	NaN	1.186892
-28.008454	-30.371628	NaN	-28.173209	2.363173	NaN	0.164755
-28.008454	-26.906151	NaN	-23.607532	-1.102304	NaN	-4.400922
-28.008454	-26.157540	NaN	-27.924116	-1.850914	NaN	-0.084338
-28.008454	-40.877875	NaN	-28.757424	12.869421	NaN	0.748970
-28.008454	-37.430034	NaN	-27.655300	9.421579	NaN	-0.353154
-28.008454	-34.089329	NaN	-31.932132	6.080874	NaN	3.923677
-28.008454	-31.611412	NaN	-33.891530	3.602958	NaN	5.883076
-28.008454	-34.214802	NaN	-33.406654	6.206347	NaN	5.398200
-28.008454	-28.915975	NaN	-24.561626	0.907521	NaN	-3.446828
-28.008454	-32.787070	NaN	-17.632805	4.778616	NaN	-10.375649
-28.008454	-27.061110	NaN	-37.166984	-0.947344	NaN	9.158530
-28.008454	-42.408254	NaN	-31.421258	14.399800	NaN	3.412803
-28.008454	-28.281028	NaN	-26.837278	0.272574	NaN	-1.171177
-28.008454	-39.681608	NaN	-31.904389	11.673154	NaN	3.895934
-28.008454	-30.928036	NaN	-25.881578	2.919582	NaN	-2.126877
-28.008454	-27.196461	NaN	-29.172541	-0.811994	NaN	1.164087
-28.008454	-44.121992	NaN	-34.061104	16.113538	NaN	6.052649
-28.008454	-31.564933	NaN	-23.736515	3.556478	NaN	-4.271940
-28.008454	-39.758808	NaN	-25.970600	11.750353	NaN	-2.037854
-28.008454	-37.886647	NaN	-21.463416	9.878193	NaN	-6.545039
-28.008454	-37.067398	NaN	-47.257721	9.058944	NaN	19.249266
-28.008454	-35.922402	NaN	-26.176016	7.913948	NaN	-1.832438
-28.008454	-28.459111	NaN	-32.691542	0.450656	NaN	4.683087
-28.008454	-48.477783	NaN	-36.267623	20.469329	NaN	8.259169
-28.008454	-35.111694	NaN	-29.224697	7.103240	NaN	1.216243
-28.008454	-27.471585	NaN	-27.428542	-0.536869	NaN	-0.579913
-28.008454	-33.457782	NaN	-25.128246	5.449327	NaN	-2.880209
-28.008454	-28.506672	NaN	-24.731598	0.498218	NaN	-3.276857
-28.008454	-34.279309	NaN	-38.999156	6.270855	NaN	10.990702
-28.008454	-45.782667	NaN	-29.106384	17.774212	NaN	1.097930
-28.008454	-28.242668	NaN	-24.199292	0.234214	NaN	-3.809162
-28.008454	-36.600762	NaN	-29.826464	8.592308	NaN	1.818010
-28.008454	-28.911612	NaN	-27.505980	0.903158	NaN	-0.502474
-28.008454	-33.341178	NaN	-32.475795	5.332723	NaN	4.467341
-28.008454	-33.581585	NaN	-22.737592	5.573131	NaN	-5.270862
-28.008454	-26.795318	NaN	-30.455031	-1.213136	NaN	2.446577
-28.008454	-33.971666	NaN	-27.184310	5.963212	NaN	-0.824144
-28.008454	-36.913541	NaN	-30.746833	8.905087	NaN	2.738378
-28.008454	-42.857861	NaN	-30.234800	14.849407	NaN	2.226346
-28.008454	-31.023538	NaN	-30.640229	3.015084	NaN	2.631774
-28.008454	-31.267273	NaN	-19.989128	3.258819	NaN	-8.019326
-28.008454	-34.011265	NaN	-24.163232	6.002811	NaN	-3.845223
-28.008454	-29.839986	NaN	-26.219653	1.831532	NaN	-1.788802
-28.008454	-30.061741	NaN	-27.546324	2.053286	NaN	-0.462131
-28.008454	-22.938574	NaN	-18.630810	-5.069880	NaN	-9.377644
-28.008454	-37.458884	NaN	-29.260102	9.450429	NaN	1.251647
-28.008454	-26.806065	NaN	-21.854620	-1.202390	NaN	-6.153834
-28.008454	-23.346338	NaN	-20.584362	-4.662116	NaN	-7.424092
-28.008454	-34.843098	NaN	-30.944326	6.834644	NaN	2.935872
-28.008454	-34.225945	NaN	-35.141453	6.217491	NaN	7.132998
-28.008454	-36.947671	NaN	-29.852308	8.939216	NaN	1.843854
-28.008454	-34.264096	NaN	-20.521079	6.255642	NaN	-7.487376
-28.008454	-39.995373	NaN	-24.659766	11.986918	NaN	-3.348688
-28.008454	-29.477013	NaN	-28.679493	1.468558	NaN	0.671038
-28.008454	-42.058479	NaN	-30.061393	14.050025	NaN	2.052938
-28.008454	-33.721930	NaN	-35.197285	5.713475	NaN	7.188831
-28.008454	-37.268151	NaN	-33.350437	9.259697	NaN	5.341983
-28.008454	-41.625333	NaN	-28.175994	13.616879	NaN	0.167540
-28.008454	-26.710137	NaN	-24.734035	-1.298318	NaN	-3.274420
-28.008454	-34.385357	NaN	-34.201103	6.376903	NaN	6.192649
-28.008454	-36.143508	NaN	-24.034433	8.135053	NaN	-3.974021
-28.008454	-39.593187	NaN	-27.283442	11.584733	NaN	-0.725012
-28.008454	-34.222958	NaN	-23.856424	6.214503	NaN	-4.152031
-28.008454	-27.866371	NaN	-28.809460	-0.142084	NaN	0.801006
-28.008454	-31.579405	NaN	-27.434244	3.570951	NaN	-0.574210
-28.008454	-36.218698	NaN	-33.884225	8.210243	NaN	5.875771
-28.008454	-36.313271	NaN	-30.804582	8.304817	NaN	2.796128
-28.008454	-34.361652	NaN	-32.624255	6.353198	NaN	4.615801
-28.008454	-48.253169	NaN	-30.254401	20.244714	NaN	2.245947
-28.008454	-37.700958	NaN	-26.036299	9.692503	NaN	-1.972155
-28.008454	-47.694118	NaN	-32.452935	19.685663	NaN	4.444480
-28.008454	-27.695232	NaN	-27.914571	-0.313223	NaN	-0.093883
-28.008454	-39.317946	NaN	-33.398761	11.309492	NaN	5.390307
-28.008454	-35.028993	NaN	-35.272473	7.020538	NaN	7.264019
-28.008454	-35.899723	NaN	-35.160885	7.891269	NaN	7.152431
-28.008454	-34.664232	NaN	-25.618363	6.655778	NaN	-2.390092
-28.008454	-25.896649	NaN	-25.026566	-2.111805	NaN	-2.981888
-28.008454	-45.555031	NaN	-31.608073	17.546576	NaN	3.599618
-28.008454	-35.487079	NaN	-27.451465	7.478624	NaN	-0.556989
-28.008454	-30.405086	NaN	-27.926265	2.396632	NaN	-0.082189
-28.008454	-37.861102	NaN	-23.477359	9.852647	NaN	-4.531095
-28.008454	-32.435297	NaN	-29.796516	4.426842	NaN	1.788061
-28.008454	-33.390631	NaN	-30.246739	5.382177	NaN	2.238284
-28.008454	-31.512991	NaN	-32.459233	3.504537	NaN	4.450779
-28.008454	-38.195093	NaN	-32.311435	10.186639	NaN	4.302981
-28.008454	-37.372718	NaN	-31.877303	9.364263	NaN	3.868849
-28.008454	-34.037285	NaN	-30.972486	6.028831	NaN	2.964031
-28.008454	-43.563246	NaN	-31.751172	15.554792	NaN	3.742717
-28.008454	-26.895589	NaN	-24.625495	-1.112865	NaN	-3.382959
-28.008454	-22.370947	NaN	-24.860992	-5.637508	NaN	-3.147463
-28.008454	-32.154039	NaN	-33.541752	4.145584	NaN	5.533298
-28.008454	-37.055825	NaN	-27.472318	9.047371	NaN	-0.536136
-28.008454	-39.539842	NaN	-31.171820	11.531388	NaN	3.163365
-28.008454	-32.884422	NaN	-28.759120	4.875968	NaN	0.750666
-28.008454	-27.594603	NaN	-22.357411	-0.413852	NaN	-5.651043
-28.008454	-39.843958	NaN	-31.437602	11.835504	NaN	3.429148
-28.008454	-29.952385	NaN	-29.606175	1.943930	NaN	1.597721
-28.008454	-31.191105	NaN	-29.135108	3.182651	NaN	1.126654
-28.008454	-34.448678	NaN	-24.426674	6.440223	NaN	-3.581780
-28.008454	-45.066746	NaN	-31.783438	17.058292	NaN	3.774983
-28.008454	-37.567250	NaN	-28.287381	9.558796	NaN	0.278927
-28.008454	-34.993925	NaN	-34.887919	6.985470	NaN	6.879465
-28.008454	-43.566120	NaN	-25.472362	15.557666	NaN	-2.536093
-28.008454	-38.733576	NaN	-39.200298	10.725121	NaN	11.191844
-28.008454	-26.216042	NaN	-24.871155	-1.792412	NaN	-3.137299
-28.008454	-44.127214	NaN	-33.669242	16.118760	NaN	5.660787
-28.008454	-36.693903	NaN	-29.081866	8.685449	NaN	1.073411
-28.008454	-33.038901	NaN	-26.191767	5.030447	NaN	-1.816687
-28.008454	-38.952214	NaN	-26.037098	10.943760	NaN	-1.971357
-28.008454	-38.945771	NaN	-26.990192	10.937316	NaN	-1.018262
-28.008454	-37.015424	NaN	-37.709506	9.006969	NaN	9.701051
-28.008454	-32.181607	NaN	-23.711055	4.173152	NaN	-4.297399
-28.008454	-27.053809	NaN	-25.263689	-0.954645	NaN	-2.744765
-28.008454	-29.549630	NaN	-18.938670	1.541175	NaN	-9.069784
-28.008454	-26.769634	NaN	-19.751197	-1.238820	NaN	-8.257258
-28.008454	-24.472294	NaN	-26.046730	-3.536160	NaN	-1.961725
-28.008454	-26.530293	NaN	-30.877556	-1.478161	NaN	2.869101
-28.008454	-37.771651	NaN	-39.450144	9.763197	NaN	11.441690
-28.008454	-37.843763	NaN	-33.187293	9.835309	NaN	5.178838
-28.008454	-41.941876	NaN	-35.210590	13.933422	NaN	7.202135
-28.008454	-30.776685	NaN	-23.585894	2.768230	NaN	-4.422561
-28.008454	-41.484240	NaN	-28.003677	13.475785	NaN	-0.004777
-28.008454	-27.871550	NaN	-25.717692	-0.136905	NaN	-2.290763
-28.008454	-44.301908	NaN	-40.890539	16.293453	NaN	12.882085
-28.008454	-39.647934	NaN	-33.257648	11.639479	NaN	5.249194
-28.008454	-34.664506	NaN	-27.338187	6.656051	NaN	-0.670267
-28.008454	-56.066249	NaN	-37.381167	28.057795	NaN	9.372712
-28.008454	-32.920923	NaN	-29.077593	4.912469	NaN	1.069139
-28.008454	-28.370230	NaN	-29.677577	0.361776	NaN	1.669122
-28.008454	-31.067577	NaN	-23.424321	3.059123	NaN	-4.584134
-28.008454	-44.037821	NaN	-43.587929	16.029367	NaN	15.579474
-28.008454	-36.585496	NaN	-42.258005	8.577042	NaN	14.249551
-28.008454	-34.532422	NaN	-37.735574	6.523968	NaN	9.727120
-28.008454	-35.994727	NaN	-21.456451	7.986272	NaN	-6.552004
-28.008454	-41.225838	NaN	-38.534911	13.217383	NaN	10.526457
-28.008454	-39.748576	NaN	-33.104700	11.740121	NaN	5.096246
-28.008454	-36.738450	NaN	-35.827842	8.729995	NaN	7.819388
-28.008454	-34.283304	NaN	-26.518645	6.274850	NaN	-1.489809
-28.008454	-38.445760	NaN	-37.183278	10.437306	NaN	9.174824
-28.008454	-34.890853	NaN	-28.777120	6.882399	NaN	0.768665
-28.008454	-40.688997	NaN	-19.830068	12.680542	NaN	-8.178386
-28.008454	-36.651472	NaN	-28.189906	8.643017	NaN	0.181452
-28.008454	-53.179816	NaN	-26.583970	25.171361	NaN	-1.424484
-28.008454	-43.806450	NaN	-29.912314	15.797996	NaN	1.903859
-28.008454	-28.296949	NaN	-21.063996	0.288494	NaN	-6.944459
-28.008454	-47.593645	NaN	-34.417873	19.585191	NaN	6.409419
-28.008454	-32.954362	NaN	-23.143882	4.945908	NaN	-4.864573
-28.008454	-26.330744	NaN	-27.927707	-1.677711	NaN	-0.080748
-28.008454	-32.122145	NaN	-33.778345	4.113690	NaN	5.769890
-28.008454	-41.858470	NaN	-33.986020	13.850016	NaN	5.977566
-28.008454	-39.471833	NaN	-26.122245	11.463379	NaN	-1.886209
-28.008454	-33.255873	NaN	-23.306481	5.247419	NaN	-4.701974
-28.008454	-31.932634	NaN	-24.270420	3.924180	NaN	-3.738035
-28.008454	-42.392345	NaN	-20.660007	14.383891	NaN	-7.348447
-28.008454	-27.983418	NaN	-28.988675	-0.025037	NaN	0.980220
-28.008454	-39.825197	NaN	-29.923396	11.816743	NaN	1.914941
-28.008454	-37.678899	NaN	-28.672756	9.670444	NaN	0.664301
-28.008454	-45.631218	NaN	-26.349717	17.622764	NaN	-1.658738
-28.008454	-38.898245	NaN	-26.812084	10.889791	NaN	-1.196371
-28.008454	-29.654828	NaN	-27.976227	1.646374	NaN	-0.032228
-28.008454	-35.365564	NaN	-27.084724	7.357110	NaN	-0.923731
-28.008454	-29.542839	NaN	-25.731455	1.534385	NaN	-2.277000
-28.008454	-38.561858	NaN	-24.578552	10.553404	NaN	-3.429902
-28.008454	-46.894828	NaN	-24.352288	18.886374	NaN	-3.656166
-28.008454	-36.672477	NaN	-33.204525	8.664022	NaN	5.196070
-28.008454	-36.386698	NaN	-30.914860	8.378244	NaN	2.906405
-28.008454	-28.002563	NaN	-26.808877	-0.005892	NaN	-1.199577
-28.008454	-22.453143	NaN	-9.910748	-5.555312	NaN	-18.097707
-28.008454	-29.728424	NaN	-28.658790	1.719970	NaN	0.650335
-28.008454	-32.451322	NaN	-28.948436	4.442868	NaN	0.939981
-28.008454	-41.176289	NaN	-31.057942	13.167835	NaN	3.049487
-28.008454	-26.641884	NaN	-25.775636	-1.366570	NaN	-2.232818
-28.008454	-31.150954	NaN	-31.733255	3.142499	NaN	3.724801
-28.008454	-34.037111	NaN	-17.984738	6.028657	NaN	-10.023716
-28.008454	-37.069013	NaN	-29.737581	9.060559	NaN	1.729127
-28.008454	-29.381166	NaN	-28.606114	1.372712	NaN	0.597659
-28.008454	-31.676174	NaN	-28.199947	3.667720	NaN	0.191493
-28.008454	-34.251233	NaN	-19.638404	6.242779	NaN	-8.370050
-28.008454	-27.762186	NaN	-28.918036	-0.246269	NaN	0.909581
-28.008454	-48.682332	NaN	-40.166433	20.673878	NaN	12.157978
-28.008454	-40.078812	NaN	-29.880537	12.070357	NaN	1.872082
-28.008454	-37.501867	NaN	-30.665558	9.493412	NaN	2.657104
-28.008454	-30.726600	NaN	-24.461752	2.718146	NaN	-3.546703
-28.008454	-29.399273	NaN	-24.092484	1.390818	NaN	-3.915970
-28.008454	-41.182414	NaN	-32.302495	13.173960	NaN	4.294041
-28.008454	-30.202783	NaN	-26.736064	2.194329	NaN	-1.272391
-28.008454	-34.842515	NaN	-31.680957	6.834060	NaN	3.672503
-28.008454	-43.243875	NaN	-25.258547	15.235420	NaN	-2.749907
-28.008454	-29.949668	NaN	-28.153842	1.941213	NaN	0.145388
-28.008454	-37.023833	NaN	-30.425196	9.015379	NaN	2.416742
-28.008454	-35.554358	NaN	-22.405525	7.545903	NaN	-5.602930
-28.008454	-30.627110	NaN	-35.271697	2.618656	NaN	7.263242
-28.008454	-25.502853	NaN	-15.454477	-2.505601	NaN	-12.553978
-28.008454	-42.957548	NaN	-27.581849	14.949094	NaN	-0.426606
-28.008454	-31.610105	NaN	-17.971761	3.601650	NaN	-10.036693
-28.008454	-28.664854	NaN	-28.623520	0.656399	NaN	0.615065
-28.008454	-43.888364	NaN	-39.372209	15.879910	NaN	11.363755
-28.008454	-35.302629	NaN	-22.014737	7.294175	NaN	-5.993718
-28.008454	-36.247776	NaN	-27.748608	8.239322	NaN	-0.259847
-28.008454	-25.162989	NaN	-26.403712	-2.845465	NaN	-1.604743
-28.008454	-33.908944	NaN	-28.055873	5.900489	NaN	0.047418
-28.008454	-46.275162	NaN	-32.187379	18.266708	NaN	4.178924
-28.008454	-28.808387	NaN	-24.323598	0.799933	NaN	-3.684857
-28.008454	-40.642060	NaN	-42.852683	12.633605	NaN	14.844229
-28.008454	-26.659875	NaN	-21.735844	-1.348580	NaN	-6.272611
-28.008454	-32.012198	NaN	-32.905755	4.003743	NaN	4.897300
-28.008454	-33.514516	NaN	-27.973438	5.506061	NaN	-0.035017
-28.008454	-32.524367	NaN	-21.170562	4.515913	NaN	-6.837892
-28.008454	-33.708023	NaN	-32.029372	5.699568	NaN	4.020918
-28.008454	-35.593801	NaN	-32.290356	7.585346	NaN	4.281901
-28.008454	-31.422677	NaN	-26.307978	3.414222	NaN	-1.700476
-28.008454	-29.764837	NaN	-24.162104	1.756383	NaN	-3.846351
-28.008454	-25.580722	NaN	-29.456753	-2.427733	NaN	1.448298
-28.008454	-33.059057	NaN	-28.074096	5.050603	NaN	0.065641
-28.008454	-30.217000	NaN	-22.296416	2.208546	NaN	-5.712038
-28.008454	-48.040807	NaN	-28.706161	20.032353	NaN	0.697707
-28.008454	-37.755023	NaN	-24.085846	9.746569	NaN	-3.922608
-28.008454	-30.622437	NaN	-25.673333	2.613982	NaN	-2.335122
-28.008454	-42.858538	NaN	-23.768954	14.850084	NaN	-4.239500
-28.008454	-32.987897	NaN	-26.319315	4.979443	NaN	-1.689139
-28.008454	-25.348849	NaN	-27.477050	-2.659606	NaN	-0.531404
-28.008454	-33.216186	NaN	-43.448857	5.207732	NaN	15.440402
-28.008454	-32.458115	NaN	-33.145474	4.449660	NaN	5.137020
-28.008454	-37.028691	NaN	-32.123738	9.020236	NaN	4.115284
-28.008454	-32.185743	NaN	-21.440264	4.177288	NaN	-6.568190
-28.008454	-44.219366	NaN	-30.027714	16.210912	NaN	2.019259
-28.008454	-39.117523	NaN	-27.982948	11.109069	NaN	-0.025506
-28.008454	-32.361107	NaN	-26.348580	4.352653	NaN	-1.659875
-28.008454	-27.587261	NaN	-17.053930	-0.421193	NaN	-10.954524
-28.008454	-35.936268	NaN	-12.523375	7.927814	NaN	-15.485079
-28.008454	-41.336012	NaN	-32.379978	13.327557	NaN	4.371523
-28.008454	-37.928487	NaN	-28.666264	9.920032	NaN	0.657809
-28.008454	-21.092893	NaN	-12.465228	-6.915562	NaN	-15.543227
-28.008454	-32.005043	NaN	-27.965619	3.996589	NaN	-0.042835
-28.008454	-38.792269	NaN	-36.752745	10.783815	NaN	8.744291
-28.008454	-38.702430	NaN	-39.113556	10.693976	NaN	11.105101
-28.008454	-32.617454	NaN	-27.355553	4.609000	NaN	-0.652901
-28.008454	-35.305832	NaN	-29.897258	7.297378	NaN	1.888803
-28.008454	-36.274211	NaN	-23.487883	8.265757	NaN	-4.520571
-28.008454	-50.753271	NaN	-31.681005	22.744817	NaN	3.672551
-28.008454	-31.850309	NaN	-27.638539	3.841855	NaN	-0.369916
-28.008454	-31.095285	NaN	-25.055453	3.086831	NaN	-2.953001
-28.008454	-35.785600	NaN	-20.104320	7.777146	NaN	-7.904135
-28.008454	-31.392452	NaN	-39.718327	3.383997	NaN	11.709872
-28.008454	-40.708816	NaN	-39.635062	12.700362	NaN	11.626608
-28.008454	-27.375923	NaN	-25.664470	-0.632531	NaN	-2.343984
-28.008454	-32.584107	NaN	-25.308035	4.575653	NaN	-2.700419
-28.008454	-43.883975	NaN	-31.520269	15.875521	NaN	3.511815
-28.008454	-35.615716	NaN	-28.627220	7.607262	NaN	0.618765
-28.008454	-37.149478	NaN	-33.136895	9.141023	NaN	5.128441
-28.008454	-35.299562	NaN	-25.580328	7.291108	NaN	-2.428126
-28.008454	-30.503321	NaN	-25.842661	2.494867	NaN	-2.165793
-28.008454	-35.295274	NaN	-27.131515	7.286819	NaN	-0.876940
-28.008454	-34.464493	NaN	-34.424727	6.456039	NaN	6.416272
-28.008454	-28.994976	NaN	-26.762769	0.986522	NaN	-1.245685
-28.008454	-43.111146	NaN	-28.380914	15.102692	NaN	0.372460
-28.008454	-60.761274	NaN	-32.188898	32.752820	NaN	4.180443
-28.008454	-41.708189	NaN	-25.115754	13.699735	NaN	-2.892700
-28.008454	-32.395288	NaN	-20.031430	4.386834	NaN	-7.977025
-28.008454	-34.385165	NaN	-24.092715	6.376710	NaN	-3.915739
-28.008454	-21.771363	NaN	-19.712083	-6.237092	NaN	-8.296372
-28.008454	-38.040278	NaN	-28.368884	10.031823	NaN	0.360430
-28.008454	-24.551415	NaN	-32.280794	-3.457039	NaN	4.272340
-28.008454	-46.957284	NaN	-42.436109	18.948829	NaN	14.427654
-28.008454	-37.126378	NaN	-34.814918	9.117924	NaN	6.806464
-28.008454	-35.948308	NaN	-29.863100	7.939853	NaN	1.854646
-28.008454	-23.730417	NaN	-24.971780	-4.278037	NaN	-3.036674
-28.008454	-26.905115	NaN	-33.697449	-1.103340	NaN	5.688995
-28.008454	-42.594945	NaN	-48.244541	14.586491	NaN	20.236086
-28.008454	-27.418371	NaN	-28.352106	-0.590084	NaN	0.343652
-28.008454	-35.047381	NaN	-24.945467	7.038927	NaN	-3.062988
-28.008454	-44.363138	NaN	-31.402333	16.354684	NaN	3.393878
-28.008454	-40.493131	NaN	-29.577818	12.484677	NaN	1.569364
-28.008454	-32.388215	NaN	-35.947334	4.379760	NaN	7.938880
-28.008454	-29.820586	NaN	-27.471035	1.812132	NaN	-0.537419
-28.008454	-39.304487	NaN	-31.704242	11.296032	NaN	3.695788
-28.008454	-35.242606	NaN	-26.250195	7.234152	NaN	-1.758259
-28.008454	-47.733436	NaN	-33.585782	19.724981	NaN	5.577328
-28.008454	-35.474378	NaN	-32.652945	7.465924	NaN	4.644491
-28.008454	-39.709453	NaN	-36.205417	11.700999	NaN	8.196962
-28.008454	-38.126182	NaN	-41.851899	10.117728	NaN	13.843444
-28.008454	-24.076158	NaN	-23.286735	-3.932297	NaN	-4.721719
-28.008454	-32.298281	NaN	-27.974320	4.289826	NaN	-0.034134
-28.008454	-37.460208	NaN	-48.008148	9.451753	NaN	19.999694
-28.008454	-31.697724	NaN	-21.622466	3.689269	NaN	-6.385988
-28.008454	-29.932702	NaN	-30.337005	1.924248	NaN	2.328550
-28.008454	-44.895456	NaN	-30.904453	16.887001	NaN	2.895999
-28.008454	-27.115032	NaN	-21.757477	-0.893422	NaN	-6.250977
-28.008454	-38.736153	NaN	-29.148050	10.727698	NaN	1.139596
-28.008454	-24.631276	NaN	-23.925165	-3.377179	NaN	-4.083289
-28.008454	-29.674980	NaN	-38.734330	1.666526	NaN	10.725876
-28.008454	-25.387734	NaN	-24.233176	-2.620721	NaN	-3.775278
-28.008454	-43.743697	NaN	-35.242265	15.735243	NaN	7.233811
-28.008454	-42.341605	NaN	-31.893191	14.333150	NaN	3.884736
-28.008454	-27.533833	NaN	-20.336140	-0.474621	NaN	-7.672314
-28.008454	-29.332583	NaN	-30.142115	1.324129	NaN	2.133661
-28.008454	-23.024317	NaN	-25.842200	-4.984137	NaN	-2.166255
-28.008454	-43.969508	NaN	-41.124537	15.961054	NaN	13.116082
-28.008454	-33.888536	NaN	-29.611222	5.880082	NaN	1.602768
-28.008454	-43.258305	NaN	-39.149233	15.249850	NaN	11.140779
-28.008454	-27.967613	NaN	-28.609454	-0.040842	NaN	0.601000
-28.008454	-37.707816	NaN	-25.178329	9.699361	NaN	-2.830125
-28.008454	-34.003560	NaN	-21.712854	5.995106	NaN	-6.295601
-28.008454	-29.581441	NaN	-21.100397	1.572987	NaN	-6.908057
-28.008454	-40.773289	NaN	-27.582253	12.764835	NaN	-0.426202
-28.008454	-38.760576	NaN	-32.179223	10.752122	NaN	4.170769
-28.008454	-25.469029	NaN	-14.708405	-2.539425	NaN	-13.300049
-28.008454	-32.579334	NaN	-29.126105	4.570880	NaN	1.117651
-28.008454	-36.801989	NaN	-27.300587	8.793535	NaN	-0.707867
-28.008454	-48.161588	NaN	-30.144981	20.153134	NaN	2.136527
-28.008454	-25.917036	NaN	-23.390274	-2.091418	NaN	-4.618180
-28.008454	-48.037592	NaN	-36.715817	20.029138	NaN	8.707363
-28.008454	-41.093978	NaN	-28.459414	13.085523	NaN	0.450959
-28.008454	-36.652285	NaN	-31.925818	8.643831	NaN	3.917364
-28.008454	-36.838532	NaN	-35.975036	8.830078	NaN	7.966582
-28.008454	-26.783797	NaN	-26.548830	-1.224657	NaN	-1.459625
-28.008454	-32.812031	NaN	-25.647977	4.803576	NaN	-2.360477
-28.008454	-29.888040	NaN	-29.167702	1.879586	NaN	1.159248
-28.008454	-33.383727	NaN	-22.813107	5.375273	NaN	-5.195347
-28.008454	-23.434519	NaN	-24.809970	-4.573935	NaN	-3.198484
-28.008454	-31.570545	NaN	-23.078412	3.562090	NaN	-4.930042
-28.008454	-31.794366	NaN	-24.043631	3.785912	NaN	-3.964823
-28.008454	-36.412877	NaN	-26.109484	8.404422	NaN	-1.898970
-28.008454	-34.619629	NaN	-24.731205	6.611175	NaN	-3.277249
-28.008454	-37.155045	NaN	-28.949396	9.146590	NaN	0.940942
-28.008454	-35.347349	NaN	-28.155195	7.338895	NaN	0.146741
-28.008454	-44.321710	NaN	-35.761673	16.313256	NaN	7.753219
-28.008454	-29.233921	NaN	-31.435613	1.225466	NaN	3.427159
-28.008454	-39.529154	NaN	-28.626250	11.520700	NaN	0.617795
-28.008454	-29.942748	NaN	-32.563649	1.934294	NaN	4.555195
-28.008454	-28.608318	NaN	-26.414137	0.599864	NaN	-1.594317
-28.008454	-36.299758	NaN	-33.822599	8.291304	NaN	5.814145
-28.008454	-33.913346	NaN	-20.942501	5.904892	NaN	-7.065954
-28.008454	-34.779408	NaN	-32.287845	6.770953	NaN	4.279390
-28.008454	-33.778459	NaN	-31.150467	5.770004	NaN	3.142012
-28.008454	-32.372285	NaN	-24.397584	4.363830	NaN	-3.610870
-28.008454	-37.388594	NaN	-28.280070	9.380139	NaN	0.271615
-28.008454	-28.785229	NaN	-23.822490	0.776775	NaN	-4.185964
-28.008454	-36.317059	NaN	-29.326177	8.308605	NaN	1.317723
-28.008454	-32.721762	NaN	-27.434808	4.713308	NaN	-0.573646
-28.008454	-27.359100	NaN	-23.264991	-0.649355	NaN	-4.743463
-28.008454	-27.322201	NaN	-27.050692	-0.686253	NaN	-0.957762
-28.008454	-31.330240	NaN	-26.859715	3.321786	NaN	-1.148740
-28.008454	-31.399604	NaN	-23.879043	3.391149	NaN	-4.129411
-28.008454	-25.289338	NaN	-23.264047	-2.719116	NaN	-4.744408
-28.008454	-39.764474	NaN	-27.776791	11.756020	NaN	-0.231664
-28.008454	-45.764453	NaN	-25.862740	17.755998	NaN	-2.145715
-28.008454	-35.933165	NaN	-33.164724	7.924710	NaN	5.156269
-28.008454	-47.859967	NaN	-33.189710	19.851512	NaN	5.181256
-28.008454	-21.867548	NaN	-25.533232	-6.140906	NaN	-2.475222
-28.008454	-34.162332	NaN	-32.888972	6.153878	NaN	4.880517
-28.008454	-30.519790	NaN	-20.326317	2.511335	NaN	-7.682137
-28.008454	-37.510120	NaN	-28.339740	9.501665	NaN	0.331286
-28.008454	-30.122256	NaN	-35.329002	2.113802	NaN	7.320548
-28.008454	-36.348801	NaN	-28.871018	8.340346	NaN	0.862564
-28.008454	-41.538608	NaN	-35.401027	13.530154	NaN	7.392573
-28.008454	-38.080157	NaN	-29.829694	10.071702	NaN	1.821240
-28.008454	-28.630609	NaN	-28.462095	0.622154	NaN	0.453640
-28.008454	-45.141396	NaN	-29.344657	17.132942	NaN	1.336202
-28.008454	-25.048160	NaN	-27.447184	-2.960295	NaN	-0.561270
-28.008454	-28.391741	NaN	-25.488782	0.383287	NaN	-2.519672
-28.008454	-34.268706	NaN	-28.823975	6.260252	NaN	0.815521
-28.008454	-32.023192	NaN	-28.015441	4.014738	NaN	0.006987
-28.008454	-27.355857	NaN	-28.291269	-0.652597	NaN	0.282815
-28.008454	-41.653409	NaN	-32.990430	13.644955	NaN	4.981976
-28.008454	-34.024558	NaN	-25.237270	6.016103	NaN	-2.771184
-28.008454	-34.829411	NaN	-26.477057	6.820956	NaN	-1.531398
-28.008454	-47.059097	NaN	-29.376591	19.050642	NaN	1.368137
-28.008454	-36.786686	NaN	-29.767144	8.778232	NaN	1.758690
-28.008454	-29.110742	NaN	-26.202521	1.102288	NaN	-1.805933
-28.008454	-31.112313	NaN	-20.679658	3.103859	NaN	-7.328796
-28.008454	-31.031675	NaN	-24.152224	3.023221	NaN	-3.856230
-28.008454	-46.211433	NaN	-34.674556	18.202979	NaN	6.666102
-28.008454	-35.474119	NaN	-31.641256	7.465665	NaN	3.632802
-28.008454	-39.636101	NaN	-25.652632	11.627647	NaN	-2.355822
-28.008454	-34.095119	NaN	-31.152577	6.086665	NaN	3.144123
-28.008454	-38.603610	NaN	-31.930408	10.595156	NaN	3.921953
-28.008454	-38.344857	NaN	-29.053367	10.336403	NaN	1.044912
-28.008454	-39.883908	NaN	-27.503356	11.875454	NaN	-0.505099
-28.008454	-35.290781	NaN	-26.819306	7.282327	NaN	-1.189149
-28.008454	-38.905846	NaN	-35.018667	10.897392	NaN	7.010213
-28.008454	-31.595238	NaN	-25.474015	3.586783	NaN	-2.534439
-28.008454	-44.989883	NaN	-21.155589	16.981428	NaN	-6.852866
-28.008454	-38.044820	NaN	-24.920681	10.036365	NaN	-3.087773
-28.008454	-29.369394	NaN	-28.241403	1.360940	NaN	0.232948
-28.008454	-43.885442	NaN	-23.219222	15.876987	NaN	-4.789232
-28.008454	-44.082258	NaN	-33.803438	16.073804	NaN	5.794983
-28.008454	-25.972577	NaN	-20.972076	-2.035877	NaN	-7.036378
-28.008454	-49.711514	NaN	-38.400977	21.703059	NaN	10.392523
-28.008454	-34.151063	NaN	-28.055896	6.142609	NaN	0.047442
-28.008454	-37.396553	NaN	-27.009398	9.388098	NaN	-0.999057
-28.008454	-37.192323	NaN	-30.345281	9.183869	NaN	2.336827
-28.008454	-36.907933	NaN	-25.032917	8.899479	NaN	-2.975537
-28.008454	-43.331995	NaN	-22.908066	15.323540	NaN	-5.100389
-28.008454	-22.488137	NaN	-17.103456	-5.520318	NaN	-10.904999
-28.008454	-38.844670	NaN	-35.601793	10.836216	NaN	7.593339
-28.008454	-34.199355	NaN	-30.697225	6.190900	NaN	2.688771
-28.008454	-34.418581	NaN	-24.632625	6.410127	NaN	-3.375829
-28.008454	-40.463083	NaN	-30.058364	12.454628	NaN	2.049910
-28.008454	-29.035063	NaN	-20.481577	1.026608	NaN	-7.526878
-28.008454	-27.316282	NaN	-21.120025	-0.692172	NaN	-6.888429
-28.008454	-40.484982	NaN	-41.037204	12.476527	NaN	13.028750
-28.008454	-36.081433	NaN	-30.915047	8.072978	NaN	2.906593
-28.008454	-23.682324	NaN	-26.132738	-4.326131	NaN	-1.875716
-28.008454	-33.467562	NaN	-27.916183	5.459108	NaN	-0.092271
-28.008454	-33.468067	NaN	-25.037189	5.459612	NaN	-2.971266
-28.008454	-39.950632	NaN	-30.090526	11.942177	NaN	2.082071
-28.008454	-38.904114	NaN	-26.505000	10.895660	NaN	-1.503454
-28.008454	-28.258043	NaN	-20.471345	0.249588	NaN	-7.537109
-28.008454	-30.243349	NaN	-29.718730	2.234894	NaN	1.710276
-28.008454	-45.074404	NaN	-25.688596	17.065949	NaN	-2.319858
-28.008454	-33.430615	NaN	-36.972982	5.422160	NaN	8.964527
-28.008454	-29.826735	NaN	-22.020843	1.818281	NaN	-5.987612
-28.008454	-32.511578	NaN	-30.044076	4.503124	NaN	2.035622
-28.008454	-33.104878	NaN	-30.276800	5.096424	NaN	2.268345
-28.008454	-36.722465	NaN	-24.506010	8.714011	NaN	-3.502444
-28.008454	-37.190836	NaN	-32.068034	9.182381	NaN	4.059580
-28.008454	-31.780007	NaN	-26.515494	3.771552	NaN	-1.492960
-28.008454	-31.553329	NaN	-20.989643	3.544874	NaN	-7.018811
-28.008454	-38.611762	NaN	-25.216198	10.603307	NaN	-2.792256
-28.008454	-34.426433	NaN	-27.575405	6.417979	NaN	-0.433049
-28.008454	-37.878248	NaN	-28.496935	9.869794	NaN	0.488480
-28.008454	-38.641889	NaN	-27.190998	10.633435	NaN	-0.817456
-28.008454	-36.806681	NaN	-30.513349	8.798226	NaN	2.504894
-28.008454	-28.658648	NaN	-31.589620	0.650194	NaN	3.581166
-28.008454	-46.367340	NaN	-35.580979	18.358886	NaN	7.572524
-28.008454	-35.421172	NaN	-29.566687	7.412717	NaN	1.558233
-28.008454	-33.025785	NaN	-28.471150	5.017331	NaN	0.462695
-28.008454	-29.382216	NaN	-28.024235	1.373762	NaN	0.015781
-28.008454	-34.839932	NaN	-32.586371	6.831477	NaN	4.577917
-28.008454	-40.682741	NaN	-38.455227	12.674287	NaN	10.446772
-28.008454	-27.807930	NaN	-17.859538	-0.200525	NaN	-10.148916
-28.008454	-26.077421	NaN	-22.512165	-1.931034	NaN	-5.496289
-28.008454	-29.300464	NaN	-23.564657	1.292009	NaN	-4.443797
-28.008454	-36.215380	NaN	-29.731336	8.206926	NaN	1.722882
-28.008454	-23.251450	NaN	-16.679273	-4.757005	NaN	-11.329181
-28.008454	-26.132721	NaN	-23.043855	-1.875734	NaN	-4.964599
-28.008454	-37.561257	NaN	-31.806436	9.552803	NaN	3.797982
-28.008454	-37.144755	NaN	-35.199816	9.136301	NaN	7.191361
-28.008454	-27.809523	NaN	-31.545146	-0.198932	NaN	3.536692
-28.008454	-23.350181	NaN	-18.018061	-4.658274	NaN	-9.990394
-28.008454	-30.201758	NaN	-34.479095	2.193304	NaN	6.470641
-28.008454	-26.736113	NaN	-20.672690	-1.272342	NaN	-7.335764
-28.008454	-37.758707	NaN	-40.403290	9.750253	NaN	12.394836
-28.008454	-43.383071	NaN	-26.606294	15.374617	NaN	-1.402160
-28.008454	-35.694579	NaN	-33.170756	7.686124	NaN	5.162302
-28.008454	-34.347524	NaN	-30.048087	6.339070	NaN	2.039633
-28.008454	-35.023945	NaN	-30.362265	7.015491	NaN	2.353811
-28.008454	-25.309571	NaN	-26.758401	-2.698883	NaN	-1.250053
-28.008454	-34.752564	NaN	-24.590606	6.744110	NaN	-3.417848
-28.008454	-24.766958	NaN	-32.583660	-3.241497	NaN	4.575206
-28.008454	-38.072170	NaN	-31.957231	10.063716	NaN	3.948776
-28.008454	-44.247534	NaN	-29.694170	16.239080	NaN	1.685716
-28.008454	-29.062889	NaN	-31.043427	1.054435	NaN	3.034972
-28.008454	-34.559498	NaN	-23.226166	6.551044	NaN	-4.782289
-28.008454	-28.362244	NaN	-27.690270	0.353789	NaN	-0.318185
-28.008454	-38.170648	NaN	-34.313183	10.162193	NaN	6.304729
-28.008454	-37.538862	NaN	-29.342011	9.530407	NaN	1.333557
-28.008454	-33.306485	NaN	-27.562543	5.298031	NaN	-0.445911
-28.008454	-34.177826	NaN	-34.091005	6.169372	NaN	6.082551
-28.008454	-26.091827	NaN	-29.510304	-1.916628	NaN	1.501850
-28.008454	-30.009673	NaN	-25.406587	2.001219	NaN	-2.601867
-28.008454	-33.534186	NaN	-32.084268	5.525731	NaN	4.075814
-28.008454	-23.924361	NaN	-29.484986	-4.084093	NaN	1.476532
-28.008454	-31.045963	NaN	-29.198307	3.037509	NaN	1.189852
-28.008454	-36.751047	NaN	-29.568419	8.742592	NaN	1.559965
-28.008454	-31.680268	NaN	-28.211314	3.671813	NaN	0.202860
-28.008454	-38.808440	NaN	-22.868153	10.799986	NaN	-5.140302
-28.008454	-37.354990	NaN	-29.972027	9.346535	NaN	1.963573
-28.008454	-28.928263	NaN	-25.855284	0.919809	NaN	-2.153170
-28.008454	-36.252134	NaN	-22.814851	8.243680	NaN	-5.193604
-28.008454	-30.601249	NaN	-20.577752	2.592795	NaN	-7.430702
-28.008454	-36.477590	NaN	-26.617443	8.469136	NaN	-1.391011
-28.008454	-34.945354	NaN	-35.694226	6.936900	NaN	7.685772
-28.008454	-39.408275	NaN	-23.919923	11.399820	NaN	-4.088532
-28.008454	-16.846772	NaN	-20.750376	-11.161683	NaN	-7.258078
-28.008454	-34.081990	NaN	-26.446007	6.073535	NaN	-1.562448
-28.008454	-40.716587	NaN	-29.620574	12.708132	NaN	1.612120
-28.008454	-39.912409	NaN	-25.685690	11.903954	NaN	-2.322764
-28.008454	-49.295128	NaN	-31.757850	21.286674	NaN	3.749396
-28.008454	-34.531853	NaN	-24.127161	6.523399	NaN	-3.881293
-28.008454	-46.129545	NaN	-38.227709	18.121091	NaN	10.219255
-28.008454	-40.218067	NaN	-25.177997	12.209613	NaN	-2.830458
-28.008454	-23.221339	NaN	-19.726944	-4.787115	NaN	-8.281510
-28.008454	-45.349608	NaN	-22.874525	17.341154	NaN	-5.133930
-28.008454	-38.286795	NaN	-20.963679	10.278341	NaN	-7.044776
-28.008454	-43.856823	NaN	-39.854854	15.848369	NaN	11.846400
-28.008454	-34.189148	NaN	-32.000491	6.180694	NaN	3.992036
-28.008454	-35.864321	NaN	-18.260800	7.855867	NaN	-9.747654
-28.008454	-29.948276	NaN	-31.271881	1.939821	NaN	3.263426
-28.008454	-38.267526	NaN	-30.818300	10.259072	NaN	2.809845
-28.008454	-43.777202	NaN	-38.261529	15.768748	NaN	10.253074
-28.008454	-24.723460	NaN	-23.331146	-3.284995	NaN	-4.677309
-28.008454	-41.251438	NaN	-34.754633	13.242984	NaN	6.746179
-28.008454	-36.822148	NaN	-36.125052	8.813693	NaN	8.116597
-28.008454	-27.393452	NaN	-25.089799	-0.615003	NaN	-2.918656
-28.008454	-33.863432	NaN	-23.501505	5.854977	NaN	-4.506949
-28.008454	-29.065549	NaN	-22.858420	1.057094	NaN	-5.150034
-28.008454	-30.996284	NaN	-32.721290	2.987830	NaN	4.712835
-28.008454	-32.199185	NaN	-25.688513	4.190731	NaN	-2.319941
-28.008454	-28.012397	NaN	-33.190577	0.003942	NaN	5.182123
-28.008454	-36.288049	NaN	-25.156805	8.279595	NaN	-2.851650
-28.008454	-36.178896	NaN	-20.375224	8.170441	NaN	-7.633231
-28.008454	-31.310688	NaN	-30.482117	3.302233	NaN	2.473663
-28.008454	-35.032191	NaN	-24.712394	7.023737	NaN	-3.296060
-28.008454	-35.459017	NaN	-22.860228	7.450562	NaN	-5.148227
-28.008454	-41.111984	NaN	-24.013318	13.103530	NaN	-3.995137
-28.008454	-30.887895	NaN	-25.494028	2.879440	NaN	-2.514426
-28.008454	-37.146860	NaN	-31.603226	9.138406	NaN	3.594771
-28.008454	-35.789548	NaN	-41.475391	7.781094	NaN	13.466936
-28.008454	-27.328680	NaN	-22.882218	-0.679774	NaN	-5.126236
-28.008454	-28.141832	NaN	-30.790275	0.133378	NaN	2.781821
-28.008454	-44.759217	NaN	-27.730619	16.750763	NaN	-0.277835
-28.008454	-36.281774	NaN	-29.520940	8.273320	NaN	1.512486
-28.008454	-36.760531	NaN	-14.603768	8.752077	NaN	-13.404686
-28.008454	-46.624780	NaN	-39.239779	18.616325	NaN	11.231324
-28.008454	-40.699157	NaN	-22.429593	12.690703	NaN	-5.578861
-28.008454	-31.593136	NaN	-22.501854	3.584682	NaN	-5.506600
-28.008454	-32.396414	NaN	-26.905642	4.387959	NaN	-1.102813
-28.008454	-31.176475	NaN	-20.208359	3.168020	NaN	-7.800095
-28.008454	-41.879092	NaN	-26.651465	13.870638	NaN	-1.356989
-28.008454	-28.490970	NaN	-28.518461	0.482516	NaN	0.510007
-28.008454	-33.434200	NaN	-28.476117	5.425746	NaN	0.467663
-28.008454	-40.870040	NaN	-25.194201	12.861585	NaN	-2.814253
-28.008454	-34.894844	NaN	-28.429557	6.886389	NaN	0.421103
-28.008454	-31.291555	NaN	-32.055430	3.283101	NaN	4.046975
-28.008454	-33.808038	NaN	-33.861740	5.799584	NaN	5.853286
-28.008454	-29.194655	NaN	-19.758320	1.186201	NaN	-8.250135
-28.008454	-30.882805	NaN	-27.011081	2.874351	NaN	-0.997373
-28.008454	-40.492726	NaN	-23.267583	12.484271	NaN	-4.740871
-28.008454	-31.989659	NaN	-29.131755	3.981205	NaN	1.123301
-28.008454	-37.813912	NaN	-31.421478	9.805458	NaN	3.413023
-28.008454	-29.143077	NaN	-21.926987	1.134623	NaN	-6.081468
-28.008454	-43.397907	NaN	-41.809384	15.389453	NaN	13.800930
-28.008454	-38.755179	NaN	-24.025655	10.746725	NaN	-3.982799
-28.008454	-41.654370	NaN	-39.697377	13.645916	NaN	11.688923
-28.008454	-39.137438	NaN	-25.844556	11.128983	NaN	-2.163898
-28.008454	-34.483102	NaN	-35.133436	6.474648	NaN	7.124982
-28.008454	-40.886405	NaN	-30.283849	12.877951	NaN	2.275395
