# Supplementary material for: Combined Influences of Model Choice, Data Quality, and Data Quantity When Estimating Population Trends
Source: PLoS One. 2015 Jul 15;10(7):e0132255. doi: 10.1371/journal.pone.0132255 (PMC4503393; doi:10.1371/journal.pone.0132255)
Supplement: S1 Dataset — Files are organized by model type and by the input lambda value. (ZIP) [file pone.0132255.s002.zip › Hypothetical LH/sims_lambda_1/simulationOutput_1_0_0_0.3_10.xls]

Percent_Decline_True	Median_Percent_Decline_Matrix	Median_Percent_Decline_Matrix_stable	Median_Percent_Decline_Scalar	Difference_True_Matrix	Difference_True_Matrix_Stable	Difference_True_Scalar
0.000000	12.011502	NaN	-22.053902	-12.011502	NaN	22.053902
0.000000	25.108809	NaN	41.300349	-25.108809	NaN	-41.300349
0.000000	43.992829	NaN	2.914223	-43.992829	NaN	-2.914223
0.000000	-33.735180	NaN	-11.150081	33.735180	NaN	11.150081
0.000000	20.199761	NaN	-31.551743	-20.199761	NaN	31.551743
0.000000	35.336642	NaN	29.251552	-35.336642	NaN	-29.251552
0.000000	-4.884071	NaN	-0.332137	4.884071	NaN	0.332137
0.000000	22.225402	NaN	42.840856	-22.225402	NaN	-42.840856
0.000000	-9.833967	NaN	-18.814145	9.833967	NaN	18.814145
0.000000	7.028991	NaN	7.197691	-7.028991	NaN	-7.197691
0.000000	21.145818	NaN	19.154050	-21.145818	NaN	-19.154050
0.000000	-17.383518	NaN	-16.153391	17.383518	NaN	16.153391
0.000000	28.516963	NaN	6.770402	-28.516963	NaN	-6.770402
0.000000	-5.749685	NaN	21.115773	5.749685	NaN	-21.115773
0.000000	46.674182	NaN	9.799864	-46.674182	NaN	-9.799864
0.000000	5.094689	NaN	-17.614530	-5.094689	NaN	17.614530
0.000000	35.562153	NaN	7.151615	-35.562153	NaN	-7.151615
0.000000	11.313100	NaN	28.971526	-11.313100	NaN	-28.971526
0.000000	-28.021696	NaN	10.417585	28.021696	NaN	-10.417585
0.000000	-46.457155	NaN	-27.576199	46.457155	NaN	27.576199
0.000000	29.385765	NaN	9.516628	-29.385765	NaN	-9.516628
0.000000	8.226369	NaN	-12.529280	-8.226369	NaN	12.529280
0.000000	-92.865014	NaN	-11.505595	92.865014	NaN	11.505595
0.000000	26.765429	NaN	47.505633	-26.765429	NaN	-47.505633
0.000000	27.577032	NaN	0.340774	-27.577032	NaN	-0.340774
0.000000	15.611527	NaN	13.831796	-15.611527	NaN	-13.831796
0.000000	-5.284133	NaN	-25.305957	5.284133	NaN	25.305957
0.000000	-3.328943	NaN	19.351447	3.328943	NaN	-19.351447
0.000000	0.731663	NaN	-18.294022	-0.731663	NaN	18.294022
0.000000	-15.197421	NaN	-0.683386	15.197421	NaN	0.683386
0.000000	19.358131	NaN	21.461796	-19.358131	NaN	-21.461796
0.000000	-16.769896	NaN	-4.190161	16.769896	NaN	4.190161
0.000000	-3.629208	NaN	10.014101	3.629208	NaN	-10.014101
0.000000	-15.331075	NaN	-16.356732	15.331075	NaN	16.356732
0.000000	33.796797	NaN	-24.431768	-33.796797	NaN	24.431768
0.000000	55.698393	NaN	48.234180	-55.698393	NaN	-48.234180
0.000000	-6.044944	NaN	18.715886	6.044944	NaN	-18.715886
0.000000	-58.579067	NaN	-1.481224	58.579067	NaN	1.481224
0.000000	-30.653461	NaN	9.025474	30.653461	NaN	-9.025474
0.000000	-13.417102	NaN	11.448723	13.417102	NaN	-11.448723
0.000000	22.652593	NaN	22.564925	-22.652593	NaN	-22.564925
0.000000	-60.199517	NaN	5.038664	60.199517	NaN	-5.038664
0.000000	9.456955	NaN	-41.174810	-9.456955	NaN	41.174810
0.000000	-45.132463	NaN	2.754921	45.132463	NaN	-2.754921
0.000000	1.881916	NaN	-15.097990	-1.881916	NaN	15.097990
0.000000	-77.191661	NaN	-24.785439	77.191661	NaN	24.785439
0.000000	-15.153536	NaN	17.333003	15.153536	NaN	-17.333003
0.000000	-51.753235	NaN	-6.737404	51.753235	NaN	6.737404
0.000000	-6.043714	NaN	21.439889	6.043714	NaN	-21.439889
0.000000	-43.743590	NaN	-1.441245	43.743590	NaN	1.441245
0.000000	-27.382979	NaN	-8.804949	27.382979	NaN	8.804949
0.000000	-4.107395	NaN	0.726730	4.107395	NaN	-0.726730
0.000000	-27.460913	NaN	19.695240	27.460913	NaN	-19.695240
0.000000	28.679670	NaN	-7.913664	-28.679670	NaN	7.913664
0.000000	-19.838649	NaN	-6.415443	19.838649	NaN	6.415443
0.000000	27.895822	NaN	-0.094662	-27.895822	NaN	0.094662
0.000000	-21.754682	NaN	18.360143	21.754682	NaN	-18.360143
0.000000	-4.528157	NaN	29.368926	4.528157	NaN	-29.368926
0.000000	0.112478	NaN	6.542186	-0.112478	NaN	-6.542186
0.000000	18.154064	NaN	16.894791	-18.154064	NaN	-16.894791
0.000000	28.384397	NaN	-12.137728	-28.384397	NaN	12.137728
0.000000	10.292940	NaN	11.583037	-10.292940	NaN	-11.583037
0.000000	-6.069053	NaN	-13.726337	6.069053	NaN	13.726337
0.000000	-43.811707	NaN	-14.350209	43.811707	NaN	14.350209
0.000000	6.046873	NaN	-13.246513	-6.046873	NaN	13.246513
0.000000	-30.542565	NaN	-37.494723	30.542565	NaN	37.494723
0.000000	-52.935403	NaN	-22.122958	52.935403	NaN	22.122958
0.000000	-25.103593	NaN	13.104589	25.103593	NaN	-13.104589
0.000000	-17.747756	NaN	-47.592110	17.747756	NaN	47.592110
0.000000	7.902694	NaN	3.640881	-7.902694	NaN	-3.640881
0.000000	-65.590916	NaN	-61.549632	65.590916	NaN	61.549632
0.000000	26.439038	NaN	-33.645748	-26.439038	NaN	33.645748
0.000000	-14.749401	NaN	8.365854	14.749401	NaN	-8.365854
0.000000	-119.030311	NaN	-24.942239	119.030311	NaN	24.942239
0.000000	44.681095	NaN	6.365643	-44.681095	NaN	-6.365643
0.000000	-1.253629	NaN	-13.585459	1.253629	NaN	13.585459
0.000000	2.917716	NaN	29.792578	-2.917716	NaN	-29.792578
0.000000	-26.027283	NaN	9.034550	26.027283	NaN	-9.034550
0.000000	-20.621444	NaN	-74.483563	20.621444	NaN	74.483563
0.000000	-37.216373	NaN	-4.505424	37.216373	NaN	4.505424
0.000000	29.108713	NaN	17.489072	-29.108713	NaN	-17.489072
0.000000	-2.769818	NaN	11.793856	2.769818	NaN	-11.793856
0.000000	-18.050251	NaN	11.918973	18.050251	NaN	-11.918973
0.000000	26.617819	NaN	33.531248	-26.617819	NaN	-33.531248
0.000000	-74.386389	NaN	-9.667188	74.386389	NaN	9.667188
0.000000	-6.302571	NaN	-31.706237	6.302571	NaN	31.706237
0.000000	8.045039	NaN	21.980248	-8.045039	NaN	-21.980248
0.000000	-9.030325	NaN	-44.197566	9.030325	NaN	44.197566
0.000000	11.621399	NaN	8.652411	-11.621399	NaN	-8.652411
0.000000	36.066138	NaN	42.463903	-36.066138	NaN	-42.463903
0.000000	-25.135840	NaN	7.784295	25.135840	NaN	-7.784295
0.000000	-14.567004	NaN	14.899986	14.567004	NaN	-14.899986
0.000000	12.091678	NaN	-25.137994	-12.091678	NaN	25.137994
0.000000	-34.847875	NaN	-2.576236	34.847875	NaN	2.576236
0.000000	27.076449	NaN	4.907221	-27.076449	NaN	-4.907221
0.000000	-18.897081	NaN	43.828022	18.897081	NaN	-43.828022
0.000000	-17.498124	NaN	-78.539883	17.498124	NaN	78.539883
0.000000	-40.315566	NaN	-72.146160	40.315566	NaN	72.146160
0.000000	-28.047496	NaN	39.783282	28.047496	NaN	-39.783282
0.000000	6.895799	NaN	21.149906	-6.895799	NaN	-21.149906
0.000000	55.779447	NaN	44.143245	-55.779447	NaN	-44.143245
0.000000	46.052435	NaN	3.956300	-46.052435	NaN	-3.956300
0.000000	-11.720579	NaN	30.083516	11.720579	NaN	-30.083516
0.000000	-13.631521	NaN	-33.075101	13.631521	NaN	33.075101
0.000000	-64.173121	NaN	23.212113	64.173121	NaN	-23.212113
0.000000	-35.365479	NaN	30.862105	35.365479	NaN	-30.862105
0.000000	-19.136237	NaN	-43.436611	19.136237	NaN	43.436611
0.000000	-42.778882	NaN	-29.127191	42.778882	NaN	29.127191
0.000000	13.252756	NaN	21.308113	-13.252756	NaN	-21.308113
0.000000	12.251637	NaN	29.976152	-12.251637	NaN	-29.976152
0.000000	-49.314162	NaN	-40.565111	49.314162	NaN	40.565111
0.000000	-1.411786	NaN	0.598607	1.411786	NaN	-0.598607
0.000000	-25.019136	NaN	-13.901961	25.019136	NaN	13.901961
0.000000	-51.109924	NaN	-19.221934	51.109924	NaN	19.221934
0.000000	10.725535	NaN	-11.167928	-10.725535	NaN	11.167928
0.000000	-15.859599	NaN	-27.465477	15.859599	NaN	27.465477
0.000000	3.239074	NaN	-32.412668	-3.239074	NaN	32.412668
0.000000	-13.597778	NaN	-5.092863	13.597778	NaN	5.092863
0.000000	-12.615992	NaN	-30.253897	12.615992	NaN	30.253897
0.000000	-43.293987	NaN	-32.805926	43.293987	NaN	32.805926
0.000000	-8.353774	NaN	47.380965	8.353774	NaN	-47.380965
0.000000	-100.387809	NaN	-9.114144	100.387809	NaN	9.114144
0.000000	41.386370	NaN	46.074978	-41.386370	NaN	-46.074978
0.000000	10.133289	NaN	0.032213	-10.133289	NaN	-0.032213
0.000000	40.519902	NaN	-25.065177	-40.519902	NaN	25.065177
0.000000	5.273817	NaN	-7.925463	-5.273817	NaN	7.925463
0.000000	8.387409	NaN	40.179983	-8.387409	NaN	-40.179983
0.000000	32.078434	NaN	54.290682	-32.078434	NaN	-54.290682
0.000000	-75.165335	NaN	13.307894	75.165335	NaN	-13.307894
0.000000	-37.918892	NaN	-40.004361	37.918892	NaN	40.004361
0.000000	-22.249597	NaN	-20.245563	22.249597	NaN	20.245563
0.000000	-48.140025	NaN	-5.314392	48.140025	NaN	5.314392
0.000000	4.408008	NaN	1.211795	-4.408008	NaN	-1.211795
0.000000	-4.283689	NaN	31.807832	4.283689	NaN	-31.807832
0.000000	-37.754052	NaN	8.244423	37.754052	NaN	-8.244423
0.000000	-78.972921	NaN	0.434029	78.972921	NaN	-0.434029
0.000000	-10.599863	NaN	-82.747393	10.599863	NaN	82.747393
0.000000	26.244795	NaN	2.583108	-26.244795	NaN	-2.583108
0.000000	3.596140	NaN	-21.941709	-3.596140	NaN	21.941709
0.000000	-17.402753	NaN	5.084901	17.402753	NaN	-5.084901
0.000000	22.989738	NaN	-31.926734	-22.989738	NaN	31.926734
0.000000	-28.555528	NaN	-7.198797	28.555528	NaN	7.198797
0.000000	2.160594	NaN	10.506910	-2.160594	NaN	-10.506910
0.000000	66.481587	NaN	-0.204985	-66.481587	NaN	0.204985
0.000000	25.735156	NaN	-24.236490	-25.735156	NaN	24.236490
0.000000	-14.793332	NaN	-12.228422	14.793332	NaN	12.228422
0.000000	-89.942127	NaN	7.198682	89.942127	NaN	-7.198682
0.000000	16.225589	NaN	11.654848	-16.225589	NaN	-11.654848
0.000000	-60.889912	NaN	-54.327791	60.889912	NaN	54.327791
0.000000	0.332353	NaN	20.896645	-0.332353	NaN	-20.896645
0.000000	-33.955473	NaN	-6.943444	33.955473	NaN	6.943444
0.000000	-10.377669	NaN	-7.319785	10.377669	NaN	7.319785
0.000000	-43.777069	NaN	16.727168	43.777069	NaN	-16.727168
0.000000	-35.322222	NaN	-59.383471	35.322222	NaN	59.383471
0.000000	2.512450	NaN	-1.530907	-2.512450	NaN	1.530907
0.000000	-13.909631	NaN	-36.555228	13.909631	NaN	36.555228
0.000000	-54.266249	NaN	-17.273405	54.266249	NaN	17.273405
0.000000	-11.237859	NaN	-30.684714	11.237859	NaN	30.684714
0.000000	-32.253043	NaN	1.614409	32.253043	NaN	-1.614409
0.000000	-5.671291	NaN	-3.211326	5.671291	NaN	3.211326
0.000000	-12.126724	NaN	-134.936806	12.126724	NaN	134.936806
0.000000	15.226062	NaN	10.017932	-15.226062	NaN	-10.017932
0.000000	-74.733572	NaN	-42.576803	74.733572	NaN	42.576803
0.000000	-23.985968	NaN	18.522796	23.985968	NaN	-18.522796
0.000000	-6.463623	NaN	11.423680	6.463623	NaN	-11.423680
0.000000	1.583854	NaN	-18.973398	-1.583854	NaN	18.973398
0.000000	7.340631	NaN	-14.173409	-7.340631	NaN	14.173409
0.000000	-29.359853	NaN	-87.188667	29.359853	NaN	87.188667
0.000000	32.527712	NaN	8.858002	-32.527712	NaN	-8.858002
0.000000	-23.836625	NaN	-30.094101	23.836625	NaN	30.094101
0.000000	33.141694	NaN	-2.486260	-33.141694	NaN	2.486260
0.000000	-65.493526	NaN	28.800753	65.493526	NaN	-28.800753
0.000000	11.369170	NaN	37.707432	-11.369170	NaN	-37.707432
0.000000	-33.699539	NaN	-22.711502	33.699539	NaN	22.711502
0.000000	24.174072	NaN	27.176577	-24.174072	NaN	-27.176577
0.000000	-6.411012	NaN	25.884421	6.411012	NaN	-25.884421
0.000000	-114.326996	NaN	-8.323879	114.326996	NaN	8.323879
0.000000	7.821976	NaN	17.914645	-7.821976	NaN	-17.914645
0.000000	28.789716	NaN	18.488007	-28.789716	NaN	-18.488007
0.000000	16.304314	NaN	-6.848935	-16.304314	NaN	6.848935
0.000000	39.704632	NaN	13.519586	-39.704632	NaN	-13.519586
0.000000	51.996211	NaN	16.905499	-51.996211	NaN	-16.905499
0.000000	10.850372	NaN	21.136550	-10.850372	NaN	-21.136550
0.000000	55.506030	NaN	32.968580	-55.506030	NaN	-32.968580
0.000000	-22.740285	NaN	-2.773199	22.740285	NaN	2.773199
0.000000	0.216164	NaN	4.900885	-0.216164	NaN	-4.900885
0.000000	-41.725155	NaN	1.320394	41.725155	NaN	-1.320394
0.000000	-23.658570	NaN	-13.305670	23.658570	NaN	13.305670
0.000000	-48.427367	NaN	-10.822994	48.427367	NaN	10.822994
0.000000	28.658976	NaN	24.167356	-28.658976	NaN	-24.167356
0.000000	34.882515	NaN	15.774248	-34.882515	NaN	-15.774248
0.000000	-33.752883	NaN	21.327576	33.752883	NaN	-21.327576
0.000000	-1.729859	NaN	6.400628	1.729859	NaN	-6.400628
0.000000	36.754051	NaN	36.540745	-36.754051	NaN	-36.540745
0.000000	-8.665389	NaN	-34.103213	8.665389	NaN	34.103213
0.000000	16.501047	NaN	49.422666	-16.501047	NaN	-49.422666
0.000000	-35.211478	NaN	13.009963	35.211478	NaN	-13.009963
0.000000	-49.955773	NaN	-3.032676	49.955773	NaN	3.032676
0.000000	20.526946	NaN	39.321693	-20.526946	NaN	-39.321693
0.000000	-56.131811	NaN	2.102990	56.131811	NaN	-2.102990
0.000000	1.325046	NaN	16.965369	-1.325046	NaN	-16.965369
0.000000	20.598331	NaN	26.486595	-20.598331	NaN	-26.486595
0.000000	-16.859611	NaN	17.587624	16.859611	NaN	-17.587624
0.000000	-6.773284	NaN	-3.479426	6.773284	NaN	3.479426
0.000000	6.666576	NaN	-1.662325	-6.666576	NaN	1.662325
0.000000	-114.743960	NaN	-1.295710	114.743960	NaN	1.295710
0.000000	-67.219827	NaN	10.447359	67.219827	NaN	-10.447359
0.000000	4.973358	NaN	6.462429	-4.973358	NaN	-6.462429
0.000000	-46.113375	NaN	-24.357806	46.113375	NaN	24.357806
0.000000	3.648742	NaN	3.650940	-3.648742	NaN	-3.650940
0.000000	12.790733	NaN	30.937841	-12.790733	NaN	-30.937841
0.000000	-12.300666	NaN	-28.598723	12.300666	NaN	28.598723
0.000000	-2.032549	NaN	-8.403783	2.032549	NaN	8.403783
0.000000	-48.791611	NaN	7.345772	48.791611	NaN	-7.345772
0.000000	1.986712	NaN	18.474216	-1.986712	NaN	-18.474216
0.000000	-58.089853	NaN	31.769274	58.089853	NaN	-31.769274
0.000000	39.224744	NaN	17.251968	-39.224744	NaN	-17.251968
0.000000	2.358384	NaN	-19.409422	-2.358384	NaN	19.409422
0.000000	11.190257	NaN	15.923069	-11.190257	NaN	-15.923069
0.000000	-18.021638	NaN	27.490123	18.021638	NaN	-27.490123
0.000000	0.710085	NaN	-28.571529	-0.710085	NaN	28.571529
0.000000	10.615065	NaN	-3.198315	-10.615065	NaN	3.198315
0.000000	50.888996	NaN	33.704373	-50.888996	NaN	-33.704373
0.000000	11.327705	NaN	22.566356	-11.327705	NaN	-22.566356
0.000000	-71.485044	NaN	-34.521127	71.485044	NaN	34.521127
0.000000	46.775374	NaN	-26.410939	-46.775374	NaN	26.410939
0.000000	21.888643	NaN	-8.289178	-21.888643	NaN	8.289178
0.000000	-3.284000	NaN	21.615536	3.284000	NaN	-21.615536
0.000000	2.801521	NaN	20.915390	-2.801521	NaN	-20.915390
0.000000	12.621304	NaN	-1.308141	-12.621304	NaN	1.308141
0.000000	-30.416091	NaN	1.713063	30.416091	NaN	-1.713063
0.000000	-24.214672	NaN	-23.495593	24.214672	NaN	23.495593
0.000000	-40.666484	NaN	-40.645920	40.666484	NaN	40.645920
0.000000	-1.682542	NaN	-24.179859	1.682542	NaN	24.179859
0.000000	-64.433671	NaN	-28.823882	64.433671	NaN	28.823882
0.000000	40.388318	NaN	42.244216	-40.388318	NaN	-42.244216
0.000000	-1.155849	NaN	-17.608490	1.155849	NaN	17.608490
0.000000	68.801580	NaN	44.459428	-68.801580	NaN	-44.459428
0.000000	-56.863003	NaN	-83.065527	56.863003	NaN	83.065527
0.000000	31.563961	NaN	34.581267	-31.563961	NaN	-34.581267
0.000000	41.868718	NaN	18.178666	-41.868718	NaN	-18.178666
0.000000	-5.462361	NaN	20.334582	5.462361	NaN	-20.334582
0.000000	-27.441136	NaN	-28.111125	27.441136	NaN	28.111125
0.000000	25.255663	NaN	30.866542	-25.255663	NaN	-30.866542
0.000000	-19.335338	NaN	-6.053949	19.335338	NaN	6.053949
0.000000	-32.852256	NaN	-73.574529	32.852256	NaN	73.574529
0.000000	-4.822291	NaN	-12.103042	4.822291	NaN	12.103042
0.000000	-26.290222	NaN	-20.558017	26.290222	NaN	20.558017
0.000000	66.264405	NaN	15.444368	-66.264405	NaN	-15.444368
0.000000	10.857581	NaN	-22.198903	-10.857581	NaN	22.198903
0.000000	19.895987	NaN	43.042416	-19.895987	NaN	-43.042416
0.000000	-8.776535	NaN	18.977546	8.776535	NaN	-18.977546
0.000000	23.882027	NaN	9.283670	-23.882027	NaN	-9.283670
0.000000	12.201918	NaN	-13.978699	-12.201918	NaN	13.978699
0.000000	1.086323	NaN	-5.917883	-1.086323	NaN	5.917883
0.000000	-21.068281	NaN	-57.290741	21.068281	NaN	57.290741
0.000000	-23.885464	NaN	15.471430	23.885464	NaN	-15.471430
0.000000	33.351560	NaN	-27.276070	-33.351560	NaN	27.276070
0.000000	-179.419018	NaN	3.131910	179.419018	NaN	-3.131910
0.000000	-4.425791	NaN	10.107257	4.425791	NaN	-10.107257
0.000000	-48.894340	NaN	17.992674	48.894340	NaN	-17.992674
0.000000	5.195586	NaN	-8.149970	-5.195586	NaN	8.149970
0.000000	-14.671538	NaN	-1.515204	14.671538	NaN	1.515204
0.000000	-9.461840	NaN	-11.778009	9.461840	NaN	11.778009
0.000000	-40.164238	NaN	32.169439	40.164238	NaN	-32.169439
0.000000	-57.595018	NaN	-28.808248	57.595018	NaN	28.808248
0.000000	18.291915	NaN	-32.699611	-18.291915	NaN	32.699611
0.000000	-9.206263	NaN	-3.450066	9.206263	NaN	3.450066
0.000000	-21.975721	NaN	-59.936668	21.975721	NaN	59.936668
0.000000	-47.093731	NaN	-5.145202	47.093731	NaN	5.145202
0.000000	-49.524171	NaN	-32.287735	49.524171	NaN	32.287735
0.000000	9.826012	NaN	25.555289	-9.826012	NaN	-25.555289
0.000000	-26.720142	NaN	4.799519	26.720142	NaN	-4.799519
0.000000	0.852924	NaN	-18.515775	-0.852924	NaN	18.515775
0.000000	52.691671	NaN	0.351702	-52.691671	NaN	-0.351702
0.000000	-37.623638	NaN	34.488776	37.623638	NaN	-34.488776
0.000000	-156.474412	NaN	-120.102395	156.474412	NaN	120.102395
0.000000	3.102569	NaN	2.088657	-3.102569	NaN	-2.088657
0.000000	2.309332	NaN	12.974818	-2.309332	NaN	-12.974818
0.000000	-38.191149	NaN	3.558595	38.191149	NaN	-3.558595
0.000000	39.977822	NaN	14.930314	-39.977822	NaN	-14.930314
0.000000	30.575511	NaN	22.349401	-30.575511	NaN	-22.349401
0.000000	7.872161	NaN	-11.256511	-7.872161	NaN	11.256511
0.000000	-22.119617	NaN	10.690221	22.119617	NaN	-10.690221
0.000000	23.070740	NaN	-72.821776	-23.070740	NaN	72.821776
0.000000	-2.252690	NaN	4.334154	2.252690	NaN	-4.334154
0.000000	-46.867914	NaN	-10.444755	46.867914	NaN	10.444755
0.000000	-10.853798	NaN	-38.644479	10.853798	NaN	38.644479
0.000000	-36.793140	NaN	40.967569	36.793140	NaN	-40.967569
0.000000	10.374001	NaN	17.625152	-10.374001	NaN	-17.625152
0.000000	-19.675811	NaN	-6.584689	19.675811	NaN	6.584689
0.000000	-13.755286	NaN	-41.478407	13.755286	NaN	41.478407
0.000000	38.105660	NaN	-13.085167	-38.105660	NaN	13.085167
0.000000	42.746785	NaN	21.677426	-42.746785	NaN	-21.677426
0.000000	2.950236	NaN	17.777694	-2.950236	NaN	-17.777694
0.000000	2.272780	NaN	-30.811164	-2.272780	NaN	30.811164
0.000000	18.222948	NaN	-25.815080	-18.222948	NaN	25.815080
0.000000	-30.442170	NaN	25.209785	30.442170	NaN	-25.209785
0.000000	18.971141	NaN	5.543147	-18.971141	NaN	-5.543147
0.000000	-61.009754	NaN	-64.255601	61.009754	NaN	64.255601
0.000000	-2.088644	NaN	10.169975	2.088644	NaN	-10.169975
0.000000	-7.505133	NaN	-36.431556	7.505133	NaN	36.431556
0.000000	-29.779911	NaN	32.472933	29.779911	NaN	-32.472933
0.000000	-8.822992	NaN	-65.019590	8.822992	NaN	65.019590
0.000000	-14.661779	NaN	-10.425442	14.661779	NaN	10.425442
0.000000	-108.088891	NaN	10.035925	108.088891	NaN	-10.035925
0.000000	32.827436	NaN	26.294090	-32.827436	NaN	-26.294090
0.000000	-10.486308	NaN	-22.413430	10.486308	NaN	22.413430
0.000000	-47.257176	NaN	2.194861	47.257176	NaN	-2.194861
0.000000	36.116940	NaN	48.649484	-36.116940	NaN	-48.649484
0.000000	-44.897754	NaN	-17.039846	44.897754	NaN	17.039846
0.000000	22.874382	NaN	17.169317	-22.874382	NaN	-17.169317
0.000000	-38.372604	NaN	2.054581	38.372604	NaN	-2.054581
0.000000	-12.931430	NaN	-23.803553	12.931430	NaN	23.803553
0.000000	-49.963974	NaN	-12.132870	49.963974	NaN	12.132870
0.000000	24.499237	NaN	-34.839351	-24.499237	NaN	34.839351
0.000000	-29.199095	NaN	-27.309643	29.199095	NaN	27.309643
0.000000	-8.403765	NaN	-14.386904	8.403765	NaN	14.386904
0.000000	-20.317599	NaN	-42.777567	20.317599	NaN	42.777567
0.000000	-118.172940	NaN	-26.248231	118.172940	NaN	26.248231
0.000000	6.414420	NaN	31.875468	-6.414420	NaN	-31.875468
0.000000	-49.757645	NaN	-8.346874	49.757645	NaN	8.346874
0.000000	5.668099	NaN	8.548680	-5.668099	NaN	-8.548680
0.000000	-55.252494	NaN	-35.476105	55.252494	NaN	35.476105
0.000000	2.577113	NaN	-7.739366	-2.577113	NaN	7.739366
0.000000	-21.526414	NaN	17.408747	21.526414	NaN	-17.408747
0.000000	17.143978	NaN	-0.820321	-17.143978	NaN	0.820321
0.000000	-4.256691	NaN	1.504012	4.256691	NaN	-1.504012
0.000000	-70.204799	NaN	-1.165386	70.204799	NaN	1.165386
0.000000	-19.730939	NaN	19.124278	19.730939	NaN	-19.124278
0.000000	-4.634319	NaN	3.599302	4.634319	NaN	-3.599302
0.000000	-94.056326	NaN	1.802202	94.056326	NaN	-1.802202
0.000000	20.528363	NaN	27.285865	-20.528363	NaN	-27.285865
0.000000	24.287563	NaN	1.896933	-24.287563	NaN	-1.896933
0.000000	-5.432972	NaN	20.911171	5.432972	NaN	-20.911171
0.000000	9.411378	NaN	-5.498649	-9.411378	NaN	5.498649
0.000000	17.446069	NaN	24.750889	-17.446069	NaN	-24.750889
0.000000	16.782896	NaN	6.561329	-16.782896	NaN	-6.561329
0.000000	-8.089096	NaN	-10.606057	8.089096	NaN	10.606057
0.000000	-14.198369	NaN	-27.186425	14.198369	NaN	27.186425
0.000000	8.339125	NaN	28.434105	-8.339125	NaN	-28.434105
0.000000	-10.343465	NaN	35.163094	10.343465	NaN	-35.163094
0.000000	32.103437	NaN	20.007503	-32.103437	NaN	-20.007503
0.000000	-74.358722	NaN	15.497422	74.358722	NaN	-15.497422
0.000000	-25.852180	NaN	14.867989	25.852180	NaN	-14.867989
0.000000	-5.040712	NaN	16.555649	5.040712	NaN	-16.555649
0.000000	34.022379	NaN	-25.489158	-34.022379	NaN	25.489158
0.000000	-143.791316	NaN	-27.416248	143.791316	NaN	27.416248
0.000000	-17.103128	NaN	3.391531	17.103128	NaN	-3.391531
0.000000	-45.846396	NaN	-1.267145	45.846396	NaN	1.267145
0.000000	-51.618158	NaN	-32.495816	51.618158	NaN	32.495816
0.000000	-65.107929	NaN	-13.879875	65.107929	NaN	13.879875
0.000000	-9.238583	NaN	7.537000	9.238583	NaN	-7.537000
0.000000	-17.649997	NaN	-45.975594	17.649997	NaN	45.975594
0.000000	-0.620648	NaN	-34.822926	0.620648	NaN	34.822926
0.000000	7.020075	NaN	-8.869980	-7.020075	NaN	8.869980
0.000000	20.514602	NaN	-3.734822	-20.514602	NaN	3.734822
0.000000	-91.667850	NaN	3.676022	91.667850	NaN	-3.676022
0.000000	33.409193	NaN	-2.666080	-33.409193	NaN	2.666080
0.000000	11.119256	NaN	-18.401286	-11.119256	NaN	18.401286
0.000000	36.954379	NaN	21.892009	-36.954379	NaN	-21.892009
0.000000	-1.634144	NaN	18.217780	1.634144	NaN	-18.217780
0.000000	-24.817035	NaN	-37.163642	24.817035	NaN	37.163642
0.000000	38.478049	NaN	-11.745803	-38.478049	NaN	11.745803
0.000000	-99.570789	NaN	-36.983224	99.570789	NaN	36.983224
0.000000	-34.077363	NaN	13.762539	34.077363	NaN	-13.762539
0.000000	-66.236897	NaN	-51.009385	66.236897	NaN	51.009385
0.000000	9.872782	NaN	-28.235937	-9.872782	NaN	28.235937
0.000000	-66.850626	NaN	1.007749	66.850626	NaN	-1.007749
0.000000	27.222601	NaN	1.781374	-27.222601	NaN	-1.781374
0.000000	37.171193	NaN	4.769640	-37.171193	NaN	-4.769640
0.000000	18.891573	NaN	24.762615	-18.891573	NaN	-24.762615
0.000000	48.226427	NaN	-28.735931	-48.226427	NaN	28.735931
0.000000	41.016406	NaN	19.330528	-41.016406	NaN	-19.330528
0.000000	-13.525156	NaN	10.174567	13.525156	NaN	-10.174567
0.000000	33.067349	NaN	-66.510588	-33.067349	NaN	66.510588
0.000000	40.171396	NaN	36.361421	-40.171396	NaN	-36.361421
0.000000	-78.817833	NaN	-27.770125	78.817833	NaN	27.770125
0.000000	3.282342	NaN	-13.024834	-3.282342	NaN	13.024834
0.000000	55.521704	NaN	40.658887	-55.521704	NaN	-40.658887
0.000000	-4.178901	NaN	-37.272942	4.178901	NaN	37.272942
0.000000	13.658859	NaN	19.824025	-13.658859	NaN	-19.824025
0.000000	-25.311792	NaN	-52.554128	25.311792	NaN	52.554128
0.000000	-33.113284	NaN	1.314515	33.113284	NaN	-1.314515
0.000000	4.082644	NaN	28.065976	-4.082644	NaN	-28.065976
0.000000	-17.962274	NaN	-29.832919	17.962274	NaN	29.832919
0.000000	4.211062	NaN	18.337843	-4.211062	NaN	-18.337843
0.000000	40.259063	NaN	34.294423	-40.259063	NaN	-34.294423
0.000000	-22.355353	NaN	18.956539	22.355353	NaN	-18.956539
0.000000	-8.281392	NaN	18.114492	8.281392	NaN	-18.114492
0.000000	24.556625	NaN	-5.096802	-24.556625	NaN	5.096802
0.000000	2.316124	NaN	28.482941	-2.316124	NaN	-28.482941
0.000000	0.430665	NaN	9.494514	-0.430665	NaN	-9.494514
0.000000	-20.206200	NaN	-13.529815	20.206200	NaN	13.529815
0.000000	-15.407650	NaN	-13.624275	15.407650	NaN	13.624275
0.000000	-16.425233	NaN	-23.432371	16.425233	NaN	23.432371
0.000000	-37.139953	NaN	14.338070	37.139953	NaN	-14.338070
0.000000	-15.613168	NaN	-19.710093	15.613168	NaN	19.710093
0.000000	-90.529847	NaN	-74.085817	90.529847	NaN	74.085817
0.000000	11.968133	NaN	-55.345947	-11.968133	NaN	55.345947
0.000000	-8.825852	NaN	-62.078003	8.825852	NaN	62.078003
0.000000	-7.337996	NaN	25.590295	7.337996	NaN	-25.590295
0.000000	26.923928	NaN	20.178241	-26.923928	NaN	-20.178241
0.000000	-33.791776	NaN	-40.048610	33.791776	NaN	40.048610
0.000000	-4.834249	NaN	13.250618	4.834249	NaN	-13.250618
0.000000	54.699726	NaN	-16.773952	-54.699726	NaN	16.773952
0.000000	-49.047205	NaN	16.741926	49.047205	NaN	-16.741926
0.000000	-14.022988	NaN	-14.476814	14.022988	NaN	14.476814
0.000000	-11.610256	NaN	12.771577	11.610256	NaN	-12.771577
0.000000	14.434373	NaN	11.397736	-14.434373	NaN	-11.397736
0.000000	-11.048190	NaN	-6.705234	11.048190	NaN	6.705234
0.000000	5.046131	NaN	27.817250	-5.046131	NaN	-27.817250
0.000000	-66.991137	NaN	-13.886842	66.991137	NaN	13.886842
0.000000	-17.741264	NaN	20.000718	17.741264	NaN	-20.000718
0.000000	40.842865	NaN	18.277893	-40.842865	NaN	-18.277893
0.000000	-38.076686	NaN	-2.939492	38.076686	NaN	2.939492
0.000000	63.155056	NaN	1.140032	-63.155056	NaN	-1.140032
0.000000	22.370876	NaN	5.307032	-22.370876	NaN	-5.307032
0.000000	-18.015342	NaN	30.861036	18.015342	NaN	-30.861036
0.000000	9.578483	NaN	0.829941	-9.578483	NaN	-0.829941
0.000000	-128.540293	NaN	-67.506588	128.540293	NaN	67.506588
0.000000	-71.181290	NaN	-4.423158	71.181290	NaN	4.423158
0.000000	-63.227580	NaN	-3.253997	63.227580	NaN	3.253997
0.000000	-42.869608	NaN	-56.369888	42.869608	NaN	56.369888
0.000000	-43.648291	NaN	-46.489552	43.648291	NaN	46.489552
0.000000	-27.721808	NaN	-82.043672	27.721808	NaN	82.043672
0.000000	-12.119452	NaN	-41.388598	12.119452	NaN	41.388598
0.000000	11.891491	NaN	25.305325	-11.891491	NaN	-25.305325
0.000000	-22.451554	NaN	-30.794634	22.451554	NaN	30.794634
0.000000	24.559494	NaN	31.629693	-24.559494	NaN	-31.629693
0.000000	-9.273564	NaN	-17.623636	9.273564	NaN	17.623636
0.000000	24.505704	NaN	51.437984	-24.505704	NaN	-51.437984
0.000000	-44.329373	NaN	20.367971	44.329373	NaN	-20.367971
0.000000	15.940972	NaN	-26.347458	-15.940972	NaN	26.347458
0.000000	-18.871490	NaN	7.536200	18.871490	NaN	-7.536200
0.000000	-5.444023	NaN	-2.179266	5.444023	NaN	2.179266
0.000000	37.125601	NaN	18.789961	-37.125601	NaN	-18.789961
0.000000	3.976574	NaN	-7.599986	-3.976574	NaN	7.599986
0.000000	-50.315421	NaN	4.091266	50.315421	NaN	-4.091266
0.000000	18.887869	NaN	29.485135	-18.887869	NaN	-29.485135
0.000000	-58.464031	NaN	-36.957365	58.464031	NaN	36.957365
0.000000	16.294317	NaN	-7.790258	-16.294317	NaN	7.790258
0.000000	23.335796	NaN	33.055023	-23.335796	NaN	-33.055023
0.000000	-35.491003	NaN	-41.347560	35.491003	NaN	41.347560
0.000000	-22.432480	NaN	-35.513581	22.432480	NaN	35.513581
0.000000	-64.969995	NaN	-90.887730	64.969995	NaN	90.887730
0.000000	0.622318	NaN	14.950193	-0.622318	NaN	-14.950193
0.000000	31.655532	NaN	17.327521	-31.655532	NaN	-17.327521
0.000000	20.770886	NaN	-45.682246	-20.770886	NaN	45.682246
0.000000	7.681759	NaN	-10.896157	-7.681759	NaN	10.896157
0.000000	27.002807	NaN	27.508241	-27.002807	NaN	-27.508241
0.000000	8.856309	NaN	5.630910	-8.856309	NaN	-5.630910
0.000000	-18.560782	NaN	10.063559	18.560782	NaN	-10.063559
0.000000	-28.303791	NaN	-17.047716	28.303791	NaN	17.047716
0.000000	-43.208390	NaN	10.079083	43.208390	NaN	-10.079083
0.000000	-61.063044	NaN	-0.792720	61.063044	NaN	0.792720
0.000000	-21.617437	NaN	-42.678295	21.617437	NaN	42.678295
0.000000	-3.357417	NaN	-18.642513	3.357417	NaN	18.642513
0.000000	-84.059459	NaN	-10.664728	84.059459	NaN	10.664728
0.000000	19.882703	NaN	-5.513511	-19.882703	NaN	5.513511
0.000000	8.789534	NaN	-21.146373	-8.789534	NaN	21.146373
0.000000	7.807067	NaN	-22.029764	-7.807067	NaN	22.029764
0.000000	33.639284	NaN	-37.625656	-33.639284	NaN	37.625656
0.000000	-23.714689	NaN	-26.671195	23.714689	NaN	26.671195
0.000000	-23.029892	NaN	-31.306552	23.029892	NaN	31.306552
0.000000	-78.625078	NaN	-16.006293	78.625078	NaN	16.006293
0.000000	-8.511896	NaN	18.231920	8.511896	NaN	-18.231920
0.000000	-26.483761	NaN	0.406978	26.483761	NaN	-0.406978
0.000000	-34.612696	NaN	1.363889	34.612696	NaN	-1.363889
0.000000	34.432264	NaN	-7.187639	-34.432264	NaN	7.187639
0.000000	-11.065795	NaN	-25.536295	11.065795	NaN	25.536295
0.000000	-49.814599	NaN	-40.131304	49.814599	NaN	40.131304
0.000000	8.193916	NaN	19.805580	-8.193916	NaN	-19.805580
0.000000	34.429516	NaN	-19.928978	-34.429516	NaN	19.928978
0.000000	4.676278	NaN	-7.896920	-4.676278	NaN	7.896920
0.000000	30.725808	NaN	-11.785546	-30.725808	NaN	11.785546
0.000000	-86.016988	NaN	-6.477126	86.016988	NaN	6.477126
0.000000	-34.893880	NaN	-0.715906	34.893880	NaN	0.715906
0.000000	-95.577843	NaN	-15.761187	95.577843	NaN	15.761187
0.000000	40.877417	NaN	-15.733310	-40.877417	NaN	15.733310
0.000000	-3.125472	NaN	10.012903	3.125472	NaN	-10.012903
0.000000	-61.584393	NaN	-31.598786	61.584393	NaN	31.598786
0.000000	18.032294	NaN	42.356228	-18.032294	NaN	-42.356228
0.000000	-48.004200	NaN	-37.395569	48.004200	NaN	37.395569
0.000000	-67.580198	NaN	-59.803939	67.580198	NaN	59.803939
0.000000	18.582450	NaN	-17.172923	-18.582450	NaN	17.172923
0.000000	-71.271157	NaN	1.035954	71.271157	NaN	-1.035954
0.000000	-9.783035	NaN	-13.188351	9.783035	NaN	13.188351
0.000000	34.005299	NaN	7.879536	-34.005299	NaN	-7.879536
0.000000	27.079014	NaN	3.713279	-27.079014	NaN	-3.713279
0.000000	1.021761	NaN	-9.433034	-1.021761	NaN	9.433034
0.000000	35.568996	NaN	39.985202	-35.568996	NaN	-39.985202
0.000000	17.392001	NaN	0.022692	-17.392001	NaN	-0.022692
0.000000	32.725669	NaN	15.027047	-32.725669	NaN	-15.027047
0.000000	2.881425	NaN	-10.010611	-2.881425	NaN	10.010611
0.000000	-14.354669	NaN	-29.430364	14.354669	NaN	29.430364
0.000000	-16.554563	NaN	1.366068	16.554563	NaN	-1.366068
0.000000	9.231767	NaN	30.368019	-9.231767	NaN	-30.368019
0.000000	-10.949485	NaN	-1.910985	10.949485	NaN	1.910985
0.000000	12.908569	NaN	5.302018	-12.908569	NaN	-5.302018
0.000000	-35.443063	NaN	-18.892042	35.443063	NaN	18.892042
0.000000	27.376829	NaN	-17.500509	-27.376829	NaN	17.500509
0.000000	3.608845	NaN	-4.443092	-3.608845	NaN	4.443092
0.000000	4.688545	NaN	34.007310	-4.688545	NaN	-34.007310
0.000000	1.604305	NaN	-21.920264	-1.604305	NaN	21.920264
0.000000	0.003136	NaN	-15.738273	-0.003136	NaN	15.738273
0.000000	-25.367284	NaN	1.749614	25.367284	NaN	-1.749614
0.000000	9.778284	NaN	-17.318350	-9.778284	NaN	17.318350
0.000000	23.202146	NaN	0.877642	-23.202146	NaN	-0.877642
0.000000	-15.012177	NaN	-35.218551	15.012177	NaN	35.218551
0.000000	28.784731	NaN	9.573000	-28.784731	NaN	-9.573000
0.000000	-52.765907	NaN	-7.559506	52.765907	NaN	7.559506
0.000000	-32.319249	NaN	5.027036	32.319249	NaN	-5.027036
0.000000	16.191386	NaN	-8.095612	-16.191386	NaN	8.095612
0.000000	32.281382	NaN	29.588638	-32.281382	NaN	-29.588638
0.000000	-1.949643	NaN	32.587639	1.949643	NaN	-32.587639
0.000000	7.082603	NaN	43.224198	-7.082603	NaN	-43.224198
0.000000	12.994784	NaN	-4.151797	-12.994784	NaN	4.151797
0.000000	6.366366	NaN	-11.324051	-6.366366	NaN	11.324051
0.000000	-8.204764	NaN	-13.026216	8.204764	NaN	13.026216
0.000000	5.011454	NaN	-8.797544	-5.011454	NaN	8.797544
0.000000	-26.415735	NaN	-29.189627	26.415735	NaN	29.189627
0.000000	-16.581136	NaN	-7.562088	16.581136	NaN	7.562088
0.000000	-26.171388	NaN	-17.282221	26.171388	NaN	17.282221
0.000000	14.964038	NaN	23.033601	-14.964038	NaN	-23.033601
0.000000	17.528676	NaN	7.282600	-17.528676	NaN	-7.282600
0.000000	-139.762411	NaN	-24.008861	139.762411	NaN	24.008861
0.000000	44.804875	NaN	21.227966	-44.804875	NaN	-21.227966
0.000000	1.337716	NaN	-22.151830	-1.337716	NaN	22.151830
0.000000	13.161246	NaN	-4.916383	-13.161246	NaN	4.916383
0.000000	-8.446599	NaN	-2.128591	8.446599	NaN	2.128591
0.000000	40.946400	NaN	41.970889	-40.946400	NaN	-41.970889
0.000000	-48.978519	NaN	5.657965	48.978519	NaN	-5.657965
0.000000	10.922316	NaN	18.599983	-10.922316	NaN	-18.599983
0.000000	18.937279	NaN	4.391977	-18.937279	NaN	-4.391977
0.000000	10.511376	NaN	-6.649850	-10.511376	NaN	6.649850
0.000000	3.471684	NaN	0.331593	-3.471684	NaN	-0.331593
0.000000	-3.037968	NaN	-23.359085	3.037968	NaN	23.359085
0.000000	-76.727601	NaN	19.382465	76.727601	NaN	-19.382465
0.000000	-35.098885	NaN	-11.007940	35.098885	NaN	11.007940
0.000000	-0.752887	NaN	14.763744	0.752887	NaN	-14.763744
0.000000	17.395396	NaN	13.365919	-17.395396	NaN	-13.365919
0.000000	-14.978259	NaN	-27.918141	14.978259	NaN	27.918141
0.000000	-103.136109	NaN	-106.689545	103.136109	NaN	106.689545
0.000000	-68.742028	NaN	-50.138495	68.742028	NaN	50.138495
0.000000	-11.630003	NaN	22.293077	11.630003	NaN	-22.293077
0.000000	-29.914169	NaN	-25.953259	29.914169	NaN	25.953259
0.000000	7.950604	NaN	-7.106845	-7.950604	NaN	7.106845
0.000000	5.054199	NaN	-83.214354	-5.054199	NaN	83.214354
0.000000	-2.608895	NaN	35.910777	2.608895	NaN	-35.910777
0.000000	28.808818	NaN	23.341552	-28.808818	NaN	-23.341552
0.000000	26.303763	NaN	5.526038	-26.303763	NaN	-5.526038
0.000000	-33.962247	NaN	-139.750981	33.962247	NaN	139.750981
0.000000	25.807290	NaN	37.973689	-25.807290	NaN	-37.973689
0.000000	2.852274	NaN	-13.230466	-2.852274	NaN	13.230466
0.000000	31.207505	NaN	12.353449	-31.207505	NaN	-12.353449
0.000000	67.579190	NaN	0.141420	-67.579190	NaN	-0.141420
0.000000	7.823717	NaN	9.067008	-7.823717	NaN	-9.067008
0.000000	13.898604	NaN	15.294883	-13.898604	NaN	-15.294883
0.000000	47.037195	NaN	38.386776	-47.037195	NaN	-38.386776
0.000000	-1.796001	NaN	-23.002073	1.796001	NaN	23.002073
0.000000	49.757771	NaN	14.725753	-49.757771	NaN	-14.725753
0.000000	39.208089	NaN	27.967300	-39.208089	NaN	-27.967300
0.000000	-79.573542	NaN	-19.352186	79.573542	NaN	19.352186
0.000000	1.229607	NaN	-23.307103	-1.229607	NaN	23.307103
0.000000	-0.255595	NaN	-20.561826	0.255595	NaN	20.561826
0.000000	42.693417	NaN	42.022742	-42.693417	NaN	-42.022742
0.000000	7.094929	NaN	-8.572736	-7.094929	NaN	8.572736
0.000000	-187.021531	NaN	-45.322637	187.021531	NaN	45.322637
0.000000	-17.964104	NaN	-79.966596	17.964104	NaN	79.966596
0.000000	-56.490309	NaN	-28.078766	56.490309	NaN	28.078766
0.000000	19.811748	NaN	-4.432174	-19.811748	NaN	4.432174
0.000000	-39.679905	NaN	-58.405039	39.679905	NaN	58.405039
0.000000	-33.020397	NaN	-32.377529	33.020397	NaN	32.377529
0.000000	-3.146197	NaN	-11.174749	3.146197	NaN	11.174749
0.000000	36.082326	NaN	8.131285	-36.082326	NaN	-8.131285
0.000000	-1.037974	NaN	12.516441	1.037974	NaN	-12.516441
0.000000	-22.322287	NaN	9.671801	22.322287	NaN	-9.671801
0.000000	-9.412693	NaN	11.354507	9.412693	NaN	-11.354507
0.000000	3.681452	NaN	2.884030	-3.681452	NaN	-2.884030
0.000000	-24.954915	NaN	-4.897401	24.954915	NaN	4.897401
0.000000	14.298893	NaN	-6.300821	-14.298893	NaN	6.300821
0.000000	-37.055622	NaN	-36.072635	37.055622	NaN	36.072635
0.000000	21.353524	NaN	-22.706729	-21.353524	NaN	22.706729
0.000000	36.292577	NaN	1.245498	-36.292577	NaN	-1.245498
0.000000	57.386034	NaN	30.197386	-57.386034	NaN	-30.197386
0.000000	24.530835	NaN	12.772175	-24.530835	NaN	-12.772175
0.000000	3.407137	NaN	18.594155	-3.407137	NaN	-18.594155
0.000000	-117.730757	NaN	-14.764557	117.730757	NaN	14.764557
0.000000	1.788687	NaN	-11.352151	-1.788687	NaN	11.352151
0.000000	2.686462	NaN	41.661417	-2.686462	NaN	-41.661417
0.000000	-56.599196	NaN	-15.468090	56.599196	NaN	15.468090
0.000000	51.022694	NaN	36.906512	-51.022694	NaN	-36.906512
0.000000	-101.468519	NaN	-15.164028	101.468519	NaN	15.164028
0.000000	-34.199383	NaN	-30.422374	34.199383	NaN	30.422374
0.000000	-120.674157	NaN	-6.392001	120.674157	NaN	6.392001
0.000000	4.353214	NaN	-81.480985	-4.353214	NaN	81.480985
0.000000	45.209341	NaN	23.889112	-45.209341	NaN	-23.889112
0.000000	-18.903197	NaN	20.480763	18.903197	NaN	-20.480763
0.000000	-106.785474	NaN	-21.536891	106.785474	NaN	21.536891
0.000000	-7.108023	NaN	0.446031	7.108023	NaN	-0.446031
0.000000	6.801864	NaN	45.357742	-6.801864	NaN	-45.357742
0.000000	-5.333221	NaN	0.024360	5.333221	NaN	-0.024360
0.000000	-10.173494	NaN	4.984150	10.173494	NaN	-4.984150
0.000000	-23.987334	NaN	-42.162719	23.987334	NaN	42.162719
0.000000	-61.882624	NaN	17.933863	61.882624	NaN	-17.933863
0.000000	-63.593604	NaN	11.523196	63.593604	NaN	-11.523196
0.000000	-42.281925	NaN	-42.198612	42.281925	NaN	42.198612
0.000000	-16.015942	NaN	6.774720	16.015942	NaN	-6.774720
0.000000	-14.721934	NaN	0.075264	14.721934	NaN	-0.075264
0.000000	-18.449185	NaN	-6.419600	18.449185	NaN	6.419600
0.000000	12.429660	NaN	40.131898	-12.429660	NaN	-40.131898
0.000000	6.489652	NaN	12.259806	-6.489652	NaN	-12.259806
0.000000	-34.180201	NaN	-14.696661	34.180201	NaN	14.696661
0.000000	-1.694931	NaN	10.377150	1.694931	NaN	-10.377150
0.000000	-14.221808	NaN	-34.793712	14.221808	NaN	34.793712
0.000000	-34.235153	NaN	-15.847847	34.235153	NaN	15.847847
0.000000	-2.363663	NaN	4.161879	2.363663	NaN	-4.161879
0.000000	40.592889	NaN	-18.818880	-40.592889	NaN	18.818880
0.000000	-135.899186	NaN	4.834425	135.899186	NaN	-4.834425
0.000000	25.424049	NaN	7.716343	-25.424049	NaN	-7.716343
0.000000	-15.527788	NaN	15.573561	15.527788	NaN	-15.573561
0.000000	-12.079266	NaN	18.960488	12.079266	NaN	-18.960488
0.000000	30.992638	NaN	37.415831	-30.992638	NaN	-37.415831
0.000000	44.973255	NaN	45.054402	-44.973255	NaN	-45.054402
0.000000	25.306105	NaN	13.243645	-25.306105	NaN	-13.243645
0.000000	-5.420223	NaN	23.553535	5.420223	NaN	-23.553535
0.000000	-26.815323	NaN	10.114092	26.815323	NaN	-10.114092
0.000000	-10.339908	NaN	-16.736342	10.339908	NaN	16.736342
0.000000	16.013145	NaN	-37.624831	-16.013145	NaN	37.624831
0.000000	-2.693986	NaN	30.362722	2.693986	NaN	-30.362722
0.000000	12.650016	NaN	23.467269	-12.650016	NaN	-23.467269
0.000000	-25.821711	NaN	11.030750	25.821711	NaN	-11.030750
0.000000	4.225455	NaN	37.227744	-4.225455	NaN	-37.227744
0.000000	21.312351	NaN	11.589248	-21.312351	NaN	-11.589248
0.000000	-43.616902	NaN	8.098377	43.616902	NaN	-8.098377
0.000000	4.072226	NaN	-17.741600	-4.072226	NaN	17.741600
0.000000	-99.325165	NaN	-6.423263	99.325165	NaN	6.423263
0.000000	-59.967237	NaN	8.442965	59.967237	NaN	-8.442965
0.000000	10.201283	NaN	-19.963220	-10.201283	NaN	19.963220
0.000000	-12.824434	NaN	27.516569	12.824434	NaN	-27.516569
0.000000	-55.614548	NaN	-56.539533	55.614548	NaN	56.539533
0.000000	-10.292122	NaN	21.930987	10.292122	NaN	-21.930987
0.000000	7.005428	NaN	-14.127450	-7.005428	NaN	14.127450
0.000000	39.581781	NaN	35.867612	-39.581781	NaN	-35.867612
0.000000	-6.310436	NaN	26.028651	6.310436	NaN	-26.028651
0.000000	13.517381	NaN	-47.248818	-13.517381	NaN	47.248818
0.000000	-18.288719	NaN	12.772050	18.288719	NaN	-12.772050
0.000000	8.570876	NaN	6.006796	-8.570876	NaN	-6.006796
0.000000	-12.096971	NaN	17.561811	12.096971	NaN	-17.561811
0.000000	-10.098283	NaN	8.948767	10.098283	NaN	-8.948767
0.000000	29.806117	NaN	-16.483631	-29.806117	NaN	16.483631
0.000000	-14.836236	NaN	-14.704014	14.836236	NaN	14.704014
0.000000	-53.586972	NaN	18.583653	53.586972	NaN	-18.583653
0.000000	12.838757	NaN	-28.522625	-12.838757	NaN	28.522625
0.000000	-31.516753	NaN	24.467758	31.516753	NaN	-24.467758
0.000000	34.689802	NaN	32.149838	-34.689802	NaN	-32.149838
0.000000	-21.848024	NaN	-21.830001	21.848024	NaN	21.830001
0.000000	-92.839215	NaN	-32.383088	92.839215	NaN	32.383088
0.000000	32.156562	NaN	46.467101	-32.156562	NaN	-46.467101
0.000000	-1.353747	NaN	24.619196	1.353747	NaN	-24.619196
0.000000	-44.463525	NaN	-9.168045	44.463525	NaN	9.168045
0.000000	-36.156657	NaN	-3.289959	36.156657	NaN	3.289959
0.000000	-109.191381	NaN	-61.493088	109.191381	NaN	61.493088
0.000000	21.438722	NaN	33.361595	-21.438722	NaN	-33.361595
0.000000	-43.459846	NaN	31.247315	43.459846	NaN	-31.247315
0.000000	-27.741492	NaN	-1.192082	27.741492	NaN	1.192082
0.000000	26.611437	NaN	24.078412	-26.611437	NaN	-24.078412
0.000000	-13.244073	NaN	2.957091	13.244073	NaN	-2.957091
0.000000	20.044970	NaN	16.482485	-20.044970	NaN	-16.482485
0.000000	-38.894257	NaN	0.626460	38.894257	NaN	-0.626460
0.000000	21.016898	NaN	-4.297137	-21.016898	NaN	4.297137
0.000000	21.877339	NaN	53.350872	-21.877339	NaN	-53.350872
0.000000	32.377120	NaN	19.103337	-32.377120	NaN	-19.103337
0.000000	-46.782379	NaN	-23.438424	46.782379	NaN	23.438424
0.000000	-41.311662	NaN	-24.064199	41.311662	NaN	24.064199
0.000000	-40.937765	NaN	-50.540644	40.937765	NaN	50.540644
0.000000	4.974361	NaN	-14.449748	-4.974361	NaN	14.449748
0.000000	-56.914590	NaN	-5.250504	56.914590	NaN	5.250504
0.000000	-4.239602	NaN	9.062634	4.239602	NaN	-9.062634
0.000000	-14.990738	NaN	6.937456	14.990738	NaN	-6.937456
0.000000	-99.010141	NaN	-9.425684	99.010141	NaN	9.425684
0.000000	-64.369918	NaN	-45.330182	64.369918	NaN	45.330182
0.000000	5.104071	NaN	12.485268	-5.104071	NaN	-12.485268
0.000000	19.362584	NaN	9.298737	-19.362584	NaN	-9.298737
0.000000	-11.123816	NaN	27.470474	11.123816	NaN	-27.470474
0.000000	-0.869959	NaN	7.697360	0.869959	NaN	-7.697360
0.000000	-18.619142	NaN	43.132221	18.619142	NaN	-43.132221
0.000000	-3.751237	NaN	-2.952453	3.751237	NaN	2.952453
0.000000	43.049937	NaN	-6.596150	-43.049937	NaN	6.596150
0.000000	3.086523	NaN	11.659260	-3.086523	NaN	-11.659260
0.000000	9.596104	NaN	21.506852	-9.596104	NaN	-21.506852
0.000000	25.640602	NaN	19.353221	-25.640602	NaN	-19.353221
0.000000	-21.884306	NaN	-74.730099	21.884306	NaN	74.730099
0.000000	69.125643	NaN	-16.345480	-69.125643	NaN	16.345480
0.000000	10.824373	NaN	-2.204528	-10.824373	NaN	2.204528
0.000000	-25.936657	NaN	-21.836088	25.936657	NaN	21.836088
0.000000	26.585559	NaN	6.402354	-26.585559	NaN	-6.402354
0.000000	-75.251931	NaN	-34.457004	75.251931	NaN	34.457004
0.000000	11.304772	NaN	22.596191	-11.304772	NaN	-22.596191
0.000000	-31.532769	NaN	-13.898053	31.532769	NaN	13.898053
0.000000	-13.367486	NaN	14.401552	13.367486	NaN	-14.401552
0.000000	16.822452	NaN	-13.055438	-16.822452	NaN	13.055438
0.000000	-16.521639	NaN	-10.814306	16.521639	NaN	10.814306
0.000000	-20.384477	NaN	-46.196064	20.384477	NaN	46.196064
0.000000	-16.237049	NaN	19.580949	16.237049	NaN	-19.580949
0.000000	33.477584	NaN	32.945052	-33.477584	NaN	-32.945052
0.000000	2.776916	NaN	-2.551291	-2.776916	NaN	2.551291
0.000000	-50.955837	NaN	-20.240398	50.955837	NaN	20.240398
0.000000	17.392901	NaN	-43.384502	-17.392901	NaN	43.384502
0.000000	7.034917	NaN	-32.544264	-7.034917	NaN	32.544264
0.000000	50.272589	NaN	47.989729	-50.272589	NaN	-47.989729
0.000000	33.213476	NaN	10.088091	-33.213476	NaN	-10.088091
0.000000	5.629544	NaN	27.764231	-5.629544	NaN	-27.764231
0.000000	-39.002766	NaN	-12.334422	39.002766	NaN	12.334422
0.000000	-1.326069	NaN	8.066760	1.326069	NaN	-8.066760
0.000000	18.817752	NaN	-7.665702	-18.817752	NaN	7.665702
0.000000	-31.620174	NaN	2.257539	31.620174	NaN	-2.257539
0.000000	22.612168	NaN	-2.538609	-22.612168	NaN	2.538609
0.000000	-50.088383	NaN	3.912258	50.088383	NaN	-3.912258
0.000000	-3.705077	NaN	-21.373909	3.705077	NaN	21.373909
0.000000	34.484783	NaN	37.107693	-34.484783	NaN	-37.107693
0.000000	-27.668807	NaN	-4.738604	27.668807	NaN	4.738604
0.000000	-13.184120	NaN	-41.722038	13.184120	NaN	41.722038
0.000000	-126.599637	NaN	-3.693457	126.599637	NaN	3.693457
0.000000	-27.355690	NaN	20.746189	27.355690	NaN	-20.746189
0.000000	25.444699	NaN	-9.906980	-25.444699	NaN	9.906980
0.000000	27.568792	NaN	-38.238435	-27.568792	NaN	38.238435
0.000000	38.060495	NaN	13.194414	-38.060495	NaN	-13.194414
0.000000	-24.719714	NaN	-7.514176	24.719714	NaN	7.514176
0.000000	24.872566	NaN	-9.692514	-24.872566	NaN	9.692514
0.000000	-65.274344	NaN	-8.754737	65.274344	NaN	8.754737
0.000000	-26.529174	NaN	13.209436	26.529174	NaN	-13.209436
0.000000	-55.897742	NaN	10.986185	55.897742	NaN	-10.986185
0.000000	10.625254	NaN	3.764126	-10.625254	NaN	-3.764126
0.000000	37.967813	NaN	5.101100	-37.967813	NaN	-5.101100
0.000000	34.966377	NaN	3.198672	-34.966377	NaN	-3.198672
0.000000	-9.980216	NaN	7.499663	9.980216	NaN	-7.499663
0.000000	-3.504663	NaN	-47.423707	3.504663	NaN	47.423707
0.000000	1.702181	NaN	18.170570	-1.702181	NaN	-18.170570
0.000000	12.768742	NaN	22.948755	-12.768742	NaN	-22.948755
0.000000	16.007039	NaN	14.843491	-16.007039	NaN	-14.843491
0.000000	18.656971	NaN	10.023369	-18.656971	NaN	-10.023369
0.000000	34.937173	NaN	-2.125047	-34.937173	NaN	2.125047
0.000000	-83.165129	NaN	-55.648078	83.165129	NaN	55.648078
0.000000	-1.088873	NaN	-13.074150	1.088873	NaN	13.074150
0.000000	24.516545	NaN	9.408140	-24.516545	NaN	-9.408140
0.000000	-54.407105	NaN	-25.852495	54.407105	NaN	25.852495
0.000000	15.097867	NaN	31.914246	-15.097867	NaN	-31.914246
0.000000	-48.026532	NaN	-48.404007	48.026532	NaN	48.404007
0.000000	-39.908084	NaN	-3.057633	39.908084	NaN	3.057633
0.000000	5.771184	NaN	3.448839	-5.771184	NaN	-3.448839
0.000000	-32.455863	NaN	14.958615	32.455863	NaN	-14.958615
0.000000	32.095903	NaN	-6.883446	-32.095903	NaN	6.883446
0.000000	-12.415419	NaN	-9.389713	12.415419	NaN	9.389713
0.000000	23.127699	NaN	-8.812740	-23.127699	NaN	8.812740
0.000000	-39.439507	NaN	18.018145	39.439507	NaN	-18.018145
0.000000	-33.882726	NaN	16.363636	33.882726	NaN	-16.363636
0.000000	-35.773256	NaN	-22.040077	35.773256	NaN	22.040077
0.000000	3.882899	NaN	20.563506	-3.882899	NaN	-20.563506
0.000000	-18.280000	NaN	-52.802371	18.280000	NaN	52.802371
0.000000	36.053915	NaN	1.740176	-36.053915	NaN	-1.740176
0.000000	-62.245369	NaN	20.872380	62.245369	NaN	-20.872380
0.000000	31.514892	NaN	8.105587	-31.514892	NaN	-8.105587
0.000000	-65.823309	NaN	-11.116055	65.823309	NaN	11.116055
0.000000	-38.047502	NaN	-18.967967	38.047502	NaN	18.967967
0.000000	-58.864640	NaN	-6.415279	58.864640	NaN	6.415279
0.000000	27.959635	NaN	21.466267	-27.959635	NaN	-21.466267
0.000000	23.218965	NaN	61.324350	-23.218965	NaN	-61.324350
0.000000	-77.727522	NaN	-101.664877	77.727522	NaN	101.664877
0.000000	-45.729753	NaN	-37.899195	45.729753	NaN	37.899195
0.000000	35.424606	NaN	32.611546	-35.424606	NaN	-32.611546
0.000000	18.924849	NaN	-37.388236	-18.924849	NaN	37.388236
0.000000	-23.849187	NaN	-3.619985	23.849187	NaN	3.619985
0.000000	-21.391110	NaN	38.292477	21.391110	NaN	-38.292477
0.000000	-4.272678	NaN	-45.512573	4.272678	NaN	45.512573
0.000000	19.863429	NaN	33.673803	-19.863429	NaN	-33.673803
0.000000	-26.315010	NaN	-9.037903	26.315010	NaN	9.037903
0.000000	60.686151	NaN	44.505269	-60.686151	NaN	-44.505269
0.000000	-7.400296	NaN	-0.851253	7.400296	NaN	0.851253
0.000000	-28.313449	NaN	-27.369342	28.313449	NaN	27.369342
0.000000	3.448445	NaN	35.032034	-3.448445	NaN	-35.032034
0.000000	-41.042845	NaN	-16.125720	41.042845	NaN	16.125720
0.000000	-87.725823	NaN	1.867014	87.725823	NaN	-1.867014
0.000000	-58.313591	NaN	-55.768919	58.313591	NaN	55.768919
0.000000	63.077556	NaN	15.739793	-63.077556	NaN	-15.739793
0.000000	11.815226	NaN	0.529507	-11.815226	NaN	-0.529507
0.000000	-29.873657	NaN	-46.603121	29.873657	NaN	46.603121
0.000000	-86.708546	NaN	-29.409358	86.708546	NaN	29.409358
0.000000	-62.959455	NaN	22.485587	62.959455	NaN	-22.485587
0.000000	2.192581	NaN	34.328727	-2.192581	NaN	-34.328727
0.000000	-69.520503	NaN	17.089776	69.520503	NaN	-17.089776
0.000000	-40.839352	NaN	-25.265794	40.839352	NaN	25.265794
0.000000	8.464733	NaN	24.077627	-8.464733	NaN	-24.077627
0.000000	-8.577001	NaN	15.778804	8.577001	NaN	-15.778804
0.000000	-14.377924	NaN	-5.458961	14.377924	NaN	5.458961
0.000000	-68.040839	NaN	3.519122	68.040839	NaN	-3.519122
0.000000	-16.722642	NaN	13.828254	16.722642	NaN	-13.828254
0.000000	18.996902	NaN	-52.260543	-18.996902	NaN	52.260543
0.000000	37.588960	NaN	21.190287	-37.588960	NaN	-21.190287
0.000000	-7.049989	NaN	-12.977113	7.049989	NaN	12.977113
0.000000	14.348827	NaN	9.908833	-14.348827	NaN	-9.908833
0.000000	13.579396	NaN	18.997376	-13.579396	NaN	-18.997376
0.000000	-20.599807	NaN	-3.641513	20.599807	NaN	3.641513
0.000000	-68.983892	NaN	-44.702948	68.983892	NaN	44.702948
0.000000	-18.647933	NaN	4.581335	18.647933	NaN	-4.581335
0.000000	-5.985546	NaN	15.944971	5.985546	NaN	-15.944971
0.000000	15.156207	NaN	-2.439254	-15.156207	NaN	2.439254
0.000000	-1.930192	NaN	-10.934605	1.930192	NaN	10.934605
0.000000	-23.553087	NaN	-14.084689	23.553087	NaN	14.084689
0.000000	35.596029	NaN	40.091526	-35.596029	NaN	-40.091526
0.000000	-31.039617	NaN	-0.139378	31.039617	NaN	0.139378
0.000000	10.064481	NaN	5.975100	-10.064481	NaN	-5.975100
0.000000	4.763715	NaN	-4.948178	-4.763715	NaN	4.948178
0.000000	-24.241405	NaN	10.544283	24.241405	NaN	-10.544283
0.000000	-12.847669	NaN	-8.742079	12.847669	NaN	8.742079
0.000000	7.381784	NaN	-54.855403	-7.381784	NaN	54.855403
0.000000	18.217452	NaN	15.066061	-18.217452	NaN	-15.066061
0.000000	-64.919084	NaN	-31.608422	64.919084	NaN	31.608422
0.000000	-76.773186	NaN	19.484752	76.773186	NaN	-19.484752
0.000000	-16.384303	NaN	-6.059340	16.384303	NaN	6.059340
0.000000	32.040763	NaN	31.139335	-32.040763	NaN	-31.139335
0.000000	-21.075828	NaN	-14.060987	21.075828	NaN	14.060987
0.000000	-14.119562	NaN	-103.771484	14.119562	NaN	103.771484
0.000000	0.608829	NaN	-19.582811	-0.608829	NaN	19.582811
0.000000	10.314346	NaN	2.104248	-10.314346	NaN	-2.104248
0.000000	-109.764166	NaN	-30.602984	109.764166	NaN	30.602984
0.000000	14.220693	NaN	31.488464	-14.220693	NaN	-31.488464
0.000000	31.955192	NaN	-19.660400	-31.955192	NaN	19.660400
0.000000	-70.999032	NaN	-24.892644	70.999032	NaN	24.892644
0.000000	-3.465443	NaN	24.152012	3.465443	NaN	-24.152012
0.000000	-32.844834	NaN	34.997039	32.844834	NaN	-34.997039
0.000000	-53.053760	NaN	-54.062801	53.053760	NaN	54.062801
0.000000	-30.658243	NaN	-18.321399	30.658243	NaN	18.321399
0.000000	21.953338	NaN	-10.652956	-21.953338	NaN	10.652956
0.000000	15.109883	NaN	15.740004	-15.109883	NaN	-15.740004
0.000000	-27.775821	NaN	-35.959467	27.775821	NaN	35.959467
0.000000	-30.459223	NaN	12.471001	30.459223	NaN	-12.471001
0.000000	35.709607	NaN	18.671426	-35.709607	NaN	-18.671426
0.000000	-30.596012	NaN	18.939649	30.596012	NaN	-18.939649
0.000000	-78.383359	NaN	-92.466058	78.383359	NaN	92.466058
0.000000	4.917493	NaN	-15.541004	-4.917493	NaN	15.541004
0.000000	-9.892311	NaN	-2.003242	9.892311	NaN	2.003242
0.000000	-6.262173	NaN	34.089051	6.262173	NaN	-34.089051
0.000000	40.036635	NaN	24.594458	-40.036635	NaN	-24.594458
0.000000	-26.340809	NaN	-25.059225	26.340809	NaN	25.059225
0.000000	-154.354636	NaN	-17.323391	154.354636	NaN	17.323391
0.000000	9.098489	NaN	31.240849	-9.098489	NaN	-31.240849
0.000000	-58.112154	NaN	-66.716760	58.112154	NaN	66.716760
0.000000	-101.869800	NaN	-55.483249	101.869800	NaN	55.483249
0.000000	-63.972886	NaN	14.913443	63.972886	NaN	-14.913443
0.000000	-64.189817	NaN	-15.530178	64.189817	NaN	15.530178
0.000000	-73.305852	NaN	0.233976	73.305852	NaN	-0.233976
0.000000	22.346171	NaN	22.514803	-22.346171	NaN	-22.514803
0.000000	-46.239729	NaN	-21.144147	46.239729	NaN	21.144147
0.000000	22.074459	NaN	-9.893818	-22.074459	NaN	9.893818
0.000000	-42.474566	NaN	-15.748229	42.474566	NaN	15.748229
0.000000	-24.809362	NaN	-84.567858	24.809362	NaN	84.567858
0.000000	-44.322432	NaN	9.140617	44.322432	NaN	-9.140617
0.000000	-33.278981	NaN	-19.224638	33.278981	NaN	19.224638
0.000000	-21.089138	NaN	-40.833052	21.089138	NaN	40.833052
0.000000	-30.797203	NaN	-83.121707	30.797203	NaN	83.121707
0.000000	-3.326274	NaN	18.521566	3.326274	NaN	-18.521566
0.000000	-38.164257	NaN	-20.882422	38.164257	NaN	20.882422
0.000000	0.515443	NaN	-7.543029	-0.515443	NaN	7.543029
0.000000	15.914772	NaN	24.856545	-15.914772	NaN	-24.856545
0.000000	-45.109725	NaN	-3.127501	45.109725	NaN	3.127501
0.000000	-26.205536	NaN	-15.852055	26.205536	NaN	15.852055
0.000000	-12.508970	NaN	-16.986310	12.508970	NaN	16.986310
0.000000	2.788281	NaN	-21.192472	-2.788281	NaN	21.192472
0.000000	-16.394346	NaN	11.034387	16.394346	NaN	-11.034387
0.000000	11.106187	NaN	26.819235	-11.106187	NaN	-26.819235
0.000000	-28.614786	NaN	3.713580	28.614786	NaN	-3.713580
0.000000	-1.485673	NaN	-22.147549	1.485673	NaN	22.147549
0.000000	-99.644617	NaN	-49.826123	99.644617	NaN	49.826123
0.000000	-3.877947	NaN	-6.911416	3.877947	NaN	6.911416
0.000000	-33.053125	NaN	-26.663219	33.053125	NaN	26.663219
0.000000	23.535750	NaN	51.077609	-23.535750	NaN	-51.077609
0.000000	-62.301362	NaN	-11.747509	62.301362	NaN	11.747509
0.000000	-90.197585	NaN	-45.433367	90.197585	NaN	45.433367
0.000000	10.746629	NaN	-30.152270	-10.746629	NaN	30.152270
0.000000	-16.919864	NaN	-15.042188	16.919864	NaN	15.042188
0.000000	-11.806521	NaN	-5.089266	11.806521	NaN	5.089266
0.000000	-13.888298	NaN	-15.230994	13.888298	NaN	15.230994
0.000000	19.569967	NaN	15.309396	-19.569967	NaN	-15.309396
0.000000	-5.555094	NaN	14.199704	5.555094	NaN	-14.199704
0.000000	-22.471267	NaN	-17.756794	22.471267	NaN	17.756794
0.000000	-13.932835	NaN	7.827424	13.932835	NaN	-7.827424
0.000000	7.749719	NaN	14.075690	-7.749719	NaN	-14.075690
0.000000	-23.211029	NaN	-70.124252	23.211029	NaN	70.124252
0.000000	39.172055	NaN	10.616639	-39.172055	NaN	-10.616639
0.000000	-70.532580	NaN	-22.047945	70.532580	NaN	22.047945
0.000000	0.814576	NaN	-12.669617	-0.814576	NaN	12.669617
0.000000	2.762018	NaN	-23.324193	-2.762018	NaN	23.324193
0.000000	-52.244219	NaN	-26.181133	52.244219	NaN	26.181133
0.000000	19.237488	NaN	20.759904	-19.237488	NaN	-20.759904
0.000000	-61.030899	NaN	1.083833	61.030899	NaN	-1.083833
0.000000	-3.433464	NaN	32.755401	3.433464	NaN	-32.755401
0.000000	-35.855134	NaN	-109.464303	35.855134	NaN	109.464303
0.000000	27.948870	NaN	43.775593	-27.948870	NaN	-43.775593
0.000000	37.233795	NaN	7.744906	-37.233795	NaN	-7.744906
0.000000	-68.418831	NaN	-7.450084	68.418831	NaN	7.450084
0.000000	-2.143469	NaN	26.554407	2.143469	NaN	-26.554407
0.000000	37.905442	NaN	43.662546	-37.905442	NaN	-43.662546
0.000000	-24.256491	NaN	-45.951091	24.256491	NaN	45.951091
0.000000	-85.739271	NaN	-31.159337	85.739271	NaN	31.159337
0.000000	14.454355	NaN	5.387031	-14.454355	NaN	-5.387031
0.000000	-13.578142	NaN	15.611896	13.578142	NaN	-15.611896
0.000000	-55.259602	NaN	-15.899932	55.259602	NaN	15.899932
0.000000	-36.496443	NaN	-60.939063	36.496443	NaN	60.939063
0.000000	22.486401	NaN	0.446716	-22.486401	NaN	-0.446716
0.000000	40.727107	NaN	8.778213	-40.727107	NaN	-8.778213
0.000000	31.285748	NaN	8.859229	-31.285748	NaN	-8.859229
0.000000	-35.574533	NaN	-0.290449	35.574533	NaN	0.290449
0.000000	-40.067305	NaN	8.117332	40.067305	NaN	-8.117332
0.000000	-22.022435	NaN	20.021543	22.022435	NaN	-20.021543
0.000000	21.620958	NaN	34.519351	-21.620958	NaN	-34.519351
0.000000	-13.784324	NaN	5.313890	13.784324	NaN	-5.313890
0.000000	-12.341958	NaN	-6.769979	12.341958	NaN	6.769979
0.000000	19.337124	NaN	10.355502	-19.337124	NaN	-10.355502
0.000000	-122.634396	NaN	-34.365638	122.634396	NaN	34.365638
0.000000	-6.019105	NaN	-4.051281	6.019105	NaN	4.051281
0.000000	-5.135065	NaN	-31.575365	5.135065	NaN	31.575365
0.000000	-38.352940	NaN	9.019563	38.352940	NaN	-9.019563
0.000000	-10.708723	NaN	-22.873002	10.708723	NaN	22.873002
0.000000	-34.463218	NaN	-1.327195	34.463218	NaN	1.327195
0.000000	-41.435979	NaN	35.937279	41.435979	NaN	-35.937279
0.000000	-88.411614	NaN	-53.548414	88.411614	NaN	53.548414
0.000000	-54.984069	NaN	17.260149	54.984069	NaN	-17.260149
0.000000	-54.730677	NaN	18.585263	54.730677	NaN	-18.585263
0.000000	-28.580335	NaN	4.144356	28.580335	NaN	-4.144356
0.000000	16.055700	NaN	-22.444231	-16.055700	NaN	22.444231
0.000000	-5.090539	NaN	34.942038	5.090539	NaN	-34.942038
0.000000	-11.733107	NaN	-10.335437	11.733107	NaN	10.335437
0.000000	-36.169058	NaN	-26.724241	36.169058	NaN	26.724241
0.000000	36.787453	NaN	-13.924423	-36.787453	NaN	13.924423
0.000000	20.908360	NaN	-6.531274	-20.908360	NaN	6.531274
0.000000	14.146753	NaN	-9.337359	-14.146753	NaN	9.337359
0.000000	-44.595575	NaN	12.567984	44.595575	NaN	-12.567984
0.000000	6.171322	NaN	38.868765	-6.171322	NaN	-38.868765
0.000000	7.257934	NaN	24.259018	-7.257934	NaN	-24.259018
0.000000	-15.017514	NaN	2.197800	15.017514	NaN	-2.197800
0.000000	-20.465402	NaN	20.286992	20.465402	NaN	-20.286992
0.000000	-57.094536	NaN	-12.304585	57.094536	NaN	12.304585
0.000000	-73.525373	NaN	-20.345896	73.525373	NaN	20.345896
0.000000	-25.680605	NaN	-7.739387	25.680605	NaN	7.739387
0.000000	-94.240797	NaN	-84.250793	94.240797	NaN	84.250793
0.000000	3.383793	NaN	9.031803	-3.383793	NaN	-9.031803
0.000000	-51.690112	NaN	-20.336339	51.690112	NaN	20.336339
0.000000	6.271103	NaN	6.666920	-6.271103	NaN	-6.666920
0.000000	-53.024304	NaN	-43.291348	53.024304	NaN	43.291348
0.000000	7.682450	NaN	20.676443	-7.682450	NaN	-20.676443
0.000000	-12.004687	NaN	14.970309	12.004687	NaN	-14.970309
0.000000	-48.815626	NaN	21.253692	48.815626	NaN	-21.253692
0.000000	16.568902	NaN	-12.307467	-16.568902	NaN	12.307467
0.000000	-1.037342	NaN	12.470468	1.037342	NaN	-12.470468
0.000000	-37.075159	NaN	34.277403	37.075159	NaN	-34.277403
0.000000	20.501810	NaN	27.528466	-20.501810	NaN	-27.528466
0.000000	19.747895	NaN	-36.561522	-19.747895	NaN	36.561522
0.000000	-3.562470	NaN	-28.247554	3.562470	NaN	28.247554
0.000000	-45.979278	NaN	-18.083890	45.979278	NaN	18.083890
0.000000	-62.976063	NaN	-11.483928	62.976063	NaN	11.483928
0.000000	-37.874143	NaN	-9.257951	37.874143	NaN	9.257951
0.000000	-38.241390	NaN	-63.964433	38.241390	NaN	63.964433
0.000000	2.877383	NaN	44.679372	-2.877383	NaN	-44.679372
0.000000	-9.158040	NaN	17.390832	9.158040	NaN	-17.390832
0.000000	-61.397655	NaN	-4.116666	61.397655	NaN	4.116666
0.000000	-49.147137	NaN	-35.984288	49.147137	NaN	35.984288
0.000000	-10.230972	NaN	-49.634604	10.230972	NaN	49.634604
0.000000	31.430084	NaN	42.164105	-31.430084	NaN	-42.164105
0.000000	12.507087	NaN	16.115074	-12.507087	NaN	-16.115074
0.000000	-52.090790	NaN	-4.395133	52.090790	NaN	4.395133
0.000000	27.850554	NaN	-46.528307	-27.850554	NaN	46.528307
0.000000	-19.090125	NaN	21.021106	19.090125	NaN	-21.021106
0.000000	9.263060	NaN	-10.245724	-9.263060	NaN	10.245724
0.000000	-67.460907	NaN	-3.972069	67.460907	NaN	3.972069
0.000000	4.097100	NaN	10.783275	-4.097100	NaN	-10.783275
0.000000	-9.547532	NaN	20.345606	9.547532	NaN	-20.345606
0.000000	-65.680070	NaN	-39.041542	65.680070	NaN	39.041542
0.000000	25.764090	NaN	19.202935	-25.764090	NaN	-19.202935
0.000000	28.416758	NaN	18.265186	-28.416758	NaN	-18.265186
0.000000	-11.580146	NaN	-24.273631	11.580146	NaN	24.273631
0.000000	-21.382417	NaN	1.243370	21.382417	NaN	-1.243370
0.000000	-19.584670	NaN	14.193587	19.584670	NaN	-14.193587
0.000000	25.051206	NaN	7.620638	-25.051206	NaN	-7.620638
0.000000	-19.702535	NaN	-5.856199	19.702535	NaN	5.856199
0.000000	-44.309197	NaN	5.066166	44.309197	NaN	-5.066166
0.000000	-196.369488	NaN	-10.945293	196.369488	NaN	10.945293
0.000000	-100.273327	NaN	35.283059	100.273327	NaN	-35.283059
0.000000	-29.612991	NaN	5.505785	29.612991	NaN	-5.505785
0.000000	0.410496	NaN	22.432560	-0.410496	NaN	-22.432560
0.000000	-76.158380	NaN	-29.781172	76.158380	NaN	29.781172
0.000000	-26.431493	NaN	-1.703619	26.431493	NaN	1.703619
0.000000	-35.339255	NaN	20.386513	35.339255	NaN	-20.386513
0.000000	-14.463175	NaN	16.354397	14.463175	NaN	-16.354397
0.000000	16.828493	NaN	27.692971	-16.828493	NaN	-27.692971
0.000000	21.062761	NaN	-16.704641	-21.062761	NaN	16.704641
0.000000	16.124263	NaN	2.936748	-16.124263	NaN	-2.936748
0.000000	-28.538691	NaN	-49.007413	28.538691	NaN	49.007413
0.000000	-37.042249	NaN	-36.884634	37.042249	NaN	36.884634
