# Supplementary material for: Combined Influences of Model Choice, Data Quality, and Data Quantity When Estimating Population Trends
Source: PLoS One. 2015 Jul 15;10(7):e0132255. doi: 10.1371/journal.pone.0132255 (PMC4503393; doi:10.1371/journal.pone.0132255)
Supplement: S1 Dataset — Files are organized by model type and by the input lambda value. (ZIP) [file pone.0132255.s002.zip › Hypothetical LH/sims_lambda_1_025/simulationOutput_1.025_0_0_0.1_5.xls]

Percent_Decline_True	Median_Percent_Decline_Matrix	Median_Percent_Decline_Matrix_stable	Median_Percent_Decline_Scalar	Difference_True_Matrix	Difference_True_Matrix_Stable	Difference_True_Scalar
-28.008454	-36.038846	NaN	-11.465362	8.030392	NaN	-16.543093
-28.008454	-50.687811	NaN	-13.900530	22.679357	NaN	-14.107924
-28.008454	-29.341728	NaN	-11.301130	1.333274	NaN	-16.707325
-28.008454	-50.099583	NaN	-44.088402	22.091128	NaN	16.079948
-28.008454	-91.415799	NaN	-4.067739	63.407344	NaN	-23.940715
-28.008454	-13.745731	NaN	-38.047020	-14.262723	NaN	10.038565
-28.008454	-13.904242	NaN	-22.857498	-14.104212	NaN	-5.150956
-28.008454	-54.994762	NaN	-52.835623	26.986308	NaN	24.827169
-28.008454	9.400625	NaN	-4.611470	-37.409080	NaN	-23.396985
-28.008454	-82.006057	NaN	-6.765074	53.997603	NaN	-21.243381
-28.008454	-20.624642	NaN	9.108127	-7.383813	NaN	-37.116581
-28.008454	-57.295703	NaN	-41.562618	29.287248	NaN	13.554163
-28.008454	-18.106305	NaN	-15.445792	-9.902149	NaN	-12.562662
-28.008454	-49.181889	NaN	-35.462134	21.173434	NaN	7.453680
-28.008454	-39.177447	NaN	-0.254028	11.168992	NaN	-27.754427
-28.008454	-40.364169	NaN	-9.861912	12.355715	NaN	-18.146543
-28.008454	-31.245707	NaN	-25.408202	3.237252	NaN	-2.600253
-28.008454	-57.091551	NaN	-59.147634	29.083096	NaN	31.139180
-28.008454	-14.618179	NaN	-19.416746	-13.390276	NaN	-8.591709
-28.008454	-45.405173	NaN	-54.364871	17.396718	NaN	26.356417
-28.008454	-19.103601	NaN	-25.952171	-8.904853	NaN	-2.056284
-28.008454	-10.225356	NaN	-8.377474	-17.783099	NaN	-19.630980
-28.008454	-5.603881	NaN	-21.955500	-22.404573	NaN	-6.052954
-28.008454	1.993796	NaN	1.751951	-30.002251	NaN	-29.760405
-28.008454	-53.402054	NaN	-9.407762	25.393600	NaN	-18.600692
-28.008454	6.045131	NaN	-12.016292	-34.053586	NaN	-15.992162
-28.008454	8.639470	NaN	-18.500904	-36.647925	NaN	-9.507550
-28.008454	-59.463681	NaN	-31.974517	31.455226	NaN	3.966063
-28.008454	-22.881816	NaN	19.509620	-5.126638	NaN	-47.518075
-28.008454	-20.883791	NaN	-16.845851	-7.124663	NaN	-11.162604
-28.008454	-88.088593	NaN	-48.077195	60.080138	NaN	20.068741
-28.008454	18.345089	NaN	6.608039	-46.353543	NaN	-34.616493
-28.008454	-21.640193	NaN	-40.336690	-6.368262	NaN	12.328236
-28.008454	11.346393	NaN	-14.284204	-39.354847	NaN	-13.724251
-28.008454	-36.136683	NaN	-45.251984	8.128228	NaN	17.243530
-28.008454	-28.477958	NaN	-10.982826	0.469504	NaN	-17.025629
-28.008454	-54.530066	NaN	-21.716890	26.521611	NaN	-6.291565
-28.008454	-3.060165	NaN	-4.536724	-24.948289	NaN	-23.471730
-28.008454	-56.585917	NaN	-38.555324	28.577463	NaN	10.546870
-28.008454	-50.552794	NaN	-66.894787	22.544339	NaN	38.886332
-28.008454	-66.000600	NaN	-38.666597	37.992145	NaN	10.658142
-28.008454	-15.520718	NaN	-27.382208	-12.487737	NaN	-0.626247
-28.008454	-10.387378	NaN	-38.643176	-17.621077	NaN	10.634722
-28.008454	-32.713350	NaN	-16.208621	4.704896	NaN	-11.799833
-28.008454	-100.468479	NaN	-34.055010	72.460025	NaN	6.046556
-28.008454	-67.762949	NaN	-13.387632	39.754495	NaN	-14.620823
-28.008454	-58.738143	NaN	-79.858966	30.729689	NaN	51.850512
-28.008454	-24.053280	NaN	-72.410568	-3.955174	NaN	44.402113
-28.008454	-61.026328	NaN	-45.247608	33.017874	NaN	17.239153
-28.008454	-10.113496	NaN	5.412411	-17.894958	NaN	-33.420866
-28.008454	-59.373442	NaN	-56.042159	31.364988	NaN	28.033704
-28.008454	-63.691968	NaN	-56.100062	35.683514	NaN	28.091607
-28.008454	-28.177498	NaN	-47.554968	0.169044	NaN	19.546514
-28.008454	-37.827577	NaN	-8.907362	9.819123	NaN	-19.101093
-28.008454	-7.329014	NaN	5.282936	-20.679440	NaN	-33.291390
-28.008454	-39.872775	NaN	-6.356663	11.864320	NaN	-21.651792
-28.008454	-58.256307	NaN	-34.337599	30.247852	NaN	6.329145
-28.008454	-9.773866	NaN	-7.881095	-18.234589	NaN	-20.127360
-28.008454	-18.958059	NaN	-36.462475	-9.050395	NaN	8.454021
-28.008454	-25.578622	NaN	-26.398141	-2.429832	NaN	-1.610314
-28.008454	-92.140907	NaN	-31.978152	64.132452	NaN	3.969698
-28.008454	-4.438378	NaN	-4.658729	-23.570076	NaN	-23.349726
-28.008454	-84.480227	NaN	-64.589733	56.471773	NaN	36.581278
-28.008454	-79.269808	NaN	-26.498636	51.261353	NaN	-1.509819
-28.008454	-13.751686	NaN	-62.699240	-14.256768	NaN	34.690786
-28.008454	7.283912	NaN	-25.992345	-35.292367	NaN	-2.016109
-28.008454	-41.518666	NaN	-19.971029	13.510211	NaN	-8.037425
-28.008454	-16.931047	NaN	-8.245567	-11.077407	NaN	-19.762888
-28.008454	-22.917301	NaN	-24.714399	-5.091154	NaN	-3.294055
-28.008454	-18.555747	NaN	-48.660469	-9.452707	NaN	20.652015
-28.008454	-35.213198	NaN	-66.709085	7.204744	NaN	38.700631
-28.008454	-50.830963	NaN	-7.450681	22.822508	NaN	-20.557773
-28.008454	-12.369369	NaN	-16.461466	-15.639085	NaN	-11.546988
-28.008454	-43.628902	NaN	-15.564215	15.620447	NaN	-12.444240
-28.008454	-47.179466	NaN	-58.521537	19.171012	NaN	30.513083
-28.008454	-36.100805	NaN	-2.913249	8.092350	NaN	-25.095205
-28.008454	-6.520150	NaN	-7.416860	-21.488304	NaN	-20.591594
-28.008454	-41.680886	NaN	-59.501261	13.672432	NaN	31.492806
-28.008454	-25.775175	NaN	5.643249	-2.233279	NaN	-33.651703
-28.008454	-22.075703	NaN	-31.543039	-5.932752	NaN	3.534585
-28.008454	-17.691368	NaN	-61.262941	-10.317086	NaN	33.254487
-28.008454	-3.973911	NaN	-9.243965	-24.034543	NaN	-18.764490
-28.008454	-43.194702	NaN	-44.374949	15.186248	NaN	16.366494
-28.008454	-9.724604	NaN	-2.316108	-18.283851	NaN	-25.692346
-28.008454	12.323221	NaN	-0.528222	-40.331676	NaN	-27.480232
-28.008454	-37.669019	NaN	-42.871655	9.660564	NaN	14.863201
-28.008454	-41.839797	NaN	-17.365854	13.831343	NaN	-10.642600
-28.008454	-6.647220	NaN	-15.816481	-21.361234	NaN	-12.191973
-28.008454	-24.254162	NaN	-40.785723	-3.754292	NaN	12.777269
-28.008454	-74.040427	NaN	-39.716402	46.031973	NaN	11.707948
-28.008454	-37.010360	NaN	-8.210418	9.001906	NaN	-19.798037
-28.008454	-15.845683	NaN	-57.149250	-12.162771	NaN	29.140795
-28.008454	-58.807154	NaN	-17.570431	30.798699	NaN	-10.438023
-28.008454	-60.835008	NaN	-44.394946	32.826554	NaN	16.386492
-28.008454	-18.477479	NaN	-8.971441	-9.530975	NaN	-19.037014
-28.008454	-10.791508	NaN	-23.930968	-17.216947	NaN	-4.077486
-28.008454	-25.914323	NaN	-8.207985	-2.094131	NaN	-19.800470
-28.008454	-20.672048	NaN	24.245296	-7.336406	NaN	-52.253750
-28.008454	-30.383657	NaN	-70.627042	2.375203	NaN	42.618588
-28.008454	-22.377052	NaN	-12.954963	-5.631402	NaN	-15.053491
-28.008454	-28.695076	NaN	-20.681592	0.686621	NaN	-7.326862
-28.008454	-112.806821	NaN	-33.396829	84.798367	NaN	5.388375
-28.008454	-24.301716	NaN	-42.032264	-3.706739	NaN	14.023810
-28.008454	-114.986679	NaN	-31.050154	86.978225	NaN	3.041700
-28.008454	-41.660786	NaN	-27.049962	13.652331	NaN	-0.958492
-28.008454	0.839847	NaN	7.971610	-28.848302	NaN	-35.980065
-28.008454	-33.220160	NaN	-7.979416	5.211705	NaN	-20.029039
-28.008454	-68.092031	NaN	-24.742130	40.083577	NaN	-3.266324
-28.008454	-45.572604	NaN	-49.273197	17.564149	NaN	21.264743
-28.008454	-48.552286	NaN	-8.780288	20.543832	NaN	-19.228167
-28.008454	-30.847804	NaN	-22.922360	2.839350	NaN	-5.086095
-28.008454	-36.758730	NaN	-18.317985	8.750276	NaN	-9.690469
-28.008454	-35.487541	NaN	-71.565961	7.479086	NaN	43.557507
-28.008454	0.781537	NaN	2.728142	-28.789992	NaN	-30.736596
-28.008454	4.532982	NaN	-20.009659	-32.541436	NaN	-7.998795
-28.008454	-12.993916	NaN	-33.823901	-15.014538	NaN	5.815446
-28.008454	-27.239252	NaN	-24.022153	-0.769203	NaN	-3.986302
-28.008454	-29.667421	NaN	-33.153341	1.658966	NaN	5.144886
-28.008454	-47.053240	NaN	-15.186690	19.044786	NaN	-12.821765
-28.008454	-2.675215	NaN	-45.364961	-25.333240	NaN	17.356506
-28.008454	1.640648	NaN	-13.590950	-29.649103	NaN	-14.417505
-28.008454	-25.613838	NaN	-6.423684	-2.394617	NaN	-21.584770
-28.008454	-37.018369	NaN	-25.680187	9.009915	NaN	-2.328268
-28.008454	25.190574	NaN	-13.970048	-53.199028	NaN	-14.038407
-28.008454	-55.787589	NaN	-33.311963	27.779135	NaN	5.303508
-28.008454	-10.062627	NaN	-16.473630	-17.945828	NaN	-11.534824
-28.008454	-69.224265	NaN	-42.845177	41.215810	NaN	14.836723
-28.008454	-65.741890	NaN	-36.525887	37.733436	NaN	8.517432
-28.008454	-54.103604	NaN	-71.681008	26.095149	NaN	43.672553
-28.008454	-34.476837	NaN	-19.110466	6.468383	NaN	-8.897988
-28.008454	-63.275222	NaN	-47.996114	35.266767	NaN	19.987660
-28.008454	-69.042709	NaN	-42.859526	41.034255	NaN	14.851072
-28.008454	-17.094147	NaN	-52.540192	-10.914308	NaN	24.531737
-28.008454	-41.591146	NaN	-81.506697	13.582692	NaN	53.498242
-28.008454	-62.509364	NaN	-59.923115	34.500909	NaN	31.914661
-28.008454	-52.492877	NaN	-76.290599	24.484423	NaN	48.282144
-28.008454	-63.045817	NaN	-25.556379	35.037363	NaN	-2.452075
-28.008454	-81.409860	NaN	-35.406587	53.401406	NaN	7.398132
-28.008454	-18.299495	NaN	-11.822143	-9.708960	NaN	-16.186312
-28.008454	-59.462556	NaN	-51.612756	31.454101	NaN	23.604301
-28.008454	1.149439	NaN	-13.219694	-29.157893	NaN	-14.788761
-28.008454	-41.476864	NaN	-23.593779	13.468409	NaN	-4.414675
-28.008454	-52.511016	NaN	-38.362813	24.502562	NaN	10.354358
-28.008454	-12.519819	NaN	-37.966126	-15.488635	NaN	9.957672
-28.008454	-0.262217	NaN	-15.979695	-27.746238	NaN	-12.028760
-28.008454	-40.942837	NaN	-65.927357	12.934383	NaN	37.918903
-28.008454	-23.750725	NaN	-6.432087	-4.257730	NaN	-21.576367
-28.008454	-28.951202	NaN	-10.088743	0.942747	NaN	-17.919712
-28.008454	-76.483245	NaN	-71.265974	48.474791	NaN	43.257520
-28.008454	-41.646530	NaN	-41.949723	13.638076	NaN	13.941269
-28.008454	-17.034336	NaN	-48.510661	-10.974119	NaN	20.502206
-28.008454	-58.552164	NaN	-8.040076	30.543710	NaN	-19.968378
-28.008454	-57.554921	NaN	-30.641154	29.546467	NaN	2.632700
-28.008454	13.265542	NaN	11.229558	-41.273996	NaN	-39.238013
-28.008454	-26.569610	NaN	6.055703	-1.438845	NaN	-34.064158
-28.008454	-13.385591	NaN	-15.634284	-14.622864	NaN	-12.374171
-28.008454	-17.208007	NaN	5.845138	-10.800448	NaN	-33.853592
-28.008454	-20.356305	NaN	-23.371088	-7.652149	NaN	-4.637366
-28.008454	-73.779206	NaN	-70.675312	45.770752	NaN	42.666858
-28.008454	-75.449693	NaN	-65.664720	47.441238	NaN	37.656265
-28.008454	-15.381456	NaN	-15.580478	-12.626998	NaN	-12.427976
-28.008454	-47.164053	NaN	-55.180219	19.155599	NaN	27.171765
-28.008454	-66.266959	NaN	3.400235	38.258505	NaN	-31.408690
-28.008454	-66.345893	NaN	-33.700959	38.337439	NaN	5.692505
-28.008454	-57.049719	NaN	-19.441658	29.041265	NaN	-8.566796
-28.008454	-31.609953	NaN	-18.885393	3.601498	NaN	-9.123062
-28.008454	-63.583437	NaN	-32.116259	35.574983	NaN	4.107804
-28.008454	-90.868686	NaN	-25.069366	62.860232	NaN	-2.939088
-28.008454	-100.039447	NaN	-43.752109	72.030993	NaN	15.743655
-28.008454	-15.281224	NaN	-35.396099	-12.727231	NaN	7.387645
-28.008454	-0.311041	NaN	17.595144	-27.697413	NaN	-45.603598
-28.008454	-47.862701	NaN	-43.504313	19.854247	NaN	15.495858
-28.008454	-88.199659	NaN	-90.334761	60.191204	NaN	62.326307
-28.008454	-43.902671	NaN	-14.271044	15.894217	NaN	-13.737411
-28.008454	-25.115817	NaN	-0.443752	-2.892637	NaN	-27.564703
-28.008454	-73.977640	NaN	-41.204086	45.969185	NaN	13.195632
-28.008454	-25.055755	NaN	-15.058634	-2.952699	NaN	-12.949820
-28.008454	-79.730438	NaN	-52.613189	51.721984	NaN	24.604734
-28.008454	-54.446962	NaN	-53.092264	26.438507	NaN	25.083809
-28.008454	-6.174672	NaN	-11.758634	-21.833783	NaN	-16.249820
-28.008454	-42.617979	NaN	-33.380586	14.609525	NaN	5.372131
-28.008454	-52.351759	NaN	-25.749944	24.343305	NaN	-2.258510
-28.008454	-1.010805	NaN	9.257918	-26.997650	NaN	-37.266372
-28.008454	-27.298461	NaN	-4.277366	-0.709993	NaN	-23.731089
-28.008454	-34.065822	NaN	-25.648134	6.057368	NaN	-2.360321
-28.008454	-18.532745	NaN	-34.007206	-9.475710	NaN	5.998752
-28.008454	-97.628024	NaN	-27.286060	69.619569	NaN	-0.722394
-28.008454	-72.231669	NaN	-14.260083	44.223215	NaN	-13.748371
-28.008454	-13.282945	NaN	-7.566123	-14.725510	NaN	-20.442331
-28.008454	-3.723811	NaN	-32.460404	-24.284644	NaN	4.451949
-28.008454	-40.675523	NaN	-36.533100	12.667069	NaN	8.524646
-28.008454	-23.716355	NaN	-24.442532	-4.292099	NaN	-3.565922
-28.008454	-46.758445	NaN	-58.358765	18.749991	NaN	30.350311
-28.008454	-18.012203	NaN	-1.540597	-9.996252	NaN	-26.467858
-28.008454	-18.962340	NaN	-29.899715	-9.046114	NaN	1.891261
-28.008454	1.027785	NaN	14.736956	-29.036240	NaN	-42.745411
-28.008454	-58.968795	NaN	-75.290368	30.960341	NaN	47.281914
-28.008454	1.207442	NaN	-8.263930	-29.215896	NaN	-19.744525
-28.008454	-42.195302	NaN	-44.798325	14.186848	NaN	16.789871
-28.008454	-103.877724	NaN	-28.023419	75.869269	NaN	0.014965
-28.008454	-55.612164	NaN	-29.005399	27.603709	NaN	0.996945
-28.008454	-70.996107	NaN	-37.829961	42.987652	NaN	9.821506
-28.008454	-14.878315	NaN	-25.520678	-13.130139	NaN	-2.487776
-28.008454	-0.561310	NaN	2.516042	-27.447144	NaN	-30.524497
-28.008454	-75.983275	NaN	-53.596090	47.974821	NaN	25.587636
-28.008454	-54.402455	NaN	-48.352483	26.394000	NaN	20.344029
-28.008454	-92.494722	NaN	-33.114309	64.486268	NaN	5.105855
-28.008454	-46.452067	NaN	-57.917574	18.443613	NaN	29.909119
-28.008454	-18.463110	NaN	-32.931928	-9.545344	NaN	4.923473
-28.008454	-62.919711	NaN	-9.635918	34.911257	NaN	-18.372536
-28.008454	-70.019282	NaN	-13.084935	42.010828	NaN	-14.923519
-28.008454	-24.754236	NaN	-61.924052	-3.254219	NaN	33.915597
-28.008454	-47.648551	NaN	-47.606624	19.640096	NaN	19.598170
-28.008454	-33.301368	NaN	-18.871805	5.292913	NaN	-9.136649
-28.008454	-52.018783	NaN	-35.017284	24.010328	NaN	7.008830
-28.008454	-76.286911	NaN	-62.958100	48.278457	NaN	34.949646
-28.008454	-64.906625	NaN	-31.254373	36.898171	NaN	3.245919
-28.008454	-123.422714	NaN	-81.686043	95.414259	NaN	53.677589
-28.008454	-29.607184	NaN	-8.523380	1.598730	NaN	-19.485074
-28.008454	-17.159364	NaN	-9.880372	-10.849091	NaN	-18.128082
-28.008454	-87.938010	NaN	-73.316020	59.929555	NaN	45.307566
-28.008454	-10.173415	NaN	-5.808241	-17.835040	NaN	-22.200213
-28.008454	-20.649794	NaN	-58.290746	-7.358661	NaN	30.282292
-28.008454	-76.703688	NaN	-82.466668	48.695233	NaN	54.458214
-28.008454	-52.678576	NaN	-48.056488	24.670122	NaN	20.048034
-28.008454	-14.814756	NaN	-39.040274	-13.193698	NaN	11.031820
-28.008454	-13.064552	NaN	-18.339639	-14.943902	NaN	-9.668816
-28.008454	-42.312476	NaN	-35.494346	14.304021	NaN	7.485891
-28.008454	-57.256658	NaN	-45.943873	29.248203	NaN	17.935418
-28.008454	10.605873	NaN	-8.876142	-38.614328	NaN	-19.132313
-28.008454	-2.595070	NaN	11.258515	-25.413384	NaN	-39.266970
-28.008454	11.297424	NaN	-20.003888	-39.305878	NaN	-8.004566
-28.008454	-32.664490	NaN	-21.119604	4.656036	NaN	-6.888850
-28.008454	-24.758159	NaN	-25.705982	-3.250295	NaN	-2.302472
-28.008454	10.404620	NaN	-6.159037	-38.413074	NaN	-21.849417
-28.008454	-9.374568	NaN	3.309190	-18.633886	NaN	-31.317644
-28.008454	-42.352119	NaN	-35.060723	14.343665	NaN	7.052269
-28.008454	-58.592267	NaN	-31.187329	30.583812	NaN	3.178875
-28.008454	-48.272947	NaN	-9.910672	20.264492	NaN	-18.097782
-28.008454	-26.864938	NaN	-38.793634	-1.143516	NaN	10.785179
-28.008454	21.840103	NaN	-10.242731	-49.848557	NaN	-17.765723
-28.008454	-49.521669	NaN	-10.703464	21.513215	NaN	-17.304990
-28.008454	-17.972951	NaN	-15.363119	-10.035504	NaN	-12.645336
-28.008454	-56.849418	NaN	-38.154953	28.840963	NaN	10.146498
-28.008454	-39.893760	NaN	-29.141462	11.885305	NaN	1.133007
-28.008454	-59.346561	NaN	-15.123121	31.338107	NaN	-12.885333
-28.008454	-54.162856	NaN	-87.637411	26.154401	NaN	59.628957
-28.008454	-21.190820	NaN	-10.310660	-6.817635	NaN	-17.697795
-28.008454	-75.941681	NaN	-37.888625	47.933226	NaN	9.880171
-28.008454	-2.880386	NaN	-22.952334	-25.128068	NaN	-5.056120
-28.008454	-22.317416	NaN	-27.484419	-5.691038	NaN	-0.524036
-28.008454	-52.347854	NaN	-44.564927	24.339399	NaN	16.556472
-28.008454	3.766555	NaN	5.525395	-31.775009	NaN	-33.533849
-28.008454	-50.831306	NaN	-46.796643	22.822852	NaN	18.788188
-28.008454	-25.042547	NaN	-31.782289	-2.965907	NaN	3.773834
-28.008454	-66.274219	NaN	-54.940633	38.265764	NaN	26.932178
-28.008454	-18.832827	NaN	-16.588903	-9.175627	NaN	-11.419552
-28.008454	-16.805444	NaN	-19.589128	-11.203010	NaN	-8.419326
-28.008454	-38.320779	NaN	-46.061666	10.312325	NaN	18.053211
-28.008454	-23.452459	NaN	-23.038194	-4.555996	NaN	-4.970261
-28.008454	-39.585003	NaN	-34.041838	11.576548	NaN	6.033383
-28.008454	-65.289930	NaN	-39.241191	37.281476	NaN	11.232736
-28.008454	-51.537639	NaN	-36.722448	23.529184	NaN	8.713994
-28.008454	-13.454038	NaN	-37.160318	-14.554417	NaN	9.151864
-28.008454	-7.195694	NaN	-13.036702	-20.812761	NaN	-14.971752
-28.008454	-63.254846	NaN	-36.408243	35.246392	NaN	8.399788
-28.008454	-95.800686	NaN	-75.718571	67.792232	NaN	47.710116
-28.008454	15.077864	NaN	-5.387357	-43.086319	NaN	-22.621097
-28.008454	-9.605083	NaN	-18.008309	-18.403371	NaN	-10.000145
-28.008454	-13.178624	NaN	-40.361642	-14.829831	NaN	12.353187
-28.008454	-82.628922	NaN	-94.484600	54.620467	NaN	66.476145
-28.008454	-25.521545	NaN	-52.400384	-2.486910	NaN	24.391930
-28.008454	8.893512	NaN	-12.013715	-36.901966	NaN	-15.994740
-28.008454	-22.950451	NaN	-32.446596	-5.058004	NaN	4.438142
-28.008454	-97.842924	NaN	-83.154272	69.834470	NaN	55.145817
-28.008454	-73.558814	NaN	-17.811607	45.550360	NaN	-10.196847
-28.008454	-58.536649	NaN	-14.520303	30.528194	NaN	-13.488151
-28.008454	-45.938665	NaN	-16.808716	17.930210	NaN	-11.199738
-28.008454	-63.688548	NaN	-63.629329	35.680093	NaN	35.620874
-28.008454	5.388690	NaN	18.312428	-33.397144	NaN	-46.320883
-28.008454	-45.979166	NaN	-7.113969	17.970712	NaN	-20.894486
-28.008454	-3.917266	NaN	-3.398412	-24.091188	NaN	-24.610043
-28.008454	-64.443854	NaN	-46.745867	36.435399	NaN	18.737413
-28.008454	-6.576794	NaN	-18.473779	-21.431661	NaN	-9.534676
-28.008454	-44.393262	NaN	-47.707938	16.384807	NaN	19.699483
-28.008454	-23.190089	NaN	-4.010639	-4.818365	NaN	-23.997815
-28.008454	-57.870758	NaN	-14.411612	29.862303	NaN	-13.596842
-28.008454	-59.633987	NaN	-27.075066	31.625533	NaN	-0.933388
-28.008454	1.211423	NaN	-3.822249	-29.219877	NaN	-24.186206
-28.008454	-18.574154	NaN	-13.965060	-9.434301	NaN	-14.043395
-28.008454	-74.925549	NaN	-52.629734	46.917094	NaN	24.621279
-28.008454	-71.010245	NaN	-56.859056	43.001791	NaN	28.850602
-28.008454	-10.783431	NaN	-23.704886	-17.225023	NaN	-4.303568
-28.008454	-30.324819	NaN	-21.559744	2.316365	NaN	-6.448711
-28.008454	-48.470859	NaN	-28.266929	20.462404	NaN	0.258475
-28.008454	-23.547988	NaN	-47.389807	-4.460466	NaN	19.381352
-28.008454	-57.096995	NaN	-28.552211	29.088541	NaN	0.543756
-28.008454	-33.050890	NaN	-35.842652	5.042435	NaN	7.834197
-28.008454	-6.446530	NaN	-0.147745	-21.561925	NaN	-27.860709
-28.008454	-46.909319	NaN	-33.272802	18.900864	NaN	5.264347
-28.008454	1.190441	NaN	-17.469931	-29.198896	NaN	-10.538524
-28.008454	-40.741361	NaN	-22.509661	12.732907	NaN	-5.498794
-28.008454	-17.381896	NaN	-16.305854	-10.626559	NaN	-11.702600
-28.008454	0.619736	NaN	-24.190909	-28.628191	NaN	-3.817546
-28.008454	13.085513	NaN	-2.602708	-41.093968	NaN	-25.405746
-28.008454	-18.721647	NaN	-28.926120	-9.286807	NaN	0.917666
-28.008454	-24.415008	NaN	-38.578637	-3.593447	NaN	10.570182
-28.008454	-67.602689	NaN	-71.320228	39.594235	NaN	43.311773
-28.008454	-16.155828	NaN	-31.447377	-11.852626	NaN	3.438923
-28.008454	1.495812	NaN	5.487555	-29.504266	NaN	-33.496009
-28.008454	-18.610424	NaN	-32.971094	-9.398031	NaN	4.962639
-28.008454	-52.816104	NaN	-19.911662	24.807649	NaN	-8.096793
-28.008454	-27.525585	NaN	-15.839870	-0.482870	NaN	-12.168584
-28.008454	-30.666574	NaN	-23.166613	2.658119	NaN	-4.841842
-28.008454	-52.129828	NaN	-5.862770	24.121374	NaN	-22.145684
-28.008454	-18.820417	NaN	-43.593650	-9.188038	NaN	15.585195
-28.008454	-78.241409	NaN	-57.813330	50.232954	NaN	29.804876
-28.008454	22.182915	NaN	-18.310520	-50.191369	NaN	-9.697935
-28.008454	-16.420913	NaN	-57.619901	-11.587542	NaN	29.611447
-28.008454	-111.598234	NaN	-55.105560	83.589779	NaN	27.097106
-28.008454	-33.271902	NaN	-46.105702	5.263448	NaN	18.097248
-28.008454	-10.349452	NaN	3.345119	-17.659002	NaN	-31.353574
-28.008454	-62.613237	NaN	-37.193831	34.604782	NaN	9.185377
-28.008454	-49.751442	NaN	-33.957802	21.742987	NaN	5.949348
-28.008454	-84.136874	NaN	-57.952490	56.128419	NaN	29.944035
-28.008454	-56.096315	NaN	-102.823230	28.087860	NaN	74.814776
-28.008454	-20.166915	NaN	-9.173594	-7.841539	NaN	-18.834860
-28.008454	-17.149186	NaN	-14.402401	-10.859269	NaN	-13.606053
-28.008454	-104.379731	NaN	-44.583001	76.371277	NaN	16.574546
-28.008454	-62.018793	NaN	-81.026361	34.010339	NaN	53.017906
-28.008454	-49.311051	NaN	-4.530281	21.302597	NaN	-23.478173
-28.008454	-11.813352	NaN	-37.685672	-16.195102	NaN	9.677217
-28.008454	5.933392	NaN	0.562863	-33.941846	NaN	-28.571317
-28.008454	-6.935070	NaN	-2.162097	-21.073384	NaN	-25.846357
-28.008454	-62.700022	NaN	-72.433813	34.691568	NaN	44.425359
-28.008454	-14.474094	NaN	-26.113225	-13.534361	NaN	-1.895229
-28.008454	-10.942329	NaN	-34.126241	-17.066125	NaN	6.117786
-28.008454	-62.335108	NaN	-24.297407	34.326653	NaN	-3.711048
-28.008454	-58.844117	NaN	-23.714129	30.835662	NaN	-4.294326
-28.008454	-60.423333	NaN	-39.086321	32.414879	NaN	11.077866
-28.008454	-54.028083	NaN	-19.033000	26.019628	NaN	-8.975455
-28.008454	-47.182979	NaN	-63.499964	19.174524	NaN	35.491510
-28.008454	-6.300179	NaN	5.908027	-21.708276	NaN	-33.916482
-28.008454	16.775211	NaN	-7.262786	-44.783666	NaN	-20.745668
-28.008454	-11.044613	NaN	-24.287702	-16.963841	NaN	-3.720753
-28.008454	-39.024597	NaN	-8.884202	11.016142	NaN	-19.124252
-28.008454	-16.254858	NaN	-22.512672	-11.753596	NaN	-5.495783
-28.008454	-41.829903	NaN	-20.975921	13.821449	NaN	-7.032534
-28.008454	19.104812	NaN	3.228322	-47.113267	NaN	-31.236777
-28.008454	-132.582055	NaN	-48.662658	104.573601	NaN	20.654203
-28.008454	-51.044335	NaN	-33.787401	23.035880	NaN	5.778946
-28.008454	-32.861787	NaN	-36.366305	4.853332	NaN	8.357850
-28.008454	-20.005775	NaN	-14.485589	-8.002679	NaN	-13.522865
-28.008454	-8.055379	NaN	14.350506	-19.953075	NaN	-42.358960
-28.008454	-8.694448	NaN	-27.873590	-19.314006	NaN	-0.134864
-28.008454	-32.607396	NaN	-31.513538	4.598942	NaN	3.505083
-28.008454	-31.075182	NaN	-19.403271	3.066728	NaN	-8.605183
-28.008454	-49.296980	NaN	-23.991032	21.288525	NaN	-4.017422
-28.008454	-67.169930	NaN	-47.154666	39.161476	NaN	19.146211
-28.008454	-23.464527	NaN	-30.570880	-4.543928	NaN	2.562426
-28.008454	-36.992336	NaN	-19.919848	8.983881	NaN	-8.088606
-28.008454	-44.945508	NaN	-32.084541	16.937053	NaN	4.076087
-28.008454	-55.750541	NaN	-31.366934	27.742086	NaN	3.358479
-28.008454	1.261667	NaN	13.773803	-29.270122	NaN	-41.782257
-28.008454	-33.402864	NaN	-5.978700	5.394410	NaN	-22.029755
-28.008454	-78.793409	NaN	-38.801848	50.784955	NaN	10.793394
-28.008454	-40.630497	NaN	-64.352605	12.622043	NaN	36.344151
-28.008454	-62.915399	NaN	-55.218521	34.906945	NaN	27.210067
-28.008454	-54.204773	NaN	-28.891224	26.196319	NaN	0.882769
-28.008454	-67.669662	NaN	-40.867630	39.661208	NaN	12.859176
-28.008454	-60.846618	NaN	-26.019575	32.838163	NaN	-1.988879
-28.008454	-30.789790	NaN	-38.788630	2.781336	NaN	10.780175
-28.008454	-41.232673	NaN	-36.892786	13.224219	NaN	8.884332
-28.008454	-10.209225	NaN	-18.072688	-17.799229	NaN	-9.935767
-28.008454	-13.122260	NaN	-44.049664	-14.886195	NaN	16.041210
-28.008454	-42.774340	NaN	-9.434233	14.765885	NaN	-18.574221
-28.008454	-40.357661	NaN	-17.627435	12.349206	NaN	-10.381020
-28.008454	-17.250924	NaN	-29.093010	-10.757530	NaN	1.084555
-28.008454	-57.800986	NaN	-66.840946	29.792532	NaN	38.832491
-28.008454	-33.386951	NaN	-36.099678	5.378497	NaN	8.091223
-28.008454	-40.295849	NaN	-58.405161	12.287395	NaN	30.396707
-28.008454	-12.942254	NaN	-82.522211	-15.066201	NaN	54.513757
-28.008454	-12.904995	NaN	-21.194047	-15.103460	NaN	-6.814407
-28.008454	-0.788670	NaN	-42.654612	-27.219784	NaN	14.646157
-28.008454	-55.938083	NaN	-2.167594	27.929629	NaN	-25.840861
-28.008454	-9.037133	NaN	-9.836790	-18.971322	NaN	-18.171665
-28.008454	-11.625343	NaN	-32.377600	-16.383112	NaN	4.369145
-28.008454	3.067628	NaN	-18.756070	-31.076082	NaN	-9.252384
-28.008454	-20.913817	NaN	-22.261662	-7.094638	NaN	-5.746792
-28.008454	-71.053868	NaN	-79.592561	43.045414	NaN	51.584106
-28.008454	-50.748361	NaN	-54.438443	22.739907	NaN	26.429989
-28.008454	-72.794897	NaN	-42.172513	44.786443	NaN	14.164059
-28.008454	-83.804950	NaN	-54.662808	55.796496	NaN	26.654354
-28.008454	-16.987339	NaN	-24.537339	-11.021115	NaN	-3.471116
-28.008454	-88.401297	NaN	-53.892677	60.392843	NaN	25.884223
-28.008454	-33.294969	NaN	-21.234957	5.286514	NaN	-6.773498
-28.008454	2.037953	NaN	-35.308729	-30.046407	NaN	7.300275
-28.008454	-3.530820	NaN	-39.312629	-24.477635	NaN	11.304174
-28.008454	-52.555962	NaN	-62.071360	24.547508	NaN	34.062906
-28.008454	-16.491273	NaN	4.893798	-11.517181	NaN	-32.902252
-28.008454	-21.250815	NaN	-16.297997	-6.757640	NaN	-11.710457
-28.008454	3.911716	NaN	-23.685633	-31.920170	NaN	-4.322822
-28.008454	-59.487359	NaN	-71.124885	31.478904	NaN	43.116431
-28.008454	-18.896653	NaN	-30.722655	-9.111802	NaN	2.714200
-28.008454	-55.866567	NaN	-51.058463	27.858113	NaN	23.050009
-28.008454	-27.368922	NaN	-11.453151	-0.639532	NaN	-16.555303
-28.008454	-4.859518	NaN	-18.285558	-23.148937	NaN	-9.722896
-28.008454	-16.799015	NaN	-33.608367	-11.209439	NaN	5.599913
-28.008454	-33.398290	NaN	-40.354235	5.389836	NaN	12.345781
-28.008454	-95.240025	NaN	-31.167034	67.231570	NaN	3.158579
-28.008454	-24.727146	NaN	-14.043139	-3.281308	NaN	-13.965316
-28.008454	-8.221841	NaN	3.826061	-19.786613	NaN	-31.834515
-28.008454	-25.461524	NaN	-14.927790	-2.546930	NaN	-13.080664
-28.008454	-33.906105	NaN	-41.066413	5.897650	NaN	13.057959
-28.008454	-15.317829	NaN	-36.626009	-12.690625	NaN	8.617555
-28.008454	-63.590250	NaN	-35.542285	35.581795	NaN	7.533830
-28.008454	-36.052049	NaN	-35.273016	8.043594	NaN	7.264562
-28.008454	-15.680597	NaN	-70.747892	-12.327857	NaN	42.739437
-28.008454	-41.807746	NaN	-9.763831	13.799292	NaN	-18.244624
-28.008454	1.342568	NaN	-1.186661	-29.351023	NaN	-26.821794
-28.008454	-43.141545	NaN	-31.024527	15.133090	NaN	3.016072
-28.008454	-22.567798	NaN	-39.524732	-5.440656	NaN	11.516278
-28.008454	-145.920900	NaN	-7.124080	117.912445	NaN	-20.884374
-28.008454	-45.498932	NaN	-15.352940	17.490477	NaN	-12.655514
-28.008454	-95.631550	NaN	-63.844040	67.623096	NaN	35.835586
-28.008454	-5.207972	NaN	-6.621847	-22.800482	NaN	-21.386608
-28.008454	-72.336866	NaN	-32.338304	44.328411	NaN	4.329849
-28.008454	-38.046112	NaN	-38.458031	10.037658	NaN	10.449577
-28.008454	-49.704695	NaN	-51.793576	21.696241	NaN	23.785122
-28.008454	-129.966509	NaN	-107.290161	101.958054	NaN	79.281706
-28.008454	-3.306527	NaN	-3.313134	-24.701927	NaN	-24.695320
-28.008454	-24.638930	NaN	-23.947306	-3.369525	NaN	-4.061148
-28.008454	-31.037080	NaN	-3.838588	3.028625	NaN	-24.169867
-28.008454	7.416202	NaN	-32.481476	-35.424657	NaN	4.473021
-28.008454	-7.075720	NaN	-14.699797	-20.932734	NaN	-13.308658
-28.008454	-49.263696	NaN	-48.759312	21.255241	NaN	20.750857
-28.008454	-60.275440	NaN	-37.419716	32.266986	NaN	9.411261
-28.008454	-45.313769	NaN	-44.146189	17.305315	NaN	16.137735
-28.008454	-57.713640	NaN	-33.404450	29.705186	NaN	5.395996
-28.008454	-34.070695	NaN	0.569956	6.062241	NaN	-28.578411
-28.008454	-15.666609	NaN	-21.082426	-12.341846	NaN	-6.926028
-28.008454	-26.936282	NaN	-6.671304	-1.072173	NaN	-21.337151
-28.008454	-4.430319	NaN	-33.140990	-23.578136	NaN	5.132536
-28.008454	1.104720	NaN	-24.220304	-29.113174	NaN	-3.788150
-28.008454	-3.831685	NaN	-11.496772	-24.176769	NaN	-16.511683
-28.008454	-21.996312	NaN	-18.841911	-6.012142	NaN	-9.166544
-28.008454	-4.136086	NaN	-5.925590	-23.872369	NaN	-22.082865
-28.008454	-20.495001	NaN	-7.274441	-7.513453	NaN	-20.734013
-28.008454	-14.674424	NaN	-25.795759	-13.334030	NaN	-2.212695
-28.008454	-13.605114	NaN	-41.735374	-14.403341	NaN	13.726920
-28.008454	-38.218422	NaN	-102.246800	10.209967	NaN	74.238345
-28.008454	-42.649314	NaN	-39.639843	14.640860	NaN	11.631388
-28.008454	-25.122581	NaN	-11.007395	-2.885873	NaN	-17.001060
-28.008454	-7.949131	NaN	-23.288792	-20.059324	NaN	-4.719662
-28.008454	-50.891959	NaN	-53.894949	22.883505	NaN	25.886494
-28.008454	-62.961757	NaN	-34.413002	34.953302	NaN	6.404548
-28.008454	-38.323664	NaN	-49.156925	10.315209	NaN	21.148471
-28.008454	-41.614068	NaN	-56.497431	13.605613	NaN	28.488976
-28.008454	-38.777211	NaN	-53.795024	10.768757	NaN	25.786569
-28.008454	13.456929	NaN	-7.571084	-41.465384	NaN	-20.437370
-28.008454	-45.812944	NaN	-62.549669	17.804489	NaN	34.541214
-28.008454	-36.108536	NaN	-19.180667	8.100082	NaN	-8.827787
-28.008454	-87.630626	NaN	-34.182415	59.622171	NaN	6.173961
-28.008454	-46.937056	NaN	-29.455952	18.928601	NaN	1.447498
-28.008454	-7.052506	NaN	-15.622152	-20.955949	NaN	-12.386303
-28.008454	-59.014250	NaN	-20.498992	31.005795	NaN	-7.509463
-28.008454	-16.608663	NaN	-14.772195	-11.399791	NaN	-13.236259
-28.008454	-88.206627	NaN	-18.483201	60.198172	NaN	-9.525254
-28.008454	-17.228506	NaN	-39.007021	-10.779948	NaN	10.998567
-28.008454	-7.305816	NaN	-16.033477	-20.702639	NaN	-11.974978
-28.008454	-11.700705	NaN	-26.590129	-16.307750	NaN	-1.418326
-28.008454	-68.435364	NaN	-35.130723	40.426910	NaN	7.122269
-28.008454	-17.900754	NaN	-36.339231	-10.107700	NaN	8.330777
-28.008454	-30.250792	NaN	-22.709854	2.242338	NaN	-5.298600
-28.008454	-34.838920	NaN	-51.921892	6.830466	NaN	23.913438
-28.008454	-21.116578	NaN	-16.034200	-6.891877	NaN	-11.974254
-28.008454	-61.776438	NaN	-16.599864	33.767984	NaN	-11.408591
-28.008454	-41.076231	NaN	-23.892531	13.067777	NaN	-4.115923
-28.008454	-58.002356	NaN	-38.803957	29.993901	NaN	10.795502
-28.008454	-31.084061	NaN	-10.844057	3.075606	NaN	-17.164398
-28.008454	-4.796593	NaN	-14.039718	-23.211861	NaN	-13.968736
-28.008454	-41.579100	NaN	-22.914177	13.570645	NaN	-5.094277
-28.008454	-3.632399	NaN	1.982901	-24.376055	NaN	-29.991356
-28.008454	16.157022	NaN	-13.345081	-44.165476	NaN	-14.663374
-28.008454	-46.481103	NaN	-53.484486	18.472649	NaN	25.476032
-28.008454	-13.406109	NaN	-55.479211	-14.602346	NaN	27.470756
-28.008454	-47.739606	NaN	-57.802423	19.731151	NaN	29.793968
-28.008454	-41.351076	NaN	-94.028386	13.342621	NaN	66.019932
-28.008454	-51.622279	NaN	-46.479660	23.613825	NaN	18.471206
-28.008454	-21.062741	NaN	-40.693968	-6.945714	NaN	12.685514
-28.008454	-14.883885	NaN	19.259509	-13.124569	NaN	-47.267963
-28.008454	-4.904305	NaN	-25.947616	-23.104149	NaN	-2.060839
-28.008454	-4.424041	NaN	9.124067	-23.584413	NaN	-37.132521
-28.008454	-10.897837	NaN	-23.777594	-17.110617	NaN	-4.230860
-28.008454	-34.182459	NaN	-56.779104	6.174005	NaN	28.770649
-28.008454	17.205298	NaN	-54.039088	-45.213752	NaN	26.030634
-28.008454	-51.737097	NaN	-9.281206	23.728643	NaN	-18.727248
-28.008454	-0.461129	NaN	-9.111949	-27.547325	NaN	-18.896506
-28.008454	-43.038315	NaN	-20.238750	15.029861	NaN	-7.769704
-28.008454	-43.897406	NaN	-34.311719	15.888952	NaN	6.303264
-28.008454	-55.206926	NaN	-19.756792	27.198471	NaN	-8.251662
-28.008454	-68.220985	NaN	1.837794	40.212530	NaN	-29.846248
-28.008454	-25.538645	NaN	-18.301911	-2.469810	NaN	-9.706543
-28.008454	-78.116482	NaN	-19.851674	50.108028	NaN	-8.156781
-28.008454	-69.310364	NaN	-40.447716	41.301909	NaN	12.439262
-28.008454	-16.397094	NaN	-7.915099	-11.611360	NaN	-20.093356
-28.008454	-32.820554	NaN	-33.884959	4.812100	NaN	5.876504
-28.008454	-50.429381	NaN	-28.329517	22.420927	NaN	0.321063
-28.008454	-82.136239	NaN	-43.553385	54.127784	NaN	15.544930
-28.008454	-22.189095	NaN	5.570988	-5.819359	NaN	-33.579442
-28.008454	2.026226	NaN	-12.311688	-30.034681	NaN	-15.696766
-28.008454	-16.567372	NaN	-7.362901	-11.441083	NaN	-20.645553
-28.008454	-76.310913	NaN	-51.316553	48.302459	NaN	23.308099
-28.008454	-36.135323	NaN	-13.844138	8.126868	NaN	-14.164316
-28.008454	-40.653739	NaN	-34.382737	12.645285	NaN	6.374282
-28.008454	-33.524129	NaN	-14.076354	5.515675	NaN	-13.932100
-28.008454	-26.966156	NaN	-12.164444	-1.042299	NaN	-15.844011
-28.008454	-7.015476	NaN	12.851256	-20.992978	NaN	-40.859711
-28.008454	-45.651055	NaN	-20.908526	17.642601	NaN	-7.099928
-28.008454	-69.731366	NaN	-66.766000	41.722911	NaN	38.757546
-28.008454	-30.997704	NaN	-19.715196	2.989250	NaN	-8.293258
-28.008454	-18.173196	NaN	-31.566404	-9.835258	NaN	3.557950
-28.008454	-17.422001	NaN	0.108493	-10.586454	NaN	-28.116948
-28.008454	-28.624805	NaN	-12.837038	0.616350	NaN	-15.171416
-28.008454	-132.274263	NaN	-78.370758	104.265809	NaN	50.362304
-28.008454	-74.497268	NaN	-28.817100	46.488814	NaN	0.808646
-28.008454	-29.942403	NaN	-36.054953	1.933949	NaN	8.046499
-28.008454	-38.535015	NaN	-27.572243	10.526561	NaN	-0.436211
-28.008454	-25.610283	NaN	-52.379968	-2.398172	NaN	24.371513
-28.008454	-11.214579	NaN	-24.470610	-16.793876	NaN	-3.537845
-28.008454	-34.945202	NaN	2.623464	6.936747	NaN	-30.631918
-28.008454	-52.862703	NaN	-47.345530	24.854249	NaN	19.337076
-28.008454	11.794057	NaN	-2.729613	-39.802512	NaN	-25.278841
-28.008454	-7.215354	NaN	-11.190956	-20.793101	NaN	-16.817498
-28.008454	-59.563806	NaN	-45.862362	31.555352	NaN	17.853908
-28.008454	-37.207797	NaN	-3.439624	9.199343	NaN	-24.568830
-28.008454	-19.126580	NaN	-58.067159	-8.881874	NaN	30.058705
-28.008454	-47.825669	NaN	-31.256941	19.817214	NaN	3.248487
-28.008454	-63.237102	NaN	-24.897225	35.228648	NaN	-3.111230
-28.008454	-75.058146	NaN	-18.892323	47.049691	NaN	-9.116131
-28.008454	-102.679547	NaN	-60.471231	74.671093	NaN	32.462776
-28.008454	-64.604759	NaN	-38.197573	36.596304	NaN	10.189119
-28.008454	-11.889480	NaN	-4.644196	-16.118974	NaN	-23.364259
-28.008454	-21.072955	NaN	-59.336920	-6.935499	NaN	31.328465
-28.008454	-17.385750	NaN	-5.684756	-10.622705	NaN	-22.323699
-28.008454	7.232535	NaN	-23.745831	-35.240989	NaN	-4.262623
-28.008454	-51.951208	NaN	-38.754093	23.942753	NaN	10.745639
-28.008454	3.748276	NaN	-3.608047	-31.756730	NaN	-24.400407
-28.008454	-25.669992	NaN	-36.414915	-2.338462	NaN	8.406460
-28.008454	5.652625	NaN	-5.609392	-33.661080	NaN	-22.399063
-28.008454	-33.772005	NaN	-17.068266	5.763550	NaN	-10.940189
-28.008454	2.496932	NaN	-24.361341	-30.505387	NaN	-3.647113
-28.008454	-23.547844	NaN	-23.929100	-4.460611	NaN	-4.079354
-28.008454	-11.248492	NaN	-38.476845	-16.759962	NaN	10.468391
-28.008454	-54.100480	NaN	-6.678514	26.092025	NaN	-21.329940
-28.008454	-30.009877	NaN	-37.927797	2.001422	NaN	9.919343
-28.008454	-59.361491	NaN	-68.091019	31.353037	NaN	40.082565
-28.008454	-1.269463	NaN	-2.639214	-26.738992	NaN	-25.369240
-28.008454	-74.357751	NaN	-31.235207	46.349296	NaN	3.226753
-28.008454	-45.783401	NaN	-72.924457	17.774946	NaN	44.916002
-28.008454	-70.244773	NaN	-43.029590	42.236319	NaN	15.021136
-28.008454	-84.633416	NaN	-35.429765	56.624961	NaN	7.421310
-28.008454	-49.748592	NaN	-52.663820	21.740138	NaN	24.655366
-28.008454	7.388546	NaN	10.215943	-35.397000	NaN	-38.224397
-28.008454	-19.480341	NaN	-6.561996	-8.528114	NaN	-21.446458
-28.008454	-93.513382	NaN	-47.067722	65.504928	NaN	19.059267
-28.008454	-24.222471	NaN	-1.193287	-3.785984	NaN	-26.815167
-28.008454	-103.538800	NaN	-56.212761	75.530346	NaN	28.204307
-28.008454	-36.217770	NaN	-63.166357	8.209316	NaN	35.157902
-28.008454	2.760414	NaN	-39.259163	-30.768868	NaN	11.250708
-28.008454	-22.499360	NaN	-35.246195	-5.509095	NaN	7.237741
-28.008454	-6.331513	NaN	-20.544040	-21.676941	NaN	-7.464414
-28.008454	-23.374112	NaN	-13.898292	-4.634343	NaN	-14.110163
-28.008454	-20.590981	NaN	-37.832203	-7.417473	NaN	9.823748
-28.008454	-31.306107	NaN	-67.342596	3.297653	NaN	39.334142
-28.008454	-23.393629	NaN	-44.596984	-4.614826	NaN	16.588530
-28.008454	-94.694858	NaN	-23.659402	66.686404	NaN	-4.349052
-28.008454	-25.620771	NaN	-20.707836	-2.387684	NaN	-7.300618
-28.008454	-110.041288	NaN	-24.041316	82.032834	NaN	-3.967138
-28.008454	-1.865659	NaN	14.348555	-26.142795	NaN	-42.357010
-28.008454	-81.913182	NaN	-34.955491	53.904727	NaN	6.947036
-28.008454	-31.268842	NaN	-14.039811	3.260387	NaN	-13.968644
-28.008454	-46.134680	NaN	-83.072990	18.126225	NaN	55.064536
-28.008454	-13.409129	NaN	-7.537669	-14.599325	NaN	-20.470785
-28.008454	-64.445059	NaN	-46.034822	36.436605	NaN	18.026368
-28.008454	-59.419800	NaN	-30.692293	31.411345	NaN	2.683839
-28.008454	-2.155311	NaN	3.691884	-25.853143	NaN	-31.700338
-28.008454	-2.639939	NaN	14.516101	-25.368516	NaN	-42.524556
-28.008454	-61.505175	NaN	-57.926383	33.496720	NaN	29.917929
-28.008454	-30.418325	NaN	-35.915787	2.409871	NaN	7.907333
-28.008454	-54.031629	NaN	-26.802900	26.023174	NaN	-1.205554
-28.008454	-7.637443	NaN	-19.006543	-20.371012	NaN	-9.001912
-28.008454	-44.397705	NaN	-31.761829	16.389251	NaN	3.753374
-28.008454	-53.563619	NaN	-40.583918	25.555164	NaN	12.575464
-28.008454	-68.342121	NaN	-51.365304	40.333666	NaN	23.356850
-28.008454	-93.412228	NaN	-54.647761	65.403774	NaN	26.639306
-28.008454	-2.714009	NaN	0.188407	-25.294446	NaN	-28.196861
-28.008454	-27.566926	NaN	-17.385851	-0.441528	NaN	-10.622604
-28.008454	-30.386577	NaN	-39.302547	2.378122	NaN	11.294092
-28.008454	-19.414970	NaN	-57.167639	-8.593485	NaN	29.159185
-28.008454	-25.959337	NaN	-7.445929	-2.049118	NaN	-20.562525
-28.008454	-100.651784	NaN	-43.944387	72.643329	NaN	15.935933
-28.008454	-69.250062	NaN	-18.419553	41.241607	NaN	-9.588901
-28.008454	0.521687	NaN	-42.029837	-28.530141	NaN	14.021383
-28.008454	-50.991815	NaN	-25.995984	22.983361	NaN	-2.012471
-28.008454	-35.797551	NaN	-45.484361	7.789097	NaN	17.475907
-28.008454	-23.654925	NaN	-12.295195	-4.353530	NaN	-15.713259
-28.008454	-17.456908	NaN	-64.704305	-10.551547	NaN	36.695851
-28.008454	-18.450692	NaN	5.641781	-9.557762	NaN	-33.650236
-28.008454	10.396141	NaN	-28.184051	-38.404595	NaN	0.175596
-28.008454	-38.339434	NaN	-44.066558	10.330979	NaN	16.058104
-28.008454	-24.952784	NaN	-41.500656	-3.055671	NaN	13.492202
-28.008454	-5.914321	NaN	-33.623732	-22.094133	NaN	5.615277
-28.008454	-31.915411	NaN	-38.794608	3.906957	NaN	10.786154
-28.008454	-24.232593	NaN	-22.930097	-3.775862	NaN	-5.078357
-28.008454	-69.647953	NaN	-19.313532	41.639498	NaN	-8.694922
-28.008454	-29.867381	NaN	-17.163213	1.858926	NaN	-10.845242
-28.008454	-27.825131	NaN	-73.286457	-0.183324	NaN	45.278003
-28.008454	-16.834421	NaN	1.495779	-11.174034	NaN	-29.504234
-28.008454	-23.420784	NaN	-34.407856	-4.587670	NaN	6.399401
-28.008454	-1.830732	NaN	-9.902844	-26.177723	NaN	-18.105610
-28.008454	-6.092377	NaN	-56.041921	-21.916078	NaN	28.033466
-28.008454	6.575584	NaN	8.781609	-34.584038	NaN	-36.790063
-28.008454	-8.583945	NaN	-31.493565	-19.424509	NaN	3.485111
-28.008454	-8.328562	NaN	-38.200591	-19.679892	NaN	10.192136
-28.008454	-3.825256	NaN	-9.026948	-24.183199	NaN	-18.981506
-28.008454	-50.109729	NaN	-77.052759	22.101274	NaN	49.044304
-28.008454	-19.222381	NaN	-15.568370	-8.786074	NaN	-12.440084
-28.008454	-24.106931	NaN	-53.422568	-3.901523	NaN	25.414113
-28.008454	-182.257728	NaN	-53.360890	154.249274	NaN	25.352436
-28.008454	-82.053000	NaN	-51.674906	54.044545	NaN	23.666452
-28.008454	-29.087685	NaN	-14.602942	1.079231	NaN	-13.405513
-28.008454	-22.664894	NaN	-34.486100	-5.343560	NaN	6.477645
-28.008454	-44.980282	NaN	-19.252540	16.971828	NaN	-8.755915
-28.008454	-33.434593	NaN	-55.957826	5.426139	NaN	27.949372
-28.008454	-17.666837	NaN	4.541046	-10.341618	NaN	-32.549500
-28.008454	8.168706	NaN	-15.793590	-36.177161	NaN	-12.214865
-28.008454	-41.490497	NaN	-37.239239	13.482043	NaN	9.230784
-28.008454	-30.788880	NaN	-44.708558	2.780425	NaN	16.700104
-28.008454	-39.037451	NaN	-2.494973	11.028996	NaN	-25.513481
-28.008454	-78.561189	NaN	-32.453143	50.552735	NaN	4.444688
-28.008454	-35.612760	NaN	-20.754250	7.604305	NaN	-7.254204
-28.008454	-18.107956	NaN	-18.929781	-9.900498	NaN	-9.078673
-28.008454	-3.388495	NaN	-21.545151	-24.619960	NaN	-6.463303
-28.008454	-14.273632	NaN	15.001088	-13.734823	NaN	-43.009542
-28.008454	-34.578644	NaN	-20.124544	6.570190	NaN	-7.883910
-28.008454	-9.603638	NaN	-24.206159	-18.404816	NaN	-3.802296
-28.008454	-11.632155	NaN	10.194965	-16.376300	NaN	-38.203420
-28.008454	-26.142851	NaN	-36.325480	-1.865603	NaN	8.317026
-28.008454	-29.894694	NaN	-40.076076	1.886239	NaN	12.067621
-28.008454	-47.449014	NaN	-20.782417	19.440560	NaN	-7.226037
-28.008454	-26.782427	NaN	-18.495989	-1.226028	NaN	-9.512465
-28.008454	-23.238845	NaN	-64.297850	-4.769609	NaN	36.289395
-28.008454	-28.015979	NaN	14.428758	0.007524	NaN	-42.437212
-28.008454	2.775179	NaN	-5.207665	-30.783634	NaN	-22.800789
-28.008454	-10.371630	NaN	-5.725857	-17.636825	NaN	-22.282597
-28.008454	-106.130998	NaN	-31.988664	78.122543	NaN	3.980209
-28.008454	-33.842123	NaN	-6.786120	5.833668	NaN	-21.222335
-28.008454	-32.230725	NaN	-1.299393	4.222270	NaN	-26.709061
-28.008454	-13.559487	NaN	-21.959105	-14.448968	NaN	-6.049349
-28.008454	-99.190371	NaN	-56.117220	71.181917	NaN	28.108766
-28.008454	-44.634436	NaN	-39.973129	16.625981	NaN	11.964674
-28.008454	-46.806583	NaN	-22.997681	18.798129	NaN	-5.010774
-28.008454	-100.835053	NaN	-19.630107	72.826599	NaN	-8.378348
-28.008454	-87.917550	NaN	-60.895766	59.909096	NaN	32.887312
-28.008454	-35.013840	NaN	9.970593	7.005385	NaN	-37.979048
-28.008454	10.035666	NaN	-35.192699	-38.044121	NaN	7.184245
-28.008454	-20.080036	NaN	-16.126258	-7.928419	NaN	-11.882196
-28.008454	-26.074269	NaN	-20.109659	-1.934186	NaN	-7.898795
-28.008454	-66.374264	NaN	-52.075235	38.365809	NaN	24.066781
-28.008454	-54.543746	NaN	-35.344437	26.535292	NaN	7.335983
-28.008454	-26.568242	NaN	-31.611406	-1.440213	NaN	3.602952
-28.008454	11.175472	NaN	0.286288	-39.183927	NaN	-28.294742
-28.008454	-63.203639	NaN	-21.380503	35.195184	NaN	-6.627951
-28.008454	-1.092355	NaN	-16.760491	-26.916099	NaN	-11.247963
-28.008454	-38.807980	NaN	-36.212625	10.799525	NaN	8.204171
-28.008454	-70.736531	NaN	-21.824511	42.728077	NaN	-6.183944
-28.008454	-46.204775	NaN	-44.561575	18.196321	NaN	16.553121
-28.008454	-75.151117	NaN	-47.411510	47.142663	NaN	19.403055
-28.008454	-46.017949	NaN	-1.646862	18.009495	NaN	-26.361592
-28.008454	-67.283985	NaN	-65.454467	39.275531	NaN	37.446012
-28.008454	-12.160674	NaN	-1.625921	-15.847780	NaN	-26.382534
-28.008454	-32.288612	NaN	-24.957016	4.280158	NaN	-3.051438
-28.008454	-82.960023	NaN	-55.382567	54.951568	NaN	27.374112
-28.008454	-56.974489	NaN	-48.654653	28.966035	NaN	20.646199
-28.008454	-74.146565	NaN	-63.354501	46.138111	NaN	35.346046
-28.008454	-20.618508	NaN	-58.790336	-7.389947	NaN	30.781881
-28.008454	-57.645393	NaN	-33.843200	29.636939	NaN	5.834746
-28.008454	-7.566868	NaN	2.995328	-20.441586	NaN	-31.003783
-28.008454	-13.952201	NaN	-10.937022	-14.056254	NaN	-17.071432
-28.008454	-15.338296	NaN	-23.543829	-12.670158	NaN	-4.464625
-28.008454	-24.864614	NaN	-18.028351	-3.143841	NaN	-9.980103
-28.008454	-53.308973	NaN	-41.491476	25.300519	NaN	13.483022
-28.008454	-53.499940	NaN	-6.741747	25.491485	NaN	-21.266708
-28.008454	-78.016147	NaN	-44.575629	50.007692	NaN	16.567174
-28.008454	-80.485741	NaN	-42.099990	52.477286	NaN	14.091536
-28.008454	-81.841088	NaN	-27.972241	53.832633	NaN	-0.036213
-28.008454	-77.492056	NaN	-27.729991	49.483602	NaN	-0.278463
-28.008454	-22.689236	NaN	-49.380940	-5.319219	NaN	21.372485
-28.008454	-37.807773	NaN	-47.760594	9.799319	NaN	19.752139
-28.008454	6.985667	NaN	-6.827656	-34.994121	NaN	-21.180798
-28.008454	7.550175	NaN	-14.126537	-35.558630	NaN	-13.881918
-28.008454	-46.020147	NaN	3.518648	18.011693	NaN	-31.527102
-28.008454	-53.313355	NaN	-10.605668	25.304900	NaN	-17.402787
-28.008454	-82.330362	NaN	-40.077842	54.321908	NaN	12.069387
-28.008454	-45.063731	NaN	-51.470906	17.055277	NaN	23.462452
-28.008454	-30.447078	NaN	-27.209265	2.438623	NaN	-0.799190
-28.008454	-43.980448	NaN	-29.532362	15.971994	NaN	1.523908
-28.008454	-9.594212	NaN	-26.006710	-18.414242	NaN	-2.001745
-28.008454	-44.095978	NaN	-32.988025	16.087524	NaN	4.979571
-28.008454	-31.029340	NaN	-13.802035	3.020885	NaN	-14.206419
-28.008454	-66.932582	NaN	-27.534807	38.924127	NaN	-0.473648
-28.008454	1.354951	NaN	-25.436072	-29.363406	NaN	-2.572383
-28.008454	-12.066030	NaN	-12.306826	-15.942424	NaN	-15.701628
-28.008454	5.383827	NaN	11.534988	-33.392282	NaN	-39.543442
-28.008454	-54.810739	NaN	-14.529204	26.802285	NaN	-13.479251
-28.008454	-38.846208	NaN	-29.434513	10.837753	NaN	1.426059
-28.008454	-73.888444	NaN	-50.570428	45.879989	NaN	22.561974
-28.008454	-6.821213	NaN	-40.078612	-21.187241	NaN	12.070157
-28.008454	-63.743068	NaN	-101.502918	35.734614	NaN	73.494463
-28.008454	6.915675	NaN	-25.968275	-34.924129	NaN	-2.040180
-28.008454	-2.177979	NaN	-5.211613	-25.830475	NaN	-22.796842
-28.008454	-25.281900	NaN	-39.096271	-2.726555	NaN	11.087817
-28.008454	-20.734594	NaN	-11.702971	-7.273860	NaN	-16.305484
-28.008454	-18.005070	NaN	-41.293276	-10.003385	NaN	13.284822
-28.008454	-31.756339	NaN	-39.857216	3.747885	NaN	11.848762
-28.008454	-27.339271	NaN	-30.428002	-0.669183	NaN	2.419548
-28.008454	-4.353658	NaN	-35.951095	-23.654797	NaN	7.942641
-28.008454	-48.471244	NaN	-24.792338	20.462790	NaN	-3.216116
-28.008454	-80.683112	NaN	-64.150063	52.674658	NaN	36.141609
-28.008454	-10.542171	NaN	-5.731780	-17.466283	NaN	-22.276675
-28.008454	-31.576884	NaN	-41.046573	3.568429	NaN	13.038118
-28.008454	-56.966120	NaN	-10.990367	28.957666	NaN	-17.018088
-28.008454	-114.951076	NaN	-18.782478	86.942622	NaN	-9.225976
-28.008454	-10.429721	NaN	-42.022290	-17.578734	NaN	14.013836
-28.008454	-47.244975	NaN	-75.538265	19.236521	NaN	47.529811
-28.008454	-0.711905	NaN	-29.759328	-27.296549	NaN	1.750873
-28.008454	-29.209101	NaN	-23.498446	1.200647	NaN	-4.510009
-28.008454	-67.924671	NaN	-27.391888	39.916216	NaN	-0.616567
-28.008454	-28.052240	NaN	-33.364585	0.043785	NaN	5.356131
-28.008454	-22.598610	NaN	-33.807497	-5.409844	NaN	5.799043
-28.008454	-62.444495	NaN	-36.963102	34.436041	NaN	8.954648
-28.008454	1.620889	NaN	-15.845022	-29.629343	NaN	-12.163433
-28.008454	-44.741075	NaN	-18.174348	16.732620	NaN	-9.834106
-28.008454	-42.399245	NaN	-43.948941	14.390791	NaN	15.940487
-28.008454	-9.018664	NaN	-15.807739	-18.989791	NaN	-12.200715
-28.008454	-36.889165	NaN	-27.811157	8.880711	NaN	-0.197298
-28.008454	-16.730135	NaN	-52.915821	-11.278319	NaN	24.907367
-28.008454	7.437368	NaN	-19.255160	-35.445823	NaN	-8.753295
-28.008454	-30.442174	NaN	-83.182585	2.433720	NaN	55.174130
-28.008454	-49.687688	NaN	-28.984922	21.679234	NaN	0.976468
-28.008454	-15.778325	NaN	-10.154299	-12.230130	NaN	-17.854155
-28.008454	-65.716567	NaN	-42.765371	37.708112	NaN	14.756917
-28.008454	-47.188822	NaN	-42.523039	19.180368	NaN	14.514584
-28.008454	-79.777786	NaN	-44.089116	51.769331	NaN	16.080661
-28.008454	-19.746913	NaN	-32.397730	-8.261541	NaN	4.389275
-28.008454	-43.230138	NaN	-21.680418	15.221683	NaN	-6.328037
-28.008454	-40.238408	NaN	-27.622096	12.229954	NaN	-0.386358
-28.008454	-53.085025	NaN	-42.329071	25.076570	NaN	14.320616
-28.008454	-41.424702	NaN	-36.205815	13.416248	NaN	8.197360
-28.008454	-41.987945	NaN	-41.288209	13.979490	NaN	13.279755
-28.008454	-53.051215	NaN	-27.088825	25.042761	NaN	-0.919629
-28.008454	-97.173245	NaN	-57.170001	69.164790	NaN	29.161547
-28.008454	-32.564921	NaN	-44.455057	4.556466	NaN	16.446603
-28.008454	-40.070075	NaN	-25.725239	12.061620	NaN	-2.283215
-28.008454	-8.942756	NaN	-14.141826	-19.065698	NaN	-13.866628
-28.008454	-55.526370	NaN	-81.949761	27.517915	NaN	53.941307
-28.008454	-100.665609	NaN	-40.342864	72.657155	NaN	12.334410
-28.008454	-9.328834	NaN	-53.144653	-18.679620	NaN	25.136198
-28.008454	-54.187974	NaN	-23.125514	26.179519	NaN	-4.882940
-28.008454	-70.046389	NaN	-24.505420	42.037934	NaN	-3.503034
-28.008454	-47.737876	NaN	-61.392502	19.729421	NaN	33.384048
-28.008454	-18.203248	NaN	-48.714917	-9.805206	NaN	20.706463
-28.008454	-37.914629	NaN	-29.981696	9.906174	NaN	1.973241
-28.008454	-21.413564	NaN	-39.413399	-6.594890	NaN	11.404945
-28.008454	-0.967905	NaN	-29.465600	-27.040550	NaN	1.457146
-28.008454	10.874881	NaN	-14.901919	-38.883335	NaN	-13.106535
-28.008454	-13.039436	NaN	-29.032445	-14.969018	NaN	1.023991
-28.008454	-46.047040	NaN	4.388498	18.038585	NaN	-32.396952
-28.008454	3.073848	NaN	-22.711937	-31.082303	NaN	-5.296517
-28.008454	-73.573612	NaN	-92.467354	45.565158	NaN	64.458900
-28.008454	-24.748859	NaN	-17.480074	-3.259595	NaN	-10.528380
-28.008454	7.899441	NaN	-17.146381	-35.907896	NaN	-10.862074
-28.008454	-24.127549	NaN	-55.783831	-3.880906	NaN	27.775377
-28.008454	-12.159982	NaN	-23.805534	-15.848472	NaN	-4.202920
-28.008454	-69.410110	NaN	-85.590675	41.401656	NaN	57.582221
-28.008454	-102.544415	NaN	-28.528201	74.535961	NaN	0.519747
-28.008454	-35.619156	NaN	-39.988547	7.610701	NaN	11.980093
-28.008454	9.533183	NaN	1.463335	-37.541637	NaN	-29.471789
-28.008454	-26.721303	NaN	-31.076961	-1.287152	NaN	3.068507
-28.008454	-34.632290	NaN	-34.451396	6.623835	NaN	6.442942
-28.008454	-32.811429	NaN	-13.309572	4.802974	NaN	-14.698882
-28.008454	-63.292529	NaN	-28.462703	35.284074	NaN	0.454248
-28.008454	-74.172334	NaN	-42.848111	46.163880	NaN	14.839657
-28.008454	-20.377692	NaN	-63.498964	-7.630762	NaN	35.490510
-28.008454	-56.981862	NaN	-60.902569	28.973407	NaN	32.894115
-28.008454	-33.952416	NaN	-23.898336	5.943962	NaN	-4.110118
-28.008454	-13.595225	NaN	-36.378909	-14.413230	NaN	8.370454
-28.008454	-49.759170	NaN	-14.711572	21.750716	NaN	-13.296882
-28.008454	-28.443842	NaN	-43.190760	0.435388	NaN	15.182306
-28.008454	-104.473395	NaN	-43.545150	76.464940	NaN	15.536696
-28.008454	-83.194781	NaN	-50.587046	55.186326	NaN	22.578591
-28.008454	-10.103385	NaN	-1.798944	-17.905069	NaN	-26.209510
-28.008454	-60.445500	NaN	-44.066300	32.437046	NaN	16.057846
-28.008454	-18.134597	NaN	-0.389034	-9.873858	NaN	-27.619421
-28.008454	-34.458109	NaN	-33.785738	6.449655	NaN	5.777283
-28.008454	-57.679819	NaN	-43.488290	29.671365	NaN	15.479835
-28.008454	-31.459795	NaN	-14.920901	3.451340	NaN	-13.087553
-28.008454	-106.461538	NaN	-40.275727	78.453084	NaN	12.267272
-28.008454	-22.684065	NaN	-16.843858	-5.324389	NaN	-11.164597
-28.008454	-18.263145	NaN	-39.802955	-9.745309	NaN	11.794501
-28.008454	-156.974299	NaN	-64.419402	128.965844	NaN	36.410947
-28.008454	-17.578479	NaN	-85.763702	-10.429976	NaN	57.755248
-28.008454	-54.743893	NaN	-81.459304	26.735439	NaN	53.450850
-28.008454	1.748856	NaN	-8.278397	-29.757310	NaN	-19.730058
-28.008454	-21.891130	NaN	-27.826959	-6.117324	NaN	-0.181496
-28.008454	-13.392383	NaN	-22.491881	-14.616071	NaN	-5.516574
-28.008454	-150.523092	NaN	-74.726631	122.514638	NaN	46.718176
-28.008454	-6.182044	NaN	-27.878630	-21.826411	NaN	-0.129824
-28.008454	-9.077989	NaN	-31.000101	-18.930465	NaN	2.991647
-28.008454	2.604191	NaN	-6.315915	-30.612645	NaN	-21.692539
-28.008454	-22.044757	NaN	-30.577314	-5.963697	NaN	2.568859
-28.008454	-30.512114	NaN	-68.130273	2.503660	NaN	40.121819
-28.008454	-25.449636	NaN	-47.851509	-2.558819	NaN	19.843054
-28.008454	8.503751	NaN	-1.763129	-36.512205	NaN	-26.245326
-28.008454	-17.925854	NaN	0.749729	-10.082600	NaN	-28.758183
-28.008454	-89.243229	NaN	-15.462407	61.234775	NaN	-12.546047
-28.008454	-49.076933	NaN	-46.238838	21.068478	NaN	18.230384
-28.008454	-65.062715	NaN	-31.364067	37.054261	NaN	3.355613
-28.008454	-31.609030	NaN	-14.752827	3.600576	NaN	-13.255627
-28.008454	3.639030	NaN	13.310535	-31.647485	NaN	-41.318989
-28.008454	-64.518741	NaN	-61.538509	36.510286	NaN	33.530055
-28.008454	-41.010438	NaN	-30.162285	13.001983	NaN	2.153831
-28.008454	-37.352757	NaN	-58.970379	9.344303	NaN	30.961925
-28.008454	-42.085243	NaN	-65.240944	14.076789	NaN	37.232490
-28.008454	-45.957553	NaN	-34.493141	17.949098	NaN	6.484686
-28.008454	-50.808417	NaN	-34.165628	22.799963	NaN	6.157173
-28.008454	2.265409	NaN	-2.007232	-30.273863	NaN	-26.001223
-28.008454	-29.467832	NaN	-21.205250	1.459378	NaN	-6.803205
-28.008454	-3.110336	NaN	-19.141008	-24.898119	NaN	-8.867447
-28.008454	-54.993105	NaN	-28.590031	26.984650	NaN	0.581577
-28.008454	-45.498040	NaN	-24.506519	17.489585	NaN	-3.501936
-28.008454	-35.158931	NaN	-32.470711	7.150476	NaN	4.462256
-28.008454	-45.002171	NaN	-21.396596	16.993717	NaN	-6.611858
-28.008454	-5.336120	NaN	-3.523141	-22.672334	NaN	-24.485314
-28.008454	-32.536906	NaN	-45.322038	4.528452	NaN	17.313583
-28.008454	-45.807072	NaN	-35.381863	17.798618	NaN	7.373409
-28.008454	-3.887895	NaN	-6.825694	-24.120559	NaN	-21.182761
-28.008454	-1.520208	NaN	-10.527958	-26.488247	NaN	-17.480496
-28.008454	-14.179792	NaN	-19.068181	-13.828662	NaN	-8.940273
-28.008454	-20.510448	NaN	-24.592066	-7.498006	NaN	-3.416389
-28.008454	-3.181156	NaN	1.086158	-24.827298	NaN	-29.094612
-28.008454	-75.376696	NaN	-44.994235	47.368242	NaN	16.985780
-28.008454	-82.687146	NaN	-36.904405	54.678692	NaN	8.895950
-28.008454	-3.197301	NaN	-22.049569	-24.811154	NaN	-5.958886
-28.008454	-20.040349	NaN	-9.954006	-7.968105	NaN	-18.054448
-28.008454	-48.474375	NaN	-18.231484	20.465920	NaN	-9.776970
-28.008454	0.531928	NaN	-0.377862	-28.540382	NaN	-27.630593
-28.008454	-39.181326	NaN	-30.284711	11.172872	NaN	2.276257
-28.008454	-28.081810	NaN	2.008528	0.073356	NaN	-30.016982
-28.008454	-29.996517	NaN	-58.017941	1.988063	NaN	30.009486
-28.008454	-57.942653	NaN	-24.106940	29.934199	NaN	-3.901515
-28.008454	-50.398156	NaN	-73.624177	22.389702	NaN	45.615722
-28.008454	-84.782260	NaN	-55.343822	56.773806	NaN	27.335368
-28.008454	-39.908911	NaN	-58.187960	11.900457	NaN	30.179506
-28.008454	-89.707206	NaN	-39.500500	61.698752	NaN	11.492046
-28.008454	14.896715	NaN	3.155636	-42.905169	NaN	-31.164090
-28.008454	-49.160638	NaN	-7.916074	21.152184	NaN	-20.092380
-28.008454	-69.898463	NaN	-36.253940	41.890009	NaN	8.245486
-28.008454	9.643116	NaN	-47.002535	-37.651571	NaN	18.994081
-28.008454	-4.728235	NaN	-20.692183	-23.280219	NaN	-7.316272
-28.008454	-9.419065	NaN	-14.089473	-18.589390	NaN	-13.918982
-28.008454	-20.684429	NaN	-20.568691	-7.324026	NaN	-7.439764
-28.008454	-29.508721	NaN	7.469867	1.500266	NaN	-35.478322
-28.008454	-1.661729	NaN	-11.258521	-26.346725	NaN	-16.749934
-28.008454	-16.100924	NaN	-28.032417	-11.907530	NaN	0.023963
-28.008454	-82.161715	NaN	-34.111810	54.153261	NaN	6.103355
-28.008454	-102.758247	NaN	-49.866763	74.749793	NaN	21.858308
-28.008454	-59.518682	NaN	-18.901078	31.510228	NaN	-9.107376
-28.008454	-4.086031	NaN	12.306247	-23.922423	NaN	-40.314701
-28.008454	-19.229538	NaN	2.671009	-8.778916	NaN	-30.679463
-28.008454	12.770423	NaN	-2.172101	-40.778877	NaN	-25.836353
-28.008454	-60.178511	NaN	-36.707728	32.170057	NaN	8.699274
-28.008454	-45.665792	NaN	-26.183976	17.657337	NaN	-1.824479
-28.008454	-57.825246	NaN	-24.134533	29.816792	NaN	-3.873921
-28.008454	-34.030283	NaN	-15.795672	6.021828	NaN	-12.212782
-28.008454	-88.314559	NaN	-57.630717	60.306105	NaN	29.622263
-28.008454	-68.754768	NaN	-33.651058	40.746314	NaN	5.642603
-28.008454	-27.881411	NaN	-15.817524	-0.127044	NaN	-12.190931
-28.008454	-42.602504	NaN	-31.398945	14.594049	NaN	3.390491
-28.008454	-17.830919	NaN	-30.005006	-10.177536	NaN	1.996551
-28.008454	-21.832275	NaN	-51.042475	-6.176180	NaN	23.034021
-28.008454	-33.978540	NaN	-46.363863	5.970085	NaN	18.355409
-28.008454	-12.351675	NaN	12.618422	-15.656780	NaN	-40.626877
-28.008454	-6.745868	NaN	-7.998338	-21.262586	NaN	-20.010117
-28.008454	-48.857984	NaN	1.759770	20.849530	NaN	-29.768224
-28.008454	-48.704778	NaN	-25.192377	20.696324	NaN	-2.816077
-28.008454	-22.230917	NaN	-26.467058	-5.777538	NaN	-1.541396
-28.008454	-114.444865	NaN	-22.691813	86.436411	NaN	-5.316642
-28.008454	-4.843489	NaN	-26.520541	-23.164966	NaN	-1.487913
-28.008454	-15.930450	NaN	-5.669083	-12.078004	NaN	-22.339372
-28.008454	-23.071754	NaN	-1.988590	-4.936700	NaN	-26.019865
-28.008454	-23.425044	NaN	-27.737326	-4.583411	NaN	-0.271128
-28.008454	-40.125479	NaN	-47.148920	12.117024	NaN	19.140466
-28.008454	-60.962259	NaN	-38.624749	32.953804	NaN	10.616295
-28.008454	-63.609590	NaN	-51.161201	35.601136	NaN	23.152746
-28.008454	-28.462627	NaN	-22.885347	0.454173	NaN	-5.123107
-28.008454	6.931081	NaN	-35.954319	-34.939536	NaN	7.945864
-28.008454	-74.907771	NaN	-68.633790	46.899317	NaN	40.625335
-28.008454	-6.825272	NaN	-7.094577	-21.183183	NaN	-20.913877
-28.008454	0.243852	NaN	-17.566553	-28.252306	NaN	-10.441901
-28.008454	-18.336569	NaN	-32.832792	-9.671886	NaN	4.824337
-28.008454	-47.179751	NaN	-4.598872	19.171297	NaN	-23.409583
-28.008454	16.751071	NaN	23.419674	-44.759525	NaN	-51.428129
-28.008454	-13.508088	NaN	-20.841775	-14.500366	NaN	-7.166679
-28.008454	-23.105515	NaN	-7.277703	-4.902940	NaN	-20.730751
-28.008454	-55.538220	NaN	-29.790653	27.529765	NaN	1.782199
-28.008454	1.701410	NaN	-20.009679	-29.709864	NaN	-7.998776
-28.008454	-37.556662	NaN	-24.269861	9.548207	NaN	-3.738593
-28.008454	-71.150434	NaN	-52.738664	43.141980	NaN	24.730209
-28.008454	-24.304755	NaN	-20.438262	-3.703700	NaN	-7.570192
-28.008454	-27.819041	NaN	-42.363763	-0.189414	NaN	14.355308
-28.008454	-26.630315	NaN	-37.646214	-1.378140	NaN	9.637760
-28.008454	-45.562621	NaN	-46.485198	17.554167	NaN	18.476743
-28.008454	-42.305634	NaN	-11.637683	14.297179	NaN	-16.370772
-28.008454	-7.845111	NaN	-16.079206	-20.163343	NaN	-11.929248
-28.008454	-70.958341	NaN	-29.044925	42.949887	NaN	1.036470
-28.008454	-14.764909	NaN	-33.678520	-13.243545	NaN	5.670066
-28.008454	-15.768928	NaN	-18.764280	-12.239527	NaN	-9.244174
-28.008454	3.025060	NaN	-16.999587	-31.033515	NaN	-11.008867
-28.008454	-64.208496	NaN	-27.243442	36.200041	NaN	-0.765013
-28.008454	-44.600430	NaN	-45.694247	16.591975	NaN	17.685793
-28.008454	-9.100544	NaN	-19.433459	-18.907910	NaN	-8.574995
-28.008454	-19.357558	NaN	-48.417789	-8.650896	NaN	20.409334
-28.008454	6.633431	NaN	-18.347334	-34.641885	NaN	-9.661120
-28.008454	-50.905967	NaN	-29.724800	22.897512	NaN	1.716345
-28.008454	-31.831532	NaN	-37.892504	3.823078	NaN	9.884050
-28.008454	-32.187658	NaN	-28.530358	4.179203	NaN	0.521904
-28.008454	-85.331187	NaN	-46.737224	57.322733	NaN	18.728770
-28.008454	-30.981017	NaN	5.937676	2.972563	NaN	-33.946130
-28.008454	-85.414806	NaN	-11.166193	57.406352	NaN	-16.842262
-28.008454	-69.837596	NaN	-51.339952	41.829142	NaN	23.331498
-28.008454	-61.294828	NaN	-42.335457	33.286373	NaN	14.327002
-28.008454	-41.278957	NaN	-8.019783	13.270502	NaN	-19.988671
-28.008454	-32.161231	NaN	-31.721507	4.152777	NaN	3.713052
-28.008454	-57.178277	NaN	-59.390394	29.169822	NaN	31.381940
-28.008454	-47.170054	NaN	-26.173767	19.161599	NaN	-1.834687
-28.008454	-40.864968	NaN	7.353863	12.856513	NaN	-35.362317
-28.008454	-20.162827	NaN	-23.743485	-7.845627	NaN	-4.264969
-28.008454	-9.073496	NaN	-33.026918	-18.934959	NaN	5.018464
-28.008454	-35.307820	NaN	-28.013061	7.299365	NaN	0.004607
-28.008454	-80.120966	NaN	-17.404180	52.112511	NaN	-10.604274
-28.008454	-53.837625	NaN	-85.215077	25.829170	NaN	57.206622
-28.008454	-36.855714	NaN	-36.393448	8.847260	NaN	8.384994
-28.008454	-18.886505	NaN	-32.026099	-9.121950	NaN	4.017644
-28.008454	-61.811523	NaN	-37.971157	33.803069	NaN	9.962702
-28.008454	-30.673354	NaN	-11.616531	2.664900	NaN	-16.391923
-28.008454	-17.564579	NaN	-86.115949	-10.443875	NaN	58.107495
-28.008454	-65.821729	NaN	-61.987917	37.813275	NaN	33.979462
-28.008454	-61.273764	NaN	-42.379087	33.265310	NaN	14.370633
-28.008454	-35.205286	NaN	-28.181046	7.196832	NaN	0.172592
-28.008454	-54.586775	NaN	-61.706338	26.578321	NaN	33.697884
-28.008454	-32.800895	NaN	-34.534562	4.792440	NaN	6.526108
-28.008454	-39.175807	NaN	-13.802691	11.167353	NaN	-14.205764
-28.008454	3.314058	NaN	-13.378025	-31.322512	NaN	-14.630429
-28.008454	-62.556218	NaN	-32.538592	34.547763	NaN	4.530137
-28.008454	4.633002	NaN	-7.457066	-32.641456	NaN	-20.551388
-28.008454	-17.090608	NaN	-1.945380	-10.917846	NaN	-26.063074
-28.008454	-85.775072	NaN	-111.129316	57.766617	NaN	83.120861
-28.008454	-65.786923	NaN	-50.265750	37.778469	NaN	22.257296
-28.008454	-19.273924	NaN	-10.738313	-8.734531	NaN	-17.270141
-28.008454	-80.402721	NaN	-37.025042	52.394266	NaN	9.016587
-28.008454	-52.476358	NaN	-36.332112	24.467903	NaN	8.323658
-28.008454	0.692852	NaN	13.438313	-28.701307	NaN	-41.446767
-28.008454	-106.533599	NaN	-74.568301	78.525145	NaN	46.559846
-28.008454	-70.954867	NaN	-26.051257	42.946412	NaN	-1.957198
-28.008454	9.309379	NaN	-11.614663	-37.317833	NaN	-16.393791
-28.008454	-53.405360	NaN	-34.512274	25.396906	NaN	6.503819
-28.008454	-24.330416	NaN	-59.978859	-3.678039	NaN	31.970405
-28.008454	-34.104023	NaN	-20.618885	6.095569	NaN	-7.389569
-28.008454	-49.151321	NaN	-77.034768	21.142867	NaN	49.026313
-28.008454	-63.705815	NaN	-47.785848	35.697360	NaN	19.777394
-28.008454	-14.801726	NaN	-23.869021	-13.206729	NaN	-4.139433
-28.008454	-5.655808	NaN	-63.844045	-22.352646	NaN	35.835590
-28.008454	-16.522584	NaN	-23.732837	-11.485870	NaN	-4.275618
-28.008454	-9.485626	NaN	-12.345961	-18.522829	NaN	-15.662493
-28.008454	-51.127554	NaN	-61.821738	23.119099	NaN	33.813284
-28.008454	-18.973394	NaN	-18.867389	-9.035061	NaN	-9.141065
-28.008454	-75.846834	NaN	-13.167697	47.838380	NaN	-14.840758
-28.008454	-52.337355	NaN	-78.194269	24.328900	NaN	50.185815
-28.008454	-18.146806	NaN	-13.998444	-9.861648	NaN	-14.010010
-28.008454	-23.853022	NaN	-3.879831	-4.155433	NaN	-24.128624
-28.008454	-8.555644	NaN	-38.974904	-19.452810	NaN	10.966449
-28.008454	-19.768391	NaN	-44.911352	-8.240063	NaN	16.902898
-28.008454	-32.978177	NaN	-50.355368	4.969722	NaN	22.346913
-28.008454	-0.284531	NaN	-19.861127	-27.723923	NaN	-8.147327
-28.008454	-42.277649	NaN	-50.014649	14.269194	NaN	22.006194
-28.008454	-72.333528	NaN	-53.222795	44.325074	NaN	25.214340
-28.008454	-19.893606	NaN	-23.062365	-8.114849	NaN	-4.946090
-28.008454	-11.951383	NaN	-12.485839	-16.057071	NaN	-15.522615
