# Supplementary material for: Combined Influences of Model Choice, Data Quality, and Data Quantity When Estimating Population Trends
Source: PLoS One. 2015 Jul 15;10(7):e0132255. doi: 10.1371/journal.pone.0132255 (PMC4503393; doi:10.1371/journal.pone.0132255)
Supplement: S1 Dataset — Files are organized by model type and by the input lambda value. (ZIP) [file pone.0132255.s002.zip › Hypothetical LH/sims_lambda_1_025/simulationOutput_1.025_0_0_0.1_30.xls]

Percent_Decline_True	Median_Percent_Decline_Matrix	Median_Percent_Decline_Matrix_stable	Median_Percent_Decline_Scalar	Difference_True_Matrix	Difference_True_Matrix_Stable	Difference_True_Scalar
-28.008454	-31.657281	NaN	-27.681034	3.648827	NaN	-0.327420
-28.008454	-37.121109	NaN	-25.767890	9.112655	NaN	-2.240564
-28.008454	-28.786543	NaN	-24.804926	0.778088	NaN	-3.203528
-28.008454	-33.641785	NaN	-28.559168	5.633331	NaN	0.550714
-28.008454	-24.104074	NaN	-23.141429	-3.904381	NaN	-4.867025
-28.008454	-40.520517	NaN	-33.167355	12.512063	NaN	5.158900
-28.008454	-36.354799	NaN	-32.824323	8.346344	NaN	4.815868
-28.008454	-30.894962	NaN	-23.673318	2.886507	NaN	-4.335137
-28.008454	-37.805490	NaN	-28.214679	9.797035	NaN	0.206224
-28.008454	-32.709327	NaN	-27.275158	4.700872	NaN	-0.733296
-28.008454	-31.784894	NaN	-25.374208	3.776439	NaN	-2.634246
-28.008454	-40.419734	NaN	-35.562984	12.411280	NaN	7.554529
-28.008454	-34.004171	NaN	-29.633713	5.995717	NaN	1.625259
-28.008454	-38.249707	NaN	-31.636245	10.241253	NaN	3.627791
-28.008454	-37.705257	NaN	-29.023184	9.696803	NaN	1.014729
-28.008454	-41.869463	NaN	-31.643552	13.861008	NaN	3.635098
-28.008454	-39.222842	NaN	-28.907874	11.214388	NaN	0.899420
-28.008454	-34.919388	NaN	-29.017614	6.910933	NaN	1.009160
-28.008454	-31.481793	NaN	-23.797712	3.473339	NaN	-4.210742
-28.008454	-25.030106	NaN	-17.930239	-2.978348	NaN	-10.078216
-28.008454	-34.705246	NaN	-32.041055	6.696791	NaN	4.032601
-28.008454	-31.447601	NaN	-24.472107	3.439147	NaN	-3.536347
-28.008454	-38.815727	NaN	-28.797509	10.807273	NaN	0.789055
-28.008454	-36.102470	NaN	-26.148795	8.094015	NaN	-1.859659
-28.008454	-30.759732	NaN	-25.897273	2.751278	NaN	-2.111181
-28.008454	-38.257289	NaN	-28.356529	10.248835	NaN	0.348075
-28.008454	-35.954519	NaN	-29.639834	7.946065	NaN	1.631380
-28.008454	-29.640794	NaN	-23.479391	1.632339	NaN	-4.529063
-28.008454	-32.467399	NaN	-21.593789	4.458945	NaN	-6.414665
-28.008454	-33.407089	NaN	-24.978247	5.398635	NaN	-3.030208
-28.008454	-40.987777	NaN	-37.652776	12.979323	NaN	9.644321
-28.008454	-34.215511	NaN	-27.764078	6.207056	NaN	-0.244377
-28.008454	-33.719952	NaN	-33.411807	5.711498	NaN	5.403353
-28.008454	-41.695595	NaN	-27.144271	13.687140	NaN	-0.864183
-28.008454	-34.589090	NaN	-30.217046	6.580636	NaN	2.208592
-28.008454	-34.833660	NaN	-31.393767	6.825206	NaN	3.385313
-28.008454	-24.984700	NaN	-23.882804	-3.023754	NaN	-4.125650
-28.008454	-37.738009	NaN	-33.392170	9.729555	NaN	5.383715
-28.008454	-42.402642	NaN	-26.943413	14.394188	NaN	-1.065041
-28.008454	-37.321284	NaN	-24.460489	9.312830	NaN	-3.547966
-28.008454	-39.851259	NaN	-28.049741	11.842804	NaN	0.041287
-28.008454	-39.001234	NaN	-33.416840	10.992780	NaN	5.408385
-28.008454	-43.164344	NaN	-29.998660	15.155890	NaN	1.990206
-28.008454	-31.751608	NaN	-22.341083	3.743154	NaN	-5.667372
-28.008454	-34.054540	NaN	-29.915684	6.046086	NaN	1.907230
-28.008454	-28.924120	NaN	-22.854303	0.915665	NaN	-5.154151
-28.008454	-28.447061	NaN	-25.886548	0.438607	NaN	-2.121906
-28.008454	-35.177513	NaN	-26.628119	7.169059	NaN	-1.380336
-28.008454	-29.145063	NaN	-30.948763	1.136608	NaN	2.940309
-28.008454	-39.889806	NaN	-33.517004	11.881351	NaN	5.508550
-28.008454	-40.254061	NaN	-30.396204	12.245606	NaN	2.387750
-28.008454	-29.411264	NaN	-20.036851	1.402810	NaN	-7.971603
-28.008454	-29.627661	NaN	-32.439236	1.619206	NaN	4.430782
-28.008454	-40.467471	NaN	-26.519971	12.459017	NaN	-1.488484
-28.008454	-35.213437	NaN	-32.224024	7.204983	NaN	4.215569
-28.008454	-39.590721	NaN	-27.800219	11.582267	NaN	-0.208235
-28.008454	-34.267261	NaN	-23.910703	6.258807	NaN	-4.097751
-28.008454	-31.395889	NaN	-29.579860	3.387434	NaN	1.571406
-28.008454	-36.886276	NaN	-30.299431	8.877822	NaN	2.290977
-28.008454	-29.805892	NaN	-22.746266	1.797438	NaN	-5.262189
-28.008454	-27.113455	NaN	-24.586874	-0.895000	NaN	-3.421581
-28.008454	-30.530005	NaN	-30.551285	2.521550	NaN	2.542830
-28.008454	-37.278567	NaN	-25.555788	9.270112	NaN	-2.452666
-28.008454	-32.598199	NaN	-29.081555	4.589745	NaN	1.073101
-28.008454	-33.030004	NaN	-31.350711	5.021550	NaN	3.342256
-28.008454	-32.960373	NaN	-29.937027	4.951919	NaN	1.928573
-28.008454	-35.726993	NaN	-24.887308	7.718538	NaN	-3.121147
-28.008454	-40.148735	NaN	-28.981767	12.140280	NaN	0.973312
-28.008454	-43.341291	NaN	-27.595689	15.332836	NaN	-0.412765
-28.008454	-39.533552	NaN	-35.675052	11.525097	NaN	7.666598
-28.008454	-26.124544	NaN	-24.935783	-1.883911	NaN	-3.072671
-28.008454	-32.510691	NaN	-27.733463	4.502237	NaN	-0.274991
-28.008454	-40.993182	NaN	-31.866621	12.984728	NaN	3.858167
-28.008454	-30.371074	NaN	-24.026373	2.362620	NaN	-3.982082
-28.008454	-35.535664	NaN	-22.380955	7.527210	NaN	-5.627499
-28.008454	-35.403962	NaN	-32.298972	7.395508	NaN	4.290517
-28.008454	-33.016145	NaN	-23.167720	5.007690	NaN	-4.840734
-28.008454	-26.988482	NaN	-23.539772	-1.019972	NaN	-4.468683
-28.008454	-32.514452	NaN	-28.039459	4.505998	NaN	0.031005
-28.008454	-39.998882	NaN	-28.705994	11.990427	NaN	0.697539
-28.008454	-30.297697	NaN	-28.870189	2.289242	NaN	0.861735
-28.008454	-30.027466	NaN	-23.729230	2.019012	NaN	-4.279225
-28.008454	-25.484955	NaN	-22.052935	-2.523500	NaN	-5.955520
-28.008454	-35.844587	NaN	-26.498270	7.836133	NaN	-1.510184
-28.008454	-33.152815	NaN	-25.536747	5.144361	NaN	-2.471707
-28.008454	-37.611901	NaN	-29.133391	9.603447	NaN	1.124937
-28.008454	-34.931014	NaN	-27.202652	6.922559	NaN	-0.805802
-28.008454	-40.942303	NaN	-36.523267	12.933849	NaN	8.514813
-28.008454	-31.440613	NaN	-23.973002	3.432159	NaN	-4.035452
-28.008454	-33.005676	NaN	-33.279291	4.997221	NaN	5.270837
-28.008454	-39.796537	NaN	-27.210574	11.788083	NaN	-0.797880
-28.008454	-35.306380	NaN	-27.606565	7.297925	NaN	-0.401889
-28.008454	-41.798124	NaN	-30.747593	13.789670	NaN	2.739139
-28.008454	-29.770168	NaN	-26.578312	1.761714	NaN	-1.430142
-28.008454	-31.802693	NaN	-30.243681	3.794238	NaN	2.235227
-28.008454	-37.773286	NaN	-31.382994	9.764831	NaN	3.374540
-28.008454	-38.178791	NaN	-26.647471	10.170337	NaN	-1.360983
-28.008454	-34.429134	NaN	-27.455065	6.420680	NaN	-0.553389
-28.008454	-29.776071	NaN	-27.943035	1.767617	NaN	-0.065419
-28.008454	-38.364178	NaN	-26.066688	10.355724	NaN	-1.941767
-28.008454	-32.860960	NaN	-31.068477	4.852506	NaN	3.060023
-28.008454	-40.401652	NaN	-29.803424	12.393197	NaN	1.794970
-28.008454	-28.712504	NaN	-25.803710	0.704050	NaN	-2.204745
-28.008454	-32.701438	NaN	-25.691098	4.692984	NaN	-2.317356
-28.008454	-30.731395	NaN	-31.913587	2.722940	NaN	3.905133
-28.008454	-38.796064	NaN	-29.732886	10.787610	NaN	1.724431
-28.008454	-29.419651	NaN	-25.101386	1.411197	NaN	-2.907069
-28.008454	-33.832290	NaN	-22.177338	5.823835	NaN	-5.831117
-28.008454	-33.489812	NaN	-29.276266	5.481357	NaN	1.267812
-28.008454	-34.916556	NaN	-29.226142	6.908101	NaN	1.217688
-28.008454	-39.364885	NaN	-24.283406	11.356431	NaN	-3.725049
-28.008454	-35.542369	NaN	-28.313627	7.533914	NaN	0.305173
-28.008454	-34.577809	NaN	-20.612262	6.569354	NaN	-7.396193
-28.008454	-36.820206	NaN	-29.730439	8.811751	NaN	1.721985
-28.008454	-36.094451	NaN	-31.832339	8.085997	NaN	3.823884
-28.008454	-37.407984	NaN	-29.012997	9.399530	NaN	1.004542
-28.008454	-31.192421	NaN	-26.020328	3.183967	NaN	-1.988126
-28.008454	-36.306345	NaN	-23.918946	8.297890	NaN	-4.089508
-28.008454	-36.645016	NaN	-29.816897	8.636562	NaN	1.808443
-28.008454	-30.718402	NaN	-29.658013	2.709948	NaN	1.649558
-28.008454	-25.352242	NaN	-25.900732	-2.656213	NaN	-2.107722
-28.008454	-37.585947	NaN	-21.766973	9.577492	NaN	-6.241482
-28.008454	-33.979695	NaN	-29.059376	5.971241	NaN	1.050922
-28.008454	-36.348959	NaN	-28.410050	8.340504	NaN	0.401595
-28.008454	-36.438058	NaN	-27.781963	8.429603	NaN	-0.226492
-28.008454	-26.618293	NaN	-28.043341	-1.390161	NaN	0.034887
-28.008454	-34.072286	NaN	-24.136054	6.063831	NaN	-3.872401
-28.008454	-35.884391	NaN	-26.582015	7.875936	NaN	-1.426440
-28.008454	-41.183554	NaN	-30.319494	13.175100	NaN	2.311039
-28.008454	-32.640237	NaN	-32.634976	4.631783	NaN	4.626522
-28.008454	-41.329048	NaN	-37.121646	13.320593	NaN	9.113192
-28.008454	-37.006121	NaN	-28.041934	8.997666	NaN	0.033480
-28.008454	-33.201619	NaN	-23.486308	5.193165	NaN	-4.522147
-28.008454	-34.904240	NaN	-27.350422	6.895785	NaN	-0.658032
-28.008454	-38.284028	NaN	-28.175423	10.275573	NaN	0.166968
-28.008454	-30.065407	NaN	-24.034362	2.056952	NaN	-3.974093
-28.008454	-45.694871	NaN	-34.939307	17.686417	NaN	6.930853
-28.008454	-39.135073	NaN	-27.555470	11.126619	NaN	-0.452984
-28.008454	-29.913469	NaN	-20.750439	1.905015	NaN	-7.258016
-28.008454	-46.575388	NaN	-29.767088	18.566933	NaN	1.758633
-28.008454	-36.181409	NaN	-31.383128	8.172955	NaN	3.374673
-28.008454	-33.047429	NaN	-27.190064	5.038974	NaN	-0.818390
-28.008454	-35.562328	NaN	-24.424951	7.553874	NaN	-3.583503
-28.008454	-30.909701	NaN	-22.218426	2.901246	NaN	-5.790029
-28.008454	-34.209767	NaN	-30.314750	6.201312	NaN	2.306295
-28.008454	-29.618897	NaN	-26.663309	1.610442	NaN	-1.345145
-28.008454	-34.441397	NaN	-27.803875	6.432943	NaN	-0.204579
-28.008454	-36.825926	NaN	-25.416666	8.817471	NaN	-2.591789
-28.008454	-33.915451	NaN	-29.438692	5.906996	NaN	1.430238
-28.008454	-31.510900	NaN	-24.188980	3.502445	NaN	-3.819474
-28.008454	-31.343977	NaN	-20.248667	3.335523	NaN	-7.759787
-28.008454	-36.862640	NaN	-19.229662	8.854185	NaN	-8.778793
-28.008454	-35.909749	NaN	-27.772239	7.901295	NaN	-0.236215
-28.008454	-27.140037	NaN	-26.314960	-0.868418	NaN	-1.693494
-28.008454	-28.918384	NaN	-21.877404	0.909930	NaN	-6.131050
-28.008454	-40.043621	NaN	-36.457014	12.035167	NaN	8.448559
-28.008454	-44.405182	NaN	-27.715180	16.396728	NaN	-0.293274
-28.008454	-29.629896	NaN	-25.641300	1.621441	NaN	-2.367155
-28.008454	-34.097530	NaN	-33.013528	6.089076	NaN	5.005074
-28.008454	-28.644031	NaN	-24.252334	0.635576	NaN	-3.756121
-28.008454	-29.591717	NaN	-28.194078	1.583263	NaN	0.185623
-28.008454	-35.249775	NaN	-31.074166	7.241321	NaN	3.065712
-28.008454	-35.079435	NaN	-24.953921	7.070980	NaN	-3.054533
-28.008454	-39.288433	NaN	-29.473218	11.279979	NaN	1.464763
-28.008454	-38.136273	NaN	-35.982958	10.127818	NaN	7.974503
-28.008454	-25.686353	NaN	-23.597971	-2.322101	NaN	-4.410483
-28.008454	-37.691552	NaN	-32.022967	9.683098	NaN	4.014513
-28.008454	-37.253264	NaN	-26.224617	9.244810	NaN	-1.783837
-28.008454	-36.452825	NaN	-28.264778	8.444371	NaN	0.256324
-28.008454	-28.334436	NaN	-22.464886	0.325982	NaN	-5.543568
-28.008454	-35.394764	NaN	-26.278447	7.386310	NaN	-1.730007
-28.008454	-27.699226	NaN	-25.403554	-0.309228	NaN	-2.604900
-28.008454	-34.996729	NaN	-28.527741	6.988275	NaN	0.519286
-28.008454	-29.932306	NaN	-23.023712	1.923852	NaN	-4.984743
-28.008454	-34.275931	NaN	-29.738002	6.267476	NaN	1.729547
-28.008454	-36.540502	NaN	-28.117879	8.532047	NaN	0.109424
-28.008454	-36.096403	NaN	-29.244511	8.087949	NaN	1.236057
-28.008454	-39.199294	NaN	-30.730410	11.190839	NaN	2.721956
-28.008454	-39.602433	NaN	-36.534349	11.593979	NaN	8.525895
-28.008454	-33.897760	NaN	-33.406508	5.889306	NaN	5.398053
-28.008454	-39.778267	NaN	-32.403525	11.769813	NaN	4.395071
-28.008454	-38.681184	NaN	-32.841585	10.672730	NaN	4.833131
-28.008454	-36.233830	NaN	-30.424366	8.225376	NaN	2.415911
-28.008454	-34.807116	NaN	-32.666038	6.798661	NaN	4.657584
-28.008454	-31.878737	NaN	-31.192917	3.870283	NaN	3.184463
-28.008454	-31.680881	NaN	-27.302950	3.672427	NaN	-0.705504
-28.008454	-35.612355	NaN	-28.063052	7.603901	NaN	0.054598
-28.008454	-43.069195	NaN	-30.918739	15.060741	NaN	2.910285
-28.008454	-38.975155	NaN	-27.984532	10.966700	NaN	-0.023923
-28.008454	-35.254919	NaN	-26.074796	7.246465	NaN	-1.933658
-28.008454	-40.581971	NaN	-27.149334	12.573516	NaN	-0.859120
-28.008454	-36.728576	NaN	-26.038022	8.720122	NaN	-1.970433
-28.008454	-35.603131	NaN	-26.270382	7.594677	NaN	-1.738073
-28.008454	-28.398319	NaN	-21.043039	0.389864	NaN	-6.965415
-28.008454	-37.606056	NaN	-33.197886	9.597602	NaN	5.189431
-28.008454	-27.172559	NaN	-30.641247	-0.835895	NaN	2.632792
-28.008454	-29.976180	NaN	-23.071662	1.967726	NaN	-4.936792
-28.008454	-37.279511	NaN	-35.371466	9.271056	NaN	7.363012
-28.008454	-39.483192	NaN	-33.194138	11.474737	NaN	5.185683
-28.008454	-30.925225	NaN	-28.046798	2.916771	NaN	0.038343
-28.008454	-32.159873	NaN	-31.640814	4.151419	NaN	3.632359
-28.008454	-36.300102	NaN	-32.900056	8.291648	NaN	4.891602
-28.008454	-31.659371	NaN	-28.733297	3.650916	NaN	0.724843
-28.008454	-32.436934	NaN	-22.139571	4.428480	NaN	-5.868883
-28.008454	-30.391434	NaN	-27.270257	2.382979	NaN	-0.738197
-28.008454	-32.593371	NaN	-25.854052	4.584917	NaN	-2.154402
-28.008454	-33.500229	NaN	-23.399914	5.491775	NaN	-4.608540
-28.008454	-35.980536	NaN	-36.151230	7.972082	NaN	8.142775
-28.008454	-30.014330	NaN	-25.412730	2.005875	NaN	-2.595724
-28.008454	-34.971007	NaN	-27.518288	6.962553	NaN	-0.490166
-28.008454	-35.795458	NaN	-32.524591	7.787003	NaN	4.516136
-28.008454	-46.704285	NaN	-26.148470	18.695830	NaN	-1.859984
-28.008454	-33.300210	NaN	-26.714012	5.291755	NaN	-1.294443
-28.008454	-38.115627	NaN	-27.168389	10.107173	NaN	-0.840066
-28.008454	-33.824009	NaN	-29.677381	5.815555	NaN	1.668927
-28.008454	-39.465905	NaN	-28.767345	11.457451	NaN	0.758891
-28.008454	-38.095888	NaN	-36.126425	10.087434	NaN	8.117970
-28.008454	-38.337483	NaN	-30.916602	10.329029	NaN	2.908148
-28.008454	-38.841212	NaN	-37.503428	10.832758	NaN	9.494974
-28.008454	-41.482000	NaN	-25.385205	13.473546	NaN	-2.623249
-28.008454	-32.654256	NaN	-26.275251	4.645802	NaN	-1.733203
-28.008454	-42.087876	NaN	-26.469363	14.079422	NaN	-1.539091
-28.008454	-31.983367	NaN	-25.953767	3.974913	NaN	-2.054687
-28.008454	-32.802651	NaN	-25.975528	4.794197	NaN	-2.032926
-28.008454	-36.377934	NaN	-26.812077	8.369480	NaN	-1.196378
-28.008454	-33.561432	NaN	-31.125990	5.552977	NaN	3.117536
-28.008454	-33.209625	NaN	-22.794314	5.201171	NaN	-5.214141
-28.008454	-36.808133	NaN	-32.703352	8.799678	NaN	4.694897
-28.008454	-31.355068	NaN	-20.352539	3.346614	NaN	-7.655916
-28.008454	-32.023463	NaN	-25.219160	4.015009	NaN	-2.789295
-28.008454	-31.423376	NaN	-21.813373	3.414921	NaN	-6.195082
-28.008454	-29.996692	NaN	-25.134181	1.988238	NaN	-2.874274
-28.008454	-33.670993	NaN	-25.467187	5.662539	NaN	-2.541267
-28.008454	-29.259423	NaN	-31.669549	1.250968	NaN	3.661094
-28.008454	-31.300149	NaN	-24.538172	3.291695	NaN	-3.470282
-28.008454	-32.284600	NaN	-25.684285	4.276146	NaN	-2.324169
-28.008454	-36.495640	NaN	-28.536298	8.487185	NaN	0.527843
-28.008454	-32.290572	NaN	-29.551547	4.282118	NaN	1.543092
-28.008454	-38.490241	NaN	-30.488787	10.481786	NaN	2.480333
-28.008454	-37.637452	NaN	-27.794966	9.628998	NaN	-0.213488
-28.008454	-38.309683	NaN	-23.307673	10.301229	NaN	-4.700781
-28.008454	-27.432695	NaN	-27.803969	-0.575759	NaN	-0.204486
-28.008454	-36.958875	NaN	-26.650200	8.950420	NaN	-1.358255
-28.008454	-37.405091	NaN	-29.024674	9.396636	NaN	1.016219
-28.008454	-40.297724	NaN	-31.989376	12.289270	NaN	3.980922
-28.008454	-31.842801	NaN	-26.037906	3.834347	NaN	-1.970549
-28.008454	-35.494506	NaN	-32.435412	7.486052	NaN	4.426957
-28.008454	-36.627175	NaN	-30.454426	8.618720	NaN	2.445972
-28.008454	-31.453456	NaN	-29.103615	3.445001	NaN	1.095161
-28.008454	-40.211170	NaN	-28.352462	12.202715	NaN	0.344008
-28.008454	-31.417968	NaN	-32.178461	3.409514	NaN	4.170006
-28.008454	-34.836585	NaN	-25.480577	6.828130	NaN	-2.527877
-28.008454	-34.798159	NaN	-28.166544	6.789705	NaN	0.158090
-28.008454	-32.837811	NaN	-24.699816	4.829356	NaN	-3.308638
-28.008454	-39.934149	NaN	-31.545522	11.925694	NaN	3.537067
-28.008454	-36.742450	NaN	-29.922495	8.733995	NaN	1.914040
-28.008454	-30.197298	NaN	-32.041836	2.188844	NaN	4.033381
-28.008454	-40.399067	NaN	-34.846296	12.390612	NaN	6.837841
-28.008454	-27.338587	NaN	-29.651336	-0.669867	NaN	1.642881
-28.008454	-30.988730	NaN	-21.082304	2.980276	NaN	-6.926150
-28.008454	-37.060746	NaN	-31.230944	9.052292	NaN	3.222489
-28.008454	-35.949643	NaN	-31.428986	7.941189	NaN	3.420531
-28.008454	-30.506188	NaN	-23.758460	2.497734	NaN	-4.249995
-28.008454	-35.076255	NaN	-28.485212	7.067800	NaN	0.476758
-28.008454	-40.840933	NaN	-30.693097	12.832479	NaN	2.684643
-28.008454	-31.219533	NaN	-19.860380	3.211078	NaN	-8.148074
-28.008454	-37.070795	NaN	-22.748933	9.062341	NaN	-5.259521
-28.008454	-40.266574	NaN	-27.059382	12.258120	NaN	-0.949073
-28.008454	-37.164443	NaN	-33.469529	9.155989	NaN	5.461075
-28.008454	-32.645134	NaN	-25.641406	4.636680	NaN	-2.367048
-28.008454	-36.197411	NaN	-28.427826	8.188957	NaN	0.419372
-28.008454	-33.423457	NaN	-32.380803	5.415003	NaN	4.372348
-28.008454	-35.305453	NaN	-29.691996	7.296998	NaN	1.683541
-28.008454	-29.825006	NaN	-22.032861	1.816552	NaN	-5.975593
-28.008454	-37.544153	NaN	-29.611671	9.535698	NaN	1.603217
-28.008454	-39.146482	NaN	-30.040031	11.138027	NaN	2.031576
-28.008454	-34.670831	NaN	-25.371737	6.662377	NaN	-2.636717
-28.008454	-36.239593	NaN	-28.658088	8.231138	NaN	0.649634
-28.008454	-35.468018	NaN	-34.034840	7.459564	NaN	6.026386
-28.008454	-36.039094	NaN	-30.151915	8.030640	NaN	2.143461
-28.008454	-36.554351	NaN	-35.796883	8.545897	NaN	7.788429
-28.008454	-35.299268	NaN	-31.516342	7.290814	NaN	3.507888
-28.008454	-36.868756	NaN	-29.199135	8.860302	NaN	1.190680
-28.008454	-36.076592	NaN	-27.258016	8.068137	NaN	-0.750438
-28.008454	-36.870092	NaN	-28.617266	8.861637	NaN	0.608812
-28.008454	-32.799236	NaN	-24.774084	4.790781	NaN	-3.234370
-28.008454	-27.314586	NaN	-17.471480	-0.693869	NaN	-10.536975
-28.008454	-28.095750	NaN	-18.361569	0.087295	NaN	-9.646886
-28.008454	-39.247215	NaN	-27.747283	11.238761	NaN	-0.261172
-28.008454	-34.161757	NaN	-28.902927	6.153303	NaN	0.894472
-28.008454	-37.273186	NaN	-29.969288	9.264732	NaN	1.960834
-28.008454	-43.250549	NaN	-25.689902	15.242094	NaN	-2.318553
-28.008454	-40.176445	NaN	-26.825811	12.167991	NaN	-1.182644
-28.008454	-33.153737	NaN	-26.451421	5.145282	NaN	-1.557034
-28.008454	-36.778087	NaN	-35.267190	8.769632	NaN	7.258735
-28.008454	-38.156117	NaN	-25.292288	10.147662	NaN	-2.716166
-28.008454	-31.771376	NaN	-25.959929	3.762921	NaN	-2.048525
-28.008454	-34.377626	NaN	-30.848023	6.369171	NaN	2.839569
-28.008454	-31.403433	NaN	-23.898372	3.394979	NaN	-4.110083
-28.008454	-31.441879	NaN	-29.265359	3.433424	NaN	1.256904
-28.008454	-43.703496	NaN	-23.291550	15.695042	NaN	-4.716905
-28.008454	-37.226478	NaN	-30.019141	9.218024	NaN	2.010687
-28.008454	-33.965877	NaN	-25.153124	5.957422	NaN	-2.855330
-28.008454	-34.982568	NaN	-23.636384	6.974113	NaN	-4.372070
-28.008454	-26.539164	NaN	-22.142520	-1.469291	NaN	-5.865934
-28.008454	-36.511481	NaN	-26.874237	8.503026	NaN	-1.134217
-28.008454	-36.553772	NaN	-21.334571	8.545317	NaN	-6.673883
-28.008454	-38.930252	NaN	-27.500097	10.921798	NaN	-0.508358
-28.008454	-30.761533	NaN	-20.670756	2.753079	NaN	-7.337698
-28.008454	-29.216299	NaN	-28.235377	1.207844	NaN	0.226923
-28.008454	-36.360630	NaN	-27.859962	8.352175	NaN	-0.148492
-28.008454	-33.157438	NaN	-27.224018	5.148984	NaN	-0.784436
-28.008454	-30.358651	NaN	-28.288505	2.350197	NaN	0.280051
-28.008454	-24.576284	NaN	-23.441280	-3.432170	NaN	-4.567175
-28.008454	-33.524925	NaN	-23.692481	5.516470	NaN	-4.315973
-28.008454	-28.489405	NaN	-27.262643	0.480951	NaN	-0.745811
-28.008454	-30.738141	NaN	-26.325292	2.729687	NaN	-1.683162
-28.008454	-24.833422	NaN	-23.774908	-3.175032	NaN	-4.233547
-28.008454	-31.383114	NaN	-28.261913	3.374660	NaN	0.253458
-28.008454	-29.939534	NaN	-28.836193	1.931079	NaN	0.827739
-28.008454	-35.457485	NaN	-29.832018	7.449030	NaN	1.823563
-28.008454	-39.441837	NaN	-33.555839	11.433382	NaN	5.547385
-28.008454	-28.140337	NaN	-27.806538	0.131882	NaN	-0.201916
-28.008454	-35.563953	NaN	-23.352075	7.555498	NaN	-4.656379
-28.008454	-33.351605	NaN	-31.215858	5.343151	NaN	3.207404
-28.008454	-29.021515	NaN	-23.223956	1.013060	NaN	-4.784498
-28.008454	-32.203850	NaN	-25.552326	4.195396	NaN	-2.456129
-28.008454	-30.268853	NaN	-26.147412	2.260399	NaN	-1.861043
-28.008454	-43.774326	NaN	-32.252483	15.765871	NaN	4.244029
-28.008454	-33.287839	NaN	-24.672168	5.279385	NaN	-3.336287
-28.008454	-35.154024	NaN	-28.829337	7.145570	NaN	0.820883
-28.008454	-34.455269	NaN	-30.804432	6.446814	NaN	2.795978
-28.008454	-33.017783	NaN	-29.447357	5.009329	NaN	1.438903
-28.008454	-34.079339	NaN	-25.368674	6.070884	NaN	-2.639781
-28.008454	-34.649424	NaN	-34.033558	6.640970	NaN	6.025104
-28.008454	-34.354111	NaN	-27.085205	6.345657	NaN	-0.923250
-28.008454	-25.984043	NaN	-22.547524	-2.024412	NaN	-5.460931
-28.008454	-28.807968	NaN	-26.532740	0.799514	NaN	-1.475714
-28.008454	-34.313140	NaN	-23.197537	6.304685	NaN	-4.810917
-28.008454	-30.946682	NaN	-32.237986	2.938227	NaN	4.229532
-28.008454	-39.413557	NaN	-27.942361	11.405103	NaN	-0.066094
-28.008454	-39.895699	NaN	-36.623835	11.887245	NaN	8.615381
-28.008454	-32.314182	NaN	-22.234419	4.305728	NaN	-5.774035
-28.008454	-35.707407	NaN	-29.477065	7.698952	NaN	1.468610
-28.008454	-30.450032	NaN	-36.168380	2.441578	NaN	8.159926
-28.008454	-32.445321	NaN	-25.319354	4.436867	NaN	-2.689101
-28.008454	-35.699444	NaN	-32.574274	7.690990	NaN	4.565820
-28.008454	-27.744629	NaN	-26.497861	-0.263825	NaN	-1.510594
-28.008454	-31.561363	NaN	-31.300394	3.552908	NaN	3.291940
-28.008454	-27.917801	NaN	-25.667321	-0.090654	NaN	-2.341133
-28.008454	-28.033366	NaN	-30.000284	0.024911	NaN	1.991830
-28.008454	-36.032119	NaN	-33.554017	8.023665	NaN	5.545563
-28.008454	-40.667961	NaN	-33.613399	12.659507	NaN	5.604945
-28.008454	-34.877038	NaN	-25.033293	6.868584	NaN	-2.975161
-28.008454	-34.441635	NaN	-30.554075	6.433180	NaN	2.545621
-28.008454	-32.951653	NaN	-24.579876	4.943198	NaN	-3.428579
-28.008454	-39.414169	NaN	-34.279164	11.405714	NaN	6.270710
-28.008454	-31.945052	NaN	-22.543239	3.936597	NaN	-5.465215
-28.008454	-39.339352	NaN	-24.058046	11.330897	NaN	-3.950408
-28.008454	-33.504207	NaN	-28.011271	5.495752	NaN	0.002816
-28.008454	-33.871557	NaN	-31.837091	5.863103	NaN	3.828637
-28.008454	-45.228546	NaN	-22.944481	17.220091	NaN	-5.063973
-28.008454	-37.794870	NaN	-28.146351	9.786416	NaN	0.137897
-28.008454	-35.442799	NaN	-23.458470	7.434345	NaN	-4.549985
-28.008454	-37.208991	NaN	-25.917747	9.200536	NaN	-2.090708
-28.008454	-32.876545	NaN	-23.411782	4.868091	NaN	-4.596672
-28.008454	-30.126146	NaN	-28.240434	2.117691	NaN	0.231980
-28.008454	-30.749915	NaN	-27.333983	2.741460	NaN	-0.674471
-28.008454	-37.892645	NaN	-29.517012	9.884191	NaN	1.508558
-28.008454	-32.570501	NaN	-28.850570	4.562047	NaN	0.842115
-28.008454	-33.002389	NaN	-30.204315	4.993935	NaN	2.195860
-28.008454	-35.629538	NaN	-29.062630	7.621084	NaN	1.054176
-28.008454	-28.776567	NaN	-21.699586	0.768113	NaN	-6.308868
-28.008454	-30.821419	NaN	-32.346401	2.812964	NaN	4.337947
-28.008454	-29.713985	NaN	-25.593173	1.705531	NaN	-2.415282
-28.008454	-32.934225	NaN	-29.247433	4.925771	NaN	1.238979
-28.008454	-35.046350	NaN	-28.907940	7.037896	NaN	0.899485
-28.008454	-34.066820	NaN	-30.023856	6.058365	NaN	2.015401
-28.008454	-32.468662	NaN	-24.459796	4.460208	NaN	-3.548658
-28.008454	-31.215761	NaN	-28.516379	3.207306	NaN	0.507925
-28.008454	-38.621845	NaN	-26.532996	10.613391	NaN	-1.475459
-28.008454	-33.187689	NaN	-31.321888	5.179235	NaN	3.313433
-28.008454	-32.069409	NaN	-24.652862	4.060954	NaN	-3.355592
-28.008454	-30.002066	NaN	-28.521288	1.993611	NaN	0.512834
-28.008454	-41.570548	NaN	-31.511989	13.562094	NaN	3.503535
-28.008454	-33.014745	NaN	-30.832196	5.006291	NaN	2.823742
-28.008454	-34.832221	NaN	-30.082173	6.823767	NaN	2.073719
-28.008454	-39.969868	NaN	-32.101762	11.961414	NaN	4.093307
-28.008454	-40.893111	NaN	-30.433957	12.884656	NaN	2.425503
-28.008454	-42.260930	NaN	-29.173666	14.252476	NaN	1.165211
-28.008454	-31.607065	NaN	-30.257297	3.598610	NaN	2.248843
-28.008454	-30.503911	NaN	-25.384811	2.495456	NaN	-2.623643
-28.008454	-34.786980	NaN	-24.576759	6.778526	NaN	-3.431695
-28.008454	-31.110862	NaN	-27.165947	3.102408	NaN	-0.842508
-28.008454	-38.687890	NaN	-25.612918	10.679435	NaN	-2.395536
-28.008454	-35.606768	NaN	-27.928071	7.598314	NaN	-0.080383
-28.008454	-33.930172	NaN	-26.329218	5.921718	NaN	-1.679237
-28.008454	-38.127960	NaN	-32.415719	10.119506	NaN	4.407265
-28.008454	-31.600165	NaN	-27.131933	3.591711	NaN	-0.876521
-28.008454	-41.454655	NaN	-22.501244	13.446201	NaN	-5.507211
-28.008454	-27.202435	NaN	-23.548171	-0.806019	NaN	-4.460283
-28.008454	-42.724128	NaN	-27.809094	14.715673	NaN	-0.199360
-28.008454	-29.649637	NaN	-21.909570	1.641183	NaN	-6.098884
-28.008454	-30.040719	NaN	-24.327136	2.032265	NaN	-3.681318
-28.008454	-37.707805	NaN	-21.274436	9.699350	NaN	-6.734018
-28.008454	-33.427938	NaN	-26.249662	5.419484	NaN	-1.758792
-28.008454	-40.528850	NaN	-37.683308	12.520395	NaN	9.674853
-28.008454	-39.679604	NaN	-32.705433	11.671150	NaN	4.696979
-28.008454	-40.560710	NaN	-27.956097	12.552256	NaN	-0.052358
-28.008454	-36.869314	NaN	-32.135022	8.860860	NaN	4.126568
-28.008454	-28.237864	NaN	-27.645344	0.229409	NaN	-0.363110
-28.008454	-37.178463	NaN	-29.707071	9.170008	NaN	1.698616
-28.008454	-34.019468	NaN	-31.409948	6.011013	NaN	3.401494
-28.008454	-34.573959	NaN	-28.849726	6.565504	NaN	0.841271
-28.008454	-34.179169	NaN	-27.601349	6.170714	NaN	-0.407106
-28.008454	-34.174035	NaN	-27.302825	6.165581	NaN	-0.705629
-28.008454	-33.928236	NaN	-29.803402	5.919782	NaN	1.794947
-28.008454	-34.733015	NaN	-29.229883	6.724561	NaN	1.221428
-28.008454	-35.430749	NaN	-29.695718	7.422294	NaN	1.687263
-28.008454	-41.389240	NaN	-36.193048	13.380785	NaN	8.184593
-28.008454	-29.750833	NaN	-22.985707	1.742378	NaN	-5.022748
-28.008454	-31.323174	NaN	-28.714765	3.314720	NaN	0.706311
-28.008454	-39.974164	NaN	-28.895243	11.965710	NaN	0.886789
-28.008454	-35.430881	NaN	-22.823468	7.422427	NaN	-5.184986
-28.008454	-39.716709	NaN	-27.211903	11.708255	NaN	-0.796551
-28.008454	-36.052504	NaN	-24.569321	8.044050	NaN	-3.439133
-28.008454	-32.017275	NaN	-27.496348	4.008820	NaN	-0.512107
-28.008454	-33.186467	NaN	-24.465267	5.178013	NaN	-3.543188
-28.008454	-37.051183	NaN	-29.701232	9.042728	NaN	1.692777
-28.008454	-35.412558	NaN	-26.795979	7.404104	NaN	-1.212475
-28.008454	-33.599249	NaN	-26.847733	5.590795	NaN	-1.160722
-28.008454	-40.941185	NaN	-31.069547	12.932731	NaN	3.061093
-28.008454	-25.543368	NaN	-22.904393	-2.465086	NaN	-5.104061
-28.008454	-41.724202	NaN	-27.546490	13.715748	NaN	-0.461964
-28.008454	-34.698782	NaN	-29.468358	6.690327	NaN	1.459904
-28.008454	-32.620832	NaN	-28.827638	4.612377	NaN	0.819184
-28.008454	-31.421113	NaN	-33.416751	3.412658	NaN	5.408297
-28.008454	-40.985810	NaN	-32.349684	12.977355	NaN	4.341229
-28.008454	-35.275812	NaN	-25.469507	7.267358	NaN	-2.538948
-28.008454	-31.246655	NaN	-29.821147	3.238200	NaN	1.812693
-28.008454	-37.188253	NaN	-26.968797	9.179798	NaN	-1.039658
-28.008454	-31.953344	NaN	-25.199035	3.944889	NaN	-2.809420
-28.008454	-30.558792	NaN	-22.181837	2.550338	NaN	-5.826618
-28.008454	-26.656826	NaN	-27.549025	-1.351629	NaN	-0.459429
-28.008454	-35.097019	NaN	-31.987008	7.088564	NaN	3.978554
-28.008454	-45.492303	NaN	-27.700181	17.483849	NaN	-0.308274
-28.008454	-27.999137	NaN	-27.611644	-0.009317	NaN	-0.396810
-28.008454	-32.348352	NaN	-29.452304	4.339898	NaN	1.443850
-28.008454	-32.437364	NaN	-35.741964	4.428909	NaN	7.733510
-28.008454	-33.092339	NaN	-24.678696	5.083885	NaN	-3.329758
-28.008454	-35.610900	NaN	-29.315284	7.602446	NaN	1.306829
-28.008454	-31.068107	NaN	-25.758711	3.059653	NaN	-2.249744
-28.008454	-34.026623	NaN	-31.190049	6.018168	NaN	3.181595
-28.008454	-28.886137	NaN	-20.554256	0.877683	NaN	-7.454199
-28.008454	-30.025393	NaN	-27.875401	2.016938	NaN	-0.133054
-28.008454	-40.975686	NaN	-30.502567	12.967232	NaN	2.494113
-28.008454	-29.430592	NaN	-27.956317	1.422138	NaN	-0.052138
-28.008454	-38.048342	NaN	-29.827557	10.039887	NaN	1.819103
-28.008454	-37.551499	NaN	-31.971704	9.543045	NaN	3.963249
-28.008454	-40.474554	NaN	-28.491983	12.466099	NaN	0.483528
-28.008454	-41.747134	NaN	-28.669998	13.738680	NaN	0.661544
-28.008454	-29.046995	NaN	-26.556114	1.038541	NaN	-1.452340
-28.008454	-34.347197	NaN	-29.038283	6.338743	NaN	1.029829
-28.008454	-32.532476	NaN	-20.095931	4.524022	NaN	-7.912523
-28.008454	-36.102705	NaN	-37.679681	8.094251	NaN	9.671227
-28.008454	-32.979608	NaN	-22.887307	4.971153	NaN	-5.121147
-28.008454	-31.334699	NaN	-29.635820	3.326245	NaN	1.627366
-28.008454	-27.216570	NaN	-25.047938	-0.791884	NaN	-2.960516
-28.008454	-32.741846	NaN	-21.891469	4.733391	NaN	-6.116985
-28.008454	-31.764992	NaN	-20.111537	3.756537	NaN	-7.896918
-28.008454	-31.258806	NaN	-21.370183	3.250351	NaN	-6.638272
-28.008454	-33.111103	NaN	-22.776956	5.102649	NaN	-5.231499
-28.008454	-37.420140	NaN	-23.766595	9.411686	NaN	-4.241859
-28.008454	-38.056891	NaN	-25.147662	10.048437	NaN	-2.860792
-28.008454	-37.162442	NaN	-34.915612	9.153988	NaN	6.907158
-28.008454	-29.642975	NaN	-21.911069	1.634521	NaN	-6.097385
-28.008454	-36.127877	NaN	-29.203785	8.119422	NaN	1.195330
-28.008454	-36.328477	NaN	-30.240609	8.320023	NaN	2.232155
-28.008454	-32.285749	NaN	-25.622520	4.277294	NaN	-2.385935
-28.008454	-32.024592	NaN	-27.400155	4.016138	NaN	-0.608300
-28.008454	-36.852415	NaN	-30.334862	8.843961	NaN	2.326408
-28.008454	-33.413597	NaN	-26.070306	5.405143	NaN	-1.938149
-28.008454	-29.869820	NaN	-26.467932	1.861365	NaN	-1.540523
-28.008454	-28.645375	NaN	-25.634919	0.636921	NaN	-2.373536
-28.008454	-36.840848	NaN	-29.670500	8.832393	NaN	1.662046
-28.008454	-40.256977	NaN	-24.928168	12.248522	NaN	-3.080286
-28.008454	-36.720508	NaN	-25.702636	8.712053	NaN	-2.305819
-28.008454	-33.844786	NaN	-24.672178	5.836332	NaN	-3.336277
-28.008454	-35.647274	NaN	-30.262909	7.638820	NaN	2.254455
-28.008454	-33.250258	NaN	-29.149929	5.241804	NaN	1.141474
-28.008454	-39.690931	NaN	-34.588150	11.682476	NaN	6.579696
-28.008454	-30.048017	NaN	-21.756809	2.039562	NaN	-6.251645
-28.008454	-25.953893	NaN	-22.388259	-2.054562	NaN	-5.620195
-28.008454	-39.693339	NaN	-27.439610	11.684885	NaN	-0.568844
-28.008454	-36.612599	NaN	-25.335731	8.604145	NaN	-2.672724
-28.008454	-35.961149	NaN	-32.808457	7.952694	NaN	4.800002
-28.008454	-35.288484	NaN	-24.175609	7.280029	NaN	-3.832846
-28.008454	-38.964760	NaN	-28.846582	10.956305	NaN	0.838128
-28.008454	-31.849712	NaN	-25.770749	3.841258	NaN	-2.237705
-28.008454	-32.118603	NaN	-24.006304	4.110149	NaN	-4.002150
-28.008454	-31.862785	NaN	-30.477219	3.854330	NaN	2.468764
-28.008454	-44.376129	NaN	-35.893512	16.367674	NaN	7.885058
-28.008454	-39.862439	NaN	-25.616843	11.853984	NaN	-2.391611
-28.008454	-34.506743	NaN	-30.127688	6.498289	NaN	2.119234
-28.008454	-30.853952	NaN	-31.035754	2.845498	NaN	3.027300
-28.008454	-37.310172	NaN	-27.329210	9.301718	NaN	-0.679245
-28.008454	-32.309549	NaN	-24.142827	4.301095	NaN	-3.865627
-28.008454	-28.034003	NaN	-20.465945	0.025549	NaN	-7.542509
-28.008454	-33.060600	NaN	-30.021736	5.052145	NaN	2.013281
-28.008454	-41.640889	NaN	-26.960391	13.632435	NaN	-1.048064
-28.008454	-28.003235	NaN	-24.413899	-0.005219	NaN	-3.594556
-28.008454	-27.492758	NaN	-25.527175	-0.515697	NaN	-2.481279
-28.008454	-31.524466	NaN	-26.142255	3.516012	NaN	-1.866200
-28.008454	-40.545203	NaN	-24.344704	12.536749	NaN	-3.663750
-28.008454	-42.790886	NaN	-33.789792	14.782432	NaN	5.781338
-28.008454	-42.520453	NaN	-33.851444	14.511998	NaN	5.842989
-28.008454	-36.846904	NaN	-30.068518	8.838450	NaN	2.060063
-28.008454	-42.451118	NaN	-33.190535	14.442664	NaN	5.182080
-28.008454	-29.489184	NaN	-25.929391	1.480729	NaN	-2.079063
-28.008454	-33.636409	NaN	-33.668493	5.627954	NaN	5.660038
-28.008454	-35.562371	NaN	-26.869509	7.553916	NaN	-1.138945
-28.008454	-43.254696	NaN	-31.305180	15.246242	NaN	3.296725
-28.008454	-35.017884	NaN	-29.402151	7.009429	NaN	1.393697
-28.008454	-28.664321	NaN	-25.829162	0.655866	NaN	-2.179292
-28.008454	-37.826371	NaN	-22.462087	9.817917	NaN	-5.546367
-28.008454	-37.461766	NaN	-37.553774	9.453311	NaN	9.545320
-28.008454	-31.976414	NaN	-25.088244	3.967960	NaN	-2.920211
-28.008454	-33.605354	NaN	-25.342107	5.596900	NaN	-2.666348
-28.008454	-31.235473	NaN	-22.604555	3.227018	NaN	-5.403900
-28.008454	-32.705069	NaN	-24.294393	4.696615	NaN	-3.714062
-28.008454	-29.605505	NaN	-25.427547	1.597051	NaN	-2.580908
-28.008454	-43.203837	NaN	-31.739842	15.195382	NaN	3.731387
-28.008454	-36.504995	NaN	-31.665346	8.496540	NaN	3.656892
-28.008454	-35.627881	NaN	-29.507705	7.619427	NaN	1.499251
-28.008454	-33.524498	NaN	-22.696828	5.516043	NaN	-5.311626
-28.008454	-39.937488	NaN	-28.699055	11.929033	NaN	0.690601
-28.008454	-34.259546	NaN	-32.627819	6.251092	NaN	4.619365
-28.008454	-35.176098	NaN	-25.359248	7.167643	NaN	-2.649206
-28.008454	-34.391228	NaN	-29.239856	6.382773	NaN	1.231402
-28.008454	-30.854567	NaN	-27.904039	2.846113	NaN	-0.104415
-28.008454	-38.979369	NaN	-34.571694	10.970914	NaN	6.563240
-28.008454	-36.563516	NaN	-33.960691	8.555061	NaN	5.952236
-28.008454	-31.863265	NaN	-32.118240	3.854810	NaN	4.109786
-28.008454	-37.422370	NaN	-36.546818	9.413915	NaN	8.538364
-28.008454	-35.819052	NaN	-30.343701	7.810597	NaN	2.335247
-28.008454	-43.053257	NaN	-29.576913	15.044803	NaN	1.568458
-28.008454	-36.621521	NaN	-29.224142	8.613067	NaN	1.215688
-28.008454	-29.953560	NaN	-26.917118	1.945106	NaN	-1.091337
-28.008454	-33.478599	NaN	-32.328748	5.470145	NaN	4.320294
-28.008454	-38.218645	NaN	-30.027254	10.210190	NaN	2.018800
-28.008454	-32.204804	NaN	-34.317557	4.196349	NaN	6.309102
-28.008454	-31.622189	NaN	-21.896678	3.613735	NaN	-6.111777
-28.008454	-41.862854	NaN	-37.877027	13.854399	NaN	9.868573
-28.008454	-34.087969	NaN	-23.839805	6.079514	NaN	-4.168649
-28.008454	-36.039171	NaN	-28.411341	8.030717	NaN	0.402887
-28.008454	-42.487030	NaN	-29.833841	14.478576	NaN	1.825386
-28.008454	-33.780938	NaN	-23.380188	5.772483	NaN	-4.628266
-28.008454	-30.231650	NaN	-27.667204	2.223195	NaN	-0.341251
-28.008454	-34.717624	NaN	-29.393719	6.709170	NaN	1.385265
-28.008454	-32.761138	NaN	-29.809644	4.752684	NaN	1.801190
-28.008454	-38.543306	NaN	-25.045601	10.534851	NaN	-2.962853
-28.008454	-34.670448	NaN	-26.016321	6.661994	NaN	-1.992134
-28.008454	-31.998573	NaN	-22.903856	3.990118	NaN	-5.104599
-28.008454	-29.120090	NaN	-21.944681	1.111636	NaN	-6.063773
-28.008454	-44.428128	NaN	-30.218086	16.419673	NaN	2.209632
-28.008454	-34.117438	NaN	-26.899408	6.108984	NaN	-1.109047
-28.008454	-32.025573	NaN	-26.481133	4.017118	NaN	-1.527322
-28.008454	-39.085307	NaN	-27.880014	11.076853	NaN	-0.128440
-28.008454	-31.110030	NaN	-24.664782	3.101576	NaN	-3.343673
-28.008454	-39.976677	NaN	-30.145400	11.968222	NaN	2.136945
-28.008454	-33.179250	NaN	-28.985472	5.170795	NaN	0.977018
-28.008454	-42.173601	NaN	-34.228538	14.165147	NaN	6.220083
-28.008454	-37.540645	NaN	-27.008290	9.532190	NaN	-1.000165
-28.008454	-45.658725	NaN	-30.306128	17.650270	NaN	2.297674
-28.008454	-32.408790	NaN	-21.580948	4.400335	NaN	-6.427506
-28.008454	-39.234334	NaN	-28.935725	11.225879	NaN	0.927270
-28.008454	-33.261378	NaN	-28.542782	5.252923	NaN	0.534328
-28.008454	-32.772262	NaN	-21.712934	4.763807	NaN	-6.295521
-28.008454	-32.586577	NaN	-25.771847	4.578123	NaN	-2.236607
-28.008454	-32.149697	NaN	-25.039072	4.141243	NaN	-2.969382
-28.008454	-36.451319	NaN	-33.111164	8.442865	NaN	5.102709
-28.008454	-32.482492	NaN	-28.777714	4.474037	NaN	0.769260
-28.008454	-34.811065	NaN	-26.270247	6.802610	NaN	-1.738207
-28.008454	-37.762519	NaN	-30.608575	9.754065	NaN	2.600120
-28.008454	-35.195431	NaN	-28.043806	7.186977	NaN	0.035352
-28.008454	-34.163074	NaN	-33.765310	6.154620	NaN	5.756855
-28.008454	-37.251128	NaN	-29.614858	9.242673	NaN	1.606404
-28.008454	-33.477701	NaN	-27.893123	5.469246	NaN	-0.115332
-28.008454	-34.116680	NaN	-26.871815	6.108226	NaN	-1.136639
-28.008454	-40.691888	NaN	-32.618412	12.683433	NaN	4.609958
-28.008454	-34.083429	NaN	-27.332574	6.074975	NaN	-0.675880
-28.008454	-37.284182	NaN	-27.924341	9.275728	NaN	-0.084113
-28.008454	-32.066288	NaN	-31.457685	4.057834	NaN	3.449231
-28.008454	-35.314392	NaN	-34.463555	7.305937	NaN	6.455101
-28.008454	-29.986725	NaN	-24.815778	1.978271	NaN	-3.192677
-28.008454	-30.006593	NaN	-25.381150	1.998139	NaN	-2.627304
-28.008454	-34.565416	NaN	-28.192794	6.556961	NaN	0.184339
-28.008454	-43.384748	NaN	-36.834579	15.376293	NaN	8.826125
-28.008454	-36.172046	NaN	-29.815246	8.163592	NaN	1.806791
-28.008454	-35.045329	NaN	-33.427154	7.036875	NaN	5.418700
-28.008454	-38.142593	NaN	-31.155551	10.134139	NaN	3.147097
-28.008454	-29.044839	NaN	-21.773563	1.036385	NaN	-6.234891
-28.008454	-32.540608	NaN	-22.879589	4.532154	NaN	-5.128865
-28.008454	-35.958407	NaN	-29.500203	7.949953	NaN	1.491748
-28.008454	-36.205254	NaN	-32.243606	8.196800	NaN	4.235152
-28.008454	-35.929163	NaN	-27.868519	7.920708	NaN	-0.139935
-28.008454	-30.458291	NaN	-30.944907	2.449837	NaN	2.936453
-28.008454	-35.216864	NaN	-28.341478	7.208409	NaN	0.333024
-28.008454	-31.554454	NaN	-28.974645	3.545999	NaN	0.966190
-28.008454	-46.777796	NaN	-32.817153	18.769341	NaN	4.808699
-28.008454	-33.836974	NaN	-29.076388	5.828519	NaN	1.067933
-28.008454	-32.611196	NaN	-36.485308	4.602742	NaN	8.476853
-28.008454	-39.507463	NaN	-34.039708	11.499009	NaN	6.031254
-28.008454	-38.331878	NaN	-26.639693	10.323423	NaN	-1.368761
-28.008454	-31.011760	NaN	-30.154189	3.003306	NaN	2.145735
-28.008454	-27.844021	NaN	-26.068207	-0.164434	NaN	-1.940248
-28.008454	-37.264054	NaN	-25.241334	9.255600	NaN	-2.767120
-28.008454	-31.024963	NaN	-19.282364	3.016508	NaN	-8.726091
-28.008454	-35.631265	NaN	-28.935043	7.622810	NaN	0.926589
-28.008454	-35.638932	NaN	-26.682575	7.630478	NaN	-1.325879
-28.008454	-41.069918	NaN	-37.606076	13.061464	NaN	9.597622
-28.008454	-33.753998	NaN	-31.327827	5.745544	NaN	3.319372
-28.008454	-37.497743	NaN	-35.478098	9.489289	NaN	7.469644
-28.008454	-34.421267	NaN	-29.924175	6.412812	NaN	1.915721
-28.008454	-34.397962	NaN	-20.604645	6.389508	NaN	-7.403809
-28.008454	-38.004566	NaN	-27.536257	9.996111	NaN	-0.472198
-28.008454	-31.336731	NaN	-20.443953	3.328276	NaN	-7.564501
-28.008454	-37.410396	NaN	-28.073284	9.401942	NaN	0.064829
-28.008454	-36.416210	NaN	-26.577894	8.407756	NaN	-1.430560
-28.008454	-36.034706	NaN	-29.936512	8.026252	NaN	1.928058
-28.008454	-35.982935	NaN	-27.302367	7.974481	NaN	-0.706087
-28.008454	-33.309642	NaN	-24.569700	5.301188	NaN	-3.438754
-28.008454	-29.423581	NaN	-25.563583	1.415126	NaN	-2.444872
-28.008454	-40.942438	NaN	-32.224382	12.933984	NaN	4.215928
-28.008454	-39.815771	NaN	-32.284111	11.807317	NaN	4.275656
-28.008454	-32.207190	NaN	-27.931795	4.198736	NaN	-0.076659
-28.008454	-29.022966	NaN	-22.610694	1.014512	NaN	-5.397760
-28.008454	-24.906056	NaN	-22.354855	-3.102399	NaN	-5.653600
-28.008454	-31.228778	NaN	-28.591163	3.220324	NaN	0.582708
-28.008454	-32.542076	NaN	-31.925814	4.533622	NaN	3.917360
-28.008454	-35.819634	NaN	-27.170842	7.811180	NaN	-0.837612
-28.008454	-43.840684	NaN	-32.598951	15.832230	NaN	4.590496
-28.008454	-37.045614	NaN	-27.810288	9.037159	NaN	-0.198166
-28.008454	-21.852302	NaN	-21.688722	-6.156152	NaN	-6.319733
-28.008454	-39.458799	NaN	-35.955360	11.450345	NaN	7.946906
-28.008454	-41.146752	NaN	-27.228121	13.138298	NaN	-0.780334
-28.008454	-39.831790	NaN	-23.920509	11.823336	NaN	-4.087946
-28.008454	-30.463608	NaN	-25.033927	2.455154	NaN	-2.974528
-28.008454	-33.642190	NaN	-22.086047	5.633736	NaN	-5.922407
-28.008454	-34.012128	NaN	-26.329070	6.003674	NaN	-1.679384
-28.008454	-36.449952	NaN	-29.334326	8.441498	NaN	1.325872
-28.008454	-35.652746	NaN	-31.247576	7.644292	NaN	3.239122
-28.008454	-33.015226	NaN	-29.387140	5.006772	NaN	1.378686
-28.008454	-31.889037	NaN	-26.551514	3.880582	NaN	-1.456940
-28.008454	-37.828725	NaN	-31.177300	9.820271	NaN	3.168846
-28.008454	-31.212796	NaN	-22.283456	3.204341	NaN	-5.724999
-28.008454	-30.810492	NaN	-23.051678	2.802038	NaN	-4.956777
-28.008454	-31.423618	NaN	-18.955297	3.415164	NaN	-9.053157
-28.008454	-29.747849	NaN	-30.046937	1.739394	NaN	2.038483
-28.008454	-33.874254	NaN	-30.797334	5.865800	NaN	2.788880
-28.008454	-41.749277	NaN	-29.015760	13.740823	NaN	1.007305
-28.008454	-27.127083	NaN	-24.160041	-0.881371	NaN	-3.848413
-28.008454	-44.793623	NaN	-32.558519	16.785169	NaN	4.550065
-28.008454	-34.340603	NaN	-33.634979	6.332149	NaN	5.626525
-28.008454	-42.097285	NaN	-28.171990	14.088831	NaN	0.163536
-28.008454	-30.945548	NaN	-21.220687	2.937094	NaN	-6.787767
-28.008454	-38.822885	NaN	-33.756072	10.814431	NaN	5.747617
-28.008454	-34.025537	NaN	-21.367022	6.017082	NaN	-6.641433
-28.008454	-32.783016	NaN	-24.821850	4.774562	NaN	-3.186604
-28.008454	-41.150559	NaN	-29.263297	13.142104	NaN	1.254843
-28.008454	-31.454692	NaN	-26.587821	3.446238	NaN	-1.420633
-28.008454	-43.817563	NaN	-29.798040	15.809108	NaN	1.789585
-28.008454	-32.696883	NaN	-25.974446	4.688429	NaN	-2.034008
-28.008454	-29.136429	NaN	-20.846746	1.127975	NaN	-7.161709
-28.008454	-26.148188	NaN	-20.985771	-1.860267	NaN	-7.022684
-28.008454	-39.978950	NaN	-26.966852	11.970496	NaN	-1.041603
-28.008454	-35.639350	NaN	-23.933202	7.630896	NaN	-4.075252
-28.008454	-37.701704	NaN	-30.900867	9.693249	NaN	2.892413
-28.008454	-36.011516	NaN	-19.610928	8.003062	NaN	-8.397526
-28.008454	-35.677278	NaN	-25.341452	7.668824	NaN	-2.667003
-28.008454	-30.085696	NaN	-24.949651	2.077241	NaN	-3.058804
-28.008454	-32.486062	NaN	-27.902180	4.477607	NaN	-0.106275
-28.008454	-34.212692	NaN	-26.433665	6.204238	NaN	-1.574789
-28.008454	-31.166698	NaN	-26.824252	3.158244	NaN	-1.184202
-28.008454	-34.946433	NaN	-25.617908	6.937978	NaN	-2.390546
-28.008454	-27.187278	NaN	-25.534719	-0.821176	NaN	-2.473736
-28.008454	-29.468162	NaN	-26.184357	1.459708	NaN	-1.824097
-28.008454	-30.094201	NaN	-28.006736	2.085746	NaN	-0.001718
-28.008454	-34.839400	NaN	-30.860085	6.830946	NaN	2.851631
-28.008454	-40.456911	NaN	-31.038236	12.448456	NaN	3.029782
-28.008454	-30.261959	NaN	-26.454861	2.253505	NaN	-1.553593
-28.008454	-35.289103	NaN	-33.020077	7.280649	NaN	5.011623
-28.008454	-32.935088	NaN	-26.938989	4.926634	NaN	-1.069465
-28.008454	-34.172039	NaN	-33.231316	6.163585	NaN	5.222862
-28.008454	-37.829261	NaN	-33.163311	9.820806	NaN	5.154856
-28.008454	-29.753742	NaN	-24.613115	1.745288	NaN	-3.395340
-28.008454	-34.077720	NaN	-30.104569	6.069266	NaN	2.096115
-28.008454	-33.065781	NaN	-32.033330	5.057326	NaN	4.024876
-28.008454	-27.092102	NaN	-24.584134	-0.916353	NaN	-3.424320
-28.008454	-30.489009	NaN	-30.651309	2.480554	NaN	2.642854
-28.008454	-36.757615	NaN	-30.231037	8.749161	NaN	2.222583
-28.008454	-31.600844	NaN	-24.414629	3.592390	NaN	-3.593826
-28.008454	-34.444082	NaN	-26.265595	6.435627	NaN	-1.742859
-28.008454	-33.669401	NaN	-23.950966	5.660946	NaN	-4.057488
-28.008454	-36.921080	NaN	-34.117744	8.912626	NaN	6.109289
-28.008454	-35.799671	NaN	-30.783696	7.791217	NaN	2.775242
-28.008454	-38.115418	NaN	-34.226714	10.106964	NaN	6.218260
-28.008454	-37.981441	NaN	-30.541583	9.972987	NaN	2.533129
-28.008454	-34.667669	NaN	-24.895285	6.659215	NaN	-3.113170
-28.008454	-25.843642	NaN	-22.306222	-2.164813	NaN	-5.702233
-28.008454	-28.769583	NaN	-23.229818	0.761128	NaN	-4.778636
-28.008454	-32.997845	NaN	-25.310321	4.989391	NaN	-2.698133
-28.008454	-37.029606	NaN	-24.580932	9.021152	NaN	-3.427523
-28.008454	-45.707295	NaN	-25.911143	17.698841	NaN	-2.097311
-28.008454	-34.008307	NaN	-26.925200	5.999853	NaN	-1.083255
-28.008454	-30.276736	NaN	-28.537445	2.268282	NaN	0.528991
-28.008454	-30.964974	NaN	-27.379366	2.956520	NaN	-0.629089
-28.008454	-35.994412	NaN	-28.940093	7.985957	NaN	0.931639
-28.008454	-34.603314	NaN	-21.859763	6.594860	NaN	-6.148691
-28.008454	-39.319317	NaN	-28.774168	11.310863	NaN	0.765714
-28.008454	-34.367621	NaN	-23.720177	6.359167	NaN	-4.288278
-28.008454	-36.225924	NaN	-33.254185	8.217470	NaN	5.245731
-28.008454	-33.327422	NaN	-29.315582	5.318968	NaN	1.307128
-28.008454	-29.410080	NaN	-26.783360	1.401625	NaN	-1.225095
-28.008454	-34.066914	NaN	-32.437062	6.058459	NaN	4.428608
-28.008454	-46.762816	NaN	-28.827884	18.754362	NaN	0.819429
-28.008454	-35.372793	NaN	-29.146494	7.364338	NaN	1.138040
-28.008454	-43.308809	NaN	-39.576530	15.300355	NaN	11.568076
-28.008454	-35.830560	NaN	-24.374713	7.822106	NaN	-3.633742
-28.008454	-35.757167	NaN	-22.858707	7.748713	NaN	-5.149747
-28.008454	-31.913335	NaN	-26.442766	3.904881	NaN	-1.565688
-28.008454	-30.635358	NaN	-23.707554	2.626904	NaN	-4.300901
-28.008454	-33.203939	NaN	-31.787406	5.195485	NaN	3.778951
-28.008454	-45.598698	NaN	-32.786901	17.590243	NaN	4.778447
-28.008454	-32.322735	NaN	-32.169187	4.314281	NaN	4.160733
-28.008454	-39.748556	NaN	-24.970913	11.740102	NaN	-3.037542
-28.008454	-42.185139	NaN	-24.780375	14.176684	NaN	-3.228079
-28.008454	-32.642980	NaN	-28.058664	4.634526	NaN	0.050209
-28.008454	-28.455893	NaN	-20.928348	0.447438	NaN	-7.080106
-28.008454	-31.105965	NaN	-24.744908	3.097510	NaN	-3.263546
-28.008454	-39.323608	NaN	-27.380738	11.315154	NaN	-0.627716
-28.008454	-32.624977	NaN	-24.407690	4.616522	NaN	-3.600764
-28.008454	-32.584540	NaN	-24.765175	4.576086	NaN	-3.243280
-28.008454	-42.645911	NaN	-27.756774	14.637456	NaN	-0.251680
-28.008454	-26.398212	NaN	-31.248399	-1.610242	NaN	3.239945
-28.008454	-31.714552	NaN	-30.724523	3.706098	NaN	2.716069
-28.008454	-33.873934	NaN	-21.961347	5.865479	NaN	-6.047107
-28.008454	-25.933937	NaN	-28.928098	-2.074517	NaN	0.919643
-28.008454	-31.292189	NaN	-30.698527	3.283735	NaN	2.690072
-28.008454	-31.998924	NaN	-24.873128	3.990469	NaN	-3.135327
-28.008454	-40.098552	NaN	-24.084288	12.090097	NaN	-3.924167
-28.008454	-39.982122	NaN	-26.395091	11.973668	NaN	-1.613364
-28.008454	-32.864616	NaN	-26.658141	4.856162	NaN	-1.350314
-28.008454	-31.483365	NaN	-25.840171	3.474910	NaN	-2.168283
-28.008454	-36.045300	NaN	-31.993470	8.036846	NaN	3.985016
-28.008454	-41.892874	NaN	-29.896089	13.884419	NaN	1.887635
-28.008454	-31.748542	NaN	-29.544592	3.740088	NaN	1.536137
-28.008454	-35.254210	NaN	-30.593530	7.245756	NaN	2.585076
-28.008454	-38.803578	NaN	-34.552187	10.795124	NaN	6.543733
-28.008454	-32.185661	NaN	-30.085895	4.177206	NaN	2.077441
-28.008454	-35.032204	NaN	-23.189214	7.023750	NaN	-4.819240
-28.008454	-35.397558	NaN	-24.813439	7.389104	NaN	-3.195015
-28.008454	-39.437394	NaN	-28.152947	11.428940	NaN	0.144492
-28.008454	-36.793789	NaN	-30.245670	8.785335	NaN	2.237215
-28.008454	-34.013946	NaN	-28.578952	6.005491	NaN	0.570498
-28.008454	-28.517389	NaN	-25.336520	0.508934	NaN	-2.671935
-28.008454	-31.369918	NaN	-23.284016	3.361463	NaN	-4.724439
-28.008454	-37.346752	NaN	-30.402556	9.338298	NaN	2.394102
-28.008454	-29.955750	NaN	-21.024712	1.947296	NaN	-6.983742
-28.008454	-36.714467	NaN	-28.393289	8.706012	NaN	0.384835
-28.008454	-32.511505	NaN	-30.328504	4.503051	NaN	2.320049
-28.008454	-40.176505	NaN	-30.021158	12.168050	NaN	2.012704
-28.008454	-30.597449	NaN	-32.915806	2.588994	NaN	4.907352
-28.008454	-41.859660	NaN	-27.161784	13.851206	NaN	-0.846671
-28.008454	-30.819998	NaN	-20.114307	2.811543	NaN	-7.894147
-28.008454	-35.871807	NaN	-27.757393	7.863352	NaN	-0.251061
-28.008454	-31.827520	NaN	-25.649970	3.819065	NaN	-2.358484
-28.008454	-36.264063	NaN	-35.145145	8.255609	NaN	7.136690
-28.008454	-31.859376	NaN	-27.821122	3.850922	NaN	-0.187332
-28.008454	-38.290655	NaN	-24.636390	10.282201	NaN	-3.372064
-28.008454	-34.193166	NaN	-32.463720	6.184712	NaN	4.455266
-28.008454	-37.650525	NaN	-26.134550	9.642071	NaN	-1.873905
-28.008454	-42.078767	NaN	-24.820050	14.070312	NaN	-3.188404
-28.008454	-28.844859	NaN	-23.904895	0.836404	NaN	-4.103559
-28.008454	-32.327909	NaN	-26.014761	4.319455	NaN	-1.993693
-28.008454	-44.919625	NaN	-34.658378	16.911170	NaN	6.649924
-28.008454	-31.030872	NaN	-26.293981	3.022418	NaN	-1.714473
-28.008454	-35.225272	NaN	-28.050654	7.216818	NaN	0.042199
-28.008454	-38.476526	NaN	-30.097111	10.468071	NaN	2.088656
-28.008454	-32.896515	NaN	-28.625228	4.888061	NaN	0.616773
-28.008454	-42.729639	NaN	-26.076856	14.721184	NaN	-1.931598
-28.008454	-35.141196	NaN	-32.451209	7.132742	NaN	4.442755
-28.008454	-34.268259	NaN	-22.821393	6.259804	NaN	-5.187061
-28.008454	-41.782555	NaN	-25.577844	13.774101	NaN	-2.430610
-28.008454	-32.224959	NaN	-22.177151	4.216504	NaN	-5.831304
-28.008454	-41.796510	NaN	-32.103428	13.788056	NaN	4.094973
-28.008454	-32.797650	NaN	-21.172330	4.789195	NaN	-6.836125
-28.008454	-40.291791	NaN	-32.677119	12.283337	NaN	4.668665
-28.008454	-35.054739	NaN	-23.268882	7.046284	NaN	-4.739572
-28.008454	-31.477274	NaN	-26.657395	3.468820	NaN	-1.351059
-28.008454	-31.248035	NaN	-31.306687	3.239581	NaN	3.298232
-28.008454	-40.942768	NaN	-29.359546	12.934314	NaN	1.351091
-28.008454	-38.610241	NaN	-26.700012	10.601787	NaN	-1.308443
-28.008454	-34.450919	NaN	-23.590647	6.442465	NaN	-4.417807
-28.008454	-34.131867	NaN	-22.098616	6.123413	NaN	-5.909838
-28.008454	-43.473475	NaN	-33.166220	15.465021	NaN	5.157766
-28.008454	-27.748391	NaN	-27.961584	-0.260063	NaN	-0.046871
-28.008454	-32.285565	NaN	-26.382787	4.277111	NaN	-1.625668
-28.008454	-34.515460	NaN	-31.452863	6.507006	NaN	3.444408
-28.008454	-34.998240	NaN	-24.722375	6.989786	NaN	-3.286079
-28.008454	-31.261120	NaN	-24.730183	3.252665	NaN	-3.278271
-28.008454	-42.060650	NaN	-30.852768	14.052196	NaN	2.844314
-28.008454	-40.037595	NaN	-26.056134	12.029141	NaN	-1.952321
-28.008454	-30.420748	NaN	-26.661502	2.412293	NaN	-1.346953
-28.008454	-39.898455	NaN	-36.921118	11.890000	NaN	8.912664
-28.008454	-32.272094	NaN	-35.376824	4.263640	NaN	7.368370
-28.008454	-34.924774	NaN	-29.427677	6.916319	NaN	1.419223
-28.008454	-33.767060	NaN	-28.189617	5.758605	NaN	0.181162
-28.008454	-36.432564	NaN	-33.225514	8.424109	NaN	5.217059
-28.008454	-36.905442	NaN	-26.881611	8.896987	NaN	-1.126843
-28.008454	-37.065029	NaN	-30.527880	9.056574	NaN	2.519426
-28.008454	-36.738178	NaN	-25.295275	8.729724	NaN	-2.713180
-28.008454	-36.390985	NaN	-30.888324	8.382531	NaN	2.879870
-28.008454	-33.352356	NaN	-28.108352	5.343902	NaN	0.099897
-28.008454	-36.545240	NaN	-22.543879	8.536786	NaN	-5.464575
-28.008454	-45.210724	NaN	-32.988724	17.202270	NaN	4.980270
-28.008454	-30.301090	NaN	-27.542343	2.292636	NaN	-0.466112
-28.008454	-38.509947	NaN	-36.703478	10.501493	NaN	8.695024
-28.008454	-40.332272	NaN	-30.792895	12.323818	NaN	2.784441
-28.008454	-36.382228	NaN	-22.361712	8.373774	NaN	-5.646742
-28.008454	-29.449591	NaN	-24.724048	1.441137	NaN	-3.284406
-28.008454	-40.548912	NaN	-33.652062	12.540458	NaN	5.643608
-28.008454	-39.539750	NaN	-30.900643	11.531295	NaN	2.892188
-28.008454	-35.108043	NaN	-31.251212	7.099589	NaN	3.242757
-28.008454	-36.399617	NaN	-24.821457	8.391162	NaN	-3.186998
-28.008454	-33.746554	NaN	-28.660383	5.738099	NaN	0.651929
-28.008454	-43.056888	NaN	-24.037354	15.048434	NaN	-3.971100
-28.008454	-26.360078	NaN	-28.413056	-1.648377	NaN	0.404601
-28.008454	-37.927193	NaN	-27.609464	9.918739	NaN	-0.398990
-28.008454	-26.310349	NaN	-22.816671	-1.698105	NaN	-5.191783
-28.008454	-37.480982	NaN	-30.475414	9.472528	NaN	2.466959
-28.008454	-39.372833	NaN	-37.117281	11.364379	NaN	9.108826
-28.008454	-37.581703	NaN	-28.737436	9.573249	NaN	0.728982
-28.008454	-29.464496	NaN	-32.054365	1.456041	NaN	4.045910
-28.008454	-33.791142	NaN	-26.954495	5.782688	NaN	-1.053959
-28.008454	-32.530091	NaN	-28.121574	4.521637	NaN	0.113119
-28.008454	-39.007030	NaN	-30.850520	10.998575	NaN	2.842065
-28.008454	-41.271779	NaN	-31.692045	13.263324	NaN	3.683591
-28.008454	-36.810021	NaN	-30.039646	8.801566	NaN	2.031191
-28.008454	-40.500570	NaN	-24.458405	12.492116	NaN	-3.550049
-28.008454	-31.920130	NaN	-29.040286	3.911675	NaN	1.031831
-28.008454	-45.160518	NaN	-34.260587	17.152064	NaN	6.252132
-28.008454	-34.140427	NaN	-30.830068	6.131973	NaN	2.821614
-28.008454	-31.547725	NaN	-29.081676	3.539270	NaN	1.073222
-28.008454	-35.425483	NaN	-28.931279	7.417028	NaN	0.922824
-28.008454	-28.985097	NaN	-20.705410	0.976642	NaN	-7.303045
-28.008454	-39.035606	NaN	-31.167713	11.027151	NaN	3.159259
-28.008454	-32.655574	NaN	-28.638878	4.647119	NaN	0.630423
-28.008454	-30.358216	NaN	-30.213958	2.349761	NaN	2.205503
-28.008454	-38.803958	NaN	-27.735412	10.795503	NaN	-0.273042
-28.008454	-33.991487	NaN	-23.399151	5.983032	NaN	-4.609303
-28.008454	-40.099719	NaN	-30.014425	12.091264	NaN	2.005970
-28.008454	-35.342968	NaN	-36.470501	7.334514	NaN	8.462046
-28.008454	-25.274646	NaN	-23.931051	-2.733808	NaN	-4.077403
-28.008454	-33.597660	NaN	-22.895642	5.589206	NaN	-5.112812
-28.008454	-32.420514	NaN	-30.894685	4.412060	NaN	2.886230
-28.008454	-33.482635	NaN	-30.324092	5.474180	NaN	2.315637
-28.008454	-37.776158	NaN	-24.503141	9.767703	NaN	-3.505314
-28.008454	-35.392511	NaN	-26.918497	7.384057	NaN	-1.089958
-28.008454	-33.186128	NaN	-23.223366	5.177673	NaN	-4.785088
-28.008454	-31.580215	NaN	-28.790823	3.571760	NaN	0.782369
-28.008454	-39.600725	NaN	-29.756184	11.592270	NaN	1.747730
-28.008454	-35.416351	NaN	-25.913931	7.407897	NaN	-2.094524
-28.008454	-32.432588	NaN	-29.432647	4.424133	NaN	1.424192
-28.008454	-34.962156	NaN	-33.183264	6.953702	NaN	5.174809
-28.008454	-32.497228	NaN	-26.959260	4.488774	NaN	-1.049194
-28.008454	-33.492081	NaN	-27.867823	5.483626	NaN	-0.140631
-28.008454	-35.914362	NaN	-25.833343	7.905907	NaN	-2.175111
-28.008454	-45.873943	NaN	-34.521289	17.865489	NaN	6.512835
-28.008454	-35.939556	NaN	-30.121832	7.931102	NaN	2.113377
-28.008454	-38.102194	NaN	-30.237192	10.093740	NaN	2.228738
-28.008454	-37.661094	NaN	-28.241904	9.652640	NaN	0.233449
-28.008454	-33.427868	NaN	-30.087479	5.419414	NaN	2.079025
-28.008454	-34.339122	NaN	-23.706771	6.330668	NaN	-4.301683
-28.008454	-32.648551	NaN	-18.841494	4.640096	NaN	-9.166961
-28.008454	-39.341928	NaN	-29.575659	11.333474	NaN	1.567204
-28.008454	-32.414474	NaN	-27.798743	4.406020	NaN	-0.209711
-28.008454	-31.027301	NaN	-24.685488	3.018847	NaN	-3.322967
-28.008454	-39.299273	NaN	-31.674599	11.290819	NaN	3.666145
-28.008454	-35.919759	NaN	-22.103843	7.911305	NaN	-5.904612
-28.008454	-34.730176	NaN	-25.137067	6.721721	NaN	-2.871388
-28.008454	-29.540413	NaN	-21.830835	1.531959	NaN	-6.177619
-28.008454	-36.206391	NaN	-25.210802	8.197936	NaN	-2.797652
-28.008454	-34.860921	NaN	-29.571968	6.852466	NaN	1.563514
-28.008454	-38.766754	NaN	-25.061563	10.758300	NaN	-2.946892
-28.008454	-39.198559	NaN	-33.646661	11.190105	NaN	5.638206
-28.008454	-35.375070	NaN	-30.760711	7.366615	NaN	2.752257
-28.008454	-33.503843	NaN	-31.392464	5.495389	NaN	3.384009
-28.008454	-34.117466	NaN	-27.336779	6.109011	NaN	-0.671675
-28.008454	-28.812579	NaN	-35.625568	0.804124	NaN	7.617114
-28.008454	-41.963165	NaN	-31.684500	13.954710	NaN	3.676046
-28.008454	-33.139183	NaN	-25.912498	5.130729	NaN	-2.095957
-28.008454	-32.424117	NaN	-26.054021	4.415663	NaN	-1.954434
-28.008454	-35.850311	NaN	-25.624225	7.841856	NaN	-2.384230
-28.008454	-37.686991	NaN	-24.814037	9.678537	NaN	-3.194417
-28.008454	-33.849909	NaN	-34.318989	5.841455	NaN	6.310535
-28.008454	-29.799515	NaN	-23.244051	1.791060	NaN	-4.764404
-28.008454	-37.574721	NaN	-30.908668	9.566267	NaN	2.900214
-28.008454	-33.931220	NaN	-25.235466	5.922765	NaN	-2.772988
-28.008454	-35.576858	NaN	-33.673685	7.568404	NaN	5.665231
-28.008454	-39.013393	NaN	-27.943598	11.004938	NaN	-0.064857
-28.008454	-33.730032	NaN	-29.956264	5.721578	NaN	1.947810
-28.008454	-35.016082	NaN	-29.823662	7.007627	NaN	1.815208
-28.008454	-35.873312	NaN	-37.356582	7.864857	NaN	9.348127
-28.008454	-38.752145	NaN	-31.774963	10.743690	NaN	3.766509
-28.008454	-40.992647	NaN	-31.544742	12.984193	NaN	3.536287
-28.008454	-31.875865	NaN	-23.167474	3.867411	NaN	-4.840980
-28.008454	-31.968657	NaN	-35.538062	3.960203	NaN	7.529608
-28.008454	-33.797535	NaN	-27.651389	5.789081	NaN	-0.357066
-28.008454	-34.506178	NaN	-28.319982	6.497724	NaN	0.311528
-28.008454	-31.409957	NaN	-31.766953	3.401503	NaN	3.758499
-28.008454	-28.005297	NaN	-26.136363	-0.003158	NaN	-1.872091
-28.008454	-34.771646	NaN	-29.715020	6.763192	NaN	1.706566
-28.008454	-28.198047	NaN	-28.174501	0.189593	NaN	0.166047
-28.008454	-31.056370	NaN	-16.773949	3.047915	NaN	-11.234506
-28.008454	-38.953783	NaN	-26.148150	10.945329	NaN	-1.860304
-28.008454	-27.325765	NaN	-24.113537	-0.682689	NaN	-3.894917
-28.008454	-36.434030	NaN	-29.252334	8.425576	NaN	1.243879
-28.008454	-30.385312	NaN	-29.396917	2.376858	NaN	1.388463
-28.008454	-29.880100	NaN	-26.363121	1.871646	NaN	-1.645333
-28.008454	-30.751139	NaN	-27.194295	2.742684	NaN	-0.814159
-28.008454	-37.273758	NaN	-26.263156	9.265304	NaN	-1.745298
-28.008454	-41.127313	NaN	-24.492806	13.118858	NaN	-3.515649
-28.008454	-33.280812	NaN	-30.355878	5.272357	NaN	2.347424
-28.008454	-37.590185	NaN	-32.749514	9.581731	NaN	4.741060
-28.008454	-34.928964	NaN	-30.284247	6.920510	NaN	2.275793
-28.008454	-32.056169	NaN	-28.352397	4.047715	NaN	0.343943
-28.008454	-36.285176	NaN	-30.011600	8.276722	NaN	2.003146
-28.008454	-31.828189	NaN	-27.757796	3.819734	NaN	-0.250659
-28.008454	-36.124873	NaN	-31.302119	8.116418	NaN	3.293665
-28.008454	-31.049409	NaN	-25.738433	3.040955	NaN	-2.270022
-28.008454	-42.252661	NaN	-26.303423	14.244207	NaN	-1.705032
-28.008454	-33.606719	NaN	-25.854962	5.598264	NaN	-2.153492
-28.008454	-33.555427	NaN	-29.948636	5.546973	NaN	1.940182
-28.008454	-30.350438	NaN	-23.108115	2.341984	NaN	-4.900339
-28.008454	-34.190886	NaN	-25.220794	6.182432	NaN	-2.787660
-28.008454	-36.066300	NaN	-32.151398	8.057845	NaN	4.142943
-28.008454	-39.174986	NaN	-28.568597	11.166532	NaN	0.560142
-28.008454	-39.112466	NaN	-31.804245	11.104012	NaN	3.795791
-28.008454	-34.082479	NaN	-29.874917	6.074025	NaN	1.866463
-28.008454	-36.439464	NaN	-34.047937	8.431010	NaN	6.039483
-28.008454	-33.232747	NaN	-23.712224	5.224293	NaN	-4.296230
-28.008454	-24.161326	NaN	-23.261696	-3.847129	NaN	-4.746759
-28.008454	-31.339846	NaN	-28.239986	3.331392	NaN	0.231532
-28.008454	-39.107308	NaN	-35.221459	11.098853	NaN	7.213005
-28.008454	-36.900812	NaN	-27.199666	8.892358	NaN	-0.808788
-28.008454	-35.709477	NaN	-31.696702	7.701023	NaN	3.688247
-28.008454	-35.477287	NaN	-31.110662	7.468833	NaN	3.102208
-28.008454	-40.044931	NaN	-27.482000	12.036477	NaN	-0.526455
-28.008454	-36.774317	NaN	-29.091739	8.765862	NaN	1.083285
-28.008454	-39.892088	NaN	-29.482053	11.883634	NaN	1.473599
-28.008454	-30.510757	NaN	-27.028931	2.502303	NaN	-0.979523
-28.008454	-39.608880	NaN	-29.459650	11.600425	NaN	1.451195
-28.008454	-28.545782	NaN	-19.021312	0.537328	NaN	-8.987142
-28.008454	-30.208095	NaN	-30.477781	2.199641	NaN	2.469326
-28.008454	-32.799726	NaN	-21.807742	4.791272	NaN	-6.200713
-28.008454	-27.255234	NaN	-20.190596	-0.753220	NaN	-7.817858
-28.008454	-27.873798	NaN	-25.989080	-0.134656	NaN	-2.019374
-28.008454	-30.470291	NaN	-25.205710	2.461837	NaN	-2.802745
-28.008454	-30.286911	NaN	-22.720035	2.278456	NaN	-5.288420
-28.008454	-30.623588	NaN	-29.344722	2.615133	NaN	1.336268
-28.008454	-31.263736	NaN	-28.314646	3.255281	NaN	0.306192
-28.008454	-31.871107	NaN	-29.309630	3.862652	NaN	1.301176
-28.008454	-38.897629	NaN	-33.679504	10.889174	NaN	5.671050
-28.008454	-33.276423	NaN	-22.064211	5.267968	NaN	-5.944243
-28.008454	-44.544847	NaN	-28.827331	16.536392	NaN	0.818877
-28.008454	-31.455978	NaN	-26.851940	3.447523	NaN	-1.156515
-28.008454	-34.508990	NaN	-31.499934	6.500535	NaN	3.491479
-28.008454	-34.910613	NaN	-23.378150	6.902159	NaN	-4.630304
-28.008454	-29.846265	NaN	-24.125386	1.837810	NaN	-3.883069
-28.008454	-35.211544	NaN	-34.592006	7.203089	NaN	6.583551
-28.008454	-36.573272	NaN	-27.526573	8.564817	NaN	-0.481881
-28.008454	-31.487436	NaN	-23.411266	3.478981	NaN	-4.597188
-28.008454	-36.043527	NaN	-30.235350	8.035073	NaN	2.226895
-28.008454	-33.668701	NaN	-27.085387	5.660247	NaN	-0.923068
-28.008454	-41.944262	NaN	-24.067805	13.935807	NaN	-3.940650
-28.008454	-34.909837	NaN	-33.606333	6.901383	NaN	5.597878
-28.008454	-29.592121	NaN	-29.347369	1.583667	NaN	1.338915
-28.008454	-43.164292	NaN	-28.684309	15.155838	NaN	0.675855
-28.008454	-27.319814	NaN	-23.714657	-0.688640	NaN	-4.293797
-28.008454	-36.132983	NaN	-23.149399	8.124529	NaN	-4.859055
-28.008454	-34.375547	NaN	-34.028674	6.367093	NaN	6.020219
-28.008454	-34.435964	NaN	-28.769049	6.427509	NaN	0.760594
-28.008454	-34.967275	NaN	-32.882271	6.958821	NaN	4.873817
-28.008454	-28.353637	NaN	-28.751057	0.345183	NaN	0.742603
-28.008454	-34.013182	NaN	-28.156787	6.004728	NaN	0.148333
-28.008454	-35.123507	NaN	-31.449274	7.115053	NaN	3.440819
-28.008454	-42.659775	NaN	-29.019133	14.651321	NaN	1.010679
-28.008454	-30.748049	NaN	-26.654334	2.739594	NaN	-1.354120
-28.008454	-37.837027	NaN	-29.471116	9.828573	NaN	1.462661
