# Supplementary material for: Combined Influences of Model Choice, Data Quality, and Data Quantity When Estimating Population Trends
Source: PLoS One. 2015 Jul 15;10(7):e0132255. doi: 10.1371/journal.pone.0132255 (PMC4503393; doi:10.1371/journal.pone.0132255)
Supplement: S1 Dataset — Files are organized by model type and by the input lambda value. (ZIP) [file pone.0132255.s002.zip › Hypothetical LH/sims_lambda_1_025/simulationOutput_1.025_0_0_0.1_40.xls]

Percent_Decline_True	Median_Percent_Decline_Matrix	Median_Percent_Decline_Matrix_stable	Median_Percent_Decline_Scalar	Difference_True_Matrix	Difference_True_Matrix_Stable	Difference_True_Scalar
-28.008454	-32.807219	NaN	-29.536716	4.798765	NaN	1.528261
-28.008454	-33.413727	NaN	-31.535067	5.405273	NaN	3.526612
-28.008454	-34.788617	NaN	-25.182565	6.780162	NaN	-2.825890
-28.008454	-32.510722	NaN	-25.802750	4.502267	NaN	-2.205704
-28.008454	-33.683061	NaN	-24.608197	5.674606	NaN	-3.400257
-28.008454	-36.902670	NaN	-27.683867	8.894215	NaN	-0.324588
-28.008454	-35.982846	NaN	-23.817136	7.974391	NaN	-4.191319
-28.008454	-30.545437	NaN	-34.072820	2.536982	NaN	6.064365
-28.008454	-38.109474	NaN	-29.357801	10.101019	NaN	1.349347
-28.008454	-39.906925	NaN	-27.804127	11.898470	NaN	-0.204327
-28.008454	-33.648950	NaN	-26.801211	5.640495	NaN	-1.207243
-28.008454	-34.747566	NaN	-32.411702	6.739112	NaN	4.403248
-28.008454	-37.777825	NaN	-30.172802	9.769371	NaN	2.164348
-28.008454	-34.240916	NaN	-27.026928	6.232462	NaN	-0.981527
-28.008454	-36.285786	NaN	-27.802341	8.277332	NaN	-0.206114
-28.008454	-36.061549	NaN	-29.176181	8.053094	NaN	1.167727
-28.008454	-36.700324	NaN	-31.346689	8.691870	NaN	3.338235
-28.008454	-36.351708	NaN	-28.870111	8.343254	NaN	0.861656
-28.008454	-37.104620	NaN	-31.795363	9.096166	NaN	3.786909
-28.008454	-43.356124	NaN	-29.948275	15.347670	NaN	1.939820
-28.008454	-27.738283	NaN	-22.928156	-0.270172	NaN	-5.080299
-28.008454	-36.557803	NaN	-28.624673	8.549348	NaN	0.616219
-28.008454	-34.176963	NaN	-27.471607	6.168509	NaN	-0.536848
-28.008454	-36.656531	NaN	-27.126845	8.648077	NaN	-0.881610
-28.008454	-32.915481	NaN	-24.816987	4.907026	NaN	-3.191467
-28.008454	-35.198123	NaN	-30.138007	7.189669	NaN	2.129552
-28.008454	-31.710981	NaN	-29.671808	3.702527	NaN	1.663353
-28.008454	-34.202416	NaN	-30.693911	6.193961	NaN	2.685456
-28.008454	-41.658475	NaN	-31.249577	13.650021	NaN	3.241122
-28.008454	-35.076351	NaN	-36.851203	7.067896	NaN	8.842748
-28.008454	-35.836162	NaN	-30.495585	7.827707	NaN	2.487131
-28.008454	-41.909159	NaN	-32.609431	13.900705	NaN	4.600977
-28.008454	-33.345977	NaN	-30.846521	5.337523	NaN	2.838067
-28.008454	-33.900042	NaN	-28.448219	5.891587	NaN	0.439764
-28.008454	-29.313082	NaN	-25.773888	1.304627	NaN	-2.234566
-28.008454	-33.848620	NaN	-27.059898	5.840166	NaN	-0.948556
-28.008454	-39.298032	NaN	-35.201078	11.289577	NaN	7.192624
-28.008454	-31.838903	NaN	-23.320303	3.830448	NaN	-4.688151
-28.008454	-34.217063	NaN	-28.232475	6.208609	NaN	0.224020
-28.008454	-42.961801	NaN	-27.654725	14.953347	NaN	-0.353729
-28.008454	-32.358440	NaN	-29.977101	4.349985	NaN	1.968647
-28.008454	-35.583704	NaN	-24.669499	7.575249	NaN	-3.338956
-28.008454	-36.765920	NaN	-26.541604	8.757465	NaN	-1.466851
-28.008454	-31.714481	NaN	-26.637532	3.706026	NaN	-1.370922
-28.008454	-30.959419	NaN	-28.092401	2.950964	NaN	0.083947
-28.008454	-35.364629	NaN	-22.525516	7.356175	NaN	-5.482939
-28.008454	-30.773544	NaN	-22.833927	2.765090	NaN	-5.174528
-28.008454	-35.794626	NaN	-30.196508	7.786172	NaN	2.188053
-28.008454	-31.960393	NaN	-23.567739	3.951938	NaN	-4.440715
-28.008454	-32.394888	NaN	-27.499071	4.386433	NaN	-0.509383
-28.008454	-35.094016	NaN	-24.979119	7.085562	NaN	-3.029335
-28.008454	-26.358472	NaN	-25.527808	-1.649982	NaN	-2.480646
-28.008454	-37.153444	NaN	-28.960649	9.144990	NaN	0.952195
-28.008454	-32.613906	NaN	-29.867625	4.605452	NaN	1.859171
-28.008454	-39.482084	NaN	-28.308069	11.473629	NaN	0.299614
-28.008454	-38.130375	NaN	-27.602492	10.121921	NaN	-0.405963
-28.008454	-38.332318	NaN	-33.408322	10.323863	NaN	5.399867
-28.008454	-35.527015	NaN	-27.092783	7.518561	NaN	-0.915671
-28.008454	-35.844943	NaN	-27.768705	7.836488	NaN	-0.239749
-28.008454	-31.795901	NaN	-21.410134	3.787446	NaN	-6.598320
-28.008454	-34.249612	NaN	-29.703436	6.241158	NaN	1.694982
-28.008454	-36.520851	NaN	-27.579225	8.512396	NaN	-0.429229
-28.008454	-36.296609	NaN	-24.600358	8.288155	NaN	-3.408097
-28.008454	-34.811063	NaN	-25.602608	6.802609	NaN	-2.405846
-28.008454	-34.551264	NaN	-25.578596	6.542809	NaN	-2.429858
-28.008454	-32.227938	NaN	-22.845431	4.219484	NaN	-5.163023
-28.008454	-28.214352	NaN	-26.271109	0.205898	NaN	-1.737346
-28.008454	-35.844471	NaN	-25.555382	7.836016	NaN	-2.453072
-28.008454	-32.030754	NaN	-27.680396	4.022300	NaN	-0.328059
-28.008454	-38.277026	NaN	-28.438460	10.268571	NaN	0.430005
-28.008454	-34.642715	NaN	-26.855994	6.634260	NaN	-1.152461
-28.008454	-35.919384	NaN	-27.521026	7.910930	NaN	-0.487428
-28.008454	-33.176806	NaN	-29.834864	5.168351	NaN	1.826410
-28.008454	-33.816844	NaN	-30.824333	5.808390	NaN	2.815879
-28.008454	-35.572839	NaN	-29.326712	7.564384	NaN	1.318257
-28.008454	-32.836156	NaN	-24.294949	4.827702	NaN	-3.713506
-28.008454	-36.830832	NaN	-31.138927	8.822377	NaN	3.130472
-28.008454	-33.183091	NaN	-27.634733	5.174637	NaN	-0.373722
-28.008454	-31.126276	NaN	-27.584506	3.117821	NaN	-0.423948
-28.008454	-34.955657	NaN	-26.403124	6.947202	NaN	-1.605331
-28.008454	-37.087370	NaN	-31.215454	9.078915	NaN	3.206999
-28.008454	-34.880612	NaN	-31.887936	6.872157	NaN	3.879481
-28.008454	-33.424744	NaN	-26.353222	5.416290	NaN	-1.655232
-28.008454	-32.880698	NaN	-31.688513	4.872243	NaN	3.680059
-28.008454	-35.293801	NaN	-28.930437	7.285347	NaN	0.921983
-28.008454	-36.173630	NaN	-28.028285	8.165175	NaN	0.019830
-28.008454	-34.864192	NaN	-29.975281	6.855737	NaN	1.966827
-28.008454	-31.781941	NaN	-30.044706	3.773487	NaN	2.036252
-28.008454	-35.386849	NaN	-26.700992	7.378394	NaN	-1.307463
-28.008454	-34.964431	NaN	-26.629727	6.955976	NaN	-1.378727
-28.008454	-36.823179	NaN	-27.039726	8.814725	NaN	-0.968729
-28.008454	-32.176786	NaN	-25.822630	4.168332	NaN	-2.185825
-28.008454	-37.527569	NaN	-28.025561	9.519115	NaN	0.017107
-28.008454	-39.847788	NaN	-30.361673	11.839333	NaN	2.353218
-28.008454	-28.870302	NaN	-26.171970	0.861847	NaN	-1.836484
-28.008454	-36.649233	NaN	-26.779925	8.640779	NaN	-1.228530
-28.008454	-35.975102	NaN	-29.484802	7.966647	NaN	1.476347
-28.008454	-42.790813	NaN	-32.126554	14.782359	NaN	4.118100
-28.008454	-32.189031	NaN	-28.529869	4.180577	NaN	0.521414
-28.008454	-36.898186	NaN	-29.483663	8.889731	NaN	1.475208
-28.008454	-29.744667	NaN	-24.747551	1.736213	NaN	-3.260903
-28.008454	-32.734437	NaN	-26.491327	4.725982	NaN	-1.517128
-28.008454	-37.189440	NaN	-24.924224	9.180986	NaN	-3.084230
-28.008454	-39.655352	NaN	-26.897723	11.646898	NaN	-1.110731
-28.008454	-37.814097	NaN	-29.448969	9.805642	NaN	1.440515
-28.008454	-38.322415	NaN	-29.475895	10.313961	NaN	1.467441
-28.008454	-35.697317	NaN	-23.692743	7.688863	NaN	-4.315711
-28.008454	-28.825842	NaN	-26.806755	0.817387	NaN	-1.201699
-28.008454	-35.118638	NaN	-24.530725	7.110183	NaN	-3.477730
-28.008454	-37.213969	NaN	-29.868360	9.205515	NaN	1.859906
-28.008454	-30.821378	NaN	-28.472280	2.812923	NaN	0.463825
-28.008454	-31.269697	NaN	-22.801714	3.261243	NaN	-5.206740
-28.008454	-29.460851	NaN	-26.501116	1.452397	NaN	-1.507338
-28.008454	-37.665139	NaN	-30.942379	9.656685	NaN	2.933924
-28.008454	-35.130860	NaN	-22.026418	7.122405	NaN	-5.982036
-28.008454	-34.554983	NaN	-30.789066	6.546529	NaN	2.780612
-28.008454	-36.072076	NaN	-30.281364	8.063622	NaN	2.272909
-28.008454	-38.788541	NaN	-30.207030	10.780087	NaN	2.198576
-28.008454	-35.302208	NaN	-26.452385	7.293754	NaN	-1.556070
-28.008454	-31.044854	NaN	-25.315824	3.036399	NaN	-2.692631
-28.008454	-33.970487	NaN	-30.921228	5.962032	NaN	2.912774
-28.008454	-32.052318	NaN	-24.637638	4.043864	NaN	-3.370816
-28.008454	-33.944600	NaN	-30.851892	5.936145	NaN	2.843437
-28.008454	-34.936640	NaN	-24.736724	6.928186	NaN	-3.271731
-28.008454	-37.572930	NaN	-33.747988	9.564475	NaN	5.739533
-28.008454	-32.901651	NaN	-26.311319	4.893196	NaN	-1.697135
-28.008454	-34.112207	NaN	-28.055438	6.103753	NaN	0.046983
-28.008454	-33.477261	NaN	-29.481127	5.468807	NaN	1.472673
-28.008454	-33.569651	NaN	-27.503912	5.561196	NaN	-0.504543
-28.008454	-37.542893	NaN	-29.889801	9.534439	NaN	1.881347
-28.008454	-29.445686	NaN	-25.626555	1.437232	NaN	-2.381900
-28.008454	-37.810858	NaN	-31.209261	9.802403	NaN	3.200806
-28.008454	-39.679068	NaN	-32.057367	11.670614	NaN	4.048912
-28.008454	-31.346488	NaN	-24.616207	3.338033	NaN	-3.392248
-28.008454	-34.586805	NaN	-27.508409	6.578351	NaN	-0.500045
-28.008454	-33.510375	NaN	-27.265913	5.501921	NaN	-0.742541
-28.008454	-39.572283	NaN	-29.395400	11.563828	NaN	1.386946
-28.008454	-40.922430	NaN	-25.649283	12.913975	NaN	-2.359171
-28.008454	-34.825745	NaN	-30.544942	6.817291	NaN	2.536488
-28.008454	-30.856908	NaN	-21.645629	2.848454	NaN	-6.362826
-28.008454	-31.772866	NaN	-30.810500	3.764412	NaN	2.802045
-28.008454	-33.741823	NaN	-31.761168	5.733369	NaN	3.752713
-28.008454	-31.017874	NaN	-26.420824	3.009419	NaN	-1.587631
-28.008454	-30.165475	NaN	-26.685351	2.157021	NaN	-1.323103
-28.008454	-34.096266	NaN	-27.902147	6.087812	NaN	-0.106308
-28.008454	-35.387537	NaN	-26.032620	7.379083	NaN	-1.975835
-28.008454	-33.536472	NaN	-32.053731	5.528018	NaN	4.045277
-28.008454	-38.110540	NaN	-29.455922	10.102085	NaN	1.447468
-28.008454	-40.120182	NaN	-30.577282	12.111727	NaN	2.568827
-28.008454	-39.068064	NaN	-26.213373	11.059610	NaN	-1.795081
-28.008454	-35.660544	NaN	-26.311572	7.652089	NaN	-1.696883
-28.008454	-35.857829	NaN	-29.431366	7.849375	NaN	1.422912
-28.008454	-35.840656	NaN	-29.922707	7.832201	NaN	1.914253
-28.008454	-38.059446	NaN	-29.014181	10.050992	NaN	1.005726
-28.008454	-38.363241	NaN	-30.353579	10.354787	NaN	2.345125
-28.008454	-35.902114	NaN	-29.027862	7.893659	NaN	1.019407
-28.008454	-36.079999	NaN	-31.949791	8.071544	NaN	3.941337
-28.008454	-43.970359	NaN	-31.783077	15.961904	NaN	3.774622
-28.008454	-44.132377	NaN	-32.028945	16.123923	NaN	4.020490
-28.008454	-31.919846	NaN	-24.590213	3.911391	NaN	-3.418242
-28.008454	-31.577323	NaN	-26.335259	3.568869	NaN	-1.673195
-28.008454	-37.277776	NaN	-30.280642	9.269321	NaN	2.272187
-28.008454	-36.751560	NaN	-27.631936	8.743106	NaN	-0.376519
-28.008454	-32.349603	NaN	-24.509247	4.341149	NaN	-3.499207
-28.008454	-31.578247	NaN	-33.563076	3.569792	NaN	5.554622
-28.008454	-34.747300	NaN	-30.439887	6.738846	NaN	2.431432
-28.008454	-33.879642	NaN	-26.686511	5.871187	NaN	-1.321943
-28.008454	-35.676978	NaN	-29.958321	7.668523	NaN	1.949866
-28.008454	-34.375188	NaN	-24.696722	6.366733	NaN	-3.311733
-28.008454	-33.442981	NaN	-24.120120	5.434526	NaN	-3.888335
-28.008454	-32.951481	NaN	-25.731648	4.943027	NaN	-2.276807
-28.008454	-41.538052	NaN	-26.542523	13.529598	NaN	-1.465931
-28.008454	-35.485095	NaN	-31.448942	7.476640	NaN	3.440487
-28.008454	-28.453932	NaN	-30.048209	0.445477	NaN	2.039755
-28.008454	-29.689604	NaN	-28.029198	1.681149	NaN	0.020743
-28.008454	-35.096779	NaN	-27.398229	7.088324	NaN	-0.610226
-28.008454	-35.774932	NaN	-29.923450	7.766478	NaN	1.914995
-28.008454	-34.072295	NaN	-30.851709	6.063841	NaN	2.843254
-28.008454	-37.453714	NaN	-32.487930	9.445260	NaN	4.479475
-28.008454	-33.536329	NaN	-26.334960	5.527874	NaN	-1.673495
-28.008454	-34.889180	NaN	-24.015703	6.880725	NaN	-3.992751
-28.008454	-36.309620	NaN	-27.860192	8.301166	NaN	-0.148263
-28.008454	-30.414485	NaN	-25.926108	2.406030	NaN	-2.082346
-28.008454	-35.023840	NaN	-28.835544	7.015385	NaN	0.827090
-28.008454	-34.145374	NaN	-23.820368	6.136919	NaN	-4.188087
-28.008454	-38.868041	NaN	-27.693615	10.859587	NaN	-0.314840
-28.008454	-33.362313	NaN	-27.920338	5.353859	NaN	-0.088117
-28.008454	-33.068251	NaN	-29.519307	5.059797	NaN	1.510852
-28.008454	-36.207795	NaN	-23.563205	8.199340	NaN	-4.445250
-28.008454	-35.975771	NaN	-27.807873	7.967316	NaN	-0.200582
-28.008454	-37.386389	NaN	-33.037909	9.377935	NaN	5.029454
-28.008454	-33.420829	NaN	-29.497132	5.412374	NaN	1.488678
-28.008454	-29.912896	NaN	-28.163184	1.904441	NaN	0.154730
-28.008454	-37.606931	NaN	-27.271353	9.598477	NaN	-0.737101
-28.008454	-37.205346	NaN	-29.715437	9.196892	NaN	1.706982
-28.008454	-35.868919	NaN	-28.532664	7.860465	NaN	0.524210
-28.008454	-27.444290	NaN	-28.432461	-0.564164	NaN	0.424007
-28.008454	-34.008627	NaN	-28.906461	6.000172	NaN	0.898007
-28.008454	-31.168835	NaN	-26.347060	3.160380	NaN	-1.661395
-28.008454	-30.219968	NaN	-27.730821	2.211514	NaN	-0.277634
-28.008454	-41.349134	NaN	-33.426650	13.340680	NaN	5.418195
-28.008454	-38.764068	NaN	-31.798846	10.755614	NaN	3.790391
-28.008454	-31.779178	NaN	-30.683065	3.770723	NaN	2.674611
-28.008454	-30.197561	NaN	-20.524361	2.189107	NaN	-7.484094
-28.008454	-30.551324	NaN	-26.671554	2.542870	NaN	-1.336900
-28.008454	-36.885713	NaN	-27.811547	8.877259	NaN	-0.196908
-28.008454	-32.179704	NaN	-25.339719	4.171250	NaN	-2.668735
-28.008454	-35.922391	NaN	-26.233623	7.913937	NaN	-1.774832
-28.008454	-37.331954	NaN	-29.188680	9.323500	NaN	1.180226
-28.008454	-30.508885	NaN	-18.736271	2.500430	NaN	-9.272183
-28.008454	-33.785610	NaN	-29.607017	5.777156	NaN	1.598562
-28.008454	-35.471828	NaN	-29.068230	7.463374	NaN	1.059775
-28.008454	-32.269712	NaN	-30.934238	4.261257	NaN	2.925784
-28.008454	-36.036514	NaN	-27.652919	8.028060	NaN	-0.355535
-28.008454	-32.880702	NaN	-23.000766	4.872248	NaN	-5.007689
-28.008454	-37.347637	NaN	-27.799511	9.339183	NaN	-0.208943
-28.008454	-32.648010	NaN	-25.679985	4.639555	NaN	-2.328470
-28.008454	-33.922185	NaN	-30.059555	5.913730	NaN	2.051100
-28.008454	-35.169405	NaN	-30.836985	7.160951	NaN	2.828531
-28.008454	-32.735056	NaN	-26.339522	4.726602	NaN	-1.668933
-28.008454	-38.758331	NaN	-30.293180	10.749877	NaN	2.284725
-28.008454	-41.409450	NaN	-26.824268	13.400996	NaN	-1.184186
-28.008454	-31.149331	NaN	-27.960233	3.140877	NaN	-0.048221
-28.008454	-41.833041	NaN	-27.507351	13.824586	NaN	-0.501104
-28.008454	-34.163031	NaN	-30.337321	6.154577	NaN	2.328866
-28.008454	-35.881036	NaN	-28.428355	7.872581	NaN	0.419901
-28.008454	-36.523246	NaN	-31.413383	8.514791	NaN	3.404928
-28.008454	-33.797014	NaN	-23.086598	5.788560	NaN	-4.921856
-28.008454	-34.863933	NaN	-26.359498	6.855479	NaN	-1.648956
-28.008454	-38.801005	NaN	-33.689292	10.792551	NaN	5.680837
-28.008454	-38.258551	NaN	-30.396878	10.250096	NaN	2.388423
-28.008454	-30.338757	NaN	-27.326764	2.330303	NaN	-0.681691
-28.008454	-31.194315	NaN	-33.483387	3.185860	NaN	5.474933
-28.008454	-31.075062	NaN	-30.802119	3.066607	NaN	2.793665
-28.008454	-37.180298	NaN	-28.295440	9.171844	NaN	0.286985
-28.008454	-43.153529	NaN	-29.332344	15.145075	NaN	1.323889
-28.008454	-38.729854	NaN	-30.352395	10.721400	NaN	2.343940
-28.008454	-38.787645	NaN	-33.271261	10.779190	NaN	5.262807
-28.008454	-30.737444	NaN	-27.869525	2.728990	NaN	-0.138929
-28.008454	-32.733138	NaN	-28.109432	4.724683	NaN	0.100977
-28.008454	-30.399458	NaN	-29.289297	2.391004	NaN	1.280843
-28.008454	-35.661926	NaN	-30.389602	7.653471	NaN	2.381147
-28.008454	-33.358445	NaN	-28.364330	5.349990	NaN	0.355876
-28.008454	-37.201851	NaN	-29.675745	9.193397	NaN	1.667290
-28.008454	-38.069302	NaN	-29.783354	10.060848	NaN	1.774900
-28.008454	-33.562003	NaN	-25.141828	5.553549	NaN	-2.866627
-28.008454	-30.018103	NaN	-23.080590	2.009648	NaN	-4.927865
-28.008454	-35.790801	NaN	-24.021266	7.782347	NaN	-3.987189
-28.008454	-34.938568	NaN	-30.916688	6.930113	NaN	2.908234
-28.008454	-34.653864	NaN	-28.539974	6.645410	NaN	0.531520
-28.008454	-31.132955	NaN	-30.432131	3.124500	NaN	2.423676
-28.008454	-27.540513	NaN	-26.144404	-0.467942	NaN	-1.864050
-28.008454	-29.930771	NaN	-24.686963	1.922316	NaN	-3.321491
-28.008454	-34.831084	NaN	-26.739296	6.822630	NaN	-1.269158
-28.008454	-36.548801	NaN	-29.169159	8.540347	NaN	1.160704
-28.008454	-36.502880	NaN	-33.562684	8.494425	NaN	5.554229
-28.008454	-30.635491	NaN	-26.253231	2.627036	NaN	-1.755223
-28.008454	-39.123978	NaN	-26.399618	11.115523	NaN	-1.608837
-28.008454	-34.543535	NaN	-28.911512	6.535081	NaN	0.903058
-28.008454	-36.335298	NaN	-30.333268	8.326844	NaN	2.324814
-28.008454	-36.317864	NaN	-30.936726	8.309410	NaN	2.928271
-28.008454	-37.862496	NaN	-25.715679	9.854042	NaN	-2.292775
-28.008454	-38.580483	NaN	-31.493957	10.572028	NaN	3.485502
-28.008454	-34.307104	NaN	-23.665660	6.298649	NaN	-4.342795
-28.008454	-32.144965	NaN	-27.632011	4.136511	NaN	-0.376443
-28.008454	-39.855168	NaN	-27.680406	11.846714	NaN	-0.328048
-28.008454	-39.199872	NaN	-29.227249	11.191418	NaN	1.218795
-28.008454	-35.429016	NaN	-29.424351	7.420562	NaN	1.415896
-28.008454	-35.225744	NaN	-30.871781	7.217289	NaN	2.863327
-28.008454	-38.105411	NaN	-31.176262	10.096956	NaN	3.167808
-28.008454	-39.904727	NaN	-31.425039	11.896273	NaN	3.416585
-28.008454	-26.692298	NaN	-25.480330	-1.316156	NaN	-2.528124
-28.008454	-31.701443	NaN	-24.905680	3.692989	NaN	-3.102774
-28.008454	-36.657689	NaN	-30.066952	8.649235	NaN	2.058497
-28.008454	-32.663860	NaN	-30.479424	4.655405	NaN	2.470970
-28.008454	-36.854175	NaN	-28.286900	8.845721	NaN	0.278446
-28.008454	-36.516702	NaN	-23.248846	8.508247	NaN	-4.759609
-28.008454	-36.189296	NaN	-29.888255	8.180842	NaN	1.879800
-28.008454	-34.284977	NaN	-27.724165	6.276522	NaN	-0.284290
-28.008454	-40.397043	NaN	-25.026137	12.388589	NaN	-2.982317
-28.008454	-36.587991	NaN	-30.422562	8.579537	NaN	2.414107
-28.008454	-35.141025	NaN	-34.280844	7.132570	NaN	6.272389
-28.008454	-32.334882	NaN	-25.647172	4.326427	NaN	-2.361283
-28.008454	-31.142268	NaN	-32.981421	3.133814	NaN	4.972967
-28.008454	-35.277716	NaN	-26.219822	7.269261	NaN	-1.788632
-28.008454	-32.033722	NaN	-34.835918	4.025267	NaN	6.827464
-28.008454	-33.346175	NaN	-23.488050	5.337721	NaN	-4.520404
-28.008454	-34.959303	NaN	-24.684824	6.950848	NaN	-3.323630
-28.008454	-36.347261	NaN	-27.288051	8.338807	NaN	-0.720404
-28.008454	-31.203430	NaN	-26.987836	3.194976	NaN	-1.020619
-28.008454	-31.779954	NaN	-26.867608	3.771499	NaN	-1.140846
-28.008454	-33.892875	NaN	-28.484245	5.884420	NaN	0.475790
-28.008454	-34.353746	NaN	-28.269949	6.345292	NaN	0.261495
-28.008454	-33.595046	NaN	-26.561127	5.586592	NaN	-1.447327
-28.008454	-33.171222	NaN	-24.862891	5.162768	NaN	-3.145563
-28.008454	-35.070751	NaN	-27.196031	7.062297	NaN	-0.812423
-28.008454	-35.197905	NaN	-31.398042	7.189450	NaN	3.389587
-28.008454	-42.205300	NaN	-28.226657	14.196845	NaN	0.218203
-28.008454	-30.676506	NaN	-27.913984	2.668051	NaN	-0.094471
-28.008454	-35.684931	NaN	-26.981867	7.676477	NaN	-1.026588
-28.008454	-35.897502	NaN	-28.209598	7.889048	NaN	0.201144
-28.008454	-35.320365	NaN	-27.663770	7.311911	NaN	-0.344685
-28.008454	-34.274704	NaN	-23.695980	6.266249	NaN	-4.312474
-28.008454	-35.223979	NaN	-23.918681	7.215525	NaN	-4.089773
-28.008454	-35.073366	NaN	-30.066171	7.064911	NaN	2.057716
-28.008454	-28.556267	NaN	-29.113066	0.547812	NaN	1.104612
-28.008454	-35.561773	NaN	-25.426585	7.553319	NaN	-2.581869
-28.008454	-33.686732	NaN	-30.786996	5.678278	NaN	2.778542
-28.008454	-35.695487	NaN	-26.855297	7.687033	NaN	-1.153157
-28.008454	-41.926330	NaN	-30.184147	13.917875	NaN	2.175693
-28.008454	-34.010995	NaN	-27.595261	6.002540	NaN	-0.413193
-28.008454	-39.220729	NaN	-31.986340	11.212274	NaN	3.977885
-28.008454	-30.145047	NaN	-24.701172	2.136592	NaN	-3.307282
-28.008454	-43.454583	NaN	-33.169905	15.446128	NaN	5.161451
-28.008454	-32.315433	NaN	-28.470392	4.306979	NaN	0.461938
-28.008454	-37.305438	NaN	-30.953951	9.296984	NaN	2.945496
-28.008454	-34.975906	NaN	-23.113579	6.967452	NaN	-4.894875
-28.008454	-34.391316	NaN	-25.998371	6.382861	NaN	-2.010084
-28.008454	-34.175560	NaN	-28.829651	6.167105	NaN	0.821196
-28.008454	-36.426252	NaN	-27.443762	8.417797	NaN	-0.564692
-28.008454	-36.170483	NaN	-25.019622	8.162029	NaN	-2.988832
-28.008454	-38.267559	NaN	-28.617504	10.259104	NaN	0.609050
-28.008454	-34.896152	NaN	-31.694838	6.887698	NaN	3.686384
-28.008454	-36.999508	NaN	-26.333018	8.991053	NaN	-1.675436
-28.008454	-37.814788	NaN	-32.601998	9.806334	NaN	4.593543
-28.008454	-39.482472	NaN	-32.092596	11.474018	NaN	4.084142
-28.008454	-29.370603	NaN	-21.782269	1.362148	NaN	-6.226185
-28.008454	-29.626523	NaN	-25.263123	1.618068	NaN	-2.745331
-28.008454	-33.712755	NaN	-25.035503	5.704300	NaN	-2.972952
-28.008454	-31.761277	NaN	-30.429401	3.752822	NaN	2.420947
-28.008454	-31.999604	NaN	-21.180332	3.991149	NaN	-6.828122
-28.008454	-38.882031	NaN	-24.524577	10.873577	NaN	-3.483877
-28.008454	-34.293719	NaN	-26.228878	6.285265	NaN	-1.779576
-28.008454	-38.069880	NaN	-25.939482	10.061426	NaN	-2.068972
-28.008454	-30.695495	NaN	-19.570487	2.687040	NaN	-8.437967
-28.008454	-35.176891	NaN	-29.231955	7.168437	NaN	1.223500
-28.008454	-36.463440	NaN	-31.761549	8.454986	NaN	3.753094
-28.008454	-35.562485	NaN	-29.606543	7.554031	NaN	1.598089
-28.008454	-36.870579	NaN	-36.196554	8.862124	NaN	8.188099
-28.008454	-38.508182	NaN	-33.770818	10.499727	NaN	5.762364
-28.008454	-31.064523	NaN	-32.539083	3.056069	NaN	4.530629
-28.008454	-33.624141	NaN	-25.275120	5.615686	NaN	-2.733334
-28.008454	-33.821276	NaN	-29.556333	5.812821	NaN	1.547879
-28.008454	-27.880753	NaN	-26.034137	-0.127701	NaN	-1.974318
-28.008454	-34.699088	NaN	-24.421940	6.690634	NaN	-3.586515
-28.008454	-39.757278	NaN	-29.101814	11.748824	NaN	1.093360
-28.008454	-35.977855	NaN	-34.071206	7.969401	NaN	6.062752
-28.008454	-28.608581	NaN	-27.697884	0.600126	NaN	-0.310571
-28.008454	-33.740741	NaN	-25.678346	5.732286	NaN	-2.330109
-28.008454	-37.061982	NaN	-29.488942	9.053527	NaN	1.480487
-28.008454	-35.207746	NaN	-27.890267	7.199292	NaN	-0.118187
-28.008454	-29.516457	NaN	-25.733928	1.508003	NaN	-2.274526
-28.008454	-30.672467	NaN	-30.848308	2.664013	NaN	2.839854
-28.008454	-42.319882	NaN	-23.657040	14.311428	NaN	-4.351415
-28.008454	-29.703611	NaN	-27.788221	1.695157	NaN	-0.220233
-28.008454	-35.220275	NaN	-29.293303	7.211821	NaN	1.284848
-28.008454	-34.984645	NaN	-27.826846	6.976191	NaN	-0.181608
-28.008454	-38.778220	NaN	-37.227035	10.769766	NaN	9.218580
-28.008454	-34.338892	NaN	-30.335089	6.330437	NaN	2.326635
-28.008454	-33.152333	NaN	-26.287312	5.143878	NaN	-1.721143
-28.008454	-34.116136	NaN	-29.122984	6.107682	NaN	1.114530
-28.008454	-37.033756	NaN	-24.733077	9.025301	NaN	-3.275377
-28.008454	-30.226272	NaN	-27.284103	2.217817	NaN	-0.724351
-28.008454	-36.646887	NaN	-27.204129	8.638432	NaN	-0.804326
-28.008454	-37.412120	NaN	-34.366553	9.403665	NaN	6.358098
-28.008454	-35.294402	NaN	-30.400481	7.285947	NaN	2.392027
-28.008454	-33.519714	NaN	-27.726559	5.511259	NaN	-0.281896
-28.008454	-28.715230	NaN	-19.957139	0.706776	NaN	-8.051315
-28.008454	-38.073497	NaN	-23.536332	10.065042	NaN	-4.472122
-28.008454	-36.032556	NaN	-31.049690	8.024102	NaN	3.041236
-28.008454	-38.784206	NaN	-31.965869	10.775752	NaN	3.957415
-28.008454	-36.417913	NaN	-26.622190	8.409458	NaN	-1.386264
-28.008454	-33.542226	NaN	-25.077459	5.533772	NaN	-2.930995
-28.008454	-33.895734	NaN	-28.794584	5.887280	NaN	0.786129
-28.008454	-37.951460	NaN	-23.608192	9.943006	NaN	-4.400262
-28.008454	-35.545120	NaN	-27.208974	7.536666	NaN	-0.799480
-28.008454	-35.140583	NaN	-32.463003	7.132129	NaN	4.454548
-28.008454	-34.385910	NaN	-27.272083	6.377455	NaN	-0.736371
-28.008454	-31.384954	NaN	-27.960865	3.376500	NaN	-0.047590
-28.008454	-36.429556	NaN	-24.897146	8.421102	NaN	-3.111308
-28.008454	-33.083960	NaN	-25.866806	5.075506	NaN	-2.141648
-28.008454	-39.025632	NaN	-35.912589	11.017177	NaN	7.904134
-28.008454	-37.512814	NaN	-32.763735	9.504359	NaN	4.755280
-28.008454	-33.380564	NaN	-27.834004	5.372109	NaN	-0.174450
-28.008454	-35.813101	NaN	-24.653123	7.804646	NaN	-3.355331
-28.008454	-33.676111	NaN	-27.166709	5.667656	NaN	-0.841745
-28.008454	-34.780794	NaN	-23.175471	6.772340	NaN	-4.832983
-28.008454	-35.611768	NaN	-24.874399	7.603313	NaN	-3.134055
-28.008454	-37.129820	NaN	-32.363637	9.121366	NaN	4.355182
-28.008454	-35.234999	NaN	-28.322096	7.226544	NaN	0.313642
-28.008454	-38.102480	NaN	-24.543880	10.094026	NaN	-3.464574
-28.008454	-36.722250	NaN	-25.586890	8.713796	NaN	-2.421564
-28.008454	-37.239588	NaN	-29.296699	9.231134	NaN	1.288245
-28.008454	-32.817537	NaN	-30.633489	4.809083	NaN	2.625034
-28.008454	-26.695454	NaN	-25.278575	-1.313000	NaN	-2.729879
-28.008454	-33.615650	NaN	-28.259715	5.607195	NaN	0.251261
-28.008454	-29.285622	NaN	-25.969653	1.277168	NaN	-2.038802
-28.008454	-34.790181	NaN	-30.632788	6.781726	NaN	2.624333
-28.008454	-32.561916	NaN	-27.198084	4.553461	NaN	-0.810371
-28.008454	-34.200803	NaN	-25.713820	6.192348	NaN	-2.294634
-28.008454	-33.751274	NaN	-25.139801	5.742819	NaN	-2.868654
-28.008454	-33.869152	NaN	-26.767701	5.860698	NaN	-1.240753
-28.008454	-31.153241	NaN	-29.525284	3.144787	NaN	1.516829
-28.008454	-35.564436	NaN	-27.774634	7.555981	NaN	-0.233820
-28.008454	-40.430184	NaN	-29.714435	12.421729	NaN	1.705981
-28.008454	-40.027721	NaN	-30.188273	12.019267	NaN	2.179818
-28.008454	-32.630846	NaN	-30.297862	4.622392	NaN	2.289408
-28.008454	-34.456220	NaN	-26.869713	6.447766	NaN	-1.138741
-28.008454	-37.958444	NaN	-25.405893	9.949990	NaN	-2.602561
-28.008454	-35.448178	NaN	-29.670608	7.439724	NaN	1.662154
-28.008454	-33.445323	NaN	-25.092234	5.436868	NaN	-2.916220
-28.008454	-39.855036	NaN	-32.937774	11.846582	NaN	4.929320
-28.008454	-32.217113	NaN	-23.473795	4.208658	NaN	-4.534660
-28.008454	-34.140985	NaN	-25.753074	6.132531	NaN	-2.255381
-28.008454	-30.818017	NaN	-26.430290	2.809562	NaN	-1.578164
-28.008454	-36.149480	NaN	-29.769149	8.141025	NaN	1.760695
-28.008454	-33.447342	NaN	-25.697199	5.438888	NaN	-2.311255
-28.008454	-33.671829	NaN	-23.799890	5.663374	NaN	-4.208564
-28.008454	-32.598155	NaN	-32.282362	4.589700	NaN	4.273908
-28.008454	-32.447014	NaN	-27.355461	4.438559	NaN	-0.652994
-28.008454	-39.353746	NaN	-31.352617	11.345291	NaN	3.344162
-28.008454	-32.674000	NaN	-29.587078	4.665546	NaN	1.578624
-28.008454	-35.127021	NaN	-29.151123	7.118567	NaN	1.142668
-28.008454	-31.713961	NaN	-30.233338	3.705507	NaN	2.224884
-28.008454	-34.645275	NaN	-31.459587	6.636820	NaN	3.451133
-28.008454	-40.264611	NaN	-32.884281	12.256156	NaN	4.875826
-28.008454	-34.444715	NaN	-26.914075	6.436261	NaN	-1.094379
-28.008454	-31.938001	NaN	-28.747115	3.929547	NaN	0.738660
-28.008454	-35.795571	NaN	-24.850474	7.787117	NaN	-3.157981
-28.008454	-39.431030	NaN	-28.804051	11.422576	NaN	0.795596
-28.008454	-30.052933	NaN	-29.187111	2.044478	NaN	1.178657
-28.008454	-35.524605	NaN	-27.713547	7.516150	NaN	-0.294908
-28.008454	-37.405077	NaN	-35.663052	9.396623	NaN	7.654598
-28.008454	-35.937722	NaN	-28.059918	7.929267	NaN	0.051464
-28.008454	-28.869643	NaN	-22.821031	0.861188	NaN	-5.187423
-28.008454	-34.567726	NaN	-25.032371	6.559272	NaN	-2.976084
-28.008454	-38.939039	NaN	-26.476060	10.930585	NaN	-1.532394
-28.008454	-32.791475	NaN	-32.152456	4.783021	NaN	4.144001
-28.008454	-37.279911	NaN	-27.623493	9.271457	NaN	-0.384961
-28.008454	-32.548009	NaN	-25.476340	4.539554	NaN	-2.532115
-28.008454	-31.918004	NaN	-23.643133	3.909550	NaN	-4.365321
-28.008454	-36.383954	NaN	-29.999036	8.375500	NaN	1.990581
-28.008454	-30.402241	NaN	-25.488410	2.393786	NaN	-2.520044
-28.008454	-35.377791	NaN	-28.937672	7.369337	NaN	0.929218
-28.008454	-39.348658	NaN	-31.893729	11.340204	NaN	3.885274
-28.008454	-41.531497	NaN	-26.040154	13.523043	NaN	-1.968300
-28.008454	-39.984822	NaN	-25.009989	11.976368	NaN	-2.998465
-28.008454	-32.213014	NaN	-29.887763	4.204560	NaN	1.879308
-28.008454	-32.490616	NaN	-30.793150	4.482161	NaN	2.784695
-28.008454	-33.779963	NaN	-27.709050	5.771509	NaN	-0.299404
-28.008454	-35.912726	NaN	-26.867249	7.904272	NaN	-1.141206
-28.008454	-35.866820	NaN	-27.958701	7.858365	NaN	-0.049753
-28.008454	-29.771478	NaN	-25.390435	1.763023	NaN	-2.618020
-28.008454	-35.621805	NaN	-30.954192	7.613350	NaN	2.945737
-28.008454	-31.365258	NaN	-27.742656	3.356804	NaN	-0.265798
-28.008454	-27.285054	NaN	-26.148130	-0.723400	NaN	-1.860325
-28.008454	-39.698984	NaN	-30.830716	11.690530	NaN	2.822262
-28.008454	-37.358585	NaN	-25.617072	9.350131	NaN	-2.391382
-28.008454	-36.100843	NaN	-26.972132	8.092388	NaN	-1.036322
-28.008454	-36.451415	NaN	-31.119432	8.442961	NaN	3.110978
-28.008454	-37.407005	NaN	-27.117228	9.398551	NaN	-0.891226
-28.008454	-34.805978	NaN	-28.049838	6.797524	NaN	0.041384
-28.008454	-31.291678	NaN	-27.673035	3.283224	NaN	-0.335420
-28.008454	-34.673752	NaN	-24.420003	6.665297	NaN	-3.588452
-28.008454	-34.688264	NaN	-28.592682	6.679810	NaN	0.584228
-28.008454	-35.170562	NaN	-33.509693	7.162107	NaN	5.501239
-28.008454	-32.589948	NaN	-24.280260	4.581494	NaN	-3.728194
-28.008454	-34.837371	NaN	-26.113386	6.828916	NaN	-1.895069
-28.008454	-26.288832	NaN	-23.719010	-1.719623	NaN	-4.289444
-28.008454	-34.491700	NaN	-25.735532	6.483246	NaN	-2.272923
-28.008454	-32.084701	NaN	-26.356697	4.076246	NaN	-1.651758
-28.008454	-35.836224	NaN	-32.917353	7.827769	NaN	4.908899
-28.008454	-34.535783	NaN	-26.590721	6.527329	NaN	-1.417733
-28.008454	-36.265373	NaN	-24.571787	8.256919	NaN	-3.436668
-28.008454	-36.716459	NaN	-29.416102	8.708005	NaN	1.407648
-28.008454	-34.887769	NaN	-28.688953	6.879315	NaN	0.680498
-28.008454	-34.689255	NaN	-32.167269	6.680800	NaN	4.158815
-28.008454	-31.624133	NaN	-27.081935	3.615679	NaN	-0.926519
-28.008454	-38.925733	NaN	-26.488811	10.917279	NaN	-1.519643
-28.008454	-38.700226	NaN	-28.941586	10.691772	NaN	0.933132
-28.008454	-35.076825	NaN	-24.591119	7.068370	NaN	-3.417335
-28.008454	-32.123715	NaN	-28.747221	4.115261	NaN	0.738767
-28.008454	-35.059806	NaN	-26.493848	7.051351	NaN	-1.514606
-28.008454	-29.710494	NaN	-24.534390	1.702039	NaN	-3.474065
-28.008454	-29.646426	NaN	-23.238777	1.637972	NaN	-4.769677
-28.008454	-34.034447	NaN	-31.538337	6.025993	NaN	3.529883
-28.008454	-35.523868	NaN	-27.734349	7.515413	NaN	-0.274105
-28.008454	-38.953653	NaN	-26.285451	10.945199	NaN	-1.723004
-28.008454	-36.522069	NaN	-27.263623	8.513615	NaN	-0.744832
-28.008454	-29.784396	NaN	-26.144191	1.775941	NaN	-1.864264
-28.008454	-30.213217	NaN	-26.198656	2.204763	NaN	-1.809799
-28.008454	-38.900308	NaN	-33.699136	10.891854	NaN	5.690682
-28.008454	-33.481699	NaN	-31.239395	5.473245	NaN	3.230941
-28.008454	-36.895878	NaN	-28.403876	8.887423	NaN	0.395421
-28.008454	-40.403679	NaN	-32.694873	12.395225	NaN	4.686419
-28.008454	-30.368279	NaN	-26.936977	2.359825	NaN	-1.071478
-28.008454	-40.117196	NaN	-31.881941	12.108742	NaN	3.873486
-28.008454	-38.057923	NaN	-30.019558	10.049469	NaN	2.011103
-28.008454	-34.900118	NaN	-28.369943	6.891664	NaN	0.361489
-28.008454	-33.536288	NaN	-25.535548	5.527833	NaN	-2.472907
-28.008454	-36.354914	NaN	-24.218456	8.346459	NaN	-3.789998
-28.008454	-38.702600	NaN	-26.511442	10.694146	NaN	-1.497013
-28.008454	-32.680694	NaN	-25.288321	4.672240	NaN	-2.720133
-28.008454	-41.219653	NaN	-30.888001	13.211199	NaN	2.879547
-28.008454	-32.461625	NaN	-25.017152	4.453170	NaN	-2.991302
-28.008454	-37.320221	NaN	-29.951236	9.311767	NaN	1.942782
-28.008454	-41.037326	NaN	-27.309804	13.028871	NaN	-0.698650
-28.008454	-40.577052	NaN	-34.626889	12.568598	NaN	6.618435
-28.008454	-36.527051	NaN	-31.274763	8.518596	NaN	3.266308
-28.008454	-31.018495	NaN	-22.318086	3.010041	NaN	-5.690369
-28.008454	-32.803389	NaN	-26.046677	4.794935	NaN	-1.961777
-28.008454	-34.999480	NaN	-29.403823	6.991025	NaN	1.395368
-28.008454	-39.992620	NaN	-29.560508	11.984166	NaN	1.552054
-28.008454	-32.871821	NaN	-27.185675	4.863367	NaN	-0.822779
-28.008454	-36.711194	NaN	-26.539691	8.702740	NaN	-1.468763
-28.008454	-34.626789	NaN	-25.566735	6.618335	NaN	-2.441720
-28.008454	-36.007891	NaN	-34.349231	7.999437	NaN	6.340777
-28.008454	-36.308039	NaN	-30.709049	8.299585	NaN	2.700594
-28.008454	-34.807421	NaN	-30.837058	6.798967	NaN	2.828603
-28.008454	-38.571200	NaN	-32.948808	10.562746	NaN	4.940354
-28.008454	-37.312520	NaN	-24.094885	9.304065	NaN	-3.913570
-28.008454	-43.211834	NaN	-33.007652	15.203380	NaN	4.999198
-28.008454	-38.028891	NaN	-33.748050	10.020436	NaN	5.739595
-28.008454	-35.806024	NaN	-29.330721	7.797570	NaN	1.322266
-28.008454	-30.642715	NaN	-30.507262	2.634261	NaN	2.498807
-28.008454	-33.081560	NaN	-28.286375	5.073105	NaN	0.277921
-28.008454	-33.472275	NaN	-32.302379	5.463821	NaN	4.293925
-28.008454	-29.804070	NaN	-27.631027	1.795616	NaN	-0.377428
-28.008454	-37.484739	NaN	-23.721305	9.476285	NaN	-4.287149
-28.008454	-37.487631	NaN	-27.626021	9.479176	NaN	-0.382433
-28.008454	-37.587915	NaN	-26.696612	9.579461	NaN	-1.311843
-28.008454	-37.834553	NaN	-27.487639	9.826098	NaN	-0.520815
-28.008454	-39.323327	NaN	-33.094393	11.314873	NaN	5.085939
-28.008454	-36.888379	NaN	-30.006278	8.879924	NaN	1.997824
-28.008454	-35.842286	NaN	-29.774969	7.833832	NaN	1.766515
-28.008454	-32.316880	NaN	-23.909868	4.308425	NaN	-4.098587
-28.008454	-34.638453	NaN	-28.400571	6.629999	NaN	0.392117
-28.008454	-34.522442	NaN	-27.562378	6.513987	NaN	-0.446076
-28.008454	-34.664697	NaN	-27.478120	6.656242	NaN	-0.530335
-28.008454	-30.446435	NaN	-25.244485	2.437981	NaN	-2.763969
-28.008454	-36.603624	NaN	-30.029857	8.595170	NaN	2.021402
-28.008454	-37.602432	NaN	-25.507625	9.593978	NaN	-2.500830
-28.008454	-38.482851	NaN	-35.307604	10.474397	NaN	7.299149
-28.008454	-35.140749	NaN	-31.314701	7.132294	NaN	3.306247
-28.008454	-32.817576	NaN	-30.705920	4.809122	NaN	2.697466
-28.008454	-33.395824	NaN	-30.733109	5.387369	NaN	2.724655
-28.008454	-34.646838	NaN	-31.883788	6.638383	NaN	3.875334
-28.008454	-33.360428	NaN	-22.414335	5.351973	NaN	-5.594119
-28.008454	-35.615292	NaN	-23.788926	7.606837	NaN	-4.219529
-28.008454	-35.768486	NaN	-30.014405	7.760031	NaN	2.005951
-28.008454	-32.530062	NaN	-24.271172	4.521607	NaN	-3.737282
-28.008454	-32.389285	NaN	-29.212413	4.380831	NaN	1.203958
-28.008454	-34.946840	NaN	-26.598668	6.938386	NaN	-1.409787
-28.008454	-43.280167	NaN	-30.427405	15.271712	NaN	2.418950
-28.008454	-42.279974	NaN	-34.581234	14.271520	NaN	6.572779
-28.008454	-34.481951	NaN	-29.553061	6.473497	NaN	1.544607
-28.008454	-34.113308	NaN	-28.866748	6.104854	NaN	0.858293
-28.008454	-42.140909	NaN	-30.297157	14.132455	NaN	2.288703
-28.008454	-30.702589	NaN	-21.526522	2.694135	NaN	-6.481932
-28.008454	-29.082548	NaN	-25.386739	1.074094	NaN	-2.621715
-28.008454	-35.346021	NaN	-25.236885	7.337567	NaN	-2.771570
-28.008454	-30.180248	NaN	-25.684096	2.171794	NaN	-2.324359
-28.008454	-30.011463	NaN	-25.122979	2.003008	NaN	-2.885476
-28.008454	-31.424367	NaN	-24.393536	3.415913	NaN	-3.614919
-28.008454	-36.737050	NaN	-27.517492	8.728596	NaN	-0.490962
-28.008454	-37.767817	NaN	-29.770917	9.759363	NaN	1.762463
-28.008454	-31.734729	NaN	-30.938280	3.726274	NaN	2.929826
-28.008454	-33.137444	NaN	-23.639801	5.128990	NaN	-4.368653
-28.008454	-34.633127	NaN	-29.950337	6.624673	NaN	1.941882
-28.008454	-37.935133	NaN	-28.968609	9.926679	NaN	0.960154
-28.008454	-34.011208	NaN	-25.684709	6.002753	NaN	-2.323745
-28.008454	-36.795231	NaN	-22.332549	8.786777	NaN	-5.675906
-28.008454	-37.180004	NaN	-32.333438	9.171550	NaN	4.324983
-28.008454	-33.410334	NaN	-27.038149	5.401880	NaN	-0.970305
-28.008454	-35.557914	NaN	-25.738355	7.549460	NaN	-2.270099
-28.008454	-29.501341	NaN	-26.120884	1.492887	NaN	-1.887570
-28.008454	-33.960107	NaN	-29.501667	5.951652	NaN	1.493213
-28.008454	-33.646411	NaN	-26.264323	5.637957	NaN	-1.744132
-28.008454	-37.453702	NaN	-29.071386	9.445248	NaN	1.062932
-28.008454	-33.605672	NaN	-26.673701	5.597218	NaN	-1.334753
-28.008454	-35.385376	NaN	-26.260001	7.376921	NaN	-1.748453
-28.008454	-36.976188	NaN	-25.884312	8.967733	NaN	-2.124143
-28.008454	-37.282803	NaN	-27.852264	9.274348	NaN	-0.156190
-28.008454	-28.934433	NaN	-29.024344	0.925979	NaN	1.015889
-28.008454	-36.760971	NaN	-30.634561	8.752516	NaN	2.626107
-28.008454	-39.614532	NaN	-31.408282	11.606078	NaN	3.399828
-28.008454	-35.962406	NaN	-29.368627	7.953952	NaN	1.360172
-28.008454	-34.718476	NaN	-26.642832	6.710021	NaN	-1.365623
-28.008454	-34.404937	NaN	-28.165849	6.396483	NaN	0.157394
-28.008454	-34.545991	NaN	-26.273523	6.537537	NaN	-1.734931
-28.008454	-28.942153	NaN	-26.342475	0.933698	NaN	-1.665979
-28.008454	-32.222665	NaN	-31.814423	4.214210	NaN	3.805968
-28.008454	-33.653292	NaN	-28.998606	5.644837	NaN	0.990152
-28.008454	-31.898209	NaN	-27.988035	3.889755	NaN	-0.020419
-28.008454	-35.651263	NaN	-29.547279	7.642808	NaN	1.538825
-28.008454	-37.577303	NaN	-31.567091	9.568848	NaN	3.558636
-28.008454	-32.829663	NaN	-28.921981	4.821208	NaN	0.913527
-28.008454	-31.953023	NaN	-25.677645	3.944569	NaN	-2.330810
-28.008454	-34.913890	NaN	-26.246323	6.905436	NaN	-1.762132
-28.008454	-36.350442	NaN	-27.208876	8.341988	NaN	-0.799579
-28.008454	-34.002869	NaN	-27.975532	5.994415	NaN	-0.032922
-28.008454	-32.167175	NaN	-24.304919	4.158721	NaN	-3.703535
-28.008454	-37.758067	NaN	-28.882748	9.749613	NaN	0.874294
-28.008454	-39.296035	NaN	-27.445641	11.287581	NaN	-0.562813
-28.008454	-36.019639	NaN	-32.264270	8.011185	NaN	4.255815
-28.008454	-35.690626	NaN	-24.781262	7.682172	NaN	-3.227193
-28.008454	-35.719554	NaN	-23.373099	7.711100	NaN	-4.635356
-28.008454	-33.270059	NaN	-27.969021	5.261604	NaN	-0.039433
-28.008454	-34.159470	NaN	-27.252059	6.151015	NaN	-0.756396
-28.008454	-38.564383	NaN	-30.036059	10.555928	NaN	2.027604
-28.008454	-38.103348	NaN	-25.891877	10.094894	NaN	-2.116578
-28.008454	-33.967985	NaN	-29.871838	5.959531	NaN	1.863383
-28.008454	-38.128581	NaN	-29.983792	10.120127	NaN	1.975337
-28.008454	-39.817343	NaN	-30.824486	11.808889	NaN	2.816031
-28.008454	-38.216258	NaN	-28.937855	10.207804	NaN	0.929401
-28.008454	-37.839407	NaN	-31.271920	9.830952	NaN	3.263466
-28.008454	-33.852133	NaN	-27.732272	5.843678	NaN	-0.276183
-28.008454	-38.291239	NaN	-30.097363	10.282784	NaN	2.088909
-28.008454	-33.416076	NaN	-25.558920	5.407621	NaN	-2.449534
-28.008454	-32.032118	NaN	-27.941279	4.023663	NaN	-0.067175
-28.008454	-30.749296	NaN	-23.642911	2.740841	NaN	-4.365544
-28.008454	-30.900843	NaN	-21.671580	2.892388	NaN	-6.336874
-28.008454	-32.183663	NaN	-24.482200	4.175209	NaN	-3.526255
-28.008454	-37.366846	NaN	-28.338152	9.358392	NaN	0.329698
-28.008454	-31.054579	NaN	-26.393301	3.046124	NaN	-1.615154
-28.008454	-36.536809	NaN	-27.158622	8.528355	NaN	-0.849833
-28.008454	-37.528687	NaN	-26.989561	9.520233	NaN	-1.018894
-28.008454	-38.391462	NaN	-29.771699	10.383007	NaN	1.763245
-28.008454	-36.042954	NaN	-24.938731	8.034500	NaN	-3.069723
-28.008454	-34.893007	NaN	-21.747191	6.884552	NaN	-6.261263
-28.008454	-44.775974	NaN	-32.251314	16.767519	NaN	4.242860
-28.008454	-39.609290	NaN	-29.524418	11.600835	NaN	1.515964
-28.008454	-48.456985	NaN	-33.565223	20.448531	NaN	5.556769
-28.008454	-37.861468	NaN	-28.623602	9.853014	NaN	0.615147
-28.008454	-33.461742	NaN	-28.711357	5.453288	NaN	0.702903
-28.008454	-37.984742	NaN	-28.729153	9.976288	NaN	0.720698
-28.008454	-35.223508	NaN	-31.240912	7.215054	NaN	3.232457
-28.008454	-38.932318	NaN	-26.742631	10.923864	NaN	-1.265824
-28.008454	-36.463615	NaN	-31.155170	8.455161	NaN	3.146716
-28.008454	-34.190119	NaN	-29.356299	6.181665	NaN	1.347845
-28.008454	-30.030297	NaN	-21.271198	2.021843	NaN	-6.737257
-28.008454	-38.482174	NaN	-27.508913	10.473719	NaN	-0.499542
-28.008454	-33.027963	NaN	-27.567820	5.019508	NaN	-0.440635
-28.008454	-34.259596	NaN	-24.956502	6.251142	NaN	-3.051952
-28.008454	-32.359068	NaN	-26.586387	4.350614	NaN	-1.422067
-28.008454	-32.878915	NaN	-24.307827	4.870460	NaN	-3.700628
-28.008454	-36.871363	NaN	-28.542852	8.862909	NaN	0.534398
-28.008454	-33.815287	NaN	-26.188807	5.806833	NaN	-1.819648
-28.008454	-37.668459	NaN	-26.822741	9.660005	NaN	-1.185713
-28.008454	-38.195930	NaN	-27.008291	10.187475	NaN	-1.000163
-28.008454	-34.281428	NaN	-26.679541	6.272974	NaN	-1.328913
-28.008454	-32.260441	NaN	-25.372270	4.251986	NaN	-2.636185
-28.008454	-34.287624	NaN	-26.970476	6.279170	NaN	-1.037978
-28.008454	-35.699612	NaN	-28.593457	7.691157	NaN	0.585003
-28.008454	-36.476424	NaN	-27.729618	8.467969	NaN	-0.278836
-28.008454	-35.008135	NaN	-26.489875	6.999681	NaN	-1.518579
-28.008454	-34.992429	NaN	-29.943360	6.983974	NaN	1.934906
-28.008454	-39.175403	NaN	-30.602648	11.166948	NaN	2.594194
-28.008454	-34.028648	NaN	-23.601140	6.020194	NaN	-4.407315
-28.008454	-34.360764	NaN	-29.966375	6.352310	NaN	1.957921
-28.008454	-30.655243	NaN	-30.273244	2.646788	NaN	2.264790
-28.008454	-32.796110	NaN	-32.345877	4.787656	NaN	4.337423
-28.008454	-38.435397	NaN	-30.743717	10.426942	NaN	2.735262
-28.008454	-35.585424	NaN	-24.739451	7.576970	NaN	-3.269003
-28.008454	-38.025700	NaN	-27.596372	10.017246	NaN	-0.412083
-28.008454	-36.619893	NaN	-27.894098	8.611439	NaN	-0.114356
-28.008454	-36.266829	NaN	-28.679099	8.258374	NaN	0.670644
-28.008454	-30.756099	NaN	-24.526332	2.747644	NaN	-3.482123
-28.008454	-28.032502	NaN	-27.623295	0.024048	NaN	-0.385159
-28.008454	-33.513898	NaN	-33.860589	5.505443	NaN	5.852134
-28.008454	-33.858411	NaN	-23.012205	5.849957	NaN	-4.996249
-28.008454	-40.512238	NaN	-31.253124	12.503784	NaN	3.244670
-28.008454	-32.140598	NaN	-29.380949	4.132143	NaN	1.372494
-28.008454	-36.725710	NaN	-22.099822	8.717256	NaN	-5.908632
-28.008454	-32.417175	NaN	-29.193250	4.408721	NaN	1.184796
-28.008454	-32.127266	NaN	-23.248202	4.118812	NaN	-4.760253
-28.008454	-27.780110	NaN	-24.402640	-0.228344	NaN	-3.605814
-28.008454	-31.712377	NaN	-23.155937	3.703923	NaN	-4.852517
-28.008454	-33.993713	NaN	-28.449473	5.985258	NaN	0.441019
-28.008454	-36.460122	NaN	-25.498532	8.451668	NaN	-2.509922
-28.008454	-36.012017	NaN	-27.585017	8.003563	NaN	-0.423437
-28.008454	-33.548949	NaN	-29.710230	5.540495	NaN	1.701776
-28.008454	-36.737275	NaN	-28.459540	8.728820	NaN	0.451086
-28.008454	-34.289467	NaN	-27.838017	6.281012	NaN	-0.170438
-28.008454	-34.282124	NaN	-26.653116	6.273670	NaN	-1.355338
-28.008454	-31.828411	NaN	-23.620596	3.819957	NaN	-4.387858
-28.008454	-30.612442	NaN	-32.403325	2.603987	NaN	4.394870
-28.008454	-37.745382	NaN	-24.873312	9.736928	NaN	-3.135142
-28.008454	-34.196741	NaN	-29.029542	6.188286	NaN	1.021087
-28.008454	-37.882517	NaN	-28.415000	9.874062	NaN	0.406546
-28.008454	-36.431140	NaN	-26.442982	8.422686	NaN	-1.565472
-28.008454	-33.605624	NaN	-35.258052	5.597169	NaN	7.249598
-28.008454	-34.780570	NaN	-28.592150	6.772116	NaN	0.583695
-28.008454	-35.381185	NaN	-30.281359	7.372730	NaN	2.272905
-28.008454	-36.040625	NaN	-27.575669	8.032170	NaN	-0.432785
-28.008454	-35.504858	NaN	-34.629616	7.496404	NaN	6.621162
-28.008454	-32.180627	NaN	-24.173201	4.172172	NaN	-3.835253
-28.008454	-30.585411	NaN	-26.002586	2.576956	NaN	-2.005868
-28.008454	-36.640115	NaN	-27.953919	8.631660	NaN	-0.054536
-28.008454	-34.793099	NaN	-29.994259	6.784644	NaN	1.985804
-28.008454	-36.011688	NaN	-33.470949	8.003233	NaN	5.462494
-28.008454	-38.083565	NaN	-33.638772	10.075111	NaN	5.630317
-28.008454	-33.696108	NaN	-32.404312	5.687654	NaN	4.395858
-28.008454	-29.483719	NaN	-25.797619	1.475265	NaN	-2.210835
-28.008454	-34.099136	NaN	-22.335729	6.090682	NaN	-5.672725
-28.008454	-38.468091	NaN	-29.639105	10.459636	NaN	1.630651
-28.008454	-32.370088	NaN	-30.663182	4.361634	NaN	2.654728
-28.008454	-35.789607	NaN	-28.901804	7.781152	NaN	0.893350
-28.008454	-38.728626	NaN	-25.109996	10.720172	NaN	-2.898458
-28.008454	-36.114310	NaN	-28.830644	8.105856	NaN	0.822190
-28.008454	-35.037499	NaN	-30.071254	7.029044	NaN	2.062800
-28.008454	-39.284141	NaN	-32.117784	11.275687	NaN	4.109329
-28.008454	-37.482648	NaN	-27.790605	9.474193	NaN	-0.217850
-28.008454	-33.968911	NaN	-29.444704	5.960457	NaN	1.436250
-28.008454	-41.437317	NaN	-30.853825	13.428862	NaN	2.845371
-28.008454	-43.653727	NaN	-30.234825	15.645272	NaN	2.226370
-28.008454	-27.451471	NaN	-22.752572	-0.556983	NaN	-5.255882
-28.008454	-36.710150	NaN	-28.164962	8.701695	NaN	0.156508
-28.008454	-34.510279	NaN	-27.972382	6.501824	NaN	-0.036072
-28.008454	-39.940272	NaN	-28.868654	11.931818	NaN	0.860199
-28.008454	-34.309976	NaN	-26.640986	6.301522	NaN	-1.367469
-28.008454	-41.200616	NaN	-26.294034	13.192162	NaN	-1.714420
-28.008454	-38.352985	NaN	-30.131344	10.344531	NaN	2.122890
-28.008454	-35.709300	NaN	-31.446274	7.700845	NaN	3.437820
-28.008454	-33.267083	NaN	-29.412862	5.258629	NaN	1.404408
-28.008454	-32.121804	NaN	-28.585069	4.113350	NaN	0.576615
-28.008454	-34.213462	NaN	-26.979160	6.205008	NaN	-1.029295
-28.008454	-41.694173	NaN	-32.255805	13.685719	NaN	4.247350
-28.008454	-37.660330	NaN	-28.278008	9.651875	NaN	0.269554
-28.008454	-32.996361	NaN	-29.514405	4.987907	NaN	1.505950
-28.008454	-31.315636	NaN	-29.886650	3.307181	NaN	1.878195
-28.008454	-27.478178	NaN	-22.564200	-0.530276	NaN	-5.444255
-28.008454	-39.992521	NaN	-30.515580	11.984067	NaN	2.507126
-28.008454	-33.618234	NaN	-24.738604	5.609780	NaN	-3.269851
-28.008454	-39.266749	NaN	-25.847387	11.258295	NaN	-2.161067
-28.008454	-43.824352	NaN	-26.039919	15.815898	NaN	-1.968535
-28.008454	-35.433047	NaN	-27.403056	7.424592	NaN	-0.605398
-28.008454	-31.138773	NaN	-28.402895	3.130318	NaN	0.394441
-28.008454	-34.203558	NaN	-33.627107	6.195104	NaN	5.618653
-28.008454	-38.294430	NaN	-29.614825	10.285976	NaN	1.606371
-28.008454	-38.692606	NaN	-28.242883	10.684152	NaN	0.234429
-28.008454	-37.429545	NaN	-30.273161	9.421091	NaN	2.264707
-28.008454	-31.276685	NaN	-24.022764	3.268230	NaN	-3.985691
-28.008454	-34.796746	NaN	-26.604090	6.788292	NaN	-1.404365
-28.008454	-42.244194	NaN	-24.751545	14.235740	NaN	-3.256910
-28.008454	-29.185435	NaN	-28.598074	1.176980	NaN	0.589619
-28.008454	-35.838192	NaN	-27.197113	7.829737	NaN	-0.811342
-28.008454	-30.661197	NaN	-21.837152	2.652742	NaN	-6.171302
-28.008454	-31.706627	NaN	-25.544997	3.698173	NaN	-2.463457
-28.008454	-29.758879	NaN	-28.555508	1.750424	NaN	0.547053
-28.008454	-32.937480	NaN	-28.536956	4.929026	NaN	0.528501
-28.008454	-34.655122	NaN	-29.766801	6.646667	NaN	1.758346
-28.008454	-27.072114	NaN	-26.909839	-0.936340	NaN	-1.098616
-28.008454	-34.512614	NaN	-27.414875	6.504159	NaN	-0.593579
-28.008454	-36.215676	NaN	-30.406883	8.207222	NaN	2.398429
-28.008454	-33.017519	NaN	-24.786000	5.009065	NaN	-3.222454
-28.008454	-30.458018	NaN	-22.571088	2.449563	NaN	-5.437366
-28.008454	-40.812295	NaN	-25.649109	12.803840	NaN	-2.359346
-28.008454	-37.345721	NaN	-30.128382	9.337266	NaN	2.119928
-28.008454	-33.831186	NaN	-28.868328	5.822732	NaN	0.859873
-28.008454	-31.153521	NaN	-24.616268	3.145067	NaN	-3.392186
-28.008454	-37.664019	NaN	-31.736332	9.655565	NaN	3.727878
-28.008454	-34.387842	NaN	-32.076487	6.379387	NaN	4.068033
-28.008454	-36.734094	NaN	-23.804245	8.725640	NaN	-4.204210
-28.008454	-37.870462	NaN	-27.336678	9.862008	NaN	-0.671777
-28.008454	-39.206407	NaN	-29.384231	11.197953	NaN	1.375776
-28.008454	-39.004671	NaN	-26.950849	10.996217	NaN	-1.057605
-28.008454	-31.941994	NaN	-24.416947	3.933539	NaN	-3.591507
-28.008454	-41.967643	NaN	-32.310969	13.959188	NaN	4.302515
-28.008454	-40.823796	NaN	-32.441274	12.815341	NaN	4.432820
-28.008454	-35.188441	NaN	-24.974824	7.179987	NaN	-3.033631
-28.008454	-27.595866	NaN	-23.412953	-0.412589	NaN	-4.595501
-28.008454	-34.500529	NaN	-22.602382	6.492075	NaN	-5.406073
-28.008454	-34.199021	NaN	-27.137140	6.190567	NaN	-0.871314
-28.008454	-34.643183	NaN	-31.392529	6.634729	NaN	3.384074
-28.008454	-29.339929	NaN	-32.784536	1.331474	NaN	4.776081
-28.008454	-35.889768	NaN	-30.626712	7.881314	NaN	2.618257
-28.008454	-32.341005	NaN	-18.002168	4.332551	NaN	-10.006286
-28.008454	-32.754444	NaN	-25.442974	4.745989	NaN	-2.565480
-28.008454	-33.916419	NaN	-31.038299	5.907964	NaN	3.029845
-28.008454	-31.553345	NaN	-25.667739	3.544890	NaN	-2.340716
-28.008454	-37.371199	NaN	-27.759944	9.362745	NaN	-0.248510
-28.008454	-36.159584	NaN	-30.041019	8.151130	NaN	2.032565
-28.008454	-34.201218	NaN	-28.288886	6.192764	NaN	0.280431
-28.008454	-32.671854	NaN	-23.502231	4.663399	NaN	-4.506224
-28.008454	-35.015234	NaN	-26.833469	7.006779	NaN	-1.174985
-28.008454	-35.120273	NaN	-25.423789	7.111819	NaN	-2.584666
-28.008454	-34.044128	NaN	-30.785909	6.035674	NaN	2.777454
-28.008454	-26.933528	NaN	-29.264042	-1.074926	NaN	1.255588
-28.008454	-36.111440	NaN	-29.859739	8.102986	NaN	1.851284
-28.008454	-29.076351	NaN	-21.898200	1.067897	NaN	-6.110254
-28.008454	-33.725583	NaN	-22.512254	5.717128	NaN	-5.496200
-28.008454	-32.724055	NaN	-29.152010	4.715601	NaN	1.143556
-28.008454	-31.637935	NaN	-32.318373	3.629481	NaN	4.309918
-28.008454	-32.313671	NaN	-24.843698	4.305217	NaN	-3.164756
-28.008454	-37.777213	NaN	-32.990266	9.768759	NaN	4.981811
-28.008454	-33.371679	NaN	-31.212469	5.363225	NaN	3.204015
-28.008454	-34.771411	NaN	-26.240512	6.762957	NaN	-1.767942
-28.008454	-32.683780	NaN	-23.962064	4.675326	NaN	-4.046391
-28.008454	-27.973342	NaN	-29.010565	-0.035113	NaN	1.002110
-28.008454	-34.106276	NaN	-27.533147	6.097822	NaN	-0.475307
-28.008454	-33.982113	NaN	-24.135669	5.973659	NaN	-3.872785
-28.008454	-34.585491	NaN	-31.526285	6.577036	NaN	3.517831
-28.008454	-35.130031	NaN	-22.728762	7.121576	NaN	-5.279693
-28.008454	-32.901532	NaN	-24.913085	4.893078	NaN	-3.095369
-28.008454	-34.692378	NaN	-27.113823	6.683923	NaN	-0.894632
-28.008454	-34.499178	NaN	-29.179467	6.490724	NaN	1.171013
-28.008454	-32.833383	NaN	-30.259583	4.824929	NaN	2.251129
-28.008454	-33.856194	NaN	-30.017987	5.847740	NaN	2.009532
-28.008454	-35.549391	NaN	-28.884223	7.540937	NaN	0.875769
-28.008454	-36.501904	NaN	-29.448187	8.493450	NaN	1.439733
-28.008454	-35.163278	NaN	-30.316375	7.154823	NaN	2.307921
-28.008454	-39.709668	NaN	-26.628732	11.701214	NaN	-1.379723
-28.008454	-34.765619	NaN	-29.400803	6.757164	NaN	1.392349
-28.008454	-38.881526	NaN	-29.302005	10.873072	NaN	1.293551
-28.008454	-31.642069	NaN	-25.727608	3.633614	NaN	-2.280846
-28.008454	-36.936101	NaN	-28.267138	8.927647	NaN	0.258684
-28.008454	-35.885809	NaN	-27.797661	7.877355	NaN	-0.210793
-28.008454	-31.226406	NaN	-30.365716	3.217951	NaN	2.357261
-28.008454	-36.251711	NaN	-23.883805	8.243256	NaN	-4.124649
-28.008454	-35.123562	NaN	-28.418784	7.115108	NaN	0.410330
-28.008454	-33.621105	NaN	-29.287641	5.612650	NaN	1.279187
-28.008454	-34.846257	NaN	-27.925200	6.837803	NaN	-0.083255
-28.008454	-38.901560	NaN	-29.406767	10.893106	NaN	1.398313
-28.008454	-33.568120	NaN	-30.186923	5.559666	NaN	2.178468
-28.008454	-31.512253	NaN	-24.247522	3.503798	NaN	-3.760933
-28.008454	-32.305802	NaN	-24.714914	4.297347	NaN	-3.293541
-28.008454	-35.485327	NaN	-29.961149	7.476872	NaN	1.952694
-28.008454	-38.139547	NaN	-27.563079	10.131093	NaN	-0.445375
-28.008454	-36.492256	NaN	-25.632218	8.483801	NaN	-2.376236
-28.008454	-35.244078	NaN	-30.512513	7.235623	NaN	2.504058
-28.008454	-34.819360	NaN	-26.957482	6.810906	NaN	-1.050973
-28.008454	-35.362098	NaN	-29.453863	7.353643	NaN	1.445408
-28.008454	-32.170462	NaN	-19.613735	4.162008	NaN	-8.394719
-28.008454	-40.831869	NaN	-31.576411	12.823414	NaN	3.567956
-28.008454	-39.809960	NaN	-31.897902	11.801505	NaN	3.889447
-28.008454	-26.356755	NaN	-27.582762	-1.651700	NaN	-0.425693
-28.008454	-30.641936	NaN	-28.471995	2.633481	NaN	0.463541
-28.008454	-37.093898	NaN	-33.646615	9.085443	NaN	5.638160
-28.008454	-35.688238	NaN	-28.808208	7.679783	NaN	0.799754
-28.008454	-39.904060	NaN	-29.251595	11.895606	NaN	1.243140
-28.008454	-35.778061	NaN	-34.186668	7.769606	NaN	6.178213
-28.008454	-30.602393	NaN	-25.900582	2.593938	NaN	-2.107873
-28.008454	-29.357225	NaN	-27.617693	1.348771	NaN	-0.390761
-28.008454	-40.889483	NaN	-30.273791	12.881029	NaN	2.265337
-28.008454	-37.124139	NaN	-28.239615	9.115685	NaN	0.231160
-28.008454	-33.351626	NaN	-31.451891	5.343172	NaN	3.443437
-28.008454	-36.060579	NaN	-24.302350	8.052124	NaN	-3.706105
-28.008454	-38.740568	NaN	-32.373443	10.732114	NaN	4.364989
-28.008454	-32.600077	NaN	-29.243577	4.591623	NaN	1.235123
-28.008454	-34.219374	NaN	-26.054385	6.210919	NaN	-1.954070
-28.008454	-43.250826	NaN	-30.104434	15.242372	NaN	2.095980
-28.008454	-31.897237	NaN	-28.616839	3.888782	NaN	0.608384
-28.008454	-40.792692	NaN	-26.631453	12.784238	NaN	-1.377001
-28.008454	-32.326632	NaN	-26.390416	4.318178	NaN	-1.618039
-28.008454	-35.104892	NaN	-33.269188	7.096438	NaN	5.260733
-28.008454	-38.080579	NaN	-30.671349	10.072124	NaN	2.662894
-28.008454	-32.736137	NaN	-24.636153	4.727683	NaN	-3.372302
-28.008454	-35.583823	NaN	-31.567860	7.575369	NaN	3.559405
-28.008454	-43.741768	NaN	-31.497079	15.733314	NaN	3.488625
-28.008454	-32.072977	NaN	-26.048110	4.064522	NaN	-1.960344
-28.008454	-39.352494	NaN	-27.548447	11.344040	NaN	-0.460008
-28.008454	-29.429366	NaN	-28.307497	1.420912	NaN	0.299042
-28.008454	-33.757808	NaN	-21.052326	5.749354	NaN	-6.956128
-28.008454	-35.997709	NaN	-27.681511	7.989254	NaN	-0.326943
-28.008454	-34.400195	NaN	-20.948504	6.391741	NaN	-7.059950
-28.008454	-32.051548	NaN	-33.702353	4.043094	NaN	5.693898
-28.008454	-37.207637	NaN	-28.440891	9.199183	NaN	0.432437
-28.008454	-32.553589	NaN	-29.064541	4.545135	NaN	1.056086
-28.008454	-33.904015	NaN	-29.108693	5.895560	NaN	1.100239
-28.008454	-37.216388	NaN	-26.072813	9.207933	NaN	-1.935641
-28.008454	-33.369515	NaN	-26.077590	5.361061	NaN	-1.930865
-28.008454	-34.905783	NaN	-29.468564	6.897329	NaN	1.460109
-28.008454	-36.335081	NaN	-29.856301	8.326627	NaN	1.847846
-28.008454	-35.855625	NaN	-32.695787	7.847170	NaN	4.687332
-28.008454	-35.926810	NaN	-26.441657	7.918355	NaN	-1.566798
-28.008454	-35.743664	NaN	-29.764206	7.735209	NaN	1.755752
-28.008454	-32.858403	NaN	-23.583919	4.849949	NaN	-4.424535
-28.008454	-37.813705	NaN	-30.073557	9.805251	NaN	2.065102
-28.008454	-31.026537	NaN	-26.363271	3.018083	NaN	-1.645184
-28.008454	-35.101478	NaN	-24.510581	7.093024	NaN	-3.497873
-28.008454	-35.993937	NaN	-31.801790	7.985483	NaN	3.793336
-28.008454	-32.742409	NaN	-25.185198	4.733955	NaN	-2.823257
-28.008454	-28.022474	NaN	-24.234083	0.014019	NaN	-3.774371
-28.008454	-30.624999	NaN	-27.909855	2.616544	NaN	-0.098600
-28.008454	-33.001336	NaN	-24.452103	4.992882	NaN	-3.556352
-28.008454	-36.370039	NaN	-29.511924	8.361585	NaN	1.503470
-28.008454	-30.842427	NaN	-27.696181	2.833972	NaN	-0.312273
-28.008454	-31.456863	NaN	-27.587524	3.448409	NaN	-0.420930
-28.008454	-34.011261	NaN	-27.380220	6.002807	NaN	-0.628234
-28.008454	-33.800606	NaN	-28.049060	5.792151	NaN	0.040605
-28.008454	-32.707722	NaN	-31.923247	4.699267	NaN	3.914793
-28.008454	-34.040138	NaN	-24.746562	6.031684	NaN	-3.261892
-28.008454	-35.527023	NaN	-25.189137	7.518569	NaN	-2.819317
-28.008454	-37.781521	NaN	-30.210759	9.773067	NaN	2.202305
-28.008454	-36.646977	NaN	-31.997141	8.638523	NaN	3.988687
-28.008454	-41.458695	NaN	-32.416446	13.450240	NaN	4.407992
-28.008454	-36.630960	NaN	-28.188522	8.622506	NaN	0.180068
-28.008454	-33.097072	NaN	-26.227705	5.088618	NaN	-1.780750
-28.008454	-35.296349	NaN	-29.331420	7.287895	NaN	1.322965
-28.008454	-35.832917	NaN	-26.914247	7.824463	NaN	-1.094207
-28.008454	-43.865297	NaN	-33.644215	15.856843	NaN	5.635761
-28.008454	-39.357651	NaN	-29.573998	11.349197	NaN	1.565543
-28.008454	-32.184491	NaN	-27.739966	4.176036	NaN	-0.268489
-28.008454	-35.573767	NaN	-27.387973	7.565313	NaN	-0.620481
-28.008454	-38.635864	NaN	-29.239356	10.627410	NaN	1.230901
-28.008454	-34.048109	NaN	-31.227208	6.039655	NaN	3.218754
-28.008454	-34.899406	NaN	-28.685262	6.890951	NaN	0.676808
-28.008454	-40.703053	NaN	-32.887711	12.694599	NaN	4.879257
-28.008454	-28.396858	NaN	-23.359532	0.388403	NaN	-4.648922
-28.008454	-34.511473	NaN	-31.533864	6.503018	NaN	3.525410
-28.008454	-31.474527	NaN	-23.744377	3.466072	NaN	-4.264078
-28.008454	-39.294941	NaN	-32.687827	11.286487	NaN	4.679373
-28.008454	-36.555936	NaN	-26.243856	8.547481	NaN	-1.764598
-28.008454	-36.859188	NaN	-23.830312	8.850733	NaN	-4.178142
-28.008454	-34.945370	NaN	-31.505987	6.936916	NaN	3.497533
-28.008454	-33.897112	NaN	-32.145767	5.888657	NaN	4.137312
-28.008454	-31.537045	NaN	-27.503140	3.528590	NaN	-0.505314
-28.008454	-34.108813	NaN	-23.686729	6.100358	NaN	-4.321725
-28.008454	-40.437947	NaN	-25.982711	12.429493	NaN	-2.025744
-28.008454	-34.839209	NaN	-25.134208	6.830755	NaN	-2.874246
-28.008454	-39.905030	NaN	-31.736368	11.896576	NaN	3.727914
-28.008454	-34.606035	NaN	-29.647402	6.597580	NaN	1.638947
-28.008454	-30.968389	NaN	-24.809364	2.959934	NaN	-3.199090
-28.008454	-37.163962	NaN	-24.604699	9.155507	NaN	-3.403755
-28.008454	-31.130229	NaN	-31.653220	3.121774	NaN	3.644766
-28.008454	-37.712480	NaN	-33.929298	9.704025	NaN	5.920844
-28.008454	-35.437660	NaN	-33.336726	7.429205	NaN	5.328271
-28.008454	-33.384406	NaN	-24.595631	5.375951	NaN	-3.412823
-28.008454	-36.575812	NaN	-35.618037	8.567358	NaN	7.609583
-28.008454	-35.202630	NaN	-25.949701	7.194175	NaN	-2.058754
-28.008454	-32.615718	NaN	-25.367226	4.607263	NaN	-2.641229
-28.008454	-32.690192	NaN	-26.558243	4.681738	NaN	-1.450212
-28.008454	-32.021360	NaN	-27.808230	4.012905	NaN	-0.200225
-28.008454	-33.348384	NaN	-23.406216	5.339930	NaN	-4.602238
-28.008454	-36.876666	NaN	-29.055122	8.868211	NaN	1.046668
-28.008454	-29.318917	NaN	-21.243658	1.310463	NaN	-6.764797
-28.008454	-35.983103	NaN	-25.764856	7.974648	NaN	-2.243598
-28.008454	-39.225667	NaN	-29.856210	11.217213	NaN	1.847755
-28.008454	-39.905359	NaN	-29.770466	11.896905	NaN	1.762011
-28.008454	-31.615086	NaN	-29.567635	3.606632	NaN	1.559181
-28.008454	-33.987349	NaN	-26.877664	5.978894	NaN	-1.130791
-28.008454	-36.192680	NaN	-26.644994	8.184226	NaN	-1.363460
-28.008454	-36.308050	NaN	-30.151406	8.299596	NaN	2.142952
-28.008454	-49.627459	NaN	-31.685193	21.619004	NaN	3.676738
-28.008454	-29.390500	NaN	-22.735855	1.382046	NaN	-5.272599
-28.008454	-40.292372	NaN	-25.058270	12.283917	NaN	-2.950184
-28.008454	-35.554751	NaN	-26.214406	7.546296	NaN	-1.794048
-28.008454	-37.249864	NaN	-24.001756	9.241410	NaN	-4.006698
-28.008454	-35.922494	NaN	-27.917092	7.914039	NaN	-0.091362
-28.008454	-31.185459	NaN	-27.389815	3.177005	NaN	-0.618640
-28.008454	-34.878936	NaN	-32.031966	6.870482	NaN	4.023512
-28.008454	-35.015327	NaN	-24.607508	7.006873	NaN	-3.400946
-28.008454	-37.717902	NaN	-25.382319	9.709448	NaN	-2.626135
-28.008454	-33.094334	NaN	-31.721349	5.085880	NaN	3.712894
-28.008454	-34.455283	NaN	-29.298602	6.446828	NaN	1.290148
-28.008454	-29.400673	NaN	-27.394333	1.392219	NaN	-0.614121
-28.008454	-31.756500	NaN	-27.253023	3.748046	NaN	-0.755431
-28.008454	-35.757986	NaN	-24.648520	7.749532	NaN	-3.359934
-28.008454	-40.823112	NaN	-30.026466	12.814658	NaN	2.018012
-28.008454	-34.810210	NaN	-30.777650	6.801755	NaN	2.769196
-28.008454	-36.658557	NaN	-23.397744	8.650102	NaN	-4.610710
-28.008454	-37.401632	NaN	-33.329309	9.393177	NaN	5.320855
-28.008454	-37.342720	NaN	-33.594945	9.334266	NaN	5.586491
-28.008454	-33.979463	NaN	-31.086939	5.971009	NaN	3.078485
-28.008454	-33.723104	NaN	-28.678795	5.714650	NaN	0.670340
-28.008454	-30.723933	NaN	-23.218535	2.715479	NaN	-4.789920
-28.008454	-34.395959	NaN	-23.592200	6.387504	NaN	-4.416254
-28.008454	-37.913288	NaN	-26.696845	9.904834	NaN	-1.311610
-28.008454	-34.048832	NaN	-31.083467	6.040378	NaN	3.075012
-28.008454	-36.304964	NaN	-26.785481	8.296510	NaN	-1.222974
-28.008454	-37.505156	NaN	-29.251234	9.496701	NaN	1.242779
-28.008454	-30.547401	NaN	-29.199998	2.538947	NaN	1.191543
-28.008454	-32.092739	NaN	-30.127432	4.084284	NaN	2.118978
-28.008454	-35.095978	NaN	-27.824927	7.087524	NaN	-0.183528
-28.008454	-32.927377	NaN	-27.249709	4.918922	NaN	-0.758745
-28.008454	-37.220386	NaN	-22.399728	9.211931	NaN	-5.608726
-28.008454	-33.204169	NaN	-29.945396	5.195715	NaN	1.936941
-28.008454	-34.177921	NaN	-26.569682	6.169467	NaN	-1.438772
-28.008454	-34.320453	NaN	-26.700399	6.311999	NaN	-1.308055
-28.008454	-29.938886	NaN	-27.068651	1.930431	NaN	-0.939804
-28.008454	-38.242176	NaN	-26.930954	10.233722	NaN	-1.077500
-28.008454	-38.608997	NaN	-25.592525	10.600543	NaN	-2.415929
-28.008454	-35.255583	NaN	-26.265244	7.247129	NaN	-1.743210
-28.008454	-35.219637	NaN	-29.043505	7.211182	NaN	1.035050
-28.008454	-36.657519	NaN	-33.377968	8.649065	NaN	5.369514
-28.008454	-35.575869	NaN	-31.020035	7.567415	NaN	3.011580
-28.008454	-36.635772	NaN	-26.913471	8.627318	NaN	-1.094983
-28.008454	-33.581753	NaN	-28.526275	5.573298	NaN	0.517820
-28.008454	-30.737936	NaN	-24.158869	2.729481	NaN	-3.849586
-28.008454	-33.135135	NaN	-28.376929	5.126680	NaN	0.368475
-28.008454	-33.460123	NaN	-26.459578	5.451668	NaN	-1.548876
-28.008454	-34.305285	NaN	-28.953295	6.296831	NaN	0.944840
-28.008454	-30.176114	NaN	-25.196775	2.167659	NaN	-2.811679
-28.008454	-33.226868	NaN	-24.061529	5.218414	NaN	-3.946926
-28.008454	-30.079956	NaN	-28.049465	2.071502	NaN	0.041010
-28.008454	-35.721944	NaN	-26.856055	7.713490	NaN	-1.152399
-28.008454	-33.061645	NaN	-28.007822	5.053191	NaN	-0.000633
-28.008454	-36.640902	NaN	-33.345791	8.632448	NaN	5.337336
-28.008454	-39.588049	NaN	-28.336590	11.579594	NaN	0.328136
