# Supplementary material for: Combined Influences of Model Choice, Data Quality, and Data Quantity When Estimating Population Trends
Source: PLoS One. 2015 Jul 15;10(7):e0132255. doi: 10.1371/journal.pone.0132255 (PMC4503393; doi:10.1371/journal.pone.0132255)
Supplement: S1 Dataset — Files are organized by model type and by the input lambda value. (ZIP) [file pone.0132255.s002.zip › Hypothetical LH/sims_lambda_1/simulationOutput_1_0_0_0.1_50.xls]

Percent_Decline_True	Median_Percent_Decline_Matrix	Median_Percent_Decline_Matrix_stable	Median_Percent_Decline_Scalar	Difference_True_Matrix	Difference_True_Matrix_Stable	Difference_True_Scalar
0.000000	-5.704560	NaN	-3.179881	5.704560	NaN	3.179881
0.000000	-5.397306	NaN	1.574796	5.397306	NaN	-1.574796
0.000000	-7.244353	NaN	2.147503	7.244353	NaN	-2.147503
0.000000	-6.162395	NaN	-0.170466	6.162395	NaN	0.170466
0.000000	-5.791350	NaN	0.150077	5.791350	NaN	-0.150077
0.000000	-4.399976	NaN	0.305970	4.399976	NaN	-0.305970
0.000000	-5.981271	NaN	-0.265853	5.981271	NaN	0.265853
0.000000	-2.081494	NaN	2.394474	2.081494	NaN	-2.394474
0.000000	-6.416102	NaN	0.412012	6.416102	NaN	-0.412012
0.000000	-4.059663	NaN	-0.623191	4.059663	NaN	0.623191
0.000000	-6.859162	NaN	-0.240612	6.859162	NaN	0.240612
0.000000	-7.063485	NaN	0.019460	7.063485	NaN	-0.019460
0.000000	-5.649076	NaN	4.358504	5.649076	NaN	-4.358504
0.000000	-3.631140	NaN	2.048326	3.631140	NaN	-2.048326
0.000000	-2.739695	NaN	2.765040	2.739695	NaN	-2.765040
0.000000	-6.101184	NaN	-1.421714	6.101184	NaN	1.421714
0.000000	-7.456143	NaN	-1.148905	7.456143	NaN	1.148905
0.000000	-10.204249	NaN	0.257110	10.204249	NaN	-0.257110
0.000000	-4.381786	NaN	-0.223378	4.381786	NaN	0.223378
0.000000	-5.222391	NaN	0.324254	5.222391	NaN	-0.324254
0.000000	-6.790536	NaN	0.589282	6.790536	NaN	-0.589282
0.000000	-11.053501	NaN	-1.076497	11.053501	NaN	1.076497
0.000000	-7.086228	NaN	1.370217	7.086228	NaN	-1.370217
0.000000	-4.144426	NaN	0.382227	4.144426	NaN	-0.382227
0.000000	-5.048541	NaN	-2.192851	5.048541	NaN	2.192851
0.000000	-4.114240	NaN	0.688778	4.114240	NaN	-0.688778
0.000000	-2.570370	NaN	0.432168	2.570370	NaN	-0.432168
0.000000	-5.101413	NaN	-1.000323	5.101413	NaN	1.000323
0.000000	-7.068391	NaN	-1.811317	7.068391	NaN	1.811317
0.000000	-6.937704	NaN	-1.921031	6.937704	NaN	1.921031
0.000000	-2.510859	NaN	0.325432	2.510859	NaN	-0.325432
0.000000	-7.230956	NaN	-1.438052	7.230956	NaN	1.438052
0.000000	-6.422173	NaN	0.451851	6.422173	NaN	-0.451851
0.000000	-5.652401	NaN	-2.578218	5.652401	NaN	2.578218
0.000000	-1.751138	NaN	1.919110	1.751138	NaN	-1.919110
0.000000	-7.045299	NaN	1.069154	7.045299	NaN	-1.069154
0.000000	-8.076815	NaN	0.161766	8.076815	NaN	-0.161766
0.000000	-6.987947	NaN	0.184052	6.987947	NaN	-0.184052
0.000000	-7.109688	NaN	1.543551	7.109688	NaN	-1.543551
0.000000	-4.976013	NaN	3.097881	4.976013	NaN	-3.097881
0.000000	-2.470115	NaN	1.000676	2.470115	NaN	-1.000676
0.000000	-8.706243	NaN	-3.225131	8.706243	NaN	3.225131
0.000000	-5.049814	NaN	0.598113	5.049814	NaN	-0.598113
0.000000	-6.351741	NaN	-2.417558	6.351741	NaN	2.417558
0.000000	-5.813255	NaN	-2.802048	5.813255	NaN	2.802048
0.000000	-4.357923	NaN	-2.996167	4.357923	NaN	2.996167
0.000000	-6.747434	NaN	1.245152	6.747434	NaN	-1.245152
0.000000	-3.837765	NaN	0.031130	3.837765	NaN	-0.031130
0.000000	-5.897654	NaN	-2.309624	5.897654	NaN	2.309624
0.000000	-4.232010	NaN	2.629950	4.232010	NaN	-2.629950
0.000000	-5.054412	NaN	2.771724	5.054412	NaN	-2.771724
0.000000	-5.271083	NaN	-1.168572	5.271083	NaN	1.168572
0.000000	-4.150787	NaN	2.245529	4.150787	NaN	-2.245529
0.000000	-6.296189	NaN	3.735515	6.296189	NaN	-3.735515
0.000000	-5.543021	NaN	-2.938242	5.543021	NaN	2.938242
0.000000	-4.522525	NaN	3.011635	4.522525	NaN	-3.011635
0.000000	-7.863053	NaN	-1.096989	7.863053	NaN	1.096989
0.000000	-4.864359	NaN	2.741048	4.864359	NaN	-2.741048
0.000000	-3.575378	NaN	-0.544822	3.575378	NaN	0.544822
0.000000	-3.910361	NaN	2.217841	3.910361	NaN	-2.217841
0.000000	-3.751243	NaN	0.763537	3.751243	NaN	-0.763537
0.000000	-6.445988	NaN	-2.298672	6.445988	NaN	2.298672
0.000000	-4.650119	NaN	2.037093	4.650119	NaN	-2.037093
0.000000	-3.522167	NaN	-4.823197	3.522167	NaN	4.823197
0.000000	-4.916391	NaN	-2.416326	4.916391	NaN	2.416326
0.000000	-6.836171	NaN	-0.665339	6.836171	NaN	0.665339
0.000000	-2.811087	NaN	1.154386	2.811087	NaN	-1.154386
0.000000	-8.389280	NaN	-3.134922	8.389280	NaN	3.134922
0.000000	-6.924079	NaN	-1.778594	6.924079	NaN	1.778594
0.000000	-3.643942	NaN	0.538917	3.643942	NaN	-0.538917
0.000000	-8.684170	NaN	-2.441256	8.684170	NaN	2.441256
0.000000	-7.934704	NaN	-0.154169	7.934704	NaN	0.154169
0.000000	-5.866366	NaN	2.142442	5.866366	NaN	-2.142442
0.000000	-6.894516	NaN	-1.708505	6.894516	NaN	1.708505
0.000000	-6.018967	NaN	-0.653504	6.018967	NaN	0.653504
0.000000	-9.370011	NaN	1.362505	9.370011	NaN	-1.362505
0.000000	-3.903632	NaN	-3.277214	3.903632	NaN	3.277214
0.000000	-4.889742	NaN	-1.239575	4.889742	NaN	1.239575
0.000000	-5.811502	NaN	1.851982	5.811502	NaN	-1.851982
0.000000	-6.779459	NaN	-1.603828	6.779459	NaN	1.603828
0.000000	-2.573488	NaN	0.415252	2.573488	NaN	-0.415252
0.000000	-8.467819	NaN	-1.151662	8.467819	NaN	1.151662
0.000000	-4.932362	NaN	-1.220931	4.932362	NaN	1.220931
0.000000	-9.595247	NaN	1.508040	9.595247	NaN	-1.508040
0.000000	-4.659261	NaN	1.983973	4.659261	NaN	-1.983973
0.000000	-5.317157	NaN	-1.981903	5.317157	NaN	1.981903
0.000000	-7.914144	NaN	-0.960407	7.914144	NaN	0.960407
0.000000	-8.610324	NaN	-0.124280	8.610324	NaN	0.124280
0.000000	-5.318483	NaN	2.214040	5.318483	NaN	-2.214040
0.000000	-5.730970	NaN	2.986446	5.730970	NaN	-2.986446
0.000000	-8.508303	NaN	-2.408670	8.508303	NaN	2.408670
0.000000	-7.781468	NaN	-1.632013	7.781468	NaN	1.632013
0.000000	-9.314150	NaN	-0.161775	9.314150	NaN	0.161775
0.000000	-4.519015	NaN	0.895493	4.519015	NaN	-0.895493
0.000000	-5.561657	NaN	0.268825	5.561657	NaN	-0.268825
0.000000	-9.455332	NaN	-1.768521	9.455332	NaN	1.768521
0.000000	-8.361133	NaN	0.771434	8.361133	NaN	-0.771434
0.000000	-0.178468	NaN	0.195541	0.178468	NaN	-0.195541
0.000000	-5.496665	NaN	0.059450	5.496665	NaN	-0.059450
0.000000	-4.209637	NaN	-0.416461	4.209637	NaN	0.416461
0.000000	-6.948237	NaN	-1.282537	6.948237	NaN	1.282537
0.000000	-8.019252	NaN	-1.315433	8.019252	NaN	1.315433
0.000000	-3.961228	NaN	-0.150404	3.961228	NaN	0.150404
0.000000	-4.585509	NaN	1.556370	4.585509	NaN	-1.556370
0.000000	-6.248999	NaN	1.246133	6.248999	NaN	-1.246133
0.000000	-4.397096	NaN	1.540687	4.397096	NaN	-1.540687
0.000000	-8.135965	NaN	-1.404693	8.135965	NaN	1.404693
0.000000	-9.381520	NaN	-1.018910	9.381520	NaN	1.018910
0.000000	-5.075187	NaN	-1.754693	5.075187	NaN	1.754693
0.000000	-4.121313	NaN	0.101192	4.121313	NaN	-0.101192
0.000000	-6.961364	NaN	-0.056068	6.961364	NaN	0.056068
0.000000	-6.061449	NaN	1.332659	6.061449	NaN	-1.332659
0.000000	-5.709821	NaN	-0.758044	5.709821	NaN	0.758044
0.000000	-2.813470	NaN	1.622249	2.813470	NaN	-1.622249
0.000000	-4.775625	NaN	3.111860	4.775625	NaN	-3.111860
0.000000	-7.350364	NaN	0.332509	7.350364	NaN	-0.332509
0.000000	-3.781479	NaN	-0.615309	3.781479	NaN	0.615309
0.000000	-6.731725	NaN	1.417542	6.731725	NaN	-1.417542
0.000000	-7.710334	NaN	1.573363	7.710334	NaN	-1.573363
0.000000	-3.189937	NaN	0.873392	3.189937	NaN	-0.873392
0.000000	-2.288246	NaN	-0.939150	2.288246	NaN	0.939150
0.000000	-0.718080	NaN	1.465765	0.718080	NaN	-1.465765
0.000000	-2.499598	NaN	2.448079	2.499598	NaN	-2.448079
0.000000	-2.488995	NaN	0.618315	2.488995	NaN	-0.618315
0.000000	-7.635946	NaN	-2.611583	7.635946	NaN	2.611583
0.000000	-8.201628	NaN	-0.308512	8.201628	NaN	0.308512
0.000000	-4.835084	NaN	-1.487412	4.835084	NaN	1.487412
0.000000	-5.391478	NaN	0.679215	5.391478	NaN	-0.679215
0.000000	-9.344998	NaN	-2.812445	9.344998	NaN	2.812445
0.000000	-4.912484	NaN	2.116272	4.912484	NaN	-2.116272
0.000000	-7.281621	NaN	-3.029112	7.281621	NaN	3.029112
0.000000	-0.898228	NaN	-0.110330	0.898228	NaN	0.110330
0.000000	-1.623255	NaN	1.754166	1.623255	NaN	-1.754166
0.000000	-5.637814	NaN	-5.735387	5.637814	NaN	5.735387
0.000000	-4.002569	NaN	-1.394428	4.002569	NaN	1.394428
0.000000	-6.074230	NaN	-2.060694	6.074230	NaN	2.060694
0.000000	-3.639046	NaN	0.989218	3.639046	NaN	-0.989218
0.000000	-6.479651	NaN	4.232665	6.479651	NaN	-4.232665
0.000000	-4.895275	NaN	-1.206502	4.895275	NaN	1.206502
0.000000	-4.520044	NaN	2.206692	4.520044	NaN	-2.206692
0.000000	-6.443901	NaN	-5.132156	6.443901	NaN	5.132156
0.000000	-6.713743	NaN	-1.327930	6.713743	NaN	1.327930
0.000000	-6.092891	NaN	-1.058488	6.092891	NaN	1.058488
0.000000	-10.123474	NaN	-2.236582	10.123474	NaN	2.236582
0.000000	-4.251755	NaN	0.453288	4.251755	NaN	-0.453288
0.000000	-6.271442	NaN	2.461165	6.271442	NaN	-2.461165
0.000000	-5.614955	NaN	-0.459085	5.614955	NaN	0.459085
0.000000	-4.345009	NaN	-1.077750	4.345009	NaN	1.077750
0.000000	-3.132474	NaN	1.552979	3.132474	NaN	-1.552979
0.000000	-3.142709	NaN	1.936679	3.142709	NaN	-1.936679
0.000000	-2.465458	NaN	-1.043239	2.465458	NaN	1.043239
0.000000	-3.891529	NaN	-0.504511	3.891529	NaN	0.504511
0.000000	-5.959378	NaN	2.648762	5.959378	NaN	-2.648762
0.000000	-5.908470	NaN	3.569709	5.908470	NaN	-3.569709
0.000000	-8.004907	NaN	-1.819435	8.004907	NaN	1.819435
0.000000	-3.319263	NaN	0.102929	3.319263	NaN	-0.102929
0.000000	-2.554049	NaN	-0.766262	2.554049	NaN	0.766262
0.000000	-7.561969	NaN	-3.873110	7.561969	NaN	3.873110
0.000000	-3.891892	NaN	0.245998	3.891892	NaN	-0.245998
0.000000	-8.358644	NaN	-3.971461	8.358644	NaN	3.971461
0.000000	-2.260196	NaN	0.048326	2.260196	NaN	-0.048326
0.000000	-4.991398	NaN	0.575491	4.991398	NaN	-0.575491
0.000000	-7.159877	NaN	-0.897290	7.159877	NaN	0.897290
0.000000	-9.726472	NaN	-2.549036	9.726472	NaN	2.549036
0.000000	-4.563512	NaN	-2.174203	4.563512	NaN	2.174203
0.000000	-5.328741	NaN	-1.394456	5.328741	NaN	1.394456
0.000000	-9.798151	NaN	-4.099972	9.798151	NaN	4.099972
0.000000	-6.036191	NaN	-2.030025	6.036191	NaN	2.030025
0.000000	-2.560355	NaN	1.272115	2.560355	NaN	-1.272115
0.000000	-4.829011	NaN	1.906507	4.829011	NaN	-1.906507
0.000000	-6.883041	NaN	-0.457043	6.883041	NaN	0.457043
0.000000	-2.787492	NaN	3.628583	2.787492	NaN	-3.628583
0.000000	-6.569615	NaN	0.257585	6.569615	NaN	-0.257585
0.000000	-4.102624	NaN	-1.065682	4.102624	NaN	1.065682
0.000000	-2.747338	NaN	0.583441	2.747338	NaN	-0.583441
0.000000	-5.900996	NaN	0.054952	5.900996	NaN	-0.054952
0.000000	-8.097449	NaN	1.512174	8.097449	NaN	-1.512174
0.000000	-3.997097	NaN	-0.512817	3.997097	NaN	0.512817
0.000000	-2.890361	NaN	-0.123360	2.890361	NaN	0.123360
0.000000	-7.136910	NaN	-1.522534	7.136910	NaN	1.522534
0.000000	-3.864207	NaN	1.129772	3.864207	NaN	-1.129772
0.000000	-7.390245	NaN	-3.972440	7.390245	NaN	3.972440
0.000000	-7.259191	NaN	-0.256922	7.259191	NaN	0.256922
0.000000	-4.315510	NaN	-1.057056	4.315510	NaN	1.057056
0.000000	-5.446349	NaN	-2.245771	5.446349	NaN	2.245771
0.000000	-3.736861	NaN	3.603275	3.736861	NaN	-3.603275
0.000000	0.562812	NaN	2.258362	-0.562812	NaN	-2.258362
0.000000	-4.778338	NaN	0.204835	4.778338	NaN	-0.204835
0.000000	-7.639020	NaN	-0.585685	7.639020	NaN	0.585685
0.000000	-6.630643	NaN	-0.971517	6.630643	NaN	0.971517
0.000000	-5.568103	NaN	-0.896090	5.568103	NaN	0.896090
0.000000	-2.800530	NaN	2.062758	2.800530	NaN	-2.062758
0.000000	-3.780194	NaN	0.059546	3.780194	NaN	-0.059546
0.000000	-7.004847	NaN	1.261664	7.004847	NaN	-1.261664
0.000000	-1.752396	NaN	0.733396	1.752396	NaN	-0.733396
0.000000	-6.635394	NaN	0.285127	6.635394	NaN	-0.285127
0.000000	-5.301111	NaN	1.622302	5.301111	NaN	-1.622302
0.000000	-6.248905	NaN	-0.209125	6.248905	NaN	0.209125
0.000000	-6.559323	NaN	-0.790598	6.559323	NaN	0.790598
0.000000	-4.487274	NaN	-2.506220	4.487274	NaN	2.506220
0.000000	-4.806030	NaN	-3.158229	4.806030	NaN	3.158229
0.000000	-5.579911	NaN	-1.058890	5.579911	NaN	1.058890
0.000000	-6.841787	NaN	0.008574	6.841787	NaN	-0.008574
0.000000	-7.849486	NaN	-2.331407	7.849486	NaN	2.331407
0.000000	-6.166173	NaN	-0.154808	6.166173	NaN	0.154808
0.000000	-4.952424	NaN	-1.196864	4.952424	NaN	1.196864
0.000000	-7.134319	NaN	-1.303034	7.134319	NaN	1.303034
0.000000	-6.244124	NaN	-1.269327	6.244124	NaN	1.269327
0.000000	-2.124499	NaN	2.661230	2.124499	NaN	-2.661230
0.000000	-5.535299	NaN	-2.148567	5.535299	NaN	2.148567
0.000000	-3.381574	NaN	2.437631	3.381574	NaN	-2.437631
0.000000	-6.258150	NaN	-0.541907	6.258150	NaN	0.541907
0.000000	-5.210444	NaN	-1.491472	5.210444	NaN	1.491472
0.000000	-4.655587	NaN	-2.345834	4.655587	NaN	2.345834
0.000000	-6.234690	NaN	-0.657411	6.234690	NaN	0.657411
0.000000	-5.555243	NaN	-1.136430	5.555243	NaN	1.136430
0.000000	-3.465450	NaN	2.563990	3.465450	NaN	-2.563990
0.000000	-5.254181	NaN	1.940428	5.254181	NaN	-1.940428
0.000000	-4.665854	NaN	-1.674065	4.665854	NaN	1.674065
0.000000	-5.992080	NaN	-1.650407	5.992080	NaN	1.650407
0.000000	-3.665392	NaN	-0.017527	3.665392	NaN	0.017527
0.000000	0.620107	NaN	3.534263	-0.620107	NaN	-3.534263
0.000000	-3.979584	NaN	2.653968	3.979584	NaN	-2.653968
0.000000	-6.333587	NaN	1.668283	6.333587	NaN	-1.668283
0.000000	-4.522165	NaN	1.186789	4.522165	NaN	-1.186789
0.000000	-6.633197	NaN	-0.550174	6.633197	NaN	0.550174
0.000000	-5.855581	NaN	2.742359	5.855581	NaN	-2.742359
0.000000	-5.764825	NaN	0.067340	5.764825	NaN	-0.067340
0.000000	-5.971652	NaN	0.888753	5.971652	NaN	-0.888753
0.000000	-4.451231	NaN	-2.056707	4.451231	NaN	2.056707
0.000000	-4.154107	NaN	0.575415	4.154107	NaN	-0.575415
0.000000	-6.172453	NaN	-2.174698	6.172453	NaN	2.174698
0.000000	-7.996804	NaN	-0.257665	7.996804	NaN	0.257665
0.000000	-3.102276	NaN	-0.335641	3.102276	NaN	0.335641
0.000000	-5.702756	NaN	-2.081838	5.702756	NaN	2.081838
0.000000	-3.001263	NaN	-1.432331	3.001263	NaN	1.432331
0.000000	-6.133900	NaN	-1.071688	6.133900	NaN	1.071688
0.000000	-8.117675	NaN	-1.486041	8.117675	NaN	1.486041
0.000000	-5.366194	NaN	-0.995741	5.366194	NaN	0.995741
0.000000	-3.296823	NaN	3.255353	3.296823	NaN	-3.255353
0.000000	-5.348701	NaN	-1.716122	5.348701	NaN	1.716122
0.000000	-6.607294	NaN	-0.128406	6.607294	NaN	0.128406
0.000000	-5.283608	NaN	-3.700575	5.283608	NaN	3.700575
0.000000	-4.984022	NaN	2.339974	4.984022	NaN	-2.339974
0.000000	-4.426632	NaN	3.030403	4.426632	NaN	-3.030403
0.000000	-3.218308	NaN	2.291836	3.218308	NaN	-2.291836
0.000000	-8.288146	NaN	-3.245739	8.288146	NaN	3.245739
0.000000	-5.401485	NaN	-0.723774	5.401485	NaN	0.723774
0.000000	-3.655077	NaN	1.462467	3.655077	NaN	-1.462467
0.000000	-5.976827	NaN	-0.745839	5.976827	NaN	0.745839
0.000000	-2.310332	NaN	0.209709	2.310332	NaN	-0.209709
0.000000	-2.984773	NaN	1.128519	2.984773	NaN	-1.128519
0.000000	-4.060111	NaN	1.382525	4.060111	NaN	-1.382525
0.000000	-4.940697	NaN	-0.559886	4.940697	NaN	0.559886
0.000000	-4.243021	NaN	0.371978	4.243021	NaN	-0.371978
0.000000	-3.451673	NaN	1.436496	3.451673	NaN	-1.436496
0.000000	-4.464004	NaN	2.076879	4.464004	NaN	-2.076879
0.000000	-6.442910	NaN	1.802000	6.442910	NaN	-1.802000
0.000000	-5.285374	NaN	-1.030106	5.285374	NaN	1.030106
0.000000	-6.981081	NaN	-4.412283	6.981081	NaN	4.412283
0.000000	-4.593766	NaN	-0.420954	4.593766	NaN	0.420954
0.000000	-5.164148	NaN	0.490844	5.164148	NaN	-0.490844
0.000000	-4.089595	NaN	-1.107422	4.089595	NaN	1.107422
0.000000	-9.160094	NaN	-0.349017	9.160094	NaN	0.349017
0.000000	-10.215429	NaN	-1.527127	10.215429	NaN	1.527127
0.000000	-9.937439	NaN	-0.598823	9.937439	NaN	0.598823
0.000000	-5.335926	NaN	1.814568	5.335926	NaN	-1.814568
0.000000	-4.837279	NaN	3.631541	4.837279	NaN	-3.631541
0.000000	-5.156092	NaN	3.259782	5.156092	NaN	-3.259782
0.000000	-6.323622	NaN	0.202301	6.323622	NaN	-0.202301
0.000000	-9.139966	NaN	-0.009143	9.139966	NaN	0.009143
0.000000	-5.994222	NaN	-1.133658	5.994222	NaN	1.133658
0.000000	-4.615047	NaN	3.138860	4.615047	NaN	-3.138860
0.000000	-5.185150	NaN	-0.672814	5.185150	NaN	0.672814
0.000000	-6.694750	NaN	0.242634	6.694750	NaN	-0.242634
0.000000	-8.456403	NaN	-3.465227	8.456403	NaN	3.465227
0.000000	-4.495505	NaN	2.727446	4.495505	NaN	-2.727446
0.000000	-7.415282	NaN	-0.209187	7.415282	NaN	0.209187
0.000000	-2.916580	NaN	3.614046	2.916580	NaN	-3.614046
0.000000	-1.013201	NaN	0.194949	1.013201	NaN	-0.194949
0.000000	-4.669246	NaN	-2.341662	4.669246	NaN	2.341662
0.000000	-4.346788	NaN	-2.583255	4.346788	NaN	2.583255
0.000000	-3.755849	NaN	0.632142	3.755849	NaN	-0.632142
0.000000	-5.858155	NaN	-3.038200	5.858155	NaN	3.038200
0.000000	-2.617386	NaN	-0.550450	2.617386	NaN	0.550450
0.000000	-3.221831	NaN	-2.478865	3.221831	NaN	2.478865
0.000000	-4.891763	NaN	3.438777	4.891763	NaN	-3.438777
0.000000	-8.067909	NaN	-3.848709	8.067909	NaN	3.848709
0.000000	-10.310120	NaN	-3.014228	10.310120	NaN	3.014228
0.000000	-5.692009	NaN	1.150189	5.692009	NaN	-1.150189
0.000000	-5.761426	NaN	0.998405	5.761426	NaN	-0.998405
0.000000	-6.928104	NaN	1.098819	6.928104	NaN	-1.098819
0.000000	-4.234337	NaN	-1.407772	4.234337	NaN	1.407772
0.000000	-2.226275	NaN	0.187595	2.226275	NaN	-0.187595
0.000000	-5.418631	NaN	1.486483	5.418631	NaN	-1.486483
0.000000	-5.793382	NaN	2.746868	5.793382	NaN	-2.746868
0.000000	-4.545100	NaN	2.161489	4.545100	NaN	-2.161489
0.000000	-8.064081	NaN	-0.930780	8.064081	NaN	0.930780
0.000000	-5.569261	NaN	0.130056	5.569261	NaN	-0.130056
0.000000	-7.474255	NaN	-3.716451	7.474255	NaN	3.716451
0.000000	-9.449425	NaN	-2.060557	9.449425	NaN	2.060557
0.000000	-7.896376	NaN	-2.151330	7.896376	NaN	2.151330
0.000000	-7.911873	NaN	-0.241664	7.911873	NaN	0.241664
0.000000	-4.080732	NaN	-1.188417	4.080732	NaN	1.188417
0.000000	-3.504889	NaN	-0.804629	3.504889	NaN	0.804629
0.000000	-5.208863	NaN	2.242935	5.208863	NaN	-2.242935
0.000000	-5.677925	NaN	0.438873	5.677925	NaN	-0.438873
0.000000	-3.643033	NaN	-1.069436	3.643033	NaN	1.069436
0.000000	-1.372061	NaN	3.481800	1.372061	NaN	-3.481800
0.000000	-4.062926	NaN	-1.189438	4.062926	NaN	1.189438
0.000000	-4.605047	NaN	0.320390	4.605047	NaN	-0.320390
0.000000	-3.394250	NaN	2.814964	3.394250	NaN	-2.814964
0.000000	-5.391914	NaN	1.551796	5.391914	NaN	-1.551796
0.000000	-4.949335	NaN	-3.343697	4.949335	NaN	3.343697
0.000000	-4.798893	NaN	-1.695365	4.798893	NaN	1.695365
0.000000	-4.168269	NaN	-0.743121	4.168269	NaN	0.743121
0.000000	-4.535916	NaN	3.046142	4.535916	NaN	-3.046142
0.000000	-2.115098	NaN	1.757039	2.115098	NaN	-1.757039
0.000000	-7.511287	NaN	2.519805	7.511287	NaN	-2.519805
0.000000	-5.394921	NaN	-0.795388	5.394921	NaN	0.795388
0.000000	-2.811447	NaN	3.129419	2.811447	NaN	-3.129419
0.000000	-4.064270	NaN	-1.060669	4.064270	NaN	1.060669
0.000000	-2.211845	NaN	1.391976	2.211845	NaN	-1.391976
0.000000	-5.579161	NaN	1.700841	5.579161	NaN	-1.700841
0.000000	-6.588264	NaN	-0.729953	6.588264	NaN	0.729953
0.000000	-6.771445	NaN	3.299786	6.771445	NaN	-3.299786
0.000000	-6.713565	NaN	1.656095	6.713565	NaN	-1.656095
0.000000	-5.781912	NaN	-1.739423	5.781912	NaN	1.739423
0.000000	-8.726211	NaN	-1.115610	8.726211	NaN	1.115610
0.000000	-3.289582	NaN	3.385028	3.289582	NaN	-3.385028
0.000000	-4.531697	NaN	1.152535	4.531697	NaN	-1.152535
0.000000	-6.669132	NaN	-1.012782	6.669132	NaN	1.012782
0.000000	-7.848901	NaN	-2.150746	7.848901	NaN	2.150746
0.000000	-4.666001	NaN	-0.130630	4.666001	NaN	0.130630
0.000000	-5.362408	NaN	3.375570	5.362408	NaN	-3.375570
0.000000	-6.626220	NaN	-1.517826	6.626220	NaN	1.517826
0.000000	-5.698682	NaN	-0.748634	5.698682	NaN	0.748634
0.000000	-7.839990	NaN	0.169984	7.839990	NaN	-0.169984
0.000000	-4.683061	NaN	-0.137600	4.683061	NaN	0.137600
0.000000	-3.060082	NaN	3.249826	3.060082	NaN	-3.249826
0.000000	-4.568486	NaN	0.344792	4.568486	NaN	-0.344792
0.000000	-3.189264	NaN	1.408199	3.189264	NaN	-1.408199
0.000000	-5.222803	NaN	-0.804645	5.222803	NaN	0.804645
0.000000	-4.660975	NaN	0.601454	4.660975	NaN	-0.601454
0.000000	-5.081063	NaN	1.278337	5.081063	NaN	-1.278337
0.000000	-6.115603	NaN	0.047386	6.115603	NaN	-0.047386
0.000000	-7.367176	NaN	0.021313	7.367176	NaN	-0.021313
0.000000	-6.356701	NaN	-1.430837	6.356701	NaN	1.430837
0.000000	-5.658163	NaN	2.001367	5.658163	NaN	-2.001367
0.000000	-6.995895	NaN	2.019677	6.995895	NaN	-2.019677
0.000000	-5.018995	NaN	-0.172910	5.018995	NaN	0.172910
0.000000	-8.915933	NaN	-0.060962	8.915933	NaN	0.060962
0.000000	-4.204416	NaN	1.859294	4.204416	NaN	-1.859294
0.000000	-4.995273	NaN	0.551078	4.995273	NaN	-0.551078
0.000000	-5.044023	NaN	0.747837	5.044023	NaN	-0.747837
0.000000	-4.352925	NaN	0.806866	4.352925	NaN	-0.806866
0.000000	-3.869971	NaN	-2.590764	3.869971	NaN	2.590764
0.000000	-6.662199	NaN	-3.062555	6.662199	NaN	3.062555
0.000000	-6.055664	NaN	0.481342	6.055664	NaN	-0.481342
0.000000	-2.986320	NaN	-1.292863	2.986320	NaN	1.292863
0.000000	-6.577779	NaN	-1.208666	6.577779	NaN	1.208666
0.000000	-8.877462	NaN	-3.216304	8.877462	NaN	3.216304
0.000000	-4.371855	NaN	2.010328	4.371855	NaN	-2.010328
0.000000	-8.608356	NaN	-2.735922	8.608356	NaN	2.735922
0.000000	-4.199818	NaN	-1.758021	4.199818	NaN	1.758021
0.000000	-6.313044	NaN	3.298870	6.313044	NaN	-3.298870
0.000000	-3.643604	NaN	1.837795	3.643604	NaN	-1.837795
0.000000	-6.083084	NaN	0.837924	6.083084	NaN	-0.837924
0.000000	-5.642923	NaN	-0.498062	5.642923	NaN	0.498062
0.000000	-3.758546	NaN	-1.720030	3.758546	NaN	1.720030
0.000000	-6.081450	NaN	-4.234063	6.081450	NaN	4.234063
0.000000	-3.826108	NaN	1.099601	3.826108	NaN	-1.099601
0.000000	-7.032825	NaN	-2.507210	7.032825	NaN	2.507210
0.000000	-4.324861	NaN	1.634934	4.324861	NaN	-1.634934
0.000000	-7.154712	NaN	-1.477513	7.154712	NaN	1.477513
0.000000	-2.863556	NaN	3.037044	2.863556	NaN	-3.037044
0.000000	-4.645035	NaN	0.687135	4.645035	NaN	-0.687135
0.000000	-6.221900	NaN	-2.684320	6.221900	NaN	2.684320
0.000000	-4.415258	NaN	2.807236	4.415258	NaN	-2.807236
0.000000	-6.932307	NaN	-3.632191	6.932307	NaN	3.632191
0.000000	-4.133722	NaN	-1.806849	4.133722	NaN	1.806849
0.000000	-6.688327	NaN	-1.667341	6.688327	NaN	1.667341
0.000000	-5.167512	NaN	1.643683	5.167512	NaN	-1.643683
0.000000	-4.805766	NaN	-3.372148	4.805766	NaN	3.372148
0.000000	-8.872021	NaN	-4.907870	8.872021	NaN	4.907870
0.000000	-9.725952	NaN	-1.552445	9.725952	NaN	1.552445
0.000000	-5.542588	NaN	-1.593890	5.542588	NaN	1.593890
0.000000	-4.398352	NaN	-1.715877	4.398352	NaN	1.715877
0.000000	-3.987542	NaN	3.451513	3.987542	NaN	-3.451513
0.000000	-4.861830	NaN	-0.469556	4.861830	NaN	0.469556
0.000000	-5.597342	NaN	-2.359800	5.597342	NaN	2.359800
0.000000	-5.067098	NaN	-0.567910	5.067098	NaN	0.567910
0.000000	-7.242342	NaN	1.631884	7.242342	NaN	-1.631884
0.000000	-4.156197	NaN	2.589560	4.156197	NaN	-2.589560
0.000000	-1.225443	NaN	-1.311527	1.225443	NaN	1.311527
0.000000	-6.827240	NaN	0.439901	6.827240	NaN	-0.439901
0.000000	-5.211877	NaN	-1.983714	5.211877	NaN	1.983714
0.000000	-5.877893	NaN	3.146651	5.877893	NaN	-3.146651
0.000000	-5.749578	NaN	-0.442818	5.749578	NaN	0.442818
0.000000	-2.489375	NaN	1.191113	2.489375	NaN	-1.191113
0.000000	-3.387432	NaN	-0.273654	3.387432	NaN	0.273654
0.000000	-7.304207	NaN	4.535716	7.304207	NaN	-4.535716
0.000000	-3.429264	NaN	0.205049	3.429264	NaN	-0.205049
0.000000	-6.228556	NaN	-1.390369	6.228556	NaN	1.390369
0.000000	-8.854190	NaN	0.762931	8.854190	NaN	-0.762931
0.000000	-1.792311	NaN	1.194708	1.792311	NaN	-1.194708
0.000000	-4.210934	NaN	-0.470128	4.210934	NaN	0.470128
0.000000	-4.766942	NaN	-1.473521	4.766942	NaN	1.473521
0.000000	-5.185399	NaN	-3.445870	5.185399	NaN	3.445870
0.000000	-9.937006	NaN	0.870970	9.937006	NaN	-0.870970
0.000000	-7.604849	NaN	0.510017	7.604849	NaN	-0.510017
0.000000	-8.044039	NaN	1.271914	8.044039	NaN	-1.271914
0.000000	-5.104507	NaN	1.898131	5.104507	NaN	-1.898131
0.000000	-7.993539	NaN	-0.695954	7.993539	NaN	0.695954
0.000000	-8.346930	NaN	3.871869	8.346930	NaN	-3.871869
0.000000	-8.798036	NaN	2.451870	8.798036	NaN	-2.451870
0.000000	-7.004240	NaN	-5.613259	7.004240	NaN	5.613259
0.000000	-5.457377	NaN	-0.764910	5.457377	NaN	0.764910
0.000000	-5.169358	NaN	-1.072899	5.169358	NaN	1.072899
0.000000	-6.588016	NaN	1.715646	6.588016	NaN	-1.715646
0.000000	-4.796885	NaN	-1.747492	4.796885	NaN	1.747492
0.000000	-4.642468	NaN	-1.095806	4.642468	NaN	1.095806
0.000000	-9.036200	NaN	-2.524745	9.036200	NaN	2.524745
0.000000	-5.296592	NaN	-0.245387	5.296592	NaN	0.245387
0.000000	-3.732335	NaN	-1.124520	3.732335	NaN	1.124520
0.000000	-2.288763	NaN	2.295443	2.288763	NaN	-2.295443
0.000000	-7.030051	NaN	-0.963971	7.030051	NaN	0.963971
0.000000	-5.467502	NaN	0.216399	5.467502	NaN	-0.216399
0.000000	-5.574280	NaN	1.604121	5.574280	NaN	-1.604121
0.000000	-5.969172	NaN	0.719482	5.969172	NaN	-0.719482
0.000000	-0.936045	NaN	3.191032	0.936045	NaN	-3.191032
0.000000	-8.015911	NaN	0.657903	8.015911	NaN	-0.657903
0.000000	-6.637379	NaN	0.529418	6.637379	NaN	-0.529418
0.000000	-6.648290	NaN	1.750588	6.648290	NaN	-1.750588
0.000000	-5.624305	NaN	-0.143473	5.624305	NaN	0.143473
0.000000	-5.116825	NaN	1.768034	5.116825	NaN	-1.768034
0.000000	-5.059337	NaN	-1.174746	5.059337	NaN	1.174746
0.000000	-4.496473	NaN	1.259009	4.496473	NaN	-1.259009
0.000000	-8.249239	NaN	3.957722	8.249239	NaN	-3.957722
0.000000	-4.931636	NaN	0.836208	4.931636	NaN	-0.836208
0.000000	-7.532489	NaN	0.602476	7.532489	NaN	-0.602476
0.000000	-3.567627	NaN	1.324621	3.567627	NaN	-1.324621
0.000000	-4.813995	NaN	-1.013144	4.813995	NaN	1.013144
0.000000	-1.168407	NaN	3.951758	1.168407	NaN	-3.951758
0.000000	-6.412687	NaN	0.660778	6.412687	NaN	-0.660778
0.000000	-5.085505	NaN	1.880600	5.085505	NaN	-1.880600
0.000000	-3.868073	NaN	-0.178674	3.868073	NaN	0.178674
0.000000	-3.883558	NaN	1.766030	3.883558	NaN	-1.766030
0.000000	-2.425003	NaN	1.963939	2.425003	NaN	-1.963939
0.000000	-5.878215	NaN	-0.001601	5.878215	NaN	0.001601
0.000000	-2.742802	NaN	0.426239	2.742802	NaN	-0.426239
0.000000	-6.603142	NaN	-2.620471	6.603142	NaN	2.620471
0.000000	-5.088351	NaN	-2.037000	5.088351	NaN	2.037000
0.000000	-3.843233	NaN	4.882710	3.843233	NaN	-4.882710
0.000000	-4.749544	NaN	2.461030	4.749544	NaN	-2.461030
0.000000	-8.747919	NaN	3.784671	8.747919	NaN	-3.784671
0.000000	-8.961946	NaN	0.747215	8.961946	NaN	-0.747215
0.000000	-5.358652	NaN	-0.134397	5.358652	NaN	0.134397
0.000000	-6.079963	NaN	-5.811766	6.079963	NaN	5.811766
0.000000	-9.693716	NaN	-2.491973	9.693716	NaN	2.491973
0.000000	-6.840598	NaN	1.335552	6.840598	NaN	-1.335552
0.000000	-7.837957	NaN	0.378305	7.837957	NaN	-0.378305
0.000000	-5.396637	NaN	-2.229838	5.396637	NaN	2.229838
0.000000	-7.285869	NaN	-1.093104	7.285869	NaN	1.093104
0.000000	-3.808356	NaN	-1.507569	3.808356	NaN	1.507569
0.000000	-7.125216	NaN	-0.901224	7.125216	NaN	0.901224
0.000000	-4.114716	NaN	0.436845	4.114716	NaN	-0.436845
0.000000	-5.025324	NaN	-1.310828	5.025324	NaN	1.310828
0.000000	-5.556320	NaN	-0.606426	5.556320	NaN	0.606426
0.000000	-5.246548	NaN	-0.475795	5.246548	NaN	0.475795
0.000000	-4.807123	NaN	3.791742	4.807123	NaN	-3.791742
0.000000	-3.989178	NaN	0.093529	3.989178	NaN	-0.093529
0.000000	-3.938915	NaN	0.178591	3.938915	NaN	-0.178591
0.000000	-5.481119	NaN	-0.730706	5.481119	NaN	0.730706
0.000000	-6.298861	NaN	1.023275	6.298861	NaN	-1.023275
0.000000	-9.036866	NaN	-0.421463	9.036866	NaN	0.421463
0.000000	-4.330030	NaN	-0.774314	4.330030	NaN	0.774314
0.000000	-7.987047	NaN	-2.236678	7.987047	NaN	2.236678
0.000000	-3.456668	NaN	1.287336	3.456668	NaN	-1.287336
0.000000	-5.248113	NaN	0.275972	5.248113	NaN	-0.275972
0.000000	-2.863727	NaN	-1.401018	2.863727	NaN	1.401018
0.000000	-5.070424	NaN	-1.370463	5.070424	NaN	1.370463
0.000000	-6.315999	NaN	1.232534	6.315999	NaN	-1.232534
0.000000	-7.465279	NaN	-2.284306	7.465279	NaN	2.284306
0.000000	-4.458689	NaN	3.488168	4.458689	NaN	-3.488168
0.000000	-5.404772	NaN	0.290073	5.404772	NaN	-0.290073
0.000000	-3.669057	NaN	-1.610360	3.669057	NaN	1.610360
0.000000	-1.702277	NaN	1.367991	1.702277	NaN	-1.367991
0.000000	-4.351044	NaN	1.310092	4.351044	NaN	-1.310092
0.000000	-10.076328	NaN	-3.425784	10.076328	NaN	3.425784
0.000000	-2.859003	NaN	2.207817	2.859003	NaN	-2.207817
0.000000	-8.170726	NaN	-0.398774	8.170726	NaN	0.398774
0.000000	-6.788711	NaN	-0.947658	6.788711	NaN	0.947658
0.000000	-3.488211	NaN	2.552665	3.488211	NaN	-2.552665
0.000000	-4.993077	NaN	1.330121	4.993077	NaN	-1.330121
0.000000	-4.304505	NaN	-0.551383	4.304505	NaN	0.551383
0.000000	-6.763423	NaN	0.458751	6.763423	NaN	-0.458751
0.000000	-6.513905	NaN	-0.218266	6.513905	NaN	0.218266
0.000000	-4.591268	NaN	-1.545833	4.591268	NaN	1.545833
0.000000	-3.049945	NaN	-3.066742	3.049945	NaN	3.066742
0.000000	-6.235674	NaN	-1.724041	6.235674	NaN	1.724041
0.000000	-7.797666	NaN	-0.332887	7.797666	NaN	0.332887
0.000000	-6.487445	NaN	2.468575	6.487445	NaN	-2.468575
0.000000	-4.996440	NaN	2.271365	4.996440	NaN	-2.271365
0.000000	-1.923288	NaN	1.366736	1.923288	NaN	-1.366736
0.000000	-5.763290	NaN	1.941858	5.763290	NaN	-1.941858
0.000000	-6.177409	NaN	-4.309060	6.177409	NaN	4.309060
0.000000	-6.364641	NaN	0.687700	6.364641	NaN	-0.687700
0.000000	-4.086241	NaN	1.052604	4.086241	NaN	-1.052604
0.000000	-9.412154	NaN	-0.500526	9.412154	NaN	0.500526
0.000000	-2.244947	NaN	2.863408	2.244947	NaN	-2.863408
0.000000	-4.857794	NaN	2.649697	4.857794	NaN	-2.649697
0.000000	-4.886765	NaN	0.651240	4.886765	NaN	-0.651240
0.000000	-6.698071	NaN	-1.974128	6.698071	NaN	1.974128
0.000000	-5.593233	NaN	-0.829220	5.593233	NaN	0.829220
0.000000	-2.091571	NaN	1.916917	2.091571	NaN	-1.916917
0.000000	-6.007547	NaN	-4.226434	6.007547	NaN	4.226434
0.000000	-3.082641	NaN	1.001407	3.082641	NaN	-1.001407
0.000000	-8.181547	NaN	-1.040501	8.181547	NaN	1.040501
0.000000	-4.378156	NaN	1.875479	4.378156	NaN	-1.875479
0.000000	-8.040420	NaN	-1.900763	8.040420	NaN	1.900763
0.000000	-4.314918	NaN	4.427329	4.314918	NaN	-4.427329
0.000000	-1.472491	NaN	2.722697	1.472491	NaN	-2.722697
0.000000	-1.475199	NaN	0.629425	1.475199	NaN	-0.629425
0.000000	-5.505851	NaN	1.934187	5.505851	NaN	-1.934187
0.000000	-6.863682	NaN	-4.334072	6.863682	NaN	4.334072
0.000000	-7.695086	NaN	-1.335579	7.695086	NaN	1.335579
0.000000	-8.845992	NaN	0.266940	8.845992	NaN	-0.266940
0.000000	-6.795534	NaN	-0.917663	6.795534	NaN	0.917663
0.000000	-2.301520	NaN	0.617383	2.301520	NaN	-0.617383
0.000000	-7.578554	NaN	-1.404950	7.578554	NaN	1.404950
0.000000	-6.035114	NaN	-1.500392	6.035114	NaN	1.500392
0.000000	-3.915121	NaN	0.955256	3.915121	NaN	-0.955256
0.000000	-5.725693	NaN	0.127072	5.725693	NaN	-0.127072
0.000000	-6.876502	NaN	1.518769	6.876502	NaN	-1.518769
0.000000	-9.581540	NaN	2.233112	9.581540	NaN	-2.233112
0.000000	-6.633019	NaN	-0.783583	6.633019	NaN	0.783583
0.000000	-3.702002	NaN	0.824441	3.702002	NaN	-0.824441
0.000000	-9.454755	NaN	-1.885055	9.454755	NaN	1.885055
0.000000	-4.914563	NaN	1.223092	4.914563	NaN	-1.223092
0.000000	-6.839859	NaN	-1.052449	6.839859	NaN	1.052449
0.000000	-4.962498	NaN	-2.122144	4.962498	NaN	2.122144
0.000000	-4.747621	NaN	2.075003	4.747621	NaN	-2.075003
0.000000	-5.525810	NaN	-1.739090	5.525810	NaN	1.739090
0.000000	-4.205603	NaN	-0.721986	4.205603	NaN	0.721986
0.000000	-7.668737	NaN	-1.044815	7.668737	NaN	1.044815
0.000000	-3.024681	NaN	1.808381	3.024681	NaN	-1.808381
0.000000	-3.944265	NaN	-1.000832	3.944265	NaN	1.000832
0.000000	-4.929294	NaN	-1.141047	4.929294	NaN	1.141047
0.000000	-3.336455	NaN	-0.437322	3.336455	NaN	0.437322
0.000000	-7.230973	NaN	-0.479208	7.230973	NaN	0.479208
0.000000	-2.902684	NaN	0.156561	2.902684	NaN	-0.156561
0.000000	-0.275205	NaN	0.405809	0.275205	NaN	-0.405809
0.000000	-5.868356	NaN	-0.774722	5.868356	NaN	0.774722
0.000000	-5.645391	NaN	-1.653379	5.645391	NaN	1.653379
0.000000	-5.787662	NaN	1.973692	5.787662	NaN	-1.973692
0.000000	-5.889642	NaN	0.582978	5.889642	NaN	-0.582978
0.000000	-8.304640	NaN	-0.774425	8.304640	NaN	0.774425
0.000000	-3.629887	NaN	-0.604559	3.629887	NaN	0.604559
0.000000	-7.794376	NaN	-3.436037	7.794376	NaN	3.436037
0.000000	-7.835125	NaN	0.359461	7.835125	NaN	-0.359461
0.000000	-5.924731	NaN	-1.668668	5.924731	NaN	1.668668
0.000000	-2.712545	NaN	-0.935181	2.712545	NaN	0.935181
0.000000	-4.581533	NaN	-0.344755	4.581533	NaN	0.344755
0.000000	-4.000387	NaN	-0.761000	4.000387	NaN	0.761000
0.000000	-7.515261	NaN	2.937563	7.515261	NaN	-2.937563
0.000000	-2.898141	NaN	-2.396983	2.898141	NaN	2.396983
0.000000	-2.140368	NaN	-3.598834	2.140368	NaN	3.598834
0.000000	-5.195812	NaN	-0.816535	5.195812	NaN	0.816535
0.000000	-2.272613	NaN	0.281133	2.272613	NaN	-0.281133
0.000000	-6.233333	NaN	-1.011462	6.233333	NaN	1.011462
0.000000	-7.352791	NaN	2.086211	7.352791	NaN	-2.086211
0.000000	-3.001162	NaN	1.491353	3.001162	NaN	-1.491353
0.000000	-5.602498	NaN	-3.162204	5.602498	NaN	3.162204
0.000000	-5.657698	NaN	-0.647292	5.657698	NaN	0.647292
0.000000	-3.835925	NaN	-1.106935	3.835925	NaN	1.106935
0.000000	-4.151119	NaN	2.331258	4.151119	NaN	-2.331258
0.000000	-5.984880	NaN	1.972176	5.984880	NaN	-1.972176
0.000000	-7.648529	NaN	-0.289729	7.648529	NaN	0.289729
0.000000	-5.285828	NaN	-1.896346	5.285828	NaN	1.896346
0.000000	-4.543947	NaN	2.061434	4.543947	NaN	-2.061434
0.000000	-3.697228	NaN	1.110044	3.697228	NaN	-1.110044
0.000000	-5.809134	NaN	-0.043630	5.809134	NaN	0.043630
0.000000	-5.420134	NaN	2.636131	5.420134	NaN	-2.636131
0.000000	-3.396327	NaN	-0.574888	3.396327	NaN	0.574888
0.000000	-7.588806	NaN	-3.615121	7.588806	NaN	3.615121
0.000000	-4.546406	NaN	1.056880	4.546406	NaN	-1.056880
0.000000	-7.414783	NaN	2.364357	7.414783	NaN	-2.364357
0.000000	-5.960905	NaN	-3.098577	5.960905	NaN	3.098577
0.000000	-8.114721	NaN	-1.207736	8.114721	NaN	1.207736
0.000000	-4.009989	NaN	2.472773	4.009989	NaN	-2.472773
0.000000	-7.123255	NaN	1.868101	7.123255	NaN	-1.868101
0.000000	-3.510814	NaN	3.098720	3.510814	NaN	-3.098720
0.000000	-7.308379	NaN	-1.172494	7.308379	NaN	1.172494
0.000000	-2.435234	NaN	0.095806	2.435234	NaN	-0.095806
0.000000	-6.863040	NaN	0.217610	6.863040	NaN	-0.217610
0.000000	-6.869424	NaN	-0.772398	6.869424	NaN	0.772398
0.000000	-5.803871	NaN	-0.293122	5.803871	NaN	0.293122
0.000000	-1.684409	NaN	2.898154	1.684409	NaN	-2.898154
0.000000	-5.582009	NaN	-1.063566	5.582009	NaN	1.063566
0.000000	-5.074715	NaN	1.231500	5.074715	NaN	-1.231500
0.000000	-4.448298	NaN	1.689878	4.448298	NaN	-1.689878
0.000000	-3.576650	NaN	-0.608377	3.576650	NaN	0.608377
0.000000	-4.947810	NaN	-1.875742	4.947810	NaN	1.875742
0.000000	-5.690185	NaN	2.592564	5.690185	NaN	-2.592564
0.000000	-5.936145	NaN	2.562872	5.936145	NaN	-2.562872
0.000000	-3.953187	NaN	-2.402058	3.953187	NaN	2.402058
0.000000	-2.991787	NaN	-1.372615	2.991787	NaN	1.372615
0.000000	-6.499417	NaN	-0.575721	6.499417	NaN	0.575721
0.000000	-2.972856	NaN	1.699813	2.972856	NaN	-1.699813
0.000000	-5.852708	NaN	-2.381433	5.852708	NaN	2.381433
0.000000	-8.036696	NaN	0.608497	8.036696	NaN	-0.608497
0.000000	-5.456488	NaN	-1.611995	5.456488	NaN	1.611995
0.000000	-6.426011	NaN	0.084901	6.426011	NaN	-0.084901
0.000000	-7.141577	NaN	-5.224583	7.141577	NaN	5.224583
0.000000	-4.289867	NaN	-0.713188	4.289867	NaN	0.713188
0.000000	-3.956408	NaN	-2.111878	3.956408	NaN	2.111878
0.000000	-8.218711	NaN	3.737181	8.218711	NaN	-3.737181
0.000000	-5.070152	NaN	-0.003049	5.070152	NaN	0.003049
0.000000	-4.656139	NaN	2.007569	4.656139	NaN	-2.007569
0.000000	-1.241538	NaN	0.742091	1.241538	NaN	-0.742091
0.000000	-2.186096	NaN	0.295313	2.186096	NaN	-0.295313
0.000000	-8.524121	NaN	-1.593437	8.524121	NaN	1.593437
0.000000	-3.225320	NaN	-0.439575	3.225320	NaN	0.439575
0.000000	-3.939991	NaN	3.461805	3.939991	NaN	-3.461805
0.000000	-3.482556	NaN	1.068542	3.482556	NaN	-1.068542
0.000000	-5.723225	NaN	-0.104344	5.723225	NaN	0.104344
0.000000	-5.113823	NaN	-0.594032	5.113823	NaN	0.594032
0.000000	-5.214782	NaN	-1.218359	5.214782	NaN	1.218359
0.000000	-5.489836	NaN	0.521090	5.489836	NaN	-0.521090
0.000000	-5.720551	NaN	0.570704	5.720551	NaN	-0.570704
0.000000	-6.631338	NaN	-3.097346	6.631338	NaN	3.097346
0.000000	-2.764187	NaN	-0.447002	2.764187	NaN	0.447002
0.000000	-1.312343	NaN	5.146730	1.312343	NaN	-5.146730
0.000000	-8.530856	NaN	1.824131	8.530856	NaN	-1.824131
0.000000	-3.716199	NaN	2.948532	3.716199	NaN	-2.948532
0.000000	-6.605913	NaN	1.799296	6.605913	NaN	-1.799296
0.000000	-3.364080	NaN	3.378137	3.364080	NaN	-3.378137
0.000000	-5.250201	NaN	-0.533633	5.250201	NaN	0.533633
0.000000	-6.327987	NaN	-0.977938	6.327987	NaN	0.977938
0.000000	-4.680657	NaN	1.732816	4.680657	NaN	-1.732816
0.000000	-3.644943	NaN	-1.617147	3.644943	NaN	1.617147
0.000000	-2.500166	NaN	3.056033	2.500166	NaN	-3.056033
0.000000	-6.178597	NaN	-0.982125	6.178597	NaN	0.982125
0.000000	-7.131349	NaN	2.303322	7.131349	NaN	-2.303322
0.000000	-7.017958	NaN	-0.125743	7.017958	NaN	0.125743
0.000000	-3.889012	NaN	4.181852	3.889012	NaN	-4.181852
0.000000	-6.191610	NaN	-0.448153	6.191610	NaN	0.448153
0.000000	-6.704580	NaN	4.736766	6.704580	NaN	-4.736766
0.000000	-6.591706	NaN	0.328068	6.591706	NaN	-0.328068
0.000000	-4.769948	NaN	3.854075	4.769948	NaN	-3.854075
0.000000	-7.469494	NaN	0.843306	7.469494	NaN	-0.843306
0.000000	-4.651565	NaN	1.023021	4.651565	NaN	-1.023021
0.000000	-3.198705	NaN	0.932776	3.198705	NaN	-0.932776
0.000000	-6.252591	NaN	1.142457	6.252591	NaN	-1.142457
0.000000	-7.688345	NaN	0.315290	7.688345	NaN	-0.315290
0.000000	-8.958173	NaN	2.669192	8.958173	NaN	-2.669192
0.000000	-8.170767	NaN	-3.255507	8.170767	NaN	3.255507
0.000000	-7.541807	NaN	-2.374356	7.541807	NaN	2.374356
0.000000	-6.365260	NaN	0.612152	6.365260	NaN	-0.612152
0.000000	-4.773802	NaN	-0.622305	4.773802	NaN	0.622305
0.000000	-3.961323	NaN	-0.127383	3.961323	NaN	0.127383
0.000000	-7.323517	NaN	1.019795	7.323517	NaN	-1.019795
0.000000	-3.916217	NaN	-1.017315	3.916217	NaN	1.017315
0.000000	-3.240880	NaN	2.927884	3.240880	NaN	-2.927884
0.000000	-4.396658	NaN	3.464725	4.396658	NaN	-3.464725
0.000000	-5.829286	NaN	-3.933597	5.829286	NaN	3.933597
0.000000	-8.131047	NaN	-2.326664	8.131047	NaN	2.326664
0.000000	-7.183758	NaN	-3.572429	7.183758	NaN	3.572429
0.000000	-3.179254	NaN	0.000437	3.179254	NaN	-0.000437
0.000000	-5.492882	NaN	1.371076	5.492882	NaN	-1.371076
0.000000	-3.754800	NaN	-0.504913	3.754800	NaN	0.504913
0.000000	-10.456017	NaN	-2.549403	10.456017	NaN	2.549403
0.000000	-7.938435	NaN	-2.217073	7.938435	NaN	2.217073
0.000000	-7.026348	NaN	-2.922188	7.026348	NaN	2.922188
0.000000	-4.009530	NaN	-2.034417	4.009530	NaN	2.034417
0.000000	-5.430081	NaN	0.819795	5.430081	NaN	-0.819795
0.000000	-6.752044	NaN	-0.818927	6.752044	NaN	0.818927
0.000000	-8.380550	NaN	-4.480659	8.380550	NaN	4.480659
0.000000	-3.891929	NaN	-0.273694	3.891929	NaN	0.273694
0.000000	-5.837618	NaN	0.191477	5.837618	NaN	-0.191477
0.000000	-3.361888	NaN	0.503169	3.361888	NaN	-0.503169
0.000000	-12.016825	NaN	-4.876640	12.016825	NaN	4.876640
0.000000	-2.500791	NaN	4.981688	2.500791	NaN	-4.981688
0.000000	-5.969982	NaN	-0.022885	5.969982	NaN	0.022885
0.000000	-9.352316	NaN	-1.775518	9.352316	NaN	1.775518
0.000000	-4.494974	NaN	-0.822128	4.494974	NaN	0.822128
0.000000	-7.890057	NaN	0.821756	7.890057	NaN	-0.821756
0.000000	-6.685083	NaN	-0.989930	6.685083	NaN	0.989930
0.000000	-5.197522	NaN	-0.643115	5.197522	NaN	0.643115
0.000000	-7.571157	NaN	-2.136914	7.571157	NaN	2.136914
0.000000	-2.912120	NaN	-2.316429	2.912120	NaN	2.316429
0.000000	-3.143090	NaN	-1.072963	3.143090	NaN	1.072963
0.000000	-4.889523	NaN	0.318557	4.889523	NaN	-0.318557
0.000000	-4.516806	NaN	1.661569	4.516806	NaN	-1.661569
0.000000	-5.938233	NaN	-3.089962	5.938233	NaN	3.089962
0.000000	-7.294880	NaN	-1.705662	7.294880	NaN	1.705662
0.000000	-3.551649	NaN	2.524470	3.551649	NaN	-2.524470
0.000000	-1.183109	NaN	5.631655	1.183109	NaN	-5.631655
0.000000	-3.662415	NaN	-0.965921	3.662415	NaN	0.965921
0.000000	-2.127846	NaN	-0.053701	2.127846	NaN	0.053701
0.000000	-5.260407	NaN	-0.654948	5.260407	NaN	0.654948
0.000000	-3.198547	NaN	2.091461	3.198547	NaN	-2.091461
0.000000	-3.743659	NaN	-0.105092	3.743659	NaN	0.105092
0.000000	-7.351240	NaN	-2.544784	7.351240	NaN	2.544784
0.000000	-7.129571	NaN	-0.723770	7.129571	NaN	0.723770
0.000000	-6.503136	NaN	-1.055595	6.503136	NaN	1.055595
0.000000	-4.102685	NaN	-3.155330	4.102685	NaN	3.155330
0.000000	-2.989989	NaN	-2.894724	2.989989	NaN	2.894724
0.000000	-7.234131	NaN	-1.540918	7.234131	NaN	1.540918
0.000000	-2.310363	NaN	0.686138	2.310363	NaN	-0.686138
0.000000	-4.636446	NaN	-2.524104	4.636446	NaN	2.524104
0.000000	-5.645612	NaN	-1.579940	5.645612	NaN	1.579940
0.000000	-5.578576	NaN	0.544143	5.578576	NaN	-0.544143
0.000000	-3.826262	NaN	0.966078	3.826262	NaN	-0.966078
0.000000	-3.759545	NaN	0.679410	3.759545	NaN	-0.679410
0.000000	-5.560537	NaN	-1.825652	5.560537	NaN	1.825652
0.000000	-4.484710	NaN	1.788523	4.484710	NaN	-1.788523
0.000000	-8.012768	NaN	-4.448782	8.012768	NaN	4.448782
0.000000	-9.511980	NaN	-0.571546	9.511980	NaN	0.571546
0.000000	-3.803833	NaN	2.746988	3.803833	NaN	-2.746988
0.000000	-3.896962	NaN	-1.172263	3.896962	NaN	1.172263
0.000000	-4.155322	NaN	-0.489657	4.155322	NaN	0.489657
0.000000	-8.895897	NaN	-1.541676	8.895897	NaN	1.541676
0.000000	-6.696371	NaN	0.366988	6.696371	NaN	-0.366988
0.000000	-4.765369	NaN	-0.502110	4.765369	NaN	0.502110
0.000000	-11.007844	NaN	1.267544	11.007844	NaN	-1.267544
0.000000	-4.563835	NaN	2.019499	4.563835	NaN	-2.019499
0.000000	-3.272579	NaN	-0.854150	3.272579	NaN	0.854150
0.000000	-6.656373	NaN	-0.378952	6.656373	NaN	0.378952
0.000000	-2.057392	NaN	3.740864	2.057392	NaN	-3.740864
0.000000	-3.383699	NaN	0.991681	3.383699	NaN	-0.991681
0.000000	-4.830892	NaN	1.342216	4.830892	NaN	-1.342216
0.000000	-6.758827	NaN	-0.693473	6.758827	NaN	0.693473
0.000000	-6.003047	NaN	0.624675	6.003047	NaN	-0.624675
0.000000	-1.810391	NaN	1.877782	1.810391	NaN	-1.877782
0.000000	-4.995605	NaN	-0.934688	4.995605	NaN	0.934688
0.000000	-6.245208	NaN	-1.322527	6.245208	NaN	1.322527
0.000000	-4.339639	NaN	-0.782380	4.339639	NaN	0.782380
0.000000	-5.793340	NaN	-1.063777	5.793340	NaN	1.063777
0.000000	-4.002447	NaN	-0.105994	4.002447	NaN	0.105994
0.000000	-4.198342	NaN	2.135649	4.198342	NaN	-2.135649
0.000000	-8.137599	NaN	1.142503	8.137599	NaN	-1.142503
0.000000	-6.005704	NaN	4.575006	6.005704	NaN	-4.575006
0.000000	-9.520525	NaN	-3.162283	9.520525	NaN	3.162283
0.000000	-5.952770	NaN	-2.024519	5.952770	NaN	2.024519
0.000000	-6.149694	NaN	0.337274	6.149694	NaN	-0.337274
0.000000	-4.979102	NaN	2.412674	4.979102	NaN	-2.412674
0.000000	-3.958715	NaN	3.905265	3.958715	NaN	-3.905265
0.000000	-6.896017	NaN	-0.743407	6.896017	NaN	0.743407
0.000000	-2.659125	NaN	-0.573896	2.659125	NaN	0.573896
0.000000	-5.827026	NaN	-1.420078	5.827026	NaN	1.420078
0.000000	-5.777030	NaN	0.669770	5.777030	NaN	-0.669770
0.000000	-6.929295	NaN	2.553191	6.929295	NaN	-2.553191
0.000000	-2.602543	NaN	-1.349194	2.602543	NaN	1.349194
0.000000	-8.704344	NaN	0.032139	8.704344	NaN	-0.032139
0.000000	-6.006773	NaN	1.061791	6.006773	NaN	-1.061791
0.000000	-2.012152	NaN	-0.280526	2.012152	NaN	0.280526
0.000000	-6.182990	NaN	-3.477559	6.182990	NaN	3.477559
0.000000	-3.741726	NaN	-1.915207	3.741726	NaN	1.915207
0.000000	-5.773757	NaN	0.207118	5.773757	NaN	-0.207118
0.000000	-2.690265	NaN	2.060675	2.690265	NaN	-2.060675
0.000000	-5.569057	NaN	1.556339	5.569057	NaN	-1.556339
0.000000	-3.392691	NaN	-3.614666	3.392691	NaN	3.614666
0.000000	-3.736190	NaN	-1.312001	3.736190	NaN	1.312001
0.000000	-6.999704	NaN	-1.967695	6.999704	NaN	1.967695
0.000000	-4.251309	NaN	2.397569	4.251309	NaN	-2.397569
0.000000	-8.059723	NaN	-0.599457	8.059723	NaN	0.599457
0.000000	-5.695446	NaN	-0.193862	5.695446	NaN	0.193862
0.000000	-7.880076	NaN	0.059144	7.880076	NaN	-0.059144
0.000000	-2.851418	NaN	2.123541	2.851418	NaN	-2.123541
0.000000	-0.932720	NaN	4.122146	0.932720	NaN	-4.122146
0.000000	-4.508419	NaN	2.556039	4.508419	NaN	-2.556039
0.000000	-6.400172	NaN	2.483920	6.400172	NaN	-2.483920
0.000000	-5.416872	NaN	1.814048	5.416872	NaN	-1.814048
0.000000	-2.255220	NaN	0.674673	2.255220	NaN	-0.674673
0.000000	-4.408070	NaN	1.690210	4.408070	NaN	-1.690210
0.000000	-4.072468	NaN	2.653707	4.072468	NaN	-2.653707
0.000000	-6.431024	NaN	3.376705	6.431024	NaN	-3.376705
0.000000	-2.845320	NaN	1.221595	2.845320	NaN	-1.221595
0.000000	-8.754268	NaN	-0.481875	8.754268	NaN	0.481875
0.000000	-4.441900	NaN	0.823156	4.441900	NaN	-0.823156
0.000000	-2.889401	NaN	-0.087620	2.889401	NaN	0.087620
0.000000	-5.636311	NaN	2.507000	5.636311	NaN	-2.507000
0.000000	-5.745991	NaN	1.331801	5.745991	NaN	-1.331801
0.000000	-8.151482	NaN	-1.551846	8.151482	NaN	1.551846
0.000000	-4.203499	NaN	-1.886100	4.203499	NaN	1.886100
0.000000	-4.318945	NaN	1.838695	4.318945	NaN	-1.838695
0.000000	-5.241972	NaN	-0.504518	5.241972	NaN	0.504518
0.000000	-4.206283	NaN	0.419529	4.206283	NaN	-0.419529
0.000000	-5.453238	NaN	2.048162	5.453238	NaN	-2.048162
0.000000	-4.053486	NaN	3.321874	4.053486	NaN	-3.321874
0.000000	-0.257124	NaN	1.322575	0.257124	NaN	-1.322575
0.000000	-6.783311	NaN	-0.835769	6.783311	NaN	0.835769
0.000000	-2.866125	NaN	1.538073	2.866125	NaN	-1.538073
0.000000	-7.755375	NaN	-0.610582	7.755375	NaN	0.610582
0.000000	-8.632405	NaN	1.037824	8.632405	NaN	-1.037824
0.000000	-3.854570	NaN	-0.195838	3.854570	NaN	0.195838
0.000000	2.499689	NaN	1.102247	-2.499689	NaN	-1.102247
0.000000	-8.304754	NaN	-1.930338	8.304754	NaN	1.930338
0.000000	-3.408512	NaN	0.312075	3.408512	NaN	-0.312075
0.000000	-3.083658	NaN	-0.957739	3.083658	NaN	0.957739
0.000000	-3.860075	NaN	-0.826881	3.860075	NaN	0.826881
0.000000	-5.389436	NaN	3.691148	5.389436	NaN	-3.691148
0.000000	-7.278562	NaN	-3.352060	7.278562	NaN	3.352060
0.000000	-5.404900	NaN	-1.215390	5.404900	NaN	1.215390
0.000000	-4.654692	NaN	1.323578	4.654692	NaN	-1.323578
0.000000	-5.798999	NaN	0.861398	5.798999	NaN	-0.861398
0.000000	-7.879640	NaN	-1.418342	7.879640	NaN	1.418342
0.000000	-6.718718	NaN	-0.383333	6.718718	NaN	0.383333
0.000000	-1.043919	NaN	4.408849	1.043919	NaN	-4.408849
0.000000	-6.747761	NaN	-2.574297	6.747761	NaN	2.574297
0.000000	-4.206701	NaN	-1.079616	4.206701	NaN	1.079616
0.000000	-4.105147	NaN	1.518676	4.105147	NaN	-1.518676
0.000000	-4.932529	NaN	2.966256	4.932529	NaN	-2.966256
0.000000	-3.380802	NaN	1.161661	3.380802	NaN	-1.161661
0.000000	-6.082773	NaN	0.825851	6.082773	NaN	-0.825851
0.000000	-4.912706	NaN	2.074268	4.912706	NaN	-2.074268
0.000000	-1.861494	NaN	2.432133	1.861494	NaN	-2.432133
0.000000	-6.721141	NaN	-0.091135	6.721141	NaN	0.091135
0.000000	-4.866696	NaN	1.431747	4.866696	NaN	-1.431747
0.000000	-6.990881	NaN	-0.686805	6.990881	NaN	0.686805
0.000000	-3.600178	NaN	-0.311862	3.600178	NaN	0.311862
0.000000	-4.557523	NaN	-0.054040	4.557523	NaN	0.054040
0.000000	-8.680527	NaN	-1.633506	8.680527	NaN	1.633506
0.000000	-10.222632	NaN	-1.236128	10.222632	NaN	1.236128
0.000000	-3.332448	NaN	0.895460	3.332448	NaN	-0.895460
0.000000	-2.437497	NaN	2.255559	2.437497	NaN	-2.255559
0.000000	-8.894677	NaN	-2.380361	8.894677	NaN	2.380361
0.000000	-5.119519	NaN	-2.336866	5.119519	NaN	2.336866
0.000000	-6.748032	NaN	-5.411571	6.748032	NaN	5.411571
0.000000	-4.063366	NaN	0.997478	4.063366	NaN	-0.997478
0.000000	-4.878110	NaN	-1.843364	4.878110	NaN	1.843364
0.000000	-7.226709	NaN	-0.951635	7.226709	NaN	0.951635
0.000000	-4.096413	NaN	0.337694	4.096413	NaN	-0.337694
0.000000	-7.771193	NaN	-0.997358	7.771193	NaN	0.997358
0.000000	-5.387997	NaN	1.246135	5.387997	NaN	-1.246135
0.000000	-6.037737	NaN	-0.772579	6.037737	NaN	0.772579
0.000000	-1.791907	NaN	0.446841	1.791907	NaN	-0.446841
0.000000	-8.047293	NaN	-2.950686	8.047293	NaN	2.950686
0.000000	-3.349583	NaN	0.605358	3.349583	NaN	-0.605358
0.000000	-4.348971	NaN	-0.064999	4.348971	NaN	0.064999
0.000000	-4.723347	NaN	-1.543709	4.723347	NaN	1.543709
0.000000	-4.744533	NaN	-0.820796	4.744533	NaN	0.820796
0.000000	-5.901507	NaN	0.408683	5.901507	NaN	-0.408683
0.000000	-3.554195	NaN	-2.559012	3.554195	NaN	2.559012
0.000000	-5.378638	NaN	0.923510	5.378638	NaN	-0.923510
0.000000	-5.654301	NaN	3.465936	5.654301	NaN	-3.465936
0.000000	-6.789256	NaN	-1.746644	6.789256	NaN	1.746644
0.000000	-5.809984	NaN	0.981968	5.809984	NaN	-0.981968
0.000000	-3.814134	NaN	1.801398	3.814134	NaN	-1.801398
0.000000	-9.605779	NaN	1.214281	9.605779	NaN	-1.214281
0.000000	-2.699234	NaN	1.296881	2.699234	NaN	-1.296881
0.000000	-6.048313	NaN	2.043706	6.048313	NaN	-2.043706
0.000000	-6.337515	NaN	-0.120170	6.337515	NaN	0.120170
0.000000	-4.148553	NaN	0.829812	4.148553	NaN	-0.829812
0.000000	-5.408655	NaN	0.034902	5.408655	NaN	-0.034902
0.000000	-4.961353	NaN	-0.931038	4.961353	NaN	0.931038
0.000000	-4.804829	NaN	0.893179	4.804829	NaN	-0.893179
0.000000	-5.278427	NaN	-3.135751	5.278427	NaN	3.135751
0.000000	-0.602615	NaN	2.820945	0.602615	NaN	-2.820945
0.000000	-7.607919	NaN	-2.501898	7.607919	NaN	2.501898
0.000000	-0.629252	NaN	2.457845	0.629252	NaN	-2.457845
0.000000	-7.703493	NaN	-1.804118	7.703493	NaN	1.804118
0.000000	-3.493389	NaN	3.151864	3.493389	NaN	-3.151864
0.000000	-7.167554	NaN	-1.192106	7.167554	NaN	1.192106
0.000000	-6.038610	NaN	-2.075905	6.038610	NaN	2.075905
0.000000	-5.444052	NaN	-0.895336	5.444052	NaN	0.895336
0.000000	-5.960566	NaN	1.996633	5.960566	NaN	-1.996633
0.000000	-5.663955	NaN	-1.122875	5.663955	NaN	1.122875
0.000000	-5.276506	NaN	-0.961152	5.276506	NaN	0.961152
0.000000	-6.811225	NaN	-1.157590	6.811225	NaN	1.157590
0.000000	-3.181942	NaN	2.649786	3.181942	NaN	-2.649786
0.000000	-7.736770	NaN	-0.038917	7.736770	NaN	0.038917
0.000000	-4.561279	NaN	1.074147	4.561279	NaN	-1.074147
0.000000	-1.878878	NaN	3.605557	1.878878	NaN	-3.605557
0.000000	-8.037107	NaN	2.497980	8.037107	NaN	-2.497980
0.000000	-2.857990	NaN	0.423045	2.857990	NaN	-0.423045
0.000000	-6.300223	NaN	-1.388564	6.300223	NaN	1.388564
0.000000	-2.825067	NaN	-0.080196	2.825067	NaN	0.080196
0.000000	-7.158435	NaN	-0.845428	7.158435	NaN	0.845428
0.000000	-4.822182	NaN	-0.566740	4.822182	NaN	0.566740
0.000000	-3.920903	NaN	-0.398281	3.920903	NaN	0.398281
0.000000	-6.409525	NaN	1.785776	6.409525	NaN	-1.785776
0.000000	-9.758764	NaN	-5.612961	9.758764	NaN	5.612961
0.000000	-4.122983	NaN	0.354748	4.122983	NaN	-0.354748
0.000000	-4.454710	NaN	2.539705	4.454710	NaN	-2.539705
0.000000	-4.573830	NaN	0.898414	4.573830	NaN	-0.898414
0.000000	-9.271679	NaN	0.315410	9.271679	NaN	-0.315410
0.000000	-4.391637	NaN	0.872600	4.391637	NaN	-0.872600
0.000000	-7.896191	NaN	-0.792028	7.896191	NaN	0.792028
0.000000	-3.636378	NaN	2.738064	3.636378	NaN	-2.738064
0.000000	-4.569037	NaN	-0.661865	4.569037	NaN	0.661865
0.000000	-11.555852	NaN	-2.094703	11.555852	NaN	2.094703
0.000000	-3.425000	NaN	1.426696	3.425000	NaN	-1.426696
0.000000	-8.273598	NaN	0.552629	8.273598	NaN	-0.552629
0.000000	-7.405127	NaN	-0.902853	7.405127	NaN	0.902853
0.000000	-5.568012	NaN	-1.119237	5.568012	NaN	1.119237
0.000000	-4.615255	NaN	-5.299059	4.615255	NaN	5.299059
0.000000	-6.364918	NaN	2.141673	6.364918	NaN	-2.141673
0.000000	-5.118572	NaN	-3.492299	5.118572	NaN	3.492299
0.000000	-5.136944	NaN	2.635633	5.136944	NaN	-2.635633
0.000000	-5.671853	NaN	0.670450	5.671853	NaN	-0.670450
0.000000	-5.066713	NaN	3.544702	5.066713	NaN	-3.544702
0.000000	-5.404388	NaN	0.121782	5.404388	NaN	-0.121782
0.000000	-2.895628	NaN	4.164777	2.895628	NaN	-4.164777
0.000000	-4.758176	NaN	-1.691111	4.758176	NaN	1.691111
0.000000	-7.707194	NaN	-1.239402	7.707194	NaN	1.239402
0.000000	-1.910693	NaN	0.094531	1.910693	NaN	-0.094531
0.000000	-7.178042	NaN	0.210542	7.178042	NaN	-0.210542
0.000000	-1.112251	NaN	3.170761	1.112251	NaN	-3.170761
0.000000	-6.622616	NaN	-0.343446	6.622616	NaN	0.343446
0.000000	-4.895108	NaN	-2.043250	4.895108	NaN	2.043250
0.000000	-5.939006	NaN	-0.204239	5.939006	NaN	0.204239
0.000000	-7.559156	NaN	1.206293	7.559156	NaN	-1.206293
0.000000	-3.976883	NaN	2.306046	3.976883	NaN	-2.306046
0.000000	-4.535398	NaN	-2.788546	4.535398	NaN	2.788546
0.000000	-2.740049	NaN	-1.574679	2.740049	NaN	1.574679
0.000000	-7.009407	NaN	-0.571567	7.009407	NaN	0.571567
0.000000	-6.730269	NaN	2.811567	6.730269	NaN	-2.811567
0.000000	-6.380751	NaN	3.481526	6.380751	NaN	-3.481526
0.000000	-1.517319	NaN	2.700057	1.517319	NaN	-2.700057
0.000000	-4.331880	NaN	-1.300938	4.331880	NaN	1.300938
0.000000	-5.192652	NaN	-3.236412	5.192652	NaN	3.236412
0.000000	-3.433039	NaN	-1.115050	3.433039	NaN	1.115050
0.000000	-6.987080	NaN	-1.349393	6.987080	NaN	1.349393
0.000000	-9.107515	NaN	0.373056	9.107515	NaN	-0.373056
0.000000	-4.334303	NaN	0.265434	4.334303	NaN	-0.265434
0.000000	-9.083949	NaN	-0.547429	9.083949	NaN	0.547429
0.000000	-7.324915	NaN	1.397061	7.324915	NaN	-1.397061
0.000000	-5.571914	NaN	1.406711	5.571914	NaN	-1.406711
0.000000	-4.945946	NaN	-3.301736	4.945946	NaN	3.301736
0.000000	-10.746465	NaN	1.079309	10.746465	NaN	-1.079309
0.000000	-5.249616	NaN	0.616291	5.249616	NaN	-0.616291
0.000000	-4.224853	NaN	-3.152062	4.224853	NaN	3.152062
0.000000	-6.937197	NaN	-1.407721	6.937197	NaN	1.407721
0.000000	-0.187897	NaN	3.979923	0.187897	NaN	-3.979923
0.000000	-7.574207	NaN	3.843440	7.574207	NaN	-3.843440
0.000000	-5.317750	NaN	-0.603154	5.317750	NaN	0.603154
0.000000	-3.345585	NaN	1.322790	3.345585	NaN	-1.322790
0.000000	-3.257066	NaN	1.148073	3.257066	NaN	-1.148073
0.000000	-3.539464	NaN	0.838889	3.539464	NaN	-0.838889
0.000000	-4.969831	NaN	2.840666	4.969831	NaN	-2.840666
0.000000	-2.684597	NaN	0.898255	2.684597	NaN	-0.898255
0.000000	-5.193864	NaN	-2.363320	5.193864	NaN	2.363320
0.000000	-6.420966	NaN	0.332208	6.420966	NaN	-0.332208
0.000000	-4.852032	NaN	-1.589788	4.852032	NaN	1.589788
0.000000	-4.770039	NaN	-0.997166	4.770039	NaN	0.997166
0.000000	-7.035288	NaN	1.598880	7.035288	NaN	-1.598880
0.000000	-5.462489	NaN	-0.896801	5.462489	NaN	0.896801
0.000000	-5.515203	NaN	1.746001	5.515203	NaN	-1.746001
0.000000	-7.883399	NaN	-1.343164	7.883399	NaN	1.343164
0.000000	-4.936117	NaN	-2.157217	4.936117	NaN	2.157217
0.000000	-8.903506	NaN	-0.149450	8.903506	NaN	0.149450
0.000000	-1.418470	NaN	4.453610	1.418470	NaN	-4.453610
0.000000	-3.407249	NaN	3.204125	3.407249	NaN	-3.204125
0.000000	-5.928094	NaN	-3.589068	5.928094	NaN	3.589068
0.000000	-6.841170	NaN	2.929019	6.841170	NaN	-2.929019
0.000000	-3.564701	NaN	0.724641	3.564701	NaN	-0.724641
0.000000	-5.627469	NaN	0.018226	5.627469	NaN	-0.018226
0.000000	-7.382123	NaN	-3.728669	7.382123	NaN	3.728669
0.000000	-4.199666	NaN	0.533704	4.199666	NaN	-0.533704
0.000000	-4.302353	NaN	1.549336	4.302353	NaN	-1.549336
0.000000	-5.219762	NaN	-0.680841	5.219762	NaN	0.680841
0.000000	-7.270519	NaN	-1.190558	7.270519	NaN	1.190558
0.000000	-6.298011	NaN	-0.154881	6.298011	NaN	0.154881
0.000000	-5.037837	NaN	0.628773	5.037837	NaN	-0.628773
0.000000	-7.596040	NaN	-1.745205	7.596040	NaN	1.745205
0.000000	-5.473741	NaN	-2.670918	5.473741	NaN	2.670918
0.000000	-4.140483	NaN	-0.964631	4.140483	NaN	0.964631
0.000000	-4.454258	NaN	0.468505	4.454258	NaN	-0.468505
0.000000	-2.045963	NaN	0.751127	2.045963	NaN	-0.751127
0.000000	-5.554803	NaN	-2.662455	5.554803	NaN	2.662455
0.000000	-8.133478	NaN	1.476168	8.133478	NaN	-1.476168
0.000000	-5.521702	NaN	-2.632612	5.521702	NaN	2.632612
0.000000	-6.167397	NaN	-0.738409	6.167397	NaN	0.738409
0.000000	-5.123115	NaN	-1.124762	5.123115	NaN	1.124762
0.000000	-8.642690	NaN	-0.802053	8.642690	NaN	0.802053
0.000000	-5.994140	NaN	0.734345	5.994140	NaN	-0.734345
0.000000	-6.684751	NaN	1.340169	6.684751	NaN	-1.340169
0.000000	-8.395885	NaN	-1.394350	8.395885	NaN	1.394350
0.000000	-7.306673	NaN	-2.813651	7.306673	NaN	2.813651
0.000000	-7.120426	NaN	-1.279413	7.120426	NaN	1.279413
0.000000	-9.807940	NaN	-0.263024	9.807940	NaN	0.263024
0.000000	-2.997300	NaN	2.503390	2.997300	NaN	-2.503390
0.000000	-4.210031	NaN	2.499254	4.210031	NaN	-2.499254
0.000000	-6.546185	NaN	-2.862458	6.546185	NaN	2.862458
0.000000	-2.441837	NaN	-1.608638	2.441837	NaN	1.608638
0.000000	-6.217693	NaN	-2.527784	6.217693	NaN	2.527784
0.000000	-4.548118	NaN	1.086645	4.548118	NaN	-1.086645
0.000000	-7.108744	NaN	0.692718	7.108744	NaN	-0.692718
0.000000	-4.207642	NaN	-0.143887	4.207642	NaN	0.143887
0.000000	-8.651265	NaN	-0.346611	8.651265	NaN	0.346611
0.000000	-3.648921	NaN	0.888267	3.648921	NaN	-0.888267
0.000000	-8.510562	NaN	-3.067722	8.510562	NaN	3.067722
0.000000	-8.261275	NaN	-0.080054	8.261275	NaN	0.080054
0.000000	-3.994853	NaN	0.933945	3.994853	NaN	-0.933945
0.000000	-5.073659	NaN	0.709584	5.073659	NaN	-0.709584
0.000000	-7.585152	NaN	0.560363	7.585152	NaN	-0.560363
0.000000	-9.914053	NaN	-2.077630	9.914053	NaN	2.077630
