# Supplementary material for: Combined Influences of Model Choice, Data Quality, and Data Quantity When Estimating Population Trends
Source: PLoS One. 2015 Jul 15;10(7):e0132255. doi: 10.1371/journal.pone.0132255 (PMC4503393; doi:10.1371/journal.pone.0132255)
Supplement: S1 Dataset — Files are organized by model type and by the input lambda value. (ZIP) [file pone.0132255.s002.zip › Hypothetical LH/sims_lambda_1/simulationOutput_1_0_0_0.1_30.xls]

Percent_Decline_True	Median_Percent_Decline_Matrix	Median_Percent_Decline_Matrix_stable	Median_Percent_Decline_Scalar	Difference_True_Matrix	Difference_True_Matrix_Stable	Difference_True_Scalar
0.000000	-3.473033	NaN	3.370959	3.473033	NaN	-3.370959
0.000000	-5.345314	NaN	4.322769	5.345314	NaN	-4.322769
0.000000	-10.757825	NaN	-2.581360	10.757825	NaN	2.581360
0.000000	-3.828192	NaN	-0.587290	3.828192	NaN	0.587290
0.000000	-3.282970	NaN	-5.670813	3.282970	NaN	5.670813
0.000000	-5.196114	NaN	1.818291	5.196114	NaN	-1.818291
0.000000	-4.357736	NaN	1.942353	4.357736	NaN	-1.942353
0.000000	-8.183119	NaN	0.651478	8.183119	NaN	-0.651478
0.000000	-2.357902	NaN	-3.732824	2.357902	NaN	3.732824
0.000000	-11.310593	NaN	0.235967	11.310593	NaN	-0.235967
0.000000	-5.353913	NaN	-3.944275	5.353913	NaN	3.944275
0.000000	-2.881635	NaN	0.200208	2.881635	NaN	-0.200208
0.000000	-5.903985	NaN	-6.385162	5.903985	NaN	6.385162
0.000000	-9.810466	NaN	-3.278752	9.810466	NaN	3.278752
0.000000	-7.606820	NaN	-0.881068	7.606820	NaN	0.881068
0.000000	-7.225799	NaN	-5.194543	7.225799	NaN	5.194543
0.000000	-6.139619	NaN	1.740953	6.139619	NaN	-1.740953
0.000000	-2.223599	NaN	-3.785466	2.223599	NaN	3.785466
0.000000	0.235050	NaN	3.612341	-0.235050	NaN	-3.612341
0.000000	0.800563	NaN	2.776039	-0.800563	NaN	-2.776039
0.000000	-4.165811	NaN	1.926089	4.165811	NaN	-1.926089
0.000000	-5.861936	NaN	4.496769	5.861936	NaN	-4.496769
0.000000	-6.089024	NaN	-5.246094	6.089024	NaN	5.246094
0.000000	-4.274927	NaN	-3.453657	4.274927	NaN	3.453657
0.000000	-5.409768	NaN	0.090661	5.409768	NaN	-0.090661
0.000000	-3.988585	NaN	3.320390	3.988585	NaN	-3.320390
0.000000	-6.424912	NaN	2.505332	6.424912	NaN	-2.505332
0.000000	-8.305867	NaN	-7.285327	8.305867	NaN	7.285327
0.000000	-10.302410	NaN	-2.004850	10.302410	NaN	2.004850
0.000000	-7.946421	NaN	1.594658	7.946421	NaN	-1.594658
0.000000	-5.462915	NaN	-3.897870	5.462915	NaN	3.897870
0.000000	-3.944441	NaN	-3.384360	3.944441	NaN	3.384360
0.000000	-1.329715	NaN	-0.628079	1.329715	NaN	0.628079
0.000000	-0.258182	NaN	5.747516	0.258182	NaN	-5.747516
0.000000	-4.585427	NaN	-0.399227	4.585427	NaN	0.399227
0.000000	-2.337718	NaN	2.867559	2.337718	NaN	-2.867559
0.000000	-6.923608	NaN	-2.741264	6.923608	NaN	2.741264
0.000000	-2.208578	NaN	-2.675211	2.208578	NaN	2.675211
0.000000	-5.212380	NaN	1.230409	5.212380	NaN	-1.230409
0.000000	-5.916570	NaN	0.423896	5.916570	NaN	-0.423896
0.000000	-0.943057	NaN	1.850100	0.943057	NaN	-1.850100
0.000000	0.174974	NaN	4.778842	-0.174974	NaN	-4.778842
0.000000	-10.530792	NaN	-3.382567	10.530792	NaN	3.382567
0.000000	-7.565836	NaN	-1.575885	7.565836	NaN	1.575885
0.000000	0.178424	NaN	-5.030486	-0.178424	NaN	5.030486
0.000000	-4.828260	NaN	-2.746818	4.828260	NaN	2.746818
0.000000	-5.342728	NaN	1.474377	5.342728	NaN	-1.474377
0.000000	-8.773412	NaN	2.167589	8.773412	NaN	-2.167589
0.000000	-6.498364	NaN	1.357515	6.498364	NaN	-1.357515
0.000000	-1.140970	NaN	4.854473	1.140970	NaN	-4.854473
0.000000	-9.717596	NaN	-1.229384	9.717596	NaN	1.229384
0.000000	-3.791384	NaN	-1.025684	3.791384	NaN	1.025684
0.000000	-10.145351	NaN	-3.717358	10.145351	NaN	3.717358
0.000000	-5.613661	NaN	-0.928126	5.613661	NaN	0.928126
0.000000	-7.963920	NaN	1.051850	7.963920	NaN	-1.051850
0.000000	-7.607730	NaN	1.076585	7.607730	NaN	-1.076585
0.000000	-2.120326	NaN	2.065719	2.120326	NaN	-2.065719
0.000000	-8.419454	NaN	1.132296	8.419454	NaN	-1.132296
0.000000	-8.434717	NaN	0.965931	8.434717	NaN	-0.965931
0.000000	-8.108471	NaN	-2.704893	8.108471	NaN	2.704893
0.000000	1.041418	NaN	4.911711	-1.041418	NaN	-4.911711
0.000000	-2.959164	NaN	2.513708	2.959164	NaN	-2.513708
0.000000	-5.613776	NaN	-3.329194	5.613776	NaN	3.329194
0.000000	-1.243227	NaN	4.961226	1.243227	NaN	-4.961226
0.000000	-5.382487	NaN	1.008182	5.382487	NaN	-1.008182
0.000000	-6.599424	NaN	-1.491988	6.599424	NaN	1.491988
0.000000	-7.680808	NaN	1.310245	7.680808	NaN	-1.310245
0.000000	-13.147022	NaN	-7.075391	13.147022	NaN	7.075391
0.000000	-3.270324	NaN	3.241555	3.270324	NaN	-3.241555
0.000000	-3.407722	NaN	-3.020611	3.407722	NaN	3.020611
0.000000	-4.190259	NaN	-1.607020	4.190259	NaN	1.607020
0.000000	-1.375780	NaN	1.122228	1.375780	NaN	-1.122228
0.000000	0.320664	NaN	1.403879	-0.320664	NaN	-1.403879
0.000000	-7.639564	NaN	0.682166	7.639564	NaN	-0.682166
0.000000	-5.092669	NaN	0.177614	5.092669	NaN	-0.177614
0.000000	-6.119639	NaN	-0.204170	6.119639	NaN	0.204170
0.000000	-8.249737	NaN	1.373504	8.249737	NaN	-1.373504
0.000000	-13.639235	NaN	-9.726232	13.639235	NaN	9.726232
0.000000	-8.672723	NaN	-1.883639	8.672723	NaN	1.883639
0.000000	-0.606730	NaN	-1.995259	0.606730	NaN	1.995259
0.000000	-2.895840	NaN	2.653103	2.895840	NaN	-2.653103
0.000000	0.201524	NaN	-1.106361	-0.201524	NaN	1.106361
0.000000	-8.331377	NaN	-8.966482	8.331377	NaN	8.966482
0.000000	-3.196725	NaN	6.579230	3.196725	NaN	-6.579230
0.000000	-6.403348	NaN	-1.924487	6.403348	NaN	1.924487
0.000000	-4.612066	NaN	6.963296	4.612066	NaN	-6.963296
0.000000	-7.044249	NaN	3.391099	7.044249	NaN	-3.391099
0.000000	-16.125853	NaN	-7.372039	16.125853	NaN	7.372039
0.000000	-10.999215	NaN	-1.481985	10.999215	NaN	1.481985
0.000000	-6.401024	NaN	-0.661435	6.401024	NaN	0.661435
0.000000	-5.180687	NaN	5.203645	5.180687	NaN	-5.203645
0.000000	-6.652003	NaN	-0.443529	6.652003	NaN	0.443529
0.000000	-0.816581	NaN	2.291537	0.816581	NaN	-2.291537
0.000000	-2.100996	NaN	6.094360	2.100996	NaN	-6.094360
0.000000	-5.902071	NaN	2.351195	5.902071	NaN	-2.351195
0.000000	-2.098340	NaN	1.012233	2.098340	NaN	-1.012233
0.000000	-3.067809	NaN	0.326479	3.067809	NaN	-0.326479
0.000000	-2.522490	NaN	-3.374350	2.522490	NaN	3.374350
0.000000	-4.760083	NaN	1.859027	4.760083	NaN	-1.859027
0.000000	-5.782799	NaN	-0.896468	5.782799	NaN	0.896468
0.000000	-6.026029	NaN	-0.652315	6.026029	NaN	0.652315
0.000000	-1.051126	NaN	3.107995	1.051126	NaN	-3.107995
0.000000	-6.517356	NaN	2.274782	6.517356	NaN	-2.274782
0.000000	-5.213274	NaN	2.544176	5.213274	NaN	-2.544176
0.000000	-3.732692	NaN	-1.970454	3.732692	NaN	1.970454
0.000000	-2.693061	NaN	3.720223	2.693061	NaN	-3.720223
0.000000	-6.021644	NaN	2.852015	6.021644	NaN	-2.852015
0.000000	-11.884086	NaN	-0.149231	11.884086	NaN	0.149231
0.000000	-7.353676	NaN	-1.717259	7.353676	NaN	1.717259
0.000000	-1.826707	NaN	1.500861	1.826707	NaN	-1.500861
0.000000	-2.744652	NaN	3.658054	2.744652	NaN	-3.658054
0.000000	-7.271534	NaN	2.815671	7.271534	NaN	-2.815671
0.000000	-9.412495	NaN	-0.431604	9.412495	NaN	0.431604
0.000000	-3.575830	NaN	-0.796239	3.575830	NaN	0.796239
0.000000	-1.283360	NaN	3.749331	1.283360	NaN	-3.749331
0.000000	-2.735401	NaN	3.591766	2.735401	NaN	-3.591766
0.000000	-10.189341	NaN	-5.010153	10.189341	NaN	5.010153
0.000000	-5.052060	NaN	-0.816633	5.052060	NaN	0.816633
0.000000	-2.873467	NaN	-3.125291	2.873467	NaN	3.125291
0.000000	-5.285002	NaN	2.661416	5.285002	NaN	-2.661416
0.000000	-1.998134	NaN	-0.755770	1.998134	NaN	0.755770
0.000000	-9.330393	NaN	0.837215	9.330393	NaN	-0.837215
0.000000	-5.428539	NaN	2.967534	5.428539	NaN	-2.967534
0.000000	-4.948936	NaN	-2.294230	4.948936	NaN	2.294230
0.000000	-4.006506	NaN	-3.954680	4.006506	NaN	3.954680
0.000000	-5.901610	NaN	-0.978946	5.901610	NaN	0.978946
0.000000	-3.029974	NaN	4.891485	3.029974	NaN	-4.891485
0.000000	-13.126046	NaN	1.312950	13.126046	NaN	-1.312950
0.000000	-11.063088	NaN	-0.683877	11.063088	NaN	0.683877
0.000000	-2.418274	NaN	0.810057	2.418274	NaN	-0.810057
0.000000	-0.924110	NaN	4.009809	0.924110	NaN	-4.009809
0.000000	-5.228685	NaN	-1.208028	5.228685	NaN	1.208028
0.000000	-9.293581	NaN	3.655319	9.293581	NaN	-3.655319
0.000000	-1.251059	NaN	4.926396	1.251059	NaN	-4.926396
0.000000	-2.597685	NaN	2.441066	2.597685	NaN	-2.441066
0.000000	-4.595615	NaN	0.040638	4.595615	NaN	-0.040638
0.000000	-8.877472	NaN	-1.476053	8.877472	NaN	1.476053
0.000000	-5.506108	NaN	0.890756	5.506108	NaN	-0.890756
0.000000	1.802989	NaN	0.581281	-1.802989	NaN	-0.581281
0.000000	-6.800272	NaN	-0.328597	6.800272	NaN	0.328597
0.000000	0.162995	NaN	1.368805	-0.162995	NaN	-1.368805
0.000000	-9.203847	NaN	0.059319	9.203847	NaN	-0.059319
0.000000	-7.281977	NaN	-2.786919	7.281977	NaN	2.786919
0.000000	-4.585204	NaN	-0.362914	4.585204	NaN	0.362914
0.000000	-8.203613	NaN	1.356870	8.203613	NaN	-1.356870
0.000000	-7.522487	NaN	2.122411	7.522487	NaN	-2.122411
0.000000	-6.397688	NaN	2.040470	6.397688	NaN	-2.040470
0.000000	-7.498389	NaN	-1.982483	7.498389	NaN	1.982483
0.000000	-3.997049	NaN	-2.351492	3.997049	NaN	2.351492
0.000000	-5.015241	NaN	3.088592	5.015241	NaN	-3.088592
0.000000	-8.660728	NaN	-1.885569	8.660728	NaN	1.885569
0.000000	-3.267153	NaN	0.982323	3.267153	NaN	-0.982323
0.000000	-8.580979	NaN	-5.222384	8.580979	NaN	5.222384
0.000000	-4.948762	NaN	0.405386	4.948762	NaN	-0.405386
0.000000	-8.871579	NaN	-0.589168	8.871579	NaN	0.589168
0.000000	-0.134579	NaN	5.053560	0.134579	NaN	-5.053560
0.000000	-12.168707	NaN	-0.588080	12.168707	NaN	0.588080
0.000000	-3.781620	NaN	10.338416	3.781620	NaN	-10.338416
0.000000	-4.501970	NaN	0.111857	4.501970	NaN	-0.111857
0.000000	-4.052129	NaN	3.927634	4.052129	NaN	-3.927634
0.000000	-7.688722	NaN	0.106680	7.688722	NaN	-0.106680
0.000000	1.668504	NaN	0.897050	-1.668504	NaN	-0.897050
0.000000	-2.657458	NaN	4.543319	2.657458	NaN	-4.543319
0.000000	-7.083678	NaN	-2.799940	7.083678	NaN	2.799940
0.000000	-10.450762	NaN	-6.190954	10.450762	NaN	6.190954
0.000000	-3.087735	NaN	5.351863	3.087735	NaN	-5.351863
0.000000	-5.590250	NaN	-2.278414	5.590250	NaN	2.278414
0.000000	-9.006831	NaN	1.378351	9.006831	NaN	-1.378351
0.000000	-5.564311	NaN	-2.130252	5.564311	NaN	2.130252
0.000000	-1.667822	NaN	-3.595250	1.667822	NaN	3.595250
0.000000	-4.393232	NaN	-2.829984	4.393232	NaN	2.829984
0.000000	-2.734213	NaN	4.589709	2.734213	NaN	-4.589709
0.000000	0.068661	NaN	4.756677	-0.068661	NaN	-4.756677
0.000000	-2.644405	NaN	-2.490642	2.644405	NaN	2.490642
0.000000	-1.859030	NaN	0.767147	1.859030	NaN	-0.767147
0.000000	-4.906115	NaN	-2.553442	4.906115	NaN	2.553442
0.000000	-2.468058	NaN	-4.080521	2.468058	NaN	4.080521
0.000000	-2.585593	NaN	1.055750	2.585593	NaN	-1.055750
0.000000	-4.687672	NaN	-0.415842	4.687672	NaN	0.415842
0.000000	-9.681825	NaN	-7.309810	9.681825	NaN	7.309810
0.000000	-2.940029	NaN	3.116258	2.940029	NaN	-3.116258
0.000000	-9.713024	NaN	-3.232732	9.713024	NaN	3.232732
0.000000	2.975274	NaN	4.957180	-2.975274	NaN	-4.957180
0.000000	-3.491049	NaN	-2.204041	3.491049	NaN	2.204041
0.000000	-1.216766	NaN	1.939246	1.216766	NaN	-1.939246
0.000000	-4.738033	NaN	-1.459756	4.738033	NaN	1.459756
0.000000	-6.276036	NaN	-0.347546	6.276036	NaN	0.347546
0.000000	-8.549399	NaN	-4.829540	8.549399	NaN	4.829540
0.000000	-8.326089	NaN	-4.373879	8.326089	NaN	4.373879
0.000000	-1.899381	NaN	2.067447	1.899381	NaN	-2.067447
0.000000	-3.560414	NaN	4.498353	3.560414	NaN	-4.498353
0.000000	-6.556431	NaN	-3.341894	6.556431	NaN	3.341894
0.000000	-5.904885	NaN	5.045095	5.904885	NaN	-5.045095
0.000000	-6.374138	NaN	-1.140786	6.374138	NaN	1.140786
0.000000	-6.056574	NaN	2.766166	6.056574	NaN	-2.766166
0.000000	-0.910208	NaN	1.054879	0.910208	NaN	-1.054879
0.000000	-3.518663	NaN	4.288468	3.518663	NaN	-4.288468
0.000000	-4.177472	NaN	-4.260546	4.177472	NaN	4.260546
0.000000	-5.262098	NaN	0.761217	5.262098	NaN	-0.761217
0.000000	-4.084701	NaN	3.448601	4.084701	NaN	-3.448601
0.000000	-0.322257	NaN	2.937095	0.322257	NaN	-2.937095
0.000000	0.643594	NaN	3.670019	-0.643594	NaN	-3.670019
0.000000	-3.434820	NaN	2.058185	3.434820	NaN	-2.058185
0.000000	-6.221756	NaN	2.832438	6.221756	NaN	-2.832438
0.000000	-6.163805	NaN	1.550829	6.163805	NaN	-1.550829
0.000000	-7.507946	NaN	-0.962948	7.507946	NaN	0.962948
0.000000	-6.593788	NaN	-1.511845	6.593788	NaN	1.511845
0.000000	-9.211601	NaN	2.501231	9.211601	NaN	-2.501231
0.000000	-8.206551	NaN	1.395319	8.206551	NaN	-1.395319
0.000000	-3.769436	NaN	1.661951	3.769436	NaN	-1.661951
0.000000	-9.996077	NaN	-0.550796	9.996077	NaN	0.550796
0.000000	-3.768498	NaN	2.004915	3.768498	NaN	-2.004915
0.000000	-5.280376	NaN	-2.913451	5.280376	NaN	2.913451
0.000000	-3.538057	NaN	-0.863211	3.538057	NaN	0.863211
0.000000	-2.034185	NaN	4.137205	2.034185	NaN	-4.137205
0.000000	-8.894164	NaN	-1.534270	8.894164	NaN	1.534270
0.000000	0.175448	NaN	4.452235	-0.175448	NaN	-4.452235
0.000000	-2.110088	NaN	-0.059854	2.110088	NaN	0.059854
0.000000	-7.071325	NaN	1.864054	7.071325	NaN	-1.864054
0.000000	0.162006	NaN	4.047195	-0.162006	NaN	-4.047195
0.000000	-8.740525	NaN	-3.855161	8.740525	NaN	3.855161
0.000000	-0.155499	NaN	6.690414	0.155499	NaN	-6.690414
0.000000	-2.683403	NaN	1.061579	2.683403	NaN	-1.061579
0.000000	-6.557285	NaN	0.626123	6.557285	NaN	-0.626123
0.000000	-2.379295	NaN	-0.146194	2.379295	NaN	0.146194
0.000000	-11.788584	NaN	-3.056356	11.788584	NaN	3.056356
0.000000	-5.620711	NaN	0.574866	5.620711	NaN	-0.574866
0.000000	-2.124569	NaN	2.098201	2.124569	NaN	-2.098201
0.000000	-4.411803	NaN	0.433579	4.411803	NaN	-0.433579
0.000000	-4.275209	NaN	0.355004	4.275209	NaN	-0.355004
0.000000	-4.877052	NaN	0.230434	4.877052	NaN	-0.230434
0.000000	-9.237118	NaN	0.824506	9.237118	NaN	-0.824506
0.000000	-11.093239	NaN	-1.228579	11.093239	NaN	1.228579
0.000000	-6.794073	NaN	1.662206	6.794073	NaN	-1.662206
0.000000	-6.448846	NaN	3.596264	6.448846	NaN	-3.596264
0.000000	-3.305714	NaN	1.951681	3.305714	NaN	-1.951681
0.000000	-1.457835	NaN	-0.909753	1.457835	NaN	0.909753
0.000000	-3.077763	NaN	-1.938833	3.077763	NaN	1.938833
0.000000	-6.061223	NaN	1.052090	6.061223	NaN	-1.052090
0.000000	-2.767848	NaN	4.491387	2.767848	NaN	-4.491387
0.000000	-3.396671	NaN	-0.917005	3.396671	NaN	0.917005
0.000000	-11.670898	NaN	0.365183	11.670898	NaN	-0.365183
0.000000	-4.915642	NaN	4.012513	4.915642	NaN	-4.012513
0.000000	-15.082288	NaN	-3.461374	15.082288	NaN	3.461374
0.000000	-10.952913	NaN	0.963041	10.952913	NaN	-0.963041
0.000000	-5.479856	NaN	-2.100993	5.479856	NaN	2.100993
0.000000	-1.281910	NaN	2.595137	1.281910	NaN	-2.595137
0.000000	-8.458079	NaN	-4.459483	8.458079	NaN	4.459483
0.000000	-0.584428	NaN	-1.514943	0.584428	NaN	1.514943
0.000000	-5.971353	NaN	-6.162494	5.971353	NaN	6.162494
0.000000	-5.765306	NaN	0.323270	5.765306	NaN	-0.323270
0.000000	-3.537471	NaN	5.505354	3.537471	NaN	-5.505354
0.000000	-0.383648	NaN	3.184070	0.383648	NaN	-3.184070
0.000000	-3.733991	NaN	2.098707	3.733991	NaN	-2.098707
0.000000	-7.027057	NaN	-0.398259	7.027057	NaN	0.398259
0.000000	-4.239294	NaN	2.607327	4.239294	NaN	-2.607327
0.000000	-4.820932	NaN	-6.707165	4.820932	NaN	6.707165
0.000000	-8.911267	NaN	-2.477071	8.911267	NaN	2.477071
0.000000	-4.944770	NaN	1.402789	4.944770	NaN	-1.402789
0.000000	-1.776405	NaN	1.515710	1.776405	NaN	-1.515710
0.000000	-10.762785	NaN	-0.337150	10.762785	NaN	0.337150
0.000000	-1.895937	NaN	0.734591	1.895937	NaN	-0.734591
0.000000	-1.212909	NaN	0.274682	1.212909	NaN	-0.274682
0.000000	-10.602737	NaN	-3.280930	10.602737	NaN	3.280930
0.000000	1.416379	NaN	1.557194	-1.416379	NaN	-1.557194
0.000000	-0.238460	NaN	2.714266	0.238460	NaN	-2.714266
0.000000	-3.277945	NaN	1.567881	3.277945	NaN	-1.567881
0.000000	-8.959153	NaN	-0.192661	8.959153	NaN	0.192661
0.000000	-6.255738	NaN	-2.517775	6.255738	NaN	2.517775
0.000000	-8.080005	NaN	-1.238782	8.080005	NaN	1.238782
0.000000	-5.231970	NaN	0.851682	5.231970	NaN	-0.851682
0.000000	-7.650209	NaN	-0.357808	7.650209	NaN	0.357808
0.000000	-5.833471	NaN	1.893987	5.833471	NaN	-1.893987
0.000000	-5.127374	NaN	1.503867	5.127374	NaN	-1.503867
0.000000	-9.525108	NaN	-2.417806	9.525108	NaN	2.417806
0.000000	-7.306395	NaN	1.477856	7.306395	NaN	-1.477856
0.000000	-11.571844	NaN	-1.096606	11.571844	NaN	1.096606
0.000000	-10.273888	NaN	0.052959	10.273888	NaN	-0.052959
0.000000	-2.017061	NaN	2.021096	2.017061	NaN	-2.021096
0.000000	-1.201263	NaN	3.419564	1.201263	NaN	-3.419564
0.000000	-9.942690	NaN	-1.550264	9.942690	NaN	1.550264
0.000000	-9.280382	NaN	-3.128985	9.280382	NaN	3.128985
0.000000	-5.712014	NaN	-4.828585	5.712014	NaN	4.828585
0.000000	-6.037571	NaN	-0.713207	6.037571	NaN	0.713207
0.000000	-6.659547	NaN	5.471713	6.659547	NaN	-5.471713
0.000000	-2.143040	NaN	0.955309	2.143040	NaN	-0.955309
0.000000	-9.144640	NaN	-4.518008	9.144640	NaN	4.518008
0.000000	-5.326004	NaN	2.189806	5.326004	NaN	-2.189806
0.000000	-4.695546	NaN	-1.565231	4.695546	NaN	1.565231
0.000000	-5.983566	NaN	0.081216	5.983566	NaN	-0.081216
0.000000	-1.855214	NaN	-1.932137	1.855214	NaN	1.932137
0.000000	-6.229285	NaN	-1.147836	6.229285	NaN	1.147836
0.000000	-10.363770	NaN	-2.100333	10.363770	NaN	2.100333
0.000000	-4.631547	NaN	2.472276	4.631547	NaN	-2.472276
0.000000	-5.142265	NaN	1.240462	5.142265	NaN	-1.240462
0.000000	-7.625773	NaN	-9.021294	7.625773	NaN	9.021294
0.000000	-13.666665	NaN	1.468789	13.666665	NaN	-1.468789
0.000000	-3.865594	NaN	0.873888	3.865594	NaN	-0.873888
0.000000	-5.903415	NaN	-4.088828	5.903415	NaN	4.088828
0.000000	-5.420443	NaN	1.218568	5.420443	NaN	-1.218568
0.000000	-2.136603	NaN	2.205941	2.136603	NaN	-2.205941
0.000000	1.042067	NaN	1.399709	-1.042067	NaN	-1.399709
0.000000	-5.839208	NaN	1.514013	5.839208	NaN	-1.514013
0.000000	-3.895154	NaN	2.105674	3.895154	NaN	-2.105674
0.000000	-0.317936	NaN	3.505938	0.317936	NaN	-3.505938
0.000000	-6.524523	NaN	-0.009769	6.524523	NaN	0.009769
0.000000	-6.370198	NaN	-5.772823	6.370198	NaN	5.772823
0.000000	-6.587103	NaN	-0.916551	6.587103	NaN	0.916551
0.000000	-5.621120	NaN	-5.873225	5.621120	NaN	5.873225
0.000000	-9.263674	NaN	-1.570036	9.263674	NaN	1.570036
0.000000	-10.248893	NaN	-1.578759	10.248893	NaN	1.578759
0.000000	-10.010236	NaN	3.344384	10.010236	NaN	-3.344384
0.000000	-10.470872	NaN	-2.321717	10.470872	NaN	2.321717
0.000000	-6.664151	NaN	0.356674	6.664151	NaN	-0.356674
0.000000	-6.772546	NaN	-5.621321	6.772546	NaN	5.621321
0.000000	-8.260282	NaN	-4.029738	8.260282	NaN	4.029738
0.000000	-5.027573	NaN	1.951986	5.027573	NaN	-1.951986
0.000000	-4.031276	NaN	-0.394560	4.031276	NaN	0.394560
0.000000	-5.523744	NaN	0.976852	5.523744	NaN	-0.976852
0.000000	-5.384083	NaN	0.690999	5.384083	NaN	-0.690999
0.000000	-6.814776	NaN	-3.733586	6.814776	NaN	3.733586
0.000000	-1.605349	NaN	2.398247	1.605349	NaN	-2.398247
0.000000	-7.605915	NaN	2.105970	7.605915	NaN	-2.105970
0.000000	-5.913285	NaN	-0.015620	5.913285	NaN	0.015620
0.000000	-6.732170	NaN	-2.230366	6.732170	NaN	2.230366
0.000000	-12.832805	NaN	-2.610797	12.832805	NaN	2.610797
0.000000	-4.009114	NaN	-3.137408	4.009114	NaN	3.137408
0.000000	-4.181641	NaN	-5.860768	4.181641	NaN	5.860768
0.000000	-8.464273	NaN	0.596423	8.464273	NaN	-0.596423
0.000000	-15.232809	NaN	-0.400364	15.232809	NaN	0.400364
0.000000	-13.662938	NaN	-5.384319	13.662938	NaN	5.384319
0.000000	-4.837593	NaN	-4.464039	4.837593	NaN	4.464039
0.000000	-4.955878	NaN	-1.143945	4.955878	NaN	1.143945
0.000000	-10.181962	NaN	-0.768982	10.181962	NaN	0.768982
0.000000	-6.768327	NaN	-0.767389	6.768327	NaN	0.767389
0.000000	-9.174039	NaN	-0.939063	9.174039	NaN	0.939063
0.000000	-2.683913	NaN	1.941001	2.683913	NaN	-1.941001
0.000000	-5.450157	NaN	-2.942766	5.450157	NaN	2.942766
0.000000	-6.123041	NaN	-0.966939	6.123041	NaN	0.966939
0.000000	-3.188840	NaN	-3.310843	3.188840	NaN	3.310843
0.000000	-6.333545	NaN	2.612650	6.333545	NaN	-2.612650
0.000000	-7.817104	NaN	0.353866	7.817104	NaN	-0.353866
0.000000	-4.542569	NaN	-4.243597	4.542569	NaN	4.243597
0.000000	-2.916648	NaN	3.765371	2.916648	NaN	-3.765371
0.000000	-8.493328	NaN	-0.241062	8.493328	NaN	0.241062
0.000000	-9.489902	NaN	-3.668415	9.489902	NaN	3.668415
0.000000	-9.016421	NaN	-3.870401	9.016421	NaN	3.870401
0.000000	-4.652357	NaN	1.862029	4.652357	NaN	-1.862029
0.000000	-1.862995	NaN	1.872230	1.862995	NaN	-1.872230
0.000000	0.649844	NaN	4.363208	-0.649844	NaN	-4.363208
0.000000	-5.303441	NaN	5.251232	5.303441	NaN	-5.251232
0.000000	-7.031907	NaN	-3.442059	7.031907	NaN	3.442059
0.000000	-0.446676	NaN	0.253423	0.446676	NaN	-0.253423
0.000000	-2.498211	NaN	-1.322849	2.498211	NaN	1.322849
0.000000	-3.942065	NaN	-0.122477	3.942065	NaN	0.122477
0.000000	-0.512336	NaN	-0.606777	0.512336	NaN	0.606777
0.000000	-3.377514	NaN	0.507091	3.377514	NaN	-0.507091
0.000000	-3.954563	NaN	5.817796	3.954563	NaN	-5.817796
0.000000	-7.155818	NaN	0.360612	7.155818	NaN	-0.360612
0.000000	-5.261081	NaN	0.543259	5.261081	NaN	-0.543259
0.000000	-10.568932	NaN	3.169692	10.568932	NaN	-3.169692
0.000000	-5.213919	NaN	-3.603374	5.213919	NaN	3.603374
0.000000	-12.400847	NaN	-2.089738	12.400847	NaN	2.089738
0.000000	-3.666838	NaN	-1.682850	3.666838	NaN	1.682850
0.000000	-1.744798	NaN	0.448752	1.744798	NaN	-0.448752
0.000000	-1.333095	NaN	-1.751080	1.333095	NaN	1.751080
0.000000	-6.201173	NaN	3.270612	6.201173	NaN	-3.270612
0.000000	-5.592913	NaN	-2.221651	5.592913	NaN	2.221651
0.000000	-10.093190	NaN	-0.198614	10.093190	NaN	0.198614
0.000000	-5.438794	NaN	-0.589025	5.438794	NaN	0.589025
0.000000	-6.838014	NaN	-0.210356	6.838014	NaN	0.210356
0.000000	-3.974944	NaN	-2.332563	3.974944	NaN	2.332563
0.000000	-8.165389	NaN	-0.631220	8.165389	NaN	0.631220
0.000000	-7.838816	NaN	2.654688	7.838816	NaN	-2.654688
0.000000	-5.289321	NaN	4.342853	5.289321	NaN	-4.342853
0.000000	-7.215563	NaN	-4.515653	7.215563	NaN	4.515653
0.000000	-3.655963	NaN	2.743079	3.655963	NaN	-2.743079
0.000000	-6.427791	NaN	3.357417	6.427791	NaN	-3.357417
0.000000	-7.795376	NaN	3.613146	7.795376	NaN	-3.613146
0.000000	-6.619359	NaN	0.257784	6.619359	NaN	-0.257784
0.000000	-8.483216	NaN	-0.913398	8.483216	NaN	0.913398
0.000000	-0.617836	NaN	1.295759	0.617836	NaN	-1.295759
0.000000	-7.131456	NaN	-0.416301	7.131456	NaN	0.416301
0.000000	-0.496374	NaN	-1.010664	0.496374	NaN	1.010664
0.000000	-6.311355	NaN	-2.578535	6.311355	NaN	2.578535
0.000000	-8.210024	NaN	-6.355716	8.210024	NaN	6.355716
0.000000	-6.334953	NaN	-4.641133	6.334953	NaN	4.641133
0.000000	-6.963796	NaN	-3.049318	6.963796	NaN	3.049318
0.000000	-2.946963	NaN	-0.630642	2.946963	NaN	0.630642
0.000000	-18.044151	NaN	-8.298962	18.044151	NaN	8.298962
0.000000	-8.610881	NaN	-6.621349	8.610881	NaN	6.621349
0.000000	-2.583984	NaN	-2.167711	2.583984	NaN	2.167711
0.000000	-6.089262	NaN	1.250502	6.089262	NaN	-1.250502
0.000000	-5.713703	NaN	1.537724	5.713703	NaN	-1.537724
0.000000	-9.259892	NaN	0.184763	9.259892	NaN	-0.184763
0.000000	-2.232622	NaN	2.543482	2.232622	NaN	-2.543482
0.000000	-3.141444	NaN	1.140479	3.141444	NaN	-1.140479
0.000000	-8.489182	NaN	-3.219947	8.489182	NaN	3.219947
0.000000	-8.035861	NaN	2.090081	8.035861	NaN	-2.090081
0.000000	-10.214704	NaN	-0.512620	10.214704	NaN	0.512620
0.000000	-10.437106	NaN	-0.073392	10.437106	NaN	0.073392
0.000000	-2.207246	NaN	2.008752	2.207246	NaN	-2.008752
0.000000	-3.832165	NaN	-3.187533	3.832165	NaN	3.187533
0.000000	-3.070790	NaN	0.588906	3.070790	NaN	-0.588906
0.000000	-7.410434	NaN	5.195898	7.410434	NaN	-5.195898
0.000000	-5.293705	NaN	0.535861	5.293705	NaN	-0.535861
0.000000	-11.521741	NaN	-3.795872	11.521741	NaN	3.795872
0.000000	-7.902064	NaN	-2.847588	7.902064	NaN	2.847588
0.000000	0.501224	NaN	5.487756	-0.501224	NaN	-5.487756
0.000000	-5.530899	NaN	-0.304663	5.530899	NaN	0.304663
0.000000	-9.163999	NaN	-2.237721	9.163999	NaN	2.237721
0.000000	-7.191609	NaN	-0.193109	7.191609	NaN	0.193109
0.000000	-3.143834	NaN	-0.507751	3.143834	NaN	0.507751
0.000000	-3.092233	NaN	2.492928	3.092233	NaN	-2.492928
0.000000	-8.123175	NaN	-2.112649	8.123175	NaN	2.112649
0.000000	-3.621155	NaN	2.814907	3.621155	NaN	-2.814907
0.000000	-4.142703	NaN	-0.090138	4.142703	NaN	0.090138
0.000000	-9.097160	NaN	-0.739362	9.097160	NaN	0.739362
0.000000	-6.159572	NaN	-3.387704	6.159572	NaN	3.387704
0.000000	-7.528489	NaN	-3.349967	7.528489	NaN	3.349967
0.000000	-5.960854	NaN	0.528262	5.960854	NaN	-0.528262
0.000000	-5.252328	NaN	1.231946	5.252328	NaN	-1.231946
0.000000	-5.952067	NaN	-3.116260	5.952067	NaN	3.116260
0.000000	-5.633044	NaN	3.649464	5.633044	NaN	-3.649464
0.000000	-2.142054	NaN	-5.826477	2.142054	NaN	5.826477
0.000000	-2.068885	NaN	-3.279235	2.068885	NaN	3.279235
0.000000	-8.253014	NaN	0.286753	8.253014	NaN	-0.286753
0.000000	-11.521535	NaN	0.008583	11.521535	NaN	-0.008583
0.000000	-6.188229	NaN	4.048312	6.188229	NaN	-4.048312
0.000000	-6.080685	NaN	-4.568023	6.080685	NaN	4.568023
0.000000	-6.279749	NaN	1.145536	6.279749	NaN	-1.145536
0.000000	-3.096835	NaN	3.575468	3.096835	NaN	-3.575468
0.000000	-5.633215	NaN	-2.657424	5.633215	NaN	2.657424
0.000000	-6.788578	NaN	-1.506747	6.788578	NaN	1.506747
0.000000	-0.168671	NaN	-2.496411	0.168671	NaN	2.496411
0.000000	-7.972872	NaN	0.933912	7.972872	NaN	-0.933912
0.000000	-12.894759	NaN	-7.440538	12.894759	NaN	7.440538
0.000000	-2.257695	NaN	4.494725	2.257695	NaN	-4.494725
0.000000	1.217697	NaN	4.612713	-1.217697	NaN	-4.612713
0.000000	-3.483904	NaN	-2.837731	3.483904	NaN	2.837731
0.000000	-5.817451	NaN	4.625943	5.817451	NaN	-4.625943
0.000000	-5.574376	NaN	1.771005	5.574376	NaN	-1.771005
0.000000	-7.743924	NaN	-0.952338	7.743924	NaN	0.952338
0.000000	-0.366025	NaN	-0.028781	0.366025	NaN	0.028781
0.000000	-4.792568	NaN	3.398068	4.792568	NaN	-3.398068
0.000000	-5.004617	NaN	1.051643	5.004617	NaN	-1.051643
0.000000	-9.571958	NaN	-1.690517	9.571958	NaN	1.690517
0.000000	-5.511655	NaN	4.241578	5.511655	NaN	-4.241578
0.000000	-4.331654	NaN	2.752464	4.331654	NaN	-2.752464
0.000000	-0.566554	NaN	1.117531	0.566554	NaN	-1.117531
0.000000	-2.799899	NaN	2.920740	2.799899	NaN	-2.920740
0.000000	1.631015	NaN	0.485429	-1.631015	NaN	-0.485429
0.000000	-4.937926	NaN	0.751077	4.937926	NaN	-0.751077
0.000000	-6.983268	NaN	-3.757858	6.983268	NaN	3.757858
0.000000	-2.886116	NaN	-2.649415	2.886116	NaN	2.649415
0.000000	-9.825863	NaN	1.471660	9.825863	NaN	-1.471660
0.000000	-6.908839	NaN	-4.549023	6.908839	NaN	4.549023
0.000000	-0.985868	NaN	2.074198	0.985868	NaN	-2.074198
0.000000	-2.676816	NaN	6.540405	2.676816	NaN	-6.540405
0.000000	-1.892006	NaN	4.379167	1.892006	NaN	-4.379167
0.000000	0.450413	NaN	1.129271	-0.450413	NaN	-1.129271
0.000000	-4.620778	NaN	1.703184	4.620778	NaN	-1.703184
0.000000	-9.590131	NaN	0.732573	9.590131	NaN	-0.732573
0.000000	-1.658139	NaN	6.149468	1.658139	NaN	-6.149468
0.000000	-2.252436	NaN	2.286506	2.252436	NaN	-2.286506
0.000000	-4.179881	NaN	-2.298041	4.179881	NaN	2.298041
0.000000	-6.821536	NaN	0.451320	6.821536	NaN	-0.451320
0.000000	-6.827038	NaN	2.088517	6.827038	NaN	-2.088517
0.000000	-3.145674	NaN	1.252201	3.145674	NaN	-1.252201
0.000000	-8.067635	NaN	0.116225	8.067635	NaN	-0.116225
0.000000	-5.349454	NaN	-0.755313	5.349454	NaN	0.755313
0.000000	-4.110680	NaN	0.234747	4.110680	NaN	-0.234747
0.000000	-5.351981	NaN	-1.194943	5.351981	NaN	1.194943
0.000000	-4.006357	NaN	5.553148	4.006357	NaN	-5.553148
0.000000	-2.119141	NaN	0.979955	2.119141	NaN	-0.979955
0.000000	-9.637738	NaN	-5.277137	9.637738	NaN	5.277137
0.000000	-2.515439	NaN	-2.471269	2.515439	NaN	2.471269
0.000000	-2.753842	NaN	-1.911307	2.753842	NaN	1.911307
0.000000	-1.141453	NaN	2.166443	1.141453	NaN	-2.166443
0.000000	0.777268	NaN	0.718709	-0.777268	NaN	-0.718709
0.000000	-2.697427	NaN	-3.521008	2.697427	NaN	3.521008
0.000000	-3.703278	NaN	-0.718869	3.703278	NaN	0.718869
0.000000	-0.552433	NaN	1.244700	0.552433	NaN	-1.244700
0.000000	-7.052234	NaN	1.299827	7.052234	NaN	-1.299827
0.000000	-6.943845	NaN	2.003847	6.943845	NaN	-2.003847
0.000000	-1.267697	NaN	-0.624226	1.267697	NaN	0.624226
0.000000	-2.227082	NaN	4.223239	2.227082	NaN	-4.223239
0.000000	-5.064111	NaN	2.785997	5.064111	NaN	-2.785997
0.000000	-8.922377	NaN	-5.830275	8.922377	NaN	5.830275
0.000000	0.259015	NaN	1.832419	-0.259015	NaN	-1.832419
0.000000	-11.426819	NaN	0.063694	11.426819	NaN	-0.063694
0.000000	-3.277109	NaN	0.430733	3.277109	NaN	-0.430733
0.000000	-6.277379	NaN	0.502336	6.277379	NaN	-0.502336
0.000000	-0.911959	NaN	6.739422	0.911959	NaN	-6.739422
0.000000	-6.006942	NaN	-0.476502	6.006942	NaN	0.476502
0.000000	-9.182382	NaN	-1.308919	9.182382	NaN	1.308919
0.000000	-12.820464	NaN	-1.105805	12.820464	NaN	1.105805
0.000000	1.642900	NaN	1.025714	-1.642900	NaN	-1.025714
0.000000	-3.934296	NaN	2.984531	3.934296	NaN	-2.984531
0.000000	-11.191475	NaN	-4.490638	11.191475	NaN	4.490638
0.000000	-4.930847	NaN	-1.170917	4.930847	NaN	1.170917
0.000000	-2.259723	NaN	-1.639081	2.259723	NaN	1.639081
0.000000	-6.751098	NaN	1.005252	6.751098	NaN	-1.005252
0.000000	-10.587813	NaN	-3.344111	10.587813	NaN	3.344111
0.000000	-2.391487	NaN	0.479509	2.391487	NaN	-0.479509
0.000000	-3.017118	NaN	-4.736512	3.017118	NaN	4.736512
0.000000	-5.878202	NaN	7.620723	5.878202	NaN	-7.620723
0.000000	-8.128884	NaN	-7.242775	8.128884	NaN	7.242775
0.000000	1.932802	NaN	0.192994	-1.932802	NaN	-0.192994
0.000000	1.478244	NaN	2.721793	-1.478244	NaN	-2.721793
0.000000	-2.216041	NaN	-0.381929	2.216041	NaN	0.381929
0.000000	-6.026787	NaN	3.115454	6.026787	NaN	-3.115454
0.000000	-3.675380	NaN	0.516527	3.675380	NaN	-0.516527
0.000000	-1.674899	NaN	-1.486895	1.674899	NaN	1.486895
0.000000	0.735335	NaN	5.794011	-0.735335	NaN	-5.794011
0.000000	-12.822907	NaN	-0.199986	12.822907	NaN	0.199986
0.000000	-2.709808	NaN	3.962774	2.709808	NaN	-3.962774
0.000000	-6.166648	NaN	-0.077206	6.166648	NaN	0.077206
0.000000	-11.604727	NaN	-1.765279	11.604727	NaN	1.765279
0.000000	-7.178648	NaN	-1.463080	7.178648	NaN	1.463080
0.000000	-10.950433	NaN	0.560163	10.950433	NaN	-0.560163
0.000000	-9.736055	NaN	-1.952332	9.736055	NaN	1.952332
0.000000	-3.734503	NaN	-2.800871	3.734503	NaN	2.800871
0.000000	-9.226377	NaN	-1.270327	9.226377	NaN	1.270327
0.000000	-5.710034	NaN	-3.871959	5.710034	NaN	3.871959
0.000000	-4.664682	NaN	3.621605	4.664682	NaN	-3.621605
0.000000	-9.822655	NaN	0.639984	9.822655	NaN	-0.639984
0.000000	1.264775	NaN	3.085874	-1.264775	NaN	-3.085874
0.000000	-4.687198	NaN	0.224645	4.687198	NaN	-0.224645
0.000000	-9.346715	NaN	0.233777	9.346715	NaN	-0.233777
0.000000	-6.585663	NaN	0.418643	6.585663	NaN	-0.418643
0.000000	-4.532198	NaN	-1.723232	4.532198	NaN	1.723232
0.000000	-3.240697	NaN	-0.223094	3.240697	NaN	0.223094
0.000000	0.824473	NaN	2.763240	-0.824473	NaN	-2.763240
0.000000	-4.775015	NaN	4.644728	4.775015	NaN	-4.644728
0.000000	-7.726490	NaN	-0.286551	7.726490	NaN	0.286551
0.000000	-0.063582	NaN	3.371365	0.063582	NaN	-3.371365
0.000000	-5.781505	NaN	0.049804	5.781505	NaN	-0.049804
0.000000	-6.826425	NaN	1.069368	6.826425	NaN	-1.069368
0.000000	-3.546987	NaN	-0.433101	3.546987	NaN	0.433101
0.000000	-7.582710	NaN	-0.729637	7.582710	NaN	0.729637
0.000000	-5.687961	NaN	-1.885298	5.687961	NaN	1.885298
0.000000	-3.989259	NaN	-0.828340	3.989259	NaN	0.828340
0.000000	-8.859461	NaN	-2.450115	8.859461	NaN	2.450115
0.000000	-3.187463	NaN	-2.577048	3.187463	NaN	2.577048
0.000000	-9.343920	NaN	-3.918092	9.343920	NaN	3.918092
0.000000	-0.809186	NaN	1.418438	0.809186	NaN	-1.418438
0.000000	-8.003657	NaN	1.488797	8.003657	NaN	-1.488797
0.000000	-8.517637	NaN	-0.139050	8.517637	NaN	0.139050
0.000000	-5.809859	NaN	2.135625	5.809859	NaN	-2.135625
0.000000	0.794405	NaN	7.884361	-0.794405	NaN	-7.884361
0.000000	-1.815292	NaN	5.624296	1.815292	NaN	-5.624296
0.000000	-5.399407	NaN	2.794042	5.399407	NaN	-2.794042
0.000000	-12.745110	NaN	-7.964234	12.745110	NaN	7.964234
0.000000	-7.376483	NaN	4.776465	7.376483	NaN	-4.776465
0.000000	-5.907972	NaN	2.317589	5.907972	NaN	-2.317589
0.000000	-4.889937	NaN	2.774325	4.889937	NaN	-2.774325
0.000000	-2.719321	NaN	3.835216	2.719321	NaN	-3.835216
0.000000	-7.938196	NaN	-4.609026	7.938196	NaN	4.609026
0.000000	-3.066037	NaN	-1.547017	3.066037	NaN	1.547017
0.000000	-6.108178	NaN	-1.299591	6.108178	NaN	1.299591
0.000000	-3.617402	NaN	-2.825233	3.617402	NaN	2.825233
0.000000	-3.844011	NaN	3.224462	3.844011	NaN	-3.224462
0.000000	1.091130	NaN	3.097801	-1.091130	NaN	-3.097801
0.000000	-1.889061	NaN	0.631155	1.889061	NaN	-0.631155
0.000000	-6.192284	NaN	-2.606820	6.192284	NaN	2.606820
0.000000	-3.440822	NaN	-0.882197	3.440822	NaN	0.882197
0.000000	-5.720007	NaN	5.894699	5.720007	NaN	-5.894699
0.000000	-5.243644	NaN	-0.083253	5.243644	NaN	0.083253
0.000000	-5.896919	NaN	3.266417	5.896919	NaN	-3.266417
0.000000	-3.123780	NaN	-3.326445	3.123780	NaN	3.326445
0.000000	-5.804073	NaN	-0.196342	5.804073	NaN	0.196342
0.000000	-6.794041	NaN	1.050224	6.794041	NaN	-1.050224
0.000000	-5.498439	NaN	1.726266	5.498439	NaN	-1.726266
0.000000	-14.483051	NaN	0.568457	14.483051	NaN	-0.568457
0.000000	-7.182917	NaN	0.828126	7.182917	NaN	-0.828126
0.000000	-12.157893	NaN	1.761566	12.157893	NaN	-1.761566
0.000000	-9.973549	NaN	-0.721777	9.973549	NaN	0.721777
0.000000	-6.500845	NaN	-0.977492	6.500845	NaN	0.977492
0.000000	-7.152187	NaN	-0.675593	7.152187	NaN	0.675593
0.000000	-7.315291	NaN	-7.609750	7.315291	NaN	7.609750
0.000000	-3.927636	NaN	-2.780550	3.927636	NaN	2.780550
0.000000	-3.423785	NaN	-1.757924	3.423785	NaN	1.757924
0.000000	-6.611828	NaN	-3.295587	6.611828	NaN	3.295587
0.000000	-7.214518	NaN	-0.418447	7.214518	NaN	0.418447
0.000000	-5.213898	NaN	-7.223580	5.213898	NaN	7.223580
0.000000	-0.673163	NaN	5.827358	0.673163	NaN	-5.827358
0.000000	-6.132418	NaN	-1.991635	6.132418	NaN	1.991635
0.000000	-4.162243	NaN	0.573456	4.162243	NaN	-0.573456
0.000000	1.547056	NaN	1.758438	-1.547056	NaN	-1.758438
0.000000	-2.742632	NaN	-2.810438	2.742632	NaN	2.810438
0.000000	-1.142651	NaN	4.639812	1.142651	NaN	-4.639812
0.000000	-5.118499	NaN	1.734480	5.118499	NaN	-1.734480
0.000000	-2.328964	NaN	-2.164404	2.328964	NaN	2.164404
0.000000	-4.595604	NaN	4.229518	4.595604	NaN	-4.229518
0.000000	-10.739807	NaN	-8.774920	10.739807	NaN	8.774920
0.000000	4.205649	NaN	3.853477	-4.205649	NaN	-3.853477
0.000000	-8.191748	NaN	-7.244131	8.191748	NaN	7.244131
0.000000	-4.503293	NaN	2.592668	4.503293	NaN	-2.592668
0.000000	-0.655433	NaN	2.017936	0.655433	NaN	-2.017936
0.000000	-7.941827	NaN	-5.698182	7.941827	NaN	5.698182
0.000000	-8.691554	NaN	-3.203520	8.691554	NaN	3.203520
0.000000	-6.706558	NaN	-4.849907	6.706558	NaN	4.849907
0.000000	-9.713283	NaN	1.877374	9.713283	NaN	-1.877374
0.000000	-1.820267	NaN	-0.691470	1.820267	NaN	0.691470
0.000000	-6.515056	NaN	-1.607144	6.515056	NaN	1.607144
0.000000	-5.470096	NaN	-3.607546	5.470096	NaN	3.607546
0.000000	-4.316276	NaN	-0.017126	4.316276	NaN	0.017126
0.000000	-8.931870	NaN	1.586325	8.931870	NaN	-1.586325
0.000000	-6.863309	NaN	-0.770291	6.863309	NaN	0.770291
0.000000	-4.694948	NaN	-1.622026	4.694948	NaN	1.622026
0.000000	-9.473929	NaN	-1.486144	9.473929	NaN	1.486144
0.000000	-7.114906	NaN	2.654738	7.114906	NaN	-2.654738
0.000000	-3.815591	NaN	0.520549	3.815591	NaN	-0.520549
0.000000	-2.422162	NaN	0.580259	2.422162	NaN	-0.580259
0.000000	-7.559066	NaN	0.084218	7.559066	NaN	-0.084218
0.000000	-6.622876	NaN	-3.663941	6.622876	NaN	3.663941
0.000000	-1.447455	NaN	2.975629	1.447455	NaN	-2.975629
0.000000	-5.990680	NaN	-3.804112	5.990680	NaN	3.804112
0.000000	-0.938221	NaN	0.818104	0.938221	NaN	-0.818104
0.000000	-1.367164	NaN	0.674815	1.367164	NaN	-0.674815
0.000000	-5.503255	NaN	-3.300843	5.503255	NaN	3.300843
0.000000	-7.321735	NaN	1.848744	7.321735	NaN	-1.848744
0.000000	-5.018715	NaN	0.321285	5.018715	NaN	-0.321285
0.000000	-11.146460	NaN	-1.131846	11.146460	NaN	1.131846
0.000000	-5.379834	NaN	1.403688	5.379834	NaN	-1.403688
0.000000	-8.873456	NaN	2.221313	8.873456	NaN	-2.221313
0.000000	-4.566415	NaN	-3.753124	4.566415	NaN	3.753124
0.000000	-1.446384	NaN	1.448738	1.446384	NaN	-1.448738
0.000000	-3.742696	NaN	-5.044498	3.742696	NaN	5.044498
0.000000	-6.546493	NaN	-7.507034	6.546493	NaN	7.507034
0.000000	-6.297020	NaN	-3.438482	6.297020	NaN	3.438482
0.000000	-6.699178	NaN	1.000169	6.699178	NaN	-1.000169
0.000000	-6.997368	NaN	3.173755	6.997368	NaN	-3.173755
0.000000	-4.797998	NaN	1.352557	4.797998	NaN	-1.352557
0.000000	-3.312942	NaN	1.767740	3.312942	NaN	-1.767740
0.000000	-8.081582	NaN	-1.780784	8.081582	NaN	1.780784
0.000000	-14.556493	NaN	-0.687558	14.556493	NaN	0.687558
0.000000	-11.983191	NaN	0.832340	11.983191	NaN	-0.832340
0.000000	-3.071620	NaN	0.921873	3.071620	NaN	-0.921873
0.000000	-10.546770	NaN	3.253767	10.546770	NaN	-3.253767
0.000000	-2.971116	NaN	6.891000	2.971116	NaN	-6.891000
0.000000	-7.092026	NaN	0.818024	7.092026	NaN	-0.818024
0.000000	-9.196667	NaN	-0.214918	9.196667	NaN	0.214918
0.000000	-5.234183	NaN	-0.679366	5.234183	NaN	0.679366
0.000000	-6.178154	NaN	2.526935	6.178154	NaN	-2.526935
0.000000	-9.339796	NaN	-2.255536	9.339796	NaN	2.255536
0.000000	-7.791236	NaN	-0.596207	7.791236	NaN	0.596207
0.000000	-5.969619	NaN	1.039694	5.969619	NaN	-1.039694
0.000000	-7.801572	NaN	-0.705206	7.801572	NaN	0.705206
0.000000	-9.847390	NaN	-2.697992	9.847390	NaN	2.697992
0.000000	-4.544117	NaN	-0.145946	4.544117	NaN	0.145946
0.000000	-6.997975	NaN	-4.660456	6.997975	NaN	4.660456
0.000000	-1.957995	NaN	-0.031331	1.957995	NaN	0.031331
0.000000	-6.361289	NaN	-0.559120	6.361289	NaN	0.559120
0.000000	-4.653897	NaN	-1.447982	4.653897	NaN	1.447982
0.000000	-8.049796	NaN	-5.570052	8.049796	NaN	5.570052
0.000000	-12.296321	NaN	-2.303395	12.296321	NaN	2.303395
0.000000	-3.455225	NaN	-0.001165	3.455225	NaN	0.001165
0.000000	-10.079792	NaN	-2.586423	10.079792	NaN	2.586423
0.000000	-2.614330	NaN	-1.823996	2.614330	NaN	1.823996
0.000000	1.847687	NaN	2.734146	-1.847687	NaN	-2.734146
0.000000	-2.559008	NaN	0.154671	2.559008	NaN	-0.154671
0.000000	-6.735237	NaN	2.102916	6.735237	NaN	-2.102916
0.000000	-3.353971	NaN	-3.892278	3.353971	NaN	3.892278
0.000000	-4.925733	NaN	-0.836890	4.925733	NaN	0.836890
0.000000	-2.800418	NaN	-0.898362	2.800418	NaN	0.898362
0.000000	-4.446585	NaN	0.389374	4.446585	NaN	-0.389374
0.000000	-7.630628	NaN	-1.036246	7.630628	NaN	1.036246
0.000000	-4.176750	NaN	2.221195	4.176750	NaN	-2.221195
0.000000	-5.893124	NaN	2.562465	5.893124	NaN	-2.562465
0.000000	-7.202792	NaN	-4.432399	7.202792	NaN	4.432399
0.000000	-4.586564	NaN	-4.027747	4.586564	NaN	4.027747
0.000000	-5.141069	NaN	2.834788	5.141069	NaN	-2.834788
0.000000	-6.154624	NaN	0.534967	6.154624	NaN	-0.534967
0.000000	-2.637943	NaN	1.821736	2.637943	NaN	-1.821736
0.000000	-11.437764	NaN	-1.670217	11.437764	NaN	1.670217
0.000000	-5.467465	NaN	-6.838535	5.467465	NaN	6.838535
0.000000	-9.577337	NaN	-4.349168	9.577337	NaN	4.349168
0.000000	-7.487930	NaN	0.062854	7.487930	NaN	-0.062854
0.000000	-8.125229	NaN	-0.909648	8.125229	NaN	0.909648
0.000000	-7.143960	NaN	-2.403869	7.143960	NaN	2.403869
0.000000	-5.087732	NaN	0.211572	5.087732	NaN	-0.211572
0.000000	-16.902907	NaN	-3.853876	16.902907	NaN	3.853876
0.000000	-3.058964	NaN	0.416469	3.058964	NaN	-0.416469
0.000000	-3.150234	NaN	1.078410	3.150234	NaN	-1.078410
0.000000	0.010735	NaN	-1.303307	-0.010735	NaN	1.303307
0.000000	-6.105280	NaN	5.829686	6.105280	NaN	-5.829686
0.000000	-5.233110	NaN	-3.286928	5.233110	NaN	3.286928
0.000000	-8.934027	NaN	1.667316	8.934027	NaN	-1.667316
0.000000	1.417227	NaN	0.639773	-1.417227	NaN	-0.639773
0.000000	-3.889459	NaN	2.985683	3.889459	NaN	-2.985683
0.000000	-7.411956	NaN	0.852760	7.411956	NaN	-0.852760
0.000000	-7.757713	NaN	-1.140100	7.757713	NaN	1.140100
0.000000	-9.153769	NaN	-0.458075	9.153769	NaN	0.458075
0.000000	-0.297820	NaN	2.735529	0.297820	NaN	-2.735529
0.000000	-4.621882	NaN	-5.042118	4.621882	NaN	5.042118
0.000000	-6.260598	NaN	-4.516902	6.260598	NaN	4.516902
0.000000	-11.126513	NaN	-0.265707	11.126513	NaN	0.265707
0.000000	-2.290942	NaN	2.636546	2.290942	NaN	-2.636546
0.000000	-9.838644	NaN	-2.964235	9.838644	NaN	2.964235
0.000000	-6.791790	NaN	1.342497	6.791790	NaN	-1.342497
0.000000	-4.785299	NaN	0.319285	4.785299	NaN	-0.319285
0.000000	-3.229273	NaN	3.570906	3.229273	NaN	-3.570906
0.000000	-4.593025	NaN	0.966040	4.593025	NaN	-0.966040
0.000000	2.195099	NaN	5.014854	-2.195099	NaN	-5.014854
0.000000	-8.796223	NaN	-4.710434	8.796223	NaN	4.710434
0.000000	-5.062958	NaN	-3.538899	5.062958	NaN	3.538899
0.000000	-8.005409	NaN	1.527627	8.005409	NaN	-1.527627
0.000000	-5.403129	NaN	-1.412196	5.403129	NaN	1.412196
0.000000	-6.731814	NaN	0.324613	6.731814	NaN	-0.324613
0.000000	-7.523684	NaN	6.920948	7.523684	NaN	-6.920948
0.000000	-10.002513	NaN	-3.831761	10.002513	NaN	3.831761
0.000000	-4.334683	NaN	-0.118766	4.334683	NaN	0.118766
0.000000	-3.948040	NaN	-0.778387	3.948040	NaN	0.778387
0.000000	-1.176795	NaN	0.959543	1.176795	NaN	-0.959543
0.000000	-3.988723	NaN	0.437212	3.988723	NaN	-0.437212
0.000000	-7.512910	NaN	-0.258813	7.512910	NaN	0.258813
0.000000	-1.693572	NaN	4.174142	1.693572	NaN	-4.174142
0.000000	-3.801056	NaN	1.174855	3.801056	NaN	-1.174855
0.000000	-4.381122	NaN	-0.089810	4.381122	NaN	0.089810
0.000000	-7.550049	NaN	0.258402	7.550049	NaN	-0.258402
0.000000	-4.360101	NaN	-5.050895	4.360101	NaN	5.050895
0.000000	-4.710740	NaN	-4.929951	4.710740	NaN	4.929951
0.000000	-7.130473	NaN	-2.576555	7.130473	NaN	2.576555
0.000000	-6.525014	NaN	-4.446351	6.525014	NaN	4.446351
0.000000	-10.798356	NaN	-2.356009	10.798356	NaN	2.356009
0.000000	-3.711277	NaN	0.561399	3.711277	NaN	-0.561399
0.000000	-10.030790	NaN	3.607959	10.030790	NaN	-3.607959
0.000000	-13.161665	NaN	-3.353117	13.161665	NaN	3.353117
0.000000	-8.329063	NaN	-1.804424	8.329063	NaN	1.804424
0.000000	-0.373263	NaN	0.544568	0.373263	NaN	-0.544568
0.000000	-8.574783	NaN	-1.886645	8.574783	NaN	1.886645
0.000000	-4.708575	NaN	3.627151	4.708575	NaN	-3.627151
0.000000	-1.450607	NaN	-0.929780	1.450607	NaN	0.929780
0.000000	-6.346488	NaN	2.459096	6.346488	NaN	-2.459096
0.000000	-4.451581	NaN	1.463216	4.451581	NaN	-1.463216
0.000000	1.698344	NaN	4.415960	-1.698344	NaN	-4.415960
0.000000	-7.017656	NaN	1.450995	7.017656	NaN	-1.450995
0.000000	-1.722867	NaN	1.856789	1.722867	NaN	-1.856789
0.000000	-6.192929	NaN	-5.559325	6.192929	NaN	5.559325
0.000000	-9.097906	NaN	-1.037349	9.097906	NaN	1.037349
0.000000	-3.056084	NaN	4.595830	3.056084	NaN	-4.595830
0.000000	-9.204541	NaN	-1.745891	9.204541	NaN	1.745891
0.000000	-7.009373	NaN	-2.678202	7.009373	NaN	2.678202
0.000000	-7.616387	NaN	2.811609	7.616387	NaN	-2.811609
0.000000	-4.470580	NaN	2.382629	4.470580	NaN	-2.382629
0.000000	-8.282736	NaN	1.575722	8.282736	NaN	-1.575722
0.000000	-2.201756	NaN	0.166503	2.201756	NaN	-0.166503
0.000000	-9.442211	NaN	1.224165	9.442211	NaN	-1.224165
0.000000	-8.265258	NaN	-5.707085	8.265258	NaN	5.707085
0.000000	-1.438545	NaN	2.161796	1.438545	NaN	-2.161796
0.000000	-2.811194	NaN	0.856564	2.811194	NaN	-0.856564
0.000000	-5.450268	NaN	0.921204	5.450268	NaN	-0.921204
0.000000	-3.108540	NaN	6.174921	3.108540	NaN	-6.174921
0.000000	-5.998327	NaN	2.495561	5.998327	NaN	-2.495561
0.000000	-11.973729	NaN	-6.590547	11.973729	NaN	6.590547
0.000000	5.175715	NaN	2.341531	-5.175715	NaN	-2.341531
0.000000	-7.057391	NaN	4.630402	7.057391	NaN	-4.630402
0.000000	-4.374442	NaN	-0.806119	4.374442	NaN	0.806119
0.000000	-7.475536	NaN	-2.921493	7.475536	NaN	2.921493
0.000000	-3.103143	NaN	1.783628	3.103143	NaN	-1.783628
0.000000	-2.289568	NaN	2.910875	2.289568	NaN	-2.910875
0.000000	-7.355342	NaN	-0.001068	7.355342	NaN	0.001068
0.000000	-1.774569	NaN	2.374636	1.774569	NaN	-2.374636
0.000000	-4.076933	NaN	0.037415	4.076933	NaN	-0.037415
0.000000	-8.432880	NaN	-0.867922	8.432880	NaN	0.867922
0.000000	-2.746758	NaN	0.017401	2.746758	NaN	-0.017401
0.000000	-10.320896	NaN	-2.030169	10.320896	NaN	2.030169
0.000000	-7.201463	NaN	2.107382	7.201463	NaN	-2.107382
0.000000	-8.956481	NaN	0.772836	8.956481	NaN	-0.772836
0.000000	-5.891436	NaN	-0.676834	5.891436	NaN	0.676834
0.000000	-10.297604	NaN	-2.858071	10.297604	NaN	2.858071
0.000000	-0.479691	NaN	1.381639	0.479691	NaN	-1.381639
0.000000	-5.001591	NaN	-2.029698	5.001591	NaN	2.029698
0.000000	-4.433752	NaN	0.900983	4.433752	NaN	-0.900983
0.000000	-8.678350	NaN	-3.407027	8.678350	NaN	3.407027
0.000000	-11.314696	NaN	-1.258839	11.314696	NaN	1.258839
0.000000	-10.223783	NaN	0.294814	10.223783	NaN	-0.294814
0.000000	-8.279771	NaN	1.833252	8.279771	NaN	-1.833252
0.000000	-12.057266	NaN	1.917624	12.057266	NaN	-1.917624
0.000000	-2.922831	NaN	-4.083516	2.922831	NaN	4.083516
0.000000	-12.123342	NaN	2.133318	12.123342	NaN	-2.133318
0.000000	-2.599467	NaN	2.655982	2.599467	NaN	-2.655982
0.000000	-4.394163	NaN	-1.640676	4.394163	NaN	1.640676
0.000000	-5.065157	NaN	0.604039	5.065157	NaN	-0.604039
0.000000	-3.504168	NaN	2.868405	3.504168	NaN	-2.868405
0.000000	-2.842048	NaN	1.804404	2.842048	NaN	-1.804404
0.000000	-4.050766	NaN	2.269075	4.050766	NaN	-2.269075
0.000000	-4.002175	NaN	1.076148	4.002175	NaN	-1.076148
0.000000	-4.430705	NaN	-4.349086	4.430705	NaN	4.349086
0.000000	-7.840790	NaN	-3.770555	7.840790	NaN	3.770555
0.000000	-5.610701	NaN	-1.576865	5.610701	NaN	1.576865
0.000000	-7.213095	NaN	0.292251	7.213095	NaN	-0.292251
0.000000	-11.417251	NaN	-5.391181	11.417251	NaN	5.391181
0.000000	-10.774239	NaN	3.154282	10.774239	NaN	-3.154282
0.000000	-2.741778	NaN	-0.391717	2.741778	NaN	0.391717
0.000000	-7.175138	NaN	-0.771712	7.175138	NaN	0.771712
0.000000	-8.237585	NaN	4.501368	8.237585	NaN	-4.501368
0.000000	-1.551176	NaN	-0.621320	1.551176	NaN	0.621320
0.000000	-7.710677	NaN	-0.524752	7.710677	NaN	0.524752
0.000000	-2.718795	NaN	4.060989	2.718795	NaN	-4.060989
0.000000	-3.341567	NaN	1.982366	3.341567	NaN	-1.982366
0.000000	-12.154173	NaN	-1.069603	12.154173	NaN	1.069603
0.000000	-11.790475	NaN	-2.334479	11.790475	NaN	2.334479
0.000000	-12.281294	NaN	-4.254094	12.281294	NaN	4.254094
0.000000	-3.544545	NaN	0.645726	3.544545	NaN	-0.645726
0.000000	-4.611698	NaN	2.604762	4.611698	NaN	-2.604762
0.000000	0.668250	NaN	1.313361	-0.668250	NaN	-1.313361
0.000000	-0.239221	NaN	5.494283	0.239221	NaN	-5.494283
0.000000	-7.894051	NaN	2.852896	7.894051	NaN	-2.852896
0.000000	2.985190	NaN	4.663521	-2.985190	NaN	-4.663521
0.000000	-5.604645	NaN	2.106972	5.604645	NaN	-2.106972
0.000000	-1.065620	NaN	-1.303205	1.065620	NaN	1.303205
0.000000	-3.164012	NaN	0.439840	3.164012	NaN	-0.439840
0.000000	-4.880869	NaN	-1.004261	4.880869	NaN	1.004261
0.000000	-1.991098	NaN	3.916709	1.991098	NaN	-3.916709
0.000000	-10.129892	NaN	0.329126	10.129892	NaN	-0.329126
0.000000	-2.235184	NaN	2.835928	2.235184	NaN	-2.835928
0.000000	-9.719109	NaN	-1.895088	9.719109	NaN	1.895088
0.000000	-3.508144	NaN	1.694043	3.508144	NaN	-1.694043
0.000000	-11.625732	NaN	-3.076357	11.625732	NaN	3.076357
0.000000	-6.024611	NaN	-0.144951	6.024611	NaN	0.144951
0.000000	-3.370842	NaN	-2.233744	3.370842	NaN	2.233744
0.000000	-3.171414	NaN	-2.241344	3.171414	NaN	2.241344
0.000000	-4.833789	NaN	-6.243396	4.833789	NaN	6.243396
0.000000	-1.127338	NaN	3.231616	1.127338	NaN	-3.231616
0.000000	-3.058129	NaN	-1.330998	3.058129	NaN	1.330998
0.000000	-8.460918	NaN	-0.213484	8.460918	NaN	0.213484
0.000000	-5.264025	NaN	2.877499	5.264025	NaN	-2.877499
0.000000	-5.613531	NaN	-0.387059	5.613531	NaN	0.387059
0.000000	-7.918117	NaN	2.104269	7.918117	NaN	-2.104269
0.000000	-5.169953	NaN	2.377345	5.169953	NaN	-2.377345
0.000000	-4.864918	NaN	-4.290776	4.864918	NaN	4.290776
0.000000	-9.943654	NaN	-1.597943	9.943654	NaN	1.597943
0.000000	-4.603628	NaN	2.617972	4.603628	NaN	-2.617972
0.000000	1.546268	NaN	2.364213	-1.546268	NaN	-2.364213
0.000000	-4.025677	NaN	3.064527	4.025677	NaN	-3.064527
0.000000	-7.654117	NaN	-4.883598	7.654117	NaN	4.883598
0.000000	-5.673186	NaN	-4.940396	5.673186	NaN	4.940396
0.000000	-4.402355	NaN	1.087434	4.402355	NaN	-1.087434
0.000000	-7.994597	NaN	-0.499265	7.994597	NaN	0.499265
0.000000	-7.618351	NaN	2.889275	7.618351	NaN	-2.889275
0.000000	-8.021602	NaN	1.040816	8.021602	NaN	-1.040816
0.000000	-6.157352	NaN	2.595554	6.157352	NaN	-2.595554
0.000000	-8.382475	NaN	-2.668381	8.382475	NaN	2.668381
0.000000	-7.372399	NaN	1.714990	7.372399	NaN	-1.714990
0.000000	-13.081006	NaN	-5.529777	13.081006	NaN	5.529777
0.000000	-10.749111	NaN	1.410736	10.749111	NaN	-1.410736
0.000000	-2.124172	NaN	1.112085	2.124172	NaN	-1.112085
0.000000	-14.543815	NaN	-3.996424	14.543815	NaN	3.996424
0.000000	-3.404275	NaN	4.459726	3.404275	NaN	-4.459726
0.000000	-7.316461	NaN	-0.760516	7.316461	NaN	0.760516
0.000000	-4.465867	NaN	2.418426	4.465867	NaN	-2.418426
0.000000	-5.076624	NaN	-3.229366	5.076624	NaN	3.229366
0.000000	-0.433126	NaN	1.747011	0.433126	NaN	-1.747011
0.000000	-10.761667	NaN	-5.298113	10.761667	NaN	5.298113
0.000000	-13.486670	NaN	-10.882849	13.486670	NaN	10.882849
0.000000	-6.936506	NaN	3.297517	6.936506	NaN	-3.297517
0.000000	-3.659700	NaN	4.774145	3.659700	NaN	-4.774145
0.000000	-4.030277	NaN	-3.103036	4.030277	NaN	3.103036
0.000000	-8.119203	NaN	2.643277	8.119203	NaN	-2.643277
0.000000	-1.798868	NaN	3.478935	1.798868	NaN	-3.478935
0.000000	-5.627629	NaN	1.914964	5.627629	NaN	-1.914964
0.000000	-2.158351	NaN	3.002271	2.158351	NaN	-3.002271
0.000000	-6.994482	NaN	-0.067190	6.994482	NaN	0.067190
0.000000	-5.398898	NaN	2.996055	5.398898	NaN	-2.996055
0.000000	-3.174879	NaN	4.087264	3.174879	NaN	-4.087264
0.000000	-2.915562	NaN	4.819633	2.915562	NaN	-4.819633
0.000000	-4.397097	NaN	-0.775622	4.397097	NaN	0.775622
0.000000	-5.586317	NaN	1.393280	5.586317	NaN	-1.393280
0.000000	-10.693823	NaN	1.466238	10.693823	NaN	-1.466238
0.000000	-2.239769	NaN	1.425022	2.239769	NaN	-1.425022
0.000000	-4.554005	NaN	-0.377386	4.554005	NaN	0.377386
0.000000	-5.595305	NaN	2.124823	5.595305	NaN	-2.124823
0.000000	-7.239209	NaN	-0.799081	7.239209	NaN	0.799081
0.000000	-7.589928	NaN	0.513977	7.589928	NaN	-0.513977
0.000000	-8.722802	NaN	-3.977663	8.722802	NaN	3.977663
0.000000	0.239174	NaN	1.567564	-0.239174	NaN	-1.567564
0.000000	-6.891732	NaN	2.444288	6.891732	NaN	-2.444288
0.000000	-7.728995	NaN	-0.352276	7.728995	NaN	0.352276
0.000000	-3.121954	NaN	0.551099	3.121954	NaN	-0.551099
0.000000	-4.280556	NaN	2.389980	4.280556	NaN	-2.389980
0.000000	-1.394611	NaN	1.448060	1.394611	NaN	-1.448060
0.000000	-3.724748	NaN	2.813626	3.724748	NaN	-2.813626
0.000000	-8.063760	NaN	-1.099028	8.063760	NaN	1.099028
0.000000	-7.860233	NaN	-3.716040	7.860233	NaN	3.716040
0.000000	-10.226294	NaN	-0.084454	10.226294	NaN	0.084454
0.000000	-0.642538	NaN	0.614960	0.642538	NaN	-0.614960
0.000000	-10.272313	NaN	-1.197165	10.272313	NaN	1.197165
0.000000	-9.719234	NaN	0.394134	9.719234	NaN	-0.394134
0.000000	-2.515399	NaN	0.954493	2.515399	NaN	-0.954493
0.000000	-5.807615	NaN	3.306835	5.807615	NaN	-3.306835
0.000000	-5.826842	NaN	5.785659	5.826842	NaN	-5.785659
0.000000	-5.366986	NaN	-0.006102	5.366986	NaN	0.006102
0.000000	-1.882657	NaN	4.521463	1.882657	NaN	-4.521463
0.000000	0.512449	NaN	9.594959	-0.512449	NaN	-9.594959
0.000000	-4.815870	NaN	-4.759078	4.815870	NaN	4.759078
0.000000	-5.844413	NaN	2.791080	5.844413	NaN	-2.791080
0.000000	-3.430281	NaN	0.198986	3.430281	NaN	-0.198986
0.000000	-2.386960	NaN	-6.176883	2.386960	NaN	6.176883
0.000000	-3.838960	NaN	0.634627	3.838960	NaN	-0.634627
0.000000	-5.360944	NaN	2.139626	5.360944	NaN	-2.139626
0.000000	-11.429759	NaN	-4.704461	11.429759	NaN	4.704461
0.000000	-2.804214	NaN	-2.885321	2.804214	NaN	2.885321
0.000000	-5.408388	NaN	-4.806801	5.408388	NaN	4.806801
0.000000	-4.821005	NaN	-0.931330	4.821005	NaN	0.931330
0.000000	-2.662690	NaN	-5.679954	2.662690	NaN	5.679954
0.000000	-5.058613	NaN	-2.257704	5.058613	NaN	2.257704
0.000000	-0.185535	NaN	2.516737	0.185535	NaN	-2.516737
0.000000	-8.898446	NaN	-1.829978	8.898446	NaN	1.829978
0.000000	-6.199489	NaN	0.428760	6.199489	NaN	-0.428760
0.000000	-1.949026	NaN	-0.851892	1.949026	NaN	0.851892
0.000000	-0.585682	NaN	8.594707	0.585682	NaN	-8.594707
0.000000	-3.248933	NaN	-2.062429	3.248933	NaN	2.062429
0.000000	-2.686457	NaN	-1.996477	2.686457	NaN	1.996477
0.000000	-1.712536	NaN	-0.924346	1.712536	NaN	0.924346
0.000000	-4.378292	NaN	-0.055431	4.378292	NaN	0.055431
0.000000	-12.159160	NaN	0.103170	12.159160	NaN	-0.103170
0.000000	-1.459382	NaN	1.703978	1.459382	NaN	-1.703978
0.000000	-2.396974	NaN	-0.335773	2.396974	NaN	0.335773
0.000000	-3.798671	NaN	1.520456	3.798671	NaN	-1.520456
0.000000	-3.754789	NaN	-4.679593	3.754789	NaN	4.679593
0.000000	-6.211354	NaN	0.979654	6.211354	NaN	-0.979654
0.000000	-3.214213	NaN	3.221854	3.214213	NaN	-3.221854
0.000000	-2.932018	NaN	4.140679	2.932018	NaN	-4.140679
0.000000	-4.918881	NaN	-1.302017	4.918881	NaN	1.302017
0.000000	-6.290863	NaN	0.001737	6.290863	NaN	-0.001737
0.000000	-7.747394	NaN	0.209237	7.747394	NaN	-0.209237
0.000000	0.236269	NaN	5.800354	-0.236269	NaN	-5.800354
0.000000	-4.090777	NaN	0.098511	4.090777	NaN	-0.098511
0.000000	-8.495453	NaN	-1.524260	8.495453	NaN	1.524260
0.000000	-8.334403	NaN	3.655445	8.334403	NaN	-3.655445
0.000000	-6.477672	NaN	3.807992	6.477672	NaN	-3.807992
0.000000	-6.687374	NaN	-2.002883	6.687374	NaN	2.002883
0.000000	-7.015981	NaN	0.105895	7.015981	NaN	-0.105895
0.000000	3.315818	NaN	3.076204	-3.315818	NaN	-3.076204
0.000000	-3.457164	NaN	-3.598623	3.457164	NaN	3.598623
0.000000	-10.092526	NaN	-1.089485	10.092526	NaN	1.089485
0.000000	-7.677802	NaN	-0.940263	7.677802	NaN	0.940263
0.000000	-10.691809	NaN	1.995981	10.691809	NaN	-1.995981
0.000000	-3.501944	NaN	1.084405	3.501944	NaN	-1.084405
0.000000	-5.030079	NaN	3.867688	5.030079	NaN	-3.867688
0.000000	-8.550552	NaN	2.314820	8.550552	NaN	-2.314820
0.000000	-6.302945	NaN	-3.411614	6.302945	NaN	3.411614
0.000000	-2.455003	NaN	1.688639	2.455003	NaN	-1.688639
0.000000	0.039409	NaN	4.788750	-0.039409	NaN	-4.788750
0.000000	-6.107950	NaN	-2.611372	6.107950	NaN	2.611372
0.000000	-5.437029	NaN	3.316614	5.437029	NaN	-3.316614
0.000000	-3.292325	NaN	-0.807400	3.292325	NaN	0.807400
0.000000	-7.697412	NaN	-0.734514	7.697412	NaN	0.734514
0.000000	-9.492425	NaN	-8.372840	9.492425	NaN	8.372840
0.000000	-2.250438	NaN	2.912566	2.250438	NaN	-2.912566
0.000000	-10.750593	NaN	-3.247808	10.750593	NaN	3.247808
0.000000	-7.416761	NaN	-0.767124	7.416761	NaN	0.767124
0.000000	-5.993079	NaN	1.829239	5.993079	NaN	-1.829239
0.000000	-7.810502	NaN	4.257237	7.810502	NaN	-4.257237
0.000000	-0.099311	NaN	-0.754661	0.099311	NaN	0.754661
0.000000	-7.998046	NaN	-0.783129	7.998046	NaN	0.783129
0.000000	-5.113473	NaN	-4.635766	5.113473	NaN	4.635766
0.000000	-4.623546	NaN	-4.227435	4.623546	NaN	4.227435
0.000000	-7.298581	NaN	2.967803	7.298581	NaN	-2.967803
0.000000	-2.186752	NaN	5.204930	2.186752	NaN	-5.204930
0.000000	-10.341769	NaN	-3.864257	10.341769	NaN	3.864257
0.000000	-6.949497	NaN	-0.631176	6.949497	NaN	0.631176
0.000000	-3.232043	NaN	1.615343	3.232043	NaN	-1.615343
0.000000	-7.194449	NaN	3.422051	7.194449	NaN	-3.422051
0.000000	-11.797105	NaN	-3.065274	11.797105	NaN	3.065274
0.000000	-6.044843	NaN	2.194798	6.044843	NaN	-2.194798
0.000000	-0.276187	NaN	0.540048	0.276187	NaN	-0.540048
0.000000	-8.672353	NaN	-4.792105	8.672353	NaN	4.792105
0.000000	-4.514642	NaN	-1.883542	4.514642	NaN	1.883542
0.000000	-7.317577	NaN	-3.148816	7.317577	NaN	3.148816
0.000000	3.643864	NaN	7.716352	-3.643864	NaN	-7.716352
0.000000	-4.943982	NaN	-5.773192	4.943982	NaN	5.773192
0.000000	-7.165077	NaN	-6.014043	7.165077	NaN	6.014043
0.000000	-0.421127	NaN	3.155495	0.421127	NaN	-3.155495
0.000000	2.155266	NaN	0.877439	-2.155266	NaN	-0.877439
0.000000	-9.908133	NaN	-0.323299	9.908133	NaN	0.323299
0.000000	-3.084155	NaN	0.866134	3.084155	NaN	-0.866134
0.000000	-1.065487	NaN	3.897015	1.065487	NaN	-3.897015
0.000000	-5.576710	NaN	-5.742942	5.576710	NaN	5.742942
0.000000	-4.631027	NaN	-0.493577	4.631027	NaN	0.493577
0.000000	-6.943155	NaN	-1.666130	6.943155	NaN	1.666130
0.000000	-7.224322	NaN	-1.928892	7.224322	NaN	1.928892
0.000000	-2.259926	NaN	-5.566684	2.259926	NaN	5.566684
0.000000	-6.472834	NaN	0.070474	6.472834	NaN	-0.070474
0.000000	-4.311962	NaN	3.271290	4.311962	NaN	-3.271290
0.000000	-9.207949	NaN	-2.421325	9.207949	NaN	2.421325
0.000000	-1.232666	NaN	5.677826	1.232666	NaN	-5.677826
0.000000	-4.549249	NaN	-1.287203	4.549249	NaN	1.287203
0.000000	-5.934845	NaN	2.400232	5.934845	NaN	-2.400232
0.000000	-8.320333	NaN	-1.457549	8.320333	NaN	1.457549
0.000000	-6.889325	NaN	0.149688	6.889325	NaN	-0.149688
0.000000	-4.911637	NaN	-2.257469	4.911637	NaN	2.257469
0.000000	-1.584029	NaN	5.193894	1.584029	NaN	-5.193894
0.000000	-1.345021	NaN	4.664219	1.345021	NaN	-4.664219
0.000000	-4.704002	NaN	1.561840	4.704002	NaN	-1.561840
0.000000	-3.384787	NaN	2.430726	3.384787	NaN	-2.430726
0.000000	-6.963037	NaN	0.010178	6.963037	NaN	-0.010178
