# Supplementary material for: Combined Influences of Model Choice, Data Quality, and Data Quantity When Estimating Population Trends
Source: PLoS One. 2015 Jul 15;10(7):e0132255. doi: 10.1371/journal.pone.0132255 (PMC4503393; doi:10.1371/journal.pone.0132255)
Supplement: S1 Dataset — Files are organized by model type and by the input lambda value. (ZIP) [file pone.0132255.s002.zip › Hypothetical LH/sims_lambda_1/simulationOutput_1_0_0_0.1_5.xls]

Percent_Decline_True	Median_Percent_Decline_Matrix	Median_Percent_Decline_Matrix_stable	Median_Percent_Decline_Scalar	Difference_True_Matrix	Difference_True_Matrix_Stable	Difference_True_Scalar
0.000000	3.612228	NaN	24.765923	-3.612228	NaN	-24.765923
0.000000	-13.746917	NaN	21.067181	13.746917	NaN	-21.067181
0.000000	-63.415927	NaN	-28.405177	63.415927	NaN	28.405177
0.000000	-0.911968	NaN	15.441642	0.911968	NaN	-15.441642
0.000000	-20.110185	NaN	-7.223503	20.110185	NaN	7.223503
0.000000	-1.601342	NaN	-14.170395	1.601342	NaN	14.170395
0.000000	-11.243021	NaN	-12.702869	11.243021	NaN	12.702869
0.000000	2.827866	NaN	20.468434	-2.827866	NaN	-20.468434
0.000000	-35.079408	NaN	-24.787217	35.079408	NaN	24.787217
0.000000	19.838994	NaN	-4.921955	-19.838994	NaN	4.921955
0.000000	34.310058	NaN	25.309744	-34.310058	NaN	-25.309744
0.000000	-70.453023	NaN	-8.662711	70.453023	NaN	8.662711
0.000000	21.636765	NaN	-3.323450	-21.636765	NaN	3.323450
0.000000	-12.745024	NaN	-13.823064	12.745024	NaN	13.823064
0.000000	-13.722224	NaN	-21.258991	13.722224	NaN	21.258991
0.000000	-81.518603	NaN	-9.171780	81.518603	NaN	9.171780
0.000000	-5.027883	NaN	8.989050	5.027883	NaN	-8.989050
0.000000	-7.564580	NaN	13.449694	7.564580	NaN	-13.449694
0.000000	16.259329	NaN	-0.498989	-16.259329	NaN	0.498989
0.000000	20.611839	NaN	33.198809	-20.611839	NaN	-33.198809
0.000000	11.310976	NaN	18.783858	-11.310976	NaN	-18.783858
0.000000	19.631969	NaN	-19.478794	-19.631969	NaN	19.478794
0.000000	-2.745455	NaN	-11.972215	2.745455	NaN	11.972215
0.000000	2.655411	NaN	-4.436982	-2.655411	NaN	4.436982
0.000000	8.520020	NaN	5.715000	-8.520020	NaN	-5.715000
0.000000	22.212642	NaN	22.724866	-22.212642	NaN	-22.724866
0.000000	-27.692027	NaN	-9.761567	27.692027	NaN	9.761567
0.000000	-2.292515	NaN	13.299412	2.292515	NaN	-13.299412
0.000000	4.023989	NaN	-4.428702	-4.023989	NaN	4.428702
0.000000	-12.829569	NaN	-13.435376	12.829569	NaN	13.435376
0.000000	2.469297	NaN	0.884444	-2.469297	NaN	-0.884444
0.000000	-64.438321	NaN	-16.166981	64.438321	NaN	16.166981
0.000000	-0.301247	NaN	12.972282	0.301247	NaN	-12.972282
0.000000	5.096191	NaN	0.326908	-5.096191	NaN	-0.326908
0.000000	22.187208	NaN	8.624235	-22.187208	NaN	-8.624235
0.000000	37.329964	NaN	34.709789	-37.329964	NaN	-34.709789
0.000000	7.793710	NaN	7.027768	-7.793710	NaN	-7.027768
0.000000	23.368077	NaN	15.817371	-23.368077	NaN	-15.817371
0.000000	4.917651	NaN	18.342321	-4.917651	NaN	-18.342321
0.000000	5.424827	NaN	-25.055820	-5.424827	NaN	25.055820
0.000000	-25.916214	NaN	0.681263	25.916214	NaN	-0.681263
0.000000	-2.166476	NaN	-0.054867	2.166476	NaN	0.054867
0.000000	21.877632	NaN	-7.592102	-21.877632	NaN	7.592102
0.000000	-3.781920	NaN	-11.761717	3.781920	NaN	11.761717
0.000000	-24.888972	NaN	-16.280922	24.888972	NaN	16.280922
0.000000	29.713580	NaN	30.916196	-29.713580	NaN	-30.916196
0.000000	18.293319	NaN	-1.266504	-18.293319	NaN	1.266504
0.000000	-41.924504	NaN	-13.318901	41.924504	NaN	13.318901
0.000000	-14.483692	NaN	23.238278	14.483692	NaN	-23.238278
0.000000	-39.803563	NaN	-23.048059	39.803563	NaN	23.048059
0.000000	-43.222824	NaN	1.950861	43.222824	NaN	-1.950861
0.000000	-27.101196	NaN	7.870874	27.101196	NaN	-7.870874
0.000000	-63.173279	NaN	-7.798328	63.173279	NaN	7.798328
0.000000	-20.052566	NaN	14.608308	20.052566	NaN	-14.608308
0.000000	4.397537	NaN	4.180410	-4.397537	NaN	-4.180410
0.000000	-14.970326	NaN	-31.403136	14.970326	NaN	31.403136
0.000000	6.184637	NaN	13.258253	-6.184637	NaN	-13.258253
0.000000	-6.741808	NaN	-23.802257	6.741808	NaN	23.802257
0.000000	-4.223296	NaN	-14.454236	4.223296	NaN	14.454236
0.000000	12.709740	NaN	-5.733169	-12.709740	NaN	5.733169
0.000000	-15.622888	NaN	-33.740013	15.622888	NaN	33.740013
0.000000	0.226706	NaN	10.975457	-0.226706	NaN	-10.975457
0.000000	-35.997639	NaN	-13.229362	35.997639	NaN	13.229362
0.000000	-29.110235	NaN	7.124751	29.110235	NaN	-7.124751
0.000000	11.836886	NaN	25.665077	-11.836886	NaN	-25.665077
0.000000	0.163222	NaN	-0.544053	-0.163222	NaN	0.544053
0.000000	7.811726	NaN	23.561641	-7.811726	NaN	-23.561641
0.000000	-7.808887	NaN	18.106783	7.808887	NaN	-18.106783
0.000000	-10.733571	NaN	-19.763195	10.733571	NaN	19.763195
0.000000	16.951411	NaN	-8.804264	-16.951411	NaN	8.804264
0.000000	5.537301	NaN	15.388087	-5.537301	NaN	-15.388087
0.000000	18.656439	NaN	-0.559901	-18.656439	NaN	0.559901
0.000000	-24.543912	NaN	-0.342569	24.543912	NaN	0.342569
0.000000	14.686667	NaN	21.376746	-14.686667	NaN	-21.376746
0.000000	-36.077938	NaN	-8.640089	36.077938	NaN	8.640089
0.000000	-5.290072	NaN	-9.592263	5.290072	NaN	9.592263
0.000000	-4.462400	NaN	-9.000276	4.462400	NaN	9.000276
0.000000	-12.255459	NaN	-36.020937	12.255459	NaN	36.020937
0.000000	-24.083232	NaN	-6.808697	24.083232	NaN	6.808697
0.000000	18.701854	NaN	28.982219	-18.701854	NaN	-28.982219
0.000000	-44.151590	NaN	-22.120123	44.151590	NaN	22.120123
0.000000	-27.858496	NaN	-13.053618	27.858496	NaN	13.053618
0.000000	-12.828469	NaN	-18.501205	12.828469	NaN	18.501205
0.000000	-3.857939	NaN	12.906959	3.857939	NaN	-12.906959
0.000000	-18.185821	NaN	2.137366	18.185821	NaN	-2.137366
0.000000	-7.442541	NaN	-3.151353	7.442541	NaN	3.151353
0.000000	-53.479408	NaN	-14.910695	53.479408	NaN	14.910695
0.000000	-48.237331	NaN	4.066962	48.237331	NaN	-4.066962
0.000000	7.541801	NaN	-23.024839	-7.541801	NaN	23.024839
0.000000	-57.253875	NaN	-17.344568	57.253875	NaN	17.344568
0.000000	26.409912	NaN	21.397021	-26.409912	NaN	-21.397021
0.000000	-6.956489	NaN	13.696957	6.956489	NaN	-13.696957
0.000000	4.376079	NaN	4.974846	-4.376079	NaN	-4.974846
0.000000	-29.148779	NaN	-8.339307	29.148779	NaN	8.339307
0.000000	-4.253089	NaN	12.502147	4.253089	NaN	-12.502147
0.000000	13.111699	NaN	10.490473	-13.111699	NaN	-10.490473
0.000000	-1.365628	NaN	16.584248	1.365628	NaN	-16.584248
0.000000	-26.776320	NaN	-6.345227	26.776320	NaN	6.345227
0.000000	36.539236	NaN	26.818175	-36.539236	NaN	-26.818175
0.000000	6.440667	NaN	4.197646	-6.440667	NaN	-4.197646
0.000000	17.565539	NaN	3.085729	-17.565539	NaN	-3.085729
0.000000	4.656217	NaN	21.199792	-4.656217	NaN	-21.199792
0.000000	20.858281	NaN	9.160432	-20.858281	NaN	-9.160432
0.000000	-4.999071	NaN	10.610724	4.999071	NaN	-10.610724
0.000000	-8.879482	NaN	0.844926	8.879482	NaN	-0.844926
0.000000	33.912235	NaN	21.769876	-33.912235	NaN	-21.769876
0.000000	3.504952	NaN	10.609359	-3.504952	NaN	-10.609359
0.000000	21.996472	NaN	13.921264	-21.996472	NaN	-13.921264
0.000000	17.685060	NaN	-13.741548	-17.685060	NaN	13.741548
0.000000	-7.922840	NaN	-2.363858	7.922840	NaN	2.363858
0.000000	-31.723746	NaN	-13.529980	31.723746	NaN	13.529980
0.000000	-22.805946	NaN	-33.258294	22.805946	NaN	33.258294
0.000000	-52.623856	NaN	-39.107098	52.623856	NaN	39.107098
0.000000	1.331938	NaN	-4.540517	-1.331938	NaN	4.540517
0.000000	9.086546	NaN	6.506330	-9.086546	NaN	-6.506330
0.000000	8.804928	NaN	-27.172625	-8.804928	NaN	27.172625
0.000000	-5.792492	NaN	-24.189760	5.792492	NaN	24.189760
0.000000	19.334169	NaN	14.410373	-19.334169	NaN	-14.410373
0.000000	2.466554	NaN	-9.789368	-2.466554	NaN	9.789368
0.000000	-15.391063	NaN	2.807531	15.391063	NaN	-2.807531
0.000000	-43.894822	NaN	-8.026460	43.894822	NaN	8.026460
0.000000	11.426327	NaN	18.745237	-11.426327	NaN	-18.745237
0.000000	-67.581197	NaN	-21.422891	67.581197	NaN	21.422891
0.000000	-5.424587	NaN	-6.845950	5.424587	NaN	6.845950
0.000000	7.793274	NaN	15.783556	-7.793274	NaN	-15.783556
0.000000	30.916117	NaN	12.010539	-30.916117	NaN	-12.010539
0.000000	-1.071917	NaN	-2.030238	1.071917	NaN	2.030238
0.000000	13.574371	NaN	20.258094	-13.574371	NaN	-20.258094
0.000000	-2.934364	NaN	-21.684889	2.934364	NaN	21.684889
0.000000	5.044327	NaN	-22.496665	-5.044327	NaN	22.496665
0.000000	-6.252219	NaN	-28.107515	6.252219	NaN	28.107515
0.000000	3.727703	NaN	-6.481525	-3.727703	NaN	6.481525
0.000000	-21.145224	NaN	-1.090773	21.145224	NaN	1.090773
0.000000	10.641393	NaN	-6.829720	-10.641393	NaN	6.829720
0.000000	-9.993283	NaN	-31.784394	9.993283	NaN	31.784394
0.000000	-39.320460	NaN	-15.347020	39.320460	NaN	15.347020
0.000000	21.247435	NaN	13.013802	-21.247435	NaN	-13.013802
0.000000	0.724771	NaN	-15.831923	-0.724771	NaN	15.831923
0.000000	10.956281	NaN	3.050263	-10.956281	NaN	-3.050263
0.000000	17.145431	NaN	-6.291728	-17.145431	NaN	6.291728
0.000000	-13.209652	NaN	-1.197327	13.209652	NaN	1.197327
0.000000	-73.097051	NaN	-4.521335	73.097051	NaN	4.521335
0.000000	-1.817721	NaN	2.479996	1.817721	NaN	-2.479996
0.000000	3.141888	NaN	23.106789	-3.141888	NaN	-23.106789
0.000000	2.697934	NaN	9.557860	-2.697934	NaN	-9.557860
0.000000	18.730621	NaN	20.202609	-18.730621	NaN	-20.202609
0.000000	-42.519856	NaN	-36.267342	42.519856	NaN	36.267342
0.000000	-31.436929	NaN	-20.620080	31.436929	NaN	20.620080
0.000000	-32.605974	NaN	-40.373603	32.605974	NaN	40.373603
0.000000	-37.283999	NaN	3.662110	37.283999	NaN	-3.662110
0.000000	-23.631824	NaN	9.109720	23.631824	NaN	-9.109720
0.000000	15.210810	NaN	24.616094	-15.210810	NaN	-24.616094
0.000000	1.415667	NaN	-11.016324	-1.415667	NaN	11.016324
0.000000	7.020109	NaN	24.492098	-7.020109	NaN	-24.492098
0.000000	-7.976885	NaN	13.871762	7.976885	NaN	-13.871762
0.000000	16.051464	NaN	5.524835	-16.051464	NaN	-5.524835
0.000000	-3.841798	NaN	-24.186387	3.841798	NaN	24.186387
0.000000	3.016362	NaN	4.863709	-3.016362	NaN	-4.863709
0.000000	9.687174	NaN	-9.951616	-9.687174	NaN	9.951616
0.000000	3.900094	NaN	-2.290565	-3.900094	NaN	2.290565
0.000000	-54.983060	NaN	13.209428	54.983060	NaN	-13.209428
0.000000	0.222039	NaN	13.664096	-0.222039	NaN	-13.664096
0.000000	13.696980	NaN	15.051929	-13.696980	NaN	-15.051929
0.000000	-7.885149	NaN	3.233650	7.885149	NaN	-3.233650
0.000000	-20.977852	NaN	13.549149	20.977852	NaN	-13.549149
0.000000	-23.627101	NaN	-7.086361	23.627101	NaN	7.086361
0.000000	-20.049743	NaN	-13.842580	20.049743	NaN	13.842580
0.000000	-25.655857	NaN	-26.858524	25.655857	NaN	26.858524
0.000000	17.227644	NaN	14.688881	-17.227644	NaN	-14.688881
0.000000	7.736880	NaN	5.779173	-7.736880	NaN	-5.779173
0.000000	-43.072881	NaN	-17.176316	43.072881	NaN	17.176316
0.000000	11.850712	NaN	31.367277	-11.850712	NaN	-31.367277
0.000000	-39.206040	NaN	-0.905021	39.206040	NaN	0.905021
0.000000	25.487190	NaN	20.209310	-25.487190	NaN	-20.209310
0.000000	-45.488052	NaN	11.332006	45.488052	NaN	-11.332006
0.000000	-4.806921	NaN	-1.773837	4.806921	NaN	1.773837
0.000000	-44.805047	NaN	-38.161538	44.805047	NaN	38.161538
0.000000	4.476927	NaN	-1.642459	-4.476927	NaN	1.642459
0.000000	-32.555949	NaN	-17.812998	32.555949	NaN	17.812998
0.000000	-9.451961	NaN	-1.785879	9.451961	NaN	1.785879
0.000000	-16.039701	NaN	1.734973	16.039701	NaN	-1.734973
0.000000	14.308875	NaN	17.684984	-14.308875	NaN	-17.684984
0.000000	-7.247543	NaN	-1.862545	7.247543	NaN	1.862545
0.000000	-15.204016	NaN	-8.342260	15.204016	NaN	8.342260
0.000000	-15.133399	NaN	1.647632	15.133399	NaN	-1.647632
0.000000	-45.217885	NaN	-5.936008	45.217885	NaN	5.936008
0.000000	27.533610	NaN	2.220099	-27.533610	NaN	-2.220099
0.000000	18.905430	NaN	-11.530588	-18.905430	NaN	11.530588
0.000000	-11.354871	NaN	-11.896888	11.354871	NaN	11.896888
0.000000	0.666407	NaN	-0.521269	-0.666407	NaN	0.521269
0.000000	-27.224494	NaN	-16.575207	27.224494	NaN	16.575207
0.000000	-12.628805	NaN	0.550379	12.628805	NaN	-0.550379
0.000000	-67.645051	NaN	-11.937207	67.645051	NaN	11.937207
0.000000	9.068519	NaN	-31.111954	-9.068519	NaN	31.111954
0.000000	-38.706002	NaN	-1.683882	38.706002	NaN	1.683882
0.000000	-29.771805	NaN	-10.991447	29.771805	NaN	10.991447
0.000000	-21.757931	NaN	-15.408948	21.757931	NaN	15.408948
0.000000	-2.883456	NaN	11.841519	2.883456	NaN	-11.841519
0.000000	-23.626019	NaN	-27.045473	23.626019	NaN	27.045473
0.000000	30.444323	NaN	10.152670	-30.444323	NaN	-10.152670
0.000000	-7.158990	NaN	-3.573839	7.158990	NaN	3.573839
0.000000	17.390259	NaN	17.012094	-17.390259	NaN	-17.012094
0.000000	29.807335	NaN	27.386937	-29.807335	NaN	-27.386937
0.000000	-12.902699	NaN	20.404296	12.902699	NaN	-20.404296
0.000000	7.646398	NaN	-2.021170	-7.646398	NaN	2.021170
0.000000	22.476071	NaN	30.885230	-22.476071	NaN	-30.885230
0.000000	-18.640414	NaN	4.510419	18.640414	NaN	-4.510419
0.000000	8.846927	NaN	10.881742	-8.846927	NaN	-10.881742
0.000000	-23.970279	NaN	-23.203421	23.970279	NaN	23.203421
0.000000	-1.182325	NaN	-32.284863	1.182325	NaN	32.284863
0.000000	8.437945	NaN	-36.243140	-8.437945	NaN	36.243140
0.000000	-5.997942	NaN	-12.823911	5.997942	NaN	12.823911
0.000000	8.996789	NaN	2.180703	-8.996789	NaN	-2.180703
0.000000	31.572683	NaN	1.435057	-31.572683	NaN	-1.435057
0.000000	5.460860	NaN	8.046033	-5.460860	NaN	-8.046033
0.000000	-5.430821	NaN	11.735238	5.430821	NaN	-11.735238
0.000000	4.782248	NaN	12.969022	-4.782248	NaN	-12.969022
0.000000	-10.404439	NaN	5.208492	10.404439	NaN	-5.208492
0.000000	11.045845	NaN	15.365144	-11.045845	NaN	-15.365144
0.000000	-8.563227	NaN	16.388265	8.563227	NaN	-16.388265
0.000000	-24.108977	NaN	-36.617936	24.108977	NaN	36.617936
0.000000	-30.790764	NaN	10.668106	30.790764	NaN	-10.668106
0.000000	15.057084	NaN	11.092057	-15.057084	NaN	-11.092057
0.000000	10.711428	NaN	-10.828866	-10.711428	NaN	10.828866
0.000000	-18.270940	NaN	6.373073	18.270940	NaN	-6.373073
0.000000	9.829614	NaN	3.275500	-9.829614	NaN	-3.275500
0.000000	8.708820	NaN	6.600115	-8.708820	NaN	-6.600115
0.000000	7.686846	NaN	-11.748298	-7.686846	NaN	11.748298
0.000000	-8.299980	NaN	18.689880	8.299980	NaN	-18.689880
0.000000	-18.164689	NaN	16.873377	18.164689	NaN	-16.873377
0.000000	-5.475293	NaN	8.284307	5.475293	NaN	-8.284307
0.000000	1.370424	NaN	7.696239	-1.370424	NaN	-7.696239
0.000000	0.994767	NaN	-16.966662	-0.994767	NaN	16.966662
0.000000	-22.767069	NaN	17.294425	22.767069	NaN	-17.294425
0.000000	-29.977103	NaN	-13.790451	29.977103	NaN	13.790451
0.000000	-15.327639	NaN	-9.075113	15.327639	NaN	9.075113
0.000000	-25.348207	NaN	-29.293958	25.348207	NaN	29.293958
0.000000	-14.948103	NaN	6.989920	14.948103	NaN	-6.989920
0.000000	-11.708380	NaN	12.201589	11.708380	NaN	-12.201589
0.000000	-19.719370	NaN	-9.114517	19.719370	NaN	9.114517
0.000000	-0.439141	NaN	15.465524	0.439141	NaN	-15.465524
0.000000	-34.553522	NaN	-7.456592	34.553522	NaN	7.456592
0.000000	0.003031	NaN	-9.030681	-0.003031	NaN	9.030681
0.000000	-25.435531	NaN	-6.486577	25.435531	NaN	6.486577
0.000000	-8.225084	NaN	-1.779847	8.225084	NaN	1.779847
0.000000	-26.647914	NaN	-30.143610	26.647914	NaN	30.143610
0.000000	9.362163	NaN	24.753923	-9.362163	NaN	-24.753923
0.000000	-6.658754	NaN	2.681646	6.658754	NaN	-2.681646
0.000000	-26.140133	NaN	-19.794301	26.140133	NaN	19.794301
0.000000	2.041127	NaN	9.357282	-2.041127	NaN	-9.357282
0.000000	-10.298630	NaN	9.437348	10.298630	NaN	-9.437348
0.000000	-3.888820	NaN	-25.762980	3.888820	NaN	25.762980
0.000000	-8.718542	NaN	7.437710	8.718542	NaN	-7.437710
0.000000	-0.942302	NaN	0.171296	0.942302	NaN	-0.171296
0.000000	-4.191728	NaN	-18.663584	4.191728	NaN	18.663584
0.000000	17.406441	NaN	-8.729619	-17.406441	NaN	8.729619
0.000000	-1.463020	NaN	9.851225	1.463020	NaN	-9.851225
0.000000	1.781048	NaN	26.734006	-1.781048	NaN	-26.734006
0.000000	-34.037364	NaN	-35.465234	34.037364	NaN	35.465234
0.000000	31.305766	NaN	18.146923	-31.305766	NaN	-18.146923
0.000000	1.394216	NaN	-0.970706	-1.394216	NaN	0.970706
0.000000	-39.319488	NaN	-40.107026	39.319488	NaN	40.107026
0.000000	1.593529	NaN	0.422082	-1.593529	NaN	-0.422082
0.000000	-59.350386	NaN	-2.212715	59.350386	NaN	2.212715
0.000000	6.022288	NaN	-9.352224	-6.022288	NaN	9.352224
0.000000	-9.349928	NaN	-11.743531	9.349928	NaN	11.743531
0.000000	3.311699	NaN	-0.271236	-3.311699	NaN	0.271236
0.000000	-15.117159	NaN	-7.820004	15.117159	NaN	7.820004
0.000000	-4.100765	NaN	-16.189600	4.100765	NaN	16.189600
0.000000	-3.649790	NaN	24.397222	3.649790	NaN	-24.397222
0.000000	-4.826831	NaN	7.922157	4.826831	NaN	-7.922157
0.000000	-12.647184	NaN	-25.022708	12.647184	NaN	25.022708
0.000000	-18.235898	NaN	-10.003993	18.235898	NaN	10.003993
0.000000	-8.720647	NaN	3.202017	8.720647	NaN	-3.202017
0.000000	-23.391843	NaN	-5.730759	23.391843	NaN	5.730759
0.000000	5.029154	NaN	1.230594	-5.029154	NaN	-1.230594
0.000000	0.153998	NaN	-31.807084	-0.153998	NaN	31.807084
0.000000	-18.612357	NaN	0.345494	18.612357	NaN	-0.345494
0.000000	5.156647	NaN	7.136979	-5.156647	NaN	-7.136979
0.000000	-24.839727	NaN	-16.724964	24.839727	NaN	16.724964
0.000000	19.421894	NaN	-0.178925	-19.421894	NaN	0.178925
0.000000	10.992665	NaN	9.662725	-10.992665	NaN	-9.662725
0.000000	-39.305290	NaN	-1.563786	39.305290	NaN	1.563786
0.000000	-34.498190	NaN	-9.613264	34.498190	NaN	9.613264
0.000000	-3.097063	NaN	-35.599650	3.097063	NaN	35.599650
0.000000	-24.757842	NaN	8.603174	24.757842	NaN	-8.603174
0.000000	10.875348	NaN	-0.731942	-10.875348	NaN	0.731942
0.000000	-28.261330	NaN	-17.134082	28.261330	NaN	17.134082
0.000000	-6.407973	NaN	4.384453	6.407973	NaN	-4.384453
0.000000	15.385880	NaN	-1.422961	-15.385880	NaN	1.422961
0.000000	-14.884981	NaN	-25.460152	14.884981	NaN	25.460152
0.000000	-7.761720	NaN	10.213061	7.761720	NaN	-10.213061
0.000000	24.656353	NaN	-6.566958	-24.656353	NaN	6.566958
0.000000	24.499507	NaN	3.289751	-24.499507	NaN	-3.289751
0.000000	-16.900705	NaN	2.417779	16.900705	NaN	-2.417779
0.000000	23.542568	NaN	3.766850	-23.542568	NaN	-3.766850
0.000000	-36.020828	NaN	-2.783055	36.020828	NaN	2.783055
0.000000	-14.310243	NaN	-9.132064	14.310243	NaN	9.132064
0.000000	-28.834418	NaN	8.066849	28.834418	NaN	-8.066849
0.000000	5.804308	NaN	0.285158	-5.804308	NaN	-0.285158
0.000000	14.226592	NaN	3.107556	-14.226592	NaN	-3.107556
0.000000	-18.930147	NaN	-44.193721	18.930147	NaN	44.193721
0.000000	-17.267997	NaN	8.021584	17.267997	NaN	-8.021584
0.000000	-26.401238	NaN	19.909490	26.401238	NaN	-19.909490
0.000000	3.916600	NaN	16.038939	-3.916600	NaN	-16.038939
0.000000	-22.238202	NaN	20.581629	22.238202	NaN	-20.581629
0.000000	-19.079166	NaN	-3.238916	19.079166	NaN	3.238916
0.000000	-5.593812	NaN	-11.121408	5.593812	NaN	11.121408
0.000000	-1.593078	NaN	-19.190499	1.593078	NaN	19.190499
0.000000	23.127733	NaN	-6.603563	-23.127733	NaN	6.603563
0.000000	-13.347322	NaN	7.247895	13.347322	NaN	-7.247895
0.000000	-17.021020	NaN	8.086680	17.021020	NaN	-8.086680
0.000000	5.237042	NaN	27.186310	-5.237042	NaN	-27.186310
0.000000	-52.126142	NaN	-17.056294	52.126142	NaN	17.056294
0.000000	-11.191113	NaN	11.854251	11.191113	NaN	-11.854251
0.000000	-14.270336	NaN	-10.287424	14.270336	NaN	10.287424
0.000000	-24.201518	NaN	12.897124	24.201518	NaN	-12.897124
0.000000	0.818528	NaN	-4.851212	-0.818528	NaN	4.851212
0.000000	-43.391041	NaN	1.690739	43.391041	NaN	-1.690739
0.000000	6.681587	NaN	4.444853	-6.681587	NaN	-4.444853
0.000000	10.075438	NaN	3.932332	-10.075438	NaN	-3.932332
0.000000	6.187130	NaN	11.549275	-6.187130	NaN	-11.549275
0.000000	-11.861725	NaN	14.011201	11.861725	NaN	-14.011201
0.000000	-4.029681	NaN	-3.352590	4.029681	NaN	3.352590
0.000000	15.255702	NaN	16.095539	-15.255702	NaN	-16.095539
0.000000	-16.030324	NaN	17.474861	16.030324	NaN	-17.474861
0.000000	18.938770	NaN	31.520708	-18.938770	NaN	-31.520708
0.000000	34.990669	NaN	-9.459062	-34.990669	NaN	9.459062
0.000000	2.489754	NaN	20.451456	-2.489754	NaN	-20.451456
0.000000	13.995834	NaN	12.421344	-13.995834	NaN	-12.421344
0.000000	-38.380683	NaN	-2.793611	38.380683	NaN	2.793611
0.000000	-10.722021	NaN	-7.095365	10.722021	NaN	7.095365
0.000000	-22.105421	NaN	-8.544282	22.105421	NaN	8.544282
0.000000	-1.418924	NaN	3.464208	1.418924	NaN	-3.464208
0.000000	-6.357091	NaN	1.664042	6.357091	NaN	-1.664042
0.000000	-10.716182	NaN	-7.218990	10.716182	NaN	7.218990
0.000000	5.611095	NaN	3.026513	-5.611095	NaN	-3.026513
0.000000	14.034241	NaN	10.137074	-14.034241	NaN	-10.137074
0.000000	-27.499697	NaN	-8.164145	27.499697	NaN	8.164145
0.000000	-18.809115	NaN	-15.820806	18.809115	NaN	15.820806
0.000000	-26.072166	NaN	-7.630374	26.072166	NaN	7.630374
0.000000	-5.286797	NaN	3.296977	5.286797	NaN	-3.296977
0.000000	1.402146	NaN	-7.413882	-1.402146	NaN	7.413882
0.000000	-2.092864	NaN	-34.525712	2.092864	NaN	34.525712
0.000000	-2.789233	NaN	-10.099493	2.789233	NaN	10.099493
0.000000	16.641271	NaN	-0.363816	-16.641271	NaN	0.363816
0.000000	-12.528318	NaN	-7.583269	12.528318	NaN	7.583269
0.000000	-4.998783	NaN	3.213585	4.998783	NaN	-3.213585
0.000000	-12.809842	NaN	-13.635026	12.809842	NaN	13.635026
0.000000	-16.330586	NaN	2.759708	16.330586	NaN	-2.759708
0.000000	-21.098938	NaN	8.677202	21.098938	NaN	-8.677202
0.000000	-24.430519	NaN	-6.310661	24.430519	NaN	6.310661
0.000000	-8.451815	NaN	0.873535	8.451815	NaN	-0.873535
0.000000	-24.471260	NaN	-29.526875	24.471260	NaN	29.526875
0.000000	18.159334	NaN	18.344240	-18.159334	NaN	-18.344240
0.000000	23.414183	NaN	33.666737	-23.414183	NaN	-33.666737
0.000000	8.128945	NaN	1.367615	-8.128945	NaN	-1.367615
0.000000	0.592705	NaN	11.087579	-0.592705	NaN	-11.087579
0.000000	-39.996700	NaN	-1.932812	39.996700	NaN	1.932812
0.000000	4.311358	NaN	27.445533	-4.311358	NaN	-27.445533
0.000000	-0.511401	NaN	3.416455	0.511401	NaN	-3.416455
0.000000	-34.024899	NaN	-12.666171	34.024899	NaN	12.666171
0.000000	22.259978	NaN	12.356936	-22.259978	NaN	-12.356936
0.000000	-34.558282	NaN	-0.591175	34.558282	NaN	0.591175
0.000000	8.325828	NaN	15.697016	-8.325828	NaN	-15.697016
0.000000	14.263673	NaN	38.662789	-14.263673	NaN	-38.662789
0.000000	-23.278874	NaN	-20.403096	23.278874	NaN	20.403096
0.000000	-19.597632	NaN	-22.832744	19.597632	NaN	22.832744
0.000000	-47.248264	NaN	-8.252941	47.248264	NaN	8.252941
0.000000	-40.014165	NaN	4.410065	40.014165	NaN	-4.410065
0.000000	10.537627	NaN	17.425824	-10.537627	NaN	-17.425824
0.000000	30.567986	NaN	13.373819	-30.567986	NaN	-13.373819
0.000000	11.306459	NaN	8.970726	-11.306459	NaN	-8.970726
0.000000	0.543461	NaN	-2.247445	-0.543461	NaN	2.247445
0.000000	-14.942100	NaN	14.696054	14.942100	NaN	-14.696054
0.000000	5.656354	NaN	15.360839	-5.656354	NaN	-15.360839
0.000000	-1.089457	NaN	-6.255007	1.089457	NaN	6.255007
0.000000	2.025694	NaN	2.877643	-2.025694	NaN	-2.877643
0.000000	25.939098	NaN	4.251341	-25.939098	NaN	-4.251341
0.000000	22.545466	NaN	12.184353	-22.545466	NaN	-12.184353
0.000000	22.484171	NaN	7.621237	-22.484171	NaN	-7.621237
0.000000	7.618589	NaN	-23.577780	-7.618589	NaN	23.577780
0.000000	17.836179	NaN	-17.106248	-17.836179	NaN	17.106248
0.000000	-13.784560	NaN	17.087825	13.784560	NaN	-17.087825
0.000000	-7.945872	NaN	-8.436381	7.945872	NaN	8.436381
0.000000	-8.946307	NaN	-11.722997	8.946307	NaN	11.722997
0.000000	26.871571	NaN	32.693806	-26.871571	NaN	-32.693806
0.000000	-7.095936	NaN	-12.087663	7.095936	NaN	12.087663
0.000000	10.924088	NaN	13.419917	-10.924088	NaN	-13.419917
0.000000	6.246954	NaN	-13.672394	-6.246954	NaN	13.672394
0.000000	-12.939698	NaN	-28.564599	12.939698	NaN	28.564599
0.000000	-25.042457	NaN	14.586413	25.042457	NaN	-14.586413
0.000000	-52.542421	NaN	-40.029328	52.542421	NaN	40.029328
0.000000	-4.521969	NaN	8.263226	4.521969	NaN	-8.263226
0.000000	-6.107692	NaN	-10.688672	6.107692	NaN	10.688672
0.000000	-25.745260	NaN	-29.886199	25.745260	NaN	29.886199
0.000000	28.967690	NaN	-4.949297	-28.967690	NaN	4.949297
0.000000	-26.415418	NaN	-17.743412	26.415418	NaN	17.743412
0.000000	-40.957796	NaN	-14.551250	40.957796	NaN	14.551250
0.000000	-13.333155	NaN	7.072270	13.333155	NaN	-7.072270
0.000000	-51.325638	NaN	-4.016114	51.325638	NaN	4.016114
0.000000	27.438728	NaN	20.672022	-27.438728	NaN	-20.672022
0.000000	-16.001178	NaN	-31.681631	16.001178	NaN	31.681631
0.000000	18.631559	NaN	18.433856	-18.631559	NaN	-18.433856
0.000000	13.013136	NaN	1.066192	-13.013136	NaN	-1.066192
0.000000	18.846502	NaN	3.312220	-18.846502	NaN	-3.312220
0.000000	28.713347	NaN	17.926977	-28.713347	NaN	-17.926977
0.000000	-32.034429	NaN	2.927580	32.034429	NaN	-2.927580
0.000000	-33.215457	NaN	-22.121960	33.215457	NaN	22.121960
0.000000	38.135192	NaN	48.592264	-38.135192	NaN	-48.592264
0.000000	-18.887279	NaN	-1.819666	18.887279	NaN	1.819666
0.000000	-12.626995	NaN	-11.256293	12.626995	NaN	11.256293
0.000000	-16.201522	NaN	-12.942948	16.201522	NaN	12.942948
0.000000	3.386382	NaN	-21.046135	-3.386382	NaN	21.046135
0.000000	-19.738517	NaN	-5.461799	19.738517	NaN	5.461799
0.000000	-7.807102	NaN	6.641380	7.807102	NaN	-6.641380
0.000000	-36.654366	NaN	-15.664146	36.654366	NaN	15.664146
0.000000	-8.422093	NaN	-18.257772	8.422093	NaN	18.257772
0.000000	-20.388325	NaN	-7.685194	20.388325	NaN	7.685194
0.000000	-35.385914	NaN	-41.835793	35.385914	NaN	41.835793
0.000000	-74.953899	NaN	-23.244184	74.953899	NaN	23.244184
0.000000	2.686452	NaN	-3.310454	-2.686452	NaN	3.310454
0.000000	-43.383814	NaN	9.225835	43.383814	NaN	-9.225835
0.000000	-14.712387	NaN	0.398603	14.712387	NaN	-0.398603
0.000000	-7.406687	NaN	19.688244	7.406687	NaN	-19.688244
0.000000	26.199048	NaN	27.434219	-26.199048	NaN	-27.434219
0.000000	-5.758115	NaN	-16.001809	5.758115	NaN	16.001809
0.000000	3.513610	NaN	7.375705	-3.513610	NaN	-7.375705
0.000000	21.789745	NaN	23.691104	-21.789745	NaN	-23.691104
0.000000	13.922015	NaN	10.759525	-13.922015	NaN	-10.759525
0.000000	-19.553194	NaN	-12.856727	19.553194	NaN	12.856727
0.000000	-25.139354	NaN	-6.647170	25.139354	NaN	6.647170
0.000000	-23.111678	NaN	-36.089124	23.111678	NaN	36.089124
0.000000	17.525617	NaN	24.860987	-17.525617	NaN	-24.860987
0.000000	-2.050723	NaN	24.376868	2.050723	NaN	-24.376868
0.000000	-1.871103	NaN	20.014197	1.871103	NaN	-20.014197
0.000000	23.804216	NaN	0.237366	-23.804216	NaN	-0.237366
0.000000	-32.166269	NaN	-30.759802	32.166269	NaN	30.759802
0.000000	31.376895	NaN	-1.897403	-31.376895	NaN	1.897403
0.000000	2.146665	NaN	1.617547	-2.146665	NaN	-1.617547
0.000000	5.491995	NaN	-7.927511	-5.491995	NaN	7.927511
0.000000	-3.393055	NaN	-9.404582	3.393055	NaN	9.404582
0.000000	-2.107960	NaN	10.365403	2.107960	NaN	-10.365403
0.000000	-14.400639	NaN	-14.971268	14.400639	NaN	14.971268
0.000000	3.784946	NaN	-11.069280	-3.784946	NaN	11.069280
0.000000	20.566368	NaN	17.308266	-20.566368	NaN	-17.308266
0.000000	3.059032	NaN	12.015705	-3.059032	NaN	-12.015705
0.000000	-14.125774	NaN	-8.775472	14.125774	NaN	8.775472
0.000000	-35.821143	NaN	-12.082563	35.821143	NaN	12.082563
0.000000	5.866979	NaN	4.318168	-5.866979	NaN	-4.318168
0.000000	8.422190	NaN	4.588504	-8.422190	NaN	-4.588504
0.000000	18.837615	NaN	1.700270	-18.837615	NaN	-1.700270
0.000000	-5.566061	NaN	12.937201	5.566061	NaN	-12.937201
0.000000	-36.304725	NaN	-0.037256	36.304725	NaN	0.037256
0.000000	-42.471324	NaN	-6.985683	42.471324	NaN	6.985683
0.000000	-9.210636	NaN	18.974966	9.210636	NaN	-18.974966
0.000000	-20.736423	NaN	-16.185238	20.736423	NaN	16.185238
0.000000	-54.893608	NaN	-17.216114	54.893608	NaN	17.216114
0.000000	-26.517519	NaN	1.928846	26.517519	NaN	-1.928846
0.000000	5.288335	NaN	15.241547	-5.288335	NaN	-15.241547
0.000000	21.792228	NaN	20.945810	-21.792228	NaN	-20.945810
0.000000	-18.532876	NaN	4.516170	18.532876	NaN	-4.516170
0.000000	32.862678	NaN	16.577543	-32.862678	NaN	-16.577543
0.000000	-27.589266	NaN	2.376130	27.589266	NaN	-2.376130
0.000000	7.440533	NaN	-13.278336	-7.440533	NaN	13.278336
0.000000	-18.591996	NaN	-2.323904	18.591996	NaN	2.323904
0.000000	21.879350	NaN	7.483312	-21.879350	NaN	-7.483312
0.000000	-12.304430	NaN	-0.021212	12.304430	NaN	0.021212
0.000000	18.307807	NaN	10.198566	-18.307807	NaN	-10.198566
0.000000	10.808192	NaN	0.501184	-10.808192	NaN	-0.501184
0.000000	7.014267	NaN	9.289595	-7.014267	NaN	-9.289595
0.000000	-16.923140	NaN	1.720409	16.923140	NaN	-1.720409
0.000000	-6.026350	NaN	12.055122	6.026350	NaN	-12.055122
0.000000	-3.548390	NaN	8.615450	3.548390	NaN	-8.615450
0.000000	-0.084246	NaN	7.597266	0.084246	NaN	-7.597266
0.000000	-27.491225	NaN	1.438162	27.491225	NaN	-1.438162
0.000000	-6.824729	NaN	6.742563	6.824729	NaN	-6.742563
0.000000	23.751665	NaN	11.184047	-23.751665	NaN	-11.184047
0.000000	-19.124988	NaN	11.730189	19.124988	NaN	-11.730189
0.000000	21.532821	NaN	3.725708	-21.532821	NaN	-3.725708
0.000000	20.439681	NaN	1.441116	-20.439681	NaN	-1.441116
0.000000	-8.261918	NaN	7.946566	8.261918	NaN	-7.946566
0.000000	-29.960420	NaN	-7.275905	29.960420	NaN	7.275905
0.000000	-31.355747	NaN	3.149968	31.355747	NaN	-3.149968
0.000000	28.487484	NaN	22.156757	-28.487484	NaN	-22.156757
0.000000	27.644141	NaN	19.732217	-27.644141	NaN	-19.732217
0.000000	18.253923	NaN	4.616900	-18.253923	NaN	-4.616900
0.000000	4.140135	NaN	10.520402	-4.140135	NaN	-10.520402
0.000000	-8.239774	NaN	-9.030292	8.239774	NaN	9.030292
0.000000	10.370514	NaN	-1.724892	-10.370514	NaN	1.724892
0.000000	27.462226	NaN	-15.160357	-27.462226	NaN	15.160357
0.000000	10.916654	NaN	-0.576633	-10.916654	NaN	0.576633
0.000000	-34.484947	NaN	0.972339	34.484947	NaN	-0.972339
0.000000	1.002784	NaN	10.543034	-1.002784	NaN	-10.543034
0.000000	-22.315406	NaN	-39.943288	22.315406	NaN	39.943288
0.000000	-19.576700	NaN	18.279892	19.576700	NaN	-18.279892
0.000000	-28.031919	NaN	-15.237730	28.031919	NaN	15.237730
0.000000	9.607558	NaN	-3.458059	-9.607558	NaN	3.458059
0.000000	37.195223	NaN	24.248906	-37.195223	NaN	-24.248906
0.000000	-11.441088	NaN	15.285085	11.441088	NaN	-15.285085
0.000000	-38.524226	NaN	-2.832615	38.524226	NaN	2.832615
0.000000	-32.779109	NaN	18.658309	32.779109	NaN	-18.658309
0.000000	2.879355	NaN	28.917943	-2.879355	NaN	-28.917943
0.000000	5.719788	NaN	3.163525	-5.719788	NaN	-3.163525
0.000000	-6.865515	NaN	-10.918883	6.865515	NaN	10.918883
0.000000	-27.945602	NaN	-31.124498	27.945602	NaN	31.124498
0.000000	1.065019	NaN	6.472551	-1.065019	NaN	-6.472551
0.000000	-6.660496	NaN	-2.208915	6.660496	NaN	2.208915
0.000000	17.046026	NaN	20.001765	-17.046026	NaN	-20.001765
0.000000	-37.590013	NaN	11.984389	37.590013	NaN	-11.984389
0.000000	20.862565	NaN	-12.031994	-20.862565	NaN	12.031994
0.000000	15.394602	NaN	0.024100	-15.394602	NaN	-0.024100
0.000000	-3.806572	NaN	-18.803529	3.806572	NaN	18.803529
0.000000	25.339786	NaN	4.128328	-25.339786	NaN	-4.128328
0.000000	2.315580	NaN	27.563655	-2.315580	NaN	-27.563655
0.000000	-40.261971	NaN	25.886791	40.261971	NaN	-25.886791
0.000000	27.820212	NaN	21.022465	-27.820212	NaN	-21.022465
0.000000	-0.499250	NaN	-14.918903	0.499250	NaN	14.918903
0.000000	-0.227818	NaN	6.011640	0.227818	NaN	-6.011640
0.000000	35.836314	NaN	10.582682	-35.836314	NaN	-10.582682
0.000000	-13.108159	NaN	4.922798	13.108159	NaN	-4.922798
0.000000	-13.177548	NaN	-42.789652	13.177548	NaN	42.789652
0.000000	7.371583	NaN	-29.161171	-7.371583	NaN	29.161171
0.000000	21.962584	NaN	14.581426	-21.962584	NaN	-14.581426
0.000000	-45.155168	NaN	9.057519	45.155168	NaN	-9.057519
0.000000	-0.036070	NaN	15.061136	0.036070	NaN	-15.061136
0.000000	-25.962418	NaN	-2.273717	25.962418	NaN	2.273717
0.000000	6.672110	NaN	-7.837769	-6.672110	NaN	7.837769
0.000000	-2.493106	NaN	18.453050	2.493106	NaN	-18.453050
0.000000	-11.204698	NaN	-10.465538	11.204698	NaN	10.465538
0.000000	-2.431574	NaN	-9.605891	2.431574	NaN	9.605891
0.000000	-26.326259	NaN	-2.574630	26.326259	NaN	2.574630
0.000000	-6.373807	NaN	0.903184	6.373807	NaN	-0.903184
0.000000	40.091837	NaN	40.299622	-40.091837	NaN	-40.299622
0.000000	20.974834	NaN	1.129882	-20.974834	NaN	-1.129882
0.000000	22.632292	NaN	-0.289807	-22.632292	NaN	0.289807
0.000000	-29.657516	NaN	-14.911737	29.657516	NaN	14.911737
0.000000	-18.750155	NaN	3.851866	18.750155	NaN	-3.851866
0.000000	-8.334804	NaN	8.197114	8.334804	NaN	-8.197114
0.000000	-22.008667	NaN	-1.394079	22.008667	NaN	1.394079
0.000000	-45.348351	NaN	-46.938786	45.348351	NaN	46.938786
0.000000	21.939976	NaN	24.693183	-21.939976	NaN	-24.693183
0.000000	-69.743267	NaN	-24.278512	69.743267	NaN	24.278512
0.000000	-57.796343	NaN	-9.220369	57.796343	NaN	9.220369
0.000000	-33.413761	NaN	0.253378	33.413761	NaN	-0.253378
0.000000	-19.481452	NaN	-4.422451	19.481452	NaN	4.422451
0.000000	2.351801	NaN	-4.826394	-2.351801	NaN	4.826394
0.000000	-3.430603	NaN	28.670091	3.430603	NaN	-28.670091
0.000000	12.711829	NaN	15.483027	-12.711829	NaN	-15.483027
0.000000	-51.990204	NaN	0.894008	51.990204	NaN	-0.894008
0.000000	33.358874	NaN	39.351691	-33.358874	NaN	-39.351691
0.000000	7.898554	NaN	-8.615799	-7.898554	NaN	8.615799
0.000000	9.915772	NaN	-10.605587	-9.915772	NaN	10.605587
0.000000	-17.682323	NaN	10.306391	17.682323	NaN	-10.306391
0.000000	5.627542	NaN	11.166038	-5.627542	NaN	-11.166038
0.000000	-31.749062	NaN	-12.758569	31.749062	NaN	12.758569
0.000000	-2.670742	NaN	-27.336201	2.670742	NaN	27.336201
0.000000	-13.405286	NaN	12.692221	13.405286	NaN	-12.692221
0.000000	-19.830458	NaN	-4.968596	19.830458	NaN	4.968596
0.000000	6.978434	NaN	-21.164332	-6.978434	NaN	21.164332
0.000000	19.807840	NaN	12.939725	-19.807840	NaN	-12.939725
0.000000	-0.543472	NaN	1.664267	0.543472	NaN	-1.664267
0.000000	-6.610064	NaN	-15.850432	6.610064	NaN	15.850432
0.000000	-16.680434	NaN	-1.001106	16.680434	NaN	1.001106
0.000000	32.089469	NaN	13.099208	-32.089469	NaN	-13.099208
0.000000	18.081139	NaN	11.781537	-18.081139	NaN	-11.781537
0.000000	6.906385	NaN	13.615311	-6.906385	NaN	-13.615311
0.000000	-35.582849	NaN	-3.661746	35.582849	NaN	3.661746
0.000000	6.131037	NaN	-5.707625	-6.131037	NaN	5.707625
0.000000	-59.748591	NaN	9.818160	59.748591	NaN	-9.818160
0.000000	-18.116652	NaN	-1.391820	18.116652	NaN	1.391820
0.000000	-5.800001	NaN	-17.271284	5.800001	NaN	17.271284
0.000000	-0.987091	NaN	24.714952	0.987091	NaN	-24.714952
0.000000	27.949320	NaN	7.806085	-27.949320	NaN	-7.806085
0.000000	16.020396	NaN	30.632538	-16.020396	NaN	-30.632538
0.000000	-14.500886	NaN	-23.758097	14.500886	NaN	23.758097
0.000000	2.171892	NaN	12.479728	-2.171892	NaN	-12.479728
0.000000	8.464496	NaN	12.032698	-8.464496	NaN	-12.032698
0.000000	-47.459504	NaN	-13.605959	47.459504	NaN	13.605959
0.000000	-34.196344	NaN	-7.957959	34.196344	NaN	7.957959
0.000000	-19.529540	NaN	19.607414	19.529540	NaN	-19.607414
0.000000	3.301278	NaN	-0.029839	-3.301278	NaN	0.029839
0.000000	31.381600	NaN	15.883436	-31.381600	NaN	-15.883436
0.000000	2.909515	NaN	-3.873860	-2.909515	NaN	3.873860
0.000000	-4.896701	NaN	-13.655799	4.896701	NaN	13.655799
0.000000	-2.549216	NaN	2.496946	2.549216	NaN	-2.496946
0.000000	-56.614644	NaN	-12.762283	56.614644	NaN	12.762283
0.000000	-2.684656	NaN	12.133016	2.684656	NaN	-12.133016
0.000000	-8.372950	NaN	4.961948	8.372950	NaN	-4.961948
0.000000	-4.184330	NaN	-10.282647	4.184330	NaN	10.282647
0.000000	-14.665624	NaN	-32.092858	14.665624	NaN	32.092858
0.000000	4.587975	NaN	-8.920495	-4.587975	NaN	8.920495
0.000000	20.227467	NaN	8.164173	-20.227467	NaN	-8.164173
0.000000	4.491677	NaN	-7.695398	-4.491677	NaN	7.695398
0.000000	-8.482678	NaN	-25.117292	8.482678	NaN	25.117292
0.000000	29.591947	NaN	17.571858	-29.591947	NaN	-17.571858
0.000000	10.346569	NaN	15.635111	-10.346569	NaN	-15.635111
0.000000	-3.478568	NaN	-23.305730	3.478568	NaN	23.305730
0.000000	8.458996	NaN	-16.787040	-8.458996	NaN	16.787040
0.000000	2.440435	NaN	-14.157169	-2.440435	NaN	14.157169
0.000000	-17.172325	NaN	2.884948	17.172325	NaN	-2.884948
0.000000	-16.271324	NaN	-0.075098	16.271324	NaN	0.075098
0.000000	19.219537	NaN	9.157457	-19.219537	NaN	-9.157457
0.000000	-25.868409	NaN	-5.630508	25.868409	NaN	5.630508
0.000000	-27.359508	NaN	9.872573	27.359508	NaN	-9.872573
0.000000	-34.084298	NaN	-9.939970	34.084298	NaN	9.939970
0.000000	7.207343	NaN	-24.470719	-7.207343	NaN	24.470719
0.000000	-3.814458	NaN	3.166194	3.814458	NaN	-3.166194
0.000000	4.752237	NaN	24.745914	-4.752237	NaN	-24.745914
0.000000	-24.232180	NaN	2.705513	24.232180	NaN	-2.705513
0.000000	-8.788061	NaN	-13.028860	8.788061	NaN	13.028860
0.000000	-25.709059	NaN	-10.974049	25.709059	NaN	10.974049
0.000000	-13.875549	NaN	-11.903308	13.875549	NaN	11.903308
0.000000	-18.802544	NaN	-29.952188	18.802544	NaN	29.952188
0.000000	2.107285	NaN	-9.381454	-2.107285	NaN	9.381454
0.000000	-21.263134	NaN	-9.233741	21.263134	NaN	9.233741
0.000000	13.251363	NaN	-10.129446	-13.251363	NaN	10.129446
0.000000	-6.317160	NaN	4.408432	6.317160	NaN	-4.408432
0.000000	14.531821	NaN	0.543952	-14.531821	NaN	-0.543952
0.000000	-25.102453	NaN	-1.834859	25.102453	NaN	1.834859
0.000000	11.685285	NaN	13.368323	-11.685285	NaN	-13.368323
0.000000	-40.794427	NaN	-13.343973	40.794427	NaN	13.343973
0.000000	-15.623142	NaN	-10.964110	15.623142	NaN	10.964110
0.000000	-3.511808	NaN	-9.041652	3.511808	NaN	9.041652
0.000000	9.934300	NaN	11.923915	-9.934300	NaN	-11.923915
0.000000	-7.952888	NaN	-5.721598	7.952888	NaN	5.721598
0.000000	0.526342	NaN	19.403577	-0.526342	NaN	-19.403577
0.000000	-8.933746	NaN	-0.069140	8.933746	NaN	0.069140
0.000000	15.015985	NaN	8.123541	-15.015985	NaN	-8.123541
0.000000	-1.517606	NaN	-1.418224	1.517606	NaN	1.418224
0.000000	2.630232	NaN	18.113435	-2.630232	NaN	-18.113435
0.000000	9.367735	NaN	12.679083	-9.367735	NaN	-12.679083
0.000000	-76.374396	NaN	-9.758251	76.374396	NaN	9.758251
0.000000	-25.810316	NaN	-30.671750	25.810316	NaN	30.671750
0.000000	-17.102222	NaN	11.358959	17.102222	NaN	-11.358959
0.000000	23.289713	NaN	-1.985476	-23.289713	NaN	1.985476
0.000000	2.083746	NaN	8.889325	-2.083746	NaN	-8.889325
0.000000	-7.483378	NaN	9.999553	7.483378	NaN	-9.999553
0.000000	-43.069231	NaN	-34.051324	43.069231	NaN	34.051324
0.000000	-22.689044	NaN	-10.717229	22.689044	NaN	10.717229
0.000000	-35.263610	NaN	-43.260530	35.263610	NaN	43.260530
0.000000	17.251392	NaN	15.194623	-17.251392	NaN	-15.194623
0.000000	-72.292244	NaN	12.020504	72.292244	NaN	-12.020504
0.000000	-36.639892	NaN	-32.763763	36.639892	NaN	32.763763
0.000000	-7.650011	NaN	-12.447286	7.650011	NaN	12.447286
0.000000	27.307298	NaN	17.591170	-27.307298	NaN	-17.591170
0.000000	-5.641152	NaN	-34.544586	5.641152	NaN	34.544586
0.000000	17.717634	NaN	12.556254	-17.717634	NaN	-12.556254
0.000000	11.168387	NaN	11.657104	-11.168387	NaN	-11.657104
0.000000	-14.943072	NaN	-28.901358	14.943072	NaN	28.901358
0.000000	26.006284	NaN	32.252312	-26.006284	NaN	-32.252312
0.000000	-3.098966	NaN	-25.724893	3.098966	NaN	25.724893
0.000000	-6.489379	NaN	29.272693	6.489379	NaN	-29.272693
0.000000	-23.284258	NaN	4.400928	23.284258	NaN	-4.400928
0.000000	-24.959866	NaN	-17.511861	24.959866	NaN	17.511861
0.000000	-7.173139	NaN	5.917829	7.173139	NaN	-5.917829
0.000000	10.477029	NaN	-1.069971	-10.477029	NaN	1.069971
0.000000	9.398453	NaN	-10.145668	-9.398453	NaN	10.145668
0.000000	-17.566268	NaN	-28.523403	17.566268	NaN	28.523403
0.000000	24.623891	NaN	3.690134	-24.623891	NaN	-3.690134
0.000000	-5.157080	NaN	-14.217213	5.157080	NaN	14.217213
0.000000	-15.979362	NaN	8.629971	15.979362	NaN	-8.629971
0.000000	-27.109018	NaN	-2.447167	27.109018	NaN	2.447167
0.000000	-110.211629	NaN	-10.878840	110.211629	NaN	10.878840
0.000000	3.061207	NaN	-5.381491	-3.061207	NaN	5.381491
0.000000	-7.959662	NaN	-10.305201	7.959662	NaN	10.305201
0.000000	20.677731	NaN	25.717243	-20.677731	NaN	-25.717243
0.000000	-24.024778	NaN	4.019608	24.024778	NaN	-4.019608
0.000000	-4.494524	NaN	8.266722	4.494524	NaN	-8.266722
0.000000	11.679212	NaN	20.616051	-11.679212	NaN	-20.616051
0.000000	-10.218905	NaN	-17.248289	10.218905	NaN	17.248289
0.000000	19.212712	NaN	24.737757	-19.212712	NaN	-24.737757
0.000000	-43.587997	NaN	-14.050710	43.587997	NaN	14.050710
0.000000	-5.727763	NaN	-14.816819	5.727763	NaN	14.816819
0.000000	-30.003766	NaN	7.296420	30.003766	NaN	-7.296420
0.000000	-40.775702	NaN	-7.253605	40.775702	NaN	7.253605
0.000000	0.659634	NaN	-2.679575	-0.659634	NaN	2.679575
0.000000	-36.326473	NaN	-17.512712	36.326473	NaN	17.512712
0.000000	8.467078	NaN	0.696826	-8.467078	NaN	-0.696826
0.000000	0.341227	NaN	-13.390564	-0.341227	NaN	13.390564
0.000000	-16.382453	NaN	3.663410	16.382453	NaN	-3.663410
0.000000	6.536968	NaN	11.197049	-6.536968	NaN	-11.197049
0.000000	-10.288390	NaN	-4.921566	10.288390	NaN	4.921566
0.000000	-0.137244	NaN	1.321954	0.137244	NaN	-1.321954
0.000000	-20.974367	NaN	20.924643	20.974367	NaN	-20.924643
0.000000	-9.559622	NaN	-9.028594	9.559622	NaN	9.028594
0.000000	8.836059	NaN	4.993938	-8.836059	NaN	-4.993938
0.000000	11.039505	NaN	-6.015311	-11.039505	NaN	6.015311
0.000000	27.612872	NaN	14.767961	-27.612872	NaN	-14.767961
0.000000	13.159898	NaN	-11.957380	-13.159898	NaN	11.957380
0.000000	-63.033391	NaN	2.858688	63.033391	NaN	-2.858688
0.000000	20.220941	NaN	11.469667	-20.220941	NaN	-11.469667
0.000000	19.123976	NaN	19.930777	-19.123976	NaN	-19.930777
0.000000	-8.161623	NaN	11.122782	8.161623	NaN	-11.122782
0.000000	-66.218775	NaN	-44.561251	66.218775	NaN	44.561251
0.000000	-22.730639	NaN	-9.055670	22.730639	NaN	9.055670
0.000000	15.779681	NaN	2.370401	-15.779681	NaN	-2.370401
0.000000	-27.657592	NaN	-18.098894	27.657592	NaN	18.098894
0.000000	6.434974	NaN	23.473949	-6.434974	NaN	-23.473949
0.000000	6.874963	NaN	10.712427	-6.874963	NaN	-10.712427
0.000000	28.962309	NaN	13.882074	-28.962309	NaN	-13.882074
0.000000	-14.082940	NaN	-25.649587	14.082940	NaN	25.649587
0.000000	13.182650	NaN	-2.753654	-13.182650	NaN	2.753654
0.000000	14.515843	NaN	24.698158	-14.515843	NaN	-24.698158
0.000000	-7.378942	NaN	-1.836565	7.378942	NaN	1.836565
0.000000	-13.887274	NaN	8.368361	13.887274	NaN	-8.368361
0.000000	8.350251	NaN	-0.261311	-8.350251	NaN	0.261311
0.000000	10.127571	NaN	13.921866	-10.127571	NaN	-13.921866
0.000000	-14.221464	NaN	7.867838	14.221464	NaN	-7.867838
0.000000	-2.325389	NaN	-10.285767	2.325389	NaN	10.285767
0.000000	25.719362	NaN	-14.395018	-25.719362	NaN	14.395018
0.000000	-28.000682	NaN	-15.646687	28.000682	NaN	15.646687
0.000000	4.530381	NaN	-4.314204	-4.530381	NaN	4.314204
0.000000	-54.686212	NaN	-7.083247	54.686212	NaN	7.083247
0.000000	15.490078	NaN	13.722516	-15.490078	NaN	-13.722516
0.000000	-6.519558	NaN	-8.280744	6.519558	NaN	8.280744
0.000000	4.043759	NaN	13.789121	-4.043759	NaN	-13.789121
0.000000	-4.999153	NaN	4.240612	4.999153	NaN	-4.240612
0.000000	12.242672	NaN	-23.268802	-12.242672	NaN	23.268802
0.000000	-23.639243	NaN	-25.700922	23.639243	NaN	25.700922
0.000000	-12.449294	NaN	-9.796370	12.449294	NaN	9.796370
0.000000	39.265195	NaN	15.316174	-39.265195	NaN	-15.316174
0.000000	27.345648	NaN	6.539222	-27.345648	NaN	-6.539222
0.000000	6.526333	NaN	4.318040	-6.526333	NaN	-4.318040
0.000000	-9.777483	NaN	0.729111	9.777483	NaN	-0.729111
0.000000	-47.124205	NaN	-22.879807	47.124205	NaN	22.879807
0.000000	-17.592669	NaN	2.823782	17.592669	NaN	-2.823782
0.000000	-15.843346	NaN	21.381729	15.843346	NaN	-21.381729
0.000000	3.913816	NaN	-12.962986	-3.913816	NaN	12.962986
0.000000	4.601433	NaN	-7.132006	-4.601433	NaN	7.132006
0.000000	5.991847	NaN	-0.475807	-5.991847	NaN	0.475807
0.000000	36.363773	NaN	15.986245	-36.363773	NaN	-15.986245
0.000000	19.791405	NaN	7.338377	-19.791405	NaN	-7.338377
0.000000	0.036212	NaN	-33.909023	-0.036212	NaN	33.909023
0.000000	-61.330801	NaN	15.574696	61.330801	NaN	-15.574696
0.000000	-5.799333	NaN	-10.887756	5.799333	NaN	10.887756
0.000000	-2.139158	NaN	-9.442990	2.139158	NaN	9.442990
0.000000	-32.430691	NaN	-4.516121	32.430691	NaN	4.516121
0.000000	16.922947	NaN	14.053887	-16.922947	NaN	-14.053887
0.000000	17.686466	NaN	20.736404	-17.686466	NaN	-20.736404
0.000000	16.943213	NaN	0.319221	-16.943213	NaN	-0.319221
0.000000	-23.519810	NaN	-6.152692	23.519810	NaN	6.152692
0.000000	15.685029	NaN	2.544153	-15.685029	NaN	-2.544153
0.000000	23.787858	NaN	9.923768	-23.787858	NaN	-9.923768
0.000000	-4.314226	NaN	-0.805253	4.314226	NaN	0.805253
0.000000	18.244530	NaN	5.731477	-18.244530	NaN	-5.731477
0.000000	-14.400273	NaN	18.524853	14.400273	NaN	-18.524853
0.000000	1.556580	NaN	12.733018	-1.556580	NaN	-12.733018
0.000000	16.710241	NaN	-10.581460	-16.710241	NaN	10.581460
0.000000	21.121076	NaN	8.436201	-21.121076	NaN	-8.436201
0.000000	21.875884	NaN	27.022825	-21.875884	NaN	-27.022825
0.000000	9.069908	NaN	15.926593	-9.069908	NaN	-15.926593
0.000000	32.699222	NaN	35.910899	-32.699222	NaN	-35.910899
0.000000	-5.570921	NaN	1.132282	5.570921	NaN	-1.132282
0.000000	-31.305298	NaN	-6.191842	31.305298	NaN	6.191842
0.000000	14.489847	NaN	8.541861	-14.489847	NaN	-8.541861
0.000000	20.507025	NaN	4.785870	-20.507025	NaN	-4.785870
0.000000	-7.721504	NaN	-0.104584	7.721504	NaN	0.104584
0.000000	18.730143	NaN	-2.192425	-18.730143	NaN	2.192425
0.000000	-1.352923	NaN	-4.740499	1.352923	NaN	4.740499
0.000000	-36.357960	NaN	-18.410269	36.357960	NaN	18.410269
0.000000	-4.223972	NaN	10.925558	4.223972	NaN	-10.925558
0.000000	-14.257074	NaN	2.884869	14.257074	NaN	-2.884869
0.000000	-9.960791	NaN	5.776590	9.960791	NaN	-5.776590
0.000000	-15.418730	NaN	15.333292	15.418730	NaN	-15.333292
0.000000	-27.401817	NaN	-19.856854	27.401817	NaN	19.856854
0.000000	-39.961378	NaN	-9.038665	39.961378	NaN	9.038665
0.000000	-46.022781	NaN	-12.940564	46.022781	NaN	12.940564
0.000000	18.411088	NaN	6.538788	-18.411088	NaN	-6.538788
0.000000	-24.020077	NaN	-10.853419	24.020077	NaN	10.853419
0.000000	-28.512808	NaN	-15.879792	28.512808	NaN	15.879792
0.000000	-22.312895	NaN	-20.426477	22.312895	NaN	20.426477
0.000000	-14.646019	NaN	5.436116	14.646019	NaN	-5.436116
0.000000	-21.918368	NaN	-31.409172	21.918368	NaN	31.409172
0.000000	-8.454880	NaN	-3.419194	8.454880	NaN	3.419194
0.000000	8.397480	NaN	3.954795	-8.397480	NaN	-3.954795
0.000000	-7.478211	NaN	-18.367413	7.478211	NaN	18.367413
0.000000	-38.384312	NaN	-17.927937	38.384312	NaN	17.927937
0.000000	24.428356	NaN	7.224061	-24.428356	NaN	-7.224061
0.000000	-46.076359	NaN	-19.136240	46.076359	NaN	19.136240
0.000000	-11.748794	NaN	26.466127	11.748794	NaN	-26.466127
0.000000	34.457571	NaN	15.737297	-34.457571	NaN	-15.737297
0.000000	-4.447236	NaN	-2.817051	4.447236	NaN	2.817051
0.000000	4.122046	NaN	8.481717	-4.122046	NaN	-8.481717
0.000000	1.127771	NaN	-29.538942	-1.127771	NaN	29.538942
0.000000	-6.868702	NaN	10.745799	6.868702	NaN	-10.745799
0.000000	-52.934902	NaN	-77.508815	52.934902	NaN	77.508815
0.000000	-15.916574	NaN	-18.106679	15.916574	NaN	18.106679
0.000000	-37.938556	NaN	-36.887119	37.938556	NaN	36.887119
0.000000	25.481134	NaN	7.494166	-25.481134	NaN	-7.494166
0.000000	0.267524	NaN	11.999305	-0.267524	NaN	-11.999305
0.000000	27.887356	NaN	16.152472	-27.887356	NaN	-16.152472
0.000000	1.432858	NaN	-27.740081	-1.432858	NaN	27.740081
0.000000	-4.313132	NaN	-16.602339	4.313132	NaN	16.602339
0.000000	-13.430802	NaN	-0.846721	13.430802	NaN	0.846721
0.000000	-4.529890	NaN	2.719725	4.529890	NaN	-2.719725
0.000000	-23.004211	NaN	-1.945361	23.004211	NaN	1.945361
0.000000	33.863547	NaN	27.876203	-33.863547	NaN	-27.876203
0.000000	-25.036485	NaN	2.320413	25.036485	NaN	-2.320413
0.000000	-39.515039	NaN	7.662947	39.515039	NaN	-7.662947
0.000000	14.873988	NaN	7.926504	-14.873988	NaN	-7.926504
0.000000	-39.127972	NaN	2.200991	39.127972	NaN	-2.200991
0.000000	15.529848	NaN	3.950256	-15.529848	NaN	-3.950256
0.000000	8.006107	NaN	8.414463	-8.006107	NaN	-8.414463
0.000000	-38.537066	NaN	-5.066243	38.537066	NaN	5.066243
0.000000	14.581954	NaN	0.294210	-14.581954	NaN	-0.294210
0.000000	-4.268229	NaN	20.164318	4.268229	NaN	-20.164318
0.000000	-2.491232	NaN	5.860907	2.491232	NaN	-5.860907
0.000000	20.254523	NaN	4.435483	-20.254523	NaN	-4.435483
0.000000	-36.939416	NaN	-2.185097	36.939416	NaN	2.185097
0.000000	14.686376	NaN	-0.638190	-14.686376	NaN	0.638190
0.000000	4.363803	NaN	16.561402	-4.363803	NaN	-16.561402
0.000000	25.349360	NaN	17.226373	-25.349360	NaN	-17.226373
0.000000	-9.201593	NaN	-7.062205	9.201593	NaN	7.062205
0.000000	5.813682	NaN	-16.015363	-5.813682	NaN	16.015363
0.000000	0.088412	NaN	18.913341	-0.088412	NaN	-18.913341
0.000000	0.461547	NaN	16.617917	-0.461547	NaN	-16.617917
0.000000	-24.088663	NaN	-18.448821	24.088663	NaN	18.448821
0.000000	-5.742378	NaN	21.644390	5.742378	NaN	-21.644390
0.000000	-75.399230	NaN	0.861040	75.399230	NaN	-0.861040
0.000000	-31.824302	NaN	-7.898837	31.824302	NaN	7.898837
0.000000	2.802735	NaN	3.205897	-2.802735	NaN	-3.205897
0.000000	-0.891310	NaN	10.351449	0.891310	NaN	-10.351449
0.000000	16.197715	NaN	0.995308	-16.197715	NaN	-0.995308
0.000000	-10.093774	NaN	-5.706589	10.093774	NaN	5.706589
0.000000	26.820992	NaN	11.858142	-26.820992	NaN	-11.858142
0.000000	-0.586313	NaN	-6.184715	0.586313	NaN	6.184715
0.000000	-1.339189	NaN	1.431820	1.339189	NaN	-1.431820
0.000000	-4.551301	NaN	3.024333	4.551301	NaN	-3.024333
0.000000	-11.356654	NaN	-2.183208	11.356654	NaN	2.183208
0.000000	25.986940	NaN	8.851594	-25.986940	NaN	-8.851594
0.000000	-35.684302	NaN	-9.288630	35.684302	NaN	9.288630
0.000000	10.395263	NaN	15.728530	-10.395263	NaN	-15.728530
0.000000	-20.852514	NaN	15.852943	20.852514	NaN	-15.852943
0.000000	1.700145	NaN	8.044658	-1.700145	NaN	-8.044658
0.000000	16.095846	NaN	3.802421	-16.095846	NaN	-3.802421
0.000000	21.642894	NaN	44.011926	-21.642894	NaN	-44.011926
0.000000	-7.829251	NaN	-4.287508	7.829251	NaN	4.287508
0.000000	11.519801	NaN	-7.837065	-11.519801	NaN	7.837065
0.000000	-22.507758	NaN	18.004122	22.507758	NaN	-18.004122
0.000000	-50.419262	NaN	0.787579	50.419262	NaN	-0.787579
0.000000	-6.523441	NaN	7.022943	6.523441	NaN	-7.022943
0.000000	4.763638	NaN	30.319387	-4.763638	NaN	-30.319387
0.000000	-29.994783	NaN	16.121983	29.994783	NaN	-16.121983
0.000000	-32.905990	NaN	-2.545434	32.905990	NaN	2.545434
0.000000	15.534359	NaN	17.434467	-15.534359	NaN	-17.434467
0.000000	-45.010936	NaN	-17.854840	45.010936	NaN	17.854840
0.000000	-0.804296	NaN	5.523040	0.804296	NaN	-5.523040
0.000000	-19.347784	NaN	-16.570780	19.347784	NaN	16.570780
0.000000	0.527332	NaN	9.820042	-0.527332	NaN	-9.820042
0.000000	9.470467	NaN	2.038735	-9.470467	NaN	-2.038735
0.000000	-25.225857	NaN	-14.873901	25.225857	NaN	14.873901
0.000000	-2.926874	NaN	-8.140684	2.926874	NaN	8.140684
0.000000	-45.659210	NaN	-21.523510	45.659210	NaN	21.523510
0.000000	16.097208	NaN	-4.112790	-16.097208	NaN	4.112790
0.000000	-38.520695	NaN	0.766025	38.520695	NaN	-0.766025
0.000000	-29.030285	NaN	-25.047306	29.030285	NaN	25.047306
0.000000	-22.038731	NaN	-0.429649	22.038731	NaN	0.429649
0.000000	-37.417566	NaN	-30.851053	37.417566	NaN	30.851053
0.000000	9.299519	NaN	20.930560	-9.299519	NaN	-20.930560
0.000000	3.281036	NaN	-9.974755	-3.281036	NaN	9.974755
0.000000	27.512174	NaN	24.634361	-27.512174	NaN	-24.634361
0.000000	-32.069190	NaN	-7.235128	32.069190	NaN	7.235128
0.000000	-7.479531	NaN	4.732696	7.479531	NaN	-4.732696
0.000000	-15.036531	NaN	5.596664	15.036531	NaN	-5.596664
0.000000	-23.707566	NaN	-10.719491	23.707566	NaN	10.719491
0.000000	-11.661475	NaN	-24.394797	11.661475	NaN	24.394797
0.000000	8.465574	NaN	15.673505	-8.465574	NaN	-15.673505
0.000000	-22.845899	NaN	12.657796	22.845899	NaN	-12.657796
0.000000	24.809356	NaN	7.602617	-24.809356	NaN	-7.602617
0.000000	22.150766	NaN	14.292071	-22.150766	NaN	-14.292071
0.000000	11.344281	NaN	0.493687	-11.344281	NaN	-0.493687
0.000000	-3.821453	NaN	-35.014279	3.821453	NaN	35.014279
0.000000	20.178718	NaN	23.298190	-20.178718	NaN	-23.298190
0.000000	-35.389671	NaN	-16.180247	35.389671	NaN	16.180247
0.000000	-40.617325	NaN	-3.555450	40.617325	NaN	3.555450
0.000000	27.093698	NaN	-20.911352	-27.093698	NaN	20.911352
0.000000	-21.087195	NaN	-1.909667	21.087195	NaN	1.909667
0.000000	-28.878562	NaN	-29.314345	28.878562	NaN	29.314345
0.000000	31.723388	NaN	27.046988	-31.723388	NaN	-27.046988
0.000000	31.493050	NaN	23.656637	-31.493050	NaN	-23.656637
0.000000	3.202895	NaN	0.026706	-3.202895	NaN	-0.026706
0.000000	-12.955116	NaN	-6.778160	12.955116	NaN	6.778160
0.000000	-9.147593	NaN	4.683157	9.147593	NaN	-4.683157
0.000000	10.947968	NaN	5.384395	-10.947968	NaN	-5.384395
0.000000	-49.912608	NaN	-0.103237	49.912608	NaN	0.103237
0.000000	-13.349013	NaN	0.626273	13.349013	NaN	-0.626273
0.000000	3.904799	NaN	-3.808000	-3.904799	NaN	3.808000
0.000000	-22.955487	NaN	-11.845239	22.955487	NaN	11.845239
0.000000	-13.160956	NaN	-10.723776	13.160956	NaN	10.723776
0.000000	-31.822138	NaN	-4.517258	31.822138	NaN	4.517258
0.000000	-1.489640	NaN	0.231222	1.489640	NaN	-0.231222
0.000000	26.363034	NaN	10.578239	-26.363034	NaN	-10.578239
0.000000	6.369346	NaN	26.916211	-6.369346	NaN	-26.916211
0.000000	-40.446044	NaN	7.297802	40.446044	NaN	-7.297802
0.000000	16.136628	NaN	0.153594	-16.136628	NaN	-0.153594
0.000000	9.481290	NaN	20.610716	-9.481290	NaN	-20.610716
0.000000	-25.504754	NaN	7.380755	25.504754	NaN	-7.380755
0.000000	22.329071	NaN	18.857989	-22.329071	NaN	-18.857989
0.000000	-16.348348	NaN	-3.778505	16.348348	NaN	3.778505
0.000000	32.486717	NaN	8.806045	-32.486717	NaN	-8.806045
0.000000	-2.984902	NaN	20.530000	2.984902	NaN	-20.530000
0.000000	1.017952	NaN	0.552398	-1.017952	NaN	-0.552398
0.000000	-8.146886	NaN	-4.999203	8.146886	NaN	4.999203
0.000000	-25.113103	NaN	18.263679	25.113103	NaN	-18.263679
0.000000	3.197390	NaN	6.251254	-3.197390	NaN	-6.251254
0.000000	5.792325	NaN	1.154923	-5.792325	NaN	-1.154923
0.000000	7.906476	NaN	-2.378953	-7.906476	NaN	2.378953
0.000000	10.940828	NaN	-20.995319	-10.940828	NaN	20.995319
0.000000	-60.683304	NaN	1.793436	60.683304	NaN	-1.793436
0.000000	9.145023	NaN	8.669453	-9.145023	NaN	-8.669453
0.000000	3.612103	NaN	12.981221	-3.612103	NaN	-12.981221
0.000000	-8.868825	NaN	12.234267	8.868825	NaN	-12.234267
0.000000	-8.851333	NaN	10.663060	8.851333	NaN	-10.663060
0.000000	-34.582165	NaN	-37.857925	34.582165	NaN	37.857925
0.000000	15.151511	NaN	14.035299	-15.151511	NaN	-14.035299
0.000000	-17.365448	NaN	10.365058	17.365448	NaN	-10.365058
0.000000	-39.469500	NaN	-17.356049	39.469500	NaN	17.356049
0.000000	14.855448	NaN	5.181312	-14.855448	NaN	-5.181312
0.000000	-38.199516	NaN	-8.093729	38.199516	NaN	8.093729
0.000000	-9.369327	NaN	-13.349595	9.369327	NaN	13.349595
0.000000	-18.710545	NaN	-6.102511	18.710545	NaN	6.102511
0.000000	-2.330176	NaN	4.803254	2.330176	NaN	-4.803254
0.000000	6.440076	NaN	11.325918	-6.440076	NaN	-11.325918
0.000000	-24.149384	NaN	-1.439071	24.149384	NaN	1.439071
0.000000	-13.832619	NaN	-20.373107	13.832619	NaN	20.373107
0.000000	4.534486	NaN	-6.992739	-4.534486	NaN	6.992739
0.000000	0.957897	NaN	4.010986	-0.957897	NaN	-4.010986
0.000000	-15.648706	NaN	-19.891777	15.648706	NaN	19.891777
0.000000	-0.968627	NaN	-9.797169	0.968627	NaN	9.797169
0.000000	6.592081	NaN	-10.795450	-6.592081	NaN	10.795450
0.000000	11.543506	NaN	1.610470	-11.543506	NaN	-1.610470
0.000000	-1.010613	NaN	-7.784796	1.010613	NaN	7.784796
0.000000	7.156139	NaN	6.270519	-7.156139	NaN	-6.270519
0.000000	20.276494	NaN	-7.162378	-20.276494	NaN	7.162378
0.000000	6.876774	NaN	17.125697	-6.876774	NaN	-17.125697
0.000000	-35.806126	NaN	9.438648	35.806126	NaN	-9.438648
0.000000	-17.240582	NaN	-22.826926	17.240582	NaN	22.826926
0.000000	6.821096	NaN	5.877581	-6.821096	NaN	-5.877581
0.000000	7.511540	NaN	6.527534	-7.511540	NaN	-6.527534
0.000000	14.527597	NaN	5.111283	-14.527597	NaN	-5.111283
0.000000	-23.624580	NaN	7.648957	23.624580	NaN	-7.648957
0.000000	12.318313	NaN	0.608304	-12.318313	NaN	-0.608304
0.000000	-12.463199	NaN	-17.339710	12.463199	NaN	17.339710
0.000000	-53.723901	NaN	-3.489084	53.723901	NaN	3.489084
0.000000	-24.455626	NaN	-28.661478	24.455626	NaN	28.661478
0.000000	-27.383335	NaN	12.560132	27.383335	NaN	-12.560132
0.000000	-2.299790	NaN	4.747731	2.299790	NaN	-4.747731
0.000000	17.740035	NaN	11.513451	-17.740035	NaN	-11.513451
0.000000	-26.312649	NaN	-3.509384	26.312649	NaN	3.509384
0.000000	-11.316061	NaN	-17.439741	11.316061	NaN	17.439741
0.000000	-7.842632	NaN	4.708653	7.842632	NaN	-4.708653
0.000000	-38.544338	NaN	-20.826233	38.544338	NaN	20.826233
0.000000	-31.867809	NaN	-11.387499	31.867809	NaN	11.387499
0.000000	-8.482873	NaN	-2.673971	8.482873	NaN	2.673971
0.000000	-21.774381	NaN	3.975426	21.774381	NaN	-3.975426
0.000000	19.875039	NaN	17.790384	-19.875039	NaN	-17.790384
0.000000	3.231750	NaN	-9.675618	-3.231750	NaN	9.675618
0.000000	-3.583737	NaN	-1.693807	3.583737	NaN	1.693807
0.000000	17.766224	NaN	19.126546	-17.766224	NaN	-19.126546
0.000000	14.467536	NaN	-0.175906	-14.467536	NaN	0.175906
0.000000	9.105089	NaN	4.937928	-9.105089	NaN	-4.937928
0.000000	-24.588407	NaN	-13.336865	24.588407	NaN	13.336865
0.000000	-8.577976	NaN	-7.640685	8.577976	NaN	7.640685
0.000000	22.009258	NaN	26.089519	-22.009258	NaN	-26.089519
0.000000	5.305110	NaN	1.991983	-5.305110	NaN	-1.991983
0.000000	27.693232	NaN	27.435417	-27.693232	NaN	-27.435417
0.000000	-24.243346	NaN	12.797631	24.243346	NaN	-12.797631
0.000000	-1.158795	NaN	6.999537	1.158795	NaN	-6.999537
0.000000	-11.957475	NaN	-39.709364	11.957475	NaN	39.709364
0.000000	12.526796	NaN	19.463144	-12.526796	NaN	-19.463144
0.000000	1.407154	NaN	24.114166	-1.407154	NaN	-24.114166
0.000000	-27.448196	NaN	3.452313	27.448196	NaN	-3.452313
0.000000	10.743852	NaN	18.498670	-10.743852	NaN	-18.498670
0.000000	-1.447817	NaN	-3.458498	1.447817	NaN	3.458498
0.000000	-1.266096	NaN	-18.372148	1.266096	NaN	18.372148
0.000000	9.917105	NaN	-6.913825	-9.917105	NaN	6.913825
0.000000	-45.854434	NaN	-13.371262	45.854434	NaN	13.371262
0.000000	-6.515396	NaN	3.598008	6.515396	NaN	-3.598008
0.000000	-28.792485	NaN	13.704950	28.792485	NaN	-13.704950
0.000000	-9.017176	NaN	3.251410	9.017176	NaN	-3.251410
0.000000	-2.873965	NaN	-6.979567	2.873965	NaN	6.979567
0.000000	-49.497980	NaN	-10.131873	49.497980	NaN	10.131873
0.000000	22.913839	NaN	17.449143	-22.913839	NaN	-17.449143
0.000000	-3.049017	NaN	-7.019348	3.049017	NaN	7.019348
0.000000	2.443770	NaN	12.409602	-2.443770	NaN	-12.409602
0.000000	-26.390145	NaN	1.931187	26.390145	NaN	-1.931187
0.000000	-14.321476	NaN	-37.374261	14.321476	NaN	37.374261
0.000000	-0.672289	NaN	-19.371256	0.672289	NaN	19.371256
0.000000	12.208081	NaN	9.937322	-12.208081	NaN	-9.937322
0.000000	-12.341047	NaN	-25.629807	12.341047	NaN	25.629807
0.000000	12.165569	NaN	2.995047	-12.165569	NaN	-2.995047
0.000000	12.381579	NaN	-5.445628	-12.381579	NaN	5.445628
0.000000	-20.554178	NaN	-33.501998	20.554178	NaN	33.501998
0.000000	-10.831972	NaN	13.627412	10.831972	NaN	-13.627412
0.000000	34.620937	NaN	-7.652619	-34.620937	NaN	7.652619
0.000000	-17.185531	NaN	-2.838021	17.185531	NaN	2.838021
0.000000	-19.984928	NaN	-10.426253	19.984928	NaN	10.426253
0.000000	0.428103	NaN	-5.737662	-0.428103	NaN	5.737662
0.000000	-2.965313	NaN	-21.057151	2.965313	NaN	21.057151
