# Supplementary material for: Combined Influences of Model Choice, Data Quality, and Data Quantity When Estimating Population Trends
Source: PLoS One. 2015 Jul 15;10(7):e0132255. doi: 10.1371/journal.pone.0132255 (PMC4503393; doi:10.1371/journal.pone.0132255)
Supplement: S1 Dataset — Files are organized by model type and by the input lambda value. (ZIP) [file pone.0132255.s002.zip › Hypothetical LH/sims_lambda_1/simulationOutput_1_0_0_0.1_20.xls]

Percent_Decline_True	Median_Percent_Decline_Matrix	Median_Percent_Decline_Matrix_stable	Median_Percent_Decline_Scalar	Difference_True_Matrix	Difference_True_Matrix_Stable	Difference_True_Scalar
0.000000	0.810009	NaN	1.556789	-0.810009	NaN	-1.556789
0.000000	-2.690457	NaN	-1.573424	2.690457	NaN	1.573424
0.000000	-8.840086	NaN	1.800861	8.840086	NaN	-1.800861
0.000000	-4.524836	NaN	4.291712	4.524836	NaN	-4.291712
0.000000	-12.128741	NaN	-3.981379	12.128741	NaN	3.981379
0.000000	-10.997086	NaN	-3.370204	10.997086	NaN	3.370204
0.000000	0.097983	NaN	7.675994	-0.097983	NaN	-7.675994
0.000000	-14.087865	NaN	-2.597621	14.087865	NaN	2.597621
0.000000	-3.023352	NaN	7.786282	3.023352	NaN	-7.786282
0.000000	-3.831448	NaN	-3.766239	3.831448	NaN	3.766239
0.000000	-6.713966	NaN	-1.041364	6.713966	NaN	1.041364
0.000000	-13.495852	NaN	-2.592642	13.495852	NaN	2.592642
0.000000	-5.211023	NaN	7.743182	5.211023	NaN	-7.743182
0.000000	-9.918306	NaN	-1.896356	9.918306	NaN	1.896356
0.000000	-10.701543	NaN	-6.928739	10.701543	NaN	6.928739
0.000000	-6.171304	NaN	1.969171	6.171304	NaN	-1.969171
0.000000	6.918979	NaN	0.169784	-6.918979	NaN	-0.169784
0.000000	-3.978173	NaN	-2.011421	3.978173	NaN	2.011421
0.000000	-13.240815	NaN	-10.985927	13.240815	NaN	10.985927
0.000000	-2.533598	NaN	3.238495	2.533598	NaN	-3.238495
0.000000	-0.277204	NaN	6.091292	0.277204	NaN	-6.091292
0.000000	-5.031935	NaN	-4.650788	5.031935	NaN	4.650788
0.000000	1.148903	NaN	-2.391685	-1.148903	NaN	2.391685
0.000000	-10.857100	NaN	-4.502657	10.857100	NaN	4.502657
0.000000	-9.883500	NaN	2.284073	9.883500	NaN	-2.284073
0.000000	-2.776555	NaN	-3.542586	2.776555	NaN	3.542586
0.000000	-2.332924	NaN	5.211260	2.332924	NaN	-5.211260
0.000000	1.211130	NaN	2.525000	-1.211130	NaN	-2.525000
0.000000	-4.073129	NaN	1.586405	4.073129	NaN	-1.586405
0.000000	-1.515216	NaN	-4.044111	1.515216	NaN	4.044111
0.000000	-6.883790	NaN	-3.791769	6.883790	NaN	3.791769
0.000000	-5.433704	NaN	-1.931741	5.433704	NaN	1.931741
0.000000	-3.080607	NaN	-3.273725	3.080607	NaN	3.273725
0.000000	-12.331062	NaN	-8.522011	12.331062	NaN	8.522011
0.000000	0.672389	NaN	-2.761670	-0.672389	NaN	2.761670
0.000000	-4.958171	NaN	-2.415741	4.958171	NaN	2.415741
0.000000	-10.025519	NaN	-1.399623	10.025519	NaN	1.399623
0.000000	-3.431601	NaN	2.192336	3.431601	NaN	-2.192336
0.000000	-6.582186	NaN	0.606387	6.582186	NaN	-0.606387
0.000000	-2.664767	NaN	4.732118	2.664767	NaN	-4.732118
0.000000	-4.393343	NaN	1.134656	4.393343	NaN	-1.134656
0.000000	-7.971029	NaN	1.604328	7.971029	NaN	-1.604328
0.000000	-1.289285	NaN	-2.378611	1.289285	NaN	2.378611
0.000000	7.400943	NaN	0.130801	-7.400943	NaN	-0.130801
0.000000	-0.968595	NaN	3.473811	0.968595	NaN	-3.473811
0.000000	-6.682192	NaN	-2.773176	6.682192	NaN	2.773176
0.000000	-2.224990	NaN	1.813649	2.224990	NaN	-1.813649
0.000000	-3.734379	NaN	0.523246	3.734379	NaN	-0.523246
0.000000	-6.721725	NaN	-8.206386	6.721725	NaN	8.206386
0.000000	-1.716146	NaN	-0.766165	1.716146	NaN	0.766165
0.000000	-12.110674	NaN	-5.922749	12.110674	NaN	5.922749
0.000000	-1.667354	NaN	-2.765871	1.667354	NaN	2.765871
0.000000	-4.364665	NaN	0.956169	4.364665	NaN	-0.956169
0.000000	1.338982	NaN	0.252018	-1.338982	NaN	-0.252018
0.000000	-8.660399	NaN	5.356334	8.660399	NaN	-5.356334
0.000000	-2.674565	NaN	1.438052	2.674565	NaN	-1.438052
0.000000	-5.122807	NaN	5.091576	5.122807	NaN	-5.091576
0.000000	-7.655192	NaN	-4.729421	7.655192	NaN	4.729421
0.000000	-10.889360	NaN	-7.704790	10.889360	NaN	7.704790
0.000000	0.278953	NaN	-2.110267	-0.278953	NaN	2.110267
0.000000	-4.440116	NaN	-1.671695	4.440116	NaN	1.671695
0.000000	-5.093199	NaN	1.520721	5.093199	NaN	-1.520721
0.000000	-3.994469	NaN	-4.021314	3.994469	NaN	4.021314
0.000000	-2.699638	NaN	-1.525435	2.699638	NaN	1.525435
0.000000	-6.128370	NaN	5.147065	6.128370	NaN	-5.147065
0.000000	-8.899487	NaN	-6.844707	8.899487	NaN	6.844707
0.000000	3.082048	NaN	4.793720	-3.082048	NaN	-4.793720
0.000000	-6.788460	NaN	-4.280579	6.788460	NaN	4.280579
0.000000	4.504786	NaN	4.555866	-4.504786	NaN	-4.555866
0.000000	-1.145073	NaN	3.609704	1.145073	NaN	-3.609704
0.000000	-4.018504	NaN	1.142917	4.018504	NaN	-1.142917
0.000000	2.999425	NaN	8.658237	-2.999425	NaN	-8.658237
0.000000	1.338136	NaN	0.775828	-1.338136	NaN	-0.775828
0.000000	-0.404980	NaN	-1.767600	0.404980	NaN	1.767600
0.000000	-3.094736	NaN	6.235631	3.094736	NaN	-6.235631
0.000000	-15.161076	NaN	0.830716	15.161076	NaN	-0.830716
0.000000	-11.558389	NaN	2.357497	11.558389	NaN	-2.357497
0.000000	-7.979140	NaN	-2.286222	7.979140	NaN	2.286222
0.000000	0.685753	NaN	5.719844	-0.685753	NaN	-5.719844
0.000000	-3.759518	NaN	1.278073	3.759518	NaN	-1.278073
0.000000	-1.933823	NaN	7.936187	1.933823	NaN	-7.936187
0.000000	-6.565121	NaN	-4.686704	6.565121	NaN	4.686704
0.000000	-16.365848	NaN	-2.896472	16.365848	NaN	2.896472
0.000000	-8.880393	NaN	-4.130443	8.880393	NaN	4.130443
0.000000	-2.048990	NaN	1.330426	2.048990	NaN	-1.330426
0.000000	-1.842442	NaN	2.484379	1.842442	NaN	-2.484379
0.000000	-6.696041	NaN	4.950595	6.696041	NaN	-4.950595
0.000000	3.782164	NaN	0.573598	-3.782164	NaN	-0.573598
0.000000	-10.888394	NaN	4.012732	10.888394	NaN	-4.012732
0.000000	-4.226344	NaN	-1.923875	4.226344	NaN	1.923875
0.000000	-4.630475	NaN	-4.650764	4.630475	NaN	4.650764
0.000000	-10.635246	NaN	-12.777327	10.635246	NaN	12.777327
0.000000	-3.027425	NaN	-3.665045	3.027425	NaN	3.665045
0.000000	1.295094	NaN	8.955540	-1.295094	NaN	-8.955540
0.000000	-7.613381	NaN	3.521448	7.613381	NaN	-3.521448
0.000000	-4.033005	NaN	-1.467001	4.033005	NaN	1.467001
0.000000	0.066943	NaN	5.614803	-0.066943	NaN	-5.614803
0.000000	-10.501227	NaN	-0.914246	10.501227	NaN	0.914246
0.000000	-0.986170	NaN	0.559811	0.986170	NaN	-0.559811
0.000000	-10.800241	NaN	1.170329	10.800241	NaN	-1.170329
0.000000	-1.950385	NaN	-4.577388	1.950385	NaN	4.577388
0.000000	-3.276203	NaN	1.401798	3.276203	NaN	-1.401798
0.000000	-9.135030	NaN	-7.201521	9.135030	NaN	7.201521
0.000000	-6.833063	NaN	-1.288290	6.833063	NaN	1.288290
0.000000	-13.675628	NaN	-3.275943	13.675628	NaN	3.275943
0.000000	-1.410814	NaN	4.664150	1.410814	NaN	-4.664150
0.000000	0.591633	NaN	0.977701	-0.591633	NaN	-0.977701
0.000000	-6.708169	NaN	-0.725065	6.708169	NaN	0.725065
0.000000	-4.454743	NaN	-3.740510	4.454743	NaN	3.740510
0.000000	-11.078071	NaN	2.740213	11.078071	NaN	-2.740213
0.000000	-5.801556	NaN	2.806556	5.801556	NaN	-2.806556
0.000000	-6.089203	NaN	-2.200023	6.089203	NaN	2.200023
0.000000	-9.920645	NaN	-8.718371	9.920645	NaN	8.718371
0.000000	-8.497484	NaN	-0.338967	8.497484	NaN	0.338967
0.000000	3.039316	NaN	5.967387	-3.039316	NaN	-5.967387
0.000000	-0.654006	NaN	4.491242	0.654006	NaN	-4.491242
0.000000	-0.142268	NaN	4.230904	0.142268	NaN	-4.230904
0.000000	-8.996490	NaN	7.795816	8.996490	NaN	-7.795816
0.000000	-1.542426	NaN	5.453622	1.542426	NaN	-5.453622
0.000000	-2.014320	NaN	2.389704	2.014320	NaN	-2.389704
0.000000	-2.885656	NaN	-2.779409	2.885656	NaN	2.779409
0.000000	-4.204282	NaN	4.196502	4.204282	NaN	-4.196502
0.000000	-11.691098	NaN	-6.054820	11.691098	NaN	6.054820
0.000000	-22.526529	NaN	-2.385011	22.526529	NaN	2.385011
0.000000	-4.245351	NaN	-0.785770	4.245351	NaN	0.785770
0.000000	-7.869877	NaN	1.434559	7.869877	NaN	-1.434559
0.000000	-8.485209	NaN	-0.720049	8.485209	NaN	0.720049
0.000000	-13.220440	NaN	-2.189237	13.220440	NaN	2.189237
0.000000	-7.253111	NaN	5.645343	7.253111	NaN	-5.645343
0.000000	-14.841618	NaN	2.888155	14.841618	NaN	-2.888155
0.000000	-7.739292	NaN	-1.680095	7.739292	NaN	1.680095
0.000000	-4.454591	NaN	5.177187	4.454591	NaN	-5.177187
0.000000	1.102074	NaN	2.341539	-1.102074	NaN	-2.341539
0.000000	-4.260434	NaN	-8.514573	4.260434	NaN	8.514573
0.000000	-8.702068	NaN	-3.506900	8.702068	NaN	3.506900
0.000000	-8.292274	NaN	0.934377	8.292274	NaN	-0.934377
0.000000	2.201291	NaN	11.642510	-2.201291	NaN	-11.642510
0.000000	-2.235902	NaN	-6.000808	2.235902	NaN	6.000808
0.000000	-6.695111	NaN	2.302759	6.695111	NaN	-2.302759
0.000000	-9.340991	NaN	-2.318256	9.340991	NaN	2.318256
0.000000	-7.793401	NaN	3.010592	7.793401	NaN	-3.010592
0.000000	-9.216167	NaN	3.757350	9.216167	NaN	-3.757350
0.000000	-9.590893	NaN	6.312980	9.590893	NaN	-6.312980
0.000000	-9.485283	NaN	-10.181109	9.485283	NaN	10.181109
0.000000	-6.656070	NaN	0.451378	6.656070	NaN	-0.451378
0.000000	-13.694684	NaN	-7.428093	13.694684	NaN	7.428093
0.000000	-6.934652	NaN	-2.832643	6.934652	NaN	2.832643
0.000000	-5.347011	NaN	-4.325508	5.347011	NaN	4.325508
0.000000	-4.750000	NaN	-6.082490	4.750000	NaN	6.082490
0.000000	-11.949193	NaN	-4.239119	11.949193	NaN	4.239119
0.000000	-6.094814	NaN	-1.329877	6.094814	NaN	1.329877
0.000000	0.603226	NaN	0.292966	-0.603226	NaN	-0.292966
0.000000	0.164279	NaN	1.820744	-0.164279	NaN	-1.820744
0.000000	-12.756133	NaN	-0.909411	12.756133	NaN	0.909411
0.000000	-0.603420	NaN	1.724978	0.603420	NaN	-1.724978
0.000000	-5.870551	NaN	-5.507854	5.870551	NaN	5.507854
0.000000	-5.121067	NaN	-0.752711	5.121067	NaN	0.752711
0.000000	1.661565	NaN	5.806123	-1.661565	NaN	-5.806123
0.000000	-6.378528	NaN	0.066615	6.378528	NaN	-0.066615
0.000000	-4.455365	NaN	3.865843	4.455365	NaN	-3.865843
0.000000	-9.218663	NaN	3.049998	9.218663	NaN	-3.049998
0.000000	-8.575238	NaN	-0.051185	8.575238	NaN	0.051185
0.000000	-5.443988	NaN	0.812474	5.443988	NaN	-0.812474
0.000000	-17.041631	NaN	-5.065908	17.041631	NaN	5.065908
0.000000	-0.195112	NaN	0.342817	0.195112	NaN	-0.342817
0.000000	-14.362340	NaN	-2.461236	14.362340	NaN	2.461236
0.000000	-5.202171	NaN	5.178385	5.202171	NaN	-5.178385
0.000000	-6.994556	NaN	-11.213201	6.994556	NaN	11.213201
0.000000	-15.320662	NaN	-8.515813	15.320662	NaN	8.515813
0.000000	5.133513	NaN	1.526485	-5.133513	NaN	-1.526485
0.000000	-5.498042	NaN	-0.066545	5.498042	NaN	0.066545
0.000000	-5.942055	NaN	-9.289712	5.942055	NaN	9.289712
0.000000	-1.857312	NaN	1.289830	1.857312	NaN	-1.289830
0.000000	-6.680145	NaN	2.493954	6.680145	NaN	-2.493954
0.000000	-4.236126	NaN	2.213757	4.236126	NaN	-2.213757
0.000000	-0.287122	NaN	-3.388543	0.287122	NaN	3.388543
0.000000	-6.326714	NaN	3.262846	6.326714	NaN	-3.262846
0.000000	-8.810373	NaN	4.583348	8.810373	NaN	-4.583348
0.000000	-4.591864	NaN	2.144614	4.591864	NaN	-2.144614
0.000000	-6.063322	NaN	-2.007112	6.063322	NaN	2.007112
0.000000	-10.378108	NaN	2.122343	10.378108	NaN	-2.122343
0.000000	-8.487135	NaN	1.860298	8.487135	NaN	-1.860298
0.000000	-5.658756	NaN	-2.202068	5.658756	NaN	2.202068
0.000000	-1.763617	NaN	-2.372459	1.763617	NaN	2.372459
0.000000	-8.786486	NaN	-3.362538	8.786486	NaN	3.362538
0.000000	-5.408392	NaN	-1.599318	5.408392	NaN	1.599318
0.000000	-3.275018	NaN	5.800559	3.275018	NaN	-5.800559
0.000000	0.533846	NaN	1.061061	-0.533846	NaN	-1.061061
0.000000	-2.215193	NaN	4.814944	2.215193	NaN	-4.814944
0.000000	-0.997616	NaN	6.934784	0.997616	NaN	-6.934784
0.000000	-7.422591	NaN	-1.117389	7.422591	NaN	1.117389
0.000000	-4.464869	NaN	2.543371	4.464869	NaN	-2.543371
0.000000	-2.487488	NaN	3.536525	2.487488	NaN	-3.536525
0.000000	-12.640116	NaN	-5.114040	12.640116	NaN	5.114040
0.000000	-2.236744	NaN	7.605999	2.236744	NaN	-7.605999
0.000000	-6.146953	NaN	4.224424	6.146953	NaN	-4.224424
0.000000	0.015653	NaN	-1.338062	-0.015653	NaN	1.338062
0.000000	-10.037188	NaN	-7.946857	10.037188	NaN	7.946857
0.000000	-4.996709	NaN	-5.183230	4.996709	NaN	5.183230
0.000000	1.392538	NaN	4.298993	-1.392538	NaN	-4.298993
0.000000	-9.685000	NaN	4.346914	9.685000	NaN	-4.346914
0.000000	-2.602760	NaN	-0.495910	2.602760	NaN	0.495910
0.000000	-7.508597	NaN	6.602114	7.508597	NaN	-6.602114
0.000000	-0.965563	NaN	9.064741	0.965563	NaN	-9.064741
0.000000	-11.463481	NaN	-2.212064	11.463481	NaN	2.212064
0.000000	0.041200	NaN	3.349353	-0.041200	NaN	-3.349353
0.000000	-4.183694	NaN	0.486600	4.183694	NaN	-0.486600
0.000000	-6.416363	NaN	-4.202020	6.416363	NaN	4.202020
0.000000	-3.796475	NaN	-1.355066	3.796475	NaN	1.355066
0.000000	-3.171546	NaN	-0.311250	3.171546	NaN	0.311250
0.000000	-3.103855	NaN	6.057652	3.103855	NaN	-6.057652
0.000000	-4.329463	NaN	1.576768	4.329463	NaN	-1.576768
0.000000	-11.346630	NaN	-1.186914	11.346630	NaN	1.186914
0.000000	1.838667	NaN	6.428488	-1.838667	NaN	-6.428488
0.000000	3.134203	NaN	1.903419	-3.134203	NaN	-1.903419
0.000000	2.599734	NaN	0.249807	-2.599734	NaN	-0.249807
0.000000	2.883013	NaN	6.294585	-2.883013	NaN	-6.294585
0.000000	-11.055578	NaN	-6.275901	11.055578	NaN	6.275901
0.000000	-9.180100	NaN	-0.124214	9.180100	NaN	0.124214
0.000000	-7.173022	NaN	2.967682	7.173022	NaN	-2.967682
0.000000	-4.212423	NaN	1.505796	4.212423	NaN	-1.505796
0.000000	-0.316083	NaN	2.077383	0.316083	NaN	-2.077383
0.000000	3.004088	NaN	-4.309322	-3.004088	NaN	4.309322
0.000000	-13.591789	NaN	-7.112014	13.591789	NaN	7.112014
0.000000	-6.135345	NaN	5.347760	6.135345	NaN	-5.347760
0.000000	-8.482707	NaN	-3.566350	8.482707	NaN	3.566350
0.000000	0.043390	NaN	-0.901247	-0.043390	NaN	0.901247
0.000000	-1.213735	NaN	2.510095	1.213735	NaN	-2.510095
0.000000	-3.339482	NaN	-1.328696	3.339482	NaN	1.328696
0.000000	-0.645298	NaN	3.905412	0.645298	NaN	-3.905412
0.000000	-10.448500	NaN	1.102305	10.448500	NaN	-1.102305
0.000000	-5.470656	NaN	-1.313894	5.470656	NaN	1.313894
0.000000	-0.507248	NaN	-2.513455	0.507248	NaN	2.513455
0.000000	-0.582131	NaN	-3.008335	0.582131	NaN	3.008335
0.000000	-4.081184	NaN	3.795796	4.081184	NaN	-3.795796
0.000000	-8.299065	NaN	2.420064	8.299065	NaN	-2.420064
0.000000	2.298911	NaN	-0.548625	-2.298911	NaN	0.548625
0.000000	-3.592740	NaN	-3.381332	3.592740	NaN	3.381332
0.000000	-11.928769	NaN	-5.406438	11.928769	NaN	5.406438
0.000000	-12.334628	NaN	-5.029712	12.334628	NaN	5.029712
0.000000	-12.806036	NaN	-4.999002	12.806036	NaN	4.999002
0.000000	-10.848501	NaN	1.387494	10.848501	NaN	-1.387494
0.000000	-7.578347	NaN	-2.613896	7.578347	NaN	2.613896
0.000000	-5.476419	NaN	1.019789	5.476419	NaN	-1.019789
0.000000	-10.568511	NaN	-5.679456	10.568511	NaN	5.679456
0.000000	1.867148	NaN	5.672137	-1.867148	NaN	-5.672137
0.000000	-5.638841	NaN	-1.841566	5.638841	NaN	1.841566
0.000000	3.614384	NaN	9.394483	-3.614384	NaN	-9.394483
0.000000	-9.855052	NaN	-7.020760	9.855052	NaN	7.020760
0.000000	-2.258080	NaN	8.803443	2.258080	NaN	-8.803443
0.000000	-8.580866	NaN	-1.179699	8.580866	NaN	1.179699
0.000000	-3.923292	NaN	0.898986	3.923292	NaN	-0.898986
0.000000	-11.106644	NaN	-1.111092	11.106644	NaN	1.111092
0.000000	-1.853287	NaN	1.887493	1.853287	NaN	-1.887493
0.000000	-14.140548	NaN	-2.577330	14.140548	NaN	2.577330
0.000000	-5.584513	NaN	-0.171644	5.584513	NaN	0.171644
0.000000	-11.372646	NaN	3.786364	11.372646	NaN	-3.786364
0.000000	-2.821054	NaN	-0.951489	2.821054	NaN	0.951489
0.000000	-0.303890	NaN	-1.330155	0.303890	NaN	1.330155
0.000000	-11.129195	NaN	2.633130	11.129195	NaN	-2.633130
0.000000	-10.590590	NaN	-2.966379	10.590590	NaN	2.966379
0.000000	-6.452678	NaN	1.411823	6.452678	NaN	-1.411823
0.000000	-14.169172	NaN	-0.244911	14.169172	NaN	0.244911
0.000000	-10.386769	NaN	0.225731	10.386769	NaN	-0.225731
0.000000	-11.834928	NaN	-3.252532	11.834928	NaN	3.252532
0.000000	-12.026530	NaN	3.225672	12.026530	NaN	-3.225672
0.000000	-7.356791	NaN	-0.726389	7.356791	NaN	0.726389
0.000000	0.183888	NaN	-1.461189	-0.183888	NaN	1.461189
0.000000	-0.371706	NaN	0.239057	0.371706	NaN	-0.239057
0.000000	-9.624945	NaN	4.836546	9.624945	NaN	-4.836546
0.000000	1.452320	NaN	2.806538	-1.452320	NaN	-2.806538
0.000000	-1.690205	NaN	-1.650468	1.690205	NaN	1.650468
0.000000	-5.983195	NaN	-4.696421	5.983195	NaN	4.696421
0.000000	1.436849	NaN	8.242760	-1.436849	NaN	-8.242760
0.000000	-18.986628	NaN	-5.679824	18.986628	NaN	5.679824
0.000000	-6.634380	NaN	1.194154	6.634380	NaN	-1.194154
0.000000	-5.146773	NaN	-2.040649	5.146773	NaN	2.040649
0.000000	-6.486827	NaN	-1.038364	6.486827	NaN	1.038364
0.000000	-19.914895	NaN	-2.109674	19.914895	NaN	2.109674
0.000000	-8.014675	NaN	-3.790892	8.014675	NaN	3.790892
0.000000	-4.257098	NaN	1.263657	4.257098	NaN	-1.263657
0.000000	-0.157263	NaN	3.892896	0.157263	NaN	-3.892896
0.000000	-12.708647	NaN	-8.282970	12.708647	NaN	8.282970
0.000000	-8.901629	NaN	-0.010353	8.901629	NaN	0.010353
0.000000	-11.386673	NaN	-9.409572	11.386673	NaN	9.409572
0.000000	-10.553809	NaN	-1.310674	10.553809	NaN	1.310674
0.000000	-8.233901	NaN	0.496159	8.233901	NaN	-0.496159
0.000000	0.933555	NaN	2.177555	-0.933555	NaN	-2.177555
0.000000	-8.688978	NaN	0.251661	8.688978	NaN	-0.251661
0.000000	-4.339071	NaN	6.172847	4.339071	NaN	-6.172847
0.000000	-3.788316	NaN	6.574573	3.788316	NaN	-6.574573
0.000000	-0.954897	NaN	0.688180	0.954897	NaN	-0.688180
0.000000	-0.508699	NaN	3.173384	0.508699	NaN	-3.173384
0.000000	-5.945054	NaN	-1.341947	5.945054	NaN	1.341947
0.000000	-5.586683	NaN	-2.204627	5.586683	NaN	2.204627
0.000000	-6.418204	NaN	-4.094913	6.418204	NaN	4.094913
0.000000	-4.397907	NaN	-0.945037	4.397907	NaN	0.945037
0.000000	-5.990198	NaN	5.154320	5.990198	NaN	-5.154320
0.000000	-0.783792	NaN	2.157511	0.783792	NaN	-2.157511
0.000000	-2.529779	NaN	-1.945767	2.529779	NaN	1.945767
0.000000	-3.579308	NaN	-4.737147	3.579308	NaN	4.737147
0.000000	-4.061709	NaN	-0.760055	4.061709	NaN	0.760055
0.000000	-8.092627	NaN	0.940073	8.092627	NaN	-0.940073
0.000000	-12.608365	NaN	-1.322533	12.608365	NaN	1.322533
0.000000	-1.583362	NaN	4.255115	1.583362	NaN	-4.255115
0.000000	2.098496	NaN	-0.764213	-2.098496	NaN	0.764213
0.000000	-1.465898	NaN	7.805735	1.465898	NaN	-7.805735
0.000000	-7.046484	NaN	3.897706	7.046484	NaN	-3.897706
0.000000	0.459075	NaN	-3.640841	-0.459075	NaN	3.640841
0.000000	-0.944188	NaN	2.304096	0.944188	NaN	-2.304096
0.000000	-5.397478	NaN	-1.327724	5.397478	NaN	1.327724
0.000000	2.941963	NaN	1.948801	-2.941963	NaN	-1.948801
0.000000	-5.146076	NaN	-7.696453	5.146076	NaN	7.696453
0.000000	-2.388579	NaN	0.469453	2.388579	NaN	-0.469453
0.000000	-21.877041	NaN	-0.114800	21.877041	NaN	0.114800
0.000000	-1.479280	NaN	-5.513153	1.479280	NaN	5.513153
0.000000	-15.015035	NaN	-5.312879	15.015035	NaN	5.312879
0.000000	0.221479	NaN	2.959797	-0.221479	NaN	-2.959797
0.000000	5.182005	NaN	-0.278152	-5.182005	NaN	0.278152
0.000000	-5.684076	NaN	2.188052	5.684076	NaN	-2.188052
0.000000	-10.115260	NaN	-1.702138	10.115260	NaN	1.702138
0.000000	-6.373440	NaN	-0.469229	6.373440	NaN	0.469229
0.000000	-10.649352	NaN	-3.702170	10.649352	NaN	3.702170
0.000000	-10.083052	NaN	2.395895	10.083052	NaN	-2.395895
0.000000	-6.924494	NaN	-4.438581	6.924494	NaN	4.438581
0.000000	-6.273077	NaN	3.185468	6.273077	NaN	-3.185468
0.000000	-11.805279	NaN	6.194576	11.805279	NaN	-6.194576
0.000000	3.054367	NaN	2.902626	-3.054367	NaN	-2.902626
0.000000	-8.147896	NaN	-2.077092	8.147896	NaN	2.077092
0.000000	-2.796746	NaN	-3.020397	2.796746	NaN	3.020397
0.000000	-13.364220	NaN	-7.191862	13.364220	NaN	7.191862
0.000000	-1.952402	NaN	4.614044	1.952402	NaN	-4.614044
0.000000	-9.442784	NaN	-8.903742	9.442784	NaN	8.903742
0.000000	-1.539216	NaN	3.185299	1.539216	NaN	-3.185299
0.000000	-2.348594	NaN	3.267393	2.348594	NaN	-3.267393
0.000000	-9.383646	NaN	-1.284202	9.383646	NaN	1.284202
0.000000	-8.683005	NaN	0.963011	8.683005	NaN	-0.963011
0.000000	-9.884272	NaN	-5.692214	9.884272	NaN	5.692214
0.000000	-6.519024	NaN	0.147041	6.519024	NaN	-0.147041
0.000000	-9.344802	NaN	-0.574489	9.344802	NaN	0.574489
0.000000	-13.629398	NaN	-1.555649	13.629398	NaN	1.555649
0.000000	6.328409	NaN	4.732535	-6.328409	NaN	-4.732535
0.000000	-10.569098	NaN	-5.415841	10.569098	NaN	5.415841
0.000000	-2.984358	NaN	5.457744	2.984358	NaN	-5.457744
0.000000	-5.795405	NaN	-1.152884	5.795405	NaN	1.152884
0.000000	1.853397	NaN	3.659158	-1.853397	NaN	-3.659158
0.000000	-12.151855	NaN	7.661542	12.151855	NaN	-7.661542
0.000000	-7.247799	NaN	-1.285252	7.247799	NaN	1.285252
0.000000	3.881032	NaN	4.742851	-3.881032	NaN	-4.742851
0.000000	-6.073670	NaN	1.404502	6.073670	NaN	-1.404502
0.000000	-6.282070	NaN	-0.828552	6.282070	NaN	0.828552
0.000000	-8.200503	NaN	-2.425294	8.200503	NaN	2.425294
0.000000	-6.448735	NaN	4.735495	6.448735	NaN	-4.735495
0.000000	-1.935938	NaN	7.831396	1.935938	NaN	-7.831396
0.000000	-3.694616	NaN	-3.138900	3.694616	NaN	3.138900
0.000000	-3.736402	NaN	-0.612767	3.736402	NaN	0.612767
0.000000	-5.168927	NaN	-6.478745	5.168927	NaN	6.478745
0.000000	-8.616920	NaN	-2.114072	8.616920	NaN	2.114072
0.000000	-8.461715	NaN	-2.805025	8.461715	NaN	2.805025
0.000000	-4.231342	NaN	1.784737	4.231342	NaN	-1.784737
0.000000	-5.824051	NaN	-0.376846	5.824051	NaN	0.376846
0.000000	-1.956943	NaN	-1.112541	1.956943	NaN	1.112541
0.000000	4.246201	NaN	8.760442	-4.246201	NaN	-8.760442
0.000000	-4.731375	NaN	-0.213146	4.731375	NaN	0.213146
0.000000	-6.410423	NaN	-0.418916	6.410423	NaN	0.418916
0.000000	-12.062273	NaN	-0.866491	12.062273	NaN	0.866491
0.000000	-9.431779	NaN	-0.663316	9.431779	NaN	0.663316
0.000000	-11.333218	NaN	-7.054233	11.333218	NaN	7.054233
0.000000	-7.143546	NaN	0.538716	7.143546	NaN	-0.538716
0.000000	-4.088120	NaN	2.149413	4.088120	NaN	-2.149413
0.000000	-12.800959	NaN	-6.129262	12.800959	NaN	6.129262
0.000000	-4.376001	NaN	6.731767	4.376001	NaN	-6.731767
0.000000	-5.069464	NaN	9.385610	5.069464	NaN	-9.385610
0.000000	-17.470331	NaN	-1.402646	17.470331	NaN	1.402646
0.000000	2.157508	NaN	-0.362326	-2.157508	NaN	0.362326
0.000000	-11.816398	NaN	1.667052	11.816398	NaN	-1.667052
0.000000	1.656156	NaN	4.169563	-1.656156	NaN	-4.169563
0.000000	-0.768343	NaN	1.732573	0.768343	NaN	-1.732573
0.000000	-0.623559	NaN	-2.341091	0.623559	NaN	2.341091
0.000000	1.305042	NaN	8.210410	-1.305042	NaN	-8.210410
0.000000	-2.524073	NaN	6.095027	2.524073	NaN	-6.095027
0.000000	-3.898325	NaN	3.093758	3.898325	NaN	-3.093758
0.000000	-0.708403	NaN	-6.832438	0.708403	NaN	6.832438
0.000000	-8.288778	NaN	-3.756854	8.288778	NaN	3.756854
0.000000	-2.227317	NaN	-3.348735	2.227317	NaN	3.348735
0.000000	-3.924733	NaN	1.358271	3.924733	NaN	-1.358271
0.000000	-11.459923	NaN	-3.261254	11.459923	NaN	3.261254
0.000000	-12.362833	NaN	-13.084092	12.362833	NaN	13.084092
0.000000	-19.789038	NaN	-3.030755	19.789038	NaN	3.030755
0.000000	-2.976839	NaN	0.608760	2.976839	NaN	-0.608760
0.000000	-4.671227	NaN	0.990361	4.671227	NaN	-0.990361
0.000000	-10.704708	NaN	0.645531	10.704708	NaN	-0.645531
0.000000	-1.105828	NaN	-2.557429	1.105828	NaN	2.557429
0.000000	-4.096472	NaN	-0.732807	4.096472	NaN	0.732807
0.000000	4.467821	NaN	5.830672	-4.467821	NaN	-5.830672
0.000000	4.686176	NaN	3.014858	-4.686176	NaN	-3.014858
0.000000	-5.035832	NaN	1.174758	5.035832	NaN	-1.174758
0.000000	-5.828404	NaN	-1.687154	5.828404	NaN	1.687154
0.000000	-17.740640	NaN	-6.258195	17.740640	NaN	6.258195
0.000000	-19.550531	NaN	-3.873945	19.550531	NaN	3.873945
0.000000	-5.149859	NaN	-5.812596	5.149859	NaN	5.812596
0.000000	-12.040539	NaN	1.643563	12.040539	NaN	-1.643563
0.000000	4.763211	NaN	2.369261	-4.763211	NaN	-2.369261
0.000000	-8.654077	NaN	-4.175961	8.654077	NaN	4.175961
0.000000	-1.767001	NaN	-2.701605	1.767001	NaN	2.701605
0.000000	-0.530141	NaN	0.576374	0.530141	NaN	-0.576374
0.000000	-13.668397	NaN	-2.878264	13.668397	NaN	2.878264
0.000000	3.599106	NaN	5.386318	-3.599106	NaN	-5.386318
0.000000	-7.305507	NaN	-1.177480	7.305507	NaN	1.177480
0.000000	-4.724387	NaN	-1.379805	4.724387	NaN	1.379805
0.000000	-2.655020	NaN	-7.714124	2.655020	NaN	7.714124
0.000000	-1.918986	NaN	4.448567	1.918986	NaN	-4.448567
0.000000	-1.350812	NaN	3.468985	1.350812	NaN	-3.468985
0.000000	-4.764790	NaN	-0.280040	4.764790	NaN	0.280040
0.000000	-10.194703	NaN	-9.181632	10.194703	NaN	9.181632
0.000000	0.737586	NaN	3.183943	-0.737586	NaN	-3.183943
0.000000	-5.882093	NaN	-1.814602	5.882093	NaN	1.814602
0.000000	-3.137863	NaN	6.888862	3.137863	NaN	-6.888862
0.000000	-0.109050	NaN	-5.636102	0.109050	NaN	5.636102
0.000000	-4.714771	NaN	-2.679776	4.714771	NaN	2.679776
0.000000	0.858178	NaN	0.357953	-0.858178	NaN	-0.357953
0.000000	0.209372	NaN	4.347491	-0.209372	NaN	-4.347491
0.000000	-9.915922	NaN	4.936857	9.915922	NaN	-4.936857
0.000000	-9.618349	NaN	4.338437	9.618349	NaN	-4.338437
0.000000	0.719774	NaN	3.815233	-0.719774	NaN	-3.815233
0.000000	-10.907215	NaN	2.556898	10.907215	NaN	-2.556898
0.000000	0.732582	NaN	-1.554603	-0.732582	NaN	1.554603
0.000000	-8.837413	NaN	0.000731	8.837413	NaN	-0.000731
0.000000	-7.684093	NaN	-5.657193	7.684093	NaN	5.657193
0.000000	-8.709821	NaN	4.694047	8.709821	NaN	-4.694047
0.000000	-4.672614	NaN	2.493899	4.672614	NaN	-2.493899
0.000000	-6.485312	NaN	3.685784	6.485312	NaN	-3.685784
0.000000	-2.477697	NaN	4.400195	2.477697	NaN	-4.400195
0.000000	-0.209414	NaN	3.048627	0.209414	NaN	-3.048627
0.000000	-9.266143	NaN	-2.170564	9.266143	NaN	2.170564
0.000000	-2.986959	NaN	0.233539	2.986959	NaN	-0.233539
0.000000	-9.103100	NaN	-1.653181	9.103100	NaN	1.653181
0.000000	-8.314999	NaN	-4.458422	8.314999	NaN	4.458422
0.000000	1.792709	NaN	10.379677	-1.792709	NaN	-10.379677
0.000000	5.205418	NaN	5.671990	-5.205418	NaN	-5.671990
0.000000	-3.089337	NaN	-9.855360	3.089337	NaN	9.855360
0.000000	-9.138733	NaN	-8.214701	9.138733	NaN	8.214701
0.000000	-9.337893	NaN	3.599940	9.337893	NaN	-3.599940
0.000000	-5.472434	NaN	0.570739	5.472434	NaN	-0.570739
0.000000	1.302824	NaN	3.618371	-1.302824	NaN	-3.618371
0.000000	-11.089848	NaN	-6.791407	11.089848	NaN	6.791407
0.000000	-1.512237	NaN	2.138252	1.512237	NaN	-2.138252
0.000000	-10.644432	NaN	-3.790387	10.644432	NaN	3.790387
0.000000	-2.220674	NaN	-4.570502	2.220674	NaN	4.570502
0.000000	-21.383046	NaN	-5.988208	21.383046	NaN	5.988208
0.000000	-7.660400	NaN	-0.268339	7.660400	NaN	0.268339
0.000000	-9.779846	NaN	-0.015254	9.779846	NaN	0.015254
0.000000	-4.554496	NaN	-2.701044	4.554496	NaN	2.701044
0.000000	-1.982922	NaN	3.526247	1.982922	NaN	-3.526247
0.000000	-3.817492	NaN	-4.243927	3.817492	NaN	4.243927
0.000000	-18.135656	NaN	-0.347152	18.135656	NaN	0.347152
0.000000	-9.285010	NaN	-0.560400	9.285010	NaN	0.560400
0.000000	-4.076327	NaN	4.590982	4.076327	NaN	-4.590982
0.000000	-5.283510	NaN	-1.707182	5.283510	NaN	1.707182
0.000000	-4.430549	NaN	-2.424093	4.430549	NaN	2.424093
0.000000	0.697707	NaN	5.335575	-0.697707	NaN	-5.335575
0.000000	-1.154501	NaN	5.148530	1.154501	NaN	-5.148530
0.000000	-6.160540	NaN	-1.728873	6.160540	NaN	1.728873
0.000000	-2.131277	NaN	3.654306	2.131277	NaN	-3.654306
0.000000	-7.269380	NaN	0.968714	7.269380	NaN	-0.968714
0.000000	-1.961628	NaN	2.453497	1.961628	NaN	-2.453497
0.000000	-1.816708	NaN	-1.399003	1.816708	NaN	1.399003
0.000000	-6.201266	NaN	0.735005	6.201266	NaN	-0.735005
0.000000	-0.863734	NaN	3.909186	0.863734	NaN	-3.909186
0.000000	-1.757483	NaN	-0.506325	1.757483	NaN	0.506325
0.000000	-7.437963	NaN	-2.777438	7.437963	NaN	2.777438
0.000000	-2.997991	NaN	-6.376414	2.997991	NaN	6.376414
0.000000	-3.460564	NaN	2.071564	3.460564	NaN	-2.071564
0.000000	-8.135649	NaN	5.449829	8.135649	NaN	-5.449829
0.000000	-10.881798	NaN	-1.287578	10.881798	NaN	1.287578
0.000000	-7.068535	NaN	1.717939	7.068535	NaN	-1.717939
0.000000	-6.246901	NaN	-3.840102	6.246901	NaN	3.840102
0.000000	-4.045432	NaN	-0.389412	4.045432	NaN	0.389412
0.000000	-6.687622	NaN	0.122900	6.687622	NaN	-0.122900
0.000000	-2.775009	NaN	0.367776	2.775009	NaN	-0.367776
0.000000	-15.985968	NaN	-12.203405	15.985968	NaN	12.203405
0.000000	-2.462041	NaN	-4.732461	2.462041	NaN	4.732461
0.000000	-1.856882	NaN	-4.454650	1.856882	NaN	4.454650
0.000000	-0.918957	NaN	0.884943	0.918957	NaN	-0.884943
0.000000	-3.745497	NaN	9.140361	3.745497	NaN	-9.140361
0.000000	-3.424331	NaN	1.414135	3.424331	NaN	-1.414135
0.000000	-5.591658	NaN	-3.860597	5.591658	NaN	3.860597
0.000000	-5.861600	NaN	-7.212080	5.861600	NaN	7.212080
0.000000	-7.208727	NaN	-9.730948	7.208727	NaN	9.730948
0.000000	-2.759548	NaN	3.189976	2.759548	NaN	-3.189976
0.000000	-3.460750	NaN	4.595738	3.460750	NaN	-4.595738
0.000000	-7.230364	NaN	4.081709	7.230364	NaN	-4.081709
0.000000	-10.987232	NaN	0.217367	10.987232	NaN	-0.217367
0.000000	-6.959215	NaN	-4.524884	6.959215	NaN	4.524884
0.000000	-4.320025	NaN	1.670857	4.320025	NaN	-1.670857
0.000000	-2.213289	NaN	-1.021438	2.213289	NaN	1.021438
0.000000	-4.823992	NaN	-7.246339	4.823992	NaN	7.246339
0.000000	0.422649	NaN	-1.959620	-0.422649	NaN	1.959620
0.000000	-1.904366	NaN	3.761947	1.904366	NaN	-3.761947
0.000000	-10.131778	NaN	0.038119	10.131778	NaN	-0.038119
0.000000	-10.921193	NaN	-4.015251	10.921193	NaN	4.015251
0.000000	-3.684922	NaN	6.892209	3.684922	NaN	-6.892209
0.000000	-5.904019	NaN	0.799138	5.904019	NaN	-0.799138
0.000000	-1.072047	NaN	-3.481612	1.072047	NaN	3.481612
0.000000	-4.347490	NaN	3.739898	4.347490	NaN	-3.739898
0.000000	-4.654156	NaN	-2.663096	4.654156	NaN	2.663096
0.000000	-2.664786	NaN	1.801082	2.664786	NaN	-1.801082
0.000000	-1.852909	NaN	7.723760	1.852909	NaN	-7.723760
0.000000	-11.157257	NaN	-1.956296	11.157257	NaN	1.956296
0.000000	-9.368234	NaN	-5.248608	9.368234	NaN	5.248608
0.000000	-5.898909	NaN	-4.688414	5.898909	NaN	4.688414
0.000000	-6.711238	NaN	-6.443904	6.711238	NaN	6.443904
0.000000	-7.044205	NaN	3.021095	7.044205	NaN	-3.021095
0.000000	-15.572000	NaN	-4.899823	15.572000	NaN	4.899823
0.000000	-3.649707	NaN	2.963933	3.649707	NaN	-2.963933
0.000000	-5.156897	NaN	0.625474	5.156897	NaN	-0.625474
0.000000	-3.293800	NaN	-0.109745	3.293800	NaN	0.109745
0.000000	-5.720684	NaN	0.777159	5.720684	NaN	-0.777159
0.000000	-8.345553	NaN	-2.969501	8.345553	NaN	2.969501
0.000000	-5.020033	NaN	-0.790976	5.020033	NaN	0.790976
0.000000	-10.031981	NaN	-0.315213	10.031981	NaN	0.315213
0.000000	-16.125741	NaN	-5.146224	16.125741	NaN	5.146224
0.000000	-3.672736	NaN	-4.790873	3.672736	NaN	4.790873
0.000000	-14.636875	NaN	5.414776	14.636875	NaN	-5.414776
0.000000	-10.557251	NaN	-6.004007	10.557251	NaN	6.004007
0.000000	-6.411383	NaN	3.249310	6.411383	NaN	-3.249310
0.000000	-7.075109	NaN	-6.532110	7.075109	NaN	6.532110
0.000000	-6.796290	NaN	1.106537	6.796290	NaN	-1.106537
0.000000	-0.710444	NaN	6.301163	0.710444	NaN	-6.301163
0.000000	2.130715	NaN	-2.423870	-2.130715	NaN	2.423870
0.000000	-6.943948	NaN	3.488367	6.943948	NaN	-3.488367
0.000000	-5.051959	NaN	-0.375740	5.051959	NaN	0.375740
0.000000	-8.307295	NaN	0.160311	8.307295	NaN	-0.160311
0.000000	-4.293458	NaN	6.302332	4.293458	NaN	-6.302332
0.000000	-10.583069	NaN	-2.848303	10.583069	NaN	2.848303
0.000000	-6.401710	NaN	-0.535664	6.401710	NaN	0.535664
0.000000	-12.362352	NaN	0.321385	12.362352	NaN	-0.321385
0.000000	-11.264504	NaN	-4.671530	11.264504	NaN	4.671530
0.000000	-7.203051	NaN	-4.817244	7.203051	NaN	4.817244
0.000000	-3.280039	NaN	1.621224	3.280039	NaN	-1.621224
0.000000	-4.627497	NaN	-4.446884	4.627497	NaN	4.446884
0.000000	-0.391343	NaN	3.719941	0.391343	NaN	-3.719941
0.000000	-8.963693	NaN	-10.630773	8.963693	NaN	10.630773
0.000000	-5.944761	NaN	4.486421	5.944761	NaN	-4.486421
0.000000	-2.212475	NaN	-1.777159	2.212475	NaN	1.777159
0.000000	-7.670919	NaN	-1.520650	7.670919	NaN	1.520650
0.000000	-7.726232	NaN	-2.266175	7.726232	NaN	2.266175
0.000000	-14.019768	NaN	-11.908030	14.019768	NaN	11.908030
0.000000	-8.733405	NaN	-2.192807	8.733405	NaN	2.192807
0.000000	-10.042086	NaN	-4.999382	10.042086	NaN	4.999382
0.000000	-2.999589	NaN	-0.517601	2.999589	NaN	0.517601
0.000000	8.082963	NaN	10.576270	-8.082963	NaN	-10.576270
0.000000	4.259180	NaN	9.387677	-4.259180	NaN	-9.387677
0.000000	0.492691	NaN	2.070370	-0.492691	NaN	-2.070370
0.000000	-15.241305	NaN	-3.481817	15.241305	NaN	3.481817
0.000000	-2.950042	NaN	-2.769475	2.950042	NaN	2.769475
0.000000	-2.929866	NaN	7.162231	2.929866	NaN	-7.162231
0.000000	-13.682902	NaN	-5.797225	13.682902	NaN	5.797225
0.000000	-11.934288	NaN	-0.306794	11.934288	NaN	0.306794
0.000000	-11.503259	NaN	-1.162710	11.503259	NaN	1.162710
0.000000	-9.844193	NaN	-3.467749	9.844193	NaN	3.467749
0.000000	-13.850625	NaN	-4.830322	13.850625	NaN	4.830322
0.000000	-11.353755	NaN	-9.364586	11.353755	NaN	9.364586
0.000000	1.139725	NaN	5.742204	-1.139725	NaN	-5.742204
0.000000	-10.021965	NaN	1.957197	10.021965	NaN	-1.957197
0.000000	-6.215951	NaN	-4.563177	6.215951	NaN	4.563177
0.000000	-5.219067	NaN	1.186975	5.219067	NaN	-1.186975
0.000000	-2.905136	NaN	-0.242253	2.905136	NaN	0.242253
0.000000	-3.517252	NaN	1.982048	3.517252	NaN	-1.982048
0.000000	-7.036951	NaN	0.941710	7.036951	NaN	-0.941710
0.000000	-5.914695	NaN	-4.119826	5.914695	NaN	4.119826
0.000000	-10.417638	NaN	0.803651	10.417638	NaN	-0.803651
0.000000	-0.595602	NaN	0.574301	0.595602	NaN	-0.574301
0.000000	5.163519	NaN	2.367505	-5.163519	NaN	-2.367505
0.000000	-2.158650	NaN	1.567831	2.158650	NaN	-1.567831
0.000000	-2.830215	NaN	1.189340	2.830215	NaN	-1.189340
0.000000	-5.085284	NaN	-1.683760	5.085284	NaN	1.683760
0.000000	-0.486109	NaN	1.623168	0.486109	NaN	-1.623168
0.000000	-2.813522	NaN	-3.498895	2.813522	NaN	3.498895
0.000000	-3.322965	NaN	-1.766045	3.322965	NaN	1.766045
0.000000	-4.936319	NaN	4.273375	4.936319	NaN	-4.273375
0.000000	2.255496	NaN	6.930799	-2.255496	NaN	-6.930799
0.000000	-7.043397	NaN	-0.928175	7.043397	NaN	0.928175
0.000000	-19.233447	NaN	-7.574761	19.233447	NaN	7.574761
0.000000	-9.154253	NaN	-1.788801	9.154253	NaN	1.788801
0.000000	0.210074	NaN	3.513936	-0.210074	NaN	-3.513936
0.000000	-4.068314	NaN	4.973484	4.068314	NaN	-4.973484
0.000000	0.406866	NaN	2.579063	-0.406866	NaN	-2.579063
0.000000	-8.876280	NaN	-5.417137	8.876280	NaN	5.417137
0.000000	-5.645941	NaN	1.508330	5.645941	NaN	-1.508330
0.000000	-3.190406	NaN	-3.655679	3.190406	NaN	3.655679
0.000000	-16.234622	NaN	-6.121774	16.234622	NaN	6.121774
0.000000	-5.651128	NaN	-0.682523	5.651128	NaN	0.682523
0.000000	1.704766	NaN	0.350689	-1.704766	NaN	-0.350689
0.000000	-3.044025	NaN	-7.609373	3.044025	NaN	7.609373
0.000000	-8.002036	NaN	-3.453887	8.002036	NaN	3.453887
0.000000	-18.646898	NaN	-6.990294	18.646898	NaN	6.990294
0.000000	4.806279	NaN	8.408756	-4.806279	NaN	-8.408756
0.000000	0.125126	NaN	6.060852	-0.125126	NaN	-6.060852
0.000000	-6.898172	NaN	-3.297451	6.898172	NaN	3.297451
0.000000	-5.613443	NaN	-3.009446	5.613443	NaN	3.009446
0.000000	-3.349258	NaN	4.122559	3.349258	NaN	-4.122559
0.000000	-3.902004	NaN	2.216205	3.902004	NaN	-2.216205
0.000000	-2.349016	NaN	-3.096810	2.349016	NaN	3.096810
0.000000	2.425561	NaN	2.240966	-2.425561	NaN	-2.240966
0.000000	-0.641553	NaN	3.488083	0.641553	NaN	-3.488083
0.000000	-1.313733	NaN	0.939669	1.313733	NaN	-0.939669
0.000000	-0.413297	NaN	5.535235	0.413297	NaN	-5.535235
0.000000	-4.420230	NaN	1.484318	4.420230	NaN	-1.484318
0.000000	-6.234982	NaN	1.024419	6.234982	NaN	-1.024419
0.000000	-8.500507	NaN	-3.469152	8.500507	NaN	3.469152
0.000000	-12.655723	NaN	2.829562	12.655723	NaN	-2.829562
0.000000	-13.085417	NaN	-3.129545	13.085417	NaN	3.129545
0.000000	-4.786864	NaN	-7.081070	4.786864	NaN	7.081070
0.000000	-8.047164	NaN	-0.702740	8.047164	NaN	0.702740
0.000000	-6.708980	NaN	4.143996	6.708980	NaN	-4.143996
0.000000	-1.330150	NaN	-6.017144	1.330150	NaN	6.017144
0.000000	-6.918281	NaN	0.288156	6.918281	NaN	-0.288156
0.000000	-6.594712	NaN	-3.931148	6.594712	NaN	3.931148
0.000000	2.150983	NaN	1.415731	-2.150983	NaN	-1.415731
0.000000	-5.453181	NaN	0.423294	5.453181	NaN	-0.423294
0.000000	-4.028097	NaN	4.226191	4.028097	NaN	-4.226191
0.000000	-3.226220	NaN	3.914569	3.226220	NaN	-3.914569
0.000000	-19.095873	NaN	-7.631746	19.095873	NaN	7.631746
0.000000	-9.478419	NaN	-2.494578	9.478419	NaN	2.494578
0.000000	2.409475	NaN	4.723725	-2.409475	NaN	-4.723725
0.000000	-0.971813	NaN	3.390268	0.971813	NaN	-3.390268
0.000000	-3.665455	NaN	-0.738864	3.665455	NaN	0.738864
0.000000	-14.294088	NaN	-2.072401	14.294088	NaN	2.072401
0.000000	-3.053550	NaN	0.695997	3.053550	NaN	-0.695997
0.000000	-13.238962	NaN	-3.952111	13.238962	NaN	3.952111
0.000000	-8.192031	NaN	-1.247154	8.192031	NaN	1.247154
0.000000	-17.108763	NaN	-5.586811	17.108763	NaN	5.586811
0.000000	-5.218473	NaN	-1.518915	5.218473	NaN	1.518915
0.000000	-7.851129	NaN	-2.040540	7.851129	NaN	2.040540
0.000000	-1.954563	NaN	-2.188518	1.954563	NaN	2.188518
0.000000	-11.434654	NaN	-11.092266	11.434654	NaN	11.092266
0.000000	-3.766277	NaN	8.079311	3.766277	NaN	-8.079311
0.000000	-2.803159	NaN	-1.218385	2.803159	NaN	1.218385
0.000000	-7.345690	NaN	-2.879469	7.345690	NaN	2.879469
0.000000	-8.137348	NaN	2.186305	8.137348	NaN	-2.186305
0.000000	-11.369781	NaN	-1.659368	11.369781	NaN	1.659368
0.000000	-4.583505	NaN	1.446518	4.583505	NaN	-1.446518
0.000000	-14.839363	NaN	-2.249533	14.839363	NaN	2.249533
0.000000	-14.034281	NaN	0.964291	14.034281	NaN	-0.964291
0.000000	-11.995162	NaN	-2.012689	11.995162	NaN	2.012689
0.000000	-7.360944	NaN	-6.374013	7.360944	NaN	6.374013
0.000000	-4.034169	NaN	0.963096	4.034169	NaN	-0.963096
0.000000	-8.036504	NaN	-4.659236	8.036504	NaN	4.659236
0.000000	0.324423	NaN	5.698559	-0.324423	NaN	-5.698559
0.000000	-3.534536	NaN	0.942672	3.534536	NaN	-0.942672
0.000000	-2.614138	NaN	8.441970	2.614138	NaN	-8.441970
0.000000	0.107736	NaN	7.053401	-0.107736	NaN	-7.053401
0.000000	-2.846885	NaN	2.538192	2.846885	NaN	-2.538192
0.000000	1.289038	NaN	8.808709	-1.289038	NaN	-8.808709
0.000000	-0.833955	NaN	1.879952	0.833955	NaN	-1.879952
0.000000	-8.306823	NaN	-4.110189	8.306823	NaN	4.110189
0.000000	-8.061004	NaN	1.318912	8.061004	NaN	-1.318912
0.000000	-8.564467	NaN	-2.431833	8.564467	NaN	2.431833
0.000000	-0.385991	NaN	3.925861	0.385991	NaN	-3.925861
0.000000	-0.399533	NaN	2.194226	0.399533	NaN	-2.194226
0.000000	0.998530	NaN	6.246377	-0.998530	NaN	-6.246377
0.000000	-2.266904	NaN	-2.635269	2.266904	NaN	2.635269
0.000000	-6.869601	NaN	2.281384	6.869601	NaN	-2.281384
0.000000	-4.265479	NaN	-3.736571	4.265479	NaN	3.736571
0.000000	-8.397091	NaN	-1.609112	8.397091	NaN	1.609112
0.000000	-20.050989	NaN	-12.530626	20.050989	NaN	12.530626
0.000000	2.322652	NaN	2.610356	-2.322652	NaN	-2.610356
0.000000	-7.031792	NaN	-4.151415	7.031792	NaN	4.151415
0.000000	-5.235018	NaN	2.435113	5.235018	NaN	-2.435113
0.000000	-9.187635	NaN	1.897923	9.187635	NaN	-1.897923
0.000000	1.923796	NaN	1.620372	-1.923796	NaN	-1.620372
0.000000	-12.256325	NaN	4.258912	12.256325	NaN	-4.258912
0.000000	-13.564584	NaN	-10.685982	13.564584	NaN	10.685982
0.000000	-7.734198	NaN	0.750629	7.734198	NaN	-0.750629
0.000000	-8.298182	NaN	5.560201	8.298182	NaN	-5.560201
0.000000	-7.974878	NaN	3.872391	7.974878	NaN	-3.872391
0.000000	-0.256432	NaN	5.971264	0.256432	NaN	-5.971264
0.000000	-5.068362	NaN	-7.516620	5.068362	NaN	7.516620
0.000000	-10.433710	NaN	-6.793565	10.433710	NaN	6.793565
0.000000	-4.139367	NaN	0.940850	4.139367	NaN	-0.940850
0.000000	-6.864589	NaN	2.982324	6.864589	NaN	-2.982324
0.000000	-4.854467	NaN	-0.564233	4.854467	NaN	0.564233
0.000000	-0.473941	NaN	3.049050	0.473941	NaN	-3.049050
0.000000	-2.778762	NaN	-2.814813	2.778762	NaN	2.814813
0.000000	-0.559347	NaN	-1.536769	0.559347	NaN	1.536769
0.000000	-5.366637	NaN	-8.525426	5.366637	NaN	8.525426
0.000000	-13.159976	NaN	3.011757	13.159976	NaN	-3.011757
0.000000	0.970482	NaN	9.035840	-0.970482	NaN	-9.035840
0.000000	-9.767000	NaN	1.766516	9.767000	NaN	-1.766516
0.000000	-6.996757	NaN	0.601378	6.996757	NaN	-0.601378
0.000000	-6.074682	NaN	4.307555	6.074682	NaN	-4.307555
0.000000	-4.379045	NaN	-8.061259	4.379045	NaN	8.061259
0.000000	-1.231861	NaN	6.304397	1.231861	NaN	-6.304397
0.000000	-6.632054	NaN	-0.331802	6.632054	NaN	0.331802
0.000000	-4.594109	NaN	-6.375484	4.594109	NaN	6.375484
0.000000	-7.992415	NaN	-0.547826	7.992415	NaN	0.547826
0.000000	-1.666823	NaN	0.299958	1.666823	NaN	-0.299958
0.000000	-7.818515	NaN	4.507619	7.818515	NaN	-4.507619
0.000000	-2.501399	NaN	2.244890	2.501399	NaN	-2.244890
0.000000	0.156861	NaN	2.359909	-0.156861	NaN	-2.359909
0.000000	-8.445152	NaN	-5.260953	8.445152	NaN	5.260953
0.000000	-9.460055	NaN	8.344835	9.460055	NaN	-8.344835
0.000000	-2.220831	NaN	-0.461719	2.220831	NaN	0.461719
0.000000	-6.718382	NaN	1.164469	6.718382	NaN	-1.164469
0.000000	-0.786774	NaN	-2.143037	0.786774	NaN	2.143037
0.000000	-13.767309	NaN	-1.759689	13.767309	NaN	1.759689
0.000000	-7.454084	NaN	-1.182673	7.454084	NaN	1.182673
0.000000	-0.811661	NaN	4.419565	0.811661	NaN	-4.419565
0.000000	3.078284	NaN	4.832777	-3.078284	NaN	-4.832777
0.000000	-7.174893	NaN	-5.097564	7.174893	NaN	5.097564
0.000000	-6.531522	NaN	-3.305781	6.531522	NaN	3.305781
0.000000	-8.695442	NaN	-2.331342	8.695442	NaN	2.331342
0.000000	-14.428228	NaN	0.823865	14.428228	NaN	-0.823865
0.000000	-1.563151	NaN	2.220856	1.563151	NaN	-2.220856
0.000000	7.748970	NaN	9.496695	-7.748970	NaN	-9.496695
0.000000	-5.653959	NaN	-1.584957	5.653959	NaN	1.584957
0.000000	-4.742757	NaN	-1.485457	4.742757	NaN	1.485457
0.000000	-11.635990	NaN	3.973982	11.635990	NaN	-3.973982
0.000000	-4.434150	NaN	0.101111	4.434150	NaN	-0.101111
0.000000	-12.386696	NaN	2.663954	12.386696	NaN	-2.663954
0.000000	-5.365749	NaN	0.437988	5.365749	NaN	-0.437988
0.000000	-7.862530	NaN	1.535234	7.862530	NaN	-1.535234
0.000000	-4.727365	NaN	-5.028993	4.727365	NaN	5.028993
0.000000	-5.946008	NaN	3.518440	5.946008	NaN	-3.518440
0.000000	5.430299	NaN	8.515235	-5.430299	NaN	-8.515235
0.000000	-8.490145	NaN	-3.637149	8.490145	NaN	3.637149
0.000000	-3.690661	NaN	-0.390000	3.690661	NaN	0.390000
0.000000	-5.097992	NaN	-2.064276	5.097992	NaN	2.064276
0.000000	-6.542716	NaN	-1.877474	6.542716	NaN	1.877474
0.000000	-1.839341	NaN	4.748582	1.839341	NaN	-4.748582
0.000000	-8.096676	NaN	3.504433	8.096676	NaN	-3.504433
0.000000	-12.160016	NaN	-4.621457	12.160016	NaN	4.621457
0.000000	-13.585516	NaN	-6.766499	13.585516	NaN	6.766499
0.000000	-2.519286	NaN	-5.281468	2.519286	NaN	5.281468
0.000000	-4.957598	NaN	2.514975	4.957598	NaN	-2.514975
0.000000	-3.010429	NaN	-0.114468	3.010429	NaN	0.114468
0.000000	-1.328383	NaN	6.569541	1.328383	NaN	-6.569541
0.000000	-2.221028	NaN	5.058342	2.221028	NaN	-5.058342
0.000000	-5.340657	NaN	-2.012266	5.340657	NaN	2.012266
0.000000	-5.433023	NaN	-3.407965	5.433023	NaN	3.407965
0.000000	-6.443278	NaN	-0.295791	6.443278	NaN	0.295791
0.000000	-0.466778	NaN	-2.917826	0.466778	NaN	2.917826
0.000000	-3.371879	NaN	2.320590	3.371879	NaN	-2.320590
0.000000	-2.898531	NaN	-7.366938	2.898531	NaN	7.366938
0.000000	-7.986681	NaN	-1.947346	7.986681	NaN	1.947346
0.000000	-2.143675	NaN	6.707696	2.143675	NaN	-6.707696
0.000000	-2.083513	NaN	-0.358674	2.083513	NaN	0.358674
0.000000	-2.383316	NaN	5.232832	2.383316	NaN	-5.232832
0.000000	-9.549825	NaN	-4.818722	9.549825	NaN	4.818722
0.000000	-0.789675	NaN	-0.019494	0.789675	NaN	0.019494
0.000000	-10.085958	NaN	1.453764	10.085958	NaN	-1.453764
0.000000	0.337278	NaN	-4.788510	-0.337278	NaN	4.788510
0.000000	-2.628390	NaN	-2.329261	2.628390	NaN	2.329261
0.000000	-0.586404	NaN	2.570377	0.586404	NaN	-2.570377
0.000000	-2.123230	NaN	1.423495	2.123230	NaN	-1.423495
0.000000	-0.766583	NaN	2.353378	0.766583	NaN	-2.353378
0.000000	0.544199	NaN	4.302801	-0.544199	NaN	-4.302801
0.000000	-5.657342	NaN	0.325769	5.657342	NaN	-0.325769
0.000000	-1.458804	NaN	4.377891	1.458804	NaN	-4.377891
0.000000	-13.035196	NaN	-5.145963	13.035196	NaN	5.145963
0.000000	-14.715937	NaN	-8.791467	14.715937	NaN	8.791467
0.000000	1.394380	NaN	-6.101690	-1.394380	NaN	6.101690
0.000000	-7.015442	NaN	-7.417924	7.015442	NaN	7.417924
0.000000	-17.840600	NaN	1.435756	17.840600	NaN	-1.435756
0.000000	-9.057352	NaN	-8.276637	9.057352	NaN	8.276637
0.000000	-9.585628	NaN	-4.025931	9.585628	NaN	4.025931
0.000000	-13.384652	NaN	0.773343	13.384652	NaN	-0.773343
0.000000	-2.612238	NaN	-2.355956	2.612238	NaN	2.355956
0.000000	-0.243617	NaN	-1.069593	0.243617	NaN	1.069593
0.000000	-8.662824	NaN	-6.074985	8.662824	NaN	6.074985
0.000000	-5.386624	NaN	7.719867	5.386624	NaN	-7.719867
0.000000	-3.633034	NaN	-1.879721	3.633034	NaN	1.879721
0.000000	-1.819012	NaN	-1.389004	1.819012	NaN	1.389004
0.000000	-3.171265	NaN	-5.748177	3.171265	NaN	5.748177
0.000000	-12.197431	NaN	-2.662110	12.197431	NaN	2.662110
0.000000	-7.133385	NaN	-2.137673	7.133385	NaN	2.137673
0.000000	4.716434	NaN	5.607474	-4.716434	NaN	-5.607474
0.000000	-8.419646	NaN	0.732739	8.419646	NaN	-0.732739
0.000000	-2.383929	NaN	3.489657	2.383929	NaN	-3.489657
0.000000	-14.915050	NaN	-5.322706	14.915050	NaN	5.322706
0.000000	0.666183	NaN	0.516868	-0.666183	NaN	-0.516868
0.000000	-5.345951	NaN	1.480377	5.345951	NaN	-1.480377
0.000000	-1.129107	NaN	1.268276	1.129107	NaN	-1.268276
0.000000	-10.237378	NaN	2.959849	10.237378	NaN	-2.959849
0.000000	-13.371515	NaN	-2.939363	13.371515	NaN	2.939363
0.000000	-6.946845	NaN	-2.165263	6.946845	NaN	2.165263
0.000000	0.296268	NaN	1.986604	-0.296268	NaN	-1.986604
0.000000	-14.351215	NaN	-3.435613	14.351215	NaN	3.435613
0.000000	-12.665360	NaN	-3.699899	12.665360	NaN	3.699899
0.000000	-1.266993	NaN	7.096404	1.266993	NaN	-7.096404
0.000000	-7.634209	NaN	-0.701416	7.634209	NaN	0.701416
0.000000	-2.942173	NaN	6.627621	2.942173	NaN	-6.627621
0.000000	-6.464187	NaN	3.843110	6.464187	NaN	-3.843110
0.000000	-13.650868	NaN	-5.903907	13.650868	NaN	5.903907
0.000000	-5.597835	NaN	5.231439	5.597835	NaN	-5.231439
0.000000	-6.359723	NaN	-0.680850	6.359723	NaN	0.680850
0.000000	-4.649230	NaN	0.388051	4.649230	NaN	-0.388051
0.000000	-2.540001	NaN	7.319179	2.540001	NaN	-7.319179
0.000000	-10.639979	NaN	-3.524616	10.639979	NaN	3.524616
0.000000	-12.459203	NaN	-8.039951	12.459203	NaN	8.039951
0.000000	1.537172	NaN	3.878670	-1.537172	NaN	-3.878670
0.000000	-4.726157	NaN	5.287904	4.726157	NaN	-5.287904
0.000000	-7.555859	NaN	-0.919349	7.555859	NaN	0.919349
0.000000	-8.397579	NaN	1.249450	8.397579	NaN	-1.249450
0.000000	-4.906811	NaN	4.467455	4.906811	NaN	-4.467455
0.000000	-9.810575	NaN	-6.158908	9.810575	NaN	6.158908
0.000000	0.547964	NaN	5.815373	-0.547964	NaN	-5.815373
0.000000	1.676417	NaN	0.451429	-1.676417	NaN	-0.451429
0.000000	7.926366	NaN	10.605919	-7.926366	NaN	-10.605919
0.000000	-12.906067	NaN	-4.131522	12.906067	NaN	4.131522
0.000000	-8.354224	NaN	-2.608121	8.354224	NaN	2.608121
0.000000	-4.166386	NaN	2.029090	4.166386	NaN	-2.029090
0.000000	3.638882	NaN	-1.935517	-3.638882	NaN	1.935517
0.000000	-14.570008	NaN	-1.416421	14.570008	NaN	1.416421
0.000000	-3.060055	NaN	2.072242	3.060055	NaN	-2.072242
0.000000	-3.568354	NaN	-3.080923	3.568354	NaN	3.080923
0.000000	-4.351350	NaN	-4.660361	4.351350	NaN	4.660361
0.000000	0.260673	NaN	2.009054	-0.260673	NaN	-2.009054
0.000000	-8.501155	NaN	-10.357318	8.501155	NaN	10.357318
0.000000	-12.436382	NaN	-1.512323	12.436382	NaN	1.512323
0.000000	0.080380	NaN	3.071088	-0.080380	NaN	-3.071088
0.000000	-1.670712	NaN	0.015246	1.670712	NaN	-0.015246
0.000000	-7.869062	NaN	-0.892087	7.869062	NaN	0.892087
0.000000	-1.014265	NaN	0.239283	1.014265	NaN	-0.239283
0.000000	-7.957178	NaN	-0.028284	7.957178	NaN	0.028284
0.000000	-9.573326	NaN	3.883326	9.573326	NaN	-3.883326
0.000000	-3.271579	NaN	-1.080519	3.271579	NaN	1.080519
0.000000	-2.942886	NaN	2.719657	2.942886	NaN	-2.719657
0.000000	0.852572	NaN	4.744004	-0.852572	NaN	-4.744004
0.000000	-1.195277	NaN	0.790247	1.195277	NaN	-0.790247
0.000000	-14.048149	NaN	-7.697649	14.048149	NaN	7.697649
0.000000	1.631082	NaN	2.420224	-1.631082	NaN	-2.420224
0.000000	-12.113049	NaN	3.326539	12.113049	NaN	-3.326539
0.000000	1.420460	NaN	-0.917409	-1.420460	NaN	0.917409
0.000000	-11.145582	NaN	1.788815	11.145582	NaN	-1.788815
0.000000	-3.353508	NaN	1.576352	3.353508	NaN	-1.576352
0.000000	-2.794019	NaN	-1.031365	2.794019	NaN	1.031365
0.000000	-14.261375	NaN	-3.971355	14.261375	NaN	3.971355
0.000000	-15.764561	NaN	0.510623	15.764561	NaN	-0.510623
0.000000	-9.894281	NaN	3.753184	9.894281	NaN	-3.753184
0.000000	-4.427440	NaN	4.692293	4.427440	NaN	-4.692293
0.000000	-5.225764	NaN	-0.880367	5.225764	NaN	0.880367
0.000000	0.143764	NaN	2.778938	-0.143764	NaN	-2.778938
0.000000	-1.545605	NaN	0.933816	1.545605	NaN	-0.933816
0.000000	-12.584922	NaN	-0.675877	12.584922	NaN	0.675877
0.000000	-5.167277	NaN	-1.186055	5.167277	NaN	1.186055
0.000000	-4.191389	NaN	-0.985447	4.191389	NaN	0.985447
0.000000	-10.127118	NaN	-2.225105	10.127118	NaN	2.225105
0.000000	0.331384	NaN	-2.065894	-0.331384	NaN	2.065894
0.000000	2.164597	NaN	4.395291	-2.164597	NaN	-4.395291
0.000000	-1.294660	NaN	2.660286	1.294660	NaN	-2.660286
0.000000	-6.998272	NaN	-5.451696	6.998272	NaN	5.451696
0.000000	-11.911379	NaN	-1.209361	11.911379	NaN	1.209361
0.000000	-3.423465	NaN	0.145182	3.423465	NaN	-0.145182
0.000000	-6.815585	NaN	-1.905087	6.815585	NaN	1.905087
0.000000	-12.361389	NaN	-8.111616	12.361389	NaN	8.111616
0.000000	-1.992131	NaN	2.612578	1.992131	NaN	-2.612578
0.000000	-3.329089	NaN	-0.912515	3.329089	NaN	0.912515
0.000000	-1.899162	NaN	1.519030	1.899162	NaN	-1.519030
0.000000	-5.927060	NaN	0.004745	5.927060	NaN	-0.004745
0.000000	-5.191989	NaN	4.401631	5.191989	NaN	-4.401631
0.000000	-2.297285	NaN	-4.397368	2.297285	NaN	4.397368
0.000000	-7.190315	NaN	-9.976712	7.190315	NaN	9.976712
0.000000	-3.008740	NaN	0.105535	3.008740	NaN	-0.105535
0.000000	-2.600159	NaN	-3.854006	2.600159	NaN	3.854006
0.000000	-4.197569	NaN	-4.058366	4.197569	NaN	4.058366
0.000000	-10.263346	NaN	-3.826362	10.263346	NaN	3.826362
0.000000	-11.464232	NaN	-3.897447	11.464232	NaN	3.897447
0.000000	-6.264506	NaN	6.052549	6.264506	NaN	-6.052549
0.000000	-4.279546	NaN	-1.142937	4.279546	NaN	1.142937
0.000000	-4.853636	NaN	1.153972	4.853636	NaN	-1.153972
0.000000	-2.807916	NaN	2.621711	2.807916	NaN	-2.621711
0.000000	-11.471045	NaN	0.667506	11.471045	NaN	-0.667506
0.000000	9.257587	NaN	5.360056	-9.257587	NaN	-5.360056
0.000000	-6.746492	NaN	-5.901611	6.746492	NaN	5.901611
0.000000	-14.032022	NaN	-4.176585	14.032022	NaN	4.176585
0.000000	0.854271	NaN	-1.687785	-0.854271	NaN	1.687785
0.000000	-7.859881	NaN	2.249464	7.859881	NaN	-2.249464
0.000000	-4.310081	NaN	-4.064165	4.310081	NaN	4.064165
0.000000	-6.979734	NaN	-0.186302	6.979734	NaN	0.186302
0.000000	-16.102369	NaN	2.484566	16.102369	NaN	-2.484566
0.000000	-12.437795	NaN	-8.679785	12.437795	NaN	8.679785
0.000000	-11.423585	NaN	-0.423465	11.423585	NaN	0.423465
0.000000	-7.728205	NaN	-4.648025	7.728205	NaN	4.648025
0.000000	-3.080977	NaN	3.328449	3.080977	NaN	-3.328449
0.000000	-5.423569	NaN	5.551073	5.423569	NaN	-5.551073
0.000000	-2.586180	NaN	0.816202	2.586180	NaN	-0.816202
0.000000	-3.779566	NaN	3.439564	3.779566	NaN	-3.439564
0.000000	-7.001026	NaN	-6.182614	7.001026	NaN	6.182614
0.000000	-5.801795	NaN	2.721698	5.801795	NaN	-2.721698
0.000000	0.334880	NaN	4.347944	-0.334880	NaN	-4.347944
0.000000	-6.912955	NaN	-0.674368	6.912955	NaN	0.674368
0.000000	-2.849058	NaN	-3.158136	2.849058	NaN	3.158136
0.000000	3.732246	NaN	4.635281	-3.732246	NaN	-4.635281
0.000000	-3.821350	NaN	9.100827	3.821350	NaN	-9.100827
0.000000	-11.248592	NaN	-4.078201	11.248592	NaN	4.078201
0.000000	-8.495249	NaN	-9.985305	8.495249	NaN	9.985305
0.000000	-8.621371	NaN	2.606938	8.621371	NaN	-2.606938
0.000000	-2.952145	NaN	2.813672	2.952145	NaN	-2.813672
0.000000	-7.104515	NaN	-4.480898	7.104515	NaN	4.480898
0.000000	-5.563575	NaN	-1.215587	5.563575	NaN	1.215587
0.000000	-7.022964	NaN	-0.083723	7.022964	NaN	0.083723
0.000000	-3.205203	NaN	-0.348249	3.205203	NaN	0.348249
0.000000	-8.119343	NaN	-0.395342	8.119343	NaN	0.395342
0.000000	-5.254715	NaN	3.156180	5.254715	NaN	-3.156180
0.000000	-6.249181	NaN	-4.026567	6.249181	NaN	4.026567
0.000000	-6.313079	NaN	-1.564870	6.313079	NaN	1.564870
0.000000	-0.962858	NaN	1.283318	0.962858	NaN	-1.283318
0.000000	-0.360018	NaN	0.938223	0.360018	NaN	-0.938223
0.000000	-1.006588	NaN	-1.965906	1.006588	NaN	1.965906
0.000000	-10.476017	NaN	-2.739100	10.476017	NaN	2.739100
0.000000	5.139396	NaN	3.721854	-5.139396	NaN	-3.721854
0.000000	-7.342662	NaN	-6.200016	7.342662	NaN	6.200016
0.000000	-8.247773	NaN	1.467549	8.247773	NaN	-1.467549
0.000000	-2.198749	NaN	8.609765	2.198749	NaN	-8.609765
0.000000	-10.503710	NaN	-1.831884	10.503710	NaN	1.831884
0.000000	-4.235626	NaN	-3.638453	4.235626	NaN	3.638453
0.000000	-7.451663	NaN	-0.919109	7.451663	NaN	0.919109
0.000000	-1.932073	NaN	7.135809	1.932073	NaN	-7.135809
0.000000	-10.543116	NaN	0.277947	10.543116	NaN	-0.277947
0.000000	-9.267676	NaN	1.280290	9.267676	NaN	-1.280290
0.000000	-0.429259	NaN	0.156972	0.429259	NaN	-0.156972
0.000000	-4.753300	NaN	0.606007	4.753300	NaN	-0.606007
0.000000	-2.566093	NaN	1.471524	2.566093	NaN	-1.471524
0.000000	-3.868510	NaN	8.018743	3.868510	NaN	-8.018743
0.000000	-3.254536	NaN	4.239677	3.254536	NaN	-4.239677
0.000000	-11.663734	NaN	-0.076550	11.663734	NaN	0.076550
0.000000	-6.414590	NaN	2.875123	6.414590	NaN	-2.875123
0.000000	-9.402165	NaN	-2.490527	9.402165	NaN	2.490527
0.000000	-3.551249	NaN	-3.024727	3.551249	NaN	3.024727
0.000000	-10.977613	NaN	-5.159415	10.977613	NaN	5.159415
0.000000	-7.300097	NaN	-0.844582	7.300097	NaN	0.844582
0.000000	-11.858840	NaN	-0.777275	11.858840	NaN	0.777275
0.000000	-8.424612	NaN	-0.870540	8.424612	NaN	0.870540
0.000000	-0.859754	NaN	0.313323	0.859754	NaN	-0.313323
0.000000	-2.528340	NaN	6.241157	2.528340	NaN	-6.241157
0.000000	-9.156186	NaN	4.283669	9.156186	NaN	-4.283669
0.000000	-8.474282	NaN	0.439930	8.474282	NaN	-0.439930
0.000000	-2.277277	NaN	4.245326	2.277277	NaN	-4.245326
0.000000	1.078245	NaN	2.882035	-1.078245	NaN	-2.882035
0.000000	-5.444568	NaN	-6.927905	5.444568	NaN	6.927905
0.000000	0.555882	NaN	0.058020	-0.555882	NaN	-0.058020
0.000000	-2.269077	NaN	1.139822	2.269077	NaN	-1.139822
0.000000	-4.911085	NaN	-0.452941	4.911085	NaN	0.452941
0.000000	-0.592764	NaN	5.314946	0.592764	NaN	-5.314946
0.000000	3.231363	NaN	3.729881	-3.231363	NaN	-3.729881
0.000000	-6.218630	NaN	-11.065249	6.218630	NaN	11.065249
0.000000	-9.380959	NaN	0.110782	9.380959	NaN	-0.110782
0.000000	-1.613802	NaN	3.348887	1.613802	NaN	-3.348887
0.000000	-11.070382	NaN	-2.951326	11.070382	NaN	2.951326
0.000000	-2.637409	NaN	-2.974132	2.637409	NaN	2.974132
0.000000	-0.921864	NaN	7.241310	0.921864	NaN	-7.241310
0.000000	-13.011227	NaN	-5.870446	13.011227	NaN	5.870446
0.000000	0.803911	NaN	4.880829	-0.803911	NaN	-4.880829
0.000000	-1.623334	NaN	3.930630	1.623334	NaN	-3.930630
0.000000	-4.801377	NaN	3.727332	4.801377	NaN	-3.727332
0.000000	-6.146454	NaN	3.843652	6.146454	NaN	-3.843652
0.000000	-4.686483	NaN	1.337460	4.686483	NaN	-1.337460
0.000000	-5.413461	NaN	-1.064553	5.413461	NaN	1.064553
0.000000	-12.883090	NaN	-2.600356	12.883090	NaN	2.600356
0.000000	-6.928800	NaN	1.578547	6.928800	NaN	-1.578547
0.000000	-6.296294	NaN	-3.776051	6.296294	NaN	3.776051
0.000000	-3.801823	NaN	1.434993	3.801823	NaN	-1.434993
0.000000	-4.248841	NaN	-3.024576	4.248841	NaN	3.024576
0.000000	-7.786015	NaN	3.131536	7.786015	NaN	-3.131536
0.000000	1.614726	NaN	2.602450	-1.614726	NaN	-2.602450
0.000000	2.128040	NaN	6.004851	-2.128040	NaN	-6.004851
0.000000	2.537745	NaN	8.652465	-2.537745	NaN	-8.652465
0.000000	-2.282163	NaN	-3.840459	2.282163	NaN	3.840459
0.000000	-4.491293	NaN	2.346295	4.491293	NaN	-2.346295
0.000000	-9.366805	NaN	-0.789535	9.366805	NaN	0.789535
0.000000	5.446158	NaN	8.593016	-5.446158	NaN	-8.593016
0.000000	-3.788062	NaN	4.116353	3.788062	NaN	-4.116353
0.000000	1.106499	NaN	3.694713	-1.106499	NaN	-3.694713
0.000000	-5.893449	NaN	0.733411	5.893449	NaN	-0.733411
0.000000	-16.717724	NaN	1.671945	16.717724	NaN	-1.671945
0.000000	-7.189513	NaN	3.701543	7.189513	NaN	-3.701543
0.000000	0.715151	NaN	4.674320	-0.715151	NaN	-4.674320
0.000000	2.166524	NaN	5.738275	-2.166524	NaN	-5.738275
0.000000	-0.556158	NaN	12.609421	0.556158	NaN	-12.609421
0.000000	1.020550	NaN	1.399794	-1.020550	NaN	-1.399794
0.000000	-5.031383	NaN	-1.006698	5.031383	NaN	1.006698
0.000000	-11.502805	NaN	-6.149615	11.502805	NaN	6.149615
0.000000	-22.573160	NaN	-1.745345	22.573160	NaN	1.745345
0.000000	-16.198145	NaN	-4.386580	16.198145	NaN	4.386580
0.000000	-5.337574	NaN	-0.886700	5.337574	NaN	0.886700
0.000000	-15.147106	NaN	-5.094010	15.147106	NaN	5.094010
0.000000	-2.464277	NaN	4.523717	2.464277	NaN	-4.523717
0.000000	-8.017310	NaN	-5.668196	8.017310	NaN	5.668196
0.000000	-9.169522	NaN	-2.537215	9.169522	NaN	2.537215
0.000000	-8.190291	NaN	-2.507576	8.190291	NaN	2.507576
0.000000	-4.222242	NaN	1.477651	4.222242	NaN	-1.477651
0.000000	-5.543669	NaN	1.298380	5.543669	NaN	-1.298380
0.000000	-7.000774	NaN	-4.845971	7.000774	NaN	4.845971
0.000000	-6.887742	NaN	1.739549	6.887742	NaN	-1.739549
0.000000	-5.858052	NaN	2.622743	5.858052	NaN	-2.622743
0.000000	-14.797596	NaN	-2.021352	14.797596	NaN	2.021352
0.000000	-4.430031	NaN	-2.690530	4.430031	NaN	2.690530
0.000000	-5.023377	NaN	2.717547	5.023377	NaN	-2.717547
