# Supplementary material for: Combined Influences of Model Choice, Data Quality, and Data Quantity When Estimating Population Trends
Source: PLoS One. 2015 Jul 15;10(7):e0132255. doi: 10.1371/journal.pone.0132255 (PMC4503393; doi:10.1371/journal.pone.0132255)
Supplement: S1 Dataset — Files are organized by model type and by the input lambda value. (ZIP) [file pone.0132255.s002.zip › Hypothetical LH/sims_lambda_1/simulationOutput_1_0_0_0.1_40.xls]

Percent_Decline_True	Median_Percent_Decline_Matrix	Median_Percent_Decline_Matrix_stable	Median_Percent_Decline_Scalar	Difference_True_Matrix	Difference_True_Matrix_Stable	Difference_True_Scalar
0.000000	-5.887602	NaN	-1.830809	5.887602	NaN	1.830809
0.000000	-6.226875	NaN	2.326460	6.226875	NaN	-2.326460
0.000000	-6.098168	NaN	0.953262	6.098168	NaN	-0.953262
0.000000	-4.277080	NaN	2.571834	4.277080	NaN	-2.571834
0.000000	-2.898981	NaN	-0.951628	2.898981	NaN	0.951628
0.000000	-2.388425	NaN	0.481064	2.388425	NaN	-0.481064
0.000000	-3.888492	NaN	-4.537133	3.888492	NaN	4.537133
0.000000	-4.659807	NaN	-2.222385	4.659807	NaN	2.222385
0.000000	-6.580781	NaN	-0.742516	6.580781	NaN	0.742516
0.000000	-3.322027	NaN	-2.648236	3.322027	NaN	2.648236
0.000000	-2.849701	NaN	-2.653785	2.849701	NaN	2.653785
0.000000	-0.462906	NaN	2.870052	0.462906	NaN	-2.870052
0.000000	-5.685141	NaN	0.313404	5.685141	NaN	-0.313404
0.000000	-4.950530	NaN	-1.321146	4.950530	NaN	1.321146
0.000000	-11.240922	NaN	-2.285555	11.240922	NaN	2.285555
0.000000	-6.281590	NaN	2.592189	6.281590	NaN	-2.592189
0.000000	-7.143488	NaN	0.457251	7.143488	NaN	-0.457251
0.000000	-3.842233	NaN	0.063045	3.842233	NaN	-0.063045
0.000000	-9.201669	NaN	-1.101909	9.201669	NaN	1.101909
0.000000	-5.308928	NaN	0.716747	5.308928	NaN	-0.716747
0.000000	-5.295010	NaN	-0.441539	5.295010	NaN	0.441539
0.000000	-4.847231	NaN	3.588436	4.847231	NaN	-3.588436
0.000000	-4.190913	NaN	0.619037	4.190913	NaN	-0.619037
0.000000	-5.976353	NaN	-5.406707	5.976353	NaN	5.406707
0.000000	-5.706717	NaN	-0.130520	5.706717	NaN	0.130520
0.000000	-3.290318	NaN	-0.292438	3.290318	NaN	0.292438
0.000000	-5.198104	NaN	-0.240240	5.198104	NaN	0.240240
0.000000	-2.954724	NaN	-1.792254	2.954724	NaN	1.792254
0.000000	-6.091539	NaN	-3.581495	6.091539	NaN	3.581495
0.000000	-6.596272	NaN	-3.243267	6.596272	NaN	3.243267
0.000000	-2.369044	NaN	3.449267	2.369044	NaN	-3.449267
0.000000	-4.862465	NaN	-2.130060	4.862465	NaN	2.130060
0.000000	-6.752229	NaN	0.149929	6.752229	NaN	-0.149929
0.000000	-0.957058	NaN	2.868364	0.957058	NaN	-2.868364
0.000000	-9.141281	NaN	-2.782380	9.141281	NaN	2.782380
0.000000	-6.291868	NaN	-2.259229	6.291868	NaN	2.259229
0.000000	-6.912198	NaN	1.835647	6.912198	NaN	-1.835647
0.000000	-9.926176	NaN	-6.812747	9.926176	NaN	6.812747
0.000000	-7.166069	NaN	3.486696	7.166069	NaN	-3.486696
0.000000	-4.996529	NaN	0.000643	4.996529	NaN	-0.000643
0.000000	-3.876916	NaN	1.675685	3.876916	NaN	-1.675685
0.000000	-5.861498	NaN	-0.094429	5.861498	NaN	0.094429
0.000000	-7.531494	NaN	3.397614	7.531494	NaN	-3.397614
0.000000	-12.971044	NaN	-1.791824	12.971044	NaN	1.791824
0.000000	-6.699512	NaN	-2.597366	6.699512	NaN	2.597366
0.000000	-9.429625	NaN	-2.666742	9.429625	NaN	2.666742
0.000000	-6.643470	NaN	-0.293853	6.643470	NaN	0.293853
0.000000	-4.990965	NaN	1.328333	4.990965	NaN	-1.328333
0.000000	-8.970618	NaN	-1.308254	8.970618	NaN	1.308254
0.000000	-7.922159	NaN	0.049384	7.922159	NaN	-0.049384
0.000000	-6.001041	NaN	-1.170401	6.001041	NaN	1.170401
0.000000	-4.213713	NaN	0.575407	4.213713	NaN	-0.575407
0.000000	-7.290608	NaN	-5.373927	7.290608	NaN	5.373927
0.000000	-6.723832	NaN	-0.182566	6.723832	NaN	0.182566
0.000000	-4.560329	NaN	-0.230373	4.560329	NaN	0.230373
0.000000	-3.239919	NaN	-3.539641	3.239919	NaN	3.539641
0.000000	-1.881512	NaN	2.991637	1.881512	NaN	-2.991637
0.000000	-4.639980	NaN	-2.757790	4.639980	NaN	2.757790
0.000000	-9.873823	NaN	-2.686477	9.873823	NaN	2.686477
0.000000	-6.580000	NaN	-4.631597	6.580000	NaN	4.631597
0.000000	-10.289616	NaN	0.408973	10.289616	NaN	-0.408973
0.000000	-2.676817	NaN	-0.890556	2.676817	NaN	0.890556
0.000000	-5.873456	NaN	1.217332	5.873456	NaN	-1.217332
0.000000	-5.660897	NaN	1.233917	5.660897	NaN	-1.233917
0.000000	-8.883965	NaN	-0.424004	8.883965	NaN	0.424004
0.000000	-9.670328	NaN	-2.291941	9.670328	NaN	2.291941
0.000000	-9.705553	NaN	-1.539585	9.705553	NaN	1.539585
0.000000	-7.195977	NaN	1.854614	7.195977	NaN	-1.854614
0.000000	-2.436850	NaN	5.080723	2.436850	NaN	-5.080723
0.000000	-9.188574	NaN	-0.405608	9.188574	NaN	0.405608
0.000000	-6.368536	NaN	3.630154	6.368536	NaN	-3.630154
0.000000	-3.092140	NaN	0.870466	3.092140	NaN	-0.870466
0.000000	-4.080133	NaN	-1.361922	4.080133	NaN	1.361922
0.000000	-6.982923	NaN	-5.426602	6.982923	NaN	5.426602
0.000000	-7.828450	NaN	-1.402453	7.828450	NaN	1.402453
0.000000	-2.992049	NaN	4.465225	2.992049	NaN	-4.465225
0.000000	-4.686881	NaN	-1.044403	4.686881	NaN	1.044403
0.000000	-5.690561	NaN	-1.882788	5.690561	NaN	1.882788
0.000000	-3.944079	NaN	1.491434	3.944079	NaN	-1.491434
0.000000	-2.646773	NaN	-0.026040	2.646773	NaN	0.026040
0.000000	-4.590982	NaN	1.137088	4.590982	NaN	-1.137088
0.000000	-3.249586	NaN	0.337900	3.249586	NaN	-0.337900
0.000000	-4.180798	NaN	-2.086116	4.180798	NaN	2.086116
0.000000	-5.757613	NaN	-3.094027	5.757613	NaN	3.094027
0.000000	-1.861225	NaN	3.130519	1.861225	NaN	-3.130519
0.000000	-6.289037	NaN	-2.367507	6.289037	NaN	2.367507
0.000000	-8.870668	NaN	-0.062634	8.870668	NaN	0.062634
0.000000	-7.762284	NaN	-3.044579	7.762284	NaN	3.044579
0.000000	-3.587618	NaN	-0.346015	3.587618	NaN	0.346015
0.000000	-4.989603	NaN	2.469190	4.989603	NaN	-2.469190
0.000000	-7.210123	NaN	1.473935	7.210123	NaN	-1.473935
0.000000	-6.026302	NaN	0.320487	6.026302	NaN	-0.320487
0.000000	-0.602975	NaN	3.123003	0.602975	NaN	-3.123003
0.000000	-1.777073	NaN	0.225808	1.777073	NaN	-0.225808
0.000000	-12.119103	NaN	1.594926	12.119103	NaN	-1.594926
0.000000	-7.118583	NaN	-2.682736	7.118583	NaN	2.682736
0.000000	-4.233222	NaN	-2.717154	4.233222	NaN	2.717154
0.000000	-1.533205	NaN	-0.942690	1.533205	NaN	0.942690
0.000000	-2.637061	NaN	2.274332	2.637061	NaN	-2.274332
0.000000	-5.818121	NaN	4.575338	5.818121	NaN	-4.575338
0.000000	-8.101392	NaN	0.039281	8.101392	NaN	-0.039281
0.000000	-7.860423	NaN	2.784514	7.860423	NaN	-2.784514
0.000000	-4.886606	NaN	2.815806	4.886606	NaN	-2.815806
0.000000	-7.133788	NaN	2.912257	7.133788	NaN	-2.912257
0.000000	-7.965703	NaN	2.884055	7.965703	NaN	-2.884055
0.000000	-5.589847	NaN	-2.030783	5.589847	NaN	2.030783
0.000000	-6.374201	NaN	3.119089	6.374201	NaN	-3.119089
0.000000	-9.686155	NaN	-0.247203	9.686155	NaN	0.247203
0.000000	-7.305232	NaN	-1.469743	7.305232	NaN	1.469743
0.000000	-6.657105	NaN	-0.707920	6.657105	NaN	0.707920
0.000000	-0.836541	NaN	1.289717	0.836541	NaN	-1.289717
0.000000	-2.256573	NaN	3.744742	2.256573	NaN	-3.744742
0.000000	-5.179576	NaN	3.384114	5.179576	NaN	-3.384114
0.000000	-0.713906	NaN	0.769575	0.713906	NaN	-0.769575
0.000000	-2.852269	NaN	-2.545080	2.852269	NaN	2.545080
0.000000	-6.929067	NaN	-1.226949	6.929067	NaN	1.226949
0.000000	-4.378395	NaN	1.180500	4.378395	NaN	-1.180500
0.000000	-3.556890	NaN	0.855714	3.556890	NaN	-0.855714
0.000000	-7.030634	NaN	1.024464	7.030634	NaN	-1.024464
0.000000	-6.768803	NaN	-0.716048	6.768803	NaN	0.716048
0.000000	-1.592651	NaN	0.957802	1.592651	NaN	-0.957802
0.000000	-2.644645	NaN	1.039174	2.644645	NaN	-1.039174
0.000000	-1.094668	NaN	0.627148	1.094668	NaN	-0.627148
0.000000	-3.789605	NaN	0.388076	3.789605	NaN	-0.388076
0.000000	-6.320845	NaN	-0.250978	6.320845	NaN	0.250978
0.000000	-4.385942	NaN	2.722734	4.385942	NaN	-2.722734
0.000000	-3.478685	NaN	2.146720	3.478685	NaN	-2.146720
0.000000	-8.249883	NaN	-3.624427	8.249883	NaN	3.624427
0.000000	-6.961203	NaN	-0.996380	6.961203	NaN	0.996380
0.000000	-4.018329	NaN	2.061008	4.018329	NaN	-2.061008
0.000000	-4.151050	NaN	2.056655	4.151050	NaN	-2.056655
0.000000	-0.276311	NaN	0.584061	0.276311	NaN	-0.584061
0.000000	-3.051852	NaN	0.342912	3.051852	NaN	-0.342912
0.000000	-4.985957	NaN	2.086655	4.985957	NaN	-2.086655
0.000000	-9.564571	NaN	-4.658632	9.564571	NaN	4.658632
0.000000	-5.589664	NaN	2.958039	5.589664	NaN	-2.958039
0.000000	-6.241486	NaN	0.151052	6.241486	NaN	-0.151052
0.000000	-2.766876	NaN	4.049245	2.766876	NaN	-4.049245
0.000000	-4.827152	NaN	-2.809931	4.827152	NaN	2.809931
0.000000	-8.283590	NaN	0.398796	8.283590	NaN	-0.398796
0.000000	-6.764588	NaN	-0.944458	6.764588	NaN	0.944458
0.000000	-3.231054	NaN	2.667833	3.231054	NaN	-2.667833
0.000000	-8.555067	NaN	-2.098698	8.555067	NaN	2.098698
0.000000	-5.466682	NaN	-5.855976	5.466682	NaN	5.855976
0.000000	-5.452823	NaN	0.825289	5.452823	NaN	-0.825289
0.000000	-2.880229	NaN	-0.422063	2.880229	NaN	0.422063
0.000000	-0.348742	NaN	1.410043	0.348742	NaN	-1.410043
0.000000	-5.229628	NaN	-0.650390	5.229628	NaN	0.650390
0.000000	-8.555738	NaN	0.886275	8.555738	NaN	-0.886275
0.000000	-5.901952	NaN	-0.548005	5.901952	NaN	0.548005
0.000000	-4.937627	NaN	-1.502499	4.937627	NaN	1.502499
0.000000	-0.345955	NaN	1.046801	0.345955	NaN	-1.046801
0.000000	-9.661421	NaN	-1.882374	9.661421	NaN	1.882374
0.000000	-5.901406	NaN	-1.518802	5.901406	NaN	1.518802
0.000000	-3.640768	NaN	0.621945	3.640768	NaN	-0.621945
0.000000	-4.658709	NaN	-2.848566	4.658709	NaN	2.848566
0.000000	-2.895414	NaN	0.856438	2.895414	NaN	-0.856438
0.000000	-5.959894	NaN	2.397700	5.959894	NaN	-2.397700
0.000000	-4.601018	NaN	-2.372765	4.601018	NaN	2.372765
0.000000	-7.073573	NaN	-1.301481	7.073573	NaN	1.301481
0.000000	-7.602385	NaN	1.406730	7.602385	NaN	-1.406730
0.000000	-7.451305	NaN	0.061607	7.451305	NaN	-0.061607
0.000000	-3.914724	NaN	-0.388455	3.914724	NaN	0.388455
0.000000	-2.287949	NaN	5.340318	2.287949	NaN	-5.340318
0.000000	-5.659230	NaN	0.637069	5.659230	NaN	-0.637069
0.000000	-5.014143	NaN	2.490010	5.014143	NaN	-2.490010
0.000000	-4.891730	NaN	-1.390987	4.891730	NaN	1.390987
0.000000	-6.088896	NaN	1.076537	6.088896	NaN	-1.076537
0.000000	-8.555737	NaN	-2.465472	8.555737	NaN	2.465472
0.000000	-3.508809	NaN	1.688580	3.508809	NaN	-1.688580
0.000000	-6.228579	NaN	2.345861	6.228579	NaN	-2.345861
0.000000	-3.023202	NaN	-0.878847	3.023202	NaN	0.878847
0.000000	-5.543487	NaN	0.381263	5.543487	NaN	-0.381263
0.000000	-4.043092	NaN	-1.503335	4.043092	NaN	1.503335
0.000000	-2.626606	NaN	0.803044	2.626606	NaN	-0.803044
0.000000	-3.865848	NaN	-4.068078	3.865848	NaN	4.068078
0.000000	-5.725822	NaN	-1.388646	5.725822	NaN	1.388646
0.000000	-3.510905	NaN	4.225033	3.510905	NaN	-4.225033
0.000000	-8.869522	NaN	1.839845	8.869522	NaN	-1.839845
0.000000	-9.176776	NaN	3.143739	9.176776	NaN	-3.143739
0.000000	-3.336943	NaN	3.117201	3.336943	NaN	-3.117201
0.000000	-5.307113	NaN	-0.475336	5.307113	NaN	0.475336
0.000000	-2.826465	NaN	5.328907	2.826465	NaN	-5.328907
0.000000	-1.834342	NaN	0.062535	1.834342	NaN	-0.062535
0.000000	-8.568167	NaN	-2.183437	8.568167	NaN	2.183437
0.000000	-9.259693	NaN	0.559552	9.259693	NaN	-0.559552
0.000000	-4.613505	NaN	0.763031	4.613505	NaN	-0.763031
0.000000	-10.131371	NaN	0.003838	10.131371	NaN	-0.003838
0.000000	-8.415030	NaN	-0.217839	8.415030	NaN	0.217839
0.000000	-8.594894	NaN	1.740184	8.594894	NaN	-1.740184
0.000000	-4.562729	NaN	4.367219	4.562729	NaN	-4.367219
0.000000	-3.620706	NaN	-3.069915	3.620706	NaN	3.069915
0.000000	-4.372778	NaN	-3.121295	4.372778	NaN	3.121295
0.000000	-1.053566	NaN	1.950936	1.053566	NaN	-1.950936
0.000000	-3.224666	NaN	1.362188	3.224666	NaN	-1.362188
0.000000	-3.657176	NaN	3.455243	3.657176	NaN	-3.455243
0.000000	-5.201755	NaN	-1.241194	5.201755	NaN	1.241194
0.000000	-5.117281	NaN	-0.388965	5.117281	NaN	0.388965
0.000000	-10.944263	NaN	-0.513546	10.944263	NaN	0.513546
0.000000	-7.352088	NaN	-4.322181	7.352088	NaN	4.322181
0.000000	-9.934552	NaN	-0.933118	9.934552	NaN	0.933118
0.000000	-7.028868	NaN	-2.744095	7.028868	NaN	2.744095
0.000000	-8.930810	NaN	-1.335205	8.930810	NaN	1.335205
0.000000	-1.946846	NaN	2.386072	1.946846	NaN	-2.386072
0.000000	-5.715172	NaN	-0.066566	5.715172	NaN	0.066566
0.000000	-10.350648	NaN	-0.538438	10.350648	NaN	0.538438
0.000000	-6.997957	NaN	-1.170586	6.997957	NaN	1.170586
0.000000	-1.889687	NaN	0.162060	1.889687	NaN	-0.162060
0.000000	-3.112785	NaN	0.544297	3.112785	NaN	-0.544297
0.000000	-5.588948	NaN	-0.977905	5.588948	NaN	0.977905
0.000000	-4.326840	NaN	5.551972	4.326840	NaN	-5.551972
0.000000	-8.197972	NaN	-3.270649	8.197972	NaN	3.270649
0.000000	-6.759664	NaN	-1.556762	6.759664	NaN	1.556762
0.000000	-3.042739	NaN	-1.608632	3.042739	NaN	1.608632
0.000000	-3.615856	NaN	5.162204	3.615856	NaN	-5.162204
0.000000	-4.001246	NaN	-0.056175	4.001246	NaN	0.056175
0.000000	-8.363996	NaN	-1.404376	8.363996	NaN	1.404376
0.000000	-5.177524	NaN	-0.992115	5.177524	NaN	0.992115
0.000000	-2.853807	NaN	0.748202	2.853807	NaN	-0.748202
0.000000	-5.289403	NaN	-2.065513	5.289403	NaN	2.065513
0.000000	-1.567389	NaN	1.561466	1.567389	NaN	-1.561466
0.000000	-9.634235	NaN	2.990328	9.634235	NaN	-2.990328
0.000000	-3.101167	NaN	-1.555711	3.101167	NaN	1.555711
0.000000	-6.980686	NaN	0.850499	6.980686	NaN	-0.850499
0.000000	-4.483970	NaN	-0.264376	4.483970	NaN	0.264376
0.000000	-4.310621	NaN	0.605166	4.310621	NaN	-0.605166
0.000000	-4.144187	NaN	-1.035479	4.144187	NaN	1.035479
0.000000	-4.057454	NaN	1.148830	4.057454	NaN	-1.148830
0.000000	-10.394663	NaN	-2.225610	10.394663	NaN	2.225610
0.000000	-4.673989	NaN	-1.203439	4.673989	NaN	1.203439
0.000000	-5.377637	NaN	-4.841722	5.377637	NaN	4.841722
0.000000	-2.559696	NaN	3.371633	2.559696	NaN	-3.371633
0.000000	-1.671391	NaN	-0.651543	1.671391	NaN	0.651543
0.000000	-2.859530	NaN	-0.100465	2.859530	NaN	0.100465
0.000000	-3.534053	NaN	1.040977	3.534053	NaN	-1.040977
0.000000	-6.126724	NaN	-3.946679	6.126724	NaN	3.946679
0.000000	-4.101399	NaN	1.027468	4.101399	NaN	-1.027468
0.000000	-5.373364	NaN	-0.344337	5.373364	NaN	0.344337
0.000000	-6.968426	NaN	0.874800	6.968426	NaN	-0.874800
0.000000	-3.819165	NaN	0.929535	3.819165	NaN	-0.929535
0.000000	-3.117220	NaN	4.000537	3.117220	NaN	-4.000537
0.000000	-6.721712	NaN	0.158308	6.721712	NaN	-0.158308
0.000000	-3.506317	NaN	-0.662281	3.506317	NaN	0.662281
0.000000	-5.375037	NaN	0.159663	5.375037	NaN	-0.159663
0.000000	-4.385865	NaN	-1.641291	4.385865	NaN	1.641291
0.000000	-5.741347	NaN	0.235514	5.741347	NaN	-0.235514
0.000000	-7.019900	NaN	-3.590102	7.019900	NaN	3.590102
0.000000	-4.105170	NaN	2.047325	4.105170	NaN	-2.047325
0.000000	-6.629684	NaN	0.744851	6.629684	NaN	-0.744851
0.000000	-5.320578	NaN	2.712560	5.320578	NaN	-2.712560
0.000000	-6.035345	NaN	1.433222	6.035345	NaN	-1.433222
0.000000	-5.133038	NaN	2.755596	5.133038	NaN	-2.755596
0.000000	-7.553963	NaN	-0.507802	7.553963	NaN	0.507802
0.000000	-6.564886	NaN	3.057735	6.564886	NaN	-3.057735
0.000000	-8.836289	NaN	0.243991	8.836289	NaN	-0.243991
0.000000	-6.479534	NaN	-0.526634	6.479534	NaN	0.526634
0.000000	-4.468702	NaN	1.563095	4.468702	NaN	-1.563095
0.000000	-11.914824	NaN	-1.252253	11.914824	NaN	1.252253
0.000000	-5.476450	NaN	3.298200	5.476450	NaN	-3.298200
0.000000	-3.251326	NaN	4.494963	3.251326	NaN	-4.494963
0.000000	-4.742451	NaN	-1.116794	4.742451	NaN	1.116794
0.000000	-7.724784	NaN	-3.168660	7.724784	NaN	3.168660
0.000000	-1.629802	NaN	-0.850801	1.629802	NaN	0.850801
0.000000	-11.549239	NaN	-2.602060	11.549239	NaN	2.602060
0.000000	-4.309998	NaN	3.850714	4.309998	NaN	-3.850714
0.000000	-6.480230	NaN	-2.912261	6.480230	NaN	2.912261
0.000000	-4.360875	NaN	-1.009521	4.360875	NaN	1.009521
0.000000	-4.372261	NaN	-0.285001	4.372261	NaN	0.285001
0.000000	-8.238620	NaN	0.533870	8.238620	NaN	-0.533870
0.000000	-4.776407	NaN	0.168690	4.776407	NaN	-0.168690
0.000000	-5.006133	NaN	1.305381	5.006133	NaN	-1.305381
0.000000	-3.774178	NaN	2.763219	3.774178	NaN	-2.763219
0.000000	-4.298955	NaN	2.322173	4.298955	NaN	-2.322173
0.000000	-4.253304	NaN	0.482855	4.253304	NaN	-0.482855
0.000000	-6.559270	NaN	-0.358144	6.559270	NaN	0.358144
0.000000	-2.867068	NaN	2.346756	2.867068	NaN	-2.346756
0.000000	-6.004306	NaN	-2.386394	6.004306	NaN	2.386394
0.000000	-6.898340	NaN	0.934797	6.898340	NaN	-0.934797
0.000000	-2.992871	NaN	-2.459427	2.992871	NaN	2.459427
0.000000	-9.376131	NaN	-3.150320	9.376131	NaN	3.150320
0.000000	-7.977280	NaN	-1.301874	7.977280	NaN	1.301874
0.000000	-2.216915	NaN	-0.793510	2.216915	NaN	0.793510
0.000000	-2.738287	NaN	1.829592	2.738287	NaN	-1.829592
0.000000	-5.558443	NaN	-0.151510	5.558443	NaN	0.151510
0.000000	-2.350013	NaN	2.876996	2.350013	NaN	-2.876996
0.000000	-3.516053	NaN	5.893256	3.516053	NaN	-5.893256
0.000000	-7.301729	NaN	0.434452	7.301729	NaN	-0.434452
0.000000	-8.275688	NaN	-0.090105	8.275688	NaN	0.090105
0.000000	-5.874016	NaN	-2.300103	5.874016	NaN	2.300103
0.000000	-7.824261	NaN	-1.497098	7.824261	NaN	1.497098
0.000000	-2.771324	NaN	4.187335	2.771324	NaN	-4.187335
0.000000	-7.950841	NaN	-0.963075	7.950841	NaN	0.963075
0.000000	-7.373544	NaN	-1.834669	7.373544	NaN	1.834669
0.000000	-9.940135	NaN	0.624180	9.940135	NaN	-0.624180
0.000000	-4.974325	NaN	4.367501	4.974325	NaN	-4.367501
0.000000	-7.196862	NaN	-3.025916	7.196862	NaN	3.025916
0.000000	-1.652585	NaN	1.330133	1.652585	NaN	-1.330133
0.000000	-9.757449	NaN	-0.940958	9.757449	NaN	0.940958
0.000000	-7.928961	NaN	-2.551993	7.928961	NaN	2.551993
0.000000	-8.466980	NaN	-0.255154	8.466980	NaN	0.255154
0.000000	-4.665580	NaN	1.958024	4.665580	NaN	-1.958024
0.000000	-4.155609	NaN	1.499101	4.155609	NaN	-1.499101
0.000000	-6.114199	NaN	-0.381584	6.114199	NaN	0.381584
0.000000	-3.560549	NaN	-0.626026	3.560549	NaN	0.626026
0.000000	-6.195312	NaN	-0.408023	6.195312	NaN	0.408023
0.000000	-6.226279	NaN	-5.686979	6.226279	NaN	5.686979
0.000000	-9.742713	NaN	-3.947721	9.742713	NaN	3.947721
0.000000	-5.383969	NaN	-0.534366	5.383969	NaN	0.534366
0.000000	-6.996181	NaN	-3.198052	6.996181	NaN	3.198052
0.000000	-5.855037	NaN	2.561140	5.855037	NaN	-2.561140
0.000000	-9.127712	NaN	-0.664993	9.127712	NaN	0.664993
0.000000	-11.592425	NaN	-0.068248	11.592425	NaN	0.068248
0.000000	-5.503692	NaN	0.070958	5.503692	NaN	-0.070958
0.000000	-2.318999	NaN	3.696717	2.318999	NaN	-3.696717
0.000000	-7.639019	NaN	0.956352	7.639019	NaN	-0.956352
0.000000	-7.463073	NaN	-1.069858	7.463073	NaN	1.069858
0.000000	-3.773254	NaN	1.617432	3.773254	NaN	-1.617432
0.000000	-4.528228	NaN	-2.636558	4.528228	NaN	2.636558
0.000000	-2.812721	NaN	0.178554	2.812721	NaN	-0.178554
0.000000	-5.754698	NaN	-0.762345	5.754698	NaN	0.762345
0.000000	-5.449744	NaN	-0.706557	5.449744	NaN	0.706557
0.000000	-8.653858	NaN	0.593892	8.653858	NaN	-0.593892
0.000000	-1.258092	NaN	1.543916	1.258092	NaN	-1.543916
0.000000	-9.495776	NaN	-0.729303	9.495776	NaN	0.729303
0.000000	-2.558699	NaN	1.936553	2.558699	NaN	-1.936553
0.000000	-4.848362	NaN	1.597291	4.848362	NaN	-1.597291
0.000000	-3.706194	NaN	-1.631627	3.706194	NaN	1.631627
0.000000	-4.420885	NaN	1.036099	4.420885	NaN	-1.036099
0.000000	-6.826898	NaN	-0.773269	6.826898	NaN	0.773269
0.000000	-1.953682	NaN	0.798017	1.953682	NaN	-0.798017
0.000000	-8.133840	NaN	0.878868	8.133840	NaN	-0.878868
0.000000	-5.383301	NaN	1.124767	5.383301	NaN	-1.124767
0.000000	-6.071738	NaN	-2.507128	6.071738	NaN	2.507128
0.000000	-5.672295	NaN	-1.025350	5.672295	NaN	1.025350
0.000000	-7.331768	NaN	-3.015246	7.331768	NaN	3.015246
0.000000	-5.354041	NaN	1.505260	5.354041	NaN	-1.505260
0.000000	-4.177168	NaN	-3.452867	4.177168	NaN	3.452867
0.000000	-4.109609	NaN	0.009684	4.109609	NaN	-0.009684
0.000000	-4.966545	NaN	1.856997	4.966545	NaN	-1.856997
0.000000	-2.672130	NaN	-0.909238	2.672130	NaN	0.909238
0.000000	-4.763389	NaN	-0.211162	4.763389	NaN	0.211162
0.000000	-4.577713	NaN	0.323335	4.577713	NaN	-0.323335
0.000000	-6.583992	NaN	3.253911	6.583992	NaN	-3.253911
0.000000	-7.251370	NaN	-4.142782	7.251370	NaN	4.142782
0.000000	-1.995495	NaN	4.242734	1.995495	NaN	-4.242734
0.000000	-6.452589	NaN	1.042213	6.452589	NaN	-1.042213
0.000000	-6.983056	NaN	-1.043797	6.983056	NaN	1.043797
0.000000	-6.254510	NaN	2.752216	6.254510	NaN	-2.752216
0.000000	-10.032901	NaN	-1.356179	10.032901	NaN	1.356179
0.000000	-6.684191	NaN	-2.324169	6.684191	NaN	2.324169
0.000000	-3.508713	NaN	-3.631929	3.508713	NaN	3.631929
0.000000	-5.883412	NaN	0.196327	5.883412	NaN	-0.196327
0.000000	-4.182830	NaN	3.754027	4.182830	NaN	-3.754027
0.000000	-6.914086	NaN	-1.027487	6.914086	NaN	1.027487
0.000000	-2.930810	NaN	4.184929	2.930810	NaN	-4.184929
0.000000	-4.186912	NaN	-1.533429	4.186912	NaN	1.533429
0.000000	-3.818577	NaN	-0.557113	3.818577	NaN	0.557113
0.000000	-4.568124	NaN	1.108612	4.568124	NaN	-1.108612
0.000000	-3.827652	NaN	0.152483	3.827652	NaN	-0.152483
0.000000	-7.927812	NaN	-0.050513	7.927812	NaN	0.050513
0.000000	0.973724	NaN	1.929822	-0.973724	NaN	-1.929822
0.000000	-4.296675	NaN	1.288159	4.296675	NaN	-1.288159
0.000000	-1.675353	NaN	3.164594	1.675353	NaN	-3.164594
0.000000	-2.620186	NaN	0.188658	2.620186	NaN	-0.188658
0.000000	-3.207423	NaN	1.269058	3.207423	NaN	-1.269058
0.000000	-3.369131	NaN	-1.768941	3.369131	NaN	1.768941
0.000000	-5.909608	NaN	-2.600290	5.909608	NaN	2.600290
0.000000	-4.852398	NaN	0.327578	4.852398	NaN	-0.327578
0.000000	-7.118751	NaN	-2.291904	7.118751	NaN	2.291904
0.000000	-7.355800	NaN	-2.511209	7.355800	NaN	2.511209
0.000000	-5.427004	NaN	-2.094664	5.427004	NaN	2.094664
0.000000	-8.665539	NaN	-1.435678	8.665539	NaN	1.435678
0.000000	-5.357655	NaN	2.375234	5.357655	NaN	-2.375234
0.000000	-4.352967	NaN	1.375356	4.352967	NaN	-1.375356
0.000000	-2.054917	NaN	2.274297	2.054917	NaN	-2.274297
0.000000	-6.810288	NaN	-3.250894	6.810288	NaN	3.250894
0.000000	-2.999778	NaN	3.010475	2.999778	NaN	-3.010475
0.000000	-7.560366	NaN	-1.674623	7.560366	NaN	1.674623
0.000000	-7.943566	NaN	-2.969326	7.943566	NaN	2.969326
0.000000	-3.652427	NaN	0.801601	3.652427	NaN	-0.801601
0.000000	-8.212086	NaN	-4.237539	8.212086	NaN	4.237539
0.000000	-5.344801	NaN	-2.650607	5.344801	NaN	2.650607
0.000000	-7.394435	NaN	-1.015745	7.394435	NaN	1.015745
0.000000	-5.150664	NaN	-0.086392	5.150664	NaN	0.086392
0.000000	-8.056121	NaN	-0.898749	8.056121	NaN	0.898749
0.000000	-4.339734	NaN	0.059200	4.339734	NaN	-0.059200
0.000000	-7.490653	NaN	4.232270	7.490653	NaN	-4.232270
0.000000	-6.552646	NaN	0.294054	6.552646	NaN	-0.294054
0.000000	-9.443469	NaN	0.206351	9.443469	NaN	-0.206351
0.000000	-5.972216	NaN	-1.934524	5.972216	NaN	1.934524
0.000000	-7.076429	NaN	-0.116199	7.076429	NaN	0.116199
0.000000	-1.331015	NaN	-0.123580	1.331015	NaN	0.123580
0.000000	-5.999742	NaN	0.617420	5.999742	NaN	-0.617420
0.000000	-5.406075	NaN	-2.669917	5.406075	NaN	2.669917
0.000000	-2.581810	NaN	-0.124951	2.581810	NaN	0.124951
0.000000	-9.937300	NaN	-2.588137	9.937300	NaN	2.588137
0.000000	-7.474685	NaN	-1.916628	7.474685	NaN	1.916628
0.000000	-3.122920	NaN	-0.128100	3.122920	NaN	0.128100
0.000000	-5.533194	NaN	-1.008985	5.533194	NaN	1.008985
0.000000	-5.321844	NaN	-1.275917	5.321844	NaN	1.275917
0.000000	-4.659892	NaN	-2.944845	4.659892	NaN	2.944845
0.000000	-10.867339	NaN	-2.919997	10.867339	NaN	2.919997
0.000000	-5.125778	NaN	-1.114922	5.125778	NaN	1.114922
0.000000	-5.438128	NaN	1.831065	5.438128	NaN	-1.831065
0.000000	-4.976728	NaN	0.468190	4.976728	NaN	-0.468190
0.000000	-10.981644	NaN	-2.175177	10.981644	NaN	2.175177
0.000000	-8.124959	NaN	-2.962768	8.124959	NaN	2.962768
0.000000	-8.849648	NaN	-0.551870	8.849648	NaN	0.551870
0.000000	-6.445176	NaN	-3.974871	6.445176	NaN	3.974871
0.000000	-4.483424	NaN	-1.927976	4.483424	NaN	1.927976
0.000000	-5.833013	NaN	-0.462626	5.833013	NaN	0.462626
0.000000	-2.155658	NaN	5.901910	2.155658	NaN	-5.901910
0.000000	-3.575241	NaN	0.735750	3.575241	NaN	-0.735750
0.000000	-5.076639	NaN	3.216883	5.076639	NaN	-3.216883
0.000000	-8.432714	NaN	-0.689796	8.432714	NaN	0.689796
0.000000	-2.789554	NaN	2.945330	2.789554	NaN	-2.945330
0.000000	-0.439036	NaN	-2.629324	0.439036	NaN	2.629324
0.000000	-7.553627	NaN	1.332394	7.553627	NaN	-1.332394
0.000000	-5.410232	NaN	4.018884	5.410232	NaN	-4.018884
0.000000	-5.984533	NaN	-3.883928	5.984533	NaN	3.883928
0.000000	-0.045132	NaN	1.770381	0.045132	NaN	-1.770381
0.000000	-6.415566	NaN	-0.079211	6.415566	NaN	0.079211
0.000000	-5.880463	NaN	-0.034409	5.880463	NaN	0.034409
0.000000	-5.054247	NaN	0.498490	5.054247	NaN	-0.498490
0.000000	-2.252166	NaN	-1.871270	2.252166	NaN	1.871270
0.000000	-5.884638	NaN	0.133345	5.884638	NaN	-0.133345
0.000000	-4.171613	NaN	0.918476	4.171613	NaN	-0.918476
0.000000	-10.243953	NaN	-2.635571	10.243953	NaN	2.635571
0.000000	-2.294487	NaN	3.402938	2.294487	NaN	-3.402938
0.000000	-3.429819	NaN	1.121531	3.429819	NaN	-1.121531
0.000000	-4.449542	NaN	0.214576	4.449542	NaN	-0.214576
0.000000	-9.414567	NaN	-4.129531	9.414567	NaN	4.129531
0.000000	-3.666160	NaN	3.142784	3.666160	NaN	-3.142784
0.000000	-8.110225	NaN	-1.992765	8.110225	NaN	1.992765
0.000000	-8.881471	NaN	-4.311215	8.881471	NaN	4.311215
0.000000	-2.942793	NaN	3.751093	2.942793	NaN	-3.751093
0.000000	-4.990902	NaN	4.036987	4.990902	NaN	-4.036987
0.000000	-3.961044	NaN	-1.317373	3.961044	NaN	1.317373
0.000000	-6.450728	NaN	1.715688	6.450728	NaN	-1.715688
0.000000	-7.542214	NaN	1.306219	7.542214	NaN	-1.306219
0.000000	-7.142081	NaN	2.372524	7.142081	NaN	-2.372524
0.000000	-4.603260	NaN	2.634050	4.603260	NaN	-2.634050
0.000000	-6.544026	NaN	-1.587891	6.544026	NaN	1.587891
0.000000	-4.468177	NaN	2.710603	4.468177	NaN	-2.710603
0.000000	-3.028937	NaN	3.904658	3.028937	NaN	-3.904658
0.000000	-8.047282	NaN	1.820084	8.047282	NaN	-1.820084
0.000000	-7.020840	NaN	1.518185	7.020840	NaN	-1.518185
0.000000	-5.347848	NaN	-1.512657	5.347848	NaN	1.512657
0.000000	-6.181759	NaN	0.661774	6.181759	NaN	-0.661774
0.000000	-2.814257	NaN	3.576701	2.814257	NaN	-3.576701
0.000000	-4.966791	NaN	-2.744375	4.966791	NaN	2.744375
0.000000	-3.813063	NaN	-2.820698	3.813063	NaN	2.820698
0.000000	-1.506244	NaN	0.544502	1.506244	NaN	-0.544502
0.000000	-10.108681	NaN	-6.118650	10.108681	NaN	6.118650
0.000000	-4.593052	NaN	2.247224	4.593052	NaN	-2.247224
0.000000	-7.714765	NaN	2.438386	7.714765	NaN	-2.438386
0.000000	-6.985133	NaN	3.077305	6.985133	NaN	-3.077305
0.000000	-2.634615	NaN	-1.948475	2.634615	NaN	1.948475
0.000000	-4.702200	NaN	-0.825163	4.702200	NaN	0.825163
0.000000	-8.823578	NaN	-0.933964	8.823578	NaN	0.933964
0.000000	-1.426480	NaN	-0.772899	1.426480	NaN	0.772899
0.000000	-10.650244	NaN	-2.198642	10.650244	NaN	2.198642
0.000000	-5.608940	NaN	-0.662566	5.608940	NaN	0.662566
0.000000	-5.440057	NaN	1.927197	5.440057	NaN	-1.927197
0.000000	-7.589964	NaN	-0.576244	7.589964	NaN	0.576244
0.000000	-3.377236	NaN	1.192953	3.377236	NaN	-1.192953
0.000000	-6.102334	NaN	0.876474	6.102334	NaN	-0.876474
0.000000	0.924990	NaN	4.088557	-0.924990	NaN	-4.088557
0.000000	-9.907102	NaN	2.618683	9.907102	NaN	-2.618683
0.000000	-8.094036	NaN	-4.100024	8.094036	NaN	4.100024
0.000000	-11.875944	NaN	-4.041722	11.875944	NaN	4.041722
0.000000	-3.471733	NaN	-1.780602	3.471733	NaN	1.780602
0.000000	-5.734077	NaN	2.822884	5.734077	NaN	-2.822884
0.000000	-4.426975	NaN	-0.931759	4.426975	NaN	0.931759
0.000000	-3.305657	NaN	-2.743026	3.305657	NaN	2.743026
0.000000	-5.736781	NaN	-0.299444	5.736781	NaN	0.299444
0.000000	-4.030906	NaN	3.498653	4.030906	NaN	-3.498653
0.000000	-8.644636	NaN	-2.921413	8.644636	NaN	2.921413
0.000000	-7.898605	NaN	-2.231325	7.898605	NaN	2.231325
0.000000	-4.405102	NaN	2.104272	4.405102	NaN	-2.104272
0.000000	-8.628711	NaN	-1.023444	8.628711	NaN	1.023444
0.000000	-1.447126	NaN	-0.513395	1.447126	NaN	0.513395
0.000000	-1.770408	NaN	3.621541	1.770408	NaN	-3.621541
0.000000	-8.501878	NaN	-2.678839	8.501878	NaN	2.678839
0.000000	-5.766102	NaN	-3.323693	5.766102	NaN	3.323693
0.000000	-6.688089	NaN	-4.361756	6.688089	NaN	4.361756
0.000000	-6.207257	NaN	-3.120220	6.207257	NaN	3.120220
0.000000	-4.222913	NaN	1.478663	4.222913	NaN	-1.478663
0.000000	-4.031043	NaN	-0.155264	4.031043	NaN	0.155264
0.000000	-4.270722	NaN	1.401816	4.270722	NaN	-1.401816
0.000000	0.076492	NaN	2.221374	-0.076492	NaN	-2.221374
0.000000	-2.851931	NaN	2.886670	2.851931	NaN	-2.886670
0.000000	-5.937746	NaN	-0.137961	5.937746	NaN	0.137961
0.000000	-4.563429	NaN	4.804931	4.563429	NaN	-4.804931
0.000000	-4.177587	NaN	6.945298	4.177587	NaN	-6.945298
0.000000	-4.127598	NaN	2.347241	4.127598	NaN	-2.347241
0.000000	-3.329689	NaN	3.946075	3.329689	NaN	-3.946075
0.000000	-2.670022	NaN	0.663471	2.670022	NaN	-0.663471
0.000000	-4.366607	NaN	-3.936830	4.366607	NaN	3.936830
0.000000	-3.721086	NaN	-3.624349	3.721086	NaN	3.624349
0.000000	-7.768542	NaN	-1.456934	7.768542	NaN	1.456934
0.000000	-8.056672	NaN	-1.907512	8.056672	NaN	1.907512
0.000000	-3.795021	NaN	-3.283244	3.795021	NaN	3.283244
0.000000	-3.920948	NaN	2.669717	3.920948	NaN	-2.669717
0.000000	-4.407881	NaN	-2.258284	4.407881	NaN	2.258284
0.000000	-2.017105	NaN	-2.226352	2.017105	NaN	2.226352
0.000000	-4.418603	NaN	-3.472241	4.418603	NaN	3.472241
0.000000	-2.156636	NaN	3.559950	2.156636	NaN	-3.559950
0.000000	-2.838712	NaN	1.633452	2.838712	NaN	-1.633452
0.000000	-3.505393	NaN	1.176568	3.505393	NaN	-1.176568
0.000000	-6.623799	NaN	-3.722017	6.623799	NaN	3.722017
0.000000	-4.713384	NaN	0.102432	4.713384	NaN	-0.102432
0.000000	-5.458157	NaN	-2.175404	5.458157	NaN	2.175404
0.000000	-5.499467	NaN	1.939643	5.499467	NaN	-1.939643
0.000000	-7.658350	NaN	-0.483197	7.658350	NaN	0.483197
0.000000	-8.965042	NaN	-2.556238	8.965042	NaN	2.556238
0.000000	-4.404941	NaN	2.549051	4.404941	NaN	-2.549051
0.000000	-7.897614	NaN	-2.141767	7.897614	NaN	2.141767
0.000000	-3.348275	NaN	2.938958	3.348275	NaN	-2.938958
0.000000	-4.489646	NaN	-2.633223	4.489646	NaN	2.633223
0.000000	-8.113239	NaN	1.436073	8.113239	NaN	-1.436073
0.000000	-8.676597	NaN	2.198800	8.676597	NaN	-2.198800
0.000000	-9.666896	NaN	-0.481075	9.666896	NaN	0.481075
0.000000	-4.570689	NaN	0.281432	4.570689	NaN	-0.281432
0.000000	-5.093910	NaN	3.449068	5.093910	NaN	-3.449068
0.000000	-4.641397	NaN	-1.665383	4.641397	NaN	1.665383
0.000000	-1.747974	NaN	-0.606366	1.747974	NaN	0.606366
0.000000	-2.064225	NaN	-0.568043	2.064225	NaN	0.568043
0.000000	-2.329695	NaN	2.842090	2.329695	NaN	-2.842090
0.000000	-9.073704	NaN	-1.617176	9.073704	NaN	1.617176
0.000000	-3.011410	NaN	2.051008	3.011410	NaN	-2.051008
0.000000	-2.503924	NaN	-0.970194	2.503924	NaN	0.970194
0.000000	-4.741346	NaN	-1.400304	4.741346	NaN	1.400304
0.000000	-3.575438	NaN	-2.277360	3.575438	NaN	2.277360
0.000000	-11.588954	NaN	-2.811337	11.588954	NaN	2.811337
0.000000	-7.433605	NaN	-0.835764	7.433605	NaN	0.835764
0.000000	-5.566744	NaN	-0.393187	5.566744	NaN	0.393187
0.000000	-5.105350	NaN	-1.407070	5.105350	NaN	1.407070
0.000000	-1.859757	NaN	2.826812	1.859757	NaN	-2.826812
0.000000	-3.688343	NaN	1.203352	3.688343	NaN	-1.203352
0.000000	-5.287288	NaN	-2.272428	5.287288	NaN	2.272428
0.000000	0.288997	NaN	2.261457	-0.288997	NaN	-2.261457
0.000000	-5.369199	NaN	-5.221284	5.369199	NaN	5.221284
0.000000	-5.236924	NaN	-2.476161	5.236924	NaN	2.476161
0.000000	-3.622837	NaN	-0.004383	3.622837	NaN	0.004383
0.000000	-4.653128	NaN	-0.846149	4.653128	NaN	0.846149
0.000000	-9.361673	NaN	-0.591541	9.361673	NaN	0.591541
0.000000	-2.699233	NaN	5.261628	2.699233	NaN	-5.261628
0.000000	-5.928498	NaN	0.587854	5.928498	NaN	-0.587854
0.000000	-1.630905	NaN	-0.006673	1.630905	NaN	0.006673
0.000000	-2.469129	NaN	3.597227	2.469129	NaN	-3.597227
0.000000	-7.219629	NaN	-0.237431	7.219629	NaN	0.237431
0.000000	-4.317302	NaN	0.692502	4.317302	NaN	-0.692502
0.000000	-4.548056	NaN	-1.652451	4.548056	NaN	1.652451
0.000000	-9.717722	NaN	1.598581	9.717722	NaN	-1.598581
0.000000	-4.124302	NaN	-1.348169	4.124302	NaN	1.348169
0.000000	-5.248532	NaN	2.548691	5.248532	NaN	-2.548691
0.000000	-2.618439	NaN	0.338939	2.618439	NaN	-0.338939
0.000000	-2.352521	NaN	2.664849	2.352521	NaN	-2.664849
0.000000	-8.099516	NaN	1.412849	8.099516	NaN	-1.412849
0.000000	-5.115628	NaN	-0.578565	5.115628	NaN	0.578565
0.000000	-6.422758	NaN	2.612377	6.422758	NaN	-2.612377
0.000000	-2.725483	NaN	2.075348	2.725483	NaN	-2.075348
0.000000	-5.153859	NaN	-0.319494	5.153859	NaN	0.319494
0.000000	-4.793280	NaN	2.146407	4.793280	NaN	-2.146407
0.000000	-4.260961	NaN	0.138156	4.260961	NaN	-0.138156
0.000000	-7.792590	NaN	-1.693397	7.792590	NaN	1.693397
0.000000	-5.023349	NaN	-1.236453	5.023349	NaN	1.236453
0.000000	-3.463402	NaN	1.308965	3.463402	NaN	-1.308965
0.000000	-7.400879	NaN	-2.951631	7.400879	NaN	2.951631
0.000000	-3.367475	NaN	0.528346	3.367475	NaN	-0.528346
0.000000	-4.754932	NaN	-1.362363	4.754932	NaN	1.362363
0.000000	-4.772573	NaN	1.196719	4.772573	NaN	-1.196719
0.000000	-5.743182	NaN	0.679042	5.743182	NaN	-0.679042
0.000000	-5.341456	NaN	4.894455	5.341456	NaN	-4.894455
0.000000	-8.709232	NaN	-3.278753	8.709232	NaN	3.278753
0.000000	-8.295729	NaN	-1.261188	8.295729	NaN	1.261188
0.000000	-5.066991	NaN	1.002433	5.066991	NaN	-1.002433
0.000000	-7.881112	NaN	-2.363298	7.881112	NaN	2.363298
0.000000	-4.418316	NaN	4.638519	4.418316	NaN	-4.638519
0.000000	-6.705737	NaN	-0.592462	6.705737	NaN	0.592462
0.000000	-7.053626	NaN	3.708760	7.053626	NaN	-3.708760
0.000000	-12.372112	NaN	-0.112913	12.372112	NaN	0.112913
0.000000	-2.659603	NaN	0.322012	2.659603	NaN	-0.322012
0.000000	-7.230978	NaN	0.696808	7.230978	NaN	-0.696808
0.000000	-6.098217	NaN	0.642047	6.098217	NaN	-0.642047
0.000000	-6.467118	NaN	-5.103770	6.467118	NaN	5.103770
0.000000	-3.835537	NaN	-3.439943	3.835537	NaN	3.439943
0.000000	-3.473697	NaN	1.809838	3.473697	NaN	-1.809838
0.000000	-7.224264	NaN	-3.261442	7.224264	NaN	3.261442
0.000000	-5.192807	NaN	2.959211	5.192807	NaN	-2.959211
0.000000	-6.674747	NaN	0.711642	6.674747	NaN	-0.711642
0.000000	-8.826869	NaN	0.259218	8.826869	NaN	-0.259218
0.000000	-7.283704	NaN	-0.917635	7.283704	NaN	0.917635
0.000000	-0.898005	NaN	3.854745	0.898005	NaN	-3.854745
0.000000	-4.406128	NaN	-1.252209	4.406128	NaN	1.252209
0.000000	-5.208143	NaN	1.981987	5.208143	NaN	-1.981987
0.000000	-4.763611	NaN	-1.547666	4.763611	NaN	1.547666
0.000000	-7.538803	NaN	-0.830462	7.538803	NaN	0.830462
0.000000	-5.821104	NaN	-1.174316	5.821104	NaN	1.174316
0.000000	-4.982857	NaN	-2.633027	4.982857	NaN	2.633027
0.000000	-4.602808	NaN	1.347918	4.602808	NaN	-1.347918
0.000000	-10.441716	NaN	-1.591783	10.441716	NaN	1.591783
0.000000	-5.191008	NaN	3.070813	5.191008	NaN	-3.070813
0.000000	-6.085604	NaN	-2.258391	6.085604	NaN	2.258391
0.000000	-1.465090	NaN	2.580601	1.465090	NaN	-2.580601
0.000000	-3.930875	NaN	1.660780	3.930875	NaN	-1.660780
0.000000	-2.645446	NaN	-0.018059	2.645446	NaN	0.018059
0.000000	-6.050100	NaN	-2.258274	6.050100	NaN	2.258274
0.000000	-5.634547	NaN	-1.188084	5.634547	NaN	1.188084
0.000000	-5.504608	NaN	-3.648467	5.504608	NaN	3.648467
0.000000	-2.466631	NaN	2.231556	2.466631	NaN	-2.231556
0.000000	-9.936870	NaN	-3.457596	9.936870	NaN	3.457596
0.000000	-5.941746	NaN	0.459893	5.941746	NaN	-0.459893
0.000000	-4.216359	NaN	-0.308162	4.216359	NaN	0.308162
0.000000	-4.697404	NaN	-0.590248	4.697404	NaN	0.590248
0.000000	-4.745001	NaN	-0.671392	4.745001	NaN	0.671392
0.000000	-1.574758	NaN	3.269446	1.574758	NaN	-3.269446
0.000000	-6.932878	NaN	-0.110774	6.932878	NaN	0.110774
0.000000	-3.629150	NaN	-3.279146	3.629150	NaN	3.279146
0.000000	-1.187693	NaN	-1.709518	1.187693	NaN	1.709518
0.000000	-8.141005	NaN	0.950288	8.141005	NaN	-0.950288
0.000000	-7.065534	NaN	2.651077	7.065534	NaN	-2.651077
0.000000	-10.637902	NaN	0.661545	10.637902	NaN	-0.661545
0.000000	-10.308154	NaN	-2.727845	10.308154	NaN	2.727845
0.000000	-5.828841	NaN	0.401754	5.828841	NaN	-0.401754
0.000000	-5.816726	NaN	0.131852	5.816726	NaN	-0.131852
0.000000	-4.683230	NaN	1.171625	4.683230	NaN	-1.171625
0.000000	-4.477115	NaN	0.102932	4.477115	NaN	-0.102932
0.000000	-8.031283	NaN	-3.779070	8.031283	NaN	3.779070
0.000000	-8.813720	NaN	-0.008503	8.813720	NaN	0.008503
0.000000	-6.435888	NaN	-2.024590	6.435888	NaN	2.024590
0.000000	-7.289763	NaN	0.516748	7.289763	NaN	-0.516748
0.000000	-3.852493	NaN	-0.865205	3.852493	NaN	0.865205
0.000000	-8.680821	NaN	0.070684	8.680821	NaN	-0.070684
0.000000	-4.761254	NaN	1.026948	4.761254	NaN	-1.026948
0.000000	-5.545745	NaN	0.161614	5.545745	NaN	-0.161614
0.000000	-4.760573	NaN	3.959572	4.760573	NaN	-3.959572
0.000000	-8.333923	NaN	-1.244806	8.333923	NaN	1.244806
0.000000	-9.251358	NaN	1.033623	9.251358	NaN	-1.033623
0.000000	-6.286132	NaN	-2.097989	6.286132	NaN	2.097989
0.000000	-5.325898	NaN	0.221741	5.325898	NaN	-0.221741
0.000000	-4.614418	NaN	2.298868	4.614418	NaN	-2.298868
0.000000	-4.174680	NaN	6.812852	4.174680	NaN	-6.812852
0.000000	-4.456285	NaN	-0.804379	4.456285	NaN	0.804379
0.000000	-10.936680	NaN	-1.510515	10.936680	NaN	1.510515
0.000000	-3.701126	NaN	-1.495364	3.701126	NaN	1.495364
0.000000	-2.201616	NaN	0.080933	2.201616	NaN	-0.080933
0.000000	-8.140867	NaN	1.201883	8.140867	NaN	-1.201883
0.000000	-2.843228	NaN	-0.719600	2.843228	NaN	0.719600
0.000000	-10.142997	NaN	-3.691137	10.142997	NaN	3.691137
0.000000	-5.639851	NaN	-3.945923	5.639851	NaN	3.945923
0.000000	-4.800669	NaN	-1.745811	4.800669	NaN	1.745811
0.000000	-5.835746	NaN	-3.868946	5.835746	NaN	3.868946
0.000000	-2.943728	NaN	-1.269538	2.943728	NaN	1.269538
0.000000	-5.716659	NaN	1.638014	5.716659	NaN	-1.638014
0.000000	-6.055935	NaN	3.517518	6.055935	NaN	-3.517518
0.000000	-2.882913	NaN	-0.168211	2.882913	NaN	0.168211
0.000000	-5.237836	NaN	1.055845	5.237836	NaN	-1.055845
0.000000	-3.323771	NaN	1.233252	3.323771	NaN	-1.233252
0.000000	-3.017115	NaN	-1.167093	3.017115	NaN	1.167093
0.000000	-6.890539	NaN	0.716489	6.890539	NaN	-0.716489
0.000000	-2.876703	NaN	3.057887	2.876703	NaN	-3.057887
0.000000	-1.694084	NaN	0.466265	1.694084	NaN	-0.466265
0.000000	-5.479675	NaN	1.835625	5.479675	NaN	-1.835625
0.000000	-12.849662	NaN	-3.004876	12.849662	NaN	3.004876
0.000000	-2.844142	NaN	-2.621943	2.844142	NaN	2.621943
0.000000	-4.491809	NaN	-0.743257	4.491809	NaN	0.743257
0.000000	-6.032485	NaN	2.375428	6.032485	NaN	-2.375428
0.000000	-9.575537	NaN	1.752382	9.575537	NaN	-1.752382
0.000000	-6.356964	NaN	-2.822186	6.356964	NaN	2.822186
0.000000	-4.930407	NaN	1.123627	4.930407	NaN	-1.123627
0.000000	-6.774699	NaN	1.599595	6.774699	NaN	-1.599595
0.000000	-4.286887	NaN	-0.384754	4.286887	NaN	0.384754
0.000000	-3.026195	NaN	2.903929	3.026195	NaN	-2.903929
0.000000	-9.402751	NaN	2.266623	9.402751	NaN	-2.266623
0.000000	-5.974839	NaN	-3.461456	5.974839	NaN	3.461456
0.000000	-3.851787	NaN	0.257543	3.851787	NaN	-0.257543
0.000000	-10.182778	NaN	-4.501274	10.182778	NaN	4.501274
0.000000	-2.539362	NaN	1.046621	2.539362	NaN	-1.046621
0.000000	-7.884614	NaN	-0.943412	7.884614	NaN	0.943412
0.000000	-5.023951	NaN	3.528511	5.023951	NaN	-3.528511
0.000000	-2.368757	NaN	0.062273	2.368757	NaN	-0.062273
0.000000	-7.413729	NaN	-2.462384	7.413729	NaN	2.462384
0.000000	-3.139016	NaN	2.349375	3.139016	NaN	-2.349375
0.000000	-4.030707	NaN	-1.275139	4.030707	NaN	1.275139
0.000000	-2.976971	NaN	-0.006313	2.976971	NaN	0.006313
0.000000	-2.759325	NaN	1.256608	2.759325	NaN	-1.256608
0.000000	-3.989246	NaN	3.753023	3.989246	NaN	-3.753023
0.000000	-1.206461	NaN	-0.839375	1.206461	NaN	0.839375
0.000000	-4.705841	NaN	-2.770429	4.705841	NaN	2.770429
0.000000	-10.793533	NaN	-3.145936	10.793533	NaN	3.145936
0.000000	-1.490752	NaN	-0.641262	1.490752	NaN	0.641262
0.000000	-6.650452	NaN	1.472724	6.650452	NaN	-1.472724
0.000000	-3.749009	NaN	-1.438351	3.749009	NaN	1.438351
0.000000	-3.270305	NaN	-2.257420	3.270305	NaN	2.257420
0.000000	-9.575749	NaN	0.900114	9.575749	NaN	-0.900114
0.000000	-6.670331	NaN	4.902647	6.670331	NaN	-4.902647
0.000000	-2.261320	NaN	3.655327	2.261320	NaN	-3.655327
0.000000	-12.710961	NaN	-1.158064	12.710961	NaN	1.158064
0.000000	-6.817399	NaN	0.310786	6.817399	NaN	-0.310786
0.000000	-3.481718	NaN	0.560644	3.481718	NaN	-0.560644
0.000000	-5.676781	NaN	2.067979	5.676781	NaN	-2.067979
0.000000	-5.393674	NaN	0.952818	5.393674	NaN	-0.952818
0.000000	-6.775125	NaN	-2.264801	6.775125	NaN	2.264801
0.000000	-9.416683	NaN	-0.479181	9.416683	NaN	0.479181
0.000000	-6.089588	NaN	-1.671409	6.089588	NaN	1.671409
0.000000	-5.574594	NaN	1.726380	5.574594	NaN	-1.726380
0.000000	-6.330049	NaN	0.679747	6.330049	NaN	-0.679747
0.000000	-6.528204	NaN	-0.987463	6.528204	NaN	0.987463
0.000000	-5.171238	NaN	1.293538	5.171238	NaN	-1.293538
0.000000	-8.608570	NaN	-1.027405	8.608570	NaN	1.027405
0.000000	-7.130045	NaN	0.207294	7.130045	NaN	-0.207294
0.000000	-8.927165	NaN	-3.022498	8.927165	NaN	3.022498
0.000000	-6.613286	NaN	-2.523992	6.613286	NaN	2.523992
0.000000	-7.627395	NaN	0.136164	7.627395	NaN	-0.136164
0.000000	-7.933272	NaN	1.731023	7.933272	NaN	-1.731023
0.000000	-1.855823	NaN	1.214921	1.855823	NaN	-1.214921
0.000000	-7.718744	NaN	0.787149	7.718744	NaN	-0.787149
0.000000	-2.636591	NaN	-1.058547	2.636591	NaN	1.058547
0.000000	-4.707915	NaN	0.387470	4.707915	NaN	-0.387470
0.000000	-2.910445	NaN	-0.328868	2.910445	NaN	0.328868
0.000000	-6.031561	NaN	3.668905	6.031561	NaN	-3.668905
0.000000	-4.045068	NaN	1.763455	4.045068	NaN	-1.763455
0.000000	-3.252391	NaN	2.583100	3.252391	NaN	-2.583100
0.000000	-5.687490	NaN	1.733532	5.687490	NaN	-1.733532
0.000000	-6.236910	NaN	-2.894269	6.236910	NaN	2.894269
0.000000	-10.846150	NaN	-3.883817	10.846150	NaN	3.883817
0.000000	-2.132971	NaN	2.867148	2.132971	NaN	-2.867148
0.000000	-6.903770	NaN	0.439627	6.903770	NaN	-0.439627
0.000000	-3.115435	NaN	0.260008	3.115435	NaN	-0.260008
0.000000	-4.239964	NaN	0.866958	4.239964	NaN	-0.866958
0.000000	-1.843776	NaN	-1.649495	1.843776	NaN	1.649495
0.000000	-8.209288	NaN	-1.128958	8.209288	NaN	1.128958
0.000000	-1.919937	NaN	-3.956775	1.919937	NaN	3.956775
0.000000	-2.694252	NaN	2.317501	2.694252	NaN	-2.317501
0.000000	-5.610031	NaN	4.297499	5.610031	NaN	-4.297499
0.000000	-4.079793	NaN	0.351563	4.079793	NaN	-0.351563
0.000000	-7.163864	NaN	0.150762	7.163864	NaN	-0.150762
0.000000	-1.991992	NaN	-0.142330	1.991992	NaN	0.142330
0.000000	-5.979700	NaN	-1.584200	5.979700	NaN	1.584200
0.000000	-5.440189	NaN	3.079586	5.440189	NaN	-3.079586
0.000000	0.658414	NaN	5.692280	-0.658414	NaN	-5.692280
0.000000	-4.169348	NaN	1.867164	4.169348	NaN	-1.867164
0.000000	-6.477767	NaN	-4.536036	6.477767	NaN	4.536036
0.000000	-5.464310	NaN	1.588949	5.464310	NaN	-1.588949
0.000000	-3.217922	NaN	2.045906	3.217922	NaN	-2.045906
0.000000	-3.170567	NaN	-0.365587	3.170567	NaN	0.365587
0.000000	-0.446380	NaN	2.023266	0.446380	NaN	-2.023266
0.000000	-8.812935	NaN	-1.259049	8.812935	NaN	1.259049
0.000000	-5.763918	NaN	-2.308909	5.763918	NaN	2.308909
0.000000	-7.447585	NaN	-1.191902	7.447585	NaN	1.191902
0.000000	-6.869746	NaN	-0.271648	6.869746	NaN	0.271648
0.000000	-8.042496	NaN	0.942817	8.042496	NaN	-0.942817
0.000000	-9.122730	NaN	-0.042048	9.122730	NaN	0.042048
0.000000	-4.468684	NaN	0.371074	4.468684	NaN	-0.371074
0.000000	-13.405064	NaN	-2.880432	13.405064	NaN	2.880432
0.000000	-4.471712	NaN	-0.695499	4.471712	NaN	0.695499
0.000000	-3.728839	NaN	-2.914874	3.728839	NaN	2.914874
0.000000	-2.320101	NaN	-1.829955	2.320101	NaN	1.829955
0.000000	-6.598167	NaN	-4.003429	6.598167	NaN	4.003429
0.000000	-2.255693	NaN	3.812129	2.255693	NaN	-3.812129
0.000000	-3.163883	NaN	2.145701	3.163883	NaN	-2.145701
0.000000	-3.565580	NaN	3.825261	3.565580	NaN	-3.825261
0.000000	-3.881396	NaN	0.957409	3.881396	NaN	-0.957409
0.000000	-9.139473	NaN	-0.286640	9.139473	NaN	0.286640
0.000000	-3.462096	NaN	3.297764	3.462096	NaN	-3.297764
0.000000	-0.995179	NaN	-1.396043	0.995179	NaN	1.396043
0.000000	-12.286470	NaN	-9.112198	12.286470	NaN	9.112198
0.000000	-7.766702	NaN	0.511838	7.766702	NaN	-0.511838
0.000000	-8.779815	NaN	0.957947	8.779815	NaN	-0.957947
0.000000	-6.038504	NaN	0.700960	6.038504	NaN	-0.700960
0.000000	-4.447482	NaN	-5.009244	4.447482	NaN	5.009244
0.000000	-8.518416	NaN	-0.991418	8.518416	NaN	0.991418
0.000000	-4.870673	NaN	0.070043	4.870673	NaN	-0.070043
0.000000	-3.973229	NaN	0.410682	3.973229	NaN	-0.410682
0.000000	-6.623242	NaN	3.239764	6.623242	NaN	-3.239764
0.000000	-5.738491	NaN	1.120626	5.738491	NaN	-1.120626
0.000000	-7.067182	NaN	-0.881676	7.067182	NaN	0.881676
0.000000	-5.471609	NaN	0.982755	5.471609	NaN	-0.982755
0.000000	-2.656719	NaN	2.886906	2.656719	NaN	-2.886906
0.000000	-2.844122	NaN	4.915909	2.844122	NaN	-4.915909
0.000000	-6.672109	NaN	-3.692555	6.672109	NaN	3.692555
0.000000	-7.676298	NaN	0.092812	7.676298	NaN	-0.092812
0.000000	-4.997083	NaN	1.511876	4.997083	NaN	-1.511876
0.000000	-8.912389	NaN	-0.849679	8.912389	NaN	0.849679
0.000000	-6.813999	NaN	-1.888291	6.813999	NaN	1.888291
0.000000	-3.876311	NaN	-0.294542	3.876311	NaN	0.294542
0.000000	-7.980911	NaN	-2.907349	7.980911	NaN	2.907349
0.000000	-5.599283	NaN	-0.932470	5.599283	NaN	0.932470
0.000000	-6.052713	NaN	4.380983	6.052713	NaN	-4.380983
0.000000	-5.054949	NaN	0.519921	5.054949	NaN	-0.519921
0.000000	-6.389704	NaN	0.235025	6.389704	NaN	-0.235025
0.000000	-5.357293	NaN	-0.657890	5.357293	NaN	0.657890
0.000000	-9.753798	NaN	-2.756344	9.753798	NaN	2.756344
0.000000	-8.130284	NaN	-1.632951	8.130284	NaN	1.632951
0.000000	-7.684099	NaN	0.801341	7.684099	NaN	-0.801341
0.000000	-3.187796	NaN	0.144303	3.187796	NaN	-0.144303
0.000000	-6.785549	NaN	-4.685265	6.785549	NaN	4.685265
0.000000	-8.468421	NaN	0.072041	8.468421	NaN	-0.072041
0.000000	-3.264664	NaN	1.572870	3.264664	NaN	-1.572870
0.000000	-5.649754	NaN	-0.870370	5.649754	NaN	0.870370
0.000000	-8.201465	NaN	-1.173016	8.201465	NaN	1.173016
0.000000	-4.265340	NaN	-2.245337	4.265340	NaN	2.245337
0.000000	-9.498304	NaN	-1.045961	9.498304	NaN	1.045961
0.000000	-4.637390	NaN	0.839141	4.637390	NaN	-0.839141
0.000000	-5.728762	NaN	0.054733	5.728762	NaN	-0.054733
0.000000	-8.042404	NaN	1.913260	8.042404	NaN	-1.913260
0.000000	-7.444548	NaN	-1.098673	7.444548	NaN	1.098673
0.000000	-2.685229	NaN	4.223568	2.685229	NaN	-4.223568
0.000000	-9.270791	NaN	-3.940189	9.270791	NaN	3.940189
0.000000	-4.549775	NaN	1.393237	4.549775	NaN	-1.393237
0.000000	-8.642698	NaN	-5.932877	8.642698	NaN	5.932877
0.000000	-2.899499	NaN	-0.702688	2.899499	NaN	0.702688
0.000000	-3.602017	NaN	-0.828022	3.602017	NaN	0.828022
0.000000	-7.597795	NaN	-1.834473	7.597795	NaN	1.834473
0.000000	-2.057225	NaN	4.176433	2.057225	NaN	-4.176433
0.000000	-8.960563	NaN	0.863106	8.960563	NaN	-0.863106
0.000000	-3.394817	NaN	0.285489	3.394817	NaN	-0.285489
0.000000	-5.611956	NaN	-1.303269	5.611956	NaN	1.303269
0.000000	-4.858533	NaN	1.317940	4.858533	NaN	-1.317940
0.000000	-7.164787	NaN	-0.596966	7.164787	NaN	0.596966
0.000000	-3.493094	NaN	0.776224	3.493094	NaN	-0.776224
0.000000	-6.460859	NaN	-3.128489	6.460859	NaN	3.128489
0.000000	-6.073244	NaN	-0.361511	6.073244	NaN	0.361511
0.000000	-3.244055	NaN	-0.268877	3.244055	NaN	0.268877
0.000000	-6.599301	NaN	1.410429	6.599301	NaN	-1.410429
0.000000	-4.908481	NaN	0.630476	4.908481	NaN	-0.630476
0.000000	-6.698989	NaN	-1.329866	6.698989	NaN	1.329866
0.000000	-3.886523	NaN	2.051472	3.886523	NaN	-2.051472
0.000000	-7.251182	NaN	3.859361	7.251182	NaN	-3.859361
0.000000	-8.500910	NaN	-2.168076	8.500910	NaN	2.168076
0.000000	-2.729679	NaN	0.198508	2.729679	NaN	-0.198508
0.000000	-6.401566	NaN	-0.022024	6.401566	NaN	0.022024
0.000000	-3.755988	NaN	-0.829080	3.755988	NaN	0.829080
0.000000	-6.404514	NaN	3.207804	6.404514	NaN	-3.207804
0.000000	-3.626348	NaN	3.557682	3.626348	NaN	-3.557682
0.000000	-6.084174	NaN	0.846325	6.084174	NaN	-0.846325
0.000000	-6.521321	NaN	2.147569	6.521321	NaN	-2.147569
0.000000	-4.283498	NaN	-1.123622	4.283498	NaN	1.123622
0.000000	-8.675968	NaN	0.687544	8.675968	NaN	-0.687544
0.000000	-4.420573	NaN	-3.556984	4.420573	NaN	3.556984
0.000000	-6.502072	NaN	-2.177823	6.502072	NaN	2.177823
0.000000	-10.716194	NaN	0.791595	10.716194	NaN	-0.791595
0.000000	-6.551036	NaN	-3.372652	6.551036	NaN	3.372652
0.000000	-5.777432	NaN	2.198492	5.777432	NaN	-2.198492
0.000000	-1.684181	NaN	-1.176099	1.684181	NaN	1.176099
0.000000	-3.607993	NaN	-1.267381	3.607993	NaN	1.267381
0.000000	-10.481539	NaN	-1.770487	10.481539	NaN	1.770487
0.000000	-4.730535	NaN	-0.481854	4.730535	NaN	0.481854
0.000000	-4.023191	NaN	2.289272	4.023191	NaN	-2.289272
0.000000	-5.772019	NaN	1.060091	5.772019	NaN	-1.060091
0.000000	-8.398873	NaN	1.012863	8.398873	NaN	-1.012863
0.000000	-4.608339	NaN	2.470456	4.608339	NaN	-2.470456
0.000000	-2.406773	NaN	2.027620	2.406773	NaN	-2.027620
0.000000	-2.947743	NaN	-3.349077	2.947743	NaN	3.349077
0.000000	-4.195304	NaN	-1.253753	4.195304	NaN	1.253753
0.000000	-1.968453	NaN	0.024218	1.968453	NaN	-0.024218
0.000000	-8.410145	NaN	1.122320	8.410145	NaN	-1.122320
0.000000	-2.876468	NaN	3.349134	2.876468	NaN	-3.349134
0.000000	-3.055899	NaN	-1.913112	3.055899	NaN	1.913112
0.000000	-7.720914	NaN	-0.065436	7.720914	NaN	0.065436
0.000000	-5.238881	NaN	1.273296	5.238881	NaN	-1.273296
0.000000	-2.825215	NaN	-1.427940	2.825215	NaN	1.427940
0.000000	-9.945980	NaN	1.118839	9.945980	NaN	-1.118839
0.000000	-0.852961	NaN	1.889594	0.852961	NaN	-1.889594
0.000000	-8.805550	NaN	-0.152342	8.805550	NaN	0.152342
0.000000	-3.982591	NaN	-1.650832	3.982591	NaN	1.650832
0.000000	-3.652430	NaN	-2.855993	3.652430	NaN	2.855993
0.000000	-1.014696	NaN	3.416039	1.014696	NaN	-3.416039
0.000000	-7.651044	NaN	1.504205	7.651044	NaN	-1.504205
0.000000	-5.004845	NaN	2.632814	5.004845	NaN	-2.632814
0.000000	-9.079932	NaN	-1.246234	9.079932	NaN	1.246234
0.000000	-11.207177	NaN	-1.557582	11.207177	NaN	1.557582
0.000000	-7.326403	NaN	-1.338458	7.326403	NaN	1.338458
0.000000	-10.287217	NaN	2.516789	10.287217	NaN	-2.516789
0.000000	-7.167170	NaN	-5.271754	7.167170	NaN	5.271754
0.000000	-8.836768	NaN	-1.848856	8.836768	NaN	1.848856
0.000000	-8.579921	NaN	-2.506862	8.579921	NaN	2.506862
0.000000	-8.749880	NaN	-1.522413	8.749880	NaN	1.522413
0.000000	-3.013442	NaN	4.111331	3.013442	NaN	-4.111331
0.000000	-6.268792	NaN	0.354287	6.268792	NaN	-0.354287
0.000000	0.046134	NaN	7.810999	-0.046134	NaN	-7.810999
0.000000	-9.824597	NaN	-0.676400	9.824597	NaN	0.676400
0.000000	-5.059815	NaN	-3.385134	5.059815	NaN	3.385134
0.000000	-3.173628	NaN	-0.288457	3.173628	NaN	0.288457
0.000000	-5.763661	NaN	-2.288658	5.763661	NaN	2.288658
0.000000	-2.862586	NaN	0.024721	2.862586	NaN	-0.024721
0.000000	-5.554325	NaN	1.156455	5.554325	NaN	-1.156455
0.000000	-7.652374	NaN	1.335510	7.652374	NaN	-1.335510
0.000000	-1.512853	NaN	1.549157	1.512853	NaN	-1.549157
0.000000	-3.029497	NaN	1.586619	3.029497	NaN	-1.586619
0.000000	-6.233781	NaN	-1.648846	6.233781	NaN	1.648846
0.000000	-5.834099	NaN	1.432009	5.834099	NaN	-1.432009
0.000000	-4.915590	NaN	0.025152	4.915590	NaN	-0.025152
0.000000	-3.806553	NaN	0.963849	3.806553	NaN	-0.963849
0.000000	-8.163051	NaN	-0.591255	8.163051	NaN	0.591255
0.000000	-1.963973	NaN	4.531806	1.963973	NaN	-4.531806
0.000000	-6.992253	NaN	-0.342949	6.992253	NaN	0.342949
0.000000	-9.027931	NaN	-2.585935	9.027931	NaN	2.585935
0.000000	-3.686874	NaN	-0.175688	3.686874	NaN	0.175688
0.000000	-6.487181	NaN	-1.374232	6.487181	NaN	1.374232
0.000000	-8.738917	NaN	-1.019602	8.738917	NaN	1.019602
0.000000	-0.759685	NaN	-0.312562	0.759685	NaN	0.312562
0.000000	-3.536519	NaN	1.491480	3.536519	NaN	-1.491480
0.000000	-4.866051	NaN	2.284288	4.866051	NaN	-2.284288
0.000000	-7.844801	NaN	0.749553	7.844801	NaN	-0.749553
0.000000	-4.533860	NaN	1.557965	4.533860	NaN	-1.557965
0.000000	-1.889357	NaN	-0.020723	1.889357	NaN	0.020723
0.000000	-6.258017	NaN	-0.485343	6.258017	NaN	0.485343
0.000000	-9.941053	NaN	-10.904031	9.941053	NaN	10.904031
0.000000	-4.224574	NaN	5.399204	4.224574	NaN	-5.399204
0.000000	-9.730091	NaN	-3.381580	9.730091	NaN	3.381580
0.000000	-5.641581	NaN	2.609296	5.641581	NaN	-2.609296
0.000000	-7.031977	NaN	-1.336561	7.031977	NaN	1.336561
0.000000	-9.437418	NaN	3.813340	9.437418	NaN	-3.813340
0.000000	-8.377460	NaN	0.870583	8.377460	NaN	-0.870583
0.000000	-4.166961	NaN	0.780629	4.166961	NaN	-0.780629
0.000000	-4.309351	NaN	-1.732847	4.309351	NaN	1.732847
0.000000	-5.283430	NaN	0.769119	5.283430	NaN	-0.769119
0.000000	-4.276498	NaN	-4.332967	4.276498	NaN	4.332967
0.000000	-6.336919	NaN	0.158283	6.336919	NaN	-0.158283
0.000000	-5.691712	NaN	-1.050236	5.691712	NaN	1.050236
0.000000	-10.287502	NaN	-4.322077	10.287502	NaN	4.322077
0.000000	-2.763226	NaN	-0.276527	2.763226	NaN	0.276527
0.000000	-1.898815	NaN	-0.827144	1.898815	NaN	0.827144
0.000000	-8.239901	NaN	1.150771	8.239901	NaN	-1.150771
0.000000	-4.811974	NaN	-2.765926	4.811974	NaN	2.765926
0.000000	-11.611923	NaN	-3.674119	11.611923	NaN	3.674119
0.000000	-7.451951	NaN	2.675819	7.451951	NaN	-2.675819
0.000000	-10.751371	NaN	-2.692145	10.751371	NaN	2.692145
0.000000	-8.570397	NaN	0.987565	8.570397	NaN	-0.987565
0.000000	-3.785295	NaN	2.597379	3.785295	NaN	-2.597379
0.000000	-7.641626	NaN	-2.077875	7.641626	NaN	2.077875
0.000000	-5.983590	NaN	1.515148	5.983590	NaN	-1.515148
0.000000	-5.349791	NaN	-0.435492	5.349791	NaN	0.435492
0.000000	-8.363500	NaN	0.836932	8.363500	NaN	-0.836932
0.000000	-7.360616	NaN	-0.011182	7.360616	NaN	0.011182
0.000000	-1.326276	NaN	-1.005627	1.326276	NaN	1.005627
0.000000	-5.517279	NaN	-1.604985	5.517279	NaN	1.604985
0.000000	-2.589634	NaN	-1.210794	2.589634	NaN	1.210794
0.000000	-8.084720	NaN	2.258368	8.084720	NaN	-2.258368
0.000000	-5.191824	NaN	4.837038	5.191824	NaN	-4.837038
0.000000	-6.907918	NaN	-3.694672	6.907918	NaN	3.694672
0.000000	-4.594646	NaN	-1.413903	4.594646	NaN	1.413903
0.000000	-4.479874	NaN	-4.656198	4.479874	NaN	4.656198
0.000000	-1.242710	NaN	1.087100	1.242710	NaN	-1.087100
0.000000	-6.449726	NaN	0.467411	6.449726	NaN	-0.467411
0.000000	-7.025926	NaN	1.019506	7.025926	NaN	-1.019506
0.000000	-8.635573	NaN	-2.511007	8.635573	NaN	2.511007
0.000000	-1.896205	NaN	3.768911	1.896205	NaN	-3.768911
0.000000	-1.517396	NaN	1.234779	1.517396	NaN	-1.234779
0.000000	-3.912238	NaN	5.249437	3.912238	NaN	-5.249437
0.000000	-4.942830	NaN	1.450991	4.942830	NaN	-1.450991
0.000000	-1.768412	NaN	2.060955	1.768412	NaN	-2.060955
0.000000	-3.309217	NaN	2.351324	3.309217	NaN	-2.351324
0.000000	-7.976829	NaN	0.034090	7.976829	NaN	-0.034090
0.000000	-1.774387	NaN	2.084054	1.774387	NaN	-2.084054
0.000000	-5.007714	NaN	-2.157634	5.007714	NaN	2.157634
0.000000	-1.921179	NaN	4.002592	1.921179	NaN	-4.002592
0.000000	-2.038523	NaN	-0.910056	2.038523	NaN	0.910056
0.000000	-6.545618	NaN	-0.449010	6.545618	NaN	0.449010
0.000000	-2.893220	NaN	3.260079	2.893220	NaN	-3.260079
0.000000	-5.064567	NaN	-3.531755	5.064567	NaN	3.531755
0.000000	-4.699522	NaN	2.056596	4.699522	NaN	-2.056596
0.000000	-3.272226	NaN	4.227740	3.272226	NaN	-4.227740
0.000000	-3.700006	NaN	2.694985	3.700006	NaN	-2.694985
0.000000	-7.820460	NaN	-0.483611	7.820460	NaN	0.483611
0.000000	-1.549073	NaN	-0.275256	1.549073	NaN	0.275256
0.000000	-8.094030	NaN	-4.673366	8.094030	NaN	4.673366
0.000000	-7.699481	NaN	-2.993734	7.699481	NaN	2.993734
0.000000	-4.958489	NaN	1.099332	4.958489	NaN	-1.099332
0.000000	-3.723374	NaN	-0.931837	3.723374	NaN	0.931837
0.000000	-4.244294	NaN	-0.848624	4.244294	NaN	0.848624
0.000000	-4.092526	NaN	0.887583	4.092526	NaN	-0.887583
0.000000	-9.259167	NaN	-5.244102	9.259167	NaN	5.244102
0.000000	-6.101232	NaN	-2.146793	6.101232	NaN	2.146793
0.000000	-7.391237	NaN	-3.708541	7.391237	NaN	3.708541
0.000000	-2.263910	NaN	1.181015	2.263910	NaN	-1.181015
0.000000	-10.680588	NaN	-4.512781	10.680588	NaN	4.512781
0.000000	-5.102818	NaN	-3.621362	5.102818	NaN	3.621362
0.000000	-4.184338	NaN	-0.703386	4.184338	NaN	0.703386
0.000000	-6.086677	NaN	-1.130997	6.086677	NaN	1.130997
0.000000	-7.522014	NaN	-0.622051	7.522014	NaN	0.622051
0.000000	-4.509649	NaN	-1.736439	4.509649	NaN	1.736439
0.000000	-7.132266	NaN	-1.330673	7.132266	NaN	1.330673
0.000000	-6.343044	NaN	1.273382	6.343044	NaN	-1.273382
0.000000	-1.135323	NaN	-0.861398	1.135323	NaN	0.861398
0.000000	-7.175917	NaN	-2.201636	7.175917	NaN	2.201636
0.000000	-6.016079	NaN	-1.274027	6.016079	NaN	1.274027
0.000000	-2.645434	NaN	-1.240752	2.645434	NaN	1.240752
0.000000	-1.986204	NaN	2.309572	1.986204	NaN	-2.309572
0.000000	-1.753169	NaN	4.787932	1.753169	NaN	-4.787932
0.000000	-7.079440	NaN	-0.980056	7.079440	NaN	0.980056
0.000000	-7.270235	NaN	-0.363944	7.270235	NaN	0.363944
0.000000	-5.849987	NaN	1.192513	5.849987	NaN	-1.192513
0.000000	-4.189570	NaN	0.299063	4.189570	NaN	-0.299063
0.000000	-6.005488	NaN	0.761542	6.005488	NaN	-0.761542
0.000000	-3.292493	NaN	0.255086	3.292493	NaN	-0.255086
0.000000	-4.689002	NaN	-4.195776	4.689002	NaN	4.195776
