# Supplementary material for: Combined Influences of Model Choice, Data Quality, and Data Quantity When Estimating Population Trends
Source: PLoS One. 2015 Jul 15;10(7):e0132255. doi: 10.1371/journal.pone.0132255 (PMC4503393; doi:10.1371/journal.pone.0132255)
Supplement: S1 Dataset — Files are organized by model type and by the input lambda value. (ZIP) [file pone.0132255.s002.zip › Hypothetical LH/sims_lambda_1/simulationOutput_1_0_0_0.1_15.xls]

Percent_Decline_True	Median_Percent_Decline_Matrix	Median_Percent_Decline_Matrix_stable	Median_Percent_Decline_Scalar	Difference_True_Matrix	Difference_True_Matrix_Stable	Difference_True_Scalar
0.000000	0.938870	NaN	2.120004	-0.938870	NaN	-2.120004
0.000000	-5.580747	NaN	1.435586	5.580747	NaN	-1.435586
0.000000	-7.898019	NaN	-6.962031	7.898019	NaN	6.962031
0.000000	-6.571999	NaN	-3.014756	6.571999	NaN	3.014756
0.000000	-1.592970	NaN	3.333463	1.592970	NaN	-3.333463
0.000000	-8.268274	NaN	-0.501149	8.268274	NaN	0.501149
0.000000	-3.453003	NaN	0.658920	3.453003	NaN	-0.658920
0.000000	-1.293858	NaN	8.319926	1.293858	NaN	-8.319926
0.000000	-7.658313	NaN	-4.943685	7.658313	NaN	4.943685
0.000000	-5.604779	NaN	3.148207	5.604779	NaN	-3.148207
0.000000	6.374680	NaN	4.089683	-6.374680	NaN	-4.089683
0.000000	-10.620129	NaN	-2.151251	10.620129	NaN	2.151251
0.000000	0.471577	NaN	2.294700	-0.471577	NaN	-2.294700
0.000000	-5.604404	NaN	5.620727	5.604404	NaN	-5.620727
0.000000	-7.694355	NaN	5.530704	7.694355	NaN	-5.530704
0.000000	0.336155	NaN	6.843306	-0.336155	NaN	-6.843306
0.000000	-2.674085	NaN	6.429816	2.674085	NaN	-6.429816
0.000000	-13.742129	NaN	-4.909357	13.742129	NaN	4.909357
0.000000	-7.807436	NaN	-3.671747	7.807436	NaN	3.671747
0.000000	-4.185578	NaN	-3.232069	4.185578	NaN	3.232069
0.000000	5.095846	NaN	-0.428883	-5.095846	NaN	0.428883
0.000000	-11.648036	NaN	-5.557787	11.648036	NaN	5.557787
0.000000	-10.290751	NaN	-5.320634	10.290751	NaN	5.320634
0.000000	-8.781659	NaN	-2.574481	8.781659	NaN	2.574481
0.000000	1.311149	NaN	0.683642	-1.311149	NaN	-0.683642
0.000000	-8.804356	NaN	-5.048573	8.804356	NaN	5.048573
0.000000	6.804977	NaN	4.275515	-6.804977	NaN	-4.275515
0.000000	-2.710070	NaN	0.909230	2.710070	NaN	-0.909230
0.000000	0.044351	NaN	-0.623469	-0.044351	NaN	0.623469
0.000000	-3.612845	NaN	2.539910	3.612845	NaN	-2.539910
0.000000	-7.246695	NaN	-2.851727	7.246695	NaN	2.851727
0.000000	6.185809	NaN	4.041650	-6.185809	NaN	-4.041650
0.000000	-2.163304	NaN	3.511263	2.163304	NaN	-3.511263
0.000000	-18.894336	NaN	-8.128925	18.894336	NaN	8.128925
0.000000	-2.767299	NaN	6.217657	2.767299	NaN	-6.217657
0.000000	-4.143715	NaN	0.141701	4.143715	NaN	-0.141701
0.000000	-0.676632	NaN	-2.255541	0.676632	NaN	2.255541
0.000000	-3.425826	NaN	-4.426722	3.425826	NaN	4.426722
0.000000	-8.381366	NaN	-2.747454	8.381366	NaN	2.747454
0.000000	-6.685111	NaN	3.680054	6.685111	NaN	-3.680054
0.000000	-11.685643	NaN	-1.964145	11.685643	NaN	1.964145
0.000000	-4.496131	NaN	-5.148130	4.496131	NaN	5.148130
0.000000	-0.575599	NaN	0.255427	0.575599	NaN	-0.255427
0.000000	-7.855069	NaN	5.557951	7.855069	NaN	-5.557951
0.000000	1.087300	NaN	0.724039	-1.087300	NaN	-0.724039
0.000000	0.561416	NaN	8.324920	-0.561416	NaN	-8.324920
0.000000	-7.321706	NaN	6.593707	7.321706	NaN	-6.593707
0.000000	-20.584170	NaN	-4.806821	20.584170	NaN	4.806821
0.000000	-4.104790	NaN	-4.469488	4.104790	NaN	4.469488
0.000000	0.289420	NaN	1.686917	-0.289420	NaN	-1.686917
0.000000	-10.894367	NaN	1.891271	10.894367	NaN	-1.891271
0.000000	-9.545776	NaN	-1.894498	9.545776	NaN	1.894498
0.000000	4.258111	NaN	5.914668	-4.258111	NaN	-5.914668
0.000000	-3.467924	NaN	-7.015241	3.467924	NaN	7.015241
0.000000	-0.762166	NaN	2.450686	0.762166	NaN	-2.450686
0.000000	-3.453262	NaN	-0.086778	3.453262	NaN	0.086778
0.000000	-3.590384	NaN	-12.359679	3.590384	NaN	12.359679
0.000000	-11.348069	NaN	-6.283065	11.348069	NaN	6.283065
0.000000	-14.890108	NaN	-2.342851	14.890108	NaN	2.342851
0.000000	-9.798876	NaN	-4.984049	9.798876	NaN	4.984049
0.000000	-2.605145	NaN	-2.432915	2.605145	NaN	2.432915
0.000000	-3.622740	NaN	0.470522	3.622740	NaN	-0.470522
0.000000	-4.479339	NaN	2.069747	4.479339	NaN	-2.069747
0.000000	-14.326246	NaN	-2.900869	14.326246	NaN	2.900869
0.000000	-9.105167	NaN	-4.066843	9.105167	NaN	4.066843
0.000000	-3.656547	NaN	-3.909541	3.656547	NaN	3.909541
0.000000	6.199453	NaN	7.510815	-6.199453	NaN	-7.510815
0.000000	-6.862159	NaN	6.221754	6.862159	NaN	-6.221754
0.000000	-7.896641	NaN	-9.257022	7.896641	NaN	9.257022
0.000000	-4.126895	NaN	-4.184355	4.126895	NaN	4.184355
0.000000	-2.995641	NaN	0.143458	2.995641	NaN	-0.143458
0.000000	1.484450	NaN	0.184014	-1.484450	NaN	-0.184014
0.000000	-8.514796	NaN	-11.232782	8.514796	NaN	11.232782
0.000000	-17.485546	NaN	2.400173	17.485546	NaN	-2.400173
0.000000	-11.436619	NaN	-7.310734	11.436619	NaN	7.310734
0.000000	-16.267135	NaN	-2.783939	16.267135	NaN	2.783939
0.000000	-10.721728	NaN	-3.000831	10.721728	NaN	3.000831
0.000000	-17.833436	NaN	-8.669368	17.833436	NaN	8.669368
0.000000	3.240534	NaN	5.126601	-3.240534	NaN	-5.126601
0.000000	-9.004485	NaN	5.070511	9.004485	NaN	-5.070511
0.000000	0.413261	NaN	9.259078	-0.413261	NaN	-9.259078
0.000000	-6.275415	NaN	11.271850	6.275415	NaN	-11.271850
0.000000	-4.101187	NaN	-8.889729	4.101187	NaN	8.889729
0.000000	-4.160438	NaN	-1.409291	4.160438	NaN	1.409291
0.000000	0.142332	NaN	-0.104994	-0.142332	NaN	0.104994
0.000000	-6.783350	NaN	-7.566301	6.783350	NaN	7.566301
0.000000	-19.472741	NaN	0.175723	19.472741	NaN	-0.175723
0.000000	-13.060280	NaN	-4.952223	13.060280	NaN	4.952223
0.000000	0.189934	NaN	-4.546445	-0.189934	NaN	4.546445
0.000000	-16.293854	NaN	-0.929979	16.293854	NaN	0.929979
0.000000	-2.563209	NaN	-0.850426	2.563209	NaN	0.850426
0.000000	-9.439380	NaN	-13.328511	9.439380	NaN	13.328511
0.000000	-0.566721	NaN	-2.396622	0.566721	NaN	2.396622
0.000000	-7.283065	NaN	-4.072860	7.283065	NaN	4.072860
0.000000	2.260400	NaN	10.182713	-2.260400	NaN	-10.182713
0.000000	-7.537480	NaN	1.869883	7.537480	NaN	-1.869883
0.000000	-0.663623	NaN	3.030808	0.663623	NaN	-3.030808
0.000000	7.571887	NaN	10.284952	-7.571887	NaN	-10.284952
0.000000	-11.396907	NaN	-2.199910	11.396907	NaN	2.199910
0.000000	-3.999359	NaN	-1.594040	3.999359	NaN	1.594040
0.000000	-1.281645	NaN	-1.529134	1.281645	NaN	1.529134
0.000000	2.977207	NaN	4.714154	-2.977207	NaN	-4.714154
0.000000	-2.904486	NaN	-5.079741	2.904486	NaN	5.079741
0.000000	-16.350957	NaN	-3.444204	16.350957	NaN	3.444204
0.000000	2.403037	NaN	8.206219	-2.403037	NaN	-8.206219
0.000000	-5.437878	NaN	-4.719104	5.437878	NaN	4.719104
0.000000	3.423273	NaN	6.613488	-3.423273	NaN	-6.613488
0.000000	-10.548839	NaN	-4.604670	10.548839	NaN	4.604670
0.000000	-14.349673	NaN	-14.383466	14.349673	NaN	14.383466
0.000000	-12.837342	NaN	0.857406	12.837342	NaN	-0.857406
0.000000	-10.950747	NaN	4.206912	10.950747	NaN	-4.206912
0.000000	-7.851329	NaN	5.088453	7.851329	NaN	-5.088453
0.000000	-1.881804	NaN	-6.293405	1.881804	NaN	6.293405
0.000000	1.818396	NaN	5.167219	-1.818396	NaN	-5.167219
0.000000	-11.272100	NaN	-9.260073	11.272100	NaN	9.260073
0.000000	-2.774978	NaN	4.399036	2.774978	NaN	-4.399036
0.000000	-0.905553	NaN	-6.936004	0.905553	NaN	6.936004
0.000000	0.892742	NaN	2.241251	-0.892742	NaN	-2.241251
0.000000	-18.396912	NaN	-2.707688	18.396912	NaN	2.707688
0.000000	-13.321462	NaN	-2.485409	13.321462	NaN	2.485409
0.000000	-6.998306	NaN	-2.979787	6.998306	NaN	2.979787
0.000000	2.650442	NaN	4.541456	-2.650442	NaN	-4.541456
0.000000	-6.097211	NaN	-2.605844	6.097211	NaN	2.605844
0.000000	1.343200	NaN	1.044301	-1.343200	NaN	-1.044301
0.000000	-7.797734	NaN	-2.674722	7.797734	NaN	2.674722
0.000000	-3.333904	NaN	-0.203190	3.333904	NaN	0.203190
0.000000	-2.136233	NaN	5.384140	2.136233	NaN	-5.384140
0.000000	-23.342902	NaN	-13.281497	23.342902	NaN	13.281497
0.000000	-5.579438	NaN	-11.040628	5.579438	NaN	11.040628
0.000000	-19.183291	NaN	-13.544440	19.183291	NaN	13.544440
0.000000	5.440780	NaN	9.142213	-5.440780	NaN	-9.142213
0.000000	-9.518484	NaN	-2.841875	9.518484	NaN	2.841875
0.000000	-2.299060	NaN	-2.694435	2.299060	NaN	2.694435
0.000000	2.131644	NaN	0.824236	-2.131644	NaN	-0.824236
0.000000	-7.608475	NaN	-3.915511	7.608475	NaN	3.915511
0.000000	2.567002	NaN	7.113871	-2.567002	NaN	-7.113871
0.000000	2.131087	NaN	5.436005	-2.131087	NaN	-5.436005
0.000000	-15.749359	NaN	-0.976843	15.749359	NaN	0.976843
0.000000	-12.878918	NaN	-7.740516	12.878918	NaN	7.740516
0.000000	-14.999053	NaN	-6.514732	14.999053	NaN	6.514732
0.000000	-4.701828	NaN	-1.151868	4.701828	NaN	1.151868
0.000000	-14.272929	NaN	-0.683017	14.272929	NaN	0.683017
0.000000	0.955448	NaN	5.814835	-0.955448	NaN	-5.814835
0.000000	-20.140708	NaN	-7.250232	20.140708	NaN	7.250232
0.000000	3.513539	NaN	9.830343	-3.513539	NaN	-9.830343
0.000000	-11.831278	NaN	-9.804711	11.831278	NaN	9.804711
0.000000	-7.380363	NaN	4.694703	7.380363	NaN	-4.694703
0.000000	-0.454784	NaN	8.720850	0.454784	NaN	-8.720850
0.000000	-5.783848	NaN	-5.262908	5.783848	NaN	5.262908
0.000000	1.336739	NaN	4.247773	-1.336739	NaN	-4.247773
0.000000	-6.352052	NaN	-11.884961	6.352052	NaN	11.884961
0.000000	-1.110080	NaN	5.486380	1.110080	NaN	-5.486380
0.000000	-8.685499	NaN	-4.812866	8.685499	NaN	4.812866
0.000000	-0.332623	NaN	1.043729	0.332623	NaN	-1.043729
0.000000	9.727009	NaN	2.437101	-9.727009	NaN	-2.437101
0.000000	-11.407810	NaN	-0.762804	11.407810	NaN	0.762804
0.000000	-12.794820	NaN	-3.522776	12.794820	NaN	3.522776
0.000000	-2.219768	NaN	4.612078	2.219768	NaN	-4.612078
0.000000	-12.078351	NaN	1.521628	12.078351	NaN	-1.521628
0.000000	5.024990	NaN	11.297726	-5.024990	NaN	-11.297726
0.000000	-3.869786	NaN	-10.077889	3.869786	NaN	10.077889
0.000000	-6.087515	NaN	-4.648695	6.087515	NaN	4.648695
0.000000	-8.726139	NaN	-8.890228	8.726139	NaN	8.890228
0.000000	-3.724030	NaN	3.930191	3.724030	NaN	-3.930191
0.000000	-2.094214	NaN	5.646297	2.094214	NaN	-5.646297
0.000000	-10.763657	NaN	-6.066402	10.763657	NaN	6.066402
0.000000	-1.164677	NaN	6.885020	1.164677	NaN	-6.885020
0.000000	-1.595923	NaN	-0.545770	1.595923	NaN	0.545770
0.000000	3.915996	NaN	5.490131	-3.915996	NaN	-5.490131
0.000000	2.595886	NaN	3.769147	-2.595886	NaN	-3.769147
0.000000	-4.752699	NaN	10.393891	4.752699	NaN	-10.393891
0.000000	-14.002192	NaN	0.992041	14.002192	NaN	-0.992041
0.000000	-4.980320	NaN	6.692649	4.980320	NaN	-6.692649
0.000000	-12.935087	NaN	-1.590724	12.935087	NaN	1.590724
0.000000	3.132033	NaN	6.436010	-3.132033	NaN	-6.436010
0.000000	0.921552	NaN	4.083035	-0.921552	NaN	-4.083035
0.000000	-15.676965	NaN	-6.721124	15.676965	NaN	6.721124
0.000000	-2.705231	NaN	2.697779	2.705231	NaN	-2.697779
0.000000	-10.504419	NaN	0.658258	10.504419	NaN	-0.658258
0.000000	-10.968714	NaN	1.950152	10.968714	NaN	-1.950152
0.000000	-8.116611	NaN	-1.924918	8.116611	NaN	1.924918
0.000000	-4.938774	NaN	8.187870	4.938774	NaN	-8.187870
0.000000	-0.485748	NaN	3.392912	0.485748	NaN	-3.392912
0.000000	-4.699038	NaN	-0.989643	4.699038	NaN	0.989643
0.000000	-1.632448	NaN	5.180560	1.632448	NaN	-5.180560
0.000000	-1.209297	NaN	-1.748081	1.209297	NaN	1.748081
0.000000	-4.993191	NaN	0.900175	4.993191	NaN	-0.900175
0.000000	-9.792461	NaN	-5.949148	9.792461	NaN	5.949148
0.000000	1.645079	NaN	6.422192	-1.645079	NaN	-6.422192
0.000000	-15.888831	NaN	1.017675	15.888831	NaN	-1.017675
0.000000	-4.304666	NaN	-0.585681	4.304666	NaN	0.585681
0.000000	-8.760266	NaN	5.263566	8.760266	NaN	-5.263566
0.000000	-10.181232	NaN	1.046247	10.181232	NaN	-1.046247
0.000000	-8.780852	NaN	-9.863473	8.780852	NaN	9.863473
0.000000	-1.292521	NaN	6.248285	1.292521	NaN	-6.248285
0.000000	5.117041	NaN	8.667228	-5.117041	NaN	-8.667228
0.000000	0.130496	NaN	-6.329205	-0.130496	NaN	6.329205
0.000000	10.539251	NaN	4.328738	-10.539251	NaN	-4.328738
0.000000	-6.311030	NaN	4.132680	6.311030	NaN	-4.132680
0.000000	-5.366230	NaN	6.356416	5.366230	NaN	-6.356416
0.000000	-7.161507	NaN	-6.180053	7.161507	NaN	6.180053
0.000000	-2.624146	NaN	-2.538978	2.624146	NaN	2.538978
0.000000	-7.291030	NaN	0.347474	7.291030	NaN	-0.347474
0.000000	-11.098808	NaN	-0.647294	11.098808	NaN	0.647294
0.000000	3.098488	NaN	5.305679	-3.098488	NaN	-5.305679
0.000000	-2.389848	NaN	-3.259024	2.389848	NaN	3.259024
0.000000	-10.820727	NaN	-3.452218	10.820727	NaN	3.452218
0.000000	-3.627755	NaN	0.079600	3.627755	NaN	-0.079600
0.000000	-16.498800	NaN	-6.717035	16.498800	NaN	6.717035
0.000000	-2.230334	NaN	0.648791	2.230334	NaN	-0.648791
0.000000	-18.649398	NaN	0.513833	18.649398	NaN	-0.513833
0.000000	0.738472	NaN	-6.327555	-0.738472	NaN	6.327555
0.000000	-1.359773	NaN	-4.003805	1.359773	NaN	4.003805
0.000000	-5.428967	NaN	-6.747698	5.428967	NaN	6.747698
0.000000	-18.968284	NaN	-16.219686	18.968284	NaN	16.219686
0.000000	-16.858688	NaN	-6.366806	16.858688	NaN	6.366806
0.000000	-12.735439	NaN	4.470758	12.735439	NaN	-4.470758
0.000000	-12.172500	NaN	-0.859167	12.172500	NaN	0.859167
0.000000	-11.911605	NaN	-1.379915	11.911605	NaN	1.379915
0.000000	-6.772369	NaN	-1.666444	6.772369	NaN	1.666444
0.000000	-6.844125	NaN	3.342351	6.844125	NaN	-3.342351
0.000000	-9.168750	NaN	-5.040521	9.168750	NaN	5.040521
0.000000	-4.133078	NaN	-7.375511	4.133078	NaN	7.375511
0.000000	-1.701321	NaN	3.499427	1.701321	NaN	-3.499427
0.000000	-6.656208	NaN	-1.281338	6.656208	NaN	1.281338
0.000000	-10.173193	NaN	-4.406646	10.173193	NaN	4.406646
0.000000	-7.785514	NaN	-1.274861	7.785514	NaN	1.274861
0.000000	-9.342068	NaN	-6.063565	9.342068	NaN	6.063565
0.000000	10.470579	NaN	3.238619	-10.470579	NaN	-3.238619
0.000000	0.212762	NaN	0.178000	-0.212762	NaN	-0.178000
0.000000	-1.270988	NaN	3.114514	1.270988	NaN	-3.114514
0.000000	-8.828857	NaN	-1.081870	8.828857	NaN	1.081870
0.000000	-12.634487	NaN	-6.138885	12.634487	NaN	6.138885
0.000000	-8.405140	NaN	3.482952	8.405140	NaN	-3.482952
0.000000	-26.008499	NaN	-2.914416	26.008499	NaN	2.914416
0.000000	-11.505456	NaN	1.911965	11.505456	NaN	-1.911965
0.000000	-4.651764	NaN	9.976452	4.651764	NaN	-9.976452
0.000000	-4.794368	NaN	-6.272495	4.794368	NaN	6.272495
0.000000	-25.548143	NaN	-5.514846	25.548143	NaN	5.514846
0.000000	-2.147823	NaN	0.740149	2.147823	NaN	-0.740149
0.000000	-8.837910	NaN	-1.600282	8.837910	NaN	1.600282
0.000000	-5.819328	NaN	2.300317	5.819328	NaN	-2.300317
0.000000	-5.288920	NaN	1.107059	5.288920	NaN	-1.107059
0.000000	-12.361551	NaN	-3.104763	12.361551	NaN	3.104763
0.000000	-2.976914	NaN	-7.316568	2.976914	NaN	7.316568
0.000000	-3.455229	NaN	6.802873	3.455229	NaN	-6.802873
0.000000	-15.719417	NaN	0.908001	15.719417	NaN	-0.908001
0.000000	-4.487308	NaN	-4.397969	4.487308	NaN	4.397969
0.000000	-5.321069	NaN	-1.445590	5.321069	NaN	1.445590
0.000000	7.101146	NaN	2.746180	-7.101146	NaN	-2.746180
0.000000	-2.756294	NaN	8.554729	2.756294	NaN	-8.554729
0.000000	-6.540409	NaN	1.726969	6.540409	NaN	-1.726969
0.000000	-1.358914	NaN	-0.473193	1.358914	NaN	0.473193
0.000000	-2.502322	NaN	2.600382	2.502322	NaN	-2.600382
0.000000	0.567732	NaN	4.331441	-0.567732	NaN	-4.331441
0.000000	-13.443940	NaN	-7.280587	13.443940	NaN	7.280587
0.000000	5.054190	NaN	5.509162	-5.054190	NaN	-5.509162
0.000000	-3.383637	NaN	-6.185391	3.383637	NaN	6.185391
0.000000	1.691980	NaN	0.756545	-1.691980	NaN	-0.756545
0.000000	-6.086552	NaN	-0.096600	6.086552	NaN	0.096600
0.000000	-4.593874	NaN	-4.630929	4.593874	NaN	4.630929
0.000000	0.013127	NaN	-3.892786	-0.013127	NaN	3.892786
0.000000	0.806974	NaN	-1.778008	-0.806974	NaN	1.778008
0.000000	-2.693312	NaN	5.279813	2.693312	NaN	-5.279813
0.000000	-19.642556	NaN	-15.150572	19.642556	NaN	15.150572
0.000000	-5.360159	NaN	1.653591	5.360159	NaN	-1.653591
0.000000	-16.272189	NaN	-0.252957	16.272189	NaN	0.252957
0.000000	-1.823349	NaN	-1.592624	1.823349	NaN	1.592624
0.000000	-5.365893	NaN	-1.634579	5.365893	NaN	1.634579
0.000000	-9.121734	NaN	-7.635506	9.121734	NaN	7.635506
0.000000	6.963055	NaN	3.403932	-6.963055	NaN	-3.403932
0.000000	0.888112	NaN	0.400353	-0.888112	NaN	-0.400353
0.000000	-12.585877	NaN	-2.341232	12.585877	NaN	2.341232
0.000000	-3.233397	NaN	-7.675273	3.233397	NaN	7.675273
0.000000	-2.554262	NaN	-5.317564	2.554262	NaN	5.317564
0.000000	-8.801074	NaN	-3.097414	8.801074	NaN	3.097414
0.000000	-11.418202	NaN	-1.309085	11.418202	NaN	1.309085
0.000000	-3.636664	NaN	7.258923	3.636664	NaN	-7.258923
0.000000	-7.199663	NaN	2.764509	7.199663	NaN	-2.764509
0.000000	-10.000387	NaN	1.113411	10.000387	NaN	-1.113411
0.000000	-4.795512	NaN	-0.365439	4.795512	NaN	0.365439
0.000000	-9.912793	NaN	-5.672593	9.912793	NaN	5.672593
0.000000	-5.464309	NaN	1.369113	5.464309	NaN	-1.369113
0.000000	-6.341064	NaN	-4.138899	6.341064	NaN	4.138899
0.000000	-15.375208	NaN	-9.054766	15.375208	NaN	9.054766
0.000000	-4.419260	NaN	-0.381337	4.419260	NaN	0.381337
0.000000	3.298174	NaN	2.241566	-3.298174	NaN	-2.241566
0.000000	-18.101925	NaN	-10.845981	18.101925	NaN	10.845981
0.000000	0.120072	NaN	11.855928	-0.120072	NaN	-11.855928
0.000000	-6.383562	NaN	-2.417272	6.383562	NaN	2.417272
0.000000	3.287259	NaN	6.615989	-3.287259	NaN	-6.615989
0.000000	-2.366821	NaN	-7.062266	2.366821	NaN	7.062266
0.000000	-0.114254	NaN	6.341809	0.114254	NaN	-6.341809
0.000000	-7.649054	NaN	-6.417716	7.649054	NaN	6.417716
0.000000	-3.835108	NaN	-10.459688	3.835108	NaN	10.459688
0.000000	2.448511	NaN	3.032758	-2.448511	NaN	-3.032758
0.000000	-1.336916	NaN	0.327443	1.336916	NaN	-0.327443
0.000000	-8.584518	NaN	-2.483378	8.584518	NaN	2.483378
0.000000	-6.234828	NaN	-0.674632	6.234828	NaN	0.674632
0.000000	-7.775229	NaN	1.981762	7.775229	NaN	-1.981762
0.000000	-0.445139	NaN	6.083434	0.445139	NaN	-6.083434
0.000000	-1.963905	NaN	-4.840901	1.963905	NaN	4.840901
0.000000	-12.618635	NaN	2.247634	12.618635	NaN	-2.247634
0.000000	-8.260313	NaN	-1.909797	8.260313	NaN	1.909797
0.000000	-11.003952	NaN	-7.768912	11.003952	NaN	7.768912
0.000000	-18.642758	NaN	-4.659494	18.642758	NaN	4.659494
0.000000	-13.820994	NaN	-4.225009	13.820994	NaN	4.225009
0.000000	2.701673	NaN	7.371278	-2.701673	NaN	-7.371278
0.000000	3.461349	NaN	7.446743	-3.461349	NaN	-7.446743
0.000000	2.757441	NaN	-5.107960	-2.757441	NaN	5.107960
0.000000	-10.659800	NaN	-3.995040	10.659800	NaN	3.995040
0.000000	-4.419979	NaN	-4.050066	4.419979	NaN	4.050066
0.000000	-0.382294	NaN	4.379467	0.382294	NaN	-4.379467
0.000000	1.054464	NaN	3.756716	-1.054464	NaN	-3.756716
0.000000	1.992250	NaN	13.149125	-1.992250	NaN	-13.149125
0.000000	-13.553268	NaN	3.422625	13.553268	NaN	-3.422625
0.000000	0.278252	NaN	2.627827	-0.278252	NaN	-2.627827
0.000000	-3.278412	NaN	-7.027758	3.278412	NaN	7.027758
0.000000	3.205791	NaN	3.537079	-3.205791	NaN	-3.537079
0.000000	-2.299387	NaN	-7.311036	2.299387	NaN	7.311036
0.000000	3.086457	NaN	-1.607986	-3.086457	NaN	1.607986
0.000000	0.867564	NaN	10.405613	-0.867564	NaN	-10.405613
0.000000	-7.625211	NaN	-12.290624	7.625211	NaN	12.290624
0.000000	1.888820	NaN	1.551820	-1.888820	NaN	-1.551820
0.000000	-6.357788	NaN	2.390706	6.357788	NaN	-2.390706
0.000000	-1.913908	NaN	-5.913716	1.913908	NaN	5.913716
0.000000	0.286172	NaN	-1.285324	-0.286172	NaN	1.285324
0.000000	0.468918	NaN	0.245048	-0.468918	NaN	-0.245048
0.000000	-20.906628	NaN	-8.514835	20.906628	NaN	8.514835
0.000000	1.689420	NaN	-0.415409	-1.689420	NaN	0.415409
0.000000	-6.780104	NaN	-2.163979	6.780104	NaN	2.163979
0.000000	-1.105937	NaN	0.605610	1.105937	NaN	-0.605610
0.000000	-3.687530	NaN	3.639455	3.687530	NaN	-3.639455
0.000000	-10.181738	NaN	0.918441	10.181738	NaN	-0.918441
0.000000	-2.462584	NaN	7.590729	2.462584	NaN	-7.590729
0.000000	-1.391671	NaN	-4.153329	1.391671	NaN	4.153329
0.000000	-4.220929	NaN	-2.061576	4.220929	NaN	2.061576
0.000000	-5.719404	NaN	3.196798	5.719404	NaN	-3.196798
0.000000	-10.067745	NaN	-4.895279	10.067745	NaN	4.895279
0.000000	-14.649057	NaN	0.291089	14.649057	NaN	-0.291089
0.000000	-8.755470	NaN	3.174056	8.755470	NaN	-3.174056
0.000000	-3.091269	NaN	-8.506358	3.091269	NaN	8.506358
0.000000	-4.600135	NaN	3.798386	4.600135	NaN	-3.798386
0.000000	-2.170242	NaN	7.347082	2.170242	NaN	-7.347082
0.000000	-7.940137	NaN	5.393055	7.940137	NaN	-5.393055
0.000000	-4.698192	NaN	5.276249	4.698192	NaN	-5.276249
0.000000	-17.032222	NaN	-3.692536	17.032222	NaN	3.692536
0.000000	-10.508570	NaN	-2.447716	10.508570	NaN	2.447716
0.000000	-4.563340	NaN	0.283352	4.563340	NaN	-0.283352
0.000000	-1.656819	NaN	0.894808	1.656819	NaN	-0.894808
0.000000	-2.458697	NaN	6.245728	2.458697	NaN	-6.245728
0.000000	-2.286937	NaN	-4.592339	2.286937	NaN	4.592339
0.000000	-5.664465	NaN	-0.659103	5.664465	NaN	0.659103
0.000000	-7.554185	NaN	1.721615	7.554185	NaN	-1.721615
0.000000	-6.915778	NaN	9.568929	6.915778	NaN	-9.568929
0.000000	5.453646	NaN	3.191563	-5.453646	NaN	-3.191563
0.000000	-14.867023	NaN	1.027558	14.867023	NaN	-1.027558
0.000000	-11.606906	NaN	-5.652748	11.606906	NaN	5.652748
0.000000	-11.853367	NaN	4.437437	11.853367	NaN	-4.437437
0.000000	-5.143289	NaN	-5.065278	5.143289	NaN	5.065278
0.000000	-14.985540	NaN	-11.777053	14.985540	NaN	11.777053
0.000000	-2.637393	NaN	1.884794	2.637393	NaN	-1.884794
0.000000	-12.740365	NaN	-14.284079	12.740365	NaN	14.284079
0.000000	-0.066673	NaN	-1.284539	0.066673	NaN	1.284539
0.000000	-17.390016	NaN	0.508648	17.390016	NaN	-0.508648
0.000000	-0.975285	NaN	1.556868	0.975285	NaN	-1.556868
0.000000	-13.451669	NaN	-0.401764	13.451669	NaN	0.401764
0.000000	-2.109111	NaN	4.646677	2.109111	NaN	-4.646677
0.000000	2.343004	NaN	8.810322	-2.343004	NaN	-8.810322
0.000000	-10.175258	NaN	-2.634802	10.175258	NaN	2.634802
0.000000	-5.138883	NaN	-4.669986	5.138883	NaN	4.669986
0.000000	-10.216657	NaN	-2.018478	10.216657	NaN	2.018478
0.000000	-7.008253	NaN	9.179686	7.008253	NaN	-9.179686
0.000000	4.169012	NaN	5.778343	-4.169012	NaN	-5.778343
0.000000	-22.353727	NaN	-8.649615	22.353727	NaN	8.649615
0.000000	-15.891800	NaN	-3.063251	15.891800	NaN	3.063251
0.000000	-2.747589	NaN	-2.166101	2.747589	NaN	2.166101
0.000000	-1.942082	NaN	-4.640762	1.942082	NaN	4.640762
0.000000	-4.475807	NaN	2.976382	4.475807	NaN	-2.976382
0.000000	-7.663810	NaN	1.511775	7.663810	NaN	-1.511775
0.000000	-4.934001	NaN	-0.416770	4.934001	NaN	0.416770
0.000000	-6.709720	NaN	4.391312	6.709720	NaN	-4.391312
0.000000	2.941877	NaN	10.651117	-2.941877	NaN	-10.651117
0.000000	-9.425071	NaN	-4.088650	9.425071	NaN	4.088650
0.000000	-0.640968	NaN	-1.547936	0.640968	NaN	1.547936
0.000000	-17.258842	NaN	3.494748	17.258842	NaN	-3.494748
0.000000	-5.845913	NaN	0.222283	5.845913	NaN	-0.222283
0.000000	-8.326234	NaN	1.359938	8.326234	NaN	-1.359938
0.000000	-7.103731	NaN	0.911215	7.103731	NaN	-0.911215
0.000000	-13.095720	NaN	-5.429833	13.095720	NaN	5.429833
0.000000	-14.064493	NaN	-8.871565	14.064493	NaN	8.871565
0.000000	-7.334422	NaN	-0.751165	7.334422	NaN	0.751165
0.000000	2.318425	NaN	5.252489	-2.318425	NaN	-5.252489
0.000000	-7.059573	NaN	1.402522	7.059573	NaN	-1.402522
0.000000	0.814244	NaN	5.700830	-0.814244	NaN	-5.700830
0.000000	-7.544074	NaN	-4.073732	7.544074	NaN	4.073732
0.000000	-4.360868	NaN	-0.937054	4.360868	NaN	0.937054
0.000000	-3.844117	NaN	0.455386	3.844117	NaN	-0.455386
0.000000	-10.112600	NaN	-7.227213	10.112600	NaN	7.227213
0.000000	-9.611939	NaN	-1.349466	9.611939	NaN	1.349466
0.000000	-17.064463	NaN	-11.756087	17.064463	NaN	11.756087
0.000000	-0.783331	NaN	0.957539	0.783331	NaN	-0.957539
0.000000	-0.914151	NaN	-1.166348	0.914151	NaN	1.166348
0.000000	-0.369391	NaN	5.865271	0.369391	NaN	-5.865271
0.000000	0.856276	NaN	-6.965562	-0.856276	NaN	6.965562
0.000000	-6.636175	NaN	9.413156	6.636175	NaN	-9.413156
0.000000	-8.332813	NaN	-0.582449	8.332813	NaN	0.582449
0.000000	-15.390938	NaN	-2.133905	15.390938	NaN	2.133905
0.000000	-5.077343	NaN	0.626315	5.077343	NaN	-0.626315
0.000000	-0.365515	NaN	-5.362113	0.365515	NaN	5.362113
0.000000	0.403979	NaN	0.815985	-0.403979	NaN	-0.815985
0.000000	-5.782148	NaN	-8.450297	5.782148	NaN	8.450297
0.000000	-19.772044	NaN	-0.052179	19.772044	NaN	0.052179
0.000000	-9.662061	NaN	3.799032	9.662061	NaN	-3.799032
0.000000	-0.478351	NaN	0.028899	0.478351	NaN	-0.028899
0.000000	-9.833048	NaN	-12.356257	9.833048	NaN	12.356257
0.000000	-10.737527	NaN	-7.661217	10.737527	NaN	7.661217
0.000000	-12.303155	NaN	-1.915790	12.303155	NaN	1.915790
0.000000	-8.916759	NaN	-5.720225	8.916759	NaN	5.720225
0.000000	-8.695545	NaN	-2.329105	8.695545	NaN	2.329105
0.000000	1.993141	NaN	5.329049	-1.993141	NaN	-5.329049
0.000000	-5.114347	NaN	-6.248241	5.114347	NaN	6.248241
0.000000	-2.251185	NaN	-3.107986	2.251185	NaN	3.107986
0.000000	-9.628257	NaN	2.971585	9.628257	NaN	-2.971585
0.000000	-8.610166	NaN	5.243971	8.610166	NaN	-5.243971
0.000000	-6.697627	NaN	-3.010995	6.697627	NaN	3.010995
0.000000	-6.767458	NaN	-3.110343	6.767458	NaN	3.110343
0.000000	-8.455800	NaN	5.120401	8.455800	NaN	-5.120401
0.000000	-3.191062	NaN	1.384026	3.191062	NaN	-1.384026
0.000000	-1.622572	NaN	13.625286	1.622572	NaN	-13.625286
0.000000	-10.281746	NaN	2.988886	10.281746	NaN	-2.988886
0.000000	-0.415805	NaN	-3.719104	0.415805	NaN	3.719104
0.000000	-8.695341	NaN	3.758090	8.695341	NaN	-3.758090
0.000000	1.043908	NaN	8.449886	-1.043908	NaN	-8.449886
0.000000	-7.635929	NaN	0.817785	7.635929	NaN	-0.817785
0.000000	-14.100412	NaN	4.124601	14.100412	NaN	-4.124601
0.000000	-4.211895	NaN	-3.957387	4.211895	NaN	3.957387
0.000000	-11.769935	NaN	1.234230	11.769935	NaN	-1.234230
0.000000	-7.277305	NaN	-1.977505	7.277305	NaN	1.977505
0.000000	-4.258956	NaN	5.439703	4.258956	NaN	-5.439703
0.000000	-0.189254	NaN	5.468923	0.189254	NaN	-5.468923
0.000000	-2.659795	NaN	-10.825028	2.659795	NaN	10.825028
0.000000	-17.889379	NaN	-4.563416	17.889379	NaN	4.563416
0.000000	-6.728342	NaN	4.655866	6.728342	NaN	-4.655866
0.000000	8.544027	NaN	2.070509	-8.544027	NaN	-2.070509
0.000000	0.071347	NaN	6.378333	-0.071347	NaN	-6.378333
0.000000	-4.898179	NaN	1.799621	4.898179	NaN	-1.799621
0.000000	-26.100297	NaN	-2.570183	26.100297	NaN	2.570183
0.000000	-4.000366	NaN	-0.990253	4.000366	NaN	0.990253
0.000000	-14.252583	NaN	4.560882	14.252583	NaN	-4.560882
0.000000	-2.753281	NaN	-5.313273	2.753281	NaN	5.313273
0.000000	3.059532	NaN	14.494397	-3.059532	NaN	-14.494397
0.000000	-4.412148	NaN	-1.475780	4.412148	NaN	1.475780
0.000000	6.990871	NaN	1.751197	-6.990871	NaN	-1.751197
0.000000	-7.693360	NaN	6.865166	7.693360	NaN	-6.865166
0.000000	-8.419479	NaN	-9.289258	8.419479	NaN	9.289258
0.000000	1.206926	NaN	7.386689	-1.206926	NaN	-7.386689
0.000000	-0.616790	NaN	8.703010	0.616790	NaN	-8.703010
0.000000	-8.804966	NaN	-0.301742	8.804966	NaN	0.301742
0.000000	-2.398663	NaN	3.866915	2.398663	NaN	-3.866915
0.000000	-4.485850	NaN	0.609139	4.485850	NaN	-0.609139
0.000000	-13.736277	NaN	0.018495	13.736277	NaN	-0.018495
0.000000	-10.375443	NaN	-3.599258	10.375443	NaN	3.599258
0.000000	-4.629571	NaN	3.327081	4.629571	NaN	-3.327081
0.000000	0.952115	NaN	3.114688	-0.952115	NaN	-3.114688
0.000000	-14.338674	NaN	-4.276841	14.338674	NaN	4.276841
0.000000	-13.501674	NaN	-2.152264	13.501674	NaN	2.152264
0.000000	-20.274662	NaN	-6.532308	20.274662	NaN	6.532308
0.000000	-0.255650	NaN	10.692579	0.255650	NaN	-10.692579
0.000000	-6.349400	NaN	-3.457304	6.349400	NaN	3.457304
0.000000	-5.977301	NaN	-0.870150	5.977301	NaN	0.870150
0.000000	-3.436273	NaN	-7.299905	3.436273	NaN	7.299905
0.000000	-7.918134	NaN	-3.706309	7.918134	NaN	3.706309
0.000000	-15.741546	NaN	-5.378855	15.741546	NaN	5.378855
0.000000	-10.767500	NaN	2.360578	10.767500	NaN	-2.360578
0.000000	-10.177153	NaN	-9.361387	10.177153	NaN	9.361387
0.000000	-10.523035	NaN	-0.076880	10.523035	NaN	0.076880
0.000000	0.948210	NaN	2.984845	-0.948210	NaN	-2.984845
0.000000	-4.192779	NaN	-1.189130	4.192779	NaN	1.189130
0.000000	-17.847199	NaN	-0.254006	17.847199	NaN	0.254006
0.000000	-5.361957	NaN	4.937332	5.361957	NaN	-4.937332
0.000000	-5.371587	NaN	-5.199724	5.371587	NaN	5.199724
0.000000	-6.599101	NaN	8.025241	6.599101	NaN	-8.025241
0.000000	-8.234341	NaN	0.035261	8.234341	NaN	-0.035261
0.000000	-16.849275	NaN	-9.151458	16.849275	NaN	9.151458
0.000000	-4.872686	NaN	-0.640963	4.872686	NaN	0.640963
0.000000	-3.731671	NaN	0.778292	3.731671	NaN	-0.778292
0.000000	-3.491888	NaN	2.632920	3.491888	NaN	-2.632920
0.000000	1.149269	NaN	-5.129999	-1.149269	NaN	5.129999
0.000000	2.851103	NaN	-1.227882	-2.851103	NaN	1.227882
0.000000	-6.250220	NaN	-10.695322	6.250220	NaN	10.695322
0.000000	-13.255464	NaN	-5.562202	13.255464	NaN	5.562202
0.000000	-3.117821	NaN	6.802872	3.117821	NaN	-6.802872
0.000000	-3.610191	NaN	5.081417	3.610191	NaN	-5.081417
0.000000	8.444272	NaN	4.339677	-8.444272	NaN	-4.339677
0.000000	-0.011800	NaN	7.689417	0.011800	NaN	-7.689417
0.000000	-1.842080	NaN	-7.782487	1.842080	NaN	7.782487
0.000000	2.905813	NaN	1.040862	-2.905813	NaN	-1.040862
0.000000	-4.221941	NaN	11.422757	4.221941	NaN	-11.422757
0.000000	-21.568172	NaN	-8.077752	21.568172	NaN	8.077752
0.000000	1.118769	NaN	10.106602	-1.118769	NaN	-10.106602
0.000000	3.784711	NaN	5.265186	-3.784711	NaN	-5.265186
0.000000	-5.134625	NaN	-3.031692	5.134625	NaN	3.031692
0.000000	-13.760378	NaN	-8.133322	13.760378	NaN	8.133322
0.000000	-15.480281	NaN	-7.773075	15.480281	NaN	7.773075
0.000000	-4.846073	NaN	1.358692	4.846073	NaN	-1.358692
0.000000	0.761038	NaN	0.443902	-0.761038	NaN	-0.443902
0.000000	-8.186396	NaN	-6.296012	8.186396	NaN	6.296012
0.000000	-7.726989	NaN	-7.527253	7.726989	NaN	7.527253
0.000000	-2.556921	NaN	2.495301	2.556921	NaN	-2.495301
0.000000	-14.529045	NaN	-10.313968	14.529045	NaN	10.313968
0.000000	-7.456938	NaN	-9.089938	7.456938	NaN	9.089938
0.000000	-8.319345	NaN	6.532804	8.319345	NaN	-6.532804
0.000000	-13.001179	NaN	-5.428758	13.001179	NaN	5.428758
0.000000	2.659640	NaN	-1.902142	-2.659640	NaN	1.902142
0.000000	4.388426	NaN	2.073425	-4.388426	NaN	-2.073425
0.000000	-4.745512	NaN	4.830021	4.745512	NaN	-4.830021
0.000000	-9.806701	NaN	-6.989747	9.806701	NaN	6.989747
0.000000	-2.907194	NaN	2.729160	2.907194	NaN	-2.729160
0.000000	-8.878020	NaN	2.644332	8.878020	NaN	-2.644332
0.000000	-9.886910	NaN	1.938365	9.886910	NaN	-1.938365
0.000000	0.490885	NaN	2.135026	-0.490885	NaN	-2.135026
0.000000	1.085441	NaN	1.157951	-1.085441	NaN	-1.157951
0.000000	3.760494	NaN	1.684527	-3.760494	NaN	-1.684527
0.000000	-3.731098	NaN	1.157777	3.731098	NaN	-1.157777
0.000000	-4.075487	NaN	0.225953	4.075487	NaN	-0.225953
0.000000	-3.377647	NaN	5.625562	3.377647	NaN	-5.625562
0.000000	-5.182781	NaN	9.298759	5.182781	NaN	-9.298759
0.000000	-7.895168	NaN	3.660047	7.895168	NaN	-3.660047
0.000000	-10.439623	NaN	-1.091575	10.439623	NaN	1.091575
0.000000	-2.352996	NaN	-5.598674	2.352996	NaN	5.598674
0.000000	-1.518337	NaN	3.567448	1.518337	NaN	-3.567448
0.000000	-4.044618	NaN	-1.325168	4.044618	NaN	1.325168
0.000000	-7.639908	NaN	4.727009	7.639908	NaN	-4.727009
0.000000	-5.610030	NaN	-5.437633	5.610030	NaN	5.437633
0.000000	-2.965723	NaN	-0.637510	2.965723	NaN	0.637510
0.000000	-12.640997	NaN	-1.852078	12.640997	NaN	1.852078
0.000000	11.368366	NaN	3.123561	-11.368366	NaN	-3.123561
0.000000	9.367974	NaN	4.348454	-9.367974	NaN	-4.348454
0.000000	6.048846	NaN	6.035750	-6.048846	NaN	-6.035750
0.000000	-3.572470	NaN	-1.934919	3.572470	NaN	1.934919
0.000000	-16.570556	NaN	-0.788416	16.570556	NaN	0.788416
0.000000	-11.218470	NaN	-5.822939	11.218470	NaN	5.822939
0.000000	-17.153974	NaN	-8.692636	17.153974	NaN	8.692636
0.000000	-4.019311	NaN	2.940157	4.019311	NaN	-2.940157
0.000000	-6.616024	NaN	-0.541551	6.616024	NaN	0.541551
0.000000	-7.055306	NaN	-8.951797	7.055306	NaN	8.951797
0.000000	-4.007607	NaN	3.320127	4.007607	NaN	-3.320127
0.000000	-2.232714	NaN	2.347161	2.232714	NaN	-2.347161
0.000000	-2.510908	NaN	-0.037279	2.510908	NaN	0.037279
0.000000	-2.956517	NaN	3.455776	2.956517	NaN	-3.455776
0.000000	-3.956459	NaN	-8.137055	3.956459	NaN	8.137055
0.000000	-7.764608	NaN	-6.547211	7.764608	NaN	6.547211
0.000000	-7.829115	NaN	-2.682046	7.829115	NaN	2.682046
0.000000	0.943471	NaN	0.089425	-0.943471	NaN	-0.089425
0.000000	-11.472050	NaN	-1.891846	11.472050	NaN	1.891846
0.000000	-16.705006	NaN	-14.548082	16.705006	NaN	14.548082
0.000000	1.555417	NaN	6.240605	-1.555417	NaN	-6.240605
0.000000	-11.344982	NaN	-9.321482	11.344982	NaN	9.321482
0.000000	-7.459788	NaN	-2.297287	7.459788	NaN	2.297287
0.000000	-1.933853	NaN	7.326742	1.933853	NaN	-7.326742
0.000000	-2.399573	NaN	6.070745	2.399573	NaN	-6.070745
0.000000	-6.040034	NaN	-2.718887	6.040034	NaN	2.718887
0.000000	-8.596072	NaN	0.346094	8.596072	NaN	-0.346094
0.000000	3.525491	NaN	8.466794	-3.525491	NaN	-8.466794
0.000000	-6.855773	NaN	1.416554	6.855773	NaN	-1.416554
0.000000	-5.172787	NaN	1.655617	5.172787	NaN	-1.655617
0.000000	-5.656637	NaN	1.610992	5.656637	NaN	-1.610992
0.000000	4.920919	NaN	7.431300	-4.920919	NaN	-7.431300
0.000000	-2.732567	NaN	-3.327209	2.732567	NaN	3.327209
0.000000	-3.647132	NaN	-0.047004	3.647132	NaN	0.047004
0.000000	-1.124066	NaN	2.942957	1.124066	NaN	-2.942957
0.000000	-8.304191	NaN	5.181419	8.304191	NaN	-5.181419
0.000000	-2.675403	NaN	5.368742	2.675403	NaN	-5.368742
0.000000	-18.483745	NaN	-9.957255	18.483745	NaN	9.957255
0.000000	-11.469616	NaN	-8.501508	11.469616	NaN	8.501508
0.000000	0.076877	NaN	-9.651474	-0.076877	NaN	9.651474
0.000000	-8.441490	NaN	-2.050669	8.441490	NaN	2.050669
0.000000	-3.357592	NaN	2.731387	3.357592	NaN	-2.731387
0.000000	-1.119739	NaN	-1.329670	1.119739	NaN	1.329670
0.000000	-3.138682	NaN	5.008702	3.138682	NaN	-5.008702
0.000000	-0.950514	NaN	0.838030	0.950514	NaN	-0.838030
0.000000	-1.187834	NaN	-3.176121	1.187834	NaN	3.176121
0.000000	-1.359767	NaN	1.225533	1.359767	NaN	-1.225533
0.000000	5.380171	NaN	11.320722	-5.380171	NaN	-11.320722
0.000000	-6.956404	NaN	0.398480	6.956404	NaN	-0.398480
0.000000	7.526042	NaN	13.244706	-7.526042	NaN	-13.244706
0.000000	12.108508	NaN	14.054784	-12.108508	NaN	-14.054784
0.000000	-2.684348	NaN	-8.148316	2.684348	NaN	8.148316
0.000000	-8.018326	NaN	-5.401040	8.018326	NaN	5.401040
0.000000	-8.906412	NaN	-0.838759	8.906412	NaN	0.838759
0.000000	3.669349	NaN	2.306776	-3.669349	NaN	-2.306776
0.000000	-5.978564	NaN	-2.095290	5.978564	NaN	2.095290
0.000000	-7.777917	NaN	-2.028432	7.777917	NaN	2.028432
0.000000	3.892813	NaN	9.397238	-3.892813	NaN	-9.397238
0.000000	2.290130	NaN	-6.288419	-2.290130	NaN	6.288419
0.000000	-7.228410	NaN	-4.997226	7.228410	NaN	4.997226
0.000000	-11.609518	NaN	-1.972196	11.609518	NaN	1.972196
0.000000	0.145883	NaN	4.130487	-0.145883	NaN	-4.130487
0.000000	0.861876	NaN	-3.669284	-0.861876	NaN	3.669284
0.000000	-7.368793	NaN	8.049693	7.368793	NaN	-8.049693
0.000000	-5.072245	NaN	5.592927	5.072245	NaN	-5.592927
0.000000	0.181565	NaN	-0.116669	-0.181565	NaN	0.116669
0.000000	-5.031928	NaN	-11.666098	5.031928	NaN	11.666098
0.000000	-2.012949	NaN	4.354042	2.012949	NaN	-4.354042
0.000000	-15.215720	NaN	-2.858131	15.215720	NaN	2.858131
0.000000	-20.748887	NaN	-10.044755	20.748887	NaN	10.044755
0.000000	-13.376761	NaN	-9.477761	13.376761	NaN	9.477761
0.000000	-12.013320	NaN	4.365790	12.013320	NaN	-4.365790
0.000000	-4.834402	NaN	3.143826	4.834402	NaN	-3.143826
0.000000	-14.383390	NaN	-4.299109	14.383390	NaN	4.299109
0.000000	-6.023903	NaN	2.597454	6.023903	NaN	-2.597454
0.000000	-20.338851	NaN	2.043479	20.338851	NaN	-2.043479
0.000000	-4.455771	NaN	-2.359779	4.455771	NaN	2.359779
0.000000	-10.869346	NaN	2.767760	10.869346	NaN	-2.767760
0.000000	-8.437248	NaN	-1.210997	8.437248	NaN	1.210997
0.000000	-10.737230	NaN	-3.136123	10.737230	NaN	3.136123
0.000000	-16.183983	NaN	3.112840	16.183983	NaN	-3.112840
0.000000	-16.512107	NaN	-10.637145	16.512107	NaN	10.637145
0.000000	-4.934549	NaN	2.441219	4.934549	NaN	-2.441219
0.000000	-2.247019	NaN	1.605255	2.247019	NaN	-1.605255
0.000000	-8.487071	NaN	4.639380	8.487071	NaN	-4.639380
0.000000	-5.339001	NaN	7.602687	5.339001	NaN	-7.602687
0.000000	-11.482923	NaN	4.720998	11.482923	NaN	-4.720998
0.000000	-5.740978	NaN	-6.379736	5.740978	NaN	6.379736
0.000000	-9.888156	NaN	-2.033865	9.888156	NaN	2.033865
0.000000	-2.330211	NaN	1.043977	2.330211	NaN	-1.043977
0.000000	-8.069239	NaN	-4.181730	8.069239	NaN	4.181730
0.000000	4.562342	NaN	9.977373	-4.562342	NaN	-9.977373
0.000000	-6.889930	NaN	-2.617930	6.889930	NaN	2.617930
0.000000	-21.718139	NaN	-14.215349	21.718139	NaN	14.215349
0.000000	-2.136414	NaN	5.446201	2.136414	NaN	-5.446201
0.000000	-13.112811	NaN	-0.474887	13.112811	NaN	0.474887
0.000000	-1.019581	NaN	-1.009100	1.019581	NaN	1.009100
0.000000	15.924672	NaN	3.783212	-15.924672	NaN	-3.783212
0.000000	-5.748873	NaN	8.625834	5.748873	NaN	-8.625834
0.000000	-9.516518	NaN	-4.456288	9.516518	NaN	4.456288
0.000000	-8.646375	NaN	-1.602389	8.646375	NaN	1.602389
0.000000	-17.227072	NaN	0.150223	17.227072	NaN	-0.150223
0.000000	-1.142251	NaN	0.003630	1.142251	NaN	-0.003630
0.000000	-12.398535	NaN	-5.245643	12.398535	NaN	5.245643
0.000000	9.207592	NaN	4.218765	-9.207592	NaN	-4.218765
0.000000	-8.367379	NaN	-9.602444	8.367379	NaN	9.602444
0.000000	4.913403	NaN	10.180546	-4.913403	NaN	-10.180546
0.000000	-7.468293	NaN	-12.427604	7.468293	NaN	12.427604
0.000000	-6.677905	NaN	-2.994157	6.677905	NaN	2.994157
0.000000	-11.179687	NaN	3.979887	11.179687	NaN	-3.979887
0.000000	-6.705315	NaN	-2.316953	6.705315	NaN	2.316953
0.000000	-10.526830	NaN	-6.076687	10.526830	NaN	6.076687
0.000000	-0.666353	NaN	5.721866	0.666353	NaN	-5.721866
0.000000	-0.692672	NaN	5.792061	0.692672	NaN	-5.792061
0.000000	-6.912762	NaN	3.081070	6.912762	NaN	-3.081070
0.000000	-10.371274	NaN	-0.944358	10.371274	NaN	0.944358
0.000000	-8.173500	NaN	1.416667	8.173500	NaN	-1.416667
0.000000	-12.106952	NaN	-1.338472	12.106952	NaN	1.338472
0.000000	-1.938560	NaN	0.166157	1.938560	NaN	-0.166157
0.000000	-16.843327	NaN	-2.380872	16.843327	NaN	2.380872
0.000000	-2.304903	NaN	-4.620234	2.304903	NaN	4.620234
0.000000	-9.866986	NaN	5.335111	9.866986	NaN	-5.335111
0.000000	-0.051402	NaN	10.549935	0.051402	NaN	-10.549935
0.000000	-7.174618	NaN	-1.412761	7.174618	NaN	1.412761
0.000000	7.312166	NaN	4.982186	-7.312166	NaN	-4.982186
0.000000	0.597696	NaN	2.135871	-0.597696	NaN	-2.135871
0.000000	-2.425391	NaN	-3.198163	2.425391	NaN	3.198163
0.000000	-11.791560	NaN	0.788307	11.791560	NaN	-0.788307
0.000000	-4.450342	NaN	-1.283909	4.450342	NaN	1.283909
0.000000	0.752343	NaN	7.148857	-0.752343	NaN	-7.148857
0.000000	-32.607635	NaN	-9.718931	32.607635	NaN	9.718931
0.000000	-5.437797	NaN	-6.385523	5.437797	NaN	6.385523
0.000000	-12.713348	NaN	9.689964	12.713348	NaN	-9.689964
0.000000	-17.801704	NaN	-0.648783	17.801704	NaN	0.648783
0.000000	2.874432	NaN	11.626159	-2.874432	NaN	-11.626159
0.000000	-0.461968	NaN	6.168333	0.461968	NaN	-6.168333
0.000000	-16.480192	NaN	-8.063044	16.480192	NaN	8.063044
0.000000	-0.314581	NaN	-3.330028	0.314581	NaN	3.330028
0.000000	-5.125387	NaN	-3.202275	5.125387	NaN	3.202275
0.000000	-11.411998	NaN	-9.707403	11.411998	NaN	9.707403
0.000000	-8.737193	NaN	-14.626156	8.737193	NaN	14.626156
0.000000	-3.870025	NaN	1.976751	3.870025	NaN	-1.976751
0.000000	6.574487	NaN	0.846586	-6.574487	NaN	-0.846586
0.000000	-1.420854	NaN	-2.112129	1.420854	NaN	2.112129
0.000000	-8.220569	NaN	-1.809173	8.220569	NaN	1.809173
0.000000	-11.110003	NaN	1.619989	11.110003	NaN	-1.619989
0.000000	-7.589813	NaN	-12.785911	7.589813	NaN	12.785911
0.000000	-10.599220	NaN	4.067637	10.599220	NaN	-4.067637
0.000000	-5.142094	NaN	5.032769	5.142094	NaN	-5.032769
0.000000	-0.334250	NaN	5.369243	0.334250	NaN	-5.369243
0.000000	-13.818123	NaN	0.493128	13.818123	NaN	-0.493128
0.000000	-19.220593	NaN	-4.372762	19.220593	NaN	4.372762
0.000000	-0.543469	NaN	0.181475	0.543469	NaN	-0.181475
0.000000	-3.296270	NaN	0.431215	3.296270	NaN	-0.431215
0.000000	-10.498058	NaN	-2.548876	10.498058	NaN	2.548876
0.000000	-13.305098	NaN	0.152660	13.305098	NaN	-0.152660
0.000000	7.124936	NaN	1.171906	-7.124936	NaN	-1.171906
0.000000	1.326792	NaN	9.924922	-1.326792	NaN	-9.924922
0.000000	3.550262	NaN	-0.302191	-3.550262	NaN	0.302191
0.000000	-4.084037	NaN	-0.830689	4.084037	NaN	0.830689
0.000000	-0.247932	NaN	11.182430	0.247932	NaN	-11.182430
0.000000	-0.227387	NaN	-2.094476	0.227387	NaN	2.094476
0.000000	2.750924	NaN	-0.838514	-2.750924	NaN	0.838514
0.000000	-15.277728	NaN	5.281755	15.277728	NaN	-5.281755
0.000000	-4.545763	NaN	8.880986	4.545763	NaN	-8.880986
0.000000	2.903192	NaN	7.426759	-2.903192	NaN	-7.426759
0.000000	1.196131	NaN	-9.483512	-1.196131	NaN	9.483512
0.000000	-6.381212	NaN	2.797361	6.381212	NaN	-2.797361
0.000000	-3.312463	NaN	0.123773	3.312463	NaN	-0.123773
0.000000	2.637287	NaN	7.152544	-2.637287	NaN	-7.152544
0.000000	-17.031718	NaN	-2.225648	17.031718	NaN	2.225648
0.000000	-9.911262	NaN	7.568464	9.911262	NaN	-7.568464
0.000000	-6.679446	NaN	-0.234694	6.679446	NaN	0.234694
0.000000	-7.133240	NaN	-0.398516	7.133240	NaN	0.398516
0.000000	9.272999	NaN	8.584445	-9.272999	NaN	-8.584445
0.000000	-9.980232	NaN	0.293435	9.980232	NaN	-0.293435
0.000000	-7.448997	NaN	1.360594	7.448997	NaN	-1.360594
0.000000	-7.978019	NaN	2.912761	7.978019	NaN	-2.912761
0.000000	-7.324447	NaN	-5.825079	7.324447	NaN	5.825079
0.000000	2.571743	NaN	4.015724	-2.571743	NaN	-4.015724
0.000000	-0.747608	NaN	0.409948	0.747608	NaN	-0.409948
0.000000	-7.911525	NaN	-1.107572	7.911525	NaN	1.107572
0.000000	-4.347853	NaN	-0.719187	4.347853	NaN	0.719187
0.000000	-13.951003	NaN	-5.233980	13.951003	NaN	5.233980
0.000000	-12.646520	NaN	-11.084091	12.646520	NaN	11.084091
0.000000	-1.639152	NaN	2.476452	1.639152	NaN	-2.476452
0.000000	3.223648	NaN	4.394403	-3.223648	NaN	-4.394403
0.000000	-4.582704	NaN	1.715669	4.582704	NaN	-1.715669
0.000000	-12.635166	NaN	-0.833552	12.635166	NaN	0.833552
0.000000	-7.894770	NaN	-5.491776	7.894770	NaN	5.491776
0.000000	-4.541358	NaN	-3.423145	4.541358	NaN	3.423145
0.000000	1.469948	NaN	4.149975	-1.469948	NaN	-4.149975
0.000000	-0.892523	NaN	9.304815	0.892523	NaN	-9.304815
0.000000	-14.843176	NaN	4.240024	14.843176	NaN	-4.240024
0.000000	-5.416951	NaN	5.208079	5.416951	NaN	-5.208079
0.000000	-18.982072	NaN	1.018183	18.982072	NaN	-1.018183
0.000000	-10.097867	NaN	-4.533621	10.097867	NaN	4.533621
0.000000	-6.087603	NaN	-4.591750	6.087603	NaN	4.591750
0.000000	-4.705088	NaN	-2.185982	4.705088	NaN	2.185982
0.000000	-10.227875	NaN	-6.922343	10.227875	NaN	6.922343
0.000000	-8.077349	NaN	5.095881	8.077349	NaN	-5.095881
0.000000	-10.232159	NaN	3.384149	10.232159	NaN	-3.384149
0.000000	-11.842726	NaN	-2.669105	11.842726	NaN	2.669105
0.000000	-15.738092	NaN	6.797899	15.738092	NaN	-6.797899
0.000000	-4.644596	NaN	-15.313507	4.644596	NaN	15.313507
0.000000	-0.064400	NaN	4.466146	0.064400	NaN	-4.466146
0.000000	-0.679046	NaN	4.604828	0.679046	NaN	-4.604828
0.000000	-9.160155	NaN	6.398868	9.160155	NaN	-6.398868
0.000000	10.584589	NaN	6.873335	-10.584589	NaN	-6.873335
0.000000	-5.416681	NaN	0.799843	5.416681	NaN	-0.799843
0.000000	-5.451979	NaN	-1.581420	5.451979	NaN	1.581420
0.000000	-0.346870	NaN	-1.378294	0.346870	NaN	1.378294
0.000000	-3.455806	NaN	-6.975781	3.455806	NaN	6.975781
0.000000	1.193768	NaN	1.572035	-1.193768	NaN	-1.572035
0.000000	-12.717490	NaN	-1.030496	12.717490	NaN	1.030496
0.000000	-10.768587	NaN	-0.640114	10.768587	NaN	0.640114
0.000000	-8.130715	NaN	-7.830670	8.130715	NaN	7.830670
0.000000	1.575666	NaN	3.316249	-1.575666	NaN	-3.316249
0.000000	-13.116613	NaN	-3.742303	13.116613	NaN	3.742303
0.000000	-0.305673	NaN	-2.776113	0.305673	NaN	2.776113
0.000000	2.647961	NaN	14.110523	-2.647961	NaN	-14.110523
0.000000	-4.948844	NaN	4.932694	4.948844	NaN	-4.932694
0.000000	-10.693897	NaN	-2.174315	10.693897	NaN	2.174315
0.000000	-5.293871	NaN	1.527036	5.293871	NaN	-1.527036
0.000000	-0.060548	NaN	2.613931	0.060548	NaN	-2.613931
0.000000	-1.233953	NaN	3.666254	1.233953	NaN	-3.666254
0.000000	-8.614930	NaN	-2.843598	8.614930	NaN	2.843598
0.000000	-11.654710	NaN	-5.124753	11.654710	NaN	5.124753
0.000000	-7.651212	NaN	-2.672593	7.651212	NaN	2.672593
0.000000	-13.901898	NaN	-2.469519	13.901898	NaN	2.469519
0.000000	4.482088	NaN	3.088400	-4.482088	NaN	-3.088400
0.000000	-10.822646	NaN	-4.041004	10.822646	NaN	4.041004
0.000000	-6.175266	NaN	0.077141	6.175266	NaN	-0.077141
0.000000	0.230088	NaN	10.060652	-0.230088	NaN	-10.060652
0.000000	-6.989752	NaN	-0.360874	6.989752	NaN	0.360874
0.000000	-13.560302	NaN	0.642376	13.560302	NaN	-0.642376
0.000000	-4.376424	NaN	-7.366390	4.376424	NaN	7.366390
0.000000	-3.693915	NaN	-3.840900	3.693915	NaN	3.840900
0.000000	-3.378395	NaN	6.659622	3.378395	NaN	-6.659622
0.000000	-2.429329	NaN	4.814234	2.429329	NaN	-4.814234
0.000000	-11.303060	NaN	-0.853909	11.303060	NaN	0.853909
0.000000	-2.512656	NaN	0.538700	2.512656	NaN	-0.538700
0.000000	-1.522931	NaN	3.189517	1.522931	NaN	-3.189517
0.000000	-12.660860	NaN	-1.843203	12.660860	NaN	1.843203
0.000000	-8.657310	NaN	-2.206474	8.657310	NaN	2.206474
0.000000	-4.990610	NaN	1.026888	4.990610	NaN	-1.026888
0.000000	-1.906666	NaN	7.992783	1.906666	NaN	-7.992783
0.000000	-2.062603	NaN	1.764275	2.062603	NaN	-1.764275
0.000000	2.627429	NaN	12.099975	-2.627429	NaN	-12.099975
0.000000	-9.987013	NaN	0.744023	9.987013	NaN	-0.744023
0.000000	-9.900809	NaN	-10.040220	9.900809	NaN	10.040220
0.000000	-5.649550	NaN	3.795764	5.649550	NaN	-3.795764
0.000000	-20.339330	NaN	-3.184625	20.339330	NaN	3.184625
0.000000	-1.283768	NaN	-3.463795	1.283768	NaN	3.463795
0.000000	-9.526021	NaN	1.118107	9.526021	NaN	-1.118107
0.000000	-10.603535	NaN	-3.175435	10.603535	NaN	3.175435
0.000000	-3.576134	NaN	2.893217	3.576134	NaN	-2.893217
0.000000	-2.137807	NaN	8.079102	2.137807	NaN	-8.079102
0.000000	-11.913220	NaN	-2.180566	11.913220	NaN	2.180566
0.000000	-2.507956	NaN	-2.808942	2.507956	NaN	2.808942
0.000000	-6.130944	NaN	-6.914338	6.130944	NaN	6.914338
0.000000	-4.939719	NaN	-9.717042	4.939719	NaN	9.717042
0.000000	-13.380278	NaN	4.275244	13.380278	NaN	-4.275244
0.000000	0.314582	NaN	5.475603	-0.314582	NaN	-5.475603
0.000000	1.860419	NaN	-0.417220	-1.860419	NaN	0.417220
0.000000	-0.940038	NaN	8.411919	0.940038	NaN	-8.411919
0.000000	-2.789945	NaN	-5.452705	2.789945	NaN	5.452705
0.000000	-18.309125	NaN	2.949875	18.309125	NaN	-2.949875
0.000000	6.436561	NaN	10.042609	-6.436561	NaN	-10.042609
0.000000	-5.869387	NaN	-2.898944	5.869387	NaN	2.898944
0.000000	-5.153158	NaN	2.205183	5.153158	NaN	-2.205183
0.000000	-4.365506	NaN	0.454841	4.365506	NaN	-0.454841
0.000000	-4.297726	NaN	1.481361	4.297726	NaN	-1.481361
0.000000	-12.920393	NaN	-0.851009	12.920393	NaN	0.851009
0.000000	-4.947021	NaN	-3.980453	4.947021	NaN	3.980453
0.000000	-5.524158	NaN	6.093839	5.524158	NaN	-6.093839
0.000000	-14.121156	NaN	-2.989028	14.121156	NaN	2.989028
0.000000	-7.539703	NaN	-11.590021	7.539703	NaN	11.590021
0.000000	2.350113	NaN	8.823361	-2.350113	NaN	-8.823361
0.000000	-5.965038	NaN	-10.384092	5.965038	NaN	10.384092
0.000000	-16.870383	NaN	3.145585	16.870383	NaN	-3.145585
0.000000	-4.785020	NaN	2.642558	4.785020	NaN	-2.642558
0.000000	-2.572028	NaN	1.752764	2.572028	NaN	-1.752764
0.000000	3.305824	NaN	-0.647807	-3.305824	NaN	0.647807
0.000000	1.632871	NaN	5.042755	-1.632871	NaN	-5.042755
0.000000	-6.917094	NaN	-4.763664	6.917094	NaN	4.763664
0.000000	-0.226975	NaN	1.892201	0.226975	NaN	-1.892201
0.000000	2.742989	NaN	8.833227	-2.742989	NaN	-8.833227
0.000000	-10.007643	NaN	4.066324	10.007643	NaN	-4.066324
0.000000	-6.069982	NaN	-3.112969	6.069982	NaN	3.112969
0.000000	-4.622266	NaN	4.109254	4.622266	NaN	-4.109254
0.000000	-12.150124	NaN	-3.814117	12.150124	NaN	3.814117
0.000000	-6.027341	NaN	7.857430	6.027341	NaN	-7.857430
0.000000	-5.131435	NaN	0.505313	5.131435	NaN	-0.505313
0.000000	-2.001447	NaN	5.046675	2.001447	NaN	-5.046675
0.000000	-8.643018	NaN	-5.038550	8.643018	NaN	5.038550
0.000000	-8.037892	NaN	2.739989	8.037892	NaN	-2.739989
0.000000	-2.578004	NaN	2.834621	2.578004	NaN	-2.834621
0.000000	4.740499	NaN	11.479192	-4.740499	NaN	-11.479192
0.000000	-12.602174	NaN	-10.198883	12.602174	NaN	10.198883
0.000000	-17.846112	NaN	-0.847262	17.846112	NaN	0.847262
0.000000	-1.928995	NaN	-2.981321	1.928995	NaN	2.981321
0.000000	-15.681360	NaN	-14.788213	15.681360	NaN	14.788213
0.000000	-10.540239	NaN	-1.782008	10.540239	NaN	1.782008
0.000000	-5.207050	NaN	9.106853	5.207050	NaN	-9.106853
0.000000	-3.090149	NaN	5.439573	3.090149	NaN	-5.439573
0.000000	4.264112	NaN	-3.919730	-4.264112	NaN	3.919730
0.000000	-10.919655	NaN	3.986860	10.919655	NaN	-3.986860
0.000000	2.551063	NaN	0.931421	-2.551063	NaN	-0.931421
0.000000	-1.534822	NaN	-1.266757	1.534822	NaN	1.266757
0.000000	11.395630	NaN	10.193317	-11.395630	NaN	-10.193317
0.000000	-3.363828	NaN	-3.209178	3.363828	NaN	3.209178
0.000000	-6.445957	NaN	-3.075399	6.445957	NaN	3.075399
0.000000	-10.446329	NaN	-2.772970	10.446329	NaN	2.772970
0.000000	-14.131980	NaN	-4.703115	14.131980	NaN	4.703115
0.000000	-11.987776	NaN	-5.072235	11.987776	NaN	5.072235
0.000000	-11.187003	NaN	-11.564379	11.187003	NaN	11.564379
0.000000	7.182182	NaN	10.356438	-7.182182	NaN	-10.356438
0.000000	-4.781595	NaN	5.046945	4.781595	NaN	-5.046945
0.000000	-10.727367	NaN	-3.733949	10.727367	NaN	3.733949
0.000000	-4.143277	NaN	-0.656241	4.143277	NaN	0.656241
0.000000	-5.458215	NaN	-2.052940	5.458215	NaN	2.052940
0.000000	-6.667031	NaN	-2.557476	6.667031	NaN	2.557476
0.000000	-4.547090	NaN	1.924738	4.547090	NaN	-1.924738
0.000000	-0.775519	NaN	1.048245	0.775519	NaN	-1.048245
0.000000	-2.633383	NaN	5.277557	2.633383	NaN	-5.277557
0.000000	-7.047097	NaN	-2.201554	7.047097	NaN	2.201554
0.000000	3.526556	NaN	5.250779	-3.526556	NaN	-5.250779
0.000000	-17.867745	NaN	-16.780417	17.867745	NaN	16.780417
0.000000	-21.155544	NaN	-6.673647	21.155544	NaN	6.673647
0.000000	-12.092661	NaN	-14.508989	12.092661	NaN	14.508989
0.000000	0.037104	NaN	4.329721	-0.037104	NaN	-4.329721
0.000000	2.376850	NaN	2.340914	-2.376850	NaN	-2.340914
0.000000	-11.560291	NaN	-2.769831	11.560291	NaN	2.769831
0.000000	-20.301278	NaN	0.045788	20.301278	NaN	-0.045788
0.000000	-7.856327	NaN	-2.336868	7.856327	NaN	2.336868
0.000000	-12.434336	NaN	-5.417773	12.434336	NaN	5.417773
0.000000	-3.728925	NaN	1.346837	3.728925	NaN	-1.346837
0.000000	-3.635427	NaN	-8.005293	3.635427	NaN	8.005293
0.000000	-8.725475	NaN	2.700421	8.725475	NaN	-2.700421
0.000000	-0.364354	NaN	-3.639791	0.364354	NaN	3.639791
0.000000	-0.633214	NaN	-1.815606	0.633214	NaN	1.815606
0.000000	1.313526	NaN	0.899114	-1.313526	NaN	-0.899114
0.000000	-5.191896	NaN	0.241070	5.191896	NaN	-0.241070
0.000000	-4.559773	NaN	7.191589	4.559773	NaN	-7.191589
0.000000	-6.088334	NaN	1.607149	6.088334	NaN	-1.607149
0.000000	-9.285972	NaN	-2.391633	9.285972	NaN	2.391633
0.000000	6.905339	NaN	8.656950	-6.905339	NaN	-8.656950
0.000000	-1.476722	NaN	2.176399	1.476722	NaN	-2.176399
0.000000	-6.314026	NaN	-2.027166	6.314026	NaN	2.027166
0.000000	0.742876	NaN	9.333963	-0.742876	NaN	-9.333963
0.000000	-4.004156	NaN	0.337419	4.004156	NaN	-0.337419
0.000000	-8.028520	NaN	-8.574192	8.028520	NaN	8.574192
0.000000	-4.535001	NaN	-2.598658	4.535001	NaN	2.598658
0.000000	-8.491283	NaN	0.834515	8.491283	NaN	-0.834515
0.000000	-5.654071	NaN	-0.736947	5.654071	NaN	0.736947
0.000000	-0.161656	NaN	6.643005	0.161656	NaN	-6.643005
0.000000	-4.637861	NaN	9.149060	4.637861	NaN	-9.149060
0.000000	4.482373	NaN	-0.067572	-4.482373	NaN	0.067572
0.000000	1.158717	NaN	-1.526321	-1.158717	NaN	1.526321
0.000000	-7.867426	NaN	-0.248599	7.867426	NaN	0.248599
0.000000	-13.592825	NaN	-0.495322	13.592825	NaN	0.495322
0.000000	-2.789253	NaN	-8.184346	2.789253	NaN	8.184346
0.000000	-13.903483	NaN	-3.783245	13.903483	NaN	3.783245
0.000000	-9.998044	NaN	-2.610792	9.998044	NaN	2.610792
0.000000	-1.366852	NaN	4.048985	1.366852	NaN	-4.048985
0.000000	-8.657577	NaN	-4.455049	8.657577	NaN	4.455049
0.000000	-2.745002	NaN	-3.151975	2.745002	NaN	3.151975
0.000000	-8.916420	NaN	4.981056	8.916420	NaN	-4.981056
0.000000	-4.714359	NaN	5.297410	4.714359	NaN	-5.297410
0.000000	-1.238680	NaN	5.788665	1.238680	NaN	-5.788665
0.000000	5.289833	NaN	3.960022	-5.289833	NaN	-3.960022
0.000000	0.598406	NaN	2.459178	-0.598406	NaN	-2.459178
0.000000	-6.261636	NaN	-2.942756	6.261636	NaN	2.942756
0.000000	-1.537314	NaN	-0.022059	1.537314	NaN	0.022059
0.000000	-4.631533	NaN	3.065157	4.631533	NaN	-3.065157
0.000000	-0.933541	NaN	0.125234	0.933541	NaN	-0.125234
0.000000	3.000105	NaN	6.957856	-3.000105	NaN	-6.957856
0.000000	-19.665627	NaN	-3.184317	19.665627	NaN	3.184317
0.000000	-19.869001	NaN	9.197666	19.869001	NaN	-9.197666
0.000000	0.986247	NaN	3.891892	-0.986247	NaN	-3.891892
0.000000	5.638203	NaN	9.149507	-5.638203	NaN	-9.149507
0.000000	-1.605944	NaN	3.857752	1.605944	NaN	-3.857752
0.000000	4.681041	NaN	10.621659	-4.681041	NaN	-10.621659
0.000000	-0.828472	NaN	2.974822	0.828472	NaN	-2.974822
0.000000	-8.577512	NaN	-7.126161	8.577512	NaN	7.126161
0.000000	-5.690438	NaN	0.402330	5.690438	NaN	-0.402330
0.000000	2.380709	NaN	-2.534194	-2.380709	NaN	2.534194
0.000000	4.844359	NaN	2.104587	-4.844359	NaN	-2.104587
0.000000	-3.682573	NaN	-5.882422	3.682573	NaN	5.882422
0.000000	-5.169239	NaN	4.835420	5.169239	NaN	-4.835420
0.000000	-13.345717	NaN	-3.529877	13.345717	NaN	3.529877
0.000000	-7.135929	NaN	3.547631	7.135929	NaN	-3.547631
0.000000	-12.709001	NaN	4.664971	12.709001	NaN	-4.664971
0.000000	-0.884621	NaN	-2.723019	0.884621	NaN	2.723019
0.000000	1.989871	NaN	9.233423	-1.989871	NaN	-9.233423
0.000000	1.491162	NaN	-3.744681	-1.491162	NaN	3.744681
0.000000	-13.423926	NaN	0.493719	13.423926	NaN	-0.493719
0.000000	-6.103959	NaN	-4.738769	6.103959	NaN	4.738769
0.000000	-4.649802	NaN	-1.533383	4.649802	NaN	1.533383
0.000000	4.827024	NaN	3.142645	-4.827024	NaN	-3.142645
0.000000	-0.382499	NaN	-2.703341	0.382499	NaN	2.703341
0.000000	-7.156659	NaN	-1.571566	7.156659	NaN	1.571566
0.000000	5.105092	NaN	5.602363	-5.105092	NaN	-5.602363
0.000000	-4.773381	NaN	-1.929970	4.773381	NaN	1.929970
0.000000	-3.118310	NaN	-3.440177	3.118310	NaN	3.440177
0.000000	0.273959	NaN	-3.994818	-0.273959	NaN	3.994818
0.000000	-10.462404	NaN	0.629005	10.462404	NaN	-0.629005
0.000000	-10.804135	NaN	-4.113344	10.804135	NaN	4.113344
0.000000	-4.572336	NaN	-0.575418	4.572336	NaN	0.575418
0.000000	0.304606	NaN	0.270562	-0.304606	NaN	-0.270562
0.000000	-7.339056	NaN	-2.590082	7.339056	NaN	2.590082
0.000000	-4.867277	NaN	5.591292	4.867277	NaN	-5.591292
0.000000	-2.934351	NaN	-1.527865	2.934351	NaN	1.527865
0.000000	-2.360651	NaN	9.011202	2.360651	NaN	-9.011202
0.000000	-9.109153	NaN	-4.681531	9.109153	NaN	4.681531
0.000000	-13.006551	NaN	-5.676467	13.006551	NaN	5.676467
0.000000	-5.012967	NaN	2.181895	5.012967	NaN	-2.181895
0.000000	-3.229903	NaN	-9.899051	3.229903	NaN	9.899051
0.000000	-9.638323	NaN	-2.283925	9.638323	NaN	2.283925
0.000000	-13.510009	NaN	-9.273759	13.510009	NaN	9.273759
0.000000	0.091961	NaN	-6.597207	-0.091961	NaN	6.597207
0.000000	-0.494865	NaN	11.932314	0.494865	NaN	-11.932314
0.000000	1.275773	NaN	0.106032	-1.275773	NaN	-0.106032
0.000000	-9.803023	NaN	3.228519	9.803023	NaN	-3.228519
0.000000	-12.309147	NaN	-8.782689	12.309147	NaN	8.782689
0.000000	4.699615	NaN	-0.611527	-4.699615	NaN	0.611527
0.000000	-10.579850	NaN	-13.264432	10.579850	NaN	13.264432
0.000000	-4.069477	NaN	-0.520320	4.069477	NaN	0.520320
0.000000	-4.125796	NaN	-6.801483	4.125796	NaN	6.801483
0.000000	-9.700168	NaN	1.480132	9.700168	NaN	-1.480132
0.000000	-6.841719	NaN	2.759925	6.841719	NaN	-2.759925
0.000000	-6.256490	NaN	-0.257903	6.256490	NaN	0.257903
0.000000	-3.822213	NaN	2.813617	3.822213	NaN	-2.813617
0.000000	2.319336	NaN	-3.088954	-2.319336	NaN	3.088954
0.000000	-8.423243	NaN	1.827219	8.423243	NaN	-1.827219
0.000000	-0.273654	NaN	1.813632	0.273654	NaN	-1.813632
0.000000	8.476070	NaN	3.844727	-8.476070	NaN	-3.844727
0.000000	-6.679049	NaN	-1.517514	6.679049	NaN	1.517514
0.000000	-4.598892	NaN	-1.286787	4.598892	NaN	1.286787
0.000000	-7.126011	NaN	4.371830	7.126011	NaN	-4.371830
0.000000	-6.344612	NaN	0.267542	6.344612	NaN	-0.267542
0.000000	-10.552811	NaN	-0.080514	10.552811	NaN	0.080514
0.000000	5.561957	NaN	7.174980	-5.561957	NaN	-7.174980
0.000000	-9.343614	NaN	3.496275	9.343614	NaN	-3.496275
0.000000	-3.495719	NaN	6.469632	3.495719	NaN	-6.469632
0.000000	3.974957	NaN	7.000714	-3.974957	NaN	-7.000714
0.000000	-25.003476	NaN	-7.039435	25.003476	NaN	7.039435
0.000000	1.864263	NaN	-3.166663	-1.864263	NaN	3.166663
0.000000	-11.412363	NaN	0.588663	11.412363	NaN	-0.588663
0.000000	5.865868	NaN	7.666595	-5.865868	NaN	-7.666595
0.000000	-4.682593	NaN	-4.111207	4.682593	NaN	4.111207
0.000000	1.362760	NaN	3.284137	-1.362760	NaN	-3.284137
0.000000	-16.067872	NaN	-1.821928	16.067872	NaN	1.821928
0.000000	9.183522	NaN	3.357004	-9.183522	NaN	-3.357004
0.000000	-7.155964	NaN	4.315635	7.155964	NaN	-4.315635
0.000000	-19.389174	NaN	7.057934	19.389174	NaN	-7.057934
0.000000	3.741845	NaN	5.843146	-3.741845	NaN	-5.843146
0.000000	-9.410866	NaN	-3.414985	9.410866	NaN	3.414985
0.000000	-1.456792	NaN	3.793088	1.456792	NaN	-3.793088
0.000000	8.873813	NaN	10.440257	-8.873813	NaN	-10.440257
0.000000	-0.135709	NaN	7.276029	0.135709	NaN	-7.276029
0.000000	-4.166895	NaN	1.826602	4.166895	NaN	-1.826602
