# Supplementary material for: Combined Influences of Model Choice, Data Quality, and Data Quantity When Estimating Population Trends
Source: PLoS One. 2015 Jul 15;10(7):e0132255. doi: 10.1371/journal.pone.0132255 (PMC4503393; doi:10.1371/journal.pone.0132255)
Supplement: S1 Dataset — Files are organized by model type and by the input lambda value. (ZIP) [file pone.0132255.s002.zip › Hypothetical LH/sims_lambda_0_95/simulationOutput_0.95_0_0_0.3_10.xls]

Percent_Decline_True	Median_Percent_Decline_Matrix	Median_Percent_Decline_Matrix_stable	Median_Percent_Decline_Scalar	Difference_True_Matrix	Difference_True_Matrix_Stable	Difference_True_Scalar
40.126306	43.483281	NaN	10.591003	-3.356975	NaN	29.535303
40.126306	-38.182464	NaN	32.023736	78.308770	NaN	8.102571
40.126306	25.632787	NaN	21.658980	14.493519	NaN	18.467326
40.126306	31.094321	NaN	-3.217952	9.031985	NaN	43.344258
40.126306	35.537977	NaN	22.001576	4.588329	NaN	18.124730
40.126306	13.788455	NaN	43.385313	26.337851	NaN	-3.259007
40.126306	69.233042	NaN	30.659135	-29.106736	NaN	9.467171
40.126306	20.400745	NaN	32.466766	19.725561	NaN	7.659540
40.126306	24.589117	NaN	48.500988	15.537189	NaN	-8.374682
40.126306	38.454221	NaN	42.539242	1.672085	NaN	-2.412935
40.126306	-5.259131	NaN	54.860813	45.385437	NaN	-14.734506
40.126306	-1.367383	NaN	43.501774	41.493689	NaN	-3.375468
40.126306	36.252969	NaN	48.341841	3.873337	NaN	-8.215535
40.126306	40.911931	NaN	60.266369	-0.785625	NaN	-20.140063
40.126306	-58.146463	NaN	40.956520	98.272769	NaN	-0.830214
40.126306	58.762385	NaN	55.102351	-18.636079	NaN	-14.976045
40.126306	44.771188	NaN	54.306039	-4.644881	NaN	-14.179733
40.126306	28.872753	NaN	51.209107	11.253553	NaN	-11.082801
40.126306	51.454418	NaN	39.233694	-11.328112	NaN	0.892612
40.126306	23.836420	NaN	49.629578	16.289886	NaN	-9.503272
40.126306	26.356824	NaN	45.032501	13.769482	NaN	-4.906195
40.126306	7.359564	NaN	37.389390	32.766742	NaN	2.736916
40.126306	14.029287	NaN	8.163798	26.097019	NaN	31.962508
40.126306	15.278162	NaN	36.836033	24.848144	NaN	3.290273
40.126306	51.879804	NaN	6.132480	-11.753498	NaN	33.993826
40.126306	39.200377	NaN	43.280322	0.925929	NaN	-3.154016
40.126306	37.675677	NaN	69.148541	2.450629	NaN	-29.022235
40.126306	68.686292	NaN	47.456637	-28.559986	NaN	-7.330331
40.126306	65.671621	NaN	41.783144	-25.545315	NaN	-1.656838
40.126306	22.862700	NaN	31.336083	17.263606	NaN	8.790223
40.126306	48.840162	NaN	65.131225	-8.713856	NaN	-25.004919
40.126306	32.009844	NaN	52.291451	8.116462	NaN	-12.165145
40.126306	-29.279589	NaN	25.588519	69.405895	NaN	14.537787
40.126306	18.406099	NaN	1.320419	21.720207	NaN	38.805887
40.126306	18.266350	NaN	32.253701	21.859956	NaN	7.872605
40.126306	46.256706	NaN	41.305519	-6.130400	NaN	-1.179213
40.126306	5.724183	NaN	33.894362	34.402123	NaN	6.231944
40.126306	59.333304	NaN	17.910983	-19.206998	NaN	22.215323
40.126306	25.821922	NaN	-3.414196	14.304384	NaN	43.540502
40.126306	62.158770	NaN	29.947608	-22.032464	NaN	10.178698
40.126306	56.353558	NaN	64.444878	-16.227252	NaN	-24.318572
40.126306	38.918813	NaN	38.867758	1.207493	NaN	1.258548
40.126306	41.024423	NaN	35.403827	-0.898117	NaN	4.722479
40.126306	27.864841	NaN	33.573516	12.261465	NaN	6.552790
40.126306	34.026695	NaN	39.365417	6.099611	NaN	0.760889
40.126306	17.092901	NaN	38.741132	23.033405	NaN	1.385175
40.126306	59.741301	NaN	50.409175	-19.614995	NaN	-10.282869
40.126306	39.823984	NaN	21.031679	0.302322	NaN	19.094627
40.126306	-31.543740	NaN	27.643404	71.670046	NaN	12.482902
40.126306	48.355846	NaN	60.497523	-8.229540	NaN	-20.371217
40.126306	-28.618859	NaN	20.102918	68.745165	NaN	20.023388
40.126306	47.183662	NaN	31.853962	-7.057356	NaN	8.272344
40.126306	43.092436	NaN	36.481130	-2.966130	NaN	3.645176
40.126306	45.508372	NaN	61.133163	-5.382065	NaN	-21.006857
40.126306	15.892043	NaN	37.098396	24.234263	NaN	3.027910
40.126306	63.561668	NaN	60.170700	-23.435362	NaN	-20.044394
40.126306	42.170027	NaN	38.117530	-2.043721	NaN	2.008776
40.126306	71.705498	NaN	58.098880	-31.579192	NaN	-17.972574
40.126306	33.729632	NaN	35.930457	6.396674	NaN	4.195849
40.126306	55.882654	NaN	32.533925	-15.756348	NaN	7.592381
40.126306	44.869762	NaN	35.538416	-4.743456	NaN	4.587890
40.126306	18.901952	NaN	30.709195	21.224354	NaN	9.417111
40.126306	48.082624	NaN	58.547654	-7.956318	NaN	-18.421348
40.126306	67.113497	NaN	50.190818	-26.987191	NaN	-10.064512
40.126306	36.661699	NaN	21.575184	3.464607	NaN	18.551122
40.126306	34.684144	NaN	51.579478	5.442162	NaN	-11.453172
40.126306	38.549082	NaN	28.848783	1.577224	NaN	11.277523
40.126306	42.536999	NaN	39.735827	-2.410693	NaN	0.390479
40.126306	49.606098	NaN	46.686608	-9.479792	NaN	-6.560302
40.126306	47.697860	NaN	37.278353	-7.571554	NaN	2.847953
40.126306	40.730298	NaN	43.660983	-0.603992	NaN	-3.534677
40.126306	4.835574	NaN	-1.099200	35.290732	NaN	41.225506
40.126306	4.425615	NaN	3.817338	35.700691	NaN	36.308968
40.126306	19.403491	NaN	32.792104	20.722815	NaN	7.334203
40.126306	23.902337	NaN	40.745793	16.223970	NaN	-0.619487
40.126306	-7.278866	NaN	45.968761	47.405172	NaN	-5.842455
40.126306	37.512707	NaN	27.339546	2.613599	NaN	12.786760
40.126306	46.764779	NaN	48.985850	-6.638473	NaN	-8.859543
40.126306	56.060356	NaN	37.413200	-15.934049	NaN	2.713106
40.126306	57.103790	NaN	46.642984	-16.977484	NaN	-6.516678
40.126306	15.121256	NaN	49.361089	25.005050	NaN	-9.234783
40.126306	20.321089	NaN	53.043172	19.805217	NaN	-12.916866
40.126306	4.488029	NaN	35.927524	35.638277	NaN	4.198782
40.126306	19.280945	NaN	55.476969	20.845361	NaN	-15.350663
40.126306	45.228254	NaN	54.643789	-5.101947	NaN	-14.517483
40.126306	31.843999	NaN	16.131821	8.282307	NaN	23.994485
40.126306	35.220845	NaN	55.572180	4.905461	NaN	-15.445874
40.126306	51.623568	NaN	53.124198	-11.497262	NaN	-12.997892
40.126306	34.507835	NaN	49.697034	5.618471	NaN	-9.570728
40.126306	73.745208	NaN	71.446385	-33.618902	NaN	-31.320079
40.126306	34.078162	NaN	34.595060	6.048144	NaN	5.531246
40.126306	46.837125	NaN	46.178842	-6.710819	NaN	-6.052536
40.126306	28.552182	NaN	55.549758	11.574124	NaN	-15.423452
40.126306	44.181035	NaN	42.964014	-4.054729	NaN	-2.837708
40.126306	45.213820	NaN	35.676233	-5.087514	NaN	4.450073
40.126306	19.071481	NaN	30.856087	21.054825	NaN	9.270219
40.126306	54.670800	NaN	52.797051	-14.544494	NaN	-12.670745
40.126306	78.247035	NaN	59.951787	-38.120729	NaN	-19.825481
40.126306	23.095115	NaN	29.937402	17.031191	NaN	10.188904
40.126306	11.679673	NaN	27.148345	28.446633	NaN	12.977961
40.126306	-2.982713	NaN	25.537681	43.109019	NaN	14.588625
40.126306	17.688491	NaN	11.843607	22.437815	NaN	28.282699
40.126306	59.865746	NaN	52.726410	-19.739439	NaN	-12.600104
40.126306	34.822787	NaN	25.806551	5.303519	NaN	14.319755
40.126306	21.642205	NaN	29.474962	18.484101	NaN	10.651344
40.126306	55.787262	NaN	40.928553	-15.660956	NaN	-0.802247
40.126306	-9.209329	NaN	17.421620	49.335635	NaN	22.704686
40.126306	21.953005	NaN	40.807337	18.173302	NaN	-0.681031
40.126306	57.315348	NaN	51.381976	-17.189042	NaN	-11.255670
40.126306	30.878065	NaN	15.807899	9.248241	NaN	24.318407
40.126306	47.727075	NaN	39.647880	-7.600769	NaN	0.478426
40.126306	17.257043	NaN	32.855040	22.869263	NaN	7.271266
40.126306	48.855777	NaN	50.435863	-8.729471	NaN	-10.309557
40.126306	11.380365	NaN	55.939770	28.745941	NaN	-15.813464
40.126306	47.562881	NaN	34.892188	-7.436575	NaN	5.234118
40.126306	29.262773	NaN	26.721174	10.863533	NaN	13.405132
40.126306	33.434905	NaN	39.932802	6.691401	NaN	0.193504
40.126306	68.436495	NaN	48.620172	-28.310189	NaN	-8.493866
40.126306	45.829634	NaN	25.442087	-5.703328	NaN	14.684219
40.126306	71.042296	NaN	43.510676	-30.915990	NaN	-3.384370
40.126306	45.449722	NaN	56.320870	-5.323416	NaN	-16.194564
40.126306	6.125605	NaN	18.603199	34.000701	NaN	21.523107
40.126306	31.026721	NaN	35.444589	9.099585	NaN	4.681717
40.126306	46.684339	NaN	37.036571	-6.558033	NaN	3.089735
40.126306	53.893989	NaN	62.701484	-13.767683	NaN	-22.575178
40.126306	51.120398	NaN	52.055946	-10.994092	NaN	-11.929640
40.126306	29.622063	NaN	30.919936	10.504243	NaN	9.206370
40.126306	60.036065	NaN	44.070032	-19.909759	NaN	-3.943726
40.126306	26.417603	NaN	31.263262	13.708703	NaN	8.863044
40.126306	27.470483	NaN	27.591709	12.655823	NaN	12.534597
40.126306	38.815219	NaN	33.267010	1.311087	NaN	6.859296
40.126306	32.215257	NaN	50.174321	7.911049	NaN	-10.048015
40.126306	48.218501	NaN	38.494071	-8.092195	NaN	1.632235
40.126306	19.034554	NaN	17.199208	21.091752	NaN	22.927099
40.126306	26.805198	NaN	45.310439	13.321108	NaN	-5.184133
40.126306	57.636349	NaN	37.592974	-17.510043	NaN	2.533332
40.126306	58.196568	NaN	43.361515	-18.070262	NaN	-3.235209
40.126306	26.964421	NaN	23.542101	13.161886	NaN	16.584205
40.126306	29.361301	NaN	33.579510	10.765005	NaN	6.546796
40.126306	32.277742	NaN	57.273162	7.848564	NaN	-17.146856
40.126306	45.648197	NaN	53.232469	-5.521891	NaN	-13.106163
40.126306	24.872352	NaN	41.950659	15.253954	NaN	-1.824353
40.126306	42.551785	NaN	52.061468	-2.425479	NaN	-11.935162
40.126306	4.600100	NaN	40.905760	35.526206	NaN	-0.779453
40.126306	50.231898	NaN	52.345064	-10.105592	NaN	-12.218758
40.126306	34.660699	NaN	21.811953	5.465607	NaN	18.314353
40.126306	24.466245	NaN	37.450082	15.660062	NaN	2.676224
40.126306	25.454816	NaN	44.414377	14.671490	NaN	-4.288071
40.126306	61.205057	NaN	65.554029	-21.078751	NaN	-25.427723
40.126306	41.516869	NaN	42.898145	-1.390563	NaN	-2.771839
40.126306	47.680945	NaN	9.722359	-7.554639	NaN	30.403947
40.126306	-11.233504	NaN	39.856967	51.359810	NaN	0.269339
40.126306	51.136400	NaN	61.237440	-11.010094	NaN	-21.111134
40.126306	26.032894	NaN	43.445385	14.093412	NaN	-3.319079
40.126306	54.155591	NaN	39.806443	-14.029285	NaN	0.319864
40.126306	54.773540	NaN	45.488342	-14.647234	NaN	-5.362036
40.126306	48.313539	NaN	46.052744	-8.187233	NaN	-5.926438
40.126306	16.900802	NaN	51.339293	23.225504	NaN	-11.212987
40.126306	41.392669	NaN	55.020559	-1.266363	NaN	-14.894253
40.126306	32.188998	NaN	42.314902	7.937308	NaN	-2.188596
40.126306	29.321112	NaN	50.147016	10.805194	NaN	-10.020709
40.126306	38.108279	NaN	46.299598	2.018028	NaN	-6.173292
40.126306	-8.321724	NaN	-2.770651	48.448030	NaN	42.896957
40.126306	36.131804	NaN	49.662925	3.994502	NaN	-9.536619
40.126306	36.395127	NaN	8.104212	3.731179	NaN	32.022094
40.126306	56.969045	NaN	38.316535	-16.842739	NaN	1.809772
40.126306	34.496096	NaN	58.375987	5.630210	NaN	-18.249681
40.126306	59.780188	NaN	22.445430	-19.653881	NaN	17.680877
40.126306	61.423547	NaN	50.367410	-21.297241	NaN	-10.241104
40.126306	43.273441	NaN	38.259205	-3.147135	NaN	1.867101
40.126306	52.488302	NaN	50.684620	-12.361996	NaN	-10.558314
40.126306	20.066378	NaN	9.209831	20.059928	NaN	30.916475
40.126306	31.818265	NaN	21.793019	8.308041	NaN	18.333287
40.126306	62.251647	NaN	32.848127	-22.125341	NaN	7.278179
40.126306	36.097067	NaN	35.212775	4.029239	NaN	4.913531
40.126306	-7.134627	NaN	43.678710	47.260933	NaN	-3.552404
40.126306	74.891921	NaN	52.046468	-34.765615	NaN	-11.920162
40.126306	26.073414	NaN	27.449209	14.052892	NaN	12.677097
40.126306	66.931686	NaN	48.308468	-26.805380	NaN	-8.182162
40.126306	-3.992006	NaN	44.816377	44.118312	NaN	-4.690071
40.126306	7.349921	NaN	41.272460	32.776386	NaN	-1.146154
40.126306	17.682905	NaN	58.383686	22.443401	NaN	-18.257380
40.126306	39.129723	NaN	55.555307	0.996583	NaN	-15.429001
40.126306	49.949974	NaN	43.452851	-9.823668	NaN	-3.326545
40.126306	67.687810	NaN	60.267665	-27.561504	NaN	-20.141359
40.126306	29.839442	NaN	41.133106	10.286864	NaN	-1.006800
40.126306	30.794655	NaN	48.968570	9.331651	NaN	-8.842264
40.126306	22.284236	NaN	46.360201	17.842070	NaN	-6.233895
40.126306	38.467950	NaN	48.579087	1.658356	NaN	-8.452780
40.126306	4.833875	NaN	44.646280	35.292431	NaN	-4.519974
40.126306	72.142620	NaN	66.728714	-32.016314	NaN	-26.602408
40.126306	31.207414	NaN	35.564941	8.918892	NaN	4.561365
40.126306	38.676260	NaN	45.828614	1.450046	NaN	-5.702308
40.126306	56.571635	NaN	41.835321	-16.445329	NaN	-1.709015
40.126306	46.750871	NaN	42.263908	-6.624565	NaN	-2.137602
40.126306	8.487872	NaN	8.376901	31.638434	NaN	31.749405
40.126306	44.609793	NaN	35.036079	-4.483487	NaN	5.090227
40.126306	32.518110	NaN	50.644687	7.608196	NaN	-10.518381
40.126306	36.395891	NaN	43.205349	3.730415	NaN	-3.079043
40.126306	-37.828045	NaN	31.439412	77.954351	NaN	8.686894
40.126306	34.906280	NaN	46.165864	5.220026	NaN	-6.039558
40.126306	27.530282	NaN	48.667311	12.596024	NaN	-8.541005
40.126306	16.611566	NaN	41.914679	23.514740	NaN	-1.788373
40.126306	26.972879	NaN	38.360244	13.153427	NaN	1.766062
40.126306	42.054417	NaN	53.564176	-1.928111	NaN	-13.437870
40.126306	58.736718	NaN	40.157465	-18.610412	NaN	-0.031159
40.126306	34.723652	NaN	27.445936	5.402654	NaN	12.680370
40.126306	42.028704	NaN	52.951229	-1.902398	NaN	-12.824923
40.126306	44.715907	NaN	34.810945	-4.589601	NaN	5.315361
40.126306	24.256357	NaN	25.490152	15.869949	NaN	14.636154
40.126306	48.768304	NaN	57.871936	-8.641998	NaN	-17.745630
40.126306	57.340212	NaN	48.146074	-17.213906	NaN	-8.019768
40.126306	29.926850	NaN	46.960026	10.199456	NaN	-6.833720
40.126306	46.993434	NaN	37.241933	-6.867128	NaN	2.884373
40.126306	11.336407	NaN	35.176563	28.789899	NaN	4.949743
40.126306	41.029916	NaN	46.112128	-0.903610	NaN	-5.985822
40.126306	-0.950201	NaN	23.168893	41.076507	NaN	16.957413
40.126306	-4.135253	NaN	32.911533	44.261559	NaN	7.214773
40.126306	44.989400	NaN	50.765278	-4.863094	NaN	-10.638972
40.126306	68.073317	NaN	36.775915	-27.947011	NaN	3.350391
40.126306	38.897366	NaN	39.021587	1.228940	NaN	1.104719
40.126306	42.906240	NaN	30.888980	-2.779934	NaN	9.237326
40.126306	22.960541	NaN	45.917251	17.165766	NaN	-5.790945
40.126306	-17.977247	NaN	30.212866	58.103553	NaN	9.913440
40.126306	38.421405	NaN	45.636186	1.704901	NaN	-5.509880
40.126306	36.878250	NaN	57.721877	3.248056	NaN	-17.595571
40.126306	53.757543	NaN	62.777492	-13.631237	NaN	-22.651185
40.126306	47.394056	NaN	39.708739	-7.267750	NaN	0.417567
40.126306	-0.053185	NaN	17.786648	40.179491	NaN	22.339658
40.126306	40.547202	NaN	47.925547	-0.420896	NaN	-7.799241
40.126306	47.532753	NaN	19.299838	-7.406447	NaN	20.826468
40.126306	21.336832	NaN	61.942291	18.789474	NaN	-21.815985
40.126306	50.490133	NaN	50.597041	-10.363827	NaN	-10.470735
40.126306	-3.931461	NaN	48.314312	44.057767	NaN	-8.188006
40.126306	58.601913	NaN	61.449934	-18.475607	NaN	-21.323628
40.126306	36.951671	NaN	31.662262	3.174635	NaN	8.464044
40.126306	68.138905	NaN	65.424997	-28.012599	NaN	-25.298691
40.126306	62.203792	NaN	36.607982	-22.077486	NaN	3.518324
40.126306	26.078040	NaN	49.228460	14.048266	NaN	-9.102154
40.126306	45.349553	NaN	65.249246	-5.223247	NaN	-25.122939
40.126306	11.070142	NaN	34.626987	29.056164	NaN	5.499319
40.126306	39.388400	NaN	44.700045	0.737906	NaN	-4.573739
40.126306	44.993495	NaN	46.732812	-4.867189	NaN	-6.606506
40.126306	25.911144	NaN	27.998983	14.215162	NaN	12.127323
40.126306	57.731309	NaN	36.221237	-17.605003	NaN	3.905069
40.126306	54.939624	NaN	46.838773	-14.813317	NaN	-6.712467
40.126306	26.444792	NaN	12.428288	13.681514	NaN	27.698018
40.126306	42.331238	NaN	54.659104	-2.204932	NaN	-14.532798
40.126306	25.777709	NaN	34.869698	14.348597	NaN	5.256608
40.126306	61.387721	NaN	52.501156	-21.261415	NaN	-12.374850
40.126306	47.754046	NaN	39.521894	-7.627740	NaN	0.604413
40.126306	17.977791	NaN	43.941055	22.148515	NaN	-3.814749
40.126306	77.339062	NaN	60.358168	-37.212756	NaN	-20.231862
40.126306	-52.264564	NaN	16.407331	92.390870	NaN	23.718975
40.126306	23.697264	NaN	31.104963	16.429042	NaN	9.021343
40.126306	-13.517946	NaN	29.862137	53.644252	NaN	10.264169
40.126306	-1.612528	NaN	37.119605	41.738834	NaN	3.006701
40.126306	49.454803	NaN	36.496608	-9.328497	NaN	3.629699
40.126306	36.954840	NaN	29.072083	3.171466	NaN	11.054223
40.126306	55.911209	NaN	63.561527	-15.784903	NaN	-23.435220
40.126306	40.317284	NaN	35.833281	-0.190978	NaN	4.293025
40.126306	13.700529	NaN	23.841172	26.425777	NaN	16.285134
40.126306	53.794779	NaN	49.281885	-13.668473	NaN	-9.155579
40.126306	67.873044	NaN	46.744779	-27.746738	NaN	-6.618473
40.126306	31.805395	NaN	34.045811	8.320912	NaN	6.080495
40.126306	30.975993	NaN	43.269620	9.150313	NaN	-3.143314
40.126306	71.450780	NaN	60.414012	-31.324474	NaN	-20.287706
40.126306	59.638830	NaN	57.067865	-19.512524	NaN	-16.941559
40.126306	46.863564	NaN	66.115656	-6.737258	NaN	-25.989350
40.126306	38.424336	NaN	30.508366	1.701970	NaN	9.617940
40.126306	64.051188	NaN	63.906399	-23.924882	NaN	-23.780093
40.126306	51.548774	NaN	44.503261	-11.422468	NaN	-4.376955
40.126306	60.469009	NaN	46.432043	-20.342703	NaN	-6.305737
40.126306	50.731550	NaN	57.644710	-10.605244	NaN	-17.518404
40.126306	50.723741	NaN	54.898556	-10.597435	NaN	-14.772250
40.126306	13.183446	NaN	43.575528	26.942860	NaN	-3.449222
40.126306	45.092651	NaN	35.588666	-4.966345	NaN	4.537640
40.126306	45.919745	NaN	56.099269	-5.793439	NaN	-15.972963
40.126306	13.691479	NaN	-3.934049	26.434827	NaN	44.060355
40.126306	31.160425	NaN	48.756963	8.965881	NaN	-8.630657
40.126306	51.020688	NaN	49.557726	-10.894382	NaN	-9.431420
40.126306	55.035999	NaN	45.503081	-14.909693	NaN	-5.376775
40.126306	51.499844	NaN	53.120242	-11.373538	NaN	-12.993936
40.126306	43.767170	NaN	41.276971	-3.640864	NaN	-1.150665
40.126306	41.890516	NaN	63.049982	-1.764210	NaN	-22.923676
40.126306	13.787488	NaN	42.426084	26.338818	NaN	-2.299778
40.126306	48.642441	NaN	35.734564	-8.516135	NaN	4.391742
40.126306	44.200338	NaN	41.869018	-4.074032	NaN	-1.742712
40.126306	62.198433	NaN	21.582110	-22.072126	NaN	18.544196
40.126306	0.969586	NaN	-5.550449	39.156720	NaN	45.676755
40.126306	-9.300854	NaN	29.236471	49.427160	NaN	10.889835
40.126306	29.897624	NaN	38.872333	10.228682	NaN	1.253973
40.126306	21.158332	NaN	38.214824	18.967974	NaN	1.911482
40.126306	47.139584	NaN	19.384082	-7.013278	NaN	20.742224
40.126306	32.363553	NaN	48.736699	7.762753	NaN	-8.610393
40.126306	77.490760	NaN	41.488139	-37.364454	NaN	-1.361833
40.126306	56.071933	NaN	53.159637	-15.945626	NaN	-13.033331
40.126306	20.931578	NaN	60.904945	19.194728	NaN	-20.778639
40.126306	63.198843	NaN	44.840051	-23.072537	NaN	-4.713745
40.126306	25.968773	NaN	32.928413	14.157533	NaN	7.197893
40.126306	42.436965	NaN	32.341856	-2.310659	NaN	7.784450
40.126306	49.174836	NaN	54.003434	-9.048530	NaN	-13.877128
40.126306	51.186683	NaN	60.201639	-11.060377	NaN	-20.075333
40.126306	26.259446	NaN	23.416436	13.866860	NaN	16.709870
40.126306	67.627635	NaN	35.147914	-27.501329	NaN	4.978392
40.126306	56.015932	NaN	61.775766	-15.889626	NaN	-21.649460
40.126306	18.557224	NaN	46.989489	21.569082	NaN	-6.863183
40.126306	35.832666	NaN	37.021199	4.293640	NaN	3.105107
40.126306	67.851970	NaN	18.008775	-27.725664	NaN	22.117531
40.126306	51.091202	NaN	51.274431	-10.964896	NaN	-11.148125
40.126306	43.852622	NaN	36.824077	-3.726316	NaN	3.302229
40.126306	65.373878	NaN	60.248861	-25.247572	NaN	-20.122555
40.126306	7.821939	NaN	31.496014	32.304367	NaN	8.630292
40.126306	66.164065	NaN	22.049055	-26.037759	NaN	18.077251
40.126306	59.602397	NaN	54.529899	-19.476091	NaN	-14.403593
40.126306	40.798813	NaN	36.193378	-0.672507	NaN	3.932928
40.126306	43.827149	NaN	54.493273	-3.700843	NaN	-14.366967
40.126306	39.888437	NaN	39.746650	0.237869	NaN	0.379656
40.126306	53.370646	NaN	36.605690	-13.244340	NaN	3.520616
40.126306	30.604308	NaN	56.770734	9.521998	NaN	-16.644428
40.126306	43.776619	NaN	51.226569	-3.650313	NaN	-11.100263
40.126306	35.826572	NaN	52.022730	4.299734	NaN	-11.896424
40.126306	-19.535053	NaN	37.091379	59.661359	NaN	3.034927
40.126306	7.767042	NaN	-8.020944	32.359264	NaN	48.147250
40.126306	36.766449	NaN	51.443783	3.359857	NaN	-11.317477
40.126306	39.111095	NaN	51.048580	1.015212	NaN	-10.922274
40.126306	40.472638	NaN	44.412965	-0.346332	NaN	-4.286659
40.126306	42.550375	NaN	40.604705	-2.424069	NaN	-0.478399
40.126306	60.408651	NaN	24.986362	-20.282345	NaN	15.139944
40.126306	59.004280	NaN	41.251501	-18.877974	NaN	-1.125195
40.126306	47.261751	NaN	48.727834	-7.135445	NaN	-8.601528
40.126306	47.545207	NaN	32.346102	-7.418901	NaN	7.780204
40.126306	49.091931	NaN	31.256585	-8.965625	NaN	8.869721
40.126306	58.511904	NaN	33.260641	-18.385598	NaN	6.865665
40.126306	44.562027	NaN	35.626934	-4.435720	NaN	4.499372
40.126306	30.436695	NaN	46.445337	9.689611	NaN	-6.319031
40.126306	33.247476	NaN	40.614068	6.878830	NaN	-0.487762
40.126306	4.086781	NaN	17.657328	36.039525	NaN	22.468979
40.126306	61.755225	NaN	52.419063	-21.628919	NaN	-12.292757
40.126306	29.058305	NaN	26.947453	11.068001	NaN	13.178853
40.126306	2.975108	NaN	14.289508	37.151198	NaN	25.836798
40.126306	32.098202	NaN	49.177506	8.028104	NaN	-9.051200
40.126306	42.079242	NaN	59.166564	-1.952936	NaN	-19.040257
40.126306	18.270777	NaN	47.542616	21.855529	NaN	-7.416310
40.126306	57.056526	NaN	30.889445	-16.930220	NaN	9.236861
40.126306	61.959315	NaN	38.886645	-21.833009	NaN	1.239662
40.126306	51.519558	NaN	49.403602	-11.393252	NaN	-9.277295
40.126306	29.525363	NaN	26.816057	10.600943	NaN	13.310249
40.126306	39.872490	NaN	32.029571	0.253816	NaN	8.096735
40.126306	35.817445	NaN	39.668442	4.308861	NaN	0.457864
40.126306	45.472969	NaN	42.706422	-5.346663	NaN	-2.580116
40.126306	56.579804	NaN	48.970787	-16.453498	NaN	-8.844481
40.126306	11.366407	NaN	16.397124	28.759900	NaN	23.729182
40.126306	39.730685	NaN	39.120324	0.395621	NaN	1.005982
40.126306	31.278504	NaN	41.561423	8.847802	NaN	-1.435117
40.126306	6.097627	NaN	27.461103	34.028679	NaN	12.665203
40.126306	44.361336	NaN	56.920958	-4.235030	NaN	-16.794652
40.126306	41.047291	NaN	62.911522	-0.920985	NaN	-22.785216
40.126306	37.137837	NaN	22.253965	2.988469	NaN	17.872341
40.126306	30.740600	NaN	46.478253	9.385706	NaN	-6.351946
40.126306	29.578788	NaN	41.708871	10.547518	NaN	-1.582565
40.126306	20.542616	NaN	26.847200	19.583690	NaN	13.279106
40.126306	37.582583	NaN	44.591911	2.543723	NaN	-4.465605
40.126306	54.722537	NaN	37.545361	-14.596231	NaN	2.580945
40.126306	48.836738	NaN	49.617947	-8.710432	NaN	-9.491641
40.126306	54.827660	NaN	56.242606	-14.701354	NaN	-16.116300
40.126306	31.138301	NaN	34.586521	8.988005	NaN	5.539785
40.126306	36.414391	NaN	28.546081	3.711915	NaN	11.580225
40.126306	31.414897	NaN	-3.416652	8.711409	NaN	43.542958
40.126306	33.794969	NaN	0.829031	6.331337	NaN	39.297275
40.126306	-21.245369	NaN	4.199120	61.371675	NaN	35.927187
40.126306	36.873635	NaN	54.927725	3.252671	NaN	-14.801419
40.126306	58.785816	NaN	43.210333	-18.659510	NaN	-3.084027
40.126306	21.231056	NaN	38.627813	18.895250	NaN	1.498493
40.126306	59.154399	NaN	46.618048	-19.028093	NaN	-6.491742
40.126306	36.843700	NaN	49.064514	3.282606	NaN	-8.938208
40.126306	12.710228	NaN	30.007124	27.416078	NaN	10.119182
40.126306	14.662859	NaN	56.462119	25.463447	NaN	-16.335813
40.126306	40.601134	NaN	32.008278	-0.474828	NaN	8.118028
40.126306	12.357767	NaN	34.321460	27.768539	NaN	5.804846
40.126306	38.864862	NaN	47.464765	1.261444	NaN	-7.338459
40.126306	49.353172	NaN	31.483840	-9.226866	NaN	8.642466
40.126306	31.983841	NaN	48.413573	8.142465	NaN	-8.287267
40.126306	26.746383	NaN	37.711876	13.379923	NaN	2.414430
40.126306	56.207569	NaN	54.795410	-16.081263	NaN	-14.669104
40.126306	42.535768	NaN	36.447826	-2.409462	NaN	3.678480
40.126306	54.393934	NaN	24.402381	-14.267628	NaN	15.723925
40.126306	53.551281	NaN	43.187027	-13.424974	NaN	-3.060721
40.126306	30.042357	NaN	41.339592	10.083949	NaN	-1.213286
40.126306	66.100711	NaN	55.212825	-25.974405	NaN	-15.086519
40.126306	74.003866	NaN	32.408162	-33.877559	NaN	7.718144
40.126306	38.721185	NaN	17.224549	1.405121	NaN	22.901757
40.126306	58.200524	NaN	56.795233	-18.074218	NaN	-16.668927
40.126306	12.246577	NaN	23.575210	27.879729	NaN	16.551096
40.126306	52.388911	NaN	50.264972	-12.262604	NaN	-10.138666
40.126306	40.311893	NaN	24.432235	-0.185587	NaN	15.694071
40.126306	52.678659	NaN	63.490721	-12.552353	NaN	-23.364415
40.126306	31.070481	NaN	34.778454	9.055825	NaN	5.347852
40.126306	37.488683	NaN	48.677863	2.637623	NaN	-8.551557
40.126306	18.915365	NaN	48.174613	21.210941	NaN	-8.048307
40.126306	53.378726	NaN	36.504526	-13.252420	NaN	3.621780
40.126306	41.052211	NaN	34.438629	-0.925905	NaN	5.687678
40.126306	43.129056	NaN	39.884195	-3.002750	NaN	0.242111
40.126306	47.728318	NaN	45.017090	-7.602012	NaN	-4.890784
40.126306	31.473583	NaN	16.655418	8.652723	NaN	23.470888
40.126306	45.298408	NaN	56.620482	-5.172102	NaN	-16.494175
40.126306	60.579314	NaN	30.385878	-20.453008	NaN	9.740429
40.126306	21.732015	NaN	54.716847	18.394291	NaN	-14.590541
40.126306	6.262418	NaN	21.408828	33.863888	NaN	18.717478
40.126306	33.296885	NaN	17.510396	6.829421	NaN	22.615910
40.126306	8.470817	NaN	46.415698	31.655489	NaN	-6.289392
40.126306	45.314892	NaN	35.791056	-5.188586	NaN	4.335250
40.126306	-15.425962	NaN	34.408748	55.552268	NaN	5.717558
40.126306	-10.138813	NaN	39.754996	50.265119	NaN	0.371310
40.126306	0.235021	NaN	33.877009	39.891285	NaN	6.249297
40.126306	56.911818	NaN	37.669324	-16.785512	NaN	2.456982
40.126306	31.076538	NaN	32.595448	9.049768	NaN	7.530858
40.126306	-2.619787	NaN	42.714720	42.746093	NaN	-2.588414
40.126306	35.980802	NaN	27.986921	4.145504	NaN	12.139385
40.126306	13.062257	NaN	4.789000	27.064049	NaN	35.337306
40.126306	44.750259	NaN	60.293444	-4.623953	NaN	-20.167138
40.126306	25.484709	NaN	45.029228	14.641598	NaN	-4.902922
40.126306	11.004650	NaN	39.702793	29.121656	NaN	0.423513
40.126306	29.513101	NaN	28.197743	10.613205	NaN	11.928563
40.126306	-10.294282	NaN	-7.491198	50.420588	NaN	47.617504
40.126306	6.356015	NaN	48.354206	33.770291	NaN	-8.227900
40.126306	58.765524	NaN	28.832264	-18.639218	NaN	11.294042
40.126306	48.744353	NaN	34.656723	-8.618047	NaN	5.469583
40.126306	24.797466	NaN	34.188448	15.328840	NaN	5.937858
40.126306	22.629699	NaN	31.996191	17.496607	NaN	8.130115
40.126306	-45.695569	NaN	34.863123	85.821875	NaN	5.263183
40.126306	10.182443	NaN	34.326816	29.943863	NaN	5.799490
40.126306	33.876349	NaN	52.659423	6.249957	NaN	-12.533117
40.126306	-11.095563	NaN	46.304948	51.221869	NaN	-6.178642
40.126306	1.448829	NaN	13.618023	38.677477	NaN	26.508283
40.126306	46.557402	NaN	55.723748	-6.431096	NaN	-15.597442
40.126306	64.682000	NaN	42.809688	-24.555694	NaN	-2.683382
40.126306	52.653587	NaN	50.330742	-12.527281	NaN	-10.204436
40.126306	61.779673	NaN	53.699336	-21.653367	NaN	-13.573030
40.126306	-0.480593	NaN	48.426374	40.606899	NaN	-8.300068
40.126306	36.024018	NaN	29.765572	4.102288	NaN	10.360734
40.126306	56.741711	NaN	41.117703	-16.615405	NaN	-0.991397
40.126306	58.220260	NaN	10.596933	-18.093954	NaN	29.529373
40.126306	29.310002	NaN	54.342190	10.816304	NaN	-14.215884
40.126306	49.283344	NaN	52.885324	-9.157038	NaN	-12.759018
40.126306	29.642564	NaN	6.434156	10.483742	NaN	33.692150
40.126306	8.950199	NaN	58.906011	31.176107	NaN	-18.779705
40.126306	26.451800	NaN	42.388393	13.674506	NaN	-2.262087
40.126306	28.810507	NaN	30.373247	11.315799	NaN	9.753059
40.126306	27.302493	NaN	23.127344	12.823813	NaN	16.998962
40.126306	61.358115	NaN	39.113167	-21.231809	NaN	1.013139
40.126306	37.192494	NaN	55.004011	2.933812	NaN	-14.877705
40.126306	46.509532	NaN	54.928940	-6.383226	NaN	-14.802633
40.126306	74.063929	NaN	35.317759	-33.937622	NaN	4.808547
40.126306	-33.896083	NaN	34.794369	74.022389	NaN	5.331937
40.126306	56.499739	NaN	44.548507	-16.373433	NaN	-4.422201
40.126306	34.518536	NaN	57.370694	5.607770	NaN	-17.244388
40.126306	43.889305	NaN	42.580655	-3.762999	NaN	-2.454349
40.126306	13.154107	NaN	34.362790	26.972199	NaN	5.763516
40.126306	22.594799	NaN	31.862280	17.531507	NaN	8.264026
40.126306	25.373623	NaN	39.169065	14.752683	NaN	0.957242
40.126306	80.531021	NaN	74.890104	-40.404714	NaN	-34.763798
40.126306	57.277875	NaN	46.473732	-17.151569	NaN	-6.347426
40.126306	29.641706	NaN	41.884086	10.484600	NaN	-1.757780
40.126306	7.002436	NaN	34.544127	33.123870	NaN	5.582179
40.126306	33.681905	NaN	11.065696	6.444401	NaN	29.060610
40.126306	-2.983881	NaN	36.525595	43.110187	NaN	3.600711
40.126306	9.028995	NaN	46.966020	31.097311	NaN	-6.839714
40.126306	36.059439	NaN	56.053621	4.066867	NaN	-15.927315
40.126306	34.639706	NaN	12.060176	5.486600	NaN	28.066130
40.126306	48.413620	NaN	65.177690	-8.287314	NaN	-25.051383
40.126306	7.714511	NaN	43.992451	32.411795	NaN	-3.866145
40.126306	35.694675	NaN	47.127792	4.431631	NaN	-7.001485
40.126306	27.569767	NaN	51.158725	12.556539	NaN	-11.032418
40.126306	43.737181	NaN	26.183507	-3.610875	NaN	13.942799
40.126306	38.053545	NaN	36.436986	2.072761	NaN	3.689320
40.126306	37.776348	NaN	48.219584	2.349959	NaN	-8.093278
40.126306	28.122673	NaN	24.217544	12.003633	NaN	15.908762
40.126306	44.931645	NaN	38.164272	-4.805339	NaN	1.962034
40.126306	38.176242	NaN	54.306692	1.950064	NaN	-14.180386
40.126306	82.777795	NaN	52.339977	-42.651488	NaN	-12.213671
40.126306	28.112003	NaN	25.532201	12.014303	NaN	14.594105
40.126306	58.990547	NaN	70.439983	-18.864241	NaN	-30.313677
40.126306	30.020062	NaN	40.508874	10.106244	NaN	-0.382568
40.126306	38.108404	NaN	42.207450	2.017902	NaN	-2.081144
40.126306	26.228103	NaN	29.898647	13.898203	NaN	10.227659
40.126306	28.552676	NaN	38.812176	11.573630	NaN	1.314130
40.126306	35.720764	NaN	37.306783	4.405542	NaN	2.819523
40.126306	34.220824	NaN	52.398619	5.905482	NaN	-12.272313
40.126306	18.648638	NaN	29.034902	21.477668	NaN	11.091404
40.126306	32.084708	NaN	32.815516	8.041598	NaN	7.310790
40.126306	34.646331	NaN	38.226715	5.479975	NaN	1.899591
40.126306	48.258777	NaN	48.896593	-8.132471	NaN	-8.770287
40.126306	13.213567	NaN	32.740647	26.912739	NaN	7.385659
40.126306	31.214231	NaN	37.209780	8.912075	NaN	2.916526
40.126306	70.967165	NaN	39.951641	-30.840859	NaN	0.174665
40.126306	63.233919	NaN	46.863009	-23.107613	NaN	-6.736703
40.126306	36.996387	NaN	34.089543	3.129919	NaN	6.036763
40.126306	28.828165	NaN	48.831652	11.298141	NaN	-8.705346
40.126306	48.855864	NaN	60.419903	-8.729558	NaN	-20.293597
40.126306	25.112287	NaN	22.090450	15.014019	NaN	18.035856
40.126306	57.265434	NaN	27.757683	-17.139128	NaN	12.368623
40.126306	44.713603	NaN	45.573091	-4.587297	NaN	-5.446785
40.126306	48.365722	NaN	29.774103	-8.239416	NaN	10.352203
40.126306	50.064821	NaN	23.333210	-9.938515	NaN	16.793096
40.126306	34.701117	NaN	38.168980	5.425189	NaN	1.957326
40.126306	52.693323	NaN	44.341983	-12.567017	NaN	-4.215677
40.126306	8.846659	NaN	42.559129	31.279647	NaN	-2.432823
40.126306	73.821296	NaN	45.638605	-33.694990	NaN	-5.512299
40.126306	19.003420	NaN	49.812187	21.122886	NaN	-9.685881
40.126306	25.005590	NaN	37.776942	15.120716	NaN	2.349364
40.126306	14.589146	NaN	-7.853711	25.537160	NaN	47.980017
40.126306	41.040050	NaN	45.469132	-0.913744	NaN	-5.342826
40.126306	55.895984	NaN	58.701295	-15.769678	NaN	-18.574989
40.126306	54.870779	NaN	56.028222	-14.744473	NaN	-15.901916
40.126306	21.613241	NaN	31.034980	18.513065	NaN	9.091326
40.126306	31.678579	NaN	40.424892	8.447728	NaN	-0.298585
40.126306	47.831609	NaN	54.104338	-7.705303	NaN	-13.978032
40.126306	34.566020	NaN	20.237232	5.560286	NaN	19.889074
40.126306	69.086290	NaN	23.999155	-28.959984	NaN	16.127151
40.126306	44.045889	NaN	55.390327	-3.919583	NaN	-15.264021
40.126306	34.374723	NaN	42.127018	5.751583	NaN	-2.000712
40.126306	28.359611	NaN	50.273121	11.766695	NaN	-10.146815
40.126306	14.589452	NaN	39.658679	25.536854	NaN	0.467627
40.126306	63.445427	NaN	57.866412	-23.319121	NaN	-17.740106
40.126306	67.370817	NaN	25.709828	-27.244511	NaN	14.416478
40.126306	75.166996	NaN	59.405611	-35.040690	NaN	-19.279305
40.126306	39.927798	NaN	51.230081	0.198508	NaN	-11.103775
40.126306	38.127004	NaN	45.809545	1.999302	NaN	-5.683239
40.126306	54.735331	NaN	45.142268	-14.609025	NaN	-5.015962
40.126306	14.122510	NaN	25.478026	26.003796	NaN	14.648281
40.126306	8.608233	NaN	50.475582	31.518073	NaN	-10.349276
40.126306	-22.795918	NaN	23.483697	62.922224	NaN	16.642609
40.126306	30.608052	NaN	37.727918	9.518254	NaN	2.398389
40.126306	54.755894	NaN	51.267270	-14.629588	NaN	-11.140964
40.126306	34.004268	NaN	42.482871	6.122038	NaN	-2.356565
40.126306	45.530848	NaN	50.656993	-5.404542	NaN	-10.530687
40.126306	20.175752	NaN	43.402644	19.950554	NaN	-3.276338
40.126306	45.892444	NaN	40.907774	-5.766138	NaN	-0.781467
40.126306	44.015330	NaN	54.443559	-3.889024	NaN	-14.317253
40.126306	8.937702	NaN	39.781906	31.188605	NaN	0.344400
40.126306	-18.840088	NaN	41.768128	58.966394	NaN	-1.641822
40.126306	15.631454	NaN	48.403042	24.494853	NaN	-8.276736
40.126306	46.426925	NaN	10.047977	-6.300619	NaN	30.078329
40.126306	56.328626	NaN	29.862333	-16.202320	NaN	10.263973
40.126306	46.322096	NaN	21.216784	-6.195790	NaN	18.909522
40.126306	35.974753	NaN	22.307524	4.151553	NaN	17.818782
40.126306	33.883810	NaN	18.601373	6.242496	NaN	21.524933
40.126306	16.230748	NaN	23.554930	23.895558	NaN	16.571376
40.126306	31.648208	NaN	51.904266	8.478099	NaN	-11.777960
40.126306	2.037359	NaN	27.849433	38.088947	NaN	12.276873
40.126306	42.893394	NaN	49.882457	-2.767088	NaN	-9.756151
40.126306	-15.743689	NaN	17.163521	55.869995	NaN	22.962785
40.126306	0.277958	NaN	4.161954	39.848348	NaN	35.964352
40.126306	24.996036	NaN	63.165768	15.130270	NaN	-23.039462
40.126306	52.328940	NaN	56.456711	-12.202634	NaN	-16.330405
40.126306	48.862891	NaN	44.335416	-8.736585	NaN	-4.209110
40.126306	48.752919	NaN	48.314324	-8.626613	NaN	-8.188018
40.126306	58.687503	NaN	29.314219	-18.561197	NaN	10.812087
40.126306	60.210538	NaN	15.691310	-20.084231	NaN	24.434996
40.126306	4.781763	NaN	39.572092	35.344543	NaN	0.554214
40.126306	80.467714	NaN	53.121251	-40.341408	NaN	-12.994945
40.126306	59.979717	NaN	50.598391	-19.853411	NaN	-10.472085
40.126306	49.742031	NaN	35.324257	-9.615725	NaN	4.802049
40.126306	23.022617	NaN	39.206257	17.103689	NaN	0.920049
40.126306	41.924809	NaN	48.949922	-1.798503	NaN	-8.823616
40.126306	-0.820742	NaN	14.970219	40.947048	NaN	25.156087
40.126306	50.125896	NaN	59.076867	-9.999590	NaN	-18.950561
40.126306	66.044509	NaN	42.930026	-25.918203	NaN	-2.803720
40.126306	-1.785117	NaN	40.980337	41.911423	NaN	-0.854031
40.126306	38.288746	NaN	48.882077	1.837560	NaN	-8.755771
40.126306	60.582103	NaN	51.812853	-20.455797	NaN	-11.686547
40.126306	49.945860	NaN	5.884014	-9.819554	NaN	34.242293
40.126306	36.738556	NaN	51.914373	3.387750	NaN	-11.788067
40.126306	40.787702	NaN	44.008573	-0.661396	NaN	-3.882267
40.126306	55.096241	NaN	51.454258	-14.969935	NaN	-11.327952
40.126306	-13.471918	NaN	38.470081	53.598224	NaN	1.656225
40.126306	45.524379	NaN	50.576797	-5.398073	NaN	-10.450491
40.126306	-1.328895	NaN	27.508280	41.455201	NaN	12.618026
40.126306	39.250338	NaN	44.626838	0.875968	NaN	-4.500532
40.126306	53.016507	NaN	40.071740	-12.890200	NaN	0.054567
40.126306	49.190079	NaN	39.938771	-9.063773	NaN	0.187535
40.126306	51.740784	NaN	23.147577	-11.614478	NaN	16.978729
40.126306	53.834331	NaN	58.494321	-13.708025	NaN	-18.368015
40.126306	33.043483	NaN	30.529571	7.082823	NaN	9.596735
40.126306	55.242052	NaN	55.705890	-15.115745	NaN	-15.579584
40.126306	5.629493	NaN	28.814984	34.496813	NaN	11.311322
40.126306	31.833231	NaN	36.662922	8.293075	NaN	3.463384
40.126306	42.670056	NaN	46.164952	-2.543750	NaN	-6.038646
40.126306	33.031954	NaN	35.287595	7.094352	NaN	4.838711
40.126306	57.635158	NaN	66.133560	-17.508852	NaN	-26.007253
40.126306	18.636953	NaN	25.774716	21.489353	NaN	14.351590
40.126306	59.562746	NaN	36.047643	-19.436440	NaN	4.078663
40.126306	32.214802	NaN	33.468583	7.911504	NaN	6.657723
40.126306	53.753350	NaN	48.341793	-13.627044	NaN	-8.215487
40.126306	74.980452	NaN	45.911394	-34.854146	NaN	-5.785087
40.126306	43.133040	NaN	41.888236	-3.006734	NaN	-1.761930
40.126306	41.776954	NaN	37.339178	-1.650648	NaN	2.787128
40.126306	39.832500	NaN	37.606411	0.293806	NaN	2.519895
40.126306	41.447710	NaN	12.841754	-1.321404	NaN	27.284552
40.126306	84.296689	NaN	38.134620	-44.170383	NaN	1.991687
40.126306	51.821265	NaN	62.346323	-11.694959	NaN	-22.220017
40.126306	43.284772	NaN	50.685352	-3.158466	NaN	-10.559046
40.126306	-3.879314	NaN	27.860014	44.005620	NaN	12.266293
40.126306	16.020711	NaN	39.859025	24.105596	NaN	0.267281
40.126306	38.762036	NaN	26.754161	1.364270	NaN	13.372145
40.126306	58.586371	NaN	50.408537	-18.460065	NaN	-10.282231
40.126306	46.178929	NaN	40.296922	-6.052623	NaN	-0.170616
40.126306	-10.985412	NaN	37.562756	51.111718	NaN	2.563550
40.126306	23.193721	NaN	7.720179	16.932585	NaN	32.406127
40.126306	32.519221	NaN	47.407000	7.607085	NaN	-7.280694
40.126306	6.162252	NaN	34.142963	33.964054	NaN	5.983343
40.126306	2.282743	NaN	47.287553	37.843564	NaN	-7.161247
40.126306	13.873663	NaN	10.356732	26.252643	NaN	29.769574
40.126306	51.053774	NaN	52.032145	-10.927468	NaN	-11.905839
40.126306	46.780384	NaN	40.388688	-6.654078	NaN	-0.262382
40.126306	50.683762	NaN	43.984457	-10.557455	NaN	-3.858151
40.126306	54.458627	NaN	34.537634	-14.332320	NaN	5.588672
40.126306	5.139836	NaN	30.006126	34.986470	NaN	10.120180
40.126306	-110.913753	NaN	15.954296	151.040059	NaN	24.172010
40.126306	-0.592953	NaN	41.434852	40.719259	NaN	-1.308546
40.126306	33.324153	NaN	47.955008	6.802153	NaN	-7.828702
40.126306	40.165640	NaN	40.228877	-0.039334	NaN	-0.102571
40.126306	31.535209	NaN	27.882031	8.591097	NaN	12.244275
40.126306	1.355231	NaN	11.832101	38.771075	NaN	28.294205
40.126306	48.282586	NaN	52.901975	-8.156280	NaN	-12.775669
40.126306	8.637365	NaN	34.779021	31.488941	NaN	5.347285
40.126306	47.358093	NaN	31.468354	-7.231787	NaN	8.657952
40.126306	46.226054	NaN	53.818099	-6.099748	NaN	-13.691793
40.126306	-25.540576	NaN	4.724560	65.666882	NaN	35.401746
40.126306	8.452743	NaN	29.643529	31.673563	NaN	10.482777
40.126306	24.521120	NaN	57.563664	15.605186	NaN	-17.437358
40.126306	21.620580	NaN	47.475453	18.505726	NaN	-7.349147
40.126306	44.419901	NaN	26.423311	-4.293595	NaN	13.702995
40.126306	-11.473535	NaN	18.873819	51.599841	NaN	21.252487
40.126306	19.251389	NaN	6.655903	20.874917	NaN	33.470403
40.126306	37.734109	NaN	43.368863	2.392197	NaN	-3.242557
40.126306	-3.757132	NaN	27.601251	43.883438	NaN	12.525055
40.126306	37.028505	NaN	39.074733	3.097801	NaN	1.051574
40.126306	20.933968	NaN	43.070158	19.192338	NaN	-2.943852
40.126306	71.067611	NaN	42.868812	-30.941305	NaN	-2.742506
40.126306	41.404660	NaN	48.354128	-1.278354	NaN	-8.227822
40.126306	26.816685	NaN	45.299674	13.309622	NaN	-5.173367
40.126306	7.233150	NaN	35.552131	32.893156	NaN	4.574175
40.126306	17.126737	NaN	41.917782	22.999569	NaN	-1.791476
40.126306	35.472532	NaN	43.826009	4.653774	NaN	-3.699702
40.126306	32.249206	NaN	50.637939	7.877100	NaN	-10.511633
40.126306	60.301522	NaN	49.613532	-20.175216	NaN	-9.487226
40.126306	-8.070278	NaN	24.296286	48.196584	NaN	15.830020
40.126306	34.176898	NaN	56.754888	5.949408	NaN	-16.628582
40.126306	58.065121	NaN	65.238846	-17.938815	NaN	-25.112539
40.126306	18.897372	NaN	29.875558	21.228934	NaN	10.250748
40.126306	52.597977	NaN	42.469143	-12.471671	NaN	-2.342837
40.126306	43.573712	NaN	15.367309	-3.447406	NaN	24.758997
40.126306	44.456774	NaN	63.486108	-4.330468	NaN	-23.359802
40.126306	16.074298	NaN	48.748514	24.052008	NaN	-8.622208
40.126306	60.466959	NaN	43.170628	-20.340653	NaN	-3.044322
40.126306	48.120974	NaN	-5.341207	-7.994668	NaN	45.467513
40.126306	53.654809	NaN	48.939629	-13.528503	NaN	-8.813323
40.126306	17.987131	NaN	21.899879	22.139175	NaN	18.226427
40.126306	35.075350	NaN	36.886392	5.050956	NaN	3.239914
40.126306	41.584321	NaN	35.045000	-1.458015	NaN	5.081306
40.126306	42.349424	NaN	52.210652	-2.223118	NaN	-12.084346
40.126306	52.332508	NaN	34.177416	-12.206202	NaN	5.948890
40.126306	20.359253	NaN	45.197646	19.767053	NaN	-5.071340
40.126306	31.721336	NaN	43.085997	8.404970	NaN	-2.959691
40.126306	56.486674	NaN	43.842807	-16.360368	NaN	-3.716500
40.126306	44.837935	NaN	32.669295	-4.711629	NaN	7.457011
40.126306	54.904633	NaN	45.939863	-14.778327	NaN	-5.813557
40.126306	13.844595	NaN	43.671483	26.281712	NaN	-3.545177
40.126306	50.286302	NaN	35.981217	-10.159996	NaN	4.145089
40.126306	60.092711	NaN	31.277181	-19.966405	NaN	8.849125
40.126306	48.870903	NaN	36.328531	-8.744597	NaN	3.797775
40.126306	29.904627	NaN	34.658407	10.221679	NaN	5.467899
40.126306	39.673596	NaN	49.521812	0.452710	NaN	-9.395506
40.126306	28.795426	NaN	46.815390	11.330881	NaN	-6.689084
40.126306	14.804418	NaN	22.302213	25.321888	NaN	17.824093
40.126306	38.852855	NaN	55.823913	1.273451	NaN	-15.697607
40.126306	76.667794	NaN	40.275550	-36.541488	NaN	-0.149244
40.126306	50.992607	NaN	37.094489	-10.866301	NaN	3.031818
40.126306	23.282537	NaN	47.750299	16.843769	NaN	-7.623993
40.126306	31.437078	NaN	44.704996	8.689228	NaN	-4.578690
40.126306	35.240757	NaN	50.478047	4.885549	NaN	-10.351740
40.126306	43.615768	NaN	35.995167	-3.489462	NaN	4.131139
40.126306	9.880101	NaN	41.327771	30.246205	NaN	-1.201464
40.126306	61.983900	NaN	48.630495	-21.857594	NaN	-8.504189
40.126306	61.556680	NaN	52.936840	-21.430373	NaN	-12.810534
40.126306	33.179557	NaN	45.398236	6.946749	NaN	-5.271930
40.126306	40.537612	NaN	48.904750	-0.411306	NaN	-8.778444
40.126306	57.472877	NaN	60.862448	-17.346571	NaN	-20.736142
40.126306	20.211039	NaN	47.101154	19.915267	NaN	-6.974848
40.126306	65.787631	NaN	27.215362	-25.661325	NaN	12.910944
40.126306	27.260923	NaN	53.041081	12.865383	NaN	-12.914775
40.126306	57.439137	NaN	43.456944	-17.312831	NaN	-3.330638
40.126306	-34.788574	NaN	16.190465	74.914880	NaN	23.935841
40.126306	59.327756	NaN	48.258474	-19.201450	NaN	-8.132168
40.126306	-7.393006	NaN	19.049388	47.519312	NaN	21.076918
40.126306	62.319240	NaN	60.862066	-22.192934	NaN	-20.735760
40.126306	34.934503	NaN	44.731793	5.191803	NaN	-4.605487
40.126306	49.055745	NaN	29.007961	-8.929439	NaN	11.118345
40.126306	35.327006	NaN	40.029120	4.799300	NaN	0.097187
40.126306	55.279548	NaN	39.430109	-15.153242	NaN	0.696197
40.126306	48.347752	NaN	62.198151	-8.221446	NaN	-22.071845
40.126306	14.099737	NaN	28.147997	26.026569	NaN	11.978309
40.126306	39.336480	NaN	51.529394	0.789827	NaN	-11.403088
40.126306	44.445549	NaN	49.145616	-4.319243	NaN	-9.019310
40.126306	30.035505	NaN	31.858645	10.090801	NaN	8.267661
40.126306	27.177421	NaN	36.830810	12.948885	NaN	3.295496
40.126306	-5.792598	NaN	26.501938	45.918904	NaN	13.624368
40.126306	43.265893	NaN	61.995749	-3.139587	NaN	-21.869443
40.126306	52.697617	NaN	44.211854	-12.571311	NaN	-4.085548
40.126306	17.558558	NaN	63.525821	22.567748	NaN	-23.399515
40.126306	18.589434	NaN	28.956591	21.536872	NaN	11.169715
40.126306	41.499395	NaN	21.865072	-1.373089	NaN	18.261234
40.126306	45.322744	NaN	43.250417	-5.196438	NaN	-3.124110
40.126306	37.464957	NaN	40.481046	2.661349	NaN	-0.354740
40.126306	30.479235	NaN	38.234501	9.647072	NaN	1.891805
40.126306	27.943758	NaN	30.445089	12.182548	NaN	9.681217
40.126306	63.720694	NaN	60.177915	-23.594388	NaN	-20.051609
40.126306	53.683327	NaN	53.669040	-13.557021	NaN	-13.542734
40.126306	19.148878	NaN	22.764167	20.977428	NaN	17.362139
40.126306	55.035377	NaN	38.345439	-14.909071	NaN	1.780867
40.126306	37.335780	NaN	51.554169	2.790526	NaN	-11.427863
40.126306	14.872664	NaN	17.585333	25.253642	NaN	22.540973
40.126306	13.364355	NaN	35.990187	26.761951	NaN	4.136119
40.126306	67.160640	NaN	38.900041	-27.034334	NaN	1.226265
40.126306	61.573991	NaN	65.420837	-21.447685	NaN	-25.294531
40.126306	63.309760	NaN	34.320194	-23.183454	NaN	5.806112
40.126306	26.844267	NaN	37.659146	13.282039	NaN	2.467160
40.126306	45.791975	NaN	63.914849	-5.665669	NaN	-23.788543
40.126306	57.059168	NaN	57.526374	-16.932862	NaN	-17.400068
40.126306	28.761333	NaN	52.766158	11.364974	NaN	-12.639852
40.126306	4.153397	NaN	42.952391	35.972909	NaN	-2.826085
40.126306	50.062587	NaN	56.689136	-9.936280	NaN	-16.562830
40.126306	15.775257	NaN	46.018123	24.351050	NaN	-5.891817
40.126306	44.618268	NaN	42.242785	-4.491962	NaN	-2.116479
40.126306	60.516959	NaN	53.808285	-20.390653	NaN	-13.681979
40.126306	42.033007	NaN	59.811480	-1.906701	NaN	-19.685174
40.126306	42.634624	NaN	39.166125	-2.508318	NaN	0.960181
40.126306	-7.363065	NaN	21.309532	47.489371	NaN	18.816774
40.126306	56.847441	NaN	35.781880	-16.721135	NaN	4.344426
40.126306	50.351095	NaN	36.965480	-10.224789	NaN	3.160826
40.126306	33.021717	NaN	35.426483	7.104589	NaN	4.699823
40.126306	73.485328	NaN	75.938896	-33.359022	NaN	-35.812590
40.126306	20.552767	NaN	43.126213	19.573539	NaN	-2.999907
40.126306	22.780852	NaN	34.124522	17.345454	NaN	6.001784
40.126306	26.183521	NaN	39.798423	13.942785	NaN	0.327883
40.126306	18.773915	NaN	44.053565	21.352391	NaN	-3.927259
40.126306	16.526016	NaN	45.919576	23.600290	NaN	-5.793269
40.126306	56.195197	NaN	45.554433	-16.068891	NaN	-5.428127
40.126306	46.088542	NaN	41.618043	-5.962236	NaN	-1.491737
40.126306	6.714507	NaN	-6.137686	33.411799	NaN	46.263992
40.126306	18.263384	NaN	27.406883	21.862922	NaN	12.719423
40.126306	27.802200	NaN	25.815986	12.324106	NaN	14.310320
40.126306	2.325173	NaN	38.416847	37.801134	NaN	1.709459
40.126306	60.212773	NaN	46.257059	-20.086467	NaN	-6.130753
40.126306	37.285478	NaN	42.238231	2.840828	NaN	-2.111925
40.126306	52.955757	NaN	30.427059	-12.829451	NaN	9.699248
40.126306	57.365623	NaN	29.149525	-17.239317	NaN	10.976781
40.126306	41.010981	NaN	36.170453	-0.884675	NaN	3.955853
40.126306	25.667175	NaN	31.754741	14.459132	NaN	8.371565
40.126306	-9.620180	NaN	27.712363	49.746486	NaN	12.413943
40.126306	10.727148	NaN	42.314849	29.399158	NaN	-2.188543
40.126306	41.423486	NaN	45.929699	-1.297180	NaN	-5.803393
40.126306	46.763900	NaN	8.254063	-6.637594	NaN	31.872243
40.126306	57.755408	NaN	38.582588	-17.629102	NaN	1.543718
40.126306	-12.084953	NaN	28.614970	52.211259	NaN	11.511336
40.126306	35.660522	NaN	26.374672	4.465784	NaN	13.751634
40.126306	46.999521	NaN	61.209690	-6.873215	NaN	-21.083384
40.126306	43.488073	NaN	33.482857	-3.361767	NaN	6.643449
40.126306	53.865383	NaN	57.756945	-13.739077	NaN	-17.630639
40.126306	55.900520	NaN	30.703935	-15.774213	NaN	9.422371
40.126306	29.790652	NaN	15.162413	10.335654	NaN	24.963893
40.126306	-17.840637	NaN	17.071349	57.966943	NaN	23.054957
40.126306	36.365937	NaN	28.173311	3.760370	NaN	11.952995
40.126306	44.137574	NaN	25.163521	-4.011268	NaN	14.962785
40.126306	31.819396	NaN	47.666450	8.306911	NaN	-7.540143
40.126306	43.676600	NaN	36.929429	-3.550294	NaN	3.196877
40.126306	12.635793	NaN	30.973428	27.490513	NaN	9.152878
40.126306	55.274856	NaN	47.645277	-15.148549	NaN	-7.518971
40.126306	47.872493	NaN	35.713104	-7.746187	NaN	4.413202
40.126306	52.876974	NaN	12.779180	-12.750668	NaN	27.347126
40.126306	-12.234555	NaN	28.281247	52.360861	NaN	11.845059
40.126306	54.606130	NaN	56.924015	-14.479824	NaN	-16.797709
40.126306	-7.646791	NaN	27.491336	47.773097	NaN	12.634970
40.126306	36.624913	NaN	43.457182	3.501393	NaN	-3.330876
40.126306	65.677465	NaN	64.831978	-25.551159	NaN	-24.705672
40.126306	48.056078	NaN	43.849241	-7.929771	NaN	-3.722935
40.126306	35.325526	NaN	40.598211	4.800780	NaN	-0.471905
40.126306	35.700207	NaN	52.253693	4.426099	NaN	-12.127386
40.126306	62.196595	NaN	44.017489	-22.070289	NaN	-3.891183
40.126306	27.664690	NaN	53.819508	12.461616	NaN	-13.693202
40.126306	40.998206	NaN	58.891122	-0.871900	NaN	-18.764816
40.126306	30.369988	NaN	48.699812	9.756318	NaN	-8.573506
40.126306	59.933327	NaN	48.818371	-19.807021	NaN	-8.692065
40.126306	40.963424	NaN	51.801001	-0.837118	NaN	-11.674695
40.126306	9.901444	NaN	37.192061	30.224862	NaN	2.934245
40.126306	-0.087510	NaN	39.542926	40.213816	NaN	0.583380
40.126306	41.798301	NaN	62.739906	-1.671994	NaN	-22.613600
40.126306	27.063672	NaN	49.714748	13.062634	NaN	-9.588442
40.126306	56.114289	NaN	45.200374	-15.987983	NaN	-5.074068
40.126306	-4.883568	NaN	40.006731	45.009874	NaN	0.119575
40.126306	45.494302	NaN	38.846975	-5.367996	NaN	1.279331
40.126306	61.683539	NaN	61.151117	-21.557233	NaN	-21.024811
40.126306	28.865801	NaN	34.187187	11.260505	NaN	5.939119
40.126306	19.169271	NaN	40.202407	20.957035	NaN	-0.076101
40.126306	52.660290	NaN	55.132986	-12.533984	NaN	-15.006680
40.126306	-7.422238	NaN	27.548984	47.548544	NaN	12.577322
40.126306	72.930271	NaN	69.923259	-32.803965	NaN	-29.796952
40.126306	51.133965	NaN	39.190875	-11.007659	NaN	0.935431
40.126306	22.503714	NaN	23.216843	17.622592	NaN	16.909463
40.126306	67.784156	NaN	61.631916	-27.657849	NaN	-21.505610
40.126306	2.588469	NaN	37.443807	37.537837	NaN	2.682499
40.126306	29.614450	NaN	29.791967	10.511856	NaN	10.334339
40.126306	38.181971	NaN	49.419392	1.944335	NaN	-9.293086
40.126306	17.179036	NaN	34.817549	22.947270	NaN	5.308757
40.126306	16.324660	NaN	16.812913	23.801646	NaN	23.313393
40.126306	35.151737	NaN	43.755970	4.974569	NaN	-3.629663
40.126306	35.760270	NaN	34.730676	4.366036	NaN	5.395630
40.126306	41.570717	NaN	55.757896	-1.444411	NaN	-15.631590
40.126306	44.476557	NaN	29.675626	-4.350251	NaN	10.450680
40.126306	47.479166	NaN	43.065050	-7.352859	NaN	-2.938744
40.126306	26.962086	NaN	46.960658	13.164221	NaN	-6.834352
40.126306	47.881050	NaN	41.747857	-7.754744	NaN	-1.621551
40.126306	51.491202	NaN	68.204070	-11.364895	NaN	-28.077764
40.126306	40.971088	NaN	49.970597	-0.844781	NaN	-9.844291
40.126306	-28.701035	NaN	34.677967	68.827342	NaN	5.448340
40.126306	59.000466	NaN	27.461673	-18.874159	NaN	12.664633
40.126306	52.032296	NaN	22.691239	-11.905990	NaN	17.435067
40.126306	28.121197	NaN	48.101353	12.005109	NaN	-7.975047
40.126306	28.627225	NaN	39.037192	11.499081	NaN	1.089114
40.126306	59.249832	NaN	63.479544	-19.123526	NaN	-23.353238
40.126306	31.431597	NaN	39.137237	8.694710	NaN	0.989069
40.126306	47.840808	NaN	51.303655	-7.714501	NaN	-11.177348
40.126306	30.335416	NaN	45.487349	9.790890	NaN	-5.361043
40.126306	34.169490	NaN	-4.261366	5.956816	NaN	44.387672
40.126306	35.400920	NaN	11.537930	4.725386	NaN	28.588376
40.126306	21.661738	NaN	22.885471	18.464568	NaN	17.240835
40.126306	34.269260	NaN	5.389146	5.857046	NaN	34.737160
40.126306	35.262831	NaN	43.301819	4.863475	NaN	-3.175513
40.126306	27.153095	NaN	21.069877	12.973211	NaN	19.056429
40.126306	42.195706	NaN	48.379718	-2.069400	NaN	-8.253412
40.126306	50.000502	NaN	54.681319	-9.874196	NaN	-14.555013
40.126306	27.717465	NaN	16.556421	12.408841	NaN	23.569885
40.126306	44.921309	NaN	50.021560	-4.795003	NaN	-9.895254
40.126306	16.077374	NaN	9.357532	24.048932	NaN	30.768774
40.126306	68.491638	NaN	38.701210	-28.365332	NaN	1.425096
40.126306	-5.386863	NaN	24.630660	45.513169	NaN	15.495646
40.126306	52.872912	NaN	55.763909	-12.746606	NaN	-15.637603
40.126306	25.621381	NaN	49.669662	14.504925	NaN	-9.543356
40.126306	-7.289257	NaN	12.790876	47.415563	NaN	27.335430
40.126306	44.549201	NaN	19.240212	-4.422895	NaN	20.886094
40.126306	4.531394	NaN	40.049565	35.594912	NaN	0.076741
40.126306	44.733142	NaN	18.196254	-4.606836	NaN	21.930052
40.126306	46.055303	NaN	31.662317	-5.928997	NaN	8.463989
40.126306	41.577661	NaN	39.982281	-1.451355	NaN	0.144026
40.126306	48.057089	NaN	21.384746	-7.930783	NaN	18.741560
40.126306	47.527951	NaN	21.336156	-7.401645	NaN	18.790151
40.126306	35.398292	NaN	37.191974	4.728014	NaN	2.934332
40.126306	33.225181	NaN	41.464275	6.901125	NaN	-1.337969
40.126306	39.023851	NaN	57.701223	1.102455	NaN	-17.574917
40.126306	22.550458	NaN	43.768602	17.575848	NaN	-3.642296
40.126306	21.823037	NaN	25.943003	18.303269	NaN	14.183303
40.126306	66.170442	NaN	43.569501	-26.044136	NaN	-3.443194
40.126306	26.321736	NaN	47.700546	13.804570	NaN	-7.574240
40.126306	31.840711	NaN	21.011534	8.285595	NaN	19.114772
40.126306	41.514792	NaN	31.506481	-1.388485	NaN	8.619825
40.126306	44.415766	NaN	36.914303	-4.289460	NaN	3.212003
40.126306	51.577642	NaN	35.019361	-11.451336	NaN	5.106945
40.126306	23.885485	NaN	28.886453	16.240821	NaN	11.239854
40.126306	46.431910	NaN	32.398253	-6.305604	NaN	7.728053
40.126306	33.528732	NaN	43.566677	6.597574	NaN	-3.440371
40.126306	8.749365	NaN	43.543226	31.376941	NaN	-3.416920
40.126306	2.111465	NaN	38.683726	38.014841	NaN	1.442580
40.126306	61.121199	NaN	68.428944	-20.994893	NaN	-28.302638
40.126306	34.573417	NaN	43.365250	5.552889	NaN	-3.238944
40.126306	19.711494	NaN	33.187173	20.414812	NaN	6.939133
40.126306	2.874732	NaN	29.841791	37.251574	NaN	10.284515
40.126306	-4.080484	NaN	47.857619	44.206791	NaN	-7.731313
40.126306	12.616931	NaN	10.655819	27.509375	NaN	29.470487
40.126306	14.991853	NaN	12.428664	25.134453	NaN	27.697642
40.126306	61.526469	NaN	66.171747	-21.400163	NaN	-26.045441
40.126306	28.484037	NaN	41.235088	11.642270	NaN	-1.108782
40.126306	24.838109	NaN	35.084200	15.288197	NaN	5.042106
40.126306	36.425905	NaN	48.070406	3.700401	NaN	-7.944099
40.126306	45.085968	NaN	55.938491	-4.959662	NaN	-15.812185
40.126306	49.394041	NaN	64.676263	-9.267735	NaN	-24.549957
40.126306	14.911122	NaN	19.528900	25.215184	NaN	20.597406
40.126306	49.861804	NaN	63.302219	-9.735498	NaN	-23.175913
40.126306	24.307428	NaN	-10.861286	15.818878	NaN	50.987592
40.126306	26.452238	NaN	43.304864	13.674068	NaN	-3.178558
40.126306	24.229416	NaN	34.493546	15.896890	NaN	5.632760
40.126306	43.544450	NaN	-5.418230	-3.418144	NaN	45.544536
40.126306	46.515588	NaN	42.059471	-6.389282	NaN	-1.933165
40.126306	36.785129	NaN	47.350909	3.341177	NaN	-7.224603
40.126306	36.162605	NaN	41.249772	3.963701	NaN	-1.123466
40.126306	37.234872	NaN	14.507895	2.891434	NaN	25.618411
40.126306	42.001494	NaN	48.704574	-1.875188	NaN	-8.578268
40.126306	64.991652	NaN	53.088322	-24.865346	NaN	-12.962016
40.126306	24.641173	NaN	50.207731	15.485133	NaN	-10.081425
40.126306	45.109848	NaN	43.629129	-4.983542	NaN	-3.502823
40.126306	5.541854	NaN	55.878887	34.584452	NaN	-15.752581
40.126306	53.734413	NaN	44.715700	-13.608107	NaN	-4.589393
40.126306	36.441858	NaN	11.437502	3.684448	NaN	28.688805
40.126306	44.410443	NaN	37.359414	-4.284136	NaN	2.766892
40.126306	17.628242	NaN	34.954882	22.498064	NaN	5.171424
40.126306	47.513919	NaN	51.901691	-7.387613	NaN	-11.775385
40.126306	26.253900	NaN	46.502466	13.872406	NaN	-6.376160
40.126306	53.253593	NaN	48.717851	-13.127287	NaN	-8.591545
40.126306	35.629627	NaN	14.016320	4.496679	NaN	26.109986
40.126306	20.469532	NaN	48.251625	19.656774	NaN	-8.125319
40.126306	36.221982	NaN	22.852947	3.904325	NaN	17.273359
40.126306	11.517698	NaN	32.975199	28.608608	NaN	7.151108
40.126306	-13.443294	NaN	11.757668	53.569600	NaN	28.368638
40.126306	18.769615	NaN	8.194831	21.356691	NaN	31.931475
40.126306	57.835255	NaN	56.000642	-17.708949	NaN	-15.874336
40.126306	47.618013	NaN	52.664698	-7.491707	NaN	-12.538392
40.126306	72.860264	NaN	68.167526	-32.733958	NaN	-28.041220
40.126306	40.590541	NaN	69.490811	-0.464234	NaN	-29.364505
40.126306	52.304263	NaN	61.797022	-12.177957	NaN	-21.670716
40.126306	61.938954	NaN	66.754013	-21.812648	NaN	-26.627707
40.126306	38.502581	NaN	36.151274	1.623725	NaN	3.975032
40.126306	61.434483	NaN	50.082562	-21.308177	NaN	-9.956255
40.126306	23.777690	NaN	38.566137	16.348617	NaN	1.560169
40.126306	46.409018	NaN	45.790507	-6.282712	NaN	-5.664201
40.126306	32.944898	NaN	41.513498	7.181408	NaN	-1.387192
40.126306	26.874655	NaN	54.992794	13.251651	NaN	-14.866488
40.126306	9.447160	NaN	17.032893	30.679146	NaN	23.093413
40.126306	17.279912	NaN	21.691353	22.846394	NaN	18.434953
40.126306	24.566197	NaN	31.116507	15.560109	NaN	9.009799
40.126306	33.366455	NaN	16.944407	6.759851	NaN	23.181900
40.126306	38.613425	NaN	47.852041	1.512881	NaN	-7.725735
40.126306	41.881874	NaN	48.455162	-1.755568	NaN	-8.328856
40.126306	25.528164	NaN	23.790411	14.598142	NaN	16.335895
40.126306	62.947422	NaN	57.254223	-22.821115	NaN	-17.127917
40.126306	54.717136	NaN	44.125421	-14.590830	NaN	-3.999115
40.126306	26.066256	NaN	48.291480	14.060050	NaN	-8.165174
40.126306	4.890318	NaN	37.664937	35.235988	NaN	2.461369
40.126306	60.594173	NaN	57.085331	-20.467867	NaN	-16.959024
40.126306	42.995833	NaN	23.669093	-2.869527	NaN	16.457214
40.126306	41.232562	NaN	50.347984	-1.106256	NaN	-10.221678
40.126306	81.289735	NaN	64.952141	-41.163429	NaN	-24.825835
40.126306	-12.107369	NaN	36.498999	52.233675	NaN	3.627307
40.126306	15.256541	NaN	38.874952	24.869765	NaN	1.251355
40.126306	59.138383	NaN	40.198768	-19.012077	NaN	-0.072462
40.126306	63.275041	NaN	44.350368	-23.148735	NaN	-4.224062
40.126306	45.277489	NaN	41.886364	-5.151183	NaN	-1.760058
40.126306	39.697046	NaN	51.363629	0.429260	NaN	-11.237323
40.126306	71.647480	NaN	59.991762	-31.521174	NaN	-19.865456
40.126306	45.765322	NaN	49.979999	-5.639016	NaN	-9.853693
40.126306	33.949252	NaN	37.528128	6.177054	NaN	2.598178
40.126306	21.923193	NaN	56.688835	18.203113	NaN	-16.562529
40.126306	1.342767	NaN	52.839525	38.783540	NaN	-12.713219
40.126306	33.674157	NaN	24.013805	6.452149	NaN	16.112501
40.126306	51.834859	NaN	31.960466	-11.708553	NaN	8.165840
40.126306	-6.400804	NaN	-12.965280	46.527110	NaN	53.091586
40.126306	-49.849970	NaN	39.269933	89.976276	NaN	0.856373
40.126306	54.631525	NaN	61.392183	-14.505219	NaN	-21.265876
40.126306	27.866873	NaN	32.064709	12.259433	NaN	8.061597
40.126306	30.090568	NaN	29.816938	10.035738	NaN	10.309368
40.126306	40.191537	NaN	30.805963	-0.065231	NaN	9.320344
40.126306	33.707231	NaN	46.410740	6.419075	NaN	-6.284434
40.126306	35.099780	NaN	42.432386	5.026526	NaN	-2.306080
40.126306	35.804210	NaN	26.491883	4.322096	NaN	13.634423
40.126306	47.292532	NaN	44.969784	-7.166226	NaN	-4.843478
40.126306	61.020855	NaN	14.476152	-20.894549	NaN	25.650154
40.126306	53.529952	NaN	40.488704	-13.403646	NaN	-0.362398
40.126306	5.758455	NaN	24.291962	34.367851	NaN	15.834344
40.126306	20.744079	NaN	38.072420	19.382227	NaN	2.053886
40.126306	17.138885	NaN	48.112882	22.987421	NaN	-7.986576
40.126306	41.545282	NaN	40.622690	-1.418976	NaN	-0.496383
40.126306	25.085198	NaN	48.170296	15.041108	NaN	-8.043990
40.126306	40.667209	NaN	22.564223	-0.540903	NaN	17.562083
40.126306	41.607835	NaN	19.822333	-1.481529	NaN	20.303973
40.126306	34.842464	NaN	35.577171	5.283842	NaN	4.549135
40.126306	52.801650	NaN	56.285084	-12.675344	NaN	-16.158778
40.126306	34.851562	NaN	33.985667	5.274744	NaN	6.140639
40.126306	64.881837	NaN	35.154174	-24.755531	NaN	4.972132
40.126306	-1.519840	NaN	16.531510	41.646146	NaN	23.594796
40.126306	26.874799	NaN	19.417120	13.251507	NaN	20.709186
40.126306	34.146760	NaN	31.701642	5.979547	NaN	8.424664
40.126306	27.588147	NaN	33.496470	12.538159	NaN	6.629836
40.126306	3.613201	NaN	37.838107	36.513105	NaN	2.288199
40.126306	50.065393	NaN	51.463925	-9.939087	NaN	-11.337619
40.126306	79.094912	NaN	55.212557	-38.968606	NaN	-15.086251
40.126306	44.176483	NaN	1.290808	-4.050177	NaN	38.835498
40.126306	13.957413	NaN	49.334286	26.168893	NaN	-9.207980
40.126306	-49.564825	NaN	29.953749	89.691131	NaN	10.172557
40.126306	28.489807	NaN	55.469364	11.636499	NaN	-15.343058
40.126306	45.246728	NaN	33.076697	-5.120422	NaN	7.049610
40.126306	47.153180	NaN	49.399701	-7.026874	NaN	-9.273395
40.126306	68.664924	NaN	-61.816035	-28.538618	NaN	101.942341
40.126306	7.878508	NaN	-22.658256	32.247798	NaN	62.784562
40.126306	47.282584	NaN	50.223538	-7.156278	NaN	-10.097232
40.126306	54.630544	NaN	62.979894	-14.504238	NaN	-22.853588
40.126306	6.740556	NaN	23.974482	33.385750	NaN	16.151824
40.126306	61.008859	NaN	54.788877	-20.882553	NaN	-14.662571
40.126306	10.444792	NaN	20.604406	29.681514	NaN	19.521901
40.126306	17.451037	NaN	39.471111	22.675269	NaN	0.655195
40.126306	2.813436	NaN	10.497921	37.312870	NaN	29.628385
