# Supplementary material for: Combined Influences of Model Choice, Data Quality, and Data Quantity When Estimating Population Trends
Source: PLoS One. 2015 Jul 15;10(7):e0132255. doi: 10.1371/journal.pone.0132255 (PMC4503393; doi:10.1371/journal.pone.0132255)
Supplement: S1 Dataset — Files are organized by model type and by the input lambda value. (ZIP) [file pone.0132255.s002.zip › Hypothetical LH/sims_lambda_0_95/simulationOutput_0.95_0_0_0.1_5.xls]

Percent_Decline_True	Median_Percent_Decline_Matrix	Median_Percent_Decline_Matrix_stable	Median_Percent_Decline_Scalar	Difference_True_Matrix	Difference_True_Matrix_Stable	Difference_True_Scalar
40.126306	30.429726	NaN	22.887781	9.696580	NaN	17.238525
40.126306	46.535972	NaN	34.214998	-6.409666	NaN	5.911308
40.126306	58.318957	NaN	51.399557	-18.192651	NaN	-11.273251
40.126306	30.661612	NaN	48.710863	9.464694	NaN	-8.584557
40.126306	40.533828	NaN	42.301986	-0.407522	NaN	-2.175680
40.126306	55.544593	NaN	52.961768	-15.418287	NaN	-12.835461
40.126306	16.571760	NaN	35.621644	23.554547	NaN	4.504662
40.126306	40.821702	NaN	45.456063	-0.695396	NaN	-5.329757
40.126306	21.697328	NaN	35.799479	18.428978	NaN	4.326827
40.126306	30.171605	NaN	34.214540	9.954701	NaN	5.911766
40.126306	31.114421	NaN	40.749340	9.011885	NaN	-0.623034
40.126306	50.877032	NaN	27.096293	-10.750726	NaN	13.030013
40.126306	33.614799	NaN	19.105159	6.511507	NaN	21.021147
40.126306	48.476047	NaN	36.875568	-8.349741	NaN	3.250738
40.126306	50.794199	NaN	39.755947	-10.667893	NaN	0.370359
40.126306	38.702166	NaN	47.478285	1.424140	NaN	-7.351979
40.126306	23.613824	NaN	27.245356	16.512482	NaN	12.880950
40.126306	44.010496	NaN	54.940919	-3.884190	NaN	-14.814613
40.126306	49.892334	NaN	57.425218	-9.766027	NaN	-17.298912
40.126306	39.857967	NaN	34.575572	0.268339	NaN	5.550734
40.126306	20.142620	NaN	34.656737	19.983686	NaN	5.469569
40.126306	51.384066	NaN	47.190817	-11.257760	NaN	-7.064511
40.126306	31.307654	NaN	38.441230	8.818652	NaN	1.685076
40.126306	46.418075	NaN	39.084901	-6.291769	NaN	1.041405
40.126306	43.361667	NaN	40.794734	-3.235361	NaN	-0.668428
40.126306	37.693865	NaN	23.862471	2.432441	NaN	16.263835
40.126306	37.624544	NaN	31.950045	2.501762	NaN	8.176261
40.126306	32.356002	NaN	39.773990	7.770305	NaN	0.352316
40.126306	8.724772	NaN	26.684494	31.401534	NaN	13.441812
40.126306	54.315328	NaN	47.280196	-14.189022	NaN	-7.153890
40.126306	57.168062	NaN	48.788044	-17.041755	NaN	-8.661738
40.126306	51.245798	NaN	48.378830	-11.119491	NaN	-8.252524
40.126306	39.471437	NaN	39.433565	0.654869	NaN	0.692742
40.126306	38.778083	NaN	28.617601	1.348223	NaN	11.508705
40.126306	32.297530	NaN	27.866874	7.828776	NaN	12.259432
40.126306	51.131170	NaN	45.368792	-11.004864	NaN	-5.242485
40.126306	44.695118	NaN	40.601343	-4.568812	NaN	-0.475037
40.126306	21.862356	NaN	44.089321	18.263950	NaN	-3.963015
40.126306	30.095755	NaN	43.313650	10.030551	NaN	-3.187344
40.126306	43.419753	NaN	41.181092	-3.293447	NaN	-1.054786
40.126306	40.624785	NaN	37.978271	-0.498479	NaN	2.148035
40.126306	50.218996	NaN	48.668995	-10.092690	NaN	-8.542689
40.126306	11.682410	NaN	36.240234	28.443896	NaN	3.886072
40.126306	27.887807	NaN	5.385476	12.238499	NaN	34.740830
40.126306	16.024819	NaN	23.758373	24.101487	NaN	16.367933
40.126306	39.508584	NaN	44.288683	0.617723	NaN	-4.162377
40.126306	48.309472	NaN	42.288817	-8.183166	NaN	-2.162511
40.126306	40.720225	NaN	34.548778	-0.593919	NaN	5.577529
40.126306	36.203795	NaN	39.196252	3.922512	NaN	0.930054
40.126306	44.273783	NaN	44.723752	-4.147477	NaN	-4.597446
40.126306	42.521352	NaN	44.520570	-2.395046	NaN	-4.394264
40.126306	40.261937	NaN	45.007874	-0.135631	NaN	-4.881568
40.126306	66.756306	NaN	57.896272	-26.629999	NaN	-17.769966
40.126306	57.303212	NaN	31.447862	-17.176906	NaN	8.678444
40.126306	17.049512	NaN	53.858326	23.076794	NaN	-13.732020
40.126306	31.561434	NaN	43.129849	8.564872	NaN	-3.003543
40.126306	31.938578	NaN	42.049484	8.187728	NaN	-1.923178
40.126306	50.697449	NaN	47.873744	-10.571143	NaN	-7.747438
40.126306	24.404756	NaN	30.449632	15.721550	NaN	9.676674
40.126306	47.592235	NaN	25.502624	-7.465929	NaN	14.623683
40.126306	25.746527	NaN	39.191545	14.379779	NaN	0.934761
40.126306	42.617373	NaN	37.480530	-2.491067	NaN	2.645776
40.126306	43.740111	NaN	31.343318	-3.613805	NaN	8.782988
40.126306	45.187810	NaN	33.293193	-5.061504	NaN	6.833113
40.126306	18.240800	NaN	27.542117	21.885506	NaN	12.584189
40.126306	51.594903	NaN	39.859926	-11.468597	NaN	0.266381
40.126306	36.034424	NaN	35.851096	4.091882	NaN	4.275210
40.126306	39.806296	NaN	23.987349	0.320010	NaN	16.138957
40.126306	14.962185	NaN	32.465476	25.164121	NaN	7.660830
40.126306	28.659712	NaN	17.575036	11.466594	NaN	22.551270
40.126306	53.828818	NaN	36.434330	-13.702512	NaN	3.691976
40.126306	39.026969	NaN	56.015226	1.099337	NaN	-15.888919
40.126306	22.277211	NaN	25.576733	17.849095	NaN	14.549573
40.126306	43.163383	NaN	19.646485	-3.037076	NaN	20.479821
40.126306	33.884130	NaN	47.139053	6.242176	NaN	-7.012747
40.126306	47.557363	NaN	46.543653	-7.431057	NaN	-6.417347
40.126306	66.853621	NaN	50.662834	-26.727314	NaN	-10.536528
40.126306	33.204031	NaN	37.410694	6.922275	NaN	2.715612
40.126306	30.201334	NaN	39.477989	9.924972	NaN	0.648317
40.126306	43.524218	NaN	37.998131	-3.397912	NaN	2.128175
40.126306	19.537849	NaN	29.240352	20.588458	NaN	10.885954
40.126306	50.484402	NaN	56.280593	-10.358096	NaN	-16.154287
40.126306	43.863051	NaN	46.224123	-3.736745	NaN	-6.097817
40.126306	14.874039	NaN	40.728162	25.252267	NaN	-0.601856
40.126306	16.673227	NaN	22.633992	23.453079	NaN	17.492314
40.126306	54.881785	NaN	52.667633	-14.755479	NaN	-12.541327
40.126306	32.081872	NaN	23.338537	8.044434	NaN	16.787769
40.126306	51.245186	NaN	29.786396	-11.118879	NaN	10.339910
40.126306	45.738454	NaN	59.845928	-5.612148	NaN	-19.719622
40.126306	38.388786	NaN	37.440099	1.737520	NaN	2.686208
40.126306	43.601417	NaN	40.443473	-3.475111	NaN	-0.317167
40.126306	30.945661	NaN	41.023534	9.180645	NaN	-0.897228
40.126306	29.273833	NaN	26.362440	10.852473	NaN	13.763866
40.126306	26.258124	NaN	29.417068	13.868182	NaN	10.709239
40.126306	38.733353	NaN	56.206950	1.392953	NaN	-16.080644
40.126306	55.827889	NaN	50.112640	-15.701583	NaN	-9.986334
40.126306	52.250247	NaN	41.023399	-12.123941	NaN	-0.897093
40.126306	25.677279	NaN	31.116136	14.449027	NaN	9.010170
40.126306	28.812625	NaN	41.500945	11.313681	NaN	-1.374639
40.126306	33.417871	NaN	48.624405	6.708435	NaN	-8.498099
40.126306	34.431162	NaN	45.329751	5.695144	NaN	-5.203445
40.126306	42.050363	NaN	51.307729	-1.924057	NaN	-11.181423
40.126306	39.141731	NaN	31.397406	0.984575	NaN	8.728900
40.126306	20.067455	NaN	39.289336	20.058851	NaN	0.836970
40.126306	43.363994	NaN	51.599854	-3.237688	NaN	-11.473548
40.126306	45.921787	NaN	43.213143	-5.795480	NaN	-3.086837
40.126306	29.941020	NaN	46.786938	10.185286	NaN	-6.660632
40.126306	45.620401	NaN	49.796555	-5.494095	NaN	-9.670249
40.126306	20.647132	NaN	25.384161	19.479174	NaN	14.742145
40.126306	49.008852	NaN	38.733662	-8.882546	NaN	1.392644
40.126306	38.472369	NaN	45.759777	1.653937	NaN	-5.633471
40.126306	39.862849	NaN	45.990511	0.263457	NaN	-5.864205
40.126306	30.306424	NaN	28.441377	9.819882	NaN	11.684929
40.126306	46.382616	NaN	42.976881	-6.256310	NaN	-2.850574
40.126306	32.437586	NaN	40.417670	7.688721	NaN	-0.291364
40.126306	53.819876	NaN	55.878081	-13.693570	NaN	-15.751775
40.126306	32.429569	NaN	30.971207	7.696737	NaN	9.155099
40.126306	41.770686	NaN	44.290742	-1.644380	NaN	-4.164436
40.126306	34.936957	NaN	42.776738	5.189349	NaN	-2.650432
40.126306	25.987436	NaN	36.627306	14.138870	NaN	3.499000
40.126306	37.804964	NaN	27.905331	2.321342	NaN	12.220975
40.126306	43.735720	NaN	48.313681	-3.609414	NaN	-8.187375
40.126306	40.349731	NaN	38.449864	-0.223424	NaN	1.676442
40.126306	16.363152	NaN	11.196861	23.763154	NaN	28.929445
40.126306	41.823283	NaN	38.155149	-1.696977	NaN	1.971157
40.126306	46.658615	NaN	37.805839	-6.532309	NaN	2.320467
40.126306	22.997419	NaN	38.297643	17.128887	NaN	1.828663
40.126306	29.059004	NaN	30.399360	11.067302	NaN	9.726946
40.126306	44.407604	NaN	53.056206	-4.281298	NaN	-12.929900
40.126306	43.190391	NaN	48.960308	-3.064085	NaN	-8.834002
40.126306	20.103351	NaN	37.249798	20.022955	NaN	2.876508
40.126306	23.258683	NaN	40.730699	16.867623	NaN	-0.604393
40.126306	22.343462	NaN	36.924564	17.782845	NaN	3.201742
40.126306	51.257305	NaN	49.785465	-11.130999	NaN	-9.659159
40.126306	42.954361	NaN	35.621255	-2.828055	NaN	4.505051
40.126306	22.601754	NaN	33.120859	17.524552	NaN	7.005447
40.126306	-0.930444	NaN	28.820881	41.056750	NaN	11.305425
40.126306	33.372130	NaN	41.035103	6.754176	NaN	-0.908797
40.126306	30.438543	NaN	48.856942	9.687763	NaN	-8.730636
40.126306	42.826914	NaN	37.185537	-2.700608	NaN	2.940769
40.126306	27.526423	NaN	32.748628	12.599883	NaN	7.377678
40.126306	45.378665	NaN	32.622670	-5.252359	NaN	7.503636
40.126306	55.266386	NaN	45.738724	-15.140080	NaN	-5.612418
40.126306	40.973195	NaN	30.194710	-0.846889	NaN	9.931596
40.126306	29.945174	NaN	37.292424	10.181132	NaN	2.833882
40.126306	20.281597	NaN	22.523994	19.844709	NaN	17.602312
40.126306	10.005625	NaN	38.417379	30.120681	NaN	1.708927
40.126306	51.044503	NaN	36.317630	-10.918197	NaN	3.808676
40.126306	48.986368	NaN	51.414542	-8.860062	NaN	-11.288236
40.126306	20.695352	NaN	38.718209	19.430954	NaN	1.408097
40.126306	28.216250	NaN	31.180370	11.910057	NaN	8.945936
40.126306	30.607605	NaN	30.255980	9.518701	NaN	9.870326
40.126306	35.256907	NaN	39.463655	4.869399	NaN	0.662651
40.126306	38.735321	NaN	54.746642	1.390985	NaN	-14.620336
40.126306	51.848328	NaN	41.634605	-11.722021	NaN	-1.508298
40.126306	44.904031	NaN	47.515524	-4.777725	NaN	-7.389218
40.126306	41.680554	NaN	46.092374	-1.554248	NaN	-5.966068
40.126306	52.598558	NaN	39.033468	-12.472252	NaN	1.092838
40.126306	58.611206	NaN	53.104535	-18.484900	NaN	-12.978229
40.126306	14.889071	NaN	33.407036	25.237235	NaN	6.719271
40.126306	25.280857	NaN	32.750027	14.845449	NaN	7.376279
40.126306	43.514111	NaN	29.944742	-3.387804	NaN	10.181564
40.126306	14.008397	NaN	35.298126	26.117909	NaN	4.828180
40.126306	37.006389	NaN	48.032814	3.119917	NaN	-7.906507
40.126306	-12.344700	NaN	41.727140	52.471006	NaN	-1.600834
40.126306	39.186064	NaN	32.072943	0.940242	NaN	8.053363
40.126306	37.900908	NaN	46.202132	2.225398	NaN	-6.075826
40.126306	43.626465	NaN	45.793813	-3.500159	NaN	-5.667506
40.126306	47.123183	NaN	43.612800	-6.996877	NaN	-3.486494
40.126306	29.538013	NaN	28.925357	10.588293	NaN	11.200949
40.126306	42.298718	NaN	51.473026	-2.172412	NaN	-11.346720
40.126306	11.305843	NaN	40.582809	28.820464	NaN	-0.456502
40.126306	45.550634	NaN	49.287890	-5.424328	NaN	-9.161584
40.126306	43.457697	NaN	47.194734	-3.331391	NaN	-7.068428
40.126306	32.794738	NaN	45.829171	7.331569	NaN	-5.702865
40.126306	45.055161	NaN	52.865046	-4.928855	NaN	-12.738740
40.126306	35.058987	NaN	34.995203	5.067319	NaN	5.131103
40.126306	50.962042	NaN	53.266719	-10.835736	NaN	-13.140413
40.126306	26.658847	NaN	35.726614	13.467459	NaN	4.399692
40.126306	44.632710	NaN	47.104674	-4.506404	NaN	-6.978368
40.126306	41.123497	NaN	43.525878	-0.997190	NaN	-3.399572
40.126306	35.898415	NaN	40.075759	4.227891	NaN	0.050547
40.126306	40.566225	NaN	49.271447	-0.439919	NaN	-9.145141
40.126306	48.976293	NaN	50.300495	-8.849987	NaN	-10.174189
40.126306	50.650542	NaN	44.742695	-10.524236	NaN	-4.616389
40.126306	17.957632	NaN	32.587596	22.168674	NaN	7.538710
40.126306	43.111338	NaN	38.180661	-2.985032	NaN	1.945645
40.126306	53.083889	NaN	35.256829	-12.957583	NaN	4.869478
40.126306	43.843940	NaN	40.988268	-3.717634	NaN	-0.861962
40.126306	43.352103	NaN	39.486138	-3.225797	NaN	0.640168
40.126306	37.812138	NaN	24.483996	2.314168	NaN	15.642310
40.126306	56.830079	NaN	40.563682	-16.703773	NaN	-0.437376
40.126306	39.568259	NaN	50.529611	0.558048	NaN	-10.403305
40.126306	49.731334	NaN	40.009476	-9.605028	NaN	0.116830
40.126306	33.285276	NaN	44.675613	6.841030	NaN	-4.549306
40.126306	31.837911	NaN	42.977382	8.288396	NaN	-2.851076
40.126306	42.286835	NaN	44.502835	-2.160529	NaN	-4.376529
40.126306	44.491516	NaN	57.176487	-4.365210	NaN	-17.050180
40.126306	9.947578	NaN	39.283568	30.178728	NaN	0.842738
40.126306	49.206784	NaN	40.384196	-9.080478	NaN	-0.257890
40.126306	28.555751	NaN	28.390177	11.570555	NaN	11.736129
40.126306	35.681511	NaN	38.185233	4.444795	NaN	1.941073
40.126306	42.833075	NaN	38.286769	-2.706769	NaN	1.839537
40.126306	26.471217	NaN	34.793320	13.655089	NaN	5.332986
40.126306	21.504032	NaN	36.483754	18.622274	NaN	3.642552
40.126306	35.707639	NaN	40.055232	4.418667	NaN	0.071074
40.126306	48.675172	NaN	41.308335	-8.548865	NaN	-1.182029
40.126306	48.897270	NaN	42.617627	-8.770964	NaN	-2.491321
40.126306	17.685512	NaN	30.371128	22.440794	NaN	9.755178
40.126306	22.548055	NaN	39.329567	17.578251	NaN	0.796739
40.126306	44.132221	NaN	35.681639	-4.005915	NaN	4.444667
40.126306	30.189971	NaN	41.333643	9.936335	NaN	-1.207337
40.126306	44.645802	NaN	49.309918	-4.519496	NaN	-9.183612
40.126306	47.469517	NaN	44.371105	-7.343211	NaN	-4.244799
40.126306	53.150751	NaN	45.425746	-13.024445	NaN	-5.299440
40.126306	15.124531	NaN	16.667973	25.001775	NaN	23.458333
40.126306	34.770556	NaN	42.348464	5.355750	NaN	-2.222158
40.126306	22.344068	NaN	54.331381	17.782238	NaN	-14.205075
40.126306	45.757833	NaN	37.541426	-5.631527	NaN	2.584881
40.126306	17.517110	NaN	32.335402	22.609196	NaN	7.790904
40.126306	38.300331	NaN	39.367768	1.825975	NaN	0.758538
40.126306	7.842609	NaN	35.653807	32.283698	NaN	4.472500
40.126306	41.562088	NaN	41.383313	-1.435782	NaN	-1.257007
40.126306	45.208289	NaN	35.079672	-5.081983	NaN	5.046634
40.126306	30.926314	NaN	48.641003	9.199992	NaN	-8.514697
40.126306	28.264698	NaN	30.980467	11.861608	NaN	9.145839
40.126306	47.120993	NaN	39.053959	-6.994687	NaN	1.072347
40.126306	24.545026	NaN	34.652508	15.581280	NaN	5.473798
40.126306	2.561325	NaN	35.303103	37.564981	NaN	4.823203
40.126306	46.716230	NaN	56.319989	-6.589924	NaN	-16.193683
40.126306	52.236856	NaN	53.438778	-12.110550	NaN	-13.312472
40.126306	52.485182	NaN	38.854388	-12.358876	NaN	1.271918
40.126306	38.902873	NaN	40.661944	1.223433	NaN	-0.535638
40.126306	32.525407	NaN	43.091769	7.600899	NaN	-2.965463
40.126306	38.249462	NaN	46.962341	1.876844	NaN	-6.836035
40.126306	42.808803	NaN	45.555252	-2.682496	NaN	-5.428946
40.126306	19.931951	NaN	40.247588	20.194355	NaN	-0.121282
40.126306	19.909866	NaN	30.117530	20.216440	NaN	10.008777
40.126306	40.060363	NaN	45.808828	0.065943	NaN	-5.682522
40.126306	28.539052	NaN	44.578207	11.587254	NaN	-4.451901
40.126306	46.962229	NaN	46.185037	-6.835923	NaN	-6.058731
40.126306	38.681590	NaN	43.331765	1.444716	NaN	-3.205459
40.126306	37.070250	NaN	40.071908	3.056056	NaN	0.054398
40.126306	27.055940	NaN	39.511073	13.070366	NaN	0.615233
40.126306	38.102972	NaN	38.131285	2.023334	NaN	1.995021
40.126306	52.840256	NaN	43.190775	-12.713950	NaN	-3.064469
40.126306	45.386269	NaN	31.316158	-5.259963	NaN	8.810148
40.126306	42.930657	NaN	38.149215	-2.804351	NaN	1.977091
40.126306	29.096067	NaN	40.578198	11.030239	NaN	-0.451892
40.126306	41.287010	NaN	31.392981	-1.160704	NaN	8.733325
40.126306	44.694840	NaN	34.569283	-4.568534	NaN	5.557023
40.126306	33.237387	NaN	29.304202	6.888919	NaN	10.822104
40.126306	34.392746	NaN	21.298239	5.733560	NaN	18.828067
40.126306	33.215910	NaN	26.035586	6.910396	NaN	14.090720
40.126306	15.081381	NaN	40.921680	25.044925	NaN	-0.795374
40.126306	48.421882	NaN	33.384242	-8.295576	NaN	6.742064
40.126306	28.739369	NaN	50.581489	11.386938	NaN	-10.455183
40.126306	48.133915	NaN	34.716306	-8.007609	NaN	5.410000
40.126306	46.986402	NaN	35.607897	-6.860096	NaN	4.518409
40.126306	44.336116	NaN	49.068057	-4.209810	NaN	-8.941751
40.126306	42.959012	NaN	26.783178	-2.832706	NaN	13.343128
40.126306	45.388710	NaN	32.246461	-5.262403	NaN	7.879845
40.126306	49.671359	NaN	48.487324	-9.545053	NaN	-8.361018
40.126306	51.979503	NaN	27.292445	-11.853197	NaN	12.833861
40.126306	37.160482	NaN	43.683653	2.965824	NaN	-3.557347
40.126306	41.049652	NaN	31.206404	-0.923346	NaN	8.919902
40.126306	21.747921	NaN	42.078266	18.378385	NaN	-1.951960
40.126306	35.743811	NaN	39.072398	4.382495	NaN	1.053908
40.126306	56.734237	NaN	49.077439	-16.607931	NaN	-8.951133
40.126306	38.215865	NaN	53.812578	1.910441	NaN	-13.686272
40.126306	22.543850	NaN	32.294866	17.582456	NaN	7.831440
40.126306	27.615694	NaN	46.366477	12.510612	NaN	-6.240171
40.126306	42.705927	NaN	36.695876	-2.579621	NaN	3.430430
40.126306	21.028953	NaN	32.477213	19.097353	NaN	7.649093
40.126306	11.153638	NaN	37.400175	28.972668	NaN	2.726131
40.126306	46.625907	NaN	52.615666	-6.499601	NaN	-12.489360
40.126306	51.178655	NaN	53.447062	-11.052349	NaN	-13.320756
40.126306	34.626619	NaN	36.109021	5.499687	NaN	4.017285
40.126306	37.268549	NaN	46.489280	2.857757	NaN	-6.362974
40.126306	23.671889	NaN	54.369465	16.454417	NaN	-14.243159
40.126306	36.566506	NaN	36.283961	3.559800	NaN	3.842345
40.126306	39.510527	NaN	36.783316	0.615779	NaN	3.342990
40.126306	0.481068	NaN	29.133449	39.645238	NaN	10.992857
40.126306	42.043266	NaN	40.259294	-1.916960	NaN	-0.132988
40.126306	36.119174	NaN	43.077575	4.007132	NaN	-2.951269
40.126306	52.529550	NaN	43.606086	-12.403244	NaN	-3.479780
40.126306	50.607284	NaN	44.608876	-10.480978	NaN	-4.482570
40.126306	31.089481	NaN	42.519587	9.036825	NaN	-2.393281
40.126306	30.266483	NaN	46.910623	9.859823	NaN	-6.784317
40.126306	46.353831	NaN	45.116228	-6.227525	NaN	-4.989922
40.126306	5.063211	NaN	14.169608	35.063095	NaN	25.956698
40.126306	51.673770	NaN	46.282854	-11.547464	NaN	-6.156548
40.126306	33.229764	NaN	51.165904	6.896542	NaN	-11.039598
40.126306	19.007585	NaN	46.410457	21.118721	NaN	-6.284151
40.126306	39.668964	NaN	20.407266	0.457342	NaN	19.719040
40.126306	35.653754	NaN	39.761785	4.472552	NaN	0.364522
40.126306	42.727954	NaN	43.294246	-2.601648	NaN	-3.167940
40.126306	17.534668	NaN	34.127189	22.591638	NaN	5.999117
40.126306	26.229824	NaN	40.150233	13.896482	NaN	-0.023926
40.126306	42.740764	NaN	43.009335	-2.614458	NaN	-2.883029
40.126306	8.291473	NaN	18.235306	31.834833	NaN	21.891000
40.126306	35.827757	NaN	41.838934	4.298549	NaN	-1.712628
40.126306	41.851355	NaN	36.200654	-1.725049	NaN	3.925652
40.126306	21.112574	NaN	29.637510	19.013732	NaN	10.488796
40.126306	52.627738	NaN	39.508637	-12.501432	NaN	0.617669
40.126306	27.586209	NaN	38.353756	12.540097	NaN	1.772550
40.126306	33.071260	NaN	23.684521	7.055046	NaN	16.441786
40.126306	41.637216	NaN	46.466086	-1.510910	NaN	-6.339780
40.126306	20.423938	NaN	41.874712	19.702368	NaN	-1.748406
40.126306	27.467938	NaN	41.691498	12.658368	NaN	-1.565192
40.126306	33.718735	NaN	42.774193	6.407571	NaN	-2.647887
40.126306	28.950778	NaN	40.764193	11.175528	NaN	-0.637887
40.126306	36.349786	NaN	33.451448	3.776520	NaN	6.674858
40.126306	7.137751	NaN	31.225416	32.988555	NaN	8.900890
40.126306	40.071119	NaN	41.570658	0.055187	NaN	-1.444352
40.126306	27.909424	NaN	40.328005	12.216882	NaN	-0.201699
40.126306	43.292563	NaN	47.565080	-3.166257	NaN	-7.438774
40.126306	40.928690	NaN	44.082903	-0.802384	NaN	-3.956596
40.126306	46.468316	NaN	46.399256	-6.342010	NaN	-6.272950
40.126306	32.062353	NaN	27.815097	8.063953	NaN	12.311209
40.126306	14.071296	NaN	19.851496	26.055010	NaN	20.274811
40.126306	43.998834	NaN	40.876442	-3.872528	NaN	-0.750136
40.126306	40.563155	NaN	40.986635	-0.436849	NaN	-0.860329
40.126306	46.493378	NaN	42.021763	-6.367072	NaN	-1.895457
40.126306	18.002903	NaN	37.690109	22.123403	NaN	2.436197
40.126306	47.552581	NaN	38.263434	-7.426275	NaN	1.862872
40.126306	46.935244	NaN	44.424959	-6.808938	NaN	-4.298653
40.126306	17.595482	NaN	21.581564	22.530824	NaN	18.544742
40.126306	24.709173	NaN	38.042287	15.417133	NaN	2.084019
40.126306	51.142618	NaN	46.577270	-11.016312	NaN	-6.450964
40.126306	39.815664	NaN	45.258800	0.310642	NaN	-5.132494
40.126306	31.260471	NaN	42.530185	8.865835	NaN	-2.403879
40.126306	34.389048	NaN	46.087225	5.737258	NaN	-5.960919
40.126306	32.229143	NaN	45.931843	7.897163	NaN	-5.805537
40.126306	10.321644	NaN	21.980870	29.804662	NaN	18.145436
40.126306	4.279852	NaN	20.280070	35.846454	NaN	19.846236
40.126306	35.532829	NaN	46.294244	4.593477	NaN	-6.167938
40.126306	-12.913522	NaN	30.177516	53.039828	NaN	9.948790
40.126306	34.352402	NaN	27.401827	5.773904	NaN	12.724479
40.126306	43.850004	NaN	45.494945	-3.723698	NaN	-5.368639
40.126306	23.893955	NaN	38.971788	16.232351	NaN	1.154518
40.126306	39.851582	NaN	47.686770	0.274724	NaN	-7.560464
40.126306	31.298317	NaN	47.764018	8.827989	NaN	-7.637712
40.126306	40.328255	NaN	40.292516	-0.201949	NaN	-0.166210
40.126306	38.895729	NaN	29.827340	1.230577	NaN	10.298966
40.126306	41.585542	NaN	40.387056	-1.459236	NaN	-0.260750
40.126306	41.045627	NaN	40.758193	-0.919321	NaN	-0.631887
40.126306	36.083547	NaN	50.007769	4.042759	NaN	-9.881463
40.126306	44.526639	NaN	35.272114	-4.400333	NaN	4.854192
40.126306	50.828040	NaN	52.109257	-10.701734	NaN	-11.982951
40.126306	29.489305	NaN	32.007439	10.637001	NaN	8.118867
40.126306	34.698381	NaN	33.435193	5.427925	NaN	6.691113
40.126306	37.428109	NaN	46.325153	2.698197	NaN	-6.198847
40.126306	25.160128	NaN	43.172280	14.966178	NaN	-3.045973
40.126306	22.973104	NaN	37.136971	17.153202	NaN	2.989335
40.126306	38.257378	NaN	25.161535	1.868928	NaN	14.964771
40.126306	49.677699	NaN	49.570787	-9.551393	NaN	-9.444481
40.126306	17.011488	NaN	31.302138	23.114818	NaN	8.824168
40.126306	25.261632	NaN	46.965313	14.864674	NaN	-6.839007
40.126306	33.842464	NaN	28.575113	6.283842	NaN	11.551193
40.126306	57.380936	NaN	58.002752	-17.254630	NaN	-17.876446
40.126306	40.791381	NaN	42.556140	-0.665075	NaN	-2.429834
40.126306	59.705990	NaN	46.966292	-19.579684	NaN	-6.839986
40.126306	48.698092	NaN	36.994022	-8.571786	NaN	3.132284
40.126306	44.477512	NaN	49.084688	-4.351206	NaN	-8.958382
40.126306	50.186991	NaN	57.101449	-10.060685	NaN	-16.975143
40.126306	53.912610	NaN	31.819699	-13.786304	NaN	8.306607
40.126306	17.382511	NaN	37.423460	22.743795	NaN	2.702846
40.126306	29.768356	NaN	31.627803	10.357950	NaN	8.498503
40.126306	35.999977	NaN	44.314559	4.126329	NaN	-4.188253
40.126306	49.418599	NaN	63.880808	-9.292293	NaN	-23.754502
40.126306	39.101833	NaN	48.129465	1.024473	NaN	-8.003158
40.126306	48.080561	NaN	47.065617	-7.954255	NaN	-6.939311
40.126306	-4.178112	NaN	40.991410	44.304418	NaN	-0.865104
40.126306	37.973174	NaN	45.323111	2.153133	NaN	-5.196805
40.126306	49.433847	NaN	47.558332	-9.307541	NaN	-7.432026
40.126306	14.531390	NaN	49.178223	25.594916	NaN	-9.051917
40.126306	55.358083	NaN	41.520313	-15.231777	NaN	-1.394007
40.126306	43.747913	NaN	43.881310	-3.621607	NaN	-3.755004
40.126306	33.870515	NaN	49.033589	6.255791	NaN	-8.907283
40.126306	29.515001	NaN	41.076235	10.611305	NaN	-0.949929
40.126306	48.052728	NaN	53.764674	-7.926422	NaN	-13.638368
40.126306	28.583997	NaN	43.829083	11.542309	NaN	-3.702777
40.126306	20.069190	NaN	31.565468	20.057116	NaN	8.560838
40.126306	36.575640	NaN	23.637229	3.550667	NaN	16.489077
40.126306	6.619973	NaN	18.636603	33.506333	NaN	21.489703
40.126306	37.822291	NaN	34.700434	2.304015	NaN	5.425872
40.126306	35.542721	NaN	41.460629	4.583586	NaN	-1.334323
40.126306	6.381729	NaN	23.000323	33.744577	NaN	17.125983
40.126306	25.700721	NaN	40.315223	14.425586	NaN	-0.188917
40.126306	31.095344	NaN	48.283672	9.030962	NaN	-8.157366
40.126306	0.300934	NaN	32.571997	39.825372	NaN	7.554309
40.126306	51.878355	NaN	48.027948	-11.752049	NaN	-7.901642
40.126306	24.678998	NaN	27.119966	15.447308	NaN	13.006340
40.126306	32.106252	NaN	37.883297	8.020054	NaN	2.243009
40.126306	36.930725	NaN	37.888870	3.195581	NaN	2.237436
40.126306	36.509755	NaN	40.213902	3.616551	NaN	-0.087596
40.126306	16.691297	NaN	27.484114	23.435009	NaN	12.642192
40.126306	29.566549	NaN	54.017638	10.559757	NaN	-13.891332
40.126306	36.931491	NaN	46.647833	3.194815	NaN	-6.521527
40.126306	21.173920	NaN	37.320381	18.952386	NaN	2.805925
40.126306	41.914770	NaN	29.335898	-1.788464	NaN	10.790408
40.126306	36.198675	NaN	17.599500	3.927631	NaN	22.526806
40.126306	19.438249	NaN	31.704612	20.688058	NaN	8.421695
40.126306	42.721373	NaN	48.918210	-2.595066	NaN	-8.791904
40.126306	35.296244	NaN	45.219600	4.830062	NaN	-5.093294
40.126306	40.382439	NaN	51.577592	-0.256133	NaN	-11.451286
40.126306	20.603063	NaN	26.057533	19.523243	NaN	14.068773
40.126306	49.104185	NaN	39.336695	-8.977879	NaN	0.789612
40.126306	24.519993	NaN	45.765953	15.606313	NaN	-5.639647
40.126306	29.311560	NaN	36.458004	10.814746	NaN	3.668302
40.126306	47.614249	NaN	43.043271	-7.487943	NaN	-2.916965
40.126306	31.106012	NaN	37.877795	9.020294	NaN	2.248512
40.126306	39.480844	NaN	52.464084	0.645462	NaN	-12.337778
40.126306	23.942198	NaN	13.797389	16.184108	NaN	26.328917
40.126306	30.421053	NaN	38.075657	9.705253	NaN	2.050649
40.126306	21.969809	NaN	36.553122	18.156497	NaN	3.573184
40.126306	52.932989	NaN	52.294686	-12.806683	NaN	-12.168380
40.126306	42.569146	NaN	29.726513	-2.442840	NaN	10.399793
40.126306	39.244866	NaN	43.509935	0.881441	NaN	-3.383629
40.126306	51.943496	NaN	60.835924	-11.817190	NaN	-20.709618
40.126306	39.457423	NaN	47.396114	0.668883	NaN	-7.269808
40.126306	26.349256	NaN	37.996833	13.777050	NaN	2.129473
40.126306	45.038315	NaN	32.437008	-4.912009	NaN	7.689298
40.126306	38.683103	NaN	49.183860	1.443203	NaN	-9.057554
40.126306	38.735723	NaN	46.646830	1.390583	NaN	-6.520524
40.126306	36.583556	NaN	48.697822	3.542750	NaN	-8.571516
40.126306	51.121318	NaN	37.317604	-10.995012	NaN	2.808702
40.126306	47.098640	NaN	48.113138	-6.972334	NaN	-7.986832
40.126306	39.850567	NaN	29.890965	0.275739	NaN	10.235341
40.126306	44.254910	NaN	40.521229	-4.128604	NaN	-0.394923
40.126306	11.843522	NaN	40.354782	28.282784	NaN	-0.228476
40.126306	8.327676	NaN	14.689614	31.798630	NaN	25.436692
40.126306	30.651317	NaN	32.949891	9.474989	NaN	7.176415
40.126306	42.869610	NaN	42.171900	-2.743304	NaN	-2.045594
40.126306	38.612457	NaN	52.108797	1.513849	NaN	-11.982490
40.126306	41.647703	NaN	33.878420	-1.521397	NaN	6.247886
40.126306	53.449359	NaN	47.801488	-13.323053	NaN	-7.675182
40.126306	39.985037	NaN	29.634573	0.141269	NaN	10.491733
40.126306	33.509308	NaN	20.391343	6.616998	NaN	19.734963
40.126306	30.337120	NaN	39.875184	9.789187	NaN	0.251122
40.126306	37.610420	NaN	47.198145	2.515886	NaN	-7.071839
40.126306	26.027964	NaN	47.318340	14.098342	NaN	-7.192034
40.126306	49.623514	NaN	33.473621	-9.497208	NaN	6.652685
40.126306	17.110143	NaN	35.531515	23.016164	NaN	4.594791
40.126306	2.381344	NaN	25.373098	37.744962	NaN	14.753208
40.126306	44.232917	NaN	51.541911	-4.106611	NaN	-11.415605
40.126306	34.032866	NaN	30.287083	6.093440	NaN	9.839223
40.126306	32.077671	NaN	40.919162	8.048635	NaN	-0.792856
40.126306	42.781730	NaN	55.617397	-2.655424	NaN	-15.491091
40.126306	49.418802	NaN	39.916829	-9.292496	NaN	0.209477
40.126306	30.070409	NaN	32.404899	10.055897	NaN	7.721407
40.126306	46.740551	NaN	42.172997	-6.614245	NaN	-2.046691
40.126306	40.031059	NaN	32.513966	0.095247	NaN	7.612340
40.126306	19.620564	NaN	56.779493	20.505742	NaN	-16.653187
40.126306	23.305835	NaN	48.658703	16.820471	NaN	-8.532397
40.126306	49.726135	NaN	43.392823	-9.599829	NaN	-3.266517
40.126306	11.127631	NaN	11.913657	28.998675	NaN	28.212649
40.126306	37.791438	NaN	35.245490	2.334868	NaN	4.880816
40.126306	20.783264	NaN	33.238505	19.343042	NaN	6.887801
40.126306	47.072174	NaN	44.761078	-6.945868	NaN	-4.634772
40.126306	1.875502	NaN	34.456764	38.250804	NaN	5.669542
40.126306	9.975608	NaN	34.659030	30.150698	NaN	5.467276
40.126306	32.543751	NaN	43.003332	7.582555	NaN	-2.877026
40.126306	25.771518	NaN	37.496129	14.354788	NaN	2.630177
40.126306	32.234474	NaN	37.096599	7.891832	NaN	3.029708
40.126306	40.631765	NaN	40.422129	-0.505459	NaN	-0.295823
40.126306	18.131712	NaN	39.531499	21.994594	NaN	0.594808
40.126306	24.902000	NaN	33.821482	15.224306	NaN	6.304824
40.126306	21.608651	NaN	32.182727	18.517655	NaN	7.943579
40.126306	15.967874	NaN	43.543565	24.158432	NaN	-3.417259
40.126306	31.573362	NaN	54.258182	8.552944	NaN	-14.131876
40.126306	18.804082	NaN	26.606185	21.322224	NaN	13.520121
40.126306	31.306317	NaN	31.152552	8.819989	NaN	8.973754
40.126306	38.966201	NaN	48.834571	1.160105	NaN	-8.708264
40.126306	36.097813	NaN	42.986294	4.028493	NaN	-2.859988
40.126306	41.873174	NaN	44.904204	-1.746868	NaN	-4.777898
40.126306	29.583618	NaN	34.970690	10.542688	NaN	5.155616
40.126306	37.486342	NaN	33.635289	2.639964	NaN	6.491017
40.126306	55.935354	NaN	44.537619	-15.809048	NaN	-4.411313
40.126306	30.466246	NaN	40.710772	9.660060	NaN	-0.584466
40.126306	57.642916	NaN	51.013948	-17.516610	NaN	-10.887642
40.126306	49.099182	NaN	45.999957	-8.972876	NaN	-5.873651
40.126306	43.464724	NaN	50.084402	-3.338418	NaN	-9.958096
40.126306	37.523054	NaN	40.350640	2.603252	NaN	-0.224334
40.126306	63.643301	NaN	57.819539	-23.516995	NaN	-17.693233
40.126306	53.805787	NaN	48.373592	-13.679481	NaN	-8.247286
40.126306	11.213332	NaN	24.968474	28.912974	NaN	15.157832
40.126306	22.916042	NaN	37.276914	17.210264	NaN	2.849392
40.126306	25.632066	NaN	33.855723	14.494240	NaN	6.270583
40.126306	27.987770	NaN	35.529424	12.138536	NaN	4.596883
40.126306	45.717325	NaN	40.143505	-5.591019	NaN	-0.017199
40.126306	38.034622	NaN	48.910186	2.091685	NaN	-8.783880
40.126306	13.168307	NaN	11.211561	26.957999	NaN	28.914745
40.126306	38.474926	NaN	29.221970	1.651380	NaN	10.904337
40.126306	34.508522	NaN	33.652912	5.617784	NaN	6.473394
40.126306	11.288735	NaN	38.870519	28.837571	NaN	1.255788
40.126306	53.552451	NaN	50.844453	-13.426145	NaN	-10.718147
40.126306	33.036427	NaN	32.592969	7.089879	NaN	7.533337
40.126306	32.344606	NaN	31.449030	7.781700	NaN	8.677276
40.126306	43.927234	NaN	48.242211	-3.800928	NaN	-8.115904
40.126306	29.663064	NaN	21.223297	10.463242	NaN	18.903009
40.126306	57.583828	NaN	54.834825	-17.457522	NaN	-14.708519
40.126306	15.850799	NaN	31.460628	24.275507	NaN	8.665678
40.126306	28.303191	NaN	41.633414	11.823115	NaN	-1.507108
40.126306	33.431009	NaN	23.149126	6.695298	NaN	16.977180
40.126306	1.994415	NaN	33.983510	38.131891	NaN	6.142796
40.126306	31.306605	NaN	38.966301	8.819701	NaN	1.160005
40.126306	49.289872	NaN	44.408488	-9.163566	NaN	-4.282181
40.126306	40.062347	NaN	44.221362	0.063959	NaN	-4.095056
40.126306	46.757134	NaN	62.711155	-6.630828	NaN	-22.584849
40.126306	14.424580	NaN	30.631064	25.701726	NaN	9.495242
40.126306	24.926192	NaN	52.514124	15.200115	NaN	-12.387818
40.126306	14.594826	NaN	46.743305	25.531480	NaN	-6.616999
40.126306	56.502334	NaN	37.597141	-16.376028	NaN	2.529165
40.126306	42.405172	NaN	47.367536	-2.278865	NaN	-7.241230
40.126306	33.295516	NaN	36.657775	6.830790	NaN	3.468531
40.126306	57.294445	NaN	56.349347	-17.168139	NaN	-16.223040
40.126306	42.793784	NaN	30.667019	-2.667478	NaN	9.459287
40.126306	34.393298	NaN	41.701432	5.733008	NaN	-1.575126
40.126306	27.172158	NaN	16.950971	12.954149	NaN	23.175335
40.126306	35.477625	NaN	47.735617	4.648682	NaN	-7.609310
40.126306	45.079487	NaN	48.002480	-4.953181	NaN	-7.876173
40.126306	52.957845	NaN	31.281608	-12.831539	NaN	8.844698
40.126306	-1.542394	NaN	33.304129	41.668700	NaN	6.822177
40.126306	43.071719	NaN	33.286597	-2.945413	NaN	6.839709
40.126306	29.705540	NaN	54.048382	10.420766	NaN	-13.922076
40.126306	36.713999	NaN	30.046137	3.412307	NaN	10.080169
40.126306	52.182683	NaN	43.912326	-12.056377	NaN	-3.786020
40.126306	9.308505	NaN	27.569368	30.817801	NaN	12.556938
40.126306	33.028914	NaN	50.341087	7.097392	NaN	-10.214780
40.126306	29.074438	NaN	44.687123	11.051868	NaN	-4.560817
40.126306	25.827988	NaN	40.334539	14.298318	NaN	-0.208233
40.126306	37.363390	NaN	41.407721	2.762916	NaN	-1.281415
40.126306	47.176334	NaN	56.207843	-7.050028	NaN	-16.081537
40.126306	42.827375	NaN	36.101040	-2.701069	NaN	4.025266
40.126306	47.387249	NaN	36.436051	-7.260942	NaN	3.690255
40.126306	41.206917	NaN	48.741846	-1.080611	NaN	-8.615540
40.126306	42.733885	NaN	35.379462	-2.607579	NaN	4.746844
40.126306	57.266090	NaN	54.241152	-17.139784	NaN	-14.114846
40.126306	48.663844	NaN	31.572743	-8.537538	NaN	8.553563
40.126306	23.491488	NaN	45.497422	16.634818	NaN	-5.371116
40.126306	46.131030	NaN	42.918438	-6.004724	NaN	-2.792132
40.126306	45.893496	NaN	46.828324	-5.767190	NaN	-6.702018
40.126306	42.384824	NaN	38.865921	-2.258518	NaN	1.260385
40.126306	44.283593	NaN	49.597040	-4.157287	NaN	-9.470734
40.126306	33.148135	NaN	42.348472	6.978171	NaN	-2.222166
40.126306	26.432822	NaN	39.349959	13.693484	NaN	0.776347
40.126306	28.840588	NaN	23.318520	11.285718	NaN	16.807786
40.126306	41.295066	NaN	35.765211	-1.168760	NaN	4.361095
40.126306	54.855476	NaN	40.172192	-14.729170	NaN	-0.045886
40.126306	22.942252	NaN	43.483260	17.184054	NaN	-3.356954
40.126306	40.954591	NaN	30.648452	-0.828285	NaN	9.477854
40.126306	16.617162	NaN	40.525198	23.509144	NaN	-0.398892
40.126306	37.014094	NaN	50.922446	3.112212	NaN	-10.796140
40.126306	43.298562	NaN	55.935395	-3.172256	NaN	-15.809089
40.126306	45.282167	NaN	34.217593	-5.155861	NaN	5.908713
40.126306	30.339991	NaN	14.915882	9.786315	NaN	25.210424
40.126306	33.859933	NaN	32.392192	6.266373	NaN	7.734114
40.126306	47.591762	NaN	41.052540	-7.465456	NaN	-0.926233
40.126306	17.124119	NaN	42.633801	23.002187	NaN	-2.507495
40.126306	51.314495	NaN	52.043039	-11.188189	NaN	-11.916733
40.126306	35.206810	NaN	23.962067	4.919496	NaN	16.164239
40.126306	17.829832	NaN	27.170081	22.296474	NaN	12.956225
40.126306	46.571129	NaN	33.838743	-6.444823	NaN	6.287563
40.126306	25.751003	NaN	50.002430	14.375303	NaN	-9.876124
40.126306	14.551377	NaN	32.941111	25.574929	NaN	7.185195
40.126306	28.128459	NaN	27.481199	11.997847	NaN	12.645107
40.126306	26.545308	NaN	40.661769	13.580998	NaN	-0.535462
40.126306	46.415241	NaN	39.304956	-6.288935	NaN	0.821350
40.126306	43.027721	NaN	49.508002	-2.901415	NaN	-9.381696
40.126306	25.806507	NaN	42.736248	14.319799	NaN	-2.609942
40.126306	38.821336	NaN	43.012483	1.304970	NaN	-2.886177
40.126306	-8.292728	NaN	24.346176	48.419034	NaN	15.780130
40.126306	8.193958	NaN	32.155015	31.932348	NaN	7.971291
40.126306	55.670061	NaN	52.405490	-15.543755	NaN	-12.279184
40.126306	39.237405	NaN	39.062210	0.888901	NaN	1.064096
40.126306	28.756598	NaN	38.210059	11.369708	NaN	1.916247
40.126306	30.496335	NaN	17.842078	9.629971	NaN	22.284229
40.126306	38.559601	NaN	29.240026	1.566705	NaN	10.886280
40.126306	38.280947	NaN	45.306703	1.845359	NaN	-5.180397
40.126306	35.719473	NaN	31.818708	4.406833	NaN	8.307598
40.126306	40.753286	NaN	38.885052	-0.626980	NaN	1.241254
40.126306	36.573750	NaN	52.129037	3.552556	NaN	-12.002731
40.126306	10.726566	NaN	18.671252	29.399740	NaN	21.455054
40.126306	50.875327	NaN	41.827778	-10.749021	NaN	-1.701471
40.126306	36.666093	NaN	29.412268	3.460213	NaN	10.714038
40.126306	34.909596	NaN	31.895351	5.216710	NaN	8.230955
40.126306	35.832188	NaN	31.505207	4.294118	NaN	8.621099
40.126306	32.463768	NaN	26.871627	7.662538	NaN	13.254679
40.126306	22.933679	NaN	41.407709	17.192627	NaN	-1.281403
40.126306	32.536249	NaN	46.957629	7.590057	NaN	-6.831323
40.126306	42.858501	NaN	50.226895	-2.732195	NaN	-10.100589
40.126306	31.166250	NaN	49.630821	8.960056	NaN	-9.504515
40.126306	20.089166	NaN	28.738750	20.037140	NaN	11.387556
40.126306	43.051565	NaN	48.014118	-2.925258	NaN	-7.887812
40.126306	46.069931	NaN	49.170391	-5.943625	NaN	-9.044085
40.126306	32.701455	NaN	30.375700	7.424851	NaN	9.750606
40.126306	31.772833	NaN	38.932857	8.353473	NaN	1.193449
40.126306	20.915875	NaN	19.328407	19.210431	NaN	20.797899
40.126306	35.967818	NaN	33.508305	4.158488	NaN	6.618001
40.126306	58.162262	NaN	50.469625	-18.035956	NaN	-10.343318
40.126306	4.099909	NaN	15.634908	36.026397	NaN	24.491398
40.126306	25.229270	NaN	23.648108	14.897036	NaN	16.478198
40.126306	41.500363	NaN	43.612346	-1.374057	NaN	-3.486040
40.126306	-2.586343	NaN	10.692700	42.712649	NaN	29.433606
40.126306	40.646569	NaN	45.133985	-0.520263	NaN	-5.007679
40.126306	53.020399	NaN	41.256449	-12.894093	NaN	-1.130143
40.126306	38.223833	NaN	33.814880	1.902473	NaN	6.311426
40.126306	32.435294	NaN	32.889917	7.691012	NaN	7.236390
40.126306	50.886114	NaN	38.765297	-10.759808	NaN	1.361009
40.126306	42.216290	NaN	36.154458	-2.089984	NaN	3.971848
40.126306	41.679078	NaN	48.996192	-1.552772	NaN	-8.869886
40.126306	32.635579	NaN	41.018613	7.490727	NaN	-0.892307
40.126306	29.130514	NaN	32.460170	10.995792	NaN	7.666136
40.126306	46.443132	NaN	42.704095	-6.316826	NaN	-2.577789
40.126306	42.663888	NaN	49.397467	-2.537582	NaN	-9.271161
40.126306	33.693731	NaN	28.454326	6.432575	NaN	11.671980
40.126306	22.497848	NaN	33.562594	17.628458	NaN	6.563712
40.126306	48.728804	NaN	32.008403	-8.602498	NaN	8.117903
40.126306	28.559790	NaN	14.810487	11.566516	NaN	25.315819
40.126306	-6.324520	NaN	18.433472	46.450826	NaN	21.692834
40.126306	21.766743	NaN	33.875488	18.359563	NaN	6.250818
40.126306	45.774077	NaN	37.821713	-5.647771	NaN	2.304593
40.126306	31.769501	NaN	45.627802	8.356806	NaN	-5.501496
40.126306	26.258984	NaN	33.617216	13.867322	NaN	6.509090
40.126306	32.695095	NaN	31.615137	7.431211	NaN	8.511169
40.126306	40.527459	NaN	44.158801	-0.401153	NaN	-4.032495
40.126306	34.983073	NaN	37.903960	5.143233	NaN	2.222346
40.126306	23.322234	NaN	42.500284	16.804072	NaN	-2.373978
40.126306	22.148650	NaN	40.215271	17.977656	NaN	-0.088965
40.126306	36.575977	NaN	47.382502	3.550329	NaN	-7.256196
40.126306	38.239134	NaN	50.227163	1.887172	NaN	-10.100856
40.126306	62.188075	NaN	45.673623	-22.061769	NaN	-5.547317
40.126306	16.424139	NaN	39.335511	23.702167	NaN	0.790795
40.126306	15.360839	NaN	21.483870	24.765467	NaN	18.642436
40.126306	38.415240	NaN	39.689906	1.711067	NaN	0.436400
40.126306	47.750947	NaN	38.389875	-7.624641	NaN	1.736431
40.126306	30.267847	NaN	39.497360	9.858459	NaN	0.628946
40.126306	32.204562	NaN	33.875949	7.921744	NaN	6.250357
40.126306	48.022064	NaN	40.262843	-7.895758	NaN	-0.136537
40.126306	33.818332	NaN	39.481397	6.307974	NaN	0.644910
40.126306	44.958952	NaN	48.392497	-4.832646	NaN	-8.266191
40.126306	49.118968	NaN	52.161379	-8.992662	NaN	-12.035073
40.126306	48.402087	NaN	45.937329	-8.275781	NaN	-5.811023
40.126306	23.372367	NaN	41.308828	16.753939	NaN	-1.182522
40.126306	19.414670	NaN	46.162271	20.711636	NaN	-6.035965
40.126306	33.990576	NaN	45.275569	6.135730	NaN	-5.149263
40.126306	46.205429	NaN	42.524707	-6.079123	NaN	-2.398401
40.126306	40.507353	NaN	24.687358	-0.381047	NaN	15.438948
40.126306	49.514108	NaN	45.894234	-9.387802	NaN	-5.767928
40.126306	60.330408	NaN	41.942830	-20.204102	NaN	-1.816524
40.126306	23.630554	NaN	46.699674	16.495752	NaN	-6.573368
40.126306	41.646254	NaN	39.074874	-1.519948	NaN	1.051432
40.126306	44.821687	NaN	38.287020	-4.695381	NaN	1.839286
40.126306	42.709286	NaN	54.646488	-2.582980	NaN	-14.520181
40.126306	45.575660	NaN	43.068233	-5.449354	NaN	-2.941926
40.126306	42.790926	NaN	43.558751	-2.664620	NaN	-3.432445
40.126306	51.097603	NaN	53.527097	-10.971297	NaN	-13.400790
40.126306	52.317727	NaN	51.785647	-12.191421	NaN	-11.659341
40.126306	29.215454	NaN	41.369402	10.910852	NaN	-1.243096
40.126306	37.852422	NaN	42.077144	2.273884	NaN	-1.950838
40.126306	42.917523	NaN	28.024537	-2.791217	NaN	12.101769
40.126306	43.658434	NaN	47.956055	-3.532128	NaN	-7.829749
40.126306	34.334640	NaN	41.311049	5.791666	NaN	-1.184743
40.126306	23.594645	NaN	25.641185	16.531661	NaN	14.485121
40.126306	48.287407	NaN	43.292554	-8.161101	NaN	-3.166248
40.126306	45.591816	NaN	45.857428	-5.465510	NaN	-5.731121
40.126306	23.854985	NaN	39.400066	16.271321	NaN	0.726240
40.126306	46.541928	NaN	26.782621	-6.415622	NaN	13.343685
40.126306	57.803035	NaN	37.938644	-17.676729	NaN	2.187662
40.126306	40.773426	NaN	36.624203	-0.647120	NaN	3.502103
40.126306	34.175149	NaN	34.963983	5.951157	NaN	5.162323
40.126306	34.941549	NaN	27.148757	5.184757	NaN	12.977549
40.126306	38.325165	NaN	43.548228	1.801141	NaN	-3.421922
40.126306	37.876115	NaN	38.017384	2.250191	NaN	2.108922
40.126306	22.845628	NaN	46.191112	17.280679	NaN	-6.064806
40.126306	20.471627	NaN	37.041425	19.654679	NaN	3.084881
40.126306	23.875321	NaN	37.783034	16.250985	NaN	2.343272
40.126306	30.703470	NaN	52.653305	9.422836	NaN	-12.526999
40.126306	38.426787	NaN	41.732178	1.699519	NaN	-1.605872
40.126306	34.249793	NaN	35.599387	5.876513	NaN	4.526919
40.126306	23.114881	NaN	30.074276	17.011425	NaN	10.052030
40.126306	46.304594	NaN	46.021876	-6.178288	NaN	-5.895570
40.126306	14.729879	NaN	41.881270	25.396427	NaN	-1.754964
40.126306	31.660988	NaN	36.756144	8.465318	NaN	3.370162
40.126306	38.655105	NaN	40.040113	1.471201	NaN	0.086193
40.126306	39.549603	NaN	29.173867	0.576703	NaN	10.952440
40.126306	46.630776	NaN	26.815534	-6.504470	NaN	13.310773
40.126306	16.464472	NaN	40.173702	23.661835	NaN	-0.047396
40.126306	39.807932	NaN	29.950302	0.318374	NaN	10.176004
40.126306	40.488125	NaN	42.390881	-0.361819	NaN	-2.264575
40.126306	37.985016	NaN	48.938631	2.141290	NaN	-8.812325
40.126306	14.648423	NaN	27.862150	25.477883	NaN	12.264156
40.126306	33.935379	NaN	31.389522	6.190927	NaN	8.736784
40.126306	50.510884	NaN	46.858682	-10.384577	NaN	-6.732376
40.126306	40.957399	NaN	36.953024	-0.831093	NaN	3.173282
40.126306	17.916156	NaN	37.966592	22.210150	NaN	2.159715
40.126306	47.437105	NaN	40.215965	-7.310799	NaN	-0.089659
40.126306	36.541680	NaN	31.018809	3.584626	NaN	9.107497
40.126306	-0.534882	NaN	29.062251	40.661188	NaN	11.064055
40.126306	47.217825	NaN	45.501175	-7.091519	NaN	-5.374869
40.126306	26.742598	NaN	40.195535	13.383708	NaN	-0.069229
40.126306	29.840872	NaN	42.299100	10.285434	NaN	-2.172794
40.126306	46.502885	NaN	42.411929	-6.376579	NaN	-2.285622
40.126306	26.887238	NaN	49.765040	13.239068	NaN	-9.638734
40.126306	36.579314	NaN	43.300851	3.546992	NaN	-3.174545
40.126306	40.662643	NaN	35.154335	-0.536336	NaN	4.971971
40.126306	43.560858	NaN	36.850461	-3.434552	NaN	3.275845
40.126306	53.966500	NaN	48.678253	-13.840194	NaN	-8.551947
40.126306	28.340165	NaN	48.498057	11.786141	NaN	-8.371751
40.126306	13.525954	NaN	13.513086	26.600352	NaN	26.613220
40.126306	30.668536	NaN	38.481013	9.457770	NaN	1.645293
40.126306	48.948582	NaN	37.093492	-8.822276	NaN	3.032814
40.126306	31.033753	NaN	33.966362	9.092553	NaN	6.159944
40.126306	14.959756	NaN	20.942167	25.166550	NaN	19.184139
40.126306	37.924678	NaN	34.381929	2.201628	NaN	5.744377
40.126306	29.195410	NaN	41.013724	10.930896	NaN	-0.887418
40.126306	53.902779	NaN	49.195374	-13.776473	NaN	-9.069068
40.126306	13.732092	NaN	41.315536	26.394214	NaN	-1.189229
40.126306	48.530686	NaN	37.157118	-8.404380	NaN	2.969188
40.126306	49.363930	NaN	47.095712	-9.237624	NaN	-6.969406
40.126306	47.694217	NaN	40.228413	-7.567911	NaN	-0.102107
40.126306	54.814402	NaN	41.514576	-14.688096	NaN	-1.388270
40.126306	35.210067	NaN	31.208499	4.916239	NaN	8.917808
40.126306	41.976077	NaN	30.529848	-1.849771	NaN	9.596458
40.126306	14.145331	NaN	40.195896	25.980975	NaN	-0.069590
40.126306	30.506180	NaN	24.071598	9.620126	NaN	16.054708
40.126306	37.870917	NaN	40.131993	2.255389	NaN	-0.005687
40.126306	10.141850	NaN	21.419047	29.984456	NaN	18.707260
40.126306	41.602298	NaN	53.418667	-1.475992	NaN	-13.292361
40.126306	26.453892	NaN	18.836050	13.672414	NaN	21.290256
40.126306	49.502388	NaN	41.536050	-9.376082	NaN	-1.409744
40.126306	61.013048	NaN	56.094090	-20.886742	NaN	-15.967784
40.126306	34.301356	NaN	30.799332	5.824950	NaN	9.326974
40.126306	8.229757	NaN	21.203197	31.896549	NaN	18.923109
40.126306	23.163875	NaN	34.482064	16.962431	NaN	5.644242
40.126306	37.656186	NaN	48.119077	2.470120	NaN	-7.992771
40.126306	45.627531	NaN	45.947405	-5.501225	NaN	-5.821099
40.126306	49.402881	NaN	42.788665	-9.276575	NaN	-2.662359
40.126306	44.286917	NaN	22.834816	-4.160610	NaN	17.291490
40.126306	35.459228	NaN	45.034324	4.667078	NaN	-4.908018
40.126306	50.967485	NaN	54.229422	-10.841179	NaN	-14.103116
40.126306	-11.901699	NaN	27.694731	52.028005	NaN	12.431575
40.126306	37.519343	NaN	41.784761	2.606963	NaN	-1.658455
40.126306	41.203187	NaN	32.380897	-1.076880	NaN	7.745409
40.126306	50.963099	NaN	29.397206	-10.836793	NaN	10.729100
40.126306	45.383784	NaN	39.543389	-5.257478	NaN	0.582917
40.126306	35.557391	NaN	33.094935	4.568915	NaN	7.031371
40.126306	35.127590	NaN	35.552699	4.998717	NaN	4.573607
40.126306	25.671125	NaN	34.341769	14.455181	NaN	5.784537
40.126306	23.625489	NaN	43.682437	16.500817	NaN	-3.556131
40.126306	23.666877	NaN	26.743614	16.459429	NaN	13.382692
40.126306	33.993306	NaN	37.526628	6.133000	NaN	2.599678
40.126306	37.852177	NaN	35.613051	2.274129	NaN	4.513255
40.126306	16.928539	NaN	46.707321	23.197768	NaN	-6.581015
40.126306	38.245007	NaN	39.722012	1.881299	NaN	0.404294
40.126306	22.477502	NaN	31.395795	17.648804	NaN	8.730511
40.126306	31.390815	NaN	46.602296	8.735491	NaN	-6.475990
40.126306	50.589129	NaN	49.186777	-10.462823	NaN	-9.060471
40.126306	18.019860	NaN	40.666955	22.106446	NaN	-0.540649
40.126306	40.484015	NaN	40.792765	-0.357709	NaN	-0.666459
40.126306	53.948899	NaN	53.905140	-13.822593	NaN	-13.778834
40.126306	32.773692	NaN	36.187593	7.352614	NaN	3.938713
40.126306	36.591944	NaN	48.309742	3.534362	NaN	-8.183436
40.126306	32.721826	NaN	36.855122	7.404480	NaN	3.271184
40.126306	29.019226	NaN	17.722681	11.107080	NaN	22.403625
40.126306	29.959141	NaN	39.278200	10.167165	NaN	0.848106
40.126306	42.713130	NaN	44.383131	-2.586824	NaN	-4.256825
40.126306	40.052112	NaN	47.075720	0.074194	NaN	-6.949414
40.126306	35.280095	NaN	45.900896	4.846211	NaN	-5.774590
40.126306	55.823284	NaN	49.420997	-15.696978	NaN	-9.294691
40.126306	49.124560	NaN	45.735555	-8.998254	NaN	-5.609249
40.126306	6.742944	NaN	37.435063	33.383362	NaN	2.691243
40.126306	8.000416	NaN	34.591719	32.125890	NaN	5.534587
40.126306	23.763049	NaN	35.597879	16.363257	NaN	4.528427
40.126306	46.161387	NaN	43.631020	-6.035081	NaN	-3.504714
40.126306	30.426806	NaN	29.808595	9.699500	NaN	10.317711
40.126306	55.259560	NaN	49.889218	-15.133254	NaN	-9.762912
40.126306	45.220076	NaN	34.094993	-5.093770	NaN	6.031313
40.126306	49.677378	NaN	58.784124	-9.551072	NaN	-18.657818
40.126306	-3.566575	NaN	35.364172	43.692881	NaN	4.762134
40.126306	25.315654	NaN	42.381927	14.810652	NaN	-2.255621
40.126306	17.205498	NaN	32.878965	22.920808	NaN	7.247341
40.126306	17.801264	NaN	37.556451	22.325043	NaN	2.569855
40.126306	43.210288	NaN	39.670826	-3.083982	NaN	0.455480
40.126306	31.686921	NaN	26.593041	8.439385	NaN	13.533265
40.126306	20.001681	NaN	37.515085	20.124625	NaN	2.611221
40.126306	47.661567	NaN	44.329054	-7.535261	NaN	-4.202748
40.126306	54.088323	NaN	54.890667	-13.962017	NaN	-14.764361
40.126306	30.255670	NaN	49.081676	9.870636	NaN	-8.955370
40.126306	31.643762	NaN	39.909286	8.482544	NaN	0.217020
40.126306	42.952800	NaN	52.679288	-2.826494	NaN	-12.552982
40.126306	44.181662	NaN	54.936637	-4.055356	NaN	-14.810331
40.126306	52.867943	NaN	36.184550	-12.741637	NaN	3.941756
40.126306	-35.714317	NaN	29.398729	75.840623	NaN	10.727577
40.126306	45.278222	NaN	49.328409	-5.151916	NaN	-9.202103
40.126306	32.857602	NaN	38.083820	7.268704	NaN	2.042486
40.126306	46.931053	NaN	23.185146	-6.804747	NaN	16.941160
40.126306	30.337334	NaN	34.236171	9.788972	NaN	5.890135
40.126306	30.130264	NaN	44.581492	9.996042	NaN	-4.455186
40.126306	0.695295	NaN	30.692036	39.431011	NaN	9.434270
40.126306	35.020995	NaN	30.220506	5.105311	NaN	9.905800
40.126306	48.580293	NaN	48.191082	-8.453987	NaN	-8.064776
40.126306	49.984135	NaN	38.787637	-9.857829	NaN	1.338669
40.126306	16.477384	NaN	50.175228	23.648922	NaN	-10.048922
40.126306	39.909119	NaN	27.799108	0.217187	NaN	12.327198
40.126306	28.722939	NaN	38.041426	11.403367	NaN	2.084880
40.126306	60.459272	NaN	43.130532	-20.332966	NaN	-3.004226
40.126306	41.497905	NaN	48.743791	-1.371599	NaN	-8.617485
40.126306	55.997576	NaN	41.310364	-15.871270	NaN	-1.184058
40.126306	47.967752	NaN	37.399412	-7.841446	NaN	2.726894
40.126306	32.417659	NaN	42.938319	7.708648	NaN	-2.812013
40.126306	34.631527	NaN	45.084132	5.494779	NaN	-4.957826
40.126306	24.072640	NaN	37.685160	16.053666	NaN	2.441146
40.126306	24.145149	NaN	28.622907	15.981157	NaN	11.503399
40.126306	18.059002	NaN	52.920200	22.067304	NaN	-12.793894
40.126306	40.487515	NaN	48.802430	-0.361209	NaN	-8.676124
40.126306	10.962339	NaN	37.923011	29.163967	NaN	2.203295
40.126306	31.077516	NaN	38.008885	9.048790	NaN	2.117422
40.126306	46.683656	NaN	27.551417	-6.557350	NaN	12.574890
40.126306	48.618853	NaN	48.022647	-8.492547	NaN	-7.896341
40.126306	29.789668	NaN	24.078325	10.336638	NaN	16.047981
40.126306	45.887332	NaN	48.405640	-5.761026	NaN	-8.279334
40.126306	58.882878	NaN	53.713639	-18.756572	NaN	-13.587333
40.126306	56.069367	NaN	35.920495	-15.943061	NaN	4.205811
40.126306	23.216445	NaN	45.062321	16.909861	NaN	-4.936015
40.126306	27.520140	NaN	37.683923	12.606166	NaN	2.442383
40.126306	23.377125	NaN	38.360266	16.749181	NaN	1.766040
40.126306	53.749338	NaN	58.690149	-13.623031	NaN	-18.563843
40.126306	24.164251	NaN	29.482111	15.962055	NaN	10.644195
40.126306	43.979288	NaN	53.549051	-3.852982	NaN	-13.422745
40.126306	38.996253	NaN	33.535308	1.130053	NaN	6.590998
40.126306	15.220364	NaN	28.947507	24.905942	NaN	11.178799
40.126306	31.416370	NaN	24.030552	8.709936	NaN	16.095754
40.126306	52.886592	NaN	45.179949	-12.760286	NaN	-5.053643
40.126306	40.075867	NaN	42.874274	0.050439	NaN	-2.747968
40.126306	44.514399	NaN	57.275546	-4.388093	NaN	-17.149240
40.126306	-10.041192	NaN	30.234558	50.167498	NaN	9.891749
40.126306	56.880260	NaN	55.819051	-16.753954	NaN	-15.692745
40.126306	47.819556	NaN	44.549088	-7.693250	NaN	-4.422782
40.126306	40.321056	NaN	34.766919	-0.194750	NaN	5.359387
40.126306	49.237422	NaN	46.456083	-9.111116	NaN	-6.329777
40.126306	38.373757	NaN	36.344103	1.752549	NaN	3.782203
40.126306	29.138871	NaN	45.057539	10.987435	NaN	-4.931233
40.126306	22.668850	NaN	32.647493	17.457456	NaN	7.478813
40.126306	41.516921	NaN	29.758040	-1.390615	NaN	10.368266
40.126306	44.938920	NaN	41.485271	-4.812614	NaN	-1.358965
40.126306	54.361081	NaN	49.733233	-14.234775	NaN	-9.606927
40.126306	35.427486	NaN	34.737625	4.698820	NaN	5.388682
40.126306	22.199284	NaN	27.366160	17.927022	NaN	12.760146
40.126306	39.264726	NaN	50.340492	0.861580	NaN	-10.214186
40.126306	40.801303	NaN	43.402892	-0.674997	NaN	-3.276585
40.126306	-3.980881	NaN	38.270701	44.107187	NaN	1.855605
40.126306	13.546125	NaN	40.095846	26.580181	NaN	0.030460
40.126306	34.405946	NaN	36.953565	5.720360	NaN	3.172741
40.126306	41.816256	NaN	30.936198	-1.689950	NaN	9.190108
40.126306	43.351470	NaN	39.904137	-3.225164	NaN	0.222169
40.126306	13.209409	NaN	22.497568	26.916897	NaN	17.628738
40.126306	33.031027	NaN	48.801889	7.095279	NaN	-8.675583
40.126306	23.929114	NaN	47.745968	16.197192	NaN	-7.619662
40.126306	17.437733	NaN	29.079033	22.688573	NaN	11.047274
40.126306	27.860526	NaN	52.663069	12.265780	NaN	-12.536763
40.126306	36.387253	NaN	27.141687	3.739053	NaN	12.984619
40.126306	32.674684	NaN	39.337711	7.451622	NaN	0.788595
40.126306	35.382661	NaN	41.533733	4.743645	NaN	-1.407427
40.126306	38.322907	NaN	32.069539	1.803399	NaN	8.056767
40.126306	23.901347	NaN	33.642570	16.224959	NaN	6.483736
40.126306	49.366606	NaN	51.764208	-9.240300	NaN	-11.637902
40.126306	38.158163	NaN	42.094089	1.968143	NaN	-1.967783
40.126306	27.844693	NaN	49.454832	12.281613	NaN	-9.328526
40.126306	39.582387	NaN	48.464415	0.543919	NaN	-8.338109
40.126306	26.342104	NaN	46.309161	13.784202	NaN	-6.182855
40.126306	46.755876	NaN	49.052103	-6.629570	NaN	-8.925797
40.126306	47.588936	NaN	40.637962	-7.462630	NaN	-0.511656
40.126306	55.305094	NaN	42.497324	-15.178788	NaN	-2.371018
40.126306	46.821351	NaN	49.201902	-6.695045	NaN	-9.075596
40.126306	30.634616	NaN	39.429580	9.491690	NaN	0.696726
40.126306	39.036679	NaN	36.507535	1.089628	NaN	3.618771
40.126306	18.641311	NaN	33.803159	21.484995	NaN	6.323147
40.126306	20.104670	NaN	21.209638	20.021636	NaN	18.916668
40.126306	39.398967	NaN	42.441273	0.727339	NaN	-2.314967
40.126306	56.976444	NaN	45.078750	-16.850138	NaN	-4.952444
40.126306	48.852806	NaN	53.799616	-8.726500	NaN	-13.673310
40.126306	31.395765	NaN	38.200801	8.730541	NaN	1.925505
40.126306	42.867323	NaN	45.379203	-2.741017	NaN	-5.252897
40.126306	32.262321	NaN	46.537987	7.863986	NaN	-6.411681
40.126306	21.333125	NaN	22.486593	18.793181	NaN	17.639713
40.126306	28.807820	NaN	15.761425	11.318486	NaN	24.364881
40.126306	23.177950	NaN	39.175046	16.948356	NaN	0.951260
40.126306	30.786372	NaN	41.782048	9.339934	NaN	-1.655742
40.126306	36.357271	NaN	40.051202	3.769036	NaN	0.075104
40.126306	42.149563	NaN	62.819591	-2.023257	NaN	-22.693285
40.126306	25.834035	NaN	22.756054	14.292271	NaN	17.370252
40.126306	37.785921	NaN	32.289247	2.340385	NaN	7.837059
40.126306	45.246160	NaN	34.466470	-5.119854	NaN	5.659836
40.126306	31.520836	NaN	12.207642	8.605470	NaN	27.918664
40.126306	47.958623	NaN	35.337416	-7.832317	NaN	4.788890
40.126306	29.597053	NaN	43.964465	10.529253	NaN	-3.838159
40.126306	57.883636	NaN	51.486155	-17.757330	NaN	-11.359849
40.126306	33.662257	NaN	37.182704	6.464050	NaN	2.943602
40.126306	37.296774	NaN	44.727115	2.829532	NaN	-4.600809
40.126306	30.473420	NaN	47.718305	9.652886	NaN	-7.591999
40.126306	30.005148	NaN	40.101946	10.121158	NaN	0.024360
40.126306	31.914973	NaN	29.448390	8.211333	NaN	10.677916
40.126306	27.528117	NaN	27.229394	12.598189	NaN	12.896912
40.126306	14.338149	NaN	39.577739	25.788157	NaN	0.548567
40.126306	49.672535	NaN	46.534868	-9.546229	NaN	-6.408562
40.126306	52.976916	NaN	65.418123	-12.850610	NaN	-25.291817
40.126306	41.561149	NaN	36.456330	-1.434843	NaN	3.669976
40.126306	43.504170	NaN	40.242473	-3.377864	NaN	-0.116167
40.126306	16.198501	NaN	47.512222	23.927805	NaN	-7.385916
40.126306	52.957776	NaN	51.839653	-12.831470	NaN	-11.713347
40.126306	40.207878	NaN	40.243602	-0.081572	NaN	-0.117296
40.126306	39.750858	NaN	50.842368	0.375448	NaN	-10.716062
40.126306	36.224958	NaN	28.880329	3.901348	NaN	11.245977
40.126306	55.484007	NaN	37.614897	-15.357700	NaN	2.511409
40.126306	44.553113	NaN	50.169593	-4.426807	NaN	-10.043286
40.126306	42.616305	NaN	41.702933	-2.489999	NaN	-1.576627
40.126306	30.444612	NaN	29.469094	9.681694	NaN	10.657212
40.126306	37.310273	NaN	29.922245	2.816033	NaN	10.204061
40.126306	18.569968	NaN	17.031234	21.556338	NaN	23.095072
40.126306	64.762855	NaN	50.297326	-24.636549	NaN	-10.171020
40.126306	5.602672	NaN	41.304951	34.523634	NaN	-1.178645
40.126306	39.788855	NaN	58.780777	0.337451	NaN	-18.654471
40.126306	48.174009	NaN	39.864687	-8.047703	NaN	0.261619
40.126306	38.424883	NaN	48.894503	1.701423	NaN	-8.768197
40.126306	44.543735	NaN	38.309639	-4.417429	NaN	1.816667
40.126306	37.060003	NaN	35.053297	3.066303	NaN	5.073009
40.126306	27.326402	NaN	41.693514	12.799904	NaN	-1.567208
40.126306	31.932979	NaN	35.345435	8.193327	NaN	4.780871
40.126306	55.357695	NaN	43.880888	-15.231389	NaN	-3.754582
40.126306	52.601175	NaN	31.942891	-12.474869	NaN	8.183415
40.126306	38.173249	NaN	51.259281	1.953057	NaN	-11.132975
40.126306	30.967572	NaN	51.688901	9.158734	NaN	-11.562595
40.126306	38.995377	NaN	37.135770	1.130930	NaN	2.990536
40.126306	43.029422	NaN	29.154502	-2.903116	NaN	10.971804
40.126306	25.121929	NaN	39.416239	15.004377	NaN	0.710067
40.126306	45.168751	NaN	40.209545	-5.042445	NaN	-0.083239
40.126306	54.645438	NaN	57.239620	-14.519132	NaN	-17.113314
40.126306	37.761148	NaN	59.350132	2.365158	NaN	-19.223826
40.126306	27.998667	NaN	27.612029	12.127639	NaN	12.514277
40.126306	61.342744	NaN	51.117351	-21.216438	NaN	-10.991045
40.126306	32.129297	NaN	48.192462	7.997009	NaN	-8.066156
40.126306	41.461039	NaN	29.781571	-1.334733	NaN	10.344735
40.126306	37.418983	NaN	47.550436	2.707324	NaN	-7.424130
40.126306	41.719105	NaN	50.027884	-1.592799	NaN	-9.901578
40.126306	34.406954	NaN	43.275261	5.719352	NaN	-3.148954
40.126306	46.909801	NaN	45.567512	-6.783495	NaN	-5.441206
40.126306	35.696961	NaN	56.260156	4.429345	NaN	-16.133849
40.126306	41.315769	NaN	36.053280	-1.189463	NaN	4.073026
40.126306	22.868803	NaN	43.376076	17.257503	NaN	-3.249770
40.126306	62.671227	NaN	51.365742	-22.544921	NaN	-11.239436
40.126306	13.269883	NaN	28.898264	26.856423	NaN	11.228042
40.126306	37.362769	NaN	34.204868	2.763537	NaN	5.921438
40.126306	45.745174	NaN	45.009153	-5.618868	NaN	-4.882847
40.126306	46.410712	NaN	57.753820	-6.284406	NaN	-17.627514
40.126306	28.731764	NaN	43.735708	11.394542	NaN	-3.609402
40.126306	36.720461	NaN	23.782502	3.405846	NaN	16.343804
40.126306	41.243723	NaN	47.757488	-1.117417	NaN	-7.631182
40.126306	55.819705	NaN	53.058774	-15.693399	NaN	-12.932468
40.126306	18.727466	NaN	47.522455	21.398840	NaN	-7.396149
40.126306	30.868868	NaN	24.470618	9.257439	NaN	15.655688
40.126306	22.893537	NaN	22.776537	17.232769	NaN	17.349769
40.126306	32.067479	NaN	41.634145	8.058827	NaN	-1.507839
40.126306	29.522816	NaN	31.470277	10.603490	NaN	8.656029
40.126306	46.796801	NaN	41.994020	-6.670495	NaN	-1.867714
40.126306	43.794176	NaN	42.959960	-3.667870	NaN	-2.833654
40.126306	46.359850	NaN	44.009691	-6.233544	NaN	-3.883385
40.126306	43.907653	NaN	48.197887	-3.781347	NaN	-8.071581
40.126306	44.466059	NaN	36.747044	-4.339753	NaN	3.379262
40.126306	26.589116	NaN	20.795511	13.537190	NaN	19.330795
40.126306	52.744922	NaN	53.531588	-12.618616	NaN	-13.405281
40.126306	17.245470	NaN	22.572783	22.880837	NaN	17.553523
40.126306	38.885456	NaN	37.714130	1.240850	NaN	2.412176
40.126306	39.488815	NaN	46.180937	0.637491	NaN	-6.054631
40.126306	34.725394	NaN	43.473119	5.400912	NaN	-3.346813
40.126306	55.525533	NaN	49.872952	-15.399227	NaN	-9.746645
40.126306	29.556877	NaN	21.953198	10.569429	NaN	18.173108
40.126306	38.838524	NaN	54.035784	1.287782	NaN	-13.909478
40.126306	54.352658	NaN	49.719817	-14.226352	NaN	-9.593511
40.126306	35.242500	NaN	28.216588	4.883806	NaN	11.909718
40.126306	49.088253	NaN	42.837618	-8.961947	NaN	-2.711312
40.126306	38.970155	NaN	45.845031	1.156151	NaN	-5.718724
40.126306	35.671746	NaN	45.229488	4.454560	NaN	-5.103182
40.126306	31.818772	NaN	26.044452	8.307534	NaN	14.081854
40.126306	33.184659	NaN	43.867529	6.941647	NaN	-3.741223
40.126306	39.715402	NaN	34.146988	0.410904	NaN	5.979318
40.126306	29.744796	NaN	34.881341	10.381510	NaN	5.244965
40.126306	44.748687	NaN	24.998497	-4.622381	NaN	15.127809
40.126306	38.657986	NaN	46.160134	1.468320	NaN	-6.033828
40.126306	41.062966	NaN	28.778189	-0.936660	NaN	11.348117
40.126306	53.960913	NaN	57.111423	-13.834607	NaN	-16.985117
40.126306	32.718917	NaN	25.169494	7.407389	NaN	14.956812
40.126306	43.761132	NaN	25.366860	-3.634826	NaN	14.759446
40.126306	31.398058	NaN	38.973495	8.728248	NaN	1.152811
40.126306	44.873025	NaN	51.267389	-4.746719	NaN	-11.141083
40.126306	28.072228	NaN	31.896391	12.054078	NaN	8.229915
40.126306	50.688101	NaN	48.704728	-10.561795	NaN	-8.578422
40.126306	51.633044	NaN	36.857175	-11.506738	NaN	3.269132
