# Supplementary material for: Combined Influences of Model Choice, Data Quality, and Data Quantity When Estimating Population Trends
Source: PLoS One. 2015 Jul 15;10(7):e0132255. doi: 10.1371/journal.pone.0132255 (PMC4503393; doi:10.1371/journal.pone.0132255)
Supplement: S1 Dataset — Files are organized by model type and by the input lambda value. (ZIP) [file pone.0132255.s002.zip › Hypothetical LH/sims_lambda_0_95/simulationOutput_0.95_0_0_0.1_30.xls]

Percent_Decline_True	Median_Percent_Decline_Matrix	Median_Percent_Decline_Matrix_stable	Median_Percent_Decline_Scalar	Difference_True_Matrix	Difference_True_Matrix_Stable	Difference_True_Scalar
40.126306	39.143224	NaN	41.854307	0.983082	NaN	-1.728001
40.126306	37.139992	NaN	40.241098	2.986314	NaN	-0.114792
40.126306	38.308458	NaN	41.780236	1.817848	NaN	-1.653930
40.126306	34.555547	NaN	40.162796	5.570759	NaN	-0.036490
40.126306	36.713718	NaN	38.589817	3.412588	NaN	1.536490
40.126306	37.172083	NaN	40.539708	2.954223	NaN	-0.413402
40.126306	39.086879	NaN	40.873606	1.039427	NaN	-0.747300
40.126306	36.931537	NaN	41.483864	3.194769	NaN	-1.357558
40.126306	35.752291	NaN	40.356827	4.374015	NaN	-0.230521
40.126306	36.842647	NaN	41.401205	3.283659	NaN	-1.274899
40.126306	37.657546	NaN	37.920450	2.468761	NaN	2.205856
40.126306	36.798809	NaN	42.440599	3.327497	NaN	-2.314293
40.126306	38.524090	NaN	41.155869	1.602216	NaN	-1.029563
40.126306	34.783077	NaN	37.612672	5.343229	NaN	2.513634
40.126306	39.009362	NaN	39.044428	1.116944	NaN	1.081878
40.126306	37.499471	NaN	41.194561	2.626835	NaN	-1.068255
40.126306	34.597212	NaN	38.527093	5.529094	NaN	1.599213
40.126306	36.233870	NaN	39.067941	3.892436	NaN	1.058365
40.126306	34.815507	NaN	39.600802	5.310799	NaN	0.525504
40.126306	38.708063	NaN	40.466168	1.418243	NaN	-0.339862
40.126306	40.466413	NaN	43.467441	-0.340106	NaN	-3.341135
40.126306	35.254734	NaN	39.230684	4.871572	NaN	0.895622
40.126306	35.985395	NaN	42.500584	4.140911	NaN	-2.374278
40.126306	38.229530	NaN	38.975320	1.896776	NaN	1.150986
40.126306	38.374568	NaN	38.311805	1.751739	NaN	1.814501
40.126306	35.922541	NaN	40.659595	4.203765	NaN	-0.533289
40.126306	38.228012	NaN	40.258803	1.898294	NaN	-0.132497
40.126306	37.490453	NaN	41.019332	2.635853	NaN	-0.893026
40.126306	36.710795	NaN	40.306983	3.415511	NaN	-0.180677
40.126306	37.487191	NaN	39.291827	2.639115	NaN	0.834479
40.126306	36.754430	NaN	40.864961	3.371876	NaN	-0.738655
40.126306	37.518160	NaN	40.801184	2.608146	NaN	-0.674878
40.126306	35.072579	NaN	39.772729	5.053727	NaN	0.353577
40.126306	39.146442	NaN	43.505359	0.979864	NaN	-3.379053
40.126306	39.028119	NaN	40.230705	1.098188	NaN	-0.104399
40.126306	31.976508	NaN	41.897634	8.149798	NaN	-1.771328
40.126306	36.834464	NaN	43.449874	3.291842	NaN	-3.323568
40.126306	35.385502	NaN	38.358356	4.740804	NaN	1.767950
40.126306	39.894829	NaN	42.676997	0.231477	NaN	-2.550691
40.126306	38.746065	NaN	39.485476	1.380241	NaN	0.640830
40.126306	36.199041	NaN	41.551167	3.927265	NaN	-1.424861
40.126306	38.964465	NaN	43.143036	1.161841	NaN	-3.016730
40.126306	33.925938	NaN	38.703699	6.200368	NaN	1.422607
40.126306	37.882676	NaN	42.218204	2.243630	NaN	-2.091898
40.126306	33.113159	NaN	40.154367	7.013147	NaN	-0.028061
40.126306	36.694706	NaN	41.848774	3.431600	NaN	-1.722468
40.126306	36.272476	NaN	38.149508	3.853830	NaN	1.976798
40.126306	36.221226	NaN	40.759642	3.905080	NaN	-0.633336
40.126306	38.136404	NaN	38.260311	1.989902	NaN	1.865995
40.126306	36.381470	NaN	39.593295	3.744836	NaN	0.533011
40.126306	35.081884	NaN	36.791734	5.044422	NaN	3.334572
40.126306	38.171728	NaN	40.512764	1.954578	NaN	-0.386458
40.126306	34.011754	NaN	38.483931	6.114552	NaN	1.642375
40.126306	38.601227	NaN	39.569194	1.525079	NaN	0.557112
40.126306	36.661591	NaN	42.033257	3.464715	NaN	-1.906950
40.126306	37.530534	NaN	42.001257	2.595772	NaN	-1.874951
40.126306	36.689369	NaN	41.476376	3.436937	NaN	-1.350070
40.126306	37.844416	NaN	40.627663	2.281890	NaN	-0.501356
40.126306	38.858519	NaN	42.639202	1.267788	NaN	-2.512896
40.126306	39.410848	NaN	41.746912	0.715459	NaN	-1.620605
40.126306	32.648251	NaN	36.896412	7.478056	NaN	3.229894
40.126306	39.003722	NaN	40.290558	1.122584	NaN	-0.164252
40.126306	36.761569	NaN	40.155022	3.364737	NaN	-0.028716
40.126306	38.555748	NaN	42.982331	1.570558	NaN	-2.856025
40.126306	36.431612	NaN	39.530280	3.694694	NaN	0.596026
40.126306	36.260504	NaN	38.874796	3.865803	NaN	1.251510
40.126306	35.415141	NaN	38.033178	4.711165	NaN	2.093128
40.126306	34.565290	NaN	36.465899	5.561016	NaN	3.660407
40.126306	34.943197	NaN	37.504185	5.183109	NaN	2.622121
40.126306	35.308462	NaN	39.640562	4.817844	NaN	0.485744
40.126306	36.264092	NaN	37.853113	3.862214	NaN	2.273193
40.126306	33.197986	NaN	38.550589	6.928320	NaN	1.575717
40.126306	38.129133	NaN	42.547403	1.997173	NaN	-2.421097
40.126306	35.694684	NaN	41.452968	4.431622	NaN	-1.326662
40.126306	36.371965	NaN	37.605292	3.754341	NaN	2.521014
40.126306	37.199109	NaN	39.099442	2.927197	NaN	1.026864
40.126306	40.069027	NaN	39.441635	0.057279	NaN	0.684671
40.126306	30.683267	NaN	34.311094	9.443039	NaN	5.815212
40.126306	33.354175	NaN	37.765089	6.772131	NaN	2.361217
40.126306	33.057986	NaN	39.484883	7.068320	NaN	0.641423
40.126306	37.554754	NaN	40.047174	2.571552	NaN	0.079132
40.126306	34.469626	NaN	38.153275	5.656680	NaN	1.973031
40.126306	36.363357	NaN	36.967949	3.762949	NaN	3.158357
40.126306	37.371055	NaN	41.092173	2.755251	NaN	-0.965867
40.126306	38.599420	NaN	43.919827	1.526886	NaN	-3.793521
40.126306	39.054530	NaN	40.289162	1.071776	NaN	-0.162856
40.126306	35.393922	NaN	40.269997	4.732384	NaN	-0.143691
40.126306	36.218757	NaN	43.581397	3.907549	NaN	-3.455091
40.126306	38.498538	NaN	43.083395	1.627768	NaN	-2.957089
40.126306	35.232102	NaN	38.671606	4.894204	NaN	1.454700
40.126306	37.276211	NaN	37.433852	2.850095	NaN	2.692454
40.126306	37.665247	NaN	41.590975	2.461059	NaN	-1.464669
40.126306	36.297080	NaN	40.083432	3.829226	NaN	0.042874
40.126306	38.025193	NaN	39.828812	2.101113	NaN	0.297494
40.126306	35.880797	NaN	43.987951	4.245509	NaN	-3.861645
40.126306	37.937751	NaN	39.470176	2.188555	NaN	0.656130
40.126306	35.830727	NaN	41.774778	4.295579	NaN	-1.648472
40.126306	33.385841	NaN	36.891878	6.740465	NaN	3.234428
40.126306	38.883157	NaN	39.182540	1.243149	NaN	0.943766
40.126306	34.798542	NaN	37.690245	5.327764	NaN	2.436061
40.126306	35.347341	NaN	38.344154	4.778965	NaN	1.782152
40.126306	36.038403	NaN	37.725410	4.087903	NaN	2.400896
40.126306	35.432412	NaN	39.945003	4.693894	NaN	0.181303
40.126306	38.211534	NaN	39.803990	1.914772	NaN	0.322316
40.126306	39.252466	NaN	41.104055	0.873840	NaN	-0.977749
40.126306	40.235757	NaN	42.447828	-0.109451	NaN	-2.321521
40.126306	34.127188	NaN	43.081736	5.999118	NaN	-2.955429
40.126306	36.428044	NaN	41.115911	3.698262	NaN	-0.989605
40.126306	39.097394	NaN	41.570077	1.028912	NaN	-1.443771
40.126306	35.080170	NaN	41.418014	5.046136	NaN	-1.291708
40.126306	39.524512	NaN	41.264810	0.601794	NaN	-1.138504
40.126306	36.220705	NaN	42.395599	3.905601	NaN	-2.269293
40.126306	36.540010	NaN	40.263938	3.586296	NaN	-0.137632
40.126306	37.666337	NaN	43.167027	2.459969	NaN	-3.040721
40.126306	33.175247	NaN	35.443219	6.951059	NaN	4.683087
40.126306	35.736651	NaN	38.846657	4.389655	NaN	1.279649
40.126306	36.460147	NaN	40.878545	3.666159	NaN	-0.752238
40.126306	39.819295	NaN	40.915612	0.307011	NaN	-0.789306
40.126306	36.576904	NaN	40.163559	3.549403	NaN	-0.037253
40.126306	37.929003	NaN	40.951811	2.197303	NaN	-0.825505
40.126306	37.160255	NaN	38.878063	2.966051	NaN	1.248243
40.126306	36.790787	NaN	39.573152	3.335519	NaN	0.553154
40.126306	36.185708	NaN	39.128720	3.940598	NaN	0.997586
40.126306	36.876857	NaN	40.479524	3.249449	NaN	-0.353218
40.126306	34.294627	NaN	37.086816	5.831679	NaN	3.039490
40.126306	37.770797	NaN	39.510549	2.355509	NaN	0.615757
40.126306	37.102232	NaN	39.867760	3.024074	NaN	0.258546
40.126306	38.375439	NaN	42.335202	1.750867	NaN	-2.208896
40.126306	36.832622	NaN	40.983878	3.293684	NaN	-0.857572
40.126306	38.694181	NaN	42.420823	1.432125	NaN	-2.294517
40.126306	36.811367	NaN	40.811989	3.314939	NaN	-0.685683
40.126306	35.769404	NaN	37.663053	4.356902	NaN	2.463253
40.126306	32.377825	NaN	39.398637	7.748481	NaN	0.727669
40.126306	37.819582	NaN	41.119390	2.306724	NaN	-0.993084
40.126306	35.149274	NaN	41.712376	4.977032	NaN	-1.586069
40.126306	39.159117	NaN	39.657345	0.967189	NaN	0.468961
40.126306	37.036915	NaN	40.270982	3.089391	NaN	-0.144676
40.126306	35.921918	NaN	41.908029	4.204388	NaN	-1.781723
40.126306	32.597638	NaN	41.919617	7.528668	NaN	-1.793311
40.126306	36.680759	NaN	40.678411	3.445547	NaN	-0.552105
40.126306	40.075174	NaN	43.233824	0.051132	NaN	-3.107518
40.126306	37.646597	NaN	41.380935	2.479709	NaN	-1.254629
40.126306	36.941653	NaN	40.971728	3.184653	NaN	-0.845422
40.126306	37.831317	NaN	41.228458	2.294989	NaN	-1.102152
40.126306	37.033680	NaN	40.722801	3.092626	NaN	-0.596495
40.126306	36.872095	NaN	39.102041	3.254211	NaN	1.024265
40.126306	35.825289	NaN	41.283479	4.301017	NaN	-1.157173
40.126306	32.336048	NaN	39.780467	7.790258	NaN	0.345839
40.126306	35.385030	NaN	39.749244	4.741276	NaN	0.377063
40.126306	39.340062	NaN	39.335814	0.786245	NaN	0.790492
40.126306	36.662321	NaN	41.792989	3.463985	NaN	-1.666683
40.126306	34.579038	NaN	39.957225	5.547268	NaN	0.169081
40.126306	38.239288	NaN	40.512441	1.887018	NaN	-0.386135
40.126306	36.558339	NaN	41.650911	3.567967	NaN	-1.524605
40.126306	35.105706	NaN	40.205351	5.020600	NaN	-0.079045
40.126306	36.763638	NaN	41.663282	3.362669	NaN	-1.536976
40.126306	38.157549	NaN	40.062902	1.968757	NaN	0.063404
40.126306	34.943721	NaN	37.854213	5.182585	NaN	2.272093
40.126306	36.598405	NaN	37.593182	3.527901	NaN	2.533124
40.126306	37.061961	NaN	41.128983	3.064345	NaN	-1.002677
40.126306	35.225214	NaN	38.982019	4.901092	NaN	1.144288
40.126306	37.261428	NaN	42.418967	2.864878	NaN	-2.292661
40.126306	32.711107	NaN	39.120070	7.415199	NaN	1.006236
40.126306	34.583413	NaN	39.262273	5.542893	NaN	0.864033
40.126306	34.128373	NaN	41.094419	5.997933	NaN	-0.968113
40.126306	37.856186	NaN	40.561270	2.270121	NaN	-0.434964
40.126306	37.042644	NaN	39.091536	3.083662	NaN	1.034770
40.126306	34.337293	NaN	42.502041	5.789013	NaN	-2.375735
40.126306	34.937432	NaN	40.144716	5.188874	NaN	-0.018410
40.126306	40.191192	NaN	46.055159	-0.064886	NaN	-5.928853
40.126306	38.598284	NaN	40.621996	1.528022	NaN	-0.495690
40.126306	37.716699	NaN	41.144795	2.409607	NaN	-1.018489
40.126306	38.061845	NaN	41.558718	2.064461	NaN	-1.432412
40.126306	33.431107	NaN	40.370227	6.695199	NaN	-0.243921
40.126306	32.997161	NaN	37.616734	7.129145	NaN	2.509572
40.126306	36.918377	NaN	39.270778	3.207929	NaN	0.855528
40.126306	37.117584	NaN	41.107708	3.008722	NaN	-0.981402
40.126306	37.457574	NaN	39.295512	2.668732	NaN	0.830794
40.126306	37.971581	NaN	40.426260	2.154725	NaN	-0.299954
40.126306	36.011827	NaN	37.801531	4.114479	NaN	2.324775
40.126306	35.172708	NaN	40.263854	4.953598	NaN	-0.137548
40.126306	37.518501	NaN	40.816409	2.607805	NaN	-0.690103
40.126306	37.992862	NaN	42.029085	2.133444	NaN	-1.902779
40.126306	38.040512	NaN	38.231848	2.085794	NaN	1.894458
40.126306	37.309253	NaN	38.459113	2.817053	NaN	1.667193
40.126306	39.799686	NaN	39.750143	0.326620	NaN	0.376163
40.126306	36.267243	NaN	39.818449	3.859063	NaN	0.307857
40.126306	34.816658	NaN	40.721927	5.309648	NaN	-0.595621
40.126306	37.615577	NaN	42.683444	2.510729	NaN	-2.557138
40.126306	34.729606	NaN	39.169851	5.396700	NaN	0.956455
40.126306	35.608812	NaN	40.060453	4.517494	NaN	0.065853
40.126306	36.618144	NaN	40.128185	3.508163	NaN	-0.001879
40.126306	38.090259	NaN	41.566767	2.036047	NaN	-1.440461
40.126306	37.095606	NaN	42.445112	3.030700	NaN	-2.318806
40.126306	37.856874	NaN	40.983713	2.269432	NaN	-0.857407
40.126306	36.305971	NaN	38.655923	3.820335	NaN	1.470383
40.126306	36.064215	NaN	38.631516	4.062091	NaN	1.494790
40.126306	36.056712	NaN	42.664285	4.069594	NaN	-2.537979
40.126306	39.097398	NaN	42.350793	1.028908	NaN	-2.224487
40.126306	37.668625	NaN	40.891223	2.457681	NaN	-0.764917
40.126306	40.340257	NaN	39.928030	-0.213951	NaN	0.198276
40.126306	34.979859	NaN	39.416793	5.146448	NaN	0.709513
40.126306	36.824934	NaN	40.123853	3.301372	NaN	0.002453
40.126306	38.947158	NaN	41.269320	1.179148	NaN	-1.143014
40.126306	35.555768	NaN	41.545597	4.570538	NaN	-1.419291
40.126306	37.738239	NaN	39.814486	2.388067	NaN	0.311820
40.126306	35.257971	NaN	37.243681	4.868335	NaN	2.882625
40.126306	38.559721	NaN	40.990121	1.566585	NaN	-0.863815
40.126306	34.601870	NaN	35.711690	5.524436	NaN	4.414616
40.126306	33.915922	NaN	38.817412	6.210384	NaN	1.308895
40.126306	36.005874	NaN	42.465662	4.120432	NaN	-2.339356
40.126306	36.026566	NaN	39.325829	4.099740	NaN	0.800477
40.126306	35.468435	NaN	39.500970	4.657871	NaN	0.625336
40.126306	36.263520	NaN	37.959333	3.862786	NaN	2.166973
40.126306	36.150854	NaN	40.158229	3.975452	NaN	-0.031923
40.126306	35.732390	NaN	40.377248	4.393916	NaN	-0.250942
40.126306	35.182478	NaN	38.929836	4.943829	NaN	1.196470
40.126306	40.758050	NaN	43.415801	-0.631744	NaN	-3.289495
40.126306	36.246537	NaN	40.543141	3.879769	NaN	-0.416835
40.126306	38.684163	NaN	39.154341	1.442143	NaN	0.971966
40.126306	38.202354	NaN	38.962416	1.923953	NaN	1.163890
40.126306	33.765061	NaN	41.109260	6.361245	NaN	-0.982954
40.126306	37.322051	NaN	36.918826	2.804255	NaN	3.207480
40.126306	35.952119	NaN	40.286458	4.174187	NaN	-0.160152
40.126306	38.549617	NaN	40.720217	1.576690	NaN	-0.593911
40.126306	36.210118	NaN	40.903795	3.916188	NaN	-0.777489
40.126306	34.383579	NaN	36.200920	5.742727	NaN	3.925386
40.126306	38.561520	NaN	41.663205	1.564786	NaN	-1.536899
40.126306	38.381244	NaN	41.795319	1.745062	NaN	-1.669013
40.126306	38.016333	NaN	41.863822	2.109973	NaN	-1.737516
40.126306	37.306136	NaN	40.650437	2.820170	NaN	-0.524131
40.126306	35.916177	NaN	39.582913	4.210129	NaN	0.543393
40.126306	36.238929	NaN	40.137878	3.887377	NaN	-0.011572
40.126306	35.602199	NaN	37.139655	4.524107	NaN	2.986651
40.126306	38.435939	NaN	39.592409	1.690367	NaN	0.533897
40.126306	37.915925	NaN	40.425161	2.210381	NaN	-0.298855
40.126306	33.514766	NaN	39.157083	6.611541	NaN	0.969223
40.126306	35.006278	NaN	40.092666	5.120028	NaN	0.033640
40.126306	34.942353	NaN	39.367964	5.183953	NaN	0.758342
40.126306	36.987317	NaN	38.860978	3.138989	NaN	1.265328
40.126306	39.889133	NaN	39.503395	0.237173	NaN	0.622911
40.126306	37.291964	NaN	38.626035	2.834342	NaN	1.500271
40.126306	39.221164	NaN	42.088250	0.905142	NaN	-1.961944
40.126306	33.630533	NaN	40.588246	6.495773	NaN	-0.461940
40.126306	35.696913	NaN	38.352407	4.429393	NaN	1.773899
40.126306	37.867790	NaN	41.312580	2.258516	NaN	-1.186274
40.126306	40.733819	NaN	42.129749	-0.607513	NaN	-2.003443
40.126306	36.014477	NaN	40.501130	4.111829	NaN	-0.374824
40.126306	33.824707	NaN	41.240403	6.301599	NaN	-1.114096
40.126306	36.896213	NaN	40.554662	3.230093	NaN	-0.428356
40.126306	36.272264	NaN	38.759022	3.854042	NaN	1.367284
40.126306	38.185622	NaN	38.621074	1.940684	NaN	1.505232
40.126306	36.601039	NaN	39.084847	3.525267	NaN	1.041459
40.126306	36.164151	NaN	39.245233	3.962155	NaN	0.881073
40.126306	39.489699	NaN	39.429357	0.636607	NaN	0.696949
40.126306	34.166038	NaN	40.028929	5.960268	NaN	0.097377
40.126306	37.311982	NaN	40.678472	2.814324	NaN	-0.552166
40.126306	36.165719	NaN	39.696324	3.960587	NaN	0.429982
40.126306	37.742496	NaN	42.855327	2.383810	NaN	-2.729021
40.126306	36.802980	NaN	39.050993	3.323326	NaN	1.075313
40.126306	35.972982	NaN	41.972822	4.153324	NaN	-1.846516
40.126306	40.533676	NaN	43.822120	-0.407370	NaN	-3.695814
40.126306	36.284939	NaN	40.479396	3.841367	NaN	-0.353090
40.126306	35.135096	NaN	37.660894	4.991210	NaN	2.465412
40.126306	36.666296	NaN	41.535853	3.460010	NaN	-1.409547
40.126306	37.577300	NaN	40.763375	2.549007	NaN	-0.637069
40.126306	38.800689	NaN	42.070739	1.325617	NaN	-1.944433
40.126306	39.791851	NaN	40.443554	0.334455	NaN	-0.317248
40.126306	35.445788	NaN	39.393244	4.680519	NaN	0.733062
40.126306	38.280563	NaN	39.867382	1.845743	NaN	0.258924
40.126306	38.826761	NaN	43.071837	1.299545	NaN	-2.945531
40.126306	35.384324	NaN	39.158468	4.741983	NaN	0.967838
40.126306	37.302754	NaN	40.632750	2.823552	NaN	-0.506443
40.126306	33.858121	NaN	37.219694	6.268185	NaN	2.906612
40.126306	32.759005	NaN	38.076041	7.367301	NaN	2.050265
40.126306	38.779629	NaN	42.029231	1.346677	NaN	-1.902925
40.126306	39.801028	NaN	40.095843	0.325278	NaN	0.030463
40.126306	38.109210	NaN	39.878330	2.017096	NaN	0.247976
40.126306	33.888045	NaN	39.191815	6.238261	NaN	0.934491
40.126306	36.784330	NaN	43.164021	3.341976	NaN	-3.037715
40.126306	34.880653	NaN	40.636834	5.245653	NaN	-0.510528
40.126306	36.615748	NaN	42.167827	3.510558	NaN	-2.041521
40.126306	35.194775	NaN	40.234601	4.931531	NaN	-0.108295
40.126306	35.976813	NaN	41.108225	4.149493	NaN	-0.981919
40.126306	38.415721	NaN	41.361124	1.710585	NaN	-1.234818
40.126306	38.114499	NaN	38.880298	2.011807	NaN	1.246008
40.126306	36.414105	NaN	39.915882	3.712201	NaN	0.210424
40.126306	37.125689	NaN	39.313601	3.000617	NaN	0.812705
40.126306	34.858329	NaN	38.869650	5.267977	NaN	1.256656
40.126306	39.859302	NaN	40.314853	0.267004	NaN	-0.188547
40.126306	41.165247	NaN	42.264104	-1.038941	NaN	-2.137798
40.126306	38.499279	NaN	41.468058	1.627027	NaN	-1.341752
40.126306	36.687852	NaN	39.439694	3.438455	NaN	0.686612
40.126306	35.285800	NaN	41.661361	4.840506	NaN	-1.535055
40.126306	36.298452	NaN	39.152206	3.827854	NaN	0.974100
40.126306	37.762371	NaN	38.982339	2.363935	NaN	1.143967
40.126306	40.036525	NaN	40.846530	0.089781	NaN	-0.720224
40.126306	34.863421	NaN	39.066549	5.262885	NaN	1.059757
40.126306	33.517219	NaN	39.966003	6.609087	NaN	0.160303
40.126306	36.743462	NaN	40.318186	3.382844	NaN	-0.191880
40.126306	38.572703	NaN	40.199544	1.553603	NaN	-0.073238
40.126306	37.494379	NaN	43.131858	2.631927	NaN	-3.005552
40.126306	37.346657	NaN	41.444804	2.779649	NaN	-1.318498
40.126306	35.131003	NaN	40.387924	4.995303	NaN	-0.261618
40.126306	38.141994	NaN	42.468488	1.984312	NaN	-2.342182
40.126306	34.941793	NaN	40.600933	5.184513	NaN	-0.474627
40.126306	39.238983	NaN	40.374411	0.887323	NaN	-0.248105
40.126306	35.431281	NaN	38.805545	4.695025	NaN	1.320761
40.126306	38.314152	NaN	39.027142	1.812154	NaN	1.099164
40.126306	36.485589	NaN	39.124023	3.640717	NaN	1.002283
40.126306	37.388576	NaN	41.560519	2.737730	NaN	-1.434213
40.126306	37.207446	NaN	39.704321	2.918860	NaN	0.421985
40.126306	39.094325	NaN	41.704714	1.031981	NaN	-1.578408
40.126306	34.913052	NaN	40.493219	5.213254	NaN	-0.366913
40.126306	37.083399	NaN	41.815231	3.042907	NaN	-1.688925
40.126306	39.631178	NaN	41.153942	0.495128	NaN	-1.027636
40.126306	37.000222	NaN	37.792626	3.126084	NaN	2.333680
40.126306	36.981923	NaN	37.694873	3.144383	NaN	2.431433
40.126306	36.205171	NaN	38.385601	3.921135	NaN	1.740705
40.126306	37.914692	NaN	42.308971	2.211614	NaN	-2.182665
40.126306	37.371165	NaN	38.663615	2.755142	NaN	1.462691
40.126306	35.188506	NaN	36.181403	4.937800	NaN	3.944903
40.126306	36.395013	NaN	39.785137	3.731293	NaN	0.341169
40.126306	38.987787	NaN	41.671481	1.138519	NaN	-1.545175
40.126306	36.547549	NaN	41.465551	3.578757	NaN	-1.339245
40.126306	37.960708	NaN	39.473199	2.165598	NaN	0.653107
40.126306	35.365838	NaN	40.018342	4.760468	NaN	0.107964
40.126306	36.958941	NaN	42.111451	3.167365	NaN	-1.985145
40.126306	37.164191	NaN	40.417248	2.962115	NaN	-0.290941
40.126306	34.013773	NaN	40.196338	6.112533	NaN	-0.070032
40.126306	34.503245	NaN	42.556855	5.623061	NaN	-2.430549
40.126306	37.202409	NaN	41.914612	2.923897	NaN	-1.788306
40.126306	35.898435	NaN	38.319989	4.227871	NaN	1.806317
40.126306	35.383817	NaN	36.584850	4.742489	NaN	3.541456
40.126306	36.884096	NaN	39.709236	3.242210	NaN	0.417070
40.126306	37.263462	NaN	42.773836	2.862844	NaN	-2.647530
40.126306	35.435843	NaN	38.191818	4.690463	NaN	1.934488
40.126306	35.357700	NaN	39.730189	4.768606	NaN	0.396117
40.126306	37.946521	NaN	38.465730	2.179785	NaN	1.660576
40.126306	39.072302	NaN	38.005937	1.054004	NaN	2.120369
40.126306	37.331052	NaN	40.348222	2.795254	NaN	-0.221916
40.126306	36.531994	NaN	38.295835	3.594313	NaN	1.830471
40.126306	37.694777	NaN	40.503397	2.431529	NaN	-0.377091
40.126306	37.198280	NaN	40.081748	2.928026	NaN	0.044558
40.126306	36.924345	NaN	42.815480	3.201961	NaN	-2.689174
40.126306	36.481184	NaN	43.111040	3.645122	NaN	-2.984734
40.126306	38.676961	NaN	39.056834	1.449345	NaN	1.069472
40.126306	36.204166	NaN	40.816999	3.922140	NaN	-0.690693
40.126306	33.997650	NaN	38.115666	6.128656	NaN	2.010640
40.126306	35.479484	NaN	41.305542	4.646822	NaN	-1.179236
40.126306	35.998900	NaN	40.277978	4.127406	NaN	-0.151672
40.126306	38.262639	NaN	39.329850	1.863668	NaN	0.796456
40.126306	34.223802	NaN	38.113624	5.902504	NaN	2.012682
40.126306	35.786067	NaN	41.690605	4.340239	NaN	-1.564299
40.126306	41.484079	NaN	42.626526	-1.357773	NaN	-2.500220
40.126306	36.954050	NaN	36.988779	3.172256	NaN	3.137527
40.126306	37.467354	NaN	39.501872	2.658952	NaN	0.624434
40.126306	39.142955	NaN	43.521594	0.983351	NaN	-3.395288
40.126306	36.406416	NaN	42.680227	3.719890	NaN	-2.553921
40.126306	36.947065	NaN	39.863807	3.179241	NaN	0.262499
40.126306	37.218836	NaN	37.413910	2.907470	NaN	2.712396
40.126306	37.151413	NaN	39.401473	2.974893	NaN	0.724833
40.126306	38.607195	NaN	40.585350	1.519111	NaN	-0.459044
40.126306	38.503391	NaN	42.080406	1.622915	NaN	-1.954100
40.126306	37.481488	NaN	38.741608	2.644818	NaN	1.384698
40.126306	36.025748	NaN	39.450820	4.100558	NaN	0.675486
40.126306	37.724143	NaN	41.498626	2.402163	NaN	-1.372320
40.126306	38.067945	NaN	40.455259	2.058361	NaN	-0.328953
40.126306	40.072222	NaN	39.733974	0.054084	NaN	0.392332
40.126306	38.089771	NaN	39.871970	2.036535	NaN	0.254336
40.126306	34.025944	NaN	37.062344	6.100362	NaN	3.063962
40.126306	38.936310	NaN	39.483794	1.189996	NaN	0.642512
40.126306	36.428819	NaN	39.059984	3.697487	NaN	1.066322
40.126306	33.595352	NaN	36.958234	6.530954	NaN	3.168072
40.126306	33.405580	NaN	39.381722	6.720726	NaN	0.744584
40.126306	35.891318	NaN	37.847708	4.234988	NaN	2.278598
40.126306	38.900383	NaN	42.136118	1.225923	NaN	-2.009812
40.126306	34.754222	NaN	39.102888	5.372084	NaN	1.023418
40.126306	34.629873	NaN	40.064709	5.496433	NaN	0.061597
40.126306	36.017874	NaN	42.966518	4.108432	NaN	-2.840211
40.126306	41.237727	NaN	39.080951	-1.111420	NaN	1.045355
40.126306	37.262574	NaN	41.712290	2.863732	NaN	-1.585984
40.126306	35.129499	NaN	39.628854	4.996807	NaN	0.497452
40.126306	36.844965	NaN	37.790301	3.281341	NaN	2.336005
40.126306	38.999593	NaN	42.932302	1.126713	NaN	-2.805996
40.126306	31.879688	NaN	39.548090	8.246618	NaN	0.578216
40.126306	37.898240	NaN	41.971535	2.228066	NaN	-1.845229
40.126306	39.169964	NaN	40.644941	0.956343	NaN	-0.518635
40.126306	37.586600	NaN	44.255955	2.539706	NaN	-4.129649
40.126306	35.783950	NaN	39.280580	4.342356	NaN	0.845726
40.126306	37.187101	NaN	39.980767	2.939205	NaN	0.145539
40.126306	36.369967	NaN	37.925068	3.756339	NaN	2.201238
40.126306	35.725989	NaN	39.790526	4.400317	NaN	0.335781
40.126306	32.503009	NaN	35.613939	7.623297	NaN	4.512367
40.126306	38.849251	NaN	38.945741	1.277055	NaN	1.180565
40.126306	36.157631	NaN	39.034339	3.968675	NaN	1.091967
40.126306	36.946835	NaN	38.541274	3.179471	NaN	1.585032
40.126306	36.293034	NaN	38.540685	3.833272	NaN	1.585621
40.126306	39.091948	NaN	40.811580	1.034358	NaN	-0.685273
40.126306	34.082891	NaN	39.950090	6.043416	NaN	0.176216
40.126306	34.659148	NaN	39.814474	5.467158	NaN	0.311832
40.126306	38.102919	NaN	39.689201	2.023387	NaN	0.437105
40.126306	35.881124	NaN	40.654437	4.245182	NaN	-0.528130
40.126306	35.215229	NaN	37.011904	4.911078	NaN	3.114402
40.126306	36.857422	NaN	41.138274	3.268884	NaN	-1.011968
40.126306	34.280563	NaN	38.576930	5.845743	NaN	1.549377
40.126306	35.295361	NaN	39.658764	4.830945	NaN	0.467542
40.126306	38.910019	NaN	43.140955	1.216287	NaN	-3.014649
40.126306	37.157826	NaN	41.481708	2.968480	NaN	-1.355402
40.126306	35.647915	NaN	38.355394	4.478391	NaN	1.770913
40.126306	36.050976	NaN	40.365197	4.075330	NaN	-0.238891
40.126306	40.826457	NaN	46.006316	-0.700151	NaN	-5.880010
40.126306	37.852173	NaN	39.810454	2.274133	NaN	0.315852
40.126306	37.904843	NaN	41.750733	2.221463	NaN	-1.624427
40.126306	35.614117	NaN	39.178822	4.512189	NaN	0.947484
40.126306	38.088128	NaN	39.620131	2.038178	NaN	0.506175
40.126306	36.094607	NaN	40.815327	4.031699	NaN	-0.689021
40.126306	36.628580	NaN	39.761970	3.497726	NaN	0.364336
40.126306	38.375096	NaN	42.675649	1.751210	NaN	-2.549343
40.126306	39.126251	NaN	38.906839	1.000056	NaN	1.219467
40.126306	37.438261	NaN	39.525327	2.688046	NaN	0.600979
40.126306	33.822284	NaN	38.163488	6.304022	NaN	1.962818
40.126306	37.859739	NaN	40.249185	2.266567	NaN	-0.122879
40.126306	34.584845	NaN	39.070286	5.541461	NaN	1.056020
40.126306	36.398247	NaN	41.729010	3.728059	NaN	-1.602704
40.126306	39.036196	NaN	43.245382	1.090110	NaN	-3.119076
40.126306	35.989738	NaN	35.852291	4.136568	NaN	4.274015
40.126306	36.955663	NaN	41.393034	3.170643	NaN	-1.266728
40.126306	30.402592	NaN	37.782101	9.723714	NaN	2.344205
40.126306	35.051461	NaN	42.578674	5.074845	NaN	-2.452367
40.126306	34.338512	NaN	38.107152	5.787794	NaN	2.019154
40.126306	35.336118	NaN	38.668650	4.790188	NaN	1.457656
40.126306	39.718262	NaN	40.777679	0.408044	NaN	-0.651373
40.126306	36.611015	NaN	41.096137	3.515291	NaN	-0.969831
40.126306	37.452772	NaN	40.743033	2.673534	NaN	-0.616727
40.126306	38.071226	NaN	40.189482	2.055080	NaN	-0.063176
40.126306	36.884184	NaN	37.212365	3.242122	NaN	2.913941
40.126306	39.573775	NaN	39.541929	0.552531	NaN	0.584377
40.126306	36.529588	NaN	38.318206	3.596718	NaN	1.808100
40.126306	39.800022	NaN	42.060999	0.326284	NaN	-1.934693
40.126306	38.670319	NaN	41.658625	1.455987	NaN	-1.532319
40.126306	35.642245	NaN	41.593240	4.484061	NaN	-1.466934
40.126306	36.261378	NaN	41.060204	3.864928	NaN	-0.933897
40.126306	37.135247	NaN	41.595150	2.991059	NaN	-1.468844
40.126306	35.907735	NaN	39.614796	4.218571	NaN	0.511510
40.126306	35.940709	NaN	40.401899	4.185597	NaN	-0.275593
40.126306	35.799717	NaN	36.959572	4.326589	NaN	3.166734
40.126306	34.641811	NaN	37.187346	5.484496	NaN	2.938960
40.126306	39.143047	NaN	40.227619	0.983259	NaN	-0.101313
40.126306	37.483599	NaN	39.344495	2.642707	NaN	0.781811
40.126306	33.847217	NaN	39.707841	6.279089	NaN	0.418465
40.126306	37.096000	NaN	42.261857	3.030306	NaN	-2.135551
40.126306	37.263927	NaN	40.590055	2.862379	NaN	-0.463748
40.126306	34.878808	NaN	39.894266	5.247498	NaN	0.232040
40.126306	35.176355	NaN	40.914103	4.949952	NaN	-0.787797
40.126306	36.604192	NaN	41.460797	3.522114	NaN	-1.334491
40.126306	38.760214	NaN	39.284056	1.366092	NaN	0.842250
40.126306	36.441551	NaN	42.202243	3.684755	NaN	-2.075937
40.126306	36.723542	NaN	37.086427	3.402764	NaN	3.039879
40.126306	35.777737	NaN	41.966797	4.348569	NaN	-1.840491
40.126306	37.932361	NaN	40.461692	2.193945	NaN	-0.335386
40.126306	40.733565	NaN	42.763362	-0.607259	NaN	-2.637056
40.126306	38.544354	NaN	40.627220	1.581952	NaN	-0.500914
40.126306	37.931654	NaN	40.796746	2.194652	NaN	-0.670440
40.126306	36.338196	NaN	40.278225	3.788110	NaN	-0.151919
40.126306	33.171655	NaN	39.596188	6.954652	NaN	0.530118
40.126306	39.581387	NaN	40.784408	0.544920	NaN	-0.658102
40.126306	39.202644	NaN	39.977318	0.923662	NaN	0.148988
40.126306	35.147786	NaN	40.488627	4.978520	NaN	-0.362321
40.126306	36.094789	NaN	41.265308	4.031517	NaN	-1.139002
40.126306	36.273805	NaN	43.158781	3.852501	NaN	-3.032475
40.126306	37.309424	NaN	39.648979	2.816882	NaN	0.477328
40.126306	36.066463	NaN	40.780958	4.059843	NaN	-0.654652
40.126306	37.550559	NaN	40.679703	2.575747	NaN	-0.553397
40.126306	36.703105	NaN	41.664871	3.423201	NaN	-1.538565
40.126306	36.068088	NaN	40.008763	4.058219	NaN	0.117543
40.126306	37.959015	NaN	39.545230	2.167291	NaN	0.581076
40.126306	37.709569	NaN	41.624734	2.416737	NaN	-1.498428
40.126306	36.772908	NaN	37.514453	3.353398	NaN	2.611853
40.126306	33.934280	NaN	37.578263	6.192026	NaN	2.548043
40.126306	36.396402	NaN	40.377928	3.729904	NaN	-0.251622
40.126306	36.697568	NaN	41.720637	3.428738	NaN	-1.594331
40.126306	37.489667	NaN	38.702393	2.636639	NaN	1.423913
40.126306	37.326916	NaN	41.095394	2.799390	NaN	-0.969088
40.126306	37.621112	NaN	41.712269	2.505194	NaN	-1.585963
40.126306	37.763421	NaN	40.503736	2.362885	NaN	-0.377430
40.126306	36.472111	NaN	40.173028	3.654195	NaN	-0.046722
40.126306	38.300929	NaN	42.173212	1.825377	NaN	-2.046906
40.126306	39.156490	NaN	42.462921	0.969816	NaN	-2.336615
40.126306	36.439837	NaN	38.146905	3.686469	NaN	1.979401
40.126306	34.938333	NaN	39.469885	5.187973	NaN	0.656422
40.126306	39.930816	NaN	39.213687	0.195490	NaN	0.912619
40.126306	35.788583	NaN	39.785683	4.337723	NaN	0.340623
40.126306	35.874586	NaN	38.456691	4.251720	NaN	1.669615
40.126306	34.268116	NaN	42.140862	5.858190	NaN	-2.014556
40.126306	33.587689	NaN	38.393144	6.538617	NaN	1.733162
40.126306	40.120617	NaN	43.554633	0.005689	NaN	-3.428327
40.126306	37.112175	NaN	40.648478	3.014131	NaN	-0.522172
40.126306	34.411624	NaN	37.467880	5.714682	NaN	2.658427
40.126306	35.634266	NaN	40.329160	4.492040	NaN	-0.202854
40.126306	34.616219	NaN	38.800776	5.510087	NaN	1.325530
40.126306	37.147432	NaN	40.557903	2.978874	NaN	-0.431597
40.126306	35.874148	NaN	39.998086	4.252159	NaN	0.128220
40.126306	37.545438	NaN	39.642388	2.580869	NaN	0.483918
40.126306	36.419991	NaN	38.546734	3.706315	NaN	1.579572
40.126306	37.377469	NaN	39.941418	2.748837	NaN	0.184888
40.126306	36.436440	NaN	40.640335	3.689866	NaN	-0.514029
40.126306	34.905170	NaN	35.946933	5.221136	NaN	4.179373
40.126306	38.066942	NaN	39.636478	2.059364	NaN	0.489828
40.126306	35.250863	NaN	40.981059	4.875443	NaN	-0.854752
40.126306	36.698684	NaN	39.929861	3.427622	NaN	0.196445
40.126306	36.878532	NaN	39.177287	3.247774	NaN	0.949019
40.126306	38.230384	NaN	39.088226	1.895922	NaN	1.038080
40.126306	34.707868	NaN	40.878130	5.418438	NaN	-0.751824
40.126306	34.950995	NaN	37.085773	5.175311	NaN	3.040533
40.126306	36.965206	NaN	39.858585	3.161100	NaN	0.267721
40.126306	36.136053	NaN	39.154742	3.990253	NaN	0.971564
40.126306	40.255192	NaN	40.311988	-0.128886	NaN	-0.185682
40.126306	36.825940	NaN	42.365720	3.300366	NaN	-2.239414
40.126306	36.300906	NaN	41.619056	3.825401	NaN	-1.492750
40.126306	38.173155	NaN	40.001621	1.953151	NaN	0.124685
40.126306	34.385527	NaN	40.207644	5.740779	NaN	-0.081338
40.126306	34.886424	NaN	39.195080	5.239882	NaN	0.931226
40.126306	34.271828	NaN	41.482602	5.854478	NaN	-1.356296
40.126306	39.254825	NaN	41.793725	0.871481	NaN	-1.667419
40.126306	38.179103	NaN	37.209486	1.947203	NaN	2.916820
40.126306	35.429512	NaN	40.567753	4.696794	NaN	-0.441447
40.126306	37.054478	NaN	36.862695	3.071828	NaN	3.263611
40.126306	36.176788	NaN	41.639578	3.949518	NaN	-1.513272
40.126306	36.283159	NaN	39.488507	3.843147	NaN	0.637799
40.126306	37.076265	NaN	42.298887	3.050041	NaN	-2.172581
40.126306	36.212873	NaN	43.420616	3.913433	NaN	-3.294310
40.126306	35.156957	NaN	37.244866	4.969349	NaN	2.881440
40.126306	36.803675	NaN	39.776005	3.322631	NaN	0.350301
40.126306	36.674908	NaN	40.106083	3.451398	NaN	0.020223
40.126306	37.371038	NaN	39.469878	2.755268	NaN	0.656428
40.126306	40.135617	NaN	40.018061	-0.009311	NaN	0.108245
40.126306	33.286384	NaN	39.530879	6.839922	NaN	0.595427
40.126306	35.079307	NaN	41.660407	5.046999	NaN	-1.534101
40.126306	38.037978	NaN	42.082690	2.088328	NaN	-1.956384
40.126306	36.348888	NaN	40.657624	3.777418	NaN	-0.531318
40.126306	36.465970	NaN	39.227480	3.660336	NaN	0.898826
40.126306	36.218270	NaN	38.379467	3.908036	NaN	1.746839
40.126306	33.849849	NaN	40.316532	6.276457	NaN	-0.190226
40.126306	36.098186	NaN	45.205173	4.028120	NaN	-5.078867
40.126306	37.746406	NaN	39.306809	2.379900	NaN	0.819497
40.126306	33.072380	NaN	39.408175	7.053926	NaN	0.718131
40.126306	35.828143	NaN	37.578918	4.298163	NaN	2.547388
40.126306	37.336339	NaN	37.623440	2.789967	NaN	2.502866
40.126306	36.843647	NaN	39.326227	3.282659	NaN	0.800079
40.126306	35.062622	NaN	38.356725	5.063684	NaN	1.769581
40.126306	36.021678	NaN	40.181770	4.104628	NaN	-0.055464
40.126306	35.597247	NaN	38.673980	4.529059	NaN	1.452326
40.126306	37.951002	NaN	41.333045	2.175304	NaN	-1.206739
40.126306	35.436638	NaN	40.594902	4.689668	NaN	-0.468595
40.126306	35.155591	NaN	38.440131	4.970715	NaN	1.686175
40.126306	36.489775	NaN	40.946980	3.636532	NaN	-0.820674
40.126306	38.366566	NaN	41.071166	1.759740	NaN	-0.944860
40.126306	36.770531	NaN	40.363210	3.355775	NaN	-0.236904
40.126306	33.988660	NaN	38.721753	6.137646	NaN	1.404553
40.126306	39.637150	NaN	43.774324	0.489156	NaN	-3.648018
40.126306	34.629066	NaN	41.566989	5.497240	NaN	-1.440682
40.126306	32.997056	NaN	38.024607	7.129250	NaN	2.101699
40.126306	36.300057	NaN	40.170091	3.826249	NaN	-0.043785
40.126306	38.833907	NaN	42.029820	1.292399	NaN	-1.903514
40.126306	35.621739	NaN	38.620248	4.504567	NaN	1.506058
40.126306	35.091862	NaN	38.156807	5.034444	NaN	1.969499
40.126306	38.697085	NaN	41.826073	1.429221	NaN	-1.699767
40.126306	33.874590	NaN	40.701161	6.251716	NaN	-0.574855
40.126306	34.138131	NaN	38.484754	5.988175	NaN	1.641552
40.126306	34.851895	NaN	39.907043	5.274411	NaN	0.219263
40.126306	37.124092	NaN	42.034490	3.002214	NaN	-1.908184
40.126306	40.182951	NaN	41.415205	-0.056645	NaN	-1.288899
40.126306	34.806926	NaN	42.272284	5.319380	NaN	-2.145978
40.126306	36.565925	NaN	39.816939	3.560381	NaN	0.309367
40.126306	34.539907	NaN	38.615978	5.586399	NaN	1.510328
40.126306	41.004622	NaN	40.986124	-0.878315	NaN	-0.859818
40.126306	37.800207	NaN	40.956628	2.326099	NaN	-0.830322
40.126306	36.603792	NaN	37.427772	3.522515	NaN	2.698535
40.126306	37.325665	NaN	39.512806	2.800641	NaN	0.613500
40.126306	35.659941	NaN	39.427266	4.466365	NaN	0.699040
40.126306	31.724261	NaN	38.782387	8.402045	NaN	1.343919
40.126306	33.464983	NaN	36.958612	6.661323	NaN	3.167694
40.126306	38.295116	NaN	40.546939	1.831190	NaN	-0.420633
40.126306	37.109566	NaN	40.662837	3.016740	NaN	-0.536531
40.126306	37.681177	NaN	41.369279	2.445129	NaN	-1.242972
40.126306	36.762818	NaN	42.050331	3.363488	NaN	-1.924025
40.126306	37.382171	NaN	38.758411	2.744135	NaN	1.367895
40.126306	34.015614	NaN	41.527653	6.110692	NaN	-1.401347
40.126306	35.752686	NaN	38.431241	4.373620	NaN	1.695065
40.126306	39.442740	NaN	42.528309	0.683566	NaN	-2.402003
40.126306	37.730864	NaN	40.364725	2.395442	NaN	-0.238419
40.126306	36.778233	NaN	40.147476	3.348073	NaN	-0.021170
40.126306	38.100508	NaN	41.155373	2.025798	NaN	-1.029067
40.126306	36.927457	NaN	42.047089	3.198850	NaN	-1.920783
40.126306	36.158568	NaN	38.448395	3.967738	NaN	1.677911
40.126306	40.136688	NaN	42.404556	-0.010382	NaN	-2.278250
40.126306	36.330806	NaN	40.882623	3.795500	NaN	-0.756316
40.126306	37.052089	NaN	42.346775	3.074217	NaN	-2.220469
40.126306	35.592345	NaN	39.893531	4.533961	NaN	0.232775
40.126306	36.809864	NaN	35.317988	3.316442	NaN	4.808319
40.126306	37.857051	NaN	39.900225	2.269256	NaN	0.226081
40.126306	37.495266	NaN	39.421766	2.631040	NaN	0.704540
40.126306	36.115562	NaN	40.397086	4.010744	NaN	-0.270780
40.126306	38.153226	NaN	42.442503	1.973080	NaN	-2.316197
40.126306	36.067010	NaN	36.315548	4.059296	NaN	3.810758
40.126306	35.080353	NaN	35.962477	5.045953	NaN	4.163829
40.126306	36.877034	NaN	38.388061	3.249272	NaN	1.738245
40.126306	38.465606	NaN	41.667933	1.660700	NaN	-1.541627
40.126306	36.749794	NaN	39.584316	3.376513	NaN	0.541990
40.126306	33.881421	NaN	38.052084	6.244886	NaN	2.074222
40.126306	37.602640	NaN	38.663188	2.523666	NaN	1.463118
40.126306	36.274346	NaN	40.027501	3.851960	NaN	0.098806
40.126306	35.078610	NaN	39.045931	5.047696	NaN	1.080375
40.126306	34.979286	NaN	37.329516	5.147020	NaN	2.796790
40.126306	34.852773	NaN	39.590885	5.273533	NaN	0.535422
40.126306	37.651257	NaN	41.274822	2.475049	NaN	-1.148516
40.126306	37.536078	NaN	39.694513	2.590228	NaN	0.431794
40.126306	38.956063	NaN	41.713044	1.170243	NaN	-1.586738
40.126306	35.392392	NaN	40.924400	4.733915	NaN	-0.798094
40.126306	39.533853	NaN	39.877292	0.592453	NaN	0.249014
40.126306	33.417033	NaN	38.869650	6.709273	NaN	1.256656
40.126306	40.390968	NaN	41.871269	-0.264662	NaN	-1.744963
40.126306	32.784272	NaN	37.965043	7.342034	NaN	2.161263
40.126306	36.230005	NaN	39.212818	3.896301	NaN	0.913488
40.126306	34.871781	NaN	36.458862	5.254525	NaN	3.667444
40.126306	36.565995	NaN	39.827274	3.560311	NaN	0.299032
40.126306	36.473112	NaN	40.154161	3.653194	NaN	-0.027855
40.126306	38.749586	NaN	40.321324	1.376720	NaN	-0.195018
40.126306	38.742322	NaN	40.064412	1.383985	NaN	0.061894
40.126306	35.137700	NaN	39.453494	4.988606	NaN	0.672812
40.126306	37.783452	NaN	41.298929	2.342854	NaN	-1.172623
40.126306	35.203463	NaN	40.128184	4.922843	NaN	-0.001878
40.126306	36.554213	NaN	42.840688	3.572093	NaN	-2.714382
40.126306	37.596464	NaN	40.346805	2.529842	NaN	-0.220498
40.126306	40.286347	NaN	41.992565	-0.160040	NaN	-1.866259
40.126306	37.400735	NaN	41.978045	2.725572	NaN	-1.851738
40.126306	36.791642	NaN	40.586955	3.334664	NaN	-0.460649
40.126306	38.411926	NaN	42.840221	1.714380	NaN	-2.713915
40.126306	37.651191	NaN	41.739446	2.475115	NaN	-1.613140
40.126306	36.177451	NaN	38.138776	3.948855	NaN	1.987530
40.126306	37.616549	NaN	38.304776	2.509757	NaN	1.821531
40.126306	38.005791	NaN	40.588991	2.120515	NaN	-0.462685
40.126306	36.548374	NaN	40.474912	3.577932	NaN	-0.348606
40.126306	37.451037	NaN	39.568558	2.675269	NaN	0.557748
40.126306	36.852972	NaN	41.302407	3.273334	NaN	-1.176101
40.126306	36.136424	NaN	39.622153	3.989882	NaN	0.504154
40.126306	39.797327	NaN	38.730128	0.328979	NaN	1.396178
40.126306	33.410325	NaN	39.501200	6.715981	NaN	0.625106
40.126306	38.288078	NaN	39.018112	1.838228	NaN	1.108195
40.126306	35.997236	NaN	38.839543	4.129070	NaN	1.286763
40.126306	36.604467	NaN	40.303789	3.521839	NaN	-0.177483
40.126306	35.900485	NaN	41.314694	4.225821	NaN	-1.188388
40.126306	35.619057	NaN	37.687281	4.507249	NaN	2.439025
40.126306	38.385411	NaN	42.458363	1.740895	NaN	-2.332057
40.126306	35.386287	NaN	39.379857	4.740019	NaN	0.746449
40.126306	34.911376	NaN	40.992111	5.214930	NaN	-0.865805
40.126306	38.021138	NaN	39.206215	2.105168	NaN	0.920091
40.126306	38.308625	NaN	40.406128	1.817681	NaN	-0.279821
40.126306	36.952643	NaN	40.052745	3.173663	NaN	0.073561
40.126306	36.202749	NaN	40.529429	3.923557	NaN	-0.403123
40.126306	37.184020	NaN	40.109953	2.942286	NaN	0.016353
40.126306	33.588017	NaN	38.739826	6.538289	NaN	1.386480
40.126306	37.134318	NaN	41.824432	2.991988	NaN	-1.698126
40.126306	36.430227	NaN	41.518254	3.696079	NaN	-1.391948
40.126306	38.078170	NaN	41.105497	2.048136	NaN	-0.979191
40.126306	37.852538	NaN	43.159390	2.273768	NaN	-3.033084
40.126306	37.480316	NaN	41.244763	2.645990	NaN	-1.118457
40.126306	37.950755	NaN	42.184545	2.175551	NaN	-2.058239
40.126306	36.318293	NaN	42.380166	3.808013	NaN	-2.253860
40.126306	36.199954	NaN	37.643115	3.926352	NaN	2.483191
40.126306	36.880920	NaN	39.261404	3.245386	NaN	0.864902
40.126306	36.010810	NaN	40.451400	4.115496	NaN	-0.325094
40.126306	35.410342	NaN	38.535382	4.715964	NaN	1.590924
40.126306	37.869785	NaN	40.732747	2.256521	NaN	-0.606441
40.126306	36.276212	NaN	39.616042	3.850094	NaN	0.510264
40.126306	34.893257	NaN	41.045248	5.233049	NaN	-0.918942
40.126306	38.987470	NaN	40.087959	1.138836	NaN	0.038347
40.126306	35.872442	NaN	39.899528	4.253864	NaN	0.226778
40.126306	37.258884	NaN	40.331604	2.867422	NaN	-0.205298
40.126306	40.261765	NaN	44.268473	-0.135459	NaN	-4.142167
40.126306	40.791318	NaN	40.779668	-0.665011	NaN	-0.653362
40.126306	38.435525	NaN	40.210159	1.690781	NaN	-0.083853
40.126306	34.966029	NaN	41.767892	5.160277	NaN	-1.641586
40.126306	39.865169	NaN	40.486522	0.261137	NaN	-0.360215
40.126306	37.359111	NaN	41.816380	2.767195	NaN	-1.690074
40.126306	37.321044	NaN	41.774520	2.805262	NaN	-1.648214
40.126306	38.711834	NaN	39.112317	1.414473	NaN	1.013990
40.126306	36.605462	NaN	41.444981	3.520844	NaN	-1.318675
40.126306	35.827649	NaN	39.055717	4.298658	NaN	1.070589
40.126306	36.497945	NaN	39.618465	3.628361	NaN	0.507841
40.126306	35.349712	NaN	40.969912	4.776595	NaN	-0.843606
40.126306	36.136688	NaN	40.192069	3.989618	NaN	-0.065763
40.126306	34.280278	NaN	40.961837	5.846029	NaN	-0.835531
40.126306	36.758191	NaN	40.560474	3.368115	NaN	-0.434168
40.126306	36.920840	NaN	40.184077	3.205466	NaN	-0.057771
40.126306	36.460011	NaN	40.181547	3.666295	NaN	-0.055241
40.126306	37.764149	NaN	44.333636	2.362157	NaN	-4.207330
40.126306	35.606735	NaN	37.818666	4.519571	NaN	2.307640
40.126306	36.721813	NaN	39.704090	3.404493	NaN	0.422217
40.126306	34.742656	NaN	38.318605	5.383650	NaN	1.807701
40.126306	37.858573	NaN	40.248748	2.267733	NaN	-0.122442
40.126306	38.511545	NaN	42.479825	1.614761	NaN	-2.353519
40.126306	38.499969	NaN	42.605063	1.626337	NaN	-2.478757
40.126306	37.986243	NaN	41.302094	2.140063	NaN	-1.175788
40.126306	38.794069	NaN	39.842704	1.332237	NaN	0.283603
40.126306	37.234146	NaN	40.832190	2.892160	NaN	-0.705884
40.126306	36.658672	NaN	38.190268	3.467634	NaN	1.936038
40.126306	35.720561	NaN	40.132710	4.405745	NaN	-0.006404
40.126306	37.588464	NaN	41.596800	2.537842	NaN	-1.470494
40.126306	36.285189	NaN	38.982433	3.841117	NaN	1.143873
40.126306	39.906386	NaN	43.258627	0.219920	NaN	-3.132321
40.126306	35.091188	NaN	39.990362	5.035118	NaN	0.135944
40.126306	38.145920	NaN	40.347314	1.980386	NaN	-0.221008
40.126306	33.940680	NaN	37.826581	6.185626	NaN	2.299726
40.126306	33.672461	NaN	39.755920	6.453845	NaN	0.370386
40.126306	40.113113	NaN	40.036781	0.013193	NaN	0.089525
40.126306	38.911980	NaN	41.507400	1.214327	NaN	-1.381094
40.126306	39.566961	NaN	42.200841	0.559345	NaN	-2.074535
40.126306	40.567427	NaN	43.571372	-0.441121	NaN	-3.445066
40.126306	34.787077	NaN	38.158620	5.339229	NaN	1.967686
40.126306	39.130110	NaN	42.003193	0.996196	NaN	-1.876886
40.126306	40.062492	NaN	42.535016	0.063814	NaN	-2.408710
40.126306	35.158453	NaN	38.749006	4.967853	NaN	1.377300
40.126306	35.871097	NaN	38.535978	4.255209	NaN	1.590328
40.126306	36.177290	NaN	39.621382	3.949016	NaN	0.504924
40.126306	34.997563	NaN	39.226426	5.128744	NaN	0.899880
40.126306	34.231465	NaN	37.809226	5.894841	NaN	2.317080
40.126306	39.841082	NaN	40.745272	0.285224	NaN	-0.618966
40.126306	37.230754	NaN	38.457919	2.895552	NaN	1.668387
40.126306	39.744108	NaN	42.728848	0.382198	NaN	-2.602542
40.126306	38.925087	NaN	41.375479	1.201219	NaN	-1.249173
40.126306	35.161817	NaN	39.398199	4.964490	NaN	0.728107
40.126306	36.956138	NaN	37.818746	3.170168	NaN	2.307560
40.126306	35.157107	NaN	38.229707	4.969200	NaN	1.896599
40.126306	37.021978	NaN	41.075376	3.104328	NaN	-0.949069
40.126306	38.234892	NaN	39.823423	1.891414	NaN	0.302883
40.126306	38.033354	NaN	42.318114	2.092952	NaN	-2.191808
40.126306	35.618711	NaN	40.523075	4.507595	NaN	-0.396769
40.126306	34.615530	NaN	40.060022	5.510776	NaN	0.066284
40.126306	39.324834	NaN	41.692775	0.801472	NaN	-1.566469
40.126306	39.013767	NaN	42.324132	1.112539	NaN	-2.197826
40.126306	36.980539	NaN	40.868575	3.145767	NaN	-0.742269
40.126306	34.480341	NaN	40.574031	5.645965	NaN	-0.447725
40.126306	32.503630	NaN	39.362710	7.622676	NaN	0.763596
40.126306	35.186385	NaN	38.662356	4.939921	NaN	1.463950
40.126306	35.707390	NaN	38.162405	4.418916	NaN	1.963901
40.126306	39.115865	NaN	43.851180	1.010441	NaN	-3.724874
40.126306	38.278030	NaN	42.888885	1.848276	NaN	-2.762579
40.126306	38.216484	NaN	41.067590	1.909822	NaN	-0.941284
40.126306	33.106745	NaN	41.446636	7.019562	NaN	-1.320330
40.126306	38.014445	NaN	39.492317	2.111862	NaN	0.633989
40.126306	33.187768	NaN	40.056178	6.938539	NaN	0.070128
40.126306	35.810073	NaN	39.690048	4.316233	NaN	0.436258
40.126306	35.937689	NaN	41.272209	4.188617	NaN	-1.145903
40.126306	36.611506	NaN	40.007183	3.514800	NaN	0.119123
40.126306	33.990811	NaN	41.657364	6.135495	NaN	-1.531058
40.126306	36.842269	NaN	37.688671	3.284037	NaN	2.437635
40.126306	37.674365	NaN	40.524778	2.451941	NaN	-0.398472
40.126306	33.414937	NaN	41.427646	6.711369	NaN	-1.301340
40.126306	37.086168	NaN	41.479476	3.040138	NaN	-1.353170
40.126306	34.601305	NaN	40.612247	5.525001	NaN	-0.485941
40.126306	33.996121	NaN	37.513301	6.130185	NaN	2.613005
40.126306	39.270997	NaN	42.001238	0.855309	NaN	-1.874932
40.126306	37.674022	NaN	40.512744	2.452284	NaN	-0.386438
40.126306	36.882386	NaN	40.030709	3.243920	NaN	0.095597
40.126306	35.497382	NaN	38.657462	4.628925	NaN	1.468845
40.126306	36.685973	NaN	37.833335	3.440333	NaN	2.292972
40.126306	36.812048	NaN	40.253339	3.314258	NaN	-0.127033
40.126306	36.088787	NaN	38.473349	4.037519	NaN	1.652957
40.126306	39.559048	NaN	39.737012	0.567258	NaN	0.389294
40.126306	34.745349	NaN	39.282305	5.380957	NaN	0.844001
40.126306	39.194509	NaN	40.811017	0.931797	NaN	-0.684711
40.126306	36.724286	NaN	40.751412	3.402020	NaN	-0.625106
40.126306	36.384132	NaN	41.990807	3.742175	NaN	-1.864501
40.126306	35.641395	NaN	39.662760	4.484911	NaN	0.463546
40.126306	37.367226	NaN	41.673848	2.759080	NaN	-1.547542
40.126306	38.625422	NaN	43.580372	1.500884	NaN	-3.454066
40.126306	32.931180	NaN	37.654776	7.195126	NaN	2.471530
40.126306	38.821327	NaN	42.273859	1.304979	NaN	-2.147553
40.126306	37.656558	NaN	39.027840	2.469748	NaN	1.098466
40.126306	38.610243	NaN	37.996345	1.516063	NaN	2.129961
40.126306	37.776775	NaN	40.071180	2.349531	NaN	0.055126
40.126306	38.045696	NaN	41.366044	2.080610	NaN	-1.239738
40.126306	37.344481	NaN	40.903836	2.781825	NaN	-0.777530
40.126306	34.500446	NaN	39.846421	5.625860	NaN	0.279885
40.126306	34.412574	NaN	37.380332	5.713732	NaN	2.745974
40.126306	37.293665	NaN	38.217858	2.832642	NaN	1.908449
40.126306	37.445603	NaN	38.808761	2.680703	NaN	1.317546
40.126306	41.515258	NaN	42.505285	-1.388952	NaN	-2.378979
40.126306	35.993931	NaN	39.250541	4.132375	NaN	0.875765
40.126306	35.301251	NaN	37.066784	4.825055	NaN	3.059523
40.126306	34.901433	NaN	40.299943	5.224873	NaN	-0.173637
40.126306	36.604066	NaN	39.484041	3.522240	NaN	0.642266
40.126306	36.668924	NaN	41.128640	3.457382	NaN	-1.002334
40.126306	36.358174	NaN	39.934646	3.768132	NaN	0.191660
40.126306	34.045868	NaN	39.540627	6.080438	NaN	0.585680
40.126306	40.452192	NaN	39.613550	-0.325886	NaN	0.512756
40.126306	34.157189	NaN	41.617975	5.969117	NaN	-1.491669
40.126306	36.827056	NaN	41.411903	3.299250	NaN	-1.285597
40.126306	39.252806	NaN	41.884184	0.873500	NaN	-1.757878
40.126306	34.789465	NaN	39.188599	5.336841	NaN	0.937707
40.126306	37.421527	NaN	42.461191	2.704779	NaN	-2.334885
40.126306	33.082608	NaN	39.038897	7.043698	NaN	1.087409
40.126306	37.720622	NaN	39.934778	2.405684	NaN	0.191528
40.126306	36.121750	NaN	38.774556	4.004556	NaN	1.351750
40.126306	39.041037	NaN	41.246259	1.085269	NaN	-1.119953
40.126306	34.667249	NaN	39.777940	5.459057	NaN	0.348366
40.126306	38.544367	NaN	40.539976	1.581940	NaN	-0.413670
40.126306	37.015332	NaN	39.025989	3.110974	NaN	1.100317
40.126306	40.299374	NaN	41.585964	-0.173068	NaN	-1.459658
40.126306	34.912695	NaN	38.331561	5.213611	NaN	1.794745
40.126306	36.828315	NaN	40.734969	3.297991	NaN	-0.608663
40.126306	35.127989	NaN	38.645106	4.998317	NaN	1.481200
40.126306	34.283385	NaN	39.260335	5.842922	NaN	0.865971
40.126306	39.331072	NaN	41.200952	0.795234	NaN	-1.074646
40.126306	39.216675	NaN	42.865270	0.909632	NaN	-2.738964
40.126306	37.328133	NaN	39.831415	2.798173	NaN	0.294891
40.126306	38.321899	NaN	37.828971	1.804407	NaN	2.297335
40.126306	36.799561	NaN	40.707236	3.326745	NaN	-0.580930
40.126306	35.419982	NaN	42.729299	4.706324	NaN	-2.602993
40.126306	35.515067	NaN	38.890574	4.611239	NaN	1.235732
40.126306	36.019248	NaN	39.418620	4.107058	NaN	0.707686
40.126306	37.694140	NaN	41.955611	2.432166	NaN	-1.829305
40.126306	38.351346	NaN	39.293155	1.774960	NaN	0.833151
40.126306	36.867152	NaN	40.718725	3.259154	NaN	-0.592419
40.126306	37.120060	NaN	44.143770	3.006246	NaN	-4.017464
40.126306	36.852709	NaN	40.789686	3.273597	NaN	-0.663380
40.126306	35.453742	NaN	40.026217	4.672564	NaN	0.100089
40.126306	37.740724	NaN	37.228559	2.385582	NaN	2.897747
40.126306	37.487755	NaN	36.403868	2.638551	NaN	3.722439
40.126306	34.099769	NaN	39.913645	6.026537	NaN	0.212661
40.126306	37.820331	NaN	41.041246	2.305975	NaN	-0.914940
40.126306	33.001509	NaN	41.919295	7.124797	NaN	-1.792989
40.126306	38.640660	NaN	41.647986	1.485646	NaN	-1.521680
40.126306	33.246049	NaN	40.378491	6.880257	NaN	-0.252185
40.126306	34.699859	NaN	37.423816	5.426447	NaN	2.702490
40.126306	36.003606	NaN	41.496885	4.122700	NaN	-1.370579
40.126306	36.474232	NaN	40.029850	3.652075	NaN	0.096456
40.126306	35.962176	NaN	39.383718	4.164130	NaN	0.742589
40.126306	36.604738	NaN	39.305027	3.521568	NaN	0.821279
40.126306	37.322064	NaN	38.651310	2.804242	NaN	1.474996
40.126306	37.979757	NaN	41.288660	2.146549	NaN	-1.162354
40.126306	38.217506	NaN	39.672391	1.908800	NaN	0.453915
40.126306	38.744990	NaN	42.452060	1.381316	NaN	-2.325754
40.126306	35.365140	NaN	40.142320	4.761166	NaN	-0.016014
40.126306	37.808766	NaN	39.457447	2.317540	NaN	0.668859
40.126306	35.737179	NaN	40.710838	4.389127	NaN	-0.584532
40.126306	38.204352	NaN	43.843261	1.921955	NaN	-3.716955
40.126306	37.095071	NaN	38.744185	3.031235	NaN	1.382121
40.126306	33.761343	NaN	41.401767	6.364963	NaN	-1.275461
40.126306	36.854517	NaN	40.592466	3.271789	NaN	-0.466160
40.126306	38.172879	NaN	38.747216	1.953427	NaN	1.379090
40.126306	31.926585	NaN	42.044199	8.199721	NaN	-1.917893
40.126306	37.148127	NaN	39.572718	2.978180	NaN	0.553588
40.126306	35.657402	NaN	41.914100	4.468904	NaN	-1.787794
40.126306	38.970479	NaN	40.147588	1.155827	NaN	-0.021282
40.126306	35.461788	NaN	38.605078	4.664518	NaN	1.521228
40.126306	33.439395	NaN	37.818577	6.686911	NaN	2.307729
40.126306	33.684341	NaN	40.762197	6.441966	NaN	-0.635891
40.126306	37.857533	NaN	36.792228	2.268774	NaN	3.334078
40.126306	36.679274	NaN	42.515078	3.447032	NaN	-2.388772
40.126306	37.582634	NaN	37.177240	2.543672	NaN	2.949066
40.126306	36.406633	NaN	39.203629	3.719673	NaN	0.922677
40.126306	37.721920	NaN	41.023009	2.404386	NaN	-0.896703
40.126306	36.239722	NaN	41.459054	3.886584	NaN	-1.332748
40.126306	33.487393	NaN	42.279369	6.638913	NaN	-2.153063
40.126306	37.568589	NaN	40.154316	2.557717	NaN	-0.028010
40.126306	36.909589	NaN	41.170178	3.216717	NaN	-1.043872
40.126306	38.376652	NaN	38.591692	1.749654	NaN	1.534614
40.126306	37.923163	NaN	40.623384	2.203143	NaN	-0.497078
40.126306	39.426149	NaN	41.139773	0.700157	NaN	-1.013467
40.126306	39.012485	NaN	43.276474	1.113821	NaN	-3.150168
40.126306	37.175902	NaN	39.712091	2.950404	NaN	0.414215
40.126306	37.816210	NaN	43.144633	2.310096	NaN	-3.018327
40.126306	35.182873	NaN	38.519172	4.943433	NaN	1.607134
40.126306	38.940782	NaN	40.139022	1.185524	NaN	-0.012716
40.126306	39.426313	NaN	42.234680	0.699993	NaN	-2.108374
40.126306	33.280978	NaN	38.775756	6.845328	NaN	1.350550
40.126306	34.874904	NaN	37.909342	5.251402	NaN	2.216964
40.126306	36.805162	NaN	39.070767	3.321144	NaN	1.055539
40.126306	36.898007	NaN	37.723153	3.228299	NaN	2.403153
40.126306	34.571106	NaN	39.406213	5.555200	NaN	0.720093
40.126306	36.460676	NaN	41.211750	3.665630	NaN	-1.085444
40.126306	39.665536	NaN	40.144710	0.460770	NaN	-0.018404
40.126306	36.751808	NaN	39.550475	3.374498	NaN	0.575831
40.126306	35.964932	NaN	38.561646	4.161375	NaN	1.564660
40.126306	34.990268	NaN	38.469234	5.136038	NaN	1.657072
40.126306	36.326016	NaN	37.413691	3.800290	NaN	2.712615
40.126306	36.896576	NaN	39.542593	3.229730	NaN	0.583713
40.126306	37.797126	NaN	36.739984	2.329180	NaN	3.386322
40.126306	38.680648	NaN	40.481871	1.445658	NaN	-0.355565
40.126306	35.383973	NaN	38.849488	4.742333	NaN	1.276818
40.126306	35.452850	NaN	36.107684	4.673456	NaN	4.018622
40.126306	35.890351	NaN	39.431109	4.235955	NaN	0.695197
40.126306	38.431843	NaN	40.055322	1.694463	NaN	0.070984
40.126306	36.503929	NaN	39.394263	3.622377	NaN	0.732043
40.126306	35.639872	NaN	39.184481	4.486434	NaN	0.941825
40.126306	35.128921	NaN	38.949287	4.997385	NaN	1.177019
40.126306	34.107464	NaN	38.816548	6.018842	NaN	1.309758
40.126306	36.420183	NaN	38.071813	3.706123	NaN	2.054493
40.126306	37.284831	NaN	36.919023	2.841475	NaN	3.207283
40.126306	37.018994	NaN	41.599124	3.107312	NaN	-1.472818
40.126306	32.444162	NaN	39.555820	7.682144	NaN	0.570486
40.126306	37.345498	NaN	38.315946	2.780808	NaN	1.810360
40.126306	36.196363	NaN	40.561862	3.929943	NaN	-0.435556
40.126306	38.250395	NaN	40.956331	1.875911	NaN	-0.830025
40.126306	37.190987	NaN	40.590120	2.935319	NaN	-0.463813
40.126306	37.039107	NaN	39.912599	3.087199	NaN	0.213707
40.126306	35.232983	NaN	38.385718	4.893323	NaN	1.740588
40.126306	38.300410	NaN	41.590706	1.825896	NaN	-1.464399
40.126306	40.148162	NaN	40.965621	-0.021856	NaN	-0.839315
40.126306	36.904537	NaN	38.827655	3.221769	NaN	1.298651
40.126306	39.048607	NaN	42.351890	1.077699	NaN	-2.225584
40.126306	35.627680	NaN	42.545918	4.498626	NaN	-2.419612
40.126306	37.311585	NaN	39.947933	2.814721	NaN	0.178373
40.126306	35.706580	NaN	39.245433	4.419726	NaN	0.880874
40.126306	38.338830	NaN	37.959677	1.787476	NaN	2.166629
40.126306	36.066186	NaN	42.432359	4.060120	NaN	-2.306053
40.126306	34.413602	NaN	36.820458	5.712704	NaN	3.305848
40.126306	35.388793	NaN	38.876324	4.737513	NaN	1.249982
40.126306	37.684285	NaN	39.912016	2.442021	NaN	0.214290
40.126306	33.642747	NaN	39.649105	6.483559	NaN	0.477201
40.126306	35.272819	NaN	38.740697	4.853487	NaN	1.385609
40.126306	37.136478	NaN	39.404304	2.989828	NaN	0.722002
40.126306	36.819708	NaN	39.504177	3.306598	NaN	0.622129
40.126306	36.053259	NaN	36.295105	4.073047	NaN	3.831201
40.126306	37.803464	NaN	40.679956	2.322842	NaN	-0.553650
40.126306	36.791226	NaN	39.032802	3.335080	NaN	1.093505
40.126306	36.409564	NaN	40.441129	3.716742	NaN	-0.314823
40.126306	34.930175	NaN	41.141765	5.196131	NaN	-1.015459
40.126306	33.567274	NaN	38.877065	6.559032	NaN	1.249241
40.126306	37.231720	NaN	38.849917	2.894586	NaN	1.276389
40.126306	36.733696	NaN	43.150011	3.392610	NaN	-3.023705
40.126306	37.750325	NaN	42.472685	2.375981	NaN	-2.346379
40.126306	37.973740	NaN	42.357388	2.152566	NaN	-2.231081
40.126306	39.071057	NaN	42.388361	1.055249	NaN	-2.262055
40.126306	38.131504	NaN	40.000646	1.994802	NaN	0.125660
40.126306	38.323389	NaN	40.003106	1.802917	NaN	0.123200
40.126306	37.419560	NaN	39.289398	2.706746	NaN	0.836908
40.126306	33.680559	NaN	38.658466	6.445748	NaN	1.467840
40.126306	38.666649	NaN	44.143786	1.459657	NaN	-4.017480
40.126306	36.128493	NaN	37.954808	3.997813	NaN	2.171498
40.126306	38.429659	NaN	41.553542	1.696647	NaN	-1.427236
40.126306	39.523465	NaN	41.767500	0.602841	NaN	-1.641194
40.126306	35.075219	NaN	37.149189	5.051087	NaN	2.977118
40.126306	36.840864	NaN	39.099438	3.285442	NaN	1.026869
40.126306	35.403099	NaN	41.079370	4.723207	NaN	-0.953064
40.126306	36.509004	NaN	39.062143	3.617302	NaN	1.064163
40.126306	34.079130	NaN	40.567254	6.047176	NaN	-0.440948
40.126306	40.603871	NaN	42.576604	-0.477565	NaN	-2.450298
40.126306	39.631721	NaN	40.807352	0.494585	NaN	-0.681046
40.126306	30.987968	NaN	38.840912	9.138338	NaN	1.285394
40.126306	37.785633	NaN	41.286953	2.340673	NaN	-1.160647
40.126306	37.135415	NaN	38.421223	2.990891	NaN	1.705083
40.126306	36.419702	NaN	40.752017	3.706604	NaN	-0.625711
40.126306	33.925186	NaN	37.043610	6.201120	NaN	3.082696
40.126306	35.938711	NaN	40.952125	4.187595	NaN	-0.825819
40.126306	38.043948	NaN	41.148328	2.082358	NaN	-1.022022
40.126306	36.447984	NaN	40.198790	3.678322	NaN	-0.072484
40.126306	37.832489	NaN	40.986215	2.293817	NaN	-0.859909
40.126306	36.238521	NaN	40.044178	3.887785	NaN	0.082128
40.126306	37.017212	NaN	41.125193	3.109094	NaN	-0.998887
40.126306	35.549042	NaN	35.987895	4.577264	NaN	4.138411
40.126306	34.964931	NaN	40.370074	5.161375	NaN	-0.243768
40.126306	39.177714	NaN	43.071009	0.948592	NaN	-2.944703
40.126306	39.330410	NaN	40.521043	0.795896	NaN	-0.394737
40.126306	34.845444	NaN	38.951028	5.280863	NaN	1.175278
40.126306	36.856171	NaN	41.310937	3.270135	NaN	-1.184631
40.126306	36.406971	NaN	39.524069	3.719335	NaN	0.602237
40.126306	36.247487	NaN	39.882885	3.878819	NaN	0.243421
40.126306	36.651080	NaN	43.283709	3.475226	NaN	-3.157402
40.126306	33.310239	NaN	37.116420	6.816067	NaN	3.009886
40.126306	31.723761	NaN	38.224489	8.402545	NaN	1.901817
40.126306	34.337096	NaN	39.220632	5.789210	NaN	0.905674
40.126306	37.742545	NaN	39.556946	2.383761	NaN	0.569360
40.126306	38.633985	NaN	42.497134	1.492321	NaN	-2.370828
40.126306	38.416839	NaN	40.570607	1.709467	NaN	-0.444301
40.126306	36.425459	NaN	37.106702	3.700847	NaN	3.019604
40.126306	36.261852	NaN	40.085706	3.864454	NaN	0.040600
40.126306	37.664757	NaN	39.824825	2.461549	NaN	0.301481
40.126306	35.340783	NaN	39.907543	4.785523	NaN	0.218763
40.126306	35.289590	NaN	38.274006	4.836717	NaN	1.852300
40.126306	35.288885	NaN	39.330961	4.837422	NaN	0.795346
40.126306	38.488172	NaN	41.867920	1.638134	NaN	-1.741614
40.126306	36.632596	NaN	38.394997	3.493711	NaN	1.731309
40.126306	33.448416	NaN	38.172511	6.677890	NaN	1.953795
40.126306	33.602064	NaN	36.419245	6.524242	NaN	3.707061
40.126306	34.207814	NaN	37.039820	5.918492	NaN	3.086486
40.126306	35.482866	NaN	43.292719	4.643440	NaN	-3.166412
40.126306	36.350320	NaN	41.530024	3.775986	NaN	-1.403718
40.126306	37.425615	NaN	39.325445	2.700691	NaN	0.800861
40.126306	35.113978	NaN	40.686165	5.012328	NaN	-0.559859
40.126306	34.945725	NaN	40.349750	5.180581	NaN	-0.223444
40.126306	35.348364	NaN	39.412182	4.777942	NaN	0.714124
40.126306	36.008771	NaN	42.282887	4.117535	NaN	-2.156581
40.126306	36.822103	NaN	40.603342	3.304203	NaN	-0.477036
40.126306	34.310195	NaN	37.532504	5.816111	NaN	2.593802
40.126306	38.809357	NaN	42.902995	1.316949	NaN	-2.776689
40.126306	32.029071	NaN	36.786710	8.097235	NaN	3.339596
