# Supplementary material for: Combined Influences of Model Choice, Data Quality, and Data Quantity When Estimating Population Trends
Source: PLoS One. 2015 Jul 15;10(7):e0132255. doi: 10.1371/journal.pone.0132255 (PMC4503393; doi:10.1371/journal.pone.0132255)
Supplement: S1 Dataset — Files are organized by model type and by the input lambda value. (ZIP) [file pone.0132255.s002.zip › Hypothetical LH/sims_lambda_0_95/simulationOutput_0.95_0_0_0.1_50.xls]

Percent_Decline_True	Median_Percent_Decline_Matrix	Median_Percent_Decline_Matrix_stable	Median_Percent_Decline_Scalar	Difference_True_Matrix	Difference_True_Matrix_Stable	Difference_True_Scalar
40.126306	37.269107	NaN	40.130468	2.857199	NaN	-0.004161
40.126306	37.184180	NaN	41.312067	2.942126	NaN	-1.185761
40.126306	36.934433	NaN	40.428670	3.191873	NaN	-0.302364
40.126306	35.730158	NaN	39.936904	4.396148	NaN	0.189402
40.126306	36.299402	NaN	41.035334	3.826904	NaN	-0.909028
40.126306	38.563191	NaN	39.226410	1.563115	NaN	0.899897
40.126306	35.377381	NaN	39.402135	4.748925	NaN	0.724171
40.126306	34.616949	NaN	39.998507	5.509357	NaN	0.127799
40.126306	37.367680	NaN	40.359632	2.758626	NaN	-0.233326
40.126306	36.372025	NaN	39.151203	3.754281	NaN	0.975103
40.126306	36.922658	NaN	39.145168	3.203648	NaN	0.981138
40.126306	37.248807	NaN	40.236179	2.877499	NaN	-0.109873
40.126306	35.172248	NaN	39.376836	4.954058	NaN	0.749470
40.126306	36.067162	NaN	40.357738	4.059144	NaN	-0.231432
40.126306	35.968442	NaN	38.315263	4.157864	NaN	1.811043
40.126306	37.156286	NaN	39.263411	2.970020	NaN	0.862895
40.126306	36.480854	NaN	40.284005	3.645452	NaN	-0.157699
40.126306	35.614015	NaN	40.886865	4.512291	NaN	-0.760559
40.126306	36.948884	NaN	38.857656	3.177422	NaN	1.268650
40.126306	36.243941	NaN	40.027774	3.882365	NaN	0.098532
40.126306	35.555128	NaN	40.715338	4.571178	NaN	-0.589032
40.126306	35.070419	NaN	41.431934	5.055887	NaN	-1.305628
40.126306	38.171429	NaN	42.380116	1.954877	NaN	-2.253810
40.126306	36.866117	NaN	39.890745	3.260190	NaN	0.235561
40.126306	36.114889	NaN	39.666386	4.011417	NaN	0.459920
40.126306	37.193806	NaN	39.261485	2.932500	NaN	0.864821
40.126306	36.016387	NaN	40.012455	4.109919	NaN	0.113851
40.126306	35.978152	NaN	37.274749	4.148154	NaN	2.851557
40.126306	35.709546	NaN	42.012185	4.416760	NaN	-1.885879
40.126306	36.867789	NaN	38.824629	3.258518	NaN	1.301678
40.126306	36.115102	NaN	39.301126	4.011204	NaN	0.825180
40.126306	37.040031	NaN	39.245685	3.086275	NaN	0.880621
40.126306	37.070493	NaN	40.770131	3.055813	NaN	-0.643825
40.126306	35.813884	NaN	38.646508	4.312422	NaN	1.479798
40.126306	37.462714	NaN	42.357687	2.663592	NaN	-2.231381
40.126306	36.360292	NaN	39.227224	3.766014	NaN	0.899082
40.126306	35.383370	NaN	39.262122	4.742936	NaN	0.864184
40.126306	36.872828	NaN	42.076363	3.253478	NaN	-1.950057
40.126306	35.436911	NaN	38.386759	4.689395	NaN	1.739547
40.126306	35.002389	NaN	37.975984	5.123917	NaN	2.150322
40.126306	37.484978	NaN	41.100309	2.641328	NaN	-0.974003
40.126306	38.045405	NaN	41.545896	2.080901	NaN	-1.419590
40.126306	35.269196	NaN	40.434683	4.857110	NaN	-0.308377
40.126306	37.416661	NaN	39.637702	2.709645	NaN	0.488604
40.126306	37.932783	NaN	39.841351	2.193523	NaN	0.284955
40.126306	35.689250	NaN	40.177837	4.437056	NaN	-0.051531
40.126306	36.254872	NaN	39.051428	3.871434	NaN	1.074878
40.126306	36.465562	NaN	39.948318	3.660745	NaN	0.177988
40.126306	36.480597	NaN	40.019357	3.645710	NaN	0.106949
40.126306	38.119313	NaN	40.590540	2.006993	NaN	-0.464234
40.126306	35.890773	NaN	40.489052	4.235533	NaN	-0.362746
40.126306	36.481311	NaN	40.441173	3.644995	NaN	-0.314867
40.126306	37.568510	NaN	39.660812	2.557796	NaN	0.465494
40.126306	37.292645	NaN	39.387847	2.833661	NaN	0.738459
40.126306	37.963880	NaN	41.349999	2.162426	NaN	-1.223692
40.126306	36.574242	NaN	39.884068	3.552064	NaN	0.242238
40.126306	37.890723	NaN	41.027590	2.235583	NaN	-0.901284
40.126306	36.274781	NaN	41.448860	3.851525	NaN	-1.322554
40.126306	37.768303	NaN	38.865757	2.358003	NaN	1.260549
40.126306	38.746133	NaN	42.184792	1.380173	NaN	-2.058486
40.126306	35.748522	NaN	39.973072	4.377784	NaN	0.153235
40.126306	35.453751	NaN	39.427507	4.672555	NaN	0.698799
40.126306	35.333150	NaN	37.598503	4.793156	NaN	2.527803
40.126306	36.766322	NaN	40.416784	3.359984	NaN	-0.290478
40.126306	35.112817	NaN	40.000161	5.013489	NaN	0.126145
40.126306	36.300383	NaN	40.969123	3.825923	NaN	-0.842817
40.126306	38.356361	NaN	40.939743	1.769945	NaN	-0.813437
40.126306	37.712549	NaN	40.445156	2.413757	NaN	-0.318850
40.126306	37.692267	NaN	44.141573	2.434039	NaN	-4.015267
40.126306	35.278850	NaN	39.677711	4.847456	NaN	0.448595
40.126306	36.973047	NaN	40.557821	3.153260	NaN	-0.431515
40.126306	36.004252	NaN	40.826713	4.122054	NaN	-0.700407
40.126306	36.880839	NaN	39.868175	3.245467	NaN	0.258131
40.126306	37.497985	NaN	40.968508	2.628321	NaN	-0.842202
40.126306	34.845838	NaN	40.690457	5.280468	NaN	-0.564151
40.126306	36.325294	NaN	41.247507	3.801012	NaN	-1.121201
40.126306	35.168172	NaN	40.450164	4.958134	NaN	-0.323858
40.126306	35.482878	NaN	39.936577	4.643428	NaN	0.189730
40.126306	37.203548	NaN	38.058338	2.922758	NaN	2.067968
40.126306	35.182368	NaN	38.962933	4.943938	NaN	1.163373
40.126306	38.740559	NaN	41.423521	1.385747	NaN	-1.297215
40.126306	34.932304	NaN	36.919793	5.194002	NaN	3.206513
40.126306	36.229754	NaN	38.542096	3.896552	NaN	1.584210
40.126306	37.482839	NaN	40.070932	2.643467	NaN	0.055374
40.126306	38.409621	NaN	42.241910	1.716685	NaN	-2.115604
40.126306	37.142204	NaN	39.591163	2.984102	NaN	0.535143
40.126306	35.359208	NaN	39.017665	4.767098	NaN	1.108641
40.126306	36.909526	NaN	40.811163	3.216780	NaN	-0.684857
40.126306	36.343367	NaN	38.875714	3.782939	NaN	1.250592
40.126306	36.425243	NaN	41.442762	3.701063	NaN	-1.316456
40.126306	34.503339	NaN	38.811936	5.622968	NaN	1.314370
40.126306	36.634924	NaN	39.701916	3.491382	NaN	0.424390
40.126306	35.462938	NaN	39.991177	4.663368	NaN	0.135129
40.126306	35.018619	NaN	39.935392	5.107687	NaN	0.190914
40.126306	37.313619	NaN	39.316322	2.812687	NaN	0.809984
40.126306	37.040660	NaN	39.885055	3.085646	NaN	0.241251
40.126306	36.786706	NaN	40.509557	3.339600	NaN	-0.383251
40.126306	37.222137	NaN	38.608190	2.904169	NaN	1.518116
40.126306	37.331593	NaN	39.572598	2.794713	NaN	0.553708
40.126306	37.293550	NaN	39.744920	2.832756	NaN	0.381386
40.126306	35.920002	NaN	39.824816	4.206304	NaN	0.301490
40.126306	34.419549	NaN	39.676023	5.706757	NaN	0.450283
40.126306	37.736966	NaN	40.837298	2.389341	NaN	-0.710992
40.126306	37.066707	NaN	42.426626	3.059599	NaN	-2.300320
40.126306	38.268355	NaN	40.128791	1.857951	NaN	-0.002485
40.126306	34.073329	NaN	39.501156	6.052977	NaN	0.625150
40.126306	37.960215	NaN	41.294076	2.166091	NaN	-1.167770
40.126306	38.908542	NaN	40.472413	1.217765	NaN	-0.346107
40.126306	37.919796	NaN	40.506216	2.206510	NaN	-0.379910
40.126306	36.495688	NaN	40.665826	3.630618	NaN	-0.539520
40.126306	34.638980	NaN	39.477547	5.487326	NaN	0.648759
40.126306	37.205964	NaN	40.632879	2.920342	NaN	-0.506573
40.126306	36.868669	NaN	39.164764	3.257637	NaN	0.961542
40.126306	38.703427	NaN	39.157130	1.422879	NaN	0.969176
40.126306	38.479347	NaN	39.752542	1.646960	NaN	0.373764
40.126306	38.396899	NaN	40.377894	1.729407	NaN	-0.251588
40.126306	38.222925	NaN	40.236353	1.903381	NaN	-0.110047
40.126306	36.620438	NaN	40.396420	3.505868	NaN	-0.270114
40.126306	37.989731	NaN	38.606415	2.136575	NaN	1.519891
40.126306	34.957591	NaN	39.740381	5.168715	NaN	0.385925
40.126306	36.439670	NaN	40.004831	3.686636	NaN	0.121476
40.126306	38.452916	NaN	41.017849	1.673390	NaN	-0.891543
40.126306	36.817266	NaN	40.113707	3.309040	NaN	0.012599
40.126306	37.642207	NaN	40.357538	2.484099	NaN	-0.231232
40.126306	35.992030	NaN	42.471188	4.134276	NaN	-2.344882
40.126306	35.721510	NaN	39.882542	4.404796	NaN	0.243765
40.126306	35.805653	NaN	40.192841	4.320653	NaN	-0.066535
40.126306	39.074739	NaN	41.395757	1.051567	NaN	-1.269451
40.126306	36.919195	NaN	40.802736	3.207111	NaN	-0.676430
40.126306	37.475564	NaN	40.330685	2.650742	NaN	-0.204379
40.126306	36.772535	NaN	39.789370	3.353771	NaN	0.336936
40.126306	37.527833	NaN	41.858816	2.598473	NaN	-1.732510
40.126306	34.615642	NaN	39.449153	5.510664	NaN	0.677153
40.126306	39.015740	NaN	39.160716	1.110567	NaN	0.965590
40.126306	37.046080	NaN	39.275722	3.080226	NaN	0.850584
40.126306	38.643979	NaN	41.044846	1.482327	NaN	-0.918540
40.126306	36.243852	NaN	38.686624	3.882454	NaN	1.439682
40.126306	36.563166	NaN	38.379782	3.563140	NaN	1.746524
40.126306	36.455258	NaN	39.463109	3.671048	NaN	0.663197
40.126306	35.486590	NaN	40.557827	4.639716	NaN	-0.431521
40.126306	36.102562	NaN	38.862535	4.023744	NaN	1.263771
40.126306	37.340160	NaN	38.904698	2.786146	NaN	1.221609
40.126306	36.182430	NaN	38.918575	3.943876	NaN	1.207731
40.126306	39.149984	NaN	41.648152	0.976322	NaN	-1.521846
40.126306	37.906049	NaN	38.320853	2.220257	NaN	1.805453
40.126306	39.467571	NaN	41.564306	0.658735	NaN	-1.438000
40.126306	38.381767	NaN	40.082235	1.744539	NaN	0.044071
40.126306	37.766938	NaN	39.688306	2.359368	NaN	0.438000
40.126306	35.418885	NaN	40.061814	4.707422	NaN	0.064492
40.126306	38.211645	NaN	40.610177	1.914661	NaN	-0.483871
40.126306	37.273635	NaN	39.480762	2.852671	NaN	0.645544
40.126306	37.035123	NaN	39.159463	3.091183	NaN	0.966843
40.126306	39.089203	NaN	41.550704	1.037103	NaN	-1.424398
40.126306	37.028146	NaN	42.081228	3.098160	NaN	-1.954921
40.126306	35.007987	NaN	39.718368	5.118319	NaN	0.407938
40.126306	36.361660	NaN	39.663401	3.764646	NaN	0.462905
40.126306	36.118293	NaN	40.079140	4.008013	NaN	0.047166
40.126306	38.916567	NaN	42.522169	1.209739	NaN	-2.395863
40.126306	36.367501	NaN	39.589598	3.758805	NaN	0.536708
40.126306	35.718549	NaN	40.165256	4.407757	NaN	-0.038950
40.126306	38.105347	NaN	40.986924	2.020959	NaN	-0.860618
40.126306	35.533211	NaN	40.955951	4.593095	NaN	-0.829644
40.126306	36.720284	NaN	38.872214	3.406022	NaN	1.254092
40.126306	37.180829	NaN	39.358447	2.945477	NaN	0.767859
40.126306	36.207116	NaN	38.854273	3.919190	NaN	1.272033
40.126306	34.648193	NaN	38.591166	5.478113	NaN	1.535140
40.126306	33.966821	NaN	37.980916	6.159485	NaN	2.145390
40.126306	36.138185	NaN	38.511231	3.988122	NaN	1.615075
40.126306	36.812579	NaN	38.488325	3.313727	NaN	1.637981
40.126306	36.523840	NaN	41.044839	3.602466	NaN	-0.918533
40.126306	38.120592	NaN	38.904846	2.005714	NaN	1.221460
40.126306	35.805357	NaN	37.681079	4.320950	NaN	2.445228
40.126306	37.488224	NaN	39.655225	2.638082	NaN	0.471082
40.126306	37.126910	NaN	41.316190	2.999396	NaN	-1.189884
40.126306	36.060571	NaN	40.585120	4.065735	NaN	-0.458814
40.126306	38.259864	NaN	42.224380	1.866442	NaN	-2.098074
40.126306	37.071632	NaN	38.781660	3.054675	NaN	1.344647
40.126306	38.732813	NaN	40.698831	1.393493	NaN	-0.572525
40.126306	35.828191	NaN	38.834970	4.298115	NaN	1.291336
40.126306	36.257097	NaN	41.981061	3.869209	NaN	-1.854755
40.126306	36.763110	NaN	40.205296	3.363196	NaN	-0.078990
40.126306	35.092476	NaN	39.596521	5.033830	NaN	0.529785
40.126306	38.543262	NaN	38.145541	1.583044	NaN	1.980765
40.126306	36.164451	NaN	37.856733	3.961856	NaN	2.269573
40.126306	35.860617	NaN	40.720194	4.265689	NaN	-0.593888
40.126306	37.045687	NaN	40.894700	3.080619	NaN	-0.768393
40.126306	37.368947	NaN	39.359156	2.757359	NaN	0.767150
40.126306	37.296666	NaN	41.693147	2.829640	NaN	-1.566841
40.126306	36.943344	NaN	40.302206	3.182962	NaN	-0.175900
40.126306	34.669108	NaN	39.393636	5.457198	NaN	0.732670
40.126306	36.346678	NaN	40.121290	3.779629	NaN	0.005016
40.126306	37.494517	NaN	40.319373	2.631790	NaN	-0.193067
40.126306	36.553302	NaN	38.508531	3.573005	NaN	1.617775
40.126306	36.268339	NaN	39.809063	3.857967	NaN	0.317243
40.126306	38.335341	NaN	41.674182	1.790965	NaN	-1.547875
40.126306	35.999540	NaN	38.435185	4.126766	NaN	1.691122
40.126306	35.940264	NaN	38.050317	4.186042	NaN	2.075989
40.126306	34.079628	NaN	38.706627	6.046678	NaN	1.419679
40.126306	35.291885	NaN	39.487577	4.834421	NaN	0.638729
40.126306	37.153609	NaN	40.685104	2.972697	NaN	-0.558798
40.126306	34.144204	NaN	39.179760	5.982102	NaN	0.946546
40.126306	37.882922	NaN	42.700188	2.243384	NaN	-2.573882
40.126306	36.237202	NaN	41.840251	3.889104	NaN	-1.713945
40.126306	36.804821	NaN	39.053154	3.321485	NaN	1.073152
40.126306	34.153151	NaN	40.090703	5.973155	NaN	0.035603
40.126306	36.732268	NaN	38.331123	3.394038	NaN	1.795183
40.126306	35.614581	NaN	39.690916	4.511725	NaN	0.435390
40.126306	37.738624	NaN	40.362063	2.387682	NaN	-0.235757
40.126306	37.574448	NaN	40.319385	2.551858	NaN	-0.193079
40.126306	36.084172	NaN	39.934327	4.042134	NaN	0.191979
40.126306	36.418186	NaN	39.029152	3.708120	NaN	1.097154
40.126306	36.551212	NaN	39.882155	3.575094	NaN	0.244151
40.126306	34.435366	NaN	40.873161	5.690940	NaN	-0.746855
40.126306	36.748660	NaN	39.193834	3.377646	NaN	0.932472
40.126306	35.685478	NaN	41.145661	4.440828	NaN	-1.019355
40.126306	37.322546	NaN	38.827011	2.803760	NaN	1.299295
40.126306	36.892917	NaN	40.628644	3.233389	NaN	-0.502338
40.126306	38.481966	NaN	39.736432	1.644341	NaN	0.389874
40.126306	36.257891	NaN	41.201014	3.868415	NaN	-1.074708
40.126306	35.461810	NaN	39.146034	4.664496	NaN	0.980272
40.126306	35.608868	NaN	38.419850	4.517438	NaN	1.706456
40.126306	36.767818	NaN	38.950986	3.358488	NaN	1.175320
40.126306	36.144753	NaN	40.994130	3.981554	NaN	-0.867824
40.126306	37.318071	NaN	39.894430	2.808235	NaN	0.231876
40.126306	37.200953	NaN	40.233013	2.925353	NaN	-0.106707
40.126306	35.090859	NaN	37.596288	5.035447	NaN	2.530018
40.126306	38.086458	NaN	38.980657	2.039848	NaN	1.145649
40.126306	37.902784	NaN	40.595347	2.223522	NaN	-0.469041
40.126306	36.388716	NaN	42.392993	3.737590	NaN	-2.266687
40.126306	37.422241	NaN	39.195144	2.704065	NaN	0.931162
40.126306	39.400784	NaN	39.312315	0.725522	NaN	0.813991
40.126306	36.206057	NaN	41.328742	3.920249	NaN	-1.202436
40.126306	36.835424	NaN	41.129108	3.290882	NaN	-1.002802
40.126306	33.714103	NaN	39.980498	6.412203	NaN	0.145808
40.126306	36.816907	NaN	40.272345	3.309399	NaN	-0.146039
40.126306	38.951318	NaN	42.356971	1.174988	NaN	-2.230665
40.126306	36.137148	NaN	40.031016	3.989158	NaN	0.095290
40.126306	36.106928	NaN	39.883678	4.019378	NaN	0.242628
40.126306	37.040698	NaN	39.046507	3.085608	NaN	1.079799
40.126306	37.714838	NaN	38.777944	2.411468	NaN	1.348362
40.126306	36.983520	NaN	42.116129	3.142786	NaN	-1.989823
40.126306	37.669785	NaN	39.120164	2.456521	NaN	1.006143
40.126306	37.303769	NaN	39.917966	2.822537	NaN	0.208340
40.126306	34.275795	NaN	39.776412	5.850511	NaN	0.349894
40.126306	36.746135	NaN	40.955405	3.380171	NaN	-0.829099
40.126306	36.632179	NaN	39.715167	3.494127	NaN	0.411139
40.126306	36.320673	NaN	38.908535	3.805633	NaN	1.217771
40.126306	34.950881	NaN	39.291078	5.175425	NaN	0.835229
40.126306	36.752988	NaN	38.200483	3.373318	NaN	1.925823
40.126306	37.044127	NaN	38.858614	3.082179	NaN	1.267692
40.126306	35.251259	NaN	39.311739	4.875048	NaN	0.814567
40.126306	34.990713	NaN	40.475127	5.135593	NaN	-0.348821
40.126306	37.866022	NaN	41.368524	2.260284	NaN	-1.242218
40.126306	35.155899	NaN	40.273295	4.970407	NaN	-0.146989
40.126306	36.195195	NaN	38.825345	3.931111	NaN	1.300961
40.126306	36.782354	NaN	40.092523	3.343952	NaN	0.033783
40.126306	38.103843	NaN	40.632983	2.022464	NaN	-0.506677
40.126306	36.825191	NaN	40.858761	3.301115	NaN	-0.732455
40.126306	35.810541	NaN	40.005800	4.315765	NaN	0.120506
40.126306	37.697213	NaN	39.184417	2.429093	NaN	0.941889
40.126306	35.939071	NaN	41.537688	4.187235	NaN	-1.411382
40.126306	36.046903	NaN	40.805304	4.079404	NaN	-0.678998
40.126306	34.811770	NaN	38.606210	5.314536	NaN	1.520096
40.126306	37.543097	NaN	40.944988	2.583209	NaN	-0.818682
40.126306	37.838427	NaN	39.877562	2.287879	NaN	0.248744
40.126306	36.405665	NaN	41.215336	3.720641	NaN	-1.089030
40.126306	35.592684	NaN	39.844579	4.533622	NaN	0.281727
40.126306	37.600850	NaN	40.243446	2.525456	NaN	-0.117140
40.126306	37.315293	NaN	41.875639	2.811014	NaN	-1.749333
40.126306	37.379674	NaN	39.667835	2.746632	NaN	0.458471
40.126306	38.522590	NaN	40.752360	1.603716	NaN	-0.626054
40.126306	36.459076	NaN	40.566576	3.667230	NaN	-0.440270
40.126306	37.443386	NaN	39.657440	2.682920	NaN	0.468867
40.126306	38.395613	NaN	40.221560	1.730693	NaN	-0.095254
40.126306	36.668175	NaN	39.927268	3.458132	NaN	0.199038
40.126306	38.892070	NaN	39.029113	1.234236	NaN	1.097193
40.126306	36.775576	NaN	40.481644	3.350730	NaN	-0.355338
40.126306	37.437921	NaN	39.420457	2.688385	NaN	0.705849
40.126306	37.224948	NaN	41.295344	2.901359	NaN	-1.169038
40.126306	36.943674	NaN	39.038390	3.182632	NaN	1.087916
40.126306	37.688551	NaN	41.693079	2.437755	NaN	-1.566773
40.126306	36.538309	NaN	38.230671	3.587997	NaN	1.895635
40.126306	35.822367	NaN	39.774960	4.303940	NaN	0.351347
40.126306	37.116213	NaN	37.862361	3.010093	NaN	2.263945
40.126306	37.817587	NaN	41.019443	2.308720	NaN	-0.893137
40.126306	37.756523	NaN	40.457350	2.369783	NaN	-0.331044
40.126306	35.911140	NaN	37.833550	4.215166	NaN	2.292756
40.126306	36.380885	NaN	40.458499	3.745421	NaN	-0.332193
40.126306	37.783157	NaN	39.242725	2.343149	NaN	0.883581
40.126306	37.601224	NaN	40.287597	2.525082	NaN	-0.161291
40.126306	35.545992	NaN	39.923698	4.580314	NaN	0.202608
40.126306	37.872543	NaN	40.553909	2.253763	NaN	-0.427603
40.126306	38.694223	NaN	40.488676	1.432084	NaN	-0.362370
40.126306	35.423862	NaN	39.110163	4.702445	NaN	1.016143
40.126306	34.276925	NaN	39.830309	5.849381	NaN	0.295997
40.126306	37.644437	NaN	41.512301	2.481869	NaN	-1.385994
40.126306	34.575288	NaN	39.161275	5.551018	NaN	0.965031
40.126306	35.924382	NaN	40.826128	4.201924	NaN	-0.699822
40.126306	36.941894	NaN	41.649822	3.184412	NaN	-1.523516
40.126306	37.168679	NaN	40.346088	2.957627	NaN	-0.219782
40.126306	35.125867	NaN	38.959525	5.000439	NaN	1.166781
40.126306	37.092008	NaN	38.954323	3.034298	NaN	1.171983
40.126306	37.685770	NaN	38.797997	2.440536	NaN	1.328309
40.126306	36.635135	NaN	39.744374	3.491171	NaN	0.381932
40.126306	36.358896	NaN	39.844824	3.767410	NaN	0.281482
40.126306	36.139374	NaN	40.446648	3.986932	NaN	-0.320342
40.126306	36.250039	NaN	41.869847	3.876267	NaN	-1.743540
40.126306	35.730719	NaN	39.779427	4.395587	NaN	0.346879
40.126306	36.472711	NaN	39.909198	3.653595	NaN	0.217108
40.126306	36.811792	NaN	40.192257	3.314514	NaN	-0.065951
40.126306	34.768603	NaN	38.935264	5.357703	NaN	1.191042
40.126306	35.723346	NaN	41.019978	4.402960	NaN	-0.893672
40.126306	36.095168	NaN	39.878017	4.031138	NaN	0.248289
40.126306	37.639567	NaN	39.387021	2.486739	NaN	0.739285
40.126306	36.320181	NaN	38.807039	3.806125	NaN	1.319267
40.126306	37.224087	NaN	39.103200	2.902219	NaN	1.023106
40.126306	39.724264	NaN	40.613218	0.402042	NaN	-0.486912
40.126306	36.533368	NaN	41.076772	3.592938	NaN	-0.950466
40.126306	35.917837	NaN	38.928777	4.208469	NaN	1.197529
40.126306	38.348761	NaN	41.235635	1.777545	NaN	-1.109329
40.126306	36.945941	NaN	38.177452	3.180365	NaN	1.948854
40.126306	36.914200	NaN	39.027726	3.212106	NaN	1.098580
40.126306	36.415815	NaN	39.569002	3.710491	NaN	0.557304
40.126306	36.857313	NaN	39.894739	3.268993	NaN	0.231567
40.126306	38.572848	NaN	41.179793	1.553458	NaN	-1.053487
40.126306	36.535685	NaN	39.876527	3.590621	NaN	0.249780
40.126306	36.317240	NaN	36.900332	3.809066	NaN	3.225974
40.126306	38.664552	NaN	40.737138	1.461755	NaN	-0.610832
40.126306	36.953445	NaN	40.882273	3.172861	NaN	-0.755967
40.126306	36.718042	NaN	39.749111	3.408264	NaN	0.377195
40.126306	38.044850	NaN	42.297388	2.081457	NaN	-2.171082
40.126306	37.173744	NaN	39.667198	2.952562	NaN	0.459108
40.126306	33.146011	NaN	38.660582	6.980295	NaN	1.465725
40.126306	36.758838	NaN	37.993249	3.367468	NaN	2.133057
40.126306	36.444640	NaN	39.378486	3.681666	NaN	0.747821
40.126306	36.229113	NaN	39.607412	3.897193	NaN	0.518894
40.126306	35.832287	NaN	39.913474	4.294019	NaN	0.212833
40.126306	38.936300	NaN	40.536086	1.190006	NaN	-0.409780
40.126306	37.621496	NaN	40.844422	2.504811	NaN	-0.718116
40.126306	37.794590	NaN	40.607333	2.331716	NaN	-0.481027
40.126306	37.772492	NaN	41.036259	2.353814	NaN	-0.909953
40.126306	36.029907	NaN	38.644902	4.096400	NaN	1.481404
40.126306	35.312597	NaN	39.965664	4.813709	NaN	0.160642
40.126306	36.421732	NaN	38.996803	3.704574	NaN	1.129503
40.126306	35.256189	NaN	39.467457	4.870117	NaN	0.658849
40.126306	36.985128	NaN	40.324545	3.141178	NaN	-0.198239
40.126306	33.718750	NaN	38.467420	6.407556	NaN	1.658886
40.126306	38.083426	NaN	40.298660	2.042880	NaN	-0.172354
40.126306	38.513943	NaN	41.609751	1.612364	NaN	-1.483445
40.126306	38.215198	NaN	40.888458	1.911108	NaN	-0.762152
40.126306	37.291007	NaN	39.576829	2.835299	NaN	0.549477
40.126306	35.396332	NaN	37.185522	4.729974	NaN	2.940784
40.126306	36.975092	NaN	37.890700	3.151214	NaN	2.235606
40.126306	35.000492	NaN	39.464471	5.125814	NaN	0.661835
40.126306	38.442992	NaN	41.361611	1.683315	NaN	-1.235305
40.126306	37.134478	NaN	39.408227	2.991828	NaN	0.718079
40.126306	34.143502	NaN	37.279410	5.982804	NaN	2.846896
40.126306	37.222504	NaN	39.851535	2.903802	NaN	0.274771
40.126306	37.013829	NaN	38.708899	3.112477	NaN	1.417407
40.126306	38.079680	NaN	40.617005	2.046626	NaN	-0.490699
40.126306	38.532412	NaN	40.456147	1.593894	NaN	-0.329841
40.126306	37.495739	NaN	41.703297	2.630568	NaN	-1.576991
40.126306	36.710429	NaN	38.883082	3.415877	NaN	1.243224
40.126306	37.482844	NaN	39.903352	2.643462	NaN	0.222954
40.126306	38.323065	NaN	40.477679	1.803241	NaN	-0.351373
40.126306	37.420140	NaN	40.274381	2.706166	NaN	-0.148075
40.126306	36.833612	NaN	40.991690	3.292694	NaN	-0.865384
40.126306	37.509182	NaN	41.049022	2.617124	NaN	-0.922716
40.126306	36.098011	NaN	41.839663	4.028295	NaN	-1.713357
40.126306	38.278912	NaN	41.205164	1.847394	NaN	-1.078858
40.126306	36.494239	NaN	42.617082	3.632067	NaN	-2.490776
40.126306	37.535156	NaN	40.762992	2.591150	NaN	-0.636686
40.126306	36.340196	NaN	41.483198	3.786110	NaN	-1.356892
40.126306	37.289591	NaN	42.672341	2.836715	NaN	-2.546035
40.126306	36.863145	NaN	40.913413	3.263161	NaN	-0.787107
40.126306	35.200900	NaN	38.953881	4.925406	NaN	1.172425
40.126306	36.046711	NaN	39.273727	4.079595	NaN	0.852579
40.126306	34.695487	NaN	39.756879	5.430819	NaN	0.369427
40.126306	37.406993	NaN	40.839739	2.719313	NaN	-0.713433
40.126306	35.107055	NaN	41.249277	5.019251	NaN	-1.122971
40.126306	36.120850	NaN	39.759972	4.005456	NaN	0.366334
40.126306	37.973342	NaN	39.436612	2.152964	NaN	0.689694
40.126306	36.520862	NaN	39.519453	3.605445	NaN	0.606854
40.126306	36.689169	NaN	39.648863	3.437137	NaN	0.477443
40.126306	37.351427	NaN	39.453922	2.774879	NaN	0.672384
40.126306	37.494250	NaN	39.847241	2.632056	NaN	0.279065
40.126306	36.819015	NaN	39.804558	3.307291	NaN	0.321748
40.126306	33.863542	NaN	38.899944	6.262764	NaN	1.226362
40.126306	32.973372	NaN	37.962841	7.152934	NaN	2.163465
40.126306	37.044004	NaN	39.938609	3.082302	NaN	0.187697
40.126306	36.335254	NaN	38.711121	3.791052	NaN	1.415185
40.126306	36.708489	NaN	39.473282	3.417817	NaN	0.653024
40.126306	35.826835	NaN	38.589648	4.299471	NaN	1.536658
40.126306	36.289146	NaN	39.577485	3.837160	NaN	0.548821
40.126306	34.582797	NaN	42.802228	5.543510	NaN	-2.675922
40.126306	38.287716	NaN	39.728314	1.838590	NaN	0.397992
40.126306	36.838233	NaN	41.745586	3.288073	NaN	-1.619280
40.126306	35.669554	NaN	38.978548	4.456752	NaN	1.147758
40.126306	35.565475	NaN	38.449203	4.560831	NaN	1.677103
40.126306	34.466852	NaN	40.375035	5.659454	NaN	-0.248729
40.126306	36.341659	NaN	41.042172	3.784647	NaN	-0.915866
40.126306	35.214470	NaN	39.627458	4.911836	NaN	0.498848
40.126306	36.257919	NaN	38.860707	3.868387	NaN	1.265599
40.126306	36.547955	NaN	40.644373	3.578351	NaN	-0.518067
40.126306	37.491883	NaN	39.968528	2.634423	NaN	0.157778
40.126306	37.163052	NaN	40.365817	2.963255	NaN	-0.239511
40.126306	37.960971	NaN	40.602501	2.165335	NaN	-0.476195
40.126306	36.976465	NaN	38.798475	3.149841	NaN	1.327831
40.126306	37.165191	NaN	37.775990	2.961115	NaN	2.350316
40.126306	36.292594	NaN	40.430188	3.833712	NaN	-0.303882
40.126306	35.345085	NaN	38.625844	4.781221	NaN	1.500462
40.126306	36.770493	NaN	41.503649	3.355813	NaN	-1.377343
40.126306	36.509155	NaN	39.191346	3.617151	NaN	0.934960
40.126306	36.915759	NaN	39.479686	3.210547	NaN	0.646620
40.126306	34.974056	NaN	39.825742	5.152251	NaN	0.300564
40.126306	34.774362	NaN	39.551389	5.351944	NaN	0.574917
40.126306	35.590429	NaN	41.007125	4.535877	NaN	-0.880819
40.126306	37.220797	NaN	39.078377	2.905509	NaN	1.047929
40.126306	37.420446	NaN	40.496130	2.705860	NaN	-0.369824
40.126306	36.562475	NaN	40.654712	3.563831	NaN	-0.528405
40.126306	37.360888	NaN	40.096571	2.765418	NaN	0.029735
40.126306	36.127441	NaN	42.335458	3.998865	NaN	-2.209152
40.126306	36.312981	NaN	39.793386	3.813325	NaN	0.332920
40.126306	37.667871	NaN	42.379786	2.458435	NaN	-2.253480
40.126306	33.898383	NaN	40.234796	6.227923	NaN	-0.108490
40.126306	34.790833	NaN	37.754892	5.335473	NaN	2.371414
40.126306	38.745027	NaN	39.918523	1.381279	NaN	0.207783
40.126306	37.560810	NaN	39.355387	2.565496	NaN	0.770919
40.126306	37.539869	NaN	39.235470	2.586437	NaN	0.890836
40.126306	36.476924	NaN	39.248705	3.649383	NaN	0.877601
40.126306	37.809914	NaN	39.422536	2.316393	NaN	0.703770
40.126306	36.809528	NaN	41.173261	3.316778	NaN	-1.046955
40.126306	36.293738	NaN	39.614422	3.832568	NaN	0.511884
40.126306	35.930251	NaN	39.220459	4.196055	NaN	0.905847
40.126306	36.965733	NaN	41.393933	3.160573	NaN	-1.267627
40.126306	38.406736	NaN	40.728885	1.719570	NaN	-0.602579
40.126306	35.006007	NaN	39.243440	5.120299	NaN	0.882866
40.126306	37.899706	NaN	40.202187	2.226600	NaN	-0.075881
40.126306	38.862990	NaN	40.862348	1.263317	NaN	-0.736042
40.126306	37.005560	NaN	41.706239	3.120746	NaN	-1.579933
40.126306	35.375008	NaN	39.979077	4.751298	NaN	0.147229
40.126306	37.629452	NaN	40.820811	2.496854	NaN	-0.694505
40.126306	35.309083	NaN	40.717459	4.817223	NaN	-0.591153
40.126306	36.530021	NaN	41.314726	3.596285	NaN	-1.188420
40.126306	37.450096	NaN	41.854072	2.676210	NaN	-1.727766
40.126306	36.520065	NaN	40.311319	3.606241	NaN	-0.185013
40.126306	34.950752	NaN	42.647282	5.175554	NaN	-2.520976
40.126306	38.325288	NaN	38.366433	1.801018	NaN	1.759873
40.126306	36.793922	NaN	38.656033	3.332384	NaN	1.470273
40.126306	36.328704	NaN	40.062710	3.797602	NaN	0.063596
40.126306	37.838177	NaN	40.183834	2.288129	NaN	-0.057528
40.126306	34.614990	NaN	39.149304	5.511316	NaN	0.977002
40.126306	34.707122	NaN	40.158618	5.419184	NaN	-0.032312
40.126306	36.118564	NaN	39.118757	4.007742	NaN	1.007549
40.126306	37.242877	NaN	39.496711	2.883429	NaN	0.629595
40.126306	34.457159	NaN	40.324987	5.669147	NaN	-0.198681
40.126306	34.106857	NaN	40.311630	6.019449	NaN	-0.185324
40.126306	37.431000	NaN	39.145373	2.695306	NaN	0.980933
40.126306	37.104758	NaN	39.042322	3.021548	NaN	1.083984
40.126306	36.371340	NaN	40.083188	3.754967	NaN	0.043119
40.126306	36.240321	NaN	40.624491	3.885985	NaN	-0.498185
40.126306	38.521343	NaN	41.236630	1.604963	NaN	-1.110324
40.126306	37.678562	NaN	41.715345	2.447744	NaN	-1.589039
40.126306	38.595117	NaN	42.894213	1.531189	NaN	-2.767907
40.126306	38.962667	NaN	42.194321	1.163639	NaN	-2.068015
40.126306	36.775366	NaN	40.195317	3.350940	NaN	-0.069011
40.126306	36.187903	NaN	38.959984	3.938403	NaN	1.166322
40.126306	37.130000	NaN	39.166791	2.996307	NaN	0.959515
40.126306	35.477741	NaN	39.970136	4.648565	NaN	0.156170
40.126306	37.178079	NaN	41.325728	2.948227	NaN	-1.199422
40.126306	39.327781	NaN	39.260563	0.798525	NaN	0.865744
40.126306	35.694506	NaN	39.030094	4.431801	NaN	1.096212
40.126306	36.034287	NaN	40.069327	4.092019	NaN	0.056979
40.126306	34.959771	NaN	39.361957	5.166535	NaN	0.764349
40.126306	38.731183	NaN	41.406684	1.395123	NaN	-1.280378
40.126306	36.632676	NaN	41.273453	3.493630	NaN	-1.147147
40.126306	37.178767	NaN	41.758943	2.947539	NaN	-1.632636
40.126306	38.746906	NaN	42.222199	1.379400	NaN	-2.095893
40.126306	36.118369	NaN	39.026891	4.007937	NaN	1.099415
40.126306	37.043486	NaN	42.138042	3.082820	NaN	-2.011736
40.126306	36.160018	NaN	39.839796	3.966288	NaN	0.286510
40.126306	37.368873	NaN	39.926556	2.757434	NaN	0.199750
40.126306	36.639478	NaN	38.772872	3.486828	NaN	1.353434
40.126306	36.135607	NaN	41.360721	3.990699	NaN	-1.234415
40.126306	36.461860	NaN	42.203822	3.664446	NaN	-2.077516
40.126306	38.144923	NaN	40.471634	1.981383	NaN	-0.345328
40.126306	37.276427	NaN	41.147788	2.849879	NaN	-1.021482
40.126306	38.517363	NaN	40.246172	1.608943	NaN	-0.119866
40.126306	37.404562	NaN	39.148177	2.721744	NaN	0.978129
40.126306	37.227498	NaN	40.420689	2.898808	NaN	-0.294383
40.126306	36.020304	NaN	40.219363	4.106002	NaN	-0.093057
40.126306	37.603149	NaN	39.424611	2.523157	NaN	0.701695
40.126306	38.144126	NaN	39.771666	1.982180	NaN	0.354640
40.126306	38.255371	NaN	39.257589	1.870936	NaN	0.868717
40.126306	36.557885	NaN	40.257425	3.568421	NaN	-0.131119
40.126306	37.051255	NaN	38.765068	3.075051	NaN	1.361238
40.126306	35.550729	NaN	40.301892	4.575577	NaN	-0.175586
40.126306	36.267312	NaN	40.452063	3.858994	NaN	-0.325757
40.126306	37.755196	NaN	41.952493	2.371110	NaN	-1.826187
40.126306	37.403181	NaN	40.100027	2.723125	NaN	0.026280
40.126306	39.236632	NaN	40.012765	0.889674	NaN	0.113541
40.126306	37.746626	NaN	40.066195	2.379680	NaN	0.060111
40.126306	38.258637	NaN	40.606139	1.867669	NaN	-0.479833
40.126306	37.590372	NaN	39.975943	2.535934	NaN	0.150363
40.126306	36.874948	NaN	40.167523	3.251358	NaN	-0.041217
40.126306	37.768487	NaN	40.652802	2.357819	NaN	-0.526496
40.126306	36.466166	NaN	39.708713	3.660140	NaN	0.417593
40.126306	37.380228	NaN	40.866871	2.746078	NaN	-0.740565
40.126306	36.857883	NaN	38.911539	3.268423	NaN	1.214767
40.126306	36.862008	NaN	39.223841	3.264298	NaN	0.902465
40.126306	37.707036	NaN	39.060253	2.419270	NaN	1.066053
40.126306	37.540389	NaN	40.507364	2.585917	NaN	-0.381058
40.126306	34.903900	NaN	39.843787	5.222406	NaN	0.282519
40.126306	37.575001	NaN	39.810449	2.551305	NaN	0.315857
40.126306	37.449051	NaN	40.379593	2.677255	NaN	-0.253287
40.126306	37.434130	NaN	37.851479	2.692176	NaN	2.274827
40.126306	35.599853	NaN	39.509050	4.526453	NaN	0.617256
40.126306	38.695830	NaN	42.032467	1.430476	NaN	-1.906161
40.126306	37.754409	NaN	41.637502	2.371897	NaN	-1.511196
40.126306	36.233924	NaN	42.117832	3.892382	NaN	-1.991526
40.126306	36.979634	NaN	41.222388	3.146672	NaN	-1.096082
40.126306	36.464612	NaN	38.228338	3.661694	NaN	1.897968
40.126306	36.738190	NaN	41.059491	3.388116	NaN	-0.933185
40.126306	36.892711	NaN	39.543633	3.233595	NaN	0.582673
40.126306	38.877582	NaN	40.903577	1.248724	NaN	-0.777271
40.126306	36.272285	NaN	40.333987	3.854021	NaN	-0.207680
40.126306	37.607359	NaN	38.941247	2.518947	NaN	1.185059
40.126306	36.914895	NaN	40.444192	3.211411	NaN	-0.317885
40.126306	37.238770	NaN	41.754920	2.887536	NaN	-1.628614
40.126306	37.314609	NaN	38.505210	2.811697	NaN	1.621096
40.126306	37.622240	NaN	39.617765	2.504066	NaN	0.508541
40.126306	37.680751	NaN	41.825902	2.445555	NaN	-1.699596
40.126306	35.698507	NaN	37.290595	4.427799	NaN	2.835711
40.126306	36.868569	NaN	41.308720	3.257737	NaN	-1.182413
40.126306	35.878348	NaN	40.985605	4.247958	NaN	-0.859299
40.126306	37.454417	NaN	39.155825	2.671889	NaN	0.970481
40.126306	36.237138	NaN	40.173970	3.889168	NaN	-0.047664
40.126306	35.335403	NaN	38.887017	4.790903	NaN	1.239289
40.126306	35.139984	NaN	39.918986	4.986322	NaN	0.207320
40.126306	35.022555	NaN	41.158245	5.103751	NaN	-1.031939
40.126306	37.499374	NaN	40.533364	2.626932	NaN	-0.407058
40.126306	34.309122	NaN	37.250343	5.817184	NaN	2.875963
40.126306	35.612471	NaN	38.034046	4.513835	NaN	2.092260
40.126306	37.113280	NaN	41.101455	3.013026	NaN	-0.975149
40.126306	38.343237	NaN	41.066563	1.783069	NaN	-0.940257
40.126306	38.459630	NaN	42.242617	1.666676	NaN	-2.116311
40.126306	35.268323	NaN	41.118018	4.857983	NaN	-0.991712
40.126306	37.323305	NaN	38.888864	2.803001	NaN	1.237442
40.126306	38.250599	NaN	40.181183	1.875707	NaN	-0.054877
40.126306	36.143249	NaN	40.230772	3.983057	NaN	-0.104465
40.126306	37.336873	NaN	38.556873	2.789433	NaN	1.569434
40.126306	37.513337	NaN	38.866518	2.612969	NaN	1.259788
40.126306	34.951681	NaN	37.586547	5.174625	NaN	2.539759
40.126306	36.112994	NaN	39.512796	4.013313	NaN	0.613510
40.126306	38.798802	NaN	41.702776	1.327504	NaN	-1.576470
40.126306	37.231286	NaN	40.302955	2.895020	NaN	-0.176648
40.126306	37.368537	NaN	40.316297	2.757769	NaN	-0.189991
40.126306	37.670389	NaN	39.442158	2.455917	NaN	0.684148
40.126306	33.506561	NaN	39.776636	6.619745	NaN	0.349670
40.126306	38.385647	NaN	41.075066	1.740659	NaN	-0.948760
40.126306	37.935059	NaN	41.485851	2.191247	NaN	-1.359545
40.126306	39.755227	NaN	43.679985	0.371079	NaN	-3.553679
40.126306	36.961049	NaN	39.640570	3.165257	NaN	0.485736
40.126306	37.899435	NaN	38.958769	2.226871	NaN	1.167537
40.126306	33.754505	NaN	39.319034	6.371801	NaN	0.807272
40.126306	37.638091	NaN	40.407135	2.488215	NaN	-0.280828
40.126306	36.581639	NaN	39.118192	3.544667	NaN	1.008114
40.126306	35.266307	NaN	41.140505	4.859999	NaN	-1.014199
40.126306	34.789388	NaN	40.968276	5.336918	NaN	-0.841969
40.126306	37.532720	NaN	39.924880	2.593586	NaN	0.201426
40.126306	36.830323	NaN	39.635081	3.295983	NaN	0.491225
40.126306	36.905748	NaN	40.848507	3.220559	NaN	-0.722201
40.126306	38.003357	NaN	40.641166	2.122949	NaN	-0.514860
40.126306	39.225327	NaN	40.335412	0.900979	NaN	-0.209106
40.126306	37.966984	NaN	39.701256	2.159322	NaN	0.425050
40.126306	35.813002	NaN	39.296313	4.313305	NaN	0.829993
40.126306	39.068535	NaN	42.283607	1.057772	NaN	-2.157301
40.126306	35.399493	NaN	40.372534	4.726813	NaN	-0.246228
40.126306	34.099956	NaN	39.330762	6.026350	NaN	0.795544
40.126306	39.108841	NaN	40.134685	1.017465	NaN	-0.008379
40.126306	36.729656	NaN	38.809233	3.396650	NaN	1.317073
40.126306	36.453140	NaN	39.847903	3.673166	NaN	0.278403
40.126306	36.322269	NaN	39.369082	3.804037	NaN	0.757225
40.126306	35.759406	NaN	40.747653	4.366901	NaN	-0.621347
40.126306	35.647482	NaN	40.650929	4.478824	NaN	-0.524623
40.126306	34.151020	NaN	40.169026	5.975286	NaN	-0.042720
40.126306	36.838146	NaN	37.756270	3.288160	NaN	2.370037
40.126306	35.999355	NaN	39.284562	4.126951	NaN	0.841744
40.126306	36.605859	NaN	39.233176	3.520447	NaN	0.893130
40.126306	37.173916	NaN	42.375226	2.952391	NaN	-2.248920
40.126306	36.613019	NaN	41.491212	3.513287	NaN	-1.364906
40.126306	36.893596	NaN	38.937284	3.232710	NaN	1.189022
40.126306	34.336298	NaN	37.568727	5.790008	NaN	2.557579
40.126306	35.997259	NaN	40.462913	4.129047	NaN	-0.336607
40.126306	35.753104	NaN	40.274417	4.373202	NaN	-0.148111
40.126306	38.575780	NaN	40.430197	1.550526	NaN	-0.303891
40.126306	38.208606	NaN	41.437621	1.917700	NaN	-1.311315
40.126306	38.479766	NaN	40.879481	1.646541	NaN	-0.753175
40.126306	35.862951	NaN	39.906873	4.263355	NaN	0.219433
40.126306	38.490211	NaN	40.415224	1.636095	NaN	-0.288917
40.126306	36.894133	NaN	40.332825	3.232173	NaN	-0.206519
40.126306	38.400995	NaN	39.591597	1.725311	NaN	0.534709
40.126306	38.693261	NaN	38.570969	1.433045	NaN	1.555337
40.126306	35.890050	NaN	39.841604	4.236256	NaN	0.284702
40.126306	35.038407	NaN	40.225924	5.087899	NaN	-0.099618
40.126306	37.227059	NaN	40.895199	2.899247	NaN	-0.768893
40.126306	37.735780	NaN	39.633536	2.390526	NaN	0.492770
40.126306	35.548277	NaN	41.373098	4.578029	NaN	-1.246792
40.126306	36.912089	NaN	39.698256	3.214217	NaN	0.428050
40.126306	37.882277	NaN	42.074903	2.244029	NaN	-1.948597
40.126306	33.824299	NaN	38.522688	6.302007	NaN	1.603618
40.126306	37.219811	NaN	42.119730	2.906495	NaN	-1.993424
40.126306	36.802706	NaN	40.332376	3.323600	NaN	-0.206070
40.126306	37.378129	NaN	40.362099	2.748177	NaN	-0.235793
40.126306	36.190234	NaN	39.549765	3.936072	NaN	0.576541
40.126306	36.503096	NaN	39.737772	3.623210	NaN	0.388534
40.126306	35.890816	NaN	39.804838	4.235490	NaN	0.321468
40.126306	35.303061	NaN	38.980299	4.823245	NaN	1.146007
40.126306	37.007840	NaN	38.282316	3.118466	NaN	1.843990
40.126306	35.871392	NaN	37.809912	4.254914	NaN	2.316394
40.126306	37.245393	NaN	40.234136	2.880913	NaN	-0.107830
40.126306	35.531965	NaN	40.525124	4.594341	NaN	-0.398818
40.126306	39.729922	NaN	40.182779	0.396384	NaN	-0.056473
40.126306	37.341919	NaN	39.055816	2.784387	NaN	1.070490
40.126306	36.375850	NaN	37.494250	3.750456	NaN	2.632056
40.126306	38.793836	NaN	40.353741	1.332470	NaN	-0.227435
40.126306	38.861720	NaN	41.625570	1.264586	NaN	-1.499264
40.126306	38.010476	NaN	41.365448	2.115830	NaN	-1.239142
40.126306	35.627916	NaN	40.047003	4.498391	NaN	0.079303
40.126306	37.030320	NaN	41.255635	3.095986	NaN	-1.129329
40.126306	38.141060	NaN	39.479868	1.985246	NaN	0.646438
40.126306	37.470031	NaN	39.597557	2.656275	NaN	0.528749
40.126306	36.416288	NaN	38.949489	3.710018	NaN	1.176817
40.126306	37.765381	NaN	39.591494	2.360925	NaN	0.534812
40.126306	36.509319	NaN	41.227123	3.616987	NaN	-1.100817
40.126306	37.494538	NaN	40.755122	2.631768	NaN	-0.628816
40.126306	35.868620	NaN	39.805926	4.257686	NaN	0.320381
40.126306	34.330903	NaN	40.512735	5.795403	NaN	-0.386429
40.126306	36.302575	NaN	38.867807	3.823731	NaN	1.258499
40.126306	33.929169	NaN	38.488078	6.197137	NaN	1.638229
40.126306	36.935983	NaN	39.448366	3.190323	NaN	0.677940
40.126306	35.903367	NaN	39.502830	4.222939	NaN	0.623476
40.126306	33.859754	NaN	38.297363	6.266552	NaN	1.828943
40.126306	37.003411	NaN	40.503487	3.122896	NaN	-0.377181
40.126306	37.001594	NaN	40.121895	3.124712	NaN	0.004411
40.126306	37.259964	NaN	38.227308	2.866342	NaN	1.898999
40.126306	36.313516	NaN	40.333740	3.812790	NaN	-0.207434
40.126306	38.375766	NaN	40.941393	1.750540	NaN	-0.815087
40.126306	37.816999	NaN	40.146353	2.309307	NaN	-0.020047
40.126306	35.450817	NaN	38.778238	4.675489	NaN	1.348068
40.126306	38.082819	NaN	40.789242	2.043487	NaN	-0.662936
40.126306	36.077291	NaN	39.248282	4.049015	NaN	0.878024
40.126306	38.094863	NaN	41.783235	2.031443	NaN	-1.656929
40.126306	39.100994	NaN	40.535029	1.025312	NaN	-0.408723
40.126306	33.871676	NaN	40.129188	6.254630	NaN	-0.002882
40.126306	36.318460	NaN	39.060627	3.807846	NaN	1.065679
40.126306	36.237564	NaN	41.455855	3.888742	NaN	-1.329549
40.126306	37.348351	NaN	42.082484	2.777955	NaN	-1.956178
40.126306	38.713919	NaN	41.091147	1.412387	NaN	-0.964841
40.126306	37.102712	NaN	41.853651	3.023594	NaN	-1.727345
40.126306	36.539495	NaN	39.743716	3.586811	NaN	0.382590
40.126306	36.969895	NaN	39.362740	3.156411	NaN	0.763566
40.126306	36.946042	NaN	39.629996	3.180264	NaN	0.496310
40.126306	36.670273	NaN	40.369650	3.456033	NaN	-0.243344
40.126306	35.127998	NaN	38.805052	4.998308	NaN	1.321255
40.126306	37.581508	NaN	40.402155	2.544798	NaN	-0.275849
40.126306	35.408900	NaN	40.615573	4.717406	NaN	-0.489267
40.126306	35.984210	NaN	39.687816	4.142096	NaN	0.438490
40.126306	34.825650	NaN	38.642841	5.300656	NaN	1.483465
40.126306	37.438083	NaN	39.915050	2.688223	NaN	0.211256
40.126306	35.750163	NaN	39.229632	4.376143	NaN	0.896674
40.126306	37.635495	NaN	39.614853	2.490811	NaN	0.511453
40.126306	35.188937	NaN	38.479935	4.937369	NaN	1.646371
40.126306	39.517247	NaN	42.111503	0.609059	NaN	-1.985197
40.126306	35.744456	NaN	39.343697	4.381850	NaN	0.782610
40.126306	36.761727	NaN	41.484414	3.364579	NaN	-1.358108
40.126306	36.178314	NaN	39.533377	3.947992	NaN	0.592929
40.126306	35.236273	NaN	38.599450	4.890033	NaN	1.526856
40.126306	36.653052	NaN	40.174827	3.473254	NaN	-0.048521
40.126306	37.064345	NaN	38.779494	3.061961	NaN	1.346812
40.126306	34.373485	NaN	42.196552	5.752821	NaN	-2.070246
40.126306	35.902825	NaN	41.964787	4.223481	NaN	-1.838481
40.126306	32.731317	NaN	39.151674	7.394989	NaN	0.974632
40.126306	38.525338	NaN	39.219715	1.600968	NaN	0.906591
40.126306	35.615357	NaN	40.267681	4.510949	NaN	-0.141375
40.126306	37.248730	NaN	41.730789	2.877576	NaN	-1.604483
40.126306	38.063200	NaN	40.444910	2.063106	NaN	-0.318604
40.126306	36.697848	NaN	40.597420	3.428459	NaN	-0.471114
40.126306	34.183251	NaN	39.243085	5.943055	NaN	0.883221
40.126306	38.714170	NaN	41.356810	1.412136	NaN	-1.230504
40.126306	35.196091	NaN	39.625271	4.930215	NaN	0.501035
40.126306	36.251089	NaN	40.932639	3.875217	NaN	-0.806333
40.126306	39.374195	NaN	40.995860	0.752111	NaN	-0.869554
40.126306	37.558727	NaN	42.928005	2.567579	NaN	-2.801699
40.126306	37.380021	NaN	40.063861	2.746286	NaN	0.062445
40.126306	37.073290	NaN	39.636059	3.053016	NaN	0.490247
40.126306	37.500590	NaN	39.225129	2.625716	NaN	0.901177
40.126306	36.980910	NaN	40.443858	3.145396	NaN	-0.317552
40.126306	36.548393	NaN	39.216911	3.577913	NaN	0.909395
40.126306	37.211373	NaN	40.127288	2.914933	NaN	-0.000982
40.126306	35.740026	NaN	40.620586	4.386280	NaN	-0.494280
40.126306	37.379127	NaN	41.527620	2.747179	NaN	-1.401314
40.126306	35.667952	NaN	38.764186	4.458354	NaN	1.362120
40.126306	34.663540	NaN	38.923500	5.462766	NaN	1.202806
40.126306	35.051747	NaN	40.255244	5.074559	NaN	-0.128938
40.126306	35.907188	NaN	39.274799	4.219119	NaN	0.851507
40.126306	37.873061	NaN	41.718176	2.253246	NaN	-1.591870
40.126306	36.923975	NaN	38.265863	3.202331	NaN	1.860443
40.126306	38.708922	NaN	39.889294	1.417384	NaN	0.237012
40.126306	36.717685	NaN	39.434354	3.408622	NaN	0.691952
40.126306	36.206360	NaN	38.974242	3.919946	NaN	1.152064
40.126306	37.758674	NaN	40.697460	2.367632	NaN	-0.571154
40.126306	36.350906	NaN	40.028826	3.775400	NaN	0.097480
40.126306	34.842429	NaN	41.081415	5.283877	NaN	-0.955109
40.126306	35.259683	NaN	38.429397	4.866623	NaN	1.696909
40.126306	38.375935	NaN	41.904111	1.750371	NaN	-1.777805
40.126306	34.885797	NaN	39.092223	5.240509	NaN	1.034083
40.126306	37.357771	NaN	39.327353	2.768535	NaN	0.798953
40.126306	37.843256	NaN	40.732085	2.283050	NaN	-0.605779
40.126306	35.829259	NaN	40.546704	4.297047	NaN	-0.420398
40.126306	37.021123	NaN	41.698547	3.105183	NaN	-1.572241
40.126306	37.140544	NaN	41.604339	2.985762	NaN	-1.478033
40.126306	37.033140	NaN	39.120450	3.093166	NaN	1.005856
40.126306	37.119733	NaN	40.412552	3.006573	NaN	-0.286246
40.126306	36.832582	NaN	39.277423	3.293724	NaN	0.848883
40.126306	36.168108	NaN	40.623697	3.958198	NaN	-0.497391
40.126306	34.873880	NaN	40.509479	5.252426	NaN	-0.383173
40.126306	34.406803	NaN	40.388091	5.719503	NaN	-0.261785
40.126306	37.902264	NaN	40.823737	2.224042	NaN	-0.697430
40.126306	36.919361	NaN	40.691106	3.206945	NaN	-0.564800
40.126306	38.308393	NaN	41.534148	1.817913	NaN	-1.407842
40.126306	35.221743	NaN	41.494928	4.904563	NaN	-1.368622
40.126306	37.487939	NaN	41.615483	2.638367	NaN	-1.489177
40.126306	36.382486	NaN	41.194690	3.743820	NaN	-1.068384
40.126306	38.445974	NaN	38.486020	1.680332	NaN	1.640286
40.126306	36.008115	NaN	40.498710	4.118191	NaN	-0.372404
40.126306	38.700071	NaN	39.828520	1.426235	NaN	0.297787
40.126306	37.225423	NaN	40.451061	2.900883	NaN	-0.324755
40.126306	37.891459	NaN	41.627719	2.234847	NaN	-1.501413
40.126306	37.680631	NaN	41.819388	2.445675	NaN	-1.693082
40.126306	36.323437	NaN	40.087932	3.802869	NaN	0.038374
40.126306	37.620676	NaN	41.048257	2.505630	NaN	-0.921951
40.126306	36.201299	NaN	42.136529	3.925007	NaN	-2.010223
40.126306	38.435060	NaN	38.695633	1.691246	NaN	1.430673
40.126306	38.144833	NaN	38.591571	1.981473	NaN	1.534736
40.126306	37.245773	NaN	40.726122	2.880533	NaN	-0.599816
40.126306	37.729721	NaN	39.935574	2.396586	NaN	0.190732
40.126306	37.496559	NaN	40.678035	2.629747	NaN	-0.551729
40.126306	37.850207	NaN	39.411793	2.276099	NaN	0.714513
40.126306	34.613656	NaN	40.008085	5.512650	NaN	0.118221
40.126306	37.468233	NaN	39.717231	2.658073	NaN	0.409076
40.126306	37.446128	NaN	39.823550	2.680178	NaN	0.302756
40.126306	37.219230	NaN	37.301905	2.907076	NaN	2.824401
40.126306	37.468879	NaN	37.710437	2.657427	NaN	2.415869
40.126306	36.837781	NaN	40.936404	3.288525	NaN	-0.810098
40.126306	37.695666	NaN	39.424358	2.430640	NaN	0.701948
40.126306	38.480368	NaN	38.287244	1.645938	NaN	1.839062
40.126306	35.627522	NaN	39.477088	4.498784	NaN	0.649218
40.126306	37.536876	NaN	40.558798	2.589430	NaN	-0.432492
40.126306	36.858414	NaN	41.703859	3.267892	NaN	-1.577553
40.126306	36.478800	NaN	38.242362	3.647506	NaN	1.883944
40.126306	36.077345	NaN	40.081281	4.048961	NaN	0.045026
40.126306	35.686539	NaN	40.624845	4.439767	NaN	-0.498539
40.126306	37.867947	NaN	40.823569	2.258359	NaN	-0.697262
40.126306	35.934453	NaN	39.451009	4.191853	NaN	0.675297
40.126306	35.458960	NaN	39.756574	4.667346	NaN	0.369732
40.126306	38.303158	NaN	39.794604	1.823148	NaN	0.331702
40.126306	35.920456	NaN	39.823453	4.205850	NaN	0.302853
40.126306	36.265784	NaN	41.177354	3.860522	NaN	-1.051048
40.126306	36.564149	NaN	38.730063	3.562157	NaN	1.396243
40.126306	35.208323	NaN	38.267790	4.917984	NaN	1.858516
40.126306	35.753883	NaN	39.758705	4.372424	NaN	0.367601
40.126306	36.243904	NaN	39.890652	3.882402	NaN	0.235655
40.126306	36.674957	NaN	41.439292	3.451349	NaN	-1.312986
40.126306	34.707414	NaN	40.901297	5.418892	NaN	-0.774990
40.126306	35.966036	NaN	40.991029	4.160270	NaN	-0.864723
40.126306	37.478816	NaN	40.546493	2.647490	NaN	-0.420186
40.126306	34.815023	NaN	40.347880	5.311283	NaN	-0.221574
40.126306	35.525660	NaN	38.955591	4.600646	NaN	1.170715
40.126306	38.070896	NaN	40.052028	2.055410	NaN	0.074278
40.126306	35.265676	NaN	40.081093	4.860630	NaN	0.045213
40.126306	33.768335	NaN	40.193177	6.357971	NaN	-0.066871
40.126306	38.266757	NaN	41.288448	1.859549	NaN	-1.162142
40.126306	36.549818	NaN	40.124027	3.576488	NaN	0.002279
40.126306	37.277247	NaN	41.100864	2.849060	NaN	-0.974558
40.126306	35.767631	NaN	39.040233	4.358675	NaN	1.086073
40.126306	37.574690	NaN	41.223876	2.551616	NaN	-1.097570
40.126306	37.425649	NaN	42.586091	2.700657	NaN	-2.459785
40.126306	34.276202	NaN	40.425033	5.850104	NaN	-0.298727
40.126306	36.416670	NaN	40.403541	3.709636	NaN	-0.277235
40.126306	37.720950	NaN	41.823975	2.405356	NaN	-1.697669
40.126306	37.094827	NaN	39.331712	3.031479	NaN	0.794594
40.126306	35.732745	NaN	38.655740	4.393561	NaN	1.470566
40.126306	35.958235	NaN	39.843343	4.168071	NaN	0.282963
40.126306	37.490218	NaN	41.146322	2.636088	NaN	-1.020016
40.126306	35.742595	NaN	38.892841	4.383712	NaN	1.233465
40.126306	37.272532	NaN	41.977982	2.853774	NaN	-1.851676
40.126306	36.297218	NaN	39.088907	3.829088	NaN	1.037399
40.126306	37.260350	NaN	39.970443	2.865956	NaN	0.155863
40.126306	36.106763	NaN	40.570762	4.019543	NaN	-0.444456
40.126306	35.886142	NaN	39.295837	4.240164	NaN	0.830470
40.126306	37.544719	NaN	42.553943	2.581587	NaN	-2.427637
40.126306	36.462138	NaN	39.959271	3.664168	NaN	0.167035
40.126306	36.392510	NaN	40.736334	3.733796	NaN	-0.610028
40.126306	35.931139	NaN	40.439947	4.195167	NaN	-0.313641
40.126306	36.221067	NaN	41.659710	3.905239	NaN	-1.533404
40.126306	38.739621	NaN	40.920680	1.386685	NaN	-0.794374
40.126306	35.487379	NaN	38.238075	4.638927	NaN	1.888231
40.126306	35.379487	NaN	39.890899	4.746819	NaN	0.235407
40.126306	36.849500	NaN	42.431281	3.276806	NaN	-2.304975
40.126306	36.230258	NaN	38.362352	3.896048	NaN	1.763954
40.126306	33.660068	NaN	40.592558	6.466238	NaN	-0.466252
40.126306	38.181977	NaN	40.756010	1.944329	NaN	-0.629703
40.126306	35.034881	NaN	40.062436	5.091425	NaN	0.063870
40.126306	32.140505	NaN	38.277534	7.985801	NaN	1.848772
40.126306	35.746022	NaN	41.129215	4.380284	NaN	-1.002909
40.126306	34.621156	NaN	39.306628	5.505150	NaN	0.819678
40.126306	36.720591	NaN	39.900055	3.405715	NaN	0.226251
40.126306	35.485443	NaN	39.401492	4.640863	NaN	0.724814
40.126306	34.931886	NaN	39.755730	5.194420	NaN	0.370576
40.126306	35.680620	NaN	40.664207	4.445686	NaN	-0.537901
40.126306	36.114535	NaN	39.310329	4.011771	NaN	0.815977
40.126306	36.631297	NaN	39.975770	3.495009	NaN	0.150536
40.126306	36.123165	NaN	39.216930	4.003141	NaN	0.909376
40.126306	36.669291	NaN	41.851997	3.457015	NaN	-1.725690
40.126306	37.233875	NaN	41.003712	2.892431	NaN	-0.877406
40.126306	37.452867	NaN	37.592723	2.673440	NaN	2.533583
40.126306	38.325109	NaN	40.436196	1.801197	NaN	-0.309890
40.126306	37.658108	NaN	40.823457	2.468198	NaN	-0.697151
40.126306	37.967694	NaN	41.905120	2.158612	NaN	-1.778814
40.126306	39.482585	NaN	41.483516	0.643721	NaN	-1.357210
40.126306	36.261952	NaN	40.459307	3.864354	NaN	-0.333001
40.126306	35.702619	NaN	38.830347	4.423687	NaN	1.295959
40.126306	38.077321	NaN	41.239226	2.048985	NaN	-1.112920
40.126306	36.433969	NaN	38.880344	3.692337	NaN	1.245962
40.126306	37.048053	NaN	40.338782	3.078253	NaN	-0.212476
40.126306	37.257875	NaN	40.805520	2.868431	NaN	-0.679214
40.126306	35.842492	NaN	39.065920	4.283814	NaN	1.060386
40.126306	37.092540	NaN	39.589988	3.033766	NaN	0.536319
40.126306	37.600565	NaN	39.555130	2.525741	NaN	0.571176
40.126306	35.826844	NaN	38.240736	4.299463	NaN	1.885571
40.126306	37.029815	NaN	40.753045	3.096491	NaN	-0.626739
40.126306	38.311145	NaN	42.259212	1.815161	NaN	-2.132906
40.126306	39.286305	NaN	41.872889	0.840001	NaN	-1.746583
40.126306	37.943574	NaN	42.395992	2.182732	NaN	-2.269686
40.126306	36.688671	NaN	40.551879	3.437635	NaN	-0.425573
40.126306	36.590901	NaN	38.820137	3.535405	NaN	1.306169
40.126306	36.708572	NaN	39.447748	3.417735	NaN	0.678558
40.126306	39.541343	NaN	41.596050	0.584963	NaN	-1.469744
40.126306	37.844952	NaN	41.812604	2.281354	NaN	-1.686298
40.126306	36.627419	NaN	40.830760	3.498887	NaN	-0.704454
40.126306	37.938164	NaN	39.716093	2.188142	NaN	0.410213
40.126306	36.649547	NaN	39.482765	3.476759	NaN	0.643541
40.126306	37.522386	NaN	40.923449	2.603920	NaN	-0.797143
40.126306	38.684987	NaN	38.667615	1.441319	NaN	1.458691
40.126306	37.519551	NaN	39.485861	2.606755	NaN	0.640445
40.126306	36.751357	NaN	41.656385	3.374950	NaN	-1.530079
40.126306	36.430100	NaN	38.849771	3.696207	NaN	1.276536
40.126306	37.451912	NaN	40.563307	2.674394	NaN	-0.437001
40.126306	35.495641	NaN	40.125397	4.630665	NaN	0.000909
40.126306	36.047777	NaN	38.765011	4.078530	NaN	1.361295
40.126306	35.526453	NaN	38.766010	4.599853	NaN	1.360296
40.126306	35.141126	NaN	40.230925	4.985180	NaN	-0.104618
40.126306	38.554217	NaN	41.065135	1.572089	NaN	-0.938829
40.126306	36.306913	NaN	39.724730	3.819393	NaN	0.401576
40.126306	37.862198	NaN	38.598854	2.264108	NaN	1.527452
40.126306	36.579320	NaN	40.884429	3.546986	NaN	-0.758123
40.126306	36.606171	NaN	40.658391	3.520135	NaN	-0.532085
40.126306	36.635883	NaN	38.521124	3.490424	NaN	1.605182
40.126306	33.194471	NaN	39.985626	6.931835	NaN	0.140680
40.126306	35.360220	NaN	39.473114	4.766087	NaN	0.653192
40.126306	39.481106	NaN	42.115689	0.645200	NaN	-1.989383
40.126306	36.198006	NaN	39.371565	3.928300	NaN	0.754741
40.126306	37.815025	NaN	39.853040	2.311281	NaN	0.273266
40.126306	37.150405	NaN	39.934196	2.975901	NaN	0.192110
40.126306	35.804137	NaN	40.669924	4.322169	NaN	-0.543618
40.126306	37.557739	NaN	38.058922	2.568567	NaN	2.067384
40.126306	35.317031	NaN	40.336730	4.809275	NaN	-0.210424
40.126306	36.620576	NaN	40.833008	3.505730	NaN	-0.706702
40.126306	35.978445	NaN	40.570035	4.147861	NaN	-0.443729
40.126306	37.632642	NaN	39.359776	2.493664	NaN	0.766530
40.126306	37.230417	NaN	40.813751	2.895889	NaN	-0.687445
40.126306	37.303425	NaN	40.425217	2.822881	NaN	-0.298911
40.126306	37.027668	NaN	38.310462	3.098638	NaN	1.815844
40.126306	37.697673	NaN	40.671481	2.428633	NaN	-0.545175
40.126306	38.497228	NaN	40.694701	1.629078	NaN	-0.568395
40.126306	36.243417	NaN	40.129874	3.882889	NaN	-0.003568
40.126306	37.426607	NaN	39.875146	2.699699	NaN	0.251160
40.126306	37.729066	NaN	39.057206	2.397240	NaN	1.069100
40.126306	36.500576	NaN	41.488365	3.625730	NaN	-1.362059
40.126306	36.236137	NaN	40.594723	3.890169	NaN	-0.468417
40.126306	37.771478	NaN	39.921840	2.354828	NaN	0.204466
40.126306	38.330488	NaN	39.885072	1.795818	NaN	0.241234
40.126306	37.438119	NaN	40.302896	2.688187	NaN	-0.176590
40.126306	37.772310	NaN	40.246818	2.353996	NaN	-0.120512
40.126306	36.116623	NaN	40.030189	4.009683	NaN	0.096117
40.126306	37.912086	NaN	39.914460	2.214220	NaN	0.211846
40.126306	37.102287	NaN	41.640059	3.024019	NaN	-1.513753
40.126306	36.576971	NaN	39.589114	3.549336	NaN	0.537192
40.126306	35.621236	NaN	39.947330	4.505070	NaN	0.178976
40.126306	37.754472	NaN	41.041482	2.371834	NaN	-0.915176
40.126306	36.555227	NaN	39.163104	3.571079	NaN	0.963202
40.126306	37.804606	NaN	40.133476	2.321700	NaN	-0.007170
40.126306	37.058094	NaN	41.811463	3.068212	NaN	-1.685157
40.126306	37.841821	NaN	40.611812	2.284485	NaN	-0.485506
40.126306	36.349639	NaN	39.033413	3.776667	NaN	1.092893
40.126306	35.867951	NaN	38.771824	4.258355	NaN	1.354482
40.126306	39.123875	NaN	41.530248	1.002431	NaN	-1.403942
40.126306	35.568174	NaN	39.813817	4.558132	NaN	0.312489
40.126306	35.706512	NaN	41.636687	4.419794	NaN	-1.510381
40.126306	37.967125	NaN	43.407616	2.159181	NaN	-3.281310
40.126306	38.399125	NaN	40.955995	1.727181	NaN	-0.829689
40.126306	37.865046	NaN	40.293427	2.261260	NaN	-0.167121
40.126306	37.888985	NaN	41.908276	2.237321	NaN	-1.781970
40.126306	35.996103	NaN	41.047822	4.130203	NaN	-0.921516
40.126306	37.948628	NaN	40.786140	2.177678	NaN	-0.659834
40.126306	36.313645	NaN	39.942541	3.812661	NaN	0.183765
40.126306	38.067722	NaN	40.045016	2.058585	NaN	0.081290
40.126306	38.493396	NaN	38.360728	1.632910	NaN	1.765578
40.126306	36.241675	NaN	39.428516	3.884631	NaN	0.697790
40.126306	36.280481	NaN	40.544006	3.845825	NaN	-0.417700
40.126306	37.103114	NaN	39.027408	3.023193	NaN	1.098898
40.126306	34.532877	NaN	38.018987	5.593429	NaN	2.107320
40.126306	38.667246	NaN	42.463810	1.459060	NaN	-2.337503
40.126306	36.170931	NaN	39.340246	3.955375	NaN	0.786060
40.126306	38.362089	NaN	40.439636	1.764217	NaN	-0.313330
40.126306	36.373918	NaN	39.364103	3.752388	NaN	0.762203
40.126306	37.858266	NaN	39.612629	2.268040	NaN	0.513677
40.126306	37.323046	NaN	42.479393	2.803260	NaN	-2.353087
40.126306	37.723680	NaN	42.640079	2.402626	NaN	-2.513773
40.126306	36.207372	NaN	38.631963	3.918934	NaN	1.494343
40.126306	38.232569	NaN	40.919634	1.893737	NaN	-0.793328
40.126306	35.451714	NaN	40.012480	4.674592	NaN	0.113826
40.126306	36.518949	NaN	40.652915	3.607357	NaN	-0.526609
40.126306	34.654830	NaN	40.281600	5.471476	NaN	-0.155294
40.126306	38.901740	NaN	41.385316	1.224566	NaN	-1.259010
40.126306	38.609004	NaN	39.713268	1.517302	NaN	0.413038
40.126306	35.315632	NaN	37.582610	4.810674	NaN	2.543696
40.126306	35.869461	NaN	41.442879	4.256845	NaN	-1.316573
40.126306	37.652197	NaN	40.387993	2.474109	NaN	-0.261687
40.126306	36.135178	NaN	38.907691	3.991128	NaN	1.218615
40.126306	35.717232	NaN	39.952162	4.409074	NaN	0.174144
40.126306	34.501676	NaN	38.920485	5.624630	NaN	1.205821
40.126306	36.671022	NaN	41.039069	3.455284	NaN	-0.912763
40.126306	36.560944	NaN	39.646594	3.565362	NaN	0.479712
40.126306	35.173174	NaN	39.757176	4.953132	NaN	0.369130
40.126306	37.077149	NaN	41.320599	3.049157	NaN	-1.194293
40.126306	37.913869	NaN	39.899439	2.212438	NaN	0.226867
40.126306	36.226905	NaN	38.160500	3.899401	NaN	1.965806
40.126306	37.437265	NaN	39.669176	2.689041	NaN	0.457130
40.126306	36.351104	NaN	41.653203	3.775202	NaN	-1.526896
40.126306	36.430430	NaN	38.816291	3.695876	NaN	1.310015
40.126306	37.401677	NaN	41.580281	2.724629	NaN	-1.453975
40.126306	36.446024	NaN	38.167481	3.680282	NaN	1.958825
40.126306	38.529004	NaN	40.873616	1.597302	NaN	-0.747310
40.126306	34.752859	NaN	37.159086	5.373447	NaN	2.967220
40.126306	37.604908	NaN	39.567236	2.521398	NaN	0.559070
40.126306	36.014312	NaN	37.398232	4.111994	NaN	2.728074
40.126306	36.229246	NaN	39.651930	3.897060	NaN	0.474376
40.126306	35.715825	NaN	40.877080	4.410481	NaN	-0.750774
40.126306	37.229181	NaN	39.557519	2.897125	NaN	0.568787
40.126306	40.035845	NaN	39.082119	0.090461	NaN	1.044187
40.126306	36.874531	NaN	42.678050	3.251775	NaN	-2.551744
40.126306	37.622297	NaN	41.689763	2.504009	NaN	-1.563457
40.126306	36.744309	NaN	40.186990	3.381997	NaN	-0.060684
40.126306	35.632111	NaN	38.253752	4.494195	NaN	1.872554
40.126306	39.266339	NaN	41.687163	0.859967	NaN	-1.560857
40.126306	37.075422	NaN	40.448809	3.050884	NaN	-0.322502
40.126306	36.598130	NaN	40.476519	3.528176	NaN	-0.350213
40.126306	36.113252	NaN	41.829227	4.013054	NaN	-1.702921
40.126306	38.184483	NaN	41.577670	1.941823	NaN	-1.451364
40.126306	37.919930	NaN	39.999999	2.206376	NaN	0.126307
40.126306	37.931173	NaN	42.012791	2.195133	NaN	-1.886485
40.126306	36.074677	NaN	40.366577	4.051629	NaN	-0.240271
40.126306	36.653301	NaN	41.065937	3.473005	NaN	-0.939631
40.126306	38.344274	NaN	41.195034	1.782032	NaN	-1.068728
40.126306	36.897041	NaN	38.678298	3.229265	NaN	1.448008
40.126306	34.720261	NaN	39.048427	5.406045	NaN	1.077879
40.126306	36.456914	NaN	40.788808	3.669392	NaN	-0.662502
40.126306	34.492065	NaN	38.941815	5.634241	NaN	1.184491
40.126306	35.577682	NaN	41.247649	4.548624	NaN	-1.121343
40.126306	36.029154	NaN	37.655171	4.097152	NaN	2.471135
40.126306	33.772387	NaN	40.336184	6.353919	NaN	-0.209878
40.126306	36.001249	NaN	40.189577	4.125057	NaN	-0.063271
40.126306	38.288357	NaN	40.091302	1.837949	NaN	0.035004
40.126306	37.771781	NaN	40.332295	2.354525	NaN	-0.205989
40.126306	39.909464	NaN	40.374331	0.216842	NaN	-0.248025
40.126306	36.560566	NaN	40.213060	3.565740	NaN	-0.086754
40.126306	35.539833	NaN	41.355847	4.586473	NaN	-1.229541
40.126306	37.217587	NaN	40.912549	2.908719	NaN	-0.786243
40.126306	36.245551	NaN	39.720558	3.880755	NaN	0.405748
40.126306	37.435704	NaN	40.141007	2.690602	NaN	-0.014701
40.126306	37.662972	NaN	40.590091	2.463334	NaN	-0.463785
40.126306	36.782340	NaN	40.839365	3.343966	NaN	-0.713059
40.126306	36.561468	NaN	39.767043	3.564838	NaN	0.359263
40.126306	36.604410	NaN	40.069968	3.521896	NaN	0.056338
40.126306	37.857280	NaN	39.924412	2.269026	NaN	0.201894
40.126306	37.031317	NaN	39.108444	3.094990	NaN	1.017862
40.126306	34.196536	NaN	39.331179	5.929770	NaN	0.795128
40.126306	35.578441	NaN	38.020872	4.547865	NaN	2.105434
