# Supplementary material for: Combined Influences of Model Choice, Data Quality, and Data Quantity When Estimating Population Trends
Source: PLoS One. 2015 Jul 15;10(7):e0132255. doi: 10.1371/journal.pone.0132255 (PMC4503393; doi:10.1371/journal.pone.0132255)
Supplement: S1 Dataset — Files are organized by model type and by the input lambda value. (ZIP) [file pone.0132255.s002.zip › Hypothetical LH/sims_lambda_0_95/simulationOutput_0.95_0_0_0.1_20.xls]

Percent_Decline_True	Median_Percent_Decline_Matrix	Median_Percent_Decline_Matrix_stable	Median_Percent_Decline_Scalar	Difference_True_Matrix	Difference_True_Matrix_Stable	Difference_True_Scalar
40.126306	38.641973	NaN	43.745425	1.484333	NaN	-3.619119
40.126306	37.580954	NaN	40.917372	2.545352	NaN	-0.791066
40.126306	37.412333	NaN	41.687753	2.713974	NaN	-1.561447
40.126306	32.269850	NaN	39.477776	7.856456	NaN	0.648530
40.126306	33.465035	NaN	38.262294	6.661271	NaN	1.864012
40.126306	40.750033	NaN	41.234311	-0.623727	NaN	-1.108005
40.126306	37.031069	NaN	41.190560	3.095237	NaN	-1.064253
40.126306	37.278866	NaN	41.139957	2.847440	NaN	-1.013651
40.126306	36.872601	NaN	36.328031	3.253706	NaN	3.798275
40.126306	33.990747	NaN	36.827955	6.135559	NaN	3.298351
40.126306	39.386891	NaN	39.479052	0.739415	NaN	0.647254
40.126306	37.330901	NaN	38.817165	2.795405	NaN	1.309141
40.126306	38.660176	NaN	37.133214	1.466130	NaN	2.993092
40.126306	37.435123	NaN	35.797192	2.691183	NaN	4.329114
40.126306	35.631124	NaN	34.758732	4.495182	NaN	5.367574
40.126306	35.419420	NaN	37.960575	4.706886	NaN	2.165731
40.126306	34.175217	NaN	44.888346	5.951089	NaN	-4.762040
40.126306	36.327710	NaN	40.010891	3.798596	NaN	0.115415
40.126306	39.292540	NaN	38.564132	0.833766	NaN	1.562174
40.126306	36.152582	NaN	36.024032	3.973724	NaN	4.102274
40.126306	38.575074	NaN	40.195554	1.551232	NaN	-0.069248
40.126306	33.581497	NaN	38.390698	6.544809	NaN	1.735608
40.126306	32.433916	NaN	37.263684	7.692390	NaN	2.862622
40.126306	38.889076	NaN	41.391488	1.237230	NaN	-1.265182
40.126306	35.039253	NaN	39.127268	5.087053	NaN	0.999038
40.126306	39.491646	NaN	42.396583	0.634660	NaN	-2.270277
40.126306	40.604033	NaN	41.508297	-0.477727	NaN	-1.381990
40.126306	36.755983	NaN	38.558910	3.370323	NaN	1.567396
40.126306	40.064183	NaN	39.578536	0.062123	NaN	0.547770
40.126306	31.216938	NaN	40.683966	8.909368	NaN	-0.557660
40.126306	33.969740	NaN	39.820211	6.156566	NaN	0.306095
40.126306	32.869040	NaN	36.367068	7.257266	NaN	3.759238
40.126306	40.358559	NaN	43.792945	-0.232253	NaN	-3.666639
40.126306	37.969997	NaN	41.637481	2.156309	NaN	-1.511175
40.126306	40.190061	NaN	44.198007	-0.063755	NaN	-4.071701
40.126306	38.040934	NaN	43.311430	2.085372	NaN	-3.185124
40.126306	38.561178	NaN	43.357243	1.565128	NaN	-3.230937
40.126306	41.150230	NaN	46.115789	-1.023924	NaN	-5.989483
40.126306	36.204357	NaN	39.849385	3.921949	NaN	0.276921
40.126306	35.755184	NaN	37.429686	4.371122	NaN	2.696620
40.126306	35.642954	NaN	39.678104	4.483352	NaN	0.448202
40.126306	37.208589	NaN	42.873928	2.917717	NaN	-2.747622
40.126306	37.497070	NaN	38.032257	2.629237	NaN	2.094049
40.126306	36.771362	NaN	39.159683	3.354944	NaN	0.966624
40.126306	40.391111	NaN	36.654255	-0.264805	NaN	3.472051
40.126306	39.250251	NaN	45.650082	0.876055	NaN	-5.523776
40.126306	41.036640	NaN	41.749179	-0.910334	NaN	-1.622873
40.126306	37.230889	NaN	43.705395	2.895417	NaN	-3.579089
40.126306	40.278673	NaN	46.997451	-0.152367	NaN	-6.871145
40.126306	39.953035	NaN	42.257195	0.173271	NaN	-2.130889
40.126306	37.312964	NaN	40.843348	2.813342	NaN	-0.717042
40.126306	36.517944	NaN	42.839758	3.608362	NaN	-2.713452
40.126306	34.036972	NaN	43.162411	6.089334	NaN	-3.036105
40.126306	38.311920	NaN	42.517167	1.814386	NaN	-2.390861
40.126306	30.588519	NaN	39.641716	9.537787	NaN	0.484590
40.126306	37.938446	NaN	38.039096	2.187860	NaN	2.087210
40.126306	35.423108	NaN	37.047852	4.703199	NaN	3.078454
40.126306	40.479354	NaN	40.070552	-0.353048	NaN	0.055754
40.126306	32.647151	NaN	40.042184	7.479156	NaN	0.084122
40.126306	36.444622	NaN	38.244055	3.681684	NaN	1.882251
40.126306	38.839380	NaN	38.919464	1.286926	NaN	1.206842
40.126306	30.438250	NaN	40.102431	9.688056	NaN	0.023875
40.126306	38.767711	NaN	36.282303	1.358595	NaN	3.844003
40.126306	35.126014	NaN	37.384412	5.000292	NaN	2.741894
40.126306	35.812430	NaN	39.483832	4.313876	NaN	0.642474
40.126306	41.518615	NaN	38.523315	-1.392309	NaN	1.602991
40.126306	33.839904	NaN	38.861867	6.286402	NaN	1.264439
40.126306	40.116676	NaN	41.622791	0.009630	NaN	-1.496485
40.126306	39.987895	NaN	39.032430	0.138411	NaN	1.093876
40.126306	37.919679	NaN	39.948462	2.206627	NaN	0.177844
40.126306	35.498500	NaN	40.083975	4.627806	NaN	0.042331
40.126306	36.572266	NaN	36.178298	3.554040	NaN	3.948008
40.126306	41.065586	NaN	43.417279	-0.939280	NaN	-3.290973
40.126306	40.818151	NaN	39.946151	-0.691845	NaN	0.180156
40.126306	37.184791	NaN	41.295499	2.941515	NaN	-1.169193
40.126306	37.166128	NaN	42.887494	2.960178	NaN	-2.761188
40.126306	37.619099	NaN	38.559601	2.507207	NaN	1.566705
40.126306	35.644749	NaN	36.149423	4.481557	NaN	3.976883
40.126306	37.229654	NaN	41.800256	2.896652	NaN	-1.673950
40.126306	36.941934	NaN	38.521362	3.184372	NaN	1.604944
40.126306	37.162598	NaN	30.530318	2.963708	NaN	9.595988
40.126306	41.942187	NaN	45.565537	-1.815881	NaN	-5.439231
40.126306	36.747142	NaN	39.516457	3.379164	NaN	0.609849
40.126306	36.775337	NaN	39.568189	3.350969	NaN	0.558117
40.126306	39.109219	NaN	42.660965	1.017087	NaN	-2.534658
40.126306	37.936118	NaN	42.726283	2.190188	NaN	-2.599977
40.126306	33.880407	NaN	36.033792	6.245899	NaN	4.092514
40.126306	38.378574	NaN	40.906219	1.747732	NaN	-0.779913
40.126306	37.437626	NaN	41.067631	2.688680	NaN	-0.941325
40.126306	34.560793	NaN	40.019640	5.565513	NaN	0.106666
40.126306	40.332079	NaN	42.315119	-0.205773	NaN	-2.188813
40.126306	40.023978	NaN	42.765169	0.102328	NaN	-2.638863
40.126306	39.709811	NaN	46.303037	0.416495	NaN	-6.176731
40.126306	38.847328	NaN	42.818271	1.278978	NaN	-2.691964
40.126306	37.845587	NaN	42.325978	2.280719	NaN	-2.199672
40.126306	36.502070	NaN	37.021493	3.624236	NaN	3.104813
40.126306	36.232686	NaN	38.689151	3.893620	NaN	1.437155
40.126306	38.477438	NaN	40.014599	1.648868	NaN	0.111707
40.126306	34.345139	NaN	40.632572	5.781167	NaN	-0.506266
40.126306	38.499893	NaN	41.124877	1.626413	NaN	-0.998571
40.126306	36.543955	NaN	40.863245	3.582351	NaN	-0.736939
40.126306	39.202755	NaN	42.048095	0.923552	NaN	-1.921789
40.126306	33.849604	NaN	39.844464	6.276702	NaN	0.281842
40.126306	35.712028	NaN	38.403412	4.414278	NaN	1.722894
40.126306	41.595715	NaN	40.456974	-1.469408	NaN	-0.330668
40.126306	37.044869	NaN	36.476282	3.081437	NaN	3.650024
40.126306	39.824783	NaN	39.209017	0.301523	NaN	0.917289
40.126306	37.712256	NaN	40.467749	2.414050	NaN	-0.341443
40.126306	39.475204	NaN	38.972561	0.651102	NaN	1.153745
40.126306	31.263012	NaN	34.859867	8.863294	NaN	5.266439
40.126306	40.136302	NaN	44.417191	-0.009996	NaN	-4.290884
40.126306	37.917033	NaN	41.352528	2.209273	NaN	-1.226222
40.126306	39.839185	NaN	42.374992	0.287121	NaN	-2.248686
40.126306	34.847879	NaN	40.095333	5.278427	NaN	0.030973
40.126306	35.155487	NaN	34.907941	4.970819	NaN	5.218365
40.126306	33.334629	NaN	41.030459	6.791677	NaN	-0.904153
40.126306	38.237625	NaN	42.191027	1.888681	NaN	-2.064721
40.126306	32.784360	NaN	37.088140	7.341946	NaN	3.038167
40.126306	36.896563	NaN	38.905135	3.229743	NaN	1.221171
40.126306	34.417340	NaN	40.652586	5.708966	NaN	-0.526280
40.126306	42.102491	NaN	40.966052	-1.976185	NaN	-0.839746
40.126306	36.730738	NaN	37.829474	3.395568	NaN	2.296832
40.126306	36.279942	NaN	38.192607	3.846364	NaN	1.933699
40.126306	36.890256	NaN	37.454222	3.236050	NaN	2.672085
40.126306	35.922516	NaN	42.222560	4.203790	NaN	-2.096254
40.126306	39.877768	NaN	46.340493	0.248538	NaN	-6.214187
40.126306	36.486607	NaN	40.428891	3.639699	NaN	-0.302585
40.126306	36.407041	NaN	38.414461	3.719265	NaN	1.711845
40.126306	36.472221	NaN	36.121827	3.654085	NaN	4.004479
40.126306	36.769167	NaN	40.424920	3.357139	NaN	-0.298614
40.126306	39.198392	NaN	42.094983	0.927914	NaN	-1.968677
40.126306	36.442019	NaN	41.609544	3.684287	NaN	-1.483238
40.126306	39.789854	NaN	40.111199	0.336452	NaN	0.015107
40.126306	38.374871	NaN	42.582926	1.751435	NaN	-2.456620
40.126306	37.330625	NaN	37.711169	2.795681	NaN	2.415137
40.126306	39.059562	NaN	40.585539	1.066744	NaN	-0.459233
40.126306	36.849307	NaN	36.418249	3.276999	NaN	3.708057
40.126306	37.721990	NaN	45.034625	2.404316	NaN	-4.908319
40.126306	34.967095	NaN	37.880646	5.159211	NaN	2.245660
40.126306	37.287672	NaN	41.542077	2.838634	NaN	-1.415771
40.126306	31.081426	NaN	39.600485	9.044880	NaN	0.525821
40.126306	38.406283	NaN	43.813219	1.720023	NaN	-3.686913
40.126306	34.086394	NaN	40.881812	6.039913	NaN	-0.755506
40.126306	40.092835	NaN	45.086283	0.033471	NaN	-4.959977
40.126306	34.257678	NaN	42.946187	5.868628	NaN	-2.819881
40.126306	33.113949	NaN	41.109578	7.012357	NaN	-0.983272
40.126306	39.015506	NaN	42.022618	1.110800	NaN	-1.896312
40.126306	41.920848	NaN	42.803895	-1.794541	NaN	-2.677589
40.126306	40.299176	NaN	44.286960	-0.172870	NaN	-4.160654
40.126306	42.119548	NaN	42.642691	-1.993242	NaN	-2.516384
40.126306	38.208565	NaN	43.486446	1.917741	NaN	-3.360140
40.126306	31.251708	NaN	39.493505	8.874598	NaN	0.632802
40.126306	30.728879	NaN	35.418587	9.397427	NaN	4.707719
40.126306	37.659380	NaN	43.899192	2.466926	NaN	-3.772886
40.126306	36.374265	NaN	36.718394	3.752041	NaN	3.407912
40.126306	33.066195	NaN	38.270718	7.060111	NaN	1.855588
40.126306	31.544376	NaN	36.453403	8.581930	NaN	3.672903
40.126306	39.063506	NaN	39.252745	1.062800	NaN	0.873561
40.126306	35.431593	NaN	42.860146	4.694713	NaN	-2.733840
40.126306	35.951736	NaN	33.447108	4.174570	NaN	6.679198
40.126306	37.756973	NaN	42.997512	2.369334	NaN	-2.871206
40.126306	36.523198	NaN	37.049430	3.603108	NaN	3.076876
40.126306	35.637230	NaN	40.559908	4.489076	NaN	-0.433602
40.126306	38.216606	NaN	37.771557	1.909700	NaN	2.354749
40.126306	34.434250	NaN	38.049800	5.692056	NaN	2.076506
40.126306	37.469316	NaN	37.730798	2.656990	NaN	2.395508
40.126306	33.922910	NaN	35.598000	6.203396	NaN	4.528306
40.126306	40.035881	NaN	40.448725	0.090425	NaN	-0.322419
40.126306	37.582960	NaN	38.487017	2.543346	NaN	1.639290
40.126306	40.647779	NaN	42.478806	-0.521473	NaN	-2.352500
40.126306	39.236239	NaN	45.342823	0.890067	NaN	-5.216517
40.126306	37.682876	NaN	41.172274	2.443430	NaN	-1.045968
40.126306	36.172581	NaN	38.634125	3.953725	NaN	1.492181
40.126306	35.728987	NaN	41.901744	4.397319	NaN	-1.775438
40.126306	42.421928	NaN	38.090110	-2.295622	NaN	2.036196
40.126306	30.503157	NaN	39.116890	9.623149	NaN	1.009416
40.126306	42.931502	NaN	37.875729	-2.805196	NaN	2.250577
40.126306	34.960373	NaN	38.931041	5.165933	NaN	1.195265
40.126306	37.051753	NaN	37.960975	3.074553	NaN	2.165331
40.126306	34.180268	NaN	37.543620	5.946038	NaN	2.582686
40.126306	34.634376	NaN	37.992575	5.491930	NaN	2.133731
40.126306	34.925770	NaN	40.537676	5.200536	NaN	-0.411370
40.126306	37.710146	NaN	40.349444	2.416160	NaN	-0.223138
40.126306	38.545819	NaN	41.017197	1.580487	NaN	-0.890891
40.126306	37.484309	NaN	42.723817	2.641997	NaN	-2.597511
40.126306	34.269473	NaN	41.736923	5.856833	NaN	-1.610617
40.126306	36.633617	NaN	38.299478	3.492689	NaN	1.826828
40.126306	33.435641	NaN	38.340604	6.690665	NaN	1.785702
40.126306	38.570468	NaN	39.798348	1.555838	NaN	0.327958
40.126306	39.688233	NaN	42.491794	0.438073	NaN	-2.365488
40.126306	36.616878	NaN	41.202618	3.509428	NaN	-1.076312
40.126306	37.036101	NaN	36.569282	3.090205	NaN	3.557024
40.126306	36.639210	NaN	43.556700	3.487096	NaN	-3.430394
40.126306	36.245138	NaN	43.621077	3.881168	NaN	-3.494771
40.126306	36.730297	NaN	43.306155	3.396009	NaN	-3.179849
40.126306	37.185150	NaN	39.174852	2.941156	NaN	0.951454
40.126306	39.519663	NaN	39.049357	0.606643	NaN	1.076949
40.126306	33.963301	NaN	40.117656	6.163005	NaN	0.008650
40.126306	36.956932	NaN	42.951132	3.169374	NaN	-2.824826
40.126306	32.884418	NaN	38.082739	7.241889	NaN	2.043567
40.126306	36.387902	NaN	41.726146	3.738404	NaN	-1.599840
40.126306	41.657442	NaN	40.500521	-1.531136	NaN	-0.374214
40.126306	36.074925	NaN	38.445900	4.051381	NaN	1.680406
40.126306	30.579536	NaN	39.257824	9.546770	NaN	0.868482
40.126306	40.466064	NaN	41.589870	-0.339758	NaN	-1.463564
40.126306	39.569862	NaN	45.179529	0.556444	NaN	-5.053223
40.126306	38.651548	NaN	38.572479	1.474758	NaN	1.553827
40.126306	35.226716	NaN	42.580255	4.899590	NaN	-2.453949
40.126306	36.466803	NaN	37.667495	3.659503	NaN	2.458811
40.126306	40.525948	NaN	37.037426	-0.399642	NaN	3.088880
40.126306	34.359675	NaN	44.522889	5.766631	NaN	-4.396583
40.126306	36.012713	NaN	40.173197	4.113593	NaN	-0.046891
40.126306	32.288485	NaN	36.530539	7.837822	NaN	3.595767
40.126306	38.166385	NaN	41.267352	1.959921	NaN	-1.141046
40.126306	37.903344	NaN	42.241688	2.222963	NaN	-2.115382
40.126306	35.217469	NaN	39.290068	4.908837	NaN	0.836238
40.126306	39.930527	NaN	37.072577	0.195779	NaN	3.053729
40.126306	41.194422	NaN	45.153460	-1.068116	NaN	-5.027154
40.126306	35.694730	NaN	37.346330	4.431577	NaN	2.779976
40.126306	35.713333	NaN	40.547007	4.412973	NaN	-0.420701
40.126306	34.959771	NaN	37.389680	5.166535	NaN	2.736626
40.126306	37.520894	NaN	41.429171	2.605412	NaN	-1.302865
40.126306	32.256557	NaN	39.832390	7.869749	NaN	0.293916
40.126306	37.101620	NaN	42.819359	3.024686	NaN	-2.693052
40.126306	37.321347	NaN	40.209317	2.804959	NaN	-0.083011
40.126306	40.328826	NaN	43.165946	-0.202520	NaN	-3.039640
40.126306	36.374194	NaN	37.307963	3.752112	NaN	2.818343
40.126306	34.621292	NaN	37.337131	5.505014	NaN	2.789175
40.126306	39.273052	NaN	43.057841	0.853254	NaN	-2.931535
40.126306	37.364729	NaN	42.096515	2.761577	NaN	-1.970209
40.126306	33.738759	NaN	36.570709	6.387547	NaN	3.555597
40.126306	35.339751	NaN	38.860285	4.786555	NaN	1.266021
40.126306	37.730659	NaN	38.932201	2.395647	NaN	1.194105
40.126306	40.358482	NaN	44.427009	-0.232175	NaN	-4.300703
40.126306	35.180434	NaN	39.407278	4.945872	NaN	0.719028
40.126306	35.583260	NaN	35.113888	4.543046	NaN	5.012419
40.126306	38.404812	NaN	40.089197	1.721494	NaN	0.037109
40.126306	39.579866	NaN	42.019830	0.546440	NaN	-1.893524
40.126306	33.960612	NaN	34.799905	6.165694	NaN	5.326401
40.126306	40.216480	NaN	40.501200	-0.090174	NaN	-0.374894
40.126306	42.340037	NaN	41.263689	-2.213731	NaN	-1.137383
40.126306	37.295968	NaN	40.377488	2.830338	NaN	-0.251182
40.126306	42.079791	NaN	39.617502	-1.953485	NaN	0.508804
40.126306	33.837601	NaN	37.850452	6.288705	NaN	2.275854
40.126306	38.414370	NaN	41.184159	1.711936	NaN	-1.057853
40.126306	36.426166	NaN	38.147663	3.700140	NaN	1.978643
40.126306	37.458597	NaN	37.625836	2.667709	NaN	2.500470
40.126306	37.336615	NaN	43.521884	2.789691	NaN	-3.395578
40.126306	33.503019	NaN	42.891904	6.623287	NaN	-2.765597
40.126306	36.612378	NaN	41.191165	3.513929	NaN	-1.064859
40.126306	35.581266	NaN	41.214078	4.545040	NaN	-1.087772
40.126306	38.829856	NaN	43.489015	1.296450	NaN	-3.362709
40.126306	34.267912	NaN	41.284112	5.858394	NaN	-1.157806
40.126306	35.527846	NaN	37.764774	4.598460	NaN	2.361532
40.126306	40.233325	NaN	39.221493	-0.107019	NaN	0.904813
40.126306	40.508556	NaN	41.276494	-0.382250	NaN	-1.150188
40.126306	36.982521	NaN	39.951919	3.143785	NaN	0.174387
40.126306	31.213248	NaN	37.408815	8.913058	NaN	2.717491
40.126306	36.730609	NaN	41.654099	3.395698	NaN	-1.527793
40.126306	36.769464	NaN	38.534412	3.356842	NaN	1.591894
40.126306	40.762128	NaN	43.167773	-0.635822	NaN	-3.041467
40.126306	33.026761	NaN	34.406450	7.099545	NaN	5.719856
40.126306	33.553259	NaN	37.064198	6.573047	NaN	3.062108
40.126306	30.034959	NaN	41.781795	10.091347	NaN	-1.655489
40.126306	40.131085	NaN	40.608906	-0.004779	NaN	-0.482600
40.126306	35.217123	NaN	39.057229	4.909183	NaN	1.069077
40.126306	37.889728	NaN	40.777904	2.236578	NaN	-0.651598
40.126306	35.499744	NaN	42.048374	4.626562	NaN	-1.922068
40.126306	38.471260	NaN	40.988141	1.655046	NaN	-0.861835
40.126306	40.238540	NaN	40.291269	-0.112234	NaN	-0.164963
40.126306	37.126415	NaN	39.586578	2.999891	NaN	0.539728
40.126306	34.597135	NaN	38.661190	5.529171	NaN	1.465116
40.126306	34.240915	NaN	41.458321	5.885391	NaN	-1.332015
40.126306	40.931846	NaN	40.408167	-0.805540	NaN	-0.281861
40.126306	39.690842	NaN	38.023312	0.435464	NaN	2.102994
40.126306	35.805326	NaN	40.592412	4.320980	NaN	-0.466106
40.126306	36.107011	NaN	41.509628	4.019295	NaN	-1.383322
40.126306	36.111435	NaN	38.477480	4.014871	NaN	1.648826
40.126306	36.273585	NaN	37.751542	3.852721	NaN	2.374764
40.126306	33.258123	NaN	41.075242	6.868183	NaN	-0.948936
40.126306	32.813705	NaN	38.531345	7.312601	NaN	1.594961
40.126306	35.693694	NaN	36.513474	4.432612	NaN	3.612832
40.126306	37.215220	NaN	38.921311	2.911086	NaN	1.204995
40.126306	38.398664	NaN	41.514461	1.727642	NaN	-1.388155
40.126306	40.326171	NaN	42.247493	-0.199865	NaN	-2.121186
40.126306	29.877782	NaN	41.361076	10.248524	NaN	-1.234770
40.126306	30.828215	NaN	40.363968	9.298091	NaN	-0.237661
40.126306	37.310226	NaN	41.652351	2.816080	NaN	-1.526045
40.126306	40.164507	NaN	44.738351	-0.038201	NaN	-4.612045
40.126306	34.338934	NaN	39.968526	5.787372	NaN	0.157780
40.126306	40.124675	NaN	40.483150	0.001631	NaN	-0.356844
40.126306	35.687650	NaN	41.783731	4.438656	NaN	-1.657425
40.126306	39.718967	NaN	39.465320	0.407339	NaN	0.660986
40.126306	37.700670	NaN	42.714609	2.425636	NaN	-2.588303
40.126306	36.078628	NaN	40.080808	4.047678	NaN	0.045499
40.126306	40.335651	NaN	39.879739	-0.209345	NaN	0.246568
40.126306	40.248914	NaN	41.555485	-0.122608	NaN	-1.429179
40.126306	37.673910	NaN	39.690142	2.452396	NaN	0.436164
40.126306	34.008570	NaN	40.162458	6.117736	NaN	-0.036152
40.126306	35.758939	NaN	41.889610	4.367367	NaN	-1.763304
40.126306	37.759852	NaN	40.145704	2.366454	NaN	-0.019398
40.126306	32.922205	NaN	38.824327	7.204102	NaN	1.301979
40.126306	40.539864	NaN	39.374588	-0.413558	NaN	0.751718
40.126306	37.701537	NaN	42.402814	2.424769	NaN	-2.276508
40.126306	36.674675	NaN	35.954589	3.451631	NaN	4.171717
40.126306	35.835508	NaN	36.380736	4.290798	NaN	3.745570
40.126306	37.478218	NaN	43.025453	2.648088	NaN	-2.899147
40.126306	32.572271	NaN	36.039497	7.554035	NaN	4.086810
40.126306	38.168596	NaN	39.091616	1.957710	NaN	1.034690
40.126306	37.542317	NaN	39.598027	2.583989	NaN	0.528279
40.126306	39.434741	NaN	40.133431	0.691565	NaN	-0.007125
40.126306	37.597191	NaN	41.063529	2.529115	NaN	-0.937223
40.126306	35.979188	NaN	41.034619	4.147118	NaN	-0.908313
40.126306	36.791595	NaN	39.693219	3.334711	NaN	0.433087
40.126306	37.410697	NaN	41.447443	2.715609	NaN	-1.321137
40.126306	42.169166	NaN	43.241193	-2.042859	NaN	-3.114887
40.126306	37.167042	NaN	40.566032	2.959264	NaN	-0.439726
40.126306	38.562616	NaN	37.883512	1.563690	NaN	2.242794
40.126306	37.805227	NaN	42.871178	2.321080	NaN	-2.744872
40.126306	35.379118	NaN	41.603023	4.747188	NaN	-1.476717
40.126306	36.009593	NaN	41.431942	4.116713	NaN	-1.305636
40.126306	35.748580	NaN	39.619945	4.377726	NaN	0.506361
40.126306	38.008770	NaN	41.724067	2.117536	NaN	-1.597761
40.126306	34.832845	NaN	35.987572	5.293461	NaN	4.138734
40.126306	35.068012	NaN	36.777619	5.058294	NaN	3.348687
40.126306	32.444796	NaN	40.038299	7.681510	NaN	0.088008
40.126306	34.156431	NaN	37.752996	5.969876	NaN	2.373310
40.126306	36.233214	NaN	38.132713	3.893093	NaN	1.993593
40.126306	35.955349	NaN	38.007946	4.170957	NaN	2.118361
40.126306	35.983222	NaN	39.233886	4.143084	NaN	0.892420
40.126306	34.968943	NaN	35.692485	5.157363	NaN	4.433821
40.126306	40.807056	NaN	38.160790	-0.680750	NaN	1.965516
40.126306	38.045496	NaN	43.936839	2.080810	NaN	-3.810533
40.126306	36.029727	NaN	40.223277	4.096579	NaN	-0.096971
40.126306	38.576850	NaN	41.943654	1.549456	NaN	-1.817348
40.126306	40.971859	NaN	40.539556	-0.845552	NaN	-0.413250
40.126306	37.036672	NaN	41.313333	3.089634	NaN	-1.187027
40.126306	37.637603	NaN	37.745431	2.488703	NaN	2.380875
40.126306	33.804399	NaN	37.481748	6.321907	NaN	2.644558
40.126306	38.122125	NaN	41.121297	2.004181	NaN	-0.994991
40.126306	40.683886	NaN	38.663586	-0.557580	NaN	1.462720
40.126306	40.712458	NaN	43.533952	-0.586152	NaN	-3.407646
40.126306	34.287989	NaN	38.691242	5.838317	NaN	1.435064
40.126306	32.341554	NaN	40.358738	7.784752	NaN	-0.232432
40.126306	34.428776	NaN	35.137241	5.697530	NaN	4.989065
40.126306	36.404255	NaN	38.635955	3.722051	NaN	1.490351
40.126306	34.852068	NaN	40.542553	5.274238	NaN	-0.416247
40.126306	29.840611	NaN	37.987385	10.285695	NaN	2.138921
40.126306	34.413254	NaN	38.280969	5.713052	NaN	1.845337
40.126306	39.205736	NaN	38.667947	0.920570	NaN	1.458359
40.126306	33.303983	NaN	40.689821	6.822323	NaN	-0.563515
40.126306	32.997050	NaN	34.893922	7.129257	NaN	5.232384
40.126306	36.696291	NaN	39.444150	3.430015	NaN	0.682156
40.126306	35.574574	NaN	35.958543	4.551732	NaN	4.167763
40.126306	34.936453	NaN	40.971872	5.189853	NaN	-0.845566
40.126306	45.234795	NaN	42.686419	-5.108489	NaN	-2.560113
40.126306	32.857162	NaN	35.488808	7.269144	NaN	4.637498
40.126306	35.576778	NaN	39.941402	4.549528	NaN	0.184904
40.126306	31.045649	NaN	39.796004	9.080657	NaN	0.330302
40.126306	37.676135	NaN	39.058400	2.450171	NaN	1.067906
40.126306	37.345577	NaN	40.834150	2.780729	NaN	-0.707843
40.126306	34.622974	NaN	41.733351	5.503332	NaN	-1.607045
40.126306	41.683966	NaN	44.877271	-1.557660	NaN	-4.750965
40.126306	34.435419	NaN	35.153834	5.690887	NaN	4.972472
40.126306	36.532162	NaN	39.941512	3.594145	NaN	0.184794
40.126306	35.284195	NaN	38.651098	4.842111	NaN	1.475208
40.126306	40.010282	NaN	39.037178	0.116024	NaN	1.089128
40.126306	36.997339	NaN	40.569289	3.128967	NaN	-0.442983
40.126306	40.341536	NaN	39.890419	-0.215230	NaN	0.235887
40.126306	36.973212	NaN	36.654726	3.153094	NaN	3.471580
40.126306	32.824480	NaN	39.177602	7.301827	NaN	0.948704
40.126306	33.674831	NaN	41.835374	6.451475	NaN	-1.709068
40.126306	34.495457	NaN	43.398393	5.630850	NaN	-3.272087
40.126306	34.749608	NaN	40.037490	5.376698	NaN	0.088816
40.126306	29.845411	NaN	36.731897	10.280895	NaN	3.394409
40.126306	34.391030	NaN	36.314368	5.735276	NaN	3.811938
40.126306	43.232370	NaN	41.978516	-3.106064	NaN	-1.852210
40.126306	33.093455	NaN	36.082283	7.032852	NaN	4.044023
40.126306	36.982454	NaN	37.935575	3.143852	NaN	2.190731
40.126306	37.889048	NaN	38.709482	2.237258	NaN	1.416825
40.126306	35.550726	NaN	38.451479	4.575580	NaN	1.674827
40.126306	32.042819	NaN	35.424878	8.083487	NaN	4.701428
40.126306	40.288781	NaN	40.908055	-0.162475	NaN	-0.781749
40.126306	40.000643	NaN	41.997375	0.125663	NaN	-1.871069
40.126306	37.645058	NaN	40.550808	2.481248	NaN	-0.424502
40.126306	38.628091	NaN	43.388441	1.498215	NaN	-3.262135
40.126306	35.597462	NaN	40.475709	4.528844	NaN	-0.349403
40.126306	36.768562	NaN	36.046069	3.357744	NaN	4.080237
40.126306	33.340603	NaN	40.743784	6.785703	NaN	-0.617478
40.126306	38.786955	NaN	39.470721	1.339351	NaN	0.655585
40.126306	35.179111	NaN	37.293240	4.947196	NaN	2.833066
40.126306	39.284783	NaN	38.141816	0.841523	NaN	1.984490
40.126306	33.855602	NaN	38.289083	6.270704	NaN	1.837223
40.126306	35.350294	NaN	36.131800	4.776012	NaN	3.994506
40.126306	40.522108	NaN	39.036516	-0.395802	NaN	1.089790
40.126306	38.259694	NaN	38.656294	1.866612	NaN	1.470012
40.126306	35.683804	NaN	40.253529	4.442502	NaN	-0.127223
40.126306	35.311527	NaN	41.333411	4.814779	NaN	-1.207105
40.126306	33.648022	NaN	35.914858	6.478284	NaN	4.211448
40.126306	38.030539	NaN	42.242523	2.095767	NaN	-2.116216
40.126306	35.357853	NaN	39.527581	4.768454	NaN	0.598725
40.126306	32.934606	NaN	40.239475	7.191700	NaN	-0.113169
40.126306	32.926727	NaN	39.892166	7.199580	NaN	0.234140
40.126306	36.961118	NaN	41.320112	3.165188	NaN	-1.193806
40.126306	36.519856	NaN	40.547532	3.606450	NaN	-0.421226
40.126306	37.651586	NaN	42.563477	2.474720	NaN	-2.437171
40.126306	29.687512	NaN	34.722190	10.438794	NaN	5.404116
40.126306	31.866193	NaN	41.146109	8.260113	NaN	-1.019803
40.126306	31.914249	NaN	39.173770	8.212057	NaN	0.952536
40.126306	37.302147	NaN	38.314063	2.824159	NaN	1.812244
40.126306	30.033424	NaN	37.692165	10.092882	NaN	2.434141
40.126306	39.212537	NaN	42.825352	0.913769	NaN	-2.699045
40.126306	30.225748	NaN	36.363195	9.900558	NaN	3.763112
40.126306	35.918736	NaN	38.046554	4.207570	NaN	2.079752
40.126306	35.202173	NaN	41.201100	4.924133	NaN	-1.074794
40.126306	29.814281	NaN	37.062624	10.312026	NaN	3.063682
40.126306	35.002813	NaN	35.549422	5.123493	NaN	4.576884
40.126306	36.496860	NaN	39.557408	3.629446	NaN	0.568898
40.126306	36.759246	NaN	42.605866	3.367060	NaN	-2.479560
40.126306	34.361282	NaN	40.278806	5.765025	NaN	-0.152500
40.126306	34.658234	NaN	42.099659	5.468072	NaN	-1.973353
40.126306	40.490379	NaN	41.710343	-0.364073	NaN	-1.584037
40.126306	42.687440	NaN	42.482855	-2.561134	NaN	-2.356549
40.126306	42.336891	NaN	41.541084	-2.210585	NaN	-1.414778
40.126306	36.788990	NaN	41.286865	3.337316	NaN	-1.160559
40.126306	38.599482	NaN	40.435649	1.526824	NaN	-0.309343
40.126306	40.783674	NaN	37.351213	-0.657368	NaN	2.775093
40.126306	39.206660	NaN	42.940353	0.919646	NaN	-2.814047
40.126306	40.676295	NaN	45.614128	-0.549989	NaN	-5.487822
40.126306	38.484710	NaN	39.666134	1.641596	NaN	0.460172
40.126306	32.601406	NaN	42.240911	7.524900	NaN	-2.114605
40.126306	33.813922	NaN	37.088570	6.312384	NaN	3.037736
40.126306	32.100585	NaN	35.757980	8.025721	NaN	4.368326
40.126306	40.117558	NaN	40.987908	0.008748	NaN	-0.861601
40.126306	34.626657	NaN	40.455843	5.499649	NaN	-0.329537
40.126306	38.761932	NaN	39.800245	1.364374	NaN	0.326061
40.126306	35.916541	NaN	42.536946	4.209765	NaN	-2.410640
40.126306	38.546517	NaN	40.138579	1.579790	NaN	-0.012273
40.126306	35.787547	NaN	38.927015	4.338759	NaN	1.199291
40.126306	34.739899	NaN	39.555135	5.386407	NaN	0.571172
40.126306	34.575463	NaN	43.441623	5.550843	NaN	-3.315317
40.126306	31.129845	NaN	38.533821	8.996461	NaN	1.592485
40.126306	34.170451	NaN	33.479456	5.955855	NaN	6.646850
40.126306	39.375575	NaN	43.099753	0.750731	NaN	-2.973447
40.126306	42.259646	NaN	41.847569	-2.133340	NaN	-1.721263
40.126306	38.766419	NaN	41.015862	1.359887	NaN	-0.889556
40.126306	33.754014	NaN	35.956255	6.372292	NaN	4.170051
40.126306	39.508813	NaN	37.426336	0.617493	NaN	2.699970
40.126306	33.853072	NaN	39.122753	6.273234	NaN	1.003553
40.126306	37.926495	NaN	39.070431	2.199812	NaN	1.055875
40.126306	35.001647	NaN	43.155801	5.124659	NaN	-3.029495
40.126306	34.493132	NaN	40.807077	5.633174	NaN	-0.680771
40.126306	36.899651	NaN	34.955980	3.226655	NaN	5.170326
40.126306	40.174528	NaN	45.997999	-0.048222	NaN	-5.871693
40.126306	39.820547	NaN	40.770927	0.305759	NaN	-0.644621
40.126306	39.506633	NaN	43.029654	0.619673	NaN	-2.903348
40.126306	34.295472	NaN	39.692552	5.830834	NaN	0.433754
40.126306	39.588348	NaN	39.899192	0.537958	NaN	0.227114
40.126306	40.858595	NaN	39.732359	-0.732289	NaN	0.393947
40.126306	37.665486	NaN	37.696494	2.460820	NaN	2.429812
40.126306	35.130176	NaN	40.128677	4.996130	NaN	-0.002370
40.126306	30.456977	NaN	37.210807	9.669329	NaN	2.915499
40.126306	42.418757	NaN	41.085814	-2.292450	NaN	-0.959508
40.126306	32.451197	NaN	40.054957	7.675109	NaN	0.071349
40.126306	39.366320	NaN	38.555068	0.759986	NaN	1.571238
40.126306	37.198161	NaN	36.493153	2.928145	NaN	3.633153
40.126306	37.133639	NaN	36.529228	2.992667	NaN	3.597078
40.126306	34.896429	NaN	37.479858	5.229877	NaN	2.646448
40.126306	35.231829	NaN	41.857743	4.894477	NaN	-1.731437
40.126306	35.493217	NaN	37.339508	4.633089	NaN	2.786798
40.126306	37.070956	NaN	41.646711	3.055350	NaN	-1.520405
40.126306	34.312695	NaN	41.909041	5.813611	NaN	-1.782735
40.126306	32.700599	NaN	38.827877	7.425707	NaN	1.298429
40.126306	37.311621	NaN	37.852644	2.814685	NaN	2.273662
40.126306	38.714572	NaN	43.064367	1.411734	NaN	-2.938061
40.126306	34.673640	NaN	39.149120	5.452666	NaN	0.977186
40.126306	40.189112	NaN	41.323166	-0.062805	NaN	-1.196860
40.126306	37.129494	NaN	42.487252	2.996812	NaN	-2.360946
40.126306	39.070142	NaN	42.676794	1.056164	NaN	-2.550488
40.126306	37.916468	NaN	39.281317	2.209838	NaN	0.844989
40.126306	38.186550	NaN	37.656445	1.939756	NaN	2.469861
40.126306	34.590381	NaN	38.139193	5.535925	NaN	1.987113
40.126306	34.146876	NaN	41.472085	5.979430	NaN	-1.345779
40.126306	38.770670	NaN	42.410582	1.355636	NaN	-2.284276
40.126306	37.185193	NaN	38.561817	2.941113	NaN	1.564489
40.126306	37.497519	NaN	40.786619	2.628787	NaN	-0.660313
40.126306	43.600048	NaN	44.112734	-3.473742	NaN	-3.986428
40.126306	38.480922	NaN	40.215503	1.645385	NaN	-0.089197
40.126306	37.110220	NaN	39.569071	3.016086	NaN	0.557235
40.126306	32.303939	NaN	34.806089	7.822367	NaN	5.320217
40.126306	31.873273	NaN	38.840223	8.253034	NaN	1.286083
40.126306	34.206567	NaN	42.884671	5.919739	NaN	-2.758365
40.126306	33.478301	NaN	37.678324	6.648005	NaN	2.447982
40.126306	35.491208	NaN	41.508415	4.635098	NaN	-1.382109
40.126306	40.088593	NaN	45.662097	0.037713	NaN	-5.535791
40.126306	38.585495	NaN	41.026686	1.540811	NaN	-0.900380
40.126306	34.949462	NaN	37.894698	5.176844	NaN	2.231608
40.126306	34.872501	NaN	39.659858	5.253805	NaN	0.466448
40.126306	40.418773	NaN	43.735741	-0.292467	NaN	-3.609435
40.126306	38.680087	NaN	41.366621	1.446219	NaN	-1.240315
40.126306	36.878071	NaN	42.093444	3.248236	NaN	-1.967138
40.126306	36.039810	NaN	39.372967	4.086496	NaN	0.753339
40.126306	39.169266	NaN	39.277621	0.957040	NaN	0.848685
40.126306	34.876383	NaN	39.147419	5.249923	NaN	0.978887
40.126306	39.543483	NaN	41.103596	0.582823	NaN	-0.977290
40.126306	32.785117	NaN	39.779560	7.341189	NaN	0.346746
40.126306	35.001262	NaN	36.951581	5.125044	NaN	3.174725
40.126306	36.079489	NaN	41.675025	4.046817	NaN	-1.548719
40.126306	36.594121	NaN	39.888659	3.532185	NaN	0.237647
40.126306	36.568513	NaN	43.284120	3.557793	NaN	-3.157814
40.126306	35.179672	NaN	40.927846	4.946634	NaN	-0.801540
40.126306	38.032558	NaN	34.509786	2.093748	NaN	5.616520
40.126306	39.829680	NaN	41.188564	0.296626	NaN	-1.062257
40.126306	34.314854	NaN	37.815081	5.811452	NaN	2.311225
40.126306	40.792777	NaN	38.066809	-0.666471	NaN	2.059497
40.126306	38.262435	NaN	39.790272	1.863871	NaN	0.336034
40.126306	36.795820	NaN	41.168202	3.330486	NaN	-1.041896
40.126306	35.743297	NaN	41.105017	4.383009	NaN	-0.978711
40.126306	35.170709	NaN	43.877977	4.955597	NaN	-3.751671
40.126306	37.365912	NaN	39.463579	2.760394	NaN	0.662727
40.126306	33.700992	NaN	39.337784	6.425314	NaN	0.788522
40.126306	36.037330	NaN	37.096795	4.088976	NaN	3.029511
40.126306	37.369389	NaN	43.912945	2.756917	NaN	-3.786639
40.126306	34.718858	NaN	38.891828	5.407448	NaN	1.234478
40.126306	37.902578	NaN	42.132570	2.223728	NaN	-2.006264
40.126306	34.606483	NaN	41.579266	5.519823	NaN	-1.452960
40.126306	40.115734	NaN	39.956251	0.010573	NaN	0.170055
40.126306	37.493711	NaN	36.170991	2.632595	NaN	3.955315
40.126306	33.488247	NaN	40.517478	6.638059	NaN	-0.391172
40.126306	36.881677	NaN	37.408776	3.244629	NaN	2.717530
40.126306	35.040338	NaN	40.444273	5.085968	NaN	-0.317967
40.126306	40.148431	NaN	37.534744	-0.022125	NaN	2.591562
40.126306	33.415040	NaN	38.344645	6.711266	NaN	1.781661
40.126306	37.261369	NaN	40.691253	2.864937	NaN	-0.564947
40.126306	38.342086	NaN	45.143341	1.784220	NaN	-5.017035
40.126306	39.467217	NaN	40.111575	0.659089	NaN	0.014731
40.126306	38.554485	NaN	39.826186	1.571821	NaN	0.300120
40.126306	35.421129	NaN	40.998798	4.705177	NaN	-0.872492
40.126306	37.595287	NaN	38.482133	2.531019	NaN	1.644173
40.126306	34.319642	NaN	38.300905	5.806664	NaN	1.825401
40.126306	35.770667	NaN	39.450787	4.355639	NaN	0.675519
40.126306	38.218741	NaN	41.959080	1.907566	NaN	-1.832774
40.126306	39.016100	NaN	42.554294	1.110206	NaN	-2.427988
40.126306	38.164827	NaN	40.588197	1.961479	NaN	-0.461891
40.126306	38.267389	NaN	42.322053	1.858917	NaN	-2.195747
40.126306	39.967024	NaN	42.590248	0.159282	NaN	-2.463942
40.126306	35.906988	NaN	41.060912	4.219318	NaN	-0.934606
40.126306	35.898695	NaN	35.908443	4.227611	NaN	4.217863
40.126306	35.373923	NaN	42.326050	4.752383	NaN	-2.199744
40.126306	34.255867	NaN	37.167641	5.870439	NaN	2.958665
40.126306	39.682841	NaN	37.962146	0.443465	NaN	2.164160
40.126306	35.873824	NaN	39.760416	4.252482	NaN	0.365890
40.126306	39.421298	NaN	40.411489	0.705008	NaN	-0.285183
40.126306	35.077639	NaN	38.873529	5.048667	NaN	1.252777
40.126306	41.522260	NaN	41.000700	-1.395954	NaN	-0.874394
40.126306	39.838351	NaN	43.053460	0.287955	NaN	-2.927154
40.126306	36.564401	NaN	40.228985	3.561905	NaN	-0.102679
40.126306	34.585779	NaN	39.555896	5.540527	NaN	0.570410
40.126306	36.846374	NaN	41.202672	3.279932	NaN	-1.076366
40.126306	39.536049	NaN	44.577907	0.590257	NaN	-4.451600
40.126306	38.535791	NaN	41.712114	1.590515	NaN	-1.585808
40.126306	37.852458	NaN	37.201037	2.273848	NaN	2.925269
40.126306	36.358726	NaN	40.997101	3.767580	NaN	-0.870795
40.126306	36.821969	NaN	38.993831	3.304337	NaN	1.132475
40.126306	38.749097	NaN	42.222908	1.377209	NaN	-2.096602
40.126306	35.925678	NaN	41.674831	4.200629	NaN	-1.548525
40.126306	40.164605	NaN	40.496269	-0.038299	NaN	-0.369963
40.126306	32.728720	NaN	35.837461	7.397586	NaN	4.288845
40.126306	37.394414	NaN	39.351111	2.731892	NaN	0.775195
40.126306	40.163550	NaN	40.620151	-0.037244	NaN	-0.493845
40.126306	42.734838	NaN	43.084690	-2.608532	NaN	-2.958384
40.126306	39.898743	NaN	44.641328	0.227563	NaN	-4.515022
40.126306	34.740327	NaN	35.457034	5.385979	NaN	4.669272
40.126306	36.896700	NaN	38.971817	3.229606	NaN	1.154489
40.126306	37.403915	NaN	41.570834	2.722391	NaN	-1.444527
40.126306	33.069493	NaN	33.668376	7.056813	NaN	6.457930
40.126306	36.784571	NaN	37.557477	3.341735	NaN	2.568829
40.126306	38.801139	NaN	39.712348	1.325167	NaN	0.413958
40.126306	41.425582	NaN	42.838665	-1.299276	NaN	-2.712359
40.126306	33.719111	NaN	39.163009	6.407195	NaN	0.963297
40.126306	34.878812	NaN	42.591296	5.247494	NaN	-2.464990
40.126306	38.840455	NaN	39.683719	1.285851	NaN	0.442587
40.126306	39.827061	NaN	38.054100	0.299245	NaN	2.072206
40.126306	34.801708	NaN	38.506959	5.324598	NaN	1.619347
40.126306	34.773500	NaN	41.962379	5.352806	NaN	-1.836073
40.126306	39.221791	NaN	42.702863	0.904515	NaN	-2.576557
40.126306	38.625515	NaN	42.100031	1.500791	NaN	-1.973725
40.126306	33.969409	NaN	39.056667	6.156897	NaN	1.069639
40.126306	32.769693	NaN	38.709166	7.356614	NaN	1.417140
40.126306	38.993133	NaN	42.915735	1.133174	NaN	-2.789429
40.126306	38.590593	NaN	40.763351	1.535713	NaN	-0.637045
40.126306	34.261653	NaN	34.669908	5.864653	NaN	5.456398
40.126306	39.070383	NaN	39.708812	1.055923	NaN	0.417494
40.126306	37.491034	NaN	39.481883	2.635272	NaN	0.644423
40.126306	36.383304	NaN	40.379564	3.743002	NaN	-0.253258
40.126306	39.476306	NaN	42.183966	0.650000	NaN	-2.057660
40.126306	38.025779	NaN	40.906040	2.100527	NaN	-0.779734
40.126306	35.375932	NaN	40.798428	4.750375	NaN	-0.672122
40.126306	41.347565	NaN	41.590813	-1.221259	NaN	-1.464507
40.126306	36.813834	NaN	39.608263	3.312472	NaN	0.518043
40.126306	39.118293	NaN	42.814423	1.008013	NaN	-2.688117
40.126306	32.568877	NaN	38.152960	7.557429	NaN	1.973346
40.126306	39.566808	NaN	43.903576	0.559498	NaN	-3.777270
40.126306	36.632195	NaN	40.217499	3.494111	NaN	-0.091193
40.126306	35.081713	NaN	39.827448	5.044593	NaN	0.298858
40.126306	33.157347	NaN	39.550962	6.968959	NaN	0.575344
40.126306	34.811431	NaN	35.360206	5.314875	NaN	4.766100
40.126306	36.865014	NaN	41.369044	3.261292	NaN	-1.242738
40.126306	33.582990	NaN	39.293686	6.543316	NaN	0.832620
40.126306	39.120528	NaN	35.465866	1.005778	NaN	4.660440
40.126306	38.718382	NaN	40.492679	1.407924	NaN	-0.366373
40.126306	39.508239	NaN	39.913805	0.618067	NaN	0.212501
40.126306	37.484928	NaN	41.021045	2.641378	NaN	-0.894739
40.126306	35.740109	NaN	38.478449	4.386197	NaN	1.647857
40.126306	37.105213	NaN	40.979633	3.021094	NaN	-0.853327
40.126306	36.568933	NaN	39.259604	3.557373	NaN	0.866702
40.126306	40.136511	NaN	38.418630	-0.010205	NaN	1.707676
40.126306	41.164112	NaN	46.276662	-1.037806	NaN	-6.150356
40.126306	34.338169	NaN	40.685537	5.788137	NaN	-0.559231
40.126306	37.935413	NaN	41.166759	2.190893	NaN	-1.040453
40.126306	36.771787	NaN	44.643318	3.354519	NaN	-4.517011
40.126306	38.779193	NaN	39.251942	1.347114	NaN	0.874364
40.126306	37.659669	NaN	37.788641	2.466637	NaN	2.337665
40.126306	36.895415	NaN	42.706656	3.230891	NaN	-2.580350
40.126306	40.418109	NaN	39.741414	-0.291803	NaN	0.384892
40.126306	34.558951	NaN	42.432460	5.567355	NaN	-2.306153
40.126306	34.852119	NaN	36.754531	5.274187	NaN	3.371775
40.126306	34.128580	NaN	39.252621	5.997726	NaN	0.873685
40.126306	36.561323	NaN	39.984890	3.564983	NaN	0.141416
40.126306	30.336824	NaN	34.094312	9.789482	NaN	6.031994
40.126306	34.556891	NaN	44.373138	5.569415	NaN	-4.246832
40.126306	36.495267	NaN	40.190913	3.631039	NaN	-0.064607
40.126306	35.918966	NaN	40.336611	4.207340	NaN	-0.210305
40.126306	36.756879	NaN	41.984972	3.369427	NaN	-1.858666
40.126306	40.153858	NaN	38.768561	-0.027551	NaN	1.357745
40.126306	31.887514	NaN	38.566831	8.238792	NaN	1.559475
40.126306	34.674071	NaN	39.618173	5.452236	NaN	0.508133
40.126306	39.551918	NaN	37.898906	0.574388	NaN	2.227400
40.126306	45.045353	NaN	44.890888	-4.919047	NaN	-4.764582
40.126306	40.493460	NaN	41.388291	-0.367154	NaN	-1.261985
40.126306	38.143640	NaN	40.585833	1.982666	NaN	-0.459527
40.126306	41.949193	NaN	40.206845	-1.822887	NaN	-0.080539
40.126306	36.379145	NaN	41.366558	3.747161	NaN	-1.240252
40.126306	38.797791	NaN	37.650937	1.328515	NaN	2.475369
40.126306	31.815069	NaN	39.539559	8.311237	NaN	0.586747
40.126306	38.207862	NaN	40.593245	1.918444	NaN	-0.466939
40.126306	34.441802	NaN	37.346103	5.684504	NaN	2.780203
40.126306	33.335399	NaN	41.528039	6.790907	NaN	-1.401733
40.126306	32.543524	NaN	39.298516	7.582782	NaN	0.827790
40.126306	33.804061	NaN	36.669008	6.322245	NaN	3.457298
40.126306	32.034521	NaN	39.534326	8.091785	NaN	0.591980
40.126306	35.601951	NaN	35.290953	4.524355	NaN	4.835354
40.126306	33.851582	NaN	36.030775	6.274724	NaN	4.095531
40.126306	41.425583	NaN	46.837222	-1.299277	NaN	-6.710916
40.126306	37.618414	NaN	40.570148	2.507892	NaN	-0.443842
40.126306	35.670046	NaN	37.902697	4.456260	NaN	2.223609
40.126306	36.372977	NaN	40.266560	3.753330	NaN	-0.140254
40.126306	34.977227	NaN	41.456395	5.149079	NaN	-1.330089
40.126306	35.987431	NaN	40.324000	4.138875	NaN	-0.197694
40.126306	34.390382	NaN	39.788159	5.735924	NaN	0.338148
40.126306	36.739451	NaN	37.302712	3.386855	NaN	2.823594
40.126306	39.970381	NaN	39.390835	0.155925	NaN	0.735471
40.126306	33.379024	NaN	36.527130	6.747282	NaN	3.599176
40.126306	38.825722	NaN	43.610173	1.300584	NaN	-3.483867
40.126306	33.459970	NaN	41.086414	6.666337	NaN	-0.960108
40.126306	31.701217	NaN	37.401039	8.425089	NaN	2.725267
40.126306	42.588821	NaN	44.080165	-2.462515	NaN	-3.953859
40.126306	35.065373	NaN	40.118781	5.060933	NaN	0.007525
40.126306	31.945380	NaN	39.483791	8.180926	NaN	0.642516
40.126306	37.287253	NaN	38.854968	2.839053	NaN	1.271338
40.126306	37.468413	NaN	39.888004	2.657893	NaN	0.238302
40.126306	39.040746	NaN	41.745375	1.085560	NaN	-1.619069
40.126306	37.310518	NaN	39.720233	2.815788	NaN	0.406073
40.126306	37.262787	NaN	42.533837	2.863519	NaN	-2.407531
40.126306	41.417171	NaN	44.837402	-1.290864	NaN	-4.711096
40.126306	34.842559	NaN	40.202523	5.283747	NaN	-0.076217
40.126306	35.704960	NaN	43.897047	4.421346	NaN	-3.770741
40.126306	42.006936	NaN	42.781479	-1.880630	NaN	-2.655173
40.126306	36.726993	NaN	41.872367	3.399313	NaN	-1.746061
40.126306	33.509543	NaN	37.185937	6.616763	NaN	2.940369
40.126306	37.764784	NaN	38.168880	2.361522	NaN	1.957426
40.126306	36.298275	NaN	42.491560	3.828031	NaN	-2.365254
40.126306	41.787411	NaN	41.168002	-1.661105	NaN	-1.041696
40.126306	34.043463	NaN	39.136352	6.082844	NaN	0.989954
40.126306	37.819281	NaN	41.096335	2.307025	NaN	-0.970028
40.126306	37.558174	NaN	40.930941	2.568132	NaN	-0.804635
40.126306	40.374362	NaN	38.026741	-0.248056	NaN	2.099565
40.126306	39.823524	NaN	42.487561	0.302783	NaN	-2.361255
40.126306	43.178478	NaN	42.780731	-3.052172	NaN	-2.654425
40.126306	39.480377	NaN	46.288209	0.645929	NaN	-6.161903
40.126306	33.691105	NaN	37.780327	6.435201	NaN	2.345979
40.126306	37.287600	NaN	42.605452	2.838706	NaN	-2.479146
40.126306	35.352672	NaN	40.782674	4.773634	NaN	-0.656368
40.126306	37.792058	NaN	41.325748	2.334248	NaN	-1.199442
40.126306	36.738402	NaN	39.702893	3.387904	NaN	0.423413
40.126306	38.491645	NaN	42.284582	1.634661	NaN	-2.158276
40.126306	37.498562	NaN	39.047304	2.627744	NaN	1.079002
40.126306	38.837027	NaN	38.218316	1.289279	NaN	1.907990
40.126306	31.555274	NaN	33.598848	8.571032	NaN	6.527458
40.126306	35.357841	NaN	42.309096	4.768465	NaN	-2.182790
40.126306	36.260829	NaN	40.010025	3.865477	NaN	0.116281
40.126306	38.452334	NaN	40.915997	1.673972	NaN	-0.789691
40.126306	39.621271	NaN	43.116094	0.505035	NaN	-2.989787
40.126306	36.911390	NaN	41.120919	3.214916	NaN	-0.994613
40.126306	33.784782	NaN	36.850343	6.341524	NaN	3.275963
40.126306	38.592702	NaN	43.502496	1.533604	NaN	-3.376189
40.126306	33.670210	NaN	38.908158	6.456096	NaN	1.218148
40.126306	39.060613	NaN	40.340492	1.065693	NaN	-0.214186
40.126306	36.824809	NaN	37.321736	3.301497	NaN	2.804570
40.126306	39.971419	NaN	40.279255	0.154887	NaN	-0.152949
40.126306	41.377223	NaN	41.236175	-1.250917	NaN	-1.109868
40.126306	32.338392	NaN	36.956561	7.787914	NaN	3.169745
40.126306	35.021492	NaN	38.607418	5.104814	NaN	1.518888
40.126306	39.457926	NaN	42.430117	0.668380	NaN	-2.303811
40.126306	35.040153	NaN	34.950379	5.086153	NaN	5.175927
40.126306	39.206567	NaN	38.173660	0.919739	NaN	1.952646
40.126306	37.722727	NaN	38.600625	2.403579	NaN	1.525681
40.126306	33.541644	NaN	40.945302	6.584662	NaN	-0.818996
40.126306	37.660849	NaN	39.392702	2.465457	NaN	0.733604
40.126306	31.189229	NaN	35.926784	8.937077	NaN	4.199522
40.126306	34.237375	NaN	40.130306	5.888931	NaN	-0.004000
40.126306	33.526873	NaN	39.090948	6.599433	NaN	1.035358
40.126306	38.560831	NaN	38.827694	1.565475	NaN	1.298613
40.126306	38.590646	NaN	38.451916	1.535660	NaN	1.674391
40.126306	36.679201	NaN	39.253438	3.447105	NaN	0.872868
40.126306	35.670035	NaN	38.660645	4.456271	NaN	1.465661
40.126306	38.933895	NaN	40.129506	1.192411	NaN	-0.003200
40.126306	38.008433	NaN	37.943592	2.117873	NaN	2.182714
40.126306	38.014391	NaN	43.045510	2.111915	NaN	-2.919204
40.126306	34.621077	NaN	39.301154	5.505229	NaN	0.825152
40.126306	36.562974	NaN	41.323217	3.563332	NaN	-1.196911
40.126306	38.807748	NaN	39.282739	1.318558	NaN	0.843567
40.126306	36.659804	NaN	41.032931	3.466502	NaN	-0.906625
40.126306	33.708823	NaN	34.917420	6.417483	NaN	5.208886
40.126306	29.915728	NaN	39.567003	10.210578	NaN	0.559303
40.126306	34.711516	NaN	39.463145	5.414790	NaN	0.663161
40.126306	36.931375	NaN	43.555061	3.194931	NaN	-3.428755
40.126306	32.775919	NaN	37.318202	7.350387	NaN	2.808104
40.126306	29.244332	NaN	34.090209	10.881974	NaN	6.036098
40.126306	40.367977	NaN	42.595885	-0.241671	NaN	-2.469579
40.126306	35.810857	NaN	36.552624	4.315449	NaN	3.573682
40.126306	36.371697	NaN	41.290375	3.754609	NaN	-1.164069
40.126306	42.167007	NaN	41.321076	-2.040701	NaN	-1.194770
40.126306	38.115187	NaN	41.048884	2.011119	NaN	-0.922578
40.126306	37.196483	NaN	40.620455	2.929823	NaN	-0.494149
40.126306	32.390158	NaN	37.918382	7.736148	NaN	2.207924
40.126306	40.644333	NaN	40.542139	-0.518027	NaN	-0.415833
40.126306	32.456552	NaN	40.389225	7.669754	NaN	-0.262919
40.126306	41.736366	NaN	43.243409	-1.610060	NaN	-3.117103
40.126306	36.654411	NaN	36.721695	3.471895	NaN	3.404611
40.126306	31.496005	NaN	38.228659	8.630301	NaN	1.897647
40.126306	36.173952	NaN	41.616435	3.952354	NaN	-1.490129
40.126306	32.389937	NaN	36.916779	7.736369	NaN	3.209527
40.126306	36.162138	NaN	40.274185	3.964168	NaN	-0.147878
40.126306	39.182096	NaN	41.361335	0.944210	NaN	-1.235029
40.126306	31.666019	NaN	38.145637	8.460287	NaN	1.980669
40.126306	37.452677	NaN	36.102527	2.673630	NaN	4.023779
40.126306	35.086507	NaN	40.016145	5.039799	NaN	0.110161
40.126306	35.019711	NaN	37.825799	5.106595	NaN	2.300507
40.126306	35.937000	NaN	40.979953	4.189306	NaN	-0.853647
40.126306	38.136602	NaN	41.672968	1.989704	NaN	-1.546662
40.126306	36.982516	NaN	42.050589	3.143790	NaN	-1.924283
40.126306	36.315282	NaN	38.236592	3.811024	NaN	1.889715
40.126306	38.997648	NaN	40.353105	1.128658	NaN	-0.226799
40.126306	40.330106	NaN	40.207447	-0.203800	NaN	-0.081141
40.126306	36.420328	NaN	40.474257	3.705978	NaN	-0.347951
40.126306	37.219804	NaN	40.479929	2.906502	NaN	-0.353623
40.126306	38.684771	NaN	41.429725	1.441535	NaN	-1.303419
40.126306	37.112098	NaN	41.763449	3.014208	NaN	-1.637143
40.126306	40.077661	NaN	42.651651	0.048645	NaN	-2.525345
40.126306	37.963216	NaN	43.241998	2.163090	NaN	-3.115692
40.126306	32.077103	NaN	37.836871	8.049203	NaN	2.289435
40.126306	36.823142	NaN	36.237039	3.303164	NaN	3.889268
40.126306	36.147755	NaN	36.740336	3.978551	NaN	3.385970
40.126306	36.909509	NaN	37.783541	3.216797	NaN	2.342765
40.126306	39.363341	NaN	45.532806	0.762965	NaN	-5.406500
40.126306	37.749431	NaN	41.422710	2.376876	NaN	-1.296404
40.126306	33.770268	NaN	39.875008	6.356038	NaN	0.251298
40.126306	36.132682	NaN	36.500657	3.993624	NaN	3.625649
40.126306	34.812206	NaN	40.448732	5.314100	NaN	-0.322426
40.126306	38.583091	NaN	41.251991	1.543215	NaN	-1.125685
40.126306	34.271572	NaN	39.738096	5.854734	NaN	0.388210
40.126306	36.856953	NaN	40.764166	3.269353	NaN	-0.637860
40.126306	40.030979	NaN	37.592053	0.095327	NaN	2.534253
40.126306	41.274577	NaN	41.093258	-1.148271	NaN	-0.966952
40.126306	34.299329	NaN	41.080823	5.826977	NaN	-0.954517
40.126306	38.608948	NaN	43.035846	1.517358	NaN	-2.909540
40.126306	39.502961	NaN	39.936202	0.623345	NaN	0.190104
40.126306	38.998883	NaN	40.895633	1.127423	NaN	-0.769327
40.126306	37.585598	NaN	39.254596	2.540708	NaN	0.871710
40.126306	35.285796	NaN	36.910951	4.840510	NaN	3.215355
40.126306	39.018608	NaN	38.963856	1.107698	NaN	1.162450
40.126306	33.532323	NaN	44.184532	6.593983	NaN	-4.058226
40.126306	34.297843	NaN	39.891622	5.828463	NaN	0.234684
40.126306	36.119221	NaN	41.322006	4.007085	NaN	-1.195700
40.126306	37.181466	NaN	45.430313	2.944840	NaN	-5.304007
40.126306	39.599261	NaN	41.907076	0.527045	NaN	-1.780770
40.126306	39.677931	NaN	40.317030	0.448375	NaN	-0.190724
40.126306	32.845917	NaN	36.853666	7.280389	NaN	3.272640
40.126306	39.458604	NaN	40.215999	0.667702	NaN	-0.089693
40.126306	35.559602	NaN	41.467591	4.566704	NaN	-1.341285
40.126306	32.390971	NaN	40.935867	7.735335	NaN	-0.809561
40.126306	35.551796	NaN	37.917241	4.574510	NaN	2.209065
40.126306	38.810747	NaN	41.040237	1.315559	NaN	-0.913931
40.126306	34.990322	NaN	39.825540	5.135984	NaN	0.300767
40.126306	35.021565	NaN	42.560984	5.104741	NaN	-2.434678
40.126306	36.966534	NaN	37.339330	3.159772	NaN	2.786976
40.126306	39.250491	NaN	41.030031	0.875815	NaN	-0.903725
40.126306	40.351017	NaN	42.885684	-0.224711	NaN	-2.759378
40.126306	33.492066	NaN	41.797208	6.634240	NaN	-1.670902
40.126306	41.268183	NaN	37.694083	-1.141877	NaN	2.432223
40.126306	34.211179	NaN	35.640871	5.915127	NaN	4.485436
40.126306	34.977203	NaN	40.298974	5.149103	NaN	-0.172668
40.126306	35.202770	NaN	40.983860	4.923536	NaN	-0.857554
40.126306	35.850019	NaN	40.102406	4.276287	NaN	0.023901
40.126306	31.636942	NaN	38.808588	8.489364	NaN	1.317718
40.126306	38.090715	NaN	37.254410	2.035591	NaN	2.871896
40.126306	39.245320	NaN	44.139422	0.880986	NaN	-4.013116
40.126306	41.151326	NaN	42.833939	-1.025020	NaN	-2.707633
40.126306	41.600348	NaN	44.041608	-1.474042	NaN	-3.915302
40.126306	35.497815	NaN	36.881305	4.628491	NaN	3.245001
40.126306	32.848873	NaN	38.913259	7.277433	NaN	1.213047
40.126306	39.265979	NaN	38.893446	0.860327	NaN	1.232860
40.126306	36.014689	NaN	41.439382	4.111617	NaN	-1.313076
40.126306	39.825196	NaN	40.092347	0.301110	NaN	0.033959
40.126306	38.107686	NaN	41.452195	2.018620	NaN	-1.325889
40.126306	35.005188	NaN	41.273011	5.121118	NaN	-1.146705
40.126306	34.316855	NaN	40.195426	5.809451	NaN	-0.069120
40.126306	37.530597	NaN	41.384126	2.595709	NaN	-1.257820
40.126306	36.927313	NaN	37.369586	3.198993	NaN	2.756720
40.126306	40.953838	NaN	46.905133	-0.827532	NaN	-6.778827
40.126306	37.504725	NaN	39.925258	2.621581	NaN	0.201048
40.126306	36.421333	NaN	43.008647	3.704973	NaN	-2.882340
40.126306	34.887157	NaN	40.430292	5.239149	NaN	-0.303986
40.126306	35.095053	NaN	35.212664	5.031253	NaN	4.913643
40.126306	36.657857	NaN	40.709669	3.468449	NaN	-0.583363
40.126306	41.714129	NaN	42.573621	-1.587823	NaN	-2.447315
40.126306	38.630821	NaN	37.950295	1.495485	NaN	2.176011
40.126306	37.337944	NaN	41.570225	2.788363	NaN	-1.443919
40.126306	35.089878	NaN	37.809586	5.036428	NaN	2.316720
40.126306	38.836420	NaN	43.199468	1.289886	NaN	-3.073162
40.126306	36.971326	NaN	39.415383	3.154980	NaN	0.710923
40.126306	36.558490	NaN	40.146750	3.567816	NaN	-0.020444
40.126306	34.235352	NaN	36.200811	5.890954	NaN	3.925495
40.126306	34.487202	NaN	42.467041	5.639104	NaN	-2.340735
40.126306	32.539266	NaN	36.409200	7.587040	NaN	3.717106
40.126306	42.989833	NaN	45.375857	-2.863527	NaN	-5.249551
40.126306	36.374531	NaN	38.716602	3.751775	NaN	1.409704
40.126306	33.611320	NaN	38.932102	6.514986	NaN	1.194204
40.126306	37.922360	NaN	38.755197	2.203946	NaN	1.371109
40.126306	36.046988	NaN	41.276320	4.079318	NaN	-1.150014
40.126306	35.023298	NaN	40.916740	5.103008	NaN	-0.790434
40.126306	36.958027	NaN	42.124532	3.168279	NaN	-1.998226
40.126306	32.026709	NaN	41.338604	8.099598	NaN	-1.212298
40.126306	32.815740	NaN	39.480160	7.310566	NaN	0.646146
40.126306	37.738110	NaN	41.393429	2.388196	NaN	-1.267123
40.126306	40.580500	NaN	37.743205	-0.454194	NaN	2.383101
40.126306	34.081161	NaN	36.295555	6.045145	NaN	3.830751
40.126306	35.012085	NaN	40.997023	5.114221	NaN	-0.870717
40.126306	36.588122	NaN	41.054656	3.538185	NaN	-0.928350
40.126306	36.375170	NaN	35.518940	3.751136	NaN	4.607366
40.126306	36.153363	NaN	39.163417	3.972943	NaN	0.962890
40.126306	37.012618	NaN	40.664907	3.113688	NaN	-0.538601
40.126306	38.193893	NaN	39.409508	1.932413	NaN	0.716798
40.126306	35.367381	NaN	40.648811	4.758925	NaN	-0.522505
40.126306	34.296777	NaN	39.410786	5.829529	NaN	0.715520
40.126306	37.895645	NaN	38.915797	2.230662	NaN	1.210509
40.126306	37.802786	NaN	44.401211	2.323521	NaN	-4.274905
40.126306	39.056442	NaN	37.008417	1.069864	NaN	3.117890
40.126306	39.029451	NaN	39.389134	1.096855	NaN	0.737172
40.126306	35.909595	NaN	39.917229	4.216711	NaN	0.209077
40.126306	35.303155	NaN	38.523188	4.823152	NaN	1.603118
40.126306	32.935603	NaN	36.016973	7.190703	NaN	4.109334
40.126306	40.604959	NaN	46.200481	-0.478653	NaN	-6.074175
40.126306	40.445577	NaN	42.448393	-0.319271	NaN	-2.322086
40.126306	34.011002	NaN	38.417216	6.115304	NaN	1.709090
40.126306	40.250283	NaN	42.116453	-0.123977	NaN	-1.990147
40.126306	34.300065	NaN	38.201008	5.826241	NaN	1.925298
40.126306	38.375639	NaN	39.358549	1.750667	NaN	0.767757
40.126306	37.802490	NaN	37.496646	2.323816	NaN	2.629660
40.126306	39.150070	NaN	37.395002	0.976236	NaN	2.731304
40.126306	35.891314	NaN	37.636379	4.234992	NaN	2.489927
40.126306	33.625592	NaN	37.530859	6.500714	NaN	2.595447
40.126306	40.753024	NaN	37.514598	-0.626718	NaN	2.611709
40.126306	35.924385	NaN	38.492359	4.201921	NaN	1.633948
40.126306	38.352750	NaN	35.944009	1.773556	NaN	4.182297
40.126306	37.742653	NaN	41.475469	2.383653	NaN	-1.349163
40.126306	36.376236	NaN	41.925485	3.750070	NaN	-1.799179
40.126306	33.536092	NaN	38.289558	6.590214	NaN	1.836748
40.126306	40.182723	NaN	46.014980	-0.056417	NaN	-5.888674
40.126306	36.974052	NaN	38.145657	3.152254	NaN	1.980650
40.126306	41.166199	NaN	44.522548	-1.039893	NaN	-4.396242
40.126306	40.540469	NaN	43.118700	-0.414163	NaN	-2.992394
40.126306	36.796336	NaN	38.491763	3.329970	NaN	1.634543
40.126306	31.096247	NaN	38.820591	9.030059	NaN	1.305715
40.126306	35.389680	NaN	38.452831	4.736626	NaN	1.673475
40.126306	36.810351	NaN	40.094672	3.315955	NaN	0.031635
40.126306	38.582661	NaN	42.428285	1.543645	NaN	-2.301979
40.126306	39.426868	NaN	39.647001	0.699438	NaN	0.479305
40.126306	37.967368	NaN	43.785124	2.158938	NaN	-3.658818
40.126306	37.548727	NaN	41.154087	2.577579	NaN	-1.027781
40.126306	38.248555	NaN	38.560160	1.877751	NaN	1.566146
40.126306	38.525020	NaN	40.255801	1.601286	NaN	-0.129495
40.126306	37.057400	NaN	40.990280	3.068906	NaN	-0.863974
40.126306	39.168876	NaN	42.443649	0.957430	NaN	-2.317343
40.126306	32.814306	NaN	38.329194	7.312000	NaN	1.797112
40.126306	35.820284	NaN	40.056061	4.306022	NaN	0.070245
40.126306	41.332956	NaN	42.572789	-1.206650	NaN	-2.446483
40.126306	37.286165	NaN	40.036569	2.840141	NaN	0.089738
40.126306	35.090368	NaN	33.270072	5.035938	NaN	6.856234
40.126306	42.532303	NaN	40.722075	-2.405997	NaN	-0.595769
40.126306	37.192382	NaN	35.738302	2.933924	NaN	4.388004
40.126306	38.650867	NaN	37.994366	1.475439	NaN	2.131940
40.126306	36.369291	NaN	36.617520	3.757015	NaN	3.508786
40.126306	34.236077	NaN	39.601888	5.890229	NaN	0.524418
40.126306	37.864897	NaN	41.402074	2.261409	NaN	-1.275768
40.126306	36.756955	NaN	40.596303	3.369351	NaN	-0.469997
40.126306	37.132793	NaN	42.550800	2.993513	NaN	-2.424494
40.126306	32.719096	NaN	39.970712	7.407210	NaN	0.155594
40.126306	38.438342	NaN	42.920031	1.687964	NaN	-2.793725
40.126306	37.720626	NaN	41.213242	2.405680	NaN	-1.086936
40.126306	39.466285	NaN	44.890464	0.660022	NaN	-4.764158
40.126306	39.345990	NaN	45.070509	0.780316	NaN	-4.944203
40.126306	31.386491	NaN	37.603727	8.739815	NaN	2.522579
40.126306	40.691007	NaN	41.958148	-0.564701	NaN	-1.831842
40.126306	38.611648	NaN	39.891931	1.514658	NaN	0.234375
40.126306	35.574329	NaN	42.137097	4.551977	NaN	-2.010791
40.126306	41.927499	NaN	43.562693	-1.801193	NaN	-3.436387
40.126306	36.683289	NaN	37.540570	3.443017	NaN	2.585736
40.126306	36.730741	NaN	42.053563	3.395565	NaN	-1.927257
40.126306	36.564601	NaN	40.100087	3.561705	NaN	0.026219
40.126306	37.431312	NaN	40.467622	2.694994	NaN	-0.341316
40.126306	40.580559	NaN	38.717282	-0.454253	NaN	1.409024
40.126306	40.493481	NaN	40.261127	-0.367175	NaN	-0.134821
40.126306	41.252390	NaN	40.434085	-1.126083	NaN	-0.307779
40.126306	37.721555	NaN	42.407169	2.404752	NaN	-2.280863
40.126306	37.464288	NaN	38.938925	2.662018	NaN	1.187381
40.126306	40.864337	NaN	38.140642	-0.738030	NaN	1.985664
40.126306	35.326636	NaN	39.054729	4.799670	NaN	1.071578
40.126306	35.329686	NaN	42.519147	4.796620	NaN	-2.392841
40.126306	36.475248	NaN	40.355872	3.651058	NaN	-0.229565
40.126306	36.697833	NaN	37.025485	3.428473	NaN	3.100821
40.126306	39.751724	NaN	41.528571	0.374582	NaN	-1.402265
40.126306	39.439813	NaN	45.140316	0.686493	NaN	-5.014010
40.126306	31.940563	NaN	42.756163	8.185743	NaN	-2.629857
40.126306	37.553136	NaN	43.802671	2.573170	NaN	-3.676365
40.126306	37.838547	NaN	39.732966	2.287759	NaN	0.393340
40.126306	38.574217	NaN	41.051126	1.552090	NaN	-0.924820
40.126306	29.427305	NaN	40.186199	10.699001	NaN	-0.059893
40.126306	41.120245	NaN	44.665347	-0.993939	NaN	-4.539041
40.126306	34.994700	NaN	40.937961	5.131606	NaN	-0.811655
40.126306	41.078957	NaN	44.748838	-0.952651	NaN	-4.622532
40.126306	38.198366	NaN	39.948841	1.927940	NaN	0.177465
40.126306	32.795862	NaN	37.067756	7.330445	NaN	3.058550
40.126306	34.005862	NaN	38.088008	6.120444	NaN	2.038298
40.126306	36.952997	NaN	39.251239	3.173309	NaN	0.875067
40.126306	40.942352	NaN	42.890778	-0.816046	NaN	-2.764471
40.126306	40.717892	NaN	41.355638	-0.591586	NaN	-1.229332
40.126306	36.695090	NaN	41.563642	3.431217	NaN	-1.437336
40.126306	35.571611	NaN	35.414733	4.554695	NaN	4.711573
40.126306	37.786474	NaN	40.812906	2.339832	NaN	-0.686600
40.126306	39.801209	NaN	42.311451	0.325097	NaN	-2.185145
40.126306	39.025848	NaN	40.573684	1.100458	NaN	-0.447378
40.126306	37.969759	NaN	40.161417	2.156547	NaN	-0.035111
40.126306	36.176358	NaN	37.711383	3.949948	NaN	2.414923
40.126306	40.740593	NaN	41.113147	-0.614287	NaN	-0.986841
40.126306	38.865211	NaN	40.960313	1.261095	NaN	-0.834007
40.126306	32.769997	NaN	41.489770	7.356309	NaN	-1.363464
40.126306	41.808663	NaN	41.832436	-1.682357	NaN	-1.706130
40.126306	36.349113	NaN	39.264779	3.777193	NaN	0.861528
40.126306	37.648053	NaN	42.615297	2.478254	NaN	-2.488990
40.126306	37.057040	NaN	38.071217	3.069266	NaN	2.055089
40.126306	40.861574	NaN	42.255836	-0.735268	NaN	-2.129530
40.126306	35.749019	NaN	38.783364	4.377287	NaN	1.342942
40.126306	40.542902	NaN	43.246224	-0.416596	NaN	-3.119918
40.126306	38.168215	NaN	42.569762	1.958091	NaN	-2.443455
40.126306	38.229415	NaN	43.163429	1.896891	NaN	-3.037123
40.126306	39.119427	NaN	43.473985	1.006879	NaN	-3.347678
40.126306	35.770737	NaN	36.691613	4.355569	NaN	3.434693
40.126306	38.003857	NaN	39.018396	2.122449	NaN	1.107911
40.126306	33.189905	NaN	40.864719	6.936401	NaN	-0.738413
40.126306	33.565091	NaN	42.125903	6.561216	NaN	-1.999597
40.126306	39.155434	NaN	40.569099	0.970872	NaN	-0.442793
40.126306	34.518410	NaN	40.384227	5.607896	NaN	-0.257920
40.126306	39.264502	NaN	38.018592	0.861805	NaN	2.107714
40.126306	34.932350	NaN	40.084775	5.193956	NaN	0.041531
40.126306	35.164038	NaN	39.891986	4.962268	NaN	0.234320
40.126306	32.995119	NaN	39.130600	7.131187	NaN	0.995706
40.126306	34.766664	NaN	40.800435	5.359642	NaN	-0.674129
40.126306	41.947415	NaN	39.321663	-1.821109	NaN	0.804643
40.126306	32.305877	NaN	39.696210	7.820429	NaN	0.430096
40.126306	38.723298	NaN	38.954093	1.403008	NaN	1.172213
40.126306	34.857507	NaN	39.036589	5.268799	NaN	1.089717
40.126306	38.352346	NaN	40.459978	1.773961	NaN	-0.333672
40.126306	38.460808	NaN	40.036515	1.665498	NaN	0.089791
40.126306	35.416043	NaN	39.301237	4.710263	NaN	0.825069
40.126306	35.230740	NaN	40.371363	4.895566	NaN	-0.245057
40.126306	41.106796	NaN	38.691372	-0.980490	NaN	1.434935
40.126306	35.307544	NaN	45.253899	4.818762	NaN	-5.127593
40.126306	37.236509	NaN	37.024891	2.889797	NaN	3.101415
