# Supplementary material for: Combined Influences of Model Choice, Data Quality, and Data Quantity When Estimating Population Trends
Source: PLoS One. 2015 Jul 15;10(7):e0132255. doi: 10.1371/journal.pone.0132255 (PMC4503393; doi:10.1371/journal.pone.0132255)
Supplement: S1 Dataset — Files are organized by model type and by the input lambda value. (ZIP) [file pone.0132255.s002.zip › Hypothetical LH/sims_lambda_0_95/simulationOutput_0.95_0_0_0.1_40.xls]

Percent_Decline_True	Median_Percent_Decline_Matrix	Median_Percent_Decline_Matrix_stable	Median_Percent_Decline_Scalar	Difference_True_Matrix	Difference_True_Matrix_Stable	Difference_True_Scalar
40.126306	33.872105	NaN	41.982417	6.254201	NaN	-1.856111
40.126306	37.614974	NaN	42.426696	2.511332	NaN	-2.300390
40.126306	38.078538	NaN	39.952867	2.047768	NaN	0.173439
40.126306	37.959750	NaN	41.602242	2.166556	NaN	-1.475936
40.126306	39.305098	NaN	41.787011	0.821208	NaN	-1.660705
40.126306	38.238029	NaN	41.191793	1.888277	NaN	-1.065487
40.126306	36.262958	NaN	37.701959	3.863348	NaN	2.424347
40.126306	37.264836	NaN	41.979140	2.861470	NaN	-1.852834
40.126306	37.895924	NaN	39.677048	2.230382	NaN	0.449258
40.126306	35.602381	NaN	39.845733	4.523925	NaN	0.280573
40.126306	37.877616	NaN	39.652411	2.248691	NaN	0.473895
40.126306	34.241655	NaN	39.072925	5.884651	NaN	1.053381
40.126306	37.725557	NaN	40.303683	2.400749	NaN	-0.177377
40.126306	36.215375	NaN	40.972583	3.910931	NaN	-0.846276
40.126306	36.264949	NaN	42.062011	3.861357	NaN	-1.935705
40.126306	34.489369	NaN	40.209372	5.636937	NaN	-0.083066
40.126306	35.812271	NaN	40.069198	4.314035	NaN	0.057108
40.126306	38.362326	NaN	41.553720	1.763980	NaN	-1.427414
40.126306	38.398564	NaN	38.702634	1.727742	NaN	1.423672
40.126306	35.874939	NaN	37.690577	4.251367	NaN	2.435729
40.126306	35.914345	NaN	42.256640	4.211961	NaN	-2.130334
40.126306	34.111851	NaN	39.726703	6.014455	NaN	0.399603
40.126306	38.250705	NaN	42.669518	1.875601	NaN	-2.543212
40.126306	36.688414	NaN	41.360824	3.437892	NaN	-1.234518
40.126306	37.886189	NaN	40.286584	2.240117	NaN	-0.160278
40.126306	36.841862	NaN	41.754504	3.284444	NaN	-1.628198
40.126306	37.861328	NaN	39.245021	2.264978	NaN	0.881286
40.126306	36.808837	NaN	41.702493	3.317469	NaN	-1.576187
40.126306	36.454365	NaN	40.929550	3.671941	NaN	-0.803244
40.126306	35.482446	NaN	37.604939	4.643860	NaN	2.521367
40.126306	36.254181	NaN	39.597406	3.872126	NaN	0.528900
40.126306	39.144958	NaN	42.214641	0.981348	NaN	-2.088335
40.126306	37.717719	NaN	40.911789	2.408587	NaN	-0.785482
40.126306	39.230803	NaN	42.649518	0.895503	NaN	-2.523212
40.126306	36.890102	NaN	38.902070	3.236205	NaN	1.224236
40.126306	36.407724	NaN	41.393155	3.718582	NaN	-1.266849
40.126306	36.799905	NaN	39.447785	3.326402	NaN	0.678521
40.126306	37.201201	NaN	40.449662	2.925105	NaN	-0.323356
40.126306	35.118514	NaN	42.154902	5.007792	NaN	-2.028595
40.126306	38.469561	NaN	42.497796	1.656745	NaN	-2.371489
40.126306	35.838144	NaN	41.032042	4.288162	NaN	-0.905736
40.126306	37.044882	NaN	39.988046	3.081424	NaN	0.138260
40.126306	36.615140	NaN	40.418236	3.511166	NaN	-0.291929
40.126306	37.237667	NaN	40.651932	2.888639	NaN	-0.525626
40.126306	37.026013	NaN	41.632940	3.100293	NaN	-1.506634
40.126306	33.706326	NaN	37.585451	6.419980	NaN	2.540855
40.126306	37.161924	NaN	41.201126	2.964382	NaN	-1.074820
40.126306	37.634858	NaN	38.620379	2.491448	NaN	1.505927
40.126306	35.940676	NaN	38.973470	4.185630	NaN	1.152836
40.126306	36.409122	NaN	40.879729	3.717184	NaN	-0.753423
40.126306	39.343444	NaN	42.913581	0.782862	NaN	-2.787275
40.126306	35.290002	NaN	40.014135	4.836304	NaN	0.112171
40.126306	33.282490	NaN	39.467110	6.843816	NaN	0.659196
40.126306	35.542572	NaN	41.738895	4.583734	NaN	-1.612589
40.126306	34.842807	NaN	40.199184	5.283499	NaN	-0.072878
40.126306	37.024479	NaN	40.660011	3.101827	NaN	-0.533705
40.126306	35.800660	NaN	38.324993	4.325646	NaN	1.801313
40.126306	35.863915	NaN	36.357053	4.262391	NaN	3.769254
40.126306	39.932186	NaN	41.389062	0.194120	NaN	-1.262756
40.126306	34.236866	NaN	39.259230	5.889440	NaN	0.867076
40.126306	38.045273	NaN	40.648701	2.081033	NaN	-0.522395
40.126306	37.232035	NaN	40.052563	2.894271	NaN	0.073743
40.126306	37.782819	NaN	40.036340	2.343487	NaN	0.089966
40.126306	37.442884	NaN	38.302909	2.683422	NaN	1.823397
40.126306	38.598371	NaN	40.620072	1.527935	NaN	-0.493766
40.126306	38.320527	NaN	39.985309	1.805779	NaN	0.140997
40.126306	36.388228	NaN	42.049045	3.738078	NaN	-1.922739
40.126306	36.509793	NaN	39.695979	3.616513	NaN	0.430327
40.126306	34.842332	NaN	38.123889	5.283974	NaN	2.002417
40.126306	35.462342	NaN	39.433422	4.663964	NaN	0.692884
40.126306	36.416083	NaN	40.995515	3.710223	NaN	-0.869209
40.126306	35.952488	NaN	40.322667	4.173819	NaN	-0.196361
40.126306	32.878930	NaN	40.701971	7.247376	NaN	-0.575665
40.126306	38.247841	NaN	39.863071	1.878465	NaN	0.263235
40.126306	36.934742	NaN	40.696944	3.191564	NaN	-0.570638
40.126306	36.088683	NaN	40.415712	4.037624	NaN	-0.289406
40.126306	33.965373	NaN	38.681671	6.160933	NaN	1.444635
40.126306	36.007296	NaN	40.261279	4.119010	NaN	-0.134973
40.126306	39.436672	NaN	41.796475	0.689634	NaN	-1.670169
40.126306	39.165259	NaN	41.465072	0.961047	NaN	-1.338766
40.126306	38.573388	NaN	40.039974	1.552918	NaN	0.086332
40.126306	36.210818	NaN	39.384499	3.915488	NaN	0.741807
40.126306	34.800634	NaN	38.916000	5.325672	NaN	1.210306
40.126306	38.044860	NaN	40.633466	2.081446	NaN	-0.507160
40.126306	37.610611	NaN	41.773012	2.515695	NaN	-1.646706
40.126306	35.584076	NaN	38.328091	4.542230	NaN	1.798215
40.126306	38.246628	NaN	42.190051	1.879678	NaN	-2.063745
40.126306	36.142713	NaN	37.907939	3.983593	NaN	2.218367
40.126306	37.008009	NaN	40.460475	3.118297	NaN	-0.334169
40.126306	38.723800	NaN	40.714494	1.402506	NaN	-0.588188
40.126306	40.036207	NaN	43.142195	0.090099	NaN	-3.015889
40.126306	37.278618	NaN	39.038616	2.847688	NaN	1.087690
40.126306	36.870937	NaN	40.063362	3.255369	NaN	0.062944
40.126306	36.286396	NaN	39.967981	3.839910	NaN	0.158325
40.126306	35.590718	NaN	38.780834	4.535588	NaN	1.345472
40.126306	36.234063	NaN	40.341060	3.892243	NaN	-0.214754
40.126306	35.124072	NaN	38.367488	5.002235	NaN	1.758818
40.126306	37.494962	NaN	43.523066	2.631344	NaN	-3.396760
40.126306	38.002192	NaN	40.329296	2.124114	NaN	-0.202990
40.126306	38.230339	NaN	39.358651	1.895967	NaN	0.767655
40.126306	36.495354	NaN	37.713740	3.630952	NaN	2.412566
40.126306	35.310625	NaN	39.338853	4.815681	NaN	0.787453
40.126306	35.135301	NaN	39.667104	4.991005	NaN	0.459202
40.126306	36.179154	NaN	38.569545	3.947152	NaN	1.556761
40.126306	37.406625	NaN	40.502589	2.719681	NaN	-0.376283
40.126306	38.377421	NaN	43.773906	1.748885	NaN	-3.647600
40.126306	35.550896	NaN	39.567047	4.575410	NaN	0.559259
40.126306	37.773469	NaN	42.827417	2.352838	NaN	-2.701111
40.126306	37.946530	NaN	39.417754	2.179777	NaN	0.708552
40.126306	36.188795	NaN	40.472052	3.937511	NaN	-0.345746
40.126306	37.267392	NaN	40.235749	2.858914	NaN	-0.109443
40.126306	36.985999	NaN	42.357646	3.140307	NaN	-2.231340
40.126306	38.689462	NaN	42.043474	1.436844	NaN	-1.917168
40.126306	35.884063	NaN	40.199503	4.242243	NaN	-0.073197
40.126306	36.942093	NaN	40.985236	3.184213	NaN	-0.858930
40.126306	34.710216	NaN	41.596909	5.416090	NaN	-1.470603
40.126306	36.449290	NaN	39.688572	3.677016	NaN	0.437734
40.126306	36.455020	NaN	40.468228	3.671287	NaN	-0.341922
40.126306	34.708767	NaN	40.099057	5.417539	NaN	0.027249
40.126306	38.340406	NaN	42.251857	1.785900	NaN	-2.125551
40.126306	35.582735	NaN	39.452548	4.543571	NaN	0.673758
40.126306	38.502372	NaN	39.547749	1.623934	NaN	0.578557
40.126306	34.986577	NaN	38.605819	5.139729	NaN	1.520488
40.126306	39.163824	NaN	39.838018	0.962482	NaN	0.288288
40.126306	38.925977	NaN	39.475662	1.200329	NaN	0.650644
40.126306	37.585539	NaN	41.083052	2.540767	NaN	-0.956745
40.126306	38.365481	NaN	41.512503	1.760825	NaN	-1.386197
40.126306	36.801790	NaN	41.125657	3.324516	NaN	-0.999351
40.126306	37.688234	NaN	42.771168	2.438072	NaN	-2.644862
40.126306	38.125112	NaN	42.045005	2.001194	NaN	-1.918699
40.126306	35.783446	NaN	39.146444	4.342860	NaN	0.979862
40.126306	36.574026	NaN	41.368400	3.552280	NaN	-1.242094
40.126306	35.478499	NaN	40.507817	4.647807	NaN	-0.381511
40.126306	33.454079	NaN	37.177721	6.672227	NaN	2.948585
40.126306	38.928516	NaN	43.439215	1.197790	NaN	-3.312909
40.126306	36.395009	NaN	40.511870	3.731297	NaN	-0.385564
40.126306	36.564727	NaN	39.198867	3.561579	NaN	0.927439
40.126306	34.660980	NaN	39.147700	5.465326	NaN	0.978606
40.126306	35.359697	NaN	39.802033	4.766609	NaN	0.324273
40.126306	36.685176	NaN	41.706398	3.441130	NaN	-1.580092
40.126306	38.197632	NaN	39.025979	1.928674	NaN	1.100327
40.126306	35.679533	NaN	39.826072	4.446773	NaN	0.300234
40.126306	35.851398	NaN	37.121312	4.274908	NaN	3.004994
40.126306	37.187857	NaN	37.646680	2.938449	NaN	2.479626
40.126306	35.911190	NaN	39.470597	4.215116	NaN	0.655709
40.126306	37.173329	NaN	40.156815	2.952977	NaN	-0.030509
40.126306	36.180359	NaN	38.701803	3.945947	NaN	1.424503
40.126306	36.663327	NaN	39.513553	3.462979	NaN	0.612753
40.126306	37.072179	NaN	39.162774	3.054128	NaN	0.963532
40.126306	36.345875	NaN	39.585375	3.780431	NaN	0.540931
40.126306	35.484500	NaN	39.647541	4.641806	NaN	0.478765
40.126306	37.477735	NaN	38.619440	2.648571	NaN	1.506866
40.126306	37.435224	NaN	40.360870	2.691082	NaN	-0.234564
40.126306	35.923420	NaN	40.651363	4.202886	NaN	-0.525057
40.126306	35.411468	NaN	40.683985	4.714838	NaN	-0.557678
40.126306	37.835802	NaN	40.735556	2.290504	NaN	-0.609250
40.126306	35.401033	NaN	38.732650	4.725273	NaN	1.393656
40.126306	38.416121	NaN	40.454323	1.710185	NaN	-0.328017
40.126306	35.952683	NaN	40.300753	4.173623	NaN	-0.174447
40.126306	37.266845	NaN	40.498180	2.859461	NaN	-0.371874
40.126306	35.041649	NaN	38.093211	5.084657	NaN	2.033095
40.126306	38.929571	NaN	40.094880	1.196735	NaN	0.031426
40.126306	34.327546	NaN	41.034787	5.798760	NaN	-0.908481
40.126306	36.337368	NaN	36.936922	3.788938	NaN	3.189384
40.126306	38.029504	NaN	37.536373	2.096802	NaN	2.589933
40.126306	38.290558	NaN	39.175649	1.835748	NaN	0.950657
40.126306	36.880500	NaN	40.459166	3.245806	NaN	-0.332860
40.126306	36.538861	NaN	39.146463	3.587445	NaN	0.979844
40.126306	39.286691	NaN	41.361896	0.839615	NaN	-1.235590
40.126306	38.680389	NaN	40.758420	1.445917	NaN	-0.632114
40.126306	35.862147	NaN	40.158479	4.264159	NaN	-0.032173
40.126306	37.195622	NaN	41.197802	2.930684	NaN	-1.071496
40.126306	32.679035	NaN	39.609798	7.447272	NaN	0.516508
40.126306	36.310598	NaN	39.642776	3.815708	NaN	0.483530
40.126306	36.661794	NaN	39.227920	3.464512	NaN	0.898386
40.126306	35.981772	NaN	40.546134	4.144534	NaN	-0.419828
40.126306	35.947315	NaN	38.686422	4.178991	NaN	1.439884
40.126306	37.766269	NaN	40.723735	2.360037	NaN	-0.597429
40.126306	38.533610	NaN	41.001288	1.592696	NaN	-0.874982
40.126306	38.202115	NaN	42.539301	1.924191	NaN	-2.412995
40.126306	33.704393	NaN	38.118805	6.421913	NaN	2.007501
40.126306	37.309577	NaN	39.180292	2.816729	NaN	0.946015
40.126306	37.032036	NaN	40.524855	3.094270	NaN	-0.398549
40.126306	35.574755	NaN	40.266453	4.551551	NaN	-0.140147
40.126306	36.154060	NaN	38.007007	3.972246	NaN	2.119299
40.126306	35.741164	NaN	42.248180	4.385142	NaN	-2.121874
40.126306	38.281297	NaN	39.827091	1.845009	NaN	0.299215
40.126306	40.232293	NaN	41.512471	-0.105987	NaN	-1.386164
40.126306	37.109017	NaN	39.521198	3.017290	NaN	0.605108
40.126306	38.344311	NaN	39.481271	1.781996	NaN	0.645035
40.126306	37.811005	NaN	43.061893	2.315301	NaN	-2.935587
40.126306	35.641487	NaN	37.658627	4.484819	NaN	2.467679
40.126306	38.313993	NaN	40.078632	1.812313	NaN	0.047674
40.126306	37.339595	NaN	38.765311	2.786711	NaN	1.360995
40.126306	39.234760	NaN	41.406731	0.891546	NaN	-1.280425
40.126306	34.266082	NaN	37.449734	5.860224	NaN	2.676572
40.126306	35.399808	NaN	39.171139	4.726498	NaN	0.955167
40.126306	36.572607	NaN	40.015542	3.553699	NaN	0.110764
40.126306	38.927905	NaN	40.669083	1.198401	NaN	-0.542777
40.126306	38.387535	NaN	41.432789	1.738771	NaN	-1.306483
40.126306	37.837626	NaN	39.440404	2.288680	NaN	0.685902
40.126306	38.628705	NaN	40.218785	1.497601	NaN	-0.092479
40.126306	35.455924	NaN	40.322416	4.670382	NaN	-0.196110
40.126306	36.240702	NaN	37.613990	3.885604	NaN	2.512317
40.126306	37.607608	NaN	41.234120	2.518698	NaN	-1.107814
40.126306	37.427059	NaN	40.398682	2.699247	NaN	-0.272376
40.126306	36.781126	NaN	39.885813	3.345180	NaN	0.240493
40.126306	36.754594	NaN	41.462481	3.371712	NaN	-1.336175
40.126306	36.032262	NaN	40.618427	4.094044	NaN	-0.492121
40.126306	38.380130	NaN	38.915722	1.746176	NaN	1.210584
40.126306	35.472308	NaN	40.914992	4.653998	NaN	-0.788686
40.126306	36.212061	NaN	38.604345	3.914245	NaN	1.521961
40.126306	37.554169	NaN	39.616878	2.572137	NaN	0.509428
40.126306	35.684316	NaN	40.685385	4.441990	NaN	-0.559079
40.126306	34.696981	NaN	38.732464	5.429325	NaN	1.393842
40.126306	36.622357	NaN	38.424886	3.503949	NaN	1.701420
40.126306	39.369097	NaN	41.035810	0.757209	NaN	-0.909504
40.126306	35.675472	NaN	42.769851	4.450834	NaN	-2.643545
40.126306	37.843571	NaN	40.056290	2.282735	NaN	0.070016
40.126306	38.771550	NaN	43.454879	1.354756	NaN	-3.328572
40.126306	37.358707	NaN	40.107652	2.767599	NaN	0.018654
40.126306	37.461648	NaN	39.913513	2.664658	NaN	0.212793
40.126306	35.715789	NaN	38.414829	4.410517	NaN	1.711477
40.126306	38.165645	NaN	40.285344	1.960661	NaN	-0.159038
40.126306	37.479558	NaN	41.501999	2.646749	NaN	-1.375693
40.126306	37.683776	NaN	40.142805	2.442530	NaN	-0.016499
40.126306	36.640360	NaN	40.985708	3.485947	NaN	-0.859401
40.126306	38.580619	NaN	41.586468	1.545687	NaN	-1.460162
40.126306	36.332758	NaN	39.089528	3.793548	NaN	1.036778
40.126306	35.697462	NaN	37.001299	4.428844	NaN	3.125007
40.126306	34.689739	NaN	37.321331	5.436567	NaN	2.804975
40.126306	38.181802	NaN	40.192773	1.944504	NaN	-0.066467
40.126306	38.011170	NaN	38.759389	2.115136	NaN	1.366917
40.126306	36.284804	NaN	37.506027	3.841502	NaN	2.620279
40.126306	37.077125	NaN	38.808857	3.049181	NaN	1.317449
40.126306	35.648585	NaN	39.908048	4.477721	NaN	0.218258
40.126306	36.474784	NaN	39.247001	3.651522	NaN	0.879305
40.126306	37.806754	NaN	41.404021	2.319552	NaN	-1.277715
40.126306	38.110076	NaN	38.591836	2.016230	NaN	1.534470
40.126306	35.145358	NaN	41.553338	4.980948	NaN	-1.427031
40.126306	35.357515	NaN	39.354519	4.768791	NaN	0.771787
40.126306	35.963876	NaN	40.811025	4.162430	NaN	-0.684719
40.126306	34.897914	NaN	40.424320	5.228392	NaN	-0.298014
40.126306	36.354561	NaN	41.026214	3.771745	NaN	-0.899908
40.126306	36.428782	NaN	41.149974	3.697524	NaN	-1.023668
40.126306	35.349167	NaN	40.160975	4.777139	NaN	-0.034669
40.126306	36.899790	NaN	38.711364	3.226516	NaN	1.414942
40.126306	37.120013	NaN	37.820044	3.006293	NaN	2.306262
40.126306	37.189165	NaN	39.379656	2.937141	NaN	0.746650
40.126306	37.563600	NaN	39.612951	2.562706	NaN	0.513355
40.126306	36.513812	NaN	37.804915	3.612494	NaN	2.321391
40.126306	33.117464	NaN	38.032076	7.008842	NaN	2.094231
40.126306	38.281028	NaN	40.474031	1.845278	NaN	-0.347724
40.126306	39.000914	NaN	40.272721	1.125392	NaN	-0.146415
40.126306	36.163081	NaN	41.085117	3.963225	NaN	-0.958811
40.126306	37.874934	NaN	39.729406	2.251373	NaN	0.396900
40.126306	35.615630	NaN	41.516659	4.510676	NaN	-1.390353
40.126306	37.216267	NaN	40.852403	2.910039	NaN	-0.726097
40.126306	38.810046	NaN	41.330873	1.316260	NaN	-1.204567
40.126306	38.926341	NaN	40.116825	1.199965	NaN	0.009481
40.126306	40.037025	NaN	39.384803	0.089282	NaN	0.741503
40.126306	38.406637	NaN	40.348812	1.719669	NaN	-0.222506
40.126306	36.316584	NaN	39.751708	3.809722	NaN	0.374598
40.126306	35.329217	NaN	39.477695	4.797089	NaN	0.648611
40.126306	36.069116	NaN	37.729626	4.057191	NaN	2.396680
40.126306	35.540757	NaN	42.113447	4.585550	NaN	-1.987140
40.126306	37.662577	NaN	40.354609	2.463729	NaN	-0.228303
40.126306	35.984253	NaN	39.574872	4.142053	NaN	0.551434
40.126306	38.312297	NaN	40.645802	1.814009	NaN	-0.519496
40.126306	36.411321	NaN	41.996640	3.714985	NaN	-1.870334
40.126306	36.095853	NaN	41.036157	4.030454	NaN	-0.909851
40.126306	38.939130	NaN	40.880894	1.187176	NaN	-0.754588
40.126306	35.643478	NaN	36.757971	4.482828	NaN	3.368336
40.126306	34.790954	NaN	36.901244	5.335352	NaN	3.225063
40.126306	34.612305	NaN	38.923485	5.514001	NaN	1.202821
40.126306	36.952820	NaN	42.867810	3.173487	NaN	-2.741504
40.126306	37.470618	NaN	39.682145	2.655688	NaN	0.444161
40.126306	35.272586	NaN	39.531533	4.853720	NaN	0.594773
40.126306	37.397993	NaN	40.809385	2.728313	NaN	-0.683079
40.126306	37.686504	NaN	40.092380	2.439802	NaN	0.033926
40.126306	34.834931	NaN	38.893610	5.291375	NaN	1.232696
40.126306	34.607307	NaN	38.638487	5.518999	NaN	1.487819
40.126306	36.177620	NaN	42.122477	3.948686	NaN	-1.996171
40.126306	37.256956	NaN	41.241612	2.869350	NaN	-1.115306
40.126306	38.759252	NaN	40.634328	1.367054	NaN	-0.508022
40.126306	36.503212	NaN	40.003077	3.623094	NaN	0.123229
40.126306	38.198990	NaN	41.688606	1.927316	NaN	-1.562300
40.126306	37.147241	NaN	38.784790	2.979066	NaN	1.341516
40.126306	38.423329	NaN	41.089088	1.702977	NaN	-0.962782
40.126306	36.487766	NaN	38.358606	3.638540	NaN	1.767700
40.126306	36.693538	NaN	39.924464	3.432768	NaN	0.201842
40.126306	34.928187	NaN	40.913442	5.198119	NaN	-0.787136
40.126306	37.172790	NaN	41.589485	2.953516	NaN	-1.463179
40.126306	34.651079	NaN	38.637198	5.475227	NaN	1.489108
40.126306	32.853611	NaN	37.513832	7.272695	NaN	2.612474
40.126306	35.551164	NaN	38.862874	4.575142	NaN	1.263432
40.126306	35.284305	NaN	37.205467	4.842002	NaN	2.920840
40.126306	37.277817	NaN	42.833265	2.848489	NaN	-2.706959
40.126306	35.502994	NaN	40.298505	4.623312	NaN	-0.172199
40.126306	38.340539	NaN	40.902091	1.785767	NaN	-0.775785
40.126306	35.858738	NaN	38.529776	4.267568	NaN	1.596530
40.126306	38.438292	NaN	40.236262	1.688014	NaN	-0.109956
40.126306	34.072749	NaN	38.349251	6.053557	NaN	1.777056
40.126306	35.925559	NaN	39.250860	4.200747	NaN	0.875446
40.126306	35.812517	NaN	40.509435	4.313789	NaN	-0.383129
40.126306	34.024736	NaN	39.875924	6.101570	NaN	0.250382
40.126306	35.627076	NaN	38.905192	4.499230	NaN	1.221114
40.126306	37.713556	NaN	41.153102	2.412750	NaN	-1.026796
40.126306	37.747390	NaN	39.549771	2.378916	NaN	0.576535
40.126306	37.005028	NaN	40.568707	3.121278	NaN	-0.442401
40.126306	37.455209	NaN	41.503588	2.671097	NaN	-1.377282
40.126306	35.435854	NaN	37.887501	4.690452	NaN	2.238805
40.126306	36.329588	NaN	37.096351	3.796718	NaN	3.029956
40.126306	37.885738	NaN	41.597000	2.240568	NaN	-1.470694
40.126306	37.844929	NaN	40.202720	2.281377	NaN	-0.076414
40.126306	37.619536	NaN	39.716627	2.506770	NaN	0.409679
40.126306	36.499457	NaN	40.252386	3.626849	NaN	-0.126080
40.126306	34.748236	NaN	38.211806	5.378070	NaN	1.914500
40.126306	40.375043	NaN	41.380255	-0.248736	NaN	-1.253949
40.126306	34.364430	NaN	38.464473	5.761876	NaN	1.661833
40.126306	36.991906	NaN	40.444579	3.134400	NaN	-0.318273
40.126306	35.848079	NaN	39.504136	4.278227	NaN	0.622170
40.126306	35.993379	NaN	38.062825	4.132927	NaN	2.063482
40.126306	38.222975	NaN	40.551105	1.903332	NaN	-0.424799
40.126306	37.700466	NaN	39.454289	2.425840	NaN	0.672017
40.126306	36.373049	NaN	40.267344	3.753257	NaN	-0.141038
40.126306	39.000565	NaN	39.449046	1.125741	NaN	0.677261
40.126306	35.247557	NaN	42.256909	4.878749	NaN	-2.130603
40.126306	35.018505	NaN	39.774704	5.107802	NaN	0.351602
40.126306	35.183518	NaN	40.432124	4.942788	NaN	-0.305818
40.126306	37.265307	NaN	38.483289	2.860999	NaN	1.643017
40.126306	38.504517	NaN	39.528667	1.621789	NaN	0.597639
40.126306	34.087034	NaN	37.195450	6.039272	NaN	2.930856
40.126306	38.897302	NaN	39.455359	1.229004	NaN	0.670947
40.126306	37.043367	NaN	39.609499	3.082940	NaN	0.516807
40.126306	38.143232	NaN	39.607881	1.983074	NaN	0.518426
40.126306	34.128202	NaN	38.477329	5.998104	NaN	1.648977
40.126306	37.023556	NaN	39.961911	3.102750	NaN	0.164395
40.126306	36.856825	NaN	39.691837	3.269481	NaN	0.434469
40.126306	37.577178	NaN	40.383171	2.549128	NaN	-0.256864
40.126306	35.150538	NaN	38.341764	4.975768	NaN	1.784542
40.126306	36.834746	NaN	39.536816	3.291561	NaN	0.589490
40.126306	36.103807	NaN	38.403049	4.022499	NaN	1.723257
40.126306	37.287160	NaN	39.036668	2.839146	NaN	1.089638
40.126306	37.359483	NaN	41.240425	2.766823	NaN	-1.114119
40.126306	37.370127	NaN	40.592749	2.756179	NaN	-0.466443
40.126306	36.578484	NaN	37.010359	3.547822	NaN	3.115947
40.126306	34.870172	NaN	37.138696	5.256134	NaN	2.987610
40.126306	35.863783	NaN	39.696194	4.262523	NaN	0.430112
40.126306	37.010984	NaN	41.514068	3.115322	NaN	-1.387762
40.126306	39.382322	NaN	40.346250	0.743985	NaN	-0.219944
40.126306	39.291511	NaN	40.839752	0.834795	NaN	-0.713446
40.126306	35.223301	NaN	38.885262	4.903005	NaN	1.241045
40.126306	34.842085	NaN	41.020565	5.284221	NaN	-0.894259
40.126306	35.919741	NaN	41.839038	4.206565	NaN	-1.712732
40.126306	37.135248	NaN	39.883424	2.991058	NaN	0.242882
40.126306	36.482814	NaN	40.101986	3.643492	NaN	0.024321
40.126306	38.295837	NaN	41.128368	1.830469	NaN	-1.002062
40.126306	37.057745	NaN	40.131629	3.068561	NaN	-0.005323
40.126306	39.397712	NaN	39.913472	0.728594	NaN	0.212834
40.126306	37.912881	NaN	42.313052	2.213425	NaN	-2.186746
40.126306	37.757952	NaN	40.097393	2.368355	NaN	0.028913
40.126306	36.408800	NaN	41.082628	3.717506	NaN	-0.956322
40.126306	37.052769	NaN	41.809025	3.073538	NaN	-1.682718
40.126306	35.517835	NaN	39.960778	4.608471	NaN	0.165528
40.126306	38.116351	NaN	39.702765	2.009955	NaN	0.423541
40.126306	35.030568	NaN	41.363242	5.095738	NaN	-1.236936
40.126306	37.003811	NaN	41.393027	3.122495	NaN	-1.266721
40.126306	35.824031	NaN	39.815908	4.302275	NaN	0.310398
40.126306	33.933164	NaN	39.570369	6.193143	NaN	0.555937
40.126306	36.940281	NaN	38.993273	3.186025	NaN	1.133033
40.126306	40.149144	NaN	40.005373	-0.022838	NaN	0.120933
40.126306	38.444660	NaN	40.615796	1.681646	NaN	-0.489490
40.126306	32.937888	NaN	39.421207	7.188418	NaN	0.705099
40.126306	37.034711	NaN	40.489988	3.091595	NaN	-0.363682
40.126306	36.164907	NaN	39.207208	3.961399	NaN	0.919098
40.126306	36.409120	NaN	40.457036	3.717186	NaN	-0.330730
40.126306	36.633422	NaN	39.771650	3.492884	NaN	0.354656
40.126306	36.461994	NaN	40.076806	3.664312	NaN	0.049500
40.126306	35.559375	NaN	39.682094	4.566931	NaN	0.444212
40.126306	36.342885	NaN	41.518847	3.783422	NaN	-1.392541
40.126306	35.141564	NaN	39.232739	4.984742	NaN	0.893567
40.126306	38.114147	NaN	40.896404	2.012159	NaN	-0.770098
40.126306	35.826321	NaN	40.403447	4.299985	NaN	-0.277141
40.126306	38.973572	NaN	40.694310	1.152735	NaN	-0.568004
40.126306	35.525453	NaN	39.173485	4.600853	NaN	0.952821
40.126306	35.028315	NaN	40.808027	5.097991	NaN	-0.681721
40.126306	37.462378	NaN	40.205525	2.663928	NaN	-0.079219
40.126306	37.719260	NaN	40.746660	2.407046	NaN	-0.620354
40.126306	39.936836	NaN	40.702349	0.189470	NaN	-0.576043
40.126306	36.067257	NaN	39.321915	4.059049	NaN	0.804391
40.126306	35.139168	NaN	38.960698	4.987138	NaN	1.165608
40.126306	36.416072	NaN	39.444644	3.710234	NaN	0.681662
40.126306	32.989312	NaN	39.515038	7.136994	NaN	0.611268
40.126306	36.675177	NaN	41.612883	3.451130	NaN	-1.486577
40.126306	37.056368	NaN	39.998362	3.069938	NaN	0.127944
40.126306	35.505836	NaN	40.639598	4.620470	NaN	-0.513292
40.126306	36.398893	NaN	38.060960	3.727413	NaN	2.065346
40.126306	38.089796	NaN	41.075734	2.036510	NaN	-0.949428
40.126306	35.657363	NaN	40.679834	4.468943	NaN	-0.553528
40.126306	36.439014	NaN	40.329281	3.687292	NaN	-0.202975
40.126306	34.385344	NaN	38.426002	5.740962	NaN	1.700304
40.126306	37.847880	NaN	39.339123	2.278426	NaN	0.787183
40.126306	36.191957	NaN	37.984999	3.934349	NaN	2.141307
40.126306	34.440122	NaN	39.499835	5.686184	NaN	0.626471
40.126306	37.644241	NaN	38.880496	2.482065	NaN	1.245811
40.126306	36.540434	NaN	40.805345	3.585872	NaN	-0.679039
40.126306	35.971169	NaN	39.628914	4.155137	NaN	0.497392
40.126306	34.293692	NaN	39.711907	5.832614	NaN	0.414400
40.126306	35.329173	NaN	38.814830	4.797133	NaN	1.311476
40.126306	33.008068	NaN	39.374989	7.118238	NaN	0.751317
40.126306	35.878403	NaN	37.652430	4.247903	NaN	2.473876
40.126306	42.011292	NaN	42.534087	-1.884986	NaN	-2.407781
40.126306	37.578607	NaN	41.486322	2.547699	NaN	-1.360016
40.126306	37.846031	NaN	42.293802	2.280275	NaN	-2.167496
40.126306	36.318941	NaN	42.297930	3.807365	NaN	-2.171624
40.126306	35.291019	NaN	40.608242	4.835287	NaN	-0.481935
40.126306	33.360616	NaN	36.476712	6.765690	NaN	3.649594
40.126306	35.991158	NaN	38.628599	4.135148	NaN	1.497707
40.126306	37.188724	NaN	41.094381	2.937582	NaN	-0.968075
40.126306	35.005499	NaN	38.386030	5.120807	NaN	1.740276
40.126306	37.647904	NaN	38.549759	2.478402	NaN	1.576547
40.126306	36.334995	NaN	39.174827	3.791311	NaN	0.951479
40.126306	35.487166	NaN	40.170226	4.639140	NaN	-0.043920
40.126306	35.743807	NaN	37.762323	4.382499	NaN	2.363983
40.126306	37.757743	NaN	40.883817	2.368563	NaN	-0.757511
40.126306	35.079401	NaN	40.441612	5.046905	NaN	-0.315306
40.126306	35.018304	NaN	37.120560	5.108002	NaN	3.005746
40.126306	37.671496	NaN	42.329876	2.454810	NaN	-2.203570
40.126306	38.701475	NaN	41.618328	1.424831	NaN	-1.492022
40.126306	37.242717	NaN	41.611683	2.883589	NaN	-1.485377
40.126306	37.410224	NaN	40.960618	2.716082	NaN	-0.834312
40.126306	35.939482	NaN	40.285593	4.186825	NaN	-0.159287
40.126306	36.370174	NaN	41.021658	3.756133	NaN	-0.895352
40.126306	36.392721	NaN	40.718587	3.733585	NaN	-0.592281
40.126306	38.384983	NaN	42.546593	1.741323	NaN	-2.420287
40.126306	35.870716	NaN	38.145157	4.255590	NaN	1.981149
40.126306	36.196837	NaN	40.943855	3.929469	NaN	-0.817548
40.126306	37.704330	NaN	38.557887	2.421976	NaN	1.568419
40.126306	35.583371	NaN	38.207866	4.542935	NaN	1.918440
40.126306	36.529802	NaN	41.835983	3.596505	NaN	-1.709677
40.126306	37.152427	NaN	39.023399	2.973879	NaN	1.102907
40.126306	38.256872	NaN	39.711539	1.869435	NaN	0.414767
40.126306	36.829383	NaN	39.480947	3.296923	NaN	0.645359
40.126306	39.836206	NaN	40.474620	0.290100	NaN	-0.348314
40.126306	34.187957	NaN	39.547420	5.938349	NaN	0.578886
40.126306	40.464368	NaN	41.578660	-0.338062	NaN	-1.452354
40.126306	34.250960	NaN	38.017552	5.875346	NaN	2.108754
40.126306	33.203361	NaN	40.621735	6.922945	NaN	-0.495428
40.126306	37.848560	NaN	40.685070	2.277746	NaN	-0.558764
40.126306	38.201902	NaN	40.503782	1.924405	NaN	-0.377476
40.126306	38.750424	NaN	39.757958	1.375882	NaN	0.368348
40.126306	34.301092	NaN	38.892161	5.825215	NaN	1.234145
40.126306	37.259907	NaN	41.073181	2.866399	NaN	-0.946875
40.126306	33.815453	NaN	41.357749	6.310853	NaN	-1.231443
40.126306	36.901948	NaN	39.400427	3.224358	NaN	0.725879
40.126306	35.668910	NaN	42.110955	4.457396	NaN	-1.984648
40.126306	37.937054	NaN	40.341402	2.189252	NaN	-0.215096
40.126306	35.351639	NaN	38.259867	4.774667	NaN	1.866439
40.126306	37.652486	NaN	41.481834	2.473820	NaN	-1.355528
40.126306	38.477751	NaN	40.417341	1.648555	NaN	-0.291035
40.126306	36.328151	NaN	42.546116	3.798155	NaN	-2.419810
40.126306	34.394529	NaN	40.615134	5.731777	NaN	-0.488828
40.126306	34.128810	NaN	41.314245	5.997496	NaN	-1.187939
40.126306	37.217432	NaN	42.386673	2.908874	NaN	-2.260367
40.126306	36.512394	NaN	37.232373	3.613912	NaN	2.893934
40.126306	35.140693	NaN	38.872819	4.985613	NaN	1.253487
40.126306	38.769874	NaN	39.786009	1.356432	NaN	0.340297
40.126306	37.214552	NaN	41.057265	2.911754	NaN	-0.930959
40.126306	33.190919	NaN	38.550862	6.935387	NaN	1.575444
40.126306	37.443384	NaN	40.540070	2.682922	NaN	-0.413764
40.126306	33.707385	NaN	38.368274	6.418921	NaN	1.758032
40.126306	36.600187	NaN	38.296686	3.526119	NaN	1.829620
40.126306	37.541063	NaN	39.459495	2.585243	NaN	0.666811
40.126306	37.387221	NaN	40.120162	2.739085	NaN	0.006144
40.126306	36.470366	NaN	40.467187	3.655940	NaN	-0.340881
40.126306	38.642600	NaN	41.246619	1.483706	NaN	-1.120313
40.126306	37.196072	NaN	39.717080	2.930235	NaN	0.409226
40.126306	37.200976	NaN	40.291478	2.925330	NaN	-0.165172
40.126306	35.981314	NaN	41.089895	4.144992	NaN	-0.963589
40.126306	37.211336	NaN	37.852991	2.914970	NaN	2.273315
40.126306	35.400958	NaN	38.343678	4.725349	NaN	1.782628
40.126306	36.165154	NaN	41.087478	3.961152	NaN	-0.961172
40.126306	37.114901	NaN	39.396200	3.011405	NaN	0.730106
40.126306	37.580290	NaN	40.929103	2.546016	NaN	-0.802797
40.126306	37.811821	NaN	41.628256	2.314485	NaN	-1.501950
40.126306	34.557252	NaN	40.057375	5.569054	NaN	0.068931
40.126306	34.709327	NaN	38.962913	5.416979	NaN	1.163393
40.126306	38.027772	NaN	40.981937	2.098534	NaN	-0.855631
40.126306	36.580140	NaN	38.567955	3.546166	NaN	1.558352
40.126306	37.517162	NaN	40.930778	2.609144	NaN	-0.804472
40.126306	36.920690	NaN	39.800788	3.205616	NaN	0.325519
40.126306	37.789678	NaN	39.224459	2.336628	NaN	0.901847
40.126306	36.819486	NaN	39.533331	3.306820	NaN	0.592975
40.126306	36.965386	NaN	39.490088	3.160920	NaN	0.636219
40.126306	39.252534	NaN	40.019125	0.873772	NaN	0.107181
40.126306	37.116851	NaN	41.289678	3.009455	NaN	-1.163372
40.126306	37.280632	NaN	40.037384	2.845674	NaN	0.088922
40.126306	33.843432	NaN	36.332256	6.282875	NaN	3.794051
40.126306	34.767884	NaN	40.349469	5.358422	NaN	-0.223163
40.126306	35.114700	NaN	38.942943	5.011606	NaN	1.183363
40.126306	38.095241	NaN	39.894352	2.031065	NaN	0.231954
40.126306	37.115421	NaN	39.278218	3.010885	NaN	0.848088
40.126306	36.953458	NaN	39.548629	3.172848	NaN	0.577677
40.126306	33.099837	NaN	39.658735	7.026469	NaN	0.467572
40.126306	38.262465	NaN	40.767587	1.863841	NaN	-0.641281
40.126306	37.623852	NaN	40.581637	2.502455	NaN	-0.455331
40.126306	37.769093	NaN	40.400886	2.357213	NaN	-0.274580
40.126306	37.470341	NaN	40.147143	2.655965	NaN	-0.020837
40.126306	38.435624	NaN	39.251406	1.690682	NaN	0.874900
40.126306	37.737935	NaN	40.847618	2.388371	NaN	-0.721312
40.126306	36.360550	NaN	39.835536	3.765756	NaN	0.290770
40.126306	37.303190	NaN	39.395252	2.823116	NaN	0.731054
40.126306	38.389149	NaN	38.689477	1.737157	NaN	1.436829
40.126306	36.687537	NaN	39.837165	3.438769	NaN	0.289141
40.126306	35.641247	NaN	39.124606	4.485059	NaN	1.001700
40.126306	35.496449	NaN	38.778332	4.629857	NaN	1.347974
40.126306	36.229249	NaN	39.619703	3.897058	NaN	0.506603
40.126306	36.063681	NaN	41.526391	4.062625	NaN	-1.400085
40.126306	36.769513	NaN	40.239936	3.356793	NaN	-0.113630
40.126306	36.149931	NaN	38.655704	3.976375	NaN	1.470602
40.126306	36.903938	NaN	39.876934	3.222368	NaN	0.249372
40.126306	35.371034	NaN	41.229441	4.755272	NaN	-1.103134
40.126306	37.716007	NaN	39.087074	2.410299	NaN	1.039232
40.126306	37.205605	NaN	43.011191	2.920701	NaN	-2.884885
40.126306	35.502530	NaN	40.214563	4.623776	NaN	-0.088257
40.126306	35.988304	NaN	41.018669	4.138002	NaN	-0.892363
40.126306	35.547278	NaN	39.311695	4.579028	NaN	0.814611
40.126306	36.769399	NaN	41.559192	3.356907	NaN	-1.432886
40.126306	35.837547	NaN	38.750782	4.288759	NaN	1.375524
40.126306	34.743837	NaN	38.043432	5.382470	NaN	2.082874
40.126306	33.482291	NaN	38.771468	6.644015	NaN	1.354838
40.126306	35.125118	NaN	42.265748	5.001188	NaN	-2.139442
40.126306	37.503536	NaN	39.328500	2.622771	NaN	0.797806
40.126306	36.812370	NaN	40.889541	3.313936	NaN	-0.763235
40.126306	37.536584	NaN	40.062335	2.589722	NaN	0.063971
40.126306	37.259619	NaN	39.834105	2.866688	NaN	0.292201
40.126306	37.108424	NaN	38.999992	3.017882	NaN	1.126314
40.126306	33.696109	NaN	40.133621	6.430197	NaN	-0.007315
40.126306	37.909092	NaN	40.534273	2.217214	NaN	-0.407967
40.126306	38.884483	NaN	39.913694	1.241823	NaN	0.212612
40.126306	37.156567	NaN	41.566918	2.969739	NaN	-1.440612
40.126306	35.091381	NaN	39.660122	5.034925	NaN	0.466184
40.126306	36.772151	NaN	42.099919	3.354155	NaN	-1.973613
40.126306	36.353345	NaN	38.750151	3.772961	NaN	1.376155
40.126306	36.155132	NaN	41.407200	3.971174	NaN	-1.280894
40.126306	36.425931	NaN	41.341854	3.700375	NaN	-1.215548
40.126306	37.644980	NaN	39.997291	2.481326	NaN	0.129015
40.126306	38.456948	NaN	39.401094	1.669358	NaN	0.725212
40.126306	37.989741	NaN	41.135193	2.136565	NaN	-1.008887
40.126306	36.138976	NaN	40.495396	3.987330	NaN	-0.369090
40.126306	35.959780	NaN	38.701753	4.166526	NaN	1.424553
40.126306	37.282023	NaN	39.357923	2.844283	NaN	0.768383
40.126306	41.100183	NaN	41.771582	-0.973877	NaN	-1.645276
40.126306	35.840354	NaN	40.909349	4.285952	NaN	-0.783043
40.126306	37.366603	NaN	39.703311	2.759704	NaN	0.422995
40.126306	37.243117	NaN	40.818230	2.883189	NaN	-0.691923
40.126306	37.611155	NaN	40.653680	2.515151	NaN	-0.527373
40.126306	33.835789	NaN	36.372164	6.290517	NaN	3.754143
40.126306	35.826781	NaN	41.565473	4.299525	NaN	-1.439167
40.126306	36.852359	NaN	40.361518	3.273948	NaN	-0.235212
40.126306	37.209812	NaN	40.584075	2.916495	NaN	-0.457769
40.126306	38.190865	NaN	40.867168	1.935441	NaN	-0.740862
40.126306	35.888924	NaN	38.361621	4.237383	NaN	1.764685
40.126306	35.497955	NaN	39.624308	4.628351	NaN	0.501998
40.126306	38.099133	NaN	38.081368	2.027174	NaN	2.044938
40.126306	37.273806	NaN	39.061386	2.852500	NaN	1.064920
40.126306	37.607299	NaN	43.829722	2.519007	NaN	-3.703415
40.126306	37.035224	NaN	40.470916	3.091082	NaN	-0.344610
40.126306	33.736520	NaN	37.842179	6.389786	NaN	2.284127
40.126306	36.694641	NaN	39.250738	3.431665	NaN	0.875568
40.126306	37.074957	NaN	39.596135	3.051349	NaN	0.530171
40.126306	35.396547	NaN	41.067082	4.729759	NaN	-0.940776
40.126306	33.638465	NaN	39.381818	6.487841	NaN	0.744488
40.126306	37.696517	NaN	40.831975	2.429789	NaN	-0.705669
40.126306	36.508235	NaN	42.151860	3.618071	NaN	-2.025554
40.126306	36.993231	NaN	39.213882	3.133075	NaN	0.912424
40.126306	37.708782	NaN	42.056741	2.417524	NaN	-1.930435
40.126306	38.359603	NaN	40.857759	1.766703	NaN	-0.731453
40.126306	37.499254	NaN	43.295605	2.627052	NaN	-3.169299
40.126306	38.399408	NaN	41.587480	1.726898	NaN	-1.461174
40.126306	36.413797	NaN	41.355725	3.712509	NaN	-1.229419
40.126306	38.714253	NaN	41.096972	1.412053	NaN	-0.970666
40.126306	38.042565	NaN	41.299978	2.083741	NaN	-1.173672
40.126306	37.555026	NaN	39.355313	2.571280	NaN	0.770993
40.126306	35.978922	NaN	40.944365	4.147384	NaN	-0.818059
40.126306	36.608137	NaN	41.104963	3.518169	NaN	-0.978657
40.126306	37.438149	NaN	41.198683	2.688157	NaN	-1.072377
40.126306	34.857690	NaN	39.647450	5.268617	NaN	0.478856
40.126306	39.086588	NaN	41.510931	1.039718	NaN	-1.384625
40.126306	36.195461	NaN	39.716706	3.930845	NaN	0.409600
40.126306	35.005476	NaN	38.521190	5.120831	NaN	1.605116
40.126306	37.273555	NaN	39.571099	2.852751	NaN	0.555207
40.126306	34.010454	NaN	38.603026	6.115852	NaN	1.523280
40.126306	37.029968	NaN	40.609265	3.096338	NaN	-0.482959
40.126306	40.042939	NaN	42.167875	0.083367	NaN	-2.041568
40.126306	35.865801	NaN	38.773006	4.260505	NaN	1.353300
40.126306	36.165548	NaN	39.482913	3.960759	NaN	0.643393
40.126306	36.610666	NaN	38.661719	3.515640	NaN	1.464587
40.126306	35.612602	NaN	38.702365	4.513704	NaN	1.423941
40.126306	39.501701	NaN	42.939889	0.624605	NaN	-2.813583
40.126306	38.710244	NaN	40.282086	1.416062	NaN	-0.155780
40.126306	37.006541	NaN	41.322564	3.119765	NaN	-1.196258
40.126306	36.815989	NaN	40.059640	3.310317	NaN	0.066666
40.126306	37.884849	NaN	39.899636	2.241457	NaN	0.226670
40.126306	38.952707	NaN	41.776100	1.173599	NaN	-1.649794
40.126306	40.795017	NaN	42.436378	-0.668711	NaN	-2.310072
40.126306	35.881194	NaN	40.635465	4.245112	NaN	-0.509159
40.126306	36.547262	NaN	41.545556	3.579044	NaN	-1.419250
40.126306	34.318173	NaN	40.019000	5.808133	NaN	0.107306
40.126306	36.501170	NaN	38.147071	3.625136	NaN	1.979235
40.126306	33.852117	NaN	39.283518	6.274189	NaN	0.842788
40.126306	35.979891	NaN	39.159983	4.146416	NaN	0.966323
40.126306	37.177549	NaN	37.531516	2.948757	NaN	2.594790
40.126306	39.071717	NaN	41.287735	1.054589	NaN	-1.161429
40.126306	37.275723	NaN	39.460225	2.850583	NaN	0.666081
40.126306	37.786622	NaN	40.137379	2.339684	NaN	-0.011073
40.126306	37.415504	NaN	39.033780	2.710802	NaN	1.092526
40.126306	34.574548	NaN	38.633547	5.551758	NaN	1.492759
40.126306	37.768442	NaN	40.319114	2.357864	NaN	-0.192808
40.126306	36.926178	NaN	41.192990	3.200128	NaN	-1.066684
40.126306	39.647408	NaN	39.576573	0.478898	NaN	0.549733
40.126306	35.428507	NaN	37.580871	4.697799	NaN	2.545435
40.126306	34.580471	NaN	38.637749	5.545835	NaN	1.488557
40.126306	37.678075	NaN	40.589894	2.448231	NaN	-0.463588
40.126306	38.091472	NaN	39.229004	2.034834	NaN	0.897302
40.126306	35.660302	NaN	37.993640	4.466004	NaN	2.132666
40.126306	33.734703	NaN	38.925992	6.391603	NaN	1.200314
40.126306	35.107433	NaN	39.075328	5.018874	NaN	1.050978
40.126306	36.699133	NaN	39.636369	3.427173	NaN	0.489937
40.126306	35.348538	NaN	41.339230	4.777768	NaN	-1.212924
40.126306	37.920146	NaN	40.798556	2.206160	NaN	-0.672250
40.126306	34.888791	NaN	38.987225	5.237515	NaN	1.139082
40.126306	36.237493	NaN	39.948547	3.888813	NaN	0.177759
40.126306	35.730325	NaN	39.889570	4.395981	NaN	0.236736
40.126306	36.452364	NaN	41.640814	3.673942	NaN	-1.514508
40.126306	35.423020	NaN	38.775371	4.703286	NaN	1.350935
40.126306	37.372755	NaN	42.505717	2.753551	NaN	-2.379411
40.126306	37.020516	NaN	41.256699	3.105790	NaN	-1.130393
40.126306	37.655548	NaN	39.618079	2.470758	NaN	0.508227
40.126306	35.454484	NaN	39.562040	4.671822	NaN	0.564266
40.126306	36.219924	NaN	39.444838	3.906383	NaN	0.681468
40.126306	36.175425	NaN	41.595381	3.950881	NaN	-1.469075
40.126306	37.503746	NaN	41.197432	2.622560	NaN	-1.071126
40.126306	34.514972	NaN	38.636381	5.611334	NaN	1.489925
40.126306	37.744339	NaN	39.281548	2.381967	NaN	0.844758
40.126306	36.897669	NaN	40.656140	3.228637	NaN	-0.529834
40.126306	39.014335	NaN	40.409850	1.111971	NaN	-0.283544
40.126306	36.710601	NaN	40.443873	3.415705	NaN	-0.317567
40.126306	38.494015	NaN	40.397999	1.632291	NaN	-0.271693
40.126306	36.412525	NaN	40.266276	3.713781	NaN	-0.139970
40.126306	38.414772	NaN	40.288461	1.711534	NaN	-0.162155
40.126306	36.640893	NaN	38.660351	3.485413	NaN	1.465955
40.126306	35.345354	NaN	39.216840	4.780952	NaN	0.909466
40.126306	36.450141	NaN	39.612573	3.676165	NaN	0.513733
40.126306	35.837506	NaN	39.234062	4.288800	NaN	0.892244
40.126306	37.862875	NaN	41.303778	2.263431	NaN	-1.177472
40.126306	36.486632	NaN	39.221515	3.639674	NaN	0.904791
40.126306	35.222192	NaN	41.555091	4.904115	NaN	-1.428785
40.126306	35.566416	NaN	40.023731	4.559890	NaN	0.102575
40.126306	37.991039	NaN	41.195292	2.135267	NaN	-1.068986
40.126306	35.331579	NaN	38.099648	4.794727	NaN	2.026658
40.126306	36.140931	NaN	38.857365	3.985375	NaN	1.268941
40.126306	37.332945	NaN	42.554108	2.793361	NaN	-2.427802
40.126306	35.789297	NaN	36.531321	4.337009	NaN	3.594985
40.126306	35.896674	NaN	39.224435	4.229632	NaN	0.901871
40.126306	38.094520	NaN	40.177513	2.031786	NaN	-0.051207
40.126306	37.452052	NaN	40.564688	2.674254	NaN	-0.438382
40.126306	39.872731	NaN	39.957453	0.253575	NaN	0.168853
40.126306	37.755266	NaN	40.637342	2.371040	NaN	-0.511035
40.126306	38.022734	NaN	41.208307	2.103572	NaN	-1.082001
40.126306	38.823643	NaN	39.848899	1.302664	NaN	0.277407
40.126306	36.235814	NaN	37.992138	3.890492	NaN	2.134168
40.126306	36.805326	NaN	41.338346	3.320980	NaN	-1.212040
40.126306	35.825500	NaN	40.311572	4.300806	NaN	-0.185266
40.126306	35.027017	NaN	39.542702	5.099289	NaN	0.583604
40.126306	36.646391	NaN	39.582296	3.479915	NaN	0.544010
40.126306	36.442129	NaN	40.589041	3.684177	NaN	-0.462735
40.126306	37.645600	NaN	39.605352	2.480706	NaN	0.520954
40.126306	35.996148	NaN	39.294991	4.130158	NaN	0.831316
40.126306	38.740932	NaN	41.174076	1.385374	NaN	-1.047770
40.126306	36.324121	NaN	41.136005	3.802185	NaN	-1.009699
40.126306	37.170757	NaN	41.359198	2.955549	NaN	-1.232892
40.126306	38.068745	NaN	40.003027	2.057561	NaN	0.123279
40.126306	36.605821	NaN	41.559674	3.520485	NaN	-1.433368
40.126306	38.331450	NaN	41.952798	1.794856	NaN	-1.826492
40.126306	36.085322	NaN	40.423360	4.040985	NaN	-0.297054
40.126306	35.492335	NaN	38.382500	4.633971	NaN	1.743806
40.126306	35.405286	NaN	38.153197	4.721020	NaN	1.973109
40.126306	35.952485	NaN	39.825907	4.173822	NaN	0.300399
40.126306	34.896608	NaN	41.701639	5.229698	NaN	-1.575333
40.126306	36.227516	NaN	38.431266	3.898790	NaN	1.695040
40.126306	36.011032	NaN	39.929715	4.115274	NaN	0.196591
40.126306	34.480294	NaN	38.668265	5.646012	NaN	1.458041
40.126306	36.734964	NaN	42.184634	3.391342	NaN	-2.058328
40.126306	34.634319	NaN	38.606400	5.491987	NaN	1.519907
40.126306	42.128986	NaN	41.999612	-2.002680	NaN	-1.873306
40.126306	37.520535	NaN	41.382326	2.605771	NaN	-1.256020
40.126306	36.693554	NaN	38.648470	3.432753	NaN	1.477836
40.126306	36.511791	NaN	41.504480	3.614516	NaN	-1.378174
40.126306	38.402026	NaN	39.866459	1.724281	NaN	0.259847
40.126306	37.094690	NaN	37.216158	3.031616	NaN	2.910149
40.126306	36.392986	NaN	36.106705	3.733320	NaN	4.019601
40.126306	38.381808	NaN	41.348647	1.744498	NaN	-1.222341
40.126306	38.434640	NaN	40.686259	1.691666	NaN	-0.559953
40.126306	33.949888	NaN	38.189306	6.176419	NaN	1.937000
40.126306	34.460196	NaN	37.363127	5.666110	NaN	2.763179
40.126306	36.204727	NaN	38.977239	3.921579	NaN	1.149067
40.126306	35.337310	NaN	40.705927	4.788996	NaN	-0.579621
40.126306	37.745584	NaN	39.454836	2.380722	NaN	0.671470
40.126306	37.592984	NaN	40.121111	2.533323	NaN	0.005195
40.126306	40.088807	NaN	41.263479	0.037499	NaN	-1.137173
40.126306	37.630328	NaN	40.298679	2.495978	NaN	-0.172373
40.126306	37.593407	NaN	40.442029	2.532899	NaN	-0.315723
40.126306	39.496747	NaN	40.617339	0.629559	NaN	-0.491033
40.126306	37.720647	NaN	39.524963	2.405659	NaN	0.601343
40.126306	37.486393	NaN	41.952474	2.639913	NaN	-1.826168
40.126306	39.686319	NaN	41.984719	0.439987	NaN	-1.858413
40.126306	35.797691	NaN	40.115474	4.328615	NaN	0.010832
40.126306	37.089034	NaN	38.251920	3.037272	NaN	1.874386
40.126306	37.797090	NaN	40.624014	2.329216	NaN	-0.497708
40.126306	38.464295	NaN	38.814856	1.662011	NaN	1.311450
40.126306	38.904105	NaN	40.022513	1.222201	NaN	0.103793
40.126306	38.069810	NaN	42.177282	2.056496	NaN	-2.050976
40.126306	36.902006	NaN	38.090138	3.224300	NaN	2.036169
40.126306	35.132245	NaN	40.632927	4.994061	NaN	-0.506621
40.126306	38.991388	NaN	41.495911	1.134918	NaN	-1.369605
40.126306	37.878200	NaN	39.717946	2.248106	NaN	0.408360
40.126306	36.121755	NaN	39.090827	4.004551	NaN	1.035479
40.126306	35.634952	NaN	39.050657	4.491354	NaN	1.075649
40.126306	36.449251	NaN	41.252283	3.677055	NaN	-1.125977
40.126306	36.520665	NaN	39.233701	3.605641	NaN	0.892605
40.126306	34.151394	NaN	36.722043	5.974912	NaN	3.404263
40.126306	35.254282	NaN	38.505559	4.872024	NaN	1.620747
40.126306	35.382346	NaN	39.792976	4.743960	NaN	0.333330
40.126306	35.164189	NaN	40.386641	4.962117	NaN	-0.260335
40.126306	37.541348	NaN	40.448475	2.584958	NaN	-0.322169
40.126306	35.574023	NaN	39.914811	4.552283	NaN	0.211495
40.126306	35.453448	NaN	38.048899	4.672858	NaN	2.077407
40.126306	37.581944	NaN	41.056779	2.544362	NaN	-0.930473
40.126306	37.091066	NaN	39.272338	3.035240	NaN	0.853968
40.126306	35.261152	NaN	39.879376	4.865155	NaN	0.246931
40.126306	37.182098	NaN	38.351822	2.944208	NaN	1.774484
40.126306	38.193534	NaN	39.823955	1.932772	NaN	0.302351
40.126306	37.169762	NaN	38.307403	2.956544	NaN	1.818904
40.126306	38.105208	NaN	41.899706	2.021099	NaN	-1.773400
40.126306	37.720019	NaN	40.041618	2.406287	NaN	0.084688
40.126306	36.310683	NaN	39.876227	3.815623	NaN	0.250079
40.126306	37.677076	NaN	43.478580	2.449230	NaN	-3.352274
40.126306	39.207324	NaN	39.155052	0.918982	NaN	0.971255
40.126306	32.459426	NaN	40.418837	7.666880	NaN	-0.292531
40.126306	36.771151	NaN	39.687770	3.355155	NaN	0.438537
40.126306	34.735889	NaN	40.013057	5.390417	NaN	0.113249
40.126306	38.749145	NaN	40.327655	1.377161	NaN	-0.201349
40.126306	36.698959	NaN	37.628167	3.427347	NaN	2.498139
40.126306	36.262294	NaN	40.967239	3.864012	NaN	-0.840933
40.126306	38.942804	NaN	39.905749	1.183502	NaN	0.220557
40.126306	37.373482	NaN	41.770299	2.752824	NaN	-1.643993
40.126306	35.272439	NaN	40.095315	4.853867	NaN	0.030991
40.126306	37.412921	NaN	38.579161	2.713385	NaN	1.547145
40.126306	35.775993	NaN	39.676509	4.350314	NaN	0.449797
40.126306	38.220447	NaN	39.190059	1.905859	NaN	0.936247
40.126306	37.633524	NaN	39.476510	2.492782	NaN	0.649796
40.126306	37.496097	NaN	41.815913	2.630209	NaN	-1.689607
40.126306	36.520034	NaN	37.090398	3.606272	NaN	3.035908
40.126306	36.118324	NaN	38.345652	4.007982	NaN	1.780654
40.126306	36.373322	NaN	40.059690	3.752984	NaN	0.066616
40.126306	36.387414	NaN	40.100371	3.738892	NaN	0.025935
40.126306	36.842566	NaN	40.003868	3.283740	NaN	0.122438
40.126306	36.951734	NaN	39.116605	3.174572	NaN	1.009701
40.126306	37.238257	NaN	40.332213	2.888049	NaN	-0.205907
40.126306	35.406592	NaN	39.367305	4.719714	NaN	0.759001
40.126306	36.693253	NaN	40.203486	3.433053	NaN	-0.077180
40.126306	38.740766	NaN	38.943240	1.385540	NaN	1.183066
40.126306	37.777535	NaN	40.141231	2.348771	NaN	-0.014925
40.126306	36.793797	NaN	38.491781	3.332510	NaN	1.634526
40.126306	40.376600	NaN	42.929822	-0.250294	NaN	-2.803516
40.126306	34.161320	NaN	39.714794	5.964987	NaN	0.411512
40.126306	38.156547	NaN	39.497601	1.969759	NaN	0.628705
40.126306	37.884271	NaN	40.496075	2.242035	NaN	-0.369769
40.126306	38.462406	NaN	39.977409	1.663900	NaN	0.148897
40.126306	36.361355	NaN	39.405545	3.764951	NaN	0.720761
40.126306	36.065164	NaN	38.975996	4.061142	NaN	1.150310
40.126306	36.361169	NaN	40.231529	3.765137	NaN	-0.105223
40.126306	38.787351	NaN	40.495686	1.338955	NaN	-0.369380
40.126306	37.245122	NaN	39.701178	2.881184	NaN	0.425129
40.126306	37.138546	NaN	38.921598	2.987760	NaN	1.204708
40.126306	35.060770	NaN	38.590358	5.065537	NaN	1.535948
40.126306	38.548683	NaN	41.512886	1.577623	NaN	-1.386579
40.126306	35.558307	NaN	39.954397	4.567999	NaN	0.171909
40.126306	36.767948	NaN	40.182803	3.358358	NaN	-0.056497
40.126306	37.769520	NaN	40.319993	2.356786	NaN	-0.193687
40.126306	36.597067	NaN	40.976679	3.529239	NaN	-0.850373
40.126306	37.000339	NaN	40.983434	3.125968	NaN	-0.857127
40.126306	35.646167	NaN	39.312233	4.480139	NaN	0.814073
40.126306	36.834256	NaN	39.618259	3.292050	NaN	0.508047
40.126306	37.315213	NaN	41.128124	2.811093	NaN	-1.001818
40.126306	34.400577	NaN	40.183482	5.725729	NaN	-0.057176
40.126306	38.507371	NaN	40.689866	1.618935	NaN	-0.563560
40.126306	37.503721	NaN	39.584867	2.622585	NaN	0.541439
40.126306	36.949283	NaN	40.559250	3.177023	NaN	-0.432944
40.126306	36.646149	NaN	41.676122	3.480157	NaN	-1.549816
40.126306	36.910300	NaN	38.249654	3.216006	NaN	1.876652
40.126306	38.065759	NaN	42.558013	2.060547	NaN	-2.431707
40.126306	37.261411	NaN	42.434144	2.864895	NaN	-2.307838
40.126306	35.456293	NaN	39.869040	4.670013	NaN	0.257266
40.126306	36.377196	NaN	42.256451	3.749110	NaN	-2.130145
40.126306	36.061809	NaN	40.906786	4.064497	NaN	-0.780480
40.126306	36.435296	NaN	41.749232	3.691010	NaN	-1.622926
40.126306	37.191521	NaN	41.425613	2.934785	NaN	-1.299307
40.126306	34.723458	NaN	41.105027	5.402848	NaN	-0.978721
40.126306	32.574703	NaN	39.854100	7.551603	NaN	0.272206
40.126306	36.336028	NaN	39.838684	3.790278	NaN	0.287622
40.126306	37.298356	NaN	42.426234	2.827950	NaN	-2.299928
40.126306	37.179147	NaN	40.875543	2.947159	NaN	-0.749237
40.126306	35.417635	NaN	39.297483	4.708672	NaN	0.828823
40.126306	38.154270	NaN	39.122686	1.972036	NaN	1.003620
40.126306	37.465405	NaN	41.479526	2.660901	NaN	-1.353220
40.126306	37.799129	NaN	40.398729	2.327177	NaN	-0.272423
40.126306	35.238075	NaN	41.501250	4.888231	NaN	-1.374944
40.126306	35.204697	NaN	38.509011	4.921609	NaN	1.617295
40.126306	38.378339	NaN	41.902801	1.747967	NaN	-1.776495
40.126306	37.217892	NaN	39.117831	2.908414	NaN	1.008475
40.126306	37.363423	NaN	39.173090	2.762883	NaN	0.953216
40.126306	36.257352	NaN	41.022860	3.868954	NaN	-0.896554
40.126306	36.294014	NaN	39.480705	3.832292	NaN	0.645601
40.126306	39.043384	NaN	41.019919	1.082922	NaN	-0.893613
40.126306	37.671173	NaN	40.134916	2.455133	NaN	-0.008610
40.126306	32.959958	NaN	37.214327	7.166349	NaN	2.911979
40.126306	33.240355	NaN	39.316412	6.885951	NaN	0.809894
40.126306	36.598369	NaN	41.827905	3.527937	NaN	-1.701599
40.126306	38.003145	NaN	41.624875	2.123161	NaN	-1.498569
40.126306	36.613845	NaN	40.756752	3.512461	NaN	-0.630446
40.126306	36.880234	NaN	39.892221	3.246072	NaN	0.234085
40.126306	34.862640	NaN	39.631901	5.263667	NaN	0.494405
40.126306	37.475672	NaN	41.031629	2.650634	NaN	-0.905323
40.126306	36.626762	NaN	41.822946	3.499544	NaN	-1.696640
40.126306	36.122590	NaN	39.361079	4.003716	NaN	0.765227
40.126306	34.953674	NaN	38.383288	5.172632	NaN	1.743018
40.126306	37.611509	NaN	40.435565	2.514797	NaN	-0.309258
40.126306	38.829259	NaN	42.944980	1.297047	NaN	-2.818674
40.126306	35.738656	NaN	37.348884	4.387650	NaN	2.777422
40.126306	36.497827	NaN	39.420512	3.628479	NaN	0.705794
40.126306	36.445500	NaN	41.256184	3.680806	NaN	-1.129877
40.126306	35.214885	NaN	41.636208	4.911421	NaN	-1.509902
40.126306	36.764771	NaN	37.618627	3.361535	NaN	2.507679
40.126306	37.827471	NaN	40.122771	2.298835	NaN	0.003535
40.126306	35.013699	NaN	38.632568	5.112607	NaN	1.493738
40.126306	39.894630	NaN	41.795946	0.231677	NaN	-1.669640
40.126306	38.504361	NaN	39.960415	1.621945	NaN	0.165891
40.126306	36.946629	NaN	41.538422	3.179678	NaN	-1.412116
40.126306	38.451117	NaN	39.847943	1.675189	NaN	0.278363
40.126306	35.043171	NaN	39.124385	5.083135	NaN	1.001922
40.126306	38.013668	NaN	41.499558	2.112638	NaN	-1.373251
40.126306	35.234428	NaN	40.470854	4.891878	NaN	-0.344548
40.126306	35.514929	NaN	40.059677	4.611377	NaN	0.066629
40.126306	37.354826	NaN	40.127502	2.771480	NaN	-0.001196
40.126306	39.487796	NaN	41.378767	0.638510	NaN	-1.252461
40.126306	37.387889	NaN	41.039020	2.738417	NaN	-0.912714
40.126306	37.811207	NaN	40.153010	2.315099	NaN	-0.026704
40.126306	33.731750	NaN	38.264151	6.394556	NaN	1.862155
40.126306	35.034862	NaN	40.852397	5.091444	NaN	-0.726090
40.126306	36.240554	NaN	39.988111	3.885752	NaN	0.138195
40.126306	36.465742	NaN	38.967378	3.660564	NaN	1.158928
40.126306	35.707083	NaN	39.954828	4.419223	NaN	0.171479
40.126306	36.988298	NaN	40.215263	3.138008	NaN	-0.088957
40.126306	35.262243	NaN	39.061055	4.864063	NaN	1.065252
40.126306	34.845916	NaN	40.012504	5.280390	NaN	0.113802
40.126306	37.256002	NaN	38.566202	2.870305	NaN	1.560104
40.126306	40.936554	NaN	43.061981	-0.810248	NaN	-2.935675
40.126306	35.143741	NaN	42.938837	4.982565	NaN	-2.812531
40.126306	36.302071	NaN	40.116293	3.824235	NaN	0.010014
40.126306	32.967408	NaN	40.286661	7.158898	NaN	-0.160355
40.126306	40.132350	NaN	41.661185	-0.006044	NaN	-1.534879
40.126306	35.772597	NaN	41.396554	4.353709	NaN	-1.270248
40.126306	34.815327	NaN	40.179935	5.310979	NaN	-0.053629
40.126306	36.384814	NaN	40.818870	3.741492	NaN	-0.692564
40.126306	37.002125	NaN	39.431462	3.124181	NaN	0.694844
40.126306	36.539971	NaN	40.957242	3.586335	NaN	-0.830936
40.126306	36.650198	NaN	42.351961	3.476108	NaN	-2.225655
40.126306	36.823699	NaN	40.847784	3.302607	NaN	-0.721478
40.126306	38.082079	NaN	41.170415	2.044227	NaN	-1.044109
40.126306	34.576100	NaN	39.595629	5.550206	NaN	0.530677
40.126306	37.282608	NaN	41.932631	2.843698	NaN	-1.806325
40.126306	37.673489	NaN	40.789276	2.452817	NaN	-0.662970
40.126306	37.898255	NaN	41.762802	2.228051	NaN	-1.636496
40.126306	35.599281	NaN	39.141973	4.527025	NaN	0.984333
40.126306	37.647034	NaN	40.266537	2.479272	NaN	-0.140231
40.126306	37.323710	NaN	39.324028	2.802596	NaN	0.802278
40.126306	37.032433	NaN	41.979604	3.093873	NaN	-1.853298
40.126306	37.481520	NaN	40.081484	2.644786	NaN	0.044822
40.126306	35.697176	NaN	38.434249	4.429130	NaN	1.692057
40.126306	40.648159	NaN	41.584819	-0.521853	NaN	-1.458513
40.126306	37.681121	NaN	40.222539	2.445185	NaN	-0.096233
40.126306	37.340277	NaN	40.826614	2.786030	NaN	-0.700308
40.126306	35.720449	NaN	38.245549	4.405857	NaN	1.880757
40.126306	38.355325	NaN	39.305286	1.770981	NaN	0.821020
40.126306	34.835459	NaN	38.810727	5.290847	NaN	1.315579
40.126306	38.432324	NaN	39.693311	1.693982	NaN	0.432995
40.126306	33.668260	NaN	39.512714	6.458046	NaN	0.613592
40.126306	36.774279	NaN	41.658415	3.352027	NaN	-1.532109
40.126306	36.179839	NaN	40.496742	3.946467	NaN	-0.370435
40.126306	36.595738	NaN	41.667550	3.530568	NaN	-1.541244
40.126306	35.334296	NaN	40.474197	4.792010	NaN	-0.347891
40.126306	35.592474	NaN	38.909055	4.533833	NaN	1.217251
40.126306	37.746812	NaN	39.159633	2.379494	NaN	0.966673
40.126306	37.346375	NaN	40.662778	2.779931	NaN	-0.536472
40.126306	37.443108	NaN	41.075287	2.683198	NaN	-0.948981
40.126306	35.491397	NaN	37.611143	4.634909	NaN	2.515164
40.126306	36.477952	NaN	41.816756	3.648354	NaN	-1.690449
40.126306	36.480343	NaN	39.433198	3.645963	NaN	0.693108
40.126306	39.138673	NaN	42.824620	0.987633	NaN	-2.698314
40.126306	35.603062	NaN	40.426976	4.523244	NaN	-0.300670
40.126306	37.405414	NaN	40.895422	2.720893	NaN	-0.769116
40.126306	35.171104	NaN	39.446812	4.955202	NaN	0.679494
40.126306	36.333021	NaN	40.993617	3.793285	NaN	-0.867311
40.126306	35.694822	NaN	40.390028	4.431484	NaN	-0.263722
40.126306	36.564051	NaN	40.105158	3.562255	NaN	0.021148
40.126306	36.388896	NaN	38.021079	3.737410	NaN	2.105227
40.126306	38.842633	NaN	40.923722	1.283673	NaN	-0.797416
40.126306	36.986334	NaN	41.655046	3.139972	NaN	-1.528740
40.126306	36.667343	NaN	39.449722	3.458963	NaN	0.676584
40.126306	37.556695	NaN	43.085611	2.569611	NaN	-2.959305
40.126306	37.673074	NaN	40.689266	2.453232	NaN	-0.562960
40.126306	33.170570	NaN	39.338253	6.955736	NaN	0.788053
40.126306	36.706469	NaN	39.226750	3.419837	NaN	0.899557
40.126306	37.458473	NaN	40.477856	2.667833	NaN	-0.351550
40.126306	36.266466	NaN	39.157026	3.859841	NaN	0.969280
40.126306	38.132381	NaN	39.335099	1.993925	NaN	0.791208
40.126306	35.977379	NaN	39.073169	4.148927	NaN	1.053137
40.126306	37.577243	NaN	40.882722	2.549064	NaN	-0.756416
40.126306	35.249607	NaN	39.378230	4.876699	NaN	0.748076
40.126306	36.041268	NaN	39.512669	4.085038	NaN	0.613637
40.126306	33.617858	NaN	37.457542	6.508448	NaN	2.668764
40.126306	37.490141	NaN	40.051284	2.636165	NaN	0.075023
40.126306	38.594864	NaN	42.314833	1.531442	NaN	-2.188527
40.126306	36.738504	NaN	40.471344	3.387802	NaN	-0.345038
40.126306	39.053520	NaN	41.586448	1.072786	NaN	-1.460142
40.126306	40.014943	NaN	41.967342	0.111363	NaN	-1.841036
40.126306	37.743183	NaN	39.234604	2.383123	NaN	0.891702
40.126306	38.281292	NaN	40.063283	1.845014	NaN	0.063023
40.126306	37.847302	NaN	38.922566	2.279004	NaN	1.203740
40.126306	36.499304	NaN	41.232192	3.627002	NaN	-1.105886
40.126306	36.551368	NaN	39.804033	3.574938	NaN	0.322273
40.126306	37.405422	NaN	41.824833	2.720884	NaN	-1.698527
40.126306	35.396766	NaN	39.988315	4.729540	NaN	0.137991
40.126306	38.204312	NaN	40.544638	1.921994	NaN	-0.418332
40.126306	35.876999	NaN	39.843849	4.249307	NaN	0.282458
40.126306	34.709941	NaN	40.504648	5.416365	NaN	-0.378342
40.126306	36.031705	NaN	42.303822	4.094601	NaN	-2.177516
40.126306	36.033857	NaN	39.898081	4.092449	NaN	0.228225
40.126306	35.888876	NaN	37.843452	4.237430	NaN	2.282854
40.126306	36.755325	NaN	39.588860	3.370981	NaN	0.537447
40.126306	38.622651	NaN	40.557776	1.503655	NaN	-0.431470
40.126306	39.354399	NaN	40.225127	0.771907	NaN	-0.098821
40.126306	37.761144	NaN	40.552377	2.365162	NaN	-0.426071
40.126306	35.984556	NaN	40.686157	4.141750	NaN	-0.559851
40.126306	37.316768	NaN	39.315833	2.809538	NaN	0.810473
40.126306	34.893180	NaN	40.441450	5.233126	NaN	-0.315144
40.126306	38.207741	NaN	43.400943	1.918565	NaN	-3.274637
40.126306	34.676412	NaN	39.109965	5.449894	NaN	1.016341
40.126306	38.531884	NaN	43.349622	1.594422	NaN	-3.223316
40.126306	35.696709	NaN	38.588599	4.429597	NaN	1.537707
40.126306	34.159344	NaN	40.678554	5.966962	NaN	-0.552248
40.126306	38.910597	NaN	41.943596	1.215710	NaN	-1.817290
40.126306	35.475309	NaN	38.838083	4.650997	NaN	1.288223
40.126306	36.121769	NaN	38.443034	4.004537	NaN	1.683272
40.126306	36.075284	NaN	38.094463	4.051022	NaN	2.031843
40.126306	35.692271	NaN	39.210390	4.434035	NaN	0.915916
40.126306	33.606833	NaN	38.625285	6.519473	NaN	1.501021
40.126306	37.492735	NaN	42.293105	2.633571	NaN	-2.166799
40.126306	35.741933	NaN	38.170410	4.384373	NaN	1.955897
40.126306	39.439355	NaN	39.770254	0.686951	NaN	0.356052
40.126306	35.836365	NaN	40.056458	4.289941	NaN	0.069848
40.126306	36.798756	NaN	39.097099	3.327550	NaN	1.029207
40.126306	33.714933	NaN	39.876806	6.411373	NaN	0.249500
40.126306	39.127235	NaN	42.454733	0.999071	NaN	-2.328427
40.126306	37.760209	NaN	39.542679	2.366097	NaN	0.583627
40.126306	38.016825	NaN	41.609389	2.109481	NaN	-1.483083
40.126306	36.835630	NaN	40.436240	3.290676	NaN	-0.309934
40.126306	37.815116	NaN	41.810875	2.311190	NaN	-1.684569
40.126306	37.584790	NaN	40.319868	2.541517	NaN	-0.193562
40.126306	36.670954	NaN	39.800796	3.455352	NaN	0.325510
40.126306	36.998836	NaN	40.256961	3.127470	NaN	-0.130655
40.126306	36.607602	NaN	38.015695	3.518704	NaN	2.110612
40.126306	35.567249	NaN	41.557727	4.559057	NaN	-1.431421
40.126306	36.844994	NaN	39.794418	3.281312	NaN	0.331888
40.126306	35.647949	NaN	42.788437	4.478357	NaN	-2.662131
40.126306	37.198379	NaN	40.824075	2.927928	NaN	-0.697769
40.126306	36.408866	NaN	40.008991	3.717440	NaN	0.117315
40.126306	34.770383	NaN	40.140658	5.355923	NaN	-0.014352
40.126306	35.421063	NaN	40.947810	4.705243	NaN	-0.821504
40.126306	35.747554	NaN	39.304956	4.378752	NaN	0.821350
40.126306	37.834618	NaN	39.670699	2.291688	NaN	0.455607
40.126306	36.884380	NaN	40.937064	3.241926	NaN	-0.810757
40.126306	36.050318	NaN	41.067668	4.075989	NaN	-0.941362
40.126306	35.896412	NaN	40.415510	4.229894	NaN	-0.289204
40.126306	40.271612	NaN	41.992741	-0.145306	NaN	-1.866435
40.126306	33.888276	NaN	38.863071	6.238030	NaN	1.263235
40.126306	33.956536	NaN	40.453888	6.169770	NaN	-0.327582
