# Supplementary material for: Combined Influences of Model Choice, Data Quality, and Data Quantity When Estimating Population Trends
Source: PLoS One. 2015 Jul 15;10(7):e0132255. doi: 10.1371/journal.pone.0132255 (PMC4503393; doi:10.1371/journal.pone.0132255)
Supplement: S1 Dataset — Files are organized by model type and by the input lambda value. (ZIP) [file pone.0132255.s002.zip › Snail/sims_lambda_1_025/simulationOutput_1.025_0_0.1_0.3_30.xls]

Percent_Decline_True	Median_Percent_Decline_Matrix	Median_Percent_Decline_Matrix_stable	Median_Percent_Decline_Scalar	Difference_True_Matrix	Difference_True_Matrix_Stable	Difference_True_Scalar
-54.400252	22.159563	NaN	-20.422659	-76.559814	NaN	-33.977593
-31.499198	0.079175	NaN	-14.008483	-31.578373	NaN	-17.490715
-7.643556	0.765533	NaN	-21.318657	-8.409090	NaN	13.675101
-15.136910	17.967758	NaN	-15.005434	-33.104668	NaN	-0.131476
-30.910992	-9.884853	NaN	-39.402107	-21.026140	NaN	8.491115
-14.202654	-14.981519	NaN	-31.559559	0.778865	NaN	17.356905
-43.773338	-9.602053	NaN	-45.115277	-34.171285	NaN	1.341939
-11.398056	13.951185	NaN	-19.837300	-25.349241	NaN	8.439245
-17.420518	-12.800130	NaN	-29.328497	-4.620388	NaN	11.907979
-28.797346	6.406712	NaN	-38.890422	-35.204059	NaN	10.093076
-29.843487	-9.506842	NaN	-24.771446	-20.336645	NaN	-5.072041
-19.548079	6.055407	NaN	-6.421107	-25.603486	NaN	-13.126971
-47.476806	4.958106	NaN	-19.044581	-52.434912	NaN	-28.432224
-51.066562	5.814171	NaN	-27.716752	-56.880732	NaN	-23.349809
-43.800586	25.829873	NaN	-8.028522	-69.630459	NaN	-35.772064
-58.116120	4.992790	NaN	-33.158521	-63.108910	NaN	-24.957598
-25.882219	-10.523101	NaN	-14.350629	-15.359118	NaN	-11.531591
-59.061900	-13.441488	NaN	-36.150942	-45.620412	NaN	-22.910958
-14.317349	17.696844	NaN	-39.088041	-32.014193	NaN	24.770692
-18.496760	-16.060873	NaN	-41.003164	-2.435887	NaN	22.506404
-38.575216	-27.967707	NaN	-40.388952	-10.607510	NaN	1.813735
-32.201281	-12.158612	NaN	-46.603293	-20.042669	NaN	14.402012
-26.366483	21.682106	NaN	-19.452159	-48.048589	NaN	-6.914324
-47.372356	-8.454492	NaN	-17.318550	-38.917864	NaN	-30.053806
-22.793802	23.474407	NaN	-0.347875	-46.268209	NaN	-22.445927
-25.971843	9.754156	NaN	-31.678154	-35.725999	NaN	5.706311
-8.446973	-2.568518	NaN	-28.363880	-5.878455	NaN	19.916908
-33.631520	17.745920	NaN	-19.440580	-51.377439	NaN	-14.190940
-22.248204	-23.538102	NaN	-27.016804	1.289897	NaN	4.768600
-68.819604	11.981798	NaN	-22.273068	-80.801403	NaN	-46.546537
-37.972116	-42.090389	NaN	-48.959337	4.118273	NaN	10.987220
-12.332091	12.602210	NaN	-52.950306	-24.934301	NaN	40.618215
-28.744617	-26.807471	NaN	-51.692428	-1.937146	NaN	22.947811
-45.445244	-56.010840	NaN	-48.948701	10.565596	NaN	3.503457
-14.284442	17.241922	NaN	-19.526103	-31.526364	NaN	5.241661
-27.731024	-8.293038	NaN	-17.246480	-19.437986	NaN	-10.484544
-39.227934	-28.007305	NaN	-6.400932	-11.220629	NaN	-32.827002
-20.087956	7.056774	NaN	-36.624263	-27.144730	NaN	16.536307
-38.176489	-37.924047	NaN	-54.774337	-0.252443	NaN	16.597847
-45.220072	-14.614253	NaN	-38.046520	-30.605820	NaN	-7.173553
-32.622992	-4.826632	NaN	12.187795	-27.796360	NaN	-44.810787
-30.100083	-23.650482	NaN	-49.773538	-6.449602	NaN	19.673454
-18.538766	-15.234518	NaN	-30.269960	-3.304248	NaN	11.731194
-31.668133	-29.864284	NaN	-23.344206	-1.803849	NaN	-8.323927
-23.291808	7.931754	NaN	-19.384529	-31.223562	NaN	-3.907279
-69.179223	-23.678803	NaN	-26.636090	-45.500420	NaN	-42.543133
-17.601758	-0.198742	NaN	-22.473493	-17.403015	NaN	4.871736
-38.664443	-9.749218	NaN	-70.173468	-28.915225	NaN	31.509025
-17.825876	13.822603	NaN	-30.694636	-31.648479	NaN	12.868760
-16.568536	-8.786948	NaN	-6.742293	-7.781588	NaN	-9.826243
-4.301653	-29.504268	NaN	-23.723792	25.202616	NaN	19.422140
-12.526554	-4.919663	NaN	-9.341174	-7.606891	NaN	-3.185380
-44.921953	-39.699931	NaN	-30.519762	-5.222021	NaN	-14.402190
-7.927793	45.595607	NaN	-24.514001	-53.523400	NaN	16.586208
-38.480915	-26.371201	NaN	-37.232195	-12.109715	NaN	-1.248721
-1.747153	-3.326612	NaN	-27.429230	1.579459	NaN	25.682076
-29.902246	-9.156207	NaN	-16.470304	-20.746039	NaN	-13.431942
-46.653878	7.929585	NaN	-0.861885	-54.583463	NaN	-45.791993
-10.124634	11.735385	NaN	-38.865994	-21.860019	NaN	28.741360
-12.565110	3.928772	NaN	-16.376004	-16.493881	NaN	3.810894
-37.477566	-4.824827	NaN	-36.786472	-32.652739	NaN	-0.691093
-27.979675	10.497582	NaN	-36.584400	-38.477256	NaN	8.604726
-30.633898	-5.751710	NaN	-16.549392	-24.882188	NaN	-14.084506
-64.277767	-12.493024	NaN	-57.242893	-51.784743	NaN	-7.034874
-16.540426	-34.166875	NaN	-19.101671	17.626448	NaN	2.561244
-33.511973	10.933688	NaN	-32.906442	-44.445661	NaN	-0.605531
-28.608469	-1.964927	NaN	-12.955181	-26.643542	NaN	-15.653288
-28.454122	-2.140763	NaN	-29.463959	-26.313359	NaN	1.009837
-27.028981	-32.879268	NaN	-43.409051	5.850286	NaN	16.380069
-12.930039	-10.964521	NaN	-51.113238	-1.965518	NaN	38.183199
-29.796105	9.812391	NaN	-45.333420	-39.608496	NaN	15.537315
-28.192852	11.284151	NaN	-31.743372	-39.477003	NaN	3.550521
-33.972500	2.075808	NaN	-58.865260	-36.048308	NaN	24.892760
-54.082876	-2.833677	NaN	-43.714233	-51.249200	NaN	-10.368643
-49.510906	8.005914	NaN	-11.387962	-57.516820	NaN	-38.122944
-31.061669	-3.556297	NaN	-34.985976	-27.505372	NaN	3.924307
-59.354814	-9.396038	NaN	-61.559501	-49.958776	NaN	2.204687
-23.533513	13.775748	NaN	-37.029646	-37.309260	NaN	13.496133
-49.997932	-48.567706	NaN	-45.059697	-1.430226	NaN	-4.938235
-29.233627	15.524458	NaN	-20.270388	-44.758085	NaN	-8.963240
-19.725256	0.092973	NaN	-9.485322	-19.818229	NaN	-10.239934
-26.516860	-39.131008	NaN	-41.672454	12.614148	NaN	15.155593
-18.628036	-21.929639	NaN	-27.920267	3.301603	NaN	9.292231
-14.933593	2.382188	NaN	-25.727248	-17.315781	NaN	10.793655
-48.920778	5.998526	NaN	-26.818204	-54.919305	NaN	-22.102574
-16.380714	-8.545945	NaN	-5.567978	-7.834769	NaN	-10.812736
-15.421382	6.530384	NaN	-17.624163	-21.951766	NaN	2.202781
-48.508077	16.197378	NaN	-27.857555	-64.705456	NaN	-20.650523
-17.646687	-9.621417	NaN	-22.428613	-8.025269	NaN	4.781926
-13.091414	-23.052815	NaN	-24.783798	9.961401	NaN	11.692384
-6.289367	8.294475	NaN	-48.612780	-14.583842	NaN	42.323413
-32.516156	-2.894229	NaN	-45.897788	-29.621926	NaN	13.381633
-37.221131	-29.420588	NaN	-27.194059	-7.800542	NaN	-10.027072
-37.378885	-2.216899	NaN	-10.913831	-35.161986	NaN	-26.465054
-45.974735	-7.000160	NaN	-27.141669	-38.974575	NaN	-18.833066
-26.003940	-31.937973	NaN	-43.565833	5.934033	NaN	17.561894
-23.898283	18.623241	NaN	-37.685961	-42.521524	NaN	13.787678
-33.484475	-6.071578	NaN	-47.499625	-27.412897	NaN	14.015149
-27.725776	3.693494	NaN	-26.586292	-31.419270	NaN	-1.139484
-40.374091	16.547484	NaN	-40.081851	-56.921576	NaN	-0.292240
-38.902518	7.024171	NaN	-41.887553	-45.926689	NaN	2.985035
-35.746678	34.347553	NaN	-10.318967	-70.094231	NaN	-25.427711
-28.198413	-12.342628	NaN	-19.495086	-15.855785	NaN	-8.703326
-28.411164	1.190216	NaN	-18.233989	-29.601380	NaN	-10.177175
-47.452097	-18.367233	NaN	-46.784485	-29.084865	NaN	-0.667612
-13.884140	-17.199599	NaN	-54.368422	3.315459	NaN	40.484282
-18.492622	25.601485	NaN	-4.771049	-44.094107	NaN	-13.721573
-49.434610	13.223298	NaN	-39.968528	-62.657909	NaN	-9.466083
-33.367363	-17.661377	NaN	-3.111487	-15.705986	NaN	-30.255876
-53.813088	6.545613	NaN	-28.952442	-60.358701	NaN	-24.860646
-3.165239	8.969933	NaN	5.006163	-12.135172	NaN	-8.171402
-21.006975	-4.692420	NaN	-19.961694	-16.314555	NaN	-1.045281
-27.850800	-6.903825	NaN	-30.416125	-20.946975	NaN	2.565325
-23.929829	18.564368	NaN	-49.427589	-42.494197	NaN	25.497760
-31.850502	7.488272	NaN	-7.233972	-39.338774	NaN	-24.616529
-29.708180	35.253073	NaN	-8.803616	-64.961252	NaN	-20.904563
-23.821055	1.292430	NaN	-14.614288	-25.113485	NaN	-9.206767
-40.419456	4.545355	NaN	-30.611098	-44.964810	NaN	-9.808358
-7.213248	-26.718822	NaN	-44.425141	19.505574	NaN	37.211893
-47.931690	2.332197	NaN	-12.866090	-50.263887	NaN	-35.065600
-26.963863	18.901649	NaN	-4.613308	-45.865511	NaN	-22.350555
-30.295226	-5.419095	NaN	-5.343880	-24.876131	NaN	-24.951346
-27.726948	3.836567	NaN	-11.343648	-31.563516	NaN	-16.383300
-35.507566	-11.884512	NaN	-18.891866	-23.623054	NaN	-16.615699
-20.191548	-2.933156	NaN	-21.216120	-17.258391	NaN	1.024572
-23.980355	5.455943	NaN	-53.296022	-29.436297	NaN	29.315667
-65.282101	-35.167319	NaN	-51.177387	-30.114782	NaN	-14.104714
-23.866743	13.713337	NaN	-28.326530	-37.580081	NaN	4.459787
-31.774823	-2.865904	NaN	-19.402565	-28.908918	NaN	-12.372257
-39.971902	9.509960	NaN	-18.404929	-49.481862	NaN	-21.566973
-31.238702	-1.781393	NaN	-42.892374	-29.457309	NaN	11.653672
-40.545911	-5.923680	NaN	-26.227976	-34.622231	NaN	-14.317935
-19.554406	-40.564701	NaN	-48.968732	21.010295	NaN	29.414326
-12.839295	-12.260312	NaN	-45.817181	-0.578983	NaN	32.977886
-13.541196	-11.085588	NaN	-31.371214	-2.455608	NaN	17.830018
-24.760507	19.646795	NaN	-10.640535	-44.407302	NaN	-14.119973
-44.565516	-29.310917	NaN	-49.744519	-15.254599	NaN	5.179003
-6.912886	28.456100	NaN	1.652140	-35.368987	NaN	-8.565027
-26.666105	9.827792	NaN	-4.580187	-36.493897	NaN	-22.085919
-27.265987	-2.065216	NaN	-45.481652	-25.200772	NaN	18.215664
-28.401474	16.573560	NaN	-18.118919	-44.975034	NaN	-10.282555
-34.694969	6.724804	NaN	-42.642596	-41.419773	NaN	7.947627
-59.885185	6.447097	NaN	-48.452791	-66.332282	NaN	-11.432394
-34.803558	-0.036626	NaN	-30.891941	-34.766932	NaN	-3.911617
-6.731167	14.365213	NaN	-29.702750	-21.096379	NaN	22.971583
-15.962201	-1.328501	NaN	-37.660328	-14.633699	NaN	21.698128
-20.033630	-35.040571	NaN	-45.542283	15.006941	NaN	25.508653
-43.191803	-6.048696	NaN	-17.225709	-37.143107	NaN	-25.966094
-27.341113	8.241529	NaN	-38.388073	-35.582643	NaN	11.046960
-56.934193	25.239374	NaN	-24.919518	-82.173567	NaN	-32.014674
-8.797192	-42.989577	NaN	-45.091342	34.192385	NaN	36.294150
-9.945362	14.885710	NaN	-17.618421	-24.831073	NaN	7.673059
-36.176285	-13.715682	NaN	-43.613341	-22.460603	NaN	7.437055
-23.011382	-10.178884	NaN	-38.843243	-12.832498	NaN	15.831861
-15.502400	5.196524	NaN	-4.606864	-20.698924	NaN	-10.895536
-8.158773	5.991007	NaN	-7.290943	-14.149780	NaN	-0.867830
-22.655137	-21.767446	NaN	-43.499220	-0.887692	NaN	20.844082
-13.794725	-9.273962	NaN	-27.612139	-4.520763	NaN	13.817414
-10.695935	-35.028898	NaN	-34.060401	24.332963	NaN	23.364466
-27.739354	4.125578	NaN	-33.398657	-31.864932	NaN	5.659303
-18.970564	-10.701427	NaN	-23.978980	-8.269137	NaN	5.008417
-15.950939	2.357948	NaN	-14.378856	-18.308887	NaN	-1.572083
-33.194511	0.386848	NaN	-14.953123	-33.581359	NaN	-18.241388
-28.905245	18.174866	NaN	-31.657710	-47.080111	NaN	2.752465
-34.033777	-7.170781	NaN	-42.839305	-26.862996	NaN	8.805528
-52.141191	-12.356521	NaN	-31.953578	-39.784670	NaN	-20.187613
1.927934	15.235170	NaN	-29.178519	-13.307236	NaN	31.106453
-33.115499	9.718055	NaN	-58.591004	-42.833554	NaN	25.475504
-45.820119	3.941467	NaN	-27.892624	-49.761586	NaN	-17.927494
-36.533212	8.267604	NaN	-5.956356	-44.800816	NaN	-30.576856
-42.600058	-31.525298	NaN	-28.009378	-11.074760	NaN	-14.590680
-39.707273	-13.791140	NaN	-13.602507	-25.916133	NaN	-26.104767
-12.533060	-11.073011	NaN	-13.627677	-1.460049	NaN	1.094618
-28.310330	-19.080042	NaN	-17.579367	-9.230288	NaN	-10.730964
-39.336530	15.423350	NaN	-12.507067	-54.759880	NaN	-26.829464
-21.477628	-16.989763	NaN	-55.085478	-4.487864	NaN	33.607850
-23.375615	-17.520708	NaN	-15.132383	-5.854907	NaN	-8.243232
-28.903474	-5.165061	NaN	-21.840942	-23.738414	NaN	-7.062532
-27.010160	-13.479650	NaN	-26.514702	-13.530511	NaN	-0.495459
-63.554719	10.028793	NaN	-4.735454	-73.583512	NaN	-58.819266
-45.652726	10.330467	NaN	-35.208615	-55.983193	NaN	-10.444111
-23.622409	-5.621890	NaN	-16.586551	-18.000519	NaN	-7.035858
-42.495180	11.813950	NaN	-30.149482	-54.309130	NaN	-12.345699
-9.633394	10.408419	NaN	-20.086996	-20.041814	NaN	10.453601
-34.229872	-1.524137	NaN	-22.159928	-32.705735	NaN	-12.069945
-49.111564	-16.580914	NaN	-16.285459	-32.530650	NaN	-32.826106
-18.991619	5.546905	NaN	-29.699618	-24.538524	NaN	10.707998
-36.993656	11.707001	NaN	-17.929026	-48.700657	NaN	-19.064631
-39.171259	21.908301	NaN	-37.347331	-61.079560	NaN	-1.823928
-39.463000	1.892076	NaN	-13.841271	-41.355076	NaN	-25.621728
-55.552748	2.726215	NaN	-32.452530	-58.278964	NaN	-23.100219
-36.368622	10.146306	NaN	-14.082148	-46.514928	NaN	-22.286475
-33.088770	14.755392	NaN	-37.425058	-47.844162	NaN	4.336288
-41.341064	-2.045583	NaN	-42.571410	-39.295481	NaN	1.230346
-34.133088	-22.274101	NaN	-40.694355	-11.858987	NaN	6.561267
-25.881929	2.106074	NaN	-6.115442	-27.988003	NaN	-19.766487
-33.105889	-34.797268	NaN	-28.676447	1.691380	NaN	-4.429441
-41.915126	-0.153893	NaN	-20.002281	-41.761234	NaN	-21.912845
-29.703632	-6.720711	NaN	-20.732830	-22.982921	NaN	-8.970802
-4.468038	-18.758275	NaN	-23.832575	14.290237	NaN	19.364537
-25.033081	4.352730	NaN	-24.439763	-29.385811	NaN	-0.593318
-29.953980	12.845754	NaN	-53.551701	-42.799733	NaN	23.597721
-28.211580	4.197469	NaN	-42.117392	-32.409049	NaN	13.905812
-10.086738	-14.088752	NaN	-42.062765	4.002014	NaN	31.976027
-42.267177	11.901752	NaN	-27.264681	-54.168929	NaN	-15.002496
-38.637458	-6.008535	NaN	-22.884627	-32.628923	NaN	-15.752831
-43.234794	-8.929592	NaN	-34.263464	-34.305202	NaN	-8.971330
-38.590552	6.149372	NaN	-43.937399	-44.739924	NaN	5.346847
-4.523025	-1.654005	NaN	-47.689084	-2.869019	NaN	43.166060
-36.567839	17.046725	NaN	-28.273723	-53.614564	NaN	-8.294117
-45.050194	-0.688274	NaN	-35.433246	-44.361920	NaN	-9.616948
-28.514343	18.887914	NaN	-15.638615	-47.402257	NaN	-12.875728
-0.415683	25.574318	NaN	-25.593274	-25.990001	NaN	25.177590
-28.071284	-17.606944	NaN	-35.611117	-10.464339	NaN	7.539833
-37.943702	9.749804	NaN	-21.135483	-47.693506	NaN	-16.808219
-35.308240	-16.452898	NaN	-30.116597	-18.855343	NaN	-5.191643
-40.056795	-44.917547	NaN	-58.366887	4.860752	NaN	18.310093
-26.249127	20.430202	NaN	-33.377150	-46.679329	NaN	7.128023
-15.379412	-16.590935	NaN	-32.522238	1.211523	NaN	17.142826
-36.489949	7.443879	NaN	-28.805595	-43.933828	NaN	-7.684354
-42.731498	19.371310	NaN	-2.854462	-62.102809	NaN	-39.877036
-18.362916	6.948257	NaN	-3.379885	-25.311174	NaN	-14.983032
-19.352735	-23.724493	NaN	-25.081035	4.371758	NaN	5.728299
-30.487524	-13.312022	NaN	-26.433257	-17.175502	NaN	-4.054268
-34.108413	-12.190796	NaN	-37.934445	-21.917616	NaN	3.826032
-39.429399	-4.321870	NaN	7.161670	-35.107529	NaN	-46.591070
-11.426342	-10.729452	NaN	-27.084180	-0.696889	NaN	15.657839
-31.973378	-19.785269	NaN	-24.245830	-12.188110	NaN	-7.727548
-37.894839	-0.512175	NaN	-32.241128	-37.382665	NaN	-5.653711
-16.033904	16.613631	NaN	-21.565849	-32.647535	NaN	5.531945
-22.698540	-7.892446	NaN	-48.626501	-14.806095	NaN	25.927961
-13.302425	-12.745509	NaN	-72.076601	-0.556917	NaN	58.774176
-17.317467	2.178431	NaN	-19.577491	-19.495899	NaN	2.260024
-43.578101	-6.792397	NaN	-31.923186	-36.785704	NaN	-11.654915
-23.166089	-4.235870	NaN	-40.966626	-18.930219	NaN	17.800537
-33.879695	8.646159	NaN	-18.431739	-42.525854	NaN	-15.447956
-33.624079	4.516374	NaN	2.751292	-38.140453	NaN	-36.375371
-25.832423	36.236223	NaN	-25.569499	-62.068646	NaN	-0.262924
-24.231688	-7.383853	NaN	-35.623923	-16.847834	NaN	11.392236
-52.813410	3.094110	NaN	-10.896980	-55.907520	NaN	-41.916430
-9.273491	-17.446079	NaN	-30.395283	8.172588	NaN	21.121792
-18.821684	17.453264	NaN	-23.727391	-36.274948	NaN	4.905707
-38.768759	-39.910479	NaN	-24.138396	1.141720	NaN	-14.630363
-8.811687	-8.092344	NaN	-30.658991	-0.719343	NaN	21.847304
-14.983852	-10.854035	NaN	-34.519820	-4.129817	NaN	19.535968
-37.363092	-3.130594	NaN	-20.840111	-34.232498	NaN	-16.522981
-46.717208	-3.897941	NaN	-38.870789	-42.819268	NaN	-7.846419
-14.669442	11.633939	NaN	-27.784066	-26.303381	NaN	13.114624
-35.674582	17.752984	NaN	-32.208697	-53.427565	NaN	-3.465885
-3.732677	-9.399285	NaN	-37.789469	5.666608	NaN	34.056792
-24.044984	-6.308665	NaN	-9.666384	-17.736319	NaN	-14.378600
-21.879150	13.864581	NaN	-18.927059	-35.743731	NaN	-2.952091
3.839075	2.241414	NaN	-10.632222	1.597661	NaN	14.471297
-14.377545	-25.744866	NaN	-33.112523	11.367321	NaN	18.734978
-2.762542	-22.910781	NaN	-52.868784	20.148240	NaN	50.106242
-10.860418	-31.088445	NaN	-12.474880	20.228027	NaN	1.614462
-63.374989	-18.324309	NaN	-34.944696	-45.050680	NaN	-28.430293
-45.006290	1.902864	NaN	-23.978873	-46.909154	NaN	-21.027418
-4.206206	-8.803330	NaN	-25.941701	4.597123	NaN	21.735495
-75.209992	-39.489176	NaN	-55.069135	-35.720816	NaN	-20.140858
-41.804187	-14.638757	NaN	-32.517297	-27.165430	NaN	-9.286889
-48.256891	-2.713425	NaN	-35.734496	-45.543465	NaN	-12.522394
-15.073901	2.494218	NaN	-31.212308	-17.568119	NaN	16.138406
-27.259867	4.283401	NaN	-12.361919	-31.543268	NaN	-14.897949
-73.190243	12.166085	NaN	-11.367440	-85.356328	NaN	-61.822803
-45.338032	5.561673	NaN	-33.017688	-50.899705	NaN	-12.320344
-19.904565	7.780003	NaN	-33.072946	-27.684568	NaN	13.168381
-52.498543	-22.644845	NaN	-41.589215	-29.853699	NaN	-10.909328
-27.704976	17.984641	NaN	-22.025777	-45.689617	NaN	-5.679199
-15.055223	-30.972557	NaN	-60.262967	15.917334	NaN	45.207744
-36.358566	20.364523	NaN	-42.806649	-56.723089	NaN	6.448083
-39.727614	-24.353472	NaN	-31.515561	-15.374141	NaN	-8.212052
-59.023660	19.068037	NaN	-36.375554	-78.091697	NaN	-22.648105
-48.738635	2.988184	NaN	-17.593289	-51.726819	NaN	-31.145346
-22.067167	-6.479750	NaN	-20.345577	-15.587417	NaN	-1.721591
-24.966519	5.623212	NaN	-53.425937	-30.589731	NaN	28.459418
-33.010547	-5.985681	NaN	-26.097629	-27.024866	NaN	-6.912918
-47.657533	-11.155802	NaN	-23.661649	-36.501731	NaN	-23.995884
-37.815610	28.525031	NaN	-15.828320	-66.340640	NaN	-21.987290
-29.893246	-7.589240	NaN	-5.356441	-22.304006	NaN	-24.536806
-19.548125	5.895024	NaN	-14.065263	-25.443149	NaN	-5.482863
-51.396050	-22.609488	NaN	-22.342566	-28.786562	NaN	-29.053484
-20.105777	1.203864	NaN	-29.964498	-21.309640	NaN	9.858721
-27.343230	-40.642580	NaN	-48.089064	13.299350	NaN	20.745834
-31.409717	6.867181	NaN	-30.311114	-38.276898	NaN	-1.098603
-39.234758	-5.026139	NaN	-14.680855	-34.208619	NaN	-24.553903
-24.113770	9.774019	NaN	5.765801	-33.887789	NaN	-29.879571
-4.725286	0.485198	NaN	-50.715869	-5.210485	NaN	45.990583
-21.640594	23.567976	NaN	-24.253830	-45.208570	NaN	2.613236
-31.479626	2.381689	NaN	-26.721576	-33.861315	NaN	-4.758049
-38.537570	8.023074	NaN	-31.525319	-46.560644	NaN	-7.012251
-38.349782	21.405885	NaN	-36.539247	-59.755667	NaN	-1.810535
-14.316101	18.269828	NaN	-32.603573	-32.585929	NaN	18.287471
7.820933	-33.044344	NaN	-47.362538	40.865277	NaN	55.183471
-38.142617	13.969845	NaN	-10.689869	-52.112462	NaN	-27.452749
-13.490365	2.794661	NaN	-28.529925	-16.285026	NaN	15.039560
-41.150343	24.869369	NaN	-12.909592	-66.019712	NaN	-28.240751
-18.809368	-28.872658	NaN	-35.826907	10.063290	NaN	17.017539
-31.879263	9.690916	NaN	-50.274682	-41.570179	NaN	18.395419
-20.584172	11.319156	NaN	-38.127660	-31.903328	NaN	17.543488
-21.323862	12.535160	NaN	-19.742401	-33.859023	NaN	-1.581461
-6.639745	-3.619607	NaN	-39.165886	-3.020137	NaN	32.526142
-62.924916	13.724213	NaN	-23.959309	-76.649129	NaN	-38.965607
-39.412898	9.795152	NaN	-32.952724	-49.208050	NaN	-6.460174
-31.394895	2.440353	NaN	-29.162329	-33.835248	NaN	-2.232566
-50.335894	3.290805	NaN	-29.449310	-53.626699	NaN	-20.886584
-32.676166	-21.810377	NaN	-40.460329	-10.865789	NaN	7.784162
-9.464574	19.033243	NaN	-1.890336	-28.497817	NaN	-7.574238
-2.398036	-15.273947	NaN	-37.052266	12.875912	NaN	34.654231
-39.918167	8.808087	NaN	-50.801482	-48.726254	NaN	10.883315
-24.247036	18.847662	NaN	-27.067701	-43.094698	NaN	2.820665
-26.209291	-7.359968	NaN	-1.961796	-18.849323	NaN	-24.247495
-35.812218	4.370771	NaN	-17.557054	-40.182988	NaN	-18.255164
-46.108712	14.007936	NaN	-27.470855	-60.116647	NaN	-18.637856
-4.002773	26.739962	NaN	-18.600300	-30.742736	NaN	14.597527
-35.208618	7.016608	NaN	-30.108628	-42.225226	NaN	-5.099990
-30.258947	2.348152	NaN	-28.026067	-32.607099	NaN	-2.232880
-20.388460	8.825337	NaN	-30.795422	-29.213797	NaN	10.406961
-30.434838	-41.243554	NaN	-20.240349	10.808716	NaN	-10.194490
-29.334207	-11.394924	NaN	-16.539126	-17.939284	NaN	-12.795081
-9.185093	-22.315210	NaN	-53.037122	13.130118	NaN	43.852029
-55.518639	-21.274708	NaN	-24.490055	-34.243930	NaN	-31.028584
-34.732199	-26.362950	NaN	-22.370712	-8.369249	NaN	-12.361487
-14.078795	18.157700	NaN	-12.346339	-32.236494	NaN	-1.732456
-41.081722	-24.095251	NaN	-34.417201	-16.986471	NaN	-6.664521
-12.454834	9.409028	NaN	-32.579748	-21.863862	NaN	20.124914
-27.568294	-6.065757	NaN	-22.042993	-21.502538	NaN	-5.525301
-28.918089	-1.966714	NaN	-42.520193	-26.951374	NaN	13.602104
-42.679569	-17.521560	NaN	-37.969200	-25.158008	NaN	-4.710368
-68.545825	14.611138	NaN	3.574290	-83.156963	NaN	-72.120114
-11.847638	21.786885	NaN	-29.968451	-33.634523	NaN	18.120812
-33.760898	-15.784643	NaN	-20.043250	-17.976256	NaN	-13.717649
-46.206063	-31.889134	NaN	-24.802552	-14.316929	NaN	-21.403511
-10.938918	18.144267	NaN	-20.687304	-29.083186	NaN	9.748386
-24.426672	-5.442946	NaN	-15.491321	-18.983725	NaN	-8.935351
-38.861982	-33.787453	NaN	-30.312558	-5.074529	NaN	-8.549424
-6.083551	19.412175	NaN	-26.993470	-25.495726	NaN	20.909919
-66.230895	2.960683	NaN	-14.993896	-69.191578	NaN	-51.236999
-19.124742	0.702432	NaN	-23.632432	-19.827174	NaN	4.507690
-14.045446	29.610022	NaN	-25.555479	-43.655468	NaN	11.510032
-19.462742	39.451552	NaN	-3.394572	-58.914294	NaN	-16.068170
-57.460518	1.174581	NaN	-50.523449	-58.635099	NaN	-6.937069
-26.881797	-5.814116	NaN	-29.701432	-21.067681	NaN	2.819634
-32.497757	1.213355	NaN	-45.477068	-33.711111	NaN	12.979311
-3.590008	6.432584	NaN	-26.425018	-10.022592	NaN	22.835010
-26.805531	10.947141	NaN	-22.008694	-37.752672	NaN	-4.796837
-9.824472	-41.708493	NaN	-59.046003	31.884021	NaN	49.221531
-6.015650	6.262735	NaN	-36.589615	-12.278385	NaN	30.573965
-38.767233	-6.224371	NaN	-30.963793	-32.542861	NaN	-7.803440
-43.201454	-35.416103	NaN	-53.067091	-7.785352	NaN	9.865637
-9.252464	-6.935087	NaN	-1.386159	-2.317376	NaN	-7.866305
-27.879215	10.890900	NaN	-13.215012	-38.770115	NaN	-14.664203
-17.106871	20.404801	NaN	-26.390537	-37.511672	NaN	9.283667
-22.525098	-13.486834	NaN	-31.394786	-9.038263	NaN	8.869688
-53.022873	-3.350326	NaN	-22.474649	-49.672547	NaN	-30.548224
-9.058316	4.763888	NaN	-17.688969	-13.822203	NaN	8.630653
-74.516852	-12.930645	NaN	-19.748599	-61.586207	NaN	-54.768253
-44.131815	6.659399	NaN	-19.468652	-50.791214	NaN	-24.663163
-31.207678	35.972617	NaN	-22.802480	-67.180295	NaN	-8.405198
-29.165393	2.947391	NaN	-18.915485	-32.112784	NaN	-10.249908
-47.354488	-8.353109	NaN	-17.890710	-39.001379	NaN	-29.463779
-21.520259	-1.583410	NaN	-4.279537	-19.936849	NaN	-17.240722
-35.995741	3.935882	NaN	-34.332674	-39.931623	NaN	-1.663067
-43.301195	11.700128	NaN	-22.008330	-55.001323	NaN	-21.292865
-27.808531	-23.434821	NaN	-36.814271	-4.373710	NaN	9.005739
-1.147064	-20.333675	NaN	-30.594759	19.186611	NaN	29.447694
-10.753540	17.587236	NaN	-15.891204	-28.340777	NaN	5.137664
-7.751160	5.708798	NaN	-22.553877	-13.459958	NaN	14.802717
-25.325320	-15.240845	NaN	-35.692675	-10.084475	NaN	10.367355
-18.338299	-21.000672	NaN	-26.097206	2.662372	NaN	7.758907
-15.165638	18.811835	NaN	-20.559799	-33.977473	NaN	5.394161
-32.070537	9.752499	NaN	-20.896292	-41.823036	NaN	-11.174245
-64.761593	0.099842	NaN	-35.495105	-64.861435	NaN	-29.266488
5.139321	0.245352	NaN	-32.343057	4.893969	NaN	37.482378
-34.811211	31.100569	NaN	-30.330837	-65.911780	NaN	-4.480374
-35.745887	24.256122	NaN	-7.919722	-60.002008	NaN	-27.826165
-25.868937	36.509132	NaN	-27.562348	-62.378068	NaN	1.693411
-29.098777	-4.061012	NaN	-25.937929	-25.037765	NaN	-3.160849
-44.682030	-2.101482	NaN	-43.874110	-42.580549	NaN	-0.807920
-25.678413	-10.014955	NaN	-29.624653	-15.663458	NaN	3.946240
-63.133337	13.751239	NaN	-23.469110	-76.884576	NaN	-39.664227
-25.167678	-20.090298	NaN	-30.822498	-5.077380	NaN	5.654820
-38.546309	12.431147	NaN	-22.643286	-50.977456	NaN	-15.903022
-54.241768	-27.518308	NaN	-29.999735	-26.723460	NaN	-24.242033
-46.071851	-11.020830	NaN	3.012871	-35.051021	NaN	-49.084722
-39.672755	12.069372	NaN	-32.418048	-51.742127	NaN	-7.254706
-31.400661	-6.925127	NaN	-26.308367	-24.475534	NaN	-5.092295
-53.725332	-22.967530	NaN	-29.382737	-30.757802	NaN	-24.342596
-26.404565	20.691221	NaN	-24.266086	-47.095785	NaN	-2.138479
-44.557716	-6.406321	NaN	-43.327141	-38.151394	NaN	-1.230574
-28.104784	-16.625372	NaN	-60.809025	-11.479412	NaN	32.704241
-25.132533	-56.568314	NaN	-39.055193	31.435781	NaN	13.922661
-24.962728	2.801341	NaN	-9.999317	-27.764069	NaN	-14.963411
-38.007167	-15.496837	NaN	-37.188706	-22.510330	NaN	-0.818461
-38.888383	9.545310	NaN	-16.750032	-48.433693	NaN	-22.138351
-27.850227	9.203197	NaN	-11.059998	-37.053425	NaN	-16.790230
-27.457777	6.271938	NaN	-23.601800	-33.729715	NaN	-3.855977
-39.226594	0.937352	NaN	-27.709856	-40.163946	NaN	-11.516738
-30.062415	-25.689713	NaN	-69.756640	-4.372702	NaN	39.694225
-42.090634	-17.011902	NaN	-16.025409	-25.078732	NaN	-26.065225
2.561913	24.526589	NaN	-9.250149	-21.964675	NaN	11.812062
-16.288546	-15.558418	NaN	-34.230811	-0.730129	NaN	17.942265
-17.837560	0.580572	NaN	-24.098080	-18.418132	NaN	6.260521
-51.248445	26.930988	NaN	-20.655682	-78.179433	NaN	-30.592763
-21.352082	-7.776455	NaN	-28.059267	-13.575627	NaN	6.707185
-10.911687	-8.344253	NaN	-21.756790	-2.567434	NaN	10.845103
-34.125580	9.693834	NaN	-28.487522	-43.819414	NaN	-5.638058
-45.941120	-29.601465	NaN	-33.645235	-16.339655	NaN	-12.295885
-38.296468	20.378334	NaN	-2.843726	-58.674801	NaN	-35.452742
-25.936996	-4.617210	NaN	-29.099548	-21.319787	NaN	3.162551
-17.545480	-5.175089	NaN	-34.210312	-12.370391	NaN	16.664832
-40.860145	7.575679	NaN	-23.368509	-48.435824	NaN	-17.491636
8.790168	-15.589912	NaN	-9.162381	24.380080	NaN	17.952549
-5.420470	18.056865	NaN	-25.862423	-23.477335	NaN	20.441953
-37.864968	16.613490	NaN	-15.638443	-54.478458	NaN	-22.226525
-13.812472	-20.182939	NaN	-26.121493	6.370467	NaN	12.309020
-28.525653	-22.542651	NaN	-21.737898	-5.983002	NaN	-6.787755
-8.024755	13.214222	NaN	-50.367199	-21.238977	NaN	42.342445
-48.398746	-0.085851	NaN	-35.043960	-48.312895	NaN	-13.354785
-32.663036	-5.226542	NaN	-49.968907	-27.436494	NaN	17.305871
-32.714690	12.116592	NaN	-72.508934	-44.831282	NaN	39.794245
-26.106689	-26.667653	NaN	-19.562128	0.560964	NaN	-6.544561
-30.400106	-37.521197	NaN	-58.110726	7.121091	NaN	27.710620
-14.036983	-23.110404	NaN	-33.883115	9.073422	NaN	19.846133
-38.400325	14.011831	NaN	-33.879199	-52.412156	NaN	-4.521126
-51.300950	-19.991856	NaN	-29.046125	-31.309094	NaN	-22.254824
-7.349051	-16.891416	NaN	-41.003705	9.542365	NaN	33.654654
-29.115897	-7.187909	NaN	-47.773990	-21.927989	NaN	18.658093
-42.163480	3.385059	NaN	-33.671616	-45.548539	NaN	-8.491864
-3.217761	-21.372367	NaN	-33.624383	18.154605	NaN	30.406621
-29.310902	-27.060403	NaN	-31.836136	-2.250499	NaN	2.525234
-25.765495	-2.383851	NaN	-47.234746	-23.381644	NaN	21.469251
-32.051828	17.783069	NaN	-18.656592	-49.834897	NaN	-13.395236
-9.055942	-33.130590	NaN	-47.790352	24.074648	NaN	38.734410
-11.955501	8.345874	NaN	-24.691287	-20.301374	NaN	12.735786
-8.748802	22.211788	NaN	-15.734597	-30.960590	NaN	6.985795
-50.453209	-15.530968	NaN	-22.101892	-34.922241	NaN	-28.351316
-28.543418	0.108848	NaN	-40.252553	-28.652266	NaN	11.709135
-36.726268	7.890301	NaN	-0.527811	-44.616569	NaN	-36.198457
-51.171883	-24.744616	NaN	-28.576249	-26.427266	NaN	-22.595633
-25.595847	-10.364750	NaN	-30.284273	-15.231096	NaN	4.688426
-58.428111	15.548571	NaN	-25.137798	-73.976681	NaN	-33.290313
-44.209004	-6.046317	NaN	-25.054587	-38.162687	NaN	-19.154417
-11.645028	14.014770	NaN	-24.134742	-25.659798	NaN	12.489714
-12.757573	19.864273	NaN	-43.878682	-32.621846	NaN	31.121109
-33.287440	-14.410924	NaN	-21.538174	-18.876516	NaN	-11.749266
-31.825086	-20.759058	NaN	-61.439313	-11.066028	NaN	29.614227
-26.502425	8.392798	NaN	-15.591912	-34.895223	NaN	-10.910513
-26.210953	2.753862	NaN	-14.674408	-28.964815	NaN	-11.536545
-15.495283	-8.680623	NaN	-27.372908	-6.814660	NaN	11.877625
-34.754004	26.868638	NaN	-21.663879	-61.622642	NaN	-13.090125
-36.118718	6.616432	NaN	-32.791506	-42.735150	NaN	-3.327212
-22.972136	-1.485157	NaN	-25.301817	-21.486980	NaN	2.329680
-36.405599	-12.393357	NaN	-24.311302	-24.012243	NaN	-12.094297
-20.980775	-12.406324	NaN	-25.382213	-8.574451	NaN	4.401438
-21.019126	-16.744433	NaN	-35.539737	-4.274693	NaN	14.520612
-29.897616	-0.344889	NaN	-12.918194	-29.552727	NaN	-16.979422
-24.893686	-19.843748	NaN	-40.451180	-5.049938	NaN	15.557494
-15.099557	-9.046084	NaN	-40.813780	-6.053473	NaN	25.714223
-37.672579	-32.210506	NaN	-44.613584	-5.462073	NaN	6.941006
-29.654694	-8.058253	NaN	-35.392864	-21.596441	NaN	5.738170
-54.066840	-25.470911	NaN	-13.419425	-28.595929	NaN	-40.647415
-41.465489	1.364958	NaN	-26.622137	-42.830447	NaN	-14.843352
-30.458523	1.569276	NaN	-35.112975	-32.027799	NaN	4.654452
-4.467146	-11.778993	NaN	-45.943053	7.311847	NaN	41.475906
-14.082965	-50.327379	NaN	-18.561443	36.244414	NaN	4.478478
-21.827280	21.626463	NaN	-31.817976	-43.453742	NaN	9.990696
-3.071515	-7.666523	NaN	-26.191067	4.595008	NaN	23.119552
-34.425292	16.660427	NaN	-17.628463	-51.085719	NaN	-16.796829
-28.610839	-14.555896	NaN	-54.358263	-14.054943	NaN	25.747425
-34.127416	4.569261	NaN	-13.298311	-38.696677	NaN	-20.829105
-27.761933	-6.863844	NaN	-3.594850	-20.898089	NaN	-24.167084
-31.482099	12.183183	NaN	-3.783675	-43.665282	NaN	-27.698424
-26.809248	-3.680762	NaN	-36.927215	-23.128486	NaN	10.117967
-32.411451	-24.631395	NaN	-45.671166	-7.780056	NaN	13.259715
-53.249542	-28.125159	NaN	-32.404690	-25.124383	NaN	-20.844852
-12.501872	8.774821	NaN	-44.855176	-21.276693	NaN	32.353304
-29.673963	-25.769764	NaN	-48.355802	-3.904199	NaN	18.681839
-26.567249	9.083586	NaN	-37.114664	-35.650835	NaN	10.547415
-41.292950	-22.869504	NaN	-44.585052	-18.423446	NaN	3.292102
0.472274	-1.188690	NaN	-21.371630	1.660964	NaN	21.843904
-22.231595	-1.728488	NaN	-15.488861	-20.503108	NaN	-6.742734
-10.282368	7.467422	NaN	-25.546419	-17.749790	NaN	15.264050
5.709216	3.498304	NaN	-50.447611	2.210912	NaN	56.156827
-33.202088	-22.000955	NaN	-16.772648	-11.201134	NaN	-16.429440
-25.600340	-5.986985	NaN	-10.365910	-19.613355	NaN	-15.234430
-39.635894	4.280062	NaN	-4.061114	-43.915956	NaN	-35.574780
-27.270672	-25.428790	NaN	-62.041405	-1.841882	NaN	34.770733
-39.158045	-17.231482	NaN	-30.416332	-21.926563	NaN	-8.741713
-39.762667	1.077262	NaN	-34.682576	-40.839929	NaN	-5.080091
-26.917885	-18.577189	NaN	-24.488927	-8.340695	NaN	-2.428958
-7.162188	-13.064860	NaN	-27.401656	5.902673	NaN	20.239469
-27.279816	-5.487742	NaN	-58.680220	-21.792074	NaN	31.400405
-37.973915	-20.960256	NaN	-17.352673	-17.013659	NaN	-20.621242
-34.981248	19.775786	NaN	-31.157067	-54.757034	NaN	-3.824181
-21.293326	-0.216215	NaN	-25.245608	-21.077110	NaN	3.952282
-57.151804	-5.866915	NaN	-40.426324	-51.284889	NaN	-16.725480
-34.548795	8.927415	NaN	-48.504571	-43.476211	NaN	13.955775
-47.880747	3.887847	NaN	-10.883489	-51.768594	NaN	-36.997258
-52.773947	-2.683096	NaN	-26.575361	-50.090852	NaN	-26.198586
-38.284035	-14.664940	NaN	-33.176495	-23.619095	NaN	-5.107541
-39.239851	-1.071344	NaN	-23.347912	-38.168507	NaN	-15.891939
-68.006559	-16.492411	NaN	-23.949860	-51.514148	NaN	-44.056700
-13.261271	2.684246	NaN	-27.837981	-15.945516	NaN	14.576710
-24.504873	12.998300	NaN	-28.459498	-37.503172	NaN	3.954625
-23.185799	24.748019	NaN	-8.817235	-47.933818	NaN	-14.368564
-18.935969	28.376220	NaN	-4.234737	-47.312190	NaN	-14.701232
-9.696101	2.822927	NaN	-24.727646	-12.519028	NaN	15.031545
-31.973892	0.978000	NaN	-13.953472	-32.951892	NaN	-18.020420
-30.637410	-7.085742	NaN	-35.654847	-23.551668	NaN	5.017438
-14.480009	8.653632	NaN	-14.279010	-23.133640	NaN	-0.200999
-32.877901	22.834932	NaN	-14.225786	-55.712833	NaN	-18.652115
-17.890517	9.697631	NaN	-20.918630	-27.588148	NaN	3.028113
-15.601602	15.576648	NaN	-14.037694	-31.178250	NaN	-1.563908
-19.558625	-6.685600	NaN	-3.127896	-12.873025	NaN	-16.430729
-21.625376	-3.925963	NaN	-35.200208	-17.699414	NaN	13.574832
-24.257483	1.980617	NaN	-32.221244	-26.238100	NaN	7.963761
-23.300734	-18.123633	NaN	0.074428	-5.177101	NaN	-23.375162
-29.287508	-10.091290	NaN	-60.981504	-19.196218	NaN	31.693996
-0.074222	-11.719065	NaN	-54.567953	11.644843	NaN	54.493732
-33.838487	-11.088568	NaN	-37.801550	-22.749919	NaN	3.963063
-8.444902	-10.862636	NaN	-30.758411	2.417734	NaN	22.313509
-30.923906	-43.254569	NaN	-56.654450	12.330663	NaN	25.730544
-30.172350	5.360397	NaN	-19.163994	-35.532747	NaN	-11.008355
-21.361330	14.083652	NaN	-26.644178	-35.444982	NaN	5.282847
-43.519352	12.494427	NaN	-14.696199	-56.013779	NaN	-28.823153
-56.972924	14.250789	NaN	-15.205321	-71.223713	NaN	-41.767602
-14.899030	4.987221	NaN	-21.046037	-19.886251	NaN	6.147008
-12.642590	-0.686568	NaN	-27.329499	-11.956022	NaN	14.686909
-37.457924	7.039851	NaN	-21.545683	-44.497774	NaN	-15.912240
-59.730747	-7.844626	NaN	-32.830434	-51.886121	NaN	-26.900313
-7.566043	-27.892927	NaN	-37.655886	20.326884	NaN	30.089843
-21.754392	2.995764	NaN	-51.152764	-24.750156	NaN	29.398372
-35.201193	-36.242330	NaN	-54.267107	1.041137	NaN	19.065913
-12.587108	10.654551	NaN	-9.561059	-23.241660	NaN	-3.026050
-27.378273	-18.334676	NaN	-12.474629	-9.043597	NaN	-14.903644
-22.866421	-7.795254	NaN	-28.454215	-15.071167	NaN	5.587794
-22.582349	-7.034797	NaN	-21.636459	-15.547551	NaN	-0.945890
-32.757119	-11.671314	NaN	-29.217171	-21.085805	NaN	-3.539948
-7.072059	25.313973	NaN	-6.169775	-32.386032	NaN	-0.902285
-34.876620	-26.125708	NaN	-21.753316	-8.750912	NaN	-13.123304
-31.604513	1.227142	NaN	-18.784414	-32.831655	NaN	-12.820099
-30.278350	15.505407	NaN	-10.052216	-45.783757	NaN	-20.226134
-7.459843	-3.559913	NaN	-18.181396	-3.899930	NaN	10.721553
-59.197684	3.254846	NaN	-21.403149	-62.452530	NaN	-37.794535
-30.794516	10.613770	NaN	-26.429727	-41.408287	NaN	-4.364789
-13.779002	26.267214	NaN	-15.255592	-40.046216	NaN	1.476591
-13.299300	15.001445	NaN	-13.420476	-28.300745	NaN	0.121176
-19.889642	-23.436152	NaN	-16.441934	3.546510	NaN	-3.447708
-48.754911	11.931747	NaN	-15.482203	-60.686657	NaN	-33.272708
-10.379634	-13.397928	NaN	-28.691845	3.018294	NaN	18.312211
-21.899114	-11.359163	NaN	-23.658087	-10.539951	NaN	1.758973
-20.689555	5.223613	NaN	-8.023769	-25.913168	NaN	-12.665786
-42.211273	12.608307	NaN	-19.212326	-54.819579	NaN	-22.998947
-19.649392	-41.410188	NaN	-47.075648	21.760797	NaN	27.426256
-30.869397	-14.301331	NaN	-28.781057	-16.568066	NaN	-2.088339
-42.367916	-21.801263	NaN	-29.240666	-20.566653	NaN	-13.127250
-24.173168	24.864557	NaN	-21.803463	-49.037725	NaN	-2.369704
-58.665142	12.664955	NaN	-31.362602	-71.330098	NaN	-27.302540
-16.709515	7.972440	NaN	-44.931706	-24.681955	NaN	28.222191
-32.182090	-1.826912	NaN	-16.021814	-30.355178	NaN	-16.160276
-19.476045	-2.931795	NaN	-28.387205	-16.544250	NaN	8.911160
-22.156943	-16.542763	NaN	-12.571946	-5.614180	NaN	-9.584996
-51.740233	-10.250267	NaN	-34.977806	-41.489966	NaN	-16.762426
-45.439227	-9.028288	NaN	-57.817115	-36.410939	NaN	12.377888
-45.433959	-8.840030	NaN	-12.006837	-36.593929	NaN	-33.427123
-10.588542	1.271652	NaN	-14.812018	-11.860194	NaN	4.223476
-34.360153	-13.718203	NaN	-35.204597	-20.641950	NaN	0.844445
-49.765184	-26.740419	NaN	-20.192447	-23.024766	NaN	-29.572738
-78.321002	-22.189149	NaN	-17.170584	-56.131853	NaN	-61.150417
-34.055970	21.825598	NaN	-43.473582	-55.881569	NaN	9.417612
-18.707508	-10.733722	NaN	-16.656817	-7.973786	NaN	-2.050691
-20.811925	-28.112134	NaN	-64.421286	7.300209	NaN	43.609361
-25.307285	6.814610	NaN	-10.434325	-32.121895	NaN	-14.872960
0.204502	-1.943160	NaN	-33.907318	2.147662	NaN	34.111821
-2.191028	-2.130955	NaN	-34.509958	-0.060073	NaN	32.318930
-26.108982	-14.427209	NaN	-22.286693	-11.681774	NaN	-3.822289
-50.082132	-8.451282	NaN	-25.975132	-41.630851	NaN	-24.107000
-37.277016	-6.136637	NaN	-20.555865	-31.140378	NaN	-16.721151
-14.860722	6.597358	NaN	-23.299781	-21.458080	NaN	8.439059
-60.492497	-17.631240	NaN	-37.238143	-42.861257	NaN	-23.254354
-18.038261	7.095017	NaN	-23.105707	-25.133278	NaN	5.067445
-62.226055	30.445975	NaN	-17.772162	-92.672030	NaN	-44.453893
-51.434883	7.893587	NaN	-7.694484	-59.328470	NaN	-43.740399
-11.388679	-1.692694	NaN	-26.822111	-9.695984	NaN	15.433432
-1.331967	-8.238450	NaN	-31.557548	6.906482	NaN	30.225580
-18.179725	-16.571658	NaN	-22.886451	-1.608067	NaN	4.706726
-28.117512	-0.079534	NaN	-44.014418	-28.037978	NaN	15.896906
-24.107829	-12.619191	NaN	-23.071264	-11.488638	NaN	-1.036565
-5.271721	-20.445038	NaN	-45.054168	15.173317	NaN	39.782446
-20.050529	15.954266	NaN	-14.029238	-36.004794	NaN	-6.021291
-11.328290	-31.147827	NaN	-12.671707	19.819537	NaN	1.343417
-33.173606	-35.990330	NaN	-67.722791	2.816724	NaN	34.549185
-36.220519	8.270326	NaN	-55.960541	-44.490845	NaN	19.740021
-36.276989	-9.150002	NaN	-28.585732	-27.126988	NaN	-7.691258
-23.276916	-36.538281	NaN	-44.566942	13.261365	NaN	21.290026
-21.078579	-15.659821	NaN	-20.934554	-5.418759	NaN	-0.144026
-32.931302	-29.741404	NaN	-18.277124	-3.189898	NaN	-14.654178
-45.400895	-6.110104	NaN	-27.403653	-39.290790	NaN	-17.997242
-59.880788	-18.602441	NaN	-15.451028	-41.278347	NaN	-44.429760
-4.508053	-8.733288	NaN	-18.485652	4.225235	NaN	13.977599
-8.483577	-18.303475	NaN	-42.883395	9.819898	NaN	34.399817
-14.972768	23.309615	NaN	-26.288375	-38.282383	NaN	11.315607
-19.758990	-50.547871	NaN	-47.173519	30.788881	NaN	27.414529
-26.163293	-11.289232	NaN	-41.240149	-14.874060	NaN	15.076856
-42.513719	1.719065	NaN	-14.785299	-44.232784	NaN	-27.728421
-34.390033	0.948821	NaN	-12.200950	-35.338854	NaN	-22.189083
-59.152871	-1.841905	NaN	-56.906246	-57.310966	NaN	-2.246625
-20.882451	-3.076617	NaN	-25.259662	-17.805834	NaN	4.377211
-35.504004	6.044720	NaN	-29.690853	-41.548724	NaN	-5.813151
-29.567927	-3.807403	NaN	-44.405066	-25.760524	NaN	14.837139
-15.113177	7.242480	NaN	-17.415189	-22.355656	NaN	2.302012
-17.612933	-8.293449	NaN	-23.541975	-9.319485	NaN	5.929042
-12.020353	-13.961104	NaN	-61.426182	1.940751	NaN	49.405829
-17.164374	-15.563255	NaN	-52.750902	-1.601119	NaN	35.586528
-6.114593	-6.101196	NaN	-39.227567	-0.013397	NaN	33.112975
-6.462481	26.668687	NaN	-7.093740	-33.131167	NaN	0.631259
6.915029	29.919648	NaN	4.573151	-23.004619	NaN	2.341878
-54.237527	-9.718937	NaN	-45.390525	-44.518591	NaN	-8.847002
-40.957965	-58.881758	NaN	-40.808221	17.923792	NaN	-0.149745
-13.458984	-15.113431	NaN	-22.839755	1.654447	NaN	9.380771
-22.083386	-5.906612	NaN	-14.406503	-16.176774	NaN	-7.676883
-14.512983	-1.674283	NaN	-30.878695	-12.838700	NaN	16.365712
-9.116217	1.582031	NaN	-24.185011	-10.698248	NaN	15.068794
-49.634688	-30.208084	NaN	-20.707459	-19.426603	NaN	-28.927228
-7.333538	-9.059943	NaN	-22.842730	1.726405	NaN	15.509192
-26.512217	13.551858	NaN	-26.651858	-40.064075	NaN	0.139640
-44.708662	-1.067027	NaN	-30.748557	-43.641635	NaN	-13.960104
-13.198415	-18.073923	NaN	-51.984434	4.875508	NaN	38.786019
-33.935585	-26.906999	NaN	-41.088342	-7.028587	NaN	7.152757
-30.337618	3.612857	NaN	-38.179063	-33.950476	NaN	7.841445
-15.697452	-11.554136	NaN	-31.755401	-4.143316	NaN	16.057949
-14.079590	2.767155	NaN	-37.522180	-16.846745	NaN	23.442590
12.320721	0.517102	NaN	-8.787082	11.803619	NaN	21.107804
-22.039785	-10.110065	NaN	-27.766014	-11.929720	NaN	5.726228
-41.955729	-29.323915	NaN	-22.105185	-12.631814	NaN	-19.850543
-17.453269	17.566434	NaN	-11.331607	-35.019703	NaN	-6.121662
-19.427164	1.799306	NaN	-25.174580	-21.226470	NaN	5.747416
-16.331668	-6.791941	NaN	-51.433813	-9.539727	NaN	35.102146
-25.097118	34.243041	NaN	-16.427813	-59.340159	NaN	-8.669305
-31.823258	-16.218197	NaN	-23.394797	-15.605061	NaN	-8.428461
-34.068713	6.273505	NaN	-17.157199	-40.342218	NaN	-16.911514
-18.562489	15.048433	NaN	-29.576778	-33.610921	NaN	11.014290
-27.058370	-6.361263	NaN	-18.891047	-20.697107	NaN	-8.167322
-50.935524	-14.604526	NaN	-8.867428	-36.330998	NaN	-42.068096
-45.996394	-22.354028	NaN	-40.072132	-23.642366	NaN	-5.924262
-33.656319	-18.798094	NaN	-33.916744	-14.858225	NaN	0.260425
-9.395398	15.821152	NaN	-47.148897	-25.216550	NaN	37.753499
-20.563108	-5.252811	NaN	-31.302670	-15.310297	NaN	10.739563
-26.961293	7.614376	NaN	-21.348670	-34.575670	NaN	-5.612623
-17.199148	4.826388	NaN	-25.795222	-22.025536	NaN	8.596073
-13.897087	-13.747752	NaN	-20.997284	-0.149335	NaN	7.100196
-5.565011	0.740744	NaN	-20.380197	-6.305756	NaN	14.815186
-43.592302	-36.088247	NaN	-40.351237	-7.504055	NaN	-3.241065
-43.481559	-5.830104	NaN	-35.647318	-37.651455	NaN	-7.834241
-34.661539	0.494723	NaN	-37.600612	-35.156262	NaN	2.939074
-30.864716	-8.714949	NaN	-9.821090	-22.149767	NaN	-21.043627
-39.138055	15.589267	NaN	-18.541260	-54.727322	NaN	-20.596795
-9.448203	-13.714013	NaN	-37.088878	4.265810	NaN	27.640675
-40.048291	-5.038949	NaN	-48.462715	-35.009342	NaN	8.414424
-25.369060	-41.974932	NaN	-61.732290	16.605871	NaN	36.363230
-51.545466	13.402786	NaN	-36.388388	-64.948252	NaN	-15.157078
-9.375118	-24.001189	NaN	-45.386544	14.626071	NaN	36.011426
-41.431699	-20.283782	NaN	-40.840494	-21.147917	NaN	-0.591205
-37.021182	1.667391	NaN	-33.488760	-38.688573	NaN	-3.532421
-11.086986	20.671393	NaN	-17.829458	-31.758379	NaN	6.742471
-19.779743	8.115226	NaN	-36.156022	-27.894968	NaN	16.376279
-36.514727	-5.002730	NaN	-24.319103	-31.511997	NaN	-12.195624
-29.440010	13.811484	NaN	-14.880456	-43.251494	NaN	-14.559554
0.162183	6.285536	NaN	-41.252708	-6.123353	NaN	41.414891
-23.111587	18.456113	NaN	-21.431018	-41.567700	NaN	-1.680569
-27.522184	9.347709	NaN	-13.177544	-36.869893	NaN	-14.344640
-43.969636	0.100783	NaN	-23.905524	-44.070419	NaN	-20.064112
-42.398188	0.577692	NaN	-23.959161	-42.975881	NaN	-18.439027
-40.301321	-22.338524	NaN	-7.873139	-17.962797	NaN	-32.428181
-29.167237	-12.944676	NaN	-44.116811	-16.222560	NaN	14.949574
-37.433981	-3.216870	NaN	-28.303704	-34.217111	NaN	-9.130278
4.512973	36.877960	NaN	-12.898814	-32.364988	NaN	17.411787
-14.552078	22.733827	NaN	-9.710438	-37.285905	NaN	-4.841639
-39.804931	16.831519	NaN	-17.266813	-56.636450	NaN	-22.538118
-26.034256	5.537653	NaN	-35.563211	-31.571908	NaN	9.528955
-34.174759	-22.769592	NaN	-50.991543	-11.405167	NaN	16.816784
-24.380941	-8.220365	NaN	-11.215570	-16.160576	NaN	-13.165371
-11.675714	-3.006986	NaN	-10.661900	-8.668727	NaN	-1.013814
-47.780033	24.302825	NaN	-14.059321	-72.082858	NaN	-33.720712
-66.376079	3.702570	NaN	-30.785531	-70.078649	NaN	-35.590548
-45.706491	-19.103712	NaN	-44.218806	-26.602779	NaN	-1.487685
-37.531483	3.975736	NaN	-19.432659	-41.507219	NaN	-18.098824
-58.611777	10.016254	NaN	-48.747327	-68.628031	NaN	-9.864450
-9.631795	-13.921860	NaN	-36.386709	4.290065	NaN	26.754914
-19.784407	40.280777	NaN	-7.735727	-60.065184	NaN	-12.048680
-47.929866	-10.947958	NaN	-37.641079	-36.981908	NaN	-10.288786
-38.675757	-10.772570	NaN	-24.994644	-27.903188	NaN	-13.681113
-33.509213	10.242824	NaN	-31.681115	-43.752038	NaN	-1.828099
-23.794507	-3.737576	NaN	-19.649428	-20.056931	NaN	-4.145078
-21.858101	12.531343	NaN	-0.051175	-34.389443	NaN	-21.806925
-33.601391	20.186405	NaN	-20.025077	-53.787796	NaN	-13.576314
-7.199374	8.757069	NaN	-17.996199	-15.956442	NaN	10.796825
-69.210950	-18.025334	NaN	-44.680984	-51.185615	NaN	-24.529966
-54.076519	-13.103472	NaN	-42.896970	-40.973047	NaN	-11.179549
-26.597042	-2.882935	NaN	-19.702816	-23.714107	NaN	-6.894226
-36.882118	18.134362	NaN	-17.254898	-55.016480	NaN	-19.627220
-37.806706	-9.331732	NaN	-33.070683	-28.474974	NaN	-4.736023
-23.870528	-4.063594	NaN	-14.339274	-19.806934	NaN	-9.531253
-39.489749	-9.991017	NaN	-66.094682	-29.498733	NaN	26.604933
-29.465075	-13.608925	NaN	-39.583005	-15.856150	NaN	10.117931
-17.063953	17.151352	NaN	-16.989282	-34.215305	NaN	-0.074671
-18.370464	4.170497	NaN	-51.029298	-22.540962	NaN	32.658834
-20.058830	8.191047	NaN	-22.441258	-28.249878	NaN	2.382427
-39.617161	-15.819255	NaN	-62.370277	-23.797906	NaN	22.753116
-56.959604	-30.871881	NaN	-31.384826	-26.087723	NaN	-25.574778
-39.371977	20.477788	NaN	-26.431386	-59.849765	NaN	-12.940591
-39.694381	-20.447998	NaN	-43.602178	-19.246384	NaN	3.907797
-25.548196	-13.171186	NaN	-38.470272	-12.377010	NaN	12.922076
-24.201523	0.356093	NaN	-29.480394	-24.557616	NaN	5.278870
-33.706466	9.613411	NaN	-43.075789	-43.319877	NaN	9.369323
-49.912233	-23.585722	NaN	-45.617138	-26.326511	NaN	-4.295095
-28.139444	2.524772	NaN	-24.724141	-30.664216	NaN	-3.415303
-61.035587	-1.328624	NaN	-23.631942	-59.706963	NaN	-37.403645
-11.469731	0.795840	NaN	-28.345189	-12.265571	NaN	16.875458
-46.364802	-17.592961	NaN	-23.608337	-28.771841	NaN	-22.756464
-22.043463	-15.172919	NaN	-38.752935	-6.870544	NaN	16.709472
-19.234380	-16.795691	NaN	-26.277462	-2.438689	NaN	7.043082
-10.410492	10.876545	NaN	-8.929008	-21.287037	NaN	-1.481484
-8.736852	7.352153	NaN	-18.119445	-16.089004	NaN	9.382593
-17.921638	16.415197	NaN	-21.532459	-34.336835	NaN	3.610821
-29.163189	17.418423	NaN	-17.950360	-46.581611	NaN	-11.212829
-43.654087	3.218139	NaN	-16.647043	-46.872226	NaN	-27.007043
-27.482032	-6.289658	NaN	-29.720447	-21.192374	NaN	2.238416
-50.901110	28.470115	NaN	-17.905268	-79.371224	NaN	-32.995841
-4.431150	-24.674913	NaN	-44.871751	20.243763	NaN	40.440601
-42.346313	1.113977	NaN	-22.695246	-43.460290	NaN	-19.651067
-37.601932	14.097678	NaN	-2.676610	-51.699610	NaN	-34.925322
-61.927937	-10.146112	NaN	-25.802096	-51.781825	NaN	-36.125841
-4.192144	0.525470	NaN	-18.830114	-4.717614	NaN	14.637970
-27.663906	-6.975131	NaN	-52.569562	-20.688775	NaN	24.905656
-19.840533	-17.746537	NaN	-16.877074	-2.093995	NaN	-2.963459
-16.434957	-21.769728	NaN	-27.320687	5.334771	NaN	10.885730
-28.617229	-8.288388	NaN	-22.285064	-20.328841	NaN	-6.332165
-32.244807	-22.409234	NaN	-25.167745	-9.835573	NaN	-7.077061
-15.481705	-23.392960	NaN	-24.128085	7.911256	NaN	8.646380
-41.584303	-22.820642	NaN	-38.930803	-18.763661	NaN	-2.653500
-28.519072	14.646725	NaN	-41.077400	-43.165796	NaN	12.558328
-26.717143	14.571316	NaN	-12.620934	-41.288459	NaN	-14.096209
-14.157979	-0.031126	NaN	-41.862377	-14.126853	NaN	27.704398
-40.674188	4.136477	NaN	-29.747132	-44.810665	NaN	-10.927056
-46.930522	0.498895	NaN	-22.824204	-47.429417	NaN	-24.106318
-24.300716	17.185377	NaN	-12.559964	-41.486093	NaN	-11.740752
-11.659511	-9.697177	NaN	-36.804805	-1.962334	NaN	25.145294
-24.194380	10.120649	NaN	-16.355303	-34.315029	NaN	-7.839078
-42.039331	6.561105	NaN	-11.514962	-48.600436	NaN	-30.524369
-21.473545	-18.457635	NaN	-20.724064	-3.015910	NaN	-0.749481
-46.990604	1.008150	NaN	-52.724562	-47.998754	NaN	5.733957
-52.400493	6.150776	NaN	-37.923068	-58.551269	NaN	-14.477425
-9.616028	15.428686	NaN	-31.907068	-25.044714	NaN	22.291039
-36.107800	11.397084	NaN	-44.827679	-47.504884	NaN	8.719879
-21.679926	14.294129	NaN	-28.034241	-35.974055	NaN	6.354315
-26.519968	-24.825544	NaN	-29.409816	-1.694424	NaN	2.889848
-21.463756	3.096209	NaN	-28.370555	-24.559965	NaN	6.906799
-1.346135	-41.473377	NaN	-66.830433	40.127241	NaN	65.484298
-53.583036	-41.135488	NaN	-30.383848	-12.447548	NaN	-23.199188
-48.198857	22.451386	NaN	-23.969756	-70.650244	NaN	-24.229102
-16.873739	-9.231278	NaN	-48.339399	-7.642461	NaN	31.465660
-29.166462	-41.250058	NaN	-68.307363	12.083596	NaN	39.140900
-19.614986	-33.991714	NaN	-23.691916	14.376727	NaN	4.076929
-35.725337	7.295813	NaN	-17.862685	-43.021150	NaN	-17.862652
-45.464225	-13.314460	NaN	-31.841875	-32.149766	NaN	-13.622351
-39.620143	10.222155	NaN	-9.164211	-49.842298	NaN	-30.455932
-33.401444	-5.692875	NaN	-23.496149	-27.708569	NaN	-9.905296
-18.245054	15.947599	NaN	-20.326833	-34.192653	NaN	2.081779
-72.201543	-7.642291	NaN	-25.731353	-64.559253	NaN	-46.470190
-23.869644	8.942970	NaN	-36.178880	-32.812615	NaN	12.309235
-39.624046	32.228888	NaN	-21.936722	-71.852934	NaN	-17.687324
-35.361892	2.486159	NaN	-10.203728	-37.848050	NaN	-25.158163
-26.064546	-58.710815	NaN	-25.239719	32.646269	NaN	-0.824827
-38.574380	-10.593279	NaN	-23.096313	-27.981101	NaN	-15.478067
-38.899334	-0.420087	NaN	-24.518765	-38.479247	NaN	-14.380569
-57.430166	-0.397036	NaN	-26.047260	-57.033129	NaN	-31.382906
-22.838754	8.315194	NaN	-31.522632	-31.153949	NaN	8.683878
-28.490695	-22.501821	NaN	-17.944444	-5.988874	NaN	-10.546251
-34.039750	-0.656343	NaN	-4.861507	-33.383408	NaN	-29.178243
-34.257759	2.660214	NaN	-33.304377	-36.917973	NaN	-0.953382
-32.982296	16.947017	NaN	5.964907	-49.929313	NaN	-38.947203
-28.646951	2.810791	NaN	-7.339000	-31.457743	NaN	-21.307952
-19.168753	17.550185	NaN	-21.286521	-36.718937	NaN	2.117768
-40.433363	10.039957	NaN	-33.362350	-50.473320	NaN	-7.071013
-26.112036	11.368838	NaN	-24.167485	-37.480874	NaN	-1.944551
-14.540733	-1.845455	NaN	-17.328124	-12.695278	NaN	2.787391
-30.210025	23.322014	NaN	-26.702755	-53.532039	NaN	-3.507269
-42.617440	-10.775346	NaN	-29.420702	-31.842094	NaN	-13.196738
-28.015552	22.681570	NaN	-28.747288	-50.697122	NaN	0.731736
-24.444904	-0.148440	NaN	-22.392989	-24.296464	NaN	-2.051915
-28.576698	-18.827392	NaN	-43.449243	-9.749307	NaN	14.872545
-28.426951	-17.989799	NaN	-28.057454	-10.437152	NaN	-0.369498
-26.121010	15.058152	NaN	-45.734332	-41.179162	NaN	19.613321
3.546673	-5.437153	NaN	-37.721411	8.983826	NaN	41.268083
-16.162301	2.472659	NaN	-33.999402	-18.634960	NaN	17.837100
-34.085134	-31.316834	NaN	-46.391864	-2.768300	NaN	12.306730
-0.566778	3.978065	NaN	-14.539607	-4.544844	NaN	13.972829
-45.590216	-2.610898	NaN	-37.642975	-42.979318	NaN	-7.947241
-24.477121	-16.526399	NaN	-41.271987	-7.950723	NaN	16.794866
-10.443103	20.775541	NaN	-29.541893	-31.218644	NaN	19.098790
-45.456289	-31.794904	NaN	-37.397825	-13.661385	NaN	-8.058463
-19.166808	-15.925517	NaN	-47.509805	-3.241292	NaN	28.342996
-39.264890	-16.490563	NaN	-31.146262	-22.774326	NaN	-8.118628
-26.081648	28.059618	NaN	-11.842901	-54.141266	NaN	-14.238747
-42.555583	-17.199376	NaN	-24.807355	-25.356206	NaN	-17.748227
-17.344361	16.024742	NaN	-12.583915	-33.369103	NaN	-4.760445
-21.813476	0.687245	NaN	-28.387841	-22.500721	NaN	6.574365
-11.034046	9.240142	NaN	-47.382114	-20.274188	NaN	36.348068
-15.264613	-14.253378	NaN	-32.348382	-1.011234	NaN	17.083769
-28.426457	-12.133778	NaN	-42.865163	-16.292679	NaN	14.438706
-23.958643	-14.383719	NaN	-23.899931	-9.574924	NaN	-0.058712
-38.321283	8.390200	NaN	-24.191878	-46.711484	NaN	-14.129405
-23.139165	19.212324	NaN	-27.038255	-42.351489	NaN	3.899090
-33.322138	16.776311	NaN	-21.680388	-50.098449	NaN	-11.641750
-12.339179	6.091958	NaN	-18.376181	-18.431136	NaN	6.037002
-39.659409	-0.316948	NaN	-36.268353	-39.342461	NaN	-3.391056
-67.272138	2.388944	NaN	-37.875371	-69.661082	NaN	-29.396766
-24.091461	-15.539113	NaN	-22.361512	-8.552348	NaN	-1.729949
-12.175517	8.472965	NaN	-37.444353	-20.648482	NaN	25.268836
-45.103407	-5.837304	NaN	-33.289753	-39.266103	NaN	-11.813654
-23.815742	-11.015238	NaN	-27.291443	-12.800504	NaN	3.475702
-25.123256	-5.460084	NaN	-32.521864	-19.663172	NaN	7.398607
-34.419196	-27.216119	NaN	-15.141222	-7.203077	NaN	-19.277973
-0.163470	0.645632	NaN	-32.987096	-0.809102	NaN	32.823626
-27.261117	-3.036709	NaN	-10.698863	-24.224408	NaN	-16.562254
-51.407839	3.060515	NaN	-24.526337	-54.468355	NaN	-26.881503
-33.511913	-10.277798	NaN	-31.829162	-23.234115	NaN	-1.682752
-41.576541	-6.024379	NaN	-19.807572	-35.552163	NaN	-21.768970
-16.379659	18.789081	NaN	-1.824537	-35.168740	NaN	-14.555122
-21.027781	26.208719	NaN	-34.890765	-47.236500	NaN	13.862984
-23.849499	0.303587	NaN	-32.715598	-24.153086	NaN	8.866099
-16.291888	-21.739547	NaN	-35.263026	5.447659	NaN	18.971137
-16.599849	12.811809	NaN	-16.623859	-29.411659	NaN	0.024009
-15.314289	25.780298	NaN	0.767769	-41.094588	NaN	-16.082058
-40.714273	-8.554385	NaN	-66.864677	-32.159888	NaN	26.150404
-28.709747	9.490314	NaN	-23.624694	-38.200061	NaN	-5.085053
-57.449471	-2.369887	NaN	-22.205624	-55.079584	NaN	-35.243848
-2.091485	-23.360643	NaN	-27.028403	21.269158	NaN	24.936918
-9.093893	-2.611626	NaN	-23.676481	-6.482267	NaN	14.582588
-29.185606	-6.646006	NaN	-46.880420	-22.539600	NaN	17.694814
-12.948984	20.117353	NaN	-31.009211	-33.066337	NaN	18.060226
-50.558414	-31.122636	NaN	-41.701091	-19.435778	NaN	-8.857322
-26.000183	6.191767	NaN	-15.866823	-32.191950	NaN	-10.133360
-11.721120	11.691716	NaN	2.849330	-23.412835	NaN	-14.570450
-61.249575	-2.440446	NaN	-34.432045	-58.809129	NaN	-26.817529
-26.328597	-5.510332	NaN	-22.687111	-20.818266	NaN	-3.641486
-27.184037	18.569148	NaN	-19.017859	-45.753185	NaN	-8.166178
-36.876715	-1.305173	NaN	-53.601965	-35.571541	NaN	16.725251
-15.691416	4.105854	NaN	-29.210552	-19.797270	NaN	13.519135
-25.714930	-7.066178	NaN	-34.052623	-18.648752	NaN	8.337694
-20.860309	-12.426235	NaN	-56.757636	-8.434073	NaN	35.897327
-30.513061	-15.053107	NaN	-29.664592	-15.459954	NaN	-0.848469
-25.948448	-12.897187	NaN	-21.573219	-13.051261	NaN	-4.375228
-40.022761	-0.097850	NaN	-26.889526	-39.924911	NaN	-13.133236
-42.768476	11.305579	NaN	-23.240119	-54.074054	NaN	-19.528357
-30.733476	17.943045	NaN	-21.331843	-48.676521	NaN	-9.401632
-22.668761	-36.700814	NaN	-40.873519	14.032053	NaN	18.204758
-65.449659	10.261684	NaN	-16.904520	-75.711343	NaN	-48.545139
-36.441504	-9.090737	NaN	-14.422850	-27.350767	NaN	-22.018654
-13.779973	-6.267635	NaN	-44.105724	-7.512337	NaN	30.325751
-53.757114	1.044842	NaN	-46.285390	-54.801956	NaN	-7.471724
-29.877793	-0.318746	NaN	-39.772792	-29.559047	NaN	9.894999
-47.837724	10.041116	NaN	-36.313658	-57.878839	NaN	-11.524066
-41.095860	-24.461857	NaN	4.574209	-16.634002	NaN	-45.670069
-33.818699	-12.647738	NaN	-14.423649	-21.170962	NaN	-19.395050
-25.195587	-0.654869	NaN	-17.645106	-24.540718	NaN	-7.550481
-12.332015	-30.221858	NaN	-59.494782	17.889843	NaN	47.162767
-20.284682	14.353837	NaN	-9.823328	-34.638519	NaN	-10.461354
-6.079010	0.767080	NaN	-27.792349	-6.846090	NaN	21.713339
-35.677613	-7.875976	NaN	-34.091285	-27.801636	NaN	-1.586328
-10.534780	-16.072151	NaN	-11.193899	5.537371	NaN	0.659119
-62.409518	-33.821201	NaN	-44.696540	-28.588317	NaN	-17.712979
-28.090766	-19.500545	NaN	-14.976349	-8.590221	NaN	-13.114417
-1.118711	15.647619	NaN	-8.588202	-16.766330	NaN	7.469491
-21.530685	-4.862739	NaN	-35.869350	-16.667946	NaN	14.338665
-10.637084	8.976460	NaN	-14.819223	-19.613544	NaN	4.182139
-13.516349	-3.063329	NaN	-26.090198	-10.453020	NaN	12.573848
-29.900241	15.382880	NaN	-35.372586	-45.283121	NaN	5.472345
-0.009516	24.462785	NaN	-38.552248	-24.472301	NaN	38.542732
-49.202640	3.938083	NaN	-42.670859	-53.140722	NaN	-6.531781
-26.068792	-3.342256	NaN	-27.008013	-22.726536	NaN	0.939221
-10.839284	-11.942625	NaN	-48.974515	1.103341	NaN	38.135231
-9.100832	-1.364025	NaN	-29.136155	-7.736807	NaN	20.035323
-36.264841	11.819085	NaN	-11.952617	-48.083925	NaN	-24.312223
-4.405411	9.157409	NaN	-49.111691	-13.562819	NaN	44.706280
-39.056698	-15.061091	NaN	-36.412048	-23.995607	NaN	-2.644650
-54.560928	-9.121789	NaN	-31.896327	-45.439139	NaN	-22.664601
-28.254541	4.899173	NaN	-39.060367	-33.153713	NaN	10.805826
-22.520529	3.108296	NaN	-28.627841	-25.628825	NaN	6.107312
-38.353031	19.359625	NaN	-21.620487	-57.712655	NaN	-16.732544
-31.376167	-32.344032	NaN	-39.135052	0.967865	NaN	7.758885
-22.552949	-45.709329	NaN	-24.716881	23.156380	NaN	2.163933
-22.728343	4.821162	NaN	-26.704833	-27.549505	NaN	3.976490
-31.003249	14.409921	NaN	-25.091351	-45.413170	NaN	-5.911898
-63.293424	-40.170428	NaN	-33.520947	-23.122996	NaN	-29.772477
-14.146819	-12.503394	NaN	-51.553165	-1.643425	NaN	37.406346
-24.060807	-1.223046	NaN	-10.321043	-22.837761	NaN	-13.739764
-40.112559	-8.320849	NaN	-48.252231	-31.791710	NaN	8.139672
-32.144375	1.942069	NaN	-14.345480	-34.086444	NaN	-17.798895
-43.659071	-28.383537	NaN	-15.349362	-15.275535	NaN	-28.309710
-32.859184	37.812749	NaN	-16.881697	-70.671933	NaN	-15.977487
-14.176376	-21.710191	NaN	-23.349184	7.533815	NaN	9.172808
-32.712369	-8.696765	NaN	-40.799892	-24.015604	NaN	8.087523
-3.097746	-18.569036	NaN	-39.012677	15.471290	NaN	35.914931
-65.587459	-7.664089	NaN	-35.966451	-57.923370	NaN	-29.621007
-32.396213	7.352430	NaN	-26.061382	-39.748643	NaN	-6.334831
-7.567203	-1.678393	NaN	-46.060019	-5.888809	NaN	38.492817
-21.612290	20.306289	NaN	-20.813762	-41.918578	NaN	-0.798528
-43.852864	-27.492464	NaN	-39.957224	-16.360400	NaN	-3.895639
-30.417122	-19.797611	NaN	-6.705281	-10.619511	NaN	-23.711842
-46.369492	-11.341585	NaN	-38.872136	-35.027907	NaN	-7.497356
-33.553842	-6.773843	NaN	-40.911528	-26.779998	NaN	7.357687
-24.461450	-15.919885	NaN	-51.794174	-8.541565	NaN	27.332725
-33.591543	5.575586	NaN	-8.714823	-39.167129	NaN	-24.876720
-17.445100	1.719684	NaN	-23.295305	-19.164784	NaN	5.850205
5.379630	1.067411	NaN	-8.553604	4.312218	NaN	13.933234
-42.120264	4.128876	NaN	-3.061564	-46.249140	NaN	-39.058701
-43.230635	-34.826284	NaN	-27.477479	-8.404351	NaN	-15.753156
-20.418357	-5.299423	NaN	-40.480110	-15.118934	NaN	20.061753
-19.941277	-43.039681	NaN	-45.618829	23.098404	NaN	25.677552
-31.917159	-3.606975	NaN	-30.528112	-28.310184	NaN	-1.389047
-49.673921	36.176269	NaN	-29.354296	-85.850191	NaN	-20.319626
-28.519042	10.358167	NaN	-21.800967	-38.877209	NaN	-6.718075
-23.334045	-20.623488	NaN	-7.849734	-2.710557	NaN	-15.484310
-14.619652	12.455334	NaN	-29.340241	-27.074986	NaN	14.720589
-47.418766	-6.712768	NaN	-15.561836	-40.705999	NaN	-31.856931
-40.598368	5.530113	NaN	0.809638	-46.128481	NaN	-41.408006
-46.978602	-4.992782	NaN	-29.216274	-41.985821	NaN	-17.762328
-31.111055	10.418574	NaN	-14.744690	-41.529629	NaN	-16.366364
-11.293950	-1.809666	NaN	-18.728644	-9.484284	NaN	7.434694
-37.263115	-4.932566	NaN	-25.977724	-32.330548	NaN	-11.285390
-34.698922	-14.473858	NaN	-31.198690	-20.225064	NaN	-3.500231
-12.211422	-24.943943	NaN	-34.235182	12.732520	NaN	22.023760
-12.905970	-12.437637	NaN	-12.193807	-0.468334	NaN	-0.712163
-42.417467	-2.012948	NaN	-41.711497	-40.404519	NaN	-0.705970
-63.313233	18.769884	NaN	-18.106499	-82.083117	NaN	-45.206734
-29.814102	-17.309078	NaN	-17.304380	-12.505024	NaN	-12.509722
-29.061715	0.683010	NaN	-41.677652	-29.744725	NaN	12.615937
-35.252598	-35.533803	NaN	-23.510890	0.281205	NaN	-11.741708
-15.751597	16.191568	NaN	-11.354815	-31.943165	NaN	-4.396782
-50.809046	22.703891	NaN	-6.961888	-73.512937	NaN	-43.847158
-38.657789	-3.584253	NaN	-18.758293	-35.073537	NaN	-19.899496
-5.847634	-3.633518	NaN	-26.817655	-2.214116	NaN	20.970021
-65.711151	16.231044	NaN	-21.211410	-81.942194	NaN	-44.499741
-47.292785	-10.687805	NaN	-57.855099	-36.604980	NaN	10.562313
-39.835875	-9.246811	NaN	-34.467391	-30.589065	NaN	-5.368484
3.170909	-26.304304	NaN	-34.041891	29.475213	NaN	37.212800
-19.504185	-24.202112	NaN	-18.918718	4.697927	NaN	-0.585467
-8.721361	3.124990	NaN	-17.070350	-11.846352	NaN	8.348989
-36.801201	-13.116385	NaN	-39.366921	-23.684816	NaN	2.565720
-26.821170	-6.216953	NaN	-9.440587	-20.604217	NaN	-17.380583
-34.488866	8.293066	NaN	-23.505284	-42.781933	NaN	-10.983583
-44.806038	6.175940	NaN	-25.767567	-50.981978	NaN	-19.038471
-11.310045	-18.121004	NaN	-13.490423	6.810959	NaN	2.180378
-59.006999	-10.827419	NaN	-12.419113	-48.179581	NaN	-46.587887
-28.704416	-12.850243	NaN	-28.175222	-15.854173	NaN	-0.529193
-35.999939	6.985260	NaN	-18.305269	-42.985199	NaN	-17.694670
-16.655498	-21.053721	NaN	-37.190433	4.398224	NaN	20.534936
-7.928470	-14.754177	NaN	-27.304231	6.825708	NaN	19.375761
-32.456721	-0.265843	NaN	-36.235946	-32.190878	NaN	3.779224
-25.738582	-17.407711	NaN	-42.798299	-8.330871	NaN	17.059717
-48.396735	16.518002	NaN	-12.629925	-64.914737	NaN	-35.766810
-23.425759	-14.381713	NaN	-44.974937	-9.044046	NaN	21.549178
-40.880940	0.784880	NaN	-15.643852	-41.665820	NaN	-25.237088
-39.164961	10.026299	NaN	-26.997916	-49.191261	NaN	-12.167045
-15.813073	-19.167135	NaN	-42.486151	3.354062	NaN	26.673079
-38.606120	-13.377665	NaN	-20.542758	-25.228455	NaN	-18.063362
-58.473443	0.571615	NaN	-22.717349	-59.045057	NaN	-35.756094
-54.210366	23.288596	NaN	-18.555071	-77.498962	NaN	-35.655295
0.850065	-11.750092	NaN	-48.269471	12.600157	NaN	49.119536
-27.549119	18.013121	NaN	-21.820791	-45.562239	NaN	-5.728328
-37.368942	4.862196	NaN	-25.913477	-42.231138	NaN	-11.455465
-31.399304	1.631636	NaN	-30.196286	-33.030941	NaN	-1.203019
-11.583081	-1.741526	NaN	-42.947214	-9.841556	NaN	31.364133
-3.672446	-51.090179	NaN	-28.220587	47.417732	NaN	24.548141
-19.248348	12.674383	NaN	-27.610239	-31.922731	NaN	8.361891
-43.050639	14.373603	NaN	-62.890998	-57.424242	NaN	19.840359
-9.071111	-6.993182	NaN	-39.736641	-2.077929	NaN	30.665530
-43.321541	21.668315	NaN	-6.027743	-64.989856	NaN	-37.293798
-49.638741	-20.549899	NaN	-38.628357	-29.088843	NaN	-11.010385
-41.954546	1.947642	NaN	-27.304546	-43.902188	NaN	-14.650000
-29.895896	-0.261335	NaN	-14.251681	-29.634561	NaN	-15.644216
-20.686339	11.018280	NaN	-35.071135	-31.704620	NaN	14.384796
-32.793110	-14.399398	NaN	-42.898930	-18.393712	NaN	10.105819
-49.679347	-7.364249	NaN	-39.122679	-42.315098	NaN	-10.556668
-25.872320	28.509167	NaN	-6.597710	-54.381487	NaN	-19.274609
-31.901312	-18.962964	NaN	-6.548530	-12.938348	NaN	-25.352782
-16.054157	-7.335565	NaN	-8.805915	-8.718592	NaN	-7.248242
-21.323490	20.917990	NaN	-28.154858	-42.241480	NaN	6.831368
-35.697540	6.852434	NaN	-23.081960	-42.549974	NaN	-12.615580
-15.078347	12.537619	NaN	-25.095280	-27.615966	NaN	10.016932
-33.424832	-2.649542	NaN	-16.425477	-30.775290	NaN	-16.999355
-28.929592	6.918137	NaN	-6.941929	-35.847729	NaN	-21.987663
-49.362189	1.973993	NaN	-19.614895	-51.336182	NaN	-29.747294
-45.213804	3.053906	NaN	-12.346977	-48.267710	NaN	-32.866826
-16.975766	-39.182884	NaN	-26.798831	22.207118	NaN	9.823065
-42.952053	-19.018490	NaN	-18.590497	-23.933563	NaN	-24.361556
-38.075230	25.856520	NaN	-34.482471	-63.931750	NaN	-3.592758
