# Supplementary material for: Combined Influences of Model Choice, Data Quality, and Data Quantity When Estimating Population Trends
Source: PLoS One. 2015 Jul 15;10(7):e0132255. doi: 10.1371/journal.pone.0132255 (PMC4503393; doi:10.1371/journal.pone.0132255)
Supplement: S1 Dataset — Files are organized by model type and by the input lambda value. (ZIP) [file pone.0132255.s002.zip › Hypothetical LH/sims_lambda_0_95/simulationOutput_0.95_0_0_0.1_15.xls]

Percent_Decline_True	Median_Percent_Decline_Matrix	Median_Percent_Decline_Matrix_stable	Median_Percent_Decline_Scalar	Difference_True_Matrix	Difference_True_Matrix_Stable	Difference_True_Scalar
40.126306	41.099550	NaN	40.416570	-0.973244	NaN	-0.290264
40.126306	40.013387	NaN	40.509942	0.112920	NaN	-0.383635
40.126306	38.610737	NaN	39.094464	1.515569	NaN	1.031842
40.126306	33.565828	NaN	38.222342	6.560478	NaN	1.903964
40.126306	40.705828	NaN	39.927484	-0.579522	NaN	0.198822
40.126306	38.675260	NaN	40.155980	1.451046	NaN	-0.029674
40.126306	44.300518	NaN	44.197603	-4.174211	NaN	-4.071297
40.126306	35.335474	NaN	42.159585	4.790832	NaN	-2.033279
40.126306	40.361044	NaN	45.476169	-0.234738	NaN	-5.349863
40.126306	32.960484	NaN	37.730608	7.165822	NaN	2.395698
40.126306	36.591409	NaN	46.526924	3.534897	NaN	-6.400618
40.126306	40.939584	NaN	37.603666	-0.813278	NaN	2.522640
40.126306	30.063354	NaN	38.224183	10.062952	NaN	1.902123
40.126306	34.789889	NaN	36.829833	5.336417	NaN	3.296474
40.126306	36.305970	NaN	36.311824	3.820336	NaN	3.814482
40.126306	35.705182	NaN	36.549368	4.421125	NaN	3.576938
40.126306	37.772154	NaN	43.123227	2.354152	NaN	-2.996921
40.126306	35.532757	NaN	29.993229	4.593549	NaN	10.133077
40.126306	38.789842	NaN	35.498562	1.336464	NaN	4.627744
40.126306	44.591732	NaN	42.918499	-4.465426	NaN	-2.792193
40.126306	40.444639	NaN	42.478386	-0.318333	NaN	-2.352080
40.126306	29.248120	NaN	42.392977	10.878186	NaN	-2.266671
40.126306	40.535023	NaN	38.324258	-0.408717	NaN	1.802048
40.126306	41.385325	NaN	42.736210	-1.259019	NaN	-2.609904
40.126306	42.264910	NaN	38.721704	-2.138604	NaN	1.404602
40.126306	35.546958	NaN	39.501818	4.579348	NaN	0.624488
40.126306	32.246685	NaN	37.062290	7.879621	NaN	3.064016
40.126306	44.719729	NaN	45.253568	-4.593423	NaN	-5.127262
40.126306	40.329667	NaN	45.574584	-0.203361	NaN	-5.448278
40.126306	38.439547	NaN	42.530708	1.686759	NaN	-2.404402
40.126306	42.751146	NaN	45.611761	-2.624840	NaN	-5.485455
40.126306	40.766964	NaN	45.210294	-0.640658	NaN	-5.083988
40.126306	41.279252	NaN	43.563291	-1.152946	NaN	-3.436985
40.126306	35.208058	NaN	44.236027	4.918248	NaN	-4.109721
40.126306	38.042341	NaN	38.425899	2.083965	NaN	1.700407
40.126306	33.177309	NaN	33.744459	6.948997	NaN	6.381847
40.126306	31.184583	NaN	40.760994	8.941723	NaN	-0.634688
40.126306	35.936778	NaN	37.701288	4.189528	NaN	2.425018
40.126306	37.611543	NaN	38.212781	2.514763	NaN	1.913525
40.126306	38.958641	NaN	43.372948	1.167665	NaN	-3.246642
40.126306	41.355235	NaN	40.910681	-1.228928	NaN	-0.784375
40.126306	36.730937	NaN	33.682960	3.395369	NaN	6.443346
40.126306	42.783570	NaN	44.270961	-2.657264	NaN	-4.144655
40.126306	37.292986	NaN	40.059842	2.833320	NaN	0.066464
40.126306	34.358559	NaN	40.420109	5.767747	NaN	-0.293802
40.126306	37.477142	NaN	41.181422	2.649164	NaN	-1.055116
40.126306	34.952097	NaN	45.599159	5.174209	NaN	-5.472853
40.126306	35.907473	NaN	37.512152	4.218833	NaN	2.614154
40.126306	38.270673	NaN	42.761109	1.855633	NaN	-2.634803
40.126306	34.590665	NaN	37.543286	5.535641	NaN	2.583020
40.126306	35.311647	NaN	35.032497	4.814659	NaN	5.093809
40.126306	36.846448	NaN	41.023775	3.279858	NaN	-0.897468
40.126306	29.284300	NaN	33.692255	10.842006	NaN	6.434051
40.126306	35.801283	NaN	44.167218	4.325024	NaN	-4.040912
40.126306	32.671867	NaN	33.553701	7.454439	NaN	6.572605
40.126306	44.579135	NaN	43.896808	-4.452829	NaN	-3.770502
40.126306	33.648299	NaN	36.862810	6.478007	NaN	3.263497
40.126306	28.038044	NaN	41.660290	12.088262	NaN	-1.533984
40.126306	32.295078	NaN	36.150226	7.831228	NaN	3.976080
40.126306	37.722629	NaN	40.395467	2.403677	NaN	-0.269161
40.126306	36.782606	NaN	41.194892	3.343700	NaN	-1.068586
40.126306	36.374143	NaN	44.881754	3.752164	NaN	-4.755448
40.126306	39.932661	NaN	38.155226	0.193645	NaN	1.971080
40.126306	40.041897	NaN	43.132170	0.084409	NaN	-3.005864
40.126306	37.087745	NaN	39.362754	3.038561	NaN	0.763552
40.126306	35.419375	NaN	37.993394	4.706931	NaN	2.132912
40.126306	32.589901	NaN	36.418851	7.536405	NaN	3.707456
40.126306	36.625506	NaN	36.465948	3.500800	NaN	3.660358
40.126306	39.615283	NaN	39.381644	0.511023	NaN	0.744662
40.126306	29.719621	NaN	38.249151	10.406685	NaN	1.877155
40.126306	41.770202	NaN	42.810224	-1.643896	NaN	-2.683918
40.126306	42.622667	NaN	36.627047	-2.496361	NaN	3.499259
40.126306	35.812462	NaN	38.456511	4.313844	NaN	1.669795
40.126306	40.919132	NaN	44.093040	-0.792826	NaN	-3.966734
40.126306	43.284581	NaN	43.805385	-3.158275	NaN	-3.679079
40.126306	37.158590	NaN	41.286088	2.967717	NaN	-1.159782
40.126306	42.413486	NaN	40.841398	-2.287180	NaN	-0.715092
40.126306	37.306028	NaN	40.128235	2.820278	NaN	-0.001929
40.126306	42.366924	NaN	40.253396	-2.240618	NaN	-0.127090
40.126306	37.490336	NaN	40.403988	2.635970	NaN	-0.277682
40.126306	41.160483	NaN	43.915926	-1.034177	NaN	-3.789620
40.126306	38.721015	NaN	38.629216	1.405291	NaN	1.497090
40.126306	39.194536	NaN	38.508849	0.931770	NaN	1.617457
40.126306	36.659526	NaN	38.380409	3.466780	NaN	1.745897
40.126306	35.370530	NaN	40.404488	4.755776	NaN	-0.278182
40.126306	42.654850	NaN	45.081837	-2.528544	NaN	-4.955531
40.126306	37.306378	NaN	41.041292	2.819929	NaN	-0.914986
40.126306	34.845223	NaN	39.075177	5.281083	NaN	1.051129
40.126306	34.445689	NaN	39.341573	5.680617	NaN	0.784733
40.126306	41.821112	NaN	37.220517	-1.694806	NaN	2.905790
40.126306	43.799629	NaN	45.313776	-3.673323	NaN	-5.187470
40.126306	35.093292	NaN	39.153830	5.033014	NaN	0.972476
40.126306	39.895377	NaN	41.087014	0.230929	NaN	-0.960708
40.126306	35.699292	NaN	36.736649	4.427014	NaN	3.389657
40.126306	35.390500	NaN	39.453941	4.735807	NaN	0.672365
40.126306	41.738026	NaN	41.676068	-1.611720	NaN	-1.549762
40.126306	25.763371	NaN	35.852033	14.362935	NaN	4.274273
40.126306	33.518527	NaN	43.073790	6.607779	NaN	-2.947484
40.126306	42.649570	NaN	40.749599	-2.523264	NaN	-0.623293
40.126306	36.904627	NaN	41.611269	3.221679	NaN	-1.484963
40.126306	36.329641	NaN	42.465999	3.796665	NaN	-2.339693
40.126306	33.547667	NaN	39.290232	6.578639	NaN	0.836074
40.126306	39.609888	NaN	37.765767	0.516418	NaN	2.360539
40.126306	35.275923	NaN	39.564870	4.850383	NaN	0.561436
40.126306	41.520532	NaN	41.523401	-1.394226	NaN	-1.397095
40.126306	43.820430	NaN	41.334582	-3.694124	NaN	-1.208276
40.126306	38.285237	NaN	36.835264	1.841069	NaN	3.291042
40.126306	37.480030	NaN	44.594411	2.646276	NaN	-4.468105
40.126306	30.023587	NaN	41.254380	10.102719	NaN	-1.128074
40.126306	29.844909	NaN	35.562340	10.281397	NaN	4.563966
40.126306	36.396246	NaN	42.778102	3.730060	NaN	-2.651796
40.126306	31.424192	NaN	38.474577	8.702114	NaN	1.651729
40.126306	34.926055	NaN	40.209753	5.200251	NaN	-0.083447
40.126306	34.512234	NaN	41.248033	5.614072	NaN	-1.121727
40.126306	35.429017	NaN	40.105685	4.697290	NaN	0.020621
40.126306	39.928567	NaN	38.920896	0.197739	NaN	1.205410
40.126306	37.113085	NaN	44.316093	3.013221	NaN	-4.189787
40.126306	35.709055	NaN	37.285521	4.417251	NaN	2.840785
40.126306	37.596921	NaN	38.811653	2.529385	NaN	1.314653
40.126306	33.631796	NaN	35.334440	6.494510	NaN	4.791866
40.126306	41.300055	NaN	41.160788	-1.173749	NaN	-1.034482
40.126306	36.720397	NaN	41.322515	3.405909	NaN	-1.196209
40.126306	31.093843	NaN	38.472042	9.032463	NaN	1.654264
40.126306	43.834522	NaN	41.200999	-3.708216	NaN	-1.074693
40.126306	39.661398	NaN	40.495416	0.464908	NaN	-0.369109
40.126306	32.296896	NaN	42.202032	7.829410	NaN	-2.075726
40.126306	33.651320	NaN	36.703275	6.474986	NaN	3.423031
40.126306	37.452570	NaN	37.367822	2.673736	NaN	2.758484
40.126306	38.079356	NaN	39.364609	2.046950	NaN	0.761697
40.126306	34.607661	NaN	38.798725	5.518645	NaN	1.327581
40.126306	34.407477	NaN	36.748106	5.718829	NaN	3.378200
40.126306	37.433788	NaN	40.334793	2.692518	NaN	-0.208486
40.126306	39.855636	NaN	41.089642	0.270670	NaN	-0.963335
40.126306	39.878392	NaN	42.784772	0.247914	NaN	-2.658466
40.126306	39.022219	NaN	39.671037	1.104087	NaN	0.455269
40.126306	39.416978	NaN	46.013813	0.709328	NaN	-5.887507
40.126306	34.636839	NaN	39.612172	5.489468	NaN	0.514134
40.126306	37.456932	NaN	37.392791	2.669375	NaN	2.733515
40.126306	41.720839	NaN	40.348159	-1.594533	NaN	-0.221853
40.126306	37.194153	NaN	37.849701	2.932153	NaN	2.276605
40.126306	34.628884	NaN	39.767999	5.497422	NaN	0.358307
40.126306	26.748801	NaN	34.982709	13.377505	NaN	5.143597
40.126306	32.899591	NaN	39.789222	7.226715	NaN	0.337084
40.126306	37.476339	NaN	37.254779	2.649967	NaN	2.871527
40.126306	37.116054	NaN	35.392685	3.010252	NaN	4.733621
40.126306	41.960597	NaN	42.603415	-1.834290	NaN	-2.477109
40.126306	40.018838	NaN	41.533869	0.107469	NaN	-1.407563
40.126306	35.696989	NaN	29.184810	4.429317	NaN	10.941496
40.126306	42.154895	NaN	45.525642	-2.028589	NaN	-5.399336
40.126306	30.861375	NaN	39.524046	9.264931	NaN	0.602260
40.126306	38.278427	NaN	35.859413	1.847879	NaN	4.266893
40.126306	31.151786	NaN	36.223354	8.974520	NaN	3.902952
40.126306	33.999567	NaN	31.927265	6.126739	NaN	8.199041
40.126306	35.039611	NaN	42.029219	5.086695	NaN	-1.902913
40.126306	35.989531	NaN	40.938476	4.136775	NaN	-0.812170
40.126306	40.132967	NaN	38.272863	-0.006661	NaN	1.853444
40.126306	37.942331	NaN	42.404307	2.183975	NaN	-2.278001
40.126306	47.003902	NaN	44.588263	-6.877596	NaN	-4.461957
40.126306	37.083824	NaN	33.852788	3.042483	NaN	6.273518
40.126306	44.922006	NaN	50.853856	-4.795700	NaN	-10.727550
40.126306	34.930174	NaN	38.786909	5.196132	NaN	1.339397
40.126306	30.173897	NaN	42.123103	9.952409	NaN	-1.996796
40.126306	46.603425	NaN	44.113544	-6.477119	NaN	-3.987238
40.126306	37.488380	NaN	43.341533	2.637926	NaN	-3.215227
40.126306	34.238048	NaN	38.490417	5.888258	NaN	1.635889
40.126306	36.107819	NaN	44.538968	4.018487	NaN	-4.412662
40.126306	41.246257	NaN	45.913876	-1.119950	NaN	-5.787570
40.126306	43.313311	NaN	47.421962	-3.187005	NaN	-7.295656
40.126306	38.927823	NaN	39.838297	1.198483	NaN	0.288009
40.126306	37.662721	NaN	39.379887	2.463585	NaN	0.746419
40.126306	32.096465	NaN	37.095913	8.029841	NaN	3.030394
40.126306	31.773475	NaN	37.379223	8.352831	NaN	2.747083
40.126306	32.848680	NaN	44.810588	7.277626	NaN	-4.684282
40.126306	30.246550	NaN	34.069811	9.879756	NaN	6.056495
40.126306	33.068172	NaN	37.803381	7.058134	NaN	2.322925
40.126306	36.206268	NaN	36.144547	3.920038	NaN	3.981759
40.126306	35.867435	NaN	39.120824	4.258871	NaN	1.005482
40.126306	38.291643	NaN	39.460867	1.834663	NaN	0.665439
40.126306	35.353320	NaN	37.672913	4.772986	NaN	2.453394
40.126306	34.738508	NaN	34.689621	5.387798	NaN	5.436685
40.126306	37.138250	NaN	41.714523	2.988056	NaN	-1.588217
40.126306	32.631703	NaN	35.033425	7.494603	NaN	5.092882
40.126306	33.016311	NaN	37.677111	7.109995	NaN	2.449195
40.126306	32.026060	NaN	32.249407	8.100246	NaN	7.876899
40.126306	33.877488	NaN	38.717917	6.248818	NaN	1.408389
40.126306	37.582853	NaN	37.800062	2.543453	NaN	2.326244
40.126306	32.713435	NaN	38.045722	7.412872	NaN	2.080584
40.126306	34.227875	NaN	39.971565	5.898431	NaN	0.154741
40.126306	39.558979	NaN	44.412413	0.567327	NaN	-4.286107
40.126306	37.598453	NaN	41.978025	2.527853	NaN	-1.851719
40.126306	32.802487	NaN	39.728525	7.323819	NaN	0.397781
40.126306	36.360752	NaN	40.160399	3.765554	NaN	-0.034093
40.126306	37.517736	NaN	37.757757	2.608570	NaN	2.368549
40.126306	38.107137	NaN	40.902390	2.019169	NaN	-0.776084
40.126306	41.621415	NaN	42.387613	-1.495109	NaN	-2.261307
40.126306	40.074143	NaN	39.543865	0.052163	NaN	0.582441
40.126306	39.248343	NaN	43.762068	0.877963	NaN	-3.635762
40.126306	42.803755	NaN	42.119089	-2.677449	NaN	-1.992783
40.126306	40.190362	NaN	42.025789	-0.064056	NaN	-1.899483
40.126306	38.351142	NaN	42.685153	1.775164	NaN	-2.558847
40.126306	37.044656	NaN	35.972374	3.081650	NaN	4.153932
40.126306	43.059301	NaN	43.097787	-2.932995	NaN	-2.971480
40.126306	37.952403	NaN	36.469495	2.173903	NaN	3.656812
40.126306	34.342638	NaN	33.970549	5.783668	NaN	6.155757
40.126306	35.795928	NaN	42.957035	4.330378	NaN	-2.830729
40.126306	36.501461	NaN	38.690100	3.624845	NaN	1.436206
40.126306	38.665103	NaN	38.087790	1.461203	NaN	2.038516
40.126306	33.919860	NaN	41.389781	6.206446	NaN	-1.263475
40.126306	32.247096	NaN	42.654785	7.879210	NaN	-2.528479
40.126306	39.905238	NaN	34.390366	0.221068	NaN	5.735940
40.126306	32.323153	NaN	36.634385	7.803153	NaN	3.491921
40.126306	33.798431	NaN	37.270978	6.327875	NaN	2.855328
40.126306	36.623921	NaN	34.835808	3.502385	NaN	5.290498
40.126306	38.778460	NaN	40.910101	1.347846	NaN	-0.783795
40.126306	30.776393	NaN	36.209717	9.349913	NaN	3.916589
40.126306	37.494276	NaN	40.788984	2.632030	NaN	-0.662678
40.126306	43.344470	NaN	41.090393	-3.218164	NaN	-0.964087
40.126306	35.865658	NaN	35.945632	4.260648	NaN	4.180674
40.126306	38.232169	NaN	39.015417	1.894137	NaN	1.110889
40.126306	32.408421	NaN	37.911212	7.717885	NaN	2.215095
40.126306	36.335384	NaN	38.480462	3.790922	NaN	1.645844
40.126306	38.460480	NaN	34.389434	1.665827	NaN	5.736872
40.126306	39.877628	NaN	39.103808	0.248678	NaN	1.022498
40.126306	36.777660	NaN	42.072876	3.348647	NaN	-1.946570
40.126306	41.213276	NaN	41.018292	-1.086970	NaN	-0.891986
40.126306	36.310692	NaN	34.821583	3.815614	NaN	5.304724
40.126306	38.207339	NaN	40.242839	1.918967	NaN	-0.116533
40.126306	41.142745	NaN	35.964835	-1.016439	NaN	4.161471
40.126306	32.939544	NaN	43.221218	7.186762	NaN	-3.094912
40.126306	38.693390	NaN	38.055119	1.432916	NaN	2.071187
40.126306	33.712863	NaN	35.739593	6.413443	NaN	4.386713
40.126306	35.917430	NaN	43.963874	4.208876	NaN	-3.837568
40.126306	41.592175	NaN	41.047974	-1.465869	NaN	-0.921668
40.126306	39.848378	NaN	40.142908	0.277928	NaN	-0.016602
40.126306	28.963030	NaN	33.845854	11.163276	NaN	6.280452
40.126306	32.653887	NaN	40.796399	7.472419	NaN	-0.670092
40.126306	43.881620	NaN	47.269594	-3.755314	NaN	-7.143287
40.126306	39.172730	NaN	36.884781	0.953576	NaN	3.241526
40.126306	34.719730	NaN	37.993361	5.406577	NaN	2.132945
40.126306	39.112734	NaN	39.686876	1.013572	NaN	0.439430
40.126306	34.098974	NaN	40.213879	6.027332	NaN	-0.087573
40.126306	35.245392	NaN	35.274642	4.880914	NaN	4.851664
40.126306	40.339153	NaN	42.890289	-0.212847	NaN	-2.763983
40.126306	36.166003	NaN	41.384465	3.960303	NaN	-1.258159
40.126306	41.150264	NaN	41.462250	-1.023958	NaN	-1.335944
40.126306	26.120518	NaN	33.247528	14.005788	NaN	6.878778
40.126306	32.473455	NaN	43.067725	7.652851	NaN	-2.941419
40.126306	37.454850	NaN	39.193757	2.671456	NaN	0.932549
40.126306	35.441170	NaN	44.002369	4.685136	NaN	-3.876063
40.126306	39.021077	NaN	41.878691	1.105229	NaN	-1.752384
40.126306	36.016308	NaN	39.004164	4.109998	NaN	1.122142
40.126306	41.584903	NaN	42.737608	-1.458597	NaN	-2.611302
40.126306	36.599605	NaN	38.686277	3.526701	NaN	1.440029
40.126306	40.232272	NaN	40.260408	-0.105966	NaN	-0.134102
40.126306	29.001484	NaN	41.121281	11.124822	NaN	-0.994974
40.126306	36.157532	NaN	40.838499	3.968774	NaN	-0.712192
40.126306	35.916277	NaN	38.440386	4.210029	NaN	1.685920
40.126306	35.113429	NaN	39.547576	5.012877	NaN	0.578730
40.126306	37.773687	NaN	39.104099	2.352619	NaN	1.022207
40.126306	35.144693	NaN	38.565031	4.981613	NaN	1.561275
40.126306	37.570479	NaN	36.425639	2.555827	NaN	3.700667
40.126306	40.782974	NaN	37.496715	-0.656668	NaN	2.629591
40.126306	39.123034	NaN	40.079235	1.003272	NaN	0.047072
40.126306	29.407292	NaN	36.766365	10.719014	NaN	3.359941
40.126306	37.093413	NaN	36.775494	3.032893	NaN	3.350813
40.126306	38.262758	NaN	42.490403	1.863548	NaN	-2.364097
40.126306	39.027980	NaN	32.863698	1.098326	NaN	7.262608
40.126306	30.842441	NaN	37.733591	9.283865	NaN	2.392715
40.126306	33.201572	NaN	43.417663	6.924734	NaN	-3.291357
40.126306	36.673679	NaN	42.384540	3.452627	NaN	-2.258234
40.126306	35.481209	NaN	41.746117	4.645097	NaN	-1.619811
40.126306	38.401213	NaN	40.588762	1.725093	NaN	-0.462456
40.126306	37.262337	NaN	44.494982	2.863970	NaN	-4.368676
40.126306	37.796469	NaN	39.714170	2.329837	NaN	0.412136
40.126306	43.179873	NaN	40.388486	-3.053567	NaN	-0.262180
40.126306	40.766362	NaN	38.447505	-0.640056	NaN	1.678802
40.126306	33.863399	NaN	42.275457	6.262907	NaN	-2.149151
40.126306	33.300149	NaN	32.775510	6.826157	NaN	7.350796
40.126306	36.560858	NaN	36.503539	3.565448	NaN	3.622767
40.126306	39.939784	NaN	40.895592	0.186522	NaN	-0.769286
40.126306	33.483417	NaN	40.163990	6.642889	NaN	-0.037684
40.126306	36.421182	NaN	39.053234	3.705124	NaN	1.073072
40.126306	35.102386	NaN	42.511585	5.023920	NaN	-2.385279
40.126306	38.670248	NaN	42.194705	1.456058	NaN	-2.068399
40.126306	36.276188	NaN	41.051420	3.850118	NaN	-0.925113
40.126306	39.119336	NaN	39.218741	1.006970	NaN	0.907565
40.126306	33.661248	NaN	36.393116	6.465058	NaN	3.733191
40.126306	35.472607	NaN	33.992461	4.653699	NaN	6.133845
40.126306	36.944636	NaN	40.828680	3.181670	NaN	-0.702374
40.126306	34.784267	NaN	39.907347	5.342039	NaN	0.218959
40.126306	27.745529	NaN	39.394326	12.380777	NaN	0.731980
40.126306	44.574954	NaN	45.097473	-4.448648	NaN	-4.971167
40.126306	37.640831	NaN	40.882040	2.485475	NaN	-0.755734
40.126306	41.526985	NaN	38.662880	-1.400679	NaN	1.463426
40.126306	36.750865	NaN	37.780865	3.375441	NaN	2.345441
40.126306	37.287087	NaN	42.458980	2.839219	NaN	-2.332674
40.126306	37.717393	NaN	34.783339	2.408914	NaN	5.342967
40.126306	33.992849	NaN	42.358337	6.133457	NaN	-2.232031
40.126306	36.067287	NaN	40.174930	4.059019	NaN	-0.048624
40.126306	38.808015	NaN	36.869075	1.318291	NaN	3.257231
40.126306	35.590666	NaN	36.418109	4.535640	NaN	3.708197
40.126306	33.454937	NaN	40.584088	6.671369	NaN	-0.457782
40.126306	42.781381	NaN	45.669792	-2.655075	NaN	-5.543486
40.126306	36.743978	NaN	40.784585	3.382328	NaN	-0.658279
40.126306	42.826981	NaN	47.241008	-2.700675	NaN	-7.114702
40.126306	32.141251	NaN	37.391236	7.985055	NaN	2.735070
40.126306	31.176219	NaN	39.370884	8.950087	NaN	0.755422
40.126306	36.041865	NaN	42.156796	4.084441	NaN	-2.030490
40.126306	33.692067	NaN	41.409522	6.434239	NaN	-1.283216
40.126306	39.327325	NaN	43.174449	0.798981	NaN	-3.048143
40.126306	34.820265	NaN	41.873824	5.306041	NaN	-1.747518
40.126306	37.696130	NaN	40.789283	2.430176	NaN	-0.662977
40.126306	37.559454	NaN	36.547853	2.566852	NaN	3.578453
40.126306	29.604843	NaN	40.412604	10.521463	NaN	-0.286298
40.126306	38.840770	NaN	39.649623	1.285536	NaN	0.476683
40.126306	36.965973	NaN	38.549701	3.160333	NaN	1.576605
40.126306	43.114735	NaN	45.506161	-2.988429	NaN	-5.379855
40.126306	37.730673	NaN	42.655028	2.395633	NaN	-2.528722
40.126306	37.880659	NaN	40.806962	2.245647	NaN	-0.680656
40.126306	39.439188	NaN	38.358542	0.687118	NaN	1.767764
40.126306	39.028816	NaN	39.793664	1.097490	NaN	0.332642
40.126306	41.142048	NaN	43.531476	-1.015742	NaN	-3.405169
40.126306	40.128687	NaN	43.574298	-0.002381	NaN	-3.447992
40.126306	30.408534	NaN	41.597031	9.717772	NaN	-1.470725
40.126306	41.078313	NaN	43.439357	-0.952007	NaN	-3.313051
40.126306	30.233506	NaN	40.320468	9.892800	NaN	-0.194162
40.126306	25.834666	NaN	37.622915	14.291640	NaN	2.503391
40.126306	37.737966	NaN	39.630018	2.388340	NaN	0.496288
40.126306	36.473682	NaN	38.523175	3.652624	NaN	1.603131
40.126306	32.763910	NaN	40.804054	7.362397	NaN	-0.677748
40.126306	38.355749	NaN	36.630044	1.770557	NaN	3.496262
40.126306	31.101549	NaN	34.853734	9.024757	NaN	5.272572
40.126306	34.169078	NaN	37.997215	5.957228	NaN	2.129091
40.126306	32.082072	NaN	36.509535	8.044234	NaN	3.616771
40.126306	33.307730	NaN	39.074014	6.818576	NaN	1.052292
40.126306	33.274490	NaN	40.806488	6.851816	NaN	-0.680182
40.126306	31.124779	NaN	37.762164	9.001527	NaN	2.364142
40.126306	40.146127	NaN	38.448020	-0.019821	NaN	1.678286
40.126306	38.763764	NaN	43.565345	1.362542	NaN	-3.439039
40.126306	36.632788	NaN	42.421161	3.493518	NaN	-2.294855
40.126306	32.055108	NaN	33.711335	8.071198	NaN	6.414971
40.126306	40.048540	NaN	46.718257	0.077766	NaN	-6.591951
40.126306	34.494644	NaN	44.030319	5.631662	NaN	-3.904013
40.126306	36.789323	NaN	37.013563	3.336983	NaN	3.112743
40.126306	38.714902	NaN	42.208377	1.411404	NaN	-2.082071
40.126306	39.969245	NaN	45.187017	0.157061	NaN	-5.060711
40.126306	36.056602	NaN	43.823673	4.069704	NaN	-3.697367
40.126306	28.730837	NaN	37.930012	11.395469	NaN	2.196294
40.126306	36.478696	NaN	36.716997	3.647610	NaN	3.409309
40.126306	36.752254	NaN	36.577893	3.374052	NaN	3.548413
40.126306	37.963431	NaN	38.407212	2.162875	NaN	1.719094
40.126306	35.095674	NaN	37.531831	5.030632	NaN	2.594475
40.126306	37.510074	NaN	44.596613	2.616232	NaN	-4.470307
40.126306	31.599623	NaN	38.310787	8.526683	NaN	1.815519
40.126306	37.143888	NaN	34.237455	2.982418	NaN	5.888851
40.126306	37.499133	NaN	41.090174	2.627173	NaN	-0.963868
40.126306	40.465154	NaN	39.907607	-0.338847	NaN	0.218699
40.126306	40.824291	NaN	43.818324	-0.697985	NaN	-3.692018
40.126306	35.698364	NaN	40.480064	4.427942	NaN	-0.353758
40.126306	31.623055	NaN	39.732773	8.503252	NaN	0.393533
40.126306	38.885955	NaN	39.856973	1.240351	NaN	0.269333
40.126306	40.257597	NaN	43.446113	-0.131291	NaN	-3.319807
40.126306	33.678307	NaN	40.730123	6.448000	NaN	-0.603817
40.126306	39.115496	NaN	40.225355	1.010810	NaN	-0.099049
40.126306	34.616588	NaN	36.312904	5.509718	NaN	3.813402
40.126306	38.375294	NaN	40.991786	1.751012	NaN	-0.865480
40.126306	36.089994	NaN	39.775742	4.036312	NaN	0.350564
40.126306	40.463833	NaN	45.712417	-0.337527	NaN	-5.586111
40.126306	34.977043	NaN	38.746269	5.149263	NaN	1.380037
40.126306	41.634990	NaN	41.968707	-1.508683	NaN	-1.842401
40.126306	37.006039	NaN	43.014748	3.120267	NaN	-2.888442
40.126306	37.698499	NaN	41.912744	2.427807	NaN	-1.786438
40.126306	37.633897	NaN	43.948342	2.492409	NaN	-3.822036
40.126306	38.998400	NaN	42.669617	1.127906	NaN	-2.543311
40.126306	38.249758	NaN	42.240516	1.876548	NaN	-2.114210
40.126306	41.085559	NaN	43.137708	-0.959252	NaN	-3.011402
40.126306	44.098951	NaN	44.358645	-3.972645	NaN	-4.232338
40.126306	39.375631	NaN	39.997839	0.750675	NaN	0.128467
40.126306	34.807546	NaN	42.033080	5.318761	NaN	-1.906773
40.126306	33.004702	NaN	35.964654	7.121604	NaN	4.161652
40.126306	38.720289	NaN	34.194326	1.406017	NaN	5.931980
40.126306	41.315921	NaN	38.031570	-1.189615	NaN	2.094736
40.126306	34.339591	NaN	36.911372	5.786715	NaN	3.214934
40.126306	34.314621	NaN	41.165526	5.811685	NaN	-1.039220
40.126306	36.796901	NaN	41.816704	3.329405	NaN	-1.690398
40.126306	41.416919	NaN	40.328385	-1.290613	NaN	-0.202079
40.126306	34.650846	NaN	36.584120	5.475460	NaN	3.542186
40.126306	38.168373	NaN	36.125391	1.957933	NaN	4.000915
40.126306	31.338195	NaN	39.857822	8.788111	NaN	0.268484
40.126306	34.816410	NaN	33.513893	5.309896	NaN	6.612413
40.126306	30.691819	NaN	38.107240	9.434487	NaN	2.019066
40.126306	38.720346	NaN	35.359316	1.405960	NaN	4.766990
40.126306	39.658297	NaN	43.170305	0.468009	NaN	-3.043999
40.126306	40.568152	NaN	42.804897	-0.441846	NaN	-2.678591
40.126306	34.725042	NaN	41.403749	5.401264	NaN	-1.277442
40.126306	28.397365	NaN	34.865982	11.728941	NaN	5.260324
40.126306	43.346627	NaN	48.791471	-3.220321	NaN	-8.665165
40.126306	36.762731	NaN	37.017435	3.363575	NaN	3.108871
40.126306	37.678504	NaN	41.836655	2.447802	NaN	-1.710349
40.126306	32.148935	NaN	33.914217	7.977371	NaN	6.212089
40.126306	35.333410	NaN	41.964103	4.792896	NaN	-1.837797
40.126306	39.858120	NaN	38.289364	0.268186	NaN	1.836942
40.126306	35.073895	NaN	39.214794	5.052411	NaN	0.911512
40.126306	28.767564	NaN	39.734810	11.358742	NaN	0.391496
40.126306	31.550121	NaN	36.809941	8.576185	NaN	3.316365
40.126306	33.290847	NaN	35.450698	6.835460	NaN	4.675608
40.126306	33.361671	NaN	41.435407	6.764635	NaN	-1.309101
40.126306	36.724092	NaN	39.685647	3.402214	NaN	0.440659
40.126306	31.865960	NaN	36.343418	8.260347	NaN	3.782888
40.126306	33.362719	NaN	42.348590	6.763587	NaN	-2.222284
40.126306	31.781543	NaN	38.755561	8.344763	NaN	1.370745
40.126306	34.184385	NaN	39.620225	5.941921	NaN	0.506081
40.126306	35.649348	NaN	42.057876	4.476959	NaN	-1.931570
40.126306	41.455340	NaN	44.294702	-1.329033	NaN	-4.168396
40.126306	39.658548	NaN	41.992840	0.467758	NaN	-1.866534
40.126306	34.971096	NaN	40.325156	5.155210	NaN	-0.198850
40.126306	40.641159	NaN	42.042414	-0.514853	NaN	-1.916108
40.126306	32.795573	NaN	40.693256	7.330733	NaN	-0.566950
40.126306	32.315094	NaN	39.475427	7.811212	NaN	0.650880
40.126306	35.495339	NaN	36.957859	4.630967	NaN	3.168447
40.126306	30.676066	NaN	39.277863	9.450240	NaN	0.848443
40.126306	33.048626	NaN	36.956222	7.077680	NaN	3.170084
40.126306	37.224889	NaN	44.847161	2.901417	NaN	-4.720855
40.126306	39.740695	NaN	39.361921	0.385611	NaN	0.764385
40.126306	39.688573	NaN	36.206193	0.437733	NaN	3.920113
40.126306	41.537985	NaN	39.848855	-1.411679	NaN	0.277451
40.126306	37.680194	NaN	43.752163	2.446112	NaN	-3.625857
40.126306	29.328426	NaN	39.232530	10.797880	NaN	0.893776
40.126306	39.134080	NaN	37.814777	0.992226	NaN	2.311529
40.126306	35.759694	NaN	38.666300	4.366613	NaN	1.460006
40.126306	35.932580	NaN	33.940490	4.193727	NaN	6.185816
40.126306	37.829074	NaN	39.927957	2.297232	NaN	0.198349
40.126306	35.067407	NaN	40.410019	5.058899	NaN	-0.283713
40.126306	44.992259	NaN	42.565914	-4.865953	NaN	-2.439608
40.126306	36.101288	NaN	44.363228	4.025018	NaN	-4.236922
40.126306	33.112093	NaN	41.062490	7.014213	NaN	-0.936184
40.126306	34.006733	NaN	37.462664	6.119573	NaN	2.663642
40.126306	39.697628	NaN	43.701106	0.428678	NaN	-3.574800
40.126306	38.263868	NaN	41.956064	1.862438	NaN	-1.829758
40.126306	38.862742	NaN	35.563236	1.263565	NaN	4.563070
40.126306	38.653006	NaN	37.545647	1.473300	NaN	2.580659
40.126306	38.719638	NaN	40.898460	1.406668	NaN	-0.772154
40.126306	38.860516	NaN	41.462431	1.265790	NaN	-1.336125
40.126306	39.634356	NaN	42.672417	0.491950	NaN	-2.546111
40.126306	35.813832	NaN	42.265228	4.312474	NaN	-2.138922
40.126306	40.568542	NaN	37.703063	-0.442236	NaN	2.423243
40.126306	43.837372	NaN	39.828399	-3.711065	NaN	0.297907
40.126306	38.906282	NaN	43.867314	1.220024	NaN	-3.741008
40.126306	41.298189	NaN	42.613331	-1.171883	NaN	-2.487025
40.126306	35.099798	NaN	36.903891	5.026508	NaN	3.222415
40.126306	32.839177	NaN	41.315789	7.287129	NaN	-1.189483
40.126306	39.404542	NaN	46.228062	0.721764	NaN	-6.101756
40.126306	37.599894	NaN	41.191791	2.526412	NaN	-1.065485
40.126306	36.126322	NaN	39.347312	3.999984	NaN	0.778995
40.126306	40.420353	NaN	41.541508	-0.294047	NaN	-1.415201
40.126306	33.670536	NaN	37.598905	6.455771	NaN	2.527402
40.126306	39.188522	NaN	42.935771	0.937784	NaN	-2.809465
40.126306	37.389078	NaN	40.025622	2.737228	NaN	0.100684
40.126306	35.033750	NaN	40.702293	5.092556	NaN	-0.575987
40.126306	31.549381	NaN	38.380435	8.576925	NaN	1.745871
40.126306	34.792042	NaN	37.340918	5.334264	NaN	2.785388
40.126306	32.879211	NaN	41.684544	7.247095	NaN	-1.558238
40.126306	39.209662	NaN	45.157585	0.916644	NaN	-5.031278
40.126306	37.297551	NaN	38.253908	2.828755	NaN	1.872398
40.126306	43.076504	NaN	46.863565	-2.950198	NaN	-6.737259
40.126306	34.138698	NaN	34.416868	5.987608	NaN	5.709438
40.126306	35.026138	NaN	40.583416	5.100168	NaN	-0.457110
40.126306	41.806724	NaN	39.318073	-1.680418	NaN	0.808233
40.126306	36.087408	NaN	43.556355	4.038898	NaN	-3.430049
40.126306	34.857142	NaN	38.015423	5.269164	NaN	2.110883
40.126306	36.281606	NaN	43.822096	3.844700	NaN	-3.695789
40.126306	36.482554	NaN	41.969258	3.643752	NaN	-1.842952
40.126306	36.641997	NaN	44.926989	3.484309	NaN	-4.800683
40.126306	28.951449	NaN	35.941501	11.174857	NaN	4.184805
40.126306	32.472184	NaN	36.749992	7.654122	NaN	3.376314
40.126306	38.917970	NaN	39.697478	1.208336	NaN	0.428828
40.126306	36.696675	NaN	35.948988	3.429631	NaN	4.177318
40.126306	32.330699	NaN	36.620040	7.795607	NaN	3.506266
40.126306	41.008341	NaN	39.393372	-0.882035	NaN	0.732934
40.126306	40.485615	NaN	40.079092	-0.359309	NaN	0.047214
40.126306	35.431066	NaN	39.764798	4.695240	NaN	0.361508
40.126306	40.796881	NaN	40.492764	-0.670575	NaN	-0.366458
40.126306	35.688363	NaN	43.079864	4.437943	NaN	-2.953558
40.126306	37.244854	NaN	36.086866	2.881452	NaN	4.039440
40.126306	40.833684	NaN	41.380525	-0.707378	NaN	-1.254219
40.126306	45.148581	NaN	40.977817	-5.022275	NaN	-0.851511
40.126306	41.611751	NaN	45.111892	-1.485445	NaN	-4.985586
40.126306	38.057041	NaN	42.265078	2.069265	NaN	-2.138772
40.126306	33.505412	NaN	42.995805	6.620894	NaN	-2.869499
40.126306	41.088943	NaN	41.481294	-0.962637	NaN	-1.354988
40.126306	37.443053	NaN	37.664461	2.683253	NaN	2.461845
40.126306	37.306454	NaN	37.234212	2.819852	NaN	2.892094
40.126306	36.101912	NaN	39.016302	4.024394	NaN	1.110004
40.126306	35.953028	NaN	43.138707	4.173278	NaN	-3.012401
40.126306	37.519701	NaN	41.015823	2.606605	NaN	-0.889517
40.126306	39.275161	NaN	40.139906	0.851145	NaN	-0.013600
40.126306	30.445900	NaN	37.881374	9.680407	NaN	2.244932
40.126306	31.273019	NaN	39.190520	8.853287	NaN	0.935786
40.126306	38.057631	NaN	38.803672	2.068675	NaN	1.322634
40.126306	35.226313	NaN	40.805687	4.899993	NaN	-0.679381
40.126306	40.752972	NaN	39.088150	-0.626666	NaN	1.038156
40.126306	35.194177	NaN	41.976761	4.932129	NaN	-1.850455
40.126306	31.238689	NaN	42.035396	8.887617	NaN	-1.909090
40.126306	26.901295	NaN	38.426628	13.225011	NaN	1.699678
40.126306	37.960659	NaN	40.832060	2.165647	NaN	-0.705754
40.126306	39.757985	NaN	41.335599	0.368322	NaN	-1.209293
40.126306	36.236085	NaN	42.946131	3.890221	NaN	-2.819825
40.126306	41.288053	NaN	41.174836	-1.161747	NaN	-1.048530
40.126306	36.516460	NaN	43.032050	3.609846	NaN	-2.905744
40.126306	40.864959	NaN	44.911443	-0.738652	NaN	-4.785137
40.126306	28.979869	NaN	37.277778	11.146437	NaN	2.848528
40.126306	35.364132	NaN	41.081495	4.762174	NaN	-0.955189
40.126306	40.474794	NaN	41.346273	-0.348487	NaN	-1.219967
40.126306	38.794196	NaN	36.642262	1.332110	NaN	3.484044
40.126306	34.764641	NaN	39.541152	5.361665	NaN	0.585155
40.126306	28.615830	NaN	40.224479	11.510476	NaN	-0.098173
40.126306	33.255015	NaN	41.223225	6.871292	NaN	-1.096919
40.126306	37.715936	NaN	38.237418	2.410370	NaN	1.888888
40.126306	34.692956	NaN	37.545228	5.433350	NaN	2.581078
40.126306	33.319050	NaN	40.883254	6.807256	NaN	-0.756948
40.126306	37.421557	NaN	41.589016	2.704749	NaN	-1.462710
40.126306	39.253217	NaN	38.625736	0.873089	NaN	1.500570
40.126306	39.690599	NaN	45.802163	0.435707	NaN	-5.675857
40.126306	40.190126	NaN	40.384795	-0.063820	NaN	-0.258489
40.126306	40.526258	NaN	39.481382	-0.399952	NaN	0.644924
40.126306	38.267543	NaN	39.159211	1.858763	NaN	0.967095
40.126306	37.584545	NaN	39.727769	2.541761	NaN	0.398537
40.126306	37.738746	NaN	37.889930	2.387560	NaN	2.236376
40.126306	36.443716	NaN	38.158375	3.682590	NaN	1.967931
40.126306	35.074187	NaN	35.987243	5.052119	NaN	4.139063
40.126306	44.800440	NaN	40.334657	-4.674134	NaN	-0.208351
40.126306	34.882636	NaN	39.151795	5.243670	NaN	0.974511
40.126306	36.425528	NaN	34.433104	3.700778	NaN	5.693202
40.126306	38.974613	NaN	40.304308	1.151693	NaN	-0.178002
40.126306	40.775509	NaN	38.684786	-0.649203	NaN	1.441520
40.126306	38.682305	NaN	38.547818	1.444001	NaN	1.578488
40.126306	29.418501	NaN	39.679751	10.707805	NaN	0.446555
40.126306	33.601783	NaN	42.906673	6.524523	NaN	-2.780367
40.126306	35.760580	NaN	32.699065	4.365726	NaN	7.427241
40.126306	39.183296	NaN	45.080207	0.943010	NaN	-4.953901
40.126306	34.784913	NaN	40.135657	5.341393	NaN	-0.009351
40.126306	37.425994	NaN	36.004644	2.700312	NaN	4.121662
40.126306	37.146100	NaN	42.480218	2.980206	NaN	-2.353911
40.126306	34.360836	NaN	40.352337	5.765470	NaN	-0.226031
40.126306	36.744400	NaN	41.477256	3.381906	NaN	-1.350950
40.126306	37.453306	NaN	40.713903	2.673000	NaN	-0.587597
40.126306	36.951195	NaN	35.405777	3.175111	NaN	4.720529
40.126306	38.449380	NaN	40.614881	1.676926	NaN	-0.488575
40.126306	34.006436	NaN	40.257700	6.119871	NaN	-0.131394
40.126306	20.735063	NaN	33.509847	19.391243	NaN	6.616459
40.126306	35.043887	NaN	41.397161	5.082419	NaN	-1.270855
40.126306	36.468939	NaN	39.016408	3.657367	NaN	1.109898
40.126306	36.958091	NaN	37.903266	3.168215	NaN	2.223040
40.126306	33.142086	NaN	42.034266	6.984220	NaN	-1.907960
40.126306	28.896847	NaN	42.521129	11.229459	NaN	-2.394823
40.126306	41.452923	NaN	39.710663	-1.326617	NaN	0.415643
40.126306	37.513284	NaN	43.378985	2.613022	NaN	-3.252678
40.126306	33.281335	NaN	43.126703	6.844972	NaN	-3.000397
40.126306	39.831080	NaN	42.287603	0.295226	NaN	-2.161297
40.126306	43.046533	NaN	45.324217	-2.920226	NaN	-5.197911
40.126306	29.511255	NaN	39.297832	10.615051	NaN	0.828474
40.126306	34.996131	NaN	35.124933	5.130176	NaN	5.001373
40.126306	33.465305	NaN	35.105476	6.661001	NaN	5.020830
40.126306	34.283217	NaN	39.545804	5.843089	NaN	0.580503
40.126306	36.416673	NaN	36.745149	3.709633	NaN	3.381157
40.126306	39.669844	NaN	41.858705	0.456463	NaN	-1.732399
40.126306	34.082249	NaN	45.783564	6.044057	NaN	-5.657258
40.126306	39.108239	NaN	35.896726	1.018067	NaN	4.229580
40.126306	33.078480	NaN	32.413020	7.047826	NaN	7.713286
40.126306	33.036377	NaN	38.425268	7.089929	NaN	1.701038
40.126306	41.218083	NaN	40.491164	-1.091777	NaN	-0.364858
40.126306	38.196050	NaN	41.714203	1.930256	NaN	-1.587897
40.126306	34.074783	NaN	37.874875	6.051523	NaN	2.251431
40.126306	36.726275	NaN	41.503266	3.400031	NaN	-1.376960
40.126306	29.352065	NaN	36.248920	10.774241	NaN	3.877386
40.126306	37.097662	NaN	35.730760	3.028645	NaN	4.395546
40.126306	36.394460	NaN	44.134751	3.731846	NaN	-4.008445
40.126306	32.276163	NaN	32.805914	7.850143	NaN	7.320392
40.126306	39.124740	NaN	42.637271	1.001566	NaN	-2.510965
40.126306	34.735273	NaN	38.113856	5.391033	NaN	2.012450
40.126306	40.597093	NaN	46.253250	-0.470787	NaN	-6.126944
40.126306	37.980017	NaN	43.030978	2.146289	NaN	-2.904672
40.126306	40.596430	NaN	40.555238	-0.470124	NaN	-0.428932
40.126306	27.114934	NaN	38.358773	13.011372	NaN	1.767533
40.126306	35.418191	NaN	32.383770	4.708115	NaN	7.742536
40.126306	44.025228	NaN	37.831290	-3.898922	NaN	2.295016
40.126306	32.685190	NaN	41.078351	7.441116	NaN	-0.952045
40.126306	40.887464	NaN	40.000154	-0.761158	NaN	0.126152
40.126306	24.897023	NaN	41.327512	15.229283	NaN	-1.201206
40.126306	34.579946	NaN	37.439931	5.546360	NaN	2.686375
40.126306	33.257420	NaN	36.711044	6.868886	NaN	3.415262
40.126306	39.655031	NaN	45.364608	0.471275	NaN	-5.238302
40.126306	39.673971	NaN	38.547679	0.452335	NaN	1.578627
40.126306	36.818393	NaN	39.924802	3.307913	NaN	0.201504
40.126306	32.028732	NaN	34.754395	8.097574	NaN	5.371911
40.126306	38.429882	NaN	40.320261	1.696425	NaN	-0.193955
40.126306	27.726573	NaN	31.395664	12.399733	NaN	8.730642
40.126306	36.896133	NaN	42.522889	3.230173	NaN	-2.396583
40.126306	37.468583	NaN	39.198162	2.657723	NaN	0.928144
40.126306	38.142902	NaN	39.504879	1.983404	NaN	0.621428
40.126306	41.721203	NaN	42.757593	-1.594897	NaN	-2.631287
40.126306	43.953891	NaN	40.583567	-3.827585	NaN	-0.457261
40.126306	26.241878	NaN	38.558643	13.884428	NaN	1.567663
40.126306	32.887653	NaN	41.859372	7.238653	NaN	-1.733066
40.126306	39.713306	NaN	45.989719	0.413000	NaN	-5.863413
40.126306	36.380546	NaN	36.435404	3.745760	NaN	3.690902
40.126306	38.511358	NaN	40.807082	1.614948	NaN	-0.680776
40.126306	37.971272	NaN	41.916469	2.155034	NaN	-1.790163
40.126306	31.431181	NaN	32.960221	8.695125	NaN	7.166085
40.126306	36.790828	NaN	41.397171	3.335478	NaN	-1.270865
40.126306	40.322507	NaN	38.687523	-0.196201	NaN	1.438783
40.126306	40.517527	NaN	43.739881	-0.391221	NaN	-3.613575
40.126306	35.010312	NaN	41.601500	5.115994	NaN	-1.475194
40.126306	35.623215	NaN	39.343830	4.503091	NaN	0.782476
40.126306	34.464835	NaN	35.472523	5.661471	NaN	4.653784
40.126306	32.232011	NaN	41.407872	7.894295	NaN	-1.281566
40.126306	41.556387	NaN	43.670956	-1.430081	NaN	-3.544650
40.126306	35.998717	NaN	39.309232	4.127589	NaN	0.817074
40.126306	36.070905	NaN	37.820288	4.055401	NaN	2.306018
40.126306	41.247622	NaN	45.522416	-1.121315	NaN	-5.396110
40.126306	35.679698	NaN	35.195666	4.446608	NaN	4.930640
40.126306	30.677299	NaN	39.097882	9.449007	NaN	1.028424
40.126306	36.822446	NaN	45.633567	3.303860	NaN	-5.507261
40.126306	38.777191	NaN	44.026997	1.349116	NaN	-3.900691
40.126306	36.432004	NaN	40.394616	3.694302	NaN	-0.268310
40.126306	34.021773	NaN	39.974593	6.104534	NaN	0.151713
40.126306	36.161677	NaN	38.723054	3.964629	NaN	1.403252
40.126306	43.111963	NaN	36.433846	-2.985657	NaN	3.692460
40.126306	36.568563	NaN	43.311366	3.557743	NaN	-3.185060
40.126306	37.983068	NaN	45.444958	2.143238	NaN	-5.318652
40.126306	24.979136	NaN	37.044790	15.147171	NaN	3.081516
40.126306	44.433176	NaN	43.202447	-4.306870	NaN	-3.076141
40.126306	34.873495	NaN	35.167757	5.252811	NaN	4.958549
40.126306	41.457326	NaN	41.712092	-1.331020	NaN	-1.585786
40.126306	33.079427	NaN	40.359700	7.046879	NaN	-0.233394
40.126306	36.348012	NaN	42.852019	3.778294	NaN	-2.725713
40.126306	38.343098	NaN	36.609912	1.783208	NaN	3.516394
40.126306	25.442707	NaN	40.053111	14.683599	NaN	0.073196
40.126306	32.050421	NaN	44.655842	8.075885	NaN	-4.529536
40.126306	34.501546	NaN	38.308743	5.624760	NaN	1.817563
40.126306	36.796603	NaN	39.504365	3.329703	NaN	0.621941
40.126306	37.015800	NaN	43.061007	3.110506	NaN	-2.934701
40.126306	38.980284	NaN	38.219381	1.146022	NaN	1.906925
40.126306	36.720347	NaN	41.853000	3.405959	NaN	-1.726694
40.126306	34.425072	NaN	37.478094	5.701234	NaN	2.648212
40.126306	38.727832	NaN	40.557528	1.398474	NaN	-0.431222
40.126306	36.880503	NaN	38.564258	3.245803	NaN	1.562048
40.126306	38.180186	NaN	39.001469	1.946120	NaN	1.124837
40.126306	36.743846	NaN	38.083140	3.382460	NaN	2.043166
40.126306	34.731472	NaN	38.588587	5.394834	NaN	1.537719
40.126306	34.160701	NaN	38.674669	5.965605	NaN	1.451637
40.126306	34.491898	NaN	38.071811	5.634409	NaN	2.054495
40.126306	36.970235	NaN	37.770491	3.156071	NaN	2.355815
40.126306	35.880161	NaN	41.149494	4.246145	NaN	-1.023188
40.126306	39.808848	NaN	40.921071	0.317458	NaN	-0.794765
40.126306	35.565719	NaN	37.992981	4.560587	NaN	2.133325
40.126306	34.466066	NaN	41.649469	5.660240	NaN	-1.523163
40.126306	39.442071	NaN	41.225865	0.684235	NaN	-1.099559
40.126306	34.100297	NaN	34.913359	6.026009	NaN	5.212947
40.126306	28.956890	NaN	35.322875	11.169416	NaN	4.803431
40.126306	33.819043	NaN	42.786759	6.307263	NaN	-2.660453
40.126306	36.990352	NaN	38.214762	3.135954	NaN	1.911544
40.126306	40.882763	NaN	40.598468	-0.756457	NaN	-0.472162
40.126306	36.734176	NaN	39.106088	3.392130	NaN	1.020218
40.126306	38.543403	NaN	43.038088	1.582903	NaN	-2.911782
40.126306	33.028175	NaN	40.674125	7.098132	NaN	-0.547819
40.126306	35.372048	NaN	39.751800	4.754258	NaN	0.374506
40.126306	36.482400	NaN	38.895967	3.643906	NaN	1.230339
40.126306	40.806120	NaN	37.025355	-0.679814	NaN	3.100951
40.126306	41.669022	NaN	38.856546	-1.542716	NaN	1.269761
40.126306	36.226411	NaN	42.918324	3.899895	NaN	-2.792018
40.126306	39.628727	NaN	39.901563	0.497579	NaN	0.224743
40.126306	38.008346	NaN	39.638573	2.117960	NaN	0.487733
40.126306	31.927293	NaN	41.352333	8.199013	NaN	-1.226027
40.126306	36.745113	NaN	39.802807	3.381193	NaN	0.323499
40.126306	40.776934	NaN	38.527387	-0.650627	NaN	1.598919
40.126306	39.094330	NaN	46.824158	1.031976	NaN	-6.697852
40.126306	33.719690	NaN	40.333625	6.406617	NaN	-0.207318
40.126306	37.314939	NaN	39.340592	2.811367	NaN	0.785714
40.126306	32.359741	NaN	41.439361	7.766565	NaN	-1.313055
40.126306	32.838975	NaN	40.898863	7.287331	NaN	-0.772557
40.126306	42.443653	NaN	43.457180	-2.317346	NaN	-3.330874
40.126306	31.898197	NaN	34.747905	8.228109	NaN	5.378401
40.126306	39.666804	NaN	41.918509	0.459502	NaN	-1.792203
40.126306	30.595834	NaN	42.566052	9.530472	NaN	-2.439746
40.126306	37.764837	NaN	39.297443	2.361469	NaN	0.828863
40.126306	41.250665	NaN	40.787352	-1.124359	NaN	-0.661046
40.126306	30.869469	NaN	40.563350	9.256837	NaN	-0.437044
40.126306	32.126640	NaN	35.487798	7.999666	NaN	4.638509
40.126306	40.740131	NaN	37.900925	-0.613825	NaN	2.225381
40.126306	33.831792	NaN	39.115051	6.294514	NaN	1.011255
40.126306	34.127335	NaN	36.084179	5.998972	NaN	4.042128
40.126306	36.978777	NaN	43.132177	3.147529	NaN	-3.005871
40.126306	35.528159	NaN	34.867273	4.598147	NaN	5.259033
40.126306	43.911041	NaN	47.041686	-3.784735	NaN	-6.915380
40.126306	38.574031	NaN	41.187125	1.552275	NaN	-1.060819
40.126306	42.300626	NaN	46.462039	-2.174320	NaN	-6.335733
40.126306	38.433449	NaN	39.039195	1.692857	NaN	1.087111
40.126306	38.521059	NaN	39.324834	1.605247	NaN	0.801472
40.126306	37.193715	NaN	39.735738	2.932591	NaN	0.390568
40.126306	35.989792	NaN	37.866344	4.136514	NaN	2.259962
40.126306	35.398658	NaN	36.374635	4.727648	NaN	3.751671
40.126306	38.718739	NaN	41.072010	1.407567	NaN	-0.945704
40.126306	36.613951	NaN	38.646713	3.512355	NaN	1.479593
40.126306	38.402957	NaN	38.645312	1.723349	NaN	1.480994
40.126306	36.907683	NaN	44.137833	3.218623	NaN	-4.011527
40.126306	39.161541	NaN	43.962366	0.964765	NaN	-3.836060
40.126306	35.110340	NaN	41.816514	5.015966	NaN	-1.690208
40.126306	33.770021	NaN	37.905761	6.356285	NaN	2.220545
40.126306	38.525559	NaN	46.665214	1.600747	NaN	-6.538908
40.126306	40.374740	NaN	37.293536	-0.248434	NaN	2.832770
40.126306	33.413203	NaN	39.674159	6.713103	NaN	0.452147
40.126306	34.767740	NaN	36.460470	5.358566	NaN	3.665836
40.126306	38.974270	NaN	34.714223	1.152036	NaN	5.412083
40.126306	33.732028	NaN	42.823350	6.394278	NaN	-2.697044
40.126306	37.174078	NaN	40.156551	2.952228	NaN	-0.030245
40.126306	33.915633	NaN	44.345868	6.210673	NaN	-4.219562
40.126306	41.575366	NaN	44.265705	-1.449060	NaN	-4.139399
40.126306	35.313077	NaN	38.966210	4.813229	NaN	1.160096
40.126306	35.514300	NaN	42.144725	4.612006	NaN	-2.018419
40.126306	38.469584	NaN	41.198135	1.656722	NaN	-1.071829
40.126306	37.529174	NaN	36.911031	2.597132	NaN	3.215275
40.126306	36.998667	NaN	35.375982	3.127639	NaN	4.750324
40.126306	36.828896	NaN	37.177944	3.297410	NaN	2.948362
40.126306	41.317472	NaN	44.380930	-1.191166	NaN	-4.254624
40.126306	35.823556	NaN	39.309322	4.302750	NaN	0.816984
40.126306	44.288298	NaN	41.628000	-4.161992	NaN	-1.501694
40.126306	37.060201	NaN	36.240796	3.066105	NaN	3.885510
40.126306	32.912714	NaN	35.652427	7.213592	NaN	4.473880
40.126306	35.806122	NaN	39.874103	4.320184	NaN	0.252204
40.126306	34.165421	NaN	41.387715	5.960885	NaN	-1.261409
40.126306	39.070881	NaN	42.554808	1.055425	NaN	-2.428502
40.126306	39.185698	NaN	46.117150	0.940608	NaN	-5.990844
40.126306	35.942472	NaN	36.959877	4.183834	NaN	3.166429
40.126306	37.587421	NaN	41.903733	2.538885	NaN	-1.777427
40.126306	35.029865	NaN	36.510178	5.096441	NaN	3.616128
40.126306	36.945349	NaN	42.028607	3.180957	NaN	-1.902301
40.126306	43.069407	NaN	40.573679	-2.943101	NaN	-0.447373
40.126306	40.965793	NaN	43.271692	-0.839487	NaN	-3.145386
40.126306	39.484544	NaN	41.562290	0.641762	NaN	-1.435984
40.126306	35.111893	NaN	40.480984	5.014413	NaN	-0.354678
40.126306	37.956605	NaN	37.656110	2.169701	NaN	2.470196
40.126306	36.887641	NaN	44.138410	3.238665	NaN	-4.012104
40.126306	41.225216	NaN	42.317293	-1.098910	NaN	-2.190987
40.126306	26.487246	NaN	38.582706	13.639060	NaN	1.543600
40.126306	38.946695	NaN	39.607542	1.179611	NaN	0.518764
40.126306	30.548985	NaN	38.033150	9.577321	NaN	2.093156
40.126306	39.301742	NaN	44.400851	0.824564	NaN	-4.274545
40.126306	33.930992	NaN	38.284855	6.195314	NaN	1.841451
40.126306	28.202910	NaN	34.567324	11.923397	NaN	5.558982
40.126306	41.781313	NaN	37.691907	-1.655007	NaN	2.434399
40.126306	38.080450	NaN	35.143235	2.045856	NaN	4.983071
40.126306	37.417724	NaN	36.478485	2.708583	NaN	3.647821
40.126306	35.662606	NaN	41.987669	4.463700	NaN	-1.861363
40.126306	38.002667	NaN	38.125041	2.123639	NaN	2.001265
40.126306	46.248996	NaN	47.129811	-6.122690	NaN	-7.003505
40.126306	34.082479	NaN	41.242417	6.043827	NaN	-1.116111
40.126306	38.336546	NaN	33.812947	1.789760	NaN	6.313360
40.126306	29.949142	NaN	35.895902	10.177164	NaN	4.230404
40.126306	36.363994	NaN	40.414396	3.762312	NaN	-0.288090
40.126306	34.272637	NaN	39.557351	5.853669	NaN	0.568955
40.126306	34.193915	NaN	39.571078	5.932391	NaN	0.555228
40.126306	37.241580	NaN	39.777972	2.884726	NaN	0.348334
40.126306	40.927728	NaN	40.797004	-0.801422	NaN	-0.670698
40.126306	31.533717	NaN	36.798349	8.592589	NaN	3.327957
40.126306	34.169580	NaN	40.149580	5.956727	NaN	-0.023274
40.126306	36.188412	NaN	42.085698	3.937894	NaN	-1.959392
40.126306	40.998992	NaN	38.891530	-0.872686	NaN	1.234776
40.126306	36.805191	NaN	33.627961	3.321115	NaN	6.498345
40.126306	43.210892	NaN	40.094200	-3.084586	NaN	0.032106
40.126306	33.666123	NaN	37.786713	6.460183	NaN	2.339593
40.126306	41.141388	NaN	45.553624	-1.015082	NaN	-5.427318
40.126306	38.090989	NaN	32.854338	2.035317	NaN	7.271968
40.126306	34.840216	NaN	39.498999	5.286090	NaN	0.627307
40.126306	36.753905	NaN	42.109085	3.372401	NaN	-1.982779
40.126306	35.361164	NaN	39.032208	4.765142	NaN	1.094099
40.126306	42.619251	NaN	43.755041	-2.492945	NaN	-3.628735
40.126306	29.495077	NaN	36.443573	10.631229	NaN	3.682733
40.126306	40.351936	NaN	42.025456	-0.225629	NaN	-1.899150
40.126306	32.160579	NaN	35.735868	7.965727	NaN	4.390438
40.126306	41.017363	NaN	46.339875	-0.891057	NaN	-6.213569
40.126306	36.753113	NaN	40.761763	3.373193	NaN	-0.635457
40.126306	35.802686	NaN	41.762271	4.323620	NaN	-1.635965
40.126306	33.727459	NaN	36.858638	6.398847	NaN	3.267668
40.126306	34.399725	NaN	37.069715	5.726581	NaN	3.056591
40.126306	38.719689	NaN	38.307851	1.406617	NaN	1.818455
40.126306	34.708933	NaN	41.822900	5.417373	NaN	-1.696594
40.126306	39.655053	NaN	38.993776	0.471253	NaN	1.132530
40.126306	38.884742	NaN	37.815022	1.241564	NaN	2.311284
40.126306	35.089591	NaN	41.730332	5.036715	NaN	-1.604026
40.126306	37.862762	NaN	39.891969	2.263544	NaN	0.234337
40.126306	39.119474	NaN	46.560135	1.006832	NaN	-6.433829
40.126306	39.205067	NaN	39.927078	0.921239	NaN	0.199228
40.126306	39.654738	NaN	46.732370	0.471569	NaN	-6.606064
40.126306	41.889408	NaN	43.632981	-1.763101	NaN	-3.506675
40.126306	30.998512	NaN	40.615389	9.127794	NaN	-0.489083
40.126306	38.209472	NaN	42.170261	1.916834	NaN	-2.043955
40.126306	38.336777	NaN	36.580946	1.789529	NaN	3.545360
40.126306	34.584432	NaN	39.185386	5.541874	NaN	0.940920
40.126306	40.747181	NaN	44.198493	-0.620875	NaN	-4.072187
40.126306	32.503743	NaN	35.176795	7.622563	NaN	4.949511
40.126306	42.869225	NaN	41.507143	-2.742919	NaN	-1.380837
40.126306	36.424943	NaN	42.360756	3.701363	NaN	-2.234450
40.126306	32.113799	NaN	39.444055	8.012507	NaN	0.682251
40.126306	37.368875	NaN	39.764489	2.757431	NaN	0.361817
40.126306	35.988868	NaN	41.409376	4.137438	NaN	-1.283070
40.126306	33.636660	NaN	33.487089	6.489646	NaN	6.639217
40.126306	39.217966	NaN	38.120559	0.908340	NaN	2.005747
40.126306	40.723652	NaN	47.553599	-0.597346	NaN	-7.427293
40.126306	30.685879	NaN	40.702505	9.440427	NaN	-0.576199
40.126306	37.894392	NaN	42.030397	2.231914	NaN	-1.904091
40.126306	38.281885	NaN	39.286286	1.844421	NaN	0.840021
40.126306	38.887389	NaN	41.800984	1.238917	NaN	-1.674678
40.126306	33.791517	NaN	36.029160	6.334790	NaN	4.097146
40.126306	41.922388	NaN	39.581684	-1.796082	NaN	0.544622
40.126306	40.631182	NaN	40.012276	-0.504876	NaN	0.114030
40.126306	38.528807	NaN	42.518856	1.597499	NaN	-2.392550
40.126306	37.276059	NaN	39.450391	2.850247	NaN	0.675915
40.126306	37.132092	NaN	45.549764	2.994214	NaN	-5.423458
40.126306	40.553642	NaN	43.600343	-0.427336	NaN	-3.474037
40.126306	37.507563	NaN	41.846898	2.618743	NaN	-1.720592
40.126306	32.815420	NaN	40.776605	7.310886	NaN	-0.650299
40.126306	35.031904	NaN	37.435683	5.094402	NaN	2.690624
40.126306	41.119646	NaN	41.857276	-0.993340	NaN	-1.730970
40.126306	36.702426	NaN	40.697853	3.423880	NaN	-0.571547
40.126306	36.910237	NaN	40.402255	3.216069	NaN	-0.275949
40.126306	40.791605	NaN	39.666698	-0.665299	NaN	0.459608
40.126306	41.374790	NaN	37.441777	-1.248483	NaN	2.684529
40.126306	39.604292	NaN	42.235025	0.522014	NaN	-2.108719
40.126306	40.099979	NaN	46.438329	0.026327	NaN	-6.312023
40.126306	35.023176	NaN	42.728170	5.103130	NaN	-2.601864
40.126306	47.701027	NaN	43.022812	-7.574720	NaN	-2.896506
40.126306	31.085540	NaN	36.328903	9.040766	NaN	3.797403
40.126306	31.962405	NaN	43.213980	8.163901	NaN	-3.087674
40.126306	39.982779	NaN	38.148222	0.143527	NaN	1.978084
40.126306	36.076415	NaN	37.841479	4.049891	NaN	2.284827
40.126306	35.745798	NaN	39.099511	4.380508	NaN	1.026795
40.126306	43.856911	NaN	42.979801	-3.730605	NaN	-2.853494
40.126306	29.097634	NaN	37.392773	11.028673	NaN	2.733533
40.126306	38.404873	NaN	37.387121	1.721433	NaN	2.739185
40.126306	39.288719	NaN	38.845213	0.837588	NaN	1.281093
40.126306	34.426778	NaN	37.043673	5.699528	NaN	3.082633
40.126306	31.706548	NaN	38.153521	8.419758	NaN	1.972785
40.126306	39.668564	NaN	40.787183	0.457742	NaN	-0.660877
40.126306	34.863765	NaN	37.958518	5.262541	NaN	2.167788
40.126306	33.794443	NaN	37.464367	6.331863	NaN	2.661939
40.126306	39.746573	NaN	42.300687	0.379733	NaN	-2.174381
40.126306	35.453777	NaN	39.973786	4.672529	NaN	0.152520
40.126306	40.719099	NaN	40.760228	-0.592793	NaN	-0.633922
40.126306	38.951020	NaN	34.833857	1.175286	NaN	5.292450
40.126306	37.335353	NaN	39.258932	2.790953	NaN	0.867374
40.126306	35.665929	NaN	35.984784	4.460377	NaN	4.141522
40.126306	38.297194	NaN	44.263965	1.829113	NaN	-4.137659
40.126306	39.412214	NaN	39.487103	0.714092	NaN	0.639203
40.126306	26.043637	NaN	37.632437	14.082669	NaN	2.493869
40.126306	28.873995	NaN	36.568798	11.252311	NaN	3.557508
40.126306	41.309538	NaN	37.868836	-1.183232	NaN	2.257470
40.126306	35.344390	NaN	31.533414	4.781916	NaN	8.592892
40.126306	27.339836	NaN	33.646465	12.786470	NaN	6.479841
40.126306	33.424345	NaN	37.938707	6.701961	NaN	2.187599
40.126306	33.962032	NaN	41.405582	6.164274	NaN	-1.279276
40.126306	37.645192	NaN	40.500865	2.481115	NaN	-0.374559
40.126306	39.705040	NaN	43.221107	0.421266	NaN	-3.094800
40.126306	40.879558	NaN	40.969967	-0.753251	NaN	-0.843661
40.126306	33.515558	NaN	39.466806	6.610748	NaN	0.659501
40.126306	35.840448	NaN	37.278084	4.285858	NaN	2.848222
40.126306	36.859686	NaN	44.083457	3.266620	NaN	-3.957151
40.126306	38.353056	NaN	38.616632	1.773251	NaN	1.509674
40.126306	40.991483	NaN	45.664314	-0.865177	NaN	-5.538008
40.126306	30.890446	NaN	35.694026	9.235860	NaN	4.432280
40.126306	41.435925	NaN	47.525207	-1.309619	NaN	-7.398901
40.126306	31.534794	NaN	41.954686	8.591512	NaN	-1.828380
40.126306	38.663930	NaN	45.604446	1.462376	NaN	-5.478140
40.126306	37.975734	NaN	41.209103	2.150572	NaN	-1.082797
40.126306	32.436738	NaN	36.432202	7.689568	NaN	3.694104
40.126306	32.648374	NaN	33.248434	7.477932	NaN	6.877872
40.126306	35.821139	NaN	41.004180	4.305167	NaN	-0.877874
40.126306	37.705694	NaN	41.477161	2.420613	NaN	-1.350855
40.126306	33.521810	NaN	39.149379	6.604496	NaN	0.976927
40.126306	34.589142	NaN	41.968983	5.537164	NaN	-1.842677
40.126306	35.399856	NaN	40.360398	4.726450	NaN	-0.234092
40.126306	34.738474	NaN	39.952815	5.387832	NaN	0.173491
40.126306	36.655588	NaN	44.348017	3.470718	NaN	-4.221710
40.126306	42.078280	NaN	39.634234	-1.951974	NaN	0.492072
40.126306	41.050163	NaN	40.122914	-0.923857	NaN	0.003392
40.126306	43.694564	NaN	45.034500	-3.568258	NaN	-4.908194
40.126306	36.047407	NaN	31.797282	4.078899	NaN	8.329024
40.126306	34.927579	NaN	41.158193	5.198727	NaN	-1.031887
40.126306	39.739667	NaN	41.123213	0.386639	NaN	-0.996907
40.126306	37.289834	NaN	39.111703	2.836472	NaN	1.014604
40.126306	34.455887	NaN	42.992454	5.670420	NaN	-2.866148
40.126306	39.703644	NaN	42.536505	0.422663	NaN	-2.410199
40.126306	36.835413	NaN	39.675167	3.290893	NaN	0.451139
40.126306	36.763745	NaN	39.957078	3.362561	NaN	0.169229
40.126306	45.975180	NaN	41.375842	-5.848874	NaN	-1.249536
40.126306	35.684015	NaN	44.844395	4.442291	NaN	-4.718089
40.126306	38.823723	NaN	36.180332	1.302583	NaN	3.945974
40.126306	40.223541	NaN	45.332748	-0.097235	NaN	-5.206442
40.126306	33.698362	NaN	37.323532	6.427944	NaN	2.802774
40.126306	34.373713	NaN	42.871680	5.752593	NaN	-2.745374
40.126306	39.969487	NaN	44.848363	0.156819	NaN	-4.722057
40.126306	33.586392	NaN	38.265207	6.539914	NaN	1.861099
40.126306	33.886129	NaN	39.033592	6.240177	NaN	1.092714
40.126306	33.487292	NaN	32.936454	6.639014	NaN	7.189852
40.126306	38.766287	NaN	41.590771	1.360019	NaN	-1.464465
40.126306	36.992994	NaN	39.542365	3.133312	NaN	0.583941
40.126306	42.174591	NaN	39.581349	-2.048285	NaN	0.544957
40.126306	39.132212	NaN	42.477316	0.994094	NaN	-2.351010
40.126306	43.058950	NaN	42.518102	-2.932644	NaN	-2.391796
40.126306	31.313174	NaN	41.178072	8.813132	NaN	-1.051766
40.126306	40.078992	NaN	43.590216	0.047314	NaN	-3.463910
40.126306	35.127094	NaN	41.328511	4.999212	NaN	-1.202205
40.126306	44.938594	NaN	42.429275	-4.812288	NaN	-2.302969
40.126306	38.283374	NaN	44.310294	1.842932	NaN	-4.183988
40.126306	42.270939	NaN	37.965881	-2.144633	NaN	2.160425
40.126306	36.607397	NaN	40.800371	3.518909	NaN	-0.674065
40.126306	40.074557	NaN	39.020603	0.051749	NaN	1.105703
40.126306	33.904737	NaN	37.416872	6.221569	NaN	2.709434
40.126306	34.920400	NaN	36.651643	5.205906	NaN	3.474663
40.126306	36.346443	NaN	37.681955	3.779863	NaN	2.444351
40.126306	39.667376	NaN	39.830181	0.458930	NaN	0.296125
40.126306	29.102000	NaN	41.425867	11.024306	NaN	-1.299561
40.126306	35.380836	NaN	37.356174	4.745470	NaN	2.770132
40.126306	31.299461	NaN	37.765362	8.826845	NaN	2.360944
40.126306	35.530134	NaN	40.792747	4.596172	NaN	-0.666441
40.126306	40.079457	NaN	41.848886	0.046849	NaN	-1.722580
40.126306	36.145357	NaN	36.545350	3.980949	NaN	3.580956
40.126306	35.581657	NaN	39.453459	4.544649	NaN	0.672847
40.126306	32.333966	NaN	36.395272	7.792341	NaN	3.731034
40.126306	40.965264	NaN	45.512528	-0.838958	NaN	-5.386222
40.126306	27.900859	NaN	37.983033	12.225447	NaN	2.143274
40.126306	38.080967	NaN	39.845738	2.045339	NaN	0.280568
40.126306	33.295428	NaN	39.216313	6.830878	NaN	0.909993
40.126306	39.481226	NaN	38.944928	0.645080	NaN	1.181378
40.126306	37.287013	NaN	38.769461	2.839293	NaN	1.356846
40.126306	32.804264	NaN	35.004448	7.322042	NaN	5.121858
40.126306	38.577447	NaN	42.577491	1.548859	NaN	-2.451185
40.126306	31.878356	NaN	43.372854	8.247950	NaN	-3.246548
40.126306	38.830178	NaN	39.051065	1.296128	NaN	1.075242
40.126306	37.157955	NaN	44.459177	2.968352	NaN	-4.332871
40.126306	38.800119	NaN	39.157258	1.326187	NaN	0.969048
40.126306	38.997589	NaN	35.664802	1.128717	NaN	4.461504
40.126306	38.736183	NaN	43.678167	1.390123	NaN	-3.551861
40.126306	41.567229	NaN	40.033135	-1.440923	NaN	0.093171
40.126306	36.798563	NaN	41.295345	3.327743	NaN	-1.169039
40.126306	38.347914	NaN	41.981639	1.778392	NaN	-1.855333
40.126306	36.241613	NaN	36.153057	3.884694	NaN	3.973249
40.126306	37.534305	NaN	42.051127	2.592001	NaN	-1.924821
40.126306	37.347036	NaN	41.581958	2.779270	NaN	-1.455652
40.126306	34.976843	NaN	42.552295	5.149464	NaN	-2.425989
40.126306	35.507971	NaN	36.078052	4.618335	NaN	4.048254
40.126306	40.110621	NaN	41.899479	0.015685	NaN	-1.773173
40.126306	37.871615	NaN	42.333812	2.254691	NaN	-2.207506
40.126306	32.335572	NaN	42.353413	7.790734	NaN	-2.227107
40.126306	39.263369	NaN	39.762981	0.862937	NaN	0.363325
40.126306	33.650431	NaN	33.708495	6.475875	NaN	6.417811
40.126306	38.290875	NaN	42.120461	1.835431	NaN	-1.994155
40.126306	33.116466	NaN	39.483474	7.009840	NaN	0.642832
40.126306	35.695326	NaN	40.231331	4.430981	NaN	-0.105025
40.126306	32.892579	NaN	33.614004	7.233727	NaN	6.512302
40.126306	37.865875	NaN	37.945531	2.260431	NaN	2.180775
40.126306	35.214258	NaN	43.117066	4.912048	NaN	-2.990760
40.126306	34.469094	NaN	39.364297	5.657213	NaN	0.762009
40.126306	33.214345	NaN	44.921336	6.911961	NaN	-4.795030
40.126306	32.229080	NaN	41.419212	7.897226	NaN	-1.292906
40.126306	32.802903	NaN	39.918222	7.323403	NaN	0.208084
40.126306	32.353711	NaN	36.850923	7.772595	NaN	3.275383
40.126306	38.717058	NaN	45.435094	1.409248	NaN	-5.308788
40.126306	37.907002	NaN	33.693769	2.219305	NaN	6.432537
40.126306	36.275288	NaN	37.879576	3.851018	NaN	2.246730
40.126306	37.499142	NaN	36.616361	2.627164	NaN	3.509945
40.126306	39.959640	NaN	42.147369	0.166666	NaN	-2.021063
40.126306	36.402365	NaN	36.706432	3.723941	NaN	3.419874
40.126306	48.114201	NaN	46.454144	-7.987895	NaN	-6.327838
40.126306	43.168361	NaN	44.610633	-3.042054	NaN	-4.484327
40.126306	40.655608	NaN	38.861371	-0.529302	NaN	1.264935
40.126306	36.179523	NaN	40.060389	3.946784	NaN	0.065917
40.126306	36.485485	NaN	36.727460	3.640821	NaN	3.398846
40.126306	38.318595	NaN	44.392752	1.807711	NaN	-4.266446
40.126306	37.358048	NaN	38.740740	2.768258	NaN	1.385566
40.126306	38.658637	NaN	42.469109	1.467669	NaN	-2.342803
40.126306	40.369602	NaN	39.886562	-0.243296	NaN	0.239744
40.126306	36.256126	NaN	38.522222	3.870180	NaN	1.604084
40.126306	28.921700	NaN	39.065410	11.204606	NaN	1.060896
40.126306	41.095438	NaN	42.221225	-0.969132	NaN	-2.094919
40.126306	34.744346	NaN	45.378223	5.381960	NaN	-5.251917
40.126306	36.814015	NaN	39.090633	3.312291	NaN	1.035674
40.126306	31.121696	NaN	32.641915	9.004610	NaN	7.484391
40.126306	39.614320	NaN	40.722301	0.511986	NaN	-0.595995
40.126306	44.841728	NaN	39.882573	-4.715422	NaN	0.243733
40.126306	37.176904	NaN	41.851300	2.949402	NaN	-1.724994
40.126306	41.597973	NaN	42.260675	-1.471667	NaN	-2.134369
40.126306	35.278373	NaN	35.938219	4.847933	NaN	4.188087
40.126306	36.368744	NaN	36.604686	3.757562	NaN	3.521620
40.126306	40.395364	NaN	42.403446	-0.269058	NaN	-2.277140
40.126306	35.583451	NaN	37.086330	4.542855	NaN	3.039976
40.126306	38.783724	NaN	39.324213	1.342582	NaN	0.802093
40.126306	33.376757	NaN	36.461833	6.749549	NaN	3.664473
40.126306	40.112001	NaN	43.440722	0.014305	NaN	-3.314416
40.126306	40.409316	NaN	40.630469	-0.283010	NaN	-0.504163
