# Supplementary material for: Combined Influences of Model Choice, Data Quality, and Data Quantity When Estimating Population Trends
Source: PLoS One. 2015 Jul 15;10(7):e0132255. doi: 10.1371/journal.pone.0132255 (PMC4503393; doi:10.1371/journal.pone.0132255)
Supplement: S1 Dataset — Files are organized by model type and by the input lambda value. (ZIP) [file pone.0132255.s002.zip › Snail/sims_lambda_1_025/simulationOutput_1.025_0_0.1_0.3_20.xls]

Percent_Decline_True	Median_Percent_Decline_Matrix	Median_Percent_Decline_Matrix_stable	Median_Percent_Decline_Scalar	Difference_True_Matrix	Difference_True_Matrix_Stable	Difference_True_Scalar
-38.372982	-9.867916	NaN	-22.274443	-28.505066	NaN	-16.098539
-25.091994	-48.328390	NaN	-13.877966	23.236395	NaN	-11.214028
-15.017748	30.584778	NaN	-31.806613	-45.602526	NaN	16.788865
-63.228499	-36.469082	NaN	-36.836605	-26.759418	NaN	-26.391894
-40.658212	-18.634206	NaN	-84.568803	-22.024007	NaN	43.910591
-29.645411	-19.413435	NaN	-10.816806	-10.231976	NaN	-18.828605
-43.101850	-16.577448	NaN	-17.730823	-26.524402	NaN	-25.371027
-30.114117	-36.788285	NaN	-90.811365	6.674167	NaN	60.697248
-24.410227	34.496640	NaN	-25.901024	-58.906867	NaN	1.490797
-31.443021	12.686699	NaN	-43.321894	-44.129720	NaN	11.878873
-40.935838	0.392402	NaN	-46.101105	-41.328240	NaN	5.165267
-9.511652	-10.658083	NaN	-26.833015	1.146432	NaN	17.321363
-3.524333	-47.020263	NaN	-28.247995	43.495930	NaN	24.723662
-21.373329	-5.474735	NaN	-44.890354	-15.898594	NaN	23.517025
-64.250943	18.175348	NaN	-39.107184	-82.426291	NaN	-25.143759
-20.769387	-27.533215	NaN	-30.993571	6.763828	NaN	10.224185
-26.510418	-10.969176	NaN	-17.747472	-15.541242	NaN	-8.762946
-30.110558	-15.518201	NaN	-46.262197	-14.592357	NaN	16.151639
-19.484662	-7.179052	NaN	-29.853467	-12.305610	NaN	10.368805
-54.975079	-22.610804	NaN	-21.944778	-32.364276	NaN	-33.030301
-5.806736	-24.227758	NaN	-45.545152	18.421022	NaN	39.738416
-77.875275	13.545831	NaN	-38.235092	-91.421106	NaN	-39.640183
-31.280299	-16.044228	NaN	-11.536857	-15.236072	NaN	-19.743442
-36.572596	-23.954464	NaN	-15.875924	-12.618132	NaN	-20.696672
-32.915186	6.608538	NaN	-50.684849	-39.523724	NaN	17.769663
-48.793299	-7.435428	NaN	-43.468851	-41.357870	NaN	-5.324448
-23.111525	6.299724	NaN	-4.423412	-29.411249	NaN	-18.688113
-21.867828	0.108671	NaN	-11.723402	-21.976500	NaN	-10.144426
-21.041095	10.063160	NaN	-39.909191	-31.104255	NaN	18.868096
-29.798054	-24.287727	NaN	-32.754620	-5.510327	NaN	2.956566
-33.352965	24.891896	NaN	-42.758509	-58.244860	NaN	9.405544
-35.209623	-16.596411	NaN	-31.929670	-18.613212	NaN	-3.279954
-31.343339	-3.175341	NaN	12.938100	-28.167998	NaN	-44.281439
-28.039205	18.769468	NaN	-21.824139	-46.808673	NaN	-6.215066
-35.326472	20.809450	NaN	-41.124443	-56.135922	NaN	5.797971
-36.646804	-37.672427	NaN	-44.854289	1.025623	NaN	8.207485
-33.515979	-23.390541	NaN	-49.753462	-10.125438	NaN	16.237482
-27.449623	-10.634721	NaN	-22.872920	-16.814902	NaN	-4.576703
-38.605924	2.458141	NaN	-59.875233	-41.064065	NaN	21.269309
-9.505459	-36.160706	NaN	-21.772997	26.655247	NaN	12.267538
-22.172511	-2.945825	NaN	-16.920153	-19.226686	NaN	-5.252358
-35.748311	14.837014	NaN	-39.942774	-50.585324	NaN	4.194463
-19.817714	6.315775	NaN	-31.516288	-26.133489	NaN	11.698574
-39.067328	-25.573570	NaN	-47.343362	-13.493758	NaN	8.276034
-54.609624	28.725462	NaN	-31.781261	-83.335086	NaN	-22.828363
-45.913869	-8.925564	NaN	-46.467013	-36.988305	NaN	0.553144
-25.750243	12.105576	NaN	-37.725135	-37.855820	NaN	11.974892
-22.335914	-27.376990	NaN	-20.927826	5.041076	NaN	-1.408088
2.418967	-12.065264	NaN	-57.025272	14.484231	NaN	59.444239
-47.670058	-49.232734	NaN	7.514241	1.562676	NaN	-55.184299
-30.984825	14.749491	NaN	-17.863587	-45.734316	NaN	-13.121238
-27.880819	37.380888	NaN	-37.048705	-65.261707	NaN	9.167886
-32.623503	-42.952287	NaN	-65.009544	10.328784	NaN	32.386042
-42.923102	-0.038108	NaN	-24.735225	-42.884994	NaN	-18.187877
-32.013297	22.287198	NaN	-4.339983	-54.300495	NaN	-27.673314
-40.024871	8.314677	NaN	-37.104186	-48.339548	NaN	-2.920685
-52.310509	-38.639025	NaN	-4.769114	-13.671484	NaN	-47.541395
-23.496367	-20.367303	NaN	-37.161687	-3.129063	NaN	13.665320
-35.234016	-27.590700	NaN	-42.567030	-7.643317	NaN	7.333013
-21.048224	-41.556728	NaN	-65.116456	20.508504	NaN	44.068232
-20.366591	-1.377973	NaN	-21.710656	-18.988617	NaN	1.344066
-31.068132	-11.047219	NaN	2.901038	-20.020913	NaN	-33.969170
-41.336042	17.910238	NaN	-58.504296	-59.246280	NaN	17.168254
-32.424120	2.810790	NaN	-6.370355	-35.234911	NaN	-26.053766
-41.226732	17.041899	NaN	-40.662810	-58.268630	NaN	-0.563921
-24.678099	26.837031	NaN	-27.681371	-51.515130	NaN	3.003272
-36.957896	38.331803	NaN	19.792887	-75.289699	NaN	-56.750783
-41.128803	-26.325371	NaN	-45.077919	-14.803433	NaN	3.949116
-8.666793	43.482890	NaN	3.276651	-52.149683	NaN	-11.943444
-34.516802	-2.656066	NaN	-29.879948	-31.860736	NaN	-4.636854
-21.690396	-14.585376	NaN	-51.236273	-7.105020	NaN	29.545877
-18.975080	3.915817	NaN	-18.061818	-22.890897	NaN	-0.913263
-27.116718	-17.558279	NaN	-13.452788	-9.558440	NaN	-13.663931
-5.737393	-14.894492	NaN	-58.867031	9.157098	NaN	53.129638
-41.576025	-0.940940	NaN	-15.679102	-40.635086	NaN	-25.896923
-30.725072	2.723315	NaN	-27.433228	-33.448386	NaN	-3.291843
-7.871863	31.634294	NaN	-15.818594	-39.506157	NaN	7.946731
-17.956957	0.260046	NaN	-25.151356	-18.217004	NaN	7.194399
-43.642875	-2.624215	NaN	-41.902914	-41.018661	NaN	-1.739961
-6.334023	10.395087	NaN	-25.582246	-16.729110	NaN	19.248223
-34.881023	-13.002325	NaN	-32.196649	-21.878698	NaN	-2.684374
-83.346051	-12.282295	NaN	-41.852006	-71.063756	NaN	-41.494045
-1.524021	-3.636674	NaN	-16.726797	2.112653	NaN	15.202777
-43.679155	19.403393	NaN	-18.799680	-63.082547	NaN	-24.879475
-24.649102	16.188039	NaN	-24.279027	-40.837141	NaN	-0.370075
-28.898508	-4.545512	NaN	-39.891653	-24.352996	NaN	10.993145
-27.441872	30.806639	NaN	-4.265070	-58.248511	NaN	-23.176803
-10.679637	23.779636	NaN	-28.577454	-34.459273	NaN	17.897817
-31.673855	23.387863	NaN	-17.041782	-55.061718	NaN	-14.632073
-23.161065	20.368858	NaN	-16.798146	-43.529923	NaN	-6.362919
-0.413879	-0.147664	NaN	-32.502927	-0.266215	NaN	32.089048
-28.832549	-0.792568	NaN	-5.644241	-28.039982	NaN	-23.188308
-31.654748	26.988044	NaN	22.577411	-58.642792	NaN	-54.232159
-36.854442	13.862123	NaN	-24.154250	-50.716565	NaN	-12.700192
-39.216325	-3.291628	NaN	-67.662188	-35.924698	NaN	28.445863
-38.874169	26.016288	NaN	-39.793899	-64.890457	NaN	0.919729
-9.403309	-19.437816	NaN	-26.881276	10.034507	NaN	17.477966
-37.645803	18.148929	NaN	-10.838040	-55.794731	NaN	-26.807763
-23.824146	7.500234	NaN	-32.572414	-31.324380	NaN	8.748268
-38.845642	-5.334931	NaN	-66.872584	-33.510711	NaN	28.026942
-36.783344	-2.536801	NaN	-15.942910	-34.246543	NaN	-20.840433
-20.615127	9.189082	NaN	-42.939417	-29.804209	NaN	22.324290
-30.412198	12.945144	NaN	-14.098253	-43.357341	NaN	-16.313945
-26.775610	-16.682433	NaN	-18.840716	-10.093177	NaN	-7.934894
-54.141382	-27.792060	NaN	5.724476	-26.349321	NaN	-59.865858
-54.643568	-5.220793	NaN	-23.078014	-49.422776	NaN	-31.565554
-39.749506	26.389932	NaN	-29.399405	-66.139438	NaN	-10.350101
-19.861461	42.381161	NaN	-28.383097	-62.242622	NaN	8.521636
-53.285344	-55.969130	NaN	-31.288502	2.683786	NaN	-21.996843
-33.675669	20.651564	NaN	-28.508308	-54.327233	NaN	-5.167361
-17.653816	14.667567	NaN	-18.207293	-32.321383	NaN	0.553477
-28.879903	22.689626	NaN	-45.061286	-51.569529	NaN	16.181383
-24.308040	-10.529177	NaN	-7.799368	-13.778862	NaN	-16.508671
-48.446462	-3.246023	NaN	-29.916946	-45.200439	NaN	-18.529517
-15.851062	30.245896	NaN	0.738194	-46.096958	NaN	-16.589256
-24.361215	5.947752	NaN	-12.402551	-30.308967	NaN	-11.958664
-35.660578	-31.651765	NaN	-32.922874	-4.008813	NaN	-2.737704
-34.488219	-35.313495	NaN	-42.879450	0.825276	NaN	8.391231
-56.454667	-17.135838	NaN	-25.415485	-39.318829	NaN	-31.039183
-11.994761	8.624352	NaN	-40.241563	-20.619112	NaN	28.246802
-18.244293	-33.771123	NaN	-16.007969	15.526831	NaN	-2.236323
-42.970348	10.336245	NaN	-8.696604	-53.306593	NaN	-34.273744
4.728149	-45.123095	NaN	-68.749446	49.851243	NaN	73.477594
-26.413367	-1.144290	NaN	-39.212204	-25.269076	NaN	12.798837
-6.204289	-26.952270	NaN	-25.845081	20.747981	NaN	19.640791
-11.110299	-23.871064	NaN	-41.299401	12.760764	NaN	30.189102
-35.151088	18.564794	NaN	-13.194184	-53.715883	NaN	-21.956904
-40.035602	-3.362320	NaN	-23.540859	-36.673282	NaN	-16.494742
-31.847622	-32.374383	NaN	-27.465126	0.526761	NaN	-4.382495
-14.047921	1.610054	NaN	-19.695769	-15.657974	NaN	5.647849
-32.500434	11.137710	NaN	-40.612115	-43.638143	NaN	8.111681
-47.499712	-30.578912	NaN	-9.841021	-16.920800	NaN	-37.658691
-22.860290	3.026586	NaN	-15.229011	-25.886876	NaN	-7.631278
-38.967462	4.265425	NaN	-60.733736	-43.232887	NaN	21.766274
-42.972303	-13.664167	NaN	-17.199585	-29.308136	NaN	-25.772718
-23.590305	7.715310	NaN	-10.901156	-31.305615	NaN	-12.689148
-32.008477	17.834296	NaN	-20.047410	-49.842772	NaN	-11.961066
-46.723694	13.061536	NaN	-32.725866	-59.785230	NaN	-13.997829
-27.188862	-26.787946	NaN	-39.635430	-0.400916	NaN	12.446568
-27.394334	10.104246	NaN	-11.043823	-37.498580	NaN	-16.350511
-30.679947	-16.043424	NaN	-9.605092	-14.636523	NaN	-21.074855
-32.877997	23.086576	NaN	-3.053708	-55.964573	NaN	-29.824288
-14.584945	5.594200	NaN	-8.364866	-20.179146	NaN	-6.220079
-14.511073	1.781994	NaN	-30.686413	-16.293067	NaN	16.175340
-29.701891	-21.036252	NaN	-28.728953	-8.665639	NaN	-0.972937
-11.451923	-17.876050	NaN	-31.625626	6.424127	NaN	20.173703
-53.027004	32.031878	NaN	-24.287223	-85.058882	NaN	-28.739781
-45.770005	-20.857634	NaN	-38.646775	-24.912371	NaN	-7.123229
-27.634744	-5.608303	NaN	-43.051260	-22.026441	NaN	15.416516
-27.947221	7.448811	NaN	25.162359	-35.396032	NaN	-53.109580
-52.174198	8.748050	NaN	-15.009627	-60.922248	NaN	-37.164571
-26.873727	17.078935	NaN	13.709681	-43.952662	NaN	-40.583408
-25.919929	41.540275	NaN	-27.108599	-67.460205	NaN	1.188670
-37.527124	6.271697	NaN	-36.036776	-43.798822	NaN	-1.490349
11.128152	-48.960152	NaN	-46.132613	60.088304	NaN	57.260765
-61.670619	3.188136	NaN	-8.426211	-64.858755	NaN	-53.244408
-16.166919	-6.995276	NaN	-24.214580	-9.171643	NaN	8.047662
-22.301906	33.284504	NaN	-87.730833	-55.586410	NaN	65.428927
-16.376827	-16.597356	NaN	-28.994390	0.220529	NaN	12.617562
-12.505544	-28.132435	NaN	-30.543271	15.626891	NaN	18.037727
-8.719985	21.468692	NaN	-7.576063	-30.188678	NaN	-1.143922
-37.627920	8.228211	NaN	-35.720098	-45.856130	NaN	-1.907822
-19.284959	-44.520464	NaN	-62.070724	25.235506	NaN	42.785765
-15.184895	12.528998	NaN	-4.447676	-27.713893	NaN	-10.737219
-49.715001	27.080512	NaN	-10.385866	-76.795513	NaN	-39.329135
-44.680891	-77.514632	NaN	-51.813926	32.833741	NaN	7.133034
-42.098481	-36.835019	NaN	-26.530698	-5.263462	NaN	-15.567783
-32.345362	-40.768760	NaN	-62.728768	8.423398	NaN	30.383405
-31.306057	-3.827029	NaN	-34.621852	-27.479028	NaN	3.315795
-26.531567	24.001990	NaN	-26.231045	-50.533557	NaN	-0.300522
-32.373449	-16.644741	NaN	-4.265947	-15.728708	NaN	-28.107501
-45.280949	7.811764	NaN	-52.035600	-53.092713	NaN	6.754651
-11.830990	-5.611805	NaN	-6.915270	-6.219185	NaN	-4.915720
-68.331757	-0.394337	NaN	-39.727878	-67.937420	NaN	-28.603879
-12.641222	32.322522	NaN	-34.635565	-44.963744	NaN	21.994343
-32.377187	30.464773	NaN	7.044275	-62.841960	NaN	-39.421462
-36.624611	17.668941	NaN	1.602649	-54.293551	NaN	-38.227260
-34.489260	7.435005	NaN	-22.233926	-41.924264	NaN	-12.255333
-29.081210	-17.428379	NaN	-17.110679	-11.652831	NaN	-11.970531
-25.588801	14.783902	NaN	-29.363952	-40.372702	NaN	3.775151
-24.387082	28.120097	NaN	-0.534193	-52.507179	NaN	-23.852889
-29.066398	-31.117664	NaN	-35.917180	2.051265	NaN	6.850782
-47.392138	21.369482	NaN	-4.531625	-68.761620	NaN	-42.860513
-42.831786	-40.127460	NaN	-36.677715	-2.704326	NaN	-6.154070
-15.828006	-8.367604	NaN	8.717924	-7.460403	NaN	-24.545931
-15.822092	12.783490	NaN	-21.232574	-28.605582	NaN	5.410483
-49.465405	-29.855954	NaN	-33.784543	-19.609451	NaN	-15.680861
-27.017078	-46.219649	NaN	-42.893325	19.202571	NaN	15.876246
-13.359017	-14.948039	NaN	-2.333125	1.589023	NaN	-11.025892
-2.762857	9.664845	NaN	-8.389974	-12.427702	NaN	5.627117
-3.803125	17.261139	NaN	-6.682668	-21.064264	NaN	2.879542
-18.849724	-6.387906	NaN	-11.741394	-12.461818	NaN	-7.108330
-33.642118	3.372035	NaN	-8.320908	-37.014153	NaN	-25.321210
-28.861325	-7.072061	NaN	-36.909747	-21.789263	NaN	8.048422
-6.241846	0.179624	NaN	-23.292625	-6.421470	NaN	17.050780
-26.249839	-32.149991	NaN	-12.996590	5.900152	NaN	-13.253248
-26.518214	12.851483	NaN	-13.170328	-39.369696	NaN	-13.347886
-37.923221	-19.226760	NaN	-30.910194	-18.696461	NaN	-7.013027
-40.685531	-8.883140	NaN	-43.797398	-31.802391	NaN	3.111866
-24.628581	9.423611	NaN	-44.279874	-34.052191	NaN	19.651293
-34.552044	9.256743	NaN	-22.446737	-43.808787	NaN	-12.105306
-39.028354	15.823419	NaN	-31.883426	-54.851773	NaN	-7.144927
-41.450561	-3.146867	NaN	-27.095705	-38.303693	NaN	-14.354856
-38.459864	31.951393	NaN	-24.545493	-70.411257	NaN	-13.914371
-29.763741	-0.989762	NaN	-37.392241	-28.773979	NaN	7.628501
-54.547140	-9.574714	NaN	-31.020985	-44.972427	NaN	-23.526156
-42.677267	-3.872223	NaN	-52.267979	-38.805044	NaN	9.590711
-37.190781	26.511587	NaN	-10.872846	-63.702368	NaN	-26.317935
-14.151201	2.962443	NaN	-16.669330	-17.113644	NaN	2.518129
-24.254740	-10.345160	NaN	-40.492090	-13.909580	NaN	16.237350
-14.361822	-12.920389	NaN	-27.789349	-1.441433	NaN	13.427528
-41.714188	-6.636948	NaN	-1.088520	-35.077240	NaN	-40.625667
-51.485031	-26.047529	NaN	-9.618738	-25.437502	NaN	-41.866293
-17.739616	-8.716934	NaN	-25.250768	-9.022682	NaN	7.511151
-18.780118	11.924854	NaN	-11.316883	-30.704972	NaN	-7.463235
-6.180709	-11.744352	NaN	-40.548416	5.563643	NaN	34.367707
-32.044176	-10.882145	NaN	-37.001020	-21.162031	NaN	4.956844
-46.072450	-9.099347	NaN	-44.638796	-36.973103	NaN	-1.433654
-37.323044	0.184670	NaN	-35.321294	-37.507714	NaN	-2.001750
-30.030979	-22.786491	NaN	-43.074010	-7.244489	NaN	13.043031
-54.636904	-67.571120	NaN	-108.955276	12.934216	NaN	54.318372
-32.260888	0.741994	NaN	-9.133836	-33.002882	NaN	-23.127052
-5.855151	-10.996846	NaN	-23.412178	5.141696	NaN	17.557028
-46.114331	12.825328	NaN	-56.952476	-58.939659	NaN	10.838145
-31.330982	-42.687335	NaN	-31.920602	11.356353	NaN	0.589620
-38.441719	-28.998436	NaN	-5.080305	-9.443283	NaN	-33.361414
-47.777398	5.220213	NaN	-31.830963	-52.997610	NaN	-15.946435
-13.966205	28.688207	NaN	-25.902334	-42.654412	NaN	11.936129
-42.883004	16.560470	NaN	-41.554867	-59.443474	NaN	-1.328137
-35.484538	-29.892836	NaN	-12.680125	-5.591702	NaN	-22.804413
-22.441388	-28.540905	NaN	-53.299647	6.099516	NaN	30.858258
-62.891702	14.720973	NaN	12.079184	-77.612674	NaN	-74.970886
-29.010869	-9.931030	NaN	-59.826218	-19.079839	NaN	30.815349
-20.148087	27.698318	NaN	-8.691351	-47.846405	NaN	-11.456735
-38.581608	13.489412	NaN	-42.423476	-52.071020	NaN	3.841868
-40.475579	-6.901350	NaN	-44.183026	-33.574228	NaN	3.707447
-31.952188	-21.269223	NaN	-12.642678	-10.682965	NaN	-19.309509
-16.662887	-11.565300	NaN	-12.107231	-5.097587	NaN	-4.555656
-28.352964	-8.033230	NaN	-39.646462	-20.319734	NaN	11.293498
-12.821161	-2.430363	NaN	11.903743	-10.390797	NaN	-24.724903
-25.526510	2.980688	NaN	-16.345552	-28.507198	NaN	-9.180958
-34.460108	-9.612421	NaN	-35.011730	-24.847687	NaN	0.551622
-30.863168	4.290466	NaN	-6.334974	-35.153634	NaN	-24.528193
-17.205471	-6.655089	NaN	-56.050253	-10.550382	NaN	38.844781
-25.797399	-60.192247	NaN	-24.996275	34.394848	NaN	-0.801124
-14.658275	-7.896135	NaN	-50.615666	-6.762140	NaN	35.957391
-17.301832	10.385095	NaN	-36.576999	-27.686927	NaN	19.275167
-58.489139	-14.844448	NaN	-20.579440	-43.644691	NaN	-37.909698
-64.464858	-20.661349	NaN	-56.222530	-43.803509	NaN	-8.242329
-20.583816	-8.475547	NaN	-33.288482	-12.108269	NaN	12.704667
-31.924597	8.489938	NaN	-23.969942	-40.414536	NaN	-7.954655
-34.015214	4.448384	NaN	-21.817502	-38.463598	NaN	-12.197712
-24.525419	-8.674952	NaN	-10.301447	-15.850467	NaN	-14.223972
-31.627831	-86.886884	NaN	-47.895430	55.259053	NaN	16.267599
-9.720072	5.643263	NaN	-17.662826	-15.363335	NaN	7.942754
-15.710305	19.591026	NaN	-41.681747	-35.301331	NaN	25.971442
-42.703951	6.783419	NaN	-33.555270	-49.487369	NaN	-9.148681
-28.643091	-47.008517	NaN	-37.083131	18.365426	NaN	8.440040
-28.482461	33.025440	NaN	-13.330521	-61.507901	NaN	-15.151939
3.698945	-0.828856	NaN	-9.524782	4.527801	NaN	13.223728
-18.101057	-1.112903	NaN	-54.315892	-16.988154	NaN	36.214835
-26.381150	1.886956	NaN	-8.682272	-28.268106	NaN	-17.698878
-45.932279	-37.581114	NaN	-42.516144	-8.351166	NaN	-3.416135
-12.644389	2.561271	NaN	-48.391249	-15.205660	NaN	35.746860
-20.523716	-1.010147	NaN	-20.373377	-19.513569	NaN	-0.150340
-19.263392	-11.585278	NaN	-52.368091	-7.678113	NaN	33.104699
-42.323547	-8.061726	NaN	-32.684838	-34.261821	NaN	-9.638709
-50.602732	31.735369	NaN	-7.182132	-82.338100	NaN	-43.420600
-37.490297	-20.788375	NaN	-44.255891	-16.701922	NaN	6.765594
-30.725715	7.989134	NaN	-38.684487	-38.714849	NaN	7.958772
-32.144760	-4.507037	NaN	-24.117466	-27.637724	NaN	-8.027294
-24.478447	-17.226021	NaN	-60.811892	-7.252427	NaN	36.333445
-44.001365	12.822937	NaN	-18.293730	-56.824301	NaN	-25.707635
-22.885617	-15.938962	NaN	-28.591654	-6.946654	NaN	5.706038
-11.159777	-23.491164	NaN	-72.995399	12.331387	NaN	61.835622
-18.369225	-11.319524	NaN	0.992063	-7.049701	NaN	-19.361288
-21.275428	13.259051	NaN	-13.626552	-34.534478	NaN	-7.648875
-29.153220	21.987557	NaN	-55.210309	-51.140778	NaN	26.057088
-28.977883	-0.730450	NaN	-52.693652	-28.247433	NaN	23.715769
-23.708213	-16.963178	NaN	-12.635498	-6.745035	NaN	-11.072715
-34.451326	13.619525	NaN	-13.222503	-48.070850	NaN	-21.228822
-27.455958	-28.590809	NaN	-29.212481	1.134851	NaN	1.756522
-15.849253	28.135646	NaN	-17.811672	-43.984900	NaN	1.962419
-4.838065	-36.357412	NaN	-73.863260	31.519347	NaN	69.025195
-5.433777	-27.752969	NaN	-25.486532	22.319193	NaN	20.052756
-14.205120	-79.814902	NaN	-63.871857	65.609782	NaN	49.666737
-28.417722	-0.032199	NaN	-34.356127	-28.385522	NaN	5.938405
-27.813827	20.329072	NaN	-30.177059	-48.142899	NaN	2.363231
-30.100264	23.832813	NaN	-23.040106	-53.933077	NaN	-7.060158
-4.929764	12.394908	NaN	-36.317672	-17.324673	NaN	31.387908
-49.408141	-28.297794	NaN	-37.498932	-21.110347	NaN	-11.909210
-13.672423	3.389263	NaN	-60.092270	-17.061686	NaN	46.419847
-20.138117	-31.174021	NaN	-8.030691	11.035904	NaN	-12.107426
-32.499308	4.575442	NaN	-20.570283	-37.074751	NaN	-11.929025
-36.231571	9.374531	NaN	-60.074868	-45.606102	NaN	23.843297
-32.319074	-18.667013	NaN	-46.282945	-13.652061	NaN	13.963871
-26.877727	2.634020	NaN	-33.685938	-29.511747	NaN	6.808211
-19.843832	13.560835	NaN	-48.201127	-33.404666	NaN	28.357295
-34.032113	17.059325	NaN	-21.990357	-51.091438	NaN	-12.041756
-11.129456	9.756083	NaN	-19.852394	-20.885539	NaN	8.722938
-3.329991	-40.493959	NaN	-54.301864	37.163969	NaN	50.971874
-8.837887	13.122905	NaN	-4.658991	-21.960792	NaN	-4.178896
-41.294537	-8.621470	NaN	-17.874932	-32.673066	NaN	-23.419605
-19.058926	-24.818354	NaN	-35.192972	5.759427	NaN	16.134046
-33.628091	41.460782	NaN	2.615279	-75.088873	NaN	-36.243370
-28.315864	-1.744828	NaN	-13.178735	-26.571036	NaN	-15.137128
-34.564998	-35.984318	NaN	-40.964561	1.419320	NaN	6.399563
-13.316925	-10.315337	NaN	-19.417388	-3.001588	NaN	6.100463
-23.108545	31.593268	NaN	-24.677773	-54.701813	NaN	1.569228
-26.567261	29.568189	NaN	-31.751943	-56.135450	NaN	5.184682
-20.406433	7.776368	NaN	-25.305226	-28.182801	NaN	4.898793
-15.178232	-1.967521	NaN	-4.239390	-13.210711	NaN	-10.938842
-37.826894	18.193228	NaN	-14.409089	-56.020122	NaN	-23.417805
-41.792812	-20.246841	NaN	-37.376956	-21.545971	NaN	-4.415856
-44.967154	2.710108	NaN	-15.495940	-47.677262	NaN	-29.471215
-16.742819	6.747026	NaN	-46.248670	-23.489845	NaN	29.505851
-40.142233	11.516831	NaN	-33.378081	-51.659063	NaN	-6.764152
-28.805859	14.829961	NaN	7.469773	-43.635820	NaN	-36.275632
-51.447094	3.312688	NaN	-48.495833	-54.759782	NaN	-2.951261
-36.795246	30.338231	NaN	4.142577	-67.133477	NaN	-40.937824
-12.966052	10.017776	NaN	-58.651825	-22.983828	NaN	45.685773
-13.539258	34.833038	NaN	0.127960	-48.372296	NaN	-13.667218
-33.054613	0.018634	NaN	-18.713599	-33.073247	NaN	-14.341014
-35.319669	-16.549706	NaN	-14.083656	-18.769962	NaN	-21.236013
8.092437	3.534126	NaN	-28.578965	4.558311	NaN	36.671402
-15.170592	-13.286030	NaN	-12.635666	-1.884562	NaN	-2.534926
-17.563557	3.946338	NaN	-13.089596	-21.509895	NaN	-4.473961
-16.635977	12.798590	NaN	-26.021740	-29.434567	NaN	9.385762
-1.992892	17.242844	NaN	-26.609026	-19.235736	NaN	24.616134
-7.906890	18.263598	NaN	-56.222779	-26.170488	NaN	48.315889
-36.078557	-5.992055	NaN	-28.303422	-30.086502	NaN	-7.775135
-48.036458	12.258396	NaN	-10.716600	-60.294854	NaN	-37.319858
5.717490	-8.800795	NaN	-30.928056	14.518285	NaN	36.645546
-22.937317	21.799718	NaN	-11.692480	-44.737035	NaN	-11.244837
-29.540165	8.325783	NaN	-53.917966	-37.865947	NaN	24.377801
-34.729560	-14.856835	NaN	-41.039092	-19.872725	NaN	6.309532
-42.651513	-12.365980	NaN	-24.667392	-30.285533	NaN	-17.984121
-13.114971	24.179686	NaN	-11.924735	-37.294657	NaN	-1.190236
-34.525369	1.054719	NaN	-23.268001	-35.580087	NaN	-11.257368
-17.604868	1.500834	NaN	-7.407759	-19.105702	NaN	-10.197109
-36.952162	-5.734015	NaN	-33.828723	-31.218147	NaN	-3.123439
-45.185996	-5.720215	NaN	-24.238705	-39.465781	NaN	-20.947291
-14.260340	-23.981030	NaN	-54.507957	9.720691	NaN	40.247617
-43.076143	16.588059	NaN	-33.875013	-59.664202	NaN	-9.201130
-17.679881	-56.194020	NaN	-68.443763	38.514140	NaN	50.763882
-31.658109	-14.654382	NaN	-45.172982	-17.003726	NaN	13.514874
-52.500199	2.858128	NaN	-29.646464	-55.358327	NaN	-22.853734
-16.799849	-5.964360	NaN	-16.073512	-10.835489	NaN	-0.726336
-51.160752	15.263617	NaN	-55.134985	-66.424369	NaN	3.974233
-14.540426	-4.163362	NaN	-31.407114	-10.377064	NaN	16.866688
-71.111178	-30.516884	NaN	-35.316625	-40.594294	NaN	-35.794553
-25.247252	-30.693392	NaN	-33.661033	5.446139	NaN	8.413780
-23.832006	-66.993610	NaN	-29.177874	43.161604	NaN	5.345868
-7.549976	-2.099805	NaN	-11.327429	-5.450171	NaN	3.777453
-15.753099	6.346093	NaN	-5.567837	-22.099192	NaN	-10.185261
-28.163056	3.416023	NaN	0.005491	-31.579080	NaN	-28.168548
-62.457027	16.261730	NaN	-35.779506	-78.718757	NaN	-26.677521
-9.569475	7.739097	NaN	0.994225	-17.308572	NaN	-10.563700
-46.275856	-8.276096	NaN	-33.734635	-37.999760	NaN	-12.541221
-27.851062	-17.907433	NaN	-63.890910	-9.943629	NaN	36.039847
-21.413542	-23.937731	NaN	-22.050165	2.524189	NaN	0.636623
-23.838805	-49.187902	NaN	-65.350543	25.349097	NaN	41.511738
-21.685237	18.667441	NaN	25.774711	-40.352679	NaN	-47.459948
-21.078457	-6.763906	NaN	-22.756222	-14.314551	NaN	1.677765
-17.786389	21.799965	NaN	-20.656279	-39.586354	NaN	2.869890
-30.990378	-33.955901	NaN	-64.952470	2.965523	NaN	33.962091
-30.208102	-15.445890	NaN	-21.727366	-14.762212	NaN	-8.480735
-36.850599	-27.077967	NaN	-68.290060	-9.772632	NaN	31.439462
-13.503300	3.452963	NaN	-16.756759	-16.956264	NaN	3.253458
-32.901644	-18.556877	NaN	-24.220455	-14.344766	NaN	-8.681189
-19.333506	-10.518094	NaN	-23.103124	-8.815412	NaN	3.769618
-49.908033	-22.905241	NaN	0.859098	-27.002792	NaN	-50.767131
-39.408396	-18.790890	NaN	-12.017197	-20.617506	NaN	-27.391198
-53.411552	18.488210	NaN	-4.230857	-71.899762	NaN	-49.180695
-23.058075	17.923468	NaN	4.238136	-40.981543	NaN	-27.296211
-48.803824	-18.222735	NaN	-34.768229	-30.581089	NaN	-14.035595
-46.112914	25.997514	NaN	-31.959447	-72.110428	NaN	-14.153468
-21.190086	-9.516879	NaN	3.399835	-11.673206	NaN	-24.589921
-11.266672	-12.904108	NaN	-61.307619	1.637436	NaN	50.040947
-39.888275	-8.856017	NaN	-54.852895	-31.032257	NaN	14.964620
-29.685508	47.347334	NaN	-56.591409	-77.032841	NaN	26.905901
-34.457053	13.468793	NaN	-33.025842	-47.925846	NaN	-1.431211
-25.334690	-58.969427	NaN	-23.236566	33.634738	NaN	-2.098123
-26.551220	-13.559258	NaN	-50.404660	-12.991961	NaN	23.853440
-20.825144	-41.626141	NaN	-52.599765	20.800997	NaN	31.774620
-17.819670	8.413129	NaN	11.209220	-26.232799	NaN	-29.028890
4.705111	24.294253	NaN	-8.214525	-19.589142	NaN	12.919636
-47.082119	15.445720	NaN	-18.217025	-62.527840	NaN	-28.865094
-19.191716	0.209612	NaN	-38.457057	-19.401329	NaN	19.265341
-13.414080	-32.474661	NaN	-46.895401	19.060581	NaN	33.481321
-15.645650	-7.341214	NaN	-47.713805	-8.304436	NaN	32.068156
-18.009228	-20.737552	NaN	-6.894311	2.728324	NaN	-11.114917
-30.595009	1.188670	NaN	-9.894278	-31.783679	NaN	-20.700731
-3.215489	-26.114258	NaN	-43.798082	22.898769	NaN	40.582593
-35.824925	3.448592	NaN	-32.779789	-39.273517	NaN	-3.045136
-38.455054	-7.459745	NaN	-30.407958	-30.995309	NaN	-8.047096
-38.435332	10.502064	NaN	-17.880875	-48.937395	NaN	-20.554457
-43.935166	1.220001	NaN	-13.592519	-45.155168	NaN	-30.342647
-43.487281	22.723008	NaN	-4.575284	-66.210289	NaN	-38.911998
-45.145354	-20.274123	NaN	-59.345282	-24.871231	NaN	14.199927
-18.439978	-1.921778	NaN	-17.134762	-16.518199	NaN	-1.305216
-7.325617	-7.805793	NaN	-37.367490	0.480176	NaN	30.041873
-54.891248	-15.048687	NaN	-12.171434	-39.842561	NaN	-42.719813
-27.467573	12.564295	NaN	-33.010930	-40.031868	NaN	5.543357
-26.493971	30.469612	NaN	-32.413403	-56.963582	NaN	5.919432
-46.960294	20.351661	NaN	-33.109612	-67.311955	NaN	-13.850682
-25.530866	-33.628248	NaN	-56.085457	8.097381	NaN	30.554590
-21.235671	19.184357	NaN	11.173955	-40.420028	NaN	-32.409626
-48.728536	12.896057	NaN	-40.381834	-61.624593	NaN	-8.346702
-4.311803	-22.019511	NaN	-27.187928	17.707708	NaN	22.876125
-48.268659	-15.703795	NaN	-11.536881	-32.564863	NaN	-36.731778
-34.115414	-49.512034	NaN	-52.019541	15.396620	NaN	17.904127
-51.489503	-29.969860	NaN	-43.392227	-21.519643	NaN	-8.097276
-19.593549	-12.629041	NaN	-8.454526	-6.964508	NaN	-11.139023
-43.436710	-11.444630	NaN	-25.993878	-31.992080	NaN	-17.442832
-27.100134	-27.683431	NaN	-35.498844	0.583297	NaN	8.398710
-30.549512	21.760265	NaN	-15.048085	-52.309778	NaN	-15.501427
-17.052060	31.158503	NaN	-26.969920	-48.210564	NaN	9.917860
-41.077206	-4.073758	NaN	-5.916447	-37.003448	NaN	-35.160759
-27.836119	15.721449	NaN	-28.362773	-43.557568	NaN	0.526654
-14.155749	3.567697	NaN	-11.580555	-17.723447	NaN	-2.575194
-64.427445	-10.553352	NaN	-22.072775	-53.874093	NaN	-42.354670
-44.184907	13.796177	NaN	20.669858	-57.981084	NaN	-64.854765
-42.525403	19.185089	NaN	-25.827155	-61.710492	NaN	-16.698247
-22.450330	-5.854569	NaN	-45.009516	-16.595761	NaN	22.559185
-36.048851	16.207507	NaN	-46.010330	-52.256357	NaN	9.961480
-17.802043	-8.539363	NaN	-41.817450	-9.262680	NaN	24.015407
-45.999461	49.597542	NaN	-21.205656	-95.597004	NaN	-24.793805
-43.094793	-38.328019	NaN	-30.259245	-4.766774	NaN	-12.835548
-23.890016	8.587819	NaN	-13.400089	-32.477835	NaN	-10.489927
-22.178839	3.425258	NaN	-10.704541	-25.604097	NaN	-11.474298
-56.069403	47.009895	NaN	3.269186	-103.079298	NaN	-59.338589
-51.670168	-1.752177	NaN	-79.357148	-49.917991	NaN	27.686980
-61.794285	-29.810158	NaN	1.642166	-31.984127	NaN	-63.436451
-23.213801	-18.263916	NaN	-61.160187	-4.949885	NaN	37.946385
-21.988433	-15.007725	NaN	-2.416000	-6.980708	NaN	-19.572433
-9.808086	-12.626929	NaN	-9.874257	2.818844	NaN	0.066171
-71.018360	-40.718178	NaN	-48.187106	-30.300182	NaN	-22.831253
-55.094444	34.332725	NaN	-23.090678	-89.427169	NaN	-32.003766
-14.436528	-3.266737	NaN	-25.162389	-11.169792	NaN	10.725861
-34.492244	-33.997860	NaN	-34.867376	-0.494384	NaN	0.375131
-21.674250	-11.126713	NaN	-44.454252	-10.547537	NaN	22.780002
-34.910990	12.938897	NaN	-12.971284	-47.849887	NaN	-21.939706
-51.270430	-49.761377	NaN	-68.204034	-1.509052	NaN	16.933604
-34.732264	1.870045	NaN	-15.069097	-36.602310	NaN	-19.663167
-13.844361	-8.909659	NaN	-36.773779	-4.934701	NaN	22.929419
-27.072480	-30.744258	NaN	-28.814711	3.671777	NaN	1.742231
-24.641963	5.756668	NaN	-33.891639	-30.398630	NaN	9.249676
-27.017833	-6.862328	NaN	-60.665914	-20.155505	NaN	33.648081
-18.560704	-5.167113	NaN	-21.380729	-13.393591	NaN	2.820026
-38.674899	-22.580137	NaN	-53.400859	-16.094762	NaN	14.725960
-47.420676	2.362218	NaN	-19.522154	-49.782894	NaN	-27.898522
-12.962910	33.139278	NaN	-12.470746	-46.102187	NaN	-0.492163
-28.950355	19.307577	NaN	-21.572583	-48.257932	NaN	-7.377772
-54.022889	-30.184516	NaN	-32.006876	-23.838373	NaN	-22.016014
-47.601457	23.280314	NaN	3.326454	-70.881771	NaN	-50.927911
-23.369119	18.930410	NaN	-13.392894	-42.299529	NaN	-9.976225
-42.171617	2.784406	NaN	-9.580653	-44.956023	NaN	-32.590964
-13.877820	-15.102410	NaN	-34.344169	1.224590	NaN	20.466349
-36.145012	20.219786	NaN	-31.213694	-56.364798	NaN	-4.931318
-9.148457	32.530744	NaN	-58.272020	-41.679202	NaN	49.123563
-21.371455	-4.130632	NaN	-9.582071	-17.240823	NaN	-11.789384
-41.207043	4.230598	NaN	-43.120464	-45.437641	NaN	1.913421
-48.743940	3.515945	NaN	-30.781421	-52.259885	NaN	-17.962519
-15.108759	30.732033	NaN	-31.429843	-45.840792	NaN	16.321083
-17.883698	5.089381	NaN	2.591686	-22.973079	NaN	-20.475384
-35.106842	31.705906	NaN	-26.727677	-66.812748	NaN	-8.379165
-36.149602	12.938570	NaN	-36.089628	-49.088172	NaN	-0.059974
-35.539387	-13.735515	NaN	-36.870622	-21.803873	NaN	1.331235
-20.898589	-15.567535	NaN	-34.590095	-5.331054	NaN	13.691505
-36.619261	20.099470	NaN	-26.952715	-56.718731	NaN	-9.666545
-9.283290	15.022041	NaN	-22.697210	-24.305331	NaN	13.413920
-42.760857	-15.316252	NaN	-13.087231	-27.444605	NaN	-29.673627
-30.026105	-10.351671	NaN	-56.947513	-19.674434	NaN	26.921408
-29.147472	23.247121	NaN	-26.665000	-52.394594	NaN	-2.482472
-29.178219	13.887838	NaN	-47.189818	-43.066056	NaN	18.011599
-31.287843	21.923683	NaN	-7.937504	-53.211526	NaN	-23.350338
-32.187455	1.351168	NaN	-14.504329	-33.538622	NaN	-17.683126
-32.292507	19.102348	NaN	-8.678260	-51.394854	NaN	-23.614246
-58.892016	-9.847936	NaN	-51.900759	-49.044080	NaN	-6.991257
-11.976164	-0.604330	NaN	-52.557012	-11.371834	NaN	40.580848
-5.531290	-39.238204	NaN	-58.806956	33.706914	NaN	53.275666
-43.273264	24.506801	NaN	1.731159	-67.780064	NaN	-45.004423
-24.295107	1.576222	NaN	-28.169732	-25.871329	NaN	3.874625
-21.694958	-25.583755	NaN	-11.490984	3.888798	NaN	-10.203974
4.806671	15.266803	NaN	-9.239188	-10.460132	NaN	14.045859
-41.509072	-19.780478	NaN	-62.329628	-21.728594	NaN	20.820557
-24.777785	-30.973582	NaN	-53.961686	6.195798	NaN	29.183901
-37.971207	-16.279968	NaN	-46.949738	-21.691240	NaN	8.978531
-9.304146	37.358085	NaN	-12.023667	-46.662231	NaN	2.719521
-56.890351	27.807379	NaN	-27.889735	-84.697730	NaN	-29.000616
-26.088048	-19.123733	NaN	-79.607781	-6.964314	NaN	53.519733
-0.714807	-10.460378	NaN	-12.695632	9.745572	NaN	11.980825
-41.272242	-21.928707	NaN	-49.130039	-19.343534	NaN	7.857797
-20.338068	-18.790793	NaN	-46.467648	-1.547274	NaN	26.129580
-23.896186	-20.609841	NaN	-23.919351	-3.286345	NaN	0.023165
-62.765961	-2.856936	NaN	-13.987841	-59.909025	NaN	-48.778120
-28.658389	-19.099319	NaN	-43.260980	-9.559070	NaN	14.602591
-70.451657	-26.146074	NaN	-54.099986	-44.305583	NaN	-16.351671
9.377544	10.622775	NaN	-16.749261	-1.245231	NaN	26.126805
-4.010937	18.461873	NaN	-10.924937	-22.472810	NaN	6.914000
-62.502268	1.501276	NaN	-39.801958	-64.003544	NaN	-22.700310
-20.190258	-9.961307	NaN	-66.432890	-10.228952	NaN	46.242632
-30.188753	32.085605	NaN	-10.099329	-62.274357	NaN	-20.089424
-41.449535	-1.201791	NaN	-28.751532	-40.247745	NaN	-12.698003
-54.901393	-9.073552	NaN	-26.096804	-45.827841	NaN	-28.804589
-16.429054	30.789864	NaN	-28.196477	-47.218918	NaN	11.767423
-22.117208	8.035708	NaN	-12.843817	-30.152915	NaN	-9.273391
-20.669382	-8.270381	NaN	-26.229200	-12.399002	NaN	5.559817
-22.812855	-28.793088	NaN	-40.053811	5.980233	NaN	17.240955
-22.700409	7.989163	NaN	-39.865293	-30.689572	NaN	17.164884
-11.308986	-4.677251	NaN	-12.209981	-6.631735	NaN	0.900995
-29.181618	-4.093027	NaN	-32.784375	-25.088590	NaN	3.602757
-15.928877	-25.173267	NaN	-16.680826	9.244390	NaN	0.751949
-9.382984	-17.039896	NaN	-31.383580	7.656913	NaN	22.000597
-45.320574	-12.808505	NaN	-28.229202	-32.512069	NaN	-17.091372
-44.704915	5.013545	NaN	-25.496953	-49.718460	NaN	-19.207962
-6.532943	-12.450946	NaN	-29.226634	5.918003	NaN	22.693691
-14.553684	-15.895889	NaN	-6.501320	1.342205	NaN	-8.052364
-22.177597	-20.114840	NaN	-50.438845	-2.062757	NaN	28.261248
-51.606055	0.338372	NaN	-53.633569	-51.944427	NaN	2.027514
-25.415526	7.065903	NaN	6.525301	-32.481430	NaN	-31.940828
-17.423125	-29.186541	NaN	-55.106241	11.763417	NaN	37.683116
-33.622936	-30.853055	NaN	-40.914024	-2.769881	NaN	7.291088
-46.286759	-20.817059	NaN	-46.698087	-25.469700	NaN	0.411328
-41.367625	7.715844	NaN	-57.209737	-49.083469	NaN	15.842112
-6.862594	33.068066	NaN	-19.279940	-39.930659	NaN	12.417346
-37.599138	2.714320	NaN	-42.386005	-40.313458	NaN	4.786867
-34.308067	-26.547171	NaN	-65.229848	-7.760896	NaN	30.921781
-40.177769	-11.161285	NaN	-41.940852	-29.016483	NaN	1.763084
-18.435954	-10.250507	NaN	-22.727549	-8.185447	NaN	4.291595
-15.311357	-60.092577	NaN	-33.752965	44.781220	NaN	18.441608
-25.180991	24.613241	NaN	-1.276871	-49.794232	NaN	-23.904120
-11.898231	25.080488	NaN	-62.636986	-36.978720	NaN	50.738755
-15.733898	-5.239767	NaN	-43.553283	-10.494132	NaN	27.819385
-51.522193	11.268850	NaN	-13.675909	-62.791043	NaN	-37.846285
-37.496532	-27.124043	NaN	-38.995405	-10.372489	NaN	1.498873
-10.139725	-8.303783	NaN	-5.881027	-1.835942	NaN	-4.258698
-7.794273	6.038217	NaN	-10.338564	-13.832490	NaN	2.544291
-21.844508	21.635633	NaN	-9.988482	-43.480141	NaN	-11.856026
-9.362122	-23.899658	NaN	-33.893953	14.537536	NaN	24.531831
-18.014405	-6.581940	NaN	-22.546573	-11.432465	NaN	4.532168
-41.867607	-13.159061	NaN	-1.694681	-28.708546	NaN	-40.172926
-55.874816	-10.806371	NaN	-16.272429	-45.068445	NaN	-39.602387
-18.988576	-11.484952	NaN	-22.893281	-7.503624	NaN	3.904705
-39.461337	-9.787130	NaN	-22.488455	-29.674206	NaN	-16.972882
-11.510062	6.331871	NaN	-31.918482	-17.841933	NaN	20.408420
-15.872911	22.840366	NaN	-10.546164	-38.713276	NaN	-5.326747
-46.393068	-39.826029	NaN	-46.036943	-6.567039	NaN	-0.356125
-26.650752	-23.509924	NaN	-40.780236	-3.140827	NaN	14.129485
-51.337116	15.995349	NaN	-49.717892	-67.332464	NaN	-1.619223
-31.187359	-8.767306	NaN	-23.368387	-22.420054	NaN	-7.818972
-34.724376	-4.856519	NaN	-14.866464	-29.867857	NaN	-19.857912
-42.638695	0.118749	NaN	-63.856423	-42.757445	NaN	21.217727
-17.938999	14.007655	NaN	-4.389827	-31.946654	NaN	-13.549172
-13.317285	24.242888	NaN	3.797317	-37.560173	NaN	-17.114603
-22.112728	-8.952260	NaN	-19.258838	-13.160468	NaN	-2.853891
-32.441585	-35.417236	NaN	-30.981742	2.975650	NaN	-1.459844
-39.878434	3.538580	NaN	-2.959024	-43.417015	NaN	-36.919410
-26.875490	20.610067	NaN	-39.466084	-47.485558	NaN	12.590593
-20.981023	-24.701640	NaN	-14.183021	3.720617	NaN	-6.798002
-25.176280	7.059828	NaN	-32.288997	-32.236107	NaN	7.112717
-26.224078	8.175943	NaN	-13.110740	-34.400021	NaN	-13.113338
-18.615745	27.820538	NaN	-6.486980	-46.436283	NaN	-12.128765
-48.486770	1.385294	NaN	-36.453721	-49.872064	NaN	-12.033049
-40.035241	6.194552	NaN	-7.654666	-46.229792	NaN	-32.380575
-19.441721	46.629337	NaN	16.283081	-66.071057	NaN	-35.724801
-30.703901	-40.110529	NaN	-23.532368	9.406627	NaN	-7.171533
-35.215611	-28.058267	NaN	-63.654971	-7.157344	NaN	28.439360
-13.055868	-46.827482	NaN	-16.059746	33.771614	NaN	3.003877
-16.366821	22.636129	NaN	-52.434151	-39.002950	NaN	36.067330
-4.372807	-16.744469	NaN	-27.504681	12.371662	NaN	23.131874
-16.631456	-37.820912	NaN	-36.859535	21.189456	NaN	20.228079
-38.697983	8.613275	NaN	-34.836670	-47.311258	NaN	-3.861313
-36.086755	-13.816761	NaN	-35.314806	-22.269995	NaN	-0.771949
-35.616496	-18.503098	NaN	-20.627995	-17.113398	NaN	-14.988501
-39.198656	-22.581400	NaN	-35.550552	-16.617255	NaN	-3.648104
-26.683792	6.106849	NaN	-45.939557	-32.790641	NaN	19.255766
-34.353410	-6.349796	NaN	-58.670418	-28.003614	NaN	24.317008
-26.931413	-3.679702	NaN	-56.013528	-23.251711	NaN	29.082114
-22.501023	-19.118256	NaN	-45.364935	-3.382767	NaN	22.863912
-33.754498	-7.003524	NaN	-11.581755	-26.750974	NaN	-22.172743
-1.106264	-13.759553	NaN	-31.992967	12.653290	NaN	30.886703
-15.768354	1.834522	NaN	-16.671712	-17.602876	NaN	0.903358
-2.845572	4.808780	NaN	-26.767096	-7.654353	NaN	23.921524
-34.278380	-39.538611	NaN	-33.255550	5.260231	NaN	-1.022830
-32.020106	-7.693937	NaN	-29.907227	-24.326170	NaN	-2.112880
-35.755394	38.763513	NaN	17.560692	-74.518907	NaN	-53.316086
-40.140347	-13.899963	NaN	-31.993438	-26.240384	NaN	-8.146908
-55.401824	-32.709054	NaN	-78.973062	-22.692770	NaN	23.571238
-26.679126	29.982653	NaN	-14.410257	-56.661779	NaN	-12.268868
-38.613817	10.798473	NaN	-11.612684	-49.412290	NaN	-27.001134
-25.957264	-5.533720	NaN	-8.334607	-20.423544	NaN	-17.622657
-16.627106	-28.870343	NaN	-27.592094	12.243237	NaN	10.964988
-6.111500	41.588825	NaN	-24.966662	-47.700325	NaN	18.855162
-15.672403	3.405506	NaN	-10.669669	-19.077909	NaN	-5.002734
-37.435783	-20.816381	NaN	-73.522826	-16.619402	NaN	36.087043
-29.372418	-11.430717	NaN	-33.490686	-17.941700	NaN	4.118268
-42.999332	16.942924	NaN	-38.970439	-59.942256	NaN	-4.028894
-47.476453	4.580245	NaN	-19.249644	-52.056697	NaN	-28.226808
-27.688945	-8.294532	NaN	-48.819946	-19.394413	NaN	21.131001
-36.437106	23.456757	NaN	6.042261	-59.893863	NaN	-42.479367
-17.199156	-7.374135	NaN	-45.641321	-9.825021	NaN	28.442165
-19.361336	24.220808	NaN	-50.172207	-43.582144	NaN	30.810871
-19.527647	-28.255013	NaN	-43.606420	8.727366	NaN	24.078773
-20.001510	-25.431062	NaN	-19.386873	5.429552	NaN	-0.614637
-18.224822	-11.264230	NaN	-45.112446	-6.960591	NaN	26.887624
-8.801625	6.633612	NaN	-66.932892	-15.435237	NaN	58.131267
-24.611556	-19.989988	NaN	-22.074389	-4.621568	NaN	-2.537167
-50.320151	-24.375750	NaN	-37.168283	-25.944402	NaN	-13.151868
-27.227283	19.148887	NaN	-3.838642	-46.376170	NaN	-23.388641
-8.568617	17.605049	NaN	-36.027995	-26.173666	NaN	27.459379
-43.121447	27.457024	NaN	-74.360024	-70.578471	NaN	31.238577
-26.328773	-13.041134	NaN	-31.032810	-13.287639	NaN	4.704037
-34.764787	-14.020928	NaN	-24.046919	-20.743860	NaN	-10.717869
-10.263948	-15.158864	NaN	-16.610381	4.894916	NaN	6.346432
-21.463493	-30.755946	NaN	-110.915248	9.292453	NaN	89.451755
-28.075052	18.632061	NaN	-32.635762	-46.707113	NaN	4.560710
-39.807566	-11.220540	NaN	-44.098608	-28.587026	NaN	4.291043
-10.321251	-33.557467	NaN	-27.807109	23.236215	NaN	17.485857
-62.492427	13.818372	NaN	-15.736083	-76.310798	NaN	-46.756344
-8.141987	-9.366109	NaN	-13.790637	1.224122	NaN	5.648650
-40.202660	-77.694866	NaN	-48.360470	37.492206	NaN	8.157810
-36.928371	-22.968204	NaN	-31.249110	-13.960167	NaN	-5.679261
-25.790276	-8.727196	NaN	-9.278836	-17.063080	NaN	-16.511440
-61.332136	12.791640	NaN	-29.266167	-74.123776	NaN	-32.065969
-17.550221	13.747469	NaN	-0.743960	-31.297690	NaN	-16.806261
-13.726419	13.376927	NaN	-14.433494	-27.103346	NaN	0.707075
-45.531014	-13.780555	NaN	-40.391058	-31.750458	NaN	-5.139955
-48.630941	-14.612798	NaN	-10.639204	-34.018144	NaN	-37.991738
-32.035168	1.073861	NaN	-43.388284	-33.109029	NaN	11.353115
-36.522538	-11.692312	NaN	-22.072641	-24.830226	NaN	-14.449898
-23.110881	12.759507	NaN	-33.016448	-35.870388	NaN	9.905567
-23.874084	-40.192694	NaN	-29.254309	16.318610	NaN	5.380225
-58.909158	16.593492	NaN	-38.682483	-75.502650	NaN	-20.226676
-20.122179	-27.313487	NaN	-35.949736	7.191308	NaN	15.827557
-13.231305	1.914309	NaN	-15.923703	-15.145614	NaN	2.692398
-18.564732	3.046702	NaN	-35.252337	-21.611434	NaN	16.687605
-44.015378	-5.266906	NaN	-43.450917	-38.748471	NaN	-0.564461
-32.512194	-5.124372	NaN	-25.359359	-27.387822	NaN	-7.152835
-53.204638	-12.313966	NaN	-22.027678	-40.890672	NaN	-31.176959
5.774141	-9.762504	NaN	-35.078645	15.536645	NaN	40.852785
0.359565	-11.827736	NaN	-9.895480	12.187301	NaN	10.255045
-33.856597	-44.436636	NaN	-7.904526	10.580039	NaN	-25.952072
-22.660524	-6.748751	NaN	-65.655811	-15.911773	NaN	42.995287
-26.678667	37.936854	NaN	16.234036	-64.615521	NaN	-42.912703
-11.221670	10.379230	NaN	-30.341241	-21.600900	NaN	19.119571
-43.164110	4.260012	NaN	-26.346818	-47.424122	NaN	-16.817292
-30.632893	-3.846483	NaN	-23.413412	-26.786410	NaN	-7.219481
-20.895132	-52.205705	NaN	-32.711759	31.310573	NaN	11.816627
-67.363211	-27.973939	NaN	-19.019354	-39.389272	NaN	-48.343857
-37.859333	-45.279261	NaN	-16.588789	7.419929	NaN	-21.270544
-16.199202	7.015402	NaN	-38.477265	-23.214604	NaN	22.278063
-20.554883	1.989872	NaN	-43.897637	-22.544755	NaN	23.342753
-15.746593	-43.779891	NaN	-17.909337	28.033298	NaN	2.162744
-6.645686	14.678713	NaN	-47.963181	-21.324399	NaN	41.317495
-31.699546	-32.338839	NaN	-38.276483	0.639293	NaN	6.576937
-23.457721	-13.627717	NaN	-52.407934	-9.830004	NaN	28.950213
-40.818492	8.380324	NaN	-5.725143	-49.198816	NaN	-35.093349
-31.069254	-41.676710	NaN	-35.612764	10.607457	NaN	4.543510
-31.939470	-5.466398	NaN	-28.183436	-26.473072	NaN	-3.756034
-41.838173	49.873581	NaN	-13.981976	-91.711754	NaN	-27.856197
-23.612140	-12.288416	NaN	-29.547564	-11.323724	NaN	5.935425
-18.507571	7.701880	NaN	-12.269732	-26.209451	NaN	-6.237839
10.254240	25.500485	NaN	-24.191461	-15.246246	NaN	34.445701
-28.407852	-9.054883	NaN	-33.842882	-19.352969	NaN	5.435029
-17.749587	14.880494	NaN	-14.275229	-32.630080	NaN	-3.474357
-26.217608	-12.094621	NaN	-27.817527	-14.122987	NaN	1.599919
-36.474186	2.254551	NaN	-23.993461	-38.728737	NaN	-12.480725
-52.144914	-23.784491	NaN	-47.841479	-28.360423	NaN	-4.303435
-20.929721	26.859957	NaN	-21.488549	-47.789678	NaN	0.558828
-42.414329	9.885507	NaN	-31.793663	-52.299836	NaN	-10.620666
-17.276188	-62.521406	NaN	-16.476969	45.245218	NaN	-0.799219
-13.671554	-8.427930	NaN	-22.783493	-5.243625	NaN	9.111939
-51.771219	28.823292	NaN	12.942202	-80.594511	NaN	-64.713422
-10.688855	-17.001151	NaN	-42.234461	6.312296	NaN	31.545606
-29.883658	-41.053645	NaN	-20.903512	11.169986	NaN	-8.980146
-42.779793	-33.034082	NaN	-23.799583	-9.745710	NaN	-18.980210
-28.849247	-5.507974	NaN	-13.329826	-23.341273	NaN	-15.519422
-20.490134	-22.820608	NaN	-58.573078	2.330474	NaN	38.082944
-29.723280	-14.331451	NaN	-13.519990	-15.391828	NaN	-16.203290
-27.119953	13.793424	NaN	-24.451207	-40.913378	NaN	-2.668747
-30.427389	-17.142787	NaN	-11.169195	-13.284602	NaN	-19.258194
-14.020026	-35.931701	NaN	-49.554613	21.911675	NaN	35.534588
-38.214407	-2.928729	NaN	-9.399315	-35.285678	NaN	-28.815092
-10.721230	8.561087	NaN	-47.785309	-19.282317	NaN	37.064080
-7.495125	1.115897	NaN	-31.911484	-8.611022	NaN	24.416359
-39.622119	12.797570	NaN	-16.041432	-52.419689	NaN	-23.580687
-25.410081	5.739732	NaN	-34.602067	-31.149813	NaN	9.191986
-31.841253	13.429612	NaN	15.281351	-45.270865	NaN	-47.122604
-31.574428	-33.569842	NaN	-42.648023	1.995414	NaN	11.073594
-26.269003	-5.243200	NaN	-48.264836	-21.025804	NaN	21.995833
-34.192978	-3.048454	NaN	-21.627440	-31.144524	NaN	-12.565538
-21.586434	-17.752275	NaN	-50.947265	-3.834160	NaN	29.360830
-38.008504	-5.222280	NaN	-35.040500	-32.786224	NaN	-2.968004
-50.957562	-10.459658	NaN	-20.519892	-40.497905	NaN	-30.437670
-31.186355	-2.248239	NaN	-22.133481	-28.938116	NaN	-9.052873
-29.282090	-7.180132	NaN	-41.075069	-22.101958	NaN	11.792979
-13.710219	28.671620	NaN	-18.066169	-42.381839	NaN	4.355950
-13.255494	-30.355116	NaN	-13.295691	17.099622	NaN	0.040197
-28.400673	2.960087	NaN	-63.619807	-31.360760	NaN	35.219134
-15.665057	4.641532	NaN	-26.933989	-20.306588	NaN	11.268932
-23.403989	-47.846051	NaN	-33.542387	24.442062	NaN	10.138397
-14.283110	-47.472996	NaN	-15.314074	33.189887	NaN	1.030964
-36.386891	-37.312353	NaN	-36.869136	0.925462	NaN	0.482245
-55.458307	-24.520343	NaN	-11.163165	-30.937964	NaN	-44.295142
-33.402421	8.090965	NaN	-44.664392	-41.493386	NaN	11.261971
-5.487728	-75.003464	NaN	-37.251875	69.515736	NaN	31.764148
-57.216750	-34.029737	NaN	-52.086475	-23.187013	NaN	-5.130274
-41.548222	-4.654035	NaN	-3.105098	-36.894187	NaN	-38.443125
-53.988032	-25.383850	NaN	-35.321394	-28.604182	NaN	-18.666639
-70.681951	-9.150949	NaN	-42.346206	-61.531002	NaN	-28.335745
-5.589263	-12.469444	NaN	-38.577591	6.880181	NaN	32.988328
-40.148274	-8.162971	NaN	-12.199363	-31.985303	NaN	-27.948911
-39.479206	-0.052878	NaN	2.681545	-39.426329	NaN	-42.160751
-33.042807	-14.117152	NaN	-21.693819	-18.925655	NaN	-11.348988
-21.610342	-11.982946	NaN	-25.230862	-9.627396	NaN	3.620520
-53.216105	6.982831	NaN	-60.151961	-60.198936	NaN	6.935857
-3.923691	0.002481	NaN	-56.815876	-3.926172	NaN	52.892185
-29.224056	-7.047988	NaN	-28.782938	-22.176067	NaN	-0.441118
-14.110031	-7.922730	NaN	-17.517660	-6.187301	NaN	3.407629
-69.961577	-0.342873	NaN	-14.343132	-69.618704	NaN	-55.618445
-33.280126	21.529052	NaN	-21.442344	-54.809179	NaN	-11.837783
-25.166516	2.243785	NaN	-25.619791	-27.410301	NaN	0.453274
-16.498207	22.868289	NaN	-42.244688	-39.366496	NaN	25.746481
-26.668370	-50.668709	NaN	-27.383135	24.000339	NaN	0.714765
-61.040845	9.844516	NaN	-32.504456	-70.885362	NaN	-28.536389
-40.048247	47.641759	NaN	-43.461448	-87.690006	NaN	3.413201
-36.371205	24.196228	NaN	-1.405636	-60.567433	NaN	-34.965570
-39.345032	-20.046258	NaN	-31.455853	-19.298774	NaN	-7.889179
-30.584405	-2.608056	NaN	-58.083337	-27.976349	NaN	27.498931
-29.189290	-28.452676	NaN	-56.320957	-0.736615	NaN	27.131667
-57.407556	8.809562	NaN	-21.385095	-66.217118	NaN	-36.022461
-50.905835	23.287273	NaN	-58.362565	-74.193108	NaN	7.456731
-32.377612	-7.380910	NaN	-7.141128	-24.996702	NaN	-25.236484
-51.593335	-5.022740	NaN	-64.819044	-46.570595	NaN	13.225709
-39.468276	-14.644480	NaN	-29.857308	-24.823797	NaN	-9.610968
-41.549865	-56.282437	NaN	-55.745335	14.732572	NaN	14.195471
-19.988956	1.426515	NaN	-23.140802	-21.415470	NaN	3.151847
-3.059464	-10.442665	NaN	-35.266873	7.383201	NaN	32.207409
-15.284062	-13.262121	NaN	-29.033136	-2.021942	NaN	13.749074
-44.810447	-5.680762	NaN	-33.970442	-39.129685	NaN	-10.840006
-63.091416	-14.046489	NaN	-41.452130	-49.044928	NaN	-21.639286
-27.418947	-26.778693	NaN	-80.292838	-0.640254	NaN	52.873891
-28.694892	-4.408843	NaN	-46.897720	-24.286049	NaN	18.202828
-41.439754	-7.863389	NaN	-27.902686	-33.576365	NaN	-13.537068
-23.492839	-36.692133	NaN	-32.562536	13.199293	NaN	9.069697
-35.260321	-14.349460	NaN	-44.316161	-20.910861	NaN	9.055840
-23.033425	18.681934	NaN	-30.962408	-41.715359	NaN	7.928983
-41.038406	-20.588278	NaN	-25.867095	-20.450129	NaN	-15.171312
-9.141088	9.378631	NaN	-17.084731	-18.519718	NaN	7.943644
-54.371849	-7.313701	NaN	-31.825273	-47.058148	NaN	-22.546577
-25.486433	16.970966	NaN	3.531503	-42.457399	NaN	-29.017936
-62.803164	-13.806305	NaN	-38.736324	-48.996859	NaN	-24.066840
-5.305322	-43.726608	NaN	-54.441906	38.421285	NaN	49.136583
-23.600003	-36.034871	NaN	-28.154632	12.434868	NaN	4.554629
-7.622012	-31.468386	NaN	-36.451811	23.846374	NaN	28.829799
-7.810143	-23.522664	NaN	-33.715560	15.712520	NaN	25.905416
-41.688188	7.342631	NaN	-23.039495	-49.030819	NaN	-18.648693
-34.680175	-66.798401	NaN	-23.206659	32.118226	NaN	-11.473517
-23.060008	-46.511233	NaN	-33.910933	23.451225	NaN	10.850926
-10.752823	3.228881	NaN	-61.120877	-13.981704	NaN	50.368054
-51.285205	2.219266	NaN	-65.445183	-53.504471	NaN	14.159978
-14.882060	-4.630007	NaN	-45.871454	-10.252053	NaN	30.989394
-25.924578	13.000846	NaN	-46.322222	-38.925424	NaN	20.397644
-48.288119	-71.641771	NaN	-66.477983	23.353652	NaN	18.189864
-24.828314	-2.164667	NaN	-56.638946	-22.663647	NaN	31.810631
-32.798791	14.075374	NaN	-68.622085	-46.874165	NaN	35.823294
-49.609971	-12.142180	NaN	-29.108585	-37.467791	NaN	-20.501386
-22.845842	-0.354547	NaN	-35.401929	-22.491295	NaN	12.556087
-18.607150	15.276630	NaN	-22.353654	-33.883780	NaN	3.746505
-52.814985	20.104588	NaN	2.729043	-72.919573	NaN	-55.544028
-31.193556	0.423558	NaN	-28.812199	-31.617113	NaN	-2.381357
-17.733448	3.539162	NaN	-27.166909	-21.272610	NaN	9.433461
-36.953391	27.456634	NaN	-9.740427	-64.410025	NaN	-27.212964
-24.943488	-34.199200	NaN	-1.433478	9.255712	NaN	-23.510010
-35.371593	-10.309834	NaN	-24.076500	-25.061759	NaN	-11.295093
-6.477319	-77.882940	NaN	-61.325960	71.405621	NaN	54.848641
-21.559414	10.617605	NaN	14.984780	-32.177019	NaN	-36.544195
-30.697494	20.280905	NaN	-12.469564	-50.978399	NaN	-18.227929
-29.202480	-10.408387	NaN	-34.168974	-18.794093	NaN	4.966495
-54.677397	6.551056	NaN	-40.663634	-61.228452	NaN	-14.013762
-25.662586	-11.294036	NaN	-23.299243	-14.368551	NaN	-2.363343
-27.578894	-17.224807	NaN	-38.462022	-10.354087	NaN	10.883128
-12.154544	-19.855191	NaN	-27.111017	7.700647	NaN	14.956472
-9.278446	12.275513	NaN	-24.779060	-21.553958	NaN	15.500614
-9.490780	14.296481	NaN	-30.219927	-23.787261	NaN	20.729147
-8.165573	22.761312	NaN	-7.806980	-30.926886	NaN	-0.358593
-17.095186	-6.014003	NaN	-6.563062	-11.081184	NaN	-10.532125
-52.490091	29.777275	NaN	-13.065763	-82.267366	NaN	-39.424329
-61.435277	-15.056248	NaN	-18.408708	-46.379029	NaN	-43.026569
-42.253392	23.978735	NaN	-45.387321	-66.232127	NaN	3.133929
-13.816925	19.615357	NaN	-8.074928	-33.432281	NaN	-5.741997
-46.824042	-1.770823	NaN	-46.572522	-45.053219	NaN	-0.251521
-3.756025	-35.256329	NaN	-9.595479	31.500304	NaN	5.839453
-40.004952	19.284500	NaN	-15.491917	-59.289452	NaN	-24.513035
-26.957893	-9.658916	NaN	-10.015705	-17.298977	NaN	-16.942188
-10.004942	2.194785	NaN	-6.008212	-12.199726	NaN	-3.996729
-21.072615	-30.418833	NaN	-57.037094	9.346218	NaN	35.964480
-31.475778	15.287905	NaN	-30.685827	-46.763683	NaN	-0.789951
-36.733262	-34.699550	NaN	-27.258265	-2.033712	NaN	-9.474997
-38.208194	-43.502979	NaN	-43.596236	5.294785	NaN	5.388043
-48.009089	10.133089	NaN	-35.498535	-58.142179	NaN	-12.510555
-37.328172	4.539304	NaN	-5.392519	-41.867476	NaN	-31.935653
-26.674667	-1.273303	NaN	-23.188881	-25.401364	NaN	-3.485786
-44.351184	27.728048	NaN	-34.522033	-72.079232	NaN	-9.829151
-23.972273	17.126733	NaN	14.258443	-41.099007	NaN	-38.230717
-21.610529	16.447489	NaN	-21.683180	-38.058018	NaN	0.072650
-43.535988	-14.898822	NaN	-41.265226	-28.637166	NaN	-2.270763
-29.397591	9.666381	NaN	-30.079266	-39.063972	NaN	0.681675
-20.296231	-6.730636	NaN	-0.758173	-13.565595	NaN	-19.538058
-24.672173	19.566697	NaN	-31.562168	-44.238870	NaN	6.889995
-6.334967	8.421925	NaN	-38.392713	-14.756892	NaN	32.057746
-9.334057	-5.742780	NaN	-31.554988	-3.591277	NaN	22.220931
-29.028520	34.244877	NaN	-0.581096	-63.273397	NaN	-28.447423
-28.627149	9.097821	NaN	-23.065006	-37.724969	NaN	-5.562142
-29.972440	17.161078	NaN	-11.065315	-47.133518	NaN	-18.907125
-56.584663	13.991628	NaN	-6.743794	-70.576291	NaN	-49.840869
-9.874551	22.934136	NaN	-46.762574	-32.808687	NaN	36.888022
-42.554510	-6.385830	NaN	-31.736010	-36.168680	NaN	-10.818500
-23.818771	6.964380	NaN	-8.994336	-30.783152	NaN	-14.824436
-56.107220	7.040085	NaN	-15.599935	-63.147305	NaN	-40.507285
-1.808722	-10.407376	NaN	-35.332460	8.598654	NaN	33.523738
-65.771495	14.415880	NaN	-32.636007	-80.187375	NaN	-33.135488
-29.480149	-12.559422	NaN	-29.595808	-16.920727	NaN	0.115659
-54.593424	6.326615	NaN	-27.507920	-60.920039	NaN	-27.085504
-33.882474	-11.432718	NaN	-30.470804	-22.449756	NaN	-3.411670
-15.105933	-20.190756	NaN	-60.963512	5.084823	NaN	45.857578
-11.815442	12.162411	NaN	-7.798236	-23.977853	NaN	-4.017206
-25.869165	-24.849260	NaN	-67.826298	-1.019905	NaN	41.957133
-30.295515	29.156008	NaN	-34.605582	-59.451523	NaN	4.310067
-34.904080	-25.223902	NaN	-41.447824	-9.680178	NaN	6.543744
-29.119185	-5.049238	NaN	-23.134723	-24.069946	NaN	-5.984462
-25.252141	14.402847	NaN	-19.161900	-39.654988	NaN	-6.090241
-26.954294	3.246632	NaN	-68.674505	-30.200926	NaN	41.720211
-27.478733	-26.581253	NaN	-22.694119	-0.897480	NaN	-4.784614
-10.317617	3.498332	NaN	-20.954835	-13.815949	NaN	10.637217
-25.785551	-9.671931	NaN	-35.409915	-16.113620	NaN	9.624365
-29.026743	-8.441012	NaN	-43.662188	-20.585731	NaN	14.635444
-3.460505	11.561160	NaN	-3.721581	-15.021665	NaN	0.261076
-62.744015	-1.184670	NaN	-48.981232	-61.559345	NaN	-13.762783
-50.803132	6.936514	NaN	-35.005476	-57.739646	NaN	-15.797656
12.188710	-32.521908	NaN	-34.122376	44.710618	NaN	46.311087
-40.879743	-7.812914	NaN	-23.227948	-33.066830	NaN	-17.651796
-35.108065	29.873663	NaN	-12.402378	-64.981729	NaN	-22.705688
-33.554619	-8.565029	NaN	-35.903289	-24.989590	NaN	2.348670
-29.435242	-0.047077	NaN	-34.793392	-29.388164	NaN	5.358150
-28.654978	8.271224	NaN	-10.649683	-36.926202	NaN	-18.005295
-6.381337	37.677285	NaN	-70.976117	-44.058622	NaN	64.594779
-39.527567	-36.577502	NaN	-50.950421	-2.950065	NaN	11.422854
-34.796173	-0.038946	NaN	-27.940415	-34.757226	NaN	-6.855758
-16.479343	-52.426801	NaN	-47.233554	35.947458	NaN	30.754211
-45.172561	7.230867	NaN	-21.127020	-52.403427	NaN	-24.045540
-22.002470	-2.441908	NaN	-36.644450	-19.560561	NaN	14.641980
-20.397221	-8.382854	NaN	-42.555634	-12.014367	NaN	22.158413
-16.647481	-15.120028	NaN	-24.441752	-1.527453	NaN	7.794271
-23.400824	-24.871370	NaN	-33.596485	1.470546	NaN	10.195661
-33.781622	-17.961052	NaN	-17.860837	-15.820569	NaN	-15.920785
-53.587771	-34.965966	NaN	-23.282965	-18.621805	NaN	-30.304806
-24.195556	22.617032	NaN	-5.565340	-46.812588	NaN	-18.630215
-20.319243	20.812401	NaN	-28.322013	-41.131644	NaN	8.002770
-19.182237	-18.233070	NaN	-42.630002	-0.949168	NaN	23.447765
-32.240434	-0.560583	NaN	-26.842978	-31.679851	NaN	-5.397456
-16.836064	-10.977782	NaN	-63.500198	-5.858282	NaN	46.664134
-31.314329	4.577726	NaN	-23.396781	-35.892055	NaN	-7.917548
-67.491299	-19.312924	NaN	-26.528387	-48.178375	NaN	-40.962912
-37.158845	10.873293	NaN	-16.791912	-48.032138	NaN	-20.366932
-20.371931	-25.580255	NaN	-63.670286	5.208324	NaN	43.298355
-20.529990	-36.332616	NaN	-8.230588	15.802626	NaN	-12.299402
-34.062988	-28.289620	NaN	-51.880453	-5.773368	NaN	17.817465
-31.570211	-1.605954	NaN	-36.604671	-29.964257	NaN	5.034460
-29.982637	31.638456	NaN	4.110382	-61.621094	NaN	-34.093020
-30.486609	2.754063	NaN	-10.391809	-33.240672	NaN	-20.094799
-33.355451	-20.458200	NaN	-44.127204	-12.897251	NaN	10.771754
-18.499426	-16.147821	NaN	-26.892529	-2.351605	NaN	8.393102
-17.269038	22.864319	NaN	7.890292	-40.133357	NaN	-25.159330
-5.460972	14.636384	NaN	2.649267	-20.097357	NaN	-8.110239
-41.197142	-16.089394	NaN	-46.078321	-25.107748	NaN	4.881179
-22.805175	3.020901	NaN	-37.670570	-25.826075	NaN	14.865395
-27.118782	17.801115	NaN	-23.938132	-44.919897	NaN	-3.180650
-33.617165	-1.524337	NaN	-68.757784	-32.092828	NaN	35.140619
-46.424012	-17.723601	NaN	-27.711751	-28.700411	NaN	-18.712261
-3.779744	14.998998	NaN	-30.108615	-18.778742	NaN	26.328871
-16.458507	-57.274895	NaN	-59.050546	40.816387	NaN	42.592038
-58.639574	25.422062	NaN	-21.567665	-84.061636	NaN	-37.071909
-59.788682	16.185858	NaN	-32.312324	-75.974540	NaN	-27.476358
-16.959751	-4.748321	NaN	-39.755064	-12.211431	NaN	22.795312
-12.488799	-8.636312	NaN	-39.915165	-3.852487	NaN	27.426366
-62.263469	-6.651875	NaN	-50.763479	-55.611595	NaN	-11.499990
-11.002232	-32.181974	NaN	-30.142966	21.179742	NaN	19.140733
-33.917191	42.133878	NaN	-27.514433	-76.051070	NaN	-6.402759
-15.313004	6.226738	NaN	-36.979363	-21.539742	NaN	21.666359
-77.411405	-16.189473	NaN	-17.329102	-61.221932	NaN	-60.082303
-27.585082	30.569091	NaN	-13.661823	-58.154173	NaN	-13.923259
-19.676155	-37.056580	NaN	-30.533840	17.380425	NaN	10.857685
-29.755241	16.489513	NaN	-38.374305	-46.244754	NaN	8.619064
-32.254808	14.461074	NaN	-5.784360	-46.715881	NaN	-26.470448
-12.056859	-5.003281	NaN	-33.919038	-7.053579	NaN	21.862179
-22.674827	-18.719905	NaN	-9.073545	-3.954922	NaN	-13.601282
-25.110953	-11.805363	NaN	-20.398749	-13.305590	NaN	-4.712204
-38.243220	-6.993307	NaN	-24.458006	-31.249913	NaN	-13.785215
-7.462616	-0.334060	NaN	-56.303721	-7.128556	NaN	48.841104
-30.950744	-1.949906	NaN	-68.826284	-29.000838	NaN	37.875540
-35.093238	10.563891	NaN	-35.131420	-45.657130	NaN	0.038182
2.429276	-9.679519	NaN	-15.223750	12.108795	NaN	17.653026
-31.047103	19.180836	NaN	-14.264290	-50.227940	NaN	-16.782813
-13.909897	10.698550	NaN	11.816178	-24.608447	NaN	-25.726075
-51.919889	16.189491	NaN	-12.375024	-68.109381	NaN	-39.544865
-29.579494	9.613996	NaN	-18.822288	-39.193490	NaN	-10.757206
-11.142003	8.793167	NaN	-8.794435	-19.935170	NaN	-2.347568
-25.562706	12.114062	NaN	-8.160978	-37.676768	NaN	-17.401727
-25.735471	33.922168	NaN	-17.768327	-59.657639	NaN	-7.967145
-21.272412	-25.149727	NaN	-29.994295	3.877315	NaN	8.721884
-17.551361	0.391556	NaN	-22.603688	-17.942917	NaN	5.052327
-39.737586	-15.596458	NaN	-34.405726	-24.141128	NaN	-5.331860
-48.186056	-23.011117	NaN	-57.341716	-25.174939	NaN	9.155660
-21.628102	-21.265226	NaN	-1.990166	-0.362877	NaN	-19.637937
-40.842959	-26.149411	NaN	-10.112519	-14.693548	NaN	-30.730440
-18.821648	24.365350	NaN	-24.507795	-43.186997	NaN	5.686147
-30.534989	-47.769667	NaN	-41.106950	17.234678	NaN	10.571961
-27.260249	0.208456	NaN	-49.012679	-27.468705	NaN	21.752430
-17.135080	19.480956	NaN	-45.128789	-36.616036	NaN	27.993709
-27.216940	-9.826921	NaN	-33.296255	-17.390019	NaN	6.079315
-20.321191	-28.399480	NaN	-43.620488	8.078289	NaN	23.299297
-28.569711	18.427445	NaN	-8.653571	-46.997156	NaN	-19.916140
-16.990235	-25.961460	NaN	-39.079615	8.971224	NaN	22.089380
-38.049699	5.192963	NaN	-8.875684	-43.242662	NaN	-29.174015
-8.990538	15.483882	NaN	-15.129441	-24.474420	NaN	6.138903
-20.598209	-3.053406	NaN	-19.840131	-17.544803	NaN	-0.758078
-21.695402	-25.678941	NaN	-49.056237	3.983539	NaN	27.360835
-21.180581	16.026583	NaN	-26.259430	-37.207165	NaN	5.078849
-37.439761	-43.317864	NaN	-47.762423	5.878103	NaN	10.322662
-19.161320	6.011613	NaN	-50.215685	-25.172934	NaN	31.054364
-30.393236	-29.085472	NaN	-51.428853	-1.307764	NaN	21.035617
-18.114199	-2.348356	NaN	-9.129414	-15.765842	NaN	-8.984785
-31.924999	-3.653475	NaN	-44.444569	-28.271523	NaN	12.519571
-26.835241	17.103720	NaN	-18.678188	-43.938961	NaN	-8.157053
-25.998328	31.750194	NaN	-3.753043	-57.748522	NaN	-22.245285
-41.060827	13.314930	NaN	-9.806566	-54.375757	NaN	-31.254262
-22.819843	-52.807258	NaN	-29.590328	29.987414	NaN	6.770484
-33.302157	21.012384	NaN	-32.701813	-54.314541	NaN	-0.600344
-16.482024	-4.720940	NaN	-26.825887	-11.761084	NaN	10.343864
-21.877968	-2.160947	NaN	-25.163009	-19.717021	NaN	3.285041
-38.524790	15.132554	NaN	-27.360209	-53.657344	NaN	-11.164581
-41.288021	-8.753525	NaN	-45.233373	-32.534496	NaN	3.945353
-46.760981	0.984664	NaN	-47.872201	-47.745644	NaN	1.111221
-36.722993	-29.994165	NaN	-43.406070	-6.728827	NaN	6.683077
-30.856962	-26.431501	NaN	-19.339170	-4.425461	NaN	-11.517792
-42.054752	-6.586452	NaN	-23.153605	-35.468300	NaN	-18.901147
-55.542889	-38.060629	NaN	-50.646911	-17.482260	NaN	-4.895978
-30.129680	-14.533014	NaN	-15.060555	-15.596665	NaN	-15.069125
-42.950237	-5.624051	NaN	-56.651426	-37.326186	NaN	13.701188
-19.039457	-18.423142	NaN	-44.508854	-0.616314	NaN	25.469398
-20.770800	-29.377510	NaN	-17.401308	8.606710	NaN	-3.369492
-23.624112	4.904321	NaN	-48.701351	-28.528433	NaN	25.077240
-27.486394	-18.586284	NaN	-17.114429	-8.900110	NaN	-10.371965
-28.527451	17.737564	NaN	-36.901606	-46.265015	NaN	8.374156
-11.612416	-4.725153	NaN	-51.165304	-6.887263	NaN	39.552888
0.749005	20.598361	NaN	-30.058522	-19.849356	NaN	30.807527
-24.918232	-3.011504	NaN	-18.826492	-21.906728	NaN	-6.091740
-41.502451	-29.099315	NaN	-37.946012	-12.403137	NaN	-3.556439
3.797464	-5.722112	NaN	-5.947664	9.519576	NaN	9.745128
-35.670007	-6.145765	NaN	-14.327443	-29.524243	NaN	-21.342565
-16.580987	-25.043577	NaN	-57.823335	8.462590	NaN	41.242348
-24.420290	-64.235024	NaN	-34.907976	39.814735	NaN	10.487686
-30.430959	-46.422557	NaN	-78.209126	15.991598	NaN	47.778167
-51.696736	-7.712762	NaN	-20.501623	-43.983974	NaN	-31.195113
-55.982198	19.708574	NaN	-26.164710	-75.690772	NaN	-29.817487
-52.295805	-16.570381	NaN	-10.320975	-35.725424	NaN	-41.974830
-30.763650	7.027182	NaN	-37.142482	-37.790832	NaN	6.378832
-59.539868	20.004403	NaN	-26.475582	-79.544271	NaN	-33.064286
-43.097148	34.500861	NaN	-7.477390	-77.598009	NaN	-35.619758
-51.888971	-81.848275	NaN	-51.282983	29.959304	NaN	-0.605988
-26.993813	34.496982	NaN	-17.155527	-61.490795	NaN	-9.838286
9.639761	-22.104394	NaN	-23.949074	31.744156	NaN	33.588835
-24.720607	24.442180	NaN	-17.072939	-49.162787	NaN	-7.647668
-20.459673	10.852293	NaN	-44.156737	-31.311966	NaN	23.697063
-17.521792	-4.679659	NaN	-14.097684	-12.842133	NaN	-3.424108
-51.577218	-13.556778	NaN	-56.840624	-38.020441	NaN	5.263406
-12.521591	22.651712	NaN	-7.819003	-35.173303	NaN	-4.702588
-37.175766	26.842004	NaN	-17.179066	-64.017770	NaN	-19.996700
-37.074012	7.008286	NaN	1.104639	-44.082299	NaN	-38.178651
-18.620177	27.591035	NaN	-52.246101	-46.211211	NaN	33.625924
-4.622716	20.580736	NaN	-11.362291	-25.203453	NaN	6.739575
-7.529779	17.476067	NaN	-29.029840	-25.005846	NaN	21.500060
-33.630967	-12.325295	NaN	-25.777474	-21.305672	NaN	-7.853494
-38.079984	-45.090151	NaN	-36.707258	7.010167	NaN	-1.372727
-24.603052	27.231651	NaN	-39.881012	-51.834702	NaN	15.277960
-14.457239	-6.524739	NaN	-73.660632	-7.932500	NaN	59.203393
-25.384928	1.525343	NaN	-18.562419	-26.910271	NaN	-6.822509
-46.969402	10.512208	NaN	-4.886275	-57.481610	NaN	-42.083128
-34.242066	-1.338040	NaN	-37.274505	-32.904026	NaN	3.032440
-35.859762	-9.230531	NaN	-18.648495	-26.629231	NaN	-17.211267
-6.066582	-29.481187	NaN	-63.779496	23.414605	NaN	57.712914
-40.259451	-11.219339	NaN	-14.700134	-29.040112	NaN	-25.559317
-24.751459	-77.431246	NaN	-74.500719	52.679786	NaN	49.749260
-3.091532	22.201410	NaN	-8.391493	-25.292942	NaN	5.299960
-22.425477	4.936975	NaN	-34.780107	-27.362452	NaN	12.354630
-12.805371	12.973232	NaN	-1.567071	-25.778603	NaN	-11.238300
-30.021114	-45.841828	NaN	-68.618352	15.820715	NaN	38.597238
