# Supplementary material for: Combined Influences of Model Choice, Data Quality, and Data Quantity When Estimating Population Trends
Source: PLoS One. 2015 Jul 15;10(7):e0132255. doi: 10.1371/journal.pone.0132255 (PMC4503393; doi:10.1371/journal.pone.0132255)
Supplement: S1 Dataset — Files are organized by model type and by the input lambda value. (ZIP) [file pone.0132255.s002.zip › Snail/sims_lambda_1_025/simulationOutput_1.025_0_0.1_0.3_15.xls]

Percent_Decline_True	Median_Percent_Decline_Matrix	Median_Percent_Decline_Matrix_stable	Median_Percent_Decline_Scalar	Difference_True_Matrix	Difference_True_Matrix_Stable	Difference_True_Scalar
-9.304324	-32.296519	NaN	-48.422244	22.992195	NaN	39.117920
-1.710402	-11.958620	NaN	-31.383266	10.248218	NaN	29.672864
-34.044941	-25.114586	NaN	-1.657180	-8.930354	NaN	-32.387761
-20.194345	7.001292	NaN	18.203292	-27.195637	NaN	-38.397636
-32.999235	-4.402453	NaN	-22.037893	-28.596782	NaN	-10.961342
-66.467094	-0.760394	NaN	-72.178969	-65.706700	NaN	5.711875
-58.835872	16.681584	NaN	-17.052353	-75.517456	NaN	-41.783519
-18.216652	-4.892393	NaN	-20.856067	-13.324259	NaN	2.639415
-19.611789	33.782990	NaN	11.945416	-53.394779	NaN	-31.557205
-43.635018	-12.741598	NaN	-36.834201	-30.893420	NaN	-6.800817
-49.396931	35.470162	NaN	6.002543	-84.867093	NaN	-55.399475
-25.027901	53.604065	NaN	11.185255	-78.631966	NaN	-36.213156
-28.592602	9.080792	NaN	-4.597262	-37.673393	NaN	-23.995339
-42.608683	-13.848321	NaN	-62.133923	-28.760362	NaN	19.525241
-32.411758	-8.669883	NaN	-7.897689	-23.741875	NaN	-24.514069
-18.544198	9.645954	NaN	-12.654542	-28.190152	NaN	-5.889657
-39.176495	24.169585	NaN	6.901447	-63.346080	NaN	-46.077942
-18.383882	-7.391540	NaN	-21.613917	-10.992343	NaN	3.230035
-21.559484	-21.346251	NaN	-29.679445	-0.213233	NaN	8.119962
-50.652673	11.747952	NaN	-50.628031	-62.400625	NaN	-0.024642
-39.561593	-25.473345	NaN	-28.612850	-14.088248	NaN	-10.948743
-38.030691	13.421747	NaN	-0.214883	-51.452437	NaN	-37.815808
-4.314827	18.109580	NaN	-8.251076	-22.424407	NaN	3.936249
-18.370169	-32.911463	NaN	-77.647875	14.541294	NaN	59.277706
-13.228905	-13.496521	NaN	-26.216788	0.267616	NaN	12.987883
-8.936244	7.739802	NaN	-19.910229	-16.676046	NaN	10.973984
-16.700622	20.801290	NaN	1.180308	-37.501912	NaN	-17.880930
-14.915528	-41.654056	NaN	-10.531854	26.738528	NaN	-4.383674
-20.233589	13.268467	NaN	-9.783184	-33.502056	NaN	-10.450405
-22.771307	-11.388630	NaN	-50.665084	-11.382677	NaN	27.893777
0.898773	22.030833	NaN	7.597771	-21.132060	NaN	-6.698998
-17.431238	17.497076	NaN	-5.436500	-34.928314	NaN	-11.994738
-34.732453	9.698392	NaN	-86.924365	-44.430844	NaN	52.191912
-42.875208	6.578214	NaN	-21.334791	-49.453422	NaN	-21.540417
-41.483592	-23.227386	NaN	12.971658	-18.256207	NaN	-54.455250
-29.129101	-2.536856	NaN	-39.547946	-26.592245	NaN	10.418845
-9.632118	25.073173	NaN	-54.692389	-34.705291	NaN	45.060271
-28.836834	16.179913	NaN	-9.262453	-45.016747	NaN	-19.574381
-38.622350	-25.818970	NaN	-44.718384	-12.803380	NaN	6.096033
-35.300720	12.039055	NaN	-1.619157	-47.339776	NaN	-33.681563
-33.459759	21.901102	NaN	-9.728262	-55.360861	NaN	-23.731496
-16.422842	-13.474020	NaN	-39.412769	-2.948823	NaN	22.989927
-39.453961	-5.827193	NaN	-20.560061	-33.626768	NaN	-18.893900
-24.692425	11.276861	NaN	-51.049841	-35.969286	NaN	26.357417
-12.322180	-7.920731	NaN	-16.602202	-4.401448	NaN	4.280023
-21.020969	9.437046	NaN	-33.255645	-30.458016	NaN	12.234676
-14.400976	15.135622	NaN	14.293428	-29.536598	NaN	-28.694404
-49.899859	22.740450	NaN	-19.075659	-72.640309	NaN	-30.824200
-12.226062	-24.619014	NaN	-43.122718	12.392952	NaN	30.896656
-20.723009	12.622475	NaN	8.697908	-33.345484	NaN	-29.420917
-45.573382	6.527533	NaN	-46.635700	-52.100915	NaN	1.062318
-23.831435	8.438444	NaN	-33.981857	-32.269879	NaN	10.150421
-46.220631	-1.300269	NaN	-43.555037	-44.920363	NaN	-2.665594
-14.231710	20.499788	NaN	-34.019629	-34.731499	NaN	19.787918
-26.976831	-25.757082	NaN	-22.641727	-1.219748	NaN	-4.335104
-19.698580	1.470661	NaN	-35.319129	-21.169241	NaN	15.620549
-21.450404	9.242462	NaN	-8.361733	-30.692867	NaN	-13.088672
-15.916883	6.096153	NaN	-10.573688	-22.013036	NaN	-5.343195
-35.291857	-0.840613	NaN	-46.771960	-34.451244	NaN	11.480103
-24.273473	-26.502000	NaN	-89.200185	2.228527	NaN	64.926712
-30.338069	-20.687476	NaN	-67.213220	-9.650593	NaN	36.875151
-18.018279	14.006434	NaN	-36.007203	-32.024712	NaN	17.988925
-14.014028	-2.941622	NaN	-10.844539	-11.072406	NaN	-3.169489
-21.461200	51.669084	NaN	-9.935615	-73.130284	NaN	-11.525584
-54.709491	10.029991	NaN	-24.363151	-64.739482	NaN	-30.346340
-0.772593	-15.596670	NaN	-35.869549	14.824077	NaN	35.096956
-22.240894	39.524280	NaN	10.788847	-61.765174	NaN	-33.029741
-36.113498	-15.701118	NaN	-16.240599	-20.412380	NaN	-19.872899
-12.097574	-26.000358	NaN	-22.870011	13.902784	NaN	10.772437
-48.004025	-27.479223	NaN	-21.643655	-20.524803	NaN	-26.360370
-52.101779	-21.798991	NaN	-20.137632	-30.302788	NaN	-31.964147
-32.638155	21.979688	NaN	11.013327	-54.617843	NaN	-43.651483
-32.224620	15.814617	NaN	-5.072212	-48.039237	NaN	-27.152408
-27.221176	-15.197433	NaN	-17.844284	-12.023743	NaN	-9.376893
-17.837610	-41.575343	NaN	-62.015097	23.737734	NaN	44.177488
-6.651847	-9.669626	NaN	-45.481796	3.017779	NaN	38.829950
-37.295031	-43.555247	NaN	-57.061136	6.260216	NaN	19.766105
-28.401669	3.223838	NaN	-56.478821	-31.625507	NaN	28.077153
-47.823649	-3.798517	NaN	-13.171261	-44.025132	NaN	-34.652389
-30.192897	-15.635637	NaN	3.153934	-14.557260	NaN	-33.346831
-31.152573	29.852402	NaN	14.127573	-61.004975	NaN	-45.280146
-21.940915	-1.405369	NaN	-22.775635	-20.535546	NaN	0.834719
-40.030742	-8.160219	NaN	-46.330671	-31.870523	NaN	6.299929
-73.664615	-21.678539	NaN	-21.251157	-51.986075	NaN	-52.413458
-48.742942	7.072214	NaN	-31.818360	-55.815156	NaN	-16.924583
-57.468544	27.687671	NaN	-16.245993	-85.156215	NaN	-41.222551
-27.892242	-18.454465	NaN	-46.883624	-9.437777	NaN	18.991381
-9.463580	-30.511219	NaN	-50.778456	21.047639	NaN	41.314876
-21.437408	-31.140343	NaN	-16.550678	9.702935	NaN	-4.886730
-48.723513	-27.812502	NaN	3.595030	-20.911012	NaN	-52.318543
-10.090067	-70.582887	NaN	-42.736746	60.492820	NaN	32.646680
-40.153348	16.717308	NaN	-61.543943	-56.870656	NaN	21.390595
-42.609832	-14.257767	NaN	-3.978552	-28.352065	NaN	-38.631280
-29.788128	30.206409	NaN	-24.316702	-59.994537	NaN	-5.471426
-28.443670	-65.734949	NaN	-73.234729	37.291279	NaN	44.791059
-7.997189	-5.374184	NaN	-21.359763	-2.623004	NaN	13.362575
-35.497367	44.628617	NaN	6.563537	-80.125984	NaN	-42.060905
-24.767420	-12.356455	NaN	-15.040253	-12.410965	NaN	-9.727167
-29.192449	-4.893301	NaN	-20.228274	-24.299147	NaN	-8.964175
-40.991148	-7.415413	NaN	-24.104593	-33.575735	NaN	-16.886556
-16.732570	6.745512	NaN	-51.374077	-23.478082	NaN	34.641508
-38.670290	7.577617	NaN	-28.176669	-46.247907	NaN	-10.493622
-38.851895	5.793414	NaN	-47.960295	-44.645309	NaN	9.108400
-28.144363	-11.515958	NaN	-69.345508	-16.628405	NaN	41.201145
-15.475718	10.497722	NaN	-10.295985	-25.973440	NaN	-5.179733
-11.389138	-1.190997	NaN	-16.009171	-10.198141	NaN	4.620033
-17.695281	-32.869983	NaN	-43.788693	15.174703	NaN	26.093412
-41.241880	17.783730	NaN	16.490384	-59.025609	NaN	-57.732264
-35.114615	22.377380	NaN	-15.630083	-57.491995	NaN	-19.484533
-37.630598	14.912671	NaN	-8.062338	-52.543270	NaN	-29.568260
-54.279270	9.241121	NaN	8.157869	-63.520391	NaN	-62.437140
-29.689081	-1.300733	NaN	-42.309779	-28.388348	NaN	12.620698
-24.435709	0.506639	NaN	-15.527015	-24.942348	NaN	-8.908694
-8.161530	22.611004	NaN	-63.065529	-30.772533	NaN	54.903999
-42.398934	27.854553	NaN	-14.798298	-70.253487	NaN	-27.600636
-28.211894	-18.663454	NaN	-33.821029	-9.548440	NaN	5.609136
-50.486437	-84.721090	NaN	-38.093861	34.234654	NaN	-12.392575
-22.441268	-19.248036	NaN	-22.297718	-3.193233	NaN	-0.143550
-44.411171	-25.301160	NaN	-23.735171	-19.110011	NaN	-20.676000
-21.623435	-6.800292	NaN	4.218819	-14.823142	NaN	-25.842253
0.394412	-9.635177	NaN	13.410583	10.029589	NaN	-13.016171
-48.990402	37.603096	NaN	-17.443195	-86.593498	NaN	-31.547208
-10.507202	13.716492	NaN	-20.986695	-24.223693	NaN	10.479493
-25.671548	-39.724868	NaN	-81.702502	14.053320	NaN	56.030954
-26.820580	-18.174064	NaN	5.612292	-8.646515	NaN	-32.432872
-23.012100	-13.817073	NaN	-50.950278	-9.195027	NaN	27.938178
-18.516788	7.658259	NaN	0.793748	-26.175047	NaN	-19.310536
-19.724542	4.636612	NaN	-62.230348	-24.361153	NaN	42.505806
-17.519603	16.924109	NaN	8.858260	-34.443711	NaN	-26.377863
-52.631703	-21.006402	NaN	-86.016452	-31.625301	NaN	33.384749
-19.239788	-13.894386	NaN	-19.529599	-5.345403	NaN	0.289811
-6.326993	17.801371	NaN	-40.817721	-24.128364	NaN	34.490728
-46.909210	-6.977581	NaN	-16.530620	-39.931629	NaN	-30.378590
-36.448045	-23.112207	NaN	-51.283109	-13.335837	NaN	14.835064
-11.869604	-37.859090	NaN	-2.716139	25.989486	NaN	-9.153465
-18.318649	-20.166187	NaN	-22.486441	1.847538	NaN	4.167792
-41.962499	10.434944	NaN	-25.124327	-52.397443	NaN	-16.838172
-7.761811	-45.375396	NaN	-67.515387	37.613585	NaN	59.753577
-22.540133	-18.917315	NaN	-48.725169	-3.622818	NaN	26.185036
-38.235030	25.686445	NaN	-10.187342	-63.921474	NaN	-28.047687
-48.656549	-18.679820	NaN	-34.379129	-29.976729	NaN	-14.277421
-41.861242	8.357606	NaN	-13.479493	-50.218848	NaN	-28.381749
-18.389212	8.063301	NaN	17.077472	-26.452513	NaN	-35.466684
-56.809144	19.343554	NaN	-9.778881	-76.152698	NaN	-47.030263
-10.486757	19.334123	NaN	-1.379083	-29.820880	NaN	-9.107674
-24.027205	1.548819	NaN	-45.459109	-25.576024	NaN	21.431904
-8.373504	-26.849015	NaN	-29.721703	18.475511	NaN	21.348198
-38.272676	-30.072965	NaN	-64.432563	-8.199710	NaN	26.159888
-29.000380	18.612876	NaN	-20.792038	-47.613256	NaN	-8.208343
-38.027965	23.866646	NaN	-33.655541	-61.894611	NaN	-4.372424
-45.236310	3.862532	NaN	-38.036258	-49.098842	NaN	-7.200052
10.000666	-44.472884	NaN	-13.664683	54.473551	NaN	23.665349
-24.444033	-15.431776	NaN	-35.680656	-9.012257	NaN	11.236623
-42.125259	-33.854297	NaN	-28.573135	-8.270962	NaN	-13.552123
-19.161357	-7.863883	NaN	-14.217770	-11.297474	NaN	-4.943588
-61.857141	3.198200	NaN	-2.009022	-65.055341	NaN	-59.848119
-19.966075	16.587218	NaN	-33.957860	-36.553294	NaN	13.991785
-9.701588	-12.226477	NaN	-26.692247	2.524889	NaN	16.990659
-17.602937	-0.116243	NaN	-46.217956	-17.486694	NaN	28.615019
-22.541898	-27.150825	NaN	-66.974238	4.608927	NaN	44.432340
-15.142821	-22.701102	NaN	-27.714976	7.558281	NaN	12.572155
-8.218366	-16.135138	NaN	-13.945878	7.916772	NaN	5.727512
1.213189	-4.627988	NaN	-26.546718	5.841178	NaN	27.759908
-26.162871	-11.351852	NaN	-67.914438	-14.811019	NaN	41.751567
-32.516808	-19.552838	NaN	-25.245282	-12.963970	NaN	-7.271526
-12.049539	2.054418	NaN	-49.230043	-14.103957	NaN	37.180503
-22.159278	0.505300	NaN	-4.222981	-22.664578	NaN	-17.936297
-7.053560	5.359131	NaN	-20.763500	-12.412691	NaN	13.709940
-40.563349	-8.370645	NaN	-47.699135	-32.192704	NaN	7.135786
-43.039486	-31.887506	NaN	11.803202	-11.151980	NaN	-54.842688
-31.496385	18.931115	NaN	6.592792	-50.427500	NaN	-38.089178
-39.535603	-3.699315	NaN	-5.976381	-35.836288	NaN	-33.559222
-8.582663	-0.041749	NaN	-36.634326	-8.540915	NaN	28.051663
-18.374299	17.119918	NaN	-28.949509	-35.494217	NaN	10.575210
-42.078215	35.553893	NaN	-5.302669	-77.632107	NaN	-36.775546
-57.156555	11.613749	NaN	-7.432660	-68.770304	NaN	-49.723895
-36.201744	-13.845820	NaN	-33.926357	-22.355924	NaN	-2.275387
-10.319271	-27.105144	NaN	-44.947174	16.785874	NaN	34.627904
-20.188807	-8.961657	NaN	-14.270432	-11.227150	NaN	-5.918376
-13.341824	4.579908	NaN	-78.303491	-17.921732	NaN	64.961667
-21.630462	-79.637005	NaN	-16.571314	58.006542	NaN	-5.059149
-8.052533	1.451546	NaN	-25.903899	-9.504078	NaN	17.851367
-17.441415	20.725325	NaN	-51.808197	-38.166741	NaN	34.366782
-23.204868	-31.947082	NaN	-33.811431	8.742214	NaN	10.606563
-24.055515	27.348730	NaN	-19.835390	-51.404244	NaN	-4.220125
-19.897696	-4.004717	NaN	-46.345628	-15.892979	NaN	26.447932
-22.380924	-68.801349	NaN	-40.743260	46.420425	NaN	18.362336
-40.101941	-50.082709	NaN	-52.438847	9.980768	NaN	12.336906
-31.059355	-18.824750	NaN	-37.245143	-12.234604	NaN	6.185788
-37.275200	16.676349	NaN	-13.504795	-53.951549	NaN	-23.770406
-24.246482	-18.937285	NaN	-48.464233	-5.309196	NaN	24.217751
-41.879196	12.497918	NaN	-13.662699	-54.377113	NaN	-28.216496
-11.698062	-20.979328	NaN	-48.111600	9.281266	NaN	36.413538
-56.412086	25.940402	NaN	-12.776236	-82.352487	NaN	-43.635850
-25.900677	-38.308540	NaN	-13.791572	12.407863	NaN	-12.109105
-15.340867	-10.864384	NaN	-35.471638	-4.476483	NaN	20.130771
-40.267976	19.687677	NaN	7.712406	-59.955654	NaN	-47.980382
-15.383770	15.815692	NaN	-16.545781	-31.199462	NaN	1.162011
-65.315337	38.559040	NaN	5.421423	-103.874376	NaN	-70.736760
-18.595582	-29.307497	NaN	-96.491039	10.711914	NaN	77.895457
-19.037066	20.876563	NaN	-32.306878	-39.913629	NaN	13.269812
-47.472831	5.017884	NaN	2.993005	-52.490714	NaN	-50.465836
-36.570760	28.293955	NaN	-10.252632	-64.864715	NaN	-26.318128
-35.041064	-4.043145	NaN	-25.357702	-30.997919	NaN	-9.683362
-37.053631	-24.346539	NaN	-62.877232	-12.707093	NaN	25.823601
-56.208208	-26.073743	NaN	1.569932	-30.134466	NaN	-57.778141
-68.397331	39.062189	NaN	27.124438	-107.459521	NaN	-95.521769
-6.385651	23.302126	NaN	-48.911042	-29.687777	NaN	42.525392
-35.167851	-20.626752	NaN	-26.009897	-14.541100	NaN	-9.157954
1.270935	-21.631659	NaN	-52.961501	22.902594	NaN	54.232436
-17.831924	0.102502	NaN	-12.428390	-17.934426	NaN	-5.403534
-8.020726	2.547258	NaN	-9.769487	-10.567984	NaN	1.748761
-17.738594	41.056010	NaN	-9.527123	-58.794604	NaN	-8.211471
-48.659387	-47.609845	NaN	-25.436614	-1.049542	NaN	-23.222773
-29.554548	-2.271417	NaN	-66.433582	-27.283132	NaN	36.879034
-18.444355	9.689754	NaN	-71.229507	-28.134109	NaN	52.785152
-57.477402	3.411771	NaN	-11.883260	-60.889174	NaN	-45.594142
-23.412844	35.779602	NaN	-68.336285	-59.192446	NaN	44.923442
-23.846742	14.731191	NaN	-14.826699	-38.577932	NaN	-9.020042
-18.129423	-42.104438	NaN	-84.499613	23.975015	NaN	66.370189
-27.897077	1.926761	NaN	3.599538	-29.823837	NaN	-31.496615
10.310399	-48.297071	NaN	-37.390862	58.607471	NaN	47.701261
-14.226441	-13.534671	NaN	-28.409800	-0.691769	NaN	14.183359
-29.859180	-81.074910	NaN	-87.861668	51.215730	NaN	58.002488
-33.469203	-10.668975	NaN	-5.148438	-22.800228	NaN	-28.320765
-88.218219	-67.494530	NaN	-50.147444	-20.723688	NaN	-38.070775
-29.493969	25.443798	NaN	-16.183787	-54.937767	NaN	-13.310182
-21.465040	13.933567	NaN	-67.048875	-35.398607	NaN	45.583834
-23.922953	29.801413	NaN	-12.059638	-53.724366	NaN	-11.863315
-42.314349	18.883592	NaN	-39.878118	-61.197941	NaN	-2.436230
-50.685339	13.901680	NaN	-37.206862	-64.587019	NaN	-13.478477
-48.112570	14.957283	NaN	-42.510762	-63.069853	NaN	-5.601808
-50.684669	15.191527	NaN	-18.902886	-65.876196	NaN	-31.781784
-20.891607	22.587782	NaN	-26.780423	-43.479389	NaN	5.888816
4.803399	-28.791704	NaN	-7.518415	33.595103	NaN	12.321813
-21.530280	-50.134575	NaN	-23.875163	28.604295	NaN	2.344884
-22.846140	8.106498	NaN	-18.440152	-30.952638	NaN	-4.405988
-3.155590	10.046125	NaN	-9.062620	-13.201715	NaN	5.907030
-30.693769	1.278351	NaN	-40.904583	-31.972119	NaN	10.210814
-74.788264	7.196593	NaN	-0.684213	-81.984858	NaN	-74.104052
-9.575058	7.431343	NaN	-44.537862	-17.006401	NaN	34.962804
-39.597117	-49.984294	NaN	-12.138956	10.387177	NaN	-27.458161
-0.167027	37.869549	NaN	-0.573736	-38.036576	NaN	0.406710
-19.497627	-25.597150	NaN	-22.044145	6.099523	NaN	2.546518
-21.856013	-0.628810	NaN	-15.841762	-21.227203	NaN	-6.014251
-28.677090	-25.180178	NaN	-24.252221	-3.496912	NaN	-4.424869
-32.781914	-10.976865	NaN	-19.919965	-21.805050	NaN	-12.861949
-11.536510	2.631518	NaN	-17.085288	-14.168028	NaN	5.548779
-23.627649	-1.026615	NaN	-48.404676	-22.601034	NaN	24.777027
-54.295109	-6.983173	NaN	-44.443768	-47.311936	NaN	-9.851341
-19.376161	4.959873	NaN	-21.618264	-24.336034	NaN	2.242103
-59.472658	-29.597807	NaN	-23.504477	-29.874851	NaN	-35.968182
-30.325039	-32.268876	NaN	-12.423009	1.943837	NaN	-17.902030
-22.685336	-8.024766	NaN	-41.987538	-14.660569	NaN	19.302203
-32.225897	-15.279860	NaN	-14.998153	-16.946037	NaN	-17.227744
-23.913730	-1.140430	NaN	-2.913522	-22.773300	NaN	-21.000209
-27.435199	-11.467742	NaN	-42.319473	-15.967456	NaN	14.884274
-21.572155	-48.831357	NaN	-70.481822	27.259201	NaN	48.909666
-13.666607	-54.760311	NaN	-52.963533	41.093703	NaN	39.296925
-14.982159	-10.905715	NaN	-45.232226	-4.076445	NaN	30.250066
2.381525	12.419037	NaN	-28.055568	-10.037512	NaN	30.437093
-19.180375	-26.229137	NaN	-38.192337	7.048761	NaN	19.011962
-2.262115	6.659218	NaN	-23.032282	-8.921333	NaN	20.770166
-14.748871	21.688307	NaN	-21.739152	-36.437179	NaN	6.990281
-39.961153	-75.827477	NaN	-48.794630	35.866324	NaN	8.833477
-6.654693	-34.245318	NaN	-37.531408	27.590625	NaN	30.876715
-48.220908	-1.419579	NaN	-38.306962	-46.801329	NaN	-9.913945
-15.113213	18.544290	NaN	17.479807	-33.657504	NaN	-32.593020
-45.836124	10.790744	NaN	-7.005058	-56.626868	NaN	-38.831066
-34.881140	-3.952399	NaN	-33.638236	-30.928741	NaN	-1.242903
-18.129888	13.383947	NaN	-16.186839	-31.513835	NaN	-1.943049
-68.423485	-31.156774	NaN	-51.931174	-37.266711	NaN	-16.492311
-42.385551	24.443553	NaN	7.626971	-66.829104	NaN	-50.012522
-26.469062	14.940056	NaN	-13.136240	-41.409118	NaN	-13.332823
-21.987656	-55.459960	NaN	-24.427041	33.472304	NaN	2.439385
-13.037860	44.099796	NaN	-46.698782	-57.137656	NaN	33.660923
-28.591606	2.972767	NaN	-51.116886	-31.564373	NaN	22.525280
2.540322	45.617649	NaN	-32.398463	-43.077328	NaN	34.938784
-31.271896	4.159317	NaN	-58.936831	-35.431213	NaN	27.664935
-31.989112	13.924368	NaN	-23.966729	-45.913480	NaN	-8.022383
-30.934250	24.091697	NaN	-44.042847	-55.025947	NaN	13.108597
-47.973954	-25.894473	NaN	-48.919340	-22.079480	NaN	0.945386
-25.885004	12.807299	NaN	10.693788	-38.692302	NaN	-36.578791
-19.857682	-56.341402	NaN	-66.229004	36.483719	NaN	46.371321
-33.747611	25.100611	NaN	-55.469393	-58.848222	NaN	21.721782
-32.283071	40.483894	NaN	-0.164730	-72.766965	NaN	-32.118341
-35.197830	-0.280137	NaN	2.930953	-34.917693	NaN	-38.128782
-27.893346	17.967396	NaN	-19.004253	-45.860742	NaN	-8.889093
-29.332711	-30.868611	NaN	-45.112236	1.535900	NaN	15.779525
-19.998161	-11.575448	NaN	-46.221542	-8.422713	NaN	26.223381
-23.058056	10.121398	NaN	-55.342293	-33.179454	NaN	32.284237
-10.177340	-24.406876	NaN	-26.152657	14.229536	NaN	15.975317
-33.761432	34.224434	NaN	-55.596790	-67.985866	NaN	21.835359
-41.627155	12.942253	NaN	-47.572120	-54.569408	NaN	5.944965
-23.825159	-0.650545	NaN	-65.619289	-23.174614	NaN	41.794130
-6.199784	-21.605431	NaN	-25.872388	15.405647	NaN	19.672604
-17.468871	6.450319	NaN	-26.739760	-23.919190	NaN	9.270889
-50.861267	20.670380	NaN	-50.155358	-71.531647	NaN	-0.705909
-48.184975	-165.153047	NaN	-68.936318	116.968073	NaN	20.751343
-15.029322	-6.049419	NaN	-37.503945	-8.979903	NaN	22.474622
-35.788080	-18.938213	NaN	-61.655042	-16.849867	NaN	25.866963
-29.385931	11.755666	NaN	-40.520407	-41.141597	NaN	11.134476
-32.401448	4.527704	NaN	-37.479584	-36.929152	NaN	5.078136
-37.164293	-58.648056	NaN	-8.615515	21.483763	NaN	-28.548777
-26.920991	-16.344386	NaN	-26.997783	-10.576605	NaN	0.076792
-21.173010	2.382814	NaN	-74.658378	-23.555824	NaN	53.485368
-50.104867	-50.209992	NaN	-2.075753	0.105125	NaN	-48.029114
-26.227280	3.205629	NaN	12.089576	-29.432908	NaN	-38.316856
-31.550341	4.075882	NaN	-37.692955	-35.626223	NaN	6.142614
-16.390014	34.722225	NaN	-2.756907	-51.112239	NaN	-13.633107
-65.628284	13.220012	NaN	-34.329504	-78.848296	NaN	-31.298780
-25.111206	-13.015593	NaN	-49.679066	-12.095613	NaN	24.567861
-26.507765	37.921901	NaN	8.221898	-64.429665	NaN	-34.729663
-6.806745	-5.608912	NaN	-44.326008	-1.197833	NaN	37.519263
-7.571757	-46.671029	NaN	-34.230636	39.099273	NaN	26.658879
-25.506352	36.666068	NaN	-19.608438	-62.172419	NaN	-5.897913
-41.700720	-7.492902	NaN	-65.641863	-34.207818	NaN	23.941143
-29.395953	6.804500	NaN	-59.355062	-36.200453	NaN	29.959110
-31.486757	-18.062821	NaN	-53.713855	-13.423936	NaN	22.227098
-27.892694	-14.369811	NaN	-0.559457	-13.522883	NaN	-27.333237
-36.841334	1.323237	NaN	-30.222406	-38.164571	NaN	-6.618928
-23.162174	-50.407655	NaN	-9.874183	27.245481	NaN	-13.287991
-18.710503	-7.771468	NaN	-19.351060	-10.939035	NaN	0.640557
-27.139021	16.109732	NaN	-10.790184	-43.248754	NaN	-16.348837
-34.531302	-7.144420	NaN	-35.080491	-27.386882	NaN	0.549189
-30.507448	-48.005576	NaN	-52.042544	17.498127	NaN	21.535096
-39.012659	6.085234	NaN	-38.879612	-45.097893	NaN	-0.133047
0.969673	1.698954	NaN	-9.062487	-0.729280	NaN	10.032160
-62.526111	8.092131	NaN	-2.275100	-70.618242	NaN	-60.251011
-29.207670	32.499750	NaN	-11.762224	-61.707420	NaN	-17.445445
-24.889088	-26.765993	NaN	-3.075330	1.876905	NaN	-21.813758
-32.092446	-7.734736	NaN	-24.761246	-24.357709	NaN	-7.331199
-17.426247	23.060881	NaN	-9.118261	-40.487128	NaN	-8.307986
-1.273819	4.898309	NaN	-24.341286	-6.172128	NaN	23.067467
-33.502764	-32.811251	NaN	-42.109788	-0.691513	NaN	8.607025
-30.367453	-32.888715	NaN	-36.136245	2.521262	NaN	5.768792
-16.299110	14.723193	NaN	-2.958204	-31.022303	NaN	-13.340906
-20.154423	13.898715	NaN	2.253486	-34.053138	NaN	-22.407909
-9.892014	-36.184598	NaN	-57.453416	26.292583	NaN	47.561401
-39.318640	42.528430	NaN	11.437391	-81.847069	NaN	-50.756031
-12.490688	3.765099	NaN	-35.094197	-16.255787	NaN	22.603510
-31.981970	-22.713751	NaN	-30.696206	-9.268219	NaN	-1.285764
-9.227544	-16.110379	NaN	-39.214738	6.882835	NaN	29.987194
-30.008570	-5.216805	NaN	-43.118282	-24.791765	NaN	13.109712
-11.546324	-36.149369	NaN	-8.159165	24.603046	NaN	-3.387159
-19.820531	-7.130662	NaN	-9.805833	-12.689869	NaN	-10.014698
-36.336377	27.041108	NaN	6.556898	-63.377485	NaN	-42.893275
-44.884308	1.429863	NaN	-12.927379	-46.314171	NaN	-31.956929
-28.281433	3.775073	NaN	-5.974707	-32.056506	NaN	-22.306726
-34.149705	-29.081484	NaN	-48.910882	-5.068221	NaN	14.761176
-21.215257	30.388340	NaN	-36.782564	-51.603597	NaN	15.567307
-20.986710	-53.943956	NaN	-61.284803	32.957246	NaN	40.298093
-41.632339	-51.838208	NaN	-101.640876	10.205869	NaN	60.008537
-43.878767	34.606622	NaN	-8.827541	-78.485389	NaN	-35.051226
-14.002210	-12.597218	NaN	-40.007033	-1.404992	NaN	26.004823
-12.672994	-55.350926	NaN	-42.903255	42.677931	NaN	30.230261
-19.977949	11.505689	NaN	3.192087	-31.483638	NaN	-23.170035
-22.981458	20.810379	NaN	-10.537282	-43.791836	NaN	-12.444176
8.063242	-13.626955	NaN	-59.100211	21.690198	NaN	67.163453
-28.142786	11.282348	NaN	-7.759043	-39.425134	NaN	-20.383743
-53.793740	-7.544356	NaN	-22.310770	-46.249384	NaN	-31.482970
-30.566319	-16.810525	NaN	-49.674970	-13.755794	NaN	19.108651
-36.183165	-5.098316	NaN	-8.414382	-31.084849	NaN	-27.768784
-28.694969	4.087711	NaN	-49.976886	-32.782680	NaN	21.281917
-23.175333	29.477156	NaN	16.666203	-52.652490	NaN	-39.841536
-8.409885	-8.906929	NaN	-16.983397	0.497044	NaN	8.573512
-53.808693	-26.849741	NaN	-17.919967	-26.958952	NaN	-35.888726
-34.048834	4.238267	NaN	-11.403104	-38.287101	NaN	-22.645729
-26.255219	10.042566	NaN	-27.700684	-36.297785	NaN	1.445464
-2.440483	24.128504	NaN	-57.434116	-26.568986	NaN	54.993633
-28.455694	23.744308	NaN	-13.409417	-52.200002	NaN	-15.046276
-12.803457	51.436988	NaN	-9.946960	-64.240445	NaN	-2.856496
-29.827943	-6.364395	NaN	-58.370532	-23.463549	NaN	28.542589
-18.663509	31.501549	NaN	-2.344711	-50.165058	NaN	-16.318798
-26.164281	10.688464	NaN	-26.948067	-36.852745	NaN	0.783786
-54.329425	-3.794404	NaN	-16.472270	-50.535021	NaN	-37.857155
-11.356663	8.288443	NaN	-6.968803	-19.645106	NaN	-4.387859
-88.105802	8.963207	NaN	0.934533	-97.069009	NaN	-89.040335
-40.638680	-33.133113	NaN	-1.411651	-7.505567	NaN	-39.227030
-23.685090	-24.951944	NaN	-46.205087	1.266855	NaN	22.519998
8.886922	20.142444	NaN	-24.368847	-11.255522	NaN	33.255769
-11.858539	4.598780	NaN	-47.522347	-16.457320	NaN	35.663807
-24.758649	4.233593	NaN	-13.775902	-28.992242	NaN	-10.982748
-20.514246	-82.570859	NaN	-67.406745	62.056613	NaN	46.892499
-20.898525	-2.114027	NaN	-13.227069	-18.784498	NaN	-7.671456
-34.041841	35.179716	NaN	-9.758387	-69.221557	NaN	-24.283454
-25.833972	14.853066	NaN	-29.110275	-40.687038	NaN	3.276304
-45.919389	-17.079094	NaN	-36.634110	-28.840294	NaN	-9.285278
-62.053651	-6.946083	NaN	-51.306764	-55.107568	NaN	-10.746886
-7.008600	-12.165951	NaN	-35.576623	5.157351	NaN	28.568024
-18.243983	6.070696	NaN	-3.494836	-24.314679	NaN	-14.749147
-31.582533	29.673766	NaN	-41.830079	-61.256299	NaN	10.247546
-39.728859	28.254657	NaN	-30.332752	-67.983517	NaN	-9.396107
-31.888523	-22.568274	NaN	-42.497578	-9.320249	NaN	10.609055
-69.853433	5.006966	NaN	20.410302	-74.860399	NaN	-90.263735
-31.465103	7.497674	NaN	-27.602510	-38.962777	NaN	-3.862593
-28.995182	-20.138632	NaN	-29.188951	-8.856550	NaN	0.193769
-15.199618	-31.646179	NaN	-16.937333	16.446561	NaN	1.737716
-48.409566	-40.461367	NaN	-26.657913	-7.948198	NaN	-21.751653
-17.169121	-42.775428	NaN	-49.607397	25.606307	NaN	32.438276
-10.231998	-41.515752	NaN	-37.602674	31.283755	NaN	27.370676
-25.969757	-66.001305	NaN	-32.411021	40.031548	NaN	6.441263
-34.432596	6.775166	NaN	-31.353325	-41.207762	NaN	-3.079271
-38.395113	10.074771	NaN	11.293163	-48.469885	NaN	-49.688276
-23.036824	23.440612	NaN	-58.570166	-46.477436	NaN	35.533342
-67.290619	32.977841	NaN	-43.477282	-100.268460	NaN	-23.813337
-27.191118	20.237624	NaN	9.425813	-47.428742	NaN	-36.616930
-55.235498	7.227996	NaN	-40.982301	-62.463493	NaN	-14.253197
-29.817081	-60.785841	NaN	-21.290072	30.968761	NaN	-8.527008
-17.829562	-0.927840	NaN	-11.873176	-16.901722	NaN	-5.956386
-17.668991	-4.844072	NaN	-7.297403	-12.824919	NaN	-10.371588
-37.793206	11.663515	NaN	-31.752194	-49.456721	NaN	-6.041012
-25.753745	49.235411	NaN	-5.495414	-74.989156	NaN	-20.258330
-42.152221	20.189076	NaN	-63.523897	-62.341297	NaN	21.371676
-13.007645	31.097708	NaN	-34.925360	-44.105353	NaN	21.917715
-34.204395	10.410082	NaN	-48.310521	-44.614477	NaN	14.106126
-8.488023	-59.258367	NaN	-39.767149	50.770344	NaN	31.279126
-32.509930	5.308321	NaN	-53.022323	-37.818251	NaN	20.512393
-34.994907	1.268817	NaN	2.885669	-36.263724	NaN	-37.880576
-19.085687	-15.071760	NaN	-42.107550	-4.013927	NaN	23.021862
-19.583246	-27.979015	NaN	-13.738608	8.395769	NaN	-5.844637
-27.417555	13.542473	NaN	-46.769679	-40.960029	NaN	19.352123
-26.474764	-9.768494	NaN	-18.821038	-16.706270	NaN	-7.653726
-19.218113	21.605104	NaN	-18.603505	-40.823217	NaN	-0.614607
-15.892608	-8.368414	NaN	-0.434641	-7.524194	NaN	-15.457966
-45.783225	16.965529	NaN	-79.131871	-62.748754	NaN	33.348646
-30.190251	5.521943	NaN	-53.968136	-35.712194	NaN	23.777886
-34.599532	4.559663	NaN	-14.488206	-39.159195	NaN	-20.111326
-34.274959	36.128090	NaN	-3.826205	-70.403049	NaN	-30.448754
-15.576897	9.307702	NaN	-49.409292	-24.884598	NaN	33.832395
-13.297935	19.711238	NaN	-32.951497	-33.009173	NaN	19.653562
-28.952155	-31.967755	NaN	-50.134610	3.015599	NaN	21.182454
-25.512641	-60.158977	NaN	-83.454090	34.646336	NaN	57.941449
-28.697873	-25.519091	NaN	-65.749913	-3.178782	NaN	37.052040
-15.592278	16.373670	NaN	-55.609784	-31.965948	NaN	40.017506
-31.457890	-11.681223	NaN	-63.807789	-19.776667	NaN	32.349898
-51.509738	-13.080490	NaN	-14.648059	-38.429248	NaN	-36.861679
-3.715300	-4.689047	NaN	-48.734824	0.973747	NaN	45.019524
-45.905982	-39.526047	NaN	-41.243334	-6.379936	NaN	-4.662649
-13.215233	13.032273	NaN	-3.124944	-26.247505	NaN	-10.090289
-26.893939	44.076942	NaN	-20.712667	-70.970880	NaN	-6.181271
-19.778014	-13.537735	NaN	-20.901158	-6.240279	NaN	1.123144
-34.365121	-32.666419	NaN	-44.724064	-1.698702	NaN	10.358944
-50.937155	5.900086	NaN	-58.865673	-56.837242	NaN	7.928517
-19.168140	-2.962147	NaN	-45.890314	-16.205993	NaN	26.722173
-40.059525	16.322182	NaN	-39.025209	-56.381708	NaN	-1.034316
-43.080480	-18.169054	NaN	-6.858718	-24.911426	NaN	-36.221762
-26.609001	35.453257	NaN	-8.559594	-62.062258	NaN	-18.049407
-32.701931	-4.696833	NaN	-48.555392	-28.005097	NaN	15.853462
-40.495836	-70.231831	NaN	-23.532508	29.735994	NaN	-16.963328
-31.677412	-18.351165	NaN	-3.539520	-13.326247	NaN	-28.137892
-7.318362	-10.705468	NaN	-2.752914	3.387106	NaN	-4.565448
-57.107860	-7.853026	NaN	-66.776803	-49.254834	NaN	9.668943
-34.547535	11.224781	NaN	-37.957989	-45.772317	NaN	3.410454
-31.617384	-57.753125	NaN	-30.891284	26.135741	NaN	-0.726100
-6.459638	-34.297680	NaN	-52.976171	27.838042	NaN	46.516533
-31.670982	-31.467275	NaN	-42.190458	-0.203706	NaN	10.519476
-29.863194	-41.134804	NaN	-16.736063	11.271611	NaN	-13.127131
-29.015625	-1.206872	NaN	-36.891241	-27.808753	NaN	7.875615
-34.741238	1.443096	NaN	-25.669092	-36.184334	NaN	-9.072146
-8.052435	-41.063454	NaN	-64.767956	33.011019	NaN	56.715521
-17.729098	13.057195	NaN	-20.067226	-30.786294	NaN	2.338127
-28.919665	20.255569	NaN	-31.911644	-49.175233	NaN	2.991979
-15.097229	-16.352377	NaN	-46.928823	1.255148	NaN	31.831594
-27.112232	0.318509	NaN	2.404474	-27.430741	NaN	-29.516707
-37.612385	-31.562801	NaN	-25.137864	-6.049584	NaN	-12.474522
-47.118641	18.365914	NaN	-7.785929	-65.484555	NaN	-39.332712
-7.765681	11.673905	NaN	-46.330138	-19.439586	NaN	38.564457
-67.206776	-5.137586	NaN	-28.734025	-62.069190	NaN	-38.472751
-23.320110	-12.810358	NaN	2.235202	-10.509753	NaN	-25.555313
-13.391119	4.364552	NaN	-12.946886	-17.755672	NaN	-0.444233
-52.450907	9.774374	NaN	-21.127535	-62.225281	NaN	-31.323372
-28.197843	-0.950328	NaN	-30.491961	-27.247515	NaN	2.294118
-18.292850	-44.337222	NaN	-56.972952	26.044372	NaN	38.680102
-41.543022	39.573015	NaN	-18.310905	-81.116038	NaN	-23.232117
-26.047092	-23.392419	NaN	-32.228348	-2.654673	NaN	6.181255
-15.170157	6.406832	NaN	-52.579696	-21.576990	NaN	37.409539
-38.191035	-11.747316	NaN	-25.183766	-26.443718	NaN	-13.007269
-5.453292	-17.889395	NaN	-58.338540	12.436103	NaN	52.885248
-26.239325	-82.798253	NaN	-85.175030	56.558929	NaN	58.935706
-14.357113	-19.262021	NaN	-96.371598	4.904908	NaN	82.014485
-34.455884	-11.104234	NaN	-24.146148	-23.351649	NaN	-10.309735
-32.209303	27.046720	NaN	-42.966934	-59.256022	NaN	10.757632
-1.027670	-113.583074	NaN	-100.570292	112.555404	NaN	99.542622
-46.302630	19.062659	NaN	-21.286590	-65.365289	NaN	-25.016040
-12.018071	34.811854	NaN	-46.751730	-46.829925	NaN	34.733659
-17.347711	19.546564	NaN	-34.125854	-36.894274	NaN	16.778144
-42.705963	-10.329628	NaN	-9.937490	-32.376336	NaN	-32.768473
-16.598943	34.165194	NaN	-36.576903	-50.764137	NaN	19.977960
-23.959494	47.474731	NaN	-10.563100	-71.434224	NaN	-13.396393
-42.018318	-12.750959	NaN	2.709691	-29.267359	NaN	-44.728009
-46.724010	6.232119	NaN	-13.233653	-52.956129	NaN	-33.490357
-38.977547	-30.438708	NaN	-65.562094	-8.538839	NaN	26.584547
-2.856768	-0.810428	NaN	-16.170151	-2.046340	NaN	13.313382
-28.462098	4.593358	NaN	-25.854933	-33.055456	NaN	-2.607165
-26.743838	22.863322	NaN	-8.248732	-49.607159	NaN	-18.495106
-34.302361	-7.225262	NaN	-0.084738	-27.077098	NaN	-34.217623
-27.140392	-5.168944	NaN	-17.461074	-21.971448	NaN	-9.679318
-27.095199	-30.630754	NaN	-31.173706	3.535554	NaN	4.078506
-23.417574	16.000469	NaN	-39.956462	-39.418043	NaN	16.538888
-41.427323	-58.116080	NaN	-40.123522	16.688757	NaN	-1.303801
-62.747274	-7.353927	NaN	-1.461036	-55.393347	NaN	-61.286239
-66.729826	-4.212980	NaN	-9.194438	-62.516846	NaN	-57.535388
-5.743078	-29.948699	NaN	-42.573229	24.205621	NaN	36.830151
-34.802538	-7.341915	NaN	7.139072	-27.460623	NaN	-41.941611
-11.600628	30.692955	NaN	-32.215640	-42.293583	NaN	20.615012
-15.394361	23.531676	NaN	-3.611020	-38.926038	NaN	-11.783342
-21.938523	27.883277	NaN	-12.558246	-49.821800	NaN	-9.380278
-37.627673	-21.099108	NaN	-31.250917	-16.528564	NaN	-6.376756
-18.260246	-19.615899	NaN	-47.061068	1.355654	NaN	28.800822
-17.127783	-63.548902	NaN	-50.367627	46.421119	NaN	33.239844
-12.594188	-27.305594	NaN	-22.665483	14.711406	NaN	10.071296
-43.303208	36.182203	NaN	-28.907832	-79.485411	NaN	-14.395375
-26.621381	-12.338605	NaN	5.252071	-14.282776	NaN	-31.873452
-47.422748	-71.941406	NaN	-43.406367	24.518658	NaN	-4.016381
-17.771877	-19.182890	NaN	-63.344445	1.411012	NaN	45.572567
-11.711621	51.510796	NaN	4.376483	-63.222417	NaN	-16.088104
-22.850187	-28.955024	NaN	-36.722501	6.104837	NaN	13.872313
-21.581605	-22.169926	NaN	-80.377076	0.588320	NaN	58.795471
-13.348676	-5.513536	NaN	-30.743838	-7.835141	NaN	17.395161
-29.266273	-49.388085	NaN	-56.568528	20.121812	NaN	27.302256
-27.530504	11.178313	NaN	-36.642319	-38.708817	NaN	9.111815
-19.224850	-4.992605	NaN	-27.170022	-14.232245	NaN	7.945172
-40.392033	18.671815	NaN	-31.318568	-59.063848	NaN	-9.073466
-13.643591	-35.741145	NaN	-22.191853	22.097554	NaN	8.548262
-22.034769	-0.517384	NaN	-44.241382	-21.517385	NaN	22.206613
-13.876076	48.520088	NaN	-34.157128	-62.396165	NaN	20.281052
-25.716706	-9.867428	NaN	-37.431204	-15.849277	NaN	11.714498
-11.518944	17.136042	NaN	-31.901632	-28.654986	NaN	20.382689
-18.760682	-23.713706	NaN	-38.332482	4.953023	NaN	19.571800
-4.189602	-23.748192	NaN	-46.646452	19.558590	NaN	42.456850
-33.337347	32.115991	NaN	-18.520122	-65.453338	NaN	-14.817225
-36.211254	17.436082	NaN	1.002129	-53.647336	NaN	-37.213383
-20.255877	24.617543	NaN	1.803234	-44.873420	NaN	-22.059111
-14.670667	-11.345653	NaN	-23.389998	-3.325014	NaN	8.719331
-12.450301	16.082704	NaN	-23.531291	-28.533005	NaN	11.080989
-41.121285	27.221742	NaN	-38.737385	-68.343027	NaN	-2.383899
-36.119725	23.309494	NaN	-11.287354	-59.429219	NaN	-24.832371
-14.850623	32.769976	NaN	3.224724	-47.620600	NaN	-18.075347
-42.140279	3.898171	NaN	-49.402076	-46.038450	NaN	7.261797
-66.499846	-53.103397	NaN	-8.875322	-13.396450	NaN	-57.624525
-50.997937	1.752446	NaN	-52.000665	-52.750382	NaN	1.002729
-33.596439	-8.046067	NaN	-68.625234	-25.550371	NaN	35.028795
-9.821254	19.280385	NaN	-18.239436	-29.101640	NaN	8.418181
-20.187318	-57.535782	NaN	-8.295585	37.348464	NaN	-11.891733
-42.410516	-14.173130	NaN	-10.166226	-28.237387	NaN	-32.244291
-52.258962	-19.361385	NaN	-25.671864	-32.897577	NaN	-26.587097
-44.720972	-6.720552	NaN	-36.293911	-38.000420	NaN	-8.427061
-37.786060	-22.838673	NaN	-39.770978	-14.947387	NaN	1.984918
-57.045222	-37.097482	NaN	4.274846	-19.947740	NaN	-61.320069
4.216984	15.938029	NaN	8.960236	-11.721046	NaN	-4.743252
-26.516377	27.893202	NaN	13.394350	-54.409579	NaN	-39.910726
-20.077837	-5.392078	NaN	-8.216947	-14.685759	NaN	-11.860890
-16.069646	-14.449484	NaN	-6.492304	-1.620162	NaN	-9.577342
-24.660526	15.822673	NaN	-14.512451	-40.483199	NaN	-10.148075
0.774989	-39.239597	NaN	-96.145998	40.014586	NaN	96.920987
-12.447657	-5.203087	NaN	-35.617326	-7.244570	NaN	23.169669
-24.482281	39.369987	NaN	-51.574867	-63.852268	NaN	27.092586
-16.550494	-20.892594	NaN	-37.339148	4.342100	NaN	20.788654
-52.803656	-0.590926	NaN	-46.903591	-52.212729	NaN	-5.900064
-8.819263	-35.014081	NaN	-37.738581	26.194818	NaN	28.919318
-39.516242	0.280469	NaN	15.604793	-39.796711	NaN	-55.121035
-20.155882	22.862596	NaN	5.531468	-43.018478	NaN	-25.687350
-18.717804	-1.796422	NaN	-23.559184	-16.921382	NaN	4.841380
-33.189032	14.624157	NaN	-78.249083	-47.813189	NaN	45.060051
1.697876	-41.385209	NaN	-87.908478	43.083085	NaN	89.606354
-11.956327	7.919762	NaN	17.751855	-19.876089	NaN	-29.708181
-21.546581	-49.697722	NaN	-28.778530	28.151141	NaN	7.231949
-8.593526	-15.796446	NaN	-43.109439	7.202921	NaN	34.515913
-40.439128	-25.931471	NaN	-56.233741	-14.507657	NaN	15.794613
-31.037460	-15.171257	NaN	-78.424018	-15.866203	NaN	47.386558
-15.916377	12.001115	NaN	-10.901356	-27.917492	NaN	-5.015021
-12.741257	-13.975455	NaN	-2.872206	1.234198	NaN	-9.869051
-14.853360	-46.140933	NaN	-40.120998	31.287573	NaN	25.267639
-19.192419	14.407842	NaN	-8.877560	-33.600261	NaN	-10.314860
-22.292470	5.503779	NaN	8.567060	-27.796250	NaN	-30.859531
-39.620149	-65.732088	NaN	-77.162027	26.111940	NaN	37.541879
-10.128725	2.653872	NaN	7.800785	-12.782597	NaN	-17.929510
-36.515186	8.907706	NaN	8.802205	-45.422892	NaN	-45.317391
-28.911975	-15.074871	NaN	-23.958498	-13.837104	NaN	-4.953477
-15.201138	36.244853	NaN	5.256992	-51.445991	NaN	-20.458130
-10.352537	-59.917605	NaN	-37.218694	49.565068	NaN	26.866157
-29.878921	-3.952035	NaN	0.185167	-25.926886	NaN	-30.064088
-25.835668	-19.746334	NaN	-18.623882	-6.089334	NaN	-7.211786
-35.623952	-18.003960	NaN	-76.633122	-17.619992	NaN	41.009170
-35.991896	-6.809109	NaN	-17.583192	-29.182787	NaN	-18.408704
-22.395670	-8.458045	NaN	-77.928405	-13.937625	NaN	55.532735
-37.932136	40.519974	NaN	-43.509627	-78.452110	NaN	5.577491
-39.676191	-41.024168	NaN	-23.229126	1.347978	NaN	-16.447064
-80.163097	35.235925	NaN	-4.473608	-115.399021	NaN	-75.689488
-29.476150	-25.185763	NaN	-49.356641	-4.290387	NaN	19.880491
-32.122406	-0.454143	NaN	-83.869106	-31.668263	NaN	51.746700
-28.893581	39.563519	NaN	-17.449422	-68.457101	NaN	-11.444160
-46.699511	-13.562014	NaN	-39.042782	-33.137497	NaN	-7.656729
-27.767889	-28.838392	NaN	-36.233514	1.070502	NaN	8.465624
-9.415360	-16.820593	NaN	-65.956440	7.405233	NaN	56.541080
-14.892733	-0.075780	NaN	-20.475630	-14.816953	NaN	5.582898
-29.712336	22.169924	NaN	-12.720492	-51.882261	NaN	-16.991844
-41.060189	23.981468	NaN	-22.553262	-65.041657	NaN	-18.506927
-17.529422	15.651304	NaN	-27.061731	-33.180726	NaN	9.532309
-39.870395	14.519829	NaN	7.417477	-54.390224	NaN	-47.287872
-19.127736	-9.565969	NaN	-38.281383	-9.561767	NaN	19.153646
-33.307764	14.896818	NaN	-29.880122	-48.204583	NaN	-3.427642
-36.789990	-31.623449	NaN	-70.323178	-5.166542	NaN	33.533187
-23.360419	-14.676634	NaN	-58.635574	-8.683785	NaN	35.275155
-28.314666	-0.373470	NaN	5.389793	-27.941196	NaN	-33.704458
-17.138325	-48.437356	NaN	-52.136324	31.299031	NaN	34.997999
-27.849582	-29.989065	NaN	-16.118728	2.139483	NaN	-11.730854
-12.543480	-25.691183	NaN	-79.842554	13.147703	NaN	67.299074
-42.559493	-2.323130	NaN	-62.803203	-40.236363	NaN	20.243709
-13.144036	30.069207	NaN	9.755625	-43.213243	NaN	-22.899661
-19.235293	-42.236885	NaN	-54.373772	23.001592	NaN	35.138479
-20.583493	5.405466	NaN	-74.921218	-25.988959	NaN	54.337725
-26.193295	7.227264	NaN	-18.948501	-33.420558	NaN	-7.244794
-21.024161	26.640384	NaN	0.627840	-47.664545	NaN	-21.652001
-37.388671	12.193570	NaN	-13.099712	-49.582241	NaN	-24.288958
-12.134185	-13.445218	NaN	-22.107016	1.311032	NaN	9.972831
-43.831577	23.356119	NaN	-53.867519	-67.187696	NaN	10.035943
-17.993520	-18.183721	NaN	-30.685458	0.190201	NaN	12.691938
-37.094150	-16.347927	NaN	-6.517064	-20.746223	NaN	-30.577086
-38.017546	-25.196427	NaN	-16.552069	-12.821119	NaN	-21.465478
-16.685987	-16.258492	NaN	-44.204647	-0.427494	NaN	27.518660
-22.272641	7.868879	NaN	2.914707	-30.141519	NaN	-25.187348
-16.330650	7.901066	NaN	-51.433393	-24.231716	NaN	35.102743
-25.528568	-2.604015	NaN	-32.195601	-22.924553	NaN	6.667033
-32.682648	-4.189512	NaN	-39.423899	-28.493136	NaN	6.741251
-8.804235	9.397576	NaN	-21.298138	-18.201811	NaN	12.493903
-38.076363	-32.638457	NaN	-20.162868	-5.437905	NaN	-17.913495
-21.590783	-2.819046	NaN	-3.163331	-18.771736	NaN	-18.427451
-56.058625	-25.667604	NaN	-45.127352	-30.391021	NaN	-10.931273
-21.112249	-1.189967	NaN	-47.512663	-19.922282	NaN	26.400414
0.680437	2.342732	NaN	-14.389413	-1.662296	NaN	15.069849
-41.231536	23.058570	NaN	-4.295291	-64.290107	NaN	-36.936246
-10.938805	-45.044171	NaN	-12.942792	34.105366	NaN	2.003987
-39.253822	35.872995	NaN	10.618467	-75.126816	NaN	-49.872288
-27.046669	35.195311	NaN	-3.043795	-62.241979	NaN	-24.002873
-28.097448	-6.944408	NaN	-32.470202	-21.153040	NaN	4.372754
-39.798931	-5.447693	NaN	-53.621459	-34.351238	NaN	13.822528
-13.726246	47.065232	NaN	13.368220	-60.791478	NaN	-27.094465
-32.867612	3.778098	NaN	-30.887597	-36.645710	NaN	-1.980015
-50.564763	20.450882	NaN	13.542970	-71.015644	NaN	-64.107733
-22.695418	-36.816872	NaN	-22.099072	14.121454	NaN	-0.596346
-8.482705	13.734872	NaN	-13.973668	-22.217576	NaN	5.490964
-34.568405	-12.971783	NaN	-47.312556	-21.596622	NaN	12.744151
-46.813554	-28.243037	NaN	-9.929211	-18.570517	NaN	-36.884343
-26.440822	-3.623006	NaN	-26.527223	-22.817816	NaN	0.086401
-19.714092	5.828079	NaN	17.045377	-25.542170	NaN	-36.759468
-35.585061	-3.985419	NaN	2.067806	-31.599642	NaN	-37.652867
-27.949990	-15.941463	NaN	-64.904596	-12.008527	NaN	36.954606
-25.673804	39.390600	NaN	15.846743	-65.064404	NaN	-41.520547
-41.079911	39.685486	NaN	-64.470312	-80.765397	NaN	23.390400
-29.049468	19.975543	NaN	-17.523647	-49.025011	NaN	-11.525821
-17.845515	-19.579210	NaN	1.436185	1.733695	NaN	-19.281700
-56.798701	-13.104698	NaN	-45.740034	-43.694003	NaN	-11.058668
-16.179453	22.754829	NaN	-33.680621	-38.934282	NaN	17.501169
-36.068901	-22.489955	NaN	-73.694379	-13.578946	NaN	37.625479
-56.282590	16.842769	NaN	-61.518813	-73.125359	NaN	5.236222
-2.587648	13.163686	NaN	-30.476504	-15.751334	NaN	27.888857
-40.133926	-6.819983	NaN	-9.575993	-33.313943	NaN	-30.557933
-45.295671	-4.034370	NaN	-25.421906	-41.261301	NaN	-19.873765
-32.535545	29.286877	NaN	-21.721998	-61.822423	NaN	-10.813547
-45.049365	12.702333	NaN	-36.247468	-57.751698	NaN	-8.801897
-44.985942	-0.863400	NaN	-44.262545	-44.122542	NaN	-0.723397
-26.113815	-33.429157	NaN	-59.866570	7.315342	NaN	33.752756
-34.889749	-8.164668	NaN	-31.764843	-26.725081	NaN	-3.124906
-20.980627	-43.026032	NaN	-50.124790	22.045404	NaN	29.144163
-10.719899	-8.588422	NaN	-45.240809	-2.131477	NaN	34.520910
-22.190536	21.790249	NaN	-45.712137	-43.980785	NaN	23.521601
-44.159219	39.138869	NaN	-18.163125	-83.298088	NaN	-25.996094
-39.720398	-0.887484	NaN	-47.714365	-38.832914	NaN	7.993967
-55.749097	-6.975656	NaN	-35.238265	-48.773441	NaN	-20.510832
-14.461261	-32.822190	NaN	-19.527118	18.360929	NaN	5.065857
-24.143472	4.051551	NaN	-46.793676	-28.195023	NaN	22.650204
-25.568774	15.715084	NaN	-1.408351	-41.283859	NaN	-24.160423
-19.086314	34.648496	NaN	-19.757460	-53.734810	NaN	0.671146
-90.648260	10.870345	NaN	-53.090938	-101.518605	NaN	-37.557322
-21.309293	27.348509	NaN	-8.586341	-48.657801	NaN	-12.722952
-23.313690	-29.135246	NaN	-5.329588	5.821556	NaN	-17.984103
-12.578892	9.135873	NaN	-28.303172	-21.714765	NaN	15.724280
-12.072294	-20.605976	NaN	-33.660342	8.533681	NaN	21.588048
-39.898521	-43.371274	NaN	-63.929681	3.472752	NaN	24.031159
-15.798340	-33.248636	NaN	-37.825956	17.450297	NaN	22.027616
-25.835680	2.164845	NaN	-40.913552	-28.000525	NaN	15.077872
4.699606	36.882415	NaN	-5.800321	-32.182809	NaN	10.499927
-52.840156	-36.342051	NaN	-25.135052	-16.498105	NaN	-27.705104
-15.003279	25.281413	NaN	-34.624349	-40.284692	NaN	19.621070
-7.168595	13.652703	NaN	-5.503647	-20.821298	NaN	-1.664949
-22.503022	-4.290605	NaN	-46.237372	-18.212418	NaN	23.734350
-59.665806	-2.480367	NaN	-27.502090	-57.185439	NaN	-32.163716
-33.751326	-7.759314	NaN	-30.741564	-25.992012	NaN	-3.009762
-19.646748	-11.570953	NaN	-16.285941	-8.075795	NaN	-3.360807
-19.249023	-36.021173	NaN	-48.253287	16.772151	NaN	29.004264
-19.262444	-26.644758	NaN	-43.641837	7.382313	NaN	24.379393
-19.250920	13.899564	NaN	-59.932462	-33.150484	NaN	40.681542
-7.095751	-51.705021	NaN	-49.431141	44.609270	NaN	42.335390
6.901198	10.647190	NaN	3.397443	-3.745991	NaN	3.503755
-39.418432	4.971286	NaN	-48.142270	-44.389717	NaN	8.723839
-34.353987	25.305142	NaN	15.708249	-59.659128	NaN	-50.062235
-36.148161	-52.495200	NaN	-74.373782	16.347039	NaN	38.225622
-26.264002	-7.319442	NaN	-52.083729	-18.944560	NaN	25.819727
-32.260740	-8.591426	NaN	-25.002609	-23.669314	NaN	-7.258132
-39.723871	7.739681	NaN	-40.193598	-47.463552	NaN	0.469727
-4.184046	-31.027161	NaN	-74.187092	26.843116	NaN	70.003046
-18.592544	3.357215	NaN	-30.791165	-21.949760	NaN	12.198621
-16.252515	-31.176790	NaN	-26.690552	14.924275	NaN	10.438037
-34.706651	-28.803994	NaN	-21.760093	-5.902658	NaN	-12.946559
-23.025484	-35.635305	NaN	-22.532916	12.609821	NaN	-0.492567
-13.358228	47.815709	NaN	21.449433	-61.173937	NaN	-34.807661
-45.320592	-33.515236	NaN	-13.536581	-11.805355	NaN	-31.784011
-8.591096	9.577889	NaN	-28.883927	-18.168985	NaN	20.292831
-36.995543	-5.789158	NaN	-64.884614	-31.206385	NaN	27.889071
-10.117153	24.063002	NaN	-26.615736	-34.180155	NaN	16.498583
-32.971745	15.810222	NaN	-27.075608	-48.781966	NaN	-5.896136
-17.967701	14.421702	NaN	-6.023845	-32.389403	NaN	-11.943856
-17.910461	24.334938	NaN	-51.348784	-42.245400	NaN	33.438323
-13.573048	-5.777166	NaN	-46.363545	-7.795882	NaN	32.790497
-31.625318	-54.603200	NaN	-53.369418	22.977882	NaN	21.744099
-60.018682	6.049197	NaN	9.087585	-66.067878	NaN	-69.106266
-34.238285	22.091941	NaN	-24.332990	-56.330227	NaN	-9.905295
-38.133684	17.584598	NaN	-40.556798	-55.718282	NaN	2.423113
18.593168	-26.118311	NaN	-30.419418	44.711479	NaN	49.012587
-43.654835	23.433731	NaN	-43.993623	-67.088565	NaN	0.338788
-45.899102	-39.524928	NaN	-87.890205	-6.374174	NaN	41.991103
-20.699526	26.015553	NaN	-21.780252	-46.715079	NaN	1.080726
-12.297494	1.571471	NaN	-65.301355	-13.868965	NaN	53.003861
-42.020621	-5.498396	NaN	-14.313791	-36.522226	NaN	-27.706831
-65.416690	-20.771906	NaN	-31.664240	-44.644783	NaN	-33.752450
-25.886378	-1.857692	NaN	-4.528048	-24.028686	NaN	-21.358330
-51.513910	-23.593706	NaN	-16.020618	-27.920204	NaN	-35.493292
-42.216057	-9.357011	NaN	14.566739	-32.859045	NaN	-56.782795
-18.598503	-20.244594	NaN	-62.836282	1.646091	NaN	44.237779
-35.153080	0.922927	NaN	-2.967811	-36.076007	NaN	-32.185269
-26.256814	-6.213623	NaN	1.838090	-20.043191	NaN	-28.094904
-27.020032	-39.860788	NaN	-43.094348	12.840756	NaN	16.074317
-38.414259	26.933487	NaN	-37.499596	-65.347747	NaN	-0.914663
-36.445955	-51.728459	NaN	-52.387012	15.282504	NaN	15.941056
-35.086150	45.038521	NaN	-19.992595	-80.124671	NaN	-15.093555
-51.297695	-20.896204	NaN	-29.428905	-30.401491	NaN	-21.868791
-49.390761	-15.035860	NaN	-46.840803	-34.354900	NaN	-2.549957
-29.246748	23.015984	NaN	-19.546339	-52.262732	NaN	-9.700409
-19.726212	-70.952042	NaN	-35.391963	51.225829	NaN	15.665750
-3.649428	-35.449732	NaN	-7.668789	31.800304	NaN	4.019361
-25.330116	-20.291496	NaN	-37.660901	-5.038620	NaN	12.330784
-53.113663	-0.592760	NaN	22.203463	-52.520903	NaN	-75.317126
-29.014333	-13.812834	NaN	-56.208794	-15.201499	NaN	27.194462
-40.250854	-3.373876	NaN	-9.321286	-36.876978	NaN	-30.929568
-9.802747	-51.954138	NaN	-18.351479	42.151391	NaN	8.548732
-23.691449	-11.749295	NaN	-26.019352	-11.942154	NaN	2.327903
-18.217045	-9.416947	NaN	-38.788568	-8.800097	NaN	20.571523
-32.316142	-2.604070	NaN	-16.630807	-29.712072	NaN	-15.685335
-45.935482	-22.213104	NaN	-47.112563	-23.722378	NaN	1.177081
-3.958887	-14.626532	NaN	-21.418163	10.667645	NaN	17.459276
-13.042794	14.060675	NaN	-6.567304	-27.103470	NaN	-6.475490
-25.436403	-14.248445	NaN	-20.567007	-11.187958	NaN	-4.869396
-40.801932	-21.088506	NaN	-46.881158	-19.713426	NaN	6.079225
-37.686398	-4.545214	NaN	-7.016942	-33.141183	NaN	-30.669455
-76.747016	-30.483132	NaN	-103.621376	-46.263884	NaN	26.874360
-7.453362	18.668019	NaN	9.742120	-26.121381	NaN	-17.195483
-45.630775	-14.475684	NaN	-4.989726	-31.155091	NaN	-40.641048
-23.797838	-37.013178	NaN	-32.227678	13.215340	NaN	8.429840
-21.116714	23.294720	NaN	-8.574340	-44.411434	NaN	-12.542374
-37.518695	14.329533	NaN	-16.964365	-51.848228	NaN	-20.554331
-38.647506	-28.559452	NaN	-25.294760	-10.088054	NaN	-13.352746
-60.856950	-22.178724	NaN	-43.735612	-38.678226	NaN	-17.121338
-13.375357	-51.177030	NaN	-44.609952	37.801673	NaN	31.234595
-33.426604	-1.096743	NaN	-124.822240	-32.329862	NaN	91.395636
-12.305559	-24.833291	NaN	-35.462239	12.527732	NaN	23.156680
-5.646097	-96.201084	NaN	-20.110224	90.554987	NaN	14.464127
-29.495444	-34.666759	NaN	-28.909776	5.171315	NaN	-0.585668
-14.522002	-13.602797	NaN	-10.461155	-0.919205	NaN	-4.060847
-18.709570	29.673739	NaN	-8.581834	-48.383309	NaN	-10.127736
-15.364373	-9.944288	NaN	-34.923671	-5.420084	NaN	19.559298
-20.546709	-45.590287	NaN	-45.295442	25.043578	NaN	24.748733
-45.758198	36.267582	NaN	25.165891	-82.025780	NaN	-70.924088
-20.846143	3.204695	NaN	-36.753982	-24.050838	NaN	15.907839
-10.695850	22.836977	NaN	-25.542128	-33.532827	NaN	14.846278
-48.296646	-10.921240	NaN	-55.556925	-37.375406	NaN	7.260279
-16.267310	26.573396	NaN	-23.416490	-42.840706	NaN	7.149180
-33.349623	30.438011	NaN	-8.063590	-63.787634	NaN	-25.286033
-23.123086	38.630196	NaN	-12.403078	-61.753282	NaN	-10.720008
-49.287510	-28.897133	NaN	-41.955942	-20.390376	NaN	-7.331567
-11.254910	-1.211432	NaN	-18.413224	-10.043478	NaN	7.158313
-35.026417	-15.719147	NaN	-54.286558	-19.307270	NaN	19.260141
-19.877475	-33.526739	NaN	-14.711323	13.649263	NaN	-5.166152
-13.515063	26.822871	NaN	5.492578	-40.337934	NaN	-19.007641
-10.758408	21.895629	NaN	-14.273866	-32.654037	NaN	3.515458
-23.170894	-40.686117	NaN	-103.240435	17.515223	NaN	80.069540
3.435431	7.642975	NaN	-4.649284	-4.207544	NaN	8.084715
-27.598856	-27.264541	NaN	-68.154851	-0.334315	NaN	40.555995
-16.468392	4.765723	NaN	-28.909560	-21.234115	NaN	12.441168
-14.712110	19.819535	NaN	-49.615892	-34.531646	NaN	34.903781
-43.263077	9.002864	NaN	-4.590976	-52.265941	NaN	-38.672101
-27.650542	-10.379013	NaN	-53.091398	-17.271529	NaN	25.440856
-6.532594	19.342747	NaN	-28.410562	-25.875342	NaN	21.877968
-44.101712	-20.917022	NaN	-39.570768	-23.184690	NaN	-4.530944
-23.090595	36.735706	NaN	-18.431933	-59.826301	NaN	-4.658662
-24.462038	-30.192761	NaN	-59.615536	5.730723	NaN	35.153498
-4.765554	3.690847	NaN	-17.532808	-8.456401	NaN	12.767254
-51.403779	4.594256	NaN	2.771804	-55.998035	NaN	-54.175583
-14.764839	-7.931470	NaN	-42.919131	-6.833370	NaN	28.154291
-6.687602	19.792916	NaN	9.280796	-26.480518	NaN	-15.968398
-3.978839	29.272487	NaN	-15.127130	-33.251327	NaN	11.148291
-1.961007	-100.694384	NaN	-66.671328	98.733377	NaN	64.710321
-31.415045	19.268754	NaN	-48.671920	-50.683799	NaN	17.256875
-5.979700	0.708354	NaN	-10.659375	-6.688055	NaN	4.679674
-11.053115	-5.213612	NaN	-38.408819	-5.839503	NaN	27.355704
-30.784028	-30.743285	NaN	-33.978243	-0.040743	NaN	3.194215
-8.666250	-55.285334	NaN	-0.072747	46.619084	NaN	-8.593503
-27.457419	9.601943	NaN	-7.718277	-37.059363	NaN	-19.739143
-37.682108	14.349516	NaN	-22.992731	-52.031624	NaN	-14.689377
-36.915551	-13.616176	NaN	-53.478970	-23.299375	NaN	16.563418
-23.257553	-33.658565	NaN	-35.868153	10.401012	NaN	12.610600
-25.423187	-13.996374	NaN	-39.516364	-11.426813	NaN	14.093177
-31.311172	9.147566	NaN	-15.878607	-40.458738	NaN	-15.432566
-15.582446	-48.738714	NaN	-58.236794	33.156268	NaN	42.654348
-12.035863	-33.569389	NaN	-37.584690	21.533526	NaN	25.548827
-1.810089	-23.417366	NaN	-77.077687	21.607277	NaN	75.267598
-17.815827	2.930606	NaN	-7.114950	-20.746433	NaN	-10.700877
-33.226130	15.528915	NaN	-12.724821	-48.755046	NaN	-20.501310
-27.486679	-31.730689	NaN	-29.087683	4.244010	NaN	1.601004
-8.353731	-9.349376	NaN	1.644740	0.995645	NaN	-9.998471
-44.697448	4.895609	NaN	-53.794057	-49.593057	NaN	9.096610
-29.038400	-20.242336	NaN	-68.644784	-8.796064	NaN	39.606384
-35.529665	-33.043042	NaN	-49.385107	-2.486623	NaN	13.855442
-42.620767	30.138432	NaN	8.709289	-72.759199	NaN	-51.330056
-13.935368	13.001801	NaN	-49.101113	-26.937169	NaN	35.165745
-51.279807	-4.363146	NaN	-21.037698	-46.916660	NaN	-30.242109
-52.066359	-51.926213	NaN	-31.316263	-0.140146	NaN	-20.750095
-39.272783	-27.806839	NaN	-67.270759	-11.465944	NaN	27.997976
-32.580370	17.392186	NaN	-13.836671	-49.972556	NaN	-18.743699
-35.504396	16.449970	NaN	-18.207149	-51.954366	NaN	-17.297247
-46.192106	-3.504537	NaN	-17.944024	-42.687569	NaN	-28.248082
-11.808307	37.710208	NaN	-37.580601	-49.518515	NaN	25.772293
-45.357594	-35.434200	NaN	-42.334528	-9.923395	NaN	-3.023067
-8.405217	6.171764	NaN	14.185068	-14.576981	NaN	-22.590285
-9.554964	-13.937234	NaN	-66.588264	4.382270	NaN	57.033299
-35.993844	16.110125	NaN	-14.669155	-52.103969	NaN	-21.324689
-34.820802	35.282074	NaN	8.874022	-70.102876	NaN	-43.694824
-33.195778	-5.716705	NaN	-44.219735	-27.479072	NaN	11.023958
-53.806742	2.696778	NaN	-6.237834	-56.503520	NaN	-47.568908
-27.557164	0.531141	NaN	0.503252	-28.088305	NaN	-28.060416
-41.533314	19.181472	NaN	-5.556106	-60.714786	NaN	-35.977208
-45.381126	16.988790	NaN	-37.200188	-62.369916	NaN	-8.180938
-2.423980	5.255071	NaN	-23.086776	-7.679051	NaN	20.662797
-43.956189	16.615373	NaN	-26.474531	-60.571561	NaN	-17.481658
-29.029591	-29.453042	NaN	-29.040432	0.423451	NaN	0.010842
-16.622123	4.064239	NaN	-29.312369	-20.686362	NaN	12.690246
-57.480085	-1.780075	NaN	-45.466834	-55.700009	NaN	-12.013250
-32.973850	1.648508	NaN	-32.454768	-34.622358	NaN	-0.519082
-9.561589	11.762888	NaN	-14.357956	-21.324478	NaN	4.796366
2.504523	-30.877575	NaN	-39.227603	33.382098	NaN	41.732126
-41.338875	-48.843415	NaN	-43.731720	7.504540	NaN	2.392845
-15.800943	-27.956694	NaN	-74.203297	12.155751	NaN	58.402353
-19.996606	-24.600678	NaN	-2.519399	4.604072	NaN	-17.477207
-28.944678	-5.658141	NaN	-60.813659	-23.286537	NaN	31.868981
-33.110338	10.863799	NaN	-54.396601	-43.974137	NaN	21.286263
-4.536644	19.127748	NaN	13.490124	-23.664392	NaN	-18.026768
-25.359200	13.222889	NaN	-14.925596	-38.582089	NaN	-10.433604
-19.627231	4.845365	NaN	-40.049056	-24.472596	NaN	20.421825
-8.844279	-42.987300	NaN	-19.820196	34.143021	NaN	10.975917
-31.688974	-1.801336	NaN	5.773148	-29.887638	NaN	-37.462121
-20.104577	-17.403221	NaN	-68.296037	-2.701357	NaN	48.191460
-70.120377	-34.646140	NaN	-29.439808	-35.474236	NaN	-40.680569
-30.536343	-29.924764	NaN	-44.469573	-0.611579	NaN	13.933230
-26.599331	27.838694	NaN	-24.574544	-54.438025	NaN	-2.024786
-23.901716	10.524029	NaN	-10.198737	-34.425745	NaN	-13.702978
-40.681822	-90.681777	NaN	-11.681703	49.999955	NaN	-29.000119
-49.128854	-9.598264	NaN	-63.817283	-39.530590	NaN	14.688429
-21.695796	-21.791951	NaN	-33.446030	0.096156	NaN	11.750235
-41.756308	27.900111	NaN	-24.636189	-69.656419	NaN	-17.120119
-44.935949	-6.959074	NaN	-58.121774	-37.976875	NaN	13.185825
-48.835003	-7.493935	NaN	-14.599682	-41.341068	NaN	-34.235321
-31.043910	18.265271	NaN	-32.641698	-49.309181	NaN	1.597788
-28.314553	6.596843	NaN	-42.837679	-34.911396	NaN	14.523126
-33.650264	-10.342224	NaN	-54.975470	-23.308040	NaN	21.325207
-37.424033	-23.592184	NaN	-36.789478	-13.831849	NaN	-0.634556
-33.792091	8.253996	NaN	-23.866541	-42.046087	NaN	-9.925549
-38.972828	20.648096	NaN	-9.521913	-59.620924	NaN	-29.450915
-51.669856	-20.530864	NaN	-51.672952	-31.138992	NaN	0.003096
-53.273919	-23.951447	NaN	-28.539945	-29.322472	NaN	-24.733974
-60.409270	-7.698234	NaN	-15.849862	-52.711036	NaN	-44.559408
-49.878545	18.305546	NaN	-41.159380	-68.184090	NaN	-8.719164
-49.946759	23.300976	NaN	-48.847747	-73.247735	NaN	-1.099012
-43.262656	30.814329	NaN	-39.109312	-74.076985	NaN	-4.153344
-9.330784	29.773182	NaN	-10.034505	-39.103966	NaN	0.703721
-36.468672	-11.337879	NaN	-31.035155	-25.130793	NaN	-5.433517
-36.243630	-6.896770	NaN	-43.613921	-29.346861	NaN	7.370291
-30.393690	43.204331	NaN	4.774186	-73.598021	NaN	-35.167877
-16.396818	-13.216139	NaN	-12.367356	-3.180679	NaN	-4.029462
-35.698007	1.218894	NaN	-16.039887	-36.916901	NaN	-19.658119
-32.457622	4.208609	NaN	-25.789429	-36.666231	NaN	-6.668193
-36.109606	16.354189	NaN	-41.909964	-52.463795	NaN	5.800358
-37.532404	-29.550831	NaN	-67.617429	-7.981573	NaN	30.085025
-23.277867	-40.901957	NaN	-32.587419	17.624090	NaN	9.309551
-52.179619	-20.109379	NaN	-48.567520	-32.070240	NaN	-3.612099
-29.569539	-30.084056	NaN	-39.394359	0.514517	NaN	9.824820
-22.873616	-50.423574	NaN	-112.274036	27.549958	NaN	89.400420
-31.165884	-2.756857	NaN	-34.102217	-28.409027	NaN	2.936333
-14.262272	37.705335	NaN	13.529859	-51.967608	NaN	-27.792131
-28.613725	8.274829	NaN	5.222900	-36.888554	NaN	-33.836625
-0.295161	0.272028	NaN	1.816980	-0.567189	NaN	-2.112142
-26.674982	1.427290	NaN	0.550986	-28.102272	NaN	-27.225968
-12.387876	-32.492116	NaN	-35.003738	20.104239	NaN	22.615861
-19.992411	-92.438542	NaN	-23.063844	72.446131	NaN	3.071433
-25.470601	-27.222163	NaN	-68.980866	1.751562	NaN	43.510264
-38.190450	22.138007	NaN	-39.364416	-60.328457	NaN	1.173966
3.119605	-28.550586	NaN	-64.386942	31.670191	NaN	67.506547
-19.443203	17.833049	NaN	-22.914768	-37.276252	NaN	3.471564
-27.385489	-18.232718	NaN	-7.081965	-9.152771	NaN	-20.303524
-18.708078	-92.044925	NaN	-74.537710	73.336847	NaN	55.829633
-17.936738	-8.537838	NaN	-91.167156	-9.398899	NaN	73.230418
-16.577125	-31.652389	NaN	-62.948076	15.075264	NaN	46.370951
-40.245413	-27.421135	NaN	-30.491932	-12.824278	NaN	-9.753481
-14.703924	-79.265323	NaN	-60.320871	64.561399	NaN	45.616948
-35.640353	34.760911	NaN	-68.828363	-70.401264	NaN	33.188010
-56.594540	-10.629519	NaN	-14.560674	-45.965021	NaN	-42.033866
-35.536618	-12.735121	NaN	-50.887079	-22.801497	NaN	15.350462
-16.361654	27.171398	NaN	-51.207798	-43.533051	NaN	34.846145
-29.178997	-23.291900	NaN	-30.968127	-5.887097	NaN	1.789130
-8.122238	1.998229	NaN	-11.505137	-10.120467	NaN	3.382900
-34.176315	2.594614	NaN	-75.562153	-36.770929	NaN	41.385838
-61.640203	-17.269392	NaN	-35.129025	-44.370811	NaN	-26.511178
-26.259955	-27.159781	NaN	-49.683644	0.899826	NaN	23.423688
-14.137207	1.402758	NaN	-11.893496	-15.539966	NaN	-2.243711
-0.046917	29.426531	NaN	-9.346455	-29.473448	NaN	9.299539
-32.182787	11.499215	NaN	-26.009289	-43.682002	NaN	-6.173498
-11.460362	-4.937683	NaN	-40.696987	-6.522679	NaN	29.236625
-34.557795	48.941951	NaN	-14.959395	-83.499746	NaN	-19.598400
-3.846185	-33.173543	NaN	-71.871696	29.327357	NaN	68.025511
-6.045100	11.060555	NaN	-29.714408	-17.105655	NaN	23.669308
-38.306154	16.869352	NaN	-74.349867	-55.175506	NaN	36.043713
-38.254649	20.745210	NaN	-42.710863	-58.999859	NaN	4.456215
-28.635423	7.087810	NaN	-44.073070	-35.723232	NaN	15.437647
-49.378190	18.423859	NaN	-54.786354	-67.802049	NaN	5.408164
-38.960502	-30.094118	NaN	-38.304428	-8.866384	NaN	-0.656074
-23.629848	-0.100807	NaN	-31.798613	-23.529042	NaN	8.168765
-20.007865	-38.656648	NaN	-23.415804	18.648783	NaN	3.407940
-10.533758	-1.024224	NaN	-37.096148	-9.509534	NaN	26.562391
-28.907200	-42.047087	NaN	-24.093498	13.139887	NaN	-4.813702
-25.344283	51.707675	NaN	-54.654862	-77.051958	NaN	29.310578
-60.556078	-10.103532	NaN	-32.996910	-50.452546	NaN	-27.559167
-40.842725	-4.412984	NaN	-33.104976	-36.429741	NaN	-7.737750
-31.969529	-17.611857	NaN	-52.406344	-14.357673	NaN	20.436815
-29.261476	1.931625	NaN	-30.153005	-31.193101	NaN	0.891529
-21.853139	37.254812	NaN	25.835269	-59.107950	NaN	-47.688407
-10.593981	-9.019294	NaN	-42.470703	-1.574687	NaN	31.876723
-11.216924	-14.163865	NaN	-15.181974	2.946941	NaN	3.965050
-33.672240	18.377541	NaN	-22.376218	-52.049781	NaN	-11.296022
-14.199935	-11.258718	NaN	-44.695408	-2.941218	NaN	30.495472
-29.604739	-28.600264	NaN	-40.220623	-1.004475	NaN	10.615884
-7.242584	-5.580735	NaN	-21.195467	-1.661849	NaN	13.952883
-21.570785	14.720914	NaN	-61.606907	-36.291699	NaN	40.036122
-1.601766	-18.727791	NaN	-47.201096	17.126025	NaN	45.599330
-15.946523	29.436386	NaN	28.413858	-45.382909	NaN	-44.360381
-12.385033	-6.366141	NaN	-39.186890	-6.018892	NaN	26.801857
-23.839315	33.962557	NaN	-3.355763	-57.801872	NaN	-20.483552
-45.846467	-32.090656	NaN	-44.277657	-13.755811	NaN	-1.568810
-28.110437	-17.950233	NaN	-61.318061	-10.160204	NaN	33.207624
-9.129120	25.278427	NaN	-48.700931	-34.407547	NaN	39.571811
-23.233396	-28.544245	NaN	-46.810207	5.310849	NaN	23.576810
-44.870734	-11.523437	NaN	-33.817870	-33.347297	NaN	-11.052865
-46.555690	-8.005604	NaN	-27.858218	-38.550086	NaN	-18.697472
-26.926164	31.396627	NaN	10.582882	-58.322791	NaN	-37.509046
-63.360703	-3.258262	NaN	-21.323530	-60.102441	NaN	-42.037173
-34.626483	-6.387023	NaN	-31.260815	-28.239460	NaN	-3.365667
-51.545823	15.846116	NaN	-19.801269	-67.391939	NaN	-31.744554
-36.497352	-179.779159	NaN	-28.610947	143.281808	NaN	-7.886405
-11.571984	-72.735486	NaN	-55.245407	61.163502	NaN	43.673423
-21.356338	-19.200731	NaN	-44.463865	-2.155607	NaN	23.107527
-2.236360	-4.014812	NaN	-20.638274	1.778452	NaN	18.401913
-22.813028	0.027117	NaN	-23.894116	-22.840146	NaN	1.081088
-12.793372	-15.951060	NaN	-9.957643	3.157688	NaN	-2.835729
-20.597780	-21.883659	NaN	-98.777560	1.285879	NaN	78.179780
-19.947913	20.541304	NaN	-33.439396	-40.489217	NaN	13.491482
-45.791279	-4.776730	NaN	-22.434725	-41.014550	NaN	-23.356554
-30.314877	16.833190	NaN	-7.865630	-47.148067	NaN	-22.449247
-43.220562	40.918579	NaN	-6.857761	-84.139141	NaN	-36.362802
-44.756455	10.879077	NaN	-21.987774	-55.635532	NaN	-22.768681
-17.668382	12.882689	NaN	-25.116301	-30.551071	NaN	7.447919
-38.662474	-8.830981	NaN	-55.044802	-29.831493	NaN	16.382328
-12.173013	34.352739	NaN	-29.396670	-46.525752	NaN	17.223657
-23.790696	28.245865	NaN	-20.622527	-52.036561	NaN	-3.168169
-32.969394	5.271541	NaN	-30.877406	-38.240935	NaN	-2.091988
-36.996620	-8.762567	NaN	-76.254159	-28.234053	NaN	39.257539
-36.178649	27.304194	NaN	12.719769	-63.482844	NaN	-48.898418
-53.920351	2.588654	NaN	-27.967092	-56.509005	NaN	-25.953259
-47.477028	-28.945050	NaN	-2.610653	-18.531977	NaN	-44.866374
-15.159515	37.022250	NaN	-34.302564	-52.181765	NaN	19.143050
-8.776744	-30.368347	NaN	-63.800311	21.591603	NaN	55.023567
-61.568128	49.666816	NaN	-13.101816	-111.234944	NaN	-48.466312
-56.878802	-8.736131	NaN	-46.418631	-48.142671	NaN	-10.460171
-30.260527	4.466778	NaN	1.102523	-34.727305	NaN	-31.363051
-29.876753	-36.991316	NaN	-64.676356	7.114563	NaN	34.799603
-41.120784	10.849666	NaN	-10.229416	-51.970450	NaN	-30.891367
-13.865328	-5.480330	NaN	10.241071	-8.384998	NaN	-24.106399
-3.102679	5.353829	NaN	-47.349579	-8.456508	NaN	44.246900
-33.484291	16.922035	NaN	17.015886	-50.406326	NaN	-50.500177
-30.375679	0.145608	NaN	-43.932591	-30.521287	NaN	13.556912
-15.395442	42.600433	NaN	6.661540	-57.995876	NaN	-22.056983
-27.968946	4.936034	NaN	-39.785982	-32.904980	NaN	11.817036
