# Supplementary material for: Combined Influences of Model Choice, Data Quality, and Data Quantity When Estimating Population Trends
Source: PLoS One. 2015 Jul 15;10(7):e0132255. doi: 10.1371/journal.pone.0132255 (PMC4503393; doi:10.1371/journal.pone.0132255)
Supplement: S1 Dataset — Files are organized by model type and by the input lambda value. (ZIP) [file pone.0132255.s002.zip › Snail/sims_lambda_1_025/simulationOutput_1.025_0_0.1_0.3_5.xls]

Percent_Decline_True	Median_Percent_Decline_Matrix	Median_Percent_Decline_Matrix_stable	Median_Percent_Decline_Scalar	Difference_True_Matrix	Difference_True_Matrix_Stable	Difference_True_Scalar
-18.581337	29.711214	NaN	41.427884	-48.292551	NaN	-60.009222
-41.946109	-27.097443	NaN	-19.534531	-14.848666	NaN	-22.411578
-47.288648	-177.525325	NaN	-47.802821	130.236677	NaN	0.514173
-12.095068	-15.356731	NaN	-91.780797	3.261663	NaN	79.685728
-49.234714	70.105500	NaN	-13.438560	-119.340214	NaN	-35.796153
-9.011910	0.105105	NaN	-13.753540	-9.117014	NaN	4.741630
-8.392263	-25.370443	NaN	-32.123167	16.978180	NaN	23.730903
-35.815820	12.967476	NaN	-41.777763	-48.783297	NaN	5.961942
-41.740142	-5.126947	NaN	-46.082996	-36.613195	NaN	4.342854
-24.764613	19.093595	NaN	13.841894	-43.858208	NaN	-38.606507
-18.093417	-38.111468	NaN	-78.188240	20.018051	NaN	60.094823
-23.063856	48.487055	NaN	-60.178842	-71.550910	NaN	37.114986
-5.729441	21.623984	NaN	-48.360561	-27.353425	NaN	42.631120
-9.942123	17.243139	NaN	-29.136381	-27.185262	NaN	19.194258
-21.396158	-396.137652	NaN	-69.603263	374.741494	NaN	48.207105
-25.793009	-68.118461	NaN	-47.216200	42.325452	NaN	21.423191
-35.668875	-31.140838	NaN	5.656455	-4.528036	NaN	-41.325330
-26.222481	-56.575914	NaN	-38.459520	30.353433	NaN	12.237039
-60.108622	39.469499	NaN	-30.944153	-99.578121	NaN	-29.164469
-45.121307	57.478157	NaN	34.752665	-102.599464	NaN	-79.873971
-11.043097	-37.720236	NaN	-53.894919	26.677139	NaN	42.851821
-32.863031	39.456994	NaN	5.805902	-72.320024	NaN	-38.668933
-17.307239	-107.945347	NaN	-55.979704	90.638108	NaN	38.672465
-25.712840	25.287506	NaN	-12.675159	-51.000346	NaN	-13.037681
-21.464011	-60.364795	NaN	-72.135627	38.900784	NaN	50.671616
-35.440136	38.115195	NaN	-16.196009	-73.555331	NaN	-19.244127
-38.509565	-65.252460	NaN	-91.706816	26.742894	NaN	53.197251
-12.932587	-3.866806	NaN	-9.820585	-9.065781	NaN	-3.112003
-14.602220	38.637458	NaN	25.501561	-53.239677	NaN	-40.103781
-48.439466	-31.130206	NaN	-14.273433	-17.309261	NaN	-34.166034
-17.971755	57.780161	NaN	33.322014	-75.751916	NaN	-51.293769
-14.244019	44.583459	NaN	-50.261649	-58.827477	NaN	36.017630
-27.148950	-56.921669	NaN	-52.910519	29.772719	NaN	25.761569
-28.032592	-45.654840	NaN	-1.271600	17.622248	NaN	-26.760992
-23.219825	-48.436976	NaN	-86.422601	25.217151	NaN	63.202776
-25.436497	-162.254812	NaN	-96.387732	136.818315	NaN	70.951236
-28.976223	71.326857	NaN	42.797307	-100.303079	NaN	-71.773530
-34.214845	34.442444	NaN	-43.384635	-68.657289	NaN	9.169790
-32.949887	43.227089	NaN	-157.425403	-76.176975	NaN	124.475517
-26.354740	14.829299	NaN	-14.927300	-41.184039	NaN	-11.427440
-45.389639	3.594384	NaN	6.348778	-48.984023	NaN	-51.738417
-31.613584	-18.834195	NaN	23.362466	-12.779389	NaN	-54.976049
-15.845507	8.723103	NaN	15.798868	-24.568610	NaN	-31.644375
-54.958163	-13.837733	NaN	-230.411223	-41.120430	NaN	175.453060
-38.335682	-427.411576	NaN	-73.926830	389.075894	NaN	35.591148
-19.315506	-153.758679	NaN	-118.613711	134.443174	NaN	99.298205
-19.997043	-21.791852	NaN	-5.604956	1.794809	NaN	-14.392087
-30.848545	-37.431269	NaN	55.036909	6.582724	NaN	-85.885454
-4.357168	-1.995896	NaN	-17.001438	-2.361272	NaN	12.644271
-29.672421	7.299522	NaN	-20.044128	-36.971942	NaN	-9.628293
-52.181638	-1.520349	NaN	-6.359160	-50.661289	NaN	-45.822478
-25.404285	10.949798	NaN	-110.699546	-36.354083	NaN	85.295261
-47.347338	-53.697904	NaN	-122.235835	6.350567	NaN	74.888497
-30.325207	70.986736	NaN	53.090798	-101.311943	NaN	-83.416005
-31.343806	48.748856	NaN	-34.768435	-80.092662	NaN	3.424629
-19.658861	37.997215	NaN	13.474086	-57.656076	NaN	-33.132947
-10.834116	-69.919003	NaN	-52.954053	59.084888	NaN	42.119937
-28.749550	-321.795492	NaN	-65.494181	293.045942	NaN	36.744630
-24.768067	39.155540	NaN	13.425431	-63.923607	NaN	-38.193498
-21.767580	-60.442495	NaN	-80.229482	38.674915	NaN	58.461901
-51.789063	-153.856090	NaN	-26.382824	102.067027	NaN	-25.406239
-21.018999	68.456458	NaN	21.549393	-89.475457	NaN	-42.568392
-13.102918	31.462485	NaN	2.146706	-44.565403	NaN	-15.249624
-40.893781	-60.740650	NaN	-67.335339	19.846869	NaN	26.441557
-20.413508	23.136584	NaN	-36.208150	-43.550092	NaN	15.794642
-29.885073	-16.632363	NaN	-12.062542	-13.252710	NaN	-17.822531
-21.663543	12.243937	NaN	-35.341872	-33.907480	NaN	13.678329
-47.099633	-29.103038	NaN	49.972448	-17.996595	NaN	-97.072082
-17.612804	42.469296	NaN	13.860941	-60.082100	NaN	-31.473745
-25.156926	-13.037726	NaN	15.953344	-12.119199	NaN	-41.110270
-15.450824	24.730497	NaN	7.280413	-40.181321	NaN	-22.731237
-26.664628	-450.282933	NaN	-18.275441	423.618305	NaN	-8.389187
-36.908019	82.191524	NaN	8.392644	-119.099543	NaN	-45.300662
-32.450950	-123.727669	NaN	-64.942519	91.276719	NaN	32.491569
-26.862582	45.826144	NaN	-153.698920	-72.688726	NaN	126.836338
-7.860586	10.431253	NaN	9.090581	-18.291839	NaN	-16.951167
-5.769831	42.775393	NaN	27.765345	-48.545224	NaN	-33.535176
-18.567190	-50.207205	NaN	-4.300238	31.640015	NaN	-14.266952
-26.714947	23.307433	NaN	-86.277799	-50.022380	NaN	59.562852
-21.013958	-45.781237	NaN	-69.755391	24.767279	NaN	48.741432
-17.827662	-36.718742	NaN	20.148821	18.891080	NaN	-37.976482
-19.223162	-22.553606	NaN	-19.751894	3.330444	NaN	0.528732
-21.817208	63.299174	NaN	25.744460	-85.116383	NaN	-47.561669
-38.497528	35.546876	NaN	2.015363	-74.044404	NaN	-40.512891
-7.709300	-55.741863	NaN	15.984270	48.032564	NaN	-23.693569
-41.044943	-40.468868	NaN	-214.201348	-0.576075	NaN	173.156405
-42.393712	39.059125	NaN	52.822893	-81.452837	NaN	-95.216604
-38.507478	-17.660472	NaN	24.090532	-20.847006	NaN	-62.598010
-73.966811	-42.200736	NaN	-408.814136	-31.766075	NaN	334.847326
-23.562065	-43.173545	NaN	-47.322558	19.611480	NaN	23.760494
-51.166854	19.004678	NaN	-75.307179	-70.171532	NaN	24.140325
-44.557843	-47.903512	NaN	-67.790501	3.345669	NaN	23.232658
-38.567745	33.312945	NaN	4.087160	-71.880690	NaN	-42.654904
-12.519458	62.647789	NaN	47.788689	-75.167247	NaN	-60.308147
-30.754179	38.601259	NaN	13.377636	-69.355438	NaN	-44.131815
-11.176543	-25.107804	NaN	14.323351	13.931261	NaN	-25.499894
-9.872376	-2.045260	NaN	-30.161807	-7.827116	NaN	20.289431
-22.985227	-90.313661	NaN	-102.013576	67.328434	NaN	79.028348
-10.369045	-85.869266	NaN	-120.392176	75.500221	NaN	110.023131
-16.395212	9.384037	NaN	26.136018	-25.779249	NaN	-42.531229
-29.842380	-70.097646	NaN	8.477979	40.255266	NaN	-38.320359
-62.514992	12.137039	NaN	-47.486599	-74.652031	NaN	-15.028393
-34.031461	33.239797	NaN	19.613262	-67.271258	NaN	-53.644723
-34.010947	-36.025703	NaN	-34.585981	2.014756	NaN	0.575033
-25.360814	-247.712348	NaN	-50.012907	222.351534	NaN	24.652093
-53.005016	-139.436902	NaN	-45.668164	86.431886	NaN	-7.336851
-22.592990	42.048609	NaN	-83.122051	-64.641599	NaN	60.529062
-22.682578	24.895514	NaN	-23.455451	-47.578091	NaN	0.772873
-21.304225	-162.613799	NaN	-6.009033	141.309575	NaN	-15.295191
-26.281632	-18.092489	NaN	-287.774616	-8.189143	NaN	261.492985
-18.618318	-23.111384	NaN	-0.434860	4.493066	NaN	-18.183458
-31.426860	-159.305324	NaN	-145.178738	127.878465	NaN	113.751878
-31.608306	-111.534200	NaN	-160.138886	79.925894	NaN	128.530580
-54.187405	-6.774692	NaN	-17.702715	-47.412713	NaN	-36.484690
-58.926884	74.097648	NaN	-27.265856	-133.024532	NaN	-31.661028
0.541277	54.642806	NaN	40.156237	-54.101529	NaN	-39.614960
-34.638714	-206.223727	NaN	-27.882905	171.585012	NaN	-6.755809
-43.168499	-8.946361	NaN	-69.995409	-34.222137	NaN	26.826910
-31.422799	37.356942	NaN	-42.783550	-68.779741	NaN	11.360751
-58.251560	-73.072828	NaN	-66.929688	14.821268	NaN	8.678128
-1.686000	82.736388	NaN	-56.591996	-84.422387	NaN	54.905997
-14.981049	-131.058138	NaN	-191.515657	116.077090	NaN	176.534608
-15.958460	37.104647	NaN	-29.215422	-53.063107	NaN	13.256962
-58.254616	37.391175	NaN	6.778936	-95.645792	NaN	-65.033552
-60.996003	29.519030	NaN	21.925203	-90.515032	NaN	-82.921205
-39.260342	-56.277533	NaN	-20.088543	17.017190	NaN	-19.171800
-30.627088	52.410308	NaN	-94.861453	-83.037396	NaN	64.234365
-25.097737	4.460910	NaN	29.631286	-29.558646	NaN	-54.729022
-30.661665	-28.147117	NaN	-61.246114	-2.514548	NaN	30.584449
-19.407904	20.501230	NaN	40.375653	-39.909135	NaN	-59.783557
-23.270508	26.668715	NaN	-60.650857	-49.939222	NaN	37.380349
-22.562884	-79.193869	NaN	9.059181	56.630985	NaN	-31.622065
-26.789677	-384.169388	NaN	-95.251283	357.379711	NaN	68.461606
-33.592686	-28.601463	NaN	-49.978665	-4.991223	NaN	16.385978
-5.404620	54.097667	NaN	35.020768	-59.502286	NaN	-40.425388
-33.637609	37.019233	NaN	50.707832	-70.656842	NaN	-84.345441
-19.101780	-50.143821	NaN	19.180838	31.042041	NaN	-38.282618
-36.400252	-30.285394	NaN	-186.607715	-6.114858	NaN	150.207463
-1.568772	-44.015487	NaN	-70.970470	42.446715	NaN	69.401698
-5.710912	-29.488247	NaN	-58.587081	23.777335	NaN	52.876169
-21.092103	-92.961051	NaN	-32.354954	71.868949	NaN	11.262851
-45.818680	30.713843	NaN	1.989941	-76.532523	NaN	-47.808621
-35.172488	-12.731727	NaN	23.825143	-22.440761	NaN	-58.997631
-31.487684	-45.771093	NaN	-72.867546	14.283409	NaN	41.379862
-16.883230	-11.575107	NaN	-44.559157	-5.308123	NaN	27.675927
-17.612951	-103.883732	NaN	-63.290994	86.270781	NaN	45.678043
-39.261474	50.735346	NaN	-14.867373	-89.996821	NaN	-24.394102
-34.241153	17.270015	NaN	-27.474141	-51.511168	NaN	-6.767012
-20.772326	10.450741	NaN	-0.803934	-31.223067	NaN	-19.968392
-21.609832	-52.336296	NaN	7.162859	30.726464	NaN	-28.772691
-45.357027	-115.590568	NaN	-129.849966	70.233541	NaN	84.492940
-24.270085	-45.239770	NaN	12.175045	20.969685	NaN	-36.445131
-14.681326	87.373846	NaN	51.282769	-102.055172	NaN	-65.964095
-43.271699	70.242808	NaN	42.590285	-113.514507	NaN	-85.861984
-15.734680	-12.282923	NaN	9.357661	-3.451757	NaN	-25.092341
-41.608164	48.990604	NaN	-3.226139	-90.598768	NaN	-38.382025
-20.067839	-21.854310	NaN	-113.175000	1.786471	NaN	93.107161
-28.710472	39.951550	NaN	19.071364	-68.662023	NaN	-47.781837
-54.039596	-155.888477	NaN	-73.191566	101.848880	NaN	19.151969
-23.942488	5.221665	NaN	14.329296	-29.164153	NaN	-38.271784
-54.045832	-83.715427	NaN	-12.515822	29.669594	NaN	-41.530010
-70.526507	-36.215364	NaN	-76.440971	-34.311143	NaN	5.914464
-30.048909	-120.638564	NaN	-15.842546	90.589655	NaN	-14.206363
-43.995117	-295.790542	NaN	-50.795531	251.795425	NaN	6.800415
-53.590041	-44.405658	NaN	-369.716271	-9.184383	NaN	316.126230
-31.315538	-5.807810	NaN	8.647789	-25.507728	NaN	-39.963327
-10.836986	9.201532	NaN	1.990931	-20.038518	NaN	-12.827917
-33.467608	10.133874	NaN	-10.310318	-43.601482	NaN	-23.157290
-43.249651	42.062099	NaN	-29.693464	-85.311750	NaN	-13.556187
-15.775391	-41.392126	NaN	-15.656310	25.616734	NaN	-0.119081
1.397114	58.619949	NaN	-19.987190	-57.222835	NaN	21.384305
-39.078908	-15.699662	NaN	-90.617735	-23.379247	NaN	51.538827
-37.213640	-308.724884	NaN	9.221360	271.511244	NaN	-46.435000
-31.812194	-74.405571	NaN	-324.269505	42.593377	NaN	292.457310
-39.839833	25.263065	NaN	-64.199724	-65.102898	NaN	24.359891
-39.329074	-29.968550	NaN	-74.530641	-9.360524	NaN	35.201568
-21.553202	39.189917	NaN	-243.034599	-60.743119	NaN	221.481397
-18.499914	-95.210927	NaN	-57.330376	76.711013	NaN	38.830462
-23.218517	-12.465585	NaN	-43.225300	-10.752932	NaN	20.006783
-18.827307	-126.361214	NaN	-151.369019	107.533907	NaN	132.541712
-53.007204	-13.677940	NaN	33.092435	-39.329265	NaN	-86.099639
-9.925673	-251.073605	NaN	-208.169673	241.147932	NaN	198.244001
-30.442301	-127.867276	NaN	-17.519080	97.424975	NaN	-12.923221
-30.597138	30.873726	NaN	57.876073	-61.470864	NaN	-88.473211
-44.722852	-155.324309	NaN	-131.136208	110.601457	NaN	86.413356
-21.399303	49.476125	NaN	-94.482453	-70.875428	NaN	73.083150
-32.226042	44.340421	NaN	42.888024	-76.566462	NaN	-75.114066
-22.737144	-52.808914	NaN	0.679671	30.071770	NaN	-23.416815
-38.209460	-43.831841	NaN	-51.683305	5.622381	NaN	13.473845
-25.087177	-138.991588	NaN	-33.144189	113.904411	NaN	8.057012
-32.807408	69.701566	NaN	40.229611	-102.508973	NaN	-73.037019
-26.930075	1.380721	NaN	-103.325670	-28.310796	NaN	76.395595
-3.397094	35.469028	NaN	47.556760	-38.866122	NaN	-50.953854
-39.703032	18.604523	NaN	16.739634	-58.307555	NaN	-56.442666
-22.495338	-13.282135	NaN	36.892112	-9.213203	NaN	-59.387451
-33.996056	-8.253871	NaN	-23.615536	-25.742185	NaN	-10.380520
-27.010503	42.813652	NaN	-25.342429	-69.824155	NaN	-1.668074
-22.639064	52.704955	NaN	-28.230954	-75.344019	NaN	5.591890
-24.781537	-75.475804	NaN	-177.796385	50.694267	NaN	153.014848
-18.725826	26.714565	NaN	-31.045449	-45.440390	NaN	12.319624
-22.668845	-8.841325	NaN	-125.375288	-13.827520	NaN	102.706443
-33.866948	-52.358859	NaN	39.860331	18.491910	NaN	-73.727280
-34.896546	70.826833	NaN	-26.248541	-105.723380	NaN	-8.648005
-49.508381	44.725220	NaN	51.863801	-94.233601	NaN	-101.372182
-46.401025	88.295794	NaN	6.227428	-134.696819	NaN	-52.628453
-33.019095	-41.974356	NaN	-61.424295	8.955261	NaN	28.405200
-19.684853	-29.750084	NaN	23.005310	10.065231	NaN	-42.690162
-40.777379	24.797808	NaN	-14.697035	-65.575187	NaN	-26.080344
-17.956963	13.106335	NaN	4.576949	-31.063298	NaN	-22.533912
-57.553689	-328.233414	NaN	-377.226716	270.679724	NaN	319.673027
-28.267498	1.660834	NaN	34.068141	-29.928332	NaN	-62.335639
-24.234211	-22.022608	NaN	14.564809	-2.211603	NaN	-38.799020
-30.179265	-225.176204	NaN	-88.943869	194.996939	NaN	58.764604
-31.238806	-17.105049	NaN	-9.140056	-14.133758	NaN	-22.098750
1.220414	18.419916	NaN	-18.253562	-17.199502	NaN	19.473976
-29.710950	-71.538105	NaN	62.462454	41.827155	NaN	-92.173404
-13.913539	-24.682994	NaN	-118.456751	10.769455	NaN	104.543212
-65.789316	23.389880	NaN	50.245156	-89.179196	NaN	-116.034472
-19.148391	37.668367	NaN	35.346475	-56.816759	NaN	-54.494866
-48.946678	21.250518	NaN	66.090819	-70.197196	NaN	-115.037497
-40.529156	-16.983743	NaN	-93.953977	-23.545413	NaN	53.424821
-29.381550	37.142513	NaN	-38.585745	-66.524063	NaN	9.204195
-25.030146	-53.505382	NaN	32.863609	28.475236	NaN	-57.893754
-2.315114	33.464061	NaN	7.662811	-35.779175	NaN	-9.977925
-8.271889	52.736273	NaN	-10.155025	-61.008162	NaN	1.883136
-9.741623	62.243296	NaN	2.902581	-71.984919	NaN	-12.644204
-11.538016	40.323043	NaN	-10.161223	-51.861059	NaN	-1.376793
-28.688930	-43.461570	NaN	-288.378097	14.772640	NaN	259.689167
-49.940890	-214.975912	NaN	-78.332372	165.035021	NaN	28.391482
-26.415346	-9.453289	NaN	-14.557608	-16.962057	NaN	-11.857737
-39.225151	70.983391	NaN	16.303726	-110.208542	NaN	-55.528877
-19.310487	28.024870	NaN	-118.226558	-47.335357	NaN	98.916071
-12.607296	41.592775	NaN	37.418382	-54.200071	NaN	-50.025678
-53.069982	-123.340800	NaN	-115.011554	70.270818	NaN	61.941572
-13.184506	-62.902654	NaN	-294.166936	49.718148	NaN	280.982430
-18.416391	-35.610523	NaN	-65.262022	17.194132	NaN	46.845632
-58.195650	-140.638561	NaN	-112.695399	82.442910	NaN	54.499748
-30.288922	-4.981606	NaN	-52.150665	-25.307317	NaN	21.861742
-60.495215	-2.917215	NaN	-28.226974	-57.578000	NaN	-32.268241
-27.185187	-13.143770	NaN	-41.246067	-14.041417	NaN	14.060880
-7.626163	-17.853936	NaN	-26.858955	10.227773	NaN	19.232792
-76.681251	16.567820	NaN	47.978791	-93.249071	NaN	-124.660043
-11.178502	-285.538221	NaN	-377.848382	274.359719	NaN	366.669880
-41.954348	40.777587	NaN	-77.026129	-82.731935	NaN	35.071781
-37.701156	83.934104	NaN	-49.676600	-121.635260	NaN	11.975443
-66.528252	12.989998	NaN	-101.971899	-79.518250	NaN	35.443646
0.044993	-139.068439	NaN	-50.185893	139.113431	NaN	50.230886
-49.106716	-5.260654	NaN	37.301577	-43.846062	NaN	-86.408292
-51.637750	-68.747278	NaN	-72.789303	17.109528	NaN	21.151553
-48.516505	9.362803	NaN	-31.973582	-57.879307	NaN	-16.542923
-29.618037	-217.451376	NaN	-64.545335	187.833339	NaN	34.927298
-30.207465	56.542572	NaN	-14.248604	-86.750037	NaN	-15.958862
-31.772909	40.711630	NaN	-71.649012	-72.484539	NaN	39.876103
-25.042496	71.955990	NaN	-43.939718	-96.998486	NaN	18.897221
-23.326288	-85.483285	NaN	32.542952	62.156996	NaN	-55.869240
-17.973954	-53.053642	NaN	-32.068896	35.079688	NaN	14.094942
-8.318317	-30.601997	NaN	-42.130211	22.283680	NaN	33.811894
-29.001679	8.360365	NaN	-30.126655	-37.362043	NaN	1.124976
-9.106313	-23.730643	NaN	-22.477148	14.624331	NaN	13.370836
-19.316803	-75.434737	NaN	-123.368138	56.117933	NaN	104.051334
-11.890797	-98.675843	NaN	-136.116144	86.785046	NaN	124.225347
-55.132154	40.082509	NaN	-10.511328	-95.214663	NaN	-44.620826
-8.412068	55.505360	NaN	13.873205	-63.917428	NaN	-22.285273
-39.652501	-22.897256	NaN	-21.531972	-16.755244	NaN	-18.120529
-36.937371	-269.306654	NaN	-144.250935	232.369283	NaN	107.313564
-67.426775	-76.345457	NaN	24.760279	8.918682	NaN	-92.187055
-11.908379	78.719317	NaN	51.206846	-90.627696	NaN	-63.115225
-34.637010	-27.573973	NaN	15.881239	-7.063037	NaN	-50.518249
-31.040278	-705.009878	NaN	-84.346356	673.969600	NaN	53.306078
-17.080329	15.646687	NaN	-54.638731	-32.727017	NaN	37.558401
-19.816957	-9.161046	NaN	-177.396216	-10.655911	NaN	157.579259
-9.324810	62.639015	NaN	-29.225477	-71.963825	NaN	19.900667
-38.421453	7.381872	NaN	-54.024433	-45.803324	NaN	15.602981
-45.968768	-143.806676	NaN	-134.537506	97.837908	NaN	88.568738
-18.607770	36.260770	NaN	59.023397	-54.868541	NaN	-77.631167
-52.242410	-11.909332	NaN	-30.115288	-40.333078	NaN	-22.127122
-23.836296	57.996776	NaN	56.497708	-81.833072	NaN	-80.334003
-8.058762	58.595667	NaN	-9.278949	-66.654429	NaN	1.220187
-13.945192	-4.148371	NaN	19.983173	-9.796821	NaN	-33.928365
-17.404657	25.305574	NaN	47.051378	-42.710231	NaN	-64.456035
-41.502006	25.953910	NaN	16.388768	-67.455916	NaN	-57.890774
-28.713766	57.325819	NaN	51.565052	-86.039585	NaN	-80.278818
-39.024456	-63.273569	NaN	-89.839206	24.249113	NaN	50.814750
-33.262371	62.284684	NaN	-22.040515	-95.547055	NaN	-11.221856
-12.545266	7.920287	NaN	11.890111	-20.465553	NaN	-24.435377
-7.158911	23.128491	NaN	-52.741985	-30.287402	NaN	45.583073
-12.189604	-38.650814	NaN	-132.131191	26.461210	NaN	119.941587
-52.589705	42.920316	NaN	-48.053497	-95.510021	NaN	-4.536208
-55.743878	28.376285	NaN	19.893396	-84.120163	NaN	-75.637274
-19.154314	-100.505525	NaN	-117.372161	81.351211	NaN	98.217848
-31.977102	12.674603	NaN	-54.650763	-44.651705	NaN	22.673661
-2.742298	-17.308977	NaN	-125.676778	14.566679	NaN	122.934479
-21.451683	-13.816859	NaN	-63.073627	-7.634824	NaN	41.621944
-13.160557	8.089786	NaN	-58.663092	-21.250343	NaN	45.502535
-51.162856	-18.585865	NaN	-118.199150	-32.576991	NaN	67.036293
-35.480510	50.847812	NaN	9.955022	-86.328322	NaN	-45.435532
-33.323261	16.642455	NaN	-116.445406	-49.965715	NaN	83.122146
-56.409733	-142.478995	NaN	-93.554430	86.069262	NaN	37.144698
-64.350411	-88.644782	NaN	-281.041448	24.294371	NaN	216.691037
-30.911256	45.064544	NaN	6.214320	-75.975800	NaN	-37.125576
-5.796559	-26.549697	NaN	-53.293356	20.753138	NaN	47.496797
-10.925206	54.097039	NaN	48.638279	-65.022245	NaN	-59.563485
-25.866701	28.509781	NaN	-7.843991	-54.376482	NaN	-18.022710
-53.015019	-72.097474	NaN	-103.169669	19.082454	NaN	50.154650
-21.839850	-0.680675	NaN	9.535074	-21.159175	NaN	-31.374924
-37.422832	-59.949375	NaN	-57.490300	22.526543	NaN	20.067468
-25.417066	-12.206748	NaN	-113.115656	-13.210318	NaN	87.698590
-11.629959	-84.955320	NaN	19.840580	73.325361	NaN	-31.470538
-21.248776	46.458519	NaN	8.643426	-67.707295	NaN	-29.892201
-35.516919	-140.485233	NaN	6.815855	104.968313	NaN	-42.332775
-46.183111	0.442237	NaN	-261.544148	-46.625348	NaN	215.361036
-5.150686	-95.636067	NaN	-156.238562	90.485381	NaN	151.087876
-32.706246	-39.000884	NaN	-23.872863	6.294638	NaN	-8.833383
-51.593256	30.240760	NaN	-38.010802	-81.834015	NaN	-13.582454
-37.743241	-54.159099	NaN	-146.338800	16.415858	NaN	108.595559
-50.426613	21.342520	NaN	-79.413956	-71.769133	NaN	28.987343
-50.139707	-29.609062	NaN	-29.781469	-20.530645	NaN	-20.358238
-17.272928	28.039886	NaN	-163.440661	-45.312814	NaN	146.167732
-42.118712	44.576224	NaN	17.804013	-86.694935	NaN	-59.922725
-44.066811	63.440840	NaN	8.142572	-107.507651	NaN	-52.209383
-21.452022	50.402802	NaN	-0.958637	-71.854824	NaN	-20.493385
-29.961997	-89.654307	NaN	-41.272811	59.692311	NaN	11.310815
-45.658737	-142.021269	NaN	-120.840473	96.362532	NaN	75.181736
-28.107745	-37.368003	NaN	-26.527579	9.260257	NaN	-1.580166
-26.459567	-191.146692	NaN	-35.266336	164.687124	NaN	8.806769
-18.418031	17.985359	NaN	-16.423888	-36.403390	NaN	-1.994143
-51.912282	33.465725	NaN	-35.240320	-85.378007	NaN	-16.671962
-20.970382	-20.931003	NaN	-116.625941	-0.039379	NaN	95.655559
-60.552616	35.610836	NaN	29.818945	-96.163451	NaN	-90.371561
-25.046444	18.990930	NaN	-42.722041	-44.037373	NaN	17.675597
-27.300826	-7.717439	NaN	-49.520775	-19.583388	NaN	22.219949
-41.668935	0.217737	NaN	22.518093	-41.886672	NaN	-64.187028
-46.880144	7.598767	NaN	42.238349	-54.478910	NaN	-89.118493
-33.932671	-17.922384	NaN	-36.024892	-16.010286	NaN	2.092221
-13.535027	-13.661379	NaN	-114.737571	0.126352	NaN	101.202544
-27.002140	10.425822	NaN	-119.505754	-37.427962	NaN	92.503613
-6.640615	-142.174810	NaN	-48.006223	135.534195	NaN	41.365608
-6.950652	-26.918293	NaN	-93.318420	19.967641	NaN	86.367768
-0.676177	25.877955	NaN	-58.981584	-26.554133	NaN	58.305407
-40.192021	-75.137353	NaN	-152.791699	34.945332	NaN	112.599678
-38.177991	-21.990216	NaN	-6.251919	-16.187775	NaN	-31.926072
-44.091002	9.575678	NaN	18.720670	-53.666680	NaN	-62.811673
-46.730930	-88.938666	NaN	-117.636339	42.207736	NaN	70.905409
-20.432977	-50.858810	NaN	-0.725949	30.425833	NaN	-19.707027
-37.706974	-69.342674	NaN	-7.492385	31.635700	NaN	-30.214589
-23.680814	22.910621	NaN	-107.376395	-46.591435	NaN	83.695581
-24.098880	-84.307799	NaN	37.218312	60.208919	NaN	-61.317192
-40.649437	-51.313172	NaN	37.039455	10.663735	NaN	-77.688892
-17.473064	44.072358	NaN	-28.145704	-61.545422	NaN	10.672640
-29.949012	-26.063506	NaN	-64.937824	-3.885506	NaN	34.988811
-42.996724	9.141018	NaN	32.347949	-52.137741	NaN	-75.344673
-39.104853	39.962742	NaN	-77.791519	-79.067595	NaN	38.686666
-3.388454	-11.722007	NaN	-110.339007	8.333553	NaN	106.950554
-16.084395	42.823748	NaN	-8.548819	-58.908142	NaN	-7.535575
-38.637757	74.699292	NaN	38.761950	-113.337048	NaN	-77.399707
-27.858735	50.893637	NaN	-258.397246	-78.752372	NaN	230.538511
-13.449656	34.287759	NaN	-81.035675	-47.737415	NaN	67.586019
-24.333469	-315.021306	NaN	-172.202557	290.687838	NaN	147.869088
-23.720777	43.528740	NaN	-35.895337	-67.249517	NaN	12.174561
-44.282648	30.830353	NaN	49.400479	-75.113001	NaN	-93.683127
-48.747728	20.269011	NaN	-50.302027	-69.016739	NaN	1.554299
-42.034430	-3.112816	NaN	-13.908342	-38.921614	NaN	-28.126088
-12.737002	-103.835295	NaN	-172.369064	91.098293	NaN	159.632062
-19.395061	-37.312910	NaN	-220.285612	17.917849	NaN	200.890551
-32.828708	-20.461551	NaN	-84.755153	-12.367157	NaN	51.926445
-37.866438	41.781547	NaN	-23.440987	-79.647984	NaN	-14.425451
-29.696089	11.505848	NaN	-86.274893	-41.201937	NaN	56.578804
-25.758170	-17.164126	NaN	-120.081040	-8.594045	NaN	94.322869
-2.283882	-161.830674	NaN	-102.219153	159.546792	NaN	99.935271
-34.649422	28.926686	NaN	29.101091	-63.576109	NaN	-63.750513
-20.632804	-17.006121	NaN	-13.227560	-3.626683	NaN	-7.405244
-48.058757	60.568491	NaN	24.948803	-108.627248	NaN	-73.007561
-51.897923	38.847445	NaN	8.596456	-90.745368	NaN	-60.494378
-42.074854	3.515205	NaN	-39.204625	-45.590059	NaN	-2.870229
-17.770963	-26.082154	NaN	-56.449969	8.311191	NaN	38.679006
-19.800631	-168.123785	NaN	-16.225925	148.323153	NaN	-3.574707
-2.239974	-42.504070	NaN	-48.991925	40.264096	NaN	46.751951
-46.952763	44.865868	NaN	-17.873154	-91.818631	NaN	-29.079609
-42.792296	-32.499708	NaN	-54.423241	-10.292588	NaN	11.630945
-58.313381	-56.492932	NaN	27.973936	-1.820449	NaN	-86.287317
-44.524485	-10.668348	NaN	-56.848304	-33.856138	NaN	12.323819
-29.749088	-32.042673	NaN	-41.498551	2.293585	NaN	11.749463
-17.511656	-85.593771	NaN	-61.930580	68.082114	NaN	44.418924
-56.955604	-57.578928	NaN	-81.946910	0.623324	NaN	24.991307
-14.264101	-36.916729	NaN	-12.022676	22.652628	NaN	-2.241425
-41.202931	9.754468	NaN	26.126429	-50.957399	NaN	-67.329360
-55.455659	-288.333245	NaN	-165.926166	232.877586	NaN	110.470507
-46.098718	19.313699	NaN	-28.631584	-65.412416	NaN	-17.467134
-29.173926	32.982174	NaN	59.496112	-62.156100	NaN	-88.670039
-19.924205	-6.729123	NaN	29.802027	-13.195081	NaN	-49.726232
-11.501692	-80.839317	NaN	-229.018220	69.337625	NaN	217.516528
-20.804436	-18.225492	NaN	-158.868797	-2.578945	NaN	138.064361
-28.579600	-23.133844	NaN	-91.000796	-5.445755	NaN	62.421196
-42.612312	25.680078	NaN	63.785936	-68.292390	NaN	-106.398249
-45.221312	-11.296589	NaN	17.583680	-33.924723	NaN	-62.804992
-29.928697	-44.877740	NaN	-161.639128	14.949043	NaN	131.710430
-18.729486	-155.191300	NaN	-354.604821	136.461814	NaN	335.875335
-21.965726	63.672175	NaN	-13.476488	-85.637902	NaN	-8.489239
-53.148176	-219.157800	NaN	-135.975573	166.009625	NaN	82.827398
-19.189112	70.434256	NaN	17.738375	-89.623368	NaN	-36.927487
-24.234656	-100.628463	NaN	-195.519610	76.393807	NaN	171.284954
-23.327433	-8.361607	NaN	-110.950509	-14.965826	NaN	87.623075
-38.493163	-89.253912	NaN	54.757637	50.760750	NaN	-93.250800
-36.776880	-332.701984	NaN	-152.674052	295.925105	NaN	115.897172
-18.100813	33.540666	NaN	-95.529776	-51.641478	NaN	77.428963
-55.351617	-209.719187	NaN	-277.126974	154.367569	NaN	221.775357
-37.224024	-41.639701	NaN	6.501922	4.415677	NaN	-43.725946
-21.562449	6.285139	NaN	11.882275	-27.847588	NaN	-33.444724
-26.849850	0.654401	NaN	20.725945	-27.504250	NaN	-47.575794
-24.936345	62.591743	NaN	-151.612505	-87.528088	NaN	126.676161
-14.292550	45.581063	NaN	-49.177025	-59.873613	NaN	34.884475
-25.697351	13.589635	NaN	-0.356893	-39.286986	NaN	-25.340458
-23.836898	-39.422578	NaN	-80.227072	15.585681	NaN	56.390174
-17.221345	-36.733107	NaN	-125.117684	19.511761	NaN	107.896338
-15.885275	14.705427	NaN	31.545018	-30.590702	NaN	-47.430293
-28.479954	-70.507802	NaN	-92.177436	42.027848	NaN	63.697482
-13.852411	51.688992	NaN	-30.660776	-65.541403	NaN	16.808365
-16.419144	28.273794	NaN	-83.377168	-44.692938	NaN	66.958024
-41.813368	48.631981	NaN	2.290265	-90.445349	NaN	-44.103633
-45.623164	-4.121898	NaN	-118.689352	-41.501266	NaN	73.066188
-71.797295	32.551388	NaN	48.218536	-104.348683	NaN	-120.015831
-44.303704	43.940122	NaN	19.900757	-88.243826	NaN	-64.204461
-29.537248	1.874014	NaN	2.153857	-31.411262	NaN	-31.691106
-40.219372	-75.395990	NaN	-77.071762	35.176618	NaN	36.852390
-29.653939	-177.210615	NaN	-31.895078	147.556676	NaN	2.241139
-2.921426	-33.542419	NaN	-62.224180	30.620994	NaN	59.302754
-37.845325	-100.655177	NaN	-9.095470	62.809852	NaN	-28.749855
-34.078326	30.696276	NaN	-54.599720	-64.774602	NaN	20.521393
-8.029619	-172.428301	NaN	-20.998487	164.398682	NaN	12.968868
-44.854365	47.007820	NaN	-269.937376	-91.862185	NaN	225.083012
-9.276549	37.194409	NaN	-24.270931	-46.470958	NaN	14.994382
-21.337561	-208.967395	NaN	-10.070274	187.629834	NaN	-11.267287
-27.729995	39.830081	NaN	-55.841416	-67.560076	NaN	28.111421
-77.457688	-64.008429	NaN	-19.558435	-13.449259	NaN	-57.899253
-22.446411	45.745422	NaN	32.613241	-68.191833	NaN	-55.059652
-20.363189	3.616964	NaN	4.682248	-23.980154	NaN	-25.045438
-32.831842	-160.474683	NaN	-24.330645	127.642841	NaN	-8.501197
-0.031820	-34.161298	NaN	-123.180032	34.129478	NaN	123.148212
-21.368155	37.603591	NaN	-2.275919	-58.971746	NaN	-19.092236
-27.410420	17.818314	NaN	-38.824359	-45.228734	NaN	11.413939
-47.184408	-30.024119	NaN	-111.609326	-17.160289	NaN	64.424918
-50.890138	-65.500581	NaN	-61.992332	14.610443	NaN	11.102194
-51.605923	-9.682146	NaN	-10.509861	-41.923776	NaN	-41.096062
-13.300156	32.128740	NaN	-6.263932	-45.428896	NaN	-7.036224
-30.011105	-235.218834	NaN	-7.899568	205.207729	NaN	-22.111537
-29.217292	-129.735219	NaN	-249.525132	100.517927	NaN	220.307840
-35.520391	53.362675	NaN	31.320423	-88.883066	NaN	-66.840814
-36.041739	-11.146185	NaN	-10.396486	-24.895554	NaN	-25.645252
-33.469767	31.534273	NaN	-94.518990	-65.004040	NaN	61.049223
-38.768569	52.446999	NaN	-73.519322	-91.215567	NaN	34.750753
-57.707760	25.538326	NaN	-30.912619	-83.246086	NaN	-26.795141
-23.412439	30.084641	NaN	24.675310	-53.497080	NaN	-48.087749
-50.227918	18.401027	NaN	-48.878352	-68.628945	NaN	-1.349566
-24.064541	26.446257	NaN	32.944187	-50.510798	NaN	-57.008728
-63.891114	-14.849029	NaN	-56.624629	-49.042086	NaN	-7.266485
-61.837982	12.970413	NaN	-39.427581	-74.808395	NaN	-22.410401
-28.943661	16.685909	NaN	-138.882199	-45.629570	NaN	109.938538
-64.309820	-174.955873	NaN	-52.378793	110.646053	NaN	-11.931027
-25.905167	8.386428	NaN	-119.254694	-34.291596	NaN	93.349527
-44.066230	-40.959311	NaN	-40.602214	-3.106919	NaN	-3.464016
-36.356105	11.322438	NaN	29.873676	-47.678543	NaN	-66.229781
-0.245583	55.133967	NaN	25.962002	-55.379550	NaN	-26.207585
-23.343589	39.853673	NaN	59.955171	-63.197262	NaN	-83.298760
-14.854921	-12.434395	NaN	-55.863468	-2.420525	NaN	41.008547
-49.682341	-43.884299	NaN	-78.600382	-5.798042	NaN	28.918041
-29.395035	-6.606064	NaN	53.105962	-22.788971	NaN	-82.500998
-22.042350	55.021700	NaN	-7.331158	-77.064050	NaN	-14.711192
-45.573165	26.590815	NaN	-20.527525	-72.163980	NaN	-25.045640
-16.050738	40.535467	NaN	-15.925816	-56.586205	NaN	-0.124922
-25.796896	-158.470406	NaN	-162.120061	132.673510	NaN	136.323165
-21.581764	-82.823905	NaN	-216.655687	61.242141	NaN	195.073924
-19.519411	-98.450270	NaN	-47.872940	78.930858	NaN	28.353529
-30.467111	-15.448225	NaN	33.501568	-15.018886	NaN	-63.968679
-31.993484	-256.649972	NaN	-38.737484	224.656488	NaN	6.744000
-32.828091	57.790113	NaN	12.163018	-90.618204	NaN	-44.991109
-45.355708	48.022049	NaN	8.697962	-93.377757	NaN	-54.053670
-50.765013	-91.318958	NaN	-41.818813	40.553945	NaN	-8.946200
0.581726	52.952972	NaN	29.530973	-52.371247	NaN	-28.949247
-31.714196	43.862629	NaN	38.256538	-75.576825	NaN	-69.970734
-6.920690	-92.170672	NaN	-4.657845	85.249982	NaN	-2.262845
-19.241431	-95.357889	NaN	-52.768977	76.116459	NaN	33.527547
-56.873284	16.207819	NaN	-15.386722	-73.081104	NaN	-41.486563
-32.140488	-45.996264	NaN	0.656812	13.855776	NaN	-32.797300
-17.911086	-31.797780	NaN	-98.306579	13.886694	NaN	80.395493
-14.102229	-13.479254	NaN	48.297420	-0.622976	NaN	-62.399650
-47.008221	45.191972	NaN	-57.626746	-92.200193	NaN	10.618525
-28.912147	27.629524	NaN	0.797203	-56.541671	NaN	-29.709350
-26.671712	28.441698	NaN	-45.106489	-55.113410	NaN	18.434777
-17.620852	-34.427428	NaN	16.618711	16.806576	NaN	-34.239563
-7.865276	-179.558280	NaN	-292.463298	171.693005	NaN	284.598022
-21.888635	10.626000	NaN	-106.575647	-32.514635	NaN	84.687012
-12.541877	8.439221	NaN	-105.517620	-20.981097	NaN	92.975743
-47.816711	-121.778778	NaN	-13.160324	73.962066	NaN	-34.656388
-39.210632	-20.938752	NaN	-74.357243	-18.271880	NaN	35.146611
-26.928339	-12.822074	NaN	11.439427	-14.106265	NaN	-38.367767
-29.818855	-79.505318	NaN	-107.125906	49.686463	NaN	77.307051
-38.916953	26.184436	NaN	29.642118	-65.101388	NaN	-68.559071
-33.279903	-198.748989	NaN	-187.574850	165.469086	NaN	154.294946
-23.752116	-51.711818	NaN	-58.316179	27.959702	NaN	34.564063
-9.578962	35.345397	NaN	-10.089129	-44.924359	NaN	0.510167
-48.977495	-45.186145	NaN	15.937334	-3.791351	NaN	-64.914830
-47.911627	-49.796795	NaN	24.550298	1.885168	NaN	-72.461925
-40.635496	-86.861059	NaN	6.223625	46.225563	NaN	-46.859121
-55.958546	-135.852282	NaN	-60.304214	79.893735	NaN	4.345667
-40.327808	67.588122	NaN	35.628912	-107.915930	NaN	-75.956720
-38.235769	57.739187	NaN	-85.892432	-95.974955	NaN	47.656663
-31.427275	-0.797564	NaN	-141.828939	-30.629711	NaN	110.401664
-25.559308	-34.579568	NaN	-13.784417	9.020260	NaN	-11.774891
-28.411220	62.318807	NaN	70.353842	-90.730027	NaN	-98.765062
-11.914565	16.295930	NaN	-59.504041	-28.210495	NaN	47.589476
-39.068313	-30.414890	NaN	-70.208822	-8.653423	NaN	31.140509
-18.316313	-67.029169	NaN	-35.099512	48.712855	NaN	16.783199
-36.270270	16.551162	NaN	-75.028248	-52.821432	NaN	38.757978
-47.179023	-67.704495	NaN	-40.065657	20.525472	NaN	-7.113365
-12.189700	-91.676499	NaN	-43.725447	79.486799	NaN	31.535746
-11.230039	-44.500097	NaN	-21.645123	33.270058	NaN	10.415084
-8.897781	-8.632435	NaN	-65.580825	-0.265346	NaN	56.683044
-31.814525	61.957552	NaN	39.820106	-93.772078	NaN	-71.634631
-41.860474	-162.915487	NaN	-81.051363	121.055012	NaN	39.190889
-22.641524	21.203349	NaN	-48.226833	-43.844874	NaN	25.585309
-19.524785	40.523827	NaN	-126.101525	-60.048612	NaN	106.576740
-24.022797	-411.464511	NaN	-71.471627	387.441714	NaN	47.448829
-10.520881	-77.761376	NaN	-129.317954	67.240495	NaN	118.797073
-18.511177	60.561745	NaN	18.811187	-79.072923	NaN	-37.322364
-31.350261	-78.291090	NaN	-45.918784	46.940829	NaN	14.568523
-32.834539	-20.205894	NaN	-14.646478	-12.628645	NaN	-18.188061
-4.017764	46.900984	NaN	45.815150	-50.918748	NaN	-49.832915
-38.856285	-140.011546	NaN	-47.559792	101.155261	NaN	8.703506
-55.208808	16.750234	NaN	-57.194229	-71.959042	NaN	1.985421
-53.994542	17.976470	NaN	-46.459054	-71.971012	NaN	-7.535488
-61.016737	40.073800	NaN	-5.666061	-101.090538	NaN	-55.350677
-17.993152	-36.829109	NaN	16.061900	18.835958	NaN	-34.055051
-20.126381	28.184756	NaN	-52.569275	-48.311137	NaN	32.442894
-7.694013	48.707216	NaN	-2.592767	-56.401230	NaN	-5.101247
-35.159560	61.767959	NaN	7.284035	-96.927520	NaN	-42.443595
-56.449442	-122.390957	NaN	10.199001	65.941515	NaN	-66.648443
-29.214416	-72.730558	NaN	-104.272911	43.516142	NaN	75.058495
-45.033197	-65.243790	NaN	-379.869099	20.210593	NaN	334.835903
-28.397977	-0.781017	NaN	-28.247179	-27.616960	NaN	-0.150798
-5.979415	-158.656226	NaN	-8.090747	152.676811	NaN	2.111332
-6.621993	37.465231	NaN	52.678162	-44.087224	NaN	-59.300154
-16.648430	-172.902546	NaN	-148.993185	156.254116	NaN	132.344755
-30.274389	-85.325780	NaN	-109.787155	55.051391	NaN	79.512766
-25.450681	20.935150	NaN	-29.935055	-46.385831	NaN	4.484375
-25.367108	-11.288781	NaN	1.932008	-14.078327	NaN	-27.299116
-46.038376	38.349958	NaN	4.367798	-84.388335	NaN	-50.406174
-34.256220	-54.497990	NaN	43.658040	20.241770	NaN	-77.914259
-14.204631	36.385222	NaN	-9.431574	-50.589853	NaN	-4.773057
-45.011011	-27.103487	NaN	-245.667534	-17.907524	NaN	200.656523
-24.938147	15.155919	NaN	-179.973884	-40.094066	NaN	155.035736
-67.200755	-26.006946	NaN	-42.753009	-41.193809	NaN	-24.447746
8.366991	4.613020	NaN	-41.898343	3.753971	NaN	50.265335
-43.625591	-106.176552	NaN	-174.494178	62.550961	NaN	130.868586
-33.344705	50.306423	NaN	-1.561949	-83.651128	NaN	-31.782756
-35.179707	-13.595494	NaN	23.745871	-21.584213	NaN	-58.925578
-36.321124	-74.369006	NaN	-121.080592	38.047881	NaN	84.759468
-37.687435	27.632909	NaN	-35.793929	-65.320344	NaN	-1.893506
-6.687230	9.095180	NaN	-128.279215	-15.782409	NaN	121.591985
-24.132751	-25.569547	NaN	-92.100744	1.436796	NaN	67.967994
-24.485906	23.637569	NaN	10.072158	-48.123475	NaN	-34.558064
-24.314385	11.495965	NaN	8.467424	-35.810350	NaN	-32.781809
-38.178407	-11.406976	NaN	-124.195750	-26.771430	NaN	86.017343
-38.829450	-125.366424	NaN	-18.191113	86.536974	NaN	-20.638337
-36.795412	35.332763	NaN	0.557335	-72.128175	NaN	-37.352747
-40.174028	-13.674832	NaN	20.844227	-26.499195	NaN	-61.018255
-36.750844	32.215311	NaN	10.410522	-68.966155	NaN	-47.161366
-16.687210	-48.996593	NaN	-15.773191	32.309383	NaN	-0.914019
-39.615847	40.983879	NaN	33.552165	-80.599727	NaN	-73.168012
-14.399062	-41.495477	NaN	-52.367404	27.096415	NaN	37.968341
-35.283602	49.473585	NaN	52.724643	-84.757187	NaN	-88.008244
-30.251192	31.432363	NaN	-30.867390	-61.683555	NaN	0.616198
-11.729120	25.578425	NaN	-47.629205	-37.307545	NaN	35.900085
-45.017486	29.992402	NaN	24.162579	-75.009888	NaN	-69.180064
-56.266347	26.024461	NaN	-3.434777	-82.290808	NaN	-52.831570
-24.244639	-50.471993	NaN	-114.075364	26.227354	NaN	89.830725
-34.275913	-75.494353	NaN	-48.238166	41.218440	NaN	13.962253
-4.849202	-66.848157	NaN	-26.419011	61.998955	NaN	21.569809
-2.625171	-45.418054	NaN	-66.224736	42.792883	NaN	63.599566
-2.435464	-22.639788	NaN	-171.643752	20.204323	NaN	169.208288
-9.955102	-7.210058	NaN	21.480061	-2.745044	NaN	-31.435163
-20.010617	13.495657	NaN	-82.871483	-33.506273	NaN	62.860866
-28.629841	-67.928053	NaN	-128.675246	39.298212	NaN	100.045405
-32.436742	32.577727	NaN	11.999537	-65.014469	NaN	-44.436279
-12.178137	-380.871231	NaN	-110.265600	368.693094	NaN	98.087463
-29.339394	19.117085	NaN	6.482838	-48.456478	NaN	-35.822232
-28.342135	13.787095	NaN	-28.685814	-42.129230	NaN	0.343679
-27.184524	60.952642	NaN	-86.080728	-88.137166	NaN	58.896204
-30.358639	-144.049270	NaN	-38.574774	113.690631	NaN	8.216135
-26.717864	-130.360290	NaN	-74.927337	103.642426	NaN	48.209473
-6.968905	67.806473	NaN	22.419063	-74.775377	NaN	-29.387968
-43.750092	35.332967	NaN	-32.017064	-79.083059	NaN	-11.733028
-17.519721	-170.422496	NaN	-13.910884	152.902774	NaN	-3.608837
-34.918538	-5.042621	NaN	-4.313470	-29.875917	NaN	-30.605068
-36.558115	-103.249442	NaN	-99.378832	66.691327	NaN	62.820717
-30.666282	67.691524	NaN	-137.523276	-98.357806	NaN	106.856994
-27.173606	-111.143341	NaN	-28.617372	83.969735	NaN	1.443766
-16.171389	6.728503	NaN	14.937200	-22.899892	NaN	-31.108588
-10.720699	39.728775	NaN	-88.202573	-50.449474	NaN	77.481874
-28.252980	-25.545937	NaN	-53.027507	-2.707043	NaN	24.774527
-23.230665	-3.118182	NaN	36.500787	-20.112483	NaN	-59.731452
-23.028693	7.356244	NaN	16.695061	-30.384936	NaN	-39.723754
-33.296084	11.797514	NaN	17.288176	-45.093598	NaN	-50.584260
-6.970464	-4.555331	NaN	-21.707758	-2.415133	NaN	14.737294
-20.119765	-48.101897	NaN	30.015079	27.982132	NaN	-50.134844
-17.393380	12.219232	NaN	-26.355068	-29.612611	NaN	8.961689
-14.336580	-67.902236	NaN	-167.603994	53.565656	NaN	153.267414
-22.880870	-211.374706	NaN	-61.658652	188.493837	NaN	38.777782
-13.810683	18.004585	NaN	2.655069	-31.815268	NaN	-16.465752
-34.772768	-28.609899	NaN	-86.048125	-6.162869	NaN	51.275357
-38.425708	65.644382	NaN	17.508614	-104.070090	NaN	-55.934322
-22.763607	62.161512	NaN	17.914426	-84.925119	NaN	-40.678033
-18.552415	49.406175	NaN	-7.590535	-67.958590	NaN	-10.961880
-35.832322	62.656536	NaN	59.369139	-98.488857	NaN	-95.201460
-53.943213	-120.094888	NaN	-32.144519	66.151675	NaN	-21.798694
-18.141379	-168.450612	NaN	-111.886691	150.309233	NaN	93.745311
-28.352351	-23.207784	NaN	16.254702	-5.144567	NaN	-44.607053
-42.728214	-9.313290	NaN	-134.301374	-33.414924	NaN	91.573160
-32.126018	9.187456	NaN	-14.886961	-41.313474	NaN	-17.239057
-22.048316	-237.385137	NaN	-34.932712	215.336821	NaN	12.884396
-27.474657	7.394749	NaN	17.686183	-34.869406	NaN	-45.160840
3.606198	18.926816	NaN	-40.434766	-15.320618	NaN	44.040964
-54.007438	18.238186	NaN	50.305421	-72.245624	NaN	-104.312859
-20.906472	43.462936	NaN	-26.265126	-64.369408	NaN	5.358654
4.303566	3.931709	NaN	-60.739157	0.371858	NaN	65.042724
-37.781408	-10.645733	NaN	36.670806	-27.135675	NaN	-74.452214
-17.694616	-98.236859	NaN	-30.085675	80.542244	NaN	12.391059
-23.455591	-13.828132	NaN	-14.502723	-9.627459	NaN	-8.952868
-30.667512	-60.506978	NaN	2.563134	29.839465	NaN	-33.230647
-55.605173	-68.316744	NaN	-168.765373	12.711571	NaN	113.160200
-12.428857	-100.639956	NaN	-131.544294	88.211098	NaN	119.115437
-18.809672	-14.779280	NaN	21.837859	-4.030392	NaN	-40.647531
-6.793564	-43.635081	NaN	-7.946598	36.841517	NaN	1.153034
-28.240805	-8.788420	NaN	-41.418025	-19.452385	NaN	13.177220
-37.124077	-74.728464	NaN	6.335785	37.604387	NaN	-43.459861
-31.886588	-96.861399	NaN	-15.561832	64.974811	NaN	-16.324757
-24.116606	77.108256	NaN	-9.403589	-101.224862	NaN	-14.713017
-32.884903	-46.004163	NaN	-105.864852	13.119259	NaN	72.979948
-29.549881	50.957019	NaN	52.611158	-80.506900	NaN	-82.161040
-46.961551	-583.291345	NaN	-46.407574	536.329794	NaN	-0.553977
-43.042522	50.774893	NaN	38.743597	-93.817415	NaN	-81.786119
-38.529458	-40.178893	NaN	-77.214691	1.649435	NaN	38.685233
-29.451671	-14.618664	NaN	-128.562090	-14.833007	NaN	99.110419
-33.800129	-63.691052	NaN	-88.733980	29.890923	NaN	54.933851
-48.001604	25.117005	NaN	-25.504549	-73.118609	NaN	-22.497055
-2.610027	-86.336798	NaN	-332.277471	83.726771	NaN	329.667444
-13.164495	-107.491258	NaN	-19.437247	94.326763	NaN	6.272752
-14.979597	8.071764	NaN	28.641066	-23.051361	NaN	-43.620663
-2.598844	20.622606	NaN	-7.990608	-23.221450	NaN	5.391763
-33.202144	-225.166921	NaN	-258.644854	191.964777	NaN	225.442710
-15.043076	12.544260	NaN	21.162689	-27.587335	NaN	-36.205765
-22.537343	81.504242	NaN	10.797537	-104.041584	NaN	-33.334880
-7.427579	-38.017902	NaN	-202.974209	30.590323	NaN	195.546630
-28.291058	-57.580155	NaN	-97.959755	29.289097	NaN	69.668697
-35.644333	23.783099	NaN	-154.806698	-59.427432	NaN	119.162365
-26.677261	-34.834754	NaN	-209.601562	8.157493	NaN	182.924301
-19.787200	22.390581	NaN	-77.544928	-42.177781	NaN	57.757728
-12.989626	51.332954	NaN	-19.567085	-64.322580	NaN	6.577460
-36.666400	37.234371	NaN	-63.938421	-73.900771	NaN	27.272021
-29.543183	-14.616659	NaN	1.639854	-14.926524	NaN	-31.183037
-21.017280	-123.858988	NaN	-15.650634	102.841708	NaN	-5.366646
-11.377718	40.415422	NaN	-2.906510	-51.793140	NaN	-8.471208
1.216579	71.330538	NaN	63.348480	-70.113959	NaN	-62.131900
1.167323	-158.246371	NaN	-86.325779	159.413694	NaN	87.493103
-45.507046	-33.063003	NaN	-191.392421	-12.444043	NaN	145.885375
-34.153391	39.596256	NaN	-3.334958	-73.749648	NaN	-30.818433
-40.899558	-146.786597	NaN	34.798272	105.887039	NaN	-75.697830
-51.262116	64.584827	NaN	45.057378	-115.846943	NaN	-96.319494
-49.241717	18.194001	NaN	-12.486550	-67.435718	NaN	-36.755167
-38.770581	74.681405	NaN	62.174726	-113.451986	NaN	-100.945308
-35.979921	69.828058	NaN	-28.534757	-105.807979	NaN	-7.445164
-39.666185	-11.121447	NaN	-166.560541	-28.544738	NaN	126.894356
-17.628067	24.916867	NaN	11.016864	-42.544934	NaN	-28.644931
2.794584	-249.511681	NaN	-499.666769	252.306265	NaN	502.461353
-23.918776	66.238406	NaN	8.128796	-90.157182	NaN	-32.047572
-23.222736	-230.224429	NaN	-31.158672	207.001693	NaN	7.935936
-28.870671	43.961627	NaN	-2.351899	-72.832298	NaN	-26.518772
-28.867333	-9.115995	NaN	47.683504	-19.751338	NaN	-76.550838
-20.356274	1.873817	NaN	-82.002872	-22.230091	NaN	61.646597
-20.109157	-59.103528	NaN	-35.052432	38.994371	NaN	14.943276
-24.132660	32.062019	NaN	30.435410	-56.194679	NaN	-54.568070
-30.023735	-65.731588	NaN	0.110339	35.707853	NaN	-30.134074
-22.912129	15.397233	NaN	-134.291613	-38.309362	NaN	111.379483
-42.335378	-50.355413	NaN	15.398801	8.020035	NaN	-57.734180
3.052245	-8.903222	NaN	19.761068	11.955467	NaN	-16.708823
-28.207696	65.615550	NaN	-125.818037	-93.823246	NaN	97.610341
-32.506328	-9.254968	NaN	-42.268624	-23.251360	NaN	9.762296
-11.421934	10.467275	NaN	23.817429	-21.889209	NaN	-35.239363
-17.074886	-1.819847	NaN	-270.928651	-15.255039	NaN	253.853765
-49.485981	-21.869922	NaN	-10.260887	-27.616058	NaN	-39.225094
-34.200391	-132.407920	NaN	-105.633804	98.207529	NaN	71.433413
-51.944969	-78.907948	NaN	4.579627	26.962979	NaN	-56.524596
-16.554168	79.211103	NaN	44.754212	-95.765271	NaN	-61.308379
-6.777335	20.503510	NaN	-20.826876	-27.280845	NaN	14.049541
-27.195635	-74.397776	NaN	54.936798	47.202141	NaN	-82.132432
-28.233472	-76.555403	NaN	-67.746228	48.321930	NaN	39.512756
-24.207542	-23.567838	NaN	-47.734592	-0.639705	NaN	23.527050
-24.497720	46.070495	NaN	12.746006	-70.568216	NaN	-37.243726
-27.787006	-50.529208	NaN	-200.354693	22.742202	NaN	172.567688
-16.269797	-113.785113	NaN	-91.905321	97.515316	NaN	75.635524
-19.460891	14.226933	NaN	-20.334238	-33.687824	NaN	0.873347
-55.673737	59.007289	NaN	7.315172	-114.681025	NaN	-62.988908
-33.734122	15.904035	NaN	-49.083198	-49.638157	NaN	15.349076
-25.712366	62.852991	NaN	-266.537478	-88.565357	NaN	240.825112
-43.379387	2.218302	NaN	-84.798308	-45.597689	NaN	41.418921
-28.593854	-103.634886	NaN	-43.180362	75.041033	NaN	14.586508
-40.931809	-283.084742	NaN	-61.319035	242.152933	NaN	20.387227
-18.084858	9.364460	NaN	9.677394	-27.449318	NaN	-27.762251
-59.077799	19.042231	NaN	-58.718848	-78.120030	NaN	-0.358952
-5.331727	24.213533	NaN	-52.414042	-29.545261	NaN	47.082315
-31.120017	-13.176156	NaN	-46.616538	-17.943861	NaN	15.496521
-18.986437	5.473468	NaN	-45.950980	-24.459905	NaN	26.964543
-29.136579	-114.125651	NaN	-10.098825	84.989072	NaN	-19.037754
-41.456075	-42.451320	NaN	-105.183260	0.995245	NaN	63.727185
-23.464435	-33.158903	NaN	-118.867748	9.694468	NaN	95.403314
-41.157463	-0.694381	NaN	10.513236	-40.463083	NaN	-51.670699
-4.873386	-33.465180	NaN	-147.447356	28.591794	NaN	142.573970
0.721572	31.300229	NaN	-46.788303	-30.578657	NaN	47.509875
-46.863224	16.443565	NaN	22.340384	-63.306790	NaN	-69.203608
-20.948239	31.000224	NaN	47.875552	-51.948462	NaN	-68.823790
-39.769929	29.363762	NaN	-28.033844	-69.133691	NaN	-11.736085
-29.371835	-289.726026	NaN	-885.819716	260.354190	NaN	856.447881
-19.042741	-85.326087	NaN	-20.656054	66.283347	NaN	1.613313
-25.810103	36.631377	NaN	-10.981984	-62.441480	NaN	-14.828118
-39.767022	-4.109025	NaN	-100.784307	-35.657998	NaN	61.017284
-20.759750	0.650733	NaN	-78.093020	-21.410483	NaN	57.333270
-13.808858	18.690000	NaN	24.338477	-32.498858	NaN	-38.147335
-32.644279	84.641506	NaN	-18.380191	-117.285785	NaN	-14.264089
-34.517508	57.501168	NaN	-180.507177	-92.018676	NaN	145.989669
16.323287	15.480260	NaN	-32.195166	0.843027	NaN	48.518453
-16.102211	63.217575	NaN	-8.779220	-79.319785	NaN	-7.322991
-21.959497	51.972405	NaN	11.452662	-73.931902	NaN	-33.412159
-14.086466	-5.095073	NaN	-19.291486	-8.991393	NaN	5.205021
-19.007274	55.851686	NaN	-68.616477	-74.858960	NaN	49.609203
-17.670419	-136.618408	NaN	-44.683395	118.947989	NaN	27.012976
-7.825072	54.979167	NaN	-11.973225	-62.804239	NaN	4.148152
-37.448328	38.547875	NaN	-5.221977	-75.996203	NaN	-32.226351
-18.604631	-2.085212	NaN	-144.371057	-16.519419	NaN	125.766426
-11.525802	28.730510	NaN	3.203512	-40.256312	NaN	-14.729314
-30.459403	-31.011916	NaN	-75.167079	0.552512	NaN	44.707676
-29.544618	-34.552789	NaN	-67.147120	5.008170	NaN	37.602502
-41.891119	-18.382856	NaN	-200.783985	-23.508264	NaN	158.892866
-0.635807	38.228759	NaN	4.784301	-38.864566	NaN	-5.420108
-34.810785	-126.064668	NaN	-265.567615	91.253883	NaN	230.756830
-66.096268	-55.158800	NaN	-17.151298	-10.937468	NaN	-48.944970
-25.432696	-57.367857	NaN	-4.384494	31.935161	NaN	-21.048202
-27.192942	7.560573	NaN	19.848885	-34.753515	NaN	-47.041827
-23.599051	-135.541819	NaN	-143.617136	111.942768	NaN	120.018086
-36.060961	10.732212	NaN	-17.599203	-46.793173	NaN	-18.461758
-40.296531	7.251291	NaN	46.445131	-47.547822	NaN	-86.741662
-28.544281	-93.557703	NaN	30.460092	65.013422	NaN	-59.004373
-49.165331	64.423542	NaN	20.101555	-113.588873	NaN	-69.266886
-20.879565	-49.654231	NaN	-19.507567	28.774666	NaN	-1.371998
-21.672248	64.698847	NaN	31.862049	-86.371095	NaN	-53.534296
-23.859271	6.576057	NaN	-26.371069	-30.435328	NaN	2.511798
-19.171821	-102.800520	NaN	-9.217625	83.628699	NaN	-9.954196
-38.466458	40.380743	NaN	-51.950058	-78.847200	NaN	13.483600
-17.915275	-4.873521	NaN	-20.708094	-13.041754	NaN	2.792818
-16.281425	-24.573425	NaN	-54.038365	8.292000	NaN	37.756940
-29.991972	-242.509683	NaN	-95.897273	212.517711	NaN	65.905300
-14.110332	-30.899638	NaN	13.460006	16.789306	NaN	-27.570338
-20.543171	-64.977797	NaN	-79.281673	44.434626	NaN	58.738502
-22.451687	-59.487589	NaN	-76.497862	37.035901	NaN	54.046175
-42.750092	-73.385294	NaN	-17.664463	30.635202	NaN	-25.085628
-10.986090	45.543110	NaN	-74.670548	-56.529200	NaN	63.684458
-46.341521	68.430447	NaN	-47.184190	-114.771969	NaN	0.842668
-5.064712	29.448941	NaN	3.688837	-34.513653	NaN	-8.753549
-34.899462	-100.751594	NaN	-55.820017	65.852132	NaN	20.920554
-25.154218	39.004741	NaN	7.614604	-64.158960	NaN	-32.768823
-20.022993	6.770500	NaN	-48.564490	-26.793493	NaN	28.541496
-42.797072	22.752969	NaN	-5.246082	-65.550041	NaN	-37.550991
-21.350782	44.732849	NaN	61.423098	-66.083632	NaN	-82.773880
-15.563248	-24.929425	NaN	-106.503469	9.366177	NaN	90.940220
-18.263172	-45.499203	NaN	-9.528749	27.236031	NaN	-8.734424
-27.602702	27.358978	NaN	-41.434767	-54.961680	NaN	13.832065
-39.717567	25.335741	NaN	50.640182	-65.053307	NaN	-90.357748
-14.124424	68.620415	NaN	25.255856	-82.744838	NaN	-39.380280
-28.142384	-62.344540	NaN	-220.371353	34.202156	NaN	192.228969
-14.918147	-245.782619	NaN	-36.450730	230.864473	NaN	21.532584
-57.977222	-213.081307	NaN	-168.150642	155.104085	NaN	110.173420
-43.034768	-38.389583	NaN	-83.399735	-4.645185	NaN	40.364967
-41.870925	18.891730	NaN	35.530674	-60.762656	NaN	-77.401600
-26.198859	70.969842	NaN	22.278069	-97.168701	NaN	-48.476928
-33.935472	-0.377563	NaN	11.469392	-33.557910	NaN	-45.404864
-24.088159	27.387521	NaN	31.898049	-51.475680	NaN	-55.986207
-28.689873	25.866416	NaN	-34.060894	-54.556289	NaN	5.371021
-31.950535	-13.967919	NaN	0.807718	-17.982615	NaN	-32.758253
-26.635680	-168.741098	NaN	-256.622185	142.105418	NaN	229.986505
-53.431252	-161.632042	NaN	-116.340781	108.200791	NaN	62.909529
-34.461322	1.400132	NaN	43.215873	-35.861453	NaN	-77.677194
-39.261945	-57.442840	NaN	-99.678858	18.180895	NaN	60.416913
-15.378135	80.040727	NaN	-60.603697	-95.418862	NaN	45.225562
-10.853022	-12.211690	NaN	-59.625311	1.358668	NaN	48.772289
-24.624703	6.123962	NaN	-14.941782	-30.748665	NaN	-9.682921
-21.162993	-136.470235	NaN	-116.843341	115.307242	NaN	95.680348
-17.668385	-161.055739	NaN	29.065302	143.387355	NaN	-46.733686
-7.507037	-33.500810	NaN	39.885041	25.993774	NaN	-47.392077
-23.655939	70.028817	NaN	47.112994	-93.684756	NaN	-70.768933
-11.687656	-326.194519	NaN	-120.878935	314.506863	NaN	109.191279
-23.498507	-99.363767	NaN	-130.901648	75.865260	NaN	107.403141
-8.893120	35.415811	NaN	-173.935077	-44.308931	NaN	165.041958
-9.231321	-71.376456	NaN	-83.867974	62.145136	NaN	74.636654
-29.090572	41.720748	NaN	41.370618	-70.811321	NaN	-70.461190
-9.015005	-74.249353	NaN	-61.610579	65.234347	NaN	52.595574
-24.378827	-28.407277	NaN	3.948218	4.028450	NaN	-28.327045
-46.407396	-12.109854	NaN	-24.040974	-34.297542	NaN	-22.366422
-25.912355	79.369882	NaN	-0.511961	-105.282237	NaN	-25.400394
-28.866553	-28.419222	NaN	-69.073476	-0.447331	NaN	40.206923
-12.321651	-164.526455	NaN	-51.613495	152.204804	NaN	39.291844
-29.194650	-2.112335	NaN	13.051945	-27.082314	NaN	-42.246594
-16.555859	-12.465130	NaN	1.761621	-4.090729	NaN	-18.317480
-30.113450	52.721163	NaN	-51.555927	-82.834613	NaN	21.442477
-37.259458	-135.146413	NaN	-85.109836	97.886955	NaN	47.850378
-33.884069	68.597845	NaN	-14.410285	-102.481914	NaN	-19.473784
-8.643830	-11.844998	NaN	20.126756	3.201168	NaN	-28.770586
-11.676914	52.710344	NaN	-85.323091	-64.387258	NaN	73.646177
-32.884435	-54.716511	NaN	-68.253410	21.832076	NaN	35.368975
-26.321983	72.476217	NaN	49.415036	-98.798200	NaN	-75.737019
-39.671553	0.406618	NaN	36.415237	-40.078171	NaN	-76.086789
-52.454287	-12.272563	NaN	-131.767010	-40.181724	NaN	79.312724
-26.853791	-60.100267	NaN	-98.470396	33.246475	NaN	71.616605
-26.086419	-66.411412	NaN	-1.430158	40.324992	NaN	-24.656261
-40.923162	-17.195176	NaN	-21.075227	-23.727986	NaN	-19.847935
-8.494495	-28.772518	NaN	-17.966138	20.278023	NaN	9.471643
-15.524207	4.192812	NaN	8.726774	-19.717019	NaN	-24.250981
-21.280524	-15.342927	NaN	-61.583806	-5.937597	NaN	40.303282
-17.657655	-91.013018	NaN	-81.330725	73.355363	NaN	63.673070
-30.408546	45.895046	NaN	17.492025	-76.303593	NaN	-47.900571
-5.071266	-19.788056	NaN	-55.515575	14.716790	NaN	50.444309
-14.028995	-160.067576	NaN	-1.328824	146.038581	NaN	-12.700171
-36.040991	-4.032104	NaN	-16.007185	-32.008887	NaN	-20.033806
-37.016503	-38.687936	NaN	39.475553	1.671433	NaN	-76.492056
-34.852609	3.345174	NaN	-93.673165	-38.197782	NaN	58.820556
-44.589924	0.478064	NaN	7.597615	-45.067988	NaN	-52.187539
-32.822857	-154.132999	NaN	-122.198664	121.310142	NaN	89.375807
-36.167743	39.044590	NaN	1.935643	-75.212333	NaN	-38.103387
-8.073261	-99.407722	NaN	19.464343	91.334461	NaN	-27.537604
-40.607768	-340.997279	NaN	3.422930	300.389511	NaN	-44.030698
-30.128368	-71.132530	NaN	-149.094905	41.004161	NaN	118.966536
-30.627861	18.526035	NaN	-243.768927	-49.153896	NaN	213.141066
-45.095426	-213.795763	NaN	-96.174161	168.700337	NaN	51.078735
-18.974378	-107.004689	NaN	-178.228310	88.030311	NaN	159.253931
-32.696172	27.659713	NaN	45.572477	-60.355885	NaN	-78.268649
-37.414215	31.757634	NaN	34.373665	-69.171849	NaN	-71.787880
5.268135	-110.163868	NaN	8.936129	115.432003	NaN	-3.667993
-36.482068	20.770971	NaN	-1.366116	-57.253039	NaN	-35.115953
-31.011732	-205.323253	NaN	-94.896348	174.311521	NaN	63.884616
-26.750841	-25.659987	NaN	-189.775619	-1.090854	NaN	163.024777
-16.982280	61.638323	NaN	-29.629994	-78.620603	NaN	12.647715
-17.324255	-100.452376	NaN	-139.958350	83.128121	NaN	122.634095
-11.686635	-365.380746	NaN	-44.382696	353.694110	NaN	32.696060
-31.450182	41.866846	NaN	-69.977321	-73.317027	NaN	38.527139
-37.141221	-110.553214	NaN	-0.408509	73.411993	NaN	-36.732712
-22.972309	41.028829	NaN	-26.509750	-64.001138	NaN	3.537441
-24.349953	-21.722670	NaN	-31.806026	-2.627283	NaN	7.456072
-48.852216	-281.641250	NaN	-118.573368	232.789034	NaN	69.721151
-20.864958	13.307024	NaN	6.830279	-34.171982	NaN	-27.695237
-42.515055	58.229359	NaN	32.326804	-100.744415	NaN	-74.841859
-20.080404	-44.468700	NaN	-101.278296	24.388295	NaN	81.197892
-32.287217	70.997767	NaN	6.174722	-103.284984	NaN	-38.461939
-29.333931	-26.879627	NaN	-50.542096	-2.454304	NaN	21.208165
-34.208358	-39.623407	NaN	-84.111798	5.415049	NaN	49.903441
-14.879265	-63.062521	NaN	-28.013882	48.183255	NaN	13.134617
-27.771332	64.140243	NaN	-12.283015	-91.911575	NaN	-15.488317
-35.208982	-199.670343	NaN	-103.621307	164.461360	NaN	68.412324
-55.216566	-9.704276	NaN	-178.291784	-45.512290	NaN	123.075218
-22.637565	43.036703	NaN	-80.302899	-65.674268	NaN	57.665334
-16.764411	-22.044960	NaN	-75.236208	5.280549	NaN	58.471797
-2.582226	-224.975229	NaN	-268.181211	222.393004	NaN	265.598986
-60.642150	-173.778753	NaN	-151.278783	113.136603	NaN	90.636633
-53.195814	53.986678	NaN	-166.903410	-107.182492	NaN	113.707596
-36.244561	-15.362301	NaN	-56.268674	-20.882260	NaN	20.024112
-23.512941	-14.658803	NaN	-46.812110	-8.854138	NaN	23.299169
-54.277436	33.501560	NaN	-37.813703	-87.778995	NaN	-16.463733
-18.553873	-19.605592	NaN	-62.690899	1.051720	NaN	44.137027
-16.424060	2.107973	NaN	-70.359687	-18.532033	NaN	53.935627
-25.589437	6.785838	NaN	33.299816	-32.375275	NaN	-58.889253
-16.158717	-31.297352	NaN	-70.494995	15.138635	NaN	54.336278
-10.339182	-78.584853	NaN	-133.145242	68.245671	NaN	122.806061
-43.630468	8.393863	NaN	26.486329	-52.024331	NaN	-70.116796
-18.186375	9.077734	NaN	-29.114458	-27.264108	NaN	10.928083
-33.931834	-44.956963	NaN	24.679939	11.025128	NaN	-58.611773
-26.688863	49.965529	NaN	28.078736	-76.654392	NaN	-54.767599
-26.147810	-213.055044	NaN	-144.551908	186.907234	NaN	118.404098
-48.757526	3.362316	NaN	-70.704595	-52.119842	NaN	21.947069
-43.919047	22.246895	NaN	8.363378	-66.165942	NaN	-52.282425
-3.473034	81.111936	NaN	-1.142305	-84.584969	NaN	-2.330728
-13.621913	-39.785257	NaN	-102.750354	26.163344	NaN	89.128441
-33.052671	64.162913	NaN	-2.793518	-97.215584	NaN	-30.259153
-24.482042	-12.043427	NaN	18.902836	-12.438616	NaN	-43.384879
-18.238882	-132.194562	NaN	-95.172353	113.955680	NaN	76.933471
-42.282030	-45.532471	NaN	-122.221637	3.250441	NaN	79.939607
-6.350707	45.050510	NaN	45.897511	-51.401216	NaN	-52.248218
-13.484383	-32.584186	NaN	-25.005771	19.099802	NaN	11.521388
-34.875891	48.466784	NaN	-66.302019	-83.342675	NaN	31.426128
-13.429284	-20.736171	NaN	1.958008	7.306887	NaN	-15.387292
-28.754095	12.036594	NaN	43.503295	-40.790689	NaN	-72.257391
-29.214589	-19.955206	NaN	34.887454	-9.259383	NaN	-64.102043
-32.787532	-0.282801	NaN	-24.239464	-32.504731	NaN	-8.548068
-42.865739	10.417402	NaN	30.353331	-53.283141	NaN	-73.219070
-31.313496	37.501886	NaN	-42.740697	-68.815382	NaN	11.427200
-41.963260	-33.790358	NaN	-18.988126	-8.172902	NaN	-22.975133
-22.447150	-2.783964	NaN	-31.940928	-19.663186	NaN	9.493778
-32.725766	-12.707441	NaN	-124.418393	-20.018326	NaN	91.692627
-27.411657	23.731001	NaN	-98.166565	-51.142658	NaN	70.754908
-8.470050	2.253378	NaN	-90.841926	-10.723428	NaN	82.371876
-29.321948	-35.171812	NaN	27.174242	5.849864	NaN	-56.496190
-31.512674	85.181084	NaN	-53.687201	-116.693758	NaN	22.174526
-11.157535	1.759213	NaN	-61.679369	-12.916749	NaN	50.521834
-41.868185	-10.627652	NaN	-143.502826	-31.240533	NaN	101.634641
-34.391261	58.264761	NaN	18.114184	-92.656022	NaN	-52.505445
3.469573	9.157871	NaN	62.259579	-5.688298	NaN	-58.790006
-20.452501	-1.132532	NaN	-103.959567	-19.319970	NaN	83.507065
-37.133290	33.008461	NaN	-26.234724	-70.141751	NaN	-10.898567
-56.543319	41.151693	NaN	-98.861640	-97.695012	NaN	42.318321
-4.292490	65.174558	NaN	32.422432	-69.467048	NaN	-36.714922
-39.748765	2.676322	NaN	-35.108725	-42.425087	NaN	-4.640041
-18.538802	-17.212966	NaN	-235.472136	-1.325835	NaN	216.933334
-37.837541	-9.319672	NaN	-54.929677	-28.517870	NaN	17.092136
-20.018468	-43.691308	NaN	30.925472	23.672840	NaN	-50.943940
-49.852783	-29.935758	NaN	-147.110582	-19.917024	NaN	97.257800
-21.885421	34.698193	NaN	2.559395	-56.583614	NaN	-24.444816
-14.881221	-50.819229	NaN	-47.759785	35.938008	NaN	32.878564
-46.408864	30.485130	NaN	-90.174537	-76.893994	NaN	43.765673
-20.547970	-26.778066	NaN	-56.314617	6.230096	NaN	35.766647
-44.288982	-147.779204	NaN	-179.683902	103.490222	NaN	135.394920
-25.314362	40.645149	NaN	6.445156	-65.959511	NaN	-31.759517
-40.326453	27.838262	NaN	-108.155583	-68.164716	NaN	67.829130
-19.823297	-17.849522	NaN	11.599523	-1.973776	NaN	-31.422820
-14.247138	68.693928	NaN	22.680097	-82.941065	NaN	-36.927234
-10.327375	-197.208465	NaN	14.303583	186.881090	NaN	-24.630958
-18.372936	-73.946807	NaN	-37.041527	55.573871	NaN	18.668592
-19.960681	-10.710945	NaN	-134.245174	-9.249736	NaN	114.284493
-19.898298	49.057489	NaN	4.507513	-68.955786	NaN	-24.405811
-42.062448	-9.339824	NaN	-117.002941	-32.722624	NaN	74.940493
-36.127138	25.931186	NaN	-129.894560	-62.058324	NaN	93.767422
-18.698680	61.115970	NaN	17.411804	-79.814649	NaN	-36.110483
-21.988185	-2.924425	NaN	-172.183816	-19.063760	NaN	150.195631
-42.454334	-94.247570	NaN	-85.933160	51.793236	NaN	43.478826
-21.580812	49.051028	NaN	21.854789	-70.631839	NaN	-43.435601
-22.961655	81.412616	NaN	25.635316	-104.374271	NaN	-48.596971
-46.160080	32.569915	NaN	-253.467245	-78.729994	NaN	207.307166
-38.790258	24.102680	NaN	-29.194238	-62.892938	NaN	-9.596020
-6.779277	-111.672013	NaN	18.625853	104.892735	NaN	-25.405130
-13.956262	-14.254011	NaN	-33.148855	0.297749	NaN	19.192593
-41.492790	33.949077	NaN	5.701357	-75.441867	NaN	-47.194147
-19.199673	34.159402	NaN	26.419696	-53.359075	NaN	-45.619368
-16.709888	-1.087150	NaN	-63.462182	-15.622739	NaN	46.752294
-14.322911	21.942396	NaN	41.244603	-36.265307	NaN	-55.567515
-26.546607	36.635884	NaN	59.678893	-63.182490	NaN	-86.225499
-30.050087	49.197848	NaN	11.219974	-79.247934	NaN	-41.270061
-17.345657	-46.005707	NaN	23.044754	28.660050	NaN	-40.390411
-12.185490	-200.747007	NaN	-183.493627	188.561517	NaN	171.308137
-43.460734	-52.957911	NaN	10.872187	9.497177	NaN	-54.332921
-38.268049	-31.604940	NaN	-101.475420	-6.663109	NaN	63.207370
-49.252096	56.454927	NaN	26.564067	-105.707023	NaN	-75.816163
-0.507470	-121.617386	NaN	-61.716573	121.109916	NaN	61.209102
-26.897113	-94.422585	NaN	-31.172503	67.525471	NaN	4.275389
-35.278162	3.232419	NaN	-1.764914	-38.510581	NaN	-33.513248
-18.375087	-14.492528	NaN	-51.478978	-3.882559	NaN	33.103891
-35.839502	-115.487282	NaN	39.481230	79.647780	NaN	-75.320732
-33.016591	57.287357	NaN	-58.729123	-90.303948	NaN	25.712532
-14.469371	53.285970	NaN	-98.705464	-67.755341	NaN	84.236093
-34.490593	5.994754	NaN	-47.077374	-40.485347	NaN	12.586781
-39.667111	-2.208919	NaN	-86.303520	-37.458191	NaN	46.636409
-47.641875	29.284894	NaN	19.699349	-76.926769	NaN	-67.341224
-44.381053	22.716005	NaN	0.739530	-67.097059	NaN	-45.120584
-20.713153	-39.701538	NaN	31.236187	18.988385	NaN	-51.949340
-60.262620	-41.821566	NaN	0.940457	-18.441055	NaN	-61.203077
-51.002871	54.584701	NaN	20.402083	-105.587572	NaN	-71.404954
-15.227472	-133.116790	NaN	-0.414939	117.889317	NaN	-14.812534
-52.715137	-80.671372	NaN	-33.974066	27.956235	NaN	-18.741071
-46.434486	-22.665756	NaN	-128.523536	-23.768731	NaN	82.089050
-6.020581	28.047711	NaN	-59.926456	-34.068292	NaN	53.905875
-20.019382	27.132193	NaN	-25.628982	-47.151575	NaN	5.609600
-29.961363	67.505758	NaN	46.766620	-97.467120	NaN	-76.727983
-19.997009	5.893841	NaN	-12.719732	-25.890850	NaN	-7.277276
-36.443427	39.226668	NaN	-86.553739	-75.670096	NaN	50.110311
-34.740739	-262.437221	NaN	-451.213512	227.696482	NaN	416.472774
-44.484698	13.478184	NaN	-10.896856	-57.962881	NaN	-33.587842
-34.527172	-13.825016	NaN	14.728394	-20.702156	NaN	-49.255566
-36.197428	20.763498	NaN	-136.736914	-56.960926	NaN	100.539486
-24.809941	6.518440	NaN	5.318752	-31.328382	NaN	-30.128693
-21.451857	18.431727	NaN	-2.799597	-39.883584	NaN	-18.652259
-9.452598	-188.377994	NaN	-19.832707	178.925396	NaN	10.380109
-42.305147	-13.597636	NaN	-22.113937	-28.707510	NaN	-20.191210
-43.507812	-161.977915	NaN	13.708375	118.470104	NaN	-57.216187
-20.900952	-30.673477	NaN	-64.074275	9.772524	NaN	43.173322
-9.411072	42.665444	NaN	-48.907254	-52.076516	NaN	39.496182
-52.045013	-86.214695	NaN	-307.912847	34.169683	NaN	255.867834
-39.189405	-13.974657	NaN	-19.178089	-25.214748	NaN	-20.011316
-38.890373	40.050225	NaN	43.879145	-78.940599	NaN	-82.769518
-40.402545	28.397794	NaN	-164.208156	-68.800338	NaN	123.805612
-18.202977	49.061110	NaN	26.314342	-67.264087	NaN	-44.517319
-49.488967	53.300657	NaN	9.375342	-102.789624	NaN	-58.864310
-27.552622	-26.121827	NaN	-40.669549	-1.430795	NaN	13.116928
-28.124879	-20.196323	NaN	-207.917776	-7.928556	NaN	179.792897
-42.286847	49.625017	NaN	38.076419	-91.911864	NaN	-80.363266
-7.814422	-194.489026	NaN	-237.294313	186.674604	NaN	229.479890
-43.098546	-200.062962	NaN	-38.163898	156.964415	NaN	-4.934648
-29.809424	29.206057	NaN	-18.047754	-59.015481	NaN	-11.761670
