# Supplementary material for: Combined Influences of Model Choice, Data Quality, and Data Quantity When Estimating Population Trends
Source: PLoS One. 2015 Jul 15;10(7):e0132255. doi: 10.1371/journal.pone.0132255 (PMC4503393; doi:10.1371/journal.pone.0132255)
Supplement: S1 Dataset — Files are organized by model type and by the input lambda value. (ZIP) [file pone.0132255.s002.zip › Snail/sims_lambda_1_025/simulationOutput_1.025_0_0.1_0.3_10.xls]

Percent_Decline_True	Median_Percent_Decline_Matrix	Median_Percent_Decline_Matrix_stable	Median_Percent_Decline_Scalar	Difference_True_Matrix	Difference_True_Matrix_Stable	Difference_True_Scalar
-35.250952	-33.033603	NaN	-49.060495	-2.217349	NaN	13.809544
-27.151993	-50.678182	NaN	-85.881933	23.526189	NaN	58.729939
-51.280846	48.980994	NaN	30.485897	-100.261839	NaN	-81.766742
-32.525322	35.663676	NaN	17.734893	-68.188998	NaN	-50.260216
-33.052163	2.905806	NaN	-73.735424	-35.957969	NaN	40.683261
-29.237567	-0.854266	NaN	-25.268707	-28.383301	NaN	-3.968861
-51.067996	-17.994051	NaN	-13.288600	-33.073945	NaN	-37.779395
-34.489129	-14.872977	NaN	-0.211832	-19.616152	NaN	-34.277297
-20.089208	35.956092	NaN	-37.528000	-56.045300	NaN	17.438792
-20.210309	-5.443175	NaN	-46.424654	-14.767135	NaN	26.214344
-23.926627	-18.071536	NaN	-16.618940	-5.855092	NaN	-7.307687
-34.356292	10.710862	NaN	-63.211652	-45.067154	NaN	28.855360
-25.259399	12.085822	NaN	-13.137723	-37.345221	NaN	-12.121676
-10.474613	-15.510305	NaN	-4.729430	5.035692	NaN	-5.745183
-9.947759	-24.925557	NaN	-9.165200	14.977799	NaN	-0.782559
-17.532279	20.940648	NaN	-47.202489	-38.472927	NaN	29.670210
-23.451457	38.599866	NaN	8.889082	-62.051323	NaN	-32.340539
0.592208	20.286175	NaN	4.969947	-19.693967	NaN	-4.377739
-15.235935	-71.805083	NaN	3.373873	56.569147	NaN	-18.609808
-31.173117	4.604150	NaN	1.201006	-35.777268	NaN	-32.374123
-18.671010	-44.003603	NaN	-22.015207	25.332593	NaN	3.344197
-43.898323	-26.964277	NaN	-84.954619	-16.934047	NaN	41.056296
-6.675218	-10.543740	NaN	-14.540006	3.868523	NaN	7.864788
-14.908150	-22.250938	NaN	-69.370896	7.342788	NaN	54.462746
-24.544672	57.293603	NaN	-32.444811	-81.838275	NaN	7.900139
-41.879822	-44.049795	NaN	-0.600408	2.169972	NaN	-41.279415
-17.548651	21.328752	NaN	-9.361202	-38.877403	NaN	-8.187449
-2.750172	-52.956370	NaN	-41.662860	50.206198	NaN	38.912688
-29.770553	-18.266408	NaN	-40.401434	-11.504144	NaN	10.630881
-17.008047	48.262230	NaN	-31.443820	-65.270276	NaN	14.435773
-4.353272	-58.782017	NaN	-112.863251	54.428745	NaN	108.509979
-41.391292	-2.105084	NaN	-39.616540	-39.286207	NaN	-1.774752
-41.424826	-32.600956	NaN	-24.453488	-8.823870	NaN	-16.971338
-58.994912	-14.134833	NaN	-17.415544	-44.860079	NaN	-41.579368
-7.027676	-56.191505	NaN	-81.174682	49.163829	NaN	74.147007
-49.561742	-30.893851	NaN	-86.373401	-18.667891	NaN	36.811659
-46.247065	-0.392807	NaN	-45.345337	-45.854258	NaN	-0.901728
-13.391521	11.332416	NaN	-30.696927	-24.723937	NaN	17.305407
-43.701550	-58.531899	NaN	-42.136832	14.830350	NaN	-1.564718
-20.993670	35.257250	NaN	-9.200051	-56.250921	NaN	-11.793619
-24.827186	-19.490333	NaN	-15.227694	-5.336853	NaN	-9.599492
-16.163888	-18.984144	NaN	-59.730343	2.820256	NaN	43.566454
-25.551388	-13.931947	NaN	15.518355	-11.619441	NaN	-41.069743
-35.908438	47.475796	NaN	-52.948232	-83.384234	NaN	17.039794
1.123354	-9.887377	NaN	-111.067791	11.010731	NaN	112.191145
-52.438301	-110.323591	NaN	-40.719940	57.885290	NaN	-11.718361
-17.321683	-10.790617	NaN	-59.254596	-6.531066	NaN	41.932913
-31.189563	-76.888810	NaN	-39.052093	45.699248	NaN	7.862530
-29.185539	-6.364663	NaN	-16.640115	-22.820875	NaN	-12.545424
-54.112338	-3.479057	NaN	-52.492184	-50.633282	NaN	-1.620155
-48.269358	-14.964946	NaN	-85.339101	-33.304412	NaN	37.069743
-26.068348	44.317135	NaN	34.126390	-70.385483	NaN	-60.194738
-27.642583	16.192396	NaN	-53.114646	-43.834979	NaN	25.472063
-28.407687	3.573424	NaN	-0.682161	-31.981111	NaN	-27.725526
-24.919500	-22.386177	NaN	-37.026686	-2.533323	NaN	12.107186
-34.767525	8.626199	NaN	-104.886749	-43.393724	NaN	70.119224
-33.645741	-57.165631	NaN	-22.233616	23.519890	NaN	-11.412125
-32.957594	-5.184670	NaN	-18.334745	-27.772924	NaN	-14.622848
-23.963207	-18.591332	NaN	-10.095964	-5.371876	NaN	-13.867244
-33.701940	25.297358	NaN	-39.718533	-58.999298	NaN	6.016594
-27.700575	8.679689	NaN	-75.482265	-36.380264	NaN	47.781690
-38.930684	-5.739673	NaN	-7.038757	-33.191011	NaN	-31.891927
-29.950469	59.133309	NaN	5.590529	-89.083778	NaN	-35.540998
-39.971915	-11.100509	NaN	-36.554841	-28.871406	NaN	-3.417073
-16.744461	-55.607142	NaN	-63.401622	38.862681	NaN	46.657161
-35.601914	14.670309	NaN	12.459574	-50.272223	NaN	-48.061488
-6.956549	-19.070641	NaN	-51.726054	12.114092	NaN	44.769505
-40.756279	-2.225716	NaN	-10.293177	-38.530564	NaN	-30.463102
-44.178959	22.004898	NaN	-11.108646	-66.183857	NaN	-33.070314
-13.862293	-32.891151	NaN	-52.012926	19.028858	NaN	38.150633
-20.107587	14.846608	NaN	-0.084589	-34.954194	NaN	-20.022998
-12.912643	15.156339	NaN	-68.196813	-28.068982	NaN	55.284170
-24.757376	-57.433628	NaN	-69.807531	32.676251	NaN	45.050155
-19.592142	35.148857	NaN	-43.157913	-54.740999	NaN	23.565770
-28.092293	-65.174711	NaN	-35.206202	37.082418	NaN	7.113910
-71.722509	-47.430088	NaN	-81.394829	-24.292421	NaN	9.672320
-46.465178	5.899216	NaN	-17.278296	-52.364394	NaN	-29.186883
-33.561677	8.941869	NaN	-27.200270	-42.503546	NaN	-6.361407
-28.977236	37.458701	NaN	-4.178877	-66.435937	NaN	-24.798359
-26.250535	-30.595082	NaN	-59.016365	4.344547	NaN	32.765830
-37.159744	34.466072	NaN	11.734290	-71.625816	NaN	-48.894034
-20.231641	-28.294844	NaN	-11.453136	8.063204	NaN	-8.778504
-32.178727	11.015825	NaN	-80.983426	-43.194553	NaN	48.804699
-37.119588	-59.536110	NaN	-8.087835	22.416522	NaN	-29.031753
-17.077677	-5.082498	NaN	-49.837278	-11.995180	NaN	32.759601
-7.806296	4.295577	NaN	-6.901580	-12.101873	NaN	-0.904716
-24.235501	69.810502	NaN	-32.458156	-94.046003	NaN	8.222655
-4.440655	-38.305661	NaN	21.506164	33.865006	NaN	-25.946819
-10.049816	61.311154	NaN	-40.182583	-71.360970	NaN	30.132767
-4.828401	-3.423570	NaN	-37.949458	-1.404831	NaN	33.121056
-5.832748	-31.970509	NaN	-3.355947	26.137762	NaN	-2.476800
-31.361005	-31.854714	NaN	-74.463564	0.493709	NaN	43.102559
-34.135718	-45.144579	NaN	-40.191355	11.008860	NaN	6.055637
-59.075668	-80.435606	NaN	-50.671121	21.359938	NaN	-8.404547
-25.755739	-33.221122	NaN	-34.291060	7.465383	NaN	8.535321
-38.556404	-79.009181	NaN	-36.982499	40.452777	NaN	-1.573905
-16.436142	-38.580835	NaN	-46.129157	22.144693	NaN	29.693016
-34.375873	5.681287	NaN	-52.955266	-40.057160	NaN	18.579392
-15.912281	-19.522196	NaN	-33.696573	3.609915	NaN	17.784292
-24.096808	-42.924207	NaN	-23.414833	18.827399	NaN	-0.681975
-47.174170	-32.508859	NaN	-44.250258	-14.665311	NaN	-2.923912
-46.611137	39.010913	NaN	-67.191093	-85.622050	NaN	20.579956
-32.299534	22.388655	NaN	5.610766	-54.688190	NaN	-37.910301
-30.838739	-7.966977	NaN	-33.891546	-22.871762	NaN	3.052807
-16.813936	-37.495103	NaN	-34.148182	20.681166	NaN	17.334246
-5.762514	-46.631083	NaN	-112.352624	40.868569	NaN	106.590111
-25.566691	-10.748736	NaN	-0.337357	-14.817955	NaN	-25.229333
-36.668333	-11.712942	NaN	-41.036236	-24.955391	NaN	4.367902
-38.705147	-24.968978	NaN	-45.940017	-13.736169	NaN	7.234870
-38.613143	37.809996	NaN	-5.135586	-76.423140	NaN	-33.477557
-4.790793	33.262744	NaN	29.177465	-38.053537	NaN	-33.968258
-1.158305	-54.624505	NaN	-112.037755	53.466200	NaN	110.879450
-19.161281	-0.698136	NaN	-51.105481	-18.463145	NaN	31.944199
-24.755060	38.416840	NaN	-13.543275	-63.171900	NaN	-11.211786
-27.491899	19.920773	NaN	-33.632812	-47.412671	NaN	6.140913
-5.888816	-46.725832	NaN	-28.482268	40.837016	NaN	22.593452
-50.356747	-19.979232	NaN	-16.344612	-30.377515	NaN	-34.012134
-13.848174	-9.235140	NaN	-39.083684	-4.613034	NaN	25.235510
-23.356047	40.584948	NaN	-44.991559	-63.940995	NaN	21.635512
-33.734366	-20.292906	NaN	-40.199646	-13.441460	NaN	6.465280
-4.688269	14.895518	NaN	-8.798360	-19.583787	NaN	4.110091
-25.008777	39.439790	NaN	-29.396220	-64.448567	NaN	4.387443
-28.955699	-35.631065	NaN	-44.639153	6.675367	NaN	15.683455
-17.243562	48.369170	NaN	3.369309	-65.612733	NaN	-20.612872
-14.140759	-79.950649	NaN	-6.828117	65.809890	NaN	-7.312642
-10.137798	-15.485437	NaN	-2.590228	5.347638	NaN	-7.547571
-23.346388	-52.313718	NaN	-34.799919	28.967330	NaN	11.453530
-6.028722	6.383516	NaN	11.692563	-12.412238	NaN	-17.721285
-33.768765	-27.816714	NaN	-10.583537	-5.952051	NaN	-23.185228
-30.805689	-19.767724	NaN	-28.660994	-11.037965	NaN	-2.144695
-13.543484	-23.514331	NaN	-50.583792	9.970847	NaN	37.040307
-46.949933	1.001740	NaN	-97.284274	-47.951673	NaN	50.334341
-23.096232	-9.319832	NaN	30.077127	-13.776400	NaN	-53.173359
3.175954	-74.009169	NaN	12.599315	77.185123	NaN	-9.423361
-36.580501	-23.867318	NaN	-37.163808	-12.713183	NaN	0.583307
-35.864282	-15.126763	NaN	5.920462	-20.737519	NaN	-41.784745
-40.187219	-37.015697	NaN	-15.331022	-3.171522	NaN	-24.856198
-24.767565	25.144069	NaN	-57.758652	-49.911634	NaN	32.991087
-44.976126	5.836410	NaN	-17.669314	-50.812536	NaN	-27.306812
-42.676273	27.068934	NaN	-19.986912	-69.745206	NaN	-22.689361
-62.432926	-14.733701	NaN	-17.435508	-47.699225	NaN	-44.997418
-25.831463	30.815030	NaN	-23.938628	-56.646493	NaN	-1.892834
-32.098630	11.515945	NaN	-41.345118	-43.614574	NaN	9.246488
-13.513376	41.145463	NaN	19.356914	-54.658839	NaN	-32.870290
-22.111216	-61.948637	NaN	-64.119755	39.837421	NaN	42.008539
-32.728972	49.578776	NaN	25.189140	-82.307748	NaN	-57.918112
-12.429427	30.671385	NaN	18.940739	-43.100812	NaN	-31.370166
-25.572052	25.554299	NaN	22.825873	-51.126351	NaN	-48.397925
-6.690422	-63.205132	NaN	-89.366668	56.514710	NaN	82.676246
-34.904328	37.632520	NaN	9.791752	-72.536848	NaN	-44.696080
-21.464369	-37.020814	NaN	-41.122400	15.556445	NaN	19.658031
-27.903833	3.269592	NaN	-41.087361	-31.173425	NaN	13.183528
-36.373197	-9.496508	NaN	-7.169856	-26.876689	NaN	-29.203341
-17.167322	5.858915	NaN	-87.300181	-23.026237	NaN	70.132859
-28.983449	18.677014	NaN	-0.476102	-47.660463	NaN	-28.507348
-26.227265	-31.031838	NaN	-66.611373	4.804573	NaN	40.384108
-17.492024	-23.501394	NaN	-61.766222	6.009370	NaN	44.274199
-19.567130	10.795490	NaN	-35.821610	-30.362620	NaN	16.254480
-66.682523	24.667284	NaN	-11.260783	-91.349806	NaN	-55.421740
-52.697085	29.961943	NaN	14.725913	-82.659028	NaN	-67.422999
-8.048370	44.072193	NaN	-15.538222	-52.120563	NaN	7.489852
-20.937784	-2.758602	NaN	-53.465926	-18.179182	NaN	32.528142
-40.320927	-71.289063	NaN	-24.497096	30.968136	NaN	-15.823831
-37.308077	25.342268	NaN	-18.581249	-62.650345	NaN	-18.726828
-23.112775	21.842406	NaN	-121.631666	-44.955182	NaN	98.518891
-10.048386	17.699787	NaN	-24.777703	-27.748172	NaN	14.729317
-19.348409	61.252674	NaN	25.354590	-80.601083	NaN	-44.702999
-22.430202	30.957964	NaN	11.556544	-53.388166	NaN	-33.986746
-27.404278	-32.813494	NaN	0.525283	5.409216	NaN	-27.929561
-21.210442	39.663085	NaN	13.000479	-60.873526	NaN	-34.210921
-31.463517	-26.830362	NaN	-29.546792	-4.633155	NaN	-1.916725
-50.129982	0.919729	NaN	-28.604329	-51.049711	NaN	-21.525653
-29.707130	-35.519003	NaN	-35.749164	5.811874	NaN	6.042035
-19.437546	2.560812	NaN	-60.909170	-21.998358	NaN	41.471624
-30.777382	-6.839067	NaN	-23.510094	-23.938316	NaN	-7.267288
-27.850172	49.904609	NaN	29.632375	-77.754781	NaN	-57.482547
-20.500830	-39.709559	NaN	-68.967168	19.208729	NaN	48.466338
-39.798276	14.151498	NaN	-17.524249	-53.949774	NaN	-22.274027
-39.427005	18.263664	NaN	-34.496442	-57.690669	NaN	-4.930564
-49.766049	20.871640	NaN	-8.586443	-70.637689	NaN	-41.179606
-28.694098	-33.271648	NaN	-47.300575	4.577550	NaN	18.606477
-15.135055	-20.527892	NaN	-5.669922	5.392837	NaN	-9.465133
-35.155072	11.659227	NaN	-8.320430	-46.814299	NaN	-26.834643
-23.583608	-7.530875	NaN	-30.588169	-16.052733	NaN	7.004561
-5.728152	16.401402	NaN	-20.796433	-22.129554	NaN	15.068280
-34.192723	-38.056501	NaN	-28.589638	3.863777	NaN	-5.603086
-38.099881	-19.106864	NaN	-86.350054	-18.993017	NaN	48.250173
-29.145183	-28.307740	NaN	-20.807418	-0.837442	NaN	-8.337765
-22.412151	-89.532754	NaN	-10.252051	67.120603	NaN	-12.160100
-0.223114	16.460179	NaN	8.837328	-16.683294	NaN	-9.060442
-23.745046	4.709063	NaN	1.795222	-28.454109	NaN	-25.540268
-38.850795	-37.617261	NaN	-6.217016	-1.233534	NaN	-32.633780
-1.581853	-36.521855	NaN	-43.276713	34.940002	NaN	41.694861
-33.342117	-7.083371	NaN	-8.163649	-26.258746	NaN	-25.178468
-12.354105	42.419952	NaN	10.766456	-54.774057	NaN	-23.120562
-22.865656	-18.201790	NaN	-60.145648	-4.663866	NaN	37.279992
-11.234880	20.420678	NaN	-12.565260	-31.655557	NaN	1.330381
-32.986467	8.339816	NaN	-66.699921	-41.326283	NaN	33.713454
-36.413753	46.868434	NaN	-50.299204	-83.282187	NaN	13.885451
-8.357220	15.627692	NaN	-25.493705	-23.984912	NaN	17.136485
-61.130825	3.850254	NaN	-3.906467	-64.981079	NaN	-57.224358
-10.607013	-5.492905	NaN	5.860022	-5.114109	NaN	-16.467035
-9.427701	18.531314	NaN	-14.600782	-27.959015	NaN	5.173081
-16.919127	14.390420	NaN	-37.130517	-31.309547	NaN	20.211390
-40.279360	-67.900163	NaN	-59.330750	27.620803	NaN	19.051390
-13.003006	17.590485	NaN	0.667048	-30.593491	NaN	-13.670054
-11.803088	-34.165579	NaN	8.221637	22.362492	NaN	-20.024725
-31.067263	56.563757	NaN	30.003224	-87.631020	NaN	-61.070487
-24.360391	41.129474	NaN	-89.660101	-65.489865	NaN	65.299710
-12.072340	-14.367189	NaN	-11.716190	2.294849	NaN	-0.356150
-27.869194	-51.414388	NaN	-28.262462	23.545194	NaN	0.393268
-22.704527	-6.388891	NaN	-23.173531	-16.315636	NaN	0.469004
-28.852150	-124.278672	NaN	-9.126476	95.426522	NaN	-19.725673
-32.205415	-20.296516	NaN	-28.206736	-11.908899	NaN	-3.998678
-6.732564	25.923810	NaN	-13.422409	-32.656374	NaN	6.689845
-12.157110	54.397378	NaN	-4.891872	-66.554488	NaN	-7.265238
-19.986906	46.489037	NaN	-4.936516	-66.475943	NaN	-15.050390
-15.429919	-48.485846	NaN	-33.861279	33.055926	NaN	18.431360
-14.576966	-48.380152	NaN	-19.240904	33.803186	NaN	4.663938
-46.288324	9.891942	NaN	-26.523475	-56.180266	NaN	-19.764849
-21.124759	-8.799606	NaN	-18.759314	-12.325153	NaN	-2.365446
-15.869801	10.898351	NaN	-23.904844	-26.768152	NaN	8.035042
-35.760998	-12.852755	NaN	-52.704468	-22.908243	NaN	16.943470
-27.418492	-65.992361	NaN	-122.728449	38.573869	NaN	95.309957
-30.968975	2.514248	NaN	-42.996498	-33.483223	NaN	12.027523
-13.206957	29.085619	NaN	-43.658906	-42.292576	NaN	30.451949
-4.817177	-27.082692	NaN	-37.033177	22.265515	NaN	32.216000
-50.514961	-42.646425	NaN	-28.645232	-7.868535	NaN	-21.869728
-55.447938	-56.314258	NaN	-56.157465	0.866320	NaN	0.709528
-39.408191	-121.229234	NaN	-92.141424	81.821044	NaN	52.733233
-30.999588	-25.318202	NaN	-57.846752	-5.681386	NaN	26.847164
-30.019928	-1.133746	NaN	-15.258932	-28.886182	NaN	-14.760996
-44.696418	11.888163	NaN	-60.056613	-56.584581	NaN	15.360196
-28.276618	14.714640	NaN	-32.710776	-42.991257	NaN	4.434158
-31.783644	-19.423126	NaN	-20.533181	-12.360518	NaN	-11.250464
-38.313954	-45.234758	NaN	-154.171499	6.920804	NaN	115.857545
-35.275205	13.585545	NaN	-44.261423	-48.860750	NaN	8.986218
-34.364190	-27.677004	NaN	-8.178406	-6.687186	NaN	-26.185784
-5.266008	-79.066779	NaN	-31.437244	73.800771	NaN	26.171236
-1.694749	-78.754348	NaN	-175.196733	77.059598	NaN	173.501984
-11.867752	6.683024	NaN	-65.286178	-18.550776	NaN	53.418425
-23.088978	17.706059	NaN	-22.907454	-40.795037	NaN	-0.181524
-22.928472	44.347813	NaN	-49.471097	-67.276285	NaN	26.542626
-21.568968	43.432448	NaN	-20.070464	-65.001416	NaN	-1.498504
-25.762893	-86.514759	NaN	-117.367908	60.751866	NaN	91.605015
-8.934649	-14.009362	NaN	-3.890576	5.074713	NaN	-5.044073
-26.281812	-4.525223	NaN	-13.654412	-21.756588	NaN	-12.627400
-10.306323	-74.312302	NaN	-94.868389	64.005978	NaN	84.562065
-9.874685	49.512582	NaN	-13.711374	-59.387268	NaN	3.836689
-55.381530	-1.262034	NaN	7.333057	-54.119495	NaN	-62.714587
-9.061306	-62.914093	NaN	-26.281614	53.852787	NaN	17.220308
-19.963214	1.922270	NaN	-106.901560	-21.885484	NaN	86.938346
-22.156186	-43.228750	NaN	-53.373358	21.072564	NaN	31.217172
-8.977932	-43.119172	NaN	-73.936085	34.141240	NaN	64.958154
-59.001920	18.676622	NaN	21.179149	-77.678541	NaN	-80.181069
-39.890079	-111.300507	NaN	-85.782125	71.410428	NaN	45.892047
-29.491639	-24.880910	NaN	-15.479592	-4.610728	NaN	-14.012047
-38.319456	-31.468874	NaN	-63.321642	-6.850582	NaN	25.002186
-20.915493	-93.836899	NaN	-17.023515	72.921406	NaN	-3.891978
-17.339216	1.583917	NaN	-35.444248	-18.923132	NaN	18.105033
-21.806760	-14.333578	NaN	-25.998994	-7.473183	NaN	4.192234
-35.830526	-36.725772	NaN	-23.887413	0.895246	NaN	-11.943113
-27.012413	30.137804	NaN	-12.115994	-57.150216	NaN	-14.896419
-13.377251	-30.032677	NaN	8.420356	16.655426	NaN	-21.797606
-27.324812	14.969881	NaN	-33.522225	-42.294693	NaN	6.197413
-33.352895	-92.315389	NaN	-53.207883	58.962494	NaN	19.854988
-24.606886	20.489451	NaN	-25.344404	-45.096338	NaN	0.737518
-30.198880	30.405521	NaN	7.601263	-60.604401	NaN	-37.800142
2.739730	4.425609	NaN	-34.181632	-1.685880	NaN	36.921361
-21.638666	-59.294157	NaN	-84.976317	37.655491	NaN	63.337651
-26.132359	-35.469934	NaN	-65.174777	9.337576	NaN	39.042419
-30.015547	8.086102	NaN	-9.114799	-38.101648	NaN	-20.900748
-31.516319	18.465680	NaN	-7.983095	-49.981998	NaN	-23.533223
-27.808906	19.697757	NaN	21.968745	-47.506663	NaN	-49.777651
-44.208434	11.212631	NaN	15.020814	-55.421065	NaN	-59.229248
-44.332851	34.192201	NaN	-72.759693	-78.525053	NaN	28.426842
-9.777956	26.873319	NaN	21.770347	-36.651275	NaN	-31.548303
-41.431961	9.787944	NaN	-5.644010	-51.219905	NaN	-35.787951
-8.807416	29.137683	NaN	-16.944826	-37.945100	NaN	8.137409
-6.704058	23.075370	NaN	-43.430365	-29.779428	NaN	36.726307
-27.681052	-41.506049	NaN	-49.836790	13.824997	NaN	22.155739
-35.519816	10.021894	NaN	-7.233748	-45.541710	NaN	-28.286068
-42.343728	-31.603939	NaN	-6.039340	-10.739788	NaN	-36.304388
-12.107904	-30.300340	NaN	-9.291458	18.192436	NaN	-2.816446
-40.250904	-6.087253	NaN	-14.689423	-34.163651	NaN	-25.561481
-43.400240	19.821127	NaN	6.510150	-63.221367	NaN	-49.910390
-28.511213	35.573235	NaN	-34.422734	-64.084447	NaN	5.911521
-25.757659	-94.456011	NaN	-29.001119	68.698353	NaN	3.243460
-40.928436	46.280687	NaN	-18.292806	-87.209123	NaN	-22.635630
-19.877323	-1.844003	NaN	-25.746891	-18.033320	NaN	5.869568
-42.553087	-26.716969	NaN	-9.582475	-15.836118	NaN	-32.970612
-43.180839	7.677329	NaN	-37.591932	-50.858169	NaN	-5.588907
-18.518087	12.417468	NaN	8.027665	-30.935554	NaN	-26.545751
-28.476458	-5.640297	NaN	4.690357	-22.836160	NaN	-33.166815
-33.064645	4.727509	NaN	-28.404629	-37.792154	NaN	-4.660016
-34.363119	-76.738716	NaN	-99.269935	42.375596	NaN	64.906816
-25.748627	-3.355802	NaN	-23.238976	-22.392825	NaN	-2.509650
-18.532681	16.201251	NaN	-8.819872	-34.733932	NaN	-9.712809
-26.625061	-6.572916	NaN	-50.355960	-20.052145	NaN	23.730899
-26.798596	-47.029768	NaN	-45.585980	20.231172	NaN	18.787383
-18.957987	-41.837089	NaN	-2.962403	22.879102	NaN	-15.995584
-47.613146	-25.906302	NaN	-61.093865	-21.706843	NaN	13.480720
-58.865368	31.744191	NaN	14.337961	-90.609559	NaN	-73.203329
-2.532362	-20.164336	NaN	-17.595960	17.631974	NaN	15.063598
-17.958543	23.958566	NaN	-13.157556	-41.917110	NaN	-4.800987
-32.884310	-2.266263	NaN	-17.444561	-30.618047	NaN	-15.439749
-10.920842	-27.091278	NaN	-86.138858	16.170436	NaN	75.218016
-36.594671	-29.471364	NaN	-25.631642	-7.123307	NaN	-10.963029
-31.256612	-1.055337	NaN	-34.731940	-30.201275	NaN	3.475328
-34.514432	-20.044295	NaN	-40.636422	-14.470137	NaN	6.121989
-32.326991	43.321215	NaN	-34.910360	-75.648206	NaN	2.583369
-34.375570	-23.700594	NaN	7.651391	-10.674976	NaN	-42.026961
-14.838264	29.106254	NaN	-13.808611	-43.944518	NaN	-1.029654
-55.850659	-12.800557	NaN	-45.761785	-43.050102	NaN	-10.088874
-44.910502	23.530778	NaN	-23.088622	-68.441280	NaN	-21.821880
-25.325133	-58.428329	NaN	-43.932572	33.103196	NaN	18.607439
-16.377813	6.723194	NaN	-12.882811	-23.101007	NaN	-3.495002
-1.575883	45.271976	NaN	-11.690828	-46.847859	NaN	10.114946
-0.910462	-6.209646	NaN	-37.195884	5.299183	NaN	36.285422
-18.836714	22.845131	NaN	-56.003766	-41.681845	NaN	37.167051
-30.869487	-26.845436	NaN	-10.981017	-4.024051	NaN	-19.888470
-11.422093	23.487667	NaN	-49.281361	-34.909760	NaN	37.859268
-31.935398	43.373352	NaN	39.762406	-75.308750	NaN	-71.697804
-77.184670	7.980749	NaN	-81.669505	-85.165419	NaN	4.484835
-43.473966	9.038516	NaN	-10.078631	-52.512482	NaN	-33.395335
-20.476954	-1.049563	NaN	-44.168978	-19.427391	NaN	23.692024
-23.072010	23.879395	NaN	-12.495067	-46.951405	NaN	-10.576943
-17.530308	13.384028	NaN	-45.636487	-30.914335	NaN	28.106179
-23.318961	-12.382073	NaN	-30.527224	-10.936888	NaN	7.208263
-34.603712	-9.528899	NaN	-28.525255	-25.074813	NaN	-6.078456
-53.091542	-73.197990	NaN	-56.112242	20.106448	NaN	3.020700
-7.286301	-37.103534	NaN	-86.239849	29.817233	NaN	78.953548
-19.901690	7.531762	NaN	-56.619384	-27.433452	NaN	36.717694
-14.176724	15.559295	NaN	-13.553773	-29.736019	NaN	-0.622951
-5.913644	-52.772018	NaN	-31.492627	46.858374	NaN	25.578983
-40.662084	26.215096	NaN	17.002231	-66.877181	NaN	-57.664315
-26.048878	21.133200	NaN	-21.574109	-47.182078	NaN	-4.474769
-26.098092	-13.546779	NaN	-133.606400	-12.551313	NaN	107.508308
-29.433692	40.830680	NaN	-11.845176	-70.264372	NaN	-17.588516
1.193133	-61.887397	NaN	-44.787627	63.080530	NaN	45.980759
-16.053099	43.917558	NaN	0.831204	-59.970657	NaN	-16.884303
-13.794765	25.396543	NaN	-73.278369	-39.191307	NaN	59.483604
-31.828160	-112.590291	NaN	-28.334072	80.762131	NaN	-3.494088
-21.810194	-12.181746	NaN	-4.086104	-9.628448	NaN	-17.724090
-31.365242	23.894681	NaN	-69.822569	-55.259923	NaN	38.457327
-76.048054	-21.200723	NaN	-11.139223	-54.847331	NaN	-64.908832
-13.359337	8.739795	NaN	4.980416	-22.099132	NaN	-18.339753
-18.391590	-6.455458	NaN	-51.668658	-11.936133	NaN	33.277068
-50.684895	-4.739950	NaN	-0.667811	-45.944944	NaN	-50.017084
-43.159478	-40.161834	NaN	-40.333885	-2.997644	NaN	-2.825593
-25.014999	5.108772	NaN	-22.252888	-30.123772	NaN	-2.762111
-5.542937	-40.202931	NaN	-32.635428	34.659994	NaN	27.092491
-59.796653	24.366417	NaN	8.159527	-84.163070	NaN	-67.956180
-0.346922	14.262542	NaN	0.640223	-14.609464	NaN	-0.987145
-3.823003	-13.806604	NaN	-101.564443	9.983601	NaN	97.741440
-23.889505	-38.060716	NaN	-32.153086	14.171211	NaN	8.263581
-3.267890	11.193622	NaN	-23.776389	-14.461512	NaN	20.508499
-58.259575	-3.586603	NaN	-18.914207	-54.672972	NaN	-39.345368
-24.142016	-14.806325	NaN	-62.275906	-9.335690	NaN	38.133890
-40.733646	-10.631189	NaN	-33.190395	-30.102458	NaN	-7.543251
-23.028962	14.506166	NaN	-49.763262	-37.535129	NaN	26.734300
-15.114477	6.102973	NaN	-44.567172	-21.217449	NaN	29.452696
-23.307726	-45.905745	NaN	-3.148470	22.598019	NaN	-20.159256
-10.779914	-42.225556	NaN	-23.230923	31.445642	NaN	12.451009
-42.424485	40.814463	NaN	-17.763924	-83.238947	NaN	-24.660561
-44.959939	18.144436	NaN	-32.360039	-63.104376	NaN	-12.599900
-33.213294	3.703602	NaN	-7.934881	-36.916896	NaN	-25.278413
-14.900082	36.756416	NaN	-22.840198	-51.656497	NaN	7.940116
-40.182443	-3.316829	NaN	-43.612729	-36.865615	NaN	3.430286
-39.088895	9.653486	NaN	-33.508724	-48.742381	NaN	-5.580171
-11.649548	56.181805	NaN	12.911076	-67.831352	NaN	-24.560624
-32.904207	-12.121935	NaN	-40.475909	-20.782272	NaN	7.571702
-12.832946	9.638286	NaN	6.279257	-22.471232	NaN	-19.112203
-55.949337	-92.380727	NaN	-131.642389	36.431390	NaN	75.693053
-33.867203	-51.537393	NaN	-46.741933	17.670190	NaN	12.874730
-37.903996	41.687480	NaN	34.168509	-79.591475	NaN	-72.072505
-4.029933	-3.558364	NaN	-32.847055	-0.471569	NaN	28.817122
-31.803606	30.520716	NaN	-8.095159	-62.324323	NaN	-23.708447
-37.967450	-17.803343	NaN	-27.678797	-20.164107	NaN	-10.288653
-10.164113	45.830820	NaN	-47.745853	-55.994933	NaN	37.581740
-42.683428	18.644033	NaN	0.429405	-61.327461	NaN	-43.112833
-34.483960	-4.257277	NaN	-27.138461	-30.226683	NaN	-7.345499
-9.944162	-19.405519	NaN	-42.988290	9.461357	NaN	33.044129
-27.236013	-3.838686	NaN	-25.200295	-23.397327	NaN	-2.035718
-14.537429	-93.190870	NaN	-56.247085	78.653440	NaN	41.709655
-43.879737	6.869860	NaN	-20.810425	-50.749597	NaN	-23.069313
-34.372378	-5.911692	NaN	-27.936333	-28.460686	NaN	-6.436044
-29.024595	11.625280	NaN	-6.415026	-40.649875	NaN	-22.609569
5.506301	49.862646	NaN	29.545476	-44.356345	NaN	-24.039175
-24.767451	-84.978451	NaN	-157.443416	60.211000	NaN	132.675964
-31.789210	15.350394	NaN	-7.775235	-47.139604	NaN	-24.013975
-22.227955	-20.994569	NaN	-156.412060	-1.233387	NaN	134.184105
-39.677376	-105.920517	NaN	-38.905295	66.243141	NaN	-0.772081
-28.747499	-45.220470	NaN	-67.990151	16.472971	NaN	39.242652
-47.643118	0.647071	NaN	-59.353350	-48.290190	NaN	11.710232
-40.040315	-59.040933	NaN	-52.291313	19.000618	NaN	12.250999
-44.303313	47.172514	NaN	-6.434516	-91.475827	NaN	-37.868797
-21.980610	4.690949	NaN	-4.249608	-26.671559	NaN	-17.731002
-32.978172	-8.367327	NaN	-13.566922	-24.610845	NaN	-19.411249
-75.426916	-57.659450	NaN	-91.645326	-17.767466	NaN	16.218409
-25.264563	10.017906	NaN	-15.540200	-35.282469	NaN	-9.724363
-20.372795	-32.034004	NaN	-13.359822	11.661208	NaN	-7.012973
-61.384676	42.392402	NaN	-37.680671	-103.777078	NaN	-23.704005
-10.339882	18.563832	NaN	-73.998980	-28.903713	NaN	63.659098
-35.771381	-77.856316	NaN	-21.887554	42.084935	NaN	-13.883827
-57.329343	36.757900	NaN	-3.118166	-94.087243	NaN	-54.211177
-17.365005	65.537678	NaN	-16.822139	-82.902683	NaN	-0.542866
-27.437549	20.739878	NaN	-9.357775	-48.177427	NaN	-18.079774
-5.664334	-6.433906	NaN	-52.921549	0.769572	NaN	47.257215
-28.679166	19.841566	NaN	4.639247	-48.520732	NaN	-33.318413
-27.576608	-13.667673	NaN	-17.500821	-13.908935	NaN	-10.075787
-14.341908	-77.122635	NaN	-40.355951	62.780727	NaN	26.014043
-25.120934	5.471560	NaN	-12.702252	-30.592494	NaN	-12.418682
-25.192001	45.614370	NaN	-30.616973	-70.806371	NaN	5.424971
-39.176250	-17.419932	NaN	-58.435561	-21.756318	NaN	19.259310
-15.792612	-43.349605	NaN	-61.116117	27.556993	NaN	45.323505
-32.907447	-37.597205	NaN	-44.855381	4.689758	NaN	11.947933
-58.984297	26.442194	NaN	-9.620408	-85.426492	NaN	-49.363890
-26.960304	-11.247029	NaN	9.460180	-15.713275	NaN	-36.420484
-21.235141	23.262384	NaN	-14.085471	-44.497525	NaN	-7.149670
-42.813188	41.046808	NaN	39.115574	-83.859996	NaN	-81.928762
-22.153621	-8.299543	NaN	6.412405	-13.854078	NaN	-28.566026
-21.252349	49.575895	NaN	-20.240175	-70.828244	NaN	-1.012174
-23.409764	25.858427	NaN	-35.200181	-49.268192	NaN	11.790416
-54.393922	27.720517	NaN	-69.298305	-82.114439	NaN	14.904383
-30.032967	-20.417413	NaN	-1.545579	-9.615554	NaN	-28.487388
-49.803193	-39.203279	NaN	-44.823867	-10.599915	NaN	-4.979327
-46.774666	-35.764539	NaN	3.522395	-11.010127	NaN	-50.297061
-3.524047	6.152771	NaN	-18.853678	-9.676818	NaN	15.329630
-39.304716	0.538400	NaN	10.480247	-39.843116	NaN	-49.784964
-14.591150	-78.885386	NaN	-60.597950	64.294236	NaN	46.006800
-28.491685	-11.461818	NaN	-4.350584	-17.029866	NaN	-24.141100
-26.262690	14.579776	NaN	-24.297177	-40.842466	NaN	-1.965513
-25.783327	25.966922	NaN	-4.491629	-51.750249	NaN	-21.291698
-14.059474	10.728671	NaN	14.056460	-24.788145	NaN	-28.115934
-38.781070	46.384212	NaN	7.656712	-85.165282	NaN	-46.437781
-27.555978	43.958993	NaN	-13.793575	-71.514971	NaN	-13.762403
-20.387415	-50.466771	NaN	-20.197180	30.079356	NaN	-0.190235
-13.382621	-16.606217	NaN	-49.352832	3.223597	NaN	35.970211
-33.683598	-49.959602	NaN	8.483383	16.276004	NaN	-42.166981
-39.157337	-31.709991	NaN	-83.344111	-7.447346	NaN	44.186774
-33.023042	15.763637	NaN	2.131594	-48.786679	NaN	-35.154636
-9.597937	-20.601924	NaN	-34.236392	11.003987	NaN	24.638455
-44.179116	27.894519	NaN	-9.906139	-72.073635	NaN	-34.272977
-35.810819	3.316910	NaN	-42.220384	-39.127730	NaN	6.409564
-10.341992	-34.860699	NaN	-86.498889	24.518706	NaN	76.156897
-6.419867	16.805959	NaN	-51.024680	-23.225826	NaN	44.604813
-43.742582	29.405146	NaN	12.373133	-73.147728	NaN	-56.115715
-27.570058	13.641292	NaN	-42.560669	-41.211350	NaN	14.990611
-15.577016	-184.257947	NaN	-179.999515	168.680931	NaN	164.422499
-43.285806	16.986763	NaN	8.534830	-60.272569	NaN	-51.820636
-30.121960	31.630490	NaN	8.978002	-61.752450	NaN	-39.099962
-39.562143	-7.591735	NaN	-52.604031	-31.970408	NaN	13.041888
-40.200585	-10.330228	NaN	-79.064474	-29.870357	NaN	38.863890
-32.813389	9.715698	NaN	-83.282755	-42.529087	NaN	50.469366
-29.216238	-67.610146	NaN	-20.757847	38.393908	NaN	-8.458391
-53.788782	40.705449	NaN	-30.196038	-94.494231	NaN	-23.592744
-23.151992	7.049628	NaN	-17.387267	-30.201621	NaN	-5.764725
-34.668627	5.822951	NaN	-28.564270	-40.491578	NaN	-6.104358
-27.278171	22.957164	NaN	-32.827507	-50.235335	NaN	5.549336
-26.226453	-12.656727	NaN	-86.519568	-13.569726	NaN	60.293115
-15.611306	-46.550000	NaN	-21.827186	30.938694	NaN	6.215880
-59.020262	-2.267282	NaN	-73.363122	-56.752981	NaN	14.342860
-15.696012	-5.117016	NaN	3.904982	-10.578996	NaN	-19.600995
-54.540697	-5.319277	NaN	-59.270843	-49.221421	NaN	4.730146
-39.968922	-24.586885	NaN	-60.888038	-15.382037	NaN	20.919117
-49.380202	11.528462	NaN	8.830060	-60.908664	NaN	-58.210262
-24.026578	-57.625053	NaN	-57.991896	33.598476	NaN	33.965319
-28.780043	2.148414	NaN	-24.934309	-30.928457	NaN	-3.845733
-17.040081	-72.071894	NaN	-38.995934	55.031813	NaN	21.955853
-30.771971	-10.082973	NaN	-9.505212	-20.688998	NaN	-21.266759
-49.290988	19.113153	NaN	18.538935	-68.404141	NaN	-67.829923
-15.849612	-71.678843	NaN	-16.248059	55.829231	NaN	0.398447
-21.285706	-1.283662	NaN	-50.656724	-20.002045	NaN	29.371018
-40.469940	-22.188833	NaN	4.831872	-18.281107	NaN	-45.301812
-11.547103	2.657336	NaN	-73.316795	-14.204439	NaN	61.769692
-35.971210	-11.087837	NaN	-38.608405	-24.883373	NaN	2.637195
-21.307256	20.294151	NaN	-16.110978	-41.601407	NaN	-5.196278
-22.414911	36.809036	NaN	-17.985852	-59.223948	NaN	-4.429059
-44.686894	-29.473399	NaN	-12.346030	-15.213495	NaN	-32.340864
-6.249710	-32.427010	NaN	-23.740085	26.177300	NaN	17.490376
-31.681006	-7.545493	NaN	-27.761852	-24.135513	NaN	-3.919155
-17.416599	-14.636512	NaN	-17.470112	-2.780087	NaN	0.053512
-22.897148	53.804755	NaN	-12.266958	-76.701904	NaN	-10.630191
-7.612425	-5.581692	NaN	1.337368	-2.030733	NaN	-8.949793
-13.566306	10.301469	NaN	-34.759758	-23.867775	NaN	21.193452
-28.901279	-12.987380	NaN	-8.530194	-15.913899	NaN	-20.371084
-32.063166	-73.384409	NaN	-31.650011	41.321243	NaN	-0.413155
-28.115888	38.432962	NaN	24.172221	-66.548850	NaN	-52.288109
-44.810962	-6.469792	NaN	-68.166715	-38.341170	NaN	23.355753
-16.693440	-13.658255	NaN	5.294782	-3.035185	NaN	-21.988223
-12.141964	-60.086520	NaN	-33.800399	47.944556	NaN	21.658435
1.908291	-2.946911	NaN	17.332647	4.855203	NaN	-15.424355
-58.124487	40.385720	NaN	6.156089	-98.510207	NaN	-64.280575
-42.421817	-9.802053	NaN	-22.521282	-32.619764	NaN	-19.900535
-6.547907	3.879622	NaN	-36.883847	-10.427529	NaN	30.335940
-23.020810	-74.597574	NaN	-60.548412	51.576764	NaN	37.527601
-25.783467	3.417247	NaN	7.182557	-29.200714	NaN	-32.966025
-23.588366	-29.270683	NaN	-20.224201	5.682317	NaN	-3.364165
-32.110634	0.439707	NaN	-9.207817	-32.550341	NaN	-22.902817
-38.214948	-75.472355	NaN	-121.384124	37.257406	NaN	83.169175
-68.664537	23.359937	NaN	-4.637160	-92.024474	NaN	-64.027377
-0.854824	50.204066	NaN	8.660453	-51.058890	NaN	-9.515277
-34.818527	31.609085	NaN	28.491172	-66.427611	NaN	-63.309699
-17.547244	36.750430	NaN	1.410333	-54.297674	NaN	-18.957577
-33.708141	32.924103	NaN	-41.689534	-66.632244	NaN	7.981393
-26.422716	26.695703	NaN	-55.712143	-53.118419	NaN	29.289428
-15.723489	-57.799867	NaN	-32.556668	42.076378	NaN	16.833179
-41.676573	-65.065588	NaN	-14.416789	23.389014	NaN	-27.259785
-36.765150	4.011396	NaN	-64.181486	-40.776546	NaN	27.416336
-0.445253	-67.756450	NaN	-52.461813	67.311197	NaN	52.016560
3.962272	46.948282	NaN	8.107359	-42.986010	NaN	-4.145088
-37.550139	-58.021831	NaN	-36.751278	20.471692	NaN	-0.798861
-27.740977	21.847596	NaN	-2.633837	-49.588572	NaN	-25.107140
-10.276294	-3.536111	NaN	27.372287	-6.740183	NaN	-37.648581
-34.965222	3.340479	NaN	9.484768	-38.305700	NaN	-44.449990
-25.469729	15.605855	NaN	-1.971786	-41.075585	NaN	-23.497944
-28.551127	-78.911884	NaN	-110.947176	50.360757	NaN	82.396049
-21.049361	-24.073918	NaN	-14.197984	3.024557	NaN	-6.851377
-29.812872	16.364003	NaN	-23.910747	-46.176875	NaN	-5.902125
-16.802386	-65.024765	NaN	1.326201	48.222379	NaN	-18.128586
-5.091366	-53.193113	NaN	-36.100591	48.101747	NaN	31.009225
-19.884970	43.737298	NaN	18.790700	-63.622267	NaN	-38.675670
-24.540155	50.282373	NaN	-14.981849	-74.822529	NaN	-9.558306
3.340053	10.425217	NaN	-13.636154	-7.085165	NaN	16.976207
-11.495553	0.122683	NaN	-67.165448	-11.618236	NaN	55.669895
-20.859356	42.638497	NaN	-31.284391	-63.497853	NaN	10.425035
-55.329061	-12.003632	NaN	-33.106588	-43.325429	NaN	-22.222473
4.038611	18.161522	NaN	-12.398697	-14.122912	NaN	16.437307
-27.653879	13.721018	NaN	-78.080665	-41.374898	NaN	50.426786
-5.849640	-43.328421	NaN	-46.582172	37.478781	NaN	40.732531
-17.879571	-6.726547	NaN	6.280968	-11.153024	NaN	-24.160539
-33.676646	-6.336489	NaN	-3.121969	-27.340157	NaN	-30.554677
-37.293765	-12.226995	NaN	-11.233925	-25.066770	NaN	-26.059840
-40.884042	-0.515186	NaN	-23.546636	-40.368856	NaN	-17.337406
-15.780969	-40.631199	NaN	-85.422348	24.850229	NaN	69.641379
-15.987579	-79.238355	NaN	-1.102196	63.250777	NaN	-14.885383
-31.999834	-21.358812	NaN	-47.951834	-10.641022	NaN	15.951999
-11.806068	-9.382159	NaN	-46.363016	-2.423909	NaN	34.556948
-7.326777	-62.894437	NaN	-29.948890	55.567659	NaN	22.622112
0.611741	-5.581735	NaN	-63.059567	6.193476	NaN	63.671308
-25.480248	36.111150	NaN	-38.987643	-61.591398	NaN	13.507395
-26.262836	-12.170837	NaN	-64.048500	-14.091999	NaN	37.785664
-2.618539	10.819874	NaN	2.153751	-13.438413	NaN	-4.772291
-32.972408	-20.637940	NaN	-51.925761	-12.334468	NaN	18.953353
-15.744021	37.481820	NaN	9.605831	-53.225841	NaN	-25.349852
-50.381307	42.281404	NaN	-5.818427	-92.662711	NaN	-44.562880
-33.949423	40.447713	NaN	-25.624831	-74.397136	NaN	-8.324592
-32.225379	16.300863	NaN	-86.467118	-48.526242	NaN	54.241739
-21.040013	24.359709	NaN	-23.589426	-45.399722	NaN	2.549413
-27.931946	36.670893	NaN	23.069967	-64.602839	NaN	-51.001914
-1.949635	23.375147	NaN	-19.396190	-25.324781	NaN	17.446555
-36.305037	0.455286	NaN	-20.469803	-36.760322	NaN	-15.835234
-15.226206	-25.099752	NaN	-115.155435	9.873546	NaN	99.929229
-43.267812	-51.146067	NaN	-10.209471	7.878255	NaN	-33.058342
-51.688591	-21.403939	NaN	15.018550	-30.284652	NaN	-66.707141
-35.225762	44.616153	NaN	15.324732	-79.841915	NaN	-50.550494
-41.961058	-3.327752	NaN	-3.362034	-38.633306	NaN	-38.599024
-25.460906	31.783343	NaN	23.736380	-57.244249	NaN	-49.197286
-35.846722	-62.740319	NaN	-23.592716	26.893596	NaN	-12.254007
-12.478281	-9.014804	NaN	-51.280513	-3.463477	NaN	38.802232
-43.068514	-3.812138	NaN	-34.520640	-39.256376	NaN	-8.547875
-46.330058	1.886420	NaN	-49.002426	-48.216477	NaN	2.672369
-4.864620	23.653739	NaN	-14.371302	-28.518359	NaN	9.506682
-30.762071	26.598238	NaN	20.880640	-57.360309	NaN	-51.642711
-18.349463	-7.228318	NaN	-76.586402	-11.121145	NaN	58.236939
-45.443704	13.257993	NaN	-106.438622	-58.701697	NaN	60.994918
-49.831298	4.066236	NaN	6.670773	-53.897535	NaN	-56.502072
-22.060910	13.267712	NaN	-36.610052	-35.328622	NaN	14.549142
-15.631253	18.081880	NaN	-39.556914	-33.713133	NaN	23.925661
-8.496196	0.204427	NaN	-0.040752	-8.700623	NaN	-8.455444
-21.034155	18.471581	NaN	-5.354550	-39.505736	NaN	-15.679605
-38.429643	-16.064000	NaN	-52.324067	-22.365643	NaN	13.894424
-47.251083	-41.534959	NaN	-91.917006	-5.716124	NaN	44.665923
-46.249963	18.791563	NaN	-42.652467	-65.041526	NaN	-3.597495
-54.687577	14.840559	NaN	-63.621097	-69.528136	NaN	8.933519
-26.845488	20.107343	NaN	8.404280	-46.952832	NaN	-35.249769
-14.743816	-0.639022	NaN	33.480511	-14.104793	NaN	-48.224327
-36.811798	34.589246	NaN	22.796780	-71.401044	NaN	-59.608578
-26.702203	-206.021010	NaN	-39.917917	179.318807	NaN	13.215714
-14.807425	10.198779	NaN	-35.849085	-25.006204	NaN	21.041659
-66.472617	33.502232	NaN	-70.438415	-99.974849	NaN	3.965798
-28.891097	-60.372380	NaN	-43.774681	31.481283	NaN	14.883584
-11.866039	-3.647922	NaN	-18.401167	-8.218116	NaN	6.535128
-17.393772	-54.028066	NaN	-70.336169	36.634294	NaN	52.942397
-40.911768	34.257479	NaN	-57.038752	-75.169247	NaN	16.126985
-2.483445	-1.313453	NaN	-83.742891	-1.169992	NaN	81.259446
-33.930968	-4.965316	NaN	-18.594754	-28.965652	NaN	-15.336214
-66.985987	-12.410009	NaN	-105.988064	-54.575978	NaN	39.002078
-11.616628	34.095102	NaN	-29.052089	-45.711730	NaN	17.435461
-33.792373	2.269765	NaN	-37.378792	-36.062137	NaN	3.586419
-36.704393	-10.999233	NaN	21.482342	-25.705160	NaN	-58.186735
-12.400043	-92.123743	NaN	-99.189742	79.723700	NaN	86.789699
-63.026808	17.320862	NaN	-23.857185	-80.347670	NaN	-39.169623
-38.123141	1.882234	NaN	-12.949369	-40.005375	NaN	-25.173773
-17.681673	-12.761917	NaN	-78.140983	-4.919756	NaN	60.459310
-18.701709	-17.635109	NaN	-168.400671	-1.066600	NaN	149.698962
11.857238	-36.980457	NaN	-22.259054	48.837695	NaN	34.116292
-28.117671	-6.901202	NaN	-45.723363	-21.216469	NaN	17.605692
-25.623356	1.758643	NaN	-18.208558	-27.382000	NaN	-7.414798
-30.388626	15.136436	NaN	-26.998543	-45.525061	NaN	-3.390083
-8.110204	1.404115	NaN	-36.357207	-9.514319	NaN	28.247003
-22.367973	-17.356926	NaN	-43.495354	-5.011047	NaN	21.127381
8.402782	37.636519	NaN	15.225295	-29.233737	NaN	-6.822513
-13.399556	-15.916751	NaN	4.958959	2.517194	NaN	-18.358515
-37.435039	-25.570208	NaN	-28.302978	-11.864832	NaN	-9.132061
-30.449191	10.372239	NaN	-33.551730	-40.821430	NaN	3.102539
-39.417260	-81.688127	NaN	-51.459636	42.270868	NaN	12.042377
-23.729521	-15.568740	NaN	-69.416919	-8.160781	NaN	45.687399
-11.542399	-141.431797	NaN	-36.459098	129.889398	NaN	24.916699
-16.466984	6.019115	NaN	-31.742725	-22.486099	NaN	15.275741
-24.412349	-10.606157	NaN	-69.357428	-13.806193	NaN	44.945078
-42.202251	4.814025	NaN	-25.474147	-47.016276	NaN	-16.728104
-24.754749	-20.636419	NaN	-22.447450	-4.118330	NaN	-2.307300
-8.808801	1.580849	NaN	-136.287219	-10.389650	NaN	127.478418
-18.470083	10.024315	NaN	-19.819369	-28.494398	NaN	1.349286
-34.610658	11.832659	NaN	-9.607824	-46.443317	NaN	-25.002833
-41.412678	-55.937027	NaN	-121.198522	14.524348	NaN	79.785844
-20.223302	39.186838	NaN	-7.130489	-59.410140	NaN	-13.092812
-67.499846	-0.184468	NaN	1.595154	-67.315378	NaN	-69.095000
-36.977600	-32.448821	NaN	-45.800661	-4.528779	NaN	8.823061
-12.619758	-47.766915	NaN	-11.268007	35.147157	NaN	-1.351751
-40.960412	-16.794792	NaN	3.407346	-24.165620	NaN	-44.367758
-1.125418	0.838259	NaN	-35.927956	-1.963678	NaN	34.802537
-51.111387	21.177390	NaN	-33.338802	-72.288777	NaN	-17.772585
-21.015549	-3.191616	NaN	-16.391933	-17.823933	NaN	-4.623617
-22.520465	29.170860	NaN	-50.591997	-51.691325	NaN	28.071532
-42.353069	-36.889726	NaN	-71.938632	-5.463343	NaN	29.585562
-8.678649	14.518806	NaN	33.642447	-23.197455	NaN	-42.321096
-23.827916	-44.015723	NaN	-9.025814	20.187807	NaN	-14.802102
-46.389571	-70.640798	NaN	-55.441051	24.251227	NaN	9.051481
-28.529428	55.068107	NaN	-41.209656	-83.597535	NaN	12.680228
-20.900032	-46.787634	NaN	-133.139977	25.887602	NaN	112.239945
-5.487439	48.655186	NaN	12.637122	-54.142626	NaN	-18.124561
-20.680054	11.504355	NaN	-9.246575	-32.184409	NaN	-11.433479
-29.462576	-75.284915	NaN	-24.423782	45.822339	NaN	-5.038794
-12.496821	36.573045	NaN	-7.266770	-49.069866	NaN	-5.230052
-50.260129	-23.815462	NaN	-13.157913	-26.444667	NaN	-37.102216
-10.762990	-37.761143	NaN	-65.760155	26.998153	NaN	54.997166
-30.915505	17.455556	NaN	-13.430649	-48.371061	NaN	-17.484856
-38.532995	-43.111790	NaN	-67.698651	4.578794	NaN	29.165655
-27.247831	35.391088	NaN	8.992690	-62.638919	NaN	-36.240521
-29.098443	-10.329309	NaN	-4.229674	-18.769134	NaN	-24.868770
-46.552190	42.769363	NaN	-10.715554	-89.321553	NaN	-35.836636
-24.980674	-33.045302	NaN	-83.403291	8.064628	NaN	58.422617
-9.657072	5.329185	NaN	-33.311277	-14.986257	NaN	23.654205
-37.023724	-20.860713	NaN	-40.705409	-16.163011	NaN	3.681685
-45.629732	7.666426	NaN	-26.924577	-53.296158	NaN	-18.705155
-30.038270	-7.314521	NaN	40.266899	-22.723749	NaN	-70.305169
-43.602257	-2.169102	NaN	-4.216979	-41.433154	NaN	-39.385278
-34.237769	-7.412112	NaN	3.811417	-26.825657	NaN	-38.049187
-27.885479	1.375860	NaN	-52.305977	-29.261339	NaN	24.420498
-47.727812	-0.632058	NaN	-69.694896	-47.095754	NaN	21.967084
-31.361393	-3.507069	NaN	-45.834542	-27.854324	NaN	14.473148
-45.125297	19.779589	NaN	-21.190185	-64.904885	NaN	-23.935112
-21.036256	24.916609	NaN	12.940704	-45.952865	NaN	-33.976960
-38.268439	-5.218564	NaN	-4.804592	-33.049876	NaN	-33.463848
-11.744486	-13.411118	NaN	-25.854054	1.666632	NaN	14.109568
-24.451857	-25.417998	NaN	-10.770629	0.966141	NaN	-13.681227
-20.445525	-5.611656	NaN	-34.483990	-14.833869	NaN	14.038465
-38.847251	-13.372217	NaN	-86.932775	-25.475034	NaN	48.085524
-25.804970	22.673371	NaN	-50.204726	-48.478341	NaN	24.399756
-25.077376	15.699555	NaN	-42.573910	-40.776931	NaN	17.496534
-30.637822	27.950240	NaN	22.018095	-58.588062	NaN	-52.655917
-23.077292	14.243868	NaN	-15.123328	-37.321160	NaN	-7.953964
-16.075525	-0.069023	NaN	-87.158377	-16.006502	NaN	71.082852
-9.910780	-2.075784	NaN	-9.898654	-7.834996	NaN	-0.012127
-74.592897	16.426985	NaN	-21.933065	-91.019882	NaN	-52.659832
-34.419010	26.463697	NaN	10.380373	-60.882707	NaN	-44.799383
-12.971519	-23.697776	NaN	-122.459628	10.726257	NaN	109.488109
-16.644113	-23.358740	NaN	-51.489902	6.714627	NaN	34.845790
-2.136118	16.335411	NaN	-2.000777	-18.471529	NaN	-0.135341
-23.074395	59.327117	NaN	-30.491518	-82.401512	NaN	7.417123
-17.064644	-37.630544	NaN	-106.143574	20.565900	NaN	89.078929
-11.173048	71.053542	NaN	-6.169422	-82.226591	NaN	-5.003626
0.776859	-46.074764	NaN	6.632077	46.851623	NaN	-5.855217
-28.473163	-42.404674	NaN	-18.694226	13.931510	NaN	-9.778938
-40.667320	-54.997460	NaN	-67.441238	14.330141	NaN	26.773919
-46.715168	25.601466	NaN	-3.741886	-72.316634	NaN	-42.973281
-6.941854	-30.557018	NaN	-66.444421	23.615164	NaN	59.502567
-23.793531	3.402253	NaN	-60.291242	-27.195784	NaN	36.497711
-47.547063	9.874319	NaN	-30.730833	-57.421383	NaN	-16.816230
-34.379030	-14.570760	NaN	-43.192519	-19.808270	NaN	8.813489
-39.947269	11.865004	NaN	-30.004181	-51.812272	NaN	-9.943088
-40.631423	-22.375815	NaN	-32.837881	-18.255609	NaN	-7.793542
-36.703056	19.697751	NaN	19.822037	-56.400808	NaN	-56.525093
-41.172329	-60.685151	NaN	-38.086437	19.512821	NaN	-3.085893
5.580857	-52.841909	NaN	-50.707068	58.422765	NaN	56.287925
-40.924882	-33.231344	NaN	-25.929932	-7.693537	NaN	-14.994950
-24.767926	0.332508	NaN	-1.354711	-25.100435	NaN	-23.413216
-29.163684	-44.052458	NaN	-48.879965	14.888773	NaN	19.716281
-14.362769	-9.574894	NaN	-31.818689	-4.787874	NaN	17.455920
-47.010308	19.276025	NaN	-28.371551	-66.286333	NaN	-18.638757
-23.055142	1.175550	NaN	-42.741489	-24.230692	NaN	19.686347
-34.698023	-7.576620	NaN	-56.726669	-27.121403	NaN	22.028646
-35.364992	-25.027292	NaN	6.509389	-10.337700	NaN	-41.874381
-39.438654	13.623497	NaN	-60.737216	-53.062151	NaN	21.298562
-37.770993	30.584985	NaN	27.611257	-68.355978	NaN	-65.382250
-61.442928	17.585185	NaN	10.803639	-79.028113	NaN	-72.246567
-13.959177	-12.256953	NaN	-67.233146	-1.702224	NaN	53.273969
-42.951257	-8.184236	NaN	-24.720906	-34.767021	NaN	-18.230351
-11.038402	-46.507026	NaN	-80.405891	35.468625	NaN	69.367489
-41.930556	24.288045	NaN	4.647491	-66.218601	NaN	-46.578046
-25.689492	15.580755	NaN	-62.992741	-41.270247	NaN	37.303249
-24.746415	-12.891648	NaN	-23.595954	-11.854767	NaN	-1.150461
-5.065160	-3.170862	NaN	-31.843600	-1.894298	NaN	26.778440
-5.976200	-5.108962	NaN	-64.432145	-0.867238	NaN	58.455945
-38.334935	-7.454930	NaN	-69.455154	-30.880005	NaN	31.120219
-35.668151	-36.488144	NaN	-78.406329	0.819993	NaN	42.738178
-52.592842	-35.325115	NaN	-18.411817	-17.267728	NaN	-34.181025
-18.625556	-26.132439	NaN	-121.212725	7.506883	NaN	102.587169
-8.479330	-39.217592	NaN	-85.021724	30.738262	NaN	76.542394
-38.124054	13.258941	NaN	-20.854271	-51.382995	NaN	-17.269783
-35.031680	15.188740	NaN	-52.160323	-50.220420	NaN	17.128644
-0.686440	9.723450	NaN	-25.325703	-10.409889	NaN	24.639263
-14.440220	-19.707712	NaN	-42.933919	5.267493	NaN	28.493699
-31.539627	27.531908	NaN	-44.317914	-59.071534	NaN	12.778287
-32.970634	-3.695262	NaN	4.295453	-29.275372	NaN	-37.266087
-38.595173	-11.599991	NaN	-46.660764	-26.995181	NaN	8.065591
-13.786745	-7.838252	NaN	-89.356734	-5.948494	NaN	75.569988
-17.414472	10.591344	NaN	-13.547791	-28.005816	NaN	-3.866681
-22.266691	-30.548126	NaN	-25.114752	8.281434	NaN	2.848060
-22.844985	-33.162888	NaN	-77.508727	10.317903	NaN	54.663741
-32.228052	1.292995	NaN	46.781720	-33.521047	NaN	-79.009772
-19.388205	12.074647	NaN	-26.792718	-31.462852	NaN	7.404513
-34.957650	-25.564878	NaN	-36.569981	-9.392772	NaN	1.612331
-30.530498	-105.028326	NaN	-43.259614	74.497828	NaN	12.729115
-3.350956	1.641368	NaN	-163.004877	-4.992323	NaN	159.653922
-13.963201	10.346980	NaN	-22.515689	-24.310180	NaN	8.552488
-64.399949	7.507824	NaN	-82.139954	-71.907772	NaN	17.740006
-17.587051	-31.826552	NaN	9.993132	14.239501	NaN	-27.580183
-45.365932	0.804045	NaN	-14.359816	-46.169977	NaN	-31.006116
-41.683626	-30.326625	NaN	-10.752952	-11.357002	NaN	-30.930674
-40.255936	4.422637	NaN	-12.462785	-44.678573	NaN	-27.793151
-31.437414	36.642224	NaN	0.410069	-68.079638	NaN	-31.847483
-22.714104	36.682541	NaN	-41.571872	-59.396645	NaN	18.857768
-37.335022	20.655149	NaN	-22.108978	-57.990171	NaN	-15.226044
-36.484385	-47.629177	NaN	-52.102453	11.144793	NaN	15.618068
-17.372436	-21.431317	NaN	-80.891226	4.058880	NaN	63.518789
-64.045692	-17.758351	NaN	-57.828453	-46.287341	NaN	-6.217239
-12.807500	-8.092322	NaN	-37.881190	-4.715177	NaN	25.073690
-18.574204	-5.487072	NaN	-21.630612	-13.087132	NaN	3.056408
1.439358	-28.626598	NaN	-17.722313	30.065957	NaN	19.161671
-12.403856	10.573957	NaN	-74.011095	-22.977813	NaN	61.607239
-26.737647	13.589817	NaN	-37.570164	-40.327463	NaN	10.832517
-24.359030	-45.679419	NaN	-24.654473	21.320388	NaN	0.295443
-6.740832	39.685703	NaN	10.129961	-46.426535	NaN	-16.870792
-35.189674	-24.316529	NaN	-0.007467	-10.873145	NaN	-35.182206
-25.136444	-55.395525	NaN	-86.248484	30.259081	NaN	61.112041
-14.955380	-96.720335	NaN	-108.900332	81.764956	NaN	93.944953
-35.775661	-42.945210	NaN	-6.538236	7.169549	NaN	-29.237425
-24.653167	23.518630	NaN	-47.752310	-48.171798	NaN	23.099143
-61.937187	-3.103278	NaN	-30.137077	-58.833910	NaN	-31.800110
-3.637961	-68.714831	NaN	2.236150	65.076869	NaN	-5.874111
-55.714674	-5.534417	NaN	-40.477378	-50.180257	NaN	-15.237296
-36.316593	-4.273084	NaN	-68.847412	-32.043508	NaN	32.530819
-34.816705	-7.969358	NaN	-22.530878	-26.847347	NaN	-12.285826
-0.812368	12.933216	NaN	-30.346907	-13.745585	NaN	29.534539
-22.178216	13.707863	NaN	-60.661394	-35.886079	NaN	38.483179
-38.503823	-35.910629	NaN	1.990863	-2.593194	NaN	-40.494686
-41.646341	-9.909866	NaN	-37.868600	-31.736475	NaN	-3.777741
-38.996155	17.273103	NaN	-27.912362	-56.269258	NaN	-11.083793
-12.036389	-10.101035	NaN	-80.791026	-1.935354	NaN	68.754637
-43.348683	-120.790045	NaN	-42.718221	77.441362	NaN	-0.630462
-35.272151	-71.929438	NaN	-27.579644	36.657287	NaN	-7.692507
-20.178042	-13.572312	NaN	-44.841616	-6.605730	NaN	24.663574
-6.392701	-21.811219	NaN	-12.994114	15.418518	NaN	6.601413
-33.692028	-88.910092	NaN	-26.323275	55.218064	NaN	-7.368753
-36.184636	11.375316	NaN	8.169845	-47.559953	NaN	-44.354482
-46.384764	-37.921211	NaN	-5.010262	-8.463553	NaN	-41.374502
-37.273707	-38.259075	NaN	-24.463183	0.985368	NaN	-12.810523
-32.547898	-21.183737	NaN	-10.831371	-11.364161	NaN	-21.716527
-36.997324	33.553487	NaN	-34.432534	-70.550811	NaN	-2.564790
-8.218698	18.294643	NaN	-0.840683	-26.513341	NaN	-7.378015
-38.429006	22.970296	NaN	3.419413	-61.399302	NaN	-41.848419
-46.797069	27.427910	NaN	-50.771392	-74.224979	NaN	3.974323
-33.492565	-85.034466	NaN	-166.698565	51.541902	NaN	133.206000
-46.504694	-10.938813	NaN	-44.312979	-35.565881	NaN	-2.191715
-41.226331	-96.120318	NaN	-62.877287	54.893988	NaN	21.650957
-26.325155	33.313331	NaN	-15.055430	-59.638486	NaN	-11.269725
-22.395190	-17.939689	NaN	-10.290913	-4.455501	NaN	-12.104277
-15.291423	-2.140644	NaN	-23.411718	-13.150779	NaN	8.120295
-27.371825	39.673150	NaN	-21.673826	-67.044976	NaN	-5.698000
-30.856672	75.038497	NaN	17.148654	-105.895169	NaN	-48.005326
-44.197796	31.530200	NaN	-14.686681	-75.727996	NaN	-29.511114
-18.078474	16.160320	NaN	3.055707	-34.238794	NaN	-21.134181
-44.230078	21.432254	NaN	-56.979193	-65.662331	NaN	12.749116
-20.378142	-12.641021	NaN	-63.549949	-7.737121	NaN	43.171807
-30.404031	-34.045072	NaN	-24.690217	3.641040	NaN	-5.713814
-31.980654	-46.596736	NaN	-76.986706	14.616083	NaN	45.006052
-4.690783	33.688681	NaN	-32.647320	-38.379464	NaN	27.956537
-20.525654	-10.670197	NaN	-62.518064	-9.855457	NaN	41.992410
-41.509199	25.441529	NaN	-49.292103	-66.950729	NaN	7.782903
-32.203820	-61.654424	NaN	-102.867138	29.450604	NaN	70.663318
-38.065968	6.954496	NaN	17.191040	-45.020464	NaN	-55.257007
1.008391	3.191345	NaN	4.630367	-2.182954	NaN	-3.621976
-7.388745	-35.341144	NaN	-120.936689	27.952399	NaN	113.547944
-32.149917	-14.276380	NaN	-41.284591	-17.873538	NaN	9.134674
-51.323209	52.143821	NaN	-19.158919	-103.467030	NaN	-32.164290
-11.595706	24.793956	NaN	3.785586	-36.389662	NaN	-15.381292
-21.247148	-88.266598	NaN	-28.686239	67.019449	NaN	7.439090
-52.766045	46.061422	NaN	-48.079252	-98.827467	NaN	-4.686792
-44.770242	0.695031	NaN	-10.928363	-45.465272	NaN	-33.841879
-32.275460	16.452339	NaN	6.121376	-48.727799	NaN	-38.396836
-26.332626	-45.524012	NaN	-48.718796	19.191385	NaN	22.386170
-19.571842	2.715670	NaN	-13.892763	-22.287512	NaN	-5.679079
-13.436012	-58.822746	NaN	-30.136203	45.386735	NaN	16.700191
-29.298119	34.333157	NaN	19.123648	-63.631276	NaN	-48.421767
-49.172425	12.110481	NaN	22.528924	-61.282906	NaN	-71.701349
-28.045153	-23.002879	NaN	-61.211094	-5.042275	NaN	33.165940
-37.182591	28.297633	NaN	-7.539027	-65.480223	NaN	-29.643563
-42.545507	-25.501532	NaN	-26.421600	-17.043975	NaN	-16.123907
-12.840747	-2.366730	NaN	6.245035	-10.474017	NaN	-19.085782
-19.817260	15.260415	NaN	-30.679847	-35.077675	NaN	10.862587
-23.403456	-13.420466	NaN	2.397008	-9.982990	NaN	-25.800464
-40.073193	-10.970464	NaN	4.392878	-29.102729	NaN	-44.466071
3.035515	-4.716185	NaN	-5.450618	7.751699	NaN	8.486133
-15.399004	2.916339	NaN	11.934153	-18.315342	NaN	-27.333157
-28.554787	9.251805	NaN	-34.754453	-37.806592	NaN	6.199666
-9.799230	-11.708629	NaN	-8.572015	1.909398	NaN	-1.227215
-15.624849	-22.798049	NaN	-73.588681	7.173200	NaN	57.963832
-26.253364	-25.335190	NaN	-40.603926	-0.918174	NaN	14.350562
-33.449140	28.018935	NaN	-19.440995	-61.468075	NaN	-14.008144
-36.928774	36.316881	NaN	-24.646113	-73.245654	NaN	-12.282661
-19.005654	49.052222	NaN	-18.077831	-68.057876	NaN	-0.927823
-35.704880	-68.505310	NaN	-93.110009	32.800430	NaN	57.405130
-34.909179	-59.747522	NaN	-24.498128	24.838343	NaN	-10.411050
-54.703388	-6.087015	NaN	-63.943360	-48.616373	NaN	9.239972
-15.101301	-128.095933	NaN	-98.481628	112.994632	NaN	83.380327
-31.923576	25.984286	NaN	-13.271679	-57.907863	NaN	-18.651898
-40.998289	17.908810	NaN	-9.400253	-58.907098	NaN	-31.598036
-44.092382	54.758934	NaN	-10.126729	-98.851316	NaN	-33.965653
-35.880491	16.063773	NaN	23.877084	-51.944264	NaN	-59.757575
-9.085279	-30.713518	NaN	-1.292115	21.628239	NaN	-7.793164
-43.141257	39.602770	NaN	-77.062178	-82.744027	NaN	33.920921
-22.268426	13.291420	NaN	1.511436	-35.559846	NaN	-23.779862
-8.784992	-83.147232	NaN	-78.220991	74.362241	NaN	69.435999
-56.162899	-16.212926	NaN	-39.584771	-39.949973	NaN	-16.578128
-25.509634	-54.049299	NaN	-56.071207	28.539665	NaN	30.561573
-37.641454	37.832326	NaN	-59.225440	-75.473780	NaN	21.583986
-6.180568	18.164395	NaN	-30.275843	-24.344964	NaN	24.095274
-14.959954	21.061324	NaN	-9.654407	-36.021278	NaN	-5.305547
-41.706038	-69.628052	NaN	-11.908404	27.922014	NaN	-29.797634
-34.255834	-16.820078	NaN	16.394545	-17.435756	NaN	-50.650379
-36.215518	15.067465	NaN	-48.654801	-51.282983	NaN	12.439283
-35.860214	-4.579236	NaN	-41.901739	-31.280977	NaN	6.041526
-48.327826	-9.921896	NaN	-71.346889	-38.405929	NaN	23.019064
-14.352893	29.604581	NaN	6.642876	-43.957473	NaN	-20.995769
-39.377524	-3.192802	NaN	2.293037	-36.184722	NaN	-41.670561
-19.043469	-37.235783	NaN	-0.874913	18.192314	NaN	-18.168556
-36.772951	48.937407	NaN	25.639503	-85.710358	NaN	-62.412454
-13.175837	-21.424098	NaN	-24.039324	8.248261	NaN	10.863487
-17.538225	-30.244551	NaN	-66.629817	12.706326	NaN	49.091592
-43.503280	-73.183460	NaN	-32.705792	29.680180	NaN	-10.797489
-49.038477	16.038831	NaN	18.607851	-65.077307	NaN	-67.646327
-81.105715	-51.633564	NaN	-53.111407	-29.472152	NaN	-27.994308
-20.098846	-4.678486	NaN	-29.053015	-15.420361	NaN	8.954169
-14.544685	6.978410	NaN	-17.445672	-21.523095	NaN	2.900988
-4.366740	-45.307634	NaN	-92.146951	40.940894	NaN	87.780212
-28.684319	15.175882	NaN	-65.594306	-43.860201	NaN	36.909987
-26.771966	16.767583	NaN	-36.883237	-43.539549	NaN	10.111271
-19.786117	3.557011	NaN	12.183350	-23.343128	NaN	-31.969467
-43.593881	18.093108	NaN	-49.940918	-61.686990	NaN	6.347037
-38.557377	-91.706318	NaN	-59.722639	53.148941	NaN	21.165262
-19.010745	4.779597	NaN	-14.591276	-23.790341	NaN	-4.419469
-37.429350	-37.433527	NaN	15.387717	0.004177	NaN	-52.817067
-19.682093	15.402883	NaN	19.420414	-35.084975	NaN	-39.102507
-26.877918	21.159393	NaN	-10.741703	-48.037311	NaN	-16.136215
-23.755185	-20.075146	NaN	-58.826236	-3.680039	NaN	35.071051
-14.673130	-27.008085	NaN	-135.164119	12.334955	NaN	120.490989
-7.973437	27.859865	NaN	18.188025	-35.833302	NaN	-26.161463
-22.216149	11.627651	NaN	-1.351060	-33.843800	NaN	-20.865090
-52.933088	-21.618618	NaN	-10.301623	-31.314469	NaN	-42.631464
-3.042658	-11.557141	NaN	-29.045053	8.514483	NaN	26.002394
-36.821992	17.075531	NaN	-27.303251	-53.897524	NaN	-9.518741
-26.771246	-24.552265	NaN	-19.486032	-2.218981	NaN	-7.285214
-17.547267	-31.901905	NaN	-70.436490	14.354638	NaN	52.889223
-38.733684	-4.182774	NaN	-89.251658	-34.550910	NaN	50.517974
-39.173517	29.618067	NaN	17.394337	-68.791584	NaN	-56.567854
-5.387707	-11.893085	NaN	-27.557919	6.505378	NaN	22.170211
-46.798443	3.496462	NaN	0.775855	-50.294905	NaN	-47.574298
-18.894428	-3.941912	NaN	1.108525	-14.952517	NaN	-20.002954
-40.844461	40.992049	NaN	-3.323448	-81.836510	NaN	-37.521013
-31.241537	22.944360	NaN	-46.269902	-54.185896	NaN	15.028366
-37.802406	-43.975366	NaN	-33.244703	6.172960	NaN	-4.557703
-20.121928	-2.968190	NaN	-14.032472	-17.153737	NaN	-6.089456
-24.912879	-56.719895	NaN	-52.021728	31.807016	NaN	27.108849
-19.318409	31.939417	NaN	0.305675	-51.257827	NaN	-19.624084
-23.393512	40.031747	NaN	-116.853727	-63.425260	NaN	93.460215
-15.279087	-2.626428	NaN	-7.299101	-12.652659	NaN	-7.979986
-44.447046	-59.573271	NaN	5.474454	15.126225	NaN	-49.921500
-28.062703	-33.887453	NaN	-22.019643	5.824750	NaN	-6.043060
-18.933180	15.599959	NaN	-24.593154	-34.533138	NaN	5.659975
-31.263580	9.776049	NaN	-8.645197	-41.039629	NaN	-22.618383
-17.547769	9.446841	NaN	4.885351	-26.994610	NaN	-22.433120
0.016768	32.088420	NaN	-4.036790	-32.071652	NaN	4.053558
-38.013103	-41.661660	NaN	-55.726517	3.648557	NaN	17.713414
-18.199104	-6.248032	NaN	-44.574866	-11.951072	NaN	26.375762
-61.094982	26.592272	NaN	-68.152501	-87.687254	NaN	7.057519
-23.123849	-68.338636	NaN	-59.603413	45.214787	NaN	36.479563
-14.642731	2.989275	NaN	18.730642	-17.632006	NaN	-33.373373
-24.014958	34.423501	NaN	-20.624322	-58.438458	NaN	-3.390636
-14.685578	-17.966907	NaN	-59.738773	3.281328	NaN	45.053194
-28.095628	-70.449589	NaN	-53.586108	42.353961	NaN	25.490480
-45.063738	-18.662838	NaN	-65.730682	-26.400901	NaN	20.666944
-35.121261	-26.894091	NaN	5.226570	-8.227170	NaN	-40.347831
-42.123242	0.553683	NaN	-27.891043	-42.676926	NaN	-14.232199
-28.725200	-7.144439	NaN	19.999439	-21.580760	NaN	-48.724639
-29.673834	-3.805453	NaN	-26.663315	-25.868381	NaN	-3.010519
-25.154616	-41.988097	NaN	-29.881001	16.833480	NaN	4.726385
-41.157202	12.004183	NaN	18.646450	-53.161384	NaN	-59.803651
-39.328297	-29.812176	NaN	-26.084227	-9.516121	NaN	-13.244070
-32.019886	-49.412624	NaN	-152.860498	17.392739	NaN	120.840612
-19.092326	9.763949	NaN	-61.455485	-28.856275	NaN	42.363158
-20.236344	17.319287	NaN	-79.259672	-37.555631	NaN	59.023328
-19.425048	-4.645069	NaN	-18.725544	-14.779979	NaN	-0.699504
-1.356629	-60.635354	NaN	-43.548913	59.278725	NaN	42.192284
-36.153373	-38.988342	NaN	-53.287420	2.834968	NaN	17.134047
-17.652954	8.772512	NaN	-72.215147	-26.425466	NaN	54.562193
-18.052639	17.635999	NaN	-94.305798	-35.688638	NaN	76.253159
-23.672666	18.568756	NaN	-7.841347	-42.241422	NaN	-15.831319
-20.878819	24.198803	NaN	-37.356161	-45.077622	NaN	16.477342
-11.836455	-19.984158	NaN	-16.362990	8.147703	NaN	4.526535
-33.810633	-17.763734	NaN	-1.715268	-16.046899	NaN	-32.095365
-25.395336	-17.538017	NaN	-10.942591	-7.857320	NaN	-14.452745
-23.655616	7.655632	NaN	-27.010444	-31.311249	NaN	3.354828
-51.919144	-15.615813	NaN	-95.647667	-36.303332	NaN	43.728522
-26.023285	16.677106	NaN	-73.557153	-42.700391	NaN	47.533868
-6.226264	51.495782	NaN	-40.657423	-57.722046	NaN	34.431159
-14.485810	1.366658	NaN	-71.025776	-15.852467	NaN	56.539967
-20.103521	-39.144915	NaN	1.707039	19.041394	NaN	-21.810561
-43.522967	-105.464278	NaN	-73.262394	61.941311	NaN	29.739427
-18.977450	-5.150044	NaN	-52.652199	-13.827406	NaN	33.674749
-33.981706	0.732606	NaN	-26.216943	-34.714312	NaN	-7.764763
-37.860302	3.381894	NaN	-16.518434	-41.242196	NaN	-21.341868
-34.336476	-13.550034	NaN	12.749670	-20.786442	NaN	-47.086146
-13.071201	1.070203	NaN	-10.735240	-14.141403	NaN	-2.335961
-45.395059	-34.512630	NaN	-20.690549	-10.882429	NaN	-24.704510
-13.002343	-17.710663	NaN	-103.666624	4.708320	NaN	90.664281
-29.248288	2.103998	NaN	-50.133946	-31.352286	NaN	20.885658
-52.829113	-34.181401	NaN	-61.700649	-18.647712	NaN	8.871536
-15.621264	-17.964263	NaN	-140.506883	2.342999	NaN	124.885619
-41.270368	34.572154	NaN	-21.653970	-75.842522	NaN	-19.616397
-18.480487	-33.167382	NaN	-115.813676	14.686895	NaN	97.333189
-16.009731	35.487871	NaN	-8.967872	-51.497602	NaN	-7.041860
-29.198896	-22.366544	NaN	-79.832095	-6.832352	NaN	50.633199
-22.610837	-9.521212	NaN	-64.645329	-13.089625	NaN	42.034493
-32.017333	-18.653746	NaN	-55.492905	-13.363586	NaN	23.475572
-20.362982	21.956894	NaN	10.450893	-42.319876	NaN	-30.813875
-31.998539	38.100715	NaN	-51.468493	-70.099254	NaN	19.469954
-20.466412	1.806478	NaN	-52.480227	-22.272891	NaN	32.013814
-26.135094	-31.125359	NaN	-5.272831	4.990265	NaN	-20.862263
-0.503277	-7.053578	NaN	-63.706791	6.550301	NaN	63.203514
-42.910506	13.941427	NaN	12.980244	-56.851934	NaN	-55.890751
-39.609465	-14.789544	NaN	-60.751896	-24.819921	NaN	21.142431
-44.074193	-0.402428	NaN	-15.904861	-43.671765	NaN	-28.169332
-35.270455	-43.002261	NaN	-55.580552	7.731805	NaN	20.310096
-7.929203	20.213270	NaN	-39.606652	-28.142473	NaN	31.677450
-36.443868	-15.636209	NaN	-37.539099	-20.807659	NaN	1.095231
-11.645055	2.885999	NaN	-53.765170	-14.531054	NaN	42.120115
-31.183066	29.762947	NaN	-36.410377	-60.946013	NaN	5.227311
-34.444493	-17.633814	NaN	-55.143563	-16.810679	NaN	20.699070
-29.037600	-96.278398	NaN	-88.951869	67.240798	NaN	59.914269
-10.795760	12.019038	NaN	36.242757	-22.814798	NaN	-47.038517
-23.538635	-10.150339	NaN	-23.407934	-13.388296	NaN	-0.130700
-31.577727	-87.450242	NaN	-92.991090	55.872515	NaN	61.413363
-5.527532	-45.180602	NaN	-41.432884	39.653070	NaN	35.905351
-39.750254	3.343510	NaN	-6.735311	-43.093763	NaN	-33.014942
-36.555799	-32.670362	NaN	-47.360587	-3.885438	NaN	10.804788
-23.185604	-58.124114	NaN	-80.264684	34.938509	NaN	57.079079
-18.737278	-17.110253	NaN	-31.489380	-1.627025	NaN	12.752102
-26.825427	23.072689	NaN	8.358079	-49.898116	NaN	-35.183506
-15.769187	-34.194937	NaN	-6.825251	18.425750	NaN	-8.943936
-32.279238	1.838138	NaN	6.295418	-34.117376	NaN	-38.574656
-26.727537	25.288617	NaN	-49.886056	-52.016155	NaN	23.158519
-36.730706	-13.712613	NaN	-96.867214	-23.018093	NaN	60.136508
-23.869319	-27.179479	NaN	-21.023331	3.310160	NaN	-2.845988
-41.249871	24.677538	NaN	32.141417	-65.927409	NaN	-73.391288
-51.162264	-14.196802	NaN	18.454487	-36.965462	NaN	-69.616751
-9.980039	35.330855	NaN	-26.464575	-45.310895	NaN	16.484536
-8.248307	-13.495475	NaN	-23.413749	5.247169	NaN	15.165442
-0.562095	-2.436249	NaN	-44.552201	1.874155	NaN	43.990107
-32.111460	-11.437342	NaN	-72.653476	-20.674118	NaN	40.542016
-40.313456	5.487912	NaN	-32.831232	-45.801368	NaN	-7.482225
-32.223656	-27.176437	NaN	-16.478934	-5.047219	NaN	-15.744722
-23.141303	-3.930464	NaN	-66.071540	-19.210840	NaN	42.930236
-7.529093	-44.773796	NaN	-73.403887	37.244703	NaN	65.874794
-28.024165	10.869719	NaN	-54.674949	-38.893884	NaN	26.650784
-9.991920	-8.482092	NaN	13.799253	-1.509829	NaN	-23.791174
-2.969930	24.525493	NaN	-28.761091	-27.495424	NaN	25.791161
-13.825012	-10.331613	NaN	-22.713925	-3.493399	NaN	8.888914
-44.119111	33.299307	NaN	-47.605818	-77.418418	NaN	3.486707
-26.645023	3.153310	NaN	-57.766865	-29.798333	NaN	31.121842
-19.617655	27.885537	NaN	9.045736	-47.503193	NaN	-28.663392
-42.382249	-36.984758	NaN	-81.528162	-5.397491	NaN	39.145913
-13.556751	16.279892	NaN	-31.550251	-29.836643	NaN	17.993500
-16.900590	-58.929855	NaN	-68.260597	42.029265	NaN	51.360007
-3.990996	39.026900	NaN	-5.943253	-43.017896	NaN	1.952258
-37.417559	0.727168	NaN	4.749323	-38.144727	NaN	-42.166882
-45.118987	53.605135	NaN	-3.793517	-98.724122	NaN	-41.325470
