# Supplementary material for: Combined Influences of Model Choice, Data Quality, and Data Quantity When Estimating Population Trends
Source: PLoS One. 2015 Jul 15;10(7):e0132255. doi: 10.1371/journal.pone.0132255 (PMC4503393; doi:10.1371/journal.pone.0132255)
Supplement: S1 Dataset — Files are organized by model type and by the input lambda value. (ZIP) [file pone.0132255.s002.zip › Snail/sims_lambda_1_025/simulationOutput_1.025_0_0.1_0.1_50.xls]

Percent_Decline_True	Median_Percent_Decline_Matrix	Median_Percent_Decline_Matrix_stable	Median_Percent_Decline_Scalar	Difference_True_Matrix	Difference_True_Matrix_Stable	Difference_True_Scalar
-46.571416	-24.478004	NaN	-21.267395	-22.093412	NaN	-25.304021
-31.663677	-25.569646	NaN	-22.777527	-6.094031	NaN	-8.886150
-51.520658	-27.313705	NaN	-29.776971	-24.206953	NaN	-21.743687
-8.937766	-26.910559	NaN	-17.415965	17.972793	NaN	8.478199
-8.752501	-28.551173	NaN	-23.948962	19.798672	NaN	15.196461
-51.532907	-31.470075	NaN	-28.457766	-20.062833	NaN	-23.075142
-13.744298	-20.624622	NaN	-26.718940	6.880324	NaN	12.974642
-16.555570	-38.485139	NaN	-31.309556	21.929569	NaN	14.753986
-57.821374	-33.710458	NaN	-24.600258	-24.110916	NaN	-33.221116
-36.627432	-39.100661	NaN	-31.102429	2.473229	NaN	-5.525003
-30.277597	-33.415503	NaN	-31.423542	3.137906	NaN	1.145945
7.380783	-22.734502	NaN	-23.114071	30.115285	NaN	30.494854
-28.601933	-32.252629	NaN	-27.964489	3.650696	NaN	-0.637444
-40.158354	-21.014755	NaN	-19.549185	-19.143599	NaN	-20.609169
-25.552624	-27.378591	NaN	-31.135334	1.825968	NaN	5.582710
-23.105008	-34.424502	NaN	-28.842217	11.319494	NaN	5.737210
-18.993104	-29.412171	NaN	-25.425524	10.419067	NaN	6.432419
-24.309160	-33.869762	NaN	-36.915028	9.560602	NaN	12.605868
-52.402963	-25.190614	NaN	-17.670601	-27.212349	NaN	-34.732363
-30.114170	-29.913022	NaN	-30.268335	-0.201148	NaN	0.154165
-27.332932	-33.526302	NaN	-24.750398	6.193369	NaN	-2.582534
-31.036611	-36.747512	NaN	-31.948936	5.710902	NaN	0.912325
-41.039817	-33.557388	NaN	-32.007611	-7.482429	NaN	-9.032207
-44.630985	-25.765088	NaN	-24.387746	-18.865897	NaN	-20.243239
-43.927130	-37.747215	NaN	-36.320216	-6.179915	NaN	-7.606913
-18.792345	-21.668629	NaN	-21.310772	2.876284	NaN	2.518426
-37.552103	-24.243801	NaN	-28.652350	-13.308302	NaN	-8.899753
-35.069890	-26.612767	NaN	-24.567664	-8.457123	NaN	-10.502225
-21.067422	-30.544403	NaN	-27.118210	9.476981	NaN	6.050788
-23.803034	-27.028451	NaN	-20.964015	3.225417	NaN	-2.839020
-17.902608	-41.073353	NaN	-31.472604	23.170745	NaN	13.569995
-50.522879	-37.026101	NaN	-41.373676	-13.496778	NaN	-9.149202
-26.917377	-26.939024	NaN	-24.882786	0.021648	NaN	-2.034590
-27.441253	-39.547901	NaN	-30.923162	12.106648	NaN	3.481909
-23.158196	-23.465455	NaN	-26.820196	0.307259	NaN	3.662000
-24.721170	-38.059527	NaN	-30.977396	13.338357	NaN	6.256227
-22.434308	-38.236052	NaN	-33.291385	15.801744	NaN	10.857077
-43.346768	-28.870326	NaN	-31.556029	-14.476442	NaN	-11.790739
-41.941134	-32.262079	NaN	-23.590370	-9.679056	NaN	-18.350764
-14.413575	-32.240353	NaN	-29.677837	17.826778	NaN	15.264262
-42.853266	-32.725502	NaN	-27.230846	-10.127764	NaN	-15.622420
-46.851909	-31.805794	NaN	-25.548824	-15.046114	NaN	-21.303084
-8.595456	-32.388486	NaN	-29.021603	23.793030	NaN	20.426147
-26.375864	-41.305036	NaN	-41.056032	14.929172	NaN	14.680168
-15.129532	-20.885991	NaN	-23.213222	5.756460	NaN	8.083690
-44.536096	-22.330294	NaN	-25.484363	-22.205803	NaN	-19.051733
-39.828767	-27.246604	NaN	-34.212011	-12.582163	NaN	-5.616756
-15.072264	-30.400791	NaN	-29.476589	15.328527	NaN	14.404325
-13.888202	-28.156392	NaN	-22.910320	14.268190	NaN	9.022118
-26.496122	-16.041112	NaN	-15.432205	-10.455010	NaN	-11.063917
-44.821643	-25.872847	NaN	-20.664855	-18.948796	NaN	-24.156789
-31.851362	-30.116076	NaN	-25.906294	-1.735285	NaN	-5.945068
-23.679369	-31.922650	NaN	-33.613135	8.243281	NaN	9.933766
-21.102411	-23.798349	NaN	-26.730567	2.695937	NaN	5.628155
-14.816064	-40.734428	NaN	-37.111511	25.918364	NaN	22.295447
-59.670639	-25.647185	NaN	-25.662288	-34.023454	NaN	-34.008351
-10.043196	-37.494525	NaN	-34.566861	27.451329	NaN	24.523665
-39.656467	-34.592439	NaN	-19.199626	-5.064028	NaN	-20.456841
-63.345190	-15.885656	NaN	-17.190307	-47.459533	NaN	-46.154883
-24.459716	-25.950435	NaN	-24.887545	1.490719	NaN	0.427829
-22.464811	-26.765998	NaN	-25.477477	4.301188	NaN	3.012666
-21.881763	-38.102878	NaN	-39.447162	16.221114	NaN	17.565399
-33.396400	-22.576117	NaN	-30.062141	-10.820283	NaN	-3.334259
-33.575378	-36.377747	NaN	-25.356135	2.802369	NaN	-8.219243
-6.147749	-28.881133	NaN	-25.806708	22.733384	NaN	19.658959
-26.973210	-23.577034	NaN	-20.741655	-3.396176	NaN	-6.231555
-22.965261	-23.934280	NaN	-23.627612	0.969019	NaN	0.662351
-25.613431	-24.492234	NaN	-23.904969	-1.121198	NaN	-1.708462
-38.118704	-35.726743	NaN	-39.737340	-2.391961	NaN	1.618636
-31.664348	-32.070253	NaN	-33.453568	0.405905	NaN	1.789220
-37.282740	-33.300368	NaN	-26.847775	-3.982372	NaN	-10.434965
-11.226412	-30.053568	NaN	-36.651739	18.827156	NaN	25.425326
-54.404419	-29.041450	NaN	-24.163885	-25.362969	NaN	-30.240534
-17.893710	-24.228659	NaN	-27.346834	6.334949	NaN	9.453125
-18.707273	-38.213704	NaN	-32.020262	19.506431	NaN	13.312989
-4.720811	-33.698528	NaN	-38.165484	28.977718	NaN	33.444674
-14.439220	-32.824652	NaN	-32.102441	18.385433	NaN	17.663222
-1.262441	-39.628513	NaN	-38.170808	38.366073	NaN	36.908367
-29.932606	-24.327902	NaN	-23.082269	-5.604705	NaN	-6.850337
-13.369419	-35.684377	NaN	-30.250697	22.314958	NaN	16.881278
-19.949903	-18.277516	NaN	-20.787705	-1.672387	NaN	0.837802
-18.992809	-14.468044	NaN	-16.304324	-4.524764	NaN	-2.688485
-1.960371	-27.044993	NaN	-21.611602	25.084622	NaN	19.651231
-47.325859	-27.979782	NaN	-27.782246	-19.346077	NaN	-19.543613
-7.469492	-33.264091	NaN	-31.344469	25.794599	NaN	23.874976
-30.033305	-22.335346	NaN	-21.451662	-7.697959	NaN	-8.581643
-19.685985	-24.554698	NaN	-22.109242	4.868713	NaN	2.423257
-9.603432	-18.610745	NaN	-17.845590	9.007313	NaN	8.242158
-32.748435	-32.948428	NaN	-31.355153	0.199993	NaN	-1.393283
-25.242932	-29.673817	NaN	-32.558703	4.430885	NaN	7.315771
-16.637410	-22.591748	NaN	-21.300970	5.954338	NaN	4.663560
-44.504926	-26.565998	NaN	-22.195005	-17.938928	NaN	-22.309921
-25.609561	-26.407711	NaN	-24.899619	0.798150	NaN	-0.709942
-6.247636	-38.369375	NaN	-35.744445	32.121739	NaN	29.496809
-15.532475	-29.492469	NaN	-22.313642	13.959994	NaN	6.781167
-41.727086	-34.848914	NaN	-31.654159	-6.878172	NaN	-10.072927
-12.856654	-29.646294	NaN	-25.091111	16.789641	NaN	12.234457
11.374205	-31.616044	NaN	-28.561933	42.990248	NaN	39.936138
-48.065929	-17.463477	NaN	-23.073558	-30.602452	NaN	-24.992371
-24.112256	-36.190146	NaN	-29.938042	12.077891	NaN	5.825786
-51.183087	-17.133391	NaN	-16.804664	-34.049696	NaN	-34.378423
-31.974225	-21.162039	NaN	-26.113115	-10.812186	NaN	-5.861110
-18.766308	-25.447007	NaN	-27.173498	6.680699	NaN	8.407189
-32.079049	-35.718341	NaN	-27.571700	3.639292	NaN	-4.507349
-39.131342	-25.927635	NaN	-27.730069	-13.203707	NaN	-11.401272
-24.877496	-15.662838	NaN	-23.723560	-9.214658	NaN	-1.153937
-11.104695	-43.347044	NaN	-40.518912	32.242350	NaN	29.414218
-17.989299	-26.897456	NaN	-32.028335	8.908157	NaN	14.039035
-34.385169	-30.279039	NaN	-28.712972	-4.106130	NaN	-5.672198
-37.561602	-22.702350	NaN	-20.698989	-14.859251	NaN	-16.862613
-34.094712	-20.646833	NaN	-20.585995	-13.447878	NaN	-13.508717
-15.281541	-32.395432	NaN	-26.455478	17.113891	NaN	11.173937
-4.145113	-34.297589	NaN	-32.413669	30.152476	NaN	28.268556
-9.823922	-35.553047	NaN	-24.263391	25.729125	NaN	14.439469
-3.127868	-26.379539	NaN	-31.054919	23.251672	NaN	27.927052
-29.555840	-28.012115	NaN	-28.263465	-1.543724	NaN	-1.292374
-54.812442	-28.565972	NaN	-31.728723	-26.246470	NaN	-23.083720
-26.729885	-44.842997	NaN	-39.663267	18.113112	NaN	12.933382
-19.809729	-42.429636	NaN	-40.989112	22.619907	NaN	21.179384
-41.818046	-43.427476	NaN	-33.866942	1.609430	NaN	-7.951104
-26.636127	-37.292768	NaN	-37.695647	10.656641	NaN	11.059521
-4.904315	-27.707141	NaN	-28.629092	22.802826	NaN	23.724777
-24.764555	-29.315852	NaN	-28.221733	4.551297	NaN	3.457177
-29.302624	-38.978184	NaN	-41.287992	9.675559	NaN	11.985367
-39.919873	-37.006035	NaN	-30.592677	-2.913838	NaN	-9.327196
-42.469749	-26.380858	NaN	-27.179001	-16.088891	NaN	-15.290748
-56.389390	-25.157850	NaN	-25.664037	-31.231541	NaN	-30.725354
-3.623710	-28.974697	NaN	-23.267759	25.350987	NaN	19.644049
-29.006510	-40.626399	NaN	-34.096275	11.619888	NaN	5.089765
-25.864152	-37.416642	NaN	-32.327556	11.552490	NaN	6.463404
-55.253075	-23.521446	NaN	-19.935156	-31.731629	NaN	-35.317919
-57.862939	-22.139703	NaN	-20.745413	-35.723236	NaN	-37.117526
-7.345937	-31.057897	NaN	-26.366412	23.711960	NaN	19.020475
-11.506698	-46.473391	NaN	-36.306902	34.966692	NaN	24.800204
-23.854103	-23.740228	NaN	-23.585374	-0.113875	NaN	-0.268729
-46.182149	-16.387267	NaN	-20.942543	-29.794882	NaN	-25.239605
-35.274341	-31.958026	NaN	-33.846215	-3.316315	NaN	-1.428126
-11.083476	-26.470991	NaN	-24.973499	15.387515	NaN	13.890023
-30.987424	-19.428503	NaN	-18.527559	-11.558921	NaN	-12.459866
-40.064001	-24.232833	NaN	-22.293719	-15.831168	NaN	-17.770282
-39.308311	-46.956445	NaN	-38.289041	7.648134	NaN	-1.019270
-16.371727	-30.706926	NaN	-28.477823	14.335198	NaN	12.106095
-33.341448	-41.178386	NaN	-37.625586	7.836938	NaN	4.284138
-5.145215	-44.427114	NaN	-35.916759	39.281898	NaN	30.771544
-32.331200	-32.310517	NaN	-24.593655	-0.020683	NaN	-7.737545
-41.305501	-22.922584	NaN	-20.831023	-18.382917	NaN	-20.474478
-37.920734	-23.789598	NaN	-25.200509	-14.131136	NaN	-12.720225
-47.991810	-29.166499	NaN	-33.151443	-18.825311	NaN	-14.840367
-10.745340	-34.573314	NaN	-34.427143	23.827974	NaN	23.681803
-24.179355	-24.742990	NaN	-21.075792	0.563635	NaN	-3.103563
-16.410547	-34.296917	NaN	-28.807223	17.886370	NaN	12.396676
-22.061916	-28.271403	NaN	-24.094310	6.209487	NaN	2.032393
-63.916733	-30.827317	NaN	-28.587807	-33.089415	NaN	-35.328926
-7.051819	-22.021910	NaN	-21.459479	14.970090	NaN	14.407659
-20.000748	-20.720540	NaN	-18.533497	0.719792	NaN	-1.467251
-33.187361	-36.465029	NaN	-38.606384	3.277669	NaN	5.419023
-31.456967	-34.436458	NaN	-27.212319	2.979491	NaN	-4.244648
-38.538991	-35.016741	NaN	-30.434929	-3.522250	NaN	-8.104062
-22.100430	-33.752113	NaN	-37.777663	11.651683	NaN	15.677234
-70.334450	-31.124976	NaN	-31.982929	-39.209474	NaN	-38.351522
-42.523561	-30.063171	NaN	-25.488663	-12.460390	NaN	-17.034898
-46.435226	-30.019685	NaN	-22.084424	-16.415541	NaN	-24.350801
-56.348755	-27.800529	NaN	-23.804225	-28.548226	NaN	-32.544530
-32.793212	-25.802972	NaN	-21.244079	-6.990240	NaN	-11.549133
-32.303598	-30.139371	NaN	-28.131209	-2.164227	NaN	-4.172389
-20.225383	-16.367237	NaN	-16.109577	-3.858146	NaN	-4.115807
-27.782953	-20.090438	NaN	-24.075062	-7.692515	NaN	-3.707891
-33.296382	-29.590250	NaN	-20.191530	-3.706132	NaN	-13.104852
-20.438763	-21.398296	NaN	-19.160384	0.959533	NaN	-1.278378
-31.414614	-28.032721	NaN	-33.214631	-3.381893	NaN	1.800017
-26.117669	-20.292921	NaN	-22.705795	-5.824749	NaN	-3.411874
-12.622716	-31.706153	NaN	-27.765090	19.083438	NaN	15.142374
-51.299806	-24.578621	NaN	-24.921569	-26.721186	NaN	-26.378237
-45.722784	-21.877374	NaN	-19.530919	-23.845410	NaN	-26.191865
-44.569954	-32.853780	NaN	-30.034871	-11.716174	NaN	-14.535083
-13.742660	-26.633189	NaN	-26.492172	12.890530	NaN	12.749513
-37.442788	-28.818747	NaN	-32.427426	-8.624042	NaN	-5.015362
-12.211467	-24.946122	NaN	-21.865048	12.734655	NaN	9.653580
-43.066028	-32.143088	NaN	-28.336391	-10.922940	NaN	-14.729638
-39.035279	-40.618155	NaN	-31.008337	1.582876	NaN	-8.026942
-35.801232	-21.170276	NaN	-22.679115	-14.630956	NaN	-13.122117
-44.321984	-24.469484	NaN	-22.468712	-19.852500	NaN	-21.853272
-34.488955	-45.684892	NaN	-42.292001	11.195938	NaN	7.803046
-15.584759	-36.978641	NaN	-42.846117	21.393882	NaN	27.261359
-52.743959	-42.070885	NaN	-32.481867	-10.673074	NaN	-20.262092
-33.824180	-23.050644	NaN	-22.537802	-10.773535	NaN	-11.286377
-22.529111	-35.956647	NaN	-25.588249	13.427536	NaN	3.059138
-15.452842	-31.412969	NaN	-26.802036	15.960127	NaN	11.349194
-54.444691	-41.317444	NaN	-55.291021	-13.127247	NaN	0.846330
-27.042205	-33.176272	NaN	-37.900719	6.134067	NaN	10.858514
-21.226976	-32.454948	NaN	-37.634315	11.227972	NaN	16.407339
-42.860549	-31.196897	NaN	-27.662618	-11.663652	NaN	-15.197931
-22.218103	-25.778092	NaN	-27.220143	3.559989	NaN	5.002040
-53.858326	-37.608942	NaN	-31.820395	-16.249384	NaN	-22.037932
-11.173667	-21.694591	NaN	-26.224421	10.520924	NaN	15.050754
-26.437870	-28.084655	NaN	-28.955348	1.646785	NaN	2.517477
-15.690236	-26.518961	NaN	-36.975281	10.828725	NaN	21.285045
-25.356908	-38.172568	NaN	-29.411658	12.815661	NaN	4.054750
-25.207265	-32.019811	NaN	-28.940651	6.812545	NaN	3.733385
-8.834493	-25.643946	NaN	-25.739888	16.809453	NaN	16.905395
-30.525113	-23.340437	NaN	-21.685196	-7.184675	NaN	-8.839917
-30.159529	-35.891858	NaN	-31.826953	5.732329	NaN	1.667424
-9.674943	-13.077242	NaN	-23.605909	3.402299	NaN	13.930966
-26.388095	-29.586308	NaN	-29.003646	3.198213	NaN	2.615551
-51.627838	-18.370530	NaN	-18.097011	-33.257308	NaN	-33.530827
-1.554176	-33.807120	NaN	-36.140569	32.252944	NaN	34.586394
-28.283156	-31.071892	NaN	-23.954146	2.788737	NaN	-4.329010
-53.573124	-32.647072	NaN	-27.785422	-20.926051	NaN	-25.787701
6.338201	-31.893354	NaN	-35.912210	38.231555	NaN	42.250411
-15.674447	-27.767670	NaN	-22.258796	12.093223	NaN	6.584349
-32.569011	-29.319311	NaN	-17.027783	-3.249699	NaN	-15.541228
-4.039157	-33.880463	NaN	-29.185014	29.841307	NaN	25.145857
-33.131197	-38.057390	NaN	-33.790706	4.926192	NaN	0.659508
-18.268180	-29.009608	NaN	-24.090760	10.741428	NaN	5.822580
-58.534888	-24.705464	NaN	-20.692790	-33.829424	NaN	-37.842098
-25.854110	-22.292994	NaN	-20.114176	-3.561116	NaN	-5.739934
-58.016750	-28.341811	NaN	-25.353163	-29.674939	NaN	-32.663587
-32.223988	-35.821174	NaN	-35.126545	3.597186	NaN	2.902557
-15.089907	-29.446112	NaN	-32.093713	14.356204	NaN	17.003805
-24.424628	-27.059649	NaN	-21.201565	2.635021	NaN	-3.223063
-33.376093	-30.426061	NaN	-29.405241	-2.950033	NaN	-3.970852
-27.914878	-28.164686	NaN	-31.951258	0.249808	NaN	4.036380
-30.785087	-27.036133	NaN	-26.370238	-3.748953	NaN	-4.414849
-38.321552	-16.880540	NaN	-23.257710	-21.441012	NaN	-15.063842
-50.993525	-31.731243	NaN	-25.528318	-19.262282	NaN	-25.465207
-31.798770	-37.531474	NaN	-33.305943	5.732704	NaN	1.507174
-44.354903	-28.693840	NaN	-27.734948	-15.661063	NaN	-16.619955
-17.650549	-40.843527	NaN	-39.590732	23.192978	NaN	21.940183
-44.131970	-22.549343	NaN	-31.107455	-21.582627	NaN	-13.024516
-42.651880	-31.402591	NaN	-29.990813	-11.249289	NaN	-12.661067
-21.898660	-42.254597	NaN	-40.510215	20.355937	NaN	18.611554
-33.992772	-37.986424	NaN	-32.974907	3.993652	NaN	-1.017865
-33.029301	-40.407529	NaN	-42.484092	7.378228	NaN	9.454792
-41.529943	-40.493669	NaN	-36.411233	-1.036273	NaN	-5.118710
-25.758532	-25.113999	NaN	-21.437627	-0.644533	NaN	-4.320905
-42.254499	-32.195694	NaN	-31.138381	-10.058805	NaN	-11.116118
-61.707834	-40.608556	NaN	-34.076152	-21.099278	NaN	-27.631682
-47.909308	-22.428018	NaN	-15.134819	-25.481290	NaN	-32.774489
-9.044189	-18.459431	NaN	-22.503845	9.415242	NaN	13.459656
-39.204373	-19.539101	NaN	-17.278043	-19.665273	NaN	-21.926330
-26.664900	-26.177270	NaN	-26.993452	-0.487630	NaN	0.328552
-48.160967	-34.348010	NaN	-29.317880	-13.812957	NaN	-18.843087
-25.730742	-25.900207	NaN	-24.706043	0.169466	NaN	-1.024698
-37.501832	-32.289672	NaN	-31.858791	-5.212160	NaN	-5.643041
-49.488582	-38.147401	NaN	-28.418009	-11.341180	NaN	-21.070573
-12.681542	-21.544412	NaN	-17.278867	8.862870	NaN	4.597326
-16.976694	-30.515005	NaN	-29.345827	13.538312	NaN	12.369134
-37.132383	-43.467105	NaN	-38.096317	6.334723	NaN	0.963934
-9.812926	-28.130251	NaN	-25.355354	18.317326	NaN	15.542428
-13.423209	-32.089413	NaN	-24.894815	18.666204	NaN	11.471606
-21.473703	-22.104184	NaN	-20.970119	0.630481	NaN	-0.503584
-25.181577	-27.412356	NaN	-23.005849	2.230779	NaN	-2.175727
-20.055258	-28.238022	NaN	-23.930392	8.182765	NaN	3.875134
-39.251109	-23.884144	NaN	-30.921679	-15.366965	NaN	-8.329430
-36.915933	-16.832123	NaN	-11.702378	-20.083810	NaN	-25.213555
-17.278964	-36.938903	NaN	-32.967701	19.659939	NaN	15.688737
-35.109500	-32.995146	NaN	-29.284837	-2.114354	NaN	-5.824663
-35.948059	-25.060461	NaN	-17.753332	-10.887598	NaN	-18.194727
-28.296049	-30.075427	NaN	-25.051396	1.779378	NaN	-3.244653
-25.720989	-22.787661	NaN	-22.023739	-2.933328	NaN	-3.697250
-32.644300	-32.586000	NaN	-36.135001	-0.058300	NaN	3.490702
-29.470819	-22.803465	NaN	-18.471554	-6.667354	NaN	-10.999265
-31.539976	-23.770070	NaN	-17.933443	-7.769906	NaN	-13.606533
-51.538340	-38.901943	NaN	-35.593814	-12.636397	NaN	-15.944526
-20.967623	-32.796442	NaN	-30.088346	11.828819	NaN	9.120723
-18.969730	-35.179730	NaN	-31.340655	16.210000	NaN	12.370925
-36.045092	-23.681345	NaN	-23.350198	-12.363747	NaN	-12.694894
-8.502900	-26.507520	NaN	-27.321668	18.004620	NaN	18.818768
-36.341363	-28.101185	NaN	-27.610056	-8.240178	NaN	-8.731306
-26.233491	-21.850416	NaN	-23.975986	-4.383076	NaN	-2.257505
-42.675835	-29.632466	NaN	-30.334311	-13.043370	NaN	-12.341524
-31.521844	-30.075643	NaN	-28.976591	-1.446200	NaN	-2.545253
-27.648768	-28.469948	NaN	-23.742647	0.821180	NaN	-3.906121
-10.169234	-31.139401	NaN	-26.695136	20.970167	NaN	16.525902
-26.602770	-19.992696	NaN	-15.958534	-6.610075	NaN	-10.644236
-25.612995	-28.613593	NaN	-20.968886	3.000598	NaN	-4.644109
-16.160026	-38.315529	NaN	-32.737474	22.155503	NaN	16.577447
-39.520888	-35.669603	NaN	-32.616267	-3.851285	NaN	-6.904621
-24.545316	-31.569760	NaN	-23.555857	7.024444	NaN	-0.989459
-18.887060	-24.739282	NaN	-25.476556	5.852223	NaN	6.589497
-10.386789	-29.294283	NaN	-26.626105	18.907494	NaN	16.239315
-29.961399	-39.901561	NaN	-38.122304	9.940162	NaN	8.160905
-11.400342	-36.484648	NaN	-35.176503	25.084305	NaN	23.776160
-41.133298	-32.662587	NaN	-28.615096	-8.470711	NaN	-12.518202
-27.930832	-31.128049	NaN	-23.806346	3.197217	NaN	-4.124486
-26.904983	-26.263033	NaN	-18.056441	-0.641950	NaN	-8.848543
-35.137201	-33.618464	NaN	-31.435025	-1.518738	NaN	-3.702177
-38.832551	-39.387772	NaN	-39.123684	0.555221	NaN	0.291133
-28.989004	-32.997298	NaN	-28.124228	4.008295	NaN	-0.864775
-35.557616	-28.158627	NaN	-23.285870	-7.398990	NaN	-12.271746
-49.948558	-23.575017	NaN	-14.862750	-26.373541	NaN	-35.085808
-9.984668	-49.369176	NaN	-41.785271	39.384508	NaN	31.800603
-28.443018	-36.392371	NaN	-23.610124	7.949353	NaN	-4.832894
-36.154220	-37.367810	NaN	-34.018468	1.213590	NaN	-2.135752
-29.933534	-36.287859	NaN	-42.343336	6.354325	NaN	12.409802
-30.272552	-13.709404	NaN	-22.972202	-16.563148	NaN	-7.300350
-30.825920	-34.901203	NaN	-37.352267	4.075283	NaN	6.526347
-38.523022	-16.995366	NaN	-19.425876	-21.527657	NaN	-19.097146
-51.590990	-18.847075	NaN	-16.714041	-32.743915	NaN	-34.876949
-19.365309	-42.140207	NaN	-34.984958	22.774898	NaN	15.619649
-20.224612	-28.989462	NaN	-24.466478	8.764850	NaN	4.241866
-34.615114	-26.571656	NaN	-21.354127	-8.043458	NaN	-13.260988
-30.101667	-31.708657	NaN	-30.260976	1.606990	NaN	0.159309
-31.776044	-24.643450	NaN	-29.294386	-7.132594	NaN	-2.481658
-36.503101	-26.371534	NaN	-24.232477	-10.131567	NaN	-12.270624
-11.430405	-22.309677	NaN	-16.517746	10.879273	NaN	5.087341
-34.663235	-23.410751	NaN	-22.961348	-11.252484	NaN	-11.701888
-36.099536	-34.522080	NaN	-25.608585	-1.577456	NaN	-10.490951
2.765921	-27.929284	NaN	-20.850221	30.695205	NaN	23.616142
-25.169626	-35.144890	NaN	-36.920163	9.975263	NaN	11.750536
-32.857770	-15.195799	NaN	-14.038780	-17.661970	NaN	-18.818990
-43.949963	-28.859161	NaN	-24.034458	-15.090802	NaN	-19.915506
-33.024215	-22.427284	NaN	-27.051879	-10.596932	NaN	-5.972336
-54.149960	-15.759656	NaN	-7.802250	-38.390304	NaN	-46.347711
-23.440287	-22.172622	NaN	-27.168074	-1.267665	NaN	3.727787
-30.281817	-34.577483	NaN	-38.249417	4.295666	NaN	7.967599
-17.213414	-27.191358	NaN	-23.186971	9.977944	NaN	5.973557
-35.444253	-37.861274	NaN	-31.085923	2.417021	NaN	-4.358330
-11.784236	-27.963863	NaN	-22.717346	16.179627	NaN	10.933110
-13.427638	-20.837784	NaN	-10.168363	7.410146	NaN	-3.259275
-11.566023	-18.485021	NaN	-16.946068	6.918997	NaN	5.380044
-25.305122	-29.890584	NaN	-26.998350	4.585462	NaN	1.693228
-21.957491	-27.820287	NaN	-25.874382	5.862796	NaN	3.916891
-31.979798	-17.189009	NaN	-13.412254	-14.790789	NaN	-18.567544
-44.602409	-19.862753	NaN	-14.717329	-24.739656	NaN	-29.885081
-39.098150	-46.143916	NaN	-40.142144	7.045766	NaN	1.043994
-0.792810	-29.898187	NaN	-27.499621	29.105377	NaN	26.706811
-36.064137	-22.801739	NaN	-28.119552	-13.262398	NaN	-7.944585
-17.413524	-24.236652	NaN	-26.839674	6.823128	NaN	9.426150
-36.218269	-19.833723	NaN	-21.516010	-16.384546	NaN	-14.702259
-38.719190	-39.541066	NaN	-36.959574	0.821876	NaN	-1.759616
-26.913621	-25.858976	NaN	-20.992455	-1.054645	NaN	-5.921166
-4.419642	-33.009127	NaN	-31.796255	28.589485	NaN	27.376613
-29.679728	-31.988338	NaN	-28.666738	2.308610	NaN	-1.012990
-21.482197	-21.061036	NaN	-23.178633	-0.421161	NaN	1.696435
-34.206003	-39.629565	NaN	-39.318675	5.423562	NaN	5.112672
-4.399267	-34.638786	NaN	-31.158174	30.239519	NaN	26.758907
-17.947519	-38.181455	NaN	-34.910423	20.233936	NaN	16.962903
-41.300028	-29.979473	NaN	-21.161251	-11.320555	NaN	-20.138777
-19.629177	-28.272574	NaN	-22.986432	8.643397	NaN	3.357255
-15.046747	-17.109960	NaN	-19.793989	2.063213	NaN	4.747242
-36.483869	-36.624019	NaN	-33.867035	0.140150	NaN	-2.616833
-25.078915	-24.318227	NaN	-24.932839	-0.760689	NaN	-0.146077
-45.587796	-26.107445	NaN	-28.692218	-19.480351	NaN	-16.895578
-33.258297	-41.239835	NaN	-41.762235	7.981538	NaN	8.503937
-30.980177	-30.801782	NaN	-26.274565	-0.178395	NaN	-4.705612
-25.703315	-37.651116	NaN	-41.168943	11.947802	NaN	15.465628
-19.119670	-32.989010	NaN	-32.259034	13.869340	NaN	13.139364
-13.357957	-20.043674	NaN	-18.040774	6.685717	NaN	4.682817
-27.714257	-27.870272	NaN	-25.955780	0.156015	NaN	-1.758477
-39.382783	-29.816467	NaN	-21.569873	-9.566316	NaN	-17.812910
-7.931636	-32.403728	NaN	-27.864588	24.472092	NaN	19.932951
-13.011588	-24.414799	NaN	-20.422100	11.403211	NaN	7.410512
-25.774399	-13.824091	NaN	-15.205744	-11.950308	NaN	-10.568655
-29.035838	-34.185385	NaN	-31.907796	5.149546	NaN	2.871957
-17.635852	-21.899485	NaN	-23.245485	4.263633	NaN	5.609633
-35.218159	-26.565993	NaN	-32.137383	-8.652166	NaN	-3.080776
-22.098329	-29.249090	NaN	-20.691035	7.150762	NaN	-1.407293
-10.116921	-39.087204	NaN	-24.157575	28.970282	NaN	14.040653
-45.064940	-23.221076	NaN	-19.539436	-21.843864	NaN	-25.525505
-56.122384	-34.974601	NaN	-31.623772	-21.147783	NaN	-24.498612
-25.959059	-33.711756	NaN	-23.218109	7.752697	NaN	-2.740949
-15.160000	-23.392331	NaN	-18.245017	8.232331	NaN	3.085018
-40.052808	-18.372557	NaN	-17.445665	-21.680251	NaN	-22.607144
-12.493826	-23.622220	NaN	-21.667653	11.128394	NaN	9.173827
-21.550405	-26.133210	NaN	-28.284795	4.582805	NaN	6.734390
-21.238968	-21.609031	NaN	-29.329535	0.370063	NaN	8.090567
-28.364319	-26.913654	NaN	-31.690719	-1.450665	NaN	3.326400
-30.188388	-24.417260	NaN	-16.428110	-5.771127	NaN	-13.760278
-32.662562	-28.878075	NaN	-23.966079	-3.784487	NaN	-8.696483
-10.710219	-28.108037	NaN	-26.229691	17.397817	NaN	15.519472
-33.847636	-22.997315	NaN	-17.679090	-10.850321	NaN	-16.168546
-23.018250	-28.177129	NaN	-36.000320	5.158879	NaN	12.982070
-58.969633	-19.596583	NaN	-17.397313	-39.373050	NaN	-41.572320
-48.483828	-28.685445	NaN	-30.747130	-19.798383	NaN	-17.736698
-45.163657	-30.540176	NaN	-28.348426	-14.623481	NaN	-16.815230
-27.909557	-28.305904	NaN	-24.858274	0.396347	NaN	-3.051284
-32.703849	-26.035901	NaN	-20.354121	-6.667948	NaN	-12.349728
-22.029779	-16.817408	NaN	-11.690707	-5.212371	NaN	-10.339072
-14.993472	-11.800105	NaN	-14.423000	-3.193367	NaN	-0.570472
-39.520925	-27.730204	NaN	-28.721494	-11.790721	NaN	-10.799431
-22.078852	-24.093978	NaN	-24.966989	2.015126	NaN	2.888138
-25.233270	-24.690276	NaN	-24.722368	-0.542994	NaN	-0.510901
-8.792118	-36.669224	NaN	-31.176895	27.877106	NaN	22.384777
7.673498	-34.039601	NaN	-31.954901	41.713099	NaN	39.628399
-34.751989	-29.972030	NaN	-26.778118	-4.779959	NaN	-7.973872
-43.674389	-30.722707	NaN	-30.929582	-12.951682	NaN	-12.744807
-48.152174	-22.943318	NaN	-18.880543	-25.208856	NaN	-29.271631
-46.486188	-31.083714	NaN	-27.826941	-15.402474	NaN	-18.659247
0.096049	-46.744593	NaN	-48.818736	46.840642	NaN	48.914785
-60.565719	-28.534654	NaN	-29.873861	-32.031066	NaN	-30.691858
-33.355962	-26.379200	NaN	-28.398360	-6.976763	NaN	-4.957603
-31.894378	-29.056031	NaN	-25.410763	-2.838346	NaN	-6.483614
-18.020851	-40.189527	NaN	-35.772244	22.168677	NaN	17.751393
-7.438675	-22.502524	NaN	-17.876139	15.063849	NaN	10.437464
-39.728713	-16.317447	NaN	-12.515296	-23.411266	NaN	-27.213417
-1.352652	-23.302041	NaN	-16.289505	21.949389	NaN	14.936852
-52.014569	-29.302953	NaN	-21.280783	-22.711616	NaN	-30.733786
-46.750943	-35.775253	NaN	-31.631928	-10.975690	NaN	-15.119015
-26.645723	-30.058845	NaN	-31.592162	3.413121	NaN	4.946439
-26.438922	-25.108152	NaN	-18.110654	-1.330770	NaN	-8.328268
-7.691554	-37.829536	NaN	-36.873981	30.137982	NaN	29.182427
-9.247326	-34.002800	NaN	-32.454650	24.755474	NaN	23.207324
-31.821637	-22.176104	NaN	-24.228769	-9.645533	NaN	-7.592868
-36.986581	-26.717503	NaN	-22.432584	-10.269079	NaN	-14.553997
-50.850451	-34.652738	NaN	-28.752974	-16.197713	NaN	-22.097477
-29.701789	-43.749866	NaN	-35.837679	14.048077	NaN	6.135891
-45.385812	-28.000843	NaN	-23.440563	-17.384970	NaN	-21.945249
-18.324735	-29.124603	NaN	-27.497816	10.799868	NaN	9.173081
-36.193802	-28.085416	NaN	-25.882001	-8.108385	NaN	-10.311800
-21.180280	-37.077728	NaN	-26.701799	15.897448	NaN	5.521518
-4.820271	-37.316057	NaN	-33.029334	32.495786	NaN	28.209063
-27.920429	-22.388903	NaN	-24.135588	-5.531527	NaN	-3.784841
-12.296713	-25.057162	NaN	-26.357374	12.760450	NaN	14.060661
-18.674302	-29.049625	NaN	-22.504246	10.375323	NaN	3.829944
-8.167132	-44.175771	NaN	-37.847065	36.008639	NaN	29.679933
-3.269343	-39.639380	NaN	-34.204465	36.370037	NaN	30.935122
-3.009992	-28.787310	NaN	-26.743325	25.777318	NaN	23.733333
-22.760347	-38.614464	NaN	-35.471429	15.854117	NaN	12.711082
-46.874429	-23.345763	NaN	-21.780470	-23.528667	NaN	-25.093959
-14.314624	-28.087481	NaN	-29.273708	13.772857	NaN	14.959084
-17.483512	-34.827695	NaN	-27.509700	17.344182	NaN	10.026187
-29.091068	-33.777513	NaN	-27.646214	4.686445	NaN	-1.444855
-26.853037	-32.526797	NaN	-27.984978	5.673760	NaN	1.131941
-29.889713	-28.780643	NaN	-25.507608	-1.109070	NaN	-4.382104
-13.361780	-36.740205	NaN	-35.828111	23.378425	NaN	22.466331
-13.257057	-29.936151	NaN	-28.924929	16.679094	NaN	15.667871
-44.733531	-33.992077	NaN	-27.270637	-10.741454	NaN	-17.462894
-30.198151	-30.174303	NaN	-28.558586	-0.023848	NaN	-1.639564
-42.453688	-21.785516	NaN	-28.544257	-20.668172	NaN	-13.909431
-42.361537	-39.435147	NaN	-34.939130	-2.926390	NaN	-7.422407
-10.251956	-35.021436	NaN	-33.944890	24.769480	NaN	23.692934
-23.784606	-31.604751	NaN	-23.465062	7.820145	NaN	-0.319544
-28.107973	-31.093117	NaN	-31.360496	2.985144	NaN	3.252523
-30.545518	-20.971871	NaN	-22.301040	-9.573647	NaN	-8.244479
-52.498539	-35.847501	NaN	-32.756296	-16.651038	NaN	-19.742243
-36.899609	-41.072490	NaN	-29.951453	4.172881	NaN	-6.948155
-22.620321	-35.595978	NaN	-28.240388	12.975657	NaN	5.620067
-20.072518	-43.457256	NaN	-37.195123	23.384737	NaN	17.122605
-31.631394	-22.057976	NaN	-22.389905	-9.573418	NaN	-9.241489
-49.220653	-27.086905	NaN	-28.210672	-22.133749	NaN	-21.009981
-40.921701	-29.189820	NaN	-31.233538	-11.731881	NaN	-9.688162
-18.150376	-24.162388	NaN	-32.910984	6.012013	NaN	14.760609
-33.594327	-27.666620	NaN	-18.022609	-5.927706	NaN	-15.571717
-29.739731	-22.855766	NaN	-27.063598	-6.883965	NaN	-2.676133
-9.720075	-40.482022	NaN	-40.607025	30.761947	NaN	30.886950
-39.255647	-21.030619	NaN	-27.531227	-18.225028	NaN	-11.724420
-50.600247	-33.583166	NaN	-32.400712	-17.017081	NaN	-18.199536
-13.437988	-27.444833	NaN	-19.466782	14.006844	NaN	6.028794
-46.103005	-17.434347	NaN	-14.282737	-28.668658	NaN	-31.820268
-23.181010	-30.186795	NaN	-28.391674	7.005784	NaN	5.210664
-14.640637	-6.807307	NaN	-9.902216	-7.833331	NaN	-4.738421
-13.032312	-36.781641	NaN	-29.673078	23.749329	NaN	16.640766
-10.410018	-32.279307	NaN	-21.238345	21.869289	NaN	10.828326
-34.965770	-41.128878	NaN	-42.626772	6.163108	NaN	7.661002
-30.712715	-26.394877	NaN	-27.898984	-4.317838	NaN	-2.813731
-6.173858	-38.944931	NaN	-31.652501	32.771073	NaN	25.478642
-25.188273	-29.489456	NaN	-28.936279	4.301183	NaN	3.748006
-39.702840	-30.639378	NaN	-28.652654	-9.063462	NaN	-11.050186
-33.765622	-34.248249	NaN	-31.472968	0.482627	NaN	-2.292654
-23.097433	-32.143026	NaN	-26.794518	9.045593	NaN	3.697085
-43.361451	-37.805368	NaN	-38.840004	-5.556083	NaN	-4.521447
-31.166367	-23.329548	NaN	-23.057869	-7.836819	NaN	-8.108498
-24.408858	-27.706420	NaN	-24.435833	3.297562	NaN	0.026975
-74.968227	-30.773624	NaN	-27.242773	-44.194603	NaN	-47.725454
-44.533251	-26.426136	NaN	-22.216414	-18.107116	NaN	-22.316837
-43.896815	-28.460146	NaN	-29.682929	-15.436669	NaN	-14.213886
-27.621183	-30.091096	NaN	-34.159360	2.469912	NaN	6.538176
-18.282570	-23.368124	NaN	-23.277246	5.085554	NaN	4.994676
-32.324663	-34.012427	NaN	-31.250506	1.687764	NaN	-1.074157
-41.347270	-27.823468	NaN	-31.222778	-13.523802	NaN	-10.124492
-7.705450	-22.142283	NaN	-23.055277	14.436833	NaN	15.349826
-7.818245	-36.427868	NaN	-33.490339	28.609622	NaN	25.672094
-17.724937	-31.704775	NaN	-32.456776	13.979838	NaN	14.731839
3.123372	-30.042319	NaN	-31.688761	33.165691	NaN	34.812132
-17.088752	-29.336523	NaN	-28.183611	12.247771	NaN	11.094860
-23.425520	-21.561424	NaN	-18.693480	-1.864096	NaN	-4.732040
-27.416657	-25.254902	NaN	-31.191861	-2.161755	NaN	3.775204
-21.290082	-22.458036	NaN	-21.439435	1.167954	NaN	0.149354
-26.611907	-32.483273	NaN	-37.209358	5.871367	NaN	10.597451
-42.588023	-26.125408	NaN	-19.159476	-16.462615	NaN	-23.428546
-31.425817	-42.373574	NaN	-41.615569	10.947757	NaN	10.189752
-17.620030	-22.511103	NaN	-17.761254	4.891074	NaN	0.141224
-14.743282	-27.707122	NaN	-23.928835	12.963841	NaN	9.185553
-36.318796	-41.129479	NaN	-42.132592	4.810684	NaN	5.813796
-18.494357	-28.407030	NaN	-29.099463	9.912672	NaN	10.605106
-49.155511	-28.403691	NaN	-25.048576	-20.751820	NaN	-24.106934
-10.192180	-30.909772	NaN	-28.748272	20.717592	NaN	18.556092
-15.110574	-38.920603	NaN	-35.005321	23.810029	NaN	19.894747
-8.945785	-38.662265	NaN	-34.115084	29.716479	NaN	25.169298
-20.097263	-33.895515	NaN	-36.772682	13.798251	NaN	16.675419
-21.248194	-47.869528	NaN	-46.567532	26.621334	NaN	25.319338
-54.615252	-33.749280	NaN	-29.062717	-20.865972	NaN	-25.552535
-29.915576	-21.312629	NaN	-20.977230	-8.602947	NaN	-8.938345
-32.545015	-29.699111	NaN	-33.531917	-2.845905	NaN	0.986902
-10.998430	-26.377849	NaN	-34.214107	15.379420	NaN	23.215678
-22.301985	-27.062902	NaN	-20.968864	4.760918	NaN	-1.333121
-16.689308	-36.046754	NaN	-40.731484	19.357446	NaN	24.042177
-44.944658	-24.927548	NaN	-34.842684	-20.017110	NaN	-10.101974
-35.148795	-31.643759	NaN	-28.996506	-3.505036	NaN	-6.152289
-38.413368	-24.455482	NaN	-19.028742	-13.957885	NaN	-19.384626
-18.159262	-24.365655	NaN	-20.146304	6.206393	NaN	1.987042
-1.268210	-36.506118	NaN	-32.453280	35.237909	NaN	31.185070
-27.721295	-25.395463	NaN	-22.107007	-2.325832	NaN	-5.614289
-42.699936	-34.954757	NaN	-31.801963	-7.745180	NaN	-10.897973
-20.576589	-22.279457	NaN	-23.192005	1.702868	NaN	2.615416
-30.738712	-31.422622	NaN	-34.742452	0.683910	NaN	4.003740
-28.308206	-33.528344	NaN	-38.318367	5.220138	NaN	10.010162
-63.372517	-38.714321	NaN	-29.648349	-24.658196	NaN	-33.724168
-43.570136	-36.361715	NaN	-33.889491	-7.208421	NaN	-9.680645
-12.992486	-24.091259	NaN	-24.771497	11.098773	NaN	11.779011
-27.335915	-35.811423	NaN	-40.915663	8.475508	NaN	13.579748
-20.481568	-27.867559	NaN	-21.472368	7.385991	NaN	0.990800
-30.750799	-25.134750	NaN	-22.455997	-5.616049	NaN	-8.294802
-41.900946	-35.636181	NaN	-28.706400	-6.264764	NaN	-13.194546
-36.064865	-24.609693	NaN	-25.903018	-11.455172	NaN	-10.161848
-37.654816	-23.359644	NaN	-16.328861	-14.295172	NaN	-21.325955
-16.898023	-13.555386	NaN	-14.961614	-3.342638	NaN	-1.936409
-45.323815	-15.625202	NaN	-17.947029	-29.698613	NaN	-27.376786
-23.781967	-33.159068	NaN	-30.411972	9.377101	NaN	6.630005
-37.962060	-20.511940	NaN	-20.134940	-17.450120	NaN	-17.827120
-31.230254	-36.410365	NaN	-33.842586	5.180111	NaN	2.612333
-59.323200	-35.204020	NaN	-32.020707	-24.119180	NaN	-27.302493
-41.534779	-22.071415	NaN	-22.474015	-19.463364	NaN	-19.060764
-8.818633	-44.039368	NaN	-44.024161	35.220735	NaN	35.205528
-28.874021	-8.437931	NaN	-14.265305	-20.436090	NaN	-14.608716
-10.981998	-45.632274	NaN	-41.087598	34.650276	NaN	30.105600
-13.837227	-33.939370	NaN	-34.801197	20.102143	NaN	20.963970
-33.721697	-26.907167	NaN	-27.098995	-6.814530	NaN	-6.622702
-21.157420	-42.216683	NaN	-39.674314	21.059264	NaN	18.516894
-19.152093	-24.239468	NaN	-23.269224	5.087375	NaN	4.117131
-30.982549	-36.135312	NaN	-30.711443	5.152764	NaN	-0.271106
-30.290456	-16.072221	NaN	-22.144431	-14.218235	NaN	-8.146025
-29.601574	-21.275229	NaN	-21.953639	-8.326345	NaN	-7.647935
-24.984658	-42.068093	NaN	-41.648724	17.083434	NaN	16.664066
-46.947850	-37.507431	NaN	-36.929662	-9.440419	NaN	-10.018187
-48.452393	-25.489800	NaN	-25.863000	-22.962593	NaN	-22.589393
-12.282382	-18.607500	NaN	-22.744511	6.325119	NaN	10.462129
-15.689033	-33.056614	NaN	-33.791100	17.367581	NaN	18.102067
-35.102713	-31.308799	NaN	-32.618649	-3.793913	NaN	-2.484064
-16.022132	-33.156144	NaN	-26.408389	17.134012	NaN	10.386257
-59.349065	-32.585294	NaN	-29.486468	-26.763771	NaN	-29.862597
-37.237568	-32.326539	NaN	-35.221255	-4.911029	NaN	-2.016312
-41.616126	-23.707674	NaN	-30.073260	-17.908452	NaN	-11.542866
-17.025102	-24.163603	NaN	-27.680496	7.138501	NaN	10.655394
-28.974210	-27.742787	NaN	-27.197970	-1.231423	NaN	-1.776240
-31.593557	-24.818539	NaN	-20.339849	-6.775018	NaN	-11.253708
-35.996343	-25.727593	NaN	-28.134250	-10.268751	NaN	-7.862094
-28.642434	-25.632535	NaN	-18.065644	-3.009898	NaN	-10.576789
-38.677367	-29.160803	NaN	-28.620794	-9.516564	NaN	-10.056573
-21.425210	-39.117925	NaN	-33.973827	17.692714	NaN	12.548616
-8.389202	-27.480760	NaN	-33.158302	19.091558	NaN	24.769100
-53.364759	-28.269496	NaN	-26.242378	-25.095263	NaN	-27.122381
-49.470760	-39.267447	NaN	-47.958470	-10.203313	NaN	-1.512290
-20.265917	-23.857028	NaN	-15.762153	3.591111	NaN	-4.503764
-27.819189	-35.933334	NaN	-27.817332	8.114145	NaN	-0.001858
-28.648109	-39.474352	NaN	-36.189620	10.826242	NaN	7.541511
-19.316760	-18.767204	NaN	-12.870268	-0.549556	NaN	-6.446492
-44.319604	-26.078686	NaN	-21.078678	-18.240918	NaN	-23.240927
-13.238809	-32.722445	NaN	-32.892309	19.483636	NaN	19.653500
-20.416181	-13.812051	NaN	-12.285209	-6.604130	NaN	-8.130972
-3.587330	-26.977083	NaN	-28.497273	23.389753	NaN	24.909943
-30.240286	-22.166117	NaN	-20.943876	-8.074169	NaN	-9.296411
-38.927436	-24.930646	NaN	-21.196936	-13.996790	NaN	-17.730500
-28.539285	-37.938007	NaN	-37.009459	9.398721	NaN	8.470174
-38.753454	-26.922908	NaN	-31.124614	-11.830545	NaN	-7.628839
-30.104701	-28.382926	NaN	-23.782355	-1.721776	NaN	-6.322346
-12.182487	-35.746867	NaN	-30.290424	23.564380	NaN	18.107937
-24.351265	-33.082331	NaN	-26.217228	8.731066	NaN	1.865963
-15.907983	-35.268335	NaN	-30.840892	19.360352	NaN	14.932908
-13.260787	-34.091140	NaN	-41.289643	20.830352	NaN	28.028855
-33.046568	-28.570054	NaN	-33.432642	-4.476513	NaN	0.386074
-11.549584	-29.947145	NaN	-29.197017	18.397561	NaN	17.647434
-28.494487	-26.141870	NaN	-20.663111	-2.352617	NaN	-7.831376
-19.490226	-35.021157	NaN	-31.550786	15.530931	NaN	12.060560
-41.408395	-27.451126	NaN	-23.870763	-13.957269	NaN	-17.537632
-8.190078	-31.869938	NaN	-30.955553	23.679860	NaN	22.765475
-17.406653	-32.476677	NaN	-30.555032	15.070025	NaN	13.148380
-27.828200	-23.693820	NaN	-25.905880	-4.134380	NaN	-1.922320
-42.060379	-28.973001	NaN	-23.574014	-13.087379	NaN	-18.486366
-21.174097	-30.326188	NaN	-27.642551	9.152091	NaN	6.468453
-36.254351	-30.325723	NaN	-23.341124	-5.928627	NaN	-12.913227
-10.119680	-13.451351	NaN	-20.080915	3.331671	NaN	9.961234
-27.900069	-19.231510	NaN	-20.823994	-8.668559	NaN	-7.076075
-6.972603	-32.200763	NaN	-24.619952	25.228160	NaN	17.647348
-24.381832	-30.524273	NaN	-31.369149	6.142441	NaN	6.987317
-31.928771	-38.389134	NaN	-35.312922	6.460363	NaN	3.384151
-14.266249	-27.967766	NaN	-26.895169	13.701517	NaN	12.628920
-43.761424	-25.071109	NaN	-22.200134	-18.690314	NaN	-21.561290
-52.899783	-24.528942	NaN	-29.939869	-28.370841	NaN	-22.959915
-39.647114	-43.994142	NaN	-28.797555	4.347028	NaN	-10.849559
-40.246417	-47.863568	NaN	-38.000868	7.617150	NaN	-2.245549
-5.543579	-28.831504	NaN	-26.020337	23.287925	NaN	20.476758
-49.059368	-27.265839	NaN	-24.837534	-21.793529	NaN	-24.221834
-53.258921	-23.348049	NaN	-19.414947	-29.910872	NaN	-33.843973
-24.248420	-45.647565	NaN	-41.829531	21.399145	NaN	17.581112
-13.739959	-35.044786	NaN	-29.208068	21.304827	NaN	15.468110
-43.349086	-28.898404	NaN	-26.565240	-14.450681	NaN	-16.783846
-39.198685	-35.120293	NaN	-31.712159	-4.078392	NaN	-7.486526
-35.612426	-21.217330	NaN	-22.732745	-14.395095	NaN	-12.879680
-5.092304	-28.177862	NaN	-28.471119	23.085558	NaN	23.378815
-33.575333	-29.511506	NaN	-26.010619	-4.063827	NaN	-7.564714
-13.065104	-35.108979	NaN	-25.337066	22.043875	NaN	12.271962
-16.143631	-46.762841	NaN	-40.355910	30.619210	NaN	24.212279
-33.250596	-26.945478	NaN	-25.835154	-6.305118	NaN	-7.415442
-24.523197	-28.934143	NaN	-25.849816	4.410946	NaN	1.326619
-33.726682	-18.410172	NaN	-15.381912	-15.316510	NaN	-18.344770
-10.315059	-22.440594	NaN	-24.427106	12.125535	NaN	14.112047
-32.883315	-25.571209	NaN	-23.814031	-7.312106	NaN	-9.069284
7.307522	-29.927395	NaN	-27.708860	37.234917	NaN	35.016382
-37.040972	-29.726288	NaN	-25.791244	-7.314684	NaN	-11.249728
-42.352895	-29.628487	NaN	-33.257839	-12.724409	NaN	-9.095057
-7.832488	-39.698315	NaN	-42.054039	31.865827	NaN	34.221550
-17.274037	-35.851047	NaN	-30.946371	18.577010	NaN	13.672334
-50.896392	-32.076270	NaN	-24.372009	-18.820121	NaN	-26.524383
-6.143176	-34.710547	NaN	-32.071349	28.567371	NaN	25.928174
-34.051427	-30.167804	NaN	-23.791858	-3.883622	NaN	-10.259569
-23.105043	-25.542901	NaN	-17.604331	2.437858	NaN	-5.500712
-38.070745	-30.424516	NaN	-28.066888	-7.646228	NaN	-10.003857
-20.191918	-19.442560	NaN	-17.074189	-0.749358	NaN	-3.117729
-26.399275	-30.947391	NaN	-28.104494	4.548115	NaN	1.705219
-38.402450	-30.209667	NaN	-24.991379	-8.192783	NaN	-13.411071
-19.746701	-28.529616	NaN	-25.351643	8.782915	NaN	5.604942
-14.579433	-29.208584	NaN	-31.359833	14.629151	NaN	16.780399
-9.407209	-29.599242	NaN	-33.703060	20.192033	NaN	24.295851
-48.879889	-31.775343	NaN	-25.369152	-17.104546	NaN	-23.510737
-26.437600	-37.904437	NaN	-30.777424	11.466837	NaN	4.339824
-40.463344	-25.039954	NaN	-24.645067	-15.423389	NaN	-15.818276
-10.907780	-37.575313	NaN	-33.387729	26.667533	NaN	22.479949
-13.234157	-38.870944	NaN	-33.881491	25.636787	NaN	20.647334
-20.564372	-24.561335	NaN	-22.248119	3.996962	NaN	1.683747
-0.566814	-31.879119	NaN	-29.418767	31.312305	NaN	28.851953
-20.984916	-36.516482	NaN	-31.192471	15.531566	NaN	10.207555
-22.480919	-30.690978	NaN	-28.728024	8.210059	NaN	6.247105
-40.412027	-18.250131	NaN	-13.303032	-22.161896	NaN	-27.108995
-39.075923	-33.690758	NaN	-31.243105	-5.385166	NaN	-7.832819
-22.217543	-22.316549	NaN	-24.065944	0.099006	NaN	1.848401
-34.756819	-23.253598	NaN	-25.673692	-11.503222	NaN	-9.083127
-1.185375	-23.672464	NaN	-22.714665	22.487088	NaN	21.529290
-28.071426	-18.775190	NaN	-18.724446	-9.296235	NaN	-9.346980
-46.752039	-34.872667	NaN	-31.910197	-11.879372	NaN	-14.841842
-33.066937	-11.725230	NaN	-13.160515	-21.341706	NaN	-19.906422
-48.449474	-41.141713	NaN	-36.798111	-7.307761	NaN	-11.651363
-5.229764	-20.092041	NaN	-19.703307	14.862277	NaN	14.473544
-33.627951	-33.645443	NaN	-27.361903	0.017492	NaN	-6.266048
-29.858155	-40.353298	NaN	-33.075425	10.495143	NaN	3.217270
-20.995292	-28.448640	NaN	-26.915181	7.453347	NaN	5.919888
-28.236557	-24.197172	NaN	-30.216874	-4.039384	NaN	1.980317
-61.560274	-27.179119	NaN	-33.521368	-34.381155	NaN	-28.038906
-67.897028	-29.600243	NaN	-22.979896	-38.296785	NaN	-44.917133
-27.396329	-36.501093	NaN	-36.283041	9.104764	NaN	8.886711
-30.519599	-25.300229	NaN	-27.258821	-5.219370	NaN	-3.260778
-27.514476	-25.829366	NaN	-29.847378	-1.685110	NaN	2.332902
-10.827603	-20.944676	NaN	-18.728809	10.117073	NaN	7.901206
-46.631518	-42.338715	NaN	-32.549935	-4.292803	NaN	-14.081583
-50.023850	-31.284111	NaN	-30.870028	-18.739739	NaN	-19.153821
-6.538125	-37.150260	NaN	-35.738323	30.612135	NaN	29.200199
-17.167670	-33.061404	NaN	-30.538831	15.893734	NaN	13.371161
-0.272250	-33.448733	NaN	-29.334387	33.176483	NaN	29.062137
-45.614531	-28.911435	NaN	-25.282663	-16.703097	NaN	-20.331868
-15.361594	-19.957309	NaN	-21.499739	4.595715	NaN	6.138145
-33.819445	-38.694581	NaN	-30.573496	4.875136	NaN	-3.245949
-21.033438	-29.668485	NaN	-34.586682	8.635047	NaN	13.553244
-24.684496	-28.867506	NaN	-29.698566	4.183010	NaN	5.014070
-33.265311	-35.368427	NaN	-27.056200	2.103116	NaN	-6.209111
-38.309457	-31.547874	NaN	-33.906185	-6.761584	NaN	-4.403272
-3.060692	-55.767451	NaN	-44.837987	52.706760	NaN	41.777296
-35.092945	-24.182256	NaN	-26.294374	-10.910689	NaN	-8.798571
-35.181735	-34.144601	NaN	-29.387599	-1.037134	NaN	-5.794136
-30.795525	-25.577553	NaN	-21.176718	-5.217972	NaN	-9.618808
-31.333501	-19.341722	NaN	-26.544455	-11.991778	NaN	-4.789045
-32.496038	-30.111444	NaN	-27.111705	-2.384594	NaN	-5.384333
-15.239356	-30.059090	NaN	-36.673958	14.819734	NaN	21.434603
-25.023380	-22.035861	NaN	-23.175610	-2.987519	NaN	-1.847770
-27.915562	-45.448508	NaN	-39.192758	17.532947	NaN	11.277196
-1.110525	-25.365236	NaN	-28.421037	24.254711	NaN	27.310512
-19.512090	-23.270377	NaN	-27.171128	3.758286	NaN	7.659038
-49.799362	-25.223074	NaN	-27.084644	-24.576289	NaN	-22.714718
-17.316623	-39.354335	NaN	-39.933054	22.037712	NaN	22.616431
-9.088729	-33.282982	NaN	-28.631442	24.194252	NaN	19.542713
-22.894366	-40.880100	NaN	-32.890350	17.985733	NaN	9.995984
-19.589453	-14.910258	NaN	-12.374007	-4.679195	NaN	-7.215446
-41.252706	-26.554458	NaN	-20.096019	-14.698248	NaN	-21.156687
-18.860364	-30.235914	NaN	-23.291363	11.375550	NaN	4.430998
-21.427785	-28.726851	NaN	-26.254824	7.299066	NaN	4.827039
-12.832367	-29.129762	NaN	-36.594020	16.297395	NaN	23.761653
-34.132083	-31.593199	NaN	-30.915357	-2.538885	NaN	-3.216727
-29.949245	-50.090040	NaN	-39.569830	20.140796	NaN	9.620585
-61.828060	-37.692748	NaN	-33.049586	-24.135311	NaN	-28.778474
-22.098105	-27.796729	NaN	-29.858870	5.698624	NaN	7.760765
-32.460871	-23.471606	NaN	-19.992825	-8.989265	NaN	-12.468046
-57.243839	-38.815795	NaN	-36.544640	-18.428044	NaN	-20.699199
-20.127715	-35.604814	NaN	-37.819328	15.477099	NaN	17.691612
-27.234066	-19.023490	NaN	-17.029101	-8.210576	NaN	-10.204965
-20.284436	-29.511741	NaN	-28.262613	9.227305	NaN	7.978177
-21.709010	-43.697169	NaN	-38.530228	21.988159	NaN	16.821219
-30.375579	-27.951490	NaN	-25.139640	-2.424089	NaN	-5.235939
-43.546624	-27.384454	NaN	-30.134854	-16.162170	NaN	-13.411770
-11.755729	-48.781993	NaN	-39.673203	37.026264	NaN	27.917474
-44.309153	-25.450842	NaN	-25.662754	-18.858311	NaN	-18.646399
-33.021023	-24.021050	NaN	-29.680017	-8.999973	NaN	-3.341006
-51.183846	-18.184173	NaN	-19.041212	-32.999672	NaN	-32.142634
-29.961773	-36.075574	NaN	-36.103142	6.113801	NaN	6.141369
-41.735016	-25.471479	NaN	-26.495335	-16.263537	NaN	-15.239681
-57.446702	-23.675171	NaN	-25.973019	-33.771531	NaN	-31.473683
-27.419254	-16.389922	NaN	-9.548404	-11.029332	NaN	-17.870850
-43.193998	-31.534447	NaN	-30.668251	-11.659550	NaN	-12.525746
-8.671360	-17.848221	NaN	-20.251903	9.176861	NaN	11.580543
-21.514131	-17.962615	NaN	-18.669580	-3.551516	NaN	-2.844551
-29.727688	-26.202532	NaN	-19.207888	-3.525157	NaN	-10.519800
-11.356414	-48.350027	NaN	-46.130687	36.993613	NaN	34.774272
-22.624387	-38.104504	NaN	-40.663663	15.480117	NaN	18.039276
-37.073194	-29.162473	NaN	-26.036164	-7.910721	NaN	-11.037030
-26.430328	-40.534098	NaN	-42.681355	14.103770	NaN	16.251028
-23.470643	-32.325714	NaN	-22.803194	8.855071	NaN	-0.667449
-25.955125	-41.432481	NaN	-40.981917	15.477356	NaN	15.026793
-22.950473	-36.772197	NaN	-28.557870	13.821724	NaN	5.607397
-42.646174	-28.581221	NaN	-26.316245	-14.064953	NaN	-16.329929
-56.392579	-28.915948	NaN	-23.734582	-27.476631	NaN	-32.657998
1.857246	-22.712843	NaN	-22.068066	24.570089	NaN	23.925312
2.127465	-35.335127	NaN	-32.045993	37.462592	NaN	34.173458
-21.152136	-33.331410	NaN	-37.106173	12.179275	NaN	15.954038
-22.011928	-40.914339	NaN	-42.901474	18.902411	NaN	20.889546
-34.136218	-25.448131	NaN	-25.820923	-8.688087	NaN	-8.315295
-51.435250	-33.136356	NaN	-27.554470	-18.298894	NaN	-23.880779
-13.128784	-32.497411	NaN	-31.625401	19.368626	NaN	18.496616
-18.091168	-45.689942	NaN	-41.318640	27.598774	NaN	23.227472
-28.565713	-45.034638	NaN	-40.653107	16.468925	NaN	12.087394
-19.506202	-32.174964	NaN	-32.088564	12.668762	NaN	12.582362
5.161466	-21.652267	NaN	-20.623789	26.813733	NaN	25.785254
-26.585526	-33.896880	NaN	-38.101908	7.311355	NaN	11.516382
-25.299279	-34.710194	NaN	-36.761040	9.410915	NaN	11.461761
-33.302831	-15.798842	NaN	-7.464274	-17.503989	NaN	-25.838557
-23.396529	-46.068334	NaN	-48.085635	22.671805	NaN	24.689106
-39.797671	-27.447486	NaN	-32.214112	-12.350184	NaN	-7.583559
-39.335919	-23.959499	NaN	-15.862548	-15.376421	NaN	-23.473372
-30.053566	-26.345570	NaN	-19.713313	-3.707996	NaN	-10.340253
-32.490214	-31.058325	NaN	-27.756608	-1.431889	NaN	-4.733605
-22.472626	-18.155969	NaN	-21.193158	-4.316657	NaN	-1.279468
-22.489165	-34.067755	NaN	-26.422361	11.578590	NaN	3.933197
-37.911348	-17.540374	NaN	-15.410733	-20.370973	NaN	-22.500615
-6.681884	-32.701712	NaN	-24.956324	26.019828	NaN	18.274440
-41.725341	-27.155501	NaN	-22.414110	-14.569840	NaN	-19.311231
-16.102145	-29.862052	NaN	-31.095814	13.759908	NaN	14.993669
-19.753194	-23.063454	NaN	-24.777363	3.310260	NaN	5.024169
-19.319992	-26.690826	NaN	-25.145921	7.370834	NaN	5.825929
-22.329243	-30.484772	NaN	-24.747302	8.155528	NaN	2.418059
-27.035337	-20.794782	NaN	-20.983549	-6.240555	NaN	-6.051787
-40.697667	-45.876857	NaN	-37.950525	5.179190	NaN	-2.747142
-20.317124	-31.074830	NaN	-22.387175	10.757706	NaN	2.070050
-43.242054	-36.527588	NaN	-43.674904	-6.714465	NaN	0.432851
-12.837268	-30.142471	NaN	-31.087634	17.305203	NaN	18.250365
-16.004953	-49.063222	NaN	-41.750714	33.058269	NaN	25.745761
-41.576698	-26.167056	NaN	-26.290257	-15.409642	NaN	-15.286441
-11.128888	-19.991521	NaN	-24.612336	8.862632	NaN	13.483448
-12.983464	-24.296404	NaN	-23.298347	11.312940	NaN	10.314883
-26.283952	-37.566060	NaN	-34.290302	11.282109	NaN	8.006350
-41.269046	-38.386949	NaN	-34.161713	-2.882097	NaN	-7.107333
-36.094533	-30.444441	NaN	-31.351108	-5.650092	NaN	-4.743425
1.229935	-38.695175	NaN	-30.278721	39.925110	NaN	31.508656
-46.952918	-29.736319	NaN	-31.881523	-17.216599	NaN	-15.071395
-24.643589	-36.921712	NaN	-32.465881	12.278123	NaN	7.822292
-31.066596	-35.275476	NaN	-32.516487	4.208880	NaN	1.449892
-39.717572	-26.004740	NaN	-27.817852	-13.712833	NaN	-11.899721
-12.885197	-46.555689	NaN	-44.641275	33.670492	NaN	31.756079
-6.331332	-39.162259	NaN	-36.081863	32.830927	NaN	29.750530
-45.289984	-48.153464	NaN	-39.345238	2.863480	NaN	-5.944747
-20.620058	-30.823505	NaN	-28.222583	10.203447	NaN	7.602524
-34.069770	-25.551529	NaN	-21.061080	-8.518241	NaN	-13.008690
-28.454738	-25.943702	NaN	-18.840181	-2.511036	NaN	-9.614558
-17.908967	-41.977412	NaN	-40.000847	24.068444	NaN	22.091880
-43.701085	-31.462394	NaN	-25.064903	-12.238691	NaN	-18.636182
-59.057815	-35.589360	NaN	-33.494111	-23.468456	NaN	-25.563704
-23.000793	-29.254551	NaN	-31.920734	6.253758	NaN	8.919941
-1.551551	-31.116693	NaN	-31.529725	29.565143	NaN	29.978174
-18.442954	-30.441421	NaN	-22.826670	11.998468	NaN	4.383717
-37.711931	-33.508961	NaN	-29.284340	-4.202970	NaN	-8.427591
-33.434650	-21.774441	NaN	-22.870639	-11.660208	NaN	-10.564011
-32.032481	-29.232523	NaN	-37.881779	-2.799958	NaN	5.849298
-30.926548	-44.222556	NaN	-36.553830	13.296008	NaN	5.627282
-15.657283	-20.668819	NaN	-22.602645	5.011536	NaN	6.945362
-38.229146	-31.696643	NaN	-26.645595	-6.532504	NaN	-11.583552
-36.855341	-26.879273	NaN	-27.045835	-9.976068	NaN	-9.809506
-31.770704	-34.083267	NaN	-35.745152	2.312563	NaN	3.974449
-21.616482	-20.138478	NaN	-21.817468	-1.478003	NaN	0.200987
-11.048473	-33.984102	NaN	-33.552974	22.935628	NaN	22.504501
-21.415368	-41.987112	NaN	-33.299734	20.571744	NaN	11.884367
-33.036662	-30.538406	NaN	-30.165456	-2.498256	NaN	-2.871206
-15.241377	-28.731858	NaN	-24.844244	13.490481	NaN	9.602867
-35.264999	-29.343237	NaN	-36.016378	-5.921762	NaN	0.751379
-12.759189	-27.986398	NaN	-23.962247	15.227209	NaN	11.203059
-42.977440	-34.974535	NaN	-27.803578	-8.002905	NaN	-15.173862
-7.198091	-31.894096	NaN	-22.946883	24.696005	NaN	15.748792
-47.601322	-29.716884	NaN	-31.533244	-17.884438	NaN	-16.068078
-17.393479	-15.671683	NaN	-17.183590	-1.721796	NaN	-0.209890
-57.962514	-31.900834	NaN	-33.936365	-26.061681	NaN	-24.026149
-30.959316	-32.248945	NaN	-35.171025	1.289628	NaN	4.211709
-54.654361	-22.444401	NaN	-24.366681	-32.209960	NaN	-30.287680
-20.381393	-25.950168	NaN	-27.437653	5.568775	NaN	7.056259
-23.100010	-29.521110	NaN	-28.291717	6.421101	NaN	5.191707
-2.857637	-26.632316	NaN	-24.017893	23.774678	NaN	21.160255
-27.978716	-30.691186	NaN	-23.599159	2.712469	NaN	-4.379558
-43.941312	-17.895203	NaN	-22.948288	-26.046109	NaN	-20.993024
-29.169085	-24.375723	NaN	-24.320888	-4.793362	NaN	-4.848197
-37.888427	-21.360969	NaN	-21.421235	-16.527458	NaN	-16.467192
-47.236898	-17.084612	NaN	-15.301314	-30.152286	NaN	-31.935584
-61.375790	-28.395647	NaN	-24.836338	-32.980143	NaN	-36.539452
5.671609	-27.040617	NaN	-27.559218	32.712225	NaN	33.230827
-30.100653	-42.904472	NaN	-38.453308	12.803819	NaN	8.352655
-28.516296	-34.059925	NaN	-31.360666	5.543630	NaN	2.844370
-23.882091	-33.263135	NaN	-24.140460	9.381043	NaN	0.258369
-20.764046	-24.573869	NaN	-26.882488	3.809823	NaN	6.118442
-51.868762	-27.032885	NaN	-31.748007	-24.835877	NaN	-20.120755
-14.043156	-30.153212	NaN	-30.612408	16.110056	NaN	16.569253
-33.147843	-33.772474	NaN	-33.227837	0.624631	NaN	0.079994
-1.021951	-32.529959	NaN	-23.941077	31.508007	NaN	22.919126
-6.674959	-34.243172	NaN	-27.633230	27.568213	NaN	20.958271
-74.300025	-27.386364	NaN	-26.210637	-46.913661	NaN	-48.089388
-18.041863	-37.624252	NaN	-36.341812	19.582389	NaN	18.299949
-53.787490	-30.268167	NaN	-26.396873	-23.519323	NaN	-27.390618
-37.511406	-33.864788	NaN	-30.079772	-3.646618	NaN	-7.431634
-26.398109	-28.927267	NaN	-27.769762	2.529158	NaN	1.371653
-10.432264	-24.807376	NaN	-19.950553	14.375111	NaN	9.518288
-37.941815	-26.031944	NaN	-25.369798	-11.909871	NaN	-12.572017
-23.734783	-10.735253	NaN	-13.292299	-12.999530	NaN	-10.442484
-68.893168	-32.327604	NaN	-34.437993	-36.565564	NaN	-34.455175
-24.926185	-18.565189	NaN	-10.437691	-6.360996	NaN	-14.488494
-40.197250	-33.432161	NaN	-38.182331	-6.765088	NaN	-2.014919
-46.115546	-28.479901	NaN	-27.658314	-17.635645	NaN	-18.457231
-40.998198	-20.973521	NaN	-17.132043	-20.024678	NaN	-23.866155
-22.602376	-42.073411	NaN	-40.737316	19.471035	NaN	18.134940
-10.490091	-31.080886	NaN	-24.419183	20.590795	NaN	13.929093
-33.958721	-36.833887	NaN	-28.836256	2.875167	NaN	-5.122465
-47.194817	-32.464875	NaN	-31.367728	-14.729942	NaN	-15.827088
-32.075391	-24.249718	NaN	-28.664089	-7.825672	NaN	-3.411301
-1.520798	-34.354262	NaN	-31.278246	32.833464	NaN	29.757448
-26.125746	-28.392089	NaN	-30.321899	2.266343	NaN	4.196152
-37.636154	-32.855039	NaN	-27.968543	-4.781115	NaN	-9.667611
-45.319294	-33.833426	NaN	-30.515970	-11.485868	NaN	-14.803324
1.115139	-25.583150	NaN	-19.462069	26.698289	NaN	20.577208
-23.509308	-24.540010	NaN	-26.085752	1.030702	NaN	2.576443
-21.845439	-33.818058	NaN	-32.262358	11.972619	NaN	10.416918
-28.559331	-19.446583	NaN	-17.417710	-9.112748	NaN	-11.141621
-28.134561	-26.650570	NaN	-29.139899	-1.483991	NaN	1.005337
-34.033187	-32.398700	NaN	-36.701842	-1.634486	NaN	2.668655
-25.960181	-37.162766	NaN	-36.342259	11.202584	NaN	10.382078
-27.585506	-24.815590	NaN	-21.796880	-2.769917	NaN	-5.788626
-18.944611	-29.862045	NaN	-32.375220	10.917433	NaN	13.430608
-14.885381	-29.300016	NaN	-27.955463	14.414635	NaN	13.070082
-14.464746	-32.335853	NaN	-30.774502	17.871107	NaN	16.309756
-5.593073	-31.365823	NaN	-33.659301	25.772751	NaN	28.066228
2.225510	-31.843841	NaN	-25.400036	34.069352	NaN	27.625547
-19.841723	-37.286418	NaN	-29.783491	17.444695	NaN	9.941769
-30.865965	-22.746506	NaN	-23.258192	-8.119459	NaN	-7.607772
-26.121040	-32.141020	NaN	-34.961494	6.019980	NaN	8.840454
-34.492905	-34.277133	NaN	-30.997586	-0.215772	NaN	-3.495320
-60.589359	-41.229270	NaN	-38.904450	-19.360088	NaN	-21.684909
-48.086640	-22.459052	NaN	-21.471819	-25.627588	NaN	-26.614821
-48.947971	-26.145629	NaN	-31.814009	-22.802341	NaN	-17.133962
-34.323183	-22.564135	NaN	-18.690531	-11.759048	NaN	-15.632652
-39.482853	-25.835058	NaN	-24.490538	-13.647796	NaN	-14.992315
-8.261686	-26.065950	NaN	-30.587520	17.804264	NaN	22.325834
-14.451295	-27.416893	NaN	-26.236330	12.965598	NaN	11.785035
15.243414	-34.222458	NaN	-28.724408	49.465873	NaN	43.967822
-6.418352	-35.812262	NaN	-28.597098	29.393910	NaN	22.178746
-35.193692	-30.397679	NaN	-31.126023	-4.796012	NaN	-4.067669
-33.474835	-17.973855	NaN	-17.460198	-15.500980	NaN	-16.014637
-28.904476	-31.203467	NaN	-33.587765	2.298991	NaN	4.683289
-11.127268	-21.822679	NaN	-18.250717	10.695411	NaN	7.123449
-32.351471	-40.510168	NaN	-30.792823	8.158697	NaN	-1.558648
-26.336712	-35.103997	NaN	-34.957114	8.767285	NaN	8.620402
-29.169805	-46.856424	NaN	-39.221652	17.686619	NaN	10.051847
-2.904792	-47.750260	NaN	-34.913200	44.845468	NaN	32.008408
-16.898432	-34.658171	NaN	-33.504024	17.759740	NaN	16.605593
-22.765836	-33.024755	NaN	-25.107241	10.258919	NaN	2.341405
-2.683083	-14.674485	NaN	-10.739889	11.991402	NaN	8.056806
-32.625581	-33.856865	NaN	-26.855191	1.231283	NaN	-5.770391
-28.033048	-25.926072	NaN	-24.473209	-2.106976	NaN	-3.559839
-9.704806	-47.139997	NaN	-42.351398	37.435191	NaN	32.646592
-34.907787	-29.523753	NaN	-30.168097	-5.384035	NaN	-4.739691
-33.519427	-40.349360	NaN	-33.621543	6.829933	NaN	0.102116
-22.783925	-23.881488	NaN	-25.848997	1.097563	NaN	3.065072
-54.061744	-32.916563	NaN	-34.124256	-21.145181	NaN	-19.937488
-24.135044	-18.889914	NaN	-23.074188	-5.245130	NaN	-1.060856
-12.350327	-25.917417	NaN	-27.382590	13.567090	NaN	15.032264
-9.762389	-42.965728	NaN	-40.201563	33.203339	NaN	30.439174
-13.288549	-35.191904	NaN	-25.994096	21.903354	NaN	12.705546
-19.815204	-23.789045	NaN	-24.998036	3.973842	NaN	5.182833
-27.141600	-39.641973	NaN	-34.687322	12.500374	NaN	7.545722
-53.546604	-33.866274	NaN	-33.684810	-19.680330	NaN	-19.861794
-31.603510	-28.893231	NaN	-25.152329	-2.710280	NaN	-6.451181
1.494397	-17.165206	NaN	-22.433679	18.659603	NaN	23.928076
-17.273893	-27.017746	NaN	-28.204261	9.743853	NaN	10.930368
-18.915636	-24.758823	NaN	-21.217964	5.843187	NaN	2.302328
-21.167637	-30.082706	NaN	-29.011573	8.915069	NaN	7.843936
-28.114361	-34.376697	NaN	-30.936516	6.262336	NaN	2.822155
-45.253462	-20.376281	NaN	-14.486821	-24.877181	NaN	-30.766641
-25.239474	-31.147473	NaN	-26.698112	5.907998	NaN	1.458638
-33.723326	-21.560270	NaN	-25.088049	-12.163055	NaN	-8.635277
-10.545386	-18.910014	NaN	-20.964722	8.364628	NaN	10.419336
-29.663947	-35.477433	NaN	-31.980066	5.813486	NaN	2.316119
-11.533285	-26.758289	NaN	-24.471014	15.225004	NaN	12.937729
-14.810717	-38.796472	NaN	-34.602004	23.985755	NaN	19.791287
-0.428612	-34.500133	NaN	-41.581222	34.071521	NaN	41.152610
-24.207157	-20.437461	NaN	-19.196200	-3.769696	NaN	-5.010957
-15.132539	-39.739767	NaN	-36.004411	24.607228	NaN	20.871872
-21.963380	-31.345810	NaN	-25.947815	9.382430	NaN	3.984434
-39.330911	-26.123712	NaN	-20.809109	-13.207199	NaN	-18.521803
-21.724934	-26.315960	NaN	-24.781887	4.591026	NaN	3.056954
-49.082558	-12.494396	NaN	-15.503286	-36.588161	NaN	-33.579272
-41.933822	-30.826690	NaN	-30.726420	-11.107132	NaN	-11.207402
-16.005658	-39.434135	NaN	-27.202396	23.428477	NaN	11.196738
-51.380022	-17.479434	NaN	-18.168133	-33.900588	NaN	-33.211888
-6.346131	-17.218802	NaN	-20.498117	10.872670	NaN	14.151985
-27.175045	-33.426557	NaN	-31.038163	6.251512	NaN	3.863118
-18.380262	-29.039246	NaN	-26.962606	10.658984	NaN	8.582344
-10.292734	-20.400399	NaN	-14.688859	10.107665	NaN	4.396125
-6.512134	-24.614724	NaN	-27.412816	18.102589	NaN	20.900682
-28.306863	-22.106237	NaN	-27.786715	-6.200626	NaN	-0.520147
-15.185628	-26.117768	NaN	-26.812776	10.932139	NaN	11.627148
-25.067180	-35.695219	NaN	-24.781219	10.628039	NaN	-0.285961
-29.716269	-28.631646	NaN	-30.449826	-1.084623	NaN	0.733557
-37.134726	-22.440166	NaN	-14.698921	-14.694560	NaN	-22.435805
0.457280	-29.874226	NaN	-20.527773	30.331506	NaN	20.985052
-40.759794	-20.838075	NaN	-17.346152	-19.921719	NaN	-23.413642
-16.091077	-51.370819	NaN	-38.808203	35.279742	NaN	22.717126
-39.827444	-31.167781	NaN	-30.951634	-8.659663	NaN	-8.875810
-41.192527	-25.686174	NaN	-21.776530	-15.506353	NaN	-19.415997
-29.132807	-24.094641	NaN	-25.180217	-5.038165	NaN	-3.952590
-51.007438	-26.893360	NaN	-27.575391	-24.114079	NaN	-23.432048
-37.996761	-21.891516	NaN	-20.366903	-16.105245	NaN	-17.629858
-26.846111	-34.758745	NaN	-29.445299	7.912634	NaN	2.599188
-27.886117	-30.482756	NaN	-28.588823	2.596639	NaN	0.702706
10.081726	-19.076972	NaN	-17.877390	29.158698	NaN	27.959116
-18.244139	-17.751938	NaN	-18.597097	-0.492201	NaN	0.352958
-38.761880	-44.067536	NaN	-40.361145	5.305656	NaN	1.599265
-51.960088	-36.285774	NaN	-37.151914	-15.674314	NaN	-14.808173
-31.739014	-40.013816	NaN	-34.347151	8.274802	NaN	2.608137
-30.198604	-30.671173	NaN	-25.856887	0.472569	NaN	-4.341717
-83.803165	-20.471821	NaN	-21.754325	-63.331344	NaN	-62.048841
-36.430946	-34.407828	NaN	-27.834184	-2.023118	NaN	-8.596762
-7.232611	-20.872728	NaN	-21.775435	13.640118	NaN	14.542824
-23.628309	-21.705241	NaN	-16.889071	-1.923068	NaN	-6.739239
-32.375230	-27.918088	NaN	-28.089534	-4.457141	NaN	-4.285695
-28.954873	-40.033674	NaN	-35.383400	11.078801	NaN	6.428527
-35.485799	-23.791670	NaN	-26.442449	-11.694130	NaN	-9.043350
-31.745081	-34.247311	NaN	-32.859176	2.502230	NaN	1.114095
-23.865139	-41.762309	NaN	-30.632542	17.897170	NaN	6.767403
-48.644813	-23.755184	NaN	-19.792478	-24.889629	NaN	-28.852335
-12.638390	-35.672343	NaN	-35.134212	23.033953	NaN	22.495823
-25.297210	-29.802306	NaN	-28.020576	4.505096	NaN	2.723366
-16.720801	-24.267801	NaN	-25.233673	7.547000	NaN	8.512872
-22.135552	-27.306451	NaN	-26.350999	5.170899	NaN	4.215446
-41.282540	-23.415474	NaN	-21.531462	-17.867066	NaN	-19.751078
-12.413895	-32.558960	NaN	-38.397987	20.145064	NaN	25.984092
7.397011	-26.056576	NaN	-30.670021	33.453587	NaN	38.067033
-46.134014	-26.049095	NaN	-26.552954	-20.084919	NaN	-19.581059
-23.596649	-35.486443	NaN	-33.867062	11.889794	NaN	10.270413
-6.819902	-28.269726	NaN	-26.737371	21.449824	NaN	19.917470
-27.636696	-12.751941	NaN	-18.870406	-14.884755	NaN	-8.766290
-36.120843	-36.513415	NaN	-33.897882	0.392572	NaN	-2.222961
-49.974362	-21.444491	NaN	-21.223367	-28.529871	NaN	-28.750994
4.304195	-30.525819	NaN	-22.533482	34.830015	NaN	26.837677
-17.672699	-35.430346	NaN	-30.029387	17.757647	NaN	12.356689
-34.026492	-23.682350	NaN	-23.891599	-10.344142	NaN	-10.134893
-30.041441	-29.743619	NaN	-34.064595	-0.297822	NaN	4.023154
-17.139296	-34.912730	NaN	-37.186361	17.773433	NaN	20.047065
-48.298716	-30.090098	NaN	-23.882785	-18.208618	NaN	-24.415931
-38.234256	-31.614219	NaN	-22.895930	-6.620037	NaN	-15.338326
-21.568189	-28.886649	NaN	-24.448560	7.318461	NaN	2.880372
-17.927440	-31.014181	NaN	-38.043476	13.086742	NaN	20.116037
-23.950271	-25.372096	NaN	-22.233117	1.421825	NaN	-1.717153
-16.943542	-26.598078	NaN	-38.695213	9.654536	NaN	21.751671
-44.317042	-34.715713	NaN	-26.668878	-9.601329	NaN	-17.648164
-38.418834	-35.650442	NaN	-33.659309	-2.768392	NaN	-4.759525
-27.476523	-21.988191	NaN	-18.650937	-5.488332	NaN	-8.825586
-63.829130	-47.802291	NaN	-41.900806	-16.026839	NaN	-21.928324
-12.944227	-15.192871	NaN	-13.975410	2.248644	NaN	1.031183
-50.234320	-32.510627	NaN	-31.738105	-17.723693	NaN	-18.496215
-10.851986	-32.906530	NaN	-33.198264	22.054544	NaN	22.346278
-20.372837	-34.134898	NaN	-31.908178	13.762061	NaN	11.535341
-23.974631	-16.029558	NaN	-25.434052	-7.945073	NaN	1.459421
-26.954080	-23.698925	NaN	-34.051041	-3.255155	NaN	7.096961
-4.999304	-35.718525	NaN	-34.354394	30.719221	NaN	29.355090
-28.997738	-29.663574	NaN	-30.166284	0.665835	NaN	1.168545
-45.738410	-38.040974	NaN	-32.533740	-7.697436	NaN	-13.204670
-46.939433	-31.973503	NaN	-28.629335	-14.965931	NaN	-18.310099
-6.610768	-33.669878	NaN	-37.276212	27.059110	NaN	30.665445
-27.335534	-41.575534	NaN	-39.246562	14.240001	NaN	11.911028
-46.975540	-19.539469	NaN	-19.276645	-27.436071	NaN	-27.698894
-14.995027	-34.974263	NaN	-27.331527	19.979236	NaN	12.336501
-0.170765	-41.026798	NaN	-35.633451	40.856034	NaN	35.462686
-25.463105	-29.276384	NaN	-23.173837	3.813279	NaN	-2.289268
-57.498328	-25.131573	NaN	-24.328775	-32.366755	NaN	-33.169553
-1.038878	-40.607437	NaN	-43.653116	39.568559	NaN	42.614238
-13.273445	-23.569851	NaN	-18.551252	10.296406	NaN	5.277807
8.937719	-43.821424	NaN	-43.001786	52.759143	NaN	51.939505
-25.353912	-31.161754	NaN	-25.861826	5.807842	NaN	0.507914
-17.396039	-21.829395	NaN	-22.532207	4.433356	NaN	5.136169
2.780138	-34.720408	NaN	-24.021771	37.500546	NaN	26.801910
