# Supplementary material for: Combined Influences of Model Choice, Data Quality, and Data Quantity When Estimating Population Trends
Source: PLoS One. 2015 Jul 15;10(7):e0132255. doi: 10.1371/journal.pone.0132255 (PMC4503393; doi:10.1371/journal.pone.0132255)
Supplement: S1 Dataset — Files are organized by model type and by the input lambda value. (ZIP) [file pone.0132255.s002.zip › Snail/sims_lambda_1_0/simulationOutput_1_0_0_0.1_40.xls]

Percent_Decline_True	Median_Percent_Decline_Matrix	Median_Percent_Decline_Matrix_stable	Median_Percent_Decline_Scalar	Difference_True_Matrix	Difference_True_Matrix_Stable	Difference_True_Scalar
0.000000	-2.529787	NaN	-2.219561	2.529787	NaN	2.219561
0.000000	4.377535	NaN	-0.362296	-4.377535	NaN	0.362296
0.000000	1.057205	NaN	-1.898220	-1.057205	NaN	1.898220
0.000000	2.527931	NaN	-2.273420	-2.527931	NaN	2.273420
0.000000	-3.241030	NaN	0.947695	3.241030	NaN	-0.947695
0.000000	-5.396192	NaN	-1.985987	5.396192	NaN	1.985987
0.000000	-0.236804	NaN	-2.150514	0.236804	NaN	2.150514
0.000000	-0.496443	NaN	1.030598	0.496443	NaN	-1.030598
0.000000	-1.297112	NaN	2.745196	1.297112	NaN	-2.745196
0.000000	-1.457225	NaN	3.608724	1.457225	NaN	-3.608724
0.000000	-6.638302	NaN	0.548072	6.638302	NaN	-0.548072
0.000000	-7.018269	NaN	-5.318101	7.018269	NaN	5.318101
0.000000	-7.456282	NaN	-8.635510	7.456282	NaN	8.635510
0.000000	-6.399857	NaN	-1.442785	6.399857	NaN	1.442785
0.000000	-2.571575	NaN	0.508177	2.571575	NaN	-0.508177
0.000000	-3.624702	NaN	-1.700780	3.624702	NaN	1.700780
0.000000	-5.261705	NaN	1.127026	5.261705	NaN	-1.127026
0.000000	-1.390727	NaN	2.888388	1.390727	NaN	-2.888388
0.000000	-2.663982	NaN	1.507277	2.663982	NaN	-1.507277
0.000000	-1.185138	NaN	2.862641	1.185138	NaN	-2.862641
0.000000	3.163106	NaN	2.154849	-3.163106	NaN	-2.154849
0.000000	0.017647	NaN	2.550737	-0.017647	NaN	-2.550737
0.000000	-2.386182	NaN	1.062436	2.386182	NaN	-1.062436
0.000000	-2.143846	NaN	3.155119	2.143846	NaN	-3.155119
0.000000	-0.014946	NaN	2.763876	0.014946	NaN	-2.763876
0.000000	-0.018580	NaN	4.086404	0.018580	NaN	-4.086404
0.000000	-4.415102	NaN	1.160169	4.415102	NaN	-1.160169
0.000000	-3.743512	NaN	-2.996040	3.743512	NaN	2.996040
0.000000	-2.085660	NaN	3.242803	2.085660	NaN	-3.242803
0.000000	-6.640036	NaN	0.392091	6.640036	NaN	-0.392091
0.000000	0.143046	NaN	1.433020	-0.143046	NaN	-1.433020
0.000000	-0.697518	NaN	1.992178	0.697518	NaN	-1.992178
0.000000	-2.361573	NaN	0.161433	2.361573	NaN	-0.161433
0.000000	-0.990985	NaN	0.216701	0.990985	NaN	-0.216701
0.000000	-7.361569	NaN	-0.674294	7.361569	NaN	0.674294
0.000000	-3.155721	NaN	-1.684657	3.155721	NaN	1.684657
0.000000	-4.042735	NaN	-1.039110	4.042735	NaN	1.039110
0.000000	-3.683011	NaN	2.729124	3.683011	NaN	-2.729124
0.000000	-2.464352	NaN	-5.313473	2.464352	NaN	5.313473
0.000000	-0.605350	NaN	-4.587107	0.605350	NaN	4.587107
0.000000	-1.331952	NaN	-3.011788	1.331952	NaN	3.011788
0.000000	1.036915	NaN	0.181844	-1.036915	NaN	-0.181844
0.000000	-3.200929	NaN	-0.751701	3.200929	NaN	0.751701
0.000000	-2.050471	NaN	1.626794	2.050471	NaN	-1.626794
0.000000	-8.658675	NaN	-1.860032	8.658675	NaN	1.860032
0.000000	-4.833987	NaN	1.776566	4.833987	NaN	-1.776566
0.000000	-1.384266	NaN	-2.642369	1.384266	NaN	2.642369
0.000000	-5.111930	NaN	-2.978981	5.111930	NaN	2.978981
0.000000	1.324105	NaN	0.757370	-1.324105	NaN	-0.757370
0.000000	-2.080259	NaN	5.086018	2.080259	NaN	-5.086018
0.000000	-1.618954	NaN	0.486300	1.618954	NaN	-0.486300
0.000000	1.897098	NaN	3.789000	-1.897098	NaN	-3.789000
0.000000	0.475250	NaN	-1.046264	-0.475250	NaN	1.046264
0.000000	-6.754222	NaN	-1.350222	6.754222	NaN	1.350222
0.000000	-9.188208	NaN	-1.845829	9.188208	NaN	1.845829
0.000000	-4.094079	NaN	3.543998	4.094079	NaN	-3.543998
0.000000	-4.231088	NaN	-0.308016	4.231088	NaN	0.308016
0.000000	-0.336355	NaN	3.949690	0.336355	NaN	-3.949690
0.000000	-6.181834	NaN	-0.831839	6.181834	NaN	0.831839
0.000000	-4.523272	NaN	0.137784	4.523272	NaN	-0.137784
0.000000	0.108407	NaN	-4.202082	-0.108407	NaN	4.202082
0.000000	-10.216132	NaN	-1.313167	10.216132	NaN	1.313167
0.000000	-4.744445	NaN	-0.253661	4.744445	NaN	0.253661
0.000000	-3.872155	NaN	1.383228	3.872155	NaN	-1.383228
0.000000	-0.707589	NaN	-2.011136	0.707589	NaN	2.011136
0.000000	-0.599348	NaN	3.093223	0.599348	NaN	-3.093223
0.000000	-2.729093	NaN	-2.315906	2.729093	NaN	2.315906
0.000000	-3.294360	NaN	0.601454	3.294360	NaN	-0.601454
0.000000	-4.346058	NaN	3.137078	4.346058	NaN	-3.137078
0.000000	-3.407657	NaN	1.126859	3.407657	NaN	-1.126859
0.000000	-1.808478	NaN	1.828820	1.808478	NaN	-1.828820
0.000000	-3.486550	NaN	0.548383	3.486550	NaN	-0.548383
0.000000	-3.019820	NaN	0.547929	3.019820	NaN	-0.547929
0.000000	-4.163947	NaN	1.963557	4.163947	NaN	-1.963557
0.000000	-6.196972	NaN	0.537024	6.196972	NaN	-0.537024
0.000000	-2.040418	NaN	0.354474	2.040418	NaN	-0.354474
0.000000	-0.238969	NaN	-0.776375	0.238969	NaN	0.776375
0.000000	3.579229	NaN	-0.403187	-3.579229	NaN	0.403187
0.000000	-4.026712	NaN	-3.472678	4.026712	NaN	3.472678
0.000000	-3.144274	NaN	2.734252	3.144274	NaN	-2.734252
0.000000	-3.836042	NaN	0.394488	3.836042	NaN	-0.394488
0.000000	-2.577703	NaN	-1.494008	2.577703	NaN	1.494008
0.000000	-7.121443	NaN	-1.806298	7.121443	NaN	1.806298
0.000000	-4.177422	NaN	0.563092	4.177422	NaN	-0.563092
0.000000	3.524090	NaN	-2.068995	-3.524090	NaN	2.068995
0.000000	-1.858516	NaN	0.166852	1.858516	NaN	-0.166852
0.000000	-1.628943	NaN	3.211494	1.628943	NaN	-3.211494
0.000000	-6.369815	NaN	-0.562688	6.369815	NaN	0.562688
0.000000	-6.895865	NaN	-0.492546	6.895865	NaN	0.492546
0.000000	1.018403	NaN	-0.319741	-1.018403	NaN	0.319741
0.000000	-5.077051	NaN	-0.834729	5.077051	NaN	0.834729
0.000000	-3.897236	NaN	3.875011	3.897236	NaN	-3.875011
0.000000	-1.852195	NaN	-0.061860	1.852195	NaN	0.061860
0.000000	-2.983214	NaN	0.653430	2.983214	NaN	-0.653430
0.000000	-9.960429	NaN	-1.756487	9.960429	NaN	1.756487
0.000000	-2.514010	NaN	-3.185272	2.514010	NaN	3.185272
0.000000	-1.180981	NaN	-2.228487	1.180981	NaN	2.228487
0.000000	-6.067802	NaN	0.215346	6.067802	NaN	-0.215346
0.000000	-9.230588	NaN	-2.071887	9.230588	NaN	2.071887
0.000000	-4.027264	NaN	-1.790686	4.027264	NaN	1.790686
0.000000	-5.193906	NaN	-0.442355	5.193906	NaN	0.442355
0.000000	-1.804921	NaN	-2.506390	1.804921	NaN	2.506390
0.000000	-3.830450	NaN	-0.218934	3.830450	NaN	0.218934
0.000000	-3.879568	NaN	-3.894691	3.879568	NaN	3.894691
0.000000	-3.617315	NaN	-0.379022	3.617315	NaN	0.379022
0.000000	0.388555	NaN	1.077073	-0.388555	NaN	-1.077073
0.000000	5.144040	NaN	-4.675016	-5.144040	NaN	4.675016
0.000000	-3.554421	NaN	1.999555	3.554421	NaN	-1.999555
0.000000	-4.044893	NaN	-0.092098	4.044893	NaN	0.092098
0.000000	-2.925250	NaN	1.371944	2.925250	NaN	-1.371944
0.000000	-1.493616	NaN	-0.516052	1.493616	NaN	0.516052
0.000000	-6.819729	NaN	0.422237	6.819729	NaN	-0.422237
0.000000	2.747238	NaN	0.878522	-2.747238	NaN	-0.878522
0.000000	-8.033626	NaN	-2.250828	8.033626	NaN	2.250828
0.000000	-0.334414	NaN	-1.164901	0.334414	NaN	1.164901
0.000000	-5.914494	NaN	3.980605	5.914494	NaN	-3.980605
0.000000	-3.000312	NaN	3.150860	3.000312	NaN	-3.150860
0.000000	0.753421	NaN	2.876746	-0.753421	NaN	-2.876746
0.000000	-4.108403	NaN	0.981423	4.108403	NaN	-0.981423
0.000000	-7.477743	NaN	-1.052962	7.477743	NaN	1.052962
0.000000	2.473061	NaN	-1.554235	-2.473061	NaN	1.554235
0.000000	-4.367919	NaN	-0.417444	4.367919	NaN	0.417444
0.000000	-1.252930	NaN	-0.734564	1.252930	NaN	0.734564
0.000000	-0.654235	NaN	1.744145	0.654235	NaN	-1.744145
0.000000	-2.006447	NaN	1.057132	2.006447	NaN	-1.057132
0.000000	-4.821020	NaN	-1.773142	4.821020	NaN	1.773142
0.000000	-2.640910	NaN	2.377674	2.640910	NaN	-2.377674
0.000000	-1.778214	NaN	-1.155974	1.778214	NaN	1.155974
0.000000	-6.789651	NaN	-1.227653	6.789651	NaN	1.227653
0.000000	-9.206410	NaN	4.261560	9.206410	NaN	-4.261560
0.000000	-4.907169	NaN	1.341794	4.907169	NaN	-1.341794
0.000000	2.187305	NaN	1.520699	-2.187305	NaN	-1.520699
0.000000	0.357408	NaN	1.951824	-0.357408	NaN	-1.951824
0.000000	1.337547	NaN	-1.299308	-1.337547	NaN	1.299308
0.000000	2.375754	NaN	2.598045	-2.375754	NaN	-2.598045
0.000000	-7.000374	NaN	1.168385	7.000374	NaN	-1.168385
0.000000	0.357465	NaN	-2.668064	-0.357465	NaN	2.668064
0.000000	1.519612	NaN	-0.262138	-1.519612	NaN	0.262138
0.000000	-8.006586	NaN	-2.006105	8.006586	NaN	2.006105
0.000000	-4.858845	NaN	1.866959	4.858845	NaN	-1.866959
0.000000	-3.967902	NaN	-2.343448	3.967902	NaN	2.343448
0.000000	-3.564929	NaN	1.033472	3.564929	NaN	-1.033472
0.000000	-3.692732	NaN	1.343313	3.692732	NaN	-1.343313
0.000000	-7.571869	NaN	-1.849763	7.571869	NaN	1.849763
0.000000	-0.745210	NaN	-1.920686	0.745210	NaN	1.920686
0.000000	-1.450387	NaN	3.527071	1.450387	NaN	-3.527071
0.000000	-1.075428	NaN	2.081659	1.075428	NaN	-2.081659
0.000000	-0.709428	NaN	1.633959	0.709428	NaN	-1.633959
0.000000	-5.090604	NaN	2.777167	5.090604	NaN	-2.777167
0.000000	-2.850911	NaN	-4.632698	2.850911	NaN	4.632698
0.000000	0.816124	NaN	1.365268	-0.816124	NaN	-1.365268
0.000000	-10.212480	NaN	0.432691	10.212480	NaN	-0.432691
0.000000	-1.341647	NaN	-0.297876	1.341647	NaN	0.297876
0.000000	-6.423576	NaN	0.281321	6.423576	NaN	-0.281321
0.000000	0.219167	NaN	1.259188	-0.219167	NaN	-1.259188
0.000000	-7.648399	NaN	1.157678	7.648399	NaN	-1.157678
0.000000	-1.704425	NaN	2.998480	1.704425	NaN	-2.998480
0.000000	-3.429049	NaN	1.976579	3.429049	NaN	-1.976579
0.000000	-4.535906	NaN	-3.724080	4.535906	NaN	3.724080
0.000000	-6.687359	NaN	0.147470	6.687359	NaN	-0.147470
0.000000	-4.785819	NaN	-3.722582	4.785819	NaN	3.722582
0.000000	-4.630208	NaN	-2.315285	4.630208	NaN	2.315285
0.000000	-2.562206	NaN	0.219837	2.562206	NaN	-0.219837
0.000000	-1.518271	NaN	2.740783	1.518271	NaN	-2.740783
0.000000	-1.484074	NaN	2.228603	1.484074	NaN	-2.228603
0.000000	-3.829174	NaN	-1.202781	3.829174	NaN	1.202781
0.000000	2.726167	NaN	4.395803	-2.726167	NaN	-4.395803
0.000000	-5.006193	NaN	-0.641975	5.006193	NaN	0.641975
0.000000	-4.960799	NaN	-5.931032	4.960799	NaN	5.931032
0.000000	-1.482455	NaN	0.659731	1.482455	NaN	-0.659731
0.000000	0.676943	NaN	0.064967	-0.676943	NaN	-0.064967
0.000000	-2.985292	NaN	0.223192	2.985292	NaN	-0.223192
0.000000	-6.406805	NaN	-1.370388	6.406805	NaN	1.370388
0.000000	-8.633199	NaN	-1.060561	8.633199	NaN	1.060561
0.000000	-3.521384	NaN	0.891406	3.521384	NaN	-0.891406
0.000000	-4.343000	NaN	-3.423690	4.343000	NaN	3.423690
0.000000	-0.568026	NaN	-1.917996	0.568026	NaN	1.917996
0.000000	-3.282120	NaN	0.859992	3.282120	NaN	-0.859992
0.000000	-2.481391	NaN	1.417646	2.481391	NaN	-1.417646
0.000000	-2.763081	NaN	-4.045755	2.763081	NaN	4.045755
0.000000	-0.899394	NaN	3.416312	0.899394	NaN	-3.416312
0.000000	0.905854	NaN	0.372101	-0.905854	NaN	-0.372101
0.000000	-8.341433	NaN	2.292339	8.341433	NaN	-2.292339
0.000000	-4.967239	NaN	4.295524	4.967239	NaN	-4.295524
0.000000	-0.028566	NaN	2.634640	0.028566	NaN	-2.634640
0.000000	-4.356138	NaN	-0.257953	4.356138	NaN	0.257953
0.000000	3.524397	NaN	2.368150	-3.524397	NaN	-2.368150
0.000000	-3.437121	NaN	-0.413241	3.437121	NaN	0.413241
0.000000	-2.137301	NaN	-1.492557	2.137301	NaN	1.492557
0.000000	-1.179684	NaN	1.211201	1.179684	NaN	-1.211201
0.000000	-0.945726	NaN	-0.377984	0.945726	NaN	0.377984
0.000000	-3.764194	NaN	1.230136	3.764194	NaN	-1.230136
0.000000	-4.640044	NaN	3.515307	4.640044	NaN	-3.515307
0.000000	-1.815789	NaN	-1.786913	1.815789	NaN	1.786913
0.000000	-1.773605	NaN	0.578710	1.773605	NaN	-0.578710
0.000000	-3.747312	NaN	-2.394593	3.747312	NaN	2.394593
0.000000	-6.410379	NaN	-0.190319	6.410379	NaN	0.190319
0.000000	-0.970471	NaN	2.705392	0.970471	NaN	-2.705392
0.000000	-7.330029	NaN	-0.076186	7.330029	NaN	0.076186
0.000000	0.016452	NaN	-0.420928	-0.016452	NaN	0.420928
0.000000	-0.866577	NaN	3.037409	0.866577	NaN	-3.037409
0.000000	-6.581491	NaN	-1.075141	6.581491	NaN	1.075141
0.000000	-4.754002	NaN	1.262462	4.754002	NaN	-1.262462
0.000000	-4.862242	NaN	-0.152786	4.862242	NaN	0.152786
0.000000	-2.396126	NaN	3.384923	2.396126	NaN	-3.384923
0.000000	-4.241599	NaN	1.682518	4.241599	NaN	-1.682518
0.000000	-6.591935	NaN	0.915645	6.591935	NaN	-0.915645
0.000000	-0.832618	NaN	3.985371	0.832618	NaN	-3.985371
0.000000	-0.289281	NaN	-0.156546	0.289281	NaN	0.156546
0.000000	-1.204446	NaN	1.547136	1.204446	NaN	-1.547136
0.000000	-2.739741	NaN	0.656015	2.739741	NaN	-0.656015
0.000000	-0.564327	NaN	-0.825987	0.564327	NaN	0.825987
0.000000	-3.116324	NaN	3.307208	3.116324	NaN	-3.307208
0.000000	-2.726327	NaN	-1.718178	2.726327	NaN	1.718178
0.000000	-2.921234	NaN	0.887562	2.921234	NaN	-0.887562
0.000000	-3.475699	NaN	-0.996037	3.475699	NaN	0.996037
0.000000	-0.634734	NaN	1.188738	0.634734	NaN	-1.188738
0.000000	-3.031253	NaN	-0.091540	3.031253	NaN	0.091540
0.000000	-7.153688	NaN	-0.364083	7.153688	NaN	0.364083
0.000000	-1.704967	NaN	2.124580	1.704967	NaN	-2.124580
0.000000	-1.917482	NaN	3.633319	1.917482	NaN	-3.633319
0.000000	-2.429003	NaN	-0.575477	2.429003	NaN	0.575477
0.000000	-1.799655	NaN	1.912787	1.799655	NaN	-1.912787
0.000000	-3.261354	NaN	-3.469333	3.261354	NaN	3.469333
0.000000	-2.235912	NaN	-2.522159	2.235912	NaN	2.522159
0.000000	-5.706960	NaN	1.077240	5.706960	NaN	-1.077240
0.000000	-3.826628	NaN	-1.453251	3.826628	NaN	1.453251
0.000000	-3.684727	NaN	1.936052	3.684727	NaN	-1.936052
0.000000	-3.208352	NaN	-0.684822	3.208352	NaN	0.684822
0.000000	-2.551333	NaN	-3.296990	2.551333	NaN	3.296990
0.000000	-1.101690	NaN	4.248930	1.101690	NaN	-4.248930
0.000000	-2.170943	NaN	0.658740	2.170943	NaN	-0.658740
0.000000	-0.546086	NaN	-0.859333	0.546086	NaN	0.859333
0.000000	-2.430801	NaN	0.745163	2.430801	NaN	-0.745163
0.000000	-7.413148	NaN	0.455752	7.413148	NaN	-0.455752
0.000000	-5.408498	NaN	0.839992	5.408498	NaN	-0.839992
0.000000	-2.680223	NaN	-1.925445	2.680223	NaN	1.925445
0.000000	-1.734734	NaN	0.424615	1.734734	NaN	-0.424615
0.000000	-1.732190	NaN	-2.374046	1.732190	NaN	2.374046
0.000000	-3.046839	NaN	-1.327497	3.046839	NaN	1.327497
0.000000	-2.520939	NaN	2.989021	2.520939	NaN	-2.989021
0.000000	-3.845985	NaN	-0.513147	3.845985	NaN	0.513147
0.000000	1.783824	NaN	1.589907	-1.783824	NaN	-1.589907
0.000000	-8.061997	NaN	0.183115	8.061997	NaN	-0.183115
0.000000	-1.273688	NaN	-0.514086	1.273688	NaN	0.514086
0.000000	-4.479779	NaN	1.626142	4.479779	NaN	-1.626142
0.000000	-3.874540	NaN	0.769275	3.874540	NaN	-0.769275
0.000000	-4.296110	NaN	0.239592	4.296110	NaN	-0.239592
0.000000	-4.988057	NaN	-0.017897	4.988057	NaN	0.017897
0.000000	-7.002163	NaN	-1.999353	7.002163	NaN	1.999353
0.000000	-2.986225	NaN	1.826537	2.986225	NaN	-1.826537
0.000000	-5.982577	NaN	1.504124	5.982577	NaN	-1.504124
0.000000	0.667935	NaN	0.098404	-0.667935	NaN	-0.098404
0.000000	-1.975291	NaN	-1.902821	1.975291	NaN	1.902821
0.000000	1.392652	NaN	1.150170	-1.392652	NaN	-1.150170
0.000000	-2.511648	NaN	1.304348	2.511648	NaN	-1.304348
0.000000	-3.742702	NaN	2.146829	3.742702	NaN	-2.146829
0.000000	-3.555535	NaN	2.051612	3.555535	NaN	-2.051612
0.000000	-3.127958	NaN	0.275160	3.127958	NaN	-0.275160
0.000000	-1.605792	NaN	-3.082338	1.605792	NaN	3.082338
0.000000	-7.844423	NaN	-4.863397	7.844423	NaN	4.863397
0.000000	-5.380664	NaN	-4.200469	5.380664	NaN	4.200469
0.000000	-3.892343	NaN	-2.503883	3.892343	NaN	2.503883
0.000000	-1.513870	NaN	-1.261953	1.513870	NaN	1.261953
0.000000	0.163120	NaN	0.170744	-0.163120	NaN	-0.170744
0.000000	-6.599855	NaN	-0.180891	6.599855	NaN	0.180891
0.000000	-1.318927	NaN	-1.710685	1.318927	NaN	1.710685
0.000000	-1.433911	NaN	-3.112355	1.433911	NaN	3.112355
0.000000	-2.489616	NaN	0.283165	2.489616	NaN	-0.283165
0.000000	-3.788633	NaN	-0.690084	3.788633	NaN	0.690084
0.000000	-3.376825	NaN	4.926461	3.376825	NaN	-4.926461
0.000000	1.977364	NaN	-0.556207	-1.977364	NaN	0.556207
0.000000	-4.193457	NaN	-0.304640	4.193457	NaN	0.304640
0.000000	-5.319153	NaN	-0.923833	5.319153	NaN	0.923833
0.000000	-6.576462	NaN	-2.828277	6.576462	NaN	2.828277
0.000000	-3.333271	NaN	1.030664	3.333271	NaN	-1.030664
0.000000	0.704375	NaN	1.435110	-0.704375	NaN	-1.435110
0.000000	-6.148621	NaN	-3.106782	6.148621	NaN	3.106782
0.000000	-5.886078	NaN	1.858970	5.886078	NaN	-1.858970
0.000000	-3.954319	NaN	2.496525	3.954319	NaN	-2.496525
0.000000	-4.253426	NaN	-1.524463	4.253426	NaN	1.524463
0.000000	0.409937	NaN	-1.228186	-0.409937	NaN	1.228186
0.000000	-2.273577	NaN	0.640957	2.273577	NaN	-0.640957
0.000000	-2.332116	NaN	-1.453010	2.332116	NaN	1.453010
0.000000	-7.164631	NaN	0.512642	7.164631	NaN	-0.512642
0.000000	-4.611085	NaN	-3.433705	4.611085	NaN	3.433705
0.000000	-4.798030	NaN	-2.317153	4.798030	NaN	2.317153
0.000000	-1.218450	NaN	-0.060746	1.218450	NaN	0.060746
0.000000	-1.674011	NaN	-0.233490	1.674011	NaN	0.233490
0.000000	-7.127824	NaN	-2.333580	7.127824	NaN	2.333580
0.000000	-4.458712	NaN	2.249025	4.458712	NaN	-2.249025
0.000000	-3.890019	NaN	1.850985	3.890019	NaN	-1.850985
0.000000	-3.672846	NaN	0.519864	3.672846	NaN	-0.519864
0.000000	-4.064466	NaN	-3.388307	4.064466	NaN	3.388307
0.000000	-4.375435	NaN	2.172358	4.375435	NaN	-2.172358
0.000000	-4.298323	NaN	-2.091933	4.298323	NaN	2.091933
0.000000	-6.544679	NaN	1.827554	6.544679	NaN	-1.827554
0.000000	-5.179666	NaN	-1.375934	5.179666	NaN	1.375934
0.000000	-6.155714	NaN	-0.047608	6.155714	NaN	0.047608
0.000000	-4.055857	NaN	-2.280529	4.055857	NaN	2.280529
0.000000	-4.597607	NaN	-2.159434	4.597607	NaN	2.159434
0.000000	-7.403043	NaN	-2.939615	7.403043	NaN	2.939615
0.000000	-2.425562	NaN	-0.221354	2.425562	NaN	0.221354
0.000000	-2.541120	NaN	-3.623251	2.541120	NaN	3.623251
0.000000	-0.207564	NaN	6.151276	0.207564	NaN	-6.151276
0.000000	-1.073098	NaN	-1.860485	1.073098	NaN	1.860485
0.000000	-7.043760	NaN	-0.912167	7.043760	NaN	0.912167
0.000000	-5.266968	NaN	-1.622287	5.266968	NaN	1.622287
0.000000	-1.360811	NaN	-0.255753	1.360811	NaN	0.255753
0.000000	-5.643955	NaN	0.114769	5.643955	NaN	-0.114769
0.000000	-2.926316	NaN	0.922966	2.926316	NaN	-0.922966
0.000000	-2.652933	NaN	0.210576	2.652933	NaN	-0.210576
0.000000	-5.324839	NaN	4.367823	5.324839	NaN	-4.367823
0.000000	-2.011534	NaN	-1.938334	2.011534	NaN	1.938334
0.000000	-6.173684	NaN	0.680636	6.173684	NaN	-0.680636
0.000000	-5.529603	NaN	1.404541	5.529603	NaN	-1.404541
0.000000	-4.773187	NaN	-0.522455	4.773187	NaN	0.522455
0.000000	-1.232251	NaN	-0.051806	1.232251	NaN	0.051806
0.000000	-1.151123	NaN	1.965874	1.151123	NaN	-1.965874
0.000000	-2.086891	NaN	0.772329	2.086891	NaN	-0.772329
0.000000	-3.727845	NaN	0.634473	3.727845	NaN	-0.634473
0.000000	-1.102843	NaN	-2.406660	1.102843	NaN	2.406660
0.000000	-3.549103	NaN	-0.941640	3.549103	NaN	0.941640
0.000000	0.540952	NaN	-0.603489	-0.540952	NaN	0.603489
0.000000	-5.523270	NaN	-2.531463	5.523270	NaN	2.531463
0.000000	-1.044739	NaN	-1.690399	1.044739	NaN	1.690399
0.000000	0.004071	NaN	-2.265345	-0.004071	NaN	2.265345
0.000000	-0.474613	NaN	-1.058233	0.474613	NaN	1.058233
0.000000	-5.459036	NaN	-0.209427	5.459036	NaN	0.209427
0.000000	-4.065821	NaN	1.968427	4.065821	NaN	-1.968427
0.000000	-6.080085	NaN	-2.306553	6.080085	NaN	2.306553
0.000000	-5.830898	NaN	-0.198619	5.830898	NaN	0.198619
0.000000	-3.260288	NaN	1.096245	3.260288	NaN	-1.096245
0.000000	2.915786	NaN	-3.715268	-2.915786	NaN	3.715268
0.000000	1.433815	NaN	-0.152921	-1.433815	NaN	0.152921
0.000000	-1.780590	NaN	-1.290832	1.780590	NaN	1.290832
0.000000	-3.433239	NaN	2.614091	3.433239	NaN	-2.614091
0.000000	-1.257119	NaN	1.444280	1.257119	NaN	-1.444280
0.000000	-2.457253	NaN	-1.292515	2.457253	NaN	1.292515
0.000000	-2.623608	NaN	3.776469	2.623608	NaN	-3.776469
0.000000	-2.105480	NaN	1.204585	2.105480	NaN	-1.204585
0.000000	-1.481210	NaN	-0.310480	1.481210	NaN	0.310480
0.000000	0.640063	NaN	-0.797597	-0.640063	NaN	0.797597
0.000000	-0.314811	NaN	-5.593359	0.314811	NaN	5.593359
0.000000	-5.165918	NaN	-0.331029	5.165918	NaN	0.331029
0.000000	-7.196456	NaN	0.803241	7.196456	NaN	-0.803241
0.000000	-3.833513	NaN	0.499452	3.833513	NaN	-0.499452
0.000000	-3.812207	NaN	2.248071	3.812207	NaN	-2.248071
0.000000	-4.385748	NaN	-5.465682	4.385748	NaN	5.465682
0.000000	-0.760811	NaN	-1.108804	0.760811	NaN	1.108804
0.000000	-2.888038	NaN	2.083828	2.888038	NaN	-2.083828
0.000000	-0.872477	NaN	1.557423	0.872477	NaN	-1.557423
0.000000	-0.311588	NaN	3.099311	0.311588	NaN	-3.099311
0.000000	-2.122606	NaN	-1.045008	2.122606	NaN	1.045008
0.000000	-4.460766	NaN	-1.861301	4.460766	NaN	1.861301
0.000000	-6.324364	NaN	-0.471508	6.324364	NaN	0.471508
0.000000	-3.506071	NaN	-0.533258	3.506071	NaN	0.533258
0.000000	-2.569322	NaN	1.302900	2.569322	NaN	-1.302900
0.000000	-6.994735	NaN	-0.396961	6.994735	NaN	0.396961
0.000000	-1.939655	NaN	0.385813	1.939655	NaN	-0.385813
0.000000	-3.747969	NaN	-0.245508	3.747969	NaN	0.245508
0.000000	-0.303564	NaN	-0.768699	0.303564	NaN	0.768699
0.000000	-4.777853	NaN	-1.608982	4.777853	NaN	1.608982
0.000000	-8.810846	NaN	1.102061	8.810846	NaN	-1.102061
0.000000	-1.964971	NaN	-0.664982	1.964971	NaN	0.664982
0.000000	-3.781832	NaN	-1.486001	3.781832	NaN	1.486001
0.000000	-6.677845	NaN	1.156544	6.677845	NaN	-1.156544
0.000000	-1.473369	NaN	4.315607	1.473369	NaN	-4.315607
0.000000	-2.446434	NaN	-1.923477	2.446434	NaN	1.923477
0.000000	-5.327051	NaN	0.843170	5.327051	NaN	-0.843170
0.000000	-6.716791	NaN	-2.755447	6.716791	NaN	2.755447
0.000000	-5.562633	NaN	-1.004719	5.562633	NaN	1.004719
0.000000	-3.185200	NaN	3.696306	3.185200	NaN	-3.696306
0.000000	-3.021768	NaN	-0.617189	3.021768	NaN	0.617189
0.000000	-4.834924	NaN	-0.034862	4.834924	NaN	0.034862
0.000000	-2.224082	NaN	-0.939334	2.224082	NaN	0.939334
0.000000	-3.965058	NaN	-2.350821	3.965058	NaN	2.350821
0.000000	-4.273689	NaN	1.069502	4.273689	NaN	-1.069502
0.000000	-3.079616	NaN	0.663638	3.079616	NaN	-0.663638
0.000000	-2.725565	NaN	0.316937	2.725565	NaN	-0.316937
0.000000	-1.494066	NaN	0.171862	1.494066	NaN	-0.171862
0.000000	-2.072406	NaN	1.837805	2.072406	NaN	-1.837805
0.000000	-4.621051	NaN	0.320520	4.621051	NaN	-0.320520
0.000000	-1.268303	NaN	-0.508147	1.268303	NaN	0.508147
0.000000	-3.924300	NaN	2.247542	3.924300	NaN	-2.247542
0.000000	-4.782305	NaN	-4.893450	4.782305	NaN	4.893450
0.000000	-0.152558	NaN	-0.835704	0.152558	NaN	0.835704
0.000000	-0.483296	NaN	-2.373481	0.483296	NaN	2.373481
0.000000	0.945182	NaN	-2.493768	-0.945182	NaN	2.493768
0.000000	-0.792290	NaN	1.635480	0.792290	NaN	-1.635480
0.000000	-0.458788	NaN	3.013588	0.458788	NaN	-3.013588
0.000000	-2.861125	NaN	1.498878	2.861125	NaN	-1.498878
0.000000	-4.066071	NaN	1.840553	4.066071	NaN	-1.840553
0.000000	-5.883791	NaN	1.406167	5.883791	NaN	-1.406167
0.000000	-2.547478	NaN	0.449169	2.547478	NaN	-0.449169
0.000000	-3.239348	NaN	-0.854678	3.239348	NaN	0.854678
0.000000	0.012330	NaN	1.334779	-0.012330	NaN	-1.334779
0.000000	-2.547672	NaN	-0.241476	2.547672	NaN	0.241476
0.000000	-5.719911	NaN	-3.243366	5.719911	NaN	3.243366
0.000000	-2.494106	NaN	0.235366	2.494106	NaN	-0.235366
0.000000	-7.369490	NaN	-3.185969	7.369490	NaN	3.185969
0.000000	-6.511224	NaN	-0.522662	6.511224	NaN	0.522662
0.000000	0.895578	NaN	4.534880	-0.895578	NaN	-4.534880
0.000000	-8.033071	NaN	-1.511918	8.033071	NaN	1.511918
0.000000	-7.740557	NaN	-0.768740	7.740557	NaN	0.768740
0.000000	-5.888235	NaN	0.674027	5.888235	NaN	-0.674027
0.000000	-6.105099	NaN	-2.917336	6.105099	NaN	2.917336
0.000000	-2.109523	NaN	-2.146420	2.109523	NaN	2.146420
0.000000	-1.442650	NaN	2.463115	1.442650	NaN	-2.463115
0.000000	0.807153	NaN	1.228261	-0.807153	NaN	-1.228261
0.000000	-2.913538	NaN	1.167986	2.913538	NaN	-1.167986
0.000000	-8.807632	NaN	-3.645373	8.807632	NaN	3.645373
0.000000	-6.395109	NaN	-2.556938	6.395109	NaN	2.556938
0.000000	-2.536674	NaN	1.006024	2.536674	NaN	-1.006024
0.000000	-2.234009	NaN	-1.824633	2.234009	NaN	1.824633
0.000000	-1.510287	NaN	-2.710442	1.510287	NaN	2.710442
0.000000	-4.725380	NaN	1.742742	4.725380	NaN	-1.742742
0.000000	-6.137264	NaN	-0.995384	6.137264	NaN	0.995384
0.000000	-2.618073	NaN	-2.719339	2.618073	NaN	2.719339
0.000000	-4.340891	NaN	1.092522	4.340891	NaN	-1.092522
0.000000	-4.327343	NaN	3.028470	4.327343	NaN	-3.028470
0.000000	0.580454	NaN	-0.679397	-0.580454	NaN	0.679397
0.000000	-3.817460	NaN	-3.976492	3.817460	NaN	3.976492
0.000000	-4.953196	NaN	1.859332	4.953196	NaN	-1.859332
0.000000	-2.579684	NaN	-4.994617	2.579684	NaN	4.994617
0.000000	0.720392	NaN	7.532952	-0.720392	NaN	-7.532952
0.000000	-5.445238	NaN	3.913299	5.445238	NaN	-3.913299
0.000000	-4.251227	NaN	0.730550	4.251227	NaN	-0.730550
0.000000	-2.444907	NaN	0.572182	2.444907	NaN	-0.572182
0.000000	0.411675	NaN	-1.183251	-0.411675	NaN	1.183251
0.000000	-6.846438	NaN	-2.500698	6.846438	NaN	2.500698
0.000000	-2.480820	NaN	3.123040	2.480820	NaN	-3.123040
0.000000	-5.724020	NaN	0.068722	5.724020	NaN	-0.068722
0.000000	-5.427641	NaN	-1.058893	5.427641	NaN	1.058893
0.000000	-3.901990	NaN	0.343001	3.901990	NaN	-0.343001
0.000000	3.093839	NaN	3.774582	-3.093839	NaN	-3.774582
0.000000	-2.537854	NaN	0.665996	2.537854	NaN	-0.665996
0.000000	-6.761629	NaN	-1.279844	6.761629	NaN	1.279844
0.000000	-4.795634	NaN	-2.939044	4.795634	NaN	2.939044
0.000000	-3.727614	NaN	-1.441958	3.727614	NaN	1.441958
0.000000	-3.541005	NaN	-0.209829	3.541005	NaN	0.209829
0.000000	-2.900446	NaN	0.673140	2.900446	NaN	-0.673140
0.000000	-4.275464	NaN	1.676189	4.275464	NaN	-1.676189
0.000000	-2.542831	NaN	0.724645	2.542831	NaN	-0.724645
0.000000	-2.425504	NaN	1.551236	2.425504	NaN	-1.551236
0.000000	-3.958272	NaN	2.601762	3.958272	NaN	-2.601762
0.000000	-3.335688	NaN	1.129762	3.335688	NaN	-1.129762
0.000000	2.244169	NaN	-0.683864	-2.244169	NaN	0.683864
0.000000	-1.196700	NaN	0.180040	1.196700	NaN	-0.180040
0.000000	-2.770464	NaN	-0.131046	2.770464	NaN	0.131046
0.000000	-8.187039	NaN	-0.936577	8.187039	NaN	0.936577
0.000000	-0.191600	NaN	3.189645	0.191600	NaN	-3.189645
0.000000	-6.432250	NaN	0.015473	6.432250	NaN	-0.015473
0.000000	-4.804596	NaN	-2.798955	4.804596	NaN	2.798955
0.000000	0.286473	NaN	0.676575	-0.286473	NaN	-0.676575
0.000000	-4.811344	NaN	-2.671902	4.811344	NaN	2.671902
0.000000	-0.335052	NaN	-3.389427	0.335052	NaN	3.389427
0.000000	2.581817	NaN	2.680413	-2.581817	NaN	-2.680413
0.000000	-9.267370	NaN	0.872233	9.267370	NaN	-0.872233
0.000000	-7.188077	NaN	-1.997288	7.188077	NaN	1.997288
0.000000	-2.073448	NaN	3.038333	2.073448	NaN	-3.038333
0.000000	-1.800557	NaN	-4.837038	1.800557	NaN	4.837038
0.000000	-5.246506	NaN	-2.505674	5.246506	NaN	2.505674
0.000000	-3.996338	NaN	2.533918	3.996338	NaN	-2.533918
0.000000	-6.425502	NaN	-0.108728	6.425502	NaN	0.108728
0.000000	-4.743631	NaN	-0.392220	4.743631	NaN	0.392220
0.000000	-3.185840	NaN	0.171297	3.185840	NaN	-0.171297
0.000000	-7.141502	NaN	-1.927747	7.141502	NaN	1.927747
0.000000	-7.939932	NaN	0.183376	7.939932	NaN	-0.183376
0.000000	-2.318200	NaN	-4.108572	2.318200	NaN	4.108572
0.000000	-2.491774	NaN	-1.325673	2.491774	NaN	1.325673
0.000000	-2.665897	NaN	-2.770429	2.665897	NaN	2.770429
0.000000	-1.817308	NaN	-0.105969	1.817308	NaN	0.105969
0.000000	-7.380231	NaN	1.181031	7.380231	NaN	-1.181031
0.000000	0.065370	NaN	-0.714631	-0.065370	NaN	0.714631
0.000000	-0.455659	NaN	-1.454293	0.455659	NaN	1.454293
0.000000	-0.960780	NaN	-2.109070	0.960780	NaN	2.109070
0.000000	-4.051814	NaN	0.919396	4.051814	NaN	-0.919396
0.000000	-1.095943	NaN	-0.428724	1.095943	NaN	0.428724
0.000000	-1.131177	NaN	-2.098980	1.131177	NaN	2.098980
0.000000	-0.828532	NaN	-0.676432	0.828532	NaN	0.676432
0.000000	-4.099932	NaN	-0.849469	4.099932	NaN	0.849469
0.000000	-7.111157	NaN	-0.389772	7.111157	NaN	0.389772
0.000000	-2.454212	NaN	-1.852040	2.454212	NaN	1.852040
0.000000	-0.195009	NaN	-3.058639	0.195009	NaN	3.058639
0.000000	-1.589415	NaN	1.725713	1.589415	NaN	-1.725713
0.000000	-4.748826	NaN	1.747499	4.748826	NaN	-1.747499
0.000000	-0.943012	NaN	-0.594461	0.943012	NaN	0.594461
0.000000	-4.484744	NaN	-0.751198	4.484744	NaN	0.751198
0.000000	-3.016403	NaN	0.603712	3.016403	NaN	-0.603712
0.000000	-0.518001	NaN	-2.945262	0.518001	NaN	2.945262
0.000000	-0.948549	NaN	3.850945	0.948549	NaN	-3.850945
0.000000	-2.126261	NaN	0.886284	2.126261	NaN	-0.886284
0.000000	-0.856023	NaN	0.051284	0.856023	NaN	-0.051284
0.000000	-3.714188	NaN	2.443675	3.714188	NaN	-2.443675
0.000000	-7.997987	NaN	-0.421037	7.997987	NaN	0.421037
0.000000	-0.877223	NaN	-1.323763	0.877223	NaN	1.323763
0.000000	-0.294056	NaN	-2.551292	0.294056	NaN	2.551292
0.000000	-1.346730	NaN	-1.070434	1.346730	NaN	1.070434
0.000000	-8.729402	NaN	-2.305681	8.729402	NaN	2.305681
0.000000	-2.490978	NaN	-0.526115	2.490978	NaN	0.526115
0.000000	-5.027162	NaN	0.104169	5.027162	NaN	-0.104169
0.000000	-2.244907	NaN	-0.738396	2.244907	NaN	0.738396
0.000000	-1.740036	NaN	-1.224736	1.740036	NaN	1.224736
0.000000	-0.794034	NaN	1.306410	0.794034	NaN	-1.306410
0.000000	-5.393067	NaN	-0.668074	5.393067	NaN	0.668074
0.000000	-4.626873	NaN	-4.922777	4.626873	NaN	4.922777
0.000000	-2.256806	NaN	-0.621780	2.256806	NaN	0.621780
0.000000	-6.753756	NaN	-1.301431	6.753756	NaN	1.301431
0.000000	-4.542912	NaN	-2.011257	4.542912	NaN	2.011257
0.000000	-0.875760	NaN	0.833352	0.875760	NaN	-0.833352
0.000000	-1.826800	NaN	-0.998157	1.826800	NaN	0.998157
0.000000	-0.685838	NaN	1.245816	0.685838	NaN	-1.245816
0.000000	1.408995	NaN	-0.437541	-1.408995	NaN	0.437541
0.000000	-6.385127	NaN	-0.698606	6.385127	NaN	0.698606
0.000000	-1.641359	NaN	-1.778918	1.641359	NaN	1.778918
0.000000	-4.341685	NaN	1.111784	4.341685	NaN	-1.111784
0.000000	-4.677568	NaN	-1.928277	4.677568	NaN	1.928277
0.000000	-2.274578	NaN	4.473388	2.274578	NaN	-4.473388
0.000000	-3.099856	NaN	-0.545050	3.099856	NaN	0.545050
0.000000	-4.851014	NaN	-0.178746	4.851014	NaN	0.178746
0.000000	-2.654370	NaN	-3.620551	2.654370	NaN	3.620551
0.000000	-1.288676	NaN	0.905977	1.288676	NaN	-0.905977
0.000000	-2.224252	NaN	-3.671172	2.224252	NaN	3.671172
0.000000	-6.592170	NaN	0.281534	6.592170	NaN	-0.281534
0.000000	-4.084752	NaN	-3.182553	4.084752	NaN	3.182553
0.000000	-2.036562	NaN	-0.897781	2.036562	NaN	0.897781
0.000000	-4.619934	NaN	-3.458216	4.619934	NaN	3.458216
0.000000	-4.804794	NaN	-1.919113	4.804794	NaN	1.919113
0.000000	-5.625396	NaN	1.249197	5.625396	NaN	-1.249197
0.000000	-0.960492	NaN	-0.684416	0.960492	NaN	0.684416
0.000000	-4.414734	NaN	-0.407723	4.414734	NaN	0.407723
0.000000	-2.996692	NaN	1.741336	2.996692	NaN	-1.741336
0.000000	-8.907865	NaN	-2.892206	8.907865	NaN	2.892206
0.000000	-6.204325	NaN	-3.197624	6.204325	NaN	3.197624
0.000000	-0.950188	NaN	1.213155	0.950188	NaN	-1.213155
0.000000	-4.212418	NaN	2.142836	4.212418	NaN	-2.142836
0.000000	-2.550892	NaN	0.726985	2.550892	NaN	-0.726985
0.000000	-3.599235	NaN	6.442688	3.599235	NaN	-6.442688
0.000000	0.024660	NaN	0.178616	-0.024660	NaN	-0.178616
0.000000	-3.539951	NaN	-1.287846	3.539951	NaN	1.287846
0.000000	-3.596085	NaN	-5.143084	3.596085	NaN	5.143084
0.000000	-7.204826	NaN	-1.638436	7.204826	NaN	1.638436
0.000000	-6.190533	NaN	-1.764819	6.190533	NaN	1.764819
0.000000	-0.302937	NaN	-1.010008	0.302937	NaN	1.010008
0.000000	-1.470023	NaN	1.826334	1.470023	NaN	-1.826334
0.000000	-0.096836	NaN	1.554716	0.096836	NaN	-1.554716
0.000000	0.703342	NaN	-2.158493	-0.703342	NaN	2.158493
0.000000	-6.550302	NaN	0.479293	6.550302	NaN	-0.479293
0.000000	-6.190286	NaN	-2.594057	6.190286	NaN	2.594057
0.000000	-1.211624	NaN	-1.364761	1.211624	NaN	1.364761
0.000000	2.955684	NaN	-0.284463	-2.955684	NaN	0.284463
0.000000	-5.134572	NaN	1.337688	5.134572	NaN	-1.337688
0.000000	2.588146	NaN	-1.743793	-2.588146	NaN	1.743793
0.000000	-4.403483	NaN	0.706206	4.403483	NaN	-0.706206
0.000000	-2.993930	NaN	-2.535234	2.993930	NaN	2.535234
0.000000	-1.744079	NaN	1.265531	1.744079	NaN	-1.265531
0.000000	-2.878505	NaN	2.333545	2.878505	NaN	-2.333545
0.000000	-4.875895	NaN	0.874895	4.875895	NaN	-0.874895
0.000000	-2.709520	NaN	-1.473747	2.709520	NaN	1.473747
0.000000	-4.351892	NaN	2.015811	4.351892	NaN	-2.015811
0.000000	-3.435976	NaN	0.534333	3.435976	NaN	-0.534333
0.000000	-3.973949	NaN	0.716451	3.973949	NaN	-0.716451
0.000000	-1.317674	NaN	0.747936	1.317674	NaN	-0.747936
0.000000	-1.976212	NaN	1.050080	1.976212	NaN	-1.050080
0.000000	-2.812247	NaN	0.984575	2.812247	NaN	-0.984575
0.000000	-1.672994	NaN	2.789371	1.672994	NaN	-2.789371
0.000000	-0.899065	NaN	0.731448	0.899065	NaN	-0.731448
0.000000	0.769842	NaN	-4.512856	-0.769842	NaN	4.512856
0.000000	-1.753651	NaN	-1.008469	1.753651	NaN	1.008469
0.000000	-5.911726	NaN	0.311666	5.911726	NaN	-0.311666
0.000000	-7.945910	NaN	0.121006	7.945910	NaN	-0.121006
0.000000	-3.152216	NaN	-2.754156	3.152216	NaN	2.754156
0.000000	-2.463670	NaN	-0.002191	2.463670	NaN	0.002191
0.000000	-3.700931	NaN	3.844579	3.700931	NaN	-3.844579
0.000000	2.754508	NaN	-1.764416	-2.754508	NaN	1.764416
0.000000	0.995688	NaN	0.759819	-0.995688	NaN	-0.759819
0.000000	-3.399807	NaN	1.542037	3.399807	NaN	-1.542037
0.000000	-3.986736	NaN	1.052250	3.986736	NaN	-1.052250
0.000000	-2.354433	NaN	2.525281	2.354433	NaN	-2.525281
0.000000	-5.016188	NaN	-1.893642	5.016188	NaN	1.893642
0.000000	-0.616284	NaN	-2.702150	0.616284	NaN	2.702150
0.000000	-8.113377	NaN	2.491984	8.113377	NaN	-2.491984
0.000000	1.625716	NaN	4.516236	-1.625716	NaN	-4.516236
0.000000	-1.087203	NaN	-3.050578	1.087203	NaN	3.050578
0.000000	-1.741753	NaN	-1.493230	1.741753	NaN	1.493230
0.000000	-1.486335	NaN	1.240921	1.486335	NaN	-1.240921
0.000000	-1.593595	NaN	3.779894	1.593595	NaN	-3.779894
0.000000	-1.969466	NaN	2.323184	1.969466	NaN	-2.323184
0.000000	-6.823061	NaN	-0.371541	6.823061	NaN	0.371541
0.000000	-4.122502	NaN	3.674820	4.122502	NaN	-3.674820
0.000000	-3.564426	NaN	0.668322	3.564426	NaN	-0.668322
0.000000	-3.011671	NaN	-0.833187	3.011671	NaN	0.833187
0.000000	-3.854323	NaN	-0.028317	3.854323	NaN	0.028317
0.000000	-3.277977	NaN	-1.643451	3.277977	NaN	1.643451
0.000000	-2.725503	NaN	-0.857333	2.725503	NaN	0.857333
0.000000	-4.208987	NaN	-2.589213	4.208987	NaN	2.589213
0.000000	-5.786372	NaN	1.893242	5.786372	NaN	-1.893242
0.000000	-6.262951	NaN	-5.384357	6.262951	NaN	5.384357
0.000000	0.028678	NaN	-0.306226	-0.028678	NaN	0.306226
0.000000	-6.939685	NaN	1.262130	6.939685	NaN	-1.262130
0.000000	-2.007596	NaN	3.455925	2.007596	NaN	-3.455925
0.000000	-2.076622	NaN	-0.157189	2.076622	NaN	0.157189
0.000000	-1.223143	NaN	0.873635	1.223143	NaN	-0.873635
0.000000	-1.065110	NaN	2.205911	1.065110	NaN	-2.205911
0.000000	-0.107805	NaN	4.209186	0.107805	NaN	-4.209186
0.000000	-6.008086	NaN	-2.090179	6.008086	NaN	2.090179
0.000000	-3.102511	NaN	0.500751	3.102511	NaN	-0.500751
0.000000	-3.763076	NaN	-0.967656	3.763076	NaN	0.967656
0.000000	-4.517430	NaN	-2.274661	4.517430	NaN	2.274661
0.000000	-3.185517	NaN	0.239731	3.185517	NaN	-0.239731
0.000000	-5.051722	NaN	-0.508135	5.051722	NaN	0.508135
0.000000	-3.020684	NaN	-5.373780	3.020684	NaN	5.373780
0.000000	-3.569727	NaN	1.093660	3.569727	NaN	-1.093660
0.000000	-4.504310	NaN	-2.410203	4.504310	NaN	2.410203
0.000000	0.400493	NaN	2.894794	-0.400493	NaN	-2.894794
0.000000	-1.652655	NaN	0.182312	1.652655	NaN	-0.182312
0.000000	-9.359026	NaN	-3.420494	9.359026	NaN	3.420494
0.000000	-6.439634	NaN	-0.449124	6.439634	NaN	0.449124
0.000000	-2.661258	NaN	3.415321	2.661258	NaN	-3.415321
0.000000	-1.111081	NaN	4.081411	1.111081	NaN	-4.081411
0.000000	-7.405826	NaN	0.229243	7.405826	NaN	-0.229243
0.000000	-2.492868	NaN	1.539686	2.492868	NaN	-1.539686
0.000000	-6.909139	NaN	1.306157	6.909139	NaN	-1.306157
0.000000	-1.712985	NaN	-3.387237	1.712985	NaN	3.387237
0.000000	-7.207271	NaN	-0.963340	7.207271	NaN	0.963340
0.000000	-4.368502	NaN	-0.298818	4.368502	NaN	0.298818
0.000000	-3.832103	NaN	-3.134602	3.832103	NaN	3.134602
0.000000	-2.254336	NaN	-2.245025	2.254336	NaN	2.245025
0.000000	-1.517765	NaN	-0.350831	1.517765	NaN	0.350831
0.000000	-0.604742	NaN	2.259004	0.604742	NaN	-2.259004
0.000000	-1.406009	NaN	-1.482356	1.406009	NaN	1.482356
0.000000	-3.877290	NaN	5.574037	3.877290	NaN	-5.574037
0.000000	-3.887753	NaN	-0.998954	3.887753	NaN	0.998954
0.000000	-2.476591	NaN	4.185838	2.476591	NaN	-4.185838
0.000000	-1.866905	NaN	2.860248	1.866905	NaN	-2.860248
0.000000	-3.082674	NaN	0.112939	3.082674	NaN	-0.112939
0.000000	0.010191	NaN	1.176882	-0.010191	NaN	-1.176882
0.000000	-2.471787	NaN	1.361813	2.471787	NaN	-1.361813
0.000000	-9.177268	NaN	0.296743	9.177268	NaN	-0.296743
0.000000	-1.549161	NaN	1.308112	1.549161	NaN	-1.308112
0.000000	-6.483718	NaN	-1.245476	6.483718	NaN	1.245476
0.000000	-1.037037	NaN	-2.974941	1.037037	NaN	2.974941
0.000000	-5.143170	NaN	1.147677	5.143170	NaN	-1.147677
0.000000	-3.611117	NaN	0.620826	3.611117	NaN	-0.620826
0.000000	-5.835159	NaN	-0.730740	5.835159	NaN	0.730740
0.000000	-3.754642	NaN	-0.201822	3.754642	NaN	0.201822
0.000000	1.419245	NaN	3.772905	-1.419245	NaN	-3.772905
0.000000	1.233267	NaN	2.631613	-1.233267	NaN	-2.631613
0.000000	-1.691514	NaN	2.124858	1.691514	NaN	-2.124858
0.000000	-4.782948	NaN	-1.390194	4.782948	NaN	1.390194
0.000000	-4.236752	NaN	0.369448	4.236752	NaN	-0.369448
0.000000	-3.157729	NaN	-1.286074	3.157729	NaN	1.286074
0.000000	-4.442385	NaN	-0.080500	4.442385	NaN	0.080500
0.000000	-0.334136	NaN	2.252791	0.334136	NaN	-2.252791
0.000000	-3.274884	NaN	-0.790783	3.274884	NaN	0.790783
0.000000	0.934567	NaN	-0.033255	-0.934567	NaN	0.033255
0.000000	-6.681051	NaN	-3.179997	6.681051	NaN	3.179997
0.000000	0.430471	NaN	-0.127573	-0.430471	NaN	0.127573
0.000000	-5.686135	NaN	-0.065708	5.686135	NaN	0.065708
0.000000	-3.388583	NaN	-0.898799	3.388583	NaN	0.898799
0.000000	-5.530914	NaN	1.517009	5.530914	NaN	-1.517009
0.000000	-6.628595	NaN	-0.870323	6.628595	NaN	0.870323
0.000000	-0.232013	NaN	0.482334	0.232013	NaN	-0.482334
0.000000	-2.099834	NaN	2.201502	2.099834	NaN	-2.201502
0.000000	-6.523687	NaN	-0.957560	6.523687	NaN	0.957560
0.000000	-4.218376	NaN	-2.167402	4.218376	NaN	2.167402
0.000000	-6.973934	NaN	-2.453625	6.973934	NaN	2.453625
0.000000	-7.608511	NaN	-1.968614	7.608511	NaN	1.968614
0.000000	-6.497089	NaN	-0.224628	6.497089	NaN	0.224628
0.000000	0.576422	NaN	-3.465932	-0.576422	NaN	3.465932
0.000000	-3.148338	NaN	-2.322620	3.148338	NaN	2.322620
0.000000	-1.858234	NaN	-0.813260	1.858234	NaN	0.813260
0.000000	-2.887092	NaN	-0.339234	2.887092	NaN	0.339234
0.000000	-6.957545	NaN	2.117868	6.957545	NaN	-2.117868
0.000000	-3.405888	NaN	0.696391	3.405888	NaN	-0.696391
0.000000	-3.965595	NaN	-3.799648	3.965595	NaN	3.799648
0.000000	-0.331625	NaN	0.442510	0.331625	NaN	-0.442510
0.000000	-3.366138	NaN	-0.996517	3.366138	NaN	0.996517
0.000000	-4.992496	NaN	-1.189287	4.992496	NaN	1.189287
0.000000	-1.006953	NaN	-1.641676	1.006953	NaN	1.641676
0.000000	-2.541488	NaN	1.684266	2.541488	NaN	-1.684266
0.000000	-0.775783	NaN	-0.757737	0.775783	NaN	0.757737
0.000000	-5.024265	NaN	-1.683874	5.024265	NaN	1.683874
0.000000	-5.697130	NaN	-0.150505	5.697130	NaN	0.150505
0.000000	-4.152013	NaN	-0.994341	4.152013	NaN	0.994341
0.000000	-1.899946	NaN	1.809316	1.899946	NaN	-1.809316
0.000000	-3.599814	NaN	2.828228	3.599814	NaN	-2.828228
0.000000	-2.490107	NaN	0.004374	2.490107	NaN	-0.004374
0.000000	-3.604592	NaN	-1.868872	3.604592	NaN	1.868872
0.000000	-2.457148	NaN	2.963597	2.457148	NaN	-2.963597
0.000000	-2.196954	NaN	1.921262	2.196954	NaN	-1.921262
0.000000	-0.887073	NaN	0.140546	0.887073	NaN	-0.140546
0.000000	-3.457018	NaN	-1.478424	3.457018	NaN	1.478424
0.000000	1.205488	NaN	0.810919	-1.205488	NaN	-0.810919
0.000000	-4.172516	NaN	-1.866389	4.172516	NaN	1.866389
0.000000	-5.055465	NaN	-0.172421	5.055465	NaN	0.172421
0.000000	-0.702515	NaN	0.443369	0.702515	NaN	-0.443369
0.000000	1.849156	NaN	1.806186	-1.849156	NaN	-1.806186
0.000000	-1.410128	NaN	-2.946556	1.410128	NaN	2.946556
0.000000	-2.852055	NaN	2.626303	2.852055	NaN	-2.626303
0.000000	2.327153	NaN	1.729699	-2.327153	NaN	-1.729699
0.000000	-3.064870	NaN	-1.915133	3.064870	NaN	1.915133
0.000000	-6.682903	NaN	-0.248040	6.682903	NaN	0.248040
0.000000	-2.442872	NaN	2.618540	2.442872	NaN	-2.618540
0.000000	-2.761737	NaN	-1.312056	2.761737	NaN	1.312056
0.000000	0.639490	NaN	-0.110244	-0.639490	NaN	0.110244
0.000000	-2.588826	NaN	-5.354517	2.588826	NaN	5.354517
0.000000	-4.721325	NaN	-1.237151	4.721325	NaN	1.237151
0.000000	-6.080871	NaN	-1.952117	6.080871	NaN	1.952117
0.000000	-5.709291	NaN	0.677616	5.709291	NaN	-0.677616
0.000000	-4.115765	NaN	0.268639	4.115765	NaN	-0.268639
0.000000	-8.235108	NaN	-0.498654	8.235108	NaN	0.498654
0.000000	-7.613726	NaN	-0.174284	7.613726	NaN	0.174284
0.000000	-1.012012	NaN	-1.699496	1.012012	NaN	1.699496
0.000000	-2.728520	NaN	-5.062588	2.728520	NaN	5.062588
0.000000	-2.199760	NaN	0.765576	2.199760	NaN	-0.765576
0.000000	-4.259729	NaN	-1.669639	4.259729	NaN	1.669639
0.000000	-1.382321	NaN	2.911403	1.382321	NaN	-2.911403
0.000000	-5.222478	NaN	-2.296534	5.222478	NaN	2.296534
0.000000	-1.881420	NaN	2.784633	1.881420	NaN	-2.784633
0.000000	-6.054716	NaN	-3.298347	6.054716	NaN	3.298347
0.000000	-2.468456	NaN	-0.319001	2.468456	NaN	0.319001
0.000000	-0.789785	NaN	-1.375434	0.789785	NaN	1.375434
0.000000	-2.631212	NaN	-3.063649	2.631212	NaN	3.063649
0.000000	-1.987291	NaN	-0.185107	1.987291	NaN	0.185107
0.000000	-5.603864	NaN	-1.385058	5.603864	NaN	1.385058
0.000000	-3.744420	NaN	-0.326044	3.744420	NaN	0.326044
0.000000	-6.200784	NaN	1.232259	6.200784	NaN	-1.232259
0.000000	-4.861484	NaN	-0.520338	4.861484	NaN	0.520338
0.000000	-3.796010	NaN	0.194971	3.796010	NaN	-0.194971
0.000000	-0.125235	NaN	1.258412	0.125235	NaN	-1.258412
0.000000	-2.708826	NaN	-1.549617	2.708826	NaN	1.549617
0.000000	-5.011144	NaN	-0.691554	5.011144	NaN	0.691554
0.000000	2.657304	NaN	-1.918305	-2.657304	NaN	1.918305
0.000000	1.354704	NaN	-1.346100	-1.354704	NaN	1.346100
0.000000	-6.494629	NaN	-3.344300	6.494629	NaN	3.344300
0.000000	-3.483735	NaN	-2.302945	3.483735	NaN	2.302945
0.000000	-3.615248	NaN	4.563842	3.615248	NaN	-4.563842
0.000000	-5.672724	NaN	3.631777	5.672724	NaN	-3.631777
0.000000	-4.496360	NaN	0.199318	4.496360	NaN	-0.199318
0.000000	-2.805532	NaN	0.068300	2.805532	NaN	-0.068300
0.000000	-1.863619	NaN	-2.592625	1.863619	NaN	2.592625
0.000000	-2.161709	NaN	1.503614	2.161709	NaN	-1.503614
0.000000	-5.872566	NaN	2.201289	5.872566	NaN	-2.201289
0.000000	-6.148145	NaN	2.815102	6.148145	NaN	-2.815102
0.000000	-0.760267	NaN	1.344080	0.760267	NaN	-1.344080
0.000000	-6.288431	NaN	-3.467385	6.288431	NaN	3.467385
0.000000	-2.411522	NaN	-0.719182	2.411522	NaN	0.719182
0.000000	-6.028278	NaN	1.031202	6.028278	NaN	-1.031202
0.000000	-4.333560	NaN	1.700172	4.333560	NaN	-1.700172
0.000000	-4.820608	NaN	-2.617387	4.820608	NaN	2.617387
0.000000	-5.364918	NaN	2.378304	5.364918	NaN	-2.378304
0.000000	-3.026671	NaN	3.329772	3.026671	NaN	-3.329772
0.000000	-3.762333	NaN	-0.002065	3.762333	NaN	0.002065
0.000000	-2.046977	NaN	-0.824957	2.046977	NaN	0.824957
0.000000	-8.325544	NaN	2.253812	8.325544	NaN	-2.253812
0.000000	-5.936699	NaN	-0.795322	5.936699	NaN	0.795322
0.000000	-5.330414	NaN	-0.365534	5.330414	NaN	0.365534
0.000000	-4.051364	NaN	0.912518	4.051364	NaN	-0.912518
0.000000	-1.897578	NaN	1.565108	1.897578	NaN	-1.565108
0.000000	-6.359334	NaN	0.127758	6.359334	NaN	-0.127758
0.000000	-3.954915	NaN	-1.862073	3.954915	NaN	1.862073
0.000000	-3.490869	NaN	0.822534	3.490869	NaN	-0.822534
0.000000	-4.063150	NaN	3.387214	4.063150	NaN	-3.387214
0.000000	0.241862	NaN	-2.169587	-0.241862	NaN	2.169587
0.000000	-4.167015	NaN	-5.350550	4.167015	NaN	5.350550
0.000000	-4.001655	NaN	-2.057909	4.001655	NaN	2.057909
0.000000	-2.648165	NaN	3.001132	2.648165	NaN	-3.001132
0.000000	-2.701084	NaN	-0.173658	2.701084	NaN	0.173658
0.000000	-1.759978	NaN	0.362878	1.759978	NaN	-0.362878
0.000000	-6.063251	NaN	1.895881	6.063251	NaN	-1.895881
0.000000	-6.205894	NaN	-1.527019	6.205894	NaN	1.527019
0.000000	-1.967508	NaN	4.142255	1.967508	NaN	-4.142255
0.000000	1.255329	NaN	2.143373	-1.255329	NaN	-2.143373
0.000000	0.380972	NaN	-1.448108	-0.380972	NaN	1.448108
0.000000	-4.255421	NaN	-2.989777	4.255421	NaN	2.989777
0.000000	-0.017236	NaN	-4.101949	0.017236	NaN	4.101949
0.000000	-8.449881	NaN	-3.244890	8.449881	NaN	3.244890
0.000000	-5.392449	NaN	1.725301	5.392449	NaN	-1.725301
0.000000	-1.596548	NaN	-1.420328	1.596548	NaN	1.420328
0.000000	-2.724831	NaN	1.808004	2.724831	NaN	-1.808004
0.000000	-0.619893	NaN	2.371611	0.619893	NaN	-2.371611
0.000000	-5.238439	NaN	1.136561	5.238439	NaN	-1.136561
0.000000	3.589470	NaN	2.276024	-3.589470	NaN	-2.276024
0.000000	-0.663538	NaN	-3.639120	0.663538	NaN	3.639120
0.000000	-2.942803	NaN	-3.181902	2.942803	NaN	3.181902
0.000000	-2.492893	NaN	0.109090	2.492893	NaN	-0.109090
0.000000	0.915445	NaN	1.709926	-0.915445	NaN	-1.709926
0.000000	-3.562356	NaN	-0.247427	3.562356	NaN	0.247427
0.000000	-2.765737	NaN	0.514293	2.765737	NaN	-0.514293
0.000000	0.777553	NaN	2.995935	-0.777553	NaN	-2.995935
0.000000	-4.576501	NaN	2.011347	4.576501	NaN	-2.011347
0.000000	-0.269905	NaN	0.645149	0.269905	NaN	-0.645149
0.000000	-6.754434	NaN	-0.634317	6.754434	NaN	0.634317
0.000000	-0.890872	NaN	2.040623	0.890872	NaN	-2.040623
0.000000	0.580198	NaN	1.911972	-0.580198	NaN	-1.911972
0.000000	-0.298950	NaN	0.412262	0.298950	NaN	-0.412262
0.000000	-2.404877	NaN	1.381362	2.404877	NaN	-1.381362
0.000000	-1.625426	NaN	4.123130	1.625426	NaN	-4.123130
0.000000	-2.440312	NaN	-0.539425	2.440312	NaN	0.539425
0.000000	-1.504795	NaN	0.983040	1.504795	NaN	-0.983040
0.000000	-4.123360	NaN	0.818858	4.123360	NaN	-0.818858
0.000000	-2.644729	NaN	0.630423	2.644729	NaN	-0.630423
0.000000	-3.613924	NaN	0.454268	3.613924	NaN	-0.454268
0.000000	-4.124261	NaN	1.932886	4.124261	NaN	-1.932886
0.000000	-1.938228	NaN	-1.853011	1.938228	NaN	1.853011
0.000000	-3.388658	NaN	-0.099643	3.388658	NaN	0.099643
0.000000	-7.199535	NaN	-0.101397	7.199535	NaN	0.101397
0.000000	-1.041585	NaN	0.547131	1.041585	NaN	-0.547131
0.000000	-5.988242	NaN	-0.729337	5.988242	NaN	0.729337
0.000000	-4.767429	NaN	-1.756872	4.767429	NaN	1.756872
0.000000	-5.876195	NaN	-1.674458	5.876195	NaN	1.674458
0.000000	-4.353573	NaN	0.138919	4.353573	NaN	-0.138919
0.000000	-1.345617	NaN	-2.558514	1.345617	NaN	2.558514
0.000000	-6.671182	NaN	4.607739	6.671182	NaN	-4.607739
0.000000	-2.702864	NaN	-0.465542	2.702864	NaN	0.465542
0.000000	-2.423691	NaN	0.653369	2.423691	NaN	-0.653369
0.000000	-5.322356	NaN	-0.053026	5.322356	NaN	0.053026
0.000000	-4.143147	NaN	-1.056641	4.143147	NaN	1.056641
0.000000	-2.723288	NaN	-0.155674	2.723288	NaN	0.155674
0.000000	-2.990783	NaN	0.536558	2.990783	NaN	-0.536558
0.000000	-7.963486	NaN	0.829393	7.963486	NaN	-0.829393
0.000000	-1.957313	NaN	-1.318624	1.957313	NaN	1.318624
0.000000	-2.801118	NaN	-0.083644	2.801118	NaN	0.083644
0.000000	-4.968189	NaN	0.117492	4.968189	NaN	-0.117492
0.000000	-1.831052	NaN	-0.335383	1.831052	NaN	0.335383
0.000000	-1.483671	NaN	1.784205	1.483671	NaN	-1.784205
0.000000	-3.155313	NaN	2.960262	3.155313	NaN	-2.960262
0.000000	-0.570639	NaN	-0.988910	0.570639	NaN	0.988910
0.000000	-6.800446	NaN	-1.800843	6.800446	NaN	1.800843
0.000000	-3.911022	NaN	-4.240885	3.911022	NaN	4.240885
0.000000	-5.470565	NaN	0.854842	5.470565	NaN	-0.854842
0.000000	-4.729592	NaN	-1.861240	4.729592	NaN	1.861240
0.000000	-3.529355	NaN	0.256074	3.529355	NaN	-0.256074
0.000000	-0.605345	NaN	-0.091275	0.605345	NaN	0.091275
0.000000	-4.006810	NaN	2.023327	4.006810	NaN	-2.023327
0.000000	-2.867666	NaN	1.898121	2.867666	NaN	-1.898121
0.000000	1.350699	NaN	4.964402	-1.350699	NaN	-4.964402
0.000000	1.217228	NaN	1.448807	-1.217228	NaN	-1.448807
0.000000	-6.044995	NaN	-0.679502	6.044995	NaN	0.679502
0.000000	-5.221322	NaN	-4.933550	5.221322	NaN	4.933550
0.000000	-3.194623	NaN	-4.675437	3.194623	NaN	4.675437
0.000000	1.433030	NaN	-1.642539	-1.433030	NaN	1.642539
0.000000	-0.555669	NaN	-0.784849	0.555669	NaN	0.784849
0.000000	-2.191721	NaN	1.799960	2.191721	NaN	-1.799960
0.000000	-0.841219	NaN	0.338464	0.841219	NaN	-0.338464
0.000000	-6.070533	NaN	3.139879	6.070533	NaN	-3.139879
0.000000	1.703652	NaN	-1.656209	-1.703652	NaN	1.656209
0.000000	-8.539967	NaN	-0.039713	8.539967	NaN	0.039713
0.000000	-9.126845	NaN	1.278100	9.126845	NaN	-1.278100
0.000000	-5.884659	NaN	-1.746700	5.884659	NaN	1.746700
0.000000	-4.729411	NaN	0.327501	4.729411	NaN	-0.327501
0.000000	-5.817405	NaN	-3.366630	5.817405	NaN	3.366630
0.000000	-7.453385	NaN	1.853886	7.453385	NaN	-1.853886
0.000000	-0.892771	NaN	-0.847170	0.892771	NaN	0.847170
0.000000	-6.064986	NaN	-0.803964	6.064986	NaN	0.803964
0.000000	-6.191665	NaN	-3.332708	6.191665	NaN	3.332708
0.000000	-4.996644	NaN	1.275171	4.996644	NaN	-1.275171
0.000000	-6.809469	NaN	-0.592522	6.809469	NaN	0.592522
0.000000	-0.577201	NaN	3.044844	0.577201	NaN	-3.044844
0.000000	-3.168160	NaN	1.187581	3.168160	NaN	-1.187581
0.000000	1.695804	NaN	1.013360	-1.695804	NaN	-1.013360
0.000000	-1.982401	NaN	-1.507486	1.982401	NaN	1.507486
0.000000	-2.482120	NaN	-0.994072	2.482120	NaN	0.994072
0.000000	-1.561806	NaN	2.046956	1.561806	NaN	-2.046956
0.000000	-0.648809	NaN	-2.470841	0.648809	NaN	2.470841
0.000000	-7.895079	NaN	-2.642128	7.895079	NaN	2.642128
0.000000	-4.624514	NaN	-0.370062	4.624514	NaN	0.370062
0.000000	-4.122561	NaN	4.181526	4.122561	NaN	-4.181526
0.000000	-3.709990	NaN	-0.477930	3.709990	NaN	0.477930
0.000000	-1.995546	NaN	-1.526445	1.995546	NaN	1.526445
0.000000	-3.902883	NaN	1.647414	3.902883	NaN	-1.647414
0.000000	-3.535853	NaN	1.935556	3.535853	NaN	-1.935556
0.000000	1.672959	NaN	-0.715721	-1.672959	NaN	0.715721
0.000000	-4.214189	NaN	-3.205063	4.214189	NaN	3.205063
0.000000	1.002597	NaN	0.879753	-1.002597	NaN	-0.879753
0.000000	-5.329632	NaN	-0.343073	5.329632	NaN	0.343073
0.000000	-4.209898	NaN	-4.360054	4.209898	NaN	4.360054
0.000000	-6.091911	NaN	0.162870	6.091911	NaN	-0.162870
0.000000	-3.344036	NaN	0.076180	3.344036	NaN	-0.076180
0.000000	-0.096795	NaN	0.948506	0.096795	NaN	-0.948506
0.000000	-1.876083	NaN	2.676292	1.876083	NaN	-2.676292
0.000000	-7.965796	NaN	-2.300338	7.965796	NaN	2.300338
0.000000	-5.996570	NaN	-1.134554	5.996570	NaN	1.134554
0.000000	-1.805215	NaN	4.702751	1.805215	NaN	-4.702751
0.000000	-3.823133	NaN	0.649216	3.823133	NaN	-0.649216
0.000000	-3.875316	NaN	-0.159593	3.875316	NaN	0.159593
0.000000	-3.109706	NaN	0.589814	3.109706	NaN	-0.589814
0.000000	-3.958097	NaN	0.966666	3.958097	NaN	-0.966666
0.000000	0.950395	NaN	0.730940	-0.950395	NaN	-0.730940
0.000000	-3.456027	NaN	0.133496	3.456027	NaN	-0.133496
0.000000	-4.141090	NaN	0.781692	4.141090	NaN	-0.781692
0.000000	0.286298	NaN	-2.290821	-0.286298	NaN	2.290821
0.000000	-4.855585	NaN	-2.573126	4.855585	NaN	2.573126
0.000000	3.406019	NaN	2.104055	-3.406019	NaN	-2.104055
0.000000	-1.882935	NaN	3.457750	1.882935	NaN	-3.457750
0.000000	-7.532333	NaN	0.176158	7.532333	NaN	-0.176158
0.000000	-3.906987	NaN	2.458902	3.906987	NaN	-2.458902
0.000000	-1.040936	NaN	-4.154634	1.040936	NaN	4.154634
0.000000	0.898625	NaN	2.266064	-0.898625	NaN	-2.266064
0.000000	-8.701542	NaN	-2.066345	8.701542	NaN	2.066345
0.000000	-3.699996	NaN	-3.377537	3.699996	NaN	3.377537
0.000000	-4.588653	NaN	1.542410	4.588653	NaN	-1.542410
0.000000	-2.326667	NaN	1.528457	2.326667	NaN	-1.528457
0.000000	-2.277836	NaN	-0.775428	2.277836	NaN	0.775428
0.000000	-6.129644	NaN	4.630849	6.129644	NaN	-4.630849
0.000000	-2.195470	NaN	0.355208	2.195470	NaN	-0.355208
0.000000	1.339330	NaN	0.917669	-1.339330	NaN	-0.917669
0.000000	-0.607360	NaN	1.808799	0.607360	NaN	-1.808799
0.000000	-0.962824	NaN	0.721289	0.962824	NaN	-0.721289
0.000000	1.663854	NaN	0.680735	-1.663854	NaN	-0.680735
0.000000	-3.215840	NaN	-0.940099	3.215840	NaN	0.940099
0.000000	-5.317822	NaN	-4.021401	5.317822	NaN	4.021401
0.000000	1.365772	NaN	2.711825	-1.365772	NaN	-2.711825
0.000000	-5.405196	NaN	0.868763	5.405196	NaN	-0.868763
0.000000	-1.395034	NaN	2.290886	1.395034	NaN	-2.290886
0.000000	-5.709383	NaN	-1.118997	5.709383	NaN	1.118997
0.000000	-4.115328	NaN	0.624371	4.115328	NaN	-0.624371
0.000000	-7.451545	NaN	0.612104	7.451545	NaN	-0.612104
0.000000	-1.446295	NaN	-2.799756	1.446295	NaN	2.799756
0.000000	-3.302244	NaN	-4.483366	3.302244	NaN	4.483366
0.000000	-0.686950	NaN	-0.065995	0.686950	NaN	0.065995
0.000000	-2.423359	NaN	3.384742	2.423359	NaN	-3.384742
0.000000	-2.848227	NaN	-3.485500	2.848227	NaN	3.485500
0.000000	-5.988265	NaN	3.627197	5.988265	NaN	-3.627197
0.000000	-4.834256	NaN	-2.125380	4.834256	NaN	2.125380
0.000000	-5.618035	NaN	-1.918163	5.618035	NaN	1.918163
0.000000	-7.637441	NaN	1.940357	7.637441	NaN	-1.940357
0.000000	2.044063	NaN	2.583328	-2.044063	NaN	-2.583328
0.000000	-0.928833	NaN	-0.511747	0.928833	NaN	0.511747
0.000000	-3.648975	NaN	-1.567423	3.648975	NaN	1.567423
0.000000	-1.920234	NaN	2.234375	1.920234	NaN	-2.234375
0.000000	0.058406	NaN	0.934929	-0.058406	NaN	-0.934929
0.000000	-0.603400	NaN	2.171523	0.603400	NaN	-2.171523
0.000000	-4.702111	NaN	1.184661	4.702111	NaN	-1.184661
0.000000	-1.095915	NaN	1.165493	1.095915	NaN	-1.165493
0.000000	-3.675865	NaN	-1.038646	3.675865	NaN	1.038646
0.000000	-6.162018	NaN	-1.720991	6.162018	NaN	1.720991
0.000000	1.341445	NaN	-0.908711	-1.341445	NaN	0.908711
0.000000	-4.137309	NaN	-0.249455	4.137309	NaN	0.249455
0.000000	-1.520115	NaN	0.298244	1.520115	NaN	-0.298244
0.000000	-2.275775	NaN	1.743105	2.275775	NaN	-1.743105
0.000000	-4.242890	NaN	-1.516621	4.242890	NaN	1.516621
0.000000	0.513199	NaN	-3.272176	-0.513199	NaN	3.272176
0.000000	-1.584862	NaN	0.902431	1.584862	NaN	-0.902431
0.000000	-4.162051	NaN	-1.034611	4.162051	NaN	1.034611
0.000000	-1.442574	NaN	2.550962	1.442574	NaN	-2.550962
0.000000	-4.263424	NaN	-1.435072	4.263424	NaN	1.435072
0.000000	-8.139289	NaN	1.840439	8.139289	NaN	-1.840439
0.000000	-0.924754	NaN	2.712731	0.924754	NaN	-2.712731
0.000000	-5.109312	NaN	-1.449734	5.109312	NaN	1.449734
0.000000	-3.057280	NaN	0.053313	3.057280	NaN	-0.053313
0.000000	-6.132836	NaN	0.916526	6.132836	NaN	-0.916526
0.000000	1.565569	NaN	-2.001128	-1.565569	NaN	2.001128
0.000000	-5.400217	NaN	-2.180512	5.400217	NaN	2.180512
0.000000	-0.490323	NaN	1.587578	0.490323	NaN	-1.587578
0.000000	-2.915235	NaN	-2.815465	2.915235	NaN	2.815465
0.000000	-4.488828	NaN	-0.153850	4.488828	NaN	0.153850
0.000000	-3.967002	NaN	1.775721	3.967002	NaN	-1.775721
0.000000	-3.565110	NaN	-0.925575	3.565110	NaN	0.925575
0.000000	-0.693597	NaN	0.841328	0.693597	NaN	-0.841328
0.000000	-1.624807	NaN	-2.466336	1.624807	NaN	2.466336
0.000000	-5.172988	NaN	0.109868	5.172988	NaN	-0.109868
0.000000	-5.635348	NaN	-0.000130	5.635348	NaN	0.000130
0.000000	-0.377076	NaN	0.421549	0.377076	NaN	-0.421549
0.000000	2.818511	NaN	0.087345	-2.818511	NaN	-0.087345
0.000000	-3.072196	NaN	1.660604	3.072196	NaN	-1.660604
0.000000	2.531149	NaN	0.725233	-2.531149	NaN	-0.725233
0.000000	2.776594	NaN	0.016050	-2.776594	NaN	-0.016050
0.000000	0.029816	NaN	0.341893	-0.029816	NaN	-0.341893
0.000000	-2.619481	NaN	0.338947	2.619481	NaN	-0.338947
0.000000	-7.772985	NaN	0.852196	7.772985	NaN	-0.852196
0.000000	-0.117140	NaN	2.869614	0.117140	NaN	-2.869614
0.000000	-4.815867	NaN	-0.488739	4.815867	NaN	0.488739
0.000000	-7.130491	NaN	-2.825947	7.130491	NaN	2.825947
0.000000	0.591941	NaN	0.699278	-0.591941	NaN	-0.699278
0.000000	-2.703564	NaN	2.163437	2.703564	NaN	-2.163437
0.000000	-1.267166	NaN	-1.786812	1.267166	NaN	1.786812
0.000000	-5.337993	NaN	-1.870675	5.337993	NaN	1.870675
0.000000	-3.452359	NaN	-3.688605	3.452359	NaN	3.688605
0.000000	-1.200147	NaN	-3.721855	1.200147	NaN	3.721855
0.000000	-2.980752	NaN	0.698024	2.980752	NaN	-0.698024
0.000000	-3.065294	NaN	-3.100427	3.065294	NaN	3.100427
0.000000	-4.844738	NaN	0.197573	4.844738	NaN	-0.197573
0.000000	-5.283013	NaN	-2.406342	5.283013	NaN	2.406342
0.000000	-2.800102	NaN	0.454655	2.800102	NaN	-0.454655
0.000000	-5.139627	NaN	1.139203	5.139627	NaN	-1.139203
0.000000	-6.382645	NaN	-3.176837	6.382645	NaN	3.176837
0.000000	-5.868087	NaN	0.592557	5.868087	NaN	-0.592557
0.000000	-0.801566	NaN	2.539595	0.801566	NaN	-2.539595
0.000000	-0.971648	NaN	1.331898	0.971648	NaN	-1.331898
0.000000	-5.532507	NaN	-1.884848	5.532507	NaN	1.884848
0.000000	-4.067734	NaN	-1.490065	4.067734	NaN	1.490065
0.000000	-2.495364	NaN	0.640536	2.495364	NaN	-0.640536
0.000000	-8.472433	NaN	-0.249945	8.472433	NaN	0.249945
0.000000	-1.591236	NaN	1.412661	1.591236	NaN	-1.412661
0.000000	-1.368670	NaN	2.057704	1.368670	NaN	-2.057704
0.000000	-5.998162	NaN	1.222440	5.998162	NaN	-1.222440
0.000000	-7.374616	NaN	-2.326530	7.374616	NaN	2.326530
