# Supplementary material for: Combined Influences of Model Choice, Data Quality, and Data Quantity When Estimating Population Trends
Source: PLoS One. 2015 Jul 15;10(7):e0132255. doi: 10.1371/journal.pone.0132255 (PMC4503393; doi:10.1371/journal.pone.0132255)
Supplement: S1 Dataset — Files are organized by model type and by the input lambda value. (ZIP) [file pone.0132255.s002.zip › Snail/sims_lambda_1_025/simulationOutput_1.025_0_0.1_0.1_40.xls]

Percent_Decline_True	Median_Percent_Decline_Matrix	Median_Percent_Decline_Matrix_stable	Median_Percent_Decline_Scalar	Difference_True_Matrix	Difference_True_Matrix_Stable	Difference_True_Scalar
-52.117349	-21.302562	NaN	-34.675231	-30.814788	NaN	-17.442118
-19.173581	-41.016090	NaN	-34.238122	21.842509	NaN	15.064541
-29.383457	-27.087471	NaN	-23.643260	-2.295986	NaN	-5.740197
-38.915285	-28.587021	NaN	-30.832383	-10.328264	NaN	-8.082902
-33.237875	-33.990647	NaN	-30.134232	0.752772	NaN	-3.103643
-25.155590	-47.544977	NaN	-32.045938	22.389387	NaN	6.890348
-28.947671	-39.307036	NaN	-41.052276	10.359365	NaN	12.104605
-56.441399	-23.662481	NaN	-25.902126	-32.778919	NaN	-30.539274
-9.768283	-19.133895	NaN	-22.939948	9.365612	NaN	13.171666
-34.868224	-34.817897	NaN	-34.783764	-0.050327	NaN	-0.084460
-18.390802	-28.569834	NaN	-25.769262	10.179033	NaN	7.378460
-25.257159	-25.498627	NaN	-21.898123	0.241467	NaN	-3.359036
-20.151898	-33.993379	NaN	-29.257452	13.841481	NaN	9.105554
-16.026000	-24.839707	NaN	-23.492943	8.813707	NaN	7.466942
-19.037102	-35.476730	NaN	-34.230292	16.439628	NaN	15.193190
-48.412773	-13.818322	NaN	-17.464123	-34.594451	NaN	-30.948650
-13.596527	-20.500936	NaN	-16.359215	6.904408	NaN	2.762687
-31.122698	-28.452575	NaN	-25.272050	-2.670123	NaN	-5.850648
-36.833902	-37.588766	NaN	-26.386419	0.754865	NaN	-10.447483
-17.960184	-33.468105	NaN	-38.574882	15.507921	NaN	20.614697
-34.122446	-35.243077	NaN	-36.936675	1.120631	NaN	2.814230
-41.529085	-44.450013	NaN	-42.624812	2.920928	NaN	1.095727
-33.430355	-19.730016	NaN	-18.669449	-13.700339	NaN	-14.760906
-40.994748	-26.249743	NaN	-31.804814	-14.745005	NaN	-9.189934
-41.001831	-27.479071	NaN	-37.553010	-13.522761	NaN	-3.448822
-35.698440	-38.291911	NaN	-39.564091	2.593471	NaN	3.865651
-49.285817	-22.182995	NaN	-19.610651	-27.102822	NaN	-29.675165
-13.077704	-43.350535	NaN	-44.329757	30.272831	NaN	31.252053
-17.655115	-8.732057	NaN	-17.438466	-8.923058	NaN	-0.216649
-23.126113	-15.123470	NaN	-10.326593	-8.002644	NaN	-12.799520
-45.767828	-28.841079	NaN	-25.534502	-16.926749	NaN	-20.233326
-41.335558	-37.862113	NaN	-26.715843	-3.473445	NaN	-14.619714
-35.002415	-34.205874	NaN	-32.930631	-0.796541	NaN	-2.071784
-40.188922	-42.738170	NaN	-40.726453	2.549247	NaN	0.537530
-14.195064	-16.745757	NaN	-23.164289	2.550693	NaN	8.969225
-9.916924	-37.755246	NaN	-36.820390	27.838322	NaN	26.903467
-16.042294	-23.249743	NaN	-21.269214	7.207449	NaN	5.226920
-27.836109	-21.881071	NaN	-28.856193	-5.955038	NaN	1.020084
-4.122839	-35.107093	NaN	-28.859262	30.984254	NaN	24.736423
-7.704519	-18.099072	NaN	-25.380959	10.394554	NaN	17.676440
-36.056004	-22.771607	NaN	-30.330604	-13.284397	NaN	-5.725401
-27.560878	-39.445718	NaN	-48.691826	11.884840	NaN	21.130947
-62.137963	-25.505353	NaN	-22.728516	-36.632610	NaN	-39.409447
-32.205275	-39.485962	NaN	-37.012546	7.280687	NaN	4.807271
-24.815862	-31.754619	NaN	-33.961511	6.938757	NaN	9.145649
-14.920574	-39.449040	NaN	-35.801807	24.528466	NaN	20.881233
-49.284475	-15.307359	NaN	-15.660281	-33.977116	NaN	-33.624194
-40.157279	-28.281736	NaN	-28.424004	-11.875543	NaN	-11.733275
-49.141582	-30.175227	NaN	-29.960263	-18.966354	NaN	-19.181319
-38.417742	-17.486587	NaN	-19.093161	-20.931155	NaN	-19.324581
-39.405866	-34.915259	NaN	-35.883590	-4.490607	NaN	-3.522276
-72.674367	-42.087397	NaN	-38.721547	-30.586969	NaN	-33.952820
-39.850469	-27.995640	NaN	-24.750534	-11.854829	NaN	-15.099935
-22.071002	-23.593010	NaN	-27.102315	1.522008	NaN	5.031313
-19.865395	-27.254264	NaN	-20.058964	7.388869	NaN	0.193569
-45.542743	-27.636528	NaN	-25.195966	-17.906215	NaN	-20.346777
-34.121892	-21.300579	NaN	-22.364810	-12.821313	NaN	-11.757081
-43.122221	-35.834972	NaN	-38.007882	-7.287249	NaN	-5.114339
-21.837084	-14.754110	NaN	-13.436575	-7.082974	NaN	-8.400510
-7.340795	-28.299773	NaN	-29.488906	20.958978	NaN	22.148111
-29.776521	-33.771867	NaN	-29.043464	3.995346	NaN	-0.733057
-27.805382	-23.294603	NaN	-18.386427	-4.510779	NaN	-9.418954
-43.206853	-33.827974	NaN	-29.222986	-9.378878	NaN	-13.983866
-18.061882	-26.807934	NaN	-27.515713	8.746051	NaN	9.453831
-39.374727	-33.145766	NaN	-31.743108	-6.228961	NaN	-7.631619
-39.232560	-27.610792	NaN	-21.779847	-11.621768	NaN	-17.452713
2.610119	-27.165798	NaN	-31.544221	29.775917	NaN	34.154340
-43.738519	-41.080199	NaN	-36.591537	-2.658320	NaN	-7.146982
-20.907548	-24.278199	NaN	-19.789308	3.370651	NaN	-1.118240
-30.307094	-26.226828	NaN	-29.949817	-4.080265	NaN	-0.357277
-29.832571	-37.140371	NaN	-40.905501	7.307800	NaN	11.072929
-29.678256	-25.740978	NaN	-27.900982	-3.937278	NaN	-1.777273
-11.472163	-30.752240	NaN	-30.526901	19.280077	NaN	19.054738
-23.793971	-27.694915	NaN	-30.416790	3.900945	NaN	6.622820
-12.745583	-28.600388	NaN	-19.600691	15.854804	NaN	6.855108
-17.372784	-21.573794	NaN	-21.266716	4.201010	NaN	3.893932
-28.656283	-33.381430	NaN	-35.140539	4.725147	NaN	6.484256
1.220839	-28.813901	NaN	-26.977867	30.034739	NaN	28.198705
-15.594373	-26.152033	NaN	-19.791210	10.557660	NaN	4.196837
-35.036774	-35.230880	NaN	-31.440572	0.194106	NaN	-3.596202
-1.513526	-27.719761	NaN	-25.584873	26.206236	NaN	24.071348
-54.786948	-44.990930	NaN	-39.861205	-9.796018	NaN	-14.925743
-28.560321	-20.813293	NaN	-28.896784	-7.747028	NaN	0.336463
-40.556596	-30.887767	NaN	-25.879049	-9.668829	NaN	-14.677546
-5.688050	-9.648581	NaN	-16.353063	3.960531	NaN	10.665013
-30.347939	-31.180089	NaN	-31.194192	0.832150	NaN	0.846252
-10.919590	-23.516717	NaN	-28.917498	12.597127	NaN	17.997908
-20.196764	-25.335207	NaN	-22.069814	5.138443	NaN	1.873050
-7.284843	-24.149274	NaN	-25.777738	16.864431	NaN	18.492895
-34.120634	-11.594109	NaN	-11.929937	-22.526525	NaN	-22.190697
-11.156615	-32.068403	NaN	-32.811806	20.911788	NaN	21.655191
-13.510532	-17.604483	NaN	-18.677607	4.093951	NaN	5.167076
-31.575277	-27.710434	NaN	-29.390558	-3.864843	NaN	-2.184719
-56.136085	-20.944690	NaN	-14.186007	-35.191395	NaN	-41.950078
-27.599547	-23.420311	NaN	-17.924135	-4.179236	NaN	-9.675412
-20.345856	-28.511064	NaN	-26.701419	8.165208	NaN	6.355564
-24.716566	-30.817336	NaN	-27.794018	6.100770	NaN	3.077453
-34.804974	-28.136790	NaN	-21.214824	-6.668184	NaN	-13.590150
-25.801835	-34.834272	NaN	-31.590040	9.032437	NaN	5.788205
-42.899694	-26.869036	NaN	-18.415661	-16.030658	NaN	-24.484033
-46.461940	-20.000687	NaN	-18.933854	-26.461253	NaN	-27.528086
-16.985151	-34.588839	NaN	-31.656877	17.603688	NaN	14.671726
-25.293419	-53.988937	NaN	-47.781919	28.695518	NaN	22.488500
-26.396665	-26.304639	NaN	-23.533794	-0.092026	NaN	-2.862871
-38.231591	-26.679094	NaN	-32.506900	-11.552497	NaN	-5.724691
-20.886657	-30.634742	NaN	-23.266193	9.748085	NaN	2.379536
-6.315496	-26.714528	NaN	-25.172108	20.399033	NaN	18.856613
-29.894060	-34.192337	NaN	-33.803401	4.298277	NaN	3.909341
-28.325186	-26.033925	NaN	-30.621420	-2.291261	NaN	2.296234
-3.746872	-29.641308	NaN	-25.419955	25.894436	NaN	21.673083
-30.948151	-23.636690	NaN	-24.262203	-7.311461	NaN	-6.685949
-17.032498	-28.398706	NaN	-21.895125	11.366208	NaN	4.862628
-37.169037	-19.284988	NaN	-16.021714	-17.884049	NaN	-21.147323
-46.728390	-31.591167	NaN	-20.070222	-15.137223	NaN	-26.658168
-33.663304	-27.712877	NaN	-28.962739	-5.950427	NaN	-4.700565
-35.289931	-17.818327	NaN	-24.783564	-17.471604	NaN	-10.506367
-33.634803	-28.174126	NaN	-26.626010	-5.460677	NaN	-7.008793
-34.941255	-26.610202	NaN	-25.817641	-8.331053	NaN	-9.123614
-10.434422	-26.883135	NaN	-28.602440	16.448713	NaN	18.168018
-41.237998	-4.382125	NaN	-8.187829	-36.855874	NaN	-33.050169
-43.307642	-30.619042	NaN	-25.757039	-12.688600	NaN	-17.550603
-42.416098	-25.740725	NaN	-27.510871	-16.675372	NaN	-14.905226
-21.496675	-21.108445	NaN	-21.209917	-0.388230	NaN	-0.286758
-28.117424	-15.673863	NaN	-17.754927	-12.443560	NaN	-10.362497
-43.572708	-51.050509	NaN	-48.455494	7.477801	NaN	4.882787
-16.565229	-24.004186	NaN	-23.229636	7.438957	NaN	6.664407
-19.404382	-22.750502	NaN	-19.892101	3.346119	NaN	0.487719
-43.837246	-37.047974	NaN	-41.682443	-6.789272	NaN	-2.154803
-26.371027	-18.053809	NaN	-18.157196	-8.317218	NaN	-8.213830
-18.208856	-24.797300	NaN	-27.031800	6.588444	NaN	8.822944
-0.598823	-33.972423	NaN	-33.237907	33.373600	NaN	32.639084
-23.223065	-32.938658	NaN	-30.223665	9.715593	NaN	7.000600
-31.617743	-21.524380	NaN	-20.938230	-10.093363	NaN	-10.679513
-25.133372	-32.212886	NaN	-29.221470	7.079514	NaN	4.088098
-39.120485	-31.915315	NaN	-25.509714	-7.205170	NaN	-13.610771
-39.989767	-15.436564	NaN	-12.039454	-24.553203	NaN	-27.950313
-28.061965	-39.132642	NaN	-48.041933	11.070677	NaN	19.979968
-19.548255	-21.750061	NaN	-29.273776	2.201806	NaN	9.725520
-27.851649	-48.639407	NaN	-38.055656	20.787758	NaN	10.204007
-32.873065	-36.737654	NaN	-24.305542	3.864589	NaN	-8.567523
0.757665	-20.042523	NaN	-21.460829	20.800188	NaN	22.218494
-34.976592	-34.971977	NaN	-27.663033	-0.004614	NaN	-7.313559
-19.207823	-32.341433	NaN	-29.495770	13.133611	NaN	10.287948
-36.686211	-17.587053	NaN	-17.887403	-19.099158	NaN	-18.798808
-11.844023	-46.514130	NaN	-35.147873	34.670107	NaN	23.303850
-12.908118	-50.908478	NaN	-41.942768	38.000360	NaN	29.034650
-47.764608	-25.378770	NaN	-29.520963	-22.385838	NaN	-18.243645
-40.904049	-19.685388	NaN	-15.557664	-21.218661	NaN	-25.346385
-24.887702	-46.341965	NaN	-42.523465	21.454264	NaN	17.635764
-20.139600	-31.544500	NaN	-27.101047	11.404900	NaN	6.961448
-18.658972	-29.698991	NaN	-33.671092	11.040019	NaN	15.012120
2.471976	-20.985620	NaN	-22.123662	23.457596	NaN	24.595638
-23.667403	-38.346522	NaN	-35.924406	14.679119	NaN	12.257003
-55.848677	-35.567778	NaN	-34.956898	-20.280900	NaN	-20.891779
-29.356780	-51.977461	NaN	-51.099125	22.620682	NaN	21.742346
-26.053672	-31.698053	NaN	-27.375843	5.644381	NaN	1.322172
-26.745125	-36.367323	NaN	-25.945519	9.622198	NaN	-0.799607
-22.727695	-37.967872	NaN	-28.161217	15.240177	NaN	5.433522
-6.192775	-22.520006	NaN	-13.137568	16.327231	NaN	6.944792
-11.654030	-15.007205	NaN	-16.664036	3.353175	NaN	5.010006
-11.074988	-45.430651	NaN	-46.356786	34.355663	NaN	35.281798
-29.850302	-31.713522	NaN	-27.113427	1.863220	NaN	-2.736874
-26.723193	-27.894733	NaN	-27.319638	1.171540	NaN	0.596445
-17.919905	-39.670729	NaN	-36.507571	21.750824	NaN	18.587665
-51.466404	-25.175973	NaN	-22.442908	-26.290431	NaN	-29.023496
-34.691536	-23.145318	NaN	-20.859912	-11.546218	NaN	-13.831624
-18.349115	-22.235640	NaN	-22.690656	3.886525	NaN	4.341541
-10.500101	-21.331815	NaN	-25.661430	10.831715	NaN	15.161329
-5.425290	-32.952552	NaN	-26.704788	27.527262	NaN	21.279498
-14.742274	-23.167360	NaN	-23.049108	8.425086	NaN	8.306833
-16.752657	-27.135735	NaN	-19.632069	10.383078	NaN	2.879412
-13.756632	-41.879843	NaN	-35.113705	28.123211	NaN	21.357073
-56.714150	-24.203148	NaN	-18.376479	-32.511002	NaN	-38.337671
-19.623611	-43.947671	NaN	-43.366845	24.324060	NaN	23.743234
-55.346991	-29.891216	NaN	-29.444347	-25.455775	NaN	-25.902644
-42.639818	-25.190054	NaN	-26.630824	-17.449764	NaN	-16.008994
-23.168395	-34.265662	NaN	-33.736864	11.097267	NaN	10.568469
0.459963	-24.553643	NaN	-21.173778	25.013606	NaN	21.633741
-33.298124	-24.281258	NaN	-22.701085	-9.016866	NaN	-10.597039
-19.707510	-23.741749	NaN	-32.143637	4.034239	NaN	12.436127
-59.760326	-38.366248	NaN	-43.397244	-21.394078	NaN	-16.363082
-7.844311	-38.083749	NaN	-34.719258	30.239438	NaN	26.874947
-36.482496	-35.270683	NaN	-35.844063	-1.211813	NaN	-0.638433
-31.748728	-34.386754	NaN	-41.159710	2.638025	NaN	9.410981
-62.581836	-49.567700	NaN	-52.044415	-13.014136	NaN	-10.537422
-31.593894	-19.619950	NaN	-23.788065	-11.973944	NaN	-7.805829
-32.895320	-34.749141	NaN	-33.831164	1.853822	NaN	0.935844
-57.287533	-27.045798	NaN	-26.036915	-30.241735	NaN	-31.250619
-15.791597	-24.557604	NaN	-28.242634	8.766007	NaN	12.451037
-20.149401	-29.998778	NaN	-25.375066	9.849376	NaN	5.225664
-59.252523	-22.685771	NaN	-16.199068	-36.566752	NaN	-43.053456
-32.752427	-35.997799	NaN	-30.281458	3.245372	NaN	-2.470969
-46.432990	-30.351184	NaN	-24.306814	-16.081805	NaN	-22.126175
-14.111732	-28.779082	NaN	-30.991438	14.667351	NaN	16.879706
-9.241648	-31.058082	NaN	-31.362425	21.816434	NaN	22.120776
-32.324552	-60.447942	NaN	-55.348350	28.123390	NaN	23.023798
-31.191254	-35.435794	NaN	-31.504304	4.244540	NaN	0.313050
-42.875258	-28.496413	NaN	-21.757428	-14.378845	NaN	-21.117830
-28.509458	-27.793169	NaN	-24.700029	-0.716289	NaN	-3.809429
-38.350135	-16.592656	NaN	-11.269778	-21.757478	NaN	-27.080357
-0.299572	-41.704064	NaN	-38.198589	41.404492	NaN	37.899017
-10.289311	-36.361188	NaN	-30.312962	26.071876	NaN	20.023651
-18.896540	-24.509099	NaN	-26.502058	5.612559	NaN	7.605518
-40.708527	-24.207698	NaN	-24.030066	-16.500829	NaN	-16.678461
-46.920455	-40.300555	NaN	-34.278964	-6.619900	NaN	-12.641491
-23.691006	-32.543786	NaN	-36.975049	8.852780	NaN	13.284043
-53.663008	-24.920224	NaN	-22.140349	-28.742784	NaN	-31.522660
-20.357557	-31.016192	NaN	-24.789219	10.658635	NaN	4.431662
-19.127567	-27.678690	NaN	-37.406256	8.551123	NaN	18.278689
-5.611652	-42.718436	NaN	-34.468216	37.106785	NaN	28.856564
-29.948860	-25.455444	NaN	-22.650513	-4.493417	NaN	-7.298347
-26.986130	-26.926303	NaN	-21.254683	-0.059827	NaN	-5.731447
-21.908277	-15.520366	NaN	-18.472096	-6.387911	NaN	-3.436181
-21.051497	-19.670709	NaN	-21.404859	-1.380787	NaN	0.353363
-14.453623	-22.979629	NaN	-25.024006	8.526006	NaN	10.570383
-21.831507	-20.215739	NaN	-23.414719	-1.615768	NaN	1.583212
-34.862631	-33.331707	NaN	-32.801322	-1.530924	NaN	-2.061309
-9.936523	-29.442457	NaN	-26.215894	19.505935	NaN	16.279371
-14.525700	-26.179009	NaN	-27.747669	11.653309	NaN	13.221969
-14.834642	-35.615634	NaN	-41.482766	20.780992	NaN	26.648124
-0.769024	-39.051052	NaN	-31.849539	38.282028	NaN	31.080514
-8.268487	-27.701499	NaN	-33.060635	19.433012	NaN	24.792148
-10.194307	-28.132052	NaN	-25.215821	17.937745	NaN	15.021514
-38.611434	-33.758909	NaN	-29.716607	-4.852525	NaN	-8.894827
-37.923561	-31.999585	NaN	-25.403810	-5.923976	NaN	-12.519751
-20.292611	-14.917986	NaN	-17.954680	-5.374625	NaN	-2.337931
-15.466408	-35.409370	NaN	-31.255567	19.942962	NaN	15.789159
-44.322634	-30.643162	NaN	-29.490929	-13.679472	NaN	-14.831705
-36.463282	-25.995402	NaN	-28.669603	-10.467881	NaN	-7.793679
-19.158606	-37.545748	NaN	-32.083240	18.387143	NaN	12.924634
-36.183453	-21.423589	NaN	-24.111717	-14.759863	NaN	-12.071736
-29.737372	-36.486430	NaN	-30.816909	6.749058	NaN	1.079537
-23.014349	-14.025917	NaN	-16.437793	-8.988433	NaN	-6.576557
-20.387236	-28.026986	NaN	-22.492247	7.639750	NaN	2.105012
-14.275559	-27.764735	NaN	-24.975234	13.489176	NaN	10.699675
-28.312117	-31.646214	NaN	-39.365914	3.334096	NaN	11.053797
-25.613476	-43.821085	NaN	-33.123969	18.207609	NaN	7.510493
-33.492830	-20.791273	NaN	-17.529128	-12.701557	NaN	-15.963702
-14.621160	-12.873899	NaN	-14.915098	-1.747261	NaN	0.293938
-44.559606	-27.641384	NaN	-32.048294	-16.918222	NaN	-12.511311
-22.931289	-34.803837	NaN	-35.276246	11.872548	NaN	12.344957
-15.206449	-23.992547	NaN	-33.647985	8.786097	NaN	18.441535
-14.411741	-37.364243	NaN	-46.087278	22.952503	NaN	31.675537
-54.561117	-34.929107	NaN	-30.371892	-19.632010	NaN	-24.189225
-70.104351	-30.556005	NaN	-25.487585	-39.548346	NaN	-44.616766
-15.949569	-32.901891	NaN	-27.794405	16.952322	NaN	11.844836
-30.788256	-43.536125	NaN	-41.193503	12.747869	NaN	10.405247
-19.918715	-28.612527	NaN	-20.910116	8.693813	NaN	0.991402
-43.453178	-19.162312	NaN	-16.161357	-24.290866	NaN	-27.291821
-9.969753	-32.716066	NaN	-28.296660	22.746312	NaN	18.326907
-17.732612	-28.540069	NaN	-25.784124	10.807457	NaN	8.051512
-27.730030	-32.648859	NaN	-24.893993	4.918829	NaN	-2.836037
-24.819516	-14.982935	NaN	-15.283481	-9.836581	NaN	-9.536035
-32.467558	-45.778908	NaN	-37.460514	13.311350	NaN	4.992956
0.555830	-23.975029	NaN	-24.291638	24.530859	NaN	24.847468
-15.479758	-20.348087	NaN	-20.102385	4.868328	NaN	4.622626
-36.589326	-50.558595	NaN	-44.640994	13.969269	NaN	8.051668
-16.460093	-30.042014	NaN	-29.985243	13.581920	NaN	13.525150
-37.365004	-39.798010	NaN	-36.703083	2.433006	NaN	-0.661920
2.317686	-36.883049	NaN	-43.727948	39.200735	NaN	46.045634
-34.039255	-22.935187	NaN	-17.497376	-11.104069	NaN	-16.541879
-61.599187	-25.504136	NaN	-25.411214	-36.095051	NaN	-36.187973
-30.072779	-30.052780	NaN	-32.870982	-0.019998	NaN	2.798203
-28.598104	-29.921632	NaN	-29.202488	1.323529	NaN	0.604384
-2.561529	-34.882394	NaN	-36.042612	32.320865	NaN	33.481083
-20.537791	-10.822748	NaN	-20.699637	-9.715042	NaN	0.161847
-26.949580	-27.188207	NaN	-25.058304	0.238627	NaN	-1.891276
-26.820766	-24.707127	NaN	-16.175898	-2.113640	NaN	-10.644868
-45.389190	-32.939615	NaN	-24.239270	-12.449575	NaN	-21.149920
-41.105376	-33.435116	NaN	-34.532300	-7.670260	NaN	-6.573076
-19.794392	-27.458243	NaN	-34.446251	7.663851	NaN	14.651859
-23.884846	-34.303209	NaN	-28.450714	10.418363	NaN	4.565867
-31.192305	-42.698554	NaN	-33.117027	11.506248	NaN	1.924722
-32.322720	-35.933822	NaN	-35.728269	3.611101	NaN	3.405548
-27.789124	-38.238730	NaN	-35.056981	10.449605	NaN	7.267857
-2.201540	-40.110268	NaN	-34.207983	37.908728	NaN	32.006442
1.888968	-31.449851	NaN	-26.791605	33.338820	NaN	28.680573
-11.704050	-32.086403	NaN	-20.343642	20.382353	NaN	8.639592
-17.166397	-27.361700	NaN	-26.432253	10.195303	NaN	9.265856
-27.657328	-24.035766	NaN	-27.586124	-3.621562	NaN	-0.071204
-22.657759	-32.125123	NaN	-37.042430	9.467364	NaN	14.384671
-14.769508	-27.494187	NaN	-28.374684	12.724679	NaN	13.605175
-27.481461	-25.036895	NaN	-24.278072	-2.444565	NaN	-3.203389
-18.666045	-26.581663	NaN	-26.223095	7.915618	NaN	7.557050
-39.095400	-8.937495	NaN	-16.181314	-30.157905	NaN	-22.914086
-30.173819	-32.645624	NaN	-21.731191	2.471805	NaN	-8.442629
-20.570184	-22.056683	NaN	-25.873220	1.486499	NaN	5.303036
-23.306927	-20.379458	NaN	-23.075555	-2.927469	NaN	-0.231372
-34.545657	-29.250921	NaN	-20.562076	-5.294736	NaN	-13.983581
-30.569323	-39.506513	NaN	-31.031660	8.937190	NaN	0.462337
-32.717311	-36.314875	NaN	-32.952153	3.597564	NaN	0.234842
-15.238360	-27.608819	NaN	-22.028609	12.370458	NaN	6.790249
-29.177901	-30.539429	NaN	-26.802183	1.361527	NaN	-2.375718
-61.683465	-26.292747	NaN	-24.482090	-35.390718	NaN	-37.201374
-26.271590	-31.864139	NaN	-31.511518	5.592549	NaN	5.239928
-32.037335	-25.428323	NaN	-19.634833	-6.609011	NaN	-12.402502
-49.992773	-34.425598	NaN	-33.852217	-15.567175	NaN	-16.140556
-25.489475	-44.588546	NaN	-46.811876	19.099070	NaN	21.322401
-28.774746	-25.565495	NaN	-26.071351	-3.209251	NaN	-2.703395
-37.867208	-20.498224	NaN	-24.108455	-17.368984	NaN	-13.758754
-22.830093	-37.676987	NaN	-34.964750	14.846894	NaN	12.134657
-5.452058	-28.759144	NaN	-31.156934	23.307087	NaN	25.704877
-6.234621	-35.217716	NaN	-33.123909	28.983095	NaN	26.889288
-29.036471	-25.295568	NaN	-13.579844	-3.740903	NaN	-15.456627
-20.345862	-23.290873	NaN	-26.387318	2.945011	NaN	6.041456
-38.571283	-39.524007	NaN	-35.237477	0.952724	NaN	-3.333806
-24.657178	-40.570499	NaN	-37.849218	15.913321	NaN	13.192041
-15.232460	-32.167947	NaN	-33.310820	16.935488	NaN	18.078360
-20.269271	-28.238659	NaN	-23.451389	7.969389	NaN	3.182118
-31.708372	-34.246741	NaN	-31.939366	2.538369	NaN	0.230994
-39.809028	-19.123875	NaN	-26.632598	-20.685152	NaN	-13.176430
-32.796800	-25.129490	NaN	-22.812836	-7.667309	NaN	-9.983964
-22.360600	-28.236083	NaN	-26.842339	5.875483	NaN	4.481740
-4.341605	-39.162953	NaN	-39.269386	34.821348	NaN	34.927781
-14.055696	-13.252480	NaN	-14.536496	-0.803216	NaN	0.480800
-10.877217	-35.311614	NaN	-37.075282	24.434397	NaN	26.198065
-39.409132	-22.553922	NaN	-24.212050	-16.855209	NaN	-15.197082
-9.988729	-25.839361	NaN	-31.887233	15.850632	NaN	21.898504
-39.728472	-30.635657	NaN	-26.050842	-9.092816	NaN	-13.677630
-18.990615	-40.074008	NaN	-34.965871	21.083393	NaN	15.975256
-27.575515	-45.070598	NaN	-36.423892	17.495083	NaN	8.848377
-35.198630	-33.207598	NaN	-26.564581	-1.991032	NaN	-8.634049
-12.950005	-24.913421	NaN	-28.560882	11.963416	NaN	15.610877
-31.500528	-36.522192	NaN	-39.980459	5.021663	NaN	8.479931
-32.335979	-45.931921	NaN	-29.539286	13.595942	NaN	-2.796693
-16.549168	-28.673439	NaN	-26.148088	12.124271	NaN	9.598920
-27.475992	-30.972994	NaN	-27.894620	3.497002	NaN	0.418629
-24.769482	-29.845988	NaN	-27.119685	5.076506	NaN	2.350202
-25.779154	-31.244839	NaN	-26.186144	5.465685	NaN	0.406990
-4.813405	-45.272718	NaN	-36.869867	40.459314	NaN	32.056462
-27.704205	-35.058796	NaN	-28.390736	7.354591	NaN	0.686532
-37.036117	-37.551825	NaN	-30.803033	0.515708	NaN	-6.233084
-29.814530	-22.827525	NaN	-22.921552	-6.987005	NaN	-6.892978
-21.050478	-21.567352	NaN	-25.844948	0.516873	NaN	4.794469
-30.840004	-49.076313	NaN	-40.227928	18.236309	NaN	9.387923
-24.211407	-37.935718	NaN	-37.273573	13.724312	NaN	13.062166
-17.139648	-40.017596	NaN	-30.322121	22.877948	NaN	13.182473
-21.320203	-32.502082	NaN	-26.000140	11.181879	NaN	4.679937
-5.685841	-4.057648	NaN	-2.592328	-1.628194	NaN	-3.093513
-5.590767	-24.959984	NaN	-29.702164	19.369217	NaN	24.111397
-5.107538	-25.074444	NaN	-27.723144	19.966905	NaN	22.615605
-19.108667	-30.925896	NaN	-30.597687	11.817229	NaN	11.489020
-42.533422	-31.573373	NaN	-23.116957	-10.960049	NaN	-19.416465
-27.484707	-18.097848	NaN	-16.393884	-9.386859	NaN	-11.090823
-25.564018	-38.765178	NaN	-37.387531	13.201159	NaN	11.823512
-33.164470	-33.998118	NaN	-32.039239	0.833648	NaN	-1.125231
-38.607193	-26.571820	NaN	-23.451172	-12.035373	NaN	-15.156021
-35.461543	-16.338788	NaN	-15.983048	-19.122755	NaN	-19.478495
-40.148296	-27.144687	NaN	-20.485777	-13.003609	NaN	-19.662519
-38.903792	-20.833700	NaN	-20.822118	-18.070092	NaN	-18.081673
-16.305664	-26.659991	NaN	-25.068069	10.354326	NaN	8.762404
-42.365544	-27.787360	NaN	-23.477029	-14.578184	NaN	-18.888515
11.777738	-27.748709	NaN	-26.221411	39.526447	NaN	37.999149
-5.903437	-34.771855	NaN	-29.279233	28.868418	NaN	23.375796
-18.733443	-30.724308	NaN	-24.427172	11.990865	NaN	5.693729
-21.204846	-28.058294	NaN	-30.560253	6.853448	NaN	9.355406
-2.560322	-36.740766	NaN	-27.544962	34.180445	NaN	24.984640
-21.960058	-29.493018	NaN	-32.456258	7.532960	NaN	10.496200
-49.805422	-26.182262	NaN	-21.764417	-23.623160	NaN	-28.041005
-24.306081	-37.524525	NaN	-33.888200	13.218444	NaN	9.582119
-27.160985	-28.806605	NaN	-23.788486	1.645620	NaN	-3.372499
-13.478708	-33.794219	NaN	-31.148784	20.315511	NaN	17.670077
-24.940501	-10.918009	NaN	-14.473541	-14.022492	NaN	-10.466960
-22.151478	-22.000758	NaN	-19.042009	-0.150720	NaN	-3.109469
-19.272528	-29.523186	NaN	-27.841410	10.250658	NaN	8.568882
11.832653	-25.635199	NaN	-26.308448	37.467852	NaN	38.141102
-28.383129	-39.959419	NaN	-38.666419	11.576290	NaN	10.283290
-37.163742	-21.293632	NaN	-23.535460	-15.870110	NaN	-13.628282
0.722007	-27.296256	NaN	-22.237920	28.018263	NaN	22.959927
-44.264458	-27.399038	NaN	-26.533303	-16.865420	NaN	-17.731155
-6.430417	-31.196330	NaN	-21.842315	24.765913	NaN	15.411898
-26.603063	-28.714372	NaN	-25.556618	2.111309	NaN	-1.046445
-37.011500	-15.283198	NaN	-21.379699	-21.728302	NaN	-15.631801
-29.794875	-26.091808	NaN	-26.246373	-3.703067	NaN	-3.548502
-25.200980	-27.638035	NaN	-20.165594	2.437055	NaN	-5.035386
-13.676165	-23.064176	NaN	-25.653839	9.388011	NaN	11.977674
-32.973188	-29.473332	NaN	-25.061635	-3.499857	NaN	-7.911553
-8.410174	-33.568256	NaN	-32.911738	25.158082	NaN	24.501563
-55.822599	-19.400101	NaN	-20.960574	-36.422498	NaN	-34.862025
-31.514312	-37.636889	NaN	-32.944116	6.122577	NaN	1.429804
-27.289154	-27.880867	NaN	-25.092408	0.591712	NaN	-2.196747
-16.151181	-37.638277	NaN	-30.899197	21.487096	NaN	14.748016
-35.303473	-23.553269	NaN	-25.657167	-11.750204	NaN	-9.646306
-49.306662	-30.854268	NaN	-25.627228	-18.452394	NaN	-23.679434
-18.463935	-27.179708	NaN	-25.149590	8.715773	NaN	6.685655
-23.058522	-15.522503	NaN	-11.133123	-7.536019	NaN	-11.925399
-27.719679	-21.311970	NaN	-21.529481	-6.407709	NaN	-6.190198
-15.415138	-24.379784	NaN	-16.812445	8.964646	NaN	1.397307
-18.214967	-21.179329	NaN	-17.889266	2.964362	NaN	-0.325701
-52.167047	-20.857983	NaN	-26.775219	-31.309064	NaN	-25.391828
-23.917447	-35.091180	NaN	-26.276048	11.173733	NaN	2.358601
-3.616005	-34.388720	NaN	-34.717965	30.772715	NaN	31.101960
-41.897709	-21.176092	NaN	-13.576471	-20.721617	NaN	-28.321238
-14.580919	-38.202354	NaN	-36.654338	23.621435	NaN	22.073419
-5.471750	-30.103478	NaN	-27.302122	24.631728	NaN	21.830372
-38.447575	-17.333603	NaN	-19.825747	-21.113972	NaN	-18.621828
-26.850753	-38.168677	NaN	-33.385824	11.317924	NaN	6.535072
-11.200251	-36.299403	NaN	-28.109031	25.099152	NaN	16.908780
-50.256114	-14.747946	NaN	-18.906181	-35.508168	NaN	-31.349934
-27.659302	-45.515283	NaN	-36.815111	17.855981	NaN	9.155809
-29.196988	-40.040878	NaN	-32.164812	10.843890	NaN	2.967824
-34.696973	-37.824366	NaN	-39.759074	3.127393	NaN	5.062101
-25.897041	-39.268471	NaN	-33.978516	13.371430	NaN	8.081475
-42.820062	-29.627371	NaN	-30.032093	-13.192691	NaN	-12.787969
-22.655397	-19.270515	NaN	-12.825466	-3.384882	NaN	-9.829932
-32.225779	-26.279196	NaN	-23.462671	-5.946583	NaN	-8.763108
-12.419833	-24.360904	NaN	-26.008260	11.941071	NaN	13.588427
-30.651431	-26.058678	NaN	-27.828311	-4.592752	NaN	-2.823120
-32.714929	-23.509927	NaN	-16.989781	-9.205002	NaN	-15.725148
-45.517305	-34.424321	NaN	-27.806948	-11.092983	NaN	-17.710357
-23.445587	-31.172821	NaN	-30.901260	7.727233	NaN	7.455673
-34.818492	-15.821142	NaN	-10.342733	-18.997350	NaN	-24.475758
-44.397077	-19.401034	NaN	-16.530964	-24.996043	NaN	-27.866112
-45.311179	-17.818300	NaN	-17.591542	-27.492879	NaN	-27.719638
-28.714351	-33.764771	NaN	-30.114392	5.050420	NaN	1.400042
-62.100682	-27.247176	NaN	-28.493378	-34.853507	NaN	-33.607304
-25.715206	-19.687947	NaN	-18.805239	-6.027259	NaN	-6.909967
-26.589471	-34.388990	NaN	-25.559642	7.799519	NaN	-1.029829
-36.857703	-29.404919	NaN	-20.005184	-7.452785	NaN	-16.852519
-13.473907	-26.963415	NaN	-30.244109	13.489508	NaN	16.770202
-35.900543	-37.680104	NaN	-36.049371	1.779561	NaN	0.148828
-24.562320	-41.208765	NaN	-29.152015	16.646444	NaN	4.589695
-33.046260	-28.690711	NaN	-26.567387	-4.355548	NaN	-6.478873
-18.631307	-20.581554	NaN	-26.568572	1.950247	NaN	7.937265
-17.730032	-41.160456	NaN	-40.247395	23.430425	NaN	22.517363
-16.282421	-34.930422	NaN	-31.892024	18.648001	NaN	15.609603
-18.872247	-26.453049	NaN	-22.475000	7.580801	NaN	3.602752
-49.046850	-34.563864	NaN	-24.074856	-14.482986	NaN	-24.971994
-47.731917	-33.654688	NaN	-27.430698	-14.077229	NaN	-20.301219
-41.922918	-26.929302	NaN	-21.870881	-14.993616	NaN	-20.052037
-22.830397	-21.494497	NaN	-19.777381	-1.335900	NaN	-3.053016
-23.405852	-17.059120	NaN	-14.984291	-6.346732	NaN	-8.421561
-11.546668	-33.813926	NaN	-29.611231	22.267259	NaN	18.064564
-9.041297	-26.373000	NaN	-23.599148	17.331703	NaN	14.557851
-28.704050	-22.043807	NaN	-24.183516	-6.660243	NaN	-4.520534
-16.445404	-28.951176	NaN	-30.373055	12.505772	NaN	13.927651
-6.888287	-31.888847	NaN	-24.426214	25.000561	NaN	17.537928
-25.001065	-29.296025	NaN	-25.423227	4.294960	NaN	0.422161
-35.529722	-33.875519	NaN	-23.887160	-1.654203	NaN	-11.642562
-69.352403	-21.412260	NaN	-19.794874	-47.940143	NaN	-49.557530
-33.854021	-30.986402	NaN	-26.800333	-2.867619	NaN	-7.053688
-36.371761	-23.014749	NaN	-19.858432	-13.357012	NaN	-16.513330
-19.857276	-41.537767	NaN	-33.692253	21.680492	NaN	13.834977
-53.469854	-17.473800	NaN	-16.534778	-35.996054	NaN	-36.935075
-14.001561	-35.533940	NaN	-34.011042	21.532378	NaN	20.009480
-12.298743	-31.887096	NaN	-31.149329	19.588352	NaN	18.850586
-31.396883	-15.881867	NaN	-18.634013	-15.515017	NaN	-12.762871
-28.173527	-32.540667	NaN	-27.431879	4.367140	NaN	-0.741648
-36.105297	-25.178288	NaN	-28.379617	-10.927009	NaN	-7.725680
-45.982538	-42.318725	NaN	-39.162999	-3.663813	NaN	-6.819539
-34.143388	-25.880955	NaN	-31.246417	-8.262433	NaN	-2.896971
-39.124565	-34.404807	NaN	-28.849393	-4.719758	NaN	-10.275172
-28.359375	-32.783649	NaN	-30.960457	4.424274	NaN	2.601081
-24.943091	-39.712572	NaN	-36.814355	14.769482	NaN	11.871264
-29.887770	-28.408303	NaN	-25.557783	-1.479467	NaN	-4.329986
-35.146522	-43.489804	NaN	-36.687856	8.343282	NaN	1.541334
-73.131505	-16.001538	NaN	-12.042008	-57.129967	NaN	-61.089498
-38.150173	-21.597562	NaN	-19.414550	-16.552611	NaN	-18.735623
-11.318460	-22.560238	NaN	-24.800094	11.241778	NaN	13.481635
-48.175128	-13.578299	NaN	-5.815180	-34.596829	NaN	-42.359948
-32.070258	-27.267278	NaN	-24.075605	-4.802980	NaN	-7.994653
-9.876527	-22.310836	NaN	-28.130615	12.434308	NaN	18.254088
-26.741727	-16.468631	NaN	-22.634577	-10.273096	NaN	-4.107150
-31.084115	-17.198641	NaN	-14.931926	-13.885474	NaN	-16.152189
-5.257084	-27.779050	NaN	-26.896394	22.521966	NaN	21.639310
-17.737934	-25.136254	NaN	-24.287242	7.398320	NaN	6.549308
-23.119673	-35.178583	NaN	-24.881698	12.058909	NaN	1.762024
-6.319072	-26.557828	NaN	-21.921202	20.238757	NaN	15.602130
-16.057129	-29.628195	NaN	-16.606989	13.571066	NaN	0.549860
-78.320820	-20.629514	NaN	-22.513486	-57.691306	NaN	-55.807334
-27.977481	-26.457408	NaN	-25.242576	-1.520073	NaN	-2.734905
-33.744256	-36.808541	NaN	-35.363447	3.064285	NaN	1.619191
-23.716351	-27.894955	NaN	-24.984028	4.178604	NaN	1.267677
-31.793259	-15.487284	NaN	-14.648597	-16.305975	NaN	-17.144663
-35.835081	-48.460654	NaN	-35.462843	12.625573	NaN	-0.372239
-29.466751	-27.098969	NaN	-30.406322	-2.367782	NaN	0.939571
-28.401441	-39.538751	NaN	-35.413354	11.137309	NaN	7.011913
-63.546403	-30.192578	NaN	-33.715623	-33.353826	NaN	-29.830780
-27.630991	-39.322535	NaN	-40.200243	11.691545	NaN	12.569253
-40.127814	-28.538019	NaN	-27.053461	-11.589796	NaN	-13.074354
2.145187	-21.823539	NaN	-22.326410	23.968726	NaN	24.471597
-11.186726	-21.999190	NaN	-23.600955	10.812464	NaN	12.414229
-26.319160	-23.199001	NaN	-23.585121	-3.120158	NaN	-2.734039
-9.015155	-22.444775	NaN	-26.225904	13.429620	NaN	17.210749
-3.528387	-43.953922	NaN	-24.093349	40.425535	NaN	20.564962
-44.834856	-39.729391	NaN	-39.116853	-5.105465	NaN	-5.718003
-21.754312	-26.674517	NaN	-31.492288	4.920205	NaN	9.737976
-23.484943	-36.782703	NaN	-37.421558	13.297759	NaN	13.936615
-19.754196	-29.637259	NaN	-30.824733	9.883063	NaN	11.070537
-35.636580	-49.761649	NaN	-35.553737	14.125069	NaN	-0.082843
-41.830997	-24.888864	NaN	-25.288466	-16.942133	NaN	-16.542531
-38.029575	-24.301830	NaN	-21.449974	-13.727745	NaN	-16.579601
-39.023419	-30.151158	NaN	-32.952791	-8.872260	NaN	-6.070627
-7.951379	-34.336422	NaN	-28.859166	26.385043	NaN	20.907788
-28.989059	-35.596897	NaN	-31.888314	6.607838	NaN	2.899255
-30.686638	-32.626874	NaN	-30.114388	1.940236	NaN	-0.572250
-36.226915	-28.189445	NaN	-29.173123	-8.037470	NaN	-7.053792
-21.935391	-32.379235	NaN	-26.712160	10.443844	NaN	4.776769
-32.567499	-20.269027	NaN	-17.978889	-12.298472	NaN	-14.588610
-30.393203	-20.082090	NaN	-25.512945	-10.311113	NaN	-4.880258
-37.309078	-35.439723	NaN	-23.240479	-1.869356	NaN	-14.068600
-36.975021	-19.688515	NaN	-15.757254	-17.286506	NaN	-21.217767
-31.003920	-29.447377	NaN	-20.930800	-1.556543	NaN	-10.073120
-34.731563	-33.890473	NaN	-30.906505	-0.841090	NaN	-3.825058
-37.714500	-23.937024	NaN	-22.244487	-13.777476	NaN	-15.470012
-22.818513	-40.047334	NaN	-43.629519	17.228820	NaN	20.811006
-18.949736	-22.984753	NaN	-23.347032	4.035017	NaN	4.397296
-24.682846	-44.572081	NaN	-43.001702	19.889235	NaN	18.318856
-22.212305	-15.180718	NaN	-16.661149	-7.031587	NaN	-5.551156
-66.951956	-32.006754	NaN	-21.483231	-34.945202	NaN	-45.468725
-50.330358	-23.829341	NaN	-20.362300	-26.501017	NaN	-29.968058
-20.637944	-25.983666	NaN	-19.457234	5.345722	NaN	-1.180710
-68.634355	-31.538055	NaN	-32.221807	-37.096300	NaN	-36.412547
-45.601416	-31.953721	NaN	-23.789462	-13.647695	NaN	-21.811954
-16.552863	-33.564254	NaN	-34.860297	17.011390	NaN	18.307434
-39.252780	-30.534408	NaN	-34.829997	-8.718371	NaN	-4.422783
-14.624861	-31.402560	NaN	-27.068933	16.777699	NaN	12.444072
-13.009128	-36.689246	NaN	-32.674436	23.680118	NaN	19.665308
-4.859806	-21.380093	NaN	-31.037353	16.520287	NaN	26.177547
-7.242695	-25.908774	NaN	-25.916734	18.666079	NaN	18.674039
-45.650767	-24.304041	NaN	-22.926952	-21.346726	NaN	-22.723815
-28.686354	-54.170901	NaN	-52.069573	25.484547	NaN	23.383219
-2.657895	-32.948807	NaN	-31.384133	30.290912	NaN	28.726238
-54.507652	-28.239363	NaN	-23.418617	-26.268289	NaN	-31.089035
-25.974813	-34.206158	NaN	-33.051336	8.231345	NaN	7.076523
-4.174994	-18.493082	NaN	-19.429221	14.318088	NaN	15.254227
-39.330945	-31.790258	NaN	-25.228473	-7.540687	NaN	-14.102473
-56.137743	-38.019182	NaN	-38.789007	-18.118561	NaN	-17.348736
-5.418089	-27.878842	NaN	-28.462218	22.460753	NaN	23.044129
-31.649228	-32.241115	NaN	-36.166863	0.591887	NaN	4.517635
-21.894328	-24.708704	NaN	-26.733017	2.814376	NaN	4.838688
-35.835768	-27.729257	NaN	-23.509006	-8.106511	NaN	-12.326763
-13.789518	-23.243223	NaN	-22.252752	9.453705	NaN	8.463234
-22.356326	-42.912684	NaN	-35.717304	20.556358	NaN	13.360978
-36.764576	-32.988748	NaN	-27.200395	-3.775828	NaN	-9.564181
-35.936060	-24.628900	NaN	-21.118511	-11.307160	NaN	-14.817549
-11.730802	-29.453363	NaN	-26.915739	17.722561	NaN	15.184938
-42.058188	-32.765896	NaN	-24.675626	-9.292292	NaN	-17.382562
-28.224136	-10.255751	NaN	-16.909925	-17.968385	NaN	-11.314211
-39.261227	-39.825313	NaN	-33.710723	0.564086	NaN	-5.550504
-62.477993	-31.121567	NaN	-30.026113	-31.356426	NaN	-32.451880
-61.950574	-32.217240	NaN	-27.122586	-29.733334	NaN	-34.827989
-36.139253	-26.561469	NaN	-29.349233	-9.577784	NaN	-6.790020
-44.900942	-13.723779	NaN	-19.580190	-31.177163	NaN	-25.320752
-19.569989	-36.006740	NaN	-30.212441	16.436751	NaN	10.642451
-32.604330	-20.600991	NaN	-22.760690	-12.003339	NaN	-9.843640
-12.823612	-29.103223	NaN	-29.120324	16.279612	NaN	16.296712
4.874321	-22.803850	NaN	-26.776054	27.678171	NaN	31.650375
-62.871076	-39.639023	NaN	-31.087281	-23.232053	NaN	-31.783795
-17.776208	-20.990878	NaN	-20.089500	3.214671	NaN	2.313293
-43.568852	-28.625678	NaN	-24.786209	-14.943174	NaN	-18.782643
-18.979275	-24.100186	NaN	-30.574296	5.120911	NaN	11.595022
-64.516255	-37.137992	NaN	-31.840372	-27.378263	NaN	-32.675883
-18.085104	-28.423700	NaN	-25.169157	10.338596	NaN	7.084053
-30.483287	-24.277038	NaN	-17.090868	-6.206250	NaN	-13.392420
-0.546338	-24.173784	NaN	-25.016266	23.627446	NaN	24.469928
-63.735599	-26.095808	NaN	-29.194733	-37.639791	NaN	-34.540866
-26.473054	-22.140792	NaN	-18.762062	-4.332262	NaN	-7.710992
-33.087479	-17.453677	NaN	-19.783988	-15.633802	NaN	-13.303490
-39.937178	-22.609105	NaN	-32.656640	-17.328073	NaN	-7.280538
-40.194287	-24.275581	NaN	-21.894047	-15.918707	NaN	-18.300241
4.662342	-26.679968	NaN	-17.818949	31.342310	NaN	22.481291
-48.172695	-37.912816	NaN	-33.337598	-10.259878	NaN	-14.835097
-50.700432	-33.399904	NaN	-29.263300	-17.300528	NaN	-21.437132
-29.500377	-27.565145	NaN	-22.676092	-1.935231	NaN	-6.824285
-23.604389	-19.224168	NaN	-21.587158	-4.380221	NaN	-2.017230
-29.442567	-47.094712	NaN	-46.853894	17.652145	NaN	17.411327
-16.860152	-18.464409	NaN	-17.716096	1.604257	NaN	0.855944
-17.942030	-30.204794	NaN	-24.025734	12.262764	NaN	6.083704
-9.444728	-27.662130	NaN	-21.759443	18.217402	NaN	12.314715
-32.609713	-30.615998	NaN	-22.192841	-1.993715	NaN	-10.416872
-20.244345	-38.773352	NaN	-34.907826	18.529007	NaN	14.663481
-38.796088	-24.833100	NaN	-20.408997	-13.962987	NaN	-18.387090
-24.283836	-30.108039	NaN	-27.359335	5.824203	NaN	3.075499
-20.045771	-39.974207	NaN	-33.477375	19.928436	NaN	13.431604
-12.152187	-37.158003	NaN	-39.031472	25.005816	NaN	26.879285
-23.030128	-39.560269	NaN	-36.138385	16.530141	NaN	13.108256
-34.681727	-37.461404	NaN	-34.748522	2.779676	NaN	0.066794
-44.969221	-32.629431	NaN	-33.967438	-12.339790	NaN	-11.001783
-9.378023	-51.366361	NaN	-44.800733	41.988338	NaN	35.422710
-14.330902	-37.930857	NaN	-34.161842	23.599954	NaN	19.830939
-29.906245	-27.479021	NaN	-26.059846	-2.427224	NaN	-3.846399
-3.043245	-27.996989	NaN	-25.457569	24.953744	NaN	22.414325
-33.479519	-37.992827	NaN	-32.764061	4.513308	NaN	-0.715457
-24.279431	-22.851623	NaN	-22.514637	-1.427808	NaN	-1.764794
-23.845027	-25.688351	NaN	-23.732434	1.843324	NaN	-0.112593
-15.297900	-14.577133	NaN	-11.785338	-0.720767	NaN	-3.512562
-19.093715	-42.072984	NaN	-36.620085	22.979269	NaN	17.526370
-18.721823	-36.084547	NaN	-33.822724	17.362724	NaN	15.100902
-38.753941	-25.713749	NaN	-24.368292	-13.040192	NaN	-14.385649
-43.061739	-33.608511	NaN	-30.705119	-9.453227	NaN	-12.356620
-11.111995	-23.348364	NaN	-20.498482	12.236368	NaN	9.386487
-24.052472	-24.925525	NaN	-21.741496	0.873053	NaN	-2.310976
-32.019841	-25.518239	NaN	-20.559418	-6.501603	NaN	-11.460424
-34.146820	-22.014215	NaN	-15.637216	-12.132605	NaN	-18.509604
-37.533802	-41.203349	NaN	-35.613426	3.669547	NaN	-1.920377
-34.087091	-16.240829	NaN	-25.571604	-17.846263	NaN	-8.515488
-11.621944	-33.053353	NaN	-28.659892	21.431409	NaN	17.037947
-13.975993	-28.846330	NaN	-29.631766	14.870337	NaN	15.655773
-31.514491	-22.189330	NaN	-21.906507	-9.325161	NaN	-9.607984
-43.410520	-28.129021	NaN	-37.962103	-15.281498	NaN	-5.448417
-66.651478	-37.934222	NaN	-35.233574	-28.717257	NaN	-31.417904
-8.003905	-33.715740	NaN	-28.060005	25.711835	NaN	20.056100
-18.415275	-10.722978	NaN	-11.725269	-7.692297	NaN	-6.690007
-16.176105	-25.512446	NaN	-19.792332	9.336341	NaN	3.616226
-28.396292	-35.899355	NaN	-33.916978	7.503064	NaN	5.520687
0.142851	-53.462587	NaN	-45.547754	53.605438	NaN	45.690605
-19.865537	-34.984023	NaN	-32.939281	15.118486	NaN	13.073745
-29.583925	-33.459951	NaN	-24.073056	3.876026	NaN	-5.510869
-28.898932	-39.651811	NaN	-32.223180	10.752879	NaN	3.324248
-28.357428	-26.496723	NaN	-24.965654	-1.860706	NaN	-3.391774
-27.519431	-49.272463	NaN	-32.972118	21.753032	NaN	5.452687
-16.312268	-39.702028	NaN	-38.546578	23.389760	NaN	22.234310
-22.847702	-28.814459	NaN	-20.063877	5.966757	NaN	-2.783824
-19.229834	-29.968075	NaN	-35.970527	10.738241	NaN	16.740694
-42.451603	-21.665391	NaN	-13.836515	-20.786212	NaN	-28.615088
-9.213064	-26.593269	NaN	-32.288573	17.380205	NaN	23.075508
-28.182121	-18.373109	NaN	-17.974342	-9.809012	NaN	-10.207780
-22.604942	-17.409020	NaN	-23.513751	-5.195922	NaN	0.908809
-7.606954	-26.912211	NaN	-28.472306	19.305257	NaN	20.865352
-38.707688	-31.212110	NaN	-33.355050	-7.495577	NaN	-5.352638
-9.534618	-24.583809	NaN	-25.627747	15.049191	NaN	16.093129
-47.646488	-15.446977	NaN	-15.677355	-32.199511	NaN	-31.969132
-16.750849	-26.358226	NaN	-28.130900	9.607376	NaN	11.380051
-42.963328	-45.398238	NaN	-40.009449	2.434910	NaN	-2.953880
-30.497555	-32.784658	NaN	-37.815903	2.287104	NaN	7.318348
-15.632429	-31.690747	NaN	-19.133237	16.058319	NaN	3.500809
-4.280802	-23.570962	NaN	-18.231732	19.290160	NaN	13.950930
-11.159609	-39.441045	NaN	-38.486623	28.281436	NaN	27.327014
-44.829636	-34.604917	NaN	-37.291439	-10.224718	NaN	-7.538196
-22.004118	-19.680571	NaN	-24.486150	-2.323546	NaN	2.482032
-41.261662	-37.663207	NaN	-37.476943	-3.598455	NaN	-3.784719
-42.287190	-25.274409	NaN	-16.195719	-17.012782	NaN	-26.091471
-19.523838	-25.562355	NaN	-20.512948	6.038517	NaN	0.989110
-26.341706	-32.356198	NaN	-27.420183	6.014492	NaN	1.078477
-25.127338	-22.057379	NaN	-18.590600	-3.069959	NaN	-6.536738
-34.721210	-34.110355	NaN	-29.938262	-0.610855	NaN	-4.782948
-27.098735	-28.820920	NaN	-21.306041	1.722185	NaN	-5.792694
-15.940940	-25.090404	NaN	-22.970156	9.149464	NaN	7.029216
-36.070485	-23.175414	NaN	-16.496911	-12.895071	NaN	-19.573574
-36.422161	-33.814857	NaN	-31.576145	-2.607304	NaN	-4.846016
-17.443514	-28.911418	NaN	-28.994664	11.467904	NaN	11.551150
-19.340791	-26.226312	NaN	-32.620898	6.885521	NaN	13.280107
-39.233202	-27.783899	NaN	-24.893318	-11.449303	NaN	-14.339884
-35.671486	-38.682684	NaN	-38.754621	3.011198	NaN	3.083135
1.188119	-31.981194	NaN	-21.794889	33.169313	NaN	22.983008
-46.441784	-26.950580	NaN	-24.147563	-19.491204	NaN	-22.294221
-32.019754	-32.937907	NaN	-26.177853	0.918154	NaN	-5.841900
-37.730332	-27.468045	NaN	-28.972993	-10.262287	NaN	-8.757339
0.059206	-17.108549	NaN	-18.485495	17.167755	NaN	18.544701
-5.844637	-18.853571	NaN	-22.190842	13.008933	NaN	16.346205
-31.973109	-23.083432	NaN	-28.841359	-8.889676	NaN	-3.131750
-19.224926	-30.574010	NaN	-28.875750	11.349083	NaN	9.650823
-39.334563	-45.500526	NaN	-54.651938	6.165964	NaN	15.317376
-20.382422	-23.310645	NaN	-21.316210	2.928224	NaN	0.933788
-35.951344	-18.689248	NaN	-27.482134	-17.262096	NaN	-8.469210
-48.604968	-20.654024	NaN	-22.099220	-27.950944	NaN	-26.505748
-43.249644	-43.095666	NaN	-46.322165	-0.153978	NaN	3.072521
-43.964501	-35.550250	NaN	-37.102568	-8.414250	NaN	-6.861932
-41.735631	-37.289305	NaN	-38.055847	-4.446326	NaN	-3.679784
-54.234423	-40.801147	NaN	-39.225385	-13.433276	NaN	-15.009038
-49.218719	-19.801464	NaN	-20.805882	-29.417255	NaN	-28.412837
-33.784016	-33.385250	NaN	-39.158500	-0.398766	NaN	5.374484
-22.941246	-23.460162	NaN	-24.901092	0.518916	NaN	1.959846
-26.631421	-37.042388	NaN	-28.740231	10.410967	NaN	2.108810
-25.420721	-29.127436	NaN	-15.053988	3.706716	NaN	-10.366732
-26.615128	-31.815840	NaN	-24.637713	5.200712	NaN	-1.977415
-26.279641	-26.283509	NaN	-22.498453	0.003868	NaN	-3.781188
-63.738852	-32.208232	NaN	-28.290089	-31.530619	NaN	-35.448762
-29.880386	-17.394151	NaN	-13.421598	-12.486235	NaN	-16.458789
-30.507568	-22.233660	NaN	-30.274418	-8.273908	NaN	-0.233150
-27.356853	-33.550091	NaN	-30.745228	6.193239	NaN	3.388375
-21.767328	-27.425607	NaN	-23.913762	5.658279	NaN	2.146434
-21.928756	-20.703331	NaN	-22.535872	-1.225425	NaN	0.607116
-66.681141	-45.376508	NaN	-31.715285	-21.304633	NaN	-34.965856
-38.161675	-26.917782	NaN	-28.920120	-11.243893	NaN	-9.241555
-17.550864	-32.204922	NaN	-36.167359	14.654058	NaN	18.616494
-19.977770	-49.488278	NaN	-45.240297	29.510507	NaN	25.262526
-6.116527	-32.555991	NaN	-38.860233	26.439464	NaN	32.743706
-15.244257	-37.605050	NaN	-30.401423	22.360793	NaN	15.157166
-28.039776	-29.329076	NaN	-27.324395	1.289300	NaN	-0.715381
-22.460350	-17.179955	NaN	-9.797363	-5.280395	NaN	-12.662987
-23.468508	-28.030650	NaN	-29.897271	4.562141	NaN	6.428763
6.040952	-30.164859	NaN	-29.913968	36.205811	NaN	35.954920
-20.940380	-12.422550	NaN	-14.897186	-8.517830	NaN	-6.043193
-14.873066	-20.627253	NaN	-23.837922	5.754187	NaN	8.964856
-33.727141	-16.335098	NaN	-18.369476	-17.392043	NaN	-15.357664
-43.961616	-27.002454	NaN	-24.805880	-16.959161	NaN	-19.155736
-10.000833	-41.560377	NaN	-29.269537	31.559544	NaN	19.268704
-16.498982	-22.417709	NaN	-24.421638	5.918727	NaN	7.922656
-20.445226	-30.887746	NaN	-31.083122	10.442520	NaN	10.637896
-41.819207	-32.388770	NaN	-28.948661	-9.430437	NaN	-12.870547
-42.921499	-25.724005	NaN	-29.738222	-17.197494	NaN	-13.183277
-8.790680	-33.684570	NaN	-37.996740	24.893889	NaN	29.206059
-26.576152	-42.382480	NaN	-37.676755	15.806328	NaN	11.100603
-31.874299	-35.029083	NaN	-41.669438	3.154784	NaN	9.795139
-32.000392	-23.116378	NaN	-23.289735	-8.884014	NaN	-8.710657
-43.071414	-24.878083	NaN	-17.977798	-18.193330	NaN	-25.093616
-11.606847	-21.852221	NaN	-25.494562	10.245374	NaN	13.887715
-14.187945	-32.954642	NaN	-27.897429	18.766697	NaN	13.709484
-25.127213	-27.812105	NaN	-24.277103	2.684892	NaN	-0.850110
-10.647211	-34.681357	NaN	-35.620694	24.034146	NaN	24.973483
-50.582543	-27.426184	NaN	-26.124352	-23.156359	NaN	-24.458191
-11.845008	-17.281561	NaN	-15.488517	5.436554	NaN	3.643509
-26.099509	-38.598744	NaN	-25.281622	12.499235	NaN	-0.817887
-65.664330	-34.993732	NaN	-31.609127	-30.670598	NaN	-34.055203
-43.363530	-36.396804	NaN	-30.739801	-6.966726	NaN	-12.623728
-8.029819	-25.867599	NaN	-24.598747	17.837781	NaN	16.568928
-3.605894	-14.553521	NaN	-12.410621	10.947627	NaN	8.804727
-13.517352	-24.578970	NaN	-25.915812	11.061618	NaN	12.398460
-18.239949	-49.646925	NaN	-42.985238	31.406977	NaN	24.745289
-52.419402	-23.162156	NaN	-27.413514	-29.257246	NaN	-25.005888
-30.261792	-9.845093	NaN	-8.763234	-20.416699	NaN	-21.498557
-21.551292	-30.179209	NaN	-30.309199	8.627917	NaN	8.757906
-9.616420	-31.703089	NaN	-31.051361	22.086669	NaN	21.434941
-29.779319	-37.297193	NaN	-30.022526	7.517873	NaN	0.243206
-61.493916	-35.269531	NaN	-32.548648	-26.224385	NaN	-28.945268
-43.490348	-27.582846	NaN	-25.929242	-15.907502	NaN	-17.561106
-38.101030	-42.901318	NaN	-33.257274	4.800287	NaN	-4.843757
-42.078407	-17.709806	NaN	-13.851762	-24.368601	NaN	-28.226646
-29.233490	-33.617791	NaN	-33.133131	4.384301	NaN	3.899641
-14.200359	-21.473670	NaN	-18.697414	7.273311	NaN	4.497055
-21.719648	-25.884547	NaN	-29.917983	4.164900	NaN	8.198335
-56.348443	-34.977561	NaN	-25.120632	-21.370882	NaN	-31.227810
-47.875393	-47.119355	NaN	-35.553825	-0.756037	NaN	-12.321567
-33.323690	-19.404702	NaN	-20.604954	-13.918987	NaN	-12.718736
-8.272818	-22.174403	NaN	-21.820513	13.901585	NaN	13.547695
-42.700107	-25.453653	NaN	-20.167114	-17.246454	NaN	-22.532994
-22.297743	-43.295232	NaN	-39.189878	20.997489	NaN	16.892135
-38.489450	-44.321894	NaN	-48.261872	5.832445	NaN	9.772422
5.161609	-37.423964	NaN	-32.217135	42.585573	NaN	37.378744
-12.989612	-24.837579	NaN	-28.006891	11.847966	NaN	15.017279
-28.137392	-25.255058	NaN	-16.386396	-2.882334	NaN	-11.750995
-1.490799	-17.240679	NaN	-22.406132	15.749880	NaN	20.915333
-61.639152	-34.688493	NaN	-34.069827	-26.950658	NaN	-27.569324
-38.220059	-31.292100	NaN	-30.427871	-6.927959	NaN	-7.792188
-32.666538	-39.446207	NaN	-36.607602	6.779669	NaN	3.941065
-27.076261	-33.383650	NaN	-37.437841	6.307389	NaN	10.361579
-28.903587	-32.193537	NaN	-27.846594	3.289950	NaN	-1.056993
-41.825658	-15.021616	NaN	-14.239735	-26.804043	NaN	-27.585924
-14.792812	-26.358421	NaN	-30.199112	11.565609	NaN	15.406301
-14.583514	-32.039384	NaN	-39.742649	17.455869	NaN	25.159134
-33.233386	-24.168354	NaN	-23.767889	-9.065032	NaN	-9.465496
-30.423066	-19.292351	NaN	-17.046505	-11.130715	NaN	-13.376561
-25.489513	-22.712998	NaN	-22.019137	-2.776516	NaN	-3.470376
-36.995213	-27.925005	NaN	-31.331067	-9.070208	NaN	-5.664146
-32.333604	-48.333587	NaN	-38.991125	15.999982	NaN	6.657521
-8.703734	-31.862078	NaN	-28.390766	23.158344	NaN	19.687032
-28.670526	-33.513926	NaN	-37.771443	4.843400	NaN	9.100916
-3.552736	-35.174062	NaN	-34.848937	31.621325	NaN	31.296201
-35.641259	-47.109866	NaN	-34.036153	11.468607	NaN	-1.605106
-31.611301	-25.154348	NaN	-20.976628	-6.456953	NaN	-10.634673
-26.165639	-26.730036	NaN	-16.537300	0.564397	NaN	-9.628340
-27.585667	-36.108482	NaN	-27.758748	8.522816	NaN	0.173082
-30.454528	-29.026016	NaN	-24.603892	-1.428511	NaN	-5.850636
-30.675093	-26.134663	NaN	-22.749454	-4.540429	NaN	-7.925639
-12.908010	-30.456990	NaN	-25.993504	17.548980	NaN	13.085494
-35.853616	-37.600813	NaN	-33.214655	1.747196	NaN	-2.638961
-42.338724	-28.051166	NaN	-20.692395	-14.287559	NaN	-21.646329
-27.674492	-34.541530	NaN	-25.118319	6.867037	NaN	-2.556173
-14.753935	-27.135230	NaN	-26.299932	12.381295	NaN	11.545996
-16.298811	-28.221920	NaN	-26.229416	11.923109	NaN	9.930605
8.084400	-22.377442	NaN	-20.248906	30.461842	NaN	28.333306
-37.809564	-17.841801	NaN	-17.113848	-19.967763	NaN	-20.695717
-19.808770	-31.113786	NaN	-29.169901	11.305016	NaN	9.361130
-37.244023	-29.629663	NaN	-27.886827	-7.614360	NaN	-9.357196
-44.452337	-28.975254	NaN	-28.480997	-15.477083	NaN	-15.971340
-42.469914	-27.853083	NaN	-21.202569	-14.616831	NaN	-21.267344
-23.350086	-45.069606	NaN	-33.207630	21.719521	NaN	9.857544
-5.675919	-27.210262	NaN	-24.020979	21.534343	NaN	18.345061
-29.737053	-34.182105	NaN	-28.691066	4.445052	NaN	-1.045987
-68.665827	-27.295092	NaN	-25.309914	-41.370735	NaN	-43.355913
-36.340963	-41.625669	NaN	-36.161500	5.284706	NaN	-0.179463
-37.057550	-10.764970	NaN	-14.249978	-26.292580	NaN	-22.807572
-9.588029	-17.709419	NaN	-22.282119	8.121391	NaN	12.694091
-58.012267	-26.428053	NaN	-33.209938	-31.584214	NaN	-24.802329
0.728114	-36.018614	NaN	-24.534788	36.746729	NaN	25.262902
-28.024181	-24.374243	NaN	-24.521413	-3.649938	NaN	-3.502768
-33.123599	-31.665870	NaN	-26.197950	-1.457729	NaN	-6.925649
-31.299741	-26.624761	NaN	-22.518640	-4.674980	NaN	-8.781101
-16.004604	-35.364393	NaN	-25.721571	19.359789	NaN	9.716967
-18.136898	-26.041070	NaN	-21.194685	7.904172	NaN	3.057787
-16.981451	-49.184528	NaN	-40.045651	32.203077	NaN	23.064200
-53.648914	-34.989800	NaN	-40.675687	-18.659114	NaN	-12.973228
-14.303553	-39.659648	NaN	-36.546164	25.356095	NaN	22.242611
-31.863255	-28.621492	NaN	-26.057623	-3.241763	NaN	-5.805633
-33.052181	-29.335072	NaN	-20.892222	-3.717109	NaN	-12.159959
-31.014476	-26.042080	NaN	-26.894642	-4.972396	NaN	-4.119834
-14.370694	-32.028832	NaN	-29.728354	17.658138	NaN	15.357659
-25.582996	-36.188156	NaN	-32.276391	10.605161	NaN	6.693395
4.664419	-46.435995	NaN	-41.924093	51.100415	NaN	46.588513
-11.599166	-27.007310	NaN	-28.198336	15.408144	NaN	16.599170
-12.049769	-29.262075	NaN	-31.278520	17.212306	NaN	19.228751
-12.037092	-28.754997	NaN	-35.734515	16.717905	NaN	23.697423
-46.843488	-20.915384	NaN	-23.598224	-25.928104	NaN	-23.245263
-29.450425	-33.161234	NaN	-29.363023	3.710809	NaN	-0.087402
-26.630253	-35.835285	NaN	-41.288273	9.205031	NaN	14.658019
-14.035607	-47.148278	NaN	-40.361198	33.112671	NaN	26.325591
-38.609320	-27.385719	NaN	-29.207958	-11.223601	NaN	-9.401362
-30.970005	-35.730866	NaN	-28.604940	4.760861	NaN	-2.365065
-7.260556	-37.122039	NaN	-29.748988	29.861483	NaN	22.488432
-39.699890	-28.644727	NaN	-32.271704	-11.055163	NaN	-7.428186
-35.567077	-32.305888	NaN	-29.779157	-3.261190	NaN	-5.787920
-22.117953	-21.860309	NaN	-26.345209	-0.257644	NaN	4.227256
-26.416532	-30.394558	NaN	-25.406949	3.978025	NaN	-1.009584
-29.142213	-21.100801	NaN	-16.387290	-8.041412	NaN	-12.754923
-28.884721	-26.786331	NaN	-24.941173	-2.098390	NaN	-3.943548
-34.369775	-16.596464	NaN	-12.026845	-17.773312	NaN	-22.342931
-24.510055	-27.119176	NaN	-20.932409	2.609121	NaN	-3.577646
-45.576680	-19.998576	NaN	-24.197161	-25.578104	NaN	-21.379519
-32.318710	-37.681429	NaN	-28.675158	5.362719	NaN	-3.643552
-35.477359	-29.669749	NaN	-28.741699	-5.807610	NaN	-6.735660
-37.785227	-27.494773	NaN	-25.780319	-10.290453	NaN	-12.004908
-30.988503	-40.867721	NaN	-31.082250	9.879218	NaN	0.093747
-11.971308	-33.974751	NaN	-31.528885	22.003443	NaN	19.557577
-6.136803	-35.099258	NaN	-30.290057	28.962456	NaN	24.153254
2.907889	-27.766070	NaN	-34.114296	30.673959	NaN	37.022185
-3.578512	-25.554638	NaN	-30.565454	21.976127	NaN	26.986943
-27.337297	-34.639470	NaN	-22.082005	7.302173	NaN	-5.255292
-19.246868	-15.824461	NaN	-11.318081	-3.422407	NaN	-7.928787
-30.203602	-22.199498	NaN	-21.501231	-8.004104	NaN	-8.702372
-31.963233	-32.574694	NaN	-27.008716	0.611462	NaN	-4.954517
-22.507868	-34.786881	NaN	-29.933132	12.279013	NaN	7.425263
-32.668018	-36.363954	NaN	-32.774756	3.695935	NaN	0.106738
-23.367485	-28.944648	NaN	-28.087792	5.577163	NaN	4.720306
-31.535823	-14.908296	NaN	-14.122609	-16.627527	NaN	-17.413214
-18.025644	-20.607490	NaN	-19.576603	2.581847	NaN	1.550959
-35.353893	-28.546549	NaN	-23.177270	-6.807344	NaN	-12.176623
-26.666483	-23.418304	NaN	-18.028640	-3.248179	NaN	-8.637843
-26.332899	-32.291330	NaN	-22.371060	5.958431	NaN	-3.961838
-38.971203	-24.076800	NaN	-16.065266	-14.894403	NaN	-22.905937
-45.057357	-21.416071	NaN	-19.644932	-23.641286	NaN	-25.412425
-17.496065	-16.078373	NaN	-13.950907	-1.417691	NaN	-3.545158
-23.540066	-43.294677	NaN	-41.289962	19.754611	NaN	17.749896
-13.147193	-34.952076	NaN	-27.163608	21.804882	NaN	14.016414
-51.320471	-7.985979	NaN	-5.732805	-43.334492	NaN	-45.587666
-35.670760	-34.758744	NaN	-26.333825	-0.912016	NaN	-9.336934
-0.944152	-40.468062	NaN	-33.652232	39.523910	NaN	32.708079
-23.711415	-26.788091	NaN	-21.352354	3.076677	NaN	-2.359060
-15.376958	-34.676643	NaN	-35.193961	19.299685	NaN	19.817003
-32.879369	-36.155233	NaN	-29.432075	3.275864	NaN	-3.447295
-18.899504	-26.691881	NaN	-25.280179	7.792377	NaN	6.380675
-45.400095	-47.559980	NaN	-41.332890	2.159885	NaN	-4.067205
-5.058681	-25.565338	NaN	-13.431152	20.506656	NaN	8.372471
-38.816294	-28.021220	NaN	-23.829550	-10.795074	NaN	-14.986744
-18.072644	-30.275579	NaN	-38.975979	12.202936	NaN	20.903335
-34.981151	-34.186879	NaN	-28.632096	-0.794271	NaN	-6.349054
-21.716489	-37.456457	NaN	-41.765152	15.739968	NaN	20.048663
-35.369962	-44.664067	NaN	-36.118134	9.294105	NaN	0.748172
-44.333697	-19.554574	NaN	-24.272974	-24.779124	NaN	-20.060723
-46.808743	-23.048514	NaN	-24.788735	-23.760230	NaN	-22.020008
-7.406142	-25.581336	NaN	-23.450345	18.175195	NaN	16.044203
-40.582416	-32.237799	NaN	-23.791340	-8.344616	NaN	-16.791076
-30.135819	-30.315645	NaN	-23.651478	0.179826	NaN	-6.484341
-18.380268	-37.292776	NaN	-30.080333	18.912507	NaN	11.700065
-14.194915	-32.691691	NaN	-22.231453	18.496776	NaN	8.036538
-23.565435	-28.766660	NaN	-28.859053	5.201224	NaN	5.293618
-21.867603	-33.360412	NaN	-27.555932	11.492809	NaN	5.688329
-17.738364	-39.262161	NaN	-37.541835	21.523797	NaN	19.803471
-5.278897	-24.327285	NaN	-20.124782	19.048388	NaN	14.845885
-34.153913	-28.515465	NaN	-25.818720	-5.638449	NaN	-8.335193
-24.196498	-10.218729	NaN	-12.657114	-13.977768	NaN	-11.539384
-35.468964	-28.978604	NaN	-33.561659	-6.490360	NaN	-1.907305
-28.760597	-32.658974	NaN	-34.603054	3.898377	NaN	5.842457
-8.311788	-28.587895	NaN	-24.268837	20.276107	NaN	15.957050
-1.475300	-29.282935	NaN	-26.808156	27.807636	NaN	25.332856
-40.723857	-25.667850	NaN	-18.871088	-15.056006	NaN	-21.852768
-7.649971	-29.879446	NaN	-23.576171	22.229475	NaN	15.926200
-13.233733	-16.698137	NaN	-20.271531	3.464405	NaN	7.037798
-55.994098	-24.158437	NaN	-22.749309	-31.835660	NaN	-33.244789
-31.207251	-32.631489	NaN	-24.836870	1.424238	NaN	-6.370381
-37.899310	-33.828265	NaN	-38.693588	-4.071045	NaN	0.794278
-31.673243	-40.499827	NaN	-35.315365	8.826584	NaN	3.642122
-28.679311	-24.536144	NaN	-13.304019	-4.143167	NaN	-15.375293
-44.127597	-31.807572	NaN	-23.229677	-12.320025	NaN	-20.897919
-23.398792	-30.158567	NaN	-28.874274	6.759775	NaN	5.475482
-45.284204	-29.347892	NaN	-29.078568	-15.936312	NaN	-16.205636
1.248661	-20.229002	NaN	-18.790560	21.477663	NaN	20.039220
-10.103153	-23.719498	NaN	-19.026164	13.616345	NaN	8.923011
-27.657541	-18.026073	NaN	-21.418741	-9.631468	NaN	-6.238800
-37.019696	-33.310993	NaN	-33.805029	-3.708703	NaN	-3.214667
-26.201178	-29.951102	NaN	-19.795636	3.749925	NaN	-6.405542
-20.910907	-53.281450	NaN	-48.817212	32.370543	NaN	27.906305
-12.851703	-19.406320	NaN	-13.302309	6.554617	NaN	0.450606
-5.780520	-39.988447	NaN	-37.687209	34.207927	NaN	31.906689
-24.414368	-29.928579	NaN	-30.370004	5.514210	NaN	5.955635
-15.255323	-30.900163	NaN	-29.575438	15.644840	NaN	14.320116
-34.099837	-29.766806	NaN	-32.543429	-4.333031	NaN	-1.556408
-12.103740	-20.860396	NaN	-22.746354	8.756655	NaN	10.642614
-32.127439	-26.730237	NaN	-22.724593	-5.397202	NaN	-9.402846
-38.387849	-26.517796	NaN	-25.424455	-11.870053	NaN	-12.963393
-30.816600	-34.378549	NaN	-33.273114	3.561949	NaN	2.456514
-46.741878	-22.862772	NaN	-19.728149	-23.879106	NaN	-27.013729
-43.058738	-27.031245	NaN	-32.770646	-16.027493	NaN	-10.288092
-37.368218	-49.235285	NaN	-42.723264	11.867067	NaN	5.355046
-37.559146	-21.157105	NaN	-19.758468	-16.402041	NaN	-17.800678
-41.794581	-17.082210	NaN	-11.623379	-24.712371	NaN	-30.171202
-36.724401	-24.978001	NaN	-15.554874	-11.746400	NaN	-21.169527
-25.653184	-41.534985	NaN	-35.282680	15.881801	NaN	9.629496
-44.250601	-37.602061	NaN	-34.766974	-6.648540	NaN	-9.483627
-8.509536	-21.787773	NaN	-25.167348	13.278238	NaN	16.657812
-51.051965	-38.139977	NaN	-30.838190	-12.911988	NaN	-20.213776
-43.537901	-33.434228	NaN	-32.926758	-10.103673	NaN	-10.611143
-29.660647	-35.866625	NaN	-33.932743	6.205978	NaN	4.272096
-23.062510	-35.577488	NaN	-35.779555	12.514978	NaN	12.717046
-39.795009	-20.716732	NaN	-18.032573	-19.078277	NaN	-21.762436
-10.541478	-33.952049	NaN	-30.525618	23.410571	NaN	19.984140
-24.437906	-54.152223	NaN	-49.109674	29.714317	NaN	24.671768
-48.316467	-25.437058	NaN	-29.887912	-22.879409	NaN	-18.428555
-33.481350	-23.772170	NaN	-31.721307	-9.709180	NaN	-1.760043
-9.251941	-28.042307	NaN	-21.984690	18.790366	NaN	12.732749
-14.133099	-31.047635	NaN	-32.300402	16.914536	NaN	18.167302
-19.298508	-19.180200	NaN	-18.941895	-0.118309	NaN	-0.356613
-53.177343	-25.567395	NaN	-25.381498	-27.609947	NaN	-27.795844
-46.775656	-22.851369	NaN	-29.054990	-23.924287	NaN	-17.720666
-33.602867	-31.365031	NaN	-33.542210	-2.237836	NaN	-0.060657
-4.901920	-25.101211	NaN	-19.377858	20.199291	NaN	14.475938
-10.408864	-44.244457	NaN	-37.463631	33.835593	NaN	27.054767
-54.505908	-24.866195	NaN	-20.306695	-29.639713	NaN	-34.199213
-7.340191	-43.537020	NaN	-35.409606	36.196829	NaN	28.069416
-23.880788	-32.555341	NaN	-23.340938	8.674553	NaN	-0.539851
-23.866701	-36.705593	NaN	-38.428803	12.838892	NaN	14.562101
-30.173026	-17.665689	NaN	-21.235529	-12.507337	NaN	-8.937497
-23.221219	-45.816571	NaN	-37.616901	22.595351	NaN	14.395682
-28.132002	-42.317570	NaN	-38.143865	14.185569	NaN	10.011863
-23.127719	-22.217163	NaN	-26.775892	-0.910556	NaN	3.648173
-26.128710	-27.843150	NaN	-28.689226	1.714440	NaN	2.560515
-3.629666	-20.529700	NaN	-25.422917	16.900034	NaN	21.793251
-50.439611	-28.226877	NaN	-23.235056	-22.212734	NaN	-27.204555
-21.390961	-48.749649	NaN	-42.128071	27.358689	NaN	20.737110
-26.807284	-33.898687	NaN	-35.433326	7.091402	NaN	8.626042
-43.440098	-45.583106	NaN	-35.626229	2.143008	NaN	-7.813868
-24.439810	-34.623794	NaN	-30.358594	10.183984	NaN	5.918783
-13.654173	-34.536518	NaN	-38.876025	20.882345	NaN	25.221852
-35.761560	-34.898480	NaN	-29.537433	-0.863080	NaN	-6.224127
-27.549517	-20.417053	NaN	-17.280120	-7.132464	NaN	-10.269397
-4.608219	-28.815329	NaN	-27.182385	24.207110	NaN	22.574165
-15.664165	-31.598612	NaN	-24.234892	15.934448	NaN	8.570727
-14.317536	-41.425893	NaN	-35.468599	27.108358	NaN	21.151063
-22.011319	-39.287953	NaN	-33.264502	17.276633	NaN	11.253183
-30.676456	-26.845861	NaN	-25.257532	-3.830595	NaN	-5.418924
-24.530353	-24.435164	NaN	-20.344049	-0.095189	NaN	-4.186304
-12.130566	-49.313281	NaN	-46.388246	37.182716	NaN	34.257681
-4.360799	-37.554226	NaN	-41.417924	33.193427	NaN	37.057125
-52.550194	-29.405170	NaN	-25.316864	-23.145024	NaN	-27.233330
-54.583662	-30.376409	NaN	-25.000762	-24.207253	NaN	-29.582900
-31.406128	-26.440594	NaN	-26.119194	-4.965534	NaN	-5.286934
-41.044471	-25.650894	NaN	-27.992407	-15.393577	NaN	-13.052064
-17.640638	-21.960614	NaN	-27.431997	4.319975	NaN	9.791359
-18.504917	-21.096961	NaN	-17.063587	2.592044	NaN	-1.441330
-13.476310	-19.754935	NaN	-26.480821	6.278625	NaN	13.004511
-18.610299	-53.941639	NaN	-40.770398	35.331340	NaN	22.160098
-18.027852	-41.169680	NaN	-34.511170	23.141827	NaN	16.483317
-37.658150	-27.457102	NaN	-22.911284	-10.201048	NaN	-14.746866
-66.463744	-32.523682	NaN	-35.278104	-33.940062	NaN	-31.185640
-11.706686	-21.430225	NaN	-24.727978	9.723539	NaN	13.021292
-36.557514	-55.508848	NaN	-41.955852	18.951334	NaN	5.398338
-21.037278	-25.319793	NaN	-26.034890	4.282515	NaN	4.997613
-9.681442	-24.261205	NaN	-19.391324	14.579763	NaN	9.709882
-24.785179	-35.015166	NaN	-29.050355	10.229986	NaN	4.265176
-20.051567	-31.895307	NaN	-27.571691	11.843739	NaN	7.520124
-22.866223	-32.566707	NaN	-25.987213	9.700484	NaN	3.120990
-48.129223	-29.224911	NaN	-27.297727	-18.904312	NaN	-20.831496
-24.541047	-37.227029	NaN	-34.631939	12.685983	NaN	10.090892
-32.705412	-31.689175	NaN	-21.026283	-1.016236	NaN	-11.679129
-18.100814	-15.695011	NaN	-17.158688	-2.405803	NaN	-0.942126
-37.873247	-37.438262	NaN	-36.001388	-0.434986	NaN	-1.871859
-47.062912	-23.414873	NaN	-18.158212	-23.648039	NaN	-28.904700
-47.127963	-23.002552	NaN	-21.325656	-24.125411	NaN	-25.802307
-36.078374	-31.061281	NaN	-28.461021	-5.017093	NaN	-7.617353
-36.836341	-31.430909	NaN	-42.110564	-5.405432	NaN	5.274223
-11.699515	-33.790747	NaN	-28.790283	22.091231	NaN	17.090768
-35.831757	-14.040785	NaN	-19.972815	-21.790971	NaN	-15.858941
-7.189521	-23.851583	NaN	-22.589914	16.662062	NaN	15.400393
-43.757636	-26.860207	NaN	-24.541081	-16.897429	NaN	-19.216555
-9.970681	-31.240959	NaN	-29.438547	21.270278	NaN	19.467866
-42.063876	-19.241167	NaN	-15.141846	-22.822709	NaN	-26.922030
-11.104081	-36.316097	NaN	-30.799056	25.212016	NaN	19.694974
-20.963917	-23.949297	NaN	-25.083903	2.985380	NaN	4.119986
-11.966201	-40.525604	NaN	-32.181265	28.559404	NaN	20.215064
-28.291161	-25.342467	NaN	-22.938510	-2.948694	NaN	-5.352651
-21.712500	-17.388081	NaN	-18.917150	-4.324419	NaN	-2.795349
-41.018137	-41.798515	NaN	-33.721081	0.780378	NaN	-7.297057
-46.014614	-40.649967	NaN	-35.339668	-5.364647	NaN	-10.674946
-29.456625	-29.696793	NaN	-28.235733	0.240168	NaN	-1.220892
-37.253477	-28.660883	NaN	-33.251151	-8.592595	NaN	-4.002327
-31.749833	-37.226691	NaN	-41.071277	5.476859	NaN	9.321445
-15.645587	-31.429835	NaN	-24.293009	15.784248	NaN	8.647422
-36.135642	-39.219661	NaN	-38.307434	3.084019	NaN	2.171792
-31.001981	-47.109668	NaN	-44.165127	16.107687	NaN	13.163146
-14.460977	-33.738496	NaN	-31.494668	19.277519	NaN	17.033691
-16.824434	-25.163674	NaN	-23.331693	8.339240	NaN	6.507259
-35.434067	-35.532755	NaN	-27.808884	0.098687	NaN	-7.625184
-44.686275	-28.767726	NaN	-22.954070	-15.918549	NaN	-21.732205
-12.834065	-29.925942	NaN	-22.769146	17.091877	NaN	9.935080
-8.649860	-31.432814	NaN	-24.340640	22.782954	NaN	15.690779
-17.013479	-11.598919	NaN	-9.543527	-5.414560	NaN	-7.469952
-44.750512	-33.547779	NaN	-36.262221	-11.202733	NaN	-8.488291
-20.364665	-16.966059	NaN	-15.314603	-3.398607	NaN	-5.050063
-28.924393	-25.673039	NaN	-23.430983	-3.251354	NaN	-5.493410
