# Supplementary material for: Combined Influences of Model Choice, Data Quality, and Data Quantity When Estimating Population Trends
Source: PLoS One. 2015 Jul 15;10(7):e0132255. doi: 10.1371/journal.pone.0132255 (PMC4503393; doi:10.1371/journal.pone.0132255)
Supplement: S1 Dataset — Files are organized by model type and by the input lambda value. (ZIP) [file pone.0132255.s002.zip › Snail/sims_lambda_1_0/simulationOutput_1_0_0_0.1_30.xls]

Percent_Decline_True	Median_Percent_Decline_Matrix	Median_Percent_Decline_Matrix_stable	Median_Percent_Decline_Scalar	Difference_True_Matrix	Difference_True_Matrix_Stable	Difference_True_Scalar
0.000000	-5.543780	NaN	0.440114	5.543780	NaN	-0.440114
0.000000	-2.912659	NaN	-1.826847	2.912659	NaN	1.826847
0.000000	-1.975356	NaN	-3.742237	1.975356	NaN	3.742237
0.000000	-3.943678	NaN	-6.036455	3.943678	NaN	6.036455
0.000000	-2.248199	NaN	-0.484849	2.248199	NaN	0.484849
0.000000	-3.267464	NaN	0.043397	3.267464	NaN	-0.043397
0.000000	-1.794088	NaN	3.003711	1.794088	NaN	-3.003711
0.000000	-6.210260	NaN	-0.120819	6.210260	NaN	0.120819
0.000000	0.830233	NaN	2.969709	-0.830233	NaN	-2.969709
0.000000	-3.495069	NaN	-3.310009	3.495069	NaN	3.310009
0.000000	0.036196	NaN	-1.300591	-0.036196	NaN	1.300591
0.000000	-0.255430	NaN	-3.752172	0.255430	NaN	3.752172
0.000000	-0.132223	NaN	1.199545	0.132223	NaN	-1.199545
0.000000	-0.242097	NaN	-1.558224	0.242097	NaN	1.558224
0.000000	-3.136152	NaN	0.364014	3.136152	NaN	-0.364014
0.000000	-7.959167	NaN	2.137502	7.959167	NaN	-2.137502
0.000000	-8.883494	NaN	-0.960096	8.883494	NaN	0.960096
0.000000	-3.201894	NaN	-4.428097	3.201894	NaN	4.428097
0.000000	-7.176953	NaN	2.181701	7.176953	NaN	-2.181701
0.000000	3.898413	NaN	4.172700	-3.898413	NaN	-4.172700
0.000000	2.701017	NaN	-2.080399	-2.701017	NaN	2.080399
0.000000	-3.777866	NaN	-2.338487	3.777866	NaN	2.338487
0.000000	-9.905471	NaN	1.250331	9.905471	NaN	-1.250331
0.000000	-6.492619	NaN	-3.849610	6.492619	NaN	3.849610
0.000000	-4.204887	NaN	4.814366	4.204887	NaN	-4.814366
0.000000	-5.956016	NaN	-0.577695	5.956016	NaN	0.577695
0.000000	-5.950226	NaN	1.118821	5.950226	NaN	-1.118821
0.000000	-5.649885	NaN	-3.506771	5.649885	NaN	3.506771
0.000000	-0.976299	NaN	-4.236083	0.976299	NaN	4.236083
0.000000	-0.224377	NaN	1.843243	0.224377	NaN	-1.843243
0.000000	-7.328348	NaN	6.053412	7.328348	NaN	-6.053412
0.000000	1.288348	NaN	-3.204586	-1.288348	NaN	3.204586
0.000000	-1.118153	NaN	0.596631	1.118153	NaN	-0.596631
0.000000	-2.450895	NaN	-3.870907	2.450895	NaN	3.870907
0.000000	-3.873483	NaN	-1.612884	3.873483	NaN	1.612884
0.000000	0.422035	NaN	-1.384358	-0.422035	NaN	1.384358
0.000000	-12.466160	NaN	2.660342	12.466160	NaN	-2.660342
0.000000	-1.327263	NaN	-1.670369	1.327263	NaN	1.670369
0.000000	-4.749479	NaN	-2.595899	4.749479	NaN	2.595899
0.000000	-9.242145	NaN	-1.170536	9.242145	NaN	1.170536
0.000000	1.330455	NaN	-0.076176	-1.330455	NaN	0.076176
0.000000	-1.427395	NaN	0.377882	1.427395	NaN	-0.377882
0.000000	-5.535752	NaN	-1.847776	5.535752	NaN	1.847776
0.000000	-4.696200	NaN	0.203167	4.696200	NaN	-0.203167
0.000000	-1.618538	NaN	0.645350	1.618538	NaN	-0.645350
0.000000	-5.420354	NaN	-3.199198	5.420354	NaN	3.199198
0.000000	-2.129371	NaN	4.013572	2.129371	NaN	-4.013572
0.000000	0.577924	NaN	-1.937981	-0.577924	NaN	1.937981
0.000000	4.099335	NaN	-1.536582	-4.099335	NaN	1.536582
0.000000	-5.797485	NaN	-3.645076	5.797485	NaN	3.645076
0.000000	-5.944425	NaN	0.103247	5.944425	NaN	-0.103247
0.000000	-2.539439	NaN	0.480127	2.539439	NaN	-0.480127
0.000000	-4.305022	NaN	-4.178798	4.305022	NaN	4.178798
0.000000	0.309557	NaN	1.811138	-0.309557	NaN	-1.811138
0.000000	-1.347426	NaN	3.273305	1.347426	NaN	-3.273305
0.000000	-3.775634	NaN	2.125083	3.775634	NaN	-2.125083
0.000000	-11.739875	NaN	-1.466809	11.739875	NaN	1.466809
0.000000	-1.724536	NaN	2.343959	1.724536	NaN	-2.343959
0.000000	-2.687505	NaN	-4.421680	2.687505	NaN	4.421680
0.000000	-2.798703	NaN	-2.520844	2.798703	NaN	2.520844
0.000000	-5.649141	NaN	-1.743792	5.649141	NaN	1.743792
0.000000	1.719555	NaN	-4.406974	-1.719555	NaN	4.406974
0.000000	-5.891975	NaN	0.894536	5.891975	NaN	-0.894536
0.000000	-1.705812	NaN	-0.444176	1.705812	NaN	0.444176
0.000000	1.900855	NaN	2.447633	-1.900855	NaN	-2.447633
0.000000	-2.877044	NaN	3.863307	2.877044	NaN	-3.863307
0.000000	-2.009639	NaN	2.453901	2.009639	NaN	-2.453901
0.000000	-2.617970	NaN	-2.355304	2.617970	NaN	2.355304
0.000000	-4.755312	NaN	-6.242425	4.755312	NaN	6.242425
0.000000	-8.843042	NaN	-2.437726	8.843042	NaN	2.437726
0.000000	-2.527306	NaN	-0.367235	2.527306	NaN	0.367235
0.000000	-5.195542	NaN	-2.817560	5.195542	NaN	2.817560
0.000000	0.714692	NaN	1.337982	-0.714692	NaN	-1.337982
0.000000	0.347073	NaN	2.561096	-0.347073	NaN	-2.561096
0.000000	-2.747208	NaN	2.345117	2.747208	NaN	-2.345117
0.000000	6.785760	NaN	1.202464	-6.785760	NaN	-1.202464
0.000000	-7.365545	NaN	-0.610136	7.365545	NaN	0.610136
0.000000	-3.559333	NaN	0.179043	3.559333	NaN	-0.179043
0.000000	-0.243703	NaN	-1.476407	0.243703	NaN	1.476407
0.000000	-4.054245	NaN	1.664035	4.054245	NaN	-1.664035
0.000000	-3.884217	NaN	0.742720	3.884217	NaN	-0.742720
0.000000	-5.570987	NaN	2.267445	5.570987	NaN	-2.267445
0.000000	2.088923	NaN	1.155762	-2.088923	NaN	-1.155762
0.000000	-1.357092	NaN	-0.137466	1.357092	NaN	0.137466
0.000000	-0.994611	NaN	-0.319058	0.994611	NaN	0.319058
0.000000	-2.900758	NaN	-1.549166	2.900758	NaN	1.549166
0.000000	-2.819008	NaN	-5.730905	2.819008	NaN	5.730905
0.000000	1.624281	NaN	0.837012	-1.624281	NaN	-0.837012
0.000000	-7.665506	NaN	-1.751559	7.665506	NaN	1.751559
0.000000	-4.210282	NaN	-3.607014	4.210282	NaN	3.607014
0.000000	0.639138	NaN	2.524440	-0.639138	NaN	-2.524440
0.000000	-7.771376	NaN	0.300532	7.771376	NaN	-0.300532
0.000000	4.434912	NaN	-0.738851	-4.434912	NaN	0.738851
0.000000	-6.990512	NaN	-2.555195	6.990512	NaN	2.555195
0.000000	-2.572266	NaN	5.510731	2.572266	NaN	-5.510731
0.000000	-11.726600	NaN	-1.067769	11.726600	NaN	1.067769
0.000000	3.867450	NaN	-0.587554	-3.867450	NaN	0.587554
0.000000	-6.199448	NaN	-1.893649	6.199448	NaN	1.893649
0.000000	-0.373477	NaN	0.515069	0.373477	NaN	-0.515069
0.000000	-0.661419	NaN	1.868622	0.661419	NaN	-1.868622
0.000000	1.384574	NaN	4.068866	-1.384574	NaN	-4.068866
0.000000	-7.432362	NaN	5.624213	7.432362	NaN	-5.624213
0.000000	-9.908252	NaN	-4.731693	9.908252	NaN	4.731693
0.000000	-1.563616	NaN	-2.451743	1.563616	NaN	2.451743
0.000000	-1.854669	NaN	2.574404	1.854669	NaN	-2.574404
0.000000	-6.396422	NaN	1.478589	6.396422	NaN	-1.478589
0.000000	-0.085850	NaN	1.034093	0.085850	NaN	-1.034093
0.000000	-4.494020	NaN	-2.705362	4.494020	NaN	2.705362
0.000000	-8.482082	NaN	5.074305	8.482082	NaN	-5.074305
0.000000	-2.837503	NaN	4.284015	2.837503	NaN	-4.284015
0.000000	-1.890093	NaN	-2.193318	1.890093	NaN	2.193318
0.000000	-2.607771	NaN	-1.447824	2.607771	NaN	1.447824
0.000000	-9.740275	NaN	-0.194983	9.740275	NaN	0.194983
0.000000	-2.609034	NaN	-1.044270	2.609034	NaN	1.044270
0.000000	0.309353	NaN	-3.566967	-0.309353	NaN	3.566967
0.000000	-4.626116	NaN	-2.284193	4.626116	NaN	2.284193
0.000000	-7.155227	NaN	3.475291	7.155227	NaN	-3.475291
0.000000	-8.039212	NaN	0.980139	8.039212	NaN	-0.980139
0.000000	-7.901979	NaN	-3.674035	7.901979	NaN	3.674035
0.000000	-1.476075	NaN	3.802311	1.476075	NaN	-3.802311
0.000000	0.078014	NaN	1.035558	-0.078014	NaN	-1.035558
0.000000	-1.437181	NaN	-0.521504	1.437181	NaN	0.521504
0.000000	3.348042	NaN	1.531829	-3.348042	NaN	-1.531829
0.000000	-4.447833	NaN	0.697949	4.447833	NaN	-0.697949
0.000000	2.422212	NaN	1.172423	-2.422212	NaN	-1.172423
0.000000	-2.682360	NaN	-6.341604	2.682360	NaN	6.341604
0.000000	-3.824677	NaN	-3.136481	3.824677	NaN	3.136481
0.000000	-3.831451	NaN	-2.058196	3.831451	NaN	2.058196
0.000000	-6.705788	NaN	0.264414	6.705788	NaN	-0.264414
0.000000	-4.655119	NaN	1.044125	4.655119	NaN	-1.044125
0.000000	0.476691	NaN	3.436395	-0.476691	NaN	-3.436395
0.000000	-10.252407	NaN	2.545006	10.252407	NaN	-2.545006
0.000000	-10.938628	NaN	-5.511451	10.938628	NaN	5.511451
0.000000	-0.257575	NaN	0.531239	0.257575	NaN	-0.531239
0.000000	-0.367399	NaN	-3.834962	0.367399	NaN	3.834962
0.000000	0.478139	NaN	5.730983	-0.478139	NaN	-5.730983
0.000000	0.122218	NaN	2.057325	-0.122218	NaN	-2.057325
0.000000	-8.672684	NaN	-3.851870	8.672684	NaN	3.851870
0.000000	-6.159623	NaN	-0.907060	6.159623	NaN	0.907060
0.000000	-1.779868	NaN	1.295770	1.779868	NaN	-1.295770
0.000000	-7.334255	NaN	-1.373505	7.334255	NaN	1.373505
0.000000	-6.919600	NaN	-4.609763	6.919600	NaN	4.609763
0.000000	-0.386375	NaN	-0.171865	0.386375	NaN	0.171865
0.000000	-0.474509	NaN	-0.332983	0.474509	NaN	0.332983
0.000000	-6.360989	NaN	0.747716	6.360989	NaN	-0.747716
0.000000	-3.687944	NaN	-1.370005	3.687944	NaN	1.370005
0.000000	-2.313887	NaN	2.454867	2.313887	NaN	-2.454867
0.000000	-8.058147	NaN	1.759661	8.058147	NaN	-1.759661
0.000000	-0.191590	NaN	2.022643	0.191590	NaN	-2.022643
0.000000	0.494714	NaN	-0.759136	-0.494714	NaN	0.759136
0.000000	-8.418221	NaN	-1.734123	8.418221	NaN	1.734123
0.000000	-5.394963	NaN	1.519606	5.394963	NaN	-1.519606
0.000000	-2.495036	NaN	-2.389548	2.495036	NaN	2.389548
0.000000	0.110839	NaN	-0.516651	-0.110839	NaN	0.516651
0.000000	-4.076522	NaN	1.043524	4.076522	NaN	-1.043524
0.000000	1.320980	NaN	3.554501	-1.320980	NaN	-3.554501
0.000000	-3.647021	NaN	-0.914463	3.647021	NaN	0.914463
0.000000	3.130751	NaN	2.526955	-3.130751	NaN	-2.526955
0.000000	-5.767214	NaN	1.882409	5.767214	NaN	-1.882409
0.000000	-0.463391	NaN	4.637543	0.463391	NaN	-4.637543
0.000000	-6.179173	NaN	-1.193557	6.179173	NaN	1.193557
0.000000	-4.248001	NaN	-1.821902	4.248001	NaN	1.821902
0.000000	0.602509	NaN	5.968711	-0.602509	NaN	-5.968711
0.000000	-3.892347	NaN	4.134376	3.892347	NaN	-4.134376
0.000000	2.860550	NaN	4.185908	-2.860550	NaN	-4.185908
0.000000	-0.573649	NaN	-4.252480	0.573649	NaN	4.252480
0.000000	-4.889850	NaN	6.734031	4.889850	NaN	-6.734031
0.000000	-6.541595	NaN	-0.646795	6.541595	NaN	0.646795
0.000000	-2.152173	NaN	-2.035590	2.152173	NaN	2.035590
0.000000	-3.280921	NaN	3.768187	3.280921	NaN	-3.768187
0.000000	-5.072570	NaN	1.932134	5.072570	NaN	-1.932134
0.000000	-1.281751	NaN	2.957391	1.281751	NaN	-2.957391
0.000000	-2.674934	NaN	-0.174058	2.674934	NaN	0.174058
0.000000	-1.704774	NaN	-3.690700	1.704774	NaN	3.690700
0.000000	-3.885327	NaN	-2.003700	3.885327	NaN	2.003700
0.000000	-6.302434	NaN	0.143818	6.302434	NaN	-0.143818
0.000000	-1.940820	NaN	-2.347430	1.940820	NaN	2.347430
0.000000	-0.216123	NaN	0.690920	0.216123	NaN	-0.690920
0.000000	-6.453804	NaN	-0.364427	6.453804	NaN	0.364427
0.000000	-3.043091	NaN	0.537339	3.043091	NaN	-0.537339
0.000000	-2.367760	NaN	0.388096	2.367760	NaN	-0.388096
0.000000	1.528230	NaN	0.380655	-1.528230	NaN	-0.380655
0.000000	-2.269319	NaN	-0.715306	2.269319	NaN	0.715306
0.000000	-3.474861	NaN	3.832036	3.474861	NaN	-3.832036
0.000000	-1.235058	NaN	0.088675	1.235058	NaN	-0.088675
0.000000	-10.314396	NaN	-2.276876	10.314396	NaN	2.276876
0.000000	-4.493439	NaN	0.475979	4.493439	NaN	-0.475979
0.000000	-4.265642	NaN	-1.654747	4.265642	NaN	1.654747
0.000000	-5.066212	NaN	-4.750596	5.066212	NaN	4.750596
0.000000	-3.681464	NaN	-0.239411	3.681464	NaN	0.239411
0.000000	3.148064	NaN	1.848161	-3.148064	NaN	-1.848161
0.000000	-5.069140	NaN	1.008947	5.069140	NaN	-1.008947
0.000000	-1.492573	NaN	2.831376	1.492573	NaN	-2.831376
0.000000	-3.158019	NaN	-1.249311	3.158019	NaN	1.249311
0.000000	-0.078342	NaN	0.004248	0.078342	NaN	-0.004248
0.000000	-5.083062	NaN	-1.493180	5.083062	NaN	1.493180
0.000000	-5.843576	NaN	0.331428	5.843576	NaN	-0.331428
0.000000	-9.526227	NaN	-1.665750	9.526227	NaN	1.665750
0.000000	-3.799393	NaN	1.714760	3.799393	NaN	-1.714760
0.000000	-1.866732	NaN	-5.923360	1.866732	NaN	5.923360
0.000000	-4.790172	NaN	-2.249907	4.790172	NaN	2.249907
0.000000	-0.952992	NaN	-3.228852	0.952992	NaN	3.228852
0.000000	-5.245945	NaN	-2.439293	5.245945	NaN	2.439293
0.000000	-0.842696	NaN	-1.834927	0.842696	NaN	1.834927
0.000000	-4.215140	NaN	1.124176	4.215140	NaN	-1.124176
0.000000	-6.302060	NaN	-0.236209	6.302060	NaN	0.236209
0.000000	-3.953073	NaN	-1.685679	3.953073	NaN	1.685679
0.000000	6.211445	NaN	2.092557	-6.211445	NaN	-2.092557
0.000000	-0.201144	NaN	4.422959	0.201144	NaN	-4.422959
0.000000	-4.352651	NaN	-1.363262	4.352651	NaN	1.363262
0.000000	-4.520955	NaN	-5.428341	4.520955	NaN	5.428341
0.000000	0.888942	NaN	-0.757182	-0.888942	NaN	0.757182
0.000000	1.935747	NaN	-2.980949	-1.935747	NaN	2.980949
0.000000	1.785221	NaN	2.887734	-1.785221	NaN	-2.887734
0.000000	-7.519659	NaN	-1.933206	7.519659	NaN	1.933206
0.000000	-0.861724	NaN	-1.866785	0.861724	NaN	1.866785
0.000000	0.682568	NaN	-0.690701	-0.682568	NaN	0.690701
0.000000	-1.188870	NaN	-2.315313	1.188870	NaN	2.315313
0.000000	-2.785829	NaN	1.499506	2.785829	NaN	-1.499506
0.000000	-7.097206	NaN	-2.549913	7.097206	NaN	2.549913
0.000000	-2.228523	NaN	-4.829395	2.228523	NaN	4.829395
0.000000	-4.994451	NaN	1.191407	4.994451	NaN	-1.191407
0.000000	-6.921763	NaN	5.620102	6.921763	NaN	-5.620102
0.000000	-5.216060	NaN	0.605145	5.216060	NaN	-0.605145
0.000000	2.562651	NaN	1.125657	-2.562651	NaN	-1.125657
0.000000	-7.855266	NaN	-7.517291	7.855266	NaN	7.517291
0.000000	-5.613352	NaN	-1.243359	5.613352	NaN	1.243359
0.000000	1.544105	NaN	-1.313425	-1.544105	NaN	1.313425
0.000000	-5.500144	NaN	-1.792834	5.500144	NaN	1.792834
0.000000	-6.009621	NaN	-3.740320	6.009621	NaN	3.740320
0.000000	-2.173151	NaN	1.165303	2.173151	NaN	-1.165303
0.000000	-3.597454	NaN	3.605538	3.597454	NaN	-3.605538
0.000000	-7.865675	NaN	-3.683718	7.865675	NaN	3.683718
0.000000	-1.995458	NaN	-0.636194	1.995458	NaN	0.636194
0.000000	-3.391819	NaN	2.811931	3.391819	NaN	-2.811931
0.000000	-3.796046	NaN	-0.367923	3.796046	NaN	0.367923
0.000000	-5.342179	NaN	3.622267	5.342179	NaN	-3.622267
0.000000	-5.857254	NaN	1.563358	5.857254	NaN	-1.563358
0.000000	-5.498665	NaN	0.101554	5.498665	NaN	-0.101554
0.000000	-5.185537	NaN	5.589859	5.185537	NaN	-5.589859
0.000000	-2.656125	NaN	-2.741838	2.656125	NaN	2.741838
0.000000	-5.341758	NaN	-2.812087	5.341758	NaN	2.812087
0.000000	1.547502	NaN	3.297535	-1.547502	NaN	-3.297535
0.000000	-6.418575	NaN	0.568234	6.418575	NaN	-0.568234
0.000000	-5.143755	NaN	0.510781	5.143755	NaN	-0.510781
0.000000	-0.254079	NaN	-1.898019	0.254079	NaN	1.898019
0.000000	-4.442768	NaN	2.346673	4.442768	NaN	-2.346673
0.000000	-1.666081	NaN	4.548522	1.666081	NaN	-4.548522
0.000000	-7.332609	NaN	2.800312	7.332609	NaN	-2.800312
0.000000	-1.615448	NaN	-2.968375	1.615448	NaN	2.968375
0.000000	-1.482801	NaN	0.502361	1.482801	NaN	-0.502361
0.000000	-1.184960	NaN	-2.949998	1.184960	NaN	2.949998
0.000000	-1.473692	NaN	-2.268135	1.473692	NaN	2.268135
0.000000	-2.870660	NaN	-0.985688	2.870660	NaN	0.985688
0.000000	-14.005933	NaN	-3.299177	14.005933	NaN	3.299177
0.000000	-1.859454	NaN	-3.496039	1.859454	NaN	3.496039
0.000000	-1.691743	NaN	-2.659065	1.691743	NaN	2.659065
0.000000	-6.909594	NaN	-0.359543	6.909594	NaN	0.359543
0.000000	-0.010278	NaN	3.219927	0.010278	NaN	-3.219927
0.000000	-3.185951	NaN	2.581374	3.185951	NaN	-2.581374
0.000000	-3.155039	NaN	2.683672	3.155039	NaN	-2.683672
0.000000	-5.081785	NaN	0.835196	5.081785	NaN	-0.835196
0.000000	-1.124488	NaN	-1.893399	1.124488	NaN	1.893399
0.000000	-0.866978	NaN	2.163293	0.866978	NaN	-2.163293
0.000000	-8.331651	NaN	1.552738	8.331651	NaN	-1.552738
0.000000	-5.995772	NaN	0.709284	5.995772	NaN	-0.709284
0.000000	1.335973	NaN	4.349054	-1.335973	NaN	-4.349054
0.000000	-8.172863	NaN	1.199823	8.172863	NaN	-1.199823
0.000000	-3.615784	NaN	-3.764181	3.615784	NaN	3.764181
0.000000	-4.026357	NaN	2.978853	4.026357	NaN	-2.978853
0.000000	1.991345	NaN	1.175122	-1.991345	NaN	-1.175122
0.000000	-3.145390	NaN	3.337598	3.145390	NaN	-3.337598
0.000000	-2.685889	NaN	0.822434	2.685889	NaN	-0.822434
0.000000	-1.876484	NaN	-2.776419	1.876484	NaN	2.776419
0.000000	-3.167544	NaN	3.435852	3.167544	NaN	-3.435852
0.000000	-0.776346	NaN	5.217256	0.776346	NaN	-5.217256
0.000000	-6.680972	NaN	-0.764835	6.680972	NaN	0.764835
0.000000	-9.997146	NaN	3.916790	9.997146	NaN	-3.916790
0.000000	-3.651917	NaN	-2.254973	3.651917	NaN	2.254973
0.000000	-3.430452	NaN	0.215326	3.430452	NaN	-0.215326
0.000000	-4.185401	NaN	-5.317267	4.185401	NaN	5.317267
0.000000	-11.477329	NaN	-3.148738	11.477329	NaN	3.148738
0.000000	1.846745	NaN	3.307407	-1.846745	NaN	-3.307407
0.000000	-0.439446	NaN	-0.649755	0.439446	NaN	0.649755
0.000000	-2.855241	NaN	4.220763	2.855241	NaN	-4.220763
0.000000	-8.016971	NaN	-3.302555	8.016971	NaN	3.302555
0.000000	-2.485384	NaN	-2.364786	2.485384	NaN	2.364786
0.000000	0.684139	NaN	-2.899864	-0.684139	NaN	2.899864
0.000000	0.910511	NaN	-0.245379	-0.910511	NaN	0.245379
0.000000	-4.908817	NaN	-3.218973	4.908817	NaN	3.218973
0.000000	-5.932808	NaN	0.124632	5.932808	NaN	-0.124632
0.000000	4.557687	NaN	0.073810	-4.557687	NaN	-0.073810
0.000000	-3.383443	NaN	0.189561	3.383443	NaN	-0.189561
0.000000	0.045657	NaN	-2.838650	-0.045657	NaN	2.838650
0.000000	-9.690229	NaN	-4.987533	9.690229	NaN	4.987533
0.000000	-4.753817	NaN	0.937115	4.753817	NaN	-0.937115
0.000000	-0.721847	NaN	-0.372380	0.721847	NaN	0.372380
0.000000	3.245751	NaN	-1.434056	-3.245751	NaN	1.434056
0.000000	-5.175036	NaN	1.480854	5.175036	NaN	-1.480854
0.000000	-3.257984	NaN	2.798262	3.257984	NaN	-2.798262
0.000000	-1.392671	NaN	-0.585717	1.392671	NaN	0.585717
0.000000	-5.096138	NaN	0.557121	5.096138	NaN	-0.557121
0.000000	-1.589098	NaN	0.048343	1.589098	NaN	-0.048343
0.000000	1.303278	NaN	1.766313	-1.303278	NaN	-1.766313
0.000000	-3.155249	NaN	5.478730	3.155249	NaN	-5.478730
0.000000	-3.743487	NaN	-3.183090	3.743487	NaN	3.183090
0.000000	-5.858423	NaN	1.637930	5.858423	NaN	-1.637930
0.000000	-9.938006	NaN	0.585560	9.938006	NaN	-0.585560
0.000000	-5.375620	NaN	2.841908	5.375620	NaN	-2.841908
0.000000	-7.789515	NaN	-2.333457	7.789515	NaN	2.333457
0.000000	-4.650468	NaN	-0.097039	4.650468	NaN	0.097039
0.000000	-3.156898	NaN	-2.651112	3.156898	NaN	2.651112
0.000000	-3.321218	NaN	0.757592	3.321218	NaN	-0.757592
0.000000	-3.040078	NaN	-1.430618	3.040078	NaN	1.430618
0.000000	-0.558694	NaN	4.674919	0.558694	NaN	-4.674919
0.000000	-0.954584	NaN	-2.922871	0.954584	NaN	2.922871
0.000000	-2.713698	NaN	2.336227	2.713698	NaN	-2.336227
0.000000	-3.053315	NaN	2.045215	3.053315	NaN	-2.045215
0.000000	-6.684698	NaN	-5.054075	6.684698	NaN	5.054075
0.000000	-2.975689	NaN	-1.270716	2.975689	NaN	1.270716
0.000000	-7.253305	NaN	0.635067	7.253305	NaN	-0.635067
0.000000	-8.840976	NaN	-1.573024	8.840976	NaN	1.573024
0.000000	-4.825382	NaN	0.124691	4.825382	NaN	-0.124691
0.000000	-8.238982	NaN	-0.164502	8.238982	NaN	0.164502
0.000000	-5.150348	NaN	-3.265584	5.150348	NaN	3.265584
0.000000	3.240751	NaN	2.282083	-3.240751	NaN	-2.282083
0.000000	-6.305216	NaN	0.962564	6.305216	NaN	-0.962564
0.000000	-3.543214	NaN	2.222744	3.543214	NaN	-2.222744
0.000000	-1.539009	NaN	-2.847327	1.539009	NaN	2.847327
0.000000	-0.241208	NaN	1.306193	0.241208	NaN	-1.306193
0.000000	-4.339082	NaN	-5.955937	4.339082	NaN	5.955937
0.000000	-2.095654	NaN	-0.099102	2.095654	NaN	0.099102
0.000000	0.900161	NaN	4.601938	-0.900161	NaN	-4.601938
0.000000	-4.915431	NaN	-1.569830	4.915431	NaN	1.569830
0.000000	-2.767575	NaN	7.091405	2.767575	NaN	-7.091405
0.000000	-2.171598	NaN	2.489524	2.171598	NaN	-2.489524
0.000000	0.935510	NaN	0.241628	-0.935510	NaN	-0.241628
0.000000	0.396477	NaN	-5.141419	-0.396477	NaN	5.141419
0.000000	-3.236805	NaN	-1.536278	3.236805	NaN	1.536278
0.000000	-3.455361	NaN	2.262860	3.455361	NaN	-2.262860
0.000000	-4.921837	NaN	-6.471273	4.921837	NaN	6.471273
0.000000	-4.135873	NaN	-1.626559	4.135873	NaN	1.626559
0.000000	-5.998442	NaN	-0.846974	5.998442	NaN	0.846974
0.000000	-5.859440	NaN	1.835944	5.859440	NaN	-1.835944
0.000000	-0.965068	NaN	-2.401747	0.965068	NaN	2.401747
0.000000	-7.154351	NaN	-0.838741	7.154351	NaN	0.838741
0.000000	-4.400907	NaN	-1.412663	4.400907	NaN	1.412663
0.000000	3.038331	NaN	4.539905	-3.038331	NaN	-4.539905
0.000000	-7.293025	NaN	0.647987	7.293025	NaN	-0.647987
0.000000	-3.545694	NaN	-2.454412	3.545694	NaN	2.454412
0.000000	-1.207603	NaN	-0.544975	1.207603	NaN	0.544975
0.000000	1.154714	NaN	1.502443	-1.154714	NaN	-1.502443
0.000000	-3.140187	NaN	2.527444	3.140187	NaN	-2.527444
0.000000	-4.955020	NaN	-0.532078	4.955020	NaN	0.532078
0.000000	-4.919242	NaN	-1.556274	4.919242	NaN	1.556274
0.000000	-8.059333	NaN	-1.096201	8.059333	NaN	1.096201
0.000000	-6.527796	NaN	0.884577	6.527796	NaN	-0.884577
0.000000	-1.615222	NaN	-2.206758	1.615222	NaN	2.206758
0.000000	-4.152478	NaN	-2.068192	4.152478	NaN	2.068192
0.000000	-6.900115	NaN	2.460153	6.900115	NaN	-2.460153
0.000000	-6.546875	NaN	1.473611	6.546875	NaN	-1.473611
0.000000	-0.330192	NaN	8.924436	0.330192	NaN	-8.924436
0.000000	-2.972294	NaN	-3.380641	2.972294	NaN	3.380641
0.000000	-5.159266	NaN	0.494235	5.159266	NaN	-0.494235
0.000000	-2.287900	NaN	1.952331	2.287900	NaN	-1.952331
0.000000	-3.118381	NaN	-0.867193	3.118381	NaN	0.867193
0.000000	-4.134203	NaN	-1.303212	4.134203	NaN	1.303212
0.000000	-9.969107	NaN	-4.273474	9.969107	NaN	4.273474
0.000000	2.987204	NaN	2.170172	-2.987204	NaN	-2.170172
0.000000	-1.516928	NaN	1.216104	1.516928	NaN	-1.216104
0.000000	-3.491124	NaN	-1.653049	3.491124	NaN	1.653049
0.000000	1.361022	NaN	-5.711309	-1.361022	NaN	5.711309
0.000000	-0.041242	NaN	-3.272542	0.041242	NaN	3.272542
0.000000	-5.343016	NaN	-2.645852	5.343016	NaN	2.645852
0.000000	-6.712432	NaN	5.400001	6.712432	NaN	-5.400001
0.000000	-3.976645	NaN	0.025204	3.976645	NaN	-0.025204
0.000000	0.760168	NaN	-2.567978	-0.760168	NaN	2.567978
0.000000	-5.124963	NaN	-1.578979	5.124963	NaN	1.578979
0.000000	-1.275205	NaN	-3.869222	1.275205	NaN	3.869222
0.000000	-9.251995	NaN	-1.110795	9.251995	NaN	1.110795
0.000000	-5.468121	NaN	2.507034	5.468121	NaN	-2.507034
0.000000	-1.390377	NaN	-0.862104	1.390377	NaN	0.862104
0.000000	-9.414937	NaN	4.759694	9.414937	NaN	-4.759694
0.000000	-4.430327	NaN	1.074986	4.430327	NaN	-1.074986
0.000000	-1.401153	NaN	1.156217	1.401153	NaN	-1.156217
0.000000	-4.062062	NaN	0.736307	4.062062	NaN	-0.736307
0.000000	-4.825811	NaN	-4.609687	4.825811	NaN	4.609687
0.000000	-4.831098	NaN	-1.015669	4.831098	NaN	1.015669
0.000000	-5.930806	NaN	3.453750	5.930806	NaN	-3.453750
0.000000	-5.141773	NaN	1.625284	5.141773	NaN	-1.625284
0.000000	-7.162097	NaN	1.334516	7.162097	NaN	-1.334516
0.000000	-5.123960	NaN	0.945221	5.123960	NaN	-0.945221
0.000000	-3.292468	NaN	2.705573	3.292468	NaN	-2.705573
0.000000	-1.287738	NaN	-0.178806	1.287738	NaN	0.178806
0.000000	3.532097	NaN	2.368349	-3.532097	NaN	-2.368349
0.000000	-6.214839	NaN	-1.770455	6.214839	NaN	1.770455
0.000000	-6.280955	NaN	-1.711707	6.280955	NaN	1.711707
0.000000	-4.309831	NaN	3.588778	4.309831	NaN	-3.588778
0.000000	-8.898736	NaN	2.042847	8.898736	NaN	-2.042847
0.000000	3.985224	NaN	4.624975	-3.985224	NaN	-4.624975
0.000000	4.023275	NaN	-1.042793	-4.023275	NaN	1.042793
0.000000	-1.806170	NaN	-3.640032	1.806170	NaN	3.640032
0.000000	-0.387432	NaN	1.008199	0.387432	NaN	-1.008199
0.000000	-1.247233	NaN	0.557787	1.247233	NaN	-0.557787
0.000000	5.258731	NaN	1.992406	-5.258731	NaN	-1.992406
0.000000	3.827871	NaN	1.488836	-3.827871	NaN	-1.488836
0.000000	-7.701352	NaN	-0.210117	7.701352	NaN	0.210117
0.000000	-0.891629	NaN	-2.484874	0.891629	NaN	2.484874
0.000000	-4.806395	NaN	1.790011	4.806395	NaN	-1.790011
0.000000	-5.745971	NaN	1.511891	5.745971	NaN	-1.511891
0.000000	-2.991739	NaN	4.292924	2.991739	NaN	-4.292924
0.000000	-5.998883	NaN	-1.725445	5.998883	NaN	1.725445
0.000000	-3.251190	NaN	-4.031512	3.251190	NaN	4.031512
0.000000	-0.128642	NaN	-2.207754	0.128642	NaN	2.207754
0.000000	-4.227486	NaN	2.631239	4.227486	NaN	-2.631239
0.000000	-1.359555	NaN	-3.389336	1.359555	NaN	3.389336
0.000000	-4.923629	NaN	1.676055	4.923629	NaN	-1.676055
0.000000	-9.223794	NaN	-0.570908	9.223794	NaN	0.570908
0.000000	-2.761873	NaN	0.853735	2.761873	NaN	-0.853735
0.000000	-0.868219	NaN	-3.169537	0.868219	NaN	3.169537
0.000000	-7.701248	NaN	-6.652701	7.701248	NaN	6.652701
0.000000	0.565408	NaN	0.142913	-0.565408	NaN	-0.142913
0.000000	-0.804397	NaN	4.895730	0.804397	NaN	-4.895730
0.000000	0.776112	NaN	0.080596	-0.776112	NaN	-0.080596
0.000000	-2.277856	NaN	1.711115	2.277856	NaN	-1.711115
0.000000	-0.653422	NaN	-3.716324	0.653422	NaN	3.716324
0.000000	-5.662953	NaN	-7.899996	5.662953	NaN	7.899996
0.000000	-4.098767	NaN	0.371995	4.098767	NaN	-0.371995
0.000000	-3.152295	NaN	-1.907868	3.152295	NaN	1.907868
0.000000	-6.904548	NaN	0.607177	6.904548	NaN	-0.607177
0.000000	-3.435703	NaN	2.378558	3.435703	NaN	-2.378558
0.000000	-3.940536	NaN	1.789839	3.940536	NaN	-1.789839
0.000000	-3.896513	NaN	-1.382968	3.896513	NaN	1.382968
0.000000	-5.627587	NaN	0.853320	5.627587	NaN	-0.853320
0.000000	-3.405357	NaN	2.219557	3.405357	NaN	-2.219557
0.000000	1.575720	NaN	1.119565	-1.575720	NaN	-1.119565
0.000000	-5.553994	NaN	-0.680004	5.553994	NaN	0.680004
0.000000	-0.615430	NaN	-6.878245	0.615430	NaN	6.878245
0.000000	-2.525193	NaN	-1.055836	2.525193	NaN	1.055836
0.000000	-3.362855	NaN	0.961190	3.362855	NaN	-0.961190
0.000000	-5.550815	NaN	-1.645085	5.550815	NaN	1.645085
0.000000	2.572628	NaN	-4.804976	-2.572628	NaN	4.804976
0.000000	1.518075	NaN	4.670542	-1.518075	NaN	-4.670542
0.000000	-1.176393	NaN	-1.420013	1.176393	NaN	1.420013
0.000000	-4.307329	NaN	-0.115437	4.307329	NaN	0.115437
0.000000	-5.351638	NaN	-0.248634	5.351638	NaN	0.248634
0.000000	-7.050431	NaN	0.356520	7.050431	NaN	-0.356520
0.000000	-6.798570	NaN	2.077372	6.798570	NaN	-2.077372
0.000000	-1.835790	NaN	1.575971	1.835790	NaN	-1.575971
0.000000	-7.433173	NaN	-1.150289	7.433173	NaN	1.150289
0.000000	-5.353950	NaN	-1.570420	5.353950	NaN	1.570420
0.000000	-3.032570	NaN	0.874986	3.032570	NaN	-0.874986
0.000000	-2.507432	NaN	-2.078428	2.507432	NaN	2.078428
0.000000	-2.999632	NaN	5.059476	2.999632	NaN	-5.059476
0.000000	-2.424381	NaN	5.504352	2.424381	NaN	-5.504352
0.000000	-3.790221	NaN	-0.685982	3.790221	NaN	0.685982
0.000000	-5.890697	NaN	-0.374593	5.890697	NaN	0.374593
0.000000	0.189629	NaN	-3.722069	-0.189629	NaN	3.722069
0.000000	0.953607	NaN	-3.990181	-0.953607	NaN	3.990181
0.000000	4.814400	NaN	3.029284	-4.814400	NaN	-3.029284
0.000000	-3.231211	NaN	-1.485178	3.231211	NaN	1.485178
0.000000	-7.345809	NaN	-0.365813	7.345809	NaN	0.365813
0.000000	-6.755046	NaN	-1.977826	6.755046	NaN	1.977826
0.000000	-5.261560	NaN	-0.011876	5.261560	NaN	0.011876
0.000000	-4.757922	NaN	3.931188	4.757922	NaN	-3.931188
0.000000	-1.587921	NaN	0.565228	1.587921	NaN	-0.565228
0.000000	-1.155664	NaN	2.300405	1.155664	NaN	-2.300405
0.000000	-5.006367	NaN	3.676721	5.006367	NaN	-3.676721
0.000000	4.101526	NaN	-1.005994	-4.101526	NaN	1.005994
0.000000	-3.787180	NaN	0.474053	3.787180	NaN	-0.474053
0.000000	-3.143100	NaN	-3.251093	3.143100	NaN	3.251093
0.000000	-7.617818	NaN	-0.074568	7.617818	NaN	0.074568
0.000000	-6.966051	NaN	-1.102967	6.966051	NaN	1.102967
0.000000	-2.151119	NaN	1.766492	2.151119	NaN	-1.766492
0.000000	-4.162776	NaN	-0.761402	4.162776	NaN	0.761402
0.000000	-6.257870	NaN	3.091348	6.257870	NaN	-3.091348
0.000000	-2.414614	NaN	2.080737	2.414614	NaN	-2.080737
0.000000	-1.722778	NaN	1.825194	1.722778	NaN	-1.825194
0.000000	-4.083100	NaN	1.919486	4.083100	NaN	-1.919486
0.000000	1.133431	NaN	-0.511573	-1.133431	NaN	0.511573
0.000000	-8.315488	NaN	-3.163768	8.315488	NaN	3.163768
0.000000	0.832767	NaN	-4.177082	-0.832767	NaN	4.177082
0.000000	-2.959787	NaN	-0.130096	2.959787	NaN	0.130096
0.000000	-5.306315	NaN	-1.866294	5.306315	NaN	1.866294
0.000000	-6.863254	NaN	2.343221	6.863254	NaN	-2.343221
0.000000	-2.187911	NaN	-0.435717	2.187911	NaN	0.435717
0.000000	-0.023126	NaN	1.377189	0.023126	NaN	-1.377189
0.000000	-1.501923	NaN	-0.294501	1.501923	NaN	0.294501
0.000000	-8.780592	NaN	-0.728880	8.780592	NaN	0.728880
0.000000	-6.571378	NaN	-1.411726	6.571378	NaN	1.411726
0.000000	1.943142	NaN	2.898287	-1.943142	NaN	-2.898287
0.000000	-4.134896	NaN	-1.081278	4.134896	NaN	1.081278
0.000000	-6.939706	NaN	3.376378	6.939706	NaN	-3.376378
0.000000	0.094720	NaN	1.484685	-0.094720	NaN	-1.484685
0.000000	0.626132	NaN	2.047002	-0.626132	NaN	-2.047002
0.000000	-3.070457	NaN	-2.639736	3.070457	NaN	2.639736
0.000000	-4.068695	NaN	4.621423	4.068695	NaN	-4.621423
0.000000	-2.894646	NaN	0.220770	2.894646	NaN	-0.220770
0.000000	-3.301364	NaN	-3.447868	3.301364	NaN	3.447868
0.000000	-2.180907	NaN	2.264011	2.180907	NaN	-2.264011
0.000000	-1.626497	NaN	-2.116513	1.626497	NaN	2.116513
0.000000	3.733544	NaN	2.698855	-3.733544	NaN	-2.698855
0.000000	2.473972	NaN	-2.913607	-2.473972	NaN	2.913607
0.000000	-0.872016	NaN	-1.626481	0.872016	NaN	1.626481
0.000000	2.842706	NaN	2.177562	-2.842706	NaN	-2.177562
0.000000	-8.625636	NaN	1.299839	8.625636	NaN	-1.299839
0.000000	-2.374871	NaN	1.460639	2.374871	NaN	-1.460639
0.000000	-4.737419	NaN	-0.595536	4.737419	NaN	0.595536
0.000000	-3.365451	NaN	1.147367	3.365451	NaN	-1.147367
0.000000	-3.596943	NaN	-0.016621	3.596943	NaN	0.016621
0.000000	-3.180979	NaN	-2.039150	3.180979	NaN	2.039150
0.000000	-7.466798	NaN	1.948857	7.466798	NaN	-1.948857
0.000000	0.079549	NaN	2.022605	-0.079549	NaN	-2.022605
0.000000	-0.452866	NaN	-0.075192	0.452866	NaN	0.075192
0.000000	-3.902153	NaN	0.039688	3.902153	NaN	-0.039688
0.000000	-9.513072	NaN	-3.834421	9.513072	NaN	3.834421
0.000000	-2.403905	NaN	0.937914	2.403905	NaN	-0.937914
0.000000	-6.403860	NaN	-2.984148	6.403860	NaN	2.984148
0.000000	-1.059455	NaN	-0.756722	1.059455	NaN	0.756722
0.000000	2.036424	NaN	0.075082	-2.036424	NaN	-0.075082
0.000000	-1.760012	NaN	2.524988	1.760012	NaN	-2.524988
0.000000	-7.855299	NaN	2.940701	7.855299	NaN	-2.940701
0.000000	0.755198	NaN	-2.505983	-0.755198	NaN	2.505983
0.000000	-0.549594	NaN	-2.396147	0.549594	NaN	2.396147
0.000000	-1.658311	NaN	-0.517731	1.658311	NaN	0.517731
0.000000	-5.069629	NaN	-1.151255	5.069629	NaN	1.151255
0.000000	-1.762877	NaN	-2.405717	1.762877	NaN	2.405717
0.000000	0.677550	NaN	2.688266	-0.677550	NaN	-2.688266
0.000000	-4.279376	NaN	0.940521	4.279376	NaN	-0.940521
0.000000	2.988787	NaN	4.451984	-2.988787	NaN	-4.451984
0.000000	-3.422223	NaN	5.342708	3.422223	NaN	-5.342708
0.000000	0.282053	NaN	2.353265	-0.282053	NaN	-2.353265
0.000000	-2.095838	NaN	1.506885	2.095838	NaN	-1.506885
0.000000	-6.735609	NaN	-1.306717	6.735609	NaN	1.306717
0.000000	-4.376934	NaN	-3.574268	4.376934	NaN	3.574268
0.000000	-11.783854	NaN	-2.168378	11.783854	NaN	2.168378
0.000000	-13.356737	NaN	1.365578	13.356737	NaN	-1.365578
0.000000	-3.683108	NaN	-0.795149	3.683108	NaN	0.795149
0.000000	-3.269908	NaN	2.135660	3.269908	NaN	-2.135660
0.000000	-0.342978	NaN	4.070207	0.342978	NaN	-4.070207
0.000000	-4.597406	NaN	-1.168966	4.597406	NaN	1.168966
0.000000	1.247117	NaN	3.377219	-1.247117	NaN	-3.377219
0.000000	-5.653065	NaN	-0.289025	5.653065	NaN	0.289025
0.000000	-3.203515	NaN	-0.499009	3.203515	NaN	0.499009
0.000000	-2.217557	NaN	2.178258	2.217557	NaN	-2.178258
0.000000	-4.969684	NaN	-1.458442	4.969684	NaN	1.458442
0.000000	1.674138	NaN	0.410246	-1.674138	NaN	-0.410246
0.000000	0.824103	NaN	0.064290	-0.824103	NaN	-0.064290
0.000000	-5.049030	NaN	2.652620	5.049030	NaN	-2.652620
0.000000	0.218657	NaN	5.079821	-0.218657	NaN	-5.079821
0.000000	-8.621649	NaN	-1.604107	8.621649	NaN	1.604107
0.000000	1.584901	NaN	2.319883	-1.584901	NaN	-2.319883
0.000000	-3.680757	NaN	-2.737626	3.680757	NaN	2.737626
0.000000	-3.571182	NaN	3.099415	3.571182	NaN	-3.099415
0.000000	-2.674811	NaN	-0.016713	2.674811	NaN	0.016713
0.000000	-0.093251	NaN	2.238519	0.093251	NaN	-2.238519
0.000000	-0.729658	NaN	-3.718657	0.729658	NaN	3.718657
0.000000	-3.791187	NaN	-0.850013	3.791187	NaN	0.850013
0.000000	-3.036569	NaN	3.235205	3.036569	NaN	-3.235205
0.000000	-0.877543	NaN	-5.581738	0.877543	NaN	5.581738
0.000000	-1.509496	NaN	1.504381	1.509496	NaN	-1.504381
0.000000	4.799805	NaN	0.347946	-4.799805	NaN	-0.347946
0.000000	-0.920390	NaN	-8.539228	0.920390	NaN	8.539228
0.000000	-7.167255	NaN	-0.728075	7.167255	NaN	0.728075
0.000000	-4.498903	NaN	3.422066	4.498903	NaN	-3.422066
0.000000	-0.982060	NaN	0.157927	0.982060	NaN	-0.157927
0.000000	-6.138367	NaN	-4.140529	6.138367	NaN	4.140529
0.000000	-2.712566	NaN	2.037959	2.712566	NaN	-2.037959
0.000000	-3.809161	NaN	1.336146	3.809161	NaN	-1.336146
0.000000	-3.619591	NaN	2.498603	3.619591	NaN	-2.498603
0.000000	-3.179502	NaN	2.146931	3.179502	NaN	-2.146931
0.000000	-0.965399	NaN	2.561683	0.965399	NaN	-2.561683
0.000000	-4.929966	NaN	-0.580410	4.929966	NaN	0.580410
0.000000	-2.841897	NaN	0.937522	2.841897	NaN	-0.937522
0.000000	-7.714228	NaN	0.444481	7.714228	NaN	-0.444481
0.000000	5.333225	NaN	-2.845538	-5.333225	NaN	2.845538
0.000000	1.622176	NaN	3.197789	-1.622176	NaN	-3.197789
0.000000	-0.547103	NaN	-0.897780	0.547103	NaN	0.897780
0.000000	-8.787144	NaN	-2.046873	8.787144	NaN	2.046873
0.000000	-0.738724	NaN	3.999397	0.738724	NaN	-3.999397
0.000000	-1.312197	NaN	-5.578995	1.312197	NaN	5.578995
0.000000	-7.980978	NaN	0.778321	7.980978	NaN	-0.778321
0.000000	-4.811462	NaN	-0.388267	4.811462	NaN	0.388267
0.000000	-2.236787	NaN	0.013687	2.236787	NaN	-0.013687
0.000000	-3.738487	NaN	1.391618	3.738487	NaN	-1.391618
0.000000	-3.652765	NaN	-4.543461	3.652765	NaN	4.543461
0.000000	-3.911572	NaN	-3.883835	3.911572	NaN	3.883835
0.000000	0.066097	NaN	2.390390	-0.066097	NaN	-2.390390
0.000000	-9.230399	NaN	-1.536520	9.230399	NaN	1.536520
0.000000	1.867634	NaN	1.070034	-1.867634	NaN	-1.070034
0.000000	-4.353097	NaN	-0.596326	4.353097	NaN	0.596326
0.000000	-7.603963	NaN	-1.149418	7.603963	NaN	1.149418
0.000000	-1.483528	NaN	1.800445	1.483528	NaN	-1.800445
0.000000	-3.050117	NaN	0.417791	3.050117	NaN	-0.417791
0.000000	-1.855839	NaN	2.013477	1.855839	NaN	-2.013477
0.000000	-4.613569	NaN	0.038723	4.613569	NaN	-0.038723
0.000000	-1.065727	NaN	5.584032	1.065727	NaN	-5.584032
0.000000	-7.185597	NaN	2.382557	7.185597	NaN	-2.382557
0.000000	0.101268	NaN	0.736349	-0.101268	NaN	-0.736349
0.000000	-2.352498	NaN	-6.232763	2.352498	NaN	6.232763
0.000000	3.436833	NaN	4.189614	-3.436833	NaN	-4.189614
0.000000	0.422571	NaN	-0.948115	-0.422571	NaN	0.948115
0.000000	-2.993456	NaN	3.687528	2.993456	NaN	-3.687528
0.000000	-3.967989	NaN	3.279822	3.967989	NaN	-3.279822
0.000000	-6.633048	NaN	-4.824158	6.633048	NaN	4.824158
0.000000	6.731325	NaN	5.933217	-6.731325	NaN	-5.933217
0.000000	-7.006088	NaN	-2.827809	7.006088	NaN	2.827809
0.000000	1.374613	NaN	2.194091	-1.374613	NaN	-2.194091
0.000000	-6.537950	NaN	-2.139561	6.537950	NaN	2.139561
0.000000	-3.207258	NaN	2.464034	3.207258	NaN	-2.464034
0.000000	1.064553	NaN	1.991157	-1.064553	NaN	-1.991157
0.000000	-4.924752	NaN	-0.733812	4.924752	NaN	0.733812
0.000000	-6.671600	NaN	1.752538	6.671600	NaN	-1.752538
0.000000	-2.895346	NaN	0.556224	2.895346	NaN	-0.556224
0.000000	-1.764724	NaN	-1.222103	1.764724	NaN	1.222103
0.000000	-6.120078	NaN	-0.890794	6.120078	NaN	0.890794
0.000000	-1.209574	NaN	-0.400745	1.209574	NaN	0.400745
0.000000	-4.753907	NaN	0.315083	4.753907	NaN	-0.315083
0.000000	-6.294597	NaN	3.776632	6.294597	NaN	-3.776632
0.000000	3.014842	NaN	4.759104	-3.014842	NaN	-4.759104
0.000000	-0.237278	NaN	2.401542	0.237278	NaN	-2.401542
0.000000	-4.363645	NaN	2.882034	4.363645	NaN	-2.882034
0.000000	-0.324116	NaN	0.267535	0.324116	NaN	-0.267535
0.000000	-4.298672	NaN	-0.262113	4.298672	NaN	0.262113
0.000000	-4.981625	NaN	-1.881918	4.981625	NaN	1.881918
0.000000	1.478404	NaN	-1.646114	-1.478404	NaN	1.646114
0.000000	-0.187796	NaN	3.518093	0.187796	NaN	-3.518093
0.000000	-0.698093	NaN	2.736406	0.698093	NaN	-2.736406
0.000000	-5.560556	NaN	1.889519	5.560556	NaN	-1.889519
0.000000	-2.268702	NaN	-0.669663	2.268702	NaN	0.669663
0.000000	-0.496443	NaN	-1.304530	0.496443	NaN	1.304530
0.000000	-6.689748	NaN	3.960382	6.689748	NaN	-3.960382
0.000000	-5.267765	NaN	-0.804808	5.267765	NaN	0.804808
0.000000	-4.507080	NaN	-0.205523	4.507080	NaN	0.205523
0.000000	-3.434426	NaN	4.384732	3.434426	NaN	-4.384732
0.000000	0.252707	NaN	-1.732155	-0.252707	NaN	1.732155
0.000000	-2.184346	NaN	5.419803	2.184346	NaN	-5.419803
0.000000	-5.326500	NaN	3.755209	5.326500	NaN	-3.755209
0.000000	-2.735492	NaN	0.124385	2.735492	NaN	-0.124385
0.000000	-1.606855	NaN	-1.357731	1.606855	NaN	1.357731
0.000000	-3.283197	NaN	2.232144	3.283197	NaN	-2.232144
0.000000	-2.923262	NaN	0.214127	2.923262	NaN	-0.214127
0.000000	-2.137058	NaN	-1.311100	2.137058	NaN	1.311100
0.000000	-7.420422	NaN	-5.288083	7.420422	NaN	5.288083
0.000000	-3.129878	NaN	0.833895	3.129878	NaN	-0.833895
0.000000	-2.351961	NaN	-0.174054	2.351961	NaN	0.174054
0.000000	-6.664983	NaN	-1.643369	6.664983	NaN	1.643369
0.000000	-3.559123	NaN	0.567286	3.559123	NaN	-0.567286
0.000000	0.595241	NaN	3.531719	-0.595241	NaN	-3.531719
0.000000	-1.092652	NaN	-1.518286	1.092652	NaN	1.518286
0.000000	1.127049	NaN	-4.496055	-1.127049	NaN	4.496055
0.000000	-4.413595	NaN	-4.466230	4.413595	NaN	4.466230
0.000000	1.366565	NaN	-2.695444	-1.366565	NaN	2.695444
0.000000	0.487242	NaN	2.799100	-0.487242	NaN	-2.799100
0.000000	3.504688	NaN	-1.962506	-3.504688	NaN	1.962506
0.000000	-1.644555	NaN	3.085918	1.644555	NaN	-3.085918
0.000000	-2.886779	NaN	2.689592	2.886779	NaN	-2.689592
0.000000	1.929427	NaN	2.822482	-1.929427	NaN	-2.822482
0.000000	3.276563	NaN	2.289066	-3.276563	NaN	-2.289066
0.000000	-2.054162	NaN	-0.152952	2.054162	NaN	0.152952
0.000000	0.080818	NaN	4.856907	-0.080818	NaN	-4.856907
0.000000	-1.699781	NaN	-1.924873	1.699781	NaN	1.924873
0.000000	-0.189907	NaN	-2.179775	0.189907	NaN	2.179775
0.000000	-1.289766	NaN	0.325711	1.289766	NaN	-0.325711
0.000000	-2.949846	NaN	-3.145127	2.949846	NaN	3.145127
0.000000	-4.512898	NaN	0.295058	4.512898	NaN	-0.295058
0.000000	-1.606772	NaN	-2.862498	1.606772	NaN	2.862498
0.000000	-0.947289	NaN	1.751249	0.947289	NaN	-1.751249
0.000000	-5.324779	NaN	0.490033	5.324779	NaN	-0.490033
0.000000	-8.295437	NaN	-3.295940	8.295437	NaN	3.295940
0.000000	-8.288186	NaN	-2.617149	8.288186	NaN	2.617149
0.000000	-2.151296	NaN	1.195500	2.151296	NaN	-1.195500
0.000000	-0.786230	NaN	4.730173	0.786230	NaN	-4.730173
0.000000	-4.712180	NaN	0.191894	4.712180	NaN	-0.191894
0.000000	-4.801770	NaN	-0.623354	4.801770	NaN	0.623354
0.000000	-1.931393	NaN	-1.688031	1.931393	NaN	1.688031
0.000000	-1.042419	NaN	-5.577575	1.042419	NaN	5.577575
0.000000	-4.775211	NaN	-1.069339	4.775211	NaN	1.069339
0.000000	-4.810229	NaN	-2.172154	4.810229	NaN	2.172154
0.000000	-7.293935	NaN	-2.360181	7.293935	NaN	2.360181
0.000000	-5.882839	NaN	-0.085821	5.882839	NaN	0.085821
0.000000	-0.918010	NaN	-0.507948	0.918010	NaN	0.507948
0.000000	-3.827226	NaN	-1.235591	3.827226	NaN	1.235591
0.000000	-4.552560	NaN	-1.798667	4.552560	NaN	1.798667
0.000000	-1.075368	NaN	-3.560547	1.075368	NaN	3.560547
0.000000	-4.937432	NaN	-5.469164	4.937432	NaN	5.469164
0.000000	-0.631285	NaN	1.262038	0.631285	NaN	-1.262038
0.000000	-4.856168	NaN	1.766648	4.856168	NaN	-1.766648
0.000000	-6.615220	NaN	-1.252516	6.615220	NaN	1.252516
0.000000	-5.853667	NaN	-3.376180	5.853667	NaN	3.376180
0.000000	-4.911520	NaN	-1.474509	4.911520	NaN	1.474509
0.000000	-7.182391	NaN	-1.655353	7.182391	NaN	1.655353
0.000000	-2.718015	NaN	1.754872	2.718015	NaN	-1.754872
0.000000	-0.530343	NaN	-3.912850	0.530343	NaN	3.912850
0.000000	1.540281	NaN	2.743078	-1.540281	NaN	-2.743078
0.000000	-5.324377	NaN	-2.908369	5.324377	NaN	2.908369
0.000000	-3.680707	NaN	0.783562	3.680707	NaN	-0.783562
0.000000	-4.477977	NaN	2.406104	4.477977	NaN	-2.406104
0.000000	-0.770135	NaN	4.243509	0.770135	NaN	-4.243509
0.000000	-6.750675	NaN	-3.281126	6.750675	NaN	3.281126
0.000000	-0.556096	NaN	-4.382681	0.556096	NaN	4.382681
0.000000	-4.215895	NaN	-5.926943	4.215895	NaN	5.926943
0.000000	3.978662	NaN	-1.297749	-3.978662	NaN	1.297749
0.000000	-7.038461	NaN	-2.657821	7.038461	NaN	2.657821
0.000000	-5.289504	NaN	-4.204960	5.289504	NaN	4.204960
0.000000	-3.293847	NaN	-1.474704	3.293847	NaN	1.474704
0.000000	-3.597549	NaN	-0.121361	3.597549	NaN	0.121361
0.000000	-5.057445	NaN	-3.102211	5.057445	NaN	3.102211
0.000000	0.189133	NaN	0.057774	-0.189133	NaN	-0.057774
0.000000	-7.205148	NaN	0.771244	7.205148	NaN	-0.771244
0.000000	-6.081704	NaN	-3.784235	6.081704	NaN	3.784235
0.000000	-4.567689	NaN	3.295508	4.567689	NaN	-3.295508
0.000000	-2.096833	NaN	2.156998	2.096833	NaN	-2.156998
0.000000	-3.834951	NaN	0.463258	3.834951	NaN	-0.463258
0.000000	0.586619	NaN	3.183371	-0.586619	NaN	-3.183371
0.000000	2.600930	NaN	-2.796794	-2.600930	NaN	2.796794
0.000000	-5.426164	NaN	-0.760754	5.426164	NaN	0.760754
0.000000	-4.096679	NaN	3.746126	4.096679	NaN	-3.746126
0.000000	-5.583740	NaN	-0.786753	5.583740	NaN	0.786753
0.000000	0.215854	NaN	4.920370	-0.215854	NaN	-4.920370
0.000000	-8.683640	NaN	-2.001588	8.683640	NaN	2.001588
0.000000	-3.161412	NaN	-1.295188	3.161412	NaN	1.295188
0.000000	0.748019	NaN	-4.437344	-0.748019	NaN	4.437344
0.000000	3.492422	NaN	0.741717	-3.492422	NaN	-0.741717
0.000000	-0.174434	NaN	0.600691	0.174434	NaN	-0.600691
0.000000	-1.853891	NaN	6.267105	1.853891	NaN	-6.267105
0.000000	-6.438602	NaN	2.342432	6.438602	NaN	-2.342432
0.000000	-5.499300	NaN	0.885089	5.499300	NaN	-0.885089
0.000000	-9.472424	NaN	2.204103	9.472424	NaN	-2.204103
0.000000	-2.113399	NaN	-1.689241	2.113399	NaN	1.689241
0.000000	-3.693335	NaN	-3.794006	3.693335	NaN	3.794006
0.000000	-5.631634	NaN	0.156036	5.631634	NaN	-0.156036
0.000000	-2.964039	NaN	1.372844	2.964039	NaN	-1.372844
0.000000	-1.804857	NaN	0.038582	1.804857	NaN	-0.038582
0.000000	-9.305416	NaN	2.713638	9.305416	NaN	-2.713638
0.000000	-1.641546	NaN	-1.030632	1.641546	NaN	1.030632
0.000000	1.769738	NaN	6.965298	-1.769738	NaN	-6.965298
0.000000	-1.960140	NaN	2.532039	1.960140	NaN	-2.532039
0.000000	-0.203663	NaN	-1.319070	0.203663	NaN	1.319070
0.000000	-3.729494	NaN	1.727567	3.729494	NaN	-1.727567
0.000000	-4.003232	NaN	0.164987	4.003232	NaN	-0.164987
0.000000	-2.412190	NaN	0.758332	2.412190	NaN	-0.758332
0.000000	-0.997132	NaN	2.464005	0.997132	NaN	-2.464005
0.000000	-4.885717	NaN	1.148371	4.885717	NaN	-1.148371
0.000000	-0.266491	NaN	-0.040357	0.266491	NaN	0.040357
0.000000	-3.817255	NaN	0.297759	3.817255	NaN	-0.297759
0.000000	-3.314428	NaN	1.974695	3.314428	NaN	-1.974695
0.000000	-5.628193	NaN	-1.662673	5.628193	NaN	1.662673
0.000000	-5.211648	NaN	1.422856	5.211648	NaN	-1.422856
0.000000	-8.279927	NaN	-0.843430	8.279927	NaN	0.843430
0.000000	-4.637764	NaN	3.372067	4.637764	NaN	-3.372067
0.000000	-7.999979	NaN	-0.496629	7.999979	NaN	0.496629
0.000000	-6.088554	NaN	-2.267096	6.088554	NaN	2.267096
0.000000	-6.603146	NaN	-0.813507	6.603146	NaN	0.813507
0.000000	-2.357254	NaN	3.949430	2.357254	NaN	-3.949430
0.000000	-8.290723	NaN	2.505972	8.290723	NaN	-2.505972
0.000000	-3.271511	NaN	-1.435288	3.271511	NaN	1.435288
0.000000	-2.037798	NaN	-2.653612	2.037798	NaN	2.653612
0.000000	-3.893071	NaN	1.490910	3.893071	NaN	-1.490910
0.000000	-3.707465	NaN	2.130514	3.707465	NaN	-2.130514
0.000000	0.237334	NaN	2.294011	-0.237334	NaN	-2.294011
0.000000	-3.865528	NaN	-3.962413	3.865528	NaN	3.962413
0.000000	-1.504317	NaN	-1.959257	1.504317	NaN	1.959257
0.000000	-6.597809	NaN	-2.322987	6.597809	NaN	2.322987
0.000000	-6.077648	NaN	-5.089697	6.077648	NaN	5.089697
0.000000	-0.010967	NaN	7.897563	0.010967	NaN	-7.897563
0.000000	-5.120386	NaN	4.332715	5.120386	NaN	-4.332715
0.000000	-5.551445	NaN	-1.345114	5.551445	NaN	1.345114
0.000000	-1.737922	NaN	-2.631419	1.737922	NaN	2.631419
0.000000	-3.034863	NaN	-3.618906	3.034863	NaN	3.618906
0.000000	4.713212	NaN	3.494983	-4.713212	NaN	-3.494983
0.000000	-0.656313	NaN	0.969719	0.656313	NaN	-0.969719
0.000000	-4.112695	NaN	-1.937065	4.112695	NaN	1.937065
0.000000	-3.943712	NaN	0.633591	3.943712	NaN	-0.633591
0.000000	-0.533298	NaN	4.728121	0.533298	NaN	-4.728121
0.000000	-3.806793	NaN	-0.352005	3.806793	NaN	0.352005
0.000000	-2.364988	NaN	2.664278	2.364988	NaN	-2.664278
0.000000	-2.319947	NaN	-1.754191	2.319947	NaN	1.754191
0.000000	-4.772276	NaN	-1.721480	4.772276	NaN	1.721480
0.000000	-2.617758	NaN	-1.783311	2.617758	NaN	1.783311
0.000000	-7.554152	NaN	-1.574982	7.554152	NaN	1.574982
0.000000	-5.377124	NaN	0.913177	5.377124	NaN	-0.913177
0.000000	-8.876591	NaN	-6.094128	8.876591	NaN	6.094128
0.000000	0.478615	NaN	-1.686552	-0.478615	NaN	1.686552
0.000000	-9.793153	NaN	-6.865487	9.793153	NaN	6.865487
0.000000	-7.443044	NaN	-6.838214	7.443044	NaN	6.838214
0.000000	-5.998822	NaN	0.207648	5.998822	NaN	-0.207648
0.000000	2.012013	NaN	1.122753	-2.012013	NaN	-1.122753
0.000000	-2.649467	NaN	1.330377	2.649467	NaN	-1.330377
0.000000	0.704063	NaN	2.846674	-0.704063	NaN	-2.846674
0.000000	-8.173532	NaN	-3.023066	8.173532	NaN	3.023066
0.000000	-2.827266	NaN	-0.667151	2.827266	NaN	0.667151
0.000000	-0.567367	NaN	0.830325	0.567367	NaN	-0.830325
0.000000	-1.302533	NaN	-1.190578	1.302533	NaN	1.190578
0.000000	-3.492859	NaN	-0.936281	3.492859	NaN	0.936281
0.000000	-6.204245	NaN	-2.481897	6.204245	NaN	2.481897
0.000000	-4.533851	NaN	-3.680694	4.533851	NaN	3.680694
0.000000	-0.406270	NaN	2.568262	0.406270	NaN	-2.568262
0.000000	-3.656477	NaN	-5.961411	3.656477	NaN	5.961411
0.000000	-1.269786	NaN	3.504447	1.269786	NaN	-3.504447
0.000000	-10.907576	NaN	2.921863	10.907576	NaN	-2.921863
0.000000	-2.677692	NaN	0.375374	2.677692	NaN	-0.375374
0.000000	3.020399	NaN	0.987558	-3.020399	NaN	-0.987558
0.000000	2.044317	NaN	-2.891033	-2.044317	NaN	2.891033
0.000000	-5.256503	NaN	-3.774191	5.256503	NaN	3.774191
0.000000	-1.444509	NaN	0.286352	1.444509	NaN	-0.286352
0.000000	0.047522	NaN	2.078487	-0.047522	NaN	-2.078487
0.000000	-1.017124	NaN	-0.982692	1.017124	NaN	0.982692
0.000000	-4.218967	NaN	-0.167311	4.218967	NaN	0.167311
0.000000	-6.139062	NaN	-2.521607	6.139062	NaN	2.521607
0.000000	-2.403755	NaN	3.406599	2.403755	NaN	-3.406599
0.000000	-3.699460	NaN	-2.132873	3.699460	NaN	2.132873
0.000000	-2.904678	NaN	-0.588715	2.904678	NaN	0.588715
0.000000	-3.080276	NaN	0.888124	3.080276	NaN	-0.888124
0.000000	-2.820413	NaN	-0.855472	2.820413	NaN	0.855472
0.000000	-3.235786	NaN	5.663442	3.235786	NaN	-5.663442
0.000000	0.358640	NaN	0.356399	-0.358640	NaN	-0.356399
0.000000	-1.805956	NaN	-3.063174	1.805956	NaN	3.063174
0.000000	-4.777862	NaN	0.520929	4.777862	NaN	-0.520929
0.000000	-5.467179	NaN	-0.496631	5.467179	NaN	0.496631
0.000000	-5.293234	NaN	1.126894	5.293234	NaN	-1.126894
0.000000	-3.466086	NaN	4.327554	3.466086	NaN	-4.327554
0.000000	0.924142	NaN	1.844107	-0.924142	NaN	-1.844107
0.000000	-2.736010	NaN	1.342122	2.736010	NaN	-1.342122
0.000000	-2.104353	NaN	-7.421478	2.104353	NaN	7.421478
0.000000	-0.650081	NaN	0.733141	0.650081	NaN	-0.733141
0.000000	-2.166204	NaN	1.305997	2.166204	NaN	-1.305997
0.000000	-1.240233	NaN	2.618042	1.240233	NaN	-2.618042
0.000000	-4.034061	NaN	-1.684130	4.034061	NaN	1.684130
0.000000	-1.905716	NaN	-0.018580	1.905716	NaN	0.018580
0.000000	-3.538858	NaN	0.701324	3.538858	NaN	-0.701324
0.000000	0.251834	NaN	3.575066	-0.251834	NaN	-3.575066
0.000000	-5.413855	NaN	3.523192	5.413855	NaN	-3.523192
0.000000	-4.566826	NaN	-0.125782	4.566826	NaN	0.125782
0.000000	-1.345190	NaN	2.851016	1.345190	NaN	-2.851016
0.000000	-1.988554	NaN	-3.959815	1.988554	NaN	3.959815
0.000000	-6.001759	NaN	0.032295	6.001759	NaN	-0.032295
0.000000	-0.418039	NaN	-3.151359	0.418039	NaN	3.151359
0.000000	-6.177889	NaN	0.808141	6.177889	NaN	-0.808141
0.000000	0.452721	NaN	9.733599	-0.452721	NaN	-9.733599
0.000000	-6.793657	NaN	-0.713597	6.793657	NaN	0.713597
0.000000	3.445737	NaN	0.151755	-3.445737	NaN	-0.151755
0.000000	-2.166651	NaN	-2.213254	2.166651	NaN	2.213254
0.000000	-0.528036	NaN	3.663360	0.528036	NaN	-3.663360
0.000000	-1.807135	NaN	3.096690	1.807135	NaN	-3.096690
0.000000	-0.872761	NaN	-3.255961	0.872761	NaN	3.255961
0.000000	-2.976709	NaN	-4.560443	2.976709	NaN	4.560443
0.000000	-3.009534	NaN	-1.203194	3.009534	NaN	1.203194
0.000000	-2.934323	NaN	-1.538576	2.934323	NaN	1.538576
0.000000	-5.334009	NaN	-0.682894	5.334009	NaN	0.682894
0.000000	-3.310044	NaN	2.123387	3.310044	NaN	-2.123387
0.000000	-6.010783	NaN	2.991808	6.010783	NaN	-2.991808
0.000000	-0.530522	NaN	-3.089203	0.530522	NaN	3.089203
0.000000	0.650347	NaN	-4.241318	-0.650347	NaN	4.241318
0.000000	-1.075723	NaN	-1.853523	1.075723	NaN	1.853523
0.000000	-7.678012	NaN	-2.589358	7.678012	NaN	2.589358
0.000000	-5.555437	NaN	1.525478	5.555437	NaN	-1.525478
0.000000	-2.046175	NaN	3.989979	2.046175	NaN	-3.989979
0.000000	-2.623743	NaN	-2.305748	2.623743	NaN	2.305748
0.000000	-5.321620	NaN	-2.258722	5.321620	NaN	2.258722
0.000000	-1.916561	NaN	0.237891	1.916561	NaN	-0.237891
0.000000	2.070200	NaN	-0.651390	-2.070200	NaN	0.651390
0.000000	-0.904357	NaN	-0.834867	0.904357	NaN	0.834867
0.000000	-5.738827	NaN	-4.226915	5.738827	NaN	4.226915
0.000000	-6.371225	NaN	3.348673	6.371225	NaN	-3.348673
0.000000	-2.363998	NaN	-1.079532	2.363998	NaN	1.079532
0.000000	-7.017039	NaN	-1.587412	7.017039	NaN	1.587412
0.000000	-4.790824	NaN	-2.319060	4.790824	NaN	2.319060
0.000000	1.415859	NaN	-2.645713	-1.415859	NaN	2.645713
0.000000	-5.030004	NaN	-0.736290	5.030004	NaN	0.736290
0.000000	-0.469218	NaN	-2.241899	0.469218	NaN	2.241899
0.000000	3.451433	NaN	-3.408137	-3.451433	NaN	3.408137
0.000000	3.390111	NaN	1.562857	-3.390111	NaN	-1.562857
0.000000	-3.352065	NaN	3.499456	3.352065	NaN	-3.499456
0.000000	-2.215411	NaN	2.107736	2.215411	NaN	-2.107736
0.000000	-3.598298	NaN	-0.394145	3.598298	NaN	0.394145
0.000000	-8.000176	NaN	-0.703424	8.000176	NaN	0.703424
0.000000	-5.328410	NaN	0.229657	5.328410	NaN	-0.229657
0.000000	0.224067	NaN	1.470540	-0.224067	NaN	-1.470540
0.000000	-4.083882	NaN	2.043130	4.083882	NaN	-2.043130
0.000000	-6.707615	NaN	-2.128620	6.707615	NaN	2.128620
0.000000	-3.707126	NaN	2.868382	3.707126	NaN	-2.868382
0.000000	-3.222067	NaN	-4.893850	3.222067	NaN	4.893850
0.000000	-2.531604	NaN	-1.154113	2.531604	NaN	1.154113
0.000000	-3.940977	NaN	-2.335636	3.940977	NaN	2.335636
0.000000	-2.235298	NaN	1.735534	2.235298	NaN	-1.735534
0.000000	-4.942238	NaN	-3.024826	4.942238	NaN	3.024826
0.000000	-5.178833	NaN	2.210567	5.178833	NaN	-2.210567
0.000000	-3.797761	NaN	0.138307	3.797761	NaN	-0.138307
0.000000	-0.723587	NaN	-2.655430	0.723587	NaN	2.655430
0.000000	-2.335335	NaN	-1.989117	2.335335	NaN	1.989117
0.000000	0.501384	NaN	2.101787	-0.501384	NaN	-2.101787
0.000000	1.256664	NaN	4.032609	-1.256664	NaN	-4.032609
0.000000	-2.240301	NaN	-0.505250	2.240301	NaN	0.505250
0.000000	1.110592	NaN	4.683973	-1.110592	NaN	-4.683973
0.000000	-3.660582	NaN	-2.586536	3.660582	NaN	2.586536
0.000000	-3.207849	NaN	-0.772214	3.207849	NaN	0.772214
0.000000	-0.421778	NaN	-0.886251	0.421778	NaN	0.886251
0.000000	-4.292526	NaN	2.926039	4.292526	NaN	-2.926039
0.000000	-7.787729	NaN	-2.055995	7.787729	NaN	2.055995
0.000000	-3.179945	NaN	-3.522405	3.179945	NaN	3.522405
0.000000	-6.878253	NaN	-0.465089	6.878253	NaN	0.465089
0.000000	-4.702487	NaN	5.239573	4.702487	NaN	-5.239573
0.000000	-4.046070	NaN	-0.616648	4.046070	NaN	0.616648
0.000000	-1.809332	NaN	6.170209	1.809332	NaN	-6.170209
0.000000	-3.332129	NaN	-2.138986	3.332129	NaN	2.138986
0.000000	-2.031593	NaN	1.033489	2.031593	NaN	-1.033489
0.000000	-0.829070	NaN	2.884325	0.829070	NaN	-2.884325
0.000000	2.550890	NaN	3.442884	-2.550890	NaN	-3.442884
0.000000	-1.940434	NaN	-3.626170	1.940434	NaN	3.626170
0.000000	-4.764988	NaN	-3.991928	4.764988	NaN	3.991928
0.000000	-4.179659	NaN	-3.866165	4.179659	NaN	3.866165
0.000000	-12.073463	NaN	-5.366203	12.073463	NaN	5.366203
0.000000	-2.866992	NaN	-4.599479	2.866992	NaN	4.599479
0.000000	-10.594780	NaN	-1.847964	10.594780	NaN	1.847964
0.000000	-0.386052	NaN	5.724794	0.386052	NaN	-5.724794
0.000000	-5.565409	NaN	-1.002776	5.565409	NaN	1.002776
0.000000	-5.625490	NaN	-4.771974	5.625490	NaN	4.771974
0.000000	-2.967724	NaN	0.223138	2.967724	NaN	-0.223138
0.000000	-2.196950	NaN	-0.451377	2.196950	NaN	0.451377
0.000000	0.498739	NaN	-0.831006	-0.498739	NaN	0.831006
0.000000	-4.260880	NaN	-0.103639	4.260880	NaN	0.103639
0.000000	-7.285358	NaN	-0.992146	7.285358	NaN	0.992146
0.000000	-2.000317	NaN	-2.680363	2.000317	NaN	2.680363
0.000000	-7.099087	NaN	-0.963217	7.099087	NaN	0.963217
0.000000	-0.909719	NaN	3.340641	0.909719	NaN	-3.340641
0.000000	-4.703644	NaN	-1.792805	4.703644	NaN	1.792805
0.000000	1.922870	NaN	2.101888	-1.922870	NaN	-2.101888
0.000000	-8.773005	NaN	-2.801212	8.773005	NaN	2.801212
0.000000	-11.543817	NaN	-0.245574	11.543817	NaN	0.245574
0.000000	-2.227320	NaN	-2.802064	2.227320	NaN	2.802064
0.000000	-3.849430	NaN	-0.235366	3.849430	NaN	0.235366
0.000000	1.639938	NaN	1.910796	-1.639938	NaN	-1.910796
0.000000	-6.693115	NaN	0.530258	6.693115	NaN	-0.530258
0.000000	-7.680694	NaN	0.058372	7.680694	NaN	-0.058372
0.000000	-3.938029	NaN	-0.672970	3.938029	NaN	0.672970
0.000000	0.061399	NaN	-0.881439	-0.061399	NaN	0.881439
0.000000	0.441408	NaN	-0.483386	-0.441408	NaN	0.483386
0.000000	-3.406777	NaN	2.822478	3.406777	NaN	-2.822478
0.000000	-1.254743	NaN	1.161593	1.254743	NaN	-1.161593
0.000000	1.348839	NaN	1.114497	-1.348839	NaN	-1.114497
0.000000	-2.305490	NaN	-1.490483	2.305490	NaN	1.490483
0.000000	0.548231	NaN	4.092865	-0.548231	NaN	-4.092865
0.000000	-9.893809	NaN	-1.337914	9.893809	NaN	1.337914
0.000000	-3.535046	NaN	-6.388750	3.535046	NaN	6.388750
0.000000	-3.578360	NaN	0.145329	3.578360	NaN	-0.145329
0.000000	-2.615109	NaN	1.912766	2.615109	NaN	-1.912766
0.000000	-0.950692	NaN	1.653551	0.950692	NaN	-1.653551
0.000000	-4.637747	NaN	-0.599022	4.637747	NaN	0.599022
0.000000	-2.620026	NaN	-2.191160	2.620026	NaN	2.191160
0.000000	-3.542619	NaN	4.457440	3.542619	NaN	-4.457440
0.000000	-4.989755	NaN	1.935861	4.989755	NaN	-1.935861
0.000000	-1.311360	NaN	-0.140953	1.311360	NaN	0.140953
0.000000	-5.382680	NaN	-3.914715	5.382680	NaN	3.914715
0.000000	-3.649614	NaN	0.641639	3.649614	NaN	-0.641639
0.000000	-3.191973	NaN	4.799524	3.191973	NaN	-4.799524
0.000000	-1.548304	NaN	2.731354	1.548304	NaN	-2.731354
0.000000	1.025256	NaN	2.799548	-1.025256	NaN	-2.799548
0.000000	-2.211669	NaN	-5.233825	2.211669	NaN	5.233825
0.000000	-8.838263	NaN	0.280803	8.838263	NaN	-0.280803
0.000000	-5.282970	NaN	-0.611429	5.282970	NaN	0.611429
0.000000	-4.141733	NaN	3.366248	4.141733	NaN	-3.366248
0.000000	-6.811053	NaN	-1.259268	6.811053	NaN	1.259268
0.000000	-0.535258	NaN	-2.044465	0.535258	NaN	2.044465
0.000000	-1.582955	NaN	-2.595416	1.582955	NaN	2.595416
0.000000	-1.784231	NaN	0.475861	1.784231	NaN	-0.475861
0.000000	-2.137022	NaN	-1.099559	2.137022	NaN	1.099559
0.000000	-0.646613	NaN	0.891506	0.646613	NaN	-0.891506
0.000000	-4.306818	NaN	-4.458751	4.306818	NaN	4.458751
0.000000	-6.028647	NaN	4.109093	6.028647	NaN	-4.109093
0.000000	-4.246470	NaN	-4.336258	4.246470	NaN	4.336258
0.000000	-5.401332	NaN	2.238628	5.401332	NaN	-2.238628
0.000000	-5.181056	NaN	-3.869165	5.181056	NaN	3.869165
0.000000	-3.441190	NaN	2.874774	3.441190	NaN	-2.874774
0.000000	-3.453359	NaN	-2.675464	3.453359	NaN	2.675464
0.000000	1.127396	NaN	-0.090865	-1.127396	NaN	0.090865
0.000000	-3.683007	NaN	1.640120	3.683007	NaN	-1.640120
0.000000	-2.233451	NaN	-0.584633	2.233451	NaN	0.584633
0.000000	-9.198870	NaN	-3.130048	9.198870	NaN	3.130048
0.000000	-7.287057	NaN	-5.398019	7.287057	NaN	5.398019
0.000000	-3.523015	NaN	1.107598	3.523015	NaN	-1.107598
0.000000	-2.861985	NaN	2.132381	2.861985	NaN	-2.132381
0.000000	-8.848351	NaN	-1.292240	8.848351	NaN	1.292240
0.000000	-10.552016	NaN	-3.197954	10.552016	NaN	3.197954
0.000000	-0.736700	NaN	-3.691097	0.736700	NaN	3.691097
0.000000	-4.581184	NaN	1.527990	4.581184	NaN	-1.527990
0.000000	-1.555315	NaN	-1.406839	1.555315	NaN	1.406839
0.000000	-4.857655	NaN	0.305376	4.857655	NaN	-0.305376
0.000000	-3.780411	NaN	1.100339	3.780411	NaN	-1.100339
0.000000	-9.612736	NaN	-2.678623	9.612736	NaN	2.678623
0.000000	-2.544729	NaN	0.771215	2.544729	NaN	-0.771215
0.000000	-6.709645	NaN	-1.896848	6.709645	NaN	1.896848
0.000000	-2.697602	NaN	-2.418622	2.697602	NaN	2.418622
0.000000	2.238291	NaN	0.968398	-2.238291	NaN	-0.968398
0.000000	-8.433171	NaN	-0.981320	8.433171	NaN	0.981320
0.000000	1.766561	NaN	-0.391963	-1.766561	NaN	0.391963
0.000000	-2.126814	NaN	2.092246	2.126814	NaN	-2.092246
0.000000	-0.576731	NaN	1.384166	0.576731	NaN	-1.384166
0.000000	-6.323702	NaN	-1.966844	6.323702	NaN	1.966844
0.000000	-0.527389	NaN	2.580490	0.527389	NaN	-2.580490
