# Supplementary material for: Combined Influences of Model Choice, Data Quality, and Data Quantity When Estimating Population Trends
Source: PLoS One. 2015 Jul 15;10(7):e0132255. doi: 10.1371/journal.pone.0132255 (PMC4503393; doi:10.1371/journal.pone.0132255)
Supplement: S1 Dataset — Files are organized by model type and by the input lambda value. (ZIP) [file pone.0132255.s002.zip › Snail/sims_lambda_1_0/simulationOutput_1_0_0_0.1_15.xls]

Percent_Decline_True	Median_Percent_Decline_Matrix	Median_Percent_Decline_Matrix_stable	Median_Percent_Decline_Scalar	Difference_True_Matrix	Difference_True_Matrix_Stable	Difference_True_Scalar
0.000000	-4.232621	NaN	2.942347	4.232621	NaN	-2.942347
0.000000	-2.936472	NaN	2.141582	2.936472	NaN	-2.141582
0.000000	-13.263551	NaN	5.728770	13.263551	NaN	-5.728770
0.000000	-2.632203	NaN	-3.408256	2.632203	NaN	3.408256
0.000000	-1.997057	NaN	-1.042254	1.997057	NaN	1.042254
0.000000	5.281296	NaN	1.989019	-5.281296	NaN	-1.989019
0.000000	-4.244327	NaN	-0.593999	4.244327	NaN	0.593999
0.000000	1.928282	NaN	6.871565	-1.928282	NaN	-6.871565
0.000000	-1.026785	NaN	8.142939	1.026785	NaN	-8.142939
0.000000	-11.378320	NaN	1.671183	11.378320	NaN	-1.671183
0.000000	-7.710228	NaN	7.413593	7.710228	NaN	-7.413593
0.000000	-1.879075	NaN	8.364039	1.879075	NaN	-8.364039
0.000000	-6.309957	NaN	-3.714797	6.309957	NaN	3.714797
0.000000	0.072382	NaN	0.875232	-0.072382	NaN	-0.875232
0.000000	-6.862541	NaN	4.461644	6.862541	NaN	-4.461644
0.000000	3.297817	NaN	7.049565	-3.297817	NaN	-7.049565
0.000000	-4.839257	NaN	-0.324188	4.839257	NaN	0.324188
0.000000	-7.045211	NaN	-7.257426	7.045211	NaN	7.257426
0.000000	-4.172991	NaN	1.752532	4.172991	NaN	-1.752532
0.000000	-0.647610	NaN	-7.463588	0.647610	NaN	7.463588
0.000000	-5.149843	NaN	-1.667202	5.149843	NaN	1.667202
0.000000	-8.549468	NaN	-2.722309	8.549468	NaN	2.722309
0.000000	-5.916155	NaN	-1.603743	5.916155	NaN	1.603743
0.000000	0.861264	NaN	4.707915	-0.861264	NaN	-4.707915
0.000000	-6.461094	NaN	-4.216371	6.461094	NaN	4.216371
0.000000	6.664331	NaN	2.558356	-6.664331	NaN	-2.558356
0.000000	-0.192118	NaN	10.124152	0.192118	NaN	-10.124152
0.000000	6.473975	NaN	12.379076	-6.473975	NaN	-12.379076
0.000000	7.646888	NaN	4.726741	-7.646888	NaN	-4.726741
0.000000	-1.951140	NaN	6.864738	1.951140	NaN	-6.864738
0.000000	-7.066908	NaN	-1.674823	7.066908	NaN	1.674823
0.000000	-8.086065	NaN	-4.062139	8.086065	NaN	4.062139
0.000000	-4.374342	NaN	0.017679	4.374342	NaN	-0.017679
0.000000	-8.962028	NaN	-12.503827	8.962028	NaN	12.503827
0.000000	-6.002272	NaN	-1.067619	6.002272	NaN	1.067619
0.000000	-2.084612	NaN	-9.466064	2.084612	NaN	9.466064
0.000000	3.653396	NaN	0.149353	-3.653396	NaN	-0.149353
0.000000	0.411164	NaN	1.664483	-0.411164	NaN	-1.664483
0.000000	-1.966114	NaN	2.296029	1.966114	NaN	-2.296029
0.000000	4.099333	NaN	3.154147	-4.099333	NaN	-3.154147
0.000000	-6.182963	NaN	1.609788	6.182963	NaN	-1.609788
0.000000	-11.611877	NaN	-2.729691	11.611877	NaN	2.729691
0.000000	-9.422241	NaN	-8.049211	9.422241	NaN	8.049211
0.000000	-5.025094	NaN	0.733317	5.025094	NaN	-0.733317
0.000000	0.948569	NaN	-1.844560	-0.948569	NaN	1.844560
0.000000	3.100358	NaN	4.156414	-3.100358	NaN	-4.156414
0.000000	4.067304	NaN	10.347338	-4.067304	NaN	-10.347338
0.000000	3.184058	NaN	6.271438	-3.184058	NaN	-6.271438
0.000000	4.378365	NaN	2.220430	-4.378365	NaN	-2.220430
0.000000	-11.471672	NaN	-5.752992	11.471672	NaN	5.752992
0.000000	-2.417723	NaN	-6.939274	2.417723	NaN	6.939274
0.000000	1.537550	NaN	4.401923	-1.537550	NaN	-4.401923
0.000000	-13.573925	NaN	-1.742462	13.573925	NaN	1.742462
0.000000	-0.669629	NaN	5.211265	0.669629	NaN	-5.211265
0.000000	-6.513991	NaN	-1.106019	6.513991	NaN	1.106019
0.000000	-0.495251	NaN	3.559498	0.495251	NaN	-3.559498
0.000000	-0.986888	NaN	4.807365	0.986888	NaN	-4.807365
0.000000	-6.056562	NaN	-12.294054	6.056562	NaN	12.294054
0.000000	-1.724742	NaN	-2.789947	1.724742	NaN	2.789947
0.000000	0.859560	NaN	10.150553	-0.859560	NaN	-10.150553
0.000000	-4.007142	NaN	0.067749	4.007142	NaN	-0.067749
0.000000	-5.560761	NaN	-2.695571	5.560761	NaN	2.695571
0.000000	-6.726689	NaN	-8.504033	6.726689	NaN	8.504033
0.000000	-11.602184	NaN	-2.322145	11.602184	NaN	2.322145
0.000000	-3.712768	NaN	-1.317422	3.712768	NaN	1.317422
0.000000	-8.985163	NaN	-3.998135	8.985163	NaN	3.998135
0.000000	-5.570473	NaN	-5.783268	5.570473	NaN	5.783268
0.000000	-2.420057	NaN	0.899771	2.420057	NaN	-0.899771
0.000000	3.240892	NaN	1.316010	-3.240892	NaN	-1.316010
0.000000	-2.807017	NaN	4.594776	2.807017	NaN	-4.594776
0.000000	-7.096103	NaN	-3.601581	7.096103	NaN	3.601581
0.000000	4.462638	NaN	-1.448109	-4.462638	NaN	1.448109
0.000000	1.855025	NaN	6.057274	-1.855025	NaN	-6.057274
0.000000	4.782016	NaN	-9.423437	-4.782016	NaN	9.423437
0.000000	2.633168	NaN	4.785272	-2.633168	NaN	-4.785272
0.000000	-5.602295	NaN	0.788103	5.602295	NaN	-0.788103
0.000000	-7.786551	NaN	6.517987	7.786551	NaN	-6.517987
0.000000	-4.955427	NaN	3.498901	4.955427	NaN	-3.498901
0.000000	-3.841975	NaN	-2.057163	3.841975	NaN	2.057163
0.000000	3.916364	NaN	8.349260	-3.916364	NaN	-8.349260
0.000000	-4.712432	NaN	-5.190124	4.712432	NaN	5.190124
0.000000	2.459720	NaN	-3.371814	-2.459720	NaN	3.371814
0.000000	1.836743	NaN	-5.915526	-1.836743	NaN	5.915526
0.000000	-3.468275	NaN	-6.516206	3.468275	NaN	6.516206
0.000000	1.567611	NaN	7.636475	-1.567611	NaN	-7.636475
0.000000	-7.687184	NaN	-0.067648	7.687184	NaN	0.067648
0.000000	2.843874	NaN	1.050808	-2.843874	NaN	-1.050808
0.000000	-5.224577	NaN	0.143118	5.224577	NaN	-0.143118
0.000000	3.507583	NaN	2.869018	-3.507583	NaN	-2.869018
0.000000	-8.618288	NaN	1.307530	8.618288	NaN	-1.307530
0.000000	-0.102259	NaN	11.923237	0.102259	NaN	-11.923237
0.000000	-4.191032	NaN	-0.972491	4.191032	NaN	0.972491
0.000000	-1.471216	NaN	-2.555311	1.471216	NaN	2.555311
0.000000	-3.105606	NaN	3.724621	3.105606	NaN	-3.724621
0.000000	-15.326342	NaN	-4.517907	15.326342	NaN	4.517907
0.000000	-3.284801	NaN	3.859286	3.284801	NaN	-3.859286
0.000000	0.414308	NaN	-5.712084	-0.414308	NaN	5.712084
0.000000	-10.651137	NaN	1.868909	10.651137	NaN	-1.868909
0.000000	8.115341	NaN	-1.131459	-8.115341	NaN	1.131459
0.000000	-0.669790	NaN	-6.035744	0.669790	NaN	6.035744
0.000000	4.312017	NaN	1.462672	-4.312017	NaN	-1.462672
0.000000	-6.844422	NaN	0.984765	6.844422	NaN	-0.984765
0.000000	-8.130911	NaN	-9.090486	8.130911	NaN	9.090486
0.000000	-6.829716	NaN	4.314653	6.829716	NaN	-4.314653
0.000000	-3.032339	NaN	2.271917	3.032339	NaN	-2.271917
0.000000	-5.897832	NaN	-0.838077	5.897832	NaN	0.838077
0.000000	-3.261658	NaN	-3.595883	3.261658	NaN	3.595883
0.000000	-13.764107	NaN	-4.203120	13.764107	NaN	4.203120
0.000000	-19.787942	NaN	-5.439712	19.787942	NaN	5.439712
0.000000	-13.494366	NaN	6.099298	13.494366	NaN	-6.099298
0.000000	-0.390322	NaN	2.407605	0.390322	NaN	-2.407605
0.000000	-4.446440	NaN	-6.568755	4.446440	NaN	6.568755
0.000000	3.462380	NaN	3.061178	-3.462380	NaN	-3.061178
0.000000	-11.281288	NaN	0.222444	11.281288	NaN	-0.222444
0.000000	-19.258511	NaN	2.295108	19.258511	NaN	-2.295108
0.000000	-9.131029	NaN	-11.089754	9.131029	NaN	11.089754
0.000000	0.393033	NaN	-9.437501	-0.393033	NaN	9.437501
0.000000	-4.170869	NaN	9.910725	4.170869	NaN	-9.910725
0.000000	1.553612	NaN	3.970062	-1.553612	NaN	-3.970062
0.000000	1.872228	NaN	12.300037	-1.872228	NaN	-12.300037
0.000000	-11.598377	NaN	-3.288670	11.598377	NaN	3.288670
0.000000	2.567128	NaN	7.168079	-2.567128	NaN	-7.168079
0.000000	-1.778578	NaN	-0.433677	1.778578	NaN	0.433677
0.000000	-2.661971	NaN	3.177813	2.661971	NaN	-3.177813
0.000000	6.301514	NaN	6.528393	-6.301514	NaN	-6.528393
0.000000	-10.846484	NaN	-6.770482	10.846484	NaN	6.770482
0.000000	0.727653	NaN	6.256027	-0.727653	NaN	-6.256027
0.000000	-8.732045	NaN	2.904309	8.732045	NaN	-2.904309
0.000000	-5.303248	NaN	6.546244	5.303248	NaN	-6.546244
0.000000	-13.288496	NaN	-7.184302	13.288496	NaN	7.184302
0.000000	0.841545	NaN	-3.312410	-0.841545	NaN	3.312410
0.000000	-3.165863	NaN	1.983469	3.165863	NaN	-1.983469
0.000000	-7.639884	NaN	-9.446730	7.639884	NaN	9.446730
0.000000	-10.415505	NaN	8.139223	10.415505	NaN	-8.139223
0.000000	-4.334595	NaN	-1.595609	4.334595	NaN	1.595609
0.000000	-21.504119	NaN	-10.237128	21.504119	NaN	10.237128
0.000000	-6.273876	NaN	2.863448	6.273876	NaN	-2.863448
0.000000	6.784085	NaN	5.796246	-6.784085	NaN	-5.796246
0.000000	-13.718666	NaN	3.109664	13.718666	NaN	-3.109664
0.000000	3.314656	NaN	10.243265	-3.314656	NaN	-10.243265
0.000000	-12.795688	NaN	0.376689	12.795688	NaN	-0.376689
0.000000	-4.212362	NaN	0.894635	4.212362	NaN	-0.894635
0.000000	-0.596417	NaN	3.897191	0.596417	NaN	-3.897191
0.000000	-10.003528	NaN	-5.657174	10.003528	NaN	5.657174
0.000000	-13.541154	NaN	-13.939918	13.541154	NaN	13.939918
0.000000	-13.889740	NaN	0.877862	13.889740	NaN	-0.877862
0.000000	-8.230289	NaN	-3.417845	8.230289	NaN	3.417845
0.000000	-8.574338	NaN	-4.442216	8.574338	NaN	4.442216
0.000000	-1.795176	NaN	6.101765	1.795176	NaN	-6.101765
0.000000	1.090457	NaN	-3.024332	-1.090457	NaN	3.024332
0.000000	-2.543192	NaN	4.937646	2.543192	NaN	-4.937646
0.000000	-1.459176	NaN	2.974934	1.459176	NaN	-2.974934
0.000000	-4.049273	NaN	-3.014631	4.049273	NaN	3.014631
0.000000	3.510994	NaN	5.315518	-3.510994	NaN	-5.315518
0.000000	-6.905087	NaN	-0.817383	6.905087	NaN	0.817383
0.000000	-9.811200	NaN	2.041664	9.811200	NaN	-2.041664
0.000000	2.129778	NaN	-6.697293	-2.129778	NaN	6.697293
0.000000	0.654573	NaN	-0.122124	-0.654573	NaN	0.122124
0.000000	-4.253029	NaN	5.733502	4.253029	NaN	-5.733502
0.000000	1.818194	NaN	10.464538	-1.818194	NaN	-10.464538
0.000000	8.858081	NaN	0.932284	-8.858081	NaN	-0.932284
0.000000	-4.571284	NaN	11.609310	4.571284	NaN	-11.609310
0.000000	2.146105	NaN	5.155687	-2.146105	NaN	-5.155687
0.000000	-7.241639	NaN	-4.462353	7.241639	NaN	4.462353
0.000000	-2.073721	NaN	-0.247869	2.073721	NaN	0.247869
0.000000	-9.960989	NaN	-5.915503	9.960989	NaN	5.915503
0.000000	3.515184	NaN	4.657067	-3.515184	NaN	-4.657067
0.000000	-3.766651	NaN	-2.210785	3.766651	NaN	2.210785
0.000000	-12.757498	NaN	-8.668044	12.757498	NaN	8.668044
0.000000	-0.833292	NaN	-7.933295	0.833292	NaN	7.933295
0.000000	-1.417457	NaN	5.250829	1.417457	NaN	-5.250829
0.000000	-3.042093	NaN	5.906329	3.042093	NaN	-5.906329
0.000000	1.833255	NaN	-1.754070	-1.833255	NaN	1.754070
0.000000	-3.053937	NaN	-8.562596	3.053937	NaN	8.562596
0.000000	-5.077134	NaN	4.723896	5.077134	NaN	-4.723896
0.000000	-2.688153	NaN	1.302096	2.688153	NaN	-1.302096
0.000000	-5.598169	NaN	-1.905909	5.598169	NaN	1.905909
0.000000	-0.309785	NaN	0.191342	0.309785	NaN	-0.191342
0.000000	-6.580539	NaN	7.130737	6.580539	NaN	-7.130737
0.000000	-0.937266	NaN	5.523786	0.937266	NaN	-5.523786
0.000000	-1.666093	NaN	2.322044	1.666093	NaN	-2.322044
0.000000	-4.896928	NaN	-11.311641	4.896928	NaN	11.311641
0.000000	-5.358007	NaN	9.590862	5.358007	NaN	-9.590862
0.000000	-1.574517	NaN	-7.224617	1.574517	NaN	7.224617
0.000000	-12.174471	NaN	0.136328	12.174471	NaN	-0.136328
0.000000	3.972617	NaN	4.503583	-3.972617	NaN	-4.503583
0.000000	-3.589056	NaN	-3.803743	3.589056	NaN	3.803743
0.000000	-3.070698	NaN	-8.663003	3.070698	NaN	8.663003
0.000000	-11.058141	NaN	-0.968681	11.058141	NaN	0.968681
0.000000	-12.195978	NaN	-3.757282	12.195978	NaN	3.757282
0.000000	-4.044293	NaN	2.226959	4.044293	NaN	-2.226959
0.000000	-5.685851	NaN	-4.448703	5.685851	NaN	4.448703
0.000000	-5.309372	NaN	1.460342	5.309372	NaN	-1.460342
0.000000	0.693426	NaN	0.852753	-0.693426	NaN	-0.852753
0.000000	-5.577672	NaN	-1.656128	5.577672	NaN	1.656128
0.000000	0.379155	NaN	-1.563216	-0.379155	NaN	1.563216
0.000000	-12.801781	NaN	-1.993752	12.801781	NaN	1.993752
0.000000	1.947647	NaN	-0.810021	-1.947647	NaN	0.810021
0.000000	-5.482750	NaN	-4.280987	5.482750	NaN	4.280987
0.000000	-10.636649	NaN	2.417254	10.636649	NaN	-2.417254
0.000000	-17.003914	NaN	-1.565004	17.003914	NaN	1.565004
0.000000	-5.278130	NaN	-0.899108	5.278130	NaN	0.899108
0.000000	-3.886878	NaN	-1.968420	3.886878	NaN	1.968420
0.000000	-4.355403	NaN	1.515502	4.355403	NaN	-1.515502
0.000000	0.585631	NaN	2.851983	-0.585631	NaN	-2.851983
0.000000	-5.219238	NaN	-3.647401	5.219238	NaN	3.647401
0.000000	-2.684453	NaN	-0.361325	2.684453	NaN	0.361325
0.000000	-9.434363	NaN	-8.830538	9.434363	NaN	8.830538
0.000000	-2.435005	NaN	2.360623	2.435005	NaN	-2.360623
0.000000	-1.520897	NaN	1.054883	1.520897	NaN	-1.054883
0.000000	0.063476	NaN	-2.962587	-0.063476	NaN	2.962587
0.000000	-13.542000	NaN	-6.308348	13.542000	NaN	6.308348
0.000000	-14.731065	NaN	-3.558128	14.731065	NaN	3.558128
0.000000	-4.703964	NaN	-1.044314	4.703964	NaN	1.044314
0.000000	-16.199737	NaN	-3.429715	16.199737	NaN	3.429715
0.000000	-1.862768	NaN	-2.289995	1.862768	NaN	2.289995
0.000000	-3.069761	NaN	-1.191664	3.069761	NaN	1.191664
0.000000	-10.712596	NaN	-2.515243	10.712596	NaN	2.515243
0.000000	0.430193	NaN	4.163000	-0.430193	NaN	-4.163000
0.000000	-3.981922	NaN	1.738272	3.981922	NaN	-1.738272
0.000000	-19.797553	NaN	-5.228175	19.797553	NaN	5.228175
0.000000	5.256702	NaN	10.964171	-5.256702	NaN	-10.964171
0.000000	-7.818421	NaN	0.650025	7.818421	NaN	-0.650025
0.000000	-2.218406	NaN	-0.208761	2.218406	NaN	0.208761
0.000000	-1.613370	NaN	-0.078562	1.613370	NaN	0.078562
0.000000	-0.538265	NaN	-1.661142	0.538265	NaN	1.661142
0.000000	5.459374	NaN	-2.660243	-5.459374	NaN	2.660243
0.000000	-2.064338	NaN	1.064789	2.064338	NaN	-1.064789
0.000000	-2.760744	NaN	-5.762601	2.760744	NaN	5.762601
0.000000	-6.319451	NaN	-7.694325	6.319451	NaN	7.694325
0.000000	1.651474	NaN	-10.481032	-1.651474	NaN	10.481032
0.000000	-4.381072	NaN	-1.215004	4.381072	NaN	1.215004
0.000000	-7.645566	NaN	-4.453102	7.645566	NaN	4.453102
0.000000	-13.065167	NaN	-3.735249	13.065167	NaN	3.735249
0.000000	-10.380819	NaN	7.041464	10.380819	NaN	-7.041464
0.000000	-6.906452	NaN	-0.762452	6.906452	NaN	0.762452
0.000000	3.100200	NaN	7.733772	-3.100200	NaN	-7.733772
0.000000	-9.061038	NaN	-0.160416	9.061038	NaN	0.160416
0.000000	0.636557	NaN	9.621104	-0.636557	NaN	-9.621104
0.000000	-0.422822	NaN	-0.039291	0.422822	NaN	0.039291
0.000000	-5.497706	NaN	-5.574035	5.497706	NaN	5.574035
0.000000	-7.897742	NaN	-4.442885	7.897742	NaN	4.442885
0.000000	-12.429825	NaN	2.283994	12.429825	NaN	-2.283994
0.000000	1.696345	NaN	5.451592	-1.696345	NaN	-5.451592
0.000000	-10.485342	NaN	-1.398774	10.485342	NaN	1.398774
0.000000	-6.786815	NaN	-4.502304	6.786815	NaN	4.502304
0.000000	-0.846284	NaN	0.576571	0.846284	NaN	-0.576571
0.000000	0.089271	NaN	6.818338	-0.089271	NaN	-6.818338
0.000000	2.553530	NaN	4.944573	-2.553530	NaN	-4.944573
0.000000	-17.828438	NaN	1.194841	17.828438	NaN	-1.194841
0.000000	-1.730895	NaN	-3.914502	1.730895	NaN	3.914502
0.000000	-5.637623	NaN	-0.047887	5.637623	NaN	0.047887
0.000000	-8.214875	NaN	-1.170778	8.214875	NaN	1.170778
0.000000	1.696380	NaN	13.411488	-1.696380	NaN	-13.411488
0.000000	-11.708370	NaN	0.705966	11.708370	NaN	-0.705966
0.000000	0.013408	NaN	-8.537975	-0.013408	NaN	8.537975
0.000000	-8.721324	NaN	-0.105168	8.721324	NaN	0.105168
0.000000	-3.898924	NaN	-2.279160	3.898924	NaN	2.279160
0.000000	6.266775	NaN	3.187907	-6.266775	NaN	-3.187907
0.000000	7.528019	NaN	1.259245	-7.528019	NaN	-1.259245
0.000000	-13.429218	NaN	2.448164	13.429218	NaN	-2.448164
0.000000	-0.336421	NaN	1.945218	0.336421	NaN	-1.945218
0.000000	-5.347806	NaN	-1.923049	5.347806	NaN	1.923049
0.000000	2.694355	NaN	4.286250	-2.694355	NaN	-4.286250
0.000000	-7.344626	NaN	-0.877566	7.344626	NaN	0.877566
0.000000	-6.074088	NaN	-1.612569	6.074088	NaN	1.612569
0.000000	0.940537	NaN	3.386712	-0.940537	NaN	-3.386712
0.000000	-4.431923	NaN	-4.825988	4.431923	NaN	4.825988
0.000000	1.441607	NaN	0.247909	-1.441607	NaN	-0.247909
0.000000	-5.946108	NaN	-6.883376	5.946108	NaN	6.883376
0.000000	-0.883962	NaN	1.019968	0.883962	NaN	-1.019968
0.000000	-4.439217	NaN	-0.106965	4.439217	NaN	0.106965
0.000000	4.247748	NaN	7.627091	-4.247748	NaN	-7.627091
0.000000	-2.747067	NaN	-8.477511	2.747067	NaN	8.477511
0.000000	-0.208088	NaN	-0.528146	0.208088	NaN	0.528146
0.000000	2.325287	NaN	9.248650	-2.325287	NaN	-9.248650
0.000000	-7.092289	NaN	-6.557114	7.092289	NaN	6.557114
0.000000	0.471492	NaN	2.309776	-0.471492	NaN	-2.309776
0.000000	-8.562939	NaN	-7.640102	8.562939	NaN	7.640102
0.000000	-7.982379	NaN	11.129880	7.982379	NaN	-11.129880
0.000000	-4.113822	NaN	-8.494900	4.113822	NaN	8.494900
0.000000	-5.253554	NaN	10.640112	5.253554	NaN	-10.640112
0.000000	-9.695367	NaN	-5.589950	9.695367	NaN	5.589950
0.000000	-3.050761	NaN	1.237997	3.050761	NaN	-1.237997
0.000000	-6.672521	NaN	-4.462931	6.672521	NaN	4.462931
0.000000	10.101936	NaN	2.835552	-10.101936	NaN	-2.835552
0.000000	2.759856	NaN	4.319476	-2.759856	NaN	-4.319476
0.000000	3.219423	NaN	3.120910	-3.219423	NaN	-3.120910
0.000000	-3.439127	NaN	3.919814	3.439127	NaN	-3.919814
0.000000	-2.529761	NaN	-5.395025	2.529761	NaN	5.395025
0.000000	1.910263	NaN	8.640590	-1.910263	NaN	-8.640590
0.000000	-1.771337	NaN	5.240204	1.771337	NaN	-5.240204
0.000000	-4.577080	NaN	-0.473572	4.577080	NaN	0.473572
0.000000	-10.118322	NaN	-8.344984	10.118322	NaN	8.344984
0.000000	-13.329817	NaN	-2.050690	13.329817	NaN	2.050690
0.000000	-4.644016	NaN	2.830841	4.644016	NaN	-2.830841
0.000000	2.513720	NaN	4.058122	-2.513720	NaN	-4.058122
0.000000	-8.531416	NaN	-0.176903	8.531416	NaN	0.176903
0.000000	-1.431788	NaN	2.183395	1.431788	NaN	-2.183395
0.000000	3.211810	NaN	-2.032767	-3.211810	NaN	2.032767
0.000000	7.762876	NaN	7.777761	-7.762876	NaN	-7.777761
0.000000	-4.785813	NaN	5.775920	4.785813	NaN	-5.775920
0.000000	-5.520170	NaN	9.361744	5.520170	NaN	-9.361744
0.000000	8.177033	NaN	-3.788506	-8.177033	NaN	3.788506
0.000000	-1.531894	NaN	5.300680	1.531894	NaN	-5.300680
0.000000	-9.241114	NaN	-3.329799	9.241114	NaN	3.329799
0.000000	0.460735	NaN	6.005837	-0.460735	NaN	-6.005837
0.000000	-9.461627	NaN	-10.642783	9.461627	NaN	10.642783
0.000000	-11.696169	NaN	-3.453318	11.696169	NaN	3.453318
0.000000	-5.724301	NaN	6.632675	5.724301	NaN	-6.632675
0.000000	0.097749	NaN	7.799741	-0.097749	NaN	-7.799741
0.000000	-3.734987	NaN	-3.091434	3.734987	NaN	3.091434
0.000000	0.889995	NaN	0.548485	-0.889995	NaN	-0.548485
0.000000	-4.100052	NaN	-1.362975	4.100052	NaN	1.362975
0.000000	-8.201936	NaN	5.942978	8.201936	NaN	-5.942978
0.000000	-13.947043	NaN	2.412788	13.947043	NaN	-2.412788
0.000000	-2.476975	NaN	-4.328157	2.476975	NaN	4.328157
0.000000	-11.520690	NaN	11.573993	11.520690	NaN	-11.573993
0.000000	-6.878825	NaN	-11.675814	6.878825	NaN	11.675814
0.000000	4.259067	NaN	5.057028	-4.259067	NaN	-5.057028
0.000000	-3.408714	NaN	-4.344203	3.408714	NaN	4.344203
0.000000	-14.307323	NaN	-4.634757	14.307323	NaN	4.634757
0.000000	3.886414	NaN	0.846941	-3.886414	NaN	-0.846941
0.000000	-8.614463	NaN	-0.344356	8.614463	NaN	0.344356
0.000000	-3.589586	NaN	-4.838731	3.589586	NaN	4.838731
0.000000	-4.005810	NaN	-0.764942	4.005810	NaN	0.764942
0.000000	-1.866063	NaN	-0.057234	1.866063	NaN	0.057234
0.000000	-3.864875	NaN	-10.997100	3.864875	NaN	10.997100
0.000000	-9.511924	NaN	-8.675860	9.511924	NaN	8.675860
0.000000	-5.417288	NaN	7.511286	5.417288	NaN	-7.511286
0.000000	7.237339	NaN	9.153974	-7.237339	NaN	-9.153974
0.000000	-2.270184	NaN	-5.570427	2.270184	NaN	5.570427
0.000000	5.284228	NaN	-1.197135	-5.284228	NaN	1.197135
0.000000	-7.738039	NaN	1.676293	7.738039	NaN	-1.676293
0.000000	-1.402758	NaN	0.856846	1.402758	NaN	-0.856846
0.000000	-3.148762	NaN	5.106255	3.148762	NaN	-5.106255
0.000000	-10.399461	NaN	-3.135714	10.399461	NaN	3.135714
0.000000	-4.513524	NaN	-14.439256	4.513524	NaN	14.439256
0.000000	6.632337	NaN	2.898363	-6.632337	NaN	-2.898363
0.000000	3.933842	NaN	-10.554682	-3.933842	NaN	10.554682
0.000000	-0.667228	NaN	3.277660	0.667228	NaN	-3.277660
0.000000	-15.757585	NaN	-13.795028	15.757585	NaN	13.795028
0.000000	4.592853	NaN	3.378508	-4.592853	NaN	-3.378508
0.000000	1.177077	NaN	5.290052	-1.177077	NaN	-5.290052
0.000000	3.369610	NaN	1.410392	-3.369610	NaN	-1.410392
0.000000	3.237617	NaN	3.110401	-3.237617	NaN	-3.110401
0.000000	-7.839499	NaN	2.231436	7.839499	NaN	-2.231436
0.000000	0.902708	NaN	-2.514396	-0.902708	NaN	2.514396
0.000000	-18.900484	NaN	-7.047011	18.900484	NaN	7.047011
0.000000	-0.677820	NaN	0.936093	0.677820	NaN	-0.936093
0.000000	1.332980	NaN	-1.822762	-1.332980	NaN	1.822762
0.000000	-17.142883	NaN	1.798971	17.142883	NaN	-1.798971
0.000000	-7.972236	NaN	3.995749	7.972236	NaN	-3.995749
0.000000	7.400604	NaN	2.439658	-7.400604	NaN	-2.439658
0.000000	1.261920	NaN	-2.106652	-1.261920	NaN	2.106652
0.000000	-6.893605	NaN	2.214852	6.893605	NaN	-2.214852
0.000000	-5.392217	NaN	-0.677844	5.392217	NaN	0.677844
0.000000	1.303004	NaN	8.135181	-1.303004	NaN	-8.135181
0.000000	-0.262589	NaN	1.143711	0.262589	NaN	-1.143711
0.000000	-5.195790	NaN	-2.541291	5.195790	NaN	2.541291
0.000000	-7.314716	NaN	0.953391	7.314716	NaN	-0.953391
0.000000	-7.729222	NaN	3.015469	7.729222	NaN	-3.015469
0.000000	4.610621	NaN	-2.280742	-4.610621	NaN	2.280742
0.000000	-0.468699	NaN	0.709398	0.468699	NaN	-0.709398
0.000000	1.595355	NaN	-5.126089	-1.595355	NaN	5.126089
0.000000	-3.442670	NaN	3.310145	3.442670	NaN	-3.310145
0.000000	-6.038438	NaN	-4.529647	6.038438	NaN	4.529647
0.000000	-7.309113	NaN	-1.453720	7.309113	NaN	1.453720
0.000000	1.422407	NaN	-5.152512	-1.422407	NaN	5.152512
0.000000	2.792621	NaN	-9.471890	-2.792621	NaN	9.471890
0.000000	1.654808	NaN	4.908566	-1.654808	NaN	-4.908566
0.000000	12.037236	NaN	2.022610	-12.037236	NaN	-2.022610
0.000000	-1.065873	NaN	1.638924	1.065873	NaN	-1.638924
0.000000	-0.077781	NaN	7.790000	0.077781	NaN	-7.790000
0.000000	8.936250	NaN	1.374533	-8.936250	NaN	-1.374533
0.000000	-6.607201	NaN	-0.264588	6.607201	NaN	0.264588
0.000000	2.695631	NaN	-2.706062	-2.695631	NaN	2.706062
0.000000	-8.064759	NaN	-7.163639	8.064759	NaN	7.163639
0.000000	3.179290	NaN	3.961709	-3.179290	NaN	-3.961709
0.000000	-0.671629	NaN	2.351132	0.671629	NaN	-2.351132
0.000000	-1.639499	NaN	3.415430	1.639499	NaN	-3.415430
0.000000	-11.300611	NaN	-1.002675	11.300611	NaN	1.002675
0.000000	-5.409836	NaN	0.799124	5.409836	NaN	-0.799124
0.000000	-3.458864	NaN	12.502506	3.458864	NaN	-12.502506
0.000000	3.384156	NaN	6.582981	-3.384156	NaN	-6.582981
0.000000	-2.966297	NaN	7.128884	2.966297	NaN	-7.128884
0.000000	2.738809	NaN	7.627050	-2.738809	NaN	-7.627050
0.000000	-6.953610	NaN	4.547416	6.953610	NaN	-4.547416
0.000000	-3.617242	NaN	4.356817	3.617242	NaN	-4.356817
0.000000	-5.319877	NaN	-0.493112	5.319877	NaN	0.493112
0.000000	-9.074386	NaN	-9.074328	9.074386	NaN	9.074328
0.000000	6.086323	NaN	5.497449	-6.086323	NaN	-5.497449
0.000000	-2.145789	NaN	-0.211984	2.145789	NaN	0.211984
0.000000	-3.315309	NaN	-1.590536	3.315309	NaN	1.590536
0.000000	4.987024	NaN	11.087576	-4.987024	NaN	-11.087576
0.000000	-4.465148	NaN	-0.396390	4.465148	NaN	0.396390
0.000000	-5.843958	NaN	-11.884883	5.843958	NaN	11.884883
0.000000	-7.096800	NaN	2.251214	7.096800	NaN	-2.251214
0.000000	-5.510548	NaN	1.393947	5.510548	NaN	-1.393947
0.000000	-16.187389	NaN	4.858567	16.187389	NaN	-4.858567
0.000000	-8.821516	NaN	-6.561681	8.821516	NaN	6.561681
0.000000	5.161584	NaN	8.939398	-5.161584	NaN	-8.939398
0.000000	-5.120418	NaN	8.863174	5.120418	NaN	-8.863174
0.000000	3.685987	NaN	0.041420	-3.685987	NaN	-0.041420
0.000000	-0.569532	NaN	2.629238	0.569532	NaN	-2.629238
0.000000	-9.314474	NaN	-1.502596	9.314474	NaN	1.502596
0.000000	-6.933378	NaN	-4.657102	6.933378	NaN	4.657102
0.000000	0.929572	NaN	1.955695	-0.929572	NaN	-1.955695
0.000000	-4.677185	NaN	-1.362095	4.677185	NaN	1.362095
0.000000	-7.667183	NaN	4.934296	7.667183	NaN	-4.934296
0.000000	0.568629	NaN	-4.856548	-0.568629	NaN	4.856548
0.000000	6.379379	NaN	-0.712121	-6.379379	NaN	0.712121
0.000000	-7.628555	NaN	9.145494	7.628555	NaN	-9.145494
0.000000	-6.029855	NaN	1.902971	6.029855	NaN	-1.902971
0.000000	-14.599028	NaN	0.895277	14.599028	NaN	-0.895277
0.000000	-12.202135	NaN	3.602596	12.202135	NaN	-3.602596
0.000000	-1.474865	NaN	-0.784458	1.474865	NaN	0.784458
0.000000	-1.437751	NaN	-4.554477	1.437751	NaN	4.554477
0.000000	-10.949741	NaN	1.530077	10.949741	NaN	-1.530077
0.000000	-9.214165	NaN	8.870354	9.214165	NaN	-8.870354
0.000000	-16.153682	NaN	-5.340871	16.153682	NaN	5.340871
0.000000	0.129159	NaN	4.012205	-0.129159	NaN	-4.012205
0.000000	3.303726	NaN	3.438802	-3.303726	NaN	-3.438802
0.000000	-3.257748	NaN	9.791505	3.257748	NaN	-9.791505
0.000000	3.292245	NaN	2.147076	-3.292245	NaN	-2.147076
0.000000	-6.711227	NaN	-1.700779	6.711227	NaN	1.700779
0.000000	-6.157001	NaN	-2.390288	6.157001	NaN	2.390288
0.000000	-6.638810	NaN	-7.186905	6.638810	NaN	7.186905
0.000000	-4.372231	NaN	1.168301	4.372231	NaN	-1.168301
0.000000	-5.099150	NaN	-7.124518	5.099150	NaN	7.124518
0.000000	-1.814974	NaN	3.184633	1.814974	NaN	-3.184633
0.000000	-0.917594	NaN	2.867358	0.917594	NaN	-2.867358
0.000000	2.312820	NaN	1.116703	-2.312820	NaN	-1.116703
0.000000	2.095635	NaN	7.383965	-2.095635	NaN	-7.383965
0.000000	-4.956734	NaN	3.820450	4.956734	NaN	-3.820450
0.000000	-2.864116	NaN	-6.053309	2.864116	NaN	6.053309
0.000000	4.771097	NaN	12.177785	-4.771097	NaN	-12.177785
0.000000	-6.099586	NaN	-8.732756	6.099586	NaN	8.732756
0.000000	-5.069483	NaN	-0.553569	5.069483	NaN	0.553569
0.000000	-3.770593	NaN	9.474250	3.770593	NaN	-9.474250
0.000000	-1.090844	NaN	-3.945332	1.090844	NaN	3.945332
0.000000	-5.242975	NaN	2.469450	5.242975	NaN	-2.469450
0.000000	-1.246314	NaN	-2.507446	1.246314	NaN	2.507446
0.000000	8.397015	NaN	8.220319	-8.397015	NaN	-8.220319
0.000000	-4.411638	NaN	-1.134617	4.411638	NaN	1.134617
0.000000	-7.275520	NaN	-6.172974	7.275520	NaN	6.172974
0.000000	-7.777232	NaN	-1.507210	7.777232	NaN	1.507210
0.000000	-4.013883	NaN	-1.233695	4.013883	NaN	1.233695
0.000000	-9.825471	NaN	2.891819	9.825471	NaN	-2.891819
0.000000	-4.842337	NaN	4.800993	4.842337	NaN	-4.800993
0.000000	-3.058416	NaN	1.363936	3.058416	NaN	-1.363936
0.000000	-2.436016	NaN	-4.346496	2.436016	NaN	4.346496
0.000000	-5.076995	NaN	-1.419321	5.076995	NaN	1.419321
0.000000	0.290736	NaN	-2.138703	-0.290736	NaN	2.138703
0.000000	-11.384465	NaN	-3.424411	11.384465	NaN	3.424411
0.000000	-5.100939	NaN	-2.652299	5.100939	NaN	2.652299
0.000000	-6.935372	NaN	-7.807837	6.935372	NaN	7.807837
0.000000	-4.413391	NaN	-6.363895	4.413391	NaN	6.363895
0.000000	-3.407185	NaN	-1.649135	3.407185	NaN	1.649135
0.000000	-1.581016	NaN	4.976475	1.581016	NaN	-4.976475
0.000000	-1.334445	NaN	-0.126696	1.334445	NaN	0.126696
0.000000	0.373594	NaN	-5.789913	-0.373594	NaN	5.789913
0.000000	-9.849254	NaN	-6.640991	9.849254	NaN	6.640991
0.000000	-13.743337	NaN	-2.945884	13.743337	NaN	2.945884
0.000000	1.309203	NaN	1.429366	-1.309203	NaN	-1.429366
0.000000	3.123065	NaN	-0.545042	-3.123065	NaN	0.545042
0.000000	-13.164141	NaN	-3.584766	13.164141	NaN	3.584766
0.000000	4.449053	NaN	-0.383252	-4.449053	NaN	0.383252
0.000000	-3.625865	NaN	9.511783	3.625865	NaN	-9.511783
0.000000	-4.988626	NaN	-7.444240	4.988626	NaN	7.444240
0.000000	4.780888	NaN	5.669746	-4.780888	NaN	-5.669746
0.000000	-5.230647	NaN	9.783602	5.230647	NaN	-9.783602
0.000000	-12.102968	NaN	-5.773930	12.102968	NaN	5.773930
0.000000	-0.188647	NaN	6.559506	0.188647	NaN	-6.559506
0.000000	5.687569	NaN	-0.815014	-5.687569	NaN	0.815014
0.000000	-10.438603	NaN	0.178906	10.438603	NaN	-0.178906
0.000000	-0.427535	NaN	6.235845	0.427535	NaN	-6.235845
0.000000	-12.152844	NaN	-12.330369	12.152844	NaN	12.330369
0.000000	-12.978622	NaN	2.617345	12.978622	NaN	-2.617345
0.000000	-1.458867	NaN	-1.867388	1.458867	NaN	1.867388
0.000000	-2.262088	NaN	3.158880	2.262088	NaN	-3.158880
0.000000	-10.453866	NaN	-1.273943	10.453866	NaN	1.273943
0.000000	-0.772445	NaN	-4.349666	0.772445	NaN	4.349666
0.000000	2.828190	NaN	-0.348323	-2.828190	NaN	0.348323
0.000000	-24.112856	NaN	-7.555134	24.112856	NaN	7.555134
0.000000	4.167153	NaN	4.421161	-4.167153	NaN	-4.421161
0.000000	1.998261	NaN	3.622185	-1.998261	NaN	-3.622185
0.000000	4.518528	NaN	-0.029683	-4.518528	NaN	0.029683
0.000000	0.943796	NaN	2.803203	-0.943796	NaN	-2.803203
0.000000	-6.098871	NaN	-3.339749	6.098871	NaN	3.339749
0.000000	-8.407751	NaN	-0.391613	8.407751	NaN	0.391613
0.000000	-0.243467	NaN	-7.282708	0.243467	NaN	7.282708
0.000000	-2.259025	NaN	-1.209379	2.259025	NaN	1.209379
0.000000	1.208212	NaN	9.483267	-1.208212	NaN	-9.483267
0.000000	-6.305756	NaN	-1.087291	6.305756	NaN	1.087291
0.000000	1.856150	NaN	-7.958658	-1.856150	NaN	7.958658
0.000000	-9.359560	NaN	2.127809	9.359560	NaN	-2.127809
0.000000	-10.422122	NaN	1.567585	10.422122	NaN	-1.567585
0.000000	0.210003	NaN	3.125917	-0.210003	NaN	-3.125917
0.000000	-0.879736	NaN	3.466674	0.879736	NaN	-3.466674
0.000000	-8.592079	NaN	-4.150654	8.592079	NaN	4.150654
0.000000	-1.573359	NaN	0.619682	1.573359	NaN	-0.619682
0.000000	1.067982	NaN	-1.264334	-1.067982	NaN	1.264334
0.000000	-10.585459	NaN	1.698623	10.585459	NaN	-1.698623
0.000000	11.485771	NaN	1.759895	-11.485771	NaN	-1.759895
0.000000	-9.515070	NaN	-6.092693	9.515070	NaN	6.092693
0.000000	-4.962325	NaN	-7.039081	4.962325	NaN	7.039081
0.000000	2.313393	NaN	8.741855	-2.313393	NaN	-8.741855
0.000000	-2.494514	NaN	3.536815	2.494514	NaN	-3.536815
0.000000	2.436361	NaN	-1.320236	-2.436361	NaN	1.320236
0.000000	-8.117393	NaN	1.927441	8.117393	NaN	-1.927441
0.000000	4.772344	NaN	5.350167	-4.772344	NaN	-5.350167
0.000000	5.057618	NaN	-6.526835	-5.057618	NaN	6.526835
0.000000	-9.394284	NaN	-7.164932	9.394284	NaN	7.164932
0.000000	0.841472	NaN	7.051308	-0.841472	NaN	-7.051308
0.000000	-3.233327	NaN	-2.440300	3.233327	NaN	2.440300
0.000000	-4.343109	NaN	7.451557	4.343109	NaN	-7.451557
0.000000	-5.511988	NaN	-1.345026	5.511988	NaN	1.345026
0.000000	3.378535	NaN	-2.948723	-3.378535	NaN	2.948723
0.000000	-1.821979	NaN	0.781585	1.821979	NaN	-0.781585
0.000000	1.535168	NaN	-1.876899	-1.535168	NaN	1.876899
0.000000	-7.999383	NaN	-4.893066	7.999383	NaN	4.893066
0.000000	-3.393599	NaN	4.127658	3.393599	NaN	-4.127658
0.000000	10.781338	NaN	4.949561	-10.781338	NaN	-4.949561
0.000000	7.477467	NaN	10.088145	-7.477467	NaN	-10.088145
0.000000	0.900996	NaN	4.816884	-0.900996	NaN	-4.816884
0.000000	0.664533	NaN	-4.961274	-0.664533	NaN	4.961274
0.000000	-2.948552	NaN	-2.806575	2.948552	NaN	2.806575
0.000000	-3.122398	NaN	6.622978	3.122398	NaN	-6.622978
0.000000	-9.882966	NaN	-8.023635	9.882966	NaN	8.023635
0.000000	-6.079447	NaN	-7.787117	6.079447	NaN	7.787117
0.000000	-5.656851	NaN	-5.270773	5.656851	NaN	5.270773
0.000000	-12.384660	NaN	-7.957294	12.384660	NaN	7.957294
0.000000	-4.402086	NaN	4.994007	4.402086	NaN	-4.994007
0.000000	-1.764137	NaN	2.850527	1.764137	NaN	-2.850527
0.000000	-1.953416	NaN	-2.416084	1.953416	NaN	2.416084
0.000000	-3.453130	NaN	-4.408648	3.453130	NaN	4.408648
0.000000	1.646637	NaN	8.356903	-1.646637	NaN	-8.356903
0.000000	-1.375598	NaN	-4.248793	1.375598	NaN	4.248793
0.000000	1.698456	NaN	-4.350595	-1.698456	NaN	4.350595
0.000000	-7.457589	NaN	11.065961	7.457589	NaN	-11.065961
0.000000	-3.939071	NaN	-0.124644	3.939071	NaN	0.124644
0.000000	-3.250376	NaN	-1.748087	3.250376	NaN	1.748087
0.000000	2.728160	NaN	-1.076186	-2.728160	NaN	1.076186
0.000000	0.519996	NaN	-4.788313	-0.519996	NaN	4.788313
0.000000	1.946483	NaN	7.917480	-1.946483	NaN	-7.917480
0.000000	2.079665	NaN	3.405945	-2.079665	NaN	-3.405945
0.000000	-13.302866	NaN	-3.056264	13.302866	NaN	3.056264
0.000000	-14.566551	NaN	-9.118036	14.566551	NaN	9.118036
0.000000	-4.809872	NaN	7.507028	4.809872	NaN	-7.507028
0.000000	4.948648	NaN	1.663845	-4.948648	NaN	-1.663845
0.000000	-4.131229	NaN	0.944102	4.131229	NaN	-0.944102
0.000000	8.756241	NaN	8.293657	-8.756241	NaN	-8.293657
0.000000	-11.637447	NaN	-0.598274	11.637447	NaN	0.598274
0.000000	-1.127068	NaN	-1.379743	1.127068	NaN	1.379743
0.000000	1.023950	NaN	-0.955229	-1.023950	NaN	0.955229
0.000000	-0.066382	NaN	4.344285	0.066382	NaN	-4.344285
0.000000	-1.675420	NaN	9.857670	1.675420	NaN	-9.857670
0.000000	-3.760705	NaN	-0.943321	3.760705	NaN	0.943321
0.000000	-5.573696	NaN	5.409438	5.573696	NaN	-5.409438
0.000000	-8.591392	NaN	10.101403	8.591392	NaN	-10.101403
0.000000	6.791162	NaN	-1.462473	-6.791162	NaN	1.462473
0.000000	-1.648388	NaN	6.909187	1.648388	NaN	-6.909187
0.000000	-7.284712	NaN	-0.124007	7.284712	NaN	0.124007
0.000000	-2.954576	NaN	-2.715332	2.954576	NaN	2.715332
0.000000	-2.665592	NaN	-7.541531	2.665592	NaN	7.541531
0.000000	-2.641423	NaN	3.746584	2.641423	NaN	-3.746584
0.000000	-6.017363	NaN	-5.717490	6.017363	NaN	5.717490
0.000000	2.794303	NaN	-0.879040	-2.794303	NaN	0.879040
0.000000	-5.856590	NaN	-6.699723	5.856590	NaN	6.699723
0.000000	-7.899902	NaN	0.720926	7.899902	NaN	-0.720926
0.000000	-3.216740	NaN	10.493365	3.216740	NaN	-10.493365
0.000000	-5.155030	NaN	-2.633574	5.155030	NaN	2.633574
0.000000	10.319611	NaN	0.136700	-10.319611	NaN	-0.136700
0.000000	-3.117616	NaN	2.929696	3.117616	NaN	-2.929696
0.000000	-13.858857	NaN	-4.591194	13.858857	NaN	4.591194
0.000000	-1.792442	NaN	0.067702	1.792442	NaN	-0.067702
0.000000	-6.014354	NaN	-4.757612	6.014354	NaN	4.757612
0.000000	-4.510048	NaN	-2.702336	4.510048	NaN	2.702336
0.000000	-2.049160	NaN	-2.612756	2.049160	NaN	2.612756
0.000000	-0.023997	NaN	1.680529	0.023997	NaN	-1.680529
0.000000	-9.745037	NaN	-10.518065	9.745037	NaN	10.518065
0.000000	-7.776013	NaN	-5.806217	7.776013	NaN	5.806217
0.000000	3.641937	NaN	2.284184	-3.641937	NaN	-2.284184
0.000000	-8.710232	NaN	-8.522962	8.710232	NaN	8.522962
0.000000	-1.352839	NaN	4.819778	1.352839	NaN	-4.819778
0.000000	-10.913315	NaN	-11.977125	10.913315	NaN	11.977125
0.000000	-3.145313	NaN	-5.192540	3.145313	NaN	5.192540
0.000000	7.404804	NaN	0.029339	-7.404804	NaN	-0.029339
0.000000	-1.351679	NaN	1.167854	1.351679	NaN	-1.167854
0.000000	-7.083587	NaN	-8.812959	7.083587	NaN	8.812959
0.000000	3.610909	NaN	8.077647	-3.610909	NaN	-8.077647
0.000000	-3.598729	NaN	-3.870370	3.598729	NaN	3.870370
0.000000	-8.752281	NaN	-2.981425	8.752281	NaN	2.981425
0.000000	-5.295139	NaN	-8.215280	5.295139	NaN	8.215280
0.000000	-1.682189	NaN	7.630148	1.682189	NaN	-7.630148
0.000000	4.856300	NaN	7.226605	-4.856300	NaN	-7.226605
0.000000	12.499758	NaN	-2.599999	-12.499758	NaN	2.599999
0.000000	0.332905	NaN	4.774266	-0.332905	NaN	-4.774266
0.000000	-8.220341	NaN	-2.909394	8.220341	NaN	2.909394
0.000000	3.380888	NaN	-6.217541	-3.380888	NaN	6.217541
0.000000	-1.192347	NaN	1.383664	1.192347	NaN	-1.383664
0.000000	-3.616782	NaN	-3.462723	3.616782	NaN	3.462723
0.000000	-17.918594	NaN	-4.262912	17.918594	NaN	4.262912
0.000000	-8.522625	NaN	-0.895123	8.522625	NaN	0.895123
0.000000	1.911298	NaN	9.527495	-1.911298	NaN	-9.527495
0.000000	-3.570689	NaN	-2.439817	3.570689	NaN	2.439817
0.000000	-1.002423	NaN	2.406996	1.002423	NaN	-2.406996
0.000000	5.544397	NaN	3.026527	-5.544397	NaN	-3.026527
0.000000	-0.875953	NaN	-2.949761	0.875953	NaN	2.949761
0.000000	-8.394953	NaN	-2.096369	8.394953	NaN	2.096369
0.000000	-0.219666	NaN	-2.417282	0.219666	NaN	2.417282
0.000000	1.682046	NaN	2.798034	-1.682046	NaN	-2.798034
0.000000	3.141946	NaN	1.045242	-3.141946	NaN	-1.045242
0.000000	-1.053695	NaN	-1.996291	1.053695	NaN	1.996291
0.000000	-1.251887	NaN	6.956336	1.251887	NaN	-6.956336
0.000000	-9.697535	NaN	-2.391001	9.697535	NaN	2.391001
0.000000	-7.880502	NaN	-7.149798	7.880502	NaN	7.149798
0.000000	-9.164426	NaN	-1.297981	9.164426	NaN	1.297981
0.000000	-9.497484	NaN	2.343331	9.497484	NaN	-2.343331
0.000000	-6.196015	NaN	-1.886404	6.196015	NaN	1.886404
0.000000	-2.492020	NaN	0.591691	2.492020	NaN	-0.591691
0.000000	-10.129121	NaN	-0.702968	10.129121	NaN	0.702968
0.000000	-2.003595	NaN	-3.378647	2.003595	NaN	3.378647
0.000000	0.944737	NaN	5.710959	-0.944737	NaN	-5.710959
0.000000	-5.281645	NaN	5.459028	5.281645	NaN	-5.459028
0.000000	-9.246109	NaN	5.006843	9.246109	NaN	-5.006843
0.000000	-8.559420	NaN	-8.637302	8.559420	NaN	8.637302
0.000000	-12.076296	NaN	-2.737551	12.076296	NaN	2.737551
0.000000	-8.312979	NaN	-12.468013	8.312979	NaN	12.468013
0.000000	1.153564	NaN	3.599282	-1.153564	NaN	-3.599282
0.000000	4.159002	NaN	0.882835	-4.159002	NaN	-0.882835
0.000000	1.542207	NaN	5.628675	-1.542207	NaN	-5.628675
0.000000	1.701388	NaN	-5.203274	-1.701388	NaN	5.203274
0.000000	3.080793	NaN	4.516164	-3.080793	NaN	-4.516164
0.000000	4.189891	NaN	-2.316833	-4.189891	NaN	2.316833
0.000000	-3.751724	NaN	-3.325703	3.751724	NaN	3.325703
0.000000	2.126974	NaN	-0.563557	-2.126974	NaN	0.563557
0.000000	-2.690701	NaN	8.007488	2.690701	NaN	-8.007488
0.000000	-14.048764	NaN	-2.105627	14.048764	NaN	2.105627
0.000000	-5.102146	NaN	4.204451	5.102146	NaN	-4.204451
0.000000	2.704178	NaN	1.977251	-2.704178	NaN	-1.977251
0.000000	4.186595	NaN	9.506595	-4.186595	NaN	-9.506595
0.000000	-7.068285	NaN	-5.580698	7.068285	NaN	5.580698
0.000000	1.541177	NaN	8.163417	-1.541177	NaN	-8.163417
0.000000	-10.404896	NaN	2.080671	10.404896	NaN	-2.080671
0.000000	-0.954071	NaN	3.540721	0.954071	NaN	-3.540721
0.000000	-11.327698	NaN	3.882855	11.327698	NaN	-3.882855
0.000000	-1.363939	NaN	-2.148508	1.363939	NaN	2.148508
0.000000	-5.525463	NaN	2.851587	5.525463	NaN	-2.851587
0.000000	-11.939363	NaN	-10.464664	11.939363	NaN	10.464664
0.000000	0.618128	NaN	4.281964	-0.618128	NaN	-4.281964
0.000000	-10.104903	NaN	-3.109466	10.104903	NaN	3.109466
0.000000	-12.894894	NaN	4.871727	12.894894	NaN	-4.871727
0.000000	-15.508177	NaN	-2.608397	15.508177	NaN	2.608397
0.000000	-3.988087	NaN	0.656509	3.988087	NaN	-0.656509
0.000000	4.792912	NaN	1.633635	-4.792912	NaN	-1.633635
0.000000	2.981779	NaN	10.365151	-2.981779	NaN	-10.365151
0.000000	-3.045187	NaN	-6.053723	3.045187	NaN	6.053723
0.000000	1.041700	NaN	9.506331	-1.041700	NaN	-9.506331
0.000000	4.688001	NaN	0.337093	-4.688001	NaN	-0.337093
0.000000	6.310010	NaN	5.626634	-6.310010	NaN	-5.626634
0.000000	4.578608	NaN	2.758531	-4.578608	NaN	-2.758531
0.000000	-4.470785	NaN	-1.218799	4.470785	NaN	1.218799
0.000000	-6.531079	NaN	-0.236396	6.531079	NaN	0.236396
0.000000	-5.709120	NaN	-2.342342	5.709120	NaN	2.342342
0.000000	-4.878517	NaN	-4.965709	4.878517	NaN	4.965709
0.000000	1.705998	NaN	-1.768271	-1.705998	NaN	1.768271
0.000000	-3.183515	NaN	6.802533	3.183515	NaN	-6.802533
0.000000	1.512252	NaN	-2.712608	-1.512252	NaN	2.712608
0.000000	1.370472	NaN	-6.655450	-1.370472	NaN	6.655450
0.000000	0.784047	NaN	5.228312	-0.784047	NaN	-5.228312
0.000000	-6.934169	NaN	-1.382873	6.934169	NaN	1.382873
0.000000	-13.335681	NaN	-1.185436	13.335681	NaN	1.185436
0.000000	-6.727985	NaN	-0.958069	6.727985	NaN	0.958069
0.000000	-4.245952	NaN	-4.654289	4.245952	NaN	4.654289
0.000000	3.705371	NaN	-1.316693	-3.705371	NaN	1.316693
0.000000	-9.135844	NaN	-8.084040	9.135844	NaN	8.084040
0.000000	-6.998285	NaN	3.753602	6.998285	NaN	-3.753602
0.000000	-3.910971	NaN	2.949936	3.910971	NaN	-2.949936
0.000000	5.916948	NaN	2.451513	-5.916948	NaN	-2.451513
0.000000	-7.455626	NaN	3.230063	7.455626	NaN	-3.230063
0.000000	-4.220914	NaN	-0.917401	4.220914	NaN	0.917401
0.000000	-10.267383	NaN	5.615621	10.267383	NaN	-5.615621
0.000000	-6.738565	NaN	-2.930557	6.738565	NaN	2.930557
0.000000	-15.757309	NaN	-7.035977	15.757309	NaN	7.035977
0.000000	-2.749017	NaN	1.254307	2.749017	NaN	-1.254307
0.000000	-0.585592	NaN	5.315891	0.585592	NaN	-5.315891
0.000000	-11.484008	NaN	-8.536308	11.484008	NaN	8.536308
0.000000	1.563745	NaN	-7.208725	-1.563745	NaN	7.208725
0.000000	2.118959	NaN	1.198030	-2.118959	NaN	-1.198030
0.000000	-7.022832	NaN	-0.310743	7.022832	NaN	0.310743
0.000000	-3.321706	NaN	0.627310	3.321706	NaN	-0.627310
0.000000	1.495614	NaN	-4.584036	-1.495614	NaN	4.584036
0.000000	-11.930602	NaN	4.567554	11.930602	NaN	-4.567554
0.000000	-6.104202	NaN	-5.616871	6.104202	NaN	5.616871
0.000000	4.911149	NaN	4.737285	-4.911149	NaN	-4.737285
0.000000	-7.564304	NaN	-1.476083	7.564304	NaN	1.476083
0.000000	2.086801	NaN	3.714933	-2.086801	NaN	-3.714933
0.000000	7.805585	NaN	-6.781388	-7.805585	NaN	6.781388
0.000000	-4.102150	NaN	8.812218	4.102150	NaN	-8.812218
0.000000	-12.925758	NaN	-3.747503	12.925758	NaN	3.747503
0.000000	-6.073885	NaN	-7.209194	6.073885	NaN	7.209194
0.000000	-1.837465	NaN	-6.587510	1.837465	NaN	6.587510
0.000000	-3.669685	NaN	-9.794131	3.669685	NaN	9.794131
0.000000	-6.389306	NaN	2.009025	6.389306	NaN	-2.009025
0.000000	-0.545104	NaN	13.649632	0.545104	NaN	-13.649632
0.000000	-1.839817	NaN	0.497012	1.839817	NaN	-0.497012
0.000000	-5.124892	NaN	-3.536378	5.124892	NaN	3.536378
0.000000	-1.735808	NaN	-7.644930	1.735808	NaN	7.644930
0.000000	-2.450636	NaN	3.084215	2.450636	NaN	-3.084215
0.000000	4.434602	NaN	6.301439	-4.434602	NaN	-6.301439
0.000000	0.069830	NaN	-0.350664	-0.069830	NaN	0.350664
0.000000	-2.882830	NaN	8.137521	2.882830	NaN	-8.137521
0.000000	-5.632177	NaN	-5.844878	5.632177	NaN	5.844878
0.000000	0.365951	NaN	-6.842351	-0.365951	NaN	6.842351
0.000000	-7.841746	NaN	4.913763	7.841746	NaN	-4.913763
0.000000	-1.343301	NaN	-0.113825	1.343301	NaN	0.113825
0.000000	-13.809745	NaN	3.881411	13.809745	NaN	-3.881411
0.000000	5.658651	NaN	0.690039	-5.658651	NaN	-0.690039
0.000000	-12.896421	NaN	-4.582138	12.896421	NaN	4.582138
0.000000	-7.252131	NaN	0.878466	7.252131	NaN	-0.878466
0.000000	0.207167	NaN	5.822506	-0.207167	NaN	-5.822506
0.000000	-7.480057	NaN	-4.110197	7.480057	NaN	4.110197
0.000000	-1.643424	NaN	-4.754493	1.643424	NaN	4.754493
0.000000	10.190513	NaN	8.561370	-10.190513	NaN	-8.561370
0.000000	-5.271407	NaN	-19.293468	5.271407	NaN	19.293468
0.000000	-0.067323	NaN	3.231026	0.067323	NaN	-3.231026
0.000000	-8.126115	NaN	3.187280	8.126115	NaN	-3.187280
0.000000	3.549339	NaN	-1.523441	-3.549339	NaN	1.523441
0.000000	-11.472865	NaN	-3.014155	11.472865	NaN	3.014155
0.000000	-1.270040	NaN	-1.575260	1.270040	NaN	1.575260
0.000000	-7.202103	NaN	-5.579722	7.202103	NaN	5.579722
0.000000	-9.177682	NaN	-5.316309	9.177682	NaN	5.316309
0.000000	-11.109434	NaN	-0.990626	11.109434	NaN	0.990626
0.000000	-0.661438	NaN	-0.669010	0.661438	NaN	0.669010
0.000000	-4.597057	NaN	7.789892	4.597057	NaN	-7.789892
0.000000	2.227152	NaN	0.282562	-2.227152	NaN	-0.282562
0.000000	4.796397	NaN	3.296140	-4.796397	NaN	-3.296140
0.000000	-6.073653	NaN	-1.693762	6.073653	NaN	1.693762
0.000000	-9.969670	NaN	0.071653	9.969670	NaN	-0.071653
0.000000	4.738963	NaN	-1.598381	-4.738963	NaN	1.598381
0.000000	-4.891889	NaN	7.425900	4.891889	NaN	-7.425900
0.000000	-1.191879	NaN	4.340079	1.191879	NaN	-4.340079
0.000000	1.450952	NaN	6.208385	-1.450952	NaN	-6.208385
0.000000	-2.394439	NaN	-3.074624	2.394439	NaN	3.074624
0.000000	-9.724568	NaN	1.675172	9.724568	NaN	-1.675172
0.000000	-3.082012	NaN	0.424388	3.082012	NaN	-0.424388
0.000000	-4.112673	NaN	8.252161	4.112673	NaN	-8.252161
0.000000	-3.513171	NaN	6.551421	3.513171	NaN	-6.551421
0.000000	-9.518606	NaN	-6.946776	9.518606	NaN	6.946776
0.000000	-8.265595	NaN	-4.514784	8.265595	NaN	4.514784
0.000000	-12.804425	NaN	-4.404539	12.804425	NaN	4.404539
0.000000	-9.005056	NaN	-4.087878	9.005056	NaN	4.087878
0.000000	2.632062	NaN	-11.585998	-2.632062	NaN	11.585998
0.000000	0.995410	NaN	-0.010601	-0.995410	NaN	0.010601
0.000000	-2.326993	NaN	6.809422	2.326993	NaN	-6.809422
0.000000	-7.079375	NaN	-2.634847	7.079375	NaN	2.634847
0.000000	-1.475225	NaN	6.311636	1.475225	NaN	-6.311636
0.000000	-4.351630	NaN	1.877740	4.351630	NaN	-1.877740
0.000000	-2.895911	NaN	-9.269434	2.895911	NaN	9.269434
0.000000	-6.622002	NaN	-0.704671	6.622002	NaN	0.704671
0.000000	-7.708309	NaN	2.994898	7.708309	NaN	-2.994898
0.000000	-3.740285	NaN	-0.344665	3.740285	NaN	0.344665
0.000000	-5.601314	NaN	-2.869658	5.601314	NaN	2.869658
0.000000	-1.879608	NaN	0.734327	1.879608	NaN	-0.734327
0.000000	0.260353	NaN	8.006390	-0.260353	NaN	-8.006390
0.000000	-0.102679	NaN	-5.013139	0.102679	NaN	5.013139
0.000000	-3.471866	NaN	0.730805	3.471866	NaN	-0.730805
0.000000	-8.829657	NaN	-10.251582	8.829657	NaN	10.251582
0.000000	-1.744062	NaN	3.315304	1.744062	NaN	-3.315304
0.000000	-5.472933	NaN	1.323356	5.472933	NaN	-1.323356
0.000000	-1.642391	NaN	8.676118	1.642391	NaN	-8.676118
0.000000	6.003002	NaN	-1.303233	-6.003002	NaN	1.303233
0.000000	-2.219486	NaN	1.939084	2.219486	NaN	-1.939084
0.000000	3.774364	NaN	12.670436	-3.774364	NaN	-12.670436
0.000000	8.189765	NaN	1.575823	-8.189765	NaN	-1.575823
0.000000	-7.047038	NaN	-7.502600	7.047038	NaN	7.502600
0.000000	2.632419	NaN	-4.944252	-2.632419	NaN	4.944252
0.000000	-8.885537	NaN	-0.668815	8.885537	NaN	0.668815
0.000000	0.221930	NaN	-4.693015	-0.221930	NaN	4.693015
0.000000	-3.436834	NaN	2.644556	3.436834	NaN	-2.644556
0.000000	4.434449	NaN	4.603214	-4.434449	NaN	-4.603214
0.000000	-6.062863	NaN	-1.254356	6.062863	NaN	1.254356
0.000000	-4.933085	NaN	1.940992	4.933085	NaN	-1.940992
0.000000	-0.372412	NaN	-2.879926	0.372412	NaN	2.879926
0.000000	-6.325304	NaN	-5.966663	6.325304	NaN	5.966663
0.000000	-7.861444	NaN	-7.922236	7.861444	NaN	7.922236
0.000000	6.826233	NaN	4.033413	-6.826233	NaN	-4.033413
0.000000	0.103439	NaN	4.147105	-0.103439	NaN	-4.147105
0.000000	1.863528	NaN	8.987897	-1.863528	NaN	-8.987897
0.000000	-6.875408	NaN	6.282907	6.875408	NaN	-6.282907
0.000000	0.465776	NaN	-3.248586	-0.465776	NaN	3.248586
0.000000	-2.860563	NaN	1.289631	2.860563	NaN	-1.289631
0.000000	5.632578	NaN	3.469512	-5.632578	NaN	-3.469512
0.000000	-7.133606	NaN	5.359309	7.133606	NaN	-5.359309
0.000000	-0.544965	NaN	4.054559	0.544965	NaN	-4.054559
0.000000	5.484395	NaN	-0.723258	-5.484395	NaN	0.723258
0.000000	1.126269	NaN	-6.129760	-1.126269	NaN	6.129760
0.000000	0.372246	NaN	3.337652	-0.372246	NaN	-3.337652
0.000000	-1.327634	NaN	-5.521304	1.327634	NaN	5.521304
0.000000	-3.063585	NaN	-0.682572	3.063585	NaN	0.682572
0.000000	8.011402	NaN	0.535444	-8.011402	NaN	-0.535444
0.000000	-10.234925	NaN	6.598755	10.234925	NaN	-6.598755
0.000000	-8.230479	NaN	-4.901585	8.230479	NaN	4.901585
0.000000	-2.456561	NaN	6.224689	2.456561	NaN	-6.224689
0.000000	-14.539617	NaN	-0.587203	14.539617	NaN	0.587203
0.000000	-5.512960	NaN	3.147197	5.512960	NaN	-3.147197
0.000000	-14.793873	NaN	3.952818	14.793873	NaN	-3.952818
0.000000	0.315748	NaN	-0.002348	-0.315748	NaN	0.002348
0.000000	-5.390653	NaN	-1.449319	5.390653	NaN	1.449319
0.000000	0.309684	NaN	3.588996	-0.309684	NaN	-3.588996
0.000000	-5.731701	NaN	0.810180	5.731701	NaN	-0.810180
0.000000	-5.249397	NaN	4.757518	5.249397	NaN	-4.757518
0.000000	-4.158854	NaN	-1.755866	4.158854	NaN	1.755866
0.000000	-8.868060	NaN	-11.690551	8.868060	NaN	11.690551
0.000000	-3.656521	NaN	1.869985	3.656521	NaN	-1.869985
0.000000	-6.268568	NaN	-6.824809	6.268568	NaN	6.824809
0.000000	5.548325	NaN	-2.375118	-5.548325	NaN	2.375118
0.000000	-5.566915	NaN	2.770400	5.566915	NaN	-2.770400
0.000000	-6.501066	NaN	2.310033	6.501066	NaN	-2.310033
0.000000	-11.414618	NaN	2.935699	11.414618	NaN	-2.935699
0.000000	0.354906	NaN	-3.232339	-0.354906	NaN	3.232339
0.000000	-7.969110	NaN	0.285442	7.969110	NaN	-0.285442
0.000000	-0.990424	NaN	-5.208663	0.990424	NaN	5.208663
0.000000	2.030771	NaN	2.730835	-2.030771	NaN	-2.730835
0.000000	-8.733173	NaN	0.051617	8.733173	NaN	-0.051617
0.000000	-2.316412	NaN	5.369455	2.316412	NaN	-5.369455
0.000000	-7.362482	NaN	2.872824	7.362482	NaN	-2.872824
0.000000	-7.709936	NaN	-0.763097	7.709936	NaN	0.763097
0.000000	-0.322538	NaN	5.523329	0.322538	NaN	-5.523329
0.000000	0.006222	NaN	-2.378893	-0.006222	NaN	2.378893
0.000000	-1.538511	NaN	-2.712233	1.538511	NaN	2.712233
0.000000	-6.290624	NaN	3.813086	6.290624	NaN	-3.813086
0.000000	-4.795352	NaN	1.442709	4.795352	NaN	-1.442709
0.000000	6.518908	NaN	-1.902073	-6.518908	NaN	1.902073
0.000000	2.260278	NaN	3.025835	-2.260278	NaN	-3.025835
0.000000	-4.670562	NaN	0.656238	4.670562	NaN	-0.656238
0.000000	-4.313497	NaN	-5.163787	4.313497	NaN	5.163787
0.000000	-3.185464	NaN	3.180368	3.185464	NaN	-3.180368
0.000000	-1.042772	NaN	-0.038558	1.042772	NaN	0.038558
0.000000	-0.536608	NaN	2.413914	0.536608	NaN	-2.413914
0.000000	2.679215	NaN	6.654122	-2.679215	NaN	-6.654122
0.000000	-1.631904	NaN	8.212521	1.631904	NaN	-8.212521
0.000000	6.491324	NaN	6.735327	-6.491324	NaN	-6.735327
0.000000	-4.067093	NaN	-5.223519	4.067093	NaN	5.223519
0.000000	1.786877	NaN	7.143644	-1.786877	NaN	-7.143644
0.000000	0.117465	NaN	1.907852	-0.117465	NaN	-1.907852
0.000000	-2.168899	NaN	-1.805551	2.168899	NaN	1.805551
0.000000	-6.762263	NaN	-3.906987	6.762263	NaN	3.906987
0.000000	-2.422046	NaN	-1.080877	2.422046	NaN	1.080877
0.000000	-4.018313	NaN	-9.961656	4.018313	NaN	9.961656
0.000000	-6.809129	NaN	-7.110351	6.809129	NaN	7.110351
0.000000	-3.947869	NaN	8.760926	3.947869	NaN	-8.760926
0.000000	0.525410	NaN	-6.179086	-0.525410	NaN	6.179086
0.000000	-0.425711	NaN	1.584772	0.425711	NaN	-1.584772
0.000000	7.466576	NaN	7.820989	-7.466576	NaN	-7.820989
0.000000	2.482939	NaN	4.736466	-2.482939	NaN	-4.736466
0.000000	-1.615852	NaN	2.999489	1.615852	NaN	-2.999489
0.000000	1.054767	NaN	6.627946	-1.054767	NaN	-6.627946
0.000000	5.219912	NaN	6.151851	-5.219912	NaN	-6.151851
0.000000	2.513106	NaN	0.696480	-2.513106	NaN	-0.696480
0.000000	-18.046972	NaN	-7.050103	18.046972	NaN	7.050103
0.000000	-6.891671	NaN	0.281739	6.891671	NaN	-0.281739
0.000000	3.194104	NaN	7.152283	-3.194104	NaN	-7.152283
0.000000	0.336343	NaN	0.890248	-0.336343	NaN	-0.890248
0.000000	-8.392874	NaN	6.945274	8.392874	NaN	-6.945274
0.000000	-16.254429	NaN	5.156499	16.254429	NaN	-5.156499
0.000000	-6.199415	NaN	3.266497	6.199415	NaN	-3.266497
0.000000	-9.539535	NaN	-1.112716	9.539535	NaN	1.112716
0.000000	-7.059383	NaN	-9.478667	7.059383	NaN	9.478667
0.000000	-6.514761	NaN	-0.041514	6.514761	NaN	0.041514
0.000000	-7.541384	NaN	-0.541037	7.541384	NaN	0.541037
0.000000	0.789352	NaN	2.952767	-0.789352	NaN	-2.952767
0.000000	-1.634656	NaN	0.192565	1.634656	NaN	-0.192565
0.000000	-12.537803	NaN	-4.624233	12.537803	NaN	4.624233
0.000000	5.762784	NaN	2.851176	-5.762784	NaN	-2.851176
0.000000	2.903055	NaN	8.654300	-2.903055	NaN	-8.654300
0.000000	-8.752666	NaN	-3.650898	8.752666	NaN	3.650898
0.000000	-3.890330	NaN	-1.055462	3.890330	NaN	1.055462
0.000000	-7.860753	NaN	-1.624969	7.860753	NaN	1.624969
0.000000	-8.480183	NaN	-1.165069	8.480183	NaN	1.165069
0.000000	-10.671519	NaN	-8.176190	10.671519	NaN	8.176190
0.000000	-11.769617	NaN	-9.414151	11.769617	NaN	9.414151
0.000000	-4.327531	NaN	-2.172861	4.327531	NaN	2.172861
0.000000	0.552051	NaN	1.712796	-0.552051	NaN	-1.712796
0.000000	0.653837	NaN	2.258308	-0.653837	NaN	-2.258308
0.000000	-5.068196	NaN	4.707624	5.068196	NaN	-4.707624
0.000000	-7.586869	NaN	4.102275	7.586869	NaN	-4.102275
0.000000	-12.574826	NaN	1.161703	12.574826	NaN	-1.161703
0.000000	-0.158296	NaN	6.086200	0.158296	NaN	-6.086200
0.000000	-4.145575	NaN	-3.675822	4.145575	NaN	3.675822
0.000000	-4.888748	NaN	2.177056	4.888748	NaN	-2.177056
0.000000	-13.282846	NaN	-10.130213	13.282846	NaN	10.130213
0.000000	-3.945333	NaN	-3.180953	3.945333	NaN	3.180953
0.000000	-3.363878	NaN	-1.622512	3.363878	NaN	1.622512
0.000000	-0.092682	NaN	-0.938892	0.092682	NaN	0.938892
0.000000	-3.737332	NaN	0.452095	3.737332	NaN	-0.452095
0.000000	0.720359	NaN	-1.049588	-0.720359	NaN	1.049588
0.000000	-8.604555	NaN	-8.905256	8.604555	NaN	8.905256
0.000000	-5.521810	NaN	3.827265	5.521810	NaN	-3.827265
0.000000	6.450277	NaN	8.090901	-6.450277	NaN	-8.090901
0.000000	-4.494476	NaN	2.774104	4.494476	NaN	-2.774104
0.000000	-8.606220	NaN	-2.079393	8.606220	NaN	2.079393
0.000000	1.419614	NaN	6.488383	-1.419614	NaN	-6.488383
0.000000	1.705505	NaN	-0.859427	-1.705505	NaN	0.859427
0.000000	7.141762	NaN	6.009893	-7.141762	NaN	-6.009893
0.000000	-12.942805	NaN	-2.550246	12.942805	NaN	2.550246
0.000000	-7.568827	NaN	-1.307124	7.568827	NaN	1.307124
0.000000	-1.137413	NaN	-2.037576	1.137413	NaN	2.037576
0.000000	9.459944	NaN	12.444859	-9.459944	NaN	-12.444859
0.000000	-0.548055	NaN	-5.256872	0.548055	NaN	5.256872
0.000000	2.544349	NaN	2.196630	-2.544349	NaN	-2.196630
0.000000	-0.721961	NaN	-1.413102	0.721961	NaN	1.413102
0.000000	-6.017174	NaN	1.613728	6.017174	NaN	-1.613728
0.000000	1.655200	NaN	-4.382457	-1.655200	NaN	4.382457
0.000000	-5.594919	NaN	3.130770	5.594919	NaN	-3.130770
0.000000	-4.480785	NaN	-1.536080	4.480785	NaN	1.536080
0.000000	-6.332837	NaN	-5.282096	6.332837	NaN	5.282096
0.000000	-6.427559	NaN	3.151197	6.427559	NaN	-3.151197
0.000000	-8.425215	NaN	-3.148243	8.425215	NaN	3.148243
0.000000	-7.319392	NaN	-2.824391	7.319392	NaN	2.824391
0.000000	-13.172732	NaN	3.479977	13.172732	NaN	-3.479977
0.000000	-10.663211	NaN	-4.233718	10.663211	NaN	4.233718
0.000000	-8.798056	NaN	-4.812585	8.798056	NaN	4.812585
0.000000	-17.599651	NaN	2.120543	17.599651	NaN	-2.120543
0.000000	-7.420808	NaN	0.036841	7.420808	NaN	-0.036841
0.000000	-1.535535	NaN	3.334715	1.535535	NaN	-3.334715
0.000000	-1.603344	NaN	5.593704	1.603344	NaN	-5.593704
0.000000	1.993815	NaN	10.066306	-1.993815	NaN	-10.066306
0.000000	-21.803055	NaN	0.607607	21.803055	NaN	-0.607607
0.000000	-0.408051	NaN	7.961205	0.408051	NaN	-7.961205
0.000000	-5.118397	NaN	-6.830156	5.118397	NaN	6.830156
0.000000	-8.975225	NaN	0.934087	8.975225	NaN	-0.934087
0.000000	-5.384869	NaN	2.099777	5.384869	NaN	-2.099777
0.000000	-2.134072	NaN	-1.449261	2.134072	NaN	1.449261
0.000000	2.643673	NaN	2.614134	-2.643673	NaN	-2.614134
0.000000	-6.138962	NaN	-1.070331	6.138962	NaN	1.070331
0.000000	-4.396170	NaN	-5.001414	4.396170	NaN	5.001414
0.000000	-11.637530	NaN	7.743738	11.637530	NaN	-7.743738
0.000000	-0.251912	NaN	13.046679	0.251912	NaN	-13.046679
0.000000	-4.852003	NaN	10.033305	4.852003	NaN	-10.033305
0.000000	3.642326	NaN	7.843265	-3.642326	NaN	-7.843265
0.000000	4.167445	NaN	4.189013	-4.167445	NaN	-4.189013
0.000000	0.277618	NaN	2.143416	-0.277618	NaN	-2.143416
0.000000	-6.650552	NaN	5.401957	6.650552	NaN	-5.401957
0.000000	0.061334	NaN	3.755955	-0.061334	NaN	-3.755955
0.000000	-4.284379	NaN	-1.346270	4.284379	NaN	1.346270
0.000000	0.710019	NaN	1.108185	-0.710019	NaN	-1.108185
0.000000	-5.804067	NaN	2.330587	5.804067	NaN	-2.330587
0.000000	1.878095	NaN	-0.091647	-1.878095	NaN	0.091647
0.000000	-2.389582	NaN	-2.522722	2.389582	NaN	2.522722
0.000000	-6.224315	NaN	0.839861	6.224315	NaN	-0.839861
0.000000	-18.318105	NaN	-8.470066	18.318105	NaN	8.470066
0.000000	1.812836	NaN	-1.869605	-1.812836	NaN	1.869605
0.000000	5.121156	NaN	4.014686	-5.121156	NaN	-4.014686
0.000000	1.292570	NaN	5.089587	-1.292570	NaN	-5.089587
0.000000	-0.479360	NaN	-7.874426	0.479360	NaN	7.874426
0.000000	-4.222546	NaN	-8.032568	4.222546	NaN	8.032568
0.000000	5.327228	NaN	4.242193	-5.327228	NaN	-4.242193
0.000000	-4.080401	NaN	-7.016668	4.080401	NaN	7.016668
0.000000	-6.911551	NaN	1.600788	6.911551	NaN	-1.600788
0.000000	-13.216140	NaN	-1.719308	13.216140	NaN	1.719308
0.000000	-3.238687	NaN	0.116265	3.238687	NaN	-0.116265
0.000000	-7.093955	NaN	-3.577408	7.093955	NaN	3.577408
0.000000	-9.102084	NaN	-0.209813	9.102084	NaN	0.209813
0.000000	0.547323	NaN	0.395621	-0.547323	NaN	-0.395621
0.000000	1.641242	NaN	1.841875	-1.641242	NaN	-1.841875
0.000000	-8.040882	NaN	2.623522	8.040882	NaN	-2.623522
0.000000	-12.369904	NaN	-3.405722	12.369904	NaN	3.405722
0.000000	-8.313864	NaN	-1.670487	8.313864	NaN	1.670487
0.000000	-5.519333	NaN	6.307774	5.519333	NaN	-6.307774
0.000000	-9.104958	NaN	4.754460	9.104958	NaN	-4.754460
0.000000	-2.750742	NaN	7.302096	2.750742	NaN	-7.302096
0.000000	-2.669084	NaN	6.123402	2.669084	NaN	-6.123402
0.000000	-16.863137	NaN	0.189605	16.863137	NaN	-0.189605
0.000000	-3.652437	NaN	-6.970739	3.652437	NaN	6.970739
0.000000	-2.632485	NaN	-1.809165	2.632485	NaN	1.809165
0.000000	-6.077279	NaN	-3.817569	6.077279	NaN	3.817569
0.000000	2.338288	NaN	10.142028	-2.338288	NaN	-10.142028
0.000000	-10.184402	NaN	-11.523604	10.184402	NaN	11.523604
0.000000	4.230289	NaN	3.460842	-4.230289	NaN	-3.460842
0.000000	7.532684	NaN	0.959581	-7.532684	NaN	-0.959581
0.000000	-9.257307	NaN	-10.033515	9.257307	NaN	10.033515
0.000000	2.955882	NaN	3.970067	-2.955882	NaN	-3.970067
0.000000	1.222485	NaN	1.000106	-1.222485	NaN	-1.000106
0.000000	0.115376	NaN	2.459840	-0.115376	NaN	-2.459840
0.000000	-10.514553	NaN	-3.469165	10.514553	NaN	3.469165
0.000000	-3.002373	NaN	12.473201	3.002373	NaN	-12.473201
0.000000	-8.712256	NaN	-8.153626	8.712256	NaN	8.153626
0.000000	-4.544466	NaN	0.841295	4.544466	NaN	-0.841295
0.000000	-0.332270	NaN	-2.391605	0.332270	NaN	2.391605
0.000000	-3.272588	NaN	-1.658188	3.272588	NaN	1.658188
0.000000	-11.443530	NaN	-4.046345	11.443530	NaN	4.046345
0.000000	-3.195282	NaN	-5.311925	3.195282	NaN	5.311925
0.000000	1.668394	NaN	2.251425	-1.668394	NaN	-2.251425
0.000000	-7.939864	NaN	5.443937	7.939864	NaN	-5.443937
0.000000	-5.754857	NaN	-4.325299	5.754857	NaN	4.325299
0.000000	-0.858996	NaN	-0.752541	0.858996	NaN	0.752541
0.000000	3.386716	NaN	11.095654	-3.386716	NaN	-11.095654
