# Supplementary material for: Combined Influences of Model Choice, Data Quality, and Data Quantity When Estimating Population Trends
Source: PLoS One. 2015 Jul 15;10(7):e0132255. doi: 10.1371/journal.pone.0132255 (PMC4503393; doi:10.1371/journal.pone.0132255)
Supplement: S1 Dataset — Files are organized by model type and by the input lambda value. (ZIP) [file pone.0132255.s002.zip › Snail/sims_lambda_1_0/simulationOutput_1_0_0.3_0.3_40.xls]

Percent_Decline_True	Median_Percent_Decline_Matrix	Median_Percent_Decline_Matrix_stable	Median_Percent_Decline_Scalar	Difference_True_Matrix	Difference_True_Matrix_Stable	Difference_True_Scalar
-10.253543	30.742744	NaN	8.943200	-40.996287	NaN	-19.196743
5.822972	48.383706	NaN	4.875442	-42.560734	NaN	0.947531
4.661851	48.576748	NaN	11.135076	-43.914897	NaN	-6.473226
24.318563	48.276100	NaN	-10.747259	-23.957537	NaN	35.065822
24.268343	55.009684	NaN	-0.420757	-30.741340	NaN	24.689100
2.910578	61.235421	NaN	26.040455	-58.324843	NaN	-23.129877
8.292123	60.299279	NaN	9.114643	-52.007156	NaN	-0.822520
12.987320	29.721197	NaN	-18.408768	-16.733878	NaN	31.396088
13.024236	44.051013	NaN	12.141131	-31.026777	NaN	0.883105
50.112200	38.766015	NaN	5.300010	11.346186	NaN	44.812191
48.722690	52.590490	NaN	27.428055	-3.867800	NaN	21.294635
3.070730	43.073968	NaN	-7.600489	-40.003238	NaN	10.671219
-108.554833	44.863698	NaN	14.838431	-153.418531	NaN	-123.393263
20.756402	69.239590	NaN	45.273943	-48.483187	NaN	-24.517540
-113.904471	66.207547	NaN	32.771812	-180.112018	NaN	-146.676283
1.481452	25.001208	NaN	-38.227689	-23.519756	NaN	39.709141
-3.385113	30.209031	NaN	0.077548	-33.594144	NaN	-3.462661
34.818334	65.588574	NaN	35.014865	-30.770241	NaN	-0.196531
-63.696038	36.007099	NaN	-0.890269	-99.703137	NaN	-62.805769
17.517161	42.557657	NaN	35.208382	-25.040496	NaN	-17.691221
-45.004808	31.953336	NaN	-4.636024	-76.958144	NaN	-40.368785
0.284332	38.225011	NaN	4.511795	-37.940679	NaN	-4.227463
-22.092173	46.570538	NaN	-0.033333	-68.662711	NaN	-22.058840
30.515771	36.038597	NaN	-2.247744	-5.522825	NaN	32.763516
6.723741	54.264619	NaN	34.032737	-47.540878	NaN	-27.308995
14.689777	45.572089	NaN	26.417624	-30.882312	NaN	-11.727848
-24.354606	53.117554	NaN	-23.964395	-77.472160	NaN	-0.390211
19.594636	35.115027	NaN	4.728694	-15.520391	NaN	14.865942
-87.255504	53.490376	NaN	-13.291248	-140.745879	NaN	-73.964256
-18.251217	41.011575	NaN	17.094191	-59.262792	NaN	-35.345408
18.508464	25.330134	NaN	11.847784	-6.821670	NaN	6.660680
-27.393021	42.382010	NaN	27.710832	-69.775030	NaN	-55.103853
-25.646406	22.194524	NaN	2.859952	-47.840931	NaN	-28.506358
-6.200183	37.681728	NaN	-4.480492	-43.881912	NaN	-1.719691
-50.849124	33.039008	NaN	-25.736297	-83.888132	NaN	-25.112827
-2.479408	44.695055	NaN	1.468393	-47.174463	NaN	-3.947801
22.082587	28.767823	NaN	-48.057817	-6.685237	NaN	70.140404
0.435883	33.322868	NaN	8.205168	-32.886985	NaN	-7.769285
-8.323612	44.595048	NaN	7.558306	-52.918660	NaN	-15.881918
14.239249	5.523174	NaN	-32.884611	8.716075	NaN	47.123859
-12.632698	52.886017	NaN	13.812409	-65.518715	NaN	-26.445107
-64.614067	55.616983	NaN	16.209103	-120.231050	NaN	-80.823171
-64.523480	44.792507	NaN	15.142582	-109.315987	NaN	-79.666062
-4.273359	61.222723	NaN	30.047760	-65.496082	NaN	-34.321119
49.616757	15.098013	NaN	-15.636705	34.518744	NaN	65.253462
19.826711	51.823088	NaN	-16.222712	-31.996377	NaN	36.049423
-37.889635	59.374939	NaN	37.725950	-97.264574	NaN	-75.615584
-9.073559	56.294849	NaN	9.536348	-65.368408	NaN	-18.609907
-35.576514	52.419781	NaN	30.485403	-87.996295	NaN	-66.061917
16.763775	12.630317	NaN	-10.843316	4.133458	NaN	27.607092
16.322905	53.741224	NaN	17.009739	-37.418320	NaN	-0.686834
34.763683	45.613083	NaN	22.632755	-10.849400	NaN	12.130928
-48.519013	38.222837	NaN	4.916611	-86.741851	NaN	-53.435625
-11.250088	26.768949	NaN	-48.317107	-38.019038	NaN	37.067019
27.231126	54.631174	NaN	37.713333	-27.400048	NaN	-10.482207
26.102605	52.355310	NaN	6.543242	-26.252705	NaN	19.559362
-24.451569	45.156681	NaN	-33.617671	-69.608251	NaN	9.166102
0.352571	31.472036	NaN	14.599247	-31.119465	NaN	-14.246676
4.064322	15.217749	NaN	-12.954392	-11.153427	NaN	17.018714
-18.445218	40.512799	NaN	0.142358	-58.958017	NaN	-18.587576
27.374584	2.956951	NaN	-39.288410	24.417633	NaN	66.662994
-19.417142	51.519181	NaN	23.110729	-70.936323	NaN	-42.527871
-37.463602	43.817470	NaN	12.654837	-81.281073	NaN	-50.118439
-46.352630	41.545175	NaN	-4.772053	-87.897806	NaN	-41.580577
39.526549	34.445619	NaN	-43.271899	5.080931	NaN	82.798449
-26.789724	43.163314	NaN	-23.935016	-69.953037	NaN	-2.854707
-23.589312	47.788418	NaN	38.165953	-71.377731	NaN	-61.755266
-54.830285	45.581347	NaN	7.538017	-100.411632	NaN	-62.368302
6.569765	42.917969	NaN	-9.624466	-36.348203	NaN	16.194231
-19.180066	42.005047	NaN	18.434977	-61.185113	NaN	-37.615043
36.447468	34.012691	NaN	-16.385282	2.434777	NaN	52.832750
-18.146153	57.108311	NaN	18.555294	-75.254464	NaN	-36.701447
56.262389	52.773400	NaN	28.884025	3.488989	NaN	27.378363
-35.061280	50.244883	NaN	39.191888	-85.306164	NaN	-74.253168
-38.704355	37.603231	NaN	-23.954108	-76.307586	NaN	-14.750247
-43.013045	35.873815	NaN	-41.864189	-78.886860	NaN	-1.148856
-23.951424	39.476041	NaN	20.225482	-63.427465	NaN	-44.176907
-45.450730	33.039192	NaN	-13.616418	-78.489922	NaN	-31.834311
38.797133	56.635869	NaN	14.671983	-17.838737	NaN	24.125150
-58.018021	45.727434	NaN	10.686798	-103.745455	NaN	-68.704819
-101.877149	64.951413	NaN	45.788346	-166.828562	NaN	-147.665495
12.546649	38.790178	NaN	-17.117503	-26.243530	NaN	29.664151
-40.498764	62.331072	NaN	26.738279	-102.829836	NaN	-67.237043
21.029647	50.223448	NaN	34.472813	-29.193802	NaN	-13.443167
-79.873448	60.507240	NaN	20.574987	-140.380688	NaN	-100.448435
-20.560155	39.212924	NaN	21.156660	-59.773079	NaN	-41.716815
-18.800978	49.495347	NaN	25.412878	-68.296325	NaN	-44.213856
-22.142313	40.573457	NaN	10.101331	-62.715770	NaN	-32.243644
0.399572	51.438630	NaN	10.368651	-51.039058	NaN	-9.969079
-24.144045	58.658922	NaN	31.244004	-82.802968	NaN	-55.388049
16.284256	45.501591	NaN	-5.825931	-29.217335	NaN	22.110186
12.532946	38.830556	NaN	-33.229708	-26.297610	NaN	45.762654
25.178067	59.546936	NaN	24.297231	-34.368869	NaN	0.880836
-27.149686	39.906375	NaN	18.796582	-67.056061	NaN	-45.946268
-13.378921	35.249888	NaN	7.872991	-48.628808	NaN	-21.251912
2.926832	37.738829	NaN	-4.825446	-34.811997	NaN	7.752278
28.956150	50.661581	NaN	29.410034	-21.705431	NaN	-0.453884
15.963572	45.354853	NaN	27.842030	-29.391280	NaN	-11.878458
-12.019734	50.034410	NaN	27.709124	-62.054144	NaN	-39.728858
14.870625	51.078461	NaN	8.656553	-36.207835	NaN	6.214073
-83.611109	51.549204	NaN	-7.177287	-135.160312	NaN	-76.433822
12.962654	20.477023	NaN	19.312549	-7.514369	NaN	-6.349895
38.990820	57.485045	NaN	26.045022	-18.494225	NaN	12.945797
8.328196	51.189568	NaN	-7.944117	-42.861371	NaN	16.272313
-16.258556	38.537400	NaN	-10.063955	-54.795956	NaN	-6.194601
55.166027	36.466663	NaN	12.860949	18.699365	NaN	42.305079
42.982700	54.056586	NaN	15.824017	-11.073886	NaN	27.158683
53.576471	24.459799	NaN	-0.931095	29.116672	NaN	54.507566
11.616248	57.538794	NaN	8.668856	-45.922547	NaN	2.947391
-1.719788	39.343378	NaN	17.185434	-41.063166	NaN	-18.905223
25.808257	4.022117	NaN	-11.649401	21.786140	NaN	37.457657
-12.866300	64.427095	NaN	26.830888	-77.293395	NaN	-39.697188
-2.427537	20.771552	NaN	-16.345964	-23.199089	NaN	13.918427
-74.952100	55.966850	NaN	5.451884	-130.918950	NaN	-80.403984
20.579579	30.106220	NaN	-22.528410	-9.526641	NaN	43.107988
32.177224	70.993406	NaN	34.281965	-38.816182	NaN	-2.104741
12.379932	43.559893	NaN	11.741643	-31.179961	NaN	0.638289
1.950212	42.593376	NaN	1.513143	-40.643163	NaN	0.437069
13.639475	26.634919	NaN	7.312582	-12.995445	NaN	6.326893
51.133449	49.043555	NaN	-8.647274	2.089894	NaN	59.780724
41.849884	33.767652	NaN	11.294722	8.082233	NaN	30.555163
52.476421	41.185045	NaN	-41.512171	11.291376	NaN	93.988592
26.910977	54.463818	NaN	16.201315	-27.552840	NaN	10.709663
20.516965	64.713562	NaN	15.257737	-44.196597	NaN	5.259228
-11.068902	61.226942	NaN	19.330423	-72.295843	NaN	-30.399325
23.074756	30.152175	NaN	23.130131	-7.077418	NaN	-0.055375
-37.076984	35.895554	NaN	18.346605	-72.972537	NaN	-55.423589
27.179492	12.722725	NaN	3.879298	14.456767	NaN	23.300193
-8.025104	35.173633	NaN	28.146257	-43.198737	NaN	-36.171361
13.177832	47.689709	NaN	22.668571	-34.511877	NaN	-9.490738
-34.916686	45.624807	NaN	-34.332294	-80.541493	NaN	-0.584391
26.116826	50.005051	NaN	15.454928	-23.888224	NaN	10.661898
-1.056413	26.942211	NaN	20.243887	-27.998625	NaN	-21.300300
-30.569220	50.985414	NaN	1.516699	-81.554634	NaN	-32.085920
21.506928	45.956741	NaN	9.565814	-24.449813	NaN	11.941114
-5.478133	31.834784	NaN	-17.252325	-37.312917	NaN	11.774192
22.610911	46.787136	NaN	19.815183	-24.176225	NaN	2.795728
-20.326790	32.492370	NaN	-18.866672	-52.819159	NaN	-1.460118
34.607775	37.397228	NaN	-4.711451	-2.789454	NaN	39.319226
13.809562	22.165577	NaN	-14.864374	-8.356015	NaN	28.673936
28.188507	58.357060	NaN	8.906459	-30.168552	NaN	19.282048
-51.548764	38.589231	NaN	-8.806797	-90.137995	NaN	-42.741967
-2.642516	52.018315	NaN	18.119629	-54.660830	NaN	-20.762145
35.235439	59.890558	NaN	17.475373	-24.655118	NaN	17.760066
25.872218	35.320489	NaN	16.657205	-9.448271	NaN	9.215013
40.514479	48.654952	NaN	15.344710	-8.140474	NaN	25.169769
-14.518718	29.306578	NaN	-22.081865	-43.825296	NaN	7.563147
11.021433	55.099220	NaN	19.395147	-44.077787	NaN	-8.373714
-13.456812	53.626298	NaN	6.783687	-67.083110	NaN	-20.240500
22.834054	35.825398	NaN	7.056371	-12.991345	NaN	15.777683
-7.512092	45.654616	NaN	26.861847	-53.166708	NaN	-34.373939
-42.815659	52.663975	NaN	29.378566	-95.479634	NaN	-72.194225
-15.370792	33.045144	NaN	11.903370	-48.415937	NaN	-27.274162
13.538463	50.028354	NaN	19.384110	-36.489892	NaN	-5.845647
61.953145	56.880025	NaN	17.147550	5.073120	NaN	44.805595
-6.790199	42.170896	NaN	-28.451369	-48.961095	NaN	21.661170
27.638745	10.048895	NaN	-30.222555	17.589850	NaN	57.861299
62.753505	20.679994	NaN	-14.066878	42.073511	NaN	76.820383
29.593629	45.849348	NaN	18.880035	-16.255719	NaN	10.713594
16.359341	61.003838	NaN	25.448471	-44.644497	NaN	-9.089131
11.630172	26.228151	NaN	6.303949	-14.597979	NaN	5.326223
-7.606068	37.456312	NaN	8.226289	-45.062380	NaN	-15.832357
42.845157	54.250917	NaN	28.941826	-11.405760	NaN	13.903331
11.824290	39.778492	NaN	-1.038304	-27.954202	NaN	12.862593
-16.101070	24.101916	NaN	-23.520473	-40.202987	NaN	7.419403
-20.582050	46.100526	NaN	-31.155959	-66.682577	NaN	10.573908
19.065123	54.225540	NaN	16.866034	-35.160417	NaN	2.199089
-40.575996	56.041863	NaN	26.329684	-96.617860	NaN	-66.905680
-4.852326	60.100695	NaN	-4.060972	-64.953022	NaN	-0.791355
31.981751	29.052326	NaN	-7.006983	2.929425	NaN	38.988734
-9.495299	55.779795	NaN	-2.311749	-65.275094	NaN	-7.183551
-27.380893	18.359911	NaN	-25.925797	-45.740804	NaN	-1.455096
-54.096529	38.943275	NaN	30.050336	-93.039805	NaN	-84.146865
-73.713549	53.471656	NaN	18.609708	-127.185206	NaN	-92.323258
-64.458334	36.268412	NaN	10.686451	-100.726746	NaN	-75.144785
-20.457909	51.886305	NaN	12.290403	-72.344214	NaN	-32.748312
-33.501565	37.040777	NaN	-33.151289	-70.542343	NaN	-0.350276
62.961511	26.266466	NaN	-21.015182	36.695045	NaN	83.976693
62.318392	37.995147	NaN	13.411465	24.323245	NaN	48.906927
6.064203	61.956167	NaN	13.333017	-55.891963	NaN	-7.268814
-74.497014	39.555939	NaN	8.975544	-114.052954	NaN	-83.472558
23.192626	50.854266	NaN	5.550591	-27.661640	NaN	17.642035
21.269496	13.676617	NaN	-41.212249	7.592878	NaN	62.481744
7.971691	41.227761	NaN	-19.422522	-33.256070	NaN	27.394212
-1.143599	56.568971	NaN	-4.191435	-57.712570	NaN	3.047836
-64.469668	9.922880	NaN	7.827073	-74.392548	NaN	-72.296741
22.901761	38.184312	NaN	3.660792	-15.282551	NaN	19.240970
32.990006	48.820425	NaN	4.782422	-15.830420	NaN	28.207584
-10.182453	19.426776	NaN	-14.202002	-29.609230	NaN	4.019548
-131.310307	46.311358	NaN	4.942564	-177.621665	NaN	-136.252870
-14.014820	34.147879	NaN	0.322396	-48.162699	NaN	-14.337216
11.419145	57.587475	NaN	17.191921	-46.168330	NaN	-5.772776
60.914926	42.489669	NaN	-32.926937	18.425257	NaN	93.841863
42.272221	36.321417	NaN	-4.927847	5.950804	NaN	47.200068
16.497241	36.045321	NaN	-23.526282	-19.548080	NaN	40.023524
0.135257	60.976996	NaN	24.864306	-60.841739	NaN	-24.729048
-59.486225	40.891620	NaN	25.880127	-100.377845	NaN	-85.366352
19.923068	31.015500	NaN	9.486029	-11.092432	NaN	10.437039
4.655266	35.271765	NaN	-27.222737	-30.616500	NaN	31.878003
-66.525580	41.882325	NaN	3.930276	-108.407905	NaN	-70.455856
11.240993	75.561574	NaN	20.331306	-64.320581	NaN	-9.090313
-17.937279	53.399484	NaN	28.742673	-71.336763	NaN	-46.679953
12.322921	40.871379	NaN	27.149330	-28.548457	NaN	-14.826408
33.555141	51.096053	NaN	8.990018	-17.540912	NaN	24.565123
-4.791406	59.751531	NaN	23.493585	-64.542937	NaN	-28.284990
22.698119	22.923925	NaN	-2.353892	-0.225806	NaN	25.052011
51.267144	48.995960	NaN	33.170029	2.271184	NaN	18.097116
24.144504	29.345911	NaN	-9.710968	-5.201407	NaN	33.855472
-4.159740	28.209612	NaN	-23.926130	-32.369352	NaN	19.766390
-60.253213	50.024753	NaN	13.497317	-110.277966	NaN	-73.750530
-98.675680	35.929619	NaN	7.669895	-134.605299	NaN	-106.345575
37.756133	37.266174	NaN	-18.521289	0.489959	NaN	56.277422
2.860182	32.806363	NaN	1.249996	-29.946181	NaN	1.610186
22.740521	24.443633	NaN	3.098810	-1.703112	NaN	19.641711
-25.459182	41.157615	NaN	-5.443821	-66.616797	NaN	-20.015361
-50.267071	25.186296	NaN	-35.558227	-75.453367	NaN	-14.708844
50.526736	55.176796	NaN	17.914028	-4.650061	NaN	32.612708
7.103855	30.724954	NaN	5.850661	-23.621099	NaN	1.253195
14.833748	45.610113	NaN	-2.444377	-30.776365	NaN	17.278125
-5.514764	34.285788	NaN	1.250992	-39.800552	NaN	-6.765757
37.722572	50.172641	NaN	15.719571	-12.450070	NaN	22.003000
51.065357	52.940928	NaN	35.019874	-1.875571	NaN	16.045484
3.441212	43.868087	NaN	-16.984502	-40.426875	NaN	20.425714
41.960134	61.314526	NaN	-3.702922	-19.354393	NaN	45.663055
-108.016240	65.736951	NaN	39.644530	-173.753191	NaN	-147.660770
16.045982	50.529917	NaN	-19.738912	-34.483935	NaN	35.784894
-18.256742	57.125850	NaN	19.381813	-75.382592	NaN	-37.638554
0.337337	40.734620	NaN	14.758947	-40.397283	NaN	-14.421610
-32.048831	-9.922243	NaN	-23.886482	-22.126587	NaN	-8.162348
19.785268	46.858406	NaN	0.881488	-27.073138	NaN	18.903780
-26.857588	55.954373	NaN	44.771375	-82.811961	NaN	-71.628963
-18.947133	50.704529	NaN	17.171591	-69.651662	NaN	-36.118724
-66.144176	17.943841	NaN	1.668484	-84.088017	NaN	-67.812660
42.418970	42.657557	NaN	25.084019	-0.238587	NaN	17.334951
-28.954739	-18.071176	NaN	-45.310821	-10.883562	NaN	16.356083
-13.674644	29.369089	NaN	-18.829077	-43.043733	NaN	5.154433
-46.851310	27.911804	NaN	-13.751533	-74.763114	NaN	-33.099777
-34.288487	40.585449	NaN	28.558163	-74.873935	NaN	-62.846650
-2.334106	56.008232	NaN	19.899805	-58.342338	NaN	-22.233912
-56.812210	37.230269	NaN	20.098361	-94.042478	NaN	-76.910570
-5.383665	37.730876	NaN	6.665726	-43.114541	NaN	-12.049391
-57.000543	57.861216	NaN	21.240603	-114.861759	NaN	-78.241146
42.033207	42.773080	NaN	-11.701981	-0.739873	NaN	53.735188
-28.729142	58.681333	NaN	20.321524	-87.410476	NaN	-49.050666
9.951334	41.665263	NaN	0.718082	-31.713929	NaN	9.233252
51.772126	36.213091	NaN	-19.622067	15.559035	NaN	71.394194
5.649472	18.500955	NaN	-13.003161	-12.851482	NaN	18.652633
20.669242	42.464679	NaN	17.287460	-21.795437	NaN	3.381782
-9.398117	43.500106	NaN	10.871796	-52.898223	NaN	-20.269913
49.442596	56.091605	NaN	11.458944	-6.649009	NaN	37.983652
27.659775	20.431667	NaN	-6.657761	7.228108	NaN	34.317536
12.725993	26.652617	NaN	24.579301	-13.926624	NaN	-11.853309
50.228463	19.277538	NaN	-2.083299	30.950925	NaN	52.311762
9.875634	50.424884	NaN	25.353689	-40.549250	NaN	-15.478054
29.018189	41.732793	NaN	-15.300845	-12.714604	NaN	44.319034
36.411482	53.220180	NaN	36.658286	-16.808698	NaN	-0.246804
39.443111	52.015069	NaN	24.616836	-12.571958	NaN	14.826275
14.793726	29.379898	NaN	2.021210	-14.586172	NaN	12.772516
-2.902070	30.881445	NaN	-2.765125	-33.783515	NaN	-0.136945
-41.656849	48.593251	NaN	27.577576	-90.250100	NaN	-69.234425
4.877587	36.936739	NaN	-10.941104	-32.059152	NaN	15.818692
8.862508	55.520954	NaN	40.352471	-46.658447	NaN	-31.489963
21.858669	53.788377	NaN	18.352559	-31.929709	NaN	3.506110
36.966463	56.564846	NaN	25.293139	-19.598382	NaN	11.673324
9.154015	43.629177	NaN	-11.210528	-34.475162	NaN	20.364543
20.808258	9.486550	NaN	-28.098057	11.321708	NaN	48.906316
-11.350135	52.654552	NaN	22.654016	-64.004687	NaN	-34.004152
31.565148	18.154769	NaN	-60.260250	13.410379	NaN	91.825397
-147.053175	10.675493	NaN	2.101043	-157.728668	NaN	-149.154218
4.115790	46.071941	NaN	-7.155283	-41.956151	NaN	11.271073
34.271903	59.395002	NaN	21.879246	-25.123099	NaN	12.392657
30.332097	60.023330	NaN	34.269207	-29.691233	NaN	-3.937110
52.724835	57.113566	NaN	28.199022	-4.388731	NaN	24.525812
2.766297	46.718738	NaN	-2.993171	-43.952442	NaN	5.759468
-14.420855	49.549321	NaN	25.184604	-63.970176	NaN	-39.605459
-22.269329	50.599882	NaN	33.768078	-72.869211	NaN	-56.037407
-8.725844	45.807268	NaN	16.908278	-54.533111	NaN	-25.634122
62.497491	56.055543	NaN	-2.271620	6.441948	NaN	64.769111
14.846324	18.018620	NaN	-27.355422	-3.172296	NaN	42.201745
28.456983	37.313403	NaN	-2.591786	-8.856420	NaN	31.048768
9.475419	62.472019	NaN	22.951643	-52.996600	NaN	-13.476224
40.491506	31.137952	NaN	-15.370922	9.353553	NaN	55.862427
62.144031	22.672713	NaN	-19.857787	39.471318	NaN	82.001818
-10.764619	58.398921	NaN	3.478639	-69.163541	NaN	-14.243258
-110.758255	35.771048	NaN	-30.491957	-146.529303	NaN	-80.266298
62.196010	33.704890	NaN	-9.976757	28.491120	NaN	72.172767
12.017986	42.147574	NaN	19.483299	-30.129588	NaN	-7.465313
-30.889744	38.909990	NaN	5.080152	-69.799734	NaN	-35.969895
-12.602141	40.541805	NaN	5.325921	-53.143946	NaN	-17.928062
-20.781042	24.618155	NaN	-2.522620	-45.399197	NaN	-18.258422
-6.663331	29.920299	NaN	-9.805330	-36.583630	NaN	3.141999
-15.704731	58.664792	NaN	7.049680	-74.369523	NaN	-22.754410
-84.879078	32.287355	NaN	9.616159	-117.166433	NaN	-94.495237
28.238421	34.406133	NaN	-1.872328	-6.167713	NaN	30.110749
-60.210437	46.865303	NaN	-8.885918	-107.075740	NaN	-51.324519
46.888869	31.613273	NaN	-35.741875	15.275595	NaN	82.630744
27.576397	41.991885	NaN	0.906494	-14.415488	NaN	26.669903
35.849024	25.685409	NaN	-44.712300	10.163615	NaN	80.561323
16.782174	22.813121	NaN	26.292195	-6.030947	NaN	-9.510021
-110.155427	34.961296	NaN	-12.281547	-145.116723	NaN	-97.873880
22.063683	59.116108	NaN	12.318603	-37.052425	NaN	9.745080
-26.718380	28.486772	NaN	8.808022	-55.205152	NaN	-35.526403
-58.190971	52.247338	NaN	22.956734	-110.438308	NaN	-81.147704
8.216248	36.156446	NaN	12.410486	-27.940198	NaN	-4.194239
-36.328990	36.330512	NaN	-1.199753	-72.659502	NaN	-35.129237
49.547707	68.572844	NaN	20.210890	-19.025137	NaN	29.336818
-32.246726	39.953453	NaN	-13.103239	-72.200179	NaN	-19.143488
16.354100	10.371743	NaN	-20.691522	5.982357	NaN	37.045622
-24.075449	57.408282	NaN	30.721181	-81.483730	NaN	-54.796630
8.918616	1.643743	NaN	-39.806146	7.274873	NaN	48.724762
-30.723156	36.061799	NaN	6.064077	-66.784955	NaN	-36.787234
33.451646	54.836089	NaN	9.505037	-21.384443	NaN	23.946609
-32.296565	32.079444	NaN	20.771183	-64.376009	NaN	-53.067749
61.320300	42.382624	NaN	10.946115	18.937676	NaN	50.374185
27.591012	44.701813	NaN	11.276040	-17.110801	NaN	16.314972
22.514744	38.076620	NaN	12.122311	-15.561876	NaN	10.392432
-23.935697	37.085258	NaN	9.959957	-61.020955	NaN	-33.895654
7.922694	41.477995	NaN	-27.162999	-33.555301	NaN	35.085692
38.936329	41.868061	NaN	-3.705039	-2.931733	NaN	42.641367
-39.330709	25.976534	NaN	-6.321258	-65.307243	NaN	-33.009451
19.519047	37.109513	NaN	16.260132	-17.590467	NaN	3.258915
0.776602	46.858750	NaN	27.559686	-46.082148	NaN	-26.783084
-34.808131	47.473045	NaN	-0.860810	-82.281175	NaN	-33.947321
9.323269	40.413646	NaN	-6.330950	-31.090378	NaN	15.654219
13.438042	33.135648	NaN	20.576698	-19.697605	NaN	-7.138656
5.750973	60.798173	NaN	44.172363	-55.047200	NaN	-38.421390
19.574381	49.008818	NaN	19.103951	-29.434437	NaN	0.470430
6.467013	52.576657	NaN	17.116042	-46.109644	NaN	-10.649029
-1.237958	41.376587	NaN	-16.227631	-42.614545	NaN	14.989673
4.099739	45.415096	NaN	8.057202	-41.315357	NaN	-3.957463
30.937938	19.566434	NaN	-31.482776	11.371503	NaN	62.420713
31.120139	66.260132	NaN	43.067343	-35.139992	NaN	-11.947204
32.500877	43.524898	NaN	6.870914	-11.024020	NaN	25.629963
15.315823	55.925899	NaN	19.219336	-40.610076	NaN	-3.903513
34.804889	48.309601	NaN	14.035777	-13.504712	NaN	20.769112
29.811799	51.745321	NaN	0.003080	-21.933521	NaN	29.808720
3.338500	43.310595	NaN	16.544728	-39.972094	NaN	-13.206228
-73.994572	56.583677	NaN	9.581732	-130.578249	NaN	-83.576304
41.885752	50.837168	NaN	3.898618	-8.951416	NaN	37.987133
19.203907	35.917829	NaN	5.401012	-16.713922	NaN	13.802895
-10.007501	32.703299	NaN	8.571484	-42.710800	NaN	-18.578985
-52.160091	40.860330	NaN	-15.189613	-93.020421	NaN	-36.970479
-36.611788	36.123326	NaN	25.823422	-72.735113	NaN	-62.435210
9.749415	36.682387	NaN	-13.058315	-26.932972	NaN	22.807730
4.166075	63.089910	NaN	15.875425	-58.923835	NaN	-11.709350
-3.972130	34.328360	NaN	-7.613970	-38.300489	NaN	3.641840
-4.611178	44.034336	NaN	21.494101	-48.645514	NaN	-26.105279
-156.403421	49.589322	NaN	2.922197	-205.992743	NaN	-159.325618
-37.008539	47.738440	NaN	3.358827	-84.746979	NaN	-40.367366
27.751381	58.509715	NaN	29.983052	-30.758334	NaN	-2.231670
5.443126	31.545975	NaN	10.783538	-26.102849	NaN	-5.340412
22.424902	30.986146	NaN	3.434858	-8.561244	NaN	18.990044
-88.896797	49.755510	NaN	25.251999	-138.652306	NaN	-114.148795
39.817656	50.667069	NaN	5.387852	-10.849413	NaN	34.429804
-0.053274	45.828815	NaN	7.911518	-45.882089	NaN	-7.964792
54.591726	57.571426	NaN	-4.555425	-2.979701	NaN	59.147151
2.363898	20.520293	NaN	13.971556	-18.156395	NaN	-11.607658
34.004138	17.327380	NaN	-9.620867	16.676758	NaN	43.625005
26.488463	52.640690	NaN	13.279616	-26.152227	NaN	13.208847
37.415114	37.922008	NaN	-1.651199	-0.506894	NaN	39.066313
64.670472	27.515912	NaN	-1.316148	37.154561	NaN	65.986621
29.719809	25.199009	NaN	-2.601427	4.520800	NaN	32.321236
-16.004631	48.320549	NaN	13.410968	-64.325180	NaN	-29.415599
12.767213	42.189452	NaN	-4.613508	-29.422239	NaN	17.380721
51.478375	35.568827	NaN	5.824995	15.909549	NaN	45.653381
14.255859	20.613624	NaN	-5.229522	-6.357765	NaN	19.485381
-10.271236	38.901199	NaN	7.442977	-49.172434	NaN	-17.714213
-48.284476	44.304190	NaN	-14.988103	-92.588666	NaN	-33.296373
35.349972	26.856650	NaN	-6.608946	8.493321	NaN	41.958918
21.430233	13.471911	NaN	-18.358652	7.958323	NaN	39.788885
-18.632125	29.719489	NaN	8.302292	-48.351614	NaN	-26.934418
53.474523	36.404570	NaN	-9.395649	17.069953	NaN	62.870172
-1.869457	23.153120	NaN	-4.905890	-25.022576	NaN	3.036433
17.367395	-48.675641	NaN	-98.235547	66.043036	NaN	115.602942
11.066980	55.446521	NaN	21.869930	-44.379540	NaN	-10.802950
-14.068955	55.407811	NaN	6.706458	-69.476766	NaN	-20.775412
-42.310630	21.883586	NaN	-17.399837	-64.194216	NaN	-24.910793
-2.923217	42.179128	NaN	5.047131	-45.102345	NaN	-7.970348
0.438004	65.041093	NaN	6.456279	-64.603090	NaN	-6.018276
35.704945	45.261340	NaN	6.532985	-9.556394	NaN	29.171960
-10.120780	48.217036	NaN	11.341169	-58.337815	NaN	-21.461948
-9.427088	27.202975	NaN	-8.625442	-36.630063	NaN	-0.801646
-35.228566	42.117191	NaN	0.334119	-77.345757	NaN	-35.562684
-36.138839	36.381627	NaN	27.916569	-72.520466	NaN	-64.055407
1.927554	31.155239	NaN	-4.384179	-29.227685	NaN	6.311733
35.748486	39.731589	NaN	14.507228	-3.983103	NaN	21.241258
3.038710	43.746789	NaN	-5.048569	-40.708079	NaN	8.087278
-18.201556	33.647967	NaN	15.091988	-51.849522	NaN	-33.293544
-23.196054	52.991040	NaN	22.108818	-76.187094	NaN	-45.304872
-20.834049	37.306347	NaN	-22.703195	-58.140396	NaN	1.869146
57.257544	40.663788	NaN	-18.904162	16.593757	NaN	76.161707
-45.041104	25.757361	NaN	-18.484627	-70.798466	NaN	-26.556477
-14.166422	52.329195	NaN	4.560091	-66.495616	NaN	-18.726512
-87.338483	37.405109	NaN	3.306605	-124.743592	NaN	-90.645088
9.589131	31.995120	NaN	-1.598512	-22.405989	NaN	11.187644
-2.749865	49.192504	NaN	-1.140092	-51.942369	NaN	-1.609773
40.741179	27.863983	NaN	5.453620	12.877195	NaN	35.287559
23.122198	26.782051	NaN	6.582029	-3.659853	NaN	16.540169
-26.982969	52.564211	NaN	30.668626	-79.547180	NaN	-57.651595
-31.755864	26.052753	NaN	6.350357	-57.808616	NaN	-38.106221
34.419668	51.199835	NaN	23.828123	-16.780168	NaN	10.591545
33.677803	46.725646	NaN	14.614111	-13.047843	NaN	19.063692
40.957843	51.717457	NaN	12.339711	-10.759614	NaN	28.618132
30.947847	43.853338	NaN	4.676521	-12.905490	NaN	26.271327
-8.523077	19.706949	NaN	-16.567707	-28.230026	NaN	8.044630
4.741005	44.467421	NaN	12.889752	-39.726416	NaN	-8.148747
0.800663	46.936914	NaN	5.325180	-46.136250	NaN	-4.524516
49.370584	42.614603	NaN	-9.674902	6.755981	NaN	59.045486
5.034571	50.389149	NaN	26.835620	-45.354578	NaN	-21.801049
-1.287739	42.104285	NaN	30.962423	-43.392024	NaN	-32.250163
-23.948032	63.069505	NaN	22.243874	-87.017537	NaN	-46.191906
11.563458	52.870899	NaN	8.285221	-41.307441	NaN	3.278237
-9.824127	63.864436	NaN	21.681452	-73.688563	NaN	-31.505579
-21.520777	56.404287	NaN	12.815614	-77.925064	NaN	-34.336392
-37.311488	54.861705	NaN	23.188442	-92.173193	NaN	-60.499930
9.605572	50.737936	NaN	16.667352	-41.132365	NaN	-7.061780
30.385616	58.502625	NaN	25.171783	-28.117009	NaN	5.213832
11.826241	35.905802	NaN	-2.400256	-24.079561	NaN	14.226498
6.087647	48.222438	NaN	24.811686	-42.134792	NaN	-18.724039
-32.611132	26.006337	NaN	-27.647043	-58.617468	NaN	-4.964088
-20.388332	56.678609	NaN	12.591145	-77.066941	NaN	-32.979477
48.599966	42.293166	NaN	-1.785644	6.306800	NaN	50.385610
-0.386566	53.237185	NaN	2.607778	-53.623751	NaN	-2.994344
41.476686	25.201379	NaN	-17.368560	16.275307	NaN	58.845246
-40.038031	52.489525	NaN	31.379697	-92.527556	NaN	-71.417729
-23.790136	49.309249	NaN	19.302132	-73.099385	NaN	-43.092268
-25.384400	44.253529	NaN	-2.209502	-69.637929	NaN	-23.174898
-23.697066	29.935591	NaN	3.089220	-53.632657	NaN	-26.786286
-30.050155	48.181067	NaN	14.303180	-78.231223	NaN	-44.353335
-28.784866	60.024826	NaN	13.316213	-88.809692	NaN	-42.101079
6.993318	59.289117	NaN	36.261357	-52.295799	NaN	-29.268040
29.962431	55.744272	NaN	8.966908	-25.781841	NaN	20.995524
61.929944	51.026837	NaN	-5.077622	10.903107	NaN	67.007566
44.030542	50.479081	NaN	-20.810415	-6.448539	NaN	64.840957
38.865999	42.561208	NaN	12.955781	-3.695209	NaN	25.910218
-35.872704	48.483871	NaN	0.035912	-84.356575	NaN	-35.908616
-4.924444	40.705819	NaN	10.046917	-45.630263	NaN	-14.971361
-57.650877	25.653086	NaN	-8.611942	-83.303963	NaN	-49.038935
-9.615204	23.977178	NaN	-45.717896	-33.592382	NaN	36.102692
12.272841	7.348281	NaN	-7.921522	4.924559	NaN	20.194362
48.861564	22.654505	NaN	-17.924812	26.207059	NaN	66.786376
36.710903	50.128924	NaN	28.166232	-13.418021	NaN	8.544672
19.006992	44.163173	NaN	-18.214840	-25.156181	NaN	37.221831
-31.202007	59.915091	NaN	2.751306	-91.117097	NaN	-33.953312
51.902607	38.183650	NaN	10.789482	13.718957	NaN	41.113124
-26.761997	32.778570	NaN	-17.585213	-59.540567	NaN	-9.176785
-35.989748	43.497269	NaN	-2.399822	-79.487017	NaN	-33.589926
7.140299	19.949407	NaN	18.019229	-12.809108	NaN	-10.878930
31.075630	42.688028	NaN	15.980975	-11.612399	NaN	15.094655
27.768629	32.949733	NaN	-7.374936	-5.181104	NaN	35.143565
8.304887	28.148341	NaN	-45.564259	-19.843454	NaN	53.869146
-80.253552	48.917963	NaN	13.724386	-129.171514	NaN	-93.977937
50.345032	26.403075	NaN	-22.522595	23.941957	NaN	72.867627
-3.029880	59.029530	NaN	26.900715	-62.059410	NaN	-29.930595
-36.854881	37.604139	NaN	-1.922052	-74.459019	NaN	-34.932828
33.046269	63.091428	NaN	13.918377	-30.045158	NaN	19.127892
-25.874077	51.100408	NaN	25.287198	-76.974485	NaN	-51.161275
-0.731281	47.375087	NaN	6.911357	-48.106369	NaN	-7.642639
-16.540506	51.311261	NaN	8.629445	-67.851767	NaN	-25.169951
-2.011498	48.885557	NaN	10.478749	-50.897054	NaN	-12.490247
-20.560447	52.981253	NaN	18.256852	-73.541700	NaN	-38.817300
2.472788	54.582817	NaN	11.203355	-52.110030	NaN	-8.730568
2.947553	37.478530	NaN	35.912357	-34.530978	NaN	-32.964805
1.854716	42.789373	NaN	-2.242791	-40.934657	NaN	4.097508
8.162534	59.089735	NaN	-14.431570	-50.927201	NaN	22.594104
-24.720427	33.619600	NaN	0.196922	-58.340027	NaN	-24.917349
4.939153	62.350834	NaN	41.491830	-57.411680	NaN	-36.552677
-27.807986	8.987141	NaN	-17.320270	-36.795126	NaN	-10.487715
-11.937924	27.674129	NaN	-10.078609	-39.612052	NaN	-1.859315
40.418236	47.946893	NaN	-9.969504	-7.528657	NaN	50.387740
-2.291745	23.151595	NaN	-36.206659	-25.443340	NaN	33.914914
37.904677	37.783104	NaN	-0.090181	0.121574	NaN	37.994858
-8.458575	35.313350	NaN	-0.612731	-43.771924	NaN	-7.845844
-1.857656	44.214963	NaN	-20.698167	-46.072618	NaN	18.840511
41.044256	27.212320	NaN	4.889429	13.831936	NaN	36.154827
18.054921	42.420422	NaN	18.452288	-24.365501	NaN	-0.397367
-52.472565	66.748874	NaN	37.224142	-119.221438	NaN	-89.696706
-32.973303	45.135974	NaN	2.571363	-78.109277	NaN	-35.544667
-17.279397	36.918346	NaN	-1.107898	-54.197743	NaN	-16.171499
27.991034	40.995627	NaN	1.395271	-13.004594	NaN	26.595762
15.123219	56.818661	NaN	19.368344	-41.695442	NaN	-4.245125
-3.367041	52.381529	NaN	3.686369	-55.748571	NaN	-7.053411
-47.929192	22.617227	NaN	-52.190254	-70.546418	NaN	4.261062
-24.742666	52.609705	NaN	17.685848	-77.352371	NaN	-42.428513
-40.970646	18.165818	NaN	-17.738260	-59.136464	NaN	-23.232387
-55.334117	47.231234	NaN	23.013391	-102.565352	NaN	-78.347509
-56.145742	39.277256	NaN	4.419750	-95.422998	NaN	-60.565492
10.573685	20.657207	NaN	-2.469755	-10.083522	NaN	13.043440
26.753282	34.361174	NaN	2.150726	-7.607892	NaN	24.602556
21.843009	43.276394	NaN	8.314322	-21.433385	NaN	13.528686
-58.240146	39.420053	NaN	23.211496	-97.660200	NaN	-81.451643
47.906747	17.251124	NaN	-58.937413	30.655623	NaN	106.844160
23.640429	62.667632	NaN	39.871887	-39.027203	NaN	-16.231458
9.126532	43.980454	NaN	2.910772	-34.853922	NaN	6.215760
-11.841496	24.251338	NaN	2.344547	-36.092835	NaN	-14.186043
0.285470	35.632214	NaN	2.327956	-35.346744	NaN	-2.042485
-22.330057	24.437283	NaN	-13.593579	-46.767340	NaN	-8.736478
-17.533780	38.599639	NaN	0.606707	-56.133419	NaN	-18.140486
52.725151	48.794754	NaN	3.538856	3.930396	NaN	49.186295
34.528538	45.968020	NaN	39.449397	-11.439482	NaN	-4.920859
17.638563	41.779237	NaN	4.061555	-24.140674	NaN	13.577007
-39.315927	9.912135	NaN	-76.101753	-49.228062	NaN	36.785826
44.683705	30.672790	NaN	20.238515	14.010915	NaN	24.445190
54.271332	33.081850	NaN	16.061686	21.189482	NaN	38.209646
-26.581415	59.943499	NaN	24.680267	-86.524914	NaN	-51.261682
27.339496	53.963020	NaN	13.297027	-26.623524	NaN	14.042469
-24.976596	45.415023	NaN	2.692489	-70.391619	NaN	-27.669085
34.392759	54.946813	NaN	17.389661	-20.554054	NaN	17.003098
-9.520734	51.769258	NaN	-5.318825	-61.289992	NaN	-4.201909
11.923746	39.840088	NaN	10.989492	-27.916342	NaN	0.934254
50.921375	75.229533	NaN	55.935160	-24.308158	NaN	-5.013784
-5.985606	28.211432	NaN	7.895290	-34.197037	NaN	-13.880896
7.027624	50.000496	NaN	10.768749	-42.972872	NaN	-3.741124
20.343702	49.552050	NaN	10.328568	-29.208348	NaN	10.015133
-28.633491	59.387423	NaN	15.710339	-88.020914	NaN	-44.343830
39.023482	47.644864	NaN	-4.134840	-8.621381	NaN	43.158322
-122.730482	14.508959	NaN	-5.503293	-137.239442	NaN	-117.227190
-25.712953	57.418021	NaN	27.570063	-83.130974	NaN	-53.283017
34.210406	20.628913	NaN	-15.086447	13.581493	NaN	49.296853
20.319689	21.697218	NaN	-18.835865	-1.377530	NaN	39.155554
39.450087	41.127464	NaN	-26.025480	-1.677377	NaN	65.475568
15.619670	34.978813	NaN	24.666792	-19.359144	NaN	-9.047122
-34.350686	55.467352	NaN	18.513317	-89.818037	NaN	-52.864003
-25.265760	25.408613	NaN	-9.468014	-50.674373	NaN	-15.797746
-10.495599	31.672065	NaN	-26.010525	-42.167664	NaN	15.514926
-15.563133	11.278858	NaN	-14.754410	-26.841991	NaN	-0.808723
14.908797	16.578877	NaN	5.708574	-1.670081	NaN	9.200222
23.335021	57.115636	NaN	-4.555042	-33.780615	NaN	27.890063
37.594233	40.723157	NaN	-12.378818	-3.128925	NaN	49.973050
-8.066140	25.730769	NaN	-2.812609	-33.796909	NaN	-5.253531
10.434131	47.726099	NaN	-5.168806	-37.291968	NaN	15.602937
7.014957	9.632026	NaN	-33.069961	-2.617069	NaN	40.084918
37.896060	59.214864	NaN	8.858734	-21.318804	NaN	29.037326
33.254621	41.264013	NaN	20.192300	-8.009392	NaN	13.062321
0.890344	48.508057	NaN	14.917162	-47.617713	NaN	-14.026818
38.753885	36.416811	NaN	12.925802	2.337074	NaN	25.828084
6.267972	38.114574	NaN	-7.908267	-31.846601	NaN	14.176239
-2.307329	57.751255	NaN	12.979505	-60.058583	NaN	-15.286834
-19.635838	41.004946	NaN	44.482183	-60.640784	NaN	-64.118021
29.555172	50.377866	NaN	20.083483	-20.822693	NaN	9.471689
12.050858	60.374239	NaN	12.735730	-48.323380	NaN	-0.684872
9.359820	51.465776	NaN	20.195502	-42.105956	NaN	-10.835682
54.711690	46.355937	NaN	-0.024097	8.355753	NaN	54.735788
5.875524	28.848521	NaN	21.207823	-22.972997	NaN	-15.332299
49.431518	57.580627	NaN	14.910741	-8.149109	NaN	34.520777
32.845289	22.822127	NaN	-21.470962	10.023162	NaN	54.316251
-25.878531	43.534705	NaN	-10.880707	-69.413235	NaN	-14.997824
-96.467465	31.376151	NaN	-16.464145	-127.843616	NaN	-80.003320
-91.549988	57.511345	NaN	35.015301	-149.061333	NaN	-126.565289
-204.117989	44.609017	NaN	11.429864	-248.727006	NaN	-215.547852
43.863352	38.803617	NaN	12.579290	5.059734	NaN	31.284062
-127.764284	44.156178	NaN	7.197466	-171.920461	NaN	-134.961749
-64.122875	34.715059	NaN	-25.384998	-98.837934	NaN	-38.737877
28.737524	46.254320	NaN	-8.932232	-17.516797	NaN	37.669756
40.813783	48.375751	NaN	17.167839	-7.561968	NaN	23.645944
10.433144	37.832745	NaN	-13.250169	-27.399601	NaN	23.683313
48.948313	24.904634	NaN	-14.904715	24.043679	NaN	63.853028
-45.951034	19.606506	NaN	-22.804733	-65.557540	NaN	-23.146301
-60.584710	49.843694	NaN	12.908152	-110.428404	NaN	-73.492863
29.451302	36.106446	NaN	-1.676672	-6.655144	NaN	31.127974
43.608952	34.821471	NaN	-3.841645	8.787482	NaN	47.450597
-9.532486	44.040585	NaN	21.275603	-53.573071	NaN	-30.808089
10.045555	35.359090	NaN	3.480721	-25.313535	NaN	6.564834
74.830067	42.747125	NaN	-25.256181	32.082942	NaN	100.086247
-28.080135	44.543524	NaN	13.161195	-72.623660	NaN	-41.241331
17.284940	51.594679	NaN	22.575963	-34.309739	NaN	-5.291023
-11.224002	25.299506	NaN	-14.936594	-36.523508	NaN	3.712592
14.163018	38.277973	NaN	3.004340	-24.114955	NaN	11.158677
-46.535666	45.272715	NaN	0.328140	-91.808381	NaN	-46.863806
0.774579	27.373649	NaN	9.618457	-26.599069	NaN	-8.843877
-9.098651	23.876356	NaN	-8.183240	-32.975007	NaN	-0.915411
-57.417669	52.428564	NaN	19.050534	-109.846233	NaN	-76.468203
2.964433	61.116492	NaN	22.276657	-58.152058	NaN	-19.312223
11.798386	42.493973	NaN	0.950566	-30.695587	NaN	10.847820
26.921263	47.641794	NaN	3.744941	-20.720532	NaN	23.176322
34.596539	48.533431	NaN	15.551173	-13.936892	NaN	19.045366
58.644495	37.836703	NaN	-4.793535	20.807791	NaN	63.438030
30.143924	31.988798	NaN	-7.898915	-1.844874	NaN	38.042840
-47.068285	64.785354	NaN	30.619609	-111.853639	NaN	-77.687894
2.740317	37.651633	NaN	-16.604145	-34.911316	NaN	19.344462
-16.134040	41.786492	NaN	11.622559	-57.920532	NaN	-27.756599
-28.392273	75.730985	NaN	14.246789	-104.123258	NaN	-42.639062
43.301263	33.243476	NaN	-12.340262	10.057787	NaN	55.641525
11.968135	44.803290	NaN	22.307310	-32.835156	NaN	-10.339175
28.756821	9.030426	NaN	0.429745	19.726395	NaN	28.327076
-10.909161	30.388857	NaN	-13.632197	-41.298018	NaN	2.723036
-39.535784	54.567224	NaN	16.554669	-94.103008	NaN	-56.090453
39.553659	38.240767	NaN	-17.997884	1.312892	NaN	57.551543
15.702130	55.798925	NaN	20.522365	-40.096795	NaN	-4.820235
45.944924	63.094595	NaN	34.734657	-17.149672	NaN	11.210267
-21.123724	34.881340	NaN	12.539104	-56.005064	NaN	-33.662828
31.645993	47.479419	NaN	8.416130	-15.833426	NaN	23.229863
3.017232	46.576937	NaN	20.466582	-43.559705	NaN	-17.449350
45.556827	52.807570	NaN	-3.931257	-7.250743	NaN	49.488084
-23.982925	55.706185	NaN	-3.929450	-79.689110	NaN	-20.053475
-22.747912	14.494414	NaN	-23.417757	-37.242326	NaN	0.669845
-66.372793	62.780390	NaN	20.514690	-129.153183	NaN	-86.887483
60.122913	44.409752	NaN	-3.574549	15.713161	NaN	63.697462
48.503589	43.463717	NaN	4.721266	5.039872	NaN	43.782324
-34.505262	45.520939	NaN	5.648104	-80.026202	NaN	-40.153366
21.416217	46.850498	NaN	-9.302303	-25.434281	NaN	30.718520
-83.443960	63.467545	NaN	-31.639915	-146.911505	NaN	-51.804045
58.272486	58.028693	NaN	22.171012	0.243793	NaN	36.101474
21.516048	54.520192	NaN	17.421624	-33.004144	NaN	4.094424
-90.175137	49.827505	NaN	22.513490	-140.002642	NaN	-112.688627
-2.878007	59.613742	NaN	27.110186	-62.491749	NaN	-29.988193
3.870123	14.472672	NaN	-27.628063	-10.602549	NaN	31.498186
-44.403193	55.359855	NaN	27.966393	-99.763047	NaN	-72.369585
7.548458	42.683953	NaN	5.680022	-35.135495	NaN	1.868436
44.181795	26.125750	NaN	15.194114	18.056045	NaN	28.987682
32.988090	44.329301	NaN	18.490042	-11.341211	NaN	14.498048
-27.369681	42.066836	NaN	-23.158614	-69.436516	NaN	-4.211067
-9.146892	32.605787	NaN	-4.206229	-41.752679	NaN	-4.940663
13.436577	43.571532	NaN	-8.509539	-30.134955	NaN	21.946117
-13.727644	27.826776	NaN	29.991184	-41.554421	NaN	-43.718829
-10.258582	36.950653	NaN	-26.671808	-47.209235	NaN	16.413226
-3.859641	34.072895	NaN	11.841961	-37.932536	NaN	-15.701603
18.012384	36.827932	NaN	14.230945	-18.815548	NaN	3.781439
28.282578	47.851314	NaN	10.511307	-19.568736	NaN	17.771271
-3.696354	39.149747	NaN	8.221097	-42.846101	NaN	-11.917451
20.691804	14.423644	NaN	-7.601434	6.268159	NaN	28.293237
-90.663087	42.726973	NaN	-11.090622	-133.390060	NaN	-79.572465
26.533085	57.951489	NaN	17.927261	-31.418404	NaN	8.605824
22.776987	29.162599	NaN	9.475961	-6.385613	NaN	13.301026
17.865358	43.360967	NaN	-11.147877	-25.495609	NaN	29.013236
2.070200	25.169765	NaN	-15.136498	-23.099564	NaN	17.206698
-29.034590	46.620674	NaN	7.756175	-75.655265	NaN	-36.790765
37.220771	49.573045	NaN	27.178825	-12.352274	NaN	10.041946
-61.473242	42.339495	NaN	-9.146015	-103.812736	NaN	-52.327227
-32.933953	36.942490	NaN	-12.939689	-69.876443	NaN	-19.994265
38.463606	-1.847582	NaN	-40.788502	40.311187	NaN	79.252107
-13.699636	26.914946	NaN	31.731704	-40.614582	NaN	-45.431340
-40.563530	21.144224	NaN	2.567865	-61.707754	NaN	-43.131394
48.195542	40.165950	NaN	-16.564519	8.029592	NaN	64.760061
22.673374	37.432035	NaN	-6.623420	-14.758662	NaN	29.296794
-12.147797	53.075138	NaN	22.213047	-65.222935	NaN	-34.360844
-88.145222	20.257306	NaN	-39.901593	-108.402528	NaN	-48.243628
-51.258175	47.107154	NaN	9.954548	-98.365329	NaN	-61.212723
-11.203179	63.634343	NaN	44.348285	-74.837522	NaN	-55.551465
8.832914	47.334103	NaN	18.254415	-38.501189	NaN	-9.421501
-8.908115	60.440786	NaN	-7.925232	-69.348901	NaN	-0.982883
-85.922775	23.088397	NaN	6.977438	-109.011172	NaN	-92.900213
-18.906803	42.732069	NaN	-2.516066	-61.638872	NaN	-16.390737
7.081646	55.190456	NaN	5.317730	-48.108810	NaN	1.763916
18.876173	51.801089	NaN	10.719384	-32.924916	NaN	8.156789
-24.853659	51.388623	NaN	16.755944	-76.242283	NaN	-41.609603
8.958176	48.723119	NaN	7.543679	-39.764944	NaN	1.414496
54.616648	61.498973	NaN	30.699328	-6.882325	NaN	23.917320
-74.721946	34.670779	NaN	7.181074	-109.392725	NaN	-81.903020
5.579150	53.769411	NaN	21.311004	-48.190261	NaN	-15.731854
16.187219	61.155275	NaN	9.729013	-44.968055	NaN	6.458207
5.763131	50.364902	NaN	0.090364	-44.601771	NaN	5.672767
12.131778	43.366562	NaN	-17.361073	-31.234785	NaN	29.492850
10.379695	38.673898	NaN	2.469871	-28.294203	NaN	7.909824
1.636004	56.517779	NaN	17.683106	-54.881775	NaN	-16.047102
4.384444	44.056288	NaN	-2.329797	-39.671844	NaN	6.714241
3.568029	20.151897	NaN	-6.637561	-16.583869	NaN	10.205590
-55.951766	39.613533	NaN	8.757287	-95.565299	NaN	-64.709054
-40.289892	31.246731	NaN	-20.815383	-71.536623	NaN	-19.474509
-21.213911	15.988470	NaN	-2.120789	-37.202381	NaN	-19.093122
-46.587921	54.980099	NaN	19.744275	-101.568019	NaN	-66.332196
-38.701697	18.550305	NaN	-16.698411	-57.252002	NaN	-22.003286
-14.321841	55.976334	NaN	12.146126	-70.298175	NaN	-26.467966
10.880578	17.719534	NaN	-29.317783	-6.838957	NaN	40.198361
25.745490	53.004665	NaN	-5.617055	-27.259175	NaN	31.362545
35.206827	43.945603	NaN	20.319201	-8.738776	NaN	14.887626
-11.583274	44.819045	NaN	-4.212692	-56.402320	NaN	-7.370582
25.717272	44.601422	NaN	8.087148	-18.884150	NaN	17.630124
41.835663	47.199928	NaN	16.170589	-5.364265	NaN	25.665075
-24.391211	31.299791	NaN	-11.610776	-55.691002	NaN	-12.780434
1.893450	52.057595	NaN	2.874444	-50.164145	NaN	-0.980994
17.422288	30.481995	NaN	11.667948	-13.059708	NaN	5.754340
-11.410652	35.895189	NaN	1.076515	-47.305841	NaN	-12.487167
42.309099	39.229471	NaN	-9.907631	3.079628	NaN	52.216729
21.761886	44.980314	NaN	0.467772	-23.218429	NaN	21.294114
-32.239922	41.750200	NaN	-1.348751	-73.990122	NaN	-30.891171
55.686203	35.693218	NaN	-5.753018	19.992986	NaN	61.439221
-4.872134	45.750697	NaN	27.374467	-50.622831	NaN	-32.246601
22.664334	43.220907	NaN	7.195519	-20.556572	NaN	15.468815
12.916611	53.997205	NaN	-4.284363	-41.080594	NaN	17.200974
-15.054381	42.754301	NaN	16.405333	-57.808683	NaN	-31.459714
-95.071364	52.334425	NaN	21.563674	-147.405789	NaN	-116.635038
-62.394097	22.836924	NaN	-31.271742	-85.231020	NaN	-31.122355
-45.761819	24.229967	NaN	-8.279703	-69.991786	NaN	-37.482117
12.932742	45.771245	NaN	14.950017	-32.838504	NaN	-2.017275
-9.060392	56.138530	NaN	-9.323755	-65.198922	NaN	0.263362
-9.403892	47.896453	NaN	16.110817	-57.300345	NaN	-25.514708
27.049912	58.456182	NaN	35.414317	-31.406270	NaN	-8.364405
-134.658854	54.325369	NaN	3.770150	-188.984223	NaN	-138.429005
10.263455	42.126605	NaN	17.861750	-31.863150	NaN	-7.598295
-4.172780	28.167138	NaN	10.641808	-32.339919	NaN	-14.814589
30.538810	37.605173	NaN	-8.566066	-7.066363	NaN	39.104876
50.728102	51.155997	NaN	20.389776	-0.427895	NaN	30.338326
24.839269	46.566114	NaN	21.867352	-21.726845	NaN	2.971917
-28.005004	45.106657	NaN	9.314042	-73.111661	NaN	-37.319046
13.764261	32.519673	NaN	-5.196720	-18.755412	NaN	18.960981
-30.064848	53.522254	NaN	8.175243	-83.587102	NaN	-38.240091
-39.479744	40.213399	NaN	-0.222382	-79.693143	NaN	-39.257362
-27.885302	51.514287	NaN	5.913718	-79.399589	NaN	-33.799020
-31.341619	41.948626	NaN	12.171126	-73.290245	NaN	-43.512745
41.906194	47.120652	NaN	14.524850	-5.214458	NaN	27.381343
27.313053	29.212581	NaN	-30.563422	-1.899528	NaN	57.876476
-13.607881	47.787413	NaN	-8.602251	-61.395294	NaN	-5.005630
8.084903	48.226278	NaN	-11.952569	-40.141375	NaN	20.037473
19.295581	37.446361	NaN	4.357881	-18.150780	NaN	14.937700
-51.120159	19.956367	NaN	-6.354604	-71.076526	NaN	-44.765555
16.801173	53.009383	NaN	4.428873	-36.208210	NaN	12.372301
47.331175	44.494519	NaN	13.492386	2.836657	NaN	33.838789
5.168190	50.822356	NaN	14.806959	-45.654166	NaN	-9.638770
-1.748693	48.193097	NaN	9.972323	-49.941790	NaN	-11.721015
-10.646086	47.600546	NaN	14.231632	-58.246632	NaN	-24.877718
0.677303	51.450462	NaN	6.276244	-50.773158	NaN	-5.598941
20.802032	44.688576	NaN	0.709026	-23.886543	NaN	20.093006
35.110804	57.862521	NaN	32.611969	-22.751717	NaN	2.498835
13.804000	53.470895	NaN	22.625785	-39.666895	NaN	-8.821784
9.982207	18.445809	NaN	9.751016	-8.463602	NaN	0.231191
-8.619434	48.655180	NaN	16.525647	-57.274614	NaN	-25.145082
32.477853	50.460616	NaN	12.530751	-17.982764	NaN	19.947101
32.008674	42.615260	NaN	-8.063343	-10.606586	NaN	40.072018
21.927710	41.056785	NaN	10.940025	-19.129074	NaN	10.987685
27.702749	16.189484	NaN	-13.003558	11.513265	NaN	40.706307
54.242786	46.171337	NaN	17.047042	8.071449	NaN	37.195744
7.598088	41.183890	NaN	16.198317	-33.585802	NaN	-8.600229
38.113761	56.527611	NaN	30.661322	-18.413850	NaN	7.452439
-4.561352	35.627107	NaN	-20.586742	-40.188459	NaN	16.025390
27.302248	37.301862	NaN	6.066025	-9.999614	NaN	21.236223
46.821551	50.278702	NaN	13.067427	-3.457151	NaN	33.754124
10.421189	55.596351	NaN	14.611756	-45.175162	NaN	-4.190567
-57.336542	70.298328	NaN	43.792084	-127.634870	NaN	-101.128626
38.526305	16.521885	NaN	-33.640297	22.004419	NaN	72.166601
-8.978100	41.278738	NaN	30.901589	-50.256838	NaN	-39.879689
24.827650	25.172554	NaN	7.988180	-0.344904	NaN	16.839471
-14.969065	39.645978	NaN	4.680785	-54.615043	NaN	-19.649850
24.675538	33.045796	NaN	-64.492036	-8.370258	NaN	89.167574
25.839696	32.786545	NaN	-13.752592	-6.946849	NaN	39.592289
32.130088	28.638917	NaN	-7.838788	3.491171	NaN	39.968876
65.484521	39.152532	NaN	5.662207	26.331989	NaN	59.822314
14.312648	50.758240	NaN	22.269788	-36.445592	NaN	-7.957140
31.104006	23.828716	NaN	-43.287578	7.275290	NaN	74.391584
-67.910747	33.451385	NaN	-4.902282	-101.362131	NaN	-63.008464
32.092722	50.573278	NaN	34.820608	-18.480556	NaN	-2.727886
41.583664	60.901753	NaN	16.816110	-19.318089	NaN	24.767554
34.590477	53.220388	NaN	0.932037	-18.629910	NaN	33.658440
-34.445866	59.189579	NaN	25.503641	-93.635445	NaN	-59.949507
37.310025	54.754409	NaN	32.915842	-17.444384	NaN	4.394183
-46.471248	47.787830	NaN	0.594423	-94.259078	NaN	-47.065671
-15.384957	15.688364	NaN	-18.947006	-31.073320	NaN	3.562049
-18.952730	52.985132	NaN	-8.822822	-71.937862	NaN	-10.129908
-8.941530	47.294077	NaN	6.516538	-56.235608	NaN	-15.458069
33.375644	47.255250	NaN	10.080735	-13.879606	NaN	23.294910
-56.216317	53.627549	NaN	13.123145	-109.843866	NaN	-69.339462
-21.495881	40.655747	NaN	-13.499942	-62.151628	NaN	-7.995939
16.080931	43.561501	NaN	25.624983	-27.480570	NaN	-9.544052
62.326648	56.224568	NaN	29.941716	6.102080	NaN	32.384931
-36.899393	19.598565	NaN	-17.273312	-56.497958	NaN	-19.626081
26.087472	10.289439	NaN	-32.924714	15.798033	NaN	59.012186
-18.930686	24.533838	NaN	-36.145776	-43.464524	NaN	17.215090
18.601299	48.148270	NaN	15.070998	-29.546971	NaN	3.530301
23.425110	48.363103	NaN	-4.129518	-24.937993	NaN	27.554628
26.768931	34.034872	NaN	22.010200	-7.265941	NaN	4.758731
31.048091	0.775329	NaN	-19.788951	30.272762	NaN	50.837042
11.201159	34.497274	NaN	-7.818719	-23.296115	NaN	19.019878
-56.320941	29.332867	NaN	6.427653	-85.653808	NaN	-62.748594
-30.455100	33.079267	NaN	-24.313290	-63.534368	NaN	-6.141810
31.943758	57.091309	NaN	15.439524	-25.147551	NaN	16.504234
24.745424	38.134298	NaN	-14.301987	-13.388874	NaN	39.047411
-4.110112	41.957302	NaN	26.931699	-46.067413	NaN	-31.041811
-18.058132	49.041196	NaN	-7.368340	-67.099328	NaN	-10.689792
-3.093853	3.688935	NaN	-35.186048	-6.782788	NaN	32.092195
-2.960862	34.491051	NaN	-22.033135	-37.451912	NaN	19.072274
-67.093834	59.412923	NaN	-8.091922	-126.506757	NaN	-59.001913
-25.493188	42.404660	NaN	-6.434791	-67.897848	NaN	-19.058397
-89.037339	35.685489	NaN	-5.585584	-124.722828	NaN	-83.451755
-8.458755	46.348678	NaN	-32.695163	-54.807433	NaN	24.236408
-50.465723	31.275628	NaN	-9.800727	-81.741351	NaN	-40.664996
45.251590	40.982161	NaN	19.765365	4.269429	NaN	25.486225
25.374620	24.885290	NaN	-67.984888	0.489330	NaN	93.359508
33.877402	32.988442	NaN	16.597204	0.888960	NaN	17.280198
7.094866	38.168477	NaN	23.357875	-31.073611	NaN	-16.263009
49.203053	30.765648	NaN	-23.131547	18.437405	NaN	72.334601
14.208183	52.605960	NaN	31.451497	-38.397777	NaN	-17.243314
-51.991900	36.228519	NaN	-5.395359	-88.220419	NaN	-46.596541
-79.910649	42.008563	NaN	17.933093	-121.919212	NaN	-97.843742
10.538227	50.857829	NaN	10.494862	-40.319602	NaN	0.043365
16.009810	24.169447	NaN	1.049259	-8.159637	NaN	14.960551
-56.662388	29.461486	NaN	-31.295201	-86.123874	NaN	-25.367187
-5.068024	46.540956	NaN	-23.902422	-51.608980	NaN	18.834397
43.105114	23.588047	NaN	-0.496186	19.517067	NaN	43.601301
-24.520258	46.392617	NaN	23.813838	-70.912875	NaN	-48.334095
-97.388801	52.582962	NaN	24.397667	-149.971763	NaN	-121.786468
31.268045	52.197334	NaN	2.605565	-20.929289	NaN	28.662480
-47.540126	22.011438	NaN	-11.077059	-69.551564	NaN	-36.463067
3.374869	60.666682	NaN	46.973327	-57.291813	NaN	-43.598458
-12.902179	61.002318	NaN	55.531848	-73.904497	NaN	-68.434027
-14.252123	60.368081	NaN	30.222699	-74.620204	NaN	-44.474822
8.369958	35.235575	NaN	-50.456266	-26.865617	NaN	58.826224
-40.962036	49.479138	NaN	13.434167	-90.441175	NaN	-54.396203
39.912984	30.307852	NaN	4.809399	9.605132	NaN	35.103585
34.692448	55.025686	NaN	14.913887	-20.333238	NaN	19.778562
57.049805	38.107819	NaN	9.643083	18.941985	NaN	47.406722
-34.776507	45.335488	NaN	10.754941	-80.111996	NaN	-45.531448
-29.276526	59.798271	NaN	30.989930	-89.074797	NaN	-60.266455
-33.469300	55.897724	NaN	3.947010	-89.367023	NaN	-37.416309
8.121209	36.945076	NaN	15.656860	-28.823868	NaN	-7.535651
-73.142429	56.783413	NaN	24.520676	-129.925842	NaN	-97.663105
-14.254918	30.972405	NaN	-9.609482	-45.227323	NaN	-4.645436
33.692915	13.843039	NaN	-31.149378	19.849876	NaN	64.842293
-8.546793	40.008234	NaN	16.865352	-48.555027	NaN	-25.412145
-24.674642	58.779643	NaN	25.862302	-83.454285	NaN	-50.536944
-30.969931	41.372182	NaN	-15.352599	-72.342112	NaN	-15.617332
39.722790	40.439491	NaN	4.522665	-0.716701	NaN	35.200125
22.608721	48.430042	NaN	4.748599	-25.821321	NaN	17.860121
-36.244044	-0.247080	NaN	-50.857920	-35.996964	NaN	14.613876
-1.968433	37.126749	NaN	-3.502416	-39.095182	NaN	1.533983
-1.798662	22.693012	NaN	1.011269	-24.491674	NaN	-2.809931
35.090054	40.980155	NaN	1.265166	-5.890100	NaN	33.824889
38.104809	54.443404	NaN	-0.235854	-16.338595	NaN	38.340663
17.884273	56.770365	NaN	35.687674	-38.886092	NaN	-17.803401
46.617379	51.504578	NaN	5.155606	-4.887199	NaN	41.461773
-6.284737	54.629754	NaN	33.002806	-60.914492	NaN	-39.287543
27.151700	48.846312	NaN	17.025297	-21.694612	NaN	10.126403
47.180841	49.555927	NaN	4.846524	-2.375086	NaN	42.334317
23.822217	35.293267	NaN	5.329943	-11.471051	NaN	18.492273
-10.818147	65.081893	NaN	15.641438	-75.900040	NaN	-26.459585
-0.944227	43.326931	NaN	12.527641	-44.271158	NaN	-13.471868
-43.532937	29.384038	NaN	30.269274	-72.916975	NaN	-73.802211
23.882259	46.260326	NaN	-1.169896	-22.378067	NaN	25.052154
-44.245643	61.607946	NaN	23.495309	-105.853589	NaN	-67.740953
15.940752	44.032103	NaN	5.160690	-28.091351	NaN	10.780062
-41.535741	45.644832	NaN	11.172657	-87.180573	NaN	-52.708398
-105.041735	15.539421	NaN	-9.047114	-120.581156	NaN	-95.994621
-13.369991	40.446206	NaN	20.264767	-53.816197	NaN	-33.634758
3.977802	58.216107	NaN	2.887892	-54.238305	NaN	1.089909
29.779026	21.236345	NaN	-28.347690	8.542681	NaN	58.126716
5.957858	4.145242	NaN	-24.249479	1.812617	NaN	30.207338
-9.870017	51.855410	NaN	33.879094	-61.725426	NaN	-43.749111
15.654721	38.704907	NaN	0.214121	-23.050186	NaN	15.440601
-49.910064	37.185780	NaN	-5.555450	-87.095844	NaN	-44.354614
-84.602703	62.069467	NaN	2.478065	-146.672169	NaN	-87.080768
45.314019	49.758696	NaN	11.851810	-4.444676	NaN	33.462209
-53.705807	39.750488	NaN	20.970755	-93.456295	NaN	-74.676562
-41.077665	48.852111	NaN	-16.945530	-89.929776	NaN	-24.132135
24.943453	53.913414	NaN	31.152945	-28.969962	NaN	-6.209492
46.191070	36.218484	NaN	-2.495214	9.972586	NaN	48.686284
13.995115	38.762362	NaN	3.381252	-24.767247	NaN	10.613862
25.554036	57.283362	NaN	8.750831	-31.729327	NaN	16.803205
45.041670	49.059652	NaN	34.490463	-4.017982	NaN	10.551207
32.109038	38.673158	NaN	-1.912533	-6.564121	NaN	34.021570
31.896515	36.902665	NaN	-2.488019	-5.006149	NaN	34.384534
51.697254	40.211961	NaN	22.597023	11.485293	NaN	29.100231
-1.487638	36.039006	NaN	6.722593	-37.526645	NaN	-8.210231
-84.754278	43.202510	NaN	22.452080	-127.956788	NaN	-107.206358
12.049035	60.929577	NaN	23.585677	-48.880542	NaN	-11.536642
9.800703	44.167754	NaN	34.270715	-34.367051	NaN	-24.470012
19.891376	49.215819	NaN	21.450100	-29.324443	NaN	-1.558725
13.555033	54.478842	NaN	17.934429	-40.923809	NaN	-4.379397
40.873483	60.062224	NaN	28.033845	-19.188741	NaN	12.839639
6.307654	56.239004	NaN	8.799000	-49.931350	NaN	-2.491346
31.080273	28.481800	NaN	1.033291	2.598473	NaN	30.046981
50.049937	15.025575	NaN	-24.335482	35.024362	NaN	74.385420
1.200923	46.422880	NaN	14.373086	-45.221957	NaN	-13.172163
-33.436892	43.342483	NaN	-19.032677	-76.779375	NaN	-14.404215
10.441000	44.411899	NaN	11.555073	-33.970899	NaN	-1.114073
-27.671330	39.876999	NaN	11.972653	-67.548329	NaN	-39.643983
29.603591	25.893478	NaN	9.218617	3.710113	NaN	20.384974
35.004686	48.225294	NaN	15.127034	-13.220608	NaN	19.877652
7.235247	33.390882	NaN	5.091764	-26.155635	NaN	2.143484
23.976366	30.237979	NaN	6.610274	-6.261614	NaN	17.366092
5.461432	59.466138	NaN	19.314730	-54.004707	NaN	-13.853298
22.207897	50.281875	NaN	8.353925	-28.073978	NaN	13.853973
7.773889	36.923402	NaN	0.944718	-29.149514	NaN	6.829171
52.721242	53.648863	NaN	24.041568	-0.927621	NaN	28.679674
-46.181485	22.414388	NaN	-51.744032	-68.595873	NaN	5.562547
-18.720656	46.086371	NaN	-3.083993	-64.807026	NaN	-15.636663
-10.980430	52.233521	NaN	5.946579	-63.213951	NaN	-16.927009
16.706669	26.797713	NaN	0.315824	-10.091044	NaN	16.390845
-6.361834	27.004928	NaN	-5.992178	-33.366762	NaN	-0.369656
-76.406773	60.692026	NaN	11.058825	-137.098800	NaN	-87.465598
-11.997634	39.219254	NaN	-7.406865	-51.216888	NaN	-4.590769
6.004109	49.100605	NaN	10.091847	-43.096496	NaN	-4.087738
29.466942	44.580228	NaN	6.342382	-15.113286	NaN	23.124560
-1.389256	39.693086	NaN	12.138142	-41.082342	NaN	-13.527399
-25.825188	31.207628	NaN	-14.023737	-57.032817	NaN	-11.801451
-40.198458	45.759293	NaN	23.917775	-85.957751	NaN	-64.116233
-38.644753	55.680169	NaN	10.064789	-94.324922	NaN	-48.709542
23.722015	40.282535	NaN	-9.957066	-16.560519	NaN	33.679082
-12.743318	47.458105	NaN	-3.503415	-60.201423	NaN	-9.239903
31.788538	52.776589	NaN	10.526755	-20.988052	NaN	21.261782
34.524740	56.964342	NaN	31.752971	-22.439602	NaN	2.771769
-23.749509	32.533218	NaN	-12.758860	-56.282728	NaN	-10.990650
34.767200	53.711856	NaN	24.958322	-18.944656	NaN	9.808879
-6.288783	45.943068	NaN	11.510870	-52.231851	NaN	-17.799653
-9.987175	32.273031	NaN	5.020419	-42.260206	NaN	-15.007594
-8.191178	23.913479	NaN	-14.003221	-32.104656	NaN	5.812043
17.746711	30.492702	NaN	17.794277	-12.745991	NaN	-0.047566
-37.236180	42.630809	NaN	-4.543342	-79.866990	NaN	-32.692838
36.004539	47.773073	NaN	9.316952	-11.768533	NaN	26.687588
29.722139	13.812162	NaN	5.100704	15.909977	NaN	24.621435
-15.899841	50.115606	NaN	13.194205	-66.015447	NaN	-29.094047
40.700765	39.668890	NaN	23.489905	1.031874	NaN	17.210859
-17.529733	50.614597	NaN	1.097151	-68.144329	NaN	-18.626883
-79.369282	20.171605	NaN	-14.046079	-99.540887	NaN	-65.323203
44.744611	13.646494	NaN	-14.683308	31.098116	NaN	59.427918
18.483110	54.363324	NaN	30.721467	-35.880214	NaN	-12.238357
2.825847	52.737267	NaN	18.467841	-49.911419	NaN	-15.641993
24.486305	18.286900	NaN	7.037627	6.199405	NaN	17.448678
7.491160	38.814672	NaN	6.260201	-31.323512	NaN	1.230959
-49.459247	8.597176	NaN	-24.907208	-58.056422	NaN	-24.552039
12.344298	19.255722	NaN	-25.727520	-6.911424	NaN	38.071818
14.940787	60.848775	NaN	46.341668	-45.907988	NaN	-31.400881
-97.548660	33.841680	NaN	2.087510	-131.390341	NaN	-99.636170
-6.988021	23.350334	NaN	-24.857827	-30.338354	NaN	17.869807
9.019559	56.846952	NaN	18.074987	-47.827392	NaN	-9.055427
-40.182591	43.448356	NaN	-3.184364	-83.630947	NaN	-36.998227
4.909742	59.854911	NaN	40.044763	-54.945170	NaN	-35.135021
-15.880715	58.833430	NaN	21.768220	-74.714145	NaN	-37.648935
16.851068	31.458641	NaN	-12.684934	-14.607573	NaN	29.536002
-65.133971	49.887137	NaN	23.174203	-115.021109	NaN	-88.308174
15.935765	33.907930	NaN	-10.730768	-17.972165	NaN	26.666533
32.047890	36.023929	NaN	21.012611	-3.976040	NaN	11.035279
-21.588247	25.610439	NaN	-23.798887	-47.198686	NaN	2.210640
-50.179487	59.970453	NaN	29.118029	-110.149941	NaN	-79.297516
8.028084	44.843972	NaN	9.098579	-36.815888	NaN	-1.070495
-35.008409	42.431592	NaN	13.316389	-77.440001	NaN	-48.324798
-77.465672	21.674288	NaN	-3.160490	-99.139959	NaN	-74.305181
33.018703	35.894242	NaN	-15.863451	-2.875539	NaN	48.882153
2.476489	45.828749	NaN	-1.557239	-43.352260	NaN	4.033728
42.911207	45.630818	NaN	-20.206309	-2.719612	NaN	63.117515
-41.016917	57.250158	NaN	17.720862	-98.267075	NaN	-58.737780
17.941512	42.162532	NaN	-2.661500	-24.221020	NaN	20.603013
37.378908	24.784525	NaN	-7.537697	12.594383	NaN	44.916606
32.036917	58.674430	NaN	15.843117	-26.637513	NaN	16.193800
19.478248	33.685102	NaN	3.011498	-14.206854	NaN	16.466750
22.627276	42.997295	NaN	20.798388	-20.370020	NaN	1.828887
12.760039	50.221797	NaN	23.809769	-37.461758	NaN	-11.049730
44.357003	30.661726	NaN	-9.380116	13.695277	NaN	53.737119
-15.803994	30.394234	NaN	-8.531885	-46.198228	NaN	-7.272109
27.126097	41.434499	NaN	9.188528	-14.308402	NaN	17.937569
7.232777	50.916719	NaN	31.704964	-43.683942	NaN	-24.472188
-15.707985	61.961049	NaN	40.761053	-77.669035	NaN	-56.469039
-27.965518	56.777044	NaN	0.822624	-84.742562	NaN	-28.788141
-54.813923	38.393479	NaN	21.661872	-93.207402	NaN	-76.475795
34.514836	47.624425	NaN	15.286286	-13.109589	NaN	19.228550
8.347185	36.281431	NaN	8.946630	-27.934246	NaN	-0.599445
-118.900905	65.375872	NaN	38.235985	-184.276777	NaN	-157.136890
38.889911	23.787694	NaN	-4.483461	15.102217	NaN	43.373372
43.372899	59.180686	NaN	-11.449582	-15.807787	NaN	54.822481
4.801654	22.407288	NaN	-23.577560	-17.605633	NaN	28.379214
-25.092324	42.688050	NaN	22.422554	-67.780374	NaN	-47.514878
-18.293654	29.823175	NaN	19.671916	-48.116830	NaN	-37.965571
17.833320	37.359882	NaN	-11.038748	-19.526562	NaN	28.872068
32.000514	3.320476	NaN	-32.799977	28.680038	NaN	64.800491
-11.275478	34.246063	NaN	-11.761952	-45.521541	NaN	0.486475
39.719488	57.540914	NaN	16.752553	-17.821426	NaN	22.966935
20.764770	32.643082	NaN	2.754888	-11.878311	NaN	18.009882
3.313539	62.202699	NaN	19.441501	-58.889160	NaN	-16.127962
13.262737	58.282363	NaN	20.849189	-45.019626	NaN	-7.586452
19.071318	57.359668	NaN	-7.726026	-38.288350	NaN	26.797344
17.918887	32.206848	NaN	12.553368	-14.287962	NaN	5.365519
28.903150	46.611199	NaN	-0.515167	-17.708049	NaN	29.418318
-7.721267	19.620660	NaN	-31.168941	-27.341927	NaN	23.447675
-17.087240	49.488451	NaN	-21.062422	-66.575691	NaN	3.975181
4.830135	53.673308	NaN	14.581533	-48.843173	NaN	-9.751398
18.964963	48.308326	NaN	27.506642	-29.343363	NaN	-8.541679
15.707335	43.475796	NaN	3.965528	-27.768461	NaN	11.741807
37.331014	45.912688	NaN	5.946931	-8.581674	NaN	31.384083
4.568397	63.655515	NaN	31.433927	-59.087118	NaN	-26.865530
15.020992	58.137258	NaN	28.470289	-43.116266	NaN	-13.449298
-39.733859	39.867506	NaN	-47.944986	-79.601365	NaN	8.211127
56.445330	27.180370	NaN	2.351886	29.264960	NaN	54.093444
35.252522	58.839538	NaN	5.203557	-23.587016	NaN	30.048965
35.256738	55.244818	NaN	-35.110804	-19.988079	NaN	70.367542
-20.165884	18.517768	NaN	-17.317239	-38.683651	NaN	-2.848645
-13.391898	49.968009	NaN	27.260343	-63.359907	NaN	-40.652241
44.098648	51.947195	NaN	34.241436	-7.848546	NaN	9.857213
15.546531	44.984081	NaN	13.159284	-29.437550	NaN	2.387247
28.149899	43.686201	NaN	18.791408	-15.536301	NaN	9.358492
-118.041540	44.156091	NaN	-12.607635	-162.197631	NaN	-105.433905
-22.402497	36.132407	NaN	9.067355	-58.534904	NaN	-31.469852
21.217844	45.376035	NaN	17.781767	-24.158191	NaN	3.436077
-26.661595	35.488971	NaN	-3.285183	-62.150566	NaN	-23.376412
63.525092	46.716777	NaN	-0.490935	16.808315	NaN	64.016027
37.134645	48.906309	NaN	18.342408	-11.771664	NaN	18.792237
28.048276	29.811746	NaN	-6.931928	-1.763470	NaN	34.980205
-27.826319	65.809419	NaN	40.383660	-93.635738	NaN	-68.209980
-5.444061	42.287152	NaN	15.624418	-47.731212	NaN	-21.068478
-10.870801	8.798367	NaN	-26.654354	-19.669168	NaN	15.783553
5.293947	34.141485	NaN	17.463883	-28.847538	NaN	-12.169936
15.489906	8.632179	NaN	-16.971263	6.857727	NaN	32.461169
-12.091020	37.143655	NaN	-12.750785	-49.234675	NaN	0.659766
11.576761	46.440811	NaN	-1.519374	-34.864050	NaN	13.096135
18.603616	37.719225	NaN	14.903583	-19.115609	NaN	3.700033
-45.252494	57.633889	NaN	30.937567	-102.886383	NaN	-76.190060
29.495683	18.274900	NaN	-12.577133	11.220783	NaN	42.072815
-2.263109	23.657224	NaN	-9.161741	-25.920333	NaN	6.898632
-3.642841	58.767663	NaN	3.887006	-62.410504	NaN	-7.529847
-49.644777	15.681835	NaN	3.662495	-65.326612	NaN	-53.307272
49.987178	58.155658	NaN	7.381313	-8.168480	NaN	42.605864
-2.494009	32.053134	NaN	1.011137	-34.547144	NaN	-3.505147
-11.394267	10.508937	NaN	-32.645091	-21.903205	NaN	21.250824
