# Supplementary material for: Combined Influences of Model Choice, Data Quality, and Data Quantity When Estimating Population Trends
Source: PLoS One. 2015 Jul 15;10(7):e0132255. doi: 10.1371/journal.pone.0132255 (PMC4503393; doi:10.1371/journal.pone.0132255)
Supplement: S1 Dataset — Files are organized by model type and by the input lambda value. (ZIP) [file pone.0132255.s002.zip › Snail/sims_lambda_1_0/simulationOutput_1_0_0_0.1_10.xls]

Percent_Decline_True	Median_Percent_Decline_Matrix	Median_Percent_Decline_Matrix_stable	Median_Percent_Decline_Scalar	Difference_True_Matrix	Difference_True_Matrix_Stable	Difference_True_Scalar
0.000000	2.047774	NaN	2.211786	-2.047774	NaN	-2.211786
0.000000	6.955071	NaN	-0.335810	-6.955071	NaN	0.335810
0.000000	-4.243697	NaN	-1.352332	4.243697	NaN	1.352332
0.000000	-11.779264	NaN	1.802562	11.779264	NaN	-1.802562
0.000000	1.757788	NaN	-12.606320	-1.757788	NaN	12.606320
0.000000	-0.080563	NaN	3.664400	0.080563	NaN	-3.664400
0.000000	-8.225652	NaN	-2.243041	8.225652	NaN	2.243041
0.000000	0.749830	NaN	5.672590	-0.749830	NaN	-5.672590
0.000000	-3.748593	NaN	-0.809659	3.748593	NaN	0.809659
0.000000	3.147685	NaN	-5.560445	-3.147685	NaN	5.560445
0.000000	4.011473	NaN	14.081240	-4.011473	NaN	-14.081240
0.000000	-1.299857	NaN	2.069912	1.299857	NaN	-2.069912
0.000000	-1.876192	NaN	-8.814895	1.876192	NaN	8.814895
0.000000	-11.777879	NaN	-14.516942	11.777879	NaN	14.516942
0.000000	-5.183088	NaN	-2.397981	5.183088	NaN	2.397981
0.000000	-3.198227	NaN	-16.228088	3.198227	NaN	16.228088
0.000000	-8.326548	NaN	-0.004639	8.326548	NaN	0.004639
0.000000	1.644628	NaN	6.613511	-1.644628	NaN	-6.613511
0.000000	4.779445	NaN	-10.389483	-4.779445	NaN	10.389483
0.000000	3.839526	NaN	2.136831	-3.839526	NaN	-2.136831
0.000000	4.533421	NaN	-13.351425	-4.533421	NaN	13.351425
0.000000	-6.562151	NaN	-8.789598	6.562151	NaN	8.789598
0.000000	-9.173600	NaN	-10.498300	9.173600	NaN	10.498300
0.000000	3.151749	NaN	13.923494	-3.151749	NaN	-13.923494
0.000000	1.846505	NaN	6.446379	-1.846505	NaN	-6.446379
0.000000	4.510663	NaN	-6.494263	-4.510663	NaN	6.494263
0.000000	2.373889	NaN	2.744431	-2.373889	NaN	-2.744431
0.000000	-12.556153	NaN	1.861547	12.556153	NaN	-1.861547
0.000000	-6.546292	NaN	-8.480579	6.546292	NaN	8.480579
0.000000	4.298066	NaN	-2.825948	-4.298066	NaN	2.825948
0.000000	-5.189262	NaN	-1.135748	5.189262	NaN	1.135748
0.000000	4.563762	NaN	0.630935	-4.563762	NaN	-0.630935
0.000000	3.976136	NaN	4.611365	-3.976136	NaN	-4.611365
0.000000	13.491776	NaN	5.809932	-13.491776	NaN	-5.809932
0.000000	6.055178	NaN	10.568373	-6.055178	NaN	-10.568373
0.000000	-11.404072	NaN	0.261024	11.404072	NaN	-0.261024
0.000000	1.098980	NaN	12.849183	-1.098980	NaN	-12.849183
0.000000	5.001905	NaN	9.907248	-5.001905	NaN	-9.907248
0.000000	1.005793	NaN	-4.617124	-1.005793	NaN	4.617124
0.000000	11.005941	NaN	3.111191	-11.005941	NaN	-3.111191
0.000000	-0.568364	NaN	1.170893	0.568364	NaN	-1.170893
0.000000	-3.789035	NaN	1.931507	3.789035	NaN	-1.931507
0.000000	-0.581018	NaN	-0.869207	0.581018	NaN	0.869207
0.000000	4.931708	NaN	9.190878	-4.931708	NaN	-9.190878
0.000000	-6.109227	NaN	-4.945393	6.109227	NaN	4.945393
0.000000	-15.949854	NaN	-7.031786	15.949854	NaN	7.031786
0.000000	-4.195452	NaN	9.589035	4.195452	NaN	-9.589035
0.000000	-14.806619	NaN	-5.342539	14.806619	NaN	5.342539
0.000000	0.017696	NaN	-6.691290	-0.017696	NaN	6.691290
0.000000	-21.936662	NaN	-6.631319	21.936662	NaN	6.631319
0.000000	-12.672808	NaN	3.244075	12.672808	NaN	-3.244075
0.000000	0.715826	NaN	-0.879426	-0.715826	NaN	0.879426
0.000000	-7.309671	NaN	-0.910402	7.309671	NaN	0.910402
0.000000	-1.998937	NaN	-5.773809	1.998937	NaN	5.773809
0.000000	6.185542	NaN	12.098197	-6.185542	NaN	-12.098197
0.000000	-4.995844	NaN	-18.989439	4.995844	NaN	18.989439
0.000000	-13.205155	NaN	-16.213113	13.205155	NaN	16.213113
0.000000	-14.622134	NaN	-12.366967	14.622134	NaN	12.366967
0.000000	1.847036	NaN	6.828550	-1.847036	NaN	-6.828550
0.000000	-2.948439	NaN	-16.859648	2.948439	NaN	16.859648
0.000000	1.347612	NaN	-5.386777	-1.347612	NaN	5.386777
0.000000	1.637451	NaN	1.556239	-1.637451	NaN	-1.556239
0.000000	2.877711	NaN	4.320696	-2.877711	NaN	-4.320696
0.000000	-9.834781	NaN	-15.232734	9.834781	NaN	15.232734
0.000000	5.983004	NaN	10.098019	-5.983004	NaN	-10.098019
0.000000	-6.950419	NaN	8.296767	6.950419	NaN	-8.296767
0.000000	-2.273224	NaN	1.087426	2.273224	NaN	-1.087426
0.000000	11.584426	NaN	7.880195	-11.584426	NaN	-7.880195
0.000000	-1.919559	NaN	5.691082	1.919559	NaN	-5.691082
0.000000	-7.675141	NaN	-1.255670	7.675141	NaN	1.255670
0.000000	5.819379	NaN	4.282444	-5.819379	NaN	-4.282444
0.000000	12.940698	NaN	10.546569	-12.940698	NaN	-10.546569
0.000000	0.655853	NaN	10.503048	-0.655853	NaN	-10.503048
0.000000	-2.563132	NaN	-6.168630	2.563132	NaN	6.168630
0.000000	1.275116	NaN	9.897634	-1.275116	NaN	-9.897634
0.000000	13.549850	NaN	13.008928	-13.549850	NaN	-13.008928
0.000000	-3.937755	NaN	-4.913698	3.937755	NaN	4.913698
0.000000	-0.756325	NaN	0.090587	0.756325	NaN	-0.090587
0.000000	0.467231	NaN	4.922996	-0.467231	NaN	-4.922996
0.000000	-7.261046	NaN	2.116251	7.261046	NaN	-2.116251
0.000000	15.397299	NaN	-4.353045	-15.397299	NaN	4.353045
0.000000	-21.453451	NaN	4.275633	21.453451	NaN	-4.275633
0.000000	-11.521156	NaN	-4.124553	11.521156	NaN	4.124553
0.000000	9.293479	NaN	17.270115	-9.293479	NaN	-17.270115
0.000000	-1.906251	NaN	-0.310088	1.906251	NaN	0.310088
0.000000	-0.323097	NaN	2.292722	0.323097	NaN	-2.292722
0.000000	-5.972712	NaN	-8.603952	5.972712	NaN	8.603952
0.000000	-7.365836	NaN	-12.308712	7.365836	NaN	12.308712
0.000000	-4.614477	NaN	-7.458207	4.614477	NaN	7.458207
0.000000	-13.800869	NaN	4.909277	13.800869	NaN	-4.909277
0.000000	10.333461	NaN	3.762474	-10.333461	NaN	-3.762474
0.000000	10.330786	NaN	2.126554	-10.330786	NaN	-2.126554
0.000000	1.898229	NaN	2.937019	-1.898229	NaN	-2.937019
0.000000	-1.693465	NaN	-2.430932	1.693465	NaN	2.430932
0.000000	9.676129	NaN	-5.568787	-9.676129	NaN	5.568787
0.000000	-29.429473	NaN	-1.727135	29.429473	NaN	1.727135
0.000000	-10.431248	NaN	10.160179	10.431248	NaN	-10.160179
0.000000	-2.934402	NaN	-5.733734	2.934402	NaN	5.733734
0.000000	11.266960	NaN	15.383436	-11.266960	NaN	-15.383436
0.000000	4.872577	NaN	-15.048315	-4.872577	NaN	15.048315
0.000000	-16.113906	NaN	-11.693190	16.113906	NaN	11.693190
0.000000	-2.135279	NaN	11.856674	2.135279	NaN	-11.856674
0.000000	-4.243923	NaN	-11.016868	4.243923	NaN	11.016868
0.000000	3.005480	NaN	-3.855394	-3.005480	NaN	3.855394
0.000000	-2.149129	NaN	5.168783	2.149129	NaN	-5.168783
0.000000	8.549211	NaN	7.692808	-8.549211	NaN	-7.692808
0.000000	-8.488101	NaN	3.436964	8.488101	NaN	-3.436964
0.000000	13.089099	NaN	7.054622	-13.089099	NaN	-7.054622
0.000000	-14.397282	NaN	-3.229578	14.397282	NaN	3.229578
0.000000	11.403880	NaN	4.784700	-11.403880	NaN	-4.784700
0.000000	-12.101056	NaN	1.213543	12.101056	NaN	-1.213543
0.000000	6.850161	NaN	5.539393	-6.850161	NaN	-5.539393
0.000000	-10.997416	NaN	7.210029	10.997416	NaN	-7.210029
0.000000	7.968797	NaN	-3.702681	-7.968797	NaN	3.702681
0.000000	-3.257523	NaN	6.149491	3.257523	NaN	-6.149491
0.000000	0.982223	NaN	-10.268340	-0.982223	NaN	10.268340
0.000000	-22.809018	NaN	1.624077	22.809018	NaN	-1.624077
0.000000	-4.671116	NaN	-11.422957	4.671116	NaN	11.422957
0.000000	-12.990156	NaN	1.466274	12.990156	NaN	-1.466274
0.000000	-8.092665	NaN	8.348925	8.092665	NaN	-8.348925
0.000000	4.959426	NaN	12.289755	-4.959426	NaN	-12.289755
0.000000	-5.328869	NaN	0.948975	5.328869	NaN	-0.948975
0.000000	-1.865172	NaN	0.550098	1.865172	NaN	-0.550098
0.000000	4.872133	NaN	1.177826	-4.872133	NaN	-1.177826
0.000000	-29.398337	NaN	-24.619501	29.398337	NaN	24.619501
0.000000	-13.795848	NaN	-12.719432	13.795848	NaN	12.719432
0.000000	-7.231997	NaN	0.410315	7.231997	NaN	-0.410315
0.000000	-12.650676	NaN	-3.619529	12.650676	NaN	3.619529
0.000000	3.649403	NaN	7.182774	-3.649403	NaN	-7.182774
0.000000	8.049740	NaN	5.538612	-8.049740	NaN	-5.538612
0.000000	3.216041	NaN	9.128407	-3.216041	NaN	-9.128407
0.000000	1.586614	NaN	4.281201	-1.586614	NaN	-4.281201
0.000000	18.929230	NaN	13.368915	-18.929230	NaN	-13.368915
0.000000	-20.592636	NaN	-4.873343	20.592636	NaN	4.873343
0.000000	10.095758	NaN	17.715115	-10.095758	NaN	-17.715115
0.000000	2.824935	NaN	9.450769	-2.824935	NaN	-9.450769
0.000000	-11.737232	NaN	-8.885392	11.737232	NaN	8.885392
0.000000	-10.784019	NaN	2.669088	10.784019	NaN	-2.669088
0.000000	4.539254	NaN	12.579183	-4.539254	NaN	-12.579183
0.000000	12.621935	NaN	11.760514	-12.621935	NaN	-11.760514
0.000000	3.679573	NaN	-3.262245	-3.679573	NaN	3.262245
0.000000	-5.731370	NaN	2.772122	5.731370	NaN	-2.772122
0.000000	11.480621	NaN	6.755703	-11.480621	NaN	-6.755703
0.000000	13.018536	NaN	8.662655	-13.018536	NaN	-8.662655
0.000000	1.539176	NaN	0.714147	-1.539176	NaN	-0.714147
0.000000	1.325956	NaN	7.799435	-1.325956	NaN	-7.799435
0.000000	2.588628	NaN	2.863592	-2.588628	NaN	-2.863592
0.000000	-12.699384	NaN	-17.851348	12.699384	NaN	17.851348
0.000000	-1.764783	NaN	-2.853859	1.764783	NaN	2.853859
0.000000	1.077561	NaN	5.406506	-1.077561	NaN	-5.406506
0.000000	-12.245550	NaN	-8.805504	12.245550	NaN	8.805504
0.000000	-5.448061	NaN	-3.335492	5.448061	NaN	3.335492
0.000000	-9.897169	NaN	-1.792095	9.897169	NaN	1.792095
0.000000	-21.901424	NaN	-15.425250	21.901424	NaN	15.425250
0.000000	-11.242242	NaN	-3.476168	11.242242	NaN	3.476168
0.000000	15.054368	NaN	-15.688723	-15.054368	NaN	15.688723
0.000000	13.478077	NaN	21.120809	-13.478077	NaN	-21.120809
0.000000	-5.577257	NaN	-17.204148	5.577257	NaN	17.204148
0.000000	-2.964533	NaN	0.059190	2.964533	NaN	-0.059190
0.000000	3.470176	NaN	4.330740	-3.470176	NaN	-4.330740
0.000000	6.716392	NaN	11.615708	-6.716392	NaN	-11.615708
0.000000	-3.796348	NaN	-2.305437	3.796348	NaN	2.305437
0.000000	9.323203	NaN	-1.480678	-9.323203	NaN	1.480678
0.000000	-4.718326	NaN	5.454741	4.718326	NaN	-5.454741
0.000000	-12.747374	NaN	-9.235673	12.747374	NaN	9.235673
0.000000	-0.785729	NaN	-2.786745	0.785729	NaN	2.786745
0.000000	-8.871562	NaN	-5.364471	8.871562	NaN	5.364471
0.000000	9.484013	NaN	1.124535	-9.484013	NaN	-1.124535
0.000000	-11.066914	NaN	5.689583	11.066914	NaN	-5.689583
0.000000	-9.061059	NaN	-22.260394	9.061059	NaN	22.260394
0.000000	4.343281	NaN	-4.771816	-4.343281	NaN	4.771816
0.000000	0.842763	NaN	-4.753511	-0.842763	NaN	4.753511
0.000000	10.691600	NaN	22.042798	-10.691600	NaN	-22.042798
0.000000	-11.086242	NaN	6.220763	11.086242	NaN	-6.220763
0.000000	-5.053631	NaN	6.337505	5.053631	NaN	-6.337505
0.000000	8.328271	NaN	7.264390	-8.328271	NaN	-7.264390
0.000000	-6.832331	NaN	3.999745	6.832331	NaN	-3.999745
0.000000	-4.442049	NaN	-6.066462	4.442049	NaN	6.066462
0.000000	-11.548150	NaN	-8.790466	11.548150	NaN	8.790466
0.000000	4.088503	NaN	5.344797	-4.088503	NaN	-5.344797
0.000000	7.849744	NaN	4.960976	-7.849744	NaN	-4.960976
0.000000	5.559136	NaN	9.465889	-5.559136	NaN	-9.465889
0.000000	-7.699014	NaN	-16.290462	7.699014	NaN	16.290462
0.000000	-6.604512	NaN	-9.975173	6.604512	NaN	9.975173
0.000000	0.136221	NaN	-2.217974	-0.136221	NaN	2.217974
0.000000	-7.031012	NaN	0.116016	7.031012	NaN	-0.116016
0.000000	-2.484498	NaN	-1.272994	2.484498	NaN	1.272994
0.000000	-6.101084	NaN	5.306897	6.101084	NaN	-5.306897
0.000000	-25.190015	NaN	-3.239019	25.190015	NaN	3.239019
0.000000	-9.867864	NaN	0.077438	9.867864	NaN	-0.077438
0.000000	-0.863464	NaN	-5.392270	0.863464	NaN	5.392270
0.000000	-4.686222	NaN	1.374240	4.686222	NaN	-1.374240
0.000000	-11.854374	NaN	-1.390076	11.854374	NaN	1.390076
0.000000	-9.987354	NaN	-13.297314	9.987354	NaN	13.297314
0.000000	5.836967	NaN	-8.468969	-5.836967	NaN	8.468969
0.000000	1.545243	NaN	-0.541087	-1.545243	NaN	0.541087
0.000000	-2.295626	NaN	-8.953933	2.295626	NaN	8.953933
0.000000	0.598919	NaN	-5.404186	-0.598919	NaN	5.404186
0.000000	-5.225264	NaN	-2.691254	5.225264	NaN	2.691254
0.000000	-0.273137	NaN	1.471209	0.273137	NaN	-1.471209
0.000000	-0.975011	NaN	9.324892	0.975011	NaN	-9.324892
0.000000	1.569459	NaN	-3.406493	-1.569459	NaN	3.406493
0.000000	0.093904	NaN	4.622126	-0.093904	NaN	-4.622126
0.000000	-16.817331	NaN	-15.322961	16.817331	NaN	15.322961
0.000000	7.769392	NaN	-0.469280	-7.769392	NaN	0.469280
0.000000	-10.419589	NaN	10.575507	10.419589	NaN	-10.575507
0.000000	-4.794151	NaN	5.466628	4.794151	NaN	-5.466628
0.000000	7.466631	NaN	4.673561	-7.466631	NaN	-4.673561
0.000000	-7.571797	NaN	-11.744503	7.571797	NaN	11.744503
0.000000	-17.083674	NaN	9.162144	17.083674	NaN	-9.162144
0.000000	-9.549066	NaN	-13.729819	9.549066	NaN	13.729819
0.000000	-4.506413	NaN	-14.516245	4.506413	NaN	14.516245
0.000000	-10.983400	NaN	9.496597	10.983400	NaN	-9.496597
0.000000	-9.712184	NaN	0.869342	9.712184	NaN	-0.869342
0.000000	-3.675216	NaN	-3.131002	3.675216	NaN	3.131002
0.000000	0.143811	NaN	6.443382	-0.143811	NaN	-6.443382
0.000000	-2.390038	NaN	-6.787917	2.390038	NaN	6.787917
0.000000	4.853072	NaN	18.194835	-4.853072	NaN	-18.194835
0.000000	0.931034	NaN	-7.867799	-0.931034	NaN	7.867799
0.000000	1.440323	NaN	-0.823182	-1.440323	NaN	0.823182
0.000000	-5.348835	NaN	2.513290	5.348835	NaN	-2.513290
0.000000	-8.285870	NaN	-2.916893	8.285870	NaN	2.916893
0.000000	1.514440	NaN	-1.474847	-1.514440	NaN	1.474847
0.000000	-0.687362	NaN	3.309029	0.687362	NaN	-3.309029
0.000000	-15.725190	NaN	1.008330	15.725190	NaN	-1.008330
0.000000	-0.591553	NaN	8.385850	0.591553	NaN	-8.385850
0.000000	1.017984	NaN	10.439992	-1.017984	NaN	-10.439992
0.000000	-12.849258	NaN	-2.693337	12.849258	NaN	2.693337
0.000000	-19.044915	NaN	-7.247922	19.044915	NaN	7.247922
0.000000	-34.409755	NaN	-11.828310	34.409755	NaN	11.828310
0.000000	1.576783	NaN	11.860967	-1.576783	NaN	-11.860967
0.000000	8.659709	NaN	-2.048174	-8.659709	NaN	2.048174
0.000000	-4.604968	NaN	-3.724952	4.604968	NaN	3.724952
0.000000	-18.442602	NaN	-0.092877	18.442602	NaN	0.092877
0.000000	14.574245	NaN	11.836511	-14.574245	NaN	-11.836511
0.000000	7.984755	NaN	11.798473	-7.984755	NaN	-11.798473
0.000000	-9.171734	NaN	11.497096	9.171734	NaN	-11.497096
0.000000	-0.542255	NaN	3.743806	0.542255	NaN	-3.743806
0.000000	-14.304990	NaN	-2.825891	14.304990	NaN	2.825891
0.000000	-9.403421	NaN	-10.997949	9.403421	NaN	10.997949
0.000000	7.518183	NaN	8.165420	-7.518183	NaN	-8.165420
0.000000	3.241415	NaN	5.189514	-3.241415	NaN	-5.189514
0.000000	-4.196072	NaN	2.153210	4.196072	NaN	-2.153210
0.000000	1.824378	NaN	-8.519297	-1.824378	NaN	8.519297
0.000000	0.411276	NaN	-0.719637	-0.411276	NaN	0.719637
0.000000	-0.544755	NaN	-9.664256	0.544755	NaN	9.664256
0.000000	-12.416910	NaN	12.326027	12.416910	NaN	-12.326027
0.000000	2.614044	NaN	7.312661	-2.614044	NaN	-7.312661
0.000000	-8.662224	NaN	-4.269869	8.662224	NaN	4.269869
0.000000	-1.376942	NaN	-3.009101	1.376942	NaN	3.009101
0.000000	-13.515199	NaN	6.086805	13.515199	NaN	-6.086805
0.000000	4.047017	NaN	3.541549	-4.047017	NaN	-3.541549
0.000000	7.892125	NaN	12.602475	-7.892125	NaN	-12.602475
0.000000	9.367185	NaN	5.787405	-9.367185	NaN	-5.787405
0.000000	-24.793993	NaN	-4.115072	24.793993	NaN	4.115072
0.000000	6.553638	NaN	3.905037	-6.553638	NaN	-3.905037
0.000000	-1.894737	NaN	-7.776075	1.894737	NaN	7.776075
0.000000	-4.210935	NaN	2.087417	4.210935	NaN	-2.087417
0.000000	-5.491967	NaN	0.537230	5.491967	NaN	-0.537230
0.000000	-18.278283	NaN	-7.439016	18.278283	NaN	7.439016
0.000000	-3.550124	NaN	-3.915430	3.550124	NaN	3.915430
0.000000	6.452684	NaN	4.683818	-6.452684	NaN	-4.683818
0.000000	-12.710615	NaN	8.198340	12.710615	NaN	-8.198340
0.000000	0.644807	NaN	0.368269	-0.644807	NaN	-0.368269
0.000000	5.417196	NaN	17.315234	-5.417196	NaN	-17.315234
0.000000	-1.040206	NaN	6.227033	1.040206	NaN	-6.227033
0.000000	6.817927	NaN	0.580686	-6.817927	NaN	-0.580686
0.000000	-6.305451	NaN	-10.041854	6.305451	NaN	10.041854
0.000000	-5.739798	NaN	-10.391618	5.739798	NaN	10.391618
0.000000	-19.991968	NaN	-7.554474	19.991968	NaN	7.554474
0.000000	-4.753457	NaN	2.471740	4.753457	NaN	-2.471740
0.000000	2.010194	NaN	-2.229549	-2.010194	NaN	2.229549
0.000000	-15.256076	NaN	-6.026909	15.256076	NaN	6.026909
0.000000	-5.787803	NaN	0.774746	5.787803	NaN	-0.774746
0.000000	-12.352601	NaN	-26.013834	12.352601	NaN	26.013834
0.000000	0.454486	NaN	0.497642	-0.454486	NaN	-0.497642
0.000000	-12.260927	NaN	17.618607	12.260927	NaN	-17.618607
0.000000	-1.212130	NaN	-0.822725	1.212130	NaN	0.822725
0.000000	-2.933377	NaN	7.596258	2.933377	NaN	-7.596258
0.000000	-9.833344	NaN	-3.767759	9.833344	NaN	3.767759
0.000000	-1.571682	NaN	7.550586	1.571682	NaN	-7.550586
0.000000	-1.890937	NaN	-2.942535	1.890937	NaN	2.942535
0.000000	3.874172	NaN	0.740613	-3.874172	NaN	-0.740613
0.000000	-13.595330	NaN	2.323114	13.595330	NaN	-2.323114
0.000000	3.580591	NaN	-0.245180	-3.580591	NaN	0.245180
0.000000	-8.699962	NaN	-4.619565	8.699962	NaN	4.619565
0.000000	-7.772534	NaN	4.366434	7.772534	NaN	-4.366434
0.000000	-15.575605	NaN	-3.408912	15.575605	NaN	3.408912
0.000000	-7.622192	NaN	3.378305	7.622192	NaN	-3.378305
0.000000	1.190064	NaN	2.573479	-1.190064	NaN	-2.573479
0.000000	4.114097	NaN	5.704886	-4.114097	NaN	-5.704886
0.000000	-5.670979	NaN	-1.189300	5.670979	NaN	1.189300
0.000000	3.645520	NaN	2.323241	-3.645520	NaN	-2.323241
0.000000	-0.563708	NaN	6.324938	0.563708	NaN	-6.324938
0.000000	-9.773427	NaN	0.343349	9.773427	NaN	-0.343349
0.000000	3.496781	NaN	-7.209591	-3.496781	NaN	7.209591
0.000000	-6.021744	NaN	-1.275645	6.021744	NaN	1.275645
0.000000	1.979844	NaN	13.550994	-1.979844	NaN	-13.550994
0.000000	-14.274132	NaN	0.450779	14.274132	NaN	-0.450779
0.000000	17.172558	NaN	13.601706	-17.172558	NaN	-13.601706
0.000000	-0.979964	NaN	9.228213	0.979964	NaN	-9.228213
0.000000	1.485562	NaN	5.587282	-1.485562	NaN	-5.587282
0.000000	-2.161952	NaN	-5.496597	2.161952	NaN	5.496597
0.000000	-5.157173	NaN	-0.401035	5.157173	NaN	0.401035
0.000000	-3.479007	NaN	8.885227	3.479007	NaN	-8.885227
0.000000	-2.744321	NaN	1.532695	2.744321	NaN	-1.532695
0.000000	1.579966	NaN	-3.431234	-1.579966	NaN	3.431234
0.000000	7.736638	NaN	6.559913	-7.736638	NaN	-6.559913
0.000000	15.961967	NaN	11.709543	-15.961967	NaN	-11.709543
0.000000	-4.974887	NaN	6.764871	4.974887	NaN	-6.764871
0.000000	2.537380	NaN	4.220677	-2.537380	NaN	-4.220677
0.000000	-8.835830	NaN	-0.492847	8.835830	NaN	0.492847
0.000000	0.674941	NaN	-0.521377	-0.674941	NaN	0.521377
0.000000	-12.505313	NaN	2.633470	12.505313	NaN	-2.633470
0.000000	-18.313762	NaN	-18.104324	18.313762	NaN	18.104324
0.000000	4.452988	NaN	7.595413	-4.452988	NaN	-7.595413
0.000000	-0.152920	NaN	-11.197097	0.152920	NaN	11.197097
0.000000	-2.956680	NaN	6.587559	2.956680	NaN	-6.587559
0.000000	-18.953412	NaN	-8.807602	18.953412	NaN	8.807602
0.000000	-1.051703	NaN	12.923815	1.051703	NaN	-12.923815
0.000000	1.000987	NaN	3.020148	-1.000987	NaN	-3.020148
0.000000	-14.495189	NaN	-5.714245	14.495189	NaN	5.714245
0.000000	-1.947934	NaN	-1.769743	1.947934	NaN	1.769743
0.000000	11.316656	NaN	7.030779	-11.316656	NaN	-7.030779
0.000000	0.136583	NaN	5.818456	-0.136583	NaN	-5.818456
0.000000	-7.069511	NaN	3.839970	7.069511	NaN	-3.839970
0.000000	-2.511981	NaN	-9.231880	2.511981	NaN	9.231880
0.000000	-5.283090	NaN	-7.321588	5.283090	NaN	7.321588
0.000000	-5.864548	NaN	-3.391714	5.864548	NaN	3.391714
0.000000	-10.358525	NaN	-6.071900	10.358525	NaN	6.071900
0.000000	2.509735	NaN	-3.965069	-2.509735	NaN	3.965069
0.000000	-4.798464	NaN	2.096856	4.798464	NaN	-2.096856
0.000000	7.390254	NaN	4.323427	-7.390254	NaN	-4.323427
0.000000	-1.903961	NaN	9.288631	1.903961	NaN	-9.288631
0.000000	0.191779	NaN	4.018812	-0.191779	NaN	-4.018812
0.000000	1.989532	NaN	0.917866	-1.989532	NaN	-0.917866
0.000000	-1.523988	NaN	-0.861678	1.523988	NaN	0.861678
0.000000	4.186588	NaN	9.041524	-4.186588	NaN	-9.041524
0.000000	-4.479016	NaN	2.707261	4.479016	NaN	-2.707261
0.000000	1.733645	NaN	15.722569	-1.733645	NaN	-15.722569
0.000000	-8.611784	NaN	-17.009787	8.611784	NaN	17.009787
0.000000	-9.254730	NaN	-5.298613	9.254730	NaN	5.298613
0.000000	-25.459770	NaN	1.859341	25.459770	NaN	-1.859341
0.000000	-16.620216	NaN	7.632219	16.620216	NaN	-7.632219
0.000000	-3.760119	NaN	-9.948056	3.760119	NaN	9.948056
0.000000	3.868758	NaN	10.428034	-3.868758	NaN	-10.428034
0.000000	9.828391	NaN	10.409633	-9.828391	NaN	-10.409633
0.000000	-1.564307	NaN	1.398678	1.564307	NaN	-1.398678
0.000000	-12.126262	NaN	-4.914083	12.126262	NaN	4.914083
0.000000	-12.650048	NaN	-7.411342	12.650048	NaN	7.411342
0.000000	-12.249509	NaN	-4.637465	12.249509	NaN	4.637465
0.000000	-11.627312	NaN	-2.139557	11.627312	NaN	2.139557
0.000000	-10.390549	NaN	-1.562766	10.390549	NaN	1.562766
0.000000	-3.727553	NaN	6.633215	3.727553	NaN	-6.633215
0.000000	-0.350847	NaN	-2.892093	0.350847	NaN	2.892093
0.000000	-26.125946	NaN	-5.768862	26.125946	NaN	5.768862
0.000000	6.963935	NaN	10.658115	-6.963935	NaN	-10.658115
0.000000	-12.067852	NaN	1.405170	12.067852	NaN	-1.405170
0.000000	0.403811	NaN	12.622820	-0.403811	NaN	-12.622820
0.000000	-10.556669	NaN	-4.680799	10.556669	NaN	4.680799
0.000000	3.481086	NaN	4.020273	-3.481086	NaN	-4.020273
0.000000	-4.793637	NaN	-0.832004	4.793637	NaN	0.832004
0.000000	-9.473619	NaN	3.736862	9.473619	NaN	-3.736862
0.000000	6.976574	NaN	8.971100	-6.976574	NaN	-8.971100
0.000000	-9.080844	NaN	3.351403	9.080844	NaN	-3.351403
0.000000	2.938519	NaN	-3.054219	-2.938519	NaN	3.054219
0.000000	-1.418713	NaN	-9.032039	1.418713	NaN	9.032039
0.000000	-1.652725	NaN	-8.327563	1.652725	NaN	8.327563
0.000000	5.473225	NaN	1.248335	-5.473225	NaN	-1.248335
0.000000	-0.586202	NaN	3.240905	0.586202	NaN	-3.240905
0.000000	2.326074	NaN	2.083503	-2.326074	NaN	-2.083503
0.000000	4.890297	NaN	2.577545	-4.890297	NaN	-2.577545
0.000000	-9.581703	NaN	7.741494	9.581703	NaN	-7.741494
0.000000	2.050404	NaN	-5.062341	-2.050404	NaN	5.062341
0.000000	2.573213	NaN	6.741413	-2.573213	NaN	-6.741413
0.000000	-0.935463	NaN	10.607202	0.935463	NaN	-10.607202
0.000000	-6.394886	NaN	-1.324902	6.394886	NaN	1.324902
0.000000	-0.473408	NaN	3.795713	0.473408	NaN	-3.795713
0.000000	-1.148757	NaN	11.652184	1.148757	NaN	-11.652184
0.000000	-3.765631	NaN	-4.062106	3.765631	NaN	4.062106
0.000000	-15.010992	NaN	-9.929270	15.010992	NaN	9.929270
0.000000	-5.003805	NaN	-8.223067	5.003805	NaN	8.223067
0.000000	15.123527	NaN	8.659354	-15.123527	NaN	-8.659354
0.000000	-9.959098	NaN	3.613860	9.959098	NaN	-3.613860
0.000000	-0.748933	NaN	-4.630231	0.748933	NaN	4.630231
0.000000	-8.979207	NaN	6.764584	8.979207	NaN	-6.764584
0.000000	-10.698761	NaN	3.705291	10.698761	NaN	-3.705291
0.000000	-6.691958	NaN	-8.887244	6.691958	NaN	8.887244
0.000000	2.087697	NaN	-3.470440	-2.087697	NaN	3.470440
0.000000	5.560921	NaN	-3.823250	-5.560921	NaN	3.823250
0.000000	-14.021105	NaN	1.289944	14.021105	NaN	-1.289944
0.000000	-16.912369	NaN	-13.188313	16.912369	NaN	13.188313
0.000000	-19.598897	NaN	4.467839	19.598897	NaN	-4.467839
0.000000	-4.101675	NaN	2.584786	4.101675	NaN	-2.584786
0.000000	2.600388	NaN	18.880459	-2.600388	NaN	-18.880459
0.000000	6.634304	NaN	-2.472467	-6.634304	NaN	2.472467
0.000000	5.416316	NaN	-11.221391	-5.416316	NaN	11.221391
0.000000	3.109602	NaN	3.932647	-3.109602	NaN	-3.932647
0.000000	3.500974	NaN	11.773733	-3.500974	NaN	-11.773733
0.000000	7.082230	NaN	5.018880	-7.082230	NaN	-5.018880
0.000000	5.406686	NaN	18.551366	-5.406686	NaN	-18.551366
0.000000	-0.401711	NaN	7.804516	0.401711	NaN	-7.804516
0.000000	-13.828331	NaN	-6.207894	13.828331	NaN	6.207894
0.000000	8.770884	NaN	4.158477	-8.770884	NaN	-4.158477
0.000000	-16.657430	NaN	1.952080	16.657430	NaN	-1.952080
0.000000	-18.908291	NaN	-8.100754	18.908291	NaN	8.100754
0.000000	-16.219749	NaN	-13.779771	16.219749	NaN	13.779771
0.000000	-7.290123	NaN	-3.209303	7.290123	NaN	3.209303
0.000000	3.483864	NaN	-5.079420	-3.483864	NaN	5.079420
0.000000	13.143271	NaN	5.137399	-13.143271	NaN	-5.137399
0.000000	-21.892514	NaN	-1.002592	21.892514	NaN	1.002592
0.000000	-25.719866	NaN	-3.841916	25.719866	NaN	3.841916
0.000000	-19.449251	NaN	-7.337771	19.449251	NaN	7.337771
0.000000	9.058540	NaN	-13.047834	-9.058540	NaN	13.047834
0.000000	-10.518619	NaN	-9.662743	10.518619	NaN	9.662743
0.000000	-10.053424	NaN	-10.613867	10.053424	NaN	10.613867
0.000000	-3.526450	NaN	-10.504440	3.526450	NaN	10.504440
0.000000	-8.069433	NaN	-2.930215	8.069433	NaN	2.930215
0.000000	4.511567	NaN	4.630465	-4.511567	NaN	-4.630465
0.000000	-9.968454	NaN	-2.465399	9.968454	NaN	2.465399
0.000000	-17.742212	NaN	-15.389941	17.742212	NaN	15.389941
0.000000	-4.349619	NaN	-1.390429	4.349619	NaN	1.390429
0.000000	-13.911168	NaN	1.238346	13.911168	NaN	-1.238346
0.000000	9.401458	NaN	6.690333	-9.401458	NaN	-6.690333
0.000000	-1.712054	NaN	7.333554	1.712054	NaN	-7.333554
0.000000	-0.017467	NaN	-10.992968	0.017467	NaN	10.992968
0.000000	-20.044790	NaN	-6.685907	20.044790	NaN	6.685907
0.000000	16.457200	NaN	2.130598	-16.457200	NaN	-2.130598
0.000000	-8.155819	NaN	-0.121417	8.155819	NaN	0.121417
0.000000	0.280248	NaN	11.994769	-0.280248	NaN	-11.994769
0.000000	0.715127	NaN	3.889865	-0.715127	NaN	-3.889865
0.000000	7.527032	NaN	-0.283164	-7.527032	NaN	0.283164
0.000000	10.221266	NaN	7.097735	-10.221266	NaN	-7.097735
0.000000	-7.329381	NaN	-1.960978	7.329381	NaN	1.960978
0.000000	10.436969	NaN	11.675616	-10.436969	NaN	-11.675616
0.000000	-3.248812	NaN	4.618336	3.248812	NaN	-4.618336
0.000000	-0.566986	NaN	6.452960	0.566986	NaN	-6.452960
0.000000	-12.937493	NaN	3.373919	12.937493	NaN	-3.373919
0.000000	-16.579703	NaN	-6.140706	16.579703	NaN	6.140706
0.000000	-1.064026	NaN	-8.593287	1.064026	NaN	8.593287
0.000000	-11.228635	NaN	-2.621370	11.228635	NaN	2.621370
0.000000	-8.883304	NaN	-3.351291	8.883304	NaN	3.351291
0.000000	-20.330971	NaN	-3.464500	20.330971	NaN	3.464500
0.000000	-17.606511	NaN	-17.479426	17.606511	NaN	17.479426
0.000000	-2.997662	NaN	-8.147979	2.997662	NaN	8.147979
0.000000	1.332400	NaN	2.342658	-1.332400	NaN	-2.342658
0.000000	-12.586554	NaN	-3.963530	12.586554	NaN	3.963530
0.000000	2.420612	NaN	2.557735	-2.420612	NaN	-2.557735
0.000000	-3.701776	NaN	11.645090	3.701776	NaN	-11.645090
0.000000	0.306624	NaN	12.165212	-0.306624	NaN	-12.165212
0.000000	-26.001391	NaN	-8.869732	26.001391	NaN	8.869732
0.000000	-0.840652	NaN	2.373018	0.840652	NaN	-2.373018
0.000000	-11.832806	NaN	-12.813656	11.832806	NaN	12.813656
0.000000	1.475485	NaN	-11.080363	-1.475485	NaN	11.080363
0.000000	-10.942760	NaN	12.747193	10.942760	NaN	-12.747193
0.000000	3.044635	NaN	-10.757811	-3.044635	NaN	10.757811
0.000000	0.606014	NaN	-3.142878	-0.606014	NaN	3.142878
0.000000	-2.067043	NaN	0.031335	2.067043	NaN	-0.031335
0.000000	-7.369436	NaN	1.430523	7.369436	NaN	-1.430523
0.000000	-11.706292	NaN	0.511372	11.706292	NaN	-0.511372
0.000000	-7.248990	NaN	1.306075	7.248990	NaN	-1.306075
0.000000	-8.155151	NaN	2.871509	8.155151	NaN	-2.871509
0.000000	-5.079714	NaN	5.476439	5.079714	NaN	-5.476439
0.000000	-4.846708	NaN	-2.936637	4.846708	NaN	2.936637
0.000000	8.739918	NaN	8.381453	-8.739918	NaN	-8.381453
0.000000	1.941134	NaN	12.720801	-1.941134	NaN	-12.720801
0.000000	12.182586	NaN	-0.392812	-12.182586	NaN	0.392812
0.000000	-1.670543	NaN	-5.759849	1.670543	NaN	5.759849
0.000000	-17.939050	NaN	-0.711893	17.939050	NaN	0.711893
0.000000	-3.634384	NaN	8.197595	3.634384	NaN	-8.197595
0.000000	5.144262	NaN	6.089196	-5.144262	NaN	-6.089196
0.000000	-18.271535	NaN	5.432836	18.271535	NaN	-5.432836
0.000000	15.317155	NaN	-7.216097	-15.317155	NaN	7.216097
0.000000	-5.628841	NaN	0.510146	5.628841	NaN	-0.510146
0.000000	-6.192204	NaN	11.692973	6.192204	NaN	-11.692973
0.000000	-5.886660	NaN	-0.259600	5.886660	NaN	0.259600
0.000000	-3.138691	NaN	4.626641	3.138691	NaN	-4.626641
0.000000	4.590231	NaN	7.174849	-4.590231	NaN	-7.174849
0.000000	4.801362	NaN	2.695089	-4.801362	NaN	-2.695089
0.000000	-8.543039	NaN	-8.110383	8.543039	NaN	8.110383
0.000000	1.974745	NaN	4.782844	-1.974745	NaN	-4.782844
0.000000	-10.456891	NaN	-3.699124	10.456891	NaN	3.699124
0.000000	-10.006159	NaN	-4.296370	10.006159	NaN	4.296370
0.000000	-7.422480	NaN	-1.206490	7.422480	NaN	1.206490
0.000000	-0.976737	NaN	4.849609	0.976737	NaN	-4.849609
0.000000	3.659568	NaN	1.163269	-3.659568	NaN	-1.163269
0.000000	9.868340	NaN	-6.173035	-9.868340	NaN	6.173035
0.000000	-7.833796	NaN	1.403776	7.833796	NaN	-1.403776
0.000000	-4.534143	NaN	-13.848802	4.534143	NaN	13.848802
0.000000	-10.540115	NaN	4.779553	10.540115	NaN	-4.779553
0.000000	-10.920505	NaN	6.793993	10.920505	NaN	-6.793993
0.000000	-24.144062	NaN	-8.451390	24.144062	NaN	8.451390
0.000000	-4.410926	NaN	3.388961	4.410926	NaN	-3.388961
0.000000	-3.084065	NaN	-5.023980	3.084065	NaN	5.023980
0.000000	2.892990	NaN	7.000671	-2.892990	NaN	-7.000671
0.000000	4.070159	NaN	8.032557	-4.070159	NaN	-8.032557
0.000000	-3.651643	NaN	-5.783555	3.651643	NaN	5.783555
0.000000	12.343545	NaN	-1.209875	-12.343545	NaN	1.209875
0.000000	-0.351403	NaN	-6.969530	0.351403	NaN	6.969530
0.000000	-15.857132	NaN	-8.105377	15.857132	NaN	8.105377
0.000000	-2.204988	NaN	3.306153	2.204988	NaN	-3.306153
0.000000	8.982158	NaN	3.507908	-8.982158	NaN	-3.507908
0.000000	1.167354	NaN	4.356943	-1.167354	NaN	-4.356943
0.000000	-16.609546	NaN	4.726734	16.609546	NaN	-4.726734
0.000000	2.460744	NaN	3.296839	-2.460744	NaN	-3.296839
0.000000	7.285553	NaN	5.732081	-7.285553	NaN	-5.732081
0.000000	-6.012230	NaN	-0.300578	6.012230	NaN	0.300578
0.000000	-2.285799	NaN	-7.886693	2.285799	NaN	7.886693
0.000000	-6.812290	NaN	4.080551	6.812290	NaN	-4.080551
0.000000	-1.008079	NaN	-6.624462	1.008079	NaN	6.624462
0.000000	-3.756118	NaN	6.673176	3.756118	NaN	-6.673176
0.000000	-5.474750	NaN	-15.735026	5.474750	NaN	15.735026
0.000000	6.681465	NaN	3.709048	-6.681465	NaN	-3.709048
0.000000	-1.959142	NaN	2.904906	1.959142	NaN	-2.904906
0.000000	-0.897031	NaN	-3.288621	0.897031	NaN	3.288621
0.000000	-4.201830	NaN	-17.987536	4.201830	NaN	17.987536
0.000000	-8.595185	NaN	5.759630	8.595185	NaN	-5.759630
0.000000	0.679374	NaN	2.908110	-0.679374	NaN	-2.908110
0.000000	-8.440002	NaN	0.442303	8.440002	NaN	-0.442303
0.000000	-19.258240	NaN	-5.677843	19.258240	NaN	5.677843
0.000000	-14.154826	NaN	0.611833	14.154826	NaN	-0.611833
0.000000	-16.183083	NaN	-1.490523	16.183083	NaN	1.490523
0.000000	-5.166143	NaN	-8.084884	5.166143	NaN	8.084884
0.000000	-0.877248	NaN	0.879094	0.877248	NaN	-0.879094
0.000000	7.648449	NaN	10.898875	-7.648449	NaN	-10.898875
0.000000	-2.883902	NaN	-2.261510	2.883902	NaN	2.261510
0.000000	-10.482373	NaN	0.811772	10.482373	NaN	-0.811772
0.000000	-4.418206	NaN	4.515142	4.418206	NaN	-4.515142
0.000000	2.031388	NaN	3.401923	-2.031388	NaN	-3.401923
0.000000	-6.541101	NaN	9.208970	6.541101	NaN	-9.208970
0.000000	-7.655210	NaN	-2.416649	7.655210	NaN	2.416649
0.000000	1.256065	NaN	3.565780	-1.256065	NaN	-3.565780
0.000000	-1.363294	NaN	-4.171228	1.363294	NaN	4.171228
0.000000	10.983968	NaN	0.843484	-10.983968	NaN	-0.843484
0.000000	-7.425962	NaN	-7.552271	7.425962	NaN	7.552271
0.000000	-8.121636	NaN	-12.314685	8.121636	NaN	12.314685
0.000000	14.478640	NaN	11.467580	-14.478640	NaN	-11.467580
0.000000	-4.547674	NaN	-10.443967	4.547674	NaN	10.443967
0.000000	-17.552401	NaN	-17.852461	17.552401	NaN	17.852461
0.000000	-3.559646	NaN	6.345963	3.559646	NaN	-6.345963
0.000000	3.123730	NaN	-7.046735	-3.123730	NaN	7.046735
0.000000	5.670369	NaN	-4.625169	-5.670369	NaN	4.625169
0.000000	4.503327	NaN	10.934263	-4.503327	NaN	-10.934263
0.000000	-12.852003	NaN	2.279996	12.852003	NaN	-2.279996
0.000000	-8.105004	NaN	-5.048292	8.105004	NaN	5.048292
0.000000	-7.655361	NaN	-0.649926	7.655361	NaN	0.649926
0.000000	1.992107	NaN	3.010822	-1.992107	NaN	-3.010822
0.000000	0.511989	NaN	6.254610	-0.511989	NaN	-6.254610
0.000000	-2.640639	NaN	3.421978	2.640639	NaN	-3.421978
0.000000	11.419938	NaN	-0.678977	-11.419938	NaN	0.678977
0.000000	-14.659596	NaN	-0.366615	14.659596	NaN	0.366615
0.000000	-12.006283	NaN	3.526824	12.006283	NaN	-3.526824
0.000000	-25.063797	NaN	-32.603877	25.063797	NaN	32.603877
0.000000	-15.690286	NaN	0.694486	15.690286	NaN	-0.694486
0.000000	-0.862141	NaN	-1.626678	0.862141	NaN	1.626678
0.000000	3.741931	NaN	14.091979	-3.741931	NaN	-14.091979
0.000000	-3.415950	NaN	15.058695	3.415950	NaN	-15.058695
0.000000	-1.792456	NaN	8.497155	1.792456	NaN	-8.497155
0.000000	-10.645945	NaN	1.835931	10.645945	NaN	-1.835931
0.000000	-12.024346	NaN	6.312632	12.024346	NaN	-6.312632
0.000000	-5.233183	NaN	-2.209445	5.233183	NaN	2.209445
0.000000	-1.515222	NaN	10.909101	1.515222	NaN	-10.909101
0.000000	-1.568097	NaN	-2.680754	1.568097	NaN	2.680754
0.000000	8.642610	NaN	-1.937954	-8.642610	NaN	1.937954
0.000000	10.799818	NaN	-6.477421	-10.799818	NaN	6.477421
0.000000	-7.245767	NaN	-2.552353	7.245767	NaN	2.552353
0.000000	5.096734	NaN	-19.144637	-5.096734	NaN	19.144637
0.000000	-3.345768	NaN	1.876218	3.345768	NaN	-1.876218
0.000000	-18.555519	NaN	-3.489249	18.555519	NaN	3.489249
0.000000	2.667219	NaN	-1.165573	-2.667219	NaN	1.165573
0.000000	-6.123546	NaN	10.513095	6.123546	NaN	-10.513095
0.000000	-0.389978	NaN	-7.546575	0.389978	NaN	7.546575
0.000000	-7.978267	NaN	-4.759029	7.978267	NaN	4.759029
0.000000	-20.250076	NaN	-5.976132	20.250076	NaN	5.976132
0.000000	0.859792	NaN	6.462446	-0.859792	NaN	-6.462446
0.000000	-1.352009	NaN	0.775089	1.352009	NaN	-0.775089
0.000000	-9.307720	NaN	0.301912	9.307720	NaN	-0.301912
0.000000	-2.589998	NaN	13.997069	2.589998	NaN	-13.997069
0.000000	-5.423286	NaN	-4.575653	5.423286	NaN	4.575653
0.000000	-11.407068	NaN	-2.467830	11.407068	NaN	2.467830
0.000000	-2.725215	NaN	-2.243896	2.725215	NaN	2.243896
0.000000	-10.427849	NaN	15.010612	10.427849	NaN	-15.010612
0.000000	2.882339	NaN	1.083191	-2.882339	NaN	-1.083191
0.000000	-14.732864	NaN	2.265858	14.732864	NaN	-2.265858
0.000000	-3.732782	NaN	1.439227	3.732782	NaN	-1.439227
0.000000	-3.223487	NaN	0.366144	3.223487	NaN	-0.366144
0.000000	8.431149	NaN	-4.687938	-8.431149	NaN	4.687938
0.000000	-4.973052	NaN	-4.809112	4.973052	NaN	4.809112
0.000000	7.893335	NaN	-2.133137	-7.893335	NaN	2.133137
0.000000	0.285919	NaN	-5.162626	-0.285919	NaN	5.162626
0.000000	-9.263347	NaN	-17.279365	9.263347	NaN	17.279365
0.000000	-12.847923	NaN	-5.255353	12.847923	NaN	5.255353
0.000000	-0.437115	NaN	7.975699	0.437115	NaN	-7.975699
0.000000	0.512478	NaN	5.319555	-0.512478	NaN	-5.319555
0.000000	-3.434632	NaN	7.163077	3.434632	NaN	-7.163077
0.000000	-3.929304	NaN	8.941743	3.929304	NaN	-8.941743
0.000000	-9.589602	NaN	-10.468490	9.589602	NaN	10.468490
0.000000	6.061254	NaN	10.603395	-6.061254	NaN	-10.603395
0.000000	-11.445775	NaN	1.360770	11.445775	NaN	-1.360770
0.000000	-1.425050	NaN	5.415415	1.425050	NaN	-5.415415
0.000000	-4.163395	NaN	-6.657648	4.163395	NaN	6.657648
0.000000	-13.893901	NaN	-1.450136	13.893901	NaN	1.450136
0.000000	4.601286	NaN	8.373043	-4.601286	NaN	-8.373043
0.000000	-16.368466	NaN	-13.767444	16.368466	NaN	13.767444
0.000000	-10.387778	NaN	2.635448	10.387778	NaN	-2.635448
0.000000	1.750312	NaN	-1.510111	-1.750312	NaN	1.510111
0.000000	-8.148426	NaN	-2.553981	8.148426	NaN	2.553981
0.000000	-0.993586	NaN	7.734866	0.993586	NaN	-7.734866
0.000000	-0.905099	NaN	9.939009	0.905099	NaN	-9.939009
0.000000	-4.972107	NaN	0.781285	4.972107	NaN	-0.781285
0.000000	-0.398631	NaN	5.000899	0.398631	NaN	-5.000899
0.000000	-15.463109	NaN	-6.297787	15.463109	NaN	6.297787
0.000000	-16.263093	NaN	0.302843	16.263093	NaN	-0.302843
0.000000	-5.465660	NaN	-3.774725	5.465660	NaN	3.774725
0.000000	6.720247	NaN	11.285423	-6.720247	NaN	-11.285423
0.000000	3.573509	NaN	2.696329	-3.573509	NaN	-2.696329
0.000000	-7.294919	NaN	-1.185812	7.294919	NaN	1.185812
0.000000	-9.713963	NaN	-3.047992	9.713963	NaN	3.047992
0.000000	1.983686	NaN	-2.979517	-1.983686	NaN	2.979517
0.000000	-9.541106	NaN	-3.553004	9.541106	NaN	3.553004
0.000000	0.039349	NaN	-18.087959	-0.039349	NaN	18.087959
0.000000	-6.478353	NaN	-0.845525	6.478353	NaN	0.845525
0.000000	4.797372	NaN	0.525707	-4.797372	NaN	-0.525707
0.000000	9.130116	NaN	9.950418	-9.130116	NaN	-9.950418
0.000000	-20.981480	NaN	-12.148314	20.981480	NaN	12.148314
0.000000	-6.191410	NaN	3.789257	6.191410	NaN	-3.789257
0.000000	-12.182369	NaN	-3.750539	12.182369	NaN	3.750539
0.000000	12.119902	NaN	14.696701	-12.119902	NaN	-14.696701
0.000000	-3.337924	NaN	8.155356	3.337924	NaN	-8.155356
0.000000	8.858850	NaN	4.460466	-8.858850	NaN	-4.460466
0.000000	4.209588	NaN	-0.817569	-4.209588	NaN	0.817569
0.000000	17.506760	NaN	18.343662	-17.506760	NaN	-18.343662
0.000000	-17.135324	NaN	-6.414006	17.135324	NaN	6.414006
0.000000	4.132377	NaN	3.864018	-4.132377	NaN	-3.864018
0.000000	-13.653944	NaN	-11.170113	13.653944	NaN	11.170113
0.000000	-15.101498	NaN	-5.694604	15.101498	NaN	5.694604
0.000000	4.119453	NaN	-6.524682	-4.119453	NaN	6.524682
0.000000	-7.286507	NaN	1.332350	7.286507	NaN	-1.332350
0.000000	-8.384992	NaN	-0.851477	8.384992	NaN	0.851477
0.000000	13.453534	NaN	5.673492	-13.453534	NaN	-5.673492
0.000000	15.195774	NaN	3.452549	-15.195774	NaN	-3.452549
0.000000	-5.523788	NaN	-11.443105	5.523788	NaN	11.443105
0.000000	0.568426	NaN	1.225145	-0.568426	NaN	-1.225145
0.000000	-10.902731	NaN	-8.078410	10.902731	NaN	8.078410
0.000000	2.919642	NaN	-11.835081	-2.919642	NaN	11.835081
0.000000	1.088439	NaN	0.140427	-1.088439	NaN	-0.140427
0.000000	6.912865	NaN	-1.660659	-6.912865	NaN	1.660659
0.000000	-2.828693	NaN	6.999059	2.828693	NaN	-6.999059
0.000000	-0.163404	NaN	-2.172521	0.163404	NaN	2.172521
0.000000	-11.089165	NaN	4.829683	11.089165	NaN	-4.829683
0.000000	-0.123754	NaN	-5.939780	0.123754	NaN	5.939780
0.000000	-0.034682	NaN	-4.621873	0.034682	NaN	4.621873
0.000000	-5.420026	NaN	-1.884397	5.420026	NaN	1.884397
0.000000	-8.734981	NaN	0.551176	8.734981	NaN	-0.551176
0.000000	-20.079214	NaN	-4.225255	20.079214	NaN	4.225255
0.000000	7.189447	NaN	-7.982121	-7.189447	NaN	7.982121
0.000000	6.429263	NaN	8.154034	-6.429263	NaN	-8.154034
0.000000	6.690668	NaN	1.404632	-6.690668	NaN	-1.404632
0.000000	-8.792849	NaN	9.920689	8.792849	NaN	-9.920689
0.000000	1.146442	NaN	-0.941113	-1.146442	NaN	0.941113
0.000000	-2.866451	NaN	-11.028026	2.866451	NaN	11.028026
0.000000	-0.993842	NaN	16.011908	0.993842	NaN	-16.011908
0.000000	3.078225	NaN	1.971875	-3.078225	NaN	-1.971875
0.000000	-10.595816	NaN	-2.621204	10.595816	NaN	2.621204
0.000000	8.751575	NaN	2.536449	-8.751575	NaN	-2.536449
0.000000	12.662538	NaN	5.409519	-12.662538	NaN	-5.409519
0.000000	-29.191788	NaN	-11.494178	29.191788	NaN	11.494178
0.000000	-3.479870	NaN	5.959788	3.479870	NaN	-5.959788
0.000000	-2.385402	NaN	1.359987	2.385402	NaN	-1.359987
0.000000	-3.654248	NaN	-14.161971	3.654248	NaN	14.161971
0.000000	-11.696560	NaN	-9.116140	11.696560	NaN	9.116140
0.000000	-16.927692	NaN	-9.504745	16.927692	NaN	9.504745
0.000000	18.198916	NaN	11.437428	-18.198916	NaN	-11.437428
0.000000	-14.868585	NaN	-15.833367	14.868585	NaN	15.833367
0.000000	7.041684	NaN	11.614505	-7.041684	NaN	-11.614505
0.000000	-0.170082	NaN	-3.763697	0.170082	NaN	3.763697
0.000000	-7.919327	NaN	-6.391142	7.919327	NaN	6.391142
0.000000	-11.593801	NaN	1.755126	11.593801	NaN	-1.755126
0.000000	4.224560	NaN	-1.039555	-4.224560	NaN	1.039555
0.000000	1.414369	NaN	1.522104	-1.414369	NaN	-1.522104
0.000000	-0.445492	NaN	-3.651576	0.445492	NaN	3.651576
0.000000	0.325975	NaN	-3.555577	-0.325975	NaN	3.555577
0.000000	-2.692578	NaN	4.317329	2.692578	NaN	-4.317329
0.000000	1.023525	NaN	-5.947451	-1.023525	NaN	5.947451
0.000000	-9.705497	NaN	4.539508	9.705497	NaN	-4.539508
0.000000	-13.482343	NaN	4.861715	13.482343	NaN	-4.861715
0.000000	-8.951783	NaN	-7.591873	8.951783	NaN	7.591873
0.000000	-4.336016	NaN	-6.944774	4.336016	NaN	6.944774
0.000000	-0.114805	NaN	-4.702948	0.114805	NaN	4.702948
0.000000	5.967632	NaN	3.006713	-5.967632	NaN	-3.006713
0.000000	-12.961911	NaN	3.391070	12.961911	NaN	-3.391070
0.000000	-9.909036	NaN	-2.114507	9.909036	NaN	2.114507
0.000000	6.356822	NaN	1.215012	-6.356822	NaN	-1.215012
0.000000	-0.045533	NaN	-0.769336	0.045533	NaN	0.769336
0.000000	-16.885008	NaN	-6.718760	16.885008	NaN	6.718760
0.000000	4.697946	NaN	8.783118	-4.697946	NaN	-8.783118
0.000000	-5.905696	NaN	9.109445	5.905696	NaN	-9.109445
0.000000	1.695956	NaN	7.689591	-1.695956	NaN	-7.689591
0.000000	12.088539	NaN	7.760373	-12.088539	NaN	-7.760373
0.000000	-3.314197	NaN	8.674854	3.314197	NaN	-8.674854
0.000000	-5.849142	NaN	-6.566802	5.849142	NaN	6.566802
0.000000	-14.678526	NaN	-5.656923	14.678526	NaN	5.656923
0.000000	-13.993414	NaN	2.331662	13.993414	NaN	-2.331662
0.000000	-11.705626	NaN	-13.107467	11.705626	NaN	13.107467
0.000000	-8.594594	NaN	-1.066437	8.594594	NaN	1.066437
0.000000	-7.767076	NaN	-7.366900	7.767076	NaN	7.366900
0.000000	-5.758941	NaN	-4.153480	5.758941	NaN	4.153480
0.000000	-3.696356	NaN	-14.923623	3.696356	NaN	14.923623
0.000000	-7.276376	NaN	2.974098	7.276376	NaN	-2.974098
0.000000	3.151325	NaN	-7.721432	-3.151325	NaN	7.721432
0.000000	2.957271	NaN	0.915465	-2.957271	NaN	-0.915465
0.000000	-20.647991	NaN	-13.227675	20.647991	NaN	13.227675
0.000000	-21.719638	NaN	2.857004	21.719638	NaN	-2.857004
0.000000	10.878204	NaN	13.702165	-10.878204	NaN	-13.702165
0.000000	-10.654711	NaN	-1.804001	10.654711	NaN	1.804001
0.000000	-2.106764	NaN	0.020912	2.106764	NaN	-0.020912
0.000000	-5.798772	NaN	-10.656688	5.798772	NaN	10.656688
0.000000	5.916719	NaN	4.527957	-5.916719	NaN	-4.527957
0.000000	-4.066275	NaN	14.849479	4.066275	NaN	-14.849479
0.000000	-12.525343	NaN	-11.821580	12.525343	NaN	11.821580
0.000000	-4.485543	NaN	6.896886	4.485543	NaN	-6.896886
0.000000	0.664630	NaN	-0.509844	-0.664630	NaN	0.509844
0.000000	12.837753	NaN	13.454442	-12.837753	NaN	-13.454442
0.000000	-3.670854	NaN	7.890292	3.670854	NaN	-7.890292
0.000000	2.154534	NaN	0.168705	-2.154534	NaN	-0.168705
0.000000	10.924606	NaN	-0.150845	-10.924606	NaN	0.150845
0.000000	8.290561	NaN	5.156772	-8.290561	NaN	-5.156772
0.000000	-8.615388	NaN	6.886803	8.615388	NaN	-6.886803
0.000000	-14.292486	NaN	-4.143142	14.292486	NaN	4.143142
0.000000	-6.430764	NaN	-10.006040	6.430764	NaN	10.006040
0.000000	18.535291	NaN	9.250639	-18.535291	NaN	-9.250639
0.000000	-12.516885	NaN	-3.176449	12.516885	NaN	3.176449
0.000000	-12.379814	NaN	-14.701410	12.379814	NaN	14.701410
0.000000	12.775423	NaN	0.331943	-12.775423	NaN	-0.331943
0.000000	-10.289041	NaN	8.763537	10.289041	NaN	-8.763537
0.000000	-9.051071	NaN	3.021438	9.051071	NaN	-3.021438
0.000000	-6.331674	NaN	-7.900801	6.331674	NaN	7.900801
0.000000	0.090485	NaN	9.635334	-0.090485	NaN	-9.635334
0.000000	1.903051	NaN	6.972032	-1.903051	NaN	-6.972032
0.000000	-1.146998	NaN	2.158305	1.146998	NaN	-2.158305
0.000000	-12.922469	NaN	-4.945909	12.922469	NaN	4.945909
0.000000	-1.989915	NaN	9.871531	1.989915	NaN	-9.871531
0.000000	13.215823	NaN	8.680630	-13.215823	NaN	-8.680630
0.000000	8.714992	NaN	-2.089554	-8.714992	NaN	2.089554
0.000000	12.003190	NaN	14.072003	-12.003190	NaN	-14.072003
0.000000	-7.047468	NaN	8.029902	7.047468	NaN	-8.029902
0.000000	-1.331113	NaN	1.781521	1.331113	NaN	-1.781521
0.000000	-7.172197	NaN	-0.648864	7.172197	NaN	0.648864
0.000000	-16.442771	NaN	-19.448250	16.442771	NaN	19.448250
0.000000	2.107561	NaN	0.801133	-2.107561	NaN	-0.801133
0.000000	-0.226502	NaN	13.463866	0.226502	NaN	-13.463866
0.000000	-5.506095	NaN	0.629534	5.506095	NaN	-0.629534
0.000000	-14.332210	NaN	-6.298856	14.332210	NaN	6.298856
0.000000	-1.806040	NaN	6.766868	1.806040	NaN	-6.766868
0.000000	5.879964	NaN	3.227146	-5.879964	NaN	-3.227146
0.000000	2.243119	NaN	4.282012	-2.243119	NaN	-4.282012
0.000000	-2.632508	NaN	-4.907431	2.632508	NaN	4.907431
0.000000	-0.950184	NaN	-7.121448	0.950184	NaN	7.121448
0.000000	6.669572	NaN	8.316468	-6.669572	NaN	-8.316468
0.000000	3.744559	NaN	-4.612236	-3.744559	NaN	4.612236
0.000000	13.882668	NaN	13.150626	-13.882668	NaN	-13.150626
0.000000	-12.190304	NaN	7.196370	12.190304	NaN	-7.196370
0.000000	0.500463	NaN	-2.427696	-0.500463	NaN	2.427696
0.000000	6.922040	NaN	9.205436	-6.922040	NaN	-9.205436
0.000000	-18.315808	NaN	-10.178886	18.315808	NaN	10.178886
0.000000	-25.234925	NaN	-27.167051	25.234925	NaN	27.167051
0.000000	-1.685113	NaN	11.365148	1.685113	NaN	-11.365148
0.000000	-1.443351	NaN	-3.484276	1.443351	NaN	3.484276
0.000000	-9.320532	NaN	1.211622	9.320532	NaN	-1.211622
0.000000	-7.123626	NaN	-8.310299	7.123626	NaN	8.310299
0.000000	-2.736106	NaN	8.334672	2.736106	NaN	-8.334672
0.000000	-14.568047	NaN	-17.610439	14.568047	NaN	17.610439
0.000000	-6.350694	NaN	7.751030	6.350694	NaN	-7.751030
0.000000	-6.075775	NaN	22.354065	6.075775	NaN	-22.354065
0.000000	7.085751	NaN	-0.195087	-7.085751	NaN	0.195087
0.000000	2.264330	NaN	-4.753473	-2.264330	NaN	4.753473
0.000000	-2.945230	NaN	11.345712	2.945230	NaN	-11.345712
0.000000	-26.838511	NaN	-2.660269	26.838511	NaN	2.660269
0.000000	-7.492411	NaN	3.845637	7.492411	NaN	-3.845637
0.000000	-12.154823	NaN	2.081434	12.154823	NaN	-2.081434
0.000000	-1.687372	NaN	-4.110209	1.687372	NaN	4.110209
0.000000	-9.584736	NaN	-4.682201	9.584736	NaN	4.682201
0.000000	-16.941345	NaN	-0.412882	16.941345	NaN	0.412882
0.000000	4.130260	NaN	-0.151640	-4.130260	NaN	0.151640
0.000000	-8.608298	NaN	4.260383	8.608298	NaN	-4.260383
0.000000	-16.313518	NaN	-14.745538	16.313518	NaN	14.745538
0.000000	-12.759682	NaN	-5.255837	12.759682	NaN	5.255837
0.000000	2.834642	NaN	1.428076	-2.834642	NaN	-1.428076
0.000000	-4.445915	NaN	-4.354632	4.445915	NaN	4.354632
0.000000	-4.318920	NaN	3.098946	4.318920	NaN	-3.098946
0.000000	3.587166	NaN	10.636428	-3.587166	NaN	-10.636428
0.000000	-3.505830	NaN	-18.318193	3.505830	NaN	18.318193
0.000000	-4.578698	NaN	-6.463752	4.578698	NaN	6.463752
0.000000	-10.417596	NaN	-5.259934	10.417596	NaN	5.259934
0.000000	-6.310536	NaN	-20.998487	6.310536	NaN	20.998487
0.000000	-8.421313	NaN	-1.582835	8.421313	NaN	1.582835
0.000000	-9.007728	NaN	-7.918997	9.007728	NaN	7.918997
0.000000	-6.830476	NaN	-11.167601	6.830476	NaN	11.167601
0.000000	-8.407446	NaN	-7.288532	8.407446	NaN	7.288532
0.000000	-3.197432	NaN	0.719659	3.197432	NaN	-0.719659
0.000000	-4.913408	NaN	2.413378	4.913408	NaN	-2.413378
0.000000	-1.731335	NaN	-4.298703	1.731335	NaN	4.298703
0.000000	-9.136620	NaN	-10.428797	9.136620	NaN	10.428797
0.000000	-0.326457	NaN	-3.917719	0.326457	NaN	3.917719
0.000000	5.497589	NaN	-3.034322	-5.497589	NaN	3.034322
0.000000	-9.885335	NaN	3.660900	9.885335	NaN	-3.660900
0.000000	-7.447744	NaN	-9.984880	7.447744	NaN	9.984880
0.000000	-11.577100	NaN	-6.079565	11.577100	NaN	6.079565
0.000000	-6.628763	NaN	0.852871	6.628763	NaN	-0.852871
0.000000	-8.487075	NaN	-4.768112	8.487075	NaN	4.768112
0.000000	-20.651830	NaN	-0.403415	20.651830	NaN	0.403415
0.000000	0.997793	NaN	2.581875	-0.997793	NaN	-2.581875
0.000000	2.007193	NaN	-2.226963	-2.007193	NaN	2.226963
0.000000	8.591363	NaN	3.179418	-8.591363	NaN	-3.179418
0.000000	6.409963	NaN	20.426335	-6.409963	NaN	-20.426335
0.000000	-14.708766	NaN	-9.921627	14.708766	NaN	9.921627
0.000000	-13.546441	NaN	-10.300988	13.546441	NaN	10.300988
0.000000	9.523321	NaN	3.851433	-9.523321	NaN	-3.851433
0.000000	-15.411991	NaN	-20.897136	15.411991	NaN	20.897136
0.000000	-15.169178	NaN	-0.293864	15.169178	NaN	0.293864
0.000000	11.424463	NaN	14.235268	-11.424463	NaN	-14.235268
0.000000	-6.928501	NaN	-1.251874	6.928501	NaN	1.251874
0.000000	-5.476350	NaN	-16.033620	5.476350	NaN	16.033620
0.000000	5.912695	NaN	-5.906381	-5.912695	NaN	5.906381
0.000000	-2.202776	NaN	-0.212867	2.202776	NaN	0.212867
0.000000	-3.416978	NaN	8.182712	3.416978	NaN	-8.182712
0.000000	-9.401217	NaN	-16.426477	9.401217	NaN	16.426477
0.000000	-7.717940	NaN	7.256277	7.717940	NaN	-7.256277
0.000000	4.739294	NaN	17.689444	-4.739294	NaN	-17.689444
0.000000	-3.584546	NaN	-8.149945	3.584546	NaN	8.149945
0.000000	2.914650	NaN	-5.929122	-2.914650	NaN	5.929122
0.000000	-7.189363	NaN	-5.019075	7.189363	NaN	5.019075
0.000000	5.162834	NaN	7.263500	-5.162834	NaN	-7.263500
0.000000	1.976273	NaN	-5.618749	-1.976273	NaN	5.618749
0.000000	3.388521	NaN	-6.488299	-3.388521	NaN	6.488299
0.000000	-4.403708	NaN	1.642097	4.403708	NaN	-1.642097
0.000000	5.162867	NaN	10.051476	-5.162867	NaN	-10.051476
0.000000	-0.349629	NaN	3.078630	0.349629	NaN	-3.078630
0.000000	7.421504	NaN	-4.389804	-7.421504	NaN	4.389804
0.000000	1.936021	NaN	-7.295015	-1.936021	NaN	7.295015
0.000000	1.661401	NaN	7.309707	-1.661401	NaN	-7.309707
0.000000	-11.547241	NaN	6.670826	11.547241	NaN	-6.670826
0.000000	-6.301632	NaN	-4.054308	6.301632	NaN	4.054308
0.000000	8.320621	NaN	-21.612142	-8.320621	NaN	21.612142
0.000000	-10.383881	NaN	-11.284323	10.383881	NaN	11.284323
0.000000	-12.879813	NaN	5.267620	12.879813	NaN	-5.267620
0.000000	-4.873401	NaN	-12.138352	4.873401	NaN	12.138352
0.000000	-14.531360	NaN	-12.420865	14.531360	NaN	12.420865
0.000000	2.979877	NaN	14.458138	-2.979877	NaN	-14.458138
0.000000	6.556118	NaN	1.422237	-6.556118	NaN	-1.422237
0.000000	-17.173936	NaN	2.560675	17.173936	NaN	-2.560675
0.000000	-4.102397	NaN	-8.988231	4.102397	NaN	8.988231
0.000000	-11.315686	NaN	-12.991197	11.315686	NaN	12.991197
0.000000	-2.704497	NaN	-2.278578	2.704497	NaN	2.278578
0.000000	-9.372994	NaN	2.859432	9.372994	NaN	-2.859432
0.000000	-12.765187	NaN	7.008692	12.765187	NaN	-7.008692
0.000000	-10.867983	NaN	-5.000520	10.867983	NaN	5.000520
0.000000	7.166103	NaN	0.450056	-7.166103	NaN	-0.450056
0.000000	6.902533	NaN	11.428138	-6.902533	NaN	-11.428138
0.000000	8.108309	NaN	2.843595	-8.108309	NaN	-2.843595
0.000000	-13.760152	NaN	-0.157672	13.760152	NaN	0.157672
0.000000	-22.663176	NaN	-16.920804	22.663176	NaN	16.920804
0.000000	-0.597900	NaN	18.420201	0.597900	NaN	-18.420201
0.000000	2.957498	NaN	1.546779	-2.957498	NaN	-1.546779
0.000000	0.555680	NaN	-2.259036	-0.555680	NaN	2.259036
0.000000	4.706807	NaN	7.353203	-4.706807	NaN	-7.353203
0.000000	-8.793571	NaN	2.616269	8.793571	NaN	-2.616269
0.000000	2.645440	NaN	0.152660	-2.645440	NaN	-0.152660
0.000000	6.489624	NaN	18.510427	-6.489624	NaN	-18.510427
0.000000	2.465120	NaN	8.225135	-2.465120	NaN	-8.225135
0.000000	3.576136	NaN	15.730317	-3.576136	NaN	-15.730317
0.000000	-11.002924	NaN	2.122714	11.002924	NaN	-2.122714
0.000000	-22.512448	NaN	-12.842326	22.512448	NaN	12.842326
0.000000	5.268328	NaN	9.258032	-5.268328	NaN	-9.258032
0.000000	-9.585112	NaN	-6.818118	9.585112	NaN	6.818118
0.000000	-1.930462	NaN	1.207677	1.930462	NaN	-1.207677
0.000000	0.091472	NaN	1.923495	-0.091472	NaN	-1.923495
0.000000	-4.285071	NaN	10.503045	4.285071	NaN	-10.503045
0.000000	-13.547539	NaN	-2.543822	13.547539	NaN	2.543822
0.000000	-6.370178	NaN	5.378467	6.370178	NaN	-5.378467
0.000000	-3.291819	NaN	-0.491547	3.291819	NaN	0.491547
0.000000	-3.404531	NaN	-3.712342	3.404531	NaN	3.712342
0.000000	-0.628241	NaN	0.681812	0.628241	NaN	-0.681812
0.000000	5.264515	NaN	-1.443202	-5.264515	NaN	1.443202
0.000000	-4.954711	NaN	-7.294327	4.954711	NaN	7.294327
0.000000	-16.064514	NaN	-0.800142	16.064514	NaN	0.800142
0.000000	-7.224932	NaN	-10.422270	7.224932	NaN	10.422270
0.000000	-6.138164	NaN	-7.376222	6.138164	NaN	7.376222
0.000000	7.017767	NaN	12.915121	-7.017767	NaN	-12.915121
0.000000	8.344711	NaN	3.530292	-8.344711	NaN	-3.530292
0.000000	-3.377424	NaN	8.621337	3.377424	NaN	-8.621337
0.000000	0.819872	NaN	2.170000	-0.819872	NaN	-2.170000
0.000000	2.671373	NaN	7.215294	-2.671373	NaN	-7.215294
0.000000	2.868493	NaN	4.915110	-2.868493	NaN	-4.915110
0.000000	-8.686351	NaN	-2.613382	8.686351	NaN	2.613382
0.000000	-12.150534	NaN	-8.035338	12.150534	NaN	8.035338
0.000000	18.202095	NaN	7.457657	-18.202095	NaN	-7.457657
0.000000	-2.691362	NaN	2.663605	2.691362	NaN	-2.663605
0.000000	-3.087377	NaN	-6.617328	3.087377	NaN	6.617328
0.000000	-3.622853	NaN	3.159195	3.622853	NaN	-3.159195
0.000000	3.833759	NaN	17.034886	-3.833759	NaN	-17.034886
0.000000	-4.080622	NaN	-0.750428	4.080622	NaN	0.750428
0.000000	-3.406420	NaN	8.579926	3.406420	NaN	-8.579926
0.000000	-10.885486	NaN	-5.838483	10.885486	NaN	5.838483
0.000000	-9.005572	NaN	0.514414	9.005572	NaN	-0.514414
0.000000	-0.520241	NaN	-5.495674	0.520241	NaN	5.495674
0.000000	-7.151801	NaN	-1.010929	7.151801	NaN	1.010929
0.000000	2.302304	NaN	4.136324	-2.302304	NaN	-4.136324
0.000000	-4.195067	NaN	-7.841769	4.195067	NaN	7.841769
0.000000	-14.127667	NaN	-2.965358	14.127667	NaN	2.965358
0.000000	-2.946372	NaN	-6.584846	2.946372	NaN	6.584846
0.000000	-8.410968	NaN	-9.593109	8.410968	NaN	9.593109
0.000000	0.950737	NaN	0.120746	-0.950737	NaN	-0.120746
0.000000	-8.257312	NaN	-16.323979	8.257312	NaN	16.323979
0.000000	3.645512	NaN	-13.353590	-3.645512	NaN	13.353590
0.000000	1.906522	NaN	2.430146	-1.906522	NaN	-2.430146
0.000000	-7.936318	NaN	-17.690339	7.936318	NaN	17.690339
0.000000	-6.161764	NaN	-0.075498	6.161764	NaN	0.075498
0.000000	-7.190923	NaN	11.364969	7.190923	NaN	-11.364969
0.000000	-7.523762	NaN	-5.456425	7.523762	NaN	5.456425
0.000000	-19.466516	NaN	-10.846268	19.466516	NaN	10.846268
0.000000	1.696645	NaN	-5.988485	-1.696645	NaN	5.988485
0.000000	-9.336635	NaN	5.311821	9.336635	NaN	-5.311821
0.000000	-1.557165	NaN	-3.100349	1.557165	NaN	3.100349
0.000000	-10.425991	NaN	10.116985	10.425991	NaN	-10.116985
0.000000	1.669674	NaN	-1.822991	-1.669674	NaN	1.822991
0.000000	-13.402686	NaN	-6.746525	13.402686	NaN	6.746525
0.000000	-8.732412	NaN	-7.565177	8.732412	NaN	7.565177
0.000000	-12.693011	NaN	-3.445222	12.693011	NaN	3.445222
0.000000	-5.185395	NaN	-10.546971	5.185395	NaN	10.546971
0.000000	-9.143766	NaN	-1.032439	9.143766	NaN	1.032439
0.000000	0.097755	NaN	-5.034982	-0.097755	NaN	5.034982
0.000000	9.455901	NaN	-4.926699	-9.455901	NaN	4.926699
0.000000	-0.095498	NaN	7.502335	0.095498	NaN	-7.502335
0.000000	-1.429396	NaN	-0.666781	1.429396	NaN	0.666781
0.000000	4.670150	NaN	10.243443	-4.670150	NaN	-10.243443
0.000000	-11.952553	NaN	-0.873469	11.952553	NaN	0.873469
0.000000	-0.227609	NaN	6.370239	0.227609	NaN	-6.370239
0.000000	0.281096	NaN	-1.992880	-0.281096	NaN	1.992880
0.000000	-0.318346	NaN	-6.202805	0.318346	NaN	6.202805
0.000000	-8.251078	NaN	-10.791124	8.251078	NaN	10.791124
0.000000	-7.960105	NaN	-2.623338	7.960105	NaN	2.623338
0.000000	-4.940052	NaN	-1.509302	4.940052	NaN	1.509302
0.000000	10.175513	NaN	0.389455	-10.175513	NaN	-0.389455
0.000000	-5.389347	NaN	-3.024877	5.389347	NaN	3.024877
0.000000	-2.264110	NaN	6.724974	2.264110	NaN	-6.724974
0.000000	3.947202	NaN	15.537534	-3.947202	NaN	-15.537534
0.000000	5.187396	NaN	-5.128192	-5.187396	NaN	5.128192
0.000000	-9.462107	NaN	-2.627755	9.462107	NaN	2.627755
0.000000	2.860638	NaN	8.573027	-2.860638	NaN	-8.573027
0.000000	-7.964756	NaN	7.317749	7.964756	NaN	-7.317749
0.000000	6.372999	NaN	-9.633585	-6.372999	NaN	9.633585
0.000000	6.133892	NaN	-2.335887	-6.133892	NaN	2.335887
0.000000	8.107778	NaN	-3.174204	-8.107778	NaN	3.174204
0.000000	10.814567	NaN	2.150146	-10.814567	NaN	-2.150146
0.000000	-5.271355	NaN	-8.146389	5.271355	NaN	8.146389
0.000000	-0.852259	NaN	6.795425	0.852259	NaN	-6.795425
0.000000	6.010297	NaN	-4.988303	-6.010297	NaN	4.988303
0.000000	10.993714	NaN	8.621265	-10.993714	NaN	-8.621265
0.000000	-6.845603	NaN	5.046045	6.845603	NaN	-5.046045
0.000000	15.944827	NaN	8.027836	-15.944827	NaN	-8.027836
0.000000	5.290064	NaN	-3.688126	-5.290064	NaN	3.688126
0.000000	2.813117	NaN	7.618038	-2.813117	NaN	-7.618038
0.000000	-11.929681	NaN	-3.038646	11.929681	NaN	3.038646
0.000000	-0.343801	NaN	-10.990833	0.343801	NaN	10.990833
0.000000	-13.031748	NaN	-0.501593	13.031748	NaN	0.501593
0.000000	0.973183	NaN	-8.191345	-0.973183	NaN	8.191345
0.000000	7.848278	NaN	4.670041	-7.848278	NaN	-4.670041
0.000000	4.659208	NaN	15.289452	-4.659208	NaN	-15.289452
0.000000	9.353413	NaN	5.129867	-9.353413	NaN	-5.129867
0.000000	-20.606448	NaN	-1.834731	20.606448	NaN	1.834731
0.000000	8.000664	NaN	-0.583683	-8.000664	NaN	0.583683
0.000000	8.537685	NaN	9.658198	-8.537685	NaN	-9.658198
0.000000	2.409821	NaN	7.243533	-2.409821	NaN	-7.243533
0.000000	-6.042380	NaN	2.537488	6.042380	NaN	-2.537488
0.000000	-4.809159	NaN	2.839504	4.809159	NaN	-2.839504
0.000000	6.004976	NaN	7.400777	-6.004976	NaN	-7.400777
0.000000	-0.865759	NaN	5.685138	0.865759	NaN	-5.685138
0.000000	-5.828116	NaN	4.538073	5.828116	NaN	-4.538073
0.000000	-12.135014	NaN	1.056638	12.135014	NaN	-1.056638
0.000000	-1.761757	NaN	-2.383037	1.761757	NaN	2.383037
0.000000	-17.504335	NaN	-18.348795	17.504335	NaN	18.348795
0.000000	-10.792607	NaN	-4.865531	10.792607	NaN	4.865531
0.000000	1.142973	NaN	4.919923	-1.142973	NaN	-4.919923
0.000000	4.589046	NaN	2.536056	-4.589046	NaN	-2.536056
0.000000	-0.818103	NaN	0.164495	0.818103	NaN	-0.164495
0.000000	0.405494	NaN	-8.052165	-0.405494	NaN	8.052165
0.000000	-9.019612	NaN	-2.788769	9.019612	NaN	2.788769
0.000000	-5.557961	NaN	-2.069941	5.557961	NaN	2.069941
0.000000	2.015260	NaN	-1.177006	-2.015260	NaN	1.177006
0.000000	4.754667	NaN	9.770565	-4.754667	NaN	-9.770565
0.000000	-3.319476	NaN	6.358102	3.319476	NaN	-6.358102
0.000000	-6.742568	NaN	0.535391	6.742568	NaN	-0.535391
0.000000	4.842702	NaN	7.427904	-4.842702	NaN	-7.427904
0.000000	-2.845555	NaN	-9.317402	2.845555	NaN	9.317402
0.000000	-4.608728	NaN	-4.298017	4.608728	NaN	4.298017
0.000000	3.950181	NaN	-11.728160	-3.950181	NaN	11.728160
0.000000	0.752742	NaN	5.120300	-0.752742	NaN	-5.120300
0.000000	-1.339521	NaN	-3.195379	1.339521	NaN	3.195379
0.000000	-2.386452	NaN	-24.581819	2.386452	NaN	24.581819
