# Supplementary material for: Combined Influences of Model Choice, Data Quality, and Data Quantity When Estimating Population Trends
Source: PLoS One. 2015 Jul 15;10(7):e0132255. doi: 10.1371/journal.pone.0132255 (PMC4503393; doi:10.1371/journal.pone.0132255)
Supplement: S1 Dataset — Files are organized by model type and by the input lambda value. (ZIP) [file pone.0132255.s002.zip › Snail/sims_lambda_1_0/simulationOutput_1_0_0_0.1_5.xls]

Percent_Decline_True	Median_Percent_Decline_Matrix	Median_Percent_Decline_Matrix_stable	Median_Percent_Decline_Scalar	Difference_True_Matrix	Difference_True_Matrix_Stable	Difference_True_Scalar
0.000000	-18.471782	NaN	-35.675900	18.471782	NaN	35.675900
0.000000	-34.192302	NaN	-31.517679	34.192302	NaN	31.517679
0.000000	16.681826	NaN	3.952912	-16.681826	NaN	-3.952912
0.000000	-6.693783	NaN	-10.782989	6.693783	NaN	10.782989
0.000000	-28.657798	NaN	-28.347191	28.657798	NaN	28.347191
0.000000	14.514913	NaN	6.441674	-14.514913	NaN	-6.441674
0.000000	-8.123381	NaN	-22.604098	8.123381	NaN	22.604098
0.000000	-9.501065	NaN	-29.537175	9.501065	NaN	29.537175
0.000000	20.501681	NaN	10.838205	-20.501681	NaN	-10.838205
0.000000	11.893326	NaN	-14.255847	-11.893326	NaN	14.255847
0.000000	-4.571079	NaN	-17.511000	4.571079	NaN	17.511000
0.000000	14.409363	NaN	23.841938	-14.409363	NaN	-23.841938
0.000000	22.065339	NaN	4.246206	-22.065339	NaN	-4.246206
0.000000	1.919196	NaN	7.822945	-1.919196	NaN	-7.822945
0.000000	0.401000	NaN	-1.625111	-0.401000	NaN	1.625111
0.000000	18.645176	NaN	-4.024946	-18.645176	NaN	4.024946
0.000000	-31.988266	NaN	-14.499576	31.988266	NaN	14.499576
0.000000	13.558517	NaN	19.922052	-13.558517	NaN	-19.922052
0.000000	14.484991	NaN	-0.178569	-14.484991	NaN	0.178569
0.000000	-14.546399	NaN	-22.036213	14.546399	NaN	22.036213
0.000000	2.968200	NaN	16.382675	-2.968200	NaN	-16.382675
0.000000	-43.937018	NaN	-28.975959	43.937018	NaN	28.975959
0.000000	-6.768781	NaN	-4.311606	6.768781	NaN	4.311606
0.000000	4.760738	NaN	-3.991258	-4.760738	NaN	3.991258
0.000000	-23.745168	NaN	8.560509	23.745168	NaN	-8.560509
0.000000	-10.054831	NaN	-21.784997	10.054831	NaN	21.784997
0.000000	-23.385720	NaN	4.325017	23.385720	NaN	-4.325017
0.000000	-50.374762	NaN	-16.957956	50.374762	NaN	16.957956
0.000000	11.373451	NaN	8.630552	-11.373451	NaN	-8.630552
0.000000	-22.787738	NaN	7.387223	22.787738	NaN	-7.387223
0.000000	-4.068507	NaN	4.383820	4.068507	NaN	-4.383820
0.000000	-13.126357	NaN	10.039549	13.126357	NaN	-10.039549
0.000000	-6.971879	NaN	-23.339221	6.971879	NaN	23.339221
0.000000	-13.804365	NaN	23.961075	13.804365	NaN	-23.961075
0.000000	4.646757	NaN	-12.734298	-4.646757	NaN	12.734298
0.000000	-25.191260	NaN	-4.257786	25.191260	NaN	4.257786
0.000000	-38.734507	NaN	-8.350837	38.734507	NaN	8.350837
0.000000	-29.587622	NaN	-26.506692	29.587622	NaN	26.506692
0.000000	6.825795	NaN	4.674539	-6.825795	NaN	-4.674539
0.000000	11.405507	NaN	8.468569	-11.405507	NaN	-8.468569
0.000000	-48.282307	NaN	6.408932	48.282307	NaN	-6.408932
0.000000	-37.847194	NaN	-42.601772	37.847194	NaN	42.601772
0.000000	10.952979	NaN	10.265008	-10.952979	NaN	-10.265008
0.000000	1.127580	NaN	-17.554105	-1.127580	NaN	17.554105
0.000000	4.063713	NaN	14.239978	-4.063713	NaN	-14.239978
0.000000	-25.912021	NaN	-23.692974	25.912021	NaN	23.692974
0.000000	41.672485	NaN	8.951070	-41.672485	NaN	-8.951070
0.000000	6.899778	NaN	-21.792743	-6.899778	NaN	21.792743
0.000000	-3.895693	NaN	0.890125	3.895693	NaN	-0.890125
0.000000	-21.345639	NaN	-24.902194	21.345639	NaN	24.902194
0.000000	-5.223605	NaN	-21.019208	5.223605	NaN	21.019208
0.000000	-35.229835	NaN	-13.408152	35.229835	NaN	13.408152
0.000000	-30.424898	NaN	-15.750151	30.424898	NaN	15.750151
0.000000	-12.023014	NaN	-20.148217	12.023014	NaN	20.148217
0.000000	-9.708418	NaN	-2.360929	9.708418	NaN	2.360929
0.000000	-24.340173	NaN	9.934683	24.340173	NaN	-9.934683
0.000000	17.217552	NaN	19.183355	-17.217552	NaN	-19.183355
0.000000	-14.031656	NaN	-10.485208	14.031656	NaN	10.485208
0.000000	11.983289	NaN	3.406199	-11.983289	NaN	-3.406199
0.000000	-3.653178	NaN	5.834402	3.653178	NaN	-5.834402
0.000000	12.725906	NaN	-1.181140	-12.725906	NaN	1.181140
0.000000	-4.806336	NaN	15.872911	4.806336	NaN	-15.872911
0.000000	-32.194600	NaN	3.876858	32.194600	NaN	-3.876858
0.000000	-22.004256	NaN	-23.705665	22.004256	NaN	23.705665
0.000000	25.227980	NaN	16.448872	-25.227980	NaN	-16.448872
0.000000	-8.841764	NaN	-23.572697	8.841764	NaN	23.572697
0.000000	-14.192877	NaN	-25.695761	14.192877	NaN	25.695761
0.000000	-7.277441	NaN	-0.425072	7.277441	NaN	0.425072
0.000000	-11.209154	NaN	-35.562757	11.209154	NaN	35.562757
0.000000	7.940620	NaN	-3.945670	-7.940620	NaN	3.945670
0.000000	-8.996201	NaN	-13.836001	8.996201	NaN	13.836001
0.000000	-8.871314	NaN	-7.628375	8.871314	NaN	7.628375
0.000000	-2.355540	NaN	-19.534840	2.355540	NaN	19.534840
0.000000	16.540097	NaN	-1.709719	-16.540097	NaN	1.709719
0.000000	-36.255562	NaN	-31.114776	36.255562	NaN	31.114776
0.000000	0.490137	NaN	1.166416	-0.490137	NaN	-1.166416
0.000000	7.142162	NaN	20.836146	-7.142162	NaN	-20.836146
0.000000	0.823949	NaN	21.674195	-0.823949	NaN	-21.674195
0.000000	-13.073741	NaN	9.377245	13.073741	NaN	-9.377245
0.000000	-25.010803	NaN	-14.219481	25.010803	NaN	14.219481
0.000000	16.729793	NaN	14.987138	-16.729793	NaN	-14.987138
0.000000	3.760499	NaN	0.507129	-3.760499	NaN	-0.507129
0.000000	-28.535856	NaN	-33.873432	28.535856	NaN	33.873432
0.000000	-3.027536	NaN	-19.407483	3.027536	NaN	19.407483
0.000000	-5.043438	NaN	-9.475292	5.043438	NaN	9.475292
0.000000	1.622834	NaN	10.449280	-1.622834	NaN	-10.449280
0.000000	4.898408	NaN	10.437285	-4.898408	NaN	-10.437285
0.000000	-15.777598	NaN	-21.444875	15.777598	NaN	21.444875
0.000000	10.662653	NaN	-9.352228	-10.662653	NaN	9.352228
0.000000	6.429683	NaN	3.386534	-6.429683	NaN	-3.386534
0.000000	-4.509573	NaN	-9.896124	4.509573	NaN	9.896124
0.000000	17.271348	NaN	10.065413	-17.271348	NaN	-10.065413
0.000000	-10.518685	NaN	-8.379643	10.518685	NaN	8.379643
0.000000	-2.977453	NaN	3.368486	2.977453	NaN	-3.368486
0.000000	-0.535183	NaN	-1.047803	0.535183	NaN	1.047803
0.000000	-8.849965	NaN	7.353609	8.849965	NaN	-7.353609
0.000000	27.680769	NaN	-2.655814	-27.680769	NaN	2.655814
0.000000	-7.183661	NaN	-24.062298	7.183661	NaN	24.062298
0.000000	-29.413263	NaN	-2.107485	29.413263	NaN	2.107485
0.000000	-4.171511	NaN	-9.451370	4.171511	NaN	9.451370
0.000000	13.125660	NaN	2.587879	-13.125660	NaN	-2.587879
0.000000	-3.248159	NaN	-11.154893	3.248159	NaN	11.154893
0.000000	-11.077814	NaN	-32.556037	11.077814	NaN	32.556037
0.000000	20.721464	NaN	-0.282721	-20.721464	NaN	0.282721
0.000000	5.976724	NaN	23.635746	-5.976724	NaN	-23.635746
0.000000	17.938444	NaN	-27.992104	-17.938444	NaN	27.992104
0.000000	14.413368	NaN	-0.626077	-14.413368	NaN	0.626077
0.000000	-16.207621	NaN	-45.072907	16.207621	NaN	45.072907
0.000000	-24.104742	NaN	-8.557609	24.104742	NaN	8.557609
0.000000	-1.152212	NaN	-1.626343	1.152212	NaN	1.626343
0.000000	-12.504028	NaN	-9.102582	12.504028	NaN	9.102582
0.000000	-8.634689	NaN	-20.466037	8.634689	NaN	20.466037
0.000000	9.196288	NaN	16.790812	-9.196288	NaN	-16.790812
0.000000	-29.741240	NaN	9.598561	29.741240	NaN	-9.598561
0.000000	8.687661	NaN	16.953356	-8.687661	NaN	-16.953356
0.000000	13.888306	NaN	20.877432	-13.888306	NaN	-20.877432
0.000000	10.814829	NaN	25.543009	-10.814829	NaN	-25.543009
0.000000	13.761914	NaN	4.172860	-13.761914	NaN	-4.172860
0.000000	8.739589	NaN	-10.361589	-8.739589	NaN	10.361589
0.000000	-4.593243	NaN	5.454089	4.593243	NaN	-5.454089
0.000000	-22.711235	NaN	-52.246392	22.711235	NaN	52.246392
0.000000	-14.952597	NaN	-0.842413	14.952597	NaN	0.842413
0.000000	16.066008	NaN	13.839569	-16.066008	NaN	-13.839569
0.000000	9.265895	NaN	-17.653615	-9.265895	NaN	17.653615
0.000000	14.842113	NaN	20.361727	-14.842113	NaN	-20.361727
0.000000	-13.057421	NaN	-37.941118	13.057421	NaN	37.941118
0.000000	7.113309	NaN	10.051206	-7.113309	NaN	-10.051206
0.000000	8.313979	NaN	4.566748	-8.313979	NaN	-4.566748
0.000000	-17.704320	NaN	-3.926130	17.704320	NaN	3.926130
0.000000	-6.623901	NaN	29.784655	6.623901	NaN	-29.784655
0.000000	17.437334	NaN	33.509421	-17.437334	NaN	-33.509421
0.000000	14.772271	NaN	-23.120093	-14.772271	NaN	23.120093
0.000000	18.727876	NaN	6.300429	-18.727876	NaN	-6.300429
0.000000	-15.163848	NaN	-11.980504	15.163848	NaN	11.980504
0.000000	2.180791	NaN	27.068180	-2.180791	NaN	-27.068180
0.000000	-0.011237	NaN	-11.114472	0.011237	NaN	11.114472
0.000000	8.490973	NaN	10.509724	-8.490973	NaN	-10.509724
0.000000	-19.320983	NaN	-5.160378	19.320983	NaN	5.160378
0.000000	1.074271	NaN	1.648802	-1.074271	NaN	-1.648802
0.000000	11.532768	NaN	21.825382	-11.532768	NaN	-21.825382
0.000000	-6.267523	NaN	14.701073	6.267523	NaN	-14.701073
0.000000	1.561842	NaN	14.627644	-1.561842	NaN	-14.627644
0.000000	-14.822207	NaN	-2.524399	14.822207	NaN	2.524399
0.000000	-33.183239	NaN	12.126877	33.183239	NaN	-12.126877
0.000000	-16.432709	NaN	-6.986599	16.432709	NaN	6.986599
0.000000	7.373970	NaN	20.103999	-7.373970	NaN	-20.103999
0.000000	-26.954908	NaN	2.338606	26.954908	NaN	-2.338606
0.000000	13.507251	NaN	-22.487935	-13.507251	NaN	22.487935
0.000000	-11.686109	NaN	-40.253260	11.686109	NaN	40.253260
0.000000	2.633542	NaN	-21.797504	-2.633542	NaN	21.797504
0.000000	-14.151135	NaN	-10.349580	14.151135	NaN	10.349580
0.000000	13.875148	NaN	-1.676117	-13.875148	NaN	1.676117
0.000000	18.574785	NaN	-8.134273	-18.574785	NaN	8.134273
0.000000	-3.710553	NaN	8.172235	3.710553	NaN	-8.172235
0.000000	3.609942	NaN	3.846129	-3.609942	NaN	-3.846129
0.000000	-2.994701	NaN	9.813247	2.994701	NaN	-9.813247
0.000000	5.674000	NaN	25.007452	-5.674000	NaN	-25.007452
0.000000	-25.508733	NaN	-10.571843	25.508733	NaN	10.571843
0.000000	9.590649	NaN	9.197867	-9.590649	NaN	-9.197867
0.000000	14.582818	NaN	-16.197624	-14.582818	NaN	16.197624
0.000000	-6.081330	NaN	-1.078961	6.081330	NaN	1.078961
0.000000	3.244289	NaN	-9.898348	-3.244289	NaN	9.898348
0.000000	-33.483834	NaN	-42.594328	33.483834	NaN	42.594328
0.000000	-30.440120	NaN	7.530644	30.440120	NaN	-7.530644
0.000000	18.010738	NaN	-8.911940	-18.010738	NaN	8.911940
0.000000	-10.526177	NaN	-6.212288	10.526177	NaN	6.212288
0.000000	-18.016037	NaN	18.778176	18.016037	NaN	-18.778176
0.000000	-4.323527	NaN	-13.161874	4.323527	NaN	13.161874
0.000000	7.777501	NaN	17.488041	-7.777501	NaN	-17.488041
0.000000	-17.680836	NaN	13.178870	17.680836	NaN	-13.178870
0.000000	6.934518	NaN	13.471855	-6.934518	NaN	-13.471855
0.000000	-20.428050	NaN	-12.448951	20.428050	NaN	12.448951
0.000000	-34.744441	NaN	-68.394037	34.744441	NaN	68.394037
0.000000	-10.379998	NaN	-18.066676	10.379998	NaN	18.066676
0.000000	-46.550347	NaN	-19.066549	46.550347	NaN	19.066549
0.000000	8.037848	NaN	7.718431	-8.037848	NaN	-7.718431
0.000000	-27.872854	NaN	-10.149660	27.872854	NaN	10.149660
0.000000	-28.021374	NaN	4.131731	28.021374	NaN	-4.131731
0.000000	-8.748720	NaN	-1.363136	8.748720	NaN	1.363136
0.000000	-6.281296	NaN	4.888708	6.281296	NaN	-4.888708
0.000000	-16.718305	NaN	-0.131177	16.718305	NaN	0.131177
0.000000	-21.005590	NaN	-13.117987	21.005590	NaN	13.117987
0.000000	-1.779780	NaN	-20.906844	1.779780	NaN	20.906844
0.000000	-4.609305	NaN	-1.306824	4.609305	NaN	1.306824
0.000000	9.399571	NaN	-19.303843	-9.399571	NaN	19.303843
0.000000	-12.766757	NaN	-4.176272	12.766757	NaN	4.176272
0.000000	-17.148570	NaN	6.971363	17.148570	NaN	-6.971363
0.000000	19.378392	NaN	0.802438	-19.378392	NaN	-0.802438
0.000000	-11.467215	NaN	-7.314202	11.467215	NaN	7.314202
0.000000	-13.225938	NaN	6.189824	13.225938	NaN	-6.189824
0.000000	-9.291454	NaN	-1.557060	9.291454	NaN	1.557060
0.000000	0.700288	NaN	-3.869215	-0.700288	NaN	3.869215
0.000000	-7.705866	NaN	13.595383	7.705866	NaN	-13.595383
0.000000	-25.390374	NaN	-13.618910	25.390374	NaN	13.618910
0.000000	-22.023703	NaN	-38.150260	22.023703	NaN	38.150260
0.000000	-21.036319	NaN	-8.460500	21.036319	NaN	8.460500
0.000000	-5.465170	NaN	20.621992	5.465170	NaN	-20.621992
0.000000	13.194936	NaN	-4.435266	-13.194936	NaN	4.435266
0.000000	-50.227445	NaN	-13.112716	50.227445	NaN	13.112716
0.000000	13.392289	NaN	-2.007689	-13.392289	NaN	2.007689
0.000000	-4.016712	NaN	1.386656	4.016712	NaN	-1.386656
0.000000	30.676979	NaN	2.076924	-30.676979	NaN	-2.076924
0.000000	6.741709	NaN	21.398629	-6.741709	NaN	-21.398629
0.000000	0.431897	NaN	6.385445	-0.431897	NaN	-6.385445
0.000000	0.804047	NaN	8.670850	-0.804047	NaN	-8.670850
0.000000	-18.899383	NaN	0.720632	18.899383	NaN	-0.720632
0.000000	-25.430075	NaN	-14.517931	25.430075	NaN	14.517931
0.000000	7.887897	NaN	-1.343793	-7.887897	NaN	1.343793
0.000000	1.562959	NaN	2.173849	-1.562959	NaN	-2.173849
0.000000	-49.479365	NaN	-10.394246	49.479365	NaN	10.394246
0.000000	-17.193745	NaN	-17.392998	17.193745	NaN	17.392998
0.000000	6.639346	NaN	14.776569	-6.639346	NaN	-14.776569
0.000000	6.333813	NaN	34.756597	-6.333813	NaN	-34.756597
0.000000	-25.266520	NaN	-3.000529	25.266520	NaN	3.000529
0.000000	-21.625152	NaN	-35.003310	21.625152	NaN	35.003310
0.000000	-22.651402	NaN	8.036357	22.651402	NaN	-8.036357
0.000000	-23.556717	NaN	-24.878855	23.556717	NaN	24.878855
0.000000	-4.303761	NaN	2.859816	4.303761	NaN	-2.859816
0.000000	-38.267760	NaN	-51.049380	38.267760	NaN	51.049380
0.000000	-25.773059	NaN	13.590874	25.773059	NaN	-13.590874
0.000000	-27.591308	NaN	-40.236763	27.591308	NaN	40.236763
0.000000	2.970943	NaN	-4.273444	-2.970943	NaN	4.273444
0.000000	-23.801733	NaN	5.880503	23.801733	NaN	-5.880503
0.000000	-13.056560	NaN	6.640149	13.056560	NaN	-6.640149
0.000000	13.280617	NaN	13.458393	-13.280617	NaN	-13.458393
0.000000	-24.907982	NaN	-12.486466	24.907982	NaN	12.486466
0.000000	-19.024914	NaN	11.605454	19.024914	NaN	-11.605454
0.000000	15.974315	NaN	2.220082	-15.974315	NaN	-2.220082
0.000000	6.988776	NaN	22.133726	-6.988776	NaN	-22.133726
0.000000	13.332070	NaN	11.007297	-13.332070	NaN	-11.007297
0.000000	-0.080263	NaN	1.307985	0.080263	NaN	-1.307985
0.000000	-15.747256	NaN	1.342725	15.747256	NaN	-1.342725
0.000000	30.841223	NaN	6.257187	-30.841223	NaN	-6.257187
0.000000	-20.594345	NaN	3.215643	20.594345	NaN	-3.215643
0.000000	-19.988444	NaN	9.553592	19.988444	NaN	-9.553592
0.000000	25.898365	NaN	6.104798	-25.898365	NaN	-6.104798
0.000000	-9.470027	NaN	-12.862400	9.470027	NaN	12.862400
0.000000	-21.786396	NaN	-18.343159	21.786396	NaN	18.343159
0.000000	2.451648	NaN	-16.999760	-2.451648	NaN	16.999760
0.000000	-42.746456	NaN	-19.620126	42.746456	NaN	19.620126
0.000000	11.573369	NaN	0.138212	-11.573369	NaN	-0.138212
0.000000	-3.453598	NaN	11.932148	3.453598	NaN	-11.932148
0.000000	1.044172	NaN	-35.139878	-1.044172	NaN	35.139878
0.000000	-15.657186	NaN	0.780557	15.657186	NaN	-0.780557
0.000000	9.603491	NaN	21.374046	-9.603491	NaN	-21.374046
0.000000	-49.907796	NaN	-16.548568	49.907796	NaN	16.548568
0.000000	-26.613089	NaN	8.704494	26.613089	NaN	-8.704494
0.000000	-22.315005	NaN	-19.190795	22.315005	NaN	19.190795
0.000000	-3.341457	NaN	-7.143843	3.341457	NaN	7.143843
0.000000	-15.765517	NaN	10.527596	15.765517	NaN	-10.527596
0.000000	1.510879	NaN	-12.875229	-1.510879	NaN	12.875229
0.000000	-9.411216	NaN	8.736136	9.411216	NaN	-8.736136
0.000000	6.972515	NaN	-27.833817	-6.972515	NaN	27.833817
0.000000	-24.652851	NaN	-28.940590	24.652851	NaN	28.940590
0.000000	-18.441533	NaN	-9.390047	18.441533	NaN	9.390047
0.000000	2.644970	NaN	-14.912321	-2.644970	NaN	14.912321
0.000000	-35.376824	NaN	-5.513398	35.376824	NaN	5.513398
0.000000	15.108668	NaN	14.770753	-15.108668	NaN	-14.770753
0.000000	1.071635	NaN	-3.222643	-1.071635	NaN	3.222643
0.000000	-10.249380	NaN	-27.791116	10.249380	NaN	27.791116
0.000000	12.666087	NaN	-3.344858	-12.666087	NaN	3.344858
0.000000	11.995079	NaN	4.552729	-11.995079	NaN	-4.552729
0.000000	-10.048053	NaN	3.176156	10.048053	NaN	-3.176156
0.000000	-9.007564	NaN	-4.659407	9.007564	NaN	4.659407
0.000000	12.542938	NaN	0.263975	-12.542938	NaN	-0.263975
0.000000	-12.748428	NaN	9.512405	12.748428	NaN	-9.512405
0.000000	-2.347722	NaN	14.464594	2.347722	NaN	-14.464594
0.000000	-34.193807	NaN	-18.755035	34.193807	NaN	18.755035
0.000000	-61.364359	NaN	-11.139346	61.364359	NaN	11.139346
0.000000	-59.865128	NaN	-48.440601	59.865128	NaN	48.440601
0.000000	2.995097	NaN	-1.409171	-2.995097	NaN	1.409171
0.000000	5.282677	NaN	-18.217678	-5.282677	NaN	18.217678
0.000000	-4.992032	NaN	16.330311	4.992032	NaN	-16.330311
0.000000	-2.657640	NaN	-0.452134	2.657640	NaN	0.452134
0.000000	-17.044086	NaN	-10.877293	17.044086	NaN	10.877293
0.000000	-4.215224	NaN	5.537552	4.215224	NaN	-5.537552
0.000000	31.022589	NaN	20.052725	-31.022589	NaN	-20.052725
0.000000	-7.581894	NaN	-24.232808	7.581894	NaN	24.232808
0.000000	-31.203655	NaN	-18.586993	31.203655	NaN	18.586993
0.000000	13.645086	NaN	17.997693	-13.645086	NaN	-17.997693
0.000000	-3.558251	NaN	17.487890	3.558251	NaN	-17.487890
0.000000	-19.842752	NaN	3.074944	19.842752	NaN	-3.074944
0.000000	-6.699461	NaN	22.603103	6.699461	NaN	-22.603103
0.000000	18.933993	NaN	8.384990	-18.933993	NaN	-8.384990
0.000000	4.041100	NaN	3.696323	-4.041100	NaN	-3.696323
0.000000	7.669732	NaN	2.841835	-7.669732	NaN	-2.841835
0.000000	17.778707	NaN	26.416996	-17.778707	NaN	-26.416996
0.000000	8.656194	NaN	-8.006537	-8.656194	NaN	8.006537
0.000000	2.087157	NaN	-3.489465	-2.087157	NaN	3.489465
0.000000	-3.640590	NaN	18.443386	3.640590	NaN	-18.443386
0.000000	23.673311	NaN	-0.570309	-23.673311	NaN	0.570309
0.000000	-1.621352	NaN	-17.099880	1.621352	NaN	17.099880
0.000000	18.402285	NaN	3.225122	-18.402285	NaN	-3.225122
0.000000	6.486651	NaN	-7.541627	-6.486651	NaN	7.541627
0.000000	-6.630967	NaN	-8.545480	6.630967	NaN	8.545480
0.000000	0.875529	NaN	-9.407797	-0.875529	NaN	9.407797
0.000000	14.934912	NaN	-13.956278	-14.934912	NaN	13.956278
0.000000	12.963596	NaN	-9.300920	-12.963596	NaN	9.300920
0.000000	-34.708930	NaN	-40.584603	34.708930	NaN	40.584603
0.000000	-3.290821	NaN	-22.770487	3.290821	NaN	22.770487
0.000000	2.059819	NaN	-17.337843	-2.059819	NaN	17.337843
0.000000	-21.078535	NaN	-12.939289	21.078535	NaN	12.939289
0.000000	12.495434	NaN	-8.232968	-12.495434	NaN	8.232968
0.000000	21.861447	NaN	-7.441224	-21.861447	NaN	7.441224
0.000000	18.580321	NaN	5.723053	-18.580321	NaN	-5.723053
0.000000	1.589801	NaN	13.571796	-1.589801	NaN	-13.571796
0.000000	14.551205	NaN	11.244305	-14.551205	NaN	-11.244305
0.000000	-31.798043	NaN	-23.973860	31.798043	NaN	23.973860
0.000000	-40.190866	NaN	-20.051821	40.190866	NaN	20.051821
0.000000	3.974951	NaN	-15.420226	-3.974951	NaN	15.420226
0.000000	25.716559	NaN	28.301055	-25.716559	NaN	-28.301055
0.000000	-38.373847	NaN	-0.171528	38.373847	NaN	0.171528
0.000000	21.413741	NaN	0.495718	-21.413741	NaN	-0.495718
0.000000	1.698016	NaN	9.172148	-1.698016	NaN	-9.172148
0.000000	20.319828	NaN	-8.756189	-20.319828	NaN	8.756189
0.000000	-42.358631	NaN	-47.057348	42.358631	NaN	47.057348
0.000000	10.217706	NaN	-7.117371	-10.217706	NaN	7.117371
0.000000	3.132705	NaN	-46.304617	-3.132705	NaN	46.304617
0.000000	-39.349232	NaN	-46.159979	39.349232	NaN	46.159979
0.000000	13.741894	NaN	26.595129	-13.741894	NaN	-26.595129
0.000000	-0.465943	NaN	-20.102461	0.465943	NaN	20.102461
0.000000	33.613711	NaN	26.548579	-33.613711	NaN	-26.548579
0.000000	-5.720154	NaN	-4.796331	5.720154	NaN	4.796331
0.000000	13.206630	NaN	-10.973442	-13.206630	NaN	10.973442
0.000000	-25.838046	NaN	-32.126609	25.838046	NaN	32.126609
0.000000	11.569253	NaN	20.593638	-11.569253	NaN	-20.593638
0.000000	-30.894912	NaN	-12.850180	30.894912	NaN	12.850180
0.000000	-8.021996	NaN	22.271750	8.021996	NaN	-22.271750
0.000000	-13.778415	NaN	-3.215209	13.778415	NaN	3.215209
0.000000	7.940018	NaN	8.343330	-7.940018	NaN	-8.343330
0.000000	15.671551	NaN	16.907174	-15.671551	NaN	-16.907174
0.000000	-6.743292	NaN	3.286797	6.743292	NaN	-3.286797
0.000000	5.604548	NaN	29.177971	-5.604548	NaN	-29.177971
0.000000	10.883214	NaN	13.135559	-10.883214	NaN	-13.135559
0.000000	24.801169	NaN	13.930881	-24.801169	NaN	-13.930881
0.000000	-10.375307	NaN	10.100430	10.375307	NaN	-10.100430
0.000000	15.585042	NaN	20.262319	-15.585042	NaN	-20.262319
0.000000	-39.465018	NaN	3.905779	39.465018	NaN	-3.905779
0.000000	-34.212981	NaN	-11.315486	34.212981	NaN	11.315486
0.000000	-7.171743	NaN	-20.338608	7.171743	NaN	20.338608
0.000000	-11.932721	NaN	-4.809167	11.932721	NaN	4.809167
0.000000	-36.267666	NaN	-23.774557	36.267666	NaN	23.774557
0.000000	-11.704514	NaN	-10.607603	11.704514	NaN	10.607603
0.000000	-2.897038	NaN	7.658547	2.897038	NaN	-7.658547
0.000000	-7.594474	NaN	5.319041	7.594474	NaN	-5.319041
0.000000	-7.708091	NaN	-18.447488	7.708091	NaN	18.447488
0.000000	-17.495236	NaN	0.309714	17.495236	NaN	-0.309714
0.000000	4.703446	NaN	-6.766571	-4.703446	NaN	6.766571
0.000000	-4.732438	NaN	-37.192394	4.732438	NaN	37.192394
0.000000	22.576445	NaN	25.776276	-22.576445	NaN	-25.776276
0.000000	-23.275963	NaN	-26.426538	23.275963	NaN	26.426538
0.000000	-23.270652	NaN	0.779277	23.270652	NaN	-0.779277
0.000000	6.613721	NaN	6.989401	-6.613721	NaN	-6.989401
0.000000	7.825975	NaN	-4.367127	-7.825975	NaN	4.367127
0.000000	-2.511226	NaN	-26.051812	2.511226	NaN	26.051812
0.000000	2.377393	NaN	-22.630003	-2.377393	NaN	22.630003
0.000000	-16.235227	NaN	-5.570002	16.235227	NaN	5.570002
0.000000	-7.130658	NaN	1.409049	7.130658	NaN	-1.409049
0.000000	-21.220914	NaN	-29.676669	21.220914	NaN	29.676669
0.000000	24.024612	NaN	4.986137	-24.024612	NaN	-4.986137
0.000000	-22.497842	NaN	3.810308	22.497842	NaN	-3.810308
0.000000	13.438384	NaN	12.959205	-13.438384	NaN	-12.959205
0.000000	7.588911	NaN	25.955726	-7.588911	NaN	-25.955726
0.000000	-5.725212	NaN	-17.945671	5.725212	NaN	17.945671
0.000000	4.696360	NaN	-2.918302	-4.696360	NaN	2.918302
0.000000	7.914497	NaN	8.538980	-7.914497	NaN	-8.538980
0.000000	7.642240	NaN	-12.161519	-7.642240	NaN	12.161519
0.000000	7.147113	NaN	-0.504690	-7.147113	NaN	0.504690
0.000000	10.523182	NaN	-9.339950	-10.523182	NaN	9.339950
0.000000	23.355892	NaN	1.493985	-23.355892	NaN	-1.493985
0.000000	13.929825	NaN	1.776227	-13.929825	NaN	-1.776227
0.000000	-30.106051	NaN	-3.772563	30.106051	NaN	3.772563
0.000000	10.287840	NaN	7.190510	-10.287840	NaN	-7.190510
0.000000	30.611602	NaN	28.294955	-30.611602	NaN	-28.294955
0.000000	-17.141790	NaN	-29.428787	17.141790	NaN	29.428787
0.000000	22.468223	NaN	-15.800054	-22.468223	NaN	15.800054
0.000000	-1.634896	NaN	-4.368163	1.634896	NaN	4.368163
0.000000	-4.702076	NaN	2.632332	4.702076	NaN	-2.632332
0.000000	18.178980	NaN	2.059811	-18.178980	NaN	-2.059811
0.000000	-48.607007	NaN	2.909276	48.607007	NaN	-2.909276
0.000000	10.406231	NaN	1.738402	-10.406231	NaN	-1.738402
0.000000	18.244377	NaN	-18.717718	-18.244377	NaN	18.717718
0.000000	13.312934	NaN	6.586585	-13.312934	NaN	-6.586585
0.000000	13.312966	NaN	-18.090134	-13.312966	NaN	18.090134
0.000000	-2.095865	NaN	18.183720	2.095865	NaN	-18.183720
0.000000	-19.321029	NaN	-16.072009	19.321029	NaN	16.072009
0.000000	-10.866130	NaN	-18.102741	10.866130	NaN	18.102741
0.000000	-91.521382	NaN	-6.785919	91.521382	NaN	6.785919
0.000000	0.722369	NaN	0.784893	-0.722369	NaN	-0.784893
0.000000	7.198967	NaN	-2.575106	-7.198967	NaN	2.575106
0.000000	-0.400467	NaN	21.376677	0.400467	NaN	-21.376677
0.000000	-21.210442	NaN	-9.801783	21.210442	NaN	9.801783
0.000000	8.800359	NaN	15.534484	-8.800359	NaN	-15.534484
0.000000	3.895482	NaN	-5.999744	-3.895482	NaN	5.999744
0.000000	-14.672600	NaN	3.698225	14.672600	NaN	-3.698225
0.000000	12.481952	NaN	-5.860319	-12.481952	NaN	5.860319
0.000000	5.936480	NaN	-1.551339	-5.936480	NaN	1.551339
0.000000	-39.696045	NaN	-15.360117	39.696045	NaN	15.360117
0.000000	11.024824	NaN	-14.637866	-11.024824	NaN	14.637866
0.000000	-33.645314	NaN	-1.049239	33.645314	NaN	1.049239
0.000000	11.509606	NaN	-21.244932	-11.509606	NaN	21.244932
0.000000	12.422688	NaN	-11.476084	-12.422688	NaN	11.476084
0.000000	-73.950290	NaN	-2.404921	73.950290	NaN	2.404921
0.000000	-23.009021	NaN	-6.200702	23.009021	NaN	6.200702
0.000000	0.593313	NaN	3.293367	-0.593313	NaN	-3.293367
0.000000	-13.320872	NaN	-5.214186	13.320872	NaN	5.214186
0.000000	-14.163509	NaN	15.472459	14.163509	NaN	-15.472459
0.000000	-11.559371	NaN	8.707625	11.559371	NaN	-8.707625
0.000000	-0.147720	NaN	-28.610187	0.147720	NaN	28.610187
0.000000	24.994745	NaN	24.067561	-24.994745	NaN	-24.067561
0.000000	23.898770	NaN	-20.554496	-23.898770	NaN	20.554496
0.000000	-10.462101	NaN	-8.734857	10.462101	NaN	8.734857
0.000000	-22.371088	NaN	1.711111	22.371088	NaN	-1.711111
0.000000	17.368997	NaN	22.206325	-17.368997	NaN	-22.206325
0.000000	-0.884185	NaN	-7.211232	0.884185	NaN	7.211232
0.000000	-8.039986	NaN	2.075942	8.039986	NaN	-2.075942
0.000000	22.022951	NaN	10.999754	-22.022951	NaN	-10.999754
0.000000	-25.560818	NaN	-17.371574	25.560818	NaN	17.371574
0.000000	6.920801	NaN	14.326760	-6.920801	NaN	-14.326760
0.000000	-17.519500	NaN	5.442459	17.519500	NaN	-5.442459
0.000000	-28.993263	NaN	6.027865	28.993263	NaN	-6.027865
0.000000	21.220925	NaN	14.472393	-21.220925	NaN	-14.472393
0.000000	-16.452565	NaN	-2.730997	16.452565	NaN	2.730997
0.000000	1.380259	NaN	-15.311546	-1.380259	NaN	15.311546
0.000000	-15.558927	NaN	-7.302947	15.558927	NaN	7.302947
0.000000	-49.265647	NaN	-45.500323	49.265647	NaN	45.500323
0.000000	-1.920090	NaN	-6.389047	1.920090	NaN	6.389047
0.000000	-0.177354	NaN	-15.921199	0.177354	NaN	15.921199
0.000000	6.261699	NaN	22.344845	-6.261699	NaN	-22.344845
0.000000	-39.228606	NaN	8.675068	39.228606	NaN	-8.675068
0.000000	30.860093	NaN	23.310464	-30.860093	NaN	-23.310464
0.000000	2.407285	NaN	-17.609998	-2.407285	NaN	17.609998
0.000000	18.873434	NaN	18.638684	-18.873434	NaN	-18.638684
0.000000	28.414793	NaN	16.260460	-28.414793	NaN	-16.260460
0.000000	-0.770489	NaN	-6.376944	0.770489	NaN	6.376944
0.000000	5.752476	NaN	1.453925	-5.752476	NaN	-1.453925
0.000000	-4.061227	NaN	-11.107563	4.061227	NaN	11.107563
0.000000	-35.624749	NaN	-2.800577	35.624749	NaN	2.800577
0.000000	23.356761	NaN	15.904983	-23.356761	NaN	-15.904983
0.000000	-15.036832	NaN	-22.113045	15.036832	NaN	22.113045
0.000000	-7.700970	NaN	-6.234047	7.700970	NaN	6.234047
0.000000	-13.777110	NaN	-44.644858	13.777110	NaN	44.644858
0.000000	-3.821401	NaN	12.471021	3.821401	NaN	-12.471021
0.000000	1.889073	NaN	1.687858	-1.889073	NaN	-1.687858
0.000000	-21.250760	NaN	-8.746155	21.250760	NaN	8.746155
0.000000	0.324050	NaN	5.862472	-0.324050	NaN	-5.862472
0.000000	-5.219930	NaN	-13.494582	5.219930	NaN	13.494582
0.000000	16.532732	NaN	17.595158	-16.532732	NaN	-17.595158
0.000000	7.435194	NaN	-7.461450	-7.435194	NaN	7.461450
0.000000	-19.503999	NaN	-16.878898	19.503999	NaN	16.878898
0.000000	0.563316	NaN	12.128216	-0.563316	NaN	-12.128216
0.000000	-29.861602	NaN	5.957870	29.861602	NaN	-5.957870
0.000000	-15.765255	NaN	-8.753071	15.765255	NaN	8.753071
0.000000	19.330910	NaN	11.385199	-19.330910	NaN	-11.385199
0.000000	2.453620	NaN	-8.334364	-2.453620	NaN	8.334364
0.000000	-53.649862	NaN	-11.319150	53.649862	NaN	11.319150
0.000000	-0.849827	NaN	14.090471	0.849827	NaN	-14.090471
0.000000	5.387948	NaN	-32.752813	-5.387948	NaN	32.752813
0.000000	2.105533	NaN	8.350245	-2.105533	NaN	-8.350245
0.000000	4.227828	NaN	-7.035664	-4.227828	NaN	7.035664
0.000000	-7.501912	NaN	12.052297	7.501912	NaN	-12.052297
0.000000	2.183410	NaN	11.041458	-2.183410	NaN	-11.041458
0.000000	-5.929576	NaN	-0.964536	5.929576	NaN	0.964536
0.000000	-7.526327	NaN	6.692169	7.526327	NaN	-6.692169
0.000000	-5.662313	NaN	0.411990	5.662313	NaN	-0.411990
0.000000	14.021229	NaN	-11.916840	-14.021229	NaN	11.916840
0.000000	-14.048329	NaN	1.600724	14.048329	NaN	-1.600724
0.000000	0.176145	NaN	0.975346	-0.176145	NaN	-0.975346
0.000000	4.722168	NaN	-8.168230	-4.722168	NaN	8.168230
0.000000	8.029007	NaN	-5.080388	-8.029007	NaN	5.080388
0.000000	-30.550583	NaN	10.718267	30.550583	NaN	-10.718267
0.000000	-27.561093	NaN	-5.746848	27.561093	NaN	5.746848
0.000000	16.034363	NaN	22.718645	-16.034363	NaN	-22.718645
0.000000	-27.473287	NaN	-25.591692	27.473287	NaN	25.591692
0.000000	-50.262863	NaN	6.819680	50.262863	NaN	-6.819680
0.000000	27.655519	NaN	22.055520	-27.655519	NaN	-22.055520
0.000000	-49.707955	NaN	-2.871960	49.707955	NaN	2.871960
0.000000	2.531946	NaN	9.654368	-2.531946	NaN	-9.654368
0.000000	-17.557555	NaN	6.463849	17.557555	NaN	-6.463849
0.000000	-8.139325	NaN	7.792402	8.139325	NaN	-7.792402
0.000000	13.161545	NaN	7.590535	-13.161545	NaN	-7.590535
0.000000	0.624881	NaN	1.060140	-0.624881	NaN	-1.060140
0.000000	17.129948	NaN	0.694056	-17.129948	NaN	-0.694056
0.000000	9.961526	NaN	2.918098	-9.961526	NaN	-2.918098
0.000000	-20.284645	NaN	-15.225418	20.284645	NaN	15.225418
0.000000	20.521960	NaN	0.167303	-20.521960	NaN	-0.167303
0.000000	-43.534425	NaN	-20.954602	43.534425	NaN	20.954602
0.000000	-2.457321	NaN	-36.697614	2.457321	NaN	36.697614
0.000000	-48.022668	NaN	4.447595	48.022668	NaN	-4.447595
0.000000	13.844914	NaN	14.968388	-13.844914	NaN	-14.968388
0.000000	0.580958	NaN	-18.071119	-0.580958	NaN	18.071119
0.000000	17.507847	NaN	-2.795679	-17.507847	NaN	2.795679
0.000000	-15.449778	NaN	-6.485692	15.449778	NaN	6.485692
0.000000	-1.921566	NaN	-10.348235	1.921566	NaN	10.348235
0.000000	-13.676572	NaN	9.563668	13.676572	NaN	-9.563668
0.000000	-3.591438	NaN	7.628319	3.591438	NaN	-7.628319
0.000000	-20.491366	NaN	9.443201	20.491366	NaN	-9.443201
0.000000	-6.974758	NaN	0.827909	6.974758	NaN	-0.827909
0.000000	8.647948	NaN	-6.836937	-8.647948	NaN	6.836937
0.000000	1.350588	NaN	12.069409	-1.350588	NaN	-12.069409
0.000000	-5.507376	NaN	2.782839	5.507376	NaN	-2.782839
0.000000	-21.480178	NaN	12.385496	21.480178	NaN	-12.385496
0.000000	4.875358	NaN	7.843959	-4.875358	NaN	-7.843959
0.000000	-6.409473	NaN	11.917603	6.409473	NaN	-11.917603
0.000000	27.092116	NaN	28.956935	-27.092116	NaN	-28.956935
0.000000	-0.153033	NaN	-7.497812	0.153033	NaN	7.497812
0.000000	15.177098	NaN	-12.983730	-15.177098	NaN	12.983730
0.000000	8.627649	NaN	1.396754	-8.627649	NaN	-1.396754
0.000000	2.800628	NaN	-10.282124	-2.800628	NaN	10.282124
0.000000	14.587150	NaN	14.772203	-14.587150	NaN	-14.772203
0.000000	-2.204798	NaN	-1.429784	2.204798	NaN	1.429784
0.000000	2.960018	NaN	4.045838	-2.960018	NaN	-4.045838
0.000000	7.485822	NaN	-45.478171	-7.485822	NaN	45.478171
0.000000	3.873141	NaN	-0.116926	-3.873141	NaN	0.116926
0.000000	-63.696418	NaN	5.034985	63.696418	NaN	-5.034985
0.000000	-18.138904	NaN	4.395590	18.138904	NaN	-4.395590
0.000000	14.959779	NaN	10.300092	-14.959779	NaN	-10.300092
0.000000	-29.157155	NaN	-25.584611	29.157155	NaN	25.584611
0.000000	24.331051	NaN	17.537772	-24.331051	NaN	-17.537772
0.000000	-1.501894	NaN	-17.461548	1.501894	NaN	17.461548
0.000000	-4.127178	NaN	-8.896651	4.127178	NaN	8.896651
0.000000	11.397057	NaN	2.390460	-11.397057	NaN	-2.390460
0.000000	9.654907	NaN	23.209666	-9.654907	NaN	-23.209666
0.000000	9.345947	NaN	-39.158652	-9.345947	NaN	39.158652
0.000000	0.478051	NaN	9.076175	-0.478051	NaN	-9.076175
0.000000	-11.899718	NaN	11.821345	11.899718	NaN	-11.821345
0.000000	-57.054242	NaN	-6.045641	57.054242	NaN	6.045641
0.000000	7.471576	NaN	25.601085	-7.471576	NaN	-25.601085
0.000000	0.404773	NaN	-36.219357	-0.404773	NaN	36.219357
0.000000	-3.814207	NaN	-24.223212	3.814207	NaN	24.223212
0.000000	15.992726	NaN	3.458614	-15.992726	NaN	-3.458614
0.000000	11.876242	NaN	6.152410	-11.876242	NaN	-6.152410
0.000000	-10.279629	NaN	6.479178	10.279629	NaN	-6.479178
0.000000	1.785942	NaN	5.627236	-1.785942	NaN	-5.627236
0.000000	3.235845	NaN	-9.134555	-3.235845	NaN	9.134555
0.000000	2.617515	NaN	-1.055155	-2.617515	NaN	1.055155
0.000000	13.549751	NaN	2.382512	-13.549751	NaN	-2.382512
0.000000	-44.208744	NaN	-61.503271	44.208744	NaN	61.503271
0.000000	-5.014272	NaN	-4.682681	5.014272	NaN	4.682681
0.000000	10.496187	NaN	9.206351	-10.496187	NaN	-9.206351
0.000000	2.446493	NaN	-12.828155	-2.446493	NaN	12.828155
0.000000	8.459663	NaN	8.693658	-8.459663	NaN	-8.693658
0.000000	-1.725690	NaN	-10.897077	1.725690	NaN	10.897077
0.000000	-12.082832	NaN	-15.291534	12.082832	NaN	15.291534
0.000000	10.350955	NaN	-15.601300	-10.350955	NaN	15.601300
0.000000	-23.280265	NaN	-9.037122	23.280265	NaN	9.037122
0.000000	-2.095740	NaN	-3.172507	2.095740	NaN	3.172507
0.000000	0.082310	NaN	-11.759615	-0.082310	NaN	11.759615
0.000000	-29.384571	NaN	12.455220	29.384571	NaN	-12.455220
0.000000	-41.168048	NaN	19.265485	41.168048	NaN	-19.265485
0.000000	-10.395346	NaN	7.345411	10.395346	NaN	-7.345411
0.000000	-2.154755	NaN	-5.588998	2.154755	NaN	5.588998
0.000000	17.967871	NaN	-3.830398	-17.967871	NaN	3.830398
0.000000	-2.461877	NaN	-34.465189	2.461877	NaN	34.465189
0.000000	-4.437637	NaN	15.254128	4.437637	NaN	-15.254128
0.000000	0.960889	NaN	-13.923036	-0.960889	NaN	13.923036
0.000000	-2.242500	NaN	-2.521363	2.242500	NaN	2.521363
0.000000	-46.409688	NaN	-3.633938	46.409688	NaN	3.633938
0.000000	-32.402893	NaN	-10.501922	32.402893	NaN	10.501922
0.000000	12.043737	NaN	7.407124	-12.043737	NaN	-7.407124
0.000000	-4.316489	NaN	-0.387546	4.316489	NaN	0.387546
0.000000	-4.448129	NaN	-6.719464	4.448129	NaN	6.719464
0.000000	10.536176	NaN	3.934713	-10.536176	NaN	-3.934713
0.000000	15.785684	NaN	22.881905	-15.785684	NaN	-22.881905
0.000000	-11.182364	NaN	2.667673	11.182364	NaN	-2.667673
0.000000	-21.386477	NaN	-1.430207	21.386477	NaN	1.430207
0.000000	-1.947680	NaN	-2.937289	1.947680	NaN	2.937289
0.000000	5.310505	NaN	12.951378	-5.310505	NaN	-12.951378
0.000000	-19.357345	NaN	-25.324543	19.357345	NaN	25.324543
0.000000	-2.255141	NaN	-34.092424	2.255141	NaN	34.092424
0.000000	-3.156513	NaN	9.893305	3.156513	NaN	-9.893305
0.000000	-2.105602	NaN	-27.888647	2.105602	NaN	27.888647
0.000000	-5.311437	NaN	-18.737824	5.311437	NaN	18.737824
0.000000	-14.963809	NaN	10.176476	14.963809	NaN	-10.176476
0.000000	14.363518	NaN	14.657841	-14.363518	NaN	-14.657841
0.000000	6.350392	NaN	0.412033	-6.350392	NaN	-0.412033
0.000000	-47.224728	NaN	-39.237255	47.224728	NaN	39.237255
0.000000	7.732548	NaN	-2.329720	-7.732548	NaN	2.329720
0.000000	-5.000403	NaN	-12.741884	5.000403	NaN	12.741884
0.000000	-23.792479	NaN	2.223979	23.792479	NaN	-2.223979
0.000000	-7.075872	NaN	7.017571	7.075872	NaN	-7.017571
0.000000	-27.621031	NaN	-10.818674	27.621031	NaN	10.818674
0.000000	16.003497	NaN	-3.278911	-16.003497	NaN	3.278911
0.000000	-22.300871	NaN	-14.496148	22.300871	NaN	14.496148
0.000000	-3.042038	NaN	-12.553049	3.042038	NaN	12.553049
0.000000	-8.941566	NaN	2.255708	8.941566	NaN	-2.255708
0.000000	-50.982019	NaN	-5.026131	50.982019	NaN	5.026131
0.000000	-9.405768	NaN	-3.089276	9.405768	NaN	3.089276
0.000000	-14.291238	NaN	-8.549219	14.291238	NaN	8.549219
0.000000	-1.800868	NaN	0.955117	1.800868	NaN	-0.955117
0.000000	-8.373993	NaN	-21.413720	8.373993	NaN	21.413720
0.000000	-12.544185	NaN	-20.760624	12.544185	NaN	20.760624
0.000000	24.755969	NaN	19.309754	-24.755969	NaN	-19.309754
0.000000	10.919605	NaN	32.401344	-10.919605	NaN	-32.401344
0.000000	7.804487	NaN	20.127914	-7.804487	NaN	-20.127914
0.000000	-8.212851	NaN	9.369516	8.212851	NaN	-9.369516
0.000000	-41.071508	NaN	-10.189602	41.071508	NaN	10.189602
0.000000	11.947944	NaN	-18.354544	-11.947944	NaN	18.354544
0.000000	-17.051268	NaN	6.629509	17.051268	NaN	-6.629509
0.000000	11.759145	NaN	-4.442514	-11.759145	NaN	4.442514
0.000000	0.884283	NaN	-7.598239	-0.884283	NaN	7.598239
0.000000	-1.681337	NaN	17.068394	1.681337	NaN	-17.068394
0.000000	-12.906787	NaN	-31.928172	12.906787	NaN	31.928172
0.000000	-33.951798	NaN	-17.728500	33.951798	NaN	17.728500
0.000000	8.402262	NaN	-22.694622	-8.402262	NaN	22.694622
0.000000	-33.121234	NaN	-24.874092	33.121234	NaN	24.874092
0.000000	6.869653	NaN	11.935276	-6.869653	NaN	-11.935276
0.000000	-10.404791	NaN	-10.140750	10.404791	NaN	10.140750
0.000000	-13.670568	NaN	6.385137	13.670568	NaN	-6.385137
0.000000	-2.249126	NaN	-18.919862	2.249126	NaN	18.919862
0.000000	21.996036	NaN	0.648080	-21.996036	NaN	-0.648080
0.000000	16.265036	NaN	-3.139734	-16.265036	NaN	3.139734
0.000000	18.030214	NaN	8.704606	-18.030214	NaN	-8.704606
0.000000	7.885467	NaN	11.167657	-7.885467	NaN	-11.167657
0.000000	-14.082250	NaN	12.882142	14.082250	NaN	-12.882142
0.000000	-1.357507	NaN	7.600830	1.357507	NaN	-7.600830
0.000000	-15.307039	NaN	-12.685423	15.307039	NaN	12.685423
0.000000	3.616349	NaN	-18.046161	-3.616349	NaN	18.046161
0.000000	3.270443	NaN	-2.504242	-3.270443	NaN	2.504242
0.000000	-1.676315	NaN	-1.850675	1.676315	NaN	1.850675
0.000000	-31.760101	NaN	-14.963470	31.760101	NaN	14.963470
0.000000	-18.663808	NaN	-6.108052	18.663808	NaN	6.108052
0.000000	11.337012	NaN	-4.234185	-11.337012	NaN	4.234185
0.000000	7.191935	NaN	-3.746071	-7.191935	NaN	3.746071
0.000000	-32.106432	NaN	-23.671540	32.106432	NaN	23.671540
0.000000	0.223485	NaN	-5.131567	-0.223485	NaN	5.131567
0.000000	-18.200750	NaN	-6.298256	18.200750	NaN	6.298256
0.000000	-27.129797	NaN	-14.417317	27.129797	NaN	14.417317
0.000000	-10.290885	NaN	7.960578	10.290885	NaN	-7.960578
0.000000	1.644302	NaN	9.627158	-1.644302	NaN	-9.627158
0.000000	-30.303941	NaN	-5.677837	30.303941	NaN	5.677837
0.000000	0.016285	NaN	-5.963773	-0.016285	NaN	5.963773
0.000000	-7.373844	NaN	7.979125	7.373844	NaN	-7.979125
0.000000	9.104362	NaN	15.083916	-9.104362	NaN	-15.083916
0.000000	5.357585	NaN	-6.712234	-5.357585	NaN	6.712234
0.000000	11.336232	NaN	8.640585	-11.336232	NaN	-8.640585
0.000000	5.446706	NaN	-3.804441	-5.446706	NaN	3.804441
0.000000	9.481284	NaN	19.342837	-9.481284	NaN	-19.342837
0.000000	18.513169	NaN	7.949835	-18.513169	NaN	-7.949835
0.000000	24.615567	NaN	7.723870	-24.615567	NaN	-7.723870
0.000000	-21.584530	NaN	-15.575900	21.584530	NaN	15.575900
0.000000	12.756518	NaN	9.501124	-12.756518	NaN	-9.501124
0.000000	-32.319252	NaN	-19.627117	32.319252	NaN	19.627117
0.000000	-13.585910	NaN	0.453148	13.585910	NaN	-0.453148
0.000000	4.420851	NaN	-4.689652	-4.420851	NaN	4.689652
0.000000	6.006685	NaN	8.683517	-6.006685	NaN	-8.683517
0.000000	-26.345207	NaN	-12.555578	26.345207	NaN	12.555578
0.000000	-0.614952	NaN	13.816789	0.614952	NaN	-13.816789
0.000000	-8.485241	NaN	-21.462759	8.485241	NaN	21.462759
0.000000	-32.405213	NaN	-6.739055	32.405213	NaN	6.739055
0.000000	-12.059537	NaN	7.467994	12.059537	NaN	-7.467994
0.000000	30.339617	NaN	16.701563	-30.339617	NaN	-16.701563
0.000000	-7.934352	NaN	-12.708930	7.934352	NaN	12.708930
0.000000	-7.118530	NaN	-21.156363	7.118530	NaN	21.156363
0.000000	9.836889	NaN	18.749175	-9.836889	NaN	-18.749175
0.000000	3.628897	NaN	2.558244	-3.628897	NaN	-2.558244
0.000000	-33.780489	NaN	-26.230356	33.780489	NaN	26.230356
0.000000	-9.102262	NaN	-3.214485	9.102262	NaN	3.214485
0.000000	0.657098	NaN	6.273436	-0.657098	NaN	-6.273436
0.000000	-46.633617	NaN	0.431502	46.633617	NaN	-0.431502
0.000000	24.327588	NaN	7.103744	-24.327588	NaN	-7.103744
0.000000	-9.787042	NaN	1.906025	9.787042	NaN	-1.906025
0.000000	18.923211	NaN	-3.732569	-18.923211	NaN	3.732569
0.000000	-1.409794	NaN	12.968643	1.409794	NaN	-12.968643
0.000000	-25.876552	NaN	-3.418930	25.876552	NaN	3.418930
0.000000	-12.456383	NaN	0.745034	12.456383	NaN	-0.745034
0.000000	17.071725	NaN	10.140135	-17.071725	NaN	-10.140135
0.000000	6.066306	NaN	15.701724	-6.066306	NaN	-15.701724
0.000000	5.984481	NaN	2.297368	-5.984481	NaN	-2.297368
0.000000	-12.300160	NaN	22.151866	12.300160	NaN	-22.151866
0.000000	-12.584743	NaN	-18.101761	12.584743	NaN	18.101761
0.000000	-8.138427	NaN	10.736573	8.138427	NaN	-10.736573
0.000000	-88.916554	NaN	-5.546704	88.916554	NaN	5.546704
0.000000	5.875099	NaN	6.736942	-5.875099	NaN	-6.736942
0.000000	24.471084	NaN	17.406541	-24.471084	NaN	-17.406541
0.000000	-18.006688	NaN	-18.273986	18.006688	NaN	18.273986
0.000000	-14.287650	NaN	-23.923353	14.287650	NaN	23.923353
0.000000	4.880304	NaN	15.570655	-4.880304	NaN	-15.570655
0.000000	28.462642	NaN	17.482698	-28.462642	NaN	-17.482698
0.000000	19.742019	NaN	-9.618857	-19.742019	NaN	9.618857
0.000000	3.715524	NaN	-12.079821	-3.715524	NaN	12.079821
0.000000	-22.289745	NaN	-8.191199	22.289745	NaN	8.191199
0.000000	-51.336362	NaN	-32.035312	51.336362	NaN	32.035312
0.000000	12.542613	NaN	-0.875241	-12.542613	NaN	0.875241
0.000000	13.674419	NaN	9.047858	-13.674419	NaN	-9.047858
0.000000	11.244612	NaN	7.470778	-11.244612	NaN	-7.470778
0.000000	-8.926239	NaN	-14.734389	8.926239	NaN	14.734389
0.000000	-58.572901	NaN	-7.279955	58.572901	NaN	7.279955
0.000000	-14.288821	NaN	-0.071297	14.288821	NaN	0.071297
0.000000	-11.759017	NaN	3.296767	11.759017	NaN	-3.296767
0.000000	23.307218	NaN	8.384116	-23.307218	NaN	-8.384116
0.000000	-15.643440	NaN	-8.652064	15.643440	NaN	8.652064
0.000000	-40.153057	NaN	-9.545535	40.153057	NaN	9.545535
0.000000	28.182426	NaN	25.060501	-28.182426	NaN	-25.060501
0.000000	24.543037	NaN	19.744386	-24.543037	NaN	-19.744386
0.000000	-4.771225	NaN	-1.741497	4.771225	NaN	1.741497
0.000000	12.080333	NaN	8.356218	-12.080333	NaN	-8.356218
0.000000	13.715133	NaN	9.871965	-13.715133	NaN	-9.871965
0.000000	-25.042394	NaN	6.647375	25.042394	NaN	-6.647375
0.000000	6.571761	NaN	8.658151	-6.571761	NaN	-8.658151
0.000000	0.401000	NaN	14.474736	-0.401000	NaN	-14.474736
0.000000	10.389852	NaN	2.249260	-10.389852	NaN	-2.249260
0.000000	16.093258	NaN	-11.050206	-16.093258	NaN	11.050206
0.000000	-0.751389	NaN	-1.166294	0.751389	NaN	1.166294
0.000000	-6.669300	NaN	-27.885771	6.669300	NaN	27.885771
0.000000	-3.671747	NaN	-3.897681	3.671747	NaN	3.897681
0.000000	-31.068331	NaN	-9.490397	31.068331	NaN	9.490397
0.000000	-3.305870	NaN	21.612865	3.305870	NaN	-21.612865
0.000000	-12.936515	NaN	14.032835	12.936515	NaN	-14.032835
0.000000	15.143235	NaN	11.340978	-15.143235	NaN	-11.340978
0.000000	-24.195335	NaN	2.334432	24.195335	NaN	-2.334432
0.000000	-28.242441	NaN	-17.550397	28.242441	NaN	17.550397
0.000000	-18.464821	NaN	-0.933231	18.464821	NaN	0.933231
0.000000	-4.592330	NaN	1.896392	4.592330	NaN	-1.896392
0.000000	-13.151460	NaN	16.168129	13.151460	NaN	-16.168129
0.000000	19.539098	NaN	10.099717	-19.539098	NaN	-10.099717
0.000000	-13.914749	NaN	20.297683	13.914749	NaN	-20.297683
0.000000	3.099568	NaN	0.936037	-3.099568	NaN	-0.936037
0.000000	-56.719161	NaN	-16.975625	56.719161	NaN	16.975625
0.000000	14.634015	NaN	-13.908928	-14.634015	NaN	13.908928
0.000000	-8.879650	NaN	7.828837	8.879650	NaN	-7.828837
0.000000	-31.490308	NaN	10.021391	31.490308	NaN	-10.021391
0.000000	3.655120	NaN	-20.805585	-3.655120	NaN	20.805585
0.000000	1.845759	NaN	11.565452	-1.845759	NaN	-11.565452
0.000000	-38.476785	NaN	-0.486548	38.476785	NaN	0.486548
0.000000	2.205428	NaN	12.134287	-2.205428	NaN	-12.134287
0.000000	7.087641	NaN	35.000233	-7.087641	NaN	-35.000233
0.000000	4.369668	NaN	-3.863943	-4.369668	NaN	3.863943
0.000000	-19.485461	NaN	-25.594438	19.485461	NaN	25.594438
0.000000	-19.433881	NaN	7.151653	19.433881	NaN	-7.151653
0.000000	7.066390	NaN	12.117797	-7.066390	NaN	-12.117797
0.000000	-7.582467	NaN	2.475609	7.582467	NaN	-2.475609
0.000000	4.597625	NaN	11.665050	-4.597625	NaN	-11.665050
0.000000	15.918236	NaN	10.030606	-15.918236	NaN	-10.030606
0.000000	-14.466861	NaN	8.692998	14.466861	NaN	-8.692998
0.000000	-5.272596	NaN	2.803204	5.272596	NaN	-2.803204
0.000000	-17.293523	NaN	3.923319	17.293523	NaN	-3.923319
0.000000	-15.881192	NaN	6.809312	15.881192	NaN	-6.809312
0.000000	2.195097	NaN	6.576461	-2.195097	NaN	-6.576461
0.000000	4.873508	NaN	4.430452	-4.873508	NaN	-4.430452
0.000000	16.539313	NaN	3.173821	-16.539313	NaN	-3.173821
0.000000	-2.087086	NaN	-6.260822	2.087086	NaN	6.260822
0.000000	-6.943090	NaN	-33.872386	6.943090	NaN	33.872386
0.000000	-12.428008	NaN	-2.357555	12.428008	NaN	2.357555
0.000000	-39.437060	NaN	-33.802364	39.437060	NaN	33.802364
0.000000	-8.123491	NaN	-6.756216	8.123491	NaN	6.756216
0.000000	21.445908	NaN	15.487968	-21.445908	NaN	-15.487968
0.000000	7.959653	NaN	0.988308	-7.959653	NaN	-0.988308
0.000000	-15.917055	NaN	-70.218599	15.917055	NaN	70.218599
0.000000	-16.251321	NaN	-23.166411	16.251321	NaN	23.166411
0.000000	-17.409786	NaN	-1.190480	17.409786	NaN	1.190480
0.000000	-26.992451	NaN	-40.738412	26.992451	NaN	40.738412
0.000000	21.838735	NaN	9.450134	-21.838735	NaN	-9.450134
0.000000	4.862267	NaN	10.849136	-4.862267	NaN	-10.849136
0.000000	-0.721178	NaN	10.157085	0.721178	NaN	-10.157085
0.000000	-0.188840	NaN	-14.580687	0.188840	NaN	14.580687
0.000000	18.845319	NaN	-0.144231	-18.845319	NaN	0.144231
0.000000	6.564735	NaN	15.330206	-6.564735	NaN	-15.330206
0.000000	-31.494369	NaN	-15.832159	31.494369	NaN	15.832159
0.000000	-31.046862	NaN	-42.187709	31.046862	NaN	42.187709
0.000000	-7.909103	NaN	9.574153	7.909103	NaN	-9.574153
0.000000	-14.563666	NaN	8.161688	14.563666	NaN	-8.161688
0.000000	-6.915885	NaN	-2.787631	6.915885	NaN	2.787631
0.000000	-7.002291	NaN	6.551008	7.002291	NaN	-6.551008
0.000000	-6.462378	NaN	-0.502211	6.462378	NaN	0.502211
0.000000	14.736806	NaN	3.347400	-14.736806	NaN	-3.347400
0.000000	-20.407503	NaN	-1.511928	20.407503	NaN	1.511928
0.000000	-0.670587	NaN	1.184925	0.670587	NaN	-1.184925
0.000000	24.096778	NaN	-1.932986	-24.096778	NaN	1.932986
0.000000	-0.967694	NaN	-12.855819	0.967694	NaN	12.855819
0.000000	12.915850	NaN	-17.658621	-12.915850	NaN	17.658621
0.000000	-10.279747	NaN	-11.139150	10.279747	NaN	11.139150
0.000000	-20.839628	NaN	-24.828748	20.839628	NaN	24.828748
0.000000	28.660412	NaN	18.024449	-28.660412	NaN	-18.024449
0.000000	0.117172	NaN	-10.515481	-0.117172	NaN	10.515481
0.000000	-12.274269	NaN	18.108769	12.274269	NaN	-18.108769
0.000000	-37.554608	NaN	-20.389737	37.554608	NaN	20.389737
0.000000	-11.606647	NaN	-19.181853	11.606647	NaN	19.181853
0.000000	-4.324452	NaN	3.856086	4.324452	NaN	-3.856086
0.000000	2.036480	NaN	10.083679	-2.036480	NaN	-10.083679
0.000000	10.466487	NaN	-2.217555	-10.466487	NaN	2.217555
0.000000	-1.394760	NaN	5.616295	1.394760	NaN	-5.616295
0.000000	-34.965083	NaN	-32.299435	34.965083	NaN	32.299435
0.000000	-16.467195	NaN	-14.979458	16.467195	NaN	14.979458
0.000000	-22.707924	NaN	-12.378498	22.707924	NaN	12.378498
0.000000	39.393682	NaN	10.514174	-39.393682	NaN	-10.514174
0.000000	-20.974297	NaN	-11.401608	20.974297	NaN	11.401608
0.000000	5.807581	NaN	-9.725713	-5.807581	NaN	9.725713
0.000000	-4.815084	NaN	13.088538	4.815084	NaN	-13.088538
0.000000	-30.713930	NaN	-11.003817	30.713930	NaN	11.003817
0.000000	-2.156527	NaN	-8.862236	2.156527	NaN	8.862236
0.000000	-10.018771	NaN	7.882169	10.018771	NaN	-7.882169
0.000000	5.811402	NaN	15.337327	-5.811402	NaN	-15.337327
0.000000	11.766035	NaN	17.972377	-11.766035	NaN	-17.972377
0.000000	-67.823308	NaN	-3.108231	67.823308	NaN	3.108231
0.000000	-11.269250	NaN	0.898549	11.269250	NaN	-0.898549
0.000000	-28.956014	NaN	-26.161817	28.956014	NaN	26.161817
0.000000	-1.158995	NaN	5.018589	1.158995	NaN	-5.018589
0.000000	5.191096	NaN	4.760285	-5.191096	NaN	-4.760285
0.000000	-6.889219	NaN	7.312351	6.889219	NaN	-7.312351
0.000000	-34.107247	NaN	-12.367243	34.107247	NaN	12.367243
0.000000	4.369130	NaN	5.379186	-4.369130	NaN	-5.379186
0.000000	1.724667	NaN	-4.957945	-1.724667	NaN	4.957945
0.000000	32.992528	NaN	-4.253957	-32.992528	NaN	4.253957
0.000000	1.181348	NaN	-13.157815	-1.181348	NaN	13.157815
0.000000	16.571992	NaN	-8.819530	-16.571992	NaN	8.819530
0.000000	-24.067313	NaN	12.247183	24.067313	NaN	-12.247183
0.000000	16.919931	NaN	-2.614850	-16.919931	NaN	2.614850
0.000000	7.835623	NaN	-25.872916	-7.835623	NaN	25.872916
0.000000	13.293253	NaN	-10.751541	-13.293253	NaN	10.751541
0.000000	4.892717	NaN	-4.870625	-4.892717	NaN	4.870625
0.000000	-6.080117	NaN	-20.173421	6.080117	NaN	20.173421
0.000000	-2.929597	NaN	-19.138222	2.929597	NaN	19.138222
0.000000	-15.277184	NaN	4.816484	15.277184	NaN	-4.816484
0.000000	-20.394691	NaN	-4.179905	20.394691	NaN	4.179905
0.000000	-24.373203	NaN	17.054991	24.373203	NaN	-17.054991
0.000000	-29.324165	NaN	0.306227	29.324165	NaN	-0.306227
0.000000	9.799201	NaN	19.181669	-9.799201	NaN	-19.181669
0.000000	-11.321280	NaN	-15.912914	11.321280	NaN	15.912914
0.000000	-2.178446	NaN	2.889374	2.178446	NaN	-2.889374
0.000000	-17.982809	NaN	7.030638	17.982809	NaN	-7.030638
0.000000	19.932105	NaN	-4.652190	-19.932105	NaN	4.652190
0.000000	-0.342703	NaN	-9.649819	0.342703	NaN	9.649819
0.000000	5.748150	NaN	0.673894	-5.748150	NaN	-0.673894
0.000000	-29.376474	NaN	-5.904633	29.376474	NaN	5.904633
0.000000	-94.313889	NaN	-20.077968	94.313889	NaN	20.077968
0.000000	-14.936140	NaN	-11.929701	14.936140	NaN	11.929701
0.000000	9.616546	NaN	8.712895	-9.616546	NaN	-8.712895
0.000000	33.369685	NaN	29.050546	-33.369685	NaN	-29.050546
0.000000	-5.310612	NaN	1.916554	5.310612	NaN	-1.916554
0.000000	-21.603070	NaN	5.378620	21.603070	NaN	-5.378620
0.000000	-6.151531	NaN	13.155878	6.151531	NaN	-13.155878
0.000000	-10.926311	NaN	14.204503	10.926311	NaN	-14.204503
0.000000	-12.168492	NaN	-34.586019	12.168492	NaN	34.586019
0.000000	17.881536	NaN	10.059334	-17.881536	NaN	-10.059334
0.000000	-22.126429	NaN	-10.229084	22.126429	NaN	10.229084
0.000000	-33.138420	NaN	9.502094	33.138420	NaN	-9.502094
0.000000	14.710514	NaN	5.602067	-14.710514	NaN	-5.602067
0.000000	13.765345	NaN	24.464854	-13.765345	NaN	-24.464854
0.000000	1.450767	NaN	-13.912901	-1.450767	NaN	13.912901
0.000000	13.511403	NaN	10.541877	-13.511403	NaN	-10.541877
0.000000	17.387292	NaN	2.679922	-17.387292	NaN	-2.679922
0.000000	8.115826	NaN	22.594927	-8.115826	NaN	-22.594927
0.000000	14.554024	NaN	7.459374	-14.554024	NaN	-7.459374
0.000000	-18.539995	NaN	-25.267188	18.539995	NaN	25.267188
0.000000	-35.664691	NaN	-48.265665	35.664691	NaN	48.265665
0.000000	-27.342178	NaN	-6.585113	27.342178	NaN	6.585113
0.000000	18.972503	NaN	7.634422	-18.972503	NaN	-7.634422
0.000000	-10.442170	NaN	4.535953	10.442170	NaN	-4.535953
0.000000	-22.871499	NaN	11.580099	22.871499	NaN	-11.580099
0.000000	-17.040236	NaN	9.810578	17.040236	NaN	-9.810578
0.000000	0.311488	NaN	3.491300	-0.311488	NaN	-3.491300
0.000000	-5.686853	NaN	-10.365839	5.686853	NaN	10.365839
0.000000	-5.162856	NaN	16.347968	5.162856	NaN	-16.347968
0.000000	15.498286	NaN	2.011013	-15.498286	NaN	-2.011013
0.000000	-26.086225	NaN	-9.772320	26.086225	NaN	9.772320
0.000000	11.610014	NaN	22.560903	-11.610014	NaN	-22.560903
0.000000	10.986396	NaN	-11.250785	-10.986396	NaN	11.250785
0.000000	9.343600	NaN	5.840188	-9.343600	NaN	-5.840188
0.000000	-25.285261	NaN	-8.406393	25.285261	NaN	8.406393
0.000000	-19.874997	NaN	-26.361233	19.874997	NaN	26.361233
0.000000	-41.212414	NaN	2.064516	41.212414	NaN	-2.064516
0.000000	-19.454660	NaN	-27.503151	19.454660	NaN	27.503151
0.000000	-2.647881	NaN	-35.932621	2.647881	NaN	35.932621
0.000000	22.444017	NaN	-6.139322	-22.444017	NaN	6.139322
0.000000	28.519940	NaN	-12.637337	-28.519940	NaN	12.637337
0.000000	-25.936550	NaN	-38.401559	25.936550	NaN	38.401559
0.000000	-14.311911	NaN	-1.557293	14.311911	NaN	1.557293
0.000000	-13.501603	NaN	-48.580467	13.501603	NaN	48.580467
0.000000	6.041136	NaN	-2.837994	-6.041136	NaN	2.837994
0.000000	-28.626607	NaN	-10.922027	28.626607	NaN	10.922027
0.000000	-41.046083	NaN	15.376631	41.046083	NaN	-15.376631
0.000000	13.713155	NaN	11.710895	-13.713155	NaN	-11.710895
0.000000	3.270726	NaN	-15.113050	-3.270726	NaN	15.113050
0.000000	-26.351700	NaN	-8.733707	26.351700	NaN	8.733707
0.000000	-20.441597	NaN	-2.674922	20.441597	NaN	2.674922
0.000000	11.692337	NaN	3.759255	-11.692337	NaN	-3.759255
0.000000	10.208876	NaN	-12.791165	-10.208876	NaN	12.791165
0.000000	0.787980	NaN	-3.525180	-0.787980	NaN	3.525180
0.000000	39.240652	NaN	12.438269	-39.240652	NaN	-12.438269
0.000000	19.156481	NaN	2.401770	-19.156481	NaN	-2.401770
0.000000	2.322529	NaN	-10.494690	-2.322529	NaN	10.494690
0.000000	-17.366943	NaN	-20.178912	17.366943	NaN	20.178912
0.000000	-7.262537	NaN	-0.475396	7.262537	NaN	0.475396
0.000000	-11.395047	NaN	14.500024	11.395047	NaN	-14.500024
0.000000	-23.034941	NaN	-3.774615	23.034941	NaN	3.774615
0.000000	0.360416	NaN	19.883610	-0.360416	NaN	-19.883610
0.000000	5.699272	NaN	-22.523973	-5.699272	NaN	22.523973
0.000000	3.053140	NaN	10.286210	-3.053140	NaN	-10.286210
0.000000	-31.285635	NaN	-8.726731	31.285635	NaN	8.726731
0.000000	20.250220	NaN	3.870858	-20.250220	NaN	-3.870858
0.000000	-6.647450	NaN	-1.320866	6.647450	NaN	1.320866
0.000000	-2.660374	NaN	-9.298270	2.660374	NaN	9.298270
0.000000	14.457632	NaN	0.065763	-14.457632	NaN	-0.065763
0.000000	-3.250721	NaN	-8.164723	3.250721	NaN	8.164723
0.000000	6.829957	NaN	-1.179387	-6.829957	NaN	1.179387
0.000000	21.887656	NaN	-12.207065	-21.887656	NaN	12.207065
0.000000	0.646224	NaN	5.613772	-0.646224	NaN	-5.613772
0.000000	-19.759493	NaN	-5.441023	19.759493	NaN	5.441023
0.000000	10.845769	NaN	22.986455	-10.845769	NaN	-22.986455
0.000000	0.089784	NaN	-7.640094	-0.089784	NaN	7.640094
0.000000	-25.752214	NaN	-9.655187	25.752214	NaN	9.655187
0.000000	-16.018286	NaN	-16.951039	16.018286	NaN	16.951039
0.000000	-28.175694	NaN	5.626248	28.175694	NaN	-5.626248
0.000000	-35.941173	NaN	-12.051553	35.941173	NaN	12.051553
0.000000	12.304031	NaN	14.083943	-12.304031	NaN	-14.083943
0.000000	-2.964108	NaN	11.642074	2.964108	NaN	-11.642074
0.000000	-15.374277	NaN	-6.350733	15.374277	NaN	6.350733
0.000000	5.818234	NaN	-15.930693	-5.818234	NaN	15.930693
0.000000	-4.108307	NaN	-27.442278	4.108307	NaN	27.442278
0.000000	-0.666405	NaN	10.417345	0.666405	NaN	-10.417345
0.000000	5.841427	NaN	-28.506395	-5.841427	NaN	28.506395
0.000000	4.789524	NaN	2.062534	-4.789524	NaN	-2.062534
0.000000	18.372764	NaN	26.558405	-18.372764	NaN	-26.558405
0.000000	14.332348	NaN	23.965502	-14.332348	NaN	-23.965502
0.000000	6.909706	NaN	-23.644202	-6.909706	NaN	23.644202
0.000000	6.257663	NaN	-15.610234	-6.257663	NaN	15.610234
0.000000	-27.166549	NaN	15.942316	27.166549	NaN	-15.942316
0.000000	-16.103995	NaN	-16.163105	16.103995	NaN	16.163105
0.000000	-3.287420	NaN	-10.324874	3.287420	NaN	10.324874
0.000000	23.247547	NaN	24.186345	-23.247547	NaN	-24.186345
0.000000	9.250381	NaN	32.580242	-9.250381	NaN	-32.580242
0.000000	-17.201421	NaN	-45.403904	17.201421	NaN	45.403904
0.000000	12.506497	NaN	18.314525	-12.506497	NaN	-18.314525
0.000000	-63.913686	NaN	1.287815	63.913686	NaN	-1.287815
0.000000	1.313291	NaN	15.507327	-1.313291	NaN	-15.507327
0.000000	11.562964	NaN	-7.114077	-11.562964	NaN	7.114077
0.000000	1.944635	NaN	12.198816	-1.944635	NaN	-12.198816
0.000000	-19.685778	NaN	-1.387354	19.685778	NaN	1.387354
0.000000	2.000243	NaN	-0.794618	-2.000243	NaN	0.794618
0.000000	2.453760	NaN	-26.345370	-2.453760	NaN	26.345370
0.000000	6.083128	NaN	1.122564	-6.083128	NaN	-1.122564
0.000000	-15.380263	NaN	19.570371	15.380263	NaN	-19.570371
0.000000	21.658824	NaN	-37.189260	-21.658824	NaN	37.189260
0.000000	6.732432	NaN	6.443464	-6.732432	NaN	-6.443464
0.000000	3.695475	NaN	4.436222	-3.695475	NaN	-4.436222
0.000000	-10.330362	NaN	-3.753433	10.330362	NaN	3.753433
0.000000	4.118654	NaN	-1.591183	-4.118654	NaN	1.591183
0.000000	-2.404847	NaN	18.602610	2.404847	NaN	-18.602610
0.000000	-24.538130	NaN	-12.775749	24.538130	NaN	12.775749
0.000000	12.761801	NaN	11.920836	-12.761801	NaN	-11.920836
0.000000	-16.969885	NaN	-14.293940	16.969885	NaN	14.293940
0.000000	-20.769944	NaN	4.120278	20.769944	NaN	-4.120278
0.000000	-4.315113	NaN	-6.866227	4.315113	NaN	6.866227
0.000000	24.486400	NaN	6.998360	-24.486400	NaN	-6.998360
0.000000	3.333931	NaN	-0.955323	-3.333931	NaN	0.955323
0.000000	14.774940	NaN	9.638615	-14.774940	NaN	-9.638615
0.000000	-2.258669	NaN	-9.353435	2.258669	NaN	9.353435
0.000000	-0.022789	NaN	0.028517	0.022789	NaN	-0.028517
0.000000	1.314275	NaN	15.888089	-1.314275	NaN	-15.888089
0.000000	7.903780	NaN	-0.393570	-7.903780	NaN	0.393570
0.000000	-28.265535	NaN	-7.908550	28.265535	NaN	7.908550
0.000000	-6.122327	NaN	-4.941985	6.122327	NaN	4.941985
0.000000	-39.377440	NaN	3.439899	39.377440	NaN	-3.439899
0.000000	-10.787812	NaN	6.261991	10.787812	NaN	-6.261991
0.000000	-27.615925	NaN	-27.203307	27.615925	NaN	27.203307
0.000000	-12.245796	NaN	-0.318171	12.245796	NaN	0.318171
0.000000	-11.302813	NaN	-11.743107	11.302813	NaN	11.743107
0.000000	-9.436562	NaN	9.731624	9.436562	NaN	-9.731624
0.000000	-1.191979	NaN	16.205989	1.191979	NaN	-16.205989
0.000000	-8.061241	NaN	-0.843096	8.061241	NaN	0.843096
0.000000	10.361526	NaN	20.582145	-10.361526	NaN	-20.582145
0.000000	15.548403	NaN	11.165814	-15.548403	NaN	-11.165814
0.000000	-6.838976	NaN	9.793041	6.838976	NaN	-9.793041
0.000000	-10.499620	NaN	17.431974	10.499620	NaN	-17.431974
0.000000	-5.441581	NaN	-0.721198	5.441581	NaN	0.721198
0.000000	10.236928	NaN	0.327676	-10.236928	NaN	-0.327676
0.000000	3.042522	NaN	4.078134	-3.042522	NaN	-4.078134
0.000000	1.835260	NaN	-5.645924	-1.835260	NaN	5.645924
0.000000	7.951079	NaN	7.176516	-7.951079	NaN	-7.176516
0.000000	17.867231	NaN	21.600380	-17.867231	NaN	-21.600380
0.000000	-3.092746	NaN	-30.962240	3.092746	NaN	30.962240
0.000000	13.673444	NaN	-3.371681	-13.673444	NaN	3.371681
0.000000	-12.002024	NaN	20.305295	12.002024	NaN	-20.305295
0.000000	-4.903277	NaN	-13.539585	4.903277	NaN	13.539585
0.000000	-16.791276	NaN	-9.448637	16.791276	NaN	9.448637
0.000000	-1.851712	NaN	-9.488445	1.851712	NaN	9.488445
0.000000	2.048578	NaN	11.492687	-2.048578	NaN	-11.492687
0.000000	-5.548650	NaN	-15.993626	5.548650	NaN	15.993626
0.000000	29.491248	NaN	-3.249602	-29.491248	NaN	3.249602
0.000000	12.211538	NaN	17.220558	-12.211538	NaN	-17.220558
0.000000	-3.496902	NaN	9.626561	3.496902	NaN	-9.626561
0.000000	19.767992	NaN	3.961562	-19.767992	NaN	-3.961562
0.000000	-33.703013	NaN	-7.968819	33.703013	NaN	7.968819
0.000000	-9.348288	NaN	-1.906153	9.348288	NaN	1.906153
0.000000	-0.032137	NaN	12.662496	0.032137	NaN	-12.662496
0.000000	-21.782935	NaN	-30.911259	21.782935	NaN	30.911259
0.000000	3.405099	NaN	-17.337887	-3.405099	NaN	17.337887
0.000000	-10.849988	NaN	-10.842796	10.849988	NaN	10.842796
0.000000	-22.108988	NaN	4.737575	22.108988	NaN	-4.737575
0.000000	-11.925354	NaN	3.374944	11.925354	NaN	-3.374944
0.000000	-0.062964	NaN	-11.155594	0.062964	NaN	11.155594
0.000000	-37.751200	NaN	-20.824263	37.751200	NaN	20.824263
0.000000	-54.093833	NaN	-14.214212	54.093833	NaN	14.214212
0.000000	-13.836246	NaN	2.361796	13.836246	NaN	-2.361796
0.000000	-37.112943	NaN	-5.765684	37.112943	NaN	5.765684
0.000000	-4.695414	NaN	-32.203051	4.695414	NaN	32.203051
0.000000	-16.685284	NaN	9.271207	16.685284	NaN	-9.271207
0.000000	-4.948555	NaN	2.574678	4.948555	NaN	-2.574678
0.000000	20.923367	NaN	12.502161	-20.923367	NaN	-12.502161
