# Supplementary material for: Combined Influences of Model Choice, Data Quality, and Data Quantity When Estimating Population Trends
Source: PLoS One. 2015 Jul 15;10(7):e0132255. doi: 10.1371/journal.pone.0132255 (PMC4503393; doi:10.1371/journal.pone.0132255)
Supplement: S1 Dataset — Files are organized by model type and by the input lambda value. (ZIP) [file pone.0132255.s002.zip › Snail/sims_lambda_0_95/simulationOutput_0.95_0_0.1_0.3_30.xls]

Percent_Decline_True	Median_Percent_Decline_Matrix	Median_Percent_Decline_Matrix_stable	Median_Percent_Decline_Scalar	Difference_True_Matrix	Difference_True_Matrix_Stable	Difference_True_Scalar
41.053735	61.056755	NaN	28.147732	-20.003020	NaN	12.906002
34.238054	58.284642	NaN	43.697006	-24.046587	NaN	-9.458952
36.969584	49.205075	NaN	35.097024	-12.235491	NaN	1.872560
45.069389	59.060392	NaN	26.809135	-13.991003	NaN	18.260254
44.260066	60.395647	NaN	42.076952	-16.135582	NaN	2.183114
30.608372	64.713372	NaN	44.693225	-34.105000	NaN	-14.084852
38.444854	57.996121	NaN	40.087334	-19.551267	NaN	-1.642480
37.867170	59.384403	NaN	32.189618	-21.517233	NaN	5.677552
33.865889	64.671079	NaN	44.192852	-30.805190	NaN	-10.326963
46.495393	42.697701	NaN	25.766208	3.797691	NaN	20.729184
36.170222	59.343981	NaN	36.218307	-23.173759	NaN	-0.048086
41.324635	59.856161	NaN	31.380231	-18.531526	NaN	9.944404
53.870739	58.191951	NaN	42.301221	-4.321212	NaN	11.569518
41.554486	34.832431	NaN	30.443558	6.722056	NaN	11.110929
51.722763	56.834001	NaN	38.656325	-5.111238	NaN	13.066438
51.032610	44.077409	NaN	40.883889	6.955201	NaN	10.148720
50.039516	63.241881	NaN	44.150060	-13.202365	NaN	5.889456
33.049099	60.976242	NaN	36.612893	-27.927144	NaN	-3.563794
33.703790	58.193506	NaN	45.273749	-24.489716	NaN	-11.569959
42.200705	44.727870	NaN	43.492266	-2.527165	NaN	-1.291561
51.180835	65.273466	NaN	45.619958	-14.092631	NaN	5.560877
46.478104	44.439309	NaN	41.981560	2.038795	NaN	4.496545
33.963120	56.593517	NaN	31.661919	-22.630397	NaN	2.301201
40.240473	56.108854	NaN	36.148820	-15.868381	NaN	4.091653
49.763681	51.594921	NaN	40.833700	-1.831240	NaN	8.929981
39.408720	48.132474	NaN	38.231610	-8.723754	NaN	1.177110
42.886732	64.170371	NaN	31.384889	-21.283639	NaN	11.501843
47.694974	64.514088	NaN	49.109280	-16.819114	NaN	-1.414306
36.933719	53.946370	NaN	46.631149	-17.012650	NaN	-9.697430
46.578675	51.527844	NaN	36.952689	-4.949169	NaN	9.625986
37.290823	54.575272	NaN	25.224708	-17.284449	NaN	12.066115
46.330592	67.948094	NaN	42.134001	-21.617502	NaN	4.196591
50.926336	64.305923	NaN	41.887412	-13.379587	NaN	9.038924
48.198891	51.304299	NaN	34.545030	-3.105409	NaN	13.653861
26.830870	54.598006	NaN	31.805158	-27.767136	NaN	-4.974288
43.188802	50.827106	NaN	34.974475	-7.638304	NaN	8.214327
44.035367	63.911101	NaN	56.934727	-19.875735	NaN	-12.899360
37.852938	60.044809	NaN	48.737977	-22.191870	NaN	-10.885039
39.888693	46.820600	NaN	49.348618	-6.931907	NaN	-9.459925
49.380088	56.335721	NaN	23.248664	-6.955633	NaN	26.131424
44.623496	68.037215	NaN	44.791696	-23.413719	NaN	-0.168200
47.587619	61.131949	NaN	31.968150	-13.544330	NaN	15.619470
42.505690	53.716296	NaN	37.451185	-11.210607	NaN	5.054505
42.542844	57.610730	NaN	46.563029	-15.067886	NaN	-4.020184
42.658471	63.576132	NaN	33.635524	-20.917661	NaN	9.022947
43.723185	47.719404	NaN	21.524937	-3.996219	NaN	22.198249
34.161102	68.532664	NaN	34.499206	-34.371562	NaN	-0.338104
52.049305	69.629399	NaN	26.498481	-17.580094	NaN	25.550824
39.870076	61.062722	NaN	40.173510	-21.192646	NaN	-0.303434
39.950961	62.735175	NaN	34.321516	-22.784215	NaN	5.629445
34.807335	55.107834	NaN	33.934519	-20.300499	NaN	0.872816
39.312007	64.128009	NaN	36.658861	-24.816002	NaN	2.653146
43.692608	58.927323	NaN	41.584526	-15.234715	NaN	2.108082
35.211389	53.449041	NaN	33.313386	-18.237652	NaN	1.898003
22.336569	58.665331	NaN	32.202032	-36.328762	NaN	-9.865464
28.956683	52.116669	NaN	38.503839	-23.159986	NaN	-9.547155
40.910459	51.932589	NaN	35.309753	-11.022130	NaN	5.600706
31.521194	55.716347	NaN	44.008630	-24.195153	NaN	-12.487437
44.361402	70.143101	NaN	42.300977	-25.781700	NaN	2.060425
45.167905	54.333084	NaN	46.624819	-9.165179	NaN	-1.456914
49.557874	56.606174	NaN	42.025579	-7.048300	NaN	7.532295
29.623117	51.140259	NaN	33.923983	-21.517142	NaN	-4.300866
42.879813	64.726206	NaN	30.886028	-21.846394	NaN	11.993785
37.582635	62.893083	NaN	37.066942	-25.310448	NaN	0.515693
42.204101	57.768897	NaN	39.600395	-15.564796	NaN	2.603705
41.547191	58.974935	NaN	37.153568	-17.427743	NaN	4.393624
36.469445	52.763154	NaN	34.026647	-16.293709	NaN	2.442798
31.571985	69.394569	NaN	34.279192	-37.822584	NaN	-2.707207
41.812358	68.568224	NaN	46.444678	-26.755866	NaN	-4.632319
36.945630	61.833746	NaN	43.206361	-24.888116	NaN	-6.260732
38.233608	25.108706	NaN	36.928144	13.124902	NaN	1.305464
37.634261	64.361651	NaN	48.979810	-26.727390	NaN	-11.345549
36.239968	54.437370	NaN	44.168518	-18.197401	NaN	-7.928550
23.354672	53.576129	NaN	40.421854	-30.221456	NaN	-17.067181
43.240469	49.292375	NaN	41.992869	-6.051906	NaN	1.247600
33.961928	62.847836	NaN	36.078891	-28.885908	NaN	-2.116963
41.826357	68.962874	NaN	46.775832	-27.136517	NaN	-4.949474
44.438976	54.561244	NaN	32.498318	-10.122268	NaN	11.940658
44.882273	57.999001	NaN	28.903550	-13.116728	NaN	15.978723
27.115737	57.386701	NaN	46.564247	-30.270964	NaN	-19.448510
27.238145	53.906745	NaN	34.251221	-26.668600	NaN	-7.013076
46.957267	58.258192	NaN	41.063145	-11.300925	NaN	5.894122
29.331224	63.307345	NaN	40.318956	-33.976121	NaN	-10.987732
41.767466	58.573849	NaN	41.345897	-16.806384	NaN	0.421569
44.882886	48.161096	NaN	39.179961	-3.278209	NaN	5.702925
34.038804	61.746416	NaN	37.658962	-27.707612	NaN	-3.620158
43.145739	66.408020	NaN	48.184094	-23.262281	NaN	-5.038356
47.664010	61.563922	NaN	49.579863	-13.899912	NaN	-1.915853
50.511154	66.705257	NaN	42.063819	-16.194102	NaN	8.447335
42.410915	53.719872	NaN	42.522933	-11.308957	NaN	-0.112018
45.245587	59.859823	NaN	37.333942	-14.614236	NaN	7.911645
35.412658	58.457615	NaN	36.107770	-23.044957	NaN	-0.695112
37.352680	60.170838	NaN	38.832769	-22.818158	NaN	-1.480088
43.484957	53.891903	NaN	42.130875	-10.406947	NaN	1.354082
43.093377	70.790522	NaN	45.434439	-27.697146	NaN	-2.341062
45.441866	63.622989	NaN	32.934192	-18.181124	NaN	12.507674
45.060494	43.492125	NaN	23.952295	1.568369	NaN	21.108199
33.523866	49.083960	NaN	39.654137	-15.560094	NaN	-6.130270
42.315608	58.382297	NaN	38.509572	-16.066689	NaN	3.806036
43.091007	56.861496	NaN	43.519457	-13.770488	NaN	-0.428450
35.812469	57.707555	NaN	28.702899	-21.895086	NaN	7.109570
38.104680	54.475531	NaN	31.798915	-16.370851	NaN	6.305765
35.660020	68.502747	NaN	50.548856	-32.842728	NaN	-14.888836
40.599827	57.821086	NaN	45.734868	-17.221259	NaN	-5.135041
38.038058	59.346964	NaN	35.940433	-21.308906	NaN	2.097625
50.493156	45.766213	NaN	49.122149	4.726943	NaN	1.371007
19.680952	50.470585	NaN	46.040507	-30.789633	NaN	-26.359556
40.351053	61.837450	NaN	30.750181	-21.486397	NaN	9.600872
33.996819	68.458316	NaN	43.683826	-34.461497	NaN	-9.687006
36.142382	43.630207	NaN	39.552701	-7.487825	NaN	-3.410319
43.472785	78.360624	NaN	42.971060	-34.887840	NaN	0.501724
42.853042	65.265311	NaN	49.120942	-22.412269	NaN	-6.267900
40.555031	41.448587	NaN	35.184558	-0.893556	NaN	5.370473
49.125024	59.283474	NaN	48.358250	-10.158450	NaN	0.766774
47.049998	59.308500	NaN	40.961723	-12.258502	NaN	6.088276
35.399312	59.765134	NaN	26.585155	-24.365822	NaN	8.814157
43.232178	50.927880	NaN	34.134695	-7.695702	NaN	9.097483
53.447054	52.638221	NaN	34.741515	0.808832	NaN	18.705539
36.739095	62.301455	NaN	39.413622	-25.562360	NaN	-2.674527
32.491222	59.587162	NaN	42.079347	-27.095940	NaN	-9.588125
46.908209	47.929994	NaN	48.928151	-1.021785	NaN	-2.019942
33.335315	55.169223	NaN	39.215009	-21.833908	NaN	-5.879694
34.387588	56.426264	NaN	41.081153	-22.038676	NaN	-6.693565
37.845478	52.346620	NaN	35.668974	-14.501142	NaN	2.176504
42.328701	43.548733	NaN	41.318438	-1.220032	NaN	1.010264
48.605521	60.018759	NaN	40.510808	-11.413238	NaN	8.094713
29.983019	51.848509	NaN	48.164025	-21.865491	NaN	-18.181006
30.975984	71.764745	NaN	32.159597	-40.788761	NaN	-1.183613
43.472916	46.566790	NaN	34.685409	-3.093874	NaN	8.787507
46.610927	61.797116	NaN	45.279196	-15.186189	NaN	1.331731
36.142083	56.957452	NaN	54.484852	-20.815369	NaN	-18.342768
34.414190	57.850118	NaN	34.747168	-23.435928	NaN	-0.332978
48.576947	50.117832	NaN	38.379016	-1.540885	NaN	10.197931
38.849597	48.617304	NaN	33.842422	-9.767707	NaN	5.007174
42.062155	64.087071	NaN	38.702866	-22.024916	NaN	3.359289
29.326024	65.695006	NaN	41.467031	-36.368982	NaN	-12.141007
39.910676	59.238049	NaN	37.017779	-19.327373	NaN	2.892897
33.801738	69.930957	NaN	47.797187	-36.129219	NaN	-13.995448
41.313777	71.507621	NaN	51.247255	-30.193845	NaN	-9.933478
48.008949	69.647707	NaN	28.281695	-21.638759	NaN	19.727253
38.684411	40.381051	NaN	32.119249	-1.696640	NaN	6.565162
29.284966	47.898779	NaN	50.537302	-18.613813	NaN	-21.252336
32.259793	44.913952	NaN	38.612697	-12.654159	NaN	-6.352905
22.348969	65.154744	NaN	35.543840	-42.805776	NaN	-13.194872
48.167718	58.454323	NaN	44.184505	-10.286606	NaN	3.983212
51.725907	56.444925	NaN	38.382193	-4.719018	NaN	13.343713
38.034664	70.634461	NaN	43.676753	-32.599798	NaN	-5.642089
50.978912	52.606776	NaN	37.621674	-1.627864	NaN	13.357238
31.839032	43.602153	NaN	39.054844	-11.763122	NaN	-7.215812
45.883592	48.278270	NaN	26.815928	-2.394679	NaN	19.067664
49.935696	58.845255	NaN	45.997896	-8.909559	NaN	3.937800
52.625496	60.232794	NaN	44.284010	-7.607299	NaN	8.341486
27.641905	59.423067	NaN	32.927413	-31.781162	NaN	-5.285508
33.453103	67.249808	NaN	35.083571	-33.796705	NaN	-1.630469
52.947733	55.402246	NaN	40.167218	-2.454513	NaN	12.780515
45.623754	66.892169	NaN	45.735591	-21.268415	NaN	-0.111837
29.757397	63.238999	NaN	54.542506	-33.481601	NaN	-24.785108
46.220578	47.404356	NaN	39.274711	-1.183778	NaN	6.945868
44.318292	54.029303	NaN	35.424962	-9.711011	NaN	8.893331
39.896658	53.160397	NaN	45.196235	-13.263738	NaN	-5.299577
34.967462	42.500704	NaN	33.838022	-7.533242	NaN	1.129440
41.275553	57.538024	NaN	37.759373	-16.262471	NaN	3.516180
48.643485	64.520929	NaN	23.333847	-15.877444	NaN	25.309638
44.809735	55.058097	NaN	50.233285	-10.248361	NaN	-5.423550
47.212200	51.018113	NaN	37.043211	-3.805912	NaN	10.168990
42.937958	69.672157	NaN	53.231446	-26.734199	NaN	-10.293488
39.961976	53.930716	NaN	28.800367	-13.968740	NaN	11.161609
33.977636	55.373819	NaN	37.484286	-21.396183	NaN	-3.506650
36.349830	62.092006	NaN	24.930263	-25.742177	NaN	11.419567
30.614438	49.539224	NaN	34.419366	-18.924785	NaN	-3.804928
37.289911	57.167209	NaN	53.406857	-19.877298	NaN	-16.116946
38.283078	70.183648	NaN	44.689109	-31.900569	NaN	-6.406031
30.066809	55.964035	NaN	43.449746	-25.897225	NaN	-13.382937
45.549259	59.953646	NaN	37.168301	-14.404387	NaN	8.380958
52.133032	57.053123	NaN	37.651145	-4.920092	NaN	14.481887
39.349450	59.839979	NaN	45.619548	-20.490528	NaN	-6.270098
31.570322	49.930787	NaN	44.140794	-18.360465	NaN	-12.570473
51.847977	68.685582	NaN	33.372519	-16.837606	NaN	18.475457
33.615741	52.873979	NaN	38.600588	-19.258238	NaN	-4.984847
47.744649	54.967742	NaN	34.375061	-7.223093	NaN	13.369588
51.691409	59.512092	NaN	50.067004	-7.820683	NaN	1.624404
31.952161	60.127382	NaN	49.712472	-28.175221	NaN	-17.760311
39.126809	50.513455	NaN	36.251951	-11.386645	NaN	2.874859
37.341559	69.863786	NaN	46.167944	-32.522227	NaN	-8.826385
36.238937	71.266641	NaN	43.736601	-35.027705	NaN	-7.497665
46.016669	71.371861	NaN	37.951239	-25.355192	NaN	8.065430
31.466305	53.512709	NaN	35.613341	-22.046403	NaN	-4.147036
40.913019	55.976948	NaN	45.302886	-15.063929	NaN	-4.389867
43.657675	69.487812	NaN	55.467047	-25.830137	NaN	-11.809372
40.566111	58.285218	NaN	45.042086	-17.719107	NaN	-4.475975
44.898881	59.037279	NaN	50.091435	-14.138398	NaN	-5.192554
50.094368	45.835675	NaN	37.215361	4.258692	NaN	12.879007
48.946228	61.090500	NaN	39.518301	-12.144272	NaN	9.427927
40.277782	61.630932	NaN	42.783403	-21.353150	NaN	-2.505621
35.273822	55.892588	NaN	44.351635	-20.618766	NaN	-9.077813
36.790388	56.329989	NaN	38.755700	-19.539602	NaN	-1.965312
31.103421	60.941836	NaN	44.632238	-29.838414	NaN	-13.528817
37.928916	55.357750	NaN	39.039901	-17.428834	NaN	-1.110985
29.005222	54.949728	NaN	44.858619	-25.944506	NaN	-15.853397
34.516365	53.507525	NaN	41.477211	-18.991160	NaN	-6.960846
45.267922	58.187522	NaN	47.138677	-12.919600	NaN	-1.870755
31.795505	58.932348	NaN	44.300613	-27.136843	NaN	-12.505108
40.528197	51.195828	NaN	35.165280	-10.667631	NaN	5.362917
42.258764	58.979635	NaN	42.251195	-16.720871	NaN	0.007570
43.827849	61.263880	NaN	43.216540	-17.436031	NaN	0.611309
48.371829	56.124682	NaN	46.082648	-7.752853	NaN	2.289180
45.458005	57.829765	NaN	45.318300	-12.371760	NaN	0.139705
48.397136	55.981828	NaN	46.392306	-7.584693	NaN	2.004829
27.136590	60.707637	NaN	44.166033	-33.571046	NaN	-17.029443
29.053353	64.785279	NaN	41.751648	-35.731926	NaN	-12.698295
40.905133	61.563036	NaN	48.026494	-20.657902	NaN	-7.121361
40.357136	38.042059	NaN	38.967645	2.315077	NaN	1.389491
32.515397	52.421918	NaN	49.226538	-19.906522	NaN	-16.711141
29.028483	68.073710	NaN	38.611732	-39.045228	NaN	-9.583249
39.386705	44.436540	NaN	36.421912	-5.049835	NaN	2.964793
35.186033	56.645128	NaN	37.517810	-21.459095	NaN	-2.331777
44.920529	58.668043	NaN	44.525689	-13.747514	NaN	0.394840
46.038680	65.695232	NaN	45.174163	-19.656552	NaN	0.864517
42.261443	57.997081	NaN	39.512782	-15.735638	NaN	2.748661
38.655319	67.278258	NaN	40.287073	-28.622938	NaN	-1.631753
35.175213	54.710375	NaN	32.035647	-19.535162	NaN	3.139566
41.531209	55.897998	NaN	39.870867	-14.366788	NaN	1.660342
35.068470	52.831692	NaN	22.868082	-17.763222	NaN	12.200388
45.723629	50.844385	NaN	36.749831	-5.120757	NaN	8.973797
31.497819	50.476610	NaN	31.982147	-18.978791	NaN	-0.484328
38.142155	51.219121	NaN	35.384893	-13.076966	NaN	2.757262
48.260515	64.565198	NaN	39.095356	-16.304682	NaN	9.165159
41.156548	53.412156	NaN	41.959156	-12.255609	NaN	-0.802608
45.324893	56.546175	NaN	32.580289	-11.221282	NaN	12.744604
37.094216	59.897468	NaN	39.460505	-22.803253	NaN	-2.366290
49.311596	53.263098	NaN	44.736085	-3.951503	NaN	4.575511
48.779017	61.576588	NaN	44.952423	-12.797572	NaN	3.826594
35.726553	56.796605	NaN	49.240784	-21.070053	NaN	-13.514232
40.660503	58.333610	NaN	46.522947	-17.673107	NaN	-5.862443
29.040649	63.273880	NaN	43.301846	-34.233231	NaN	-14.261197
48.821051	53.966117	NaN	35.075211	-5.145065	NaN	13.745841
58.361000	52.417665	NaN	44.785948	5.943335	NaN	13.575053
28.796695	61.541542	NaN	44.574328	-32.744847	NaN	-15.777633
33.250739	65.620668	NaN	39.679699	-32.369929	NaN	-6.428959
56.229172	63.806551	NaN	41.691399	-7.577379	NaN	14.537774
27.266113	68.910722	NaN	42.733141	-41.644609	NaN	-15.467028
46.891638	58.589159	NaN	42.654771	-11.697521	NaN	4.236867
42.661820	68.080906	NaN	43.101473	-25.419086	NaN	-0.439653
47.485645	62.082834	NaN	45.227166	-14.597189	NaN	2.258479
46.074079	63.412081	NaN	42.546304	-17.338002	NaN	3.527775
41.282724	55.987847	NaN	38.670159	-14.705123	NaN	2.612564
43.915192	64.965245	NaN	50.697603	-21.050053	NaN	-6.782411
40.808619	55.965885	NaN	46.007474	-15.157266	NaN	-5.198855
37.272960	50.445619	NaN	20.838182	-13.172659	NaN	16.434778
34.434015	60.014863	NaN	41.507587	-25.580848	NaN	-7.073572
40.958997	56.838174	NaN	39.109942	-15.879177	NaN	1.849055
38.156682	55.202402	NaN	44.185612	-17.045720	NaN	-6.028929
50.328219	56.848641	NaN	37.115845	-6.520422	NaN	13.212375
47.380689	42.116053	NaN	33.038208	5.264636	NaN	14.342481
51.328322	49.527853	NaN	40.896326	1.800469	NaN	10.431996
47.578023	70.017578	NaN	32.965520	-22.439554	NaN	14.612504
28.366534	56.349790	NaN	43.779778	-27.983257	NaN	-15.413244
35.722846	58.637745	NaN	33.200865	-22.914899	NaN	2.521981
44.673580	33.932246	NaN	39.152181	10.741335	NaN	5.521399
40.626908	67.813515	NaN	47.764703	-27.186607	NaN	-7.137795
26.668309	50.653683	NaN	38.479384	-23.985374	NaN	-11.811075
48.227935	72.552026	NaN	37.701291	-24.324090	NaN	10.526645
42.157958	59.609001	NaN	38.293254	-17.451043	NaN	3.864704
42.116449	57.294182	NaN	47.167251	-15.177733	NaN	-5.050802
25.227000	63.097171	NaN	37.351273	-37.870171	NaN	-12.124273
34.480166	55.700297	NaN	45.846442	-21.220131	NaN	-11.366277
23.443913	52.320553	NaN	26.856987	-28.876640	NaN	-3.413074
38.713281	45.553317	NaN	40.543628	-6.840036	NaN	-1.830347
30.086839	53.835287	NaN	28.579006	-23.748448	NaN	1.507832
30.472298	51.718670	NaN	37.208442	-21.246372	NaN	-6.736144
45.191454	39.329235	NaN	42.409709	5.862219	NaN	2.781745
57.491254	52.001268	NaN	37.121200	5.489986	NaN	20.370054
39.181899	57.560020	NaN	38.379135	-18.378121	NaN	0.802764
42.100356	50.439156	NaN	36.869430	-8.338800	NaN	5.230927
46.576682	54.690999	NaN	46.116481	-8.114317	NaN	0.460202
34.275191	59.541261	NaN	43.665864	-25.266070	NaN	-9.390673
45.173272	62.140673	NaN	39.838003	-16.967401	NaN	5.335270
29.637776	55.192090	NaN	45.287512	-25.554314	NaN	-15.649735
41.246145	67.421646	NaN	47.323208	-26.175501	NaN	-6.077062
42.587310	62.268827	NaN	30.327763	-19.681517	NaN	12.259547
40.623071	71.829196	NaN	42.028533	-31.206124	NaN	-1.405461
44.308034	62.303998	NaN	43.658815	-17.995963	NaN	0.649220
48.349708	73.990728	NaN	41.959576	-25.641019	NaN	6.390132
40.062861	59.745783	NaN	38.470511	-19.682922	NaN	1.592350
37.997716	54.555238	NaN	35.072718	-16.557522	NaN	2.924998
35.300697	67.347680	NaN	41.314850	-32.046983	NaN	-6.014153
46.010094	67.950519	NaN	41.847543	-21.940425	NaN	4.162551
49.672293	55.431490	NaN	28.518383	-5.759196	NaN	21.153910
32.688030	50.542774	NaN	39.541630	-17.854744	NaN	-6.853600
43.048562	68.120443	NaN	44.072929	-25.071881	NaN	-1.024366
38.117410	54.500851	NaN	53.838510	-16.383442	NaN	-15.721101
45.348526	30.702410	NaN	42.693738	14.646117	NaN	2.654789
49.121889	64.991082	NaN	41.120856	-15.869192	NaN	8.001034
26.270616	68.487115	NaN	42.774533	-42.216498	NaN	-16.503916
40.183160	54.432806	NaN	44.346338	-14.249646	NaN	-4.163178
40.053447	60.774051	NaN	41.367464	-20.720604	NaN	-1.314017
36.676065	65.448095	NaN	42.638184	-28.772030	NaN	-5.962119
27.685989	56.846050	NaN	43.996991	-29.160061	NaN	-16.311002
43.418688	57.007552	NaN	41.186217	-13.588865	NaN	2.232471
45.599824	64.174986	NaN	36.405331	-18.575162	NaN	9.194492
43.775220	41.249010	NaN	31.165642	2.526210	NaN	12.609578
42.520426	41.785175	NaN	38.829004	0.735251	NaN	3.691422
36.048852	55.057855	NaN	48.634025	-19.009003	NaN	-12.585173
38.987084	47.604645	NaN	39.937845	-8.617561	NaN	-0.950761
34.841714	47.981743	NaN	38.592756	-13.140028	NaN	-3.751042
37.120833	50.092989	NaN	39.813049	-12.972156	NaN	-2.692215
44.214773	59.371240	NaN	44.138870	-15.156467	NaN	0.075903
48.790559	54.972157	NaN	42.924463	-6.181599	NaN	5.866096
35.278851	65.765011	NaN	40.207382	-30.486160	NaN	-4.928531
41.041714	52.431356	NaN	33.940819	-11.389642	NaN	7.100895
32.977912	58.237199	NaN	42.884741	-25.259287	NaN	-9.906829
44.535935	46.077735	NaN	31.242735	-1.541801	NaN	13.293200
37.249511	59.119821	NaN	32.534698	-21.870309	NaN	4.714813
41.901883	42.994861	NaN	26.133682	-1.092977	NaN	15.768201
41.599573	47.285968	NaN	33.691844	-5.686395	NaN	7.907729
35.624404	61.962755	NaN	39.830883	-26.338350	NaN	-4.206478
38.948328	61.241127	NaN	34.596113	-22.292799	NaN	4.352214
29.277064	62.088318	NaN	39.882732	-32.811255	NaN	-10.605668
41.917097	58.173391	NaN	46.067513	-16.256293	NaN	-4.150416
47.026774	59.271969	NaN	42.813386	-12.245195	NaN	4.213388
50.840450	61.930693	NaN	42.221731	-11.090243	NaN	8.618719
49.369028	62.344674	NaN	42.138827	-12.975646	NaN	7.230201
15.729744	60.759580	NaN	28.099984	-45.029836	NaN	-12.370240
44.158524	61.368591	NaN	52.331445	-17.210067	NaN	-8.172920
42.888016	63.401679	NaN	35.971595	-20.513662	NaN	6.916421
24.191982	57.031460	NaN	49.679929	-32.839478	NaN	-25.487946
53.402816	57.937472	NaN	37.070290	-4.534657	NaN	16.332526
41.350075	65.039434	NaN	48.070400	-23.689360	NaN	-6.720325
46.798525	68.176929	NaN	47.495739	-21.378404	NaN	-0.697214
10.370483	57.552499	NaN	28.472035	-47.182016	NaN	-18.101552
35.309874	50.192177	NaN	40.773854	-14.882303	NaN	-5.463980
44.492597	62.094345	NaN	44.605292	-17.601747	NaN	-0.112695
43.382129	69.125649	NaN	51.338308	-25.743520	NaN	-7.956179
31.046887	61.128312	NaN	41.207342	-30.081425	NaN	-10.160455
38.843065	49.347898	NaN	28.859352	-10.504833	NaN	9.983713
16.517743	63.219451	NaN	43.123159	-46.701708	NaN	-26.605417
41.368723	60.830247	NaN	43.782458	-19.461524	NaN	-2.413735
32.278050	53.251314	NaN	44.965862	-20.973264	NaN	-12.687813
37.732437	51.826013	NaN	33.535838	-14.093577	NaN	4.196599
39.915373	63.426744	NaN	28.424132	-23.511371	NaN	11.491241
30.291293	54.080900	NaN	35.990345	-23.789607	NaN	-5.699052
43.450837	48.735000	NaN	43.461446	-5.284163	NaN	-0.010609
17.312551	62.144462	NaN	40.587359	-44.831912	NaN	-23.274808
32.015208	55.623281	NaN	33.104350	-23.608073	NaN	-1.089142
37.868797	58.908217	NaN	41.578811	-21.039420	NaN	-3.710014
22.528428	66.447874	NaN	26.509244	-43.919446	NaN	-3.980816
29.680945	48.807156	NaN	25.546808	-19.126210	NaN	4.134137
42.988322	57.738623	NaN	45.600746	-14.750300	NaN	-2.612424
46.788909	52.618327	NaN	38.746866	-5.829418	NaN	8.042043
40.699859	33.397890	NaN	35.976336	7.301969	NaN	4.723523
45.730313	65.192468	NaN	42.658950	-19.462155	NaN	3.071363
34.060089	55.006936	NaN	29.694942	-20.946847	NaN	4.365147
31.826665	55.152374	NaN	43.640813	-23.325709	NaN	-11.814149
40.995815	63.176308	NaN	38.166948	-22.180493	NaN	2.828867
45.534565	58.753035	NaN	42.588170	-13.218470	NaN	2.946395
40.867459	62.963469	NaN	35.315558	-22.096010	NaN	5.551901
40.039542	59.499865	NaN	48.491904	-19.460323	NaN	-8.452362
38.071288	70.319255	NaN	39.204710	-32.247967	NaN	-1.133422
51.505369	56.678468	NaN	42.345375	-5.173099	NaN	9.159994
29.972743	50.265222	NaN	41.116002	-20.292479	NaN	-11.143260
48.080043	58.461641	NaN	42.390824	-10.381598	NaN	5.689219
26.510062	52.100899	NaN	34.120477	-25.590837	NaN	-7.610416
57.219428	59.817502	NaN	44.474983	-2.598074	NaN	12.744445
49.866046	64.822841	NaN	40.368001	-14.956795	NaN	9.498045
40.545931	63.921361	NaN	46.587049	-23.375430	NaN	-6.041117
46.019101	57.652522	NaN	37.301149	-11.633421	NaN	8.717952
43.629717	54.375722	NaN	39.685650	-10.746006	NaN	3.944067
42.660443	63.061869	NaN	36.640543	-20.401426	NaN	6.019901
44.422347	46.846001	NaN	38.563940	-2.423654	NaN	5.858406
40.333797	62.329063	NaN	38.452637	-21.995266	NaN	1.881160
37.801697	50.424881	NaN	32.917440	-12.623184	NaN	4.884257
33.166590	64.609210	NaN	45.946594	-31.442620	NaN	-12.780004
40.376164	65.481301	NaN	44.737288	-25.105137	NaN	-4.361125
39.647083	59.368354	NaN	44.248009	-19.721270	NaN	-4.600925
40.358408	62.518512	NaN	44.030070	-22.160104	NaN	-3.671662
48.448600	44.342723	NaN	41.546173	4.105877	NaN	6.902427
40.175089	61.251106	NaN	41.104933	-21.076017	NaN	-0.929845
47.083414	61.418786	NaN	41.365268	-14.335372	NaN	5.718146
50.643089	62.464474	NaN	41.677520	-11.821385	NaN	8.965568
46.978178	63.281595	NaN	46.022372	-16.303417	NaN	0.955806
27.391339	59.734901	NaN	40.735515	-32.343562	NaN	-13.344176
38.753109	61.847960	NaN	43.040799	-23.094852	NaN	-4.287691
30.049639	41.982494	NaN	36.174293	-11.932855	NaN	-6.124654
47.513525	61.081860	NaN	39.633092	-13.568335	NaN	7.880433
46.783810	60.304561	NaN	43.565974	-13.520752	NaN	3.217836
46.595221	67.464523	NaN	46.318972	-20.869302	NaN	0.276249
38.349847	61.061874	NaN	29.346614	-22.712028	NaN	9.003232
29.729343	42.632511	NaN	41.618033	-12.903168	NaN	-11.888689
39.645029	65.624068	NaN	39.853551	-25.979038	NaN	-0.208521
30.068440	55.350132	NaN	25.441219	-25.281692	NaN	4.627220
43.111686	54.278949	NaN	29.780887	-11.167263	NaN	13.330799
47.018739	64.923608	NaN	46.044397	-17.904869	NaN	0.974342
30.372696	64.811133	NaN	45.751970	-34.438437	NaN	-15.379274
41.670004	58.255270	NaN	45.609513	-16.585266	NaN	-3.939509
42.934740	58.531865	NaN	40.694390	-15.597125	NaN	2.240349
19.652859	62.977121	NaN	49.934219	-43.324262	NaN	-30.281360
25.975186	55.392093	NaN	50.314224	-29.416906	NaN	-24.339037
27.064501	35.013986	NaN	44.234383	-7.949485	NaN	-17.169881
47.669238	59.718260	NaN	44.719284	-12.049022	NaN	2.949954
43.050071	50.434435	NaN	23.450421	-7.384364	NaN	19.599650
50.754691	42.875171	NaN	35.445402	7.879519	NaN	15.309288
41.101216	67.399873	NaN	30.664810	-26.298657	NaN	10.436406
54.016195	55.267575	NaN	45.209126	-1.251380	NaN	8.807069
42.042552	50.987407	NaN	46.514671	-8.944855	NaN	-4.472119
47.753334	58.619871	NaN	45.206072	-10.866537	NaN	2.547262
49.713005	53.551364	NaN	37.089259	-3.838359	NaN	12.623746
40.226355	47.153018	NaN	43.546033	-6.926663	NaN	-3.319678
38.853647	53.541642	NaN	48.364592	-14.687995	NaN	-9.510945
29.609485	61.892445	NaN	51.691836	-32.282960	NaN	-22.082351
36.496755	65.884328	NaN	46.009554	-29.387573	NaN	-9.512799
34.017103	55.875008	NaN	40.919148	-21.857906	NaN	-6.902045
42.226077	56.761948	NaN	38.264297	-14.535870	NaN	3.961780
46.191181	52.749281	NaN	40.016554	-6.558100	NaN	6.174627
29.890079	53.214016	NaN	36.492775	-23.323938	NaN	-6.602696
45.364840	59.813538	NaN	39.842491	-14.448698	NaN	5.522349
39.865657	50.383870	NaN	30.631606	-10.518214	NaN	9.234051
29.862679	47.033347	NaN	31.808604	-17.170668	NaN	-1.945925
35.144650	47.323238	NaN	36.563667	-12.178587	NaN	-1.419016
39.243835	68.314365	NaN	46.409936	-29.070530	NaN	-7.166101
43.827924	66.023567	NaN	46.922038	-22.195643	NaN	-3.094114
31.952605	60.437881	NaN	46.970651	-28.485275	NaN	-15.018046
50.748265	67.618240	NaN	35.943162	-16.869975	NaN	14.805103
44.509045	48.325170	NaN	37.444147	-3.816124	NaN	7.064898
36.990453	53.341523	NaN	45.509807	-16.351070	NaN	-8.519354
41.734096	47.031598	NaN	43.808719	-5.297502	NaN	-2.074623
41.942243	60.844230	NaN	47.156458	-18.901987	NaN	-5.214215
30.825072	45.342298	NaN	37.257986	-14.517227	NaN	-6.432914
35.032169	40.900472	NaN	38.245065	-5.868303	NaN	-3.212896
39.106945	63.097071	NaN	40.960161	-23.990125	NaN	-1.853216
43.993117	59.917417	NaN	48.330977	-15.924300	NaN	-4.337860
41.350991	58.311683	NaN	43.628445	-16.960692	NaN	-2.277455
36.813098	78.346110	NaN	49.038765	-41.533012	NaN	-12.225667
51.031155	66.626253	NaN	40.503362	-15.595098	NaN	10.527792
27.266521	64.680027	NaN	31.463539	-37.413506	NaN	-4.197018
38.454534	58.782247	NaN	42.336067	-20.327713	NaN	-3.881533
46.195870	43.259627	NaN	29.774566	2.936243	NaN	16.421305
34.047839	60.684697	NaN	39.564826	-26.636858	NaN	-5.516987
25.312180	63.587328	NaN	27.407972	-38.275148	NaN	-2.095792
32.523383	58.247831	NaN	34.674605	-25.724448	NaN	-2.151222
38.261078	53.266867	NaN	39.533384	-15.005788	NaN	-1.272305
21.752053	61.767733	NaN	36.055662	-40.015680	NaN	-14.303609
38.975157	68.255260	NaN	42.452439	-29.280103	NaN	-3.477282
44.912520	63.687075	NaN	41.581289	-18.774555	NaN	3.331231
41.309508	48.493658	NaN	35.343730	-7.184150	NaN	5.965778
50.391348	58.485396	NaN	38.441364	-8.094047	NaN	11.949985
39.764358	61.544145	NaN	35.813871	-21.779787	NaN	3.950487
37.165895	53.902887	NaN	45.266038	-16.736991	NaN	-8.100143
42.700845	68.657707	NaN	41.194425	-25.956862	NaN	1.506419
37.789342	52.866098	NaN	37.252310	-15.076756	NaN	0.537032
28.213328	65.458679	NaN	45.310932	-37.245351	NaN	-17.097605
35.419119	58.009002	NaN	37.990008	-22.589883	NaN	-2.570889
37.856811	57.341283	NaN	38.426986	-19.484473	NaN	-0.570175
49.073435	53.555909	NaN	39.804424	-4.482474	NaN	9.269011
52.302806	62.841662	NaN	45.159295	-10.538856	NaN	7.143511
36.218369	64.476905	NaN	49.289287	-28.258536	NaN	-13.070918
26.125780	59.949044	NaN	34.373353	-33.823264	NaN	-8.247573
43.637845	57.544188	NaN	45.649083	-13.906343	NaN	-2.011239
41.750208	55.005878	NaN	45.325750	-13.255670	NaN	-3.575543
41.856193	64.912227	NaN	36.246794	-23.056033	NaN	5.609399
26.064333	53.720044	NaN	41.683058	-27.655711	NaN	-15.618725
35.256663	51.682858	NaN	41.321708	-16.426195	NaN	-6.065045
47.153693	40.963907	NaN	34.459895	6.189786	NaN	12.693797
44.978884	51.795123	NaN	49.219444	-6.816239	NaN	-4.240560
38.922148	57.243362	NaN	42.306615	-18.321214	NaN	-3.384468
39.913916	47.012484	NaN	23.442739	-7.098568	NaN	16.471177
39.807433	51.053308	NaN	42.721861	-11.245875	NaN	-2.914428
40.398787	57.701961	NaN	36.100010	-17.303173	NaN	4.298777
44.149627	68.234594	NaN	43.637801	-24.084967	NaN	0.511826
50.830456	58.878874	NaN	38.152557	-8.048418	NaN	12.677900
50.417097	53.886785	NaN	35.835551	-3.469688	NaN	14.581546
36.369816	48.604145	NaN	38.170816	-12.234329	NaN	-1.801000
45.822683	59.490173	NaN	40.854929	-13.667490	NaN	4.967754
35.210563	67.419212	NaN	32.983655	-32.208649	NaN	2.226908
29.168708	50.046364	NaN	28.050331	-20.877656	NaN	1.118378
40.338556	58.596701	NaN	39.564670	-18.258145	NaN	0.773886
45.668752	48.940769	NaN	40.387875	-3.272016	NaN	5.280877
45.817215	57.245007	NaN	40.582096	-11.427792	NaN	5.235119
32.333728	55.596140	NaN	37.014053	-23.262412	NaN	-4.680324
43.914085	56.463350	NaN	44.551901	-12.549265	NaN	-0.637816
42.691660	50.010452	NaN	34.448313	-7.318792	NaN	8.243347
43.530702	55.655551	NaN	36.839831	-12.124849	NaN	6.690872
49.805593	51.574580	NaN	36.088389	-1.768987	NaN	13.717204
35.028812	64.078007	NaN	40.985125	-29.049195	NaN	-5.956312
28.987442	52.165152	NaN	41.058923	-23.177710	NaN	-12.071481
45.475417	57.136992	NaN	35.229939	-11.661576	NaN	10.245477
27.117739	51.537688	NaN	26.215991	-24.419949	NaN	0.901748
47.165001	58.741300	NaN	40.481699	-11.576299	NaN	6.683302
36.968163	51.924540	NaN	35.627238	-14.956377	NaN	1.340926
38.501465	47.017967	NaN	39.162719	-8.516502	NaN	-0.661254
31.982583	53.706482	NaN	35.111551	-21.723899	NaN	-3.128968
42.743358	53.126150	NaN	42.288609	-10.382792	NaN	0.454749
27.129898	52.656761	NaN	46.527093	-25.526863	NaN	-19.397196
50.363279	63.138899	NaN	48.015494	-12.775620	NaN	2.347785
47.287891	57.092725	NaN	47.183528	-9.804833	NaN	0.104363
45.228622	65.593376	NaN	40.481570	-20.364754	NaN	4.747053
27.058537	55.860579	NaN	31.016223	-28.802043	NaN	-3.957687
41.561104	62.701378	NaN	40.410492	-21.140274	NaN	1.150612
46.022000	58.307816	NaN	35.358830	-12.285816	NaN	10.663170
29.396222	52.754071	NaN	48.758634	-23.357849	NaN	-19.362412
43.299835	57.559240	NaN	48.545468	-14.259404	NaN	-5.245632
40.756066	64.725105	NaN	49.374943	-23.969039	NaN	-8.618877
46.991349	68.334354	NaN	47.312440	-21.343005	NaN	-0.321090
36.661649	62.474294	NaN	53.405415	-25.812645	NaN	-16.743766
43.853847	50.230262	NaN	33.381683	-6.376414	NaN	10.472164
41.976414	50.480309	NaN	42.011391	-8.503895	NaN	-0.034977
49.542403	61.846075	NaN	40.204177	-12.303672	NaN	9.338225
44.397484	59.577160	NaN	34.987215	-15.179676	NaN	9.410269
48.274835	57.440906	NaN	48.479370	-9.166071	NaN	-0.204535
44.753644	54.017398	NaN	37.925002	-9.263754	NaN	6.828642
44.728977	64.801696	NaN	54.907242	-20.072719	NaN	-10.178265
37.028745	47.469185	NaN	41.769010	-10.440440	NaN	-4.740265
42.876842	54.770306	NaN	40.777641	-11.893464	NaN	2.099201
27.258057	53.595251	NaN	33.561581	-26.337194	NaN	-6.303524
46.186930	53.214702	NaN	39.718131	-7.027772	NaN	6.468799
40.625243	68.626241	NaN	52.780301	-28.000998	NaN	-12.155058
26.533405	69.704154	NaN	43.475343	-43.170748	NaN	-16.941938
36.147118	63.187245	NaN	39.427010	-27.040128	NaN	-3.279893
37.407855	54.655143	NaN	40.874020	-17.247288	NaN	-3.466166
33.408350	60.564272	NaN	38.811455	-27.155922	NaN	-5.403105
49.667057	47.682290	NaN	48.602098	1.984767	NaN	1.064959
46.550361	55.141799	NaN	35.566817	-8.591438	NaN	10.983545
39.962188	54.911780	NaN	54.681632	-14.949592	NaN	-14.719444
42.355429	61.239442	NaN	35.761413	-18.884013	NaN	6.594017
38.438377	63.543465	NaN	45.889356	-25.105087	NaN	-7.450979
43.530327	55.828240	NaN	43.367941	-12.297913	NaN	0.162386
39.846293	55.737804	NaN	43.387532	-15.891512	NaN	-3.541239
30.788280	60.222083	NaN	39.154642	-29.433803	NaN	-8.366362
50.513989	52.423766	NaN	40.900537	-1.909777	NaN	9.613452
40.824983	54.753603	NaN	32.055169	-13.928621	NaN	8.769813
40.189501	41.670755	NaN	49.613782	-1.481254	NaN	-9.424280
44.150317	42.517443	NaN	27.910586	1.632874	NaN	16.239731
46.918635	40.748861	NaN	29.692950	6.169774	NaN	17.225685
47.098344	57.786247	NaN	41.315026	-10.687903	NaN	5.783318
46.820497	50.066184	NaN	34.917714	-3.245687	NaN	11.902783
32.629938	65.584724	NaN	48.914631	-32.954786	NaN	-16.284693
38.849091	61.930768	NaN	43.149158	-23.081676	NaN	-4.300067
40.574186	59.300853	NaN	37.944433	-18.726667	NaN	2.629753
42.056158	56.612091	NaN	48.353686	-14.555933	NaN	-6.297528
46.130140	55.925354	NaN	42.110196	-9.795214	NaN	4.019943
44.297701	45.025974	NaN	35.868123	-0.728273	NaN	8.429577
42.869388	51.136006	NaN	41.276184	-8.266619	NaN	1.593204
39.580977	45.120838	NaN	34.777077	-5.539861	NaN	4.803900
37.299294	58.856813	NaN	41.140733	-21.557520	NaN	-3.841440
40.197862	55.390166	NaN	42.980018	-15.192304	NaN	-2.782156
44.109123	67.106004	NaN	46.993974	-22.996881	NaN	-2.884851
41.631786	60.757120	NaN	41.298255	-19.125334	NaN	0.333531
33.300330	63.354141	NaN	46.213235	-30.053811	NaN	-12.912905
35.062451	67.418003	NaN	35.387245	-32.355553	NaN	-0.324795
48.416650	61.441900	NaN	45.584490	-13.025250	NaN	2.832160
42.130090	48.857311	NaN	35.867701	-6.727221	NaN	6.262389
33.791772	62.604808	NaN	33.370237	-28.813037	NaN	0.421535
40.506229	47.989340	NaN	46.873298	-7.483111	NaN	-6.367069
45.686510	50.211145	NaN	44.814807	-4.524636	NaN	0.871702
44.210208	50.960921	NaN	28.220181	-6.750713	NaN	15.990027
47.447261	46.427551	NaN	45.202326	1.019710	NaN	2.244935
40.263950	63.811618	NaN	56.094039	-23.547668	NaN	-15.830089
35.340873	57.328336	NaN	44.932540	-21.987463	NaN	-9.591667
38.217102	48.422424	NaN	29.554631	-10.205322	NaN	8.662471
39.635952	57.061745	NaN	42.111391	-17.425793	NaN	-2.475439
33.569081	58.008148	NaN	36.801787	-24.439067	NaN	-3.232706
37.931578	50.923015	NaN	48.887993	-12.991437	NaN	-10.956415
38.493442	61.116015	NaN	35.794905	-22.622573	NaN	2.698537
47.436893	60.359752	NaN	37.593526	-12.922859	NaN	9.843366
30.977601	59.016473	NaN	37.598183	-28.038872	NaN	-6.620583
29.707637	59.672900	NaN	46.869882	-29.965262	NaN	-17.162245
36.522177	58.973032	NaN	42.345786	-22.450855	NaN	-5.823610
33.740342	62.735588	NaN	45.747985	-28.995245	NaN	-12.007642
44.608319	62.431916	NaN	49.155502	-17.823597	NaN	-4.547183
41.414682	62.681744	NaN	52.039614	-21.267062	NaN	-10.624932
40.966999	63.440985	NaN	39.926685	-22.473986	NaN	1.040315
35.475353	66.562949	NaN	52.648539	-31.087596	NaN	-17.173186
52.593997	54.555446	NaN	25.505792	-1.961449	NaN	27.088205
36.137319	48.174045	NaN	29.547570	-12.036726	NaN	6.589750
39.097542	56.955356	NaN	35.554543	-17.857814	NaN	3.542999
35.143143	56.274681	NaN	33.601309	-21.131538	NaN	1.541834
46.049857	64.106283	NaN	49.383657	-18.056425	NaN	-3.333799
50.778893	60.810096	NaN	39.563422	-10.031203	NaN	11.215471
31.353266	57.100090	NaN	48.795143	-25.746824	NaN	-17.441877
49.766028	62.537453	NaN	46.802127	-12.771425	NaN	2.963901
43.913364	55.983406	NaN	37.349768	-12.070042	NaN	6.563595
36.283039	67.658081	NaN	44.490239	-31.375042	NaN	-8.207201
49.503343	71.379472	NaN	40.955099	-21.876128	NaN	8.548244
32.632759	54.211510	NaN	49.016009	-21.578751	NaN	-16.383250
36.068039	67.943530	NaN	54.382323	-31.875491	NaN	-18.314284
45.677056	58.324136	NaN	48.426806	-12.647080	NaN	-2.749751
36.964506	79.289976	NaN	44.052112	-42.325469	NaN	-7.087605
44.291415	59.914005	NaN	40.348569	-15.622590	NaN	3.942846
38.332658	41.260569	NaN	54.998176	-2.927911	NaN	-16.665518
43.773590	62.966207	NaN	37.016813	-19.192617	NaN	6.756777
47.823070	47.011898	NaN	45.834372	0.811173	NaN	1.988699
35.645933	61.863515	NaN	37.467737	-26.217583	NaN	-1.821804
42.575002	62.972066	NaN	45.331316	-20.397064	NaN	-2.756314
43.860121	58.847448	NaN	43.453315	-14.987326	NaN	0.406806
33.220734	50.522421	NaN	47.663694	-17.301687	NaN	-14.442960
46.899169	56.220994	NaN	44.020331	-9.321824	NaN	2.878838
35.600090	59.700987	NaN	39.193204	-24.100897	NaN	-3.593114
45.239807	69.812484	NaN	39.552489	-24.572678	NaN	5.687318
37.464363	55.510503	NaN	46.585737	-18.046140	NaN	-9.121374
47.310293	64.338186	NaN	47.670379	-17.027893	NaN	-0.360086
24.531494	49.987221	NaN	44.646546	-25.455727	NaN	-20.115052
47.196584	48.889996	NaN	44.056880	-1.693412	NaN	3.139704
48.959374	57.927843	NaN	39.942086	-8.968469	NaN	9.017288
49.532040	54.908546	NaN	42.630978	-5.376506	NaN	6.901063
33.750815	66.458885	NaN	45.458391	-32.708071	NaN	-11.707577
39.766235	51.133999	NaN	30.569661	-11.367764	NaN	9.196574
31.323065	65.620709	NaN	34.715465	-34.297644	NaN	-3.392401
53.719614	46.382788	NaN	37.058398	7.336826	NaN	16.661216
36.902127	58.622688	NaN	44.245063	-21.720561	NaN	-7.342936
37.744882	51.130510	NaN	43.491637	-13.385628	NaN	-5.746755
35.247910	64.093337	NaN	42.797631	-28.845427	NaN	-7.549721
32.382944	66.548978	NaN	45.713758	-34.166034	NaN	-13.330814
28.420553	47.633564	NaN	40.534006	-19.213011	NaN	-12.113453
33.859682	61.180828	NaN	24.256706	-27.321146	NaN	9.602976
34.063298	69.419883	NaN	46.238633	-35.356585	NaN	-12.175335
46.427048	65.850726	NaN	37.350476	-19.423678	NaN	9.076571
41.277736	56.352259	NaN	35.024938	-15.074523	NaN	6.252798
46.978833	57.307105	NaN	44.841602	-10.328272	NaN	2.137231
41.413899	46.597132	NaN	34.761526	-5.183234	NaN	6.652373
53.848321	59.999745	NaN	42.390138	-6.151424	NaN	11.458183
45.643625	48.576747	NaN	34.364185	-2.933122	NaN	11.279440
30.082584	52.582931	NaN	34.218197	-22.500347	NaN	-4.135613
35.110650	61.538814	NaN	37.488582	-26.428165	NaN	-2.377932
41.133488	61.564293	NaN	40.360989	-20.430805	NaN	0.772498
49.841906	56.412163	NaN	38.741911	-6.570258	NaN	11.099994
44.229612	63.286415	NaN	41.745114	-19.056802	NaN	2.484498
48.633221	52.813656	NaN	34.271121	-4.180435	NaN	14.362101
35.861926	69.031179	NaN	43.746147	-33.169253	NaN	-7.884221
30.878925	60.540089	NaN	45.508912	-29.661163	NaN	-14.629986
48.187625	55.407924	NaN	39.439425	-7.220299	NaN	8.748200
42.550679	67.604763	NaN	49.438857	-25.054083	NaN	-6.888178
32.359896	47.530460	NaN	44.580909	-15.170564	NaN	-12.221013
31.844901	63.747204	NaN	52.571312	-31.902303	NaN	-20.726412
40.611842	66.598573	NaN	44.215727	-25.986732	NaN	-3.603885
36.314410	55.777099	NaN	34.972809	-19.462689	NaN	1.341601
40.891992	53.194183	NaN	38.867564	-12.302191	NaN	2.024428
35.561139	67.451289	NaN	45.549431	-31.890150	NaN	-9.988292
36.511542	64.876079	NaN	39.229717	-28.364536	NaN	-2.718175
41.612739	58.056503	NaN	40.902153	-16.443764	NaN	0.710586
40.978857	61.894893	NaN	36.033302	-20.916036	NaN	4.945554
36.368243	66.485643	NaN	44.448829	-30.117401	NaN	-8.080587
42.962371	52.593869	NaN	35.607255	-9.631498	NaN	7.355116
42.574954	68.584129	NaN	34.543655	-26.009175	NaN	8.031300
31.570512	61.591492	NaN	49.296420	-30.020980	NaN	-17.725908
29.796569	49.845677	NaN	34.594223	-20.049108	NaN	-4.797654
44.603018	59.853458	NaN	46.437884	-15.250440	NaN	-1.834866
37.400767	52.164621	NaN	49.709447	-14.763854	NaN	-12.308680
53.821441	54.898020	NaN	36.821659	-1.076579	NaN	16.999782
43.345128	67.917041	NaN	30.465973	-24.571914	NaN	12.879155
45.093435	69.444395	NaN	39.480003	-24.350959	NaN	5.613433
32.881553	63.291388	NaN	39.522137	-30.409835	NaN	-6.640584
38.433396	57.704702	NaN	31.273630	-19.271306	NaN	7.159766
42.601740	64.083771	NaN	38.255772	-21.482031	NaN	4.345968
43.827054	49.957419	NaN	46.046958	-6.130365	NaN	-2.219904
35.530859	60.278329	NaN	41.520111	-24.747470	NaN	-5.989252
39.911966	59.943736	NaN	39.918497	-20.031770	NaN	-0.006531
46.500331	70.871229	NaN	37.605275	-24.370898	NaN	8.895056
35.380151	50.051455	NaN	32.233738	-14.671304	NaN	3.146413
31.248626	59.652395	NaN	34.967877	-28.403768	NaN	-3.719251
44.078157	60.624215	NaN	52.185615	-16.546057	NaN	-8.107458
41.498371	55.027118	NaN	31.553937	-13.528746	NaN	9.944434
44.507701	53.826874	NaN	42.857813	-9.319173	NaN	1.649888
34.215878	59.440888	NaN	46.256289	-25.225011	NaN	-12.040411
41.914849	69.257901	NaN	43.012502	-27.343053	NaN	-1.097653
52.305021	52.227182	NaN	25.329966	0.077839	NaN	26.975055
23.436817	75.611776	NaN	47.667570	-52.174959	NaN	-24.230752
37.369578	43.788520	NaN	46.592713	-6.418942	NaN	-9.223135
35.512967	63.077253	NaN	44.537143	-27.564286	NaN	-9.024175
29.431078	50.464838	NaN	35.289720	-21.033760	NaN	-5.858642
42.931428	50.366259	NaN	36.215096	-7.434832	NaN	6.716332
36.196486	47.229584	NaN	27.047483	-11.033098	NaN	9.149004
39.127097	58.148375	NaN	41.967446	-19.021278	NaN	-2.840349
36.010555	50.646784	NaN	33.274772	-14.636229	NaN	2.735783
41.137808	61.583391	NaN	45.018804	-20.445583	NaN	-3.880995
42.926957	68.365857	NaN	50.396132	-25.438901	NaN	-7.469175
46.485034	58.779388	NaN	35.097263	-12.294353	NaN	11.387771
39.585873	59.381764	NaN	45.086623	-19.795892	NaN	-5.500751
51.254367	51.324323	NaN	42.279701	-0.069956	NaN	8.974666
36.344136	59.602449	NaN	41.484862	-23.258313	NaN	-5.140727
45.075603	48.260949	NaN	42.087796	-3.185345	NaN	2.987807
50.353336	50.593324	NaN	26.922108	-0.239987	NaN	23.431228
44.920770	65.444659	NaN	41.266072	-20.523889	NaN	3.654698
48.024306	59.429333	NaN	36.626685	-11.405027	NaN	11.397621
53.031679	70.865701	NaN	40.772579	-17.834022	NaN	12.259100
53.464607	70.663705	NaN	33.764348	-17.199098	NaN	19.700260
31.589292	60.497500	NaN	42.287085	-28.908208	NaN	-10.697793
44.645192	64.594745	NaN	27.308521	-19.949553	NaN	17.336671
47.222871	62.879515	NaN	42.186847	-15.656643	NaN	5.036025
35.970922	65.345587	NaN	35.271866	-29.374665	NaN	0.699056
54.860163	66.440088	NaN	43.006756	-11.579925	NaN	11.853408
32.210275	61.156240	NaN	33.407853	-28.945965	NaN	-1.197578
43.316824	65.507180	NaN	49.799556	-22.190356	NaN	-6.482732
40.904951	48.059347	NaN	31.833221	-7.154397	NaN	9.071730
35.042749	49.066694	NaN	46.436225	-14.023944	NaN	-11.393476
35.290355	66.226085	NaN	45.783561	-30.935730	NaN	-10.493206
38.638068	57.781394	NaN	36.253084	-19.143326	NaN	2.384984
45.892001	57.373227	NaN	38.089542	-11.481226	NaN	7.802460
34.928718	59.847253	NaN	44.122862	-24.918536	NaN	-9.194144
42.686489	66.277756	NaN	40.163597	-23.591267	NaN	2.522893
39.756532	63.631770	NaN	49.337775	-23.875238	NaN	-9.581244
35.509075	46.292793	NaN	42.745064	-10.783718	NaN	-7.235990
33.020984	57.233321	NaN	45.675206	-24.212337	NaN	-12.654223
40.999801	55.692536	NaN	42.921390	-14.692734	NaN	-1.921589
31.213060	61.204045	NaN	47.244036	-29.990985	NaN	-16.030976
40.940967	57.994308	NaN	32.224311	-17.053341	NaN	8.716656
39.274062	51.336633	NaN	32.997021	-12.062571	NaN	6.277041
29.100520	67.878598	NaN	39.930438	-38.778078	NaN	-10.829918
37.565545	63.817259	NaN	33.635068	-26.251714	NaN	3.930477
46.828075	54.767751	NaN	39.413916	-7.939676	NaN	7.414159
39.738885	48.926892	NaN	36.820217	-9.188007	NaN	2.918668
38.600778	58.428724	NaN	47.138233	-19.827946	NaN	-8.537456
44.809064	64.536127	NaN	26.654369	-19.727063	NaN	18.154695
37.007688	50.363850	NaN	31.895954	-13.356162	NaN	5.111734
45.327664	61.789121	NaN	41.442778	-16.461457	NaN	3.884886
36.501471	61.820013	NaN	46.588278	-25.318542	NaN	-10.086807
42.201799	56.303211	NaN	40.176614	-14.101412	NaN	2.025185
43.498352	68.087684	NaN	37.079065	-24.589332	NaN	6.419287
39.871001	56.625435	NaN	44.684827	-16.754434	NaN	-4.813826
47.540128	68.550572	NaN	50.296909	-21.010443	NaN	-2.756781
43.194349	56.761162	NaN	39.060435	-13.566813	NaN	4.133914
40.841179	71.320015	NaN	45.946417	-30.478836	NaN	-5.105238
30.091115	50.232380	NaN	39.271763	-20.141265	NaN	-9.180648
49.700288	59.357522	NaN	49.510723	-9.657234	NaN	0.189566
42.572271	53.819230	NaN	33.766376	-11.246960	NaN	8.805894
54.503878	52.960775	NaN	40.384467	1.543103	NaN	14.119411
40.587395	57.131620	NaN	43.627330	-16.544226	NaN	-3.039935
46.783352	51.016331	NaN	35.794323	-4.232979	NaN	10.989028
41.335733	70.599528	NaN	44.421882	-29.263795	NaN	-3.086149
45.802745	56.466786	NaN	38.326597	-10.664041	NaN	7.476148
47.099689	61.408287	NaN	39.510137	-14.308598	NaN	7.589552
47.632125	59.255357	NaN	26.615385	-11.623231	NaN	21.016740
42.782998	63.241023	NaN	45.993503	-20.458025	NaN	-3.210504
39.316106	50.348772	NaN	36.206136	-11.032666	NaN	3.109970
42.762037	59.617171	NaN	27.327066	-16.855135	NaN	15.434970
35.058867	56.943818	NaN	48.199326	-21.884951	NaN	-13.140460
23.949218	59.111595	NaN	29.284543	-35.162378	NaN	-5.335325
45.859260	58.165004	NaN	43.287369	-12.305744	NaN	2.571891
33.223954	52.317907	NaN	30.315116	-19.093952	NaN	2.908838
39.699855	60.728092	NaN	30.271783	-21.028236	NaN	9.428073
47.538076	66.354536	NaN	35.274954	-18.816460	NaN	12.263122
35.283303	46.827358	NaN	44.440207	-11.544055	NaN	-9.156904
34.895918	57.225354	NaN	34.254194	-22.329436	NaN	0.641724
50.082697	46.152678	NaN	36.473501	3.930019	NaN	13.609196
41.274036	56.639713	NaN	38.443203	-15.365677	NaN	2.830833
44.253874	58.570242	NaN	51.351573	-14.316368	NaN	-7.097699
35.213116	59.825770	NaN	47.393512	-24.612654	NaN	-12.180396
32.749636	50.399043	NaN	39.655268	-17.649407	NaN	-6.905632
52.875329	59.728760	NaN	46.556648	-6.853430	NaN	6.318681
35.061243	48.310784	NaN	34.750046	-13.249540	NaN	0.311197
37.105915	59.642159	NaN	45.287833	-22.536244	NaN	-8.181918
30.518522	65.589492	NaN	50.396896	-35.070970	NaN	-19.878374
39.170264	55.444488	NaN	46.320124	-16.274224	NaN	-7.149860
55.569812	57.805402	NaN	43.735906	-2.235590	NaN	11.833906
25.179694	67.607208	NaN	49.697418	-42.427514	NaN	-24.517724
41.200756	53.581633	NaN	41.673292	-12.380877	NaN	-0.472536
42.165297	53.131901	NaN	27.897507	-10.966605	NaN	14.267789
47.893990	57.975447	NaN	41.647746	-10.081456	NaN	6.246245
44.385404	60.821698	NaN	42.447915	-16.436294	NaN	1.937489
42.614520	30.755976	NaN	31.042083	11.858544	NaN	11.572437
40.911287	59.837332	NaN	36.447527	-18.926045	NaN	4.463760
40.171971	61.804812	NaN	36.278790	-21.632841	NaN	3.893181
34.228689	57.438097	NaN	39.793129	-23.209408	NaN	-5.564440
40.674996	55.873151	NaN	47.732019	-15.198155	NaN	-7.057023
58.641364	59.056348	NaN	44.384509	-0.414984	NaN	14.256855
36.534517	61.214006	NaN	42.212617	-24.679489	NaN	-5.678100
36.290399	45.120923	NaN	42.398669	-8.830525	NaN	-6.108270
36.982443	59.293857	NaN	43.435645	-22.311414	NaN	-6.453202
33.044029	49.311181	NaN	31.710361	-16.267152	NaN	1.333668
42.192729	60.461306	NaN	30.329460	-18.268577	NaN	11.863269
47.915910	53.759818	NaN	38.689765	-5.843908	NaN	9.226145
47.343044	61.584700	NaN	36.856836	-14.241656	NaN	10.486208
53.295888	67.438809	NaN	42.515467	-14.142920	NaN	10.780421
32.704826	62.933009	NaN	44.520124	-30.228183	NaN	-11.815298
43.833062	56.954209	NaN	35.352565	-13.121147	NaN	8.480497
42.198573	61.251134	NaN	44.517800	-19.052560	NaN	-2.319227
33.699603	51.599433	NaN	28.974606	-17.899829	NaN	4.724998
36.867559	71.136455	NaN	50.126534	-34.268896	NaN	-13.258975
30.049409	63.878060	NaN	38.610220	-33.828651	NaN	-8.560811
41.672230	52.687001	NaN	47.036674	-11.014771	NaN	-5.364444
28.911179	54.575877	NaN	23.355484	-25.664698	NaN	5.555695
29.029372	62.484139	NaN	35.986869	-33.454767	NaN	-6.957497
50.180546	68.848709	NaN	49.367688	-18.668164	NaN	0.812857
38.803906	52.786985	NaN	47.205436	-13.983079	NaN	-8.401530
43.734957	64.335890	NaN	37.407474	-20.600933	NaN	6.327484
37.108297	54.664569	NaN	42.401898	-17.556272	NaN	-5.293601
47.321496	46.881035	NaN	37.617818	0.440461	NaN	9.703678
42.714905	61.450335	NaN	40.629322	-18.735429	NaN	2.085583
27.322567	46.473994	NaN	37.509159	-19.151427	NaN	-10.186592
33.026835	58.874278	NaN	38.337712	-25.847443	NaN	-5.310877
36.702382	61.332130	NaN	45.173756	-24.629748	NaN	-8.471374
41.598143	63.457556	NaN	52.416224	-21.859413	NaN	-10.818082
43.285834	65.474009	NaN	34.451392	-22.188175	NaN	8.834443
54.404256	50.626513	NaN	33.512947	3.777743	NaN	20.891309
39.091654	56.974933	NaN	40.330540	-17.883279	NaN	-1.238886
42.361648	46.514400	NaN	38.560692	-4.152752	NaN	3.800956
34.186793	50.892489	NaN	36.078780	-16.705695	NaN	-1.891987
30.676876	50.770181	NaN	43.326095	-20.093305	NaN	-12.649219
48.404464	59.446485	NaN	47.634554	-11.042021	NaN	0.769910
46.966540	63.281894	NaN	42.565139	-16.315354	NaN	4.401401
33.278798	64.886842	NaN	38.581971	-31.608044	NaN	-5.303174
26.711608	63.222162	NaN	38.190824	-36.510554	NaN	-11.479215
37.937258	52.932428	NaN	43.658994	-14.995170	NaN	-5.721736
31.693830	61.100544	NaN	40.416544	-29.406714	NaN	-8.722714
36.093290	64.685132	NaN	42.098646	-28.591842	NaN	-6.005356
32.377226	65.359018	NaN	39.358709	-32.981793	NaN	-6.981484
48.860187	47.673775	NaN	40.132800	1.186411	NaN	8.727387
44.174604	51.632712	NaN	45.827833	-7.458108	NaN	-1.653229
46.376077	58.152028	NaN	42.631641	-11.775951	NaN	3.744436
40.893530	46.918931	NaN	33.689288	-6.025402	NaN	7.204242
39.424792	51.821074	NaN	45.153331	-12.396282	NaN	-5.728539
21.628793	45.348185	NaN	27.936219	-23.719392	NaN	-6.307425
43.946514	62.787472	NaN	47.634945	-18.840958	NaN	-3.688431
42.546251	47.560448	NaN	40.053815	-5.014196	NaN	2.492436
37.700013	50.316277	NaN	45.589455	-12.616264	NaN	-7.889442
51.431455	57.274175	NaN	46.736651	-5.842720	NaN	4.694804
45.555921	50.866690	NaN	46.055756	-5.310769	NaN	-0.499835
36.042692	36.884237	NaN	37.915847	-0.841545	NaN	-1.873155
45.889679	59.242185	NaN	41.617858	-13.352506	NaN	4.271822
38.523113	55.805966	NaN	37.833818	-17.282853	NaN	0.689295
50.547066	56.095880	NaN	38.402401	-5.548814	NaN	12.144665
32.743227	58.477773	NaN	39.742894	-25.734546	NaN	-6.999667
38.293029	64.394668	NaN	46.622010	-26.101639	NaN	-8.328981
27.798522	59.031229	NaN	40.706786	-31.232707	NaN	-12.908264
43.326868	54.482088	NaN	37.776397	-11.155220	NaN	5.550471
44.724348	68.002292	NaN	40.031402	-23.277943	NaN	4.692946
39.641467	56.561524	NaN	39.294923	-16.920057	NaN	0.346543
43.011106	57.350893	NaN	38.922094	-14.339786	NaN	4.089012
27.580244	54.189359	NaN	46.825990	-26.609115	NaN	-19.245746
44.031203	56.973943	NaN	45.114254	-12.942741	NaN	-1.083051
48.900195	61.292003	NaN	37.975704	-12.391807	NaN	10.924491
42.856603	55.703610	NaN	31.171751	-12.847007	NaN	11.684852
56.006695	70.771983	NaN	46.966862	-14.765288	NaN	9.039833
34.286262	58.754612	NaN	36.237038	-24.468350	NaN	-1.950776
44.409392	64.029145	NaN	39.510978	-19.619752	NaN	4.898415
50.861259	59.454835	NaN	32.151441	-8.593576	NaN	18.709817
37.226878	52.641351	NaN	39.064664	-15.414473	NaN	-1.837786
50.481572	56.495788	NaN	41.302037	-6.014215	NaN	9.179535
25.153957	63.667620	NaN	35.864955	-38.513662	NaN	-10.710998
47.447555	52.571892	NaN	35.740902	-5.124337	NaN	11.706653
41.302050	65.714841	NaN	46.692736	-24.412791	NaN	-5.390686
42.297392	53.351639	NaN	36.106621	-11.054247	NaN	6.190772
45.679275	54.019763	NaN	42.066983	-8.340488	NaN	3.612292
37.549475	63.965641	NaN	45.788989	-26.416166	NaN	-8.239514
42.769837	56.338504	NaN	46.549975	-13.568667	NaN	-3.780138
25.870616	55.513148	NaN	43.932483	-29.642532	NaN	-18.061867
37.914912	54.458221	NaN	34.810728	-16.543309	NaN	3.104184
32.777468	59.187077	NaN	44.584196	-26.409609	NaN	-11.806728
41.608131	50.503316	NaN	43.981293	-8.895185	NaN	-2.373162
36.821138	51.477141	NaN	42.096406	-14.656004	NaN	-5.275269
40.861434	64.766620	NaN	37.476507	-23.905186	NaN	3.384927
46.256617	57.636684	NaN	44.279556	-11.380067	NaN	1.977061
42.464204	58.274194	NaN	41.800658	-15.809990	NaN	0.663546
49.857669	72.120825	NaN	43.655970	-22.263156	NaN	6.201700
48.769958	63.824579	NaN	36.146152	-15.054621	NaN	12.623806
37.828282	48.628835	NaN	37.864992	-10.800553	NaN	-0.036710
44.559358	60.058240	NaN	39.640732	-15.498881	NaN	4.918626
33.331732	49.088311	NaN	35.837606	-15.756579	NaN	-2.505874
42.186428	53.659790	NaN	36.864172	-11.473362	NaN	5.322256
38.910153	50.577975	NaN	46.009089	-11.667822	NaN	-7.098935
38.149765	59.109501	NaN	38.983986	-20.959736	NaN	-0.834221
27.927598	70.135277	NaN	50.471742	-42.207678	NaN	-22.544143
45.536416	64.917227	NaN	45.793455	-19.380811	NaN	-0.257039
40.834038	55.079501	NaN	35.313625	-14.245462	NaN	5.520413
44.972110	55.381871	NaN	28.579305	-10.409761	NaN	16.392805
37.011415	74.988276	NaN	45.475172	-37.976861	NaN	-8.463757
48.133752	63.889556	NaN	45.566600	-15.755803	NaN	2.567152
46.434302	57.409322	NaN	44.173211	-10.975020	NaN	2.261091
50.257308	48.443593	NaN	36.345513	1.813714	NaN	13.911794
38.527080	35.610695	NaN	35.633906	2.916385	NaN	2.893174
51.324233	45.743694	NaN	38.188229	5.580538	NaN	13.136003
36.592804	62.415123	NaN	45.614828	-25.822319	NaN	-9.022024
39.041048	47.524231	NaN	29.206990	-8.483183	NaN	9.834058
42.776842	61.176334	NaN	41.329920	-18.399492	NaN	1.446922
50.250902	47.793389	NaN	25.274590	2.457512	NaN	24.976311
41.849204	52.126107	NaN	30.433187	-10.276904	NaN	11.416017
38.743078	47.324123	NaN	42.025216	-8.581044	NaN	-3.282138
34.147007	62.759934	NaN	43.978725	-28.612927	NaN	-9.831718
34.973526	52.664740	NaN	38.783570	-17.691214	NaN	-3.810044
40.405604	46.043914	NaN	36.347539	-5.638311	NaN	4.058064
43.980433	56.925656	NaN	33.688915	-12.945223	NaN	10.291518
49.798695	52.693440	NaN	48.183105	-2.894745	NaN	1.615589
34.725235	57.432528	NaN	25.661653	-22.707294	NaN	9.063581
45.337346	56.017389	NaN	33.686432	-10.680042	NaN	11.650914
39.356868	39.576944	NaN	38.006112	-0.220076	NaN	1.350756
41.412462	57.785499	NaN	40.005625	-16.373037	NaN	1.406837
39.084131	57.035220	NaN	43.881584	-17.951089	NaN	-4.797453
31.243318	59.922253	NaN	35.344192	-28.678935	NaN	-4.100874
42.867076	60.981974	NaN	49.390289	-18.114898	NaN	-6.523213
40.268342	52.454150	NaN	39.103201	-12.185808	NaN	1.165141
33.403394	58.301253	NaN	37.203959	-24.897859	NaN	-3.800565
51.127752	51.914626	NaN	30.023008	-0.786874	NaN	21.104744
43.176656	63.361632	NaN	43.452575	-20.184976	NaN	-0.275920
35.344293	49.921325	NaN	37.246397	-14.577032	NaN	-1.902104
39.835160	49.449254	NaN	45.232830	-9.614093	NaN	-5.397669
24.498764	58.055728	NaN	36.892146	-33.556964	NaN	-12.393382
46.718213	58.922999	NaN	42.226628	-12.204786	NaN	4.491585
41.371539	63.285256	NaN	44.742556	-21.913717	NaN	-3.371017
36.771700	58.921749	NaN	45.727704	-22.150049	NaN	-8.956004
37.136902	60.027538	NaN	35.679740	-22.890636	NaN	1.457162
38.102908	53.292734	NaN	37.414150	-15.189825	NaN	0.688759
47.696758	64.360616	NaN	44.000115	-16.663858	NaN	3.696643
41.478927	47.640860	NaN	38.551446	-6.161933	NaN	2.927481
48.991362	49.778795	NaN	29.506153	-0.787433	NaN	19.485209
51.357606	56.373672	NaN	44.470855	-5.016066	NaN	6.886751
45.932516	52.806829	NaN	45.393449	-6.874313	NaN	0.539067
36.987905	59.804809	NaN	43.326267	-22.816904	NaN	-6.338362
41.611290	56.353602	NaN	48.005212	-14.742312	NaN	-6.393922
51.310041	32.997104	NaN	37.269454	18.312937	NaN	14.040587
40.851657	67.301074	NaN	43.789150	-26.449417	NaN	-2.937493
43.349726	64.885226	NaN	46.157386	-21.535499	NaN	-2.807660
43.238497	65.160257	NaN	52.252085	-21.921760	NaN	-9.013588
40.865967	56.695612	NaN	30.613873	-15.829645	NaN	10.252093
44.066844	55.730960	NaN	32.289051	-11.664116	NaN	11.777793
46.590483	35.137734	NaN	34.561659	11.452749	NaN	12.028824
44.536123	61.530364	NaN	41.718202	-16.994241	NaN	2.817921
37.940727	43.178351	NaN	30.381482	-5.237624	NaN	7.559245
22.984010	44.302402	NaN	49.711546	-21.318391	NaN	-26.727536
40.586360	45.308907	NaN	44.554519	-4.722547	NaN	-3.968159
44.735578	54.587898	NaN	33.245799	-9.852320	NaN	11.489779
37.098680	62.192165	NaN	50.452267	-25.093485	NaN	-13.353587
41.949003	63.550471	NaN	33.013336	-21.601468	NaN	8.935667
38.800096	55.087990	NaN	37.154162	-16.287894	NaN	1.645934
45.473434	44.307664	NaN	31.677820	1.165770	NaN	13.795614
33.289377	58.515435	NaN	40.098218	-25.226058	NaN	-6.808841
31.033158	57.414272	NaN	49.875635	-26.381115	NaN	-18.842478
38.581080	65.802385	NaN	41.096420	-27.221305	NaN	-2.515339
50.613265	62.261535	NaN	47.622135	-11.648270	NaN	2.991130
39.154853	55.339164	NaN	34.049693	-16.184311	NaN	5.105160
43.142636	71.125964	NaN	43.649719	-27.983328	NaN	-0.507083
45.198686	60.571643	NaN	45.490265	-15.372957	NaN	-0.291579
46.680844	58.286026	NaN	48.387901	-11.605182	NaN	-1.707057
43.147170	75.812669	NaN	34.256903	-32.665498	NaN	8.890267
38.368341	55.118381	NaN	37.046978	-16.750040	NaN	1.321363
39.436140	60.704698	NaN	46.210260	-21.268558	NaN	-6.774119
28.603202	50.038471	NaN	28.645962	-21.435270	NaN	-0.042761
33.152037	58.602185	NaN	38.337744	-25.450148	NaN	-5.185707
36.564449	59.266461	NaN	36.787169	-22.702012	NaN	-0.222721
40.941954	67.337889	NaN	52.674775	-26.395936	NaN	-11.732822
39.548980	59.409855	NaN	42.160948	-19.860875	NaN	-2.611968
41.080361	49.358211	NaN	37.990680	-8.277850	NaN	3.089682
38.687792	50.857675	NaN	38.564629	-12.169883	NaN	0.123163
25.552081	58.012222	NaN	44.641919	-32.460142	NaN	-19.089838
44.299275	61.398763	NaN	32.906055	-17.099488	NaN	11.393220
46.453799	57.299612	NaN	44.359561	-10.845813	NaN	2.094238
38.371097	54.394744	NaN	41.026799	-16.023647	NaN	-2.655702
28.580534	58.527757	NaN	36.567458	-29.947223	NaN	-7.986925
26.045977	56.742763	NaN	43.571991	-30.696786	NaN	-17.526014
41.370491	60.054340	NaN	41.597498	-18.683849	NaN	-0.227008
41.460808	70.618587	NaN	38.061422	-29.157779	NaN	3.399386
39.544871	50.931673	NaN	37.984797	-11.386802	NaN	1.560074
46.646135	70.419435	NaN	36.279451	-23.773299	NaN	10.366684
49.334910	58.472269	NaN	43.887785	-9.137359	NaN	5.447126
34.702424	47.751298	NaN	37.932788	-13.048874	NaN	-3.230363
35.878364	57.993289	NaN	45.999534	-22.114925	NaN	-10.121169
50.808359	57.390661	NaN	38.040204	-6.582303	NaN	12.768155
28.725516	70.002382	NaN	45.824232	-41.276866	NaN	-17.098716
47.086091	54.207763	NaN	39.291816	-7.121673	NaN	7.794275
49.259668	63.015288	NaN	38.406738	-13.755619	NaN	10.852931
44.698038	44.958277	NaN	55.724666	-0.260239	NaN	-11.026627
49.732154	68.582390	NaN	33.450480	-18.850236	NaN	16.281674
30.327571	64.296393	NaN	40.043221	-33.968822	NaN	-9.715650
39.504400	54.926063	NaN	38.428707	-15.421662	NaN	1.075693
25.910107	64.358670	NaN	43.293034	-38.448563	NaN	-17.382927
30.528239	62.718988	NaN	42.977748	-32.190748	NaN	-12.449508
41.960250	58.403884	NaN	27.491395	-16.443635	NaN	14.468855
31.116289	47.127001	NaN	32.208556	-16.010711	NaN	-1.092266
25.325199	58.858923	NaN	39.042540	-33.533724	NaN	-13.717342
41.307248	46.216491	NaN	39.544021	-4.909243	NaN	1.763228
32.800537	63.403765	NaN	32.872828	-30.603228	NaN	-0.072291
47.598614	66.669850	NaN	44.627001	-19.071237	NaN	2.971612
26.234735	46.804458	NaN	29.517870	-20.569723	NaN	-3.283135
52.748090	60.825601	NaN	34.280035	-8.077511	NaN	18.468055
35.130042	62.524793	NaN	38.888945	-27.394751	NaN	-3.758902
48.010018	60.011620	NaN	37.224610	-12.001602	NaN	10.785408
33.135881	48.727097	NaN	31.545379	-15.591217	NaN	1.590502
44.638207	51.507119	NaN	35.581216	-6.868913	NaN	9.056991
43.294377	54.990820	NaN	28.321513	-11.696443	NaN	14.972864
39.935364	48.543695	NaN	39.098304	-8.608331	NaN	0.837060
35.613577	62.711363	NaN	39.292270	-27.097786	NaN	-3.678693
45.202449	53.265143	NaN	43.057186	-8.062694	NaN	2.145263
41.300964	53.451510	NaN	35.593994	-12.150546	NaN	5.706970
46.837334	66.464088	NaN	45.424048	-19.626754	NaN	1.413286
24.719227	62.352008	NaN	41.189613	-37.632781	NaN	-16.470385
38.100558	62.549059	NaN	42.929254	-24.448502	NaN	-4.828697
31.161138	67.420934	NaN	26.297025	-36.259796	NaN	4.864113
45.572045	73.393913	NaN	31.957991	-27.821868	NaN	13.614054
41.575717	64.734153	NaN	33.720325	-23.158437	NaN	7.855391
42.637019	60.616358	NaN	36.946901	-17.979339	NaN	5.690118
44.261374	55.951267	NaN	46.463042	-11.689893	NaN	-2.201668
30.006085	53.986085	NaN	36.307668	-23.980000	NaN	-6.301584
42.828723	54.167791	NaN	42.297224	-11.339068	NaN	0.531499
31.486635	58.239687	NaN	48.415865	-26.753052	NaN	-16.929230
42.201576	51.738669	NaN	37.546610	-9.537093	NaN	4.654965
37.705451	74.306168	NaN	49.565982	-36.600717	NaN	-11.860531
49.202468	67.100858	NaN	44.274125	-17.898390	NaN	4.928342
37.203327	63.475037	NaN	50.086715	-26.271710	NaN	-12.883387
44.616156	59.346557	NaN	45.306084	-14.730401	NaN	-0.689928
32.308134	43.243530	NaN	33.520883	-10.935396	NaN	-1.212749
35.503460	63.719602	NaN	46.954716	-28.216142	NaN	-11.451256
29.086923	44.220624	NaN	31.251355	-15.133701	NaN	-2.164433
43.647163	55.293975	NaN	33.619333	-11.646812	NaN	10.027830
