# Supplementary material for: Combined Influences of Model Choice, Data Quality, and Data Quantity When Estimating Population Trends
Source: PLoS One. 2015 Jul 15;10(7):e0132255. doi: 10.1371/journal.pone.0132255 (PMC4503393; doi:10.1371/journal.pone.0132255)
Supplement: S1 Dataset — Files are organized by model type and by the input lambda value. (ZIP) [file pone.0132255.s002.zip › Snail/sims_lambda_0_95/simulationOutput_0.95_0_0.1_0.3_20.xls]

Percent_Decline_True	Median_Percent_Decline_Matrix	Median_Percent_Decline_Matrix_stable	Median_Percent_Decline_Scalar	Difference_True_Matrix	Difference_True_Matrix_Stable	Difference_True_Scalar
31.221994	60.724331	NaN	50.570689	-29.502337	NaN	-19.348695
36.608926	59.021841	NaN	46.398942	-22.412915	NaN	-9.790016
32.656789	54.615260	NaN	40.110384	-21.958471	NaN	-7.453595
46.405836	50.291166	NaN	38.053327	-3.885329	NaN	8.352510
42.850802	48.648447	NaN	42.665594	-5.797645	NaN	0.185208
42.508496	58.662169	NaN	42.116825	-16.153673	NaN	0.391671
37.190032	59.373902	NaN	36.760745	-22.183870	NaN	0.429286
24.959176	61.621252	NaN	41.079981	-36.662076	NaN	-16.120804
33.150272	71.998202	NaN	52.124300	-38.847930	NaN	-18.974028
39.344874	62.493850	NaN	29.480434	-23.148976	NaN	9.864440
39.753538	54.604455	NaN	42.979192	-14.850917	NaN	-3.225654
35.658741	62.275474	NaN	42.475560	-26.616734	NaN	-6.816819
36.974787	62.917932	NaN	42.588313	-25.943145	NaN	-5.613526
30.534351	52.523048	NaN	42.400613	-21.988697	NaN	-11.866261
36.798318	41.924963	NaN	37.784134	-5.126645	NaN	-0.985816
47.779207	57.900730	NaN	38.824664	-10.121523	NaN	8.954543
40.826246	58.933978	NaN	40.827153	-18.107732	NaN	-0.000908
37.306705	74.968223	NaN	32.266980	-37.661518	NaN	5.039725
34.304349	62.666234	NaN	26.344415	-28.361885	NaN	7.959934
38.259414	53.335028	NaN	46.076648	-15.075614	NaN	-7.817235
42.152831	59.154309	NaN	44.563779	-17.001478	NaN	-2.410949
45.692277	46.853869	NaN	44.043898	-1.161592	NaN	1.648380
49.032430	47.660700	NaN	37.629978	1.371730	NaN	11.402452
34.684551	64.896509	NaN	45.890949	-30.211958	NaN	-11.206398
48.180011	61.316878	NaN	37.179606	-13.136867	NaN	11.000406
30.056159	35.794978	NaN	23.400269	-5.738819	NaN	6.655890
40.272739	59.459435	NaN	35.556615	-19.186696	NaN	4.716124
42.354531	54.285397	NaN	37.737075	-11.930867	NaN	4.617456
40.031610	44.699198	NaN	37.001177	-4.667588	NaN	3.030434
37.651381	69.265184	NaN	37.471789	-31.613803	NaN	0.179592
38.852553	64.392569	NaN	47.197050	-25.540017	NaN	-8.344497
46.187423	62.399545	NaN	12.570683	-16.212122	NaN	33.616740
38.389907	61.158222	NaN	34.669165	-22.768315	NaN	3.720743
47.496186	39.600740	NaN	26.348597	7.895447	NaN	21.147589
43.302822	53.832073	NaN	43.699861	-10.529251	NaN	-0.397039
44.789145	47.177299	NaN	50.893766	-2.388154	NaN	-6.104621
34.215911	74.527817	NaN	43.997396	-40.311906	NaN	-9.781485
40.873840	53.573550	NaN	46.060590	-12.699710	NaN	-5.186750
40.064518	48.783285	NaN	37.919198	-8.718767	NaN	2.145320
53.139865	66.279789	NaN	42.232249	-13.139925	NaN	10.907616
32.475214	42.425752	NaN	26.743813	-9.950538	NaN	5.731402
24.608109	47.288993	NaN	37.837484	-22.680884	NaN	-13.229375
36.685438	48.577922	NaN	45.716360	-11.892484	NaN	-9.030923
31.214609	64.699648	NaN	27.658075	-33.485039	NaN	3.556534
29.133274	55.942229	NaN	12.446289	-26.808956	NaN	16.686985
36.591159	61.476674	NaN	36.260774	-24.885515	NaN	0.330384
50.043045	71.812473	NaN	43.484023	-21.769428	NaN	6.559022
42.644614	42.750256	NaN	30.205679	-0.105641	NaN	12.438935
41.625959	68.609050	NaN	45.523613	-26.983091	NaN	-3.897653
23.228137	64.242768	NaN	51.756030	-41.014631	NaN	-28.527894
36.415525	73.341056	NaN	44.528145	-36.925531	NaN	-8.112621
41.624243	62.561020	NaN	37.869383	-20.936776	NaN	3.754860
34.873890	41.141051	NaN	29.196096	-6.267161	NaN	5.677794
25.452406	63.321815	NaN	46.949767	-37.869410	NaN	-21.497362
37.995637	66.298841	NaN	53.078191	-28.303204	NaN	-15.082554
49.290546	49.682308	NaN	32.690772	-0.391763	NaN	16.599774
38.840204	51.948237	NaN	30.141158	-13.108033	NaN	8.699046
47.997429	56.414190	NaN	51.489743	-8.416762	NaN	-3.492314
37.197955	81.879686	NaN	50.895683	-44.681731	NaN	-13.697728
47.497190	55.150863	NaN	43.445171	-7.653673	NaN	4.052019
43.773036	49.491322	NaN	39.752552	-5.718286	NaN	4.020484
35.997637	59.051257	NaN	34.091575	-23.053620	NaN	1.906062
40.198162	55.310379	NaN	43.029207	-15.112217	NaN	-2.831045
47.327477	54.754865	NaN	25.278201	-7.427388	NaN	22.049276
27.640959	57.106274	NaN	27.125854	-29.465315	NaN	0.515105
42.291293	64.283216	NaN	56.718244	-21.991922	NaN	-14.426950
43.910063	69.009360	NaN	13.900616	-25.099297	NaN	30.009447
49.763061	63.533807	NaN	50.681510	-13.770746	NaN	-0.918449
36.521324	47.881391	NaN	34.778689	-11.360067	NaN	1.742635
45.016575	59.973372	NaN	43.131523	-14.956797	NaN	1.885053
43.451845	57.531059	NaN	37.730980	-14.079214	NaN	5.720864
43.964356	58.409331	NaN	50.139074	-14.444974	NaN	-6.174717
50.988173	59.966342	NaN	48.072177	-8.978169	NaN	2.915996
41.975017	57.690601	NaN	25.827721	-15.715584	NaN	16.147296
34.621114	56.384745	NaN	30.521883	-21.763631	NaN	4.099231
38.466839	58.108022	NaN	41.731058	-19.641183	NaN	-3.264219
43.795323	56.150586	NaN	41.512126	-12.355263	NaN	2.283198
41.251040	47.186886	NaN	31.745510	-5.935846	NaN	9.505529
35.570326	59.146765	NaN	45.126731	-23.576439	NaN	-9.556405
38.384853	32.363184	NaN	27.464292	6.021669	NaN	10.920561
36.654980	50.380083	NaN	9.738783	-13.725103	NaN	26.916197
47.533087	75.272740	NaN	54.814450	-27.739653	NaN	-7.281363
47.719901	57.952774	NaN	41.349980	-10.232873	NaN	6.369921
32.894838	69.095125	NaN	42.068698	-36.200287	NaN	-9.173860
41.204429	66.950523	NaN	41.165758	-25.746094	NaN	0.038671
38.087161	63.530557	NaN	38.325703	-25.443396	NaN	-0.238542
42.737405	44.786026	NaN	5.943827	-2.048621	NaN	36.793578
42.665790	66.798267	NaN	34.200975	-24.132478	NaN	8.464815
35.079970	68.442285	NaN	33.121714	-33.362315	NaN	1.958257
42.240605	67.575853	NaN	45.783827	-25.335248	NaN	-3.543223
41.440721	55.544235	NaN	33.664696	-14.103514	NaN	7.776025
30.530922	54.819669	NaN	31.679787	-24.288746	NaN	-1.148865
41.839545	52.825345	NaN	46.066898	-10.985801	NaN	-4.227354
48.259930	68.248264	NaN	34.010753	-19.988334	NaN	14.249177
39.358585	52.497462	NaN	52.993130	-13.138877	NaN	-13.634545
37.464648	52.672313	NaN	33.439957	-15.207666	NaN	4.024691
32.111406	49.991462	NaN	34.424154	-17.880056	NaN	-2.312748
29.087071	45.575695	NaN	36.569294	-16.488624	NaN	-7.482223
45.871373	54.134012	NaN	51.398884	-8.262638	NaN	-5.527511
39.534599	60.952332	NaN	29.944087	-21.417733	NaN	9.590512
31.208451	74.010595	NaN	54.389010	-42.802144	NaN	-23.180559
38.278878	68.286422	NaN	49.104669	-30.007544	NaN	-10.825791
42.301782	56.155161	NaN	39.330577	-13.853378	NaN	2.971205
22.559360	78.015088	NaN	41.040325	-55.455728	NaN	-18.480965
45.442300	49.520809	NaN	46.455313	-4.078509	NaN	-1.013013
47.622957	48.144763	NaN	43.807896	-0.521806	NaN	3.815060
30.222128	47.891970	NaN	37.151594	-17.669842	NaN	-6.929465
43.208508	78.282521	NaN	56.779992	-35.074012	NaN	-13.571484
42.803313	59.373470	NaN	25.336116	-16.570158	NaN	17.467196
44.684018	42.479881	NaN	38.661192	2.204138	NaN	6.022827
45.293183	63.636170	NaN	53.091640	-18.342987	NaN	-7.798457
32.453309	70.997945	NaN	49.835485	-38.544636	NaN	-17.382176
30.523310	46.287228	NaN	46.022319	-15.763917	NaN	-15.499008
39.471327	49.446563	NaN	29.349850	-9.975236	NaN	10.121477
43.176638	66.265227	NaN	51.010575	-23.088589	NaN	-7.833938
29.858020	42.855918	NaN	27.970218	-12.997897	NaN	1.887802
36.937662	51.225658	NaN	39.953844	-14.287996	NaN	-3.016182
47.647828	52.188894	NaN	42.106437	-4.541066	NaN	5.541391
30.187297	43.414923	NaN	47.424792	-13.227626	NaN	-17.237495
31.536647	43.897854	NaN	43.134376	-12.361207	NaN	-11.597729
24.992396	67.536505	NaN	38.710722	-42.544109	NaN	-13.718326
44.992894	53.625427	NaN	53.243598	-8.632533	NaN	-8.250704
32.804238	59.511317	NaN	41.418177	-26.707079	NaN	-8.613939
50.323331	65.091594	NaN	30.644973	-14.768263	NaN	19.678358
30.652626	56.152903	NaN	21.168041	-25.500278	NaN	9.484585
33.734227	60.354176	NaN	40.567671	-26.619948	NaN	-6.833444
45.320190	62.207481	NaN	29.083561	-16.887292	NaN	16.236629
27.898081	67.336269	NaN	49.042052	-39.438188	NaN	-21.143971
32.784237	39.917203	NaN	26.456431	-7.132966	NaN	6.327806
33.950122	54.475639	NaN	33.715431	-20.525518	NaN	0.234691
30.539808	60.235646	NaN	29.079702	-29.695838	NaN	1.460106
42.471402	65.067699	NaN	45.118158	-22.596297	NaN	-2.646756
39.785347	60.740659	NaN	36.298422	-20.955311	NaN	3.486926
36.623627	54.877332	NaN	32.761401	-18.253705	NaN	3.862226
52.038441	67.297994	NaN	49.959113	-15.259553	NaN	2.079328
46.676432	45.048323	NaN	37.917262	1.628109	NaN	8.759170
45.369452	59.711160	NaN	40.498659	-14.341709	NaN	4.870793
44.251525	77.120433	NaN	46.260315	-32.868909	NaN	-2.008790
40.159715	50.020265	NaN	32.921011	-9.860550	NaN	7.238704
33.070802	39.162515	NaN	32.169494	-6.091713	NaN	0.901309
38.138121	62.977796	NaN	34.643298	-24.839675	NaN	3.494823
36.967387	62.039580	NaN	30.226954	-25.072193	NaN	6.740433
43.374073	59.622108	NaN	37.600122	-16.248035	NaN	5.773950
41.409879	51.856783	NaN	33.357585	-10.446904	NaN	8.052294
32.187576	25.476420	NaN	31.673693	6.711156	NaN	0.513883
39.872894	40.062659	NaN	49.573110	-0.189765	NaN	-9.700215
39.722940	56.823042	NaN	47.998538	-17.100102	NaN	-8.275598
21.518571	35.504385	NaN	36.875731	-13.985815	NaN	-15.357161
43.271234	61.735366	NaN	52.561652	-18.464132	NaN	-9.290417
33.566870	60.577105	NaN	44.046846	-27.010235	NaN	-10.479976
26.311363	57.681677	NaN	43.284829	-31.370314	NaN	-16.973466
45.761522	61.722692	NaN	42.804276	-15.961170	NaN	2.957246
32.106690	60.529315	NaN	38.486641	-28.422625	NaN	-6.379951
41.776594	50.503674	NaN	44.240485	-8.727080	NaN	-2.463891
27.549571	62.896138	NaN	40.323275	-35.346567	NaN	-12.773704
36.072372	46.019602	NaN	36.889872	-9.947230	NaN	-0.817500
28.895897	61.831806	NaN	44.867447	-32.935910	NaN	-15.971550
40.570528	58.865132	NaN	55.078067	-18.294604	NaN	-14.507539
30.282308	51.720926	NaN	42.234449	-21.438617	NaN	-11.952141
40.819418	73.825754	NaN	41.821325	-33.006335	NaN	-1.001906
44.096437	64.125289	NaN	52.953228	-20.028852	NaN	-8.856791
32.349087	59.157855	NaN	32.866758	-26.808768	NaN	-0.517671
42.840618	67.733709	NaN	35.974764	-24.893091	NaN	6.865853
46.177542	43.463132	NaN	38.724682	2.714410	NaN	7.452860
44.234265	63.158876	NaN	37.280147	-18.924611	NaN	6.954119
28.829724	62.321678	NaN	41.822733	-33.491954	NaN	-12.993008
38.021147	57.729910	NaN	28.328620	-19.708764	NaN	9.692526
40.497452	54.399299	NaN	38.098548	-13.901847	NaN	2.398904
30.362545	49.753436	NaN	45.894460	-19.390890	NaN	-15.531915
42.324563	60.560923	NaN	45.149555	-18.236359	NaN	-2.824991
36.542314	69.949039	NaN	45.636102	-33.406725	NaN	-9.093788
35.781926	63.377459	NaN	46.861477	-27.595533	NaN	-11.079552
45.595282	54.718110	NaN	39.651381	-9.122828	NaN	5.943901
25.992680	68.165283	NaN	36.794437	-42.172603	NaN	-10.801757
46.721857	48.738591	NaN	50.867853	-2.016733	NaN	-4.145996
40.104378	74.866779	NaN	50.830034	-34.762401	NaN	-10.725657
45.034509	55.710276	NaN	44.112004	-10.675767	NaN	0.922505
36.698505	67.514068	NaN	40.825962	-30.815563	NaN	-4.127457
46.721240	55.801358	NaN	24.314831	-9.080118	NaN	22.406409
41.518098	64.805603	NaN	26.247914	-23.287504	NaN	15.270185
48.412571	54.586852	NaN	43.221989	-6.174281	NaN	5.190582
43.510168	63.776478	NaN	42.604958	-20.266310	NaN	0.905209
44.516219	63.624176	NaN	36.226287	-19.107957	NaN	8.289932
38.583148	67.522394	NaN	43.643237	-28.939246	NaN	-5.060089
34.648433	55.313983	NaN	18.223889	-20.665550	NaN	16.424544
35.980415	49.306331	NaN	45.174727	-13.325915	NaN	-9.194311
39.112489	32.911343	NaN	27.908120	6.201146	NaN	11.204368
35.637356	67.705979	NaN	37.963110	-32.068623	NaN	-2.325754
36.586571	53.681932	NaN	52.547002	-17.095361	NaN	-15.960431
31.877443	46.689771	NaN	35.262402	-14.812328	NaN	-3.384958
50.375222	29.722170	NaN	13.267192	20.653052	NaN	37.108030
38.622365	72.438200	NaN	41.337261	-33.815835	NaN	-2.714896
29.595472	42.641882	NaN	45.271189	-13.046410	NaN	-15.675717
37.233978	57.492063	NaN	43.288943	-20.258085	NaN	-6.054965
34.986142	54.983660	NaN	55.674717	-19.997518	NaN	-20.688575
53.108441	31.869012	NaN	36.483207	21.239429	NaN	16.625234
31.197431	55.349230	NaN	53.251260	-24.151800	NaN	-22.053830
28.800972	59.610591	NaN	40.973450	-30.809619	NaN	-12.172478
29.726842	42.744325	NaN	34.339216	-13.017483	NaN	-4.612373
26.356907	56.643641	NaN	23.026470	-30.286733	NaN	3.330437
37.649684	50.039167	NaN	25.177669	-12.389483	NaN	12.472015
23.867952	49.665018	NaN	29.863984	-25.797065	NaN	-5.996031
35.430033	56.190427	NaN	40.738449	-20.760393	NaN	-5.308415
44.787111	65.604963	NaN	25.394329	-20.817851	NaN	19.392782
52.273478	59.647885	NaN	29.957988	-7.374408	NaN	22.315490
40.812238	55.458964	NaN	38.066325	-14.646726	NaN	2.745913
42.646101	54.887209	NaN	30.699108	-12.241108	NaN	11.946993
35.642203	48.341843	NaN	31.029847	-12.699640	NaN	4.612356
33.383602	70.448505	NaN	43.678142	-37.064903	NaN	-10.294541
35.846914	68.488103	NaN	46.942504	-32.641189	NaN	-11.095590
43.432281	37.557909	NaN	28.488166	5.874372	NaN	14.944115
43.554030	66.618028	NaN	47.353349	-23.063997	NaN	-3.799319
31.366371	52.685750	NaN	51.736524	-21.319379	NaN	-20.370152
38.814564	55.372095	NaN	43.339908	-16.557531	NaN	-4.525344
45.956017	72.446614	NaN	61.406021	-26.490597	NaN	-15.450003
39.967080	70.010448	NaN	45.581463	-30.043368	NaN	-5.614383
50.056867	74.225265	NaN	44.322706	-24.168398	NaN	5.734161
40.290206	74.362051	NaN	39.234105	-34.071845	NaN	1.056101
52.806438	71.650611	NaN	47.550395	-18.844172	NaN	5.256043
32.449557	57.234495	NaN	48.453389	-24.784938	NaN	-16.003831
41.572905	67.722836	NaN	48.536563	-26.149930	NaN	-6.963657
38.821232	66.154721	NaN	47.159646	-27.333489	NaN	-8.338414
43.571866	56.061719	NaN	31.680169	-12.489853	NaN	11.891697
55.155431	46.209910	NaN	38.117022	8.945522	NaN	17.038409
44.439963	54.180580	NaN	45.980290	-9.740617	NaN	-1.540326
30.972771	69.779570	NaN	49.142455	-38.806800	NaN	-18.169685
44.662163	55.098721	NaN	31.074057	-10.436558	NaN	13.588105
47.983800	68.082315	NaN	43.807073	-20.098515	NaN	4.176727
42.992271	63.904672	NaN	47.267219	-20.912401	NaN	-4.274948
32.410770	63.201491	NaN	36.473129	-30.790721	NaN	-4.062360
42.089339	57.788987	NaN	43.837344	-15.699648	NaN	-1.748005
34.720870	58.273406	NaN	49.004067	-23.552536	NaN	-14.283197
36.854909	49.747734	NaN	25.257344	-12.892826	NaN	11.597564
46.544409	39.585305	NaN	42.156072	6.959104	NaN	4.388337
35.252643	65.459043	NaN	43.382901	-30.206400	NaN	-8.130258
42.172362	59.701740	NaN	36.941656	-17.529377	NaN	5.230706
40.693098	62.242620	NaN	34.212349	-21.549522	NaN	6.480749
37.278777	71.310326	NaN	46.860172	-34.031550	NaN	-9.581395
33.199368	59.712699	NaN	45.731805	-26.513330	NaN	-12.532436
44.323333	52.035994	NaN	41.526289	-7.712661	NaN	2.797044
49.167736	65.536995	NaN	41.266626	-16.369259	NaN	7.901109
39.222084	57.242904	NaN	37.519191	-18.020819	NaN	1.702893
45.731910	61.010618	NaN	28.132219	-15.278708	NaN	17.599691
34.579825	64.501973	NaN	30.941100	-29.922148	NaN	3.638725
37.709041	49.456119	NaN	43.067590	-11.747079	NaN	-5.358550
31.361402	55.986605	NaN	40.405047	-24.625203	NaN	-9.043645
40.333765	25.685047	NaN	31.279159	14.648719	NaN	9.054606
32.081621	56.038089	NaN	36.500825	-23.956468	NaN	-4.419204
50.919301	45.050021	NaN	55.280661	5.869280	NaN	-4.361359
37.247273	58.694694	NaN	40.547447	-21.447421	NaN	-3.300174
50.959092	43.823716	NaN	27.422565	7.135376	NaN	23.536526
39.716013	65.660406	NaN	46.282966	-25.944393	NaN	-6.566953
31.797582	43.858656	NaN	50.711048	-12.061075	NaN	-18.913466
34.512968	50.323867	NaN	49.687585	-15.810899	NaN	-15.174617
42.736344	56.546347	NaN	33.572937	-13.810003	NaN	9.163407
43.629366	73.122070	NaN	50.188532	-29.492704	NaN	-6.559166
40.992475	58.256489	NaN	38.334728	-17.264015	NaN	2.657747
43.141065	52.353072	NaN	36.204781	-9.212007	NaN	6.936284
49.378522	55.690506	NaN	47.278893	-6.311984	NaN	2.099629
45.195412	50.885786	NaN	31.770617	-5.690374	NaN	13.424795
44.522315	62.597167	NaN	40.631761	-18.074852	NaN	3.890554
45.989636	63.494436	NaN	55.384637	-17.504801	NaN	-9.395001
46.042548	58.330127	NaN	53.522513	-12.287578	NaN	-7.479965
45.923155	40.713677	NaN	34.538956	5.209478	NaN	11.384199
27.784827	55.152437	NaN	37.362662	-27.367610	NaN	-9.577835
40.741072	64.225579	NaN	40.710765	-23.484507	NaN	0.030307
42.444925	53.319747	NaN	41.731972	-10.874822	NaN	0.712953
29.243086	61.853204	NaN	42.351961	-32.610119	NaN	-13.108875
44.344577	64.824327	NaN	47.285874	-20.479750	NaN	-2.941297
51.041485	59.351320	NaN	40.860799	-8.309834	NaN	10.180686
45.315915	60.838585	NaN	43.115056	-15.522670	NaN	2.200858
34.858464	53.688740	NaN	41.559954	-18.830276	NaN	-6.701490
51.982642	53.008976	NaN	35.732897	-1.026334	NaN	16.249744
42.230714	42.109068	NaN	21.645783	0.121645	NaN	20.584931
20.648444	70.261243	NaN	45.326969	-49.612799	NaN	-24.678525
35.903638	57.014241	NaN	38.194320	-21.110602	NaN	-2.290682
40.544681	63.099281	NaN	56.291141	-22.554599	NaN	-15.746459
33.935823	73.560641	NaN	41.223113	-39.624818	NaN	-7.287290
47.782434	58.718076	NaN	24.005447	-10.935642	NaN	23.776987
38.717732	65.395182	NaN	50.911641	-26.677450	NaN	-12.193909
31.421807	68.049464	NaN	48.373498	-36.627656	NaN	-16.951691
34.202602	58.942169	NaN	38.608473	-24.739567	NaN	-4.405871
47.172004	63.230814	NaN	33.565303	-16.058810	NaN	13.606701
41.901022	68.270472	NaN	50.178634	-26.369449	NaN	-8.277611
49.857418	73.878963	NaN	48.507028	-24.021545	NaN	1.350390
33.344714	54.971604	NaN	45.418828	-21.626890	NaN	-12.074114
31.871205	58.162921	NaN	18.283663	-26.291716	NaN	13.587542
38.110787	48.411796	NaN	22.849610	-10.301009	NaN	15.261177
38.505786	47.792553	NaN	33.249878	-9.286767	NaN	5.255908
40.737831	67.564485	NaN	49.020860	-26.826655	NaN	-8.283030
30.381542	55.273675	NaN	41.794828	-24.892133	NaN	-11.413287
52.424754	46.941267	NaN	49.442199	5.483486	NaN	2.982555
32.074652	68.821245	NaN	48.488948	-36.746594	NaN	-16.414296
44.659851	46.077013	NaN	36.307841	-1.417162	NaN	8.352011
35.978831	66.228187	NaN	50.979443	-30.249356	NaN	-15.000611
40.966521	65.123223	NaN	45.095297	-24.156702	NaN	-4.128776
47.002028	56.829494	NaN	45.883627	-9.827465	NaN	1.118401
40.850540	68.521497	NaN	41.968360	-27.670957	NaN	-1.117820
42.239668	51.072907	NaN	49.143990	-8.833240	NaN	-6.904322
43.766398	51.079380	NaN	45.850343	-7.312983	NaN	-2.083945
30.340463	58.820115	NaN	30.246750	-28.479651	NaN	0.093714
49.702234	67.871375	NaN	64.500571	-18.169141	NaN	-14.798337
46.691206	64.178507	NaN	35.036331	-17.487302	NaN	11.654875
41.794395	56.450770	NaN	44.048530	-14.656374	NaN	-2.254134
40.952370	48.760928	NaN	29.485939	-7.808559	NaN	11.466431
40.998159	65.043196	NaN	36.177692	-24.045036	NaN	4.820468
42.858702	71.870945	NaN	44.524186	-29.012243	NaN	-1.665484
41.989170	52.174423	NaN	46.099115	-10.185253	NaN	-4.109945
43.520084	58.713783	NaN	50.020906	-15.193699	NaN	-6.500822
47.650663	55.858375	NaN	43.412854	-8.207712	NaN	4.237810
24.111277	68.282778	NaN	44.240348	-44.171501	NaN	-20.129071
46.621423	59.762749	NaN	30.133075	-13.141326	NaN	16.488348
41.615371	63.648263	NaN	34.814625	-22.032892	NaN	6.800745
29.180495	54.108898	NaN	32.861551	-24.928403	NaN	-3.681055
43.976088	33.651037	NaN	44.669615	10.325050	NaN	-0.693528
48.088713	52.313162	NaN	39.118670	-4.224449	NaN	8.970043
44.763821	43.974895	NaN	35.453897	0.788926	NaN	9.309924
44.719934	65.627413	NaN	35.553060	-20.907479	NaN	9.166874
44.623497	63.039086	NaN	41.461298	-18.415589	NaN	3.162199
43.861131	50.787818	NaN	41.656138	-6.926686	NaN	2.204993
49.503654	55.299093	NaN	39.175324	-5.795439	NaN	10.328330
39.475802	55.605561	NaN	53.017317	-16.129760	NaN	-13.541515
36.480331	63.083013	NaN	41.602213	-26.602681	NaN	-5.121882
36.957454	34.968667	NaN	45.209786	1.988788	NaN	-8.252332
45.708964	75.184439	NaN	28.376438	-29.475476	NaN	17.332526
30.689459	40.417971	NaN	52.217523	-9.728512	NaN	-21.528064
39.094020	62.816590	NaN	49.514816	-23.722570	NaN	-10.420796
47.971118	62.775627	NaN	38.218239	-14.804509	NaN	9.752880
37.708377	53.990433	NaN	40.739824	-16.282056	NaN	-3.031447
34.694168	66.401245	NaN	40.237053	-31.707077	NaN	-5.542885
37.336821	53.029939	NaN	49.823559	-15.693118	NaN	-12.486738
36.266748	53.199499	NaN	51.643482	-16.932751	NaN	-15.376734
39.259963	57.031945	NaN	43.880544	-17.771982	NaN	-4.620581
38.021501	46.187356	NaN	35.612537	-8.165854	NaN	2.408964
29.365957	67.338959	NaN	42.550374	-37.973002	NaN	-13.184417
46.161749	56.444804	NaN	30.204899	-10.283055	NaN	15.956850
52.559159	55.617696	NaN	45.590681	-3.058538	NaN	6.968477
53.469143	42.402931	NaN	34.393941	11.066212	NaN	19.075202
39.769562	63.902498	NaN	32.864866	-24.132937	NaN	6.904695
35.319163	50.681403	NaN	29.491872	-15.362240	NaN	5.827290
37.204248	64.920442	NaN	53.084904	-27.716194	NaN	-15.880656
43.606226	55.224413	NaN	44.583523	-11.618187	NaN	-0.977296
38.290483	50.834483	NaN	44.520891	-12.543999	NaN	-6.230407
39.922829	64.570542	NaN	45.878981	-24.647713	NaN	-5.956152
42.084159	48.829244	NaN	32.217597	-6.745085	NaN	9.866562
41.586231	53.134943	NaN	45.151805	-11.548712	NaN	-3.565574
44.941968	55.071103	NaN	44.889443	-10.129135	NaN	0.052525
37.188253	62.831197	NaN	41.425534	-25.642945	NaN	-4.237281
29.951453	54.230051	NaN	30.044000	-24.278598	NaN	-0.092547
43.897128	65.776416	NaN	48.373969	-21.879288	NaN	-4.476841
24.885101	59.908740	NaN	37.243618	-35.023639	NaN	-12.358516
33.218736	50.860533	NaN	32.591197	-17.641797	NaN	0.627539
30.224832	64.112520	NaN	30.699652	-33.887688	NaN	-0.474820
35.818799	68.121268	NaN	35.662675	-32.302469	NaN	0.156124
50.487405	58.132039	NaN	30.551423	-7.644634	NaN	19.935982
34.558315	52.316388	NaN	48.316933	-17.758072	NaN	-13.758617
41.680720	62.784712	NaN	45.406702	-21.103992	NaN	-3.725982
47.983238	72.277801	NaN	49.230877	-24.294563	NaN	-1.247639
27.797976	42.325242	NaN	38.079302	-14.527266	NaN	-10.281326
16.338900	53.668428	NaN	42.539777	-37.329528	NaN	-26.200877
41.496807	64.588817	NaN	51.129692	-23.092010	NaN	-9.632885
42.336564	74.825339	NaN	59.798383	-32.488775	NaN	-17.461819
39.414618	55.916887	NaN	52.349348	-16.502269	NaN	-12.934730
33.369201	43.116990	NaN	36.065196	-9.747789	NaN	-2.695994
31.980388	57.029743	NaN	38.765948	-25.049354	NaN	-6.785560
54.449461	48.087619	NaN	34.515656	6.361842	NaN	19.933805
48.633625	65.665880	NaN	54.974251	-17.032255	NaN	-6.340626
34.574473	61.794539	NaN	43.224667	-27.220066	NaN	-8.650194
36.939211	56.140064	NaN	35.734960	-19.200854	NaN	1.204251
37.848681	54.633392	NaN	49.761364	-16.784711	NaN	-11.912683
41.254507	45.887406	NaN	17.716707	-4.632899	NaN	23.537799
50.120569	61.380580	NaN	46.993789	-11.260012	NaN	3.126780
29.767051	56.483884	NaN	41.568839	-26.716833	NaN	-11.801788
37.806769	53.160768	NaN	32.854041	-15.353999	NaN	4.952728
40.477347	35.407395	NaN	44.272306	5.069952	NaN	-3.794959
47.735238	51.318459	NaN	40.285475	-3.583222	NaN	7.449763
39.423214	54.350696	NaN	38.222590	-14.927482	NaN	1.200623
58.732965	35.063897	NaN	28.350976	23.669068	NaN	30.381989
47.015143	49.840593	NaN	35.586520	-2.825450	NaN	11.428623
39.898226	58.995417	NaN	43.250908	-19.097191	NaN	-3.352682
40.435526	64.417088	NaN	41.638322	-23.981562	NaN	-1.202796
37.012637	70.613632	NaN	53.911220	-33.600995	NaN	-16.898583
39.036500	50.677851	NaN	33.087814	-11.641351	NaN	5.948686
45.712846	59.833676	NaN	49.213979	-14.120830	NaN	-3.501133
46.816665	60.686091	NaN	49.371619	-13.869425	NaN	-2.554953
46.862059	68.282286	NaN	38.112692	-21.420227	NaN	8.749367
36.555046	66.011842	NaN	45.529154	-29.456796	NaN	-8.974108
37.650540	51.224826	NaN	22.050567	-13.574286	NaN	15.599973
41.461547	65.626467	NaN	44.539835	-24.164920	NaN	-3.078287
30.409538	70.561831	NaN	42.158837	-40.152293	NaN	-11.749299
33.456232	65.133332	NaN	50.716323	-31.677099	NaN	-17.260091
51.097502	68.519048	NaN	47.457187	-17.421545	NaN	3.640316
48.497413	45.083947	NaN	30.822357	3.413467	NaN	17.675056
45.889091	45.354446	NaN	41.620855	0.534645	NaN	4.268236
45.514853	56.399285	NaN	28.825396	-10.884432	NaN	16.689458
44.176885	55.292552	NaN	35.659388	-11.115666	NaN	8.517497
51.305961	64.629479	NaN	35.096784	-13.323518	NaN	16.209177
43.810725	54.191536	NaN	37.016938	-10.380812	NaN	6.793787
50.235724	56.832227	NaN	29.973346	-6.596504	NaN	20.262377
34.503239	60.109924	NaN	45.596078	-25.606685	NaN	-11.092839
40.166568	58.399496	NaN	42.934057	-18.232928	NaN	-2.767488
50.504963	61.453481	NaN	33.031279	-10.948518	NaN	17.473684
31.388807	61.706136	NaN	49.980499	-30.317330	NaN	-18.591692
22.658685	56.953973	NaN	29.954883	-34.295288	NaN	-7.296198
44.838460	42.460566	NaN	44.407440	2.377894	NaN	0.431019
44.065884	56.445477	NaN	41.168178	-12.379593	NaN	2.897706
28.922476	41.904484	NaN	33.440156	-12.982008	NaN	-4.517680
26.719171	48.961382	NaN	34.945450	-22.242211	NaN	-8.226279
42.729891	51.641796	NaN	51.466794	-8.911905	NaN	-8.736903
43.558668	57.225288	NaN	19.657469	-13.666620	NaN	23.901199
42.211848	55.522749	NaN	53.915651	-13.310900	NaN	-11.703802
44.456671	45.045075	NaN	37.237425	-0.588403	NaN	7.219246
42.095699	65.326144	NaN	42.369463	-23.230445	NaN	-0.273763
52.460683	62.441739	NaN	36.257817	-9.981056	NaN	16.202866
30.119421	43.865532	NaN	48.820458	-13.746112	NaN	-18.701037
49.921948	53.184694	NaN	53.955121	-3.262746	NaN	-4.033173
42.578383	58.788114	NaN	36.951311	-16.209732	NaN	5.627071
43.966203	62.913411	NaN	36.128658	-18.947208	NaN	7.837545
44.204302	56.956198	NaN	43.373117	-12.751896	NaN	0.831185
31.932972	43.841734	NaN	22.927180	-11.908762	NaN	9.005792
43.264987	57.365455	NaN	49.770353	-14.100468	NaN	-6.505366
46.086509	47.272372	NaN	24.136037	-1.185863	NaN	21.950472
31.123715	68.142275	NaN	43.193483	-37.018559	NaN	-12.069768
43.836558	60.355194	NaN	40.343851	-16.518636	NaN	3.492707
43.478578	67.483801	NaN	40.947610	-24.005223	NaN	2.530968
29.749056	52.782922	NaN	41.052525	-23.033867	NaN	-11.303469
38.922502	72.726428	NaN	19.964982	-33.803927	NaN	18.957519
46.091695	52.889917	NaN	45.252227	-6.798222	NaN	0.839468
36.757235	48.631711	NaN	39.514796	-11.874476	NaN	-2.757561
33.068854	34.283991	NaN	31.731109	-1.215137	NaN	1.337745
51.861132	63.731906	NaN	40.258248	-11.870774	NaN	11.602884
34.184693	72.523844	NaN	42.723549	-38.339151	NaN	-8.538857
33.936167	57.820896	NaN	39.463112	-23.884730	NaN	-5.526945
28.268276	26.584087	NaN	29.067010	1.684189	NaN	-0.798734
36.934647	55.247699	NaN	21.844365	-18.313052	NaN	15.090282
39.969691	52.188675	NaN	38.193580	-12.218985	NaN	1.776111
29.470407	45.955830	NaN	40.313260	-16.485423	NaN	-10.842853
40.283045	46.932552	NaN	39.497357	-6.649507	NaN	0.785688
44.149678	50.391850	NaN	40.343713	-6.242173	NaN	3.805965
30.839889	57.930721	NaN	42.777784	-27.090832	NaN	-11.937894
37.350952	47.548513	NaN	41.922102	-10.197561	NaN	-4.571150
44.107487	67.580867	NaN	32.950578	-23.473379	NaN	11.156909
28.146990	57.823476	NaN	38.093067	-29.676486	NaN	-9.946078
48.184852	56.972721	NaN	25.636668	-8.787870	NaN	22.548183
41.291701	58.002264	NaN	52.464363	-16.710563	NaN	-11.172663
51.046125	51.254174	NaN	38.166666	-0.208049	NaN	12.879460
40.713038	74.074043	NaN	46.894502	-33.361006	NaN	-6.181464
42.990523	58.200428	NaN	29.759952	-15.209906	NaN	13.230571
36.973249	70.889422	NaN	56.650823	-33.916174	NaN	-19.677574
39.356242	65.922448	NaN	31.995805	-26.566206	NaN	7.360437
46.656424	66.799820	NaN	30.881773	-20.143396	NaN	15.774651
45.197957	59.555489	NaN	47.238143	-14.357532	NaN	-2.040186
35.610952	66.383718	NaN	60.495512	-30.772767	NaN	-24.884560
31.713941	59.767576	NaN	37.228729	-28.053635	NaN	-5.514788
43.355566	55.683163	NaN	38.784560	-12.327597	NaN	4.571006
38.589056	57.467384	NaN	41.876454	-18.878329	NaN	-3.287398
27.012605	64.371016	NaN	37.293061	-37.358410	NaN	-10.280456
40.345489	53.981611	NaN	43.706122	-13.636123	NaN	-3.360633
45.358613	43.581154	NaN	44.669670	1.777459	NaN	0.688943
43.005377	63.099471	NaN	45.410244	-20.094094	NaN	-2.404868
44.305849	80.338491	NaN	34.254897	-36.032642	NaN	10.050952
34.388324	63.429662	NaN	42.608011	-29.041338	NaN	-8.219687
41.727833	69.932017	NaN	45.958559	-28.204184	NaN	-4.230726
35.241504	47.500059	NaN	45.165100	-12.258555	NaN	-9.923596
40.264315	60.799488	NaN	47.716463	-20.535173	NaN	-7.452148
38.503591	50.179911	NaN	32.839831	-11.676319	NaN	5.663760
33.617653	74.756749	NaN	47.783441	-41.139096	NaN	-14.165788
35.210658	61.763474	NaN	43.181962	-26.552816	NaN	-7.971304
49.083635	44.902620	NaN	39.640107	4.181015	NaN	9.443528
46.649321	48.982086	NaN	41.565531	-2.332765	NaN	5.083790
28.354249	39.793846	NaN	36.527671	-11.439596	NaN	-8.173422
47.853260	60.703069	NaN	50.589246	-12.849809	NaN	-2.735986
34.293757	50.105144	NaN	35.476145	-15.811386	NaN	-1.182388
45.947594	60.182784	NaN	44.022814	-14.235191	NaN	1.924780
41.889576	53.865802	NaN	46.234321	-11.976226	NaN	-4.344745
39.287677	41.348732	NaN	22.293174	-2.061055	NaN	16.994503
38.305364	51.704116	NaN	26.770351	-13.398753	NaN	11.535013
34.219762	39.500514	NaN	40.713972	-5.280752	NaN	-6.494210
43.516088	40.599177	NaN	35.053923	2.916911	NaN	8.462166
38.591772	58.896678	NaN	42.317296	-20.304905	NaN	-3.725524
45.748051	56.163045	NaN	38.652093	-10.414994	NaN	7.095959
32.403102	63.294088	NaN	32.010840	-30.890986	NaN	0.392262
44.126486	63.480005	NaN	44.194640	-19.353520	NaN	-0.068154
32.303497	61.581264	NaN	42.206540	-29.277767	NaN	-9.903044
40.910827	57.229370	NaN	50.453480	-16.318544	NaN	-9.542654
41.603790	71.686668	NaN	36.847245	-30.082877	NaN	4.756545
48.485624	61.562877	NaN	44.056573	-13.077253	NaN	4.429050
35.266797	44.956761	NaN	46.899285	-9.689965	NaN	-11.632489
49.547146	49.300911	NaN	42.545733	0.246235	NaN	7.001413
43.229853	67.380782	NaN	37.804927	-24.150929	NaN	5.424926
48.834475	45.857782	NaN	47.579521	2.976693	NaN	1.254954
44.075836	47.023368	NaN	41.223209	-2.947532	NaN	2.852627
36.218364	40.796494	NaN	36.750760	-4.578130	NaN	-0.532396
37.090189	63.466042	NaN	40.966246	-26.375853	NaN	-3.876057
47.161308	55.200614	NaN	44.136665	-8.039306	NaN	3.024643
40.279255	57.154484	NaN	35.100263	-16.875230	NaN	5.178992
34.995471	55.930885	NaN	30.167607	-20.935414	NaN	4.827865
49.134596	62.746447	NaN	44.700182	-13.611850	NaN	4.434414
47.861726	67.953869	NaN	30.472077	-20.092143	NaN	17.389649
38.927115	58.769731	NaN	46.363692	-19.842616	NaN	-7.436576
40.761733	71.024328	NaN	46.812583	-30.262595	NaN	-6.050850
41.238031	48.965131	NaN	35.150538	-7.727099	NaN	6.087493
32.656258	50.378290	NaN	30.595253	-17.722033	NaN	2.061005
37.914969	42.580203	NaN	36.709702	-4.665234	NaN	1.205267
39.860445	64.365800	NaN	43.160738	-24.505355	NaN	-3.300293
44.449333	52.216749	NaN	38.218350	-7.767416	NaN	6.230983
46.949336	71.990131	NaN	44.344943	-25.040795	NaN	2.604393
41.632683	58.460232	NaN	32.223243	-16.827548	NaN	9.409441
41.866977	54.982908	NaN	46.519711	-13.115932	NaN	-4.652734
41.025809	64.476890	NaN	48.705297	-23.451081	NaN	-7.679489
39.134658	67.521293	NaN	34.995462	-28.386635	NaN	4.139196
36.851759	55.278264	NaN	40.074977	-18.426504	NaN	-3.223218
56.062095	50.702664	NaN	40.586013	5.359431	NaN	15.476083
43.644811	57.159450	NaN	38.111527	-13.514640	NaN	5.533283
47.468734	51.663525	NaN	41.971811	-4.194792	NaN	5.496922
40.615695	51.043153	NaN	29.808460	-10.427458	NaN	10.807234
46.220976	58.390248	NaN	38.027400	-12.169272	NaN	8.193576
45.478138	64.968751	NaN	41.355984	-19.490613	NaN	4.122154
46.779689	49.944708	NaN	41.795158	-3.165019	NaN	4.984530
32.081120	55.618481	NaN	31.853700	-23.537361	NaN	0.227420
46.574589	65.522800	NaN	38.876837	-18.948212	NaN	7.697751
50.856663	60.936608	NaN	35.697375	-10.079945	NaN	15.159288
18.489903	74.451248	NaN	45.359811	-55.961345	NaN	-26.869909
42.517974	50.185940	NaN	39.267402	-7.667966	NaN	3.250572
38.667246	68.942727	NaN	36.343100	-30.275481	NaN	2.324146
44.553246	46.822727	NaN	18.578966	-2.269481	NaN	25.974280
36.205756	55.792535	NaN	23.806674	-19.586778	NaN	12.399082
42.587754	55.975708	NaN	34.456199	-13.387954	NaN	8.131555
43.400682	68.215480	NaN	42.348166	-24.814798	NaN	1.052516
44.684235	64.750537	NaN	29.025367	-20.066302	NaN	15.658868
39.706195	59.410378	NaN	45.255102	-19.704183	NaN	-5.548907
33.271779	38.685754	NaN	32.542092	-5.413975	NaN	0.729687
45.800332	51.825868	NaN	31.413823	-6.025536	NaN	14.386509
51.207144	66.319743	NaN	40.323267	-15.112599	NaN	10.883877
36.322637	57.158532	NaN	34.641364	-20.835895	NaN	1.681273
33.345576	65.413347	NaN	49.322631	-32.067771	NaN	-15.977055
36.967585	70.388860	NaN	55.134448	-33.421275	NaN	-18.166863
17.184106	57.671091	NaN	44.383727	-40.486985	NaN	-27.199621
36.437603	36.264777	NaN	26.441540	0.172826	NaN	9.996063
36.301955	34.385837	NaN	39.315360	1.916117	NaN	-3.013405
39.192384	62.614584	NaN	41.904071	-23.422201	NaN	-2.711687
35.761198	49.944271	NaN	35.052081	-14.183073	NaN	0.709117
34.109058	58.724886	NaN	46.549821	-24.615828	NaN	-12.440763
43.765396	55.110284	NaN	53.101471	-11.344888	NaN	-9.336075
43.681873	50.715944	NaN	45.862470	-7.034071	NaN	-2.180597
32.454027	58.590908	NaN	52.943856	-26.136881	NaN	-20.489829
33.907240	50.560949	NaN	43.637595	-16.653709	NaN	-9.730355
40.466019	71.476848	NaN	49.804257	-31.010828	NaN	-9.338238
40.627290	52.472871	NaN	27.228427	-11.845580	NaN	13.398864
42.904140	80.726896	NaN	60.136895	-37.822756	NaN	-17.232755
36.605889	45.723848	NaN	48.214365	-9.117959	NaN	-11.608477
42.011139	49.284277	NaN	42.567113	-7.273138	NaN	-0.555975
46.121112	52.412791	NaN	31.875520	-6.291680	NaN	14.245591
41.857304	64.011529	NaN	49.656061	-22.154225	NaN	-7.798757
48.988310	56.579188	NaN	24.773933	-7.590878	NaN	24.214377
46.309824	61.949254	NaN	31.868728	-15.639430	NaN	14.441096
33.436447	55.474051	NaN	44.822108	-22.037605	NaN	-11.385661
35.680720	64.834745	NaN	44.118982	-29.154025	NaN	-8.438262
32.725749	59.672864	NaN	55.830930	-26.947115	NaN	-23.105180
42.152013	52.390264	NaN	35.050280	-10.238251	NaN	7.101733
33.046430	50.007158	NaN	36.511853	-16.960728	NaN	-3.465423
36.607062	51.586398	NaN	28.845509	-14.979335	NaN	7.761553
32.646020	58.392801	NaN	36.012075	-25.746781	NaN	-3.366055
37.706160	56.750645	NaN	33.813912	-19.044485	NaN	3.892248
49.337052	51.216805	NaN	33.139790	-1.879753	NaN	16.197262
35.017543	55.531095	NaN	37.728846	-20.513552	NaN	-2.711303
45.203622	56.721933	NaN	32.112562	-11.518311	NaN	13.091060
36.694330	57.232874	NaN	32.631521	-20.538544	NaN	4.062810
35.107908	56.574995	NaN	50.092947	-21.467087	NaN	-14.985040
42.714735	43.564089	NaN	23.803874	-0.849354	NaN	18.910861
40.284382	73.537781	NaN	48.657269	-33.253399	NaN	-8.372886
29.297603	58.048160	NaN	32.546210	-28.750557	NaN	-3.248607
41.406420	42.870711	NaN	42.356925	-1.464291	NaN	-0.950505
22.715039	48.812421	NaN	34.389431	-26.097382	NaN	-11.674392
35.772063	66.651638	NaN	52.617431	-30.879575	NaN	-16.845368
35.463361	48.371170	NaN	50.726746	-12.907808	NaN	-15.263385
31.288948	60.927819	NaN	44.804809	-29.638871	NaN	-13.515860
42.674621	60.898027	NaN	44.137952	-18.223406	NaN	-1.463332
43.429624	42.520246	NaN	38.039921	0.909378	NaN	5.389702
49.319131	56.476029	NaN	34.531815	-7.156898	NaN	14.787316
49.411646	72.769331	NaN	54.175993	-23.357685	NaN	-4.764347
35.053701	46.881752	NaN	34.337783	-11.828051	NaN	0.715918
41.313216	46.282111	NaN	25.073264	-4.968894	NaN	16.239952
47.165154	62.142646	NaN	47.358306	-14.977492	NaN	-0.193152
40.312346	61.597918	NaN	47.218056	-21.285571	NaN	-6.905710
37.291446	58.921848	NaN	44.044786	-21.630403	NaN	-6.753340
53.762001	56.226898	NaN	41.198317	-2.464898	NaN	12.563683
41.757102	64.651517	NaN	33.647279	-22.894414	NaN	8.109824
44.941376	48.040847	NaN	27.002003	-3.099471	NaN	17.939372
36.143028	61.799079	NaN	39.384984	-25.656051	NaN	-3.241956
30.641686	63.617462	NaN	58.446523	-32.975776	NaN	-27.804838
45.254100	59.859064	NaN	38.251789	-14.604964	NaN	7.002311
39.151439	61.113982	NaN	50.196692	-21.962543	NaN	-11.045254
38.687999	60.032402	NaN	46.474216	-21.344403	NaN	-7.786217
43.006985	50.935523	NaN	28.341394	-7.928538	NaN	14.665591
48.811607	62.739782	NaN	47.775209	-13.928175	NaN	1.036398
41.339144	63.582893	NaN	38.837618	-22.243749	NaN	2.501526
40.344183	63.227627	NaN	54.388660	-22.883444	NaN	-14.044477
44.134840	65.949115	NaN	28.278658	-21.814275	NaN	15.856181
24.224870	74.497087	NaN	37.106427	-50.272216	NaN	-12.881557
46.401966	63.575838	NaN	47.530451	-17.173872	NaN	-1.128485
44.877070	67.420340	NaN	36.114054	-22.543270	NaN	8.763016
50.881285	63.290428	NaN	49.742512	-12.409143	NaN	1.138773
36.004787	23.515421	NaN	23.588123	12.489366	NaN	12.416664
33.565133	50.520021	NaN	42.197584	-16.954888	NaN	-8.632451
34.469788	70.230051	NaN	47.028236	-35.760263	NaN	-12.558449
37.255332	69.197039	NaN	35.842099	-31.941707	NaN	1.413233
42.628912	56.534156	NaN	49.599878	-13.905244	NaN	-6.970966
44.051560	52.747831	NaN	32.206245	-8.696270	NaN	11.845316
37.796605	56.465879	NaN	39.924865	-18.669274	NaN	-2.128260
44.862487	48.197896	NaN	34.640530	-3.335409	NaN	10.221957
32.226218	74.797299	NaN	43.280568	-42.571081	NaN	-11.054350
33.033611	65.477536	NaN	33.586003	-32.443925	NaN	-0.552392
49.627061	44.377330	NaN	39.377474	5.249732	NaN	10.249587
42.210997	45.805772	NaN	35.722706	-3.594774	NaN	6.488291
35.012468	39.595668	NaN	19.046588	-4.583200	NaN	15.965880
43.309645	50.406273	NaN	35.719903	-7.096628	NaN	7.589742
49.658194	37.930115	NaN	31.930556	11.728079	NaN	17.727638
36.426570	69.942505	NaN	54.991538	-33.515936	NaN	-18.564969
41.809448	46.271484	NaN	41.712468	-4.462037	NaN	0.096979
39.568734	49.896400	NaN	35.326430	-10.327666	NaN	4.242304
29.819538	47.943079	NaN	44.473403	-18.123541	NaN	-14.653865
33.169506	45.377275	NaN	37.638561	-12.207769	NaN	-4.469055
36.372955	58.588201	NaN	38.131792	-22.215245	NaN	-1.758837
45.970944	64.603307	NaN	39.619697	-18.632363	NaN	6.351247
41.049767	67.674026	NaN	39.905514	-26.624259	NaN	1.144253
36.307381	47.863069	NaN	45.503271	-11.555688	NaN	-9.195890
48.317042	63.093384	NaN	47.786719	-14.776342	NaN	0.530323
46.100274	44.696909	NaN	7.805876	1.403365	NaN	38.294399
35.592988	67.908385	NaN	25.121289	-32.315397	NaN	10.471699
43.236374	63.204993	NaN	36.398644	-19.968619	NaN	6.837730
35.973761	52.904401	NaN	37.507995	-16.930641	NaN	-1.534234
34.082408	71.856432	NaN	51.334985	-37.774024	NaN	-17.252576
36.429760	57.018966	NaN	46.744814	-20.589206	NaN	-10.315054
47.643014	71.242005	NaN	35.932530	-23.598992	NaN	11.710484
39.915625	64.887393	NaN	43.669784	-24.971767	NaN	-3.754158
36.933224	61.018982	NaN	49.021587	-24.085758	NaN	-12.088363
48.836513	54.724767	NaN	41.269430	-5.888254	NaN	7.567084
38.464124	61.523096	NaN	44.110373	-23.058972	NaN	-5.646249
35.022797	50.192830	NaN	38.242716	-15.170033	NaN	-3.219918
33.572462	57.064792	NaN	42.536510	-23.492330	NaN	-8.964048
41.616766	61.117663	NaN	45.628745	-19.500897	NaN	-4.011979
32.093817	46.314313	NaN	45.423376	-14.220495	NaN	-13.329559
38.025624	70.590277	NaN	45.856247	-32.564652	NaN	-7.830623
36.095183	66.578070	NaN	52.951403	-30.482887	NaN	-16.856220
50.484972	58.461017	NaN	40.889463	-7.976045	NaN	9.595510
36.483009	63.737441	NaN	35.930187	-27.254432	NaN	0.552822
40.238810	38.719188	NaN	28.478055	1.519622	NaN	11.760754
48.868029	65.654435	NaN	55.805026	-16.786407	NaN	-6.936997
35.720254	49.375713	NaN	16.995700	-13.655459	NaN	18.724554
53.263112	56.435387	NaN	49.879313	-3.172274	NaN	3.383800
34.908869	79.510765	NaN	35.676064	-44.601897	NaN	-0.767195
38.525690	56.011140	NaN	45.879322	-17.485449	NaN	-7.353632
44.363747	63.111732	NaN	52.870941	-18.747985	NaN	-8.507194
47.340633	59.346259	NaN	53.779399	-12.005626	NaN	-6.438766
38.002767	50.163321	NaN	46.767479	-12.160554	NaN	-8.764712
43.762138	47.965146	NaN	28.787965	-4.203008	NaN	14.974173
40.594442	61.940507	NaN	37.696061	-21.346065	NaN	2.898381
45.390045	56.871442	NaN	31.160111	-11.481397	NaN	14.229934
31.250284	60.180627	NaN	39.669336	-28.930343	NaN	-8.419052
34.906217	62.934700	NaN	42.012563	-28.028483	NaN	-7.106347
31.472096	59.512020	NaN	42.797271	-28.039923	NaN	-11.325174
44.019702	58.809979	NaN	37.022645	-14.790277	NaN	6.997058
28.705044	59.188005	NaN	47.485861	-30.482961	NaN	-18.780818
49.630145	65.519883	NaN	31.752216	-15.889738	NaN	17.877929
34.537352	59.145987	NaN	40.343444	-24.608635	NaN	-5.806092
41.107245	57.251191	NaN	18.316876	-16.143945	NaN	22.790369
34.512225	61.935111	NaN	21.291658	-27.422886	NaN	13.220566
51.795290	44.910311	NaN	31.610715	6.884979	NaN	20.184575
38.025041	47.476428	NaN	23.331705	-9.451386	NaN	14.693336
40.285748	51.738434	NaN	17.672504	-11.452686	NaN	22.613244
38.911452	73.024021	NaN	43.993168	-34.112569	NaN	-5.081716
29.582131	56.451114	NaN	41.114656	-26.868983	NaN	-11.532526
48.868320	54.130280	NaN	35.544741	-5.261960	NaN	13.323579
44.148445	71.764964	NaN	38.105614	-27.616519	NaN	6.042830
47.288115	40.997226	NaN	58.981542	6.290890	NaN	-11.693426
41.999716	65.334390	NaN	53.017724	-23.334674	NaN	-11.018008
48.566269	62.999771	NaN	32.549507	-14.433501	NaN	16.016762
42.047949	48.901450	NaN	36.481831	-6.853501	NaN	5.566118
38.459489	51.371066	NaN	35.889821	-12.911577	NaN	2.569668
41.628439	57.990553	NaN	34.014816	-16.362114	NaN	7.613624
25.358796	60.730708	NaN	43.575789	-35.371912	NaN	-18.216993
32.676565	66.155722	NaN	44.454136	-33.479157	NaN	-11.777571
37.299161	62.482139	NaN	53.438766	-25.182979	NaN	-16.139605
38.142948	53.097225	NaN	40.424050	-14.954277	NaN	-2.281102
34.289587	46.781039	NaN	30.216280	-12.491452	NaN	4.073308
39.967596	54.954790	NaN	44.621512	-14.987194	NaN	-4.653916
36.835434	40.849741	NaN	20.454024	-4.014307	NaN	16.381410
53.687058	69.986225	NaN	49.133676	-16.299167	NaN	4.553383
29.475301	64.675759	NaN	24.697600	-35.200458	NaN	4.777701
45.102155	60.609327	NaN	45.857571	-15.507173	NaN	-0.755416
35.589180	48.719855	NaN	36.313183	-13.130675	NaN	-0.724003
42.457479	64.226976	NaN	42.216737	-21.769497	NaN	0.240742
29.214713	65.930426	NaN	24.120751	-36.715713	NaN	5.093962
40.156690	61.481778	NaN	29.327730	-21.325087	NaN	10.828960
46.843161	46.109792	NaN	32.132459	0.733369	NaN	14.710702
30.672480	60.747007	NaN	29.525972	-30.074527	NaN	1.146508
38.459365	45.859113	NaN	30.624879	-7.399748	NaN	7.834486
30.981177	75.208787	NaN	42.717761	-44.227610	NaN	-11.736584
44.319540	34.247267	NaN	35.523960	10.072273	NaN	8.795580
45.370879	45.426967	NaN	41.820655	-0.056088	NaN	3.550224
36.190968	50.817615	NaN	41.605451	-14.626647	NaN	-5.414483
45.057176	47.293962	NaN	42.174831	-2.236786	NaN	2.882345
37.636374	61.450249	NaN	30.729737	-23.813875	NaN	6.906637
41.001549	62.153592	NaN	28.287223	-21.152043	NaN	12.714326
42.764516	41.612567	NaN	26.126787	1.151949	NaN	16.637729
41.268224	54.761926	NaN	38.738865	-13.493702	NaN	2.529359
38.394388	55.683944	NaN	36.990131	-17.289556	NaN	1.404257
38.012334	59.357018	NaN	44.161427	-21.344685	NaN	-6.149094
34.363920	51.895035	NaN	44.690146	-17.531115	NaN	-10.326225
42.602720	44.668834	NaN	46.455169	-2.066114	NaN	-3.852450
25.029734	46.817741	NaN	37.662846	-21.788007	NaN	-12.633112
42.255101	51.755333	NaN	31.510352	-9.500232	NaN	10.744749
47.235036	58.288673	NaN	34.221615	-11.053637	NaN	13.013421
29.633120	55.855386	NaN	56.373886	-26.222266	NaN	-26.740766
23.352585	58.076387	NaN	47.332820	-34.723801	NaN	-23.980235
26.202174	67.526936	NaN	43.320641	-41.324762	NaN	-17.118468
28.672861	64.602061	NaN	47.199408	-35.929200	NaN	-18.526547
38.853714	63.963702	NaN	41.470575	-25.109988	NaN	-2.616861
44.635926	72.593592	NaN	42.142188	-27.957667	NaN	2.493738
39.704637	60.019659	NaN	52.561361	-20.315022	NaN	-12.856724
47.522765	64.446184	NaN	30.280855	-16.923419	NaN	17.241910
46.857218	55.780782	NaN	35.588272	-8.923564	NaN	11.268946
44.088663	42.903252	NaN	24.006385	1.185411	NaN	20.082277
32.880967	60.939310	NaN	30.084314	-28.058344	NaN	2.796653
32.253809	46.024349	NaN	30.287881	-13.770540	NaN	1.965929
40.667127	50.755826	NaN	33.890053	-10.088698	NaN	6.777074
47.305105	55.379026	NaN	39.948422	-8.073920	NaN	7.356683
44.258924	59.014954	NaN	45.225307	-14.756030	NaN	-0.966383
46.686272	58.231101	NaN	32.545090	-11.544828	NaN	14.141182
43.438559	63.471855	NaN	29.834336	-20.033296	NaN	13.604223
29.593471	64.229389	NaN	39.601490	-34.635918	NaN	-10.008019
48.628145	46.832277	NaN	6.610902	1.795868	NaN	42.017243
38.948452	46.037417	NaN	30.154662	-7.088965	NaN	8.793790
18.538707	45.303149	NaN	17.857479	-26.764442	NaN	0.681227
52.749684	69.307642	NaN	46.204419	-16.557958	NaN	6.545265
32.255147	50.612965	NaN	36.635836	-18.357818	NaN	-4.380689
40.685758	62.827056	NaN	44.200980	-22.141297	NaN	-3.515222
48.336785	57.139665	NaN	41.865003	-8.802879	NaN	6.471783
38.780298	59.595724	NaN	55.777943	-20.815426	NaN	-16.997645
38.947139	53.409281	NaN	51.668317	-14.462142	NaN	-12.721178
48.166985	50.036070	NaN	30.404840	-1.869085	NaN	17.762145
41.016444	48.399872	NaN	23.220044	-7.383428	NaN	17.796400
46.226311	59.738394	NaN	42.904135	-13.512083	NaN	3.322176
48.730046	60.666004	NaN	49.511064	-11.935958	NaN	-0.781018
44.657295	38.389779	NaN	29.860783	6.267517	NaN	14.796512
45.106015	55.400149	NaN	54.460702	-10.294134	NaN	-9.354687
28.600587	37.785340	NaN	22.274743	-9.184753	NaN	6.325844
37.092410	58.296474	NaN	45.880664	-21.204064	NaN	-8.788254
33.134565	54.567770	NaN	50.463078	-21.433205	NaN	-17.328513
48.342386	61.147846	NaN	42.515669	-12.805460	NaN	5.826716
37.596797	21.424021	NaN	45.784697	16.172776	NaN	-8.187900
44.033913	61.221646	NaN	32.513065	-17.187733	NaN	11.520848
56.417421	57.767974	NaN	54.188699	-1.350554	NaN	2.228722
42.434837	73.788146	NaN	52.222157	-31.353310	NaN	-9.787321
38.329350	61.576222	NaN	46.527122	-23.246872	NaN	-8.197772
37.883671	59.044284	NaN	47.652646	-21.160613	NaN	-9.768975
53.652954	78.438099	NaN	46.453350	-24.785145	NaN	7.199604
48.957638	58.294652	NaN	36.688804	-9.337013	NaN	12.268835
35.045502	57.013274	NaN	39.882001	-21.967772	NaN	-4.836499
40.595446	48.815080	NaN	34.421713	-8.219634	NaN	6.173733
38.751818	64.006106	NaN	43.840741	-25.254288	NaN	-5.088923
39.099875	51.107004	NaN	57.553033	-12.007130	NaN	-18.453158
41.439419	50.398604	NaN	43.640858	-8.959185	NaN	-2.201439
51.091086	60.273733	NaN	30.668772	-9.182647	NaN	20.422315
38.235780	47.377024	NaN	36.705666	-9.141244	NaN	1.530114
55.116470	63.553559	NaN	36.170770	-8.437089	NaN	18.945700
44.260505	56.395684	NaN	29.077752	-12.135179	NaN	15.182753
38.892103	45.733622	NaN	50.267661	-6.841519	NaN	-11.375558
38.513328	75.169737	NaN	43.078574	-36.656409	NaN	-4.565246
37.560172	57.099617	NaN	45.697874	-19.539445	NaN	-8.137702
39.524887	62.415144	NaN	31.841670	-22.890257	NaN	7.683217
42.018028	62.323558	NaN	49.237930	-20.305530	NaN	-7.219902
48.610746	63.376127	NaN	41.544610	-14.765381	NaN	7.066136
36.319915	44.220270	NaN	21.541427	-7.900354	NaN	14.778488
39.942892	67.869992	NaN	38.056767	-27.927100	NaN	1.886125
31.182962	48.203499	NaN	40.989774	-17.020536	NaN	-9.806812
36.351184	63.557169	NaN	40.168255	-27.205985	NaN	-3.817071
44.051697	64.813718	NaN	35.596709	-20.762021	NaN	8.454988
40.416683	72.054168	NaN	41.622674	-31.637485	NaN	-1.205991
35.571869	50.006265	NaN	33.489824	-14.434396	NaN	2.082045
38.758282	54.221561	NaN	57.207601	-15.463279	NaN	-18.449319
30.122092	70.974873	NaN	55.423106	-40.852781	NaN	-25.301014
30.644074	63.998962	NaN	32.579551	-33.354888	NaN	-1.935478
39.329420	46.627147	NaN	40.249989	-7.297727	NaN	-0.920569
41.425130	52.188501	NaN	46.568023	-10.763371	NaN	-5.142893
43.352905	39.000742	NaN	41.934536	4.352162	NaN	1.418369
28.366706	64.871830	NaN	50.153385	-36.505124	NaN	-21.786679
50.864544	73.301736	NaN	56.652698	-22.437192	NaN	-5.788154
47.619104	56.747375	NaN	24.490050	-9.128270	NaN	23.129055
40.458253	61.044554	NaN	31.241773	-20.586302	NaN	9.216480
38.442971	71.895102	NaN	43.956286	-33.452131	NaN	-5.513315
33.112511	40.674060	NaN	44.315763	-7.561549	NaN	-11.203253
47.428131	52.078438	NaN	43.726165	-4.650306	NaN	3.701966
30.635509	46.283480	NaN	37.638323	-15.647971	NaN	-7.002814
39.181414	45.055476	NaN	31.731392	-5.874062	NaN	7.450022
44.030385	62.404893	NaN	57.671010	-18.374508	NaN	-13.640625
37.742621	61.222447	NaN	47.876409	-23.479826	NaN	-10.133788
49.452984	61.376796	NaN	45.717919	-11.923812	NaN	3.735065
42.843817	69.728507	NaN	37.773016	-26.884690	NaN	5.070800
37.989263	63.107894	NaN	41.865601	-25.118630	NaN	-3.876338
43.882489	65.140329	NaN	39.866139	-21.257841	NaN	4.016350
39.608852	65.944187	NaN	35.955918	-26.335335	NaN	3.652934
29.385856	79.162442	NaN	49.142743	-49.776586	NaN	-19.756888
35.979300	65.328961	NaN	46.396146	-29.349661	NaN	-10.416845
42.465608	71.206140	NaN	43.894746	-28.740532	NaN	-1.429138
41.863097	54.870466	NaN	43.325896	-13.007369	NaN	-1.462800
51.776494	55.072867	NaN	46.309158	-3.296373	NaN	5.467336
39.358691	64.743134	NaN	48.125353	-25.384443	NaN	-8.766663
43.178993	68.489894	NaN	42.227445	-25.310901	NaN	0.951548
39.210268	53.386189	NaN	35.016265	-14.175922	NaN	4.194002
45.604223	64.805191	NaN	26.636978	-19.200969	NaN	18.967245
36.954929	39.587997	NaN	33.816911	-2.633068	NaN	3.138017
34.560525	65.825850	NaN	37.246587	-31.265325	NaN	-2.686062
37.694161	75.894905	NaN	51.679890	-38.200744	NaN	-13.985729
45.630300	40.534297	NaN	40.340646	5.096003	NaN	5.289654
31.525243	67.523373	NaN	43.120821	-35.998130	NaN	-11.595578
45.416224	64.852490	NaN	49.810915	-19.436266	NaN	-4.394691
40.231497	71.208118	NaN	47.111205	-30.976621	NaN	-6.879708
44.345883	57.894896	NaN	32.627261	-13.549012	NaN	11.718623
39.387348	62.397900	NaN	54.922934	-23.010553	NaN	-15.535587
20.026517	62.302062	NaN	37.283232	-42.275544	NaN	-17.256715
45.616826	73.754106	NaN	55.622974	-28.137280	NaN	-10.006147
39.788212	69.654789	NaN	51.266434	-29.866577	NaN	-11.478222
46.053394	64.194886	NaN	49.517396	-18.141492	NaN	-3.464002
47.920194	67.209556	NaN	47.963401	-19.289362	NaN	-0.043207
43.178219	61.690345	NaN	19.903033	-18.512126	NaN	23.275185
36.001547	55.244997	NaN	45.852451	-19.243450	NaN	-9.850904
32.043081	50.145820	NaN	34.928271	-18.102739	NaN	-2.885190
37.863587	73.511836	NaN	37.854999	-35.648249	NaN	0.008588
38.961244	58.971899	NaN	32.544470	-20.010655	NaN	6.416774
35.010156	62.916177	NaN	33.355481	-27.906020	NaN	1.654676
29.748580	68.282212	NaN	44.899449	-38.533632	NaN	-15.150870
25.703414	67.463854	NaN	51.531042	-41.760440	NaN	-25.827627
51.779819	48.169409	NaN	47.465932	3.610410	NaN	4.313887
42.414170	67.535296	NaN	52.147139	-25.121127	NaN	-9.732969
36.945247	49.523251	NaN	36.012590	-12.578004	NaN	0.932657
40.505247	55.492034	NaN	47.923636	-14.986787	NaN	-7.418389
31.690726	52.143751	NaN	24.565074	-20.453025	NaN	7.125653
46.807602	44.004350	NaN	46.820086	2.803252	NaN	-0.012485
25.833590	61.227245	NaN	41.468138	-35.393655	NaN	-15.634548
40.301309	61.784789	NaN	45.855900	-21.483480	NaN	-5.554592
55.159824	66.178956	NaN	41.315039	-11.019133	NaN	13.844785
40.408774	68.370972	NaN	40.578127	-27.962198	NaN	-0.169353
53.004495	73.715146	NaN	40.230219	-20.710651	NaN	12.774276
42.913197	47.558978	NaN	35.402600	-4.645780	NaN	7.510598
39.163153	54.133434	NaN	53.040830	-14.970281	NaN	-13.877677
40.656122	63.265283	NaN	44.398204	-22.609162	NaN	-3.742082
43.927008	69.555211	NaN	41.221250	-25.628203	NaN	2.705758
48.214034	63.497122	NaN	33.480050	-15.283087	NaN	14.733984
44.935723	35.089748	NaN	47.858297	9.845975	NaN	-2.922574
41.837451	68.752328	NaN	45.388099	-26.914877	NaN	-3.550648
51.045370	61.626339	NaN	47.680905	-10.580969	NaN	3.364465
48.200569	79.783190	NaN	52.838699	-31.582622	NaN	-4.638130
44.442705	46.063688	NaN	18.689462	-1.620983	NaN	25.753244
35.975561	51.641253	NaN	30.988796	-15.665692	NaN	4.986765
35.251992	59.465711	NaN	43.412681	-24.213720	NaN	-8.160689
38.971653	57.513524	NaN	41.608955	-18.541871	NaN	-2.637302
38.155786	47.060919	NaN	54.021177	-8.905132	NaN	-15.865391
49.928784	50.958896	NaN	33.881471	-1.030111	NaN	16.047313
46.116496	57.140690	NaN	43.485598	-11.024194	NaN	2.630898
41.201438	53.659439	NaN	38.914638	-12.458002	NaN	2.286800
38.410685	66.038772	NaN	32.272166	-27.628086	NaN	6.138520
38.930971	53.876031	NaN	44.544347	-14.945060	NaN	-5.613377
42.606174	63.136272	NaN	47.592758	-20.530097	NaN	-4.986584
44.624451	66.615978	NaN	44.008549	-21.991527	NaN	0.615902
31.411776	63.599902	NaN	36.539787	-32.188126	NaN	-5.128011
34.104411	59.314597	NaN	46.613117	-25.210186	NaN	-12.508706
48.166473	47.486745	NaN	28.524435	0.679728	NaN	19.642038
31.140716	68.195582	NaN	41.423954	-37.054866	NaN	-10.283238
39.413290	63.482747	NaN	26.438630	-24.069458	NaN	12.974660
35.487150	46.827106	NaN	36.270464	-11.339956	NaN	-0.783314
44.354162	70.698260	NaN	44.128770	-26.344097	NaN	0.225392
49.470504	58.919830	NaN	50.600201	-9.449326	NaN	-1.129697
46.561943	72.688635	NaN	57.253395	-26.126692	NaN	-10.691452
41.113830	59.298796	NaN	35.952722	-18.184967	NaN	5.161108
31.446064	66.186354	NaN	28.674461	-34.740291	NaN	2.771603
40.206701	62.946744	NaN	28.839987	-22.740043	NaN	11.366714
44.931386	62.943313	NaN	51.483647	-18.011927	NaN	-6.552261
43.359417	67.925322	NaN	45.419188	-24.565905	NaN	-2.059771
50.931574	51.899485	NaN	38.901953	-0.967911	NaN	12.029621
45.599764	53.323594	NaN	36.166329	-7.723830	NaN	9.433435
33.464125	52.557909	NaN	42.718948	-19.093784	NaN	-9.254823
46.012883	57.362709	NaN	44.525132	-11.349826	NaN	1.487751
45.242640	51.043969	NaN	41.853127	-5.801329	NaN	3.389513
48.404587	60.445958	NaN	48.401603	-12.041371	NaN	0.002984
39.736114	56.271005	NaN	34.407750	-16.534891	NaN	5.328364
32.125599	59.966721	NaN	42.806058	-27.841122	NaN	-10.680459
43.459365	53.543750	NaN	37.349089	-10.084384	NaN	6.110276
41.629594	46.144013	NaN	31.015352	-4.514419	NaN	10.614241
37.688387	72.363003	NaN	58.370723	-34.674616	NaN	-20.682336
29.592436	77.165832	NaN	51.066705	-47.573395	NaN	-21.474269
32.135356	57.707274	NaN	35.062471	-25.571918	NaN	-2.927115
49.734998	70.018481	NaN	37.490397	-20.283483	NaN	12.244601
37.017372	72.434409	NaN	33.662834	-35.417037	NaN	3.354537
41.924515	47.037391	NaN	44.959424	-5.112876	NaN	-3.034910
27.942841	48.207299	NaN	48.287216	-20.264458	NaN	-20.344375
39.787844	53.699659	NaN	40.037628	-13.911816	NaN	-0.249784
39.623375	62.891868	NaN	51.452667	-23.268493	NaN	-11.829293
31.054449	50.108389	NaN	38.316401	-19.053940	NaN	-7.261952
43.160793	60.759583	NaN	28.648892	-17.598790	NaN	14.511901
42.568459	63.837640	NaN	14.614911	-21.269181	NaN	27.953548
28.491367	39.603760	NaN	42.253596	-11.112392	NaN	-13.762229
37.866662	48.802448	NaN	41.528845	-10.935786	NaN	-3.662183
41.580083	67.386832	NaN	56.193115	-25.806749	NaN	-14.613032
36.761650	30.944304	NaN	35.915895	5.817346	NaN	0.845755
38.769736	47.824269	NaN	33.898825	-9.054533	NaN	4.870911
28.847106	41.562306	NaN	41.401865	-12.715199	NaN	-12.554759
43.477737	58.539331	NaN	26.174157	-15.061594	NaN	17.303580
35.126498	72.305250	NaN	43.336374	-37.178752	NaN	-8.209875
39.482867	55.380643	NaN	28.453544	-15.897777	NaN	11.029323
39.210022	45.602387	NaN	36.071836	-6.392365	NaN	3.138186
49.101927	50.398514	NaN	27.995071	-1.296587	NaN	21.106856
36.717670	77.109495	NaN	40.008985	-40.391824	NaN	-3.291315
37.884860	66.562569	NaN	45.083336	-28.677709	NaN	-7.198476
46.703653	55.159350	NaN	34.855690	-8.455697	NaN	11.847963
48.944654	60.847216	NaN	41.946104	-11.902561	NaN	6.998550
28.734752	66.476601	NaN	42.172459	-37.741849	NaN	-13.437707
47.903034	65.577383	NaN	41.001645	-17.674349	NaN	6.901388
35.817554	62.301978	NaN	51.989262	-26.484424	NaN	-16.171708
48.693979	69.033076	NaN	61.187564	-20.339097	NaN	-12.493586
35.029034	55.603782	NaN	41.694462	-20.574748	NaN	-6.665428
50.860380	47.130150	NaN	33.911357	3.730230	NaN	16.949023
49.194645	48.633079	NaN	46.763787	0.561565	NaN	2.430858
35.160564	44.141788	NaN	53.971857	-8.981223	NaN	-18.811292
30.645814	53.278659	NaN	46.482038	-22.632845	NaN	-15.836224
46.575312	73.171765	NaN	47.906944	-26.596453	NaN	-1.331632
49.971064	77.103742	NaN	46.674484	-27.132679	NaN	3.296580
35.489841	62.483737	NaN	36.576624	-26.993896	NaN	-1.086783
46.081600	36.895807	NaN	46.045337	9.185794	NaN	0.036263
36.775149	61.835907	NaN	50.065901	-25.060757	NaN	-13.290752
40.248866	29.845946	NaN	37.547792	10.402920	NaN	2.701075
45.693171	66.484298	NaN	51.144856	-20.791127	NaN	-5.451685
42.859266	58.248229	NaN	35.052513	-15.388963	NaN	7.806753
43.461236	64.006289	NaN	43.305824	-20.545053	NaN	0.155413
53.672021	62.308513	NaN	43.206936	-8.636491	NaN	10.465085
50.643767	62.291240	NaN	28.121897	-11.647473	NaN	22.521870
43.339113	68.402389	NaN	43.263966	-25.063276	NaN	0.075147
41.888587	32.127372	NaN	42.413987	9.761215	NaN	-0.525400
46.263427	58.429611	NaN	48.724075	-12.166183	NaN	-2.460647
38.863482	53.649766	NaN	48.424047	-14.786284	NaN	-9.560564
51.800680	70.355148	NaN	53.426940	-18.554468	NaN	-1.626260
35.630333	26.709500	NaN	49.769534	8.920833	NaN	-14.139201
43.957671	59.727399	NaN	31.366082	-15.769728	NaN	12.591589
37.792186	67.591808	NaN	46.012880	-29.799622	NaN	-8.220694
39.032187	51.940092	NaN	36.817129	-12.907905	NaN	2.215058
36.307663	23.355248	NaN	31.483773	12.952415	NaN	4.823890
44.659999	49.991334	NaN	39.989722	-5.331335	NaN	4.670277
32.270670	50.321000	NaN	19.068579	-18.050330	NaN	13.202091
44.280913	53.070743	NaN	46.617428	-8.789829	NaN	-2.336514
42.615712	54.078047	NaN	43.036959	-11.462334	NaN	-0.421247
41.567884	64.766487	NaN	36.126503	-23.198604	NaN	5.441380
38.720524	52.632466	NaN	49.754311	-13.911942	NaN	-11.033788
43.633862	47.610551	NaN	38.533253	-3.976689	NaN	5.100609
27.627913	61.384734	NaN	28.234588	-33.756821	NaN	-0.606675
47.418305	57.175159	NaN	44.117113	-9.756854	NaN	3.301192
36.978036	58.211431	NaN	40.726141	-21.233395	NaN	-3.748105
35.868756	59.759552	NaN	20.622753	-23.890796	NaN	15.246004
38.445958	57.498035	NaN	41.878683	-19.052077	NaN	-3.432725
39.663422	41.103723	NaN	40.306777	-1.440301	NaN	-0.643356
34.523110	43.417230	NaN	28.261337	-8.894119	NaN	6.261773
36.038523	64.191797	NaN	50.249456	-28.153275	NaN	-14.210934
47.852251	45.534256	NaN	44.368094	2.317994	NaN	3.484157
42.330207	64.796434	NaN	45.275768	-22.466226	NaN	-2.945561
41.561909	75.708805	NaN	57.975249	-34.146896	NaN	-16.413340
34.344839	50.222520	NaN	35.881573	-15.877682	NaN	-1.536734
49.784115	66.620392	NaN	44.461475	-16.836277	NaN	5.322640
44.367522	62.771709	NaN	40.049603	-18.404188	NaN	4.317918
37.300869	52.143360	NaN	11.512872	-14.842491	NaN	25.787998
37.197374	58.965786	NaN	37.720382	-21.768412	NaN	-0.523008
44.541596	66.752848	NaN	50.362079	-22.211253	NaN	-5.820483
38.382626	43.033783	NaN	48.811811	-4.651157	NaN	-10.429185
45.202245	63.107521	NaN	36.225621	-17.905276	NaN	8.976624
39.615381	48.833313	NaN	38.837911	-9.217932	NaN	0.777470
36.313680	41.260065	NaN	26.421184	-4.946385	NaN	9.892495
45.570738	61.184898	NaN	37.263865	-15.614160	NaN	8.306872
57.638516	64.502479	NaN	41.153361	-6.863963	NaN	16.485156
33.936660	49.972795	NaN	42.056944	-16.036135	NaN	-8.120284
44.387273	68.526099	NaN	46.212984	-24.138826	NaN	-1.825710
37.090178	66.237690	NaN	47.766455	-29.147512	NaN	-10.676277
41.869608	56.410451	NaN	23.176562	-14.540843	NaN	18.693046
44.426558	41.616471	NaN	27.525278	2.810087	NaN	16.901280
25.166211	49.535589	NaN	44.454106	-24.369378	NaN	-19.287895
45.950580	51.866381	NaN	44.945582	-5.915801	NaN	1.004998
41.320228	50.492472	NaN	34.585964	-9.172244	NaN	6.734264
44.272377	55.940200	NaN	40.025004	-11.667823	NaN	4.247373
26.554921	44.329108	NaN	40.418362	-17.774187	NaN	-13.863441
38.459702	39.532116	NaN	23.930788	-1.072414	NaN	14.528914
37.720520	63.663396	NaN	29.951657	-25.942876	NaN	7.768863
49.274378	53.145122	NaN	19.953329	-3.870745	NaN	29.321048
48.730217	68.893860	NaN	37.206469	-20.163642	NaN	11.523748
40.049777	55.106921	NaN	45.137614	-15.057145	NaN	-5.087837
34.874668	70.687903	NaN	28.318915	-35.813235	NaN	6.555753
46.645261	63.746538	NaN	43.383319	-17.101277	NaN	3.261942
44.722218	56.409524	NaN	39.373419	-11.687306	NaN	5.348799
41.295126	53.659546	NaN	30.828978	-12.364420	NaN	10.466148
34.947171	60.730079	NaN	28.566488	-25.782908	NaN	6.380683
50.087345	45.072415	NaN	35.899153	5.014931	NaN	14.188192
36.450394	59.437063	NaN	37.669128	-22.986669	NaN	-1.218734
37.313814	60.833906	NaN	29.543136	-23.520092	NaN	7.770678
