# Supplementary material for: Combined Influences of Model Choice, Data Quality, and Data Quantity When Estimating Population Trends
Source: PLoS One. 2015 Jul 15;10(7):e0132255. doi: 10.1371/journal.pone.0132255 (PMC4503393; doi:10.1371/journal.pone.0132255)
Supplement: S1 Dataset — Files are organized by model type and by the input lambda value. (ZIP) [file pone.0132255.s002.zip › Snail/sims_lambda_0_95/simulationOutput_0.95_0_0.1_0.3_10.xls]

Percent_Decline_True	Median_Percent_Decline_Matrix	Median_Percent_Decline_Matrix_stable	Median_Percent_Decline_Scalar	Difference_True_Matrix	Difference_True_Matrix_Stable	Difference_True_Scalar
41.330489	56.928894	NaN	37.347941	-15.598405	NaN	3.982548
24.706099	73.948995	NaN	37.455693	-49.242896	NaN	-12.749594
55.946929	58.104782	NaN	50.200820	-2.157854	NaN	5.746109
44.875226	48.066107	NaN	44.244364	-3.190881	NaN	0.630862
39.341399	70.331106	NaN	28.836623	-30.989707	NaN	10.504775
39.515105	67.136653	NaN	29.818742	-27.621547	NaN	9.696364
45.949676	67.002389	NaN	61.754640	-21.052713	NaN	-15.804964
43.363717	63.455045	NaN	54.903638	-20.091329	NaN	-11.539922
41.514768	36.784864	NaN	22.839747	4.729904	NaN	18.675021
44.669226	50.676300	NaN	51.412728	-6.007074	NaN	-6.743502
45.560257	41.626192	NaN	34.436864	3.934065	NaN	11.123393
40.290847	64.290925	NaN	13.866183	-24.000078	NaN	26.424664
27.826439	47.132479	NaN	45.666363	-19.306039	NaN	-17.839924
41.827970	43.178298	NaN	46.781241	-1.350328	NaN	-4.953271
45.604145	58.457819	NaN	31.184221	-12.853674	NaN	14.419924
35.048177	60.558318	NaN	46.813315	-25.510141	NaN	-11.765139
38.693583	34.162975	NaN	54.781618	4.530608	NaN	-16.088036
44.006590	56.727860	NaN	46.162644	-12.721270	NaN	-2.156054
46.037141	82.890058	NaN	46.042195	-36.852918	NaN	-0.005055
49.825385	47.188979	NaN	48.504095	2.636406	NaN	1.321290
51.007365	62.595761	NaN	47.926185	-11.588396	NaN	3.081180
46.237124	37.688033	NaN	12.267227	8.549091	NaN	33.969897
28.076838	55.725960	NaN	33.086340	-27.649122	NaN	-5.009503
44.275807	34.751761	NaN	39.564096	9.524045	NaN	4.711711
38.660354	63.053323	NaN	42.634785	-24.392969	NaN	-3.974431
45.844587	72.381682	NaN	46.131004	-26.537095	NaN	-0.286417
40.609922	66.671662	NaN	36.020101	-26.061740	NaN	4.589820
32.486796	60.971676	NaN	25.395648	-28.484880	NaN	7.091148
35.282642	73.717462	NaN	55.087733	-38.434820	NaN	-19.805090
34.094663	38.570243	NaN	35.794882	-4.475579	NaN	-1.700219
34.939198	24.942700	NaN	28.289214	9.996498	NaN	6.649984
33.915717	50.307112	NaN	36.789303	-16.391395	NaN	-2.873585
30.161235	39.579547	NaN	30.199400	-9.418312	NaN	-0.038166
32.096145	61.518606	NaN	44.315655	-29.422461	NaN	-12.219510
49.958204	48.982772	NaN	39.795191	0.975433	NaN	10.163014
45.825288	75.699922	NaN	52.571846	-29.874634	NaN	-6.746558
49.462756	64.182270	NaN	57.160497	-14.719515	NaN	-7.697741
42.314571	37.206085	NaN	32.147760	5.108486	NaN	10.166810
35.310039	63.801200	NaN	56.139226	-28.491161	NaN	-20.829187
39.350619	45.081875	NaN	40.598222	-5.731257	NaN	-1.247604
36.003640	63.320759	NaN	64.221518	-27.317119	NaN	-28.217878
29.205775	77.244213	NaN	62.244114	-48.038438	NaN	-33.038339
51.227228	70.900120	NaN	21.427546	-19.672892	NaN	29.799682
40.547216	73.452380	NaN	50.189095	-32.905164	NaN	-9.641879
46.001538	63.907717	NaN	28.490515	-17.906179	NaN	17.511023
38.481620	67.357698	NaN	51.875904	-28.876079	NaN	-13.394285
26.785011	67.301225	NaN	35.550525	-40.516214	NaN	-8.765514
36.227453	42.349660	NaN	47.304619	-6.122207	NaN	-11.077166
45.474671	64.492594	NaN	24.208980	-19.017923	NaN	21.265691
39.511741	48.066373	NaN	50.539041	-8.554632	NaN	-11.027300
49.824822	62.295596	NaN	15.867907	-12.470773	NaN	33.956915
40.284071	76.162446	NaN	55.185753	-35.878375	NaN	-14.901682
51.299066	46.329100	NaN	44.861648	4.969966	NaN	6.437418
43.427659	67.041202	NaN	28.762289	-23.613543	NaN	14.665370
50.413150	58.257317	NaN	43.760191	-7.844166	NaN	6.652959
48.517053	70.544248	NaN	25.500155	-22.027195	NaN	23.016898
48.604265	80.002892	NaN	66.618344	-31.398627	NaN	-18.014079
33.084085	2.585588	NaN	10.819084	30.498498	NaN	22.265001
33.416041	61.373716	NaN	55.849247	-27.957675	NaN	-22.433206
52.020052	67.322643	NaN	41.042415	-15.302591	NaN	10.977637
18.551710	61.659941	NaN	36.012715	-43.108231	NaN	-17.461005
47.588446	73.849835	NaN	46.946864	-26.261389	NaN	0.641581
47.862705	50.983790	NaN	51.564351	-3.121085	NaN	-3.701646
39.940871	60.224046	NaN	35.066514	-20.283175	NaN	4.874357
41.848185	59.356253	NaN	47.864234	-17.508068	NaN	-6.016049
49.511280	74.068803	NaN	51.138619	-24.557523	NaN	-1.627339
34.346056	30.737914	NaN	46.157031	3.608141	NaN	-11.810976
34.229265	48.196071	NaN	49.640314	-13.966806	NaN	-15.411050
48.059617	48.520612	NaN	38.083699	-0.460995	NaN	9.975919
36.695409	69.041780	NaN	50.879374	-32.346371	NaN	-14.183965
48.292337	69.976204	NaN	24.228211	-21.683867	NaN	24.064126
49.690452	31.397439	NaN	25.551830	18.293013	NaN	24.138622
43.727596	66.822162	NaN	54.464260	-23.094566	NaN	-10.736665
44.390881	51.374615	NaN	-13.260369	-6.983734	NaN	57.651250
37.601027	37.169284	NaN	46.411818	0.431743	NaN	-8.810791
47.194710	63.205415	NaN	29.016795	-16.010705	NaN	18.177915
42.148755	65.646041	NaN	67.387863	-23.497286	NaN	-25.239108
39.293550	63.996478	NaN	43.642638	-24.702928	NaN	-4.349088
31.280558	56.076681	NaN	32.513651	-24.796123	NaN	-1.233093
44.217566	45.934671	NaN	26.229501	-1.717105	NaN	17.988065
34.880648	59.136523	NaN	35.195667	-24.255874	NaN	-0.315019
36.882051	75.624627	NaN	47.871299	-38.742575	NaN	-10.989248
27.980207	57.548179	NaN	43.517047	-29.567971	NaN	-15.536840
40.464744	77.865077	NaN	47.085873	-37.400332	NaN	-6.621129
40.797175	77.468713	NaN	35.460303	-36.671539	NaN	5.336872
40.575802	80.970361	NaN	46.854708	-40.394558	NaN	-6.278905
37.908807	63.410278	NaN	42.299307	-25.501471	NaN	-4.390500
33.896445	54.054796	NaN	17.517010	-20.158352	NaN	16.379435
41.126083	52.206932	NaN	59.840244	-11.080849	NaN	-18.714160
31.593184	65.903205	NaN	60.277588	-34.310021	NaN	-28.684404
33.258260	51.851536	NaN	46.414885	-18.593277	NaN	-13.156625
54.841669	35.613038	NaN	-9.783715	19.228631	NaN	64.625384
47.880131	48.858933	NaN	52.232017	-0.978802	NaN	-4.351886
52.387436	66.613209	NaN	67.620965	-14.225773	NaN	-15.233528
36.140944	63.262612	NaN	42.384271	-27.121668	NaN	-6.243327
33.502126	59.618654	NaN	43.666754	-26.116529	NaN	-10.164629
42.143095	81.264097	NaN	39.386301	-39.121003	NaN	2.756793
52.961044	38.068169	NaN	49.056752	14.892875	NaN	3.904292
43.153788	76.743809	NaN	49.327209	-33.590020	NaN	-6.173421
41.319749	46.747826	NaN	57.228484	-5.428078	NaN	-15.908735
39.193011	59.158447	NaN	-0.578623	-19.965436	NaN	39.771635
44.825651	54.936795	NaN	24.499972	-10.111144	NaN	20.325678
42.386055	53.692598	NaN	36.538801	-11.306543	NaN	5.847254
36.354441	60.026671	NaN	22.554476	-23.672230	NaN	13.799965
43.698173	59.332697	NaN	22.012752	-15.634524	NaN	21.685420
33.946856	40.882590	NaN	48.354933	-6.935734	NaN	-14.408077
46.904038	31.840574	NaN	33.337066	15.063464	NaN	13.566972
49.816462	44.970072	NaN	30.632543	4.846390	NaN	19.183919
40.486282	42.258378	NaN	43.022468	-1.772096	NaN	-2.536186
45.188010	77.536283	NaN	24.232857	-32.348273	NaN	20.955153
49.545764	68.064857	NaN	34.606321	-18.519093	NaN	14.939443
47.912674	83.915988	NaN	-0.604664	-36.003315	NaN	48.517338
29.214827	47.651586	NaN	58.494603	-18.436759	NaN	-29.279776
41.702404	67.866175	NaN	48.870242	-26.163771	NaN	-7.167839
45.325740	53.575468	NaN	23.568238	-8.249729	NaN	21.757502
21.831306	38.558492	NaN	34.523092	-16.727187	NaN	-12.691787
42.861097	56.290820	NaN	37.163905	-13.429723	NaN	5.697192
36.563288	36.762895	NaN	15.407713	-0.199608	NaN	21.155575
46.725588	34.008092	NaN	56.635613	12.717496	NaN	-9.910025
33.187893	59.942607	NaN	32.124830	-26.754714	NaN	1.063063
36.309463	53.372714	NaN	46.592265	-17.063251	NaN	-10.282802
27.072627	50.015703	NaN	28.497572	-22.943076	NaN	-1.424946
20.660241	61.503840	NaN	43.447089	-40.843599	NaN	-22.786848
51.675500	31.218450	NaN	54.558116	20.457051	NaN	-2.882616
49.228067	59.167214	NaN	26.495916	-9.939147	NaN	22.732151
38.371744	32.272359	NaN	44.848652	6.099385	NaN	-6.476908
43.484506	56.393743	NaN	1.245330	-12.909238	NaN	42.239176
33.381334	76.440237	NaN	54.907829	-43.058903	NaN	-21.526495
41.122133	74.015655	NaN	57.073531	-32.893523	NaN	-15.951399
39.500335	61.096929	NaN	-24.396945	-21.596593	NaN	63.897280
47.105266	36.607893	NaN	5.810609	10.497373	NaN	41.294656
37.887536	34.501264	NaN	32.559722	3.386272	NaN	5.327814
44.781675	48.572699	NaN	49.027274	-3.791024	NaN	-4.245599
17.877635	57.906970	NaN	34.504201	-40.029335	NaN	-16.626566
35.711507	41.865352	NaN	40.895960	-6.153845	NaN	-5.184453
42.647254	70.960446	NaN	56.766260	-28.313193	NaN	-14.119007
34.870132	60.203241	NaN	69.228189	-25.333108	NaN	-34.358057
30.008008	54.148098	NaN	45.267887	-24.140090	NaN	-15.259880
41.787164	28.554530	NaN	44.637531	13.232634	NaN	-2.850367
38.457703	72.802243	NaN	34.078665	-34.344539	NaN	4.379038
47.500103	14.732889	NaN	-16.565076	32.767215	NaN	64.065179
38.344604	41.811046	NaN	40.347735	-3.466441	NaN	-2.003131
47.950923	49.744959	NaN	54.357909	-1.794035	NaN	-6.406985
40.565580	73.908563	NaN	43.566704	-33.342983	NaN	-3.001124
44.164420	33.645689	NaN	-6.688484	10.518731	NaN	50.852904
38.081795	19.924742	NaN	3.619722	18.157054	NaN	34.462074
36.321381	62.566379	NaN	16.750457	-26.244998	NaN	19.570924
45.077429	71.159957	NaN	53.244972	-26.082528	NaN	-8.167543
40.693395	59.381577	NaN	59.588347	-18.688182	NaN	-18.894952
44.771594	73.258456	NaN	46.046031	-28.486862	NaN	-1.274436
44.706313	65.118182	NaN	45.448151	-20.411869	NaN	-0.741838
33.829873	62.316273	NaN	35.284178	-28.486400	NaN	-1.454306
26.190191	51.481979	NaN	29.354432	-25.291788	NaN	-3.164241
37.281091	50.128598	NaN	38.800682	-12.847507	NaN	-1.519590
46.038916	50.162398	NaN	32.163169	-4.123481	NaN	13.875747
48.733873	44.919407	NaN	22.848567	3.814466	NaN	25.885306
40.254947	36.957009	NaN	49.709417	3.297938	NaN	-9.454470
22.911423	75.119880	NaN	63.934745	-52.208457	NaN	-41.023322
30.501041	34.203455	NaN	52.705400	-3.702414	NaN	-22.204359
39.810496	56.934089	NaN	19.793992	-17.123593	NaN	20.016504
51.897670	43.906119	NaN	23.641627	7.991552	NaN	28.256043
39.912704	74.786342	NaN	43.943846	-34.873638	NaN	-4.031142
38.519783	67.740426	NaN	36.787340	-29.220643	NaN	1.732443
42.119664	55.680655	NaN	47.705432	-13.560992	NaN	-5.585768
42.433878	51.495655	NaN	-8.771979	-9.061777	NaN	51.205857
38.523271	18.615264	NaN	31.503254	19.908006	NaN	7.020017
36.879569	45.318385	NaN	-5.777894	-8.438816	NaN	42.657462
40.962498	56.030300	NaN	28.124858	-15.067802	NaN	12.837640
46.863827	65.139317	NaN	61.664523	-18.275490	NaN	-14.800695
44.413308	59.630653	NaN	61.583823	-15.217345	NaN	-17.170515
38.805841	71.246337	NaN	28.534985	-32.440495	NaN	10.270856
48.175278	59.061164	NaN	59.170373	-10.885886	NaN	-10.995095
51.986301	60.661776	NaN	47.682734	-8.675475	NaN	4.303567
28.574391	60.068068	NaN	47.773899	-31.493677	NaN	-19.199508
44.730538	64.157916	NaN	29.057359	-19.427378	NaN	15.673179
30.666455	71.926686	NaN	38.526692	-41.260231	NaN	-7.860237
39.804491	72.125023	NaN	51.782242	-32.320532	NaN	-11.977751
38.758317	31.032740	NaN	14.245448	7.725576	NaN	24.512869
22.237234	70.322475	NaN	29.006619	-48.085241	NaN	-6.769385
45.996285	58.343344	NaN	48.631642	-12.347059	NaN	-2.635357
43.665707	40.790111	NaN	25.194954	2.875596	NaN	18.470754
42.139164	63.284057	NaN	47.050334	-21.144893	NaN	-4.911170
50.764280	42.701486	NaN	53.856131	8.062795	NaN	-3.091851
39.501466	43.867337	NaN	46.255690	-4.365872	NaN	-6.754224
44.469576	67.442303	NaN	35.559777	-22.972727	NaN	8.909799
37.491708	43.576979	NaN	43.243473	-6.085271	NaN	-5.751766
28.811513	44.534615	NaN	49.685237	-15.723102	NaN	-20.873723
37.896430	51.496020	NaN	41.696160	-13.599590	NaN	-3.799730
32.110952	68.177206	NaN	56.980549	-36.066254	NaN	-24.869597
25.609650	29.112384	NaN	23.221733	-3.502734	NaN	2.387918
40.921883	60.607808	NaN	15.467095	-19.685925	NaN	25.454788
41.775875	44.051427	NaN	26.459169	-2.275551	NaN	15.316706
36.271863	80.593453	NaN	32.090316	-44.321590	NaN	4.181547
28.877258	71.210430	NaN	52.036520	-42.333173	NaN	-23.159262
40.360599	69.397797	NaN	62.650547	-29.037198	NaN	-22.289948
36.388577	70.687830	NaN	43.610492	-34.299253	NaN	-7.221915
40.318692	86.650398	NaN	59.993160	-46.331706	NaN	-19.674468
38.318427	41.570863	NaN	36.251491	-3.252436	NaN	2.066936
30.713332	72.195834	NaN	68.455741	-41.482502	NaN	-37.742408
37.839428	63.596110	NaN	35.801667	-25.756681	NaN	2.037762
44.331740	63.605409	NaN	35.455644	-19.273669	NaN	8.876096
38.543560	70.472864	NaN	7.501525	-31.929304	NaN	31.042035
25.861558	72.853868	NaN	19.619827	-46.992310	NaN	6.241732
32.016774	72.872536	NaN	52.747393	-40.855762	NaN	-20.730618
42.770533	66.786505	NaN	69.154105	-24.015972	NaN	-26.383572
46.966580	77.299789	NaN	40.072475	-30.333210	NaN	6.894104
41.165027	58.801904	NaN	56.148875	-17.636876	NaN	-14.983848
37.412153	50.777914	NaN	26.810256	-13.365760	NaN	10.601898
33.106559	45.531191	NaN	51.129577	-12.424632	NaN	-18.023018
34.789961	32.088009	NaN	11.915458	2.701952	NaN	22.874503
44.254063	72.562481	NaN	24.408056	-28.308418	NaN	19.846007
29.288448	23.543299	NaN	32.934366	5.745149	NaN	-3.645918
42.408442	77.557941	NaN	46.172982	-35.149498	NaN	-3.764540
39.537537	73.689873	NaN	38.594396	-34.152335	NaN	0.943141
31.226555	63.613304	NaN	17.574616	-32.386749	NaN	13.651939
43.436332	82.735131	NaN	65.654569	-39.298799	NaN	-22.218237
39.614255	80.839875	NaN	34.719040	-41.225619	NaN	4.895215
37.165123	72.790570	NaN	46.228958	-35.625447	NaN	-9.063835
38.706600	25.717425	NaN	7.839799	12.989175	NaN	30.866801
47.654770	78.808816	NaN	66.165813	-31.154046	NaN	-18.511043
44.773107	49.370678	NaN	36.193159	-4.597571	NaN	8.579948
36.101643	58.182414	NaN	45.777703	-22.080771	NaN	-9.676060
41.587161	23.116789	NaN	42.108520	18.470372	NaN	-0.521359
40.120960	53.880800	NaN	27.505583	-13.759840	NaN	12.615377
36.628023	31.164415	NaN	33.914366	5.463609	NaN	2.713658
30.087718	47.637519	NaN	52.285430	-17.549801	NaN	-22.197712
18.835119	39.752498	NaN	43.756789	-20.917379	NaN	-24.921670
41.481441	63.592897	NaN	41.788688	-22.111456	NaN	-0.307247
30.860071	76.065272	NaN	41.958755	-45.205201	NaN	-11.098684
37.468943	62.996599	NaN	31.252927	-25.527656	NaN	6.216016
34.473249	74.107522	NaN	57.542296	-39.634273	NaN	-23.069048
29.458830	55.945276	NaN	36.812096	-26.486446	NaN	-7.353267
36.551631	43.222867	NaN	46.857364	-6.671235	NaN	-10.305733
44.520468	43.039179	NaN	31.133611	1.481288	NaN	13.386856
36.520570	41.485197	NaN	31.928545	-4.964627	NaN	4.592025
45.136849	65.600644	NaN	33.233161	-20.463794	NaN	11.903688
41.711986	38.091291	NaN	45.674680	3.620695	NaN	-3.962694
37.060083	41.176392	NaN	44.597737	-4.116308	NaN	-7.537653
32.568505	52.034518	NaN	35.052756	-19.466013	NaN	-2.484251
39.608293	59.021001	NaN	52.525548	-19.412707	NaN	-12.917254
28.621344	52.785285	NaN	47.887650	-24.163941	NaN	-19.266306
38.939821	39.693726	NaN	2.557847	-0.753904	NaN	36.381975
42.414148	61.109282	NaN	64.933562	-18.695133	NaN	-22.519414
38.332047	48.230405	NaN	55.833323	-9.898358	NaN	-17.501275
31.796327	61.755344	NaN	45.645296	-29.959017	NaN	-13.848969
49.776317	65.755810	NaN	16.750950	-15.979493	NaN	33.025367
43.820139	67.740653	NaN	62.939646	-23.920515	NaN	-19.119507
46.563185	66.927799	NaN	46.293947	-20.364614	NaN	0.269238
55.731390	76.147337	NaN	59.688713	-20.415947	NaN	-3.957324
31.396783	52.753767	NaN	47.262465	-21.356983	NaN	-15.865682
42.190478	49.051453	NaN	48.085358	-6.860975	NaN	-5.894880
43.206545	29.562485	NaN	38.667235	13.644059	NaN	4.539310
51.223238	39.756702	NaN	43.348257	11.466536	NaN	7.874981
39.785464	63.911579	NaN	56.219514	-24.126115	NaN	-16.434050
41.541581	21.612397	NaN	57.354287	19.929183	NaN	-15.812706
41.169064	19.110578	NaN	30.441071	22.058486	NaN	10.727993
50.666023	45.073014	NaN	39.356252	5.593008	NaN	11.309771
45.145388	55.241978	NaN	31.856546	-10.096591	NaN	13.288842
49.342086	84.252589	NaN	43.600989	-34.910502	NaN	5.741098
24.471131	67.546295	NaN	61.260801	-43.075165	NaN	-36.789670
32.160132	48.233944	NaN	7.465764	-16.073812	NaN	24.694368
39.835486	72.255894	NaN	36.890520	-32.420408	NaN	2.944966
34.701185	59.060581	NaN	37.061361	-24.359396	NaN	-2.360175
30.605158	46.065888	NaN	42.983220	-15.460730	NaN	-12.378062
41.108345	65.911346	NaN	31.853698	-24.803001	NaN	9.254647
45.963649	43.944878	NaN	56.223402	2.018771	NaN	-10.259753
33.751534	67.745233	NaN	7.688465	-33.993700	NaN	26.063068
52.123117	63.787799	NaN	61.937689	-11.664681	NaN	-9.814571
49.821979	73.520148	NaN	35.945577	-23.698169	NaN	13.876402
39.683644	46.722001	NaN	69.298354	-7.038357	NaN	-29.614710
39.407039	71.541360	NaN	63.570847	-32.134320	NaN	-24.163808
28.819466	30.778546	NaN	31.424232	-1.959080	NaN	-2.604766
50.837903	64.919423	NaN	26.801584	-14.081521	NaN	24.036318
39.756371	65.430338	NaN	40.007836	-25.673967	NaN	-0.251465
47.271595	83.442102	NaN	39.828596	-36.170506	NaN	7.442999
41.909288	37.518978	NaN	40.763593	4.390310	NaN	1.145694
46.260032	58.975026	NaN	54.058633	-12.714994	NaN	-7.798601
33.368659	50.545970	NaN	40.859901	-17.177311	NaN	-7.491242
38.250041	77.073993	NaN	61.896843	-38.823952	NaN	-23.646802
37.274352	31.819784	NaN	54.110270	5.454568	NaN	-16.835918
35.234713	50.892918	NaN	46.643819	-15.658204	NaN	-11.409105
43.742309	54.623606	NaN	7.130381	-10.881296	NaN	36.611928
40.496004	58.657108	NaN	39.325923	-18.161104	NaN	1.170082
44.742535	67.590862	NaN	16.631903	-22.848328	NaN	28.110631
43.209224	48.847710	NaN	55.041531	-5.638486	NaN	-11.832307
43.075377	64.121036	NaN	50.248137	-21.045659	NaN	-7.172760
44.023620	64.071852	NaN	-15.434275	-20.048232	NaN	59.457896
45.584548	47.129105	NaN	30.300046	-1.544557	NaN	15.284502
46.257318	45.582572	NaN	34.278581	0.674746	NaN	11.978737
46.255061	47.523504	NaN	41.515795	-1.268443	NaN	4.739267
34.667206	38.942798	NaN	15.949154	-4.275592	NaN	18.718052
48.543380	64.900326	NaN	23.122687	-16.356946	NaN	25.420693
45.658993	63.500683	NaN	22.150689	-17.841691	NaN	23.508304
40.969597	53.859808	NaN	45.591774	-12.890211	NaN	-4.622177
38.067253	70.424065	NaN	64.581987	-32.356811	NaN	-26.514734
46.016297	59.053027	NaN	28.563670	-13.036730	NaN	17.452627
41.348559	66.652081	NaN	49.723412	-25.303522	NaN	-8.374853
43.424875	69.943501	NaN	11.206140	-26.518626	NaN	32.218735
42.257551	65.761104	NaN	29.649091	-23.503553	NaN	12.608460
38.252178	39.266230	NaN	7.139692	-1.014052	NaN	31.112486
46.368883	52.819395	NaN	39.003741	-6.450512	NaN	7.365142
48.770167	67.282098	NaN	30.199661	-18.511930	NaN	18.570507
36.143164	54.894265	NaN	41.488228	-18.751102	NaN	-5.345064
45.644092	66.377673	NaN	56.692538	-20.733581	NaN	-11.048445
34.474321	-10.117977	NaN	23.369072	44.592298	NaN	11.105249
46.586682	48.834629	NaN	17.811277	-2.247947	NaN	28.775405
24.356500	59.053212	NaN	45.468764	-34.696712	NaN	-21.112264
20.145707	70.353783	NaN	59.195649	-50.208076	NaN	-39.049942
41.421514	43.634721	NaN	41.130258	-2.213207	NaN	0.291255
52.334580	57.013968	NaN	40.093194	-4.679388	NaN	12.241386
45.841161	67.915600	NaN	57.308035	-22.074438	NaN	-11.466873
48.185995	61.716316	NaN	24.979583	-13.530322	NaN	23.206411
35.428351	60.752265	NaN	32.579581	-25.323915	NaN	2.848770
35.071064	63.961763	NaN	30.398925	-28.890699	NaN	4.672139
44.516412	64.222052	NaN	23.258853	-19.705640	NaN	21.257559
37.738260	36.811836	NaN	49.538409	0.926423	NaN	-11.800150
38.377742	40.841980	NaN	26.158492	-2.464239	NaN	12.219250
39.327838	62.388045	NaN	18.313603	-23.060207	NaN	21.014235
39.172610	76.556347	NaN	55.954258	-37.383737	NaN	-16.781649
45.748930	12.922988	NaN	18.977437	32.825942	NaN	26.771493
43.356138	30.937192	NaN	12.429563	12.418946	NaN	30.926575
35.760305	50.878979	NaN	15.886579	-15.118674	NaN	19.873726
37.325295	74.940534	NaN	43.629832	-37.615239	NaN	-6.304537
35.645639	44.368991	NaN	34.360593	-8.723352	NaN	1.285046
36.745223	63.778398	NaN	45.367831	-27.033175	NaN	-8.622608
40.773512	55.655727	NaN	48.762783	-14.882215	NaN	-7.989271
28.232064	68.230998	NaN	54.997336	-39.998934	NaN	-26.765272
54.614866	52.184647	NaN	30.825520	2.430219	NaN	23.789346
34.333642	28.034824	NaN	42.789475	6.298817	NaN	-8.455834
38.942830	70.028018	NaN	41.710841	-31.085188	NaN	-2.768011
42.461324	54.359979	NaN	19.696436	-11.898655	NaN	22.764888
42.712288	11.514436	NaN	45.689313	31.197852	NaN	-2.977026
41.562349	57.295621	NaN	44.888294	-15.733271	NaN	-3.325944
52.758562	79.096455	NaN	60.493768	-26.337892	NaN	-7.735206
41.887013	62.874085	NaN	54.746689	-20.987072	NaN	-12.859676
37.900729	55.449635	NaN	47.302276	-17.548906	NaN	-9.401546
37.663678	75.299739	NaN	64.390310	-37.636062	NaN	-26.726632
34.060947	68.978332	NaN	33.221463	-34.917385	NaN	0.839484
50.939594	46.288605	NaN	19.883275	4.650989	NaN	31.056319
31.884827	48.016550	NaN	39.427381	-16.131723	NaN	-7.542554
44.349822	52.200750	NaN	13.417529	-7.850928	NaN	30.932293
47.343079	65.274090	NaN	38.094499	-17.931010	NaN	9.248580
35.161097	53.337928	NaN	27.819147	-18.176831	NaN	7.341950
43.564261	72.437157	NaN	43.427706	-28.872896	NaN	0.136555
37.781553	60.413316	NaN	10.182168	-22.631763	NaN	27.599384
42.321009	44.445361	NaN	46.664078	-2.124352	NaN	-4.343069
44.387951	43.470565	NaN	11.014292	0.917386	NaN	33.373659
42.000601	55.029139	NaN	24.939701	-13.028538	NaN	17.060901
46.082082	62.067580	NaN	48.928800	-15.985499	NaN	-2.846719
38.058817	72.504382	NaN	52.109295	-34.445566	NaN	-14.050479
44.392039	59.426768	NaN	20.018249	-15.034728	NaN	24.373791
44.270191	70.912166	NaN	60.157236	-26.641974	NaN	-15.887044
35.563737	67.858964	NaN	46.605384	-32.295228	NaN	-11.041647
42.619227	51.051791	NaN	4.293753	-8.432565	NaN	38.325473
42.603489	19.900766	NaN	46.733187	22.702722	NaN	-4.129698
50.260731	62.248367	NaN	42.541429	-11.987636	NaN	7.719302
44.081235	59.186337	NaN	7.093368	-15.105102	NaN	36.987867
39.848459	45.791474	NaN	23.860657	-5.943015	NaN	15.987802
29.382699	67.562022	NaN	34.742442	-38.179322	NaN	-5.359743
45.677671	53.051426	NaN	43.330335	-7.373755	NaN	2.347336
41.066664	66.365386	NaN	44.514894	-25.298722	NaN	-3.448231
51.804880	32.937213	NaN	43.945719	18.867667	NaN	7.859161
33.991709	81.207555	NaN	63.777980	-47.215846	NaN	-29.786271
45.706965	44.164757	NaN	7.757126	1.542208	NaN	37.949839
45.512734	51.918837	NaN	31.050109	-6.406103	NaN	14.462625
45.423907	32.176252	NaN	11.446970	13.247655	NaN	33.976937
32.251541	53.189823	NaN	46.071217	-20.938281	NaN	-13.819676
48.763632	69.342809	NaN	34.998427	-20.579177	NaN	13.765205
41.978686	60.840595	NaN	39.226796	-18.861909	NaN	2.751890
35.899636	48.155205	NaN	41.700806	-12.255569	NaN	-5.801170
43.273831	65.707568	NaN	55.194139	-22.433737	NaN	-11.920308
41.696756	27.341008	NaN	40.865401	14.355748	NaN	0.831355
15.792850	59.461426	NaN	54.598230	-43.668576	NaN	-38.805380
29.142870	38.884146	NaN	27.682887	-9.741276	NaN	1.459984
42.346762	47.785040	NaN	19.671692	-5.438278	NaN	22.675070
43.335808	59.932522	NaN	44.473734	-16.596713	NaN	-1.137925
42.557310	38.435739	NaN	61.990168	4.121570	NaN	-19.432859
41.086719	68.709066	NaN	38.894142	-27.622347	NaN	2.192578
32.071980	43.366916	NaN	12.687453	-11.294936	NaN	19.384527
42.958769	78.216500	NaN	45.140059	-35.257731	NaN	-2.181289
42.296641	53.893283	NaN	1.233687	-11.596642	NaN	41.062954
26.005428	54.573809	NaN	51.494968	-28.568380	NaN	-25.489540
55.087424	64.228671	NaN	49.989552	-9.141247	NaN	5.097872
39.194846	66.774930	NaN	48.703211	-27.580085	NaN	-9.508366
37.089250	35.181344	NaN	46.930302	1.907907	NaN	-9.841051
41.159150	69.361720	NaN	33.712994	-28.202570	NaN	7.446156
44.213686	66.936607	NaN	57.489943	-22.722921	NaN	-13.276258
43.810245	60.117886	NaN	47.784422	-16.307641	NaN	-3.974177
47.175858	51.247813	NaN	51.024754	-4.071956	NaN	-3.848896
37.992850	57.502114	NaN	39.217189	-19.509264	NaN	-1.224339
29.474852	33.421750	NaN	22.052104	-3.946897	NaN	7.422748
50.647265	52.105878	NaN	17.671560	-1.458613	NaN	32.975705
42.728590	68.033134	NaN	45.380811	-25.304545	NaN	-2.652221
34.686394	52.587240	NaN	19.583101	-17.900846	NaN	15.103293
41.602012	46.484823	NaN	48.222184	-4.882810	NaN	-6.620172
33.510242	63.792123	NaN	59.419110	-30.281881	NaN	-25.908868
41.771784	58.061969	NaN	34.100173	-16.290185	NaN	7.671611
38.470175	60.445316	NaN	62.311860	-21.975142	NaN	-23.841686
33.625255	67.441356	NaN	54.918788	-33.816101	NaN	-21.293533
44.887356	72.108404	NaN	71.440010	-27.221048	NaN	-26.552654
28.362199	21.785800	NaN	21.476836	6.576399	NaN	6.885363
37.105364	46.020869	NaN	50.069293	-8.915505	NaN	-12.963929
44.197450	21.801166	NaN	28.730422	22.396284	NaN	15.467027
52.221785	64.841150	NaN	46.854759	-12.619365	NaN	5.367026
27.929951	63.268914	NaN	40.361121	-35.338963	NaN	-12.431170
25.126090	63.831931	NaN	50.732694	-38.705842	NaN	-25.606604
41.558003	60.793479	NaN	38.795771	-19.235475	NaN	2.762233
40.928287	75.844680	NaN	46.510279	-34.916393	NaN	-5.581991
44.021703	68.430713	NaN	29.393168	-24.409011	NaN	14.628535
39.137186	62.831921	NaN	59.049490	-23.694735	NaN	-19.912303
32.106793	37.495929	NaN	40.673307	-5.389136	NaN	-8.566513
32.812415	73.918205	NaN	47.348515	-41.105790	NaN	-14.536100
47.040475	49.623225	NaN	42.536457	-2.582750	NaN	4.504018
39.924149	71.012674	NaN	66.340308	-31.088525	NaN	-26.416159
42.594892	57.027643	NaN	47.431198	-14.432752	NaN	-4.836306
34.329686	56.916592	NaN	29.622608	-22.586906	NaN	4.707078
42.987103	65.084949	NaN	67.328503	-22.097845	NaN	-24.341400
36.260896	49.268060	NaN	51.354179	-13.007164	NaN	-15.093284
46.784796	48.650184	NaN	42.747046	-1.865388	NaN	4.037751
39.134186	42.173192	NaN	1.182069	-3.039006	NaN	37.952118
52.930006	67.127927	NaN	22.047507	-14.197921	NaN	30.882499
43.880549	69.274184	NaN	56.012760	-25.393635	NaN	-12.132211
37.340035	68.173570	NaN	25.949603	-30.833535	NaN	11.390431
32.214866	55.551705	NaN	50.262748	-23.336839	NaN	-18.047882
56.674406	63.232771	NaN	29.621669	-6.558365	NaN	27.052737
41.848704	33.875865	NaN	28.957059	7.972840	NaN	12.891645
34.893363	52.113607	NaN	19.140413	-17.220244	NaN	15.752949
31.388399	65.182128	NaN	41.197657	-33.793729	NaN	-9.809258
41.903785	52.918403	NaN	34.511356	-11.014618	NaN	7.392428
39.367059	33.160712	NaN	36.948881	6.206347	NaN	2.418178
44.225009	74.351953	NaN	43.232580	-30.126944	NaN	0.992429
42.832565	48.015896	NaN	50.537778	-5.183330	NaN	-7.705212
34.957014	79.379757	NaN	51.470953	-44.422743	NaN	-16.513939
47.517312	74.903564	NaN	47.686262	-27.386252	NaN	-0.168951
39.173710	60.957827	NaN	20.668664	-21.784118	NaN	18.505045
41.337765	61.285054	NaN	51.644093	-19.947289	NaN	-10.306328
48.438039	61.116341	NaN	47.972415	-12.678301	NaN	0.465624
29.396068	43.149056	NaN	46.329831	-13.752988	NaN	-16.933763
50.283892	51.907904	NaN	41.297798	-1.624012	NaN	8.986094
42.105901	65.523335	NaN	53.457446	-23.417434	NaN	-11.351545
41.198747	45.661622	NaN	11.646351	-4.462876	NaN	29.552396
38.125966	66.817999	NaN	44.063180	-28.692033	NaN	-5.937214
46.673528	40.212977	NaN	17.489617	6.460551	NaN	29.183911
32.365181	69.824315	NaN	25.983231	-37.459135	NaN	6.381950
29.861261	36.093581	NaN	34.114670	-6.232319	NaN	-4.253409
42.745553	42.917362	NaN	27.997305	-0.171809	NaN	14.748248
45.779877	71.462780	NaN	52.492711	-25.682904	NaN	-6.712835
37.998109	66.873080	NaN	38.564227	-28.874971	NaN	-0.566118
40.422852	51.282886	NaN	36.422379	-10.860034	NaN	4.000473
35.606572	56.057957	NaN	8.728711	-20.451385	NaN	26.877861
22.281995	69.791512	NaN	26.215254	-47.509517	NaN	-3.933259
45.259921	37.667436	NaN	23.529906	7.592484	NaN	21.730015
40.022678	44.170537	NaN	49.714482	-4.147859	NaN	-9.691804
38.586982	64.191528	NaN	41.745723	-25.604546	NaN	-3.158741
44.221501	41.974858	NaN	23.289959	2.246643	NaN	20.931542
27.644863	45.399242	NaN	14.660069	-17.754379	NaN	12.984795
38.409835	52.158725	NaN	29.214309	-13.748890	NaN	9.195526
36.604476	72.669924	NaN	37.689637	-36.065447	NaN	-1.085161
41.982081	84.631697	NaN	66.646147	-42.649616	NaN	-24.664066
39.042904	73.990315	NaN	56.458852	-34.947411	NaN	-17.415948
32.833501	82.056296	NaN	51.600688	-49.222794	NaN	-18.767186
42.279822	62.673682	NaN	-3.890977	-20.393860	NaN	46.170799
36.858045	56.028590	NaN	45.245578	-19.170545	NaN	-8.387533
37.694618	40.109660	NaN	32.103240	-2.415042	NaN	5.591377
33.902241	62.262108	NaN	53.069169	-28.359867	NaN	-19.166928
42.256330	61.557423	NaN	49.902028	-19.301093	NaN	-7.645698
28.828344	24.964539	NaN	42.919161	3.863805	NaN	-14.090817
39.998886	83.598844	NaN	26.302985	-43.599958	NaN	13.695901
37.752602	61.501870	NaN	37.858790	-23.749269	NaN	-0.106188
43.400487	19.263980	NaN	24.486667	24.136507	NaN	18.913820
43.585040	73.647884	NaN	55.889030	-30.062843	NaN	-12.303989
33.028505	69.815103	NaN	66.614553	-36.786598	NaN	-33.586048
40.021103	58.791906	NaN	60.596656	-18.770802	NaN	-20.575553
30.270211	13.092928	NaN	30.030145	17.177283	NaN	0.240066
41.291821	45.510884	NaN	46.986995	-4.219063	NaN	-5.695173
46.682691	63.177018	NaN	43.450932	-16.494327	NaN	3.231759
43.836069	46.750433	NaN	51.195058	-2.914364	NaN	-7.358989
44.504468	58.225682	NaN	22.462721	-13.721214	NaN	22.041747
44.533010	74.346912	NaN	45.548788	-29.813902	NaN	-1.015778
56.154985	50.959255	NaN	36.228046	5.195730	NaN	19.926939
33.640116	41.757886	NaN	40.668412	-8.117770	NaN	-7.028296
44.393774	64.996337	NaN	27.616318	-20.602562	NaN	16.777456
37.062549	42.563161	NaN	35.165411	-5.500611	NaN	1.897138
39.563677	47.640555	NaN	45.004869	-8.076877	NaN	-5.441192
28.005673	56.603885	NaN	47.805862	-28.598212	NaN	-19.800190
48.625286	65.312105	NaN	49.843909	-16.686819	NaN	-1.218623
46.266027	21.393645	NaN	41.556333	24.872382	NaN	4.709694
47.438917	61.942036	NaN	36.088936	-14.503119	NaN	11.349981
43.667969	55.753820	NaN	47.697072	-12.085851	NaN	-4.029103
49.226616	45.948705	NaN	31.986105	3.277910	NaN	17.240511
31.768288	71.136641	NaN	46.069978	-39.368353	NaN	-14.301690
36.932553	54.793422	NaN	48.916835	-17.860869	NaN	-11.984282
49.915279	62.697361	NaN	0.118766	-12.782082	NaN	49.796513
37.354161	46.351885	NaN	43.456040	-8.997724	NaN	-6.101879
38.971970	72.298979	NaN	54.744747	-33.327009	NaN	-15.772777
43.999555	51.587191	NaN	45.018355	-7.587636	NaN	-1.018800
37.945651	17.055269	NaN	16.127025	20.890382	NaN	21.818627
40.307997	76.874846	NaN	50.806230	-36.566849	NaN	-10.498233
39.284825	56.374306	NaN	36.504267	-17.089481	NaN	2.780557
42.061825	44.738657	NaN	33.563217	-2.676833	NaN	8.498608
42.602329	63.175287	NaN	61.249509	-20.572958	NaN	-18.647180
49.984309	37.868576	NaN	6.074276	12.115732	NaN	43.910033
40.079951	74.941315	NaN	62.340791	-34.861364	NaN	-22.260840
44.703455	41.964051	NaN	37.364622	2.739404	NaN	7.338833
41.430497	58.067827	NaN	29.749447	-16.637330	NaN	11.681050
34.619644	64.031232	NaN	48.872811	-29.411588	NaN	-14.253167
29.015047	74.179621	NaN	40.908454	-45.164574	NaN	-11.893407
48.535025	59.792074	NaN	53.114223	-11.257049	NaN	-4.579199
26.243338	53.027563	NaN	33.593182	-26.784225	NaN	-7.349844
41.877877	65.273117	NaN	39.233225	-23.395240	NaN	2.644652
41.624909	18.067064	NaN	-64.472564	23.557845	NaN	106.097473
38.964167	63.711530	NaN	29.320420	-24.747362	NaN	9.643747
34.885891	-21.729552	NaN	23.774259	56.615443	NaN	11.111632
34.403608	41.209130	NaN	37.309975	-6.805521	NaN	-2.906367
38.016660	68.598130	NaN	35.079800	-30.581470	NaN	2.936860
32.263274	44.442506	NaN	39.720474	-12.179232	NaN	-7.457200
40.742666	25.498900	NaN	26.171424	15.243766	NaN	14.571242
28.503552	59.453548	NaN	43.663402	-30.949996	NaN	-15.159851
37.748701	61.764813	NaN	28.450761	-24.016112	NaN	9.297940
41.761427	59.265509	NaN	44.111539	-17.504081	NaN	-2.350112
35.442871	35.294821	NaN	24.236554	0.148050	NaN	11.206317
45.876008	55.571737	NaN	52.980057	-9.695729	NaN	-7.104049
47.617834	17.957184	NaN	49.221723	29.660650	NaN	-1.603889
52.808898	81.471422	NaN	40.766739	-28.662524	NaN	12.042159
46.291854	72.871729	NaN	45.635703	-26.579875	NaN	0.656151
21.332889	60.341409	NaN	-25.555659	-39.008520	NaN	46.888548
49.574501	54.347015	NaN	33.561655	-4.772514	NaN	16.012846
36.157753	72.445992	NaN	55.792216	-36.288240	NaN	-19.634463
44.290843	16.278843	NaN	47.279618	28.012000	NaN	-2.988775
40.520908	52.707754	NaN	33.333294	-12.186847	NaN	7.187614
46.171172	59.551877	NaN	43.167577	-13.380705	NaN	3.003595
30.114824	56.104052	NaN	13.188199	-25.989228	NaN	16.926625
42.932231	67.030364	NaN	42.321073	-24.098133	NaN	0.611158
43.108896	58.225850	NaN	17.750713	-15.116954	NaN	25.358184
45.148318	59.530287	NaN	46.027456	-14.381968	NaN	-0.879137
27.930207	46.722364	NaN	43.187659	-18.792156	NaN	-15.257452
41.225069	74.795703	NaN	46.934992	-33.570634	NaN	-5.709923
33.366561	34.683763	NaN	3.638088	-1.317202	NaN	29.728473
33.658634	60.459561	NaN	23.021260	-26.800926	NaN	10.637374
43.626252	55.096426	NaN	21.202359	-11.470174	NaN	22.423893
37.660327	34.003266	NaN	24.008413	3.657061	NaN	13.651914
47.330849	58.306208	NaN	29.288320	-10.975360	NaN	18.042529
33.331124	52.194394	NaN	27.610914	-18.863270	NaN	5.720210
42.201092	61.905780	NaN	54.955359	-19.704688	NaN	-12.754267
40.655765	45.346277	NaN	44.137446	-4.690512	NaN	-3.481681
45.933927	46.482446	NaN	49.430365	-0.548519	NaN	-3.496438
40.353725	29.538237	NaN	1.383326	10.815488	NaN	38.970399
23.203454	41.085525	NaN	13.652889	-17.882071	NaN	9.550565
28.072634	42.031587	NaN	22.651484	-13.958954	NaN	5.421150
40.339837	65.253279	NaN	41.177761	-24.913442	NaN	-0.837924
40.039226	56.281560	NaN	48.661490	-16.242334	NaN	-8.622264
34.574762	64.183463	NaN	44.352778	-29.608701	NaN	-9.778016
47.407067	40.778216	NaN	51.057993	6.628851	NaN	-3.650926
43.293167	66.642231	NaN	55.177059	-23.349064	NaN	-11.883892
40.332619	68.965613	NaN	34.514906	-28.632993	NaN	5.817714
38.714342	77.196421	NaN	69.269041	-38.482079	NaN	-30.554698
34.947096	44.920928	NaN	45.282654	-9.973833	NaN	-10.335558
35.626676	56.470833	NaN	72.949673	-20.844156	NaN	-37.322997
47.687137	50.948869	NaN	44.718476	-3.261731	NaN	2.968661
40.249535	65.143658	NaN	45.227571	-24.894123	NaN	-4.978036
39.547561	68.150153	NaN	30.966241	-28.602592	NaN	8.581320
34.498398	50.153723	NaN	44.250989	-15.655325	NaN	-9.752591
50.810985	78.538537	NaN	45.394571	-27.727552	NaN	5.416414
52.948082	55.287278	NaN	33.366674	-2.339196	NaN	19.581408
42.358108	43.934468	NaN	39.726746	-1.576360	NaN	2.631361
34.748237	57.196886	NaN	37.627172	-22.448650	NaN	-2.878936
34.375972	38.135980	NaN	52.360102	-3.760008	NaN	-17.984130
54.381854	57.077124	NaN	38.825178	-2.695270	NaN	15.556676
41.559391	50.597929	NaN	54.433690	-9.038538	NaN	-12.874299
26.907136	42.706592	NaN	27.764070	-15.799456	NaN	-0.856934
45.542048	61.329014	NaN	37.441192	-15.786967	NaN	8.100855
45.561735	40.456963	NaN	25.496505	5.104772	NaN	20.065230
45.110955	60.408730	NaN	41.238173	-15.297775	NaN	3.872782
45.288292	39.876819	NaN	18.669945	5.411473	NaN	26.618347
38.190815	59.156354	NaN	44.280982	-20.965539	NaN	-6.090167
46.629765	58.408151	NaN	45.729580	-11.778386	NaN	0.900185
46.959384	55.770486	NaN	48.792150	-8.811103	NaN	-1.832766
36.182016	63.290952	NaN	39.839363	-27.108936	NaN	-3.657347
40.256085	35.940358	NaN	28.682835	4.315727	NaN	11.573250
51.944960	60.330416	NaN	65.958646	-8.385456	NaN	-14.013686
35.842558	66.633442	NaN	32.379814	-30.790884	NaN	3.462744
34.328736	53.676232	NaN	14.085824	-19.347497	NaN	20.242912
38.611978	41.021465	NaN	32.327644	-2.409486	NaN	6.284334
45.427545	49.268317	NaN	47.435101	-3.840772	NaN	-2.007557
26.826127	85.231904	NaN	71.916435	-58.405778	NaN	-45.090309
31.537834	42.298736	NaN	39.580869	-10.760902	NaN	-8.043035
38.344311	84.869798	NaN	36.280439	-46.525487	NaN	2.063873
46.384748	63.265633	NaN	58.373134	-16.880885	NaN	-11.988386
30.795022	11.862370	NaN	41.779876	18.932651	NaN	-10.984854
38.087694	63.463260	NaN	48.788833	-25.375565	NaN	-10.701139
43.831462	33.352782	NaN	32.254300	10.478681	NaN	11.577162
39.816648	70.306784	NaN	53.349476	-30.490137	NaN	-13.532829
30.730563	42.327422	NaN	33.513807	-11.596859	NaN	-2.783243
36.962846	61.147607	NaN	31.330784	-24.184761	NaN	5.632062
49.842943	45.609458	NaN	21.156737	4.233485	NaN	28.686206
34.247104	33.734633	NaN	44.130400	0.512472	NaN	-9.883296
49.318482	68.491508	NaN	29.292467	-19.173026	NaN	20.026016
46.054267	50.860792	NaN	64.308596	-4.806525	NaN	-18.254328
36.379240	70.825597	NaN	24.340920	-34.446357	NaN	12.038321
40.114948	73.185014	NaN	-5.021657	-33.070065	NaN	45.136605
48.863655	20.451871	NaN	58.584023	28.411785	NaN	-9.720368
22.234594	84.390058	NaN	53.663268	-62.155464	NaN	-31.428674
46.542836	27.423281	NaN	31.142928	19.119555	NaN	15.399908
31.057180	76.186310	NaN	30.406632	-45.129130	NaN	0.650549
41.132093	59.361364	NaN	40.054460	-18.229271	NaN	1.077633
38.576535	33.061020	NaN	59.456175	5.515515	NaN	-20.879639
46.199289	61.662298	NaN	47.552859	-15.463009	NaN	-1.353570
41.373416	22.412708	NaN	20.921635	18.960708	NaN	20.451781
49.572776	71.044463	NaN	42.074817	-21.471687	NaN	7.497959
24.830422	82.919070	NaN	47.045314	-58.088648	NaN	-22.214892
36.904074	69.454072	NaN	32.476879	-32.549999	NaN	4.427194
36.426989	73.712704	NaN	44.757840	-37.285715	NaN	-8.330851
55.045878	53.177337	NaN	13.185969	1.868541	NaN	41.859910
40.780766	70.222905	NaN	73.032975	-29.442138	NaN	-32.252209
45.255341	66.510759	NaN	42.234798	-21.255418	NaN	3.020543
34.551969	68.424488	NaN	23.844079	-33.872519	NaN	10.707890
34.403940	72.359777	NaN	45.875131	-37.955837	NaN	-11.471191
49.033535	55.512538	NaN	50.083195	-6.479002	NaN	-1.049659
42.323829	64.028068	NaN	25.639386	-21.704239	NaN	16.684443
41.292571	63.011171	NaN	16.503698	-21.718601	NaN	24.788873
31.152696	52.799021	NaN	29.071672	-21.646325	NaN	2.081024
37.352546	53.240929	NaN	27.684531	-15.888384	NaN	9.668015
33.691357	83.289525	NaN	46.672667	-49.598169	NaN	-12.981310
33.354450	72.481325	NaN	62.865241	-39.126874	NaN	-29.510790
35.170809	54.114665	NaN	42.758191	-18.943856	NaN	-7.587382
34.630312	59.390990	NaN	33.126867	-24.760677	NaN	1.503445
33.703817	24.264233	NaN	32.741627	9.439584	NaN	0.962189
38.736916	43.057015	NaN	65.372013	-4.320099	NaN	-26.635097
40.741908	49.890624	NaN	38.446536	-9.148716	NaN	2.295372
41.974699	23.501890	NaN	19.129870	18.472809	NaN	22.844829
36.657848	68.366933	NaN	47.405341	-31.709084	NaN	-10.747493
40.052414	27.342343	NaN	38.925584	12.710072	NaN	1.126831
40.278061	23.414934	NaN	36.717044	16.863128	NaN	3.561018
45.045621	58.556402	NaN	25.481787	-13.510781	NaN	19.563835
39.853089	38.777306	NaN	21.581140	1.075782	NaN	18.271949
41.760546	63.863176	NaN	28.228561	-22.102630	NaN	13.531985
45.781128	52.083231	NaN	34.494997	-6.302103	NaN	11.286132
14.892018	7.385194	NaN	29.452450	7.506824	NaN	-14.560432
26.093103	36.989010	NaN	35.280615	-10.895908	NaN	-9.187512
42.225920	65.580204	NaN	29.951045	-23.354285	NaN	12.274874
42.941534	57.887361	NaN	46.511836	-14.945827	NaN	-3.570302
45.020332	59.004642	NaN	41.291194	-13.984310	NaN	3.729138
52.923465	82.912257	NaN	62.602388	-29.988792	NaN	-9.678923
28.400695	56.917295	NaN	8.240130	-28.516600	NaN	20.160565
38.543033	14.767450	NaN	34.908653	23.775583	NaN	3.634380
40.356831	44.235649	NaN	22.910325	-3.878818	NaN	17.446506
44.673224	52.945008	NaN	22.582203	-8.271784	NaN	22.091021
42.237009	60.675074	NaN	45.028900	-18.438066	NaN	-2.791891
41.708979	59.537153	NaN	34.620068	-17.828174	NaN	7.088910
36.728708	17.962062	NaN	26.724631	18.766647	NaN	10.004078
26.212822	29.796655	NaN	51.103942	-3.583833	NaN	-24.891120
44.912063	40.676840	NaN	9.878650	4.235223	NaN	35.033413
50.116655	56.989838	NaN	28.573138	-6.873183	NaN	21.543518
18.749189	59.315743	NaN	32.468163	-40.566555	NaN	-13.718974
38.473166	47.468397	NaN	51.360650	-8.995231	NaN	-12.887485
31.473365	49.550646	NaN	58.106403	-18.077281	NaN	-26.633038
36.096399	74.967723	NaN	25.328125	-38.871324	NaN	10.768274
49.161382	82.639472	NaN	39.367540	-33.478090	NaN	9.793842
55.332060	56.432665	NaN	22.148163	-1.100604	NaN	33.183897
34.231382	58.933052	NaN	37.144075	-24.701670	NaN	-2.912693
32.556625	77.045061	NaN	3.756981	-44.488436	NaN	28.799643
33.327623	79.376520	NaN	25.874079	-46.048897	NaN	7.453543
44.528255	52.043069	NaN	38.410727	-7.514813	NaN	6.117528
51.967380	60.980673	NaN	50.723245	-9.013292	NaN	1.244136
41.435864	38.015025	NaN	29.392319	3.420839	NaN	12.043545
29.549414	68.416556	NaN	61.186382	-38.867142	NaN	-31.636968
49.224880	55.238734	NaN	37.182323	-6.013853	NaN	12.042557
36.547577	47.119223	NaN	26.159703	-10.571646	NaN	10.387874
40.993804	64.235285	NaN	44.537019	-23.241480	NaN	-3.543215
15.900996	73.419401	NaN	44.587824	-57.518405	NaN	-28.686828
36.397676	61.806334	NaN	35.402790	-25.408658	NaN	0.994886
43.452332	57.398775	NaN	43.048803	-13.946443	NaN	0.403529
43.912575	45.018573	NaN	28.959554	-1.105997	NaN	14.953022
43.284934	73.113133	NaN	30.048494	-29.828198	NaN	13.236441
29.583638	63.812802	NaN	37.775503	-34.229164	NaN	-8.191865
38.726465	45.663315	NaN	13.973448	-6.936850	NaN	24.753017
38.837510	46.854123	NaN	10.055915	-8.016612	NaN	28.781596
34.391872	76.881122	NaN	44.641996	-42.489250	NaN	-10.250124
31.940289	45.764076	NaN	22.107647	-13.823787	NaN	9.832642
39.253131	38.279353	NaN	43.259509	0.973778	NaN	-4.006377
50.238201	67.077586	NaN	50.676694	-16.839384	NaN	-0.438492
53.613385	50.772640	NaN	42.421546	2.840745	NaN	11.191839
30.303073	48.537650	NaN	37.190265	-18.234576	NaN	-6.887192
38.552925	58.357447	NaN	54.850693	-19.804522	NaN	-16.297768
41.820100	77.276452	NaN	8.827685	-35.456352	NaN	32.992415
26.817981	50.446687	NaN	51.462383	-23.628705	NaN	-24.644402
35.693514	46.448673	NaN	5.134765	-10.755159	NaN	30.558750
38.969453	72.290647	NaN	50.395239	-33.321194	NaN	-11.425786
41.617675	57.381987	NaN	13.307994	-15.764312	NaN	28.309681
42.747356	63.841470	NaN	52.439924	-21.094114	NaN	-9.692568
29.032071	63.332113	NaN	40.732020	-34.300042	NaN	-11.699949
42.309754	73.879163	NaN	49.919159	-31.569409	NaN	-7.609405
40.716626	52.711132	NaN	19.937043	-11.994505	NaN	20.779584
33.467987	60.134497	NaN	46.303507	-26.666509	NaN	-12.835520
39.698058	18.463977	NaN	39.783767	21.234081	NaN	-0.085709
42.573975	38.641183	NaN	3.448940	3.932793	NaN	39.125035
41.657491	60.001041	NaN	40.278331	-18.343550	NaN	1.379160
31.369422	64.663791	NaN	50.655625	-33.294370	NaN	-19.286203
46.377771	7.835183	NaN	15.847537	38.542588	NaN	30.530233
37.561901	76.674016	NaN	28.359244	-39.112115	NaN	9.202657
40.406527	62.799163	NaN	43.119475	-22.392637	NaN	-2.712948
41.738961	78.472990	NaN	-3.587649	-36.734029	NaN	45.326610
35.309102	63.640160	NaN	50.921318	-28.331058	NaN	-15.612216
28.510257	73.864330	NaN	41.132002	-45.354073	NaN	-12.621745
33.091421	84.095073	NaN	64.887137	-51.003652	NaN	-31.795716
33.315033	69.983132	NaN	10.750000	-36.668099	NaN	22.565033
31.937540	48.559388	NaN	19.821046	-16.621848	NaN	12.116494
36.531323	39.875312	NaN	8.605735	-3.343989	NaN	27.925589
34.296955	59.682892	NaN	57.159087	-25.385937	NaN	-22.862132
43.996625	25.182349	NaN	46.504960	18.814276	NaN	-2.508334
43.234797	63.070142	NaN	44.346798	-19.835345	NaN	-1.112001
38.661830	48.481081	NaN	32.530738	-9.819251	NaN	6.131092
41.663432	72.142001	NaN	54.777019	-30.478569	NaN	-13.113587
48.458028	63.517736	NaN	24.227427	-15.059708	NaN	24.230602
27.958701	83.302435	NaN	56.139804	-55.343734	NaN	-28.181103
44.431632	19.741816	NaN	44.524058	24.689816	NaN	-0.092427
45.861927	67.839843	NaN	26.651616	-21.977916	NaN	19.210310
29.259436	72.598027	NaN	43.454970	-43.338591	NaN	-14.195534
46.448941	61.271244	NaN	51.469859	-14.822303	NaN	-5.020918
48.675276	71.007255	NaN	53.563817	-22.331978	NaN	-4.888541
30.834557	45.230544	NaN	41.124754	-14.395987	NaN	-10.290197
38.209595	77.963934	NaN	30.806327	-39.754339	NaN	7.403268
39.298317	73.461917	NaN	46.732000	-34.163600	NaN	-7.433682
46.748526	68.116505	NaN	54.454903	-21.367979	NaN	-7.706377
46.583754	57.292603	NaN	50.719970	-10.708849	NaN	-4.136216
42.553707	62.901160	NaN	55.965978	-20.347452	NaN	-13.412271
33.010425	80.900089	NaN	56.797001	-47.889663	NaN	-23.786576
45.178638	37.528686	NaN	70.473120	7.649952	NaN	-25.294482
32.113826	69.962020	NaN	44.878945	-37.848194	NaN	-12.765119
38.644130	69.015638	NaN	47.258412	-30.371508	NaN	-8.614282
44.234150	63.722164	NaN	35.232253	-19.488014	NaN	9.001897
41.606020	73.485405	NaN	42.069342	-31.879386	NaN	-0.463322
36.121703	35.964797	NaN	43.845992	0.156906	NaN	-7.724290
34.953708	31.466296	NaN	7.832959	3.487412	NaN	27.120749
35.527360	74.079146	NaN	34.925326	-38.551786	NaN	0.602034
42.630865	22.934941	NaN	27.546038	19.695924	NaN	15.084827
37.532568	54.870216	NaN	46.982033	-17.337649	NaN	-9.449466
38.542681	34.805419	NaN	32.648529	3.737262	NaN	5.894152
33.669907	72.667965	NaN	37.282779	-38.998059	NaN	-3.612873
39.673156	19.936313	NaN	24.359683	19.736844	NaN	15.313474
25.821311	55.136374	NaN	38.453451	-29.315064	NaN	-12.632140
37.020009	56.864483	NaN	19.973114	-19.844474	NaN	17.046895
27.014754	62.808678	NaN	48.874978	-35.793924	NaN	-21.860223
44.475140	69.693229	NaN	52.746281	-25.218089	NaN	-8.271141
40.060380	79.557482	NaN	66.669662	-39.497102	NaN	-26.609282
44.238718	62.863941	NaN	53.499465	-18.625222	NaN	-9.260746
41.065801	43.175231	NaN	5.214887	-2.109431	NaN	35.850914
39.287507	54.261669	NaN	42.733977	-14.974162	NaN	-3.446470
46.528370	54.090147	NaN	47.475615	-7.561776	NaN	-0.947244
46.075214	46.296184	NaN	42.204464	-0.220970	NaN	3.870751
61.128495	62.409714	NaN	47.791396	-1.281220	NaN	13.337098
34.407316	46.557409	NaN	28.566825	-12.150093	NaN	5.840491
48.603324	62.059552	NaN	60.014336	-13.456228	NaN	-11.411013
35.363232	84.687113	NaN	44.617558	-49.323881	NaN	-9.254326
38.217346	59.652098	NaN	38.763300	-21.434752	NaN	-0.545954
40.521422	65.202800	NaN	63.034374	-24.681378	NaN	-22.512952
39.214265	73.628461	NaN	36.519844	-34.414196	NaN	2.694422
41.271594	64.683120	NaN	46.988679	-23.411526	NaN	-5.717085
43.947357	63.667686	NaN	44.314640	-19.720329	NaN	-0.367283
24.296265	60.406205	NaN	57.749648	-36.109940	NaN	-33.453383
34.990082	33.735077	NaN	1.877129	1.255005	NaN	33.112954
37.486493	64.110288	NaN	19.042896	-26.623795	NaN	18.443597
42.210579	56.655771	NaN	60.936001	-14.445192	NaN	-18.725422
30.543040	58.143325	NaN	36.306923	-27.600285	NaN	-5.763883
54.498197	77.405254	NaN	57.490251	-22.907057	NaN	-2.992054
43.324555	47.526019	NaN	23.976402	-4.201464	NaN	19.348153
37.841750	53.107668	NaN	18.039244	-15.265918	NaN	19.802506
40.001171	49.051555	NaN	15.801195	-9.050384	NaN	24.199977
38.767649	59.840878	NaN	40.711819	-21.073229	NaN	-1.944170
43.787156	74.875964	NaN	42.927806	-31.088808	NaN	0.859350
41.201258	50.983264	NaN	36.893858	-9.782006	NaN	4.307400
49.600648	24.850921	NaN	30.619690	24.749727	NaN	18.980958
41.352258	47.110411	NaN	58.918282	-5.758153	NaN	-17.566025
46.102294	68.798276	NaN	63.263303	-22.695982	NaN	-17.161009
37.405890	61.737168	NaN	32.403404	-24.331278	NaN	5.002487
30.234566	9.494016	NaN	13.374049	20.740550	NaN	16.860517
47.129705	52.995743	NaN	46.618422	-5.866038	NaN	0.511282
38.393394	37.854819	NaN	46.786149	0.538576	NaN	-8.392754
34.918671	53.895314	NaN	29.356576	-18.976644	NaN	5.562094
48.407172	67.271547	NaN	43.036543	-18.864375	NaN	5.370629
32.059265	67.268734	NaN	46.677349	-35.209469	NaN	-14.618083
46.551319	55.024980	NaN	37.474636	-8.473660	NaN	9.076683
47.002538	32.285242	NaN	37.292084	14.717296	NaN	9.710454
44.367097	58.596438	NaN	26.364298	-14.229341	NaN	18.002799
48.313342	53.560556	NaN	49.693088	-5.247215	NaN	-1.379746
20.912026	49.833691	NaN	32.757848	-28.921665	NaN	-11.845823
44.795891	70.295584	NaN	42.038797	-25.499693	NaN	2.757094
36.400616	55.060858	NaN	39.287532	-18.660242	NaN	-2.886916
44.342907	69.056261	NaN	40.007354	-24.713355	NaN	4.335552
37.504112	38.812375	NaN	30.826604	-1.308263	NaN	6.677508
49.444461	20.093751	NaN	13.126708	29.350710	NaN	36.317753
42.807352	62.441579	NaN	56.592935	-19.634227	NaN	-13.785584
30.034895	55.984746	NaN	43.408560	-25.949851	NaN	-13.373664
40.386867	67.400706	NaN	51.202221	-27.013839	NaN	-10.815354
33.485189	47.986272	NaN	45.684921	-14.501083	NaN	-12.199732
37.331920	55.824112	NaN	30.644595	-18.492191	NaN	6.687325
31.103884	44.258841	NaN	31.326165	-13.154957	NaN	-0.222281
43.716591	69.257990	NaN	33.940648	-25.541399	NaN	9.775943
18.418480	57.931957	NaN	44.945548	-39.513476	NaN	-26.527068
50.325259	31.300300	NaN	40.823960	19.024959	NaN	9.501299
35.255346	64.914954	NaN	57.738648	-29.659607	NaN	-22.483302
32.366549	46.207679	NaN	44.490348	-13.841130	NaN	-12.123799
33.841168	66.021853	NaN	48.331791	-32.180686	NaN	-14.490623
49.362835	39.320250	NaN	45.772457	10.042585	NaN	3.590377
41.772068	77.522708	NaN	28.373482	-35.750639	NaN	13.398586
36.525842	72.115498	NaN	48.555302	-35.589656	NaN	-12.029460
43.033117	58.991349	NaN	51.486926	-15.958232	NaN	-8.453809
39.510469	69.643985	NaN	36.177545	-30.133516	NaN	3.332924
41.333801	66.595995	NaN	41.097292	-25.262194	NaN	0.236509
27.129091	59.573708	NaN	58.290911	-32.444616	NaN	-31.161820
30.579554	70.054387	NaN	52.484667	-39.474832	NaN	-21.905113
29.671587	51.653087	NaN	33.547164	-21.981500	NaN	-3.875576
43.776798	17.708192	NaN	35.779672	26.068606	NaN	7.997126
38.983439	68.313094	NaN	31.025575	-29.329655	NaN	7.957865
34.831914	55.799776	NaN	-6.091945	-20.967862	NaN	40.923859
49.862953	60.310177	NaN	53.229027	-10.447224	NaN	-3.366074
22.434949	35.442636	NaN	38.787479	-13.007687	NaN	-16.352530
38.124870	34.593050	NaN	21.742737	3.531820	NaN	16.382133
46.508418	53.441757	NaN	39.962279	-6.933340	NaN	6.546139
42.448447	63.326828	NaN	26.595536	-20.878381	NaN	15.852911
39.530229	49.905259	NaN	48.497949	-10.375030	NaN	-8.967719
29.112419	64.128879	NaN	64.119431	-35.016460	NaN	-35.007012
42.919994	61.555766	NaN	45.646229	-18.635773	NaN	-2.726235
33.186524	52.783039	NaN	-11.380854	-19.596515	NaN	44.567379
22.158534	67.650681	NaN	49.647968	-45.492148	NaN	-27.489434
36.755504	31.917360	NaN	35.456986	4.838144	NaN	1.298518
41.910882	56.837045	NaN	44.141097	-14.926163	NaN	-2.230215
32.497161	47.222907	NaN	30.399461	-14.725746	NaN	2.097700
47.962046	82.527452	NaN	35.107109	-34.565406	NaN	12.854937
24.576777	73.688360	NaN	59.492369	-49.111584	NaN	-34.915592
38.406636	80.831913	NaN	39.493353	-42.425277	NaN	-1.086717
43.507838	40.166214	NaN	12.970272	3.341624	NaN	30.537566
38.655015	72.653515	NaN	14.941325	-33.998500	NaN	23.713689
34.670027	59.916733	NaN	51.180757	-25.246706	NaN	-16.510730
36.184908	8.737282	NaN	19.305610	27.447625	NaN	16.879298
40.727336	42.098838	NaN	29.787819	-1.371502	NaN	10.939517
42.615078	15.554182	NaN	30.726858	27.060895	NaN	11.888220
34.887256	41.454501	NaN	6.151940	-6.567245	NaN	28.735317
36.261212	62.950865	NaN	46.079831	-26.689653	NaN	-9.818619
43.271783	80.454047	NaN	32.913389	-37.182264	NaN	10.358394
57.753810	45.886933	NaN	56.636037	11.866877	NaN	1.117773
44.364296	62.220766	NaN	40.158721	-17.856470	NaN	4.205575
25.637423	71.892553	NaN	35.762964	-46.255130	NaN	-10.125541
37.629387	45.994206	NaN	26.235509	-8.364819	NaN	11.393879
43.786905	61.665579	NaN	39.199566	-17.878675	NaN	4.587338
41.554490	57.044069	NaN	49.624258	-15.489579	NaN	-8.069768
28.660704	79.591048	NaN	67.812922	-50.930344	NaN	-39.152219
51.705986	62.888797	NaN	40.013943	-11.182811	NaN	11.692043
46.437457	51.966580	NaN	11.770448	-5.529123	NaN	34.667009
34.176028	58.670142	NaN	46.074054	-24.494115	NaN	-11.898026
47.148008	67.569137	NaN	26.217342	-20.421129	NaN	20.930666
45.945281	64.860038	NaN	45.415569	-18.914756	NaN	0.529712
37.809228	54.933290	NaN	39.324363	-17.124062	NaN	-1.515135
48.288029	67.551400	NaN	26.668573	-19.263371	NaN	21.619456
43.037030	45.092099	NaN	38.400733	-2.055069	NaN	4.636297
35.738185	58.316704	NaN	24.164180	-22.578519	NaN	11.574005
41.861196	81.731846	NaN	50.431143	-39.870650	NaN	-8.569947
40.287887	46.760331	NaN	29.237415	-6.472444	NaN	11.050472
36.794553	39.538242	NaN	13.113631	-2.743689	NaN	23.680922
41.770201	68.503632	NaN	33.798791	-26.733431	NaN	7.971411
31.914067	54.626340	NaN	2.703246	-22.712274	NaN	29.210821
33.612175	68.606213	NaN	39.985172	-34.994038	NaN	-6.372997
38.631487	68.873337	NaN	40.329863	-30.241850	NaN	-1.698376
46.356944	69.121498	NaN	40.297520	-22.764553	NaN	6.059424
44.981532	27.124227	NaN	23.781639	17.857305	NaN	21.199893
40.889810	59.194138	NaN	54.276552	-18.304328	NaN	-13.386742
44.588930	64.055053	NaN	42.583911	-19.466122	NaN	2.005019
34.989166	54.249205	NaN	42.758588	-19.260040	NaN	-7.769422
52.399851	58.174806	NaN	42.525511	-5.774955	NaN	9.874340
22.580178	17.296644	NaN	35.584475	5.283534	NaN	-13.004297
46.818862	61.419914	NaN	44.453274	-14.601052	NaN	2.365588
30.385071	60.240752	NaN	40.588049	-29.855681	NaN	-10.202978
45.176577	35.711421	NaN	27.247841	9.465155	NaN	17.928736
37.800812	21.181658	NaN	-9.059027	16.619155	NaN	46.859839
33.557793	60.309608	NaN	31.028604	-26.751815	NaN	2.529189
29.354079	76.702691	NaN	57.385195	-47.348612	NaN	-28.031115
42.294509	62.141014	NaN	59.769203	-19.846505	NaN	-17.474695
33.473015	74.748404	NaN	43.734232	-41.275389	NaN	-10.261217
39.583821	55.033695	NaN	41.503845	-15.449875	NaN	-1.920024
41.683680	73.384689	NaN	57.849732	-31.701009	NaN	-16.166052
29.334588	63.860489	NaN	39.932257	-34.525900	NaN	-10.597668
48.542516	58.679305	NaN	62.869302	-10.136788	NaN	-14.326785
41.555178	34.486657	NaN	14.356242	7.068521	NaN	27.198936
47.517454	46.265267	NaN	37.542050	1.252187	NaN	9.975405
29.825486	64.642408	NaN	22.819597	-34.816922	NaN	7.005889
41.252033	48.645127	NaN	37.700537	-7.393094	NaN	3.551496
44.432875	50.313013	NaN	42.286471	-5.880138	NaN	2.146404
38.184975	59.838741	NaN	30.971118	-21.653766	NaN	7.213856
39.761199	43.485470	NaN	12.287494	-3.724271	NaN	27.473706
33.681335	25.696893	NaN	28.578554	7.984442	NaN	5.102781
45.885670	26.688455	NaN	28.891837	19.197215	NaN	16.993833
34.017696	24.370468	NaN	39.055442	9.647228	NaN	-5.037746
35.829203	60.325020	NaN	8.453701	-24.495817	NaN	27.375502
43.564921	85.350285	NaN	67.796858	-41.785363	NaN	-24.231937
41.171752	72.333607	NaN	46.421511	-31.161855	NaN	-5.249758
50.171059	58.419894	NaN	51.181360	-8.248835	NaN	-1.010302
35.520844	66.653798	NaN	37.951494	-31.132954	NaN	-2.430650
35.699753	45.781701	NaN	45.510738	-10.081948	NaN	-9.810985
44.307975	78.692090	NaN	51.936732	-34.384115	NaN	-7.628757
40.159862	64.361384	NaN	62.406479	-24.201522	NaN	-22.246617
46.501180	66.957264	NaN	44.963304	-20.456084	NaN	1.537876
43.793445	56.908726	NaN	-38.131448	-13.115280	NaN	81.924894
19.509216	55.885270	NaN	17.890288	-36.376053	NaN	1.618929
38.218961	77.474416	NaN	30.606367	-39.255455	NaN	7.612593
42.378040	59.468495	NaN	52.253137	-17.090455	NaN	-9.875097
44.585574	35.590784	NaN	37.234669	8.994790	NaN	7.350905
41.311329	38.936959	NaN	47.492417	2.374370	NaN	-6.181089
34.560700	49.355701	NaN	13.048914	-14.795000	NaN	21.511786
29.271513	20.447899	NaN	51.275346	8.823615	NaN	-22.003833
35.469893	63.794171	NaN	48.880734	-28.324277	NaN	-13.410841
40.562849	65.572919	NaN	35.935873	-25.010069	NaN	4.626976
37.022682	4.448277	NaN	23.441473	32.574405	NaN	13.581209
37.245224	44.100284	NaN	27.287645	-6.855060	NaN	9.957579
38.006022	61.941247	NaN	33.741061	-23.935225	NaN	4.264961
45.916024	39.690897	NaN	60.284629	6.225127	NaN	-14.368605
27.919720	72.841071	NaN	66.955337	-44.921352	NaN	-39.035618
37.584999	78.999159	NaN	37.709968	-41.414160	NaN	-0.124969
34.112109	22.037154	NaN	53.572819	12.074955	NaN	-19.460710
44.633690	27.673933	NaN	-0.012579	16.959756	NaN	44.646268
28.802266	71.778597	NaN	44.253389	-42.976331	NaN	-15.451123
38.949072	54.736834	NaN	63.666943	-15.787762	NaN	-24.717871
45.107679	43.235774	NaN	22.871869	1.871904	NaN	22.235810
41.963078	60.360303	NaN	59.431054	-18.397225	NaN	-17.467975
34.960836	67.463060	NaN	52.177831	-32.502225	NaN	-17.216995
41.244429	62.697152	NaN	29.590741	-21.452722	NaN	11.653688
35.657657	46.762986	NaN	64.811328	-11.105328	NaN	-29.153670
38.527605	58.537182	NaN	60.755280	-20.009577	NaN	-22.227674
49.645324	58.630309	NaN	34.762701	-8.984984	NaN	14.882624
42.024144	50.645954	NaN	28.947365	-8.621810	NaN	13.076778
34.171567	69.933138	NaN	37.739978	-35.761571	NaN	-3.568412
42.589096	50.523824	NaN	33.554908	-7.934729	NaN	9.034187
42.081388	60.819865	NaN	51.364538	-18.738477	NaN	-9.283149
34.268253	44.902710	NaN	30.727699	-10.634456	NaN	3.540554
23.868889	63.109123	NaN	32.928618	-39.240234	NaN	-9.059729
40.969336	66.815872	NaN	31.097760	-25.846535	NaN	9.871576
38.991736	57.085467	NaN	28.628498	-18.093731	NaN	10.363238
43.246771	40.430089	NaN	49.724649	2.816681	NaN	-6.477878
40.693447	72.035463	NaN	36.130123	-31.342016	NaN	4.563323
35.318893	48.722408	NaN	45.380971	-13.403515	NaN	-10.062077
35.212752	23.018772	NaN	22.172554	12.193980	NaN	13.040198
51.650679	79.295149	NaN	30.725361	-27.644471	NaN	20.925318
37.150025	69.246375	NaN	31.849988	-32.096349	NaN	5.300037
31.852633	52.584361	NaN	50.794508	-20.731727	NaN	-18.941875
32.297255	84.862025	NaN	49.803552	-52.564770	NaN	-17.506297
40.737262	60.125610	NaN	19.602940	-19.388349	NaN	21.134322
41.221671	65.803758	NaN	40.770569	-24.582087	NaN	0.451103
32.795476	44.857059	NaN	40.837653	-12.061583	NaN	-8.042177
44.165705	56.644928	NaN	12.525717	-12.479223	NaN	31.639987
37.527342	52.744768	NaN	39.429013	-15.217426	NaN	-1.901671
36.272689	41.001163	NaN	59.773716	-4.728474	NaN	-23.501027
37.832640	37.110345	NaN	25.682326	0.722295	NaN	12.150314
43.361725	36.147428	NaN	47.035783	7.214298	NaN	-3.674058
45.359751	65.062049	NaN	54.340155	-19.702298	NaN	-8.980405
39.906063	35.602016	NaN	41.018518	4.304047	NaN	-1.112455
55.116720	30.050334	NaN	35.030158	25.066386	NaN	20.086561
43.140800	72.004974	NaN	33.952794	-28.864174	NaN	9.188007
46.723649	63.796755	NaN	64.928344	-17.073105	NaN	-18.204695
31.693757	39.479928	NaN	32.174441	-7.786171	NaN	-0.480684
40.448841	55.052100	NaN	47.773556	-14.603259	NaN	-7.324715
33.507195	57.555805	NaN	39.201682	-24.048610	NaN	-5.694487
52.502490	56.902585	NaN	37.956477	-4.400095	NaN	14.546013
42.607992	48.764088	NaN	21.209722	-6.156095	NaN	21.398270
34.344213	75.626883	NaN	42.232865	-41.282670	NaN	-7.888652
36.239439	72.238530	NaN	59.776699	-35.999090	NaN	-23.537260
40.729033	52.285398	NaN	35.373751	-11.556364	NaN	5.355282
42.499827	63.463290	NaN	56.675215	-20.963463	NaN	-14.175388
35.278661	54.016953	NaN	44.434428	-18.738293	NaN	-9.155768
35.152548	64.445000	NaN	37.651200	-29.292452	NaN	-2.498652
33.437660	53.566094	NaN	38.886652	-20.128434	NaN	-5.448992
36.091103	49.724006	NaN	52.559061	-13.632903	NaN	-16.467958
37.127704	62.042217	NaN	57.200720	-24.914513	NaN	-20.073015
42.855135	42.108964	NaN	47.482043	0.746171	NaN	-4.626908
49.183404	66.281695	NaN	41.201434	-17.098291	NaN	7.981970
43.918460	48.537739	NaN	42.826019	-4.619279	NaN	1.092441
37.639313	64.282583	NaN	53.527709	-26.643270	NaN	-15.888395
41.646905	45.733134	NaN	40.850539	-4.086228	NaN	0.796366
41.899980	71.809944	NaN	36.057686	-29.909964	NaN	5.842294
42.866552	66.983619	NaN	47.833172	-24.117067	NaN	-4.966620
27.895635	69.956418	NaN	61.847865	-42.060783	NaN	-33.952230
49.058859	71.935490	NaN	48.419762	-22.876630	NaN	0.639097
46.293515	64.271715	NaN	42.954640	-17.978201	NaN	3.338875
42.125106	21.951915	NaN	24.575653	20.173191	NaN	17.549454
29.708462	58.864857	NaN	34.990218	-29.156395	NaN	-5.281756
42.532459	53.997269	NaN	58.405559	-11.464810	NaN	-15.873100
44.906890	53.238988	NaN	35.308010	-8.332099	NaN	9.598879
31.640019	74.232646	NaN	48.827659	-42.592627	NaN	-17.187640
35.903722	76.241775	NaN	35.086273	-40.338053	NaN	0.817449
41.050400	71.677642	NaN	49.186463	-30.627242	NaN	-8.136063
48.072128	31.373667	NaN	31.859380	16.698461	NaN	16.212748
31.484870	27.143957	NaN	-4.347333	4.340912	NaN	35.832203
44.878806	61.603500	NaN	50.010667	-16.724695	NaN	-5.131861
54.788478	67.254316	NaN	47.956734	-12.465839	NaN	6.831743
46.483500	38.449974	NaN	44.680850	8.033526	NaN	1.802649
49.946722	56.933779	NaN	49.852201	-6.987057	NaN	0.094521
26.134963	57.936128	NaN	39.329743	-31.801164	NaN	-13.194780
43.526861	61.649501	NaN	15.186265	-18.122640	NaN	28.340596
46.892538	40.790412	NaN	11.930971	6.102126	NaN	34.961567
33.258043	78.884688	NaN	41.798917	-45.626645	NaN	-8.540874
47.890162	75.012735	NaN	50.066599	-27.122572	NaN	-2.176437
37.332329	50.243752	NaN	52.677804	-12.911423	NaN	-15.345474
