# Supplementary material for: Combined Influences of Model Choice, Data Quality, and Data Quantity When Estimating Population Trends
Source: PLoS One. 2015 Jul 15;10(7):e0132255. doi: 10.1371/journal.pone.0132255 (PMC4503393; doi:10.1371/journal.pone.0132255)
Supplement: S1 Dataset — Files are organized by model type and by the input lambda value. (ZIP) [file pone.0132255.s002.zip › Snail/sims_lambda_0_95/simulationOutput_0.95_0_0.1_0.3_5.xls]

Percent_Decline_True	Median_Percent_Decline_Matrix	Median_Percent_Decline_Matrix_stable	Median_Percent_Decline_Scalar	Difference_True_Matrix	Difference_True_Matrix_Stable	Difference_True_Scalar
34.523177	78.420452	NaN	33.169041	-43.897275	NaN	1.354136
44.582661	76.789274	NaN	64.042779	-32.206613	NaN	-19.460117
50.888719	59.256055	NaN	41.144197	-8.367336	NaN	9.744522
30.616906	92.442015	NaN	42.859536	-61.825109	NaN	-12.242630
50.008641	50.393851	NaN	23.939791	-0.385210	NaN	26.068850
18.315609	46.532785	NaN	44.809887	-28.217176	NaN	-26.494278
31.772947	77.008530	NaN	34.840982	-45.235583	NaN	-3.068035
43.926816	41.769714	NaN	39.850634	2.157102	NaN	4.076182
47.932286	61.905937	NaN	41.593556	-13.973651	NaN	6.338730
39.165561	89.201218	NaN	6.369649	-50.035657	NaN	32.795912
40.576693	27.441511	NaN	28.623535	13.135182	NaN	11.953158
50.866098	59.416428	NaN	-45.308495	-8.550330	NaN	96.174593
36.613645	75.282944	NaN	68.834541	-38.669299	NaN	-32.220896
40.574049	83.193157	NaN	61.826649	-42.619108	NaN	-21.252600
43.146130	74.215363	NaN	43.363364	-31.069233	NaN	-0.217233
32.619098	74.550210	NaN	49.730697	-41.931112	NaN	-17.111600
37.983574	59.482201	NaN	42.275081	-21.498627	NaN	-4.291507
31.962463	81.114545	NaN	71.556873	-49.152082	NaN	-39.594409
42.559806	67.110756	NaN	-37.247652	-24.550950	NaN	79.807458
51.523392	59.134567	NaN	6.461149	-7.611175	NaN	45.062244
32.556031	-41.288045	NaN	-25.996070	73.844077	NaN	58.552102
47.232407	43.468019	NaN	9.810774	3.764388	NaN	37.421633
50.253473	74.672339	NaN	48.203322	-24.418866	NaN	2.050151
35.143650	45.329393	NaN	52.120137	-10.185743	NaN	-16.976486
31.318845	86.346462	NaN	67.009743	-55.027617	NaN	-35.690898
47.677036	58.971952	NaN	50.207687	-11.294916	NaN	-2.530650
34.292688	47.427083	NaN	63.762190	-13.134395	NaN	-29.469502
47.612680	30.551771	NaN	39.255907	17.060909	NaN	8.356773
40.882493	64.424303	NaN	51.138196	-23.541810	NaN	-10.255703
52.151450	58.066015	NaN	49.617146	-5.914566	NaN	2.534304
42.930874	94.254933	NaN	28.675306	-51.324059	NaN	14.255569
36.083127	72.778627	NaN	63.170063	-36.695499	NaN	-27.086936
44.423082	75.027025	NaN	53.124186	-30.603942	NaN	-8.701103
41.255468	60.822571	NaN	8.450770	-19.567103	NaN	32.804698
35.316366	59.201595	NaN	19.495417	-23.885228	NaN	15.820949
20.705870	55.109451	NaN	-30.900669	-34.403581	NaN	51.606539
34.274585	51.884318	NaN	0.669111	-17.609733	NaN	33.605474
43.828173	86.648455	NaN	42.188805	-42.820283	NaN	1.639368
41.109865	58.492047	NaN	53.793395	-17.382182	NaN	-12.683529
35.886222	37.230782	NaN	-24.097793	-1.344560	NaN	59.984015
36.007295	59.248263	NaN	41.633427	-23.240968	NaN	-5.626132
32.286765	41.993104	NaN	69.536216	-9.706339	NaN	-37.249450
41.037890	68.897457	NaN	61.778986	-27.859567	NaN	-20.741096
49.446638	83.088397	NaN	48.326737	-33.641759	NaN	1.119902
46.039951	71.367286	NaN	71.493775	-25.327335	NaN	-25.453824
42.864801	53.296838	NaN	24.898072	-10.432037	NaN	17.966729
37.355256	93.689389	NaN	27.519887	-56.334133	NaN	9.835369
41.463818	87.514863	NaN	24.953564	-46.051045	NaN	16.510254
53.969308	88.508008	NaN	74.516141	-34.538699	NaN	-20.546833
43.513925	57.221142	NaN	-44.706059	-13.707218	NaN	88.219983
41.683494	77.346819	NaN	15.958475	-35.663325	NaN	25.725019
43.701662	41.205180	NaN	49.259332	2.496482	NaN	-5.557669
36.328125	33.716723	NaN	69.593112	2.611403	NaN	-33.264987
45.565076	41.059112	NaN	-17.522213	4.505965	NaN	63.087289
30.719007	37.268851	NaN	56.271687	-6.549844	NaN	-25.552681
46.264818	56.065146	NaN	62.279618	-9.800328	NaN	-16.014800
31.629442	38.416072	NaN	1.352559	-6.786630	NaN	30.276883
40.539836	91.579904	NaN	49.857291	-51.040067	NaN	-9.317454
24.765647	41.478870	NaN	64.268518	-16.713223	NaN	-39.502871
27.470374	36.467054	NaN	45.062580	-8.996679	NaN	-17.592206
39.722636	7.379169	NaN	3.468688	32.343467	NaN	36.253948
37.159872	66.170027	NaN	45.751544	-29.010155	NaN	-8.591673
41.166600	45.974882	NaN	49.343893	-4.808282	NaN	-8.177292
45.601382	88.167871	NaN	66.718452	-42.566489	NaN	-21.117070
47.338281	52.240970	NaN	60.721171	-4.902689	NaN	-13.382890
34.189633	84.720911	NaN	71.578139	-50.531278	NaN	-37.388506
48.396877	58.778274	NaN	58.173985	-10.381397	NaN	-9.777108
46.564613	77.708408	NaN	64.604877	-31.143795	NaN	-18.040264
43.183432	67.003094	NaN	52.796805	-23.819662	NaN	-9.613373
33.880609	21.907583	NaN	20.459714	11.973026	NaN	13.420895
35.902769	72.823958	NaN	14.892428	-36.921190	NaN	21.010340
35.721918	-177.813754	NaN	16.135829	213.535671	NaN	19.586089
41.799183	60.461432	NaN	43.009136	-18.662249	NaN	-1.209953
52.077207	49.850267	NaN	-56.883698	2.226940	NaN	108.960905
46.064573	77.720010	NaN	31.307437	-31.655437	NaN	14.757136
29.659442	60.182593	NaN	23.371481	-30.523151	NaN	6.287960
37.368320	22.978739	NaN	38.741796	14.389581	NaN	-1.373476
41.354458	15.462977	NaN	54.954074	25.891481	NaN	-13.599616
46.162584	53.198305	NaN	79.983587	-7.035721	NaN	-33.821004
44.918012	64.616869	NaN	56.212958	-19.698857	NaN	-11.294946
28.718121	51.488193	NaN	36.055758	-22.770072	NaN	-7.337637
48.390052	89.814793	NaN	81.979802	-41.424741	NaN	-33.589751
28.794336	38.119374	NaN	48.879691	-9.325038	NaN	-20.085355
32.040813	58.895419	NaN	20.153864	-26.854606	NaN	11.886949
37.743506	20.986118	NaN	10.767235	16.757388	NaN	26.976271
37.793262	-29.295985	NaN	-44.455961	67.089247	NaN	82.249222
36.614125	68.969345	NaN	-19.671243	-32.355220	NaN	56.285368
45.184339	58.914509	NaN	27.720556	-13.730170	NaN	17.463782
42.495613	57.302748	NaN	43.525081	-14.807134	NaN	-1.029468
24.414318	83.189122	NaN	45.250743	-58.774804	NaN	-20.836425
44.085300	81.174055	NaN	67.541410	-37.088755	NaN	-23.456110
45.487518	39.027568	NaN	60.298808	6.459950	NaN	-14.811290
35.181911	62.076215	NaN	13.128415	-26.894304	NaN	22.053496
45.709097	82.161446	NaN	-1.122459	-36.452349	NaN	46.831557
38.619466	77.443420	NaN	45.994311	-38.823954	NaN	-7.374845
33.386514	24.426300	NaN	42.736149	8.960215	NaN	-9.349635
44.594573	90.829425	NaN	62.050502	-46.234853	NaN	-17.455930
37.458883	91.214781	NaN	75.196739	-53.755898	NaN	-37.737856
44.405163	77.033517	NaN	69.609511	-32.628354	NaN	-25.204348
39.111364	52.233762	NaN	39.776175	-13.122399	NaN	-0.664811
47.353875	71.840943	NaN	67.312846	-24.487068	NaN	-19.958971
39.072722	65.522938	NaN	55.061146	-26.450217	NaN	-15.988424
43.387156	81.438419	NaN	63.273290	-38.051263	NaN	-19.886134
38.924815	34.261342	NaN	43.344569	4.663473	NaN	-4.419754
39.754021	52.387545	NaN	-17.835780	-12.633524	NaN	57.589801
40.682775	-62.421963	NaN	22.622700	103.104738	NaN	18.060075
45.939498	67.555617	NaN	53.330085	-21.616119	NaN	-7.390586
50.832928	72.893542	NaN	46.993418	-22.060614	NaN	3.839510
41.677741	82.013626	NaN	43.433393	-40.335885	NaN	-1.755652
45.554184	94.910892	NaN	30.906567	-49.356708	NaN	14.647617
42.099092	1.538580	NaN	-43.699342	40.560512	NaN	85.798435
37.292691	72.069507	NaN	67.026019	-34.776816	NaN	-29.733328
40.931031	66.459451	NaN	5.799651	-25.528420	NaN	35.131380
43.912468	60.194686	NaN	36.768234	-16.282218	NaN	7.144234
38.442121	-3.791191	NaN	60.401517	42.233312	NaN	-21.959396
28.780192	31.048707	NaN	37.693354	-2.268515	NaN	-8.913162
34.921050	67.665491	NaN	52.701745	-32.744440	NaN	-17.780694
41.691783	81.404368	NaN	20.445922	-39.712585	NaN	21.245861
33.048303	76.665949	NaN	23.397235	-43.617647	NaN	9.651067
43.987883	71.618180	NaN	59.734745	-27.630297	NaN	-15.746862
43.709185	62.968388	NaN	39.144071	-19.259203	NaN	4.565115
45.243201	78.320833	NaN	52.498018	-33.077632	NaN	-7.254817
34.240827	52.465492	NaN	56.987980	-18.224666	NaN	-22.747153
44.484506	60.981516	NaN	80.011830	-16.497010	NaN	-35.527323
36.597641	81.024137	NaN	-13.601754	-44.426496	NaN	50.199395
31.523528	73.523673	NaN	16.211550	-42.000145	NaN	15.311978
45.002908	-92.502268	NaN	1.043279	137.505176	NaN	43.959629
33.763853	87.944921	NaN	35.791076	-54.181068	NaN	-2.027222
43.063033	-33.983824	NaN	-96.798047	77.046856	NaN	139.861079
39.700327	71.500068	NaN	66.722220	-31.799741	NaN	-27.021894
46.977444	37.840153	NaN	-15.192452	9.137292	NaN	62.169896
48.919806	66.694311	NaN	59.194126	-17.774505	NaN	-10.274321
41.134131	75.750167	NaN	25.664357	-34.616036	NaN	15.469775
49.427099	90.202321	NaN	71.195465	-40.775221	NaN	-21.768366
47.262025	53.754234	NaN	51.557188	-6.492209	NaN	-4.295163
31.075665	47.794776	NaN	25.483584	-16.719111	NaN	5.592081
41.754589	19.680078	NaN	38.688084	22.074511	NaN	3.066506
26.248367	79.860377	NaN	65.010672	-53.612010	NaN	-38.762305
43.614023	69.471509	NaN	39.607199	-25.857486	NaN	4.006824
46.687582	71.019552	NaN	-46.003838	-24.331970	NaN	92.691420
45.289422	32.408351	NaN	91.431237	12.881071	NaN	-46.141815
41.218104	80.719419	NaN	66.406922	-39.501316	NaN	-25.188818
40.655521	5.307064	NaN	24.074369	35.348457	NaN	16.581152
50.536654	78.180592	NaN	70.388377	-27.643938	NaN	-19.851723
48.362293	-23.498841	NaN	21.755937	71.861134	NaN	26.606357
25.048576	54.670525	NaN	64.421089	-29.621949	NaN	-39.372513
42.382339	58.351096	NaN	6.348668	-15.968757	NaN	36.033672
48.478324	63.922061	NaN	41.948832	-15.443737	NaN	6.529493
38.710610	-128.350285	NaN	44.696145	167.060895	NaN	-5.985535
34.611297	24.157021	NaN	50.308650	10.454277	NaN	-15.697352
40.929018	36.465758	NaN	56.698303	4.463259	NaN	-15.769285
40.206382	57.107498	NaN	41.770829	-16.901115	NaN	-1.564447
42.961112	75.077037	NaN	38.367762	-32.115925	NaN	4.593350
24.829513	-20.236973	NaN	12.190636	45.066486	NaN	12.638877
39.706586	68.003091	NaN	53.594286	-28.296505	NaN	-13.887700
41.303099	-14.199492	NaN	-1.870538	55.502591	NaN	43.173637
35.187940	72.590378	NaN	48.897100	-37.402438	NaN	-13.709160
52.150821	62.740112	NaN	23.048156	-10.589291	NaN	29.102665
42.394747	63.740746	NaN	62.844313	-21.345999	NaN	-20.449566
37.755551	19.972565	NaN	42.537112	17.782986	NaN	-4.781561
39.005752	64.133607	NaN	57.117000	-25.127855	NaN	-18.111248
38.456187	80.511849	NaN	59.330406	-42.055662	NaN	-20.874219
32.817170	79.928787	NaN	64.481272	-47.111617	NaN	-31.664102
49.053386	73.452237	NaN	36.008648	-24.398851	NaN	13.044738
39.838249	82.389364	NaN	44.434593	-42.551114	NaN	-4.596344
37.404483	80.552362	NaN	85.106569	-43.147879	NaN	-47.702086
34.991473	59.154327	NaN	73.676939	-24.162854	NaN	-38.685466
34.651584	54.283515	NaN	32.818262	-19.631931	NaN	1.833323
37.133626	54.039390	NaN	42.190497	-16.905764	NaN	-5.056870
35.727506	-3.811363	NaN	21.744333	39.538869	NaN	13.983173
33.737746	89.795956	NaN	41.853831	-56.058211	NaN	-8.116085
21.935808	50.170401	NaN	54.496876	-28.234593	NaN	-32.561068
49.493590	86.821612	NaN	80.254892	-37.328021	NaN	-30.761301
44.961387	71.551962	NaN	64.899736	-26.590575	NaN	-19.938349
42.968069	72.146405	NaN	50.704449	-29.178336	NaN	-7.736380
31.174951	50.592957	NaN	29.146495	-19.418006	NaN	2.028456
41.161691	63.353317	NaN	59.497157	-22.191626	NaN	-18.335466
41.663133	82.398215	NaN	63.155122	-40.735082	NaN	-21.491989
43.546555	68.496711	NaN	34.003295	-24.950156	NaN	9.543260
42.749172	9.471210	NaN	56.627810	33.277962	NaN	-13.878638
24.829124	64.686248	NaN	34.593747	-39.857124	NaN	-9.764624
34.586704	7.380803	NaN	50.519701	27.205902	NaN	-15.932997
28.471635	82.895952	NaN	48.265305	-54.424317	NaN	-19.793670
39.953352	20.416153	NaN	56.868001	19.537199	NaN	-16.914649
27.918307	73.150590	NaN	16.661285	-45.232283	NaN	11.257022
38.816842	76.745686	NaN	22.108492	-37.928844	NaN	16.708350
36.444027	15.761012	NaN	47.042010	20.683015	NaN	-10.597984
35.947437	65.529775	NaN	55.608543	-29.582338	NaN	-19.661106
31.533848	-7.570717	NaN	-67.072789	39.104565	NaN	98.606636
29.356985	63.621523	NaN	29.894945	-34.264538	NaN	-0.537961
40.352396	45.696510	NaN	17.516800	-5.344114	NaN	22.835596
21.898444	88.630309	NaN	0.339070	-66.731865	NaN	21.559374
39.029937	1.201106	NaN	26.033165	37.828831	NaN	12.996771
50.320437	92.202678	NaN	49.183967	-41.882241	NaN	1.136470
47.706535	81.103429	NaN	71.429327	-33.396895	NaN	-23.722792
49.267779	-21.702931	NaN	67.433445	70.970710	NaN	-18.165666
40.942703	67.815174	NaN	15.692335	-26.872471	NaN	25.250368
48.240716	-23.060054	NaN	-45.184417	71.300770	NaN	93.425133
45.477417	36.347061	NaN	3.504807	9.130356	NaN	41.972609
43.721885	83.115987	NaN	14.496179	-39.394102	NaN	29.225706
30.629202	56.811992	NaN	6.006991	-26.182790	NaN	24.622211
32.117853	-38.836261	NaN	17.689444	70.954114	NaN	14.428409
40.268170	29.675785	NaN	16.144586	10.592386	NaN	24.123585
47.712465	14.216093	NaN	55.234170	33.496373	NaN	-7.521705
42.314854	37.603373	NaN	58.920725	4.711481	NaN	-16.605871
36.588178	54.360605	NaN	-13.510290	-17.772428	NaN	50.098468
34.026888	65.060299	NaN	63.843460	-31.033411	NaN	-29.816572
44.781605	-72.895456	NaN	-72.220416	117.677061	NaN	117.002021
45.248960	72.120106	NaN	63.627389	-26.871145	NaN	-18.378429
52.579717	5.611373	NaN	-7.344473	46.968344	NaN	59.924190
36.835976	22.843620	NaN	-109.408228	13.992356	NaN	146.244204
38.155061	32.302421	NaN	30.246010	5.852640	NaN	7.909051
41.739107	83.949218	NaN	67.579696	-42.210112	NaN	-25.840589
37.907001	86.592963	NaN	29.955836	-48.685962	NaN	7.951165
36.557669	40.626870	NaN	47.331314	-4.069202	NaN	-10.773645
29.489659	66.298557	NaN	34.546304	-36.808898	NaN	-5.056645
33.156457	53.292375	NaN	46.747312	-20.135918	NaN	-13.590855
35.945641	5.335940	NaN	-20.791644	30.609702	NaN	56.737285
26.770176	48.821273	NaN	50.176317	-22.051097	NaN	-23.406140
37.695444	-0.408763	NaN	-141.960748	38.104207	NaN	179.656192
27.917033	74.548084	NaN	16.736686	-46.631051	NaN	11.180347
35.231662	-1.823581	NaN	46.454308	37.055243	NaN	-11.222646
41.049742	71.775814	NaN	21.977883	-30.726072	NaN	19.071859
40.078992	11.032995	NaN	11.202975	29.045996	NaN	28.876016
39.874938	71.545027	NaN	47.764864	-31.670089	NaN	-7.889926
44.574329	80.255358	NaN	79.115703	-35.681028	NaN	-34.541374
48.099201	49.490989	NaN	39.407283	-1.391788	NaN	8.691918
36.279461	27.353119	NaN	-36.978751	8.926342	NaN	73.258212
42.375013	72.142362	NaN	14.559427	-29.767349	NaN	27.815586
30.917940	68.712776	NaN	11.094353	-37.794836	NaN	19.823587
45.293316	42.836200	NaN	57.308575	2.457115	NaN	-12.015259
31.127402	74.981664	NaN	50.211004	-43.854262	NaN	-19.083602
49.367772	77.996383	NaN	73.599859	-28.628611	NaN	-24.232087
47.726980	32.765319	NaN	63.572741	14.961662	NaN	-15.845761
31.344363	55.168190	NaN	49.181713	-23.823827	NaN	-17.837351
41.961919	76.164564	NaN	75.156246	-34.202645	NaN	-33.194327
48.923773	27.009741	NaN	48.158443	21.914032	NaN	0.765331
32.340417	68.381185	NaN	20.359751	-36.040769	NaN	11.980665
39.019357	35.160454	NaN	24.520282	3.858903	NaN	14.499076
34.785016	39.211978	NaN	71.461971	-4.426963	NaN	-36.676956
45.613859	34.265957	NaN	60.865746	11.347902	NaN	-15.251887
35.978308	69.275371	NaN	58.332483	-33.297062	NaN	-22.354174
39.432929	73.642158	NaN	56.230931	-34.209229	NaN	-16.798002
51.047631	72.275574	NaN	24.434597	-21.227942	NaN	26.613034
40.752791	48.470890	NaN	50.673130	-7.718099	NaN	-9.920338
48.945407	77.145361	NaN	31.938172	-28.199954	NaN	17.007235
35.274958	17.081505	NaN	42.145278	18.193454	NaN	-6.870319
41.866803	66.131362	NaN	74.392865	-24.264559	NaN	-32.526062
24.405378	88.570555	NaN	40.911504	-64.165177	NaN	-16.506126
44.449257	41.863499	NaN	71.962280	2.585758	NaN	-27.513023
38.245115	79.625432	NaN	64.595052	-41.380318	NaN	-26.349937
47.945987	69.958520	NaN	34.161490	-22.012534	NaN	13.784497
49.938323	43.561217	NaN	43.440447	6.377106	NaN	6.497876
24.908281	79.730266	NaN	38.300554	-54.821985	NaN	-13.392273
52.067474	-103.071899	NaN	60.477299	155.139373	NaN	-8.409825
46.188781	73.121978	NaN	9.870656	-26.933197	NaN	36.318125
48.709511	49.532931	NaN	47.256689	-0.823420	NaN	1.452821
41.032432	34.676852	NaN	42.439207	6.355581	NaN	-1.406774
40.133221	74.978752	NaN	27.021383	-34.845531	NaN	13.111837
43.275435	46.363660	NaN	37.965061	-3.088226	NaN	5.310374
37.468682	19.539116	NaN	45.842706	17.929566	NaN	-8.374024
24.248115	77.329573	NaN	61.769847	-53.081458	NaN	-37.521732
37.961634	-9.338060	NaN	44.216101	47.299695	NaN	-6.254466
56.934783	80.529895	NaN	5.890951	-23.595112	NaN	51.043832
43.405929	25.950072	NaN	56.430016	17.455857	NaN	-13.024087
43.615963	44.254291	NaN	0.305785	-0.638328	NaN	43.310178
30.893614	64.234880	NaN	56.836006	-33.341266	NaN	-25.942393
46.606238	31.889163	NaN	-58.367756	14.717076	NaN	104.973994
33.739371	29.384537	NaN	26.690274	4.354834	NaN	7.049097
27.656441	-6.586225	NaN	5.516977	34.242666	NaN	22.139464
41.328426	83.286745	NaN	40.696850	-41.958318	NaN	0.631577
38.658120	62.804616	NaN	-4.008613	-24.146496	NaN	42.666734
50.206323	90.739815	NaN	61.320954	-40.533492	NaN	-11.114631
39.807337	73.175279	NaN	66.030144	-33.367943	NaN	-26.222808
50.976945	24.644374	NaN	49.624548	26.332570	NaN	1.352396
38.457309	37.585554	NaN	62.165258	0.871754	NaN	-23.707950
48.591540	-5.390701	NaN	-34.858131	53.982240	NaN	83.449671
50.483421	67.074660	NaN	73.325484	-16.591239	NaN	-22.842063
47.300502	-8.126870	NaN	55.984621	55.427372	NaN	-8.684119
47.660545	52.115136	NaN	42.133851	-4.454591	NaN	5.526694
47.221595	74.391094	NaN	42.854145	-27.169499	NaN	4.367450
38.415063	73.296472	NaN	70.615600	-34.881408	NaN	-32.200536
32.187799	3.141617	NaN	41.698874	29.046181	NaN	-9.511075
24.520288	63.768073	NaN	55.155867	-39.247785	NaN	-30.635579
36.605322	69.769017	NaN	43.203899	-33.163695	NaN	-6.598576
44.159006	44.124182	NaN	-10.958542	0.034824	NaN	55.117548
41.177574	30.850586	NaN	60.949091	10.326988	NaN	-19.771517
36.785291	27.025753	NaN	34.155173	9.759538	NaN	2.630118
36.112254	52.053289	NaN	-31.800503	-15.941035	NaN	67.912757
46.967373	53.422090	NaN	-33.541764	-6.454717	NaN	80.509137
35.359747	-10.695643	NaN	-15.756118	46.055391	NaN	51.115866
52.906135	14.596983	NaN	33.251261	38.309152	NaN	19.654873
35.453176	30.062926	NaN	3.765475	5.390249	NaN	31.687701
42.605097	53.314267	NaN	68.302161	-10.709170	NaN	-25.697064
33.727472	29.640581	NaN	7.003345	4.086891	NaN	26.724127
15.116351	78.621076	NaN	57.363263	-63.504724	NaN	-42.246912
35.005422	46.943249	NaN	64.129412	-11.937826	NaN	-29.123989
44.145406	-10.414119	NaN	-29.039801	54.559526	NaN	73.185208
38.995754	3.008886	NaN	45.547842	35.986868	NaN	-6.552087
37.389136	-8.991237	NaN	-125.165559	46.380373	NaN	162.554695
30.393744	83.840631	NaN	50.182156	-53.446887	NaN	-19.788412
28.419495	63.810939	NaN	40.651097	-35.391444	NaN	-12.231601
44.115923	77.987252	NaN	-7.108929	-33.871329	NaN	51.224853
31.481780	73.781019	NaN	52.166391	-42.299240	NaN	-20.684611
38.327957	63.327251	NaN	58.489784	-24.999294	NaN	-20.161827
47.386867	71.180621	NaN	74.343577	-23.793754	NaN	-26.956710
40.369871	70.141576	NaN	64.317331	-29.771705	NaN	-23.947460
44.156117	75.739467	NaN	39.749012	-31.583350	NaN	4.407105
43.359506	44.622480	NaN	55.042470	-1.262974	NaN	-11.682965
28.380211	85.785403	NaN	62.268242	-57.405192	NaN	-33.888031
33.765017	10.664135	NaN	-11.326434	23.100882	NaN	45.091451
38.201001	30.452328	NaN	-58.880087	7.748673	NaN	97.081088
27.988619	65.077910	NaN	71.465013	-37.089291	NaN	-43.476394
50.404681	64.431403	NaN	-21.271792	-14.026722	NaN	71.676473
46.306320	-51.761742	NaN	0.255356	98.068062	NaN	46.050964
36.311753	66.619723	NaN	59.587373	-30.307971	NaN	-23.275621
35.830874	70.738284	NaN	47.087009	-34.907410	NaN	-11.256135
44.694506	71.281479	NaN	67.434587	-26.586972	NaN	-22.740081
48.187119	37.582511	NaN	23.909707	10.604608	NaN	24.277412
23.720247	47.373963	NaN	25.096438	-23.653716	NaN	-1.376191
45.470116	3.816346	NaN	-32.714423	41.653771	NaN	78.184539
44.038194	38.819701	NaN	21.245738	5.218493	NaN	22.792456
44.659098	88.597753	NaN	70.391700	-43.938655	NaN	-25.732602
46.325630	26.747832	NaN	31.653590	19.577798	NaN	14.672041
16.141618	57.865727	NaN	8.705225	-41.724109	NaN	7.436394
44.811937	77.081964	NaN	59.765976	-32.270027	NaN	-14.954039
39.830498	-9.026152	NaN	46.735864	48.856649	NaN	-6.905367
44.233865	55.973941	NaN	34.535794	-11.740076	NaN	9.698071
36.022820	45.199101	NaN	33.474644	-9.176281	NaN	2.548176
27.351930	68.468701	NaN	65.979765	-41.116771	NaN	-38.627835
44.968104	68.048885	NaN	60.192443	-23.080781	NaN	-15.224339
52.542290	33.021078	NaN	22.635969	19.521212	NaN	29.906321
49.567436	75.945803	NaN	60.159756	-26.378368	NaN	-10.592321
40.553843	75.580864	NaN	81.863999	-35.027021	NaN	-41.310156
33.995388	76.783041	NaN	56.084411	-42.787653	NaN	-22.089023
46.240346	74.707819	NaN	47.852803	-28.467473	NaN	-1.612457
32.938847	43.038252	NaN	23.160535	-10.099406	NaN	9.778311
49.233767	25.623321	NaN	-19.264327	23.610446	NaN	68.498094
40.271091	51.167407	NaN	90.835356	-10.896317	NaN	-50.564266
30.418235	61.587427	NaN	50.573044	-31.169192	NaN	-20.154809
45.824639	-21.119409	NaN	-53.776427	66.944048	NaN	99.601066
45.054542	29.105418	NaN	67.603951	15.949124	NaN	-22.549409
30.722675	77.816750	NaN	58.844614	-47.094076	NaN	-28.121939
46.660599	73.330174	NaN	68.474494	-26.669575	NaN	-21.813895
41.564863	17.237814	NaN	35.041904	24.327049	NaN	6.522959
47.877598	80.187108	NaN	-9.050494	-32.309510	NaN	56.928092
34.955389	8.332295	NaN	25.716217	26.623094	NaN	9.239171
47.930839	60.168365	NaN	42.672629	-12.237527	NaN	5.258210
43.176350	58.416768	NaN	-13.514381	-15.240418	NaN	56.690731
38.274200	-9.967064	NaN	36.261823	48.241265	NaN	2.012378
33.577450	48.221019	NaN	18.231229	-14.643569	NaN	15.346221
52.426951	16.964634	NaN	14.030583	35.462316	NaN	38.396368
36.192408	-1.041788	NaN	35.149355	37.234196	NaN	1.043053
42.942699	92.226397	NaN	74.980977	-49.283697	NaN	-32.038278
35.557814	54.593130	NaN	33.405116	-19.035315	NaN	2.152699
44.907059	70.597545	NaN	31.694212	-25.690486	NaN	13.212847
42.093169	40.439510	NaN	13.916443	1.653659	NaN	28.176726
36.594813	71.623962	NaN	48.619193	-35.029149	NaN	-12.024379
32.757667	28.166825	NaN	-12.241640	4.590842	NaN	44.999308
38.813070	50.915167	NaN	-7.505469	-12.102097	NaN	46.318538
32.130730	36.421393	NaN	7.644336	-4.290663	NaN	24.486394
37.870272	28.013743	NaN	42.017331	9.856530	NaN	-4.147058
41.799595	63.265645	NaN	80.683457	-21.466050	NaN	-38.883862
34.647320	-6.417963	NaN	17.363640	41.065284	NaN	17.283680
25.411485	84.519854	NaN	71.780511	-59.108369	NaN	-46.369026
53.197396	79.345275	NaN	26.224941	-26.147878	NaN	26.972456
40.528529	57.025378	NaN	37.635599	-16.496849	NaN	2.892930
34.609669	50.881255	NaN	48.612914	-16.271586	NaN	-14.003245
33.680069	56.380894	NaN	53.137481	-22.700825	NaN	-19.457412
34.452911	90.272130	NaN	43.634401	-55.819219	NaN	-9.181490
47.070227	64.326897	NaN	7.768022	-17.256670	NaN	39.302204
35.358464	66.608011	NaN	63.030369	-31.249547	NaN	-27.671905
39.199391	22.026492	NaN	15.326569	17.172899	NaN	23.872822
29.314626	62.673691	NaN	54.419191	-33.359065	NaN	-25.104565
37.273738	-9.457444	NaN	34.852862	46.731182	NaN	2.420875
25.112459	83.627805	NaN	69.847929	-58.515346	NaN	-44.735470
47.273039	78.208353	NaN	43.817046	-30.935314	NaN	3.455993
40.407753	80.727813	NaN	62.858688	-40.320059	NaN	-22.450935
41.999725	65.648513	NaN	39.954705	-23.648788	NaN	2.045020
41.989164	40.706581	NaN	-23.076667	1.282583	NaN	65.065831
46.344609	42.121797	NaN	-56.061748	4.222812	NaN	102.406357
40.479721	38.189668	NaN	1.700518	2.290053	NaN	38.779203
25.100875	8.112416	NaN	53.851647	16.988459	NaN	-28.750772
30.627359	23.630290	NaN	13.550925	6.997070	NaN	17.076435
37.873440	42.809492	NaN	-39.371298	-4.936052	NaN	77.244737
36.991588	1.802588	NaN	44.931436	35.189000	NaN	-7.939847
46.825334	74.238559	NaN	-14.472509	-27.413225	NaN	61.297843
36.000568	-13.269217	NaN	-111.297089	49.269785	NaN	147.297658
44.373719	76.246430	NaN	64.492699	-31.872711	NaN	-20.118979
38.246409	85.742130	NaN	64.314152	-47.495722	NaN	-26.067744
24.270542	73.981196	NaN	13.365238	-49.710655	NaN	10.905303
38.192108	67.559679	NaN	47.011198	-29.367571	NaN	-8.819090
29.114430	63.738122	NaN	27.025200	-34.623692	NaN	2.089230
30.641702	23.924225	NaN	-14.025904	6.717476	NaN	44.667606
38.737091	50.848419	NaN	18.888609	-12.111328	NaN	19.848482
40.726095	44.352667	NaN	17.746279	-3.626571	NaN	22.979816
33.706721	60.878780	NaN	51.231667	-27.172058	NaN	-17.524945
35.660464	13.592058	NaN	49.026002	22.068406	NaN	-13.365538
40.806666	60.613338	NaN	34.373808	-19.806673	NaN	6.432858
56.601680	64.709384	NaN	67.853036	-8.107704	NaN	-11.251356
33.109156	69.233928	NaN	33.347169	-36.124772	NaN	-0.238013
40.769751	42.434290	NaN	34.747469	-1.664539	NaN	6.022282
31.795727	50.663383	NaN	60.597870	-18.867655	NaN	-28.802142
34.576256	85.233178	NaN	66.045538	-50.656922	NaN	-31.469282
32.063417	89.350916	NaN	68.092433	-57.287499	NaN	-36.029016
50.648376	85.589006	NaN	35.978610	-34.940630	NaN	14.669766
49.572112	84.164426	NaN	42.200728	-34.592314	NaN	7.371384
47.990633	49.154839	NaN	59.641442	-1.164205	NaN	-11.650809
52.953493	62.563514	NaN	63.603346	-9.610022	NaN	-10.649854
47.661646	61.726139	NaN	37.001945	-14.064494	NaN	10.659701
38.535329	38.725127	NaN	54.443863	-0.189798	NaN	-15.908534
45.883536	10.052417	NaN	59.128551	35.831119	NaN	-13.245015
41.222476	73.866065	NaN	77.399578	-32.643589	NaN	-36.177102
39.771877	64.140487	NaN	61.203351	-24.368610	NaN	-21.431474
33.852427	55.756784	NaN	42.290580	-21.904358	NaN	-8.438153
45.871437	77.091088	NaN	78.751721	-31.219651	NaN	-32.880284
35.848601	37.629543	NaN	24.291843	-1.780942	NaN	11.556758
35.467207	74.954743	NaN	47.905427	-39.487536	NaN	-12.438220
43.590389	54.736860	NaN	21.564689	-11.146471	NaN	22.025700
34.779405	59.890314	NaN	15.533913	-25.110908	NaN	19.245493
38.086921	45.062697	NaN	48.388977	-6.975777	NaN	-10.302056
37.397926	40.909633	NaN	36.887415	-3.511707	NaN	0.510511
37.548058	44.869631	NaN	17.212333	-7.321574	NaN	20.335725
50.850735	49.912229	NaN	14.213574	0.938506	NaN	36.637162
32.191165	53.533012	NaN	-17.438270	-21.341848	NaN	49.629435
39.534131	55.289588	NaN	61.508117	-15.755458	NaN	-21.973986
36.507753	31.768041	NaN	12.850199	4.739711	NaN	23.657554
32.442629	77.615206	NaN	51.349372	-45.172577	NaN	-18.906743
39.699436	33.408302	NaN	43.955762	6.291135	NaN	-4.256326
43.765158	-27.727969	NaN	-46.552785	71.493127	NaN	90.317943
37.202095	30.335817	NaN	27.970980	6.866278	NaN	9.231115
47.500161	79.364676	NaN	61.919698	-31.864516	NaN	-14.419537
37.142526	74.970513	NaN	79.485192	-37.827987	NaN	-42.342666
43.234413	85.018470	NaN	44.464512	-41.784057	NaN	-1.230099
34.055742	53.215063	NaN	45.685535	-19.159321	NaN	-11.629793
38.796233	45.710501	NaN	43.499335	-6.914269	NaN	-4.703103
24.607367	68.724665	NaN	66.886152	-44.117298	NaN	-42.278785
49.259252	56.573908	NaN	27.546029	-7.314656	NaN	21.713223
37.272572	52.297417	NaN	65.508369	-15.024845	NaN	-28.235797
41.151328	57.800949	NaN	41.656654	-16.649620	NaN	-0.505326
38.258163	59.718215	NaN	-62.782237	-21.460052	NaN	101.040400
37.980442	91.736528	NaN	77.126023	-53.756086	NaN	-39.145582
45.860515	24.388227	NaN	57.317697	21.472287	NaN	-11.457182
34.341130	59.307678	NaN	37.889195	-24.966548	NaN	-3.548065
37.205168	48.186211	NaN	-1.103705	-10.981043	NaN	38.308873
37.831439	68.635817	NaN	51.151470	-30.804378	NaN	-13.320031
30.968240	66.904095	NaN	57.195703	-35.935855	NaN	-26.227463
43.088769	56.612935	NaN	53.505167	-13.524166	NaN	-10.416398
36.533874	63.215381	NaN	34.280480	-26.681507	NaN	2.253394
29.526095	76.201886	NaN	68.528759	-46.675792	NaN	-39.002664
47.768266	63.291349	NaN	25.063905	-15.523083	NaN	22.704361
43.521153	63.782292	NaN	-49.161916	-20.261139	NaN	92.683069
48.065232	36.885344	NaN	42.010031	11.179887	NaN	6.055201
42.281294	29.854437	NaN	-33.259778	12.426857	NaN	75.541072
47.903127	38.237651	NaN	13.343060	9.665476	NaN	34.560067
32.405451	57.718399	NaN	44.309844	-25.312948	NaN	-11.904393
34.192361	68.811801	NaN	66.671660	-34.619440	NaN	-32.479298
47.982891	27.859018	NaN	-23.063417	20.123873	NaN	71.046307
37.834717	66.253065	NaN	78.012361	-28.418347	NaN	-40.177643
50.294852	-9.703270	NaN	-69.558198	59.998122	NaN	119.853050
47.288170	83.618142	NaN	8.840135	-36.329972	NaN	38.448035
39.798820	55.262661	NaN	35.733906	-15.463841	NaN	4.064914
44.367224	74.498264	NaN	53.486273	-30.131040	NaN	-9.119050
34.663941	65.120894	NaN	-3.132005	-30.456954	NaN	37.795946
39.544020	18.012050	NaN	22.179566	21.531969	NaN	17.364453
35.293191	36.020360	NaN	-53.758044	-0.727170	NaN	89.051235
41.620324	19.272164	NaN	19.950598	22.348160	NaN	21.669726
41.512130	72.183125	NaN	51.624002	-30.670995	NaN	-10.111872
40.927906	83.485155	NaN	-4.067467	-42.557249	NaN	44.995373
51.835393	45.071030	NaN	28.532117	6.764363	NaN	23.303275
33.821598	32.272282	NaN	11.260862	1.549316	NaN	22.560737
44.413936	32.619467	NaN	12.474528	11.794469	NaN	31.939408
17.539848	79.386051	NaN	46.952946	-61.846203	NaN	-29.413098
41.075026	46.969074	NaN	10.633260	-5.894048	NaN	30.441766
42.708367	88.356067	NaN	70.795898	-45.647699	NaN	-28.087531
32.948404	43.305487	NaN	16.237921	-10.357083	NaN	16.710483
44.694564	48.956450	NaN	79.620651	-4.261886	NaN	-34.926087
42.099250	35.363639	NaN	70.460035	6.735610	NaN	-28.360786
41.269180	69.005796	NaN	39.736280	-27.736616	NaN	1.532900
32.233841	51.910035	NaN	39.175039	-19.676194	NaN	-6.941198
21.733958	23.999534	NaN	4.622042	-2.265576	NaN	17.111915
52.075735	-60.447064	NaN	14.347305	112.522799	NaN	37.728430
52.708343	79.927617	NaN	48.708865	-27.219275	NaN	3.999478
37.175083	-31.376425	NaN	39.202970	68.551508	NaN	-2.027887
47.420181	64.059720	NaN	46.756019	-16.639539	NaN	0.664163
40.719982	21.217447	NaN	48.773639	19.502535	NaN	-8.053657
36.517058	65.075114	NaN	61.683052	-28.558056	NaN	-25.165994
43.249791	60.049812	NaN	51.054395	-16.800021	NaN	-7.804604
42.545401	-150.400682	NaN	-59.151732	192.946083	NaN	101.697133
39.905646	48.705474	NaN	23.854405	-8.799828	NaN	16.051241
49.559512	-47.099561	NaN	-81.676842	96.659073	NaN	131.236354
45.694772	57.418375	NaN	50.426154	-11.723603	NaN	-4.731382
38.547191	77.078387	NaN	62.647798	-38.531197	NaN	-24.100607
47.763655	45.986899	NaN	34.245972	1.776756	NaN	13.517683
29.609243	-16.394020	NaN	5.804878	46.003263	NaN	23.804365
49.423148	63.537938	NaN	27.940076	-14.114791	NaN	21.483072
48.266277	63.520457	NaN	45.522505	-15.254180	NaN	2.743772
41.158653	50.991621	NaN	58.568692	-9.832968	NaN	-17.410039
34.666005	25.040567	NaN	44.908218	9.625438	NaN	-10.242213
38.209419	67.433497	NaN	73.310363	-29.224079	NaN	-35.100944
47.658805	65.961978	NaN	-16.225181	-18.303172	NaN	63.883986
37.900084	78.581685	NaN	51.176346	-40.681601	NaN	-13.276263
35.602000	79.941450	NaN	80.358994	-44.339450	NaN	-44.756994
43.520121	54.939168	NaN	58.941354	-11.419047	NaN	-15.421233
48.711243	35.971143	NaN	27.531476	12.740100	NaN	21.179767
44.471259	79.472998	NaN	56.470642	-35.001739	NaN	-11.999382
36.782628	68.797956	NaN	75.581581	-32.015328	NaN	-38.798954
41.992401	40.393629	NaN	48.395101	1.598772	NaN	-6.402700
37.508572	55.533913	NaN	70.214142	-18.025341	NaN	-32.705570
39.985920	38.591286	NaN	38.017629	1.394633	NaN	1.968291
43.094856	80.620008	NaN	22.737534	-37.525151	NaN	20.357322
36.454665	37.964491	NaN	47.228635	-1.509826	NaN	-10.773969
44.523652	-56.226006	NaN	-47.155726	100.749658	NaN	91.679378
45.388029	66.206654	NaN	46.218785	-20.818625	NaN	-0.830756
28.121326	58.766802	NaN	41.129306	-30.645476	NaN	-13.007980
38.186766	58.715150	NaN	25.923684	-20.528385	NaN	12.263081
39.365878	90.798503	NaN	65.469706	-51.432624	NaN	-26.103827
38.686715	81.904794	NaN	42.099073	-43.218079	NaN	-3.412357
32.127170	68.736779	NaN	74.918050	-36.609609	NaN	-42.790879
30.589166	66.455398	NaN	-14.427747	-35.866232	NaN	45.016913
24.750136	-4.806912	NaN	-55.935672	29.557048	NaN	80.685808
47.839324	-50.844216	NaN	-87.433713	98.683540	NaN	135.273038
45.624031	73.183926	NaN	71.182168	-27.559895	NaN	-25.558137
42.849724	11.258452	NaN	42.417023	31.591271	NaN	0.432701
29.254031	64.533416	NaN	45.676972	-35.279385	NaN	-16.422941
38.243384	-8.264221	NaN	18.088526	46.507605	NaN	20.154858
45.426979	90.609072	NaN	59.269082	-45.182093	NaN	-13.842103
34.890788	41.089316	NaN	47.654061	-6.198528	NaN	-12.763273
33.706749	55.934024	NaN	54.843460	-22.227275	NaN	-21.136711
37.120711	58.339774	NaN	73.149511	-21.219063	NaN	-36.028800
48.072628	40.021661	NaN	65.922609	8.050967	NaN	-17.849982
48.550318	50.532675	NaN	46.766441	-1.982357	NaN	1.783877
38.888516	71.529015	NaN	47.902096	-32.640499	NaN	-9.013580
38.057179	69.444180	NaN	66.531072	-31.387000	NaN	-28.473893
33.903841	69.307415	NaN	67.001927	-35.403574	NaN	-33.098086
26.346453	74.152294	NaN	36.856390	-47.805840	NaN	-10.509937
42.983993	69.357931	NaN	24.969987	-26.373938	NaN	18.014006
55.851455	69.603513	NaN	-25.475047	-13.752059	NaN	81.326502
25.353996	52.613018	NaN	45.291985	-27.259023	NaN	-19.937989
47.374072	31.805049	NaN	3.566480	15.569023	NaN	43.807591
36.624989	48.408752	NaN	15.408062	-11.783763	NaN	21.216927
49.398648	78.191366	NaN	25.688212	-28.792717	NaN	23.710436
36.230964	77.209047	NaN	40.046364	-40.978083	NaN	-3.815400
46.716732	15.289405	NaN	-13.590235	31.427328	NaN	60.306967
28.292774	79.634537	NaN	55.577676	-51.341764	NaN	-27.284902
36.736543	70.737067	NaN	42.304286	-34.000524	NaN	-5.567743
57.436180	50.150041	NaN	6.298156	7.286139	NaN	51.138024
46.053763	68.962702	NaN	54.612792	-22.908939	NaN	-8.559029
35.847732	57.975041	NaN	6.622367	-22.127309	NaN	29.225365
52.003860	31.481296	NaN	17.590203	20.522564	NaN	34.413657
43.888224	42.661266	NaN	39.717736	1.226959	NaN	4.170488
27.763048	93.532222	NaN	84.636983	-65.769174	NaN	-56.873935
44.233042	74.403555	NaN	68.666926	-30.170513	NaN	-24.433884
39.879791	89.453290	NaN	59.606446	-49.573499	NaN	-19.726655
26.292355	43.345263	NaN	-8.916683	-17.052908	NaN	35.209037
48.226241	62.939844	NaN	28.332134	-14.713602	NaN	19.894107
49.336632	72.780213	NaN	74.244463	-23.443580	NaN	-24.907830
34.647689	37.795052	NaN	41.610297	-3.147363	NaN	-6.962608
26.111420	33.313836	NaN	54.109608	-7.202416	NaN	-27.998189
32.588965	73.846149	NaN	42.210654	-41.257184	NaN	-9.621689
44.285198	83.804635	NaN	35.174043	-39.519437	NaN	9.111155
32.144366	56.669203	NaN	48.605749	-24.524837	NaN	-16.461383
42.316375	16.396822	NaN	45.389804	25.919553	NaN	-3.073429
48.677689	63.886222	NaN	59.909647	-15.208533	NaN	-11.231958
34.628056	3.843547	NaN	12.092709	30.784509	NaN	22.535347
30.902105	98.427503	NaN	43.263856	-67.525398	NaN	-12.361751
45.841738	63.911032	NaN	64.548005	-18.069294	NaN	-18.706267
50.420156	-9.985665	NaN	37.177458	60.405821	NaN	13.242698
33.045535	48.177547	NaN	46.641935	-15.132012	NaN	-13.596400
43.551775	75.336965	NaN	54.188423	-31.785190	NaN	-10.636647
24.042774	67.710888	NaN	46.823144	-43.668114	NaN	-22.780370
45.026449	63.443950	NaN	46.909877	-18.417501	NaN	-1.883428
37.376553	70.002126	NaN	64.387757	-32.625574	NaN	-27.011204
29.685391	-30.780564	NaN	-62.713217	60.465955	NaN	92.398608
39.958776	53.084357	NaN	46.469181	-13.125581	NaN	-6.510405
41.511606	72.190005	NaN	-34.459818	-30.678399	NaN	75.971424
47.246206	45.633497	NaN	46.737061	1.612709	NaN	0.509145
31.060079	72.588872	NaN	30.454527	-41.528793	NaN	0.605553
33.833209	55.915017	NaN	36.186729	-22.081807	NaN	-2.353520
37.170519	90.862410	NaN	60.433983	-53.691892	NaN	-23.263465
23.292522	22.308302	NaN	52.627706	0.984221	NaN	-29.335184
28.701300	87.320422	NaN	44.664796	-58.619123	NaN	-15.963496
37.793939	80.793995	NaN	65.216251	-43.000056	NaN	-27.422312
40.446481	73.225969	NaN	63.769836	-32.779488	NaN	-23.323355
40.488936	66.756979	NaN	45.267145	-26.268043	NaN	-4.778209
32.195467	63.914857	NaN	55.086031	-31.719390	NaN	-22.890564
40.972397	43.377722	NaN	46.142564	-2.405325	NaN	-5.170167
39.518954	54.405487	NaN	-7.673576	-14.886533	NaN	47.192530
31.234833	91.375815	NaN	1.693946	-60.140983	NaN	29.540886
46.636901	69.696737	NaN	34.191883	-23.059837	NaN	12.445018
39.850190	68.404472	NaN	78.964777	-28.554282	NaN	-39.114587
45.489088	13.879094	NaN	-60.750453	31.609994	NaN	106.239541
45.587661	7.505825	NaN	58.171526	38.081836	NaN	-12.583865
40.335872	64.158550	NaN	26.220848	-23.822678	NaN	14.115024
38.047096	83.551938	NaN	69.932906	-45.504842	NaN	-31.885811
33.017020	56.733477	NaN	-29.439470	-23.716458	NaN	62.456489
25.489038	44.217864	NaN	65.635542	-18.728826	NaN	-40.146504
36.061596	69.031582	NaN	58.226008	-32.969986	NaN	-22.164412
29.546943	77.876775	NaN	58.408211	-48.329832	NaN	-28.861268
47.083428	54.223691	NaN	28.047554	-7.140263	NaN	19.035875
48.588203	-51.676039	NaN	24.194503	100.264242	NaN	24.393700
37.451502	-25.508645	NaN	-124.998023	62.960147	NaN	162.449525
47.026088	75.267532	NaN	44.332898	-28.241444	NaN	2.693190
41.987647	52.952209	NaN	55.865160	-10.964562	NaN	-13.877513
27.129534	60.421325	NaN	64.988288	-33.291791	NaN	-37.858754
28.874934	73.757087	NaN	-62.742318	-44.882153	NaN	91.617252
35.172391	60.098150	NaN	55.720722	-24.925758	NaN	-20.548331
34.959516	47.042638	NaN	-20.634939	-12.083122	NaN	55.594455
42.814812	57.825502	NaN	62.190881	-15.010690	NaN	-19.376070
51.330884	55.863564	NaN	25.088682	-4.532680	NaN	26.242203
41.861485	4.780138	NaN	28.934402	37.081347	NaN	12.927083
50.217275	72.646862	NaN	60.543874	-22.429588	NaN	-10.326600
42.417085	-42.037064	NaN	-22.076674	84.454150	NaN	64.493760
38.744568	59.007941	NaN	53.840673	-20.263373	NaN	-15.096105
40.521254	87.976129	NaN	58.032072	-47.454875	NaN	-17.510818
41.549629	-1.092106	NaN	-61.565431	42.641735	NaN	103.115060
41.835655	55.072603	NaN	19.656648	-13.236948	NaN	22.179007
35.179039	67.979386	NaN	65.683739	-32.800347	NaN	-30.504700
41.796487	86.007599	NaN	67.189674	-44.211112	NaN	-25.393187
38.264759	52.588749	NaN	-11.332308	-14.323990	NaN	49.597067
38.995680	30.065752	NaN	27.839722	8.929929	NaN	11.155958
37.863693	67.576763	NaN	37.664547	-29.713069	NaN	0.199146
40.616629	39.452974	NaN	43.596900	1.163655	NaN	-2.980271
42.316930	77.430390	NaN	89.186132	-35.113460	NaN	-46.869202
36.629387	21.441769	NaN	44.466110	15.187618	NaN	-7.836723
32.914945	47.801262	NaN	22.972750	-14.886316	NaN	9.942196
37.862525	53.831442	NaN	39.684071	-15.968917	NaN	-1.821545
32.012262	62.597795	NaN	57.842390	-30.585533	NaN	-25.830128
38.458284	61.563051	NaN	29.874083	-23.104767	NaN	8.584201
37.561628	76.414682	NaN	8.478216	-38.853054	NaN	29.083412
46.039040	-3.326808	NaN	50.104248	49.365848	NaN	-4.065208
46.607573	85.018058	NaN	7.725834	-38.410485	NaN	38.881739
32.146436	59.342037	NaN	26.537747	-27.195601	NaN	5.608689
38.827923	48.651229	NaN	58.912193	-9.823306	NaN	-20.084270
31.611652	58.586969	NaN	-8.618432	-26.975317	NaN	40.230084
26.861378	69.478108	NaN	38.128249	-42.616729	NaN	-11.266871
42.675046	40.562197	NaN	20.918809	2.112849	NaN	21.756237
39.921175	-116.348614	NaN	18.263609	156.269789	NaN	21.657566
44.526547	41.540871	NaN	9.140405	2.985676	NaN	35.386142
48.203460	-18.480194	NaN	29.595708	66.683654	NaN	18.607752
33.303516	41.737489	NaN	64.712830	-8.433973	NaN	-31.409313
49.638618	58.528179	NaN	61.785675	-8.889561	NaN	-12.147058
49.636896	42.685096	NaN	68.440569	6.951800	NaN	-18.803673
45.473018	75.457582	NaN	34.113463	-29.984564	NaN	11.359555
41.523432	30.417925	NaN	49.714651	11.105508	NaN	-8.191219
32.923575	36.846528	NaN	46.996911	-3.922953	NaN	-14.073336
40.075283	85.865839	NaN	1.497165	-45.790556	NaN	38.578118
46.138053	71.777722	NaN	78.738189	-25.639669	NaN	-32.600136
39.501061	90.381461	NaN	78.364602	-50.880401	NaN	-38.863541
41.956597	72.315814	NaN	84.062505	-30.359217	NaN	-42.105908
34.432490	50.068824	NaN	76.383460	-15.636334	NaN	-41.950970
43.383447	67.724073	NaN	69.357352	-24.340626	NaN	-25.973905
29.112890	73.512725	NaN	18.189359	-44.399835	NaN	10.923531
30.637851	59.046958	NaN	27.999932	-28.409107	NaN	2.637920
43.388554	69.852339	NaN	71.514543	-26.463785	NaN	-28.125989
49.392494	43.973578	NaN	48.278394	5.418916	NaN	1.114100
39.056656	78.961826	NaN	40.991406	-39.905171	NaN	-1.934750
40.220912	52.177049	NaN	63.951003	-11.956137	NaN	-23.730091
34.658389	74.489895	NaN	4.193698	-39.831506	NaN	30.464691
47.918729	60.642831	NaN	72.949769	-12.724102	NaN	-25.031041
48.539018	60.233615	NaN	-6.064533	-11.694597	NaN	54.603551
23.184431	71.693459	NaN	59.804539	-48.509028	NaN	-36.620108
39.217895	50.994988	NaN	67.163442	-11.777093	NaN	-27.945547
35.324443	75.802919	NaN	22.435530	-40.478476	NaN	12.888914
35.913368	53.382599	NaN	38.027634	-17.469230	NaN	-2.114266
35.594484	63.630883	NaN	-4.786653	-28.036399	NaN	40.381136
51.737979	64.198753	NaN	-85.499130	-12.460774	NaN	137.237109
47.664228	26.594730	NaN	20.557851	21.069497	NaN	27.106377
40.363961	13.304240	NaN	8.984993	27.059721	NaN	31.378968
42.371276	55.688107	NaN	66.625121	-13.316830	NaN	-24.253845
38.830127	65.293319	NaN	35.031591	-26.463192	NaN	3.798536
33.265244	83.240185	NaN	74.367471	-49.974941	NaN	-41.102227
37.971832	62.305010	NaN	36.806234	-24.333177	NaN	1.165598
37.301063	10.407339	NaN	39.968105	26.893724	NaN	-2.667042
41.151041	-26.503147	NaN	13.557006	67.654187	NaN	27.594035
37.336481	55.227515	NaN	49.406757	-17.891034	NaN	-12.070277
39.205081	74.965397	NaN	25.232983	-35.760316	NaN	13.972097
45.739023	52.135317	NaN	32.084891	-6.396295	NaN	13.654132
40.656916	78.322166	NaN	65.454729	-37.665250	NaN	-24.797814
35.781140	53.464073	NaN	58.662313	-17.682933	NaN	-22.881173
32.733959	46.869743	NaN	74.799229	-14.135784	NaN	-42.065270
46.379418	59.738306	NaN	15.322222	-13.358888	NaN	31.057196
40.760498	61.638229	NaN	50.202479	-20.877731	NaN	-9.441981
37.063937	43.879471	NaN	40.005614	-6.815533	NaN	-2.941677
48.094118	37.800711	NaN	37.547594	10.293407	NaN	10.546524
49.984150	77.083267	NaN	67.353191	-27.099117	NaN	-17.369041
36.124840	10.884039	NaN	8.134779	25.240801	NaN	27.990061
26.139620	56.919497	NaN	56.963838	-30.779877	NaN	-30.824217
48.001520	68.850071	NaN	53.043556	-20.848551	NaN	-5.042036
43.892722	85.218268	NaN	61.905607	-41.325546	NaN	-18.012885
44.865329	79.339578	NaN	54.296135	-34.474249	NaN	-9.430806
46.487872	42.193777	NaN	62.820526	4.294094	NaN	-16.332655
32.306592	70.782989	NaN	67.743836	-38.476397	NaN	-35.437245
46.539757	77.575105	NaN	26.366415	-31.035349	NaN	20.173342
43.239413	29.786439	NaN	59.809340	13.452974	NaN	-16.569926
46.180820	70.140844	NaN	33.483243	-23.960023	NaN	12.697577
28.073967	80.037827	NaN	59.851444	-51.963860	NaN	-31.777477
39.689615	45.817881	NaN	47.738241	-6.128266	NaN	-8.048626
38.178572	70.435890	NaN	49.814661	-32.257318	NaN	-11.636089
48.049318	27.238676	NaN	45.383033	20.810642	NaN	2.666286
40.936014	59.930404	NaN	41.787093	-18.994390	NaN	-0.851079
31.140297	75.962001	NaN	26.237457	-44.821704	NaN	4.902840
48.720339	37.659291	NaN	32.376505	11.061048	NaN	16.343834
32.157278	56.803393	NaN	36.376780	-24.646115	NaN	-4.219502
42.000868	35.083877	NaN	-82.710341	6.916991	NaN	124.711209
31.683289	63.547498	NaN	33.918003	-31.864209	NaN	-2.234713
40.710208	78.049032	NaN	55.014218	-37.338824	NaN	-14.304010
28.463905	49.230373	NaN	39.203703	-20.766468	NaN	-10.739798
46.147013	44.861988	NaN	65.242184	1.285024	NaN	-19.095172
33.903834	75.020748	NaN	53.273678	-41.116913	NaN	-19.369843
46.938352	71.481743	NaN	68.552002	-24.543391	NaN	-21.613649
39.811420	10.099899	NaN	-9.852298	29.711521	NaN	49.663718
40.732496	80.969576	NaN	32.465669	-40.237080	NaN	8.266827
42.150507	65.334539	NaN	58.018753	-23.184032	NaN	-15.868246
41.306139	33.582238	NaN	40.770998	7.723902	NaN	0.535141
40.508832	83.170144	NaN	63.016052	-42.661312	NaN	-22.507221
40.989681	-24.537601	NaN	-81.713340	65.527282	NaN	122.703022
40.751581	72.060681	NaN	69.377135	-31.309100	NaN	-28.625554
48.790713	84.802806	NaN	58.840110	-36.012093	NaN	-10.049397
28.291043	-16.611684	NaN	19.024709	44.902727	NaN	9.266334
45.450414	80.673666	NaN	56.940745	-35.223252	NaN	-11.490331
48.915006	69.884122	NaN	50.194083	-20.969116	NaN	-1.279077
36.793542	56.554345	NaN	4.043717	-19.760803	NaN	32.749825
42.053695	77.564215	NaN	-21.597987	-35.510519	NaN	63.651682
24.165810	73.123638	NaN	42.651312	-48.957828	NaN	-18.485503
41.236627	65.541680	NaN	-1.858401	-24.305053	NaN	43.095028
41.849713	85.696589	NaN	33.385774	-43.846876	NaN	8.463939
23.581115	66.122434	NaN	39.737725	-42.541319	NaN	-16.156610
35.747512	31.865172	NaN	51.125791	3.882340	NaN	-15.378279
35.425701	73.145449	NaN	28.281726	-37.719748	NaN	7.143975
33.655697	65.746793	NaN	43.675857	-32.091096	NaN	-10.020160
28.524143	31.350321	NaN	43.215713	-2.826178	NaN	-14.691571
32.418933	-130.872274	NaN	0.435629	163.291207	NaN	31.983304
39.622020	28.631658	NaN	52.213507	10.990362	NaN	-12.591487
36.662198	-22.392736	NaN	-8.536395	59.054934	NaN	45.198593
45.531726	54.753992	NaN	38.964897	-9.222266	NaN	6.566830
33.544729	31.266785	NaN	40.623328	2.277944	NaN	-7.078599
48.194579	41.208042	NaN	26.860481	6.986537	NaN	21.334099
51.333681	61.132935	NaN	71.815289	-9.799255	NaN	-20.481609
46.090435	67.069654	NaN	72.634059	-20.979219	NaN	-26.543624
41.632230	77.410034	NaN	50.469301	-35.777804	NaN	-8.837071
34.643505	90.662076	NaN	42.862450	-56.018570	NaN	-8.218945
35.879490	38.071726	NaN	47.343593	-2.192236	NaN	-11.464103
31.332454	58.758683	NaN	39.373848	-27.426229	NaN	-8.041394
33.722199	80.496162	NaN	54.718648	-46.773963	NaN	-20.996449
40.921706	58.977638	NaN	19.333265	-18.055931	NaN	21.588441
38.859474	56.146574	NaN	41.699506	-17.287100	NaN	-2.840032
47.469978	76.629336	NaN	58.890037	-29.159359	NaN	-11.420059
37.403588	92.044176	NaN	37.197935	-54.640588	NaN	0.205653
32.599016	83.762613	NaN	-4.940312	-51.163598	NaN	37.539328
40.675273	49.340066	NaN	-12.420415	-8.664793	NaN	53.095688
45.473077	62.832856	NaN	57.453584	-17.359779	NaN	-11.980507
33.269860	61.597276	NaN	55.146102	-28.327415	NaN	-21.876242
50.134567	67.655060	NaN	61.014003	-17.520492	NaN	-10.879436
42.507818	6.073935	NaN	28.504507	36.433883	NaN	14.003311
45.029077	16.752826	NaN	61.155138	28.276252	NaN	-16.126061
53.316965	21.145135	NaN	39.037538	32.171830	NaN	14.279427
36.961701	66.924745	NaN	66.132987	-29.963044	NaN	-29.171286
48.687324	23.540786	NaN	44.486931	25.146538	NaN	4.200393
49.077775	36.076427	NaN	13.609194	13.001349	NaN	35.468581
25.806456	46.584434	NaN	48.511730	-20.777978	NaN	-22.705274
38.069948	28.193272	NaN	17.554934	9.876676	NaN	20.515014
44.038796	93.797467	NaN	81.501710	-49.758671	NaN	-37.462914
36.204800	49.761619	NaN	24.108260	-13.556819	NaN	12.096540
17.715409	38.349029	NaN	-20.707522	-20.633620	NaN	38.422932
43.134008	64.650950	NaN	23.899344	-21.516942	NaN	19.234664
33.446823	72.356839	NaN	56.089142	-38.910016	NaN	-22.642319
37.298730	86.162660	NaN	-0.501221	-48.863930	NaN	37.799951
35.103154	79.369157	NaN	41.734363	-44.266003	NaN	-6.631209
26.756222	63.861808	NaN	71.650970	-37.105586	NaN	-44.894748
33.431984	29.535383	NaN	36.205438	3.896601	NaN	-2.773454
34.789283	-61.180431	NaN	-8.514150	95.969714	NaN	43.303433
47.522723	66.374219	NaN	56.351033	-18.851496	NaN	-8.828310
47.084059	57.744293	NaN	53.816504	-10.660234	NaN	-6.732445
42.022323	-80.300516	NaN	21.325592	122.322840	NaN	20.696731
30.934561	38.823698	NaN	42.937130	-7.889137	NaN	-12.002569
48.264896	59.884534	NaN	62.724372	-11.619637	NaN	-14.459476
42.984796	85.919530	NaN	10.917594	-42.934734	NaN	32.067202
29.868819	48.453547	NaN	53.844313	-18.584727	NaN	-23.975494
25.678307	68.031599	NaN	50.184948	-42.353292	NaN	-24.506641
48.749950	-30.396674	NaN	42.249050	79.146624	NaN	6.500900
29.989136	80.172094	NaN	67.645979	-50.182958	NaN	-37.656843
39.712884	20.998261	NaN	42.406876	18.714623	NaN	-2.693992
39.880248	62.015029	NaN	-33.328965	-22.134781	NaN	73.209213
46.759969	5.369796	NaN	21.020644	41.390173	NaN	25.739325
48.107050	86.321950	NaN	58.118617	-38.214900	NaN	-10.011567
38.444978	90.560940	NaN	71.218949	-52.115962	NaN	-32.773971
41.052518	76.235465	NaN	72.000255	-35.182947	NaN	-30.947737
43.991796	76.762407	NaN	79.918254	-32.770611	NaN	-35.926458
39.492766	25.281869	NaN	-34.731092	14.210897	NaN	74.223858
38.712418	66.580564	NaN	18.577777	-27.868146	NaN	20.134641
48.451020	65.377103	NaN	63.055194	-16.926083	NaN	-14.604174
28.138360	22.024753	NaN	-5.097772	6.113607	NaN	33.236133
35.459120	-15.236957	NaN	39.514605	50.696077	NaN	-4.055486
44.995266	37.805957	NaN	5.107895	7.189309	NaN	39.887371
36.273680	23.850131	NaN	32.997371	12.423549	NaN	3.276309
41.294069	64.216563	NaN	69.091858	-22.922494	NaN	-27.797789
54.570193	44.362774	NaN	44.792439	10.207419	NaN	9.777754
42.060585	83.948471	NaN	63.500542	-41.887886	NaN	-21.439958
46.238310	56.202018	NaN	53.663076	-9.963708	NaN	-7.424766
36.813602	61.041526	NaN	42.571696	-24.227925	NaN	-5.758095
45.752571	70.021708	NaN	35.648695	-24.269137	NaN	10.103876
37.750457	72.889090	NaN	-51.270776	-35.138633	NaN	89.021233
47.857266	76.385932	NaN	41.640178	-28.528666	NaN	6.217089
37.180273	62.860556	NaN	59.486501	-25.680283	NaN	-22.306228
38.083274	36.090425	NaN	38.599086	1.992848	NaN	-0.515812
41.106785	-18.082895	NaN	-6.320159	59.189681	NaN	47.426944
37.595745	50.582624	NaN	-13.793741	-12.986879	NaN	51.389486
35.901956	-101.725981	NaN	67.124749	137.627937	NaN	-31.222793
48.262070	64.465800	NaN	68.631419	-16.203731	NaN	-20.369349
40.243596	80.628716	NaN	18.820529	-40.385121	NaN	21.423067
52.011202	80.436344	NaN	57.359819	-28.425142	NaN	-5.348616
44.882835	24.133837	NaN	-164.176515	20.748999	NaN	209.059350
47.254622	80.893409	NaN	66.940321	-33.638787	NaN	-19.685699
41.835789	89.467273	NaN	70.234408	-47.631484	NaN	-28.398619
36.365067	80.286055	NaN	40.639496	-43.920988	NaN	-4.274429
30.140607	55.883216	NaN	34.815084	-25.742609	NaN	-4.674477
46.358022	49.199334	NaN	75.080531	-2.841312	NaN	-28.722509
39.236664	-35.233745	NaN	-36.562004	74.470410	NaN	75.798669
38.701625	92.665957	NaN	54.331766	-53.964332	NaN	-15.630141
39.296571	39.015581	NaN	-65.912986	0.280990	NaN	105.209557
48.948497	51.152596	NaN	28.755193	-2.204100	NaN	20.193304
38.526931	72.863644	NaN	54.963772	-34.336713	NaN	-16.436841
39.817421	75.318311	NaN	59.322703	-35.500890	NaN	-19.505281
36.829681	73.135075	NaN	-4.019843	-36.305394	NaN	40.849525
34.297638	69.144970	NaN	53.171865	-34.847331	NaN	-18.874227
24.662399	32.723194	NaN	23.761905	-8.060795	NaN	0.900495
40.757231	65.411794	NaN	45.986647	-24.654563	NaN	-5.229416
42.069253	76.621358	NaN	47.636010	-34.552105	NaN	-5.566757
46.599438	56.402979	NaN	48.366564	-9.803541	NaN	-1.767126
41.569884	70.069401	NaN	41.370806	-28.499518	NaN	0.199078
39.638587	52.235935	NaN	58.208760	-12.597347	NaN	-18.570173
39.124993	8.387069	NaN	-151.491630	30.737923	NaN	190.616622
45.956943	43.699604	NaN	-52.671627	2.257339	NaN	98.628570
29.944421	82.687117	NaN	63.400687	-52.742696	NaN	-33.456266
45.616275	59.900902	NaN	28.325028	-14.284627	NaN	17.291247
28.498249	43.480760	NaN	-7.342523	-14.982511	NaN	35.840772
29.312170	67.374062	NaN	43.666396	-38.061892	NaN	-14.354226
42.125786	45.067257	NaN	33.622410	-2.941471	NaN	8.503377
36.438364	52.296714	NaN	51.517716	-15.858350	NaN	-15.079352
42.939319	-34.265681	NaN	-7.538651	77.204999	NaN	50.477970
36.590969	-11.607579	NaN	-7.095198	48.198548	NaN	43.686167
41.168087	44.085430	NaN	68.750137	-2.917344	NaN	-27.582050
36.322464	51.115085	NaN	-29.809218	-14.792621	NaN	66.131682
40.476690	7.943104	NaN	-12.977721	32.533586	NaN	53.454411
41.337527	30.388628	NaN	71.235828	10.948899	NaN	-29.898301
47.411379	58.263874	NaN	56.240632	-10.852495	NaN	-8.829253
44.977833	57.426618	NaN	19.562882	-12.448785	NaN	25.414951
52.946663	44.758740	NaN	58.775100	8.187923	NaN	-5.828437
45.961330	55.755567	NaN	63.093600	-9.794237	NaN	-17.132270
55.013414	37.435339	NaN	45.851038	17.578075	NaN	9.162376
55.005149	9.194102	NaN	55.295260	45.811047	NaN	-0.290112
39.977057	76.770926	NaN	47.065376	-36.793869	NaN	-7.088319
37.143772	44.198918	NaN	51.733423	-7.055145	NaN	-14.589651
46.957228	57.345462	NaN	9.896981	-10.388235	NaN	37.060247
40.113267	56.841523	NaN	65.626978	-16.728255	NaN	-25.513711
26.914823	41.876076	NaN	25.293652	-14.961253	NaN	1.621171
37.640234	68.966098	NaN	44.975040	-31.325864	NaN	-7.334806
35.357375	21.904520	NaN	39.468301	13.452855	NaN	-4.110926
44.195614	80.238303	NaN	60.289470	-36.042690	NaN	-16.093856
53.510039	81.304345	NaN	23.077196	-27.794306	NaN	30.432843
28.900053	-145.844970	NaN	21.491286	174.745023	NaN	7.408767
44.036365	54.115006	NaN	44.531947	-10.078641	NaN	-0.495582
35.866219	59.757788	NaN	43.438596	-23.891569	NaN	-7.572377
43.486282	79.713137	NaN	50.882632	-36.226856	NaN	-7.396351
37.129324	71.423604	NaN	41.064139	-34.294280	NaN	-3.934814
42.179118	82.782744	NaN	48.811172	-40.603626	NaN	-6.632053
50.359708	44.984492	NaN	49.439623	5.375216	NaN	0.920085
47.053466	32.740896	NaN	36.688142	14.312571	NaN	10.365324
42.130416	55.339244	NaN	61.504674	-13.208828	NaN	-19.374258
36.913607	91.387185	NaN	45.771588	-54.473577	NaN	-8.857980
49.161352	44.845374	NaN	50.284689	4.315978	NaN	-1.123337
42.333440	49.505605	NaN	53.238024	-7.172165	NaN	-10.904584
49.370123	-105.881378	NaN	-121.400297	155.251501	NaN	170.770420
48.738167	-23.372887	NaN	-13.864464	72.111055	NaN	62.602632
34.047229	58.652168	NaN	38.753449	-24.604938	NaN	-4.706219
34.215461	59.032423	NaN	-30.455649	-24.816962	NaN	64.671109
38.032789	73.771489	NaN	32.258552	-35.738700	NaN	5.774237
46.186633	-66.685607	NaN	-22.448429	112.872240	NaN	68.635062
42.618807	-0.184073	NaN	-4.712633	42.802880	NaN	47.331440
45.264079	71.580684	NaN	83.640373	-26.316605	NaN	-38.376293
34.276331	26.784223	NaN	-5.840870	7.492108	NaN	40.117201
46.719788	79.738852	NaN	68.393677	-33.019063	NaN	-21.673889
50.431897	54.227379	NaN	33.247955	-3.795482	NaN	17.183943
29.661621	66.591511	NaN	41.474908	-36.929890	NaN	-11.813286
30.096195	21.502932	NaN	33.035000	8.593263	NaN	-2.938805
43.261391	71.964483	NaN	80.077865	-28.703092	NaN	-36.816474
46.976405	55.637877	NaN	40.332523	-8.661472	NaN	6.643882
38.690178	86.262866	NaN	38.623758	-47.572687	NaN	0.066420
38.991652	41.323395	NaN	32.030424	-2.331743	NaN	6.961228
37.287562	53.765988	NaN	31.610908	-16.478425	NaN	5.676655
43.263455	59.980289	NaN	18.589006	-16.716835	NaN	24.674449
24.930864	85.033747	NaN	46.716105	-60.102884	NaN	-21.785241
37.291656	66.237280	NaN	43.835071	-28.945623	NaN	-6.543414
52.897941	51.135757	NaN	75.875956	1.762185	NaN	-22.978015
46.317816	79.970029	NaN	64.227823	-33.652213	NaN	-17.910006
32.869279	55.761973	NaN	40.183724	-22.892693	NaN	-7.314445
39.465157	54.408592	NaN	-3.460869	-14.943435	NaN	42.926026
44.073902	70.926725	NaN	32.455993	-26.852823	NaN	11.617909
47.177343	12.294627	NaN	40.559032	34.882716	NaN	6.618311
40.576377	34.871887	NaN	19.297062	5.704491	NaN	21.279315
23.466575	44.596398	NaN	-39.276869	-21.129823	NaN	62.743444
41.333819	34.369684	NaN	11.118398	6.964135	NaN	30.215421
48.390678	82.859426	NaN	58.127996	-34.468748	NaN	-9.737318
54.281747	25.299179	NaN	51.350764	28.982568	NaN	2.930983
45.653594	64.113774	NaN	58.687182	-18.460180	NaN	-13.033588
40.902242	46.951135	NaN	53.473365	-6.048893	NaN	-12.571123
42.756822	28.017797	NaN	6.445968	14.739025	NaN	36.310854
25.395527	1.066173	NaN	42.981506	24.329353	NaN	-17.585979
33.959146	76.150436	NaN	52.632240	-42.191290	NaN	-18.673094
31.196120	90.401189	NaN	42.470520	-59.205069	NaN	-11.274400
46.119890	36.657213	NaN	12.990565	9.462677	NaN	33.129324
32.476308	78.056764	NaN	-1.261894	-45.580456	NaN	33.738202
43.425974	38.388891	NaN	50.416837	5.037082	NaN	-6.990863
46.497030	23.510050	NaN	10.373242	22.986980	NaN	36.123788
29.524121	28.864214	NaN	11.569550	0.659908	NaN	17.954571
39.188144	56.846387	NaN	26.271490	-17.658243	NaN	12.916654
45.360110	76.005683	NaN	47.240081	-30.645573	NaN	-1.879971
34.023239	68.043747	NaN	47.003240	-34.020508	NaN	-12.980001
27.425408	46.446220	NaN	37.479028	-19.020812	NaN	-10.053620
41.544690	47.207702	NaN	19.767309	-5.663012	NaN	21.777381
37.771242	0.286925	NaN	12.458225	37.484317	NaN	25.313017
28.137791	88.109701	NaN	74.353319	-59.971910	NaN	-46.215528
35.512581	74.429997	NaN	57.237084	-38.917416	NaN	-21.724503
50.997144	83.014074	NaN	35.391183	-32.016929	NaN	15.605961
30.339594	80.561405	NaN	65.794018	-50.221811	NaN	-35.454424
40.796097	45.999134	NaN	-11.336815	-5.203038	NaN	52.132912
36.201331	45.276956	NaN	36.594655	-9.075625	NaN	-0.393324
42.300363	79.608977	NaN	-12.967300	-37.308614	NaN	55.267663
51.592861	86.977503	NaN	55.925423	-35.384643	NaN	-4.332562
41.914684	27.646030	NaN	6.225824	14.268654	NaN	35.688859
21.163471	45.261443	NaN	61.056932	-24.097972	NaN	-39.893461
38.542673	22.181679	NaN	18.338445	16.360994	NaN	20.204228
45.084940	10.757734	NaN	-109.371654	34.327205	NaN	154.456594
43.565719	46.516991	NaN	22.513368	-2.951272	NaN	21.052351
52.080272	33.510756	NaN	33.595679	18.569517	NaN	18.484593
16.536870	85.885618	NaN	60.254872	-69.348748	NaN	-43.718002
50.105267	-9.077668	NaN	6.943736	59.182935	NaN	43.161531
39.226401	75.123442	NaN	58.890618	-35.897042	NaN	-19.664217
50.283306	79.416483	NaN	68.527950	-29.133176	NaN	-18.244644
31.472322	53.595978	NaN	52.446689	-22.123656	NaN	-20.974367
40.184004	93.898012	NaN	86.879064	-53.714008	NaN	-46.695061
44.788148	85.046384	NaN	73.985132	-40.258236	NaN	-29.196984
34.821293	41.261557	NaN	-14.066891	-6.440265	NaN	48.888184
47.313015	-6.990087	NaN	57.588208	54.303102	NaN	-10.275194
42.822534	78.422596	NaN	27.063358	-35.600062	NaN	15.759176
31.887756	38.832406	NaN	8.299499	-6.944649	NaN	23.588257
45.459993	-19.917367	NaN	2.057440	65.377359	NaN	43.402553
39.374198	2.771172	NaN	35.394379	36.603026	NaN	3.979819
43.392225	72.913346	NaN	61.650832	-29.521121	NaN	-18.258607
33.363549	37.918406	NaN	31.818609	-4.554858	NaN	1.544940
43.398218	89.895906	NaN	53.429183	-46.497689	NaN	-10.030965
33.339491	-36.703620	NaN	35.211877	70.043111	NaN	-1.872386
40.663611	39.806958	NaN	79.581975	0.856653	NaN	-38.918365
26.506837	78.234899	NaN	22.029064	-51.728062	NaN	4.477773
39.011036	83.201273	NaN	11.145055	-44.190237	NaN	27.865981
32.843472	33.391355	NaN	19.071907	-0.547882	NaN	13.771566
37.635582	93.289564	NaN	50.507534	-55.653982	NaN	-12.871951
39.738797	79.341869	NaN	49.001292	-39.603071	NaN	-9.262495
35.608342	53.570968	NaN	8.505384	-17.962625	NaN	27.102959
43.314473	9.616655	NaN	-56.272209	33.697818	NaN	99.586682
42.713175	82.682036	NaN	37.546433	-39.968862	NaN	5.166742
37.255675	3.127104	NaN	-11.408205	34.128571	NaN	48.663880
42.814153	30.673856	NaN	-17.951053	12.140297	NaN	60.765207
48.788874	83.476068	NaN	58.360412	-34.687194	NaN	-9.571537
38.781873	-65.311368	NaN	25.270688	104.093240	NaN	13.511184
31.002585	56.286492	NaN	60.977126	-25.283906	NaN	-29.974540
33.860067	64.447141	NaN	44.979223	-30.587073	NaN	-11.119155
42.800844	72.367557	NaN	56.905131	-29.566712	NaN	-14.104287
39.186133	68.745292	NaN	37.477036	-29.559159	NaN	1.709097
45.990144	58.751616	NaN	45.186173	-12.761472	NaN	0.803971
40.950802	66.826386	NaN	63.396827	-25.875584	NaN	-22.446025
33.483600	69.058352	NaN	33.959087	-35.574752	NaN	-0.475487
49.061423	55.303952	NaN	68.144799	-6.242529	NaN	-19.083376
48.556055	5.709218	NaN	46.894905	42.846837	NaN	1.661149
38.857258	77.556302	NaN	35.502401	-38.699043	NaN	3.354857
42.140406	80.605471	NaN	58.755707	-38.465065	NaN	-16.615301
40.931612	34.669103	NaN	22.037201	6.262509	NaN	18.894411
40.831029	82.755653	NaN	54.651481	-41.924624	NaN	-13.820452
25.954020	1.569140	NaN	-0.597626	24.384880	NaN	26.551647
38.781452	57.468588	NaN	63.061949	-18.687136	NaN	-24.280497
39.185401	52.180554	NaN	13.860649	-12.995153	NaN	25.324752
36.125572	82.424872	NaN	48.667083	-46.299300	NaN	-12.541510
38.720926	73.292941	NaN	78.481726	-34.572015	NaN	-39.760799
45.680148	82.904662	NaN	36.485776	-37.224513	NaN	9.194373
35.807569	70.529583	NaN	42.418850	-34.722013	NaN	-6.611280
33.089515	50.368530	NaN	66.362181	-17.279015	NaN	-33.272666
19.255714	32.898064	NaN	55.862327	-13.642350	NaN	-36.606613
41.666051	22.459308	NaN	-1.999854	19.206743	NaN	43.665905
42.490622	85.858002	NaN	49.615464	-43.367380	NaN	-7.124842
46.760909	52.058252	NaN	37.547718	-5.297342	NaN	9.213192
42.186167	52.265913	NaN	7.625258	-10.079746	NaN	34.560909
35.292575	49.194147	NaN	81.034602	-13.901572	NaN	-45.742027
34.981315	34.495310	NaN	-16.920935	0.486005	NaN	51.902250
32.103602	11.562121	NaN	30.392868	20.541481	NaN	1.710733
34.762601	7.240042	NaN	1.050341	27.522559	NaN	33.712260
40.560775	90.153570	NaN	75.027122	-49.592795	NaN	-34.466347
53.925414	61.523783	NaN	-10.994598	-7.598369	NaN	64.920012
40.200750	39.453886	NaN	69.293975	0.746864	NaN	-29.093225
45.869024	38.603434	NaN	55.333208	7.265590	NaN	-9.464184
