# Supplementary material for: Combined Influences of Model Choice, Data Quality, and Data Quantity When Estimating Population Trends
Source: PLoS One. 2015 Jul 15;10(7):e0132255. doi: 10.1371/journal.pone.0132255 (PMC4503393; doi:10.1371/journal.pone.0132255)
Supplement: S1 Dataset — Files are organized by model type and by the input lambda value. (ZIP) [file pone.0132255.s002.zip › Snail/sims_lambda_0_95/simulationOutput_0.95_0_0.1_0.3_15.xls]

Percent_Decline_True	Median_Percent_Decline_Matrix	Median_Percent_Decline_Matrix_stable	Median_Percent_Decline_Scalar	Difference_True_Matrix	Difference_True_Matrix_Stable	Difference_True_Scalar
47.077673	49.558026	NaN	34.715319	-2.480353	NaN	12.362354
40.942447	59.111897	NaN	54.123563	-18.169451	NaN	-13.181117
33.923640	72.677825	NaN	30.893448	-38.754185	NaN	3.030192
24.247655	43.271549	NaN	16.050268	-19.023894	NaN	8.197387
29.527106	49.904063	NaN	29.037774	-20.376957	NaN	0.489332
34.748474	48.390022	NaN	24.379407	-13.641547	NaN	10.369067
50.869529	65.145085	NaN	50.155795	-14.275556	NaN	0.713733
44.285798	56.030711	NaN	29.788206	-11.744913	NaN	14.497592
40.554245	59.958493	NaN	43.343375	-19.404248	NaN	-2.789131
42.087173	68.243602	NaN	35.078220	-26.156429	NaN	7.008952
31.741910	39.560838	NaN	37.594748	-7.818927	NaN	-5.852838
36.215487	58.954607	NaN	42.024395	-22.739120	NaN	-5.808908
48.262461	69.375125	NaN	37.686144	-21.112664	NaN	10.576317
44.989894	55.421524	NaN	51.293760	-10.431630	NaN	-6.303866
45.402187	67.955209	NaN	35.966818	-22.553022	NaN	9.435369
42.380282	75.716502	NaN	47.730747	-33.336220	NaN	-5.350465
47.439393	63.893043	NaN	48.517296	-16.453650	NaN	-1.077903
30.626869	54.299955	NaN	25.272963	-23.673086	NaN	5.353907
35.403706	65.870133	NaN	39.825393	-30.466426	NaN	-4.421687
34.992938	40.625888	NaN	36.757287	-5.632950	NaN	-1.764349
43.706734	58.231335	NaN	54.999260	-14.524601	NaN	-11.292527
37.039256	62.524219	NaN	30.612358	-25.484963	NaN	6.426898
46.025564	65.526518	NaN	65.894567	-19.500954	NaN	-19.869003
31.948308	65.241587	NaN	28.071551	-33.293279	NaN	3.876758
53.915345	57.831961	NaN	31.188735	-3.916615	NaN	22.726611
36.420195	41.952493	NaN	39.834162	-5.532298	NaN	-3.413967
35.066462	50.189840	NaN	47.884216	-15.123378	NaN	-12.817753
38.532899	57.339296	NaN	42.903981	-18.806398	NaN	-4.371083
37.329551	50.147495	NaN	30.759403	-12.817944	NaN	6.570147
39.718868	41.603505	NaN	32.173283	-1.884637	NaN	7.545585
44.934211	51.993585	NaN	25.589273	-7.059374	NaN	19.344938
53.685755	39.180543	NaN	32.411526	14.505212	NaN	21.274229
35.240268	63.735426	NaN	64.637742	-28.495157	NaN	-29.397474
39.194907	23.777071	NaN	21.502409	15.417836	NaN	17.692497
45.094468	53.852454	NaN	47.015788	-8.757986	NaN	-1.921320
42.681529	34.421995	NaN	33.378095	8.259533	NaN	9.303433
33.094330	54.871603	NaN	51.166957	-21.777273	NaN	-18.072627
36.847961	56.882477	NaN	34.914434	-20.034515	NaN	1.933527
45.172088	48.135445	NaN	37.611775	-2.963357	NaN	7.560313
38.807936	60.684820	NaN	25.791239	-21.876883	NaN	13.016698
27.081684	59.307452	NaN	38.297614	-32.225768	NaN	-11.215930
56.541684	60.499556	NaN	44.787276	-3.957873	NaN	11.754408
49.642447	56.870016	NaN	39.746396	-7.227569	NaN	9.896051
48.425393	70.558658	NaN	49.351311	-22.133265	NaN	-0.925919
30.818601	74.322263	NaN	53.224174	-43.503662	NaN	-22.405573
46.127490	64.460339	NaN	54.294074	-18.332848	NaN	-8.166584
40.294496	41.159374	NaN	36.105422	-0.864878	NaN	4.189074
40.216559	56.412339	NaN	36.137350	-16.195781	NaN	4.079209
31.786398	47.075323	NaN	55.741709	-15.288925	NaN	-23.955311
40.584507	52.676450	NaN	11.613156	-12.091943	NaN	28.971350
37.364082	62.981677	NaN	49.124413	-25.617595	NaN	-11.760331
43.207610	39.118334	NaN	27.499780	4.089276	NaN	15.707830
41.777485	39.870895	NaN	25.666084	1.906590	NaN	16.111401
34.998780	60.623602	NaN	46.065420	-25.624822	NaN	-11.066640
19.814510	69.540975	NaN	45.094096	-49.726464	NaN	-25.279586
47.865623	40.500952	NaN	57.417871	7.364671	NaN	-9.552248
34.914252	45.119737	NaN	36.017429	-10.205484	NaN	-1.103177
43.234764	50.518224	NaN	36.836465	-7.283460	NaN	6.398299
43.396469	14.281601	NaN	34.146129	29.114868	NaN	9.250340
38.105293	43.019141	NaN	15.562345	-4.913848	NaN	22.542948
37.787171	61.814153	NaN	30.757375	-24.026982	NaN	7.029797
38.059927	67.876053	NaN	56.427808	-29.816126	NaN	-18.367881
41.001400	64.767546	NaN	59.372528	-23.766146	NaN	-18.371128
34.909047	40.923925	NaN	49.193949	-6.014878	NaN	-14.284902
43.913658	54.559109	NaN	39.850112	-10.645451	NaN	4.063546
45.134863	54.720001	NaN	34.303156	-9.585138	NaN	10.831707
43.227496	49.933624	NaN	48.343696	-6.706129	NaN	-5.116200
43.707708	64.713248	NaN	49.586882	-21.005540	NaN	-5.879173
46.361383	60.857920	NaN	33.754218	-14.496537	NaN	12.607165
40.909202	65.436575	NaN	49.545333	-24.527373	NaN	-8.636131
40.778380	43.023325	NaN	33.491036	-2.244945	NaN	7.287344
31.237965	35.571158	NaN	36.525958	-4.333193	NaN	-5.287993
40.364312	50.838218	NaN	4.713393	-10.473906	NaN	35.650919
33.732719	33.806659	NaN	45.317180	-0.073940	NaN	-11.584461
42.048156	63.807896	NaN	11.070951	-21.759740	NaN	30.977205
44.566340	72.818310	NaN	35.650055	-28.251970	NaN	8.916286
35.236650	67.426726	NaN	46.570822	-32.190077	NaN	-11.334172
55.722538	36.750505	NaN	45.703479	18.972033	NaN	10.019059
49.656246	54.076214	NaN	46.988235	-4.419968	NaN	2.668011
44.997348	58.822639	NaN	28.199274	-13.825290	NaN	16.798074
34.890582	50.030222	NaN	21.679789	-15.139640	NaN	13.210793
48.969873	46.948928	NaN	42.826829	2.020945	NaN	6.143044
32.308023	49.574339	NaN	6.576041	-17.266315	NaN	25.731982
42.728445	59.207413	NaN	49.294319	-16.478968	NaN	-6.565875
34.920621	54.656629	NaN	22.394280	-19.736008	NaN	12.526341
35.183233	65.855311	NaN	54.024403	-30.672078	NaN	-18.841170
53.283772	53.745906	NaN	44.649475	-0.462134	NaN	8.634298
46.020848	58.724673	NaN	19.159682	-12.703825	NaN	26.861166
40.049321	38.873635	NaN	26.481158	1.175686	NaN	13.568163
49.192307	56.722013	NaN	40.015137	-7.529706	NaN	9.177171
46.268790	75.661005	NaN	44.908385	-29.392214	NaN	1.360405
33.200453	61.809893	NaN	42.132030	-28.609440	NaN	-8.931577
34.642541	61.650599	NaN	39.645396	-27.008058	NaN	-5.002855
37.863418	42.292069	NaN	40.116346	-4.428652	NaN	-2.252928
48.326825	58.803243	NaN	49.074689	-10.476418	NaN	-0.747864
27.268406	46.384437	NaN	29.411715	-19.116030	NaN	-2.143308
33.115261	51.342252	NaN	23.701798	-18.226991	NaN	9.413464
41.833324	44.403001	NaN	33.671019	-2.569677	NaN	8.162305
28.990156	60.425907	NaN	30.301965	-31.435751	NaN	-1.311809
36.989569	56.946192	NaN	38.961546	-19.956622	NaN	-1.971977
34.710908	50.453657	NaN	43.071242	-15.742749	NaN	-8.360334
36.168565	59.168558	NaN	53.025381	-22.999993	NaN	-16.856816
37.964212	57.519661	NaN	19.818802	-19.555449	NaN	18.145410
48.167731	57.650317	NaN	40.888940	-9.482586	NaN	7.278791
39.191834	55.659259	NaN	46.442496	-16.467425	NaN	-7.250663
40.704771	46.708730	NaN	26.377293	-6.003958	NaN	14.327479
38.213839	52.199121	NaN	49.403991	-13.985283	NaN	-11.190152
52.799076	56.406891	NaN	51.314249	-3.607814	NaN	1.484827
39.429465	67.309399	NaN	20.434056	-27.879934	NaN	18.995409
48.605409	57.758204	NaN	43.478906	-9.152795	NaN	5.126503
28.279031	56.441439	NaN	31.890493	-28.162408	NaN	-3.611463
38.677343	60.817674	NaN	50.276053	-22.140331	NaN	-11.598710
43.208374	28.879259	NaN	30.584687	14.329115	NaN	12.623686
34.532527	69.586253	NaN	57.248073	-35.053726	NaN	-22.715546
40.682033	65.848027	NaN	45.784915	-25.165994	NaN	-5.102882
42.065591	45.516318	NaN	47.129623	-3.450727	NaN	-5.064032
36.448465	41.901789	NaN	32.545710	-5.453324	NaN	3.902754
32.715962	47.403905	NaN	31.146793	-14.687942	NaN	1.569169
51.387871	49.754108	NaN	36.525532	1.633763	NaN	14.862338
35.546679	69.385364	NaN	45.514065	-33.838686	NaN	-9.967386
48.942058	49.681824	NaN	45.542740	-0.739766	NaN	3.399318
34.124497	51.038188	NaN	53.805022	-16.913691	NaN	-19.680525
37.193234	58.630705	NaN	31.781049	-21.437471	NaN	5.412186
41.515327	52.187423	NaN	38.298471	-10.672095	NaN	3.216856
44.052528	56.262027	NaN	42.086513	-12.209499	NaN	1.966014
38.511631	71.040861	NaN	60.306286	-32.529229	NaN	-21.794655
43.539626	55.730603	NaN	39.520793	-12.190977	NaN	4.018834
27.795028	50.606328	NaN	42.201628	-22.811301	NaN	-14.406601
30.540967	47.508343	NaN	37.774035	-16.967377	NaN	-7.233068
42.707102	51.369319	NaN	19.735910	-8.662218	NaN	22.971192
40.294375	46.281869	NaN	48.141475	-5.987494	NaN	-7.847099
37.230975	78.092588	NaN	47.056722	-40.861613	NaN	-9.825747
30.702493	67.637190	NaN	54.247450	-36.934697	NaN	-23.544957
41.535872	58.731695	NaN	30.627578	-17.195823	NaN	10.908293
45.573493	24.407136	NaN	10.128438	21.166357	NaN	35.445055
37.012336	66.506441	NaN	48.954638	-29.494105	NaN	-11.942303
39.835952	60.497765	NaN	32.022823	-20.661813	NaN	7.813129
42.104164	29.011321	NaN	39.151226	13.092843	NaN	2.952938
34.021035	71.428321	NaN	63.257723	-37.407285	NaN	-29.236688
38.968027	54.494570	NaN	38.417091	-15.526543	NaN	0.550936
39.638682	52.070366	NaN	23.339340	-12.431684	NaN	16.299342
47.875195	63.057856	NaN	19.747359	-15.182662	NaN	28.127836
38.403645	19.653751	NaN	6.102502	18.749895	NaN	32.301144
29.675056	73.977694	NaN	56.836111	-44.302638	NaN	-27.161055
47.619194	54.900751	NaN	17.277035	-7.281557	NaN	30.342159
36.466335	71.576758	NaN	36.211126	-35.110423	NaN	0.255209
35.057954	54.058299	NaN	35.288641	-19.000345	NaN	-0.230687
47.415538	38.160433	NaN	26.899904	9.255105	NaN	20.515634
49.629169	71.134972	NaN	42.159236	-21.505803	NaN	7.469932
27.731534	74.363426	NaN	48.407405	-46.631892	NaN	-20.675870
34.115739	54.440925	NaN	34.529257	-20.325186	NaN	-0.413517
35.746905	48.175281	NaN	22.456166	-12.428377	NaN	13.290739
28.131751	70.225360	NaN	62.333549	-42.093608	NaN	-34.201798
47.396616	66.224169	NaN	36.671362	-18.827553	NaN	10.725253
34.593722	44.039917	NaN	39.908524	-9.446195	NaN	-5.314802
37.402617	65.619291	NaN	41.273412	-28.216674	NaN	-3.870795
35.719045	54.713317	NaN	44.452946	-18.994272	NaN	-8.733901
42.658509	68.156207	NaN	52.208696	-25.497698	NaN	-9.550187
47.132657	41.072250	NaN	7.907071	6.060407	NaN	39.225586
28.077037	62.361715	NaN	40.124082	-34.284679	NaN	-12.047045
34.291184	55.972954	NaN	38.624879	-21.681770	NaN	-4.333696
31.826075	51.148140	NaN	36.809914	-19.322065	NaN	-4.983840
41.998270	55.572342	NaN	40.077162	-13.574071	NaN	1.921109
45.734016	58.910325	NaN	32.789513	-13.176309	NaN	12.944504
40.284316	50.939794	NaN	46.468702	-10.655478	NaN	-6.184386
31.453464	51.137389	NaN	26.082292	-19.683925	NaN	5.371172
20.185455	69.522319	NaN	50.836050	-49.336863	NaN	-30.650594
58.063252	50.032859	NaN	39.521000	8.030392	NaN	18.542252
34.316997	59.143848	NaN	54.602071	-24.826852	NaN	-20.285075
30.361053	50.799489	NaN	29.528009	-20.438437	NaN	0.833043
37.313646	46.864439	NaN	50.976151	-9.550793	NaN	-13.662506
44.096741	59.849818	NaN	35.791399	-15.753077	NaN	8.305342
41.033926	60.660971	NaN	33.539611	-19.627045	NaN	7.494315
36.356192	59.967482	NaN	38.010652	-23.611290	NaN	-1.654460
34.742544	63.025877	NaN	50.169870	-28.283333	NaN	-15.427326
50.698483	44.680727	NaN	36.612136	6.017756	NaN	14.086347
44.824288	62.702904	NaN	56.921146	-17.878616	NaN	-12.096859
35.255588	53.885440	NaN	27.429561	-18.629851	NaN	7.826027
37.281142	45.200100	NaN	37.187609	-7.918958	NaN	0.093532
34.775546	53.861341	NaN	35.559294	-19.085795	NaN	-0.783748
39.325024	58.577799	NaN	47.073734	-19.252775	NaN	-7.748710
38.307663	62.468165	NaN	48.822621	-24.160502	NaN	-10.514959
45.401474	60.338194	NaN	58.608813	-14.936719	NaN	-13.207339
34.370279	64.922477	NaN	42.118435	-30.552199	NaN	-7.748156
26.044002	50.225620	NaN	20.584848	-24.181618	NaN	5.459154
49.689325	56.089985	NaN	44.731064	-6.400660	NaN	4.958262
42.364077	43.883114	NaN	50.674013	-1.519037	NaN	-8.309936
35.486911	31.119296	NaN	19.456651	4.367615	NaN	16.030260
34.488132	65.467802	NaN	37.733352	-30.979669	NaN	-3.245220
37.917030	66.254944	NaN	33.840077	-28.337913	NaN	4.076953
34.827581	23.628929	NaN	42.368558	11.198651	NaN	-7.540978
36.440965	52.723651	NaN	42.864857	-16.282686	NaN	-6.423892
35.661852	62.523309	NaN	50.722441	-26.861457	NaN	-15.060589
30.705891	58.499289	NaN	26.499558	-27.793398	NaN	4.206334
52.037763	65.377914	NaN	28.610911	-13.340151	NaN	23.426851
36.483038	57.479520	NaN	51.425226	-20.996482	NaN	-14.942188
37.143623	71.146116	NaN	38.045521	-34.002492	NaN	-0.901897
43.113286	71.700586	NaN	43.513067	-28.587301	NaN	-0.399782
37.781541	67.167762	NaN	35.108323	-29.386221	NaN	2.673218
44.716515	53.424225	NaN	44.399831	-8.707710	NaN	0.316684
46.590486	36.870474	NaN	35.778134	9.720012	NaN	10.812352
41.475452	53.572360	NaN	37.265177	-12.096908	NaN	4.210275
34.434529	72.561206	NaN	51.445612	-38.126678	NaN	-17.011084
37.492974	39.141950	NaN	40.244477	-1.648976	NaN	-2.751503
35.307914	49.734738	NaN	43.955289	-14.426824	NaN	-8.647375
29.880464	53.119233	NaN	25.719262	-23.238770	NaN	4.161202
27.890758	64.418828	NaN	26.674818	-36.528070	NaN	1.215940
30.759286	56.077010	NaN	31.488905	-25.317724	NaN	-0.729620
28.821919	65.390502	NaN	36.924340	-36.568583	NaN	-8.102421
38.812997	65.348203	NaN	27.143208	-26.535206	NaN	11.669789
43.489445	57.411233	NaN	45.265431	-13.921787	NaN	-1.775986
30.775137	37.339500	NaN	40.165856	-6.564362	NaN	-9.390718
36.535302	41.806718	NaN	30.572019	-5.271415	NaN	5.963284
42.970084	67.534362	NaN	56.180359	-24.564279	NaN	-13.210275
27.619327	38.355396	NaN	47.807500	-10.736069	NaN	-20.188173
40.403821	26.041598	NaN	33.815438	14.362223	NaN	6.588384
42.092635	62.119826	NaN	22.022377	-20.027191	NaN	20.070258
28.538220	53.838164	NaN	41.610617	-25.299944	NaN	-13.072397
56.811182	68.535546	NaN	52.810908	-11.724363	NaN	4.000274
37.962544	49.182828	NaN	30.531602	-11.220285	NaN	7.430942
20.721518	49.486686	NaN	30.706267	-28.765168	NaN	-9.984749
46.378059	47.911369	NaN	43.906897	-1.533310	NaN	2.471161
42.951734	68.883848	NaN	48.620786	-25.932113	NaN	-5.669051
35.980211	55.602842	NaN	28.817304	-19.622631	NaN	7.162906
41.239419	42.766198	NaN	44.018462	-1.526780	NaN	-2.779043
47.050706	63.996104	NaN	51.489562	-16.945398	NaN	-4.438856
40.707928	66.539528	NaN	40.021760	-25.831600	NaN	0.686168
42.137515	60.445295	NaN	33.363898	-18.307780	NaN	8.773617
39.430552	76.967074	NaN	48.714342	-37.536522	NaN	-9.283789
44.621722	62.834215	NaN	40.489656	-18.212493	NaN	4.132066
25.638377	62.209126	NaN	45.904526	-36.570748	NaN	-20.266149
37.550830	37.309053	NaN	62.515140	0.241777	NaN	-24.964310
43.373651	59.515369	NaN	52.715618	-16.141717	NaN	-9.341967
24.804576	75.569869	NaN	51.590143	-50.765293	NaN	-26.785568
43.851815	57.404969	NaN	23.913667	-13.553155	NaN	19.938148
28.685836	57.140595	NaN	40.344629	-28.454759	NaN	-11.658792
39.177838	20.948604	NaN	13.353422	18.229234	NaN	25.824417
30.527486	55.244529	NaN	33.759479	-24.717042	NaN	-3.231993
35.425009	67.410127	NaN	39.241801	-31.985118	NaN	-3.816792
35.923245	60.839659	NaN	42.941267	-24.916414	NaN	-7.018022
39.003003	59.749115	NaN	30.961617	-20.746112	NaN	8.041386
44.436952	40.504206	NaN	11.592878	3.932746	NaN	32.844074
35.245051	45.020574	NaN	22.261349	-9.775523	NaN	12.983702
37.283553	62.260853	NaN	48.892516	-24.977300	NaN	-11.608963
36.177862	73.369282	NaN	51.756489	-37.191421	NaN	-15.578628
46.950065	55.081981	NaN	35.634107	-8.131916	NaN	11.315958
24.928098	49.880491	NaN	51.636430	-24.952393	NaN	-26.708331
31.342483	51.570099	NaN	47.311051	-20.227616	NaN	-15.968567
42.181258	67.014399	NaN	47.306888	-24.833141	NaN	-5.125629
51.752613	39.459715	NaN	35.153333	12.292899	NaN	16.599281
46.023871	67.752935	NaN	31.407821	-21.729064	NaN	14.616050
37.509255	29.671532	NaN	30.896766	7.837723	NaN	6.612489
34.987314	41.470110	NaN	50.552557	-6.482796	NaN	-15.565244
38.964937	71.366841	NaN	47.819207	-32.401904	NaN	-8.854270
50.345120	56.989264	NaN	31.820315	-6.644144	NaN	18.524805
40.282603	59.999466	NaN	38.165584	-19.716864	NaN	2.117019
43.223645	73.161754	NaN	43.941551	-29.938110	NaN	-0.717906
41.636950	70.690900	NaN	36.955820	-29.053950	NaN	4.681130
31.616033	70.616230	NaN	33.223266	-39.000197	NaN	-1.607233
30.655295	70.625496	NaN	29.912985	-39.970200	NaN	0.742311
38.400564	70.833417	NaN	36.769400	-32.432853	NaN	1.631165
43.087959	53.530911	NaN	32.719018	-10.442952	NaN	10.368941
35.679512	38.045854	NaN	32.782265	-2.366341	NaN	2.897248
48.795051	59.765624	NaN	46.237736	-10.970573	NaN	2.557315
41.285829	49.182251	NaN	28.981580	-7.896422	NaN	12.304249
31.487340	67.831670	NaN	37.088015	-36.344330	NaN	-5.600675
43.082779	51.686041	NaN	48.652003	-8.603262	NaN	-5.569224
34.395359	58.958167	NaN	39.195676	-24.562808	NaN	-4.800317
46.336169	74.105149	NaN	40.624268	-27.768981	NaN	5.711901
39.875157	61.750494	NaN	28.688443	-21.875336	NaN	11.186714
41.070923	57.184603	NaN	51.458206	-16.113679	NaN	-10.387282
25.520503	67.854541	NaN	46.274021	-42.334037	NaN	-20.753518
40.842427	67.518278	NaN	34.484718	-26.675851	NaN	6.357710
41.049921	28.218130	NaN	41.304432	12.831791	NaN	-0.254511
43.229331	66.209701	NaN	49.648411	-22.980370	NaN	-6.419079
41.793822	53.164843	NaN	38.035184	-11.371021	NaN	3.758639
42.792058	57.318268	NaN	25.880609	-14.526209	NaN	16.911450
45.790646	62.883249	NaN	47.365466	-17.092604	NaN	-1.574820
33.064057	31.221021	NaN	34.987648	1.843036	NaN	-1.923591
41.340378	41.643748	NaN	45.414355	-0.303370	NaN	-4.073977
29.459877	60.298792	NaN	28.993519	-30.838915	NaN	0.466358
39.471845	53.267665	NaN	34.145740	-13.795820	NaN	5.326104
38.258646	37.716811	NaN	25.087699	0.541835	NaN	13.170947
42.572841	46.364191	NaN	51.103834	-3.791349	NaN	-8.530992
49.597774	62.275319	NaN	29.485643	-12.677545	NaN	20.112132
38.437421	30.291795	NaN	37.983220	8.145626	NaN	0.454201
28.630037	79.773508	NaN	45.958323	-51.143471	NaN	-17.328286
50.330221	65.628767	NaN	43.814842	-15.298546	NaN	6.515379
31.184501	57.068343	NaN	21.013535	-25.883842	NaN	10.170966
30.208448	22.492678	NaN	38.029306	7.715770	NaN	-7.820858
32.596360	49.143762	NaN	29.315336	-16.547402	NaN	3.281024
43.886004	66.740779	NaN	45.102412	-22.854775	NaN	-1.216407
52.413998	68.629789	NaN	44.216071	-16.215792	NaN	8.197927
43.089732	62.257239	NaN	38.352803	-19.167507	NaN	4.736929
43.553953	57.441726	NaN	48.822786	-13.887773	NaN	-5.268833
37.747368	49.001613	NaN	36.344750	-11.254246	NaN	1.402618
43.004101	51.339565	NaN	27.941318	-8.335464	NaN	15.062783
33.255257	42.982077	NaN	52.262155	-9.726820	NaN	-19.006898
29.571968	49.174268	NaN	18.170709	-19.602300	NaN	11.401259
31.401770	65.122750	NaN	46.685136	-33.720981	NaN	-15.283366
38.519743	65.417596	NaN	45.422538	-26.897854	NaN	-6.902796
42.404438	53.520526	NaN	43.345469	-11.116088	NaN	-0.941031
44.385928	66.939628	NaN	37.987317	-22.553700	NaN	6.398611
40.143419	74.252976	NaN	28.048106	-34.109557	NaN	12.095313
32.865548	55.997732	NaN	52.243321	-23.132184	NaN	-19.377773
33.176686	59.497629	NaN	24.536552	-26.320944	NaN	8.640134
36.551807	30.338077	NaN	38.894065	6.213731	NaN	-2.342257
49.279603	48.389689	NaN	32.031749	0.889914	NaN	17.247854
46.659235	60.526811	NaN	52.240487	-13.867576	NaN	-5.581252
33.276995	45.938186	NaN	43.875866	-12.661190	NaN	-10.598871
39.909400	65.224868	NaN	18.283551	-25.315468	NaN	21.625849
43.837973	32.240662	NaN	27.844744	11.597311	NaN	15.993229
38.622154	49.793561	NaN	30.835367	-11.171407	NaN	7.786787
26.476865	64.697167	NaN	46.099105	-38.220302	NaN	-19.622240
32.463251	61.286673	NaN	48.851254	-28.823422	NaN	-16.388003
34.747437	64.674844	NaN	45.189347	-29.927407	NaN	-10.441910
34.063799	73.654237	NaN	48.227608	-39.590438	NaN	-14.163810
40.507482	75.480556	NaN	45.878362	-34.973074	NaN	-5.370880
38.762195	56.396801	NaN	39.089493	-17.634606	NaN	-0.327299
31.814832	61.060227	NaN	29.142484	-29.245395	NaN	2.672348
29.489969	63.642880	NaN	42.957199	-34.152911	NaN	-13.467230
40.287134	56.686843	NaN	37.432618	-16.399709	NaN	2.854516
35.007865	36.675184	NaN	-0.841189	-1.667319	NaN	35.849053
47.401969	69.092789	NaN	39.652638	-21.690820	NaN	7.749331
38.525541	53.485085	NaN	33.530191	-14.959544	NaN	4.995350
39.177347	62.324048	NaN	20.883366	-23.146701	NaN	18.293981
48.901336	48.385784	NaN	41.738109	0.515552	NaN	7.163227
37.681654	48.324877	NaN	26.044297	-10.643224	NaN	11.637357
36.158062	52.945755	NaN	29.634697	-16.787693	NaN	6.523365
37.487881	60.704986	NaN	37.377987	-23.217105	NaN	0.109894
47.895078	65.383905	NaN	55.755691	-17.488827	NaN	-7.860614
43.045651	47.666836	NaN	46.015931	-4.621186	NaN	-2.970280
32.832263	69.683842	NaN	54.534826	-36.851579	NaN	-21.702563
43.778597	79.706346	NaN	38.641547	-35.927749	NaN	5.137050
35.678302	66.730263	NaN	55.259829	-31.051960	NaN	-19.581527
45.893709	58.404345	NaN	44.994017	-12.510636	NaN	0.899692
42.861506	58.928749	NaN	57.440769	-16.067243	NaN	-14.579263
44.516703	70.021748	NaN	46.070637	-25.505046	NaN	-1.553934
36.865383	63.645857	NaN	19.113777	-26.780475	NaN	17.751605
41.292984	63.773104	NaN	45.061811	-22.480121	NaN	-3.768827
37.674437	61.577397	NaN	51.350583	-23.902960	NaN	-13.676147
27.590097	43.298197	NaN	39.324622	-15.708100	NaN	-11.734524
43.001120	59.594979	NaN	43.362335	-16.593859	NaN	-0.361214
48.497444	62.424755	NaN	47.263985	-13.927311	NaN	1.233458
32.811095	49.277244	NaN	30.944905	-16.466149	NaN	1.866190
27.604264	51.881885	NaN	37.490806	-24.277621	NaN	-9.886542
36.727264	53.470794	NaN	29.769068	-16.743530	NaN	6.958195
41.477094	57.428459	NaN	44.953847	-15.951364	NaN	-3.476752
43.493657	61.807190	NaN	24.653520	-18.313533	NaN	18.840137
32.475814	45.321321	NaN	9.369897	-12.845507	NaN	23.105917
47.078198	66.695928	NaN	37.379831	-19.617730	NaN	9.698368
44.639400	63.999026	NaN	48.531581	-19.359627	NaN	-3.892182
40.251876	65.391891	NaN	40.224550	-25.140015	NaN	0.027326
37.214449	71.446201	NaN	55.590173	-34.231752	NaN	-18.375724
48.945491	63.405182	NaN	45.697903	-14.459691	NaN	3.247588
42.235226	63.262318	NaN	39.106978	-21.027092	NaN	3.128249
41.121190	63.016681	NaN	44.535208	-21.895491	NaN	-3.414019
39.180171	57.569970	NaN	52.813622	-18.389799	NaN	-13.633452
36.541976	45.856633	NaN	44.686461	-9.314657	NaN	-8.144485
32.994137	27.386195	NaN	9.694280	5.607941	NaN	23.299857
42.941392	67.467463	NaN	42.739365	-24.526071	NaN	0.202027
36.203389	53.397708	NaN	45.184650	-17.194319	NaN	-8.981261
47.687724	72.819880	NaN	25.571074	-25.132156	NaN	22.116650
28.473168	77.399817	NaN	57.358932	-48.926648	NaN	-28.885764
40.651517	61.097106	NaN	44.754709	-20.445589	NaN	-4.103192
40.310703	45.681344	NaN	42.660420	-5.370641	NaN	-2.349717
38.171596	69.320210	NaN	47.719680	-31.148614	NaN	-9.548084
39.314006	61.957617	NaN	37.910328	-22.643611	NaN	1.403678
37.259945	50.985797	NaN	49.815840	-13.725853	NaN	-12.555895
39.231908	76.945327	NaN	52.498760	-37.713418	NaN	-13.266852
41.492474	60.264461	NaN	24.173139	-18.771987	NaN	17.319335
36.049861	61.750726	NaN	34.328105	-25.700865	NaN	1.721756
37.957594	59.783601	NaN	42.961311	-21.826007	NaN	-5.003717
33.939288	62.538383	NaN	20.906982	-28.599095	NaN	13.032305
42.111897	65.469047	NaN	47.552119	-23.357150	NaN	-5.440222
42.109367	57.162122	NaN	29.585929	-15.052755	NaN	12.523438
43.478619	62.887209	NaN	38.776584	-19.408591	NaN	4.702035
54.845460	65.575241	NaN	35.224105	-10.729782	NaN	19.621355
36.463561	47.778421	NaN	40.510909	-11.314860	NaN	-4.047348
51.345150	50.466774	NaN	31.303907	0.878376	NaN	20.041243
46.671064	57.382241	NaN	48.040451	-10.711177	NaN	-1.369386
24.207161	59.631003	NaN	31.834990	-35.423842	NaN	-7.627830
38.343382	43.151040	NaN	55.086669	-4.807659	NaN	-16.743288
47.957695	55.353563	NaN	34.268502	-7.395868	NaN	13.689192
37.656385	57.693318	NaN	36.347486	-20.036933	NaN	1.308900
48.644967	66.759899	NaN	52.398411	-18.114932	NaN	-3.753445
37.575487	60.495896	NaN	15.083718	-22.920409	NaN	22.491769
39.669207	37.720088	NaN	46.777248	1.949120	NaN	-7.108041
36.153026	55.783241	NaN	26.823097	-19.630214	NaN	9.329929
42.120536	51.201126	NaN	54.720674	-9.080590	NaN	-12.600138
34.638804	66.917589	NaN	23.850286	-32.278786	NaN	10.788517
38.795143	71.367951	NaN	36.672580	-32.572808	NaN	2.122562
41.565621	52.270666	NaN	21.902933	-10.705045	NaN	19.662688
30.205768	49.087360	NaN	39.339655	-18.881593	NaN	-9.133887
31.338466	53.963065	NaN	55.639534	-22.624598	NaN	-24.301067
18.020328	56.264346	NaN	9.875813	-38.244018	NaN	8.144515
25.651816	62.989294	NaN	30.070894	-37.337478	NaN	-4.419078
46.037542	65.954693	NaN	47.888144	-19.917151	NaN	-1.850602
32.114572	60.358855	NaN	41.000276	-28.244283	NaN	-8.885704
39.109036	58.077571	NaN	35.560074	-18.968536	NaN	3.548961
39.302277	59.286584	NaN	56.796449	-19.984306	NaN	-17.494171
42.587949	69.730977	NaN	46.631392	-27.143028	NaN	-4.043443
45.600685	59.461190	NaN	25.332385	-13.860505	NaN	20.268300
41.542572	44.792193	NaN	37.394326	-3.249621	NaN	4.148246
42.629876	69.932317	NaN	39.144173	-27.302442	NaN	3.485703
33.828171	50.349528	NaN	42.463950	-16.521357	NaN	-8.635779
45.927796	68.469914	NaN	41.774579	-22.542119	NaN	4.153217
37.327491	53.150494	NaN	49.707726	-15.823003	NaN	-12.380235
38.801000	58.920114	NaN	43.618216	-20.119114	NaN	-4.817216
46.293824	43.883712	NaN	41.989729	2.410111	NaN	4.304094
37.794987	54.332944	NaN	41.682455	-16.537957	NaN	-3.887469
36.843024	53.743926	NaN	53.860247	-16.900902	NaN	-17.017223
34.048580	59.513402	NaN	20.741671	-25.464822	NaN	13.306909
27.696840	62.428941	NaN	48.392474	-34.732102	NaN	-20.695635
45.815082	64.579127	NaN	45.643147	-18.764044	NaN	0.171935
39.651504	45.372821	NaN	43.489195	-5.721318	NaN	-3.837692
33.663832	49.067379	NaN	45.990277	-15.403547	NaN	-12.326445
37.586822	68.620990	NaN	37.127356	-31.034167	NaN	0.459466
46.096328	63.671379	NaN	30.520737	-17.575050	NaN	15.575591
36.252774	44.685339	NaN	55.430932	-8.432565	NaN	-19.178158
35.732238	61.386950	NaN	41.584158	-25.654712	NaN	-5.851920
49.008227	53.924072	NaN	33.582478	-4.915845	NaN	15.425749
50.585965	67.506415	NaN	60.277321	-16.920450	NaN	-9.691356
38.170829	44.579794	NaN	26.262906	-6.408965	NaN	11.907923
31.776713	80.574821	NaN	73.063378	-48.798108	NaN	-41.286666
37.319470	66.734028	NaN	50.871013	-29.414558	NaN	-13.551543
38.236089	67.811980	NaN	41.088172	-29.575891	NaN	-2.852083
43.472656	67.594501	NaN	51.440055	-24.121845	NaN	-7.967399
37.179561	43.818436	NaN	36.618867	-6.638875	NaN	0.560694
39.600797	66.384794	NaN	49.595960	-26.783998	NaN	-9.995164
44.500468	63.335682	NaN	47.041853	-18.835214	NaN	-2.541385
36.932547	51.804903	NaN	33.380069	-14.872356	NaN	3.552478
45.289650	72.866118	NaN	58.131133	-27.576468	NaN	-12.841483
31.046321	55.338807	NaN	37.858372	-24.292485	NaN	-6.812051
49.556689	67.924384	NaN	43.420379	-18.367694	NaN	6.136310
42.638702	73.730254	NaN	36.264466	-31.091552	NaN	6.374236
53.412024	61.531915	NaN	27.564486	-8.119891	NaN	25.847538
42.163443	54.205778	NaN	51.506048	-12.042335	NaN	-9.342605
42.851278	32.779875	NaN	44.394393	10.071403	NaN	-1.543114
48.083701	46.862424	NaN	43.734575	1.221278	NaN	4.349126
36.076167	58.044393	NaN	50.422965	-21.968226	NaN	-14.346798
36.683192	40.892343	NaN	27.496215	-4.209152	NaN	9.186977
33.556398	57.989607	NaN	29.664043	-24.433209	NaN	3.892355
44.433715	51.939802	NaN	1.390517	-7.506086	NaN	43.043199
25.844202	58.264661	NaN	50.253152	-32.420460	NaN	-24.408950
21.516774	68.818911	NaN	29.949177	-47.302137	NaN	-8.432403
43.899277	62.134331	NaN	49.932026	-18.235053	NaN	-6.032748
34.202862	48.110693	NaN	40.746221	-13.907830	NaN	-6.543359
50.315069	58.583192	NaN	57.139196	-8.268122	NaN	-6.824126
44.156983	67.374123	NaN	49.294799	-23.217140	NaN	-5.137816
44.348034	54.938954	NaN	41.976958	-10.590920	NaN	2.371076
42.159165	57.971849	NaN	45.943142	-15.812685	NaN	-3.783978
31.848100	57.575504	NaN	41.491290	-25.727405	NaN	-9.643191
35.157074	58.077528	NaN	38.987786	-22.920454	NaN	-3.830712
44.571594	59.199228	NaN	44.889401	-14.627633	NaN	-0.317806
43.865033	32.813307	NaN	7.968631	11.051726	NaN	35.896402
32.708165	65.439906	NaN	44.227990	-32.731740	NaN	-11.519824
38.069657	60.572757	NaN	38.544709	-22.503099	NaN	-0.475052
40.820893	43.774160	NaN	21.976269	-2.953267	NaN	18.844624
38.128349	29.098921	NaN	27.733779	9.029428	NaN	10.394570
35.950885	65.180498	NaN	54.796042	-29.229613	NaN	-18.845157
26.536377	51.299645	NaN	36.560523	-24.763268	NaN	-10.024146
34.194710	79.754182	NaN	56.292779	-45.559472	NaN	-22.098070
48.150835	50.291318	NaN	50.479653	-2.140483	NaN	-2.328819
28.078317	42.729400	NaN	42.742462	-14.651083	NaN	-14.664145
41.495918	53.166327	NaN	38.736498	-11.670409	NaN	2.759420
47.598016	47.224411	NaN	42.649929	0.373605	NaN	4.948087
32.693868	78.021938	NaN	35.509775	-45.328070	NaN	-2.815908
50.009004	56.732406	NaN	40.548072	-6.723401	NaN	9.460933
40.400737	66.729859	NaN	52.412711	-26.329121	NaN	-12.011974
35.112192	61.633160	NaN	36.879829	-26.520969	NaN	-1.767637
43.412769	69.218890	NaN	30.078643	-25.806121	NaN	13.334126
37.030525	59.787208	NaN	51.075496	-22.756683	NaN	-14.044971
44.481987	57.148919	NaN	40.291881	-12.666932	NaN	4.190106
44.661129	64.020981	NaN	40.537598	-19.359852	NaN	4.123531
42.429672	65.937233	NaN	41.883841	-23.507561	NaN	0.545830
39.116255	43.462868	NaN	21.590200	-4.346613	NaN	17.526055
31.982339	68.092247	NaN	49.210204	-36.109908	NaN	-17.227865
41.674184	60.988501	NaN	28.318738	-19.314317	NaN	13.355446
39.980025	53.078021	NaN	23.701814	-13.097996	NaN	16.278211
36.899997	59.320876	NaN	52.061783	-22.420880	NaN	-15.161786
48.031963	68.909622	NaN	34.792380	-20.877659	NaN	13.239583
18.250876	71.413808	NaN	35.198562	-53.162933	NaN	-16.947686
43.609787	68.637593	NaN	60.036427	-25.027806	NaN	-16.426640
51.023200	36.877276	NaN	36.585996	14.145924	NaN	14.437204
41.547516	64.669278	NaN	32.760917	-23.121762	NaN	8.786599
45.925160	62.479784	NaN	27.341406	-16.554624	NaN	18.583754
47.826069	8.668319	NaN	46.132973	39.157751	NaN	1.693096
29.373493	48.651775	NaN	36.757231	-19.278282	NaN	-7.383738
35.271643	54.650279	NaN	33.063077	-19.378635	NaN	2.208567
29.446462	47.961167	NaN	39.043382	-18.514705	NaN	-9.596920
42.346515	54.730584	NaN	50.486102	-12.384069	NaN	-8.139588
40.562071	51.695019	NaN	30.040152	-11.132948	NaN	10.521919
31.980349	61.090252	NaN	52.166203	-29.109902	NaN	-20.185854
33.243257	75.441611	NaN	36.735744	-42.198355	NaN	-3.492487
44.377422	66.108899	NaN	37.467584	-21.731476	NaN	6.909839
35.848856	69.922562	NaN	24.766676	-34.073705	NaN	11.082180
30.207518	66.686243	NaN	47.681377	-36.478725	NaN	-17.473860
31.614929	58.201503	NaN	35.870573	-26.586574	NaN	-4.255644
45.412389	49.181471	NaN	28.657433	-3.769082	NaN	16.754956
41.545032	72.871566	NaN	59.364498	-31.326534	NaN	-17.819466
29.383708	61.733926	NaN	49.899614	-32.350218	NaN	-20.515906
47.564129	67.183880	NaN	37.551242	-19.619751	NaN	10.012887
44.533507	60.301531	NaN	43.242690	-15.768024	NaN	1.290817
25.186067	41.838157	NaN	41.275878	-16.652090	NaN	-16.089811
42.336840	68.766765	NaN	39.687278	-26.429926	NaN	2.649561
34.861668	58.365697	NaN	43.048813	-23.504029	NaN	-8.187146
50.689210	38.052879	NaN	29.808880	12.636331	NaN	20.880330
32.373258	26.657144	NaN	15.080949	5.716114	NaN	17.292309
41.557615	52.538928	NaN	39.828671	-10.981313	NaN	1.728945
39.160064	69.905989	NaN	32.802458	-30.745926	NaN	6.357606
41.684572	62.749248	NaN	50.867468	-21.064676	NaN	-9.182896
41.236635	56.666576	NaN	28.893773	-15.429940	NaN	12.342862
40.829104	66.532073	NaN	36.930329	-25.702969	NaN	3.898775
45.629228	44.972534	NaN	33.500294	0.656694	NaN	12.128934
25.284956	49.687508	NaN	32.215044	-24.402552	NaN	-6.930088
29.950512	27.761458	NaN	37.084199	2.189054	NaN	-7.133688
37.391450	61.853452	NaN	33.031433	-24.462002	NaN	4.360017
50.436076	36.533695	NaN	22.506067	13.902381	NaN	27.930008
40.452288	53.585964	NaN	25.012658	-13.133675	NaN	15.439631
46.415211	44.145149	NaN	30.651314	2.270062	NaN	15.763897
29.450340	68.487450	NaN	38.850638	-39.037110	NaN	-9.400298
46.552239	58.621027	NaN	13.557674	-12.068788	NaN	32.994566
37.727343	48.426293	NaN	18.528760	-10.698950	NaN	19.198583
36.639952	35.111999	NaN	23.447470	1.527953	NaN	13.192481
26.790518	42.223748	NaN	19.553373	-15.433230	NaN	7.237145
42.279094	72.138929	NaN	41.007059	-29.859836	NaN	1.272034
36.280267	59.888465	NaN	57.351118	-23.608198	NaN	-21.070851
38.493216	35.322956	NaN	40.505538	3.170260	NaN	-2.012321
49.564761	46.581479	NaN	32.856497	2.983282	NaN	16.708264
45.085857	81.076182	NaN	57.014629	-35.990326	NaN	-11.928773
32.883230	54.010106	NaN	39.785932	-21.126876	NaN	-6.902702
38.290807	65.752605	NaN	44.897613	-27.461798	NaN	-6.606806
45.661016	69.746887	NaN	50.238530	-24.085871	NaN	-4.577515
32.446828	72.877639	NaN	47.199027	-40.430812	NaN	-14.752200
44.536998	56.904777	NaN	45.252826	-12.367779	NaN	-0.715828
33.141703	26.236330	NaN	22.985908	6.905372	NaN	10.155794
41.719224	54.206252	NaN	35.067787	-12.487028	NaN	6.651437
44.079367	64.907272	NaN	43.510244	-20.827905	NaN	0.569123
33.295928	69.030030	NaN	42.553946	-35.734103	NaN	-9.258018
45.345499	75.728001	NaN	53.988814	-30.382502	NaN	-8.643315
5.143155	28.894490	NaN	33.993052	-23.751334	NaN	-28.849896
26.213906	71.456385	NaN	40.781765	-45.242479	NaN	-14.567859
44.939858	58.920474	NaN	26.017549	-13.980616	NaN	18.922309
48.563390	57.436928	NaN	25.630868	-8.873538	NaN	22.932522
29.332611	56.693633	NaN	27.413460	-27.361023	NaN	1.919151
27.756840	50.319371	NaN	47.452197	-22.562531	NaN	-19.695357
47.328406	55.259881	NaN	45.632870	-7.931475	NaN	1.695536
41.831673	59.002078	NaN	40.634132	-17.170405	NaN	1.197542
37.585769	60.872068	NaN	43.161750	-23.286299	NaN	-5.575981
42.086452	46.184995	NaN	27.754588	-4.098543	NaN	14.331863
46.860902	65.735053	NaN	47.000473	-18.874151	NaN	-0.139570
43.243172	45.732589	NaN	36.184203	-2.489417	NaN	7.058969
45.779453	73.651850	NaN	47.649721	-27.872397	NaN	-1.870268
41.419146	48.943343	NaN	47.859107	-7.524197	NaN	-6.439961
38.207934	47.740524	NaN	49.020297	-9.532590	NaN	-10.812363
30.686991	56.189941	NaN	24.693614	-25.502950	NaN	5.993377
32.330155	51.567466	NaN	41.772177	-19.237311	NaN	-9.442022
40.095740	66.889479	NaN	29.122620	-26.793739	NaN	10.973120
45.778269	68.373603	NaN	12.690109	-22.595333	NaN	33.088160
41.505020	68.678675	NaN	39.147151	-27.173656	NaN	2.357869
27.633193	74.475348	NaN	40.355753	-46.842155	NaN	-12.722560
45.486078	63.815417	NaN	29.482350	-18.329339	NaN	16.003728
44.719663	54.323952	NaN	61.311529	-9.604290	NaN	-16.591866
41.986634	57.781469	NaN	44.118340	-15.794835	NaN	-2.131706
41.718612	69.532865	NaN	46.697359	-27.814253	NaN	-4.978748
44.001913	54.189876	NaN	38.705633	-10.187963	NaN	5.296279
46.135040	59.406568	NaN	43.909266	-13.271528	NaN	2.225774
42.762498	69.969626	NaN	45.724875	-27.207129	NaN	-2.962377
47.775092	66.433149	NaN	53.673376	-18.658057	NaN	-5.898285
47.271012	48.969825	NaN	50.836691	-1.698813	NaN	-3.565680
44.957481	58.096806	NaN	-6.585374	-13.139326	NaN	51.542855
51.986777	45.815396	NaN	29.066969	6.171381	NaN	22.919808
35.885161	42.105614	NaN	31.449929	-6.220453	NaN	4.435232
38.183055	68.393626	NaN	56.779705	-30.210571	NaN	-18.596651
43.746431	53.833984	NaN	46.621692	-10.087554	NaN	-2.875261
44.382813	65.977303	NaN	53.970447	-21.594490	NaN	-9.587634
56.484761	63.230549	NaN	44.593706	-6.745788	NaN	11.891055
51.550374	65.745856	NaN	41.563053	-14.195482	NaN	9.987321
30.679659	21.944991	NaN	11.059629	8.734668	NaN	19.620030
42.892775	71.755144	NaN	36.576532	-28.862368	NaN	6.316243
46.194233	50.411543	NaN	46.341556	-4.217309	NaN	-0.147323
30.986356	65.634008	NaN	50.344729	-34.647652	NaN	-19.358373
34.696010	56.208863	NaN	24.229925	-21.512853	NaN	10.466085
56.069301	56.018039	NaN	42.907701	0.051263	NaN	13.161600
42.019123	47.540238	NaN	45.852250	-5.521115	NaN	-3.833127
43.808069	55.019705	NaN	44.655555	-11.211636	NaN	-0.847486
42.262633	61.714687	NaN	39.472707	-19.452055	NaN	2.789925
45.955008	71.339317	NaN	29.345377	-25.384310	NaN	16.609630
29.207498	63.654150	NaN	7.089992	-34.446652	NaN	22.117505
27.736687	64.867304	NaN	39.776831	-37.130617	NaN	-12.040144
35.905010	57.230043	NaN	30.072971	-21.325033	NaN	5.832039
48.828439	50.663071	NaN	35.683249	-1.834631	NaN	13.145190
27.227273	62.004131	NaN	46.268745	-34.776858	NaN	-19.041471
38.755988	75.874873	NaN	49.598806	-37.118884	NaN	-10.842817
41.542708	61.356967	NaN	50.549097	-19.814258	NaN	-9.006389
42.640078	54.609902	NaN	44.325732	-11.969824	NaN	-1.685654
41.883155	64.479870	NaN	47.341424	-22.596715	NaN	-5.458269
45.278601	61.545120	NaN	56.275759	-16.266519	NaN	-10.997158
44.472330	66.140830	NaN	52.593618	-21.668500	NaN	-8.121288
39.790966	58.391110	NaN	58.291313	-18.600144	NaN	-18.500347
40.254041	37.080160	NaN	30.189867	3.173881	NaN	10.064175
26.293511	59.182920	NaN	35.309462	-32.889409	NaN	-9.015951
28.890436	60.395092	NaN	18.873396	-31.504656	NaN	10.017039
37.778078	68.974538	NaN	42.402590	-31.196459	NaN	-4.624512
37.677064	59.604611	NaN	41.630147	-21.927547	NaN	-3.953083
41.359002	55.531863	NaN	45.357676	-14.172860	NaN	-3.998674
45.661371	67.727022	NaN	52.704932	-22.065651	NaN	-7.043561
44.998947	62.181514	NaN	47.730243	-17.182567	NaN	-2.731296
35.859146	56.397028	NaN	21.182039	-20.537883	NaN	14.677107
41.874215	53.349093	NaN	37.060816	-11.474878	NaN	4.813399
52.947632	54.383284	NaN	37.418979	-1.435652	NaN	15.528653
38.641289	66.070676	NaN	41.293811	-27.429387	NaN	-2.652522
41.428745	60.563889	NaN	18.944644	-19.135144	NaN	22.484101
27.393663	69.413462	NaN	45.623316	-42.019799	NaN	-18.229653
40.496447	56.140567	NaN	40.881641	-15.644120	NaN	-0.385194
39.783181	58.163083	NaN	40.932177	-18.379902	NaN	-1.148996
43.801319	56.668234	NaN	55.189244	-12.866916	NaN	-11.387925
28.663754	57.826639	NaN	21.835281	-29.162885	NaN	6.828473
36.396284	48.344965	NaN	11.226409	-11.948680	NaN	25.169876
39.436655	69.168624	NaN	53.350713	-29.731969	NaN	-13.914058
42.927389	61.464283	NaN	26.385573	-18.536895	NaN	16.541816
41.125019	51.352908	NaN	3.184986	-10.227889	NaN	37.940033
38.290508	51.392052	NaN	29.898045	-13.101544	NaN	8.392463
51.598897	48.612679	NaN	42.856581	2.986217	NaN	8.742316
35.230592	56.368572	NaN	38.704482	-21.137980	NaN	-3.473890
38.544101	47.338923	NaN	35.600805	-8.794822	NaN	2.943296
50.741703	67.749144	NaN	51.019642	-17.007441	NaN	-0.277939
32.607175	83.510214	NaN	38.671163	-50.903039	NaN	-6.063988
42.039266	64.121153	NaN	37.232739	-22.081887	NaN	4.806527
42.262803	74.673718	NaN	39.317581	-32.410915	NaN	2.945222
42.475998	46.319009	NaN	44.606000	-3.843011	NaN	-2.130002
32.501986	52.928632	NaN	23.921698	-20.426645	NaN	8.580288
47.492555	71.672139	NaN	40.594659	-24.179584	NaN	6.897896
35.774588	45.724877	NaN	4.416057	-9.950290	NaN	31.358531
53.034542	76.379714	NaN	41.599560	-23.345172	NaN	11.434982
38.050199	63.605849	NaN	48.912637	-25.555650	NaN	-10.862438
40.679251	58.079724	NaN	12.872342	-17.400473	NaN	27.806909
39.272259	56.681788	NaN	39.099939	-17.409529	NaN	0.172320
36.932778	55.297010	NaN	29.896545	-18.364232	NaN	7.036233
52.489351	65.531302	NaN	48.146925	-13.041950	NaN	4.342426
45.094269	40.199488	NaN	39.046663	4.894782	NaN	6.047607
38.644397	43.535861	NaN	45.550371	-4.891463	NaN	-6.905973
51.169111	55.758048	NaN	43.569204	-4.588937	NaN	7.599907
34.668074	65.985652	NaN	43.364165	-31.317579	NaN	-8.696091
40.589267	70.246690	NaN	37.770627	-29.657423	NaN	2.818640
40.585195	46.504068	NaN	38.866934	-5.918873	NaN	1.718261
55.688979	66.486870	NaN	66.612396	-10.797890	NaN	-10.923417
32.256688	61.635879	NaN	48.377856	-29.379191	NaN	-16.121168
41.774912	50.935875	NaN	38.178388	-9.160963	NaN	3.596524
40.339762	52.921677	NaN	44.854798	-12.581915	NaN	-4.515036
42.179617	52.851485	NaN	39.856801	-10.671868	NaN	2.322815
52.138655	59.038118	NaN	33.596850	-6.899463	NaN	18.541806
34.434856	45.242575	NaN	36.898496	-10.807720	NaN	-2.463640
31.364986	60.433070	NaN	56.863592	-29.068085	NaN	-25.498606
30.429768	27.007374	NaN	37.949274	3.422394	NaN	-7.519506
41.136760	25.275504	NaN	25.502190	15.861256	NaN	15.634570
46.542607	54.521445	NaN	31.595788	-7.978838	NaN	14.946819
40.503889	51.853720	NaN	50.273555	-11.349830	NaN	-9.769666
36.072905	39.460669	NaN	30.709616	-3.387764	NaN	5.363288
34.364182	64.302568	NaN	55.376439	-29.938386	NaN	-21.012256
44.756549	31.550789	NaN	34.132447	13.205760	NaN	10.624102
41.427237	32.981973	NaN	45.790923	8.445264	NaN	-4.363685
44.491887	62.677469	NaN	53.012282	-18.185582	NaN	-8.520396
49.182915	56.877836	NaN	34.597620	-7.694921	NaN	14.585295
35.577267	73.442887	NaN	43.786484	-37.865620	NaN	-8.209217
39.248678	52.981049	NaN	35.257067	-13.732371	NaN	3.991611
39.815351	26.319870	NaN	24.141716	13.495481	NaN	15.673635
35.203316	52.994713	NaN	49.511982	-17.791397	NaN	-14.308666
36.955564	49.484956	NaN	37.024826	-12.529393	NaN	-0.069262
34.653528	56.752601	NaN	32.706046	-22.099072	NaN	1.947482
32.194744	65.954640	NaN	45.929443	-33.759896	NaN	-13.734699
33.840023	66.067985	NaN	37.547771	-32.227962	NaN	-3.707748
47.094467	60.006205	NaN	40.630127	-12.911738	NaN	6.464340
42.081525	60.841610	NaN	41.285832	-18.760085	NaN	0.795693
39.804446	73.419796	NaN	49.406025	-33.615350	NaN	-9.601579
33.597117	20.983733	NaN	55.115065	12.613384	NaN	-21.517948
36.998768	37.371240	NaN	11.674055	-0.372472	NaN	25.324713
42.445735	66.746343	NaN	57.055536	-24.300608	NaN	-14.609801
51.141013	54.955042	NaN	35.272763	-3.814028	NaN	15.868251
26.017418	60.595234	NaN	24.237049	-34.577817	NaN	1.780369
52.365176	46.297984	NaN	-0.891920	6.067192	NaN	53.257096
44.411503	44.865243	NaN	43.161088	-0.453740	NaN	1.250415
41.191795	55.932967	NaN	52.892543	-14.741172	NaN	-11.700748
33.779508	56.724385	NaN	48.733177	-22.944877	NaN	-14.953670
39.464118	61.840892	NaN	47.013537	-22.376774	NaN	-7.549418
43.745357	67.182073	NaN	38.011832	-23.436716	NaN	5.733525
50.077759	75.141222	NaN	48.607163	-25.063463	NaN	1.470596
39.896648	51.196694	NaN	35.323559	-11.300046	NaN	4.573089
45.354264	58.487840	NaN	51.046066	-13.133576	NaN	-5.691802
42.050724	32.476820	NaN	38.277945	9.573904	NaN	3.772779
52.003927	39.108656	NaN	25.773971	12.895271	NaN	26.229955
46.413664	59.827515	NaN	37.144471	-13.413851	NaN	9.269193
35.132401	46.675138	NaN	47.909428	-11.542737	NaN	-12.777027
49.665932	69.797024	NaN	51.991973	-20.131092	NaN	-2.326041
40.127442	41.746758	NaN	17.607219	-1.619316	NaN	22.520222
44.093442	64.906888	NaN	59.590544	-20.813446	NaN	-15.497102
43.826375	64.466612	NaN	44.036177	-20.640237	NaN	-0.209802
32.270651	52.905028	NaN	15.640934	-20.634377	NaN	16.629716
47.727798	47.905518	NaN	32.470377	-0.177720	NaN	15.257421
22.297001	50.473944	NaN	26.719111	-28.176943	NaN	-4.422111
48.251640	48.439071	NaN	42.379172	-0.187430	NaN	5.872468
42.642472	62.153931	NaN	37.375640	-19.511459	NaN	5.266832
39.038975	57.094484	NaN	45.250994	-18.055508	NaN	-6.212018
35.444767	71.392930	NaN	60.591868	-35.948163	NaN	-25.147101
35.967859	53.515595	NaN	48.864840	-17.547736	NaN	-12.896980
45.698650	67.405213	NaN	32.007214	-21.706564	NaN	13.691435
54.893574	50.299685	NaN	36.792736	4.593889	NaN	18.100838
42.056519	54.441315	NaN	36.332390	-12.384797	NaN	5.724129
38.817293	69.089140	NaN	45.955853	-30.271847	NaN	-7.138560
46.756169	69.322588	NaN	43.946946	-22.566418	NaN	2.809223
43.458321	63.494028	NaN	16.032182	-20.035706	NaN	27.426139
49.636881	39.575329	NaN	31.713581	10.061552	NaN	17.923300
44.960888	59.672355	NaN	52.459084	-14.711467	NaN	-7.498197
42.084663	68.251973	NaN	57.255748	-26.167310	NaN	-15.171085
41.751970	67.342108	NaN	47.773074	-25.590137	NaN	-6.021104
20.334045	68.697628	NaN	36.132065	-48.363584	NaN	-15.798021
35.872146	62.060187	NaN	41.532900	-26.188041	NaN	-5.660754
31.212204	61.427034	NaN	34.376852	-30.214831	NaN	-3.164648
46.069483	55.952128	NaN	56.136723	-9.882645	NaN	-10.067239
39.795565	52.573795	NaN	46.053179	-12.778230	NaN	-6.257614
40.521306	41.024055	NaN	46.076163	-0.502749	NaN	-5.554857
51.849891	80.083055	NaN	48.202645	-28.233164	NaN	3.647246
54.021920	66.593345	NaN	46.014420	-12.571425	NaN	8.007500
25.090873	56.361297	NaN	39.664003	-31.270423	NaN	-14.573130
25.850818	70.517601	NaN	38.221463	-44.666783	NaN	-12.370646
44.176639	51.085795	NaN	33.649727	-6.909156	NaN	10.526912
50.750453	76.780472	NaN	41.311394	-26.030019	NaN	9.439059
39.910546	49.061764	NaN	37.420589	-9.151218	NaN	2.489958
35.705663	62.228496	NaN	35.770461	-26.522833	NaN	-0.064798
46.991780	62.651772	NaN	30.626606	-15.659992	NaN	16.365174
36.770096	64.723678	NaN	35.741664	-27.953582	NaN	1.028432
29.225851	55.505604	NaN	38.596940	-26.279753	NaN	-9.371089
35.868903	62.288210	NaN	50.421297	-26.419307	NaN	-14.552395
47.833409	55.483391	NaN	51.732459	-7.649982	NaN	-3.899050
34.394536	68.812496	NaN	31.808107	-34.417959	NaN	2.586430
28.703481	21.415160	NaN	37.043826	7.288322	NaN	-8.340344
30.660122	37.813078	NaN	35.617745	-7.152956	NaN	-4.957623
40.541138	53.589041	NaN	43.474624	-13.047903	NaN	-2.933486
35.463258	36.651633	NaN	10.464362	-1.188375	NaN	24.998896
39.001636	56.768341	NaN	24.367790	-17.766706	NaN	14.633845
41.506441	62.293688	NaN	37.365487	-20.787247	NaN	4.140954
49.876236	52.935416	NaN	31.179995	-3.059180	NaN	18.696241
33.570044	54.141329	NaN	45.408758	-20.571285	NaN	-11.838714
47.855244	65.415006	NaN	36.598020	-17.559762	NaN	11.257224
29.780208	53.875904	NaN	32.659826	-24.095696	NaN	-2.879618
38.561948	58.471300	NaN	44.377845	-19.909353	NaN	-5.815897
37.959281	71.609993	NaN	50.021345	-33.650713	NaN	-12.062065
48.451830	58.638500	NaN	38.635003	-10.186670	NaN	9.816827
35.857514	34.714609	NaN	42.538909	1.142905	NaN	-6.681395
47.593763	71.656513	NaN	27.164484	-24.062750	NaN	20.429278
44.552125	57.201507	NaN	29.894745	-12.649382	NaN	14.657380
33.514125	57.803958	NaN	22.859149	-24.289833	NaN	10.654977
43.167957	61.352849	NaN	52.595384	-18.184892	NaN	-9.427428
38.902369	41.649903	NaN	30.443182	-2.747535	NaN	8.459187
48.081660	56.796751	NaN	24.068851	-8.715092	NaN	24.012809
43.890056	44.341672	NaN	29.029246	-0.451616	NaN	14.860809
30.331420	57.915160	NaN	40.214690	-27.583740	NaN	-9.883270
32.865843	60.732073	NaN	41.424469	-27.866230	NaN	-8.558626
38.843331	33.865958	NaN	38.818285	4.977373	NaN	0.025046
38.779477	51.605869	NaN	18.845599	-12.826391	NaN	19.933879
37.394855	76.717776	NaN	54.201297	-39.322921	NaN	-16.806442
40.702675	53.824019	NaN	48.070171	-13.121344	NaN	-7.367496
44.771327	56.344501	NaN	14.741929	-11.573174	NaN	30.029399
25.749660	46.207139	NaN	33.634212	-20.457479	NaN	-7.884552
41.690704	73.062490	NaN	56.156169	-31.371786	NaN	-14.465464
42.836319	41.662605	NaN	29.994792	1.173714	NaN	12.841527
44.988535	63.380116	NaN	45.696668	-18.391580	NaN	-0.708132
50.848266	26.625356	NaN	36.648113	24.222910	NaN	14.200153
46.416755	72.232861	NaN	40.441223	-25.816107	NaN	5.975531
35.440416	57.120302	NaN	38.613793	-21.679886	NaN	-3.173377
41.592529	44.106232	NaN	34.909188	-2.513703	NaN	6.683340
49.655495	66.149854	NaN	50.094852	-16.494359	NaN	-0.439357
32.837815	52.366941	NaN	45.199221	-19.529126	NaN	-12.361406
28.213712	44.003007	NaN	35.739550	-15.789294	NaN	-7.525837
40.058220	60.872042	NaN	51.644876	-20.813822	NaN	-11.586656
37.358214	50.568081	NaN	47.706234	-13.209867	NaN	-10.348020
44.569579	62.056961	NaN	48.919402	-17.487382	NaN	-4.349822
38.744900	61.738572	NaN	46.484855	-22.993673	NaN	-7.739955
46.037312	61.235096	NaN	52.166773	-15.197784	NaN	-6.129461
36.860659	41.901922	NaN	36.511647	-5.041263	NaN	0.349013
35.323029	47.328038	NaN	31.204708	-12.005009	NaN	4.118321
27.826704	58.549304	NaN	59.745464	-30.722600	NaN	-31.918760
33.548783	66.089634	NaN	30.357745	-32.540851	NaN	3.191038
38.459499	48.473076	NaN	44.141900	-10.013577	NaN	-5.682401
43.525710	53.314483	NaN	34.365376	-9.788772	NaN	9.160334
35.160797	72.937948	NaN	46.650247	-37.777151	NaN	-11.489450
40.325506	49.154096	NaN	47.622501	-8.828590	NaN	-7.296996
33.526607	56.787702	NaN	40.269594	-23.261095	NaN	-6.742987
50.398530	67.427348	NaN	44.691573	-17.028818	NaN	5.706957
42.036301	46.535463	NaN	26.068721	-4.499163	NaN	15.967580
40.464688	58.524010	NaN	49.362590	-18.059322	NaN	-8.897902
39.296344	61.062907	NaN	52.929544	-21.766563	NaN	-13.633200
36.907775	55.762818	NaN	32.354727	-18.855043	NaN	4.553048
42.875742	65.050805	NaN	42.326427	-22.175062	NaN	0.549315
49.804050	43.375957	NaN	25.017970	6.428093	NaN	24.786080
51.714405	67.243327	NaN	48.056662	-15.528923	NaN	3.657742
44.901332	51.511404	NaN	28.812412	-6.610072	NaN	16.088919
43.590951	70.261119	NaN	42.533374	-26.670169	NaN	1.057577
43.939475	44.143984	NaN	38.120116	-0.204508	NaN	5.819360
47.238689	53.491730	NaN	49.770093	-6.253041	NaN	-2.531404
20.506744	59.116165	NaN	37.474663	-38.609421	NaN	-16.967918
44.588849	46.122909	NaN	32.183352	-1.534059	NaN	12.405497
38.646818	69.341727	NaN	50.724013	-30.694909	NaN	-12.077195
39.285651	41.161239	NaN	46.510074	-1.875588	NaN	-7.224423
36.482398	73.617435	NaN	41.581297	-37.135037	NaN	-5.098899
44.472894	61.540928	NaN	41.276998	-17.068035	NaN	3.195896
33.810861	54.381671	NaN	52.561262	-20.570809	NaN	-18.750400
25.451856	55.034478	NaN	38.840475	-29.582622	NaN	-13.388619
40.395864	49.399373	NaN	38.815245	-9.003509	NaN	1.580619
38.018852	59.165630	NaN	47.896617	-21.146778	NaN	-9.877765
31.443573	63.924721	NaN	28.326536	-32.481148	NaN	3.117037
44.102808	47.501535	NaN	36.160363	-3.398727	NaN	7.942445
39.857711	12.000789	NaN	24.336544	27.856921	NaN	15.521167
47.168855	79.106954	NaN	41.354108	-31.938099	NaN	5.814747
41.578943	35.181131	NaN	21.933052	6.397812	NaN	19.645891
45.108001	50.788576	NaN	26.414781	-5.680574	NaN	18.693221
26.271394	68.974653	NaN	48.445045	-42.703259	NaN	-22.173651
49.182587	64.654522	NaN	40.496103	-15.471936	NaN	8.686484
46.020397	56.091574	NaN	42.216868	-10.071177	NaN	3.803529
37.943818	78.592642	NaN	35.588313	-40.648824	NaN	2.355505
41.318379	58.734984	NaN	54.777619	-17.416605	NaN	-13.459240
37.311073	60.704137	NaN	53.402557	-23.393064	NaN	-16.091484
46.448193	64.022408	NaN	40.166604	-17.574215	NaN	6.281589
47.628520	69.094638	NaN	49.197738	-21.466118	NaN	-1.569218
45.750025	48.915553	NaN	44.390605	-3.165528	NaN	1.359419
39.873713	45.179158	NaN	36.280333	-5.305445	NaN	3.593379
37.947767	55.178426	NaN	37.064819	-17.230659	NaN	0.882948
39.569130	61.086732	NaN	25.190344	-21.517602	NaN	14.378786
46.538466	61.199668	NaN	43.699830	-14.661201	NaN	2.838636
35.077033	50.840695	NaN	27.726819	-15.763662	NaN	7.350214
42.993122	66.290765	NaN	41.354082	-23.297643	NaN	1.639039
35.642914	53.989373	NaN	33.310572	-18.346458	NaN	2.332342
25.805049	63.863432	NaN	42.968349	-38.058383	NaN	-17.163300
45.190474	47.734669	NaN	38.367539	-2.544195	NaN	6.822935
42.449510	40.674818	NaN	14.648288	1.774692	NaN	27.801222
35.577813	61.655809	NaN	40.238294	-26.077995	NaN	-4.660481
42.330511	45.929447	NaN	37.659624	-3.598936	NaN	4.670887
38.297060	46.239460	NaN	34.892098	-7.942401	NaN	3.404961
43.656196	40.952517	NaN	29.100206	2.703679	NaN	14.555990
31.304308	70.129957	NaN	49.589332	-38.825649	NaN	-18.285025
39.431020	52.580061	NaN	32.891437	-13.149041	NaN	6.539583
38.726636	60.786948	NaN	43.501823	-22.060312	NaN	-4.775187
41.026115	64.459626	NaN	39.283141	-23.433511	NaN	1.742975
39.493060	50.060803	NaN	41.100299	-10.567743	NaN	-1.607239
32.220270	61.277719	NaN	42.404711	-29.057449	NaN	-10.184442
35.189246	47.791315	NaN	50.940570	-12.602069	NaN	-15.751325
37.765811	62.394577	NaN	48.877398	-24.628766	NaN	-11.111587
24.204951	43.224825	NaN	21.125651	-19.019873	NaN	3.079300
39.973027	56.063765	NaN	31.208622	-16.090737	NaN	8.764405
37.568259	73.152859	NaN	53.036869	-35.584600	NaN	-15.468610
42.476770	70.221433	NaN	51.616294	-27.744664	NaN	-9.139524
43.465623	60.289492	NaN	34.801108	-16.823869	NaN	8.664515
40.824000	67.137396	NaN	43.017248	-26.313395	NaN	-2.193248
41.046239	63.830393	NaN	28.543551	-22.784154	NaN	12.502688
53.878943	69.970964	NaN	44.364423	-16.092021	NaN	9.514520
45.485841	63.609708	NaN	39.743097	-18.123867	NaN	5.742744
40.557684	61.329876	NaN	56.929546	-20.772193	NaN	-16.371862
37.468035	51.184152	NaN	40.302935	-13.716116	NaN	-2.834900
45.597321	45.364718	NaN	42.342415	0.232604	NaN	3.254906
48.075487	51.269953	NaN	31.164631	-3.194466	NaN	16.910856
38.964699	63.148985	NaN	41.441804	-24.184287	NaN	-2.477105
39.761250	80.534630	NaN	51.959803	-40.773379	NaN	-12.198552
25.788381	59.326778	NaN	28.494185	-33.538397	NaN	-2.705804
47.653616	62.111853	NaN	45.895501	-14.458237	NaN	1.758115
37.467659	45.772005	NaN	20.395425	-8.304346	NaN	17.072234
36.878717	62.884244	NaN	43.176352	-26.005526	NaN	-6.297635
43.125122	51.318836	NaN	49.350836	-8.193714	NaN	-6.225714
39.801761	45.027267	NaN	50.751114	-5.225506	NaN	-10.949353
33.386169	64.231736	NaN	62.652242	-30.845567	NaN	-29.266073
42.615913	53.842014	NaN	27.878069	-11.226101	NaN	14.737844
38.260984	47.544247	NaN	20.859675	-9.283263	NaN	17.401309
42.472793	52.079509	NaN	39.008929	-9.606716	NaN	3.463864
41.102105	70.347794	NaN	33.794820	-29.245689	NaN	7.307285
41.194819	27.175293	NaN	29.980583	14.019526	NaN	11.214235
43.973172	51.701219	NaN	53.117103	-7.728046	NaN	-9.143931
46.419477	50.907058	NaN	46.874983	-4.487581	NaN	-0.455506
40.491612	45.835347	NaN	45.801569	-5.343735	NaN	-5.309957
38.395899	61.781530	NaN	41.369745	-23.385631	NaN	-2.973846
35.760790	73.287002	NaN	40.131726	-37.526212	NaN	-4.370936
39.286460	58.738081	NaN	51.521677	-19.451621	NaN	-12.235217
53.771689	61.861136	NaN	58.089594	-8.089447	NaN	-4.317905
53.762233	38.636751	NaN	22.730181	15.125482	NaN	31.032052
21.328734	52.948240	NaN	32.537334	-31.619506	NaN	-11.208600
44.014330	70.247250	NaN	28.254366	-26.232920	NaN	15.759963
47.146782	56.068438	NaN	41.327520	-8.921656	NaN	5.819262
42.682270	54.544972	NaN	50.641958	-11.862702	NaN	-7.959688
30.228109	51.979232	NaN	13.782724	-21.751123	NaN	16.445385
43.094717	60.355451	NaN	42.822209	-17.260734	NaN	0.272509
34.995022	55.348243	NaN	44.130259	-20.353221	NaN	-9.135237
41.398563	61.032432	NaN	49.929932	-19.633869	NaN	-8.531369
38.600607	51.011959	NaN	27.013326	-12.411351	NaN	11.587281
44.652954	53.278386	NaN	32.060759	-8.625431	NaN	12.592196
47.713271	53.635217	NaN	39.285200	-5.921946	NaN	8.428071
31.086036	77.274542	NaN	46.435290	-46.188506	NaN	-15.349254
37.460110	44.797613	NaN	22.603591	-7.337503	NaN	14.856520
36.834818	56.992737	NaN	37.833157	-20.157918	NaN	-0.998338
40.763648	43.983146	NaN	21.232804	-3.219499	NaN	19.530844
48.594336	62.265951	NaN	41.422637	-13.671615	NaN	7.171699
39.239432	41.886978	NaN	21.642422	-2.647546	NaN	17.597010
39.080533	45.606486	NaN	50.952785	-6.525953	NaN	-11.872252
49.671172	48.048291	NaN	39.563276	1.622880	NaN	10.107895
41.205340	51.064847	NaN	53.725573	-9.859506	NaN	-12.520233
37.341559	72.471747	NaN	53.120202	-35.130187	NaN	-15.778642
34.140946	69.624853	NaN	44.126289	-35.483907	NaN	-9.985343
42.548206	65.313714	NaN	52.072580	-22.765508	NaN	-9.524374
33.357000	37.837290	NaN	21.212362	-4.480289	NaN	12.144639
35.834385	46.553106	NaN	45.438278	-10.718720	NaN	-9.603892
32.977848	43.245575	NaN	39.505450	-10.267727	NaN	-6.527602
42.847569	54.992108	NaN	39.118702	-12.144539	NaN	3.728867
46.588225	53.599756	NaN	30.796105	-7.011532	NaN	15.792119
43.246331	54.176595	NaN	29.476554	-10.930264	NaN	13.769777
43.661926	39.270032	NaN	40.034097	4.391893	NaN	3.627829
46.361372	56.654945	NaN	19.511564	-10.293573	NaN	26.849807
23.302861	53.573784	NaN	40.645492	-30.270923	NaN	-17.342631
42.861450	45.336263	NaN	36.519494	-2.474813	NaN	6.341957
36.361725	47.537470	NaN	49.628020	-11.175745	NaN	-13.266294
30.241851	77.285941	NaN	51.547643	-47.044090	NaN	-21.305792
38.150746	69.530022	NaN	56.410714	-31.379276	NaN	-18.259968
39.419518	37.664166	NaN	17.647540	1.755352	NaN	21.771978
43.855017	55.980565	NaN	21.322066	-12.125548	NaN	22.532951
29.181736	63.233303	NaN	43.916391	-34.051567	NaN	-14.734655
43.482154	69.374957	NaN	52.209192	-25.892803	NaN	-8.727038
38.568503	54.710673	NaN	47.246414	-16.142170	NaN	-8.677911
41.947751	79.127335	NaN	44.911998	-37.179585	NaN	-2.964247
43.116630	42.241623	NaN	24.748054	0.875007	NaN	18.368576
46.575184	60.867427	NaN	24.508751	-14.292243	NaN	22.066433
35.701082	46.905502	NaN	34.827629	-11.204421	NaN	0.873453
30.010336	62.953881	NaN	26.586183	-32.943546	NaN	3.424153
52.956405	47.258005	NaN	36.232667	5.698400	NaN	16.723739
42.412433	60.137942	NaN	30.531591	-17.725509	NaN	11.880842
38.741233	49.218338	NaN	40.709037	-10.477105	NaN	-1.967804
35.721978	62.469278	NaN	34.850482	-26.747301	NaN	0.871496
35.766827	44.162959	NaN	22.789028	-8.396132	NaN	12.977799
32.989968	57.624583	NaN	49.767546	-24.634615	NaN	-16.777578
44.402691	49.864924	NaN	38.197540	-5.462234	NaN	6.205151
40.158399	59.240185	NaN	30.174427	-19.081786	NaN	9.983972
23.246826	51.305447	NaN	42.916843	-28.058621	NaN	-19.670017
32.293557	68.371617	NaN	42.177741	-36.078060	NaN	-9.884184
31.973881	39.590488	NaN	37.812536	-7.616607	NaN	-5.838655
45.233078	54.913507	NaN	53.531896	-9.680429	NaN	-8.298818
45.234983	51.896635	NaN	40.877891	-6.661651	NaN	4.357092
41.370677	65.499105	NaN	28.908336	-24.128429	NaN	12.462341
38.744101	57.069706	NaN	34.462154	-18.325605	NaN	4.281947
45.341754	65.910928	NaN	46.265688	-20.569174	NaN	-0.923934
48.089118	56.590781	NaN	45.535646	-8.501663	NaN	2.553472
52.153897	61.082819	NaN	32.813961	-8.928923	NaN	19.339936
40.885890	39.847992	NaN	22.455292	1.037898	NaN	18.430598
37.828461	65.914470	NaN	33.585437	-28.086009	NaN	4.243025
29.357443	77.647474	NaN	60.035546	-48.290031	NaN	-30.678104
35.794784	49.702413	NaN	27.247232	-13.907628	NaN	8.547552
44.668037	60.913239	NaN	33.131300	-16.245201	NaN	11.536737
39.129775	61.739230	NaN	44.794229	-22.609455	NaN	-5.664453
41.115369	60.680240	NaN	45.922807	-19.564871	NaN	-4.807438
42.231048	62.457128	NaN	28.644021	-20.226080	NaN	13.587026
35.691187	65.223507	NaN	54.443425	-29.532320	NaN	-18.752238
46.206853	52.651769	NaN	37.251267	-6.444916	NaN	8.955586
44.467132	65.856565	NaN	40.982010	-21.389433	NaN	3.485123
24.729627	64.576182	NaN	44.661663	-39.846556	NaN	-19.932037
39.357461	47.285507	NaN	48.740551	-7.928047	NaN	-9.383090
48.632174	64.503104	NaN	37.673003	-15.870931	NaN	10.959171
27.689486	58.518776	NaN	42.889312	-30.829290	NaN	-15.199826
35.176761	69.110397	NaN	55.895150	-33.933635	NaN	-20.718388
40.034120	53.391881	NaN	30.474596	-13.357761	NaN	9.559524
48.018746	60.105837	NaN	48.809843	-12.087091	NaN	-0.791097
47.200494	63.697933	NaN	50.032917	-16.497438	NaN	-2.832422
28.145671	32.336836	NaN	45.978984	-4.191164	NaN	-17.833313
36.083700	47.372483	NaN	29.813081	-11.288783	NaN	6.270619
48.123428	57.584766	NaN	69.048204	-9.461339	NaN	-20.924776
38.825283	45.015409	NaN	35.897795	-6.190125	NaN	2.927489
42.494197	55.234069	NaN	51.029395	-12.739872	NaN	-8.535199
48.083653	63.691929	NaN	31.800785	-15.608276	NaN	16.282868
34.610793	44.962227	NaN	50.318460	-10.351435	NaN	-15.707667
38.798629	44.149778	NaN	46.405764	-5.351148	NaN	-7.607135
47.701623	63.633260	NaN	50.124037	-15.931637	NaN	-2.422414
31.074261	56.938329	NaN	38.806351	-25.864068	NaN	-7.732089
41.992327	33.696880	NaN	30.879021	8.295447	NaN	11.113305
43.429020	76.656111	NaN	51.719162	-33.227092	NaN	-8.290142
38.954317	52.364953	NaN	32.412897	-13.410636	NaN	6.541421
43.739863	48.385810	NaN	49.849245	-4.645947	NaN	-6.109382
43.836409	71.401623	NaN	54.212442	-27.565214	NaN	-10.376032
45.630249	53.967542	NaN	43.320082	-8.337293	NaN	2.310167
38.405628	60.302052	NaN	32.387489	-21.896424	NaN	6.018139
33.670498	59.022565	NaN	31.245131	-25.352067	NaN	2.425367
51.704498	70.653810	NaN	33.312421	-18.949312	NaN	18.392077
40.958797	62.755980	NaN	42.288891	-21.797183	NaN	-1.330094
42.510769	53.253654	NaN	40.991908	-10.742885	NaN	1.518861
45.556202	45.492985	NaN	41.178982	0.063218	NaN	4.377220
44.772667	55.302105	NaN	43.643475	-10.529438	NaN	1.129192
31.165546	60.041225	NaN	31.615594	-28.875678	NaN	-0.450048
36.574617	54.914388	NaN	50.770570	-18.339771	NaN	-14.195953
50.171235	59.310805	NaN	33.761788	-9.139570	NaN	16.409447
34.032897	47.591464	NaN	40.947569	-13.558567	NaN	-6.914672
55.995099	68.406347	NaN	34.136102	-12.411248	NaN	21.858997
47.974403	42.867551	NaN	26.361136	5.106852	NaN	21.613267
35.122973	64.490261	NaN	40.480382	-29.367288	NaN	-5.357409
54.264594	40.925166	NaN	18.800352	13.339429	NaN	35.464242
44.967785	14.734196	NaN	22.116218	30.233589	NaN	22.851567
40.423254	47.046406	NaN	38.718982	-6.623152	NaN	1.704272
49.897698	54.406874	NaN	59.684881	-4.509176	NaN	-9.787182
