# Supplementary material for: Combined Influences of Model Choice, Data Quality, and Data Quantity When Estimating Population Trends
Source: PLoS One. 2015 Jul 15;10(7):e0132255. doi: 10.1371/journal.pone.0132255 (PMC4503393; doi:10.1371/journal.pone.0132255)
Supplement: S1 Dataset — Files are organized by model type and by the input lambda value. (ZIP) [file pone.0132255.s002.zip › Snail/sims_lambda_0_95/simulationOutput_0.95_0_0.1_0.1_50.xls]

Percent_Decline_True	Median_Percent_Decline_Matrix	Median_Percent_Decline_Matrix_stable	Median_Percent_Decline_Scalar	Difference_True_Matrix	Difference_True_Matrix_Stable	Difference_True_Scalar
45.346365	40.255249	NaN	43.347035	5.091116	NaN	1.999330
32.145695	39.583139	NaN	42.956618	-7.437444	NaN	-10.810923
38.493423	42.732868	NaN	40.402519	-4.239446	NaN	-1.909097
34.155877	40.090814	NaN	45.387255	-5.934937	NaN	-11.231379
57.023155	33.693274	NaN	36.514836	23.329881	NaN	20.508319
44.662991	36.638257	NaN	34.469499	8.024734	NaN	10.193492
36.485023	36.323502	NaN	39.670784	0.161522	NaN	-3.185760
48.717966	40.310373	NaN	40.130529	8.407593	NaN	8.587437
47.961100	35.052926	NaN	36.235191	12.908174	NaN	11.725908
40.140884	41.494358	NaN	39.776078	-1.353473	NaN	0.364806
46.059886	43.909973	NaN	44.097791	2.149913	NaN	1.962095
49.068105	46.383411	NaN	44.270284	2.684694	NaN	4.797820
35.050550	36.951252	NaN	38.769768	-1.900702	NaN	-3.719218
28.757424	35.070892	NaN	36.414100	-6.313468	NaN	-7.656675
45.518725	38.875487	NaN	41.606480	6.643238	NaN	3.912245
35.057332	37.988099	NaN	38.665483	-2.930767	NaN	-3.608151
37.754685	40.741783	NaN	41.226915	-2.987098	NaN	-3.472229
45.647462	45.293758	NaN	43.496678	0.353704	NaN	2.150784
25.410960	41.709041	NaN	44.671550	-16.298080	NaN	-19.260590
52.381575	41.208510	NaN	40.738780	11.173065	NaN	11.642795
46.837981	40.644398	NaN	40.521541	6.193583	NaN	6.316440
24.429261	41.774968	NaN	42.313185	-17.345708	NaN	-17.883924
50.135375	35.180826	NaN	35.891193	14.954548	NaN	14.244182
37.632809	39.161644	NaN	38.414598	-1.528835	NaN	-0.781789
28.080300	37.756985	NaN	38.618670	-9.676685	NaN	-10.538370
44.099564	32.490434	NaN	33.722565	11.609131	NaN	10.376999
39.889312	35.769435	NaN	36.065819	4.119876	NaN	3.823492
43.456447	38.013062	NaN	40.913383	5.443385	NaN	2.543064
40.411716	43.825735	NaN	45.709367	-3.414020	NaN	-5.297651
45.258568	40.589966	NaN	39.242875	4.668602	NaN	6.015693
39.945469	32.591925	NaN	33.790525	7.353544	NaN	6.154944
38.831302	39.583383	NaN	39.790553	-0.752080	NaN	-0.959251
43.341743	40.077421	NaN	41.312807	3.264322	NaN	2.028936
34.735936	32.735214	NaN	35.439874	2.000722	NaN	-0.703938
31.611389	36.397461	NaN	38.543289	-4.786072	NaN	-6.931900
49.853152	39.528361	NaN	41.183732	10.324791	NaN	8.669420
36.217674	40.296535	NaN	42.898842	-4.078861	NaN	-6.681168
37.420363	36.667598	NaN	36.990361	0.752765	NaN	0.430001
44.053485	41.320502	NaN	39.775713	2.732983	NaN	4.277772
43.739411	37.258619	NaN	39.467058	6.480792	NaN	4.272353
45.679996	40.622054	NaN	38.149545	5.057942	NaN	7.530451
42.687664	40.342842	NaN	41.422403	2.344822	NaN	1.265261
43.087535	45.156191	NaN	45.202577	-2.068657	NaN	-2.115042
43.823876	43.679054	NaN	42.690844	0.144821	NaN	1.133032
18.041093	39.005075	NaN	38.205806	-20.963982	NaN	-20.164713
43.279905	44.201221	NaN	43.210972	-0.921316	NaN	0.068933
32.129665	37.680827	NaN	35.601653	-5.551161	NaN	-3.471988
38.442943	43.805702	NaN	43.851892	-5.362759	NaN	-5.408949
21.004150	45.390301	NaN	45.175592	-24.386151	NaN	-24.171442
40.290002	35.591801	NaN	35.161852	4.698201	NaN	5.128150
45.638901	40.949383	NaN	38.187176	4.689518	NaN	7.451726
47.666855	40.597318	NaN	43.399092	7.069537	NaN	4.267762
42.901364	37.582419	NaN	40.923892	5.318945	NaN	1.977472
23.841288	38.884954	NaN	39.153363	-15.043665	NaN	-15.312074
34.866325	42.421219	NaN	41.985591	-7.554895	NaN	-7.119267
41.799811	39.790126	NaN	39.119292	2.009685	NaN	2.680519
29.902459	40.254133	NaN	44.776805	-10.351674	NaN	-14.874346
41.954226	39.893868	NaN	37.482222	2.060358	NaN	4.472004
39.309394	38.182240	NaN	43.008492	1.127154	NaN	-3.699098
44.282194	44.427140	NaN	44.437844	-0.144946	NaN	-0.155650
40.047850	40.690615	NaN	43.517091	-0.642765	NaN	-3.469240
46.842674	42.287535	NaN	45.386501	4.555139	NaN	1.456173
36.648659	41.284492	NaN	43.376829	-4.635833	NaN	-6.728171
40.726041	40.018957	NaN	42.978411	0.707084	NaN	-2.252370
31.112178	42.843939	NaN	42.417466	-11.731761	NaN	-11.305288
41.325979	37.755422	NaN	39.341319	3.570557	NaN	1.984659
37.648675	47.456478	NaN	48.317717	-9.807803	NaN	-10.669042
33.189625	35.533206	NaN	36.157699	-2.343581	NaN	-2.968074
58.361552	32.986269	NaN	33.486763	25.375283	NaN	24.874789
45.583718	44.626216	NaN	46.236186	0.957502	NaN	-0.652469
39.085142	29.427505	NaN	28.378361	9.657637	NaN	10.706781
34.467335	45.058032	NaN	42.335107	-10.590697	NaN	-7.867771
32.707819	38.833821	NaN	41.908214	-6.126002	NaN	-9.200395
39.935746	43.067854	NaN	44.140066	-3.132108	NaN	-4.204319
39.379356	43.572117	NaN	43.712202	-4.192761	NaN	-4.332846
46.261584	42.398252	NaN	44.342160	3.863332	NaN	1.919424
43.201665	40.597318	NaN	38.074631	2.604347	NaN	5.127035
35.355861	36.609567	NaN	38.827738	-1.253707	NaN	-3.471877
40.714971	37.868039	NaN	39.095579	2.846933	NaN	1.619392
47.090623	43.907449	NaN	41.384236	3.183174	NaN	5.706387
44.039421	42.098394	NaN	43.643838	1.941027	NaN	0.395583
38.832068	35.927087	NaN	39.322427	2.904981	NaN	-0.490359
44.040494	39.220039	NaN	41.550823	4.820455	NaN	2.489671
45.369429	38.130650	NaN	40.272000	7.238778	NaN	5.097429
30.470062	44.188244	NaN	37.660843	-13.718182	NaN	-7.190781
34.721570	33.931103	NaN	34.276121	0.790467	NaN	0.445449
42.890670	41.667525	NaN	40.071796	1.223144	NaN	2.818874
43.210773	39.466635	NaN	42.559328	3.744138	NaN	0.651445
32.399173	38.782310	NaN	41.234176	-6.383137	NaN	-8.835003
37.814964	43.009126	NaN	38.597833	-5.194162	NaN	-0.782869
49.075097	34.355834	NaN	37.457112	14.719263	NaN	11.617985
39.821769	42.522571	NaN	42.622001	-2.700802	NaN	-2.800232
40.484054	37.176819	NaN	39.548401	3.307235	NaN	0.935653
42.171909	42.508621	NaN	45.177729	-0.336712	NaN	-3.005820
39.413404	40.453284	NaN	42.611025	-1.039880	NaN	-3.197621
38.992362	36.616555	NaN	36.912090	2.375807	NaN	2.080272
42.733641	41.967402	NaN	40.095301	0.766238	NaN	2.638339
43.613406	39.215673	NaN	42.318221	4.397733	NaN	1.295185
36.626336	37.624330	NaN	32.351756	-0.997994	NaN	4.274580
46.210918	46.918420	NaN	47.299573	-0.707502	NaN	-1.088654
37.000758	43.448051	NaN	44.054904	-6.447294	NaN	-7.054147
30.201427	36.766110	NaN	35.349240	-6.564683	NaN	-5.147813
28.448942	41.673042	NaN	39.986518	-13.224100	NaN	-11.537576
38.354535	41.809187	NaN	42.488504	-3.454653	NaN	-4.133970
47.253728	39.090444	NaN	41.419506	8.163284	NaN	5.834222
50.304934	41.534272	NaN	43.479413	8.770662	NaN	6.825521
38.960217	39.400890	NaN	39.317235	-0.440672	NaN	-0.357017
47.287415	40.111206	NaN	41.815310	7.176209	NaN	5.472105
44.170840	32.648417	NaN	38.934066	11.522423	NaN	5.236774
43.120582	47.179101	NaN	46.587039	-4.058519	NaN	-3.466457
43.428986	41.154227	NaN	41.640932	2.274759	NaN	1.788054
53.187493	45.864550	NaN	48.009097	7.322943	NaN	5.178396
34.983941	38.866127	NaN	37.012475	-3.882186	NaN	-2.028534
36.933241	43.494082	NaN	43.974657	-6.560841	NaN	-7.041416
45.578297	33.507725	NaN	36.486083	12.070572	NaN	9.092213
50.490247	40.265980	NaN	39.090975	10.224267	NaN	11.399272
40.069173	40.805346	NaN	42.991543	-0.736173	NaN	-2.922370
41.173711	44.005149	NaN	45.570208	-2.831439	NaN	-4.396498
22.119100	38.194032	NaN	36.166828	-16.074932	NaN	-14.047728
46.687920	38.897951	NaN	38.671395	7.789968	NaN	8.016524
50.480352	41.377028	NaN	41.054948	9.103324	NaN	9.425404
35.622197	40.120959	NaN	42.426960	-4.498762	NaN	-6.804763
41.838847	37.988335	NaN	37.971412	3.850513	NaN	3.867435
46.077482	36.357873	NaN	35.776092	9.719609	NaN	10.301391
39.087060	40.695176	NaN	41.196711	-1.608116	NaN	-2.109651
43.965279	41.837572	NaN	43.274285	2.127707	NaN	0.690994
44.159979	38.589657	NaN	43.345449	5.570322	NaN	0.814530
47.223147	39.001666	NaN	44.938990	8.221481	NaN	2.284157
38.937791	37.825936	NaN	39.631985	1.111855	NaN	-0.694194
43.437550	37.817762	NaN	42.559440	5.619789	NaN	0.878110
43.571367	44.849458	NaN	48.211033	-1.278091	NaN	-4.639665
36.353645	40.972642	NaN	41.249843	-4.618997	NaN	-4.896198
33.601493	34.805862	NaN	39.216938	-1.204369	NaN	-5.615445
43.980852	30.165616	NaN	33.482371	13.815237	NaN	10.498482
39.496272	38.511966	NaN	38.885920	0.984306	NaN	0.610352
37.393617	44.417291	NaN	46.297713	-7.023674	NaN	-8.904096
48.255489	37.311849	NaN	36.825707	10.943640	NaN	11.429782
49.480287	29.867523	NaN	34.459443	19.612764	NaN	15.020844
21.748367	42.599306	NaN	42.281561	-20.850938	NaN	-20.533194
38.194366	34.669584	NaN	35.872051	3.524782	NaN	2.322316
36.562371	37.503228	NaN	39.135256	-0.940857	NaN	-2.572885
38.939841	36.939123	NaN	39.807274	2.000718	NaN	-0.867433
39.912667	38.385228	NaN	37.642144	1.527440	NaN	2.270523
40.491656	41.168470	NaN	42.957469	-0.676814	NaN	-2.465813
37.413781	34.970290	NaN	36.705803	2.443491	NaN	0.707978
43.269326	36.138787	NaN	38.421998	7.130539	NaN	4.847328
28.699621	42.272207	NaN	44.592703	-13.572586	NaN	-15.893082
36.262784	46.236562	NaN	42.920808	-9.973778	NaN	-6.658025
40.016949	28.851760	NaN	35.073806	11.165189	NaN	4.943143
44.592174	44.486340	NaN	42.309811	0.105834	NaN	2.282363
33.664460	42.813938	NaN	43.730291	-9.149478	NaN	-10.065830
16.654274	37.925707	NaN	36.659685	-21.271433	NaN	-20.005411
38.841092	45.293501	NaN	47.763132	-6.452409	NaN	-8.922040
44.768971	40.773701	NaN	41.817251	3.995270	NaN	2.951720
34.011787	41.713627	NaN	40.717036	-7.701839	NaN	-6.705249
51.049917	36.632652	NaN	37.268567	14.417265	NaN	13.781350
36.992382	44.908421	NaN	45.002508	-7.916039	NaN	-8.010125
32.518946	42.561680	NaN	41.300412	-10.042735	NaN	-8.781467
38.970140	28.960108	NaN	33.809887	10.010032	NaN	5.160253
29.389463	33.363352	NaN	39.591031	-3.973890	NaN	-10.201569
39.547510	40.771920	NaN	40.860111	-1.224410	NaN	-1.312601
41.973701	33.741428	NaN	35.229639	8.232273	NaN	6.744062
49.341355	37.286022	NaN	38.962220	12.055333	NaN	10.379135
40.397817	32.572657	NaN	35.191998	7.825160	NaN	5.205819
33.625643	36.241181	NaN	37.292652	-2.615538	NaN	-3.667009
37.754961	40.716970	NaN	42.520061	-2.962008	NaN	-4.765099
45.094157	42.073695	NaN	41.102286	3.020462	NaN	3.991872
42.808034	41.385042	NaN	37.420001	1.422992	NaN	5.388033
40.225899	36.329678	NaN	34.589498	3.896221	NaN	5.636401
45.228637	39.676758	NaN	37.190476	5.551879	NaN	8.038161
45.911390	39.964834	NaN	37.355791	5.946556	NaN	8.555600
46.818952	40.091013	NaN	37.590174	6.727939	NaN	9.228778
45.443432	39.741791	NaN	38.314433	5.701641	NaN	7.128999
36.336168	35.679966	NaN	37.511849	0.656202	NaN	-1.175681
40.013753	37.769280	NaN	39.653242	2.244473	NaN	0.360512
31.753213	42.611010	NaN	42.099915	-10.857797	NaN	-10.346702
34.087400	44.458917	NaN	43.766886	-10.371517	NaN	-9.679486
29.743809	36.977503	NaN	38.611055	-7.233693	NaN	-8.867246
29.111142	42.987634	NaN	42.388672	-13.876492	NaN	-13.277530
40.694143	40.600777	NaN	43.605605	0.093367	NaN	-2.911462
42.888481	33.263846	NaN	36.299349	9.624635	NaN	6.589133
39.364512	41.662933	NaN	41.100735	-2.298421	NaN	-1.736223
31.761352	44.368685	NaN	40.776225	-12.607332	NaN	-9.014873
24.896226	46.696437	NaN	43.971344	-21.800211	NaN	-19.075118
39.809189	40.748693	NaN	40.334100	-0.939504	NaN	-0.524911
50.326954	42.119873	NaN	43.887539	8.207082	NaN	6.439416
31.375895	42.341864	NaN	42.902757	-10.965968	NaN	-11.526862
44.115337	44.461545	NaN	46.065595	-0.346207	NaN	-1.950258
34.614834	34.203962	NaN	35.915544	0.410872	NaN	-1.300710
40.361968	44.688449	NaN	42.496593	-4.326480	NaN	-2.134625
37.881098	41.657101	NaN	44.253137	-3.776003	NaN	-6.372039
32.247390	36.073835	NaN	36.742562	-3.826445	NaN	-4.495172
35.653462	38.694917	NaN	37.633463	-3.041455	NaN	-1.980001
36.498802	44.897640	NaN	42.630135	-8.398838	NaN	-6.131333
42.510837	41.226297	NaN	44.726156	1.284540	NaN	-2.215320
38.548697	37.552294	NaN	42.476360	0.996403	NaN	-3.927663
40.551332	37.707374	NaN	38.863975	2.843958	NaN	1.687358
39.563667	34.536725	NaN	33.769239	5.026942	NaN	5.794428
40.187799	43.346276	NaN	43.684035	-3.158478	NaN	-3.496237
45.545124	40.712603	NaN	38.668643	4.832521	NaN	6.876481
43.829584	40.814312	NaN	39.618407	3.015272	NaN	4.211177
27.393865	44.271146	NaN	43.982466	-16.877281	NaN	-16.588601
29.799313	39.147761	NaN	42.639391	-9.348448	NaN	-12.840078
38.743595	32.057720	NaN	36.859577	6.685875	NaN	1.884018
34.095542	38.980486	NaN	38.443941	-4.884945	NaN	-4.348400
39.708455	31.712772	NaN	34.879711	7.995683	NaN	4.828744
31.146611	32.879402	NaN	33.175057	-1.732792	NaN	-2.028446
49.648273	43.627103	NaN	40.533376	6.021170	NaN	9.114896
45.138429	42.578925	NaN	41.536753	2.559504	NaN	3.601676
39.416575	40.433923	NaN	41.318474	-1.017348	NaN	-1.901899
39.362389	38.974164	NaN	37.999377	0.388225	NaN	1.363012
46.124356	42.989293	NaN	40.217637	3.135064	NaN	5.906720
38.715656	40.989841	NaN	40.546999	-2.274185	NaN	-1.831344
31.353348	45.110766	NaN	44.989218	-13.757418	NaN	-13.635870
33.261765	40.551552	NaN	42.106499	-7.289788	NaN	-8.844734
38.322036	44.729368	NaN	47.020875	-6.407333	NaN	-8.698839
33.975249	36.454363	NaN	36.379107	-2.479115	NaN	-2.403858
43.434616	35.179663	NaN	39.230063	8.254953	NaN	4.204553
43.861565	37.471528	NaN	42.190602	6.390036	NaN	1.670963
53.555581	40.458530	NaN	39.778045	13.097051	NaN	13.777535
27.711789	39.789870	NaN	39.968359	-12.078081	NaN	-12.256569
34.643161	38.825570	NaN	42.329088	-4.182408	NaN	-7.685926
47.638362	38.969942	NaN	36.095659	8.668419	NaN	11.542702
38.782293	41.298545	NaN	43.416767	-2.516253	NaN	-4.634474
42.077118	43.117877	NaN	45.321444	-1.040759	NaN	-3.244327
40.459664	42.755646	NaN	39.837281	-2.295982	NaN	0.622383
35.184548	39.761538	NaN	39.789986	-4.576990	NaN	-4.605438
55.043171	39.675067	NaN	39.135764	15.368104	NaN	15.907407
37.422823	44.136919	NaN	43.793310	-6.714096	NaN	-6.370487
37.963950	46.107741	NaN	44.852708	-8.143791	NaN	-6.888758
42.902626	33.201350	NaN	36.394407	9.701276	NaN	6.508219
43.735321	44.419525	NaN	43.731413	-0.684204	NaN	0.003909
44.270838	42.534911	NaN	42.013332	1.735927	NaN	2.257506
50.786181	34.848022	NaN	36.114275	15.938159	NaN	14.671907
41.466374	36.450461	NaN	38.488375	5.015913	NaN	2.977999
31.704073	41.197506	NaN	38.285945	-9.493433	NaN	-6.581872
42.346742	46.052145	NaN	46.362292	-3.705403	NaN	-4.015551
45.405592	40.364233	NaN	38.852531	5.041359	NaN	6.553061
41.120011	41.046880	NaN	41.741310	0.073131	NaN	-0.621299
41.357355	43.389758	NaN	44.438559	-2.032404	NaN	-3.081204
43.150439	39.978606	NaN	39.374267	3.171833	NaN	3.776172
52.023918	41.914201	NaN	41.399154	10.109718	NaN	10.624764
42.927164	34.650771	NaN	36.167381	8.276394	NaN	6.759783
36.743858	39.646420	NaN	41.651594	-2.902562	NaN	-4.907736
28.414099	32.235564	NaN	35.565736	-3.821465	NaN	-7.151637
32.138844	41.654955	NaN	41.242595	-9.516111	NaN	-9.103751
43.910852	41.734398	NaN	40.625439	2.176454	NaN	3.285413
42.478988	40.526015	NaN	41.861232	1.952973	NaN	0.617756
41.328866	35.611016	NaN	36.007683	5.717851	NaN	5.321183
26.657194	35.324404	NaN	34.867120	-8.667210	NaN	-8.209926
39.800530	38.560549	NaN	40.452377	1.239981	NaN	-0.651847
44.990275	42.658831	NaN	42.256087	2.331444	NaN	2.734188
42.345262	31.560169	NaN	34.085380	10.785093	NaN	8.259883
44.528554	33.285404	NaN	36.908185	11.243150	NaN	7.620369
38.967380	40.213901	NaN	41.187344	-1.246521	NaN	-2.219964
42.122448	42.874574	NaN	42.907517	-0.752126	NaN	-0.785069
31.570777	38.166525	NaN	36.896653	-6.595747	NaN	-5.325876
21.412255	34.554134	NaN	37.453682	-13.141879	NaN	-16.041427
50.000640	39.988987	NaN	38.920366	10.011654	NaN	11.080274
34.169216	38.359945	NaN	39.376240	-4.190730	NaN	-5.207024
33.845616	39.777231	NaN	37.024493	-5.931615	NaN	-3.178877
37.227701	36.734656	NaN	36.409065	0.493045	NaN	0.818636
34.072934	48.084797	NaN	46.659417	-14.011863	NaN	-12.586483
31.232235	37.366369	NaN	35.504436	-6.134134	NaN	-4.272201
37.937760	43.102494	NaN	42.374109	-5.164734	NaN	-4.436349
38.560907	44.155895	NaN	43.503237	-5.594987	NaN	-4.942330
22.784389	43.164480	NaN	45.798624	-20.380091	NaN	-23.014234
46.268305	44.187285	NaN	47.512787	2.081020	NaN	-1.244482
42.960455	43.652686	NaN	43.402469	-0.692232	NaN	-0.442015
47.250251	38.706982	NaN	39.219850	8.543270	NaN	8.030401
36.679265	32.511213	NaN	40.202039	4.168051	NaN	-3.522775
38.371440	39.017542	NaN	39.391742	-0.646103	NaN	-1.020302
35.815662	43.548865	NaN	44.400444	-7.733202	NaN	-8.584781
44.141722	41.105524	NaN	41.588893	3.036198	NaN	2.552829
37.447951	37.803893	NaN	40.462768	-0.355942	NaN	-3.014817
45.377448	40.999270	NaN	43.941671	4.378178	NaN	1.435777
33.318870	41.611871	NaN	43.289554	-8.293001	NaN	-9.970684
31.447667	46.003015	NaN	44.686625	-14.555349	NaN	-13.238958
30.803909	39.119244	NaN	40.114603	-8.315335	NaN	-9.310694
28.243718	33.947926	NaN	37.934052	-5.704207	NaN	-9.690334
35.521365	44.907727	NaN	42.786478	-9.386362	NaN	-7.265113
26.725119	38.729456	NaN	38.468946	-12.004336	NaN	-11.743827
39.147611	35.438958	NaN	36.483742	3.708653	NaN	2.663869
45.576993	41.728249	NaN	38.414915	3.848744	NaN	7.162078
46.150472	37.572020	NaN	38.487604	8.578452	NaN	7.662868
35.997718	43.224803	NaN	42.805688	-7.227086	NaN	-6.807970
44.804498	37.478302	NaN	39.274581	7.326196	NaN	5.529917
43.022830	37.251346	NaN	38.662021	5.771484	NaN	4.360809
50.225916	29.623965	NaN	29.882007	20.601951	NaN	20.343909
43.316111	37.921760	NaN	36.260959	5.394351	NaN	7.055152
36.095275	42.714402	NaN	45.364858	-6.619127	NaN	-9.269582
15.018141	43.196829	NaN	41.829195	-28.178688	NaN	-26.811054
49.357330	38.262813	NaN	38.205987	11.094517	NaN	11.151343
40.014135	31.672001	NaN	37.232963	8.342135	NaN	2.781172
50.685955	37.237427	NaN	37.832685	13.448529	NaN	12.853271
33.860070	40.826537	NaN	39.926846	-6.966467	NaN	-6.066776
45.072952	35.970672	NaN	39.406986	9.102280	NaN	5.665966
39.876363	35.110836	NaN	37.970213	4.765527	NaN	1.906150
34.562858	46.371648	NaN	48.528872	-11.808790	NaN	-13.966015
28.037382	36.980597	NaN	35.508502	-8.943215	NaN	-7.471120
36.928451	36.560784	NaN	38.851833	0.367668	NaN	-1.923382
42.950273	40.813222	NaN	37.090401	2.137051	NaN	5.859871
41.915523	37.136062	NaN	39.027742	4.779461	NaN	2.887781
36.366015	46.044246	NaN	44.085764	-9.678231	NaN	-7.719749
35.692121	41.458761	NaN	41.038367	-5.766640	NaN	-5.346245
32.799325	37.289354	NaN	38.181753	-4.490029	NaN	-5.382428
40.999300	44.965957	NaN	42.772748	-3.966657	NaN	-1.773448
46.868531	45.146281	NaN	45.562675	1.722251	NaN	1.305856
51.179483	43.283887	NaN	42.480334	7.895596	NaN	8.699149
44.264117	44.699922	NaN	44.787960	-0.435805	NaN	-0.523844
31.215631	41.617452	NaN	39.709821	-10.401821	NaN	-8.494190
48.383270	50.767379	NaN	48.082931	-2.384109	NaN	0.300339
41.581833	34.996739	NaN	36.660831	6.585094	NaN	4.921001
41.036677	36.147837	NaN	40.802949	4.888840	NaN	0.233729
38.144161	38.833899	NaN	39.060088	-0.689737	NaN	-0.915927
17.634606	43.582747	NaN	39.951327	-25.948141	NaN	-22.316720
35.275966	38.483015	NaN	37.633712	-3.207049	NaN	-2.357746
45.512155	42.052876	NaN	42.076923	3.459279	NaN	3.435232
38.064051	36.072468	NaN	38.726013	1.991582	NaN	-0.661962
36.970139	39.103407	NaN	40.032645	-2.133268	NaN	-3.062506
51.141202	38.630720	NaN	40.948974	12.510483	NaN	10.192228
48.365666	43.667965	NaN	45.365414	4.697702	NaN	3.000252
45.642477	37.363203	NaN	43.101950	8.279274	NaN	2.540527
37.070133	44.417546	NaN	45.520109	-7.347413	NaN	-8.449976
39.447851	34.585177	NaN	38.056788	4.862673	NaN	1.391063
47.466660	42.353768	NaN	43.432768	5.112892	NaN	4.033892
30.840955	27.614395	NaN	32.388242	3.226560	NaN	-1.547287
42.413006	46.582985	NaN	45.608302	-4.169979	NaN	-3.195296
58.398355	42.564750	NaN	41.463621	15.833604	NaN	16.934734
31.239274	43.691941	NaN	41.439105	-12.452667	NaN	-10.199832
47.311090	45.561775	NaN	45.196682	1.749315	NaN	2.114408
30.018350	43.065124	NaN	43.756689	-13.046774	NaN	-13.738339
48.219265	47.857136	NaN	44.227848	0.362129	NaN	3.991417
24.264214	37.929783	NaN	40.763699	-13.665570	NaN	-16.499485
34.490967	40.979674	NaN	41.836539	-6.488707	NaN	-7.345572
38.954872	39.732363	NaN	38.626379	-0.777491	NaN	0.328493
42.095484	44.243446	NaN	47.364027	-2.147962	NaN	-5.268544
42.527386	41.970600	NaN	42.989444	0.556786	NaN	-0.462058
29.826981	42.373558	NaN	43.302344	-12.546577	NaN	-13.475363
40.930061	38.430869	NaN	36.574973	2.499192	NaN	4.355088
51.377104	36.539120	NaN	37.886899	14.837985	NaN	13.490206
39.151040	39.295662	NaN	39.651956	-0.144622	NaN	-0.500916
38.137292	42.760400	NaN	41.102364	-4.623107	NaN	-2.965071
28.482737	42.489955	NaN	40.129618	-14.007217	NaN	-11.646881
24.352558	41.846032	NaN	43.175295	-17.493473	NaN	-18.822737
30.204976	37.835144	NaN	38.119518	-7.630167	NaN	-7.914541
44.524005	28.385248	NaN	37.384651	16.138756	NaN	7.139354
27.362266	39.619238	NaN	39.351264	-12.256972	NaN	-11.988999
47.247125	43.943866	NaN	40.135321	3.303259	NaN	7.111804
35.250987	41.468015	NaN	42.882772	-6.217028	NaN	-7.631785
45.934592	41.998202	NaN	39.820296	3.936391	NaN	6.114296
31.502286	35.754111	NaN	35.861065	-4.251826	NaN	-4.358779
23.875114	40.409283	NaN	40.642060	-16.534169	NaN	-16.766946
39.682632	38.720612	NaN	42.840517	0.962020	NaN	-3.157885
44.179589	44.360690	NaN	44.942953	-0.181101	NaN	-0.763364
29.820772	43.359532	NaN	43.430985	-13.538760	NaN	-13.610213
41.659313	48.613004	NaN	46.872664	-6.953691	NaN	-5.213351
40.971310	45.738621	NaN	41.350986	-4.767311	NaN	-0.379675
41.730374	38.853146	NaN	40.339209	2.877229	NaN	1.391165
34.642511	37.870722	NaN	37.647198	-3.228211	NaN	-3.004687
50.163666	38.539107	NaN	35.775757	11.624558	NaN	14.387908
39.425182	38.758442	NaN	41.549709	0.666740	NaN	-2.124527
39.099599	41.821990	NaN	41.254893	-2.722391	NaN	-2.155294
40.135572	37.332821	NaN	37.998123	2.802751	NaN	2.137448
47.559122	25.396536	NaN	30.651236	22.162586	NaN	16.907885
30.452905	40.291451	NaN	38.466672	-9.838547	NaN	-8.013767
37.682956	41.713143	NaN	45.745690	-4.030187	NaN	-8.062734
41.669756	44.234102	NaN	44.904565	-2.564346	NaN	-3.234809
49.309376	45.414600	NaN	44.133378	3.894776	NaN	5.175998
32.818407	43.256030	NaN	44.646750	-10.437623	NaN	-11.828343
52.996688	50.623497	NaN	45.315861	2.373191	NaN	7.680826
41.852091	38.591672	NaN	41.598194	3.260420	NaN	0.253897
46.660806	37.134446	NaN	37.014663	9.526360	NaN	9.646143
43.386499	42.418464	NaN	43.077881	0.968034	NaN	0.308618
31.146713	41.843194	NaN	42.644757	-10.696481	NaN	-11.498045
40.520557	43.876017	NaN	41.447247	-3.355459	NaN	-0.926690
38.750249	43.475379	NaN	42.836973	-4.725130	NaN	-4.086724
36.979414	37.461625	NaN	36.782724	-0.482211	NaN	0.196690
39.859331	45.801165	NaN	43.691002	-5.941833	NaN	-3.831671
34.920483	41.679808	NaN	40.838678	-6.759325	NaN	-5.918195
32.582412	43.072249	NaN	42.482598	-10.489838	NaN	-9.900187
29.431286	42.580916	NaN	44.239937	-13.149629	NaN	-14.808650
39.293056	37.472633	NaN	38.162261	1.820423	NaN	1.130796
31.836021	40.384613	NaN	38.931753	-8.548592	NaN	-7.095732
41.819759	34.728527	NaN	35.703152	7.091232	NaN	6.116607
43.904994	37.715997	NaN	40.310986	6.188997	NaN	3.594009
45.007976	41.280933	NaN	43.025908	3.727042	NaN	1.982068
33.588049	33.901816	NaN	39.597893	-0.313767	NaN	-6.009844
42.699337	38.229608	NaN	41.578706	4.469729	NaN	1.120631
27.984326	34.452918	NaN	33.944743	-6.468592	NaN	-5.960417
39.996153	47.644509	NaN	49.324771	-7.648356	NaN	-9.328618
38.606625	41.307346	NaN	42.217532	-2.700720	NaN	-3.610906
32.970505	32.489851	NaN	37.265586	0.480653	NaN	-4.295081
41.306366	33.314098	NaN	35.281078	7.992268	NaN	6.025287
50.032679	34.074277	NaN	35.331468	15.958401	NaN	14.701211
38.997833	41.172118	NaN	41.872390	-2.174285	NaN	-2.874556
42.825634	40.519545	NaN	42.671798	2.306089	NaN	0.153836
45.879513	45.240597	NaN	45.649590	0.638915	NaN	0.229922
42.713719	39.497699	NaN	40.364571	3.216021	NaN	2.349148
40.836238	40.273704	NaN	41.146859	0.562534	NaN	-0.310621
47.089877	44.683709	NaN	48.708830	2.406168	NaN	-1.618953
31.873118	35.257470	NaN	40.074659	-3.384351	NaN	-8.201540
42.826815	39.817342	NaN	37.897833	3.009474	NaN	4.928982
53.936097	46.209503	NaN	44.158140	7.726594	NaN	9.777957
47.491770	36.104367	NaN	36.849960	11.387403	NaN	10.641810
45.569751	39.949712	NaN	37.040567	5.620040	NaN	8.529184
39.283072	38.745455	NaN	39.560010	0.537617	NaN	-0.276938
34.758227	50.421261	NaN	45.260323	-15.663034	NaN	-10.502096
33.691393	37.729464	NaN	43.086213	-4.038071	NaN	-9.394820
34.329705	41.191747	NaN	39.016179	-6.862042	NaN	-4.686474
37.075528	40.779464	NaN	41.720507	-3.703936	NaN	-4.644979
39.489882	43.311451	NaN	41.777636	-3.821568	NaN	-2.287754
44.583048	32.890809	NaN	35.392168	11.692239	NaN	9.190881
46.256424	41.525416	NaN	43.353489	4.731007	NaN	2.902935
32.714937	41.906443	NaN	43.349191	-9.191506	NaN	-10.634254
49.859931	39.475123	NaN	42.158610	10.384808	NaN	7.701321
43.286683	40.194824	NaN	40.631891	3.091859	NaN	2.654792
32.676435	34.231584	NaN	34.405727	-1.555149	NaN	-1.729292
30.486891	42.863969	NaN	40.276408	-12.377079	NaN	-9.789517
45.683194	39.771602	NaN	33.946308	5.911592	NaN	11.736886
33.114620	43.863812	NaN	44.759803	-10.749192	NaN	-11.645183
44.677543	41.882736	NaN	43.416927	2.794807	NaN	1.260615
42.507816	42.373741	NaN	42.050336	0.134076	NaN	0.457481
39.620119	39.222597	NaN	41.063471	0.397522	NaN	-1.443352
36.203134	39.625628	NaN	40.886185	-3.422494	NaN	-4.683051
40.332005	41.775035	NaN	41.408626	-1.443030	NaN	-1.076620
38.388957	40.450073	NaN	39.938498	-2.061116	NaN	-1.549541
39.619337	45.705257	NaN	46.029042	-6.085919	NaN	-6.409704
53.575151	39.031369	NaN	42.359458	14.543782	NaN	11.215693
49.202850	43.039393	NaN	46.117376	6.163457	NaN	3.085474
46.760258	35.912477	NaN	35.086703	10.847781	NaN	11.673555
48.216607	35.895694	NaN	40.042380	12.320913	NaN	8.174227
49.084555	41.766634	NaN	42.925649	7.317920	NaN	6.158905
42.434359	41.281535	NaN	41.339194	1.152824	NaN	1.095165
39.246234	43.675630	NaN	42.803931	-4.429396	NaN	-3.557697
47.223883	37.452342	NaN	37.784341	9.771541	NaN	9.439542
30.092947	37.175473	NaN	33.992589	-7.082526	NaN	-3.899642
40.585892	49.007615	NaN	45.754084	-8.421724	NaN	-5.168192
36.260709	31.105485	NaN	33.509149	5.155223	NaN	2.751559
37.354717	39.474100	NaN	41.025963	-2.119383	NaN	-3.671247
43.851277	35.849469	NaN	37.680349	8.001808	NaN	6.170928
31.556827	41.608829	NaN	41.210420	-10.052002	NaN	-9.653593
33.475707	40.084170	NaN	43.212686	-6.608463	NaN	-9.736979
46.507673	46.059434	NaN	43.695914	0.448239	NaN	2.811759
43.617697	41.241346	NaN	42.305115	2.376350	NaN	1.312581
36.590192	40.885419	NaN	39.515535	-4.295228	NaN	-2.925344
42.928447	40.427802	NaN	41.039321	2.500645	NaN	1.889126
29.195097	40.642916	NaN	41.820370	-11.447818	NaN	-12.625273
35.723632	44.455471	NaN	44.957834	-8.731840	NaN	-9.234202
43.491644	41.299760	NaN	38.663586	2.191884	NaN	4.828058
43.055662	34.448367	NaN	39.562096	8.607295	NaN	3.493566
43.990987	41.264811	NaN	40.911887	2.726177	NaN	3.079100
39.530129	40.293053	NaN	40.283416	-0.762924	NaN	-0.753287
40.553466	48.827785	NaN	45.942170	-8.274319	NaN	-5.388704
39.682462	36.852719	NaN	37.274578	2.829742	NaN	2.407883
34.503073	40.133611	NaN	38.213183	-5.630538	NaN	-3.710110
25.101303	40.477555	NaN	42.415298	-15.376251	NaN	-17.313994
39.894672	42.812129	NaN	41.520903	-2.917457	NaN	-1.626231
42.522091	41.536272	NaN	45.323818	0.985819	NaN	-2.801727
33.671779	43.913217	NaN	48.510442	-10.241438	NaN	-14.838663
36.009689	41.141752	NaN	43.141456	-5.132063	NaN	-7.131767
46.323996	38.020004	NaN	35.715628	8.303992	NaN	10.608368
35.386640	44.453776	NaN	46.996271	-9.067136	NaN	-11.609631
40.695520	34.992508	NaN	37.061762	5.703012	NaN	3.633759
36.815469	43.759470	NaN	42.972211	-6.944001	NaN	-6.156742
39.606862	39.142484	NaN	39.345668	0.464378	NaN	0.261194
38.701879	38.111755	NaN	40.021485	0.590123	NaN	-1.319606
31.588352	38.921412	NaN	39.440185	-7.333060	NaN	-7.851833
44.302397	42.219772	NaN	39.525923	2.082625	NaN	4.776474
36.485828	42.249716	NaN	41.739738	-5.763888	NaN	-5.253910
31.663477	40.694829	NaN	42.693716	-9.031353	NaN	-11.030239
29.234634	34.933712	NaN	39.400460	-5.699078	NaN	-10.165826
26.452226	43.429347	NaN	43.791502	-16.977121	NaN	-17.339276
39.167236	35.944897	NaN	37.979100	3.222338	NaN	1.188136
43.386435	38.573387	NaN	35.298726	4.813048	NaN	8.087708
42.203003	41.295186	NaN	44.305170	0.907817	NaN	-2.102167
28.910815	38.110357	NaN	39.404688	-9.199543	NaN	-10.493873
44.885398	42.125654	NaN	39.965781	2.759744	NaN	4.919617
34.820483	44.064143	NaN	44.127916	-9.243660	NaN	-9.307433
46.771261	45.762292	NaN	44.296290	1.008969	NaN	2.474972
48.121961	47.786477	NaN	45.512749	0.335484	NaN	2.609212
41.858547	39.856304	NaN	38.241567	2.002243	NaN	3.616980
32.153057	37.970028	NaN	37.253691	-5.816971	NaN	-5.100634
49.512857	37.433952	NaN	37.614563	12.078906	NaN	11.898294
38.306282	39.050831	NaN	38.751217	-0.744549	NaN	-0.444935
40.976754	42.538974	NaN	41.684565	-1.562219	NaN	-0.707811
45.964799	37.454411	NaN	37.196891	8.510388	NaN	8.767908
49.255116	46.214162	NaN	48.112845	3.040954	NaN	1.142271
43.789010	36.949678	NaN	38.517254	6.839332	NaN	5.271755
34.226156	33.343177	NaN	34.726737	0.882979	NaN	-0.500582
43.740547	36.542314	NaN	34.357915	7.198233	NaN	9.382632
42.155368	38.243737	NaN	42.786610	3.911631	NaN	-0.631242
43.080216	32.264235	NaN	35.304382	10.815980	NaN	7.775833
43.095786	37.109909	NaN	39.723029	5.985877	NaN	3.372757
21.330483	36.424840	NaN	34.159594	-15.094357	NaN	-12.829112
23.241393	31.947671	NaN	35.144842	-8.706278	NaN	-11.903448
43.330684	39.412645	NaN	43.461892	3.918040	NaN	-0.131208
45.678232	38.231280	NaN	35.330883	7.446952	NaN	10.347350
22.596539	48.867257	NaN	49.781984	-26.270718	NaN	-27.185445
44.505402	45.344541	NaN	44.907830	-0.839139	NaN	-0.402427
43.393223	39.741888	NaN	41.824087	3.651335	NaN	1.569136
29.936559	37.225669	NaN	35.780051	-7.289110	NaN	-5.843492
44.796986	38.603280	NaN	40.966497	6.193706	NaN	3.830489
28.242140	36.283784	NaN	37.460195	-8.041644	NaN	-9.218055
26.296464	36.617684	NaN	38.581980	-10.321221	NaN	-12.285516
48.619781	42.978171	NaN	43.136204	5.641610	NaN	5.483577
40.643560	39.600231	NaN	37.615456	1.043328	NaN	3.028103
36.518741	37.616661	NaN	41.043794	-1.097919	NaN	-4.525053
35.117955	34.925035	NaN	36.863660	0.192920	NaN	-1.745705
41.204862	40.002243	NaN	41.653115	1.202620	NaN	-0.448252
38.951786	39.199035	NaN	39.727923	-0.247249	NaN	-0.776137
29.316721	36.112262	NaN	36.284795	-6.795541	NaN	-6.968075
36.288214	39.931571	NaN	37.347884	-3.643357	NaN	-1.059671
37.272723	42.390194	NaN	45.398688	-5.117470	NaN	-8.125964
38.284130	42.673386	NaN	39.844686	-4.389257	NaN	-1.560556
43.663433	44.171396	NaN	46.243966	-0.507963	NaN	-2.580533
35.004720	32.125548	NaN	32.213520	2.879172	NaN	2.791200
53.055691	38.349375	NaN	37.785217	14.706316	NaN	15.270474
42.399649	43.350394	NaN	47.522677	-0.950745	NaN	-5.123028
41.350044	44.819895	NaN	43.851987	-3.469851	NaN	-2.501943
49.077504	35.935420	NaN	35.936194	13.142084	NaN	13.141310
40.074910	43.179707	NaN	40.836586	-3.104797	NaN	-0.761675
41.168538	37.695544	NaN	40.583381	3.472994	NaN	0.585157
35.906319	38.049201	NaN	41.173464	-2.142882	NaN	-5.267145
34.792440	40.206334	NaN	39.202724	-5.413894	NaN	-4.410284
45.976792	41.478869	NaN	40.259895	4.497923	NaN	5.716897
47.534259	40.658411	NaN	42.931083	6.875848	NaN	4.603177
31.415291	38.704691	NaN	38.011666	-7.289400	NaN	-6.596375
45.944873	38.155914	NaN	40.556568	7.788959	NaN	5.388305
38.207079	38.178193	NaN	40.559446	0.028886	NaN	-2.352368
27.916706	39.363606	NaN	39.999926	-11.446900	NaN	-12.083220
46.301055	39.680456	NaN	41.910211	6.620599	NaN	4.390844
44.185373	40.183690	NaN	40.817691	4.001683	NaN	3.367682
28.612502	43.388785	NaN	41.126354	-14.776283	NaN	-12.513851
46.622357	40.226628	NaN	40.242528	6.395729	NaN	6.379829
42.426133	49.390095	NaN	48.237929	-6.963962	NaN	-5.811795
34.246702	44.416046	NaN	47.682813	-10.169343	NaN	-13.436111
30.717684	40.506522	NaN	41.751342	-9.788838	NaN	-11.033658
31.400186	39.634727	NaN	40.545680	-8.234542	NaN	-9.145494
38.133551	40.164157	NaN	35.782681	-2.030605	NaN	2.350870
38.005407	38.288437	NaN	37.348200	-0.283030	NaN	0.657207
40.750725	34.496289	NaN	36.001249	6.254436	NaN	4.749477
40.056107	43.659053	NaN	43.657308	-3.602946	NaN	-3.601201
46.946605	43.889973	NaN	41.697345	3.056633	NaN	5.249260
45.180261	40.127319	NaN	43.505761	5.052943	NaN	1.674501
30.038151	44.195507	NaN	42.546603	-14.157356	NaN	-12.508452
45.983437	38.847516	NaN	34.899413	7.135921	NaN	11.084024
47.700222	39.389643	NaN	39.703517	8.310579	NaN	7.996705
40.636005	41.366938	NaN	44.914544	-0.730933	NaN	-4.278539
33.973153	43.556388	NaN	44.239151	-9.583235	NaN	-10.265998
56.259393	35.382929	NaN	38.044937	20.876464	NaN	18.214457
30.993293	38.723589	NaN	40.801465	-7.730296	NaN	-9.808172
35.320540	37.752458	NaN	38.329547	-2.431918	NaN	-3.009007
44.455544	37.075682	NaN	39.797784	7.379862	NaN	4.657760
24.021450	39.693822	NaN	41.763770	-15.672372	NaN	-17.742320
22.868352	43.584761	NaN	43.187605	-20.716409	NaN	-20.319253
45.802800	41.203637	NaN	43.246074	4.599163	NaN	2.556726
48.513151	44.428443	NaN	42.695256	4.084708	NaN	5.817894
32.728630	39.417085	NaN	40.012792	-6.688454	NaN	-7.284161
47.338578	34.753818	NaN	37.563790	12.584760	NaN	9.774788
33.097571	40.889834	NaN	45.549102	-7.792263	NaN	-12.451531
36.977285	37.902821	NaN	35.431883	-0.925535	NaN	1.545403
35.527346	38.239592	NaN	38.025273	-2.712246	NaN	-2.497927
45.615361	32.464883	NaN	31.240100	13.150478	NaN	14.375260
48.855196	41.806751	NaN	39.066421	7.048445	NaN	9.788775
40.686246	32.202331	NaN	33.145335	8.483915	NaN	7.540911
49.065770	42.363069	NaN	38.193325	6.702700	NaN	10.872445
33.230248	38.413271	NaN	39.674053	-5.183023	NaN	-6.443805
34.010368	41.472205	NaN	39.171317	-7.461837	NaN	-5.160949
49.170423	34.650571	NaN	34.262052	14.519852	NaN	14.908371
36.669244	36.331527	NaN	41.393599	0.337717	NaN	-4.724355
38.892936	40.792369	NaN	42.681389	-1.899433	NaN	-3.788453
41.925515	39.820406	NaN	38.274381	2.105109	NaN	3.651134
25.862249	31.879379	NaN	33.043015	-6.017130	NaN	-7.180766
29.673938	37.899189	NaN	37.187515	-8.225250	NaN	-7.513576
41.565734	43.547924	NaN	45.195509	-1.982190	NaN	-3.629775
37.786334	43.056876	NaN	42.964693	-5.270543	NaN	-5.178359
32.833110	38.310595	NaN	39.497381	-5.477485	NaN	-6.664271
48.711241	36.579230	NaN	37.985826	12.132011	NaN	10.725415
51.510233	39.143027	NaN	37.853604	12.367207	NaN	13.656629
44.141660	35.278349	NaN	37.449795	8.863311	NaN	6.691865
45.463698	38.317372	NaN	35.781271	7.146326	NaN	9.682427
37.613381	39.436873	NaN	42.819777	-1.823492	NaN	-5.206396
43.076364	35.469320	NaN	37.898408	7.607045	NaN	5.177957
41.064102	41.301265	NaN	40.979550	-0.237163	NaN	0.084551
53.170684	45.284681	NaN	46.269709	7.886003	NaN	6.900975
42.294032	44.489823	NaN	44.752569	-2.195790	NaN	-2.458537
36.125345	39.517506	NaN	41.542147	-3.392161	NaN	-5.416802
38.152968	43.218226	NaN	42.680596	-5.065258	NaN	-4.527628
39.279818	47.258048	NaN	45.286865	-7.978230	NaN	-6.007046
31.480862	38.887650	NaN	41.603955	-7.406788	NaN	-10.123093
45.254292	28.543287	NaN	34.257213	16.711005	NaN	10.997079
35.045971	46.151114	NaN	45.438743	-11.105143	NaN	-10.392772
39.064101	42.450524	NaN	44.317419	-3.386423	NaN	-5.253318
39.260349	41.668599	NaN	43.386676	-2.408250	NaN	-4.126328
44.809718	38.471009	NaN	39.612019	6.338708	NaN	5.197698
29.534809	35.913200	NaN	40.506609	-6.378391	NaN	-10.971800
42.832449	34.133959	NaN	36.958578	8.698490	NaN	5.873871
28.862330	38.261628	NaN	38.491720	-9.399298	NaN	-9.629389
49.463632	41.830766	NaN	44.036626	7.632867	NaN	5.427007
41.703299	38.397125	NaN	40.107215	3.306174	NaN	1.596084
42.272570	46.744329	NaN	46.456654	-4.471759	NaN	-4.184084
35.144135	33.673908	NaN	37.361170	1.470227	NaN	-2.217035
36.356194	36.512565	NaN	38.748632	-0.156371	NaN	-2.392439
45.324855	38.425043	NaN	39.086052	6.899812	NaN	6.238803
48.917221	42.792236	NaN	43.206306	6.124985	NaN	5.710915
44.634955	40.128515	NaN	35.229728	4.506440	NaN	9.405227
49.415867	48.217250	NaN	48.766644	1.198617	NaN	0.649223
43.021686	40.932678	NaN	39.642956	2.089007	NaN	3.378729
29.788054	38.589290	NaN	42.081186	-8.801236	NaN	-12.293132
31.967033	44.087377	NaN	45.757389	-12.120344	NaN	-13.790356
42.207671	39.860699	NaN	40.371579	2.346972	NaN	1.836091
35.209903	40.533949	NaN	41.957193	-5.324046	NaN	-6.747290
35.900111	40.724178	NaN	41.025906	-4.824067	NaN	-5.125795
39.583833	43.146354	NaN	45.892807	-3.562521	NaN	-6.308974
36.560343	39.211498	NaN	40.217258	-2.651155	NaN	-3.656915
27.507775	35.415797	NaN	35.147663	-7.908023	NaN	-7.639888
45.026249	40.363757	NaN	41.351436	4.662492	NaN	3.674813
48.952460	36.987221	NaN	40.851391	11.965239	NaN	8.101069
45.071828	41.470842	NaN	44.870879	3.600987	NaN	0.200950
54.978458	42.743435	NaN	44.149425	12.235022	NaN	10.829033
26.247158	42.551451	NaN	42.063678	-16.304293	NaN	-15.816520
42.578640	37.972489	NaN	37.412860	4.606151	NaN	5.165780
38.607222	39.500685	NaN	41.346543	-0.893463	NaN	-2.739321
37.889167	42.143074	NaN	41.158049	-4.253907	NaN	-3.268883
45.292293	31.396561	NaN	34.490306	13.895732	NaN	10.801987
39.974028	40.165655	NaN	39.588633	-0.191627	NaN	0.385395
40.585813	47.850296	NaN	47.040546	-7.264482	NaN	-6.454733
40.422996	39.669581	NaN	38.703936	0.753415	NaN	1.719060
36.445018	37.560784	NaN	37.747993	-1.115766	NaN	-1.302975
34.902682	40.329323	NaN	36.345066	-5.426641	NaN	-1.442385
47.399524	39.975974	NaN	41.296651	7.423550	NaN	6.102873
53.363974	39.467322	NaN	39.600445	13.896652	NaN	13.763529
44.487314	42.514046	NaN	41.870326	1.973268	NaN	2.616988
41.214949	42.751714	NaN	40.874130	-1.536766	NaN	0.340819
43.184833	37.838288	NaN	39.989008	5.346544	NaN	3.195825
33.344518	47.067749	NaN	40.626821	-13.723232	NaN	-7.282304
40.831727	42.477065	NaN	40.122780	-1.645338	NaN	0.708947
41.889911	47.466185	NaN	45.298980	-5.576274	NaN	-3.409069
38.185704	39.992002	NaN	42.816899	-1.806298	NaN	-4.631195
48.430543	40.688552	NaN	44.492216	7.741991	NaN	3.938327
29.528933	42.707989	NaN	42.694583	-13.179056	NaN	-13.165650
33.084719	38.256535	NaN	40.611149	-5.171816	NaN	-7.526429
38.707644	37.333419	NaN	37.937250	1.374225	NaN	0.770394
49.506053	36.203613	NaN	36.449897	13.302439	NaN	13.056156
21.038424	39.297142	NaN	40.864667	-18.258717	NaN	-19.826243
41.515066	39.472024	NaN	41.337154	2.043041	NaN	0.177911
37.574888	39.293388	NaN	40.327053	-1.718500	NaN	-2.752166
43.929497	34.846814	NaN	37.309912	9.082683	NaN	6.619585
39.008267	42.757241	NaN	42.335373	-3.748974	NaN	-3.327106
40.886547	39.586716	NaN	39.948560	1.299831	NaN	0.937987
41.051955	36.904638	NaN	40.531710	4.147317	NaN	0.520245
39.116402	43.058049	NaN	41.934042	-3.941647	NaN	-2.817640
41.207934	38.416997	NaN	39.504411	2.790937	NaN	1.703524
47.953636	37.558786	NaN	36.105913	10.394850	NaN	11.847723
44.551568	40.495132	NaN	40.393297	4.056436	NaN	4.158271
47.501846	34.587040	NaN	33.515524	12.914806	NaN	13.986322
37.094571	36.761482	NaN	36.956946	0.333088	NaN	0.137624
54.263491	37.555205	NaN	37.199596	16.708286	NaN	17.063895
38.312662	40.560467	NaN	41.022896	-2.247805	NaN	-2.710234
53.045518	38.271437	NaN	38.076860	14.774081	NaN	14.968658
45.451216	43.943231	NaN	41.587048	1.507985	NaN	3.864168
30.051306	34.940655	NaN	35.252152	-4.889350	NaN	-5.200846
34.245649	43.023548	NaN	43.724790	-8.777899	NaN	-9.479141
39.288044	36.448968	NaN	39.377342	2.839076	NaN	-0.089298
33.585217	42.991524	NaN	44.204485	-9.406307	NaN	-10.619267
49.260750	39.068128	NaN	40.596212	10.192622	NaN	8.664538
37.007504	38.628085	NaN	40.764884	-1.620581	NaN	-3.757380
43.860593	43.521009	NaN	44.287717	0.339584	NaN	-0.427124
40.117302	41.429990	NaN	39.682131	-1.312688	NaN	0.435171
44.847330	42.294386	NaN	41.669642	2.552943	NaN	3.177687
41.711643	36.045221	NaN	32.443326	5.666422	NaN	9.268317
37.049566	40.414111	NaN	40.210421	-3.364544	NaN	-3.160855
29.853747	36.506593	NaN	38.028686	-6.652847	NaN	-8.174939
45.927939	38.718020	NaN	40.009579	7.209920	NaN	5.918361
41.153886	34.941808	NaN	36.998928	6.212079	NaN	4.154958
45.497817	40.859145	NaN	42.099293	4.638672	NaN	3.398524
42.519468	33.857194	NaN	35.257033	8.662274	NaN	7.262435
32.718294	39.584115	NaN	42.197352	-6.865821	NaN	-9.479058
35.955214	45.862508	NaN	45.479276	-9.907294	NaN	-9.524063
35.233621	41.698898	NaN	39.779304	-6.465277	NaN	-4.545683
47.801014	33.452525	NaN	35.478536	14.348489	NaN	12.322478
36.381953	35.009186	NaN	37.507253	1.372767	NaN	-1.125300
28.344276	41.482656	NaN	38.473543	-13.138380	NaN	-10.129267
49.519993	46.151408	NaN	44.703408	3.368585	NaN	4.816584
32.557600	31.215257	NaN	34.416281	1.342344	NaN	-1.858681
42.389908	38.650089	NaN	38.859056	3.739819	NaN	3.530853
56.028762	35.021808	NaN	37.400789	21.006955	NaN	18.627973
46.216299	40.907799	NaN	43.057344	5.308500	NaN	3.158956
41.437475	39.563037	NaN	38.725298	1.874438	NaN	2.712177
33.406814	35.640458	NaN	35.596339	-2.233644	NaN	-2.189525
49.435826	43.137533	NaN	46.089527	6.298293	NaN	3.346299
38.101553	39.616693	NaN	40.279386	-1.515140	NaN	-2.177832
35.445849	42.274222	NaN	41.943694	-6.828373	NaN	-6.497845
30.561888	35.078062	NaN	32.307303	-4.516174	NaN	-1.745415
40.043470	40.758460	NaN	38.439890	-0.714990	NaN	1.603580
28.694810	40.678377	NaN	39.815137	-11.983567	NaN	-11.120327
28.251038	44.176815	NaN	45.380258	-15.925778	NaN	-17.129220
27.402004	42.542013	NaN	44.324257	-15.140009	NaN	-16.922253
42.276110	39.285968	NaN	43.382251	2.990142	NaN	-1.106141
39.610872	44.305734	NaN	44.378044	-4.694862	NaN	-4.767173
47.427459	42.840832	NaN	42.947202	4.586627	NaN	4.480257
52.267703	45.531176	NaN	42.098352	6.736527	NaN	10.169351
51.327494	39.795104	NaN	41.115837	11.532390	NaN	10.211657
33.929265	36.310596	NaN	35.838906	-2.381331	NaN	-1.909641
29.788643	33.248369	NaN	36.034935	-3.459726	NaN	-6.246292
42.713708	46.281870	NaN	42.307735	-3.568162	NaN	0.405973
51.278022	34.468921	NaN	37.418982	16.809101	NaN	13.859041
24.883301	36.649702	NaN	39.242616	-11.766401	NaN	-14.359315
47.822231	35.297410	NaN	37.996314	12.524822	NaN	9.825917
40.366020	43.264521	NaN	38.853776	-2.898501	NaN	1.512243
44.945387	37.603719	NaN	37.696828	7.341668	NaN	7.248560
33.343189	40.945567	NaN	43.293163	-7.602378	NaN	-9.949974
44.104783	39.954465	NaN	42.319224	4.150318	NaN	1.785559
42.383275	42.043535	NaN	40.998839	0.339740	NaN	1.384436
37.391268	39.324610	NaN	43.612710	-1.933342	NaN	-6.221442
35.915869	43.510001	NaN	42.978292	-7.594132	NaN	-7.062423
41.458816	39.866987	NaN	41.624803	1.591829	NaN	-0.165987
39.690479	40.899173	NaN	40.235551	-1.208694	NaN	-0.545073
50.744620	40.946207	NaN	42.288902	9.798413	NaN	8.455718
34.872144	35.675268	NaN	36.164650	-0.803124	NaN	-1.292506
53.785345	41.798858	NaN	40.600238	11.986487	NaN	13.185108
43.959586	37.372727	NaN	36.089603	6.586859	NaN	7.869983
37.524386	40.073827	NaN	41.121779	-2.549442	NaN	-3.597393
44.908611	46.301032	NaN	45.731505	-1.392420	NaN	-0.822894
31.144574	38.863973	NaN	38.697678	-7.719399	NaN	-7.553104
34.950744	39.770880	NaN	41.988926	-4.820135	NaN	-7.038182
36.183864	40.484716	NaN	41.445672	-4.300853	NaN	-5.261808
29.738559	38.975928	NaN	40.680648	-9.237369	NaN	-10.942088
39.585206	41.688481	NaN	43.232080	-2.103276	NaN	-3.646874
31.647975	41.252669	NaN	42.000430	-9.604694	NaN	-10.352455
42.686152	38.083348	NaN	39.117196	4.602804	NaN	3.568956
33.205232	43.888243	NaN	42.493874	-10.683011	NaN	-9.288642
42.540821	48.539149	NaN	47.564073	-5.998328	NaN	-5.023253
41.679966	40.982765	NaN	40.255612	0.697201	NaN	1.424354
36.230320	36.373314	NaN	38.963764	-0.142994	NaN	-2.733444
44.718102	41.722430	NaN	41.001274	2.995672	NaN	3.716828
44.448646	41.763468	NaN	43.827804	2.685178	NaN	0.620843
37.749453	32.435768	NaN	30.380149	5.313684	NaN	7.369303
47.446400	45.675457	NaN	47.917246	1.770944	NaN	-0.470845
43.216191	36.537414	NaN	37.830682	6.678776	NaN	5.385508
43.061337	40.053221	NaN	39.544664	3.008115	NaN	3.516673
42.489488	46.612244	NaN	43.797047	-4.122756	NaN	-1.307560
45.994906	43.270228	NaN	44.318176	2.724678	NaN	1.676730
31.194377	39.969071	NaN	41.739521	-8.774694	NaN	-10.545144
43.448243	40.744794	NaN	42.798185	2.703449	NaN	0.650058
50.494675	36.450220	NaN	39.688874	14.044456	NaN	10.805801
47.666843	40.542175	NaN	38.344054	7.124668	NaN	9.322789
43.596919	40.602291	NaN	41.401249	2.994628	NaN	2.195670
37.512312	38.595800	NaN	37.513590	-1.083488	NaN	-0.001278
42.398216	42.883349	NaN	42.646083	-0.485134	NaN	-0.247867
20.881364	36.485973	NaN	38.665857	-15.604609	NaN	-17.784493
43.175526	36.559947	NaN	42.196456	6.615580	NaN	0.979071
33.471625	38.399823	NaN	42.864614	-4.928198	NaN	-9.392989
44.607395	37.939388	NaN	40.272835	6.668006	NaN	4.334559
33.444956	43.788346	NaN	40.865032	-10.343391	NaN	-7.420076
42.558000	43.607131	NaN	43.895288	-1.049131	NaN	-1.337288
40.815752	37.302515	NaN	36.646666	3.513237	NaN	4.169085
34.036483	40.525603	NaN	38.324768	-6.489120	NaN	-4.288285
48.542351	41.972131	NaN	40.879678	6.570221	NaN	7.662674
48.176906	42.945921	NaN	42.471232	5.230985	NaN	5.705674
38.983050	45.530019	NaN	46.525464	-6.546969	NaN	-7.542414
29.111254	41.218665	NaN	37.909009	-12.107412	NaN	-8.797756
28.229099	39.062051	NaN	42.551332	-10.832952	NaN	-14.322233
47.168404	39.918931	NaN	41.585900	7.249473	NaN	5.582504
26.666956	35.203373	NaN	36.552491	-8.536417	NaN	-9.885536
57.038748	39.280903	NaN	40.946329	17.757845	NaN	16.092419
49.934748	36.480658	NaN	39.372863	13.454090	NaN	10.561885
43.528697	39.988404	NaN	40.029383	3.540293	NaN	3.499314
34.549723	45.159501	NaN	46.747275	-10.609778	NaN	-12.197552
32.971161	43.609699	NaN	43.814591	-10.638538	NaN	-10.843430
50.209324	39.999683	NaN	39.689914	10.209641	NaN	10.519410
19.766771	42.887158	NaN	37.887881	-23.120387	NaN	-18.121111
42.850101	31.718337	NaN	34.841826	11.131765	NaN	8.008275
31.790023	46.955692	NaN	45.384650	-15.165669	NaN	-13.594627
38.556667	36.137752	NaN	41.735493	2.418915	NaN	-3.178826
43.118699	38.671712	NaN	35.725243	4.446986	NaN	7.393456
44.495249	39.549357	NaN	41.073636	4.945891	NaN	3.421613
28.244412	43.359723	NaN	42.962689	-15.115311	NaN	-14.718277
35.835559	40.602567	NaN	39.719165	-4.767008	NaN	-3.883606
35.830999	42.031619	NaN	41.681968	-6.200621	NaN	-5.850970
44.413618	44.900406	NaN	40.873374	-0.486787	NaN	3.540244
52.082691	43.857705	NaN	43.497230	8.224986	NaN	8.585461
47.893935	45.952371	NaN	45.640679	1.941565	NaN	2.253257
38.053636	43.527412	NaN	44.226675	-5.473776	NaN	-6.173039
35.438358	39.855877	NaN	39.683805	-4.417519	NaN	-4.245447
46.346931	44.431612	NaN	43.256139	1.915319	NaN	3.090792
39.079078	32.087958	NaN	30.070241	6.991120	NaN	9.008837
46.550759	37.451584	NaN	37.164678	9.099176	NaN	9.386081
52.643780	42.284075	NaN	41.431329	10.359705	NaN	11.212451
32.591068	35.570135	NaN	34.394439	-2.979067	NaN	-1.803371
39.465381	36.960758	NaN	37.087086	2.504622	NaN	2.378295
40.400118	39.116915	NaN	38.958843	1.283203	NaN	1.441275
30.597093	41.631490	NaN	40.010458	-11.034397	NaN	-9.413365
33.921916	42.108351	NaN	42.617431	-8.186435	NaN	-8.695515
46.303444	39.653512	NaN	38.606397	6.649933	NaN	7.697047
37.405690	40.439046	NaN	43.995860	-3.033356	NaN	-6.590170
50.041768	41.344796	NaN	42.683862	8.696973	NaN	7.357906
49.068933	43.700712	NaN	45.099471	5.368220	NaN	3.969462
34.747839	43.873134	NaN	44.005759	-9.125295	NaN	-9.257919
33.276364	44.945548	NaN	44.610875	-11.669184	NaN	-11.334510
34.831008	38.307212	NaN	34.192962	-3.476204	NaN	0.638046
37.255699	41.115757	NaN	40.682023	-3.860059	NaN	-3.426324
39.583992	34.647585	NaN	38.213766	4.936407	NaN	1.370227
43.657744	38.656183	NaN	36.599425	5.001561	NaN	7.058319
32.520643	43.650084	NaN	43.070292	-11.129441	NaN	-10.549649
43.833363	43.136139	NaN	43.342672	0.697224	NaN	0.490691
43.076974	45.190027	NaN	46.318620	-2.113053	NaN	-3.241646
45.100868	34.315155	NaN	37.085229	10.785713	NaN	8.015640
33.257723	47.946002	NaN	46.739838	-14.688279	NaN	-13.482115
38.088266	40.108170	NaN	37.910550	-2.019903	NaN	0.177716
41.523641	43.883408	NaN	39.937504	-2.359767	NaN	1.586137
50.147012	39.950823	NaN	38.082340	10.196189	NaN	12.064673
44.263334	36.573704	NaN	37.653483	7.689630	NaN	6.609851
38.627048	42.695769	NaN	40.378954	-4.068721	NaN	-1.751906
47.036946	41.903779	NaN	44.418071	5.133167	NaN	2.618875
38.396003	46.520367	NaN	47.941208	-8.124364	NaN	-9.545205
48.253961	39.275343	NaN	38.965327	8.978617	NaN	9.288633
38.463212	41.460272	NaN	43.272386	-2.997060	NaN	-4.809174
45.054426	35.972626	NaN	35.954039	9.081800	NaN	9.100387
37.548125	33.487148	NaN	35.429399	4.060976	NaN	2.118726
40.570626	35.841246	NaN	37.949903	4.729379	NaN	2.620723
48.868071	37.102927	NaN	37.391041	11.765144	NaN	11.477030
41.917371	39.095544	NaN	38.063152	2.821827	NaN	3.854219
45.626799	40.433931	NaN	39.798150	5.192869	NaN	5.828649
47.925698	43.516141	NaN	42.891792	4.409557	NaN	5.033905
26.236752	33.936651	NaN	36.258761	-7.699898	NaN	-10.022009
45.571433	36.275551	NaN	39.147396	9.295882	NaN	6.424037
55.095925	39.690589	NaN	39.467989	15.405336	NaN	15.627936
47.208293	39.061892	NaN	40.449392	8.146401	NaN	6.758901
29.569022	39.822389	NaN	38.845760	-10.253367	NaN	-9.276738
47.170438	37.429852	NaN	36.970747	9.740586	NaN	10.199691
31.959680	43.014182	NaN	41.135524	-11.054502	NaN	-9.175844
48.554963	41.823119	NaN	43.607575	6.731844	NaN	4.947389
40.785348	36.489935	NaN	39.312200	4.295413	NaN	1.473147
38.732626	38.668791	NaN	39.157092	0.063835	NaN	-0.424465
46.692550	42.133001	NaN	41.037365	4.559549	NaN	5.655184
30.629282	40.690897	NaN	41.448689	-10.061615	NaN	-10.819407
43.548956	38.931071	NaN	40.041099	4.617886	NaN	3.507858
30.877405	40.495366	NaN	42.427263	-9.617961	NaN	-11.549859
46.165998	47.157373	NaN	47.664181	-0.991375	NaN	-1.498183
44.592709	37.306805	NaN	42.701102	7.285905	NaN	1.891608
31.263262	36.889426	NaN	36.371866	-5.626164	NaN	-5.108604
37.237334	42.423817	NaN	43.366313	-5.186483	NaN	-6.128980
40.045886	40.178334	NaN	38.241255	-0.132448	NaN	1.804631
38.147030	39.706639	NaN	41.647919	-1.559609	NaN	-3.500889
41.437462	36.725308	NaN	38.011814	4.712154	NaN	3.425648
37.615771	38.062559	NaN	41.727634	-0.446788	NaN	-4.111863
44.050569	41.140036	NaN	42.832343	2.910533	NaN	1.218226
50.597301	35.431515	NaN	37.398140	15.165785	NaN	13.199160
32.156915	42.475093	NaN	42.969648	-10.318179	NaN	-10.812733
47.650603	43.026302	NaN	45.775705	4.624300	NaN	1.874898
34.808151	42.630058	NaN	40.039065	-7.821907	NaN	-5.230914
38.366498	42.433092	NaN	41.259618	-4.066594	NaN	-2.893120
37.996359	40.038447	NaN	37.768690	-2.042088	NaN	0.227669
42.450184	40.823138	NaN	42.851605	1.627046	NaN	-0.401421
39.038583	39.684950	NaN	41.283959	-0.646367	NaN	-2.245376
52.138237	40.919546	NaN	41.421503	11.218691	NaN	10.716734
52.306095	44.192945	NaN	40.882392	8.113150	NaN	11.423703
34.971701	36.508460	NaN	35.285688	-1.536759	NaN	-0.313986
34.864871	29.569995	NaN	30.703460	5.294876	NaN	4.161410
38.653584	33.630466	NaN	34.603834	5.023118	NaN	4.049751
43.928393	40.270274	NaN	39.971167	3.658119	NaN	3.957226
43.098681	35.227600	NaN	35.570042	7.871080	NaN	7.528639
43.237976	37.821895	NaN	37.421275	5.416081	NaN	5.816701
42.096666	37.910672	NaN	38.537411	4.185994	NaN	3.559255
34.829018	39.531674	NaN	42.957034	-4.702656	NaN	-8.128015
49.412259	42.688994	NaN	40.168950	6.723265	NaN	9.243309
29.613326	42.758564	NaN	39.284573	-13.145237	NaN	-9.671247
40.922463	40.284207	NaN	40.958799	0.638256	NaN	-0.036336
34.029678	34.442367	NaN	35.386491	-0.412689	NaN	-1.356813
31.047868	40.775544	NaN	40.616947	-9.727676	NaN	-9.569079
41.154856	36.161438	NaN	34.200968	4.993418	NaN	6.953887
32.227554	42.248390	NaN	42.457008	-10.020835	NaN	-10.229453
34.341218	46.095642	NaN	44.387424	-11.754424	NaN	-10.046206
32.098488	42.620035	NaN	44.492036	-10.521547	NaN	-12.393548
38.446841	37.982038	NaN	38.196273	0.464804	NaN	0.250568
37.967038	41.999676	NaN	41.561311	-4.032638	NaN	-3.594273
41.831472	38.482964	NaN	39.153157	3.348508	NaN	2.678315
32.728236	38.966219	NaN	37.974452	-6.237983	NaN	-5.246216
45.474004	38.057249	NaN	40.475464	7.416755	NaN	4.998540
47.530611	42.783901	NaN	42.680221	4.746710	NaN	4.850390
40.579411	36.758303	NaN	39.645470	3.821108	NaN	0.933942
39.608711	42.437730	NaN	43.103939	-2.829019	NaN	-3.495228
51.528856	43.054619	NaN	39.725866	8.474237	NaN	11.802990
36.842514	37.121958	NaN	39.039365	-0.279444	NaN	-2.196850
46.582170	36.024609	NaN	38.469075	10.557561	NaN	8.113095
37.924033	37.472320	NaN	37.329052	0.451713	NaN	0.594981
45.698959	45.771752	NaN	43.191848	-0.072793	NaN	2.507111
38.158146	41.224256	NaN	41.822477	-3.066110	NaN	-3.664331
40.177494	40.333358	NaN	41.124977	-0.155865	NaN	-0.947483
38.422324	42.736443	NaN	45.625079	-4.314119	NaN	-7.202755
44.072842	39.582835	NaN	41.250660	4.490008	NaN	2.822182
34.119290	42.405401	NaN	40.248790	-8.286112	NaN	-6.129500
40.733568	43.319936	NaN	43.859121	-2.586368	NaN	-3.125553
49.125651	43.274223	NaN	42.293334	5.851428	NaN	6.832317
43.627327	36.299045	NaN	34.643874	7.328282	NaN	8.983452
35.518134	40.644926	NaN	42.862170	-5.126792	NaN	-7.344036
32.152432	41.327522	NaN	39.668652	-9.175089	NaN	-7.516220
35.644414	40.519163	NaN	42.246782	-4.874749	NaN	-6.602368
43.141961	39.609052	NaN	41.726198	3.532909	NaN	1.415763
24.769939	37.332657	NaN	39.318791	-12.562719	NaN	-14.548852
46.052331	39.561227	NaN	44.111321	6.491104	NaN	1.941010
33.188140	43.394232	NaN	39.741354	-10.206092	NaN	-6.553214
34.762537	39.111467	NaN	40.227607	-4.348929	NaN	-5.465070
37.524304	38.906510	NaN	40.963895	-1.382207	NaN	-3.439591
41.758436	40.688354	NaN	41.236761	1.070082	NaN	0.521675
32.963857	41.767166	NaN	39.526131	-8.803309	NaN	-6.562275
34.772457	34.589358	NaN	34.653196	0.183099	NaN	0.119261
40.832397	34.223021	NaN	39.242193	6.609376	NaN	1.590204
45.686013	41.689669	NaN	43.942466	3.996344	NaN	1.743547
44.016782	37.619011	NaN	40.415058	6.397771	NaN	3.601723
33.347712	44.806790	NaN	45.280937	-11.459079	NaN	-11.933225
33.443283	34.004101	NaN	37.650347	-0.560818	NaN	-4.207064
43.841400	42.980409	NaN	43.772422	0.860990	NaN	0.068978
49.526185	41.848986	NaN	42.762590	7.677199	NaN	6.763595
42.870543	39.674331	NaN	43.635767	3.196212	NaN	-0.765223
36.013266	39.299913	NaN	41.437892	-3.286647	NaN	-5.424626
38.804241	36.856562	NaN	38.487231	1.947679	NaN	0.317010
33.991924	42.889029	NaN	41.637463	-8.897105	NaN	-7.645539
46.732462	39.762473	NaN	40.566644	6.969988	NaN	6.165817
42.527624	42.354126	NaN	44.122469	0.173499	NaN	-1.594845
49.856278	44.219838	NaN	45.156657	5.636439	NaN	4.699621
32.614810	39.454289	NaN	38.759904	-6.839478	NaN	-6.145094
48.206850	45.935565	NaN	43.877926	2.271285	NaN	4.328924
37.871965	37.059884	NaN	35.305585	0.812081	NaN	2.566380
48.427110	39.751191	NaN	41.426818	8.675919	NaN	7.000292
33.179009	39.652830	NaN	38.687004	-6.473821	NaN	-5.507995
41.932088	41.707214	NaN	41.247403	0.224874	NaN	0.684684
28.120284	41.546465	NaN	41.636959	-13.426181	NaN	-13.516675
20.746250	37.577715	NaN	34.145092	-16.831465	NaN	-13.398842
52.558419	34.318306	NaN	38.809286	18.240113	NaN	13.749133
36.957444	45.159257	NaN	42.066327	-8.201813	NaN	-5.108883
38.579532	36.649070	NaN	35.779203	1.930462	NaN	2.800329
43.752682	43.761724	NaN	42.475297	-0.009041	NaN	1.277386
36.261767	35.559620	NaN	37.404928	0.702147	NaN	-1.143161
27.590560	38.482488	NaN	39.448161	-10.891928	NaN	-11.857601
44.069173	35.909460	NaN	39.890481	8.159713	NaN	4.178692
36.643116	42.279716	NaN	44.797217	-5.636600	NaN	-8.154100
30.955490	48.678025	NaN	46.354254	-17.722536	NaN	-15.398765
39.946095	46.419663	NaN	48.065635	-6.473567	NaN	-8.119539
51.528337	45.199607	NaN	46.254802	6.328731	NaN	5.273535
41.998584	37.480887	NaN	39.562609	4.517697	NaN	2.435975
44.096935	39.158295	NaN	38.582711	4.938640	NaN	5.514224
38.416775	38.415293	NaN	36.566551	0.001482	NaN	1.850224
35.571825	39.347499	NaN	40.875825	-3.775674	NaN	-5.304001
52.418562	38.963131	NaN	37.223960	13.455431	NaN	15.194601
39.915957	40.830038	NaN	41.971040	-0.914081	NaN	-2.055083
41.680028	32.313797	NaN	35.254524	9.366231	NaN	6.425504
32.275024	44.433452	NaN	46.335369	-12.158427	NaN	-14.060345
20.452366	39.487778	NaN	41.925237	-19.035413	NaN	-21.472871
41.680367	38.447129	NaN	39.564763	3.233238	NaN	2.115604
31.827676	38.914108	NaN	40.232390	-7.086432	NaN	-8.404713
39.037387	40.594262	NaN	39.101865	-1.556875	NaN	-0.064478
35.681303	40.517113	NaN	42.927930	-4.835810	NaN	-7.246627
36.081016	41.736916	NaN	43.179055	-5.655901	NaN	-7.098039
40.029868	46.725832	NaN	46.430160	-6.695963	NaN	-6.400292
35.619553	38.898590	NaN	39.490654	-3.279037	NaN	-3.871101
36.779084	34.301866	NaN	37.703810	2.477218	NaN	-0.924726
26.996521	40.304419	NaN	37.443562	-13.307898	NaN	-10.447041
35.554405	42.646587	NaN	44.910638	-7.092182	NaN	-9.356233
35.243443	37.470158	NaN	40.494195	-2.226715	NaN	-5.250752
50.708576	36.927153	NaN	35.114771	13.781422	NaN	15.593805
32.447198	42.628952	NaN	43.916969	-10.181754	NaN	-11.469771
48.375032	41.694291	NaN	45.069531	6.680741	NaN	3.305500
27.208708	44.971657	NaN	43.913636	-17.762950	NaN	-16.704928
36.797034	35.656898	NaN	35.310241	1.140135	NaN	1.486792
42.806608	36.474191	NaN	39.074054	6.332417	NaN	3.732554
56.630498	34.282050	NaN	34.630692	22.348449	NaN	21.999806
28.433642	41.653222	NaN	41.347353	-13.219579	NaN	-12.913710
40.255393	42.225081	NaN	44.497036	-1.969688	NaN	-4.241643
32.699211	45.611608	NaN	45.603598	-12.912396	NaN	-12.904387
28.068226	42.336984	NaN	36.965846	-14.268758	NaN	-8.897620
38.541743	42.455705	NaN	42.043407	-3.913963	NaN	-3.501664
31.496853	38.729969	NaN	41.272269	-7.233116	NaN	-9.775416
39.938061	39.087315	NaN	39.103115	0.850745	NaN	0.834946
24.376440	39.243655	NaN	37.471167	-14.867216	NaN	-13.094727
36.824037	39.123679	NaN	41.892215	-2.299642	NaN	-5.068178
39.278914	35.006140	NaN	35.375943	4.272774	NaN	3.902971
38.819947	35.319535	NaN	32.593741	3.500412	NaN	6.226206
42.410068	41.311400	NaN	40.557669	1.098669	NaN	1.852399
46.040940	40.161303	NaN	37.622934	5.879637	NaN	8.418006
13.150997	39.849121	NaN	42.059430	-26.698124	NaN	-28.908433
39.942153	43.054547	NaN	41.896027	-3.112394	NaN	-1.953874
25.068396	45.812530	NaN	43.971272	-20.744135	NaN	-18.902876
35.077271	36.561785	NaN	37.452501	-1.484513	NaN	-2.375229
43.097153	40.429301	NaN	40.988548	2.667852	NaN	2.108604
35.890497	39.348633	NaN	37.457130	-3.458136	NaN	-1.566633
48.972800	45.039100	NaN	48.427601	3.933700	NaN	0.545199
49.118908	35.423524	NaN	36.268776	13.695384	NaN	12.850131
43.735945	37.336906	NaN	36.432129	6.399039	NaN	7.303817
39.645864	41.786044	NaN	44.772563	-2.140179	NaN	-5.126699
43.455109	37.451704	NaN	39.598501	6.003405	NaN	3.856607
37.544426	40.376005	NaN	39.884596	-2.831580	NaN	-2.340170
45.294016	35.302476	NaN	38.285676	9.991540	NaN	7.008340
30.853798	37.650536	NaN	38.046089	-6.796739	NaN	-7.192291
52.565079	35.805161	NaN	38.454287	16.759918	NaN	14.110792
54.523827	40.101078	NaN	38.601942	14.422748	NaN	15.921884
49.407695	38.373394	NaN	39.116536	11.034301	NaN	10.291159
16.675406	40.807057	NaN	38.033867	-24.131652	NaN	-21.358462
