# Supplementary material for: Combined Influences of Model Choice, Data Quality, and Data Quantity When Estimating Population Trends
Source: PLoS One. 2015 Jul 15;10(7):e0132255. doi: 10.1371/journal.pone.0132255 (PMC4503393; doi:10.1371/journal.pone.0132255)
Supplement: S1 Dataset — Files are organized by model type and by the input lambda value. (ZIP) [file pone.0132255.s002.zip › Snail/sims_lambda_0_95/simulationOutput_0.95_0_0.1_0.1_40.xls]

Percent_Decline_True	Median_Percent_Decline_Matrix	Median_Percent_Decline_Matrix_stable	Median_Percent_Decline_Scalar	Difference_True_Matrix	Difference_True_Matrix_Stable	Difference_True_Scalar
45.125176	37.008529	NaN	41.058145	8.116647	NaN	4.067031
49.158149	44.259181	NaN	43.454865	4.898968	NaN	5.703284
28.034314	44.006743	NaN	41.554232	-15.972429	NaN	-13.519918
49.163147	38.018140	NaN	36.210977	11.145007	NaN	12.952170
47.102836	31.214926	NaN	34.258649	15.887910	NaN	12.844187
38.707035	39.618822	NaN	41.673907	-0.911788	NaN	-2.966872
44.082368	44.430574	NaN	42.385915	-0.348206	NaN	1.696453
44.329133	43.728095	NaN	42.946466	0.601038	NaN	1.382667
45.005149	40.021496	NaN	42.010377	4.983652	NaN	2.994772
41.899737	38.318611	NaN	41.707008	3.581126	NaN	0.192729
42.713352	36.850178	NaN	36.791286	5.863175	NaN	5.922067
32.928548	39.755928	NaN	40.034672	-6.827380	NaN	-7.106124
32.479573	39.865766	NaN	40.632282	-7.386194	NaN	-8.152709
39.098933	41.855082	NaN	43.528100	-2.756148	NaN	-4.429167
44.576227	37.270460	NaN	41.137652	7.305767	NaN	3.438575
27.682766	38.005395	NaN	38.487557	-10.322629	NaN	-10.804791
36.230234	39.636832	NaN	40.516105	-3.406598	NaN	-4.285871
46.916725	33.514785	NaN	34.945130	13.401940	NaN	11.971596
41.838974	42.271294	NaN	43.965506	-0.432320	NaN	-2.126532
41.203317	44.342606	NaN	43.079337	-3.139289	NaN	-1.876020
39.393064	44.601529	NaN	44.213533	-5.208465	NaN	-4.820469
47.355010	41.508038	NaN	39.142957	5.846972	NaN	8.212052
40.062899	32.623160	NaN	32.675422	7.439739	NaN	7.387477
54.735905	33.428812	NaN	39.048550	21.307093	NaN	15.687355
36.235943	36.938449	NaN	36.839530	-0.702505	NaN	-0.603587
30.872699	38.629447	NaN	43.388680	-7.756749	NaN	-12.515982
48.817965	41.950983	NaN	38.977473	6.866981	NaN	9.840492
51.780250	43.937446	NaN	44.153745	7.842805	NaN	7.626505
40.882643	45.767214	NaN	42.210693	-4.884572	NaN	-1.328050
43.379411	38.022543	NaN	39.012408	5.356868	NaN	4.367003
24.165342	43.001188	NaN	41.407026	-18.835845	NaN	-17.241683
37.332095	42.766723	NaN	40.247462	-5.434628	NaN	-2.915367
39.733696	44.404419	NaN	43.255821	-4.670723	NaN	-3.522126
37.171012	41.181486	NaN	39.367405	-4.010474	NaN	-2.196393
33.706196	44.255242	NaN	46.154950	-10.549046	NaN	-12.448754
39.245512	37.546461	NaN	36.026379	1.699051	NaN	3.219134
33.740998	35.178782	NaN	37.032920	-1.437785	NaN	-3.291923
26.787350	46.831977	NaN	45.974057	-20.044627	NaN	-19.186707
48.960754	30.260705	NaN	30.564676	18.700049	NaN	18.396078
37.787159	37.525276	NaN	40.747321	0.261883	NaN	-2.960161
48.327971	40.928998	NaN	43.015108	7.398973	NaN	5.312863
44.727011	42.499848	NaN	43.803652	2.227162	NaN	0.923359
43.260189	39.801711	NaN	44.087477	3.458479	NaN	-0.827288
41.122215	38.675782	NaN	41.490843	2.446434	NaN	-0.368628
39.976671	42.684510	NaN	43.585434	-2.707838	NaN	-3.608763
36.745897	40.195226	NaN	45.432836	-3.449329	NaN	-8.686939
27.662927	41.326447	NaN	40.779891	-13.663520	NaN	-13.116964
31.276767	38.938521	NaN	39.663995	-7.661754	NaN	-8.387227
41.911187	38.585604	NaN	37.927317	3.325583	NaN	3.983870
45.341531	45.990997	NaN	46.072319	-0.649466	NaN	-0.730788
33.464713	36.141969	NaN	35.785413	-2.677257	NaN	-2.320701
46.226836	43.141688	NaN	46.896839	3.085147	NaN	-0.670004
37.897171	47.073314	NaN	45.756571	-9.176143	NaN	-7.859399
42.699099	40.606710	NaN	41.114664	2.092388	NaN	1.584435
32.802361	43.171027	NaN	43.275487	-10.368665	NaN	-10.473125
45.005265	43.503715	NaN	39.879314	1.501550	NaN	5.125951
39.984036	46.027270	NaN	40.946563	-6.043234	NaN	-0.962527
31.605363	45.562325	NaN	44.965818	-13.956962	NaN	-13.360456
33.001852	48.690406	NaN	47.752454	-15.688554	NaN	-14.750601
30.947944	36.882330	NaN	39.021832	-5.934386	NaN	-8.073887
43.594970	38.979178	NaN	34.645083	4.615792	NaN	8.949887
29.584801	39.370229	NaN	42.205352	-9.785428	NaN	-12.620550
45.397178	42.813224	NaN	42.313950	2.583953	NaN	3.083228
51.445121	31.820878	NaN	32.067531	19.624243	NaN	19.377591
35.938019	39.686864	NaN	39.580665	-3.748845	NaN	-3.642646
49.935237	35.303900	NaN	36.590543	14.631338	NaN	13.344694
48.706062	39.077189	NaN	41.826109	9.628873	NaN	6.879954
44.156151	44.135688	NaN	45.061762	0.020463	NaN	-0.905611
42.083360	37.720618	NaN	34.614532	4.362742	NaN	7.468828
55.772706	41.253743	NaN	44.010057	14.518963	NaN	11.762649
36.692542	48.831368	NaN	48.147174	-12.138826	NaN	-11.454633
37.344927	41.798186	NaN	41.502431	-4.453259	NaN	-4.157504
46.491372	32.203530	NaN	35.810547	14.287841	NaN	10.680825
43.934685	42.023640	NaN	40.156928	1.911045	NaN	3.777757
35.541587	31.693164	NaN	37.164877	3.848423	NaN	-1.623290
39.050445	30.274695	NaN	33.283013	8.775749	NaN	5.767431
32.504248	41.052109	NaN	40.917275	-8.547861	NaN	-8.413027
49.792488	41.171657	NaN	41.036255	8.620831	NaN	8.756233
46.213745	45.397509	NaN	46.411603	0.816237	NaN	-0.197857
43.474322	37.059288	NaN	39.643611	6.415035	NaN	3.830712
39.512580	31.965722	NaN	30.446309	7.546857	NaN	9.066271
40.648219	40.916090	NaN	37.426337	-0.267871	NaN	3.221882
40.676966	38.036099	NaN	41.120211	2.640867	NaN	-0.443246
33.880539	44.210938	NaN	40.638417	-10.330400	NaN	-6.757878
48.310742	50.810793	NaN	48.954528	-2.500051	NaN	-0.643786
33.669057	47.112647	NaN	45.122983	-13.443591	NaN	-11.453927
30.217223	39.851811	NaN	42.809860	-9.634587	NaN	-12.592637
45.265614	41.489393	NaN	41.739359	3.776221	NaN	3.526255
29.110103	33.411469	NaN	34.393580	-4.301365	NaN	-5.283477
38.409585	40.723679	NaN	40.707677	-2.314095	NaN	-2.298093
33.324872	41.489954	NaN	44.133599	-8.165082	NaN	-10.808727
27.275617	43.584827	NaN	40.645413	-16.309210	NaN	-13.369795
44.024303	39.885099	NaN	40.872473	4.139204	NaN	3.151831
38.643307	34.732220	NaN	32.952760	3.911087	NaN	5.690547
47.736459	40.924400	NaN	37.928222	6.812060	NaN	9.808237
41.466946	40.837883	NaN	40.807838	0.629062	NaN	0.659108
42.379812	45.988395	NaN	46.335973	-3.608583	NaN	-3.956161
44.851598	43.244263	NaN	40.832586	1.607334	NaN	4.019012
50.529965	42.288966	NaN	38.963122	8.240999	NaN	11.566843
38.895501	42.149882	NaN	41.850805	-3.254381	NaN	-2.955304
40.218963	30.900540	NaN	35.688647	9.318423	NaN	4.530316
45.344101	41.175424	NaN	42.964086	4.168677	NaN	2.380015
46.137178	43.078420	NaN	45.145212	3.058758	NaN	0.991966
39.864458	38.459063	NaN	36.719166	1.405396	NaN	3.145292
38.310711	29.836671	NaN	30.529251	8.474039	NaN	7.781460
43.392980	34.264940	NaN	35.142263	9.128041	NaN	8.250718
44.415491	43.523870	NaN	40.482715	0.891621	NaN	3.932775
34.644958	39.947535	NaN	42.226655	-5.302576	NaN	-7.581696
38.417486	40.847828	NaN	38.854728	-2.430342	NaN	-0.437242
41.685843	29.846064	NaN	33.060649	11.839779	NaN	8.625194
47.480625	39.124167	NaN	40.768549	8.356458	NaN	6.712076
18.325730	45.285851	NaN	43.070812	-26.960121	NaN	-24.745082
52.873859	41.539625	NaN	43.907837	11.334234	NaN	8.966022
24.799345	43.393492	NaN	45.809243	-18.594148	NaN	-21.009898
40.517683	44.603846	NaN	44.841696	-4.086163	NaN	-4.324013
42.190693	40.129039	NaN	40.060913	2.061654	NaN	2.129780
33.652816	35.289482	NaN	38.183861	-1.636666	NaN	-4.531045
45.119403	37.572929	NaN	35.425220	7.546474	NaN	9.694182
35.470436	42.585513	NaN	44.370451	-7.115077	NaN	-8.900015
35.969385	41.153519	NaN	40.886105	-5.184134	NaN	-4.916720
47.355446	37.493662	NaN	40.330267	9.861783	NaN	7.025179
45.316716	38.394069	NaN	37.412300	6.922648	NaN	7.904417
35.458827	41.020876	NaN	40.187588	-5.562049	NaN	-4.728761
34.442894	38.763970	NaN	39.650758	-4.321076	NaN	-5.207863
34.918784	34.206652	NaN	34.500194	0.712132	NaN	0.418590
32.435380	41.685663	NaN	39.671730	-9.250284	NaN	-7.236350
33.739141	44.813411	NaN	44.426164	-11.074270	NaN	-10.687024
40.954799	38.464494	NaN	37.770378	2.490305	NaN	3.184421
45.593236	37.235932	NaN	41.610389	8.357304	NaN	3.982846
30.672254	47.311185	NaN	48.568680	-16.638931	NaN	-17.896425
53.140447	40.901611	NaN	40.474863	12.238836	NaN	12.665584
30.214754	42.989998	NaN	44.503153	-12.775243	NaN	-14.288398
36.699729	37.678838	NaN	39.162857	-0.979109	NaN	-2.463128
45.271299	45.766794	NaN	45.558671	-0.495494	NaN	-0.287371
24.771152	36.765299	NaN	38.426357	-11.994146	NaN	-13.655205
33.326822	44.883851	NaN	43.502941	-11.557029	NaN	-10.176119
30.391437	38.260767	NaN	38.394548	-7.869331	NaN	-8.003112
43.162513	37.318746	NaN	37.599818	5.843766	NaN	5.562695
37.104415	46.006878	NaN	46.295632	-8.902462	NaN	-9.191216
44.216486	38.703142	NaN	40.330677	5.513345	NaN	3.885809
51.300073	34.386191	NaN	38.306203	16.913882	NaN	12.993870
36.695793	30.411041	NaN	32.747392	6.284753	NaN	3.948401
45.090065	42.658811	NaN	42.456174	2.431255	NaN	2.633892
43.748340	37.440453	NaN	39.897330	6.307887	NaN	3.851010
38.546284	36.355988	NaN	39.745737	2.190296	NaN	-1.199453
38.753834	40.706076	NaN	40.370967	-1.952242	NaN	-1.617133
39.835185	27.556728	NaN	31.804774	12.278457	NaN	8.030411
45.975827	41.005353	NaN	43.316314	4.970474	NaN	2.659512
41.600365	41.908631	NaN	40.066626	-0.308267	NaN	1.533739
40.690676	44.839607	NaN	45.549433	-4.148931	NaN	-4.858757
42.344252	43.369073	NaN	45.702040	-1.024820	NaN	-3.357788
48.817911	45.490793	NaN	42.384318	3.327118	NaN	6.433593
35.436828	39.682554	NaN	39.474416	-4.245727	NaN	-4.037588
43.185537	35.968346	NaN	36.516680	7.217191	NaN	6.668857
43.123688	38.135638	NaN	35.666511	4.988050	NaN	7.457177
41.080739	44.288104	NaN	44.504110	-3.207365	NaN	-3.423371
33.814619	34.977060	NaN	37.241476	-1.162441	NaN	-3.426857
39.503730	39.874659	NaN	40.003955	-0.370929	NaN	-0.500225
47.104566	39.082703	NaN	40.321127	8.021862	NaN	6.783438
54.482033	42.341140	NaN	42.823156	12.140893	NaN	11.658878
41.230421	37.408997	NaN	38.576587	3.821423	NaN	2.653834
39.765046	43.771977	NaN	41.797834	-4.006931	NaN	-2.032789
39.587504	36.419144	NaN	37.594416	3.168360	NaN	1.993089
38.113078	37.358703	NaN	40.830028	0.754375	NaN	-2.716950
45.051403	39.552839	NaN	43.053771	5.498564	NaN	1.997633
44.182885	47.571472	NaN	44.736672	-3.388587	NaN	-0.553787
45.943649	42.386544	NaN	43.217390	3.557105	NaN	2.726259
31.492754	38.488028	NaN	39.765768	-6.995274	NaN	-8.273014
43.835930	36.942525	NaN	40.404604	6.893405	NaN	3.431326
26.360601	41.062401	NaN	41.270028	-14.701801	NaN	-14.909428
51.456551	40.360603	NaN	43.127387	11.095948	NaN	8.329165
42.996490	45.463323	NaN	41.012091	-2.466833	NaN	1.984400
31.477258	43.809619	NaN	45.054635	-12.332361	NaN	-13.577377
28.439113	42.008303	NaN	42.686938	-13.569189	NaN	-14.247825
37.030138	40.886550	NaN	41.278704	-3.856412	NaN	-4.248566
11.930549	39.351730	NaN	44.342388	-27.421181	NaN	-32.411839
49.354228	38.400945	NaN	39.179237	10.953283	NaN	10.174992
40.363584	28.258131	NaN	36.511327	12.105453	NaN	3.852257
32.366755	42.921700	NaN	40.126535	-10.554945	NaN	-7.759781
34.792890	38.294325	NaN	39.487308	-3.501435	NaN	-4.694418
43.403519	36.937614	NaN	39.262918	6.465904	NaN	4.140601
41.992198	32.538465	NaN	31.880537	9.453734	NaN	10.111662
52.265433	34.094755	NaN	33.250742	18.170678	NaN	19.014691
36.334983	39.312118	NaN	43.562415	-2.977135	NaN	-7.227432
44.905424	38.421112	NaN	40.589670	6.484312	NaN	4.315754
49.630444	40.012429	NaN	41.781095	9.618015	NaN	7.849348
21.993409	39.730764	NaN	36.991464	-17.737355	NaN	-14.998055
42.547694	37.116410	NaN	39.678376	5.431284	NaN	2.869317
37.222267	40.664633	NaN	43.339185	-3.442366	NaN	-6.116917
30.987029	38.513355	NaN	37.200208	-7.526326	NaN	-6.213179
47.022253	37.856585	NaN	39.030452	9.165668	NaN	7.991801
39.071634	42.191825	NaN	41.693100	-3.120191	NaN	-2.621466
40.578009	35.746610	NaN	37.999402	4.831399	NaN	2.578607
48.887835	35.745414	NaN	39.716207	13.142421	NaN	9.171629
32.419578	35.284567	NaN	34.823238	-2.864988	NaN	-2.403660
45.128602	46.165510	NaN	43.313531	-1.036908	NaN	1.815070
29.537561	50.771407	NaN	49.443394	-21.233846	NaN	-19.905833
37.419604	38.613524	NaN	39.489615	-1.193921	NaN	-2.070012
49.549566	36.712739	NaN	36.983045	12.836827	NaN	12.566521
40.033078	43.902237	NaN	41.083681	-3.869159	NaN	-1.050603
42.486100	47.136553	NaN	48.943377	-4.650452	NaN	-6.457277
40.930288	41.563071	NaN	43.575573	-0.632783	NaN	-2.645286
51.328682	40.509293	NaN	44.512534	10.819389	NaN	6.816147
45.109291	36.946547	NaN	36.893292	8.162744	NaN	8.215999
44.949292	45.444726	NaN	46.831014	-0.495434	NaN	-1.881722
47.880885	38.100991	NaN	41.533440	9.779894	NaN	6.347444
41.504106	32.736556	NaN	33.959163	8.767550	NaN	7.544943
38.628242	36.951765	NaN	37.932547	1.676477	NaN	0.695694
41.899856	42.391329	NaN	43.289415	-0.491473	NaN	-1.389559
38.406973	37.367737	NaN	39.127971	1.039236	NaN	-0.720999
48.236851	39.694879	NaN	40.614484	8.541973	NaN	7.622367
43.925547	39.522898	NaN	40.201406	4.402649	NaN	3.724141
41.336327	38.943888	NaN	42.594838	2.392439	NaN	-1.258511
37.516046	35.185667	NaN	41.254395	2.330379	NaN	-3.738349
44.661165	30.061811	NaN	33.753190	14.599354	NaN	10.907975
29.695088	34.923651	NaN	37.863064	-5.228563	NaN	-8.167976
31.545223	40.695363	NaN	40.070404	-9.150140	NaN	-8.525182
24.147688	34.542427	NaN	34.770675	-10.394739	NaN	-10.622987
38.496716	40.994844	NaN	40.525636	-2.498128	NaN	-2.028920
35.896275	40.758886	NaN	37.546087	-4.862612	NaN	-1.649812
47.450726	48.883074	NaN	45.079477	-1.432349	NaN	2.371249
44.297597	39.880264	NaN	41.544574	4.417333	NaN	2.753023
32.997430	42.218889	NaN	40.646938	-9.221459	NaN	-7.649508
39.697112	36.255015	NaN	35.004058	3.442098	NaN	4.693054
44.232596	33.328929	NaN	37.199389	10.903667	NaN	7.033207
33.841782	35.854515	NaN	37.352039	-2.012733	NaN	-3.510258
46.550716	40.964005	NaN	40.152003	5.586711	NaN	6.398713
39.550383	32.888558	NaN	39.078085	6.661825	NaN	0.472298
31.353677	39.283120	NaN	40.322431	-7.929443	NaN	-8.968755
34.719785	46.346758	NaN	46.936060	-11.626972	NaN	-12.216274
34.636437	35.533206	NaN	38.343401	-0.896768	NaN	-3.706963
22.519747	37.598428	NaN	39.046593	-15.078681	NaN	-16.526846
48.405098	44.764263	NaN	43.563490	3.640834	NaN	4.841608
44.178536	36.618476	NaN	34.526681	7.560060	NaN	9.651855
37.253971	39.853976	NaN	39.916437	-2.600005	NaN	-2.662466
44.672840	40.460986	NaN	43.315956	4.211854	NaN	1.356884
27.407036	40.537758	NaN	39.921579	-13.130722	NaN	-12.514544
42.586137	35.746944	NaN	36.772764	6.839193	NaN	5.813373
50.880326	38.612517	NaN	42.113050	12.267808	NaN	8.767276
43.864336	40.764133	NaN	42.187025	3.100202	NaN	1.677311
49.258537	39.544070	NaN	39.058774	9.714467	NaN	10.199762
41.183648	32.029306	NaN	31.240957	9.154342	NaN	9.942692
40.131922	42.907714	NaN	40.917780	-2.775792	NaN	-0.785857
41.536957	37.200675	NaN	40.111258	4.336282	NaN	1.425699
40.473466	34.371675	NaN	37.722675	6.101791	NaN	2.750791
48.298238	45.471455	NaN	44.135077	2.826783	NaN	4.163161
33.540351	37.670259	NaN	41.526655	-4.129908	NaN	-7.986304
39.793386	35.331188	NaN	35.245397	4.462198	NaN	4.547990
32.547790	40.268908	NaN	37.230327	-7.721118	NaN	-4.682537
25.196103	47.822466	NaN	46.672709	-22.626363	NaN	-21.476606
41.862514	40.777476	NaN	37.540297	1.085038	NaN	4.322217
38.874650	41.810928	NaN	44.741810	-2.936277	NaN	-5.867160
40.983763	46.254960	NaN	43.417915	-5.271197	NaN	-2.434152
39.245569	43.484136	NaN	40.974733	-4.238567	NaN	-1.729164
47.876317	41.499840	NaN	45.101191	6.376476	NaN	2.775126
42.983689	38.051462	NaN	36.993659	4.932228	NaN	5.990031
47.922679	43.096925	NaN	39.811669	4.825753	NaN	8.111010
34.101504	41.796171	NaN	42.688615	-7.694668	NaN	-8.587111
43.325689	43.861383	NaN	42.445708	-0.535694	NaN	0.879981
45.919159	36.237857	NaN	38.603041	9.681301	NaN	7.316117
42.778500	40.378089	NaN	40.146929	2.400411	NaN	2.631571
46.849557	39.666807	NaN	45.390979	7.182750	NaN	1.458578
29.380229	38.126218	NaN	36.929897	-8.745990	NaN	-7.549668
45.445205	45.976231	NaN	45.083369	-0.531025	NaN	0.361836
34.102648	43.442271	NaN	43.439477	-9.339623	NaN	-9.336830
52.550257	42.729452	NaN	42.384801	9.820806	NaN	10.165456
29.830741	38.484988	NaN	41.720637	-8.654247	NaN	-11.889897
50.407117	46.741386	NaN	43.539664	3.665731	NaN	6.867453
43.419461	39.005559	NaN	42.533970	4.413902	NaN	0.885491
33.721094	30.927755	NaN	34.378047	2.793339	NaN	-0.656953
28.689506	39.394008	NaN	37.002677	-10.704501	NaN	-8.313171
35.811671	34.710222	NaN	36.681018	1.101449	NaN	-0.869348
37.431022	41.208650	NaN	40.199965	-3.777628	NaN	-2.768943
45.299167	34.445603	NaN	36.324453	10.853564	NaN	8.974714
39.337967	48.079139	NaN	45.711893	-8.741172	NaN	-6.373926
29.952813	40.356572	NaN	42.632135	-10.403760	NaN	-12.679322
38.786849	37.541943	NaN	37.038001	1.244906	NaN	1.748849
42.873888	44.860783	NaN	40.930772	-1.986895	NaN	1.943116
41.862417	40.282674	NaN	43.518989	1.579743	NaN	-1.656572
46.073547	41.686207	NaN	45.964738	4.387339	NaN	0.108809
39.413454	38.828087	NaN	39.526396	0.585367	NaN	-0.112942
43.592216	44.507796	NaN	42.387099	-0.915580	NaN	1.205116
41.600000	37.238057	NaN	41.372337	4.361943	NaN	0.227663
47.065016	46.836430	NaN	48.191570	0.228586	NaN	-1.126555
41.339291	45.449656	NaN	46.204838	-4.110365	NaN	-4.865547
33.630840	44.649711	NaN	43.095676	-11.018872	NaN	-9.464836
24.927461	42.267434	NaN	40.589513	-17.339973	NaN	-15.662052
42.347427	43.454815	NaN	38.879029	-1.107388	NaN	3.468399
44.432797	39.930047	NaN	34.951814	4.502749	NaN	9.480983
42.038504	43.552567	NaN	42.738719	-1.514063	NaN	-0.700215
37.416284	42.436567	NaN	42.086405	-5.020283	NaN	-4.670121
29.511319	44.751451	NaN	42.332288	-15.240132	NaN	-12.820968
41.240667	32.289173	NaN	32.613270	8.951494	NaN	8.627397
41.606867	42.166695	NaN	46.855377	-0.559828	NaN	-5.248511
42.080400	43.656645	NaN	43.922386	-1.576245	NaN	-1.841986
46.735191	36.792435	NaN	35.767340	9.942756	NaN	10.967852
42.483163	41.559002	NaN	43.562234	0.924160	NaN	-1.079071
26.530368	41.977157	NaN	41.381828	-15.446789	NaN	-14.851460
42.560151	37.513940	NaN	40.259200	5.046211	NaN	2.300951
40.735386	41.381715	NaN	41.634260	-0.646328	NaN	-0.898873
49.780295	38.308802	NaN	39.523545	11.471493	NaN	10.256750
48.430484	42.742582	NaN	40.768325	5.687902	NaN	7.662159
33.546360	35.360550	NaN	38.277352	-1.814190	NaN	-4.730992
32.526420	43.428545	NaN	44.034646	-10.902125	NaN	-11.508227
34.909863	46.426680	NaN	46.778301	-11.516817	NaN	-11.868438
19.056361	42.122661	NaN	40.954951	-23.066300	NaN	-21.898590
40.966054	37.654819	NaN	39.640378	3.311235	NaN	1.325676
44.727295	39.233140	NaN	37.762444	5.494155	NaN	6.964851
42.791767	43.579511	NaN	44.448137	-0.787744	NaN	-1.656371
41.147303	39.510924	NaN	42.525216	1.636379	NaN	-1.377912
47.095919	36.028346	NaN	34.855705	11.067573	NaN	12.240214
39.339851	35.104743	NaN	39.175352	4.235108	NaN	0.164499
47.579241	26.779794	NaN	32.129533	20.799447	NaN	15.449708
35.646220	38.815772	NaN	36.168443	-3.169552	NaN	-0.522223
38.177271	41.103064	NaN	44.748354	-2.925793	NaN	-6.571083
42.707141	33.606662	NaN	34.928415	9.100479	NaN	7.778725
48.665248	38.066319	NaN	34.294152	10.598928	NaN	14.371096
47.949606	41.066696	NaN	43.964648	6.882910	NaN	3.984958
33.039845	39.045275	NaN	41.201644	-6.005430	NaN	-8.161799
35.825252	40.144201	NaN	43.208135	-4.318949	NaN	-7.382883
43.318885	36.616655	NaN	37.875955	6.702230	NaN	5.442930
43.843008	40.549369	NaN	37.959557	3.293639	NaN	5.883451
45.973430	38.225519	NaN	36.133726	7.747911	NaN	9.839704
51.735972	41.252561	NaN	39.111019	10.483412	NaN	12.624954
40.158867	43.901606	NaN	45.001528	-3.742740	NaN	-4.842661
29.988220	44.533243	NaN	44.209963	-14.545024	NaN	-14.221743
47.674801	39.447782	NaN	38.420274	8.227018	NaN	9.254527
24.305478	43.761118	NaN	45.154171	-19.455640	NaN	-20.848693
38.554546	38.327156	NaN	38.335669	0.227391	NaN	0.218877
41.288283	42.193871	NaN	46.487247	-0.905588	NaN	-5.198964
49.950818	35.612359	NaN	36.769387	14.338459	NaN	13.181431
37.699908	39.961806	NaN	40.457385	-2.261898	NaN	-2.757477
22.887438	40.447412	NaN	38.502416	-17.559973	NaN	-15.614978
25.949840	40.545226	NaN	40.998044	-14.595386	NaN	-15.048204
44.498462	31.690257	NaN	37.873774	12.808204	NaN	6.624687
38.988190	39.616648	NaN	36.442742	-0.628458	NaN	2.545448
36.984130	35.612832	NaN	32.394108	1.371299	NaN	4.590022
48.248176	40.111410	NaN	38.906746	8.136766	NaN	9.341430
33.091301	41.821944	NaN	39.458935	-8.730643	NaN	-6.367634
52.893638	36.254879	NaN	39.863707	16.638759	NaN	13.029932
41.348800	42.555561	NaN	43.748614	-1.206761	NaN	-2.399814
41.890243	42.677794	NaN	42.265084	-0.787550	NaN	-0.374841
41.886205	44.452707	NaN	42.528767	-2.566502	NaN	-0.642562
41.190743	41.298706	NaN	42.425221	-0.107963	NaN	-1.234478
34.467089	33.392754	NaN	33.660404	1.074336	NaN	0.806685
39.359354	38.233168	NaN	40.103549	1.126186	NaN	-0.744195
33.667803	40.941412	NaN	40.902829	-7.273608	NaN	-7.235025
25.589336	39.056998	NaN	40.130688	-13.467662	NaN	-14.541352
39.847122	46.258296	NaN	46.328184	-6.411173	NaN	-6.481062
40.306348	40.242003	NaN	43.737463	0.064345	NaN	-3.431115
50.330842	42.799747	NaN	42.285686	7.531094	NaN	8.045156
25.289598	33.329563	NaN	34.866389	-8.039965	NaN	-9.576791
43.175366	33.365745	NaN	37.089610	9.809622	NaN	6.085757
39.749598	40.106432	NaN	38.635442	-0.356835	NaN	1.114155
44.793363	41.667779	NaN	46.398916	3.125584	NaN	-1.605553
32.664601	35.824835	NaN	36.712453	-3.160234	NaN	-4.047851
29.513999	43.880356	NaN	40.534222	-14.366357	NaN	-11.020223
46.167568	41.339946	NaN	38.259327	4.827622	NaN	7.908240
38.919335	39.215652	NaN	40.273375	-0.296317	NaN	-1.354041
45.880463	36.324062	NaN	41.460614	9.556402	NaN	4.419849
32.104542	38.549531	NaN	37.370341	-6.444989	NaN	-5.265799
41.965339	43.182860	NaN	42.024395	-1.217522	NaN	-0.059056
41.250112	36.230014	NaN	39.910765	5.020098	NaN	1.339347
49.522606	34.168119	NaN	37.811287	15.354486	NaN	11.711319
40.909239	35.003612	NaN	33.444752	5.905626	NaN	7.464486
45.863247	39.324172	NaN	40.823256	6.539075	NaN	5.039990
28.199543	40.662840	NaN	41.403360	-12.463296	NaN	-13.203816
35.736454	36.714290	NaN	36.131503	-0.977837	NaN	-0.395049
36.787985	37.419498	NaN	36.568054	-0.631513	NaN	0.219930
41.167530	42.002229	NaN	45.895691	-0.834699	NaN	-4.728162
38.836632	40.914843	NaN	41.552033	-2.078212	NaN	-2.715402
37.797174	35.566191	NaN	37.048604	2.230982	NaN	0.748570
45.778775	40.305802	NaN	39.251527	5.472973	NaN	6.527248
41.680768	39.591716	NaN	43.695517	2.089052	NaN	-2.014749
47.394703	45.555391	NaN	46.564437	1.839312	NaN	0.830266
36.579725	42.314809	NaN	41.314532	-5.735084	NaN	-4.734807
52.271620	36.011268	NaN	38.433546	16.260351	NaN	13.838073
45.072815	45.733129	NaN	42.999019	-0.660314	NaN	2.073796
39.650638	38.854696	NaN	39.703899	0.795942	NaN	-0.053262
41.796204	32.230235	NaN	37.219949	9.565969	NaN	4.576255
38.382394	37.010701	NaN	36.836682	1.371693	NaN	1.545712
34.534972	38.518134	NaN	37.135149	-3.983162	NaN	-2.600177
40.904505	44.251554	NaN	47.119366	-3.347049	NaN	-6.214861
43.867850	35.639812	NaN	38.689229	8.228038	NaN	5.178621
40.599507	37.721446	NaN	36.514603	2.878061	NaN	4.084905
50.259966	36.056034	NaN	37.074319	14.203932	NaN	13.185647
54.897469	37.880794	NaN	36.026562	17.016674	NaN	18.870906
29.650127	40.085336	NaN	44.337717	-10.435209	NaN	-14.687590
44.378954	43.838097	NaN	41.713279	0.540857	NaN	2.665675
43.308482	43.617758	NaN	40.723673	-0.309276	NaN	2.584809
35.878272	37.347579	NaN	40.990774	-1.469307	NaN	-5.112502
28.580290	45.120006	NaN	42.558978	-16.539716	NaN	-13.978688
42.183462	41.316375	NaN	43.820913	0.867087	NaN	-1.637451
36.142814	40.848352	NaN	38.565841	-4.705538	NaN	-2.423027
32.786732	45.055367	NaN	46.032296	-12.268636	NaN	-13.245565
28.506879	31.151682	NaN	34.406716	-2.644803	NaN	-5.899837
50.060987	30.652768	NaN	38.824466	19.408218	NaN	11.236521
41.423686	33.924064	NaN	36.042591	7.499622	NaN	5.381095
37.394467	39.736592	NaN	43.232713	-2.342125	NaN	-5.838246
31.852687	37.060766	NaN	41.173612	-5.208079	NaN	-9.320924
35.915929	50.073652	NaN	49.340361	-14.157723	NaN	-13.424431
41.103231	37.636194	NaN	37.608841	3.467037	NaN	3.494391
41.124716	41.815600	NaN	43.905239	-0.690884	NaN	-2.780523
47.365821	39.300453	NaN	36.808624	8.065369	NaN	10.557197
27.139107	38.283516	NaN	42.229888	-11.144409	NaN	-15.090781
25.857834	40.149573	NaN	42.836660	-14.291739	NaN	-16.978827
45.429725	39.246057	NaN	39.811740	6.183668	NaN	5.617985
46.835590	41.493553	NaN	40.858787	5.342037	NaN	5.976803
47.664583	40.650968	NaN	41.610662	7.013615	NaN	6.053921
42.909980	46.088260	NaN	46.541227	-3.178280	NaN	-3.631247
37.999348	34.931518	NaN	38.704293	3.067831	NaN	-0.704945
37.941972	38.052681	NaN	41.233005	-0.110709	NaN	-3.291033
40.428224	40.659140	NaN	38.289927	-0.230916	NaN	2.138297
43.392732	43.165628	NaN	39.807663	0.227104	NaN	3.585069
49.940615	37.942597	NaN	36.671128	11.998019	NaN	13.269487
28.709608	46.000564	NaN	45.014795	-17.290956	NaN	-16.305187
37.918168	38.701923	NaN	36.771344	-0.783755	NaN	1.146824
50.843872	44.385488	NaN	43.590087	6.458384	NaN	7.253785
30.405415	45.519435	NaN	42.487047	-15.114021	NaN	-12.081632
24.339503	40.212109	NaN	41.023088	-15.872607	NaN	-16.683586
40.857981	37.251951	NaN	36.707416	3.606030	NaN	4.150565
46.996821	41.389477	NaN	41.450781	5.607343	NaN	5.546039
50.412818	39.498747	NaN	40.220648	10.914072	NaN	10.192170
35.443212	34.193106	NaN	37.921791	1.250107	NaN	-2.478579
27.411749	41.821649	NaN	42.445065	-14.409900	NaN	-15.033316
42.810244	39.636890	NaN	41.250002	3.173353	NaN	1.560242
35.367699	37.377757	NaN	36.917743	-2.010058	NaN	-1.550044
40.329711	38.281305	NaN	36.681313	2.048406	NaN	3.648398
41.615984	38.300616	NaN	42.936648	3.315369	NaN	-1.320664
44.894299	35.816316	NaN	36.975345	9.077982	NaN	7.918954
50.311811	37.674331	NaN	45.196625	12.637480	NaN	5.115186
29.928409	39.988126	NaN	42.634153	-10.059717	NaN	-12.705745
38.107914	43.689063	NaN	45.409530	-5.581148	NaN	-7.301616
48.197053	40.573925	NaN	40.665631	7.623128	NaN	7.531422
48.713812	38.280639	NaN	39.472129	10.433173	NaN	9.241683
51.632369	39.164781	NaN	41.819547	12.467589	NaN	9.812823
38.518537	40.572614	NaN	41.703491	-2.054077	NaN	-3.184954
33.843407	40.223569	NaN	42.766014	-6.380162	NaN	-8.922607
53.891691	34.702342	NaN	37.431117	19.189349	NaN	16.460575
57.332738	44.929502	NaN	43.426810	12.403235	NaN	13.905928
32.820278	37.904732	NaN	39.870977	-5.084454	NaN	-7.050699
28.193478	34.716302	NaN	37.808597	-6.522824	NaN	-9.615119
39.300267	37.924961	NaN	41.218919	1.375306	NaN	-1.918651
35.807868	38.534647	NaN	39.936868	-2.726779	NaN	-4.129001
48.226607	37.069116	NaN	36.408991	11.157491	NaN	11.817616
41.109572	40.125081	NaN	34.923747	0.984491	NaN	6.185824
35.985876	35.356279	NaN	35.481806	0.629597	NaN	0.504070
42.569205	42.345253	NaN	41.079271	0.223952	NaN	1.489934
33.339143	43.728552	NaN	42.088377	-10.389409	NaN	-8.749234
33.424800	40.589204	NaN	42.382509	-7.164404	NaN	-8.957709
40.156608	34.282935	NaN	35.112261	5.873674	NaN	5.044347
38.399261	31.371164	NaN	36.570518	7.028097	NaN	1.828743
37.666267	41.001806	NaN	44.609231	-3.335539	NaN	-6.942964
36.452458	34.086844	NaN	38.830164	2.365615	NaN	-2.377706
48.547187	41.440285	NaN	41.597870	7.106902	NaN	6.949318
42.685747	42.223413	NaN	42.296500	0.462334	NaN	0.389247
48.516335	43.903380	NaN	39.989969	4.612954	NaN	8.526366
48.214221	31.362049	NaN	31.555346	16.852172	NaN	16.658875
41.113737	41.340883	NaN	44.523036	-0.227146	NaN	-3.409300
41.182274	36.097563	NaN	38.457385	5.084711	NaN	2.724889
27.500119	38.579844	NaN	37.270695	-11.079725	NaN	-9.770576
42.762297	45.644677	NaN	43.754558	-2.882380	NaN	-0.992261
43.451131	47.717268	NaN	45.394131	-4.266138	NaN	-1.943000
38.739535	39.516648	NaN	40.958197	-0.777114	NaN	-2.218662
42.657922	36.478625	NaN	38.475365	6.179296	NaN	4.182557
46.054307	42.877695	NaN	43.824990	3.176612	NaN	2.229317
45.142736	43.833085	NaN	45.938215	1.309652	NaN	-0.795479
44.272167	35.857325	NaN	38.087162	8.414842	NaN	6.185004
43.135454	45.525040	NaN	43.672207	-2.389586	NaN	-0.536753
39.217496	45.168341	NaN	41.729435	-5.950845	NaN	-2.511938
43.268731	34.731607	NaN	36.672249	8.537124	NaN	6.596482
37.387527	42.488453	NaN	42.200858	-5.100926	NaN	-4.813331
40.890268	40.573293	NaN	39.309901	0.316974	NaN	1.580366
39.761344	36.868075	NaN	38.705236	2.893268	NaN	1.056108
44.671036	40.786002	NaN	36.873414	3.885035	NaN	7.797622
39.440208	39.268533	NaN	38.613312	0.171675	NaN	0.826896
42.935923	40.625466	NaN	37.865696	2.310457	NaN	5.070227
49.042646	46.449856	NaN	47.101758	2.592790	NaN	1.940887
45.378099	43.316818	NaN	39.269720	2.061281	NaN	6.108380
38.626120	35.891098	NaN	35.896091	2.735022	NaN	2.730029
24.978939	45.534424	NaN	45.354591	-20.555484	NaN	-20.375652
40.054758	25.399283	NaN	32.279874	14.655474	NaN	7.774884
37.666711	41.114000	NaN	39.744929	-3.447289	NaN	-2.078218
29.656520	35.451855	NaN	36.388677	-5.795335	NaN	-6.732157
46.963266	29.105932	NaN	33.645296	17.857335	NaN	13.317970
36.952041	42.663326	NaN	40.455175	-5.711285	NaN	-3.503134
31.974605	41.547274	NaN	41.234751	-9.572669	NaN	-9.260146
40.546020	44.268983	NaN	42.454724	-3.722963	NaN	-1.908703
40.217763	31.390531	NaN	33.302789	8.827232	NaN	6.914975
44.070965	36.748029	NaN	38.196913	7.322936	NaN	5.874052
31.267587	38.751128	NaN	40.066433	-7.483541	NaN	-8.798846
39.532510	43.798717	NaN	46.121476	-4.266208	NaN	-6.588967
49.367534	40.387643	NaN	40.849974	8.979890	NaN	8.517560
47.997816	39.214049	NaN	41.080843	8.783767	NaN	6.916973
45.873391	37.715083	NaN	38.598512	8.158308	NaN	7.274880
45.544889	39.255006	NaN	39.305412	6.289883	NaN	6.239477
32.813933	44.348591	NaN	44.521408	-11.534658	NaN	-11.707476
44.852146	37.206440	NaN	39.998930	7.645706	NaN	4.853216
48.307433	37.962150	NaN	34.129012	10.345284	NaN	14.178422
36.464110	45.738039	NaN	45.713193	-9.273929	NaN	-9.249083
36.870037	31.902422	NaN	36.669636	4.967615	NaN	0.200400
21.036462	36.656871	NaN	39.273878	-15.620409	NaN	-18.237416
44.871511	46.412983	NaN	47.185500	-1.541472	NaN	-2.313989
21.790111	38.976418	NaN	40.426993	-17.186307	NaN	-18.636882
33.472219	43.445017	NaN	44.388517	-9.972798	NaN	-10.916298
27.288704	40.774857	NaN	43.547488	-13.486153	NaN	-16.258784
24.444247	36.040534	NaN	39.458863	-11.596287	NaN	-15.014616
45.511955	38.858086	NaN	41.956166	6.653869	NaN	3.555789
39.602201	36.270625	NaN	39.819313	3.331576	NaN	-0.217112
38.503711	37.286834	NaN	41.806064	1.216876	NaN	-3.302353
23.518624	40.618419	NaN	43.386963	-17.099796	NaN	-19.868340
42.885656	42.712330	NaN	46.859935	0.173326	NaN	-3.974279
41.416890	41.472197	NaN	43.498344	-0.055307	NaN	-2.081454
30.868534	42.568213	NaN	40.498128	-11.699679	NaN	-9.629594
38.649482	39.091803	NaN	38.746265	-0.442321	NaN	-0.096783
37.039986	38.981183	NaN	36.143027	-1.941197	NaN	0.896959
37.813288	34.082243	NaN	32.328872	3.731045	NaN	5.484416
51.631826	38.380623	NaN	39.428511	13.251203	NaN	12.203316
40.385080	38.329157	NaN	39.602769	2.055923	NaN	0.782310
39.976948	46.637108	NaN	44.531878	-6.660160	NaN	-4.554929
47.613946	42.676179	NaN	41.127438	4.937767	NaN	6.486508
53.371987	37.843049	NaN	38.524625	15.528938	NaN	14.847362
29.593697	39.264501	NaN	36.644460	-9.670804	NaN	-7.050763
48.317170	42.454944	NaN	40.973864	5.862226	NaN	7.343306
30.627814	43.699294	NaN	47.579266	-13.071480	NaN	-16.951452
39.701353	37.339043	NaN	35.455126	2.362311	NaN	4.246227
49.416260	36.823816	NaN	36.182060	12.592443	NaN	13.234200
40.488393	39.499425	NaN	38.349318	0.988968	NaN	2.139075
36.961700	36.734434	NaN	39.827374	0.227266	NaN	-2.865674
37.819785	40.643028	NaN	39.574314	-2.823244	NaN	-1.754530
42.928070	45.639132	NaN	44.902545	-2.711062	NaN	-1.974475
41.685356	40.666167	NaN	41.040347	1.019189	NaN	0.645009
38.353631	39.459323	NaN	40.708422	-1.105691	NaN	-2.354791
25.281450	41.472290	NaN	40.621585	-16.190840	NaN	-15.340134
42.259970	37.398301	NaN	39.703885	4.861669	NaN	2.556085
27.048352	36.237493	NaN	36.232854	-9.189142	NaN	-9.184503
41.495230	40.478308	NaN	41.844259	1.016922	NaN	-0.349029
42.414480	37.136565	NaN	43.298351	5.277915	NaN	-0.883871
30.476572	37.033394	NaN	37.744685	-6.556822	NaN	-7.268113
41.700592	35.374222	NaN	34.703410	6.326370	NaN	6.997181
36.034224	31.779757	NaN	34.614720	4.254468	NaN	1.419504
33.932437	36.020639	NaN	39.058259	-2.088201	NaN	-5.125822
37.702421	42.261923	NaN	43.814475	-4.559503	NaN	-6.112054
40.323476	49.495549	NaN	45.786951	-9.172073	NaN	-5.463475
42.297653	36.551122	NaN	39.977599	5.746531	NaN	2.320054
39.303103	38.801257	NaN	39.628922	0.501846	NaN	-0.325819
29.221673	35.374597	NaN	38.548206	-6.152924	NaN	-9.326533
36.038123	41.575860	NaN	40.175394	-5.537738	NaN	-4.137271
37.982012	38.353492	NaN	39.214110	-0.371481	NaN	-1.232099
33.953214	37.324146	NaN	36.463625	-3.370932	NaN	-2.510411
47.589992	36.007883	NaN	35.140678	11.582109	NaN	12.449314
22.087902	47.869562	NaN	45.917761	-25.781660	NaN	-23.829859
48.211177	37.086750	NaN	37.513583	11.124427	NaN	10.697593
42.136276	37.958263	NaN	37.313286	4.178013	NaN	4.822990
38.182856	37.023886	NaN	39.647459	1.158970	NaN	-1.464603
46.785622	42.265253	NaN	43.130097	4.520369	NaN	3.655525
33.870890	35.871305	NaN	39.734664	-2.000415	NaN	-5.863774
37.716618	42.627560	NaN	41.902863	-4.910943	NaN	-4.186245
30.552828	34.304166	NaN	35.241954	-3.751338	NaN	-4.689126
47.010643	36.098952	NaN	37.042226	10.911690	NaN	9.968417
38.692040	33.588060	NaN	34.290816	5.103981	NaN	4.401225
52.424542	40.947822	NaN	42.966465	11.476720	NaN	9.458077
44.452818	39.415464	NaN	41.322538	5.037354	NaN	3.130280
24.053480	38.633653	NaN	37.073855	-14.580173	NaN	-13.020375
47.525232	47.517885	NaN	44.340127	0.007347	NaN	3.185106
32.362815	44.435230	NaN	42.866794	-12.072415	NaN	-10.503979
40.031672	37.104670	NaN	37.593559	2.927002	NaN	2.438113
48.180496	41.440526	NaN	38.399787	6.739970	NaN	9.780710
44.188586	33.119354	NaN	33.983494	11.069233	NaN	10.205092
38.821344	41.075777	NaN	36.268327	-2.254433	NaN	2.553017
42.705396	42.799111	NaN	46.069767	-0.093715	NaN	-3.364371
48.812473	35.748853	NaN	39.036154	13.063620	NaN	9.776318
41.219146	44.146912	NaN	44.343894	-2.927765	NaN	-3.124748
50.262581	43.169898	NaN	41.718487	7.092683	NaN	8.544094
33.974536	47.401970	NaN	47.653745	-13.427434	NaN	-13.679209
43.816363	44.942447	NaN	42.253981	-1.126085	NaN	1.562382
43.511308	39.892074	NaN	39.753725	3.619234	NaN	3.757583
36.430367	41.327162	NaN	41.902256	-4.896794	NaN	-5.471889
42.182172	43.452098	NaN	43.545842	-1.269926	NaN	-1.363670
32.810638	32.251890	NaN	35.050047	0.558748	NaN	-2.239410
36.302079	43.827383	NaN	43.812884	-7.525304	NaN	-7.510805
41.316294	39.088224	NaN	40.954499	2.228070	NaN	0.361795
48.508840	44.457452	NaN	44.139993	4.051387	NaN	4.368847
30.811550	40.816577	NaN	40.609292	-10.005027	NaN	-9.797742
48.573284	32.236760	NaN	37.363763	16.336524	NaN	11.209521
37.215152	34.854150	NaN	34.825516	2.361002	NaN	2.389636
52.319943	43.638248	NaN	46.125257	8.681695	NaN	6.194686
38.864771	36.999784	NaN	33.276901	1.864987	NaN	5.587870
30.749698	40.997902	NaN	39.292494	-10.248204	NaN	-8.542796
32.390701	35.646983	NaN	34.645536	-3.256282	NaN	-2.254835
28.792648	40.411178	NaN	41.325068	-11.618530	NaN	-12.532420
38.633093	35.479926	NaN	38.070011	3.153168	NaN	0.563083
43.275083	40.893470	NaN	40.181638	2.381613	NaN	3.093445
41.325377	38.205611	NaN	41.694993	3.119766	NaN	-0.369617
51.823315	38.628433	NaN	43.507211	13.194882	NaN	8.316104
43.152860	35.836140	NaN	34.670387	7.316721	NaN	8.482473
48.279372	39.162565	NaN	40.435362	9.116807	NaN	7.844010
26.580576	37.611820	NaN	38.670503	-11.031244	NaN	-12.089927
41.075687	39.543347	NaN	40.488967	1.532339	NaN	0.586719
33.914109	37.888887	NaN	39.902333	-3.974777	NaN	-5.988224
46.189961	44.948853	NaN	45.215365	1.241108	NaN	0.974596
33.008926	40.298406	NaN	39.715269	-7.289480	NaN	-6.706343
31.918267	46.318850	NaN	44.383927	-14.400582	NaN	-12.465660
37.064923	41.674767	NaN	41.282067	-4.609844	NaN	-4.217144
36.590194	35.957630	NaN	35.415646	0.632564	NaN	1.174548
41.990506	37.926939	NaN	39.842881	4.063568	NaN	2.147625
36.268459	42.604493	NaN	41.115652	-6.336034	NaN	-4.847194
40.941401	34.745361	NaN	38.673719	6.196039	NaN	2.267681
46.833866	43.475234	NaN	43.610330	3.358632	NaN	3.223536
45.871932	40.649575	NaN	40.678492	5.222357	NaN	5.193439
31.534357	38.933424	NaN	40.601925	-7.399067	NaN	-9.067567
35.135192	38.292877	NaN	40.709051	-3.157684	NaN	-5.573859
47.094162	34.834990	NaN	35.901311	12.259172	NaN	11.192851
35.639702	45.483366	NaN	43.939314	-9.843664	NaN	-8.299612
41.133066	41.163255	NaN	41.087155	-0.030189	NaN	0.045911
46.464390	32.620697	NaN	33.729157	13.843693	NaN	12.735233
35.408870	38.991680	NaN	38.220188	-3.582810	NaN	-2.811317
48.679714	37.598504	NaN	41.411357	11.081210	NaN	7.268357
42.851776	39.499648	NaN	42.211753	3.352128	NaN	0.640023
41.610761	42.295122	NaN	38.326802	-0.684361	NaN	3.283959
41.475587	39.070931	NaN	41.845793	2.404655	NaN	-0.370206
33.846975	44.667383	NaN	39.887014	-10.820408	NaN	-6.040039
36.868623	40.381587	NaN	42.223211	-3.512964	NaN	-5.354589
49.011672	39.001800	NaN	42.127692	10.009872	NaN	6.883979
37.639109	43.045946	NaN	45.411563	-5.406837	NaN	-7.772454
42.332431	41.354105	NaN	41.263172	0.978327	NaN	1.069260
31.039931	33.160093	NaN	33.252054	-2.120162	NaN	-2.212122
39.870827	42.532427	NaN	39.428633	-2.661601	NaN	0.442194
29.215281	45.833001	NaN	45.524870	-16.617719	NaN	-16.309589
44.467764	38.537101	NaN	41.616530	5.930663	NaN	2.851233
40.573441	38.463061	NaN	37.849098	2.110381	NaN	2.724343
33.140736	40.953928	NaN	36.020211	-7.813192	NaN	-2.879475
40.285994	43.074306	NaN	45.393864	-2.788312	NaN	-5.107870
34.716860	37.648566	NaN	40.192175	-2.931707	NaN	-5.475315
33.112508	37.295018	NaN	39.849492	-4.182510	NaN	-6.736985
31.134059	31.319460	NaN	35.569514	-0.185400	NaN	-4.435455
44.309612	39.761881	NaN	43.855884	4.547731	NaN	0.453728
34.140548	43.717942	NaN	43.823938	-9.577394	NaN	-9.683389
40.776465	39.815398	NaN	39.452325	0.961067	NaN	1.324140
45.892393	36.414432	NaN	33.879294	9.477961	NaN	12.013099
40.676210	39.135453	NaN	36.751404	1.540758	NaN	3.924806
43.107964	43.118948	NaN	40.860803	-0.010985	NaN	2.247160
46.998243	45.664965	NaN	46.056968	1.333277	NaN	0.941275
35.555010	33.600276	NaN	37.708246	1.954734	NaN	-2.153236
33.771783	26.712933	NaN	30.895811	7.058850	NaN	2.875972
40.699858	40.508127	NaN	37.955738	0.191731	NaN	2.744120
31.144804	35.934197	NaN	38.195003	-4.789394	NaN	-7.050200
37.231243	43.181216	NaN	43.498492	-5.949973	NaN	-6.267249
42.320376	36.542015	NaN	35.574893	5.778361	NaN	6.745483
33.952049	40.871792	NaN	35.334840	-6.919743	NaN	-1.382791
46.569101	37.626676	NaN	39.645950	8.942426	NaN	6.923151
43.520256	36.506749	NaN	43.598068	7.013507	NaN	-0.077812
39.967820	46.036459	NaN	48.166985	-6.068638	NaN	-8.199165
50.231440	40.843892	NaN	38.453764	9.387549	NaN	11.777676
40.083541	37.745119	NaN	41.083735	2.338422	NaN	-1.000194
42.567454	34.658103	NaN	35.486129	7.909351	NaN	7.081325
36.209996	40.313482	NaN	41.715369	-4.103486	NaN	-5.505373
33.103581	38.166432	NaN	38.237441	-5.062851	NaN	-5.133859
34.276329	36.518133	NaN	38.940389	-2.241804	NaN	-4.664061
46.411923	37.337865	NaN	40.968432	9.074058	NaN	5.443491
45.759660	40.914850	NaN	41.374107	4.844810	NaN	4.385553
41.915054	44.344595	NaN	42.372474	-2.429540	NaN	-0.457420
39.654915	39.875252	NaN	43.901134	-0.220337	NaN	-4.246219
33.629596	39.023846	NaN	39.344127	-5.394250	NaN	-5.714531
31.226006	40.651430	NaN	44.059970	-9.425424	NaN	-12.833964
51.710242	37.041692	NaN	36.876388	14.668549	NaN	14.833854
30.071000	44.408146	NaN	42.725325	-14.337146	NaN	-12.654325
42.059411	41.787111	NaN	38.786067	0.272300	NaN	3.273344
48.129883	31.295841	NaN	29.979606	16.834042	NaN	18.150277
41.749260	30.864220	NaN	32.981869	10.885039	NaN	8.767390
43.556993	43.177193	NaN	43.847131	0.379799	NaN	-0.290139
42.432122	35.779752	NaN	39.444371	6.652370	NaN	2.987751
40.504910	37.814038	NaN	40.074585	2.690872	NaN	0.430325
40.302367	40.859073	NaN	40.166371	-0.556706	NaN	0.135996
34.766498	40.868639	NaN	38.334469	-6.102141	NaN	-3.567971
38.724109	42.375848	NaN	41.484315	-3.651738	NaN	-2.760206
45.998221	36.879123	NaN	41.203011	9.119097	NaN	4.795209
32.382580	35.982328	NaN	40.055500	-3.599748	NaN	-7.672921
43.142934	49.849575	NaN	49.020975	-6.706642	NaN	-5.878042
38.871694	37.148033	NaN	43.204926	1.723661	NaN	-4.333232
45.967448	34.942275	NaN	34.358541	11.025173	NaN	11.608907
38.478117	38.364834	NaN	39.825953	0.113282	NaN	-1.347837
51.166856	44.453683	NaN	41.403345	6.713172	NaN	9.763510
45.915424	39.664345	NaN	40.325490	6.251079	NaN	5.589934
48.768887	39.952890	NaN	40.092235	8.815997	NaN	8.676652
32.680830	42.922509	NaN	41.741238	-10.241679	NaN	-9.060408
32.489965	38.691205	NaN	35.104961	-6.201240	NaN	-2.614996
41.568610	37.341712	NaN	32.128961	4.226897	NaN	9.439649
50.628408	43.198758	NaN	40.717833	7.429650	NaN	9.910575
42.022653	37.304648	NaN	37.849751	4.718005	NaN	4.172902
37.299161	40.115551	NaN	39.455203	-2.816390	NaN	-2.156042
45.791308	35.493310	NaN	38.043592	10.297998	NaN	7.747715
35.837709	39.920993	NaN	38.776308	-4.083284	NaN	-2.938599
41.802145	36.079482	NaN	38.673509	5.722662	NaN	3.128636
37.293666	44.788444	NaN	45.955960	-7.494778	NaN	-8.662294
35.787778	31.370228	NaN	35.399229	4.417551	NaN	0.388549
38.793445	37.848240	NaN	37.010293	0.945204	NaN	1.783152
38.244370	25.197483	NaN	25.471204	13.046887	NaN	12.773167
32.299576	44.230530	NaN	44.442617	-11.930954	NaN	-12.143041
38.868688	39.018672	NaN	40.521667	-0.149984	NaN	-1.652979
45.587797	41.906505	NaN	44.206369	3.681292	NaN	1.381428
35.109147	39.875539	NaN	40.406811	-4.766392	NaN	-5.297665
27.714830	38.576533	NaN	39.854801	-10.861703	NaN	-12.139971
28.144943	45.803222	NaN	45.041526	-17.658279	NaN	-16.896583
37.423211	41.956438	NaN	38.897516	-4.533227	NaN	-1.474304
45.066247	36.441248	NaN	35.934165	8.624999	NaN	9.132082
40.237821	45.262344	NaN	47.456272	-5.024523	NaN	-7.218451
50.440508	38.032422	NaN	39.035995	12.408086	NaN	11.404513
43.316550	45.035566	NaN	45.101042	-1.719016	NaN	-1.784493
46.327493	38.030158	NaN	41.148031	8.297335	NaN	5.179462
41.636429	36.099722	NaN	36.499259	5.536707	NaN	5.137170
29.589974	33.753469	NaN	31.890013	-4.163495	NaN	-2.300039
41.929639	44.934865	NaN	42.514724	-3.005226	NaN	-0.585085
39.206604	40.015964	NaN	40.484950	-0.809360	NaN	-1.278345
35.431207	36.801718	NaN	39.084099	-1.370511	NaN	-3.652892
40.941488	41.693600	NaN	40.339675	-0.752112	NaN	0.601813
32.764334	35.725735	NaN	36.587787	-2.961401	NaN	-3.823453
38.490105	46.387097	NaN	46.291662	-7.896992	NaN	-7.801556
42.331702	47.171878	NaN	49.568028	-4.840175	NaN	-7.236326
32.971737	45.043742	NaN	44.822558	-12.072006	NaN	-11.850821
43.259505	45.174628	NaN	45.700869	-1.915123	NaN	-2.441365
40.066310	41.494969	NaN	41.060845	-1.428659	NaN	-0.994535
31.519388	36.698376	NaN	36.778259	-5.178988	NaN	-5.258871
33.915687	43.511515	NaN	43.748439	-9.595828	NaN	-9.832752
43.908550	40.786449	NaN	39.657371	3.122100	NaN	4.251179
31.943928	39.104161	NaN	39.446491	-7.160233	NaN	-7.502563
35.272813	41.067948	NaN	38.202028	-5.795134	NaN	-2.929215
45.445075	36.602169	NaN	37.417821	8.842906	NaN	8.027253
40.445451	35.221078	NaN	35.302209	5.224374	NaN	5.143243
38.376337	41.487530	NaN	42.513368	-3.111194	NaN	-4.137032
40.708547	32.235043	NaN	33.951831	8.473503	NaN	6.756716
43.659637	45.700266	NaN	44.508758	-2.040629	NaN	-0.849121
49.237214	41.619875	NaN	42.773414	7.617339	NaN	6.463800
44.628888	38.062823	NaN	35.988440	6.566065	NaN	8.640448
43.856122	46.147684	NaN	47.337856	-2.291562	NaN	-3.481733
36.380138	38.124808	NaN	37.086462	-1.744669	NaN	-0.706324
41.439678	38.707001	NaN	41.481971	2.732677	NaN	-0.042293
40.201553	40.174563	NaN	42.100868	0.026991	NaN	-1.899314
36.507166	40.771085	NaN	37.468599	-4.263919	NaN	-0.961433
41.963119	40.125277	NaN	40.052104	1.837842	NaN	1.911015
35.091084	36.445893	NaN	39.210557	-1.354809	NaN	-4.119473
38.006796	38.291191	NaN	36.088440	-0.284395	NaN	1.918356
45.104183	42.411366	NaN	43.583899	2.692817	NaN	1.520284
43.814156	47.915301	NaN	47.291368	-4.101145	NaN	-3.477212
41.700176	34.085287	NaN	37.583851	7.614889	NaN	4.116325
37.450207	36.652261	NaN	36.470983	0.797947	NaN	0.979224
34.891758	36.819023	NaN	38.752989	-1.927265	NaN	-3.861231
26.511057	42.755132	NaN	42.926053	-16.244075	NaN	-16.414996
29.569506	40.881461	NaN	44.715535	-11.311955	NaN	-15.146029
42.375184	38.965418	NaN	37.358360	3.409766	NaN	5.016823
33.041008	41.082314	NaN	44.201288	-8.041306	NaN	-11.160280
50.408842	29.805394	NaN	32.610262	20.603448	NaN	17.798580
32.304839	36.533648	NaN	39.673512	-4.228810	NaN	-7.368673
38.886524	38.746534	NaN	36.441693	0.139990	NaN	2.444831
41.374107	40.878878	NaN	41.034988	0.495229	NaN	0.339119
47.526623	42.071185	NaN	42.840501	5.455438	NaN	4.686122
40.358537	42.287838	NaN	42.969285	-1.929302	NaN	-2.610748
44.908774	41.297470	NaN	41.599843	3.611304	NaN	3.308931
35.026782	38.334141	NaN	42.833481	-3.307359	NaN	-7.806699
31.033649	34.651653	NaN	33.132765	-3.618004	NaN	-2.099116
32.663566	41.432268	NaN	42.121765	-8.768702	NaN	-9.458199
47.201529	35.160077	NaN	38.674096	12.041452	NaN	8.527433
39.852201	38.087241	NaN	40.353610	1.764961	NaN	-0.501409
48.156535	41.000988	NaN	43.666660	7.155548	NaN	4.489875
48.100812	45.117833	NaN	48.552413	2.982979	NaN	-0.451601
48.918413	42.362318	NaN	45.393789	6.556095	NaN	3.524625
44.429084	38.520188	NaN	37.272996	5.908896	NaN	7.156088
22.084046	41.642850	NaN	41.796287	-19.558804	NaN	-19.712241
45.830920	41.244706	NaN	40.576988	4.586215	NaN	5.253932
40.752883	38.294894	NaN	37.968180	2.457989	NaN	2.784703
46.678808	36.672842	NaN	36.291479	10.005966	NaN	10.387329
29.278472	36.369249	NaN	35.136137	-7.090777	NaN	-5.857665
25.192044	42.880928	NaN	43.790020	-17.688884	NaN	-18.597976
46.811256	44.630166	NaN	46.407780	2.181090	NaN	0.403476
41.623201	40.274055	NaN	41.789188	1.349146	NaN	-0.165987
39.391686	41.709425	NaN	38.049250	-2.317738	NaN	1.342436
44.538418	42.203581	NaN	44.278960	2.334837	NaN	0.259458
43.387995	35.372849	NaN	37.645896	8.015146	NaN	5.742099
29.194076	45.322569	NaN	46.872108	-16.128493	NaN	-17.678032
44.314672	36.401940	NaN	38.394877	7.912733	NaN	5.919796
36.703321	39.123819	NaN	38.957942	-2.420498	NaN	-2.254621
36.669930	42.256361	NaN	44.596297	-5.586431	NaN	-7.926367
41.910691	38.899230	NaN	42.034619	3.011461	NaN	-0.123928
41.868045	40.913958	NaN	40.375441	0.954087	NaN	1.492603
48.058300	36.392309	NaN	41.486180	11.665991	NaN	6.572120
52.201269	42.529026	NaN	45.696192	9.672243	NaN	6.505076
23.865234	41.981516	NaN	43.829256	-18.116282	NaN	-19.964022
40.198053	31.144127	NaN	30.354195	9.053926	NaN	9.843859
43.441277	45.121861	NaN	45.482335	-1.680584	NaN	-2.041058
27.293932	35.489307	NaN	38.541938	-8.195375	NaN	-11.248006
29.283727	37.250540	NaN	38.202076	-7.966813	NaN	-8.918349
45.266608	39.444683	NaN	41.401459	5.821926	NaN	3.865150
41.196202	47.329834	NaN	48.498459	-6.133632	NaN	-7.302257
47.848144	38.706452	NaN	39.909689	9.141692	NaN	7.938454
48.760628	42.136755	NaN	40.388693	6.623873	NaN	8.371935
28.549856	45.655529	NaN	42.922008	-17.105673	NaN	-14.372153
49.004510	43.998746	NaN	43.518646	5.005764	NaN	5.485864
44.874453	44.685151	NaN	44.301476	0.189302	NaN	0.572976
43.951843	29.483629	NaN	33.429272	14.468214	NaN	10.522570
45.698275	34.966044	NaN	36.377469	10.732231	NaN	9.320806
31.873064	34.930562	NaN	36.192553	-3.057498	NaN	-4.319489
36.295467	39.870762	NaN	41.450513	-3.575294	NaN	-5.155046
28.981652	34.571577	NaN	38.493890	-5.589925	NaN	-9.512238
48.277485	31.004716	NaN	34.312383	17.272769	NaN	13.965102
49.127122	43.807044	NaN	45.425811	5.320078	NaN	3.701311
41.193406	41.036065	NaN	41.549295	0.157341	NaN	-0.355888
50.464078	40.722775	NaN	40.519894	9.741303	NaN	9.944184
45.110107	47.603132	NaN	49.020020	-2.493024	NaN	-3.909913
47.221613	43.923535	NaN	41.871356	3.298078	NaN	5.350257
40.840706	43.168009	NaN	44.210922	-2.327303	NaN	-3.370216
26.855015	43.669315	NaN	42.337936	-16.814300	NaN	-15.482921
47.978593	42.327834	NaN	40.853925	5.650759	NaN	7.124668
48.154022	48.691245	NaN	45.964799	-0.537223	NaN	2.189223
35.871921	48.789526	NaN	49.187752	-12.917605	NaN	-13.315831
38.064485	40.506806	NaN	39.707183	-2.442321	NaN	-1.642697
43.536240	28.341651	NaN	31.071238	15.194589	NaN	12.465002
36.722455	39.345869	NaN	43.355685	-2.623414	NaN	-6.633230
33.213557	34.639744	NaN	36.559767	-1.426187	NaN	-3.346210
32.298784	46.126189	NaN	43.813447	-13.827405	NaN	-11.514663
55.422591	40.560287	NaN	44.126090	14.862304	NaN	11.296500
38.657160	49.753972	NaN	46.298923	-11.096812	NaN	-7.641763
36.813286	36.848165	NaN	35.665128	-0.034879	NaN	1.148158
51.495461	40.160103	NaN	43.018096	11.335358	NaN	8.477365
38.505135	45.608182	NaN	49.065880	-7.103047	NaN	-10.560745
47.611693	40.220318	NaN	38.657778	7.391375	NaN	8.953915
48.989005	45.784538	NaN	41.429418	3.204467	NaN	7.559587
42.936639	44.856078	NaN	42.965263	-1.919438	NaN	-0.028623
44.638515	40.248267	NaN	40.374238	4.390248	NaN	4.264277
30.646952	41.787411	NaN	39.870566	-11.140458	NaN	-9.223613
37.580843	35.225105	NaN	38.355209	2.355737	NaN	-0.774366
33.470696	34.661777	NaN	35.215995	-1.191080	NaN	-1.745299
36.602614	35.598832	NaN	39.640461	1.003781	NaN	-3.037847
32.337321	43.439982	NaN	44.061017	-11.102660	NaN	-11.723696
37.233803	43.643956	NaN	45.866102	-6.410153	NaN	-8.632299
28.347146	36.360826	NaN	37.982647	-8.013680	NaN	-9.635501
36.934513	38.473600	NaN	35.759622	-1.539087	NaN	1.174891
38.926077	39.342149	NaN	38.818443	-0.416072	NaN	0.107634
46.488024	40.814708	NaN	43.164125	5.673316	NaN	3.323900
6.314029	42.881661	NaN	42.047946	-36.567632	NaN	-35.733917
46.150865	34.444512	NaN	34.827224	11.706353	NaN	11.323641
48.883301	35.395191	NaN	37.920528	13.488110	NaN	10.962773
47.432945	33.008358	NaN	36.122638	14.424588	NaN	11.310307
45.841667	43.200848	NaN	43.130596	2.640820	NaN	2.711071
53.339202	37.731378	NaN	40.779700	15.607824	NaN	12.559502
41.161126	35.978998	NaN	35.987990	5.182129	NaN	5.173136
38.083973	41.439715	NaN	44.779987	-3.355742	NaN	-6.696014
38.337381	38.308484	NaN	42.204358	0.028897	NaN	-3.866978
34.473170	39.587327	NaN	40.489669	-5.114157	NaN	-6.016498
37.902797	43.195415	NaN	38.973761	-5.292619	NaN	-1.070964
40.365857	46.077075	NaN	45.421423	-5.711217	NaN	-5.055565
42.599931	39.236482	NaN	41.344269	3.363449	NaN	1.255663
35.689547	40.885778	NaN	40.183926	-5.196232	NaN	-4.494379
34.938991	44.449251	NaN	45.526728	-9.510261	NaN	-10.587737
36.322400	37.748653	NaN	38.944416	-1.426253	NaN	-2.622016
48.049556	33.691147	NaN	34.862182	14.358409	NaN	13.187374
39.065808	37.272056	NaN	39.067619	1.793753	NaN	-0.001810
43.750756	40.580076	NaN	38.465236	3.170680	NaN	5.285521
44.545548	39.614848	NaN	40.473390	4.930700	NaN	4.072157
33.081376	44.488069	NaN	47.512575	-11.406693	NaN	-14.431199
46.434478	35.025496	NaN	32.842983	11.408982	NaN	13.591496
40.627699	40.586135	NaN	38.935956	0.041564	NaN	1.691744
33.974281	38.724170	NaN	36.419252	-4.749888	NaN	-2.444971
32.768394	39.479541	NaN	39.964626	-6.711147	NaN	-7.196232
36.822039	34.272729	NaN	33.915602	2.549311	NaN	2.906437
25.739365	41.090705	NaN	40.935379	-15.351339	NaN	-15.196014
45.130522	45.803689	NaN	45.618397	-0.673167	NaN	-0.487875
43.058744	39.287165	NaN	38.772072	3.771578	NaN	4.286672
47.151859	40.764012	NaN	39.866472	6.387847	NaN	7.285387
32.703927	34.202057	NaN	34.601055	-1.498130	NaN	-1.897128
37.544124	43.007296	NaN	41.221891	-5.463173	NaN	-3.677767
41.761611	42.426235	NaN	43.367387	-0.664623	NaN	-1.605776
38.049688	40.940471	NaN	45.105594	-2.890783	NaN	-7.055907
25.853771	31.039850	NaN	34.504461	-5.186079	NaN	-8.650690
49.266888	38.883298	NaN	41.164220	10.383589	NaN	8.102668
40.071586	41.589691	NaN	39.793812	-1.518105	NaN	0.277775
54.053305	41.585175	NaN	47.474969	12.468130	NaN	6.578336
37.084598	39.560335	NaN	34.772798	-2.475737	NaN	2.311801
56.243314	39.447870	NaN	39.439982	16.795444	NaN	16.803332
45.409001	44.374692	NaN	45.703179	1.034308	NaN	-0.294178
38.731557	36.977276	NaN	36.457874	1.754281	NaN	2.273683
39.682035	40.921640	NaN	41.749905	-1.239605	NaN	-2.067870
36.526727	34.118539	NaN	35.148326	2.408188	NaN	1.378401
47.494180	41.916403	NaN	43.342509	5.577776	NaN	4.151670
45.471028	36.402023	NaN	38.797450	9.069004	NaN	6.673578
35.080800	41.120952	NaN	41.707549	-6.040152	NaN	-6.626749
34.806537	41.206179	NaN	37.997206	-6.399641	NaN	-3.190669
35.494954	44.301977	NaN	40.830011	-8.807023	NaN	-5.335057
35.944275	42.494393	NaN	43.931213	-6.550119	NaN	-7.986939
35.080529	41.033652	NaN	41.120164	-5.953123	NaN	-6.039635
32.480334	38.077491	NaN	37.704012	-5.597156	NaN	-5.223678
35.938255	38.352627	NaN	40.200459	-2.414372	NaN	-4.262203
52.056505	35.233799	NaN	33.785623	16.822706	NaN	18.270882
41.012163	38.792270	NaN	39.564970	2.219892	NaN	1.447192
36.576613	35.907949	NaN	35.606875	0.668663	NaN	0.969738
42.043459	29.316946	NaN	31.905127	12.726513	NaN	10.138332
27.631237	37.600835	NaN	38.088269	-9.969598	NaN	-10.457032
52.546896	33.564967	NaN	35.977101	18.981929	NaN	16.569795
32.112675	42.242310	NaN	43.708677	-10.129634	NaN	-11.596001
48.910279	34.303618	NaN	34.895930	14.606661	NaN	14.014349
29.980520	35.071953	NaN	36.989614	-5.091433	NaN	-7.009093
31.733545	41.140631	NaN	37.548115	-9.407087	NaN	-5.814570
22.401927	36.836753	NaN	37.426302	-14.434826	NaN	-15.024375
41.333646	41.081478	NaN	40.613338	0.252168	NaN	0.720309
39.003783	32.486490	NaN	32.559808	6.517293	NaN	6.443975
27.034283	49.948274	NaN	47.474219	-22.913991	NaN	-20.439935
37.656925	38.158238	NaN	40.555901	-0.501314	NaN	-2.898976
32.131418	44.204217	NaN	42.759297	-12.072799	NaN	-10.627879
55.223028	43.157025	NaN	46.389064	12.066003	NaN	8.833964
47.901492	35.982065	NaN	39.173799	11.919427	NaN	8.727692
36.372272	37.319252	NaN	40.362808	-0.946980	NaN	-3.990536
53.019227	47.505782	NaN	49.116802	5.513444	NaN	3.902425
46.169872	38.676314	NaN	40.495439	7.493558	NaN	5.674433
47.410871	47.114163	NaN	46.864350	0.296708	NaN	0.546520
42.554898	35.745178	NaN	38.069240	6.809719	NaN	4.485658
41.128868	43.913992	NaN	42.124606	-2.785125	NaN	-0.995738
38.635260	42.210672	NaN	41.982282	-3.575411	NaN	-3.347021
34.849710	36.062711	NaN	39.196867	-1.213001	NaN	-4.347156
40.441788	45.951466	NaN	43.719885	-5.509678	NaN	-3.278097
36.621319	40.151729	NaN	39.610348	-3.530411	NaN	-2.989029
47.606886	40.295064	NaN	42.736420	7.311822	NaN	4.870466
44.360019	39.657459	NaN	40.458107	4.702560	NaN	3.901912
35.600949	37.605388	NaN	39.034450	-2.004439	NaN	-3.433501
44.474605	36.423492	NaN	38.754788	8.051113	NaN	5.719817
46.821787	39.431819	NaN	38.768096	7.389967	NaN	8.053691
43.099974	41.903620	NaN	39.202415	1.196354	NaN	3.897559
49.421443	31.422182	NaN	30.938740	17.999261	NaN	18.482702
29.799107	38.917609	NaN	40.754396	-9.118501	NaN	-10.955289
26.941645	44.830973	NaN	46.227116	-17.889328	NaN	-19.285471
37.352856	44.003853	NaN	43.710422	-6.650997	NaN	-6.357566
38.790389	42.804631	NaN	41.608668	-4.014242	NaN	-2.818279
39.897442	36.841083	NaN	37.062496	3.056359	NaN	2.834946
38.559974	41.189001	NaN	39.272183	-2.629027	NaN	-0.712209
37.672953	41.828690	NaN	40.043894	-4.155737	NaN	-2.370942
40.236487	37.185763	NaN	37.262778	3.050724	NaN	2.973709
34.910816	39.184423	NaN	38.310109	-4.273607	NaN	-3.399293
31.358718	39.628200	NaN	39.512718	-8.269482	NaN	-8.154000
47.666984	33.538056	NaN	35.507528	14.128928	NaN	12.159456
28.418965	43.614332	NaN	41.101999	-15.195367	NaN	-12.683034
47.435731	42.858521	NaN	41.499179	4.577210	NaN	5.936552
47.498226	43.153114	NaN	43.286259	4.345112	NaN	4.211967
58.098860	44.074817	NaN	42.391307	14.024042	NaN	15.707552
28.731506	41.294426	NaN	42.343835	-12.562921	NaN	-13.612329
44.020246	42.452949	NaN	44.127457	1.567297	NaN	-0.107211
42.009947	34.114047	NaN	39.142837	7.895900	NaN	2.867110
39.827156	46.542418	NaN	44.702220	-6.715262	NaN	-4.875064
26.629532	43.909386	NaN	46.089575	-17.279854	NaN	-19.460043
43.186325	37.139149	NaN	41.515399	6.047177	NaN	1.670926
47.726684	41.064896	NaN	41.783244	6.661788	NaN	5.943439
45.341555	42.996798	NaN	41.370789	2.344757	NaN	3.970767
38.079414	35.928023	NaN	36.068972	2.151390	NaN	2.010441
37.908067	35.480485	NaN	33.908862	2.427582	NaN	3.999205
46.081850	35.684648	NaN	38.272897	10.397202	NaN	7.808953
38.905258	43.230869	NaN	43.120913	-4.325611	NaN	-4.215656
28.556626	36.802102	NaN	39.712988	-8.245476	NaN	-11.156362
45.285162	40.678110	NaN	41.230590	4.607052	NaN	4.054573
38.560935	41.910790	NaN	39.123707	-3.349856	NaN	-0.562772
32.783357	37.458772	NaN	38.192184	-4.675415	NaN	-5.408827
52.207874	38.375509	NaN	42.995860	13.832365	NaN	9.212014
27.337524	41.139634	NaN	41.316226	-13.802110	NaN	-13.978702
46.279686	43.373597	NaN	43.103909	2.906090	NaN	3.175778
43.042116	38.922048	NaN	37.977223	4.120068	NaN	5.064893
48.689865	39.494534	NaN	39.749841	9.195332	NaN	8.940025
41.336957	36.955969	NaN	37.932577	4.380988	NaN	3.404380
31.159669	46.970561	NaN	43.324152	-15.810892	NaN	-12.164483
30.415893	36.398507	NaN	38.557422	-5.982614	NaN	-8.141529
36.634511	35.317449	NaN	37.882894	1.317062	NaN	-1.248383
45.002819	38.728065	NaN	40.696624	6.274754	NaN	4.306194
42.831402	39.418184	NaN	40.289863	3.413217	NaN	2.541539
36.741818	38.952132	NaN	39.283440	-2.210314	NaN	-2.541622
46.293215	38.022104	NaN	40.629296	8.271111	NaN	5.663918
37.782991	38.296781	NaN	41.053123	-0.513790	NaN	-3.270132
37.493327	41.648607	NaN	44.513292	-4.155280	NaN	-7.019965
45.934510	38.128587	NaN	36.546249	7.805923	NaN	9.388261
41.181052	39.674072	NaN	39.648254	1.506980	NaN	1.532797
38.113666	45.805801	NaN	42.301553	-7.692135	NaN	-4.187886
28.425055	37.534598	NaN	39.120645	-9.109543	NaN	-10.695591
37.557324	36.160955	NaN	37.954136	1.396370	NaN	-0.396811
47.541707	40.841912	NaN	42.798761	6.699795	NaN	4.742946
44.182947	40.406334	NaN	41.607456	3.776613	NaN	2.575491
35.457315	38.510740	NaN	41.330486	-3.053425	NaN	-5.873171
47.258376	40.897439	NaN	41.352074	6.360937	NaN	5.906302
35.596056	33.547935	NaN	37.989512	2.048121	NaN	-2.393456
43.133364	35.622254	NaN	39.349927	7.511110	NaN	3.783438
47.067716	29.844670	NaN	36.102792	17.223046	NaN	10.964923
49.676823	39.955342	NaN	42.731674	9.721482	NaN	6.945150
39.361251	35.938558	NaN	35.505610	3.422694	NaN	3.855642
29.301422	43.752508	NaN	43.106393	-14.451086	NaN	-13.804970
37.201376	33.892164	NaN	34.950065	3.309212	NaN	2.251310
30.010048	35.528038	NaN	37.525892	-5.517990	NaN	-7.515844
40.907402	42.301097	NaN	37.760668	-1.393695	NaN	3.146733
43.023468	40.564207	NaN	43.013727	2.459261	NaN	0.009741
38.661837	32.498328	NaN	33.335827	6.163509	NaN	5.326010
44.611524	46.786918	NaN	41.424761	-2.175395	NaN	3.186763
39.412072	41.842104	NaN	41.994671	-2.430032	NaN	-2.582599
40.997385	44.742975	NaN	46.681748	-3.745589	NaN	-5.684363
43.777415	39.754205	NaN	40.846928	4.023210	NaN	2.930487
44.040902	36.425073	NaN	40.278619	7.615830	NaN	3.762283
35.549089	40.136499	NaN	40.828425	-4.587410	NaN	-5.279336
34.875171	41.922274	NaN	38.436569	-7.047103	NaN	-3.561398
36.916960	34.411565	NaN	38.256921	2.505395	NaN	-1.339960
