# Supplementary material for: Combined Influences of Model Choice, Data Quality, and Data Quantity When Estimating Population Trends
Source: PLoS One. 2015 Jul 15;10(7):e0132255. doi: 10.1371/journal.pone.0132255 (PMC4503393; doi:10.1371/journal.pone.0132255)
Supplement: S1 Dataset — Files are organized by model type and by the input lambda value. (ZIP) [file pone.0132255.s002.zip › Snail/sims_lambda_0_9/simulationOutput_0.9_0_0.3_0_10.xls]

Percent_Decline_True	Median_Percent_Decline_Matrix	Median_Percent_Decline_Matrix_stable	Median_Percent_Decline_Scalar	Difference_True_Matrix	Difference_True_Matrix_Stable	Difference_True_Scalar
80.434525	68.924700	NaN	58.847585	11.509825	NaN	21.586939
71.152720	75.957799	NaN	74.060600	-4.805079	NaN	-2.907880
89.368508	66.901748	NaN	64.364526	22.466760	NaN	25.003982
68.527598	33.014148	NaN	38.808922	35.513451	NaN	29.718677
53.765214	39.964575	NaN	47.824104	13.800639	NaN	5.941110
78.806936	57.798237	NaN	49.590064	21.008698	NaN	29.216872
60.377829	71.836372	NaN	70.563384	-11.458544	NaN	-10.185555
45.202364	62.916271	NaN	69.799928	-17.713907	NaN	-24.597565
85.469804	72.056902	NaN	76.585763	13.412902	NaN	8.884041
83.535204	75.632117	NaN	73.541481	7.903086	NaN	9.993723
53.069430	86.113755	NaN	85.317443	-33.044325	NaN	-32.248013
76.100495	76.695752	NaN	75.648517	-0.595257	NaN	0.451978
86.161909	71.583558	NaN	65.645760	14.578351	NaN	20.516149
24.938046	37.690491	NaN	44.889197	-12.752444	NaN	-19.951151
74.730212	53.084025	NaN	62.677007	21.646188	NaN	12.053205
33.196568	63.390106	NaN	74.232438	-30.193538	NaN	-41.035870
77.153488	75.456834	NaN	71.360381	1.696654	NaN	5.793107
77.706713	38.670561	NaN	40.946909	39.036153	NaN	36.759805
58.385144	72.482106	NaN	72.071653	-14.096962	NaN	-13.686509
68.521505	37.094096	NaN	53.970075	31.427409	NaN	14.551431
69.660628	77.471539	NaN	70.018192	-7.810911	NaN	-0.357565
80.810201	84.286295	NaN	88.273761	-3.476093	NaN	-7.463560
62.537845	59.086628	NaN	60.993159	3.451217	NaN	1.544686
68.126229	53.715745	NaN	52.492677	14.410484	NaN	15.633552
81.748567	60.284114	NaN	66.612958	21.464453	NaN	15.135609
81.414176	62.306137	NaN	62.202909	19.108039	NaN	19.211266
80.774010	27.045818	NaN	30.698234	53.728193	NaN	50.075777
81.996363	53.370016	NaN	50.815195	28.626347	NaN	31.181168
65.303374	81.686402	NaN	75.032566	-16.383028	NaN	-9.729192
39.258364	46.044356	NaN	54.567147	-6.785992	NaN	-15.308782
76.421066	59.436357	NaN	62.562824	16.984709	NaN	13.858242
40.585626	50.169374	NaN	42.635232	-9.583748	NaN	-2.049606
54.075117	55.926346	NaN	58.707102	-1.851228	NaN	-4.631984
59.029450	59.754727	NaN	59.982319	-0.725276	NaN	-0.952869
77.146913	71.193324	NaN	73.362990	5.953588	NaN	3.783923
59.386576	53.707970	NaN	59.025730	5.678606	NaN	0.360846
74.321386	55.639260	NaN	58.048802	18.682126	NaN	16.272584
71.978685	47.172856	NaN	67.120861	24.805829	NaN	4.857824
52.446520	35.549194	NaN	31.171670	16.897326	NaN	21.274850
74.401304	74.691599	NaN	68.046049	-0.290295	NaN	6.355255
77.587615	83.447334	NaN	82.175371	-5.859719	NaN	-4.587756
78.625226	70.824737	NaN	71.649809	7.800489	NaN	6.975417
46.076074	67.841102	NaN	70.002202	-21.765028	NaN	-23.926128
67.129931	80.368823	NaN	80.316668	-13.238891	NaN	-13.186736
87.732084	63.361682	NaN	69.145220	24.370402	NaN	18.586864
60.959826	68.691343	NaN	67.520111	-7.731516	NaN	-6.560284
69.486259	90.118542	NaN	88.371678	-20.632283	NaN	-18.885420
52.492869	67.688540	NaN	70.505548	-15.195671	NaN	-18.012679
68.822387	70.806545	NaN	65.818122	-1.984158	NaN	3.004265
63.064038	54.592501	NaN	58.814850	8.471538	NaN	4.249188
72.626701	63.753460	NaN	73.493855	8.873241	NaN	-0.867155
55.311144	67.536566	NaN	64.726470	-12.225422	NaN	-9.415325
64.893846	68.200101	NaN	63.471285	-3.306256	NaN	1.422561
93.690203	56.422683	NaN	54.541294	37.267520	NaN	39.148909
82.070954	59.446063	NaN	58.752607	22.624891	NaN	23.318347
68.041724	79.593048	NaN	80.394862	-11.551324	NaN	-12.353138
67.493856	66.659582	NaN	61.386616	0.834274	NaN	6.107240
63.289830	65.572953	NaN	63.753803	-2.283123	NaN	-0.463973
73.196311	85.111946	NaN	85.337977	-11.915635	NaN	-12.141666
78.460857	70.348024	NaN	66.076993	8.112833	NaN	12.383864
80.789713	78.268112	NaN	82.892304	2.521601	NaN	-2.102591
75.014510	65.725694	NaN	64.978554	9.288816	NaN	10.035956
71.796073	75.079124	NaN	77.381353	-3.283051	NaN	-5.585280
69.451543	55.395078	NaN	55.734997	14.056465	NaN	13.716546
83.910009	68.339215	NaN	70.451404	15.570794	NaN	13.458605
47.710653	76.931798	NaN	77.472951	-29.221146	NaN	-29.762298
66.283075	54.927981	NaN	63.337039	11.355094	NaN	2.946036
51.855608	25.047216	NaN	31.171873	26.808392	NaN	20.683735
65.963837	75.212001	NaN	74.616967	-9.248164	NaN	-8.653130
66.265458	66.276426	NaN	66.869840	-0.010968	NaN	-0.604382
37.585824	50.162668	NaN	54.114157	-12.576844	NaN	-16.528333
47.682395	58.158311	NaN	52.549870	-10.475916	NaN	-4.867475
65.442088	43.695853	NaN	46.870781	21.746234	NaN	18.571307
77.177849	61.780015	NaN	53.905591	15.397834	NaN	23.272258
61.496596	45.859131	NaN	53.963807	15.637466	NaN	7.532789
55.505094	76.888164	NaN	60.576450	-21.383070	NaN	-5.071355
55.719523	67.263500	NaN	65.387772	-11.543976	NaN	-9.668249
53.434982	78.777572	NaN	72.260635	-25.342590	NaN	-18.825653
72.503543	43.740466	NaN	43.351241	28.763076	NaN	29.152302
58.587032	54.276063	NaN	50.453025	4.310969	NaN	8.134007
80.443348	69.724131	NaN	76.113316	10.719217	NaN	4.330032
50.623053	69.288211	NaN	65.652411	-18.665158	NaN	-15.029358
78.550667	49.871582	NaN	47.974238	28.679085	NaN	30.576428
75.874411	68.887456	NaN	73.843182	6.986955	NaN	2.031229
79.546667	69.404380	NaN	63.767521	10.142287	NaN	15.779146
48.860610	41.010929	NaN	41.870272	7.849681	NaN	6.990338
50.985022	66.232170	NaN	62.636637	-15.247148	NaN	-11.651615
83.359434	70.156629	NaN	69.148669	13.202805	NaN	14.210765
80.177871	72.378576	NaN	79.073029	7.799295	NaN	1.104842
73.872421	59.202493	NaN	60.225810	14.669928	NaN	13.646612
65.642746	72.503489	NaN	71.310726	-6.860744	NaN	-5.667980
77.325867	52.879725	NaN	59.811040	24.446142	NaN	17.514827
80.265538	79.195673	NaN	73.680598	1.069866	NaN	6.584940
62.548254	66.608110	NaN	71.847160	-4.059856	NaN	-9.298906
72.189831	69.882763	NaN	71.677735	2.307068	NaN	0.512096
58.145830	63.969219	NaN	59.402341	-5.823389	NaN	-1.256511
58.363527	70.016462	NaN	78.724681	-11.652935	NaN	-20.361154
54.973926	67.576590	NaN	67.953113	-12.602664	NaN	-12.979187
66.203103	77.323714	NaN	76.688086	-11.120611	NaN	-10.484983
74.398693	66.104885	NaN	68.048657	8.293808	NaN	6.350036
60.139020	47.496397	NaN	52.264197	12.642623	NaN	7.874823
50.724984	25.869195	NaN	45.382223	24.855789	NaN	5.342761
66.004644	66.806608	NaN	74.521901	-0.801965	NaN	-8.517257
63.325459	81.273175	NaN	82.576262	-17.947716	NaN	-19.250803
73.715980	74.887199	NaN	73.955656	-1.171219	NaN	-0.239675
60.733622	57.697914	NaN	52.239084	3.035707	NaN	8.494538
56.561760	77.183523	NaN	71.347335	-20.621763	NaN	-14.785575
60.464907	74.208320	NaN	72.041541	-13.743413	NaN	-11.576634
80.975412	56.209488	NaN	63.343176	24.765924	NaN	17.632236
66.864664	65.852848	NaN	68.710968	1.011816	NaN	-1.846304
65.982216	71.908379	NaN	72.879597	-5.926162	NaN	-6.897380
36.129456	68.458449	NaN	73.983349	-32.328993	NaN	-37.853892
81.599101	55.860440	NaN	56.926345	25.738660	NaN	24.672756
72.174653	51.858956	NaN	49.156882	20.315697	NaN	23.017771
67.853373	73.509589	NaN	75.297120	-5.656216	NaN	-7.443747
67.907249	85.588456	NaN	85.942973	-17.681206	NaN	-18.035724
73.499489	71.198694	NaN	71.363691	2.300795	NaN	2.135798
66.107958	64.039219	NaN	69.518995	2.068739	NaN	-3.411038
66.305409	84.961238	NaN	83.118719	-18.655829	NaN	-16.813310
69.993972	76.120754	NaN	75.708490	-6.126783	NaN	-5.714518
69.127260	76.021104	NaN	81.525491	-6.893844	NaN	-12.398230
47.720193	79.064255	NaN	76.654828	-31.344062	NaN	-28.934635
81.901556	72.833731	NaN	69.651199	9.067826	NaN	12.250358
68.933961	49.404418	NaN	48.622961	19.529543	NaN	20.310999
59.905649	66.166059	NaN	62.030075	-6.260410	NaN	-2.124426
71.162499	76.165182	NaN	73.122126	-5.002683	NaN	-1.959627
69.313986	65.480921	NaN	67.545338	3.833065	NaN	1.768648
69.865570	53.473696	NaN	47.601546	16.391874	NaN	22.264024
69.017835	85.010918	NaN	81.580592	-15.993082	NaN	-12.562757
8.447047	71.070330	NaN	67.865429	-62.623283	NaN	-59.418382
62.864257	53.507491	NaN	53.024033	9.356766	NaN	9.840224
75.767780	62.284760	NaN	73.389290	13.483020	NaN	2.378489
55.900042	33.500791	NaN	34.385419	22.399251	NaN	21.514623
34.218655	74.630355	NaN	71.567895	-40.411700	NaN	-37.349240
49.257293	50.120788	NaN	50.523965	-0.863495	NaN	-1.266672
76.815685	73.365882	NaN	67.526972	3.449803	NaN	9.288713
82.857571	40.072282	NaN	27.702815	42.785290	NaN	55.154756
76.318255	53.336645	NaN	57.892323	22.981610	NaN	18.425932
76.742504	55.745799	NaN	59.466251	20.996705	NaN	17.276254
52.281473	67.562436	NaN	75.589785	-15.280963	NaN	-23.308313
33.661060	62.276792	NaN	70.123514	-28.615731	NaN	-36.462453
77.204973	63.179864	NaN	59.183227	14.025109	NaN	18.021746
61.037003	20.090753	NaN	25.810094	40.946250	NaN	35.226909
58.631408	79.084536	NaN	78.587130	-20.453128	NaN	-19.955722
79.264443	59.822556	NaN	49.593234	19.441887	NaN	29.671208
73.174759	50.648295	NaN	58.644840	22.526464	NaN	14.529919
17.635767	71.583446	NaN	76.209475	-53.947679	NaN	-58.573708
61.050234	64.005879	NaN	63.097147	-2.955645	NaN	-2.046913
67.289065	71.663878	NaN	68.594776	-4.374813	NaN	-1.305711
56.565804	60.621035	NaN	74.638064	-4.055231	NaN	-18.072260
79.831983	75.356255	NaN	66.397747	4.475728	NaN	13.434236
60.779765	65.390322	NaN	69.537431	-4.610557	NaN	-8.757666
69.274326	60.944604	NaN	55.670834	8.329722	NaN	13.603492
32.789392	66.492856	NaN	62.703196	-33.703464	NaN	-29.913804
76.939577	62.291226	NaN	69.929655	14.648351	NaN	7.009922
50.668326	70.630340	NaN	68.912383	-19.962015	NaN	-18.244058
73.057127	59.328017	NaN	77.117393	13.729110	NaN	-4.060266
60.211474	36.823682	NaN	46.065959	23.387793	NaN	14.145515
79.891238	68.283621	NaN	63.431545	11.607617	NaN	16.459693
39.866521	70.586419	NaN	64.884817	-30.719898	NaN	-25.018297
56.803219	72.453821	NaN	72.771124	-15.650602	NaN	-15.967904
66.117505	65.287146	NaN	60.001485	0.830360	NaN	6.116021
67.823328	50.520115	NaN	54.829920	17.303212	NaN	12.993407
84.424979	77.226892	NaN	72.449705	7.198087	NaN	11.975274
48.299772	78.272326	NaN	80.325305	-29.972554	NaN	-32.025533
46.077696	79.883286	NaN	77.514583	-33.805589	NaN	-31.436887
64.927999	80.596975	NaN	77.695133	-15.668976	NaN	-12.767134
51.653238	80.576106	NaN	80.509764	-28.922868	NaN	-28.856526
46.870323	20.820043	NaN	45.031407	26.050280	NaN	1.838916
60.615447	43.169263	NaN	46.169349	17.446184	NaN	14.446098
69.857149	65.561532	NaN	65.971932	4.295617	NaN	3.885217
49.034856	47.689213	NaN	40.860383	1.345643	NaN	8.174473
70.594678	70.029742	NaN	78.152599	0.564936	NaN	-7.557922
58.043564	58.304968	NaN	42.185377	-0.261404	NaN	15.858188
77.634409	76.391731	NaN	76.045499	1.242679	NaN	1.588910
64.725395	66.856272	NaN	67.812602	-2.130878	NaN	-3.087207
70.158262	70.643788	NaN	66.841230	-0.485526	NaN	3.317032
76.234254	78.258612	NaN	75.377238	-2.024358	NaN	0.857016
57.214970	77.998841	NaN	73.287481	-20.783871	NaN	-16.072511
75.127688	85.674513	NaN	83.655094	-10.546826	NaN	-8.527407
37.552294	63.731372	NaN	56.317089	-26.179078	NaN	-18.764795
85.440730	83.463082	NaN	83.174647	1.977648	NaN	2.266083
74.744159	44.265692	NaN	37.406804	30.478467	NaN	37.337355
55.035734	55.871401	NaN	53.018332	-0.835667	NaN	2.017402
65.053897	74.145717	NaN	66.493035	-9.091820	NaN	-1.439138
79.183993	62.229228	NaN	65.916250	16.954765	NaN	13.267742
72.264555	60.981655	NaN	59.158591	11.282900	NaN	13.105964
60.596230	68.339362	NaN	67.464104	-7.743132	NaN	-6.867874
52.956793	69.135976	NaN	62.955625	-16.179182	NaN	-9.998832
42.569034	80.826780	NaN	78.741475	-38.257746	NaN	-36.172441
63.008198	68.485237	NaN	66.894223	-5.477038	NaN	-3.886024
88.234128	73.765547	NaN	72.634101	14.468581	NaN	15.600027
36.311835	33.157902	NaN	35.732280	3.153934	NaN	0.579556
75.178441	63.000657	NaN	66.723721	12.177784	NaN	8.454720
58.200339	55.038424	NaN	56.064263	3.161915	NaN	2.136076
61.474895	63.463423	NaN	74.599841	-1.988528	NaN	-13.124945
76.035032	52.225578	NaN	58.759975	23.809454	NaN	17.275057
60.110987	68.039134	NaN	76.994175	-7.928147	NaN	-16.883188
28.253977	74.410916	NaN	80.411979	-46.156939	NaN	-52.158002
46.227956	81.920123	NaN	86.299973	-35.692166	NaN	-40.072016
49.476228	74.919937	NaN	77.118048	-25.443709	NaN	-27.641820
53.780191	62.766105	NaN	58.131629	-8.985914	NaN	-4.351438
75.205429	49.806693	NaN	60.555640	25.398736	NaN	14.649790
62.134894	58.035752	NaN	53.398622	4.099141	NaN	8.736272
75.407008	66.681586	NaN	64.765295	8.725422	NaN	10.641713
70.631569	59.721853	NaN	58.392677	10.909716	NaN	12.238891
78.707411	53.049216	NaN	52.722673	25.658194	NaN	25.984737
73.217369	73.666426	NaN	74.629515	-0.449058	NaN	-1.412146
85.328986	77.264113	NaN	77.208717	8.064873	NaN	8.120268
76.292987	77.698188	NaN	68.489329	-1.405201	NaN	7.803658
72.809732	76.845336	NaN	77.882158	-4.035605	NaN	-5.072426
85.837691	61.921900	NaN	66.190582	23.915791	NaN	19.647109
46.820468	71.522695	NaN	72.321396	-24.702227	NaN	-25.500928
84.559980	59.445332	NaN	59.994566	25.114648	NaN	24.565414
82.331474	35.920425	NaN	52.653295	46.411049	NaN	29.678178
81.044079	51.994247	NaN	58.576936	29.049831	NaN	22.467143
52.753313	44.958708	NaN	55.160055	7.794605	NaN	-2.406742
72.395632	67.407799	NaN	74.977186	4.987834	NaN	-2.581554
45.809042	50.739460	NaN	58.408150	-4.930417	NaN	-12.599107
38.103398	70.992676	NaN	73.767337	-32.889278	NaN	-35.663939
37.847778	79.269524	NaN	76.513615	-41.421746	NaN	-38.665837
70.717556	71.686310	NaN	65.614009	-0.968754	NaN	5.103547
74.886426	79.195121	NaN	73.908996	-4.308695	NaN	0.977430
80.653322	16.620808	NaN	23.346694	64.032513	NaN	57.306627
52.707440	60.718749	NaN	64.731888	-8.011309	NaN	-12.024448
81.843186	75.481647	NaN	78.903059	6.361539	NaN	2.940127
83.220763	58.443936	NaN	54.153222	24.776827	NaN	29.067541
81.025826	71.844542	NaN	63.302822	9.181283	NaN	17.723003
31.227203	83.311536	NaN	80.096017	-52.084333	NaN	-48.868814
63.264144	44.532233	NaN	58.580565	18.731912	NaN	4.683579
74.347980	77.997877	NaN	73.294453	-3.649897	NaN	1.053527
42.486330	55.051050	NaN	61.790222	-12.564720	NaN	-19.303892
82.727282	73.097933	NaN	76.214751	9.629349	NaN	6.512531
51.766762	78.865498	NaN	77.299331	-27.098736	NaN	-25.532569
72.391049	54.581996	NaN	63.804764	17.809052	NaN	8.586284
80.984301	88.680569	NaN	84.517897	-7.696268	NaN	-3.533596
66.746342	57.813817	NaN	60.299479	8.932525	NaN	6.446863
71.405930	35.084364	NaN	25.631092	36.321566	NaN	45.774839
62.438671	27.805078	NaN	18.973752	34.633594	NaN	43.464919
75.142428	79.626093	NaN	76.673525	-4.483665	NaN	-1.531097
83.437784	76.268872	NaN	74.777163	7.168912	NaN	8.660620
61.114844	62.130734	NaN	64.925123	-1.015890	NaN	-3.810279
68.609283	76.349781	NaN	79.708969	-7.740498	NaN	-11.099686
74.293063	55.994150	NaN	56.803060	18.298913	NaN	17.490003
58.227733	68.708947	NaN	75.517098	-10.481214	NaN	-17.289365
73.019724	66.682119	NaN	70.405932	6.337604	NaN	2.613792
59.186092	76.314522	NaN	76.799826	-17.128430	NaN	-17.613734
62.889726	58.558064	NaN	53.188928	4.331662	NaN	9.700798
86.537354	40.194991	NaN	53.563644	46.342363	NaN	32.973710
71.252250	31.337835	NaN	40.276636	39.914415	NaN	30.975614
36.869941	70.373699	NaN	67.871623	-33.503758	NaN	-31.001682
55.606588	42.669258	NaN	33.136976	12.937330	NaN	22.469612
64.044931	63.248960	NaN	56.020769	0.795971	NaN	8.024162
70.820642	52.108734	NaN	55.747503	18.711908	NaN	15.073139
87.698944	45.233307	NaN	50.686090	42.465637	NaN	37.012854
77.273535	51.531920	NaN	47.197136	25.741615	NaN	30.076399
72.587995	81.538263	NaN	80.537458	-8.950268	NaN	-7.949464
81.980366	61.487766	NaN	59.560929	20.492600	NaN	22.419438
48.039124	61.633637	NaN	65.400668	-13.594514	NaN	-17.361545
77.071572	63.107951	NaN	66.103090	13.963621	NaN	10.968481
64.252715	61.711531	NaN	73.203762	2.541184	NaN	-8.951047
69.354124	35.107593	NaN	46.694045	34.246531	NaN	22.660078
76.072992	84.757448	NaN	81.832989	-8.684455	NaN	-5.759997
72.097052	39.994663	NaN	59.430826	32.102389	NaN	12.666226
57.606666	50.571922	NaN	52.891275	7.034744	NaN	4.715391
56.393934	65.004546	NaN	59.348388	-8.610613	NaN	-2.954454
67.946229	78.421046	NaN	75.890246	-10.474817	NaN	-7.944017
47.985735	73.857831	NaN	71.551933	-25.872095	NaN	-23.566198
76.960783	68.341014	NaN	72.399573	8.619769	NaN	4.561210
56.417322	64.590591	NaN	62.024184	-8.173269	NaN	-5.606862
70.592700	62.233735	NaN	66.688334	8.358965	NaN	3.904366
86.250504	61.723320	NaN	65.246816	24.527184	NaN	21.003687
55.420703	59.929885	NaN	66.434178	-4.509181	NaN	-11.013475
46.016668	39.134467	NaN	44.798835	6.882202	NaN	1.217834
73.856928	65.107254	NaN	73.874855	8.749674	NaN	-0.017927
74.533754	60.580947	NaN	53.657081	13.952807	NaN	20.876673
61.748830	79.161917	NaN	82.356868	-17.413087	NaN	-20.608038
67.593045	57.298146	NaN	55.051709	10.294899	NaN	12.541335
45.753144	76.011077	NaN	77.515875	-30.257933	NaN	-31.762731
46.131659	77.506978	NaN	73.584572	-31.375319	NaN	-27.452914
69.534873	33.997369	NaN	48.427257	35.537504	NaN	21.107616
51.147081	70.781120	NaN	67.883357	-19.634039	NaN	-16.736277
57.856383	44.614045	NaN	36.103577	13.242337	NaN	21.752806
79.156986	17.671241	NaN	24.940678	61.485745	NaN	54.216309
73.222249	74.113512	NaN	71.164000	-0.891264	NaN	2.058249
89.510337	76.906660	NaN	80.943699	12.603677	NaN	8.566638
43.614624	66.305821	NaN	69.183008	-22.691198	NaN	-25.568384
65.673337	66.260652	NaN	65.368252	-0.587315	NaN	0.305085
59.737040	67.022395	NaN	64.208475	-7.285356	NaN	-4.471436
69.086829	67.722210	NaN	73.841991	1.364619	NaN	-4.755163
74.978867	67.664568	NaN	64.057177	7.314299	NaN	10.921690
76.064292	68.138544	NaN	69.053017	7.925748	NaN	7.011275
48.854108	73.138548	NaN	71.746931	-24.284440	NaN	-22.892823
69.528972	88.344168	NaN	87.511979	-18.815196	NaN	-17.983007
48.070639	33.989521	NaN	44.861399	14.081118	NaN	3.209240
64.417337	61.573930	NaN	75.087295	2.843407	NaN	-10.669959
71.564798	47.659518	NaN	34.563866	23.905280	NaN	37.000932
78.350077	41.673014	NaN	46.508331	36.677063	NaN	31.841746
71.482911	62.508785	NaN	67.658776	8.974126	NaN	3.824135
44.719512	57.803485	NaN	57.503821	-13.083973	NaN	-12.784309
61.811478	53.317943	NaN	38.408295	8.493535	NaN	23.403183
62.982863	58.408240	NaN	57.422805	4.574623	NaN	5.560058
66.055320	63.382087	NaN	54.897440	2.673233	NaN	11.157880
67.956811	68.818895	NaN	73.321327	-0.862084	NaN	-5.364515
57.915688	59.893020	NaN	61.259632	-1.977332	NaN	-3.343945
68.083709	55.873797	NaN	53.529588	12.209913	NaN	14.554122
67.474414	49.475915	NaN	51.279642	17.998499	NaN	16.194772
68.410403	71.332484	NaN	67.545992	-2.922081	NaN	0.864412
77.335855	52.641492	NaN	59.059967	24.694364	NaN	18.275888
65.353266	55.026054	NaN	56.622111	10.327212	NaN	8.731155
76.125116	66.257703	NaN	68.309706	9.867413	NaN	7.815411
30.558875	69.485412	NaN	65.108316	-38.926537	NaN	-34.549441
58.640311	74.502520	NaN	73.403632	-15.862210	NaN	-14.763321
69.816909	66.834395	NaN	74.368918	2.982514	NaN	-4.552009
34.398046	86.353582	NaN	78.288322	-51.955536	NaN	-43.890276
72.783043	69.714078	NaN	69.716949	3.068965	NaN	3.066095
69.009912	41.417499	NaN	44.194591	27.592413	NaN	24.815321
64.740599	71.619506	NaN	70.083599	-6.878907	NaN	-5.343001
39.276326	33.546862	NaN	37.543699	5.729464	NaN	1.732628
72.891364	49.705813	NaN	37.581261	23.185552	NaN	35.310104
61.134320	73.307034	NaN	71.365910	-12.172714	NaN	-10.231590
72.708856	71.912175	NaN	77.223350	0.796680	NaN	-4.514494
71.082136	62.920721	NaN	61.239467	8.161415	NaN	9.842669
70.756083	60.246261	NaN	61.434973	10.509822	NaN	9.321110
68.024222	71.644715	NaN	76.271109	-3.620493	NaN	-8.246886
57.235882	83.416293	NaN	82.099097	-26.180411	NaN	-24.863214
47.466602	46.339318	NaN	53.787302	1.127283	NaN	-6.320701
34.440274	73.176044	NaN	74.396722	-38.735770	NaN	-39.956448
51.275101	77.506448	NaN	82.503732	-26.231347	NaN	-31.228632
66.719471	75.926334	NaN	80.544443	-9.206863	NaN	-13.824972
41.703659	72.582158	NaN	78.987980	-30.878500	NaN	-37.284321
67.384855	66.292407	NaN	67.676232	1.092447	NaN	-0.291377
67.528058	62.528367	NaN	60.330449	4.999691	NaN	7.197609
64.451195	77.425305	NaN	80.364525	-12.974110	NaN	-15.913330
82.592292	72.894492	NaN	68.094859	9.697801	NaN	14.497433
52.185155	39.983860	NaN	60.801076	12.201295	NaN	-8.615920
63.878363	43.574034	NaN	68.239531	20.304330	NaN	-4.361167
65.100196	88.071580	NaN	87.753392	-22.971385	NaN	-22.653197
74.890713	56.542692	NaN	65.351873	18.348021	NaN	9.538839
64.778112	76.708363	NaN	84.688483	-11.930251	NaN	-19.910371
74.587454	67.679349	NaN	69.506040	6.908106	NaN	5.081415
52.140901	66.854773	NaN	64.240819	-14.713872	NaN	-12.099918
72.901285	54.801607	NaN	52.365420	18.099678	NaN	20.535865
36.495034	67.551741	NaN	63.984893	-31.056707	NaN	-27.489859
66.912758	67.388004	NaN	65.562509	-0.475246	NaN	1.350249
72.293886	54.268380	NaN	53.763244	18.025506	NaN	18.530642
81.861233	77.954848	NaN	77.049265	3.906384	NaN	4.811968
64.824384	65.104802	NaN	64.919693	-0.280418	NaN	-0.095309
68.672609	74.841522	NaN	70.774902	-6.168914	NaN	-2.102293
76.394502	38.950151	NaN	28.398318	37.444352	NaN	47.996185
69.318417	62.095910	NaN	67.067612	7.222507	NaN	2.250805
59.824410	79.525031	NaN	78.351374	-19.700621	NaN	-18.526964
66.385456	61.053206	NaN	61.986602	5.332250	NaN	4.398855
81.126902	80.504616	NaN	83.987456	0.622286	NaN	-2.860554
80.380908	64.533214	NaN	69.349956	15.847694	NaN	11.030953
81.942923	56.381168	NaN	47.416612	25.561755	NaN	34.526312
82.800888	76.757015	NaN	75.533626	6.043873	NaN	7.267262
60.727365	75.358002	NaN	82.093494	-14.630637	NaN	-21.366129
35.190503	70.241533	NaN	67.869394	-35.051030	NaN	-32.678892
44.721681	45.428751	NaN	47.547533	-0.707070	NaN	-2.825851
65.818760	75.959348	NaN	75.017007	-10.140588	NaN	-9.198247
67.585609	79.986748	NaN	77.316057	-12.401139	NaN	-9.730449
58.807186	40.507009	NaN	22.425646	18.300177	NaN	36.381540
50.391691	79.455575	NaN	74.040626	-29.063884	NaN	-23.648935
34.221002	77.508114	NaN	75.988941	-43.287112	NaN	-41.767939
76.166245	72.587091	NaN	74.573264	3.579154	NaN	1.592981
55.599897	54.900423	NaN	59.889778	0.699473	NaN	-4.289881
57.551439	58.461343	NaN	60.813834	-0.909903	NaN	-3.262394
27.425599	63.122485	NaN	68.067370	-35.696887	NaN	-40.641772
84.822634	38.482101	NaN	49.560978	46.340533	NaN	35.261655
67.989517	67.305589	NaN	67.374686	0.683927	NaN	0.614830
73.808989	85.471281	NaN	80.452627	-11.662292	NaN	-6.643638
62.515314	66.141111	NaN	67.978112	-3.625797	NaN	-5.462798
28.704602	54.282083	NaN	62.693506	-25.577481	NaN	-33.988903
85.740643	73.251540	NaN	81.403875	12.489103	NaN	4.336768
57.068334	78.448714	NaN	76.521182	-21.380380	NaN	-19.452848
63.074769	67.561662	NaN	76.306879	-4.486893	NaN	-13.232110
68.310313	78.701097	NaN	80.880535	-10.390784	NaN	-12.570222
39.529650	86.378469	NaN	86.413534	-46.848819	NaN	-46.883884
66.012868	67.285528	NaN	64.389523	-1.272659	NaN	1.623345
71.150126	67.186198	NaN	57.986025	3.963927	NaN	13.164101
80.173505	87.145995	NaN	88.143522	-6.972490	NaN	-7.970017
10.486479	74.098098	NaN	75.569015	-63.611619	NaN	-65.082537
70.012338	52.758450	NaN	53.766955	17.253888	NaN	16.245383
70.255001	21.032055	NaN	35.081749	49.222946	NaN	35.173251
53.848960	48.455720	NaN	58.285587	5.393239	NaN	-4.436627
67.132914	59.721079	NaN	68.978126	7.411835	NaN	-1.845212
63.160755	44.906258	NaN	44.011336	18.254497	NaN	19.149419
60.813887	68.452899	NaN	71.626938	-7.639012	NaN	-10.813051
16.381825	69.889948	NaN	81.008798	-53.508123	NaN	-64.626973
67.560699	76.198131	NaN	76.980584	-8.637432	NaN	-9.419886
76.558895	48.127273	NaN	46.135291	28.431622	NaN	30.423604
58.597010	49.124964	NaN	43.689835	9.472046	NaN	14.907175
77.484589	66.777869	NaN	64.056049	10.706720	NaN	13.428539
58.428818	61.946908	NaN	63.179457	-3.518090	NaN	-4.750639
74.875246	60.059178	NaN	58.116547	14.816068	NaN	16.758699
61.863596	79.021469	NaN	83.271328	-17.157873	NaN	-21.407731
62.623935	77.732129	NaN	79.183353	-15.108194	NaN	-16.559417
-7.916769	66.854083	NaN	59.711551	-74.770852	NaN	-67.628320
79.032716	59.483119	NaN	57.124437	19.549597	NaN	21.908279
77.501526	80.508373	NaN	86.493901	-3.006847	NaN	-8.992375
71.938665	52.340784	NaN	52.553517	19.597881	NaN	19.385148
64.423470	77.343402	NaN	77.133040	-12.919932	NaN	-12.709569
67.069286	73.699365	NaN	73.452420	-6.630079	NaN	-6.383134
73.450627	66.694678	NaN	60.015934	6.755949	NaN	13.434694
72.854054	76.164054	NaN	78.702102	-3.310000	NaN	-5.848047
42.182147	60.847138	NaN	55.396223	-18.664991	NaN	-13.214076
76.124102	77.106645	NaN	77.582346	-0.982543	NaN	-1.458245
65.254690	63.663234	NaN	75.745227	1.591455	NaN	-10.490537
46.472115	84.271082	NaN	82.298399	-37.798968	NaN	-35.826285
45.742109	83.200453	NaN	82.127965	-37.458344	NaN	-36.385856
54.034527	70.754850	NaN	72.416676	-16.720323	NaN	-18.382149
67.712108	44.439073	NaN	47.558653	23.273035	NaN	20.153456
63.503399	78.119392	NaN	78.089044	-14.615993	NaN	-14.585645
75.395828	35.143112	NaN	47.555245	40.252716	NaN	27.840583
66.852148	65.202559	NaN	70.876914	1.649589	NaN	-4.024766
63.620021	68.132695	NaN	64.184208	-4.512675	NaN	-0.564187
59.860199	51.189311	NaN	48.723877	8.670887	NaN	11.136322
67.063226	66.635174	NaN	56.831093	0.428052	NaN	10.232133
46.053675	66.572175	NaN	64.346961	-20.518500	NaN	-18.293286
73.602466	66.247446	NaN	69.927579	7.355020	NaN	3.674887
60.482584	69.282280	NaN	70.672570	-8.799696	NaN	-10.189986
57.354949	52.757073	NaN	53.064365	4.597876	NaN	4.290584
68.295466	65.003914	NaN	61.953501	3.291552	NaN	6.341965
64.769912	58.392058	NaN	52.799176	6.377854	NaN	11.970736
69.210629	58.648417	NaN	61.556520	10.562212	NaN	7.654109
65.102838	66.692893	NaN	64.519136	-1.590055	NaN	0.583702
76.319523	76.731240	NaN	77.834719	-0.411718	NaN	-1.515196
65.501316	38.338306	NaN	43.430382	27.163010	NaN	22.070934
47.830576	66.520004	NaN	63.038323	-18.689427	NaN	-15.207746
80.531338	73.157573	NaN	79.542300	7.373764	NaN	0.989038
47.169380	85.853792	NaN	84.364257	-38.684412	NaN	-37.194877
71.780586	75.575112	NaN	74.295793	-3.794525	NaN	-2.515206
52.821122	74.646023	NaN	71.895186	-21.824901	NaN	-19.074064
63.008539	74.984104	NaN	71.655014	-11.975565	NaN	-8.646475
59.488615	49.105699	NaN	51.369420	10.382916	NaN	8.119195
36.397981	65.541465	NaN	62.476847	-29.143484	NaN	-26.078866
59.865884	50.254365	NaN	50.427013	9.611519	NaN	9.438871
62.090665	61.626691	NaN	66.270960	0.463974	NaN	-4.180295
59.870941	44.120983	NaN	57.443471	15.749958	NaN	2.427469
70.452795	63.327512	NaN	67.256859	7.125282	NaN	3.195935
59.073149	76.873602	NaN	79.446714	-17.800454	NaN	-20.373566
66.337034	32.459668	NaN	37.626534	33.877366	NaN	28.710500
60.722885	56.108586	NaN	63.620290	4.614299	NaN	-2.897405
55.709046	77.966456	NaN	76.654205	-22.257410	NaN	-20.945159
68.969405	49.973136	NaN	65.515595	18.996269	NaN	3.453810
72.672673	77.382154	NaN	80.113017	-4.709481	NaN	-7.440344
75.294172	77.016169	NaN	81.442448	-1.721997	NaN	-6.148276
38.433722	56.473708	NaN	63.706915	-18.039987	NaN	-25.273193
68.982129	75.661979	NaN	72.873791	-6.679850	NaN	-3.891662
76.828340	42.802313	NaN	37.141375	34.026027	NaN	39.686965
77.968598	53.897549	NaN	53.676103	24.071049	NaN	24.292495
67.539015	70.024505	NaN	60.162292	-2.485490	NaN	7.376724
82.394908	50.130146	NaN	41.400951	32.264763	NaN	40.993958
57.041084	61.666619	NaN	55.269652	-4.625535	NaN	1.771432
78.380163	55.996410	NaN	53.740413	22.383753	NaN	24.639750
75.837961	41.356214	NaN	47.326559	34.481747	NaN	28.511402
75.412263	84.793465	NaN	83.100373	-9.381202	NaN	-7.688111
72.164299	68.722405	NaN	60.649160	3.441894	NaN	11.515139
52.494112	81.067520	NaN	78.143229	-28.573408	NaN	-25.649117
63.270106	46.636217	NaN	51.451586	16.633889	NaN	11.818520
64.645916	79.407779	NaN	79.774591	-14.761863	NaN	-15.128675
64.544339	72.177807	NaN	72.720152	-7.633468	NaN	-8.175813
71.180992	65.169617	NaN	67.716432	6.011375	NaN	3.464560
63.292751	80.742158	NaN	84.920593	-17.449407	NaN	-21.627842
89.231545	60.809063	NaN	51.569323	28.422482	NaN	37.662222
79.466693	73.566815	NaN	77.496819	5.899877	NaN	1.969874
76.056385	75.245773	NaN	68.928672	0.810611	NaN	7.127712
72.052205	49.137540	NaN	46.956257	22.914664	NaN	25.095948
73.529532	54.711832	NaN	65.248266	18.817700	NaN	8.281266
78.815069	84.362775	NaN	84.513045	-5.547705	NaN	-5.697975
70.380547	80.953141	NaN	77.792476	-10.572594	NaN	-7.411930
68.166213	71.633411	NaN	74.609557	-3.467198	NaN	-6.443344
75.459267	66.195738	NaN	64.364493	9.263528	NaN	11.094774
72.079341	45.726206	NaN	52.668632	26.353135	NaN	19.410709
33.887946	55.949244	NaN	63.031910	-22.061298	NaN	-29.143964
51.722334	73.462421	NaN	78.775939	-21.740087	NaN	-27.053605
27.338005	62.415006	NaN	63.228454	-35.077001	NaN	-35.890449
68.882875	58.330941	NaN	61.407044	10.551934	NaN	7.475830
47.893565	68.826713	NaN	71.864990	-20.933149	NaN	-23.971426
71.852662	77.787079	NaN	72.963900	-5.934418	NaN	-1.111238
69.388308	70.375944	NaN	67.986307	-0.987636	NaN	1.402001
47.998435	75.187343	NaN	71.407872	-27.188908	NaN	-23.409437
80.210755	59.206706	NaN	56.518324	21.004048	NaN	23.692431
49.174877	61.807274	NaN	61.175999	-12.632396	NaN	-12.001122
52.570908	63.287526	NaN	67.181130	-10.716618	NaN	-14.610223
77.280442	61.898569	NaN	58.539224	15.381873	NaN	18.741218
73.938590	56.097558	NaN	55.029038	17.841033	NaN	18.909552
78.577884	69.211580	NaN	73.487873	9.366304	NaN	5.090011
60.668600	75.931532	NaN	73.712937	-15.262933	NaN	-13.044337
67.305670	65.216762	NaN	48.883890	2.088908	NaN	18.421780
80.992883	57.656672	NaN	58.477895	23.336211	NaN	22.514989
59.126923	84.639626	NaN	82.841297	-25.512703	NaN	-23.714374
66.992836	74.273004	NaN	78.298277	-7.280167	NaN	-11.305440
69.999962	76.591163	NaN	71.558613	-6.591202	NaN	-1.558651
67.026064	68.675669	NaN	68.985441	-1.649606	NaN	-1.959377
55.389460	76.897126	NaN	82.630130	-21.507667	NaN	-27.240670
82.807153	48.192800	NaN	45.083057	34.614353	NaN	37.724096
42.034410	70.753744	NaN	61.712147	-28.719334	NaN	-19.677738
70.971597	58.973380	NaN	66.598077	11.998217	NaN	4.373520
73.386279	70.631119	NaN	62.869909	2.755160	NaN	10.516370
51.153675	49.138030	NaN	64.493963	2.015645	NaN	-13.340288
68.946797	59.395668	NaN	60.797986	9.551130	NaN	8.148811
70.916933	62.409141	NaN	57.875617	8.507792	NaN	13.041316
71.877633	80.854446	NaN	81.322869	-8.976813	NaN	-9.445235
53.725661	35.920715	NaN	48.254551	17.804945	NaN	5.471110
62.722471	71.324847	NaN	64.247628	-8.602377	NaN	-1.525157
72.996504	63.831373	NaN	56.916598	9.165131	NaN	16.079906
65.434488	78.230913	NaN	73.592816	-12.796425	NaN	-8.158329
66.607144	68.955327	NaN	75.685591	-2.348184	NaN	-9.078448
76.488181	64.287822	NaN	64.962015	12.200359	NaN	11.526167
49.684884	41.823991	NaN	42.106976	7.860892	NaN	7.577907
60.064857	64.379303	NaN	76.664110	-4.314446	NaN	-16.599254
52.361211	68.675723	NaN	65.891601	-16.314512	NaN	-13.530390
55.900469	51.642263	NaN	42.599415	4.258206	NaN	13.301055
58.171289	69.008544	NaN	62.396712	-10.837255	NaN	-4.225423
69.606928	87.116984	NaN	87.634314	-17.510055	NaN	-18.027385
76.716797	77.143342	NaN	76.975622	-0.426545	NaN	-0.258824
73.792363	50.789872	NaN	47.970583	23.002491	NaN	25.821780
78.492993	72.989851	NaN	70.095145	5.503143	NaN	8.397848
68.440552	52.539082	NaN	36.961944	15.901470	NaN	31.478608
74.811431	53.005901	NaN	62.985765	21.805530	NaN	11.825667
80.746949	73.907018	NaN	71.279660	6.839931	NaN	9.467289
81.451372	49.597833	NaN	46.554469	31.853540	NaN	34.896904
32.746168	73.269828	NaN	77.468457	-40.523660	NaN	-44.722288
44.198785	70.126235	NaN	70.170252	-25.927451	NaN	-25.971467
70.493710	62.357550	NaN	46.860888	8.136161	NaN	23.632823
35.500225	70.157754	NaN	65.971935	-34.657528	NaN	-30.471709
82.020991	68.199768	NaN	70.273822	13.821222	NaN	11.747169
35.315937	79.324065	NaN	79.545913	-44.008128	NaN	-44.229976
68.691178	79.019177	NaN	74.056722	-10.327999	NaN	-5.365544
49.470475	59.997866	NaN	61.650005	-10.527390	NaN	-12.179530
70.288594	69.771383	NaN	72.675925	0.517211	NaN	-2.387331
77.562230	32.834637	NaN	41.706603	44.727593	NaN	35.855627
69.450627	64.067231	NaN	61.288895	5.383397	NaN	8.161733
56.880321	71.173149	NaN	68.437741	-14.292828	NaN	-11.557420
84.218254	51.362738	NaN	59.490922	32.855515	NaN	24.727332
52.944435	76.725984	NaN	71.848549	-23.781549	NaN	-18.904115
64.757394	65.251437	NaN	59.110294	-0.494043	NaN	5.647100
69.874128	75.445133	NaN	78.411647	-5.571005	NaN	-8.537518
78.166607	63.075451	NaN	70.205555	15.091156	NaN	7.961053
55.302111	44.261429	NaN	48.153342	11.040682	NaN	7.148770
78.819285	68.224138	NaN	65.916855	10.595146	NaN	12.902430
58.811305	67.817246	NaN	70.504160	-9.005941	NaN	-11.692855
52.225725	57.859737	NaN	57.879861	-5.634012	NaN	-5.654135
62.599704	62.709167	NaN	61.910716	-0.109463	NaN	0.688988
71.225209	59.075853	NaN	55.429034	12.149356	NaN	15.796175
68.656917	86.169652	NaN	86.330692	-17.512735	NaN	-17.673775
80.609844	79.461063	NaN	78.063682	1.148781	NaN	2.546162
73.647237	61.515957	NaN	61.543735	12.131280	NaN	12.103502
49.132441	64.603334	NaN	66.533526	-15.470893	NaN	-17.401086
71.579295	58.011704	NaN	54.805170	13.567591	NaN	16.774124
64.950663	68.564289	NaN	68.733918	-3.613626	NaN	-3.783255
66.816684	69.788852	NaN	74.695098	-2.972168	NaN	-7.878414
69.212456	41.372842	NaN	33.099132	27.839614	NaN	36.113325
39.823950	88.463477	NaN	88.892021	-48.639527	NaN	-49.068071
62.926579	50.840262	NaN	53.421735	12.086318	NaN	9.504845
71.295456	67.139402	NaN	64.092616	4.156054	NaN	7.202840
74.557124	71.809908	NaN	67.664088	2.747216	NaN	6.893036
72.909673	74.878095	NaN	77.810005	-1.968422	NaN	-4.900332
58.728410	70.493359	NaN	75.400194	-11.764949	NaN	-16.671784
73.835890	72.567721	NaN	65.942228	1.268169	NaN	7.893662
71.999513	81.925471	NaN	79.736778	-9.925958	NaN	-7.737265
62.517821	80.645198	NaN	81.022804	-18.127378	NaN	-18.504983
54.632821	74.972336	NaN	71.528699	-20.339515	NaN	-16.895878
72.526195	62.540670	NaN	58.205950	9.985525	NaN	14.320245
73.319218	60.774048	NaN	62.496526	12.545170	NaN	10.822692
65.818074	53.243403	NaN	42.726722	12.574671	NaN	23.091352
57.723557	76.054036	NaN	76.211384	-18.330479	NaN	-18.487827
63.683045	66.804708	NaN	61.772495	-3.121662	NaN	1.910550
79.487997	53.912938	NaN	42.582034	25.575059	NaN	36.905963
54.116627	54.050409	NaN	57.799014	0.066218	NaN	-3.682387
75.942656	56.581252	NaN	49.628770	19.361404	NaN	26.313886
51.027269	59.136503	NaN	50.453090	-8.109234	NaN	0.574179
61.138212	65.943764	NaN	63.372164	-4.805552	NaN	-2.233951
74.796637	25.852519	NaN	19.721153	48.944119	NaN	55.075484
62.102921	52.882652	NaN	47.888090	9.220270	NaN	14.214831
54.951247	64.833050	NaN	49.477734	-9.881803	NaN	5.473513
79.198938	73.679847	NaN	66.499727	5.519091	NaN	12.699211
47.538173	73.401190	NaN	72.124256	-25.863017	NaN	-24.586083
64.146266	89.635824	NaN	86.494297	-25.489558	NaN	-22.348031
51.738314	80.866673	NaN	83.090763	-29.128359	NaN	-31.352449
69.181701	65.282202	NaN	63.382438	3.899499	NaN	5.799262
57.914036	81.118055	NaN	84.371287	-23.204019	NaN	-26.457251
47.986063	57.771829	NaN	54.232553	-9.785766	NaN	-6.246490
74.762543	64.897176	NaN	68.074664	9.865367	NaN	6.687879
56.476405	61.043246	NaN	60.634544	-4.566841	NaN	-4.158140
76.546873	68.978255	NaN	66.574617	7.568618	NaN	9.972256
60.053941	65.174259	NaN	60.974166	-5.120318	NaN	-0.920225
68.567918	66.471485	NaN	64.944976	2.096434	NaN	3.622943
33.334857	51.712715	NaN	32.752711	-18.377858	NaN	0.582146
84.211456	38.258843	NaN	58.860693	45.952613	NaN	25.350763
73.490289	62.517396	NaN	66.223721	10.972892	NaN	7.266568
66.171477	49.833136	NaN	46.304491	16.338340	NaN	19.866986
81.386265	71.719720	NaN	79.429569	9.666545	NaN	1.956696
40.952444	66.071449	NaN	68.327807	-25.119005	NaN	-27.375363
60.277091	57.440216	NaN	55.869312	2.836875	NaN	4.407779
46.292924	55.263607	NaN	58.651782	-8.970683	NaN	-12.358858
67.233787	56.508814	NaN	55.163010	10.724972	NaN	12.070777
60.888478	77.046813	NaN	80.985866	-16.158336	NaN	-20.097389
61.461328	52.904003	NaN	58.498901	8.557325	NaN	2.962427
88.573293	55.158764	NaN	59.535572	33.414529	NaN	29.037722
-8.160078	86.760280	NaN	83.840281	-94.920358	NaN	-92.000359
47.060991	53.068595	NaN	49.251644	-6.007604	NaN	-2.190653
61.426731	49.148907	NaN	57.006366	12.277824	NaN	4.420365
70.653263	67.824356	NaN	71.834550	2.828907	NaN	-1.181287
68.317107	67.792978	NaN	64.954539	0.524129	NaN	3.362568
60.706253	37.412304	NaN	42.906461	23.293949	NaN	17.799792
77.547911	73.837023	NaN	67.182777	3.710888	NaN	10.365134
65.329657	70.910329	NaN	75.889102	-5.580672	NaN	-10.559445
78.728119	69.416841	NaN	63.833117	9.311278	NaN	14.895002
67.907916	66.849341	NaN	62.939870	1.058575	NaN	4.968046
47.163359	72.759748	NaN	80.629890	-25.596389	NaN	-33.466532
53.854629	70.907245	NaN	71.957322	-17.052616	NaN	-18.102693
67.592829	54.473471	NaN	51.273745	13.119358	NaN	16.319084
62.425727	53.344309	NaN	46.698152	9.081418	NaN	15.727576
87.454895	69.690303	NaN	63.367028	17.764592	NaN	24.087868
26.594866	69.618890	NaN	72.277735	-43.024025	NaN	-45.682869
71.826979	64.869637	NaN	59.445346	6.957342	NaN	12.381633
81.226674	59.155012	NaN	57.549625	22.071662	NaN	23.677049
52.346397	13.680450	NaN	20.994333	38.665948	NaN	31.352064
69.277137	71.702094	NaN	75.498719	-2.424957	NaN	-6.221583
78.329701	52.127068	NaN	64.908756	26.202633	NaN	13.420945
75.841966	70.058483	NaN	69.324842	5.783483	NaN	6.517124
75.530227	44.801834	NaN	62.404240	30.728393	NaN	13.125987
69.730568	75.908072	NaN	76.039554	-6.177504	NaN	-6.308986
48.955701	51.048226	NaN	47.086784	-2.092525	NaN	1.868917
42.068389	58.534925	NaN	46.839964	-16.466536	NaN	-4.771575
41.525938	77.934932	NaN	73.627239	-36.408994	NaN	-32.101301
60.294111	77.318133	NaN	80.539395	-17.024022	NaN	-20.245284
70.813642	71.625083	NaN	62.086110	-0.811441	NaN	8.727532
65.969559	58.192007	NaN	59.309160	7.777552	NaN	6.660399
67.428905	46.036365	NaN	58.800309	21.392540	NaN	8.628596
62.758812	52.285549	NaN	72.927166	10.473263	NaN	-10.168354
74.654665	84.210689	NaN	84.562275	-9.556024	NaN	-9.907610
67.099455	57.558436	NaN	62.425048	9.541020	NaN	4.674407
87.307572	60.340281	NaN	61.211508	26.967291	NaN	26.096064
47.221744	68.537190	NaN	73.591769	-21.315446	NaN	-26.370025
59.988881	82.872616	NaN	83.481877	-22.883735	NaN	-23.492996
69.515183	-0.847888	NaN	-10.832974	70.363071	NaN	80.348158
67.214821	70.635194	NaN	73.682813	-3.420373	NaN	-6.467992
48.354768	75.133181	NaN	72.211616	-26.778413	NaN	-23.856848
42.314460	84.230092	NaN	85.568584	-41.915632	NaN	-43.254124
77.503133	44.699127	NaN	43.715251	32.804006	NaN	33.787882
60.644279	54.278475	NaN	57.083756	6.365804	NaN	3.560523
68.697827	65.692515	NaN	69.412144	3.005312	NaN	-0.714317
73.677701	74.658024	NaN	75.723912	-0.980323	NaN	-2.046210
47.602064	72.099589	NaN	67.378668	-24.497526	NaN	-19.776605
83.953382	53.243962	NaN	55.472469	30.709419	NaN	28.480913
81.759042	48.583563	NaN	45.184337	33.175479	NaN	36.574706
65.378321	80.801320	NaN	77.580377	-15.422999	NaN	-12.202056
16.537346	76.155949	NaN	81.123353	-59.618603	NaN	-64.586007
56.513701	50.115739	NaN	51.929352	6.397962	NaN	4.584349
48.340510	59.858733	NaN	64.105069	-11.518223	NaN	-15.764559
71.225657	78.384624	NaN	73.261867	-7.158967	NaN	-2.036210
71.896011	65.183694	NaN	68.685373	6.712317	NaN	3.210638
79.972027	67.240799	NaN	62.895404	12.731228	NaN	17.076623
82.102279	85.382520	NaN	82.274941	-3.280242	NaN	-0.172662
76.840025	49.621327	NaN	52.407483	27.218698	NaN	24.432543
74.233434	61.464137	NaN	63.327772	12.769297	NaN	10.905662
76.125096	67.156843	NaN	72.698208	8.968253	NaN	3.426888
58.201138	69.377048	NaN	76.892456	-11.175909	NaN	-18.691318
75.484610	64.098582	NaN	67.645240	11.386028	NaN	7.839369
61.808090	58.972155	NaN	66.222004	2.835935	NaN	-4.413913
79.034748	50.685098	NaN	41.885586	28.349650	NaN	37.149162
78.904446	61.796510	NaN	63.165111	17.107936	NaN	15.739335
74.682584	65.288523	NaN	67.774553	9.394061	NaN	6.908031
78.123759	69.374254	NaN	70.131705	8.749505	NaN	7.992053
59.712667	74.207891	NaN	65.837592	-14.495224	NaN	-6.124924
79.054889	58.178224	NaN	56.816292	20.876665	NaN	22.238597
70.540213	66.635869	NaN	59.087372	3.904344	NaN	11.452842
46.259327	62.391808	NaN	66.803055	-16.132481	NaN	-20.543728
59.826226	54.872118	NaN	61.646296	4.954108	NaN	-1.820070
70.038043	66.640684	NaN	70.529097	3.397359	NaN	-0.491054
81.149336	50.573845	NaN	52.778249	30.575491	NaN	28.371087
64.200170	66.240990	NaN	76.285734	-2.040819	NaN	-12.085564
71.226947	69.976776	NaN	59.673210	1.250172	NaN	11.553737
84.771678	64.990931	NaN	70.896969	19.780748	NaN	13.874709
60.846325	61.067623	NaN	59.499837	-0.221298	NaN	1.346488
78.761705	36.239565	NaN	19.024189	42.522140	NaN	59.737516
37.052393	51.530945	NaN	51.671201	-14.478553	NaN	-14.618809
85.994665	52.965905	NaN	42.984455	33.028760	NaN	43.010209
68.585462	73.734850	NaN	72.985108	-5.149388	NaN	-4.399646
63.029545	71.854940	NaN	77.862078	-8.825394	NaN	-14.832533
28.598223	72.465481	NaN	70.551314	-43.867257	NaN	-41.953091
68.431156	71.667300	NaN	73.143121	-3.236144	NaN	-4.711965
70.503786	76.367858	NaN	72.513018	-5.864072	NaN	-2.009232
61.549305	75.108641	NaN	70.855692	-13.559335	NaN	-9.306387
83.685846	70.436067	NaN	70.355419	13.249779	NaN	13.330427
75.328781	60.019939	NaN	64.898688	15.308842	NaN	10.430093
61.169547	84.610217	NaN	85.893770	-23.440669	NaN	-24.724222
77.128564	65.076158	NaN	73.592480	12.052405	NaN	3.536083
72.757596	37.161251	NaN	36.590285	35.596345	NaN	36.167311
70.132573	58.852337	NaN	65.907449	11.280236	NaN	4.225125
81.204360	75.336862	NaN	77.151190	5.867498	NaN	4.053170
64.423547	74.752621	NaN	66.387288	-10.329074	NaN	-1.963741
49.043756	70.201937	NaN	74.763880	-21.158181	NaN	-25.720125
86.299464	56.022680	NaN	56.884636	30.276783	NaN	29.414827
84.991983	68.926960	NaN	78.792076	16.065023	NaN	6.199906
58.391217	46.406818	NaN	57.647992	11.984400	NaN	0.743225
40.739521	69.813578	NaN	68.255716	-29.074058	NaN	-27.516195
50.483577	80.514917	NaN	77.825426	-30.031340	NaN	-27.341849
60.336932	71.919913	NaN	68.818033	-11.582981	NaN	-8.481101
64.513494	65.417760	NaN	64.188687	-0.904266	NaN	0.324807
74.956804	59.710167	NaN	70.016348	15.246637	NaN	4.940456
47.806405	77.631295	NaN	74.188541	-29.824891	NaN	-26.382136
60.400800	44.383046	NaN	38.937061	16.017753	NaN	21.463739
52.146904	67.019148	NaN	65.235557	-14.872244	NaN	-13.088654
61.177705	61.958850	NaN	67.171693	-0.781145	NaN	-5.993988
45.699267	41.940131	NaN	45.331769	3.759135	NaN	0.367498
54.565180	41.177191	NaN	55.612966	13.387989	NaN	-1.047786
44.725536	30.400350	NaN	34.052987	14.325186	NaN	10.672549
80.331321	70.244647	NaN	67.118928	10.086674	NaN	13.212393
63.893216	65.893926	NaN	70.879321	-2.000709	NaN	-6.986104
75.344326	73.964262	NaN	73.500928	1.380063	NaN	1.843398
60.059889	78.928064	NaN	76.296999	-18.868175	NaN	-16.237110
74.515098	60.710885	NaN	66.894225	13.804213	NaN	7.620873
76.349917	72.519878	NaN	77.216905	3.830039	NaN	-0.866989
67.839959	77.915814	NaN	77.866869	-10.075855	NaN	-10.026910
85.741988	71.262581	NaN	79.688334	14.479408	NaN	6.053654
51.097726	60.557969	NaN	60.905434	-9.460243	NaN	-9.807708
57.074983	69.951427	NaN	72.404458	-12.876444	NaN	-15.329475
57.254578	65.790358	NaN	73.080352	-8.535780	NaN	-15.825774
86.929424	59.470065	NaN	67.450100	27.459360	NaN	19.479325
71.535255	55.892050	NaN	58.059556	15.643205	NaN	13.475699
61.258653	67.038286	NaN	70.463934	-5.779634	NaN	-9.205281
70.228956	70.393264	NaN	72.628584	-0.164308	NaN	-2.399629
36.256579	77.520420	NaN	82.454031	-41.263842	NaN	-46.197453
68.437522	66.590972	NaN	66.853918	1.846549	NaN	1.583603
69.909062	73.280832	NaN	74.209919	-3.371770	NaN	-4.300857
62.863126	72.017908	NaN	64.349803	-9.154782	NaN	-1.486678
64.566417	79.609133	NaN	79.459443	-15.042716	NaN	-14.893027
83.762160	72.276431	NaN	71.656584	11.485729	NaN	12.105576
67.921554	53.545949	NaN	62.602665	14.375605	NaN	5.318889
60.382170	47.831894	NaN	48.274122	12.550276	NaN	12.108048
43.046866	66.513030	NaN	72.874790	-23.466165	NaN	-29.827924
64.962374	78.503311	NaN	84.156423	-13.540937	NaN	-19.194050
62.917625	80.637440	NaN	80.461158	-17.719815	NaN	-17.543533
69.508419	63.836784	NaN	65.107872	5.671635	NaN	4.400546
71.034511	62.074553	NaN	64.450621	8.959957	NaN	6.583889
49.160401	76.274276	NaN	75.791599	-27.113875	NaN	-26.631197
75.809325	78.273793	NaN	76.957322	-2.464468	NaN	-1.147997
70.962270	70.699962	NaN	69.420421	0.262307	NaN	1.541849
72.150273	53.781323	NaN	66.824206	18.368950	NaN	5.326067
60.518781	60.805001	NaN	66.597304	-0.286220	NaN	-6.078523
67.089689	50.023823	NaN	56.194675	17.065867	NaN	10.895015
90.000081	59.251968	NaN	57.235284	30.748112	NaN	32.764797
67.175458	78.636766	NaN	73.613715	-11.461308	NaN	-6.438256
41.593680	66.543401	NaN	76.086791	-24.949720	NaN	-34.493110
45.478233	69.473121	NaN	75.186402	-23.994887	NaN	-29.708168
69.173139	66.794479	NaN	75.039743	2.378660	NaN	-5.866603
70.374086	80.644867	NaN	77.086748	-10.270781	NaN	-6.712662
51.706837	74.490472	NaN	70.965218	-22.783635	NaN	-19.258381
65.447699	47.108509	NaN	50.943644	18.339190	NaN	14.504056
53.515732	84.088292	NaN	86.837189	-30.572560	NaN	-33.321457
51.985151	74.296572	NaN	71.222463	-22.311421	NaN	-19.237312
66.017962	31.997799	NaN	36.902100	34.020163	NaN	29.115861
66.702573	75.203398	NaN	69.023904	-8.500825	NaN	-2.321331
62.010208	51.581925	NaN	57.247005	10.428283	NaN	4.763202
57.053387	75.052356	NaN	69.120278	-17.998970	NaN	-12.066891
54.959138	50.482276	NaN	23.841909	4.476863	NaN	31.117230
59.819600	63.384084	NaN	63.154327	-3.564484	NaN	-3.334727
66.667154	76.857278	NaN	80.040140	-10.190124	NaN	-13.372986
66.946480	84.264077	NaN	80.154072	-17.317597	NaN	-13.207592
62.688471	74.089681	NaN	74.420139	-11.401209	NaN	-11.731668
74.241107	69.495014	NaN	73.245308	4.746093	NaN	0.995799
74.377210	76.143284	NaN	75.207374	-1.766074	NaN	-0.830164
64.029904	64.105590	NaN	68.378495	-0.075685	NaN	-4.348590
64.823541	63.740072	NaN	64.636932	1.083469	NaN	0.186609
61.754698	80.296839	NaN	76.134286	-18.542142	NaN	-14.379588
57.189473	60.591644	NaN	47.599553	-3.402171	NaN	9.589920
28.831191	52.741125	NaN	55.185425	-23.909934	NaN	-26.354233
82.496090	43.065319	NaN	53.484065	39.430771	NaN	29.012025
73.693303	36.656634	NaN	43.646159	37.036669	NaN	30.047143
69.532705	53.649437	NaN	62.622253	15.883268	NaN	6.910453
53.098398	67.542026	NaN	63.581442	-14.443627	NaN	-10.483044
73.711925	64.530811	NaN	61.735446	9.181114	NaN	11.976478
30.831829	63.724811	NaN	64.518086	-32.892982	NaN	-33.686258
86.943710	91.072147	NaN	87.691404	-4.128437	NaN	-0.747695
60.104033	75.907078	NaN	77.543911	-15.803045	NaN	-17.439878
60.397856	44.663307	NaN	60.731902	15.734549	NaN	-0.334046
55.417678	71.926669	NaN	69.240956	-16.508990	NaN	-13.823277
52.793555	66.480043	NaN	66.296372	-13.686488	NaN	-13.502817
52.953711	60.716468	NaN	68.889728	-7.762757	NaN	-15.936017
73.912960	77.181903	NaN	82.884015	-3.268943	NaN	-8.971055
64.919400	63.065283	NaN	65.203171	1.854116	NaN	-0.283771
70.167547	53.762619	NaN	55.494146	16.404928	NaN	14.673401
88.050984	83.182759	NaN	82.205904	4.868225	NaN	5.845080
59.148203	74.786292	NaN	85.319058	-15.638089	NaN	-26.170855
75.869009	71.349698	NaN	71.998032	4.519311	NaN	3.870977
87.264575	66.748278	NaN	65.632152	20.516298	NaN	21.632424
83.892554	52.028439	NaN	56.084252	31.864115	NaN	27.808302
60.431492	68.127261	NaN	67.051737	-7.695769	NaN	-6.620245
80.304966	62.109408	NaN	74.812902	18.195558	NaN	5.492064
68.502456	74.704668	NaN	71.323795	-6.202213	NaN	-2.821339
76.821596	81.102901	NaN	72.232540	-4.281304	NaN	4.589057
71.168643	60.437282	NaN	60.339527	10.731362	NaN	10.829116
64.882590	83.690162	NaN	81.578438	-18.807572	NaN	-16.695848
68.533601	56.438297	NaN	59.040166	12.095305	NaN	9.493436
66.290841	64.243563	NaN	62.603094	2.047278	NaN	3.687747
60.155105	88.858264	NaN	91.272986	-28.703159	NaN	-31.117882
64.638622	59.508535	NaN	63.545893	5.130087	NaN	1.092729
66.079920	59.735611	NaN	68.801013	6.344310	NaN	-2.721093
67.140429	63.118989	NaN	66.375627	4.021440	NaN	0.764802
72.104125	61.305542	NaN	72.780515	10.798584	NaN	-0.676389
74.073532	57.802658	NaN	52.614288	16.270874	NaN	21.459244
66.803984	90.048971	NaN	88.068814	-23.244988	NaN	-21.264830
56.205824	86.248642	NaN	86.668832	-30.042818	NaN	-30.463008
58.119558	47.738237	NaN	47.200249	10.381321	NaN	10.919309
54.406668	55.016397	NaN	59.706033	-0.609730	NaN	-5.299366
45.788357	71.759235	NaN	66.696324	-25.970878	NaN	-20.907967
45.330037	14.047486	NaN	37.740732	31.282551	NaN	7.589304
66.993474	46.578438	NaN	59.653838	20.415036	NaN	7.339636
65.748113	65.040988	NaN	59.734085	0.707125	NaN	6.014028
41.810701	64.121219	NaN	73.893844	-22.310519	NaN	-32.083144
74.203394	70.514661	NaN	65.934373	3.688733	NaN	8.269021
82.704959	55.599946	NaN	60.122521	27.105012	NaN	22.582438
66.735701	32.955650	NaN	41.658219	33.780050	NaN	25.077482
81.965953	55.762509	NaN	49.132293	26.203444	NaN	32.833660
76.733671	61.137371	NaN	69.649876	15.596299	NaN	7.083795
71.633530	79.247389	NaN	82.686886	-7.613859	NaN	-11.053356
67.992138	83.780415	NaN	83.381341	-15.788277	NaN	-15.389203
41.720063	62.072554	NaN	70.410294	-20.352491	NaN	-28.690231
53.481505	52.530606	NaN	59.661579	0.950899	NaN	-6.180074
75.117584	63.322355	NaN	61.319511	11.795229	NaN	13.798073
53.051360	73.741631	NaN	79.362834	-20.690271	NaN	-26.311474
76.265264	63.912071	NaN	59.149825	12.353193	NaN	17.115439
69.552817	72.710639	NaN	74.434551	-3.157823	NaN	-4.881734
51.638937	44.962746	NaN	43.937000	6.676191	NaN	7.701937
56.977453	81.167375	NaN	82.777550	-24.189922	NaN	-25.800097
78.708991	76.486779	NaN	80.311236	2.222212	NaN	-1.602245
60.387185	75.520602	NaN	63.049151	-15.133417	NaN	-2.661966
70.434699	54.153937	NaN	55.777496	16.280762	NaN	14.657202
45.552174	44.076859	NaN	51.632376	1.475315	NaN	-6.080202
75.061024	67.491409	NaN	74.720125	7.569615	NaN	0.340898
87.459741	71.950952	NaN	68.362906	15.508789	NaN	19.096835
50.268792	64.340777	NaN	63.444086	-14.071985	NaN	-13.175294
64.013673	60.338007	NaN	69.869651	3.675665	NaN	-5.855978
51.984741	57.664738	NaN	49.677590	-5.679997	NaN	2.307151
78.603277	84.832282	NaN	84.449902	-6.229005	NaN	-5.846625
80.976813	78.889749	NaN	82.672905	2.087064	NaN	-1.696092
84.801753	82.966110	NaN	83.955988	1.835642	NaN	0.845764
51.080287	63.553073	NaN	62.508016	-12.472786	NaN	-11.427729
61.963314	55.458807	NaN	58.567559	6.504506	NaN	3.395755
84.994999	71.358428	NaN	68.142543	13.636571	NaN	16.852456
79.055882	65.689238	NaN	71.351897	13.366644	NaN	7.703985
64.476864	44.849149	NaN	33.400557	19.627715	NaN	31.076307
52.636167	62.231154	NaN	67.258931	-9.594987	NaN	-14.622764
61.225871	76.065633	NaN	81.955521	-14.839762	NaN	-20.729651
82.700668	54.348953	NaN	54.222941	28.351715	NaN	28.477727
64.983820	39.986696	NaN	37.515810	24.997124	NaN	27.468010
84.418965	66.204979	NaN	72.801268	18.213986	NaN	11.617697
51.073830	66.952322	NaN	58.913880	-15.878491	NaN	-7.840050
70.882939	86.715647	NaN	89.165114	-15.832708	NaN	-18.282175
62.800963	27.683818	NaN	58.735723	35.117146	NaN	4.065241
62.275440	61.852557	NaN	63.202953	0.422883	NaN	-0.927514
37.994660	37.088861	NaN	41.517891	0.905799	NaN	-3.523231
82.003714	63.274904	NaN	53.595490	18.728810	NaN	28.408224
83.630981	85.776857	NaN	80.254351	-2.145876	NaN	3.376630
74.816455	41.459207	NaN	36.824357	33.357249	NaN	37.992098
51.685541	70.396416	NaN	68.342542	-18.710874	NaN	-16.657001
40.826657	61.709888	NaN	60.075707	-20.883231	NaN	-19.249049
50.793677	56.015355	NaN	52.940714	-5.221678	NaN	-2.147037
80.399445	79.102664	NaN	78.371031	1.296781	NaN	2.028413
75.212821	82.241801	NaN	84.565642	-7.028980	NaN	-9.352821
79.210706	73.680440	NaN	81.080644	5.530266	NaN	-1.869938
69.075883	66.010312	NaN	65.559424	3.065571	NaN	3.516459
84.436314	74.866419	NaN	75.499293	9.569895	NaN	8.937020
67.499329	72.431266	NaN	69.530952	-4.931936	NaN	-2.031623
63.745109	81.462943	NaN	79.872780	-17.717834	NaN	-16.127671
84.158505	71.511213	NaN	68.579725	12.647292	NaN	15.578780
67.713503	51.266548	NaN	42.229233	16.446955	NaN	25.484270
70.271432	60.606688	NaN	60.197684	9.664744	NaN	10.073748
81.839178	65.310850	NaN	67.945542	16.528328	NaN	13.893636
61.514905	80.755722	NaN	75.703984	-19.240817	NaN	-14.189079
70.919195	58.169860	NaN	62.128673	12.749335	NaN	8.790522
60.705723	63.902904	NaN	61.780912	-3.197181	NaN	-1.075188
62.698039	43.520729	NaN	46.255132	19.177310	NaN	16.442907
47.483235	46.353431	NaN	60.067137	1.129804	NaN	-12.583902
79.003834	53.682960	NaN	44.857488	25.320874	NaN	34.146346
71.237436	46.220432	NaN	54.289347	25.017004	NaN	16.948089
80.119729	75.431414	NaN	72.710728	4.688315	NaN	7.409001
79.567940	57.640270	NaN	61.333248	21.927669	NaN	18.234691
67.974627	51.786045	NaN	61.918692	16.188582	NaN	6.055935
65.901842	71.167499	NaN	73.099819	-5.265656	NaN	-7.197977
75.337625	80.357885	NaN	82.824671	-5.020260	NaN	-7.487047
74.195804	58.633653	NaN	71.887631	15.562151	NaN	2.308173
76.054149	76.450956	NaN	77.267444	-0.396807	NaN	-1.213295
71.493120	71.077637	NaN	71.294829	0.415482	NaN	0.198290
62.618778	55.471020	NaN	67.888405	7.147757	NaN	-5.269627
71.489393	79.973520	NaN	81.950927	-8.484127	NaN	-10.461534
79.744678	56.606750	NaN	64.163277	23.137928	NaN	15.581401
65.445699	54.891358	NaN	53.337764	10.554341	NaN	12.107935
60.868871	59.732128	NaN	54.208684	1.136743	NaN	6.660187
61.498794	81.483827	NaN	82.103697	-19.985034	NaN	-20.604904
69.801268	61.413852	NaN	59.779495	8.387416	NaN	10.021772
60.790116	77.147022	NaN	76.486563	-16.356906	NaN	-15.696447
75.657143	62.524147	NaN	64.190980	13.132996	NaN	11.466163
65.896509	64.300236	NaN	64.307606	1.596273	NaN	1.588903
78.118333	78.135230	NaN	80.305021	-0.016897	NaN	-2.186688
65.050171	67.789296	NaN	63.970986	-2.739125	NaN	1.079184
72.582929	59.312888	NaN	75.126348	13.270041	NaN	-2.543420
76.581954	79.843249	NaN	82.823443	-3.261295	NaN	-6.241489
81.189948	70.141646	NaN	74.198679	11.048301	NaN	6.991269
76.130179	56.006329	NaN	49.859720	20.123850	NaN	26.270460
64.219255	81.562837	NaN	79.465175	-17.343582	NaN	-15.245921
65.502804	59.383203	NaN	64.957711	6.119601	NaN	0.545093
38.832056	66.094843	NaN	69.806899	-27.262787	NaN	-30.974843
69.982997	69.033774	NaN	65.417872	0.949223	NaN	4.565125
63.319511	62.712736	NaN	46.357440	0.606775	NaN	16.962070
57.859167	29.252237	NaN	40.379289	28.606930	NaN	17.479878
55.909158	43.355493	NaN	58.408455	12.553665	NaN	-2.499297
72.862264	41.900207	NaN	48.409894	30.962057	NaN	24.452370
74.419520	84.314709	NaN	77.559498	-9.895189	NaN	-3.139978
61.083101	68.904842	NaN	61.051264	-7.821740	NaN	0.031837
83.452616	69.400174	NaN	76.407287	14.052442	NaN	7.045329
65.095972	77.778944	NaN	74.031258	-12.682972	NaN	-8.935286
66.075142	46.767797	NaN	53.789724	19.307345	NaN	12.285419
84.023106	72.055475	NaN	63.103798	11.967631	NaN	20.919308
49.632599	32.454974	NaN	51.884997	17.177625	NaN	-2.252397
77.497480	81.895508	NaN	78.608739	-4.398028	NaN	-1.111259
58.271131	49.951169	NaN	53.227664	8.319963	NaN	5.043467
72.715888	58.692414	NaN	61.885742	14.023474	NaN	10.830146
75.969535	79.878813	NaN	78.208648	-3.909278	NaN	-2.239113
62.782328	48.154140	NaN	47.413484	14.628188	NaN	15.368844
59.862726	64.383958	NaN	73.335557	-4.521233	NaN	-13.472832
80.081127	69.631841	NaN	57.489440	10.449286	NaN	22.591687
27.558717	64.237275	NaN	66.162547	-36.678558	NaN	-38.603830
71.057514	76.681933	NaN	76.875264	-5.624419	NaN	-5.817750
43.328275	69.737945	NaN	73.269558	-26.409670	NaN	-29.941283
76.293560	40.317519	NaN	53.301664	35.976041	NaN	22.991897
78.460215	56.568482	NaN	59.195490	21.891733	NaN	19.264726
73.753181	81.444077	NaN	76.719783	-7.690895	NaN	-2.966602
56.320133	77.085424	NaN	69.605568	-20.765290	NaN	-13.285435
73.334494	-11.201556	NaN	7.737212	84.536050	NaN	65.597281
73.109163	76.732399	NaN	75.881863	-3.623236	NaN	-2.772699
53.853860	77.713411	NaN	79.588429	-23.859551	NaN	-25.734569
50.326373	68.211229	NaN	75.630148	-17.884856	NaN	-25.303775
60.870771	71.908625	NaN	69.126192	-11.037854	NaN	-8.255421
57.462067	72.475197	NaN	71.140488	-15.013130	NaN	-13.678421
79.761261	57.033605	NaN	43.916976	22.727656	NaN	35.844285
63.561168	78.010642	NaN	77.224336	-14.449474	NaN	-13.663167
55.490813	53.385619	NaN	53.796187	2.105194	NaN	1.694626
75.297947	74.464072	NaN	69.921578	0.833875	NaN	5.376369
53.822110	69.514607	NaN	64.910748	-15.692497	NaN	-11.088638
77.903749	30.403959	NaN	31.092939	47.499790	NaN	46.810810
64.800004	75.013801	NaN	73.020066	-10.213797	NaN	-8.220062
57.901509	81.659453	NaN	83.978288	-23.757944	NaN	-26.076779
66.002291	58.798133	NaN	62.005563	7.204158	NaN	3.996728
59.749929	38.079262	NaN	46.904525	21.670667	NaN	12.845404
62.551552	62.725525	NaN	68.356823	-0.173973	NaN	-5.805272
82.910924	56.245833	NaN	56.052275	26.665092	NaN	26.858649
57.535220	81.026780	NaN	75.930206	-23.491560	NaN	-18.394986
72.554895	68.977556	NaN	64.817400	3.577339	NaN	7.737495
78.677765	68.885279	NaN	67.122634	9.792486	NaN	11.555131
74.378404	79.687148	NaN	80.052166	-5.308744	NaN	-5.673762
72.643225	77.596563	NaN	74.586109	-4.953338	NaN	-1.942884
59.853128	62.832117	NaN	64.081786	-2.978989	NaN	-4.228658
46.288567	73.170935	NaN	69.026736	-26.882368	NaN	-22.738169
62.763525	65.607159	NaN	62.396362	-2.843634	NaN	0.367162
68.480200	61.361017	NaN	73.034181	7.119183	NaN	-4.553981
58.235869	60.219511	NaN	73.570313	-1.983642	NaN	-15.334444
66.871232	82.339681	NaN	76.242395	-15.468448	NaN	-9.371163
76.897679	73.276416	NaN	65.167367	3.621263	NaN	11.730312
78.201381	58.732233	NaN	61.957228	19.469148	NaN	16.244153
64.819907	78.324589	NaN	83.499538	-13.504682	NaN	-18.679631
81.562435	38.312008	NaN	34.595698	43.250427	NaN	46.966736
85.539465	76.450761	NaN	62.848759	9.088705	NaN	22.690706
50.800093	58.481732	NaN	61.510318	-7.681639	NaN	-10.710225
50.380184	72.420265	NaN	71.167201	-22.040081	NaN	-20.787017
50.273523	75.762547	NaN	76.409682	-25.489024	NaN	-26.136159
70.845270	77.533319	NaN	73.003136	-6.688048	NaN	-2.157865
61.559774	57.269249	NaN	39.493650	4.290524	NaN	22.066123
65.431796	41.967391	NaN	36.090313	23.464405	NaN	29.341483
62.066616	64.743172	NaN	63.970348	-2.676555	NaN	-1.903732
63.482843	62.603748	NaN	66.572165	0.879095	NaN	-3.089322
78.166339	83.172716	NaN	83.460175	-5.006377	NaN	-5.293836
74.648393	65.561230	NaN	65.872315	9.087163	NaN	8.776078
76.023401	61.561934	NaN	60.481458	14.461467	NaN	15.541943
61.301655	78.791721	NaN	77.613824	-17.490067	NaN	-16.312169
67.621229	56.833064	NaN	56.857415	10.788164	NaN	10.763814
77.014847	73.894788	NaN	76.771699	3.120059	NaN	0.243149
64.088051	52.744590	NaN	55.507256	11.343460	NaN	8.580795
74.847514	60.627768	NaN	63.986707	14.219746	NaN	10.860807
76.667239	45.626140	NaN	42.204339	31.041099	NaN	34.462900
79.036112	71.078644	NaN	78.170908	7.957467	NaN	0.865204
86.483994	62.609961	NaN	58.401368	23.874033	NaN	28.082626
66.672051	39.333419	NaN	43.167663	27.338632	NaN	23.504388
72.975376	50.078520	NaN	49.317418	22.896856	NaN	23.657958
52.550167	66.775617	NaN	63.661362	-14.225450	NaN	-11.111195
59.872876	52.503081	NaN	62.127350	7.369795	NaN	-2.254474
64.160771	56.759174	NaN	54.798577	7.401597	NaN	9.362194
78.719477	77.748351	NaN	79.500429	0.971126	NaN	-0.780952
67.653859	76.507561	NaN	72.413446	-8.853702	NaN	-4.759587
69.408424	67.373836	NaN	60.614681	2.034588	NaN	8.793743
67.651878	55.145960	NaN	48.500421	12.505917	NaN	19.151457
81.804995	66.801476	NaN	63.354554	15.003519	NaN	18.450441
78.480947	66.892742	NaN	75.812511	11.588205	NaN	2.668436
79.983093	71.890395	NaN	66.757952	8.092697	NaN	13.225140
74.688745	61.942749	NaN	60.985006	12.745996	NaN	13.703739
