# Supplementary material for: Combined Influences of Model Choice, Data Quality, and Data Quantity When Estimating Population Trends
Source: PLoS One. 2015 Jul 15;10(7):e0132255. doi: 10.1371/journal.pone.0132255 (PMC4503393; doi:10.1371/journal.pone.0132255)
Supplement: S1 Dataset — Files are organized by model type and by the input lambda value. (ZIP) [file pone.0132255.s002.zip › Snail/sims_lambda_0_9/simulationOutput_0.9_0_0.45_0.3_20.xls]

Percent_Decline_True	Median_Percent_Decline_Matrix	Median_Percent_Decline_Matrix_stable	Median_Percent_Decline_Scalar	Difference_True_Matrix	Difference_True_Matrix_Stable	Difference_True_Scalar
86.706193	94.794052	NaN	86.755718	-8.087859	NaN	-0.049525
89.856598	93.411580	NaN	66.746925	-3.554983	NaN	23.109673
49.288685	94.420975	NaN	70.765097	-45.132290	NaN	-21.476411
74.432608	94.509400	NaN	87.369400	-20.076792	NaN	-12.936792
81.371662	97.179767	NaN	90.923551	-15.808105	NaN	-9.551889
73.841529	92.188032	NaN	67.556697	-18.346503	NaN	6.284832
82.517499	85.332542	NaN	69.621611	-2.815043	NaN	12.895888
75.654719	93.411975	NaN	83.941834	-17.757255	NaN	-8.287114
57.794939	89.844088	NaN	55.755076	-32.049149	NaN	2.039863
60.482798	95.355818	NaN	61.238433	-34.873021	NaN	-0.755636
68.112427	92.451375	NaN	75.055048	-24.338948	NaN	-6.942622
66.678887	91.624455	NaN	80.331205	-24.945568	NaN	-13.652319
89.457111	90.260533	NaN	74.826942	-0.803422	NaN	14.630169
48.165458	89.590088	NaN	67.463256	-41.424630	NaN	-19.297798
70.966192	92.351870	NaN	80.720980	-21.385678	NaN	-9.754788
67.176898	95.801204	NaN	77.476779	-28.624306	NaN	-10.299881
76.895861	80.465493	NaN	59.122596	-3.569632	NaN	17.773265
67.362630	97.472794	NaN	83.918721	-30.110163	NaN	-16.556091
64.366548	92.744899	NaN	69.271132	-28.378351	NaN	-4.904583
77.318806	90.055397	NaN	59.875213	-12.736591	NaN	17.443593
79.822221	95.855757	NaN	83.480153	-16.033536	NaN	-3.657932
82.271494	91.621774	NaN	75.892961	-9.350281	NaN	6.378533
82.463800	90.655842	NaN	43.434309	-8.192042	NaN	39.029491
24.398084	97.103037	NaN	82.379199	-72.704953	NaN	-57.981115
85.696239	87.366252	NaN	44.708222	-1.670013	NaN	40.988017
29.810112	95.780917	NaN	83.200680	-65.970806	NaN	-53.390568
22.282437	93.311058	NaN	88.742052	-71.028620	NaN	-66.459615
-9.705265	88.509366	NaN	70.345864	-98.214631	NaN	-80.051129
47.710503	97.852146	NaN	81.684137	-50.141643	NaN	-33.973634
2.302123	96.334531	NaN	85.922130	-94.032408	NaN	-83.620007
-6.471271	96.168499	NaN	76.187830	-102.639769	NaN	-82.659101
48.570564	83.970138	NaN	24.249984	-35.399574	NaN	24.320580
84.844326	93.210164	NaN	77.707922	-8.365838	NaN	7.136404
85.167272	90.824916	NaN	77.501220	-5.657644	NaN	7.666052
22.007343	85.369165	NaN	55.131782	-63.361823	NaN	-33.124439
33.547567	94.226538	NaN	74.796905	-60.678971	NaN	-41.249337
86.767530	90.440872	NaN	70.994303	-3.673342	NaN	15.773227
72.393146	94.099801	NaN	69.724204	-21.706656	NaN	2.668942
75.476309	88.281645	NaN	38.096278	-12.805336	NaN	37.380031
70.055514	91.796286	NaN	73.042352	-21.740772	NaN	-2.986838
62.535478	82.106577	NaN	49.647485	-19.571099	NaN	12.887993
31.679012	93.566951	NaN	82.349866	-61.887940	NaN	-50.670855
85.661137	83.208067	NaN	59.085825	2.453069	NaN	26.575312
58.423972	91.289787	NaN	53.600007	-32.865815	NaN	4.823965
77.472573	92.756246	NaN	74.118401	-15.283673	NaN	3.354173
85.147698	87.204675	NaN	74.244907	-2.056977	NaN	10.902790
82.015667	90.745301	NaN	81.855782	-8.729635	NaN	0.159885
71.310435	97.399305	NaN	79.454318	-26.088870	NaN	-8.143883
91.074968	84.617228	NaN	49.996007	6.457741	NaN	41.078961
64.617970	94.102584	NaN	83.658123	-29.484614	NaN	-19.040154
75.833089	87.622070	NaN	76.268679	-11.788981	NaN	-0.435590
86.727399	91.411754	NaN	85.220633	-4.684355	NaN	1.506766
74.149288	93.610024	NaN	71.352294	-19.460736	NaN	2.796994
50.051603	93.988626	NaN	79.664411	-43.937023	NaN	-29.612809
87.966568	96.603695	NaN	83.626105	-8.637127	NaN	4.340464
76.437362	93.543912	NaN	81.211116	-17.106551	NaN	-4.773754
80.401026	96.205641	NaN	81.216993	-15.804615	NaN	-0.815967
39.471727	95.975593	NaN	85.818860	-56.503866	NaN	-46.347133
85.231251	89.163494	NaN	40.262637	-3.932243	NaN	44.968614
87.524432	95.180993	NaN	92.761804	-7.656562	NaN	-5.237373
77.709830	82.779650	NaN	71.594039	-5.069820	NaN	6.115791
83.790824	86.592108	NaN	29.584677	-2.801284	NaN	54.206147
82.704487	85.332453	NaN	69.967059	-2.627966	NaN	12.737429
87.489187	85.653564	NaN	78.872485	1.835623	NaN	8.616701
84.353612	89.568779	NaN	45.139183	-5.215167	NaN	39.214429
77.381990	97.684479	NaN	83.895143	-20.302489	NaN	-6.513153
61.904544	94.812311	NaN	85.637945	-32.907767	NaN	-23.733402
86.695293	78.729194	NaN	62.975174	7.966099	NaN	23.720119
74.255245	88.671062	NaN	33.027900	-14.415817	NaN	41.227345
42.911411	92.703961	NaN	62.064605	-49.792550	NaN	-19.153194
70.244062	93.546366	NaN	79.008761	-23.302303	NaN	-8.764698
80.062050	92.097019	NaN	78.654062	-12.034969	NaN	1.407988
87.037502	94.909639	NaN	57.811878	-7.872137	NaN	29.225624
47.955218	94.946170	NaN	65.246713	-46.990952	NaN	-17.291495
45.245044	83.251522	NaN	48.938067	-38.006478	NaN	-3.693023
62.716538	94.556293	NaN	84.073600	-31.839754	NaN	-21.357062
88.610461	90.042499	NaN	59.306683	-1.432038	NaN	29.303778
85.311243	82.127284	NaN	58.839851	3.183960	NaN	26.471392
81.948161	93.972024	NaN	78.714502	-12.023864	NaN	3.233659
73.701373	87.829538	NaN	74.174649	-14.128164	NaN	-0.473275
71.314909	85.281809	NaN	65.432351	-13.966900	NaN	5.882558
83.303496	81.220114	NaN	40.227313	2.083382	NaN	43.076183
76.425617	93.806693	NaN	79.515907	-17.381076	NaN	-3.090290
80.265310	90.186960	NaN	61.758918	-9.921650	NaN	18.506392
73.926046	90.012530	NaN	70.916821	-16.086484	NaN	3.009225
78.708507	91.564048	NaN	72.909419	-12.855541	NaN	5.799087
55.424479	96.382328	NaN	81.668785	-40.957849	NaN	-26.244307
54.568347	91.736002	NaN	49.652711	-37.167655	NaN	4.915635
90.084383	90.956620	NaN	65.215129	-0.872237	NaN	24.869254
65.662051	95.065378	NaN	72.581521	-29.403327	NaN	-6.919470
65.397017	90.512799	NaN	55.672492	-25.115782	NaN	9.724525
82.921239	95.035160	NaN	74.701307	-12.113921	NaN	8.219932
58.937034	93.971316	NaN	57.433315	-35.034282	NaN	1.503720
55.965879	92.603047	NaN	46.623591	-36.637168	NaN	9.342288
69.810738	90.960450	NaN	63.245123	-21.149711	NaN	6.565616
69.700655	93.005257	NaN	54.782452	-23.304602	NaN	14.918203
82.659819	90.278248	NaN	85.649996	-7.618428	NaN	-2.990177
69.000934	81.549011	NaN	37.334480	-12.548077	NaN	31.666455
71.488841	88.214706	NaN	66.910871	-16.725864	NaN	4.577971
78.686133	88.716068	NaN	60.716280	-10.029936	NaN	17.969853
18.546694	86.144668	NaN	50.557440	-67.597974	NaN	-32.010746
90.709754	86.271444	NaN	72.376546	4.438311	NaN	18.333208
86.470787	95.433954	NaN	83.925545	-8.963167	NaN	2.545243
52.730942	89.097922	NaN	67.324775	-36.366980	NaN	-14.593834
86.279578	80.931032	NaN	67.552266	5.348546	NaN	18.727312
75.572693	95.698024	NaN	64.710558	-20.125331	NaN	10.862136
49.577191	72.435714	NaN	62.006046	-22.858523	NaN	-12.428856
71.177585	96.141981	NaN	79.057541	-24.964396	NaN	-7.879956
83.761497	92.417523	NaN	68.417797	-8.656025	NaN	15.343700
68.942419	96.451270	NaN	89.168988	-27.508851	NaN	-20.226569
73.863511	93.025418	NaN	79.073256	-19.161907	NaN	-5.209744
84.873518	91.360366	NaN	76.013048	-6.486848	NaN	8.860470
89.909140	84.588135	NaN	38.668630	5.321005	NaN	51.240510
72.090770	69.849518	NaN	-2.360325	2.241253	NaN	74.451095
86.085183	89.774178	NaN	83.618804	-3.688995	NaN	2.466379
75.369308	88.166635	NaN	80.048648	-12.797327	NaN	-4.679340
58.929165	89.551634	NaN	83.728006	-30.622469	NaN	-24.798841
61.189678	85.938788	NaN	55.695939	-24.749109	NaN	5.493739
74.854858	86.660287	NaN	79.241196	-11.805429	NaN	-4.386338
61.583783	90.542872	NaN	35.954643	-28.959089	NaN	25.629139
81.764818	92.260430	NaN	67.449151	-10.495612	NaN	14.315667
54.391490	91.184866	NaN	69.303371	-36.793375	NaN	-14.911881
74.946512	97.499411	NaN	84.543503	-22.552899	NaN	-9.596991
75.730174	84.729435	NaN	45.055718	-8.999262	NaN	30.674456
78.087282	84.860319	NaN	68.389556	-6.773037	NaN	9.697726
30.582593	96.725178	NaN	72.899757	-66.142585	NaN	-42.317164
48.180332	91.925334	NaN	75.247694	-43.745002	NaN	-27.067362
85.464602	77.939147	NaN	47.523260	7.525456	NaN	37.941342
73.845891	96.876424	NaN	88.472851	-23.030533	NaN	-14.626960
60.340471	91.886051	NaN	77.943678	-31.545580	NaN	-17.603207
73.402568	94.058052	NaN	86.415623	-20.655485	NaN	-13.013055
93.010779	85.771643	NaN	20.438535	7.239136	NaN	72.572244
89.027579	94.944954	NaN	80.671827	-5.917375	NaN	8.355752
60.257388	96.696260	NaN	81.864817	-36.438872	NaN	-21.607429
76.705717	93.272835	NaN	68.645793	-16.567118	NaN	8.059925
73.664861	83.848532	NaN	31.688076	-10.183671	NaN	41.976785
80.669253	93.303939	NaN	64.258000	-12.634686	NaN	16.411253
82.157692	89.065467	NaN	69.310743	-6.907775	NaN	12.846949
57.149504	86.464683	NaN	74.165606	-29.315180	NaN	-17.016103
70.764168	89.066855	NaN	68.155016	-18.302686	NaN	2.609152
40.270615	94.052798	NaN	78.434692	-53.782183	NaN	-38.164077
57.992783	92.307848	NaN	85.353487	-34.315064	NaN	-27.360704
71.173908	91.392920	NaN	73.557937	-20.219012	NaN	-2.384029
88.181770	95.580138	NaN	87.520845	-7.398368	NaN	0.660925
77.828950	92.458443	NaN	76.296896	-14.629493	NaN	1.532054
18.408217	90.760082	NaN	60.731982	-72.351865	NaN	-42.323765
65.592275	93.484023	NaN	62.308041	-27.891748	NaN	3.284234
-3.201040	86.479353	NaN	75.338333	-89.680393	NaN	-78.539374
49.368348	85.668771	NaN	61.528254	-36.300423	NaN	-12.159906
77.673561	91.752396	NaN	76.945925	-14.078835	NaN	0.727637
61.788952	93.774670	NaN	62.496452	-31.985719	NaN	-0.707501
41.895619	84.131792	NaN	47.944459	-42.236173	NaN	-6.048840
75.223857	89.358822	NaN	68.112002	-14.134965	NaN	7.111855
46.367727	96.074805	NaN	84.542436	-49.707078	NaN	-38.174709
53.793963	98.263533	NaN	89.587190	-44.469569	NaN	-35.793227
69.218939	89.904632	NaN	70.592317	-20.685693	NaN	-1.373378
66.979477	92.287587	NaN	65.133630	-25.308110	NaN	1.845847
33.101973	95.422015	NaN	80.940769	-62.320042	NaN	-47.838796
45.486864	95.993150	NaN	66.575328	-50.506286	NaN	-21.088464
78.646376	91.812398	NaN	70.124134	-13.166022	NaN	8.522242
58.130653	94.452051	NaN	73.021014	-36.321398	NaN	-14.890362
90.305920	97.113096	NaN	81.582923	-6.807176	NaN	8.722997
79.261215	89.541240	NaN	51.490008	-10.280024	NaN	27.771207
30.554185	94.228258	NaN	78.878754	-63.674074	NaN	-48.324569
88.102593	92.445186	NaN	64.714059	-4.342593	NaN	23.388534
69.694136	92.930296	NaN	81.551507	-23.236161	NaN	-11.857371
79.733432	96.225995	NaN	83.893693	-16.492563	NaN	-4.160261
59.008644	88.989221	NaN	55.987202	-29.980577	NaN	3.021442
69.603838	91.125126	NaN	78.865200	-21.521288	NaN	-9.261362
42.251417	80.848062	NaN	73.980476	-38.596645	NaN	-31.729059
55.300402	83.135964	NaN	64.385548	-27.835562	NaN	-9.085146
83.067745	91.135234	NaN	64.938054	-8.067489	NaN	18.129691
74.256594	83.126873	NaN	50.158131	-8.870279	NaN	24.098463
84.753645	90.769715	NaN	57.452868	-6.016070	NaN	27.300778
46.670210	95.884552	NaN	84.612121	-49.214342	NaN	-37.941911
47.849868	90.910701	NaN	74.286220	-43.060832	NaN	-26.436352
55.566842	95.944935	NaN	70.866612	-40.378093	NaN	-15.299770
65.053246	92.299037	NaN	42.666410	-27.245790	NaN	22.386836
89.516557	90.346225	NaN	82.287441	-0.829667	NaN	7.229116
93.244985	90.173799	NaN	63.510775	3.071186	NaN	29.734209
83.278939	94.119224	NaN	78.062317	-10.840285	NaN	5.216622
33.607106	87.682921	NaN	58.358828	-54.075816	NaN	-24.751723
72.653550	81.139188	NaN	67.292695	-8.485638	NaN	5.360855
52.122305	86.246521	NaN	63.959104	-34.124216	NaN	-11.836799
72.605201	61.827733	NaN	45.646959	10.777468	NaN	26.958241
76.373115	95.283041	NaN	81.076824	-18.909926	NaN	-4.703709
66.016547	88.991410	NaN	66.284156	-22.974863	NaN	-0.267609
69.097053	88.606983	NaN	55.026979	-19.509930	NaN	14.070074
84.456535	89.468774	NaN	70.993177	-5.012239	NaN	13.463358
2.734616	85.317639	NaN	45.880153	-82.583023	NaN	-43.145537
86.444702	94.088444	NaN	79.196838	-7.643741	NaN	7.247865
93.408625	91.086873	NaN	70.157583	2.321751	NaN	23.251041
34.142505	87.399608	NaN	48.433588	-53.257103	NaN	-14.291083
85.628620	93.282748	NaN	73.720963	-7.654128	NaN	11.907657
65.768660	90.362711	NaN	81.451578	-24.594051	NaN	-15.682918
80.869064	91.853136	NaN	36.005773	-10.984072	NaN	44.863291
83.871558	91.872158	NaN	75.521720	-8.000599	NaN	8.349838
67.362892	89.307010	NaN	57.805730	-21.944118	NaN	9.557162
75.671872	89.582127	NaN	76.770936	-13.910255	NaN	-1.099064
68.360650	87.134463	NaN	67.304621	-18.773813	NaN	1.056029
75.230155	93.465059	NaN	81.032061	-18.234903	NaN	-5.801905
72.967850	93.506273	NaN	76.848281	-20.538423	NaN	-3.880430
50.134059	89.483625	NaN	66.371466	-39.349566	NaN	-16.237408
51.623106	90.063262	NaN	50.080203	-38.440157	NaN	1.542903
74.211979	93.129078	NaN	66.134143	-18.917099	NaN	8.077836
44.401194	84.135182	NaN	66.729522	-39.733987	NaN	-22.328327
80.612500	87.361821	NaN	75.368487	-6.749321	NaN	5.244014
44.046076	83.841024	NaN	43.356704	-39.794948	NaN	0.689372
63.830030	92.979631	NaN	31.141007	-29.149601	NaN	32.689023
76.879191	90.167889	NaN	67.513734	-13.288698	NaN	9.365457
52.892290	94.193970	NaN	80.135700	-41.301680	NaN	-27.243410
33.673439	90.868537	NaN	65.843030	-57.195098	NaN	-32.169590
73.594108	97.103802	NaN	88.314411	-23.509694	NaN	-14.720304
59.727754	94.481687	NaN	86.109069	-34.753933	NaN	-26.381315
39.238853	90.605203	NaN	69.650562	-51.366351	NaN	-30.411710
65.988998	93.048133	NaN	72.938103	-27.059135	NaN	-6.949105
68.466812	94.335973	NaN	78.413306	-25.869161	NaN	-9.946495
67.012617	89.704752	NaN	57.314481	-22.692134	NaN	9.698137
49.062181	85.127021	NaN	54.874515	-36.064840	NaN	-5.812334
85.574059	92.718526	NaN	71.524727	-7.144467	NaN	14.049332
77.094122	92.120362	NaN	45.047481	-15.026240	NaN	32.046642
76.838554	94.691235	NaN	74.636852	-17.852681	NaN	2.201702
90.302712	93.606372	NaN	68.778565	-3.303660	NaN	21.524147
78.422369	80.366871	NaN	64.450314	-1.944502	NaN	13.972055
61.720813	86.213823	NaN	67.820665	-24.493010	NaN	-6.099852
-1.629569	86.245705	NaN	52.480203	-87.875273	NaN	-54.109771
51.204455	91.537522	NaN	76.083164	-40.333067	NaN	-24.878710
85.657938	96.767237	NaN	86.193711	-11.109298	NaN	-0.535773
60.826081	91.554126	NaN	79.369357	-30.728045	NaN	-18.543276
46.631670	87.077235	NaN	57.846711	-40.445564	NaN	-11.215041
54.631903	85.377486	NaN	68.126298	-30.745583	NaN	-13.494395
92.349512	90.666101	NaN	79.257040	1.683411	NaN	13.092472
41.267484	81.739796	NaN	64.625498	-40.472311	NaN	-23.358014
57.801958	80.305716	NaN	71.104892	-22.503758	NaN	-13.302933
44.757732	95.055303	NaN	92.225595	-50.297570	NaN	-47.467863
84.479011	87.296662	NaN	65.739678	-2.817651	NaN	18.739333
86.364306	80.845307	NaN	61.284662	5.518999	NaN	25.079644
50.306182	89.166882	NaN	38.554375	-38.860700	NaN	11.751807
82.730239	82.542456	NaN	70.610083	0.187783	NaN	12.120156
70.337030	94.882297	NaN	75.405181	-24.545267	NaN	-5.068151
74.277719	87.844040	NaN	61.582602	-13.566321	NaN	12.695117
77.238142	88.400794	NaN	78.220485	-11.162651	NaN	-0.982342
83.706065	90.530149	NaN	78.370531	-6.824083	NaN	5.335534
22.872014	94.822819	NaN	81.517591	-71.950805	NaN	-58.645576
18.846373	87.853710	NaN	61.722896	-69.007336	NaN	-42.876523
79.642523	88.872498	NaN	47.665730	-9.229976	NaN	31.976793
81.033063	96.150348	NaN	77.777102	-15.117285	NaN	3.255961
67.531863	95.977812	NaN	67.594298	-28.445949	NaN	-0.062435
72.792929	94.922264	NaN	79.768811	-22.129336	NaN	-6.975883
78.388568	95.530986	NaN	85.624360	-17.142419	NaN	-7.235792
94.889547	92.570933	NaN	76.982518	2.318614	NaN	17.907028
82.395498	91.570044	NaN	58.708614	-9.174546	NaN	23.686884
94.522588	92.021070	NaN	76.539847	2.501517	NaN	17.982740
49.221749	86.522289	NaN	64.675217	-37.300540	NaN	-15.453468
16.864579	92.214484	NaN	57.960017	-75.349905	NaN	-41.095438
63.107984	89.663164	NaN	51.197649	-26.555179	NaN	11.910335
44.523197	87.642291	NaN	77.079956	-43.119094	NaN	-32.556759
78.057957	87.446577	NaN	70.004660	-9.388620	NaN	8.053296
75.660913	93.134307	NaN	84.414460	-17.473395	NaN	-8.753547
73.439306	92.809295	NaN	60.274305	-19.369988	NaN	13.165001
19.605201	86.001710	NaN	61.742863	-66.396509	NaN	-42.137662
18.532662	91.944517	NaN	78.548171	-73.411854	NaN	-60.015509
6.292659	91.690284	NaN	71.869803	-85.397624	NaN	-65.577144
29.196348	87.339973	NaN	54.642788	-58.143626	NaN	-25.446440
77.208573	86.178052	NaN	63.121599	-8.969479	NaN	14.086974
55.834114	85.632265	NaN	69.848910	-29.798150	NaN	-14.014795
87.081688	95.865913	NaN	72.811105	-8.784225	NaN	14.270584
35.860658	96.767624	NaN	83.682542	-60.906966	NaN	-47.821884
90.916974	94.713685	NaN	86.582208	-3.796711	NaN	4.334766
77.835177	92.374904	NaN	8.254141	-14.539727	NaN	69.581036
-28.861404	87.858311	NaN	72.844118	-116.719716	NaN	-101.705523
66.866308	91.377066	NaN	44.949894	-24.510757	NaN	21.916414
55.067657	91.762271	NaN	71.361451	-36.694615	NaN	-16.293794
60.995507	88.879803	NaN	60.087819	-27.884296	NaN	0.907688
67.089162	89.191585	NaN	68.495407	-22.102423	NaN	-1.406245
76.395349	95.281398	NaN	75.769514	-18.886049	NaN	0.625835
72.925392	88.142578	NaN	65.220204	-15.217186	NaN	7.705188
15.615698	89.496120	NaN	84.304114	-73.880422	NaN	-68.688416
54.476286	86.021725	NaN	57.652194	-31.545439	NaN	-3.175908
75.256812	83.985968	NaN	64.534113	-8.729156	NaN	10.722698
71.470042	96.257133	NaN	70.277596	-24.787091	NaN	1.192445
39.533196	96.402265	NaN	94.318001	-56.869069	NaN	-54.784806
19.484328	87.939053	NaN	48.510167	-68.454726	NaN	-29.025839
52.468463	93.977606	NaN	54.676797	-41.509144	NaN	-2.208334
50.205674	88.633061	NaN	59.537069	-38.427387	NaN	-9.331395
62.376611	91.363846	NaN	81.602451	-28.987236	NaN	-19.225841
60.947320	88.995647	NaN	63.206303	-28.048326	NaN	-2.258983
59.558864	93.748930	NaN	60.250537	-34.190066	NaN	-0.691672
57.270807	95.431006	NaN	82.103988	-38.160199	NaN	-24.833181
48.499178	85.024856	NaN	56.490374	-36.525677	NaN	-7.991196
76.567088	96.561796	NaN	80.077870	-19.994707	NaN	-3.510782
62.259561	89.969361	NaN	72.480591	-27.709800	NaN	-10.221030
68.514566	86.584194	NaN	74.307519	-18.069628	NaN	-5.792953
69.945521	92.439852	NaN	59.569092	-22.494331	NaN	10.376429
54.722216	84.279749	NaN	48.915549	-29.557534	NaN	5.806667
91.392415	90.396844	NaN	75.124967	0.995570	NaN	16.267447
58.221961	94.967129	NaN	72.244589	-36.745168	NaN	-14.022628
37.119855	91.250724	NaN	70.042067	-54.130869	NaN	-32.922212
62.749319	96.189477	NaN	81.289461	-33.440158	NaN	-18.540142
73.601148	94.663596	NaN	83.628440	-21.062448	NaN	-10.027292
86.462365	94.273452	NaN	84.294312	-7.811087	NaN	2.168052
64.508430	83.729300	NaN	69.746902	-19.220870	NaN	-5.238473
92.123759	95.474721	NaN	82.309091	-3.350962	NaN	9.814668
79.794257	95.413259	NaN	73.633774	-15.619002	NaN	6.160483
53.028066	91.170300	NaN	70.102775	-38.142234	NaN	-17.074710
69.288209	95.310877	NaN	75.937677	-26.022667	NaN	-6.649467
77.065835	93.925708	NaN	74.883405	-16.859873	NaN	2.182429
78.276971	84.888440	NaN	49.098623	-6.611469	NaN	29.178348
52.890758	90.956718	NaN	62.162690	-38.065960	NaN	-9.271932
32.692543	88.791948	NaN	32.727886	-56.099404	NaN	-0.035343
81.343700	84.731282	NaN	62.114074	-3.387582	NaN	19.229626
67.447591	96.665453	NaN	80.601388	-29.217862	NaN	-13.153797
60.613449	78.446368	NaN	32.580291	-17.832919	NaN	28.033158
49.227729	88.374520	NaN	63.727195	-39.146791	NaN	-14.499466
54.711328	92.459258	NaN	67.082652	-37.747929	NaN	-12.371324
81.291108	94.337237	NaN	66.313786	-13.046129	NaN	14.977322
18.746425	91.857729	NaN	72.835130	-73.111304	NaN	-54.088704
85.888743	91.424504	NaN	64.471090	-5.535761	NaN	21.417653
42.327521	93.880305	NaN	75.270042	-51.552783	NaN	-32.942521
68.373825	87.493497	NaN	73.063695	-19.119672	NaN	-4.689870
73.613519	92.813660	NaN	79.130237	-19.200141	NaN	-5.516718
33.892373	86.609755	NaN	43.220472	-52.717382	NaN	-9.328098
95.170157	84.415992	NaN	70.416262	10.754166	NaN	24.753895
81.768472	94.799787	NaN	77.798191	-13.031315	NaN	3.970281
66.999372	90.074376	NaN	59.139160	-23.075004	NaN	7.860212
67.210287	83.262724	NaN	56.812522	-16.052437	NaN	10.397765
89.679998	93.460232	NaN	68.025402	-3.780233	NaN	21.654596
85.233024	82.256026	NaN	45.535316	2.976998	NaN	39.697708
-4.927649	91.531635	NaN	42.227510	-96.459284	NaN	-47.155159
66.483184	92.168825	NaN	78.085611	-25.685641	NaN	-11.602427
90.576155	78.077181	NaN	42.035587	12.498974	NaN	48.540568
92.777783	85.840634	NaN	62.405635	6.937149	NaN	30.372148
86.744027	83.006477	NaN	63.287978	3.737550	NaN	23.456049
95.412462	86.172144	NaN	44.437581	9.240318	NaN	50.974881
72.250486	86.906862	NaN	59.196861	-14.656375	NaN	13.053626
66.855312	90.831632	NaN	53.022169	-23.976320	NaN	13.833143
73.938680	93.135361	NaN	75.908865	-19.196681	NaN	-1.970184
80.179524	97.028520	NaN	80.883877	-16.848996	NaN	-0.704353
69.219820	91.682636	NaN	45.159873	-22.462816	NaN	24.059947
91.673470	93.216043	NaN	80.553418	-1.542573	NaN	11.120052
68.499865	88.523915	NaN	67.791577	-20.024050	NaN	0.708287
14.910483	83.032831	NaN	43.546392	-68.122348	NaN	-28.635909
85.959048	93.823357	NaN	75.663340	-7.864310	NaN	10.295708
65.385296	80.963596	NaN	54.036639	-15.578300	NaN	11.348657
94.124775	83.014111	NaN	57.898508	11.110665	NaN	36.226268
34.346680	82.903069	NaN	77.221838	-48.556389	NaN	-42.875158
50.647071	93.223802	NaN	71.819577	-42.576731	NaN	-21.172506
80.712220	79.503328	NaN	9.748083	1.208892	NaN	70.964136
89.041024	91.408224	NaN	63.290635	-2.367200	NaN	25.750389
44.266423	94.600248	NaN	61.409030	-50.333825	NaN	-17.142607
77.478596	86.266622	NaN	46.001773	-8.788026	NaN	31.476823
66.151807	95.371607	NaN	85.645057	-29.219800	NaN	-19.493250
68.799799	93.978238	NaN	72.626703	-25.178439	NaN	-3.826903
-0.804399	91.643717	NaN	73.274775	-92.448117	NaN	-74.079174
38.554439	76.772968	NaN	38.493347	-38.218529	NaN	0.061093
24.687577	92.191215	NaN	72.689285	-67.503639	NaN	-48.001708
84.248400	79.244169	NaN	39.305859	5.004230	NaN	44.942540
86.316126	97.331671	NaN	88.136662	-11.015545	NaN	-1.820536
28.449855	96.926644	NaN	87.536064	-68.476789	NaN	-59.086208
71.987476	80.300319	NaN	61.904522	-8.312843	NaN	10.082955
0.842266	96.697818	NaN	91.372212	-95.855552	NaN	-90.529945
73.934211	90.797540	NaN	77.918386	-16.863329	NaN	-3.984176
87.280038	93.001676	NaN	61.983807	-5.721638	NaN	25.296231
78.927529	91.729400	NaN	42.785588	-12.801872	NaN	36.141940
93.955052	87.854025	NaN	87.217811	6.101027	NaN	6.737240
56.113151	90.806497	NaN	43.843117	-34.693346	NaN	12.270034
65.860193	87.470632	NaN	71.080458	-21.610439	NaN	-5.220265
88.082496	94.918467	NaN	85.939431	-6.835971	NaN	2.143065
73.826018	95.110545	NaN	82.972355	-21.284527	NaN	-9.146337
87.310271	91.628261	NaN	64.753957	-4.317990	NaN	22.556314
77.737774	89.958203	NaN	76.413467	-12.220429	NaN	1.324307
95.212470	89.173536	NaN	82.946384	6.038935	NaN	12.266086
20.631665	96.385365	NaN	75.696637	-75.753699	NaN	-55.064971
59.333909	95.646822	NaN	76.733563	-36.312912	NaN	-17.399653
86.008255	95.502071	NaN	67.552677	-9.493816	NaN	18.455578
71.950478	94.887159	NaN	80.435364	-22.936681	NaN	-8.484886
67.907131	69.100835	NaN	30.775064	-1.193704	NaN	37.132067
68.732178	90.757037	NaN	72.878502	-22.024859	NaN	-4.146324
79.013574	90.708047	NaN	66.314499	-11.694473	NaN	12.699076
58.468672	87.101423	NaN	57.725936	-28.632751	NaN	0.742737
70.536457	86.282178	NaN	67.230349	-15.745721	NaN	3.306108
81.442456	91.460679	NaN	61.094679	-10.018224	NaN	20.347776
66.641439	94.921032	NaN	81.400950	-28.279593	NaN	-14.759511
80.966633	94.013104	NaN	84.648913	-13.046471	NaN	-3.682280
55.501993	89.365188	NaN	48.659518	-33.863195	NaN	6.842475
77.142530	89.196290	NaN	83.021756	-12.053760	NaN	-5.879226
60.126877	85.943774	NaN	52.215125	-25.816897	NaN	7.911753
15.680297	88.312295	NaN	17.268141	-72.631998	NaN	-1.587844
92.682788	89.961855	NaN	74.229325	2.720934	NaN	18.453463
66.534110	93.024308	NaN	80.032918	-26.490197	NaN	-13.498807
32.674489	89.627431	NaN	58.504646	-56.952943	NaN	-25.830157
78.264564	92.568604	NaN	80.318458	-14.304040	NaN	-2.053894
78.514630	92.168189	NaN	74.494232	-13.653559	NaN	4.020399
68.090471	93.402548	NaN	73.883397	-25.312077	NaN	-5.792926
52.528510	94.976819	NaN	76.638436	-42.448309	NaN	-24.109926
63.568964	89.521521	NaN	69.221043	-25.952557	NaN	-5.652079
25.975412	91.344997	NaN	76.072375	-65.369585	NaN	-50.096963
77.460595	92.407420	NaN	63.738023	-14.946825	NaN	13.722572
46.917896	95.463076	NaN	85.094462	-48.545181	NaN	-38.176567
50.212776	90.427918	NaN	65.193510	-40.215142	NaN	-14.980733
70.950695	91.681381	NaN	85.646526	-20.730686	NaN	-14.695831
47.530003	96.132871	NaN	79.804429	-48.602868	NaN	-32.274426
59.686404	92.044540	NaN	73.058114	-32.358136	NaN	-13.371709
68.509399	97.634168	NaN	80.279070	-29.124769	NaN	-11.769671
92.971824	89.141485	NaN	63.207146	3.830339	NaN	29.764678
16.439123	91.104882	NaN	85.589131	-74.665759	NaN	-69.150008
52.201759	80.076842	NaN	63.509015	-27.875083	NaN	-11.307256
78.380640	89.806243	NaN	71.017685	-11.425603	NaN	7.362955
68.152486	92.108428	NaN	67.601982	-23.955942	NaN	0.550503
80.584210	91.967000	NaN	62.574115	-11.382791	NaN	18.010095
63.741973	91.420743	NaN	63.217935	-27.678770	NaN	0.524038
34.094589	70.788747	NaN	48.169714	-36.694158	NaN	-14.075126
83.447690	80.901459	NaN	57.773998	2.546231	NaN	25.673692
82.699982	71.936423	NaN	46.829443	10.763558	NaN	35.870539
68.549759	92.204076	NaN	76.606608	-23.654317	NaN	-8.056849
91.414067	74.266264	NaN	60.820986	17.147803	NaN	30.593081
94.230034	92.790560	NaN	79.918360	1.439473	NaN	14.311674
78.886914	92.216586	NaN	75.301906	-13.329672	NaN	3.585008
79.419378	95.330160	NaN	61.840598	-15.910783	NaN	17.578779
58.781072	95.929304	NaN	86.006609	-37.148233	NaN	-27.225537
45.632633	75.317688	NaN	23.473434	-29.685055	NaN	22.159199
21.606479	85.246870	NaN	52.468189	-63.640391	NaN	-30.861710
61.852132	77.141942	NaN	55.144665	-15.289810	NaN	6.707467
77.966832	87.176994	NaN	65.552756	-9.210162	NaN	12.414076
83.949982	93.294480	NaN	73.745033	-9.344498	NaN	10.204949
75.411719	90.440372	NaN	71.749064	-15.028652	NaN	3.662655
90.176702	94.614341	NaN	87.453094	-4.437639	NaN	2.723608
93.662497	88.936274	NaN	53.587663	4.726223	NaN	40.074834
84.763925	94.044048	NaN	71.426915	-9.280122	NaN	13.337010
65.284658	94.061913	NaN	63.625142	-28.777255	NaN	1.659516
70.042932	91.972495	NaN	62.118315	-21.929563	NaN	7.924616
83.323821	95.274031	NaN	63.958628	-11.950210	NaN	19.365193
65.835312	93.819176	NaN	78.795332	-27.983864	NaN	-12.960021
23.473945	88.103430	NaN	44.052684	-64.629485	NaN	-20.578738
64.848256	88.724983	NaN	75.109634	-23.876727	NaN	-10.261378
87.217517	96.276850	NaN	87.155798	-9.059333	NaN	0.061720
66.534811	91.273315	NaN	75.534218	-24.738504	NaN	-8.999407
94.843457	72.403657	NaN	4.554281	22.439800	NaN	90.289176
81.049221	95.059300	NaN	76.090804	-14.010079	NaN	4.958417
58.283303	86.749035	NaN	65.241053	-28.465732	NaN	-6.957750
29.527225	96.272283	NaN	81.273758	-66.745059	NaN	-51.746533
83.597592	85.818408	NaN	69.499163	-2.220816	NaN	14.098429
82.567024	92.435813	NaN	81.167489	-9.868789	NaN	1.399535
77.053930	92.633195	NaN	84.636701	-15.579264	NaN	-7.582770
59.948427	88.439823	NaN	77.654810	-28.491396	NaN	-17.706383
78.216597	94.788624	NaN	79.229821	-16.572028	NaN	-1.013224
14.867100	90.604663	NaN	57.141580	-75.737563	NaN	-42.274479
81.381348	90.742898	NaN	80.822907	-9.361550	NaN	0.558441
81.191147	98.011945	NaN	89.079738	-16.820798	NaN	-7.888591
84.320569	93.517712	NaN	63.381057	-9.197143	NaN	20.939512
-5.481386	91.823555	NaN	70.420481	-97.304940	NaN	-75.901867
52.661594	96.262336	NaN	94.671712	-43.600741	NaN	-42.010118
57.880212	79.632744	NaN	60.167348	-21.752532	NaN	-2.287137
40.006110	94.783055	NaN	69.744428	-54.776944	NaN	-29.738317
35.487963	87.878420	NaN	54.161544	-52.390457	NaN	-18.673581
64.225865	93.204149	NaN	74.896609	-28.978285	NaN	-10.670744
64.199761	77.065614	NaN	40.472383	-12.865852	NaN	23.727378
60.407894	92.409031	NaN	75.876787	-32.001137	NaN	-15.468893
90.250794	93.423454	NaN	71.333969	-3.172660	NaN	18.916825
83.370406	95.696508	NaN	83.152090	-12.326103	NaN	0.218315
55.411495	88.462337	NaN	53.834822	-33.050842	NaN	1.576673
61.782654	78.098129	NaN	49.528498	-16.315475	NaN	12.254156
68.602224	88.687596	NaN	76.163341	-20.085372	NaN	-7.561117
31.534299	90.679739	NaN	74.072626	-59.145440	NaN	-42.538327
76.060151	90.583403	NaN	82.571699	-14.523252	NaN	-6.511548
76.497689	95.587787	NaN	75.751004	-19.090099	NaN	0.746684
93.074610	86.964509	NaN	66.967283	6.110101	NaN	26.107328
93.400199	94.827045	NaN	86.485035	-1.426847	NaN	6.915164
76.646177	86.796330	NaN	76.102824	-10.150154	NaN	0.543353
23.946937	84.791784	NaN	54.431285	-60.844847	NaN	-30.484348
56.483928	93.521911	NaN	77.371643	-37.037983	NaN	-20.887715
71.406225	88.408986	NaN	50.313129	-17.002761	NaN	21.093097
41.058059	95.052129	NaN	80.010598	-53.994070	NaN	-38.952538
73.968822	91.302166	NaN	71.774434	-17.333344	NaN	2.194388
73.406184	90.163689	NaN	47.853007	-16.757506	NaN	25.553177
89.611785	82.836747	NaN	53.135978	6.775039	NaN	36.475808
63.734152	91.558422	NaN	59.768584	-27.824271	NaN	3.965568
56.625390	89.906932	NaN	77.181540	-33.281543	NaN	-20.556151
78.942585	92.321228	NaN	60.427219	-13.378643	NaN	18.515366
31.674304	94.538133	NaN	83.621471	-62.863829	NaN	-51.947167
75.434525	86.734074	NaN	69.586978	-11.299549	NaN	5.847546
55.888262	92.358696	NaN	70.552378	-36.470434	NaN	-14.664116
77.621951	92.255015	NaN	73.693551	-14.633064	NaN	3.928400
21.000906	92.323332	NaN	79.691113	-71.322426	NaN	-58.690206
65.027281	85.105422	NaN	76.497615	-20.078140	NaN	-11.470333
78.047848	85.240382	NaN	70.218873	-7.192534	NaN	7.828975
73.800782	92.682470	NaN	67.317050	-18.881687	NaN	6.483732
91.186930	64.454981	NaN	42.934401	26.731949	NaN	48.252529
65.555589	84.443528	NaN	55.490139	-18.887939	NaN	10.065450
62.766032	91.223142	NaN	74.967973	-28.457109	NaN	-12.201940
63.620073	96.271085	NaN	82.549261	-32.651012	NaN	-18.929188
49.669115	97.579484	NaN	89.384875	-47.910369	NaN	-39.715760
56.760987	90.825006	NaN	68.997760	-34.064019	NaN	-12.236773
87.993748	91.405083	NaN	70.925534	-3.411335	NaN	17.068214
32.814845	81.336903	NaN	61.969229	-48.522058	NaN	-29.154384
75.545018	92.538065	NaN	64.096748	-16.993047	NaN	11.448270
87.567807	91.458641	NaN	86.555319	-3.890834	NaN	1.012488
68.677134	80.187240	NaN	42.592159	-11.510106	NaN	26.084975
74.224043	96.301769	NaN	82.139016	-22.077726	NaN	-7.914973
45.226886	92.585643	NaN	64.251020	-47.358757	NaN	-19.024134
82.958554	95.477562	NaN	76.895460	-12.519008	NaN	6.063094
69.841059	94.166138	NaN	82.020796	-24.325079	NaN	-12.179737
68.152511	90.510831	NaN	55.328260	-22.358320	NaN	12.824251
58.224055	92.946004	NaN	59.086492	-34.721949	NaN	-0.862437
78.619728	93.979319	NaN	82.413890	-15.359591	NaN	-3.794163
37.160918	89.877737	NaN	69.915557	-52.716819	NaN	-32.754639
80.166610	89.968229	NaN	65.473945	-9.801619	NaN	14.692664
71.470949	85.776538	NaN	62.984991	-14.305589	NaN	8.485958
79.937406	90.096778	NaN	66.428034	-10.159371	NaN	13.509372
9.872246	93.317747	NaN	81.362552	-83.445501	NaN	-71.490306
75.506730	91.454544	NaN	69.258937	-15.947814	NaN	6.247792
94.791326	91.248610	NaN	68.549852	3.542716	NaN	26.241474
29.101655	86.757401	NaN	54.645343	-57.655746	NaN	-25.543687
71.190139	91.131634	NaN	63.266290	-19.941495	NaN	7.923849
70.272765	87.205205	NaN	55.193959	-16.932440	NaN	15.078806
83.917198	92.938501	NaN	61.019479	-9.021303	NaN	22.897719
47.261378	85.065692	NaN	63.867363	-37.804314	NaN	-16.605985
62.868621	86.013259	NaN	81.717168	-23.144638	NaN	-18.848548
72.030541	95.960695	NaN	92.087036	-23.930153	NaN	-20.056495
54.617758	87.306831	NaN	36.995319	-32.689073	NaN	17.622439
53.076205	89.322149	NaN	69.980056	-36.245944	NaN	-16.903852
41.008471	93.953968	NaN	78.216857	-52.945497	NaN	-37.208386
87.040324	96.895619	NaN	75.852081	-9.855295	NaN	11.188243
48.288178	92.423525	NaN	70.081118	-44.135347	NaN	-21.792940
45.229548	92.214699	NaN	76.456727	-46.985151	NaN	-31.227179
66.430130	95.609761	NaN	84.854528	-29.179631	NaN	-18.424398
88.222351	89.807392	NaN	85.501295	-1.585041	NaN	2.721057
44.763448	87.389636	NaN	69.278934	-42.626188	NaN	-24.515487
26.343247	88.662777	NaN	59.433571	-62.319531	NaN	-33.090324
86.186131	79.520024	NaN	79.326821	6.666107	NaN	6.859310
72.314507	91.820847	NaN	76.089367	-19.506340	NaN	-3.774860
79.698339	92.182462	NaN	64.070545	-12.484123	NaN	15.627794
74.791009	93.218818	NaN	76.853926	-18.427809	NaN	-2.062916
52.627398	95.585485	NaN	88.284692	-42.958087	NaN	-35.657294
84.423566	94.168521	NaN	79.105360	-9.744955	NaN	5.318205
87.055242	91.195398	NaN	74.188850	-4.140156	NaN	12.866391
38.591759	88.680200	NaN	81.624803	-50.088441	NaN	-43.033045
73.437751	90.012607	NaN	69.339569	-16.574856	NaN	4.098182
49.952576	92.104678	NaN	66.819180	-42.152102	NaN	-16.866604
85.995266	90.502675	NaN	69.455967	-4.507409	NaN	16.539299
83.403711	91.731924	NaN	74.152249	-8.328213	NaN	9.251462
76.505397	90.105247	NaN	44.748870	-13.599850	NaN	31.756527
69.991570	93.406684	NaN	87.999071	-23.415114	NaN	-18.007501
74.807084	88.454611	NaN	72.768505	-13.647527	NaN	2.038579
51.170295	77.858094	NaN	19.920138	-26.687799	NaN	31.250156
75.573532	95.203391	NaN	80.839590	-19.629859	NaN	-5.266058
-5.451935	84.081320	NaN	38.687193	-89.533255	NaN	-44.139127
81.617723	92.733605	NaN	73.939038	-11.115882	NaN	7.678686
66.919974	84.188722	NaN	75.035773	-17.268749	NaN	-8.115799
51.926392	91.140863	NaN	76.666061	-39.214471	NaN	-24.739669
77.328815	91.306429	NaN	65.682918	-13.977614	NaN	11.645897
61.341774	88.273988	NaN	23.613855	-26.932214	NaN	37.727918
80.637932	92.374766	NaN	56.555865	-11.736835	NaN	24.082067
66.346249	96.591296	NaN	89.539442	-30.245047	NaN	-23.193193
70.479219	86.081220	NaN	63.756552	-15.602001	NaN	6.722667
73.394362	91.908812	NaN	54.942139	-18.514450	NaN	18.452223
72.160453	95.648981	NaN	78.338967	-23.488527	NaN	-6.178514
89.771625	96.124772	NaN	81.305473	-6.353147	NaN	8.466152
91.976571	85.278718	NaN	79.416769	6.697854	NaN	12.559802
83.622063	89.751214	NaN	42.269552	-6.129150	NaN	41.352511
61.782789	83.357374	NaN	57.658653	-21.574584	NaN	4.124136
78.007006	94.742857	NaN	70.276329	-16.735851	NaN	7.730677
68.069332	93.423091	NaN	80.468546	-25.353759	NaN	-12.399214
53.859532	97.156024	NaN	86.189139	-43.296493	NaN	-32.329607
78.019913	82.996666	NaN	32.826637	-4.976753	NaN	45.193277
57.007463	90.026577	NaN	76.749952	-33.019114	NaN	-19.742489
70.560951	92.846810	NaN	83.213530	-22.285859	NaN	-12.652579
74.973574	85.708464	NaN	65.713777	-10.734890	NaN	9.259797
58.804497	86.387599	NaN	46.691785	-27.583102	NaN	12.112712
57.209882	92.207018	NaN	76.780090	-34.997136	NaN	-19.570208
34.678044	93.239538	NaN	76.153633	-58.561494	NaN	-41.475589
70.444915	88.484912	NaN	47.117073	-18.039996	NaN	23.327842
78.174864	93.224095	NaN	81.178639	-15.049231	NaN	-3.003775
83.474291	93.492757	NaN	77.771188	-10.018466	NaN	5.703103
80.233550	85.235750	NaN	74.359935	-5.002200	NaN	5.873615
72.140893	91.165619	NaN	65.293725	-19.024726	NaN	6.847168
63.809894	93.863908	NaN	56.934574	-30.054015	NaN	6.875320
79.232329	90.757492	NaN	72.706057	-11.525163	NaN	6.526271
88.728298	88.344970	NaN	57.410587	0.383328	NaN	31.317711
61.810948	87.518619	NaN	59.666641	-25.707671	NaN	2.144307
80.180152	85.566888	NaN	66.317305	-5.386737	NaN	13.862847
70.062705	82.165982	NaN	44.595994	-12.103277	NaN	25.466710
74.560396	91.936612	NaN	66.134209	-17.376216	NaN	8.426187
67.874180	88.876080	NaN	66.733314	-21.001900	NaN	1.140866
20.285078	94.834460	NaN	70.945306	-74.549382	NaN	-50.660229
80.566508	91.931379	NaN	63.652315	-11.364871	NaN	16.914193
10.550392	91.645968	NaN	70.699204	-81.095576	NaN	-60.148812
61.207914	94.469494	NaN	90.900102	-33.261580	NaN	-29.692188
43.735783	94.173817	NaN	64.696379	-50.438034	NaN	-20.960595
76.062850	91.185677	NaN	82.625689	-15.122828	NaN	-6.562840
68.875393	92.590415	NaN	80.382018	-23.715022	NaN	-11.506625
97.630823	93.725677	NaN	74.454689	3.905146	NaN	23.176134
53.208534	95.930375	NaN	79.225303	-42.721841	NaN	-26.016769
66.543927	73.430055	NaN	43.931567	-6.886128	NaN	22.612360
88.808555	93.655379	NaN	79.371139	-4.846824	NaN	9.437416
56.042353	90.776348	NaN	52.672101	-34.733996	NaN	3.370251
50.978302	88.483346	NaN	68.715119	-37.505044	NaN	-17.736817
66.426704	89.981180	NaN	78.215839	-23.554476	NaN	-11.789135
61.239361	97.602491	NaN	92.875255	-36.363130	NaN	-31.635893
81.010838	81.573206	NaN	69.865017	-0.562368	NaN	11.145821
56.087265	90.048480	NaN	36.560887	-33.961215	NaN	19.526378
67.489125	89.852074	NaN	60.818953	-22.362950	NaN	6.670172
46.430401	95.812809	NaN	70.536027	-49.382408	NaN	-24.105626
30.955244	84.007597	NaN	15.690348	-53.052353	NaN	15.264896
72.405175	94.397069	NaN	69.717645	-21.991893	NaN	2.687531
78.769098	88.746738	NaN	70.091482	-9.977640	NaN	8.677616
68.953533	96.222959	NaN	85.799519	-27.269425	NaN	-16.845985
70.479469	87.872208	NaN	68.738522	-17.392740	NaN	1.740946
90.451441	91.377199	NaN	84.118586	-0.925758	NaN	6.332855
64.565103	95.725475	NaN	66.350345	-31.160372	NaN	-1.785242
43.418420	96.392073	NaN	88.447764	-52.973653	NaN	-45.029345
43.443078	86.135130	NaN	72.708637	-42.692052	NaN	-29.265560
79.172991	95.314293	NaN	63.520620	-16.141302	NaN	15.652371
84.656587	84.773083	NaN	61.169157	-0.116496	NaN	23.487430
76.009137	91.435520	NaN	42.027209	-15.426384	NaN	33.981928
80.150874	93.980294	NaN	88.602782	-13.829420	NaN	-8.451908
78.033472	89.712696	NaN	83.239380	-11.679224	NaN	-5.205908
53.628080	84.238768	NaN	52.522942	-30.610689	NaN	1.105138
33.942333	96.759902	NaN	73.982784	-62.817569	NaN	-40.040451
70.526107	93.270859	NaN	76.909354	-22.744752	NaN	-6.383248
73.288146	92.443484	NaN	80.520501	-19.155338	NaN	-7.232355
65.625547	83.920475	NaN	9.546714	-18.294928	NaN	56.078833
76.069222	94.410322	NaN	81.035898	-18.341100	NaN	-4.966676
66.315703	70.440947	NaN	31.719237	-4.125244	NaN	34.596466
54.222550	86.531854	NaN	70.330025	-32.309304	NaN	-16.107476
77.458779	92.922017	NaN	77.094266	-15.463238	NaN	0.364513
20.028886	90.193755	NaN	61.026500	-70.164870	NaN	-40.997614
41.880534	83.672176	NaN	56.962901	-41.791643	NaN	-15.082368
81.578339	90.592589	NaN	64.168059	-9.014250	NaN	17.410279
58.776979	77.804176	NaN	34.177665	-19.027197	NaN	24.599314
68.790596	85.083115	NaN	73.789184	-16.292519	NaN	-4.998587
80.697174	90.234235	NaN	60.501200	-9.537061	NaN	20.195974
76.949369	92.463183	NaN	73.136777	-15.513815	NaN	3.812591
56.955992	86.553184	NaN	79.124474	-29.597192	NaN	-22.168482
43.497094	94.315372	NaN	79.552322	-50.818278	NaN	-36.055228
43.869631	92.155974	NaN	73.759534	-48.286343	NaN	-29.889902
46.644130	95.571828	NaN	77.906989	-48.927698	NaN	-31.262859
53.000217	85.694906	NaN	76.307333	-32.694689	NaN	-23.307116
25.691026	95.329988	NaN	82.779621	-69.638962	NaN	-57.088595
76.205200	96.181831	NaN	73.992599	-19.976631	NaN	2.212601
81.189605	87.711988	NaN	60.759150	-6.522383	NaN	20.430455
83.137288	96.604374	NaN	87.824054	-13.467086	NaN	-4.686766
38.646677	92.507307	NaN	71.724585	-53.860630	NaN	-33.077907
83.536167	87.029026	NaN	73.738785	-3.492859	NaN	9.797382
66.576015	90.708885	NaN	80.798975	-24.132869	NaN	-14.222959
74.821423	89.134377	NaN	65.680135	-14.312953	NaN	9.141288
50.095001	94.152201	NaN	77.916303	-44.057200	NaN	-27.821302
72.001599	91.119204	NaN	41.934790	-19.117605	NaN	30.066809
62.593857	93.760831	NaN	67.795871	-31.166975	NaN	-5.202014
37.324749	89.273806	NaN	56.601157	-51.949057	NaN	-19.276408
39.854111	88.879067	NaN	72.242365	-49.024956	NaN	-32.388254
43.727890	90.289555	NaN	78.057890	-46.561666	NaN	-34.330001
73.375064	97.766466	NaN	95.572822	-24.391402	NaN	-22.197758
56.331902	96.661714	NaN	80.851215	-40.329812	NaN	-24.519313
47.768604	85.227706	NaN	71.280379	-37.459101	NaN	-23.511775
75.452063	86.255691	NaN	26.794327	-10.803627	NaN	48.657736
44.823511	80.959916	NaN	57.241162	-36.136405	NaN	-12.417651
82.582471	84.766125	NaN	37.668906	-2.183654	NaN	44.913565
74.846501	85.083086	NaN	62.336853	-10.236586	NaN	12.509648
62.564234	92.614938	NaN	80.592185	-30.050704	NaN	-18.027951
93.466988	86.007259	NaN	66.960026	7.459730	NaN	26.506962
85.797384	97.042183	NaN	89.039682	-11.244799	NaN	-3.242298
68.541228	93.777283	NaN	73.158280	-25.236055	NaN	-4.617052
53.606729	86.197609	NaN	60.695153	-32.590881	NaN	-7.088425
82.936778	89.036916	NaN	67.587770	-6.100138	NaN	15.349009
85.980765	82.030051	NaN	18.380421	3.950714	NaN	67.600344
35.030762	93.407507	NaN	66.078407	-58.376745	NaN	-31.047644
31.800653	92.877588	NaN	80.451865	-61.076935	NaN	-48.651212
80.812903	95.932432	NaN	78.518727	-15.119528	NaN	2.294176
89.446400	91.700051	NaN	78.006022	-2.253651	NaN	11.440377
93.546069	92.557073	NaN	69.205470	0.988996	NaN	24.340599
70.897272	94.547312	NaN	79.806466	-23.650039	NaN	-8.909194
25.457181	87.577928	NaN	52.370583	-62.120746	NaN	-26.913402
63.487617	92.689523	NaN	69.457383	-29.201906	NaN	-5.969765
54.220201	93.502163	NaN	75.093395	-39.281962	NaN	-20.873194
29.952881	88.706961	NaN	63.538078	-58.754080	NaN	-33.585197
77.626194	76.826530	NaN	42.912446	0.799665	NaN	34.713748
70.103254	84.683343	NaN	62.963377	-14.580088	NaN	7.139877
81.697407	86.532649	NaN	67.249855	-4.835243	NaN	14.447551
72.326695	80.062815	NaN	64.022278	-7.736120	NaN	8.304416
53.404388	94.479135	NaN	82.690058	-41.074748	NaN	-29.285671
59.372760	87.562813	NaN	66.526443	-28.190054	NaN	-7.153684
80.580232	92.177551	NaN	52.793153	-11.597319	NaN	27.787079
34.142178	88.232511	NaN	68.817303	-54.090333	NaN	-34.675125
76.458616	92.391855	NaN	72.050645	-15.933239	NaN	4.407971
76.687524	86.688029	NaN	54.177653	-10.000505	NaN	22.509871
86.253093	93.504460	NaN	78.149559	-7.251367	NaN	8.103534
76.662188	95.692163	NaN	83.843196	-19.029975	NaN	-7.181008
45.667449	84.335309	NaN	57.312329	-38.667860	NaN	-11.644880
44.906807	83.786588	NaN	63.531182	-38.879781	NaN	-18.624375
65.776385	94.279880	NaN	84.956233	-28.503495	NaN	-19.179848
81.806803	92.500284	NaN	80.235519	-10.693480	NaN	1.571284
71.645306	82.779093	NaN	61.540111	-11.133787	NaN	10.105195
75.392349	90.661923	NaN	68.834128	-15.269575	NaN	6.558221
85.125442	86.255703	NaN	73.114037	-1.130261	NaN	12.011405
91.054886	86.101360	NaN	62.132601	4.953527	NaN	28.922285
38.318092	88.559997	NaN	38.021604	-50.241905	NaN	0.296488
61.493951	89.174184	NaN	58.033906	-27.680233	NaN	3.460046
67.667415	90.105129	NaN	74.670467	-22.437714	NaN	-7.003052
82.452173	86.009649	NaN	67.646018	-3.557476	NaN	14.806155
51.011971	95.770396	NaN	84.006857	-44.758425	NaN	-32.994886
46.335634	93.703189	NaN	52.622270	-47.367554	NaN	-6.286636
65.633470	88.219164	NaN	62.003907	-22.585695	NaN	3.629563
75.345722	95.474307	NaN	78.383694	-20.128585	NaN	-3.037972
47.140031	92.858592	NaN	74.648271	-45.718561	NaN	-27.508240
63.632937	89.188692	NaN	48.991031	-25.555755	NaN	14.641906
59.458586	88.300461	NaN	64.642921	-28.841875	NaN	-5.184335
11.168132	97.619017	NaN	84.747407	-86.450885	NaN	-73.579275
94.476462	96.091037	NaN	82.601552	-1.614575	NaN	11.874910
69.259138	90.143929	NaN	83.718893	-20.884790	NaN	-14.459755
67.773534	85.947147	NaN	42.252010	-18.173613	NaN	25.521525
56.040889	94.122347	NaN	64.961069	-38.081459	NaN	-8.920181
41.218154	81.487809	NaN	48.868349	-40.269655	NaN	-7.650195
72.115704	88.995648	NaN	73.578008	-16.879944	NaN	-1.462304
70.672687	89.736814	NaN	81.589592	-19.064127	NaN	-10.916905
78.064110	89.662035	NaN	79.308819	-11.597925	NaN	-1.244709
17.117774	92.037943	NaN	60.169071	-74.920169	NaN	-43.051297
65.419612	84.275801	NaN	59.638314	-18.856189	NaN	5.781298
81.796031	87.720246	NaN	73.207227	-5.924215	NaN	8.588804
74.254075	89.422242	NaN	58.216857	-15.168167	NaN	16.037218
77.713394	91.978553	NaN	62.381872	-14.265159	NaN	15.331522
60.789545	95.959021	NaN	80.921257	-35.169476	NaN	-20.131712
80.602232	90.696130	NaN	70.736892	-10.093898	NaN	9.865340
82.077855	77.117422	NaN	38.050064	4.960433	NaN	44.027791
37.868960	90.529269	NaN	78.234787	-52.660309	NaN	-40.365827
66.456151	97.928360	NaN	75.054068	-31.472210	NaN	-8.597917
74.817020	93.761933	NaN	63.377089	-18.944913	NaN	11.439931
41.147227	91.949668	NaN	71.922891	-50.802441	NaN	-30.775664
68.004491	89.355117	NaN	76.888620	-21.350626	NaN	-8.884130
70.495711	93.587309	NaN	74.159183	-23.091597	NaN	-3.663472
87.474317	83.211930	NaN	60.083982	4.262387	NaN	27.390335
80.165121	74.981818	NaN	50.120019	5.183303	NaN	30.045102
68.500873	90.631248	NaN	64.436786	-22.130375	NaN	4.064087
83.649307	75.247080	NaN	40.316019	8.402227	NaN	43.333289
57.773030	87.402187	NaN	40.206469	-29.629157	NaN	17.566561
78.559228	91.988859	NaN	77.820324	-13.429632	NaN	0.738904
72.000799	93.499037	NaN	82.261642	-21.498238	NaN	-10.260844
56.059291	88.247074	NaN	65.540626	-32.187783	NaN	-9.481335
70.380553	95.233858	NaN	78.903874	-24.853304	NaN	-8.523321
54.745258	94.676196	NaN	78.276429	-39.930938	NaN	-23.531171
85.394294	97.818796	NaN	95.180742	-12.424503	NaN	-9.786449
41.444167	92.644971	NaN	67.675028	-51.200805	NaN	-26.230861
-6.102601	90.579256	NaN	68.856566	-96.681857	NaN	-74.959168
89.144620	86.862424	NaN	52.334013	2.282196	NaN	36.810607
45.220074	92.828576	NaN	70.902772	-47.608502	NaN	-25.682697
79.932253	95.709494	NaN	87.480378	-15.777241	NaN	-7.548125
62.888302	92.107373	NaN	73.855294	-29.219071	NaN	-10.966992
69.678866	91.160581	NaN	49.000049	-21.481715	NaN	20.678817
65.819730	86.736227	NaN	62.343507	-20.916497	NaN	3.476223
48.472083	98.375903	NaN	90.855389	-49.903820	NaN	-42.383306
86.495403	89.856779	NaN	71.500224	-3.361376	NaN	14.995179
48.296279	93.874037	NaN	65.208415	-45.577757	NaN	-16.912136
28.626327	97.748739	NaN	91.985659	-69.122412	NaN	-63.359332
25.178349	94.035324	NaN	77.673362	-68.856975	NaN	-52.495013
23.810841	94.133663	NaN	41.207033	-70.322822	NaN	-17.396192
64.072209	90.683648	NaN	77.222061	-26.611438	NaN	-13.149851
76.486480	92.099999	NaN	81.860874	-15.613518	NaN	-5.374394
69.126184	96.368188	NaN	86.535782	-27.242004	NaN	-17.409598
87.387268	91.874356	NaN	74.004103	-4.487088	NaN	13.383165
59.779914	86.864969	NaN	61.536610	-27.085055	NaN	-1.756696
53.402744	91.910432	NaN	86.938410	-38.507688	NaN	-33.535666
74.453846	90.850550	NaN	29.530036	-16.396705	NaN	44.923810
77.387122	92.938439	NaN	51.228168	-15.551318	NaN	26.158954
78.177466	86.977846	NaN	73.374376	-8.800380	NaN	4.803090
74.680169	93.022288	NaN	65.884058	-18.342119	NaN	8.796111
64.989512	90.769800	NaN	80.714254	-25.780289	NaN	-15.724742
83.890027	91.365505	NaN	70.021040	-7.475478	NaN	13.868987
90.408256	82.395464	NaN	53.382561	8.012792	NaN	37.025695
91.432861	89.350490	NaN	71.688469	2.082370	NaN	19.744392
89.662857	94.886645	NaN	82.410188	-5.223788	NaN	7.252669
70.287765	89.371254	NaN	62.277051	-19.083489	NaN	8.010714
75.670122	92.077385	NaN	60.043848	-16.407263	NaN	15.626274
71.852272	92.199587	NaN	75.590410	-20.347315	NaN	-3.738139
78.342984	88.855422	NaN	81.624231	-10.512439	NaN	-3.281247
80.774480	98.298714	NaN	89.082315	-17.524234	NaN	-8.307835
82.064560	91.389665	NaN	63.017967	-9.325105	NaN	19.046593
30.097813	90.894156	NaN	67.359935	-60.796342	NaN	-37.262121
92.518931	91.518895	NaN	67.179153	1.000036	NaN	25.339778
27.275746	92.095114	NaN	81.151856	-64.819368	NaN	-53.876110
62.447691	92.401855	NaN	53.685891	-29.954164	NaN	8.761800
89.107162	88.991304	NaN	68.954583	0.115858	NaN	20.152579
69.985093	90.591170	NaN	62.025208	-20.606076	NaN	7.959885
90.511542	93.583332	NaN	84.279625	-3.071790	NaN	6.231917
72.311027	86.656960	NaN	46.428800	-14.345933	NaN	25.882227
86.898660	92.482518	NaN	51.392936	-5.583858	NaN	35.505724
67.263671	95.933832	NaN	87.578344	-28.670161	NaN	-20.314673
34.789194	96.381722	NaN	84.844668	-61.592528	NaN	-50.055474
69.002955	90.734076	NaN	79.678478	-21.731121	NaN	-10.675523
37.721965	91.254098	NaN	72.723544	-53.532133	NaN	-35.001579
92.913654	92.646416	NaN	64.441852	0.267239	NaN	28.471803
77.586880	91.986978	NaN	83.214073	-14.400098	NaN	-5.627194
72.251662	92.568228	NaN	76.399554	-20.316566	NaN	-4.147891
79.299719	89.825974	NaN	75.815441	-10.526255	NaN	3.484278
72.665637	95.315841	NaN	82.864346	-22.650204	NaN	-10.198709
78.319702	85.141153	NaN	66.466830	-6.821451	NaN	11.852871
62.195643	89.821626	NaN	77.928021	-27.625983	NaN	-15.732378
88.212506	95.748028	NaN	87.929569	-7.535523	NaN	0.282936
26.577847	88.478322	NaN	59.238322	-61.900476	NaN	-32.660475
81.431834	91.820335	NaN	77.993052	-10.388501	NaN	3.438782
85.442097	97.160325	NaN	83.971460	-11.718228	NaN	1.470637
82.184051	80.917105	NaN	46.583015	1.266946	NaN	35.601036
92.102703	91.194498	NaN	78.009263	0.908204	NaN	14.093440
82.914558	80.308005	NaN	48.834643	2.606554	NaN	34.079915
61.454285	83.129449	NaN	66.641118	-21.675164	NaN	-5.186832
68.894934	92.056661	NaN	79.304934	-23.161727	NaN	-10.410001
92.559090	86.238057	NaN	42.797951	6.321032	NaN	49.761139
25.314623	88.941403	NaN	68.764523	-63.626780	NaN	-43.449900
78.640049	92.009174	NaN	68.563586	-13.369125	NaN	10.076462
31.562260	94.237143	NaN	51.419223	-62.674883	NaN	-19.856963
71.995669	89.456180	NaN	65.362968	-17.460511	NaN	6.632701
85.234780	95.160970	NaN	56.683254	-9.926190	NaN	28.551526
58.173169	86.442942	NaN	65.681440	-28.269774	NaN	-7.508272
52.632115	94.983238	NaN	78.393931	-42.351123	NaN	-25.761816
85.562933	89.728421	NaN	56.469947	-4.165488	NaN	29.092986
68.739934	92.054333	NaN	75.449555	-23.314399	NaN	-6.709621
48.951274	95.546997	NaN	76.371737	-46.595722	NaN	-27.420462
71.630974	88.163017	NaN	77.161946	-16.532043	NaN	-5.530973
79.628530	93.979214	NaN	78.091865	-14.350684	NaN	1.536665
15.944651	91.974839	NaN	70.561514	-76.030187	NaN	-54.616862
91.180523	95.338630	NaN	79.544836	-4.158107	NaN	11.635687
85.018166	92.551346	NaN	72.519813	-7.533179	NaN	12.498353
63.555497	89.687548	NaN	79.014533	-26.132051	NaN	-15.459035
79.354884	88.231986	NaN	61.904181	-8.877102	NaN	17.450703
0.501842	85.142794	NaN	29.865740	-84.640952	NaN	-29.363898
25.579629	84.620155	NaN	82.324146	-59.040526	NaN	-56.744517
36.055680	86.849987	NaN	52.516437	-50.794307	NaN	-16.460757
72.067150	91.204516	NaN	65.361316	-19.137366	NaN	6.705834
93.444558	93.070548	NaN	71.250702	0.374010	NaN	22.193856
69.101920	78.472432	NaN	50.057086	-9.370512	NaN	19.044834
70.368678	80.281747	NaN	70.744310	-9.913069	NaN	-0.375632
68.782328	90.377738	NaN	74.695522	-21.595411	NaN	-5.913195
84.291115	87.006142	NaN	84.867927	-2.715027	NaN	-0.576812
79.832015	90.306216	NaN	66.563324	-10.474202	NaN	13.268691
92.016039	92.365554	NaN	78.040629	-0.349515	NaN	13.975410
48.639133	84.681577	NaN	56.414843	-36.042445	NaN	-7.775710
-71.404168	90.747918	NaN	63.440223	-162.152086	NaN	-134.844391
83.151640	89.418564	NaN	40.211916	-6.266924	NaN	42.939724
80.048360	87.248312	NaN	73.304520	-7.199952	NaN	6.743840
75.870083	92.327119	NaN	86.666484	-16.457036	NaN	-10.796401
75.665124	91.345974	NaN	64.809169	-15.680850	NaN	10.855954
40.815313	88.398850	NaN	72.538073	-47.583537	NaN	-31.722760
78.877522	88.738264	NaN	88.287326	-9.860742	NaN	-9.409804
76.732925	87.309198	NaN	61.007008	-10.576273	NaN	15.725918
16.780645	81.459009	NaN	68.854374	-64.678364	NaN	-52.073729
80.809445	98.742593	NaN	79.750162	-17.933148	NaN	1.059283
65.613359	90.844939	NaN	71.228462	-25.231580	NaN	-5.615103
66.765609	92.475526	NaN	47.709594	-25.709917	NaN	19.056016
92.040562	86.461530	NaN	64.647248	5.579032	NaN	27.393313
87.474829	93.334434	NaN	75.181887	-5.859605	NaN	12.292942
55.617044	90.432935	NaN	62.061068	-34.815891	NaN	-6.444024
83.219757	91.556672	NaN	53.215975	-8.336915	NaN	30.003782
69.960066	83.804528	NaN	19.756127	-13.844462	NaN	50.203940
39.595561	87.114635	NaN	72.973252	-47.519074	NaN	-33.377690
89.901761	94.596339	NaN	82.620095	-4.694579	NaN	7.281665
65.768058	94.171817	NaN	82.492021	-28.403759	NaN	-16.723964
-74.583273	88.497514	NaN	59.864996	-163.080788	NaN	-134.448270
81.107872	94.764248	NaN	70.474411	-13.656376	NaN	10.633461
88.868474	91.289367	NaN	61.496281	-2.420892	NaN	27.372193
81.591207	83.715622	NaN	55.885968	-2.124415	NaN	25.705239
46.574129	67.714704	NaN	9.659394	-21.140576	NaN	36.914735
74.472741	89.735815	NaN	60.263269	-15.263074	NaN	14.209472
69.551508	91.485362	NaN	62.818810	-21.933854	NaN	6.732699
64.247511	94.102664	NaN	85.544316	-29.855152	NaN	-21.296804
77.609999	94.127344	NaN	48.625498	-16.517345	NaN	28.984501
59.910244	92.709150	NaN	80.277198	-32.798907	NaN	-20.366955
91.516871	86.641430	NaN	24.744948	4.875442	NaN	66.771923
82.573165	82.074010	NaN	48.883021	0.499155	NaN	33.690144
55.361598	86.524918	NaN	49.556599	-31.163320	NaN	5.804999
94.162644	85.367398	NaN	60.320675	8.795246	NaN	33.841969
73.923813	88.391632	NaN	64.186793	-14.467819	NaN	9.737020
69.385036	97.866000	NaN	88.284331	-28.480964	NaN	-18.899294
76.204643	91.646262	NaN	74.240405	-15.441619	NaN	1.964238
92.185176	86.254643	NaN	61.040989	5.930532	NaN	31.144187
76.448090	90.418138	NaN	67.675955	-13.970047	NaN	8.772136
-36.390641	92.819523	NaN	79.472078	-129.210164	NaN	-115.862719
72.261367	94.080796	NaN	80.927430	-21.819429	NaN	-8.666063
88.234521	94.004715	NaN	61.991639	-5.770193	NaN	26.242883
29.722595	90.489028	NaN	67.536130	-60.766433	NaN	-37.813535
73.142423	98.018622	NaN	91.259289	-24.876200	NaN	-18.116866
71.700830	90.651684	NaN	74.800912	-18.950854	NaN	-3.100082
76.461862	91.129029	NaN	79.672580	-14.667166	NaN	-3.210717
53.580999	92.828377	NaN	85.903176	-39.247378	NaN	-32.322177
73.988480	94.014725	NaN	79.393227	-20.026245	NaN	-5.404747
88.034626	90.164822	NaN	72.723833	-2.130196	NaN	15.310793
64.151358	95.861481	NaN	82.837477	-31.710123	NaN	-18.686119
29.167541	92.552053	NaN	80.101580	-63.384512	NaN	-50.934038
64.318896	94.074505	NaN	57.818401	-29.755608	NaN	6.500495
25.541314	97.474955	NaN	88.278739	-71.933641	NaN	-62.737426
75.232967	83.229245	NaN	74.525520	-7.996277	NaN	0.707448
91.864815	87.619250	NaN	81.182299	4.245565	NaN	10.682516
67.909940	89.089773	NaN	76.539660	-21.179834	NaN	-8.629720
81.427334	95.597754	NaN	89.489035	-14.170420	NaN	-8.061701
75.835548	95.819064	NaN	76.473188	-19.983517	NaN	-0.637641
-51.243419	94.251354	NaN	86.143371	-145.494773	NaN	-137.386789
53.347799	88.592239	NaN	27.625805	-35.244441	NaN	25.721993
17.144993	95.039129	NaN	69.176937	-77.894135	NaN	-52.031944
77.326638	84.239987	NaN	71.999246	-6.913349	NaN	5.327392
79.515077	92.705764	NaN	71.337683	-13.190688	NaN	8.177394
89.411653	86.415982	NaN	70.276944	2.995671	NaN	19.134708
66.667988	86.304516	NaN	58.607213	-19.636527	NaN	8.060775
39.677216	88.933438	NaN	73.415634	-49.256223	NaN	-33.738418
77.701169	93.053637	NaN	34.643999	-15.352468	NaN	43.057171
38.567434	93.599845	NaN	78.810509	-55.032411	NaN	-40.243075
76.597177	70.454425	NaN	18.767092	6.142752	NaN	57.830085
73.663079	93.037916	NaN	85.981565	-19.374836	NaN	-12.318486
56.176006	87.871504	NaN	20.125461	-31.695498	NaN	36.050546
86.162505	95.093919	NaN	84.176447	-8.931414	NaN	1.986058
72.907720	95.337818	NaN	71.261276	-22.430098	NaN	1.646444
93.847326	85.713568	NaN	53.762885	8.133758	NaN	40.084441
82.142802	95.545679	NaN	79.719670	-13.402877	NaN	2.423133
46.170441	86.598869	NaN	56.852126	-40.428428	NaN	-10.681685
87.161745	92.737057	NaN	69.393281	-5.575312	NaN	17.768465
70.634547	85.281708	NaN	74.169505	-14.647161	NaN	-3.534959
65.304757	88.895910	NaN	63.956565	-23.591153	NaN	1.348192
74.635622	89.886987	NaN	56.999099	-15.251365	NaN	17.636523
69.846100	89.712668	NaN	76.104025	-19.866568	NaN	-6.257925
-22.265348	93.892379	NaN	79.811758	-116.157727	NaN	-102.077106
65.465524	84.044450	NaN	61.923070	-18.578926	NaN	3.542454
74.202513	91.911853	NaN	73.787321	-17.709340	NaN	0.415192
77.018089	91.231055	NaN	69.761765	-14.212966	NaN	7.256324
79.030767	86.607947	NaN	60.256623	-7.577180	NaN	18.774144
89.369241	87.755335	NaN	76.189277	1.613905	NaN	13.179963
69.127281	87.310178	NaN	41.870037	-18.182897	NaN	27.257243
66.542481	79.002776	NaN	52.727764	-12.460295	NaN	13.814717
46.629864	93.349024	NaN	65.130174	-46.719160	NaN	-18.500310
80.817565	95.561419	NaN	61.905592	-14.743854	NaN	18.911972
21.856316	90.354610	NaN	44.021144	-68.498294	NaN	-22.164828
22.681744	87.692517	NaN	60.714331	-65.010773	NaN	-38.032587
60.225426	87.089530	NaN	64.746050	-26.864104	NaN	-4.520624
86.187523	87.357801	NaN	61.416630	-1.170278	NaN	24.770893
38.860422	94.744977	NaN	72.263533	-55.884556	NaN	-33.403112
84.157635	91.127655	NaN	57.878001	-6.970020	NaN	26.279634
29.944166	94.059275	NaN	68.761195	-64.115108	NaN	-38.817028
66.349495	94.018218	NaN	80.972326	-27.668723	NaN	-14.622831
40.268330	87.863306	NaN	72.448299	-47.594976	NaN	-32.179968
74.062050	91.881251	NaN	69.691318	-17.819201	NaN	4.370732
6.946063	93.530301	NaN	78.633671	-86.584238	NaN	-71.687608
49.197457	87.227409	NaN	59.899686	-38.029953	NaN	-10.702229
87.032492	93.017852	NaN	61.266948	-5.985360	NaN	25.765544
83.193273	96.306215	NaN	76.238692	-13.112942	NaN	6.954581
48.940410	94.858840	NaN	22.123850	-45.918430	NaN	26.816560
73.775172	79.354538	NaN	48.528289	-5.579365	NaN	25.246884
80.344362	89.191637	NaN	76.854797	-8.847274	NaN	3.489565
66.432318	90.773852	NaN	79.404228	-24.341535	NaN	-12.971910
51.304418	89.251406	NaN	73.146212	-37.946988	NaN	-21.841795
-13.137399	84.319446	NaN	74.593757	-97.456845	NaN	-87.731156
89.877218	85.056933	NaN	65.102287	4.820285	NaN	24.774931
27.616602	92.352596	NaN	80.617048	-64.735994	NaN	-53.000446
81.585648	93.172329	NaN	70.009640	-11.586681	NaN	11.576008
85.224992	95.056513	NaN	80.080906	-9.831522	NaN	5.144085
89.444431	87.930916	NaN	59.880173	1.513515	NaN	29.564258
65.050033	95.967119	NaN	84.375292	-30.917086	NaN	-19.325260
80.311552	89.233227	NaN	70.953650	-8.921675	NaN	9.357902
-29.774937	80.082766	NaN	68.234217	-109.857703	NaN	-98.009154
84.745400	92.339846	NaN	51.641956	-7.594446	NaN	33.103444
68.873586	89.478186	NaN	61.389235	-20.604600	NaN	7.484350
76.728944	92.443185	NaN	83.270977	-15.714241	NaN	-6.542033
78.343922	88.746073	NaN	68.468724	-10.402151	NaN	9.875198
51.762202	88.942401	NaN	61.897949	-37.180199	NaN	-10.135747
7.585644	86.642497	NaN	77.233620	-79.056853	NaN	-69.647976
73.962079	90.080988	NaN	65.687186	-16.118910	NaN	8.274893
77.699976	95.429007	NaN	72.373358	-17.729031	NaN	5.326617
67.934515	87.475860	NaN	67.859318	-19.541345	NaN	0.075197
88.990226	73.247860	NaN	30.445814	15.742366	NaN	58.544412
75.466074	93.201423	NaN	83.360961	-17.735349	NaN	-7.894887
49.658092	92.236359	NaN	82.506883	-42.578267	NaN	-32.848791
75.312613	89.967761	NaN	23.672889	-14.655148	NaN	51.639725
77.551959	90.012744	NaN	67.065394	-12.460784	NaN	10.486565
-60.054442	92.838217	NaN	70.821507	-152.892659	NaN	-130.875950
78.166168	87.070416	NaN	55.058158	-8.904248	NaN	23.108010
75.564244	92.665904	NaN	85.403796	-17.101659	NaN	-9.839551
79.520428	89.560165	NaN	46.978594	-10.039737	NaN	32.541834
82.017166	90.265001	NaN	78.573358	-8.247834	NaN	3.443809
91.975231	83.048950	NaN	59.054473	8.926282	NaN	32.920758
74.768098	95.514432	NaN	85.746952	-20.746334	NaN	-10.978853
81.794447	97.382143	NaN	76.694425	-15.587696	NaN	5.100022
72.333654	84.066135	NaN	63.730828	-11.732482	NaN	8.602825
9.255959	91.175233	NaN	66.559659	-81.919274	NaN	-57.303700
90.436439	93.712436	NaN	63.297987	-3.275997	NaN	27.138452
47.205004	85.264566	NaN	27.457353	-38.059563	NaN	19.747650
92.135743	95.398953	NaN	75.059953	-3.263210	NaN	17.075790
62.434953	90.852747	NaN	52.194404	-28.417794	NaN	10.240549
72.507292	90.096601	NaN	73.612484	-17.589309	NaN	-1.105192
65.765176	81.587195	NaN	53.454310	-15.822019	NaN	12.310865
49.913844	81.435289	NaN	69.415449	-31.521445	NaN	-19.501604
63.311272	86.623079	NaN	59.306163	-23.311807	NaN	4.005109
85.562508	88.404610	NaN	51.281730	-2.842102	NaN	34.280778
81.500324	87.747940	NaN	63.045369	-6.247616	NaN	18.454954
77.774993	94.126256	NaN	86.999855	-16.351263	NaN	-9.224862
51.525261	94.649421	NaN	72.283450	-43.124160	NaN	-20.758189
57.304297	85.760615	NaN	47.510014	-28.456318	NaN	9.794283
39.343881	88.002510	NaN	76.306269	-48.658629	NaN	-36.962388
77.387724	93.350067	NaN	73.470226	-15.962343	NaN	3.917498
90.089059	90.188345	NaN	67.468419	-0.099286	NaN	22.620640
77.520891	81.550289	NaN	50.404971	-4.029398	NaN	27.115919
73.466723	88.078221	NaN	70.227900	-14.611499	NaN	3.238822
70.978302	93.346157	NaN	78.476747	-22.367855	NaN	-7.498444
66.371909	90.190568	NaN	78.712941	-23.818659	NaN	-12.341031
70.782604	87.739704	NaN	74.593950	-16.957101	NaN	-3.811346
43.471999	81.586564	NaN	56.762392	-38.114565	NaN	-13.290393
