# Supplementary material for: Combined Influences of Model Choice, Data Quality, and Data Quantity When Estimating Population Trends
Source: PLoS One. 2015 Jul 15;10(7):e0132255. doi: 10.1371/journal.pone.0132255 (PMC4503393; doi:10.1371/journal.pone.0132255)
Supplement: S1 Dataset — Files are organized by model type and by the input lambda value. (ZIP) [file pone.0132255.s002.zip › Snail/sims_lambda_0_9/simulationOutput_0.9_0_0.45_0.3_10.xls]

Percent_Decline_True	Median_Percent_Decline_Matrix	Median_Percent_Decline_Matrix_stable	Median_Percent_Decline_Scalar	Difference_True_Matrix	Difference_True_Matrix_Stable	Difference_True_Scalar
89.974093	79.710338	NaN	64.797106	10.263755	NaN	25.176987
86.023376	86.380602	NaN	76.411009	-0.357226	NaN	9.612366
82.605006	92.582947	NaN	64.757206	-9.977941	NaN	17.847800
25.712739	96.970346	NaN	90.378965	-71.257607	NaN	-64.666226
93.737560	92.925682	NaN	64.079151	0.811878	NaN	29.658409
-2.673940	95.509729	NaN	88.283331	-98.183669	NaN	-90.957271
70.039881	91.872431	NaN	60.008184	-21.832549	NaN	10.031697
82.634896	90.417082	NaN	83.851606	-7.782186	NaN	-1.216710
65.602318	89.686485	NaN	85.368927	-24.084167	NaN	-19.766610
80.074866	95.166001	NaN	82.583009	-15.091135	NaN	-2.508143
26.849866	45.502469	NaN	-45.409430	-18.652603	NaN	72.259296
80.452983	72.421939	NaN	63.523520	8.031044	NaN	16.929463
34.111024	92.724621	NaN	76.400806	-58.613597	NaN	-42.289782
67.293036	93.675143	NaN	80.527605	-26.382107	NaN	-13.234569
39.357082	85.432734	NaN	58.447600	-46.075652	NaN	-19.090519
84.900387	93.915669	NaN	71.429485	-9.015282	NaN	13.470902
21.934067	96.505613	NaN	84.607617	-74.571546	NaN	-62.673550
92.032718	67.398986	NaN	24.569160	24.633732	NaN	67.463559
77.227434	77.292750	NaN	39.929000	-0.065316	NaN	37.298434
84.185494	76.488482	NaN	51.882754	7.697012	NaN	32.302740
90.599201	94.395733	NaN	78.037591	-3.796532	NaN	12.561610
69.310267	88.283744	NaN	40.620857	-18.973478	NaN	28.689409
63.827719	84.017256	NaN	62.009071	-20.189538	NaN	1.818648
79.102532	91.093086	NaN	74.204926	-11.990553	NaN	4.897607
77.921581	92.134557	NaN	73.142345	-14.212976	NaN	4.779236
81.281345	93.334808	NaN	84.786722	-12.053463	NaN	-3.505376
89.850542	92.576990	NaN	68.492055	-2.726448	NaN	21.358487
84.722100	96.102305	NaN	73.849750	-11.380206	NaN	10.872349
64.257675	86.834661	NaN	30.100836	-22.576986	NaN	34.156839
82.686599	93.795163	NaN	83.906954	-11.108564	NaN	-1.220355
72.130633	83.136583	NaN	43.460593	-11.005950	NaN	28.670040
91.679710	95.351599	NaN	50.218677	-3.671889	NaN	41.461034
75.339364	97.609118	NaN	69.048295	-22.269754	NaN	6.291069
71.118421	95.555858	NaN	75.002074	-24.437437	NaN	-3.883653
60.871817	98.394731	NaN	91.693725	-37.522913	NaN	-30.821907
55.442301	87.599264	NaN	89.983666	-32.156963	NaN	-34.541365
22.431670	84.542264	NaN	73.466073	-62.110594	NaN	-51.034403
35.107861	86.714927	NaN	55.818361	-51.607066	NaN	-20.710500
89.732660	96.481967	NaN	93.539659	-6.749308	NaN	-3.807000
61.486275	77.208007	NaN	72.730444	-15.721731	NaN	-11.244169
56.002572	93.555489	NaN	84.379158	-37.552916	NaN	-28.376585
78.344926	91.748058	NaN	80.772125	-13.403132	NaN	-2.427200
89.953523	78.512058	NaN	-12.542053	11.441465	NaN	102.495576
4.504408	96.100453	NaN	80.569297	-91.596044	NaN	-76.064889
85.436182	92.874033	NaN	87.447695	-7.437851	NaN	-2.011513
55.948803	90.031721	NaN	65.986450	-34.082917	NaN	-10.037647
57.405394	76.057896	NaN	54.400176	-18.652501	NaN	3.005218
66.013968	86.662523	NaN	61.787691	-20.648555	NaN	4.226277
71.328866	90.714749	NaN	49.595263	-19.385883	NaN	21.733604
19.502041	97.231734	NaN	87.171770	-77.729693	NaN	-67.669729
2.273532	90.069874	NaN	65.691562	-87.796342	NaN	-63.418030
83.722978	74.040925	NaN	32.509432	9.682053	NaN	51.213546
72.424207	86.104244	NaN	54.243437	-13.680038	NaN	18.180770
71.811828	85.596506	NaN	64.734977	-13.784678	NaN	7.076851
66.655801	96.701290	NaN	86.195396	-30.045489	NaN	-19.539595
58.988451	73.801964	NaN	21.662483	-14.813513	NaN	37.325968
83.084735	92.639564	NaN	10.773725	-9.554829	NaN	72.311011
40.339654	84.250900	NaN	66.174094	-43.911246	NaN	-25.834440
79.404931	87.069357	NaN	64.012322	-7.664426	NaN	15.392609
64.893692	97.568193	NaN	53.457764	-32.674501	NaN	11.435928
54.484887	95.672867	NaN	80.250145	-41.187979	NaN	-25.765257
73.279983	94.761184	NaN	78.571112	-21.481201	NaN	-5.291129
69.887279	90.927831	NaN	17.648285	-21.040553	NaN	52.238994
66.066383	89.726018	NaN	55.275063	-23.659636	NaN	10.791319
57.734539	92.274925	NaN	76.911421	-34.540385	NaN	-19.176882
83.888165	95.166546	NaN	90.558323	-11.278381	NaN	-6.670157
1.238379	96.455605	NaN	90.395828	-95.217226	NaN	-89.157449
82.201741	85.304977	NaN	34.765026	-3.103236	NaN	47.436715
41.723106	96.682826	NaN	80.887614	-54.959719	NaN	-39.164508
72.191793	76.404266	NaN	51.013884	-4.212472	NaN	21.177910
-2.145313	87.851713	NaN	63.560016	-89.997026	NaN	-65.705329
71.365732	95.484730	NaN	93.131518	-24.118998	NaN	-21.765786
81.759674	93.823000	NaN	65.416662	-12.063326	NaN	16.343012
70.710329	91.728041	NaN	57.293300	-21.017712	NaN	13.417029
84.293663	84.520639	NaN	16.475272	-0.226977	NaN	67.818391
13.499365	88.185888	NaN	76.302109	-74.686523	NaN	-62.802745
46.586257	89.744387	NaN	68.419222	-43.158130	NaN	-21.832964
66.461294	89.913656	NaN	65.508729	-23.452362	NaN	0.952565
39.504907	96.094877	NaN	84.158684	-56.589971	NaN	-44.653777
72.802250	94.783693	NaN	76.537920	-21.981443	NaN	-3.735670
10.224524	92.003129	NaN	70.003076	-81.778605	NaN	-59.778553
51.030813	95.605852	NaN	67.259020	-44.575039	NaN	-16.228207
95.158472	77.051858	NaN	10.658054	18.106614	NaN	84.500419
87.232477	80.640279	NaN	31.422546	6.592197	NaN	55.809930
94.890192	91.974323	NaN	68.930677	2.915868	NaN	25.959514
58.260265	94.224925	NaN	75.229134	-35.964660	NaN	-16.968869
80.420073	85.040324	NaN	40.774941	-4.620251	NaN	39.645131
74.943173	82.632474	NaN	76.103256	-7.689301	NaN	-1.160082
57.498784	87.295637	NaN	62.493481	-29.796854	NaN	-4.994697
56.547346	94.715917	NaN	91.353381	-38.168571	NaN	-34.806035
95.453594	90.619384	NaN	85.761999	4.834210	NaN	9.691595
69.275701	94.229264	NaN	82.856578	-24.953562	NaN	-13.580877
64.373824	97.631305	NaN	95.868561	-33.257481	NaN	-31.494738
77.428684	98.091157	NaN	72.279050	-20.662473	NaN	5.149634
66.396642	93.504000	NaN	70.947437	-27.107358	NaN	-4.550794
39.642799	94.911783	NaN	65.943405	-55.268984	NaN	-26.300606
70.350963	95.915683	NaN	90.351738	-25.564720	NaN	-20.000775
80.259547	93.276100	NaN	89.017062	-13.016552	NaN	-8.757514
70.749027	90.703616	NaN	79.891582	-19.954589	NaN	-9.142555
95.581083	88.639457	NaN	77.280784	6.941625	NaN	18.300299
26.430143	97.390990	NaN	42.766946	-70.960847	NaN	-16.336803
57.335628	93.683159	NaN	88.061603	-36.347531	NaN	-30.725975
84.860820	99.039035	NaN	92.746460	-14.178215	NaN	-7.885640
46.635588	91.330393	NaN	78.415924	-44.694805	NaN	-31.780336
73.809890	81.476788	NaN	56.720117	-7.666897	NaN	17.089773
84.051518	95.053734	NaN	59.621316	-11.002216	NaN	24.430202
59.611665	84.704555	NaN	47.156515	-25.092890	NaN	12.455150
50.851302	89.184057	NaN	53.615179	-38.332755	NaN	-2.763876
80.805468	74.286924	NaN	8.686463	6.518544	NaN	72.119005
82.117882	82.653567	NaN	12.764413	-0.535685	NaN	69.353469
62.587282	88.397851	NaN	58.717617	-25.810570	NaN	3.869664
89.231214	85.877212	NaN	25.355802	3.354002	NaN	63.875412
42.418021	97.083349	NaN	90.844886	-54.665327	NaN	-48.426864
83.531687	96.275323	NaN	87.197888	-12.743636	NaN	-3.666201
43.706655	92.237475	NaN	65.939092	-48.530820	NaN	-22.232437
92.420792	98.101442	NaN	85.698315	-5.680650	NaN	6.722477
81.064183	78.526675	NaN	55.540157	2.537507	NaN	25.524025
67.498536	93.340283	NaN	70.714577	-25.841747	NaN	-3.216042
8.290894	94.796522	NaN	64.932393	-86.505629	NaN	-56.641500
89.116024	83.485004	NaN	77.266148	5.631021	NaN	11.849876
60.095256	76.668020	NaN	84.523405	-16.572764	NaN	-24.428149
86.503316	93.541773	NaN	81.301277	-7.038456	NaN	5.202040
65.416849	93.879821	NaN	76.585159	-28.462971	NaN	-11.168310
28.897876	92.972579	NaN	86.343570	-64.074703	NaN	-57.445694
61.325517	96.622351	NaN	82.386407	-35.296834	NaN	-21.060891
89.231635	78.066139	NaN	43.346594	11.165497	NaN	45.885042
70.250102	96.129607	NaN	92.195507	-25.879505	NaN	-21.945405
86.265579	91.565547	NaN	37.882111	-5.299968	NaN	48.383468
61.685656	93.869574	NaN	43.412924	-32.183918	NaN	18.272731
46.984905	88.574723	NaN	85.858752	-41.589819	NaN	-38.873847
85.094185	74.885859	NaN	58.469948	10.208326	NaN	26.624238
71.504768	98.134400	NaN	91.749223	-26.629631	NaN	-20.244454
58.713653	95.321763	NaN	1.220844	-36.608110	NaN	57.492809
19.667609	95.707718	NaN	64.353238	-76.040109	NaN	-44.685629
58.406814	91.096827	NaN	71.923736	-32.690013	NaN	-13.516922
67.598670	96.052659	NaN	82.096122	-28.453989	NaN	-14.497452
79.685875	89.700115	NaN	50.588255	-10.014240	NaN	29.097621
54.449642	97.494623	NaN	87.130738	-43.044982	NaN	-32.681096
77.509338	92.294068	NaN	35.491986	-14.784730	NaN	42.017352
91.219807	85.658271	NaN	8.604491	5.561536	NaN	82.615317
81.583243	89.774512	NaN	60.055341	-8.191269	NaN	21.527902
34.040921	97.442349	NaN	89.374878	-63.401427	NaN	-55.333957
72.347702	97.290072	NaN	95.061407	-24.942371	NaN	-22.713705
90.310587	96.058533	NaN	83.436842	-5.747946	NaN	6.873745
65.743406	98.131744	NaN	90.904168	-32.388338	NaN	-25.160762
83.573862	65.212014	NaN	35.036385	18.361848	NaN	48.537476
78.436685	89.366454	NaN	52.860794	-10.929769	NaN	25.575891
72.796284	88.545919	NaN	84.582861	-15.749635	NaN	-11.786577
-8.487616	88.602829	NaN	45.025105	-97.090445	NaN	-53.512721
84.801319	97.122847	NaN	80.379326	-12.321529	NaN	4.421992
59.449646	92.215659	NaN	81.820659	-32.766012	NaN	-22.371013
7.301051	91.607328	NaN	78.088658	-84.306277	NaN	-70.787607
54.697571	90.655353	NaN	66.474141	-35.957782	NaN	-11.776570
59.911146	90.689601	NaN	78.591231	-30.778455	NaN	-18.680085
59.652924	91.170552	NaN	51.610734	-31.517628	NaN	8.042190
82.515743	84.394329	NaN	61.732937	-1.878586	NaN	20.782806
81.055324	86.968026	NaN	38.033313	-5.912702	NaN	43.022011
56.118207	89.746707	NaN	71.466477	-33.628501	NaN	-15.348271
58.584997	86.617783	NaN	76.978668	-28.032786	NaN	-18.393672
83.716645	97.692327	NaN	94.121880	-13.975682	NaN	-10.405235
69.926785	93.327051	NaN	75.026243	-23.400266	NaN	-5.099458
85.682720	89.032778	NaN	69.099166	-3.350058	NaN	16.583554
52.315802	90.382958	NaN	57.103393	-38.067156	NaN	-4.787591
54.931508	97.821537	NaN	30.322179	-42.890029	NaN	24.609329
64.371623	95.949436	NaN	85.209325	-31.577813	NaN	-20.837702
71.166370	97.882480	NaN	88.330437	-26.716111	NaN	-17.164067
85.794123	83.382346	NaN	78.110296	2.411777	NaN	7.683827
65.642957	88.765937	NaN	70.576244	-23.122981	NaN	-4.933288
40.245903	94.896569	NaN	85.890947	-54.650665	NaN	-45.645044
9.636196	80.519790	NaN	36.677120	-70.883594	NaN	-27.040924
70.313923	66.961990	NaN	-13.838237	3.351933	NaN	84.152159
7.526851	98.443472	NaN	95.773871	-90.916622	NaN	-88.247020
83.523630	91.057132	NaN	82.484091	-7.533502	NaN	1.039539
76.269837	88.246343	NaN	73.776974	-11.976506	NaN	2.492863
87.413479	75.883994	NaN	52.327831	11.529485	NaN	35.085648
80.681022	99.134765	NaN	97.251994	-18.453743	NaN	-16.570972
89.224079	93.399783	NaN	86.290507	-4.175704	NaN	2.933572
81.411085	96.608638	NaN	65.671464	-15.197553	NaN	15.739621
92.670177	98.499681	NaN	88.607322	-5.829504	NaN	4.062855
51.982938	95.519600	NaN	91.381742	-43.536662	NaN	-39.398804
50.085183	97.230849	NaN	96.228846	-47.145667	NaN	-46.143664
68.071869	97.816650	NaN	92.389951	-29.744781	NaN	-24.318082
82.903826	95.366140	NaN	83.958478	-12.462314	NaN	-1.054652
82.340073	81.330743	NaN	43.042365	1.009330	NaN	39.297707
95.219470	95.141828	NaN	69.992822	0.077642	NaN	25.226648
66.629395	87.329383	NaN	78.194165	-20.699989	NaN	-11.564770
63.059248	98.391822	NaN	78.852904	-35.332575	NaN	-15.793656
62.580670	87.826947	NaN	58.067061	-25.246277	NaN	4.513609
65.641171	92.209174	NaN	50.094661	-26.568002	NaN	15.546511
88.705442	95.442752	NaN	79.991497	-6.737310	NaN	8.713946
77.599499	94.012561	NaN	45.047152	-16.413062	NaN	32.552347
89.365751	91.204696	NaN	80.558112	-1.838944	NaN	8.807640
84.753614	84.436283	NaN	9.877363	0.317331	NaN	74.876251
9.189542	62.968101	NaN	53.731403	-53.778559	NaN	-44.541861
65.368400	84.032905	NaN	41.186668	-18.664505	NaN	24.181732
89.157867	98.761825	NaN	90.567917	-9.603958	NaN	-1.410050
61.201002	70.164035	NaN	39.369679	-8.963033	NaN	21.831323
4.334284	77.973491	NaN	61.292355	-73.639206	NaN	-56.958071
78.834422	68.581733	NaN	64.698654	10.252689	NaN	14.135768
88.746109	90.742470	NaN	81.198014	-1.996360	NaN	7.548096
81.410231	93.840735	NaN	47.558435	-12.430503	NaN	33.851796
60.395207	97.443473	NaN	85.224447	-37.048266	NaN	-24.829240
75.541442	92.919087	NaN	62.986895	-17.377645	NaN	12.554547
-74.911495	72.849239	NaN	76.019580	-147.760734	NaN	-150.931076
74.274924	89.242797	NaN	38.077003	-14.967873	NaN	36.197920
87.911707	91.862736	NaN	65.247311	-3.951029	NaN	22.664397
71.629955	88.385774	NaN	55.870576	-16.755819	NaN	15.759379
79.758074	93.767953	NaN	85.797265	-14.009879	NaN	-6.039190
89.336510	91.213128	NaN	61.626420	-1.876618	NaN	27.710089
79.900475	89.393552	NaN	53.364519	-9.493077	NaN	26.535955
78.498845	96.596037	NaN	72.845423	-18.097192	NaN	5.653422
92.375283	76.170895	NaN	16.598360	16.204387	NaN	75.776922
63.983194	93.667391	NaN	33.450373	-29.684198	NaN	30.532821
64.305098	81.197149	NaN	70.662890	-16.892051	NaN	-6.357792
73.570624	96.406942	NaN	85.502981	-22.836318	NaN	-11.932357
45.471352	97.943226	NaN	93.902352	-52.471874	NaN	-48.431000
88.377776	71.185460	NaN	18.854304	17.192316	NaN	69.523472
74.312561	89.611603	NaN	27.298053	-15.299042	NaN	47.014507
62.399857	87.151658	NaN	72.464842	-24.751801	NaN	-10.064986
65.321282	87.864035	NaN	57.517478	-22.542753	NaN	7.803804
82.003360	89.596741	NaN	74.689171	-7.593381	NaN	7.314189
32.243809	93.559668	NaN	85.315329	-61.315858	NaN	-53.071520
58.130706	94.668097	NaN	63.512140	-36.537391	NaN	-5.381434
70.284592	91.352394	NaN	78.441721	-21.067802	NaN	-8.157129
54.453961	84.088608	NaN	19.959047	-29.634647	NaN	34.494914
94.329282	70.617241	NaN	52.779636	23.712041	NaN	41.549646
82.672945	91.588001	NaN	62.014842	-8.915056	NaN	20.658102
66.765394	98.647426	NaN	93.589733	-31.882032	NaN	-26.824339
73.574894	95.688072	NaN	83.080947	-22.113178	NaN	-9.506053
37.471776	87.555306	NaN	66.105005	-50.083530	NaN	-28.633228
68.710158	96.880975	NaN	78.441453	-28.170817	NaN	-9.731294
72.574786	73.624874	NaN	0.397009	-1.050088	NaN	72.177777
71.622019	97.344652	NaN	83.838530	-25.722633	NaN	-12.216511
66.938277	95.540533	NaN	93.811844	-28.602256	NaN	-26.873566
75.302454	83.717588	NaN	51.434850	-8.415134	NaN	23.867604
77.304143	89.478602	NaN	-8.594537	-12.174459	NaN	85.898680
5.455293	92.048287	NaN	74.100277	-86.592994	NaN	-68.644984
89.536915	88.171732	NaN	43.031062	1.365183	NaN	46.505854
81.379467	85.697961	NaN	72.260773	-4.318494	NaN	9.118694
44.321567	89.118921	NaN	55.084125	-44.797354	NaN	-10.762557
61.812447	94.330055	NaN	82.917358	-32.517608	NaN	-21.104911
49.312367	92.976789	NaN	62.981234	-43.664422	NaN	-13.668867
63.302140	87.375743	NaN	51.037490	-24.073603	NaN	12.264650
83.941004	85.752165	NaN	62.696822	-1.811161	NaN	21.244182
52.465165	90.876146	NaN	84.717092	-38.410981	NaN	-32.251927
90.111827	86.925428	NaN	-2.721792	3.186398	NaN	92.833619
84.312107	90.472559	NaN	70.803661	-6.160452	NaN	13.508446
76.501728	92.304105	NaN	84.272070	-15.802377	NaN	-7.770341
77.112292	94.510503	NaN	60.314487	-17.398211	NaN	16.797806
92.362096	86.627622	NaN	39.103097	5.734473	NaN	53.258999
93.774297	75.881021	NaN	4.715887	17.893275	NaN	89.058409
49.551610	86.299155	NaN	91.360595	-36.747545	NaN	-41.808985
45.402058	92.275990	NaN	87.490801	-46.873932	NaN	-42.088743
80.260769	73.160517	NaN	9.452889	7.100252	NaN	70.807880
93.604291	89.427546	NaN	72.829476	4.176745	NaN	20.774815
7.165229	91.631057	NaN	75.230559	-84.465827	NaN	-68.065330
79.604078	89.185560	NaN	30.442433	-9.581482	NaN	49.161645
57.498438	82.181494	NaN	15.730824	-24.683055	NaN	41.767615
76.621813	88.583671	NaN	47.870312	-11.961858	NaN	28.751502
69.884157	97.106546	NaN	91.403903	-27.222389	NaN	-21.519746
85.307525	94.473872	NaN	86.968369	-9.166347	NaN	-1.660844
63.784326	91.710529	NaN	85.174790	-27.926202	NaN	-21.390464
78.792456	91.404866	NaN	74.633447	-12.612410	NaN	4.159009
44.668145	84.362218	NaN	86.110290	-39.694073	NaN	-41.442145
86.403940	98.368925	NaN	84.573724	-11.964985	NaN	1.830216
78.281708	96.095125	NaN	74.780178	-17.813416	NaN	3.501530
73.586856	86.088129	NaN	62.743675	-12.501274	NaN	10.843181
69.792315	94.617243	NaN	89.352919	-24.824928	NaN	-19.560604
53.678703	90.347204	NaN	76.374169	-36.668500	NaN	-22.695466
-53.371206	93.237401	NaN	86.856216	-146.608606	NaN	-140.227421
36.089353	97.320064	NaN	86.145569	-61.230712	NaN	-50.056217
87.639645	97.348900	NaN	51.618850	-9.709255	NaN	36.020795
79.034524	94.766455	NaN	69.315091	-15.731931	NaN	9.719432
62.798883	89.288454	NaN	51.879709	-26.489571	NaN	10.919174
49.337259	94.329647	NaN	65.696170	-44.992388	NaN	-16.358911
38.725186	94.328493	NaN	64.594911	-55.603307	NaN	-25.869725
63.130256	91.320986	NaN	82.116504	-28.190729	NaN	-18.986247
84.486997	84.000533	NaN	18.697045	0.486464	NaN	65.789952
17.029360	86.937578	NaN	67.771955	-69.908218	NaN	-50.742596
4.268409	79.030815	NaN	63.814719	-74.762406	NaN	-59.546310
65.122521	94.596324	NaN	54.129890	-29.473803	NaN	10.992631
75.648808	93.064088	NaN	81.131138	-17.415280	NaN	-5.482330
74.153492	86.672118	NaN	61.079987	-12.518626	NaN	13.073505
26.777759	84.137295	NaN	54.810854	-57.359536	NaN	-28.033095
87.453883	94.816384	NaN	32.394126	-7.362501	NaN	55.059757
81.341653	98.251488	NaN	90.570019	-16.909835	NaN	-9.228366
41.055379	92.959203	NaN	76.659846	-51.903824	NaN	-35.604466
44.408108	30.948129	NaN	54.973519	13.459979	NaN	-10.565410
66.063088	95.393547	NaN	51.844545	-29.330459	NaN	14.218544
87.675681	96.492810	NaN	78.173823	-8.817129	NaN	9.501858
77.289906	94.389179	NaN	91.828667	-17.099273	NaN	-14.538761
83.925103	91.884364	NaN	70.663027	-7.959261	NaN	13.262076
29.451741	97.107152	NaN	76.663503	-67.655410	NaN	-47.211762
-25.968528	85.989371	NaN	-9.118385	-111.957900	NaN	-16.850143
66.332506	95.822660	NaN	74.063629	-29.490155	NaN	-7.731123
78.818783	93.178111	NaN	64.258909	-14.359328	NaN	14.559874
84.212086	89.862592	NaN	71.698089	-5.650506	NaN	12.513997
48.098307	94.233903	NaN	69.517230	-46.135595	NaN	-21.418922
65.266909	95.188348	NaN	50.364354	-29.921440	NaN	14.902554
81.366434	91.001464	NaN	71.654591	-9.635030	NaN	9.711843
0.735912	83.932249	NaN	-29.387930	-83.196337	NaN	30.123842
30.209640	80.300725	NaN	59.313608	-50.091085	NaN	-29.103968
64.730408	95.247752	NaN	87.200841	-30.517343	NaN	-22.470432
83.791646	69.953879	NaN	41.321185	13.837766	NaN	42.470461
33.538156	88.139529	NaN	55.695629	-54.601373	NaN	-22.157473
64.630018	78.646643	NaN	40.694244	-14.016626	NaN	23.935773
75.294518	97.915279	NaN	87.451407	-22.620761	NaN	-12.156889
86.481868	97.107533	NaN	67.268805	-10.625665	NaN	19.213063
14.404928	92.142712	NaN	70.540881	-77.737784	NaN	-56.135953
80.592729	94.465805	NaN	67.719646	-13.873076	NaN	12.873082
86.879162	88.491387	NaN	25.054706	-1.612225	NaN	61.824456
68.456915	87.357756	NaN	49.883327	-18.900841	NaN	18.573588
89.070110	64.918032	NaN	60.506781	24.152078	NaN	28.563329
78.527641	94.816454	NaN	83.852057	-16.288813	NaN	-5.324416
52.602678	97.000227	NaN	88.263170	-44.397549	NaN	-35.660492
80.663480	83.650064	NaN	56.543712	-2.986584	NaN	24.119767
57.121716	98.227951	NaN	77.889634	-41.106235	NaN	-20.767918
40.733722	89.525962	NaN	10.057182	-48.792240	NaN	30.676540
50.493917	84.992137	NaN	16.968809	-34.498221	NaN	33.525107
55.604493	87.807847	NaN	51.242885	-32.203354	NaN	4.361608
52.355264	89.983175	NaN	66.735142	-37.627911	NaN	-14.379878
72.007937	57.538425	NaN	63.483381	14.469512	NaN	8.524557
59.722698	87.778892	NaN	65.225053	-28.056194	NaN	-5.502354
69.033987	94.332599	NaN	82.502395	-25.298611	NaN	-13.468407
84.866732	35.460729	NaN	34.758153	49.406003	NaN	50.108579
87.722925	87.576429	NaN	74.679302	0.146496	NaN	13.043623
85.404072	96.718736	NaN	82.896759	-11.314664	NaN	2.507313
78.829375	91.450653	NaN	77.847096	-12.621278	NaN	0.982279
68.925711	94.059507	NaN	59.408858	-25.133796	NaN	9.516853
91.155045	94.997386	NaN	54.914886	-3.842341	NaN	36.240159
87.135750	96.746517	NaN	87.290373	-9.610767	NaN	-0.154623
70.294481	96.211258	NaN	73.298458	-25.916777	NaN	-3.003976
82.843513	71.004857	NaN	33.919265	11.838656	NaN	48.924248
35.088626	62.589308	NaN	19.184768	-27.500683	NaN	15.903858
91.749657	87.397928	NaN	44.371688	4.351729	NaN	47.377970
71.343689	94.048898	NaN	58.142648	-22.705209	NaN	13.201041
25.349175	91.239237	NaN	94.343851	-65.890062	NaN	-68.994676
83.506589	80.791444	NaN	61.142609	2.715144	NaN	22.363980
35.863101	92.783676	NaN	89.970397	-56.920575	NaN	-54.107297
65.496579	87.626787	NaN	76.772374	-22.130208	NaN	-11.275795
71.899218	85.911962	NaN	83.741619	-14.012744	NaN	-11.842402
63.600906	91.709270	NaN	87.901482	-28.108365	NaN	-24.300576
13.202824	94.973983	NaN	82.969174	-81.771160	NaN	-69.766351
87.948368	85.142389	NaN	4.663817	2.805979	NaN	83.284551
64.697255	79.118998	NaN	62.824117	-14.421743	NaN	1.873139
87.344946	93.456523	NaN	72.754188	-6.111577	NaN	14.590759
43.688655	92.517698	NaN	83.223642	-48.829043	NaN	-39.534987
33.657774	95.169904	NaN	68.312285	-61.512130	NaN	-34.654511
70.151828	74.915308	NaN	21.023166	-4.763480	NaN	49.128662
36.441880	90.777962	NaN	83.561797	-54.336081	NaN	-47.119916
85.174445	70.353067	NaN	44.024494	14.821378	NaN	41.149951
70.751637	91.947231	NaN	30.705724	-21.195594	NaN	40.045913
62.231906	75.107143	NaN	59.845995	-12.875236	NaN	2.385911
56.473379	92.310954	NaN	81.312981	-35.837575	NaN	-24.839602
86.247367	96.829758	NaN	95.398764	-10.582391	NaN	-9.151396
-15.540508	85.686591	NaN	65.794170	-101.227099	NaN	-81.334677
19.697303	82.456755	NaN	56.698551	-62.759452	NaN	-37.001248
65.981723	78.630575	NaN	36.069644	-12.648852	NaN	29.912079
90.117339	90.724717	NaN	74.984224	-0.607378	NaN	15.133115
86.007791	93.459765	NaN	68.902710	-7.451975	NaN	17.105080
81.078335	77.073383	NaN	17.821393	4.004953	NaN	63.256942
57.369682	81.975518	NaN	69.292275	-24.605836	NaN	-11.922592
64.810602	82.084705	NaN	39.710217	-17.274103	NaN	25.100385
75.607377	81.846033	NaN	32.399413	-6.238656	NaN	43.207964
27.747451	96.570579	NaN	74.693484	-68.823128	NaN	-46.946034
44.458679	89.360513	NaN	77.375816	-44.901835	NaN	-32.917137
46.061379	41.000762	NaN	4.231927	5.060617	NaN	41.829452
86.282639	77.681454	NaN	82.349552	8.601185	NaN	3.933087
68.682368	87.398033	NaN	29.375101	-18.715665	NaN	39.307267
86.461230	89.615747	NaN	37.871756	-3.154517	NaN	48.589473
-4.678572	97.587159	NaN	84.238933	-102.265732	NaN	-88.917505
72.332068	94.589654	NaN	84.944371	-22.257586	NaN	-12.612303
18.918697	75.605757	NaN	41.498471	-56.687060	NaN	-22.579774
65.073657	95.468446	NaN	79.147495	-30.394789	NaN	-14.073838
75.745355	76.293173	NaN	80.116794	-0.547819	NaN	-4.371439
72.283120	97.138531	NaN	93.705498	-24.855411	NaN	-21.422377
18.842934	94.497459	NaN	55.964319	-75.654524	NaN	-37.121385
72.672379	93.782347	NaN	36.462143	-21.109967	NaN	36.210236
79.499298	75.487381	NaN	45.571276	4.011917	NaN	33.928023
72.083374	90.659572	NaN	64.144838	-18.576197	NaN	7.938536
81.198040	85.356392	NaN	68.102735	-4.158352	NaN	13.095305
78.674808	63.199148	NaN	29.726721	15.475659	NaN	48.948086
67.033374	96.349180	NaN	85.124961	-29.315806	NaN	-18.091588
60.786903	92.994420	NaN	80.609743	-32.207517	NaN	-19.822841
37.391732	84.480369	NaN	49.420258	-47.088637	NaN	-12.028525
53.042111	98.457906	NaN	91.367797	-45.415795	NaN	-38.325685
69.333706	77.772268	NaN	66.119408	-8.438562	NaN	3.214298
77.318613	89.331309	NaN	80.924015	-12.012696	NaN	-3.605402
83.460793	80.954118	NaN	72.673359	2.506675	NaN	10.787434
78.234681	85.998940	NaN	59.085912	-7.764259	NaN	19.148769
67.647000	74.560242	NaN	52.825260	-6.913241	NaN	14.821740
72.910858	87.625487	NaN	57.980839	-14.714630	NaN	14.930018
72.788734	79.972614	NaN	79.132966	-7.183879	NaN	-6.344232
54.013115	97.089894	NaN	94.496016	-43.076779	NaN	-40.482901
76.837902	95.913217	NaN	46.628528	-19.075316	NaN	30.209374
77.167389	88.704758	NaN	85.867045	-11.537369	NaN	-8.699657
79.650920	98.368826	NaN	93.045841	-18.717906	NaN	-13.394921
77.326447	92.622631	NaN	62.859436	-15.296185	NaN	14.467010
85.370877	95.387478	NaN	78.281007	-10.016601	NaN	7.089870
48.317446	97.455566	NaN	92.403422	-49.138121	NaN	-44.085977
67.654077	94.128429	NaN	80.165745	-26.474353	NaN	-12.511668
67.735771	93.783378	NaN	51.579717	-26.047607	NaN	16.156054
61.406928	62.104766	NaN	54.522876	-0.697838	NaN	6.884051
77.171148	93.957851	NaN	80.195090	-16.786703	NaN	-3.023942
87.483830	84.755134	NaN	33.904031	2.728697	NaN	53.579799
63.772929	94.886827	NaN	79.766464	-31.113898	NaN	-15.993535
88.327782	93.581203	NaN	79.180687	-5.253421	NaN	9.147095
76.096014	81.097954	NaN	70.898699	-5.001940	NaN	5.197315
83.054839	88.846865	NaN	49.297124	-5.792026	NaN	33.757715
34.947378	92.387367	NaN	77.911790	-57.439988	NaN	-42.964411
54.204906	96.137220	NaN	89.220573	-41.932314	NaN	-35.015667
66.898647	94.036120	NaN	46.866109	-27.137472	NaN	20.032538
67.887096	95.171742	NaN	81.153034	-27.284645	NaN	-13.265937
71.051171	91.384266	NaN	82.576767	-20.333096	NaN	-11.525596
50.647872	94.448984	NaN	83.921033	-43.801112	NaN	-33.273161
57.876061	83.224670	NaN	44.811334	-25.348609	NaN	13.064727
70.963949	96.458103	NaN	89.962657	-25.494154	NaN	-18.998708
29.369631	95.884588	NaN	80.841917	-66.514957	NaN	-51.472285
72.165642	93.110335	NaN	83.377356	-20.944693	NaN	-11.211714
75.512476	91.371748	NaN	73.727696	-15.859272	NaN	1.784779
82.087993	80.134536	NaN	55.933053	1.953458	NaN	26.154941
68.731648	96.476827	NaN	82.404476	-27.745179	NaN	-13.672829
29.254944	86.461081	NaN	37.391155	-57.206137	NaN	-8.136211
56.546744	93.601654	NaN	91.005100	-37.054910	NaN	-34.458356
69.260714	92.776668	NaN	47.241868	-23.515954	NaN	22.018846
63.372284	95.328442	NaN	79.134940	-31.956159	NaN	-15.762656
3.979756	81.156761	NaN	67.282785	-77.177005	NaN	-63.303029
87.963186	92.929451	NaN	88.297785	-4.966266	NaN	-0.334600
74.912226	96.830558	NaN	90.538859	-21.918332	NaN	-15.626633
62.224454	87.098890	NaN	79.489358	-24.874436	NaN	-17.264904
44.500074	94.670442	NaN	41.456974	-50.170368	NaN	3.043100
82.675541	92.494037	NaN	77.881079	-9.818495	NaN	4.794462
67.825264	73.123949	NaN	32.413847	-5.298685	NaN	35.411416
85.151609	86.589768	NaN	29.455783	-1.438159	NaN	55.695826
82.593469	88.893799	NaN	71.062059	-6.300330	NaN	11.531411
42.825984	94.952604	NaN	55.425632	-52.126620	NaN	-12.599647
31.121511	91.484152	NaN	86.210342	-60.362642	NaN	-55.088832
59.740001	94.778241	NaN	77.948460	-35.038240	NaN	-18.208460
87.253009	89.521394	NaN	50.668362	-2.268385	NaN	36.584647
28.832991	93.484940	NaN	86.857725	-64.651949	NaN	-58.024734
79.139323	93.098305	NaN	85.028325	-13.958982	NaN	-5.889002
75.137886	93.993828	NaN	70.172715	-18.855942	NaN	4.965171
62.524733	92.461945	NaN	59.269268	-29.937211	NaN	3.255466
64.609597	94.997820	NaN	78.157358	-30.388223	NaN	-13.547761
81.792544	79.391663	NaN	6.569312	2.400880	NaN	75.223232
79.407332	89.926948	NaN	88.986266	-10.519616	NaN	-9.578934
63.957014	88.507428	NaN	64.132896	-24.550414	NaN	-0.175882
78.757846	97.965403	NaN	94.104178	-19.207557	NaN	-15.346332
78.858934	96.741873	NaN	85.574817	-17.882939	NaN	-6.715883
70.356080	88.139450	NaN	39.494858	-17.783370	NaN	30.861222
84.650391	94.271868	NaN	68.770350	-9.621477	NaN	15.880042
82.612513	92.320064	NaN	48.301692	-9.707550	NaN	34.310821
81.425447	87.177116	NaN	39.185086	-5.751670	NaN	42.240360
6.363026	90.029331	NaN	79.822381	-83.666305	NaN	-73.459355
71.547990	96.288668	NaN	87.294394	-24.740678	NaN	-15.746404
73.561320	96.768063	NaN	85.513164	-23.206743	NaN	-11.951844
28.873788	96.890710	NaN	92.643637	-68.016922	NaN	-63.769849
54.598492	90.070254	NaN	74.074582	-35.471762	NaN	-19.476089
85.344820	97.217949	NaN	82.438437	-11.873129	NaN	2.906383
57.187561	69.688896	NaN	18.100754	-12.501335	NaN	39.086807
86.584008	96.225955	NaN	57.773358	-9.641947	NaN	28.810650
94.216773	95.527110	NaN	86.829534	-1.310338	NaN	7.387238
72.181947	79.646663	NaN	7.612149	-7.464717	NaN	64.569798
84.616553	96.093113	NaN	76.352252	-11.476559	NaN	8.264301
9.289369	92.473704	NaN	85.036291	-83.184335	NaN	-75.746922
53.736055	96.078630	NaN	86.770140	-42.342575	NaN	-33.034085
74.632846	95.228042	NaN	83.091790	-20.595195	NaN	-8.458943
84.754903	95.446504	NaN	71.461953	-10.691602	NaN	13.292950
21.198709	89.987258	NaN	68.060077	-68.788548	NaN	-46.861368
56.984072	91.725600	NaN	60.187779	-34.741528	NaN	-3.203707
83.463790	94.779200	NaN	93.075147	-11.315410	NaN	-9.611357
64.300769	89.920842	NaN	60.896284	-25.620073	NaN	3.404485
69.723198	94.017102	NaN	46.607859	-24.293904	NaN	23.115339
60.887450	96.167116	NaN	95.753752	-35.279667	NaN	-34.866303
71.957481	95.004898	NaN	74.465371	-23.047417	NaN	-2.507890
77.286571	90.472921	NaN	86.711665	-13.186350	NaN	-9.425094
73.604664	91.169533	NaN	81.685055	-17.564869	NaN	-8.080391
69.005079	97.989408	NaN	92.556299	-28.984329	NaN	-23.551221
68.667441	91.084252	NaN	78.418457	-22.416811	NaN	-9.751016
63.613796	91.329147	NaN	63.820458	-27.715351	NaN	-0.206662
48.055734	95.250841	NaN	91.619427	-47.195107	NaN	-43.563693
90.554677	96.294810	NaN	79.941676	-5.740132	NaN	10.613001
93.721221	91.025306	NaN	81.029651	2.695915	NaN	12.691571
85.138914	92.503252	NaN	62.146962	-7.364339	NaN	22.991951
45.007351	91.323774	NaN	82.738698	-46.316423	NaN	-37.731346
80.252156	93.879378	NaN	83.053857	-13.627222	NaN	-2.801702
14.009705	72.357739	NaN	29.447408	-58.348034	NaN	-15.437703
90.923308	97.310952	NaN	93.433964	-6.387644	NaN	-2.510656
40.573449	85.515295	NaN	49.673192	-44.941846	NaN	-9.099742
55.639049	96.322049	NaN	72.414236	-40.683000	NaN	-16.775188
87.868269	92.504520	NaN	86.470331	-4.636251	NaN	1.397939
34.168187	95.232744	NaN	78.508883	-61.064557	NaN	-44.340696
49.448450	72.771364	NaN	14.653782	-23.322914	NaN	34.794668
59.029183	95.718812	NaN	74.567189	-36.689630	NaN	-15.538007
90.814858	87.478531	NaN	53.423958	3.336328	NaN	37.390901
92.341865	80.407793	NaN	80.465922	11.934072	NaN	11.875942
72.274971	89.913097	NaN	54.069649	-17.638126	NaN	18.205322
30.208539	84.205943	NaN	50.634957	-53.997404	NaN	-20.426419
62.740718	94.327677	NaN	84.023494	-31.586958	NaN	-21.282776
87.368409	93.084136	NaN	46.539756	-5.715726	NaN	40.828653
86.448533	90.841230	NaN	68.217018	-4.392697	NaN	18.231515
34.916879	82.269349	NaN	29.148989	-47.352470	NaN	5.767890
72.544546	96.419411	NaN	61.902859	-23.874866	NaN	10.641687
85.224304	94.483746	NaN	85.089778	-9.259442	NaN	0.134526
16.364020	88.995275	NaN	67.657968	-72.631255	NaN	-51.293948
85.316722	87.345809	NaN	80.951511	-2.029087	NaN	4.365211
76.323321	87.378373	NaN	43.428011	-11.055052	NaN	32.895310
85.865991	95.317648	NaN	80.593279	-9.451657	NaN	5.272713
38.449997	71.549243	NaN	34.532367	-33.099246	NaN	3.917630
64.619837	84.747226	NaN	36.335304	-20.127389	NaN	28.284533
76.025480	87.297953	NaN	39.478423	-11.272473	NaN	36.547057
75.548016	78.567417	NaN	57.135986	-3.019401	NaN	18.412030
77.753440	89.035462	NaN	73.311290	-11.282022	NaN	4.442150
75.166249	90.688848	NaN	12.707724	-15.522599	NaN	62.458524
86.945180	74.582593	NaN	74.939786	12.362587	NaN	12.005394
74.453931	95.666929	NaN	77.302893	-21.212998	NaN	-2.848961
7.918342	85.319866	NaN	32.166429	-77.401525	NaN	-24.248088
43.502907	99.314905	NaN	88.744495	-55.811998	NaN	-45.241588
83.979013	76.089674	NaN	53.276727	7.889339	NaN	30.702286
60.045791	94.349732	NaN	80.019029	-34.303941	NaN	-19.973238
67.104165	89.831280	NaN	65.605701	-22.727115	NaN	1.498464
60.558437	76.465998	NaN	15.664454	-15.907561	NaN	44.893983
58.360946	97.982777	NaN	84.505385	-39.621832	NaN	-26.144439
63.092592	84.444772	NaN	70.000625	-21.352180	NaN	-6.908032
41.927236	93.805906	NaN	55.489558	-51.878670	NaN	-13.562322
82.885418	71.739688	NaN	74.640475	11.145730	NaN	8.244943
61.031691	88.328717	NaN	50.720064	-27.297027	NaN	10.311627
70.011545	93.716120	NaN	85.452396	-23.704574	NaN	-15.440851
66.207878	58.995003	NaN	25.608055	7.212876	NaN	40.599823
39.383197	92.025941	NaN	73.336281	-52.642744	NaN	-33.953084
48.261838	91.984820	NaN	92.424813	-43.722982	NaN	-44.162975
77.907796	94.514567	NaN	75.932468	-16.606771	NaN	1.975328
53.275195	98.046307	NaN	85.034902	-44.771112	NaN	-31.759707
88.285318	93.841057	NaN	78.430590	-5.555739	NaN	9.854728
66.819546	96.826629	NaN	88.392070	-30.007083	NaN	-21.572524
82.386850	88.985799	NaN	62.834093	-6.598950	NaN	19.552756
79.033482	90.235402	NaN	70.795060	-11.201920	NaN	8.238423
76.274443	86.706160	NaN	83.181631	-10.431716	NaN	-6.907187
71.738434	86.763577	NaN	45.042518	-15.025144	NaN	26.695916
53.543459	74.217534	NaN	49.512100	-20.674075	NaN	4.031360
78.943337	92.363726	NaN	72.340807	-13.420389	NaN	6.602529
73.182251	80.269101	NaN	33.915419	-7.086849	NaN	39.266833
84.437287	97.861528	NaN	91.131184	-13.424241	NaN	-6.693897
57.031170	83.269799	NaN	43.991635	-26.238629	NaN	13.039535
39.685539	81.686542	NaN	22.122657	-42.001003	NaN	17.562882
23.150670	82.108133	NaN	70.331420	-58.957464	NaN	-47.180750
29.893089	93.512511	NaN	63.833646	-63.619422	NaN	-33.940557
67.397407	94.158553	NaN	51.373759	-26.761147	NaN	16.023648
72.197066	91.165514	NaN	77.355333	-18.968448	NaN	-5.158267
65.387944	93.943202	NaN	76.931641	-28.555258	NaN	-11.543697
34.056417	89.520975	NaN	77.518212	-55.464557	NaN	-43.461795
88.144702	77.259580	NaN	-3.081047	10.885122	NaN	91.225750
82.686514	96.121458	NaN	89.882532	-13.434944	NaN	-7.196018
58.199944	95.683577	NaN	96.037869	-37.483633	NaN	-37.837925
93.147650	86.893700	NaN	34.557259	6.253950	NaN	58.590391
53.879160	83.353470	NaN	81.256851	-29.474310	NaN	-27.377691
56.982160	79.301648	NaN	65.911156	-22.319488	NaN	-8.928995
57.938627	92.397305	NaN	39.997174	-34.458678	NaN	17.941453
65.875414	91.743509	NaN	48.884225	-25.868095	NaN	16.991189
49.017796	95.235675	NaN	90.290960	-46.217879	NaN	-41.273164
77.524553	81.677144	NaN	75.785106	-4.152591	NaN	1.739447
84.463934	96.323458	NaN	88.995353	-11.859525	NaN	-4.531419
-7.662980	94.446366	NaN	44.497192	-102.109346	NaN	-52.160172
57.834429	46.895887	NaN	-34.819766	10.938542	NaN	92.654195
37.050317	93.355337	NaN	74.839711	-56.305020	NaN	-37.789394
86.668479	77.130651	NaN	65.595312	9.537828	NaN	21.073167
87.836362	94.361614	NaN	82.813515	-6.525252	NaN	5.022847
63.184413	98.053602	NaN	93.095876	-34.869189	NaN	-29.911463
78.112606	90.500889	NaN	47.283539	-12.388284	NaN	30.829066
34.437788	84.450003	NaN	60.697341	-50.012215	NaN	-26.259552
33.116534	96.203268	NaN	94.104276	-63.086734	NaN	-60.987742
76.452080	93.844821	NaN	88.973283	-17.392741	NaN	-12.521203
63.135588	95.372149	NaN	87.312842	-32.236561	NaN	-24.177255
58.971962	95.766376	NaN	71.352244	-36.794414	NaN	-12.380283
76.891712	95.352373	NaN	61.690031	-18.460661	NaN	15.201681
-32.161776	94.079989	NaN	79.866680	-126.241765	NaN	-112.028456
67.662636	93.121190	NaN	66.001335	-25.458553	NaN	1.661302
87.347862	96.763980	NaN	84.169413	-9.416118	NaN	3.178449
54.950665	82.758652	NaN	60.356683	-27.807988	NaN	-5.406018
77.712824	85.949824	NaN	40.379351	-8.237000	NaN	37.333473
64.480887	97.290495	NaN	87.735068	-32.809608	NaN	-23.254181
75.659750	87.112226	NaN	64.066229	-11.452476	NaN	11.593521
78.054854	85.230545	NaN	82.163459	-7.175691	NaN	-4.108605
70.883949	93.982208	NaN	85.303307	-23.098259	NaN	-14.419358
52.154488	96.449728	NaN	89.029096	-44.295240	NaN	-36.874608
54.632451	87.807920	NaN	80.056415	-33.175468	NaN	-25.423964
91.129704	96.657422	NaN	89.929206	-5.527717	NaN	1.200498
74.222219	87.460335	NaN	40.131824	-13.238116	NaN	34.090395
68.457869	64.588850	NaN	73.475403	3.869019	NaN	-5.017534
89.358727	85.895762	NaN	71.627870	3.462965	NaN	17.730858
78.129845	96.639412	NaN	77.945374	-18.509568	NaN	0.184471
81.732531	92.661408	NaN	88.362264	-10.928877	NaN	-6.629733
65.214126	89.789244	NaN	69.693731	-24.575118	NaN	-4.479605
58.320815	93.351358	NaN	72.801569	-35.030543	NaN	-14.480754
65.392136	90.980729	NaN	74.387924	-25.588594	NaN	-8.995789
-2.649557	95.731301	NaN	88.796067	-98.380858	NaN	-91.445624
35.359714	89.608692	NaN	79.816662	-54.248978	NaN	-44.456948
37.178578	94.499727	NaN	65.657859	-57.321149	NaN	-28.479281
85.185977	89.890223	NaN	58.564140	-4.704247	NaN	26.621837
58.911047	65.907012	NaN	57.595827	-6.995966	NaN	1.315220
74.766586	86.964753	NaN	67.050361	-12.198167	NaN	7.716225
80.359096	98.081264	NaN	92.473359	-17.722168	NaN	-12.114263
71.292157	75.979070	NaN	49.553418	-4.686913	NaN	21.738739
77.351449	89.434936	NaN	58.233608	-12.083487	NaN	19.117841
76.427568	85.108129	NaN	55.754792	-8.680561	NaN	20.672776
93.137852	72.132271	NaN	1.552118	21.005581	NaN	91.585734
53.105942	92.100328	NaN	88.220473	-38.994385	NaN	-35.114531
66.598610	92.832679	NaN	57.722114	-26.234069	NaN	8.876496
73.101771	94.724048	NaN	90.293872	-21.622277	NaN	-17.192101
55.234929	92.433207	NaN	80.818741	-37.198278	NaN	-25.583812
31.487403	93.235466	NaN	76.283664	-61.748064	NaN	-44.796261
32.269985	87.197330	NaN	44.825442	-54.927345	NaN	-12.555457
89.041269	85.966460	NaN	58.821905	3.074809	NaN	30.219365
74.625151	76.908921	NaN	71.167635	-2.283770	NaN	3.457516
80.060123	95.039670	NaN	90.479466	-14.979547	NaN	-10.419343
76.164786	89.071498	NaN	66.122241	-12.906712	NaN	10.042545
80.255044	95.755242	NaN	85.025519	-15.500197	NaN	-4.770474
76.780335	74.346876	NaN	22.347684	2.433460	NaN	54.432651
0.018676	80.978320	NaN	80.092622	-80.959645	NaN	-80.073947
83.064152	89.281253	NaN	84.085058	-6.217102	NaN	-1.020906
75.006402	76.418236	NaN	68.025296	-1.411834	NaN	6.981106
47.343559	89.114680	NaN	64.936629	-41.771121	NaN	-17.593070
83.146864	89.331492	NaN	74.296817	-6.184628	NaN	8.850047
70.575078	91.727707	NaN	68.905526	-21.152628	NaN	1.669552
95.843763	85.687805	NaN	44.598274	10.155959	NaN	51.245489
47.634526	90.827617	NaN	48.580223	-43.193091	NaN	-0.945697
67.749821	74.256807	NaN	81.488822	-6.506986	NaN	-13.739001
-10.636910	96.396040	NaN	93.649387	-107.032950	NaN	-104.286298
58.934641	91.630889	NaN	43.683708	-32.696248	NaN	15.250933
59.771508	89.726852	NaN	83.057752	-29.955344	NaN	-23.286244
84.799759	88.824863	NaN	77.390481	-4.025104	NaN	7.409278
66.058828	80.889470	NaN	65.762282	-14.830642	NaN	0.296546
94.420121	93.898770	NaN	77.056206	0.521351	NaN	17.363915
60.154967	95.251366	NaN	41.122643	-35.096399	NaN	19.032324
80.391503	90.119079	NaN	68.620731	-9.727576	NaN	11.770772
86.790646	97.739785	NaN	69.938300	-10.949139	NaN	16.852346
86.700305	93.078013	NaN	62.560235	-6.377707	NaN	24.140070
78.278489	90.147036	NaN	77.038878	-11.868547	NaN	1.239611
72.366579	64.223902	NaN	29.908663	8.142677	NaN	42.457916
53.349350	93.595092	NaN	52.350187	-40.245742	NaN	0.999163
89.329441	81.375092	NaN	-5.652025	7.954349	NaN	94.981466
81.281973	94.545691	NaN	73.768727	-13.263718	NaN	7.513246
76.492485	98.061760	NaN	92.861320	-21.569276	NaN	-16.368835
37.765383	95.530078	NaN	86.293013	-57.764696	NaN	-48.527630
63.275628	82.426391	NaN	58.787765	-19.150763	NaN	4.487864
69.150221	92.888616	NaN	85.235369	-23.738395	NaN	-16.085148
71.644637	89.408910	NaN	87.318445	-17.764273	NaN	-15.673807
65.315025	84.746576	NaN	45.180580	-19.431551	NaN	20.134444
50.619992	93.796889	NaN	80.645053	-43.176897	NaN	-30.025060
69.508738	93.695953	NaN	76.641597	-24.187214	NaN	-7.132858
29.291456	83.244175	NaN	53.838130	-53.952719	NaN	-24.546675
78.232303	89.012559	NaN	90.243568	-10.780255	NaN	-12.011265
74.759844	87.592684	NaN	58.064251	-12.832840	NaN	16.695593
70.375388	90.631688	NaN	71.822701	-20.256300	NaN	-1.447313
15.053053	98.857181	NaN	77.748001	-83.804128	NaN	-62.694948
63.794418	84.304314	NaN	36.508728	-20.509896	NaN	27.285690
60.726271	90.895979	NaN	68.448777	-30.169708	NaN	-7.722506
89.016786	97.637183	NaN	80.077892	-8.620397	NaN	8.938894
75.553351	88.922740	NaN	80.230430	-13.369389	NaN	-4.677079
91.073661	97.448376	NaN	79.057604	-6.374714	NaN	12.016058
58.366422	79.956475	NaN	55.001278	-21.590053	NaN	3.365144
58.185478	92.086198	NaN	64.890719	-33.900719	NaN	-6.705240
82.921108	81.650024	NaN	58.993076	1.271085	NaN	23.928033
48.181247	96.161013	NaN	66.961096	-47.979766	NaN	-18.779849
70.714400	90.585318	NaN	62.547828	-19.870918	NaN	8.166572
83.541780	91.106176	NaN	54.957106	-7.564397	NaN	28.584674
43.838245	94.617090	NaN	50.504133	-50.778845	NaN	-6.665888
92.371061	89.785654	NaN	66.422459	2.585407	NaN	25.948602
79.021201	97.103815	NaN	80.345886	-18.082614	NaN	-1.324685
81.109308	95.402005	NaN	81.675416	-14.292697	NaN	-0.566108
53.590131	89.453571	NaN	64.423122	-35.863440	NaN	-10.832991
60.354442	94.841660	NaN	86.759528	-34.487218	NaN	-26.405085
74.251067	84.441637	NaN	63.542442	-10.190570	NaN	10.708625
52.432481	88.375475	NaN	73.784115	-35.942995	NaN	-21.351634
62.340988	93.180078	NaN	43.622261	-30.839090	NaN	18.718727
71.444977	87.416193	NaN	78.051114	-15.971216	NaN	-6.606137
87.738253	94.629526	NaN	36.212472	-6.891274	NaN	51.525780
70.268189	93.005925	NaN	49.149863	-22.737736	NaN	21.118326
70.176261	98.782698	NaN	84.037361	-28.606437	NaN	-13.861100
60.445444	78.810785	NaN	58.215488	-18.365341	NaN	2.229956
71.624682	91.150553	NaN	73.671253	-19.525871	NaN	-2.046571
74.916390	92.799269	NaN	84.600281	-17.882879	NaN	-9.683891
58.936877	80.365236	NaN	74.530867	-21.428359	NaN	-15.593990
85.855966	80.838029	NaN	66.048169	5.017937	NaN	19.807797
66.782179	97.481475	NaN	79.439735	-30.699296	NaN	-12.657556
77.027708	91.833449	NaN	63.316619	-14.805741	NaN	13.711089
49.989801	57.213515	NaN	7.274882	-7.223713	NaN	42.714919
61.019228	85.097608	NaN	84.394462	-24.078379	NaN	-23.375233
70.832694	94.326278	NaN	69.168190	-23.493584	NaN	1.664504
83.130281	94.599494	NaN	70.109590	-11.469212	NaN	13.020691
67.907217	85.477454	NaN	74.600147	-17.570237	NaN	-6.692930
69.055099	86.384413	NaN	73.775843	-17.329315	NaN	-4.720744
55.962140	92.936107	NaN	84.064930	-36.973967	NaN	-28.102789
59.597963	98.609277	NaN	94.513538	-39.011314	NaN	-34.915575
85.378952	86.396078	NaN	53.111145	-1.017126	NaN	32.267807
68.234698	95.251614	NaN	81.738877	-27.016916	NaN	-13.504179
77.147228	96.875154	NaN	82.932702	-19.727925	NaN	-5.785473
75.422513	42.075698	NaN	-44.258195	33.346815	NaN	119.680708
77.502334	97.606606	NaN	92.625424	-20.104272	NaN	-15.123090
74.452177	79.361504	NaN	56.432696	-4.909327	NaN	18.019480
53.099650	83.848797	NaN	60.459606	-30.749147	NaN	-7.359956
55.607288	93.715332	NaN	69.312226	-38.108045	NaN	-13.704939
-19.660822	90.251787	NaN	50.683927	-109.912608	NaN	-70.344749
75.831257	81.805877	NaN	55.614456	-5.974620	NaN	20.216802
41.106991	85.631336	NaN	84.569796	-44.524345	NaN	-43.462805
88.409363	93.508683	NaN	64.497238	-5.099320	NaN	23.912125
13.341805	90.208890	NaN	74.163566	-76.867085	NaN	-60.821761
65.177171	99.424365	NaN	94.019658	-34.247194	NaN	-28.842487
65.298326	88.938718	NaN	49.197525	-23.640392	NaN	16.100801
66.746895	75.727883	NaN	55.773382	-8.980988	NaN	10.973513
85.849599	89.018787	NaN	48.151598	-3.169188	NaN	37.698002
76.971176	93.415074	NaN	94.573114	-16.443898	NaN	-17.601937
67.874196	95.343737	NaN	80.532665	-27.469541	NaN	-12.658468
59.863001	97.663136	NaN	45.436704	-37.800136	NaN	14.426297
80.258418	91.763650	NaN	82.598797	-11.505232	NaN	-2.340379
80.486920	87.156764	NaN	51.484615	-6.669844	NaN	29.002305
35.111347	86.394685	NaN	74.376709	-51.283338	NaN	-39.265362
8.320274	94.615172	NaN	74.066347	-86.294897	NaN	-65.746073
55.594816	97.093013	NaN	74.664364	-41.498197	NaN	-19.069549
78.960180	99.152478	NaN	90.313672	-20.192298	NaN	-11.353491
70.051878	93.466302	NaN	90.074126	-23.414424	NaN	-20.022249
74.989137	90.007933	NaN	84.277792	-15.018796	NaN	-9.288655
64.925284	85.488879	NaN	78.550945	-20.563595	NaN	-13.625662
97.014774	97.789500	NaN	92.161439	-0.774726	NaN	4.853334
61.835684	89.192889	NaN	79.370743	-27.357205	NaN	-17.535059
84.935579	79.463946	NaN	43.659660	5.471633	NaN	41.275919
74.921384	90.992512	NaN	82.111313	-16.071128	NaN	-7.189929
63.522230	90.381123	NaN	74.212480	-26.858893	NaN	-10.690249
89.867607	63.034855	NaN	-45.362476	26.832753	NaN	135.230083
92.150911	71.005095	NaN	39.150909	21.145816	NaN	53.000002
55.345750	86.405065	NaN	54.686279	-31.059315	NaN	0.659471
91.774877	90.976610	NaN	62.524561	0.798267	NaN	29.250316
60.990372	93.934089	NaN	80.012410	-32.943716	NaN	-19.022038
73.572639	95.998449	NaN	78.632643	-22.425810	NaN	-5.060004
90.523433	82.560411	NaN	84.611812	7.963022	NaN	5.911621
68.850624	78.832410	NaN	57.759227	-9.981786	NaN	11.091397
92.190809	75.186635	NaN	64.321602	17.004175	NaN	27.869208
76.913744	87.714320	NaN	60.323416	-10.800576	NaN	16.590327
84.867393	98.333406	NaN	48.833592	-13.466013	NaN	36.033801
73.774106	98.654378	NaN	96.919954	-24.880272	NaN	-23.145848
81.715179	90.879424	NaN	77.706492	-9.164245	NaN	4.008687
81.391765	98.159897	NaN	93.900288	-16.768131	NaN	-12.508523
74.004555	85.911407	NaN	70.390297	-11.906852	NaN	3.614258
46.523843	90.597032	NaN	67.328246	-44.073189	NaN	-20.804403
74.657212	94.393423	NaN	22.283494	-19.736211	NaN	52.373718
84.863205	77.239180	NaN	46.156109	7.624025	NaN	38.707096
93.073054	95.964006	NaN	61.158630	-2.890953	NaN	31.914423
71.739652	93.516540	NaN	89.692110	-21.776888	NaN	-17.952458
80.469821	95.052543	NaN	89.512604	-14.582722	NaN	-9.042782
84.071398	98.610852	NaN	93.442099	-14.539454	NaN	-9.370701
66.288159	93.587233	NaN	86.710853	-27.299074	NaN	-20.422694
67.692249	95.630486	NaN	63.828880	-27.938237	NaN	3.863370
69.086086	85.784506	NaN	66.008522	-16.698420	NaN	3.077564
34.354265	84.793260	NaN	68.301256	-50.438995	NaN	-33.946990
82.904761	98.399534	NaN	94.183550	-15.494773	NaN	-11.278789
-22.887775	96.452408	NaN	48.485623	-119.340184	NaN	-71.373399
67.882470	91.863919	NaN	30.262491	-23.981449	NaN	37.619980
15.807544	97.570242	NaN	79.410834	-81.762698	NaN	-63.603290
69.191118	92.548590	NaN	45.174032	-23.357472	NaN	24.017086
65.671859	91.184264	NaN	61.256245	-25.512405	NaN	4.415614
41.524799	70.908334	NaN	31.246592	-29.383535	NaN	10.278207
72.023850	98.929524	NaN	92.912030	-26.905674	NaN	-20.888180
73.333410	95.029138	NaN	85.863115	-21.695728	NaN	-12.529705
55.713105	82.174709	NaN	63.093849	-26.461604	NaN	-7.380744
74.804336	69.250130	NaN	32.517475	5.554206	NaN	42.286860
68.672792	85.615217	NaN	-25.133453	-16.942425	NaN	93.806245
81.822720	97.068717	NaN	78.758562	-15.245996	NaN	3.064158
74.652302	91.562064	NaN	52.446716	-16.909762	NaN	22.205587
8.633654	86.590891	NaN	71.700360	-77.957237	NaN	-63.066706
86.759512	95.123961	NaN	60.778306	-8.364448	NaN	25.981206
84.259676	60.314693	NaN	32.707438	23.944983	NaN	51.552238
72.248658	95.006182	NaN	85.935419	-22.757524	NaN	-13.686760
77.924575	94.105359	NaN	85.715832	-16.180785	NaN	-7.791257
87.661050	88.719682	NaN	87.568915	-1.058632	NaN	0.092134
85.614262	92.254795	NaN	76.268028	-6.640532	NaN	9.346235
72.130027	82.545421	NaN	-58.606333	-10.415394	NaN	130.736361
63.673979	82.442674	NaN	12.492030	-18.768695	NaN	51.181949
55.999665	95.739904	NaN	71.054442	-39.740239	NaN	-15.054777
21.595117	95.689760	NaN	61.386948	-74.094643	NaN	-39.791830
62.096163	95.666516	NaN	87.576046	-33.570353	NaN	-25.479883
82.908415	86.276241	NaN	89.338029	-3.367826	NaN	-6.429615
47.693931	73.756326	NaN	71.929222	-26.062395	NaN	-24.235291
92.183304	82.724079	NaN	53.714969	9.459225	NaN	38.468335
63.865059	94.843529	NaN	83.881949	-30.978470	NaN	-20.016890
50.839606	98.130056	NaN	86.601727	-47.290450	NaN	-35.762122
53.398129	77.055991	NaN	53.365390	-23.657863	NaN	0.032739
62.193060	92.802579	NaN	71.202294	-30.609519	NaN	-9.009234
55.088144	98.352822	NaN	94.515238	-43.264678	NaN	-39.427094
78.654468	89.933884	NaN	74.843898	-11.279416	NaN	3.810570
71.584940	95.738600	NaN	88.231544	-24.153660	NaN	-16.646604
76.015922	88.318231	NaN	62.455088	-12.302308	NaN	13.560835
84.440191	89.014362	NaN	40.897076	-4.574171	NaN	43.543115
63.186227	95.300266	NaN	78.475009	-32.114039	NaN	-15.288781
74.537337	78.263404	NaN	29.007697	-3.726066	NaN	45.529640
43.294981	93.306644	NaN	85.536009	-50.011663	NaN	-42.241028
70.177855	95.630290	NaN	91.853210	-25.452436	NaN	-21.675356
35.816529	90.135922	NaN	38.534742	-54.319393	NaN	-2.718213
70.656991	97.434259	NaN	93.412375	-26.777268	NaN	-22.755383
17.887526	82.933828	NaN	28.919541	-65.046302	NaN	-11.032015
23.267839	80.940702	NaN	10.909068	-57.672863	NaN	12.358771
78.569773	91.044903	NaN	55.917271	-12.475130	NaN	22.652501
75.348945	86.672296	NaN	55.390120	-11.323350	NaN	19.958825
62.958384	98.225246	NaN	74.930681	-35.266862	NaN	-11.972297
57.220279	82.297787	NaN	75.332338	-25.077508	NaN	-18.112059
90.378276	86.337257	NaN	63.195186	4.041019	NaN	27.183091
80.148837	71.968000	NaN	49.014011	8.180837	NaN	31.134826
80.678883	90.703378	NaN	79.415139	-10.024495	NaN	1.263743
85.824996	90.038302	NaN	63.339273	-4.213306	NaN	22.485723
94.043043	96.755481	NaN	51.242775	-2.712438	NaN	42.800268
91.326112	94.370864	NaN	89.240338	-3.044751	NaN	2.085775
68.703881	94.476583	NaN	72.940479	-25.772702	NaN	-4.236598
60.217240	74.578895	NaN	40.707631	-14.361655	NaN	19.509609
-68.957901	81.392210	NaN	80.850489	-150.350111	NaN	-149.808390
80.007760	92.610345	NaN	68.063687	-12.602585	NaN	11.944073
63.733053	76.362448	NaN	79.500899	-12.629395	NaN	-15.767846
70.230175	85.716163	NaN	50.118943	-15.485988	NaN	20.111232
63.732982	93.880517	NaN	55.434733	-30.147535	NaN	8.298248
61.796363	91.547675	NaN	42.691355	-29.751312	NaN	19.105008
83.835155	92.724852	NaN	37.967496	-8.889697	NaN	45.867659
79.387636	96.859437	NaN	78.692320	-17.471801	NaN	0.695316
78.547492	93.934483	NaN	82.359893	-15.386991	NaN	-3.812401
91.253453	90.083182	NaN	67.503923	1.170270	NaN	23.749530
2.208919	98.296139	NaN	91.887884	-96.087220	NaN	-89.678965
75.817932	88.322312	NaN	84.928007	-12.504381	NaN	-9.110076
49.628928	73.879340	NaN	21.191914	-24.250412	NaN	28.437014
36.559314	90.733925	NaN	11.279056	-54.174611	NaN	25.280258
37.759848	81.051332	NaN	50.368810	-43.291484	NaN	-12.608961
40.299909	98.408110	NaN	94.241772	-58.108200	NaN	-53.941863
1.080936	94.595348	NaN	90.128139	-93.514412	NaN	-89.047203
84.756213	98.089105	NaN	95.107533	-13.332892	NaN	-10.351320
62.382233	91.495072	NaN	82.342430	-29.112838	NaN	-19.960197
91.626015	81.804078	NaN	84.327774	9.821937	NaN	7.298241
72.136689	96.921610	NaN	71.798654	-24.784921	NaN	0.338035
94.904198	80.762357	NaN	55.192273	14.141841	NaN	39.711926
79.190221	86.221979	NaN	20.324421	-7.031758	NaN	58.865800
70.312737	95.903389	NaN	76.251300	-25.590651	NaN	-5.938563
75.677875	94.991284	NaN	82.455030	-19.313408	NaN	-6.777155
66.051662	82.542662	NaN	52.752676	-16.491000	NaN	13.298985
41.290126	90.226511	NaN	83.346494	-48.936384	NaN	-42.056368
87.072442	87.758311	NaN	65.856107	-0.685868	NaN	21.216336
77.701715	95.841013	NaN	84.954900	-18.139298	NaN	-7.253185
74.294473	90.909605	NaN	73.553505	-16.615132	NaN	0.740968
26.011096	96.730622	NaN	90.386760	-70.719526	NaN	-64.375663
73.140779	72.151986	NaN	29.977874	0.988793	NaN	43.162904
66.213257	86.312638	NaN	70.936447	-20.099381	NaN	-4.723190
74.102450	86.036276	NaN	76.148525	-11.933826	NaN	-2.046075
61.487810	68.740897	NaN	21.779290	-7.253087	NaN	39.708520
52.004777	98.957508	NaN	96.671644	-46.952731	NaN	-44.666867
71.840282	92.930022	NaN	83.696874	-21.089739	NaN	-11.856592
79.127615	96.900130	NaN	58.253202	-17.772514	NaN	20.874414
73.175848	82.328666	NaN	57.120672	-9.152818	NaN	16.055176
72.692144	90.673472	NaN	74.135245	-17.981328	NaN	-1.443101
58.068490	99.136117	NaN	94.602434	-41.067627	NaN	-36.533945
60.880807	92.700280	NaN	49.413648	-31.819474	NaN	11.467158
-7.640602	87.077752	NaN	82.857803	-94.718354	NaN	-90.498405
91.764409	91.882511	NaN	81.800818	-0.118102	NaN	9.963591
62.652140	96.374735	NaN	74.455022	-33.722595	NaN	-11.802881
-21.012883	83.166881	NaN	65.699527	-104.179764	NaN	-86.712410
89.498101	85.360437	NaN	76.693780	4.137665	NaN	12.804321
70.229943	83.663696	NaN	55.945533	-13.433753	NaN	14.284410
36.530322	91.291388	NaN	58.119158	-54.761066	NaN	-21.588836
52.523640	94.549733	NaN	88.146121	-42.026093	NaN	-35.622481
85.889355	71.147159	NaN	24.696432	14.742195	NaN	61.192922
41.538167	90.685225	NaN	58.508844	-49.147058	NaN	-16.970677
-45.815216	93.822215	NaN	89.010075	-139.637431	NaN	-134.825291
84.087238	96.669069	NaN	81.010042	-12.581831	NaN	3.077196
-0.913401	91.951295	NaN	87.536699	-92.864696	NaN	-88.450100
81.530033	89.735273	NaN	93.088050	-8.205240	NaN	-11.558017
90.654073	85.996183	NaN	48.418848	4.657890	NaN	42.235225
70.911609	82.347769	NaN	56.244963	-11.436160	NaN	14.666647
81.052333	72.574211	NaN	15.185003	8.478122	NaN	65.867330
70.238147	97.354162	NaN	82.035176	-27.116015	NaN	-11.797029
73.688523	97.216498	NaN	91.392474	-23.527975	NaN	-17.703952
84.943319	93.384871	NaN	88.637428	-8.441552	NaN	-3.694109
41.696502	96.208878	NaN	70.544311	-54.512376	NaN	-28.847808
77.168188	97.721278	NaN	84.076225	-20.553090	NaN	-6.908036
61.872638	96.453086	NaN	84.124767	-34.580448	NaN	-22.252130
63.813361	84.687608	NaN	45.814533	-20.874247	NaN	17.998828
73.929776	94.726259	NaN	88.549410	-20.796483	NaN	-14.619634
75.606391	79.878563	NaN	11.275563	-4.272171	NaN	64.330829
77.169812	96.227570	NaN	77.957818	-19.057758	NaN	-0.788006
36.767147	91.028048	NaN	78.744731	-54.260901	NaN	-41.977584
49.759067	94.857652	NaN	86.808351	-45.098585	NaN	-37.049284
88.555027	96.317913	NaN	51.313564	-7.762886	NaN	37.241463
75.766689	68.181433	NaN	67.591331	7.585256	NaN	8.175358
-1.450461	77.238297	NaN	46.566041	-78.688758	NaN	-48.016501
64.117844	93.997414	NaN	80.854442	-29.879570	NaN	-16.736599
80.878402	90.890163	NaN	90.212258	-10.011761	NaN	-9.333856
75.711115	89.748704	NaN	88.384794	-14.037588	NaN	-12.673678
76.089145	91.899818	NaN	80.905354	-15.810674	NaN	-4.816210
19.836649	92.724703	NaN	92.667458	-72.888054	NaN	-72.830809
82.084752	92.567483	NaN	59.828932	-10.482731	NaN	22.255821
67.494994	73.467192	NaN	27.588945	-5.972199	NaN	39.906049
66.724344	81.089841	NaN	32.444993	-14.365497	NaN	34.279351
66.715511	80.118473	NaN	91.272503	-13.402962	NaN	-24.556992
63.209507	84.983278	NaN	73.426745	-21.773771	NaN	-10.217238
34.055064	95.874596	NaN	68.429785	-61.819532	NaN	-34.374721
84.571510	99.236939	NaN	91.797800	-14.665429	NaN	-7.226290
86.380352	45.794986	NaN	22.662712	40.585366	NaN	63.717639
44.725664	86.131929	NaN	55.995614	-41.406265	NaN	-11.269950
79.682424	93.095420	NaN	78.582229	-13.412996	NaN	1.100195
56.247466	80.142245	NaN	44.718339	-23.894779	NaN	11.529127
73.157354	95.204324	NaN	61.054591	-22.046970	NaN	12.102763
55.120606	93.485770	NaN	72.125913	-38.365164	NaN	-17.005307
56.979633	78.085368	NaN	48.484936	-21.105735	NaN	8.494698
59.689311	69.152068	NaN	52.979112	-9.462757	NaN	6.710199
52.808489	84.835760	NaN	29.322959	-32.027271	NaN	23.485529
84.363098	87.256417	NaN	84.876030	-2.893318	NaN	-0.512932
70.286191	97.040292	NaN	91.252653	-26.754101	NaN	-20.966463
61.162905	87.305054	NaN	88.291654	-26.142149	NaN	-27.128749
73.617614	89.200915	NaN	67.934761	-15.583302	NaN	5.682853
84.412051	95.606619	NaN	60.519322	-11.194568	NaN	23.892728
51.101648	96.153274	NaN	80.177123	-45.051626	NaN	-29.075475
76.151657	93.752496	NaN	86.495441	-17.600840	NaN	-10.343785
24.009404	96.016969	NaN	54.561287	-72.007565	NaN	-30.551883
89.211880	74.697208	NaN	73.759514	14.514672	NaN	15.452366
71.838030	98.484328	NaN	50.250331	-26.646298	NaN	21.587698
75.865390	97.817342	NaN	94.434450	-21.951952	NaN	-18.569060
70.668134	73.249070	NaN	58.844212	-2.580936	NaN	11.823922
92.591992	95.787932	NaN	74.883685	-3.195940	NaN	17.708307
90.822495	59.173077	NaN	14.495855	31.649418	NaN	76.326640
84.952604	89.952358	NaN	78.062402	-4.999754	NaN	6.890202
78.458322	92.768999	NaN	53.425512	-14.310676	NaN	25.032810
94.163060	95.763620	NaN	67.735652	-1.600560	NaN	26.427408
62.985935	98.665015	NaN	84.699886	-35.679080	NaN	-21.713950
79.227408	97.117609	NaN	41.517153	-17.890200	NaN	37.710256
-44.116859	85.520040	NaN	65.265939	-129.636899	NaN	-109.382798
54.958481	89.845594	NaN	75.396244	-34.887113	NaN	-20.437763
57.887062	93.551665	NaN	67.937952	-35.664604	NaN	-10.050890
48.720359	96.132174	NaN	81.246676	-47.411815	NaN	-32.526318
88.735041	92.694405	NaN	46.643882	-3.959363	NaN	42.091160
83.186196	95.314724	NaN	91.977773	-12.128528	NaN	-8.791578
65.561148	97.129558	NaN	90.673457	-31.568411	NaN	-25.112310
78.665515	97.708523	NaN	88.940157	-19.043007	NaN	-10.274642
61.741894	88.298759	NaN	57.950181	-26.556865	NaN	3.791713
-6.061446	90.688253	NaN	69.632514	-96.749699	NaN	-75.693961
73.544999	63.447797	NaN	3.004131	10.097202	NaN	70.540868
86.039046	95.821697	NaN	88.149924	-9.782651	NaN	-2.110879
22.429928	87.463102	NaN	17.633353	-65.033174	NaN	4.796575
23.810538	97.210129	NaN	89.005121	-73.399591	NaN	-65.194583
87.575473	94.790417	NaN	87.352454	-7.214943	NaN	0.223019
75.606795	90.929022	NaN	74.454541	-15.322228	NaN	1.152254
84.656973	88.580353	NaN	16.502289	-3.923381	NaN	68.154683
75.122960	56.987455	NaN	66.839802	18.135505	NaN	8.283158
36.714996	94.396636	NaN	88.841578	-57.681640	NaN	-52.126582
32.130233	90.258234	NaN	54.999265	-58.128001	NaN	-22.869032
84.132290	87.837852	NaN	57.597825	-3.705561	NaN	26.534466
63.833084	96.891911	NaN	92.132221	-33.058827	NaN	-28.299136
30.793995	96.778294	NaN	92.493016	-65.984298	NaN	-61.699020
59.458134	89.660778	NaN	53.090565	-30.202645	NaN	6.367568
82.127954	95.741794	NaN	80.058396	-13.613841	NaN	2.069558
74.349836	86.068194	NaN	81.985679	-11.718358	NaN	-7.635844
5.064171	97.478604	NaN	81.493454	-92.414433	NaN	-76.429284
76.007597	82.538178	NaN	-44.417050	-6.530581	NaN	120.424648
61.184755	75.419382	NaN	54.887978	-14.234627	NaN	6.296777
24.303699	90.416626	NaN	65.457156	-66.112927	NaN	-41.153457
86.183830	89.092591	NaN	78.324040	-2.908761	NaN	7.859790
67.337937	90.931708	NaN	85.059371	-23.593771	NaN	-17.721434
76.743756	91.541202	NaN	38.990139	-14.797446	NaN	37.753617
79.981205	74.620577	NaN	35.026914	5.360628	NaN	44.954291
81.222054	98.805630	NaN	89.241372	-17.583576	NaN	-8.019317
78.166831	77.292673	NaN	61.131054	0.874159	NaN	17.035777
63.289417	90.890511	NaN	78.248819	-27.601095	NaN	-14.959402
50.974753	94.685355	NaN	91.403308	-43.710602	NaN	-40.428555
87.980698	90.268980	NaN	69.473313	-2.288283	NaN	18.507384
60.326862	70.467010	NaN	66.839814	-10.140148	NaN	-6.512952
21.912820	96.005632	NaN	82.920470	-74.092812	NaN	-61.007650
44.445772	89.605283	NaN	49.652695	-45.159510	NaN	-5.206923
85.986604	93.425879	NaN	88.379984	-7.439275	NaN	-2.393380
54.744223	90.139847	NaN	70.381448	-35.395623	NaN	-15.637225
79.651091	93.166514	NaN	3.750269	-13.515423	NaN	75.900822
65.301370	83.560416	NaN	-17.263444	-18.259047	NaN	82.564814
90.844342	88.523365	NaN	81.220521	2.320977	NaN	9.623821
73.878589	92.347520	NaN	91.090765	-18.468931	NaN	-17.212175
64.483874	93.917891	NaN	89.336052	-29.434018	NaN	-24.852179
-4.526904	95.410048	NaN	47.157849	-99.936952	NaN	-51.684753
83.044588	98.997452	NaN	87.139109	-15.952863	NaN	-4.094520
78.083298	88.135246	NaN	44.132308	-10.051949	NaN	33.950990
61.023787	76.255595	NaN	76.647733	-15.231809	NaN	-15.623946
71.284621	81.937539	NaN	42.954477	-10.652918	NaN	28.330144
58.887366	91.783506	NaN	75.424747	-32.896139	NaN	-16.537380
80.444329	95.827290	NaN	81.766294	-15.382961	NaN	-1.321964
76.542467	91.050991	NaN	81.455231	-14.508523	NaN	-4.912764
75.197496	88.460057	NaN	66.785992	-13.262561	NaN	8.411504
48.768247	95.457738	NaN	83.649607	-46.689491	NaN	-34.881360
77.950752	90.823536	NaN	60.170507	-12.872784	NaN	17.780246
87.330345	87.568331	NaN	89.459618	-0.237986	NaN	-2.129273
58.929211	90.936974	NaN	88.718315	-32.007762	NaN	-29.789104
94.673169	92.715783	NaN	68.273018	1.957386	NaN	26.400151
61.314602	92.260230	NaN	73.213081	-30.945628	NaN	-11.898479
81.636319	96.413860	NaN	79.741298	-14.777541	NaN	1.895021
73.998872	89.857403	NaN	78.122687	-15.858530	NaN	-4.123815
90.132872	96.814950	NaN	50.342748	-6.682078	NaN	39.790123
-5.306702	92.781666	NaN	68.350428	-98.088367	NaN	-73.657130
84.438202	81.990556	NaN	45.015278	2.447646	NaN	39.422924
57.921628	94.165684	NaN	79.092399	-36.244057	NaN	-21.170771
60.336351	82.999012	NaN	65.269317	-22.662661	NaN	-4.932967
86.088224	85.994202	NaN	64.178147	0.094022	NaN	21.910078
48.346321	96.289907	NaN	85.127945	-47.943586	NaN	-36.781624
78.177203	92.700927	NaN	77.060483	-14.523724	NaN	1.116720
