# Supplementary material for: Combined Influences of Model Choice, Data Quality, and Data Quantity When Estimating Population Trends
Source: PLoS One. 2015 Jul 15;10(7):e0132255. doi: 10.1371/journal.pone.0132255 (PMC4503393; doi:10.1371/journal.pone.0132255)
Supplement: S1 Dataset — Files are organized by model type and by the input lambda value. (ZIP) [file pone.0132255.s002.zip › Snail/sims_lambda_0_9/simulationOutput_0.9_0_0.3_0_5.xls]

Percent_Decline_True	Median_Percent_Decline_Matrix	Median_Percent_Decline_Matrix_stable	Median_Percent_Decline_Scalar	Difference_True_Matrix	Difference_True_Matrix_Stable	Difference_True_Scalar
78.732106	85.332752	NaN	82.838052	-6.600646	NaN	-4.105946
77.442526	22.278093	NaN	34.742620	55.164434	NaN	42.699906
45.923884	63.283290	NaN	61.757103	-17.359406	NaN	-15.833219
64.340969	29.502777	NaN	15.834298	34.838192	NaN	48.506670
80.295048	81.175082	NaN	80.182442	-0.880034	NaN	0.112606
73.866274	26.125774	NaN	42.141496	47.740500	NaN	31.724778
74.082964	51.684271	NaN	56.692688	22.398693	NaN	17.390275
41.843008	62.121752	NaN	71.142829	-20.278744	NaN	-29.299821
72.243993	82.408656	NaN	84.159027	-10.164663	NaN	-11.915034
77.908732	48.577851	NaN	66.341394	29.330882	NaN	11.567338
55.188019	65.594208	NaN	70.341236	-10.406189	NaN	-15.153217
62.947334	85.989518	NaN	86.960249	-23.042183	NaN	-24.012915
78.011113	76.662892	NaN	72.506670	1.348222	NaN	5.504444
77.465328	53.740180	NaN	59.970425	23.725148	NaN	17.494903
84.385089	28.138214	NaN	56.588344	56.246876	NaN	27.796745
11.931194	77.677829	NaN	74.007036	-65.746636	NaN	-62.075842
65.237683	71.534049	NaN	62.026496	-6.296367	NaN	3.211187
76.216276	53.304079	NaN	57.604190	22.912197	NaN	18.612086
76.133950	70.868304	NaN	75.523744	5.265647	NaN	0.610207
79.932173	88.573432	NaN	88.399267	-8.641259	NaN	-8.467095
88.791636	64.303741	NaN	61.630612	24.487895	NaN	27.161024
60.569024	11.771021	NaN	57.215161	48.798003	NaN	3.353864
54.995303	74.979176	NaN	75.820107	-19.983874	NaN	-20.824804
70.320733	74.652417	NaN	80.356356	-4.331684	NaN	-10.035623
59.419659	30.694279	NaN	43.669856	28.725380	NaN	15.749803
64.337519	55.122863	NaN	49.645825	9.214657	NaN	14.691695
66.276831	71.337657	NaN	79.605581	-5.060825	NaN	-13.328750
72.245550	54.273348	NaN	55.594407	17.972202	NaN	16.651143
64.483485	83.423478	NaN	71.670185	-18.939993	NaN	-7.186700
70.323116	26.798458	NaN	25.210572	43.524658	NaN	45.112545
48.902650	57.423040	NaN	70.382647	-8.520391	NaN	-21.479998
65.755590	73.082577	NaN	75.694004	-7.326987	NaN	-9.938414
5.566244	86.762051	NaN	87.970127	-81.195808	NaN	-82.403884
87.417266	74.958728	NaN	56.705779	12.458538	NaN	30.711487
61.244827	34.492952	NaN	1.291594	26.751875	NaN	59.953233
72.416290	82.421551	NaN	68.030862	-10.005261	NaN	4.385429
72.208612	72.313312	NaN	76.567975	-0.104700	NaN	-4.359362
51.516715	72.313233	NaN	74.667013	-20.796518	NaN	-23.150298
83.595010	81.149750	NaN	80.125183	2.445260	NaN	3.469827
69.169986	54.315932	NaN	41.201328	14.854055	NaN	27.968659
69.619969	70.876675	NaN	73.385236	-1.256706	NaN	-3.765267
73.458069	43.224488	NaN	54.155209	30.233581	NaN	19.302860
65.089967	67.811845	NaN	70.838677	-2.721878	NaN	-5.748711
36.168070	74.746995	NaN	82.034552	-38.578926	NaN	-45.866482
58.242338	78.964336	NaN	76.122048	-20.721998	NaN	-17.879710
80.734575	59.459983	NaN	53.593760	21.274592	NaN	27.140815
39.532145	47.531905	NaN	68.051017	-7.999761	NaN	-28.518872
80.642713	-26.656948	NaN	18.471476	107.299661	NaN	62.171237
72.090961	57.196150	NaN	56.412671	14.894811	NaN	15.678290
60.893358	23.220159	NaN	17.850135	37.673198	NaN	43.043223
63.822937	62.965069	NaN	53.932174	0.857868	NaN	9.890763
62.884599	80.036540	NaN	81.282806	-17.151941	NaN	-18.398208
40.422107	19.262819	NaN	36.414372	21.159289	NaN	4.007735
80.793858	64.810996	NaN	65.584913	15.982863	NaN	15.208945
74.744675	81.818028	NaN	84.011607	-7.073353	NaN	-9.266932
70.067122	57.020254	NaN	66.380007	13.046868	NaN	3.687115
56.096813	86.682200	NaN	83.366237	-30.585387	NaN	-27.269424
80.125783	68.360218	NaN	69.245237	11.765565	NaN	10.880545
57.141561	72.378116	NaN	77.286303	-15.236555	NaN	-20.144743
66.323382	77.363192	NaN	75.677422	-11.039810	NaN	-9.354040
75.447306	59.747489	NaN	44.602529	15.699817	NaN	30.844777
72.662644	9.981113	NaN	37.540784	62.681531	NaN	35.121860
72.032450	65.069576	NaN	86.274450	6.962874	NaN	-14.242000
69.683707	14.066216	NaN	22.301541	55.617491	NaN	47.382166
80.101264	16.831453	NaN	11.103735	63.269811	NaN	68.997530
78.350673	74.483697	NaN	79.722990	3.866977	NaN	-1.372316
65.362213	88.171141	NaN	82.348955	-22.808928	NaN	-16.986741
76.836389	40.725390	NaN	63.122172	36.111000	NaN	13.714217
75.247296	15.353892	NaN	47.326864	59.893404	NaN	27.920432
84.169367	37.321926	NaN	51.354119	46.847441	NaN	32.815247
77.234253	71.516123	NaN	75.519532	5.718130	NaN	1.714721
71.170670	73.913852	NaN	76.608803	-2.743182	NaN	-5.438134
74.120465	55.297475	NaN	53.310158	18.822990	NaN	20.810308
58.843386	78.332716	NaN	82.091982	-19.489330	NaN	-23.248596
63.479086	42.674877	NaN	41.088736	20.804209	NaN	22.390350
74.903916	-6.272108	NaN	18.866971	81.176025	NaN	56.036946
82.530368	89.111190	NaN	88.725303	-6.580823	NaN	-6.194935
60.348440	66.816232	NaN	70.913056	-6.467792	NaN	-10.564617
71.592421	49.165686	NaN	34.922790	22.426735	NaN	36.669631
73.469511	91.840005	NaN	90.430261	-18.370495	NaN	-16.960750
54.116211	77.966448	NaN	68.007835	-23.850237	NaN	-13.891624
60.891053	21.225003	NaN	58.426829	39.666050	NaN	2.464224
77.215403	5.763021	NaN	16.427162	71.452381	NaN	60.788241
65.291316	81.335013	NaN	67.651837	-16.043697	NaN	-2.360521
44.735597	83.750331	NaN	84.458845	-39.014734	NaN	-39.723248
71.295678	79.410736	NaN	68.985069	-8.115058	NaN	2.310609
36.370275	44.815363	NaN	32.874050	-8.445088	NaN	3.496225
62.244371	63.880879	NaN	63.686407	-1.636508	NaN	-1.442037
79.072800	90.121737	NaN	81.436823	-11.048937	NaN	-2.364023
67.566740	61.773398	NaN	62.724298	5.793342	NaN	4.842442
77.688295	-3.167709	NaN	-20.530352	80.856003	NaN	98.218647
68.292904	40.621821	NaN	48.543744	27.671083	NaN	19.749160
48.051513	68.224517	NaN	64.150433	-20.173004	NaN	-16.098921
76.873825	60.889027	NaN	55.854092	15.984798	NaN	21.019733
66.179227	57.493672	NaN	60.750257	8.685555	NaN	5.428970
75.200151	80.164596	NaN	79.817389	-4.964445	NaN	-4.617238
76.235475	52.584821	NaN	49.429388	23.650654	NaN	26.806087
59.320507	80.694284	NaN	84.516419	-21.373777	NaN	-25.195912
49.099124	64.949489	NaN	69.548090	-15.850365	NaN	-20.448966
79.943067	84.566274	NaN	80.462094	-4.623208	NaN	-0.519027
75.198198	19.778786	NaN	57.448530	55.419412	NaN	17.749668
86.044522	88.361660	NaN	80.017249	-2.317138	NaN	6.027273
80.700118	73.395605	NaN	75.309330	7.304514	NaN	5.390789
79.456978	83.413657	NaN	82.573794	-3.956679	NaN	-3.116816
73.912797	61.771198	NaN	54.997668	12.141599	NaN	18.915129
64.776144	63.541271	NaN	60.564794	1.234873	NaN	4.211350
65.702496	24.683149	NaN	54.017249	41.019347	NaN	11.685247
42.889373	-10.148438	NaN	1.442226	53.037811	NaN	41.447146
59.106187	67.104836	NaN	58.773634	-7.998648	NaN	0.332553
51.120014	85.985738	NaN	78.099338	-34.865724	NaN	-26.979324
60.818078	73.740408	NaN	84.421062	-12.922330	NaN	-23.602984
63.105574	72.812998	NaN	75.941000	-9.707424	NaN	-12.835425
55.615545	68.884625	NaN	73.299943	-13.269080	NaN	-17.684398
83.457586	68.764655	NaN	63.966266	14.692931	NaN	19.491320
79.226961	45.664505	NaN	67.574792	33.562455	NaN	11.652169
27.387524	84.806192	NaN	77.665255	-57.418668	NaN	-50.277731
78.503369	70.328876	NaN	56.987503	8.174493	NaN	21.515867
39.483887	-9.705467	NaN	20.847120	49.189354	NaN	18.636767
71.713026	50.839420	NaN	62.131744	20.873606	NaN	9.581281
53.486796	53.301922	NaN	47.267288	0.184875	NaN	6.219509
74.815954	82.162072	NaN	79.344665	-7.346118	NaN	-4.528711
60.147773	81.838094	NaN	75.778135	-21.690321	NaN	-15.630363
68.628463	73.934490	NaN	67.024330	-5.306027	NaN	1.604133
76.279139	44.296059	NaN	44.438645	31.983079	NaN	31.840494
69.853314	53.831733	NaN	64.921483	16.021581	NaN	4.931831
86.608576	59.407574	NaN	47.926028	27.201002	NaN	38.682548
62.270861	67.931840	NaN	70.271501	-5.660979	NaN	-8.000640
62.890194	78.640215	NaN	78.643165	-15.750021	NaN	-15.752971
62.507367	90.316217	NaN	89.189915	-27.808851	NaN	-26.682549
59.151858	35.769672	NaN	20.631950	23.382185	NaN	38.519908
66.452075	73.282151	NaN	85.126981	-6.830076	NaN	-18.674905
76.048575	66.037753	NaN	64.193837	10.010822	NaN	11.854739
71.449835	77.497095	NaN	76.480355	-6.047260	NaN	-5.030520
64.003719	69.400272	NaN	79.321273	-5.396553	NaN	-15.317554
67.259307	71.291101	NaN	49.821187	-4.031794	NaN	17.438120
72.687135	72.833722	NaN	76.358279	-0.146587	NaN	-3.671144
64.669194	32.725742	NaN	62.880779	31.943451	NaN	1.788415
77.836045	80.589646	NaN	82.938877	-2.753601	NaN	-5.102832
81.842193	77.525232	NaN	79.449113	4.316960	NaN	2.393079
65.427925	76.024140	NaN	76.292641	-10.596215	NaN	-10.864716
82.181601	77.709938	NaN	78.451897	4.471663	NaN	3.729703
77.646672	82.011976	NaN	76.412856	-4.365305	NaN	1.233815
60.343680	81.728073	NaN	75.092756	-21.384394	NaN	-14.749076
61.131870	82.173768	NaN	80.053728	-21.041898	NaN	-18.921858
48.450149	79.451681	NaN	73.928634	-31.001531	NaN	-25.478485
61.880961	76.204030	NaN	83.686838	-14.323068	NaN	-21.805876
43.774743	66.783189	NaN	60.991263	-23.008446	NaN	-17.216520
63.399034	62.154444	NaN	83.074259	1.244589	NaN	-19.675225
81.239850	78.627349	NaN	77.553635	2.612501	NaN	3.686214
66.737655	88.777442	NaN	82.250696	-22.039787	NaN	-15.513041
71.705789	72.420088	NaN	73.629657	-0.714300	NaN	-1.923868
65.507519	39.305630	NaN	32.823222	26.201888	NaN	32.684297
80.571058	81.792876	NaN	70.390749	-1.221818	NaN	10.180309
81.050898	72.659120	NaN	69.697177	8.391778	NaN	11.353721
63.618088	65.210368	NaN	68.423092	-1.592280	NaN	-4.805004
76.936852	88.685719	NaN	91.436423	-11.748867	NaN	-14.499571
67.388843	69.685049	NaN	63.942279	-2.296206	NaN	3.446564
42.816375	56.602209	NaN	60.127372	-13.785834	NaN	-17.310998
85.197086	84.886498	NaN	69.713298	0.310588	NaN	15.483788
58.952399	74.217783	NaN	69.922139	-15.265384	NaN	-10.969739
62.309485	78.092303	NaN	65.943520	-15.782818	NaN	-3.634035
76.818343	19.796666	NaN	9.256455	57.021677	NaN	67.561888
63.222109	83.566032	NaN	73.839071	-20.343923	NaN	-10.616962
64.678057	66.944663	NaN	48.739772	-2.266606	NaN	15.938286
54.150333	58.036624	NaN	63.740539	-3.886290	NaN	-9.590206
68.939397	87.059981	NaN	82.546023	-18.120583	NaN	-13.606626
60.833871	17.324771	NaN	46.682235	43.509100	NaN	14.151637
73.381244	66.747474	NaN	68.147066	6.633770	NaN	5.234178
79.617762	75.698876	NaN	79.510483	3.918886	NaN	0.107280
57.366356	69.790756	NaN	86.104572	-12.424400	NaN	-28.738216
69.111359	83.805132	NaN	83.544778	-14.693773	NaN	-14.433420
62.709202	78.826810	NaN	70.538962	-16.117608	NaN	-7.829760
70.277695	33.866119	NaN	32.167708	36.411576	NaN	38.109987
67.457397	40.763380	NaN	66.484534	26.694017	NaN	0.972863
79.651601	19.558788	NaN	46.798111	60.092813	NaN	32.853491
66.728339	81.878851	NaN	85.540423	-15.150512	NaN	-18.812084
61.442175	46.768433	NaN	63.332651	14.673742	NaN	-1.890475
60.120495	33.535779	NaN	15.484853	26.584716	NaN	44.635641
68.696328	62.109352	NaN	60.499036	6.586975	NaN	8.197291
71.349025	61.726817	NaN	71.687324	9.622208	NaN	-0.338299
80.535380	49.772414	NaN	50.238477	30.762965	NaN	30.296903
69.760107	80.387708	NaN	83.903728	-10.627601	NaN	-14.143621
77.837217	79.454420	NaN	85.360336	-1.617203	NaN	-7.523119
77.762900	47.150844	NaN	31.699156	30.612056	NaN	46.063744
69.242789	-13.795570	NaN	29.585011	83.038359	NaN	39.657778
64.093190	82.717916	NaN	76.004184	-18.624726	NaN	-11.910994
77.151613	80.394695	NaN	77.990287	-3.243083	NaN	-0.838674
44.979996	45.581902	NaN	63.672357	-0.601906	NaN	-18.692361
77.264852	46.830360	NaN	32.008246	30.434492	NaN	45.256606
78.561892	90.604130	NaN	90.796517	-12.042237	NaN	-12.234624
61.428069	68.812040	NaN	66.463072	-7.383971	NaN	-5.035002
79.676279	46.726397	NaN	28.906498	32.949882	NaN	50.769781
59.181229	48.853456	NaN	49.121491	10.327773	NaN	10.059737
81.627797	64.896608	NaN	64.102624	16.731189	NaN	17.525172
63.681617	-1.707920	NaN	-7.970252	65.389537	NaN	71.651869
80.767591	64.805619	NaN	59.514019	15.961972	NaN	21.253571
27.735248	44.990927	NaN	47.790349	-17.255678	NaN	-20.055101
72.477476	54.866470	NaN	67.631952	17.611006	NaN	4.845524
78.883249	76.652964	NaN	72.207026	2.230285	NaN	6.676223
58.919799	79.495128	NaN	65.614723	-20.575329	NaN	-6.694923
72.728337	60.312220	NaN	54.727439	12.416117	NaN	18.000898
47.005199	86.696897	NaN	92.433323	-39.691699	NaN	-45.428125
53.503655	83.133137	NaN	82.524139	-29.629481	NaN	-29.020484
41.785284	47.644642	NaN	64.298290	-5.859358	NaN	-22.513006
63.111738	70.238368	NaN	61.113465	-7.126630	NaN	1.998273
85.124242	37.688203	NaN	52.120759	47.436038	NaN	33.003483
72.667174	63.649598	NaN	70.213284	9.017576	NaN	2.453891
57.423266	77.008759	NaN	73.252155	-19.585493	NaN	-15.828889
44.683424	77.665034	NaN	74.973812	-32.981610	NaN	-30.290388
63.703070	40.668084	NaN	36.549506	23.034986	NaN	27.153564
66.232498	87.499287	NaN	84.100678	-21.266789	NaN	-17.868180
81.322405	62.331647	NaN	72.702106	18.990758	NaN	8.620299
80.789593	70.300993	NaN	74.634914	10.488600	NaN	6.154680
60.772073	52.120449	NaN	59.771947	8.651625	NaN	1.000126
76.456777	86.799239	NaN	79.578736	-10.342462	NaN	-3.121959
63.455772	66.537536	NaN	64.895011	-3.081764	NaN	-1.439239
74.067626	83.195966	NaN	72.541055	-9.128340	NaN	1.526571
49.624533	36.230764	NaN	58.336312	13.393769	NaN	-8.711779
83.436249	88.471637	NaN	80.286541	-5.035388	NaN	3.149708
41.271992	11.128321	NaN	22.608962	30.143671	NaN	18.663030
36.466845	82.414490	NaN	86.578367	-45.947645	NaN	-50.111522
66.650398	85.430224	NaN	80.015684	-18.779826	NaN	-13.365286
68.258443	91.581374	NaN	90.845678	-23.322931	NaN	-22.587235
46.170318	33.870457	NaN	46.534955	12.299861	NaN	-0.364637
76.699295	29.197542	NaN	30.168919	47.501753	NaN	46.530376
79.862764	61.545594	NaN	69.563901	18.317170	NaN	10.298864
71.126455	39.340251	NaN	25.518494	31.786204	NaN	45.607962
60.242726	46.191662	NaN	52.650637	14.051064	NaN	7.592089
70.713080	73.169807	NaN	61.765067	-2.456727	NaN	8.948013
67.838260	27.373207	NaN	53.093264	40.465053	NaN	14.744996
85.761812	59.311748	NaN	40.482701	26.450064	NaN	45.279111
64.228482	79.487266	NaN	67.532195	-15.258784	NaN	-3.303713
79.379463	73.215567	NaN	62.644463	6.163896	NaN	16.735000
69.087365	63.465108	NaN	55.081167	5.622257	NaN	14.006197
46.669733	65.924647	NaN	55.603279	-19.254913	NaN	-8.933545
65.361153	61.654696	NaN	58.593690	3.706457	NaN	6.767464
63.947570	39.901030	NaN	45.289340	24.046540	NaN	18.658230
68.943444	46.917835	NaN	56.555269	22.025609	NaN	12.388175
62.934177	54.324400	NaN	71.159967	8.609777	NaN	-8.225789
71.976486	69.605832	NaN	39.104960	2.370654	NaN	32.871526
75.058904	67.649377	NaN	70.666027	7.409526	NaN	4.392876
78.250176	53.439016	NaN	44.967636	24.811160	NaN	33.282540
64.924315	64.312428	NaN	68.331760	0.611887	NaN	-3.407445
47.915695	51.739430	NaN	40.844281	-3.823735	NaN	7.071414
65.195864	62.836556	NaN	69.867431	2.359308	NaN	-4.671567
63.501923	43.530764	NaN	55.959352	19.971160	NaN	7.542571
48.978749	50.072815	NaN	48.187192	-1.094066	NaN	0.791558
59.603953	44.254567	NaN	36.025896	15.349386	NaN	23.578057
64.476957	56.907915	NaN	83.094473	7.569042	NaN	-18.617516
76.668445	66.969179	NaN	73.559589	9.699266	NaN	3.108857
82.931146	68.109144	NaN	68.586251	14.822002	NaN	14.344895
73.636887	59.102473	NaN	75.375406	14.534414	NaN	-1.738519
35.098142	95.913376	NaN	97.410740	-60.815234	NaN	-62.312599
60.577468	75.255084	NaN	63.168517	-14.677615	NaN	-2.591049
72.124525	73.876104	NaN	77.019731	-1.751580	NaN	-4.895207
61.744323	77.188021	NaN	80.722948	-15.443698	NaN	-18.978625
71.583025	85.673578	NaN	82.490561	-14.090553	NaN	-10.907536
80.977080	61.263371	NaN	58.820925	19.713708	NaN	22.156154
77.580990	28.033720	NaN	61.421467	49.547270	NaN	16.159523
84.893922	76.894680	NaN	80.441446	7.999242	NaN	4.452476
41.828133	78.641602	NaN	74.642457	-36.813468	NaN	-32.814324
81.087606	90.355637	NaN	85.363863	-9.268031	NaN	-4.276257
84.641218	59.236657	NaN	46.461038	25.404561	NaN	38.180180
86.415214	49.647520	NaN	63.133257	36.767694	NaN	23.281956
75.304439	80.583291	NaN	60.471610	-5.278852	NaN	14.832829
81.595129	90.025989	NaN	85.804626	-8.430860	NaN	-4.209497
56.602957	74.949989	NaN	78.489407	-18.347033	NaN	-21.886450
74.419602	54.934342	NaN	49.540968	19.485260	NaN	24.878635
45.995551	66.399513	NaN	71.326109	-20.403962	NaN	-25.330558
75.716441	46.116408	NaN	61.315002	29.600033	NaN	14.401440
84.690904	56.972954	NaN	58.225165	27.717950	NaN	26.465740
74.424572	56.332251	NaN	74.622439	18.092321	NaN	-0.197867
59.069751	68.720906	NaN	57.273108	-9.651155	NaN	1.796643
61.499665	32.758310	NaN	54.737757	28.741355	NaN	6.761908
84.403377	86.878814	NaN	80.240543	-2.475437	NaN	4.162834
57.181741	13.640444	NaN	10.494909	43.541297	NaN	46.686831
76.677514	84.865776	NaN	80.549499	-8.188262	NaN	-3.871985
37.911594	19.626124	NaN	42.856136	18.285470	NaN	-4.944542
73.366755	81.223672	NaN	84.338803	-7.856918	NaN	-10.972048
85.296901	65.605383	NaN	71.283388	19.691518	NaN	14.013513
53.905751	46.195620	NaN	45.762487	7.710131	NaN	8.143263
60.306884	74.488264	NaN	81.117636	-14.181380	NaN	-20.810752
65.106689	84.319087	NaN	86.074664	-19.212398	NaN	-20.967975
85.275322	53.936030	NaN	67.105789	31.339293	NaN	18.169533
71.481866	58.540942	NaN	74.052232	12.940924	NaN	-2.570366
58.967979	1.656083	NaN	28.649946	57.311896	NaN	30.318032
69.323703	62.411629	NaN	63.083328	6.912074	NaN	6.240374
71.840604	26.226559	NaN	43.449163	45.614045	NaN	28.391442
77.945054	59.971122	NaN	55.638716	17.973932	NaN	22.306338
76.284771	68.538254	NaN	70.166804	7.746517	NaN	6.117967
6.564699	62.718558	NaN	61.799318	-56.153859	NaN	-55.234619
40.992452	59.550241	NaN	64.438525	-18.557789	NaN	-23.446073
68.320088	44.343012	NaN	54.996803	23.977077	NaN	13.323285
76.736533	57.400391	NaN	70.692202	19.336142	NaN	6.044331
9.815637	59.685172	NaN	67.960512	-49.869535	NaN	-58.144875
83.976381	75.174234	NaN	77.066622	8.802146	NaN	6.909758
73.400567	64.727118	NaN	60.364710	8.673449	NaN	13.035857
77.166442	44.104015	NaN	49.105254	33.062427	NaN	28.061188
65.682575	74.043456	NaN	81.628598	-8.360881	NaN	-15.946023
28.048179	61.360535	NaN	67.382485	-33.312356	NaN	-39.334306
30.406806	-53.655259	NaN	-94.477643	84.062065	NaN	124.884449
68.846796	86.806045	NaN	89.007275	-17.959249	NaN	-20.160479
65.558482	48.469435	NaN	49.815825	17.089046	NaN	15.742656
82.175052	91.902477	NaN	86.730329	-9.727426	NaN	-4.555277
78.775734	76.703152	NaN	72.801302	2.072583	NaN	5.974432
52.268119	48.261633	NaN	62.494109	4.006486	NaN	-10.225990
82.479310	29.639958	NaN	35.765194	52.839352	NaN	46.714115
67.802591	60.523337	NaN	56.633053	7.279254	NaN	11.169538
60.233469	33.809407	NaN	46.355350	26.424062	NaN	13.878119
67.129716	41.859520	NaN	51.443278	25.270196	NaN	15.686437
72.048072	67.138741	NaN	55.958600	4.909331	NaN	16.089472
76.661722	73.912318	NaN	74.026893	2.749405	NaN	2.634829
48.833096	20.283182	NaN	40.044739	28.549913	NaN	8.788356
72.433896	84.348416	NaN	83.443277	-11.914521	NaN	-11.009382
61.378155	69.201140	NaN	71.862954	-7.822985	NaN	-10.484799
73.555949	70.943235	NaN	76.677558	2.612714	NaN	-3.121609
76.672912	77.314612	NaN	82.702570	-0.641699	NaN	-6.029657
59.942759	76.544487	NaN	64.518319	-16.601729	NaN	-4.575560
71.409420	58.663319	NaN	63.603109	12.746101	NaN	7.806311
43.528971	84.488197	NaN	82.709917	-40.959226	NaN	-39.180946
72.425871	81.827277	NaN	79.584171	-9.401406	NaN	-7.158300
63.841871	75.555709	NaN	73.137246	-11.713838	NaN	-9.295375
80.795207	40.654755	NaN	19.717898	40.140453	NaN	61.077309
79.625816	86.622816	NaN	92.313187	-6.997000	NaN	-12.687371
73.104866	40.708828	NaN	56.462757	32.396037	NaN	16.642108
53.793774	92.371961	NaN	85.478259	-38.578186	NaN	-31.684485
81.185176	41.431297	NaN	28.835903	39.753879	NaN	52.349273
78.717502	69.398808	NaN	73.834452	9.318694	NaN	4.883050
78.177009	62.848890	NaN	45.466431	15.328119	NaN	32.710578
83.217318	69.050514	NaN	67.402319	14.166804	NaN	15.814999
64.163675	80.956867	NaN	81.613154	-16.793191	NaN	-17.449479
70.215921	38.374104	NaN	57.228928	31.841817	NaN	12.986994
81.668527	41.970772	NaN	30.505958	39.697756	NaN	51.162570
68.496018	53.503031	NaN	66.206283	14.992987	NaN	2.289735
56.602686	80.982219	NaN	82.814888	-24.379532	NaN	-26.212202
79.801015	87.506715	NaN	87.764315	-7.705700	NaN	-7.963300
45.702977	78.406470	NaN	83.417643	-32.703492	NaN	-37.714665
65.480852	70.128421	NaN	73.807283	-4.647569	NaN	-8.326431
73.275752	78.973349	NaN	79.516142	-5.697598	NaN	-6.240391
49.630543	64.015065	NaN	77.101454	-14.384522	NaN	-27.470911
74.070683	92.754323	NaN	93.186615	-18.683640	NaN	-19.115932
70.354028	68.965584	NaN	52.780667	1.388445	NaN	17.573361
60.854945	50.527268	NaN	47.433442	10.327677	NaN	13.421503
50.029532	79.315275	NaN	88.549052	-29.285743	NaN	-38.519520
62.237361	67.100457	NaN	54.965068	-4.863096	NaN	7.272293
63.081704	78.842190	NaN	76.888038	-15.760487	NaN	-13.806335
81.282146	75.237068	NaN	67.099590	6.045078	NaN	14.182556
68.835221	36.710578	NaN	40.673176	32.124643	NaN	28.162046
69.724244	57.282816	NaN	55.598907	12.441428	NaN	14.125336
55.078303	94.699944	NaN	91.169300	-39.621641	NaN	-36.090997
68.502533	93.533145	NaN	92.045607	-25.030612	NaN	-23.543075
56.813766	15.594444	NaN	50.939044	41.219322	NaN	5.874722
26.996725	61.967652	NaN	76.695773	-34.970928	NaN	-49.699048
54.241897	69.007820	NaN	72.257958	-14.765922	NaN	-18.016060
77.544353	79.289229	NaN	78.011469	-1.744877	NaN	-0.467117
74.249099	58.464547	NaN	64.497162	15.784552	NaN	9.751937
77.205754	58.410644	NaN	69.770599	18.795110	NaN	7.435155
75.757824	53.056410	NaN	43.532632	22.701413	NaN	32.225192
71.774317	60.443359	NaN	69.331613	11.330958	NaN	2.442705
69.245875	80.846973	NaN	78.944406	-11.601098	NaN	-9.698531
40.878123	78.507234	NaN	62.671937	-37.629111	NaN	-21.793814
76.673025	51.115637	NaN	46.737692	25.557388	NaN	29.935332
43.666768	30.506554	NaN	33.292037	13.160215	NaN	10.374731
67.724621	70.891979	NaN	70.630404	-3.167358	NaN	-2.905783
61.231633	62.341270	NaN	79.221271	-1.109636	NaN	-17.989638
55.469601	94.992598	NaN	92.411288	-39.522998	NaN	-36.941688
66.093856	78.494181	NaN	75.074882	-12.400325	NaN	-8.981026
83.623527	74.632163	NaN	69.294694	8.991364	NaN	14.328833
68.306904	29.829631	NaN	37.342212	38.477273	NaN	30.964692
69.604389	66.700397	NaN	78.283878	2.903993	NaN	-8.679489
73.868186	38.440178	NaN	44.816781	35.428008	NaN	29.051405
59.980376	27.837671	NaN	23.859679	32.142705	NaN	36.120696
78.956135	61.973277	NaN	74.959030	16.982858	NaN	3.997105
61.736396	19.845566	NaN	29.320557	41.890830	NaN	32.415839
79.073227	19.538095	NaN	34.874281	59.535132	NaN	44.198946
59.045763	49.720580	NaN	74.452094	9.325183	NaN	-15.406331
69.190949	86.947517	NaN	89.815340	-17.756568	NaN	-20.624391
66.734291	74.252432	NaN	70.000512	-7.518142	NaN	-3.266221
64.642105	15.659589	NaN	48.786056	48.982516	NaN	15.856049
87.108750	47.300885	NaN	46.102061	39.807865	NaN	41.006689
57.923211	81.538206	NaN	75.420295	-23.614995	NaN	-17.497084
63.944851	80.280191	NaN	81.562971	-16.335340	NaN	-17.618120
69.246423	48.614562	NaN	60.799002	20.631861	NaN	8.447421
61.285854	83.394820	NaN	70.684374	-22.108966	NaN	-9.398520
37.516977	69.940524	NaN	63.570340	-32.423547	NaN	-26.053363
81.139704	57.400560	NaN	45.072672	23.739144	NaN	36.067032
50.610860	77.573501	NaN	72.994018	-26.962641	NaN	-22.383159
58.200329	74.294059	NaN	67.226079	-16.093730	NaN	-9.025750
52.514178	78.977645	NaN	83.157892	-26.463467	NaN	-30.643714
48.234488	64.416350	NaN	79.234644	-16.181862	NaN	-31.000156
80.140032	41.390665	NaN	55.144299	38.749367	NaN	24.995733
70.058325	77.086024	NaN	72.451107	-7.027699	NaN	-2.392782
84.174237	5.505416	NaN	45.652128	78.668821	NaN	38.522110
75.073457	36.749411	NaN	39.151874	38.324047	NaN	35.921583
55.234222	76.362770	NaN	82.440219	-21.128548	NaN	-27.205997
72.591135	92.961293	NaN	94.330737	-20.370159	NaN	-21.739602
74.259998	63.706945	NaN	69.695258	10.553053	NaN	4.564740
76.107545	87.883351	NaN	94.297141	-11.775806	NaN	-18.189596
69.747365	67.511964	NaN	69.246014	2.235401	NaN	0.501350
69.813898	72.819631	NaN	87.862504	-3.005733	NaN	-18.048606
80.172476	60.630547	NaN	42.406938	19.541929	NaN	37.765538
70.135877	72.143995	NaN	69.928292	-2.008118	NaN	0.207585
80.336245	65.336048	NaN	61.849232	15.000197	NaN	18.487013
84.414917	57.946197	NaN	67.939350	26.468720	NaN	16.475567
67.944480	57.262827	NaN	34.297513	10.681653	NaN	33.646967
73.632855	76.713228	NaN	86.912523	-3.080373	NaN	-13.279668
67.085755	36.527026	NaN	38.580603	30.558729	NaN	28.505152
48.579687	61.610446	NaN	67.338914	-13.030759	NaN	-18.759227
73.529126	78.866054	NaN	80.949352	-5.336929	NaN	-7.420226
76.912732	23.766864	NaN	65.240315	53.145868	NaN	11.672417
72.374828	58.820152	NaN	49.770153	13.554676	NaN	22.604675
59.936692	72.315531	NaN	79.530530	-12.378839	NaN	-19.593838
87.941797	86.196872	NaN	78.042678	1.744925	NaN	9.899119
51.996271	49.880689	NaN	39.899818	2.115582	NaN	12.096454
74.619192	57.577221	NaN	76.607514	17.041971	NaN	-1.988322
65.226644	20.804439	NaN	31.889944	44.422205	NaN	33.336700
75.563109	84.489855	NaN	84.901764	-8.926746	NaN	-9.338655
60.376432	91.509767	NaN	90.483893	-31.133335	NaN	-30.107460
48.201707	58.393112	NaN	59.808131	-10.191405	NaN	-11.606424
54.476342	7.575043	NaN	2.416876	46.901299	NaN	52.059466
73.548864	28.878735	NaN	45.052963	44.670129	NaN	28.495901
77.939786	78.332039	NaN	67.624928	-0.392253	NaN	10.314858
76.600855	88.024420	NaN	85.381868	-11.423565	NaN	-8.781013
74.986384	40.514074	NaN	36.369786	34.472310	NaN	38.616598
65.575085	56.911379	NaN	54.892544	8.663706	NaN	10.682542
32.244709	75.414717	NaN	69.764329	-43.170009	NaN	-37.519621
74.334503	34.472917	NaN	26.437061	39.861587	NaN	47.897442
68.505248	55.341065	NaN	22.440104	13.164183	NaN	46.065143
65.137388	80.700397	NaN	80.909881	-15.563009	NaN	-15.772493
42.748063	74.566477	NaN	76.437007	-31.818414	NaN	-33.688944
83.909809	29.196462	NaN	37.642155	54.713347	NaN	46.267654
58.078027	75.758811	NaN	65.249765	-17.680784	NaN	-7.171738
10.548238	85.739271	NaN	87.837135	-75.191033	NaN	-77.288897
63.107196	50.164246	NaN	55.138151	12.942950	NaN	7.969045
13.672761	85.337537	NaN	88.078372	-71.664776	NaN	-74.405611
83.093733	39.556333	NaN	32.840810	43.537400	NaN	50.252924
57.713853	73.359945	NaN	78.367654	-15.646092	NaN	-20.653801
72.361481	85.275128	NaN	81.076967	-12.913647	NaN	-8.715487
85.003513	22.862874	NaN	39.708100	62.140640	NaN	45.295413
75.504765	93.374089	NaN	89.051129	-17.869324	NaN	-13.546363
56.682396	68.502149	NaN	60.936894	-11.819754	NaN	-4.254498
57.019889	73.278984	NaN	79.718301	-16.259094	NaN	-22.698411
73.174958	57.591822	NaN	57.857344	15.583137	NaN	15.317615
82.879319	51.821251	NaN	50.518218	31.058067	NaN	32.361101
82.597982	63.855610	NaN	55.231077	18.742372	NaN	27.366905
81.121102	49.460556	NaN	44.230622	31.660546	NaN	36.890480
76.626043	56.671814	NaN	66.666832	19.954229	NaN	9.959211
78.516466	46.877725	NaN	52.387538	31.638741	NaN	26.128928
61.584972	54.219831	NaN	77.187464	7.365141	NaN	-15.602492
66.829881	78.211651	NaN	78.391089	-11.381770	NaN	-11.561208
68.975730	73.243062	NaN	60.602078	-4.267332	NaN	8.373652
71.864085	89.104280	NaN	81.842596	-17.240195	NaN	-9.978510
77.425313	29.538686	NaN	50.311941	47.886627	NaN	27.113372
67.305254	51.136304	NaN	45.328420	16.168950	NaN	21.976834
78.711310	70.585630	NaN	66.881850	8.125680	NaN	11.829460
15.714576	69.745031	NaN	51.473266	-54.030456	NaN	-35.758690
28.771272	57.026195	NaN	66.562654	-28.254923	NaN	-37.791382
75.103630	72.648443	NaN	64.301764	2.455188	NaN	10.801866
83.259165	50.194028	NaN	44.318156	33.065136	NaN	38.941008
73.602309	14.830689	NaN	40.042681	58.771619	NaN	33.559627
61.915380	74.072147	NaN	68.162583	-12.156767	NaN	-6.247203
83.660128	57.502022	NaN	68.776805	26.158107	NaN	14.883324
62.942549	77.891112	NaN	67.583534	-14.948563	NaN	-4.640985
73.669538	25.474702	NaN	50.612659	48.194835	NaN	23.056879
67.753010	16.357760	NaN	53.859727	51.395250	NaN	13.893283
60.568534	57.346272	NaN	48.428799	3.222263	NaN	12.139736
60.709665	80.982109	NaN	78.907853	-20.272444	NaN	-18.198188
79.497860	75.575735	NaN	78.274887	3.922125	NaN	1.222973
50.773826	91.330390	NaN	92.897627	-40.556564	NaN	-42.123801
53.861082	78.591583	NaN	73.052074	-24.730502	NaN	-19.190992
71.916304	24.855280	NaN	60.294346	47.061024	NaN	11.621958
66.060720	50.727325	NaN	54.551000	15.333395	NaN	11.509720
70.864737	47.921051	NaN	68.581077	22.943685	NaN	2.283659
69.130335	47.257029	NaN	58.324290	21.873306	NaN	10.806045
19.949596	54.132584	NaN	53.669352	-34.182988	NaN	-33.719756
82.602299	69.164141	NaN	60.140043	13.438158	NaN	22.462256
63.212302	25.650205	NaN	27.004908	37.562097	NaN	36.207394
75.523006	81.017596	NaN	65.785728	-5.494591	NaN	9.737278
72.715439	61.281814	NaN	69.102068	11.433625	NaN	3.613370
70.988334	66.989136	NaN	62.309008	3.999198	NaN	8.679326
82.088173	49.344478	NaN	64.006991	32.743695	NaN	18.081182
83.385932	65.409707	NaN	75.380733	17.976225	NaN	8.005198
73.980912	77.093701	NaN	84.602893	-3.112789	NaN	-10.621980
71.259333	42.292789	NaN	57.914932	28.966543	NaN	13.344401
82.157681	93.068941	NaN	89.409518	-10.911260	NaN	-7.251837
82.491069	72.036979	NaN	72.084348	10.454090	NaN	10.406721
50.110630	74.322895	NaN	76.470127	-24.212265	NaN	-26.359497
65.934374	61.937397	NaN	67.338492	3.996977	NaN	-1.404118
65.155554	83.081647	NaN	79.514679	-17.926093	NaN	-14.359125
81.019971	33.719523	NaN	67.051274	47.300448	NaN	13.968697
57.678351	68.364170	NaN	66.955828	-10.685819	NaN	-9.277478
73.350788	85.827910	NaN	84.650760	-12.477122	NaN	-11.299971
65.973395	57.044824	NaN	31.531412	8.928571	NaN	34.441983
76.105599	86.262401	NaN	83.716419	-10.156802	NaN	-7.610820
70.374768	77.797716	NaN	66.139106	-7.422947	NaN	4.235662
69.767888	93.864998	NaN	83.574322	-24.097110	NaN	-13.806434
74.047315	71.724283	NaN	64.037469	2.323032	NaN	10.009847
51.446912	62.503850	NaN	58.979814	-11.056938	NaN	-7.532902
61.948524	38.664746	NaN	55.112351	23.283778	NaN	6.836174
41.302328	61.210253	NaN	68.793301	-19.907925	NaN	-27.490973
72.984611	41.257873	NaN	43.746418	31.726737	NaN	29.238192
58.588369	88.192120	NaN	86.705058	-29.603751	NaN	-28.116689
52.173423	37.504761	NaN	49.199292	14.668662	NaN	2.974131
65.203982	32.767781	NaN	67.192929	32.436200	NaN	-1.988947
55.795274	49.951661	NaN	65.861245	5.843613	NaN	-10.065970
63.538584	36.282221	NaN	41.960734	27.256363	NaN	21.577850
14.477267	12.284069	NaN	63.690597	2.193198	NaN	-49.213331
65.864664	77.944147	NaN	77.961637	-12.079483	NaN	-12.096972
75.262273	-2.051634	NaN	28.490928	77.313907	NaN	46.771345
55.857525	68.720596	NaN	79.172757	-12.863071	NaN	-23.315232
57.956715	-15.771999	NaN	-11.853638	73.728714	NaN	69.810353
57.397811	90.745980	NaN	89.460143	-33.348169	NaN	-32.062332
76.491058	82.685741	NaN	78.211075	-6.194683	NaN	-1.720016
56.505281	38.682862	NaN	39.241653	17.822420	NaN	17.263629
79.644369	69.806857	NaN	84.059395	9.837512	NaN	-4.415026
78.337957	63.986463	NaN	63.730255	14.351494	NaN	14.607702
77.436357	66.487834	NaN	40.259809	10.948523	NaN	37.176548
55.967401	85.389121	NaN	82.124507	-29.421720	NaN	-26.157106
76.949419	47.211880	NaN	41.072014	29.737540	NaN	35.877406
71.286116	61.004448	NaN	72.651396	10.281668	NaN	-1.365280
65.361863	89.683567	NaN	89.032500	-24.321703	NaN	-23.670636
63.662123	88.740054	NaN	83.881056	-25.077931	NaN	-20.218933
59.810140	80.912863	NaN	78.589316	-21.102723	NaN	-18.779176
73.959162	24.952996	NaN	34.617307	49.006166	NaN	39.341855
67.353500	37.663303	NaN	55.405611	29.690197	NaN	11.947889
52.751353	65.444988	NaN	87.322747	-12.693634	NaN	-34.571394
65.287685	26.897733	NaN	8.821971	38.389952	NaN	56.465714
74.404002	71.906285	NaN	69.998512	2.497717	NaN	4.405490
77.920449	77.286830	NaN	83.616709	0.633619	NaN	-5.696259
63.826250	22.780977	NaN	8.320149	41.045273	NaN	55.506101
53.316647	79.178427	NaN	87.318459	-25.861780	NaN	-34.001812
59.174031	75.677485	NaN	65.023474	-16.503453	NaN	-5.849442
86.754445	66.803131	NaN	75.027814	19.951314	NaN	11.726630
32.945736	79.993632	NaN	73.802495	-47.047896	NaN	-40.856759
62.083878	67.137921	NaN	81.614070	-5.054043	NaN	-19.530193
60.526796	69.409127	NaN	62.519135	-8.882332	NaN	-1.992340
69.548891	52.872358	NaN	42.543542	16.676533	NaN	27.005349
60.027939	87.772317	NaN	85.787184	-27.744378	NaN	-25.759245
68.611715	79.650296	NaN	76.963677	-11.038581	NaN	-8.351962
73.301656	31.909710	NaN	54.137885	41.391946	NaN	19.163771
60.104486	88.133471	NaN	84.447204	-28.028985	NaN	-24.342718
78.853176	73.669357	NaN	77.468039	5.183819	NaN	1.385138
53.307852	75.225631	NaN	77.147524	-21.917779	NaN	-23.839672
80.303598	62.057040	NaN	59.360822	18.246558	NaN	20.942776
70.072371	62.903469	NaN	55.730542	7.168903	NaN	14.341830
83.381067	58.878364	NaN	54.662540	24.502704	NaN	28.718527
77.755277	72.714610	NaN	75.245490	5.040667	NaN	2.509787
40.797170	62.033322	NaN	48.350176	-21.236152	NaN	-7.553006
64.220969	73.467262	NaN	74.842165	-9.246292	NaN	-10.621196
75.396159	75.734637	NaN	73.107112	-0.338478	NaN	2.289047
73.514450	71.564078	NaN	60.620609	1.950372	NaN	12.893841
77.686909	47.334638	NaN	67.186349	30.352270	NaN	10.500560
79.240544	79.787825	NaN	74.471573	-0.547282	NaN	4.768970
49.693200	70.716810	NaN	69.413961	-21.023610	NaN	-19.720761
65.872488	46.076749	NaN	38.752216	19.795738	NaN	27.120272
81.585812	26.034248	NaN	56.088009	55.551563	NaN	25.497802
41.378470	63.005856	NaN	67.230121	-21.627386	NaN	-25.851651
72.319650	61.293174	NaN	63.418648	11.026476	NaN	8.901001
68.060006	59.447166	NaN	58.976954	8.612840	NaN	9.083052
75.617663	94.577494	NaN	92.326966	-18.959831	NaN	-16.709303
63.740571	28.668919	NaN	42.333262	35.071653	NaN	21.407309
64.996565	35.593330	NaN	61.894249	29.403235	NaN	3.102316
56.238211	67.073398	NaN	66.947385	-10.835187	NaN	-10.709174
61.600408	68.138999	NaN	68.175797	-6.538590	NaN	-6.575389
69.821175	76.986840	NaN	72.182211	-7.165665	NaN	-2.361037
70.168370	86.166639	NaN	83.960112	-15.998269	NaN	-13.791742
50.589567	69.526762	NaN	75.569319	-18.937195	NaN	-24.979752
79.434597	40.511273	NaN	62.084444	38.923323	NaN	17.350153
41.005123	83.886110	NaN	81.841181	-42.880987	NaN	-40.836058
69.646205	27.577530	NaN	59.139419	42.068674	NaN	10.506785
69.660444	74.428783	NaN	72.408329	-4.768340	NaN	-2.747885
80.468261	63.314441	NaN	57.622579	17.153820	NaN	22.845682
80.739057	35.765185	NaN	48.034405	44.973872	NaN	32.704652
69.459173	65.737575	NaN	56.879225	3.721598	NaN	12.579948
53.835381	60.516756	NaN	62.455830	-6.681375	NaN	-8.620449
53.311019	64.116030	NaN	64.448671	-10.805010	NaN	-11.137652
61.622344	28.825097	NaN	44.753777	32.797247	NaN	16.868567
66.344033	60.370442	NaN	69.441262	5.973591	NaN	-3.097229
86.954331	85.796701	NaN	89.291906	1.157630	NaN	-2.337575
78.312230	58.435991	NaN	67.639172	19.876239	NaN	10.673058
73.272328	58.458679	NaN	78.929147	14.813649	NaN	-5.656819
59.745458	77.346098	NaN	66.063030	-17.600640	NaN	-6.317572
48.434476	63.560390	NaN	76.982540	-15.125914	NaN	-28.548064
81.275557	52.838063	NaN	59.481325	28.437495	NaN	21.794233
75.150002	2.380472	NaN	21.919966	72.769530	NaN	53.230036
42.322531	89.286579	NaN	81.690254	-46.964049	NaN	-39.367724
63.119992	76.893518	NaN	82.280005	-13.773526	NaN	-19.160013
52.060712	78.466728	NaN	74.930958	-26.406015	NaN	-22.870245
72.671216	67.866050	NaN	76.832702	4.805166	NaN	-4.161486
67.958780	85.683337	NaN	83.797437	-17.724557	NaN	-15.838657
69.367386	7.427822	NaN	31.930009	61.939563	NaN	37.437377
61.751844	66.186410	NaN	60.658995	-4.434566	NaN	1.092849
64.877081	41.553130	NaN	65.940676	23.323952	NaN	-1.063595
54.194129	80.804898	NaN	73.513192	-26.610770	NaN	-19.319063
40.496018	74.253577	NaN	74.771785	-33.757560	NaN	-34.275767
69.259095	81.042177	NaN	71.546234	-11.783082	NaN	-2.287139
59.063152	10.727812	NaN	23.137513	48.335340	NaN	35.925639
55.957009	74.554330	NaN	81.910247	-18.597322	NaN	-25.953239
49.963102	18.434367	NaN	32.696420	31.528736	NaN	17.266682
46.724044	-23.787069	NaN	0.114042	70.511113	NaN	46.610002
80.608151	87.341210	NaN	78.079268	-6.733059	NaN	2.528883
76.535567	-37.636111	NaN	11.992456	114.171679	NaN	64.543111
60.905595	79.999737	NaN	79.318713	-19.094142	NaN	-18.413118
72.203054	27.916949	NaN	53.803916	44.286105	NaN	18.399138
27.896164	71.506606	NaN	79.037183	-43.610441	NaN	-51.141019
73.049681	82.844677	NaN	76.382214	-9.794996	NaN	-3.332533
32.768854	80.132138	NaN	81.084169	-47.363284	NaN	-48.315315
83.725255	47.253821	NaN	45.129981	36.471434	NaN	38.595274
61.905015	83.785979	NaN	85.571474	-21.880963	NaN	-23.666458
64.482831	68.971467	NaN	71.020787	-4.488636	NaN	-6.537956
68.021963	34.597878	NaN	48.255937	33.424085	NaN	19.766026
51.537927	80.069638	NaN	86.031823	-28.531711	NaN	-34.493897
66.046956	66.241162	NaN	72.856240	-0.194206	NaN	-6.809285
62.053351	48.705620	NaN	48.784037	13.347731	NaN	13.269314
85.689069	34.144917	NaN	51.567664	51.544151	NaN	34.121405
58.544439	90.536773	NaN	86.692829	-31.992334	NaN	-28.148390
49.739356	31.066458	NaN	27.550196	18.672898	NaN	22.189160
71.587447	51.212253	NaN	57.813135	20.375193	NaN	13.774312
65.111139	59.029435	NaN	75.692847	6.081705	NaN	-10.581708
72.154666	74.589253	NaN	74.264298	-2.434586	NaN	-2.109632
73.895026	82.164195	NaN	83.570174	-8.269169	NaN	-9.675148
29.114887	46.706008	NaN	46.253202	-17.591121	NaN	-17.138315
73.917467	30.990253	NaN	70.958059	42.927214	NaN	2.959408
53.831805	57.204946	NaN	43.203714	-3.373140	NaN	10.628091
47.685714	61.884351	NaN	63.879629	-14.198637	NaN	-16.193915
60.605838	74.435165	NaN	76.809499	-13.829327	NaN	-16.203661
72.035012	84.662901	NaN	86.915292	-12.627890	NaN	-14.880281
82.679785	22.497091	NaN	26.416350	60.182693	NaN	56.263435
72.494389	58.520604	NaN	61.417094	13.973785	NaN	11.077294
43.420978	67.800208	NaN	57.129945	-24.379230	NaN	-13.708967
31.009328	70.544828	NaN	81.437553	-39.535500	NaN	-50.428225
40.705744	-54.370993	NaN	14.282644	95.076737	NaN	26.423100
74.966147	48.788159	NaN	40.751101	26.177988	NaN	34.215047
61.481006	74.975014	NaN	79.970179	-13.494008	NaN	-18.489174
76.201478	73.208097	NaN	76.794589	2.993381	NaN	-0.593111
71.596626	82.374244	NaN	80.676133	-10.777617	NaN	-9.079507
70.499043	56.196935	NaN	75.244513	14.302108	NaN	-4.745471
59.637779	70.097688	NaN	61.039814	-10.459909	NaN	-1.402035
66.185043	75.797338	NaN	87.065463	-9.612295	NaN	-20.880420
72.319485	51.734005	NaN	60.560177	20.585479	NaN	11.759308
34.560458	64.578819	NaN	73.641921	-30.018361	NaN	-39.081464
80.041025	40.442874	NaN	55.140083	39.598151	NaN	24.900942
75.729182	54.005556	NaN	63.832821	21.723626	NaN	11.896362
79.500729	66.759555	NaN	56.134909	12.741173	NaN	23.365820
61.890732	43.885758	NaN	14.096582	18.004974	NaN	47.794150
73.710171	74.005213	NaN	82.281785	-0.295042	NaN	-8.571615
68.238936	83.985889	NaN	78.767401	-15.746953	NaN	-10.528465
71.209385	70.685837	NaN	76.301893	0.523548	NaN	-5.092509
63.273728	53.314230	NaN	43.807574	9.959498	NaN	19.466154
56.175535	36.452978	NaN	56.318024	19.722556	NaN	-0.142490
46.431488	37.000883	NaN	22.146521	9.430606	NaN	24.284967
78.667562	36.742952	NaN	35.410348	41.924610	NaN	43.257215
69.373626	82.670165	NaN	83.391252	-13.296538	NaN	-14.017625
60.391798	81.479479	NaN	82.402779	-21.087681	NaN	-22.010982
77.146487	51.866017	NaN	54.813201	25.280470	NaN	22.333286
77.152396	80.719684	NaN	87.060414	-3.567288	NaN	-9.908018
57.483021	10.839393	NaN	40.292624	46.643628	NaN	17.190397
61.377634	60.384557	NaN	45.738258	0.993076	NaN	15.639376
61.625603	76.584265	NaN	56.774407	-14.958662	NaN	4.851196
74.595217	57.046354	NaN	58.787095	17.548863	NaN	15.808122
81.919083	22.670891	NaN	29.513073	59.248191	NaN	52.406009
77.722610	39.408487	NaN	66.925529	38.314123	NaN	10.797082
71.034126	62.530918	NaN	60.032257	8.503208	NaN	11.001870
61.676278	84.108302	NaN	82.211460	-22.432023	NaN	-20.535181
72.278556	46.114681	NaN	39.781082	26.163875	NaN	32.497474
65.434298	56.588843	NaN	85.091130	8.845455	NaN	-19.656832
69.654245	81.091620	NaN	77.261336	-11.437376	NaN	-7.607092
85.705976	3.754821	NaN	22.739861	81.951154	NaN	62.966115
61.722572	-8.006736	NaN	10.231875	69.729308	NaN	51.490697
63.997151	92.365719	NaN	91.730508	-28.368568	NaN	-27.733358
83.156015	81.998839	NaN	76.090930	1.157176	NaN	7.065086
69.722785	64.642695	NaN	57.765611	5.080089	NaN	11.957174
89.451467	88.444171	NaN	84.853857	1.007296	NaN	4.597610
40.328056	40.586019	NaN	35.542628	-0.257963	NaN	4.785428
61.076593	68.561076	NaN	76.680010	-7.484483	NaN	-15.603416
69.474580	-39.212812	NaN	4.905803	108.687391	NaN	64.568777
83.669247	27.669939	NaN	34.374114	55.999308	NaN	49.295133
80.695878	77.142258	NaN	71.430082	3.553620	NaN	9.265796
85.907591	73.631876	NaN	68.922703	12.275716	NaN	16.984888
71.127371	73.263143	NaN	52.352937	-2.135772	NaN	18.774433
32.811060	75.815135	NaN	63.875787	-43.004074	NaN	-31.064727
77.160750	81.004937	NaN	79.695970	-3.844187	NaN	-2.535220
66.460544	45.737669	NaN	64.921773	20.722875	NaN	1.538771
76.301957	67.628689	NaN	51.389155	8.673268	NaN	24.912802
73.090325	50.549198	NaN	76.228680	22.541128	NaN	-3.138354
72.780298	10.893484	NaN	29.599909	61.886814	NaN	43.180389
46.974844	52.333988	NaN	56.859488	-5.359144	NaN	-9.884644
57.273971	82.404339	NaN	89.697995	-25.130368	NaN	-32.424025
79.436644	54.049118	NaN	66.086807	25.387526	NaN	13.349837
57.959590	47.399841	NaN	66.116562	10.559749	NaN	-8.156972
78.001937	89.642929	NaN	87.205774	-11.640991	NaN	-9.203837
69.697165	69.035917	NaN	73.412924	0.661248	NaN	-3.715759
74.752455	76.793458	NaN	78.993288	-2.041003	NaN	-4.240833
50.151244	57.182013	NaN	73.001337	-7.030770	NaN	-22.850093
47.643455	79.251758	NaN	90.291031	-31.608302	NaN	-42.647576
63.116216	53.919211	NaN	74.598601	9.197006	NaN	-11.482384
76.303535	59.241320	NaN	55.433351	17.062216	NaN	20.870184
47.251758	56.247696	NaN	54.087464	-8.995938	NaN	-6.835706
84.313226	3.235112	NaN	33.534238	81.078113	NaN	50.778988
40.117606	81.555394	NaN	75.351894	-41.437788	NaN	-35.234288
70.537248	19.646738	NaN	-1.974412	50.890509	NaN	72.511660
70.276124	48.665522	NaN	55.072621	21.610601	NaN	15.203503
45.069012	90.568407	NaN	82.912535	-45.499395	NaN	-37.843523
44.724547	87.388600	NaN	82.212504	-42.664053	NaN	-37.487957
58.043933	80.175852	NaN	79.443842	-22.131919	NaN	-21.399909
65.769661	82.823243	NaN	86.135479	-17.053582	NaN	-20.365818
67.761737	46.747167	NaN	64.527402	21.014570	NaN	3.234335
63.200930	4.851739	NaN	28.522869	58.349191	NaN	34.678061
56.398447	70.119004	NaN	72.691430	-13.720557	NaN	-16.292983
3.579511	-19.053584	NaN	-45.517514	22.633094	NaN	49.097025
58.862700	16.139014	NaN	-19.184419	42.723686	NaN	78.047119
42.223050	89.304909	NaN	89.519098	-47.081858	NaN	-47.296048
83.112568	68.911541	NaN	60.419706	14.201027	NaN	22.692862
74.081986	53.009250	NaN	65.999802	21.072736	NaN	8.082184
52.087791	85.851535	NaN	74.258753	-33.763744	NaN	-22.170962
76.078641	62.608351	NaN	64.248266	13.470289	NaN	11.830375
72.993213	67.154879	NaN	79.369789	5.838335	NaN	-6.376575
7.033090	85.795763	NaN	85.744205	-78.762673	NaN	-78.711115
66.185648	73.348421	NaN	68.270682	-7.162773	NaN	-2.085034
49.287681	60.112344	NaN	55.985194	-10.824662	NaN	-6.697512
32.017147	71.623554	NaN	71.190359	-39.606407	NaN	-39.173211
79.821764	73.380787	NaN	74.831388	6.440977	NaN	4.990376
70.183284	88.788456	NaN	89.011707	-18.605173	NaN	-18.828423
66.191889	77.611649	NaN	67.299469	-11.419761	NaN	-1.107580
83.201822	64.223597	NaN	61.419125	18.978225	NaN	21.782696
70.671694	55.691604	NaN	56.536584	14.980090	NaN	14.135111
76.445254	59.635548	NaN	46.200525	16.809706	NaN	30.244728
21.492595	75.192415	NaN	82.576874	-53.699820	NaN	-61.084279
61.826291	47.674711	NaN	28.727757	14.151580	NaN	33.098535
61.567812	69.212307	NaN	66.765329	-7.644495	NaN	-5.197517
61.880233	60.163691	NaN	63.509844	1.716542	NaN	-1.629611
73.348470	88.758516	NaN	86.139115	-15.410046	NaN	-12.790645
44.800409	77.411008	NaN	79.673730	-32.610599	NaN	-34.873321
57.043867	72.893497	NaN	67.998606	-15.849630	NaN	-10.954739
71.529621	39.923303	NaN	67.210494	31.606318	NaN	4.319128
70.551890	46.572230	NaN	57.485391	23.979659	NaN	13.066499
60.750430	-6.530706	NaN	31.415669	67.281136	NaN	29.334761
51.475933	23.018039	NaN	12.976832	28.457894	NaN	38.499101
56.356427	73.048412	NaN	67.156132	-16.691984	NaN	-10.799705
77.464826	54.755210	NaN	65.136617	22.709616	NaN	12.328209
83.808120	50.963225	NaN	56.025703	32.844894	NaN	27.782416
52.224340	19.667034	NaN	49.382047	32.557306	NaN	2.842293
69.358174	88.517282	NaN	88.863730	-19.159108	NaN	-19.505556
54.140185	62.830795	NaN	71.812960	-8.690609	NaN	-17.672775
73.310498	68.263603	NaN	76.585443	5.046894	NaN	-3.274945
79.078170	56.987446	NaN	48.110564	22.090724	NaN	30.967607
68.107575	32.402384	NaN	28.639809	35.705192	NaN	39.467766
79.439695	77.713825	NaN	59.162303	1.725870	NaN	20.277392
35.967262	30.374029	NaN	46.926341	5.593233	NaN	-10.959080
67.233647	49.963095	NaN	67.101852	17.270552	NaN	0.131795
60.912869	7.585815	NaN	59.222807	53.327054	NaN	1.690062
74.232513	16.168547	NaN	63.361346	58.063966	NaN	10.871167
53.588988	59.510151	NaN	66.938453	-5.921163	NaN	-13.349465
52.553623	67.692840	NaN	70.262633	-15.139216	NaN	-17.709010
57.482635	46.594787	NaN	47.574929	10.887848	NaN	9.907706
58.555196	81.231813	NaN	71.003881	-22.676616	NaN	-12.448684
61.649843	69.711881	NaN	75.447839	-8.062039	NaN	-13.797996
74.725915	62.849717	NaN	41.317452	11.876198	NaN	33.408463
49.036932	14.916186	NaN	61.111935	34.120745	NaN	-12.075003
73.382772	65.196517	NaN	69.722390	8.186255	NaN	3.660382
48.930991	45.970553	NaN	45.757739	2.960438	NaN	3.173252
81.590367	71.746260	NaN	67.357063	9.844106	NaN	14.233304
62.365821	79.531985	NaN	85.374387	-17.166164	NaN	-23.008566
76.432275	27.533104	NaN	65.962710	48.899171	NaN	10.469564
75.557451	59.937920	NaN	76.016394	15.619531	NaN	-0.458943
57.330772	74.881916	NaN	78.092212	-17.551143	NaN	-20.761439
75.451266	67.763897	NaN	61.520196	7.687369	NaN	13.931070
80.227729	65.417359	NaN	44.705897	14.810370	NaN	35.521831
35.235106	45.638019	NaN	37.494101	-10.402913	NaN	-2.258995
75.456730	82.758955	NaN	68.746295	-7.302225	NaN	6.710436
71.845651	40.399261	NaN	51.792121	31.446391	NaN	20.053530
60.989490	60.903614	NaN	80.256525	0.085875	NaN	-19.267036
64.464437	62.244071	NaN	58.047656	2.220367	NaN	6.416781
76.546460	74.181672	NaN	80.033916	2.364788	NaN	-3.487456
81.584319	63.443911	NaN	70.736187	18.140408	NaN	10.848132
51.582102	73.110477	NaN	74.034014	-21.528375	NaN	-22.451911
59.138057	68.342488	NaN	84.228654	-9.204432	NaN	-25.090597
70.698720	89.538843	NaN	89.426011	-18.840124	NaN	-18.727291
48.319696	50.652339	NaN	39.461256	-2.332643	NaN	8.858440
69.499827	58.719249	NaN	73.727857	10.780578	NaN	-4.228030
18.782753	82.319274	NaN	85.774454	-63.536522	NaN	-66.991701
70.045518	73.073327	NaN	75.602502	-3.027809	NaN	-5.556985
80.766040	69.481499	NaN	76.945385	11.284541	NaN	3.820654
68.816904	68.825186	NaN	65.410588	-0.008283	NaN	3.406316
72.034065	0.721265	NaN	16.819700	71.312800	NaN	55.214365
73.537194	77.718685	NaN	76.837976	-4.181492	NaN	-3.300782
69.080032	56.348978	NaN	70.093579	12.731055	NaN	-1.013547
71.618472	72.223667	NaN	77.096759	-0.605195	NaN	-5.478287
81.248226	56.336482	NaN	63.935870	24.911744	NaN	17.312356
67.406779	50.412316	NaN	34.453998	16.994463	NaN	32.952781
64.243615	90.520638	NaN	83.553163	-26.277023	NaN	-19.309548
60.522370	87.949222	NaN	81.732774	-27.426852	NaN	-21.210405
65.798858	74.447122	NaN	72.698155	-8.648264	NaN	-6.899296
73.550274	9.312214	NaN	36.873037	64.238060	NaN	36.677237
66.922854	52.084131	NaN	58.319066	14.838723	NaN	8.603788
34.004197	50.875110	NaN	60.394863	-16.870912	NaN	-26.390665
50.669671	21.943373	NaN	45.883528	28.726298	NaN	4.786143
57.152679	63.340643	NaN	55.178710	-6.187964	NaN	1.973969
59.891712	72.579502	NaN	80.074972	-12.687790	NaN	-20.183261
79.102147	60.835500	NaN	60.878627	18.266648	NaN	18.223521
50.940058	72.973860	NaN	77.536643	-22.033802	NaN	-26.596585
47.361370	30.262974	NaN	47.724694	17.098396	NaN	-0.363324
44.094354	87.276145	NaN	73.429548	-43.181791	NaN	-29.335194
47.746333	69.666814	NaN	76.898548	-21.920481	NaN	-29.152215
71.645912	57.473017	NaN	58.064045	14.172895	NaN	13.581867
69.253073	39.509955	NaN	46.848740	29.743118	NaN	22.404333
75.467400	89.745523	NaN	83.454523	-14.278123	NaN	-7.987123
70.332846	84.630292	NaN	74.578523	-14.297446	NaN	-4.245677
87.087323	52.705404	NaN	57.347294	34.381919	NaN	29.740029
50.344437	88.355340	NaN	82.348637	-38.010902	NaN	-32.004199
75.023275	71.355818	NaN	69.144079	3.667457	NaN	5.879196
38.150984	76.551955	NaN	73.627819	-38.400971	NaN	-35.476834
83.029316	95.621579	NaN	91.516884	-12.592263	NaN	-8.487568
74.746259	75.122838	NaN	69.960739	-0.376579	NaN	4.785520
81.403154	90.870071	NaN	80.978819	-9.466917	NaN	0.424335
76.160815	82.266999	NaN	72.630596	-6.106185	NaN	3.530219
69.525553	67.193626	NaN	70.231132	2.331927	NaN	-0.705579
53.681670	73.138550	NaN	78.095591	-19.456880	NaN	-24.413921
65.030390	21.518953	NaN	49.592054	43.511437	NaN	15.438336
83.767709	-31.272765	NaN	12.269973	115.040474	NaN	71.497736
69.558771	71.686034	NaN	66.410882	-2.127263	NaN	3.147889
84.235221	64.816270	NaN	59.631346	19.418950	NaN	24.603875
20.827857	54.685339	NaN	52.318328	-33.857482	NaN	-31.490471
70.024585	71.581521	NaN	86.876790	-1.556936	NaN	-16.852205
65.808599	78.193193	NaN	88.452113	-12.384594	NaN	-22.643514
63.180163	86.559901	NaN	83.796998	-23.379738	NaN	-20.616835
85.978896	40.603270	NaN	47.867090	45.375625	NaN	38.111806
85.348316	63.913651	NaN	45.841699	21.434665	NaN	39.506617
78.374182	45.633646	NaN	49.103781	32.740536	NaN	29.270401
82.052543	77.960299	NaN	73.114664	4.092244	NaN	8.937879
55.995727	89.174958	NaN	81.664898	-33.179231	NaN	-25.669171
74.343873	44.850346	NaN	59.340382	29.493527	NaN	15.003491
56.715875	79.487380	NaN	72.866313	-22.771506	NaN	-16.150439
64.076062	24.068042	NaN	40.722760	40.008020	NaN	23.353301
71.912663	75.436712	NaN	75.475615	-3.524049	NaN	-3.562952
57.563349	68.801327	NaN	78.604383	-11.237977	NaN	-21.041034
70.639020	52.345044	NaN	36.606568	18.293975	NaN	34.032452
35.254218	65.497473	NaN	70.039492	-30.243256	NaN	-34.785274
52.305807	59.820233	NaN	57.651348	-7.514426	NaN	-5.345541
71.261146	64.504451	NaN	71.317940	6.756695	NaN	-0.056794
73.606265	74.377646	NaN	63.396910	-0.771381	NaN	10.209354
72.467993	85.611777	NaN	91.197687	-13.143784	NaN	-18.729694
60.801761	59.581655	NaN	78.395948	1.220106	NaN	-17.594187
60.273385	69.426759	NaN	76.786886	-9.153373	NaN	-16.513500
70.015139	94.883381	NaN	90.541436	-24.868242	NaN	-20.526297
87.689293	70.858539	NaN	83.402422	16.830755	NaN	4.286871
45.273910	45.391267	NaN	73.446333	-0.117357	NaN	-28.172423
55.655398	66.806897	NaN	79.374168	-11.151499	NaN	-23.718770
76.526568	48.450164	NaN	43.720911	28.076404	NaN	32.805656
40.119042	38.031509	NaN	23.922135	2.087534	NaN	16.196907
39.555382	66.379969	NaN	63.790381	-26.824586	NaN	-24.234999
60.813300	69.788246	NaN	58.224232	-8.974946	NaN	2.589068
63.942541	70.836257	NaN	70.803718	-6.893716	NaN	-6.861177
77.191380	83.038776	NaN	88.601124	-5.847397	NaN	-11.409744
58.872138	81.390811	NaN	79.128388	-22.518673	NaN	-20.256251
75.868215	33.823054	NaN	45.129136	42.045161	NaN	30.739079
71.652240	73.137229	NaN	78.033105	-1.484989	NaN	-6.380865
63.412053	31.159689	NaN	50.660136	32.252364	NaN	12.751917
77.949037	77.524116	NaN	75.497604	0.424921	NaN	2.451433
69.756740	26.057618	NaN	39.071697	43.699122	NaN	30.685043
82.473912	91.127960	NaN	85.662685	-8.654048	NaN	-3.188773
75.555955	2.156837	NaN	37.668515	73.399118	NaN	37.887440
47.875805	82.520457	NaN	77.430198	-34.644653	NaN	-29.554393
67.067842	87.414446	NaN	82.753602	-20.346604	NaN	-15.685760
43.883365	16.037243	NaN	27.320310	27.846123	NaN	16.563056
79.150650	31.341650	NaN	49.423812	47.809000	NaN	29.726838
45.127862	72.542722	NaN	68.396108	-27.414860	NaN	-23.268246
76.642035	48.159622	NaN	43.828550	28.482412	NaN	32.813484
55.002550	65.600924	NaN	53.253317	-10.598374	NaN	1.749233
55.265233	30.575767	NaN	43.616599	24.689466	NaN	11.648634
63.062474	69.651426	NaN	63.574177	-6.588952	NaN	-0.511704
54.076687	73.397988	NaN	62.591607	-19.321301	NaN	-8.514919
69.032445	64.205825	NaN	62.195486	4.826621	NaN	6.836959
52.257775	22.325892	NaN	31.268659	29.931883	NaN	20.989116
85.836404	75.294507	NaN	73.682907	10.541897	NaN	12.153498
38.295225	43.629920	NaN	62.515361	-5.334696	NaN	-24.220136
72.857418	89.772783	NaN	80.112179	-16.915365	NaN	-7.254761
63.416978	53.812572	NaN	81.469364	9.604406	NaN	-18.052386
65.363156	88.843354	NaN	86.052722	-23.480199	NaN	-20.689566
63.866408	56.407962	NaN	53.940783	7.458446	NaN	9.925625
71.738597	28.124704	NaN	2.415333	43.613893	NaN	69.323264
59.859202	61.070362	NaN	60.838598	-1.211160	NaN	-0.979396
77.231920	71.469692	NaN	74.975062	5.762229	NaN	2.256859
71.098420	69.581566	NaN	62.939170	1.516854	NaN	8.159250
87.139087	62.763870	NaN	62.135553	24.375216	NaN	25.003534
61.560054	69.276588	NaN	67.631482	-7.716534	NaN	-6.071427
82.904425	65.386137	NaN	57.134642	17.518288	NaN	25.769783
70.265265	66.195890	NaN	65.195110	4.069375	NaN	5.070155
70.278099	83.862834	NaN	73.836190	-13.584735	NaN	-3.558091
51.131336	50.012021	NaN	43.473381	1.119315	NaN	7.657955
61.715373	84.998322	NaN	88.014242	-23.282948	NaN	-26.298868
78.991935	80.542240	NaN	78.978376	-1.550306	NaN	0.013559
53.000421	78.289722	NaN	75.927066	-25.289302	NaN	-22.926645
72.448438	59.027152	NaN	67.638755	13.421286	NaN	4.809683
72.717857	12.606337	NaN	40.720067	60.111520	NaN	31.997790
69.370267	35.426085	NaN	49.438778	33.944182	NaN	19.931489
76.938294	87.887206	NaN	89.061106	-10.948912	NaN	-12.122812
51.871225	42.280661	NaN	71.101323	9.590564	NaN	-19.230099
78.315117	74.961198	NaN	81.906672	3.353919	NaN	-3.591555
54.215663	13.846322	NaN	37.884833	40.369340	NaN	16.330829
83.650340	36.640637	NaN	31.866181	47.009703	NaN	51.784160
71.448724	24.539856	NaN	37.122564	46.908868	NaN	34.326160
70.960097	89.484964	NaN	80.827243	-18.524867	NaN	-9.867146
83.467982	48.068423	NaN	47.377307	35.399559	NaN	36.090675
65.323826	51.715001	NaN	54.871998	13.608825	NaN	10.451828
52.287366	32.508963	NaN	43.455183	19.778403	NaN	8.832183
51.715582	77.134795	NaN	75.012785	-25.419213	NaN	-23.297203
81.246080	70.825993	NaN	76.555803	10.420087	NaN	4.690277
77.862938	82.263207	NaN	83.302912	-4.400269	NaN	-5.439973
82.591718	82.995299	NaN	76.443299	-0.403581	NaN	6.148419
73.263531	-3.029843	NaN	18.125643	76.293375	NaN	55.137888
79.585016	86.010563	NaN	82.497122	-6.425547	NaN	-2.912106
81.835316	41.949932	NaN	30.075514	39.885383	NaN	51.759801
72.252342	50.279159	NaN	65.387107	21.973183	NaN	6.865235
63.507891	55.774494	NaN	69.486336	7.733397	NaN	-5.978445
71.578647	40.553676	NaN	34.452205	31.024971	NaN	37.126442
84.271818	52.863042	NaN	71.877248	31.408776	NaN	12.394570
45.919370	15.424236	NaN	22.985497	30.495134	NaN	22.933873
39.213076	79.441658	NaN	82.194891	-40.228582	NaN	-42.981815
85.814577	68.171614	NaN	74.777540	17.642962	NaN	11.037036
49.345924	70.349444	NaN	70.587296	-21.003520	NaN	-21.241373
64.225136	67.527614	NaN	66.653785	-3.302478	NaN	-2.428649
79.659305	75.134970	NaN	73.728716	4.524335	NaN	5.930589
71.994833	16.501572	NaN	45.339194	55.493261	NaN	26.655640
44.673568	85.112320	NaN	76.476075	-40.438753	NaN	-31.802508
76.732555	77.015908	NaN	81.205260	-0.283352	NaN	-4.472705
46.814174	23.171893	NaN	2.539683	23.642281	NaN	44.274491
79.167071	73.502377	NaN	66.846641	5.664695	NaN	12.320430
75.868486	86.987561	NaN	86.101926	-11.119074	NaN	-10.233440
48.723452	56.686311	NaN	74.379687	-7.962859	NaN	-25.656235
50.561784	76.181088	NaN	74.126320	-25.619304	NaN	-23.564536
60.498791	40.027132	NaN	32.871202	20.471659	NaN	27.627589
65.028379	79.209715	NaN	67.394820	-14.181336	NaN	-2.366440
67.167893	59.798183	NaN	35.083458	7.369709	NaN	32.084435
65.643553	81.463097	NaN	70.999459	-15.819544	NaN	-5.355906
66.172963	48.488732	NaN	41.311549	17.684232	NaN	24.861414
68.777701	82.598176	NaN	80.698921	-13.820475	NaN	-11.921220
72.387463	79.635128	NaN	77.926288	-7.247665	NaN	-5.538825
56.623185	16.688515	NaN	63.613235	39.934670	NaN	-6.990050
68.290003	67.069883	NaN	65.574211	1.220120	NaN	2.715793
78.119421	62.607781	NaN	74.093862	15.511640	NaN	4.025559
65.870382	78.152437	NaN	74.163696	-12.282054	NaN	-8.293313
71.014116	8.212718	NaN	39.234728	62.801398	NaN	31.779388
62.914670	70.313067	NaN	70.408609	-7.398397	NaN	-7.493939
65.661273	79.376207	NaN	88.805495	-13.714934	NaN	-23.144221
64.631934	63.462586	NaN	66.292147	1.169349	NaN	-1.660213
76.130004	50.939651	NaN	76.461160	25.190353	NaN	-0.331157
61.930239	50.919415	NaN	42.388553	11.010824	NaN	19.541686
60.817423	60.188672	NaN	50.960328	0.628751	NaN	9.857095
71.194522	33.950103	NaN	36.318647	37.244419	NaN	34.875875
52.467234	66.246378	NaN	69.946710	-13.779145	NaN	-17.479476
53.471425	27.397157	NaN	39.148295	26.074268	NaN	14.323130
74.107147	52.206428	NaN	52.283180	21.900718	NaN	21.823967
58.668237	69.386651	NaN	65.888849	-10.718414	NaN	-7.220611
14.561741	32.326443	NaN	54.318479	-17.764702	NaN	-39.756737
73.678482	75.497368	NaN	67.536136	-1.818886	NaN	6.142346
57.584671	37.233556	NaN	29.986977	20.351115	NaN	27.597694
60.881600	72.693380	NaN	73.294376	-11.811779	NaN	-12.412776
58.188273	50.105595	NaN	61.147622	8.082677	NaN	-2.959350
55.140416	67.703688	NaN	59.758438	-12.563273	NaN	-4.618022
66.256060	62.897936	NaN	56.343835	3.358124	NaN	9.912224
37.908164	67.021719	NaN	67.933277	-29.113555	NaN	-30.025113
54.342524	71.763248	NaN	66.501915	-17.420723	NaN	-12.159391
69.640133	40.584388	NaN	61.477007	29.055746	NaN	8.163127
78.502044	85.611805	NaN	81.142597	-7.109761	NaN	-2.640554
71.674570	71.085636	NaN	67.293084	0.588934	NaN	4.381486
66.819179	80.560503	NaN	88.193272	-13.741324	NaN	-21.374093
54.371777	79.827202	NaN	74.559691	-25.455426	NaN	-20.187914
62.009969	26.795801	NaN	45.407869	35.214168	NaN	16.602100
66.737680	65.662704	NaN	60.231975	1.074976	NaN	6.505705
36.279457	61.290478	NaN	62.114989	-25.011021	NaN	-25.835532
58.635906	29.222195	NaN	10.873566	29.413710	NaN	47.762340
80.212434	75.925078	NaN	73.267565	4.287356	NaN	6.944869
75.426636	72.782877	NaN	74.268093	2.643759	NaN	1.158543
63.794416	66.683138	NaN	63.200946	-2.888721	NaN	0.593470
80.238750	65.985207	NaN	74.381003	14.253543	NaN	5.857746
55.127677	55.721499	NaN	34.458879	-0.593822	NaN	20.668798
78.988621	81.930310	NaN	74.690625	-2.941690	NaN	4.297996
46.915380	67.882757	NaN	70.218052	-20.967377	NaN	-23.302672
57.665690	38.024677	NaN	23.910075	19.641013	NaN	33.755615
70.755075	57.448748	NaN	66.207757	13.306328	NaN	4.547318
56.285378	26.219414	NaN	33.483374	30.065964	NaN	22.802004
25.693106	70.629534	NaN	78.043591	-44.936428	NaN	-52.350485
24.970634	35.047865	NaN	18.858950	-10.077231	NaN	6.111684
50.456346	49.441242	NaN	28.019418	1.015104	NaN	22.436928
58.692781	85.701655	NaN	88.954240	-27.008875	NaN	-30.261460
74.062792	70.565242	NaN	57.283635	3.497549	NaN	16.779157
44.798388	68.485606	NaN	54.692350	-23.687218	NaN	-9.893962
64.524537	32.441485	NaN	52.090712	32.083052	NaN	12.433825
62.973597	73.173209	NaN	74.223268	-10.199612	NaN	-11.249671
67.554771	33.394177	NaN	51.720470	34.160594	NaN	15.834300
65.047695	57.865543	NaN	60.298656	7.182153	NaN	4.749039
51.114958	77.211409	NaN	73.395341	-26.096451	NaN	-22.280384
76.811676	70.167942	NaN	68.489499	6.643734	NaN	8.322177
55.096561	61.823716	NaN	51.814857	-6.727155	NaN	3.281705
58.861552	82.462256	NaN	76.254733	-23.600704	NaN	-17.393181
77.094443	22.641328	NaN	34.385219	54.453115	NaN	42.709224
65.863933	81.706541	NaN	91.380545	-15.842608	NaN	-25.516611
64.672163	29.608251	NaN	57.240181	35.063912	NaN	7.431982
65.078958	38.612391	NaN	48.069487	26.466567	NaN	17.009471
