# Supplementary material for: Combined Influences of Model Choice, Data Quality, and Data Quantity When Estimating Population Trends
Source: PLoS One. 2015 Jul 15;10(7):e0132255. doi: 10.1371/journal.pone.0132255 (PMC4503393; doi:10.1371/journal.pone.0132255)
Supplement: S1 Dataset — Files are organized by model type and by the input lambda value. (ZIP) [file pone.0132255.s002.zip › Snail/sims_lambda_0_9/simulationOutput_0.9_0_0.45_0.3_15.xls]

Percent_Decline_True	Median_Percent_Decline_Matrix	Median_Percent_Decline_Matrix_stable	Median_Percent_Decline_Scalar	Difference_True_Matrix	Difference_True_Matrix_Stable	Difference_True_Scalar
72.722953	88.020113	NaN	64.517985	-15.297160	NaN	8.204968
73.498571	91.796479	NaN	67.777511	-18.297908	NaN	5.721061
73.951604	88.798493	NaN	52.837477	-14.846889	NaN	21.114127
62.374435	95.646706	NaN	86.653584	-33.272271	NaN	-24.279149
66.793073	87.010425	NaN	48.203755	-20.217352	NaN	18.589318
77.385064	91.486083	NaN	57.405560	-14.101019	NaN	19.979504
71.068794	85.443296	NaN	71.862941	-14.374502	NaN	-0.794147
65.953903	92.437031	NaN	78.775353	-26.483128	NaN	-12.821450
59.943164	96.416929	NaN	91.356099	-36.473765	NaN	-31.412935
85.753605	94.948248	NaN	75.858773	-9.194643	NaN	9.894832
38.791392	92.613482	NaN	82.917413	-53.822090	NaN	-44.126021
84.258601	96.756199	NaN	86.209738	-12.497598	NaN	-1.951137
84.416263	91.300207	NaN	86.291042	-6.883944	NaN	-1.874779
80.695406	94.030938	NaN	60.065626	-13.335531	NaN	20.629780
70.233001	87.585630	NaN	71.562357	-17.352629	NaN	-1.329355
66.228795	80.565883	NaN	38.129317	-14.337088	NaN	28.099478
83.068463	95.220975	NaN	62.704865	-12.152512	NaN	20.363598
68.228565	83.917243	NaN	23.816741	-15.688678	NaN	44.411825
25.595782	84.682037	NaN	49.300237	-59.086255	NaN	-23.704456
91.599127	86.421723	NaN	41.067793	5.177404	NaN	50.531334
50.340293	74.943312	NaN	45.381206	-24.603019	NaN	4.959086
75.682369	94.741045	NaN	88.003667	-19.058676	NaN	-12.321299
29.987595	95.774269	NaN	78.164013	-65.786673	NaN	-48.176418
65.595785	96.949529	NaN	91.302407	-31.353744	NaN	-25.706623
63.770635	89.567153	NaN	78.313314	-25.796518	NaN	-14.542679
86.413752	90.338458	NaN	67.942514	-3.924706	NaN	18.471238
77.734884	83.328942	NaN	25.198287	-5.594058	NaN	52.536597
59.812760	86.178869	NaN	80.399515	-26.366109	NaN	-20.586755
-31.804259	95.929063	NaN	69.453310	-127.733322	NaN	-101.257569
83.933628	94.440467	NaN	78.656327	-10.506839	NaN	5.277301
79.074429	87.064440	NaN	68.639711	-7.990010	NaN	10.434718
89.360579	90.350785	NaN	68.860754	-0.990206	NaN	20.499825
75.596414	59.963384	NaN	55.899454	15.633030	NaN	19.696960
62.109899	95.329892	NaN	81.699353	-33.219992	NaN	-19.589454
69.955422	94.210651	NaN	77.111951	-24.255228	NaN	-7.156529
73.578741	60.681146	NaN	-47.882175	12.897595	NaN	121.460916
65.668713	89.159877	NaN	61.795350	-23.491164	NaN	3.873362
35.194919	83.118356	NaN	-0.024677	-47.923437	NaN	35.219596
64.182769	93.020373	NaN	71.686864	-28.837604	NaN	-7.504095
74.192768	91.237563	NaN	86.325396	-17.044795	NaN	-12.132629
89.004688	96.873137	NaN	87.816889	-7.868449	NaN	1.187799
56.263565	92.874018	NaN	73.236686	-36.610453	NaN	-16.973121
87.740164	93.748618	NaN	67.459893	-6.008453	NaN	20.280271
37.886391	92.458640	NaN	75.091435	-54.572249	NaN	-37.205043
65.785305	95.246834	NaN	90.980390	-29.461529	NaN	-25.195085
75.837634	86.091961	NaN	62.144266	-10.254327	NaN	13.693369
72.903428	91.267341	NaN	37.758030	-18.363913	NaN	35.145398
83.448093	88.133370	NaN	70.176612	-4.685277	NaN	13.271481
82.514294	81.066382	NaN	36.840101	1.447912	NaN	45.674193
64.216953	92.900567	NaN	87.277316	-28.683614	NaN	-23.060364
84.596602	95.673022	NaN	73.434885	-11.076420	NaN	11.161717
94.559089	91.235188	NaN	87.151940	3.323901	NaN	7.407150
-9.257477	79.184616	NaN	52.559251	-88.442094	NaN	-61.816728
88.676670	82.396701	NaN	61.710453	6.279969	NaN	26.966217
38.318752	89.401532	NaN	90.949887	-51.082780	NaN	-52.631135
67.855271	94.921466	NaN	80.130762	-27.066195	NaN	-12.275491
66.239865	91.443801	NaN	82.780882	-25.203936	NaN	-16.541017
80.186900	91.861588	NaN	60.867291	-11.674688	NaN	19.319609
86.934662	93.040757	NaN	53.850138	-6.106095	NaN	33.084524
12.424151	76.601034	NaN	29.701132	-64.176883	NaN	-17.276981
93.973254	81.066830	NaN	52.322248	12.906424	NaN	41.651006
51.380441	93.464840	NaN	69.418753	-42.084398	NaN	-18.038311
86.873046	96.006026	NaN	90.355381	-9.132979	NaN	-3.482335
83.532941	91.995545	NaN	82.085502	-8.462604	NaN	1.447439
75.842696	87.833047	NaN	15.174456	-11.990352	NaN	60.668240
52.513002	82.849493	NaN	29.310951	-30.336491	NaN	23.202052
47.965469	82.338436	NaN	46.804485	-34.372968	NaN	1.160984
95.574955	87.285638	NaN	59.957880	8.289318	NaN	35.617075
65.422842	82.124874	NaN	43.397950	-16.702032	NaN	22.024892
86.415046	90.789943	NaN	25.103059	-4.374898	NaN	61.311987
77.094536	93.960899	NaN	67.368391	-16.866364	NaN	9.726145
84.948267	90.966926	NaN	55.492867	-6.018659	NaN	29.455400
57.451301	94.871493	NaN	76.866067	-37.420192	NaN	-19.414765
66.512044	94.130490	NaN	84.334493	-27.618446	NaN	-17.822449
46.972811	92.661782	NaN	81.616052	-45.688971	NaN	-34.643241
75.810874	94.626512	NaN	72.394170	-18.815638	NaN	3.416705
86.301142	84.611559	NaN	70.726130	1.689583	NaN	15.575012
73.050521	92.621227	NaN	70.697247	-19.570706	NaN	2.353274
80.760000	89.695264	NaN	57.197429	-8.935265	NaN	23.562571
76.502344	79.780197	NaN	67.843684	-3.277853	NaN	8.658660
70.585894	77.021368	NaN	-33.922173	-6.435473	NaN	104.508068
81.243660	79.134538	NaN	50.547926	2.109122	NaN	30.695734
70.388841	95.701064	NaN	78.140451	-25.312223	NaN	-7.751610
71.760591	90.757009	NaN	72.036167	-18.996418	NaN	-0.275576
8.258013	82.069672	NaN	36.518208	-73.811659	NaN	-28.260195
73.836239	95.710650	NaN	81.712711	-21.874411	NaN	-7.876472
88.382687	88.033861	NaN	70.424222	0.348826	NaN	17.958465
86.629667	96.032063	NaN	63.158246	-9.402396	NaN	23.471422
72.643635	82.550263	NaN	46.505820	-9.906628	NaN	26.137815
66.550749	90.609675	NaN	79.236179	-24.058926	NaN	-12.685431
74.352121	96.432244	NaN	77.798175	-22.080123	NaN	-3.446053
84.265757	85.925250	NaN	35.687895	-1.659493	NaN	48.577861
74.250012	84.895223	NaN	77.665800	-10.645212	NaN	-3.415789
53.230064	84.714638	NaN	71.775501	-31.484574	NaN	-18.545437
71.369705	93.086516	NaN	87.380574	-21.716810	NaN	-16.010869
67.928794	90.084408	NaN	83.729222	-22.155614	NaN	-15.800428
79.020330	94.640528	NaN	87.101997	-15.620198	NaN	-8.081667
75.065878	87.796537	NaN	48.156763	-12.730659	NaN	26.909115
79.896731	95.414406	NaN	83.144888	-15.517675	NaN	-3.248157
79.377089	92.636681	NaN	33.490796	-13.259592	NaN	45.886293
77.333349	88.032658	NaN	71.852284	-10.699309	NaN	5.481065
75.781719	83.774307	NaN	76.588811	-7.992588	NaN	-0.807092
69.860124	90.891731	NaN	74.803751	-21.031607	NaN	-4.943626
35.785127	93.929042	NaN	84.220486	-58.143914	NaN	-48.435358
94.287092	81.233504	NaN	69.404415	13.053588	NaN	24.882678
71.759551	92.414514	NaN	65.818851	-20.654963	NaN	5.940700
92.847212	96.357326	NaN	47.114396	-3.510114	NaN	45.732816
76.320720	90.707225	NaN	73.614200	-14.386505	NaN	2.706520
41.372572	70.049401	NaN	20.972077	-28.676828	NaN	20.400496
89.855653	89.605911	NaN	72.743730	0.249742	NaN	17.111923
47.992513	79.325087	NaN	12.156169	-31.332574	NaN	35.836344
52.097196	93.309792	NaN	72.956968	-41.212596	NaN	-20.859772
55.148453	85.359028	NaN	68.394578	-30.210575	NaN	-13.246125
73.070200	92.882185	NaN	49.596736	-19.811985	NaN	23.473465
68.208414	87.920166	NaN	31.070091	-19.711752	NaN	37.138323
54.386497	93.669111	NaN	84.222111	-39.282614	NaN	-29.835614
91.371042	91.600269	NaN	85.689156	-0.229227	NaN	5.681886
70.825585	97.027203	NaN	54.077443	-26.201619	NaN	16.748142
68.835839	96.246749	NaN	82.259252	-27.410910	NaN	-13.423413
39.545483	89.793827	NaN	38.197013	-50.248344	NaN	1.348471
68.456247	86.799957	NaN	69.798093	-18.343710	NaN	-1.341846
49.166474	90.877881	NaN	77.433392	-41.711407	NaN	-28.266918
61.599709	93.216476	NaN	37.177427	-31.616766	NaN	24.422282
89.190791	89.917049	NaN	79.824233	-0.726257	NaN	9.366558
63.512626	93.712459	NaN	77.404297	-30.199834	NaN	-13.891671
65.236140	94.565202	NaN	74.729163	-29.329062	NaN	-9.493023
57.350204	90.858581	NaN	67.911855	-33.508376	NaN	-10.561650
70.618746	93.780975	NaN	64.309221	-23.162229	NaN	6.309525
80.441635	95.590858	NaN	68.906937	-15.149223	NaN	11.534698
92.210350	94.545937	NaN	89.369438	-2.335586	NaN	2.840912
46.235594	92.132804	NaN	53.383185	-45.897209	NaN	-7.147591
39.074389	84.391758	NaN	42.113464	-45.317369	NaN	-3.039075
48.719278	88.483800	NaN	76.881080	-39.764522	NaN	-28.161801
57.253350	85.798152	NaN	47.290292	-28.544802	NaN	9.963058
80.685272	94.636477	NaN	61.815371	-13.951205	NaN	18.869901
82.894917	93.340707	NaN	88.310750	-10.445791	NaN	-5.415834
62.855758	97.633083	NaN	82.794588	-34.777325	NaN	-19.938830
69.104963	87.622590	NaN	50.088412	-18.517627	NaN	19.016551
81.558275	88.720557	NaN	53.105415	-7.162282	NaN	28.452860
-18.092034	95.293987	NaN	68.720538	-113.386022	NaN	-86.812572
70.382932	84.678502	NaN	53.225584	-14.295570	NaN	17.157348
12.908677	92.050257	NaN	50.312733	-79.141580	NaN	-37.404056
58.368257	84.856973	NaN	25.374107	-26.488716	NaN	32.994150
93.266799	65.921387	NaN	43.493398	27.345412	NaN	49.773401
44.105160	93.372847	NaN	85.752817	-49.267686	NaN	-41.647657
82.784689	89.568925	NaN	72.372934	-6.784236	NaN	10.411755
69.000510	80.190098	NaN	33.234603	-11.189588	NaN	35.765907
69.636834	87.223317	NaN	29.115897	-17.586483	NaN	40.520937
36.145328	95.618255	NaN	82.260949	-59.472927	NaN	-46.115621
64.217180	96.426594	NaN	87.641697	-32.209414	NaN	-23.424517
87.342381	48.576370	NaN	-22.153192	38.766011	NaN	109.495573
50.893191	94.550845	NaN	76.382952	-43.657654	NaN	-25.489761
67.354390	78.878249	NaN	39.763044	-11.523860	NaN	27.591346
77.558041	89.705830	NaN	63.127208	-12.147788	NaN	14.430833
83.368047	92.012426	NaN	60.269077	-8.644379	NaN	23.098970
89.565455	87.132772	NaN	44.697166	2.432682	NaN	44.868288
42.917851	95.156770	NaN	23.430614	-52.238919	NaN	19.487237
54.636944	89.739102	NaN	88.713318	-35.102158	NaN	-34.076374
81.811416	79.333953	NaN	0.082344	2.477463	NaN	81.729072
71.582324	95.840977	NaN	74.743340	-24.258653	NaN	-3.161016
64.916916	90.226771	NaN	68.495660	-25.309855	NaN	-3.578744
72.199755	93.767194	NaN	51.675901	-21.567440	NaN	20.523853
81.490730	89.385806	NaN	64.562360	-7.895076	NaN	16.928370
69.632975	95.097747	NaN	84.334902	-25.464771	NaN	-14.701927
69.635129	91.227167	NaN	80.418559	-21.592039	NaN	-10.783430
42.014780	96.993290	NaN	79.479420	-54.978510	NaN	-37.464640
81.187171	96.753579	NaN	95.154459	-15.566409	NaN	-13.967288
79.779754	82.992879	NaN	63.428713	-3.213126	NaN	16.351040
81.177299	95.933353	NaN	84.573510	-14.756054	NaN	-3.396211
74.330026	82.112142	NaN	59.412026	-7.782115	NaN	14.918000
37.667357	91.677578	NaN	78.233291	-54.010221	NaN	-40.565933
55.682923	87.857071	NaN	77.152072	-32.174149	NaN	-21.469149
73.767943	54.774749	NaN	-21.178804	18.993194	NaN	94.946747
74.166829	91.093698	NaN	56.607441	-16.926870	NaN	17.559388
77.131210	97.123618	NaN	83.728367	-19.992408	NaN	-6.597157
86.166718	95.466415	NaN	85.071283	-9.299697	NaN	1.095436
55.648918	93.790452	NaN	72.139365	-38.141534	NaN	-16.490447
76.855776	88.344933	NaN	33.203399	-11.489157	NaN	43.652376
89.319843	88.160268	NaN	76.116517	1.159574	NaN	13.203326
57.679323	82.771732	NaN	63.175824	-25.092409	NaN	-5.496501
92.675283	85.914980	NaN	42.249970	6.760303	NaN	50.425313
53.937907	81.350904	NaN	54.594983	-27.412997	NaN	-0.657076
45.918168	92.489262	NaN	72.771918	-46.571094	NaN	-26.853750
93.517753	81.116086	NaN	61.956617	12.401667	NaN	31.561136
51.690423	97.530559	NaN	76.382110	-45.840136	NaN	-24.691687
61.688294	74.885892	NaN	44.936868	-13.197598	NaN	16.751426
72.952429	89.410928	NaN	67.356569	-16.458499	NaN	5.595860
18.042513	83.929807	NaN	62.656914	-65.887294	NaN	-44.614401
62.263374	87.251040	NaN	51.198838	-24.987666	NaN	11.064537
59.055224	93.333893	NaN	84.422733	-34.278670	NaN	-25.367509
69.857880	95.133463	NaN	71.239237	-25.275584	NaN	-1.381357
84.217034	89.573330	NaN	84.296468	-5.356296	NaN	-0.079434
43.237429	77.089598	NaN	-42.439076	-33.852168	NaN	85.676506
37.495570	92.870625	NaN	73.444585	-55.375054	NaN	-35.949014
88.542555	88.731619	NaN	63.273851	-0.189064	NaN	25.268704
68.226918	92.593997	NaN	49.936914	-24.367080	NaN	18.290004
48.311124	93.216715	NaN	58.054057	-44.905591	NaN	-9.742933
7.348958	68.442571	NaN	12.062641	-61.093613	NaN	-4.713682
83.147648	96.490098	NaN	90.215181	-13.342450	NaN	-7.067534
68.618510	87.369035	NaN	22.076713	-18.750525	NaN	46.541797
81.540047	91.294035	NaN	67.047112	-9.753988	NaN	14.492935
75.985498	94.660835	NaN	84.453122	-18.675337	NaN	-8.467624
84.650810	91.140873	NaN	78.034859	-6.490063	NaN	6.615951
65.337913	74.319977	NaN	68.543848	-8.982063	NaN	-3.205935
87.162226	78.044618	NaN	55.869387	9.117608	NaN	31.292839
68.533742	81.351348	NaN	56.753890	-12.817606	NaN	11.779852
55.708906	97.578635	NaN	87.649389	-41.869729	NaN	-31.940482
84.714373	89.527965	NaN	63.618884	-4.813592	NaN	21.095489
15.485369	90.260618	NaN	60.848969	-74.775249	NaN	-45.363599
54.954673	85.212441	NaN	55.717059	-30.257768	NaN	-0.762386
35.615951	88.611515	NaN	74.977969	-52.995565	NaN	-39.362018
35.608021	89.117604	NaN	61.431250	-53.509583	NaN	-25.823230
58.140365	93.809226	NaN	72.835405	-35.668861	NaN	-14.695040
86.317475	94.983213	NaN	81.678922	-8.665737	NaN	4.638553
87.978462	84.398478	NaN	78.183837	3.579984	NaN	9.794626
84.425383	94.097636	NaN	83.869546	-9.672253	NaN	0.555836
55.532008	90.511217	NaN	55.418208	-34.979209	NaN	0.113800
13.817148	90.540988	NaN	53.406901	-76.723840	NaN	-39.589753
63.423928	90.611910	NaN	82.990326	-27.187982	NaN	-19.566398
75.897712	92.401072	NaN	66.302131	-16.503360	NaN	9.595581
56.114223	92.114051	NaN	64.288620	-35.999828	NaN	-8.174397
73.999925	91.436039	NaN	55.271929	-17.436114	NaN	18.727997
63.735019	92.635684	NaN	59.399914	-28.900665	NaN	4.335105
85.414308	96.267844	NaN	65.750037	-10.853536	NaN	19.664271
88.667076	90.940996	NaN	57.672217	-2.273920	NaN	30.994859
70.398625	85.296330	NaN	66.570720	-14.897705	NaN	3.827905
35.736918	87.604146	NaN	70.308539	-51.867228	NaN	-34.571621
67.793139	95.341198	NaN	74.597046	-27.548059	NaN	-6.803907
94.929331	91.094665	NaN	68.135654	3.834666	NaN	26.793677
78.032329	96.955164	NaN	90.931833	-18.922835	NaN	-12.899504
68.475222	93.129175	NaN	68.097562	-24.653953	NaN	0.377660
86.816750	94.826183	NaN	70.013791	-8.009433	NaN	16.802959
61.362678	90.176249	NaN	64.322611	-28.813571	NaN	-2.959933
54.477330	81.952907	NaN	58.480236	-27.475577	NaN	-4.002906
63.449684	85.505462	NaN	60.896864	-22.055778	NaN	2.552820
69.018480	92.808323	NaN	79.858972	-23.789843	NaN	-10.840493
24.857871	86.508141	NaN	68.559731	-61.650270	NaN	-43.701860
50.001226	96.422511	NaN	84.059261	-46.421285	NaN	-34.058035
94.907993	93.496851	NaN	72.931853	1.411142	NaN	21.976140
44.322515	92.861082	NaN	72.935472	-48.538567	NaN	-28.612957
58.151031	93.900951	NaN	82.870063	-35.749920	NaN	-24.719032
70.866225	94.682210	NaN	84.740247	-23.815985	NaN	-13.874022
63.524497	61.465465	NaN	58.485127	2.059032	NaN	5.039370
79.156667	88.768274	NaN	76.795474	-9.611607	NaN	2.361193
38.604369	96.007521	NaN	83.107660	-57.403151	NaN	-44.503290
22.217789	95.166557	NaN	74.808927	-72.948768	NaN	-52.591138
55.639115	75.012281	NaN	54.707801	-19.373166	NaN	0.931315
53.475001	89.705492	NaN	49.423788	-36.230490	NaN	4.051213
69.535256	92.224093	NaN	68.624081	-22.688838	NaN	0.911174
86.700733	85.986661	NaN	65.385894	0.714072	NaN	21.314839
82.877930	98.601729	NaN	73.365232	-15.723798	NaN	9.512698
75.729995	96.054767	NaN	87.885532	-20.324772	NaN	-12.155537
6.656792	92.886185	NaN	82.037893	-86.229393	NaN	-75.381101
63.058623	93.326218	NaN	70.698989	-30.267595	NaN	-7.640366
65.840120	91.375540	NaN	86.862051	-25.535421	NaN	-21.021932
41.962846	89.812660	NaN	80.375606	-47.849813	NaN	-38.412759
41.441085	93.804002	NaN	83.737946	-52.362917	NaN	-42.296861
66.698323	92.821910	NaN	62.306050	-26.123587	NaN	4.392273
27.136586	87.053604	NaN	64.145657	-59.917018	NaN	-37.009072
17.725955	96.769942	NaN	93.185866	-79.043986	NaN	-75.459911
61.238005	96.284688	NaN	68.181623	-35.046683	NaN	-6.943618
55.676981	86.928378	NaN	68.370050	-31.251397	NaN	-12.693069
73.728339	87.011392	NaN	75.648783	-13.283053	NaN	-1.920444
72.569486	91.729093	NaN	88.266747	-19.159607	NaN	-15.697261
65.809047	94.603652	NaN	84.033383	-28.794605	NaN	-18.224335
56.279427	94.777866	NaN	69.516208	-38.498439	NaN	-13.236781
44.491247	88.649312	NaN	79.860831	-44.158065	NaN	-35.369584
74.235852	94.800749	NaN	80.308182	-20.564897	NaN	-6.072330
30.699316	67.321300	NaN	38.769674	-36.621985	NaN	-8.070358
79.513257	85.631132	NaN	53.466254	-6.117876	NaN	26.047002
64.853081	96.856091	NaN	83.312094	-32.003010	NaN	-18.459013
65.215921	92.248158	NaN	83.182758	-27.032236	NaN	-17.966837
44.839646	73.636935	NaN	32.838010	-28.797289	NaN	12.001636
88.780685	96.679307	NaN	84.765557	-7.898622	NaN	4.015129
26.110524	96.310909	NaN	84.391760	-70.200385	NaN	-58.281236
83.487544	86.033609	NaN	70.984269	-2.546064	NaN	12.503275
56.430340	95.090208	NaN	82.245406	-38.659868	NaN	-25.815066
72.185596	87.932950	NaN	65.674289	-15.747354	NaN	6.511307
38.592726	97.006990	NaN	92.998945	-58.414264	NaN	-54.406219
46.021986	83.944663	NaN	47.690673	-37.922676	NaN	-1.668687
77.665435	86.107521	NaN	65.265803	-8.442086	NaN	12.399632
87.099127	65.348509	NaN	18.779504	21.750619	NaN	68.319623
42.753970	95.872157	NaN	83.251631	-53.118188	NaN	-40.497661
47.524123	91.747249	NaN	63.063534	-44.223126	NaN	-15.539411
-17.480817	89.209626	NaN	80.940979	-106.690444	NaN	-98.421797
94.494302	93.959127	NaN	84.195183	0.535174	NaN	10.299119
15.771780	78.718287	NaN	47.955348	-62.946507	NaN	-32.183568
90.947109	78.642873	NaN	74.688005	12.304235	NaN	16.259104
69.858612	93.442549	NaN	83.087306	-23.583936	NaN	-13.228694
88.564254	95.388106	NaN	87.936803	-6.823852	NaN	0.627451
52.551611	94.955239	NaN	74.551299	-42.403628	NaN	-21.999687
96.429051	84.927360	NaN	61.807967	11.501691	NaN	34.621084
36.684967	84.270056	NaN	47.009025	-47.585088	NaN	-10.324058
68.641434	96.399982	NaN	86.515839	-27.758548	NaN	-17.874405
40.543750	81.518516	NaN	59.518348	-40.974766	NaN	-18.974598
78.325568	85.916126	NaN	72.239203	-7.590558	NaN	6.086365
54.579922	98.379475	NaN	91.763529	-43.799553	NaN	-37.183607
79.539956	92.902935	NaN	59.254630	-13.362978	NaN	20.285326
69.327870	95.821739	NaN	83.091166	-26.493868	NaN	-13.763295
44.523694	83.125340	NaN	51.348801	-38.601646	NaN	-6.825107
87.249227	95.988622	NaN	70.178791	-8.739395	NaN	17.070436
88.738076	95.579527	NaN	77.711561	-6.841451	NaN	11.026515
48.813183	93.557437	NaN	64.674895	-44.744254	NaN	-15.861712
91.359398	96.370590	NaN	80.729709	-5.011191	NaN	10.629690
74.836893	89.514200	NaN	84.662652	-14.677307	NaN	-9.825759
73.794273	90.876943	NaN	75.776394	-17.082669	NaN	-1.982121
93.713357	89.959138	NaN	62.435832	3.754219	NaN	31.277525
70.812148	81.753605	NaN	57.075561	-10.941457	NaN	13.736587
71.487767	89.292388	NaN	81.864500	-17.804621	NaN	-10.376733
86.769213	91.391234	NaN	72.062034	-4.622022	NaN	14.707178
83.107047	92.089285	NaN	78.957954	-8.982238	NaN	4.149093
52.757987	83.470730	NaN	39.018705	-30.712742	NaN	13.739283
42.919806	95.078781	NaN	58.214291	-52.158975	NaN	-15.294485
80.096019	93.176064	NaN	73.579223	-13.080046	NaN	6.516796
33.835449	90.891066	NaN	81.478614	-57.055617	NaN	-47.643165
88.076916	85.228925	NaN	70.752436	2.847991	NaN	17.324480
79.453139	93.169323	NaN	88.907123	-13.716184	NaN	-9.453984
89.770178	69.466858	NaN	22.816799	20.303320	NaN	66.953380
79.342979	97.653936	NaN	79.666771	-18.310957	NaN	-0.323792
89.832642	96.583567	NaN	89.068771	-6.750925	NaN	0.763871
49.153785	92.547409	NaN	59.746316	-43.393624	NaN	-10.592531
57.050283	91.125470	NaN	66.489257	-34.075187	NaN	-9.438974
52.360229	92.604500	NaN	85.868616	-40.244272	NaN	-33.508388
85.610116	92.371492	NaN	82.534442	-6.761376	NaN	3.075674
66.789451	94.553606	NaN	85.645349	-27.764156	NaN	-18.855898
52.568850	90.356389	NaN	42.328852	-37.787539	NaN	10.239998
82.020255	92.848466	NaN	64.327087	-10.828211	NaN	17.693168
88.047301	85.137629	NaN	52.916398	2.909672	NaN	35.130903
64.968355	91.283771	NaN	72.414863	-26.315416	NaN	-7.446508
39.636569	87.615225	NaN	78.944447	-47.978656	NaN	-39.307878
89.365476	81.156417	NaN	65.526233	8.209059	NaN	23.839242
66.443485	88.950346	NaN	67.649206	-22.506861	NaN	-1.205721
84.936143	91.020431	NaN	68.624968	-6.084289	NaN	16.311174
60.348798	92.174779	NaN	62.792044	-31.825981	NaN	-2.443246
66.956590	91.206978	NaN	69.619650	-24.250389	NaN	-2.663060
13.212806	95.332393	NaN	84.419226	-82.119587	NaN	-71.206420
64.491133	95.234319	NaN	83.062766	-30.743186	NaN	-18.571633
70.058642	90.213928	NaN	59.050563	-20.155285	NaN	11.008079
74.449551	96.356397	NaN	92.805162	-21.906846	NaN	-18.355611
59.039178	89.135470	NaN	50.787714	-30.096292	NaN	8.251464
75.566158	65.154995	NaN	57.901410	10.411163	NaN	17.664747
87.193691	95.337765	NaN	67.902120	-8.144074	NaN	19.291571
60.792872	91.316292	NaN	70.662079	-30.523420	NaN	-9.869207
68.631140	97.340888	NaN	90.128594	-28.709748	NaN	-21.497454
82.397747	93.216830	NaN	68.977442	-10.819082	NaN	13.420305
35.316246	97.447095	NaN	76.970957	-62.130850	NaN	-41.654711
42.652118	90.351385	NaN	77.673752	-47.699267	NaN	-35.021634
86.594693	95.399539	NaN	84.071005	-8.804846	NaN	2.523688
82.623021	89.192415	NaN	59.608870	-6.569393	NaN	23.014151
65.812263	82.905648	NaN	41.788678	-17.093386	NaN	24.023584
42.100199	73.794279	NaN	18.517391	-31.694080	NaN	23.582808
66.972399	86.348210	NaN	66.351640	-19.375811	NaN	0.620760
77.120855	96.918299	NaN	83.436667	-19.797444	NaN	-6.315812
9.537680	90.765675	NaN	78.559758	-81.227995	NaN	-69.022078
48.249131	93.279293	NaN	89.238087	-45.030163	NaN	-40.988956
73.894830	94.473675	NaN	87.240670	-20.578845	NaN	-13.345840
64.533746	93.991759	NaN	85.311998	-29.458012	NaN	-20.778252
66.676408	96.765735	NaN	80.303590	-30.089327	NaN	-13.627182
35.896348	72.188137	NaN	40.517654	-36.291789	NaN	-4.621305
88.968522	88.872266	NaN	60.490015	0.096256	NaN	28.478507
48.066565	87.681755	NaN	48.346230	-39.615190	NaN	-0.279666
49.625430	98.166930	NaN	85.362057	-48.541500	NaN	-35.736627
70.380258	89.551660	NaN	60.028500	-19.171401	NaN	10.351758
46.266687	89.524371	NaN	55.453793	-43.257684	NaN	-9.187105
53.631225	94.778119	NaN	80.715678	-41.146894	NaN	-27.084453
79.256946	95.965663	NaN	86.779331	-16.708717	NaN	-7.522385
88.316640	97.560090	NaN	93.392634	-9.243450	NaN	-5.075994
79.732444	94.932990	NaN	77.116520	-15.200546	NaN	2.615923
2.254465	78.435819	NaN	19.534664	-76.181354	NaN	-17.280199
44.019251	86.250148	NaN	63.657223	-42.230896	NaN	-19.637972
84.789522	93.633062	NaN	85.484606	-8.843540	NaN	-0.695083
67.082644	92.538032	NaN	74.362124	-25.455388	NaN	-7.279480
70.643478	82.548815	NaN	-35.451480	-11.905336	NaN	106.094958
80.221277	87.712273	NaN	75.480812	-7.490996	NaN	4.740465
76.362608	90.619837	NaN	76.861510	-14.257229	NaN	-0.498903
57.689799	89.945510	NaN	64.601026	-32.255712	NaN	-6.911227
38.513973	95.467332	NaN	83.403848	-56.953359	NaN	-44.889875
12.340547	95.625625	NaN	64.993291	-83.285077	NaN	-52.652743
87.476925	92.985701	NaN	12.428853	-5.508776	NaN	75.048072
21.481187	91.952179	NaN	80.666699	-70.470993	NaN	-59.185513
74.101406	93.033635	NaN	74.320695	-18.932230	NaN	-0.219290
76.479370	91.750806	NaN	70.668023	-15.271435	NaN	5.811348
71.585642	88.870670	NaN	73.231299	-17.285028	NaN	-1.645657
69.355981	95.272917	NaN	68.444989	-25.916935	NaN	0.910992
4.707770	89.520363	NaN	75.881784	-84.812593	NaN	-71.174014
87.080517	91.101055	NaN	67.655760	-4.020538	NaN	19.424757
66.247758	81.106037	NaN	43.401878	-14.858279	NaN	22.845879
43.762970	95.204131	NaN	65.760747	-51.441161	NaN	-21.997776
67.137375	88.429650	NaN	52.256672	-21.292275	NaN	14.880703
16.067029	91.628246	NaN	71.458457	-75.561217	NaN	-55.391427
52.000668	86.661383	NaN	45.458594	-34.660715	NaN	6.542074
80.686941	92.588102	NaN	81.351828	-11.901161	NaN	-0.664887
79.760442	93.870501	NaN	84.595805	-14.110059	NaN	-4.835362
69.245463	89.689582	NaN	83.718670	-20.444120	NaN	-14.473207
29.941745	87.447480	NaN	50.996233	-57.505735	NaN	-21.054488
83.804256	72.438039	NaN	47.736372	11.366217	NaN	36.067884
66.493755	59.226516	NaN	41.445303	7.267239	NaN	25.048452
80.464212	85.702649	NaN	72.364750	-5.238437	NaN	8.099463
88.059900	93.528401	NaN	77.652390	-5.468501	NaN	10.407510
54.157666	87.855797	NaN	45.179304	-33.698131	NaN	8.978362
68.558605	86.554063	NaN	78.857469	-17.995458	NaN	-10.298864
28.668205	92.454047	NaN	77.416864	-63.785841	NaN	-48.748659
85.787020	79.765634	NaN	43.963169	6.021387	NaN	41.823852
84.369610	88.510055	NaN	74.869037	-4.140445	NaN	9.500573
67.974380	87.233133	NaN	29.326350	-19.258753	NaN	38.648030
6.625383	92.124119	NaN	57.084524	-85.498736	NaN	-50.459142
59.545372	91.874318	NaN	82.892960	-32.328946	NaN	-23.347588
66.190093	86.779385	NaN	76.583027	-20.589292	NaN	-10.392934
78.017093	94.913879	NaN	84.962782	-16.896786	NaN	-6.945690
51.232875	61.825384	NaN	38.532395	-10.592509	NaN	12.700480
62.578374	91.801046	NaN	67.072595	-29.222672	NaN	-4.494221
44.380673	92.425527	NaN	67.357044	-48.044854	NaN	-22.976371
60.644018	93.074164	NaN	91.538076	-32.430147	NaN	-30.894058
74.528535	89.205078	NaN	61.421301	-14.676543	NaN	13.107234
68.978893	90.070237	NaN	44.008264	-21.091345	NaN	24.970628
60.240405	91.942890	NaN	84.658436	-31.702486	NaN	-24.418032
59.186552	94.062821	NaN	77.166663	-34.876269	NaN	-17.980112
77.847237	93.057840	NaN	86.962105	-15.210604	NaN	-9.114868
64.925423	94.562880	NaN	80.477698	-29.637457	NaN	-15.552275
55.098406	79.538115	NaN	51.429109	-24.439708	NaN	3.669297
-12.255739	92.279317	NaN	80.495472	-104.535056	NaN	-92.751211
33.236147	92.230053	NaN	52.536407	-58.993906	NaN	-19.300260
74.400036	95.775752	NaN	82.767151	-21.375716	NaN	-8.367116
87.415835	92.717814	NaN	75.829391	-5.301980	NaN	11.586444
74.806761	87.935926	NaN	73.617722	-13.129165	NaN	1.189039
65.501798	91.022767	NaN	78.180133	-25.520969	NaN	-12.678335
83.652666	96.330645	NaN	77.996483	-12.677980	NaN	5.656183
64.718269	94.147427	NaN	88.089789	-29.429158	NaN	-23.371521
63.774017	94.759507	NaN	76.930046	-30.985490	NaN	-13.156029
-35.024200	93.892803	NaN	88.156200	-128.917003	NaN	-123.180399
91.073657	92.516046	NaN	66.527564	-1.442388	NaN	24.546094
73.075274	92.312287	NaN	44.161458	-19.237012	NaN	28.913816
65.769911	88.087079	NaN	78.660038	-22.317167	NaN	-12.890127
66.739792	91.861548	NaN	66.759316	-25.121756	NaN	-0.019524
31.181292	95.287642	NaN	81.730303	-64.106350	NaN	-50.549012
55.976058	92.852326	NaN	73.687007	-36.876268	NaN	-17.710949
42.101205	93.823980	NaN	79.270657	-51.722776	NaN	-37.169452
94.283181	79.470908	NaN	57.277092	14.812272	NaN	37.006089
45.214835	84.787759	NaN	57.157408	-39.572924	NaN	-11.942573
62.184502	95.017747	NaN	87.793318	-32.833245	NaN	-25.608816
29.808892	91.780491	NaN	69.077910	-61.971599	NaN	-39.269018
56.071502	88.365156	NaN	65.057661	-32.293654	NaN	-8.986159
53.226038	94.346290	NaN	80.028964	-41.120252	NaN	-26.802926
77.499637	92.663420	NaN	70.243593	-15.163783	NaN	7.256044
34.540985	90.273627	NaN	38.656572	-55.732642	NaN	-4.115587
-2.490548	91.410983	NaN	43.671959	-93.901530	NaN	-46.162506
14.059727	92.574345	NaN	77.314118	-78.514618	NaN	-63.254390
61.678730	95.172119	NaN	78.200228	-33.493389	NaN	-16.521497
71.373986	92.845084	NaN	75.040221	-21.471097	NaN	-3.666235
52.608363	90.543079	NaN	62.470145	-37.934716	NaN	-9.861782
79.467593	94.634362	NaN	75.525091	-15.166769	NaN	3.942502
87.747645	93.323690	NaN	89.446407	-5.576045	NaN	-1.698762
8.616486	96.733348	NaN	84.918464	-88.116862	NaN	-76.301978
69.505560	93.182633	NaN	59.091925	-23.677073	NaN	10.413635
69.555849	87.708158	NaN	78.026797	-18.152310	NaN	-8.470949
84.663353	95.732359	NaN	77.265043	-11.069005	NaN	7.398311
78.253825	82.372844	NaN	42.688888	-4.119019	NaN	35.564937
69.084396	91.486122	NaN	11.868874	-22.401726	NaN	57.215522
85.181811	80.703028	NaN	59.487477	4.478783	NaN	25.694334
44.236256	94.726610	NaN	62.662926	-50.490353	NaN	-18.426670
67.051738	96.264560	NaN	83.648991	-29.212822	NaN	-16.597254
63.149896	82.813964	NaN	45.751750	-19.664068	NaN	17.398146
46.228092	85.800175	NaN	49.444874	-39.572083	NaN	-3.216782
81.981377	91.822028	NaN	88.425405	-9.840651	NaN	-6.444028
83.264886	85.319111	NaN	66.725880	-2.054226	NaN	16.539005
76.971700	85.584145	NaN	63.080739	-8.612445	NaN	13.890962
69.606574	69.102295	NaN	31.609234	0.504279	NaN	37.997340
72.327591	87.543322	NaN	69.789197	-15.215731	NaN	2.538394
74.723674	86.298399	NaN	48.817897	-11.574725	NaN	25.905777
69.429327	85.638088	NaN	63.768102	-16.208761	NaN	5.661225
80.320571	94.392765	NaN	80.676002	-14.072194	NaN	-0.355431
79.159785	91.041999	NaN	75.297383	-11.882214	NaN	3.862402
38.340684	89.681216	NaN	76.663950	-51.340532	NaN	-38.323265
29.382672	93.837735	NaN	84.331835	-64.455063	NaN	-54.949163
57.315069	91.027149	NaN	74.127902	-33.712080	NaN	-16.812832
64.382208	95.518930	NaN	96.062042	-31.136722	NaN	-31.679834
86.293177	88.107189	NaN	64.057158	-1.814012	NaN	22.236019
73.946066	95.043506	NaN	82.706442	-21.097439	NaN	-8.760376
67.870812	91.410092	NaN	79.796473	-23.539280	NaN	-11.925661
89.512043	78.182977	NaN	55.056436	11.329066	NaN	34.455607
79.994226	92.443321	NaN	63.477618	-12.449094	NaN	16.516608
88.785842	92.062458	NaN	68.228839	-3.276617	NaN	20.557003
27.351664	98.059862	NaN	82.899652	-70.708198	NaN	-55.547989
87.145697	83.566777	NaN	49.766018	3.578921	NaN	37.379679
57.843332	96.534470	NaN	87.194990	-38.691138	NaN	-29.351658
59.301798	89.971327	NaN	69.913060	-30.669529	NaN	-10.611263
70.105743	90.021728	NaN	80.295980	-19.915985	NaN	-10.190237
74.383392	95.743412	NaN	81.239808	-21.360021	NaN	-6.856417
69.875241	89.218025	NaN	69.976252	-19.342784	NaN	-0.101010
51.103951	79.713006	NaN	49.907745	-28.609055	NaN	1.196206
68.433514	95.389868	NaN	86.539434	-26.956354	NaN	-18.105921
-6.676566	92.345408	NaN	73.689486	-99.021974	NaN	-80.366052
84.520574	93.684060	NaN	89.948783	-9.163486	NaN	-5.428209
60.296588	95.116588	NaN	58.491005	-34.820000	NaN	1.805584
72.930682	85.953762	NaN	30.426252	-13.023080	NaN	42.504430
42.813335	94.061803	NaN	83.582452	-51.248468	NaN	-40.769117
91.892860	95.097724	NaN	79.171600	-3.204865	NaN	12.721260
80.441436	74.919018	NaN	41.303671	5.522418	NaN	39.137765
86.920862	93.126177	NaN	65.409832	-6.205315	NaN	21.511030
81.643790	96.446667	NaN	79.194056	-14.802877	NaN	2.449734
74.136403	93.136617	NaN	56.151873	-19.000214	NaN	17.984530
91.898274	93.875880	NaN	59.980471	-1.977607	NaN	31.917802
79.776853	89.295714	NaN	76.409446	-9.518861	NaN	3.367407
60.621170	92.227813	NaN	57.431448	-31.606643	NaN	3.189722
68.119655	93.593851	NaN	84.404275	-25.474196	NaN	-16.284620
78.449981	96.745502	NaN	86.213865	-18.295522	NaN	-7.763885
66.996019	88.076945	NaN	53.939483	-21.080927	NaN	13.056535
63.892584	78.775514	NaN	56.389624	-14.882930	NaN	7.502960
42.430195	93.794160	NaN	72.186075	-51.363965	NaN	-29.755881
42.579852	85.167256	NaN	41.992128	-42.587404	NaN	0.587724
81.893456	98.039245	NaN	83.899073	-16.145789	NaN	-2.005618
85.073094	95.204866	NaN	80.686763	-10.131772	NaN	4.386331
84.787727	90.403546	NaN	78.677952	-5.615819	NaN	6.109776
88.231767	90.433366	NaN	87.633775	-2.201599	NaN	0.597992
60.945532	87.736561	NaN	50.629579	-26.791029	NaN	10.315953
84.059811	90.142126	NaN	57.991378	-6.082315	NaN	26.068433
85.741009	94.031027	NaN	77.515594	-8.290018	NaN	8.225416
93.328391	93.763542	NaN	82.846105	-0.435151	NaN	10.482286
-93.344479	96.480399	NaN	77.192103	-189.824878	NaN	-170.536582
48.018706	86.966411	NaN	62.609115	-38.947705	NaN	-14.590409
66.255312	95.381612	NaN	80.583547	-29.126299	NaN	-14.328234
45.102328	92.482324	NaN	66.651149	-47.379996	NaN	-21.548821
62.322902	94.487582	NaN	68.043539	-32.164680	NaN	-5.720637
54.285282	79.445104	NaN	26.025238	-25.159822	NaN	28.260044
71.879613	95.063660	NaN	78.467431	-23.184046	NaN	-6.587818
86.675550	84.563886	NaN	45.528323	2.111664	NaN	41.147227
67.633689	97.114247	NaN	89.274476	-29.480558	NaN	-21.640787
58.041791	91.791889	NaN	77.910406	-33.750098	NaN	-19.868615
87.154346	81.995871	NaN	83.949406	5.158475	NaN	3.204940
86.714215	86.214583	NaN	78.700254	0.499632	NaN	8.013961
67.784394	75.008415	NaN	25.598234	-7.224021	NaN	42.186160
72.420683	83.976392	NaN	47.120644	-11.555709	NaN	25.300039
69.118475	86.149199	NaN	80.300199	-17.030723	NaN	-11.181724
34.400535	96.215583	NaN	82.228390	-61.815048	NaN	-47.827855
79.900055	84.966778	NaN	44.930678	-5.066723	NaN	34.969377
74.350275	74.554844	NaN	51.326829	-0.204569	NaN	23.023446
71.955790	93.550756	NaN	54.877458	-21.594967	NaN	17.078332
73.457110	92.768975	NaN	76.611436	-19.311865	NaN	-3.154326
81.284694	84.109558	NaN	64.308811	-2.824864	NaN	16.975883
50.174438	93.298749	NaN	63.409830	-43.124310	NaN	-13.235392
65.246587	92.292940	NaN	69.979395	-27.046353	NaN	-4.732808
79.308939	89.951948	NaN	66.778431	-10.643009	NaN	12.530508
58.061676	94.748700	NaN	94.625753	-36.687024	NaN	-36.564077
54.804800	91.900915	NaN	81.279225	-37.096114	NaN	-26.474425
71.658371	83.178230	NaN	49.942483	-11.519859	NaN	21.715888
40.384881	86.440154	NaN	49.270675	-46.055273	NaN	-8.885793
70.636875	89.434195	NaN	55.290008	-18.797320	NaN	15.346867
41.078036	88.846664	NaN	83.667676	-47.768628	NaN	-42.589639
45.628657	86.890966	NaN	75.987529	-41.262310	NaN	-30.358873
92.082886	93.850987	NaN	75.522982	-1.768101	NaN	16.559905
75.475884	92.562971	NaN	78.588690	-17.087086	NaN	-3.112806
61.383067	96.955477	NaN	79.900779	-35.572410	NaN	-18.517712
66.170854	93.072482	NaN	87.562971	-26.901628	NaN	-21.392117
69.642632	95.879660	NaN	79.297832	-26.237028	NaN	-9.655200
48.240082	97.627989	NaN	65.226847	-49.387907	NaN	-16.986765
77.534937	94.893940	NaN	86.610619	-17.359003	NaN	-9.075683
63.616916	89.510967	NaN	64.602237	-25.894052	NaN	-0.985321
18.057343	97.826813	NaN	87.403641	-79.769471	NaN	-69.346298
78.911638	88.371840	NaN	70.010692	-9.460203	NaN	8.900945
54.889960	95.899770	NaN	83.401269	-41.009809	NaN	-28.511309
59.420164	90.588403	NaN	67.303445	-31.168238	NaN	-7.883281
76.672315	88.026187	NaN	75.147814	-11.353872	NaN	1.524501
66.251031	89.425752	NaN	71.003946	-23.174720	NaN	-4.752915
64.076498	90.435223	NaN	47.240041	-26.358725	NaN	16.836457
15.787079	91.183402	NaN	69.995432	-75.396323	NaN	-54.208352
56.592635	93.214398	NaN	50.543219	-36.621763	NaN	6.049415
53.260872	79.327682	NaN	37.830934	-26.066809	NaN	15.429938
85.896412	91.253428	NaN	73.057744	-5.357017	NaN	12.838668
76.539057	95.470414	NaN	70.059352	-18.931358	NaN	6.479704
75.790199	83.255718	NaN	29.799191	-7.465518	NaN	45.991008
25.685777	88.075586	NaN	71.276823	-62.389810	NaN	-45.591046
74.936295	96.161442	NaN	88.622194	-21.225147	NaN	-13.685899
78.344420	89.781910	NaN	62.867850	-11.437489	NaN	15.476570
77.877677	94.198479	NaN	52.151057	-16.320802	NaN	25.726620
84.308036	92.613027	NaN	72.475183	-8.304991	NaN	11.832853
84.093740	92.768974	NaN	84.467475	-8.675234	NaN	-0.373736
79.687560	75.999206	NaN	28.595226	3.688355	NaN	51.092334
83.936729	90.773481	NaN	66.968540	-6.836752	NaN	16.968189
72.423161	94.779459	NaN	73.920099	-22.356298	NaN	-1.496937
46.151641	90.059269	NaN	67.523849	-43.907628	NaN	-21.372207
47.968630	95.233163	NaN	81.016489	-47.264533	NaN	-33.047859
32.748740	96.319049	NaN	84.257460	-63.570310	NaN	-51.508720
85.340375	93.971128	NaN	42.835596	-8.630753	NaN	42.504779
72.710560	79.223706	NaN	22.497653	-6.513146	NaN	50.212907
67.762927	96.446302	NaN	84.103762	-28.683375	NaN	-16.340836
83.903545	96.847650	NaN	84.891115	-12.944105	NaN	-0.987570
48.341332	89.638148	NaN	86.488708	-41.296817	NaN	-38.147376
86.127902	92.120953	NaN	59.746726	-5.993052	NaN	26.381176
53.838337	94.485325	NaN	61.969835	-40.646988	NaN	-8.131498
60.351633	89.896123	NaN	72.907710	-29.544490	NaN	-12.556077
57.759689	96.720510	NaN	78.599462	-38.960821	NaN	-20.839773
64.086629	92.195979	NaN	52.902839	-28.109350	NaN	11.183790
56.872397	95.686324	NaN	18.715554	-38.813927	NaN	38.156843
56.286754	87.385219	NaN	51.452122	-31.098465	NaN	4.834632
75.142017	84.318614	NaN	69.168480	-9.176598	NaN	5.973537
87.509050	89.879577	NaN	70.455832	-2.370527	NaN	17.053218
79.617640	95.829601	NaN	81.928505	-16.211961	NaN	-2.310865
86.453355	92.663005	NaN	75.710944	-6.209650	NaN	10.742411
47.649601	92.610952	NaN	56.757122	-44.961350	NaN	-9.107520
14.085848	89.944907	NaN	66.569334	-75.859059	NaN	-52.483487
86.328100	95.544258	NaN	73.437944	-9.216158	NaN	12.890156
44.838092	92.790201	NaN	75.924273	-47.952109	NaN	-31.086181
86.407824	94.261580	NaN	83.637295	-7.853756	NaN	2.770530
78.510614	86.379154	NaN	57.689114	-7.868541	NaN	20.821500
55.565266	83.450710	NaN	65.958416	-27.885444	NaN	-10.393150
87.073906	89.595194	NaN	81.374408	-2.521287	NaN	5.699499
54.869203	96.341354	NaN	87.577989	-41.472151	NaN	-32.708787
15.053354	95.020936	NaN	73.506826	-79.967582	NaN	-58.453472
91.669898	87.688457	NaN	58.472461	3.981441	NaN	33.197437
63.346708	86.176537	NaN	71.179098	-22.829828	NaN	-7.832390
84.191967	78.410311	NaN	46.499515	5.781656	NaN	37.692452
75.717995	90.747335	NaN	76.016290	-15.029340	NaN	-0.298295
68.127545	90.246390	NaN	80.221994	-22.118845	NaN	-12.094448
94.701355	91.895826	NaN	74.173726	2.805529	NaN	20.527629
83.610406	84.516049	NaN	30.442514	-0.905643	NaN	53.167892
61.804834	93.969392	NaN	82.554767	-32.164557	NaN	-20.749933
86.755958	86.907016	NaN	12.089125	-0.151058	NaN	74.666832
83.324432	79.069623	NaN	45.438396	4.254809	NaN	37.886036
48.599616	94.079336	NaN	83.130674	-45.479720	NaN	-34.531058
60.074522	98.950622	NaN	87.167371	-38.876100	NaN	-27.092849
75.456300	78.902510	NaN	35.641763	-3.446210	NaN	39.814536
62.875766	89.557922	NaN	84.966529	-26.682157	NaN	-22.090763
84.608766	88.383975	NaN	79.031520	-3.775209	NaN	5.577246
77.783082	98.218218	NaN	92.952189	-20.435136	NaN	-15.169107
83.810477	96.000296	NaN	76.850018	-12.189819	NaN	6.960458
59.821361	95.259181	NaN	73.053628	-35.437821	NaN	-13.232267
84.788804	97.168508	NaN	87.517213	-12.379704	NaN	-2.728409
42.370344	96.729414	NaN	82.662895	-54.359069	NaN	-40.292551
79.125171	88.238193	NaN	73.934466	-9.113023	NaN	5.190705
-22.000505	92.501652	NaN	73.682361	-114.502157	NaN	-95.682866
84.843851	91.825151	NaN	84.927618	-6.981300	NaN	-0.083767
53.353820	88.224133	NaN	86.635812	-34.870313	NaN	-33.281992
77.064320	87.204127	NaN	64.685532	-10.139807	NaN	12.378789
62.116110	88.310662	NaN	64.575872	-26.194552	NaN	-2.459762
50.554151	93.970202	NaN	73.717656	-43.416051	NaN	-23.163505
31.170511	95.321560	NaN	74.174147	-64.151050	NaN	-43.003636
85.538916	90.739198	NaN	70.981645	-5.200282	NaN	14.557271
36.984200	89.578140	NaN	70.284834	-52.593940	NaN	-33.300634
81.000913	85.098449	NaN	66.975552	-4.097536	NaN	14.025360
11.672973	88.266826	NaN	83.967480	-76.593853	NaN	-72.294507
54.031175	93.931274	NaN	90.493686	-39.900099	NaN	-36.462511
55.093532	92.600742	NaN	62.840431	-37.507209	NaN	-7.746899
62.016348	86.205374	NaN	57.968071	-24.189026	NaN	4.048277
59.894600	91.074975	NaN	79.986843	-31.180375	NaN	-20.092243
34.134167	94.616676	NaN	83.148808	-60.482508	NaN	-49.014640
46.165290	86.686125	NaN	66.224111	-40.520836	NaN	-20.058821
40.873110	92.534340	NaN	65.089359	-51.661230	NaN	-24.216249
66.707261	85.464757	NaN	27.481502	-18.757497	NaN	39.225759
87.266112	97.759102	NaN	84.216666	-10.492990	NaN	3.049446
83.172574	94.800072	NaN	62.382420	-11.627498	NaN	20.790154
77.195754	72.545938	NaN	-27.276169	4.649817	NaN	104.471923
63.074303	91.549754	NaN	74.335414	-28.475452	NaN	-11.261111
93.172064	85.795116	NaN	74.293521	7.376948	NaN	18.878544
57.927726	85.452835	NaN	68.417658	-27.525110	NaN	-10.489932
63.462103	93.905902	NaN	59.157094	-30.443799	NaN	4.305009
89.797163	91.017052	NaN	74.669739	-1.219889	NaN	15.127423
60.855985	88.555909	NaN	56.110893	-27.699925	NaN	4.745092
50.590923	87.438262	NaN	43.424083	-36.847339	NaN	7.166840
37.574301	83.141055	NaN	41.504040	-45.566754	NaN	-3.929739
92.519461	94.456884	NaN	74.848607	-1.937423	NaN	17.670854
72.093351	94.411585	NaN	59.779289	-22.318234	NaN	12.314061
84.261521	89.909037	NaN	43.759138	-5.647516	NaN	40.502383
55.122707	96.238615	NaN	75.667226	-41.115907	NaN	-20.544518
57.042604	90.271532	NaN	75.560485	-33.228928	NaN	-18.517881
71.436393	91.512515	NaN	76.182217	-20.076122	NaN	-4.745824
77.767250	95.429780	NaN	75.230535	-17.662530	NaN	2.536714
78.564367	92.013312	NaN	76.442339	-13.448946	NaN	2.122028
83.266831	95.539660	NaN	79.017961	-12.272828	NaN	4.248871
67.644858	89.451630	NaN	53.752748	-21.806772	NaN	13.892110
56.967139	81.554997	NaN	45.724712	-24.587858	NaN	11.242427
9.948784	95.697539	NaN	84.512593	-85.748755	NaN	-74.563809
81.123698	95.663486	NaN	62.586472	-14.539788	NaN	18.537226
72.414003	86.698390	NaN	51.787748	-14.284388	NaN	20.626255
69.536903	91.697334	NaN	78.944909	-22.160431	NaN	-9.408006
59.671701	94.486940	NaN	63.206942	-34.815238	NaN	-3.535240
34.381339	87.262630	NaN	52.152935	-52.881290	NaN	-17.771596
37.174046	73.962819	NaN	58.104241	-36.788772	NaN	-20.930194
87.775895	82.747735	NaN	64.536517	5.028160	NaN	23.239378
77.080382	86.046353	NaN	80.411029	-8.965971	NaN	-3.330648
86.249233	96.780716	NaN	91.670427	-10.531483	NaN	-5.421194
49.818874	95.141082	NaN	85.170785	-45.322208	NaN	-35.351911
90.993504	92.786048	NaN	78.883100	-1.792544	NaN	12.110404
70.575368	92.380136	NaN	77.150419	-21.804768	NaN	-6.575051
79.314544	85.396460	NaN	79.487359	-6.081915	NaN	-0.172815
89.409293	93.316284	NaN	60.461723	-3.906990	NaN	28.947570
91.771088	82.448597	NaN	32.369559	9.322491	NaN	59.401529
56.179312	90.845118	NaN	71.694061	-34.665806	NaN	-15.514749
75.350442	91.536952	NaN	82.577733	-16.186509	NaN	-7.227290
51.843136	90.083312	NaN	59.321673	-38.240176	NaN	-7.478537
74.765219	96.784373	NaN	88.238039	-22.019154	NaN	-13.472819
59.933387	98.436972	NaN	85.851646	-38.503586	NaN	-25.918259
79.709582	92.797292	NaN	24.731260	-13.087710	NaN	54.978322
91.365819	93.538581	NaN	72.941661	-2.172762	NaN	18.424158
-36.008561	90.990149	NaN	56.877301	-126.998710	NaN	-92.885862
35.967333	92.681843	NaN	56.968048	-56.714511	NaN	-21.000715
62.885761	91.762438	NaN	52.051167	-28.876678	NaN	10.834594
77.219006	89.512811	NaN	70.849578	-12.293805	NaN	6.369428
75.994982	95.299632	NaN	77.037244	-19.304650	NaN	-1.042261
51.213873	96.191609	NaN	80.054641	-44.977736	NaN	-28.840767
94.262539	96.316918	NaN	84.357809	-2.054379	NaN	9.904730
93.931754	98.136323	NaN	88.870299	-4.204569	NaN	5.061455
47.988980	94.059436	NaN	83.843837	-46.070456	NaN	-35.854857
81.797488	83.486316	NaN	51.997614	-1.688829	NaN	29.799873
93.047203	90.650795	NaN	73.795023	2.396408	NaN	19.252180
89.471178	78.717463	NaN	36.005369	10.753715	NaN	53.465810
58.468587	87.288024	NaN	61.876147	-28.819437	NaN	-3.407559
40.400840	92.836952	NaN	60.453451	-52.436112	NaN	-20.052610
72.037693	70.390452	NaN	-0.105464	1.647240	NaN	72.143157
75.077782	92.487291	NaN	74.909554	-17.409508	NaN	0.168228
73.205249	93.903796	NaN	88.293734	-20.698547	NaN	-15.088485
63.886970	94.318460	NaN	75.148948	-30.431490	NaN	-11.261978
58.884099	80.515705	NaN	43.916057	-21.631606	NaN	14.968042
46.266707	92.057567	NaN	76.396616	-45.790860	NaN	-30.129909
53.356508	83.806563	NaN	20.272369	-30.450055	NaN	33.084139
85.180652	92.871694	NaN	71.935784	-7.691042	NaN	13.244868
82.004973	91.929616	NaN	76.509365	-9.924643	NaN	5.495609
52.450246	88.153079	NaN	73.062364	-35.702833	NaN	-20.612117
83.392699	73.331820	NaN	81.773483	10.060878	NaN	1.619215
67.326951	98.131877	NaN	90.080682	-30.804927	NaN	-22.753731
72.169427	88.148508	NaN	59.392721	-15.979081	NaN	12.776706
75.343807	93.041841	NaN	79.603032	-17.698035	NaN	-4.259225
79.979021	93.257777	NaN	69.402983	-13.278756	NaN	10.576038
80.508190	89.066266	NaN	73.201896	-8.558075	NaN	7.306294
71.300400	74.158968	NaN	64.556087	-2.858568	NaN	6.744313
86.475764	85.376743	NaN	-12.370420	1.099021	NaN	98.846184
85.741547	97.521485	NaN	83.544696	-11.779938	NaN	2.196851
70.903277	87.094803	NaN	55.980856	-16.191527	NaN	14.922420
80.958319	75.522935	NaN	29.054071	5.435384	NaN	51.904248
53.554444	91.820422	NaN	85.585824	-38.265978	NaN	-32.031380
74.573947	93.649980	NaN	78.279096	-19.076033	NaN	-3.705149
-37.965638	86.958341	NaN	51.417827	-124.923979	NaN	-89.383465
29.920312	90.324002	NaN	69.956729	-60.403691	NaN	-40.036418
78.953900	86.773362	NaN	65.628020	-7.819462	NaN	13.325880
66.648057	92.529325	NaN	91.586054	-25.881268	NaN	-24.937997
60.245162	92.580689	NaN	39.470592	-32.335527	NaN	20.774570
66.563465	85.506436	NaN	73.508405	-18.942971	NaN	-6.944941
67.331731	89.329040	NaN	75.601490	-21.997309	NaN	-8.269759
73.078087	89.353161	NaN	84.785192	-16.275074	NaN	-11.707105
73.260968	77.748192	NaN	58.465053	-4.487224	NaN	14.795916
33.713207	92.749430	NaN	79.544529	-59.036223	NaN	-45.831322
65.240179	89.390252	NaN	64.551632	-24.150073	NaN	0.688547
90.046778	93.820462	NaN	69.190384	-3.773684	NaN	20.856394
76.968280	90.106490	NaN	52.703387	-13.138210	NaN	24.264893
22.945898	97.512257	NaN	92.602287	-74.566360	NaN	-69.656389
73.251077	95.091654	NaN	69.534403	-21.840578	NaN	3.716674
67.779449	87.538649	NaN	47.249661	-19.759200	NaN	20.529788
74.854675	84.507657	NaN	71.346240	-9.652982	NaN	3.508435
80.544470	88.091285	NaN	61.162576	-7.546815	NaN	19.381894
55.658015	91.306376	NaN	77.757843	-35.648361	NaN	-22.099827
76.764212	93.087060	NaN	85.981282	-16.322848	NaN	-9.217070
79.572323	92.952564	NaN	85.559171	-13.380241	NaN	-5.986848
67.714504	87.507574	NaN	75.895470	-19.793070	NaN	-8.180966
90.783224	84.774653	NaN	43.332849	6.008571	NaN	47.450375
49.138798	91.189295	NaN	72.540790	-42.050497	NaN	-23.401992
68.766253	85.133151	NaN	66.496924	-16.366898	NaN	2.269329
62.569199	89.017505	NaN	72.106151	-26.448305	NaN	-9.536952
84.678896	94.394991	NaN	72.161978	-9.716095	NaN	12.516918
73.818233	96.443903	NaN	79.842583	-22.625670	NaN	-6.024349
80.873716	97.143071	NaN	59.009825	-16.269355	NaN	21.863890
62.777131	96.778505	NaN	76.196071	-34.001374	NaN	-13.418940
73.533578	88.368366	NaN	73.059926	-14.834788	NaN	0.473652
61.869297	93.327630	NaN	76.192990	-31.458333	NaN	-14.323694
78.697140	94.661420	NaN	42.233962	-15.964280	NaN	36.463178
68.020354	90.079370	NaN	66.994607	-22.059017	NaN	1.025746
65.794216	95.288502	NaN	87.908275	-29.494286	NaN	-22.114058
64.260061	90.699977	NaN	53.058544	-26.439916	NaN	11.201517
72.415935	85.538926	NaN	67.426581	-13.122992	NaN	4.989353
69.231100	81.839762	NaN	58.681074	-12.608662	NaN	10.550027
73.527232	94.124018	NaN	74.029905	-20.596786	NaN	-0.502673
52.785397	91.352590	NaN	72.786076	-38.567193	NaN	-20.000679
81.604689	92.346268	NaN	76.475535	-10.741579	NaN	5.129154
85.227682	96.103027	NaN	83.358473	-10.875345	NaN	1.869209
85.646636	87.056554	NaN	54.144879	-1.409918	NaN	31.501757
40.464481	88.210602	NaN	84.440326	-47.746121	NaN	-43.975845
-0.734799	79.664724	NaN	56.074639	-80.399523	NaN	-56.809438
50.658053	87.384837	NaN	61.624514	-36.726785	NaN	-10.966461
72.280028	96.177724	NaN	83.120845	-23.897697	NaN	-10.840817
65.849874	94.868166	NaN	76.803972	-29.018292	NaN	-10.954098
71.035886	83.562082	NaN	60.491714	-12.526196	NaN	10.544172
77.233697	90.308007	NaN	64.830883	-13.074310	NaN	12.402815
53.380553	93.460456	NaN	65.696073	-40.079902	NaN	-12.315520
19.344243	79.423917	NaN	45.941228	-60.079674	NaN	-26.596985
69.467348	89.543453	NaN	69.109149	-20.076105	NaN	0.358199
91.845740	95.957027	NaN	89.941996	-4.111288	NaN	1.903743
92.267745	92.907549	NaN	65.468316	-0.639804	NaN	26.799430
24.460682	94.023927	NaN	85.930666	-69.563245	NaN	-61.469984
72.483551	76.044851	NaN	48.372071	-3.561300	NaN	24.111479
83.155093	89.155949	NaN	69.320399	-6.000856	NaN	13.834694
42.002170	89.061408	NaN	68.428439	-47.059238	NaN	-26.426268
61.745932	81.790522	NaN	41.720145	-20.044590	NaN	20.025787
85.559945	86.087421	NaN	52.451961	-0.527477	NaN	33.107984
83.514924	92.465176	NaN	65.686019	-8.950252	NaN	17.828905
92.461831	92.561690	NaN	78.283446	-0.099859	NaN	14.178385
23.877456	89.964258	NaN	74.915176	-66.086803	NaN	-51.037720
71.409623	85.669371	NaN	80.313090	-14.259748	NaN	-8.903468
81.641729	89.808076	NaN	39.499635	-8.166346	NaN	42.142094
56.349604	85.456031	NaN	54.106950	-29.106427	NaN	2.242654
90.778330	91.667461	NaN	71.213020	-0.889131	NaN	19.565310
70.542738	91.336455	NaN	35.699362	-20.793717	NaN	34.843377
69.513777	94.384260	NaN	75.557515	-24.870483	NaN	-6.043738
75.406446	91.052559	NaN	79.763049	-15.646113	NaN	-4.356602
56.377119	75.675050	NaN	29.738035	-19.297931	NaN	26.639084
74.955991	89.035986	NaN	72.254789	-14.079994	NaN	2.701202
74.360749	82.521093	NaN	72.523646	-8.160345	NaN	1.837102
72.873918	90.882886	NaN	54.154201	-18.008967	NaN	18.719718
80.585983	87.047471	NaN	79.866501	-6.461488	NaN	0.719482
47.904807	96.295675	NaN	68.595089	-48.390868	NaN	-20.690283
86.486007	97.048936	NaN	87.303804	-10.562929	NaN	-0.817797
79.622251	96.516532	NaN	95.602268	-16.894281	NaN	-15.980017
84.463436	92.737084	NaN	66.239372	-8.273648	NaN	18.224064
40.268425	94.263922	NaN	85.251292	-53.995497	NaN	-44.982866
87.813658	90.818079	NaN	77.370933	-3.004420	NaN	10.442725
69.998570	83.682464	NaN	47.516544	-13.683893	NaN	22.482027
67.696887	94.185042	NaN	88.070117	-26.488155	NaN	-20.373230
74.870212	57.466780	NaN	9.215948	17.403432	NaN	65.654264
66.057446	82.915522	NaN	3.860893	-16.858076	NaN	62.196553
38.011660	88.133312	NaN	87.329892	-50.121652	NaN	-49.318232
61.436468	80.162424	NaN	73.449428	-18.725956	NaN	-12.012960
68.709799	82.250212	NaN	27.403522	-13.540412	NaN	41.306277
48.404155	96.227572	NaN	72.715522	-47.823416	NaN	-24.311367
42.891901	93.856568	NaN	75.499676	-50.964667	NaN	-32.607775
89.290831	88.714098	NaN	82.707542	0.576733	NaN	6.583289
28.320040	93.273058	NaN	59.224880	-64.953018	NaN	-30.904840
81.110433	91.129092	NaN	71.374797	-10.018659	NaN	9.735636
86.729347	90.690984	NaN	84.674656	-3.961637	NaN	2.054692
73.922072	94.281798	NaN	81.813088	-20.359726	NaN	-7.891017
39.605443	90.619633	NaN	73.210708	-51.014190	NaN	-33.605265
32.310167	91.855872	NaN	59.874069	-59.545706	NaN	-27.563903
62.566960	92.365803	NaN	67.204252	-29.798844	NaN	-4.637292
73.861532	93.282734	NaN	42.745021	-19.421202	NaN	31.116511
61.292174	93.254480	NaN	76.746235	-31.962306	NaN	-15.454062
54.910129	95.054044	NaN	63.366196	-40.143914	NaN	-8.456066
90.685366	92.275405	NaN	70.533893	-1.590039	NaN	20.151473
81.858699	80.508192	NaN	61.398104	1.350507	NaN	20.460595
78.919309	90.356860	NaN	65.468461	-11.437551	NaN	13.450848
79.987298	83.079594	NaN	68.852870	-3.092296	NaN	11.134428
40.783789	93.905264	NaN	85.300423	-53.121476	NaN	-44.516634
2.754198	96.525040	NaN	88.809426	-93.770842	NaN	-86.055228
78.495912	83.597694	NaN	61.396880	-5.101782	NaN	17.099032
85.711691	91.241412	NaN	86.612627	-5.529720	NaN	-0.900936
81.360378	96.345980	NaN	53.328248	-14.985602	NaN	28.032129
55.910942	71.455075	NaN	63.256059	-15.544133	NaN	-7.345117
76.672041	96.259189	NaN	95.693271	-19.587149	NaN	-19.021231
-20.249944	86.116178	NaN	59.941571	-106.366122	NaN	-80.191515
43.710230	93.811888	NaN	77.246464	-50.101658	NaN	-33.536234
81.176499	85.439697	NaN	30.894350	-4.263197	NaN	50.282150
76.778330	92.860464	NaN	58.919178	-16.082134	NaN	17.859152
62.691931	96.226108	NaN	70.351495	-33.534177	NaN	-7.659564
82.367065	97.184095	NaN	83.925914	-14.817030	NaN	-1.558849
47.484263	89.445988	NaN	83.753402	-41.961725	NaN	-36.269140
-24.102986	95.110754	NaN	84.559370	-119.213739	NaN	-108.662356
78.874307	96.054078	NaN	79.824200	-17.179771	NaN	-0.949893
57.510184	92.891259	NaN	83.627317	-35.381075	NaN	-26.117134
33.488852	83.053369	NaN	49.227762	-49.564517	NaN	-15.738910
83.038336	94.667260	NaN	79.602769	-11.628924	NaN	3.435567
79.171207	94.747677	NaN	77.741122	-15.576470	NaN	1.430085
48.360717	77.717212	NaN	49.676807	-29.356494	NaN	-1.316090
41.529936	94.999324	NaN	73.448232	-53.469388	NaN	-31.918296
68.972821	88.478974	NaN	75.504488	-19.506153	NaN	-6.531667
93.749018	81.621503	NaN	80.319967	12.127515	NaN	13.429051
96.523891	83.029168	NaN	61.371656	13.494723	NaN	35.152235
10.311742	87.746927	NaN	15.604279	-77.435184	NaN	-5.292536
70.035471	94.507037	NaN	82.930853	-24.471566	NaN	-12.895382
59.073353	88.741764	NaN	60.701164	-29.668410	NaN	-1.627811
40.537665	82.994145	NaN	35.797021	-42.456480	NaN	4.740644
79.762668	84.153178	NaN	68.404862	-4.390510	NaN	11.357807
51.537696	84.711585	NaN	70.509262	-33.173889	NaN	-18.971566
22.552003	96.486857	NaN	72.013871	-73.934854	NaN	-49.461867
84.909122	90.688458	NaN	56.834087	-5.779336	NaN	28.075035
24.729977	93.966053	NaN	78.913672	-69.236076	NaN	-54.183696
94.788155	88.823382	NaN	72.118069	5.964774	NaN	22.670087
80.634855	88.268398	NaN	75.035017	-7.633543	NaN	5.599837
53.031799	95.540282	NaN	73.764096	-42.508483	NaN	-20.732297
70.588746	85.990173	NaN	73.965071	-15.401427	NaN	-3.376325
58.289286	84.083293	NaN	68.800584	-25.794007	NaN	-10.511298
68.386779	92.571396	NaN	77.480506	-24.184617	NaN	-9.093727
58.586591	93.131541	NaN	65.241339	-34.544950	NaN	-6.654748
68.443487	92.966154	NaN	70.245133	-24.522667	NaN	-1.801647
78.830631	72.927266	NaN	50.602033	5.903365	NaN	28.228598
75.269459	84.334735	NaN	78.843138	-9.065276	NaN	-3.573679
71.441936	91.222579	NaN	71.983543	-19.780643	NaN	-0.541608
89.000230	86.004564	NaN	73.328953	2.995666	NaN	15.671278
92.823184	92.836231	NaN	80.009098	-0.013047	NaN	12.814086
71.466768	93.753895	NaN	36.091564	-22.287127	NaN	35.375204
46.926809	87.006786	NaN	75.832468	-40.079977	NaN	-28.905659
51.570579	89.025311	NaN	65.166259	-37.454732	NaN	-13.595680
78.992713	92.271134	NaN	85.463456	-13.278421	NaN	-6.470743
83.200667	94.169368	NaN	76.094810	-10.968701	NaN	7.105857
65.236900	98.733855	NaN	90.737905	-33.496955	NaN	-25.501005
29.484721	96.339972	NaN	89.994953	-66.855251	NaN	-60.510232
84.326493	98.022771	NaN	91.223366	-13.696278	NaN	-6.896873
31.549183	90.047385	NaN	75.597160	-58.498202	NaN	-44.047977
74.811124	95.340372	NaN	72.598965	-20.529248	NaN	2.212160
73.559912	94.233900	NaN	79.678916	-20.673988	NaN	-6.119004
78.141157	93.963203	NaN	80.690576	-15.822046	NaN	-2.549420
64.655756	81.722563	NaN	41.328475	-17.066807	NaN	23.327281
79.443317	74.275180	NaN	41.582936	5.168137	NaN	37.860381
72.735640	97.871980	NaN	89.302896	-25.136340	NaN	-16.567256
73.045251	89.172807	NaN	64.473544	-16.127556	NaN	8.571707
66.004729	89.848816	NaN	57.956485	-23.844087	NaN	8.048244
93.581164	83.401403	NaN	40.204753	10.179760	NaN	53.376411
19.976170	78.849058	NaN	44.431816	-58.872888	NaN	-24.455646
77.514669	95.248728	NaN	76.551397	-17.734058	NaN	0.963272
76.459526	94.590736	NaN	69.503250	-18.131210	NaN	6.956276
74.448672	76.752483	NaN	25.820434	-2.303811	NaN	48.628237
75.512755	90.772162	NaN	69.801234	-15.259407	NaN	5.711521
39.476295	93.606535	NaN	73.820255	-54.130240	NaN	-34.343959
58.059410	80.493164	NaN	49.728510	-22.433753	NaN	8.330901
74.562484	90.478359	NaN	55.306645	-15.915876	NaN	19.255838
92.371892	89.594279	NaN	78.517239	2.777613	NaN	13.854653
53.610674	85.626515	NaN	69.756290	-32.015841	NaN	-16.145616
78.056570	88.632182	NaN	76.122366	-10.575613	NaN	1.934203
74.043174	78.385209	NaN	70.822314	-4.342035	NaN	3.220860
80.752813	92.865387	NaN	76.560527	-12.112574	NaN	4.192286
89.320099	87.409285	NaN	70.820700	1.910814	NaN	18.499399
76.112097	90.044465	NaN	48.005961	-13.932368	NaN	28.106135
83.629277	87.099043	NaN	51.958947	-3.469766	NaN	31.670330
49.231244	91.799374	NaN	73.677477	-42.568131	NaN	-24.446234
86.534112	92.689812	NaN	67.476641	-6.155700	NaN	19.057471
79.930594	93.103235	NaN	70.386947	-13.172641	NaN	9.543647
74.880838	92.687518	NaN	78.398672	-17.806681	NaN	-3.517834
93.731970	88.081310	NaN	73.037685	5.650660	NaN	20.694285
49.736906	90.062567	NaN	77.401654	-40.325661	NaN	-27.664748
91.972698	92.354091	NaN	58.839309	-0.381393	NaN	33.133389
80.707999	80.603123	NaN	-2.494451	0.104877	NaN	83.202450
90.828663	85.112879	NaN	67.233068	5.715783	NaN	23.595595
53.817913	72.764374	NaN	75.018581	-18.946461	NaN	-21.200668
81.821406	85.180616	NaN	58.343875	-3.359210	NaN	23.477532
77.316348	94.567721	NaN	64.919914	-17.251373	NaN	12.396434
75.112804	92.879830	NaN	56.173190	-17.767026	NaN	18.939614
17.157164	94.016520	NaN	82.815486	-76.859356	NaN	-65.658322
89.916004	87.486916	NaN	56.755649	2.429088	NaN	33.160355
74.670998	89.506106	NaN	69.291491	-14.835108	NaN	5.379507
86.768512	87.219745	NaN	67.001865	-0.451233	NaN	19.766647
69.108438	92.011534	NaN	82.568282	-22.903096	NaN	-13.459843
65.304633	80.100991	NaN	16.037220	-14.796358	NaN	49.267412
79.598352	86.719074	NaN	85.374868	-7.120722	NaN	-5.776516
42.693781	86.433749	NaN	72.863618	-43.739968	NaN	-30.169838
71.645994	92.248225	NaN	55.872275	-20.602230	NaN	15.773720
1.450517	92.680921	NaN	72.810173	-91.230404	NaN	-71.359657
83.005799	97.594319	NaN	96.158292	-14.588519	NaN	-13.152493
90.083105	85.924973	NaN	69.218226	4.158132	NaN	20.864879
94.072691	86.318729	NaN	51.134112	7.753962	NaN	42.938579
55.533806	89.979193	NaN	74.238449	-34.445386	NaN	-18.704643
21.554908	76.806522	NaN	58.576610	-55.251614	NaN	-37.021702
2.459721	91.033408	NaN	72.337785	-88.573686	NaN	-69.878064
7.909075	91.957612	NaN	62.177417	-84.048537	NaN	-54.268342
42.301309	86.615945	NaN	53.693824	-44.314637	NaN	-11.392515
80.065644	92.826964	NaN	81.552319	-12.761321	NaN	-1.486676
79.763748	87.286013	NaN	78.883598	-7.522265	NaN	0.880150
78.917077	92.556300	NaN	69.062791	-13.639222	NaN	9.854286
65.875564	96.600770	NaN	89.012178	-30.725206	NaN	-23.136614
67.661861	87.942077	NaN	77.201487	-20.280216	NaN	-9.539626
93.336301	92.103521	NaN	81.898179	1.232780	NaN	11.438122
53.080655	90.679886	NaN	65.915090	-37.599231	NaN	-12.834435
44.303590	89.560482	NaN	81.293909	-45.256892	NaN	-36.990319
78.830521	91.051228	NaN	75.321409	-12.220708	NaN	3.509112
-4.597626	87.190496	NaN	20.291820	-91.788122	NaN	-24.889446
94.011902	98.661549	NaN	85.170267	-4.649647	NaN	8.841635
89.653526	96.494442	NaN	78.693009	-6.840916	NaN	10.960518
85.351719	90.540546	NaN	69.150114	-5.188827	NaN	16.201606
76.051115	83.598820	NaN	45.972952	-7.547706	NaN	30.078163
87.321967	95.369485	NaN	71.973054	-8.047518	NaN	15.348914
26.524070	85.879896	NaN	58.026195	-59.355826	NaN	-31.502126
57.383909	96.077155	NaN	78.675943	-38.693246	NaN	-21.292034
56.811905	91.948518	NaN	75.988380	-35.136614	NaN	-19.176476
83.565284	85.684083	NaN	71.673128	-2.118798	NaN	11.892157
89.655629	95.804660	NaN	77.174629	-6.149032	NaN	12.481000
19.207297	90.350755	NaN	47.167802	-71.143457	NaN	-27.960505
80.425264	95.076266	NaN	80.212285	-14.651002	NaN	0.212979
50.936722	94.269654	NaN	73.039831	-43.332932	NaN	-22.103109
66.314871	93.019129	NaN	70.995723	-26.704259	NaN	-4.680852
73.446034	92.756749	NaN	77.595116	-19.310716	NaN	-4.149082
88.222710	94.109955	NaN	79.452545	-5.887245	NaN	8.770166
73.382873	88.362479	NaN	69.868898	-14.979606	NaN	3.513975
17.310347	89.204558	NaN	46.005545	-71.894211	NaN	-28.695198
76.126532	84.352277	NaN	73.079104	-8.225745	NaN	3.047429
77.279678	80.113165	NaN	52.189178	-2.833487	NaN	25.090500
63.552577	94.705502	NaN	90.313952	-31.152924	NaN	-26.761375
88.095648	89.367834	NaN	57.855495	-1.272187	NaN	30.240152
75.525178	89.482674	NaN	58.807422	-13.957495	NaN	16.717756
80.940969	97.206511	NaN	90.690537	-16.265542	NaN	-9.749568
81.906598	96.382935	NaN	77.419535	-14.476336	NaN	4.487063
77.365412	92.259324	NaN	62.102376	-14.893912	NaN	15.263036
52.894783	93.501105	NaN	82.329647	-40.606322	NaN	-29.434865
72.427216	89.859710	NaN	89.602955	-17.432494	NaN	-17.175739
77.216417	86.053881	NaN	31.910417	-8.837464	NaN	45.306000
59.790165	94.684854	NaN	75.398500	-34.894689	NaN	-15.608335
79.312960	97.211000	NaN	49.474568	-17.898040	NaN	29.838393
78.493357	92.815503	NaN	84.744385	-14.322146	NaN	-6.251028
68.767095	94.814887	NaN	84.885155	-26.047792	NaN	-16.118060
57.658565	89.625288	NaN	51.431173	-31.966723	NaN	6.227392
53.286093	95.667144	NaN	78.297782	-42.381051	NaN	-25.011689
23.438548	90.299015	NaN	55.198539	-66.860467	NaN	-31.759991
84.257323	97.761774	NaN	88.355306	-13.504451	NaN	-4.097983
82.279213	95.776417	NaN	80.489571	-13.497204	NaN	1.789642
80.757390	97.942236	NaN	60.781716	-17.184846	NaN	19.975674
68.545914	95.300618	NaN	84.837072	-26.754704	NaN	-16.291158
84.773493	87.849479	NaN	52.260228	-3.075987	NaN	32.513265
57.373159	85.275084	NaN	79.181406	-27.901925	NaN	-21.808247
