# Supplementary material for: Combined Influences of Model Choice, Data Quality, and Data Quantity When Estimating Population Trends
Source: PLoS One. 2015 Jul 15;10(7):e0132255. doi: 10.1371/journal.pone.0132255 (PMC4503393; doi:10.1371/journal.pone.0132255)
Supplement: S1 Dataset — Files are organized by model type and by the input lambda value. (ZIP) [file pone.0132255.s002.zip › Hypothetical LH/sims_lambda_0_9/simulationOutput_0.9_0_0_0.1_10.xls]

Percent_Decline_True	Median_Percent_Decline_Matrix	Median_Percent_Decline_Matrix_stable	Median_Percent_Decline_Scalar	Difference_True_Matrix	Difference_True_Matrix_Stable	Difference_True_Scalar
65.132156	67.412394	NaN	67.291285	-2.280239	NaN	-2.159129
65.132156	65.873383	NaN	67.946102	-0.741227	NaN	-2.813946
65.132156	63.508064	NaN	62.026437	1.624092	NaN	3.105719
65.132156	58.187349	NaN	65.496424	6.944807	NaN	-0.364268
65.132156	65.999041	NaN	68.606101	-0.866885	NaN	-3.473945
65.132156	62.919656	NaN	65.583198	2.212500	NaN	-0.451042
65.132156	62.632049	NaN	68.522343	2.500107	NaN	-3.390187
65.132156	65.502936	NaN	63.240951	-0.370780	NaN	1.891205
65.132156	61.711590	NaN	64.474947	3.420566	NaN	0.657209
65.132156	61.150536	NaN	62.423081	3.981620	NaN	2.709075
65.132156	62.520787	NaN	65.473582	2.611368	NaN	-0.341426
65.132156	67.272783	NaN	65.549472	-2.140627	NaN	-0.417316
65.132156	64.740186	NaN	69.182348	0.391970	NaN	-4.050192
65.132156	60.761622	NaN	63.667226	4.370534	NaN	1.464930
65.132156	57.092165	NaN	65.166735	8.039991	NaN	-0.034579
65.132156	56.126332	NaN	59.523102	9.005824	NaN	5.609054
65.132156	58.578378	NaN	64.547201	6.553778	NaN	0.584955
65.132156	59.470460	NaN	65.742109	5.661696	NaN	-0.609953
65.132156	58.493492	NaN	62.439405	6.638664	NaN	2.692751
65.132156	66.509292	NaN	63.752383	-1.377136	NaN	1.379773
65.132156	57.813800	NaN	62.827358	7.318356	NaN	2.304798
65.132156	63.583596	NaN	65.279967	1.548560	NaN	-0.147811
65.132156	63.374300	NaN	68.501982	1.757856	NaN	-3.369826
65.132156	62.356804	NaN	67.483218	2.775352	NaN	-2.351062
65.132156	67.557578	NaN	65.013659	-2.425422	NaN	0.118497
65.132156	67.202092	NaN	67.648453	-2.069936	NaN	-2.516297
65.132156	60.121611	NaN	68.500863	5.010545	NaN	-3.368707
65.132156	60.989143	NaN	52.967404	4.143013	NaN	12.164752
65.132156	64.191425	NaN	69.077430	0.940731	NaN	-3.945274
65.132156	54.771217	NaN	65.632430	10.360939	NaN	-0.500274
65.132156	61.289808	NaN	65.633184	3.842348	NaN	-0.501028
65.132156	65.824744	NaN	66.540890	-0.692588	NaN	-1.408734
65.132156	66.006471	NaN	63.453456	-0.874315	NaN	1.678700
65.132156	61.033178	NaN	66.015740	4.098978	NaN	-0.883584
65.132156	58.142830	NaN	65.861430	6.989326	NaN	-0.729274
65.132156	66.282849	NaN	63.794873	-1.150693	NaN	1.337283
65.132156	64.419181	NaN	63.494059	0.712975	NaN	1.638097
65.132156	59.647033	NaN	65.339816	5.485123	NaN	-0.207660
65.132156	66.931684	NaN	68.462645	-1.799528	NaN	-3.330489
65.132156	62.952725	NaN	65.508644	2.179431	NaN	-0.376488
65.132156	61.412754	NaN	65.413822	3.719402	NaN	-0.281666
65.132156	57.619703	NaN	62.553538	7.512453	NaN	2.578618
65.132156	69.058904	NaN	66.658053	-3.926748	NaN	-1.525897
65.132156	64.215093	NaN	67.000688	0.917063	NaN	-1.868532
65.132156	58.886191	NaN	62.533000	6.245965	NaN	2.599156
65.132156	65.766637	NaN	65.507374	-0.634481	NaN	-0.375218
65.132156	66.333394	NaN	62.650023	-1.201238	NaN	2.482133
65.132156	65.367088	NaN	66.378535	-0.234932	NaN	-1.246379
65.132156	63.929930	NaN	67.038562	1.202226	NaN	-1.906406
65.132156	66.156196	NaN	64.871152	-1.024040	NaN	0.261004
65.132156	65.998059	NaN	67.631285	-0.865903	NaN	-2.499129
65.132156	62.317134	NaN	68.101337	2.815022	NaN	-2.969181
65.132156	65.743857	NaN	65.692878	-0.611701	NaN	-0.560722
65.132156	62.021517	NaN	65.062228	3.110639	NaN	0.069928
65.132156	64.398586	NaN	65.073022	0.733570	NaN	0.059134
65.132156	60.007403	NaN	64.735369	5.124753	NaN	0.396787
65.132156	59.556971	NaN	64.458992	5.575185	NaN	0.673164
65.132156	62.128313	NaN	67.421783	3.003843	NaN	-2.289627
65.132156	55.369078	NaN	60.453851	9.763078	NaN	4.678305
65.132156	63.529760	NaN	66.142127	1.602396	NaN	-1.009971
65.132156	62.110139	NaN	62.145447	3.022017	NaN	2.986709
65.132156	62.758405	NaN	60.636081	2.373751	NaN	4.496075
65.132156	64.597194	NaN	65.938490	0.534962	NaN	-0.806334
65.132156	60.891365	NaN	65.141184	4.240791	NaN	-0.009028
65.132156	63.096214	NaN	69.344465	2.035942	NaN	-4.212309
65.132156	64.538008	NaN	67.292621	0.594148	NaN	-2.160465
65.132156	64.508912	NaN	67.299474	0.623244	NaN	-2.167318
65.132156	61.173203	NaN	62.791470	3.958953	NaN	2.340686
65.132156	63.126312	NaN	60.667468	2.005844	NaN	4.464688
65.132156	57.991525	NaN	57.825114	7.140631	NaN	7.307042
65.132156	65.382832	NaN	65.397002	-0.250676	NaN	-0.264846
65.132156	57.312966	NaN	66.733471	7.819190	NaN	-1.601315
65.132156	65.636040	NaN	68.431395	-0.503884	NaN	-3.299239
65.132156	64.373439	NaN	68.068929	0.758717	NaN	-2.936773
65.132156	66.221906	NaN	68.777621	-1.089750	NaN	-3.645465
65.132156	65.861258	NaN	64.941623	-0.729102	NaN	0.190533
65.132156	62.506833	NaN	65.216749	2.625323	NaN	-0.084593
65.132156	62.295317	NaN	63.626085	2.836839	NaN	1.506071
65.132156	67.408130	NaN	66.902400	-2.275974	NaN	-1.770244
65.132156	67.997091	NaN	66.726816	-2.864935	NaN	-1.594660
65.132156	61.979183	NaN	58.713093	3.152973	NaN	6.419063
65.132156	59.724980	NaN	65.961225	5.407176	NaN	-0.829069
65.132156	61.002447	NaN	60.594085	4.129709	NaN	4.538071
65.132156	65.125833	NaN	65.018362	0.006323	NaN	0.113794
65.132156	66.488352	NaN	66.005821	-1.356196	NaN	-0.873665
65.132156	60.450163	NaN	61.346520	4.681993	NaN	3.785636
65.132156	67.141954	NaN	65.467791	-2.009798	NaN	-0.335635
65.132156	59.333208	NaN	57.989395	5.798948	NaN	7.142761
65.132156	68.910459	NaN	68.943644	-3.778303	NaN	-3.811488
65.132156	62.398333	NaN	65.701361	2.733823	NaN	-0.569205
65.132156	61.082419	NaN	60.014939	4.049737	NaN	5.117217
65.132156	62.589739	NaN	63.714964	2.542417	NaN	1.417192
65.132156	60.603884	NaN	65.439413	4.528272	NaN	-0.307257
65.132156	64.643192	NaN	67.418303	0.488964	NaN	-2.286147
65.132156	64.151668	NaN	66.997706	0.980488	NaN	-1.865550
65.132156	67.571395	NaN	63.285138	-2.439239	NaN	1.847018
65.132156	58.979173	NaN	66.622259	6.152983	NaN	-1.490103
65.132156	59.900923	NaN	66.721712	5.231233	NaN	-1.589556
65.132156	60.229777	NaN	65.148232	4.902379	NaN	-0.016076
65.132156	66.658201	NaN	68.864441	-1.526045	NaN	-3.732285
65.132156	63.191487	NaN	63.034104	1.940669	NaN	2.098052
65.132156	71.432545	NaN	69.724096	-6.300389	NaN	-4.591940
65.132156	70.415828	NaN	70.007177	-5.283673	NaN	-4.875021
65.132156	60.595351	NaN	65.100693	4.536805	NaN	0.031463
65.132156	54.913826	NaN	60.319415	10.218330	NaN	4.812741
65.132156	66.489593	NaN	67.358307	-1.357437	NaN	-2.226151
65.132156	58.260918	NaN	63.556940	6.871238	NaN	1.575216
65.132156	56.997501	NaN	60.717975	8.134655	NaN	4.414181
65.132156	52.923605	NaN	64.985977	12.208551	NaN	0.146179
65.132156	61.527864	NaN	62.684327	3.604292	NaN	2.447829
65.132156	67.296795	NaN	70.318713	-2.164639	NaN	-5.186557
65.132156	56.918812	NaN	61.126699	8.213344	NaN	4.005457
65.132156	68.652973	NaN	67.554441	-3.520817	NaN	-2.422285
65.132156	61.038470	NaN	64.947048	4.093686	NaN	0.185108
65.132156	63.708030	NaN	64.985324	1.424126	NaN	0.146832
65.132156	63.192986	NaN	60.237285	1.939170	NaN	4.894871
65.132156	63.085930	NaN	64.055311	2.046226	NaN	1.076845
65.132156	64.998235	NaN	65.092897	0.133920	NaN	0.039259
65.132156	55.785358	NaN	60.344970	9.346798	NaN	4.787186
65.132156	60.714244	NaN	62.856178	4.417912	NaN	2.275978
65.132156	65.242299	NaN	61.420639	-0.110144	NaN	3.711517
65.132156	60.941175	NaN	64.440227	4.190981	NaN	0.691929
65.132156	55.429194	NaN	63.155653	9.702962	NaN	1.976503
65.132156	62.560124	NaN	62.467237	2.572032	NaN	2.664919
65.132156	61.747876	NaN	61.376480	3.384280	NaN	3.755676
65.132156	65.496839	NaN	65.700827	-0.364683	NaN	-0.568671
65.132156	67.202811	NaN	68.517927	-2.070655	NaN	-3.385771
65.132156	62.396311	NaN	67.423542	2.735845	NaN	-2.291386
65.132156	64.203024	NaN	62.501680	0.929132	NaN	2.630476
65.132156	62.127552	NaN	56.660649	3.004604	NaN	8.471507
65.132156	59.462549	NaN	61.317560	5.669607	NaN	3.814596
65.132156	67.419699	NaN	67.244038	-2.287543	NaN	-2.111882
65.132156	58.836400	NaN	64.625611	6.295756	NaN	0.506545
65.132156	59.795866	NaN	64.928135	5.336290	NaN	0.204021
65.132156	63.907754	NaN	64.765093	1.224402	NaN	0.367063
65.132156	63.792620	NaN	67.197315	1.339536	NaN	-2.065159
65.132156	64.936225	NaN	62.446260	0.195931	NaN	2.685896
65.132156	67.937119	NaN	65.129659	-2.804963	NaN	0.002497
65.132156	64.459882	NaN	67.843137	0.672274	NaN	-2.710981
65.132156	59.852162	NaN	62.202943	5.279994	NaN	2.929213
65.132156	62.602308	NaN	66.579594	2.529848	NaN	-1.447438
65.132156	64.672678	NaN	67.286369	0.459478	NaN	-2.154213
65.132156	61.738977	NaN	60.841981	3.393179	NaN	4.290175
65.132156	60.592312	NaN	67.163566	4.539844	NaN	-2.031410
65.132156	65.607767	NaN	63.157311	-0.475611	NaN	1.974845
65.132156	58.343845	NaN	63.095732	6.788311	NaN	2.036424
65.132156	67.059278	NaN	69.350616	-1.927122	NaN	-4.218460
65.132156	70.435019	NaN	68.136596	-5.302863	NaN	-3.004440
65.132156	64.078827	NaN	66.893878	1.053329	NaN	-1.761722
65.132156	62.493764	NaN	60.379181	2.638392	NaN	4.752975
65.132156	60.888984	NaN	60.999586	4.243172	NaN	4.132570
65.132156	58.239000	NaN	64.847351	6.893156	NaN	0.284805
65.132156	69.235625	NaN	69.553706	-4.103469	NaN	-4.421550
65.132156	64.749397	NaN	70.053859	0.382759	NaN	-4.921703
65.132156	68.777115	NaN	67.412144	-3.644959	NaN	-2.279988
65.132156	65.774694	NaN	67.248947	-0.642538	NaN	-2.116791
65.132156	58.941719	NaN	64.168721	6.190437	NaN	0.963435
65.132156	59.084342	NaN	61.325884	6.047814	NaN	3.806272
65.132156	62.182726	NaN	65.832745	2.949430	NaN	-0.700589
65.132156	65.703591	NaN	60.353635	-0.571435	NaN	4.778521
65.132156	59.067774	NaN	63.686515	6.064382	NaN	1.445641
65.132156	64.213906	NaN	66.623855	0.918250	NaN	-1.491699
65.132156	64.025239	NaN	67.290251	1.106917	NaN	-2.158095
65.132156	61.962969	NaN	67.311426	3.169187	NaN	-2.179270
65.132156	65.931194	NaN	63.155650	-0.799038	NaN	1.976506
65.132156	69.574586	NaN	69.288192	-4.442430	NaN	-4.156036
65.132156	62.960422	NaN	63.896667	2.171734	NaN	1.235489
65.132156	65.018752	NaN	68.536265	0.113404	NaN	-3.404109
65.132156	60.098779	NaN	63.458902	5.033377	NaN	1.673254
65.132156	60.339619	NaN	62.914460	4.792537	NaN	2.217696
65.132156	64.029490	NaN	66.826845	1.102666	NaN	-1.694689
65.132156	64.574462	NaN	66.899640	0.557694	NaN	-1.767484
65.132156	66.006138	NaN	66.631024	-0.873982	NaN	-1.498868
65.132156	59.428656	NaN	62.556466	5.703500	NaN	2.575690
65.132156	60.569145	NaN	60.892550	4.563011	NaN	4.239605
65.132156	58.896672	NaN	62.118489	6.235484	NaN	3.013667
65.132156	63.897207	NaN	67.118019	1.234949	NaN	-1.985863
65.132156	64.567929	NaN	67.189630	0.564227	NaN	-2.057474
65.132156	59.436241	NaN	59.896318	5.695915	NaN	5.235838
65.132156	58.258884	NaN	59.712756	6.873272	NaN	5.419400
65.132156	65.771828	NaN	66.843165	-0.639672	NaN	-1.711009
65.132156	58.586588	NaN	60.461870	6.545568	NaN	4.670286
65.132156	60.950582	NaN	62.787876	4.181574	NaN	2.344280
65.132156	61.432056	NaN	67.308630	3.700100	NaN	-2.176474
65.132156	60.633674	NaN	65.247304	4.498482	NaN	-0.115148
65.132156	64.380569	NaN	63.302828	0.751587	NaN	1.829328
65.132156	61.204150	NaN	64.549961	3.928006	NaN	0.582195
65.132156	51.463805	NaN	64.733612	13.668351	NaN	0.398544
65.132156	61.531532	NaN	63.695025	3.600624	NaN	1.437131
65.132156	62.769865	NaN	58.867084	2.362291	NaN	6.265072
65.132156	65.672655	NaN	68.791984	-0.540499	NaN	-3.659828
65.132156	60.079487	NaN	60.742573	5.052669	NaN	4.389583
65.132156	66.925044	NaN	68.009019	-1.792888	NaN	-2.876863
65.132156	63.260466	NaN	66.725961	1.871690	NaN	-1.593805
65.132156	64.856015	NaN	65.319312	0.276141	NaN	-0.187156
65.132156	63.527533	NaN	66.423099	1.604623	NaN	-1.290943
65.132156	61.923604	NaN	65.770893	3.208552	NaN	-0.638737
65.132156	63.227387	NaN	65.304659	1.904769	NaN	-0.172503
65.132156	59.870555	NaN	68.587997	5.261601	NaN	-3.455841
65.132156	63.289789	NaN	63.361138	1.842367	NaN	1.771018
65.132156	61.094180	NaN	64.812139	4.037976	NaN	0.320017
65.132156	66.755655	NaN	69.137326	-1.623499	NaN	-4.005170
65.132156	65.586449	NaN	65.332194	-0.454293	NaN	-0.200038
65.132156	58.218645	NaN	64.211831	6.913511	NaN	0.920325
65.132156	61.257679	NaN	62.872310	3.874477	NaN	2.259846
65.132156	63.859715	NaN	67.773208	1.272441	NaN	-2.641052
65.132156	57.392549	NaN	64.303318	7.739607	NaN	0.828838
65.132156	62.585458	NaN	66.512545	2.546698	NaN	-1.380389
65.132156	65.807455	NaN	60.920611	-0.675299	NaN	4.211545
65.132156	66.413529	NaN	64.784871	-1.281373	NaN	0.347285
65.132156	65.240179	NaN	69.526601	-0.108023	NaN	-4.394445
65.132156	61.685265	NaN	61.397454	3.446891	NaN	3.734702
65.132156	57.148592	NaN	61.693102	7.983564	NaN	3.439054
65.132156	67.791173	NaN	67.817209	-2.659017	NaN	-2.685053
65.132156	58.477688	NaN	61.456619	6.654468	NaN	3.675537
65.132156	63.497435	NaN	64.347997	1.634721	NaN	0.784159
65.132156	60.861202	NaN	65.457802	4.270954	NaN	-0.325646
65.132156	61.742713	NaN	62.980603	3.389443	NaN	2.151553
65.132156	62.355271	NaN	64.691616	2.776885	NaN	0.440540
65.132156	70.854056	NaN	69.479542	-5.721900	NaN	-4.347386
65.132156	57.658040	NaN	63.420703	7.474116	NaN	1.711453
65.132156	58.765723	NaN	61.025114	6.366433	NaN	4.107042
65.132156	63.555444	NaN	64.560832	1.576712	NaN	0.571324
65.132156	60.770334	NaN	67.712560	4.361822	NaN	-2.580404
65.132156	57.441162	NaN	63.552906	7.690994	NaN	1.579250
65.132156	60.174544	NaN	64.347130	4.957612	NaN	0.785026
65.132156	64.618861	NaN	66.619618	0.513295	NaN	-1.487462
65.132156	64.641833	NaN	64.737922	0.490323	NaN	0.394234
65.132156	59.437909	NaN	66.051968	5.694247	NaN	-0.919812
65.132156	65.780869	NaN	66.368745	-0.648713	NaN	-1.236589
65.132156	64.647543	NaN	70.324993	0.484613	NaN	-5.192837
65.132156	62.439124	NaN	67.622567	2.693032	NaN	-2.490411
65.132156	63.761893	NaN	65.017394	1.370263	NaN	0.114762
65.132156	62.362575	NaN	65.169172	2.769581	NaN	-0.037016
65.132156	59.051699	NaN	63.516415	6.080457	NaN	1.615741
65.132156	62.520670	NaN	64.026437	2.611486	NaN	1.105719
65.132156	55.704923	NaN	57.862901	9.427233	NaN	7.269255
65.132156	62.936494	NaN	61.858355	2.195662	NaN	3.273801
65.132156	68.924715	NaN	66.698832	-3.792559	NaN	-1.566676
65.132156	68.219916	NaN	69.337490	-3.087760	NaN	-4.205334
65.132156	58.160133	NaN	64.486891	6.972023	NaN	0.645265
65.132156	60.902913	NaN	69.422381	4.229243	NaN	-4.290225
65.132156	68.065317	NaN	70.495388	-2.933161	NaN	-5.363232
65.132156	60.207668	NaN	59.052492	4.924488	NaN	6.079664
65.132156	63.936206	NaN	65.109055	1.195950	NaN	0.023101
65.132156	63.009274	NaN	66.131064	2.122882	NaN	-0.998908
65.132156	63.976396	NaN	63.314372	1.155760	NaN	1.817784
65.132156	64.294888	NaN	66.467553	0.837268	NaN	-1.335397
65.132156	65.411563	NaN	66.505006	-0.279407	NaN	-1.372850
65.132156	61.494767	NaN	63.631571	3.637389	NaN	1.500585
65.132156	63.290568	NaN	60.889507	1.841588	NaN	4.242649
65.132156	60.455062	NaN	61.029368	4.677094	NaN	4.102787
65.132156	63.533323	NaN	64.446521	1.598832	NaN	0.685635
65.132156	65.288434	NaN	63.766028	-0.156278	NaN	1.366128
65.132156	57.281322	NaN	60.894417	7.850834	NaN	4.237739
65.132156	60.206590	NaN	62.175059	4.925566	NaN	2.957097
65.132156	62.095900	NaN	68.294829	3.036256	NaN	-3.162673
65.132156	58.664620	NaN	60.833670	6.467536	NaN	4.298486
65.132156	69.998136	NaN	67.743563	-4.865980	NaN	-2.611407
65.132156	63.281082	NaN	63.098295	1.851074	NaN	2.033861
65.132156	61.575030	NaN	62.261391	3.557126	NaN	2.870765
65.132156	62.495633	NaN	65.358001	2.636523	NaN	-0.225845
65.132156	62.365512	NaN	65.662368	2.766644	NaN	-0.530212
65.132156	61.784003	NaN	61.994858	3.348153	NaN	3.137298
65.132156	59.995366	NaN	62.809146	5.136790	NaN	2.323010
65.132156	65.651334	NaN	70.385630	-0.519178	NaN	-5.253474
65.132156	61.484848	NaN	66.003076	3.647308	NaN	-0.870920
65.132156	65.983596	NaN	66.991879	-0.851440	NaN	-1.859723
65.132156	64.317973	NaN	59.592255	0.814183	NaN	5.539901
65.132156	64.693527	NaN	63.179767	0.438629	NaN	1.952389
65.132156	62.787214	NaN	63.678097	2.344942	NaN	1.454059
65.132156	62.764634	NaN	63.700167	2.367522	NaN	1.431989
65.132156	60.449123	NaN	63.656901	4.683033	NaN	1.475255
65.132156	66.995010	NaN	70.645912	-1.862854	NaN	-5.513756
65.132156	65.556597	NaN	67.214188	-0.424441	NaN	-2.082032
65.132156	57.976762	NaN	66.579549	7.155394	NaN	-1.447393
65.132156	64.786029	NaN	65.872880	0.346127	NaN	-0.740724
65.132156	65.759327	NaN	61.543479	-0.627171	NaN	3.588677
65.132156	57.812927	NaN	60.379803	7.319229	NaN	4.752353
65.132156	65.881343	NaN	66.229143	-0.749187	NaN	-1.096987
65.132156	65.792512	NaN	65.560027	-0.660356	NaN	-0.427871
65.132156	60.818544	NaN	64.870617	4.313612	NaN	0.261539
65.132156	70.068035	NaN	68.219211	-4.935879	NaN	-3.087055
65.132156	59.549191	NaN	66.066425	5.582965	NaN	-0.934269
65.132156	58.457307	NaN	66.532193	6.674849	NaN	-1.400037
65.132156	68.072735	NaN	68.068049	-2.940579	NaN	-2.935893
65.132156	67.046342	NaN	63.578934	-1.914186	NaN	1.553222
65.132156	63.709995	NaN	66.142741	1.422161	NaN	-1.010585
65.132156	64.229837	NaN	66.179562	0.902319	NaN	-1.047406
65.132156	65.433338	NaN	64.544640	-0.301182	NaN	0.587515
65.132156	62.494354	NaN	61.974373	2.637802	NaN	3.157783
65.132156	60.209729	NaN	66.683179	4.922427	NaN	-1.551023
65.132156	64.788781	NaN	62.259771	0.343375	NaN	2.872385
65.132156	66.019118	NaN	64.531910	-0.886962	NaN	0.600246
65.132156	61.101207	NaN	66.033701	4.030949	NaN	-0.901545
65.132156	65.468181	NaN	64.860597	-0.336025	NaN	0.271559
65.132156	67.910000	NaN	65.501463	-2.777844	NaN	-0.369307
65.132156	64.018486	NaN	64.045445	1.113670	NaN	1.086711
65.132156	63.874316	NaN	64.380885	1.257840	NaN	0.751271
65.132156	67.513815	NaN	62.778221	-2.381659	NaN	2.353935
65.132156	57.201823	NaN	61.544073	7.930333	NaN	3.588083
65.132156	56.632706	NaN	64.692862	8.499450	NaN	0.439294
65.132156	65.342037	NaN	67.845811	-0.209881	NaN	-2.713655
65.132156	65.315398	NaN	69.131973	-0.183242	NaN	-3.999818
65.132156	64.375541	NaN	67.248328	0.756615	NaN	-2.116172
65.132156	65.231790	NaN	70.083051	-0.099634	NaN	-4.950895
65.132156	57.756251	NaN	63.584059	7.375905	NaN	1.548097
65.132156	58.899505	NaN	66.932873	6.232651	NaN	-1.800717
65.132156	58.515785	NaN	65.919042	6.616371	NaN	-0.786886
65.132156	64.078858	NaN	65.126112	1.053298	NaN	0.006044
65.132156	64.841608	NaN	63.480633	0.290548	NaN	1.651523
65.132156	66.087129	NaN	63.625938	-0.954973	NaN	1.506218
65.132156	66.462443	NaN	70.011006	-1.330287	NaN	-4.878850
65.132156	69.902639	NaN	70.679817	-4.770483	NaN	-5.547661
65.132156	58.926693	NaN	64.607886	6.205463	NaN	0.524270
65.132156	65.515174	NaN	64.126712	-0.383018	NaN	1.005444
65.132156	60.539134	NaN	63.721947	4.593022	NaN	1.410209
65.132156	60.883779	NaN	58.232977	4.248377	NaN	6.899179
65.132156	62.987952	NaN	63.649490	2.144204	NaN	1.482666
65.132156	63.718065	NaN	65.389234	1.414091	NaN	-0.257078
65.132156	63.522200	NaN	64.224110	1.609956	NaN	0.908046
65.132156	63.854157	NaN	62.640568	1.277999	NaN	2.491588
65.132156	62.540540	NaN	59.604498	2.591616	NaN	5.527658
65.132156	65.183881	NaN	66.302163	-0.051725	NaN	-1.170007
65.132156	63.095766	NaN	59.953646	2.036390	NaN	5.178510
65.132156	60.444535	NaN	63.210896	4.687621	NaN	1.921260
65.132156	66.408035	NaN	67.642100	-1.275879	NaN	-2.509944
65.132156	64.788377	NaN	67.307279	0.343779	NaN	-2.175123
65.132156	64.529952	NaN	67.058209	0.602204	NaN	-1.926054
65.132156	65.042242	NaN	69.778334	0.089914	NaN	-4.646178
65.132156	66.307320	NaN	66.948469	-1.175164	NaN	-1.816313
65.132156	65.247701	NaN	68.107116	-0.115545	NaN	-2.974960
65.132156	60.982049	NaN	70.020063	4.150107	NaN	-4.887907
65.132156	66.252270	NaN	64.520635	-1.120114	NaN	0.611521
65.132156	61.565495	NaN	60.382648	3.566661	NaN	4.749508
65.132156	70.194914	NaN	70.304802	-5.062758	NaN	-5.172646
65.132156	64.416005	NaN	65.582659	0.716150	NaN	-0.450503
65.132156	64.509850	NaN	67.334243	0.622306	NaN	-2.202087
65.132156	55.033531	NaN	60.077315	10.098625	NaN	5.054841
65.132156	60.496213	NaN	64.075373	4.635943	NaN	1.056783
65.132156	61.704914	NaN	62.911798	3.427242	NaN	2.220358
65.132156	62.432049	NaN	65.136751	2.700107	NaN	-0.004595
65.132156	58.267257	NaN	63.428583	6.864899	NaN	1.703573
65.132156	61.908098	NaN	65.903214	3.224058	NaN	-0.771058
65.132156	61.726533	NaN	66.532279	3.405623	NaN	-1.400123
65.132156	60.676140	NaN	63.994243	4.456016	NaN	1.137913
65.132156	58.620004	NaN	61.603818	6.512152	NaN	3.528338
65.132156	64.432347	NaN	61.696380	0.699809	NaN	3.435775
65.132156	67.478663	NaN	70.786875	-2.346507	NaN	-5.654719
65.132156	58.416275	NaN	67.611989	6.715881	NaN	-2.479833
65.132156	66.981053	NaN	66.306323	-1.848897	NaN	-1.174167
65.132156	61.109075	NaN	62.493476	4.023081	NaN	2.638680
65.132156	56.036027	NaN	67.635850	9.096129	NaN	-2.503694
65.132156	68.369993	NaN	68.411033	-3.237837	NaN	-3.278877
65.132156	62.376923	NaN	62.996783	2.755233	NaN	2.135373
65.132156	68.830602	NaN	68.575749	-3.698446	NaN	-3.443593
65.132156	64.579996	NaN	68.973061	0.552160	NaN	-3.840905
65.132156	58.491544	NaN	63.629275	6.640612	NaN	1.502881
65.132156	63.275302	NaN	60.813445	1.856854	NaN	4.318711
65.132156	64.052231	NaN	67.225954	1.079925	NaN	-2.093798
65.132156	63.441014	NaN	65.957890	1.691142	NaN	-0.825734
65.132156	65.141193	NaN	67.822962	-0.009037	NaN	-2.690806
65.132156	62.720366	NaN	65.950164	2.411790	NaN	-0.818008
65.132156	62.417917	NaN	63.033437	2.714239	NaN	2.098719
65.132156	62.982662	NaN	62.350871	2.149494	NaN	2.781285
65.132156	62.176472	NaN	64.964376	2.955684	NaN	0.167780
65.132156	65.999182	NaN	67.791829	-0.867026	NaN	-2.659673
65.132156	60.606351	NaN	64.158102	4.525805	NaN	0.974054
65.132156	62.569974	NaN	66.982291	2.562182	NaN	-1.850135
65.132156	59.313255	NaN	64.884418	5.818901	NaN	0.247738
65.132156	63.754953	NaN	65.762760	1.377203	NaN	-0.630604
65.132156	63.857923	NaN	63.462441	1.274233	NaN	1.669715
65.132156	57.132600	NaN	62.656677	7.999556	NaN	2.475479
65.132156	67.016469	NaN	65.708613	-1.884313	NaN	-0.576457
65.132156	67.356119	NaN	65.676029	-2.223964	NaN	-0.543873
65.132156	60.595990	NaN	63.157631	4.536166	NaN	1.974525
65.132156	64.112229	NaN	66.270069	1.019927	NaN	-1.137913
65.132156	65.121511	NaN	64.657306	0.010645	NaN	0.474850
65.132156	62.880904	NaN	66.087411	2.251252	NaN	-0.955255
65.132156	60.628463	NaN	62.487721	4.503693	NaN	2.644435
65.132156	59.552812	NaN	61.753169	5.579344	NaN	3.378987
65.132156	66.153346	NaN	66.398604	-1.021190	NaN	-1.266448
65.132156	63.613608	NaN	62.895516	1.518548	NaN	2.236640
65.132156	63.165327	NaN	68.546470	1.966829	NaN	-3.414314
65.132156	64.021280	NaN	64.578199	1.110876	NaN	0.553957
65.132156	60.666715	NaN	67.285043	4.465441	NaN	-2.152887
65.132156	62.798667	NaN	66.573257	2.333489	NaN	-1.441101
65.132156	65.386466	NaN	64.922655	-0.254310	NaN	0.209501
65.132156	59.284401	NaN	64.234680	5.847755	NaN	0.897476
65.132156	67.871493	NaN	70.492505	-2.739337	NaN	-5.360349
65.132156	61.739061	NaN	63.878667	3.393095	NaN	1.253489
65.132156	62.452088	NaN	65.037154	2.680068	NaN	0.095002
65.132156	66.969585	NaN	65.215459	-1.837429	NaN	-0.083303
65.132156	63.365515	NaN	64.898775	1.766641	NaN	0.233381
65.132156	64.630092	NaN	64.121975	0.502064	NaN	1.010181
65.132156	68.495013	NaN	67.718596	-3.362857	NaN	-2.586440
65.132156	63.065587	NaN	66.356782	2.066569	NaN	-1.224626
65.132156	68.761459	NaN	69.762265	-3.629303	NaN	-4.630109
65.132156	65.746365	NaN	64.024046	-0.614209	NaN	1.108110
65.132156	63.229986	NaN	65.100238	1.902170	NaN	0.031918
65.132156	65.341947	NaN	64.491677	-0.209791	NaN	0.640479
65.132156	62.080702	NaN	64.870299	3.051454	NaN	0.261857
65.132156	57.903106	NaN	63.685233	7.229050	NaN	1.446923
65.132156	65.208924	NaN	60.014386	-0.076768	NaN	5.117770
65.132156	63.124389	NaN	64.137152	2.007767	NaN	0.995004
65.132156	61.466129	NaN	66.791645	3.666027	NaN	-1.659489
65.132156	66.298843	NaN	68.877150	-1.166687	NaN	-3.744994
65.132156	67.116454	NaN	67.962090	-1.984298	NaN	-2.829934
65.132156	55.376555	NaN	59.245295	9.755601	NaN	5.886861
65.132156	65.228436	NaN	65.264065	-0.096280	NaN	-0.131909
65.132156	57.277907	NaN	60.417558	7.854249	NaN	4.714598
65.132156	60.207426	NaN	64.066152	4.924730	NaN	1.066004
65.132156	61.598525	NaN	63.610918	3.533631	NaN	1.521238
65.132156	59.610361	NaN	62.149608	5.521795	NaN	2.982548
65.132156	60.723967	NaN	67.643530	4.408189	NaN	-2.511374
65.132156	62.584888	NaN	65.613269	2.547268	NaN	-0.481113
65.132156	63.300046	NaN	62.325987	1.832110	NaN	2.806169
65.132156	64.290066	NaN	69.009864	0.842090	NaN	-3.877708
65.132156	61.673513	NaN	63.744630	3.458643	NaN	1.387526
65.132156	57.866741	NaN	65.965605	7.265415	NaN	-0.833449
65.132156	64.423496	NaN	64.829362	0.708660	NaN	0.302794
65.132156	69.280324	NaN	66.292904	-4.148168	NaN	-1.160748
65.132156	59.824824	NaN	63.449978	5.307332	NaN	1.682178
65.132156	68.071193	NaN	66.500997	-2.939037	NaN	-1.368841
65.132156	66.023873	NaN	69.366472	-0.891717	NaN	-4.234316
65.132156	62.721870	NaN	60.423265	2.410286	NaN	4.708891
65.132156	64.822553	NaN	64.464729	0.309603	NaN	0.667427
65.132156	57.276691	NaN	63.055750	7.855465	NaN	2.076406
65.132156	60.242575	NaN	67.051412	4.889581	NaN	-1.919256
65.132156	59.619118	NaN	67.128579	5.513038	NaN	-1.996423
65.132156	66.548649	NaN	65.542493	-1.416493	NaN	-0.410337
65.132156	60.124224	NaN	60.509069	5.007932	NaN	4.623087
65.132156	52.366340	NaN	62.528007	12.765816	NaN	2.604149
65.132156	64.344785	NaN	65.329867	0.787371	NaN	-0.197711
65.132156	65.461930	NaN	65.988225	-0.329774	NaN	-0.856070
65.132156	60.831405	NaN	60.542449	4.300751	NaN	4.589707
65.132156	63.733314	NaN	68.748451	1.398842	NaN	-3.616295
65.132156	55.308834	NaN	60.341573	9.823322	NaN	4.790582
65.132156	62.214702	NaN	64.522138	2.917454	NaN	0.610018
65.132156	62.734726	NaN	68.521615	2.397430	NaN	-3.389459
65.132156	62.911244	NaN	65.451121	2.220912	NaN	-0.318965
65.132156	66.869256	NaN	67.917451	-1.737100	NaN	-2.785295
65.132156	64.924641	NaN	65.900100	0.207515	NaN	-0.767944
65.132156	65.713358	NaN	63.661068	-0.581202	NaN	1.471088
65.132156	63.451563	NaN	66.161623	1.680593	NaN	-1.029467
65.132156	63.875431	NaN	68.844154	1.256725	NaN	-3.711998
65.132156	66.843800	NaN	68.128768	-1.711644	NaN	-2.996612
65.132156	61.785509	NaN	64.895969	3.346647	NaN	0.236187
65.132156	57.781264	NaN	62.699042	7.350892	NaN	2.433114
65.132156	57.411911	NaN	62.181324	7.720245	NaN	2.950832
65.132156	69.696329	NaN	67.963959	-4.564173	NaN	-2.831803
65.132156	60.455303	NaN	68.342945	4.676853	NaN	-3.210789
65.132156	61.516152	NaN	68.468417	3.616004	NaN	-3.336261
65.132156	66.013620	NaN	65.167385	-0.881464	NaN	-0.035229
65.132156	61.006961	NaN	65.539071	4.125195	NaN	-0.406915
65.132156	65.957391	NaN	61.653189	-0.825235	NaN	3.478967
65.132156	62.302603	NaN	62.864378	2.829553	NaN	2.267778
65.132156	63.173984	NaN	60.891737	1.958172	NaN	4.240419
65.132156	66.591249	NaN	64.978258	-1.459093	NaN	0.153898
65.132156	67.845863	NaN	66.975178	-2.713707	NaN	-1.843022
65.132156	70.253895	NaN	69.008478	-5.121739	NaN	-3.876323
65.132156	62.216418	NaN	65.933031	2.915738	NaN	-0.800875
65.132156	66.596703	NaN	67.556643	-1.464548	NaN	-2.424487
65.132156	62.877459	NaN	63.927608	2.254697	NaN	1.204548
65.132156	68.648475	NaN	69.195854	-3.516319	NaN	-4.063698
65.132156	62.974206	NaN	66.506289	2.157950	NaN	-1.374133
65.132156	66.966416	NaN	66.735012	-1.834260	NaN	-1.602856
65.132156	61.994343	NaN	67.775044	3.137813	NaN	-2.642888
65.132156	63.268160	NaN	64.351415	1.863996	NaN	0.780741
65.132156	58.601249	NaN	65.354659	6.530907	NaN	-0.222503
65.132156	59.998180	NaN	64.725573	5.133976	NaN	0.406583
65.132156	63.997267	NaN	69.802637	1.134889	NaN	-4.670481
65.132156	69.788450	NaN	70.029287	-4.656294	NaN	-4.897131
65.132156	70.587385	NaN	69.948429	-5.455229	NaN	-4.816273
65.132156	62.535715	NaN	64.075086	2.596441	NaN	1.057070
65.132156	55.851124	NaN	62.533839	9.281032	NaN	2.598317
65.132156	64.587285	NaN	68.103623	0.544871	NaN	-2.971467
65.132156	64.664871	NaN	65.741804	0.467285	NaN	-0.609648
65.132156	66.154850	NaN	68.500164	-1.022694	NaN	-3.368008
65.132156	65.304224	NaN	65.810214	-0.172068	NaN	-0.678058
65.132156	58.218319	NaN	65.585861	6.913837	NaN	-0.453705
65.132156	63.350765	NaN	67.726491	1.781391	NaN	-2.594335
65.132156	66.250728	NaN	67.495711	-1.118572	NaN	-2.363555
65.132156	61.200614	NaN	60.055319	3.931542	NaN	5.076837
65.132156	60.000917	NaN	61.785456	5.131239	NaN	3.346700
65.132156	67.158777	NaN	68.384342	-2.026621	NaN	-3.252186
65.132156	64.280336	NaN	66.743209	0.851820	NaN	-1.611053
65.132156	69.689238	NaN	67.456796	-4.557082	NaN	-2.324640
65.132156	63.806062	NaN	63.044575	1.326094	NaN	2.087581
65.132156	58.865765	NaN	63.616562	6.266391	NaN	1.515594
65.132156	63.353550	NaN	67.574372	1.778606	NaN	-2.442216
65.132156	63.443334	NaN	66.797325	1.688822	NaN	-1.665169
65.132156	61.199358	NaN	63.389183	3.932798	NaN	1.742973
65.132156	63.225620	NaN	61.591272	1.906536	NaN	3.540884
65.132156	60.048694	NaN	61.463581	5.083462	NaN	3.668575
65.132156	62.895264	NaN	65.218636	2.236892	NaN	-0.086480
65.132156	63.533820	NaN	65.690160	1.598336	NaN	-0.558004
65.132156	57.130512	NaN	62.339652	8.001644	NaN	2.792504
65.132156	59.686514	NaN	63.809910	5.445642	NaN	1.322246
65.132156	65.603070	NaN	67.735031	-0.470914	NaN	-2.602875
65.132156	60.768783	NaN	64.212391	4.363373	NaN	0.919765
65.132156	61.497439	NaN	64.688950	3.634717	NaN	0.443206
65.132156	65.721887	NaN	64.747204	-0.589731	NaN	0.384952
65.132156	64.033963	NaN	65.575884	1.098193	NaN	-0.443728
65.132156	61.584560	NaN	63.562516	3.547596	NaN	1.569640
65.132156	60.705161	NaN	66.616449	4.426995	NaN	-1.484293
65.132156	66.592709	NaN	67.478368	-1.460553	NaN	-2.346212
65.132156	60.920227	NaN	56.508505	4.211929	NaN	8.623651
65.132156	63.669729	NaN	63.085185	1.462427	NaN	2.046971
65.132156	64.553987	NaN	65.720776	0.578169	NaN	-0.588620
65.132156	66.622821	NaN	67.142608	-1.490665	NaN	-2.010452
65.132156	65.222026	NaN	65.442777	-0.089870	NaN	-0.310621
65.132156	61.171110	NaN	66.601962	3.961046	NaN	-1.469806
65.132156	58.071659	NaN	64.595194	7.060497	NaN	0.536962
65.132156	66.419257	NaN	65.807145	-1.287101	NaN	-0.674989
65.132156	66.340640	NaN	67.060780	-1.208484	NaN	-1.928624
65.132156	64.740936	NaN	63.738813	0.391220	NaN	1.393343
65.132156	56.278619	NaN	60.830685	8.853537	NaN	4.301471
65.132156	66.778478	NaN	69.318572	-1.646322	NaN	-4.186416
65.132156	68.419670	NaN	65.201957	-3.287514	NaN	-0.069801
65.132156	65.265461	NaN	65.453346	-0.133305	NaN	-0.321190
65.132156	62.450520	NaN	61.754283	2.681636	NaN	3.377873
65.132156	65.508083	NaN	65.440403	-0.375927	NaN	-0.308247
65.132156	65.015828	NaN	66.729838	0.116328	NaN	-1.597682
65.132156	59.286210	NaN	60.250344	5.845946	NaN	4.881812
65.132156	59.403973	NaN	64.826833	5.728183	NaN	0.305323
65.132156	64.887564	NaN	63.575325	0.244592	NaN	1.556831
65.132156	61.956649	NaN	64.792876	3.175507	NaN	0.339280
65.132156	63.227040	NaN	61.708457	1.905116	NaN	3.423699
65.132156	61.773516	NaN	65.116250	3.358640	NaN	0.015906
65.132156	63.473521	NaN	64.397136	1.658635	NaN	0.735020
65.132156	61.584068	NaN	62.109455	3.548088	NaN	3.022701
65.132156	65.466928	NaN	67.413267	-0.334772	NaN	-2.281111
65.132156	63.485769	NaN	61.717954	1.646387	NaN	3.414202
65.132156	65.575509	NaN	62.420681	-0.443353	NaN	2.711475
65.132156	64.389540	NaN	68.097506	0.742616	NaN	-2.965350
65.132156	65.060496	NaN	63.998093	0.071660	NaN	1.134063
65.132156	60.979183	NaN	63.650928	4.152973	NaN	1.481228
65.132156	60.886072	NaN	63.402720	4.246084	NaN	1.729436
65.132156	63.709759	NaN	68.818582	1.422397	NaN	-3.686426
65.132156	61.407444	NaN	63.434464	3.724712	NaN	1.697692
65.132156	67.237050	NaN	67.584112	-2.104894	NaN	-2.451956
65.132156	63.628415	NaN	64.643696	1.503740	NaN	0.488460
65.132156	59.300854	NaN	64.970388	5.831302	NaN	0.161768
65.132156	57.750427	NaN	62.021136	7.381729	NaN	3.111020
65.132156	62.501459	NaN	65.001517	2.630697	NaN	0.130639
65.132156	65.757627	NaN	67.647615	-0.625471	NaN	-2.515459
65.132156	61.549075	NaN	62.336394	3.583081	NaN	2.795762
65.132156	66.528420	NaN	65.851921	-1.396264	NaN	-0.719765
65.132156	66.146259	NaN	63.311323	-1.014103	NaN	1.820833
65.132156	65.144099	NaN	65.119103	-0.011943	NaN	0.013053
65.132156	62.059764	NaN	61.115525	3.072392	NaN	4.016631
65.132156	67.862205	NaN	62.251880	-2.730049	NaN	2.880276
65.132156	63.098573	NaN	66.612195	2.033583	NaN	-1.480039
65.132156	62.017208	NaN	64.349521	3.114948	NaN	0.782635
65.132156	60.355786	NaN	67.477631	4.776370	NaN	-2.345475
65.132156	64.259057	NaN	68.330832	0.873099	NaN	-3.198676
65.132156	59.219738	NaN	62.566318	5.912418	NaN	2.565838
65.132156	60.253991	NaN	64.520005	4.878165	NaN	0.612151
65.132156	59.692418	NaN	65.626265	5.439738	NaN	-0.494109
65.132156	67.066028	NaN	68.744311	-1.933872	NaN	-3.612155
65.132156	62.913783	NaN	67.178526	2.218373	NaN	-2.046370
65.132156	68.504448	NaN	65.134217	-3.372292	NaN	-0.002061
65.132156	68.411956	NaN	69.910896	-3.279800	NaN	-4.778740
65.132156	60.061429	NaN	62.690642	5.070727	NaN	2.441514
65.132156	64.787604	NaN	65.585014	0.344552	NaN	-0.452858
65.132156	60.668527	NaN	59.889311	4.463629	NaN	5.242845
65.132156	67.305914	NaN	64.575654	-2.173758	NaN	0.556502
65.132156	61.492465	NaN	64.673436	3.639691	NaN	0.458720
65.132156	58.265380	NaN	61.021690	6.866776	NaN	4.110466
65.132156	59.759348	NaN	61.412125	5.372808	NaN	3.720031
65.132156	66.440200	NaN	66.434111	-1.308044	NaN	-1.301955
65.132156	61.102472	NaN	63.330226	4.029684	NaN	1.801930
65.132156	67.029160	NaN	69.365613	-1.897004	NaN	-4.233457
65.132156	63.769435	NaN	62.235187	1.362721	NaN	2.896969
65.132156	61.924491	NaN	61.240370	3.207665	NaN	3.891786
65.132156	68.471340	NaN	68.775188	-3.339184	NaN	-3.643033
65.132156	64.032822	NaN	63.610411	1.099334	NaN	1.521745
65.132156	64.131008	NaN	60.075796	1.001148	NaN	5.056360
65.132156	65.999738	NaN	67.750258	-0.867582	NaN	-2.618102
65.132156	56.170725	NaN	59.640867	8.961431	NaN	5.491289
65.132156	63.840503	NaN	67.043735	1.291653	NaN	-1.911579
65.132156	61.589902	NaN	65.723015	3.542254	NaN	-0.590859
65.132156	57.983409	NaN	67.089716	7.148747	NaN	-1.957560
65.132156	61.785454	NaN	66.946167	3.346702	NaN	-1.814011
65.132156	63.695954	NaN	68.727405	1.436202	NaN	-3.595249
65.132156	62.599277	NaN	61.290838	2.532879	NaN	3.841318
65.132156	64.558297	NaN	65.647150	0.573859	NaN	-0.514994
65.132156	60.487597	NaN	63.817228	4.644559	NaN	1.314928
65.132156	56.170760	NaN	66.902235	8.961396	NaN	-1.770079
65.132156	64.871417	NaN	66.591822	0.260739	NaN	-1.459666
65.132156	64.705268	NaN	62.886936	0.426888	NaN	2.245220
65.132156	65.756223	NaN	67.513590	-0.624067	NaN	-2.381434
65.132156	64.130801	NaN	66.721185	1.001355	NaN	-1.589029
65.132156	61.036068	NaN	58.195068	4.096088	NaN	6.937088
65.132156	63.046726	NaN	69.430077	2.085430	NaN	-4.297921
65.132156	59.162711	NaN	64.226943	5.969445	NaN	0.905213
65.132156	62.015287	NaN	68.831945	3.116869	NaN	-3.699789
65.132156	62.950056	NaN	63.412508	2.182100	NaN	1.719648
65.132156	63.876328	NaN	62.407474	1.255828	NaN	2.724682
65.132156	61.889008	NaN	63.360195	3.243148	NaN	1.771961
65.132156	61.749025	NaN	59.503798	3.383131	NaN	5.628358
65.132156	60.076550	NaN	62.375269	5.055606	NaN	2.756887
65.132156	57.320077	NaN	59.307605	7.812079	NaN	5.824551
65.132156	63.349940	NaN	64.782001	1.782216	NaN	0.350155
65.132156	63.744077	NaN	60.111838	1.388079	NaN	5.020318
65.132156	62.541717	NaN	67.160529	2.590439	NaN	-2.028373
65.132156	60.774281	NaN	64.477609	4.357875	NaN	0.654547
65.132156	68.015287	NaN	68.775144	-2.883131	NaN	-3.642988
65.132156	70.333959	NaN	68.661513	-5.201803	NaN	-3.529357
65.132156	59.976436	NaN	65.752684	5.155719	NaN	-0.620528
65.132156	62.480472	NaN	63.036133	2.651684	NaN	2.096023
65.132156	64.514446	NaN	63.861221	0.617710	NaN	1.270935
65.132156	65.544127	NaN	67.789007	-0.411971	NaN	-2.656851
65.132156	64.006407	NaN	66.062466	1.125749	NaN	-0.930310
65.132156	65.979700	NaN	70.141464	-0.847544	NaN	-5.009308
65.132156	64.809206	NaN	66.200222	0.322950	NaN	-1.068066
65.132156	67.769085	NaN	63.402495	-2.636929	NaN	1.729661
65.132156	59.520302	NaN	64.952093	5.611854	NaN	0.180063
65.132156	64.303941	NaN	66.796504	0.828215	NaN	-1.664348
65.132156	64.087678	NaN	66.174521	1.044478	NaN	-1.042365
65.132156	61.013686	NaN	63.869262	4.118470	NaN	1.262894
65.132156	62.603436	NaN	59.586934	2.528720	NaN	5.545222
65.132156	63.472123	NaN	65.226820	1.660033	NaN	-0.094664
65.132156	62.229648	NaN	66.742980	2.902508	NaN	-1.610824
65.132156	56.098969	NaN	64.597873	9.033187	NaN	0.534283
65.132156	66.435218	NaN	66.805094	-1.303062	NaN	-1.672938
65.132156	62.521450	NaN	63.500165	2.610706	NaN	1.631991
65.132156	55.029691	NaN	61.319784	10.102465	NaN	3.812372
65.132156	67.377477	NaN	68.639762	-2.245321	NaN	-3.507606
65.132156	65.253439	NaN	61.847121	-0.121283	NaN	3.285035
65.132156	64.648132	NaN	69.216959	0.484024	NaN	-4.084803
65.132156	59.366502	NaN	63.407486	5.765654	NaN	1.724670
65.132156	62.055055	NaN	65.592504	3.077101	NaN	-0.460348
65.132156	65.137004	NaN	65.786941	-0.004848	NaN	-0.654785
65.132156	63.377167	NaN	66.118015	1.754989	NaN	-0.985859
65.132156	61.342589	NaN	62.908262	3.789567	NaN	2.223894
65.132156	61.908471	NaN	69.949777	3.223685	NaN	-4.817621
65.132156	66.826756	NaN	66.151123	-1.694600	NaN	-1.018967
65.132156	63.284224	NaN	63.364768	1.847932	NaN	1.767388
65.132156	64.116559	NaN	66.828878	1.015597	NaN	-1.696722
65.132156	64.872139	NaN	69.819066	0.260017	NaN	-4.686910
65.132156	65.165454	NaN	62.247701	-0.033298	NaN	2.884455
65.132156	69.454215	NaN	68.456967	-4.322059	NaN	-3.324811
65.132156	58.194528	NaN	63.683198	6.937628	NaN	1.448958
65.132156	59.286397	NaN	67.441775	5.845759	NaN	-2.309619
65.132156	67.112703	NaN	67.282943	-1.980547	NaN	-2.150787
65.132156	64.056465	NaN	67.036040	1.075691	NaN	-1.903884
65.132156	64.123313	NaN	65.424814	1.008843	NaN	-0.292658
65.132156	64.111980	NaN	64.702199	1.020176	NaN	0.429957
65.132156	61.135598	NaN	64.324504	3.996558	NaN	0.807652
65.132156	65.747048	NaN	66.209820	-0.614892	NaN	-1.077664
65.132156	64.128718	NaN	64.844328	1.003438	NaN	0.287828
65.132156	64.570703	NaN	63.638536	0.561453	NaN	1.493620
65.132156	65.260845	NaN	64.454501	-0.128689	NaN	0.677655
65.132156	68.170980	NaN	70.687948	-3.038824	NaN	-5.555792
65.132156	70.643784	NaN	66.271685	-5.511628	NaN	-1.139529
65.132156	63.308150	NaN	64.726588	1.824006	NaN	0.405568
65.132156	61.219907	NaN	64.754089	3.912249	NaN	0.378067
65.132156	62.436411	NaN	67.723282	2.695745	NaN	-2.591126
65.132156	68.706921	NaN	65.062733	-3.574765	NaN	0.069423
65.132156	60.355625	NaN	64.015259	4.776531	NaN	1.116897
65.132156	61.527484	NaN	65.275842	3.604672	NaN	-0.143686
65.132156	67.891904	NaN	67.670392	-2.759748	NaN	-2.538236
65.132156	64.825624	NaN	67.931842	0.306532	NaN	-2.799686
65.132156	61.652891	NaN	60.907272	3.479265	NaN	4.224884
65.132156	61.364245	NaN	64.746840	3.767911	NaN	0.385316
65.132156	66.491067	NaN	69.272790	-1.358911	NaN	-4.140634
65.132156	64.710560	NaN	67.351631	0.421596	NaN	-2.219475
65.132156	58.589807	NaN	66.149972	6.542349	NaN	-1.017816
65.132156	66.647930	NaN	68.519748	-1.515774	NaN	-3.387592
65.132156	67.706080	NaN	67.068810	-2.573924	NaN	-1.936654
65.132156	68.854875	NaN	70.404724	-3.722719	NaN	-5.272568
65.132156	66.302456	NaN	67.125427	-1.170300	NaN	-1.993271
65.132156	57.990305	NaN	64.578195	7.141851	NaN	0.553961
65.132156	69.707101	NaN	65.309848	-4.574945	NaN	-0.177692
65.132156	65.674110	NaN	64.727375	-0.541954	NaN	0.404781
65.132156	67.258866	NaN	67.293066	-2.126710	NaN	-2.160910
65.132156	61.809484	NaN	66.593443	3.322672	NaN	-1.461287
65.132156	59.037828	NaN	65.245221	6.094328	NaN	-0.113065
65.132156	62.890030	NaN	67.352946	2.242126	NaN	-2.220790
65.132156	64.185240	NaN	65.392774	0.946916	NaN	-0.260618
65.132156	61.679663	NaN	62.074262	3.452493	NaN	3.057894
65.132156	62.527754	NaN	63.658251	2.604402	NaN	1.473905
65.132156	61.617632	NaN	62.262103	3.514524	NaN	2.870053
65.132156	64.699211	NaN	68.867601	0.432945	NaN	-3.735445
65.132156	62.167256	NaN	62.539114	2.964900	NaN	2.593042
65.132156	61.944169	NaN	64.930889	3.187987	NaN	0.201267
65.132156	66.080253	NaN	67.472012	-0.948097	NaN	-2.339856
65.132156	68.691755	NaN	68.267642	-3.559599	NaN	-3.135486
65.132156	61.008751	NaN	69.028349	4.123405	NaN	-3.896193
65.132156	63.969174	NaN	63.615454	1.162982	NaN	1.516702
65.132156	65.269607	NaN	64.400134	-0.137451	NaN	0.732022
65.132156	60.064390	NaN	61.373177	5.067766	NaN	3.758979
65.132156	59.114505	NaN	62.113198	6.017651	NaN	3.018958
65.132156	59.719261	NaN	63.960626	5.412895	NaN	1.171530
65.132156	63.625686	NaN	64.987530	1.506470	NaN	0.144626
65.132156	64.581903	NaN	61.714658	0.550253	NaN	3.417498
65.132156	63.165690	NaN	65.450298	1.966466	NaN	-0.318142
65.132156	65.362310	NaN	56.055472	-0.230154	NaN	9.076684
65.132156	62.707211	NaN	64.229852	2.424945	NaN	0.902304
65.132156	68.792891	NaN	68.422639	-3.660735	NaN	-3.290483
65.132156	64.409515	NaN	66.377874	0.722641	NaN	-1.245718
65.132156	64.929214	NaN	62.012779	0.202942	NaN	3.119377
65.132156	60.896907	NaN	66.816062	4.235249	NaN	-1.683906
65.132156	57.694950	NaN	67.371847	7.437206	NaN	-2.239691
65.132156	61.852255	NaN	61.595295	3.279901	NaN	3.536861
65.132156	64.023048	NaN	66.913257	1.109108	NaN	-1.781101
65.132156	59.542872	NaN	62.830280	5.589284	NaN	2.301876
65.132156	61.485809	NaN	66.588944	3.646347	NaN	-1.456788
65.132156	63.500999	NaN	64.674333	1.631157	NaN	0.457823
65.132156	63.441431	NaN	66.072435	1.690725	NaN	-0.940279
65.132156	61.927911	NaN	67.811208	3.204245	NaN	-2.679052
65.132156	58.660173	NaN	65.720648	6.471983	NaN	-0.588492
65.132156	61.672698	NaN	64.844786	3.459458	NaN	0.287370
65.132156	62.506893	NaN	67.594775	2.625263	NaN	-2.462619
65.132156	61.216712	NaN	63.842256	3.915444	NaN	1.289900
65.132156	61.133471	NaN	65.094972	3.998685	NaN	0.037184
65.132156	56.995792	NaN	65.323434	8.136364	NaN	-0.191278
65.132156	61.833179	NaN	67.061977	3.298977	NaN	-1.929821
65.132156	61.425608	NaN	62.925506	3.706548	NaN	2.206650
65.132156	63.499713	NaN	65.876714	1.632443	NaN	-0.744558
65.132156	61.426574	NaN	61.676071	3.705582	NaN	3.456085
65.132156	67.415275	NaN	68.252958	-2.283119	NaN	-3.120802
65.132156	65.299272	NaN	66.111591	-0.167116	NaN	-0.979435
65.132156	65.438902	NaN	67.210712	-0.306746	NaN	-2.078556
65.132156	59.722317	NaN	64.044851	5.409839	NaN	1.087305
65.132156	58.105053	NaN	64.846215	7.027103	NaN	0.285941
65.132156	63.562546	NaN	61.274751	1.569610	NaN	3.857405
65.132156	62.166042	NaN	66.358921	2.966114	NaN	-1.226765
65.132156	63.978446	NaN	66.426920	1.153710	NaN	-1.294764
65.132156	63.639816	NaN	62.123471	1.492340	NaN	3.008685
65.132156	62.049841	NaN	64.697551	3.082315	NaN	0.434605
65.132156	61.800258	NaN	62.774313	3.331898	NaN	2.357843
65.132156	64.666756	NaN	61.986786	0.465400	NaN	3.145370
65.132156	62.010673	NaN	65.897614	3.121483	NaN	-0.765458
65.132156	65.074660	NaN	62.743676	0.057496	NaN	2.388479
65.132156	58.566236	NaN	68.470519	6.565920	NaN	-3.338363
65.132156	61.084824	NaN	57.806509	4.047332	NaN	7.325647
65.132156	67.484716	NaN	68.060046	-2.352560	NaN	-2.927890
65.132156	60.929872	NaN	62.754727	4.202284	NaN	2.377429
65.132156	64.886662	NaN	59.775263	0.245494	NaN	5.356893
65.132156	66.120153	NaN	64.222887	-0.987997	NaN	0.909269
65.132156	58.319478	NaN	63.080434	6.812678	NaN	2.051722
65.132156	61.364226	NaN	66.191578	3.767930	NaN	-1.059422
65.132156	59.618307	NaN	63.175809	5.513849	NaN	1.956347
65.132156	56.176008	NaN	64.175888	8.956148	NaN	0.956268
65.132156	60.647379	NaN	62.821023	4.484777	NaN	2.311133
65.132156	64.894709	NaN	65.158873	0.237447	NaN	-0.026717
65.132156	60.117892	NaN	64.777040	5.014264	NaN	0.355116
65.132156	62.771552	NaN	65.993222	2.360604	NaN	-0.861066
65.132156	60.177482	NaN	65.278736	4.954674	NaN	-0.146580
65.132156	69.728594	NaN	69.897146	-4.596438	NaN	-4.764990
65.132156	60.649600	NaN	63.685770	4.482556	NaN	1.446386
65.132156	64.580780	NaN	66.528402	0.551376	NaN	-1.396246
65.132156	66.089858	NaN	63.421007	-0.957702	NaN	1.711149
65.132156	59.655554	NaN	59.633374	5.476602	NaN	5.498782
65.132156	64.304718	NaN	68.161333	0.827438	NaN	-3.029177
65.132156	65.467628	NaN	64.814973	-0.335472	NaN	0.317183
65.132156	64.563972	NaN	63.136410	0.568184	NaN	1.995746
65.132156	57.366870	NaN	60.246669	7.765286	NaN	4.885487
65.132156	64.029733	NaN	68.166084	1.102423	NaN	-3.033928
65.132156	61.679798	NaN	59.926896	3.452358	NaN	5.205260
65.132156	63.156808	NaN	65.249556	1.975348	NaN	-0.117400
65.132156	62.691909	NaN	64.742556	2.440247	NaN	0.389600
65.132156	64.644238	NaN	64.274016	0.487918	NaN	0.858140
65.132156	67.563546	NaN	66.409073	-2.431390	NaN	-1.276917
65.132156	66.290257	NaN	65.310354	-1.158101	NaN	-0.178198
65.132156	62.361407	NaN	63.482151	2.770749	NaN	1.650005
65.132156	63.148515	NaN	65.084386	1.983641	NaN	0.047770
65.132156	65.882065	NaN	64.357180	-0.749909	NaN	0.774976
65.132156	64.897293	NaN	66.564115	0.234863	NaN	-1.431959
65.132156	65.261423	NaN	64.152432	-0.129267	NaN	0.979724
65.132156	61.590944	NaN	63.311901	3.541212	NaN	1.820255
65.132156	61.704277	NaN	66.888498	3.427879	NaN	-1.756342
65.132156	59.754652	NaN	63.182279	5.377504	NaN	1.949877
65.132156	62.365544	NaN	66.653650	2.766612	NaN	-1.521494
65.132156	64.047443	NaN	60.063542	1.084713	NaN	5.068614
65.132156	66.037059	NaN	69.345727	-0.904903	NaN	-4.213571
65.132156	57.563338	NaN	63.332134	7.568818	NaN	1.800022
65.132156	61.378018	NaN	70.441324	3.754138	NaN	-5.309168
65.132156	60.882103	NaN	64.803835	4.250053	NaN	0.328321
65.132156	58.851107	NaN	61.495272	6.281049	NaN	3.636884
65.132156	69.685979	NaN	70.514943	-4.553823	NaN	-5.382787
65.132156	59.763102	NaN	68.596623	5.369054	NaN	-3.464467
65.132156	59.887654	NaN	64.437412	5.244502	NaN	0.694744
65.132156	62.599679	NaN	63.814309	2.532477	NaN	1.317847
65.132156	65.050576	NaN	61.932454	0.081580	NaN	3.199702
65.132156	58.584900	NaN	64.472477	6.547255	NaN	0.659679
65.132156	60.530187	NaN	64.313077	4.601969	NaN	0.819079
65.132156	61.988876	NaN	63.808820	3.143280	NaN	1.323336
65.132156	63.286924	NaN	63.442217	1.845232	NaN	1.689939
65.132156	67.296283	NaN	67.398956	-2.164127	NaN	-2.266800
65.132156	66.362256	NaN	65.076898	-1.230100	NaN	0.055258
65.132156	59.506324	NaN	65.041466	5.625832	NaN	0.090690
65.132156	66.561633	NaN	70.109599	-1.429477	NaN	-4.977443
65.132156	65.013884	NaN	67.332100	0.118272	NaN	-2.199944
65.132156	61.803128	NaN	65.203665	3.329028	NaN	-0.071509
65.132156	58.439220	NaN	60.387186	6.692936	NaN	4.744970
65.132156	65.329807	NaN	66.627532	-0.197651	NaN	-1.495376
65.132156	62.765094	NaN	60.031773	2.367062	NaN	5.100383
65.132156	59.170821	NaN	63.054203	5.961335	NaN	2.077953
65.132156	62.599109	NaN	64.408530	2.533047	NaN	0.723626
65.132156	61.377143	NaN	62.804363	3.755013	NaN	2.327793
65.132156	64.539745	NaN	65.148424	0.592411	NaN	-0.016268
65.132156	62.098177	NaN	66.943236	3.033979	NaN	-1.811080
65.132156	59.135849	NaN	62.336144	5.996307	NaN	2.796012
65.132156	60.632588	NaN	65.969169	4.499568	NaN	-0.837013
65.132156	67.131783	NaN	66.182141	-1.999627	NaN	-1.049985
65.132156	67.216877	NaN	65.099022	-2.084721	NaN	0.033134
65.132156	63.367497	NaN	60.380198	1.764659	NaN	4.751958
65.132156	67.228531	NaN	68.578588	-2.096375	NaN	-3.446432
65.132156	64.573397	NaN	69.647235	0.558759	NaN	-4.515079
65.132156	58.609876	NaN	63.902979	6.522280	NaN	1.229177
65.132156	70.038317	NaN	65.924791	-4.906161	NaN	-0.792635
65.132156	65.906527	NaN	64.595481	-0.774371	NaN	0.536675
65.132156	65.215130	NaN	71.797734	-0.082974	NaN	-6.665578
65.132156	62.892029	NaN	64.435752	2.240127	NaN	0.696404
65.132156	66.115038	NaN	63.607188	-0.982882	NaN	1.524968
65.132156	59.298002	NaN	65.222919	5.834154	NaN	-0.090763
65.132156	59.789425	NaN	62.996447	5.342731	NaN	2.135709
65.132156	59.896600	NaN	61.970649	5.235556	NaN	3.161507
65.132156	66.879781	NaN	68.094776	-1.747625	NaN	-2.962620
65.132156	59.014168	NaN	65.918162	6.117988	NaN	-0.786006
65.132156	63.048645	NaN	61.990192	2.083511	NaN	3.141964
65.132156	65.865611	NaN	64.013576	-0.733455	NaN	1.118580
65.132156	56.968135	NaN	61.572346	8.164021	NaN	3.559810
65.132156	65.673764	NaN	63.635448	-0.541608	NaN	1.496708
65.132156	60.556737	NaN	65.059575	4.575419	NaN	0.072581
65.132156	60.703058	NaN	62.840701	4.429098	NaN	2.291455
65.132156	62.168147	NaN	65.599792	2.964009	NaN	-0.467636
65.132156	68.336619	NaN	65.229223	-3.204463	NaN	-0.097067
65.132156	65.584329	NaN	65.291131	-0.452173	NaN	-0.158975
65.132156	57.594143	NaN	64.553696	7.538013	NaN	0.578460
65.132156	69.818537	NaN	65.533521	-4.686381	NaN	-0.401365
65.132156	66.102167	NaN	70.246270	-0.970011	NaN	-5.114114
65.132156	63.486218	NaN	62.667631	1.645938	NaN	2.464525
65.132156	66.636862	NaN	67.030539	-1.504706	NaN	-1.898383
65.132156	61.602057	NaN	63.120813	3.530099	NaN	2.011343
65.132156	63.198582	NaN	62.726359	1.933574	NaN	2.405797
65.132156	62.858167	NaN	66.047274	2.273989	NaN	-0.915118
65.132156	66.558575	NaN	69.206226	-1.426419	NaN	-4.074070
65.132156	63.910882	NaN	70.055533	1.221274	NaN	-4.923377
65.132156	60.536375	NaN	67.584867	4.595781	NaN	-2.452711
65.132156	63.069161	NaN	64.858994	2.062995	NaN	0.273162
65.132156	63.295014	NaN	65.986992	1.837142	NaN	-0.854836
65.132156	65.715502	NaN	66.300687	-0.583346	NaN	-1.168531
65.132156	64.830637	NaN	67.420536	0.301519	NaN	-2.288380
65.132156	68.747860	NaN	65.975182	-3.615704	NaN	-0.843026
65.132156	64.279497	NaN	66.233352	0.852659	NaN	-1.101196
65.132156	65.032281	NaN	67.039104	0.099875	NaN	-1.906948
65.132156	61.938370	NaN	64.332534	3.193786	NaN	0.799622
65.132156	65.600103	NaN	65.633421	-0.467947	NaN	-0.501265
65.132156	56.928370	NaN	58.518982	8.203786	NaN	6.613174
65.132156	66.710811	NaN	70.930198	-1.578655	NaN	-5.798042
65.132156	61.843721	NaN	64.245746	3.288435	NaN	0.886410
65.132156	64.959392	NaN	68.125155	0.172764	NaN	-2.992999
65.132156	64.455111	NaN	63.786308	0.677045	NaN	1.345848
65.132156	67.951747	NaN	67.362846	-2.819591	NaN	-2.230690
65.132156	68.394670	NaN	68.300178	-3.262514	NaN	-3.168022
65.132156	64.312620	NaN	67.020638	0.819536	NaN	-1.888482
65.132156	58.305574	NaN	63.281689	6.826582	NaN	1.850467
65.132156	64.488210	NaN	67.796289	0.643946	NaN	-2.664133
65.132156	66.397492	NaN	63.060483	-1.265336	NaN	2.071673
65.132156	61.243385	NaN	63.340140	3.888771	NaN	1.792016
65.132156	61.576338	NaN	61.406761	3.555818	NaN	3.725395
65.132156	62.380993	NaN	63.541957	2.751163	NaN	1.590199
65.132156	60.040340	NaN	60.869650	5.091816	NaN	4.262506
65.132156	67.722617	NaN	67.527067	-2.590461	NaN	-2.394911
65.132156	61.987876	NaN	65.806421	3.144280	NaN	-0.674265
65.132156	64.863976	NaN	65.512723	0.268180	NaN	-0.380567
65.132156	68.789165	NaN	66.861578	-3.657009	NaN	-1.729422
65.132156	57.015370	NaN	63.500158	8.116786	NaN	1.631998
65.132156	59.283895	NaN	63.870756	5.848261	NaN	1.261400
65.132156	63.186944	NaN	67.697243	1.945212	NaN	-2.565087
65.132156	61.096072	NaN	65.053818	4.036084	NaN	0.078338
65.132156	65.655090	NaN	65.288452	-0.522934	NaN	-0.156296
65.132156	64.449819	NaN	66.343941	0.682337	NaN	-1.211785
65.132156	64.596988	NaN	65.458295	0.535168	NaN	-0.326139
65.132156	62.008569	NaN	60.224797	3.123587	NaN	4.907359
65.132156	70.254366	NaN	69.999012	-5.122210	NaN	-4.866856
65.132156	61.300943	NaN	64.789008	3.831213	NaN	0.343148
65.132156	63.855670	NaN	65.225234	1.276486	NaN	-0.093078
65.132156	65.964453	NaN	65.823636	-0.832297	NaN	-0.691480
65.132156	63.338511	NaN	63.132217	1.793645	NaN	1.999939
65.132156	59.753884	NaN	65.661103	5.378272	NaN	-0.528947
65.132156	66.768544	NaN	64.586613	-1.636388	NaN	0.545543
65.132156	63.312294	NaN	67.758634	1.819862	NaN	-2.626478
65.132156	62.012671	NaN	64.740923	3.119485	NaN	0.391233
65.132156	54.842870	NaN	61.766697	10.289286	NaN	3.365459
65.132156	63.805615	NaN	63.768165	1.326541	NaN	1.363991
65.132156	55.521141	NaN	60.759190	9.611015	NaN	4.372966
65.132156	59.138102	NaN	62.517083	5.994054	NaN	2.615073
65.132156	64.282623	NaN	66.938324	0.849533	NaN	-1.806168
65.132156	61.411356	NaN	66.934668	3.720800	NaN	-1.802512
65.132156	67.204356	NaN	67.948937	-2.072200	NaN	-2.816781
65.132156	67.591792	NaN	67.346402	-2.459636	NaN	-2.214246
65.132156	65.432775	NaN	65.071715	-0.300619	NaN	0.060441
65.132156	55.979227	NaN	58.946950	9.152929	NaN	6.185205
65.132156	64.289883	NaN	66.512130	0.842273	NaN	-1.379974
65.132156	57.956464	NaN	65.545547	7.175692	NaN	-0.413391
65.132156	60.842298	NaN	62.159544	4.289858	NaN	2.972612
65.132156	63.103574	NaN	64.928322	2.028582	NaN	0.203834
65.132156	65.577491	NaN	65.996541	-0.445335	NaN	-0.864385
65.132156	60.948395	NaN	66.107610	4.183761	NaN	-0.975454
65.132156	66.177973	NaN	68.271949	-1.045817	NaN	-3.139793
65.132156	61.146706	NaN	64.652986	3.985450	NaN	0.479170
65.132156	63.167287	NaN	63.994734	1.964869	NaN	1.137422
65.132156	61.300942	NaN	66.751074	3.831214	NaN	-1.618918
65.132156	61.041717	NaN	69.683305	4.090439	NaN	-4.551149
65.132156	65.664874	NaN	68.971553	-0.532718	NaN	-3.839397
65.132156	64.185231	NaN	65.114684	0.946925	NaN	0.017472
65.132156	65.259698	NaN	68.183695	-0.127542	NaN	-3.051539
65.132156	49.160115	NaN	63.577129	15.972041	NaN	1.555027
65.132156	67.359331	NaN	65.246686	-2.227175	NaN	-0.114530
65.132156	66.346609	NaN	64.084403	-1.214453	NaN	1.047753
65.132156	61.628064	NaN	64.125925	3.504092	NaN	1.006231
65.132156	62.942068	NaN	62.701007	2.190088	NaN	2.431149
65.132156	63.500450	NaN	62.631433	1.631706	NaN	2.500723
65.132156	68.199153	NaN	66.070486	-3.066997	NaN	-0.938330
65.132156	62.381078	NaN	61.253198	2.751078	NaN	3.878958
65.132156	64.300023	NaN	65.776249	0.832133	NaN	-0.644093
65.132156	61.079618	NaN	62.153937	4.052538	NaN	2.978219
65.132156	61.413782	NaN	65.400708	3.718374	NaN	-0.268552
65.132156	68.583595	NaN	66.132948	-3.451439	NaN	-1.000792
65.132156	62.078393	NaN	62.776684	3.053763	NaN	2.355472
65.132156	61.882908	NaN	62.105990	3.249248	NaN	3.026166
65.132156	63.375038	NaN	66.706155	1.757118	NaN	-1.573999
65.132156	62.839565	NaN	65.032751	2.292591	NaN	0.099405
65.132156	65.347873	NaN	65.691306	-0.215717	NaN	-0.559150
65.132156	63.889492	NaN	70.722354	1.242664	NaN	-5.590198
65.132156	56.545137	NaN	62.888003	8.587019	NaN	2.244153
65.132156	64.674743	NaN	61.846613	0.457413	NaN	3.285543
65.132156	64.663509	NaN	66.517550	0.468647	NaN	-1.385394
65.132156	67.468574	NaN	68.366185	-2.336418	NaN	-3.234029
65.132156	62.662740	NaN	63.659712	2.469416	NaN	1.472444
65.132156	66.656362	NaN	71.958275	-1.524206	NaN	-6.826119
65.132156	64.247199	NaN	64.030655	0.884957	NaN	1.101501
65.132156	59.458022	NaN	66.416011	5.674134	NaN	-1.283855
65.132156	70.295768	NaN	65.377292	-5.163612	NaN	-0.245136
65.132156	66.514691	NaN	63.722973	-1.382535	NaN	1.409183
65.132156	63.054759	NaN	62.693065	2.077397	NaN	2.439091
65.132156	65.069663	NaN	66.286222	0.062493	NaN	-1.154066
65.132156	64.392933	NaN	65.746794	0.739223	NaN	-0.614638
65.132156	62.435964	NaN	63.882610	2.696192	NaN	1.249546
65.132156	65.033051	NaN	63.083390	0.099105	NaN	2.048766
65.132156	60.387237	NaN	64.209399	4.744919	NaN	0.922757
65.132156	59.314000	NaN	62.954511	5.818156	NaN	2.177645
65.132156	65.396780	NaN	64.640768	-0.264624	NaN	0.491388
65.132156	63.799199	NaN	63.135432	1.332957	NaN	1.996724
65.132156	64.710729	NaN	64.587259	0.421427	NaN	0.544897
65.132156	63.302108	NaN	61.320288	1.830048	NaN	3.811868
65.132156	62.577481	NaN	68.004678	2.554675	NaN	-2.872522
65.132156	58.764211	NaN	63.085447	6.367945	NaN	2.046709
65.132156	57.778097	NaN	60.649835	7.354059	NaN	4.482321
65.132156	63.211685	NaN	66.342251	1.920471	NaN	-1.210095
65.132156	60.934827	NaN	62.804084	4.197329	NaN	2.328072
65.132156	63.526306	NaN	63.368088	1.605850	NaN	1.764068
65.132156	60.122167	NaN	66.116699	5.009989	NaN	-0.984543
65.132156	59.930991	NaN	66.852359	5.201165	NaN	-1.720203
65.132156	67.236644	NaN	69.725352	-2.104488	NaN	-4.593196
65.132156	61.696033	NaN	66.615603	3.436123	NaN	-1.483447
65.132156	61.597488	NaN	65.295986	3.534668	NaN	-0.163830
65.132156	61.948510	NaN	68.091216	3.183646	NaN	-2.959060
65.132156	72.684550	NaN	69.428596	-7.552394	NaN	-4.296440
65.132156	63.899479	NaN	60.593109	1.232677	NaN	4.539047
65.132156	67.552163	NaN	66.001509	-2.420007	NaN	-0.869353
65.132156	67.724317	NaN	68.190193	-2.592161	NaN	-3.058037
65.132156	65.975385	NaN	65.383139	-0.843229	NaN	-0.250983
65.132156	58.711544	NaN	65.837771	6.420612	NaN	-0.705615
65.132156	61.804954	NaN	63.615873	3.327202	NaN	1.516283
65.132156	64.347686	NaN	62.675038	0.784470	NaN	2.457118
65.132156	64.854310	NaN	64.493708	0.277846	NaN	0.638448
65.132156	64.162438	NaN	68.209564	0.969718	NaN	-3.077408
65.132156	64.963928	NaN	70.300413	0.168228	NaN	-5.168257
65.132156	61.988756	NaN	63.843676	3.143400	NaN	1.288480
65.132156	66.020215	NaN	65.767341	-0.888059	NaN	-0.635185
65.132156	64.354834	NaN	61.731915	0.777322	NaN	3.400241
65.132156	62.112894	NaN	66.687043	3.019262	NaN	-1.554887
65.132156	62.868391	NaN	63.501752	2.263765	NaN	1.630404
65.132156	65.675438	NaN	67.227620	-0.543282	NaN	-2.095464
65.132156	61.047592	NaN	64.275598	4.084564	NaN	0.856558
65.132156	68.347378	NaN	66.264781	-3.215222	NaN	-1.132625
65.132156	62.635055	NaN	63.424334	2.497101	NaN	1.707822
65.132156	66.650985	NaN	64.201990	-1.518829	NaN	0.930166
65.132156	64.495267	NaN	64.934032	0.636889	NaN	0.198124
65.132156	66.095361	NaN	69.631261	-0.963205	NaN	-4.499105
65.132156	65.263059	NaN	64.738126	-0.130903	NaN	0.394030
65.132156	65.016496	NaN	68.651746	0.115660	NaN	-3.519590
65.132156	66.581433	NaN	66.483005	-1.449277	NaN	-1.350849
65.132156	61.447455	NaN	60.527763	3.684701	NaN	4.604393
65.132156	67.812741	NaN	68.827387	-2.680585	NaN	-3.695231
65.132156	62.917394	NaN	63.261920	2.214762	NaN	1.870236
65.132156	68.100692	NaN	64.439770	-2.968536	NaN	0.692386
65.132156	63.949101	NaN	66.663617	1.183055	NaN	-1.531461
65.132156	61.618824	NaN	63.547807	3.513332	NaN	1.584349
65.132156	65.165057	NaN	67.013489	-0.032901	NaN	-1.881333
65.132156	63.499393	NaN	66.155791	1.632763	NaN	-1.023635
65.132156	66.457581	NaN	68.583424	-1.325425	NaN	-3.451268
65.132156	67.425021	NaN	68.320947	-2.292865	NaN	-3.188791
