# Supplementary material for: Combined Influences of Model Choice, Data Quality, and Data Quantity When Estimating Population Trends
Source: PLoS One. 2015 Jul 15;10(7):e0132255. doi: 10.1371/journal.pone.0132255 (PMC4503393; doi:10.1371/journal.pone.0132255)
Supplement: S1 Dataset — Files are organized by model type and by the input lambda value. (ZIP) [file pone.0132255.s002.zip › Snail/sims_lambda_0_9/simulationOutput_0.9_0_0.45_0.3_5.xls]

Percent_Decline_True	Median_Percent_Decline_Matrix	Median_Percent_Decline_Matrix_stable	Median_Percent_Decline_Scalar	Difference_True_Matrix	Difference_True_Matrix_Stable	Difference_True_Scalar
71.400230	87.049544	NaN	4.290942	-15.649314	NaN	67.109288
55.965647	96.426333	NaN	85.186565	-40.460686	NaN	-29.220918
93.415682	88.222163	NaN	83.868817	5.193519	NaN	9.546865
78.821951	41.289966	NaN	34.328905	37.531985	NaN	44.493046
8.740538	99.487811	NaN	91.814635	-90.747272	NaN	-83.074096
69.331742	88.244786	NaN	83.533514	-18.913044	NaN	-14.201772
82.295002	94.548645	NaN	86.249069	-12.253643	NaN	-3.954067
80.192507	94.030263	NaN	80.332232	-13.837756	NaN	-0.139725
59.452016	52.690567	NaN	-47.786159	6.761449	NaN	107.238175
77.514578	63.251999	NaN	85.948807	14.262579	NaN	-8.434228
91.126036	93.321176	NaN	78.517240	-2.195140	NaN	12.608796
81.112827	98.850312	NaN	77.194488	-17.737485	NaN	3.918339
91.323369	98.816786	NaN	68.151436	-7.493417	NaN	23.171934
-51.993161	98.390373	NaN	64.566329	-150.383534	NaN	-116.559490
76.376425	85.086574	NaN	39.452534	-8.710149	NaN	36.923891
75.061326	61.296063	NaN	81.614802	13.765263	NaN	-6.553477
75.018311	96.107629	NaN	92.273691	-21.089318	NaN	-17.255381
42.057379	-9.487487	NaN	0.735237	51.544865	NaN	41.322142
85.592769	82.942768	NaN	79.167623	2.650002	NaN	6.425147
71.014168	83.920451	NaN	79.032346	-12.906282	NaN	-8.018178
29.199347	-52.326808	NaN	18.162930	81.526154	NaN	11.036417
87.985017	65.334543	NaN	21.211093	22.650474	NaN	66.773924
88.992946	96.134978	NaN	24.519615	-7.142032	NaN	64.473332
62.222276	35.470618	NaN	85.237282	26.751658	NaN	-23.015005
47.633485	73.834062	NaN	76.000935	-26.200576	NaN	-28.367450
65.974998	99.068135	NaN	49.880481	-33.093137	NaN	16.094516
49.566484	73.515325	NaN	82.770974	-23.948840	NaN	-33.204490
83.034718	93.956429	NaN	78.370077	-10.921711	NaN	4.664641
44.043980	96.980379	NaN	65.590346	-52.936399	NaN	-21.546367
62.448628	69.240032	NaN	19.956670	-6.791404	NaN	42.491957
92.065171	90.707105	NaN	89.732109	1.358066	NaN	2.333063
86.748024	82.718431	NaN	48.432490	4.029593	NaN	38.315535
77.544644	89.952060	NaN	88.150363	-12.407416	NaN	-10.605720
82.867449	71.915530	NaN	74.785596	10.951919	NaN	8.081853
86.704374	97.840904	NaN	93.103812	-11.136530	NaN	-6.399438
82.584522	95.557361	NaN	84.561962	-12.972838	NaN	-1.977439
31.664189	99.392102	NaN	97.667224	-67.727913	NaN	-66.003034
66.230225	44.077106	NaN	35.762057	22.153120	NaN	30.468169
67.619410	83.826497	NaN	57.727515	-16.207087	NaN	9.891895
72.106297	75.456728	NaN	86.623725	-3.350431	NaN	-14.517428
78.803378	-135.036841	NaN	-92.562444	213.840218	NaN	171.365821
42.944987	75.593621	NaN	-9.210770	-32.648634	NaN	52.155757
89.101816	85.185783	NaN	-34.539038	3.916033	NaN	123.640854
50.748482	74.174382	NaN	58.726983	-23.425899	NaN	-7.978501
51.117139	96.849689	NaN	67.000700	-45.732550	NaN	-15.883561
72.873504	98.048642	NaN	98.415469	-25.175139	NaN	-25.541966
78.270021	67.553202	NaN	34.236642	10.716819	NaN	44.033379
82.649530	99.005286	NaN	90.600208	-16.355756	NaN	-7.950678
83.282601	84.626948	NaN	82.327106	-1.344347	NaN	0.955494
68.753267	62.036010	NaN	68.295640	6.717258	NaN	0.457627
56.760357	99.321861	NaN	81.689229	-42.561503	NaN	-24.928872
51.609190	74.764515	NaN	-30.357561	-23.155325	NaN	81.966751
66.208108	71.388039	NaN	-17.881134	-5.179931	NaN	84.089241
79.419684	87.036133	NaN	15.935796	-7.616449	NaN	63.483887
71.603179	91.915999	NaN	94.538475	-20.312820	NaN	-22.935296
40.395846	83.724880	NaN	85.515988	-43.329034	NaN	-45.120142
73.489555	98.991291	NaN	82.256391	-25.501735	NaN	-8.766836
56.119551	-58.684692	NaN	-114.637164	114.804243	NaN	170.756715
44.263430	89.796583	NaN	73.550710	-45.533153	NaN	-29.287280
0.147908	92.600822	NaN	78.354863	-92.452915	NaN	-78.206955
89.310233	83.690932	NaN	43.693100	5.619302	NaN	45.617133
83.071631	90.528639	NaN	83.572160	-7.457008	NaN	-0.500530
90.277796	79.334731	NaN	-26.226554	10.943065	NaN	116.504350
90.934210	96.364720	NaN	81.951449	-5.430509	NaN	8.982762
28.376861	90.933287	NaN	86.492112	-62.556426	NaN	-58.115251
76.720649	81.513912	NaN	53.064023	-4.793263	NaN	23.656625
47.172317	74.869888	NaN	62.327800	-27.697570	NaN	-15.155482
85.127776	95.516641	NaN	59.986986	-10.388866	NaN	25.140790
60.817449	-13.534604	NaN	51.557196	74.352053	NaN	9.260252
87.903820	92.912413	NaN	80.028814	-5.008593	NaN	7.875006
67.502093	97.403679	NaN	84.328036	-29.901586	NaN	-16.825943
80.489572	68.926418	NaN	83.307132	11.563153	NaN	-2.817561
86.191116	84.099616	NaN	79.057774	2.091500	NaN	7.133342
58.757413	89.622060	NaN	8.774706	-30.864647	NaN	49.982707
60.934143	98.436515	NaN	79.762478	-37.502372	NaN	-18.828335
77.044708	92.441157	NaN	90.345557	-15.396449	NaN	-13.300849
58.339634	80.423589	NaN	67.476781	-22.083955	NaN	-9.137147
67.675201	90.985616	NaN	49.799037	-23.310415	NaN	17.876164
46.154329	82.877485	NaN	3.773495	-36.723155	NaN	42.380834
77.208694	91.221760	NaN	62.035521	-14.013066	NaN	15.173173
62.926610	-189.250596	NaN	-110.444539	252.177206	NaN	173.371149
60.695154	81.955174	NaN	30.057272	-21.260020	NaN	30.637882
30.153160	96.407009	NaN	40.715920	-66.253848	NaN	-10.562760
38.859546	99.074800	NaN	94.982924	-60.215254	NaN	-56.123378
88.244770	90.644158	NaN	78.252557	-2.399388	NaN	9.992214
53.527296	85.541336	NaN	77.527996	-32.014040	NaN	-24.000699
76.361661	80.095207	NaN	70.652039	-3.733547	NaN	5.709622
8.315549	88.447205	NaN	57.090130	-80.131656	NaN	-48.774581
70.011002	25.623622	NaN	67.520963	44.387380	NaN	2.490038
80.291697	99.425667	NaN	85.969698	-19.133970	NaN	-5.678000
67.063429	75.249949	NaN	17.111383	-8.186520	NaN	49.952046
22.388267	87.601493	NaN	46.952379	-65.213226	NaN	-24.564113
78.828782	93.197471	NaN	80.777103	-14.368689	NaN	-1.948321
50.982090	56.348651	NaN	-276.406063	-5.366561	NaN	327.388153
77.202858	92.291057	NaN	62.647450	-15.088199	NaN	14.555409
81.894983	95.132693	NaN	59.498098	-13.237710	NaN	22.396885
59.783311	93.803104	NaN	64.744676	-34.019793	NaN	-4.961365
86.805208	94.072972	NaN	32.096744	-7.267764	NaN	54.708464
40.611099	97.757173	NaN	82.354905	-57.146074	NaN	-41.743806
69.021766	93.599380	NaN	67.580344	-24.577614	NaN	1.441421
48.931865	97.084225	NaN	86.805860	-48.152359	NaN	-37.873995
75.691550	92.208187	NaN	59.031668	-16.516637	NaN	16.659883
95.736249	90.481965	NaN	70.964562	5.254283	NaN	24.771687
46.987837	93.950475	NaN	88.052052	-46.962638	NaN	-41.064215
1.727023	91.413748	NaN	70.231451	-89.686725	NaN	-68.504428
77.130621	99.044880	NaN	98.447756	-21.914259	NaN	-21.317134
96.971167	79.016359	NaN	58.215791	17.954808	NaN	38.755375
49.797751	92.369448	NaN	55.228730	-42.571697	NaN	-5.430979
73.831445	98.611332	NaN	92.905374	-24.779887	NaN	-19.073929
48.455386	99.936892	NaN	95.057098	-51.481505	NaN	-46.601712
64.538881	93.884549	NaN	64.070453	-29.345668	NaN	0.468428
86.611611	85.735634	NaN	80.218834	0.875978	NaN	6.392777
85.477468	57.883875	NaN	58.531388	27.593593	NaN	26.946080
78.824108	11.002749	NaN	-7.050402	67.821360	NaN	85.874510
75.553495	94.011770	NaN	74.370659	-18.458275	NaN	1.182836
60.988751	73.142177	NaN	40.015827	-12.153426	NaN	20.972924
58.499493	69.762273	NaN	79.610174	-11.262780	NaN	-21.110681
65.099088	79.238245	NaN	51.284319	-14.139158	NaN	13.814769
84.265795	86.847724	NaN	30.270795	-2.581928	NaN	53.995000
69.025033	98.868640	NaN	92.858785	-29.843607	NaN	-23.833752
61.737044	79.783006	NaN	75.083352	-18.045962	NaN	-13.346308
77.137734	95.407513	NaN	89.944592	-18.269780	NaN	-12.806858
82.042594	91.777303	NaN	-12.305624	-9.734709	NaN	94.348218
79.284737	89.842166	NaN	75.650562	-10.557429	NaN	3.634175
67.673453	87.628209	NaN	52.926882	-19.954756	NaN	14.746571
76.135395	70.637223	NaN	82.533156	5.498172	NaN	-6.397761
88.488299	95.092295	NaN	62.290506	-6.603996	NaN	26.197793
23.993285	85.144928	NaN	-313.131365	-61.151643	NaN	337.124649
20.050282	71.570406	NaN	76.792227	-51.520124	NaN	-56.741944
76.213729	84.171900	NaN	13.559755	-7.958171	NaN	62.653974
92.622044	99.063174	NaN	95.198817	-6.441131	NaN	-2.576774
88.613835	85.347178	NaN	79.487415	3.266658	NaN	9.126421
64.037675	97.093865	NaN	64.140255	-33.056190	NaN	-0.102581
62.860962	42.376083	NaN	47.596358	20.484879	NaN	15.264604
73.620939	98.831843	NaN	93.534569	-25.210904	NaN	-19.913630
94.542823	95.325682	NaN	88.754950	-0.782859	NaN	5.787874
53.963491	19.783986	NaN	76.118082	34.179504	NaN	-22.154591
60.310925	97.800392	NaN	82.093809	-37.489468	NaN	-21.782885
71.815354	97.238688	NaN	73.405774	-25.423334	NaN	-1.590420
77.206381	92.664395	NaN	58.513028	-15.458013	NaN	18.693353
82.534361	8.426734	NaN	54.394141	74.107628	NaN	28.140221
75.068493	94.954182	NaN	63.934624	-19.885689	NaN	11.133869
77.888441	93.732827	NaN	87.745363	-15.844386	NaN	-9.856922
55.637844	79.848376	NaN	85.984460	-24.210531	NaN	-30.346616
58.129199	96.679826	NaN	74.221146	-38.550627	NaN	-16.091948
43.168847	43.818698	NaN	26.153589	-0.649852	NaN	17.015257
93.841294	92.402045	NaN	87.443314	1.439249	NaN	6.397980
46.923318	96.159399	NaN	47.520315	-49.236081	NaN	-0.596996
31.439931	95.518641	NaN	75.396397	-64.078710	NaN	-43.956466
90.169033	95.633086	NaN	85.915331	-5.464053	NaN	4.253703
60.772946	80.014005	NaN	58.052089	-19.241059	NaN	2.720857
72.399227	-5.893897	NaN	-725.925587	78.293124	NaN	798.324815
79.870256	77.692394	NaN	51.056459	2.177862	NaN	28.813796
63.108460	51.784172	NaN	85.006897	11.324288	NaN	-21.898437
83.948092	80.241721	NaN	88.064475	3.706370	NaN	-4.116383
46.207553	84.016109	NaN	52.627183	-37.808556	NaN	-6.419630
30.302935	99.501330	NaN	98.255728	-69.198394	NaN	-67.952793
82.207003	95.330045	NaN	72.803057	-13.123042	NaN	9.403947
19.134152	99.715440	NaN	78.308454	-80.581289	NaN	-59.174302
68.497986	90.889242	NaN	41.648067	-22.391255	NaN	26.849920
81.858994	87.166306	NaN	69.805558	-5.307312	NaN	12.053436
66.138917	99.282016	NaN	98.006096	-33.143098	NaN	-31.867179
78.769853	93.520335	NaN	77.983135	-14.750482	NaN	0.786719
51.551669	94.851090	NaN	61.809404	-43.299420	NaN	-10.257734
89.853924	96.008634	NaN	47.791962	-6.154710	NaN	42.061962
76.004665	77.372487	NaN	-0.144856	-1.367822	NaN	76.149521
72.594945	98.317975	NaN	63.372308	-25.723030	NaN	9.222637
76.092010	55.755736	NaN	40.669017	20.336274	NaN	35.422993
83.755950	99.604372	NaN	97.555373	-15.848422	NaN	-13.799423
88.052875	81.208228	NaN	85.855621	6.844647	NaN	2.197254
59.519927	89.608285	NaN	86.249983	-30.088358	NaN	-26.730055
44.521698	90.626367	NaN	78.421358	-46.104669	NaN	-33.899660
62.769117	87.316996	NaN	80.071970	-24.547878	NaN	-17.302853
90.408722	72.806024	NaN	48.073648	17.602698	NaN	42.335073
51.205064	42.002967	NaN	-24.760043	9.202097	NaN	75.965106
63.858755	39.766666	NaN	55.403829	24.092089	NaN	8.454925
81.693297	63.050209	NaN	68.969293	18.643088	NaN	12.724005
80.987117	89.598226	NaN	81.505040	-8.611108	NaN	-0.517923
65.243086	92.986822	NaN	70.684521	-27.743736	NaN	-5.441435
65.616351	55.791831	NaN	10.682368	9.824519	NaN	54.933983
74.785256	99.138375	NaN	94.898230	-24.353119	NaN	-20.112975
84.720037	40.055166	NaN	78.140518	44.664871	NaN	6.579518
64.354104	96.777591	NaN	29.330916	-32.423486	NaN	35.023188
72.660785	67.944614	NaN	-8.305451	4.716171	NaN	80.966236
-1.339710	94.591038	NaN	44.665276	-95.930748	NaN	-46.004986
90.568503	86.254439	NaN	62.351131	4.314064	NaN	28.217371
73.774353	77.451418	NaN	84.241505	-3.677065	NaN	-10.467152
16.159803	85.239369	NaN	48.308201	-69.079565	NaN	-32.148397
74.031936	68.052210	NaN	5.238397	5.979727	NaN	68.793539
77.730065	31.851210	NaN	79.099770	45.878856	NaN	-1.369705
83.217376	93.411591	NaN	72.384208	-10.194216	NaN	10.833168
74.745105	93.312488	NaN	58.858996	-18.567383	NaN	15.886109
17.218584	50.709741	NaN	73.242002	-33.491157	NaN	-56.023418
70.764328	70.648118	NaN	52.699644	0.116210	NaN	18.064685
39.518708	15.970602	NaN	16.902352	23.548106	NaN	22.616356
77.013928	-293.391479	NaN	-344.582211	370.405408	NaN	421.596139
33.108723	93.387264	NaN	63.261735	-60.278541	NaN	-30.153013
82.426725	88.200416	NaN	61.735317	-5.773691	NaN	20.691407
73.628146	96.664604	NaN	89.106829	-23.036458	NaN	-15.478683
82.608549	76.428137	NaN	24.490746	6.180412	NaN	58.117803
83.642045	97.190001	NaN	93.617939	-13.547956	NaN	-9.975894
16.870092	85.078588	NaN	81.550114	-68.208496	NaN	-64.680021
63.404754	86.689993	NaN	91.536502	-23.285239	NaN	-28.131748
77.726472	93.391671	NaN	-59.407538	-15.665199	NaN	137.134009
52.952221	77.804104	NaN	9.548981	-24.851883	NaN	43.403240
71.674880	53.496374	NaN	35.091719	18.178506	NaN	36.583161
80.812184	96.473870	NaN	79.699652	-15.661686	NaN	1.112532
31.279843	85.098447	NaN	38.752205	-53.818604	NaN	-7.472362
34.854465	61.972408	NaN	46.794358	-27.117943	NaN	-11.939893
89.107359	90.464822	NaN	88.324181	-1.357463	NaN	0.783178
89.168909	89.210336	NaN	95.641459	-0.041426	NaN	-6.472550
69.206458	96.115803	NaN	27.750517	-26.909345	NaN	41.455941
30.834118	92.253433	NaN	60.965424	-61.419315	NaN	-30.131306
84.172694	82.150678	NaN	88.510930	2.022016	NaN	-4.338236
68.977593	89.263357	NaN	44.844761	-20.285764	NaN	24.132831
78.089537	78.483514	NaN	64.617478	-0.393977	NaN	13.472059
92.889616	66.525877	NaN	62.821986	26.363739	NaN	30.067630
43.675971	79.468762	NaN	79.271286	-35.792791	NaN	-35.595316
81.533854	62.219255	NaN	84.412492	19.314598	NaN	-2.878638
11.457681	89.603285	NaN	79.338697	-78.145603	NaN	-67.881015
85.383637	42.429582	NaN	5.618535	42.954055	NaN	79.765102
82.457863	98.144748	NaN	70.548544	-15.686885	NaN	11.909319
80.364866	95.277924	NaN	37.450801	-14.913058	NaN	42.914065
44.641689	61.834368	NaN	46.111425	-17.192679	NaN	-1.469736
66.574846	67.241516	NaN	48.272995	-0.666670	NaN	18.301851
85.044752	92.281338	NaN	77.462315	-7.236586	NaN	7.582437
84.419020	93.710794	NaN	95.305933	-9.291774	NaN	-10.886913
70.705950	58.446326	NaN	61.207980	12.259624	NaN	9.497970
21.468652	87.881085	NaN	62.519783	-66.412434	NaN	-41.051132
83.277521	97.648446	NaN	91.203568	-14.370925	NaN	-7.926048
81.447985	85.890960	NaN	92.924279	-4.442975	NaN	-11.476294
23.667379	63.448486	NaN	19.086173	-39.781107	NaN	4.581206
89.270371	89.052580	NaN	77.366729	0.217792	NaN	11.903642
59.409704	94.475408	NaN	87.524804	-35.065704	NaN	-28.115100
20.774392	90.600411	NaN	84.467853	-69.826018	NaN	-63.693461
40.293067	67.194257	NaN	13.173198	-26.901189	NaN	27.119869
8.514680	87.836916	NaN	40.074391	-79.322237	NaN	-31.559711
59.657886	90.827359	NaN	87.153618	-31.169473	NaN	-27.495732
92.948467	97.501920	NaN	68.935531	-4.553453	NaN	24.012936
79.308828	98.925323	NaN	85.732092	-19.616494	NaN	-6.423264
85.480590	66.277453	NaN	74.356822	19.203136	NaN	11.123767
67.440739	87.983086	NaN	39.888220	-20.542347	NaN	27.552519
54.704767	89.949438	NaN	88.546188	-35.244671	NaN	-33.841421
76.364173	89.391478	NaN	60.330161	-13.027305	NaN	16.034012
68.031482	89.421216	NaN	91.713720	-21.389734	NaN	-23.682238
89.312297	87.436958	NaN	84.521668	1.875339	NaN	4.790629
78.076562	73.226591	NaN	53.558961	4.849971	NaN	24.517601
35.269857	98.112726	NaN	54.926662	-62.842870	NaN	-19.656806
66.759212	86.176332	NaN	39.733410	-19.417120	NaN	27.025803
57.058052	91.488126	NaN	60.351306	-34.430074	NaN	-3.293255
50.445458	99.236731	NaN	94.528324	-48.791273	NaN	-44.082866
86.208805	94.768283	NaN	45.613130	-8.559478	NaN	40.595675
82.898779	98.597259	NaN	98.826439	-15.698480	NaN	-15.927660
59.879106	96.718972	NaN	97.685016	-36.839866	NaN	-37.805910
81.865094	91.912129	NaN	64.899217	-10.047036	NaN	16.965876
53.081673	73.423479	NaN	-24.759859	-20.341806	NaN	77.841532
14.610517	39.569010	NaN	-47.819590	-24.958492	NaN	62.430108
54.100959	95.253930	NaN	50.814218	-41.152971	NaN	3.286741
57.309073	74.705345	NaN	34.790074	-17.396272	NaN	22.518999
83.567947	96.259749	NaN	64.232749	-12.691803	NaN	19.335197
59.375044	95.766100	NaN	95.673148	-36.391056	NaN	-36.298104
82.768236	84.506634	NaN	61.819860	-1.738398	NaN	20.948376
64.104664	87.072061	NaN	90.548971	-22.967397	NaN	-26.444307
65.618626	97.230306	NaN	-72.393950	-31.611680	NaN	138.012576
14.798447	84.565264	NaN	91.614839	-69.766818	NaN	-76.816392
56.316828	98.244828	NaN	66.282686	-41.927999	NaN	-9.965858
73.881816	96.377770	NaN	65.347745	-22.495954	NaN	8.534071
74.089840	99.492052	NaN	96.942733	-25.402211	NaN	-22.852893
55.292629	81.839989	NaN	69.749345	-26.547361	NaN	-14.456716
73.397356	78.620429	NaN	-167.842974	-5.223073	NaN	241.240329
47.850950	75.539493	NaN	56.296470	-27.688542	NaN	-8.445520
93.445496	54.507947	NaN	-1.507500	38.937549	NaN	94.952996
67.747874	66.569967	NaN	71.933674	1.177908	NaN	-4.185800
54.857609	78.511649	NaN	67.381623	-23.654039	NaN	-12.524013
83.282080	92.607627	NaN	58.978900	-9.325547	NaN	24.303180
63.539563	84.663436	NaN	68.150785	-21.123873	NaN	-4.611223
81.779819	79.340287	NaN	63.175332	2.439532	NaN	18.604487
87.105476	94.233012	NaN	74.357332	-7.127535	NaN	12.748144
37.832345	-20.660678	NaN	46.749660	58.493023	NaN	-8.917315
87.464826	96.899595	NaN	86.757065	-9.434769	NaN	0.707761
56.333717	97.242398	NaN	93.770548	-40.908682	NaN	-37.436831
68.876127	96.116514	NaN	55.028375	-27.240387	NaN	13.847752
40.179809	93.993885	NaN	41.414383	-53.814076	NaN	-1.234575
84.782401	96.105967	NaN	84.123474	-11.323566	NaN	0.658927
72.815721	88.545699	NaN	97.871888	-15.729978	NaN	-25.056167
3.894247	96.937618	NaN	93.333799	-93.043372	NaN	-89.439552
79.553055	98.710995	NaN	88.935588	-19.157940	NaN	-9.382533
85.213973	82.233940	NaN	46.253490	2.980033	NaN	38.960483
88.969464	93.241803	NaN	39.971854	-4.272340	NaN	48.997609
61.079702	91.675788	NaN	52.207802	-30.596086	NaN	8.871900
52.186408	91.561378	NaN	93.373920	-39.374970	NaN	-41.187512
82.074559	90.696131	NaN	78.767048	-8.621571	NaN	3.307511
77.880215	95.063030	NaN	74.101251	-17.182814	NaN	3.778964
63.076271	95.146346	NaN	81.465160	-32.070075	NaN	-18.388889
59.882788	-112.310144	NaN	16.437403	172.192932	NaN	43.445385
87.381100	94.784818	NaN	65.336083	-7.403718	NaN	22.045017
80.230620	28.877701	NaN	-157.843561	51.352919	NaN	238.074181
78.091899	78.134798	NaN	21.438444	-0.042899	NaN	56.653455
65.584091	79.375910	NaN	78.939508	-13.791819	NaN	-13.355417
44.070308	49.458018	NaN	6.396834	-5.387710	NaN	37.673474
56.185261	93.999547	NaN	74.181257	-37.814287	NaN	-17.995996
68.320622	94.145367	NaN	-26.065615	-25.824745	NaN	94.386238
83.658869	98.585308	NaN	97.323226	-14.926439	NaN	-13.664357
87.994213	81.627445	NaN	47.756319	6.366768	NaN	40.237895
66.725380	76.367407	NaN	37.444067	-9.642027	NaN	29.281313
69.170871	94.138142	NaN	79.675459	-24.967271	NaN	-10.504588
83.632356	95.982634	NaN	68.320157	-12.350278	NaN	15.312199
38.481540	93.386437	NaN	80.055639	-54.904897	NaN	-41.574099
78.210039	54.374517	NaN	8.673248	23.835522	NaN	69.536791
82.671812	64.730424	NaN	82.342103	17.941388	NaN	0.329709
54.963772	96.531211	NaN	95.422064	-41.567439	NaN	-40.458292
57.377532	92.551024	NaN	63.792361	-35.173492	NaN	-6.414829
94.552206	89.278704	NaN	52.444172	5.273502	NaN	42.108034
17.535712	75.493246	NaN	38.284187	-57.957533	NaN	-20.748474
78.438560	80.997105	NaN	41.428556	-2.558545	NaN	37.010005
71.810094	84.966405	NaN	15.529210	-13.156311	NaN	56.280885
53.553430	96.160821	NaN	89.282051	-42.607390	NaN	-35.728620
88.291456	73.278929	NaN	58.210275	15.012527	NaN	30.081181
86.422608	-6.649347	NaN	17.038220	93.071955	NaN	69.384387
79.106334	84.477293	NaN	85.585616	-5.370959	NaN	-6.479282
86.220471	97.176559	NaN	93.747138	-10.956088	NaN	-7.526667
87.335429	97.710729	NaN	94.123911	-10.375300	NaN	-6.788482
63.708818	82.885062	NaN	-1.015736	-19.176244	NaN	64.724554
39.620662	97.365467	NaN	72.844984	-57.744805	NaN	-33.224322
92.220935	87.308091	NaN	46.855137	4.912844	NaN	45.365798
82.977428	88.630430	NaN	37.629444	-5.653002	NaN	45.347983
41.882267	80.775511	NaN	-15.021416	-38.893244	NaN	56.903683
81.422600	91.028035	NaN	39.298084	-9.605435	NaN	42.124516
82.800069	97.150849	NaN	76.642462	-14.350780	NaN	6.157607
80.169639	90.657711	NaN	80.746440	-10.488072	NaN	-0.576802
77.579762	99.290365	NaN	91.679462	-21.710604	NaN	-14.099700
64.385980	57.414790	NaN	49.773570	6.971190	NaN	14.612410
82.550138	84.332594	NaN	61.688844	-1.782456	NaN	20.861294
65.034826	62.402006	NaN	69.778642	2.632820	NaN	-4.743816
58.854697	95.177589	NaN	94.468916	-36.322892	NaN	-35.614219
38.147408	-14.576911	NaN	46.463174	52.724318	NaN	-8.315766
85.717949	94.737843	NaN	62.286563	-9.019894	NaN	23.431387
68.661671	93.197972	NaN	86.669213	-24.536300	NaN	-18.007542
75.444739	75.914186	NaN	67.457717	-0.469447	NaN	7.987021
64.582689	75.272842	NaN	-55.247126	-10.690153	NaN	119.829815
75.537619	90.466507	NaN	79.222932	-14.928888	NaN	-3.685312
81.271392	95.396020	NaN	37.854241	-14.124628	NaN	43.417151
77.540974	80.941067	NaN	73.823145	-3.400093	NaN	3.717829
29.563589	77.715803	NaN	56.924453	-48.152214	NaN	-27.360863
64.258703	90.050739	NaN	56.139115	-25.792036	NaN	8.119588
89.645759	-212.942779	NaN	-72.779315	302.588537	NaN	162.425074
75.068765	34.129486	NaN	4.180310	40.939280	NaN	70.888456
80.380695	91.933707	NaN	84.161267	-11.553011	NaN	-3.780571
84.748659	81.780793	NaN	93.247694	2.967866	NaN	-8.499035
93.187461	79.647112	NaN	70.794411	13.540349	NaN	22.393050
84.241459	82.596987	NaN	75.836324	1.644472	NaN	8.405135
77.447250	80.093553	NaN	77.653977	-2.646303	NaN	-0.206727
59.717630	94.263408	NaN	-100.066058	-34.545778	NaN	159.783688
64.930979	96.411161	NaN	70.864851	-31.480181	NaN	-5.933872
70.278189	91.707117	NaN	78.468913	-21.428928	NaN	-8.190725
16.924685	-54.171064	NaN	-2.597423	71.095749	NaN	19.522108
74.870581	84.241444	NaN	74.050237	-9.370863	NaN	0.820344
76.630319	92.382485	NaN	35.432519	-15.752166	NaN	41.197799
41.536255	88.918106	NaN	62.542944	-47.381850	NaN	-21.006689
73.722140	70.422858	NaN	58.667304	3.299282	NaN	15.054837
43.389985	96.728867	NaN	50.131150	-53.338883	NaN	-6.741165
45.901100	86.783990	NaN	43.442939	-40.882890	NaN	2.458161
26.769713	97.960918	NaN	86.716597	-71.191204	NaN	-59.946884
82.616660	89.623191	NaN	83.920098	-7.006532	NaN	-1.303439
80.846443	16.491646	NaN	40.512406	64.354797	NaN	40.334037
67.895870	99.281496	NaN	92.078916	-31.385626	NaN	-24.183046
87.841145	95.303309	NaN	88.688258	-7.462163	NaN	-0.847113
60.789383	98.407393	NaN	96.902642	-37.618011	NaN	-36.113259
76.272676	93.712864	NaN	84.651620	-17.440188	NaN	-8.378944
63.474455	62.164384	NaN	66.181660	1.310071	NaN	-2.707205
47.829334	97.942406	NaN	93.071162	-50.113072	NaN	-45.241829
70.379569	75.473336	NaN	64.098169	-5.093767	NaN	6.281399
70.267524	96.759786	NaN	84.939430	-26.492262	NaN	-14.671907
34.627354	98.499215	NaN	95.637524	-63.871861	NaN	-61.010170
24.339634	84.436693	NaN	62.266965	-60.097059	NaN	-37.927330
42.225752	84.359952	NaN	68.340382	-42.134200	NaN	-26.114629
48.508066	78.206691	NaN	87.409269	-29.698626	NaN	-38.901203
56.726375	94.079911	NaN	85.239358	-37.353535	NaN	-28.512982
75.887450	85.285591	NaN	-135.360140	-9.398141	NaN	211.247590
29.443947	59.644930	NaN	-43.381161	-30.200983	NaN	72.825108
80.794111	88.093336	NaN	86.573545	-7.299225	NaN	-5.779433
92.467114	85.946934	NaN	-116.325662	6.520180	NaN	208.792776
85.983079	38.659753	NaN	-9.505031	47.323326	NaN	95.488110
86.209638	98.001553	NaN	63.475068	-11.791915	NaN	22.734570
76.596239	-85.975549	NaN	28.338917	162.571787	NaN	48.257321
64.500472	-75.448048	NaN	23.369655	139.948520	NaN	41.130817
82.777603	81.791591	NaN	60.336653	0.986012	NaN	22.440950
81.824056	96.309483	NaN	87.327355	-14.485427	NaN	-5.503299
49.174957	91.491792	NaN	45.312233	-42.316834	NaN	3.862725
77.941144	97.175081	NaN	69.151768	-19.233937	NaN	8.789376
54.706023	19.296892	NaN	9.319252	35.409132	NaN	45.386771
92.470722	96.605802	NaN	75.387341	-4.135080	NaN	17.083380
93.537711	89.412229	NaN	75.486022	4.125482	NaN	18.051689
92.135920	99.511607	NaN	90.819473	-7.375687	NaN	1.316447
50.897592	95.972198	NaN	65.501872	-45.074606	NaN	-14.604280
78.571025	88.765077	NaN	-10.540350	-10.194052	NaN	89.111375
52.866513	92.704227	NaN	58.566141	-39.837714	NaN	-5.699628
51.188181	86.134032	NaN	91.265631	-34.945850	NaN	-40.077450
85.165854	-21.148237	NaN	-101.706062	106.314091	NaN	186.871915
95.599762	99.787016	NaN	74.453010	-4.187255	NaN	21.146752
44.293270	98.486390	NaN	90.389553	-54.193120	NaN	-46.096284
51.822827	26.766960	NaN	23.173182	25.055867	NaN	28.649645
65.299003	94.091483	NaN	83.597492	-28.792480	NaN	-18.298489
-20.620888	44.022720	NaN	39.280686	-64.643608	NaN	-59.901575
52.149656	92.087436	NaN	88.849511	-39.937780	NaN	-36.699855
75.759226	72.867557	NaN	-2.030463	2.891669	NaN	77.789689
81.892183	92.978664	NaN	61.928204	-11.086482	NaN	19.963979
84.799821	61.950835	NaN	45.724132	22.848986	NaN	39.075689
71.412254	78.641649	NaN	80.001063	-7.229395	NaN	-8.588809
90.182846	75.743288	NaN	21.926447	14.439558	NaN	68.256399
74.866397	74.964389	NaN	55.785953	-0.097992	NaN	19.080444
73.151314	82.152303	NaN	91.518843	-9.000988	NaN	-18.367529
76.570527	90.539538	NaN	88.407814	-13.969010	NaN	-11.837287
87.756690	65.063970	NaN	70.122151	22.692720	NaN	17.634539
84.385682	44.618945	NaN	57.481281	39.766737	NaN	26.904401
83.687832	98.882193	NaN	43.249368	-15.194360	NaN	40.438465
72.777548	97.086007	NaN	69.111627	-24.308460	NaN	3.665921
66.733769	92.512646	NaN	75.904687	-25.778877	NaN	-9.170917
74.141241	78.780532	NaN	57.439117	-4.639290	NaN	16.702124
43.130410	82.970880	NaN	39.041057	-39.840471	NaN	4.089353
-40.479121	95.612786	NaN	51.203221	-136.091907	NaN	-91.682343
92.663073	20.197560	NaN	59.742408	72.465513	NaN	32.920666
74.223531	92.159061	NaN	25.552961	-17.935530	NaN	48.670570
86.388936	80.353886	NaN	76.543297	6.035050	NaN	9.845639
62.589136	66.773117	NaN	-17.034772	-4.183981	NaN	79.623908
35.454514	93.508136	NaN	84.237187	-58.053622	NaN	-48.782672
83.781368	87.054687	NaN	73.891925	-3.273320	NaN	9.889442
73.308231	96.428550	NaN	77.003008	-23.120319	NaN	-3.694777
55.437284	87.004162	NaN	-9.345653	-31.566878	NaN	64.782937
20.489606	99.479077	NaN	70.792025	-78.989472	NaN	-50.302419
73.680381	76.530680	NaN	45.021351	-2.850299	NaN	28.659030
79.572827	90.162591	NaN	34.943124	-10.589765	NaN	44.629702
-5.299825	83.630839	NaN	84.678275	-88.930664	NaN	-89.978101
49.882162	59.950799	NaN	36.654738	-10.068637	NaN	13.227424
89.081415	96.537009	NaN	80.161669	-7.455595	NaN	8.919746
76.759888	82.998914	NaN	90.631377	-6.239027	NaN	-13.871489
43.051724	95.275587	NaN	88.205894	-52.223863	NaN	-45.154169
55.664517	95.305701	NaN	93.178441	-39.641184	NaN	-37.513923
90.531201	98.750975	NaN	71.814042	-8.219773	NaN	18.717159
60.266207	75.931404	NaN	59.474863	-15.665198	NaN	0.791343
75.801572	93.842160	NaN	68.948105	-18.040588	NaN	6.853467
25.650287	55.703553	NaN	31.219225	-30.053266	NaN	-5.568938
76.715541	68.741892	NaN	69.802417	7.973650	NaN	6.913124
53.270272	88.578127	NaN	88.011978	-35.307855	NaN	-34.741706
95.447715	69.438996	NaN	-7.108736	26.008720	NaN	102.556452
64.464868	96.730972	NaN	83.476689	-32.266105	NaN	-19.011822
40.463147	92.153059	NaN	75.248686	-51.689912	NaN	-34.785540
43.476741	72.951437	NaN	48.161408	-29.474697	NaN	-4.684668
84.190629	50.589323	NaN	52.938932	33.601306	NaN	31.251697
61.246616	89.590908	NaN	8.011673	-28.344292	NaN	53.234944
66.107773	95.211872	NaN	82.309622	-29.104100	NaN	-16.201850
44.401140	98.356072	NaN	95.132281	-53.954932	NaN	-50.731141
66.016184	73.547291	NaN	10.714319	-7.531107	NaN	55.301866
61.243404	90.973048	NaN	92.277621	-29.729644	NaN	-31.034216
54.251701	-30.295730	NaN	91.074155	84.547431	NaN	-36.822454
68.887660	80.257324	NaN	3.234714	-11.369663	NaN	65.652947
66.173484	84.337606	NaN	4.440922	-18.164122	NaN	61.732563
78.073112	99.431772	NaN	-33.706589	-21.358660	NaN	111.779701
61.132271	67.860720	NaN	69.428093	-6.728450	NaN	-8.295822
94.955255	94.734057	NaN	45.324332	0.221198	NaN	49.630923
27.076051	84.341659	NaN	63.358487	-57.265608	NaN	-36.282436
88.609355	84.422492	NaN	90.467274	4.186863	NaN	-1.857919
54.291877	61.754807	NaN	15.025099	-7.462931	NaN	39.266777
4.665642	99.062022	NaN	87.180296	-94.396381	NaN	-82.514655
19.705462	98.108524	NaN	90.344074	-78.403061	NaN	-70.638612
69.295353	89.421569	NaN	94.646566	-20.126215	NaN	-25.351213
87.454000	96.866845	NaN	82.996705	-9.412845	NaN	4.457295
-33.133986	48.759944	NaN	34.192925	-81.893930	NaN	-67.326911
34.107344	81.693281	NaN	-85.958966	-47.585936	NaN	120.066311
71.805852	87.932684	NaN	25.489582	-16.126832	NaN	46.316269
53.999115	85.690828	NaN	51.459169	-31.691712	NaN	2.539946
55.517882	56.383995	NaN	-7.764313	-0.866113	NaN	63.282195
-16.331138	93.234676	NaN	50.817602	-109.565814	NaN	-67.148740
69.073297	56.867983	NaN	-34.269361	12.205314	NaN	103.342658
71.135510	98.890091	NaN	96.471065	-27.754581	NaN	-25.335554
51.269197	96.614117	NaN	84.803903	-45.344919	NaN	-33.534706
84.839265	97.273631	NaN	96.709029	-12.434366	NaN	-11.869764
75.191786	99.595268	NaN	98.627870	-24.403482	NaN	-23.436084
92.917012	62.396516	NaN	-65.001747	30.520496	NaN	157.918759
-6.914190	80.509863	NaN	50.660988	-87.424053	NaN	-57.575178
78.505207	99.674845	NaN	97.530077	-21.169639	NaN	-19.024871
79.374672	95.713888	NaN	84.575168	-16.339217	NaN	-5.200496
53.282127	95.655489	NaN	83.597851	-42.373362	NaN	-30.315724
79.796339	98.766912	NaN	72.357337	-18.970573	NaN	7.439002
68.729526	83.750667	NaN	54.477059	-15.021141	NaN	14.252467
79.098463	98.537203	NaN	91.810632	-19.438740	NaN	-12.712169
12.893435	66.092760	NaN	29.731219	-53.199325	NaN	-16.837784
81.754947	87.940188	NaN	-15.713264	-6.185240	NaN	97.468211
73.536604	82.355292	NaN	74.800179	-8.818688	NaN	-1.263575
58.117687	69.074263	NaN	61.102578	-10.956577	NaN	-2.984891
58.988853	82.397380	NaN	81.405749	-23.408527	NaN	-22.416897
86.247099	89.905957	NaN	54.968973	-3.658858	NaN	31.278126
61.624729	88.111478	NaN	69.117668	-26.486749	NaN	-7.492939
63.589804	88.582593	NaN	92.183590	-24.992788	NaN	-28.593786
68.154630	52.082133	NaN	66.385046	16.072497	NaN	1.769584
59.386135	23.780062	NaN	-90.408872	35.606073	NaN	149.795008
89.034672	84.593930	NaN	57.679232	4.440742	NaN	31.355440
73.351766	98.988345	NaN	98.263795	-25.636579	NaN	-24.912028
84.085752	81.968934	NaN	51.765949	2.116818	NaN	32.319803
44.026440	98.038700	NaN	91.322302	-54.012260	NaN	-47.295861
83.469857	83.256450	NaN	21.331555	0.213407	NaN	62.138302
42.157031	82.270854	NaN	65.066004	-40.113823	NaN	-22.908972
82.766253	89.555198	NaN	90.625451	-6.788945	NaN	-7.859198
87.275010	61.262974	NaN	-15.086898	26.012035	NaN	102.361907
84.007944	85.221905	NaN	69.564800	-1.213962	NaN	14.443144
9.736767	96.968789	NaN	51.480540	-87.232022	NaN	-41.743774
72.187643	89.809691	NaN	36.478651	-17.622048	NaN	35.708993
33.646980	87.980918	NaN	90.022527	-54.333937	NaN	-56.375547
85.472153	83.448589	NaN	72.616031	2.023564	NaN	12.856122
70.962009	86.824485	NaN	45.098039	-15.862476	NaN	25.863970
0.746753	88.932736	NaN	85.067918	-88.185983	NaN	-84.321165
83.251196	96.361825	NaN	92.861851	-13.110628	NaN	-9.610655
41.126598	98.604112	NaN	83.077896	-57.477514	NaN	-41.951298
60.540826	96.728810	NaN	82.642915	-36.187985	NaN	-22.102089
74.900542	92.024295	NaN	46.716697	-17.123754	NaN	28.183845
77.348482	98.710622	NaN	91.310984	-21.362140	NaN	-13.962502
61.021668	95.964027	NaN	91.579641	-34.942359	NaN	-30.557973
71.986832	95.910709	NaN	82.862284	-23.923878	NaN	-10.875452
56.018596	82.331752	NaN	23.698171	-26.313156	NaN	32.320425
87.100872	79.827960	NaN	4.212132	7.272911	NaN	82.888739
74.564811	99.134117	NaN	83.501918	-24.569306	NaN	-8.937107
76.314872	91.270395	NaN	58.515518	-14.955524	NaN	17.799354
83.478243	83.049841	NaN	45.720167	0.428402	NaN	37.758076
76.338452	87.622250	NaN	30.957915	-11.283798	NaN	45.380537
58.341253	95.937448	NaN	90.639142	-37.596195	NaN	-32.297889
68.687088	79.138631	NaN	48.102075	-10.451543	NaN	20.585014
61.111688	86.970207	NaN	73.552827	-25.858519	NaN	-12.441139
40.663168	97.507093	NaN	88.135808	-56.843925	NaN	-47.472640
80.383402	94.896092	NaN	85.130873	-14.512691	NaN	-4.747471
78.151603	97.816252	NaN	73.306694	-19.664649	NaN	4.844908
74.499325	96.555884	NaN	70.498007	-22.056559	NaN	4.001318
60.415018	39.393064	NaN	27.470329	21.021954	NaN	32.944689
75.575139	77.900101	NaN	88.341328	-2.324962	NaN	-12.766189
93.272997	99.319469	NaN	74.780097	-6.046472	NaN	18.492900
72.768074	98.691829	NaN	59.082035	-25.923754	NaN	13.686039
38.330739	97.529882	NaN	78.516557	-59.199143	NaN	-40.185818
75.064262	99.460207	NaN	94.063007	-24.395946	NaN	-18.998745
63.384072	79.788545	NaN	2.057799	-16.404473	NaN	61.326273
70.244432	91.063018	NaN	72.291432	-20.818586	NaN	-2.047000
73.984492	-7.573133	NaN	71.598271	81.557625	NaN	2.386221
39.034684	93.800944	NaN	73.853448	-54.766260	NaN	-34.818764
62.372003	75.856132	NaN	81.368704	-13.484129	NaN	-18.996701
38.583136	86.926082	NaN	74.505265	-48.342946	NaN	-35.922129
80.727005	56.983742	NaN	35.635643	23.743263	NaN	45.091362
83.033553	69.774522	NaN	45.892946	13.259031	NaN	37.140607
79.983698	82.684840	NaN	85.953115	-2.701142	NaN	-5.969417
-28.203448	95.703188	NaN	16.712590	-123.906637	NaN	-44.916038
78.519712	68.279146	NaN	85.228171	10.240566	NaN	-6.708459
89.492268	88.974840	NaN	60.411981	0.517428	NaN	29.080287
66.618940	90.518255	NaN	74.337517	-23.899314	NaN	-7.718576
66.690783	88.506756	NaN	87.907710	-21.815973	NaN	-21.216927
66.214274	51.726950	NaN	54.356951	14.487324	NaN	11.857323
75.163164	92.395986	NaN	81.826137	-17.232822	NaN	-6.662974
86.026321	43.517664	NaN	66.036304	42.508657	NaN	19.990018
87.188747	97.087921	NaN	95.371898	-9.899174	NaN	-8.183151
69.543824	80.902428	NaN	88.112637	-11.358604	NaN	-18.568813
54.110995	76.844690	NaN	90.047167	-22.733695	NaN	-35.936172
40.324359	92.560874	NaN	63.443310	-52.236514	NaN	-23.118950
47.922088	99.393626	NaN	93.929139	-51.471538	NaN	-46.007051
66.934134	96.840781	NaN	81.196711	-29.906648	NaN	-14.262577
62.269941	50.239132	NaN	85.926467	12.030809	NaN	-23.656526
62.135308	96.257712	NaN	89.237846	-34.122404	NaN	-27.102538
44.632809	76.143121	NaN	-5.120360	-31.510312	NaN	49.753169
83.264814	98.153802	NaN	24.314562	-14.888988	NaN	58.950252
4.350400	97.462938	NaN	87.506827	-93.112538	NaN	-83.156427
77.358884	76.172990	NaN	84.602972	1.185895	NaN	-7.244088
42.991357	72.591474	NaN	22.199209	-29.600117	NaN	20.792148
74.897651	90.463351	NaN	82.413987	-15.565700	NaN	-7.516336
77.333798	91.110946	NaN	87.068809	-13.777148	NaN	-9.735010
76.414185	91.402547	NaN	69.082773	-14.988362	NaN	7.331412
72.281014	97.455234	NaN	87.275398	-25.174221	NaN	-14.994385
49.269348	94.256349	NaN	87.262969	-44.987001	NaN	-37.993622
77.472297	92.336844	NaN	81.012557	-14.864547	NaN	-3.540260
70.391035	74.241614	NaN	29.894285	-3.850579	NaN	40.496750
91.883942	96.398444	NaN	84.431351	-4.514503	NaN	7.452590
89.706553	97.800405	NaN	86.879498	-8.093852	NaN	2.827055
89.198149	99.406267	NaN	91.472375	-10.208117	NaN	-2.274225
64.502258	98.210081	NaN	61.170160	-33.707823	NaN	3.332098
86.958118	68.429342	NaN	-36.367943	18.528776	NaN	123.326061
74.827300	48.488313	NaN	34.225301	26.338988	NaN	40.601999
87.904940	82.381082	NaN	60.148097	5.523859	NaN	27.756843
67.770073	-287.046792	NaN	-10.115976	354.816865	NaN	77.886049
52.138239	25.756661	NaN	72.553079	26.381578	NaN	-20.414841
87.566252	82.033761	NaN	88.726598	5.532491	NaN	-1.160346
48.921675	96.124616	NaN	74.670714	-47.202941	NaN	-25.749038
92.570370	93.277573	NaN	50.317234	-0.707203	NaN	42.253136
32.966124	44.902670	NaN	10.199338	-11.936546	NaN	22.766786
46.167080	92.136179	NaN	89.242569	-45.969099	NaN	-43.075489
67.150769	59.627908	NaN	8.127491	7.522861	NaN	59.023279
38.914028	94.964906	NaN	76.792443	-56.050878	NaN	-37.878415
69.760501	85.586896	NaN	63.497503	-15.826395	NaN	6.262998
84.515784	88.012884	NaN	16.197341	-3.497101	NaN	68.318442
91.459590	97.014175	NaN	92.389770	-5.554585	NaN	-0.930181
44.749144	-259.439344	NaN	-157.212503	304.188488	NaN	201.961646
85.164231	48.713446	NaN	20.662450	36.450785	NaN	64.501781
84.101890	84.585279	NaN	69.969949	-0.483389	NaN	14.131941
70.998142	47.787100	NaN	-156.199463	23.211042	NaN	227.197605
90.691508	81.335531	NaN	71.940862	9.355976	NaN	18.750646
45.309853	85.235223	NaN	-55.645554	-39.925370	NaN	100.955407
28.722724	97.827155	NaN	76.704585	-69.104431	NaN	-47.981861
68.438438	99.297059	NaN	60.514737	-30.858621	NaN	7.923701
62.077275	93.904988	NaN	85.858531	-31.827713	NaN	-23.781257
57.616037	83.921198	NaN	58.851754	-26.305161	NaN	-1.235717
43.248147	90.693257	NaN	66.238847	-47.445110	NaN	-22.990700
74.644333	90.130831	NaN	23.539563	-15.486497	NaN	51.104770
69.837770	62.390511	NaN	-28.225851	7.447260	NaN	98.063621
84.800679	87.003845	NaN	93.809097	-2.203165	NaN	-9.008418
53.612600	88.468260	NaN	83.483663	-34.855660	NaN	-29.871062
48.820995	90.521901	NaN	88.917268	-41.700906	NaN	-40.096274
70.216095	95.594483	NaN	91.156112	-25.378388	NaN	-20.940016
58.952809	98.074781	NaN	83.882400	-39.121972	NaN	-24.929591
86.073355	91.798177	NaN	91.175237	-5.724822	NaN	-5.101883
81.384516	98.377461	NaN	72.853667	-16.992945	NaN	8.530849
87.098891	45.979548	NaN	-16.109554	41.119343	NaN	103.208445
72.704996	67.130793	NaN	48.176456	5.574203	NaN	24.528540
61.459535	82.368310	NaN	-18.760772	-20.908775	NaN	80.220307
91.455444	94.949568	NaN	96.476275	-3.494125	NaN	-5.020831
49.100383	77.277648	NaN	17.472154	-28.177266	NaN	31.628229
81.057972	89.752800	NaN	83.139427	-8.694828	NaN	-2.081456
53.991741	98.771971	NaN	45.105271	-44.780230	NaN	8.886470
63.985296	96.890174	NaN	68.802889	-32.904878	NaN	-4.817593
76.155891	-89.327835	NaN	1.230429	165.483726	NaN	74.925461
73.344509	95.205867	NaN	91.261914	-21.861358	NaN	-17.917406
59.134468	95.974291	NaN	75.465408	-36.839823	NaN	-16.330940
49.764849	93.476315	NaN	40.534594	-43.711466	NaN	9.230255
41.421157	86.081851	NaN	51.955479	-44.660694	NaN	-10.534322
79.438227	92.642728	NaN	52.038378	-13.204501	NaN	27.399848
85.847053	97.489390	NaN	96.408800	-11.642337	NaN	-10.561747
78.681538	73.509429	NaN	82.509750	5.172109	NaN	-3.828212
71.256207	-6.312910	NaN	-49.955413	77.569117	NaN	121.211620
80.003251	83.745790	NaN	76.121116	-3.742539	NaN	3.882135
56.639557	86.600315	NaN	83.498540	-29.960759	NaN	-26.858983
54.939639	85.729123	NaN	83.564565	-30.789484	NaN	-28.624925
86.373734	99.954353	NaN	99.056573	-13.580619	NaN	-12.682840
39.619164	97.723139	NaN	80.939442	-58.103975	NaN	-41.320278
61.355030	88.354713	NaN	85.671100	-26.999683	NaN	-24.316070
82.162360	87.284476	NaN	80.638256	-5.122116	NaN	1.524104
61.540140	96.517096	NaN	45.660159	-34.976955	NaN	15.879982
74.434725	97.178817	NaN	57.569790	-22.744091	NaN	16.864935
73.640219	83.435191	NaN	-95.588743	-9.794973	NaN	169.228961
25.300916	57.437039	NaN	37.654540	-32.136124	NaN	-12.353625
86.832738	78.578846	NaN	29.725456	8.253891	NaN	57.107281
77.412992	94.024148	NaN	89.786623	-16.611156	NaN	-12.373631
82.093532	94.937505	NaN	87.577517	-12.843973	NaN	-5.483985
82.054637	40.989986	NaN	42.284030	41.064651	NaN	39.770606
54.924570	85.208290	NaN	71.099241	-30.283719	NaN	-16.174671
64.328308	94.633112	NaN	78.079655	-30.304804	NaN	-13.751347
82.193421	78.551883	NaN	77.198667	3.641538	NaN	4.994754
57.742622	84.929642	NaN	72.854994	-27.187020	NaN	-15.112372
85.496487	91.205383	NaN	82.156013	-5.708897	NaN	3.340474
76.185968	97.336963	NaN	82.988622	-21.150995	NaN	-6.802654
74.630127	96.740943	NaN	76.319067	-22.110816	NaN	-1.688940
62.595657	93.472406	NaN	11.950598	-30.876749	NaN	50.645059
77.695545	77.282967	NaN	64.910466	0.412578	NaN	12.785079
40.785677	97.863925	NaN	88.616364	-57.078249	NaN	-47.830687
85.724799	92.288921	NaN	-22.548888	-6.564122	NaN	108.273687
53.613297	95.374210	NaN	91.378221	-41.760913	NaN	-37.764925
91.994199	99.038646	NaN	63.093654	-7.044448	NaN	28.900545
40.342620	62.216535	NaN	36.184478	-21.873914	NaN	4.158143
57.049301	94.841979	NaN	89.882275	-37.792678	NaN	-32.832974
94.622374	92.210726	NaN	78.157196	2.411648	NaN	16.465178
46.591526	96.580560	NaN	68.428592	-49.989034	NaN	-21.837066
56.826840	94.129162	NaN	94.216817	-37.302322	NaN	-37.389977
44.724735	90.678471	NaN	80.331780	-45.953736	NaN	-35.607045
60.081633	94.195900	NaN	77.667006	-34.114266	NaN	-17.585372
89.040545	95.552147	NaN	89.846790	-6.511601	NaN	-0.806244
84.754560	96.824094	NaN	97.111537	-12.069534	NaN	-12.356976
37.785133	91.665277	NaN	80.381606	-53.880144	NaN	-42.596473
75.184239	87.430430	NaN	69.731142	-12.246190	NaN	5.453098
78.722499	92.537693	NaN	55.070805	-13.815194	NaN	23.651694
58.173603	69.786677	NaN	9.336774	-11.613074	NaN	48.836830
51.213025	45.416507	NaN	66.108099	5.796519	NaN	-14.895074
84.086880	82.167889	NaN	51.640574	1.918991	NaN	32.446306
84.176248	99.570633	NaN	88.546512	-15.394385	NaN	-4.370264
58.128839	92.942366	NaN	81.123363	-34.813527	NaN	-22.994524
95.038206	91.423325	NaN	27.700570	3.614881	NaN	67.337636
18.278193	35.569646	NaN	35.525373	-17.291453	NaN	-17.247180
82.926914	66.686692	NaN	3.531128	16.240221	NaN	79.395786
94.464989	98.596113	NaN	95.010304	-4.131124	NaN	-0.545314
80.160639	91.443000	NaN	48.215703	-11.282361	NaN	31.944936
93.185441	71.101906	NaN	31.300504	22.083535	NaN	61.884938
68.363628	98.110853	NaN	93.065039	-29.747225	NaN	-24.701411
89.359297	23.669543	NaN	-66.534411	65.689754	NaN	155.893708
71.711631	92.515041	NaN	66.327040	-20.803411	NaN	5.384590
47.315841	87.567287	NaN	81.252585	-40.251447	NaN	-33.936744
43.178181	-29.433755	NaN	77.083267	72.611936	NaN	-33.905086
4.777862	83.721626	NaN	7.371816	-78.943764	NaN	-2.593954
49.128432	87.423946	NaN	76.388558	-38.295514	NaN	-27.260125
72.326546	98.848668	NaN	97.813544	-26.522123	NaN	-25.486998
80.642766	68.003900	NaN	60.828286	12.638866	NaN	19.814480
44.978622	89.787225	NaN	73.652774	-44.808603	NaN	-28.674152
70.071068	86.335366	NaN	89.787054	-16.264298	NaN	-19.715986
89.547742	98.542353	NaN	88.679033	-8.994611	NaN	0.868709
70.392193	-0.766673	NaN	61.271851	71.158866	NaN	9.120342
19.453337	59.861451	NaN	-9.088085	-40.408114	NaN	28.541421
60.600014	62.327342	NaN	85.139090	-1.727328	NaN	-24.539076
55.135255	-59.279695	NaN	59.457108	114.414951	NaN	-4.321852
27.910671	98.540454	NaN	60.133332	-70.629783	NaN	-32.222661
74.425523	97.062006	NaN	90.148224	-22.636483	NaN	-15.722701
69.592808	98.380555	NaN	97.251449	-28.787747	NaN	-27.658641
91.619081	90.804922	NaN	79.413649	0.814160	NaN	12.205432
38.380204	93.714483	NaN	69.863207	-55.334279	NaN	-31.483003
88.075824	95.312039	NaN	63.671306	-7.236216	NaN	24.404517
44.786711	99.328828	NaN	97.645016	-54.542118	NaN	-52.858305
85.200977	73.167716	NaN	78.743357	12.033261	NaN	6.457620
74.999895	95.787236	NaN	59.369738	-20.787341	NaN	15.630157
51.022456	87.974989	NaN	86.243629	-36.952534	NaN	-35.221173
89.836328	71.103539	NaN	-86.777688	18.732790	NaN	176.614016
61.146277	97.742744	NaN	80.744419	-36.596467	NaN	-19.598142
10.738388	99.740202	NaN	92.871381	-89.001814	NaN	-82.132993
86.771384	95.223064	NaN	71.081539	-8.451680	NaN	15.689845
72.224034	97.146957	NaN	95.500146	-24.922924	NaN	-23.276112
42.687871	92.211500	NaN	66.747304	-49.523629	NaN	-24.059434
88.195654	75.640391	NaN	77.835204	12.555264	NaN	10.360451
80.519574	97.451716	NaN	90.802820	-16.932141	NaN	-10.283246
84.806862	66.267774	NaN	26.262221	18.539088	NaN	58.544641
63.620600	90.141895	NaN	71.674299	-26.521294	NaN	-8.053698
77.234299	82.532202	NaN	70.086750	-5.297903	NaN	7.147549
20.640992	90.017396	NaN	74.589852	-69.376404	NaN	-53.948859
77.909071	90.379431	NaN	32.931039	-12.470360	NaN	44.978032
86.113786	82.922419	NaN	84.982871	3.191367	NaN	1.130916
79.706935	61.949425	NaN	3.934135	17.757511	NaN	75.772800
35.475228	96.402314	NaN	89.371499	-60.927086	NaN	-53.896271
86.531441	94.911832	NaN	93.414181	-8.380391	NaN	-6.882740
70.648197	94.188667	NaN	50.679565	-23.540471	NaN	19.968632
44.999679	93.980757	NaN	79.103441	-48.981078	NaN	-34.103762
90.863079	70.109451	NaN	8.845768	20.753628	NaN	82.017311
91.280446	98.096440	NaN	95.244365	-6.815994	NaN	-3.963919
72.516836	91.033545	NaN	59.474673	-18.516710	NaN	13.042162
34.712164	-16.939165	NaN	64.353367	51.651329	NaN	-29.641202
76.956493	92.865020	NaN	64.229661	-15.908527	NaN	12.726833
21.916719	97.250608	NaN	91.283254	-75.333889	NaN	-69.366535
80.178254	53.391529	NaN	-122.391741	26.786725	NaN	202.569995
51.276846	99.309608	NaN	71.526533	-48.032762	NaN	-20.249687
3.969947	84.116456	NaN	-36.948453	-80.146509	NaN	40.918400
77.660591	93.864294	NaN	25.605510	-16.203703	NaN	52.055081
75.499877	77.182134	NaN	61.986743	-1.682257	NaN	13.513134
80.752286	70.487637	NaN	15.233764	10.264649	NaN	65.518521
81.168297	97.014316	NaN	82.819483	-15.846019	NaN	-1.651186
48.993280	89.668163	NaN	51.515073	-40.674883	NaN	-2.521794
76.740492	85.983697	NaN	88.868060	-9.243205	NaN	-12.127568
63.979714	93.962490	NaN	51.133973	-29.982776	NaN	12.845741
84.618312	97.182274	NaN	95.533257	-12.563963	NaN	-10.914945
7.998583	86.882043	NaN	56.308645	-78.883459	NaN	-48.310061
79.115239	96.066940	NaN	77.747039	-16.951701	NaN	1.368200
2.822042	90.448266	NaN	84.020944	-87.626224	NaN	-81.198902
36.794103	97.085752	NaN	25.623632	-60.291649	NaN	11.170471
88.376934	85.879002	NaN	-53.649158	2.497931	NaN	142.026092
77.250367	77.640488	NaN	68.675141	-0.390121	NaN	8.575226
78.745753	71.715808	NaN	47.226787	7.029944	NaN	31.518966
53.815753	95.512495	NaN	69.732759	-41.696742	NaN	-15.917006
89.964660	95.121363	NaN	89.268851	-5.156703	NaN	0.695809
75.352716	91.981775	NaN	67.892946	-16.629059	NaN	7.459770
32.063605	84.018146	NaN	63.760406	-51.954540	NaN	-31.696801
61.007604	92.639066	NaN	72.261481	-31.631462	NaN	-11.253877
81.993135	84.358257	NaN	67.997917	-2.365121	NaN	13.995218
71.807657	22.158095	NaN	74.359677	49.649561	NaN	-2.552020
86.226826	99.210615	NaN	94.480479	-12.983789	NaN	-8.253654
34.289565	61.107619	NaN	-25.065139	-26.818054	NaN	59.354705
81.609683	78.394439	NaN	90.446065	3.215245	NaN	-8.836381
53.729246	93.443770	NaN	68.328733	-39.714524	NaN	-14.599487
51.836075	99.597789	NaN	44.362256	-47.761713	NaN	7.473819
71.590892	78.185351	NaN	-229.221860	-6.594459	NaN	300.812752
69.878926	95.808822	NaN	95.866948	-25.929896	NaN	-25.988022
18.631915	94.493463	NaN	-66.660121	-75.861547	NaN	85.292036
90.346879	81.691383	NaN	72.068233	8.655495	NaN	18.278646
57.901994	65.581389	NaN	59.533453	-7.679395	NaN	-1.631459
73.873663	95.106586	NaN	52.519377	-21.232923	NaN	21.354286
74.587035	75.389375	NaN	60.505791	-0.802340	NaN	14.081245
-2.709766	91.999757	NaN	82.848416	-94.709522	NaN	-85.558181
84.560394	70.484860	NaN	58.788169	14.075534	NaN	25.772225
69.113413	87.594022	NaN	5.251646	-18.480609	NaN	63.861767
84.863957	92.017939	NaN	99.013616	-7.153982	NaN	-14.149659
79.605830	97.107955	NaN	94.217105	-17.502125	NaN	-14.611275
66.701764	91.441504	NaN	68.721088	-24.739740	NaN	-2.019324
75.124414	93.267050	NaN	33.687088	-18.142636	NaN	41.437326
63.178939	99.543180	NaN	35.943827	-36.364241	NaN	27.235112
82.008361	99.184471	NaN	92.345608	-17.176110	NaN	-10.337247
86.157674	99.030833	NaN	96.529272	-12.873159	NaN	-10.371598
91.898039	89.101857	NaN	77.463383	2.796183	NaN	14.434656
63.419542	63.583786	NaN	11.837992	-0.164244	NaN	51.581550
62.277646	-1.911665	NaN	70.107596	64.189311	NaN	-7.829950
49.588399	86.022320	NaN	59.915557	-36.433920	NaN	-10.327157
88.733816	70.728809	NaN	-27.233045	18.005007	NaN	115.966862
68.300297	64.435504	NaN	53.596476	3.864793	NaN	14.703821
46.547588	88.632227	NaN	37.347280	-42.084639	NaN	9.200308
74.949251	64.197795	NaN	44.908282	10.751456	NaN	30.040969
89.613728	99.699028	NaN	88.879762	-10.085300	NaN	0.733966
77.414366	83.983590	NaN	71.705315	-6.569224	NaN	5.709051
21.240223	98.287836	NaN	83.684524	-77.047613	NaN	-62.444301
37.926463	97.963561	NaN	79.605539	-60.037098	NaN	-41.679075
79.434776	97.639720	NaN	79.104781	-18.204944	NaN	0.329995
78.931164	87.219928	NaN	45.253592	-8.288764	NaN	33.677572
-6.252304	91.687254	NaN	85.328966	-97.939558	NaN	-91.581270
86.263492	86.610680	NaN	94.733700	-0.347188	NaN	-8.470208
63.891021	96.668194	NaN	94.185969	-32.777173	NaN	-30.294948
58.531581	94.667317	NaN	90.168723	-36.135736	NaN	-31.637142
69.380074	81.085545	NaN	-22.258514	-11.705471	NaN	91.638588
91.530609	97.489284	NaN	86.756071	-5.958675	NaN	4.774538
53.202032	98.216005	NaN	83.663033	-45.013972	NaN	-30.461000
82.125407	95.271264	NaN	25.461474	-13.145857	NaN	56.663933
-115.589084	98.678717	NaN	78.505035	-214.267801	NaN	-194.094119
90.660514	92.855333	NaN	62.088573	-2.194819	NaN	28.571940
32.863933	99.313206	NaN	96.989806	-66.449274	NaN	-64.125873
75.505718	91.417764	NaN	29.014547	-15.912045	NaN	46.491171
53.542143	84.958323	NaN	69.136315	-31.416180	NaN	-15.594172
38.326771	85.677895	NaN	68.568983	-47.351123	NaN	-30.242212
34.970007	85.273628	NaN	49.811049	-50.303621	NaN	-14.841042
76.176829	89.110916	NaN	-26.116589	-12.934087	NaN	102.293419
57.592867	42.951903	NaN	59.164411	14.640963	NaN	-1.571544
85.513298	97.473841	NaN	97.126316	-11.960543	NaN	-11.613018
59.762214	98.317037	NaN	96.670209	-38.554823	NaN	-36.907995
83.089303	70.173303	NaN	68.028545	12.915999	NaN	15.060758
61.664947	97.849422	NaN	68.278126	-36.184475	NaN	-6.613179
78.255208	86.388580	NaN	21.302963	-8.133373	NaN	56.952244
13.994932	98.353641	NaN	37.662272	-84.358709	NaN	-23.667341
84.234328	91.037951	NaN	78.535280	-6.803623	NaN	5.699048
58.248502	95.728970	NaN	56.980757	-37.480468	NaN	1.267745
54.462713	86.656516	NaN	67.797576	-32.193803	NaN	-13.334863
52.110397	94.945489	NaN	71.687073	-42.835091	NaN	-19.576676
75.267917	-35.744250	NaN	23.059958	111.012168	NaN	52.207960
42.330127	97.732844	NaN	90.404641	-55.402718	NaN	-48.074514
-5.272288	96.108702	NaN	80.481955	-101.380989	NaN	-85.754242
34.817605	98.014130	NaN	74.640275	-63.196525	NaN	-39.822670
79.527528	96.399531	NaN	90.000074	-16.872003	NaN	-10.472546
87.486850	83.532894	NaN	49.074032	3.953956	NaN	38.412817
61.165303	96.908825	NaN	74.385359	-35.743523	NaN	-13.220057
90.843545	77.983676	NaN	-132.152722	12.859868	NaN	222.996267
62.321713	95.090184	NaN	77.753595	-32.768471	NaN	-15.431883
88.557669	80.088189	NaN	72.049969	8.469480	NaN	16.507700
72.788367	71.867022	NaN	-33.435067	0.921345	NaN	106.223433
62.223267	14.376193	NaN	-147.244456	47.847073	NaN	209.467722
34.854942	88.608700	NaN	83.319553	-53.753757	NaN	-48.464611
79.464180	60.528575	NaN	74.120538	18.935605	NaN	5.343642
64.006346	-16.850242	NaN	80.933294	80.856588	NaN	-16.926948
57.186613	85.865308	NaN	84.277636	-28.678695	NaN	-27.091022
73.728666	97.901943	NaN	83.164981	-24.173277	NaN	-9.436315
39.095011	90.442816	NaN	95.310155	-51.347805	NaN	-56.215143
71.879160	90.080597	NaN	87.506251	-18.201437	NaN	-15.627091
66.527138	87.642324	NaN	39.821375	-21.115187	NaN	26.705763
87.924687	56.642281	NaN	46.403634	31.282407	NaN	41.521053
79.027132	92.840632	NaN	39.874331	-13.813500	NaN	39.152801
44.437934	53.934286	NaN	9.888100	-9.496352	NaN	34.549834
20.725814	79.329898	NaN	89.987738	-58.604084	NaN	-69.261924
70.302058	88.351460	NaN	81.340202	-18.049402	NaN	-11.038144
72.005070	92.335028	NaN	80.864333	-20.329958	NaN	-8.859264
50.755661	90.263477	NaN	72.780752	-39.507816	NaN	-22.025090
16.516442	99.336587	NaN	89.459972	-82.820145	NaN	-72.943531
56.545120	92.575492	NaN	29.870081	-36.030373	NaN	26.675039
78.004354	48.819466	NaN	56.568604	29.184888	NaN	21.435750
70.418804	75.500574	NaN	64.609589	-5.081770	NaN	5.809215
91.132341	98.868152	NaN	94.140125	-7.735811	NaN	-3.007784
88.702758	88.329960	NaN	38.974498	0.372797	NaN	49.728260
87.615788	-85.155512	NaN	24.118830	172.771300	NaN	63.496957
57.513047	97.340435	NaN	91.193716	-39.827388	NaN	-33.680669
13.249916	84.284843	NaN	33.901162	-71.034927	NaN	-20.651245
79.801145	89.631330	NaN	49.759446	-9.830185	NaN	30.041699
82.242121	93.320517	NaN	88.287888	-11.078397	NaN	-6.045768
87.801090	95.882436	NaN	48.885630	-8.081346	NaN	38.915460
73.881723	87.939550	NaN	88.933971	-14.057828	NaN	-15.052248
84.687410	92.278275	NaN	74.405251	-7.590865	NaN	10.282158
43.606335	98.709764	NaN	80.853652	-55.103429	NaN	-37.247316
77.757088	92.177749	NaN	85.593673	-14.420661	NaN	-7.836585
21.222224	93.079537	NaN	72.773065	-71.857313	NaN	-51.550842
61.640172	-110.382232	NaN	-266.813569	172.022404	NaN	328.453740
76.080657	99.131718	NaN	88.154061	-23.051061	NaN	-12.073404
72.519375	99.494314	NaN	83.265951	-26.974939	NaN	-10.746576
74.045896	69.932207	NaN	37.076452	4.113689	NaN	36.969444
92.836376	97.888534	NaN	93.531747	-5.052158	NaN	-0.695372
85.613199	85.067120	NaN	57.063659	0.546080	NaN	28.549540
21.745509	90.262301	NaN	29.664133	-68.516791	NaN	-7.918623
-1.979782	94.212109	NaN	91.871104	-96.191891	NaN	-93.850886
81.867393	75.326009	NaN	54.392662	6.541384	NaN	27.474731
80.685000	85.517228	NaN	1.722861	-4.832228	NaN	78.962139
85.741095	95.716322	NaN	82.037528	-9.975227	NaN	3.703567
80.400898	82.169351	NaN	83.363412	-1.768453	NaN	-2.962515
90.081270	88.436381	NaN	92.117348	1.644889	NaN	-2.036078
81.736495	94.381105	NaN	67.431714	-12.644610	NaN	14.304782
11.651984	94.365170	NaN	83.812252	-82.713186	NaN	-72.160268
93.080570	88.619351	NaN	78.686380	4.461219	NaN	14.394190
70.819581	81.556828	NaN	-47.601208	-10.737247	NaN	118.420789
66.920644	67.262920	NaN	32.735678	-0.342275	NaN	34.184967
56.534513	42.249244	NaN	60.797870	14.285269	NaN	-4.263357
89.601717	71.118569	NaN	56.450203	18.483148	NaN	33.151513
90.085819	74.791306	NaN	80.831631	15.294513	NaN	9.254188
63.699463	88.276113	NaN	77.487008	-24.576650	NaN	-13.787546
78.318452	67.373779	NaN	30.084158	10.944673	NaN	48.234293
78.632342	96.030597	NaN	73.729188	-17.398255	NaN	4.903154
73.748942	97.562775	NaN	87.886073	-23.813833	NaN	-14.137131
50.990068	42.575760	NaN	16.676413	8.414308	NaN	34.313655
91.964925	95.259009	NaN	71.075393	-3.294084	NaN	20.889532
84.606732	92.801168	NaN	30.286113	-8.194436	NaN	54.320619
60.614478	92.854707	NaN	90.611078	-32.240229	NaN	-29.996600
71.088212	83.820782	NaN	53.916847	-12.732570	NaN	17.171365
69.429109	92.136008	NaN	73.454442	-22.706900	NaN	-4.025333
33.804604	33.476313	NaN	28.928846	0.328292	NaN	4.875758
87.121188	90.571890	NaN	24.604195	-3.450703	NaN	62.516993
54.832431	94.192391	NaN	85.613192	-39.359960	NaN	-30.780761
51.549637	97.625135	NaN	82.088320	-46.075498	NaN	-30.538683
88.118663	99.203492	NaN	88.322395	-11.084828	NaN	-0.203732
74.560348	51.895357	NaN	57.157718	22.664991	NaN	17.402630
81.589501	94.246233	NaN	74.961408	-12.656732	NaN	6.628093
72.928351	-147.407092	NaN	-266.179528	220.335443	NaN	339.107879
81.913339	87.891031	NaN	50.892606	-5.977692	NaN	31.020733
68.441564	49.151350	NaN	36.573464	19.290214	NaN	31.868100
72.300140	65.386329	NaN	11.116336	6.913811	NaN	61.183804
76.285169	83.608261	NaN	55.427896	-7.323092	NaN	20.857274
84.304730	96.881734	NaN	88.537112	-12.577004	NaN	-4.232382
-5.462620	99.427497	NaN	89.298655	-104.890117	NaN	-94.761275
56.210464	-107.342028	NaN	56.068524	163.552492	NaN	0.141940
86.987220	95.104767	NaN	88.614662	-8.117547	NaN	-1.627442
3.643508	99.187277	NaN	88.715150	-95.543769	NaN	-85.071642
71.133707	7.184034	NaN	17.409923	63.949673	NaN	53.723784
-38.375668	72.918856	NaN	74.467163	-111.294524	NaN	-112.842831
58.847700	82.044421	NaN	71.176768	-23.196721	NaN	-12.329068
81.448837	90.270487	NaN	80.332511	-8.821650	NaN	1.116326
-2.262731	75.703427	NaN	78.960250	-77.966158	NaN	-81.222981
87.694382	72.964335	NaN	52.366208	14.730047	NaN	35.328174
91.333520	77.312745	NaN	56.328693	14.020775	NaN	35.004827
45.414538	59.108903	NaN	-23.346838	-13.694365	NaN	68.761376
8.954017	80.990949	NaN	71.063297	-72.036931	NaN	-62.109280
34.532527	81.206518	NaN	26.379457	-46.673990	NaN	8.153070
58.073601	87.307589	NaN	62.270582	-29.233987	NaN	-4.196981
84.756780	95.919699	NaN	82.623726	-11.162920	NaN	2.133054
66.419156	85.224563	NaN	67.808125	-18.805407	NaN	-1.388969
47.858248	95.090574	NaN	73.206572	-47.232326	NaN	-25.348324
24.004240	94.922575	NaN	81.065850	-70.918334	NaN	-57.061610
59.548540	92.261656	NaN	85.673222	-32.713116	NaN	-26.124683
55.363901	85.106104	NaN	22.545922	-29.742203	NaN	32.817979
81.425542	97.337534	NaN	92.828212	-15.911993	NaN	-11.402671
57.632338	97.786775	NaN	86.636537	-40.154438	NaN	-29.004199
65.945027	91.270991	NaN	12.359266	-25.325965	NaN	53.585761
87.429172	64.737020	NaN	95.680216	22.692152	NaN	-8.251044
85.971093	98.344289	NaN	88.929818	-12.373196	NaN	-2.958725
78.029454	76.239355	NaN	24.126733	1.790099	NaN	53.902720
80.815614	94.369684	NaN	60.955140	-13.554071	NaN	19.860474
70.041789	90.272119	NaN	40.249351	-20.230330	NaN	29.792438
1.460749	80.424040	NaN	81.533889	-78.963291	NaN	-80.073140
-1.711137	81.199450	NaN	58.279311	-82.910587	NaN	-59.990447
63.026705	96.645351	NaN	86.767878	-33.618646	NaN	-23.741173
45.009378	63.034462	NaN	36.469889	-18.025084	NaN	8.539489
77.782148	89.630199	NaN	88.623892	-11.848051	NaN	-10.841744
78.013208	69.674791	NaN	57.913163	8.338417	NaN	20.100045
64.250170	93.595474	NaN	52.298763	-29.345304	NaN	11.951407
82.586092	93.167599	NaN	82.583759	-10.581507	NaN	0.002333
82.955219	88.841959	NaN	97.753811	-5.886740	NaN	-14.798591
92.794415	95.208879	NaN	48.567667	-2.414464	NaN	44.226748
74.005407	84.974074	NaN	81.561267	-10.968667	NaN	-7.555860
93.763748	90.047098	NaN	69.472343	3.716650	NaN	24.291405
85.417116	99.185058	NaN	93.240196	-13.767942	NaN	-7.823080
44.760256	89.362174	NaN	79.629610	-44.601919	NaN	-34.869354
89.267645	97.751927	NaN	97.261944	-8.484282	NaN	-7.994299
66.687319	64.531036	NaN	64.625129	2.156283	NaN	2.062190
77.461974	91.484673	NaN	64.464533	-14.022699	NaN	12.997441
82.544897	95.407050	NaN	75.392396	-12.862154	NaN	7.152501
57.892490	92.336592	NaN	65.075818	-34.444102	NaN	-7.183329
65.339562	88.815824	NaN	43.623030	-23.476262	NaN	21.716532
48.395917	94.525034	NaN	83.199392	-46.129116	NaN	-34.803474
46.105137	85.294729	NaN	61.861683	-39.189592	NaN	-15.756547
64.614968	94.323486	NaN	84.276286	-29.708518	NaN	-19.661318
72.159309	99.786606	NaN	96.946601	-27.627297	NaN	-24.787292
51.215647	13.576463	NaN	75.474228	37.639183	NaN	-24.258582
79.443246	92.794982	NaN	88.792531	-13.351736	NaN	-9.349285
71.175006	91.266594	NaN	69.687820	-20.091589	NaN	1.487186
76.262702	84.314556	NaN	53.046002	-8.051853	NaN	23.216701
67.285161	80.973654	NaN	37.289729	-13.688493	NaN	29.995431
79.330681	97.335609	NaN	76.050837	-18.004928	NaN	3.279844
88.411089	97.109369	NaN	66.285154	-8.698280	NaN	22.125935
77.700728	71.662135	NaN	-125.329330	6.038593	NaN	203.030058
62.496224	86.152399	NaN	61.777689	-23.656175	NaN	0.718535
56.781249	98.307674	NaN	83.421519	-41.526426	NaN	-26.640271
56.938383	76.877998	NaN	75.949766	-19.939615	NaN	-19.011383
68.960855	95.667876	NaN	84.969082	-26.707021	NaN	-16.008227
-23.106511	96.287823	NaN	91.087059	-119.394334	NaN	-114.193570
59.945597	94.203479	NaN	87.987487	-34.257882	NaN	-28.041890
65.025063	92.496351	NaN	59.664249	-27.471288	NaN	5.360814
91.131268	94.568469	NaN	91.568733	-3.437201	NaN	-0.437465
74.200464	80.888683	NaN	45.304782	-6.688218	NaN	28.895682
42.494562	68.818464	NaN	92.217516	-26.323902	NaN	-49.722954
76.978355	98.889902	NaN	93.966354	-21.911547	NaN	-16.987999
38.035052	73.985231	NaN	63.332096	-35.950179	NaN	-25.297044
80.231696	76.573852	NaN	42.478910	3.657844	NaN	37.752786
74.558140	92.232594	NaN	94.735577	-17.674454	NaN	-20.177436
1.518796	87.948919	NaN	92.735427	-86.430123	NaN	-91.216630
78.670184	83.823630	NaN	84.535446	-5.153446	NaN	-5.865262
59.287310	80.166757	NaN	8.680867	-20.879447	NaN	50.606443
59.456397	76.975744	NaN	62.585502	-17.519347	NaN	-3.129105
55.153350	91.513411	NaN	-108.815130	-36.360061	NaN	163.968480
66.566445	78.305230	NaN	-57.537280	-11.738785	NaN	124.103724
63.808320	97.677816	NaN	96.520773	-33.869496	NaN	-32.712454
76.245822	75.871609	NaN	34.525334	0.374213	NaN	41.720488
66.376365	88.448613	NaN	-269.955796	-22.072248	NaN	336.332161
70.137705	90.676572	NaN	35.049724	-20.538867	NaN	35.087981
28.084769	99.233776	NaN	98.828211	-71.149007	NaN	-70.743443
83.129000	65.991203	NaN	-112.612010	17.137797	NaN	195.741009
84.166723	-7.139550	NaN	87.842632	91.306274	NaN	-3.675909
83.591579	71.759957	NaN	71.173416	11.831622	NaN	12.418163
64.131805	99.000788	NaN	90.886925	-34.868983	NaN	-26.755119
56.461787	99.519526	NaN	96.355353	-43.057739	NaN	-39.893566
40.734667	70.505907	NaN	34.371735	-29.771240	NaN	6.362931
