# Supplementary material for: Combined Influences of Model Choice, Data Quality, and Data Quantity When Estimating Population Trends
Source: PLoS One. 2015 Jul 15;10(7):e0132255. doi: 10.1371/journal.pone.0132255 (PMC4503393; doi:10.1371/journal.pone.0132255)
Supplement: S1 Dataset — Files are organized by model type and by the input lambda value. (ZIP) [file pone.0132255.s002.zip › Snail/sims_lambda_0_9/simulationOutput_0.9_0_0.1_0.1_40.xls]

Percent_Decline_True	Median_Percent_Decline_Matrix	Median_Percent_Decline_Matrix_stable	Median_Percent_Decline_Scalar	Difference_True_Matrix	Difference_True_Matrix_Stable	Difference_True_Scalar
69.715258	67.593113	NaN	64.611976	2.122145	NaN	5.103281
57.079590	59.820456	NaN	60.131942	-2.740866	NaN	-3.052352
63.442434	70.960327	NaN	70.447749	-7.517893	NaN	-7.005315
61.670349	63.504342	NaN	63.910540	-1.833992	NaN	-2.240191
63.436278	67.076165	NaN	67.018134	-3.639887	NaN	-3.581857
70.132206	65.058283	NaN	64.854865	5.073923	NaN	5.277341
61.245934	66.241605	NaN	68.002395	-4.995672	NaN	-6.756462
63.474335	64.948533	NaN	66.034450	-1.474198	NaN	-2.560115
58.599467	66.208002	NaN	65.333874	-7.608535	NaN	-6.734407
65.958305	67.614138	NaN	68.157953	-1.655833	NaN	-2.199648
67.772628	64.425821	NaN	66.834811	3.346807	NaN	0.937817
60.663827	66.862627	NaN	67.173074	-6.198799	NaN	-6.509246
64.097564	61.548148	NaN	63.165247	2.549416	NaN	0.932317
63.436307	69.703475	NaN	68.944274	-6.267168	NaN	-5.507967
56.981352	63.959077	NaN	64.751574	-6.977726	NaN	-7.770222
64.813323	64.923512	NaN	65.909293	-0.110190	NaN	-1.095970
65.564354	61.610576	NaN	61.094131	3.953777	NaN	4.470223
73.151597	66.542348	NaN	68.122184	6.609249	NaN	5.029413
63.518013	64.275930	NaN	63.332202	-0.757916	NaN	0.185812
64.501225	66.080536	NaN	64.786701	-1.579312	NaN	-0.285476
72.050962	65.461322	NaN	66.558169	6.589640	NaN	5.492794
67.933117	68.687968	NaN	66.869462	-0.754850	NaN	1.063655
65.467265	65.973678	NaN	64.767229	-0.506413	NaN	0.700036
69.130868	62.721773	NaN	63.072045	6.409095	NaN	6.058823
61.909278	64.469280	NaN	64.271440	-2.560002	NaN	-2.362162
62.861072	68.652119	NaN	67.048239	-5.791048	NaN	-4.187168
67.947391	64.740845	NaN	65.538514	3.206546	NaN	2.408877
69.779233	66.958007	NaN	66.931647	2.821226	NaN	2.847587
69.471590	70.523288	NaN	66.931759	-1.051698	NaN	2.539831
72.043991	66.306645	NaN	66.494004	5.737346	NaN	5.549987
64.652082	65.946050	NaN	65.868087	-1.293968	NaN	-1.216005
68.125682	63.635582	NaN	63.083796	4.490100	NaN	5.041886
58.612252	63.689751	NaN	61.656080	-5.077498	NaN	-3.043828
66.317871	66.038599	NaN	66.115337	0.279271	NaN	0.202534
59.953486	59.999319	NaN	61.399527	-0.045833	NaN	-1.446041
69.314280	64.262333	NaN	68.082236	5.051947	NaN	1.232044
54.969106	68.391801	NaN	66.789104	-13.422694	NaN	-11.819998
70.975494	61.708353	NaN	61.139566	9.267141	NaN	9.835928
66.321185	64.529099	NaN	63.547566	1.792086	NaN	2.773620
73.217560	63.825553	NaN	63.125943	9.392007	NaN	10.091617
65.693358	64.807183	NaN	63.951434	0.886175	NaN	1.741924
58.894085	61.878909	NaN	62.211055	-2.984824	NaN	-3.316970
71.450949	68.012335	NaN	68.098955	3.438615	NaN	3.351995
58.607830	67.839567	NaN	66.620685	-9.231738	NaN	-8.012855
66.860266	64.584872	NaN	63.334419	2.275394	NaN	3.525847
57.931236	62.890689	NaN	62.557819	-4.959452	NaN	-4.626583
62.374113	62.222512	NaN	62.452131	0.151601	NaN	-0.078018
71.112474	67.186179	NaN	65.732442	3.926295	NaN	5.380032
73.697261	64.672340	NaN	63.329454	9.024920	NaN	10.367807
63.764659	64.696674	NaN	64.793027	-0.932015	NaN	-1.028368
62.612272	61.765512	NaN	61.862882	0.846760	NaN	0.749389
67.211601	59.726436	NaN	58.927441	7.485165	NaN	8.284160
62.610307	68.413176	NaN	67.711067	-5.802869	NaN	-5.100760
63.252339	66.676885	NaN	66.166007	-3.424546	NaN	-2.913668
73.564715	62.640578	NaN	64.605380	10.924137	NaN	8.959334
66.331940	65.112879	NaN	64.138878	1.219060	NaN	2.193062
68.858648	59.585573	NaN	60.024636	9.273076	NaN	8.834012
63.601966	65.609800	NaN	66.182285	-2.007834	NaN	-2.580319
63.427516	63.779598	NaN	63.413099	-0.352082	NaN	0.014417
57.853975	62.296085	NaN	63.666851	-4.442110	NaN	-5.812876
65.212723	64.959578	NaN	64.413777	0.253145	NaN	0.798946
61.457070	64.863819	NaN	65.757492	-3.406750	NaN	-4.300422
64.200533	67.724871	NaN	67.209475	-3.524339	NaN	-3.008942
66.539896	66.581064	NaN	64.586596	-0.041168	NaN	1.953300
65.752807	62.319884	NaN	64.249569	3.432924	NaN	1.503238
62.884294	65.663260	NaN	67.927252	-2.778966	NaN	-5.042958
52.444246	69.066715	NaN	69.204091	-16.622469	NaN	-16.759845
67.541432	63.210545	NaN	63.672838	4.330886	NaN	3.868594
72.732654	66.805327	NaN	67.462214	5.927327	NaN	5.270441
65.548295	59.324019	NaN	60.101166	6.224277	NaN	5.447130
68.977391	65.047345	NaN	64.251069	3.930046	NaN	4.726321
60.994414	60.995623	NaN	62.394358	-0.001209	NaN	-1.399944
67.115332	65.543439	NaN	65.357071	1.571893	NaN	1.758261
70.006788	66.607273	NaN	65.482886	3.399515	NaN	4.523902
66.191875	63.804453	NaN	64.538049	2.387423	NaN	1.653827
62.815797	67.613526	NaN	66.212764	-4.797729	NaN	-3.396967
56.777750	69.208674	NaN	66.385306	-12.430925	NaN	-9.607556
65.669651	66.159152	NaN	67.013164	-0.489501	NaN	-1.343513
64.901372	62.681702	NaN	63.691248	2.219670	NaN	1.210124
66.692687	70.385449	NaN	66.941056	-3.692762	NaN	-0.248370
71.625162	66.285183	NaN	67.535193	5.339979	NaN	4.089969
59.109040	68.875900	NaN	67.949376	-9.766860	NaN	-8.840336
72.330627	64.210444	NaN	66.876438	8.120184	NaN	5.454189
63.521114	65.721075	NaN	67.900862	-2.199961	NaN	-4.379748
67.226796	66.859714	NaN	65.081184	0.367082	NaN	2.145611
63.232907	66.875994	NaN	66.470417	-3.643087	NaN	-3.237511
65.747673	66.569796	NaN	65.711987	-0.822124	NaN	0.035686
69.530463	64.719357	NaN	66.983408	4.811106	NaN	2.547055
61.175945	62.925812	NaN	65.704310	-1.749867	NaN	-4.528365
64.933094	68.031658	NaN	66.923597	-3.098563	NaN	-1.990503
64.595010	68.726207	NaN	69.525664	-4.131196	NaN	-4.930654
63.165255	64.723614	NaN	64.570708	-1.558359	NaN	-1.405453
61.204996	65.931893	NaN	64.984660	-4.726897	NaN	-3.779665
72.250992	63.780353	NaN	63.394249	8.470639	NaN	8.856743
67.208589	66.376255	NaN	64.939549	0.832334	NaN	2.269041
58.353624	64.442654	NaN	65.307902	-6.089031	NaN	-6.954279
68.136836	64.956204	NaN	65.927995	3.180632	NaN	2.208841
65.462784	65.997003	NaN	66.485890	-0.534219	NaN	-1.023105
65.264627	62.412642	NaN	62.604344	2.851985	NaN	2.660283
68.850020	63.619989	NaN	61.799298	5.230031	NaN	7.050722
72.545365	65.688539	NaN	65.541010	6.856826	NaN	7.004355
61.553035	68.151622	NaN	69.512665	-6.598587	NaN	-7.959629
61.143395	67.805200	NaN	67.900216	-6.661805	NaN	-6.756821
72.453461	62.865917	NaN	64.571726	9.587544	NaN	7.881735
63.080382	64.814767	NaN	65.748935	-1.734385	NaN	-2.668552
67.097938	65.313854	NaN	63.844375	1.784085	NaN	3.253564
62.296346	64.658060	NaN	64.490829	-2.361715	NaN	-2.194483
74.193964	59.339935	NaN	60.188161	14.854029	NaN	14.005803
65.568429	65.396224	NaN	65.646209	0.172205	NaN	-0.077780
65.491083	63.561172	NaN	65.297355	1.929910	NaN	0.193728
56.578805	67.860259	NaN	66.240651	-11.281454	NaN	-9.661846
66.571801	65.400928	NaN	66.841849	1.170872	NaN	-0.270048
61.915461	59.300892	NaN	61.121862	2.614569	NaN	0.793599
67.642056	57.101605	NaN	56.842757	10.540451	NaN	10.799299
64.599301	64.688359	NaN	63.905338	-0.089058	NaN	0.693963
62.151300	55.070493	NaN	58.441623	7.080806	NaN	3.709677
57.691912	67.308704	NaN	66.111531	-9.616793	NaN	-8.419620
58.426782	62.529416	NaN	64.780304	-4.102634	NaN	-6.353521
65.556849	65.624917	NaN	65.513107	-0.068068	NaN	0.043742
60.493426	64.373246	NaN	63.108426	-3.879821	NaN	-2.615000
65.768076	59.868999	NaN	56.811459	5.899078	NaN	8.956618
68.925644	61.614124	NaN	59.115528	7.311521	NaN	9.810116
68.020038	64.539033	NaN	63.905301	3.481005	NaN	4.114737
69.490125	66.629563	NaN	67.096344	2.860562	NaN	2.393782
62.488099	67.076088	NaN	65.926989	-4.587988	NaN	-3.438890
66.938727	61.782508	NaN	61.877393	5.156219	NaN	5.061333
67.260093	66.127264	NaN	67.550372	1.132828	NaN	-0.290279
70.813566	62.877348	NaN	65.201138	7.936218	NaN	5.612428
68.427917	67.560599	NaN	67.505681	0.867317	NaN	0.922236
69.621069	68.344643	NaN	67.639236	1.276425	NaN	1.981833
63.292151	69.496793	NaN	67.731100	-6.204642	NaN	-4.438949
67.803609	64.477905	NaN	65.559098	3.325705	NaN	2.244511
68.411394	66.986159	NaN	65.494133	1.425235	NaN	2.917260
62.687693	65.898471	NaN	64.880315	-3.210778	NaN	-2.192622
68.200875	71.496522	NaN	72.540788	-3.295647	NaN	-4.339912
63.679548	65.472693	NaN	66.183994	-1.793145	NaN	-2.504445
65.850718	67.011686	NaN	67.232281	-1.160968	NaN	-1.381563
64.156014	70.667100	NaN	69.412038	-6.511086	NaN	-5.256025
62.625676	62.263317	NaN	64.715814	0.362359	NaN	-2.090139
66.838540	61.993706	NaN	62.589712	4.844834	NaN	4.248828
63.470987	65.557673	NaN	65.954724	-2.086686	NaN	-2.483737
71.302136	69.244493	NaN	68.670383	2.057644	NaN	2.631754
70.923154	66.473289	NaN	63.557094	4.449864	NaN	7.366060
67.805002	64.908104	NaN	64.152543	2.896898	NaN	3.652460
62.771187	66.778836	NaN	65.387817	-4.007650	NaN	-2.616631
65.736577	62.172992	NaN	61.182165	3.563584	NaN	4.554412
65.266005	66.463410	NaN	65.874926	-1.197405	NaN	-0.608921
69.230257	63.961030	NaN	63.436415	5.269227	NaN	5.793842
58.399759	61.720215	NaN	61.210121	-3.320456	NaN	-2.810362
61.611464	65.281969	NaN	67.012816	-3.670504	NaN	-5.401351
66.687235	63.038685	NaN	63.586394	3.648549	NaN	3.100841
71.722565	62.222044	NaN	63.707107	9.500521	NaN	8.015458
65.948414	67.221647	NaN	68.267203	-1.273234	NaN	-2.318789
70.689948	66.225069	NaN	67.137123	4.464878	NaN	3.552825
64.534399	66.900251	NaN	66.594210	-2.365852	NaN	-2.059811
62.860711	67.862766	NaN	67.027676	-5.002055	NaN	-4.166965
74.032420	64.247929	NaN	64.548067	9.784491	NaN	9.484354
58.155729	66.979865	NaN	66.136021	-8.824136	NaN	-7.980291
61.874789	62.680851	NaN	64.377235	-0.806062	NaN	-2.502446
67.764347	65.021488	NaN	65.737824	2.742859	NaN	2.026523
62.207380	64.485270	NaN	65.109398	-2.277890	NaN	-2.902018
66.631508	66.219761	NaN	64.385061	0.411747	NaN	2.246447
59.480613	60.244006	NaN	60.193116	-0.763392	NaN	-0.712502
64.698819	64.325066	NaN	66.803514	0.373753	NaN	-2.104695
73.739731	66.027437	NaN	68.174585	7.712294	NaN	5.565146
64.786776	62.812510	NaN	64.468930	1.974266	NaN	0.317846
71.413385	63.518920	NaN	66.017942	7.894465	NaN	5.395443
64.445017	66.370613	NaN	65.315126	-1.925596	NaN	-0.870108
68.783503	65.234199	NaN	67.971424	3.549305	NaN	0.812079
62.336517	61.610342	NaN	61.424618	0.726174	NaN	0.911898
58.160086	63.473731	NaN	63.477693	-5.313644	NaN	-5.317607
68.816243	64.294598	NaN	65.429139	4.521644	NaN	3.387104
65.447849	65.696628	NaN	67.141998	-0.248780	NaN	-1.694150
65.530778	64.049911	NaN	65.553039	1.480867	NaN	-0.022260
55.007192	62.712403	NaN	62.372011	-7.705212	NaN	-7.364820
62.759565	65.601850	NaN	66.336632	-2.842285	NaN	-3.577067
64.339922	64.516282	NaN	64.601465	-0.176360	NaN	-0.261543
73.938149	65.402251	NaN	64.878181	8.535897	NaN	9.059968
63.786661	67.398180	NaN	67.800785	-3.611519	NaN	-4.014124
65.165550	62.878827	NaN	61.331497	2.286723	NaN	3.834053
66.807305	63.655268	NaN	65.667388	3.152036	NaN	1.139917
67.151462	66.396727	NaN	65.659732	0.754735	NaN	1.491730
66.045650	62.891337	NaN	62.982180	3.154313	NaN	3.063470
56.913896	64.558006	NaN	64.281173	-7.644111	NaN	-7.367277
65.079085	63.458539	NaN	62.334333	1.620546	NaN	2.744753
59.641955	66.956885	NaN	67.337224	-7.314930	NaN	-7.695269
61.352935	62.035535	NaN	63.462237	-0.682600	NaN	-2.109302
67.712119	65.189693	NaN	66.008225	2.522426	NaN	1.703894
66.848376	64.609734	NaN	65.154699	2.238642	NaN	1.693678
66.567103	64.919838	NaN	65.576075	1.647265	NaN	0.991028
56.985402	63.513162	NaN	61.832171	-6.527761	NaN	-4.846769
70.132711	66.595338	NaN	67.188036	3.537373	NaN	2.944675
60.510375	62.560859	NaN	62.791133	-2.050484	NaN	-2.280758
62.646026	63.178145	NaN	60.955939	-0.532119	NaN	1.690087
66.124298	66.123065	NaN	64.965321	0.001233	NaN	1.158977
65.843731	62.442886	NaN	60.955868	3.400845	NaN	4.887863
67.354848	66.762785	NaN	66.990437	0.592064	NaN	0.364412
75.058876	60.782065	NaN	63.316185	14.276812	NaN	11.742691
61.647641	65.398410	NaN	65.832400	-3.750769	NaN	-4.184760
65.294083	61.848345	NaN	61.425311	3.445738	NaN	3.868771
71.437521	63.343232	NaN	64.788048	8.094289	NaN	6.649473
69.975131	66.036326	NaN	65.388687	3.938804	NaN	4.586444
68.611644	69.870485	NaN	70.065546	-1.258840	NaN	-1.453902
61.288055	68.991279	NaN	67.160015	-7.703224	NaN	-5.871960
58.495824	67.571206	NaN	67.907666	-9.075382	NaN	-9.411842
61.532756	66.916897	NaN	64.478797	-5.384140	NaN	-2.946041
64.055511	64.957357	NaN	65.138368	-0.901846	NaN	-1.082856
64.351962	70.250075	NaN	72.241869	-5.898113	NaN	-7.889907
66.909156	62.986489	NaN	64.130363	3.922668	NaN	2.778793
67.364193	67.130595	NaN	66.209605	0.233598	NaN	1.154588
69.732144	68.855576	NaN	66.883122	0.876568	NaN	2.849023
71.073259	65.016786	NaN	66.037863	6.056473	NaN	5.035396
68.743420	63.597166	NaN	63.977302	5.146253	NaN	4.766118
70.373018	64.796470	NaN	64.353758	5.576548	NaN	6.019260
66.757508	65.745098	NaN	63.656131	1.012410	NaN	3.101377
68.578512	69.908554	NaN	68.391156	-1.330041	NaN	0.187356
68.989813	61.762557	NaN	61.113641	7.227256	NaN	7.876172
69.413458	68.788989	NaN	67.319116	0.624469	NaN	2.094342
64.935508	65.647228	NaN	64.030519	-0.711720	NaN	0.904989
57.980458	63.809125	NaN	66.231244	-5.828667	NaN	-8.250786
61.431041	65.510868	NaN	64.043731	-4.079826	NaN	-2.612690
67.306576	65.875827	NaN	64.660905	1.430749	NaN	2.645671
60.942825	63.627373	NaN	62.815107	-2.684547	NaN	-1.872281
68.738597	65.000599	NaN	62.969861	3.737998	NaN	5.768736
59.418202	62.666255	NaN	64.611290	-3.248053	NaN	-5.193088
68.655053	68.746681	NaN	65.348821	-0.091628	NaN	3.306232
64.390947	63.038929	NaN	65.274244	1.352018	NaN	-0.883297
71.789091	66.616478	NaN	67.534509	5.172613	NaN	4.254582
67.982769	67.277479	NaN	64.687463	0.705290	NaN	3.295307
58.384697	65.955219	NaN	63.085938	-7.570522	NaN	-4.701241
62.593192	66.660435	NaN	66.020074	-4.067243	NaN	-3.426882
65.924610	67.130889	NaN	68.391141	-1.206279	NaN	-2.466531
60.820177	63.732334	NaN	64.900674	-2.912157	NaN	-4.080496
61.179347	63.218233	NaN	65.288444	-2.038886	NaN	-4.109097
66.987848	64.343560	NaN	62.808890	2.644288	NaN	4.178958
57.049646	67.920584	NaN	67.521861	-10.870939	NaN	-10.472215
65.853421	66.803741	NaN	65.309736	-0.950320	NaN	0.543685
63.133283	68.097992	NaN	65.551225	-4.964709	NaN	-2.417943
71.165707	67.631830	NaN	67.917385	3.533877	NaN	3.248322
67.074026	66.562830	NaN	68.135597	0.511196	NaN	-1.061571
71.948722	64.257224	NaN	65.691664	7.691498	NaN	6.257058
47.366139	60.534254	NaN	62.995885	-13.168115	NaN	-15.629746
65.203777	65.728898	NaN	65.374368	-0.525122	NaN	-0.170592
58.353218	63.633769	NaN	64.644383	-5.280551	NaN	-6.291165
57.268695	60.760628	NaN	61.356043	-3.491932	NaN	-4.087347
66.297168	65.845176	NaN	66.903357	0.451992	NaN	-0.606190
69.328181	63.207334	NaN	62.991670	6.120847	NaN	6.336511
68.960079	66.540208	NaN	65.002117	2.419872	NaN	3.957962
57.078271	71.021046	NaN	70.343158	-13.942776	NaN	-13.264887
60.455971	67.222911	NaN	66.042559	-6.766939	NaN	-5.586588
60.802791	67.087187	NaN	66.467025	-6.284396	NaN	-5.664234
67.935397	65.288964	NaN	66.492701	2.646433	NaN	1.442696
68.494895	63.268645	NaN	63.611861	5.226250	NaN	4.883034
67.554302	64.063640	NaN	65.802222	3.490662	NaN	1.752080
65.436543	66.390491	NaN	68.119748	-0.953948	NaN	-2.683204
65.326525	64.838428	NaN	63.095202	0.488097	NaN	2.231323
50.555957	65.990803	NaN	67.731974	-15.434846	NaN	-17.176017
64.576114	66.839700	NaN	67.187355	-2.263586	NaN	-2.611241
68.195825	65.482961	NaN	65.007098	2.712864	NaN	3.188727
60.482461	63.437178	NaN	62.735128	-2.954716	NaN	-2.252667
64.249192	65.384240	NaN	64.763537	-1.135048	NaN	-0.514345
63.265025	66.008928	NaN	65.404947	-2.743903	NaN	-2.139923
59.477858	63.008391	NaN	62.975895	-3.530533	NaN	-3.498038
58.074995	67.625625	NaN	68.910175	-9.550630	NaN	-10.835180
61.474377	67.470021	NaN	67.118946	-5.995644	NaN	-5.644569
62.860230	63.918877	NaN	60.929002	-1.058647	NaN	1.931228
65.865052	68.542066	NaN	69.760180	-2.677014	NaN	-3.895129
72.027734	65.268754	NaN	67.264221	6.758980	NaN	4.763512
64.843793	65.400250	NaN	65.299848	-0.556456	NaN	-0.456054
72.406374	63.894431	NaN	65.129734	8.511942	NaN	7.276639
60.974450	65.277772	NaN	66.998839	-4.303321	NaN	-6.024389
65.856255	64.438188	NaN	64.868435	1.418067	NaN	0.987820
63.776492	68.856297	NaN	66.986043	-5.079806	NaN	-3.209551
62.233543	66.946291	NaN	66.167738	-4.712749	NaN	-3.934196
65.236427	66.998582	NaN	65.487157	-1.762154	NaN	-0.250730
62.100363	61.342777	NaN	63.002850	0.757587	NaN	-0.902486
57.939344	66.315023	NaN	67.820332	-8.375680	NaN	-9.880989
60.034062	67.639373	NaN	67.603036	-7.605312	NaN	-7.568974
62.377468	64.244797	NaN	64.038613	-1.867329	NaN	-1.661145
59.819094	66.829127	NaN	67.173660	-7.010033	NaN	-7.354566
61.928364	63.784409	NaN	63.021029	-1.856045	NaN	-1.092665
64.344965	63.122414	NaN	63.210606	1.222551	NaN	1.134360
61.576906	65.467051	NaN	63.291829	-3.890145	NaN	-1.714924
70.097913	65.524496	NaN	63.268042	4.573417	NaN	6.829871
67.223611	67.202305	NaN	67.741456	0.021306	NaN	-0.517845
64.954080	69.402422	NaN	71.039587	-4.448342	NaN	-6.085507
64.190062	64.513143	NaN	64.666356	-0.323081	NaN	-0.476294
59.888979	63.932335	NaN	64.466939	-4.043356	NaN	-4.577960
63.327536	67.866732	NaN	66.233705	-4.539196	NaN	-2.906169
70.851450	65.156646	NaN	65.909389	5.694803	NaN	4.942060
64.873754	65.847303	NaN	67.441385	-0.973549	NaN	-2.567631
74.872152	61.718040	NaN	64.631940	13.154111	NaN	10.240212
65.624741	68.258026	NaN	66.627588	-2.633285	NaN	-1.002847
70.021727	66.892872	NaN	67.048481	3.128855	NaN	2.973246
68.926858	69.443051	NaN	68.158970	-0.516194	NaN	0.767887
64.347599	65.213097	NaN	64.602200	-0.865499	NaN	-0.254601
67.134131	64.036056	NaN	65.370979	3.098075	NaN	1.763152
54.953192	66.168750	NaN	64.501397	-11.215558	NaN	-9.548205
69.568545	68.201479	NaN	66.620253	1.367066	NaN	2.948292
54.481300	66.140799	NaN	66.973566	-11.659499	NaN	-12.492266
62.650257	67.740327	NaN	66.776393	-5.090070	NaN	-4.126136
70.602879	65.237184	NaN	64.848191	5.365695	NaN	5.754688
65.578979	63.016552	NaN	63.169442	2.562427	NaN	2.409538
68.872249	65.672923	NaN	66.031709	3.199326	NaN	2.840540
65.518358	66.898477	NaN	67.457995	-1.380120	NaN	-1.939637
51.773957	64.094113	NaN	65.172850	-12.320155	NaN	-13.398893
60.717870	66.856492	NaN	67.932106	-6.138622	NaN	-7.214236
69.208894	62.758848	NaN	62.122894	6.450046	NaN	7.086000
67.502698	67.163553	NaN	66.173390	0.339144	NaN	1.329307
60.941090	70.084979	NaN	69.304350	-9.143889	NaN	-8.363260
72.026830	64.581701	NaN	63.315975	7.445129	NaN	8.710855
66.886973	64.058631	NaN	63.654245	2.828342	NaN	3.232728
65.725163	70.155092	NaN	68.008489	-4.429929	NaN	-2.283325
60.648406	62.621193	NaN	64.674542	-1.972786	NaN	-4.026136
61.187983	67.050760	NaN	64.566286	-5.862776	NaN	-3.378303
67.652175	67.178467	NaN	67.929466	0.473708	NaN	-0.277291
61.134155	62.568251	NaN	62.947472	-1.434097	NaN	-1.813317
57.589335	65.549836	NaN	64.686031	-7.960500	NaN	-7.096696
58.468173	63.285005	NaN	64.378724	-4.816832	NaN	-5.910551
63.118028	68.149811	NaN	68.190613	-5.031783	NaN	-5.072585
66.542446	63.271306	NaN	65.938379	3.271141	NaN	0.604067
64.816558	68.466130	NaN	68.068105	-3.649572	NaN	-3.251547
67.517970	66.460280	NaN	65.694633	1.057691	NaN	1.823338
65.493353	62.564681	NaN	63.032754	2.928672	NaN	2.460599
66.514966	64.765454	NaN	65.210251	1.749512	NaN	1.304714
65.017880	66.892877	NaN	65.382472	-1.874997	NaN	-0.364592
63.666188	67.967921	NaN	67.752633	-4.301732	NaN	-4.086444
61.063297	66.738190	NaN	64.488431	-5.674893	NaN	-3.425133
70.721831	65.899230	NaN	67.001938	4.822601	NaN	3.719893
66.285190	62.064348	NaN	62.567531	4.220842	NaN	3.717660
66.591835	69.635725	NaN	70.596345	-3.043889	NaN	-4.004510
65.994591	63.839145	NaN	62.309602	2.155447	NaN	3.684989
67.994121	62.763016	NaN	64.438179	5.231105	NaN	3.555942
62.700817	61.668247	NaN	63.063564	1.032570	NaN	-0.362747
60.736299	65.797810	NaN	65.692721	-5.061511	NaN	-4.956422
63.500530	65.427237	NaN	63.572587	-1.926708	NaN	-0.072057
63.381666	62.785734	NaN	64.317574	0.595932	NaN	-0.935908
70.449387	67.234483	NaN	68.138767	3.214903	NaN	2.310620
71.175596	60.355496	NaN	61.422509	10.820099	NaN	9.753087
62.834562	66.409657	NaN	65.289837	-3.575094	NaN	-2.455275
64.736761	64.472779	NaN	65.153114	0.263982	NaN	-0.416353
64.821186	60.740100	NaN	63.615996	4.081086	NaN	1.205190
73.642194	63.167404	NaN	64.516308	10.474790	NaN	9.125886
68.652063	66.097968	NaN	64.654227	2.554095	NaN	3.997836
65.993261	67.925998	NaN	66.780868	-1.932737	NaN	-0.787607
63.989922	65.599376	NaN	63.186407	-1.609455	NaN	0.803515
68.504807	63.072895	NaN	62.760607	5.431912	NaN	5.744200
61.800405	63.166674	NaN	63.419029	-1.366269	NaN	-1.618624
68.512399	63.083826	NaN	63.533936	5.428573	NaN	4.978463
65.636914	66.580756	NaN	64.834070	-0.943843	NaN	0.802844
55.484969	66.750462	NaN	68.821617	-11.265494	NaN	-13.336648
65.120690	60.972987	NaN	61.104692	4.147703	NaN	4.015998
55.307917	58.474373	NaN	61.275294	-3.166457	NaN	-5.967377
69.712790	64.210276	NaN	66.198423	5.502514	NaN	3.514367
61.387988	64.560358	NaN	64.667717	-3.172370	NaN	-3.279728
65.511767	64.029772	NaN	64.103916	1.481995	NaN	1.407851
55.926646	65.758470	NaN	66.840797	-9.831823	NaN	-10.914150
67.108868	67.912024	NaN	69.377629	-0.803155	NaN	-2.268761
66.171528	66.647560	NaN	66.505901	-0.476032	NaN	-0.334373
60.026975	64.589945	NaN	63.457652	-4.562970	NaN	-3.430677
64.630586	66.955620	NaN	66.194698	-2.325034	NaN	-1.564112
66.786752	64.915064	NaN	65.172637	1.871688	NaN	1.614115
67.280053	67.578937	NaN	67.269133	-0.298884	NaN	0.010920
73.263521	66.572839	NaN	67.073922	6.690682	NaN	6.189598
62.410866	66.070233	NaN	64.695199	-3.659367	NaN	-2.284334
68.096109	64.449506	NaN	65.168167	3.646604	NaN	2.927942
58.974321	65.403749	NaN	66.486808	-6.429428	NaN	-7.512487
62.710498	65.925691	NaN	65.225120	-3.215192	NaN	-2.514622
59.883418	64.157584	NaN	64.225702	-4.274166	NaN	-4.342285
58.320395	60.275719	NaN	63.873871	-1.955324	NaN	-5.553476
68.094604	66.216621	NaN	67.194088	1.877983	NaN	0.900516
72.385162	66.969192	NaN	66.332536	5.415970	NaN	6.052626
72.473912	67.696848	NaN	66.879281	4.777064	NaN	5.594632
64.168992	64.397710	NaN	63.431718	-0.228719	NaN	0.737274
68.401834	64.392954	NaN	67.344959	4.008880	NaN	1.056875
71.833005	65.360881	NaN	64.686498	6.472124	NaN	7.146507
65.759254	62.639545	NaN	65.177476	3.119709	NaN	0.581778
67.156360	64.806095	NaN	66.159437	2.350265	NaN	0.996923
67.670127	67.412302	NaN	67.469537	0.257825	NaN	0.200590
67.292666	64.013350	NaN	62.299820	3.279316	NaN	4.992846
63.546851	66.894869	NaN	66.022164	-3.348018	NaN	-2.475312
66.601966	64.784185	NaN	63.496822	1.817780	NaN	3.105144
66.392985	61.363694	NaN	63.826074	5.029291	NaN	2.566912
63.211903	61.664209	NaN	63.076052	1.547694	NaN	0.135850
67.064740	67.874663	NaN	65.841074	-0.809924	NaN	1.223665
68.469957	71.274815	NaN	69.120347	-2.804858	NaN	-0.650390
65.630775	67.429681	NaN	65.839194	-1.798906	NaN	-0.208420
62.723785	66.472488	NaN	65.331320	-3.748703	NaN	-2.607535
65.491644	65.612592	NaN	66.260116	-0.120947	NaN	-0.768472
70.058932	63.224766	NaN	64.074679	6.834166	NaN	5.984253
65.632648	66.438848	NaN	65.607129	-0.806201	NaN	0.025518
63.684945	64.573633	NaN	63.233197	-0.888688	NaN	0.451748
71.854104	63.421084	NaN	66.249738	8.433020	NaN	5.604366
64.672747	63.022808	NaN	63.836595	1.649939	NaN	0.836152
61.676156	64.368981	NaN	64.813108	-2.692825	NaN	-3.136952
68.942984	61.947126	NaN	64.250160	6.995857	NaN	4.692824
61.898700	61.283963	NaN	63.643312	0.614736	NaN	-1.744613
63.904549	62.128226	NaN	59.550071	1.776322	NaN	4.354478
48.553989	67.163310	NaN	68.164341	-18.609321	NaN	-19.610353
64.831698	63.633341	NaN	64.506623	1.198357	NaN	0.325075
70.875127	66.426531	NaN	65.537012	4.448596	NaN	5.338114
63.661364	67.689636	NaN	67.019876	-4.028271	NaN	-3.358511
70.419505	64.484586	NaN	65.116922	5.934919	NaN	5.302583
67.071316	68.179509	NaN	66.613337	-1.108192	NaN	0.457979
71.967461	65.973190	NaN	64.292487	5.994270	NaN	7.674973
64.919138	63.708940	NaN	62.408107	1.210199	NaN	2.511032
69.319867	65.043466	NaN	64.118764	4.276402	NaN	5.201103
66.844572	66.475721	NaN	66.599492	0.368850	NaN	0.245079
71.201845	65.640199	NaN	68.011592	5.561646	NaN	3.190253
65.451492	64.299045	NaN	60.995491	1.152447	NaN	4.456001
63.729086	63.028060	NaN	62.137410	0.701025	NaN	1.591675
73.979209	64.361110	NaN	65.868839	9.618099	NaN	8.110370
67.710384	65.525169	NaN	66.691663	2.185215	NaN	1.018720
55.277514	67.374881	NaN	66.037976	-12.097367	NaN	-10.760462
70.838848	62.394446	NaN	63.560694	8.444402	NaN	7.278154
62.675657	65.452618	NaN	64.487094	-2.776960	NaN	-1.811437
63.447461	61.589403	NaN	63.658404	1.858058	NaN	-0.210943
71.655621	67.317439	NaN	64.364593	4.338183	NaN	7.291028
66.788795	63.066123	NaN	60.216536	3.722672	NaN	6.572260
60.429861	62.421001	NaN	65.748093	-1.991140	NaN	-5.318232
68.162334	66.072731	NaN	66.315853	2.089603	NaN	1.846481
67.349190	65.012114	NaN	64.060636	2.337076	NaN	3.288554
62.150192	62.772195	NaN	64.108378	-0.622003	NaN	-1.958186
66.636250	65.855894	NaN	67.555710	0.780356	NaN	-0.919460
70.585715	65.098904	NaN	63.500969	5.486811	NaN	7.084746
65.090814	66.877104	NaN	67.866891	-1.786290	NaN	-2.776076
67.305123	66.880716	NaN	66.015754	0.424407	NaN	1.289369
70.389720	66.115963	NaN	65.905701	4.273757	NaN	4.484019
65.786583	66.706980	NaN	66.419378	-0.920397	NaN	-0.632795
68.428500	66.208311	NaN	64.497338	2.220189	NaN	3.931162
64.730010	65.463536	NaN	64.939840	-0.733526	NaN	-0.209829
62.154711	68.568043	NaN	66.021807	-6.413332	NaN	-3.867095
66.499808	65.253553	NaN	66.334263	1.246254	NaN	0.165544
68.017326	62.250617	NaN	64.291676	5.766708	NaN	3.725649
67.746387	69.629423	NaN	69.641462	-1.883036	NaN	-1.895075
56.162335	61.968084	NaN	64.525771	-5.805749	NaN	-8.363436
61.098218	62.138032	NaN	64.480893	-1.039814	NaN	-3.382676
62.961250	60.225198	NaN	61.193544	2.736052	NaN	1.767705
55.002989	64.946934	NaN	65.062704	-9.943944	NaN	-10.059715
67.192083	67.219626	NaN	67.654488	-0.027542	NaN	-0.462404
68.273519	68.942231	NaN	67.717634	-0.668713	NaN	0.555885
74.346200	60.745710	NaN	61.799366	13.600490	NaN	12.546833
68.588451	67.584060	NaN	66.039503	1.004391	NaN	2.548947
62.489204	63.934437	NaN	62.886064	-1.445233	NaN	-0.396860
65.396923	63.754288	NaN	65.981672	1.642635	NaN	-0.584749
62.604303	64.953682	NaN	63.801062	-2.349379	NaN	-1.196759
64.870514	61.044766	NaN	58.581462	3.825749	NaN	6.289053
75.509289	63.761764	NaN	65.191213	11.747526	NaN	10.318077
66.066436	65.679130	NaN	64.284803	0.387306	NaN	1.781633
56.899985	64.725380	NaN	66.499945	-7.825394	NaN	-9.599959
65.336802	64.764188	NaN	64.957166	0.572614	NaN	0.379636
70.286471	66.937973	NaN	66.404576	3.348498	NaN	3.881895
67.625807	63.230984	NaN	63.923486	4.394823	NaN	3.702321
64.879988	64.616782	NaN	63.734874	0.263206	NaN	1.145114
58.118658	64.566092	NaN	65.089538	-6.447434	NaN	-6.970881
57.964848	69.922251	NaN	67.719174	-11.957403	NaN	-9.754326
69.011079	67.378340	NaN	68.017644	1.632739	NaN	0.993435
70.062849	62.896770	NaN	63.955156	7.166079	NaN	6.107693
57.614610	64.438805	NaN	64.030561	-6.824194	NaN	-6.415951
70.682913	62.715120	NaN	60.313853	7.967793	NaN	10.369060
66.973170	61.174892	NaN	63.389376	5.798278	NaN	3.583794
67.388216	62.229904	NaN	64.547841	5.158312	NaN	2.840374
72.219394	68.859433	NaN	68.138406	3.359960	NaN	4.080987
70.082182	68.562595	NaN	68.206451	1.519587	NaN	1.875731
68.084701	65.759084	NaN	66.050674	2.325618	NaN	2.034028
69.060825	65.621579	NaN	68.207496	3.439246	NaN	0.853329
59.887705	62.056388	NaN	64.404765	-2.168683	NaN	-4.517060
59.803607	64.253803	NaN	65.059798	-4.450196	NaN	-5.256191
62.557840	66.446755	NaN	66.496819	-3.888915	NaN	-3.938979
55.041088	65.667128	NaN	66.834190	-10.626040	NaN	-11.793102
71.616898	65.766999	NaN	65.696795	5.849899	NaN	5.920104
64.915090	65.802610	NaN	64.089664	-0.887520	NaN	0.825427
68.666253	66.096459	NaN	65.667738	2.569795	NaN	2.998515
63.954669	69.478085	NaN	70.391147	-5.523416	NaN	-6.436478
50.528642	65.640363	NaN	63.232769	-15.111722	NaN	-12.704128
65.622758	64.191688	NaN	64.869323	1.431070	NaN	0.753435
64.838503	64.386938	NaN	63.722336	0.451565	NaN	1.116167
69.731571	66.353183	NaN	66.564972	3.378388	NaN	3.166599
65.451107	66.435797	NaN	68.792648	-0.984691	NaN	-3.341542
63.662819	63.228322	NaN	63.671413	0.434498	NaN	-0.008594
67.741596	66.961692	NaN	65.096748	0.779904	NaN	2.644849
70.593038	67.618037	NaN	65.779517	2.975001	NaN	4.813521
59.493527	65.784229	NaN	65.682476	-6.290701	NaN	-6.188949
64.273498	62.180759	NaN	64.294015	2.092739	NaN	-0.020517
57.719957	63.969872	NaN	64.425439	-6.249915	NaN	-6.705482
67.213909	63.820190	NaN	65.634235	3.393720	NaN	1.579674
70.023976	67.130767	NaN	64.000356	2.893210	NaN	6.023621
64.524405	64.079416	NaN	62.436247	0.444989	NaN	2.088158
64.439924	66.194857	NaN	66.079916	-1.754932	NaN	-1.639991
58.548110	68.330545	NaN	68.121861	-9.782435	NaN	-9.573751
67.361622	65.614959	NaN	64.776756	1.746662	NaN	2.584866
61.073003	64.763175	NaN	64.007209	-3.690172	NaN	-2.934206
62.446974	65.999263	NaN	65.145398	-3.552289	NaN	-2.698424
63.997611	62.381811	NaN	63.594806	1.615800	NaN	0.402805
64.360120	65.978522	NaN	64.203570	-1.618403	NaN	0.156550
68.838602	65.671541	NaN	66.748287	3.167061	NaN	2.090315
70.448744	62.899295	NaN	62.537823	7.549449	NaN	7.910921
68.664288	63.734945	NaN	65.302102	4.929343	NaN	3.362186
64.786983	65.041418	NaN	64.521770	-0.254435	NaN	0.265214
62.973601	65.861018	NaN	66.680554	-2.887417	NaN	-3.706953
54.432794	66.355673	NaN	66.927541	-11.922879	NaN	-12.494747
61.404463	63.403666	NaN	65.420498	-1.999204	NaN	-4.016035
60.538378	65.205055	NaN	67.268551	-4.666678	NaN	-6.730174
66.030161	65.007560	NaN	64.999093	1.022600	NaN	1.031068
69.803553	69.047322	NaN	68.015657	0.756231	NaN	1.787896
58.227689	70.348805	NaN	67.240041	-12.121116	NaN	-9.012352
69.791870	63.567817	NaN	66.274628	6.224053	NaN	3.517242
64.223223	63.796241	NaN	65.203205	0.426982	NaN	-0.979983
68.697094	66.350052	NaN	67.411731	2.347042	NaN	1.285363
67.142631	64.426280	NaN	63.688988	2.716351	NaN	3.453644
65.788155	64.397383	NaN	67.013656	1.390772	NaN	-1.225501
69.693419	63.478425	NaN	64.108113	6.214994	NaN	5.585306
71.898594	63.000428	NaN	63.222272	8.898166	NaN	8.676321
65.108006	65.744140	NaN	65.159294	-0.636134	NaN	-0.051288
63.367899	64.131229	NaN	63.079885	-0.763330	NaN	0.288014
65.960715	65.924391	NaN	62.082585	0.036324	NaN	3.878130
67.472182	63.708381	NaN	61.740735	3.763801	NaN	5.731447
58.695071	71.544703	NaN	68.516243	-12.849632	NaN	-9.821172
56.960731	66.653214	NaN	66.188680	-9.692484	NaN	-9.227950
69.231821	66.622530	NaN	66.225681	2.609291	NaN	3.006140
64.041353	67.578142	NaN	67.666009	-3.536789	NaN	-3.624656
63.216173	67.765029	NaN	70.077575	-4.548856	NaN	-6.861402
63.471804	70.589389	NaN	68.987130	-7.117585	NaN	-5.515325
66.677221	61.334935	NaN	62.797673	5.342286	NaN	3.879548
71.265032	62.626398	NaN	59.696162	8.638634	NaN	11.568870
67.533463	61.559947	NaN	61.917338	5.973516	NaN	5.616125
68.574841	64.399572	NaN	65.205405	4.175269	NaN	3.369436
69.170168	64.529483	NaN	63.001464	4.640685	NaN	6.168705
67.502425	65.345800	NaN	65.197427	2.156625	NaN	2.304998
59.658081	62.519820	NaN	62.646064	-2.861739	NaN	-2.987983
66.651702	68.032858	NaN	67.788815	-1.381156	NaN	-1.137114
63.332574	62.980280	NaN	63.497355	0.352293	NaN	-0.164782
73.944260	66.693315	NaN	67.032451	7.250945	NaN	6.911808
67.068909	64.634114	NaN	64.729576	2.434795	NaN	2.339333
59.682671	68.335375	NaN	65.823563	-8.652705	NaN	-6.140892
70.288232	66.207936	NaN	65.776060	4.080295	NaN	4.512171
65.343493	61.479155	NaN	64.455474	3.864339	NaN	0.888020
51.923804	68.029341	NaN	66.857284	-16.105538	NaN	-14.933481
68.492927	66.094587	NaN	65.529658	2.398340	NaN	2.963269
58.410542	62.429479	NaN	63.603162	-4.018938	NaN	-5.192620
63.644509	63.429183	NaN	66.513147	0.215326	NaN	-2.868638
57.619441	63.662665	NaN	64.838482	-6.043224	NaN	-7.219041
67.921127	60.397134	NaN	60.835559	7.523993	NaN	7.085568
64.015881	66.944004	NaN	63.860593	-2.928123	NaN	0.155288
65.907772	63.992401	NaN	66.016617	1.915372	NaN	-0.108845
67.969946	65.089858	NaN	66.198505	2.880088	NaN	1.771441
66.007297	67.734902	NaN	66.566621	-1.727605	NaN	-0.559323
60.374160	63.737395	NaN	64.754651	-3.363235	NaN	-4.380491
64.956387	62.047125	NaN	62.563141	2.909262	NaN	2.393246
52.353941	64.109167	NaN	65.143630	-11.755226	NaN	-12.789689
64.648378	69.825205	NaN	67.196021	-5.176826	NaN	-2.547643
65.864128	68.699462	NaN	69.306162	-2.835334	NaN	-3.442033
68.970274	63.347340	NaN	63.368999	5.622934	NaN	5.601275
64.907554	65.820696	NaN	67.557808	-0.913142	NaN	-2.650254
74.492737	65.498291	NaN	67.256492	8.994446	NaN	7.236245
65.358186	65.463461	NaN	65.766997	-0.105275	NaN	-0.408812
71.011053	61.079331	NaN	63.343425	9.931722	NaN	7.667628
61.947617	63.305382	NaN	63.367215	-1.357765	NaN	-1.419598
68.691343	64.507217	NaN	65.745914	4.184126	NaN	2.945429
72.093107	63.034097	NaN	63.002683	9.059009	NaN	9.090424
70.606348	68.998823	NaN	71.221218	1.607525	NaN	-0.614870
68.560501	64.816583	NaN	65.837894	3.743918	NaN	2.722606
63.215442	63.565839	NaN	64.363588	-0.350398	NaN	-1.148146
67.596874	69.055364	NaN	68.538905	-1.458490	NaN	-0.942031
71.114129	68.701661	NaN	67.119394	2.412469	NaN	3.994735
65.303808	67.005982	NaN	66.918001	-1.702174	NaN	-1.614193
68.836682	61.440642	NaN	60.696147	7.396039	NaN	8.140535
73.329610	65.866892	NaN	65.695772	7.462717	NaN	7.633838
65.002263	62.754460	NaN	64.008092	2.247803	NaN	0.994171
64.990603	60.427517	NaN	63.133957	4.563086	NaN	1.856646
71.184477	68.634456	NaN	68.677500	2.550020	NaN	2.506976
54.804458	69.159331	NaN	68.813218	-14.354873	NaN	-14.008760
65.826662	66.074096	NaN	68.211404	-0.247434	NaN	-2.384742
64.639418	61.918114	NaN	59.865318	2.721305	NaN	4.774100
67.104790	64.933188	NaN	65.586848	2.171603	NaN	1.517942
64.641543	65.271541	NaN	67.444224	-0.629999	NaN	-2.802681
70.039308	63.992949	NaN	63.897997	6.046359	NaN	6.141311
58.663007	61.303296	NaN	63.185817	-2.640290	NaN	-4.522810
61.159760	64.791210	NaN	65.174078	-3.631451	NaN	-4.014318
63.540533	64.413304	NaN	64.442870	-0.872770	NaN	-0.902337
59.752511	60.673913	NaN	61.819586	-0.921402	NaN	-2.067075
71.089699	64.374220	NaN	62.889839	6.715479	NaN	8.199860
69.161630	69.342319	NaN	66.623323	-0.180689	NaN	2.538308
70.288139	62.668679	NaN	65.092362	7.619460	NaN	5.195777
52.029945	65.532756	NaN	66.264221	-13.502811	NaN	-14.234276
67.018355	70.125161	NaN	68.317803	-3.106806	NaN	-1.299448
53.341535	63.370535	NaN	61.599651	-10.029000	NaN	-8.258116
61.457697	64.885622	NaN	63.695974	-3.427925	NaN	-2.238277
58.196790	65.792468	NaN	66.676604	-7.595678	NaN	-8.479815
65.733499	62.421460	NaN	65.498687	3.312040	NaN	0.234812
63.151202	62.183492	NaN	63.781026	0.967711	NaN	-0.629824
60.794188	63.338516	NaN	65.452771	-2.544328	NaN	-4.658583
69.730748	66.947022	NaN	66.803350	2.783726	NaN	2.927398
62.583946	64.110336	NaN	65.596957	-1.526390	NaN	-3.013011
58.177255	67.852136	NaN	67.282784	-9.674881	NaN	-9.105529
59.853487	65.835805	NaN	68.364403	-5.982318	NaN	-8.510917
68.670882	66.271152	NaN	66.399481	2.399731	NaN	2.271401
66.309989	63.975305	NaN	65.250468	2.334684	NaN	1.059521
61.551815	61.701411	NaN	64.194385	-0.149596	NaN	-2.642570
58.002914	66.831134	NaN	65.330255	-8.828220	NaN	-7.327341
70.845330	61.393479	NaN	62.828235	9.451851	NaN	8.017096
55.934988	69.011053	NaN	68.358112	-13.076065	NaN	-12.423124
64.790819	63.777279	NaN	60.644420	1.013540	NaN	4.146399
66.605053	63.066859	NaN	63.684032	3.538194	NaN	2.921021
58.462173	63.376548	NaN	64.189563	-4.914375	NaN	-5.727390
67.135593	65.318268	NaN	66.678205	1.817325	NaN	0.457388
68.626838	64.669747	NaN	66.631247	3.957092	NaN	1.995592
70.490155	65.698770	NaN	66.569997	4.791385	NaN	3.920158
68.429401	63.771419	NaN	64.447915	4.657982	NaN	3.981486
67.692065	66.660339	NaN	65.938356	1.031726	NaN	1.753709
65.488512	59.253460	NaN	59.913209	6.235052	NaN	5.575303
61.028997	65.096159	NaN	64.800851	-4.067163	NaN	-3.771854
64.557019	62.849269	NaN	64.218864	1.707750	NaN	0.338155
67.996036	61.945461	NaN	63.954264	6.050574	NaN	4.041772
65.516777	67.114875	NaN	65.688786	-1.598098	NaN	-0.172008
67.324988	63.270914	NaN	61.486324	4.054074	NaN	5.838664
71.556113	66.490229	NaN	66.469152	5.065883	NaN	5.086960
62.231736	64.926551	NaN	62.989764	-2.694815	NaN	-0.758027
64.468382	64.669855	NaN	63.382927	-0.201473	NaN	1.085454
66.673680	57.701964	NaN	59.913016	8.971716	NaN	6.760665
67.344325	69.087089	NaN	68.842746	-1.742764	NaN	-1.498422
65.314697	65.777077	NaN	65.532487	-0.462379	NaN	-0.217790
65.736011	62.825762	NaN	63.314941	2.910249	NaN	2.421070
66.860752	67.299156	NaN	67.422409	-0.438403	NaN	-0.561657
59.594726	66.058817	NaN	66.710769	-6.464090	NaN	-7.116043
64.344053	63.893304	NaN	64.891317	0.450750	NaN	-0.547263
68.536209	65.390157	NaN	65.838433	3.146053	NaN	2.697776
69.747266	67.603781	NaN	66.057039	2.143485	NaN	3.690227
59.280103	64.067797	NaN	66.401792	-4.787694	NaN	-7.121689
62.626426	69.880752	NaN	66.821713	-7.254326	NaN	-4.195287
66.363486	66.571507	NaN	66.550230	-0.208021	NaN	-0.186744
69.406228	63.362561	NaN	64.063264	6.043667	NaN	5.342964
69.318393	65.131321	NaN	66.836436	4.187072	NaN	2.481957
71.527764	67.258075	NaN	67.340474	4.269689	NaN	4.187290
70.022358	65.647835	NaN	66.256564	4.374523	NaN	3.765794
67.837353	67.482257	NaN	66.439981	0.355096	NaN	1.397372
69.468083	66.228139	NaN	67.162680	3.239944	NaN	2.305403
63.076522	66.027936	NaN	66.746216	-2.951414	NaN	-3.669694
60.700624	63.770521	NaN	65.589572	-3.069896	NaN	-4.888948
60.779722	64.658244	NaN	64.734129	-3.878522	NaN	-3.954407
68.736327	68.499003	NaN	65.300531	0.237324	NaN	3.435796
67.936791	62.910957	NaN	64.735491	5.025834	NaN	3.201300
70.008152	64.618601	NaN	64.917381	5.389551	NaN	5.090771
61.182389	60.603702	NaN	62.024963	0.578687	NaN	-0.842574
67.128595	62.757954	NaN	62.914369	4.370641	NaN	4.214226
65.461630	67.513521	NaN	66.005737	-2.051891	NaN	-0.544107
60.307161	62.907414	NaN	63.577438	-2.600253	NaN	-3.270277
64.821926	61.016925	NaN	62.219679	3.805000	NaN	2.602246
61.243202	64.735154	NaN	65.411272	-3.491952	NaN	-4.168070
68.796152	60.812043	NaN	62.445131	7.984109	NaN	6.351022
74.166640	63.473228	NaN	65.235400	10.693412	NaN	8.931240
64.597224	62.425830	NaN	63.530501	2.171393	NaN	1.066723
68.323652	62.670821	NaN	62.995803	5.652830	NaN	5.327849
72.348638	66.243889	NaN	67.481981	6.104749	NaN	4.866657
68.389440	63.613077	NaN	64.780774	4.776363	NaN	3.608665
72.094206	66.988194	NaN	62.157101	5.106012	NaN	9.937105
66.245094	67.002261	NaN	68.686921	-0.757167	NaN	-2.441827
59.888641	67.381772	NaN	67.805123	-7.493131	NaN	-7.916482
64.693887	67.651132	NaN	67.884907	-2.957245	NaN	-3.191020
57.961101	65.560442	NaN	64.880909	-7.599340	NaN	-6.919807
70.977438	67.570743	NaN	67.012262	3.406695	NaN	3.965176
50.644265	65.239343	NaN	62.852211	-14.595079	NaN	-12.207947
60.095496	66.171871	NaN	66.432058	-6.076375	NaN	-6.336562
70.512274	68.286155	NaN	68.179747	2.226119	NaN	2.332527
62.857524	65.476401	NaN	64.076547	-2.618877	NaN	-1.219023
66.425675	67.314293	NaN	65.403795	-0.888618	NaN	1.021880
65.008308	67.308466	NaN	65.323556	-2.300157	NaN	-0.315248
61.142680	65.568599	NaN	65.306969	-4.425919	NaN	-4.164290
74.519555	62.245764	NaN	61.726708	12.273791	NaN	12.792847
69.345335	62.091764	NaN	63.414869	7.253571	NaN	5.930466
70.193679	64.484857	NaN	64.646994	5.708821	NaN	5.546685
62.018474	66.984274	NaN	68.057833	-4.965800	NaN	-6.039359
62.184013	63.125219	NaN	64.309674	-0.941206	NaN	-2.125661
63.246417	68.446422	NaN	67.136925	-5.200004	NaN	-3.890508
69.964435	66.209800	NaN	66.672019	3.754634	NaN	3.292415
69.046990	65.421786	NaN	66.651095	3.625203	NaN	2.395894
71.011089	63.315510	NaN	62.705055	7.695578	NaN	8.306033
64.821333	63.716417	NaN	63.031620	1.104916	NaN	1.789713
65.391973	62.693602	NaN	65.161527	2.698371	NaN	0.230446
64.932688	69.682536	NaN	68.288830	-4.749847	NaN	-3.356142
66.310154	66.440634	NaN	63.593844	-0.130480	NaN	2.716310
68.809581	62.424927	NaN	62.069051	6.384654	NaN	6.740530
68.755593	65.188554	NaN	63.859933	3.567040	NaN	4.895660
55.818129	69.835745	NaN	69.130342	-14.017615	NaN	-13.312212
60.013089	64.979460	NaN	66.622284	-4.966371	NaN	-6.609195
69.295196	66.473346	NaN	66.783473	2.821850	NaN	2.511723
58.726441	67.189184	NaN	65.604652	-8.462743	NaN	-6.878211
65.428777	68.240698	NaN	64.833151	-2.811920	NaN	0.595627
66.275242	66.691209	NaN	65.091848	-0.415967	NaN	1.183394
66.780816	67.724998	NaN	64.712967	-0.944182	NaN	2.067849
64.071264	67.159128	NaN	68.518317	-3.087864	NaN	-4.447053
60.868714	66.374385	NaN	63.339749	-5.505671	NaN	-2.471035
71.387580	63.796711	NaN	63.953693	7.590869	NaN	7.433887
66.766098	62.862665	NaN	66.029196	3.903433	NaN	0.736902
63.744834	67.965320	NaN	67.103846	-4.220485	NaN	-3.359011
67.701093	66.041031	NaN	64.781539	1.660063	NaN	2.919555
62.589571	68.421438	NaN	68.074335	-5.831868	NaN	-5.484764
65.597269	67.446496	NaN	68.101805	-1.849227	NaN	-2.504537
66.295401	64.488046	NaN	67.525910	1.807355	NaN	-1.230509
68.539265	65.195005	NaN	66.316471	3.344260	NaN	2.222795
64.850287	66.154879	NaN	63.265428	-1.304593	NaN	1.584858
63.714092	65.023403	NaN	65.451528	-1.309311	NaN	-1.737436
71.513590	64.663544	NaN	64.483934	6.850046	NaN	7.029657
72.701334	66.221186	NaN	66.390066	6.480148	NaN	6.311268
66.753992	70.896498	NaN	68.667999	-4.142507	NaN	-1.914008
71.712321	62.287351	NaN	62.302485	9.424970	NaN	9.409835
56.115485	62.467794	NaN	65.534050	-6.352308	NaN	-9.418564
70.578145	66.518856	NaN	69.214103	4.059290	NaN	1.364042
74.415802	62.561938	NaN	62.381970	11.853865	NaN	12.033832
70.594982	68.767696	NaN	65.182038	1.827286	NaN	5.412944
67.766947	69.607095	NaN	68.295640	-1.840148	NaN	-0.528693
63.215430	66.191294	NaN	65.498646	-2.975864	NaN	-2.283216
68.497763	63.742211	NaN	64.410776	4.755552	NaN	4.086987
65.697200	62.486979	NaN	64.987864	3.210221	NaN	0.709335
67.766082	63.079936	NaN	64.219194	4.686146	NaN	3.546888
69.709830	67.454327	NaN	67.630224	2.255503	NaN	2.079607
71.043637	63.685971	NaN	63.049215	7.357666	NaN	7.994422
65.817668	63.221779	NaN	63.038922	2.595890	NaN	2.778746
60.374149	65.323575	NaN	67.954294	-4.949426	NaN	-7.580145
70.687610	66.749531	NaN	67.266857	3.938079	NaN	3.420752
60.814561	65.709113	NaN	66.234601	-4.894552	NaN	-5.420039
66.180371	66.882693	NaN	67.787040	-0.702323	NaN	-1.606669
63.566585	63.422062	NaN	64.810197	0.144523	NaN	-1.243611
58.875341	69.285792	NaN	69.336654	-10.410451	NaN	-10.461313
62.001337	62.023476	NaN	61.535853	-0.022139	NaN	0.465483
65.114716	64.355786	NaN	65.827480	0.758929	NaN	-0.712764
67.098926	64.677164	NaN	62.082625	2.421762	NaN	5.016302
64.099569	63.450034	NaN	64.407762	0.649534	NaN	-0.308193
68.775634	63.061087	NaN	62.286488	5.714547	NaN	6.489147
72.841626	66.704290	NaN	63.979000	6.137336	NaN	8.862627
65.803900	64.240424	NaN	65.117121	1.563476	NaN	0.686780
59.968086	64.666863	NaN	66.339458	-4.698777	NaN	-6.371372
68.949460	69.149919	NaN	68.205552	-0.200459	NaN	0.743908
69.467092	66.715669	NaN	65.101660	2.751423	NaN	4.365431
57.904537	63.148598	NaN	62.469138	-5.244061	NaN	-4.564600
72.714364	64.865852	NaN	65.718537	7.848512	NaN	6.995827
68.170610	65.496455	NaN	67.149528	2.674155	NaN	1.021082
63.580313	67.516805	NaN	65.683975	-3.936492	NaN	-2.103662
54.926734	65.331031	NaN	65.952738	-10.404298	NaN	-11.026004
69.987534	60.252536	NaN	60.779170	9.734999	NaN	9.208365
61.225204	67.251884	NaN	66.927557	-6.026680	NaN	-5.702353
52.041339	63.325927	NaN	64.763913	-11.284588	NaN	-12.722574
70.033833	65.759293	NaN	67.317640	4.274541	NaN	2.716193
56.091588	65.865252	NaN	66.515450	-9.773664	NaN	-10.423862
69.084414	68.785301	NaN	66.000980	0.299113	NaN	3.083434
70.210031	65.902269	NaN	66.331420	4.307762	NaN	3.878611
69.198682	68.866455	NaN	67.105032	0.332228	NaN	2.093650
60.463041	64.303895	NaN	62.714387	-3.840854	NaN	-2.251346
52.988658	69.298118	NaN	67.215176	-16.309460	NaN	-14.226518
59.827439	63.307370	NaN	65.487679	-3.479932	NaN	-5.660240
62.767521	63.551760	NaN	65.708794	-0.784239	NaN	-2.941272
73.283140	67.603546	NaN	67.455513	5.679594	NaN	5.827628
60.831450	64.179014	NaN	63.169990	-3.347564	NaN	-2.338540
64.018850	65.882502	NaN	67.033145	-1.863653	NaN	-3.014296
67.170415	64.812508	NaN	66.408969	2.357908	NaN	0.761447
68.628632	62.109048	NaN	63.691679	6.519583	NaN	4.936952
63.407200	64.750350	NaN	64.081547	-1.343150	NaN	-0.674347
60.660565	62.229311	NaN	62.915349	-1.568746	NaN	-2.254784
53.229271	63.522961	NaN	64.609608	-10.293689	NaN	-11.380337
62.596432	63.536813	NaN	65.007044	-0.940381	NaN	-2.410613
60.391518	62.868873	NaN	64.825391	-2.477355	NaN	-4.433873
63.574271	64.727441	NaN	65.281291	-1.153170	NaN	-1.707020
61.382794	66.668826	NaN	66.007392	-5.286032	NaN	-4.624598
60.126767	64.387240	NaN	64.853176	-4.260474	NaN	-4.726409
66.731578	63.722159	NaN	63.597143	3.009418	NaN	3.134435
73.023028	66.361542	NaN	68.947330	6.661486	NaN	4.075698
57.888060	66.020960	NaN	64.409626	-8.132900	NaN	-6.521566
63.105294	62.303091	NaN	64.511937	0.802203	NaN	-1.406642
62.950261	67.219252	NaN	65.344176	-4.268991	NaN	-2.393915
57.765121	64.032775	NaN	65.025011	-6.267655	NaN	-7.259890
66.701402	62.357203	NaN	63.497144	4.344199	NaN	3.204258
60.150094	62.286301	NaN	63.823247	-2.136207	NaN	-3.673153
67.003955	65.191369	NaN	63.844536	1.812586	NaN	3.159419
68.565385	63.230386	NaN	64.479861	5.334999	NaN	4.085525
61.809714	66.764831	NaN	66.714147	-4.955117	NaN	-4.904433
67.348138	63.974331	NaN	64.080885	3.373807	NaN	3.267253
72.304285	71.830817	NaN	68.034867	0.473468	NaN	4.269418
60.195120	65.113150	NaN	66.437705	-4.918030	NaN	-6.242585
69.539167	61.078898	NaN	64.459613	8.460269	NaN	5.079554
65.122635	67.533333	NaN	66.755492	-2.410697	NaN	-1.632856
62.255323	65.306215	NaN	64.593896	-3.050892	NaN	-2.338573
64.648795	67.122520	NaN	67.442130	-2.473725	NaN	-2.793335
63.322917	60.616271	NaN	62.434253	2.706646	NaN	0.888664
60.211047	68.348654	NaN	67.982878	-8.137607	NaN	-7.771831
59.623175	68.320699	NaN	64.855574	-8.697523	NaN	-5.232399
65.087965	60.622486	NaN	62.054290	4.465479	NaN	3.033675
73.640498	65.987494	NaN	66.788523	7.653003	NaN	6.851975
52.995712	62.773121	NaN	64.753445	-9.777410	NaN	-11.757733
63.001434	66.829116	NaN	67.508061	-3.827682	NaN	-4.506627
66.486048	67.518742	NaN	65.709041	-1.032694	NaN	0.777007
63.931092	67.377186	NaN	69.609523	-3.446094	NaN	-5.678432
66.902977	63.398488	NaN	62.655864	3.504489	NaN	4.247113
73.886852	64.633371	NaN	63.694565	9.253481	NaN	10.192287
72.090196	67.567775	NaN	68.170131	4.522421	NaN	3.920065
71.638775	66.538917	NaN	66.591961	5.099859	NaN	5.046814
66.810822	61.013492	NaN	61.728229	5.797330	NaN	5.082593
64.863454	65.610059	NaN	65.660175	-0.746605	NaN	-0.796720
59.095893	63.596091	NaN	62.833695	-4.500197	NaN	-3.737802
72.382172	66.345750	NaN	64.507500	6.036421	NaN	7.874672
65.342353	64.886210	NaN	65.481253	0.456143	NaN	-0.138900
61.182858	66.157397	NaN	67.054947	-4.974539	NaN	-5.872088
64.032188	65.988267	NaN	68.899475	-1.956078	NaN	-4.867287
66.579022	64.305987	NaN	64.077004	2.273035	NaN	2.502018
71.630023	66.704974	NaN	66.610830	4.925049	NaN	5.019193
59.445195	62.204195	NaN	64.801287	-2.759000	NaN	-5.356092
64.817346	65.467403	NaN	62.560968	-0.650057	NaN	2.256378
65.296793	66.659587	NaN	68.155957	-1.362794	NaN	-2.859165
68.514497	60.780661	NaN	64.296066	7.733836	NaN	4.218431
64.873734	68.284311	NaN	69.270359	-3.410577	NaN	-4.396625
66.461117	64.109458	NaN	64.250462	2.351659	NaN	2.210655
63.245504	65.906505	NaN	66.223976	-2.661001	NaN	-2.978471
62.951385	66.795206	NaN	65.964592	-3.843821	NaN	-3.013206
65.290512	65.357660	NaN	65.452284	-0.067148	NaN	-0.161772
72.810735	66.641503	NaN	65.783594	6.169232	NaN	7.027140
62.071723	68.503788	NaN	67.008449	-6.432065	NaN	-4.936726
70.370974	64.271619	NaN	63.739321	6.099355	NaN	6.631654
60.216646	62.294526	NaN	62.637870	-2.077881	NaN	-2.421224
67.607830	67.897616	NaN	67.081900	-0.289786	NaN	0.525929
65.461461	65.126297	NaN	64.357744	0.335164	NaN	1.103717
64.350253	63.019423	NaN	61.262624	1.330830	NaN	3.087628
68.038615	64.798139	NaN	65.257573	3.240476	NaN	2.781043
66.361673	62.003997	NaN	61.917472	4.357675	NaN	4.444200
68.352230	62.919120	NaN	60.955274	5.433111	NaN	7.396957
70.078725	66.375463	NaN	65.065517	3.703262	NaN	5.013208
64.624177	64.149032	NaN	65.171945	0.475145	NaN	-0.547768
65.022175	62.908984	NaN	66.814742	2.113192	NaN	-1.792567
63.492853	63.417803	NaN	64.528617	0.075051	NaN	-1.035764
62.929559	65.448471	NaN	64.155775	-2.518912	NaN	-1.226216
62.645253	61.787392	NaN	63.152996	0.857862	NaN	-0.507743
65.595074	59.365666	NaN	60.797347	6.229408	NaN	4.797727
65.225453	58.118395	NaN	59.608806	7.107057	NaN	5.616647
70.260157	66.714824	NaN	68.263603	3.545333	NaN	1.996554
64.292587	60.128790	NaN	62.557093	4.163797	NaN	1.735494
68.131378	65.817194	NaN	65.629902	2.314184	NaN	2.501476
68.115027	62.385114	NaN	63.975808	5.729913	NaN	4.139219
66.811883	64.090427	NaN	61.773350	2.721456	NaN	5.038534
59.008892	61.405362	NaN	61.384910	-2.396470	NaN	-2.376018
68.693221	68.022946	NaN	68.307061	0.670276	NaN	0.386160
68.293997	65.304184	NaN	66.315759	2.989814	NaN	1.978238
65.301100	66.756399	NaN	66.723388	-1.455299	NaN	-1.422288
66.124612	64.365772	NaN	66.731390	1.758840	NaN	-0.606778
62.530775	63.137692	NaN	66.407727	-0.606917	NaN	-3.876953
63.054161	64.859280	NaN	65.770627	-1.805119	NaN	-2.716466
72.017751	67.917155	NaN	65.782857	4.100596	NaN	6.234894
60.599554	60.943709	NaN	61.883483	-0.344155	NaN	-1.283929
63.596785	68.912053	NaN	68.720615	-5.315269	NaN	-5.123831
72.953564	67.206287	NaN	66.107931	5.747277	NaN	6.845633
68.777308	63.496333	NaN	62.316492	5.280975	NaN	6.460816
60.688271	64.473727	NaN	64.297222	-3.785456	NaN	-3.608951
58.724539	66.573071	NaN	65.333749	-7.848531	NaN	-6.609209
67.148071	67.462386	NaN	67.437778	-0.314316	NaN	-0.289707
67.702730	63.022159	NaN	63.396122	4.680571	NaN	4.306608
64.617817	63.890043	NaN	63.283216	0.727775	NaN	1.334601
61.715865	63.312668	NaN	65.184653	-1.596803	NaN	-3.468789
68.134898	69.188053	NaN	68.633235	-1.053155	NaN	-0.498337
72.104138	64.641312	NaN	63.822101	7.462826	NaN	8.282037
59.197833	62.134536	NaN	62.140646	-2.936703	NaN	-2.942812
56.673736	66.708408	NaN	66.759927	-10.034672	NaN	-10.086192
60.438151	67.162308	NaN	67.275949	-6.724157	NaN	-6.837798
67.983594	64.445023	NaN	64.428951	3.538571	NaN	3.554643
63.024950	64.643462	NaN	65.874747	-1.618512	NaN	-2.849797
64.260456	65.969794	NaN	65.490432	-1.709338	NaN	-1.229976
62.112713	60.327550	NaN	62.411991	1.785163	NaN	-0.299278
60.438885	62.619021	NaN	64.587309	-2.180136	NaN	-4.148424
61.125392	63.624263	NaN	63.417218	-2.498872	NaN	-2.291826
66.881419	67.583870	NaN	67.210129	-0.702451	NaN	-0.328711
64.729994	62.687115	NaN	64.037484	2.042879	NaN	0.692510
67.938158	65.575901	NaN	67.928133	2.362257	NaN	0.010025
65.878092	69.074535	NaN	67.606239	-3.196443	NaN	-1.728147
57.400587	65.838838	NaN	66.094149	-8.438251	NaN	-8.693562
69.745219	65.922319	NaN	65.083051	3.822901	NaN	4.662168
70.279000	65.536119	NaN	66.480775	4.742881	NaN	3.798225
76.991323	65.986969	NaN	66.578319	11.004354	NaN	10.413003
58.466364	65.016075	NaN	63.552963	-6.549711	NaN	-5.086600
62.424695	66.982866	NaN	63.962675	-4.558172	NaN	-1.537981
75.052233	65.474671	NaN	66.787286	9.577562	NaN	8.264948
68.513926	67.727735	NaN	67.212649	0.786191	NaN	1.301277
72.703489	63.872246	NaN	63.982078	8.831243	NaN	8.721411
70.459440	64.609977	NaN	64.405133	5.849463	NaN	6.054308
67.561769	68.752794	NaN	68.597935	-1.191025	NaN	-1.036167
64.126638	68.362679	NaN	70.074873	-4.236041	NaN	-5.948235
67.387983	61.856408	NaN	63.771900	5.531575	NaN	3.616083
53.211206	67.224252	NaN	66.939569	-14.013046	NaN	-13.728363
60.857186	60.479361	NaN	62.286495	0.377825	NaN	-1.429309
68.695446	69.186231	NaN	66.140199	-0.490786	NaN	2.555247
66.443418	65.863729	NaN	63.685673	0.579689	NaN	2.757745
65.041383	68.534369	NaN	67.967364	-3.492986	NaN	-2.925981
60.695375	64.784052	NaN	65.474452	-4.088677	NaN	-4.779077
61.518942	62.136525	NaN	62.327728	-0.617582	NaN	-0.808786
66.904756	62.163726	NaN	64.498089	4.741030	NaN	2.406666
61.325289	66.849403	NaN	64.870150	-5.524114	NaN	-3.544860
60.868353	68.518761	NaN	68.198571	-7.650408	NaN	-7.330218
61.470483	61.705228	NaN	62.778869	-0.234745	NaN	-1.308386
61.531615	66.170021	NaN	65.603692	-4.638406	NaN	-4.072077
58.472324	68.000110	NaN	69.466258	-9.527786	NaN	-10.993935
68.179786	63.761512	NaN	63.493745	4.418274	NaN	4.686041
68.990784	66.373834	NaN	62.969005	2.616950	NaN	6.021779
62.952966	65.182802	NaN	65.956671	-2.229835	NaN	-3.003704
60.498301	59.638767	NaN	58.682144	0.859534	NaN	1.816158
62.675465	64.475839	NaN	64.787021	-1.800374	NaN	-2.111556
61.858333	66.223475	NaN	67.528388	-4.365142	NaN	-5.670055
64.375120	65.632890	NaN	64.476671	-1.257770	NaN	-0.101551
52.739870	63.351730	NaN	65.362701	-10.611859	NaN	-12.622831
47.618674	64.389191	NaN	65.038142	-16.770518	NaN	-17.419468
69.908969	62.894978	NaN	62.338752	7.013990	NaN	7.570217
66.470032	63.339447	NaN	63.055833	3.130585	NaN	3.414200
64.667124	67.597679	NaN	65.862904	-2.930555	NaN	-1.195781
67.415731	67.019964	NaN	68.215145	0.395767	NaN	-0.799415
66.625325	67.250779	NaN	65.025731	-0.625454	NaN	1.599594
57.539991	60.097354	NaN	62.424238	-2.557363	NaN	-4.884247
68.195990	67.346356	NaN	67.627176	0.849634	NaN	0.568815
67.891716	62.895424	NaN	64.266880	4.996291	NaN	3.624836
65.143141	64.849517	NaN	66.062946	0.293624	NaN	-0.919805
66.963319	60.169368	NaN	62.656892	6.793950	NaN	4.306427
59.912804	64.684537	NaN	64.559541	-4.771734	NaN	-4.646737
68.256021	64.210762	NaN	62.361899	4.045259	NaN	5.894121
60.455930	65.256190	NaN	67.132776	-4.800260	NaN	-6.676846
63.810910	63.184493	NaN	65.581634	0.626417	NaN	-1.770724
65.478129	69.668101	NaN	69.863974	-4.189972	NaN	-4.385845
66.031225	66.417079	NaN	66.214797	-0.385854	NaN	-0.183572
71.124836	57.355640	NaN	58.095587	13.769196	NaN	13.029249
68.989990	67.291120	NaN	66.425903	1.698871	NaN	2.564088
64.247362	63.946976	NaN	64.519416	0.300385	NaN	-0.272055
67.501306	63.790421	NaN	62.377284	3.710885	NaN	5.124022
63.925456	61.755601	NaN	62.751228	2.169855	NaN	1.174227
65.407813	67.659254	NaN	65.211831	-2.251441	NaN	0.195982
64.214753	68.848276	NaN	69.581061	-4.633523	NaN	-5.366308
61.884242	65.077954	NaN	62.860960	-3.193712	NaN	-0.976718
65.446614	67.015464	NaN	65.277389	-1.568850	NaN	0.169225
63.060859	66.855799	NaN	65.775060	-3.794941	NaN	-2.714201
68.891980	67.862244	NaN	66.016811	1.029736	NaN	2.875169
63.887048	67.207159	NaN	66.249955	-3.320111	NaN	-2.362907
63.119809	66.824381	NaN	65.951261	-3.704572	NaN	-2.831452
66.435211	66.450340	NaN	65.322911	-0.015128	NaN	1.112300
58.228421	62.981449	NaN	64.613051	-4.753028	NaN	-6.384630
72.830123	64.142343	NaN	62.370015	8.687780	NaN	10.460108
61.857210	65.153673	NaN	66.997474	-3.296463	NaN	-5.140263
68.235067	69.097615	NaN	66.953831	-0.862548	NaN	1.281237
59.283433	64.325013	NaN	63.325548	-5.041579	NaN	-4.042115
59.197635	71.366041	NaN	70.933552	-12.168406	NaN	-11.735917
68.507413	62.296598	NaN	62.260126	6.210815	NaN	6.247287
68.170392	64.672504	NaN	63.995778	3.497888	NaN	4.174614
71.319975	65.989166	NaN	67.488829	5.330808	NaN	3.831146
63.063782	63.925647	NaN	63.862381	-0.861865	NaN	-0.798599
68.047799	59.477999	NaN	60.491215	8.569800	NaN	7.556585
68.581283	65.811763	NaN	64.913874	2.769520	NaN	3.667410
66.681593	66.916416	NaN	66.855446	-0.234823	NaN	-0.173854
67.682867	64.934806	NaN	64.773768	2.748061	NaN	2.909099
69.302698	63.157932	NaN	62.746370	6.144767	NaN	6.556328
68.527823	64.009932	NaN	65.779424	4.517891	NaN	2.748399
70.869238	68.518233	NaN	69.957860	2.351005	NaN	0.911378
64.529745	68.515250	NaN	67.899124	-3.985504	NaN	-3.369379
66.890035	66.525523	NaN	65.941475	0.364512	NaN	0.948560
64.590731	64.334679	NaN	62.384640	0.256052	NaN	2.206091
60.748447	66.043571	NaN	65.335896	-5.295124	NaN	-4.587449
57.555304	70.081783	NaN	67.737268	-12.526480	NaN	-10.181964
63.534730	67.347789	NaN	65.887080	-3.813059	NaN	-2.352350
64.723329	64.566226	NaN	66.981551	0.157103	NaN	-2.258222
68.139456	65.073945	NaN	65.229148	3.065511	NaN	2.910308
66.752804	64.216727	NaN	62.534045	2.536077	NaN	4.218759
63.049058	65.115865	NaN	64.241478	-2.066807	NaN	-1.192420
63.489337	64.688896	NaN	65.724668	-1.199559	NaN	-2.235331
69.963926	64.647459	NaN	65.868135	5.316467	NaN	4.095791
62.142973	64.055703	NaN	66.030281	-1.912730	NaN	-3.887308
65.893531	65.415963	NaN	66.899692	0.477568	NaN	-1.006160
70.580021	62.200922	NaN	64.911127	8.379099	NaN	5.668893
69.639673	68.412459	NaN	66.363746	1.227214	NaN	3.275927
66.694958	67.108294	NaN	65.203614	-0.413336	NaN	1.491344
69.673185	67.910730	NaN	67.279924	1.762455	NaN	2.393261
60.194907	65.819226	NaN	69.430271	-5.624319	NaN	-9.235365
60.399379	65.086493	NaN	64.532129	-4.687114	NaN	-4.132750
57.902112	68.033033	NaN	68.524809	-10.130921	NaN	-10.622697
61.297203	64.277392	NaN	64.893149	-2.980189	NaN	-3.595945
64.683279	63.503701	NaN	64.771236	1.179577	NaN	-0.087957
58.615177	68.003715	NaN	67.632443	-9.388538	NaN	-9.017266
68.845786	65.705756	NaN	65.587587	3.140031	NaN	3.258199
67.209266	66.446121	NaN	67.986746	0.763144	NaN	-0.777480
65.908350	69.020361	NaN	70.381108	-3.112011	NaN	-4.472757
63.248441	66.846336	NaN	67.069301	-3.597895	NaN	-3.820860
62.589530	64.847443	NaN	64.819244	-2.257913	NaN	-2.229714
61.370419	64.575334	NaN	62.576624	-3.204915	NaN	-1.206205
60.310255	63.840021	NaN	63.172601	-3.529766	NaN	-2.862346
69.948865	63.176349	NaN	62.340661	6.772515	NaN	7.608204
51.914659	61.522046	NaN	62.128263	-9.607387	NaN	-10.213603
64.442241	65.193839	NaN	63.815230	-0.751598	NaN	0.627011
62.088757	62.196499	NaN	63.717893	-0.107742	NaN	-1.629136
66.873985	70.858015	NaN	70.434437	-3.984030	NaN	-3.560453
66.384393	61.491262	NaN	62.792500	4.893132	NaN	3.591893
65.066294	62.570635	NaN	65.210623	2.495659	NaN	-0.144328
65.951803	67.676047	NaN	66.761872	-1.724244	NaN	-0.810069
72.276650	66.221100	NaN	67.256259	6.055549	NaN	5.020391
68.526708	65.609211	NaN	66.398609	2.917497	NaN	2.128100
63.536182	67.722679	NaN	67.265207	-4.186497	NaN	-3.729025
57.702780	65.993637	NaN	66.127306	-8.290857	NaN	-8.424526
68.239161	63.254477	NaN	61.206163	4.984684	NaN	7.032999
67.357588	65.457315	NaN	65.914651	1.900274	NaN	1.442937
63.538114	67.483794	NaN	68.101013	-3.945681	NaN	-4.562900
64.593681	67.347088	NaN	68.645503	-2.753407	NaN	-4.051822
74.269097	64.936275	NaN	65.601711	9.332821	NaN	8.667386
59.184523	64.951969	NaN	65.642891	-5.767446	NaN	-6.458368
