# Supplementary material for: Combined Influences of Model Choice, Data Quality, and Data Quantity When Estimating Population Trends
Source: PLoS One. 2015 Jul 15;10(7):e0132255. doi: 10.1371/journal.pone.0132255 (PMC4503393; doi:10.1371/journal.pone.0132255)
Supplement: S1 Dataset — Files are organized by model type and by the input lambda value. (ZIP) [file pone.0132255.s002.zip › Hypothetical LH/sims_lambda_0_9/simulationOutput_0.9_0_0.5_0_5.xls]

Percent_Decline_True	Median_Percent_Decline_Matrix	Median_Percent_Decline_Matrix_stable	Median_Percent_Decline_Scalar	Difference_True_Matrix	Difference_True_Matrix_Stable	Difference_True_Scalar
72.959668	32.749723	NaN	50.317539	40.209945	NaN	22.642130
81.480052	93.563262	NaN	86.561414	-12.083210	NaN	-5.081361
64.549645	58.595649	NaN	71.374027	5.953996	NaN	-6.824382
49.273293	63.110313	NaN	72.761010	-13.837020	NaN	-23.487717
73.174931	46.616525	NaN	35.482252	26.558405	NaN	37.692679
7.122344	95.623888	NaN	93.509348	-88.501544	NaN	-86.387005
61.362958	97.180124	NaN	94.625399	-35.817166	NaN	-33.262441
62.729008	35.853402	NaN	77.880151	26.875606	NaN	-15.151143
48.828615	61.194231	NaN	63.654921	-12.365616	NaN	-14.826306
59.305462	15.402329	NaN	22.471107	43.903133	NaN	36.834355
69.521301	-31.163223	NaN	36.514122	100.684524	NaN	33.007179
82.542450	96.688284	NaN	95.833795	-14.145833	NaN	-13.291345
86.803205	-103.849603	NaN	15.829312	190.652808	NaN	70.973893
36.924415	87.998424	NaN	90.475280	-51.074010	NaN	-53.550865
57.419756	65.803722	NaN	66.423239	-8.383967	NaN	-9.003483
79.544226	43.246152	NaN	25.141727	36.298074	NaN	54.402499
3.263237	89.658062	NaN	91.554331	-86.394824	NaN	-88.291094
88.170242	71.622066	NaN	81.655739	16.548176	NaN	6.514503
81.061205	67.811705	NaN	68.177182	13.249500	NaN	12.884023
76.898580	85.681184	NaN	71.721763	-8.782605	NaN	5.176816
77.328900	93.964654	NaN	97.451787	-16.635753	NaN	-20.122887
78.688634	78.340825	NaN	68.994775	0.347809	NaN	9.693859
52.668347	9.340141	NaN	-28.894614	43.328206	NaN	81.562961
54.244938	62.391970	NaN	78.035781	-8.147031	NaN	-23.790842
48.150384	75.416103	NaN	40.776893	-27.265719	NaN	7.373491
50.534249	42.873360	NaN	66.798554	7.660889	NaN	-16.264305
93.531759	97.064715	NaN	96.755115	-3.532956	NaN	-3.223356
45.114227	68.695290	NaN	74.722074	-23.581063	NaN	-29.607847
58.603734	95.502223	NaN	90.779648	-36.898489	NaN	-32.175914
87.787907	75.937229	NaN	71.143561	11.850678	NaN	16.644346
82.889440	85.033746	NaN	71.813134	-2.144306	NaN	11.076306
69.047254	60.567477	NaN	70.663025	8.479777	NaN	-1.615771
64.843674	42.633084	NaN	16.969951	22.210590	NaN	47.873723
73.783737	-8.596052	NaN	70.161039	82.379789	NaN	3.622698
57.500795	94.132756	NaN	93.655362	-36.631961	NaN	-36.154567
68.145757	92.001005	NaN	84.703834	-23.855249	NaN	-16.558077
-3.349834	-89.953042	NaN	18.841135	86.603208	NaN	-22.190969
91.601309	89.005856	NaN	80.570317	2.595453	NaN	11.030993
-8.936084	82.366012	NaN	86.955261	-91.302096	NaN	-95.891345
93.404130	9.101722	NaN	-20.545357	84.302408	NaN	113.949487
85.078577	44.822359	NaN	29.105860	40.256218	NaN	55.972717
-5.163220	43.232390	NaN	43.824086	-48.395610	NaN	-48.987306
55.083287	93.579700	NaN	94.757879	-38.496413	NaN	-39.674592
73.706224	60.575943	NaN	81.641158	13.130281	NaN	-7.934934
89.093248	74.800026	NaN	76.102016	14.293222	NaN	12.991232
90.504297	-8.757373	NaN	24.956293	99.261670	NaN	65.548004
58.629595	42.760906	NaN	51.134219	15.868689	NaN	7.495376
87.860648	59.935192	NaN	71.044731	27.925456	NaN	16.815917
89.061761	-30.296115	NaN	-40.597770	119.357876	NaN	129.659531
97.130026	97.584624	NaN	96.843318	-0.454598	NaN	0.286708
67.413355	85.557460	NaN	62.909925	-18.144105	NaN	4.503430
43.549452	82.209693	NaN	81.885084	-38.660241	NaN	-38.335632
56.451469	90.713733	NaN	91.298278	-34.262263	NaN	-34.846809
48.414536	88.685717	NaN	83.535695	-40.271180	NaN	-35.121159
35.393010	-45.212665	NaN	-30.996463	80.605675	NaN	66.389473
50.641084	65.433175	NaN	91.849702	-14.792091	NaN	-41.208618
65.602460	29.295098	NaN	21.285454	36.307362	NaN	44.317006
64.848813	81.771665	NaN	89.785626	-16.922852	NaN	-24.936813
79.085177	51.464604	NaN	48.577394	27.620573	NaN	30.507782
68.581563	94.139206	NaN	96.122760	-25.557644	NaN	-27.541197
19.117355	53.121668	NaN	58.469306	-34.004314	NaN	-39.351952
58.419210	-2.959342	NaN	59.966979	61.378552	NaN	-1.547770
58.663555	69.253003	NaN	56.616433	-10.589447	NaN	2.047123
88.380814	86.450859	NaN	81.206391	1.929955	NaN	7.174423
73.614391	22.867247	NaN	3.735805	50.747145	NaN	69.878586
77.352206	96.802758	NaN	93.196663	-19.450552	NaN	-15.844457
81.483230	-0.928777	NaN	-13.778510	82.412007	NaN	95.261740
80.921147	-6.078670	NaN	54.470310	86.999817	NaN	26.450838
38.805166	76.581681	NaN	59.290017	-37.776515	NaN	-20.484851
72.113019	59.661777	NaN	70.751161	12.451243	NaN	1.361858
74.713012	88.989587	NaN	86.161431	-14.276575	NaN	-11.448419
68.174450	10.341733	NaN	-4.513093	57.832717	NaN	72.687543
43.197082	72.031953	NaN	64.619286	-28.834871	NaN	-21.422204
45.555815	87.945624	NaN	89.134946	-42.389809	NaN	-43.579131
45.971739	90.211679	NaN	90.971803	-44.239939	NaN	-45.000064
34.935289	60.895896	NaN	77.651270	-25.960607	NaN	-42.715981
58.721454	79.359938	NaN	57.614372	-20.638483	NaN	1.107082
69.229174	40.054285	NaN	47.420234	29.174890	NaN	21.808940
62.025315	18.264916	NaN	21.461614	43.760399	NaN	40.563700
80.191420	98.090715	NaN	97.813628	-17.899295	NaN	-17.622208
81.982903	40.914366	NaN	76.156417	41.068538	NaN	5.826487
73.486909	21.332584	NaN	-24.771233	52.154326	NaN	98.258143
28.609770	85.672865	NaN	84.040585	-57.063095	NaN	-55.430815
69.565681	81.384847	NaN	92.772046	-11.819166	NaN	-23.206365
25.207519	-19.498843	NaN	48.513288	44.706362	NaN	-23.305769
85.274663	89.600090	NaN	90.906654	-4.325427	NaN	-5.631990
75.851902	81.835767	NaN	57.845441	-5.983864	NaN	18.006461
56.930603	81.928898	NaN	80.465054	-24.998294	NaN	-23.534451
14.684175	83.356993	NaN	62.232961	-68.672818	NaN	-47.548786
85.143575	88.584266	NaN	80.481690	-3.440691	NaN	4.661885
82.387065	0.902881	NaN	35.387728	81.484184	NaN	46.999337
74.231770	40.709448	NaN	6.629437	33.522323	NaN	67.602333
55.195119	87.250677	NaN	68.869709	-32.055557	NaN	-13.674589
79.861034	88.197822	NaN	81.274728	-8.336788	NaN	-1.413694
87.975499	18.781740	NaN	23.284093	69.193759	NaN	64.691406
82.608738	86.064798	NaN	83.691759	-3.456060	NaN	-1.083021
82.607045	86.480075	NaN	80.367652	-3.873031	NaN	2.239392
57.794032	82.998525	NaN	88.682510	-25.204493	NaN	-30.888478
76.468596	85.193145	NaN	66.752600	-8.724549	NaN	9.715996
78.293919	43.668748	NaN	30.799227	34.625171	NaN	47.494692
91.671253	-5.895018	NaN	30.464022	97.566270	NaN	61.207231
89.883833	61.596648	NaN	49.266971	28.287184	NaN	40.616862
3.672608	42.881454	NaN	62.998531	-39.208846	NaN	-59.325923
46.628609	95.901635	NaN	94.753330	-49.273026	NaN	-48.124721
61.991405	68.311420	NaN	44.293965	-6.320015	NaN	17.697440
78.211974	92.568567	NaN	79.633570	-14.356593	NaN	-1.421597
78.251953	88.588434	NaN	84.254301	-10.336481	NaN	-6.002348
-6.261245	61.239434	NaN	71.720560	-67.500679	NaN	-77.981804
68.893140	19.812680	NaN	-5.672125	49.080460	NaN	74.565265
53.091661	-20.716852	NaN	-10.363804	73.808513	NaN	63.455465
81.419403	55.788770	NaN	-12.947607	25.630633	NaN	94.367009
73.169793	39.986038	NaN	21.182386	33.183755	NaN	51.987407
43.283423	9.442166	NaN	62.096064	33.841256	NaN	-18.812641
94.211633	87.808003	NaN	89.118910	6.403629	NaN	5.092723
73.584416	9.141973	NaN	76.682640	64.442443	NaN	-3.098225
47.534234	57.211321	NaN	24.763686	-9.677087	NaN	22.770548
73.681407	53.868005	NaN	67.221208	19.813402	NaN	6.460199
74.827398	59.846739	NaN	-3.888535	14.980659	NaN	78.715933
87.374302	88.352304	NaN	75.511984	-0.978002	NaN	11.862318
49.788674	79.424747	NaN	73.099886	-29.636073	NaN	-23.311212
66.503567	62.044596	NaN	-19.395219	4.458971	NaN	85.898786
23.108139	72.586426	NaN	74.650770	-49.478287	NaN	-51.542631
76.531729	74.403011	NaN	58.912107	2.128718	NaN	17.619621
85.156697	64.878879	NaN	64.714775	20.277818	NaN	20.441922
63.296834	48.068114	NaN	7.313903	15.228720	NaN	55.982931
75.393883	41.876782	NaN	54.375960	33.517101	NaN	21.017924
68.220502	79.700062	NaN	80.567343	-11.479559	NaN	-12.346841
74.760970	31.700475	NaN	35.246478	43.060495	NaN	39.514492
16.492497	-1.881766	NaN	-6.646341	18.374262	NaN	23.138838
69.918887	59.255432	NaN	79.665889	10.663455	NaN	-9.747002
87.568500	82.724380	NaN	91.306505	4.844120	NaN	-3.738005
81.857745	76.445462	NaN	75.158461	5.412283	NaN	6.699285
84.878108	65.431412	NaN	57.393576	19.446696	NaN	27.484532
47.224131	89.200658	NaN	54.376297	-41.976527	NaN	-7.152166
47.520855	83.750582	NaN	84.498968	-36.229727	NaN	-36.978112
65.128618	45.899237	NaN	79.992242	19.229382	NaN	-14.863623
77.052386	99.584527	NaN	99.482463	-22.532140	NaN	-22.430077
40.189662	89.715403	NaN	90.083604	-49.525741	NaN	-49.893942
49.582914	96.627515	NaN	96.628200	-47.044601	NaN	-47.045286
94.556899	38.463423	NaN	47.644658	56.093477	NaN	46.912241
80.108673	80.868111	NaN	89.391763	-0.759438	NaN	-9.283091
48.819781	71.905384	NaN	74.677709	-23.085602	NaN	-25.857928
82.771820	94.102043	NaN	88.235476	-11.330224	NaN	-5.463656
57.778210	77.928570	NaN	84.202082	-20.150359	NaN	-26.423871
84.154982	89.267448	NaN	68.450192	-5.112466	NaN	15.704790
77.829655	84.717776	NaN	85.348611	-6.888121	NaN	-7.518955
79.796711	47.971252	NaN	64.553044	31.825459	NaN	15.243667
86.803841	84.635640	NaN	65.221428	2.168202	NaN	21.582413
53.957523	30.179945	NaN	6.709749	23.777578	NaN	47.247774
73.676539	61.628129	NaN	59.904506	12.048410	NaN	13.772033
59.517224	82.411256	NaN	80.009944	-22.894032	NaN	-20.492721
93.530663	96.815211	NaN	95.381325	-3.284548	NaN	-1.850663
72.063208	68.676451	NaN	58.501297	3.386757	NaN	13.561911
43.214111	69.179561	NaN	57.417878	-25.965450	NaN	-14.203767
72.259695	89.915823	NaN	87.909975	-17.656127	NaN	-15.650280
27.601527	85.243720	NaN	73.566560	-57.642192	NaN	-45.965032
84.206937	64.112103	NaN	56.882066	20.094834	NaN	27.324870
79.492714	85.228249	NaN	93.721298	-5.735535	NaN	-14.228584
76.933885	73.210362	NaN	81.816601	3.723523	NaN	-4.882715
55.484877	-184.256634	NaN	-32.268240	239.741511	NaN	87.753117
81.617523	88.027515	NaN	82.680731	-6.409992	NaN	-1.063208
56.039467	89.866246	NaN	81.040144	-33.826779	NaN	-25.000677
59.295677	43.520886	NaN	49.713147	15.774791	NaN	9.582529
77.085143	78.028187	NaN	68.852984	-0.943044	NaN	8.232159
76.263288	84.232399	NaN	93.509121	-7.969111	NaN	-17.245833
75.576940	97.571279	NaN	97.369280	-21.994339	NaN	-21.792340
86.658621	81.009921	NaN	78.178434	5.648700	NaN	8.480187
-8.790451	42.243424	NaN	73.228959	-51.033874	NaN	-82.019410
77.964177	92.264007	NaN	91.329665	-14.299830	NaN	-13.365488
88.269468	88.425339	NaN	88.964942	-0.155871	NaN	-0.695475
62.858376	92.382959	NaN	85.089605	-29.524584	NaN	-22.231230
83.877457	-81.055713	NaN	-49.533975	164.933170	NaN	133.411433
47.761043	56.118014	NaN	46.844370	-8.356972	NaN	0.916673
75.327556	70.472780	NaN	80.158743	4.854776	NaN	-4.831187
45.529026	10.255705	NaN	43.000164	35.273321	NaN	2.528862
88.900198	86.546626	NaN	87.202131	2.353572	NaN	1.698067
75.382466	-136.310247	NaN	-56.628639	211.692713	NaN	132.011104
32.381429	13.667269	NaN	24.260647	18.714160	NaN	8.120782
74.585421	26.140812	NaN	45.472251	48.444608	NaN	29.113170
76.161374	91.047412	NaN	86.486802	-14.886039	NaN	-10.325429
35.430397	98.458916	NaN	97.330379	-63.028519	NaN	-61.899981
58.469642	83.828319	NaN	77.171733	-25.358677	NaN	-18.702091
65.579977	-7.063274	NaN	-11.373943	72.643251	NaN	76.953920
-78.797700	81.732657	NaN	68.848720	-160.530357	NaN	-147.646420
76.097711	36.838999	NaN	34.640347	39.258712	NaN	41.457363
89.969027	80.456386	NaN	91.458359	9.512641	NaN	-1.489331
84.129072	82.342250	NaN	88.450741	1.786823	NaN	-4.321669
71.248518	50.217357	NaN	74.151724	21.031161	NaN	-2.903205
71.213502	81.194107	NaN	55.258254	-9.980605	NaN	15.955248
78.482457	-248.260367	NaN	-189.279895	326.742824	NaN	267.762352
87.322335	91.051200	NaN	82.504092	-3.728864	NaN	4.818244
79.315689	70.036385	NaN	74.664419	9.279304	NaN	4.651270
41.317272	32.495396	NaN	26.076061	8.821876	NaN	15.241211
93.718980	30.763705	NaN	46.744418	62.955275	NaN	46.974562
68.789781	95.661913	NaN	93.343283	-26.872132	NaN	-24.553502
92.036607	74.509757	NaN	77.582222	17.526850	NaN	14.454385
96.930461	91.848737	NaN	89.234509	5.081724	NaN	7.695952
60.641840	58.313782	NaN	73.139595	2.328058	NaN	-12.497755
92.098307	84.114538	NaN	94.407000	7.983770	NaN	-2.308693
84.701568	91.116099	NaN	97.113120	-6.414531	NaN	-12.411552
62.353703	57.115166	NaN	-54.708434	5.238537	NaN	117.062137
75.900717	-98.804406	NaN	-102.070099	174.705123	NaN	177.970816
46.743448	65.803294	NaN	49.531437	-19.059846	NaN	-2.787990
61.476680	92.421366	NaN	80.378030	-30.944686	NaN	-18.901350
81.002652	96.754608	NaN	98.147189	-15.751956	NaN	-17.144537
74.390191	57.419774	NaN	34.162514	16.970416	NaN	40.227676
33.830043	29.572375	NaN	50.421467	4.257668	NaN	-16.591424
84.807417	28.554419	NaN	46.004494	56.252997	NaN	38.802922
82.786275	62.832614	NaN	86.788607	19.953661	NaN	-4.002332
69.129096	50.416451	NaN	9.578599	18.712645	NaN	59.550497
49.255654	46.863716	NaN	24.184322	2.391938	NaN	25.071332
81.804770	29.751431	NaN	70.687643	52.053339	NaN	11.117127
20.816676	-44.950878	NaN	34.941234	65.767554	NaN	-14.124558
17.590925	62.066848	NaN	62.352076	-44.475923	NaN	-44.761151
83.300036	83.655281	NaN	70.998880	-0.355246	NaN	12.301156
80.631185	69.440842	NaN	82.775846	11.190344	NaN	-2.144660
47.124809	97.966427	NaN	95.396164	-50.841618	NaN	-48.271355
58.732762	81.882346	NaN	59.270310	-23.149584	NaN	-0.537548
75.365728	5.532274	NaN	57.698599	69.833453	NaN	17.667128
96.656166	51.918882	NaN	72.786430	44.737284	NaN	23.869735
84.578029	40.309817	NaN	51.491436	44.268212	NaN	33.086593
83.218640	30.829149	NaN	63.223237	52.389491	NaN	19.995403
66.252627	64.647319	NaN	65.802629	1.605308	NaN	0.449998
26.325174	86.486642	NaN	79.392205	-60.161468	NaN	-53.067031
75.120775	95.659581	NaN	95.929261	-20.538806	NaN	-20.808486
73.471858	53.868855	NaN	77.228763	19.603003	NaN	-3.756905
78.553056	78.936640	NaN	84.403838	-0.383585	NaN	-5.850783
76.262671	-22.327569	NaN	20.812473	98.590240	NaN	55.450198
76.663426	59.045096	NaN	32.983550	17.618330	NaN	43.679876
85.196363	94.949395	NaN	92.784093	-9.753032	NaN	-7.587729
81.993630	68.084173	NaN	63.839994	13.909457	NaN	18.153635
75.105773	66.711071	NaN	70.618326	8.394701	NaN	4.487447
75.436962	-104.415351	NaN	-32.265314	179.852314	NaN	107.702276
23.551931	59.880914	NaN	59.311158	-36.328983	NaN	-35.759227
79.245997	73.913126	NaN	69.110240	5.332871	NaN	10.135757
80.332778	74.298496	NaN	75.343967	6.034282	NaN	4.988811
40.272997	90.061683	NaN	78.447876	-49.788686	NaN	-38.174880
90.090388	90.938401	NaN	86.003666	-0.848013	NaN	4.086722
68.617538	90.659887	NaN	92.472940	-22.042349	NaN	-23.855402
63.783701	75.562096	NaN	68.271884	-11.778395	NaN	-4.488183
84.595198	33.896798	NaN	45.554372	50.698399	NaN	39.040826
21.316879	90.236850	NaN	86.735251	-68.919971	NaN	-65.418372
33.891596	75.572760	NaN	67.183784	-41.681164	NaN	-33.292188
62.260178	84.965270	NaN	67.225549	-22.705092	NaN	-4.965372
87.467681	92.481217	NaN	90.811643	-5.013536	NaN	-3.343962
72.233568	93.943888	NaN	93.964556	-21.710320	NaN	-21.730988
71.993252	-544.413432	NaN	-874.425517	616.406684	NaN	946.418768
77.749936	93.774670	NaN	75.068422	-16.024734	NaN	2.681514
68.114574	54.206604	NaN	48.177667	13.907971	NaN	19.936907
77.633987	93.679952	NaN	84.852251	-16.045966	NaN	-7.218264
56.060698	50.755336	NaN	62.344528	5.305362	NaN	-6.283831
87.149185	8.339741	NaN	24.915581	78.809444	NaN	62.233604
79.153177	22.055217	NaN	50.229978	57.097960	NaN	28.923199
88.185900	91.268519	NaN	95.477113	-3.082619	NaN	-7.291213
45.242900	92.144044	NaN	92.477229	-46.901143	NaN	-47.234329
65.862818	-31.477566	NaN	-86.048334	97.340384	NaN	151.911152
84.608177	87.766998	NaN	82.737622	-3.158821	NaN	1.870554
84.423498	56.904590	NaN	46.816176	27.518908	NaN	37.607322
75.975290	82.114198	NaN	52.392675	-6.138908	NaN	23.582615
78.145203	64.959633	NaN	54.004194	13.185570	NaN	24.141009
89.379435	84.475069	NaN	90.595402	4.904367	NaN	-1.215966
20.849874	64.101317	NaN	35.217857	-43.251442	NaN	-14.367982
85.443851	94.170949	NaN	94.111712	-8.727098	NaN	-8.667861
80.398618	77.725737	NaN	71.473132	2.672881	NaN	8.925486
81.299922	68.111455	NaN	42.490176	13.188467	NaN	38.809747
24.571503	-125.310696	NaN	9.881767	149.882199	NaN	14.689736
71.750696	58.689501	NaN	63.415661	13.061195	NaN	8.335035
77.480311	73.425973	NaN	85.502412	4.054338	NaN	-8.022101
68.437902	79.248666	NaN	75.103990	-10.810764	NaN	-6.666088
45.780885	45.615709	NaN	68.912937	0.165177	NaN	-23.132052
86.568760	89.435134	NaN	96.860378	-2.866373	NaN	-10.291618
79.245728	-47.952267	NaN	15.010336	127.197995	NaN	64.235392
91.105055	54.752776	NaN	29.955932	36.352278	NaN	61.149123
55.662352	62.796399	NaN	79.169810	-7.134048	NaN	-23.507458
79.524857	76.696752	NaN	84.025053	2.828104	NaN	-4.500196
90.075612	48.323021	NaN	65.731839	41.752590	NaN	24.343773
90.329643	92.057028	NaN	96.736932	-1.727385	NaN	-6.407289
91.830292	60.056365	NaN	31.155476	31.773928	NaN	60.674816
58.638764	54.967005	NaN	58.840429	3.671759	NaN	-0.201665
41.959493	52.311727	NaN	71.337982	-10.352234	NaN	-29.378489
58.503090	91.588543	NaN	95.599442	-33.085453	NaN	-37.096352
80.643533	86.269944	NaN	71.822031	-5.626411	NaN	8.821502
59.244497	44.212944	NaN	5.536798	15.031553	NaN	53.707699
34.188446	76.392715	NaN	85.884081	-42.204268	NaN	-51.695635
65.503860	-94.458685	NaN	8.335672	159.962546	NaN	57.168188
65.306296	95.035830	NaN	96.318318	-29.729534	NaN	-31.012022
87.325590	93.146528	NaN	90.584738	-5.820939	NaN	-3.259148
50.156942	84.775515	NaN	80.019414	-34.618573	NaN	-29.862472
80.730981	94.384538	NaN	77.685754	-13.653556	NaN	3.045227
47.545991	43.688682	NaN	58.457516	3.857309	NaN	-10.911525
29.326689	-234.361174	NaN	-76.502751	263.687863	NaN	105.829440
84.899052	91.184725	NaN	97.167138	-6.285673	NaN	-12.268087
90.229700	83.910153	NaN	66.223853	6.319547	NaN	24.005847
41.392027	-64.598418	NaN	-32.333260	105.990445	NaN	73.725287
81.673231	95.908815	NaN	93.091227	-14.235584	NaN	-11.417997
58.855754	81.217752	NaN	66.433082	-22.361998	NaN	-7.577328
86.083418	80.590297	NaN	92.418929	5.493121	NaN	-6.335511
55.017997	90.263348	NaN	70.643107	-35.245351	NaN	-15.625110
77.733507	73.367232	NaN	74.893476	4.366275	NaN	2.840031
59.636075	69.741634	NaN	77.433925	-10.105558	NaN	-17.797850
56.812576	27.263060	NaN	42.917870	29.549516	NaN	13.894706
67.619376	83.300498	NaN	81.371391	-15.681122	NaN	-13.752015
94.838165	43.628079	NaN	79.924619	51.210085	NaN	14.913545
73.494172	35.504036	NaN	71.898690	37.990136	NaN	1.595481
82.203344	68.306540	NaN	47.674557	13.896804	NaN	34.528786
-33.921494	62.855057	NaN	79.801365	-96.776551	NaN	-113.722859
80.390956	-6.925712	NaN	20.087799	87.316669	NaN	60.303158
92.264746	-86.240793	NaN	-50.615609	178.505539	NaN	142.880355
83.799800	52.481771	NaN	38.138241	31.318028	NaN	45.661559
23.226709	69.796006	NaN	-19.191959	-46.569297	NaN	42.418668
83.709861	67.283713	NaN	82.136655	16.426148	NaN	1.573206
82.369788	91.896063	NaN	94.221203	-9.526275	NaN	-11.851415
74.336568	97.492058	NaN	94.814267	-23.155490	NaN	-20.477700
73.332086	30.979604	NaN	48.953964	42.352482	NaN	24.378122
42.199890	13.075128	NaN	67.691191	29.124761	NaN	-25.491301
70.810248	58.245718	NaN	57.280848	12.564530	NaN	13.529400
75.372353	77.306188	NaN	70.486984	-1.933835	NaN	4.885369
42.522857	78.285534	NaN	82.122629	-35.762677	NaN	-39.599772
94.481053	76.649662	NaN	62.269261	17.831391	NaN	32.211792
70.367355	83.820908	NaN	89.431221	-13.453553	NaN	-19.063866
85.639177	52.139580	NaN	68.774169	33.499597	NaN	16.865009
85.361949	94.804481	NaN	86.832570	-9.442532	NaN	-1.470620
42.112647	76.395492	NaN	72.574402	-34.282845	NaN	-30.461754
82.355367	94.964094	NaN	93.670200	-12.608727	NaN	-11.314833
86.607479	71.854218	NaN	71.656343	14.753260	NaN	14.951136
57.986974	52.166307	NaN	40.158554	5.820667	NaN	17.828420
71.761350	85.123441	NaN	86.446328	-13.362091	NaN	-14.684978
82.471486	61.165554	NaN	56.109696	21.305932	NaN	26.361790
42.058998	79.886404	NaN	50.710011	-37.827406	NaN	-8.651013
89.154879	37.342522	NaN	65.979224	51.812357	NaN	23.175656
13.855889	-168.371437	NaN	-85.181085	182.227326	NaN	99.036975
90.106781	81.892820	NaN	83.376427	8.213962	NaN	6.730354
69.185935	-318.059158	NaN	-136.954272	387.245093	NaN	206.140207
68.026187	61.404420	NaN	34.161998	6.621767	NaN	33.864188
91.623286	52.746926	NaN	55.283009	38.876360	NaN	36.340277
64.577739	76.099447	NaN	71.077439	-11.521709	NaN	-6.499700
60.770196	82.109743	NaN	63.767469	-21.339547	NaN	-2.997273
91.461865	68.641987	NaN	70.504163	22.819878	NaN	20.957703
85.772373	62.623785	NaN	35.855076	23.148587	NaN	49.917297
50.105998	90.820111	NaN	83.629654	-40.714113	NaN	-33.523657
68.359143	62.396671	NaN	34.923118	5.962472	NaN	33.436025
54.024199	78.054720	NaN	75.025976	-24.030520	NaN	-21.001777
73.311426	65.555482	NaN	69.132434	7.755944	NaN	4.178992
66.642643	90.192144	NaN	90.500510	-23.549501	NaN	-23.857867
87.762171	76.695830	NaN	76.597117	11.066340	NaN	11.165053
79.893681	93.755254	NaN	94.754509	-13.861573	NaN	-14.860828
39.624063	72.007594	NaN	49.450381	-32.383531	NaN	-9.826318
69.800036	62.097807	NaN	69.353480	7.702230	NaN	0.446556
64.971641	86.957663	NaN	72.145941	-21.986022	NaN	-7.174300
69.358642	55.279200	NaN	62.737458	14.079442	NaN	6.621183
87.765487	53.141689	NaN	80.203321	34.623798	NaN	7.562166
75.623303	44.066820	NaN	52.294502	31.556483	NaN	23.328802
60.362960	-161.512426	NaN	21.954972	221.875386	NaN	38.407988
66.807960	92.818510	NaN	81.226554	-26.010550	NaN	-14.418594
91.820000	46.091110	NaN	70.049690	45.728890	NaN	21.770309
44.154361	74.457398	NaN	84.857839	-30.303037	NaN	-40.703478
-19.283016	85.377219	NaN	80.832128	-104.660234	NaN	-100.115144
89.283440	23.591628	NaN	29.469497	65.691812	NaN	59.813943
11.164255	90.925261	NaN	83.463847	-79.761006	NaN	-72.299593
71.336242	90.387574	NaN	76.038147	-19.051332	NaN	-4.701905
59.146018	86.362817	NaN	90.152636	-27.216799	NaN	-31.006618
81.573577	84.869445	NaN	76.509480	-3.295867	NaN	5.064097
76.731583	92.458808	NaN	94.968917	-15.727225	NaN	-18.237334
68.877185	39.778493	NaN	38.422049	29.098692	NaN	30.455136
37.779971	78.670843	NaN	84.897781	-40.890872	NaN	-47.117810
91.104994	92.380037	NaN	86.523266	-1.275043	NaN	4.581728
47.487477	62.847083	NaN	48.744275	-15.359606	NaN	-1.256798
66.638934	51.375501	NaN	30.698543	15.263433	NaN	35.940391
64.049000	81.611727	NaN	77.390530	-17.562727	NaN	-13.341530
84.551128	58.665866	NaN	80.892246	25.885262	NaN	3.658882
72.128906	90.755588	NaN	92.369905	-18.626682	NaN	-20.240999
63.243994	27.609514	NaN	51.067403	35.634480	NaN	12.176591
85.238178	98.578327	NaN	96.920141	-13.340149	NaN	-11.681962
82.469044	79.179703	NaN	77.924353	3.289341	NaN	4.544691
66.998610	76.110472	NaN	85.199681	-9.111862	NaN	-18.201070
63.364443	85.987363	NaN	83.160769	-22.622920	NaN	-19.796326
83.510737	80.038742	NaN	80.117372	3.471996	NaN	3.393365
67.487489	74.605660	NaN	64.951591	-7.118171	NaN	2.535898
76.923454	89.948420	NaN	82.534589	-13.024966	NaN	-5.611135
83.732613	51.066463	NaN	61.334414	32.666149	NaN	22.398199
46.135585	56.520664	NaN	62.168121	-10.385078	NaN	-16.032536
52.507510	55.058168	NaN	48.553369	-2.550658	NaN	3.954141
64.049177	96.384079	NaN	96.777686	-32.334902	NaN	-32.728509
46.960081	72.452693	NaN	60.921086	-25.492613	NaN	-13.961005
91.758013	28.518625	NaN	16.913838	63.239388	NaN	74.844175
63.909442	11.465223	NaN	46.150436	52.444219	NaN	17.759006
64.156616	35.025468	NaN	25.850842	29.131149	NaN	38.305774
90.942834	94.531499	NaN	94.978716	-3.588664	NaN	-4.035881
36.801864	58.666435	NaN	73.705470	-21.864571	NaN	-36.903607
-35.186642	88.712452	NaN	81.904015	-123.899094	NaN	-117.090658
89.489507	16.255514	NaN	20.765346	73.233993	NaN	68.724161
56.351349	61.550412	NaN	69.092572	-5.199063	NaN	-12.741224
81.770714	77.513105	NaN	53.966306	4.257609	NaN	27.804408
81.865463	80.995728	NaN	81.571800	0.869736	NaN	0.293664
47.822177	36.865201	NaN	8.700597	10.956976	NaN	39.121580
85.616230	75.605626	NaN	73.315336	10.010605	NaN	12.300894
49.187288	92.920601	NaN	96.581251	-43.733313	NaN	-47.393963
16.440901	88.601771	NaN	95.080483	-72.160870	NaN	-78.639582
70.296123	-37.107270	NaN	33.701793	107.403393	NaN	36.594330
38.919785	73.467522	NaN	68.842554	-34.547737	NaN	-29.922769
68.127085	93.965222	NaN	81.361709	-25.838137	NaN	-13.234623
58.777773	31.910623	NaN	26.535126	26.867151	NaN	32.242647
60.753586	88.635030	NaN	72.632156	-27.881444	NaN	-11.878569
86.547521	86.812718	NaN	85.169967	-0.265197	NaN	1.377554
1.391365	49.864677	NaN	-14.670222	-48.473312	NaN	16.061587
56.126102	51.283480	NaN	66.475178	4.842622	NaN	-10.349077
83.605728	29.144011	NaN	3.626007	54.461717	NaN	79.979721
19.322081	49.584157	NaN	80.078043	-30.262077	NaN	-60.755962
75.577183	81.081017	NaN	77.552557	-5.503834	NaN	-1.975374
12.847427	95.212841	NaN	92.288310	-82.365414	NaN	-79.440883
81.517683	80.914864	NaN	67.748387	0.602819	NaN	13.769296
57.046504	67.495079	NaN	47.521398	-10.448575	NaN	9.525106
70.341427	72.762960	NaN	80.748794	-2.421533	NaN	-10.407367
67.611312	91.532446	NaN	91.184690	-23.921134	NaN	-23.573377
67.227873	77.404115	NaN	57.531853	-10.176242	NaN	9.696020
28.814305	87.316347	NaN	80.765276	-58.502042	NaN	-51.950971
84.643978	61.732145	NaN	12.576472	22.911834	NaN	72.067506
80.822965	46.073884	NaN	47.492170	34.749080	NaN	33.330795
72.090164	88.508193	NaN	82.386377	-16.418029	NaN	-10.296214
77.699224	97.464059	NaN	96.242806	-19.764835	NaN	-18.543582
84.445546	54.385193	NaN	22.723272	30.060352	NaN	61.722274
51.701697	82.129016	NaN	86.186821	-30.427320	NaN	-34.485124
66.762201	80.545710	NaN	92.140202	-13.783509	NaN	-25.378001
80.568346	79.567456	NaN	95.948345	1.000890	NaN	-15.379998
38.166293	78.709058	NaN	70.638821	-40.542765	NaN	-32.472528
45.019514	77.065929	NaN	72.450665	-32.046414	NaN	-27.431151
61.714415	86.302561	NaN	84.789979	-24.588146	NaN	-23.075564
79.740232	89.043340	NaN	77.151717	-9.303108	NaN	2.588515
62.842034	96.141375	NaN	94.183937	-33.299342	NaN	-31.341903
60.945581	56.005180	NaN	52.587704	4.940401	NaN	8.357877
68.541237	85.507456	NaN	77.542045	-16.966219	NaN	-9.000808
86.824841	62.572842	NaN	47.313637	24.251999	NaN	39.511203
86.286683	88.199916	NaN	76.375427	-1.913233	NaN	9.911256
86.603346	12.740354	NaN	51.829352	73.862992	NaN	34.773994
65.026496	31.031983	NaN	17.916684	33.994513	NaN	47.109812
69.932290	78.210336	NaN	89.601613	-8.278046	NaN	-19.669323
85.039593	69.761461	NaN	56.936597	15.278132	NaN	28.102996
52.588183	97.058884	NaN	96.604742	-44.470701	NaN	-44.016559
86.227125	92.554454	NaN	97.025003	-6.327329	NaN	-10.797878
84.296447	86.178445	NaN	91.967109	-1.881998	NaN	-7.670662
77.272689	95.358488	NaN	96.515500	-18.085799	NaN	-19.242811
66.709997	93.698603	NaN	86.665159	-26.988605	NaN	-19.955161
86.370997	93.345334	NaN	76.438035	-6.974338	NaN	9.932962
51.635717	9.638007	NaN	64.748831	41.997710	NaN	-13.113114
94.239428	75.036975	NaN	46.665484	19.202453	NaN	47.573944
80.445238	79.305053	NaN	82.764168	1.140185	NaN	-2.318930
19.112541	-67.886656	NaN	-59.618943	86.999197	NaN	78.731484
83.463591	79.138635	NaN	31.883553	4.324956	NaN	51.580038
79.988206	19.234345	NaN	56.758984	60.753861	NaN	23.229222
76.473449	88.913777	NaN	84.670511	-12.440328	NaN	-8.197062
74.293174	-229.353615	NaN	-28.791394	303.646789	NaN	103.084567
67.227880	41.122614	NaN	54.649996	26.105266	NaN	12.577884
83.175513	66.466499	NaN	66.750198	16.709014	NaN	16.425316
40.209503	84.210524	NaN	84.307044	-44.001021	NaN	-44.097541
59.534417	-40.900345	NaN	44.345719	100.434762	NaN	15.188698
56.322848	75.664246	NaN	28.259697	-19.341397	NaN	28.063152
92.225888	88.020455	NaN	85.241497	4.205433	NaN	6.984391
37.415427	75.149633	NaN	88.131593	-37.734206	NaN	-50.716166
46.243246	97.742373	NaN	94.214396	-51.499127	NaN	-47.971150
84.469253	90.708990	NaN	92.497278	-6.239737	NaN	-8.028025
73.816916	65.215963	NaN	87.572094	8.600953	NaN	-13.755178
60.232205	-11.726670	NaN	39.852448	71.958875	NaN	20.379757
26.722368	72.429905	NaN	74.452913	-45.707538	NaN	-47.730546
89.635513	59.519034	NaN	75.896074	30.116478	NaN	13.739438
83.995420	-33.920851	NaN	34.233619	117.916271	NaN	49.761802
86.619781	91.876485	NaN	72.082507	-5.256704	NaN	14.537274
80.569688	77.641678	NaN	81.342635	2.928010	NaN	-0.772947
67.041673	50.540276	NaN	81.831709	16.501397	NaN	-14.790036
92.083895	-202.475382	NaN	-189.939902	294.559277	NaN	282.023797
81.770656	45.469877	NaN	62.552471	36.300779	NaN	19.218186
61.941996	90.608156	NaN	93.521982	-28.666160	NaN	-31.579986
60.856035	75.488917	NaN	63.386737	-14.632883	NaN	-2.530702
8.676005	88.238775	NaN	90.023039	-79.562770	NaN	-81.347034
66.527949	55.054575	NaN	68.646628	11.473374	NaN	-2.118679
65.819631	86.081634	NaN	82.090212	-20.262003	NaN	-16.270581
43.705856	1.778321	NaN	43.084895	41.927535	NaN	0.620961
44.685320	92.377636	NaN	90.710553	-47.692316	NaN	-46.025233
75.719458	55.385549	NaN	49.560258	20.333909	NaN	26.159200
76.609042	51.815485	NaN	44.701341	24.793557	NaN	31.907701
64.287964	33.467941	NaN	20.650499	30.820024	NaN	43.637465
36.203544	98.157263	NaN	97.605655	-61.953719	NaN	-61.402111
58.466105	56.405194	NaN	91.391978	2.060911	NaN	-32.925873
79.641579	50.991175	NaN	59.886762	28.650404	NaN	19.754817
62.326768	82.105481	NaN	88.174260	-19.778713	NaN	-25.847492
87.424701	79.613937	NaN	58.575406	7.810764	NaN	28.849295
46.458933	98.020963	NaN	90.235335	-51.562030	NaN	-43.776402
62.940772	76.356751	NaN	79.364249	-13.415979	NaN	-16.423476
73.019287	86.188264	NaN	82.034607	-13.168977	NaN	-9.015320
87.128459	12.601822	NaN	-28.341032	74.526637	NaN	115.469491
47.623685	82.705968	NaN	86.220928	-35.082283	NaN	-38.597242
39.874806	97.669682	NaN	96.092555	-57.794876	NaN	-56.217750
73.052405	77.108141	NaN	69.003578	-4.055735	NaN	4.048827
59.731239	24.596889	NaN	16.292354	35.134350	NaN	43.438885
67.647736	77.096578	NaN	72.478862	-9.448842	NaN	-4.831126
38.535095	53.013174	NaN	29.725369	-14.478079	NaN	8.809726
32.912950	84.972496	NaN	70.002443	-52.059545	NaN	-37.089493
91.372021	68.546535	NaN	68.626095	22.825487	NaN	22.745927
82.123431	51.758114	NaN	30.984480	30.365317	NaN	51.138950
85.631238	63.021162	NaN	62.979155	22.610076	NaN	22.652083
81.899133	93.177563	NaN	89.099404	-11.278430	NaN	-7.200271
51.376597	97.872465	NaN	96.233035	-46.495868	NaN	-44.856438
2.248295	85.544936	NaN	89.636256	-83.296641	NaN	-87.387961
73.691401	79.223698	NaN	81.919357	-5.532297	NaN	-8.227957
46.597708	56.996205	NaN	76.914857	-10.398497	NaN	-30.317149
49.979047	97.811479	NaN	96.660697	-47.832432	NaN	-46.681651
74.023028	45.761149	NaN	54.060998	28.261879	NaN	19.962030
22.366033	52.422286	NaN	52.498786	-30.056253	NaN	-30.132753
76.358034	78.239658	NaN	71.322451	-1.881624	NaN	5.035583
52.922749	81.980831	NaN	60.744555	-29.058082	NaN	-7.821806
74.865321	-86.034309	NaN	24.698484	160.899630	NaN	50.166837
74.339590	54.638964	NaN	28.919703	19.700626	NaN	45.419888
76.855558	73.786183	NaN	70.295271	3.069375	NaN	6.560287
82.300146	75.590159	NaN	65.459467	6.709987	NaN	16.840678
57.522301	92.816100	NaN	85.452573	-35.293799	NaN	-27.930272
84.891957	93.861228	NaN	93.138358	-8.969272	NaN	-8.246401
78.781562	95.830670	NaN	95.292661	-17.049108	NaN	-16.511099
44.364456	66.943897	NaN	72.115929	-22.579441	NaN	-27.751473
70.098659	87.464563	NaN	86.259025	-17.365904	NaN	-16.160367
66.991604	60.602234	NaN	51.684736	6.389370	NaN	15.306868
52.860516	83.353912	NaN	76.518882	-30.493396	NaN	-23.658366
-0.186040	-36.164272	NaN	-47.330291	35.978231	NaN	47.144251
70.054470	84.564030	NaN	78.558922	-14.509560	NaN	-8.504452
66.787470	27.707045	NaN	-45.219811	39.080425	NaN	112.007281
83.319959	94.909003	NaN	93.894913	-11.589044	NaN	-10.574954
-28.591809	76.718264	NaN	79.543629	-105.310073	NaN	-108.135438
66.860610	55.244014	NaN	22.569669	11.616596	NaN	44.290942
90.901613	92.333424	NaN	93.320822	-1.431811	NaN	-2.419208
68.814750	93.841957	NaN	94.744135	-25.027207	NaN	-25.929385
25.212399	92.317331	NaN	91.307634	-67.104933	NaN	-66.095235
80.494590	11.630687	NaN	-31.423392	68.863903	NaN	111.917982
70.583276	96.627980	NaN	98.068914	-26.044704	NaN	-27.485638
58.192667	79.349235	NaN	94.306249	-21.156568	NaN	-36.113582
71.870429	76.470688	NaN	91.214612	-4.600259	NaN	-19.344182
31.812488	85.917204	NaN	67.034600	-54.104716	NaN	-35.222112
63.314480	68.718594	NaN	10.078108	-5.404114	NaN	53.236372
26.983018	23.957584	NaN	20.947504	3.025434	NaN	6.035513
77.304095	21.448392	NaN	61.181787	55.855703	NaN	16.122308
82.986237	29.570835	NaN	64.614158	53.415402	NaN	18.372079
72.131277	40.885679	NaN	31.844710	31.245598	NaN	40.286566
83.803689	94.436755	NaN	92.812984	-10.633066	NaN	-9.009295
41.921252	-18.262870	NaN	63.486506	60.184121	NaN	-21.565254
81.510940	16.067257	NaN	41.991887	65.443682	NaN	39.519053
-17.700690	93.743297	NaN	88.428519	-111.443988	NaN	-106.129210
-2.598259	77.316206	NaN	84.796239	-79.914465	NaN	-87.394498
87.061872	40.113455	NaN	34.160262	46.948417	NaN	52.901609
85.427357	86.073160	NaN	69.167914	-0.645803	NaN	16.259443
71.276419	21.215283	NaN	71.863611	50.061136	NaN	-0.587192
68.530005	89.008018	NaN	82.584059	-20.478013	NaN	-14.054053
73.636927	9.698926	NaN	43.229068	63.938001	NaN	30.407860
85.260369	92.700085	NaN	75.383331	-7.439716	NaN	9.877038
51.613293	-5.948252	NaN	19.480859	57.561545	NaN	32.132434
93.099951	59.198447	NaN	37.864071	33.901504	NaN	55.235880
70.137858	86.170769	NaN	79.871627	-16.032911	NaN	-9.733769
83.846095	62.018865	NaN	78.182960	21.827230	NaN	5.663135
85.883652	93.032586	NaN	90.486128	-7.148934	NaN	-4.602476
78.178034	86.587745	NaN	90.478742	-8.409711	NaN	-12.300708
64.931852	95.194682	NaN	88.498058	-30.262830	NaN	-23.566206
89.770266	90.679698	NaN	86.867222	-0.909432	NaN	2.903044
82.460805	5.161823	NaN	28.628453	77.298983	NaN	53.832353
76.363812	38.456645	NaN	23.873145	37.907167	NaN	52.490667
42.107432	43.740815	NaN	48.434913	-1.633383	NaN	-6.327482
-72.005191	87.491706	NaN	92.531603	-159.496896	NaN	-164.536794
95.686388	91.559115	NaN	86.184335	4.127273	NaN	9.502054
68.591392	75.632320	NaN	81.180479	-7.040927	NaN	-12.589087
88.381645	76.838228	NaN	66.777903	11.543417	NaN	21.603742
0.006619	59.891323	NaN	85.778835	-59.884704	NaN	-85.772216
58.390317	69.619306	NaN	80.382832	-11.228989	NaN	-21.992515
73.535200	85.954687	NaN	75.645641	-12.419486	NaN	-2.110441
85.309160	79.533728	NaN	56.389755	5.775432	NaN	28.919406
81.685109	11.451741	NaN	55.154300	70.233368	NaN	26.530809
39.788402	34.470946	NaN	-30.362551	5.317456	NaN	70.150953
57.867065	94.559640	NaN	93.421734	-36.692575	NaN	-35.554669
84.086123	-27.103135	NaN	-17.485596	111.189257	NaN	101.571719
84.074531	42.388165	NaN	37.304549	41.686366	NaN	46.769982
83.989318	13.676871	NaN	32.968467	70.312446	NaN	51.020850
93.371630	83.433769	NaN	79.697643	9.937861	NaN	13.673988
65.532185	60.330225	NaN	34.712617	5.201960	NaN	30.819568
90.256263	-89.233776	NaN	-67.535675	179.490039	NaN	157.791938
70.119923	-42.145374	NaN	13.024587	112.265297	NaN	57.095336
79.562480	45.171779	NaN	2.290038	34.390700	NaN	77.272442
44.491617	40.900855	NaN	59.639575	3.590761	NaN	-15.147959
72.593492	63.774077	NaN	73.575806	8.819415	NaN	-0.982314
36.354651	90.251631	NaN	89.526638	-53.896980	NaN	-53.171987
-0.895614	24.250983	NaN	19.076878	-25.146597	NaN	-19.972492
69.464853	39.514573	NaN	44.907263	29.950280	NaN	24.557590
22.936784	-94.807319	NaN	-103.809465	117.744104	NaN	126.746250
44.625503	42.660721	NaN	57.455932	1.964782	NaN	-12.830429
85.189161	59.707818	NaN	81.729793	25.481344	NaN	3.459369
50.784605	83.906108	NaN	77.979862	-33.121503	NaN	-27.195257
87.507148	70.536806	NaN	61.952555	16.970342	NaN	25.554592
55.469531	21.029208	NaN	4.890961	34.440324	NaN	50.578570
81.333073	95.098551	NaN	96.381386	-13.765478	NaN	-15.048314
93.036137	95.205175	NaN	95.959565	-2.169038	NaN	-2.923428
94.866769	82.312178	NaN	65.953376	12.554592	NaN	28.913394
76.287178	42.168776	NaN	4.302593	34.118402	NaN	71.984585
65.141709	89.323585	NaN	85.979696	-24.181876	NaN	-20.837987
80.059835	84.168670	NaN	91.319723	-4.108835	NaN	-11.259888
92.784884	57.526063	NaN	76.733779	35.258821	NaN	16.051105
61.909336	91.822639	NaN	80.223943	-29.913303	NaN	-18.314607
70.261362	72.748375	NaN	49.338111	-2.487014	NaN	20.923251
74.411066	95.354021	NaN	80.551132	-20.942954	NaN	-6.140066
74.498098	52.322906	NaN	33.820331	22.175192	NaN	40.677767
76.906318	75.231155	NaN	73.022264	1.675163	NaN	3.884054
86.901177	42.298606	NaN	68.442050	44.602570	NaN	18.459127
56.548186	22.180363	NaN	41.692029	34.367823	NaN	14.856157
72.957927	68.054927	NaN	80.371419	4.903000	NaN	-7.413492
50.227774	88.835781	NaN	78.743360	-38.608007	NaN	-28.515586
79.591452	59.008941	NaN	-14.620554	20.582511	NaN	94.212007
71.159714	71.786632	NaN	58.457165	-0.626919	NaN	12.702549
75.237820	43.686890	NaN	23.048217	31.550930	NaN	52.189603
9.107093	52.261850	NaN	68.677543	-43.154756	NaN	-59.570450
79.654854	34.356145	NaN	32.896132	45.298710	NaN	46.758722
60.812073	83.335391	NaN	84.053099	-22.523318	NaN	-23.241025
33.340504	84.583047	NaN	84.342914	-51.242544	NaN	-51.002410
56.106461	-65.320640	NaN	-27.937940	121.427101	NaN	84.044400
86.567470	74.552864	NaN	74.393331	12.014606	NaN	12.174138
84.826743	91.836492	NaN	83.556672	-7.009749	NaN	1.270071
63.144025	47.409991	NaN	50.573690	15.734034	NaN	12.570335
57.478790	-17.175275	NaN	-25.560532	74.654065	NaN	83.039323
-6.535968	19.973013	NaN	25.518376	-26.508981	NaN	-32.054344
80.596803	86.273903	NaN	90.425313	-5.677101	NaN	-9.828511
28.985591	59.943285	NaN	76.285380	-30.957694	NaN	-47.299789
88.085406	79.938720	NaN	52.744069	8.146686	NaN	35.341337
90.234543	59.347987	NaN	17.506167	30.886556	NaN	72.728376
72.951645	43.347739	NaN	66.888072	29.603906	NaN	6.063573
68.218354	58.242822	NaN	60.355389	9.975531	NaN	7.862964
37.862630	62.381948	NaN	78.510004	-24.519319	NaN	-40.647375
42.544873	96.523216	NaN	88.008090	-53.978343	NaN	-45.463217
45.802188	87.242028	NaN	77.717014	-41.439841	NaN	-31.914826
90.614180	62.689527	NaN	61.798195	27.924654	NaN	28.815985
64.301625	91.185312	NaN	76.835900	-26.883687	NaN	-12.534275
60.186092	2.453134	NaN	-23.089541	57.732958	NaN	83.275633
46.826305	46.058192	NaN	64.702154	0.768113	NaN	-17.875849
65.636856	61.982031	NaN	74.436014	3.654825	NaN	-8.799158
75.158908	28.286058	NaN	38.114221	46.872850	NaN	37.044687
65.079730	26.559673	NaN	67.533008	38.520058	NaN	-2.453277
54.127653	63.469929	NaN	74.365941	-9.342276	NaN	-20.238288
71.563127	89.464251	NaN	90.523442	-17.901124	NaN	-18.960315
58.848460	67.888443	NaN	57.986753	-9.039983	NaN	0.861706
92.983244	53.280777	NaN	83.739833	39.702467	NaN	9.243411
64.281120	68.874655	NaN	73.042037	-4.593536	NaN	-8.760918
80.662009	38.509132	NaN	-20.656934	42.152878	NaN	101.318944
79.339631	53.677141	NaN	64.658197	25.662490	NaN	14.681434
23.586118	59.706971	NaN	5.446162	-36.120853	NaN	18.139956
84.640783	56.930938	NaN	68.526125	27.709844	NaN	16.114657
89.387265	81.227706	NaN	75.073971	8.159559	NaN	14.313295
66.052059	-30.156592	NaN	-42.936675	96.208651	NaN	108.988734
67.275783	83.390268	NaN	82.996631	-16.114485	NaN	-15.720848
66.596339	72.274195	NaN	42.450514	-5.677856	NaN	24.145825
88.435701	78.455758	NaN	78.629861	9.979943	NaN	9.805840
93.023678	85.021102	NaN	76.501528	8.002576	NaN	16.522150
71.459021	80.359002	NaN	69.322489	-8.899982	NaN	2.136532
75.098860	66.643336	NaN	86.178409	8.455524	NaN	-11.079550
74.467975	68.903616	NaN	49.777082	5.564359	NaN	24.690892
78.010491	58.436608	NaN	60.423950	19.573884	NaN	17.586541
72.046733	97.479751	NaN	96.364831	-25.433018	NaN	-24.318098
68.110622	58.816566	NaN	57.617296	9.294056	NaN	10.493326
56.480490	59.896056	NaN	58.644269	-3.415566	NaN	-2.163779
66.367068	74.268189	NaN	66.266438	-7.901121	NaN	0.100630
81.850623	88.260330	NaN	90.376376	-6.409707	NaN	-8.525753
48.095950	73.791457	NaN	70.196353	-25.695507	NaN	-22.100403
58.007171	30.744741	NaN	2.557530	27.262430	NaN	55.449642
60.762626	44.116938	NaN	66.753620	16.645688	NaN	-5.990993
52.162430	-44.310142	NaN	2.135909	96.472571	NaN	50.026521
77.427345	79.057660	NaN	70.385522	-1.630315	NaN	7.041823
28.299580	88.082226	NaN	90.456975	-59.782645	NaN	-62.157395
-4.893825	87.681426	NaN	76.688243	-92.575252	NaN	-81.582068
70.399557	65.100356	NaN	7.904201	5.299201	NaN	62.495356
76.334181	-127.468194	NaN	39.877809	203.802375	NaN	36.456372
86.917600	60.332423	NaN	-5.128114	26.585176	NaN	92.045714
70.196462	85.410239	NaN	89.941243	-15.213777	NaN	-19.744781
63.268986	84.032561	NaN	86.175112	-20.763575	NaN	-22.906126
87.854752	78.830394	NaN	85.400225	9.024358	NaN	2.454528
68.975276	45.209927	NaN	74.421095	23.765348	NaN	-5.445819
20.488150	-17.519743	NaN	8.620199	38.007893	NaN	11.867951
61.477509	87.561324	NaN	87.231390	-26.083815	NaN	-25.753881
26.521484	35.965744	NaN	5.341033	-9.444260	NaN	21.180452
75.993183	34.814061	NaN	34.655443	41.179123	NaN	41.337740
66.879913	75.378516	NaN	67.749580	-8.498604	NaN	-0.869667
59.772013	88.575756	NaN	85.306290	-28.803743	NaN	-25.534277
79.785942	-31.830042	NaN	39.187669	111.615984	NaN	40.598272
74.777097	96.940812	NaN	88.847854	-22.163715	NaN	-14.070758
62.548834	56.710444	NaN	52.637746	5.838390	NaN	9.911088
61.462652	89.226972	NaN	88.783104	-27.764319	NaN	-27.320452
30.216422	80.717192	NaN	86.865232	-50.500770	NaN	-56.648810
87.526510	19.726677	NaN	-19.473294	67.799833	NaN	106.999804
68.716957	78.907911	NaN	91.748688	-10.190954	NaN	-23.031731
87.489171	87.286192	NaN	91.131424	0.202979	NaN	-3.642253
43.702899	76.936924	NaN	82.309121	-33.234025	NaN	-38.606222
87.322205	56.089344	NaN	17.917281	31.232861	NaN	69.404924
84.151361	-87.100359	NaN	70.934214	171.251720	NaN	13.217147
59.411575	80.011724	NaN	71.200985	-20.600149	NaN	-11.789410
78.368075	84.741424	NaN	72.843660	-6.373350	NaN	5.524414
67.990980	79.676874	NaN	74.637074	-11.685894	NaN	-6.646095
37.430393	85.326873	NaN	85.720929	-47.896479	NaN	-48.290535
59.274019	54.560489	NaN	65.382624	4.713530	NaN	-6.108605
77.768058	96.579989	NaN	93.147315	-18.811931	NaN	-15.379257
31.946816	-53.228316	NaN	45.120422	85.175132	NaN	-13.173605
70.324785	-19.838630	NaN	39.504433	90.163415	NaN	30.820352
49.276889	59.860700	NaN	85.409344	-10.583811	NaN	-36.132455
80.973035	91.926103	NaN	87.972399	-10.953069	NaN	-6.999364
85.189676	45.078365	NaN	52.330396	40.111310	NaN	32.859280
79.725059	72.008395	NaN	67.336317	7.716664	NaN	12.388742
74.014799	55.500409	NaN	58.013378	18.514390	NaN	16.001421
86.867372	93.975450	NaN	81.552265	-7.108077	NaN	5.315108
66.758534	78.683510	NaN	70.411307	-11.924976	NaN	-3.652773
85.940985	90.135502	NaN	82.490687	-4.194516	NaN	3.450298
-9.165079	56.648794	NaN	82.583880	-65.813873	NaN	-91.748959
82.045817	82.759500	NaN	61.330654	-0.713683	NaN	20.715163
86.044522	81.122471	NaN	94.740717	4.922051	NaN	-8.696195
89.927262	90.117697	NaN	89.092013	-0.190435	NaN	0.835249
92.899962	86.455507	NaN	73.028189	6.444454	NaN	19.871773
87.071476	-100.947429	NaN	-20.431677	188.018905	NaN	107.503152
56.478638	-68.849708	NaN	32.066624	125.328346	NaN	24.412014
84.252757	77.722757	NaN	92.808411	6.530000	NaN	-8.555654
37.724680	80.612737	NaN	83.659749	-42.888058	NaN	-45.935070
82.402995	31.479129	NaN	60.734306	50.923866	NaN	21.668690
63.005904	89.009148	NaN	86.934588	-26.003244	NaN	-23.928684
83.661293	39.803407	NaN	11.061911	43.857886	NaN	72.599382
47.410264	78.013212	NaN	80.497765	-30.602948	NaN	-33.087501
53.078842	77.613383	NaN	70.491778	-24.534542	NaN	-17.412936
80.235926	49.785159	NaN	70.766266	30.450767	NaN	9.469661
86.811589	81.600589	NaN	80.157896	5.211000	NaN	6.653693
52.506607	71.637502	NaN	76.158230	-19.130896	NaN	-23.651624
71.512063	79.826435	NaN	82.936206	-8.314372	NaN	-11.424143
69.369580	89.688791	NaN	92.067302	-20.319211	NaN	-22.697723
85.617265	55.627549	NaN	34.898271	29.989715	NaN	50.718994
83.335659	86.543701	NaN	94.825967	-3.208043	NaN	-11.490308
25.900343	67.582879	NaN	77.397917	-41.682536	NaN	-51.497574
58.863706	69.968384	NaN	79.013231	-11.104678	NaN	-20.149525
79.735043	86.553952	NaN	92.179339	-6.818910	NaN	-12.444296
91.277798	67.537783	NaN	71.362474	23.740015	NaN	19.915324
67.901867	-29.300140	NaN	55.017820	97.202007	NaN	12.884046
67.924684	93.230701	NaN	95.013517	-25.306016	NaN	-27.088832
74.101294	90.550190	NaN	89.061172	-16.448896	NaN	-14.959878
81.846866	92.005431	NaN	92.429698	-10.158565	NaN	-10.582832
74.943211	84.171128	NaN	77.990505	-9.227917	NaN	-3.047294
87.643455	86.651702	NaN	77.022999	0.991753	NaN	10.620456
80.048838	79.434772	NaN	82.554306	0.614067	NaN	-2.505468
57.522150	96.908996	NaN	94.803552	-39.386846	NaN	-37.281402
49.542430	-29.777773	NaN	5.465346	79.320202	NaN	44.077083
79.201873	26.045912	NaN	47.170085	53.155961	NaN	32.031788
80.532252	-5.088850	NaN	19.498561	85.621102	NaN	61.033691
63.525026	75.384248	NaN	71.085261	-11.859222	NaN	-7.560235
39.506224	71.421318	NaN	89.079022	-31.915093	NaN	-49.572798
36.251950	82.826750	NaN	77.909367	-46.574800	NaN	-41.657418
-6.930747	91.054170	NaN	88.913015	-97.984916	NaN	-95.843761
81.863541	74.338133	NaN	53.581198	7.525407	NaN	28.282343
2.594888	74.032959	NaN	44.619504	-71.438071	NaN	-42.024616
19.520306	61.749269	NaN	46.847040	-42.228963	NaN	-27.326734
76.008663	92.157319	NaN	87.635322	-16.148656	NaN	-11.626659
63.862805	44.733157	NaN	29.753737	19.129648	NaN	34.109067
80.400939	94.338409	NaN	96.983367	-13.937469	NaN	-16.582428
67.019623	44.112768	NaN	56.350173	22.906855	NaN	10.669450
76.861782	68.835757	NaN	73.259453	8.026025	NaN	3.602329
86.774814	74.849431	NaN	73.279275	11.925383	NaN	13.495538
62.269473	84.399831	NaN	52.872162	-22.130357	NaN	9.397311
81.506236	14.547030	NaN	-6.371180	66.959206	NaN	87.877416
65.625747	40.133724	NaN	44.137396	25.492023	NaN	21.488352
11.503842	83.699963	NaN	85.578581	-72.196121	NaN	-74.074738
-5.467145	79.983274	NaN	74.766997	-85.450419	NaN	-80.234142
46.641125	80.886796	NaN	67.968245	-34.245670	NaN	-21.327120
33.040320	80.624661	NaN	80.673603	-47.584341	NaN	-47.633283
68.786188	25.748003	NaN	-25.239126	43.038185	NaN	94.025314
82.685066	94.449642	NaN	95.457813	-11.764576	NaN	-12.772747
73.059952	41.868016	NaN	68.575061	31.191936	NaN	4.484891
59.902393	93.988245	NaN	93.037427	-34.085852	NaN	-33.135034
89.117833	42.298087	NaN	79.205848	46.819746	NaN	9.911985
-28.941097	77.743145	NaN	94.090633	-106.684243	NaN	-123.031731
64.971956	90.505229	NaN	88.457962	-25.533273	NaN	-23.486006
82.752470	56.334151	NaN	42.464840	26.418319	NaN	40.287630
71.775704	-104.021965	NaN	-34.864417	175.797669	NaN	106.640120
80.335373	69.716176	NaN	71.038042	10.619197	NaN	9.297331
50.282121	87.420467	NaN	69.314430	-37.138346	NaN	-19.032309
86.578093	86.978742	NaN	86.614747	-0.400649	NaN	-0.036655
77.717122	89.062608	NaN	93.143826	-11.345487	NaN	-15.426704
67.241443	65.779044	NaN	66.923415	1.462399	NaN	0.318028
72.314355	-48.559946	NaN	-37.370703	120.874301	NaN	109.685058
53.895144	75.453278	NaN	44.646814	-21.558135	NaN	9.248330
90.044234	-5.184537	NaN	35.069353	95.228771	NaN	54.974881
88.902404	82.256761	NaN	85.184775	6.645643	NaN	3.717629
37.370286	29.977927	NaN	49.198662	7.392359	NaN	-11.828376
61.182545	78.971728	NaN	64.579579	-17.789183	NaN	-3.397034
73.585781	64.041610	NaN	78.662527	9.544171	NaN	-5.076746
66.220731	30.277390	NaN	42.779978	35.943340	NaN	23.440752
82.438187	79.380481	NaN	79.215864	3.057705	NaN	3.222323
76.212665	89.613396	NaN	84.444671	-13.400731	NaN	-8.232006
71.458389	55.711501	NaN	47.106384	15.746888	NaN	24.352005
91.910338	-268.826780	NaN	-182.245558	360.737118	NaN	274.155896
76.814014	47.708043	NaN	-4.742355	29.105970	NaN	81.556368
81.097556	77.380211	NaN	89.035846	3.717345	NaN	-7.938290
70.292038	64.205786	NaN	75.782930	6.086253	NaN	-5.490891
70.395990	51.417158	NaN	73.626115	18.978833	NaN	-3.230124
65.255717	74.761977	NaN	53.210805	-9.506259	NaN	12.044913
82.635846	-166.207793	NaN	9.668964	248.843640	NaN	72.966882
64.319507	13.726376	NaN	37.779126	50.593132	NaN	26.540381
77.983097	81.640961	NaN	78.406064	-3.657864	NaN	-0.422967
89.735134	-33.576194	NaN	47.188418	123.311328	NaN	42.546716
69.613220	71.636112	NaN	58.818278	-2.022892	NaN	10.794942
88.407018	41.698394	NaN	65.168162	46.708624	NaN	23.238856
94.081420	52.974946	NaN	83.693514	41.106475	NaN	10.387907
94.237971	-270.316773	NaN	-4.685326	364.554745	NaN	98.923297
47.642225	11.408273	NaN	-3.970030	36.233952	NaN	51.612254
60.433888	-66.773388	NaN	-89.171125	127.207276	NaN	149.605013
26.807246	96.827021	NaN	95.197712	-70.019775	NaN	-68.390466
39.326727	74.372863	NaN	50.793406	-35.046136	NaN	-11.466680
10.574846	70.057181	NaN	53.511294	-59.482335	NaN	-42.936448
81.704188	58.926628	NaN	69.287849	22.777560	NaN	12.416339
73.295609	84.286873	NaN	78.768473	-10.991264	NaN	-5.472864
68.563537	86.302004	NaN	89.951643	-17.738467	NaN	-21.388106
60.040837	30.382122	NaN	74.329883	29.658714	NaN	-14.289046
64.430262	90.382070	NaN	92.243389	-25.951808	NaN	-27.813127
86.479041	50.942880	NaN	-12.216526	35.536161	NaN	98.695567
83.324028	71.255207	NaN	37.322898	12.068821	NaN	46.001130
78.196769	91.518497	NaN	91.415256	-13.321728	NaN	-13.218487
33.444333	82.190633	NaN	84.093020	-48.746300	NaN	-50.648687
88.085125	88.747694	NaN	93.193517	-0.662569	NaN	-5.108392
90.681895	57.353750	NaN	64.179109	33.328145	NaN	26.502786
84.608560	77.168627	NaN	74.355055	7.439933	NaN	10.253506
52.823634	95.851206	NaN	93.693934	-43.027572	NaN	-40.870300
63.296636	78.951782	NaN	73.645901	-15.655146	NaN	-10.349265
86.659385	88.395681	NaN	93.642403	-1.736296	NaN	-6.983019
61.224775	97.877266	NaN	96.030118	-36.652490	NaN	-34.805343
49.248663	63.104404	NaN	58.417281	-13.855741	NaN	-9.168617
59.492559	81.612521	NaN	91.845516	-22.119963	NaN	-32.352957
77.222535	70.802841	NaN	85.949693	6.419694	NaN	-8.727158
72.678237	54.199887	NaN	52.173898	18.478350	NaN	20.504339
86.356012	56.169356	NaN	13.906000	30.186656	NaN	72.450012
79.865542	84.975540	NaN	74.142097	-5.109997	NaN	5.723445
89.733775	16.898481	NaN	59.633315	72.835293	NaN	30.100460
88.569832	88.434983	NaN	73.770030	0.134849	NaN	14.799802
71.832547	86.413251	NaN	83.296616	-14.580705	NaN	-11.464070
66.828613	41.151203	NaN	59.558307	25.677410	NaN	7.270306
42.430292	55.103748	NaN	83.880308	-12.673456	NaN	-41.450016
63.784119	81.917334	NaN	93.350562	-18.133214	NaN	-29.566443
67.489614	60.211045	NaN	34.596843	7.278569	NaN	32.892771
61.708574	87.142748	NaN	91.838033	-25.434174	NaN	-30.129459
81.444672	84.794283	NaN	90.874956	-3.349611	NaN	-9.430283
82.618570	67.762640	NaN	45.934388	14.855930	NaN	36.684182
78.411882	86.137646	NaN	91.357061	-7.725764	NaN	-12.945179
55.378146	95.602160	NaN	92.635045	-40.224014	NaN	-37.256899
75.265384	45.356130	NaN	80.560847	29.909255	NaN	-5.295462
72.348869	87.435578	NaN	85.443530	-15.086710	NaN	-13.094661
86.312198	76.052333	NaN	88.575837	10.259865	NaN	-2.263639
48.307128	1.688217	NaN	42.224889	46.618912	NaN	6.082239
11.402372	-141.575772	NaN	-151.110259	152.978144	NaN	162.512631
88.345007	85.389307	NaN	81.881481	2.955700	NaN	6.463527
63.074965	60.671598	NaN	73.091779	2.403367	NaN	-10.016814
40.578838	90.212332	NaN	81.867619	-49.633494	NaN	-41.288781
73.119304	-21.542742	NaN	10.428250	94.662046	NaN	62.691054
82.658645	20.451615	NaN	61.823015	62.207030	NaN	20.835630
66.065480	90.858202	NaN	90.298998	-24.792722	NaN	-24.233517
72.727047	-1.255705	NaN	68.902422	73.982752	NaN	3.824625
73.501562	-179.872375	NaN	23.093443	253.373937	NaN	50.408119
4.254007	63.195661	NaN	76.616734	-58.941654	NaN	-72.362728
88.786393	89.636508	NaN	84.356235	-0.850115	NaN	4.430158
48.655339	91.445543	NaN	92.228209	-42.790204	NaN	-43.572870
74.845700	73.757585	NaN	86.586400	1.088116	NaN	-11.740699
65.790026	64.816996	NaN	64.543147	0.973030	NaN	1.246879
73.316581	96.134777	NaN	93.720346	-22.818197	NaN	-20.403765
94.340310	93.786502	NaN	87.681972	0.553808	NaN	6.658338
86.435678	46.707474	NaN	39.617259	39.728204	NaN	46.818419
85.728322	65.135817	NaN	80.623164	20.592506	NaN	5.105159
78.978609	88.907702	NaN	76.754991	-9.929093	NaN	2.223617
61.737031	-61.081853	NaN	-129.113774	122.818884	NaN	190.850805
94.535540	55.904976	NaN	11.140571	38.630563	NaN	83.394968
82.606045	63.608392	NaN	72.708951	18.997654	NaN	9.897094
62.212351	54.412351	NaN	86.078497	7.800000	NaN	-23.866146
74.246336	55.724308	NaN	58.696660	18.522028	NaN	15.549676
22.738599	87.843846	NaN	73.721721	-65.105247	NaN	-50.983123
76.574560	87.988229	NaN	77.695392	-11.413669	NaN	-1.120832
48.258076	3.076473	NaN	58.235397	45.181603	NaN	-9.977321
86.545074	86.789009	NaN	86.251821	-0.243936	NaN	0.293253
20.265716	77.152833	NaN	46.359035	-56.887117	NaN	-26.093318
16.419714	75.653322	NaN	73.225275	-59.233608	NaN	-56.805561
58.471274	80.710173	NaN	68.409022	-22.238899	NaN	-9.937748
61.167823	-49.777988	NaN	14.926845	110.945811	NaN	46.240978
55.763655	-22.759048	NaN	-101.650836	78.522703	NaN	157.414491
90.595917	55.313369	NaN	71.000967	35.282548	NaN	19.594950
86.881862	81.476244	NaN	74.306055	5.405618	NaN	12.575807
69.493768	88.791585	NaN	93.851948	-19.297817	NaN	-24.358180
18.666940	22.001632	NaN	-23.505852	-3.334692	NaN	42.172792
69.470532	-59.105219	NaN	-10.819044	128.575751	NaN	80.289576
28.419788	80.538319	NaN	74.608333	-52.118531	NaN	-46.188545
75.936139	95.135629	NaN	89.596909	-19.199490	NaN	-13.660770
2.660390	86.692303	NaN	86.148837	-84.031913	NaN	-83.488447
52.142099	71.155639	NaN	88.146044	-19.013540	NaN	-36.003945
69.965621	82.708217	NaN	80.400046	-12.742595	NaN	-10.434425
54.965262	96.464072	NaN	78.564487	-41.498809	NaN	-23.599225
-5.622739	-168.374669	NaN	-83.208115	162.751930	NaN	77.585376
66.798676	14.476305	NaN	17.106677	52.322370	NaN	49.691999
64.693265	85.232671	NaN	81.845136	-20.539406	NaN	-17.151871
92.965960	84.118582	NaN	80.130827	8.847378	NaN	12.835133
73.374740	94.037356	NaN	89.148124	-20.662616	NaN	-15.773383
83.553780	93.644131	NaN	86.729315	-10.090351	NaN	-3.175535
76.107455	90.151764	NaN	93.580218	-14.044309	NaN	-17.472763
-20.546916	10.061862	NaN	18.741328	-30.608778	NaN	-39.288244
30.404668	16.817057	NaN	-27.921291	13.587611	NaN	58.325958
84.626635	38.292513	NaN	28.335677	46.334122	NaN	56.290958
83.028792	92.395896	NaN	91.176438	-9.367104	NaN	-8.147646
58.225445	84.331624	NaN	81.921523	-26.106179	NaN	-23.696077
63.809345	97.018874	NaN	96.331497	-33.209530	NaN	-32.522153
83.407434	-41.170812	NaN	14.258256	124.578246	NaN	69.149178
39.442086	85.444997	NaN	88.567306	-46.002911	NaN	-49.125220
84.829342	86.604587	NaN	92.881457	-1.775246	NaN	-8.052115
79.930885	-32.456280	NaN	-57.623661	112.387166	NaN	137.554546
88.496571	90.818041	NaN	87.637724	-2.321470	NaN	0.858848
79.385087	39.387681	NaN	-5.789804	39.997405	NaN	85.174890
92.378963	83.868494	NaN	85.689095	8.510470	NaN	6.689868
39.319673	83.686142	NaN	16.297394	-44.366469	NaN	23.022279
6.753025	78.734718	NaN	67.806336	-71.981693	NaN	-61.053311
83.844169	54.414972	NaN	64.103809	29.429198	NaN	19.740360
78.385284	89.630393	NaN	88.132485	-11.245109	NaN	-9.747201
63.108896	94.192678	NaN	92.358797	-31.083782	NaN	-29.249901
65.662918	82.999841	NaN	91.482951	-17.336923	NaN	-25.820034
85.575319	78.660543	NaN	68.920927	6.914776	NaN	16.654392
38.626389	94.493338	NaN	95.853814	-55.866949	NaN	-57.227425
54.901366	46.336162	NaN	50.401929	8.565204	NaN	4.499437
42.548861	64.124541	NaN	61.488355	-21.575680	NaN	-18.939494
71.816459	80.769095	NaN	49.696372	-8.952637	NaN	22.120087
70.293343	81.746918	NaN	54.681826	-11.453575	NaN	15.611517
68.966431	85.110183	NaN	76.896883	-16.143752	NaN	-7.930453
73.759267	71.623751	NaN	68.343959	2.135516	NaN	5.415308
79.869141	67.045678	NaN	56.228278	12.823463	NaN	23.640863
81.563451	29.792118	NaN	69.964892	51.771333	NaN	11.598559
51.465691	37.705837	NaN	-22.902867	13.759853	NaN	74.368558
61.266281	92.434757	NaN	73.798649	-31.168477	NaN	-12.532368
2.062040	64.808017	NaN	57.220362	-62.745977	NaN	-55.158321
-28.656437	82.799959	NaN	88.652111	-111.456396	NaN	-117.308549
60.028959	96.609840	NaN	88.047913	-36.580881	NaN	-28.018954
46.389737	42.758583	NaN	49.626921	3.631154	NaN	-3.237184
45.843640	41.614794	NaN	74.132177	4.228847	NaN	-28.288537
72.753680	-14.880026	NaN	77.096137	87.633705	NaN	-4.342457
66.186321	87.065161	NaN	80.444467	-20.878840	NaN	-14.258146
87.228907	65.428810	NaN	61.079346	21.800097	NaN	26.149561
95.241280	80.000877	NaN	70.754175	15.240403	NaN	24.487106
66.252650	70.424213	NaN	85.629232	-4.171564	NaN	-19.376582
70.943922	51.100068	NaN	84.992097	19.843854	NaN	-14.048175
67.498536	80.010053	NaN	73.684176	-12.511517	NaN	-6.185640
82.790340	93.504098	NaN	93.410377	-10.713758	NaN	-10.620037
71.766404	14.795129	NaN	32.062716	56.971276	NaN	39.703688
61.433250	91.982168	NaN	66.665052	-30.548918	NaN	-5.231802
29.917443	86.688915	NaN	80.019075	-56.771472	NaN	-50.101632
43.027222	96.789590	NaN	91.631531	-53.762368	NaN	-48.604310
82.139674	88.425458	NaN	91.770446	-6.285784	NaN	-9.630771
65.119622	84.153871	NaN	89.840629	-19.034249	NaN	-24.721007
58.307134	26.693732	NaN	74.922798	31.613403	NaN	-16.615663
12.256417	68.144149	NaN	43.408336	-55.887732	NaN	-31.151919
75.651813	86.892163	NaN	92.736020	-11.240350	NaN	-17.084207
69.691546	41.516433	NaN	51.699684	28.175112	NaN	17.991862
79.504801	-23.042337	NaN	-79.227922	102.547138	NaN	158.732723
90.791692	61.138436	NaN	36.807986	29.653256	NaN	53.983707
40.756636	90.555416	NaN	80.408760	-49.798780	NaN	-39.652124
51.556306	92.979920	NaN	94.462482	-41.423613	NaN	-42.906176
56.171193	64.564589	NaN	66.670395	-8.393396	NaN	-10.499202
84.499546	4.681689	NaN	23.031632	79.817857	NaN	61.467914
66.254252	85.196078	NaN	89.807195	-18.941826	NaN	-23.552943
54.197345	-67.494116	NaN	-0.554610	121.691461	NaN	54.751954
51.354941	25.792037	NaN	51.328652	25.562904	NaN	0.026289
81.074014	76.508023	NaN	74.147097	4.565991	NaN	6.926917
66.410322	95.236859	NaN	90.254523	-28.826537	NaN	-23.844201
89.093588	96.455873	NaN	98.036716	-7.362286	NaN	-8.943128
47.278320	93.552057	NaN	92.092729	-46.273737	NaN	-44.814410
81.586313	80.778785	NaN	86.411784	0.807527	NaN	-4.825471
69.298019	65.514272	NaN	50.199022	3.783747	NaN	19.098997
91.259480	64.784334	NaN	72.419991	26.475146	NaN	18.839489
62.538992	95.839808	NaN	91.971126	-33.300817	NaN	-29.432134
62.499928	92.914544	NaN	92.359044	-30.414616	NaN	-29.859116
85.039321	94.909937	NaN	93.561012	-9.870615	NaN	-8.521690
83.222590	63.052424	NaN	49.344167	20.170166	NaN	33.878422
93.056667	98.408625	NaN	95.938130	-5.351958	NaN	-2.881463
79.952750	83.641729	NaN	77.670357	-3.688979	NaN	2.282393
81.800196	42.723957	NaN	81.650442	39.076239	NaN	0.149754
83.759979	38.153319	NaN	62.107228	45.606659	NaN	21.652751
75.461752	94.589149	NaN	92.724064	-19.127397	NaN	-17.262312
68.976338	84.135895	NaN	79.992543	-15.159557	NaN	-11.016205
83.196939	84.660763	NaN	85.562794	-1.463824	NaN	-2.365855
94.831220	96.837617	NaN	93.327561	-2.006397	NaN	1.503659
84.057499	60.709176	NaN	81.525497	23.348323	NaN	2.532002
61.270828	98.125587	NaN	98.746464	-36.854759	NaN	-37.475637
59.029395	55.545839	NaN	85.125120	3.483556	NaN	-26.095726
35.819467	75.604684	NaN	84.914888	-39.785217	NaN	-49.095420
42.719822	91.676629	NaN	92.074664	-48.956807	NaN	-49.354842
50.780642	46.176631	NaN	59.002890	4.604011	NaN	-8.222248
69.121849	64.740695	NaN	48.295916	4.381154	NaN	20.825933
43.701680	80.717104	NaN	72.103868	-37.015424	NaN	-28.402188
46.915780	68.387733	NaN	67.755669	-21.471953	NaN	-20.839889
92.124697	71.113392	NaN	43.514988	21.011305	NaN	48.609709
40.215134	71.058692	NaN	81.180815	-30.843558	NaN	-40.965681
84.227014	84.561367	NaN	66.923525	-0.334353	NaN	17.303489
59.846007	92.074207	NaN	72.495012	-32.228199	NaN	-12.649004
62.850510	55.331252	NaN	76.581209	7.519258	NaN	-13.730699
43.471808	35.048627	NaN	-25.876172	8.423181	NaN	69.347980
74.702356	90.124400	NaN	82.998357	-15.422045	NaN	-8.296002
54.278064	88.326963	NaN	88.515846	-34.048899	NaN	-34.237783
34.422775	-51.178620	NaN	49.655953	85.601394	NaN	-15.233179
75.663584	91.171618	NaN	91.239998	-15.508034	NaN	-15.576414
89.450012	83.458560	NaN	75.284332	5.991451	NaN	14.165679
89.740827	63.145495	NaN	62.717286	26.595332	NaN	27.023541
63.738180	-92.732294	NaN	-83.833425	156.470474	NaN	147.571605
