# Supplementary material for: Combined Influences of Model Choice, Data Quality, and Data Quantity When Estimating Population Trends
Source: PLoS One. 2015 Jul 15;10(7):e0132255. doi: 10.1371/journal.pone.0132255 (PMC4503393; doi:10.1371/journal.pone.0132255)
Supplement: S1 Dataset — Files are organized by model type and by the input lambda value. (ZIP) [file pone.0132255.s002.zip › Hypothetical LH/sims_lambda_0_9/simulationOutput_0.9_0_0.5_0_40.xls]

Percent_Decline_True	Median_Percent_Decline_Matrix	Median_Percent_Decline_Matrix_stable	Median_Percent_Decline_Scalar	Difference_True_Matrix	Difference_True_Matrix_Stable	Difference_True_Scalar
59.040153	74.678709	NaN	73.715639	-15.638556	NaN	-14.675486
69.848405	74.905700	NaN	78.750781	-5.057295	NaN	-8.902376
70.348866	68.366664	NaN	66.490685	1.982202	NaN	3.858181
74.245951	61.511109	NaN	61.147711	12.734841	NaN	13.098240
82.376078	78.802811	NaN	81.469964	3.573267	NaN	0.906114
80.136778	71.225085	NaN	68.431481	8.911693	NaN	11.705297
52.445204	72.381522	NaN	72.444121	-19.936318	NaN	-19.998917
88.653026	72.566229	NaN	78.608488	16.086797	NaN	10.044538
88.433128	67.755937	NaN	69.821802	20.677191	NaN	18.611326
48.701010	55.812710	NaN	56.294589	-7.111699	NaN	-7.593578
74.006955	80.703126	NaN	77.294067	-6.696171	NaN	-3.287111
51.553906	79.021404	NaN	80.002811	-27.467498	NaN	-28.448906
78.350618	57.710996	NaN	70.272906	20.639622	NaN	8.077711
88.107829	61.166321	NaN	58.447981	26.941508	NaN	29.659848
85.161289	77.676040	NaN	78.597556	7.485249	NaN	6.563732
19.864028	71.165567	NaN	76.133531	-51.301539	NaN	-56.269503
74.703422	57.527282	NaN	60.999979	17.176140	NaN	13.703443
70.456978	62.654204	NaN	66.812467	7.802774	NaN	3.644511
40.374766	74.110607	NaN	69.352981	-33.735841	NaN	-28.978215
84.061950	54.340941	NaN	62.536452	29.721009	NaN	21.525499
38.916672	78.437026	NaN	76.634406	-39.520354	NaN	-37.717734
78.554144	69.688163	NaN	65.618408	8.865981	NaN	12.935736
91.766638	67.258618	NaN	71.468194	24.508020	NaN	20.298444
65.991042	72.615030	NaN	79.628972	-6.623988	NaN	-13.637930
31.102713	66.741175	NaN	65.748710	-35.638462	NaN	-34.645997
39.641687	63.814141	NaN	65.867235	-24.172453	NaN	-26.225548
79.027735	75.286548	NaN	78.403881	3.741187	NaN	0.623854
81.033243	77.659045	NaN	71.199535	3.374198	NaN	9.833707
77.330519	58.060696	NaN	61.273601	19.269823	NaN	16.056917
47.384648	77.760679	NaN	79.337679	-30.376031	NaN	-31.953030
80.819268	78.443692	NaN	79.310942	2.375576	NaN	1.508326
55.972759	68.329659	NaN	71.794393	-12.356900	NaN	-15.821633
48.737696	74.238786	NaN	74.470472	-25.501090	NaN	-25.732776
88.935222	75.339020	NaN	80.586914	13.596201	NaN	8.348307
67.041674	91.830177	NaN	92.468709	-24.788503	NaN	-25.427035
52.455239	85.319290	NaN	84.850739	-32.864051	NaN	-32.395500
87.326262	76.385804	NaN	79.651781	10.940458	NaN	7.674481
51.173417	63.523813	NaN	60.148938	-12.350397	NaN	-8.975521
62.536042	76.009698	NaN	78.723841	-13.473655	NaN	-16.187799
10.038405	72.417986	NaN	72.371920	-62.379581	NaN	-62.333515
89.790841	75.523871	NaN	75.422237	14.266969	NaN	14.368604
77.758383	81.733180	NaN	87.064320	-3.974798	NaN	-9.305938
68.844084	67.418416	NaN	69.035747	1.425668	NaN	-0.191663
41.801988	74.018154	NaN	75.654838	-32.216165	NaN	-33.852850
17.479705	68.064482	NaN	69.116238	-50.584778	NaN	-51.636533
58.631419	52.065464	NaN	45.503791	6.565955	NaN	13.127628
81.249755	75.629319	NaN	77.980223	5.620436	NaN	3.269533
33.467516	47.547528	NaN	40.232579	-14.080013	NaN	-6.765064
84.597869	66.277681	NaN	72.540457	18.320188	NaN	12.057412
82.482924	81.558955	NaN	79.947313	0.923969	NaN	2.535611
91.815531	80.305772	NaN	79.682178	11.509758	NaN	12.133352
82.154751	57.722388	NaN	56.635463	24.432363	NaN	25.519288
47.860097	77.647852	NaN	78.417254	-29.787756	NaN	-30.557157
95.264906	42.603954	NaN	56.978913	52.660952	NaN	38.285993
42.593266	67.220925	NaN	64.249542	-24.627658	NaN	-21.656275
56.494491	75.063945	NaN	74.204700	-18.569454	NaN	-17.710209
38.183079	77.099171	NaN	78.452732	-38.916092	NaN	-40.269654
80.941853	62.128475	NaN	57.060800	18.813378	NaN	23.881053
41.404816	66.550922	NaN	65.710686	-25.146106	NaN	-24.305870
-13.922058	75.448411	NaN	78.771410	-89.370469	NaN	-92.693468
75.533574	79.685878	NaN	81.704648	-4.152304	NaN	-6.171074
43.478193	84.159867	NaN	85.655271	-40.681674	NaN	-42.177078
50.446029	84.235957	NaN	84.338256	-33.789929	NaN	-33.892227
79.982968	86.228429	NaN	87.206830	-6.245462	NaN	-7.223862
65.719644	65.776372	NaN	70.842935	-0.056728	NaN	-5.123291
81.123192	55.665912	NaN	63.285022	25.457280	NaN	17.838171
82.941100	62.280127	NaN	59.644220	20.660972	NaN	23.296880
39.652239	75.770410	NaN	72.130571	-36.118172	NaN	-32.478332
65.467776	56.315125	NaN	54.436619	9.152651	NaN	11.031157
81.044222	72.570009	NaN	77.004036	8.474213	NaN	4.040186
56.720020	59.924894	NaN	55.855105	-3.204874	NaN	0.864914
39.804672	67.317845	NaN	66.400314	-27.513172	NaN	-26.595642
86.858782	56.789992	NaN	64.025838	30.068790	NaN	22.832943
77.854680	77.227827	NaN	79.519252	0.626853	NaN	-1.664571
74.571492	58.548688	NaN	58.537566	16.022805	NaN	16.033926
74.134759	77.849941	NaN	79.980519	-3.715182	NaN	-5.845760
71.346896	82.791272	NaN	83.115031	-11.444376	NaN	-11.768135
78.311655	74.177212	NaN	73.004677	4.134444	NaN	5.306978
87.365085	80.764285	NaN	77.356616	6.600800	NaN	10.008469
87.931738	72.776364	NaN	75.733489	15.155374	NaN	12.198249
58.267033	59.936128	NaN	56.809992	-1.669095	NaN	1.457041
42.884975	72.819988	NaN	73.925702	-29.935013	NaN	-31.040727
78.656854	82.093483	NaN	85.156702	-3.436629	NaN	-6.499849
69.629400	78.368857	NaN	78.711898	-8.739458	NaN	-9.082498
72.809287	77.423646	NaN	78.246769	-4.614360	NaN	-5.437482
77.081414	82.988964	NaN	83.032657	-5.907550	NaN	-5.951242
79.119073	57.027449	NaN	60.336530	22.091624	NaN	18.782543
71.883123	73.038911	NaN	73.160208	-1.155789	NaN	-1.277086
68.206178	68.535529	NaN	67.031166	-0.329351	NaN	1.175012
84.601862	67.636613	NaN	69.059034	16.965249	NaN	15.542828
18.868281	55.613128	NaN	59.865919	-36.744847	NaN	-40.997639
76.619100	53.647838	NaN	49.741474	22.971261	NaN	26.877626
78.664447	79.847408	NaN	81.542298	-1.182960	NaN	-2.877851
86.603080	85.901643	NaN	89.852077	0.701437	NaN	-3.248997
32.932759	70.223725	NaN	75.024016	-37.290966	NaN	-42.091257
95.881970	56.548802	NaN	51.882980	39.333169	NaN	43.998991
65.598539	33.830356	NaN	42.948586	31.768183	NaN	22.649953
66.758887	80.335056	NaN	78.496485	-13.576168	NaN	-11.737597
76.590520	75.438297	NaN	77.062459	1.152223	NaN	-0.471939
90.891862	55.416684	NaN	55.579231	35.475178	NaN	35.312631
47.146643	61.816555	NaN	67.950395	-14.669911	NaN	-20.803751
54.423386	76.530151	NaN	81.245048	-22.106765	NaN	-26.821662
78.675037	71.374131	NaN	73.743742	7.300906	NaN	4.931295
53.462533	72.714818	NaN	78.169619	-19.252285	NaN	-24.707086
74.609902	60.007203	NaN	57.800964	14.602700	NaN	16.808938
81.995863	57.492752	NaN	54.366329	24.503111	NaN	27.629534
73.974327	59.620825	NaN	64.760072	14.353502	NaN	9.214256
71.231176	79.864095	NaN	79.096225	-8.632919	NaN	-7.865048
80.695558	77.852430	NaN	79.918060	2.843128	NaN	0.777498
50.404109	76.050632	NaN	75.118101	-25.646523	NaN	-24.713992
40.030475	69.742875	NaN	66.323532	-29.712400	NaN	-26.293057
-2.946413	78.581957	NaN	75.072492	-81.528370	NaN	-78.018905
71.343426	65.876120	NaN	63.913048	5.467306	NaN	7.430378
75.568479	71.352520	NaN	70.500981	4.215959	NaN	5.067498
94.583519	77.491317	NaN	74.214490	17.092202	NaN	20.369028
24.173253	72.184596	NaN	70.242334	-48.011343	NaN	-46.069081
68.364264	62.222317	NaN	58.211104	6.141947	NaN	10.153160
11.790762	57.410552	NaN	62.401576	-45.619791	NaN	-50.610814
81.767134	52.326656	NaN	49.451091	29.440478	NaN	32.316043
70.056888	76.133863	NaN	79.445544	-6.076974	NaN	-9.388656
79.196183	26.413216	NaN	30.067882	52.782967	NaN	49.128301
43.624995	65.170288	NaN	65.582309	-21.545293	NaN	-21.957314
90.080012	76.072009	NaN	79.354531	14.008003	NaN	10.725481
90.015793	69.127933	NaN	73.591653	20.887860	NaN	16.424140
34.360541	72.464614	NaN	76.035171	-38.104073	NaN	-41.674630
80.025859	63.825904	NaN	65.538464	16.199956	NaN	14.487396
85.472962	71.256003	NaN	70.496012	14.216959	NaN	14.976950
90.120602	77.614014	NaN	74.323778	12.506588	NaN	15.796824
83.673964	67.754096	NaN	69.002309	15.919868	NaN	14.671655
68.100048	56.355343	NaN	52.891014	11.744705	NaN	15.209034
78.162140	64.359731	NaN	64.676670	13.802409	NaN	13.485469
2.129395	59.074254	NaN	69.311664	-56.944859	NaN	-67.182269
26.105490	76.455324	NaN	78.689801	-50.349834	NaN	-52.584312
88.789936	84.173636	NaN	82.954389	4.616300	NaN	5.835547
32.841267	75.932712	NaN	79.078435	-43.091445	NaN	-46.237168
75.418514	70.919174	NaN	67.141781	4.499340	NaN	8.276733
73.297013	59.311425	NaN	68.472048	13.985588	NaN	4.824965
85.730124	77.733716	NaN	79.102786	7.996408	NaN	6.627338
44.328914	75.871412	NaN	78.519169	-31.542498	NaN	-34.190255
71.064791	75.362357	NaN	73.696654	-4.297566	NaN	-2.631863
68.301872	55.556396	NaN	59.165774	12.745476	NaN	9.136098
78.230403	59.380696	NaN	60.925181	18.849706	NaN	17.305222
90.063887	84.097041	NaN	86.813662	5.966846	NaN	3.250225
84.017174	69.281598	NaN	75.963246	14.735576	NaN	8.053928
85.587162	66.644370	NaN	66.414125	18.942793	NaN	19.173037
38.793191	68.395320	NaN	71.651410	-29.602129	NaN	-32.858219
96.009725	70.293589	NaN	76.902476	25.716136	NaN	19.107248
65.583660	77.745470	NaN	80.088240	-12.161810	NaN	-14.504580
73.524740	80.218174	NaN	82.544883	-6.693435	NaN	-9.020144
78.004260	70.747883	NaN	74.198542	7.256377	NaN	3.805718
94.508868	74.118350	NaN	66.839464	20.390518	NaN	27.669404
62.766385	84.161749	NaN	86.751716	-21.395364	NaN	-23.985330
85.648818	72.285797	NaN	73.040997	13.363021	NaN	12.607822
78.814487	62.999603	NaN	66.169195	15.814884	NaN	12.645293
75.590201	79.658131	NaN	82.676225	-4.067930	NaN	-7.086024
77.169464	65.226251	NaN	65.516885	11.943214	NaN	11.652580
89.074259	58.487135	NaN	50.701468	30.587124	NaN	38.372791
63.875494	71.084115	NaN	77.451310	-7.208622	NaN	-13.575817
70.280045	84.920076	NaN	84.090309	-14.640031	NaN	-13.810264
75.402628	69.986195	NaN	68.273943	5.416433	NaN	7.128685
60.525147	56.513460	NaN	64.327884	4.011687	NaN	-3.802737
95.119272	76.628045	NaN	74.098281	18.491226	NaN	21.020991
3.451053	73.977285	NaN	74.951603	-70.526232	NaN	-71.500550
67.682437	56.120712	NaN	56.503919	11.561725	NaN	11.178518
22.475323	68.837903	NaN	68.716455	-46.362579	NaN	-46.241131
73.462633	65.567820	NaN	68.328624	7.894813	NaN	5.134009
47.616844	59.539033	NaN	68.933408	-11.922189	NaN	-21.316564
74.122887	79.196590	NaN	81.446271	-5.073703	NaN	-7.323384
41.717178	42.240935	NaN	52.008278	-0.523757	NaN	-10.291101
73.151318	80.660659	NaN	82.108049	-7.509341	NaN	-8.956731
79.746608	64.231919	NaN	61.210095	15.514689	NaN	18.536513
82.487169	48.616238	NaN	53.628999	33.870931	NaN	28.858170
71.833010	72.041883	NaN	75.823282	-0.208873	NaN	-3.990272
88.674089	84.672553	NaN	89.510751	4.001536	NaN	-0.836662
72.579215	42.291551	NaN	52.477749	30.287664	NaN	20.101466
33.738640	74.598512	NaN	77.141646	-40.859873	NaN	-43.403006
52.664276	43.034082	NaN	48.001629	9.630194	NaN	4.662647
87.834781	72.988314	NaN	79.863035	14.846467	NaN	7.971746
49.815800	81.973083	NaN	84.745667	-32.157283	NaN	-34.929867
80.030077	66.069954	NaN	70.326127	13.960122	NaN	9.703950
-46.080935	66.637168	NaN	70.572325	-112.718103	NaN	-116.653260
77.777976	56.897884	NaN	63.954096	20.880092	NaN	13.823880
68.710498	80.109107	NaN	77.750101	-11.398608	NaN	-9.039603
91.960698	73.919973	NaN	77.758553	18.040725	NaN	14.202145
82.189596	66.643735	NaN	72.966589	15.545861	NaN	9.223007
32.697552	45.462525	NaN	43.456630	-12.764973	NaN	-10.759078
90.778577	67.657122	NaN	70.493139	23.121454	NaN	20.285438
55.914954	80.626017	NaN	81.618311	-24.711063	NaN	-25.703357
60.087183	70.628900	NaN	69.321316	-10.541717	NaN	-9.234132
85.020150	52.421537	NaN	54.996511	32.598613	NaN	30.023640
92.962457	61.435713	NaN	62.062894	31.526744	NaN	30.899564
85.215333	85.596917	NaN	84.817645	-0.381584	NaN	0.397688
34.332444	74.511469	NaN	73.385789	-40.179025	NaN	-39.053345
81.474820	79.069334	NaN	80.119785	2.405486	NaN	1.355035
67.196767	63.722296	NaN	59.105893	3.474471	NaN	8.090874
60.046214	76.019662	NaN	78.499405	-15.973448	NaN	-18.453191
80.754689	81.923486	NaN	87.095726	-1.168797	NaN	-6.341037
59.761411	72.575506	NaN	67.892470	-12.814095	NaN	-8.131059
51.538466	75.882411	NaN	78.233730	-24.343946	NaN	-26.695264
74.202347	71.411783	NaN	72.194267	2.790564	NaN	2.008079
26.889191	74.021180	NaN	78.924958	-47.131989	NaN	-52.035766
83.970121	75.841535	NaN	72.665686	8.128587	NaN	11.304436
68.041041	73.410981	NaN	73.195900	-5.369940	NaN	-5.154859
82.783430	65.467553	NaN	70.934599	17.315877	NaN	11.848832
78.512091	75.544979	NaN	74.591186	2.967112	NaN	3.920905
37.494880	77.339311	NaN	77.822334	-39.844432	NaN	-40.327454
71.255295	72.269446	NaN	73.241656	-1.014151	NaN	-1.986361
61.385082	66.738012	NaN	66.864617	-5.352930	NaN	-5.479535
86.871494	67.509465	NaN	70.177694	19.362029	NaN	16.693800
76.966412	58.503245	NaN	59.271263	18.463168	NaN	17.695149
89.042495	60.280675	NaN	66.945515	28.761820	NaN	22.096979
50.128770	69.004568	NaN	67.940750	-18.875798	NaN	-17.811980
60.160937	73.311517	NaN	71.552257	-13.150581	NaN	-11.391321
90.280092	70.032008	NaN	70.310362	20.248084	NaN	19.969730
71.998688	73.063458	NaN	74.867445	-1.064770	NaN	-2.868757
52.933986	78.959648	NaN	81.280287	-26.025662	NaN	-28.346301
41.105269	52.991700	NaN	57.767817	-11.886431	NaN	-16.662548
67.471050	59.908611	NaN	60.651869	7.562439	NaN	6.819181
57.740415	74.993001	NaN	74.521161	-17.252586	NaN	-16.780747
91.250171	74.821472	NaN	76.330149	16.428700	NaN	14.920022
85.114424	70.233185	NaN	68.061880	14.881239	NaN	17.052544
79.045822	55.108788	NaN	60.700909	23.937034	NaN	18.344914
80.497685	63.866541	NaN	71.235122	16.631144	NaN	9.262563
57.779296	77.489868	NaN	77.347509	-19.710571	NaN	-19.568213
53.310322	85.737123	NaN	86.763842	-32.426801	NaN	-33.453521
28.896360	67.538598	NaN	68.928427	-38.642238	NaN	-40.032067
62.030339	76.755788	NaN	76.791100	-14.725449	NaN	-14.760760
41.416970	55.845379	NaN	60.984768	-14.428409	NaN	-19.567798
82.526029	66.269574	NaN	64.419298	16.256456	NaN	18.106732
50.355454	50.011198	NaN	56.959563	0.344257	NaN	-6.604109
44.455857	72.090081	NaN	76.407444	-27.634223	NaN	-31.951587
89.401855	64.542123	NaN	66.739782	24.859732	NaN	22.662072
51.263660	73.919019	NaN	75.122666	-22.655359	NaN	-23.859005
-7.948046	75.623709	NaN	77.537030	-83.571754	NaN	-85.485076
80.057959	66.614470	NaN	70.301732	13.443489	NaN	9.756227
62.922061	78.612509	NaN	79.306366	-15.690448	NaN	-16.384305
32.941319	71.418857	NaN	73.572540	-38.477538	NaN	-40.631221
52.267231	74.644541	NaN	81.180587	-22.377310	NaN	-28.913356
64.964415	57.387948	NaN	60.584375	7.576466	NaN	4.380039
89.383200	59.007478	NaN	66.910002	30.375723	NaN	22.473198
76.992080	67.162753	NaN	70.914134	9.829327	NaN	6.077947
79.644328	77.874735	NaN	78.269564	1.769593	NaN	1.374765
88.166495	43.555213	NaN	51.000953	44.611282	NaN	37.165542
66.547532	72.081659	NaN	74.937248	-5.534126	NaN	-8.389716
18.627601	61.574002	NaN	64.498583	-42.946401	NaN	-45.870982
91.527141	79.621448	NaN	81.545262	11.905693	NaN	9.981879
72.095400	60.491023	NaN	62.239946	11.604377	NaN	9.855454
68.365035	61.099640	NaN	57.377819	7.265396	NaN	10.987216
71.345744	72.359434	NaN	69.327825	-1.013690	NaN	2.017918
89.336287	86.146310	NaN	82.479957	3.189977	NaN	6.856330
32.002758	65.164508	NaN	62.476876	-33.161750	NaN	-30.474119
84.720137	70.119887	NaN	70.278137	14.600250	NaN	14.442000
80.682987	52.043172	NaN	63.022487	28.639815	NaN	17.660500
79.783033	67.303632	NaN	68.765072	12.479401	NaN	11.017961
70.512998	65.052798	NaN	61.435732	5.460200	NaN	9.077266
88.377160	76.984180	NaN	77.602773	11.392980	NaN	10.774387
82.080847	65.382511	NaN	61.900944	16.698335	NaN	20.179902
88.788261	78.652635	NaN	83.251153	10.135626	NaN	5.537108
53.764158	76.469826	NaN	74.948386	-22.705668	NaN	-21.184227
64.007878	63.993072	NaN	68.544606	0.014806	NaN	-4.536727
86.516686	82.177930	NaN	84.464573	4.338755	NaN	2.052113
60.947748	78.764640	NaN	77.944789	-17.816891	NaN	-16.997041
43.246136	47.679182	NaN	56.408310	-4.433046	NaN	-13.162174
78.109342	51.702634	NaN	54.057379	26.406708	NaN	24.051963
66.798500	59.200914	NaN	54.517839	7.597586	NaN	12.280661
93.984531	66.906887	NaN	61.900305	27.077644	NaN	32.084226
63.359912	61.514120	NaN	64.764777	1.845792	NaN	-1.404865
67.062847	63.727486	NaN	60.397121	3.335361	NaN	6.665726
11.543555	77.285738	NaN	81.262152	-65.742183	NaN	-69.718597
78.293607	69.216052	NaN	73.793632	9.077555	NaN	4.499975
79.195108	73.993504	NaN	81.994469	5.201604	NaN	-2.799362
47.061163	86.140255	NaN	90.027176	-39.079092	NaN	-42.966013
67.447861	72.586879	NaN	76.222496	-5.139018	NaN	-8.774635
68.890289	73.021912	NaN	72.464137	-4.131623	NaN	-3.573848
65.704053	60.234132	NaN	56.753187	5.469921	NaN	8.950866
79.714269	77.044982	NaN	75.879969	2.669287	NaN	3.834300
73.237949	68.795912	NaN	65.958269	4.442038	NaN	7.279680
60.043980	72.519452	NaN	73.859471	-12.475472	NaN	-13.815490
60.689653	42.749358	NaN	44.027809	17.940295	NaN	16.661843
61.343687	75.321890	NaN	77.163531	-13.978203	NaN	-15.819844
80.046486	82.887184	NaN	78.450376	-2.840698	NaN	1.596111
82.611666	70.615815	NaN	70.777462	11.995851	NaN	11.834204
77.349697	66.602526	NaN	67.131921	10.747172	NaN	10.217777
77.734964	76.834081	NaN	79.067780	0.900883	NaN	-1.332816
74.011349	74.112644	NaN	73.840895	-0.101294	NaN	0.170455
48.373409	72.123863	NaN	74.916389	-23.750455	NaN	-26.542980
-11.004006	62.826181	NaN	71.187319	-73.830187	NaN	-82.191326
64.186254	59.907620	NaN	56.317237	4.278635	NaN	7.869018
42.612428	77.983374	NaN	76.145673	-35.370945	NaN	-33.533245
81.130770	64.985940	NaN	63.207711	16.144831	NaN	17.923059
90.897027	73.226945	NaN	76.454686	17.670082	NaN	14.442342
66.546648	69.840925	NaN	72.750437	-3.294277	NaN	-6.203789
30.597655	68.782900	NaN	72.904667	-38.185245	NaN	-42.307012
84.624781	68.899706	NaN	74.610635	15.725075	NaN	10.014146
52.191288	64.080287	NaN	66.769664	-11.888999	NaN	-14.578376
61.346075	74.948737	NaN	78.343713	-13.602662	NaN	-16.997638
81.466043	85.911993	NaN	87.632634	-4.445949	NaN	-6.166590
71.627617	68.463240	NaN	70.523325	3.164377	NaN	1.104291
77.092456	67.874197	NaN	68.211712	9.218259	NaN	8.880744
69.453603	68.248407	NaN	73.132842	1.205196	NaN	-3.679239
88.276192	61.163336	NaN	59.109396	27.112856	NaN	29.166796
85.187505	73.021324	NaN	80.590288	12.166180	NaN	4.597216
55.856195	54.685462	NaN	55.135082	1.170733	NaN	0.721114
40.594551	81.144553	NaN	83.896216	-40.550003	NaN	-43.301665
24.407429	82.860197	NaN	84.463189	-58.452768	NaN	-60.055760
88.220337	80.912242	NaN	81.862063	7.308095	NaN	6.358275
10.788879	76.745178	NaN	71.548163	-65.956299	NaN	-60.759284
49.755271	71.312103	NaN	69.358672	-21.556831	NaN	-19.603400
62.394647	68.475300	NaN	71.423535	-6.080653	NaN	-9.028888
61.417255	71.284077	NaN	69.533868	-9.866822	NaN	-8.116613
92.963182	80.913915	NaN	85.510832	12.049268	NaN	7.452350
70.635264	77.980969	NaN	82.499224	-7.345705	NaN	-11.863960
85.055423	68.451452	NaN	72.180985	16.603971	NaN	12.874438
35.629417	56.068958	NaN	60.463340	-20.439541	NaN	-24.833923
86.622534	70.521696	NaN	71.754979	16.100838	NaN	14.867555
90.686863	62.109213	NaN	64.352917	28.577650	NaN	26.333946
36.622948	42.452063	NaN	48.015849	-5.829116	NaN	-11.392901
93.773939	72.067493	NaN	72.697728	21.706446	NaN	21.076211
89.602826	78.956851	NaN	76.877979	10.645974	NaN	12.724846
60.382739	73.655458	NaN	74.429410	-13.272719	NaN	-14.046671
76.281491	49.278524	NaN	47.811625	27.002967	NaN	28.469866
79.838140	66.113664	NaN	66.468042	13.724476	NaN	13.370098
65.457545	61.963795	NaN	60.104486	3.493750	NaN	5.353059
73.046547	54.347413	NaN	58.500303	18.699134	NaN	14.546244
21.627090	70.328454	NaN	73.296836	-48.701364	NaN	-51.669746
70.674355	79.572889	NaN	85.295961	-8.898534	NaN	-14.621606
91.771893	36.650105	NaN	37.978766	55.121788	NaN	53.793126
46.700413	71.064153	NaN	76.281354	-24.363740	NaN	-29.580941
80.964972	69.931906	NaN	71.328369	11.033065	NaN	9.636603
35.741913	51.298616	NaN	60.554005	-15.556703	NaN	-24.812091
62.351937	70.290966	NaN	72.088141	-7.939029	NaN	-9.736204
73.606663	63.817145	NaN	60.613584	9.789518	NaN	12.993079
33.428114	48.870532	NaN	54.529582	-15.442418	NaN	-21.101469
71.139486	69.072350	NaN	71.005410	2.067137	NaN	0.134077
75.825263	74.150919	NaN	77.936646	1.674344	NaN	-2.111384
93.706080	59.725003	NaN	54.406333	33.981077	NaN	39.299747
83.134751	36.845821	NaN	42.471207	46.288930	NaN	40.663544
56.658849	75.458282	NaN	78.416950	-18.799433	NaN	-21.758101
12.080369	81.212440	NaN	84.842697	-69.132071	NaN	-72.762328
44.335727	70.079226	NaN	72.501901	-25.743499	NaN	-28.166174
17.002157	70.812458	NaN	72.835661	-53.810301	NaN	-55.833504
62.999818	55.737450	NaN	61.940100	7.262369	NaN	1.059719
78.816645	60.166510	NaN	55.305941	18.650135	NaN	23.510704
80.859417	78.001510	NaN	78.793608	2.857908	NaN	2.065809
79.657277	74.789279	NaN	75.195841	4.867998	NaN	4.461436
79.462361	71.085412	NaN	67.349125	8.376949	NaN	12.113235
75.723546	76.818159	NaN	80.972053	-1.094613	NaN	-5.248507
84.905600	72.136681	NaN	68.232409	12.768920	NaN	16.673191
87.812670	55.333525	NaN	58.660742	32.479145	NaN	29.151929
26.036199	53.675959	NaN	49.637065	-27.639760	NaN	-23.600866
38.028788	76.824144	NaN	78.379517	-38.795357	NaN	-40.350729
65.158364	54.178917	NaN	52.177411	10.979446	NaN	12.980952
23.888501	63.259938	NaN	69.053507	-39.371437	NaN	-45.165006
93.502291	63.293344	NaN	66.330865	30.208947	NaN	27.171426
82.001308	67.509935	NaN	71.489992	14.491374	NaN	10.511317
85.393481	69.596838	NaN	69.496965	15.796642	NaN	15.896516
67.575329	71.632801	NaN	74.219483	-4.057472	NaN	-6.644154
84.724711	61.777632	NaN	61.572542	22.947079	NaN	23.152169
50.469739	67.356339	NaN	64.567503	-16.886600	NaN	-14.097764
26.183929	77.627922	NaN	76.595055	-51.443993	NaN	-50.411126
74.606375	79.205567	NaN	79.077396	-4.599191	NaN	-4.471021
38.396478	61.254427	NaN	63.691374	-22.857949	NaN	-25.294896
65.189242	61.408767	NaN	63.400338	3.780476	NaN	1.788905
18.469294	81.329608	NaN	84.949299	-62.860314	NaN	-66.480005
27.880108	70.633873	NaN	72.124650	-42.753764	NaN	-44.244541
41.849876	85.446140	NaN	85.920187	-43.596263	NaN	-44.070311
-2.125986	66.875444	NaN	71.186538	-69.001429	NaN	-73.312524
69.979578	73.385563	NaN	73.291814	-3.405985	NaN	-3.312236
63.238340	49.081945	NaN	55.870077	14.156395	NaN	7.368264
72.384974	70.098145	NaN	68.946730	2.286829	NaN	3.438244
39.824919	64.314268	NaN	68.089329	-24.489349	NaN	-28.264410
36.722979	61.088100	NaN	67.054259	-24.365121	NaN	-30.331280
94.484856	68.064232	NaN	66.110447	26.420625	NaN	28.374410
88.750153	58.650317	NaN	56.252886	30.099836	NaN	32.497267
75.287346	82.872360	NaN	83.009029	-7.585014	NaN	-7.721683
84.046106	64.038244	NaN	68.012312	20.007862	NaN	16.033794
0.952420	51.234999	NaN	65.612149	-50.282578	NaN	-64.659729
78.088177	70.226748	NaN	69.653435	7.861429	NaN	8.434742
83.522163	71.694713	NaN	76.932505	11.827449	NaN	6.589658
86.486700	56.595281	NaN	65.508871	29.891420	NaN	20.977829
82.832889	80.298407	NaN	86.400151	2.534482	NaN	-3.567262
77.526982	69.186367	NaN	70.622942	8.340615	NaN	6.904040
75.139728	58.216152	NaN	58.701201	16.923577	NaN	16.438527
-8.929321	65.179133	NaN	62.715766	-74.108453	NaN	-71.645086
82.242306	66.179812	NaN	68.731670	16.062494	NaN	13.510635
40.561170	68.600784	NaN	64.330092	-28.039614	NaN	-23.768922
64.354147	72.267065	NaN	72.132771	-7.912918	NaN	-7.778624
-15.193235	76.573058	NaN	79.339056	-91.766293	NaN	-94.532291
90.941817	64.420747	NaN	64.995853	26.521070	NaN	25.945964
58.109672	62.529996	NaN	62.635280	-4.420324	NaN	-4.525609
81.958726	64.998617	NaN	62.451041	16.960109	NaN	19.507684
73.376273	58.932141	NaN	59.172352	14.444132	NaN	14.203921
-0.494240	81.149087	NaN	80.727359	-81.643328	NaN	-81.221600
76.779601	62.816543	NaN	62.984820	13.963057	NaN	13.794781
68.048498	71.707984	NaN	72.108026	-3.659486	NaN	-4.059529
35.252150	56.062164	NaN	60.689269	-20.810014	NaN	-25.437119
41.042086	83.279558	NaN	84.208759	-42.237472	NaN	-43.166673
53.657094	61.864169	NaN	65.419176	-8.207076	NaN	-11.762082
35.924943	54.883592	NaN	59.694458	-18.958649	NaN	-23.769515
80.197104	70.720181	NaN	72.136447	9.476923	NaN	8.060657
91.713252	56.360650	NaN	50.715876	35.352602	NaN	40.997376
34.266042	62.135030	NaN	63.934473	-27.868988	NaN	-29.668431
69.546587	66.975574	NaN	67.365754	2.571013	NaN	2.180833
-24.348520	73.277791	NaN	79.429114	-97.626311	NaN	-103.777634
81.297563	56.992972	NaN	52.974810	24.304591	NaN	28.322753
76.288696	82.122214	NaN	83.404593	-5.833518	NaN	-7.115897
64.003197	80.503903	NaN	82.902729	-16.500706	NaN	-18.899532
71.360621	76.234759	NaN	78.272819	-4.874137	NaN	-6.912197
66.983800	65.610998	NaN	67.723201	1.372802	NaN	-0.739401
77.524124	71.287548	NaN	67.267892	6.236576	NaN	10.256232
34.546971	74.301478	NaN	74.654052	-39.754507	NaN	-40.107081
90.681762	78.240888	NaN	81.367529	12.440874	NaN	9.314233
64.392875	59.659383	NaN	56.502590	4.733492	NaN	7.890285
56.013881	72.118681	NaN	75.824635	-16.104800	NaN	-19.810755
43.165606	67.407380	NaN	71.718114	-24.241774	NaN	-28.552508
42.898374	75.951231	NaN	75.665018	-33.052856	NaN	-32.766644
52.362801	72.669287	NaN	75.147275	-20.306485	NaN	-22.784474
69.992759	62.906763	NaN	65.581244	7.085996	NaN	4.411514
77.371751	78.278907	NaN	77.130676	-0.907157	NaN	0.241074
79.336244	69.387703	NaN	72.265943	9.948541	NaN	7.070302
43.993331	57.626163	NaN	56.646042	-13.632833	NaN	-12.652711
51.212617	79.893044	NaN	85.609955	-28.680426	NaN	-34.397338
64.895734	75.718027	NaN	76.928466	-10.822293	NaN	-12.032732
64.938232	59.108641	NaN	60.524641	5.829590	NaN	4.413590
91.576630	59.344701	NaN	54.173446	32.231929	NaN	37.403184
60.646239	68.431699	NaN	68.907956	-7.785461	NaN	-8.261717
81.805942	31.133180	NaN	34.078942	50.672762	NaN	47.727000
74.257476	46.130652	NaN	46.346812	28.126824	NaN	27.910663
34.297005	65.509600	NaN	68.540668	-31.212596	NaN	-34.243663
63.143447	74.911703	NaN	77.436134	-11.768255	NaN	-14.292686
77.826913	64.700289	NaN	64.013461	13.126625	NaN	13.813453
78.714031	78.364333	NaN	80.576055	0.349698	NaN	-1.862024
11.259337	80.153134	NaN	77.380385	-68.893796	NaN	-66.121048
52.685691	71.839210	NaN	75.742190	-19.153519	NaN	-23.056500
71.831036	31.378735	NaN	45.467160	40.452300	NaN	26.363875
71.867360	48.051042	NaN	57.034766	23.816318	NaN	14.832594
89.277928	68.557540	NaN	75.438381	20.720388	NaN	13.839547
-15.830252	80.859730	NaN	84.014347	-96.689982	NaN	-99.844598
63.614210	76.331596	NaN	80.852579	-12.717386	NaN	-17.238369
48.997106	72.458331	NaN	73.953271	-23.461225	NaN	-24.956165
80.629761	76.499484	NaN	79.275321	4.130277	NaN	1.354440
66.926797	77.839354	NaN	80.909742	-10.912557	NaN	-13.982946
79.831606	71.334606	NaN	74.220751	8.497000	NaN	5.610855
90.785311	72.394225	NaN	73.929465	18.391086	NaN	16.855846
91.784399	69.271678	NaN	70.594653	22.512721	NaN	21.189746
36.430393	70.350018	NaN	67.432794	-33.919625	NaN	-31.002401
83.278071	76.914846	NaN	78.786890	6.363225	NaN	4.491181
83.062440	68.116606	NaN	72.529425	14.945834	NaN	10.533015
69.970114	77.562135	NaN	77.882066	-7.592021	NaN	-7.911952
14.171721	68.123368	NaN	65.661250	-53.951647	NaN	-51.489530
87.407772	71.544516	NaN	75.157429	15.863256	NaN	12.250343
95.112275	86.890124	NaN	88.733635	8.222151	NaN	6.378640
67.482204	42.121968	NaN	48.513118	25.360236	NaN	18.969086
55.123826	85.173487	NaN	83.687940	-30.049661	NaN	-28.564114
77.778179	79.822993	NaN	79.452602	-2.044814	NaN	-1.674422
89.534434	60.365210	NaN	64.617037	29.169224	NaN	24.917397
86.547839	70.955741	NaN	75.095171	15.592099	NaN	11.452669
-10.642642	79.326122	NaN	83.127270	-89.968764	NaN	-93.769912
6.314227	50.447287	NaN	51.496427	-44.133061	NaN	-45.182201
68.536242	63.188055	NaN	61.366348	5.348187	NaN	7.169894
92.089924	73.311251	NaN	76.915079	18.778674	NaN	15.174845
59.212390	78.222332	NaN	75.943894	-19.009942	NaN	-16.731504
47.358539	73.495187	NaN	81.482730	-26.136648	NaN	-34.124190
70.114544	73.996299	NaN	73.487797	-3.881755	NaN	-3.373253
70.442702	45.280764	NaN	44.582233	25.161938	NaN	25.860469
53.533892	75.681645	NaN	76.831124	-22.147753	NaN	-23.297232
56.037909	83.362465	NaN	85.973526	-27.324555	NaN	-29.935617
82.704596	66.020356	NaN	71.595494	16.684241	NaN	11.109102
63.902608	75.934067	NaN	74.577791	-12.031458	NaN	-10.675182
86.147218	74.045609	NaN	73.421915	12.101609	NaN	12.725303
34.711566	55.137032	NaN	65.096710	-20.425467	NaN	-30.385144
47.563662	71.643313	NaN	75.786925	-24.079651	NaN	-28.223263
85.208146	71.741166	NaN	76.475491	13.466981	NaN	8.732656
80.273851	69.481222	NaN	75.241645	10.792629	NaN	5.032206
70.230540	78.627548	NaN	76.265807	-8.397008	NaN	-6.035267
65.283831	48.952878	NaN	49.658816	16.330953	NaN	15.625015
62.503565	47.059350	NaN	47.193406	15.444215	NaN	15.310159
15.404592	68.521103	NaN	72.933403	-53.116511	NaN	-57.528812
88.363060	58.031867	NaN	57.043339	30.331193	NaN	31.319720
33.484442	64.744773	NaN	65.255771	-31.260331	NaN	-31.771329
65.993127	69.501350	NaN	71.140869	-3.508223	NaN	-5.147742
28.928912	46.655925	NaN	52.874540	-17.727013	NaN	-23.945629
73.208678	73.860723	NaN	78.158302	-0.652045	NaN	-4.949625
76.972115	54.580192	NaN	55.253625	22.391924	NaN	21.718490
92.737960	61.345346	NaN	67.145351	31.392614	NaN	25.592609
82.863714	63.034732	NaN	64.383230	19.828982	NaN	18.480484
72.205432	63.070806	NaN	69.264672	9.134626	NaN	2.940760
73.140823	74.993955	NaN	74.614222	-1.853132	NaN	-1.473399
54.525216	67.118348	NaN	75.890914	-12.593131	NaN	-21.365697
26.387252	77.430786	NaN	77.908445	-51.043534	NaN	-51.521193
78.885941	55.489743	NaN	55.277031	23.396198	NaN	23.608911
89.627743	81.728392	NaN	84.964409	7.899351	NaN	4.663334
70.859307	51.549065	NaN	40.565533	19.310242	NaN	30.293775
63.148427	38.213265	NaN	44.157704	24.935162	NaN	18.990723
91.397009	64.731804	NaN	64.114031	26.665206	NaN	27.282978
80.258240	71.776603	NaN	75.859206	8.481637	NaN	4.399034
51.212010	38.497773	NaN	35.115179	12.714238	NaN	16.096832
86.717118	81.054638	NaN	83.075882	5.662480	NaN	3.641236
61.148738	60.293315	NaN	70.393569	0.855423	NaN	-9.244831
64.387508	68.888172	NaN	78.110639	-4.500664	NaN	-13.723131
85.015284	79.265101	NaN	80.394345	5.750182	NaN	4.620939
67.546141	58.023014	NaN	60.435779	9.523127	NaN	7.110362
92.856992	66.306612	NaN	65.477535	26.550380	NaN	27.379457
91.558942	62.728524	NaN	61.861562	28.830417	NaN	29.697379
85.175358	79.979477	NaN	76.222892	5.195881	NaN	8.952466
50.643169	73.165858	NaN	75.364067	-22.522689	NaN	-24.720898
41.792247	72.101460	NaN	78.075545	-30.309213	NaN	-36.283298
69.770660	82.473033	NaN	82.184534	-12.702374	NaN	-12.413875
83.550972	48.502857	NaN	53.373678	35.048115	NaN	30.177294
62.578420	70.231327	NaN	65.014413	-7.652907	NaN	-2.435993
54.437781	82.791258	NaN	83.378152	-28.353477	NaN	-28.940371
81.090715	76.174497	NaN	82.345108	4.916218	NaN	-1.254393
35.155907	66.967645	NaN	66.387462	-31.811737	NaN	-31.231555
80.181026	72.728108	NaN	77.145614	7.452918	NaN	3.035412
84.033273	85.166732	NaN	87.099966	-1.133459	NaN	-3.066692
72.215847	52.649470	NaN	55.932140	19.566377	NaN	16.283707
91.357505	74.657203	NaN	77.953267	16.700302	NaN	13.404238
54.897918	72.553347	NaN	75.411616	-17.655429	NaN	-20.513698
91.791974	63.970512	NaN	60.818810	27.821462	NaN	30.973164
56.861766	48.049865	NaN	51.669625	8.811902	NaN	5.192141
89.605999	74.359150	NaN	70.655605	15.246849	NaN	18.950394
78.632900	55.498786	NaN	59.432505	23.134114	NaN	19.200395
87.421040	64.268128	NaN	73.494542	23.152912	NaN	13.926498
85.517087	72.604076	NaN	69.680372	12.913011	NaN	15.836716
58.582801	24.875549	NaN	34.191440	33.707252	NaN	24.391361
90.695992	55.326564	NaN	61.695219	35.369428	NaN	29.000773
78.610547	68.920171	NaN	73.019488	9.690375	NaN	5.591059
21.957980	67.767220	NaN	66.451103	-45.809240	NaN	-44.493123
71.646908	67.599630	NaN	65.378691	4.047278	NaN	6.268217
1.657947	72.251349	NaN	74.943516	-70.593402	NaN	-73.285570
89.940092	69.947688	NaN	72.162364	19.992404	NaN	17.777728
69.994758	32.561841	NaN	38.469102	37.432918	NaN	31.525657
75.658270	78.577290	NaN	76.843043	-2.919019	NaN	-1.184772
85.058952	63.269383	NaN	59.710160	21.789570	NaN	25.348793
66.997563	57.138174	NaN	54.699702	9.859388	NaN	12.297861
66.337919	84.239864	NaN	83.910879	-17.901945	NaN	-17.572960
65.598759	61.365812	NaN	69.906696	4.232947	NaN	-4.307938
56.287668	72.185425	NaN	68.793744	-15.897758	NaN	-12.506077
69.160947	83.348299	NaN	81.787447	-14.187352	NaN	-12.626500
13.772369	73.708101	NaN	70.406822	-59.935732	NaN	-56.634453
86.748749	64.695473	NaN	67.085398	22.053276	NaN	19.663351
58.115693	65.851379	NaN	74.255109	-7.735686	NaN	-16.139416
61.848762	52.008695	NaN	60.758894	9.840067	NaN	1.089868
74.407721	71.863614	NaN	77.734806	2.544107	NaN	-3.327085
92.589609	72.762250	NaN	80.447286	19.827359	NaN	12.142323
75.645676	68.407592	NaN	71.601369	7.238084	NaN	4.044307
28.722074	75.580624	NaN	78.345054	-46.858550	NaN	-49.622980
68.117849	66.853255	NaN	67.475102	1.264594	NaN	0.642746
94.822608	57.719448	NaN	56.722301	37.103160	NaN	38.100307
63.476951	76.442973	NaN	76.982079	-12.966022	NaN	-13.505128
76.207633	63.414491	NaN	63.325367	12.793142	NaN	12.882266
62.369570	80.995728	NaN	82.288815	-18.626158	NaN	-19.919244
72.552053	69.514738	NaN	73.956469	3.037315	NaN	-1.404416
85.310605	74.691899	NaN	75.347299	10.618706	NaN	9.963306
91.461156	71.140980	NaN	76.854956	20.320176	NaN	14.606200
26.718402	68.896374	NaN	73.576796	-42.177972	NaN	-46.858394
86.572459	62.886536	NaN	62.772645	23.685923	NaN	23.799815
92.382158	74.879232	NaN	77.090769	17.502926	NaN	15.291389
78.559922	75.413174	NaN	77.165977	3.146747	NaN	1.393945
94.371655	50.645303	NaN	54.712668	43.726352	NaN	39.658987
71.859807	74.268063	NaN	74.089927	-2.408257	NaN	-2.230121
64.814284	69.502494	NaN	72.168232	-4.688210	NaN	-7.353949
57.882211	70.397002	NaN	65.726074	-12.514790	NaN	-7.843862
76.721448	56.049953	NaN	55.112717	20.671496	NaN	21.608732
72.062825	73.416349	NaN	79.422449	-1.353524	NaN	-7.359625
86.894216	55.513863	NaN	60.233706	31.380353	NaN	26.660510
66.774317	73.305226	NaN	72.202631	-6.530909	NaN	-5.428314
67.104945	84.034786	NaN	78.854987	-16.929842	NaN	-11.750042
63.673822	68.564360	NaN	71.234005	-4.890538	NaN	-7.560183
26.120138	82.721800	NaN	82.039155	-56.601663	NaN	-55.919018
81.016390	71.612794	NaN	70.023191	9.403596	NaN	10.993199
50.992918	81.302553	NaN	79.530438	-30.309634	NaN	-28.537519
82.640113	84.022542	NaN	83.739899	-1.382428	NaN	-1.099786
56.437580	67.243859	NaN	65.741051	-10.806279	NaN	-9.303472
95.197241	39.414651	NaN	32.686394	55.782589	NaN	62.510847
78.480525	78.301507	NaN	77.173563	0.179018	NaN	1.306963
41.132443	65.026006	NaN	65.467526	-23.893563	NaN	-24.335083
75.752836	71.012581	NaN	69.223297	4.740255	NaN	6.529539
93.710772	72.976677	NaN	70.301827	20.734096	NaN	23.408946
74.123382	71.224064	NaN	73.062938	2.899318	NaN	1.060444
90.977936	67.184066	NaN	69.426366	23.793871	NaN	21.551571
79.915800	51.796249	NaN	53.276412	28.119551	NaN	26.639389
74.849897	65.905631	NaN	66.191866	8.944265	NaN	8.658030
54.816658	78.787558	NaN	79.188291	-23.970900	NaN	-24.371633
69.726457	68.627923	NaN	69.175209	1.098534	NaN	0.551247
-41.194354	55.087982	NaN	58.590093	-96.282336	NaN	-99.784447
73.239226	63.781932	NaN	65.404388	9.457294	NaN	7.834838
93.817881	59.238985	NaN	59.643107	34.578897	NaN	34.174774
24.546869	73.842741	NaN	75.743745	-49.295872	NaN	-51.196876
-30.995052	60.489275	NaN	65.948570	-91.484327	NaN	-96.943622
88.537253	64.724430	NaN	67.197114	23.812822	NaN	21.340139
92.222170	46.717405	NaN	45.754718	45.504765	NaN	46.467452
81.830428	66.480707	NaN	76.477339	15.349720	NaN	5.353088
77.330438	81.662665	NaN	80.525012	-4.332226	NaN	-3.194574
44.394469	78.145020	NaN	79.520705	-33.750550	NaN	-35.126235
82.826281	66.269756	NaN	64.069091	16.556525	NaN	18.757190
88.462512	70.437044	NaN	73.981187	18.025468	NaN	14.481325
80.555361	78.874100	NaN	79.457722	1.681261	NaN	1.097639
31.784592	55.075331	NaN	61.952236	-23.290740	NaN	-30.167645
88.845809	68.965791	NaN	64.367002	19.880018	NaN	24.478807
79.279775	80.096160	NaN	81.131436	-0.816385	NaN	-1.851662
70.501787	71.369740	NaN	68.844443	-0.867954	NaN	1.657344
71.255116	61.448757	NaN	63.765829	9.806359	NaN	7.489287
74.749073	68.413207	NaN	69.039520	6.335866	NaN	5.709553
71.370830	68.849959	NaN	69.179310	2.520871	NaN	2.191520
46.623090	74.618733	NaN	78.097949	-27.995643	NaN	-31.474859
71.527270	72.723761	NaN	76.993774	-1.196492	NaN	-5.466504
93.685600	62.179305	NaN	63.105585	31.506296	NaN	30.580015
89.780315	56.482605	NaN	56.515018	33.297710	NaN	33.265297
35.400327	67.965502	NaN	68.007801	-32.565175	NaN	-32.607474
47.761339	72.765643	NaN	76.162033	-25.004304	NaN	-28.400694
93.930182	74.225615	NaN	77.096554	19.704568	NaN	16.833628
62.994669	60.830706	NaN	60.701376	2.163963	NaN	2.293293
49.404254	73.244188	NaN	71.449483	-23.839933	NaN	-22.045228
73.900328	75.061188	NaN	77.530899	-1.160860	NaN	-3.630571
66.685870	73.049306	NaN	69.533832	-6.363436	NaN	-2.847962
71.749880	63.975213	NaN	62.048300	7.774667	NaN	9.701580
93.560027	72.560257	NaN	75.966058	20.999770	NaN	17.593969
76.811398	72.278740	NaN	71.795980	4.532659	NaN	5.015418
-11.171320	71.674205	NaN	74.809749	-82.845526	NaN	-85.981070
79.395154	69.388585	NaN	74.279930	10.006569	NaN	5.115224
64.530745	75.569066	NaN	74.259868	-11.038321	NaN	-9.729123
76.449080	74.511384	NaN	74.136408	1.937697	NaN	2.312673
62.418644	57.861867	NaN	57.647375	4.556777	NaN	4.771269
88.086400	76.870245	NaN	80.284589	11.216155	NaN	7.801811
43.316569	77.348526	NaN	74.825991	-34.031958	NaN	-31.509423
72.590237	58.880830	NaN	62.726467	13.709407	NaN	9.863770
88.993112	83.333642	NaN	79.030347	5.659470	NaN	9.962765
70.036423	73.872266	NaN	73.426682	-3.835843	NaN	-3.390258
68.571450	57.753777	NaN	61.747733	10.817673	NaN	6.823717
25.492884	79.106489	NaN	79.840912	-53.613605	NaN	-54.348029
72.963828	66.191762	NaN	71.887438	6.772066	NaN	1.076390
66.333365	50.833024	NaN	52.396566	15.500342	NaN	13.936800
81.677403	66.985180	NaN	68.029759	14.692223	NaN	13.647644
80.274122	77.279158	NaN	76.035760	2.994964	NaN	4.238362
81.959257	66.626858	NaN	65.975359	15.332399	NaN	15.983898
76.695577	78.948088	NaN	79.047976	-2.252510	NaN	-2.352399
74.260136	61.762948	NaN	59.521913	12.497188	NaN	14.738223
84.971314	77.230746	NaN	79.414088	7.740568	NaN	5.557226
77.093994	52.857719	NaN	60.679527	24.236275	NaN	16.414467
57.255894	26.309926	NaN	34.927697	30.945969	NaN	22.328198
73.378773	64.822268	NaN	62.603505	8.556505	NaN	10.775268
47.642745	55.232548	NaN	56.373780	-7.589803	NaN	-8.731035
96.877395	76.390121	NaN	76.375785	20.487275	NaN	20.501611
87.001867	64.280779	NaN	66.103781	22.721088	NaN	20.898085
20.786491	77.702892	NaN	80.460839	-56.916401	NaN	-59.674349
55.315246	79.201744	NaN	85.341910	-23.886499	NaN	-30.026664
85.585529	72.356798	NaN	75.881101	13.228731	NaN	9.704428
89.486276	69.036626	NaN	73.038548	20.449651	NaN	16.447729
88.892859	79.429838	NaN	80.558195	9.463020	NaN	8.334664
36.222561	65.961421	NaN	72.690658	-29.738860	NaN	-36.468096
75.790887	70.867771	NaN	75.765668	4.923116	NaN	0.025219
8.921579	46.132963	NaN	51.199566	-37.211384	NaN	-42.277987
32.936541	73.224314	NaN	78.274488	-40.287773	NaN	-45.337947
74.349137	73.947482	NaN	76.174802	0.401656	NaN	-1.825665
79.141553	78.168437	NaN	79.318082	0.973116	NaN	-0.176530
68.233351	64.659636	NaN	71.776668	3.573715	NaN	-3.543317
78.000785	69.791889	NaN	67.842887	8.208896	NaN	10.157898
90.990834	62.203852	NaN	68.966630	28.786982	NaN	22.024204
65.880175	76.849969	NaN	82.549164	-10.969794	NaN	-16.668989
46.932373	68.491879	NaN	69.999804	-21.559506	NaN	-23.067431
84.554006	64.965031	NaN	69.807710	19.588975	NaN	14.746296
62.487852	53.119067	NaN	59.569136	9.368785	NaN	2.918717
76.824766	70.036896	NaN	68.094270	6.787870	NaN	8.730496
75.519757	68.461197	NaN	69.225709	7.058560	NaN	6.294048
84.518707	51.198492	NaN	54.952431	33.320215	NaN	29.566276
82.651547	62.190550	NaN	68.529223	20.460997	NaN	14.122324
76.860095	70.365069	NaN	71.936311	6.495026	NaN	4.923784
11.614008	80.093512	NaN	84.341608	-68.479504	NaN	-72.727600
1.856171	61.853634	NaN	62.652687	-59.997463	NaN	-60.796516
47.684707	71.946629	NaN	75.066372	-24.261921	NaN	-27.381665
84.604938	73.067115	NaN	71.919804	11.537823	NaN	12.685134
60.611682	72.148344	NaN	74.956765	-11.536662	NaN	-14.345083
63.794931	76.694856	NaN	76.352178	-12.899925	NaN	-12.557247
68.222457	73.719978	NaN	73.648678	-5.497520	NaN	-5.426221
93.343950	74.248998	NaN	77.247330	19.094951	NaN	16.096620
78.540446	77.312800	NaN	77.719143	1.227646	NaN	0.821303
80.209221	70.258328	NaN	72.793647	9.950894	NaN	7.415574
71.089385	72.196383	NaN	72.489297	-1.106998	NaN	-1.399912
70.116863	71.453045	NaN	74.627729	-1.336183	NaN	-4.510867
85.909685	74.204141	NaN	78.585735	11.705544	NaN	7.323950
81.301774	69.303140	NaN	75.408089	11.998633	NaN	5.893684
89.351200	70.395373	NaN	62.892318	18.955827	NaN	26.458882
52.222136	81.601958	NaN	82.356381	-29.379822	NaN	-30.134245
46.303879	65.837466	NaN	68.459187	-19.533586	NaN	-22.155308
90.388561	78.737776	NaN	73.412010	11.650785	NaN	16.976551
75.313821	71.923075	NaN	73.036820	3.390745	NaN	2.277001
57.153200	40.028120	NaN	36.732412	17.125081	NaN	20.420788
77.691674	64.541309	NaN	56.272801	13.150365	NaN	21.418874
89.047460	73.322470	NaN	75.886625	15.724991	NaN	13.160835
70.222335	33.548966	NaN	42.882333	36.673369	NaN	27.340002
67.888257	76.512479	NaN	79.389924	-8.624222	NaN	-11.501666
55.555936	65.142870	NaN	65.049847	-9.586934	NaN	-9.493910
63.737312	69.095668	NaN	73.865226	-5.358356	NaN	-10.127914
48.306966	60.810061	NaN	65.258186	-12.503095	NaN	-16.951221
-46.642309	65.353332	NaN	56.625948	-111.995642	NaN	-103.268257
65.706645	70.857083	NaN	73.026486	-5.150438	NaN	-7.319842
63.929660	66.667701	NaN	72.614335	-2.738041	NaN	-8.684675
67.385251	71.296484	NaN	72.205959	-3.911233	NaN	-4.820708
85.435232	72.895314	NaN	73.693119	12.539918	NaN	11.742113
67.557971	74.603369	NaN	71.583926	-7.045397	NaN	-4.025955
84.211002	69.140159	NaN	68.468640	15.070842	NaN	15.742362
80.492413	72.083948	NaN	67.580830	8.408465	NaN	12.911583
85.989964	60.987468	NaN	64.277597	25.002496	NaN	21.712367
31.276220	78.965916	NaN	76.538263	-47.689696	NaN	-45.262043
96.613219	86.990757	NaN	89.123448	9.622461	NaN	7.489770
87.489522	84.052475	NaN	86.124528	3.437046	NaN	1.364993
74.087165	75.134563	NaN	78.173776	-1.047398	NaN	-4.086611
37.123071	56.251732	NaN	58.780408	-19.128661	NaN	-21.657337
79.157586	63.459312	NaN	69.539354	15.698274	NaN	9.618232
89.952422	69.637683	NaN	73.269855	20.314739	NaN	16.682567
86.770113	52.034832	NaN	58.737898	34.735281	NaN	28.032215
-35.459901	63.140628	NaN	65.995687	-98.600529	NaN	-101.455589
34.461451	72.355711	NaN	75.973202	-37.894260	NaN	-41.511750
71.039250	67.384673	NaN	72.374328	3.654578	NaN	-1.335078
77.370383	79.500499	NaN	79.361829	-2.130116	NaN	-1.991446
91.905514	62.768217	NaN	64.430606	29.137298	NaN	27.474908
28.514042	64.479155	NaN	66.307509	-35.965113	NaN	-37.793467
71.798946	59.223705	NaN	70.082809	12.575241	NaN	1.716137
58.724470	52.882959	NaN	49.051574	5.841511	NaN	9.672896
39.198841	80.629789	NaN	83.256283	-41.430948	NaN	-44.057442
89.558750	61.478270	NaN	68.982058	28.080480	NaN	20.576692
10.762133	73.506766	NaN	77.188001	-62.744633	NaN	-66.425868
86.736903	61.424371	NaN	61.668092	25.312532	NaN	25.068812
85.514098	77.227935	NaN	75.478034	8.286163	NaN	10.036063
81.288814	70.060748	NaN	68.717411	11.228067	NaN	12.571403
69.358901	84.888464	NaN	84.689451	-15.529563	NaN	-15.330550
57.258199	74.189621	NaN	75.564070	-16.931422	NaN	-18.305870
88.836180	80.625073	NaN	79.275771	8.211107	NaN	9.560409
49.120668	78.960573	NaN	78.332565	-29.839905	NaN	-29.211897
75.964526	65.918568	NaN	71.732560	10.045958	NaN	4.231966
57.232751	68.787062	NaN	68.281417	-11.554311	NaN	-11.048666
81.504764	82.951183	NaN	84.017018	-1.446419	NaN	-2.512254
76.573564	78.004032	NaN	83.228537	-1.430468	NaN	-6.654973
75.822095	63.740342	NaN	67.778535	12.081753	NaN	8.043559
21.163848	64.759663	NaN	63.973558	-43.595815	NaN	-42.809710
71.306994	54.739861	NaN	51.501180	16.567133	NaN	19.805814
80.163472	58.041051	NaN	57.761374	22.122421	NaN	22.402097
56.115822	81.543401	NaN	83.979464	-25.427579	NaN	-27.863642
42.937503	65.132203	NaN	73.129177	-22.194700	NaN	-30.191674
93.159492	65.849128	NaN	69.267850	27.310364	NaN	23.891641
-55.923239	46.374667	NaN	58.024346	-102.297906	NaN	-113.947585
80.962806	68.061297	NaN	59.371670	12.901509	NaN	21.591137
68.717261	87.447412	NaN	84.848955	-18.730151	NaN	-16.131694
39.297362	73.104496	NaN	77.307731	-33.807134	NaN	-38.010369
67.560797	78.105154	NaN	74.871264	-10.544357	NaN	-7.310466
42.462188	45.918568	NaN	53.952698	-3.456380	NaN	-11.490510
87.573903	54.808365	NaN	52.170477	32.765538	NaN	35.403426
46.697109	71.666224	NaN	74.239771	-24.969115	NaN	-27.542662
78.233112	85.350411	NaN	84.516746	-7.117299	NaN	-6.283634
58.412118	60.458551	NaN	69.729545	-2.046433	NaN	-11.317427
70.733466	55.195528	NaN	62.633792	15.537938	NaN	8.099674
83.597109	76.206878	NaN	79.064810	7.390231	NaN	4.532299
17.288434	72.725218	NaN	73.874429	-55.436783	NaN	-56.585995
16.055054	76.368633	NaN	74.109004	-60.313579	NaN	-58.053950
68.029820	73.529456	NaN	73.546107	-5.499636	NaN	-5.516286
35.008295	59.823460	NaN	66.017249	-24.815165	NaN	-31.008954
47.358832	70.260553	NaN	70.313681	-22.901721	NaN	-22.954849
43.438755	57.479534	NaN	63.595422	-14.040779	NaN	-20.156667
84.831161	79.636652	NaN	83.462663	5.194509	NaN	1.368498
77.233916	65.475431	NaN	65.361725	11.758485	NaN	11.872190
81.668102	72.937327	NaN	72.369699	8.730775	NaN	9.298403
68.945085	60.345371	NaN	61.710137	8.599714	NaN	7.234948
76.931548	65.437625	NaN	66.173502	11.493923	NaN	10.758046
66.270209	61.349226	NaN	62.391625	4.920983	NaN	3.878584
76.815132	46.589141	NaN	46.219411	30.225991	NaN	30.595721
16.667962	57.193857	NaN	62.174628	-40.525895	NaN	-45.506666
52.700657	66.511671	NaN	64.543342	-13.811015	NaN	-11.842686
87.954765	80.420818	NaN	82.272416	7.533946	NaN	5.682348
70.934655	64.775441	NaN	66.194932	6.159214	NaN	4.739724
72.265883	67.879586	NaN	68.617619	4.386297	NaN	3.648264
73.228402	75.476468	NaN	77.932060	-2.248066	NaN	-4.703658
55.301240	29.886562	NaN	51.075862	25.414677	NaN	4.225378
77.421173	69.968719	NaN	72.756351	7.452454	NaN	4.664822
90.865009	69.546704	NaN	69.815604	21.318305	NaN	21.049404
-78.285817	66.728262	NaN	64.641033	-145.014079	NaN	-142.926850
82.846750	49.954610	NaN	51.606625	32.892140	NaN	31.240125
80.012699	76.412753	NaN	75.849561	3.599946	NaN	4.163138
68.057676	51.045446	NaN	50.581286	17.012229	NaN	17.476390
17.635760	74.053135	NaN	68.723321	-56.417375	NaN	-51.087561
65.359033	74.554812	NaN	76.843860	-9.195779	NaN	-11.484826
78.916472	64.909111	NaN	72.806794	14.007361	NaN	6.109679
28.446750	72.023137	NaN	75.051556	-43.576388	NaN	-46.604807
85.032360	77.762643	NaN	78.177955	7.269717	NaN	6.854406
51.604489	76.413232	NaN	74.072855	-24.808743	NaN	-22.468366
44.780924	82.425047	NaN	80.885157	-37.644124	NaN	-36.104233
83.625750	27.657350	NaN	31.647391	55.968399	NaN	51.978358
87.379630	80.842744	NaN	79.986567	6.536886	NaN	7.393063
52.411594	81.003227	NaN	77.370468	-28.591633	NaN	-24.958874
30.769322	68.130298	NaN	62.918519	-37.360976	NaN	-32.149197
46.120719	68.645916	NaN	69.604842	-22.525197	NaN	-23.484123
67.995449	59.983070	NaN	57.750095	8.012379	NaN	10.245354
48.379142	62.541336	NaN	66.550239	-14.162194	NaN	-18.171097
29.815456	66.046241	NaN	66.908890	-36.230784	NaN	-37.093433
23.485896	58.950770	NaN	67.802344	-35.464875	NaN	-44.316448
-81.790321	86.979987	NaN	84.628320	-168.770308	NaN	-166.418641
81.302275	69.273428	NaN	70.499070	12.028847	NaN	10.803205
62.008305	77.622372	NaN	73.620956	-15.614067	NaN	-11.612651
72.620055	35.514124	NaN	44.928715	37.105931	NaN	27.691340
75.220056	57.010984	NaN	58.103572	18.209072	NaN	17.116484
74.986644	68.269898	NaN	63.008119	6.716746	NaN	11.978525
64.825378	31.979663	NaN	47.977393	32.845715	NaN	16.847985
68.305019	66.986887	NaN	73.256659	1.318132	NaN	-4.951640
83.852411	55.089547	NaN	60.741194	28.762863	NaN	23.111216
50.908764	71.352945	NaN	71.063460	-20.444181	NaN	-20.154696
46.202503	75.685663	NaN	75.168845	-29.483161	NaN	-28.966342
60.277292	83.795033	NaN	83.588631	-23.517741	NaN	-23.311339
77.924022	66.399117	NaN	65.147880	11.524905	NaN	12.776142
68.869357	76.358018	NaN	71.049631	-7.488662	NaN	-2.180274
69.454298	73.994343	NaN	76.064850	-4.540045	NaN	-6.610552
62.092160	66.105340	NaN	67.996915	-4.013180	NaN	-5.904754
88.567893	80.704762	NaN	82.898936	7.863132	NaN	5.668958
94.690734	79.727782	NaN	76.923492	14.962952	NaN	17.767242
89.034865	70.346586	NaN	70.174062	18.688279	NaN	18.860802
65.684833	57.957805	NaN	63.631823	7.727028	NaN	2.053010
44.068708	79.803578	NaN	78.794235	-35.734870	NaN	-34.725528
39.454393	63.539972	NaN	62.959077	-24.085579	NaN	-23.504685
66.594886	63.867291	NaN	61.059648	2.727595	NaN	5.535239
29.836087	72.307691	NaN	72.977374	-42.471604	NaN	-43.141287
83.121049	81.341060	NaN	81.639066	1.779989	NaN	1.481983
84.891794	55.692656	NaN	59.289035	29.199137	NaN	25.602759
51.453730	55.248974	NaN	53.164354	-3.795245	NaN	-1.710624
65.865519	63.735685	NaN	63.763092	2.129834	NaN	2.102426
75.808141	78.779617	NaN	77.581908	-2.971476	NaN	-1.773768
37.746740	63.907102	NaN	69.149956	-26.160362	NaN	-31.403216
81.278569	73.436557	NaN	74.792191	7.842012	NaN	6.486379
89.751563	68.809289	NaN	73.425135	20.942273	NaN	16.326428
71.175772	55.640094	NaN	55.486697	15.535678	NaN	15.689075
70.180381	35.778493	NaN	44.278837	34.401889	NaN	25.901545
93.746759	83.248292	NaN	83.585528	10.498467	NaN	10.161231
89.775120	69.349500	NaN	65.980431	20.425620	NaN	23.794689
76.997712	67.174507	NaN	67.390783	9.823205	NaN	9.606929
78.011158	63.354559	NaN	67.591403	14.656599	NaN	10.419755
92.536242	66.481379	NaN	68.381557	26.054863	NaN	24.154684
61.007160	86.269367	NaN	87.681319	-25.262208	NaN	-26.674160
11.306700	68.270040	NaN	67.955387	-56.963340	NaN	-56.648687
78.288027	45.121273	NaN	60.192582	33.166754	NaN	18.095445
76.674460	69.383032	NaN	71.275272	7.291428	NaN	5.399188
-39.069582	63.936380	NaN	64.161851	-103.005962	NaN	-103.231432
45.116449	65.543261	NaN	57.932838	-20.426811	NaN	-12.816389
50.056526	74.767573	NaN	74.609606	-24.711048	NaN	-24.553080
74.920430	82.768127	NaN	84.254714	-7.847698	NaN	-9.334284
54.613411	76.358244	NaN	74.247241	-21.744833	NaN	-19.633831
68.309453	85.320716	NaN	86.679843	-17.011263	NaN	-18.370390
92.375516	70.501004	NaN	73.371341	21.874512	NaN	19.004175
83.588600	68.426211	NaN	71.590804	15.162389	NaN	11.997795
-51.063498	59.344890	NaN	53.658088	-110.408388	NaN	-104.721586
72.567242	68.672416	NaN	67.861317	3.894827	NaN	4.705925
47.608042	44.917696	NaN	47.546777	2.690346	NaN	0.061265
38.907050	58.577226	NaN	58.085608	-19.670176	NaN	-19.178559
63.161015	62.728075	NaN	65.985758	0.432940	NaN	-2.824743
85.363346	76.382008	NaN	73.371171	8.981337	NaN	11.992175
87.829468	62.171927	NaN	62.206126	25.657541	NaN	25.623342
85.668812	69.753738	NaN	68.459223	15.915074	NaN	17.209589
66.979228	62.617738	NaN	62.637036	4.361490	NaN	4.342191
65.591359	68.736486	NaN	74.125003	-3.145127	NaN	-8.533644
32.408960	63.484999	NaN	65.147109	-31.076039	NaN	-32.738148
75.683360	75.375742	NaN	76.460210	0.307618	NaN	-0.776850
60.041251	80.453173	NaN	80.677060	-20.411922	NaN	-20.635809
73.110466	68.146814	NaN	73.599276	4.963652	NaN	-0.488810
68.658596	66.669667	NaN	60.614851	1.988929	NaN	8.043745
40.013359	50.506225	NaN	49.888253	-10.492866	NaN	-9.874894
61.522712	69.424675	NaN	61.909993	-7.901963	NaN	-0.387281
60.007137	60.365054	NaN	69.438165	-0.357917	NaN	-9.431028
63.165916	40.008440	NaN	40.356826	23.157476	NaN	22.809091
70.415582	74.723263	NaN	73.367126	-4.307680	NaN	-2.951544
71.514690	79.185684	NaN	81.320335	-7.670994	NaN	-9.805644
92.493948	65.051219	NaN	69.160935	27.442729	NaN	23.333013
34.290181	69.269119	NaN	72.131740	-34.978937	NaN	-37.841559
81.718895	73.017568	NaN	74.585890	8.701327	NaN	7.133005
75.946667	74.891769	NaN	76.522827	1.054898	NaN	-0.576161
31.005172	67.903323	NaN	69.460497	-36.898152	NaN	-38.455325
57.630427	79.876472	NaN	81.180672	-22.246045	NaN	-23.550245
68.150134	76.131818	NaN	77.945956	-7.981684	NaN	-9.795823
89.387274	70.725122	NaN	73.538231	18.662152	NaN	15.849042
82.968729	69.587033	NaN	69.918941	13.381697	NaN	13.049788
56.342664	63.499436	NaN	68.709909	-7.156772	NaN	-12.367245
59.598330	44.783960	NaN	51.746338	14.814369	NaN	7.851991
91.276796	60.419062	NaN	64.441513	30.857735	NaN	26.835283
58.215645	71.023710	NaN	76.303750	-12.808065	NaN	-18.088105
49.707321	80.076390	NaN	79.397930	-30.369070	NaN	-29.690609
63.067085	80.260298	NaN	80.387802	-17.193213	NaN	-17.320717
83.254434	51.320935	NaN	50.656498	31.933499	NaN	32.597936
70.233360	70.612771	NaN	65.981385	-0.379410	NaN	4.251975
82.699547	59.857066	NaN	64.371877	22.842480	NaN	18.327670
75.578946	74.262093	NaN	75.994001	1.316854	NaN	-0.415055
76.862022	68.692968	NaN	66.248984	8.169054	NaN	10.613038
88.474760	83.160342	NaN	83.208745	5.314418	NaN	5.266015
60.133842	65.831829	NaN	67.379169	-5.697988	NaN	-7.245327
61.935089	57.069069	NaN	63.690943	4.866020	NaN	-1.755854
58.305275	63.625176	NaN	68.265442	-5.319901	NaN	-9.960166
9.261812	54.654436	NaN	61.419682	-45.392624	NaN	-52.157870
48.965134	68.113480	NaN	74.766799	-19.148346	NaN	-25.801665
70.524634	61.956121	NaN	65.864911	8.568513	NaN	4.659723
73.450879	60.190655	NaN	57.898930	13.260224	NaN	15.551949
66.669089	66.850476	NaN	75.563287	-0.181387	NaN	-8.894198
47.121401	61.621473	NaN	64.790185	-14.500071	NaN	-17.668784
81.907910	81.523564	NaN	82.557417	0.384346	NaN	-0.649507
28.114546	71.992694	NaN	69.801089	-43.878149	NaN	-41.686543
-2.385617	66.948405	NaN	73.228783	-69.334021	NaN	-75.614399
74.026895	72.233923	NaN	73.318607	1.792972	NaN	0.708288
67.158212	79.462356	NaN	77.098576	-12.304145	NaN	-9.940364
55.578565	59.655223	NaN	62.705383	-4.076659	NaN	-7.126819
57.868222	54.036700	NaN	58.743037	3.831522	NaN	-0.874815
89.178289	78.930436	NaN	79.168682	10.247853	NaN	10.009607
82.710938	68.134499	NaN	71.741766	14.576439	NaN	10.969173
66.872220	67.752364	NaN	69.730667	-0.880144	NaN	-2.858447
37.519242	63.535138	NaN	56.782041	-26.015896	NaN	-19.262799
54.972986	71.913529	NaN	77.809091	-16.940543	NaN	-22.836105
60.768170	81.587192	NaN	84.111863	-20.819022	NaN	-23.343694
66.683569	75.087981	NaN	75.700736	-8.404412	NaN	-9.017168
47.027941	61.313659	NaN	63.715586	-14.285718	NaN	-16.687645
33.241491	44.499706	NaN	38.159669	-11.258215	NaN	-4.918178
59.438408	69.698468	NaN	71.813477	-10.260060	NaN	-12.375069
59.049943	68.082943	NaN	70.158938	-9.033000	NaN	-11.108995
64.645644	53.315508	NaN	59.267443	11.330136	NaN	5.378201
77.427683	49.466613	NaN	53.568535	27.961070	NaN	23.859148
66.863450	75.870915	NaN	79.477083	-9.007465	NaN	-12.613634
59.519800	54.040039	NaN	57.050609	5.479761	NaN	2.469192
41.002428	77.795964	NaN	75.261257	-36.793536	NaN	-34.258829
42.509674	65.222479	NaN	66.711395	-22.712804	NaN	-24.201721
4.805910	64.224978	NaN	61.450686	-59.419069	NaN	-56.644776
78.351077	78.723586	NaN	81.462164	-0.372509	NaN	-3.111087
75.952623	69.221146	NaN	67.235460	6.731477	NaN	8.717163
55.495657	75.636784	NaN	76.153307	-20.141128	NaN	-20.657650
59.425410	63.600862	NaN	66.581111	-4.175452	NaN	-7.155701
89.077897	73.931077	NaN	76.109402	15.146820	NaN	12.968495
86.852328	81.357682	NaN	80.881426	5.494646	NaN	5.970902
90.904233	67.811594	NaN	71.159224	23.092639	NaN	19.745009
80.519977	76.131458	NaN	75.246911	4.388519	NaN	5.273066
82.529284	51.566994	NaN	60.741966	30.962290	NaN	21.787318
77.939132	27.875020	NaN	30.144034	50.064113	NaN	47.795098
73.846466	76.201356	NaN	77.231743	-2.354890	NaN	-3.385277
23.325547	64.524673	NaN	64.557904	-41.199126	NaN	-41.232358
66.037531	66.879761	NaN	70.003835	-0.842231	NaN	-3.966304
63.815855	72.548323	NaN	75.582091	-8.732468	NaN	-11.766236
85.297497	49.016718	NaN	45.099894	36.280779	NaN	40.197602
57.995970	70.808986	NaN	65.091279	-12.813015	NaN	-7.095309
67.684467	64.096457	NaN	67.279806	3.588011	NaN	0.404661
23.850012	91.264250	NaN	91.129655	-67.414238	NaN	-67.279643
73.681985	71.516469	NaN	72.006050	2.165516	NaN	1.675935
88.943842	61.439700	NaN	63.771122	27.504142	NaN	25.172720
49.646540	79.646565	NaN	79.594492	-30.000025	NaN	-29.947951
91.120370	60.515726	NaN	63.296134	30.604645	NaN	27.824236
85.419033	79.054983	NaN	79.013577	6.364050	NaN	6.405456
59.387467	78.382215	NaN	80.521218	-18.994749	NaN	-21.133751
91.963802	61.976550	NaN	63.131902	29.987252	NaN	28.831900
85.505397	75.353629	NaN	75.383099	10.151767	NaN	10.122297
23.364103	63.379395	NaN	71.715451	-40.015292	NaN	-48.351348
66.850824	75.165654	NaN	78.107881	-8.314830	NaN	-11.257057
69.863697	81.528932	NaN	80.111966	-11.665235	NaN	-10.248269
76.905815	54.613562	NaN	60.729361	22.292253	NaN	16.176454
30.527672	71.553917	NaN	75.754763	-41.026245	NaN	-45.227091
84.468388	68.019478	NaN	73.832772	16.448910	NaN	10.635616
72.778034	62.968564	NaN	56.250769	9.809470	NaN	16.527266
74.718449	83.375600	NaN	80.112110	-8.657152	NaN	-5.393662
79.084874	50.642180	NaN	48.111548	28.442694	NaN	30.973326
79.133959	69.724397	NaN	65.278400	9.409562	NaN	13.855559
33.907377	49.742180	NaN	56.309074	-15.834803	NaN	-22.401697
96.848668	65.542237	NaN	61.775965	31.306432	NaN	35.072703
61.901596	71.255008	NaN	67.475927	-9.353412	NaN	-5.574331
28.099877	63.640522	NaN	63.681166	-35.540644	NaN	-35.581289
34.332337	67.342752	NaN	68.694656	-33.010414	NaN	-34.362319
45.840824	78.072546	NaN	78.714546	-32.231722	NaN	-32.873721
1.794057	56.233419	NaN	50.985294	-54.439362	NaN	-49.191237
75.298541	73.081066	NaN	73.601909	2.217474	NaN	1.696631
83.843065	69.257853	NaN	70.875745	14.585212	NaN	12.967320
81.869285	62.383378	NaN	61.788598	19.485906	NaN	20.080686
54.748995	54.025100	NaN	58.703174	0.723895	NaN	-3.954179
-64.708351	79.621957	NaN	81.007257	-144.330309	NaN	-145.715608
74.831635	76.698988	NaN	79.406673	-1.867353	NaN	-4.575038
58.888424	71.471408	NaN	68.879665	-12.582984	NaN	-9.991241
86.597397	79.735259	NaN	79.689832	6.862138	NaN	6.907565
57.469757	56.839405	NaN	63.193495	0.630352	NaN	-5.723737
81.492576	78.087144	NaN	78.444152	3.405432	NaN	3.048424
89.398696	84.238205	NaN	88.129462	5.160491	NaN	1.269234
85.220598	71.972750	NaN	74.155676	13.247848	NaN	11.064921
82.032894	41.536491	NaN	49.109097	40.496403	NaN	32.923797
77.867663	78.862620	NaN	80.070077	-0.994957	NaN	-2.202414
87.773943	78.366572	NaN	69.716774	9.407371	NaN	18.057169
55.968033	65.992393	NaN	67.270316	-10.024360	NaN	-11.302283
44.061918	61.236468	NaN	61.606709	-17.174549	NaN	-17.544791
84.762794	77.347450	NaN	80.131016	7.415344	NaN	4.631778
79.654496	62.730150	NaN	57.369799	16.924346	NaN	22.284697
81.128994	54.578707	NaN	49.707453	26.550288	NaN	31.421542
76.531701	67.798448	NaN	68.124927	8.733254	NaN	8.406774
61.587099	67.064002	NaN	67.388651	-5.476902	NaN	-5.801552
69.641268	74.187604	NaN	76.101845	-4.546337	NaN	-6.460577
-17.768708	63.733437	NaN	67.514033	-81.502145	NaN	-85.282741
55.960451	72.776661	NaN	67.243327	-16.816210	NaN	-11.282876
87.475084	73.631167	NaN	72.467747	13.843917	NaN	15.007337
78.555010	82.960809	NaN	81.723682	-4.405799	NaN	-3.168672
75.453153	76.800987	NaN	77.037678	-1.347834	NaN	-1.584525
69.087475	40.586346	NaN	55.921362	28.501129	NaN	13.166114
84.130957	54.764266	NaN	64.605474	29.366691	NaN	19.525483
69.670953	49.924904	NaN	51.929143	19.746050	NaN	17.741810
96.052436	71.095724	NaN	77.217938	24.956712	NaN	18.834498
53.978217	75.955537	NaN	76.681020	-21.977320	NaN	-22.702803
74.915615	54.012393	NaN	56.223156	20.903222	NaN	18.692459
67.072047	67.698980	NaN	74.098583	-0.626933	NaN	-7.026536
