# Supplementary material for: Combined Influences of Model Choice, Data Quality, and Data Quantity When Estimating Population Trends
Source: PLoS One. 2015 Jul 15;10(7):e0132255. doi: 10.1371/journal.pone.0132255 (PMC4503393; doi:10.1371/journal.pone.0132255)
Supplement: S1 Dataset — Files are organized by model type and by the input lambda value. (ZIP) [file pone.0132255.s002.zip › Hypothetical LH/sims_lambda_0_9/simulationOutput_0.9_0_0.5_0_20.xls]

Percent_Decline_True	Median_Percent_Decline_Matrix	Median_Percent_Decline_Matrix_stable	Median_Percent_Decline_Scalar	Difference_True_Matrix	Difference_True_Matrix_Stable	Difference_True_Scalar
51.079212	69.091916	NaN	70.107989	-18.012705	NaN	-19.028777
64.249067	36.180692	NaN	46.396794	28.068374	NaN	17.852272
55.385680	71.031484	NaN	71.561075	-15.645804	NaN	-16.175395
65.990647	79.252363	NaN	78.149160	-13.261716	NaN	-12.158513
46.537218	54.581042	NaN	55.344566	-8.043825	NaN	-8.807349
52.132818	52.163053	NaN	56.248430	-0.030234	NaN	-4.115611
64.328992	13.493334	NaN	11.672456	50.835658	NaN	52.656536
84.201987	52.733689	NaN	57.806807	31.468298	NaN	26.395181
81.015023	73.502751	NaN	78.321064	7.512272	NaN	2.693959
93.547944	49.764719	NaN	48.979367	43.783225	NaN	44.568577
87.066484	64.049519	NaN	63.240309	23.016965	NaN	23.826175
68.207728	78.901607	NaN	84.495863	-10.693879	NaN	-16.288136
55.055525	47.048981	NaN	33.044702	8.006544	NaN	22.010822
66.003387	73.636381	NaN	74.214528	-7.632994	NaN	-8.211141
92.559663	76.365376	NaN	67.019500	16.194287	NaN	25.540163
67.641495	68.041735	NaN	73.066807	-0.400240	NaN	-5.425313
37.779996	85.869165	NaN	83.542875	-48.089168	NaN	-45.762879
92.493274	41.017595	NaN	45.029046	51.475679	NaN	47.464228
52.430834	75.721955	NaN	78.942406	-23.291121	NaN	-26.511572
61.465979	80.510739	NaN	79.530670	-19.044760	NaN	-18.064691
-8.718789	67.621987	NaN	67.973789	-76.340776	NaN	-76.692578
46.671304	63.292712	NaN	64.632905	-16.621408	NaN	-17.961601
81.141208	75.789836	NaN	79.366876	5.351372	NaN	1.774331
65.165129	71.389412	NaN	70.221186	-6.224283	NaN	-5.056057
88.387099	67.937180	NaN	57.456941	20.449919	NaN	30.930158
38.391310	82.031956	NaN	79.400234	-43.640645	NaN	-41.008924
81.381278	67.946813	NaN	76.320659	13.434464	NaN	5.060619
89.329170	85.630740	NaN	79.379388	3.698430	NaN	9.949782
41.581341	58.478583	NaN	61.702482	-16.897242	NaN	-20.121141
56.164073	74.442117	NaN	71.949596	-18.278045	NaN	-15.785523
50.301451	71.505485	NaN	75.655531	-21.204034	NaN	-25.354080
59.112708	47.846364	NaN	54.728017	11.266343	NaN	4.384691
90.164203	18.984791	NaN	20.695789	71.179411	NaN	69.468413
32.337503	81.550174	NaN	74.428629	-49.212670	NaN	-42.091125
81.296152	-56.620710	NaN	-72.591539	137.916862	NaN	153.887690
61.053950	67.999103	NaN	71.696971	-6.945153	NaN	-10.643020
89.206729	56.326041	NaN	57.827652	32.880688	NaN	31.379077
76.605107	66.698661	NaN	67.485385	9.906447	NaN	9.119722
86.146004	77.421053	NaN	75.140813	8.724951	NaN	11.005191
73.108743	73.712261	NaN	69.479576	-0.603518	NaN	3.629167
69.647648	84.363702	NaN	85.656669	-14.716054	NaN	-16.009021
42.281279	35.996808	NaN	44.834602	6.284472	NaN	-2.553322
20.069076	60.055115	NaN	57.057345	-39.986040	NaN	-36.988269
84.269834	79.336655	NaN	77.406618	4.933179	NaN	6.863216
75.602969	71.341013	NaN	71.627109	4.261956	NaN	3.975860
75.051059	59.864072	NaN	72.814378	15.186986	NaN	2.236680
78.128571	65.780935	NaN	67.067111	12.347635	NaN	11.061460
84.864950	74.180483	NaN	64.495183	10.684468	NaN	20.369767
68.784037	66.607215	NaN	66.440642	2.176821	NaN	2.343395
89.285473	83.968957	NaN	80.785892	5.316516	NaN	8.499581
13.849647	59.806409	NaN	68.388616	-45.956763	NaN	-54.538969
72.195415	25.916058	NaN	26.669503	46.279357	NaN	45.525911
96.985751	69.510988	NaN	70.008796	27.474763	NaN	26.976956
85.614211	75.481147	NaN	77.059634	10.133063	NaN	8.554577
78.923220	74.740084	NaN	76.080783	4.183136	NaN	2.842437
27.282084	34.368941	NaN	45.338557	-7.086857	NaN	-18.056474
60.111991	13.947250	NaN	43.862960	46.164741	NaN	16.249031
57.610925	73.719916	NaN	74.608902	-16.108990	NaN	-16.997977
71.851821	75.453394	NaN	70.111079	-3.601573	NaN	1.740742
74.870914	61.401196	NaN	68.888565	13.469718	NaN	5.982349
84.445313	78.297759	NaN	81.324848	6.147555	NaN	3.120465
77.337503	61.933186	NaN	69.357876	15.404317	NaN	7.979627
59.056487	55.625287	NaN	47.596366	3.431200	NaN	11.460122
58.375660	59.847918	NaN	59.692550	-1.472258	NaN	-1.316890
29.119628	63.375764	NaN	56.708745	-34.256136	NaN	-27.589117
53.201736	43.994644	NaN	36.330201	9.207091	NaN	16.871535
38.224713	76.756762	NaN	80.827055	-38.532050	NaN	-42.602343
77.797390	52.635700	NaN	54.939282	25.161689	NaN	22.858107
74.708413	74.743712	NaN	81.139527	-0.035298	NaN	-6.431114
73.822169	66.394244	NaN	70.086940	7.427925	NaN	3.735228
62.694775	88.060447	NaN	86.690032	-25.365672	NaN	-23.995257
19.620262	23.741703	NaN	28.220016	-4.121441	NaN	-8.599754
53.853662	52.942040	NaN	48.261847	0.911621	NaN	5.591814
62.099177	68.358468	NaN	72.661867	-6.259292	NaN	-10.562690
64.999954	71.452815	NaN	79.004211	-6.452861	NaN	-14.004257
90.205987	50.659490	NaN	47.072456	39.546497	NaN	43.133532
3.743705	78.479990	NaN	83.288431	-74.736285	NaN	-79.544726
69.822621	64.264273	NaN	67.304285	5.558348	NaN	2.518336
87.952389	80.022798	NaN	78.217468	7.929592	NaN	9.734922
91.121456	75.645111	NaN	71.391657	15.476345	NaN	19.729799
50.912081	67.186071	NaN	70.881591	-16.273989	NaN	-19.969509
80.213505	65.377942	NaN	65.703448	14.835563	NaN	14.510057
30.173566	71.400764	NaN	75.002465	-41.227197	NaN	-44.828898
88.880186	85.425667	NaN	85.733474	3.454519	NaN	3.146712
82.229034	58.741372	NaN	53.330551	23.487662	NaN	28.898483
94.058822	76.770534	NaN	75.416103	17.288289	NaN	18.642719
94.960572	86.681490	NaN	88.295879	8.279082	NaN	6.664693
85.416704	47.595702	NaN	48.354731	37.821002	NaN	37.061973
62.695001	34.387029	NaN	43.282159	28.307973	NaN	19.412842
55.176902	78.193957	NaN	76.317543	-23.017055	NaN	-21.140641
93.241138	64.809253	NaN	59.294761	28.431886	NaN	33.946377
21.628750	67.253866	NaN	77.642135	-45.625115	NaN	-56.013385
66.291660	47.589473	NaN	50.425138	18.702187	NaN	15.866522
59.667206	78.715210	NaN	84.901770	-19.048004	NaN	-25.234564
51.462969	66.210001	NaN	69.082893	-14.747031	NaN	-17.619924
79.380534	88.311910	NaN	90.413141	-8.931376	NaN	-11.032608
84.853913	72.478905	NaN	71.256732	12.375008	NaN	13.597181
60.878912	73.006689	NaN	72.158015	-12.127777	NaN	-11.279103
66.449217	70.233936	NaN	69.133903	-3.784719	NaN	-2.684686
75.523785	26.191370	NaN	44.019722	49.332415	NaN	31.504063
62.306616	72.238389	NaN	74.897836	-9.931773	NaN	-12.591220
51.777863	70.655920	NaN	66.600589	-18.878057	NaN	-14.822726
79.810213	84.164377	NaN	82.573179	-4.354163	NaN	-2.762966
52.634778	84.511278	NaN	85.444821	-31.876500	NaN	-32.810043
85.516359	63.090861	NaN	64.390286	22.425498	NaN	21.126073
4.926855	71.926315	NaN	74.439201	-66.999461	NaN	-69.512346
72.895173	86.184697	NaN	89.809196	-13.289524	NaN	-16.914024
73.420613	55.714485	NaN	61.794583	17.706128	NaN	11.626030
52.251323	56.991087	NaN	65.482380	-4.739765	NaN	-13.231057
26.411239	81.210568	NaN	73.350975	-54.799328	NaN	-46.939735
67.973664	37.688616	NaN	41.189145	30.285048	NaN	26.784519
87.426075	67.305765	NaN	59.333677	20.120310	NaN	28.092398
83.105682	56.524517	NaN	54.767060	26.581166	NaN	28.338622
65.785210	79.727872	NaN	82.504680	-13.942663	NaN	-16.719470
19.008097	71.881079	NaN	71.529939	-52.872982	NaN	-52.521842
38.671883	42.332840	NaN	48.495150	-3.660956	NaN	-9.823267
69.123735	59.219927	NaN	67.324321	9.903808	NaN	1.799414
76.102202	59.898637	NaN	55.849527	16.203566	NaN	20.252675
45.778434	62.070104	NaN	68.091396	-16.291669	NaN	-22.312962
91.380125	85.032925	NaN	80.448100	6.347200	NaN	10.932025
88.210917	71.321259	NaN	76.626191	16.889658	NaN	11.584725
68.593347	65.366564	NaN	62.337424	3.226783	NaN	6.255922
97.553864	73.080736	NaN	78.059585	24.473128	NaN	19.494279
65.356236	49.283778	NaN	44.622827	16.072459	NaN	20.733409
46.511597	80.677487	NaN	83.175733	-34.165890	NaN	-36.664136
85.355604	78.613511	NaN	68.409563	6.742093	NaN	16.946041
79.587310	67.149375	NaN	72.051829	12.437935	NaN	7.535481
70.540598	78.357584	NaN	72.168284	-7.816985	NaN	-1.627686
76.807584	57.885839	NaN	66.723027	18.921745	NaN	10.084557
55.304744	65.046690	NaN	55.088058	-9.741945	NaN	0.216686
82.870803	70.928126	NaN	74.429417	11.942677	NaN	8.441386
79.037524	76.532032	NaN	79.113451	2.505492	NaN	-0.075927
84.611647	82.194744	NaN	84.066629	2.416903	NaN	0.545018
89.349752	78.569731	NaN	74.665076	10.780021	NaN	14.684676
78.482292	77.455062	NaN	72.961867	1.027230	NaN	5.520425
75.865150	67.948619	NaN	70.570468	7.916531	NaN	5.294682
-12.174314	69.303415	NaN	71.003236	-81.477729	NaN	-83.177550
72.073855	80.002175	NaN	80.126845	-7.928320	NaN	-8.052990
76.821949	86.245500	NaN	81.129681	-9.423551	NaN	-4.307732
82.410748	70.408890	NaN	64.725952	12.001858	NaN	17.684796
67.248865	80.794918	NaN	83.158072	-13.546053	NaN	-15.909207
59.394837	72.676565	NaN	75.081067	-13.281727	NaN	-15.686230
66.237399	80.263400	NaN	75.193691	-14.026001	NaN	-8.956292
89.235430	56.995382	NaN	62.437995	32.240048	NaN	26.797434
55.414665	64.244112	NaN	75.156051	-8.829447	NaN	-19.741385
65.234237	71.847569	NaN	59.126057	-6.613332	NaN	6.108180
63.959862	77.030861	NaN	78.979183	-13.070999	NaN	-15.019321
84.276390	70.621390	NaN	77.126960	13.655000	NaN	7.149429
77.050372	77.075730	NaN	78.113283	-0.025358	NaN	-1.062911
60.436065	81.263564	NaN	81.501026	-20.827500	NaN	-21.064961
68.613104	32.073193	NaN	45.061904	36.539911	NaN	23.551200
76.046565	68.851886	NaN	74.676509	7.194679	NaN	1.370056
63.601854	70.625647	NaN	71.118579	-7.023793	NaN	-7.516725
55.397684	88.671116	NaN	88.015299	-33.273432	NaN	-32.617615
88.097763	21.195129	NaN	32.842724	66.902634	NaN	55.255039
90.211194	66.498767	NaN	69.815282	23.712427	NaN	20.395912
22.576118	78.661064	NaN	79.510251	-56.084946	NaN	-56.934133
87.499663	64.265887	NaN	73.662182	23.233777	NaN	13.837482
77.487906	68.512570	NaN	71.993313	8.975335	NaN	5.494592
94.506815	56.035989	NaN	58.156972	38.470826	NaN	36.349843
42.541736	75.323551	NaN	76.699512	-32.781815	NaN	-34.157776
85.782302	64.627742	NaN	63.775440	21.154561	NaN	22.006863
62.014197	78.491825	NaN	71.378158	-16.477628	NaN	-9.363961
4.502098	76.628805	NaN	74.393840	-72.126706	NaN	-69.891742
79.471480	77.195179	NaN	78.090966	2.276301	NaN	1.380515
66.756440	57.091172	NaN	72.317677	9.665268	NaN	-5.561237
61.539123	58.705129	NaN	61.008508	2.833994	NaN	0.530616
90.246227	85.098443	NaN	86.806097	5.147785	NaN	3.440131
-86.228888	73.467062	NaN	80.669438	-159.695950	NaN	-166.898327
78.818936	69.692363	NaN	68.435958	9.126572	NaN	10.382977
77.647335	86.960945	NaN	88.552847	-9.313611	NaN	-10.905513
16.207411	79.583995	NaN	85.252847	-63.376584	NaN	-69.045436
54.450279	71.653949	NaN	73.247072	-17.203670	NaN	-18.796794
81.611923	63.345156	NaN	67.975984	18.266767	NaN	13.635940
82.794647	82.024359	NaN	80.560521	0.770288	NaN	2.234126
73.551354	82.126414	NaN	75.394188	-8.575060	NaN	-1.842834
54.130329	23.863149	NaN	41.260571	30.267180	NaN	12.869758
77.399834	74.342893	NaN	66.091451	3.056941	NaN	11.308383
45.467953	73.789500	NaN	76.260958	-28.321547	NaN	-30.793005
88.823548	65.447909	NaN	59.080271	23.375639	NaN	29.743277
91.244985	85.168961	NaN	87.314136	6.076024	NaN	3.930849
83.682934	48.313179	NaN	56.652902	35.369754	NaN	27.030032
63.322309	24.634749	NaN	38.209702	38.687560	NaN	25.112607
37.696009	69.560068	NaN	74.031808	-31.864060	NaN	-36.335799
43.591885	52.054294	NaN	58.990741	-8.462408	NaN	-15.398856
16.725410	43.313019	NaN	39.445721	-26.587609	NaN	-22.720311
65.912131	17.505153	NaN	31.561097	48.406979	NaN	34.351034
91.066721	67.812235	NaN	72.495038	23.254486	NaN	18.571683
44.880454	80.729408	NaN	77.038107	-35.848954	NaN	-32.157652
48.522586	74.452387	NaN	76.058359	-25.929801	NaN	-27.535773
78.304764	77.003743	NaN	79.272749	1.301021	NaN	-0.967985
84.310248	82.904709	NaN	78.820388	1.405539	NaN	5.489860
85.658794	79.245611	NaN	84.251002	6.413182	NaN	1.407791
72.918508	87.119952	NaN	87.741149	-14.201444	NaN	-14.822640
86.105772	33.664544	NaN	51.722348	52.441228	NaN	34.383424
76.519039	80.026573	NaN	75.373662	-3.507533	NaN	1.145378
49.330153	76.403267	NaN	77.518293	-27.073115	NaN	-28.188140
11.524135	50.443606	NaN	56.844889	-38.919471	NaN	-45.320754
79.951523	82.987132	NaN	83.525538	-3.035610	NaN	-3.574015
69.061350	38.185273	NaN	51.534528	30.876077	NaN	17.526823
59.104605	75.482253	NaN	76.935032	-16.377648	NaN	-17.830427
72.635439	80.912878	NaN	84.400441	-8.277439	NaN	-11.765001
67.291558	58.760572	NaN	63.710587	8.530987	NaN	3.580972
90.816081	72.394351	NaN	80.222987	18.421730	NaN	10.593094
65.497281	82.202464	NaN	83.030687	-16.705183	NaN	-17.533405
78.302417	53.278593	NaN	51.764837	25.023824	NaN	26.537580
70.481052	78.230266	NaN	78.471045	-7.749214	NaN	-7.989993
61.017922	78.078935	NaN	77.992034	-17.061013	NaN	-16.974112
54.641974	67.241754	NaN	68.193231	-12.599781	NaN	-13.551257
67.293895	84.806516	NaN	88.088328	-17.512622	NaN	-20.794433
85.483436	9.361910	NaN	23.558535	76.121527	NaN	61.924901
91.747276	66.353551	NaN	60.077075	25.393725	NaN	31.670201
87.762704	63.988965	NaN	70.801134	23.773739	NaN	16.961570
83.971386	58.974216	NaN	54.524922	24.997170	NaN	29.446463
64.843363	82.061305	NaN	82.691681	-17.217942	NaN	-17.848318
78.254851	85.976824	NaN	86.606177	-7.721973	NaN	-8.351325
86.842915	78.939361	NaN	80.198746	7.903554	NaN	6.644169
78.571073	73.405456	NaN	67.888111	5.165617	NaN	10.682962
80.782121	76.356094	NaN	61.216290	4.426028	NaN	19.565832
56.341045	56.315608	NaN	50.435345	0.025437	NaN	5.905700
88.456779	85.314058	NaN	81.892321	3.142721	NaN	6.564457
28.268140	89.707655	NaN	83.985726	-61.439514	NaN	-55.717586
90.750489	90.572509	NaN	92.697482	0.177980	NaN	-1.946994
58.555405	49.313421	NaN	52.085074	9.241984	NaN	6.470331
44.945526	16.302882	NaN	36.863417	28.642644	NaN	8.082109
93.789791	71.125850	NaN	67.745556	22.663941	NaN	26.044235
91.139706	70.013418	NaN	72.528763	21.126287	NaN	18.610942
77.725472	52.178696	NaN	49.170252	25.546776	NaN	28.555220
76.490474	70.400242	NaN	60.455906	6.090232	NaN	16.034568
43.963309	71.441369	NaN	66.600850	-27.478060	NaN	-22.637541
91.568571	76.749084	NaN	75.788229	14.819488	NaN	15.780343
68.187123	73.199289	NaN	76.424048	-5.012166	NaN	-8.236924
73.448985	67.387457	NaN	68.014675	6.061528	NaN	5.434310
68.476544	52.787124	NaN	67.585175	15.689420	NaN	0.891369
21.240168	88.246370	NaN	86.585355	-67.006203	NaN	-65.345187
63.795593	76.125844	NaN	78.170900	-12.330251	NaN	-14.375307
91.818387	62.463545	NaN	81.930904	29.354843	NaN	9.887483
71.041632	83.949872	NaN	86.058297	-12.908239	NaN	-15.016665
61.487798	84.301302	NaN	80.975131	-22.813504	NaN	-19.487333
83.907645	68.096229	NaN	75.564585	15.811416	NaN	8.343060
73.528531	73.926482	NaN	76.093157	-0.397951	NaN	-2.564626
70.739671	84.194236	NaN	83.683933	-13.454565	NaN	-12.944262
66.888862	17.877742	NaN	23.145426	49.011120	NaN	43.743436
56.916333	66.783462	NaN	72.602835	-9.867129	NaN	-15.686502
88.856275	80.601020	NaN	77.279985	8.255255	NaN	11.576290
71.089847	41.223298	NaN	50.974457	29.866549	NaN	20.115391
2.369876	51.701169	NaN	39.282044	-49.331292	NaN	-36.912168
58.829723	78.463560	NaN	82.030617	-19.633837	NaN	-23.200894
28.950553	81.639918	NaN	69.190153	-52.689364	NaN	-40.239600
55.598745	76.649896	NaN	67.335422	-21.051151	NaN	-11.736678
18.851933	85.239850	NaN	86.813379	-66.387917	NaN	-67.961445
56.729666	23.205090	NaN	24.176285	33.524575	NaN	32.553381
57.902953	53.274459	NaN	53.844635	4.628494	NaN	4.058318
63.638988	47.077465	NaN	38.363799	16.561523	NaN	25.275189
84.336753	42.256947	NaN	28.994088	42.079806	NaN	55.342665
53.842703	85.201592	NaN	83.826522	-31.358889	NaN	-29.983818
78.023510	78.993378	NaN	85.977813	-0.969868	NaN	-7.954303
77.310408	61.459287	NaN	65.929501	15.851122	NaN	11.380908
84.391774	75.502729	NaN	79.070475	8.889045	NaN	5.321299
-31.408154	36.886302	NaN	63.511763	-68.294456	NaN	-94.919917
36.826670	7.558084	NaN	21.134839	29.268585	NaN	15.691831
71.555000	67.448808	NaN	69.999757	4.106192	NaN	1.555243
74.624411	44.985993	NaN	47.168426	29.638418	NaN	27.455985
63.826046	78.293022	NaN	74.905994	-14.466976	NaN	-11.079948
90.402850	85.981611	NaN	88.717653	4.421239	NaN	1.685197
69.047968	74.549088	NaN	76.945629	-5.501120	NaN	-7.897661
87.309803	85.827921	NaN	80.523573	1.481882	NaN	6.786230
17.489416	72.477906	NaN	67.811456	-54.988491	NaN	-50.322040
91.068789	86.586891	NaN	84.364712	4.481898	NaN	6.704077
76.459127	55.816108	NaN	60.289785	20.643018	NaN	16.169341
81.343180	70.213796	NaN	61.713731	11.129384	NaN	19.629449
51.635578	48.163484	NaN	52.278535	3.472094	NaN	-0.642957
59.352634	70.846820	NaN	70.348015	-11.494186	NaN	-10.995380
85.885813	54.331038	NaN	64.208013	31.554775	NaN	21.677801
85.586021	60.260334	NaN	65.485906	25.325687	NaN	20.100115
75.228540	72.479797	NaN	80.729576	2.748743	NaN	-5.501036
76.247717	39.246449	NaN	32.108055	37.001268	NaN	44.139662
64.962652	86.072867	NaN	88.457497	-21.110216	NaN	-23.494845
44.058722	52.615288	NaN	54.850360	-8.556566	NaN	-10.791638
30.320700	80.700501	NaN	84.170910	-50.379800	NaN	-53.850210
82.510719	50.022531	NaN	57.332117	32.488188	NaN	25.178602
69.460414	83.736269	NaN	81.809693	-14.275856	NaN	-12.349279
66.063048	70.174306	NaN	69.713964	-4.111258	NaN	-3.650916
80.772632	63.832154	NaN	74.268073	16.940478	NaN	6.504559
52.129119	77.524209	NaN	76.306667	-25.395089	NaN	-24.177547
71.185731	75.954298	NaN	75.762265	-4.768566	NaN	-4.576533
42.567337	84.285613	NaN	87.159188	-41.718276	NaN	-44.591850
85.524518	72.167452	NaN	71.602260	13.357066	NaN	13.922258
73.551917	63.374226	NaN	71.015656	10.177690	NaN	2.536260
82.447159	48.802058	NaN	49.060249	33.645101	NaN	33.386910
63.216400	59.439753	NaN	43.536437	3.776646	NaN	19.679963
81.472914	70.741860	NaN	62.364166	10.731054	NaN	19.108748
77.484655	25.620128	NaN	46.740141	51.864527	NaN	30.744514
73.336630	24.420987	NaN	35.524379	48.915643	NaN	37.812250
15.504458	81.795656	NaN	78.713658	-66.291198	NaN	-63.209200
60.670345	89.250151	NaN	91.042641	-28.579806	NaN	-30.372297
86.456105	53.194022	NaN	60.688860	33.262083	NaN	25.767244
75.476586	79.832693	NaN	82.010502	-4.356107	NaN	-6.533915
90.587715	73.440995	NaN	73.743850	17.146720	NaN	16.843865
67.480391	78.557192	NaN	80.571693	-11.076801	NaN	-13.091302
91.076126	72.068668	NaN	71.162304	19.007458	NaN	19.913822
87.844619	81.326891	NaN	77.979859	6.517727	NaN	9.864760
85.843246	40.122909	NaN	57.879771	45.720337	NaN	27.963475
62.577141	59.571660	NaN	65.495029	3.005481	NaN	-2.917888
14.280363	75.935348	NaN	79.843177	-61.654985	NaN	-65.562814
58.577777	59.175897	NaN	60.269643	-0.598120	NaN	-1.691866
83.229718	70.388933	NaN	73.780298	12.840786	NaN	9.449420
89.940482	79.857781	NaN	77.935303	10.082701	NaN	12.005178
36.827057	46.282474	NaN	31.564698	-9.455417	NaN	5.262359
80.356681	58.470199	NaN	50.991921	21.886482	NaN	29.364760
71.546012	79.226451	NaN	80.670926	-7.680439	NaN	-9.124915
87.813217	75.297265	NaN	63.859687	12.515952	NaN	23.953531
17.087546	68.987079	NaN	70.919122	-51.899533	NaN	-53.831576
67.256418	38.859331	NaN	54.050804	28.397087	NaN	13.205615
78.910176	70.096427	NaN	76.445803	8.813749	NaN	2.464373
71.567720	68.277032	NaN	64.852240	3.290688	NaN	6.715479
45.662848	82.008017	NaN	81.047332	-36.345169	NaN	-35.384485
80.420168	75.832093	NaN	67.629288	4.588075	NaN	12.790880
64.883784	77.673516	NaN	78.765737	-12.789732	NaN	-13.881953
81.844755	61.638762	NaN	62.631927	20.205993	NaN	19.212828
82.315619	56.781211	NaN	58.194119	25.534408	NaN	24.121500
52.955023	84.324595	NaN	85.436301	-31.369572	NaN	-32.481278
61.620637	85.441395	NaN	87.676451	-23.820758	NaN	-26.055814
45.921578	80.117898	NaN	78.981169	-34.196320	NaN	-33.059591
41.101106	74.384241	NaN	77.734386	-33.283135	NaN	-36.633280
88.926948	51.159584	NaN	45.899800	37.767364	NaN	43.027148
36.030594	81.012630	NaN	85.306171	-44.982036	NaN	-49.275577
82.336835	62.688678	NaN	70.333147	19.648158	NaN	12.003688
40.147769	50.276965	NaN	56.004577	-10.129196	NaN	-15.856808
29.413005	50.241790	NaN	47.672539	-20.828785	NaN	-18.259534
28.709659	57.238130	NaN	51.611269	-28.528471	NaN	-22.901610
81.100064	66.094192	NaN	69.122955	15.005872	NaN	11.977109
55.863402	47.297908	NaN	49.953895	8.565494	NaN	5.909507
77.698753	68.281160	NaN	65.779665	9.417593	NaN	11.919088
82.411984	82.500224	NaN	85.217585	-0.088240	NaN	-2.805601
-3.048213	48.153483	NaN	54.528028	-51.201695	NaN	-57.576241
81.169270	51.217870	NaN	50.509692	29.951400	NaN	30.659579
54.060558	68.702546	NaN	69.526551	-14.641987	NaN	-15.465992
73.571571	69.657566	NaN	74.170145	3.914006	NaN	-0.598574
86.793578	75.819084	NaN	77.550838	10.974494	NaN	9.242740
47.796526	65.122717	NaN	60.902695	-17.326191	NaN	-13.106169
73.531458	68.745757	NaN	76.787221	4.785701	NaN	-3.255763
8.316737	52.960364	NaN	65.731480	-44.643627	NaN	-57.414743
80.946440	79.224630	NaN	80.787371	1.721810	NaN	0.159069
-15.399657	49.217469	NaN	69.508455	-64.617126	NaN	-84.908112
40.705773	72.868165	NaN	71.481635	-32.162392	NaN	-30.775862
80.275147	72.331913	NaN	71.085167	7.943233	NaN	9.189979
67.344230	72.223526	NaN	71.258821	-4.879296	NaN	-3.914591
52.850037	87.274998	NaN	88.364521	-34.424960	NaN	-35.514483
75.146928	60.732393	NaN	63.293639	14.414535	NaN	11.853289
70.498384	71.597111	NaN	71.643118	-1.098728	NaN	-1.144734
59.489866	63.559805	NaN	65.406888	-4.069938	NaN	-5.917021
64.726776	85.984194	NaN	88.297480	-21.257418	NaN	-23.570704
66.401085	63.158540	NaN	81.378867	3.242545	NaN	-14.977782
69.960182	64.566024	NaN	64.204882	5.394158	NaN	5.755300
91.172804	82.469073	NaN	79.678628	8.703731	NaN	11.494176
82.871400	37.819649	NaN	55.986628	45.051751	NaN	26.884771
68.552411	79.124557	NaN	81.385013	-10.572146	NaN	-12.832602
75.151631	71.283797	NaN	74.249311	3.867834	NaN	0.902320
89.735950	76.964049	NaN	79.182558	12.771901	NaN	10.553392
82.840753	65.966376	NaN	70.701778	16.874377	NaN	12.138975
56.563181	82.464478	NaN	81.851469	-25.901297	NaN	-25.288288
27.488849	72.169612	NaN	62.592380	-44.680762	NaN	-35.103531
89.827122	76.856910	NaN	72.423248	12.970212	NaN	17.403873
90.665716	69.286778	NaN	71.218491	21.378938	NaN	19.447225
37.668543	66.660729	NaN	74.390015	-28.992186	NaN	-36.721471
-17.410212	82.466278	NaN	79.343192	-99.876489	NaN	-96.753403
79.045923	80.201639	NaN	81.281200	-1.155716	NaN	-2.235276
15.165425	59.253610	NaN	63.745632	-44.088186	NaN	-48.580208
82.401033	52.362042	NaN	56.704951	30.038991	NaN	25.696082
55.985849	21.245093	NaN	31.214837	34.740756	NaN	24.771012
87.496015	60.608478	NaN	58.279123	26.887538	NaN	29.216892
32.481192	57.648476	NaN	42.554376	-25.167284	NaN	-10.073184
-135.548607	65.675017	NaN	78.679287	-201.223624	NaN	-214.227895
88.759164	85.830506	NaN	86.047400	2.928658	NaN	2.711763
45.787009	80.135906	NaN	83.096168	-34.348896	NaN	-37.309159
77.191921	73.007213	NaN	78.534025	4.184708	NaN	-1.342104
88.106271	79.494775	NaN	80.910032	8.611496	NaN	7.196239
61.324180	77.909545	NaN	81.774284	-16.585364	NaN	-20.450103
81.370699	55.351692	NaN	65.403150	26.019007	NaN	15.967550
74.902241	61.674613	NaN	67.091496	13.227628	NaN	7.810746
77.155747	45.738636	NaN	40.989626	31.417111	NaN	36.166121
89.618931	80.886886	NaN	82.306706	8.732045	NaN	7.312225
43.773034	83.479790	NaN	84.293034	-39.706756	NaN	-40.520000
58.441791	-7.326494	NaN	13.548510	65.768286	NaN	44.893281
82.920982	40.491619	NaN	35.979536	42.429363	NaN	46.941445
66.412193	79.215012	NaN	73.878596	-12.802819	NaN	-7.466403
55.378476	76.675773	NaN	80.151959	-21.297297	NaN	-24.773483
60.861493	56.650064	NaN	50.040166	4.211429	NaN	10.821326
63.892391	80.918610	NaN	74.026081	-17.026219	NaN	-10.133690
80.892877	82.750840	NaN	84.588541	-1.857964	NaN	-3.695664
74.486385	87.748593	NaN	88.501902	-13.262207	NaN	-14.015516
46.562582	64.740656	NaN	72.005457	-18.178074	NaN	-25.442876
81.486138	71.207258	NaN	71.928194	10.278881	NaN	9.557944
11.180840	63.177878	NaN	66.034413	-51.997038	NaN	-54.853572
81.551460	72.439320	NaN	77.558515	9.112139	NaN	3.992945
52.691021	48.426314	NaN	59.399362	4.264707	NaN	-6.708341
69.746025	72.602095	NaN	69.969739	-2.856070	NaN	-0.223714
64.367951	66.627393	NaN	62.106175	-2.259442	NaN	2.261775
82.687597	66.999915	NaN	69.030015	15.687682	NaN	13.657582
51.326023	65.866477	NaN	73.756672	-14.540454	NaN	-22.430649
76.790328	66.847748	NaN	73.559436	9.942580	NaN	3.230892
55.827504	3.197277	NaN	28.855813	52.630228	NaN	26.971691
85.265697	38.204424	NaN	23.928033	47.061273	NaN	61.337664
64.893984	38.938922	NaN	35.786665	25.955062	NaN	29.107320
39.324481	70.766799	NaN	68.016139	-31.442318	NaN	-28.691658
27.457430	77.507582	NaN	79.595999	-50.050151	NaN	-52.138568
74.931777	67.998257	NaN	77.441505	6.933520	NaN	-2.509728
59.270210	73.983721	NaN	75.776653	-14.713511	NaN	-16.506443
83.107785	75.739631	NaN	79.390832	7.368154	NaN	3.716954
53.794449	80.220595	NaN	80.773575	-26.426146	NaN	-26.979126
1.622603	74.891709	NaN	78.865321	-73.269106	NaN	-77.242718
80.300765	63.992170	NaN	66.814942	16.308596	NaN	13.485823
94.218695	81.685889	NaN	84.577356	12.532807	NaN	9.641339
73.389770	56.655136	NaN	58.554828	16.734634	NaN	14.834942
69.523493	78.564156	NaN	82.512555	-9.040663	NaN	-12.989061
68.108781	84.797702	NaN	82.529174	-16.688921	NaN	-14.420393
86.097424	63.018251	NaN	67.352412	23.079174	NaN	18.745012
53.950716	73.540593	NaN	70.359333	-19.589877	NaN	-16.408618
47.164723	68.766170	NaN	69.313804	-21.601447	NaN	-22.149081
72.405917	52.445831	NaN	51.152967	19.960086	NaN	21.252950
92.091745	57.494061	NaN	54.339140	34.597684	NaN	37.752605
81.903681	84.515415	NaN	89.632394	-2.611734	NaN	-7.728713
81.733099	60.580670	NaN	43.668608	21.152429	NaN	38.064491
96.081565	58.121198	NaN	65.941685	37.960367	NaN	30.139879
73.714682	33.814622	NaN	54.148257	39.900060	NaN	19.566425
44.599301	66.501270	NaN	67.261108	-21.901969	NaN	-22.661807
73.041248	82.974812	NaN	82.623333	-9.933564	NaN	-9.582085
59.252925	54.219560	NaN	51.368500	5.033365	NaN	7.884425
34.403155	59.235352	NaN	73.696459	-24.832197	NaN	-39.293304
82.353879	76.831831	NaN	76.879113	5.522048	NaN	5.474766
80.758365	72.918372	NaN	69.904754	7.839993	NaN	10.853610
45.899002	75.972271	NaN	77.231474	-30.073270	NaN	-31.332472
71.995022	89.794892	NaN	89.216706	-17.799870	NaN	-17.221683
36.613321	30.767686	NaN	34.209207	5.845635	NaN	2.404114
84.748417	5.140620	NaN	25.972247	79.607797	NaN	58.776170
84.759152	86.833452	NaN	89.681269	-2.074301	NaN	-4.922117
67.797966	53.571621	NaN	59.501065	14.226346	NaN	8.296901
68.843240	70.225891	NaN	72.386355	-1.382651	NaN	-3.543115
88.128699	63.235435	NaN	60.433098	24.893264	NaN	27.695601
72.977805	65.438028	NaN	63.374627	7.539777	NaN	9.603179
79.925299	73.124618	NaN	76.370447	6.800681	NaN	3.554852
60.580213	82.013033	NaN	78.845558	-21.432820	NaN	-18.265345
88.643819	43.982607	NaN	44.809283	44.661212	NaN	43.834536
84.734877	79.602322	NaN	77.968107	5.132555	NaN	6.766770
91.270221	87.004681	NaN	86.117619	4.265541	NaN	5.152603
69.339094	89.130888	NaN	85.492243	-19.791794	NaN	-16.153149
49.616537	63.092081	NaN	67.571926	-13.475544	NaN	-17.955389
66.885249	52.643454	NaN	38.986569	14.241794	NaN	27.898679
70.732322	75.717175	NaN	79.036941	-4.984853	NaN	-8.304619
80.291756	60.499891	NaN	61.963370	19.791865	NaN	18.328386
82.634551	33.715916	NaN	53.225480	48.918635	NaN	29.409071
65.058563	73.940561	NaN	64.224556	-8.881998	NaN	0.834007
48.409568	67.306455	NaN	65.575631	-18.896887	NaN	-17.166063
88.960066	75.305953	NaN	78.572381	13.654114	NaN	10.387685
85.306042	50.316141	NaN	74.991839	34.989901	NaN	10.314204
85.220938	81.921378	NaN	84.329906	3.299560	NaN	0.891032
85.189949	83.449094	NaN	75.828342	1.740855	NaN	9.361607
71.972031	45.622287	NaN	49.886958	26.349744	NaN	22.085073
20.714957	63.090393	NaN	70.961660	-42.375436	NaN	-50.246704
77.461835	80.986240	NaN	85.203302	-3.524405	NaN	-7.741467
76.336672	52.700497	NaN	61.633850	23.636175	NaN	14.702822
37.690920	87.850788	NaN	88.601787	-50.159868	NaN	-50.910867
82.562304	77.620332	NaN	77.140415	4.941972	NaN	5.421890
71.558621	68.862562	NaN	67.594836	2.696059	NaN	3.963785
68.534886	49.406965	NaN	44.692328	19.127921	NaN	23.842558
89.554014	47.577025	NaN	71.561623	41.976989	NaN	17.992391
44.782589	88.306847	NaN	89.708412	-43.524258	NaN	-44.925823
85.858009	74.787855	NaN	77.280766	11.070153	NaN	8.577242
79.130381	77.809526	NaN	77.099101	1.320855	NaN	2.031280
16.382082	64.696533	NaN	61.796561	-48.314452	NaN	-45.414480
84.901170	63.933643	NaN	67.607384	20.967528	NaN	17.293786
89.717196	83.735313	NaN	87.559630	5.981883	NaN	2.157566
86.408210	83.266358	NaN	79.925376	3.141852	NaN	6.482834
80.518719	59.930486	NaN	73.046425	20.588234	NaN	7.472295
85.856980	80.655635	NaN	85.045547	5.201346	NaN	0.811434
80.064366	52.632911	NaN	57.182349	27.431454	NaN	22.882017
74.681321	78.498125	NaN	76.234676	-3.816804	NaN	-1.553355
78.020224	73.031427	NaN	73.546419	4.988797	NaN	4.473805
34.650827	66.103222	NaN	65.763074	-31.452396	NaN	-31.112247
75.706536	85.734817	NaN	83.712563	-10.028282	NaN	-8.006027
-63.484920	49.215953	NaN	38.074385	-112.700873	NaN	-101.559305
76.282096	59.245421	NaN	57.176545	17.036676	NaN	19.105552
71.397570	51.355734	NaN	63.740818	20.041836	NaN	7.656752
54.438394	82.562271	NaN	84.430965	-28.123877	NaN	-29.992571
85.022599	45.029054	NaN	38.762935	39.993545	NaN	46.259664
81.378005	44.701487	NaN	57.167007	36.676518	NaN	24.210998
23.342213	89.216182	NaN	90.075109	-65.873969	NaN	-66.732896
95.052356	60.226713	NaN	67.343049	34.825643	NaN	27.709307
76.828701	50.705445	NaN	55.720035	26.123255	NaN	21.108666
70.041753	60.646778	NaN	61.229905	9.394974	NaN	8.811848
-53.455501	63.218544	NaN	70.074042	-116.674046	NaN	-123.529543
81.354777	60.866468	NaN	69.389084	20.488309	NaN	11.965694
61.683446	54.639969	NaN	50.927813	7.043477	NaN	10.755634
95.240032	64.687973	NaN	55.969545	30.552058	NaN	39.270486
84.103240	81.090276	NaN	85.113886	3.012965	NaN	-1.010646
72.579148	46.885475	NaN	49.500737	25.693672	NaN	23.078411
15.071248	72.989495	NaN	81.919728	-57.918247	NaN	-66.848480
80.210553	76.768140	NaN	79.260995	3.442413	NaN	0.949559
89.082153	76.772406	NaN	79.378963	12.309747	NaN	9.703189
83.815052	61.864915	NaN	61.612730	21.950136	NaN	22.202321
71.639343	31.022664	NaN	33.586128	40.616680	NaN	38.053216
68.783640	61.655883	NaN	69.372023	7.127756	NaN	-0.588383
41.094746	44.227176	NaN	35.861384	-3.132430	NaN	5.233362
60.987961	76.336123	NaN	77.639624	-15.348161	NaN	-16.651662
42.747231	71.248488	NaN	66.378166	-28.501257	NaN	-23.630935
54.485331	70.692717	NaN	77.328939	-16.207385	NaN	-22.843608
19.331091	64.745670	NaN	71.672315	-45.414580	NaN	-52.341224
87.368146	68.910357	NaN	68.504584	18.457789	NaN	18.863562
20.391343	47.871979	NaN	54.231251	-27.480636	NaN	-33.839908
69.092371	88.186961	NaN	87.600376	-19.094590	NaN	-18.508005
12.801253	78.225394	NaN	74.117650	-65.424141	NaN	-61.316397
48.903284	41.326880	NaN	24.013938	7.576404	NaN	24.889345
11.568497	60.334036	NaN	61.665153	-48.765539	NaN	-50.096656
66.258919	82.430539	NaN	79.625163	-16.171621	NaN	-13.366244
93.205972	25.960787	NaN	35.337731	67.245184	NaN	57.868241
81.135762	70.961443	NaN	73.883920	10.174319	NaN	7.251842
13.780880	63.238278	NaN	69.406622	-49.457398	NaN	-55.625742
78.989164	80.046182	NaN	79.314991	-1.057018	NaN	-0.325827
11.895877	78.765660	NaN	82.857292	-66.869782	NaN	-70.961415
82.018356	65.388903	NaN	68.347682	16.629452	NaN	13.670674
77.227648	63.196461	NaN	59.026636	14.031187	NaN	18.201012
71.592287	52.918023	NaN	51.586954	18.674264	NaN	20.005333
68.148323	81.399717	NaN	83.448663	-13.251394	NaN	-15.300340
46.717331	39.158021	NaN	30.076040	7.559310	NaN	16.641291
56.428893	68.923827	NaN	67.074087	-12.494934	NaN	-10.645194
73.110507	82.044637	NaN	71.162433	-8.934131	NaN	1.948074
88.223402	72.667404	NaN	67.626462	15.555997	NaN	20.596939
25.816985	84.459976	NaN	84.524074	-58.642991	NaN	-58.707089
83.294134	74.226294	NaN	74.902561	9.067840	NaN	8.391573
45.030761	38.725815	NaN	28.261965	6.304946	NaN	16.768795
78.370446	56.262217	NaN	62.468380	22.108229	NaN	15.902065
77.848767	65.932934	NaN	67.788152	11.915834	NaN	10.060615
75.749426	87.181110	NaN	85.876925	-11.431684	NaN	-10.127499
64.798177	67.758788	NaN	76.673326	-2.960610	NaN	-11.875149
62.474995	58.491388	NaN	72.422280	3.983607	NaN	-9.947285
72.285187	-53.335995	NaN	-45.812675	125.621182	NaN	118.097862
-57.761178	34.958968	NaN	44.333316	-92.720146	NaN	-102.094494
-7.991000	85.581013	NaN	88.128917	-93.572013	NaN	-96.119917
45.954148	37.088491	NaN	44.733472	8.865657	NaN	1.220677
83.971766	40.551457	NaN	52.759369	43.420309	NaN	31.212397
88.944445	76.706755	NaN	76.051558	12.237690	NaN	12.892886
92.670102	44.473230	NaN	54.136145	48.196872	NaN	38.533957
62.485508	72.772454	NaN	72.938209	-10.286946	NaN	-10.452701
86.473604	77.295139	NaN	80.366577	9.178465	NaN	6.107027
44.799098	77.669045	NaN	81.382102	-32.869947	NaN	-36.583004
71.287213	80.124310	NaN	83.389124	-8.837096	NaN	-12.101910
76.727799	64.109397	NaN	70.378446	12.618402	NaN	6.349352
82.963567	39.016249	NaN	31.906136	43.947317	NaN	51.057431
66.428307	77.381877	NaN	75.444378	-10.953571	NaN	-9.016071
47.033685	63.039408	NaN	73.460509	-16.005723	NaN	-26.426824
62.006347	64.370026	NaN	61.329288	-2.363679	NaN	0.677060
32.313294	86.784072	NaN	86.097338	-54.470777	NaN	-53.784043
73.774314	77.540533	NaN	73.870673	-3.766218	NaN	-0.096358
72.403095	60.753651	NaN	64.867838	11.649444	NaN	7.535257
60.636635	60.802295	NaN	64.456311	-0.165660	NaN	-3.819677
4.742905	77.581931	NaN	84.651450	-72.839025	NaN	-79.908545
57.849599	61.165019	NaN	58.973810	-3.315420	NaN	-1.124211
56.933432	74.767161	NaN	79.575756	-17.833729	NaN	-22.642324
54.604497	90.629127	NaN	91.602626	-36.024630	NaN	-36.998129
58.109033	75.910977	NaN	74.797833	-17.801944	NaN	-16.688800
61.063748	79.130381	NaN	79.246412	-18.066633	NaN	-18.182664
79.686149	70.372316	NaN	72.384232	9.313833	NaN	7.301917
4.527711	83.768658	NaN	84.942718	-79.240947	NaN	-80.415008
51.933808	53.659447	NaN	62.394490	-1.725639	NaN	-10.460681
79.533646	82.594945	NaN	80.946340	-3.061299	NaN	-1.412694
86.484819	69.600915	NaN	69.538765	16.883905	NaN	16.946054
89.204061	63.551184	NaN	60.471836	25.652878	NaN	28.732225
78.660430	41.028881	NaN	33.918962	37.631549	NaN	44.741467
83.068361	77.869947	NaN	69.502234	5.198415	NaN	13.566127
40.007828	45.240591	NaN	37.710124	-5.232764	NaN	2.297704
84.523322	77.763715	NaN	81.947645	6.759607	NaN	2.575677
84.489312	75.765174	NaN	78.299699	8.724138	NaN	6.189613
79.679863	69.729324	NaN	78.064380	9.950539	NaN	1.615483
30.487839	74.141911	NaN	68.877562	-43.654072	NaN	-38.389723
1.976446	50.552646	NaN	62.034056	-48.576200	NaN	-60.057610
64.852792	75.873152	NaN	73.442574	-11.020360	NaN	-8.589782
71.459416	54.833718	NaN	50.962239	16.625698	NaN	20.497176
68.661414	72.527020	NaN	71.108337	-3.865606	NaN	-2.446922
92.857057	76.421039	NaN	76.888063	16.436018	NaN	15.968994
7.277338	69.258708	NaN	70.493022	-61.981370	NaN	-63.215684
86.647271	56.507503	NaN	51.659889	30.139768	NaN	34.987382
65.523451	73.210233	NaN	68.234549	-7.686782	NaN	-2.711098
35.338208	83.400452	NaN	84.044545	-48.062243	NaN	-48.706337
81.259553	80.085822	NaN	80.512731	1.173732	NaN	0.746823
41.701342	43.245881	NaN	51.270476	-1.544539	NaN	-9.569135
73.304364	71.985536	NaN	83.784712	1.318828	NaN	-10.480348
84.785478	69.345777	NaN	77.461268	15.439701	NaN	7.324210
54.773395	80.815368	NaN	81.994617	-26.041973	NaN	-27.221222
56.703301	67.927149	NaN	72.799940	-11.223848	NaN	-16.096639
70.120230	72.848916	NaN	71.990391	-2.728686	NaN	-1.870161
88.148060	62.157460	NaN	57.568953	25.990600	NaN	30.579107
79.518993	70.998820	NaN	78.910160	8.520173	NaN	0.608833
73.813585	56.032524	NaN	56.118862	17.781061	NaN	17.694723
67.165823	76.532770	NaN	73.669115	-9.366948	NaN	-6.503292
51.599332	51.832182	NaN	48.330634	-0.232850	NaN	3.268698
92.272493	57.284542	NaN	67.177437	34.987952	NaN	25.095056
90.003556	55.092852	NaN	47.935807	34.910704	NaN	42.067750
96.312198	62.368766	NaN	66.215850	33.943431	NaN	30.096348
68.740731	58.356158	NaN	50.601114	10.384574	NaN	18.139617
42.236633	63.052488	NaN	68.981848	-20.815856	NaN	-26.745216
86.397888	55.742170	NaN	63.988402	30.655719	NaN	22.409486
49.117485	83.894819	NaN	84.576311	-34.777333	NaN	-35.458825
58.957632	25.343231	NaN	12.554803	33.614402	NaN	46.402829
87.104885	32.976251	NaN	27.266800	54.128635	NaN	59.838086
38.505119	89.232815	NaN	90.106366	-50.727696	NaN	-51.601248
87.301008	72.452805	NaN	72.312569	14.848203	NaN	14.988439
79.870950	83.230702	NaN	84.291782	-3.359752	NaN	-4.420832
91.148279	69.174968	NaN	72.916506	21.973311	NaN	18.231773
58.997797	61.114027	NaN	67.451713	-2.116230	NaN	-8.453916
59.528868	60.515412	NaN	51.639877	-0.986544	NaN	7.888990
53.165759	84.608225	NaN	84.318247	-31.442466	NaN	-31.152488
43.924090	74.882313	NaN	64.587270	-30.958223	NaN	-20.663180
58.683277	64.557731	NaN	66.807802	-5.874454	NaN	-8.124526
87.534481	49.729437	NaN	54.366990	37.805043	NaN	33.167491
89.161963	92.337566	NaN	91.800166	-3.175603	NaN	-2.638203
57.863139	75.510830	NaN	77.872106	-17.647691	NaN	-20.008967
75.501624	58.135428	NaN	58.854864	17.366196	NaN	16.646760
50.211972	65.090477	NaN	62.823847	-14.878505	NaN	-12.611874
68.054387	54.708757	NaN	62.835104	13.345630	NaN	5.219283
86.736970	62.871160	NaN	60.459259	23.865810	NaN	26.277711
91.533902	78.509950	NaN	76.678488	13.023953	NaN	14.855414
67.090743	56.121987	NaN	69.649610	10.968755	NaN	-2.558867
65.634067	56.312972	NaN	51.802784	9.321095	NaN	13.831283
72.701546	74.014294	NaN	69.803895	-1.312748	NaN	2.897650
45.980041	74.989595	NaN	67.940592	-29.009554	NaN	-21.960551
95.440941	70.898044	NaN	72.057097	24.542897	NaN	23.383844
3.846334	59.512224	NaN	71.630074	-55.665890	NaN	-67.783740
68.262930	73.291802	NaN	79.530476	-5.028872	NaN	-11.267546
70.065347	76.562597	NaN	77.515594	-6.497250	NaN	-7.450247
84.486005	75.015966	NaN	81.932519	9.470040	NaN	2.553486
87.135455	73.922142	NaN	75.931065	13.213313	NaN	11.204390
70.547951	68.199575	NaN	69.495299	2.348375	NaN	1.052651
76.027773	87.100966	NaN	84.968888	-11.073193	NaN	-8.941115
65.125440	43.974659	NaN	47.609409	21.150781	NaN	17.516031
80.716377	81.039756	NaN	82.394149	-0.323379	NaN	-1.677772
85.010406	59.173676	NaN	64.017049	25.836730	NaN	20.993357
19.971289	84.847190	NaN	88.801216	-64.875901	NaN	-68.829927
74.431326	61.502751	NaN	65.419205	12.928576	NaN	9.012121
90.493194	70.052768	NaN	79.691874	20.440426	NaN	10.801320
83.394133	29.313448	NaN	32.149010	54.080685	NaN	51.245123
86.181746	70.976982	NaN	72.445818	15.204764	NaN	13.735928
72.684429	72.438303	NaN	80.980823	0.246126	NaN	-8.296394
60.050830	76.850634	NaN	79.110132	-16.799803	NaN	-19.059302
78.645802	82.413587	NaN	81.881232	-3.767784	NaN	-3.235430
77.538665	75.240892	NaN	77.726444	2.297774	NaN	-0.187779
72.964424	37.280223	NaN	43.620430	35.684200	NaN	29.343993
56.014635	82.511289	NaN	80.086020	-26.496653	NaN	-24.071384
88.419265	92.590901	NaN	90.049826	-4.171637	NaN	-1.630561
75.784034	59.797586	NaN	73.343752	15.986448	NaN	2.440282
85.077965	75.592571	NaN	76.664950	9.485395	NaN	8.413015
44.945950	77.218035	NaN	78.652332	-32.272085	NaN	-33.706382
79.233292	73.528407	NaN	78.713758	5.704885	NaN	0.519534
77.367556	18.136750	NaN	14.580872	59.230806	NaN	62.786684
55.821001	72.096198	NaN	75.462178	-16.275197	NaN	-19.641177
57.049299	86.492074	NaN	86.092245	-29.442775	NaN	-29.042946
75.680021	59.333362	NaN	66.377509	16.346659	NaN	9.302512
35.178181	81.473325	NaN	86.694175	-46.295145	NaN	-51.515994
39.565914	76.541260	NaN	80.454470	-36.975345	NaN	-40.888556
83.652760	57.557793	NaN	51.816341	26.094967	NaN	31.836419
52.547973	69.110306	NaN	68.940290	-16.562333	NaN	-16.392318
60.652507	70.654001	NaN	76.626462	-10.001493	NaN	-15.973954
91.914030	78.778604	NaN	82.748073	13.135427	NaN	9.165958
68.215285	81.295096	NaN	75.924851	-13.079811	NaN	-7.709566
56.461648	43.559916	NaN	51.141833	12.901732	NaN	5.319814
68.631545	64.163172	NaN	73.431216	4.468373	NaN	-4.799671
85.567600	73.140539	NaN	76.479240	12.427061	NaN	9.088360
21.400221	65.959088	NaN	67.506672	-44.558867	NaN	-46.106451
92.657372	33.373461	NaN	47.640595	59.283911	NaN	45.016776
75.050940	72.063499	NaN	74.453995	2.987441	NaN	0.596945
75.077900	74.780254	NaN	69.585073	0.297647	NaN	5.492827
88.438113	73.830025	NaN	78.189025	14.608088	NaN	10.249088
56.895024	75.809560	NaN	79.831459	-18.914536	NaN	-22.936435
84.553733	71.086908	NaN	74.121407	13.466825	NaN	10.432326
39.937329	74.482872	NaN	69.075327	-34.545543	NaN	-29.137998
64.089484	66.461119	NaN	61.084281	-2.371635	NaN	3.005203
81.347081	84.584873	NaN	85.924544	-3.237792	NaN	-4.577462
70.446602	90.296424	NaN	90.200938	-19.849823	NaN	-19.754336
83.123781	62.266112	NaN	53.768835	20.857668	NaN	29.354946
45.022553	62.484692	NaN	64.783091	-17.462139	NaN	-19.760538
66.387545	57.670879	NaN	62.196159	8.716666	NaN	4.191386
85.489654	72.230019	NaN	69.860076	13.259635	NaN	15.629578
86.630094	61.630463	NaN	64.873697	24.999631	NaN	21.756397
-28.579993	73.323448	NaN	74.943788	-101.903441	NaN	-103.523780
77.134090	70.344262	NaN	76.617521	6.789829	NaN	0.516569
68.408056	70.942802	NaN	66.879576	-2.534746	NaN	1.528480
57.098466	81.786696	NaN	87.207867	-24.688230	NaN	-30.109401
59.971253	77.908441	NaN	79.486616	-17.937188	NaN	-19.515363
74.812722	62.609922	NaN	62.679175	12.202799	NaN	12.133547
90.631769	68.681242	NaN	66.778440	21.950527	NaN	23.853329
25.406179	85.033870	NaN	86.563488	-59.627691	NaN	-61.157309
90.132101	88.930574	NaN	85.692104	1.201527	NaN	4.439997
-135.751830	43.283313	NaN	64.034666	-179.035143	NaN	-199.786496
57.856175	59.421708	NaN	57.411989	-1.565533	NaN	0.444186
-57.734808	81.515292	NaN	78.903490	-139.250100	NaN	-136.638297
89.810730	77.746603	NaN	72.652954	12.064127	NaN	17.157776
65.926401	44.141446	NaN	45.859139	21.784956	NaN	20.067263
74.627733	51.569264	NaN	60.292821	23.058469	NaN	14.334913
52.198048	70.595981	NaN	66.903627	-18.397932	NaN	-14.705578
54.059742	79.277908	NaN	84.500312	-25.218165	NaN	-30.440569
76.701148	71.521579	NaN	71.315470	5.179569	NaN	5.385678
64.205225	70.242840	NaN	59.311510	-6.037615	NaN	4.893714
63.593861	85.478640	NaN	82.143513	-21.884779	NaN	-18.549652
78.406589	75.236254	NaN	69.460128	3.170336	NaN	8.946462
50.115637	50.934559	NaN	62.041957	-0.818922	NaN	-11.926320
89.894535	75.369342	NaN	71.968823	14.525193	NaN	17.925712
93.395974	61.052370	NaN	71.797641	32.343604	NaN	21.598333
67.044243	58.355484	NaN	71.005620	8.688759	NaN	-3.961377
78.707151	70.861371	NaN	74.099535	7.845781	NaN	4.607616
86.846933	39.543316	NaN	45.360589	47.303618	NaN	41.486345
61.143309	45.979704	NaN	42.479052	15.163606	NaN	18.664257
79.256344	10.828873	NaN	4.353343	68.427471	NaN	74.903001
73.961666	75.017322	NaN	75.164248	-1.055655	NaN	-1.202582
52.135860	53.124869	NaN	43.222803	-0.989009	NaN	8.913058
74.396081	79.092829	NaN	83.588612	-4.696748	NaN	-9.192531
69.245544	67.973984	NaN	67.471070	1.271559	NaN	1.774474
77.468673	83.975573	NaN	84.325192	-6.506900	NaN	-6.856519
91.102259	49.604949	NaN	44.905528	41.497309	NaN	46.196731
86.098123	72.548182	NaN	76.835943	13.549941	NaN	9.262180
80.475805	63.864971	NaN	75.985422	16.610834	NaN	4.490383
62.709645	52.872538	NaN	61.972522	9.837107	NaN	0.737124
83.711835	86.845604	NaN	85.620979	-3.133769	NaN	-1.909144
0.376304	73.675232	NaN	75.207695	-73.298928	NaN	-74.831391
78.786606	66.449897	NaN	71.222632	12.336709	NaN	7.563974
51.543888	77.734102	NaN	80.925145	-26.190213	NaN	-29.381256
73.794882	81.430999	NaN	81.484555	-7.636116	NaN	-7.689673
66.483316	82.955981	NaN	84.991551	-16.472665	NaN	-18.508235
76.470091	59.249435	NaN	69.885305	17.220656	NaN	6.584787
19.502290	60.954465	NaN	63.526440	-41.452175	NaN	-44.024150
6.611272	64.311726	NaN	62.727049	-57.700454	NaN	-56.115777
79.173936	56.163078	NaN	46.737676	23.010858	NaN	32.436259
91.567870	38.754406	NaN	55.433233	52.813464	NaN	36.134637
86.515222	60.135313	NaN	59.413681	26.379909	NaN	27.101541
68.469666	8.997413	NaN	15.978916	59.472254	NaN	52.490751
88.562748	73.769675	NaN	83.070089	14.793073	NaN	5.492659
75.602049	75.652772	NaN	76.938849	-0.050723	NaN	-1.336800
72.729662	79.097718	NaN	78.879941	-6.368055	NaN	-6.150279
86.216593	51.312900	NaN	49.989752	34.903693	NaN	36.226841
82.047862	73.990685	NaN	78.852935	8.057176	NaN	3.194927
79.140223	66.596283	NaN	58.711373	12.543940	NaN	20.428849
58.720569	70.673774	NaN	77.159470	-11.953205	NaN	-18.438901
66.384151	72.315836	NaN	78.290149	-5.931684	NaN	-11.905997
79.151243	72.548399	NaN	72.419982	6.602845	NaN	6.731261
52.222892	62.843642	NaN	72.109313	-10.620750	NaN	-19.886422
64.711038	59.425149	NaN	63.492487	5.285889	NaN	1.218551
83.872113	72.392505	NaN	75.245304	11.479608	NaN	8.626809
34.892720	74.762572	NaN	65.049053	-39.869852	NaN	-30.156333
-3.549476	81.208506	NaN	82.383291	-84.757982	NaN	-85.932767
30.646591	86.436936	NaN	88.682930	-55.790345	NaN	-58.036339
41.251633	73.972948	NaN	74.361129	-32.721315	NaN	-33.109496
74.517324	72.658718	NaN	73.246628	1.858606	NaN	1.270695
55.867076	48.855604	NaN	38.293170	7.011473	NaN	17.573906
59.794252	83.533839	NaN	85.507012	-23.739586	NaN	-25.712760
79.910452	61.571179	NaN	61.248914	18.339273	NaN	18.661538
67.815760	71.643857	NaN	77.530500	-3.828096	NaN	-9.714740
61.733595	60.522938	NaN	65.823693	1.210656	NaN	-4.090098
88.949907	71.085662	NaN	68.361895	17.864245	NaN	20.588013
92.276214	54.652101	NaN	65.238340	37.624112	NaN	27.037873
74.398802	73.280816	NaN	76.062025	1.117986	NaN	-1.663223
55.079246	62.292127	NaN	57.084418	-7.212882	NaN	-2.005172
62.379262	56.792361	NaN	57.255521	5.586901	NaN	5.123741
60.634440	59.966533	NaN	56.017599	0.667908	NaN	4.616841
33.834118	56.022239	NaN	59.437585	-22.188121	NaN	-25.603466
92.110069	86.243691	NaN	85.772937	5.866378	NaN	6.337132
67.441243	81.025064	NaN	85.249522	-13.583821	NaN	-17.808280
73.749141	44.423023	NaN	58.199595	29.326118	NaN	15.549546
66.478705	32.429138	NaN	40.996712	34.049567	NaN	25.481993
-15.674676	72.528369	NaN	77.374926	-88.203044	NaN	-93.049602
62.744585	62.788406	NaN	60.386644	-0.043821	NaN	2.357941
74.915956	69.937958	NaN	69.688138	4.977998	NaN	5.227818
95.880037	63.816434	NaN	68.715253	32.063604	NaN	27.164784
67.232784	77.231283	NaN	81.652906	-9.998499	NaN	-14.420122
71.171233	86.803462	NaN	84.895265	-15.632229	NaN	-13.724032
54.784499	73.712717	NaN	73.999387	-18.928218	NaN	-19.214888
47.720689	3.990629	NaN	10.755035	43.730060	NaN	36.965655
67.301102	43.607924	NaN	50.803797	23.693178	NaN	16.497304
80.024984	77.351225	NaN	83.090990	2.673759	NaN	-3.066006
85.455105	74.319061	NaN	77.421085	11.136044	NaN	8.034020
85.997511	32.575015	NaN	31.380485	53.422496	NaN	54.617026
78.657457	78.956617	NaN	77.082744	-0.299160	NaN	1.574713
76.704737	82.147312	NaN	84.508133	-5.442576	NaN	-7.803397
85.996800	74.968361	NaN	67.897522	11.028439	NaN	18.099279
85.252294	73.313205	NaN	74.471090	11.939089	NaN	10.781204
62.530013	87.282576	NaN	87.488132	-24.752564	NaN	-24.958119
36.398946	72.167428	NaN	74.743715	-35.768482	NaN	-38.344769
66.188443	71.908412	NaN	69.973840	-5.719969	NaN	-3.785397
72.756490	62.239187	NaN	64.306179	10.517302	NaN	8.450311
60.886991	78.266001	NaN	80.046541	-17.379010	NaN	-19.159550
35.682407	23.980209	NaN	27.903021	11.702198	NaN	7.779386
51.023364	80.773180	NaN	82.598952	-29.749816	NaN	-31.575587
80.459921	50.189000	NaN	53.089231	30.270921	NaN	27.370690
66.553395	56.339722	NaN	57.854614	10.213673	NaN	8.698781
62.631413	83.428582	NaN	82.390410	-20.797169	NaN	-19.758997
74.900179	53.325034	NaN	62.008981	21.575145	NaN	12.891198
66.403088	79.085873	NaN	73.233617	-12.682785	NaN	-6.830529
35.778053	21.161374	NaN	30.959307	14.616679	NaN	4.818746
89.495021	71.980145	NaN	76.489105	17.514876	NaN	13.005916
57.956302	74.148909	NaN	60.492028	-16.192607	NaN	-2.535726
70.384933	32.396021	NaN	31.723973	37.988912	NaN	38.660960
83.386516	70.336455	NaN	63.056393	13.050061	NaN	20.330123
93.900726	42.042977	NaN	37.678896	51.857749	NaN	56.221830
69.978489	88.487337	NaN	88.517019	-18.508848	NaN	-18.538530
61.838435	80.073286	NaN	79.145172	-18.234851	NaN	-17.306737
34.405253	76.339305	NaN	75.425976	-41.934053	NaN	-41.020723
75.693459	41.975709	NaN	38.272038	33.717750	NaN	37.421421
70.507970	84.129073	NaN	79.510324	-13.621103	NaN	-9.002354
67.676205	67.753593	NaN	76.220137	-0.077388	NaN	-8.543932
91.384471	58.204104	NaN	54.421920	33.180368	NaN	36.962551
79.219777	64.237709	NaN	64.401560	14.982068	NaN	14.818217
86.201263	76.783670	NaN	77.839028	9.417592	NaN	8.362235
-4.242975	67.676887	NaN	68.183851	-71.919862	NaN	-72.426826
-30.457027	73.884391	NaN	73.487825	-104.341419	NaN	-103.944853
41.719903	78.713926	NaN	75.853363	-36.994023	NaN	-34.133460
52.210471	71.235459	NaN	64.766983	-19.024988	NaN	-12.556511
81.604902	68.320481	NaN	73.875260	13.284422	NaN	7.729643
49.276513	76.105902	NaN	79.067664	-26.829389	NaN	-29.791151
64.486447	47.815743	NaN	57.875645	16.670704	NaN	6.610802
51.695390	50.879609	NaN	54.894220	0.815781	NaN	-3.198830
77.820156	59.079138	NaN	64.773319	18.741018	NaN	13.046837
74.402247	64.643369	NaN	70.023361	9.758878	NaN	4.378886
81.281405	74.751623	NaN	78.594715	6.529782	NaN	2.686690
87.016711	51.589261	NaN	66.532285	35.427450	NaN	20.484425
86.673031	82.467727	NaN	88.811981	4.205305	NaN	-2.138949
86.257291	75.425873	NaN	71.492658	10.831417	NaN	14.764633
31.555576	48.235257	NaN	40.135258	-16.679681	NaN	-8.579682
70.651820	57.584797	NaN	62.795446	13.067023	NaN	7.856374
41.531722	57.465639	NaN	65.830979	-15.933918	NaN	-24.299257
80.430683	71.223600	NaN	69.547996	9.207083	NaN	10.882687
65.366897	77.586098	NaN	78.788466	-12.219201	NaN	-13.421569
93.371648	56.286225	NaN	53.190621	37.085423	NaN	40.181027
54.553033	61.749819	NaN	66.963376	-7.196786	NaN	-12.410342
49.063551	87.845754	NaN	86.436442	-38.782202	NaN	-37.372890
20.187608	68.642904	NaN	67.084730	-48.455296	NaN	-46.897122
93.016220	62.056960	NaN	64.960340	30.959260	NaN	28.055880
54.034890	76.607697	NaN	72.099931	-22.572808	NaN	-18.065041
68.177375	59.577993	NaN	72.078978	8.599381	NaN	-3.901603
76.690643	61.373982	NaN	64.919404	15.316661	NaN	11.771239
78.025215	70.652693	NaN	66.445296	7.372522	NaN	11.579919
42.329424	79.467912	NaN	78.589348	-37.138487	NaN	-36.259924
82.535457	76.310796	NaN	76.982077	6.224661	NaN	5.553380
82.553330	57.444606	NaN	63.207365	25.108723	NaN	19.345965
75.587141	77.475487	NaN	88.524249	-1.888346	NaN	-12.937107
76.749373	58.982344	NaN	67.286258	17.767029	NaN	9.463115
56.676107	77.685573	NaN	78.315060	-21.009466	NaN	-21.638953
83.176520	83.236938	NaN	79.035216	-0.060418	NaN	4.141304
42.462400	52.545112	NaN	57.597411	-10.082712	NaN	-15.135011
84.860742	15.235465	NaN	32.031421	69.625277	NaN	52.829321
64.965582	80.659624	NaN	78.615163	-15.694042	NaN	-13.649581
54.297721	76.951594	NaN	73.474381	-22.653873	NaN	-19.176660
60.827964	43.276459	NaN	49.742547	17.551505	NaN	11.085417
59.634366	28.632782	NaN	36.951831	31.001584	NaN	22.682535
50.201542	72.136019	NaN	79.912216	-21.934477	NaN	-29.710674
87.271134	75.867239	NaN	76.694730	11.403896	NaN	10.576404
37.887598	42.711327	NaN	55.572637	-4.823729	NaN	-17.685039
71.467406	73.591891	NaN	83.794677	-2.124485	NaN	-12.327270
20.891358	55.010994	NaN	63.058499	-34.119635	NaN	-42.167141
54.756863	76.008995	NaN	68.773089	-21.252132	NaN	-14.016226
80.155889	73.368077	NaN	63.434040	6.787813	NaN	16.721849
68.296180	84.685775	NaN	77.948314	-16.389595	NaN	-9.652135
74.112477	49.517893	NaN	54.408338	24.594584	NaN	19.704139
81.792462	74.465988	NaN	77.216876	7.326474	NaN	4.575586
67.867023	76.403817	NaN	78.284681	-8.536794	NaN	-10.417658
89.201743	51.440416	NaN	51.392939	37.761326	NaN	37.808804
77.324140	43.945799	NaN	56.536422	33.378341	NaN	20.787718
84.120686	69.255591	NaN	72.372384	14.865095	NaN	11.748302
94.722096	78.447665	NaN	80.800336	16.274431	NaN	13.921761
76.309171	44.190214	NaN	59.782923	32.118957	NaN	16.526248
37.539591	85.733071	NaN	85.241199	-48.193480	NaN	-47.701609
79.113825	55.560460	NaN	61.098539	23.553365	NaN	18.015286
84.918211	65.127816	NaN	67.346563	19.790395	NaN	17.571648
37.520190	74.079352	NaN	71.233978	-36.559162	NaN	-33.713788
18.136569	80.217104	NaN	81.318183	-62.080534	NaN	-63.181614
82.676294	78.836921	NaN	82.896645	3.839373	NaN	-0.220350
60.418208	40.250446	NaN	47.119441	20.167763	NaN	13.298767
43.919614	74.446276	NaN	75.511136	-30.526662	NaN	-31.591522
75.225780	69.900363	NaN	74.494711	5.325417	NaN	0.731069
80.102711	78.505598	NaN	77.051791	1.597113	NaN	3.050920
81.163840	64.625988	NaN	73.949367	16.537852	NaN	7.214473
73.700638	57.731882	NaN	59.763450	15.968756	NaN	13.937189
87.297907	74.993398	NaN	78.661440	12.304509	NaN	8.636466
81.822519	82.646831	NaN	83.329597	-0.824311	NaN	-1.507078
65.433474	69.934806	NaN	77.308977	-4.501332	NaN	-11.875503
44.367211	78.558796	NaN	76.425736	-34.191585	NaN	-32.058524
16.340509	75.012769	NaN	76.977416	-58.672259	NaN	-60.636906
78.814114	71.815188	NaN	66.969847	6.998927	NaN	11.844267
-12.013367	82.314127	NaN	79.711501	-94.327494	NaN	-91.724867
82.099864	46.916642	NaN	25.533999	35.183222	NaN	56.565865
27.057312	45.260438	NaN	36.659748	-18.203126	NaN	-9.602436
70.032421	80.801012	NaN	84.891421	-10.768591	NaN	-14.859000
79.592061	66.615054	NaN	74.509954	12.977008	NaN	5.082108
48.761507	57.921883	NaN	56.484227	-9.160376	NaN	-7.722720
72.582510	65.104915	NaN	60.530700	7.477595	NaN	12.051809
67.211332	48.726494	NaN	57.482435	18.484838	NaN	9.728896
85.304480	77.492642	NaN	76.014321	7.811838	NaN	9.290159
64.829516	71.387535	NaN	76.582802	-6.558019	NaN	-11.753287
89.415438	88.208117	NaN	88.513877	1.207322	NaN	0.901561
86.897833	74.766456	NaN	77.828925	12.131378	NaN	9.068909
36.036676	43.769440	NaN	31.229062	-7.732764	NaN	4.807614
57.205817	77.940578	NaN	76.864829	-20.734761	NaN	-19.659012
70.837023	70.153091	NaN	70.207656	0.683932	NaN	0.629367
71.703610	86.660279	NaN	86.856921	-14.956669	NaN	-15.153311
85.269267	74.486414	NaN	68.707469	10.782854	NaN	16.561799
87.163977	82.048143	NaN	79.181864	5.115834	NaN	7.982113
74.936734	88.252108	NaN	88.561351	-13.315374	NaN	-13.624617
92.186199	70.358714	NaN	74.903728	21.827485	NaN	17.282471
45.338217	67.714873	NaN	73.372420	-22.376656	NaN	-28.034204
72.532566	69.781722	NaN	70.454474	2.750844	NaN	2.078092
74.175195	78.457963	NaN	79.864511	-4.282769	NaN	-5.689317
79.790351	73.479737	NaN	80.801109	6.310614	NaN	-1.010758
54.939735	62.743256	NaN	71.828016	-7.803521	NaN	-16.888280
89.981576	65.626861	NaN	67.671199	24.354715	NaN	22.310377
63.146766	57.857900	NaN	54.337096	5.288867	NaN	8.809670
89.557613	28.819952	NaN	20.540942	60.737661	NaN	69.016671
61.105250	90.805993	NaN	86.598885	-29.700743	NaN	-25.493635
75.988304	69.343669	NaN	76.696782	6.644635	NaN	-0.708478
65.156569	85.526775	NaN	84.438141	-20.370206	NaN	-19.281572
64.251468	57.044941	NaN	58.483087	7.206527	NaN	5.768381
80.045814	77.005960	NaN	72.724274	3.039854	NaN	7.321540
-32.558565	57.420860	NaN	64.117975	-89.979425	NaN	-96.676540
-25.230202	56.720645	NaN	63.381712	-81.950848	NaN	-88.611915
91.754772	70.735554	NaN	70.147730	21.019218	NaN	21.607042
77.078640	77.939040	NaN	80.444646	-0.860400	NaN	-3.366007
60.432965	54.809715	NaN	61.846721	5.623251	NaN	-1.413756
89.398338	75.542905	NaN	76.182021	13.855433	NaN	13.216317
82.231753	70.069408	NaN	64.707359	12.162345	NaN	17.524395
90.634782	84.550398	NaN	85.996277	6.084384	NaN	4.638505
10.712506	52.064416	NaN	56.838454	-41.351910	NaN	-46.125948
29.568849	88.925536	NaN	91.870137	-59.356687	NaN	-62.301288
91.006329	76.295933	NaN	73.884898	14.710396	NaN	17.121431
65.860707	81.453562	NaN	80.429907	-15.592854	NaN	-14.569200
66.265618	60.603681	NaN	54.315591	5.661936	NaN	11.950027
42.911403	78.685155	NaN	77.718426	-35.773752	NaN	-34.807023
69.909303	87.177970	NaN	79.816484	-17.268667	NaN	-9.907182
57.326409	57.074791	NaN	59.522028	0.251618	NaN	-2.195619
73.879009	54.997179	NaN	64.865978	18.881830	NaN	9.013030
94.126328	59.747352	NaN	64.701240	34.378976	NaN	29.425087
92.041030	51.865672	NaN	41.061641	40.175358	NaN	50.979388
57.582606	48.878632	NaN	53.267025	8.703974	NaN	4.315581
17.496184	86.321679	NaN	83.612488	-68.825495	NaN	-66.116304
89.433617	73.042694	NaN	73.388399	16.390922	NaN	16.045218
85.173759	49.252802	NaN	60.616644	35.920958	NaN	24.557116
68.680734	58.156074	NaN	56.288076	10.524660	NaN	12.392657
61.272249	43.914579	NaN	51.327359	17.357670	NaN	9.944890
48.572842	73.087548	NaN	66.219900	-24.514706	NaN	-17.647058
71.510740	82.804440	NaN	80.235705	-11.293701	NaN	-8.724965
77.786987	83.549555	NaN	83.584102	-5.762568	NaN	-5.797115
58.163466	74.931577	NaN	72.870987	-16.768112	NaN	-14.707521
77.054012	59.710815	NaN	64.289484	17.343197	NaN	12.764528
47.770775	79.741398	NaN	84.602351	-31.970623	NaN	-36.831577
50.201742	75.631701	NaN	83.405120	-25.429959	NaN	-33.203378
49.726619	59.095553	NaN	66.465462	-9.368934	NaN	-16.738842
76.110945	91.782205	NaN	90.543656	-15.671259	NaN	-14.432711
77.024885	53.560142	NaN	42.646000	23.464743	NaN	34.378885
71.683413	52.278144	NaN	53.912783	19.405269	NaN	17.770630
69.962024	64.323184	NaN	61.110693	5.638840	NaN	8.851331
64.093694	75.082914	NaN	67.455220	-10.989220	NaN	-3.361526
65.457009	74.341394	NaN	78.241041	-8.884385	NaN	-12.784032
79.211404	72.734746	NaN	73.480774	6.476659	NaN	5.730630
90.766946	72.082085	NaN	78.635500	18.684860	NaN	12.131446
73.369108	69.704908	NaN	73.027151	3.664200	NaN	0.341956
91.238993	28.723513	NaN	25.038328	62.515480	NaN	66.200665
64.502686	76.241041	NaN	79.707936	-11.738356	NaN	-15.205250
72.519171	53.420351	NaN	58.838899	19.098820	NaN	13.680272
77.100833	70.405819	NaN	74.066912	6.695014	NaN	3.033920
62.673163	69.275013	NaN	74.891341	-6.601850	NaN	-12.218179
62.841077	88.593005	NaN	86.891121	-25.751928	NaN	-24.050043
81.620398	66.077131	NaN	61.729168	15.543267	NaN	19.891230
66.940157	89.668127	NaN	90.888473	-22.727970	NaN	-23.948315
73.212399	67.547698	NaN	73.494654	5.664701	NaN	-0.282255
86.782972	74.217344	NaN	74.819073	12.565628	NaN	11.963899
84.506667	74.183540	NaN	74.011294	10.323126	NaN	10.495373
84.306265	72.746402	NaN	77.059302	11.559863	NaN	7.246963
67.488140	79.128149	NaN	74.108820	-11.640009	NaN	-6.620680
57.802009	85.818374	NaN	87.264737	-28.016366	NaN	-29.462728
71.157561	57.911012	NaN	56.424509	13.246549	NaN	14.733052
8.561604	59.757873	NaN	51.793144	-51.196269	NaN	-43.231541
86.661301	77.342070	NaN	72.462158	9.319231	NaN	14.199143
32.068501	50.840737	NaN	60.657355	-18.772237	NaN	-28.588854
51.204308	63.292229	NaN	53.923083	-12.087921	NaN	-2.718776
79.212191	69.755866	NaN	68.519670	9.456325	NaN	10.692521
69.118262	85.630098	NaN	90.583358	-16.511836	NaN	-21.465096
75.286433	77.644873	NaN	78.821595	-2.358440	NaN	-3.535162
50.857176	43.611111	NaN	58.669917	7.246065	NaN	-7.812742
82.915473	75.105954	NaN	76.063869	7.809519	NaN	6.851604
47.165537	80.067698	NaN	75.764104	-32.902161	NaN	-28.598567
76.401662	70.752462	NaN	77.048883	5.649200	NaN	-0.647220
94.441645	39.117346	NaN	62.690182	55.324300	NaN	31.751464
72.965605	76.347122	NaN	72.682972	-3.381517	NaN	0.282633
82.714419	70.592202	NaN	64.884904	12.122217	NaN	17.829515
72.635717	83.782458	NaN	87.785267	-11.146741	NaN	-15.149550
60.696614	82.581386	NaN	86.897029	-21.884772	NaN	-26.200416
70.031809	81.476440	NaN	83.098675	-11.444631	NaN	-13.066866
82.730992	81.142289	NaN	84.798547	1.588703	NaN	-2.067556
46.656754	53.831960	NaN	52.707891	-7.175205	NaN	-6.051137
58.603733	73.779621	NaN	77.670662	-15.175888	NaN	-19.066930
63.954157	73.147209	NaN	80.939885	-9.193052	NaN	-16.985729
55.900868	81.422222	NaN	81.551433	-25.521354	NaN	-25.650565
81.136847	56.630192	NaN	62.028177	24.506655	NaN	19.108670
75.743462	71.494917	NaN	68.590903	4.248545	NaN	7.152558
96.655602	78.956198	NaN	81.305527	17.699404	NaN	15.350075
