# Supplementary material for: Combined Influences of Model Choice, Data Quality, and Data Quantity When Estimating Population Trends
Source: PLoS One. 2015 Jul 15;10(7):e0132255. doi: 10.1371/journal.pone.0132255 (PMC4503393; doi:10.1371/journal.pone.0132255)
Supplement: S1 Dataset — Files are organized by model type and by the input lambda value. (ZIP) [file pone.0132255.s002.zip › Hypothetical LH/sims_lambda_0_9/simulationOutput_0.9_0_0.5_0_50.xls]

Percent_Decline_True	Median_Percent_Decline_Matrix	Median_Percent_Decline_Matrix_stable	Median_Percent_Decline_Scalar	Difference_True_Matrix	Difference_True_Matrix_Stable	Difference_True_Scalar
46.289468	75.394575	NaN	77.967308	-29.105107	NaN	-31.677840
40.985740	72.461042	NaN	75.718301	-31.475301	NaN	-34.732561
66.236143	79.585818	NaN	82.634818	-13.349675	NaN	-16.398675
74.885218	72.033438	NaN	78.321054	2.851780	NaN	-3.435836
78.714836	81.154486	NaN	80.012759	-2.439651	NaN	-1.297923
17.170650	59.605185	NaN	69.519163	-42.434535	NaN	-52.348513
30.410824	67.344059	NaN	70.586105	-36.933235	NaN	-40.175282
87.006903	67.765868	NaN	69.505240	19.241035	NaN	17.501663
58.147241	49.265502	NaN	58.214049	8.881739	NaN	-0.066808
52.661854	71.994142	NaN	72.750775	-19.332288	NaN	-20.088921
77.378938	71.469880	NaN	76.650768	5.909058	NaN	0.728170
95.113658	49.092443	NaN	50.020238	46.021215	NaN	45.093421
71.504948	87.696615	NaN	86.685613	-16.191667	NaN	-15.180665
67.487648	78.803384	NaN	79.169838	-11.315736	NaN	-11.682190
64.871441	57.891537	NaN	60.001576	6.979904	NaN	4.869866
93.996151	61.594558	NaN	65.275571	32.401593	NaN	28.720580
81.957651	67.324968	NaN	71.126135	14.632683	NaN	10.831516
92.064885	82.453208	NaN	83.695953	9.611676	NaN	8.368932
87.674402	71.773197	NaN	73.932752	15.901204	NaN	13.741650
16.309222	61.004937	NaN	64.081561	-44.695715	NaN	-47.772339
66.984313	75.886757	NaN	80.299160	-8.902444	NaN	-13.314847
60.266730	73.962826	NaN	75.032640	-13.696096	NaN	-14.765909
58.941096	75.709181	NaN	80.891376	-16.768085	NaN	-21.950280
72.043227	46.579254	NaN	39.500551	25.463973	NaN	32.542676
79.947378	71.382711	NaN	71.224035	8.564668	NaN	8.723343
53.546881	79.871299	NaN	82.987324	-26.324419	NaN	-29.440444
90.221045	53.992997	NaN	50.986762	36.228047	NaN	39.234282
61.296849	66.114485	NaN	68.638072	-4.817637	NaN	-7.341224
82.636715	63.811733	NaN	65.562169	18.824982	NaN	17.074545
78.400853	58.991604	NaN	60.418217	19.409248	NaN	17.982636
64.624196	71.211247	NaN	74.330215	-6.587051	NaN	-9.706019
46.026075	67.566837	NaN	68.017367	-21.540762	NaN	-21.991292
48.337560	60.399070	NaN	61.251060	-12.061511	NaN	-12.913500
86.434165	66.912042	NaN	70.867642	19.522123	NaN	15.566523
51.942223	63.820592	NaN	65.160086	-11.878370	NaN	-13.217863
69.557968	69.678423	NaN	74.618523	-0.120455	NaN	-5.060555
81.521819	62.459987	NaN	65.256280	19.061832	NaN	16.265539
72.237775	56.124357	NaN	56.058210	16.113418	NaN	16.179565
79.789397	82.521703	NaN	83.695595	-2.732306	NaN	-3.906198
54.573886	76.665905	NaN	74.407341	-22.092019	NaN	-19.833454
82.664402	67.384712	NaN	66.124357	15.279690	NaN	16.540045
47.135306	84.170911	NaN	84.399054	-37.035604	NaN	-37.263748
76.929645	70.664148	NaN	73.325712	6.265497	NaN	3.603933
87.261901	66.786907	NaN	68.208360	20.474994	NaN	19.053541
72.363577	67.570773	NaN	70.677927	4.792803	NaN	1.685649
88.779793	70.446912	NaN	71.868119	18.332881	NaN	16.911674
36.377715	72.760453	NaN	76.652532	-36.382738	NaN	-40.274817
60.899559	79.694582	NaN	83.191211	-18.795023	NaN	-22.291652
51.264697	72.511171	NaN	73.669550	-21.246473	NaN	-22.404853
76.598462	74.888217	NaN	78.077707	1.710245	NaN	-1.479245
66.214532	74.370679	NaN	74.783097	-8.156147	NaN	-8.568566
90.626281	84.091359	NaN	85.805290	6.534922	NaN	4.820992
64.702161	64.348284	NaN	70.204271	0.353878	NaN	-5.502110
74.912511	70.664907	NaN	71.203822	4.247603	NaN	3.708689
64.147331	71.664197	NaN	74.206309	-7.516866	NaN	-10.058978
43.729000	46.874172	NaN	42.281769	-3.145172	NaN	1.447232
84.394886	76.730860	NaN	79.804723	7.664026	NaN	4.590163
26.965793	58.953337	NaN	58.246080	-31.987544	NaN	-31.280287
75.940683	68.221259	NaN	65.642501	7.719423	NaN	10.298181
84.377960	72.176164	NaN	76.558676	12.201795	NaN	7.819284
71.586582	70.739241	NaN	71.943593	0.847341	NaN	-0.357011
52.811086	56.135673	NaN	59.058322	-3.324587	NaN	-6.247236
64.878144	61.807533	NaN	67.006790	3.070611	NaN	-2.128646
94.579825	75.364510	NaN	77.779492	19.215314	NaN	16.800333
80.509857	44.668752	NaN	45.221802	35.841105	NaN	35.288056
78.124540	81.642295	NaN	85.018229	-3.517755	NaN	-6.893689
76.116207	65.049815	NaN	63.732002	11.066392	NaN	12.384205
53.701252	84.729759	NaN	83.333960	-31.028507	NaN	-29.632708
70.567929	72.205478	NaN	78.195982	-1.637548	NaN	-7.628052
71.536775	74.374173	NaN	76.832029	-2.837398	NaN	-5.295254
26.680685	76.024117	NaN	74.099743	-49.343432	NaN	-47.419059
92.521075	63.820712	NaN	71.542012	28.700362	NaN	20.979063
83.292207	62.170678	NaN	64.819682	21.121529	NaN	18.472524
76.416138	76.396190	NaN	71.620658	0.019948	NaN	4.795480
56.482101	66.781564	NaN	72.491209	-10.299463	NaN	-16.009108
87.965582	79.074209	NaN	78.755515	8.891373	NaN	9.210067
55.506878	72.416263	NaN	75.050613	-16.909386	NaN	-19.543736
64.502565	68.099907	NaN	65.628323	-3.597342	NaN	-1.125758
64.112887	80.793869	NaN	80.672436	-16.680981	NaN	-16.559549
69.086563	64.905637	NaN	64.262635	4.180926	NaN	4.823927
25.212464	74.387931	NaN	78.608922	-49.175467	NaN	-53.396458
66.679160	69.867385	NaN	68.850095	-3.188225	NaN	-2.170935
53.721845	70.851562	NaN	71.478321	-17.129718	NaN	-17.756477
59.283276	86.035408	NaN	82.536937	-26.752131	NaN	-23.253661
92.796712	70.896119	NaN	73.590990	21.900593	NaN	19.205722
67.338097	63.930757	NaN	71.326943	3.407340	NaN	-3.988847
47.631084	82.256477	NaN	83.040130	-34.625393	NaN	-35.409046
80.700163	60.795590	NaN	67.885191	19.904573	NaN	12.814972
65.109572	74.625823	NaN	79.224078	-9.516250	NaN	-14.114506
73.429658	71.011953	NaN	74.567919	2.417704	NaN	-1.138261
67.433222	71.688507	NaN	76.487163	-4.255285	NaN	-9.053941
44.932517	81.408798	NaN	80.747751	-36.476282	NaN	-35.815234
82.406196	70.066649	NaN	72.860575	12.339547	NaN	9.545621
-2.981183	74.892896	NaN	71.496681	-77.874079	NaN	-74.477864
81.962914	60.033854	NaN	63.276543	21.929060	NaN	18.686371
78.072987	56.997038	NaN	64.241022	21.075949	NaN	13.831964
54.728817	67.655273	NaN	69.966502	-12.926456	NaN	-15.237686
71.382748	71.822818	NaN	73.682155	-0.440070	NaN	-2.299406
83.191885	75.247765	NaN	79.666562	7.944120	NaN	3.525324
76.130523	51.274869	NaN	31.604793	24.855654	NaN	44.525730
75.143487	62.725465	NaN	62.815893	12.418022	NaN	12.327594
82.100377	55.233941	NaN	47.511516	26.866437	NaN	34.588861
83.752056	55.348476	NaN	49.329992	28.403580	NaN	34.422064
40.128397	70.878587	NaN	72.815967	-30.750190	NaN	-32.687570
-10.312850	65.690692	NaN	70.480634	-76.003542	NaN	-80.793484
72.477830	76.187308	NaN	81.797330	-3.709478	NaN	-9.319500
31.407896	64.917961	NaN	63.758043	-33.510064	NaN	-32.350147
82.168398	69.063393	NaN	69.652048	13.105005	NaN	12.516350
84.200125	70.472664	NaN	75.136109	13.727461	NaN	9.064016
91.881889	74.785953	NaN	81.009840	17.095936	NaN	10.872050
4.178889	50.894562	NaN	50.090690	-46.715673	NaN	-45.911801
91.843034	62.598481	NaN	61.817258	29.244553	NaN	30.025775
76.283329	76.824735	NaN	76.878935	-0.541406	NaN	-0.595606
73.225571	72.126766	NaN	72.969561	1.098805	NaN	0.256010
77.294419	53.483435	NaN	56.343334	23.810983	NaN	20.951084
48.841083	69.297594	NaN	71.374220	-20.456512	NaN	-22.533138
-3.216509	68.701501	NaN	73.872258	-71.918010	NaN	-77.088767
81.713964	59.733373	NaN	59.273546	21.980591	NaN	22.440418
16.573334	68.640119	NaN	68.388709	-52.066785	NaN	-51.815375
72.444577	51.710867	NaN	56.759510	20.733709	NaN	15.685066
78.615272	57.717024	NaN	60.012419	20.898247	NaN	18.602853
92.157581	76.919176	NaN	79.978076	15.238405	NaN	12.179506
72.455870	75.722987	NaN	74.420866	-3.267117	NaN	-1.964996
73.621204	67.419241	NaN	66.563696	6.201964	NaN	7.057509
61.045868	77.001299	NaN	78.008517	-15.955431	NaN	-16.962649
28.368153	69.008961	NaN	70.796455	-40.640808	NaN	-42.428301
66.014841	63.268199	NaN	66.936976	2.746643	NaN	-0.922135
67.904707	54.351360	NaN	59.273514	13.553347	NaN	8.631193
89.028936	79.582295	NaN	81.645505	9.446641	NaN	7.383431
57.474081	70.375811	NaN	65.983725	-12.901731	NaN	-8.509644
88.751674	65.174928	NaN	67.833758	23.576746	NaN	20.917916
82.402844	67.604437	NaN	64.666412	14.798407	NaN	17.736432
77.673952	64.035515	NaN	64.758175	13.638437	NaN	12.915777
83.206738	57.048006	NaN	61.804705	26.158732	NaN	21.402032
94.564376	65.167059	NaN	68.160076	29.397317	NaN	26.404300
83.575211	71.099466	NaN	72.362924	12.475745	NaN	11.212287
88.418582	75.314207	NaN	79.760920	13.104375	NaN	8.657662
81.025469	73.382891	NaN	71.778402	7.642578	NaN	9.247067
15.161003	74.258061	NaN	67.307968	-59.097058	NaN	-52.146965
63.896950	66.939288	NaN	68.469720	-3.042338	NaN	-4.572770
91.806414	87.798278	NaN	88.363094	4.008136	NaN	3.443320
70.155638	78.263019	NaN	76.384369	-8.107381	NaN	-6.228730
28.263265	72.744648	NaN	74.922776	-44.481382	NaN	-46.659510
76.988662	74.560889	NaN	74.711891	2.427773	NaN	2.276772
81.101733	64.941293	NaN	72.881756	16.160440	NaN	8.219977
66.229765	77.647919	NaN	80.211919	-11.418154	NaN	-13.982153
90.950230	72.694950	NaN	74.161564	18.255280	NaN	16.788667
79.200123	59.755803	NaN	63.752180	19.444320	NaN	15.447943
83.708742	69.005899	NaN	69.565519	14.702843	NaN	14.143223
69.284888	62.847718	NaN	68.571762	6.437170	NaN	0.713126
71.777816	64.913654	NaN	70.181362	6.864162	NaN	1.596454
90.851065	79.759666	NaN	78.213108	11.091399	NaN	12.637957
-5.968155	74.977207	NaN	74.052574	-80.945362	NaN	-80.020728
25.947747	72.126910	NaN	74.229954	-46.179163	NaN	-48.282207
70.863123	76.858810	NaN	78.657839	-5.995687	NaN	-7.794716
71.111582	54.155475	NaN	53.597761	16.956108	NaN	17.513821
86.168074	68.098166	NaN	69.529328	18.069908	NaN	16.638746
16.911989	80.723158	NaN	80.672603	-63.811169	NaN	-63.760614
59.230031	70.499629	NaN	72.380505	-11.269598	NaN	-13.150473
85.684745	69.462605	NaN	73.013719	16.222140	NaN	12.671026
44.268787	58.797968	NaN	64.411723	-14.529180	NaN	-20.142936
78.743683	67.059928	NaN	71.627829	11.683755	NaN	7.115854
78.377593	75.770439	NaN	81.034478	2.607154	NaN	-2.656884
51.960800	66.010294	NaN	66.567383	-14.049494	NaN	-14.606583
81.596180	67.743030	NaN	65.874729	13.853150	NaN	15.721451
8.295206	59.502926	NaN	60.076384	-51.207721	NaN	-51.781178
19.741246	76.041639	NaN	74.333737	-56.300393	NaN	-54.592491
59.446736	52.983254	NaN	49.145604	6.463482	NaN	10.301132
80.841249	70.958658	NaN	71.616415	9.882591	NaN	9.224834
45.569860	72.551855	NaN	70.887324	-26.981995	NaN	-25.317464
87.308498	65.713632	NaN	65.852477	21.594867	NaN	21.456022
74.548967	72.248589	NaN	78.990902	2.300378	NaN	-4.441936
76.157263	67.079674	NaN	65.742083	9.077589	NaN	10.415181
57.327220	83.986848	NaN	84.561815	-26.659628	NaN	-27.234595
50.610226	80.783701	NaN	80.459633	-30.173475	NaN	-29.849406
70.140616	72.156060	NaN	76.009120	-2.015444	NaN	-5.868503
69.461801	72.592542	NaN	72.043201	-3.130741	NaN	-2.581401
77.375840	77.581634	NaN	81.627723	-0.205794	NaN	-4.251883
95.100298	77.301895	NaN	77.796887	17.798403	NaN	17.303411
34.440970	68.857681	NaN	74.912135	-34.416711	NaN	-40.471165
87.080387	70.157908	NaN	66.280426	16.922479	NaN	20.799961
76.008858	77.542813	NaN	78.992417	-1.533955	NaN	-2.983559
86.479055	66.470617	NaN	69.999790	20.008438	NaN	16.479265
76.499912	70.778914	NaN	73.288502	5.720998	NaN	3.211410
89.175573	78.613949	NaN	76.333689	10.561624	NaN	12.841883
75.386292	83.814491	NaN	83.808002	-8.428199	NaN	-8.421710
64.865047	72.905359	NaN	74.838710	-8.040312	NaN	-9.973663
94.151030	59.475277	NaN	57.218796	34.675752	NaN	36.932233
78.842298	62.387602	NaN	66.467581	16.454696	NaN	12.374716
80.666906	64.731326	NaN	67.652463	15.935579	NaN	13.014443
77.581695	63.472199	NaN	68.771549	14.109496	NaN	8.810146
75.499378	78.514497	NaN	77.013756	-3.015119	NaN	-1.514378
64.690345	62.011569	NaN	55.874298	2.678776	NaN	8.816047
38.820349	68.537809	NaN	67.893056	-29.717460	NaN	-29.072706
91.236315	70.383020	NaN	67.739943	20.853294	NaN	23.496372
91.123654	75.862035	NaN	71.893813	15.261619	NaN	19.229841
86.124245	65.191660	NaN	68.748172	20.932585	NaN	17.376073
68.621397	68.231473	NaN	70.904434	0.389924	NaN	-2.283037
69.293286	74.758132	NaN	72.355849	-5.464846	NaN	-3.062563
84.556359	71.657879	NaN	74.637822	12.898480	NaN	9.918537
82.112378	39.989695	NaN	51.655048	42.122683	NaN	30.457330
69.148887	51.483772	NaN	53.353818	17.665115	NaN	15.795069
16.858126	63.280635	NaN	70.215789	-46.422508	NaN	-53.357662
48.088271	61.773135	NaN	65.917450	-13.684864	NaN	-17.829180
88.815611	79.365179	NaN	77.917805	9.450431	NaN	10.897805
26.040214	71.742047	NaN	73.805393	-45.701833	NaN	-47.765180
92.807484	65.456674	NaN	67.464060	27.350810	NaN	25.343424
74.122320	77.157309	NaN	69.638548	-3.034989	NaN	4.483772
48.686215	46.353471	NaN	54.942391	2.332744	NaN	-6.256176
80.584459	46.923577	NaN	42.555018	33.660883	NaN	38.029441
87.462695	73.492371	NaN	76.440064	13.970324	NaN	11.022631
21.339049	79.789021	NaN	76.407880	-58.449972	NaN	-55.068831
48.525343	81.970899	NaN	84.308314	-33.445556	NaN	-35.782971
86.736434	68.657729	NaN	76.704319	18.078705	NaN	10.032114
50.923857	71.717642	NaN	72.576771	-20.793785	NaN	-21.652914
60.182570	76.213998	NaN	76.423360	-16.031428	NaN	-16.240789
89.273598	62.299247	NaN	68.293477	26.974350	NaN	20.980121
89.066558	83.139040	NaN	84.688254	5.927518	NaN	4.378304
72.807019	65.664306	NaN	65.732407	7.142713	NaN	7.074612
93.630567	60.678347	NaN	71.363143	32.952219	NaN	22.267424
60.622304	82.661221	NaN	81.347170	-22.038917	NaN	-20.724866
84.154393	61.051476	NaN	62.958151	23.102917	NaN	21.196242
68.137653	70.730396	NaN	73.671231	-2.592743	NaN	-5.533578
66.043614	72.042823	NaN	75.330183	-5.999209	NaN	-9.286569
48.898679	70.516454	NaN	72.666512	-21.617776	NaN	-23.767833
51.099484	68.002694	NaN	68.497617	-16.903210	NaN	-17.398133
76.487572	71.858792	NaN	68.176230	4.628780	NaN	8.311342
41.442553	75.267703	NaN	76.367605	-33.825151	NaN	-34.925052
74.613661	71.804605	NaN	72.480399	2.809056	NaN	2.133261
48.718287	73.881163	NaN	69.936493	-25.162876	NaN	-21.218206
75.515036	53.514301	NaN	53.759756	22.000735	NaN	21.755280
77.943626	59.793272	NaN	67.663671	18.150353	NaN	10.279955
68.283419	49.144901	NaN	57.240917	19.138518	NaN	11.042503
55.549716	78.430314	NaN	82.257934	-22.880598	NaN	-26.708218
87.861489	74.264248	NaN	73.886021	13.597241	NaN	13.975468
81.814124	68.007067	NaN	72.541800	13.807057	NaN	9.272324
15.125217	81.504801	NaN	82.250497	-66.379584	NaN	-67.125280
73.069154	78.464332	NaN	78.447455	-5.395177	NaN	-5.378301
78.316360	62.979877	NaN	64.691280	15.336483	NaN	13.625080
92.902880	73.827948	NaN	74.841696	19.074931	NaN	18.061184
88.400253	76.036976	NaN	76.994247	12.363277	NaN	11.406006
85.317159	57.555642	NaN	57.276151	27.761517	NaN	28.041009
77.334729	72.299654	NaN	75.439746	5.035075	NaN	1.894983
-3.028797	60.666982	NaN	58.495571	-63.695779	NaN	-61.524368
77.931378	56.793451	NaN	63.764754	21.137928	NaN	14.166624
71.038123	79.955352	NaN	77.063499	-8.917230	NaN	-6.025377
72.802644	76.512177	NaN	78.288423	-3.709533	NaN	-5.485779
54.062429	60.074021	NaN	65.391205	-6.011592	NaN	-11.328776
60.919405	79.663911	NaN	77.261898	-18.744506	NaN	-16.342493
80.450803	61.148605	NaN	66.946656	19.302199	NaN	13.504147
61.060299	81.064851	NaN	85.698165	-20.004552	NaN	-24.637866
74.094243	67.182364	NaN	71.721583	6.911880	NaN	2.372661
22.132907	76.988162	NaN	79.081750	-54.855254	NaN	-56.948843
74.471820	66.423969	NaN	55.156227	8.047851	NaN	19.315593
84.870928	82.427456	NaN	86.334441	2.443472	NaN	-1.463513
85.601151	66.118524	NaN	64.293264	19.482627	NaN	21.307887
68.550320	81.243627	NaN	79.650853	-12.693308	NaN	-11.100533
22.503581	75.601965	NaN	78.363775	-53.098384	NaN	-55.860194
86.634242	64.891833	NaN	66.810725	21.742409	NaN	19.823517
88.733289	79.330424	NaN	81.352041	9.402865	NaN	7.381248
89.327996	74.828527	NaN	72.784261	14.499469	NaN	16.543735
87.220358	76.459150	NaN	79.147100	10.761208	NaN	8.073259
72.966291	70.029083	NaN	73.319247	2.937208	NaN	-0.352956
78.139274	80.999830	NaN	82.046852	-2.860556	NaN	-3.907578
57.164709	80.405611	NaN	76.986135	-23.240903	NaN	-19.821426
65.577299	51.892781	NaN	55.676577	13.684518	NaN	9.900721
67.496242	60.855734	NaN	71.308823	6.640508	NaN	-3.812581
89.083106	69.459894	NaN	70.280095	19.623213	NaN	18.803012
51.839513	62.842844	NaN	60.468451	-11.003331	NaN	-8.628938
50.162376	73.920459	NaN	73.778833	-23.758083	NaN	-23.616456
92.820792	61.957498	NaN	60.138060	30.863294	NaN	32.682732
60.487654	73.976673	NaN	77.195926	-13.489019	NaN	-16.708272
66.116917	37.079580	NaN	36.026596	29.037337	NaN	30.090321
84.476291	43.740248	NaN	48.480543	40.736043	NaN	35.995748
88.218985	72.188156	NaN	68.762316	16.030828	NaN	19.456669
60.465657	68.725183	NaN	72.549639	-8.259527	NaN	-12.083982
87.743717	65.689367	NaN	68.258215	22.054351	NaN	19.485502
61.199272	72.979480	NaN	71.862307	-11.780208	NaN	-10.663035
8.769016	76.776356	NaN	77.529950	-68.007341	NaN	-68.760935
89.916143	74.475379	NaN	73.959178	15.440764	NaN	15.956966
55.996491	68.882500	NaN	69.785469	-12.886009	NaN	-13.788978
88.112504	67.816843	NaN	71.665188	20.295662	NaN	16.447316
71.990151	73.664178	NaN	72.321047	-1.674027	NaN	-0.330896
64.831639	76.109663	NaN	77.665526	-11.278024	NaN	-12.833887
67.452215	72.159465	NaN	75.325234	-4.707249	NaN	-7.873018
75.047724	57.728606	NaN	54.489097	17.319118	NaN	20.558628
59.627101	73.485745	NaN	69.248445	-13.858644	NaN	-9.621344
73.178126	77.845174	NaN	77.552538	-4.667048	NaN	-4.374412
89.468344	57.071913	NaN	56.514969	32.396431	NaN	32.953375
86.419359	69.248832	NaN	74.268577	17.170527	NaN	12.150782
93.378401	69.256214	NaN	71.180267	24.122187	NaN	22.198134
36.622047	79.112618	NaN	77.483837	-42.490571	NaN	-40.861790
24.872878	70.288368	NaN	72.844802	-45.415490	NaN	-47.971924
75.465269	51.883009	NaN	47.018256	23.582260	NaN	28.447013
67.675853	48.845522	NaN	49.726518	18.830331	NaN	17.949335
82.115930	71.583112	NaN	74.721824	10.532818	NaN	7.394106
62.469170	56.568777	NaN	60.643949	5.900393	NaN	1.825221
74.936584	74.450878	NaN	75.895348	0.485706	NaN	-0.958763
83.375311	75.090355	NaN	76.431845	8.284956	NaN	6.943467
85.263342	75.564546	NaN	79.359123	9.698796	NaN	5.904219
37.187081	64.993247	NaN	67.316402	-27.806166	NaN	-30.129322
60.259852	60.237549	NaN	56.153300	0.022303	NaN	4.106552
70.906026	78.600396	NaN	76.341336	-7.694370	NaN	-5.435310
74.879001	74.085081	NaN	77.697912	0.793920	NaN	-2.818912
-6.983467	44.470695	NaN	52.032613	-51.454162	NaN	-59.016080
54.908684	73.331144	NaN	76.229919	-18.422460	NaN	-21.321235
79.205650	67.899991	NaN	65.468718	11.305659	NaN	13.736932
79.640720	65.862630	NaN	61.715718	13.778091	NaN	17.925002
88.509830	60.981248	NaN	62.565970	27.528582	NaN	25.943859
89.160507	64.366525	NaN	61.831895	24.793982	NaN	27.328611
71.510065	63.423974	NaN	62.570254	8.086091	NaN	8.939812
83.149745	71.092091	NaN	72.150441	12.057654	NaN	10.999303
87.431368	60.569789	NaN	62.276117	26.861579	NaN	25.155251
79.442068	49.794653	NaN	60.265945	29.647416	NaN	19.176123
40.273240	68.066898	NaN	72.442869	-27.793658	NaN	-32.169629
33.736546	63.534969	NaN	68.961073	-29.798422	NaN	-35.224527
80.111356	67.903202	NaN	70.287683	12.208154	NaN	9.823674
56.935378	59.361879	NaN	60.452409	-2.426501	NaN	-3.517032
87.523369	82.670012	NaN	83.471424	4.853356	NaN	4.051945
70.461050	61.739698	NaN	61.043581	8.721352	NaN	9.417469
69.293361	54.018235	NaN	50.976826	15.275126	NaN	18.316535
73.388527	57.409840	NaN	63.031332	15.978686	NaN	10.357194
16.667588	70.378688	NaN	69.797987	-53.711100	NaN	-53.130399
73.778445	68.053830	NaN	70.500559	5.724615	NaN	3.277886
49.266679	81.966500	NaN	79.836083	-32.699821	NaN	-30.569404
84.428182	63.562270	NaN	69.873091	20.865912	NaN	14.555091
53.012346	60.405682	NaN	56.191270	-7.393336	NaN	-3.178924
63.610642	84.442219	NaN	85.543617	-20.831577	NaN	-21.932975
91.178436	64.206444	NaN	60.512374	26.971991	NaN	30.666062
80.611415	77.771136	NaN	79.595576	2.840279	NaN	1.015839
34.349948	69.355007	NaN	73.294439	-35.005060	NaN	-38.944491
82.234651	69.199796	NaN	63.967523	13.034855	NaN	18.267128
4.060181	62.416798	NaN	64.776523	-58.356617	NaN	-60.716342
80.285533	81.910776	NaN	81.805139	-1.625244	NaN	-1.519606
31.314489	49.873907	NaN	48.372049	-18.559418	NaN	-17.057560
72.152230	72.620783	NaN	72.386253	-0.468553	NaN	-0.234023
46.980899	78.657379	NaN	80.184330	-31.676479	NaN	-33.203430
66.253987	75.545432	NaN	72.898702	-9.291446	NaN	-6.644715
15.836654	76.942014	NaN	74.030714	-61.105360	NaN	-58.194060
53.184745	73.678190	NaN	79.269678	-20.493445	NaN	-26.084933
59.967635	80.768424	NaN	83.297448	-20.800788	NaN	-23.329813
85.819831	77.490465	NaN	72.644264	8.329365	NaN	13.175567
81.849193	76.761898	NaN	75.832380	5.087295	NaN	6.016814
69.955431	66.819698	NaN	69.692360	3.135733	NaN	0.263072
84.353870	73.133382	NaN	73.595277	11.220488	NaN	10.758593
69.115474	69.115610	NaN	66.319676	-0.000136	NaN	2.795798
62.784764	45.795575	NaN	53.954498	16.989189	NaN	8.830266
67.661060	69.235177	NaN	69.754408	-1.574117	NaN	-2.093347
85.901283	73.325196	NaN	76.894225	12.576087	NaN	9.007057
65.367400	80.951607	NaN	79.474911	-15.584207	NaN	-14.107511
76.192979	67.002686	NaN	57.967947	9.190294	NaN	18.225032
43.087677	59.045159	NaN	63.583573	-15.957481	NaN	-20.495896
54.608120	83.782873	NaN	79.925619	-29.174752	NaN	-25.317499
58.006634	80.758003	NaN	81.061900	-22.751370	NaN	-23.055266
81.435527	70.481175	NaN	71.853737	10.954352	NaN	9.581790
81.644291	64.170962	NaN	55.914629	17.473329	NaN	25.729662
78.615638	67.185371	NaN	69.689006	11.430267	NaN	8.926632
59.141451	59.860235	NaN	60.054929	-0.718784	NaN	-0.913477
62.886938	77.063590	NaN	77.200815	-14.176652	NaN	-14.313877
62.590166	52.255129	NaN	59.548306	10.335038	NaN	3.041860
78.324532	63.993677	NaN	68.907343	14.330855	NaN	9.417188
83.062646	70.025883	NaN	74.362863	13.036763	NaN	8.699782
80.283725	61.340358	NaN	67.295070	18.943367	NaN	12.988655
89.048039	66.960749	NaN	75.122676	22.087290	NaN	13.925364
87.963690	71.378268	NaN	75.876056	16.585422	NaN	12.087634
81.458222	79.846352	NaN	82.463103	1.611871	NaN	-1.004880
77.680791	50.020300	NaN	45.585851	27.660491	NaN	32.094940
66.882732	57.618936	NaN	59.924727	9.263796	NaN	6.958005
52.945882	70.287871	NaN	68.845439	-17.341989	NaN	-15.899557
59.149178	73.476303	NaN	74.692363	-14.327124	NaN	-15.543185
41.135204	58.728619	NaN	58.029445	-17.593415	NaN	-16.894241
-91.629248	65.212181	NaN	70.345227	-156.841429	NaN	-161.974474
29.152105	80.979379	NaN	73.427702	-51.827274	NaN	-44.275596
82.367253	49.320244	NaN	56.007290	33.047009	NaN	26.359962
59.348087	80.394903	NaN	81.262669	-21.046816	NaN	-21.914582
90.580908	50.897886	NaN	55.250260	39.683022	NaN	35.330649
67.644026	68.186110	NaN	73.339998	-0.542085	NaN	-5.695972
90.064076	59.809098	NaN	59.401459	30.254978	NaN	30.662617
-55.006942	63.161790	NaN	68.699249	-118.168732	NaN	-123.706191
89.253635	74.118429	NaN	78.788496	15.135206	NaN	10.465139
83.732872	70.401100	NaN	77.381165	13.331772	NaN	6.351707
89.555406	72.098063	NaN	76.719428	17.457343	NaN	12.835978
64.761822	72.501830	NaN	68.498348	-7.740008	NaN	-3.736526
64.112285	60.237653	NaN	66.833542	3.874633	NaN	-2.721257
68.553328	50.690312	NaN	53.484885	17.863016	NaN	15.068443
81.128248	72.694355	NaN	83.032729	8.433893	NaN	-1.904481
87.560739	74.558119	NaN	77.362353	13.002620	NaN	10.198386
87.291107	76.859982	NaN	77.884764	10.431125	NaN	9.406343
59.046611	76.408236	NaN	77.504376	-17.361626	NaN	-18.457765
60.061032	76.098647	NaN	75.187774	-16.037615	NaN	-15.126742
69.199792	75.655678	NaN	75.338552	-6.455886	NaN	-6.138760
85.169958	77.219425	NaN	77.656881	7.950533	NaN	7.513078
51.552003	63.203016	NaN	68.097440	-11.651013	NaN	-16.545437
68.307149	78.372240	NaN	82.203310	-10.065091	NaN	-13.896161
67.376659	67.277287	NaN	68.457387	0.099372	NaN	-1.080728
72.385791	52.140157	NaN	53.605507	20.245634	NaN	18.780285
40.066338	60.236655	NaN	63.598320	-20.170317	NaN	-23.531982
60.147389	66.964603	NaN	68.631945	-6.817214	NaN	-8.484556
89.776299	60.463888	NaN	63.542319	29.312410	NaN	26.233980
54.104059	80.744180	NaN	82.936235	-26.640122	NaN	-28.832176
59.756283	68.027844	NaN	70.684185	-8.271561	NaN	-10.927902
58.572750	66.766625	NaN	71.412315	-8.193876	NaN	-12.839566
64.216209	73.089177	NaN	80.128509	-8.872968	NaN	-15.912300
79.251916	52.649214	NaN	51.075363	26.602702	NaN	28.176554
57.311460	75.386064	NaN	76.968310	-18.074604	NaN	-19.656850
70.667977	78.051349	NaN	84.643304	-7.383372	NaN	-13.975326
52.559630	59.960304	NaN	57.153893	-7.400675	NaN	-4.594264
33.272917	76.952542	NaN	80.531729	-43.679625	NaN	-47.258812
-99.785020	68.708861	NaN	66.614321	-168.493882	NaN	-166.399341
60.628785	74.056363	NaN	78.665524	-13.427578	NaN	-18.036739
83.152201	66.404212	NaN	61.103648	16.747988	NaN	22.048553
94.544699	65.047430	NaN	68.240140	29.497268	NaN	26.304559
80.952727	65.668254	NaN	63.033952	15.284473	NaN	17.918775
64.442576	60.079813	NaN	60.641588	4.362763	NaN	3.800987
87.499868	73.777632	NaN	74.805750	13.722236	NaN	12.694119
74.376380	68.525838	NaN	69.269239	5.850541	NaN	5.107141
83.927149	62.493678	NaN	57.701195	21.433471	NaN	26.225953
75.454259	57.686635	NaN	62.711455	17.767624	NaN	12.742804
80.010991	73.938918	NaN	76.047245	6.072073	NaN	3.963746
76.953917	63.981353	NaN	67.760085	12.972564	NaN	9.193832
82.574277	75.351087	NaN	70.359209	7.223190	NaN	12.215068
78.744801	79.714337	NaN	81.483553	-0.969536	NaN	-2.738752
77.312093	72.299948	NaN	73.899641	5.012145	NaN	3.412452
93.964930	58.187338	NaN	67.884745	35.777591	NaN	26.080184
43.666674	83.502918	NaN	83.344461	-39.836244	NaN	-39.677788
67.727777	74.784191	NaN	78.662552	-7.056414	NaN	-10.934775
89.712787	71.114701	NaN	62.008876	18.598086	NaN	27.703911
53.931077	60.986805	NaN	60.825954	-7.055728	NaN	-6.894877
74.105408	55.833772	NaN	58.242941	18.271637	NaN	15.862467
24.962799	62.683394	NaN	63.515559	-37.720595	NaN	-38.552760
92.577936	76.229015	NaN	78.381528	16.348921	NaN	14.196408
71.056115	70.341557	NaN	74.131214	0.714558	NaN	-3.075099
19.703300	88.144666	NaN	89.623043	-68.441366	NaN	-69.919743
-57.788221	62.987918	NaN	68.208460	-120.776139	NaN	-125.996681
62.460045	81.435214	NaN	80.281031	-18.975170	NaN	-17.820987
80.435047	67.086419	NaN	66.324150	13.348628	NaN	14.110897
76.879573	50.603099	NaN	42.299692	26.276474	NaN	34.579881
-53.698279	66.215030	NaN	67.022673	-119.913309	NaN	-120.720951
87.349373	66.091788	NaN	68.364125	21.257585	NaN	18.985248
73.468017	72.770161	NaN	74.028397	0.697856	NaN	-0.560380
89.624968	82.837470	NaN	83.988449	6.787499	NaN	5.636520
74.465872	64.802543	NaN	63.983681	9.663329	NaN	10.482191
75.201034	65.503695	NaN	70.786062	9.697339	NaN	4.414972
59.593619	58.578037	NaN	65.893631	1.015582	NaN	-6.300012
82.608857	75.441957	NaN	76.078378	7.166900	NaN	6.530478
76.835713	72.754361	NaN	76.953613	4.081351	NaN	-0.117901
75.118014	81.513336	NaN	83.748663	-6.395322	NaN	-8.630648
17.085298	69.420054	NaN	64.097915	-52.334756	NaN	-47.012617
89.628750	68.323785	NaN	66.344650	21.304965	NaN	23.284099
67.862529	55.048931	NaN	56.163337	12.813598	NaN	11.699192
54.515088	73.416155	NaN	77.042770	-18.901067	NaN	-22.527683
72.837093	75.548400	NaN	73.082085	-2.711306	NaN	-0.244992
72.987648	75.261324	NaN	79.587320	-2.273676	NaN	-6.599673
71.080935	63.062965	NaN	61.668131	8.017970	NaN	9.412805
64.201316	72.848580	NaN	76.012895	-8.647264	NaN	-11.811579
86.411833	73.206629	NaN	76.217377	13.205204	NaN	10.194456
64.756599	73.772521	NaN	77.798415	-9.015921	NaN	-13.041816
92.203409	63.464335	NaN	68.734572	28.739074	NaN	23.468837
57.871681	53.414015	NaN	57.119184	4.457666	NaN	0.752497
92.364080	77.725011	NaN	81.577827	14.639069	NaN	10.786253
87.401702	70.581978	NaN	71.386959	16.819724	NaN	16.014742
74.571564	51.576490	NaN	48.001673	22.995074	NaN	26.569891
64.055695	76.667339	NaN	76.568031	-12.611644	NaN	-12.512337
50.354551	73.499841	NaN	77.793350	-23.145291	NaN	-27.438799
-7.219464	50.098411	NaN	52.660492	-57.317875	NaN	-59.879956
78.755356	80.125566	NaN	81.619141	-1.370210	NaN	-2.863785
74.062176	65.800806	NaN	63.970136	8.261370	NaN	10.092041
60.107986	71.961859	NaN	70.387400	-11.853874	NaN	-10.279414
24.253730	68.784483	NaN	74.821599	-44.530753	NaN	-50.567869
51.049883	82.004384	NaN	83.241599	-30.954501	NaN	-32.191717
45.287631	64.664209	NaN	69.420943	-19.376579	NaN	-24.133313
61.299863	71.654483	NaN	71.706733	-10.354620	NaN	-10.406870
33.051527	76.811225	NaN	77.553540	-43.759698	NaN	-44.502013
87.020190	81.782303	NaN	83.932606	5.237887	NaN	3.087585
71.369266	81.366664	NaN	83.117050	-9.997398	NaN	-11.747785
83.469747	65.568756	NaN	73.519003	17.900991	NaN	9.950744
62.859956	71.224494	NaN	72.544982	-8.364538	NaN	-9.685026
95.162895	80.584108	NaN	83.599199	14.578788	NaN	11.563696
74.353097	66.483976	NaN	70.494912	7.869121	NaN	3.858185
57.092477	57.963024	NaN	57.998878	-0.870547	NaN	-0.906401
70.081078	76.031250	NaN	76.386071	-5.950172	NaN	-6.304993
67.364140	70.380431	NaN	68.420651	-3.016291	NaN	-1.056511
19.658465	76.064671	NaN	74.727051	-56.406206	NaN	-55.068586
59.699488	74.946456	NaN	72.790393	-15.246969	NaN	-13.090905
78.837727	59.435340	NaN	61.933239	19.402387	NaN	16.904489
90.718865	55.150681	NaN	55.302179	35.568185	NaN	35.416687
84.963135	63.671854	NaN	64.655530	21.291281	NaN	20.307605
73.494424	67.885601	NaN	77.548862	5.608823	NaN	-4.054437
27.092723	69.688760	NaN	70.430314	-42.596037	NaN	-43.337591
71.089123	68.696153	NaN	74.404535	2.392970	NaN	-3.315412
77.044292	78.858343	NaN	84.533455	-1.814051	NaN	-7.489163
77.954659	65.571976	NaN	70.406904	12.382684	NaN	7.547755
14.960125	75.272373	NaN	80.390892	-60.312248	NaN	-65.430767
76.967380	61.877203	NaN	58.439009	15.090177	NaN	18.528371
94.945710	84.569661	NaN	84.033589	10.376049	NaN	10.912121
74.618917	80.290172	NaN	77.895688	-5.671255	NaN	-3.276771
77.472902	68.244854	NaN	70.469132	9.228048	NaN	7.003770
73.783210	62.491761	NaN	62.752220	11.291449	NaN	11.030990
78.240824	59.379782	NaN	60.028432	18.861043	NaN	18.212393
76.476961	76.901155	NaN	78.974287	-0.424194	NaN	-2.497327
66.273250	63.361931	NaN	58.764636	2.911319	NaN	7.508615
92.104055	64.033006	NaN	66.534697	28.071049	NaN	25.569358
77.726947	71.629105	NaN	75.883471	6.097842	NaN	1.843476
-7.089904	73.664661	NaN	73.631764	-80.754565	NaN	-80.721668
51.163201	80.873213	NaN	84.443778	-29.710011	NaN	-33.280576
66.544910	51.038858	NaN	61.870630	15.506052	NaN	4.674280
75.125514	68.098922	NaN	70.422616	7.026593	NaN	4.702899
91.870053	73.430266	NaN	74.357778	18.439788	NaN	17.512275
64.468191	73.201826	NaN	76.729723	-8.733635	NaN	-12.261532
88.125283	72.795272	NaN	76.261531	15.330010	NaN	11.863751
47.444954	77.395333	NaN	76.344115	-29.950379	NaN	-28.899161
40.150153	73.602800	NaN	72.159351	-33.452646	NaN	-32.009198
77.139009	72.280876	NaN	71.742095	4.858133	NaN	5.396914
82.995415	55.850766	NaN	52.307768	27.144649	NaN	30.687647
-43.320509	87.149859	NaN	86.792538	-130.470367	NaN	-130.113046
41.397870	76.692800	NaN	82.397864	-35.294930	NaN	-40.999994
72.968943	65.921127	NaN	69.985286	7.047816	NaN	2.983657
67.296614	53.548216	NaN	60.239753	13.748398	NaN	7.056861
86.491671	70.320146	NaN	74.477622	16.171525	NaN	12.014049
10.808615	72.777959	NaN	74.716151	-61.969344	NaN	-63.907536
74.875257	74.095228	NaN	77.608371	0.780029	NaN	-2.733114
86.665958	69.868188	NaN	74.620042	16.797770	NaN	12.045916
68.601916	57.430584	NaN	53.771312	11.171333	NaN	14.830605
70.412977	70.405113	NaN	72.390798	0.007864	NaN	-1.977821
75.519253	75.405151	NaN	77.079099	0.114101	NaN	-1.559847
89.925758	67.558565	NaN	61.347941	22.367193	NaN	28.577817
45.508373	74.453703	NaN	76.560474	-28.945330	NaN	-31.052100
93.616531	63.550642	NaN	70.212771	30.065889	NaN	23.403760
81.821288	74.158632	NaN	79.578745	7.662655	NaN	2.242543
65.340292	79.018201	NaN	79.859906	-13.677910	NaN	-14.519614
71.595515	72.367157	NaN	69.343570	-0.771642	NaN	2.251945
56.217625	65.189822	NaN	72.317528	-8.972196	NaN	-16.099903
68.476639	72.492849	NaN	74.082407	-4.016210	NaN	-5.605769
73.077269	70.213111	NaN	69.908598	2.864158	NaN	3.168671
78.460142	66.545732	NaN	68.236739	11.914410	NaN	10.223403
30.811377	75.368157	NaN	75.512204	-44.556780	NaN	-44.700827
78.818936	62.025366	NaN	63.235528	16.793570	NaN	15.583408
63.041373	80.050395	NaN	80.459193	-17.009022	NaN	-17.417820
76.703096	69.691801	NaN	70.845875	7.011295	NaN	5.857221
63.109571	48.253848	NaN	45.659254	14.855722	NaN	17.450317
66.062474	75.715391	NaN	76.752298	-9.652917	NaN	-10.689824
2.558054	50.597266	NaN	53.575574	-48.039211	NaN	-51.017520
78.343307	67.505514	NaN	72.127230	10.837793	NaN	6.216076
69.196312	63.005278	NaN	61.046492	6.191034	NaN	8.149820
71.802027	69.631161	NaN	71.798780	2.170866	NaN	0.003246
59.747799	81.255739	NaN	80.346638	-21.507940	NaN	-20.598839
83.759348	55.180760	NaN	60.909318	28.578589	NaN	22.850030
63.683165	47.247160	NaN	51.335816	16.436005	NaN	12.347349
26.244873	66.381728	NaN	68.315386	-40.136855	NaN	-42.070512
65.314904	73.914180	NaN	77.798548	-8.599276	NaN	-12.483644
52.572586	54.991810	NaN	57.133626	-2.419224	NaN	-4.561040
60.579264	70.056779	NaN	75.084969	-9.477515	NaN	-14.505705
84.820378	69.432283	NaN	72.648396	15.388095	NaN	12.171982
78.018806	70.971945	NaN	77.125172	7.046861	NaN	0.893633
69.224396	64.161273	NaN	61.493913	5.063123	NaN	7.730483
59.634541	78.526554	NaN	78.741289	-18.892013	NaN	-19.106748
79.925642	69.282376	NaN	70.952963	10.643266	NaN	8.972679
80.810694	57.162115	NaN	60.827454	23.648579	NaN	19.983240
65.988541	71.430126	NaN	73.538993	-5.441585	NaN	-7.550451
68.811214	86.752446	NaN	88.322616	-17.941232	NaN	-19.511402
85.256185	62.997257	NaN	62.188871	22.258928	NaN	23.067314
81.347138	70.398365	NaN	77.963915	10.948773	NaN	3.383223
83.589873	68.672199	NaN	70.550131	14.917673	NaN	13.039741
50.972703	69.967695	NaN	74.885541	-18.994992	NaN	-23.912838
33.126919	68.215210	NaN	68.540625	-35.088291	NaN	-35.413705
87.462624	72.821785	NaN	75.915272	14.640839	NaN	11.547351
90.993804	82.890466	NaN	80.070176	8.103338	NaN	10.923628
42.074362	62.522933	NaN	57.432785	-20.448571	NaN	-15.358423
82.060540	72.341184	NaN	76.017626	9.719357	NaN	6.042914
38.042291	49.278301	NaN	45.279373	-11.236010	NaN	-7.237082
44.908072	72.596537	NaN	72.724258	-27.688465	NaN	-27.816186
85.080612	77.636691	NaN	78.591720	7.443921	NaN	6.488892
38.386474	79.229533	NaN	80.531972	-40.843059	NaN	-42.145498
89.085519	72.689746	NaN	70.575923	16.395774	NaN	18.509597
63.399586	59.564715	NaN	61.473647	3.834871	NaN	1.925939
41.926398	53.368472	NaN	52.673691	-11.442075	NaN	-10.747293
53.307312	64.825350	NaN	66.725816	-11.518039	NaN	-13.418504
68.993814	68.131255	NaN	67.963319	0.862559	NaN	1.030495
65.563035	69.921393	NaN	62.189588	-4.358359	NaN	3.373447
54.029651	63.031653	NaN	65.458120	-9.002002	NaN	-11.428469
52.641580	86.477393	NaN	86.899052	-33.835813	NaN	-34.257472
89.642012	68.584079	NaN	76.722908	21.057933	NaN	12.919104
61.809972	59.119597	NaN	56.385559	2.690375	NaN	5.424413
59.713460	65.186474	NaN	67.053450	-5.473014	NaN	-7.339990
37.972229	73.964134	NaN	73.482798	-35.991905	NaN	-35.510569
88.009491	71.182719	NaN	66.953337	16.826772	NaN	21.056154
80.795371	61.245435	NaN	63.932293	19.549936	NaN	16.863079
88.456343	48.551418	NaN	55.726801	39.904925	NaN	32.729541
59.480103	72.817524	NaN	64.107489	-13.337421	NaN	-4.627386
85.723273	68.857088	NaN	69.420783	16.866185	NaN	16.302491
70.427999	69.532375	NaN	75.968844	0.895624	NaN	-5.540845
79.205545	71.998472	NaN	71.703182	7.207073	NaN	7.502363
74.730448	65.668467	NaN	70.937069	9.061981	NaN	3.793379
52.125012	83.699466	NaN	85.355239	-31.574454	NaN	-33.230227
78.243080	69.108627	NaN	73.554190	9.134453	NaN	4.688890
71.285655	66.174389	NaN	68.778794	5.111267	NaN	2.506861
90.632675	50.459328	NaN	59.510037	40.173347	NaN	31.122638
87.204683	69.617214	NaN	68.849762	17.587469	NaN	18.354921
79.608195	78.013858	NaN	78.841777	1.594337	NaN	0.766418
75.794147	72.377137	NaN	75.162181	3.417010	NaN	0.631966
60.071093	67.711095	NaN	65.618689	-7.640002	NaN	-5.547596
71.898887	65.658721	NaN	69.342044	6.240166	NaN	2.556843
26.343349	63.463669	NaN	65.750515	-37.120320	NaN	-39.407166
90.469695	70.445525	NaN	71.661962	20.024170	NaN	18.807733
90.679987	75.412514	NaN	78.739684	15.267473	NaN	11.940303
80.759998	63.210117	NaN	59.822064	17.549881	NaN	20.937934
58.586017	54.597646	NaN	57.166780	3.988371	NaN	1.419237
82.293502	25.789430	NaN	36.349081	56.504072	NaN	45.944421
49.127929	73.213744	NaN	69.711708	-24.085814	NaN	-20.583779
43.560076	76.313094	NaN	76.937766	-32.753018	NaN	-33.377690
81.693738	77.701828	NaN	76.945282	3.991910	NaN	4.748456
87.889544	63.199083	NaN	64.437408	24.690461	NaN	23.452137
77.018874	63.618070	NaN	64.210412	13.400804	NaN	12.808462
66.762794	59.224508	NaN	64.775802	7.538286	NaN	1.986992
65.961763	75.265717	NaN	75.878376	-9.303954	NaN	-9.916614
80.680046	71.677359	NaN	70.823294	9.002687	NaN	9.856752
91.937060	72.225077	NaN	74.123280	19.711983	NaN	17.813780
89.699388	58.115750	NaN	62.016396	31.583638	NaN	27.682992
68.487267	73.614297	NaN	76.639030	-5.127030	NaN	-8.151763
70.263323	69.637922	NaN	70.521601	0.625401	NaN	-0.258278
73.834679	59.835790	NaN	70.644049	13.998890	NaN	3.190631
92.297510	77.394395	NaN	79.248563	14.903115	NaN	13.048947
38.985479	67.025038	NaN	67.316211	-28.039559	NaN	-28.330732
87.745307	44.554313	NaN	51.444978	43.190994	NaN	36.300329
40.985139	71.329583	NaN	72.969273	-30.344444	NaN	-31.984135
14.640786	50.759748	NaN	39.134238	-36.118962	NaN	-24.493452
87.474647	58.848957	NaN	63.238789	28.625690	NaN	24.235858
69.654533	73.313201	NaN	76.106403	-3.658668	NaN	-6.451870
43.102118	83.945851	NaN	85.810573	-40.843733	NaN	-42.708456
84.885217	78.222317	NaN	77.735359	6.662900	NaN	7.149858
22.817414	54.890177	NaN	57.124283	-32.072762	NaN	-34.306869
60.360405	77.612846	NaN	77.522910	-17.252441	NaN	-17.162505
75.969668	67.937569	NaN	74.536357	8.032099	NaN	1.433311
81.783854	39.601912	NaN	28.175745	42.181942	NaN	53.608109
78.621752	80.365928	NaN	82.118660	-1.744176	NaN	-3.496908
66.241796	70.948380	NaN	73.880689	-4.706584	NaN	-7.638893
70.008845	64.413935	NaN	61.877746	5.594910	NaN	8.131100
61.735465	59.620847	NaN	62.444469	2.114618	NaN	-0.709004
48.021988	59.371537	NaN	66.919332	-11.349549	NaN	-18.897345
61.052568	74.355514	NaN	78.690222	-13.302946	NaN	-17.637655
68.804533	66.992598	NaN	68.653835	1.811934	NaN	0.150698
73.812467	71.295214	NaN	72.025777	2.517253	NaN	1.786690
59.895979	68.249616	NaN	67.665591	-8.353637	NaN	-7.769612
84.254314	72.101010	NaN	75.751585	12.153304	NaN	8.502729
57.720721	70.984323	NaN	71.146749	-13.263602	NaN	-13.426028
80.301298	70.673244	NaN	68.353361	9.628054	NaN	11.947937
91.562323	54.127374	NaN	57.405291	37.434948	NaN	34.157032
83.648957	72.690490	NaN	72.565001	10.958467	NaN	11.083956
73.375311	69.672181	NaN	74.767562	3.703130	NaN	-1.392251
49.510531	57.184635	NaN	55.956566	-7.674105	NaN	-6.446035
40.607209	79.230215	NaN	82.211020	-38.623006	NaN	-41.603811
53.467185	78.453716	NaN	80.874653	-24.986530	NaN	-27.407468
67.416968	68.939658	NaN	66.918089	-1.522689	NaN	0.498879
77.845414	66.540546	NaN	65.959343	11.304868	NaN	11.886071
71.226009	71.168170	NaN	73.491636	0.057839	NaN	-2.265627
44.813538	70.065174	NaN	68.488239	-25.251636	NaN	-23.674701
45.920428	63.541986	NaN	62.896969	-17.621558	NaN	-16.976541
49.685933	72.133468	NaN	67.679340	-22.447534	NaN	-17.993406
49.928489	64.902925	NaN	69.145098	-14.974436	NaN	-19.216609
64.869515	44.318092	NaN	55.142416	20.551422	NaN	9.727099
15.590098	57.857032	NaN	55.678629	-42.266934	NaN	-40.088531
39.614199	59.755055	NaN	63.077374	-20.140855	NaN	-23.463174
88.992688	70.940182	NaN	72.450277	18.052506	NaN	16.542410
39.366321	76.128672	NaN	75.343319	-36.762351	NaN	-35.976998
92.547308	79.913883	NaN	81.536708	12.633425	NaN	11.010601
58.571368	69.196054	NaN	71.402677	-10.624685	NaN	-12.831309
2.363200	58.607953	NaN	62.567982	-56.244752	NaN	-60.204781
9.645466	84.048534	NaN	85.013125	-74.403067	NaN	-75.367659
90.384374	68.525428	NaN	66.005469	21.858945	NaN	24.378905
54.383882	62.664188	NaN	67.951719	-8.280306	NaN	-13.567838
90.012019	46.201990	NaN	51.016422	43.810029	NaN	38.995597
77.975979	78.432000	NaN	74.732005	-0.456021	NaN	3.243975
28.001628	76.656754	NaN	78.946597	-48.655126	NaN	-50.944969
78.051361	55.909153	NaN	62.299235	22.142208	NaN	15.752126
90.478880	46.746798	NaN	44.900151	43.732083	NaN	45.578730
85.479458	63.062915	NaN	66.565476	22.416543	NaN	18.913982
33.638034	69.947636	NaN	71.615851	-36.309602	NaN	-37.977817
71.878871	55.755361	NaN	69.272452	16.123510	NaN	2.606418
85.234755	67.293671	NaN	70.704287	17.941084	NaN	14.530467
69.041798	77.833857	NaN	82.218894	-8.792059	NaN	-13.177096
42.800140	51.490597	NaN	57.431059	-8.690457	NaN	-14.630920
81.724629	75.320514	NaN	76.013841	6.404115	NaN	5.710789
62.057156	69.134780	NaN	71.434205	-7.077624	NaN	-9.377048
88.900491	69.181313	NaN	69.458691	19.719178	NaN	19.441800
34.825715	65.529486	NaN	70.591438	-30.703771	NaN	-35.765723
84.305208	82.278756	NaN	86.127662	2.026452	NaN	-1.822453
56.364671	54.714117	NaN	61.362828	1.650554	NaN	-4.998157
74.934095	77.045325	NaN	78.761791	-2.111231	NaN	-3.827697
76.128370	64.608915	NaN	65.393668	11.519455	NaN	10.734701
88.127277	69.531269	NaN	69.691607	18.596007	NaN	18.435670
85.896962	62.250300	NaN	71.751729	23.646661	NaN	14.145233
75.384513	43.048994	NaN	48.557665	32.335520	NaN	26.826848
68.338290	72.064732	NaN	79.645401	-3.726442	NaN	-11.307110
59.417446	77.107638	NaN	78.102678	-17.690192	NaN	-18.685232
61.642131	60.144626	NaN	63.736167	1.497505	NaN	-2.094036
88.983515	64.280138	NaN	65.213117	24.703377	NaN	23.770398
99.263377	73.885567	NaN	79.250453	25.377810	NaN	20.012924
51.492972	66.805662	NaN	69.306465	-15.312689	NaN	-17.813492
44.109758	57.436907	NaN	61.501603	-13.327149	NaN	-17.391844
70.915775	64.742528	NaN	69.085439	6.173246	NaN	1.830336
44.825547	69.003922	NaN	68.046923	-24.178375	NaN	-23.221376
44.168142	69.796202	NaN	74.832359	-25.628061	NaN	-30.664217
81.694025	66.323740	NaN	66.341222	15.370285	NaN	15.352803
87.401549	72.563696	NaN	73.783657	14.837854	NaN	13.617892
74.041627	77.892143	NaN	78.763295	-3.850515	NaN	-4.721668
59.908565	81.941395	NaN	82.039699	-22.032830	NaN	-22.131135
87.582392	78.729317	NaN	82.008727	8.853075	NaN	5.573665
78.873728	69.490221	NaN	73.944027	9.383507	NaN	4.929700
86.426003	76.143365	NaN	79.369816	10.282638	NaN	7.056187
65.356671	72.482595	NaN	71.759963	-7.125923	NaN	-6.403292
64.134881	54.706527	NaN	65.208468	9.428354	NaN	-1.073587
61.837095	66.829096	NaN	66.973002	-4.992000	NaN	-5.135907
76.008113	66.316954	NaN	72.024306	9.691159	NaN	3.983807
43.924786	41.138258	NaN	51.479705	2.786528	NaN	-7.554919
55.249954	63.927909	NaN	68.673782	-8.677956	NaN	-13.423828
71.124204	14.817202	NaN	26.388230	56.307002	NaN	44.735974
62.776583	77.255664	NaN	81.175260	-14.479081	NaN	-18.398678
11.270852	72.371214	NaN	77.638164	-61.100363	NaN	-66.367312
82.874037	65.090972	NaN	62.543020	17.783066	NaN	20.331017
81.139099	60.009319	NaN	67.168778	21.129781	NaN	13.970322
80.351871	66.970333	NaN	67.494682	13.381539	NaN	12.857189
66.196459	68.162390	NaN	73.643611	-1.965932	NaN	-7.447152
85.673418	63.633762	NaN	71.163306	22.039656	NaN	14.510111
67.024833	67.600174	NaN	65.900519	-0.575341	NaN	1.124313
64.439339	70.732422	NaN	68.712079	-6.293084	NaN	-4.272741
85.046374	61.608905	NaN	56.253869	23.437469	NaN	28.792505
92.159941	81.126419	NaN	81.062132	11.033523	NaN	11.097809
87.440809	70.712612	NaN	70.891642	16.728198	NaN	16.549167
93.220614	77.044578	NaN	78.550877	16.176036	NaN	14.669737
73.167299	79.308073	NaN	79.793297	-6.140774	NaN	-6.625998
5.587653	70.913320	NaN	76.599933	-65.325667	NaN	-71.012280
81.788820	72.161198	NaN	77.505398	9.627622	NaN	4.283421
5.149075	70.553669	NaN	74.186025	-65.404594	NaN	-69.036950
93.696840	66.787825	NaN	64.698095	26.909015	NaN	28.998745
58.026758	48.873215	NaN	52.659541	9.153543	NaN	5.367217
50.179808	69.075865	NaN	70.659659	-18.896057	NaN	-20.479851
81.904529	80.012062	NaN	77.588120	1.892467	NaN	4.316409
80.967084	63.625692	NaN	64.874418	17.341392	NaN	16.092666
88.418534	69.481452	NaN	76.533497	18.937083	NaN	11.885038
63.275952	78.656512	NaN	79.024845	-15.380560	NaN	-15.748893
7.191233	61.804720	NaN	70.464513	-54.613487	NaN	-63.273280
81.599372	55.892727	NaN	62.900811	25.706645	NaN	18.698561
85.377321	59.988931	NaN	67.627336	25.388389	NaN	17.749984
82.834044	65.480275	NaN	67.491639	17.353769	NaN	15.342404
58.245716	78.857208	NaN	79.324265	-20.611492	NaN	-21.078549
85.509802	73.536243	NaN	75.603526	11.973559	NaN	9.906276
49.427951	77.515667	NaN	78.953007	-28.087716	NaN	-29.525055
54.658391	74.265843	NaN	74.179575	-19.607453	NaN	-19.521184
73.704452	52.045128	NaN	49.099444	21.659324	NaN	24.605008
92.299624	67.653710	NaN	67.228423	24.645914	NaN	25.071201
38.337167	68.019671	NaN	67.032681	-29.682504	NaN	-28.695515
52.797890	66.466800	NaN	66.750953	-13.668910	NaN	-13.953063
71.266512	51.836222	NaN	49.381044	19.430290	NaN	21.885468
47.917732	57.892609	NaN	65.544358	-9.974877	NaN	-17.626626
74.094964	59.361107	NaN	67.329506	14.733857	NaN	6.765457
73.471843	67.926276	NaN	70.483511	5.545566	NaN	2.988332
72.976339	70.239018	NaN	74.583582	2.737321	NaN	-1.607243
76.620888	64.580853	NaN	71.261538	12.040035	NaN	5.359350
86.385917	76.774992	NaN	81.189870	9.610925	NaN	5.196047
45.258815	81.327873	NaN	83.685921	-36.069059	NaN	-38.427106
89.399783	50.529710	NaN	58.271342	38.870074	NaN	31.128441
57.186319	73.761192	NaN	75.726297	-16.574873	NaN	-18.539978
33.544427	70.852377	NaN	73.247614	-37.307950	NaN	-39.703187
95.893126	65.156723	NaN	67.753991	30.736402	NaN	28.139134
-50.051833	54.943477	NaN	61.090515	-104.995310	NaN	-111.142348
83.873142	75.027483	NaN	72.148093	8.845660	NaN	11.725049
79.254929	60.458025	NaN	61.736998	18.796904	NaN	17.517931
44.744173	70.815831	NaN	72.256968	-26.071658	NaN	-27.512795
63.477120	68.076784	NaN	72.095109	-4.599664	NaN	-8.617989
92.606687	67.101481	NaN	67.806227	25.505206	NaN	24.800460
57.306052	66.646674	NaN	69.697237	-9.340621	NaN	-12.391185
73.610065	62.899978	NaN	56.833822	10.710087	NaN	16.776243
82.046168	65.743490	NaN	68.002846	16.302678	NaN	14.043322
32.713473	73.278506	NaN	77.934974	-40.565033	NaN	-45.221502
83.380852	79.072405	NaN	77.650257	4.308447	NaN	5.730595
13.641591	60.725296	NaN	64.690185	-47.083706	NaN	-51.048595
42.893417	74.118517	NaN	73.745923	-31.225100	NaN	-30.852506
-12.805758	78.715255	NaN	78.175292	-91.521013	NaN	-90.981050
92.198339	61.741712	NaN	59.039468	30.456626	NaN	33.158871
68.322428	77.486416	NaN	79.478803	-9.163987	NaN	-11.156375
75.306995	77.327914	NaN	78.324936	-2.020919	NaN	-3.017941
84.744871	63.234789	NaN	65.073095	21.510083	NaN	19.671777
58.649797	61.880266	NaN	63.355572	-3.230469	NaN	-4.705775
75.842501	76.328007	NaN	76.447365	-0.485506	NaN	-0.604864
43.989670	64.663358	NaN	67.725651	-20.673688	NaN	-23.735981
91.583559	60.038275	NaN	62.824159	31.545285	NaN	28.759400
12.242212	69.963721	NaN	75.974015	-57.721509	NaN	-63.731803
83.946117	69.165613	NaN	67.916570	14.780505	NaN	16.029547
55.148338	69.434284	NaN	74.703479	-14.285946	NaN	-19.555141
50.734959	81.774677	NaN	80.701453	-31.039718	NaN	-29.966494
74.609425	79.286980	NaN	82.198617	-4.677554	NaN	-7.589192
74.471196	81.833048	NaN	85.825420	-7.361852	NaN	-11.354225
-3.336739	64.969619	NaN	76.017243	-68.306358	NaN	-79.353982
67.798167	76.366601	NaN	78.269897	-8.568434	NaN	-10.471730
88.270558	67.879299	NaN	71.975527	20.391259	NaN	16.295031
74.888386	79.567641	NaN	80.407404	-4.679255	NaN	-5.519018
89.201976	72.112695	NaN	77.332767	17.089281	NaN	11.869209
28.771007	69.347261	NaN	69.161972	-40.576254	NaN	-40.390965
90.147603	58.546736	NaN	63.720988	31.600866	NaN	26.426615
92.213219	66.356208	NaN	61.464327	25.857012	NaN	30.748893
44.521006	71.106363	NaN	72.818921	-26.585357	NaN	-28.297914
85.244178	70.652302	NaN	74.285303	14.591876	NaN	10.958875
43.321899	80.556139	NaN	81.224390	-37.234240	NaN	-37.902491
52.588636	66.052943	NaN	65.731000	-13.464307	NaN	-13.142364
54.407270	72.868634	NaN	71.487053	-18.461364	NaN	-17.079783
94.512363	76.546528	NaN	80.346499	17.965834	NaN	14.165864
69.321787	75.647475	NaN	72.286526	-6.325688	NaN	-2.964739
22.923659	65.043022	NaN	62.055212	-42.119364	NaN	-39.131553
60.909157	51.517679	NaN	53.978791	9.391478	NaN	6.930367
88.521527	69.957277	NaN	70.891239	18.564250	NaN	17.630287
81.145330	71.881696	NaN	71.663951	9.263634	NaN	9.481380
70.782269	65.003666	NaN	69.385672	5.778603	NaN	1.396597
68.917033	74.252392	NaN	79.886161	-5.335359	NaN	-10.969128
83.903327	60.892783	NaN	64.987531	23.010544	NaN	18.915796
86.214861	44.718173	NaN	47.545978	41.496688	NaN	38.668883
26.341018	49.212812	NaN	41.246947	-22.871794	NaN	-14.905929
39.833444	65.376507	NaN	62.882619	-25.543064	NaN	-23.049176
83.873633	71.535920	NaN	73.879082	12.337713	NaN	9.994551
61.282712	55.731346	NaN	57.066235	5.551366	NaN	4.216478
55.657533	70.406543	NaN	69.270516	-14.749011	NaN	-13.612983
85.331481	73.070162	NaN	76.164587	12.261319	NaN	9.166893
94.799300	52.044504	NaN	57.201498	42.754796	NaN	37.597802
70.603392	76.524226	NaN	79.606846	-5.920833	NaN	-9.003453
20.497332	65.973866	NaN	69.585632	-45.476534	NaN	-49.088300
66.011628	56.645943	NaN	58.846649	9.365684	NaN	7.164979
79.782569	81.708513	NaN	79.582318	-1.925943	NaN	0.200252
47.958569	67.229345	NaN	76.057110	-19.270776	NaN	-28.098540
22.250113	78.961483	NaN	80.948388	-56.711371	NaN	-58.698276
60.148301	69.531870	NaN	74.301318	-9.383569	NaN	-14.153017
26.927571	79.736702	NaN	80.494301	-52.809131	NaN	-53.566730
80.909305	55.879960	NaN	62.782326	25.029345	NaN	18.126979
46.835471	70.570966	NaN	69.244075	-23.735495	NaN	-22.408605
79.121365	74.201971	NaN	75.127605	4.919394	NaN	3.993760
36.211483	69.496661	NaN	73.759962	-33.285178	NaN	-37.548479
29.609923	64.007190	NaN	59.207786	-34.397268	NaN	-29.597863
72.675930	66.766709	NaN	71.014482	5.909222	NaN	1.661449
17.843379	41.738387	NaN	50.561470	-23.895008	NaN	-32.718091
72.707773	71.734841	NaN	73.566512	0.972931	NaN	-0.858740
79.086097	77.654642	NaN	80.409179	1.431455	NaN	-1.323082
71.946924	67.110295	NaN	60.205409	4.836629	NaN	11.741516
67.235145	77.470398	NaN	81.431496	-10.235253	NaN	-14.196352
75.949861	71.677586	NaN	73.868833	4.272275	NaN	2.081028
76.160002	81.595771	NaN	79.790333	-5.435769	NaN	-3.630331
85.448900	46.829537	NaN	55.546867	38.619362	NaN	29.902032
57.328509	63.520470	NaN	70.978064	-6.191961	NaN	-13.649555
88.092512	60.531413	NaN	65.558425	27.561100	NaN	22.534087
68.072472	78.376876	NaN	81.621228	-10.304405	NaN	-13.548756
66.482377	62.282688	NaN	67.182241	4.199689	NaN	-0.699864
68.656564	84.101018	NaN	87.226038	-15.444455	NaN	-18.569475
70.647132	68.889539	NaN	73.646822	1.757593	NaN	-2.999690
56.935638	77.096032	NaN	80.172883	-20.160394	NaN	-23.237245
89.162185	74.863629	NaN	75.088722	14.298556	NaN	14.073463
80.018582	81.095235	NaN	82.516993	-1.076654	NaN	-2.498412
72.187876	70.837012	NaN	73.214752	1.350864	NaN	-1.026876
44.242439	63.092285	NaN	64.527720	-18.849846	NaN	-20.285280
45.459131	73.559614	NaN	76.723778	-28.100482	NaN	-31.264646
24.665720	65.205248	NaN	68.644602	-40.539528	NaN	-43.978882
72.188067	78.750882	NaN	81.298589	-6.562815	NaN	-9.110522
74.401563	47.388306	NaN	58.021592	27.013257	NaN	16.379970
41.010194	69.142203	NaN	68.114529	-28.132009	NaN	-27.104335
65.288012	62.123218	NaN	65.140780	3.164794	NaN	0.147232
68.437186	71.590218	NaN	69.591642	-3.153033	NaN	-1.154456
74.611469	76.465033	NaN	75.738193	-1.853564	NaN	-1.126725
80.857096	59.112413	NaN	61.430063	21.744683	NaN	19.427033
66.749658	71.264856	NaN	75.999999	-4.515198	NaN	-9.250342
71.147883	73.133965	NaN	75.270498	-1.986082	NaN	-4.122615
64.901955	83.665145	NaN	82.638570	-18.763191	NaN	-17.736615
75.140527	64.962977	NaN	65.674374	10.177549	NaN	9.466153
78.851657	69.198440	NaN	69.707665	9.653217	NaN	9.143992
55.000436	75.974098	NaN	73.649598	-20.973661	NaN	-18.649161
78.639772	59.386768	NaN	55.143467	19.253004	NaN	23.496305
82.606524	67.403398	NaN	70.222805	15.203125	NaN	12.383718
72.309067	49.411049	NaN	49.601451	22.898018	NaN	22.707616
85.642784	56.639488	NaN	65.802830	29.003295	NaN	19.839953
69.917064	78.028233	NaN	76.972844	-8.111168	NaN	-7.055779
92.219576	73.271328	NaN	76.156497	18.948249	NaN	16.063080
66.910238	62.240045	NaN	57.332678	4.670192	NaN	9.577560
89.303597	64.781067	NaN	69.020467	24.522530	NaN	20.283130
63.688244	81.342711	NaN	79.117888	-17.654467	NaN	-15.429644
71.972792	69.681764	NaN	70.186546	2.291028	NaN	1.786246
53.461094	53.618309	NaN	55.209800	-0.157215	NaN	-1.748706
66.395086	78.392839	NaN	82.127329	-11.997754	NaN	-15.732244
63.641657	64.772282	NaN	60.621320	-1.130625	NaN	3.020337
41.266281	75.383570	NaN	76.688885	-34.117289	NaN	-35.422603
88.382847	56.086339	NaN	55.551177	32.296508	NaN	32.831670
57.004197	56.854634	NaN	56.838000	0.149563	NaN	0.166197
66.378239	73.817214	NaN	73.794758	-7.438975	NaN	-7.416520
86.484399	62.363693	NaN	67.876274	24.120706	NaN	18.608125
88.394931	72.953886	NaN	77.500561	15.441045	NaN	10.894370
80.446027	74.172026	NaN	76.463921	6.274000	NaN	3.982105
-1.713318	70.244268	NaN	72.831357	-71.957586	NaN	-74.544676
87.797470	71.960976	NaN	74.789020	15.836494	NaN	13.008450
29.766706	75.443376	NaN	81.511932	-45.676670	NaN	-51.745226
86.380592	76.916764	NaN	73.654747	9.463828	NaN	12.725845
88.856619	73.489815	NaN	76.270902	15.366804	NaN	12.585717
69.636448	57.120285	NaN	62.775343	12.516163	NaN	6.861105
77.170383	73.412047	NaN	74.709766	3.758336	NaN	2.460617
77.392858	83.645964	NaN	84.537759	-6.253105	NaN	-7.144900
61.663428	79.014395	NaN	81.840636	-17.350967	NaN	-20.177208
71.706381	65.946605	NaN	69.782592	5.759776	NaN	1.923789
61.030434	76.608634	NaN	77.733220	-15.578200	NaN	-16.702787
73.603201	54.542199	NaN	65.199101	19.061001	NaN	8.404100
-27.285719	71.328899	NaN	74.216083	-98.614618	NaN	-101.501802
40.672140	58.128625	NaN	60.154973	-17.456486	NaN	-19.482834
71.532492	79.439473	NaN	81.154868	-7.906981	NaN	-9.622376
91.917594	69.101589	NaN	74.542076	22.816005	NaN	17.375517
95.323790	75.493461	NaN	73.021257	19.830329	NaN	22.302533
43.506255	75.349746	NaN	75.466469	-31.843491	NaN	-31.960214
84.664506	60.807351	NaN	59.739446	23.857155	NaN	24.925060
78.909067	68.465706	NaN	72.332375	10.443361	NaN	6.576692
66.414563	67.842567	NaN	66.522277	-1.428003	NaN	-0.107714
66.396111	78.724915	NaN	82.377272	-12.328804	NaN	-15.981161
31.940952	56.995789	NaN	53.026972	-25.054838	NaN	-21.086020
51.428291	67.340266	NaN	74.511989	-15.911975	NaN	-23.083698
19.997648	76.169938	NaN	77.679014	-56.172289	NaN	-57.681365
89.663212	79.149900	NaN	76.415210	10.513312	NaN	13.248001
68.004382	77.725810	NaN	75.087012	-9.721428	NaN	-7.082630
79.592670	69.055148	NaN	70.377559	10.537523	NaN	9.215111
85.527949	79.201199	NaN	78.473698	6.326751	NaN	7.054252
43.232612	69.369043	NaN	68.752184	-26.136432	NaN	-25.519572
54.277107	71.862135	NaN	74.064676	-17.585028	NaN	-19.787570
64.587561	71.282424	NaN	75.574527	-6.694863	NaN	-10.986966
26.816519	70.743022	NaN	69.974620	-43.926503	NaN	-43.158101
71.033338	73.768629	NaN	78.690867	-2.735291	NaN	-7.657528
57.505495	74.506148	NaN	74.787126	-17.000653	NaN	-17.281630
55.592091	76.076537	NaN	75.297011	-20.484447	NaN	-19.704920
88.048083	76.451789	NaN	75.697993	11.596294	NaN	12.350090
77.680901	68.855847	NaN	68.552657	8.825054	NaN	9.128244
37.194521	67.363516	NaN	73.886496	-30.168995	NaN	-36.691975
47.810013	72.649302	NaN	74.014749	-24.839289	NaN	-26.204736
73.379858	45.230291	NaN	36.383740	28.149567	NaN	36.996117
81.320920	80.305433	NaN	79.958507	1.015488	NaN	1.362414
95.872480	63.236769	NaN	66.548368	32.635711	NaN	29.324112
76.563096	75.743687	NaN	77.577235	0.819409	NaN	-1.014140
74.944639	79.744068	NaN	80.454503	-4.799429	NaN	-5.509864
57.594577	69.078915	NaN	68.527580	-11.484338	NaN	-10.933003
87.153069	66.428781	NaN	69.940854	20.724287	NaN	17.212215
54.871086	63.957512	NaN	67.033638	-9.086426	NaN	-12.162552
64.234902	68.607265	NaN	70.765824	-4.372362	NaN	-6.530921
71.059286	59.057192	NaN	63.848661	12.002094	NaN	7.210625
72.052299	68.456050	NaN	68.961820	3.596249	NaN	3.090479
41.838181	70.903683	NaN	72.583792	-29.065502	NaN	-30.745611
52.683008	62.349381	NaN	67.712397	-9.666373	NaN	-15.029388
81.228733	62.332625	NaN	65.278904	18.896109	NaN	15.949830
56.070361	79.031836	NaN	79.441542	-22.961475	NaN	-23.371181
-2.035716	75.766448	NaN	74.400833	-77.802164	NaN	-76.436549
87.595738	79.477834	NaN	79.795649	8.117905	NaN	7.800090
88.234284	76.864235	NaN	75.935905	11.370049	NaN	12.298380
56.294437	74.412870	NaN	76.202163	-18.118433	NaN	-19.907725
88.494611	81.557847	NaN	83.351171	6.936764	NaN	5.143440
65.066975	63.595966	NaN	65.579565	1.471008	NaN	-0.512590
50.267322	82.277066	NaN	83.873791	-32.009744	NaN	-33.606470
87.655391	70.387418	NaN	69.273929	17.267972	NaN	18.381462
78.373776	72.262700	NaN	70.916022	6.111076	NaN	7.457754
80.018369	48.983233	NaN	64.305517	31.035136	NaN	15.712852
62.662790	74.918284	NaN	75.439166	-12.255494	NaN	-12.776376
90.366245	60.797367	NaN	65.977890	29.568878	NaN	24.388355
39.499377	72.184083	NaN	75.364586	-32.684706	NaN	-35.865209
58.126218	76.373001	NaN	77.959632	-18.246783	NaN	-19.833415
51.937174	74.642096	NaN	76.118743	-22.704922	NaN	-24.181569
80.119931	70.684852	NaN	70.154544	9.435079	NaN	9.965388
8.070135	32.499329	NaN	36.647790	-24.429194	NaN	-28.577655
71.168930	70.635968	NaN	74.418734	0.532962	NaN	-3.249804
82.713610	63.927900	NaN	63.940569	18.785710	NaN	18.773041
94.126701	69.794247	NaN	75.055087	24.332454	NaN	19.071615
61.101965	73.937395	NaN	78.416117	-12.835429	NaN	-17.314152
58.937343	70.283624	NaN	72.504426	-11.346281	NaN	-13.567084
35.692196	59.366995	NaN	63.852412	-23.674799	NaN	-28.160216
85.219288	73.692520	NaN	77.183082	11.526768	NaN	8.036206
87.177045	53.087647	NaN	55.706455	34.089398	NaN	31.470590
2.589040	69.973160	NaN	71.721349	-67.384119	NaN	-69.132309
77.599740	60.341366	NaN	61.649721	17.258374	NaN	15.950019
47.763057	63.694873	NaN	65.336579	-15.931816	NaN	-17.573522
60.239012	56.230989	NaN	60.266811	4.008023	NaN	-0.027799
83.317144	64.436020	NaN	65.940441	18.881124	NaN	17.376703
70.718273	65.129499	NaN	65.460964	5.588774	NaN	5.257309
84.522655	63.656833	NaN	59.368615	20.865822	NaN	25.154039
73.135912	71.878615	NaN	71.382698	1.257297	NaN	1.753214
64.525942	74.462727	NaN	74.473256	-9.936785	NaN	-9.947314
57.668647	79.300943	NaN	76.286731	-21.632296	NaN	-18.618084
62.524229	74.464414	NaN	74.753698	-11.940185	NaN	-12.229469
86.938694	69.737004	NaN	68.736796	17.201691	NaN	18.201898
83.164674	77.892432	NaN	79.838792	5.272241	NaN	3.325882
33.975402	67.261628	NaN	71.101958	-33.286227	NaN	-37.126556
51.463032	73.406536	NaN	75.485661	-21.943504	NaN	-24.022629
81.451316	67.524969	NaN	63.000497	13.926347	NaN	18.450819
76.254879	75.247522	NaN	73.570510	1.007357	NaN	2.684370
83.155393	63.865602	NaN	69.377413	19.289791	NaN	13.777980
74.981810	71.701911	NaN	76.857180	3.279899	NaN	-1.875370
58.326614	83.348463	NaN	84.850891	-25.021849	NaN	-26.524277
61.812492	75.305992	NaN	74.887270	-13.493500	NaN	-13.074778
84.475891	65.476966	NaN	64.216426	18.998924	NaN	20.259465
78.157496	74.999705	NaN	76.059991	3.157791	NaN	2.097505
43.285675	68.365712	NaN	68.738129	-25.080036	NaN	-25.452454
64.802528	55.857244	NaN	62.813337	8.945284	NaN	1.989191
76.981081	72.398095	NaN	74.135291	4.582986	NaN	2.845790
79.749496	72.871296	NaN	70.279597	6.878200	NaN	9.469899
76.395120	60.489399	NaN	69.696192	15.905721	NaN	6.698928
38.991462	67.796014	NaN	75.650647	-28.804552	NaN	-36.659185
79.290423	68.112531	NaN	66.926942	11.177893	NaN	12.363481
