# Supplementary material for: Combined Influences of Model Choice, Data Quality, and Data Quantity When Estimating Population Trends
Source: PLoS One. 2015 Jul 15;10(7):e0132255. doi: 10.1371/journal.pone.0132255 (PMC4503393; doi:10.1371/journal.pone.0132255)
Supplement: S1 Dataset — Files are organized by model type and by the input lambda value. (ZIP) [file pone.0132255.s002.zip › Hypothetical LH/sims_lambda_0_9/simulationOutput_0.9_0_0.5_0_15.xls]

Percent_Decline_True	Median_Percent_Decline_Matrix	Median_Percent_Decline_Matrix_stable	Median_Percent_Decline_Scalar	Difference_True_Matrix	Difference_True_Matrix_Stable	Difference_True_Scalar
68.881933	2.636809	NaN	29.871127	66.245124	NaN	39.010806
65.264058	79.743971	NaN	76.948399	-14.479913	NaN	-11.684341
54.090545	57.527926	NaN	73.505289	-3.437381	NaN	-19.414744
58.806910	86.215472	NaN	85.537887	-27.408562	NaN	-26.730977
73.362888	80.169416	NaN	85.011816	-6.806528	NaN	-11.648928
81.098539	82.578163	NaN	83.348676	-1.479624	NaN	-2.250137
85.139265	72.990701	NaN	79.837146	12.148565	NaN	5.302120
93.603506	29.909767	NaN	32.446571	63.693739	NaN	61.156935
30.909361	52.796421	NaN	69.443779	-21.887060	NaN	-38.534418
64.132699	76.956387	NaN	73.560615	-12.823688	NaN	-9.427916
49.621257	77.042562	NaN	79.375185	-27.421305	NaN	-29.753928
81.111045	85.013804	NaN	84.435123	-3.902759	NaN	-3.324078
55.354994	70.488715	NaN	68.738190	-15.133721	NaN	-13.383196
1.245155	44.080057	NaN	64.305262	-42.834902	NaN	-63.060107
44.673938	69.195046	NaN	68.993900	-24.521108	NaN	-24.319961
73.307724	70.875946	NaN	72.944717	2.431777	NaN	0.363006
72.148603	72.482360	NaN	61.038892	-0.333756	NaN	11.109711
59.963923	72.795381	NaN	75.357897	-12.831458	NaN	-15.393974
85.503032	72.325013	NaN	72.903632	13.178019	NaN	12.599400
58.556741	67.501396	NaN	61.152227	-8.944654	NaN	-2.595485
72.010685	78.477412	NaN	80.102031	-6.466728	NaN	-8.091346
84.583890	78.013515	NaN	76.261485	6.570375	NaN	8.322405
71.116477	84.370357	NaN	84.528514	-13.253879	NaN	-13.412036
54.843055	42.283076	NaN	27.733131	12.559979	NaN	27.109924
78.328064	87.076789	NaN	84.444313	-8.748725	NaN	-6.116249
75.328232	67.098713	NaN	69.045328	8.229518	NaN	6.282903
63.020813	56.204070	NaN	71.646032	6.816743	NaN	-8.625219
88.300875	41.098727	NaN	46.681419	47.202148	NaN	41.619455
29.344851	55.845577	NaN	70.465279	-26.500726	NaN	-41.120428
63.886784	59.123437	NaN	52.378491	4.763347	NaN	11.508293
42.115372	63.855578	NaN	66.059789	-21.740206	NaN	-23.944418
71.116974	67.466139	NaN	64.811199	3.650835	NaN	6.305775
93.300231	74.283905	NaN	75.934914	19.016326	NaN	17.365317
5.399579	63.954149	NaN	51.929552	-58.554570	NaN	-46.529973
79.311505	65.313373	NaN	64.605553	13.998132	NaN	14.705952
57.807202	89.817149	NaN	89.681074	-32.009947	NaN	-31.873872
90.057736	22.653008	NaN	16.162963	67.404727	NaN	73.894773
86.894344	83.191814	NaN	83.214882	3.702530	NaN	3.679462
53.456759	61.954159	NaN	57.223029	-8.497400	NaN	-3.766270
82.261492	47.954973	NaN	37.205859	34.306518	NaN	45.055633
68.781077	41.405371	NaN	60.439805	27.375706	NaN	8.341273
87.139230	70.043600	NaN	69.041754	17.095630	NaN	18.097476
82.189542	71.738373	NaN	59.475443	10.451169	NaN	22.714099
56.748566	75.108381	NaN	78.157649	-18.359815	NaN	-21.409083
83.249151	69.654315	NaN	82.032284	13.594835	NaN	1.216867
74.520817	68.602643	NaN	83.041328	5.918174	NaN	-8.520511
80.510168	78.383810	NaN	86.737363	2.126358	NaN	-6.227195
91.288276	61.128539	NaN	61.875501	30.159737	NaN	29.412775
72.648751	82.856557	NaN	88.126230	-10.207805	NaN	-15.477479
62.946215	75.995574	NaN	75.964597	-13.049360	NaN	-13.018383
40.061510	47.493560	NaN	54.793726	-7.432050	NaN	-14.732216
82.141947	74.969341	NaN	84.005833	7.172606	NaN	-1.863887
84.255201	78.607539	NaN	77.040950	5.647662	NaN	7.214251
80.852947	90.420894	NaN	88.034704	-9.567947	NaN	-7.181758
95.358405	26.303807	NaN	37.482475	69.054597	NaN	57.875930
59.325070	72.419734	NaN	74.884420	-13.094663	NaN	-15.559350
65.744453	74.191095	NaN	76.929887	-8.446641	NaN	-11.185434
47.577694	65.382293	NaN	68.585311	-17.804599	NaN	-21.007616
57.067454	76.161853	NaN	69.866280	-19.094399	NaN	-12.798826
62.359660	73.772170	NaN	79.680278	-11.412510	NaN	-17.320618
53.522839	66.386048	NaN	69.996446	-12.863209	NaN	-16.473607
82.206470	36.122850	NaN	31.384178	46.083620	NaN	50.822292
49.882737	53.933039	NaN	61.830149	-4.050302	NaN	-11.947412
83.132192	92.637731	NaN	92.326640	-9.505539	NaN	-9.194448
74.228879	82.502886	NaN	86.929345	-8.274007	NaN	-12.700466
78.060378	30.439820	NaN	28.503788	47.620559	NaN	49.556591
86.608722	79.101739	NaN	71.882203	7.506983	NaN	14.726519
53.125674	53.286814	NaN	53.641023	-0.161140	NaN	-0.515350
76.149506	71.296745	NaN	67.707094	4.852760	NaN	8.442411
72.496437	71.909310	NaN	68.927014	0.587127	NaN	3.569424
57.327908	71.073457	NaN	70.864995	-13.745549	NaN	-13.537086
87.501911	77.324960	NaN	88.538122	10.176951	NaN	-1.036211
72.120986	63.340994	NaN	73.258777	8.779991	NaN	-1.137791
69.970803	90.603172	NaN	86.716528	-20.632369	NaN	-16.745726
81.583241	64.749655	NaN	48.199315	16.833586	NaN	33.383926
63.562634	28.460641	NaN	29.595394	35.101994	NaN	33.967241
69.419404	65.443225	NaN	70.098816	3.976179	NaN	-0.679412
69.227093	77.298682	NaN	71.280883	-8.071589	NaN	-2.053791
72.933401	46.181395	NaN	34.479200	26.752007	NaN	38.454201
80.270766	73.678393	NaN	69.932513	6.592373	NaN	10.338253
62.348370	75.815397	NaN	81.576003	-13.467027	NaN	-19.227633
67.910679	83.804238	NaN	87.127448	-15.893560	NaN	-19.216769
81.234976	82.668824	NaN	78.148771	-1.433848	NaN	3.086205
89.073891	63.773388	NaN	69.667420	25.300503	NaN	19.406471
41.734506	66.215275	NaN	71.326352	-24.480769	NaN	-29.591846
76.573328	86.946601	NaN	90.669675	-10.373273	NaN	-14.096348
76.660965	69.396156	NaN	73.794086	7.264809	NaN	2.866880
90.754689	70.625409	NaN	65.963651	20.129279	NaN	24.791038
86.324913	67.726621	NaN	63.428843	18.598293	NaN	22.896071
81.377203	-7.726485	NaN	-3.118390	89.103688	NaN	84.495593
15.707939	55.398939	NaN	59.041593	-39.690999	NaN	-43.333653
47.947429	54.636293	NaN	53.808214	-6.688863	NaN	-5.860784
74.981323	67.266156	NaN	74.036088	7.715167	NaN	0.945235
78.876191	50.471126	NaN	72.276722	28.405065	NaN	6.599468
73.558125	75.013655	NaN	80.947464	-1.455530	NaN	-7.389339
-10.072948	62.334970	NaN	63.746256	-72.407918	NaN	-73.819204
48.358627	69.983346	NaN	58.028615	-21.624719	NaN	-9.669989
55.705263	24.296721	NaN	-12.376218	31.408542	NaN	68.081481
52.038566	51.453474	NaN	66.177715	0.585092	NaN	-14.139149
72.228815	74.166380	NaN	66.099230	-1.937565	NaN	6.129585
58.048184	70.646046	NaN	79.945422	-12.597862	NaN	-21.897238
70.174839	72.732920	NaN	74.111995	-2.558081	NaN	-3.937156
88.203399	61.336098	NaN	70.969304	26.867301	NaN	17.234095
60.669573	72.087400	NaN	69.058373	-11.417828	NaN	-8.388800
71.807986	75.882042	NaN	84.174891	-4.074055	NaN	-12.366905
32.538134	74.225832	NaN	78.879937	-41.687698	NaN	-46.341803
-0.697256	2.398249	NaN	33.099981	-3.095505	NaN	-33.797237
71.572495	58.745196	NaN	57.802333	12.827300	NaN	13.770162
67.925478	78.566893	NaN	77.644622	-10.641415	NaN	-9.719144
79.851348	41.278495	NaN	46.586918	38.572853	NaN	33.264429
75.107297	57.472050	NaN	63.911546	17.635247	NaN	11.195751
92.053481	72.084141	NaN	73.514196	19.969340	NaN	18.539285
88.877619	84.877140	NaN	88.505429	4.000479	NaN	0.372191
62.679369	52.846001	NaN	29.238501	9.833368	NaN	33.440868
61.231938	80.052678	NaN	79.636150	-18.820740	NaN	-18.404213
91.473935	76.416491	NaN	76.051111	15.057444	NaN	15.422823
60.708888	83.780597	NaN	82.920257	-23.071709	NaN	-22.211369
90.522554	69.699916	NaN	71.944130	20.822638	NaN	18.578424
88.310880	60.685006	NaN	58.978162	27.625874	NaN	29.332718
62.149878	84.009772	NaN	80.691705	-21.859894	NaN	-18.541827
76.113636	86.162014	NaN	89.176472	-10.048379	NaN	-13.062836
77.064050	53.213718	NaN	57.928235	23.850332	NaN	19.135814
74.906460	76.528217	NaN	68.921976	-1.621757	NaN	5.984485
90.722295	64.676990	NaN	65.936249	26.045305	NaN	24.786046
74.736884	73.468297	NaN	59.919683	1.268588	NaN	14.817202
46.520273	88.900044	NaN	85.227904	-42.379771	NaN	-38.707631
34.924504	-2.881464	NaN	26.493545	37.805968	NaN	8.430960
81.661208	89.801693	NaN	91.739238	-8.140486	NaN	-10.078030
69.511914	63.442336	NaN	69.995800	6.069578	NaN	-0.483886
81.665624	-12.396887	NaN	3.719081	94.062511	NaN	77.946543
73.761199	73.688292	NaN	72.891016	0.072907	NaN	0.870183
83.635991	83.609901	NaN	86.090387	0.026089	NaN	-2.454396
-38.547440	38.482092	NaN	46.533354	-77.029533	NaN	-85.080794
40.665312	73.005875	NaN	77.913862	-32.340563	NaN	-37.248550
57.085501	81.821087	NaN	82.744849	-24.735587	NaN	-25.659349
10.632959	68.982565	NaN	73.298336	-58.349606	NaN	-62.665377
74.927150	57.539577	NaN	62.675465	17.387573	NaN	12.251685
83.958756	76.651159	NaN	76.049254	7.307596	NaN	7.909502
8.530684	72.042451	NaN	75.132243	-63.511767	NaN	-66.601558
24.260153	78.192918	NaN	70.150085	-53.932765	NaN	-45.889932
70.114238	75.368279	NaN	71.951923	-5.254041	NaN	-1.837685
44.585769	79.167886	NaN	78.834206	-34.582117	NaN	-34.248437
74.451113	70.912040	NaN	69.540870	3.539073	NaN	4.910243
60.556546	85.411234	NaN	83.379912	-24.854688	NaN	-22.823366
57.074463	82.916474	NaN	84.639592	-25.842010	NaN	-27.565129
75.727932	64.379447	NaN	59.310674	11.348485	NaN	16.417258
81.779474	80.292891	NaN	79.786079	1.486583	NaN	1.993394
59.940529	82.178330	NaN	80.237873	-22.237801	NaN	-20.297344
73.041751	54.684716	NaN	70.912983	18.357035	NaN	2.128769
30.656835	87.572411	NaN	83.609098	-56.915577	NaN	-52.952264
88.786466	76.366080	NaN	70.643628	12.420386	NaN	18.142838
88.477845	78.447361	NaN	72.747957	10.030483	NaN	15.729888
37.110665	74.207201	NaN	76.716312	-37.096537	NaN	-39.605647
65.779528	38.876143	NaN	28.809569	26.903385	NaN	36.969959
66.635739	88.284216	NaN	90.959419	-21.648476	NaN	-24.323679
74.761285	69.064196	NaN	62.930176	5.697090	NaN	11.831110
48.118170	55.440538	NaN	55.976959	-7.322368	NaN	-7.858789
84.960514	86.453066	NaN	85.787491	-1.492552	NaN	-0.826977
37.099132	84.811969	NaN	85.952056	-47.712837	NaN	-48.852924
57.926937	71.076265	NaN	59.508113	-13.149327	NaN	-1.581175
38.755600	72.394904	NaN	72.875477	-33.639304	NaN	-34.119877
35.146277	87.232384	NaN	86.266669	-52.086106	NaN	-51.120391
92.099993	75.237827	NaN	74.083251	16.862166	NaN	18.016741
67.491314	48.069466	NaN	53.532634	19.421848	NaN	13.958680
65.141576	56.077195	NaN	59.909559	9.064382	NaN	5.232017
81.548921	62.497270	NaN	64.145488	19.051651	NaN	17.403434
61.811862	79.209707	NaN	83.019707	-17.397845	NaN	-21.207845
84.061725	76.048529	NaN	78.004550	8.013196	NaN	6.057175
55.130193	26.826709	NaN	44.169816	28.303484	NaN	10.960377
20.107490	70.674143	NaN	78.204592	-50.566653	NaN	-58.097102
9.123956	54.468762	NaN	68.367391	-45.344806	NaN	-59.243435
79.907542	59.910919	NaN	75.695340	19.996623	NaN	4.212202
83.623507	84.168873	NaN	85.178242	-0.545366	NaN	-1.554735
60.355558	-16.847352	NaN	2.994163	77.202911	NaN	57.361395
72.090000	45.295342	NaN	43.872479	26.794658	NaN	28.217521
24.649847	26.280560	NaN	33.480765	-1.630713	NaN	-8.830918
77.792944	80.159069	NaN	82.544218	-2.366125	NaN	-4.751274
46.771718	62.397452	NaN	64.116946	-15.625735	NaN	-17.345229
38.926347	81.082302	NaN	81.197795	-42.155956	NaN	-42.271448
92.155537	76.434376	NaN	70.075243	15.721162	NaN	22.080294
68.987382	62.437771	NaN	65.434368	6.549611	NaN	3.553014
75.599440	65.666650	NaN	64.841404	9.932790	NaN	10.758036
89.694826	62.106137	NaN	55.540789	27.588690	NaN	34.154038
88.734845	59.678421	NaN	69.404996	29.056423	NaN	19.329849
88.222502	76.294776	NaN	76.215568	11.927726	NaN	12.006934
70.944681	52.125890	NaN	60.577761	18.818791	NaN	10.366920
62.205448	75.317645	NaN	71.222318	-13.112196	NaN	-9.016870
52.520763	73.351840	NaN	72.962529	-20.831077	NaN	-20.441766
75.242582	71.534436	NaN	73.372130	3.708146	NaN	1.870452
76.482072	61.944744	NaN	61.424202	14.537328	NaN	15.057870
74.620688	76.558224	NaN	78.039051	-1.937536	NaN	-3.418363
30.947637	75.674539	NaN	80.752694	-44.726902	NaN	-49.805057
58.944511	-4.735346	NaN	20.946492	63.679857	NaN	37.998019
85.268917	72.857248	NaN	81.066410	12.411670	NaN	4.202508
66.982744	50.212490	NaN	46.024793	16.770254	NaN	20.957951
84.493052	44.210577	NaN	45.599797	40.282475	NaN	38.893255
-20.673274	88.472219	NaN	83.288914	-109.145492	NaN	-103.962187
71.023591	56.669428	NaN	59.694437	14.354163	NaN	11.329154
60.241938	88.987657	NaN	88.399124	-28.745718	NaN	-28.157186
55.753005	70.618833	NaN	66.022516	-14.865828	NaN	-10.269511
90.775819	55.091670	NaN	54.874545	35.684149	NaN	35.901273
57.110087	73.996827	NaN	60.743632	-16.886739	NaN	-3.633544
88.808227	54.350174	NaN	41.305020	34.458053	NaN	47.503207
57.664867	79.518045	NaN	81.275142	-21.853178	NaN	-23.610275
77.697856	44.464627	NaN	58.448853	33.233229	NaN	19.249003
81.778532	76.858572	NaN	75.552349	4.919960	NaN	6.226182
90.365552	63.006199	NaN	44.577097	27.359353	NaN	45.788455
42.973545	77.995949	NaN	77.463456	-35.022404	NaN	-34.489911
-51.760432	67.850707	NaN	71.808333	-119.611139	NaN	-123.568765
76.295774	43.399509	NaN	55.046308	32.896264	NaN	21.249466
75.853171	46.769519	NaN	45.602553	29.083652	NaN	30.250618
69.261712	79.884121	NaN	86.210559	-10.622409	NaN	-16.948847
59.749999	71.592646	NaN	71.538804	-11.842647	NaN	-11.788805
75.795983	87.461405	NaN	88.841501	-11.665423	NaN	-13.045518
67.104606	83.934805	NaN	79.850806	-16.830198	NaN	-12.746200
80.720965	76.482859	NaN	79.547706	4.238106	NaN	1.173260
89.829635	87.339407	NaN	82.031947	2.490228	NaN	7.797689
31.298525	68.041798	NaN	70.689704	-36.743273	NaN	-39.391180
74.104323	58.955458	NaN	58.730302	15.148864	NaN	15.374021
93.475143	71.787446	NaN	78.318624	21.687697	NaN	15.156519
80.567206	81.882053	NaN	84.731022	-1.314847	NaN	-4.163815
72.398783	53.760097	NaN	69.003765	18.638686	NaN	3.395018
77.422005	70.668853	NaN	49.412767	6.753153	NaN	28.009238
42.780748	84.297771	NaN	85.890654	-41.517023	NaN	-43.109906
86.854955	44.340127	NaN	50.018350	42.514828	NaN	36.836605
58.317652	81.577270	NaN	83.495627	-23.259617	NaN	-25.177975
52.578527	66.478757	NaN	67.842122	-13.900230	NaN	-15.263596
79.529682	82.238914	NaN	82.910655	-2.709232	NaN	-3.380973
78.393324	71.375418	NaN	79.210940	7.017905	NaN	-0.817616
43.221965	74.685270	NaN	85.587492	-31.463305	NaN	-42.365527
76.137444	85.819176	NaN	86.886903	-9.681732	NaN	-10.749459
33.799182	18.523253	NaN	41.337980	15.275929	NaN	-7.538798
71.842764	80.042101	NaN	79.970640	-8.199337	NaN	-8.127877
34.746045	7.774834	NaN	31.598756	26.971211	NaN	3.147289
57.451172	78.610918	NaN	82.703075	-21.159746	NaN	-25.251903
91.179465	33.178247	NaN	38.416440	58.001217	NaN	52.763025
79.966626	76.756975	NaN	67.112362	3.209651	NaN	12.854264
-8.275746	-35.328014	NaN	-24.790802	27.052267	NaN	16.515055
64.013844	58.986559	NaN	56.821567	5.027285	NaN	7.192277
48.117124	66.495749	NaN	64.225464	-18.378625	NaN	-16.108340
76.216048	72.999070	NaN	57.528162	3.216978	NaN	18.687886
58.651233	78.067585	NaN	70.288883	-19.416352	NaN	-11.637650
72.884704	84.539944	NaN	78.718785	-11.655240	NaN	-5.834081
74.193456	66.479474	NaN	63.252893	7.713982	NaN	10.940564
78.844923	79.300601	NaN	74.179448	-0.455678	NaN	4.665475
59.621494	68.001659	NaN	66.309307	-8.380165	NaN	-6.687813
37.647931	90.505494	NaN	91.451589	-52.857563	NaN	-53.803658
52.024375	40.062620	NaN	41.487775	11.961755	NaN	10.536601
87.234922	45.376391	NaN	45.796977	41.858531	NaN	41.437945
55.613635	78.883209	NaN	76.043015	-23.269574	NaN	-20.429380
87.215505	82.996661	NaN	84.280865	4.218844	NaN	2.934640
89.779497	76.331784	NaN	70.364387	13.447712	NaN	19.415109
95.225526	62.626973	NaN	62.450748	32.598553	NaN	32.774778
72.446994	76.836734	NaN	70.120928	-4.389740	NaN	2.326066
73.379796	77.857630	NaN	76.038234	-4.477833	NaN	-2.658438
71.505276	29.422315	NaN	37.025848	42.082961	NaN	34.479428
80.643648	-5.965447	NaN	4.693905	86.609095	NaN	75.949742
89.084493	59.212001	NaN	61.791635	29.872491	NaN	27.292858
78.378704	69.054482	NaN	71.119682	9.324222	NaN	7.259022
59.456747	64.089184	NaN	61.185004	-4.632437	NaN	-1.728257
78.642114	85.339510	NaN	87.281360	-6.697396	NaN	-8.639246
42.406601	83.752668	NaN	77.660737	-41.346068	NaN	-35.254136
75.331212	61.457443	NaN	69.543642	13.873769	NaN	5.787570
74.265142	63.734419	NaN	65.023964	10.530723	NaN	9.241178
61.087203	81.646405	NaN	81.474394	-20.559202	NaN	-20.387191
76.866492	64.707221	NaN	70.054775	12.159271	NaN	6.811717
73.537965	34.787113	NaN	53.521280	38.750853	NaN	20.016685
83.320111	18.378829	NaN	15.893407	64.941282	NaN	67.426704
78.115457	58.812303	NaN	56.695107	19.303154	NaN	21.420349
41.023577	38.309506	NaN	63.143115	2.714071	NaN	-22.119538
91.559641	62.507103	NaN	59.923036	29.052538	NaN	31.636605
63.861886	84.065669	NaN	82.301228	-20.203783	NaN	-18.439341
19.393039	51.248317	NaN	36.277482	-31.855278	NaN	-16.884443
71.141374	78.944128	NaN	71.649345	-7.802754	NaN	-0.507972
83.349568	77.112974	NaN	77.815638	6.236594	NaN	5.533931
63.546999	65.121933	NaN	60.493403	-1.574935	NaN	3.053595
4.994682	44.449832	NaN	60.764891	-39.455150	NaN	-55.770210
55.361459	64.435327	NaN	62.099323	-9.073868	NaN	-6.737864
8.720722	87.598425	NaN	82.806641	-78.877703	NaN	-74.085920
60.842923	60.815599	NaN	63.904672	0.027324	NaN	-3.061750
25.123030	90.524212	NaN	91.231228	-65.401182	NaN	-66.108198
59.512917	38.367010	NaN	27.652904	21.145907	NaN	31.860013
83.878784	69.173257	NaN	78.219262	14.705527	NaN	5.659522
37.428963	58.986223	NaN	67.067509	-21.557260	NaN	-29.638546
70.762907	75.515842	NaN	78.242660	-4.752935	NaN	-7.479753
81.960242	28.801645	NaN	48.322387	53.158597	NaN	33.637856
28.208483	81.595873	NaN	86.513210	-53.387390	NaN	-58.304727
49.163723	74.621993	NaN	78.487365	-25.458270	NaN	-29.323642
42.882777	81.974919	NaN	85.800144	-39.092142	NaN	-42.917367
68.701194	83.820634	NaN	84.973341	-15.119440	NaN	-16.272147
85.894611	31.521408	NaN	36.337059	54.373204	NaN	49.557552
77.817401	33.909517	NaN	32.707199	43.907883	NaN	45.110202
74.935688	38.980174	NaN	32.305027	35.955514	NaN	42.630661
79.701144	67.470098	NaN	66.392798	12.231046	NaN	13.308347
73.008251	83.723903	NaN	80.898218	-10.715652	NaN	-7.889967
74.986414	22.453775	NaN	15.168832	52.532640	NaN	59.817582
78.900086	56.866153	NaN	67.579946	22.033933	NaN	11.320141
85.830805	79.918957	NaN	79.105438	5.911848	NaN	6.725367
88.840223	75.619633	NaN	76.768478	13.220591	NaN	12.071746
65.409474	87.546140	NaN	83.239060	-22.136665	NaN	-17.829586
41.529215	77.278357	NaN	76.171262	-35.749142	NaN	-34.642047
23.052464	51.416703	NaN	54.658196	-28.364239	NaN	-31.605733
24.346761	65.392027	NaN	71.577686	-41.045266	NaN	-47.230926
84.853776	76.615698	NaN	82.348364	8.238079	NaN	2.505412
89.888325	77.771957	NaN	65.228572	12.116368	NaN	24.659754
77.719160	87.955431	NaN	89.621013	-10.236271	NaN	-11.901853
91.521712	51.225699	NaN	44.325186	40.296013	NaN	47.196526
41.032142	77.267596	NaN	76.012301	-36.235454	NaN	-34.980159
93.427140	44.882745	NaN	36.130080	48.544394	NaN	57.297060
70.529470	74.281086	NaN	73.153043	-3.751616	NaN	-2.623573
58.107439	83.366880	NaN	82.990923	-25.259441	NaN	-24.883485
15.269991	81.391198	NaN	82.309230	-66.121207	NaN	-67.039239
62.960832	27.303526	NaN	11.814771	35.657305	NaN	51.146061
66.010226	81.701769	NaN	86.107638	-15.691542	NaN	-20.097411
68.289525	64.629822	NaN	70.851200	3.659703	NaN	-2.561675
82.565041	54.209471	NaN	45.847672	28.355570	NaN	36.717369
82.367512	58.881422	NaN	68.501865	23.486089	NaN	13.865647
73.844431	36.824440	NaN	40.574646	37.019991	NaN	33.269785
80.865942	62.856639	NaN	62.306000	18.009304	NaN	18.559943
69.621514	37.173007	NaN	54.749234	32.448506	NaN	14.872280
13.061499	68.654856	NaN	71.116563	-55.593357	NaN	-58.055064
76.809211	53.860848	NaN	67.879653	22.948363	NaN	8.929558
84.009489	58.892780	NaN	60.690893	25.116709	NaN	23.318596
9.668618	86.470427	NaN	86.654040	-76.801809	NaN	-76.985422
77.698367	57.888474	NaN	48.425123	19.809893	NaN	29.273244
48.118794	67.543708	NaN	60.961039	-19.424914	NaN	-12.842245
72.840911	86.641283	NaN	86.445614	-13.800372	NaN	-13.604703
6.714241	82.135482	NaN	79.037281	-75.421241	NaN	-72.323039
74.697398	79.601519	NaN	76.665985	-4.904121	NaN	-1.968587
85.971604	69.134679	NaN	81.244729	16.836925	NaN	4.726875
76.461207	78.438201	NaN	60.860286	-1.976994	NaN	15.600920
54.684232	43.049933	NaN	47.786146	11.634299	NaN	6.898087
26.230438	35.559927	NaN	45.475228	-9.329489	NaN	-19.244790
73.930230	77.364041	NaN	83.794662	-3.433810	NaN	-9.864431
52.242238	78.226289	NaN	73.179909	-25.984051	NaN	-20.937671
78.161021	71.470620	NaN	76.346964	6.690401	NaN	1.814057
68.593197	46.253640	NaN	51.752126	22.339557	NaN	16.841071
91.150540	62.767272	NaN	69.422279	28.383268	NaN	21.728260
54.551137	57.618079	NaN	67.190807	-3.066941	NaN	-12.639670
51.245978	72.437067	NaN	72.285091	-21.191089	NaN	-21.039113
76.622838	77.313340	NaN	73.513226	-0.690502	NaN	3.109612
87.335223	53.990854	NaN	61.571067	33.344369	NaN	25.764156
62.321794	56.488509	NaN	67.713260	5.833285	NaN	-5.391466
81.358373	75.914409	NaN	81.481426	5.443965	NaN	-0.123052
70.256491	86.833174	NaN	90.401475	-16.576683	NaN	-20.144984
48.492047	18.167161	NaN	45.876150	30.324887	NaN	2.615898
86.061592	32.662915	NaN	32.494336	53.398677	NaN	53.567256
90.783478	61.814506	NaN	52.147147	28.968972	NaN	38.636332
76.557107	66.961385	NaN	67.263460	9.595722	NaN	9.293647
89.211019	65.760705	NaN	71.819006	23.450314	NaN	17.392013
82.054807	65.015331	NaN	67.604101	17.039477	NaN	14.450706
93.934406	85.003166	NaN	88.465507	8.931241	NaN	5.468899
78.558342	56.258695	NaN	50.797322	22.299647	NaN	27.761020
38.784068	67.391549	NaN	72.297789	-28.607481	NaN	-33.513720
53.228039	58.857556	NaN	55.553482	-5.629517	NaN	-2.325443
87.597996	53.774862	NaN	61.201790	33.823135	NaN	26.396206
54.641252	44.797817	NaN	62.009925	9.843435	NaN	-7.368673
17.285414	17.498497	NaN	38.471148	-0.213083	NaN	-21.185735
68.418406	59.534156	NaN	70.386036	8.884250	NaN	-1.967629
84.092898	79.651563	NaN	77.794800	4.441335	NaN	6.298098
78.332553	71.001606	NaN	73.309711	7.330947	NaN	5.022843
74.441911	82.174311	NaN	80.091694	-7.732400	NaN	-5.649784
88.483519	78.178102	NaN	79.574189	10.305417	NaN	8.909330
87.152585	70.585463	NaN	64.299304	16.567122	NaN	22.853281
17.807293	66.795203	NaN	76.589059	-48.987910	NaN	-58.781766
7.520048	63.367507	NaN	61.486435	-55.847460	NaN	-53.966388
86.154862	55.491497	NaN	62.813904	30.663365	NaN	23.340958
92.939998	58.430250	NaN	62.577186	34.509749	NaN	30.362812
62.113421	62.647752	NaN	61.821654	-0.534331	NaN	0.291767
84.793017	29.305457	NaN	52.995708	55.487560	NaN	31.797309
5.251764	81.207195	NaN	83.583571	-75.955432	NaN	-78.331807
68.714523	72.731393	NaN	66.081076	-4.016870	NaN	2.633447
55.890167	86.067802	NaN	83.460032	-30.177635	NaN	-27.569865
83.483644	76.682862	NaN	72.464066	6.800782	NaN	11.019578
67.906140	81.024713	NaN	86.221108	-13.118573	NaN	-18.314968
38.241605	83.664073	NaN	83.710232	-45.422468	NaN	-45.468628
51.565706	79.340506	NaN	82.905871	-27.774800	NaN	-31.340165
65.874584	73.064272	NaN	77.855789	-7.189688	NaN	-11.981205
11.566047	49.942031	NaN	48.367853	-38.375985	NaN	-36.801807
7.659781	83.803784	NaN	80.916821	-76.144003	NaN	-73.257041
83.139916	75.663413	NaN	72.252084	7.476503	NaN	10.887832
69.719643	42.816444	NaN	58.164767	26.903198	NaN	11.554875
88.568737	74.801031	NaN	75.616917	13.767706	NaN	12.951821
84.936442	69.259400	NaN	70.052477	15.677041	NaN	14.883965
78.467897	75.246167	NaN	70.481707	3.221730	NaN	7.986190
69.966248	79.856834	NaN	86.569982	-9.890586	NaN	-16.603735
81.677656	61.559648	NaN	54.834808	20.118008	NaN	26.842848
92.870261	83.197529	NaN	80.882773	9.672732	NaN	11.987488
55.260553	83.846494	NaN	86.260004	-28.585941	NaN	-30.999451
60.290809	93.443915	NaN	92.451091	-33.153106	NaN	-32.160282
37.131415	24.782291	NaN	22.060510	12.349124	NaN	15.070905
91.439129	69.588819	NaN	72.866857	21.850310	NaN	18.572272
45.534094	57.052435	NaN	59.976884	-11.518342	NaN	-14.442790
71.192002	27.913667	NaN	38.984339	43.278335	NaN	32.207663
85.805690	81.253378	NaN	81.073737	4.552312	NaN	4.731953
76.950446	73.415208	NaN	79.346132	3.535239	NaN	-2.395686
50.451765	77.570392	NaN	81.798502	-27.118627	NaN	-31.346737
80.398727	68.575644	NaN	64.587077	11.823083	NaN	15.811650
55.080693	61.536207	NaN	60.631392	-6.455515	NaN	-5.550699
77.793087	68.228168	NaN	73.743595	9.564919	NaN	4.049492
76.351728	74.729485	NaN	76.023734	1.622243	NaN	0.327994
54.340602	0.123207	NaN	-13.424419	54.217396	NaN	67.765021
79.847083	74.803555	NaN	82.437902	5.043528	NaN	-2.590820
75.275440	72.368849	NaN	79.556434	2.906591	NaN	-4.280994
69.651884	68.834586	NaN	75.493406	0.817299	NaN	-5.841522
83.123880	68.773386	NaN	76.102238	14.350494	NaN	7.021643
78.858215	42.548487	NaN	52.868513	36.309727	NaN	25.989702
58.712947	36.970291	NaN	45.742947	21.742656	NaN	12.970001
55.261765	51.173749	NaN	41.301013	4.088016	NaN	13.960752
87.164639	56.235412	NaN	64.438149	30.929227	NaN	22.726490
77.019089	59.404265	NaN	61.567903	17.614824	NaN	15.451186
82.501323	58.190553	NaN	59.924216	24.310770	NaN	22.577107
87.233545	62.179177	NaN	61.645639	25.054368	NaN	25.587907
62.261936	60.317298	NaN	54.859534	1.944639	NaN	7.402402
75.548362	51.975674	NaN	65.996135	23.572688	NaN	9.552227
48.848795	74.034883	NaN	71.374167	-25.186087	NaN	-22.525372
76.494489	77.712900	NaN	73.052981	-1.218411	NaN	3.441509
63.484545	79.332927	NaN	80.871047	-15.848382	NaN	-17.386502
72.164386	68.305676	NaN	69.694506	3.858709	NaN	2.469879
48.336297	69.038849	NaN	70.528686	-20.702552	NaN	-22.192389
40.486421	82.455885	NaN	86.663644	-41.969464	NaN	-46.177223
68.364610	46.744589	NaN	38.603926	21.620021	NaN	29.760684
86.358308	36.948936	NaN	39.689535	49.409372	NaN	46.668773
45.870468	90.144677	NaN	91.578675	-44.274209	NaN	-45.708208
77.106415	71.358139	NaN	79.172252	5.748276	NaN	-2.065837
71.499642	79.492916	NaN	76.986561	-7.993275	NaN	-5.486919
77.880954	53.085770	NaN	66.009138	24.795184	NaN	11.871816
88.561499	44.045659	NaN	41.614777	44.515840	NaN	46.946722
75.120920	73.872483	NaN	64.056110	1.248437	NaN	11.064809
51.987569	67.183674	NaN	67.770353	-15.196105	NaN	-15.782784
64.632017	73.850234	NaN	67.572876	-9.218217	NaN	-2.940859
52.641287	75.927239	NaN	80.040619	-23.285953	NaN	-27.399332
88.143394	54.938576	NaN	57.961871	33.204818	NaN	30.181524
87.626278	87.148749	NaN	86.328083	0.477529	NaN	1.298195
58.039836	55.081630	NaN	62.825787	2.958206	NaN	-4.785951
70.674049	81.538067	NaN	77.668296	-10.864018	NaN	-6.994247
77.298443	60.164886	NaN	74.001334	17.133558	NaN	3.297110
28.731432	81.613655	NaN	86.529414	-52.882223	NaN	-57.797981
92.162325	68.892965	NaN	69.090310	23.269360	NaN	23.072015
75.533805	62.079275	NaN	48.341584	13.454530	NaN	27.192221
23.257113	57.099377	NaN	54.925183	-33.842264	NaN	-31.668070
34.500758	91.066273	NaN	91.872107	-56.565514	NaN	-57.371349
64.980484	83.193321	NaN	82.277987	-18.212837	NaN	-17.297503
7.911435	86.442446	NaN	78.668110	-78.531011	NaN	-70.756676
74.806203	81.875349	NaN	74.833644	-7.069146	NaN	-0.027441
68.115342	83.102798	NaN	78.857005	-14.987456	NaN	-10.741663
90.814649	67.108416	NaN	79.184273	23.706233	NaN	11.630376
69.435749	73.684268	NaN	70.634066	-4.248519	NaN	-1.198317
68.618073	89.380472	NaN	91.015252	-20.762399	NaN	-22.397179
88.739898	77.067693	NaN	74.072941	11.672204	NaN	14.666957
31.330764	65.503649	NaN	64.394530	-34.172885	NaN	-33.063766
78.977030	61.599892	NaN	67.864881	17.377139	NaN	11.112149
88.473667	47.161046	NaN	38.566574	41.312622	NaN	49.907093
81.745236	57.938743	NaN	59.826020	23.806493	NaN	21.919216
73.404334	87.316797	NaN	86.116057	-13.912463	NaN	-12.711722
90.145295	78.411476	NaN	69.821196	11.733819	NaN	20.324099
19.035074	85.564354	NaN	81.535589	-66.529280	NaN	-62.500515
75.647213	73.731467	NaN	72.702851	1.915745	NaN	2.944361
46.056754	66.726441	NaN	63.940490	-20.669687	NaN	-17.883736
43.564150	57.010511	NaN	50.331582	-13.446361	NaN	-6.767432
16.836289	32.342582	NaN	37.043844	-15.506293	NaN	-20.207555
93.057626	62.181445	NaN	67.224877	30.876181	NaN	25.832748
65.639784	71.842103	NaN	67.487395	-6.202318	NaN	-1.847611
2.235173	65.341013	NaN	65.905037	-63.105840	NaN	-63.669864
84.746972	75.005726	NaN	66.749055	9.741245	NaN	17.997917
55.522189	88.267179	NaN	85.632539	-32.744990	NaN	-30.110350
88.989685	80.757469	NaN	80.532697	8.232217	NaN	8.456989
81.690050	83.002579	NaN	83.116282	-1.312529	NaN	-1.426232
21.600889	69.819812	NaN	68.552823	-48.218924	NaN	-46.951934
77.831530	74.423281	NaN	64.386055	3.408249	NaN	13.445475
66.737621	73.322266	NaN	74.732421	-6.584645	NaN	-7.994800
62.419288	66.742861	NaN	69.425454	-4.323572	NaN	-7.006165
69.395524	56.228497	NaN	57.512727	13.167027	NaN	11.882797
84.598452	70.231348	NaN	69.966656	14.367104	NaN	14.631797
85.343237	56.889062	NaN	55.835348	28.454175	NaN	29.507889
87.017616	53.261638	NaN	54.679548	33.755978	NaN	32.338068
38.016050	59.030024	NaN	67.583575	-21.013974	NaN	-29.567525
78.759289	64.601934	NaN	66.709570	14.157355	NaN	12.049719
25.737816	82.631440	NaN	82.764071	-56.893623	NaN	-57.026254
68.407453	62.224194	NaN	56.260746	6.183259	NaN	12.146707
35.717383	54.078957	NaN	68.328010	-18.361574	NaN	-32.610627
86.023173	55.827703	NaN	54.293190	30.195470	NaN	31.729983
79.124359	80.330848	NaN	83.077027	-1.206489	NaN	-3.952667
91.791089	62.767146	NaN	62.652933	29.023943	NaN	29.138156
69.671721	71.315435	NaN	80.424107	-1.643714	NaN	-10.752386
50.998384	77.267104	NaN	79.175269	-26.268720	NaN	-28.176885
53.321054	69.677196	NaN	73.065076	-16.356142	NaN	-19.744022
71.489431	54.860046	NaN	65.234097	16.629386	NaN	6.255334
82.682493	82.735682	NaN	77.810727	-0.053190	NaN	4.871765
93.268944	65.651527	NaN	67.668266	27.617417	NaN	25.600678
70.124328	78.845955	NaN	77.756690	-8.721626	NaN	-7.632361
92.738577	67.715736	NaN	77.774465	25.022841	NaN	14.964112
49.649563	59.981296	NaN	64.352544	-10.331734	NaN	-14.702982
46.268267	85.933522	NaN	85.526020	-39.665255	NaN	-39.257753
70.382934	66.622428	NaN	71.073370	3.760506	NaN	-0.690437
71.026878	58.855346	NaN	47.145288	12.171532	NaN	23.881590
-7.298308	38.678794	NaN	53.865694	-45.977102	NaN	-61.164002
43.023872	76.640508	NaN	62.737458	-33.616636	NaN	-19.713586
50.456999	74.492181	NaN	72.127408	-24.035182	NaN	-21.670408
87.465836	62.734550	NaN	68.921967	24.731285	NaN	18.543868
85.153075	77.193339	NaN	79.540674	7.959736	NaN	5.612401
55.943305	88.177186	NaN	88.484933	-32.233880	NaN	-32.541628
33.885343	79.690058	NaN	77.461051	-45.804715	NaN	-43.575708
50.363975	89.754580	NaN	91.598955	-39.390605	NaN	-41.234979
88.981689	33.981823	NaN	20.110932	54.999866	NaN	68.870757
76.718047	79.017752	NaN	65.369162	-2.299705	NaN	11.348884
43.314278	63.262170	NaN	51.967874	-19.947893	NaN	-8.653597
-25.305868	68.345182	NaN	75.657625	-93.651049	NaN	-100.963493
78.587543	83.743635	NaN	89.432887	-5.156092	NaN	-10.845344
80.242619	70.767769	NaN	72.781863	9.474850	NaN	7.460756
63.892937	57.660495	NaN	44.091993	6.232442	NaN	19.800944
3.943134	31.603735	NaN	6.268989	-27.660601	NaN	-2.325855
71.357532	38.633325	NaN	46.216096	32.724207	NaN	25.141437
56.332845	39.547158	NaN	48.828455	16.785687	NaN	7.504390
63.120127	75.378902	NaN	80.409424	-12.258775	NaN	-17.289297
89.738988	58.940459	NaN	50.249499	30.798528	NaN	39.489489
79.658511	80.132469	NaN	70.614673	-0.473957	NaN	9.043838
68.542255	72.410963	NaN	63.900167	-3.868708	NaN	4.642088
-13.623573	58.819477	NaN	52.040317	-72.443051	NaN	-65.663891
49.659652	89.462489	NaN	89.102027	-39.802837	NaN	-39.442375
1.006421	83.624919	NaN	80.560882	-82.618498	NaN	-79.554462
57.470473	52.916305	NaN	65.403622	4.554168	NaN	-7.933150
61.802278	21.253954	NaN	18.374060	40.548323	NaN	43.428218
84.693778	71.069487	NaN	71.588506	13.624291	NaN	13.105272
60.550218	70.770263	NaN	77.045934	-10.220046	NaN	-16.495716
-11.737396	66.600907	NaN	69.778925	-78.338303	NaN	-81.516321
67.074206	62.795250	NaN	62.107894	4.278956	NaN	4.966312
69.941503	81.934229	NaN	79.396350	-11.992726	NaN	-9.454846
35.910144	79.502592	NaN	84.250773	-43.592447	NaN	-48.340629
81.204754	-62.565606	NaN	-71.900829	143.770360	NaN	153.105583
54.391416	82.286122	NaN	87.543638	-27.894706	NaN	-33.152222
79.724658	78.602138	NaN	74.369381	1.122520	NaN	5.355277
-14.946375	51.765474	NaN	64.705389	-66.711849	NaN	-79.651764
94.006839	85.082263	NaN	78.932710	8.924576	NaN	15.074129
72.066420	51.944365	NaN	32.942963	20.122055	NaN	39.123457
63.261160	48.896459	NaN	41.710021	14.364701	NaN	21.551139
56.494598	77.771417	NaN	80.074814	-21.276819	NaN	-23.580216
83.038790	64.282420	NaN	67.764210	18.756370	NaN	15.274580
5.634388	63.333749	NaN	54.543716	-57.699360	NaN	-48.909328
33.890748	59.592448	NaN	76.247000	-25.701701	NaN	-42.356252
79.258318	45.158308	NaN	28.958766	34.100010	NaN	50.299553
89.294690	54.562215	NaN	50.285282	34.732475	NaN	39.009407
78.516985	63.887947	NaN	69.555791	14.629038	NaN	8.961194
90.597516	-10.134465	NaN	-20.776646	100.731981	NaN	111.374162
67.815641	46.671208	NaN	46.603330	21.144433	NaN	21.212311
89.916694	21.871230	NaN	28.204758	68.045464	NaN	61.711936
76.495357	64.753996	NaN	62.826973	11.741361	NaN	13.668383
60.271545	85.710161	NaN	83.053513	-25.438616	NaN	-22.781968
46.794796	77.122244	NaN	79.698624	-30.327448	NaN	-32.903829
53.041428	88.238383	NaN	91.152322	-35.196955	NaN	-38.110894
35.753985	83.872389	NaN	78.165927	-48.118404	NaN	-42.411943
59.480243	64.794213	NaN	70.111002	-5.313970	NaN	-10.630759
67.763698	50.849698	NaN	58.248623	16.914000	NaN	9.515075
54.281067	77.948021	NaN	75.483232	-23.666955	NaN	-21.202165
27.262882	70.111153	NaN	63.647770	-42.848272	NaN	-36.384888
77.296433	83.617057	NaN	86.113974	-6.320624	NaN	-8.817541
91.349410	35.010995	NaN	49.480437	56.338414	NaN	41.868972
73.501539	83.555933	NaN	79.804704	-10.054395	NaN	-6.303166
82.831503	77.365014	NaN	82.199124	5.466489	NaN	0.632379
84.047037	53.820917	NaN	65.765174	30.226120	NaN	18.281863
63.134017	54.375927	NaN	52.149993	8.758090	NaN	10.984024
71.271672	57.384703	NaN	66.525358	13.886969	NaN	4.746314
70.960355	70.039941	NaN	69.499124	0.920414	NaN	1.461231
67.274330	51.342108	NaN	47.054236	15.932222	NaN	20.220094
-45.527265	53.416001	NaN	40.109165	-98.943267	NaN	-85.636430
36.595529	47.217238	NaN	39.159238	-10.621709	NaN	-2.563709
44.193759	55.156422	NaN	65.360495	-10.962663	NaN	-21.166735
76.865731	84.981881	NaN	87.593464	-8.116150	NaN	-10.727733
77.023745	70.474510	NaN	73.122434	6.549235	NaN	3.901311
64.932121	62.409418	NaN	61.296939	2.522703	NaN	3.635182
73.659493	46.079354	NaN	61.258361	27.580139	NaN	12.401132
55.238650	84.342895	NaN	78.699315	-29.104245	NaN	-23.460665
85.311450	94.424509	NaN	93.859857	-9.113059	NaN	-8.548407
64.221367	31.888952	NaN	40.958592	32.332415	NaN	23.262775
75.116351	63.745924	NaN	56.386184	11.370427	NaN	18.730166
56.063809	88.244648	NaN	88.127623	-32.180839	NaN	-32.063814
90.084677	81.432631	NaN	82.383304	8.652045	NaN	7.701372
72.460166	85.578118	NaN	82.952971	-13.117952	NaN	-10.492804
71.940967	87.305015	NaN	85.434915	-15.364047	NaN	-13.493948
73.921993	75.391878	NaN	78.244494	-1.469885	NaN	-4.322500
84.231075	82.014783	NaN	89.023907	2.216292	NaN	-4.792832
84.678158	79.586634	NaN	76.183911	5.091524	NaN	8.494247
73.154179	86.536884	NaN	83.237098	-13.382705	NaN	-10.082919
59.085134	73.054158	NaN	81.015185	-13.969023	NaN	-21.930051
63.026997	74.077670	NaN	75.759014	-11.050673	NaN	-12.732017
92.507505	72.437230	NaN	65.175110	20.070275	NaN	27.332395
67.667826	76.657205	NaN	75.043699	-8.989379	NaN	-7.375873
-2.962959	69.274362	NaN	56.084987	-72.237321	NaN	-59.047946
74.040083	81.273456	NaN	72.499781	-7.233373	NaN	1.540302
74.132922	35.906615	NaN	34.527545	38.226307	NaN	39.605377
86.024086	68.638520	NaN	80.215138	17.385566	NaN	5.808948
76.597676	75.596242	NaN	78.082714	1.001433	NaN	-1.485038
63.560089	73.442064	NaN	73.426616	-9.881975	NaN	-9.866527
62.473293	52.739212	NaN	42.300111	9.734081	NaN	20.173182
55.403621	53.508141	NaN	54.836712	1.895481	NaN	0.566909
32.438957	87.954010	NaN	85.518058	-55.515053	NaN	-53.079101
84.883997	62.985774	NaN	68.178182	21.898223	NaN	16.705815
74.656893	89.406445	NaN	85.345304	-14.749553	NaN	-10.688412
28.642680	61.470007	NaN	71.641648	-32.827327	NaN	-42.998968
54.552928	76.937039	NaN	82.340936	-22.384111	NaN	-27.788008
49.982925	60.481492	NaN	62.344356	-10.498567	NaN	-12.361430
86.258002	46.309558	NaN	55.840833	39.948445	NaN	30.417169
61.853291	72.417961	NaN	84.908622	-10.564670	NaN	-23.055331
91.063562	74.466712	NaN	66.605766	16.596850	NaN	24.457796
53.631472	5.276030	NaN	4.713955	48.355442	NaN	48.917516
67.551816	88.676354	NaN	90.989059	-21.124538	NaN	-23.437243
76.250021	61.301168	NaN	73.361384	14.948853	NaN	2.888637
61.196048	54.312397	NaN	53.612182	6.883651	NaN	7.583866
49.390369	65.045298	NaN	62.176824	-15.654929	NaN	-12.786455
41.110442	63.956058	NaN	64.785597	-22.845615	NaN	-23.675155
72.105591	83.802110	NaN	85.631011	-11.696519	NaN	-13.525420
82.187544	63.800774	NaN	67.885673	18.386770	NaN	14.301871
43.419897	79.905646	NaN	54.971753	-36.485749	NaN	-11.551856
49.867688	56.801704	NaN	62.361843	-6.934016	NaN	-12.494155
73.550612	84.161647	NaN	69.947004	-10.611035	NaN	3.603608
70.882482	87.047147	NaN	83.149292	-16.164664	NaN	-12.266809
65.366060	79.528906	NaN	80.274937	-14.162846	NaN	-14.908877
84.984824	74.848761	NaN	81.964714	10.136063	NaN	3.020110
61.020870	83.487398	NaN	80.459841	-22.466527	NaN	-19.438971
40.560897	78.315437	NaN	83.755441	-37.754540	NaN	-43.194545
81.386500	53.218294	NaN	55.959440	28.168206	NaN	25.427060
80.530184	57.986392	NaN	63.100614	22.543792	NaN	17.429570
88.061119	35.835667	NaN	42.099017	52.225452	NaN	45.962102
80.857115	81.539521	NaN	70.491470	-0.682406	NaN	10.365645
77.695110	74.138271	NaN	80.895619	3.556839	NaN	-3.200509
78.716672	89.162799	NaN	89.838496	-10.446127	NaN	-11.121824
75.957900	57.411603	NaN	59.263428	18.546297	NaN	16.694472
86.451456	81.338641	NaN	86.676611	5.112816	NaN	-0.225154
68.202487	83.431602	NaN	84.315667	-15.229115	NaN	-16.113180
69.013248	76.509300	NaN	81.065594	-7.496052	NaN	-12.052345
30.839822	49.601346	NaN	48.353309	-18.761524	NaN	-17.513487
73.832467	62.517366	NaN	72.400060	11.315101	NaN	1.432407
77.194431	83.158401	NaN	76.711816	-5.963970	NaN	0.482615
50.721705	61.225031	NaN	55.054935	-10.503326	NaN	-4.333230
66.420355	80.445184	NaN	79.463894	-14.024829	NaN	-13.043539
79.389034	53.778574	NaN	53.971500	25.610460	NaN	25.417535
69.274447	76.899669	NaN	81.023694	-7.625223	NaN	-11.749247
66.717514	49.984898	NaN	41.421453	16.732616	NaN	25.296061
83.891861	82.422360	NaN	79.886864	1.469501	NaN	4.004997
94.127959	85.220392	NaN	83.833135	8.907567	NaN	10.294823
76.618134	55.749838	NaN	50.543147	20.868297	NaN	26.074988
48.011997	71.358713	NaN	74.029669	-23.346715	NaN	-26.017672
36.583259	71.780781	NaN	76.834612	-35.197521	NaN	-40.251353
51.506206	78.375751	NaN	81.481964	-26.869545	NaN	-29.975758
67.924384	81.867114	NaN	81.612915	-13.942730	NaN	-13.688531
66.001483	43.213647	NaN	57.532411	22.787837	NaN	8.469072
39.805201	51.652322	NaN	53.137952	-11.847121	NaN	-13.332751
86.803946	85.922881	NaN	88.209430	0.881066	NaN	-1.405484
59.692862	48.387422	NaN	67.811092	11.305441	NaN	-8.118230
87.847866	65.042112	NaN	66.248011	22.805754	NaN	21.599855
63.671438	58.431928	NaN	68.939096	5.239511	NaN	-5.267658
61.242548	78.848903	NaN	71.551159	-17.606355	NaN	-10.308611
85.279285	28.862240	NaN	27.412989	56.417045	NaN	57.866296
58.370322	71.161408	NaN	76.015650	-12.791086	NaN	-17.645328
67.942764	76.446027	NaN	66.378627	-8.503263	NaN	1.564137
65.677992	86.815148	NaN	85.297817	-21.137156	NaN	-19.619825
6.258412	76.096902	NaN	73.191306	-69.838490	NaN	-66.932894
63.519035	95.004505	NaN	94.272246	-31.485470	NaN	-30.753212
49.449916	74.033465	NaN	76.970477	-24.583549	NaN	-27.520561
63.984786	36.150546	NaN	39.987048	27.834240	NaN	23.997738
53.575554	-19.019494	NaN	-13.539302	72.595049	NaN	67.114857
66.545877	57.776803	NaN	60.869084	8.769075	NaN	5.676794
90.402609	87.910359	NaN	87.459180	2.492250	NaN	2.943429
48.190505	46.259742	NaN	48.212618	1.930763	NaN	-0.022113
90.337511	68.900664	NaN	76.240983	21.436847	NaN	14.096529
74.857813	79.778620	NaN	83.571611	-4.920806	NaN	-8.713798
69.494351	83.187115	NaN	82.868203	-13.692764	NaN	-13.373852
45.929185	71.882345	NaN	69.538130	-25.953160	NaN	-23.608945
83.385635	67.724490	NaN	73.336258	15.661145	NaN	10.049377
48.038359	71.472949	NaN	75.985168	-23.434589	NaN	-27.946809
39.280604	72.615887	NaN	70.529276	-33.335283	NaN	-31.248672
84.373646	86.875306	NaN	83.807710	-2.501660	NaN	0.565936
87.373039	65.894471	NaN	70.193767	21.478568	NaN	17.179272
78.593691	78.921086	NaN	78.522585	-0.327395	NaN	0.071106
74.699230	60.084576	NaN	51.007633	14.614654	NaN	23.691597
88.176203	90.655336	NaN	86.499128	-2.479133	NaN	1.677075
54.151831	73.698232	NaN	71.434147	-19.546401	NaN	-17.282317
91.888259	74.983723	NaN	79.930246	16.904536	NaN	11.958013
66.837638	85.589383	NaN	88.815924	-18.751745	NaN	-21.978287
78.593221	52.330361	NaN	50.839293	26.262860	NaN	27.753928
92.367562	82.735850	NaN	76.151496	9.631712	NaN	16.216066
85.734900	77.041161	NaN	71.631122	8.693739	NaN	14.103778
62.156054	38.547613	NaN	50.794450	23.608441	NaN	11.361604
79.235804	77.658091	NaN	78.286527	1.577713	NaN	0.949277
56.483504	84.257428	NaN	88.519030	-27.773924	NaN	-32.035526
95.557856	78.797345	NaN	81.588701	16.760512	NaN	13.969155
52.716559	76.481071	NaN	80.769188	-23.764512	NaN	-28.052629
21.873358	58.246338	NaN	45.930122	-36.372980	NaN	-24.056764
54.870510	71.211530	NaN	75.865704	-16.341021	NaN	-20.995194
88.073438	78.192500	NaN	68.568404	9.880938	NaN	19.505034
70.468993	81.009343	NaN	83.490798	-10.540349	NaN	-13.021804
69.413610	87.818571	NaN	85.957728	-18.404960	NaN	-16.544117
91.045187	66.695962	NaN	64.058254	24.349225	NaN	26.986933
74.540717	74.602326	NaN	75.844935	-0.061609	NaN	-1.304218
77.047895	87.385550	NaN	86.883327	-10.337655	NaN	-9.835432
60.619030	48.517208	NaN	45.495911	12.101822	NaN	15.123119
66.935132	52.083288	NaN	52.162562	14.851844	NaN	14.772570
39.889348	63.630024	NaN	74.754435	-23.740676	NaN	-34.865086
43.358092	84.908168	NaN	86.210596	-41.550076	NaN	-42.852504
90.751930	74.276017	NaN	78.433854	16.475914	NaN	12.318076
78.361498	71.269726	NaN	66.596229	7.091772	NaN	11.765269
61.005973	57.257805	NaN	55.871336	3.748168	NaN	5.134637
52.720099	84.259657	NaN	81.885841	-31.539558	NaN	-29.165742
55.022991	81.030566	NaN	89.331365	-26.007575	NaN	-34.308374
51.177167	84.233748	NaN	81.978599	-33.056580	NaN	-30.801431
64.239922	60.577485	NaN	65.900597	3.662437	NaN	-1.660675
82.224868	28.610556	NaN	15.119491	53.614311	NaN	67.105377
44.322853	58.875584	NaN	62.950254	-14.552732	NaN	-18.627401
82.183707	60.924537	NaN	69.537248	21.259169	NaN	12.646459
78.116799	73.829766	NaN	66.660397	4.287033	NaN	11.456402
78.973141	48.534225	NaN	68.188727	30.438916	NaN	10.784414
62.931635	36.840021	NaN	26.600771	26.091614	NaN	36.330863
80.980495	69.021873	NaN	79.748512	11.958622	NaN	1.231983
71.834325	68.510256	NaN	67.241518	3.324069	NaN	4.592806
63.185533	58.886117	NaN	58.119898	4.299416	NaN	5.065635
58.497851	93.321829	NaN	88.887861	-34.823978	NaN	-30.390010
71.199153	52.345153	NaN	53.719323	18.854000	NaN	17.479830
48.660667	73.893395	NaN	69.092738	-25.232728	NaN	-20.432071
64.856920	85.604240	NaN	84.209164	-20.747320	NaN	-19.352245
86.827026	56.895833	NaN	53.720173	29.931194	NaN	33.106853
68.588501	89.307526	NaN	88.508266	-20.719025	NaN	-19.919766
44.410221	70.703585	NaN	65.187851	-26.293363	NaN	-20.777630
72.045875	77.131154	NaN	82.087547	-5.085279	NaN	-10.041672
19.910429	86.372038	NaN	88.203033	-66.461609	NaN	-68.292604
81.790148	50.647071	NaN	60.838506	31.143076	NaN	20.951642
32.756605	33.449450	NaN	28.428427	-0.692846	NaN	4.328178
-27.071367	38.979285	NaN	46.017854	-66.050652	NaN	-73.089221
75.767577	84.961854	NaN	88.468440	-9.194277	NaN	-12.700863
88.142909	86.263604	NaN	90.108178	1.879305	NaN	-1.965269
84.949534	69.918116	NaN	72.605086	15.031418	NaN	12.344448
58.087847	31.846959	NaN	47.950518	26.240888	NaN	10.137329
61.384952	82.377553	NaN	85.171523	-20.992600	NaN	-23.786570
41.896115	77.640601	NaN	83.292236	-35.744486	NaN	-41.396121
83.629040	87.338916	NaN	86.008507	-3.709876	NaN	-2.379466
90.450885	84.349116	NaN	88.965569	6.101769	NaN	1.485316
67.217741	53.990705	NaN	67.096835	13.227036	NaN	0.120906
90.090747	78.959199	NaN	78.795723	11.131548	NaN	11.295023
82.221816	83.176799	NaN	80.825155	-0.954983	NaN	1.396662
88.906691	68.340742	NaN	67.337165	20.565949	NaN	21.569526
80.843960	30.885185	NaN	21.689470	49.958775	NaN	59.154489
59.757051	77.771186	NaN	79.575067	-18.014135	NaN	-19.818016
57.536066	73.779727	NaN	75.123650	-16.243661	NaN	-17.587584
60.186168	86.816779	NaN	89.382739	-26.630611	NaN	-29.196570
78.180902	54.667875	NaN	36.226024	23.513027	NaN	41.954878
91.813880	83.495764	NaN	78.149531	8.318116	NaN	13.664349
81.360477	75.248566	NaN	76.951038	6.111911	NaN	4.409439
52.774784	75.865393	NaN	81.080639	-23.090609	NaN	-28.305855
58.158870	86.039378	NaN	85.624561	-27.880508	NaN	-27.465692
-9.504696	67.001155	NaN	77.453393	-76.505851	NaN	-86.958089
68.315655	72.136235	NaN	66.349344	-3.820581	NaN	1.966310
60.658540	76.280491	NaN	76.939437	-15.621952	NaN	-16.280898
88.884919	65.720460	NaN	70.106402	23.164459	NaN	18.778516
44.686744	88.907749	NaN	88.745589	-44.221005	NaN	-44.058845
74.390599	69.912045	NaN	77.336532	4.478554	NaN	-2.945934
41.417498	84.208377	NaN	85.570754	-42.790879	NaN	-44.153256
86.014749	58.739407	NaN	48.069847	27.275341	NaN	37.944902
91.869328	85.215135	NaN	86.244667	6.654193	NaN	5.624660
78.439165	86.105094	NaN	88.485943	-7.665929	NaN	-10.046778
86.677970	59.582127	NaN	68.566492	27.095843	NaN	18.111479
53.747866	62.081314	NaN	62.749631	-8.333448	NaN	-9.001765
70.116668	89.848494	NaN	86.833242	-19.731826	NaN	-16.716574
62.375567	89.606726	NaN	88.052112	-27.231159	NaN	-25.676545
72.746065	66.966019	NaN	76.671600	5.780045	NaN	-3.925535
53.442060	86.895423	NaN	87.770300	-33.453363	NaN	-34.328240
72.114551	43.713656	NaN	33.969107	28.400895	NaN	38.145444
82.971859	74.948891	NaN	72.813877	8.022968	NaN	10.157981
-2.958298	82.304313	NaN	81.644488	-85.262611	NaN	-84.602786
82.459648	51.588395	NaN	45.638051	30.871252	NaN	36.821596
62.795701	75.058355	NaN	70.714528	-12.262654	NaN	-7.918827
76.997224	68.081903	NaN	70.840848	8.915321	NaN	6.156376
88.504491	55.717320	NaN	53.711140	32.787170	NaN	34.793351
81.317117	61.316512	NaN	68.702564	20.000605	NaN	12.614554
91.378635	75.737049	NaN	75.566956	15.641587	NaN	15.811679
52.501521	65.623184	NaN	76.814577	-13.121663	NaN	-24.313056
92.316556	73.728520	NaN	75.942517	18.588036	NaN	16.374040
56.233153	57.400682	NaN	46.224633	-1.167529	NaN	10.008521
80.200952	65.222748	NaN	61.874606	14.978203	NaN	18.326346
29.954203	62.270734	NaN	58.680425	-32.316531	NaN	-28.726222
72.344710	56.831673	NaN	55.708116	15.513037	NaN	16.636594
94.906059	83.930596	NaN	84.402391	10.975463	NaN	10.503669
61.337154	50.910015	NaN	59.491560	10.427139	NaN	1.845594
56.785035	72.036934	NaN	59.716533	-15.251898	NaN	-2.931498
78.163426	88.346451	NaN	90.483392	-10.183025	NaN	-12.319965
11.353999	75.247903	NaN	72.620800	-63.893904	NaN	-61.266802
77.426096	76.175256	NaN	78.472928	1.250841	NaN	-1.046831
66.663061	69.052363	NaN	71.375403	-2.389302	NaN	-4.712342
75.881935	77.916277	NaN	69.719279	-2.034342	NaN	6.162656
6.949859	69.989866	NaN	67.195233	-63.040006	NaN	-60.245374
85.891743	92.839415	NaN	95.427430	-6.947672	NaN	-9.535687
70.082508	66.151907	NaN	57.789963	3.930601	NaN	12.292544
74.056285	80.625358	NaN	82.504728	-6.569073	NaN	-8.448443
82.920711	76.066962	NaN	71.734535	6.853750	NaN	11.186177
50.637327	63.518542	NaN	69.451987	-12.881214	NaN	-18.814660
49.254907	62.142352	NaN	62.289126	-12.887445	NaN	-13.034219
75.534515	84.886807	NaN	80.334195	-9.352293	NaN	-4.799680
55.459709	81.458603	NaN	84.686298	-25.998895	NaN	-29.226589
49.348474	88.719642	NaN	88.120561	-39.371168	NaN	-38.772086
52.616823	65.377537	NaN	62.302426	-12.760714	NaN	-9.685602
58.975357	63.594547	NaN	66.985946	-4.619190	NaN	-8.010590
93.484085	69.049451	NaN	52.439397	24.434633	NaN	41.044687
61.780340	48.855221	NaN	34.879509	12.925120	NaN	26.900832
51.589643	87.591864	NaN	88.143839	-36.002221	NaN	-36.554196
60.220352	69.777312	NaN	77.570263	-9.556960	NaN	-17.349912
76.813044	61.615043	NaN	66.411425	15.198000	NaN	10.401619
77.887359	79.449540	NaN	75.722473	-1.562181	NaN	2.164886
71.301334	75.612604	NaN	75.605342	-4.311270	NaN	-4.304007
82.537913	48.953247	NaN	54.271303	33.584666	NaN	28.266610
56.913898	27.903568	NaN	36.151805	29.010331	NaN	20.762093
82.586258	58.942588	NaN	56.678680	23.643671	NaN	25.907578
56.039741	72.625885	NaN	74.116494	-16.586144	NaN	-18.076753
49.838217	36.151557	NaN	36.306089	13.686660	NaN	13.532128
68.997475	76.202882	NaN	77.723489	-7.205406	NaN	-8.726014
90.062200	70.078160	NaN	70.775176	19.984039	NaN	19.287024
42.546582	59.491634	NaN	58.277328	-16.945052	NaN	-15.730746
82.014434	74.077218	NaN	68.706776	7.937216	NaN	13.307659
66.707627	69.622790	NaN	73.883815	-2.915163	NaN	-7.176188
76.971582	71.870653	NaN	70.942826	5.100929	NaN	6.028756
79.444188	8.346911	NaN	16.017267	71.097277	NaN	63.426922
59.256696	71.061045	NaN	76.988032	-11.804349	NaN	-17.731336
56.388295	66.156740	NaN	74.276043	-9.768445	NaN	-17.887748
83.900754	63.902061	NaN	74.666495	19.998693	NaN	9.234259
77.624862	62.590238	NaN	74.690134	15.034625	NaN	2.934728
15.186118	65.843858	NaN	68.040681	-50.657741	NaN	-52.854563
77.487212	59.575233	NaN	57.705956	17.911979	NaN	19.781256
62.426552	66.969267	NaN	75.203556	-4.542715	NaN	-12.777004
55.086128	82.696910	NaN	73.987882	-27.610782	NaN	-18.901754
80.353787	40.289692	NaN	46.775634	40.064095	NaN	33.578153
89.151638	74.654458	NaN	70.420103	14.497181	NaN	18.731536
76.591705	68.183274	NaN	68.739674	8.408430	NaN	7.852031
82.254290	14.373798	NaN	45.010679	67.880492	NaN	37.243611
67.795296	77.660866	NaN	76.957696	-9.865570	NaN	-9.162400
71.182216	71.503892	NaN	72.841063	-0.321675	NaN	-1.658847
73.996765	49.978117	NaN	50.444573	24.018648	NaN	23.552192
88.600452	92.643667	NaN	92.816490	-4.043214	NaN	-4.216037
63.519340	86.788531	NaN	90.501700	-23.269192	NaN	-26.982361
78.150200	77.745411	NaN	87.022468	0.404789	NaN	-8.872267
36.095916	72.810121	NaN	76.764259	-36.714206	NaN	-40.668343
42.708603	77.807719	NaN	84.507160	-35.099116	NaN	-41.798557
65.889076	71.277485	NaN	78.172609	-5.388408	NaN	-12.283532
81.790904	82.338238	NaN	79.665658	-0.547334	NaN	2.125246
65.426884	82.583213	NaN	80.806056	-17.156329	NaN	-15.379172
64.063457	83.387589	NaN	76.353825	-19.324132	NaN	-12.290369
67.792680	75.284899	NaN	77.995067	-7.492219	NaN	-10.202387
72.165784	46.521346	NaN	41.617686	25.644438	NaN	30.548097
83.213393	70.732924	NaN	79.150644	12.480470	NaN	4.062749
71.578995	76.852842	NaN	79.896020	-5.273847	NaN	-8.317025
10.148502	74.048708	NaN	70.724935	-63.900206	NaN	-60.576434
87.042307	78.797622	NaN	76.635182	8.244685	NaN	10.407125
91.097024	29.642072	NaN	44.979119	61.454952	NaN	46.117905
82.924752	71.060482	NaN	76.061382	11.864270	NaN	6.863370
81.620620	83.744363	NaN	86.660678	-2.123743	NaN	-5.040058
26.618098	83.522181	NaN	79.806028	-56.904082	NaN	-53.187929
60.125331	64.136454	NaN	72.811116	-4.011122	NaN	-12.685784
70.961778	74.970690	NaN	82.415906	-4.008912	NaN	-11.454128
81.559766	44.669697	NaN	60.472565	36.890069	NaN	21.087201
46.723408	77.580743	NaN	79.027999	-30.857335	NaN	-32.304591
36.004821	76.154120	NaN	82.965690	-40.149300	NaN	-46.960870
69.609857	52.618305	NaN	49.491532	16.991553	NaN	20.118326
72.303177	63.893635	NaN	65.033377	8.409542	NaN	7.269800
81.400894	69.885665	NaN	64.927992	11.515228	NaN	16.472901
53.551179	71.966422	NaN	64.619280	-18.415243	NaN	-11.068101
52.127664	71.655049	NaN	68.535535	-19.527384	NaN	-16.407870
43.397585	84.696607	NaN	83.478059	-41.299022	NaN	-40.080474
84.089753	65.450016	NaN	65.166472	18.639737	NaN	18.923280
88.324069	81.154098	NaN	81.747951	7.169971	NaN	6.576118
91.176754	61.503748	NaN	61.285421	29.673006	NaN	29.891333
32.080347	48.045061	NaN	52.512139	-15.964713	NaN	-20.431792
62.272162	85.739486	NaN	82.531774	-23.467324	NaN	-20.259612
59.664883	81.801774	NaN	82.608604	-22.136891	NaN	-22.943721
78.381853	57.639049	NaN	50.941930	20.742803	NaN	27.439923
48.887820	71.075201	NaN	76.544877	-22.187381	NaN	-27.657057
83.659072	50.920142	NaN	53.009494	32.738930	NaN	30.649578
47.792932	70.117139	NaN	69.193566	-22.324207	NaN	-21.400634
70.418809	56.411914	NaN	55.091094	14.006895	NaN	15.327715
45.012468	59.306219	NaN	64.617587	-14.293752	NaN	-19.605120
55.645817	58.503601	NaN	56.247299	-2.857784	NaN	-0.601482
66.633304	85.901159	NaN	82.078482	-19.267855	NaN	-15.445177
76.812117	80.377525	NaN	83.996070	-3.565408	NaN	-7.183954
-27.975850	58.444143	NaN	78.677995	-86.419993	NaN	-106.653845
39.855014	90.380847	NaN	89.699567	-50.525833	NaN	-49.844554
62.066157	71.718880	NaN	72.314462	-9.652723	NaN	-10.248305
86.964469	81.291727	NaN	82.561518	5.672742	NaN	4.402951
54.439838	53.820011	NaN	43.236490	0.619826	NaN	11.203348
49.572123	75.246894	NaN	79.190843	-25.674771	NaN	-29.618719
33.610286	34.393487	NaN	38.331231	-0.783201	NaN	-4.720945
65.377400	-37.134203	NaN	-21.242151	102.511603	NaN	86.619552
61.796283	89.250262	NaN	90.865345	-27.453979	NaN	-29.069062
86.408995	69.159486	NaN	66.951593	17.249509	NaN	19.457401
44.541049	16.739570	NaN	14.996947	27.801480	NaN	29.544102
61.470151	71.691360	NaN	75.646472	-10.221209	NaN	-14.176320
71.277165	89.685345	NaN	83.704677	-18.408180	NaN	-12.427513
93.097105	-11.962355	NaN	-6.777207	105.059460	NaN	99.874312
80.731186	10.346584	NaN	29.123429	70.384602	NaN	51.607757
60.810857	69.027572	NaN	81.157206	-8.216716	NaN	-20.346350
13.245872	46.471891	NaN	54.895222	-33.226019	NaN	-41.649350
48.637336	73.873139	NaN	74.800580	-25.235804	NaN	-26.163245
68.192438	69.877697	NaN	69.411162	-1.685260	NaN	-1.218724
89.338111	80.815956	NaN	72.718059	8.522156	NaN	16.620052
75.703467	73.999073	NaN	84.443217	1.704394	NaN	-8.739751
80.258829	68.799100	NaN	75.146217	11.459729	NaN	5.112612
64.645939	47.420382	NaN	56.101685	17.225557	NaN	8.544254
93.952334	74.943376	NaN	54.666093	19.008958	NaN	39.286241
65.415905	81.230453	NaN	83.504506	-15.814548	NaN	-18.088601
20.132817	58.204269	NaN	63.337113	-38.071452	NaN	-43.204296
88.219581	42.188625	NaN	37.211874	46.030955	NaN	51.007707
84.519066	65.477663	NaN	70.785055	19.041403	NaN	13.734011
39.102826	95.935102	NaN	95.711410	-56.832276	NaN	-56.608584
71.307037	70.759406	NaN	69.725512	0.547631	NaN	1.581525
38.890771	66.657826	NaN	70.194869	-27.767055	NaN	-31.304098
94.475134	74.133954	NaN	75.315972	20.341180	NaN	19.159162
56.361622	74.679646	NaN	72.690736	-18.318024	NaN	-16.329113
67.227530	82.585072	NaN	80.627374	-15.357542	NaN	-13.399844
68.972315	40.046323	NaN	40.458218	28.925992	NaN	28.514097
84.550630	46.501031	NaN	42.868182	38.049599	NaN	41.682448
85.503590	42.853787	NaN	33.943532	42.649802	NaN	51.560058
77.127576	83.554284	NaN	86.012512	-6.426708	NaN	-8.884935
54.302303	62.969881	NaN	67.504022	-8.667578	NaN	-13.201720
68.072634	57.894232	NaN	49.011338	10.178403	NaN	19.061296
55.020708	37.813868	NaN	29.811522	17.206840	NaN	25.209186
90.910232	50.819793	NaN	61.421046	40.090439	NaN	29.489186
32.057944	53.659058	NaN	46.580834	-21.601114	NaN	-14.522890
68.062105	81.238181	NaN	78.824001	-13.176076	NaN	-10.761896
75.979439	74.110467	NaN	76.989703	1.868972	NaN	-1.010264
80.169553	52.173298	NaN	56.450909	27.996255	NaN	23.718644
80.948900	74.252392	NaN	77.035195	6.696508	NaN	3.913705
70.648839	62.360765	NaN	56.321262	8.288074	NaN	14.327577
-1.714594	61.920602	NaN	58.216329	-63.635195	NaN	-59.930923
63.960706	50.686341	NaN	61.627228	13.274365	NaN	2.333478
43.279328	84.240501	NaN	82.471581	-40.961173	NaN	-39.192254
88.013394	81.908958	NaN	82.622953	6.104436	NaN	5.390441
70.272227	43.262098	NaN	50.913005	27.010129	NaN	19.359222
41.746142	49.772234	NaN	49.246354	-8.026092	NaN	-7.500213
73.678478	14.930287	NaN	4.710711	58.748191	NaN	68.967767
80.267419	79.472210	NaN	81.242511	0.795209	NaN	-0.975092
84.380669	85.022906	NaN	83.242529	-0.642237	NaN	1.138140
69.456601	68.134333	NaN	83.202425	1.322268	NaN	-13.745824
63.275030	22.512591	NaN	3.521004	40.762439	NaN	59.754026
49.184150	86.152115	NaN	60.816300	-36.967965	NaN	-11.632150
84.503302	70.036011	NaN	72.405532	14.467291	NaN	12.097769
41.098434	87.578591	NaN	86.148628	-46.480157	NaN	-45.050194
82.657256	73.840652	NaN	73.758443	8.816604	NaN	8.898814
57.923001	59.993295	NaN	60.784378	-2.070294	NaN	-2.861378
24.700129	65.856846	NaN	59.331140	-41.156718	NaN	-34.631012
23.892917	78.990789	NaN	78.578787	-55.097872	NaN	-54.685870
81.236407	77.420194	NaN	85.277475	3.816213	NaN	-4.041068
91.175502	82.986195	NaN	88.195582	8.189307	NaN	2.979920
71.947307	62.068813	NaN	68.026229	9.878494	NaN	3.921078
93.188751	57.969111	NaN	36.559389	35.219640	NaN	56.629362
71.063428	64.693964	NaN	70.146931	6.369464	NaN	0.916496
71.478861	-49.258186	NaN	-28.206439	120.737047	NaN	99.685300
18.360985	46.201358	NaN	51.537461	-27.840373	NaN	-33.176476
55.248378	9.991609	NaN	-4.589808	45.256769	NaN	59.838186
76.519313	71.584463	NaN	67.068140	4.934850	NaN	9.451173
55.836470	81.918213	NaN	83.440296	-26.081743	NaN	-27.603827
91.018594	68.365411	NaN	67.219005	22.653183	NaN	23.799589
87.842801	73.357966	NaN	78.340599	14.484835	NaN	9.502201
86.195616	77.420714	NaN	83.043873	8.774903	NaN	3.151743
89.173462	85.513338	NaN	86.628047	3.660124	NaN	2.545415
86.115605	38.593545	NaN	25.950301	47.522060	NaN	60.165304
39.371264	69.709086	NaN	73.854089	-30.337821	NaN	-34.482825
-9.146921	60.769102	NaN	54.753398	-69.916024	NaN	-63.900319
84.002949	64.663931	NaN	51.627341	19.339018	NaN	32.375608
50.060632	80.455861	NaN	84.841284	-30.395228	NaN	-34.780651
79.942139	72.937804	NaN	86.798389	7.004335	NaN	-6.856250
24.868171	69.885079	NaN	61.460102	-45.016908	NaN	-36.591931
80.142218	64.561335	NaN	65.407062	15.580884	NaN	14.735156
80.780540	76.704697	NaN	86.240560	4.075844	NaN	-5.460020
78.026020	77.184484	NaN	82.308805	0.841536	NaN	-4.282785
80.126749	41.757667	NaN	39.430600	38.369082	NaN	40.696148
85.312287	35.188707	NaN	40.043985	50.123579	NaN	45.268302
43.801600	61.832929	NaN	62.220763	-18.031329	NaN	-18.419162
68.182132	61.265871	NaN	53.469569	6.916260	NaN	14.712563
72.870639	74.124215	NaN	74.506604	-1.253576	NaN	-1.635965
59.951688	77.385909	NaN	78.923669	-17.434221	NaN	-18.971982
89.810071	68.844188	NaN	62.025793	20.965884	NaN	27.784279
52.343528	75.290584	NaN	71.701180	-22.947057	NaN	-19.357653
89.463174	49.950545	NaN	53.275324	39.512628	NaN	36.187850
89.285287	67.366379	NaN	78.051536	21.918908	NaN	11.233750
77.316281	50.798643	NaN	58.212077	26.517638	NaN	19.104204
71.468335	34.318076	NaN	54.371606	37.150258	NaN	17.096728
75.840482	86.259485	NaN	84.798612	-10.419002	NaN	-8.958130
79.942342	61.206118	NaN	68.492656	18.736224	NaN	11.449686
70.575567	70.099953	NaN	76.033975	0.475614	NaN	-5.458409
65.221872	83.719063	NaN	89.205198	-18.497191	NaN	-23.983326
47.259110	93.696204	NaN	93.867688	-46.437093	NaN	-46.608577
50.948987	81.460262	NaN	79.306750	-30.511275	NaN	-28.357763
71.643184	55.753784	NaN	67.087038	15.889399	NaN	4.556145
76.055617	82.057527	NaN	79.855071	-6.001910	NaN	-3.799454
83.983592	57.238753	NaN	41.229980	26.744838	NaN	42.753612
60.464539	37.341311	NaN	36.061547	23.123228	NaN	24.402993
75.238764	82.670071	NaN	88.355882	-7.431308	NaN	-13.117118
73.351059	49.889737	NaN	44.415940	23.461322	NaN	28.935119
63.341046	77.443765	NaN	80.217502	-14.102720	NaN	-16.876456
47.228779	57.036054	NaN	51.620549	-9.807275	NaN	-4.391770
88.917631	72.071839	NaN	71.955062	16.845792	NaN	16.962569
60.370041	58.135575	NaN	62.414604	2.234466	NaN	-2.044563
65.888541	56.852724	NaN	51.773836	9.035817	NaN	14.114705
73.450190	48.353684	NaN	56.551581	25.096506	NaN	16.898610
44.998109	72.069039	NaN	71.284253	-27.070929	NaN	-26.286143
67.595134	54.087764	NaN	33.477758	13.507370	NaN	34.117376
