# Supplementary material for: Combined Influences of Model Choice, Data Quality, and Data Quantity When Estimating Population Trends
Source: PLoS One. 2015 Jul 15;10(7):e0132255. doi: 10.1371/journal.pone.0132255 (PMC4503393; doi:10.1371/journal.pone.0132255)
Supplement: S1 Dataset — Files are organized by model type and by the input lambda value. (ZIP) [file pone.0132255.s002.zip › Hypothetical LH/sims_lambda_1_025/simulationOutput_1.025_0_0_0.1_15.xls]

Percent_Decline_True	Median_Percent_Decline_Matrix	Median_Percent_Decline_Matrix_stable	Median_Percent_Decline_Scalar	Difference_True_Matrix	Difference_True_Matrix_Stable	Difference_True_Scalar
-28.008454	-33.852980	NaN	-28.290629	5.844525	NaN	0.282175
-28.008454	-28.585122	NaN	-27.293277	0.576667	NaN	-0.715178
-28.008454	-20.812327	NaN	-14.966266	-7.196127	NaN	-13.042188
-28.008454	-54.063055	NaN	-32.073226	26.054601	NaN	4.064772
-28.008454	-15.889602	NaN	-23.336384	-12.118853	NaN	-4.672070
-28.008454	-30.618151	NaN	-28.019891	2.609696	NaN	0.011437
-28.008454	-39.792854	NaN	-30.414758	11.784399	NaN	2.406304
-28.008454	-23.706317	NaN	-23.879504	-4.302137	NaN	-4.128951
-28.008454	-38.993269	NaN	-32.737323	10.984814	NaN	4.728868
-28.008454	-46.267871	NaN	-30.515298	18.259416	NaN	2.506843
-28.008454	-44.448895	NaN	-27.600029	16.440441	NaN	-0.408425
-28.008454	-35.719393	NaN	-21.249274	7.710939	NaN	-6.759181
-28.008454	-42.565711	NaN	-37.326338	14.557257	NaN	9.317884
-28.008454	-45.373576	NaN	-34.594491	17.365121	NaN	6.586036
-28.008454	-43.323207	NaN	-35.574814	15.314752	NaN	7.566360
-28.008454	-29.128896	NaN	-30.127268	1.120442	NaN	2.118813
-28.008454	-37.466797	NaN	-23.548347	9.458343	NaN	-4.460107
-28.008454	-38.181045	NaN	-37.340491	10.172590	NaN	9.332037
-28.008454	-25.243824	NaN	-32.617791	-2.764630	NaN	4.609336
-28.008454	-27.887321	NaN	-31.938302	-0.121134	NaN	3.929848
-28.008454	-40.031450	NaN	-32.403898	12.022996	NaN	4.395444
-28.008454	-30.161456	NaN	-31.453006	2.153002	NaN	3.444551
-28.008454	-30.370438	NaN	-27.501384	2.361983	NaN	-0.507070
-28.008454	-35.134904	NaN	-30.546367	7.126449	NaN	2.537912
-28.008454	-44.014978	NaN	-33.089471	16.006524	NaN	5.081016
-28.008454	-37.673093	NaN	-32.174213	9.664639	NaN	4.165758
-28.008454	-43.362325	NaN	-31.204740	15.353870	NaN	3.196286
-28.008454	-46.591850	NaN	-41.345174	18.583396	NaN	13.336720
-28.008454	-36.712355	NaN	-30.090397	8.703901	NaN	2.081943
-28.008454	-43.619544	NaN	-17.709158	15.611090	NaN	-10.299297
-28.008454	-30.617477	NaN	-16.416304	2.609023	NaN	-11.592151
-28.008454	-36.642116	NaN	-26.093334	8.633662	NaN	-1.915120
-28.008454	-31.727272	NaN	-29.155437	3.718817	NaN	1.146983
-28.008454	-34.362368	NaN	-32.743298	6.353914	NaN	4.734843
-28.008454	-36.377432	NaN	-32.673231	8.368978	NaN	4.664776
-28.008454	-37.829484	NaN	-29.042634	9.821029	NaN	1.034180
-28.008454	-40.910567	NaN	-21.613477	12.902113	NaN	-6.394978
-28.008454	-41.952237	NaN	-20.903819	13.943783	NaN	-7.104635
-28.008454	-28.224960	NaN	-38.835534	0.216505	NaN	10.827080
-28.008454	-38.929562	NaN	-37.908591	10.921107	NaN	9.900137
-28.008454	-35.932872	NaN	-33.509793	7.924418	NaN	5.501339
-28.008454	-47.099248	NaN	-25.557441	19.090793	NaN	-2.451013
-28.008454	-26.113509	NaN	-19.579340	-1.894945	NaN	-8.429115
-28.008454	-39.632434	NaN	-31.646450	11.623979	NaN	3.637996
-28.008454	-26.014329	NaN	-27.213953	-1.994125	NaN	-0.794501
-28.008454	-44.677691	NaN	-28.356468	16.669237	NaN	0.348014
-28.008454	-29.830845	NaN	-30.094592	1.822390	NaN	2.086137
-28.008454	-28.881507	NaN	-18.832519	0.873053	NaN	-9.175935
-28.008454	-50.551624	NaN	-36.696916	22.543169	NaN	8.688461
-28.008454	-37.274466	NaN	-16.608348	9.266012	NaN	-11.400106
-28.008454	-45.043198	NaN	-24.090106	17.034744	NaN	-3.918348
-28.008454	-35.665824	NaN	-34.157974	7.657369	NaN	6.149520
-28.008454	-43.028435	NaN	-20.248666	15.019981	NaN	-7.759789
-28.008454	-38.515177	NaN	-39.585677	10.506723	NaN	11.577222
-28.008454	-29.017288	NaN	-26.598179	1.008833	NaN	-1.410275
-28.008454	-43.966575	NaN	-32.032569	15.958120	NaN	4.024115
-28.008454	-21.402942	NaN	-19.239719	-6.605513	NaN	-8.768736
-28.008454	-18.914201	NaN	-24.688518	-9.094254	NaN	-3.319937
-28.008454	-23.421032	NaN	-35.217966	-4.587422	NaN	7.209511
-28.008454	-44.342106	NaN	-34.745066	16.333652	NaN	6.736611
-28.008454	-42.379566	NaN	-36.332660	14.371111	NaN	8.324206
-28.008454	-40.111064	NaN	-32.611089	12.102610	NaN	4.602634
-28.008454	-36.230439	NaN	-23.284314	8.221985	NaN	-4.724140
-28.008454	-54.547463	NaN	-37.556341	26.539009	NaN	9.547886
-28.008454	-37.800367	NaN	-16.635618	9.791912	NaN	-11.372836
-28.008454	-32.063493	NaN	-41.243350	4.055038	NaN	13.234895
-28.008454	-55.700220	NaN	-33.619161	27.691766	NaN	5.610706
-28.008454	-37.940513	NaN	-28.212695	9.932059	NaN	0.204240
-28.008454	-32.536176	NaN	-13.723431	4.527722	NaN	-14.285024
-28.008454	-39.200883	NaN	-16.681912	11.192429	NaN	-11.326543
-28.008454	-42.179651	NaN	-29.060338	14.171197	NaN	1.051884
-28.008454	-35.837945	NaN	-31.524175	7.829491	NaN	3.515721
-28.008454	-33.954755	NaN	-35.120001	5.946301	NaN	7.111546
-28.008454	-36.906210	NaN	-25.046043	8.897755	NaN	-2.962412
-28.008454	-28.030990	NaN	-25.099012	0.022535	NaN	-2.909443
-28.008454	-25.911510	NaN	-19.419698	-2.096945	NaN	-8.588756
-28.008454	-37.633250	NaN	-19.517942	9.624796	NaN	-8.490512
-28.008454	-56.335657	NaN	-35.589377	28.327203	NaN	7.580922
-28.008454	-35.796119	NaN	-41.791662	7.787664	NaN	13.783207
-28.008454	-31.190691	NaN	-29.556768	3.182236	NaN	1.548313
-28.008454	-46.227939	NaN	-38.346886	18.219485	NaN	10.338432
-28.008454	-45.757504	NaN	-38.437387	17.749050	NaN	10.428933
-28.008454	-19.367976	NaN	-17.287360	-8.640479	NaN	-10.721094
-28.008454	-34.338271	NaN	-25.375274	6.329816	NaN	-2.633181
-28.008454	-30.945211	NaN	-21.907799	2.936757	NaN	-6.100655
-28.008454	-45.899743	NaN	-32.768345	17.891289	NaN	4.759891
-28.008454	-37.060825	NaN	-43.615812	9.052371	NaN	15.607358
-28.008454	-26.271889	NaN	-15.959113	-1.736565	NaN	-12.049342
-28.008454	-28.112254	NaN	-27.526468	0.103800	NaN	-0.481987
-28.008454	-46.724767	NaN	-26.180822	18.716313	NaN	-1.827632
-28.008454	-31.703016	NaN	-24.272672	3.694561	NaN	-3.735783
-28.008454	-26.002151	NaN	-26.836968	-2.006304	NaN	-1.171487
-28.008454	-32.183229	NaN	-30.309628	4.174775	NaN	2.301174
-28.008454	-16.459384	NaN	-19.337231	-11.549070	NaN	-8.671224
-28.008454	-42.342101	NaN	-26.688856	14.333647	NaN	-1.319598
-28.008454	-22.388633	NaN	-20.483494	-5.619822	NaN	-7.524961
-28.008454	-36.881121	NaN	-38.853869	8.872666	NaN	10.845414
-28.008454	-30.348395	NaN	-23.069451	2.339941	NaN	-4.939003
-28.008454	-22.706898	NaN	-26.035379	-5.301557	NaN	-1.973076
-28.008454	-48.604937	NaN	-20.391722	20.596483	NaN	-7.616732
-28.008454	-32.305767	NaN	-26.577822	4.297312	NaN	-1.430633
-28.008454	-24.403879	NaN	-27.597299	-3.604576	NaN	-0.411156
-28.008454	-30.643262	NaN	-35.948900	2.634808	NaN	7.940446
-28.008454	-29.598057	NaN	-30.722706	1.589603	NaN	2.714251
-28.008454	-30.358932	NaN	-29.768767	2.350478	NaN	1.760313
-28.008454	-38.872161	NaN	-31.946428	10.863707	NaN	3.937973
-28.008454	-34.270876	NaN	-26.221402	6.262422	NaN	-1.787053
-28.008454	-34.792445	NaN	-29.415777	6.783991	NaN	1.407322
-28.008454	-30.782908	NaN	-21.042849	2.774454	NaN	-6.965606
-28.008454	-41.670631	NaN	-25.699107	13.662177	NaN	-2.309347
-28.008454	-26.149820	NaN	-33.240783	-1.858634	NaN	5.232329
-28.008454	-30.231460	NaN	-20.049075	2.223006	NaN	-7.959380
-28.008454	-43.405232	NaN	-46.963568	15.396778	NaN	18.955114
-28.008454	-54.512336	NaN	-31.087904	26.503882	NaN	3.079450
-28.008454	-33.806099	NaN	-20.570539	5.797645	NaN	-7.437915
-28.008454	-31.837251	NaN	-20.615512	3.828796	NaN	-7.392942
-28.008454	-31.438531	NaN	-26.397830	3.430076	NaN	-1.610624
-28.008454	-34.590006	NaN	-24.745246	6.581551	NaN	-3.263208
-28.008454	-18.985876	NaN	-11.840216	-9.022578	NaN	-16.168238
-28.008454	-34.732141	NaN	-38.936219	6.723687	NaN	10.927764
-28.008454	-19.699739	NaN	-21.924537	-8.308715	NaN	-6.083917
-28.008454	-38.245779	NaN	-22.526311	10.237325	NaN	-5.482143
-28.008454	-26.060546	NaN	-31.565614	-1.947909	NaN	3.557159
-28.008454	-24.445750	NaN	-34.530114	-3.562705	NaN	6.521660
-28.008454	-28.424307	NaN	-24.719024	0.415852	NaN	-3.289430
-28.008454	-36.025644	NaN	-23.757357	8.017190	NaN	-4.251097
-28.008454	-34.492505	NaN	-24.511289	6.484051	NaN	-3.497165
-28.008454	-16.197125	NaN	-20.757534	-11.811329	NaN	-7.250921
-28.008454	-26.718523	NaN	-33.798787	-1.289931	NaN	5.790332
-28.008454	-45.252185	NaN	-28.220147	17.243731	NaN	0.211693
-28.008454	-19.038115	NaN	-24.873618	-8.970339	NaN	-3.134836
-28.008454	-38.200183	NaN	-26.518801	10.191729	NaN	-1.489654
-28.008454	-36.375826	NaN	-19.506246	8.367371	NaN	-8.502209
-28.008454	-32.175645	NaN	-36.680752	4.167191	NaN	8.672298
-28.008454	-35.265458	NaN	-28.765027	7.257004	NaN	0.756573
-28.008454	-23.364979	NaN	-28.437010	-4.643475	NaN	0.428556
-28.008454	-53.778136	NaN	-38.021553	25.769681	NaN	10.013099
-28.008454	-51.332911	NaN	-33.962761	23.324456	NaN	5.954307
-28.008454	-26.857138	NaN	-23.081478	-1.151316	NaN	-4.926976
-28.008454	-27.715382	NaN	-27.916016	-0.293072	NaN	-0.092438
-28.008454	-20.831620	NaN	-18.315141	-7.176835	NaN	-9.693314
-28.008454	-24.140991	NaN	-20.776503	-3.867463	NaN	-7.231952
-28.008454	-32.352752	NaN	-30.948344	4.344298	NaN	2.939890
-28.008454	-32.212077	NaN	-26.519725	4.203623	NaN	-1.488730
-28.008454	-31.821870	NaN	-23.999122	3.813416	NaN	-4.009333
-28.008454	-46.456627	NaN	-21.337088	18.448173	NaN	-6.671367
-28.008454	-37.089077	NaN	-23.502499	9.080622	NaN	-4.505956
-28.008454	-38.220945	NaN	-28.836734	10.212490	NaN	0.828280
-28.008454	-31.250102	NaN	-25.750790	3.241647	NaN	-2.257664
-28.008454	-41.375785	NaN	-40.253362	13.367331	NaN	12.244907
-28.008454	-34.021938	NaN	-27.667627	6.013484	NaN	-0.340827
-28.008454	-35.526149	NaN	-36.148135	7.517695	NaN	8.139681
-28.008454	-39.455997	NaN	-32.060659	11.447542	NaN	4.052205
-28.008454	-43.300190	NaN	-36.093977	15.291735	NaN	8.085523
-28.008454	-41.544850	NaN	-33.310033	13.536396	NaN	5.301579
-28.008454	-30.846863	NaN	-18.621090	2.838409	NaN	-9.387364
-28.008454	-31.641151	NaN	-32.574765	3.632696	NaN	4.566311
-28.008454	-27.206275	NaN	-23.755495	-0.802180	NaN	-4.252959
-28.008454	-39.244967	NaN	-24.592933	11.236513	NaN	-3.415522
-28.008454	-28.227418	NaN	-33.023400	0.218963	NaN	5.014946
-28.008454	-41.005199	NaN	-43.503204	12.996745	NaN	15.494750
-28.008454	-39.096247	NaN	-36.932123	11.087792	NaN	8.923669
-28.008454	-32.221901	NaN	-23.142564	4.213447	NaN	-4.865891
-28.008454	-38.623568	NaN	-28.521251	10.615114	NaN	0.512797
-28.008454	-36.799120	NaN	-30.985791	8.790666	NaN	2.977337
-28.008454	-36.779312	NaN	-20.897053	8.770858	NaN	-7.111401
-28.008454	-27.247980	NaN	-26.420393	-0.760474	NaN	-1.588061
-28.008454	-42.744170	NaN	-48.570790	14.735716	NaN	20.562336
-28.008454	-39.181125	NaN	-27.209249	11.172670	NaN	-0.799205
-28.008454	-32.275378	NaN	-18.739975	4.266923	NaN	-9.268479
-28.008454	-45.315695	NaN	-27.805059	17.307241	NaN	-0.203396
-28.008454	-31.171747	NaN	-33.027567	3.163292	NaN	5.019113
-28.008454	-31.887738	NaN	-22.307741	3.879283	NaN	-5.700713
-28.008454	-30.925862	NaN	-22.090668	2.917408	NaN	-5.917787
-28.008454	-53.480374	NaN	-24.211517	25.471919	NaN	-3.796938
-28.008454	-39.541726	NaN	-40.023022	11.533272	NaN	12.014567
-28.008454	-31.293109	NaN	-30.337208	3.284654	NaN	2.328753
-28.008454	-25.124339	NaN	-23.823047	-2.884116	NaN	-4.185408
-28.008454	-41.789570	NaN	-43.184952	13.781116	NaN	15.176498
-28.008454	-39.995149	NaN	-40.160445	11.986695	NaN	12.151991
-28.008454	-37.686115	NaN	-39.952876	9.677660	NaN	11.944422
-28.008454	-21.876115	NaN	-23.139534	-6.132339	NaN	-4.868921
-28.008454	-37.607338	NaN	-30.993086	9.598884	NaN	2.984632
-28.008454	-31.156504	NaN	-23.026507	3.148050	NaN	-4.981947
-28.008454	-48.236551	NaN	-38.362798	20.228097	NaN	10.354344
-28.008454	-51.047546	NaN	-36.288051	23.039092	NaN	8.279597
-28.008454	-19.338320	NaN	-20.166096	-8.670135	NaN	-7.842359
-28.008454	-39.022869	NaN	-22.750192	11.014415	NaN	-5.258262
-28.008454	-24.327318	NaN	-27.750809	-3.681136	NaN	-0.257646
-28.008454	-26.110088	NaN	-33.492304	-1.898366	NaN	5.483850
-28.008454	-34.083476	NaN	-28.835740	6.075021	NaN	0.827286
-28.008454	-29.004064	NaN	-17.969853	0.995610	NaN	-10.038602
-28.008454	-23.344050	NaN	-28.876668	-4.664405	NaN	0.868214
-28.008454	-26.513761	NaN	-19.726561	-1.494694	NaN	-8.281893
-28.008454	-35.408990	NaN	-35.538037	7.400536	NaN	7.529583
-28.008454	-22.242993	NaN	-21.756992	-5.765462	NaN	-6.251463
-28.008454	-43.273074	NaN	-36.063913	15.264619	NaN	8.055458
-28.008454	-38.000043	NaN	-23.278908	9.991588	NaN	-4.729546
-28.008454	-31.413123	NaN	-24.449150	3.404668	NaN	-3.559305
-28.008454	-43.537804	NaN	-32.789099	15.529349	NaN	4.780644
-28.008454	-29.620890	NaN	-27.030245	1.612436	NaN	-0.978209
-28.008454	-34.604363	NaN	-43.420800	6.595908	NaN	15.412346
-28.008454	-26.972451	NaN	-26.277341	-1.036003	NaN	-1.731113
-28.008454	-36.445443	NaN	-20.669506	8.436989	NaN	-7.338948
-28.008454	-21.383145	NaN	-31.252442	-6.625310	NaN	3.243988
-28.008454	-38.662265	NaN	-25.644469	10.653811	NaN	-2.363985
-28.008454	-37.553427	NaN	-37.720799	9.544973	NaN	9.712345
-28.008454	-37.675267	NaN	-20.985916	9.666812	NaN	-7.022538
-28.008454	-36.269229	NaN	-40.322678	8.260774	NaN	12.314223
-28.008454	-28.226011	NaN	-32.894019	0.217556	NaN	4.885565
-28.008454	-39.756003	NaN	-32.430995	11.747548	NaN	4.422541
-28.008454	-45.820425	NaN	-29.698352	17.811970	NaN	1.689897
-28.008454	-45.575167	NaN	-50.045806	17.566713	NaN	22.037351
-28.008454	-53.599649	NaN	-41.500117	25.591195	NaN	13.491663
-28.008454	-46.208231	NaN	-32.658705	18.199777	NaN	4.650250
-28.008454	-27.704336	NaN	-27.460385	-0.304119	NaN	-0.548069
-28.008454	-46.231820	NaN	-40.216703	18.223366	NaN	12.208248
-28.008454	-42.911408	NaN	-34.838625	14.902954	NaN	6.830171
-28.008454	-27.988902	NaN	-16.589187	-0.019552	NaN	-11.419268
-28.008454	-46.886477	NaN	-35.618640	18.878023	NaN	7.610185
-28.008454	-53.003780	NaN	-19.684843	24.995326	NaN	-8.323611
-28.008454	-35.259650	NaN	-31.595006	7.251195	NaN	3.586551
-28.008454	-34.576699	NaN	-25.843161	6.568245	NaN	-2.165293
-28.008454	-27.776722	NaN	-25.840707	-0.231732	NaN	-2.167748
-28.008454	-29.452358	NaN	-28.363229	1.443903	NaN	0.354774
-28.008454	-32.892157	NaN	-20.112367	4.883703	NaN	-7.896087
-28.008454	-25.314084	NaN	-22.686907	-2.694370	NaN	-5.321547
-28.008454	-27.416141	NaN	-32.330112	-0.592313	NaN	4.321657
-28.008454	-27.321041	NaN	-17.945123	-0.687413	NaN	-10.063332
-28.008454	-36.930873	NaN	-35.540133	8.922419	NaN	7.531678
-28.008454	-36.063694	NaN	-26.518170	8.055240	NaN	-1.490285
-28.008454	-31.640765	NaN	-36.555434	3.632310	NaN	8.546980
-28.008454	-44.559012	NaN	-35.181593	16.550558	NaN	7.173138
-28.008454	-40.144424	NaN	-19.251824	12.135969	NaN	-8.756631
-28.008454	-43.804969	NaN	-33.167775	15.796515	NaN	5.159320
-28.008454	-24.830777	NaN	-14.599270	-3.177677	NaN	-13.409184
-28.008454	-19.562561	NaN	-18.337791	-8.445893	NaN	-9.670664
-28.008454	-37.349926	NaN	-33.960131	9.341472	NaN	5.951676
-28.008454	-33.333521	NaN	-35.914905	5.325067	NaN	7.906451
-28.008454	-36.263383	NaN	-37.231197	8.254928	NaN	9.222742
-28.008454	-47.415146	NaN	-29.924477	19.406692	NaN	1.916023
-28.008454	-37.130903	NaN	-23.215582	9.122448	NaN	-4.792872
-28.008454	-18.644043	NaN	-17.691609	-9.364411	NaN	-10.316845
-28.008454	-21.483614	NaN	-25.381723	-6.524840	NaN	-2.626731
-28.008454	-30.898843	NaN	-17.417101	2.890388	NaN	-10.591354
-28.008454	-46.563504	NaN	-42.400656	18.555049	NaN	14.392201
-28.008454	-28.462966	NaN	-29.834804	0.454512	NaN	1.826350
-28.008454	-40.508585	NaN	-22.448853	12.500131	NaN	-5.559601
-28.008454	-31.406701	NaN	-32.746157	3.398247	NaN	4.737702
-28.008454	-34.617676	NaN	-30.773421	6.609221	NaN	2.764967
-28.008454	-38.934701	NaN	-26.732230	10.926246	NaN	-1.276225
-28.008454	-39.717304	NaN	-22.727302	11.708849	NaN	-5.281152
-28.008454	-26.888508	NaN	-22.376879	-1.119947	NaN	-5.631576
-28.008454	-26.083837	NaN	-31.656342	-1.924617	NaN	3.647887
-28.008454	-34.110656	NaN	-27.157041	6.102202	NaN	-0.851413
-28.008454	-15.008493	NaN	-20.508050	-12.999962	NaN	-7.500404
-28.008454	-29.059332	NaN	-20.560895	1.050877	NaN	-7.447559
-28.008454	-33.017285	NaN	-29.550176	5.008830	NaN	1.541722
-28.008454	-28.539412	NaN	-35.292102	0.530957	NaN	7.283648
-28.008454	-28.905054	NaN	-21.464502	0.896600	NaN	-6.543953
-28.008454	-31.406334	NaN	-27.801807	3.397880	NaN	-0.206648
-28.008454	-40.996781	NaN	-37.040057	12.988326	NaN	9.031603
-28.008454	-31.643687	NaN	-28.200496	3.635233	NaN	0.192042
-28.008454	-53.915419	NaN	-24.024880	25.906965	NaN	-3.983574
-28.008454	-36.704445	NaN	-39.158601	8.695991	NaN	11.150147
-28.008454	-39.320744	NaN	-17.545814	11.312290	NaN	-10.462640
-28.008454	-33.569848	NaN	-40.892569	5.561393	NaN	12.884115
-28.008454	-38.424129	NaN	-31.803573	10.415675	NaN	3.795118
-28.008454	-29.446112	NaN	-27.849356	1.437657	NaN	-0.159099
-28.008454	-34.801670	NaN	-22.240265	6.793215	NaN	-5.768189
-28.008454	-49.343745	NaN	-38.500296	21.335290	NaN	10.491841
-28.008454	-40.254156	NaN	-30.594764	12.245702	NaN	2.586310
-28.008454	-35.035850	NaN	-28.280754	7.027396	NaN	0.272300
-28.008454	-44.447598	NaN	-32.796942	16.439143	NaN	4.788488
-28.008454	-39.626884	NaN	-29.582262	11.618429	NaN	1.573807
-28.008454	-38.595839	NaN	-31.468143	10.587385	NaN	3.459689
-28.008454	-33.234414	NaN	-28.762606	5.225960	NaN	0.754151
-28.008454	-30.066003	NaN	-29.075168	2.057548	NaN	1.066714
-28.008454	-20.668995	NaN	-21.681941	-7.339460	NaN	-6.326514
-28.008454	-44.286208	NaN	-34.223022	16.277753	NaN	6.214567
-28.008454	-45.885545	NaN	-23.792301	17.877091	NaN	-4.216153
-28.008454	-27.335669	NaN	-25.477880	-0.672785	NaN	-2.530575
-28.008454	-23.481383	NaN	-28.353460	-4.527072	NaN	0.345006
-28.008454	-43.944069	NaN	-27.409256	15.935615	NaN	-0.599198
-28.008454	-37.803527	NaN	-32.098435	9.795072	NaN	4.089980
-28.008454	-23.752167	NaN	-17.523601	-4.256288	NaN	-10.484853
-28.008454	-26.284502	NaN	-25.072608	-1.723953	NaN	-2.935847
-28.008454	-32.510076	NaN	-29.843256	4.501622	NaN	1.834801
-28.008454	-39.905396	NaN	-36.172672	11.896941	NaN	8.164218
-28.008454	-32.560182	NaN	-24.192397	4.551727	NaN	-3.816057
-28.008454	-32.968523	NaN	-27.499450	4.960069	NaN	-0.509004
-28.008454	-30.241029	NaN	-27.366683	2.232574	NaN	-0.641771
-28.008454	-24.619635	NaN	-21.604097	-3.388820	NaN	-6.404357
-28.008454	-55.964838	NaN	-38.825443	27.956383	NaN	10.816988
-28.008454	-27.093557	NaN	-19.611918	-0.914898	NaN	-8.396537
-28.008454	-26.153572	NaN	-26.797116	-1.854883	NaN	-1.211338
-28.008454	-26.257343	NaN	-29.633870	-1.751111	NaN	1.625415
-28.008454	-16.575430	NaN	-18.171227	-11.433024	NaN	-9.837227
-28.008454	-54.682538	NaN	-33.494182	26.674084	NaN	5.485728
-28.008454	-21.381234	NaN	-19.366148	-6.627221	NaN	-8.642306
-28.008454	-40.468669	NaN	-28.474164	12.460214	NaN	0.465709
-28.008454	-30.561427	NaN	-16.857753	2.552973	NaN	-11.150702
-28.008454	-31.499667	NaN	-31.728201	3.491213	NaN	3.719746
-28.008454	-26.951952	NaN	-17.183491	-1.056503	NaN	-10.824963
-28.008454	-32.241302	NaN	-32.655551	4.232848	NaN	4.647097
-28.008454	-25.392845	NaN	-21.476946	-2.615609	NaN	-6.531509
-28.008454	-24.314804	NaN	-17.404475	-3.693651	NaN	-10.603980
-28.008454	-21.686311	NaN	-12.092918	-6.322143	NaN	-15.915536
-28.008454	-62.759239	NaN	-38.550519	34.750784	NaN	10.542064
-28.008454	-36.401675	NaN	-32.725612	8.393221	NaN	4.717157
-28.008454	-28.945981	NaN	-34.295231	0.937526	NaN	6.286776
-28.008454	-75.688395	NaN	-41.492478	47.679940	NaN	13.484023
-28.008454	-28.650266	NaN	-31.172287	0.641811	NaN	3.163833
-28.008454	-30.361115	NaN	-29.988777	2.352661	NaN	1.980323
-28.008454	-32.762130	NaN	-19.393976	4.753675	NaN	-8.614479
-28.008454	-21.061052	NaN	-21.678213	-6.947403	NaN	-6.330241
-28.008454	-49.739320	NaN	-25.479739	21.730866	NaN	-2.528716
-28.008454	-38.105647	NaN	-38.568710	10.097192	NaN	10.560256
-28.008454	-36.440387	NaN	-20.448160	8.431933	NaN	-7.560295
-28.008454	-30.206397	NaN	-29.145366	2.197943	NaN	1.136912
-28.008454	-39.671307	NaN	-34.571211	11.662853	NaN	6.562757
-28.008454	-25.204274	NaN	-19.331488	-2.804181	NaN	-8.676966
-28.008454	-30.028518	NaN	-30.437359	2.020063	NaN	2.428904
-28.008454	-35.907636	NaN	-28.253165	7.899182	NaN	0.244711
-28.008454	-43.232365	NaN	-37.449063	15.223910	NaN	9.440609
-28.008454	-37.434532	NaN	-45.966051	9.426078	NaN	17.957596
-28.008454	-43.362908	NaN	-27.284021	15.354454	NaN	-0.724434
-28.008454	-39.273065	NaN	-23.613545	11.264611	NaN	-4.394910
-28.008454	-30.397991	NaN	-23.678266	2.389537	NaN	-4.330188
-28.008454	-29.278548	NaN	-28.849343	1.270093	NaN	0.840889
-28.008454	-30.324975	NaN	-29.054669	2.316521	NaN	1.046215
-28.008454	-39.726314	NaN	-34.943662	11.717859	NaN	6.935207
-28.008454	-47.030190	NaN	-25.140119	19.021735	NaN	-2.868335
-28.008454	-24.713279	NaN	-15.990419	-3.295176	NaN	-12.018036
-28.008454	-38.300012	NaN	-30.625294	10.291557	NaN	2.616840
-28.008454	-29.412862	NaN	-25.595029	1.404407	NaN	-2.413426
-28.008454	-28.513845	NaN	-23.754230	0.505390	NaN	-4.254224
-28.008454	-37.066202	NaN	-32.676161	9.057747	NaN	4.667707
-28.008454	-34.637396	NaN	-30.652470	6.628942	NaN	2.644016
-28.008454	-24.799622	NaN	-32.907000	-3.208832	NaN	4.898546
-28.008454	-44.179728	NaN	-37.249502	16.171274	NaN	9.241048
-28.008454	-58.301543	NaN	-43.283916	30.293088	NaN	15.275461
-28.008454	-36.166655	NaN	-27.768029	8.158201	NaN	-0.240425
-28.008454	-48.087184	NaN	-51.098202	20.078729	NaN	23.089748
-28.008454	-23.250771	NaN	-26.206362	-4.757684	NaN	-1.802093
-28.008454	-31.777721	NaN	-21.933290	3.769267	NaN	-6.075164
-28.008454	-36.921491	NaN	-40.979181	8.913036	NaN	12.970727
-28.008454	-35.798760	NaN	-33.387417	7.790306	NaN	5.378963
-28.008454	-31.981982	NaN	-35.552951	3.973527	NaN	7.544496
-28.008454	-24.758320	NaN	-13.406285	-3.250134	NaN	-14.602169
-28.008454	-36.065651	NaN	-23.357883	8.057196	NaN	-4.650572
-28.008454	-38.477575	NaN	-27.853394	10.469121	NaN	-0.155061
-28.008454	-25.805461	NaN	-26.319714	-2.202994	NaN	-1.688741
-28.008454	-32.569784	NaN	-21.390639	4.561330	NaN	-6.617815
-28.008454	-34.600989	NaN	-28.129814	6.592534	NaN	0.121359
-28.008454	-30.686800	NaN	-30.779410	2.678345	NaN	2.770955
-28.008454	-33.396972	NaN	-40.266050	5.388518	NaN	12.257596
-28.008454	-40.208859	NaN	-19.688666	12.200405	NaN	-8.319789
-28.008454	-37.559894	NaN	-33.678259	9.551440	NaN	5.669805
-28.008454	-33.911344	NaN	-24.316892	5.902890	NaN	-3.691562
-28.008454	-34.707640	NaN	-28.732400	6.699186	NaN	0.723946
-28.008454	-37.763826	NaN	-31.204875	9.755372	NaN	3.196420
-28.008454	-32.713588	NaN	-23.501390	4.705134	NaN	-4.507064
-28.008454	-30.958755	NaN	-23.961045	2.950301	NaN	-4.047409
-28.008454	-43.488229	NaN	-31.067425	15.479775	NaN	3.058971
-28.008454	-24.170553	NaN	-31.957242	-3.837901	NaN	3.948787
-28.008454	-31.784523	NaN	-22.455043	3.776068	NaN	-5.553412
-28.008454	-34.562565	NaN	-25.855844	6.554111	NaN	-2.152611
-28.008454	-31.667257	NaN	-27.086540	3.658803	NaN	-0.921914
-28.008454	-31.132874	NaN	-30.175758	3.124420	NaN	2.167304
-28.008454	-23.139118	NaN	-13.225757	-4.869336	NaN	-14.782697
-28.008454	-29.357929	NaN	-24.676556	1.349474	NaN	-3.331898
-28.008454	-29.753246	NaN	-16.226602	1.744791	NaN	-11.781852
-28.008454	-45.381939	NaN	-26.871017	17.373485	NaN	-1.137437
-28.008454	-22.916562	NaN	-25.209753	-5.091892	NaN	-2.798702
-28.008454	-46.748633	NaN	-34.257990	18.740179	NaN	6.249536
-28.008454	-29.230165	NaN	-25.566382	1.221710	NaN	-2.442073
-28.008454	-43.446345	NaN	-38.281104	15.437891	NaN	10.272650
-28.008454	-26.422379	NaN	-27.779465	-1.586075	NaN	-0.228989
-28.008454	-44.200622	NaN	-31.024396	16.192167	NaN	3.015942
-28.008454	-51.556144	NaN	-31.277584	23.547689	NaN	3.269129
-28.008454	-29.719338	NaN	-27.083659	1.710884	NaN	-0.924795
-28.008454	-22.656129	NaN	-13.107366	-5.352325	NaN	-14.901088
-28.008454	-22.851971	NaN	-28.383450	-5.156483	NaN	0.374996
-28.008454	-29.369265	NaN	-19.593599	1.360811	NaN	-8.414856
-28.008454	-41.384042	NaN	-25.637451	13.375587	NaN	-2.371003
-28.008454	-31.194899	NaN	-21.154157	3.186445	NaN	-6.854298
-28.008454	-28.593515	NaN	-33.302410	0.585061	NaN	5.293956
-28.008454	-24.144045	NaN	-23.916251	-3.864410	NaN	-4.092204
-28.008454	-29.725968	NaN	-36.231082	1.717514	NaN	8.222628
-28.008454	-39.422731	NaN	-30.163837	11.414276	NaN	2.155382
-28.008454	-40.298555	NaN	-34.565036	12.290100	NaN	6.556581
-28.008454	-45.187669	NaN	-27.209790	17.179215	NaN	-0.798665
-28.008454	-21.331425	NaN	-22.095677	-6.677029	NaN	-5.912777
-28.008454	-33.863267	NaN	-20.630313	5.854812	NaN	-7.378141
-28.008454	-18.609448	NaN	-29.635461	-9.399007	NaN	1.627007
-28.008454	-33.646078	NaN	-33.335604	5.637624	NaN	5.327150
-28.008454	-47.522184	NaN	-48.364964	19.513729	NaN	20.356509
-28.008454	-46.923894	NaN	-33.038514	18.915439	NaN	5.030060
-28.008454	-38.374198	NaN	-40.891516	10.365743	NaN	12.883062
-28.008454	-36.598303	NaN	-27.382324	8.589849	NaN	-0.626130
-28.008454	-23.206153	NaN	-22.498866	-4.802302	NaN	-5.509588
-28.008454	-39.527477	NaN	-41.699638	11.519023	NaN	13.691183
-28.008454	-42.078478	NaN	-32.826398	14.070024	NaN	4.817943
-28.008454	-37.325935	NaN	-23.207010	9.317481	NaN	-4.801445
-28.008454	-45.954480	NaN	-31.587519	17.946026	NaN	3.579064
-28.008454	-36.164779	NaN	-24.517304	8.156324	NaN	-3.491150
-28.008454	-16.924285	NaN	-17.928932	-11.084170	NaN	-10.079522
-28.008454	-27.581940	NaN	-24.849502	-0.426514	NaN	-3.158953
-28.008454	-34.912436	NaN	-23.296799	6.903982	NaN	-4.711656
-28.008454	-43.290597	NaN	-28.538215	15.282143	NaN	0.529761
-28.008454	-43.020779	NaN	-37.599825	15.012325	NaN	9.591370
-28.008454	-39.446802	NaN	-35.204514	11.438348	NaN	7.196060
-28.008454	-31.342220	NaN	-21.644501	3.333766	NaN	-6.363954
-28.008454	-52.495464	NaN	-38.446861	24.487009	NaN	10.438407
-28.008454	-38.284606	NaN	-29.281996	10.276152	NaN	1.273542
-28.008454	-31.538417	NaN	-35.190026	3.529963	NaN	7.181571
-28.008454	-49.279256	NaN	-24.733902	21.270802	NaN	-3.274552
-28.008454	-42.294541	NaN	-26.723961	14.286087	NaN	-1.284493
-28.008454	-36.456895	NaN	-18.906453	8.448440	NaN	-9.102001
-28.008454	-32.728722	NaN	-17.882844	4.720268	NaN	-10.125611
-28.008454	-38.445876	NaN	-19.489069	10.437422	NaN	-8.519385
-28.008454	-36.194512	NaN	-31.235795	8.186058	NaN	3.227341
-28.008454	-30.968887	NaN	-37.700704	2.960433	NaN	9.692249
-28.008454	-39.753164	NaN	-33.091508	11.744709	NaN	5.083053
-28.008454	-30.532305	NaN	-19.246073	2.523851	NaN	-8.762382
-28.008454	-29.308396	NaN	-22.518596	1.299942	NaN	-5.489858
-28.008454	-34.603627	NaN	-26.747990	6.595173	NaN	-1.260464
-28.008454	-28.617215	NaN	-20.688907	0.608760	NaN	-7.319547
-28.008454	-30.436691	NaN	-40.937163	2.428237	NaN	12.928708
-28.008454	-45.674495	NaN	-38.423681	17.666041	NaN	10.415227
-28.008454	-36.717581	NaN	-33.718389	8.709127	NaN	5.709934
-28.008454	-34.728993	NaN	-23.983942	6.720539	NaN	-4.024512
-28.008454	-31.204158	NaN	-25.421258	3.195703	NaN	-2.587196
-28.008454	-26.975645	NaN	-25.694521	-1.032809	NaN	-2.313933
-28.008454	-32.076349	NaN	-33.431271	4.067895	NaN	5.422817
-28.008454	-34.955606	NaN	-42.351587	6.947151	NaN	14.343132
-28.008454	-38.156325	NaN	-27.456342	10.147871	NaN	-0.552112
-28.008454	-30.815094	NaN	-13.080701	2.806640	NaN	-14.927753
-28.008454	-46.893251	NaN	-28.007930	18.884796	NaN	-0.000524
-28.008454	-31.091587	NaN	-44.867468	3.083133	NaN	16.859013
-28.008454	-27.951840	NaN	-34.472069	-0.056615	NaN	6.463614
-28.008454	-27.639971	NaN	-23.448803	-0.368483	NaN	-4.559651
-28.008454	-51.160036	NaN	-30.924580	23.151582	NaN	2.916126
-28.008454	-43.952262	NaN	-43.225835	15.943807	NaN	15.217381
-28.008454	-24.137435	NaN	-20.049933	-3.871019	NaN	-7.958521
-28.008454	-28.447683	NaN	-28.640770	0.439229	NaN	0.632316
-28.008454	-31.294438	NaN	-19.349449	3.285983	NaN	-8.659005
-28.008454	-42.470072	NaN	-37.599100	14.461617	NaN	9.590646
-28.008454	-34.739904	NaN	-28.754523	6.731450	NaN	0.746068
-28.008454	-41.028635	NaN	-49.329595	13.020180	NaN	21.321140
-28.008454	-30.424970	NaN	-29.570548	2.416515	NaN	1.562094
-28.008454	-34.821315	NaN	-24.884646	6.812861	NaN	-3.123809
-28.008454	-30.670187	NaN	-22.315657	2.661733	NaN	-5.692798
-28.008454	-29.261790	NaN	-28.244805	1.253336	NaN	0.236351
-28.008454	-35.272187	NaN	-31.468873	7.263732	NaN	3.460419
-28.008454	-33.581210	NaN	-24.480145	5.572756	NaN	-3.528309
-28.008454	-35.516387	NaN	-25.558576	7.507932	NaN	-2.449878
-28.008454	-44.676262	NaN	-35.584501	16.667807	NaN	7.576046
-28.008454	-44.035599	NaN	-35.107262	16.027144	NaN	7.098807
-28.008454	-37.356970	NaN	-36.590097	9.348516	NaN	8.581642
-28.008454	-21.567857	NaN	-26.760257	-6.440597	NaN	-1.248198
-28.008454	-39.933828	NaN	-46.396025	11.925374	NaN	18.387571
-28.008454	-49.430168	NaN	-32.496471	21.421714	NaN	4.488016
-28.008454	-25.417968	NaN	-21.309947	-2.590487	NaN	-6.698507
-28.008454	-40.044170	NaN	-33.101312	12.035715	NaN	5.092858
-28.008454	-35.816634	NaN	-30.862220	7.808180	NaN	2.853766
-28.008454	-42.260592	NaN	-22.604566	14.252138	NaN	-5.403889
-28.008454	-19.819100	NaN	-21.029846	-8.189354	NaN	-6.978609
-28.008454	-26.058484	NaN	-21.079787	-1.949970	NaN	-6.928668
-28.008454	-26.570992	NaN	-31.704872	-1.437462	NaN	3.696417
-28.008454	-42.240169	NaN	-32.071335	14.231715	NaN	4.062880
-28.008454	-28.096543	NaN	-26.260023	0.088089	NaN	-1.748432
-28.008454	-43.216868	NaN	-39.187025	15.208414	NaN	11.178570
-28.008454	-38.656415	NaN	-31.314580	10.647961	NaN	3.306126
-28.008454	-38.963270	NaN	-33.515526	10.954816	NaN	5.507071
-28.008454	-41.930645	NaN	-26.579176	13.922190	NaN	-1.429278
-28.008454	-40.517370	NaN	-28.294504	12.508916	NaN	0.286049
-28.008454	-39.165854	NaN	-31.259327	11.157400	NaN	3.250872
-28.008454	-50.289324	NaN	-34.671878	22.280870	NaN	6.663423
-28.008454	-27.459344	NaN	-20.776903	-0.549111	NaN	-7.231552
-28.008454	-46.220316	NaN	-42.818736	18.211862	NaN	14.810282
-28.008454	-19.578218	NaN	-15.373584	-8.430237	NaN	-12.634870
-28.008454	-38.999743	NaN	-25.095272	10.991289	NaN	-2.913182
-28.008454	-34.885011	NaN	-20.548940	6.876557	NaN	-7.459514
-28.008454	-48.042379	NaN	-39.089192	20.033924	NaN	11.080738
-28.008454	-43.430773	NaN	-31.587730	15.422319	NaN	3.579275
-28.008454	-35.895106	NaN	-33.056117	7.886651	NaN	5.047662
-28.008454	-31.253752	NaN	-19.249130	3.245298	NaN	-8.759324
-28.008454	-26.346980	NaN	-26.887067	-1.661475	NaN	-1.121388
-28.008454	-51.387751	NaN	-51.760994	23.379297	NaN	23.752540
-28.008454	-44.107713	NaN	-26.285063	16.099259	NaN	-1.723391
-28.008454	-34.352685	NaN	-19.310884	6.344230	NaN	-8.697570
-28.008454	-31.211813	NaN	-22.052666	3.203359	NaN	-5.955789
-28.008454	-18.063505	NaN	-17.544312	-9.944950	NaN	-10.464142
-28.008454	-44.212677	NaN	-37.282476	16.204222	NaN	9.274022
-28.008454	-27.340275	NaN	-27.711832	-0.668179	NaN	-0.296622
-28.008454	-24.540233	NaN	-19.444850	-3.468221	NaN	-8.563604
-28.008454	-42.341648	NaN	-36.057220	14.333193	NaN	8.048765
-28.008454	-25.603536	NaN	-21.785634	-2.404918	NaN	-6.222821
-28.008454	-43.857431	NaN	-30.646011	15.848976	NaN	2.637556
-28.008454	-28.053769	NaN	-21.980949	0.045315	NaN	-6.027506
-28.008454	-32.905574	NaN	-33.724910	4.897119	NaN	5.716455
-28.008454	-33.496212	NaN	-24.079179	5.487757	NaN	-3.929275
-28.008454	-25.150209	NaN	-20.903007	-2.858246	NaN	-7.105447
-28.008454	-37.056800	NaN	-23.273273	9.048346	NaN	-4.735182
-28.008454	-32.088580	NaN	-22.445998	4.080125	NaN	-5.562456
-28.008454	-29.711744	NaN	-26.954887	1.703289	NaN	-1.053568
-28.008454	-22.000105	NaN	-12.647759	-6.008350	NaN	-15.360695
-28.008454	-41.610797	NaN	-40.574382	13.602342	NaN	12.565927
-28.008454	-38.775548	NaN	-32.975426	10.767093	NaN	4.966972
-28.008454	-32.648192	NaN	-17.256724	4.639737	NaN	-10.751730
-28.008454	-23.300380	NaN	-28.246370	-4.708074	NaN	0.237915
-28.008454	-41.452554	NaN	-22.965349	13.444100	NaN	-5.043105
-28.008454	-27.837454	NaN	-21.816251	-0.171000	NaN	-6.192203
-28.008454	-45.668006	NaN	-24.636177	17.659552	NaN	-3.372278
-28.008454	-40.996962	NaN	-30.421000	12.988507	NaN	2.412546
-28.008454	-24.496121	NaN	-14.576484	-3.512333	NaN	-13.431971
-28.008454	-57.212194	NaN	-32.023701	29.203740	NaN	4.015246
-28.008454	-39.400499	NaN	-37.855869	11.392045	NaN	9.847415
-28.008454	-33.518745	NaN	-36.235863	5.510291	NaN	8.227409
-28.008454	-39.489511	NaN	-38.934927	11.481056	NaN	10.926473
-28.008454	-24.622661	NaN	-19.466628	-3.385793	NaN	-8.541827
-28.008454	-35.193333	NaN	-25.408555	7.184879	NaN	-2.599899
-28.008454	-26.198991	NaN	-19.712176	-1.809463	NaN	-8.296278
-28.008454	-32.800507	NaN	-11.793206	4.792053	NaN	-16.215249
-28.008454	-21.910371	NaN	-30.208992	-6.098083	NaN	2.200537
-28.008454	-45.863209	NaN	-31.148516	17.854755	NaN	3.140062
-28.008454	-33.601663	NaN	-19.009103	5.593209	NaN	-8.999351
-28.008454	-31.123726	NaN	-37.167340	3.115271	NaN	9.158886
-28.008454	-33.038747	NaN	-17.266605	5.030293	NaN	-10.741849
-28.008454	-45.560609	NaN	-34.443276	17.552155	NaN	6.434822
-28.008454	-39.458988	NaN	-28.834676	11.450533	NaN	0.826221
-28.008454	-38.201362	NaN	-34.897699	10.192907	NaN	6.889244
-28.008454	-30.101718	NaN	-25.812479	2.093264	NaN	-2.195975
-28.008454	-43.617448	NaN	-26.480162	15.608993	NaN	-1.528293
-28.008454	-31.451238	NaN	-34.184808	3.442784	NaN	6.176353
-28.008454	-55.992703	NaN	-29.342180	27.984248	NaN	1.333725
-28.008454	-39.521400	NaN	-33.555174	11.512945	NaN	5.546719
-28.008454	-34.849823	NaN	-22.191188	6.841369	NaN	-5.817266
-28.008454	-34.118910	NaN	-24.014786	6.110456	NaN	-3.993669
-28.008454	-34.132447	NaN	-31.968345	6.123992	NaN	3.959890
-28.008454	-27.240189	NaN	-27.032281	-0.768266	NaN	-0.976173
-28.008454	-49.963222	NaN	-38.810454	21.954767	NaN	10.802000
-28.008454	-41.823203	NaN	-38.877608	13.814748	NaN	10.869154
-28.008454	-31.024397	NaN	-24.885000	3.015943	NaN	-3.123455
-28.008454	-33.656273	NaN	-15.276587	5.647818	NaN	-12.731868
-28.008454	-21.529972	NaN	-25.575795	-6.478482	NaN	-2.432660
-28.008454	-40.802306	NaN	-29.091405	12.793852	NaN	1.082950
-28.008454	-34.829579	NaN	-22.154049	6.821124	NaN	-5.854406
-28.008454	-27.422508	NaN	-19.633799	-0.585946	NaN	-8.374655
-28.008454	-38.543957	NaN	-30.802537	10.535503	NaN	2.794083
-28.008454	-41.412903	NaN	-44.880684	13.404449	NaN	16.872230
-28.008454	-38.493967	NaN	-39.154557	10.485513	NaN	11.146103
-28.008454	-30.664889	NaN	-24.139560	2.656435	NaN	-3.868894
-28.008454	-28.751964	NaN	-38.604909	0.743509	NaN	10.596454
-28.008454	-37.792944	NaN	-33.786064	9.784489	NaN	5.777610
-28.008454	-34.932548	NaN	-31.379192	6.924093	NaN	3.370738
-28.008454	-45.840538	NaN	-41.328330	17.832083	NaN	13.319875
-28.008454	-48.813206	NaN	-32.849575	20.804751	NaN	4.841121
-28.008454	-24.277524	NaN	-25.785821	-3.730930	NaN	-2.222633
-28.008454	-40.122545	NaN	-23.058731	12.114091	NaN	-4.949723
-28.008454	-40.740822	NaN	-39.232078	12.732368	NaN	11.223623
-28.008454	-49.406912	NaN	-30.983550	21.398457	NaN	2.975096
-28.008454	-41.113999	NaN	-34.240855	13.105545	NaN	6.232401
-28.008454	-31.983269	NaN	-31.666088	3.974815	NaN	3.657634
-28.008454	-35.670333	NaN	-39.496420	7.661878	NaN	11.487965
-28.008454	-46.100088	NaN	-26.587311	18.091634	NaN	-1.421144
-28.008454	-51.338682	NaN	-45.259011	23.330228	NaN	17.250556
-28.008454	-38.659466	NaN	-26.777935	10.651012	NaN	-1.230520
-28.008454	-50.938261	NaN	-45.611957	22.929806	NaN	17.603503
-28.008454	-39.606267	NaN	-27.447491	11.597813	NaN	-0.560964
-28.008454	-42.814965	NaN	-28.234080	14.806511	NaN	0.225625
-28.008454	-40.313057	NaN	-33.148858	12.304602	NaN	5.140404
-28.008454	-33.122359	NaN	-17.465867	5.113904	NaN	-10.542587
-28.008454	-39.011835	NaN	-41.209186	11.003381	NaN	13.200732
-28.008454	-47.911187	NaN	-32.863783	19.902732	NaN	4.855329
-28.008454	-23.477952	NaN	-21.927374	-4.530502	NaN	-6.081081
-28.008454	-30.711309	NaN	-23.274943	2.702855	NaN	-4.733512
-28.008454	-36.166951	NaN	-43.585590	8.158496	NaN	15.577136
-28.008454	-37.691773	NaN	-29.335755	9.683318	NaN	1.327301
-28.008454	-23.179135	NaN	-25.183668	-4.829319	NaN	-2.824786
-28.008454	-27.634009	NaN	-26.341494	-0.374446	NaN	-1.666960
-28.008454	-48.086829	NaN	-34.468271	20.078375	NaN	6.459817
-28.008454	-44.501495	NaN	-34.722119	16.493040	NaN	6.713665
-28.008454	-50.967549	NaN	-36.633336	22.959095	NaN	8.624881
-28.008454	-32.628705	NaN	-30.630953	4.620251	NaN	2.622499
-28.008454	-40.859020	NaN	-24.966355	12.850566	NaN	-3.042099
-28.008454	-26.673691	NaN	-24.671935	-1.334763	NaN	-3.336520
-28.008454	-42.990020	NaN	-25.109402	14.981565	NaN	-2.899053
-28.008454	-28.888503	NaN	-29.838568	0.880048	NaN	1.830113
-28.008454	-38.532658	NaN	-31.040405	10.524204	NaN	3.031950
-28.008454	-33.988304	NaN	-18.777475	5.979850	NaN	-9.230979
-28.008454	-35.772519	NaN	-23.565815	7.764064	NaN	-4.442639
-28.008454	-28.681521	NaN	-18.650811	0.673067	NaN	-9.357643
-28.008454	-32.196480	NaN	-35.403972	4.188025	NaN	7.395518
-28.008454	-46.426487	NaN	-26.475913	18.418033	NaN	-1.532542
-28.008454	-55.460331	NaN	-25.704294	27.451876	NaN	-2.304161
-28.008454	-33.807070	NaN	-29.229617	5.798616	NaN	1.221163
-28.008454	-43.675691	NaN	-29.625954	15.667236	NaN	1.617500
-28.008454	-35.143137	NaN	-24.412148	7.134683	NaN	-3.596306
-28.008454	-41.546658	NaN	-15.760784	13.538204	NaN	-12.247671
-28.008454	-29.474974	NaN	-17.269346	1.466520	NaN	-10.739109
-28.008454	-56.015392	NaN	-29.125840	28.006937	NaN	1.117385
-28.008454	-48.767562	NaN	-28.588386	20.759108	NaN	0.579932
-28.008454	-37.090229	NaN	-37.003594	9.081775	NaN	8.995139
-28.008454	-44.662186	NaN	-35.662330	16.653731	NaN	7.653875
-28.008454	-43.614186	NaN	-26.414973	15.605732	NaN	-1.593481
-28.008454	-31.237525	NaN	-24.887886	3.229071	NaN	-3.120568
-28.008454	-35.942366	NaN	-38.017272	7.933912	NaN	10.008818
-28.008454	-28.652392	NaN	-19.168965	0.643937	NaN	-8.839489
-28.008454	-27.714289	NaN	-21.174440	-0.294166	NaN	-6.834015
-28.008454	-34.296472	NaN	-31.781743	6.288018	NaN	3.773289
-28.008454	-33.606496	NaN	-22.131185	5.598041	NaN	-5.877269
-28.008454	-44.001017	NaN	-31.766248	15.992563	NaN	3.757794
-28.008454	-32.875661	NaN	-36.096673	4.867207	NaN	8.088218
-28.008454	-39.362257	NaN	-23.270785	11.353802	NaN	-4.737670
-28.008454	-51.149415	NaN	-38.204019	23.140961	NaN	10.195565
-28.008454	-33.657937	NaN	-26.741275	5.649483	NaN	-1.267180
-28.008454	-31.569762	NaN	-29.895258	3.561307	NaN	1.886804
-28.008454	-43.770144	NaN	-35.176179	15.761690	NaN	7.167725
-28.008454	-32.084026	NaN	-27.091868	4.075571	NaN	-0.916587
-28.008454	-28.975537	NaN	-31.967314	0.967082	NaN	3.958859
-28.008454	-31.327063	NaN	-21.249718	3.318608	NaN	-6.758736
-28.008454	-36.388020	NaN	-27.798356	8.379566	NaN	-0.210098
-28.008454	-35.025774	NaN	-28.773647	7.017319	NaN	0.765192
-28.008454	-30.306654	NaN	-33.592870	2.298200	NaN	5.584416
-28.008454	-25.349659	NaN	-24.209503	-2.658795	NaN	-3.798952
-28.008454	-36.211435	NaN	-39.658361	8.202981	NaN	11.649907
-28.008454	-36.569233	NaN	-34.254880	8.560779	NaN	6.246425
-28.008454	-41.275297	NaN	-23.781906	13.266842	NaN	-4.226549
-28.008454	-31.229842	NaN	-21.983022	3.221387	NaN	-6.025432
-28.008454	-29.420679	NaN	-39.334178	1.412225	NaN	11.325724
-28.008454	-32.130814	NaN	-29.287173	4.122360	NaN	1.278719
-28.008454	-37.928560	NaN	-26.697387	9.920106	NaN	-1.311068
-28.008454	-33.680684	NaN	-25.427652	5.672229	NaN	-2.580803
-28.008454	-39.566133	NaN	-33.798725	11.557679	NaN	5.790271
-28.008454	-39.534234	NaN	-25.955348	11.525780	NaN	-2.053106
-28.008454	-26.069257	NaN	-27.212353	-1.939197	NaN	-0.796101
-28.008454	-42.222845	NaN	-27.858123	14.214390	NaN	-0.150331
-28.008454	-26.890929	NaN	-25.179036	-1.117526	NaN	-2.829419
-28.008454	-45.337405	NaN	-40.581808	17.328951	NaN	12.573354
-28.008454	-38.155873	NaN	-30.008369	10.147419	NaN	1.999915
-28.008454	-26.068908	NaN	-29.001265	-1.939547	NaN	0.992811
-28.008454	-32.025147	NaN	-21.093248	4.016693	NaN	-6.915206
-28.008454	-41.336983	NaN	-29.881565	13.328529	NaN	1.873111
-28.008454	-30.081175	NaN	-22.951561	2.072720	NaN	-5.056893
-28.008454	-21.975604	NaN	-15.741188	-6.032851	NaN	-12.267267
-28.008454	-31.612402	NaN	-18.658365	3.603947	NaN	-9.350090
-28.008454	-46.502757	NaN	-28.058585	18.494303	NaN	0.050131
-28.008454	-16.809975	NaN	-20.712485	-11.198480	NaN	-7.295969
-28.008454	-36.127038	NaN	-26.563837	8.118584	NaN	-1.444617
-28.008454	-24.021022	NaN	-28.961778	-3.987433	NaN	0.953323
-28.008454	-31.069903	NaN	-27.466968	3.061449	NaN	-0.541486
-28.008454	-30.942981	NaN	-13.373124	2.934527	NaN	-14.635330
-28.008454	-29.294155	NaN	-34.222467	1.285700	NaN	6.214012
-28.008454	-28.701467	NaN	-30.099178	0.693013	NaN	2.090723
-28.008454	-25.320876	NaN	-29.339845	-2.687578	NaN	1.331390
-28.008454	-38.834802	NaN	-22.216022	10.826348	NaN	-5.792432
-28.008454	-27.981183	NaN	-19.158913	-0.027271	NaN	-8.849542
-28.008454	-39.136477	NaN	-36.513875	11.128022	NaN	8.505420
-28.008454	-41.319042	NaN	-19.292710	13.310588	NaN	-8.715745
-28.008454	-34.666408	NaN	-23.115449	6.657953	NaN	-4.893006
-28.008454	-36.328417	NaN	-23.812949	8.319963	NaN	-4.195506
-28.008454	-34.988467	NaN	-26.912832	6.980013	NaN	-1.095623
-28.008454	-31.461538	NaN	-21.506956	3.453083	NaN	-6.501498
-28.008454	-40.533773	NaN	-37.135963	12.525318	NaN	9.127509
-28.008454	-25.071683	NaN	-10.684084	-2.936771	NaN	-17.324370
-28.008454	-39.455275	NaN	-42.636649	11.446821	NaN	14.628194
-28.008454	-35.318381	NaN	-34.395341	7.309927	NaN	6.386887
-28.008454	-33.005617	NaN	-26.268994	4.997162	NaN	-1.739460
-28.008454	-37.020787	NaN	-24.242897	9.012332	NaN	-3.765557
-28.008454	-31.210399	NaN	-33.464671	3.201944	NaN	5.456217
-28.008454	-33.263935	NaN	-26.317133	5.255481	NaN	-1.691322
-28.008454	-26.568251	NaN	-23.199055	-1.440204	NaN	-4.809399
-28.008454	-31.607187	NaN	-17.012776	3.598732	NaN	-10.995679
-28.008454	-41.194895	NaN	-38.526887	13.186441	NaN	10.518433
-28.008454	-45.665890	NaN	-19.587903	17.657435	NaN	-8.420552
-28.008454	-25.770066	NaN	-28.880369	-2.238388	NaN	0.871914
-28.008454	-32.722337	NaN	-20.321804	4.713883	NaN	-7.686650
-28.008454	-37.655286	NaN	-33.628247	9.646832	NaN	5.619792
-28.008454	-25.092981	NaN	-22.387123	-2.915474	NaN	-5.621331
-28.008454	-39.565591	NaN	-25.262794	11.557137	NaN	-2.745661
-28.008454	-42.114923	NaN	-37.318364	14.106469	NaN	9.309910
-28.008454	-24.965737	NaN	-31.552921	-3.042718	NaN	3.544466
-28.008454	-31.498786	NaN	-19.751781	3.490332	NaN	-8.256673
-28.008454	-39.929589	NaN	-27.243116	11.921135	NaN	-0.765339
-28.008454	-27.335604	NaN	-25.543909	-0.672850	NaN	-2.464545
-28.008454	-36.457947	NaN	-31.235439	8.449492	NaN	3.226984
-28.008454	-19.855454	NaN	-21.741735	-8.153001	NaN	-6.266720
-28.008454	-46.061246	NaN	-51.510853	18.052792	NaN	23.502399
-28.008454	-38.592617	NaN	-33.658490	10.584163	NaN	5.650035
-28.008454	-33.299563	NaN	-33.079714	5.291108	NaN	5.071260
-28.008454	-20.857426	NaN	-27.040686	-7.151028	NaN	-0.967768
-28.008454	-42.426889	NaN	-27.957366	14.418435	NaN	-0.051088
-28.008454	-21.616692	NaN	-36.579945	-6.391762	NaN	8.571491
-28.008454	-27.526766	NaN	-13.370923	-0.481689	NaN	-14.637531
-28.008454	-25.028750	NaN	-13.946048	-2.979704	NaN	-14.062406
-28.008454	-37.153706	NaN	-26.054567	9.145251	NaN	-1.953887
-28.008454	-42.924431	NaN	-29.397649	14.915976	NaN	1.389195
-28.008454	-34.103162	NaN	-30.645888	6.094708	NaN	2.637434
-28.008454	-19.249864	NaN	-14.530601	-8.758591	NaN	-13.477854
-28.008454	-29.514407	NaN	-23.922390	1.505953	NaN	-4.086065
-28.008454	-40.775542	NaN	-39.449728	12.767087	NaN	11.441274
-28.008454	-29.947619	NaN	-24.370233	1.939165	NaN	-3.638222
-28.008454	-41.056934	NaN	-33.415566	13.048480	NaN	5.407112
-28.008454	-35.583388	NaN	-33.953300	7.574934	NaN	5.944846
-28.008454	-35.711885	NaN	-31.862080	7.703431	NaN	3.853626
-28.008454	-36.598652	NaN	-15.507591	8.590198	NaN	-12.500864
-28.008454	-32.653578	NaN	-27.602281	4.645123	NaN	-0.406174
-28.008454	-40.038675	NaN	-33.571054	12.030221	NaN	5.562599
-28.008454	-24.304841	NaN	-21.272784	-3.703614	NaN	-6.735670
-28.008454	-32.320693	NaN	-26.328996	4.312239	NaN	-1.679459
-28.008454	-34.309697	NaN	-33.175795	6.301242	NaN	5.167341
-28.008454	-42.626502	NaN	-26.077447	14.618047	NaN	-1.931007
-28.008454	-29.114806	NaN	-19.410968	1.106352	NaN	-8.597487
-28.008454	-37.208569	NaN	-34.389866	9.200114	NaN	6.381411
-28.008454	-38.189794	NaN	-33.667282	10.181339	NaN	5.658828
-28.008454	-26.731315	NaN	-23.104070	-1.277139	NaN	-4.904384
-28.008454	-25.011260	NaN	-16.684615	-2.997195	NaN	-11.323839
-28.008454	-44.987526	NaN	-36.583924	16.979071	NaN	8.575469
-28.008454	-35.318636	NaN	-23.820513	7.310181	NaN	-4.187941
-28.008454	-48.916745	NaN	-35.205193	20.908290	NaN	7.196738
-28.008454	-41.417543	NaN	-22.410487	13.409089	NaN	-5.597967
-28.008454	-39.321690	NaN	-31.966540	11.313236	NaN	3.958085
-28.008454	-29.239867	NaN	-35.514587	1.231413	NaN	7.506132
-28.008454	-40.816910	NaN	-43.705504	12.808456	NaN	15.697050
-28.008454	-37.690386	NaN	-37.789059	9.681931	NaN	9.780605
-28.008454	-21.332211	NaN	-32.788364	-6.676243	NaN	4.779909
-28.008454	-33.782940	NaN	-35.854518	5.774486	NaN	7.846063
-28.008454	-40.898047	NaN	-32.983399	12.889592	NaN	4.974945
-28.008454	-33.490854	NaN	-21.894401	5.482399	NaN	-6.114054
-28.008454	-58.061034	NaN	-30.283599	30.052579	NaN	2.275144
-28.008454	-52.318716	NaN	-38.941979	24.310262	NaN	10.933525
-28.008454	-29.313326	NaN	-27.175061	1.304872	NaN	-0.833394
-28.008454	-42.097942	NaN	-38.451172	14.089488	NaN	10.442718
-28.008454	-30.684607	NaN	-22.394448	2.676153	NaN	-5.614006
-28.008454	-37.627299	NaN	-22.414511	9.618844	NaN	-5.593944
-28.008454	-36.527235	NaN	-20.399193	8.518781	NaN	-7.609262
-28.008454	-22.796539	NaN	-7.328543	-5.211915	NaN	-20.679911
-28.008454	-35.205131	NaN	-24.616135	7.196677	NaN	-3.392320
-28.008454	-50.645011	NaN	-33.041324	22.636556	NaN	5.032870
-28.008454	-34.278322	NaN	-20.445670	6.269868	NaN	-7.562784
-28.008454	-35.281320	NaN	-36.646088	7.272865	NaN	8.637633
-28.008454	-45.524301	NaN	-34.967619	17.515847	NaN	6.959165
-28.008454	-37.664694	NaN	-20.180641	9.656240	NaN	-7.827813
-28.008454	-41.757250	NaN	-40.205990	13.748796	NaN	12.197536
-28.008454	-27.328334	NaN	-30.288190	-0.680120	NaN	2.279735
-28.008454	-38.805147	NaN	-39.708756	10.796693	NaN	11.700302
-28.008454	-29.909850	NaN	-33.955362	1.901396	NaN	5.946908
-28.008454	-38.238690	NaN	-24.951466	10.230236	NaN	-3.056988
-28.008454	-52.395607	NaN	-38.093256	24.387152	NaN	10.084802
-28.008454	-22.581186	NaN	-33.172901	-5.427269	NaN	5.164447
-28.008454	-41.767001	NaN	-36.686691	13.758546	NaN	8.678237
-28.008454	-32.223568	NaN	-14.257704	4.215113	NaN	-13.750750
-28.008454	-32.836526	NaN	-40.225236	4.828072	NaN	12.216782
-28.008454	-29.649775	NaN	-21.574862	1.641320	NaN	-6.433592
-28.008454	-34.757343	NaN	-27.653737	6.748889	NaN	-0.354718
-28.008454	-26.088970	NaN	-26.856200	-1.919484	NaN	-1.152255
-28.008454	-16.487763	NaN	-22.895068	-11.520691	NaN	-5.113386
-28.008454	-31.338102	NaN	-23.595545	3.329647	NaN	-4.412910
-28.008454	-35.943724	NaN	-33.993279	7.935270	NaN	5.984824
-28.008454	-39.642326	NaN	-29.100188	11.633872	NaN	1.091734
-28.008454	-33.198535	NaN	-34.904603	5.190081	NaN	6.896148
-28.008454	-35.484420	NaN	-32.986706	7.475966	NaN	4.978251
-28.008454	-43.888101	NaN	-30.424094	15.879647	NaN	2.415640
-28.008454	-36.753885	NaN	-33.364186	8.745431	NaN	5.355732
-28.008454	-51.045563	NaN	-29.901055	23.037109	NaN	1.892601
-28.008454	-33.281476	NaN	-29.767936	5.273022	NaN	1.759482
-28.008454	-36.648452	NaN	-23.166148	8.639997	NaN	-4.842306
-28.008454	-28.136700	NaN	-23.523672	0.128246	NaN	-4.484782
-28.008454	-49.726903	NaN	-34.380050	21.718448	NaN	6.371595
-28.008454	-31.277818	NaN	-25.036869	3.269364	NaN	-2.971585
-28.008454	-36.051331	NaN	-37.434823	8.042877	NaN	9.426369
-28.008454	-32.342902	NaN	-27.295928	4.334448	NaN	-0.712527
-28.008454	-26.515572	NaN	-20.686918	-1.492883	NaN	-7.321537
-28.008454	-34.007640	NaN	-22.833457	5.999185	NaN	-5.174997
-28.008454	-45.098736	NaN	-20.854065	17.090282	NaN	-7.154389
-28.008454	-41.628921	NaN	-22.771380	13.620467	NaN	-5.237074
-28.008454	-38.889584	NaN	-29.521458	10.881130	NaN	1.513003
-28.008454	-31.221951	NaN	-21.899357	3.213497	NaN	-6.109097
-28.008454	-21.578131	NaN	-25.353736	-6.430324	NaN	-2.654718
-28.008454	-38.843000	NaN	-39.798296	10.834545	NaN	11.789842
-28.008454	-28.361873	NaN	-27.418705	0.353418	NaN	-0.589749
-28.008454	-31.133880	NaN	-30.765089	3.125426	NaN	2.756635
-28.008454	-30.021188	NaN	-28.575258	2.012733	NaN	0.566804
-28.008454	-30.693165	NaN	-33.432005	2.684710	NaN	5.423550
-28.008454	-28.077701	NaN	-11.113721	0.069246	NaN	-16.894734
-28.008454	-46.239392	NaN	-31.739272	18.230938	NaN	3.730817
-28.008454	-36.546402	NaN	-30.631327	8.537948	NaN	2.622873
-28.008454	-29.464410	NaN	-18.837327	1.455956	NaN	-9.171128
-28.008454	-21.236429	NaN	-11.164607	-6.772026	NaN	-16.843847
-28.008454	-28.189540	NaN	-16.091844	0.181086	NaN	-11.916611
-28.008454	-35.978584	NaN	-27.577544	7.970129	NaN	-0.430911
-28.008454	-45.388118	NaN	-26.728801	17.379664	NaN	-1.279654
-28.008454	-30.413731	NaN	-15.074839	2.405277	NaN	-12.933615
-28.008454	-29.947764	NaN	-26.161213	1.939310	NaN	-1.847241
-28.008454	-28.604305	NaN	-23.487693	0.595851	NaN	-4.520762
-28.008454	-36.606230	NaN	-26.004304	8.597775	NaN	-2.004150
-28.008454	-36.278089	NaN	-31.187508	8.269634	NaN	3.179054
-28.008454	-33.364603	NaN	-16.758087	5.356149	NaN	-11.250368
-28.008454	-30.622700	NaN	-39.056824	2.614245	NaN	11.048369
-28.008454	-30.872672	NaN	-15.273242	2.864217	NaN	-12.735213
-28.008454	-38.986103	NaN	-24.060676	10.977649	NaN	-3.947778
-28.008454	-39.685014	NaN	-40.276424	11.676560	NaN	12.267969
-28.008454	-18.624909	NaN	-15.908709	-9.383545	NaN	-12.099745
-28.008454	-40.189931	NaN	-36.305120	12.181477	NaN	8.296665
-28.008454	-27.153488	NaN	-19.937855	-0.854966	NaN	-8.070599
-28.008454	-27.503164	NaN	-35.649846	-0.505290	NaN	7.641392
-28.008454	-27.194373	NaN	-21.872480	-0.814082	NaN	-6.135974
-28.008454	-33.870610	NaN	-22.717935	5.862155	NaN	-5.290520
-28.008454	-22.187484	NaN	-20.888851	-5.820970	NaN	-7.119604
-28.008454	-21.981984	NaN	-25.056327	-6.026470	NaN	-2.952127
-28.008454	-26.188400	NaN	-18.839640	-1.820054	NaN	-9.168815
-28.008454	-24.954603	NaN	-31.101106	-3.053852	NaN	3.092652
-28.008454	-27.871406	NaN	-20.728457	-0.137049	NaN	-7.279997
-28.008454	-41.614856	NaN	-23.277835	13.606401	NaN	-4.730619
-28.008454	-33.294717	NaN	-28.673751	5.286262	NaN	0.665296
-28.008454	-36.464074	NaN	-32.652083	8.455619	NaN	4.643628
-28.008454	-15.605727	NaN	-20.548820	-12.402727	NaN	-7.459634
-28.008454	-34.714426	NaN	-27.577992	6.705972	NaN	-0.430463
-28.008454	-43.761201	NaN	-31.532290	15.752747	NaN	3.523835
-28.008454	-36.409806	NaN	-39.044057	8.401351	NaN	11.035602
-28.008454	-36.044540	NaN	-25.482803	8.036086	NaN	-2.525651
-28.008454	-43.900598	NaN	-36.672523	15.892144	NaN	8.664069
-28.008454	-29.498147	NaN	-23.645146	1.489693	NaN	-4.363309
-28.008454	-43.398236	NaN	-30.996613	15.389781	NaN	2.988159
-28.008454	-37.652861	NaN	-25.865248	9.644406	NaN	-2.143206
-28.008454	-41.786181	NaN	-33.630960	13.777727	NaN	5.622505
-28.008454	-33.982521	NaN	-31.751584	5.974067	NaN	3.743130
-28.008454	-39.283303	NaN	-48.815975	11.274849	NaN	20.807520
-28.008454	-24.165382	NaN	-29.467042	-3.843072	NaN	1.458588
-28.008454	-51.627529	NaN	-37.645250	23.619074	NaN	9.636796
-28.008454	-38.168736	NaN	-26.427791	10.160282	NaN	-1.580664
-28.008454	-39.687325	NaN	-33.118434	11.678871	NaN	5.109980
-28.008454	-51.242830	NaN	-31.999604	23.234376	NaN	3.991149
-28.008454	-47.307655	NaN	-33.859654	19.299201	NaN	5.851199
-28.008454	-27.819886	NaN	-22.699421	-0.188568	NaN	-5.309033
-28.008454	-28.276920	NaN	-26.109921	0.268466	NaN	-1.898534
-28.008454	-31.714982	NaN	-35.638938	3.706528	NaN	7.630484
-28.008454	-33.134905	NaN	-47.275255	5.126451	NaN	19.266801
-28.008454	-32.082496	NaN	-19.535204	4.074042	NaN	-8.473250
-28.008454	-43.136453	NaN	-31.707854	15.127998	NaN	3.699399
-28.008454	-27.519637	NaN	-28.088553	-0.488818	NaN	0.080098
-28.008454	-23.150955	NaN	-9.980227	-4.857499	NaN	-18.028228
-28.008454	-29.135146	NaN	-14.179401	1.126692	NaN	-13.829053
-28.008454	-29.565782	NaN	-34.181697	1.557328	NaN	6.173242
-28.008454	-32.037191	NaN	-16.354126	4.028736	NaN	-11.654328
-28.008454	-33.497933	NaN	-23.664610	5.489478	NaN	-4.343845
-28.008454	-44.640591	NaN	-31.155051	16.632137	NaN	3.146597
-28.008454	-37.906030	NaN	-24.672003	9.897576	NaN	-3.336452
-28.008454	-39.868344	NaN	-26.871340	11.859889	NaN	-1.137115
-28.008454	-18.807005	NaN	-20.797033	-9.201449	NaN	-7.211421
-28.008454	-29.419786	NaN	-22.527557	1.411331	NaN	-5.480897
-28.008454	-32.944108	NaN	-31.819867	4.935653	NaN	3.811413
-28.008454	-31.370392	NaN	-30.648281	3.361937	NaN	2.639826
-28.008454	-31.350201	NaN	-32.422541	3.341746	NaN	4.414086
-28.008454	-35.631985	NaN	-11.075422	7.623531	NaN	-16.933033
-28.008454	-44.162456	NaN	-32.548932	16.154001	NaN	4.540478
-28.008454	-33.983914	NaN	-27.352284	5.975460	NaN	-0.656171
-28.008454	-30.974006	NaN	-23.210114	2.965552	NaN	-4.798340
-28.008454	-33.802110	NaN	-28.754447	5.793656	NaN	0.745992
-28.008454	-41.344744	NaN	-36.279611	13.336290	NaN	8.271157
-28.008454	-27.032010	NaN	-21.307606	-0.976445	NaN	-6.700848
-28.008454	-33.433687	NaN	-18.859719	5.425233	NaN	-9.148736
-28.008454	-33.604958	NaN	-26.269719	5.596504	NaN	-1.738735
-28.008454	-32.776996	NaN	-27.878819	4.768542	NaN	-0.129635
-28.008454	-25.231857	NaN	-28.246803	-2.776597	NaN	0.238348
-28.008454	-53.263230	NaN	-33.625916	25.254776	NaN	5.617462
-28.008454	-25.854508	NaN	-30.297222	-2.153946	NaN	2.288767
-28.008454	-34.257840	NaN	-32.219369	6.249385	NaN	4.210914
-28.008454	-37.420212	NaN	-22.137366	9.411758	NaN	-5.871089
-28.008454	-31.605236	NaN	-40.677302	3.596781	NaN	12.668848
-28.008454	-36.104678	NaN	-11.877203	8.096223	NaN	-16.131252
-28.008454	-25.585397	NaN	-30.010848	-2.423058	NaN	2.002393
-28.008454	-35.191208	NaN	-35.446261	7.182754	NaN	7.437807
-28.008454	-36.174571	NaN	-19.114292	8.166117	NaN	-8.894162
-28.008454	-40.355672	NaN	-21.599164	12.347218	NaN	-6.409290
-28.008454	-38.938262	NaN	-39.315888	10.929807	NaN	11.307434
-28.008454	-32.486572	NaN	-28.108902	4.478117	NaN	0.100448
-28.008454	-34.475242	NaN	-31.168418	6.466788	NaN	3.159964
-28.008454	-34.330162	NaN	-26.349368	6.321708	NaN	-1.659087
-28.008454	-28.354360	NaN	-29.852598	0.345906	NaN	1.844143
-28.008454	-32.387079	NaN	-36.395791	4.378624	NaN	8.387337
-28.008454	-35.282398	NaN	-20.162644	7.273944	NaN	-7.845811
-28.008454	-25.626984	NaN	-29.294445	-2.381470	NaN	1.285990
-28.008454	-39.682468	NaN	-29.835721	11.674014	NaN	1.827267
-28.008454	-12.702666	NaN	-24.043884	-15.305788	NaN	-3.964571
-28.008454	-32.928976	NaN	-24.791961	4.920521	NaN	-3.216493
-28.008454	-39.959185	NaN	-40.013777	11.950731	NaN	12.005323
-28.008454	-35.552158	NaN	-24.265091	7.543703	NaN	-3.743364
-28.008454	-51.582840	NaN	-34.979918	23.574385	NaN	6.971464
-28.008454	-39.635696	NaN	-29.251217	11.627241	NaN	1.242762
-28.008454	-25.860765	NaN	-19.021664	-2.147689	NaN	-8.986790
-28.008454	-42.729190	NaN	-20.315681	14.720736	NaN	-7.692774
-28.008454	-25.021622	NaN	-21.830488	-2.986832	NaN	-6.177966
-28.008454	-27.838719	NaN	-29.193491	-0.169736	NaN	1.185036
-28.008454	-24.621335	NaN	-31.084652	-3.387119	NaN	3.076197
-28.008454	-55.743299	NaN	-29.021503	27.734844	NaN	1.013048
-28.008454	-36.337744	NaN	-30.395451	8.329290	NaN	2.386997
-28.008454	-35.087822	NaN	-30.304589	7.079368	NaN	2.296134
-28.008454	-39.963429	NaN	-51.744594	11.954974	NaN	23.736140
-28.008454	-44.719102	NaN	-28.784088	16.710647	NaN	0.775633
-28.008454	-33.888645	NaN	-30.423727	5.880191	NaN	2.415273
-28.008454	-29.396951	NaN	-30.321664	1.388496	NaN	2.313209
-28.008454	-38.234230	NaN	-48.311602	10.225775	NaN	20.303147
-28.008454	-33.243601	NaN	-22.436095	5.235147	NaN	-5.572360
-28.008454	-43.317403	NaN	-37.423386	15.308949	NaN	9.414932
-28.008454	-40.886911	NaN	-39.577026	12.878456	NaN	11.568572
-28.008454	-32.842186	NaN	-17.343200	4.833732	NaN	-10.665255
-28.008454	-30.779961	NaN	-33.520070	2.771506	NaN	5.511615
-28.008454	-38.659964	NaN	-28.978616	10.651510	NaN	0.970161
-28.008454	-37.055370	NaN	-15.404225	9.046916	NaN	-12.604229
-28.008454	-23.163131	NaN	-33.585317	-4.845323	NaN	5.576863
-28.008454	-31.211263	NaN	-30.650205	3.202809	NaN	2.641750
-28.008454	-43.354198	NaN	-24.647699	15.345743	NaN	-3.360755
-28.008454	-37.062707	NaN	-26.408783	9.054253	NaN	-1.599672
-28.008454	-29.023793	NaN	-17.020732	1.015338	NaN	-10.987722
-28.008454	-23.590154	NaN	-20.059915	-4.418301	NaN	-7.948539
-28.008454	-24.017578	NaN	-26.287298	-3.990877	NaN	-1.721157
-28.008454	-48.479925	NaN	-31.451970	20.471471	NaN	3.443515
-28.008454	-28.915359	NaN	-26.601224	0.906904	NaN	-1.407231
-28.008454	-27.185568	NaN	-5.144180	-0.822887	NaN	-22.864274
-28.008454	-43.268862	NaN	-34.160565	15.260408	NaN	6.152110
-28.008454	-48.351718	NaN	-20.938350	20.343264	NaN	-7.070104
-28.008454	-30.337306	NaN	-21.910566	2.328852	NaN	-6.097889
-28.008454	-19.603796	NaN	-17.527525	-8.404659	NaN	-10.480929
-28.008454	-34.699032	NaN	-25.799412	6.690577	NaN	-2.209043
-28.008454	-38.110107	NaN	-28.028839	10.101653	NaN	0.020384
-28.008454	-38.727162	NaN	-31.951583	10.718708	NaN	3.943129
-28.008454	-46.076182	NaN	-23.924409	18.067728	NaN	-4.084046
-28.008454	-31.644060	NaN	-35.602252	3.635605	NaN	7.593798
-28.008454	-25.986621	NaN	-23.903019	-2.021833	NaN	-4.105435
-28.008454	-29.010532	NaN	-22.845822	1.002078	NaN	-5.162632
-28.008454	-61.260508	NaN	-48.500149	33.252054	NaN	20.491695
-28.008454	-31.587389	NaN	-28.908067	3.578934	NaN	0.899613
-28.008454	-28.819264	NaN	-27.547065	0.810810	NaN	-0.461389
-28.008454	-34.351208	NaN	-32.516243	6.342754	NaN	4.507789
-28.008454	-33.803410	NaN	-19.725594	5.794956	NaN	-8.282861
-28.008454	-32.673686	NaN	-25.175682	4.665232	NaN	-2.832772
-28.008454	-43.740900	NaN	-29.571754	15.732445	NaN	1.563300
-28.008454	-21.175596	NaN	-19.588933	-6.832858	NaN	-8.419521
-28.008454	-25.887838	NaN	-21.635342	-2.120616	NaN	-6.373113
-28.008454	-32.531117	NaN	-30.230073	4.522663	NaN	2.221619
-28.008454	-18.672190	NaN	-10.515502	-9.336265	NaN	-17.492953
-28.008454	-36.994064	NaN	-29.172644	8.985610	NaN	1.164190
-28.008454	-36.369240	NaN	-40.489045	8.360786	NaN	12.480590
-28.008454	-28.368680	NaN	-27.951870	0.360225	NaN	-0.056584
-28.008454	-34.556923	NaN	-30.169768	6.548469	NaN	2.161314
-28.008454	-24.611363	NaN	-26.078315	-3.397092	NaN	-1.930139
-28.008454	-25.338957	NaN	-20.864348	-2.669497	NaN	-7.144107
-28.008454	-34.021716	NaN	-21.131821	6.013261	NaN	-6.876634
-28.008454	-36.945206	NaN	-23.258441	8.936752	NaN	-4.750013
-28.008454	-30.125616	NaN	-26.167121	2.117162	NaN	-1.841334
-28.008454	-37.431807	NaN	-29.827725	9.423353	NaN	1.819271
-28.008454	-29.123530	NaN	-32.231870	1.115075	NaN	4.223415
-28.008454	-33.817366	NaN	-25.552956	5.808912	NaN	-2.455499
-28.008454	-37.194702	NaN	-27.066782	9.186248	NaN	-0.941673
-28.008454	-30.643356	NaN	-20.828804	2.634902	NaN	-7.179650
-28.008454	-43.619781	NaN	-24.755126	15.611327	NaN	-3.253328
-28.008454	-45.534687	NaN	-22.840275	17.526233	NaN	-5.168180
-28.008454	-25.692548	NaN	-9.243428	-2.315906	NaN	-18.765026
-28.008454	-40.154886	NaN	-30.416675	12.146432	NaN	2.408221
-28.008454	-35.608579	NaN	-23.898411	7.600125	NaN	-4.110044
-28.008454	-40.200345	NaN	-27.604697	12.191890	NaN	-0.403757
-28.008454	-20.351984	NaN	-19.624122	-7.656470	NaN	-8.384332
-28.008454	-30.511883	NaN	-25.412275	2.503429	NaN	-2.596180
-28.008454	-28.592216	NaN	-23.498460	0.583761	NaN	-4.509995
-28.008454	-30.545510	NaN	-24.796092	2.537056	NaN	-3.212362
-28.008454	-17.105331	NaN	-24.110431	-10.903124	NaN	-3.898023
-28.008454	-44.007885	NaN	-35.383975	15.999430	NaN	7.375520
-28.008454	-39.582406	NaN	-31.866982	11.573952	NaN	3.858528
-28.008454	-38.819621	NaN	-34.285722	10.811167	NaN	6.277267
-28.008454	-37.376454	NaN	-32.917686	9.367999	NaN	4.909232
-28.008454	-37.085919	NaN	-25.455089	9.077464	NaN	-2.553366
-28.008454	-26.625323	NaN	-28.158691	-1.383131	NaN	0.150236
-28.008454	-24.913900	NaN	-31.316829	-3.094555	NaN	3.308375
-28.008454	-37.180016	NaN	-40.368660	9.171561	NaN	12.360205
-28.008454	-17.560736	NaN	-26.408789	-10.447718	NaN	-1.599665
-28.008454	-35.944658	NaN	-31.472033	7.936204	NaN	3.463579
-28.008454	-30.837583	NaN	-28.577310	2.829129	NaN	0.568856
-28.008454	-45.344441	NaN	-35.822852	17.335986	NaN	7.814398
-28.008454	-21.090176	NaN	-26.310102	-6.918279	NaN	-1.698353
-28.008454	-29.932823	NaN	-25.270494	1.924369	NaN	-2.737961
-28.008454	-40.555374	NaN	-28.480788	12.546920	NaN	0.472334
-28.008454	-37.024208	NaN	-17.564041	9.015754	NaN	-10.444414
-28.008454	-35.763043	NaN	-27.569859	7.754589	NaN	-0.438595
-28.008454	-27.065546	NaN	-33.131833	-0.942908	NaN	5.123378
-28.008454	-33.118364	NaN	-30.285148	5.109909	NaN	2.276694
-28.008454	-26.459398	NaN	-28.363647	-1.549056	NaN	0.355192
-28.008454	-43.761062	NaN	-30.217078	15.752607	NaN	2.208623
-28.008454	-40.283820	NaN	-37.734329	12.275365	NaN	9.725875
-28.008454	-38.674557	NaN	-28.846930	10.666103	NaN	0.838475
-28.008454	-33.765206	NaN	-30.903457	5.756752	NaN	2.895003
-28.008454	-29.511416	NaN	-36.903243	1.502962	NaN	8.894789
-28.008454	-55.024648	NaN	-50.460541	27.016193	NaN	22.452086
-28.008454	-19.900826	NaN	-13.422362	-8.107628	NaN	-14.586093
-28.008454	-32.405497	NaN	-27.779197	4.397042	NaN	-0.229257
-28.008454	-36.572587	NaN	-25.465341	8.564133	NaN	-2.543114
-28.008454	-49.053925	NaN	-36.260109	21.045470	NaN	8.251655
