# Supplementary material for: Combined Influences of Model Choice, Data Quality, and Data Quantity When Estimating Population Trends
Source: PLoS One. 2015 Jul 15;10(7):e0132255. doi: 10.1371/journal.pone.0132255 (PMC4503393; doi:10.1371/journal.pone.0132255)
Supplement: S1 Dataset — Files are organized by model type and by the input lambda value. (ZIP) [file pone.0132255.s002.zip › Hypothetical LH/sims_lambda_1_025/simulationOutput_1.025_0_0_0.1_10.xls]

Percent_Decline_True	Median_Percent_Decline_Matrix	Median_Percent_Decline_Matrix_stable	Median_Percent_Decline_Scalar	Difference_True_Matrix	Difference_True_Matrix_Stable	Difference_True_Scalar
-28.008454	-37.477642	NaN	-20.215622	9.469188	NaN	-7.792832
-28.008454	-47.499745	NaN	-21.240571	19.491291	NaN	-6.767883
-28.008454	-25.192960	NaN	-28.884398	-2.815494	NaN	0.875943
-28.008454	-45.066643	NaN	-41.069744	17.058189	NaN	13.061290
-28.008454	-28.250407	NaN	-15.616919	0.241952	NaN	-12.391535
-28.008454	-29.075387	NaN	-29.157322	1.066933	NaN	1.148867
-28.008454	-50.888265	NaN	-42.158556	22.879810	NaN	14.150102
-28.008454	-25.258077	NaN	-31.856429	-2.750377	NaN	3.847975
-28.008454	-28.957060	NaN	-25.459017	0.948606	NaN	-2.549437
-28.008454	-16.540520	NaN	-11.262019	-11.467935	NaN	-16.746436
-28.008454	-21.551942	NaN	-31.809855	-6.456512	NaN	3.801400
-28.008454	-63.938474	NaN	-22.087519	35.930020	NaN	-5.920936
-28.008454	-25.722694	NaN	-36.177850	-2.285761	NaN	8.169396
-28.008454	-40.675294	NaN	-44.272760	12.666839	NaN	16.264306
-28.008454	-55.736881	NaN	-42.003973	27.728427	NaN	13.995518
-28.008454	-42.598625	NaN	-34.727406	14.590171	NaN	6.718951
-28.008454	-43.968621	NaN	-34.227407	15.960166	NaN	6.218953
-28.008454	-37.671018	NaN	-26.493997	9.662564	NaN	-1.514457
-28.008454	-42.795661	NaN	-26.490864	14.787206	NaN	-1.517591
-28.008454	-33.994015	NaN	-13.450615	5.985561	NaN	-14.557839
-28.008454	-56.021445	NaN	-35.703137	28.012990	NaN	7.694682
-28.008454	-28.816980	NaN	-41.471068	0.808525	NaN	13.462613
-28.008454	-26.796959	NaN	-35.421880	-1.211495	NaN	7.413425
-28.008454	-37.380737	NaN	-44.812723	9.372283	NaN	16.804269
-28.008454	-18.146495	NaN	-0.852022	-9.861959	NaN	-27.156432
-28.008454	-30.544706	NaN	-24.220965	2.536252	NaN	-3.787490
-28.008454	-20.470272	NaN	-23.353241	-7.538182	NaN	-4.655213
-28.008454	-13.567201	NaN	-28.822970	-14.441254	NaN	0.814516
-28.008454	-29.411265	NaN	-27.389909	1.402810	NaN	-0.618546
-28.008454	-30.311572	NaN	-39.037246	2.303118	NaN	11.028791
-28.008454	-45.228206	NaN	-25.066144	17.219752	NaN	-2.942311
-28.008454	-36.534083	NaN	-23.622435	8.525628	NaN	-4.386019
-28.008454	-44.005802	NaN	-40.900253	15.997348	NaN	12.891799
-28.008454	-32.103127	NaN	-19.642415	4.094673	NaN	-8.366039
-28.008454	-26.627671	NaN	-15.403187	-1.380784	NaN	-12.605268
-28.008454	-13.883310	NaN	-17.650498	-14.125145	NaN	-10.357956
-28.008454	-33.870072	NaN	-34.962890	5.861617	NaN	6.954436
-28.008454	-35.772177	NaN	-22.579499	7.763723	NaN	-5.428955
-28.008454	-19.110021	NaN	-32.078328	-8.898434	NaN	4.069873
-28.008454	-33.650576	NaN	-39.730906	5.642121	NaN	11.722452
-28.008454	-46.014783	NaN	-26.554960	18.006328	NaN	-1.453494
-28.008454	-35.811514	NaN	-19.835237	7.803060	NaN	-8.173217
-28.008454	-10.342973	NaN	-20.597447	-17.665481	NaN	-7.411008
-28.008454	-35.980640	NaN	-17.091095	7.972186	NaN	-10.917359
-28.008454	-44.213882	NaN	-16.297649	16.205427	NaN	-11.710805
-28.008454	-45.072546	NaN	-22.639761	17.064092	NaN	-5.368693
-28.008454	-25.996222	NaN	-4.979005	-2.012232	NaN	-23.029449
-28.008454	-30.730390	NaN	-24.765207	2.721936	NaN	-3.243247
-28.008454	-23.816682	NaN	-26.870939	-4.191772	NaN	-1.137516
-28.008454	-23.061129	NaN	-19.244463	-4.947325	NaN	-8.763991
-28.008454	-50.897173	NaN	-23.618929	22.888718	NaN	-4.389526
-28.008454	-16.099522	NaN	-17.326667	-11.908932	NaN	-10.681787
-28.008454	-31.272991	NaN	-21.395451	3.264537	NaN	-6.613003
-28.008454	-40.030104	NaN	-31.060109	12.021649	NaN	3.051654
-28.008454	-41.141139	NaN	-34.017060	13.132684	NaN	6.008606
-28.008454	-37.786562	NaN	-12.551892	9.778108	NaN	-15.456562
-28.008454	-31.187415	NaN	-19.719157	3.178960	NaN	-8.289298
-28.008454	-48.991087	NaN	-22.212504	20.982633	NaN	-5.795951
-28.008454	-35.187240	NaN	-50.531232	7.178786	NaN	22.522777
-28.008454	-28.146472	NaN	-28.179892	0.138017	NaN	0.171438
-28.008454	-46.888936	NaN	-23.003393	18.880481	NaN	-5.005061
-28.008454	-21.155876	NaN	-24.111404	-6.852578	NaN	-3.897050
-28.008454	-37.278935	NaN	-34.361487	9.270481	NaN	6.353032
-28.008454	-31.872186	NaN	-30.557514	3.863731	NaN	2.549060
-28.008454	-27.376163	NaN	-30.476216	-0.632291	NaN	2.467761
-28.008454	-23.636721	NaN	-23.966219	-4.371733	NaN	-4.042236
-28.008454	-54.237222	NaN	-21.839119	26.228768	NaN	-6.169335
-28.008454	-32.222030	NaN	-19.796395	4.213576	NaN	-8.212059
-28.008454	-25.802009	NaN	-21.070343	-2.206446	NaN	-6.938111
-28.008454	-44.214777	NaN	-29.506098	16.206323	NaN	1.497643
-28.008454	-36.603700	NaN	-20.744513	8.595245	NaN	-7.263941
-28.008454	-39.458222	NaN	-23.033953	11.449768	NaN	-4.974501
-28.008454	-9.629027	NaN	-14.189331	-18.379428	NaN	-13.819124
-28.008454	-65.395206	NaN	-45.979399	37.386752	NaN	17.970945
-28.008454	-33.165295	NaN	-33.087841	5.156841	NaN	5.079386
-28.008454	-37.839674	NaN	-31.962841	9.831220	NaN	3.954387
-28.008454	-40.934158	NaN	-27.525951	12.925704	NaN	-0.482503
-28.008454	-23.188716	NaN	-7.541099	-4.819738	NaN	-20.467356
-28.008454	-20.332733	NaN	-27.674571	-7.675722	NaN	-0.333883
-28.008454	-17.986540	NaN	-15.026927	-10.021914	NaN	-12.981528
-28.008454	-19.476577	NaN	-44.124536	-8.531877	NaN	16.116081
-28.008454	-17.251991	NaN	-21.851365	-10.756463	NaN	-6.157090
-28.008454	-41.507492	NaN	-19.309849	13.499038	NaN	-8.698605
-28.008454	-70.160580	NaN	-39.566034	42.152125	NaN	11.557580
-28.008454	-25.623313	NaN	-26.911061	-2.385142	NaN	-1.097394
-28.008454	-47.213841	NaN	-40.232583	19.205386	NaN	12.224129
-28.008454	-34.995764	NaN	-29.232121	6.987309	NaN	1.223666
-28.008454	-29.180859	NaN	-24.911627	1.172405	NaN	-3.096828
-28.008454	-28.668893	NaN	-21.520841	0.660439	NaN	-6.487614
-28.008454	-70.003606	NaN	-22.005605	41.995151	NaN	-6.002849
-28.008454	-26.530299	NaN	-40.917691	-1.478156	NaN	12.909236
-28.008454	-52.684643	NaN	-39.622064	24.676189	NaN	11.613609
-28.008454	-33.892896	NaN	-40.610283	5.884442	NaN	12.601829
-28.008454	-40.381104	NaN	-54.872100	12.372650	NaN	26.863645
-28.008454	-21.909453	NaN	-24.898307	-6.099002	NaN	-3.110148
-28.008454	-6.745020	NaN	-8.294390	-21.263435	NaN	-19.714064
-28.008454	-37.985904	NaN	-44.070667	9.977449	NaN	16.062212
-28.008454	-10.731341	NaN	-15.868597	-17.277114	NaN	-12.139858
-28.008454	-40.584869	NaN	-27.125734	12.576415	NaN	-0.882721
-28.008454	-54.727287	NaN	-37.889268	26.718832	NaN	9.880814
-28.008454	-29.841077	NaN	-12.978151	1.832622	NaN	-15.030303
-28.008454	-17.541279	NaN	-9.458139	-10.467175	NaN	-18.550316
-28.008454	-31.463264	NaN	-24.227932	3.454809	NaN	-3.780523
-28.008454	-50.640383	NaN	-17.950833	22.631929	NaN	-10.057621
-28.008454	-38.977330	NaN	-19.089032	10.968875	NaN	-8.919423
-28.008454	-26.455159	NaN	-29.387351	-1.553295	NaN	1.378897
-28.008454	-38.018440	NaN	-19.804625	10.009986	NaN	-8.203829
-28.008454	-23.545473	NaN	-17.127634	-4.462982	NaN	-10.880820
-28.008454	-30.162038	NaN	-32.662683	2.153583	NaN	4.654229
-28.008454	-31.490172	NaN	-37.802241	3.481718	NaN	9.793787
-28.008454	-38.902174	NaN	-18.338614	10.893719	NaN	-9.669840
-28.008454	-41.870417	NaN	-66.897507	13.861962	NaN	38.889053
-28.008454	-38.158817	NaN	-33.706237	10.150363	NaN	5.697782
-28.008454	-34.958304	NaN	-36.973678	6.949850	NaN	8.965224
-28.008454	-15.965568	NaN	-6.560179	-12.042886	NaN	-21.448275
-28.008454	-46.068538	NaN	-36.753341	18.060083	NaN	8.744886
-28.008454	-26.107959	NaN	-12.596259	-1.900495	NaN	-15.412195
-28.008454	-31.108938	NaN	-26.567405	3.100484	NaN	-1.441049
-28.008454	-66.225808	NaN	-57.239177	38.217354	NaN	29.230723
-28.008454	-33.541637	NaN	-30.432246	5.533182	NaN	2.423791
-28.008454	-32.095791	NaN	-18.522860	4.087336	NaN	-9.485595
-28.008454	-49.953920	NaN	-49.642639	21.945465	NaN	21.634185
-28.008454	-45.078508	NaN	-27.646698	17.070054	NaN	-0.361756
-28.008454	-34.621999	NaN	-14.304864	6.613545	NaN	-13.703590
-28.008454	-58.920248	NaN	-43.649652	30.911793	NaN	15.641198
-28.008454	-34.851738	NaN	-11.762934	6.843284	NaN	-16.245521
-28.008454	-19.761186	NaN	-18.426818	-8.247268	NaN	-9.581637
-28.008454	-35.938882	NaN	-46.569217	7.930428	NaN	18.560763
-28.008454	-13.722502	NaN	-15.504590	-14.285952	NaN	-12.503864
-28.008454	-55.684987	NaN	-30.227066	27.676533	NaN	2.218612
-28.008454	-20.624671	NaN	-19.662839	-7.383783	NaN	-8.345616
-28.008454	-22.167164	NaN	-37.932556	-5.841291	NaN	9.924101
-28.008454	-42.899826	NaN	-25.053585	14.891372	NaN	-2.954869
-28.008454	-23.723184	NaN	-42.203928	-4.285270	NaN	14.195473
-28.008454	-43.376873	NaN	-39.370350	15.368418	NaN	11.361896
-28.008454	-42.686775	NaN	-26.130091	14.678321	NaN	-1.878363
-28.008454	-34.280729	NaN	-29.907424	6.272274	NaN	1.898970
-28.008454	-25.130341	NaN	-40.550712	-2.878113	NaN	12.542258
-28.008454	-29.410054	NaN	-39.360214	1.401600	NaN	11.351760
-28.008454	-26.420405	NaN	-19.611091	-1.588049	NaN	-8.397363
-28.008454	-25.599701	NaN	-9.407538	-2.408753	NaN	-18.600916
-28.008454	-15.074435	NaN	-9.902192	-12.934020	NaN	-18.106262
-28.008454	-29.057439	NaN	-28.761725	1.048984	NaN	0.753270
-28.008454	-10.525513	NaN	-13.849459	-17.482941	NaN	-14.158995
-28.008454	-45.365959	NaN	-21.673494	17.357505	NaN	-6.334961
-28.008454	-42.218282	NaN	-18.840517	14.209827	NaN	-9.167937
-28.008454	-25.879047	NaN	-9.114773	-2.129408	NaN	-18.893681
-28.008454	-19.106794	NaN	-22.885260	-8.901661	NaN	-5.123195
-28.008454	-16.553973	NaN	-21.657752	-11.454481	NaN	-6.350702
-28.008454	-19.207896	NaN	-32.331001	-8.800558	NaN	4.322547
-28.008454	-29.937303	NaN	-35.003200	1.928849	NaN	6.994745
-28.008454	-36.652988	NaN	-30.005276	8.644533	NaN	1.996822
-28.008454	-25.998425	NaN	-25.540082	-2.010030	NaN	-2.468372
-28.008454	-46.593534	NaN	-25.522739	18.585080	NaN	-2.485716
-28.008454	-36.509755	NaN	-51.807814	8.501300	NaN	23.799360
-28.008454	-21.469632	NaN	-18.088748	-6.538823	NaN	-9.919706
-28.008454	-3.912688	NaN	1.305872	-24.095767	NaN	-29.314327
-28.008454	-21.153640	NaN	-18.442947	-6.854814	NaN	-9.565507
-28.008454	-26.988378	NaN	-14.495504	-1.020076	NaN	-13.512951
-28.008454	-26.141559	NaN	-18.257796	-1.866896	NaN	-9.750658
-28.008454	-38.360088	NaN	-20.110898	10.351634	NaN	-7.897556
-28.008454	-31.111704	NaN	-21.373793	3.103250	NaN	-6.634661
-28.008454	-28.482942	NaN	-27.030872	0.474488	NaN	-0.977583
-28.008454	-33.801080	NaN	-40.945654	5.792626	NaN	12.937200
-28.008454	-38.630501	NaN	-34.215848	10.622046	NaN	6.207393
-28.008454	-53.974286	NaN	-41.230731	25.965831	NaN	13.222277
-28.008454	-40.799678	NaN	-36.299591	12.791224	NaN	8.291137
-28.008454	-35.419158	NaN	-19.301393	7.410703	NaN	-8.707062
-28.008454	-24.464860	NaN	-15.943814	-3.543595	NaN	-12.064640
-28.008454	-39.803747	NaN	-21.724035	11.795293	NaN	-6.284420
-28.008454	-30.720291	NaN	-16.008892	2.711836	NaN	-11.999562
-28.008454	-34.819077	NaN	-21.545404	6.810623	NaN	-6.463051
-28.008454	-27.407371	NaN	-30.983155	-0.601083	NaN	2.974701
-28.008454	-42.265759	NaN	-35.814194	14.257304	NaN	7.805740
-28.008454	-32.730405	NaN	-23.514715	4.721950	NaN	-4.493739
-28.008454	-41.251652	NaN	-35.181310	13.243197	NaN	7.172855
-28.008454	-39.391169	NaN	-40.471295	11.382715	NaN	12.462840
-28.008454	-40.125494	NaN	-14.722477	12.117039	NaN	-13.285978
-28.008454	-30.766796	NaN	-30.093264	2.758341	NaN	2.084810
-28.008454	-17.549764	NaN	-15.429047	-10.458691	NaN	-12.579407
-28.008454	-28.253677	NaN	-21.207229	0.245223	NaN	-6.801225
-28.008454	-36.063578	NaN	-42.683128	8.055124	NaN	14.674674
-28.008454	-52.096112	NaN	-37.850830	24.087658	NaN	9.842375
-28.008454	-52.556492	NaN	-33.867903	24.548038	NaN	5.859448
-28.008454	-29.839523	NaN	-39.578227	1.831069	NaN	11.569773
-28.008454	-45.926734	NaN	-27.637173	17.918279	NaN	-0.371282
-28.008454	-54.178344	NaN	-32.705635	26.169889	NaN	4.697180
-28.008454	-23.934656	NaN	-18.136744	-4.073798	NaN	-9.871710
-28.008454	-9.956991	NaN	-22.202837	-18.051463	NaN	-5.805617
-28.008454	-45.699251	NaN	-36.391312	17.690797	NaN	8.382858
-28.008454	-26.393157	NaN	-23.247586	-1.615297	NaN	-4.760869
-28.008454	-33.751026	NaN	-50.903943	5.742572	NaN	22.895489
-28.008454	-26.779480	NaN	-37.356430	-1.228974	NaN	9.347976
-28.008454	-49.973092	NaN	-47.761776	21.964638	NaN	19.753322
-28.008454	-4.799081	NaN	-24.863579	-23.209373	NaN	-3.144875
-28.008454	-36.366572	NaN	-29.795898	8.358118	NaN	1.787444
-28.008454	-38.640366	NaN	-21.033860	10.631912	NaN	-6.974594
-28.008454	-22.514523	NaN	-18.078864	-5.493931	NaN	-9.929590
-28.008454	-28.103508	NaN	-15.383306	0.095053	NaN	-12.625148
-28.008454	-21.413273	NaN	-25.506767	-6.595182	NaN	-2.501687
-28.008454	-33.700678	NaN	-26.075592	5.692223	NaN	-1.932863
-28.008454	-45.039107	NaN	-34.815309	17.030652	NaN	6.806855
-28.008454	-44.315259	NaN	-37.911772	16.306805	NaN	9.903318
-28.008454	-20.550062	NaN	-26.780300	-7.458393	NaN	-1.228154
-28.008454	-23.943926	NaN	-25.726310	-4.064528	NaN	-2.282145
-28.008454	-47.570973	NaN	-31.346440	19.562519	NaN	3.337985
-28.008454	-23.672790	NaN	-26.710432	-4.335664	NaN	-1.298022
-28.008454	-36.241103	NaN	-29.378546	8.232648	NaN	1.370092
-28.008454	-22.312561	NaN	-14.085021	-5.695893	NaN	-13.923434
-28.008454	-34.950683	NaN	-23.150817	6.942229	NaN	-4.857637
-28.008454	-34.121161	NaN	-27.797292	6.112706	NaN	-0.211162
-28.008454	-40.412750	NaN	-56.417695	12.404295	NaN	28.409240
-28.008454	-28.214220	NaN	-32.018435	0.205766	NaN	4.009981
-28.008454	-29.742009	NaN	-23.512905	1.733555	NaN	-4.495549
-28.008454	-33.907266	NaN	-38.826470	5.898812	NaN	10.818015
-28.008454	-35.553986	NaN	-42.743697	7.545532	NaN	14.735243
-28.008454	-59.736315	NaN	-48.232669	31.727860	NaN	20.224215
-28.008454	-50.273511	NaN	-33.146401	22.265057	NaN	5.137946
-28.008454	-52.662707	NaN	-35.245481	24.654253	NaN	7.237026
-28.008454	-22.506145	NaN	-10.705791	-5.502309	NaN	-17.302663
-28.008454	-32.707054	NaN	-25.751808	4.698599	NaN	-2.256646
-28.008454	-35.222998	NaN	-30.016810	7.214543	NaN	2.008355
-28.008454	-32.955161	NaN	-45.609904	4.946707	NaN	17.601449
-28.008454	-9.700088	NaN	-18.424429	-18.308366	NaN	-9.584026
-28.008454	-13.442843	NaN	-29.739814	-14.565611	NaN	1.731360
-28.008454	-31.959606	NaN	-27.200223	3.951152	NaN	-0.808232
-28.008454	-29.393043	NaN	-27.381013	1.384588	NaN	-0.627442
-28.008454	-23.518954	NaN	-20.990008	-4.489500	NaN	-7.018447
-28.008454	-20.716946	NaN	-12.095884	-7.291508	NaN	-15.912571
-28.008454	-40.472834	NaN	-23.220474	12.464379	NaN	-4.787980
-28.008454	-34.655382	NaN	-26.467438	6.646927	NaN	-1.541016
-28.008454	-22.845781	NaN	-25.967142	-5.162674	NaN	-2.041313
-28.008454	-69.270580	NaN	-40.241742	41.262126	NaN	12.233288
-28.008454	-41.789573	NaN	-31.055151	13.781119	NaN	3.046697
-28.008454	-34.985733	NaN	-33.212775	6.977278	NaN	5.204320
-28.008454	-44.001157	NaN	-33.772256	15.992702	NaN	5.763802
-28.008454	-61.276828	NaN	-45.954532	33.268373	NaN	17.946078
-28.008454	-21.969277	NaN	-0.316425	-6.039178	NaN	-27.692030
-28.008454	-18.364798	NaN	-32.494714	-9.643657	NaN	4.486260
-28.008454	-20.861165	NaN	-25.040970	-7.147290	NaN	-2.967484
-28.008454	-54.681646	NaN	-29.226336	26.673192	NaN	1.217882
-28.008454	-36.078798	NaN	-19.224071	8.070344	NaN	-8.784383
-28.008454	-37.485043	NaN	-19.207411	9.476589	NaN	-8.801043
-28.008454	-37.006671	NaN	-28.971280	8.998217	NaN	0.962825
-28.008454	-51.498822	NaN	-24.407610	23.490368	NaN	-3.600845
-28.008454	-17.716639	NaN	-20.201107	-10.291816	NaN	-7.807347
-28.008454	-32.851188	NaN	-19.098643	4.842734	NaN	-8.909811
-28.008454	-24.860675	NaN	-18.924975	-3.147779	NaN	-9.083479
-28.008454	-23.639095	NaN	-19.867658	-4.369360	NaN	-8.140796
-28.008454	-31.278670	NaN	-30.164099	3.270216	NaN	2.155645
-28.008454	-34.637786	NaN	-12.550859	6.629332	NaN	-15.457595
-28.008454	-42.017308	NaN	-32.374616	14.008853	NaN	4.366162
-28.008454	-12.995847	NaN	-20.420313	-15.012607	NaN	-7.588141
-28.008454	-33.245203	NaN	-15.218958	5.236749	NaN	-12.789497
-28.008454	-25.275599	NaN	-23.875881	-2.732855	NaN	-4.132574
-28.008454	-39.774479	NaN	-33.376949	11.766025	NaN	5.368494
-28.008454	-22.412102	NaN	-34.367041	-5.596353	NaN	6.358586
-28.008454	-54.525776	NaN	-17.075960	26.517322	NaN	-10.932494
-28.008454	-38.201043	NaN	-22.158971	10.192589	NaN	-5.849484
-28.008454	-13.074514	NaN	-25.282355	-14.933940	NaN	-2.726099
-28.008454	-27.558593	NaN	-22.127954	-0.449862	NaN	-5.880500
-28.008454	-29.395398	NaN	-21.275651	1.386944	NaN	-6.732803
-28.008454	-49.076446	NaN	-44.807151	21.067991	NaN	16.798697
-28.008454	-22.638481	NaN	-26.117670	-5.369974	NaN	-1.890785
-28.008454	-45.091006	NaN	-31.760196	17.082552	NaN	3.751742
-28.008454	-13.899799	NaN	-5.941977	-14.108655	NaN	-22.066477
-28.008454	-34.959307	NaN	-38.082503	6.950853	NaN	10.074048
-28.008454	-45.545145	NaN	-33.850461	17.536690	NaN	5.842006
-28.008454	-29.885357	NaN	-17.506202	1.876902	NaN	-10.502253
-28.008454	-24.527161	NaN	-9.380677	-3.481293	NaN	-18.627777
-28.008454	-13.725999	NaN	-16.033022	-14.282455	NaN	-11.975432
-28.008454	-20.060245	NaN	-16.736995	-7.948209	NaN	-11.271459
-28.008454	-27.004769	NaN	-22.806255	-1.003685	NaN	-5.202199
-28.008454	-26.753496	NaN	-25.363356	-1.254958	NaN	-2.645098
-28.008454	-27.549340	NaN	-27.910964	-0.459114	NaN	-0.097490
-28.008454	-23.350453	NaN	-25.628656	-4.658001	NaN	-2.379799
-28.008454	-48.873267	NaN	-26.841138	20.864812	NaN	-1.167317
-28.008454	-46.135012	NaN	-27.413502	18.126557	NaN	-0.594953
-28.008454	-35.998630	NaN	-25.456711	7.990176	NaN	-2.551743
-28.008454	-27.530222	NaN	-14.396665	-0.478233	NaN	-13.611790
-28.008454	-34.463125	NaN	-35.917649	6.454671	NaN	7.909195
-28.008454	-36.115353	NaN	-13.476371	8.106899	NaN	-14.532083
-28.008454	-38.201245	NaN	-30.203442	10.192791	NaN	2.194988
-28.008454	-24.383936	NaN	-27.155517	-3.624519	NaN	-0.852938
-28.008454	-27.723440	NaN	-40.095590	-0.285014	NaN	12.087136
-28.008454	-40.088521	NaN	-24.524720	12.080067	NaN	-3.483734
-28.008454	-18.178058	NaN	-25.114852	-9.830397	NaN	-2.893603
-28.008454	-40.382050	NaN	-46.799694	12.373596	NaN	18.791239
-28.008454	-44.380500	NaN	-19.851773	16.372045	NaN	-8.156682
-28.008454	-30.717689	NaN	-43.153971	2.709235	NaN	15.145516
-28.008454	-43.329525	NaN	-29.342122	15.321071	NaN	1.333668
-28.008454	-44.216292	NaN	-32.988867	16.207837	NaN	4.980412
-28.008454	-14.344148	NaN	-29.896814	-13.664306	NaN	1.888360
-28.008454	-35.335574	NaN	-33.844579	7.327120	NaN	5.836125
-28.008454	-40.966973	NaN	-21.828645	12.958518	NaN	-6.179809
-28.008454	-54.605177	NaN	-37.867002	26.596722	NaN	9.858548
-28.008454	-31.210358	NaN	-28.107859	3.201903	NaN	0.099404
-28.008454	-23.377241	NaN	-24.331613	-4.631214	NaN	-3.676842
-28.008454	-37.162567	NaN	-22.181270	9.154113	NaN	-5.827184
-28.008454	-37.082363	NaN	-25.153468	9.073909	NaN	-2.854986
-28.008454	-40.146393	NaN	-25.874857	12.137939	NaN	-2.133597
-28.008454	-47.959496	NaN	-48.161387	19.951041	NaN	20.152932
-28.008454	-46.430633	NaN	-18.813277	18.422179	NaN	-9.195178
-28.008454	-13.575040	NaN	-16.350512	-14.433414	NaN	-11.657942
-28.008454	-71.024198	NaN	-40.261993	43.015744	NaN	12.253538
-28.008454	-22.821147	NaN	-24.067470	-5.187308	NaN	-3.940984
-28.008454	-70.195723	NaN	-39.826668	42.187269	NaN	11.818214
-28.008454	-25.990836	NaN	-22.181704	-2.017619	NaN	-5.826751
-28.008454	-25.047021	NaN	-29.476350	-2.961434	NaN	1.467895
-28.008454	-31.943182	NaN	-36.459027	3.934728	NaN	8.450572
-28.008454	-32.498547	NaN	-23.461141	4.490092	NaN	-4.547314
-28.008454	-19.564646	NaN	0.941592	-8.443809	NaN	-28.950047
-28.008454	-24.330759	NaN	-34.997913	-3.677696	NaN	6.989459
-28.008454	-42.208832	NaN	-25.442021	14.200378	NaN	-2.566433
-28.008454	-4.451443	NaN	6.644014	-23.557011	NaN	-34.652469
-28.008454	-22.044348	NaN	-15.703474	-5.964106	NaN	-12.304980
-28.008454	-25.557800	NaN	-20.367358	-2.450655	NaN	-7.641097
-28.008454	-32.644083	NaN	-10.357709	4.635628	NaN	-17.650745
-28.008454	-40.277644	NaN	-19.379611	12.269189	NaN	-8.628843
-28.008454	-33.380390	NaN	-40.618550	5.371936	NaN	12.610096
-28.008454	-47.954670	NaN	-29.997034	19.946215	NaN	1.988579
-28.008454	-38.078609	NaN	-37.417998	10.070155	NaN	9.409543
-28.008454	-52.320574	NaN	-51.284114	24.312120	NaN	23.275659
-28.008454	-41.578614	NaN	-35.659576	13.570159	NaN	7.651121
-28.008454	-20.148911	NaN	-35.047131	-7.859543	NaN	7.038677
-28.008454	-34.571869	NaN	-22.461234	6.563415	NaN	-5.547220
-28.008454	-37.026185	NaN	-33.940157	9.017730	NaN	5.931703
-28.008454	-15.816614	NaN	-23.126416	-12.191840	NaN	-4.882039
-28.008454	-35.878307	NaN	-35.632053	7.869852	NaN	7.623599
-28.008454	-41.296009	NaN	-22.171489	13.287554	NaN	-5.836966
-28.008454	-26.062624	NaN	-38.945249	-1.945830	NaN	10.936794
-28.008454	-56.566832	NaN	-29.609804	28.558378	NaN	1.601349
-28.008454	-39.472182	NaN	-43.812424	11.463728	NaN	15.803969
-28.008454	-37.692648	NaN	-28.607913	9.684193	NaN	0.599458
-28.008454	-51.692443	NaN	-35.227014	23.683988	NaN	7.218559
-28.008454	-36.793695	NaN	-20.571199	8.785240	NaN	-7.437256
-28.008454	-46.122112	NaN	-30.117030	18.113658	NaN	2.108576
-28.008454	-43.547515	NaN	-37.791157	15.539060	NaN	9.782703
-28.008454	-37.349721	NaN	-27.700450	9.341267	NaN	-0.308004
-28.008454	-33.793239	NaN	-27.066602	5.784785	NaN	-0.941852
-28.008454	-29.361525	NaN	-16.985869	1.353071	NaN	-11.022585
-28.008454	-23.875931	NaN	-23.218448	-4.132523	NaN	-4.790007
-28.008454	-33.645518	NaN	-39.375179	5.637063	NaN	11.366724
-28.008454	-39.314746	NaN	-15.076966	11.306292	NaN	-12.931489
-28.008454	-4.430778	NaN	-23.057650	-23.577676	NaN	-4.950805
-28.008454	-26.156785	NaN	-29.297376	-1.851669	NaN	1.288922
-28.008454	-14.832767	NaN	-32.857190	-13.175687	NaN	4.848736
-28.008454	-30.834013	NaN	-28.778491	2.825558	NaN	0.770036
-28.008454	-39.703634	NaN	-46.433855	11.695180	NaN	18.425400
-28.008454	-37.155255	NaN	-43.186104	9.146800	NaN	15.177650
-28.008454	-29.142548	NaN	-34.050625	1.134093	NaN	6.042170
-28.008454	-42.011273	NaN	-23.221493	14.002818	NaN	-4.786961
-28.008454	-33.718838	NaN	-17.083650	5.710383	NaN	-10.924804
-28.008454	-42.190539	NaN	-30.677596	14.182085	NaN	2.669141
-28.008454	-37.208365	NaN	-20.978701	9.199911	NaN	-7.029753
-28.008454	-29.921382	NaN	-26.953554	1.912928	NaN	-1.054901
-28.008454	-49.446287	NaN	-48.700951	21.437833	NaN	20.692496
-28.008454	-34.927086	NaN	-23.153167	6.918632	NaN	-4.855287
-28.008454	-35.876632	NaN	-37.012354	7.868177	NaN	9.003899
-28.008454	-19.421838	NaN	-13.029386	-8.586616	NaN	-14.979068
-28.008454	-45.914237	NaN	-22.486407	17.905782	NaN	-5.522048
-28.008454	-28.786522	NaN	-33.511246	0.778068	NaN	5.502792
-28.008454	-32.229093	NaN	-37.150784	4.220638	NaN	9.142330
-28.008454	-51.386171	NaN	-14.757454	23.377717	NaN	-13.251000
-28.008454	-37.421157	NaN	-48.107256	9.412703	NaN	20.098802
-28.008454	-6.219878	NaN	-10.411145	-21.788577	NaN	-17.597309
-28.008454	-29.678848	NaN	-39.537706	1.670394	NaN	11.529252
-28.008454	-46.518856	NaN	-53.575115	18.510402	NaN	25.566660
-28.008454	-43.281511	NaN	-20.777249	15.273056	NaN	-7.231205
-28.008454	-26.656167	NaN	-28.217542	-1.352287	NaN	0.209088
-28.008454	-39.487650	NaN	-29.263923	11.479196	NaN	1.255468
-28.008454	-23.512514	NaN	-22.899725	-4.495940	NaN	-5.108729
-28.008454	-32.128928	NaN	-37.855850	4.120474	NaN	9.847395
-28.008454	-21.621698	NaN	-21.884173	-6.386757	NaN	-6.124281
-28.008454	-45.263343	NaN	-32.187906	17.254889	NaN	4.179451
-28.008454	-47.421040	NaN	-45.275136	19.412586	NaN	17.266682
-28.008454	-85.375699	NaN	-23.983622	57.367245	NaN	-4.024832
-28.008454	-18.557763	NaN	-34.376188	-9.450691	NaN	6.367734
-28.008454	-40.855684	NaN	-43.461516	12.847230	NaN	15.453062
-28.008454	-54.389898	NaN	-44.173722	26.381443	NaN	16.165268
-28.008454	-62.572281	NaN	-31.887602	34.563827	NaN	3.879147
-28.008454	-24.206129	NaN	-16.416390	-3.802326	NaN	-11.592065
-28.008454	-49.382396	NaN	-25.322340	21.373942	NaN	-2.686114
-28.008454	-26.125528	NaN	-20.208521	-1.882926	NaN	-7.799933
-28.008454	-34.383565	NaN	-30.225454	6.375110	NaN	2.217000
-28.008454	-32.191743	NaN	-45.818427	4.183289	NaN	17.809972
-28.008454	-24.209356	NaN	-24.060413	-3.799098	NaN	-3.948041
-28.008454	-38.315741	NaN	-36.272925	10.307286	NaN	8.264471
-28.008454	-36.300085	NaN	-29.084286	8.291631	NaN	1.075831
-28.008454	-41.926261	NaN	-12.415945	13.917807	NaN	-15.592510
-28.008454	-29.951237	NaN	-29.807431	1.942783	NaN	1.798976
-28.008454	-39.918698	NaN	-5.457444	11.910243	NaN	-22.551011
-28.008454	-27.314333	NaN	-24.545937	-0.694121	NaN	-3.462517
-28.008454	-54.018453	NaN	-34.603781	26.009999	NaN	6.595327
-28.008454	-65.025113	NaN	-35.847201	37.016659	NaN	7.838747
-28.008454	-42.867646	NaN	-45.624680	14.859191	NaN	17.616226
-28.008454	-48.386047	NaN	-42.559706	20.377593	NaN	14.551252
-28.008454	-49.671962	NaN	-30.934914	21.663507	NaN	2.926459
-28.008454	-25.206305	NaN	-22.635516	-2.802149	NaN	-5.372938
-28.008454	-25.977406	NaN	-26.633140	-2.031048	NaN	-1.375315
-28.008454	-8.303160	NaN	-9.592263	-19.705295	NaN	-18.416191
-28.008454	-35.704095	NaN	-11.525517	7.695641	NaN	-16.482937
-28.008454	-42.028931	NaN	-31.540975	14.020477	NaN	3.532521
-28.008454	-19.113346	NaN	-30.824240	-8.895108	NaN	2.815786
-28.008454	-15.029406	NaN	-10.939839	-12.979048	NaN	-17.068615
-28.008454	-5.031715	NaN	-17.297430	-22.976739	NaN	-10.711024
-28.008454	-40.516873	NaN	-33.739575	12.508419	NaN	5.731121
-28.008454	-68.727897	NaN	-48.614075	40.719442	NaN	20.605621
-28.008454	-28.744341	NaN	-44.017509	0.735887	NaN	16.009055
-28.008454	-46.867958	NaN	-30.223525	18.859504	NaN	2.215070
-28.008454	-59.409491	NaN	-33.021423	31.401036	NaN	5.012968
-28.008454	-19.616080	NaN	-19.639836	-8.392374	NaN	-8.368618
-28.008454	-46.839496	NaN	-41.425698	18.831042	NaN	13.417244
-28.008454	-33.149778	NaN	-26.125059	5.141324	NaN	-1.883395
-28.008454	-50.302714	NaN	-47.627764	22.294260	NaN	19.619310
-28.008454	-17.450101	NaN	-22.675997	-10.558353	NaN	-5.332457
-28.008454	-36.488138	NaN	-39.303812	8.479683	NaN	11.295358
-28.008454	-14.985319	NaN	-22.928832	-13.023135	NaN	-5.079622
-28.008454	-18.306194	NaN	-15.296394	-9.702261	NaN	-12.712060
-28.008454	-33.155183	NaN	-17.903741	5.146729	NaN	-10.104713
-28.008454	-33.909815	NaN	-15.050826	5.901361	NaN	-12.957628
-28.008454	-24.648061	NaN	-27.794366	-3.360393	NaN	-0.214089
-28.008454	-18.336373	NaN	-18.232259	-9.672081	NaN	-9.776196
-28.008454	-26.502485	NaN	-17.076427	-1.505970	NaN	-10.932027
-28.008454	-21.142639	NaN	-28.296500	-6.865816	NaN	0.288045
-28.008454	-53.488565	NaN	-41.696242	25.480110	NaN	13.687788
-28.008454	-49.269682	NaN	-12.846871	21.261228	NaN	-15.161583
-28.008454	-46.035462	NaN	-47.356005	18.027007	NaN	19.347551
-28.008454	-26.518743	NaN	-6.365328	-1.489711	NaN	-21.643127
-28.008454	-48.813534	NaN	-33.584959	20.805080	NaN	5.576504
-28.008454	-29.165080	NaN	-33.577396	1.156626	NaN	5.568942
-28.008454	-22.040878	NaN	-11.066765	-5.967577	NaN	-16.941690
-28.008454	-59.780256	NaN	-40.736924	31.771802	NaN	12.728470
-28.008454	-33.975927	NaN	-21.943637	5.967473	NaN	-6.064817
-28.008454	-42.736467	NaN	-39.211195	14.728012	NaN	11.202740
-28.008454	-47.484323	NaN	-17.339478	19.475869	NaN	-10.668976
-28.008454	-23.662732	NaN	-15.989067	-4.345722	NaN	-12.019388
-28.008454	-26.669045	NaN	-33.112334	-1.339409	NaN	5.103880
-28.008454	-26.471159	NaN	-46.309423	-1.537296	NaN	18.300968
-28.008454	-45.744334	NaN	-45.133026	17.735879	NaN	17.124571
-28.008454	-38.915298	NaN	-29.028077	10.906843	NaN	1.019622
-28.008454	-24.630859	NaN	-20.779503	-3.377596	NaN	-7.228951
-28.008454	-34.477543	NaN	-20.809329	6.469088	NaN	-7.199125
-28.008454	-36.897924	NaN	-21.447197	8.889469	NaN	-6.561257
-28.008454	-33.183200	NaN	-26.687950	5.174746	NaN	-1.320504
-28.008454	-23.240346	NaN	-21.276265	-4.768109	NaN	-6.732189
-28.008454	-78.984189	NaN	-42.269870	50.975734	NaN	14.261416
-28.008454	-33.916500	NaN	-40.712546	5.908045	NaN	12.704091
-28.008454	-27.924156	NaN	-5.535189	-0.084298	NaN	-22.473266
-28.008454	-32.620748	NaN	-14.875024	4.612294	NaN	-13.133430
-28.008454	-55.831305	NaN	-41.168895	27.822851	NaN	13.160440
-28.008454	-36.171745	NaN	-23.700597	8.163291	NaN	-4.307857
-28.008454	-29.019683	NaN	-19.738900	1.011229	NaN	-8.269555
-28.008454	-33.363504	NaN	-30.676461	5.355050	NaN	2.668007
-28.008454	-40.377341	NaN	-38.261310	12.368887	NaN	10.252856
-28.008454	-21.748232	NaN	-17.827181	-6.260223	NaN	-10.181274
-28.008454	-48.275475	NaN	-45.103757	20.267021	NaN	17.095302
-28.008454	-30.796219	NaN	-31.688480	2.787765	NaN	3.680026
-28.008454	-32.556228	NaN	-28.598933	4.547773	NaN	0.590478
-28.008454	-40.867518	NaN	-34.593250	12.859063	NaN	6.584796
-28.008454	-36.372919	NaN	-39.551989	8.364464	NaN	11.543534
-28.008454	-26.944693	NaN	-26.251684	-1.063762	NaN	-1.756770
-28.008454	-33.226588	NaN	-20.373524	5.218134	NaN	-7.634931
-28.008454	-41.086140	NaN	-46.624737	13.077685	NaN	18.616283
-28.008454	-32.646330	NaN	-32.980839	4.637876	NaN	4.972385
-28.008454	-31.570112	NaN	-26.321255	3.561657	NaN	-1.687199
-28.008454	-27.778719	NaN	-33.683289	-0.229736	NaN	5.674834
-28.008454	-28.246128	NaN	-25.921709	0.237674	NaN	-2.086746
-28.008454	-28.017296	NaN	-22.324531	0.008842	NaN	-5.683923
-28.008454	-52.787519	NaN	-23.004739	24.779065	NaN	-5.003716
-28.008454	-33.315897	NaN	-26.432667	5.307443	NaN	-1.575788
-28.008454	-21.684731	NaN	-11.084278	-6.323723	NaN	-16.924176
-28.008454	-36.261988	NaN	-19.133491	8.253534	NaN	-8.874963
-28.008454	-49.990619	NaN	-24.108376	21.982165	NaN	-3.900078
-28.008454	-41.903485	NaN	-25.273537	13.895031	NaN	-2.734917
-28.008454	-54.062344	NaN	-31.680626	26.053890	NaN	3.672172
-28.008454	-40.869839	NaN	-42.931447	12.861385	NaN	14.922992
-28.008454	-48.567291	NaN	-33.317184	20.558837	NaN	5.308729
-28.008454	-48.954820	NaN	-40.739903	20.946366	NaN	12.731448
-28.008454	-34.098609	NaN	-23.542552	6.090154	NaN	-4.465902
-28.008454	-39.854214	NaN	-31.030799	11.845759	NaN	3.022344
-28.008454	-20.597517	NaN	-25.820492	-7.410937	NaN	-2.187962
-28.008454	-42.366286	NaN	-29.874115	14.357832	NaN	1.865660
-28.008454	-65.998027	NaN	-22.918129	37.989572	NaN	-5.090326
-28.008454	-55.161738	NaN	-20.118068	27.153284	NaN	-7.890386
-28.008454	-25.752313	NaN	-20.954238	-2.256142	NaN	-7.054217
-28.008454	-46.978378	NaN	-23.673734	18.969924	NaN	-4.334721
-28.008454	-45.247141	NaN	-27.320797	17.238687	NaN	-0.687658
-28.008454	-50.601332	NaN	-42.072618	22.592878	NaN	14.064164
-28.008454	-41.100418	NaN	-37.331603	13.091964	NaN	9.323148
-28.008454	-39.513300	NaN	-8.906892	11.504846	NaN	-19.101562
-28.008454	-21.455189	NaN	-37.011062	-6.553266	NaN	9.002608
-28.008454	-52.440910	NaN	-39.542627	24.432455	NaN	11.534172
-28.008454	-24.746761	NaN	-30.870922	-3.261693	NaN	2.862467
-28.008454	-3.778114	NaN	-12.377778	-24.230340	NaN	-15.630677
-28.008454	-31.876577	NaN	-7.998811	3.868123	NaN	-20.009644
-28.008454	-50.132045	NaN	-36.117408	22.123591	NaN	8.108953
-28.008454	-36.511568	NaN	-18.663113	8.503114	NaN	-9.345342
-28.008454	-36.331932	NaN	-34.958067	8.323478	NaN	6.949612
-28.008454	-32.918987	NaN	-33.569515	4.910532	NaN	5.561061
-28.008454	-30.802254	NaN	-31.566220	2.793799	NaN	3.557766
-28.008454	-25.391785	NaN	-13.410639	-2.616670	NaN	-14.597815
-28.008454	-24.927763	NaN	-13.543645	-3.080692	NaN	-14.464810
-28.008454	-33.803130	NaN	-27.410056	5.794676	NaN	-0.598398
-28.008454	-8.232651	NaN	-10.051118	-19.775804	NaN	-17.957337
-28.008454	-33.969818	NaN	-33.113467	5.961364	NaN	5.105012
-28.008454	-28.672709	NaN	-11.050880	0.664255	NaN	-16.957574
-28.008454	-54.426827	NaN	-28.349371	26.418373	NaN	0.340917
-28.008454	-19.393809	NaN	-24.532742	-8.614645	NaN	-3.475713
-28.008454	-32.051689	NaN	-14.892545	4.043235	NaN	-13.115910
-28.008454	-28.393005	NaN	-24.629606	0.384551	NaN	-3.378848
-28.008454	-57.845097	NaN	-37.371104	29.836642	NaN	9.362650
-28.008454	-42.079770	NaN	-22.907003	14.071315	NaN	-5.101452
-28.008454	-36.964059	NaN	-11.133550	8.955604	NaN	-16.874905
-28.008454	-28.375776	NaN	-7.419150	0.367322	NaN	-20.589305
-28.008454	-20.710183	NaN	-16.587312	-7.298271	NaN	-11.421143
-28.008454	-47.030768	NaN	-41.183071	19.022314	NaN	13.174617
-28.008454	-38.542711	NaN	-25.147369	10.534256	NaN	-2.861086
-28.008454	-44.973673	NaN	-24.330815	16.965218	NaN	-3.677639
-28.008454	-21.470515	NaN	-13.317025	-6.537940	NaN	-14.691429
-28.008454	-29.276658	NaN	-27.000263	1.268203	NaN	-1.008192
-28.008454	-13.005834	NaN	-9.017573	-15.002620	NaN	-18.990881
-28.008454	-47.368842	NaN	-25.706713	19.360388	NaN	-2.301741
-28.008454	-27.656179	NaN	-36.560247	-0.352276	NaN	8.551793
-28.008454	-36.734001	NaN	-37.458876	8.725546	NaN	9.450421
-28.008454	-46.609406	NaN	-40.241422	18.600952	NaN	12.232968
-28.008454	-10.511431	NaN	-21.239397	-17.497024	NaN	-6.769058
-28.008454	-48.213523	NaN	-23.037582	20.205068	NaN	-4.970873
-28.008454	-16.271346	NaN	-18.798952	-11.737109	NaN	-9.209502
-28.008454	-28.605487	NaN	-17.229342	0.597032	NaN	-10.779112
-28.008454	-38.852730	NaN	-31.487343	10.844276	NaN	3.478888
-28.008454	-48.522231	NaN	-33.183812	20.513776	NaN	5.175358
-28.008454	-53.501285	NaN	-43.095685	25.492831	NaN	15.087231
-28.008454	-27.926111	NaN	-43.284897	-0.082344	NaN	15.276442
-28.008454	-18.442952	NaN	-11.229308	-9.565503	NaN	-16.779146
-28.008454	-22.913459	NaN	-35.374141	-5.094995	NaN	7.365687
-28.008454	-31.581264	NaN	-25.571540	3.572809	NaN	-2.436915
-28.008454	-28.843806	NaN	-20.752205	0.835352	NaN	-7.256249
-28.008454	-40.735381	NaN	-32.333374	12.726926	NaN	4.324920
-28.008454	-36.491659	NaN	-18.998159	8.483204	NaN	-9.010295
-28.008454	-59.057556	NaN	-29.345767	31.049102	NaN	1.337312
-28.008454	-57.943672	NaN	-26.239418	29.935217	NaN	-1.769037
-28.008454	-34.632384	NaN	-49.844583	6.623929	NaN	21.836129
-28.008454	-30.268042	NaN	-21.495976	2.259587	NaN	-6.512479
-28.008454	-20.997430	NaN	-25.995070	-7.011025	NaN	-2.013384
-28.008454	-24.154601	NaN	-12.026903	-3.853853	NaN	-15.981551
-28.008454	-38.508383	NaN	-35.036727	10.499929	NaN	7.028273
-28.008454	-47.145725	NaN	-32.757182	19.137271	NaN	4.748728
-28.008454	-39.868740	NaN	-34.415057	11.860286	NaN	6.406602
-28.008454	-38.528375	NaN	-14.955091	10.519921	NaN	-13.053364
-28.008454	-42.842461	NaN	-33.140596	14.834006	NaN	5.132141
-28.008454	-28.998119	NaN	-21.595437	0.989664	NaN	-6.413018
-28.008454	-71.337854	NaN	-58.151664	43.329399	NaN	30.143210
-28.008454	-24.628412	NaN	-12.957807	-3.380042	NaN	-15.050647
-28.008454	-33.351336	NaN	-26.022115	5.342882	NaN	-1.986340
-28.008454	-34.503470	NaN	-28.361595	6.495015	NaN	0.353141
-28.008454	-41.690547	NaN	-26.550406	13.682092	NaN	-1.458049
-28.008454	-27.195215	NaN	-20.117351	-0.813240	NaN	-7.891104
-28.008454	-46.912545	NaN	-34.250285	18.904090	NaN	6.241830
-28.008454	-34.901214	NaN	-43.507676	6.892759	NaN	15.499221
-28.008454	-30.444541	NaN	-22.589507	2.436086	NaN	-5.418947
-28.008454	-38.788624	NaN	-26.320523	10.780169	NaN	-1.687931
-28.008454	-49.306470	NaN	-35.386117	21.298016	NaN	7.377662
-28.008454	-29.051168	NaN	-27.806395	1.042713	NaN	-0.202059
-28.008454	-30.480822	NaN	-15.494613	2.472368	NaN	-12.513841
-28.008454	-46.240853	NaN	-26.017695	18.232399	NaN	-1.990759
-28.008454	-40.759780	NaN	-19.383480	12.751326	NaN	-8.624974
-28.008454	-35.127741	NaN	-16.833165	7.119286	NaN	-11.175289
-28.008454	-47.671500	NaN	-35.849293	19.663046	NaN	7.840839
-28.008454	-25.418247	NaN	-21.461847	-2.590208	NaN	-6.546607
-28.008454	-16.982017	NaN	-39.987319	-11.026437	NaN	11.978865
-28.008454	-45.198746	NaN	-39.385822	17.190291	NaN	11.377368
-28.008454	-24.774942	NaN	-12.549430	-3.233512	NaN	-15.459025
-28.008454	-27.462998	NaN	-27.781569	-0.545457	NaN	-0.226885
-28.008454	-38.466643	NaN	-22.927785	10.458188	NaN	-5.080670
-28.008454	-17.068414	NaN	-1.832452	-10.940040	NaN	-26.176003
-28.008454	-66.233512	NaN	-31.295458	38.225057	NaN	3.287004
-28.008454	-25.109693	NaN	-9.398231	-2.898762	NaN	-18.610223
-28.008454	-34.765134	NaN	-23.347656	6.756680	NaN	-4.660799
-28.008454	-26.946252	NaN	-24.573963	-1.062203	NaN	-3.434491
-28.008454	-46.783725	NaN	-35.347710	18.775271	NaN	7.339255
-28.008454	-52.497863	NaN	-28.195232	24.489409	NaN	0.186778
-28.008454	-28.083509	NaN	-27.870777	0.075055	NaN	-0.137678
-28.008454	-40.662455	NaN	-45.648628	12.654001	NaN	17.640174
-28.008454	-38.834613	NaN	-30.986304	10.826159	NaN	2.977850
-28.008454	-54.495967	NaN	-30.860565	26.487512	NaN	2.852111
-28.008454	-45.207976	NaN	-31.019552	17.199522	NaN	3.011098
-28.008454	-37.779322	NaN	-43.122732	9.770867	NaN	15.114277
-28.008454	-43.199309	NaN	-17.364311	15.190855	NaN	-10.644143
-28.008454	-47.378022	NaN	-34.363275	19.369567	NaN	6.354820
-28.008454	-38.641252	NaN	-25.292331	10.632797	NaN	-2.716124
-28.008454	-46.239993	NaN	-46.471566	18.231539	NaN	18.463112
-28.008454	-19.710302	NaN	-37.833394	-8.298152	NaN	9.824940
-28.008454	-45.351910	NaN	-26.178281	17.343456	NaN	-1.830174
-28.008454	-52.705399	NaN	-55.610561	24.696945	NaN	27.602106
-28.008454	-27.529141	NaN	-19.379045	-0.479314	NaN	-8.629410
-28.008454	-25.679485	NaN	-27.246781	-2.328969	NaN	-0.761674
-28.008454	-47.946081	NaN	-28.059776	19.937626	NaN	0.051321
-28.008454	-23.870304	NaN	-21.679601	-4.138150	NaN	-6.328854
-28.008454	-19.237700	NaN	-25.107731	-8.770755	NaN	-2.900724
-28.008454	-41.755846	NaN	-15.984746	13.747392	NaN	-12.023708
-28.008454	-50.638542	NaN	-33.148742	22.630087	NaN	5.140287
-28.008454	-28.158093	NaN	-30.040309	0.149639	NaN	2.031855
-28.008454	-22.648934	NaN	-18.735352	-5.359520	NaN	-9.273102
-28.008454	-40.457345	NaN	-40.220980	12.448891	NaN	12.212525
-28.008454	-44.389091	NaN	-38.988767	16.380636	NaN	10.980312
-28.008454	-45.650944	NaN	-53.211370	17.642490	NaN	25.202915
-28.008454	-41.272456	NaN	-10.171802	13.264001	NaN	-17.836653
-28.008454	-30.203873	NaN	-27.320552	2.195418	NaN	-0.687902
-28.008454	-68.007545	NaN	-41.742026	39.999091	NaN	13.733572
-28.008454	-28.291125	NaN	-17.332088	0.282670	NaN	-10.676367
-28.008454	-42.288952	NaN	-23.403379	14.280498	NaN	-4.605076
-28.008454	-50.574152	NaN	-35.910126	22.565697	NaN	7.901672
-28.008454	-40.502270	NaN	-39.574796	12.493815	NaN	11.566341
-28.008454	-51.876985	NaN	-44.790952	23.868531	NaN	16.782498
-28.008454	-27.100430	NaN	-8.673454	-0.908024	NaN	-19.335000
-28.008454	-52.020235	NaN	-30.153972	24.011781	NaN	2.145518
-28.008454	-29.727639	NaN	-28.403139	1.719184	NaN	0.394684
-28.008454	-40.999417	NaN	-31.445224	12.990962	NaN	3.436770
-28.008454	-30.963218	NaN	-29.197083	2.954763	NaN	1.188629
-28.008454	-46.534820	NaN	-46.722631	18.526366	NaN	18.714177
-28.008454	-30.025246	NaN	-32.087552	2.016791	NaN	4.079097
-28.008454	-50.913737	NaN	-36.264359	22.905282	NaN	8.255905
-28.008454	-28.615140	NaN	-26.071665	0.606685	NaN	-1.936789
-28.008454	-35.553810	NaN	-37.611772	7.545355	NaN	9.603317
-28.008454	-50.595939	NaN	-14.102887	22.587484	NaN	-13.905567
-28.008454	-14.477372	NaN	-13.259892	-13.531082	NaN	-14.748563
-28.008454	-28.050369	NaN	-23.664898	0.041914	NaN	-4.343556
-28.008454	-65.004000	NaN	-28.953097	36.995546	NaN	0.944643
-28.008454	-21.640257	NaN	-40.843285	-6.368197	NaN	12.834830
-28.008454	-33.846681	NaN	-35.470438	5.838227	NaN	7.461984
-28.008454	-41.234478	NaN	-28.111656	13.226023	NaN	0.103202
-28.008454	-34.043073	NaN	-45.465187	6.034619	NaN	17.456733
-28.008454	-36.455586	NaN	-33.543296	8.447132	NaN	5.534841
-28.008454	-37.678758	NaN	-36.460733	9.670303	NaN	8.452279
-28.008454	-63.415791	NaN	-48.146642	35.407337	NaN	20.138188
-28.008454	-57.258173	NaN	-31.885559	29.249719	NaN	3.877105
-28.008454	-49.288803	NaN	-40.109955	21.280349	NaN	12.101500
-28.008454	-24.126395	NaN	-14.713322	-3.882059	NaN	-13.295132
-28.008454	-37.013021	NaN	-36.766447	9.004567	NaN	8.757992
-28.008454	-37.157261	NaN	-33.205010	9.148807	NaN	5.196556
-28.008454	-34.089731	NaN	-23.702120	6.081276	NaN	-4.306335
-28.008454	-29.461391	NaN	-37.004647	1.452937	NaN	8.996192
-28.008454	-45.009254	NaN	-24.198962	17.000800	NaN	-3.809492
-28.008454	-21.170640	NaN	-35.906952	-6.837815	NaN	7.898498
-28.008454	-55.038714	NaN	-35.937045	27.030260	NaN	7.928591
-28.008454	-13.372673	NaN	-15.187934	-14.635782	NaN	-12.820521
-28.008454	-35.873156	NaN	-16.927901	7.864702	NaN	-11.080554
-28.008454	-32.055511	NaN	-25.931273	4.047057	NaN	-2.077181
-28.008454	-40.949598	NaN	-36.240940	12.941144	NaN	8.232485
-28.008454	-27.998795	NaN	-5.345661	-0.009660	NaN	-22.662794
-28.008454	-25.645403	NaN	-6.952531	-2.363052	NaN	-21.055924
-28.008454	-37.571598	NaN	-24.333191	9.563143	NaN	-3.675263
-28.008454	-40.268069	NaN	-35.686760	12.259615	NaN	7.678305
-28.008454	-28.149095	NaN	-25.734458	0.140641	NaN	-2.273997
-28.008454	-43.353574	NaN	-37.380919	15.345120	NaN	9.372465
-28.008454	-35.430682	NaN	-40.972806	7.422228	NaN	12.964352
-28.008454	-48.355945	NaN	-38.736558	20.347491	NaN	10.728103
-28.008454	-29.074533	NaN	-13.354568	1.066079	NaN	-14.653887
-28.008454	-43.597500	NaN	-22.210571	15.589046	NaN	-5.797883
-28.008454	-41.344591	NaN	-27.483061	13.336136	NaN	-0.525393
-28.008454	-8.817021	NaN	-21.207114	-19.191433	NaN	-6.801340
-28.008454	-37.440029	NaN	-56.998343	9.431575	NaN	28.989888
-28.008454	-54.680138	NaN	-38.479813	26.671683	NaN	10.471358
-28.008454	-16.900120	NaN	-22.523912	-11.108335	NaN	-5.484543
-28.008454	-49.197630	NaN	-47.625217	21.189176	NaN	19.616763
-28.008454	-19.511802	NaN	-23.230715	-8.496652	NaN	-4.777739
-28.008454	-26.776841	NaN	-30.188275	-1.231614	NaN	2.179821
-28.008454	-44.363493	NaN	-35.791961	16.355038	NaN	7.783507
-28.008454	-17.372788	NaN	-20.771845	-10.635667	NaN	-7.236609
-28.008454	-32.044155	NaN	-36.130293	4.035701	NaN	8.121839
-28.008454	-31.181630	NaN	-39.202757	3.173176	NaN	11.194302
-28.008454	-67.145326	NaN	-25.769548	39.136871	NaN	-2.238907
-28.008454	-50.938365	NaN	-35.535902	22.929911	NaN	7.527448
-28.008454	-23.235800	NaN	-37.059165	-4.772654	NaN	9.050711
-28.008454	-50.634108	NaN	-53.733143	22.625653	NaN	25.724689
-28.008454	-38.541950	NaN	-26.220467	10.533496	NaN	-1.787988
-28.008454	-38.049893	NaN	-44.937232	10.041439	NaN	16.928778
-28.008454	-33.610990	NaN	-42.486437	5.602535	NaN	14.477983
-28.008454	-33.719404	NaN	-22.359584	5.710950	NaN	-5.648870
-28.008454	-37.207384	NaN	-21.689337	9.198929	NaN	-6.319117
-28.008454	-41.305028	NaN	-11.735155	13.296573	NaN	-16.273299
-28.008454	-39.141425	NaN	-7.541706	11.132971	NaN	-20.466749
-28.008454	-42.361092	NaN	-31.707285	14.352637	NaN	3.698831
-28.008454	-25.718568	NaN	-17.938922	-2.289887	NaN	-10.069533
-28.008454	-37.659807	NaN	-23.191837	9.651353	NaN	-4.816618
-28.008454	-37.491981	NaN	-16.098398	9.483527	NaN	-11.910056
-28.008454	-15.296735	NaN	-16.078159	-12.711720	NaN	-11.930295
-28.008454	-26.510291	NaN	-35.695142	-1.498163	NaN	7.686687
-28.008454	-31.069732	NaN	-30.439580	3.061278	NaN	2.431125
-28.008454	-34.748890	NaN	-26.354886	6.740436	NaN	-1.653569
-28.008454	-25.504104	NaN	-37.858245	-2.504350	NaN	9.849791
-28.008454	-16.650938	NaN	-13.942545	-11.357516	NaN	-14.065910
-28.008454	-28.247069	NaN	-33.054938	0.238614	NaN	5.046484
-28.008454	-27.916059	NaN	-20.727331	-0.092396	NaN	-7.281124
-28.008454	-46.989600	NaN	-54.196830	18.981145	NaN	26.188376
-28.008454	-39.877818	NaN	-27.633023	11.869363	NaN	-0.375431
-28.008454	-27.445856	NaN	-33.368637	-0.562598	NaN	5.360183
-28.008454	-17.911649	NaN	-11.912167	-10.096806	NaN	-16.096288
-28.008454	-25.045842	NaN	-28.348014	-2.962613	NaN	0.339560
-28.008454	-29.959095	NaN	-35.980550	1.950641	NaN	7.972096
-28.008454	-59.436333	NaN	-32.193761	31.427879	NaN	4.185307
-28.008454	-25.564671	NaN	-24.243120	-2.443784	NaN	-3.765335
-28.008454	-24.154516	NaN	-35.072789	-3.853939	NaN	7.064335
-28.008454	-29.411594	NaN	-29.529797	1.403140	NaN	1.521342
-28.008454	-27.454349	NaN	-23.425912	-0.554106	NaN	-4.582542
-28.008454	-62.493697	NaN	-40.398391	34.485242	NaN	12.389937
-28.008454	-46.201833	NaN	-32.416936	18.193378	NaN	4.408482
-28.008454	-45.957497	NaN	-47.097311	17.949042	NaN	19.088857
-28.008454	-41.264027	NaN	-27.581001	13.255573	NaN	-0.427453
-28.008454	-44.462738	NaN	-52.753868	16.454284	NaN	24.745414
-28.008454	-31.312222	NaN	-15.313921	3.303768	NaN	-12.694533
-28.008454	-39.728528	NaN	-30.138378	11.720074	NaN	2.129924
-28.008454	-45.328268	NaN	-34.354608	17.319814	NaN	6.346154
-28.008454	-35.122512	NaN	-27.906056	7.114058	NaN	-0.102398
-28.008454	-44.158158	NaN	-32.508419	16.149703	NaN	4.499964
-28.008454	-37.849355	NaN	-16.596946	9.840900	NaN	-11.411508
-28.008454	-27.922301	NaN	-13.927835	-0.086153	NaN	-14.080619
-28.008454	-0.740016	NaN	-9.423889	-27.268439	NaN	-18.584565
-28.008454	-40.418742	NaN	-38.132753	12.410287	NaN	10.124298
-28.008454	-46.035742	NaN	-22.070840	18.027287	NaN	-5.937614
-28.008454	-27.129506	NaN	-18.846656	-0.878948	NaN	-9.161799
-28.008454	-57.472432	NaN	-42.726816	29.463978	NaN	14.718361
-28.008454	-20.159240	NaN	-14.702311	-7.849215	NaN	-13.306144
-28.008454	-39.961528	NaN	-50.721705	11.953074	NaN	22.713250
-28.008454	-54.220637	NaN	-40.056322	26.212182	NaN	12.047868
-28.008454	-17.977772	NaN	-35.368211	-10.030682	NaN	7.359757
-28.008454	-39.290374	NaN	-44.330658	11.281919	NaN	16.322204
-28.008454	-30.875833	NaN	-28.838138	2.867378	NaN	0.829684
-28.008454	-27.780259	NaN	-26.528470	-0.228195	NaN	-1.479984
-28.008454	-50.336319	NaN	-29.985461	22.327864	NaN	1.977007
-28.008454	-27.114045	NaN	-16.252419	-0.894410	NaN	-11.756036
-28.008454	-49.194160	NaN	-23.927660	21.185705	NaN	-4.080795
-28.008454	-46.446000	NaN	-48.109792	18.437545	NaN	20.101337
-28.008454	-23.435229	NaN	-14.143492	-4.573225	NaN	-13.864963
-28.008454	-14.503495	NaN	-17.135632	-13.504959	NaN	-10.872822
-28.008454	-43.248367	NaN	-43.394071	15.239913	NaN	15.385617
-28.008454	-13.749336	NaN	-29.602937	-14.259118	NaN	1.594482
-28.008454	-18.340950	NaN	-4.089832	-9.667504	NaN	-23.918622
-28.008454	-30.292458	NaN	-28.007137	2.284003	NaN	-0.001318
-28.008454	-31.160884	NaN	-29.349464	3.152430	NaN	1.341010
-28.008454	-41.010561	NaN	-21.530171	13.002106	NaN	-6.478283
-28.008454	-12.357838	NaN	-23.088211	-15.650616	NaN	-4.920244
-28.008454	-40.146168	NaN	-25.309819	12.137713	NaN	-2.698636
-28.008454	-26.745081	NaN	-37.311453	-1.263373	NaN	9.302999
-28.008454	-29.050182	NaN	-26.982979	1.041727	NaN	-1.025476
-28.008454	-21.428910	NaN	-20.746251	-6.579545	NaN	-7.262204
-28.008454	-28.306234	NaN	-19.996565	0.297780	NaN	-8.011889
-28.008454	-48.163553	NaN	-35.003485	20.155098	NaN	6.995031
-28.008454	-40.054470	NaN	-40.364385	12.046016	NaN	12.355930
-28.008454	-15.480718	NaN	-27.221358	-12.527737	NaN	-0.787097
-28.008454	-56.720283	NaN	-27.188486	28.711829	NaN	-0.819968
-28.008454	-35.381467	NaN	-28.647989	7.373012	NaN	0.639535
-28.008454	-42.123691	NaN	-23.514750	14.115237	NaN	-4.493705
-28.008454	-33.333479	NaN	-20.081920	5.325025	NaN	-7.926534
-28.008454	-29.129302	NaN	-26.962785	1.120847	NaN	-1.045669
-28.008454	-35.456871	NaN	-37.954105	7.448417	NaN	9.945651
-28.008454	-43.390748	NaN	-35.512138	15.382293	NaN	7.503684
-28.008454	-23.332746	NaN	-27.170449	-4.675709	NaN	-0.838006
-28.008454	-41.405195	NaN	-38.657140	13.396740	NaN	10.648685
-28.008454	-26.829003	NaN	-26.911673	-1.179452	NaN	-1.096782
-28.008454	-28.023188	NaN	-38.806135	0.014734	NaN	10.797681
-28.008454	-47.687174	NaN	-32.245855	19.678720	NaN	4.237400
-28.008454	-38.771205	NaN	-31.320437	10.762750	NaN	3.311983
-28.008454	-41.278935	NaN	-45.060755	13.270480	NaN	17.052301
-28.008454	-41.843227	NaN	-28.963087	13.834773	NaN	0.954633
-28.008454	-37.506888	NaN	-26.328480	9.498434	NaN	-1.679975
-28.008454	-29.806865	NaN	-20.266565	1.798411	NaN	-7.741890
-28.008454	-28.275976	NaN	-26.767365	0.267521	NaN	-1.241089
-28.008454	-16.061512	NaN	-18.761354	-11.946943	NaN	-9.247100
-28.008454	-41.157277	NaN	-37.251973	13.148822	NaN	9.243519
-28.008454	-51.556669	NaN	-25.846503	23.548214	NaN	-2.161951
-28.008454	-60.903068	NaN	-36.497996	32.894613	NaN	8.489541
-28.008454	-21.584411	NaN	-20.410660	-6.424043	NaN	-7.597794
-28.008454	-42.294820	NaN	-31.068198	14.286366	NaN	3.059744
-28.008454	-28.900781	NaN	-46.633860	0.892327	NaN	18.625406
-28.008454	-24.023311	NaN	-15.421828	-3.985144	NaN	-12.586627
-28.008454	-37.329840	NaN	-22.808912	9.321385	NaN	-5.199542
-28.008454	-22.097570	NaN	-24.155216	-5.910885	NaN	-3.853239
-28.008454	-32.701893	NaN	-19.378279	4.693439	NaN	-8.630175
-28.008454	-66.118781	NaN	-24.497773	38.110326	NaN	-3.510681
-28.008454	-37.258516	NaN	-20.083108	9.250061	NaN	-7.925346
-28.008454	-28.805595	NaN	-23.484046	0.797140	NaN	-4.524408
-28.008454	-39.790389	NaN	-22.456894	11.781935	NaN	-5.551560
-28.008454	-28.459291	NaN	-30.895468	0.450836	NaN	2.887013
-28.008454	-25.387663	NaN	-34.716940	-2.620792	NaN	6.708486
-28.008454	-36.701033	NaN	-27.842655	8.692578	NaN	-0.165800
-28.008454	-33.685759	NaN	-16.350216	5.677305	NaN	-11.658239
-28.008454	-50.303299	NaN	-40.894134	22.294845	NaN	12.885679
-28.008454	-26.918339	NaN	-31.258116	-1.090115	NaN	3.249661
-28.008454	-49.034357	NaN	-41.893823	21.025903	NaN	13.885369
-28.008454	-27.574067	NaN	-15.939928	-0.434388	NaN	-12.068526
-28.008454	-50.366518	NaN	-21.199872	22.358064	NaN	-6.808582
-28.008454	-32.660779	NaN	-26.525921	4.652324	NaN	-1.482533
-28.008454	-50.290268	NaN	-40.335828	22.281814	NaN	12.327373
-28.008454	-26.498942	NaN	-9.824880	-1.509512	NaN	-18.183575
-28.008454	-55.517901	NaN	-31.948384	27.509446	NaN	3.939930
-28.008454	-32.411159	NaN	-37.093942	4.402705	NaN	9.085487
-28.008454	-24.736047	NaN	-24.258239	-3.272408	NaN	-3.750216
-28.008454	-32.024162	NaN	-10.956654	4.015708	NaN	-17.051800
-28.008454	-42.380049	NaN	-40.754557	14.371594	NaN	12.746102
-28.008454	-34.070792	NaN	-19.685476	6.062338	NaN	-8.322979
-28.008454	-46.135412	NaN	-18.105021	18.126957	NaN	-9.903434
-28.008454	-23.295789	NaN	-31.914983	-4.712665	NaN	3.906528
-28.008454	-24.049216	NaN	-17.533195	-3.959239	NaN	-10.475260
-28.008454	-51.276908	NaN	-41.434110	23.268454	NaN	13.425656
-28.008454	-14.164130	NaN	-19.433160	-13.844324	NaN	-8.575294
-28.008454	-17.722646	NaN	-38.702745	-10.285808	NaN	10.694290
-28.008454	-10.767711	NaN	-12.899600	-17.240743	NaN	-15.108854
-28.008454	-47.290950	NaN	-29.141815	19.282496	NaN	1.133361
-28.008454	-15.792784	NaN	-15.991050	-12.215670	NaN	-12.017404
-28.008454	-31.347105	NaN	-30.185968	3.338650	NaN	2.177514
-28.008454	-30.251695	NaN	-30.906530	2.243240	NaN	2.898075
-28.008454	-41.630369	NaN	-36.238163	13.621914	NaN	8.229708
-28.008454	-33.656721	NaN	-49.119995	5.648266	NaN	21.111540
-28.008454	-54.618199	NaN	-37.385900	26.609744	NaN	9.377445
-28.008454	-37.058041	NaN	-29.197535	9.049587	NaN	1.189081
-28.008454	-14.720502	NaN	-22.171535	-13.287952	NaN	-5.836920
-28.008454	-57.360707	NaN	-23.647763	29.352252	NaN	-4.360692
-28.008454	-48.434033	NaN	-33.577219	20.425579	NaN	5.568764
-28.008454	-45.536185	NaN	-49.339308	17.527731	NaN	21.330853
-28.008454	-33.998260	NaN	-38.590123	5.989805	NaN	10.581668
-28.008454	-40.970760	NaN	-25.961407	12.962305	NaN	-2.047048
-28.008454	-53.846524	NaN	-31.611272	25.838070	NaN	3.602817
-28.008454	-24.471969	NaN	-20.679176	-3.536485	NaN	-7.329278
-28.008454	-26.279900	NaN	-19.144788	-1.728555	NaN	-8.863667
-28.008454	-34.113618	NaN	-25.935455	6.105164	NaN	-2.072999
-28.008454	-22.193115	NaN	-31.687188	-5.815340	NaN	3.678734
-28.008454	-22.627718	NaN	-0.627765	-5.380737	NaN	-27.380690
-28.008454	-31.291475	NaN	-29.962950	3.283020	NaN	1.954496
-28.008454	-85.994849	NaN	-43.858163	57.986394	NaN	15.849709
-28.008454	-49.084159	NaN	-40.265252	21.075705	NaN	12.256797
-28.008454	-18.193339	NaN	-30.458797	-9.815116	NaN	2.450343
-28.008454	-8.057971	NaN	-21.266461	-19.950483	NaN	-6.741993
-28.008454	-33.152758	NaN	-43.705290	5.144303	NaN	15.696835
-28.008454	-50.599650	NaN	-17.732591	22.591196	NaN	-10.275863
-28.008454	-31.974460	NaN	-29.823140	3.966005	NaN	1.814686
-28.008454	-32.465698	NaN	-16.240891	4.457244	NaN	-11.767563
-28.008454	-26.075509	NaN	-33.046911	-1.932945	NaN	5.038457
-28.008454	-29.769192	NaN	-25.395982	1.760737	NaN	-2.612473
-28.008454	-37.540088	NaN	-48.468925	9.531634	NaN	20.460471
-28.008454	-28.146286	NaN	-29.732496	0.137831	NaN	1.724041
-28.008454	-19.629320	NaN	-26.695200	-8.379134	NaN	-1.313254
-28.008454	-57.028883	NaN	-42.713438	29.020428	NaN	14.704984
-28.008454	-59.087529	NaN	-38.457956	31.079074	NaN	10.449502
-28.008454	-28.469557	NaN	-21.405485	0.461102	NaN	-6.602969
-28.008454	-17.136358	NaN	-29.069103	-10.872096	NaN	1.060648
-28.008454	-27.072365	NaN	-40.188891	-0.936090	NaN	12.180436
-28.008454	-19.174835	NaN	-19.837476	-8.833620	NaN	-8.170978
-28.008454	-49.223126	NaN	-20.470999	21.214671	NaN	-7.537455
-28.008454	-12.877105	NaN	-4.381501	-15.131349	NaN	-23.626953
-28.008454	-43.530081	NaN	-24.748537	15.521627	NaN	-3.259917
-28.008454	-53.439497	NaN	-45.050203	25.431042	NaN	17.041749
-28.008454	-35.571396	NaN	-21.543970	7.562942	NaN	-6.464485
-28.008454	-39.880852	NaN	-31.181809	11.872398	NaN	3.173355
-28.008454	-26.008484	NaN	-20.541667	-1.999971	NaN	-7.466788
-28.008454	-22.665545	NaN	-37.601388	-5.342909	NaN	9.592933
-28.008454	-29.293971	NaN	-17.735821	1.285517	NaN	-10.272634
-28.008454	-30.912531	NaN	-45.875950	2.904077	NaN	17.867495
-28.008454	-32.720750	NaN	-37.435314	4.712295	NaN	9.426859
-28.008454	-23.889337	NaN	-39.564660	-4.119117	NaN	11.556206
-28.008454	-65.908168	NaN	-14.517591	37.899713	NaN	-13.490863
-28.008454	-19.511649	NaN	-20.583091	-8.496806	NaN	-7.425364
-28.008454	-71.508624	NaN	-45.554821	43.500170	NaN	17.546367
-28.008454	-38.883944	NaN	-36.773446	10.875489	NaN	8.764992
-28.008454	-36.482217	NaN	-12.777151	8.473763	NaN	-15.231304
-28.008454	-29.881284	NaN	-10.444191	1.872830	NaN	-17.564263
-28.008454	-13.723117	NaN	-4.869983	-14.285337	NaN	-23.138471
-28.008454	-24.567694	NaN	-22.205435	-3.440761	NaN	-5.803019
-28.008454	-29.558213	NaN	-32.597956	1.549758	NaN	4.589502
-28.008454	-47.879097	NaN	-45.635755	19.870642	NaN	17.627300
-28.008454	-30.213313	NaN	-36.865750	2.204859	NaN	8.857295
-28.008454	-28.226580	NaN	-30.525786	0.218125	NaN	2.517331
-28.008454	-32.284979	NaN	-18.547142	4.276525	NaN	-9.461313
-28.008454	-17.886720	NaN	-3.555761	-10.121734	NaN	-24.452693
-28.008454	-38.271357	NaN	-9.936252	10.262903	NaN	-18.072202
-28.008454	-29.570044	NaN	-40.978683	1.561590	NaN	12.970228
-28.008454	-42.060213	NaN	-31.206022	14.051758	NaN	3.197567
-28.008454	-13.384300	NaN	-19.258608	-14.624154	NaN	-8.749847
-28.008454	-32.020992	NaN	-21.258515	4.012538	NaN	-6.749940
-28.008454	-45.864989	NaN	-17.539116	17.856535	NaN	-10.469339
-28.008454	-15.662198	NaN	-11.180813	-12.346256	NaN	-16.827641
-28.008454	-36.597028	NaN	-36.037541	8.588574	NaN	8.029087
-28.008454	-33.972373	NaN	-8.751085	5.963919	NaN	-19.257370
-28.008454	-9.727839	NaN	-5.194311	-18.280616	NaN	-22.814143
-28.008454	-25.450179	NaN	-27.847855	-2.558276	NaN	-0.160599
-28.008454	-35.562737	NaN	-54.308469	7.554282	NaN	26.300015
-28.008454	-33.849562	NaN	-20.389369	5.841108	NaN	-7.619086
-28.008454	-42.258510	NaN	-28.926832	14.250056	NaN	0.918378
-28.008454	-36.872792	NaN	-49.418648	8.864337	NaN	21.410194
-28.008454	-33.541323	NaN	-20.290095	5.532868	NaN	-7.718360
-28.008454	-40.932906	NaN	-60.604313	12.924451	NaN	32.595858
-28.008454	-37.716300	NaN	-26.850658	9.707845	NaN	-1.157797
-28.008454	-22.880156	NaN	-20.394927	-5.128299	NaN	-7.613527
-28.008454	-31.197773	NaN	-34.358654	3.189319	NaN	6.350199
-28.008454	-42.504768	NaN	-19.645507	14.496314	NaN	-8.362948
-28.008454	-16.152793	NaN	-23.398566	-11.855661	NaN	-4.609888
-28.008454	-37.997675	NaN	-12.705435	9.989220	NaN	-15.303019
-28.008454	-16.416557	NaN	-24.612576	-11.591898	NaN	-3.395878
-28.008454	-36.113658	NaN	-39.162276	8.105203	NaN	11.153821
-28.008454	-4.096137	NaN	-10.526147	-23.912317	NaN	-17.482307
-28.008454	-57.789568	NaN	-37.960716	29.781114	NaN	9.952261
-28.008454	-41.034246	NaN	-31.428987	13.025791	NaN	3.420533
-28.008454	-28.552612	NaN	-13.109468	0.544158	NaN	-14.898986
-28.008454	-29.360682	NaN	-18.789068	1.352227	NaN	-9.219386
-28.008454	-54.637481	NaN	-28.730089	26.629027	NaN	0.721634
-28.008454	-29.514146	NaN	-19.179873	1.505691	NaN	-8.828581
-28.008454	-39.118076	NaN	-19.283838	11.109621	NaN	-8.724617
-28.008454	-39.542498	NaN	-24.224775	11.534043	NaN	-3.783680
-28.008454	-37.684349	NaN	-29.125577	9.675894	NaN	1.117123
-28.008454	-17.907216	NaN	-22.714417	-10.101238	NaN	-5.294037
-28.008454	-52.889792	NaN	-36.138750	24.881337	NaN	8.130296
-28.008454	-24.240628	NaN	-28.614712	-3.767826	NaN	0.606258
-28.008454	-32.777920	NaN	-35.393297	4.769465	NaN	7.384842
-28.008454	-18.438516	NaN	-27.005574	-9.569938	NaN	-1.002880
-28.008454	-44.532503	NaN	-30.706786	16.524048	NaN	2.698332
-28.008454	-48.429837	NaN	-52.123340	20.421383	NaN	24.114886
-28.008454	-22.484853	NaN	-25.817889	-5.523601	NaN	-2.190565
-28.008454	-49.793972	NaN	-44.534046	21.785517	NaN	16.525592
-28.008454	-35.971586	NaN	-47.155529	7.963131	NaN	19.147074
-28.008454	-16.391623	NaN	-16.859435	-11.616832	NaN	-11.149019
-28.008454	-34.637859	NaN	-35.485252	6.629404	NaN	7.476798
-28.008454	-30.628201	NaN	-26.180599	2.619747	NaN	-1.827856
-28.008454	-58.445624	NaN	-22.128417	30.437170	NaN	-5.880037
-28.008454	-36.109681	NaN	-55.756670	8.101227	NaN	27.748216
-28.008454	-17.481830	NaN	-14.152359	-10.526625	NaN	-13.856096
-28.008454	-21.037039	NaN	-23.378494	-6.971415	NaN	-4.629960
-28.008454	-35.329691	NaN	-45.676945	7.321237	NaN	17.668491
-28.008454	-41.033099	NaN	-28.434073	13.024644	NaN	0.425618
-28.008454	-17.461459	NaN	-18.150470	-10.546996	NaN	-9.857984
-28.008454	-28.584161	NaN	-26.648976	0.575706	NaN	-1.359478
-28.008454	-34.970441	NaN	-36.179053	6.961986	NaN	8.170599
-28.008454	-15.641788	NaN	-8.876797	-12.366666	NaN	-19.131657
-28.008454	-28.097936	NaN	-32.710978	0.089481	NaN	4.702523
-28.008454	-32.423650	NaN	-32.674656	4.415195	NaN	4.666202
-28.008454	-14.672312	NaN	-12.906528	-13.336142	NaN	-15.101926
-28.008454	-45.947648	NaN	-30.571218	17.939193	NaN	2.562764
-28.008454	-30.142570	NaN	-35.934140	2.134116	NaN	7.925686
-28.008454	-22.428079	NaN	-21.656798	-5.580376	NaN	-6.351656
-28.008454	-61.284839	NaN	-32.094294	33.276385	NaN	4.085840
-28.008454	-22.607012	NaN	-23.412505	-5.401442	NaN	-4.595949
-28.008454	-8.551571	NaN	-7.339358	-19.456883	NaN	-20.669097
-28.008454	-28.014203	NaN	-34.752693	0.005749	NaN	6.744238
-28.008454	-15.076973	NaN	-25.015191	-12.931482	NaN	-2.993264
-28.008454	-18.733692	NaN	-25.749689	-9.274762	NaN	-2.258765
-28.008454	-24.396559	NaN	-34.650232	-3.611896	NaN	6.641778
-28.008454	-19.596493	NaN	-8.314607	-8.411961	NaN	-19.693848
-28.008454	-38.050148	NaN	-40.595194	10.041694	NaN	12.586740
-28.008454	-18.643412	NaN	-11.044885	-9.365042	NaN	-16.963570
-28.008454	-46.637067	NaN	-36.750799	18.628612	NaN	8.742345
-28.008454	-23.722481	NaN	-37.400260	-4.285973	NaN	9.391806
-28.008454	-33.260792	NaN	-46.294028	5.252337	NaN	18.285574
-28.008454	-75.977786	NaN	-38.316814	47.969331	NaN	10.308359
-28.008454	-40.245534	NaN	-24.674868	12.237080	NaN	-3.333586
-28.008454	-36.166010	NaN	-49.468761	8.157556	NaN	21.460307
-28.008454	-65.094177	NaN	-42.265643	37.085723	NaN	14.257188
-28.008454	-47.754924	NaN	-39.304525	19.746469	NaN	11.296071
-28.008454	-27.939337	NaN	-25.473634	-0.069117	NaN	-2.534820
-28.008454	-47.787439	NaN	-38.143428	19.778984	NaN	10.134974
-28.008454	-35.361169	NaN	-30.640674	7.352714	NaN	2.632220
-28.008454	-22.065727	NaN	-12.056893	-5.942727	NaN	-15.951561
-28.008454	-16.896083	NaN	-21.617370	-11.112371	NaN	-6.391085
-28.008454	-51.666760	NaN	-51.877500	23.658305	NaN	23.869045
-28.008454	-26.082404	NaN	-25.043673	-1.926050	NaN	-2.964782
-28.008454	-54.640426	NaN	-26.579916	26.631972	NaN	-1.428538
-28.008454	-44.023963	NaN	-23.454158	16.015509	NaN	-4.554296
-28.008454	-52.236567	NaN	-36.093855	24.228113	NaN	8.085401
-28.008454	-35.718487	NaN	-32.604848	7.710032	NaN	4.596394
-28.008454	-46.377474	NaN	-36.758023	18.369020	NaN	8.749568
-28.008454	-40.180643	NaN	-28.851849	12.172189	NaN	0.843394
-28.008454	-43.317067	NaN	-31.955558	15.308612	NaN	3.947104
-28.008454	-21.781503	NaN	-22.904979	-6.226952	NaN	-5.103475
-28.008454	-25.191251	NaN	-30.003916	-2.817204	NaN	1.995462
-28.008454	-23.624187	NaN	-12.356746	-4.384268	NaN	-15.651708
-28.008454	-31.792461	NaN	-8.170203	3.784006	NaN	-19.838251
-28.008454	-36.496920	NaN	-33.701214	8.488465	NaN	5.692759
-28.008454	-44.195238	NaN	-23.397015	16.186784	NaN	-4.611440
-28.008454	-34.840379	NaN	-39.235605	6.831924	NaN	11.227151
-28.008454	-77.263469	NaN	-40.925324	49.255015	NaN	12.916870
-28.008454	-33.765458	NaN	-34.478226	5.757004	NaN	6.469772
-28.008454	-38.446688	NaN	-27.931561	10.438234	NaN	-0.076894
-28.008454	-38.323577	NaN	-44.102110	10.315123	NaN	16.093656
-28.008454	-53.678499	NaN	-26.761059	25.670045	NaN	-1.247395
-28.008454	-39.102746	NaN	-41.410432	11.094292	NaN	13.401978
-28.008454	-41.664752	NaN	-39.555599	13.656297	NaN	11.547145
-28.008454	-60.639195	NaN	-27.117295	32.630741	NaN	-0.891159
-28.008454	-46.049105	NaN	-30.828820	18.040651	NaN	2.820366
-28.008454	-31.375893	NaN	-7.244106	3.367438	NaN	-20.764348
-28.008454	-20.209297	NaN	-16.324264	-7.799157	NaN	-11.684190
-28.008454	-33.777965	NaN	-41.556062	5.769510	NaN	13.547608
-28.008454	-36.201974	NaN	-11.715553	8.193519	NaN	-16.292901
-28.008454	-20.040799	NaN	-35.176118	-7.967655	NaN	7.167664
-28.008454	-54.169671	NaN	-28.335541	26.161217	NaN	0.327086
-28.008454	-65.625127	NaN	-45.480635	37.616672	NaN	17.472180
-28.008454	-13.704940	NaN	-30.538927	-14.303514	NaN	2.530472
-28.008454	-71.839364	NaN	-55.827979	43.830910	NaN	27.819525
-28.008454	-40.888853	NaN	-21.012000	12.880399	NaN	-6.996455
-28.008454	-26.280083	NaN	-19.570293	-1.728371	NaN	-8.438161
-28.008454	-34.590568	NaN	-35.449816	6.582114	NaN	7.441361
-28.008454	-33.078450	NaN	-27.249577	5.069996	NaN	-0.758877
