# Supplementary material for: Combined Influences of Model Choice, Data Quality, and Data Quantity When Estimating Population Trends
Source: PLoS One. 2015 Jul 15;10(7):e0132255. doi: 10.1371/journal.pone.0132255 (PMC4503393; doi:10.1371/journal.pone.0132255)
Supplement: S1 Dataset — Files are organized by model type and by the input lambda value. (ZIP) [file pone.0132255.s002.zip › Hypothetical LH/sims_lambda_1_025/simulationOutput_1.025_0_0.5_0_50.xls]

Percent_Decline_True	Median_Percent_Decline_Matrix	Median_Percent_Decline_Matrix_stable	Median_Percent_Decline_Scalar	Difference_True_Matrix	Difference_True_Matrix_Stable	Difference_True_Scalar
-70.631858	-45.321123	NaN	-30.258270	-25.310736	NaN	-40.373588
52.195643	-6.482423	NaN	5.063160	58.678066	NaN	47.132483
-38.776159	-30.923078	NaN	-20.151794	-7.853082	NaN	-18.624365
75.934917	6.889271	NaN	13.531408	69.045646	NaN	62.403509
-32.160660	12.761288	NaN	24.773123	-44.921948	NaN	-56.933783
-94.469311	-33.587088	NaN	-46.794781	-60.882222	NaN	-47.674530
19.667272	-58.043378	NaN	-51.746377	77.710650	NaN	71.413649
-18.256571	-51.749281	NaN	-42.839491	33.492709	NaN	24.582920
29.707418	-62.993728	NaN	-44.590078	92.701146	NaN	74.297496
-25.415488	21.956230	NaN	24.308925	-47.371718	NaN	-49.724413
17.581471	-58.632666	NaN	-41.993632	76.214137	NaN	59.575104
-27.150094	-18.917536	NaN	8.872345	-8.232558	NaN	-36.022439
65.049114	-57.037993	NaN	-41.088709	122.087107	NaN	106.137823
-17.284105	-25.301046	NaN	-31.695826	8.016941	NaN	14.411721
27.634902	8.124601	NaN	25.151446	19.510301	NaN	2.483456
33.809710	-9.445539	NaN	-7.611940	43.255249	NaN	41.421651
-64.161477	-53.351732	NaN	-58.669260	-10.809745	NaN	-5.492217
73.243693	-36.355355	NaN	-32.513684	109.599048	NaN	105.757377
-52.253853	-107.515967	NaN	-97.098994	55.262114	NaN	44.845141
-82.527386	-55.805751	NaN	-38.179721	-26.721634	NaN	-44.347665
-156.476221	4.531431	NaN	-5.136933	-161.007651	NaN	-151.339288
5.827683	-1.189614	NaN	5.434852	7.017297	NaN	0.392832
70.338199	13.482200	NaN	29.382448	56.855999	NaN	40.955751
-34.357621	30.927088	NaN	32.356505	-65.284709	NaN	-66.714126
-74.757450	-17.793304	NaN	2.611431	-56.964147	NaN	-77.368882
-108.724466	39.772841	NaN	46.573900	-148.497307	NaN	-155.298366
77.627827	-47.680302	NaN	-24.240914	125.308130	NaN	101.868742
44.623564	-13.036571	NaN	-9.790481	57.660135	NaN	54.414044
-23.522165	22.788352	NaN	24.842239	-46.310517	NaN	-48.364403
-34.657699	9.747306	NaN	25.357988	-44.405006	NaN	-60.015687
12.364958	-46.481913	NaN	-23.406864	58.846871	NaN	35.771822
-12.648868	34.013915	NaN	44.503594	-46.662782	NaN	-57.152461
29.559983	-44.189151	NaN	-57.534127	73.749134	NaN	87.094110
44.747526	27.222353	NaN	34.316639	17.525173	NaN	10.430887
-55.309471	-13.318138	NaN	-5.271873	-41.991334	NaN	-50.037598
-159.333829	-7.911673	NaN	-14.207761	-151.422155	NaN	-145.126068
68.679581	38.799190	NaN	33.222552	29.880391	NaN	35.457029
76.767473	16.679850	NaN	11.079139	60.087623	NaN	65.688334
66.805228	-5.594973	NaN	17.136996	72.400200	NaN	49.668232
36.800559	-52.312179	NaN	-47.220781	89.112738	NaN	84.021340
59.102343	4.182878	NaN	12.007341	54.919465	NaN	47.095002
56.574150	-57.077087	NaN	-47.870998	113.651237	NaN	104.445148
6.357696	27.855141	NaN	34.979483	-21.497445	NaN	-28.621786
-240.724025	41.026113	NaN	42.202627	-281.750138	NaN	-282.926652
61.440546	43.537170	NaN	42.405123	17.903376	NaN	19.035424
-208.381148	-56.383226	NaN	-49.401509	-151.997922	NaN	-158.979639
-3.285278	23.230795	NaN	21.859232	-26.516073	NaN	-25.144510
-289.271463	-34.396135	NaN	-35.112901	-254.875328	NaN	-254.158561
-217.389350	5.012104	NaN	8.928148	-222.401454	NaN	-226.317499
-292.519144	31.733990	NaN	28.261906	-324.253134	NaN	-320.781050
75.319479	28.578962	NaN	17.188625	46.740517	NaN	58.130854
19.575773	-115.929518	NaN	-102.113883	135.505292	NaN	121.689656
-74.475712	12.932688	NaN	2.306921	-87.408401	NaN	-76.782633
18.881676	-7.765422	NaN	-5.824495	26.647099	NaN	24.706171
-479.259312	-12.798062	NaN	9.457302	-466.461250	NaN	-488.716614
26.852217	12.066353	NaN	11.031799	14.785864	NaN	15.820418
48.599960	-13.190433	NaN	-22.410892	61.790393	NaN	71.010852
-30.423187	-66.900055	NaN	-55.568768	36.476868	NaN	25.145581
-175.865528	2.098202	NaN	-5.057532	-177.963730	NaN	-170.807996
29.236627	-4.915852	NaN	2.022072	34.152479	NaN	27.214555
50.604350	-6.343639	NaN	-12.127403	56.947989	NaN	62.731753
-193.213120	-5.706277	NaN	2.099033	-187.506843	NaN	-195.312154
-75.501003	-48.197745	NaN	-44.621822	-27.303258	NaN	-30.879181
50.042341	-39.564561	NaN	-12.472581	89.606902	NaN	62.514922
-78.647322	28.244715	NaN	40.115662	-106.892037	NaN	-118.762983
-19.276648	-27.209784	NaN	-8.125660	7.933136	NaN	-11.150988
-151.567278	-50.966452	NaN	-32.083513	-100.600826	NaN	-119.483765
-74.566547	8.553637	NaN	12.103492	-83.120184	NaN	-86.670039
-81.228134	25.682149	NaN	35.282878	-106.910283	NaN	-116.511012
-179.915066	-1.628738	NaN	8.485116	-178.286328	NaN	-188.400182
17.055775	6.189873	NaN	13.848259	10.865902	NaN	3.207516
55.395816	61.038435	NaN	63.803031	-5.642619	NaN	-8.407216
-69.555700	5.730259	NaN	4.430936	-75.285959	NaN	-73.986635
30.004792	15.668807	NaN	19.438647	14.335985	NaN	10.566145
27.578627	15.284162	NaN	14.669367	12.294465	NaN	12.909260
-164.911496	9.469803	NaN	35.789402	-174.381299	NaN	-200.700898
36.798830	47.966461	NaN	47.249064	-11.167631	NaN	-10.450234
-58.514909	11.608045	NaN	29.942812	-70.122954	NaN	-88.457721
-13.418531	-14.604829	NaN	-28.413506	1.186298	NaN	14.994974
42.287118	7.400046	NaN	31.808435	34.887072	NaN	10.478683
-16.571953	13.763702	NaN	31.785829	-30.335655	NaN	-48.357782
70.701968	-17.364129	NaN	-26.610043	88.066097	NaN	97.312010
-24.238992	-19.639022	NaN	-19.386427	-4.599970	NaN	-4.852566
21.829301	9.358482	NaN	25.926599	12.470819	NaN	-4.097298
-154.607703	5.061764	NaN	4.572915	-159.669468	NaN	-159.180618
-162.260808	-39.620926	NaN	-43.954408	-122.639883	NaN	-118.306400
23.818817	36.777400	NaN	45.742931	-12.958583	NaN	-21.924114
53.823020	40.305118	NaN	42.528402	13.517902	NaN	11.294618
44.111265	-22.642345	NaN	-22.518400	66.753611	NaN	66.629665
-6.682327	17.691569	NaN	16.047852	-24.373896	NaN	-22.730179
-120.965699	-19.472598	NaN	-11.962435	-101.493100	NaN	-109.003264
65.577280	39.688928	NaN	53.630430	25.888352	NaN	11.946851
19.028770	-48.376663	NaN	-34.009505	67.405433	NaN	53.038275
56.708199	24.054155	NaN	24.042404	32.654044	NaN	32.665795
35.520734	-28.634818	NaN	0.646512	64.155552	NaN	34.874223
-163.095509	-4.238071	NaN	-17.776037	-158.857438	NaN	-145.319472
-79.253238	19.954709	NaN	14.976584	-99.207948	NaN	-94.229822
65.236997	42.309358	NaN	44.272458	22.927640	NaN	20.964540
8.378079	-49.387264	NaN	-23.796929	57.765343	NaN	32.175008
83.984128	7.980563	NaN	28.598796	76.003565	NaN	55.385331
62.184991	-66.927277	NaN	-56.164058	129.112268	NaN	118.349049
5.836986	4.907060	NaN	15.077435	0.929925	NaN	-9.240449
39.053033	-33.011048	NaN	-47.274961	72.064081	NaN	86.327994
-181.048810	18.063895	NaN	21.534011	-199.112705	NaN	-202.582821
-59.418388	-66.544502	NaN	-54.884128	7.126114	NaN	-4.534261
57.528235	9.531112	NaN	18.015806	47.997123	NaN	39.512429
-51.179958	17.328841	NaN	30.498564	-68.508798	NaN	-81.678522
67.429637	-2.486536	NaN	2.021863	69.916173	NaN	65.407774
30.677255	-86.675427	NaN	-87.008330	117.352681	NaN	117.685585
29.576650	32.839139	NaN	38.856662	-3.262489	NaN	-9.280012
-74.386432	-48.023967	NaN	-34.861909	-26.362465	NaN	-39.524523
-63.160584	-31.799889	NaN	-12.526867	-31.360695	NaN	-50.633717
-185.176254	40.838213	NaN	40.774926	-226.014467	NaN	-225.951179
26.852730	-14.415667	NaN	-7.869279	41.268397	NaN	34.722009
17.278295	10.112129	NaN	28.223227	7.166166	NaN	-10.944932
24.323486	5.145953	NaN	20.152167	19.177533	NaN	4.171318
13.439530	-10.634647	NaN	16.230243	24.074177	NaN	-2.790713
-157.933829	-12.632679	NaN	15.781344	-145.301151	NaN	-173.715173
26.238333	-17.176835	NaN	-16.610939	43.415168	NaN	42.849272
53.422744	-13.019357	NaN	1.437511	66.442102	NaN	51.985234
14.125684	5.556624	NaN	11.287040	8.569060	NaN	2.838645
-6.859794	-52.116535	NaN	-20.734199	45.256741	NaN	13.874405
10.979886	-28.937799	NaN	-9.004045	39.917684	NaN	19.983931
-30.185095	-47.227541	NaN	-47.877543	17.042447	NaN	17.692448
-99.215055	-11.842772	NaN	8.495002	-87.372284	NaN	-107.710058
-105.850326	-3.011303	NaN	5.270267	-102.839023	NaN	-111.120593
-39.352438	22.069911	NaN	20.921853	-61.422350	NaN	-60.274291
67.438968	-7.548234	NaN	1.804364	74.987202	NaN	65.634603
-10.704595	-90.740949	NaN	-72.647461	80.036354	NaN	61.942866
68.531847	-2.714944	NaN	6.535438	71.246792	NaN	61.996410
-157.889392	-19.129945	NaN	-2.791896	-138.759448	NaN	-155.097496
-83.524768	26.308648	NaN	25.501222	-109.833416	NaN	-109.025990
69.724366	-35.906184	NaN	-18.833258	105.630550	NaN	88.557624
-38.879507	-61.832300	NaN	-35.393301	22.952794	NaN	-3.486206
-92.078789	3.485955	NaN	18.421466	-95.564744	NaN	-110.500255
37.969798	-51.534754	NaN	-42.096714	89.504552	NaN	80.066512
25.628372	-6.349053	NaN	15.110382	31.977426	NaN	10.517991
-65.856516	-31.412945	NaN	-16.322152	-34.443571	NaN	-49.534364
30.627226	-42.140742	NaN	-25.744486	72.767968	NaN	56.371712
36.906835	-3.216202	NaN	-0.024214	40.123037	NaN	36.931049
36.796439	-55.320051	NaN	-46.063283	92.116490	NaN	82.859722
6.850069	16.005990	NaN	24.069231	-9.155921	NaN	-17.219162
-73.000812	-3.626889	NaN	-1.458705	-69.373924	NaN	-71.542107
-7.287225	13.669698	NaN	35.161374	-20.956923	NaN	-42.448599
-26.788020	19.841987	NaN	30.408059	-46.630007	NaN	-57.196079
48.439003	-18.766831	NaN	-16.382575	67.205835	NaN	64.821578
13.536467	20.633292	NaN	3.876497	-7.096825	NaN	9.659970
7.864241	-0.896431	NaN	5.935649	8.760671	NaN	1.928592
76.277938	-8.719359	NaN	-13.727413	84.997297	NaN	90.005351
-0.499676	-110.599658	NaN	-117.787056	110.099982	NaN	117.287379
48.164003	-73.327364	NaN	-53.939396	121.491367	NaN	102.103399
43.230825	-30.698375	NaN	-23.397073	73.929199	NaN	66.627898
41.607894	-58.485614	NaN	-59.294231	100.093508	NaN	100.902125
-68.919375	-17.335587	NaN	-13.073733	-51.583788	NaN	-55.845642
34.153507	-10.726201	NaN	7.249862	44.879708	NaN	26.903645
-41.777017	-20.092196	NaN	-4.182593	-21.684821	NaN	-37.594424
-277.726313	-65.241255	NaN	-58.630743	-212.485058	NaN	-219.095570
-231.832649	-12.131136	NaN	10.743736	-219.701512	NaN	-242.576385
-5.634248	-75.682205	NaN	-47.863248	70.047957	NaN	42.228999
-55.432932	-52.651641	NaN	-66.877891	-2.781291	NaN	11.444959
-265.442895	-23.777165	NaN	-15.809902	-241.665731	NaN	-249.632994
71.764324	-8.255434	NaN	-4.148036	80.019758	NaN	75.912360
45.194376	-22.200492	NaN	-1.364854	67.394868	NaN	46.559229
73.537381	-64.758015	NaN	-61.896419	138.295396	NaN	135.433800
40.444950	-66.907647	NaN	-69.971371	107.352597	NaN	110.416321
-174.668029	-53.734470	NaN	-33.584914	-120.933559	NaN	-141.083115
-44.867031	11.755118	NaN	31.183047	-56.622149	NaN	-76.050078
-67.616283	28.410675	NaN	28.536846	-96.026958	NaN	-96.153128
-18.670336	-3.280303	NaN	15.385189	-15.390033	NaN	-34.055525
-106.652029	2.946569	NaN	21.679597	-109.598599	NaN	-128.331627
-3.158599	5.102557	NaN	6.615396	-8.261156	NaN	-9.773994
-102.053242	14.446025	NaN	29.724924	-116.499266	NaN	-131.778166
17.095672	-2.921871	NaN	6.807783	20.017544	NaN	10.287889
-84.080332	-34.235459	NaN	-13.007542	-49.844874	NaN	-71.072790
39.698525	-1.069848	NaN	20.894678	40.768374	NaN	18.803848
-227.898643	-3.577367	NaN	-9.794308	-224.321275	NaN	-218.104334
27.482807	22.053775	NaN	24.552012	5.429032	NaN	2.930795
1.224608	-11.371560	NaN	-12.373646	12.596168	NaN	13.598255
77.814729	-7.005723	NaN	12.196581	84.820452	NaN	65.618148
53.516383	-103.931497	NaN	-78.234615	157.447880	NaN	131.750999
3.335400	-123.862470	NaN	-147.539715	127.197870	NaN	150.875116
-158.839741	-11.160845	NaN	-8.833596	-147.678896	NaN	-150.006145
-6.614800	-8.090111	NaN	-0.267664	1.475311	NaN	-6.347136
-235.096817	-37.201260	NaN	-16.019522	-197.895557	NaN	-219.077295
35.540502	18.133338	NaN	13.936855	17.407164	NaN	21.603647
-391.383730	-41.447171	NaN	-55.956431	-349.936559	NaN	-335.427299
-26.937773	-4.247913	NaN	-10.649396	-22.689860	NaN	-16.288378
-23.295868	34.655812	NaN	42.598089	-57.951680	NaN	-65.893957
61.957386	28.382567	NaN	28.896752	33.574819	NaN	33.060634
65.371634	-40.326985	NaN	-34.165974	105.698619	NaN	99.537608
6.473004	-41.429134	NaN	-41.407836	47.902138	NaN	47.880841
52.748395	37.277461	NaN	28.644310	15.470935	NaN	24.104086
-157.786625	23.694806	NaN	29.117006	-181.481431	NaN	-186.903630
-231.326844	-34.898405	NaN	-22.695909	-196.428439	NaN	-208.630935
11.001690	2.368184	NaN	27.836126	8.633506	NaN	-16.834436
6.924329	5.873616	NaN	29.318931	1.050713	NaN	-22.394603
57.358178	7.979407	NaN	24.737545	49.378771	NaN	32.620633
45.969731	12.742526	NaN	-6.807332	33.227205	NaN	52.777063
29.426614	-41.060933	NaN	-31.355525	70.487547	NaN	60.782139
-28.608299	-155.570767	NaN	-110.703347	126.962468	NaN	82.095048
4.029058	-3.174761	NaN	6.347347	7.203819	NaN	-2.318289
58.867462	-5.146896	NaN	19.554271	64.014358	NaN	39.313191
59.810076	-0.653602	NaN	-1.174092	60.463678	NaN	60.984168
-17.886109	-3.551784	NaN	2.441141	-14.334324	NaN	-20.327250
-51.925602	-26.906426	NaN	-10.898728	-25.019176	NaN	-41.026873
40.420023	2.015162	NaN	18.773830	38.404861	NaN	21.646193
-206.411030	-10.331138	NaN	-9.712168	-196.079892	NaN	-196.698862
-20.004739	40.615967	NaN	40.247346	-60.620706	NaN	-60.252085
-70.566365	-58.995407	NaN	-46.712395	-11.570959	NaN	-23.853970
42.012147	18.086640	NaN	24.685380	23.925507	NaN	17.326767
-45.885230	-91.105830	NaN	-48.765100	45.220600	NaN	2.879870
-85.718403	-3.819750	NaN	-8.062751	-81.898653	NaN	-77.655652
-1.209855	-19.279080	NaN	-14.644658	18.069224	NaN	13.434803
25.154731	-33.401598	NaN	-27.303239	58.556329	NaN	52.457970
45.906266	-46.235518	NaN	-53.408907	92.141784	NaN	99.315173
-146.340542	0.961597	NaN	27.550978	-147.302139	NaN	-173.891520
-120.819240	-2.394591	NaN	7.609769	-118.424650	NaN	-128.429009
-138.871416	-85.902157	NaN	-60.114779	-52.969260	NaN	-78.756638
31.353595	-21.562307	NaN	-25.130079	52.915902	NaN	56.483674
46.231909	-42.980631	NaN	-31.203029	89.212540	NaN	77.434938
-97.688205	-15.240594	NaN	-12.367718	-82.447611	NaN	-85.320487
-99.116003	-27.226091	NaN	-19.683106	-71.889911	NaN	-79.432897
74.250580	-14.834451	NaN	-12.909709	89.085031	NaN	87.160289
-539.988479	-4.361333	NaN	-9.920422	-535.627146	NaN	-530.068057
56.460209	16.749109	NaN	8.761699	39.711100	NaN	47.698510
23.492041	-2.174080	NaN	8.535109	25.666121	NaN	14.956933
54.272632	-61.221782	NaN	-36.985409	115.494414	NaN	91.258041
78.073498	-18.544045	NaN	-8.944633	96.617543	NaN	87.018132
-70.786338	-35.580054	NaN	-10.319635	-35.206284	NaN	-60.466703
-113.326878	15.107079	NaN	11.335197	-128.433957	NaN	-124.662075
17.370642	9.211761	NaN	4.462618	8.158881	NaN	12.908023
18.406884	-53.509057	NaN	-29.492409	71.915941	NaN	47.899293
42.117834	-4.026307	NaN	18.892416	46.144141	NaN	23.225418
-56.177765	-18.885845	NaN	5.309596	-37.291920	NaN	-61.487361
-107.302816	9.969791	NaN	17.457277	-117.272608	NaN	-124.760093
86.539391	-10.992363	NaN	14.095362	97.531753	NaN	72.444029
-171.286607	8.122354	NaN	8.287633	-179.408961	NaN	-179.574240
-454.598819	-10.073411	NaN	-13.627481	-444.525408	NaN	-440.971337
2.185660	34.007076	NaN	25.093558	-31.821416	NaN	-22.907897
-42.329519	30.063903	NaN	32.550913	-72.393422	NaN	-74.880432
32.568621	-36.274928	NaN	-24.765444	68.843549	NaN	57.334065
39.533914	10.934599	NaN	11.865507	28.599315	NaN	27.668407
18.753558	38.002143	NaN	41.593954	-19.248585	NaN	-22.840396
-59.232455	-34.713907	NaN	-19.268576	-24.518548	NaN	-39.963879
-121.419598	12.138491	NaN	23.204126	-133.558089	NaN	-144.623723
13.830960	-6.579109	NaN	-1.833875	20.410069	NaN	15.664835
-13.297166	24.777964	NaN	25.662476	-38.075130	NaN	-38.959642
39.308202	-22.227076	NaN	-10.585286	61.535278	NaN	49.893489
14.819933	19.995626	NaN	18.959838	-5.175693	NaN	-4.139906
23.279938	-5.656318	NaN	9.665965	28.936257	NaN	13.613974
-94.070626	9.610044	NaN	14.567502	-103.680671	NaN	-108.638128
-28.952898	-13.360041	NaN	20.014881	-15.592857	NaN	-48.967778
-62.017809	17.836792	NaN	28.190746	-79.854601	NaN	-90.208555
59.777603	-40.797340	NaN	-22.063381	100.574943	NaN	81.840984
-132.484370	-29.246064	NaN	-22.459340	-103.238307	NaN	-110.025031
-29.692754	-22.954503	NaN	-10.159023	-6.738251	NaN	-19.533731
-61.439049	-1.027484	NaN	7.057435	-60.411565	NaN	-68.496485
7.121468	32.499447	NaN	39.545508	-25.377979	NaN	-32.424040
-135.926688	23.472469	NaN	28.115358	-159.399157	NaN	-164.042046
-205.596392	-37.391267	NaN	-20.453024	-168.205125	NaN	-185.143368
-29.418543	-36.956455	NaN	-21.476565	7.537912	NaN	-7.941978
-50.312833	-27.321261	NaN	-36.579612	-22.991571	NaN	-13.733221
-68.295420	11.607766	NaN	-1.456621	-79.903186	NaN	-66.838799
-139.537675	-33.818960	NaN	-36.380892	-105.718715	NaN	-103.156783
49.437885	-44.154042	NaN	-45.661149	93.591927	NaN	95.099034
9.157206	-3.043354	NaN	4.490561	12.200560	NaN	4.666645
-12.150061	-9.047035	NaN	-6.510480	-3.103026	NaN	-5.639581
-0.131277	-25.192682	NaN	-29.409106	25.061406	NaN	29.277830
-19.635879	15.029346	NaN	17.586092	-34.665225	NaN	-37.221971
73.150149	-20.097541	NaN	-13.254765	93.247690	NaN	86.404914
45.824673	27.208677	NaN	25.466782	18.615996	NaN	20.357891
52.563388	-32.204978	NaN	-28.891048	84.768366	NaN	81.454436
44.481398	13.739620	NaN	25.394574	30.741777	NaN	19.086824
-113.492046	16.962544	NaN	18.688523	-130.454589	NaN	-132.180569
20.615828	39.478867	NaN	45.604120	-18.863039	NaN	-24.988293
-164.150228	-62.015796	NaN	-42.469812	-102.134433	NaN	-121.680417
-38.120091	7.339365	NaN	-8.643276	-45.459456	NaN	-29.476815
68.906805	41.817820	NaN	56.141913	27.088985	NaN	12.764892
37.841510	5.524490	NaN	19.309315	32.317021	NaN	18.532195
24.939009	-9.270701	NaN	0.882250	34.209710	NaN	24.056759
16.639245	-21.715175	NaN	-14.207314	38.354419	NaN	30.846559
-104.134910	-7.720775	NaN	5.606237	-96.414135	NaN	-109.741147
36.417055	-128.250069	NaN	-82.312631	164.667124	NaN	118.729686
47.514082	-5.614961	NaN	9.706221	53.129042	NaN	37.807861
-138.970922	-45.094688	NaN	-38.341387	-93.876234	NaN	-100.629535
24.434488	17.677797	NaN	23.447166	6.756692	NaN	0.987322
-200.667818	24.264716	NaN	22.927974	-224.932534	NaN	-223.595792
-14.569649	-50.517410	NaN	-39.171565	35.947761	NaN	24.601917
-39.149981	36.523952	NaN	40.151962	-75.673933	NaN	-79.301943
-160.759612	-3.646210	NaN	2.522196	-157.113403	NaN	-163.281808
36.911082	-42.345218	NaN	-17.660127	79.256301	NaN	54.571209
81.759874	-14.353738	NaN	-1.017837	96.113611	NaN	82.777711
-164.423926	-96.825448	NaN	-69.190137	-67.598477	NaN	-95.233789
22.164323	-3.200556	NaN	0.999597	25.364880	NaN	21.164727
-25.152769	17.866606	NaN	25.099245	-43.019375	NaN	-50.252014
-86.777679	15.358434	NaN	14.169139	-102.136114	NaN	-100.946818
39.584775	25.809557	NaN	27.231995	13.775217	NaN	12.352780
-5.506148	-85.313926	NaN	-94.419555	79.807778	NaN	88.913408
64.092080	-21.087078	NaN	5.022246	85.179158	NaN	59.069834
5.214380	22.649935	NaN	19.057920	-17.435555	NaN	-13.843540
-151.668855	-19.662113	NaN	-7.399037	-132.006742	NaN	-144.269818
56.638156	-30.272253	NaN	-43.521283	86.910409	NaN	100.159438
30.816985	-41.197029	NaN	-24.464391	72.014014	NaN	55.281376
17.094662	-11.770671	NaN	-7.863039	28.865333	NaN	24.957701
-5.804187	-23.928555	NaN	-1.615417	18.124368	NaN	-4.188770
-272.695474	-8.912583	NaN	3.934374	-263.782891	NaN	-276.629848
-54.329796	11.379487	NaN	23.285739	-65.709283	NaN	-77.615534
86.741097	25.240789	NaN	28.949303	61.500308	NaN	57.791794
39.403438	-0.764152	NaN	16.712396	40.167590	NaN	22.691042
-51.610452	-39.297276	NaN	-15.597767	-12.313176	NaN	-36.012684
31.976677	8.047897	NaN	1.464896	23.928780	NaN	30.511781
-61.958912	33.244705	NaN	44.577216	-95.203617	NaN	-106.536128
65.622173	-21.355040	NaN	-13.548008	86.977212	NaN	79.170181
66.641651	-68.973519	NaN	-37.277479	135.615169	NaN	103.919130
51.789589	-1.074429	NaN	-5.828822	52.864018	NaN	57.618411
35.027689	-77.518017	NaN	-48.456726	112.545706	NaN	83.484415
0.315204	-77.342439	NaN	-71.962268	77.657642	NaN	72.277472
-41.866288	7.831674	NaN	14.312770	-49.697962	NaN	-56.179058
12.006646	16.357199	NaN	11.090580	-4.350553	NaN	0.916067
25.749453	-39.818995	NaN	-12.463290	65.568449	NaN	38.212744
10.510310	-77.549578	NaN	-56.570644	88.059888	NaN	67.080954
4.338787	-55.288596	NaN	-49.337491	59.627383	NaN	53.676278
46.324685	-14.003604	NaN	-9.537526	60.328289	NaN	55.862211
50.989461	-11.045093	NaN	0.446373	62.034554	NaN	50.543089
68.652360	-16.032097	NaN	-20.591566	84.684456	NaN	89.243926
-34.997994	-18.886809	NaN	-4.173649	-16.111186	NaN	-30.824346
-104.212133	-39.161742	NaN	-13.923870	-65.050391	NaN	-90.288263
38.277758	-60.437388	NaN	-47.089637	98.715146	NaN	85.367395
47.981896	-20.121151	NaN	-21.226721	68.103047	NaN	69.208617
-21.104961	13.894313	NaN	6.198963	-34.999275	NaN	-27.303925
-72.009276	41.015954	NaN	44.527030	-113.025230	NaN	-116.536306
49.690842	-26.849816	NaN	-6.942465	76.540658	NaN	56.633308
11.206256	-67.488687	NaN	-46.491746	78.694943	NaN	57.698002
-195.835455	49.292313	NaN	50.315783	-245.127768	NaN	-246.151238
-144.822944	28.072097	NaN	33.379299	-172.895041	NaN	-178.202243
-236.909895	10.602680	NaN	16.220450	-247.512575	NaN	-253.130345
60.450146	-7.388662	NaN	-0.401213	67.838808	NaN	60.851360
-17.291871	-12.839347	NaN	-17.678084	-4.452523	NaN	0.386214
2.435806	1.703914	NaN	-10.475801	0.731892	NaN	12.911607
-153.892981	23.156430	NaN	26.452708	-177.049411	NaN	-180.345689
60.250265	-6.184492	NaN	20.164000	66.434757	NaN	40.086266
68.930142	-48.287301	NaN	-55.661566	117.217443	NaN	124.591708
4.349588	-14.937273	NaN	7.260540	19.286861	NaN	-2.910952
19.233414	-17.920701	NaN	-20.374004	37.154114	NaN	39.607418
44.437033	-67.157729	NaN	-46.296388	111.594762	NaN	90.733421
47.436860	-9.725099	NaN	2.403082	57.161959	NaN	45.033778
85.062795	3.699300	NaN	8.319143	81.363495	NaN	76.743651
25.518393	-23.112102	NaN	-19.074031	48.630495	NaN	44.592424
-39.643941	9.869154	NaN	12.546516	-49.513095	NaN	-52.190457
30.542607	9.968104	NaN	30.105502	20.574502	NaN	0.437105
10.393184	-23.562667	NaN	-63.721489	33.955851	NaN	74.114673
-6.352312	3.970336	NaN	-1.117175	-10.322649	NaN	-5.235137
21.469401	-45.283314	NaN	-31.484929	66.752716	NaN	52.954330
72.821285	-9.919553	NaN	-11.301729	82.740839	NaN	84.123015
17.422779	15.214324	NaN	23.785807	2.208455	NaN	-6.363028
-5.975896	-9.848269	NaN	3.384220	3.872373	NaN	-9.360116
-98.126073	-33.854654	NaN	-40.730280	-64.271419	NaN	-57.395793
7.345694	16.029199	NaN	17.991748	-8.683506	NaN	-10.646054
-22.639738	11.080692	NaN	7.111805	-33.720430	NaN	-29.751543
35.232367	6.414645	NaN	6.246656	28.817722	NaN	28.985711
14.693552	-15.167847	NaN	4.468485	29.861399	NaN	10.225067
-57.224751	-77.112316	NaN	-40.842391	19.887565	NaN	-16.382360
74.585214	-16.352772	NaN	-6.670151	90.937985	NaN	81.255365
-16.511299	-12.680046	NaN	-7.820695	-3.831253	NaN	-8.690604
-100.166735	-11.724993	NaN	5.871787	-88.441742	NaN	-106.038522
57.621391	-100.245208	NaN	-61.785984	157.866598	NaN	119.407375
-61.970167	32.799376	NaN	27.860060	-94.769543	NaN	-89.830227
-84.603725	-16.289000	NaN	-6.201911	-68.314725	NaN	-78.401814
12.900565	16.238904	NaN	14.131726	-3.338339	NaN	-1.231161
37.814797	11.597813	NaN	11.177348	26.216984	NaN	26.637449
-260.477295	-10.363710	NaN	7.220111	-250.113585	NaN	-267.697406
-94.293874	29.541912	NaN	47.047730	-123.835787	NaN	-141.341605
63.135706	14.874221	NaN	9.600189	48.261485	NaN	53.535517
20.540971	-30.492323	NaN	-21.722301	51.033294	NaN	42.263273
-77.357992	11.637183	NaN	6.159170	-88.995175	NaN	-83.517163
-131.462791	-61.959407	NaN	-48.043788	-69.503384	NaN	-83.419003
5.136433	-38.306667	NaN	-32.803534	43.443100	NaN	37.939968
20.934380	-20.438185	NaN	-22.068745	41.372565	NaN	43.003124
7.230529	12.474419	NaN	12.761306	-5.243890	NaN	-5.530777
20.488437	-20.014309	NaN	-14.744774	40.502746	NaN	35.233211
32.256891	-28.043747	NaN	-12.089189	60.300638	NaN	44.346080
-101.808585	45.512287	NaN	50.288729	-147.320872	NaN	-152.097314
-24.356093	18.146638	NaN	24.295488	-42.502731	NaN	-48.651581
29.593189	4.044719	NaN	4.656173	25.548469	NaN	24.937015
37.039330	13.435705	NaN	25.215458	23.603625	NaN	11.823872
22.496759	-8.545762	NaN	3.010123	31.042521	NaN	19.486637
22.563101	-18.354650	NaN	-9.257415	40.917751	NaN	31.820516
-151.000986	14.492799	NaN	21.471352	-165.493785	NaN	-172.472338
-92.726209	-18.475246	NaN	-2.860471	-74.250963	NaN	-89.865738
-33.735715	-26.651686	NaN	-18.243357	-7.084029	NaN	-15.492358
-28.803584	-68.662589	NaN	-52.462642	39.859005	NaN	23.659058
-77.701703	-31.318949	NaN	-13.027103	-46.382754	NaN	-64.674601
35.155106	-5.570735	NaN	-4.922219	40.725841	NaN	40.077325
20.833350	-11.201425	NaN	15.624011	32.034775	NaN	5.209338
-8.891763	-54.308450	NaN	-33.912155	45.416687	NaN	25.020392
23.180810	31.093673	NaN	46.201073	-7.912862	NaN	-23.020262
61.549384	-23.847582	NaN	-18.706170	85.396966	NaN	80.255554
-34.668823	54.761105	NaN	59.091043	-89.429929	NaN	-93.759867
27.253958	14.397251	NaN	29.882090	12.856707	NaN	-2.628132
27.853048	-83.797263	NaN	-111.985109	111.650311	NaN	139.838157
39.758314	-29.826864	NaN	-28.226169	69.585178	NaN	67.984483
20.060610	-16.300434	NaN	-3.379867	36.361044	NaN	23.440476
-15.381498	-15.029044	NaN	0.467581	-0.352454	NaN	-15.849079
64.610559	4.806204	NaN	-0.573662	59.804356	NaN	65.184222
-3.106483	-9.763339	NaN	-6.507520	6.656856	NaN	3.401037
47.807049	18.543313	NaN	15.012015	29.263736	NaN	32.795034
-34.205912	-16.039184	NaN	-4.864963	-18.166728	NaN	-29.340948
-20.303776	-36.680002	NaN	-31.565497	16.376226	NaN	11.261721
0.700496	-67.627668	NaN	-46.456334	68.328165	NaN	47.156831
-8.785722	-4.587668	NaN	-14.943182	-4.198054	NaN	6.157461
69.139817	-1.461087	NaN	13.566755	70.600904	NaN	55.573062
-46.279809	9.825532	NaN	9.396522	-56.105341	NaN	-55.676332
32.998274	21.270303	NaN	8.415808	11.727971	NaN	24.582466
42.432795	-3.359781	NaN	5.122413	45.792576	NaN	37.310382
-133.933843	23.632933	NaN	20.432222	-157.566775	NaN	-154.366064
-301.134185	1.949636	NaN	12.763011	-303.083821	NaN	-313.897196
-91.736819	-91.852738	NaN	-71.130437	0.115919	NaN	-20.606381
52.607017	-3.428252	NaN	10.098104	56.035269	NaN	42.508913
-68.700522	2.678015	NaN	24.960467	-71.378537	NaN	-93.660990
62.700541	-41.761326	NaN	-33.364952	104.461867	NaN	96.065494
-60.120888	-1.049734	NaN	7.464061	-59.071154	NaN	-67.584949
-89.187964	43.102708	NaN	43.036164	-132.290672	NaN	-132.224128
40.200013	45.696612	NaN	37.639377	-5.496599	NaN	2.560635
-41.338697	-23.885308	NaN	-12.499127	-17.453389	NaN	-28.839570
-66.046206	-63.324250	NaN	-71.125606	-2.721956	NaN	5.079400
3.204031	-19.179377	NaN	-14.909313	22.383408	NaN	18.113344
45.410181	-24.025880	NaN	-23.067160	69.436060	NaN	68.477341
-21.115204	-72.628467	NaN	-45.271360	51.513263	NaN	24.156156
37.081212	9.174503	NaN	16.379791	27.906709	NaN	20.701421
48.383744	11.617586	NaN	19.483317	36.766158	NaN	28.900427
36.219462	0.476706	NaN	8.168450	35.742756	NaN	28.051012
62.396931	45.399808	NaN	44.729863	16.997123	NaN	17.667068
53.385015	-2.319120	NaN	-14.407503	55.704135	NaN	67.792518
-10.659318	15.671166	NaN	25.862390	-26.330484	NaN	-36.521707
-337.975302	-104.300389	NaN	-87.461304	-233.674913	NaN	-250.513998
-45.152286	-7.723226	NaN	-9.453880	-37.429060	NaN	-35.698406
5.481107	-17.674039	NaN	-7.482246	23.155146	NaN	12.963353
26.206882	14.413792	NaN	9.768728	11.793090	NaN	16.438153
-4.649778	-6.095780	NaN	-4.704828	1.446002	NaN	0.055050
2.350492	13.258041	NaN	22.868549	-10.907548	NaN	-20.518056
-227.522787	1.671745	NaN	12.722354	-229.194532	NaN	-240.245141
28.172244	-6.091144	NaN	-19.320304	34.263388	NaN	47.492548
-0.999976	-36.452108	NaN	-29.768997	35.452133	NaN	28.769022
-59.545258	-78.889320	NaN	-60.398762	19.344062	NaN	0.853504
-25.770511	-49.299728	NaN	-31.264166	23.529217	NaN	5.493655
-0.025973	-39.196127	NaN	-16.988850	39.170154	NaN	16.962876
-115.502415	10.588301	NaN	6.958813	-126.090716	NaN	-122.461229
-59.512119	-3.570636	NaN	-9.899426	-55.941483	NaN	-49.612694
37.644391	-17.054220	NaN	-0.855171	54.698611	NaN	38.499562
-2.259008	-1.630026	NaN	8.492187	-0.628982	NaN	-10.751196
29.297594	-1.095376	NaN	17.052320	30.392970	NaN	12.245274
-252.268668	11.242125	NaN	27.348430	-263.510793	NaN	-279.617098
-10.743796	19.273855	NaN	12.076871	-30.017652	NaN	-22.820668
22.816861	-54.420298	NaN	-36.614969	77.237160	NaN	59.431830
-40.391533	22.186234	NaN	26.552554	-62.577767	NaN	-66.944086
17.878554	-104.023996	NaN	-85.797425	121.902551	NaN	103.675979
2.176265	-6.111065	NaN	8.193107	8.287331	NaN	-6.016842
21.512472	-33.686468	NaN	-10.539303	55.198940	NaN	32.051775
-18.159843	-33.700467	NaN	-21.501994	15.540624	NaN	3.342151
-142.647826	11.868967	NaN	-0.144703	-154.516793	NaN	-142.503123
-186.776992	-46.234242	NaN	-32.297178	-140.542750	NaN	-154.479814
-140.686727	28.540663	NaN	43.080815	-169.227391	NaN	-183.767543
90.728503	-25.053168	NaN	-15.442270	115.781671	NaN	106.170774
12.536005	-43.689827	NaN	-22.845072	56.225832	NaN	35.381076
65.360124	-71.585032	NaN	-56.643136	136.945156	NaN	122.003260
-53.653184	-68.550348	NaN	-50.945462	14.897164	NaN	-2.707722
-73.450082	-40.005434	NaN	-53.393531	-33.444648	NaN	-20.056551
-461.253097	-5.418396	NaN	-10.114068	-455.834700	NaN	-451.139029
55.337340	-8.317719	NaN	18.164905	63.655059	NaN	37.172435
48.321259	22.494542	NaN	20.731786	25.826717	NaN	27.589473
41.670715	19.475563	NaN	30.861798	22.195152	NaN	10.808916
-26.803784	20.807627	NaN	24.479804	-47.611411	NaN	-51.283588
-57.018111	14.695114	NaN	20.770920	-71.713225	NaN	-77.789031
60.642931	17.211051	NaN	24.685878	43.431880	NaN	35.957053
-21.156666	4.395042	NaN	10.064532	-25.551708	NaN	-31.221198
-145.060359	7.364365	NaN	-2.686658	-152.424725	NaN	-142.373701
-55.744537	19.625421	NaN	34.357525	-75.369958	NaN	-90.102062
40.512208	-15.503552	NaN	5.000018	56.015760	NaN	35.512190
13.863394	10.471135	NaN	21.710913	3.392259	NaN	-7.847519
-250.170986	-52.996356	NaN	-36.571098	-197.174630	NaN	-213.599888
63.486588	-15.105576	NaN	-4.761418	78.592164	NaN	68.248006
-170.150303	-67.489618	NaN	-49.768772	-102.660685	NaN	-120.381531
81.271830	-6.898262	NaN	-0.147915	88.170092	NaN	81.419745
30.770562	13.965383	NaN	24.513113	16.805179	NaN	6.257449
-10.527572	-96.056638	NaN	-83.985419	85.529066	NaN	73.457847
19.424777	-103.187059	NaN	-96.135325	122.611836	NaN	115.560102
62.161455	-10.370898	NaN	-17.024160	72.532353	NaN	79.185616
33.201681	-6.709755	NaN	-9.311572	39.911436	NaN	42.513253
-129.748675	23.631318	NaN	28.123398	-153.379992	NaN	-157.872073
-19.750340	5.093995	NaN	-2.921453	-24.844335	NaN	-16.828887
47.006047	-7.320223	NaN	8.888974	54.326270	NaN	38.117074
-17.363792	-18.668435	NaN	1.876989	1.304643	NaN	-19.240780
85.557264	-39.078345	NaN	-28.240059	124.635609	NaN	113.797323
21.876692	9.541975	NaN	3.724542	12.334716	NaN	18.152150
-0.057396	-46.158548	NaN	-38.278127	46.101152	NaN	38.220731
24.277756	-70.209084	NaN	-48.514445	94.486840	NaN	72.792201
33.480394	0.290545	NaN	8.033703	33.189849	NaN	25.446691
-52.646997	-52.571820	NaN	-47.459260	-0.075177	NaN	-5.187737
-99.390832	28.213108	NaN	35.644846	-127.603940	NaN	-135.035678
-59.725010	-15.698667	NaN	-25.172126	-44.026343	NaN	-34.552883
20.542647	-33.347073	NaN	-51.958088	53.889719	NaN	72.500734
-137.464626	14.800163	NaN	9.200147	-152.264790	NaN	-146.664773
-64.524713	-9.228496	NaN	23.812985	-55.296217	NaN	-88.337698
-52.070597	11.064946	NaN	8.826325	-63.135542	NaN	-60.896922
33.548320	12.364192	NaN	24.526281	21.184129	NaN	9.022040
-102.944652	-32.169916	NaN	-21.950901	-70.774736	NaN	-80.993751
21.675974	36.913950	NaN	53.370111	-15.237976	NaN	-31.694137
39.877214	5.249948	NaN	16.501255	34.627265	NaN	23.375959
-75.196830	-40.676708	NaN	-27.983399	-34.520122	NaN	-47.213431
18.752091	-107.695571	NaN	-93.195998	126.447662	NaN	111.948088
-17.677444	3.740868	NaN	17.423472	-21.418312	NaN	-35.100916
-5.928668	6.289496	NaN	-6.768445	-12.218164	NaN	0.839777
-15.023266	-39.445513	NaN	-29.141570	24.422247	NaN	14.118305
-81.784317	15.281318	NaN	25.997598	-97.065635	NaN	-107.781915
65.151101	-21.708799	NaN	-1.881413	86.859900	NaN	67.032513
-90.505546	-42.834578	NaN	-30.408942	-47.670968	NaN	-60.096604
72.442550	-13.982645	NaN	-7.812099	86.425195	NaN	80.254649
-196.442069	-43.149111	NaN	-29.679226	-153.292958	NaN	-166.762843
60.380956	11.730383	NaN	5.623920	48.650573	NaN	54.757036
-20.622169	-46.340536	NaN	-29.582438	25.718367	NaN	8.960269
-52.526071	-41.031678	NaN	-28.504536	-11.494393	NaN	-24.021535
-324.831563	-0.778125	NaN	-5.021847	-324.053438	NaN	-319.809716
-184.056985	-15.429764	NaN	-8.356269	-168.627221	NaN	-175.700716
-75.939042	-17.992609	NaN	-34.513734	-57.946433	NaN	-41.425308
-2.672117	-18.093831	NaN	7.546056	15.421714	NaN	-10.218173
56.782621	-74.720978	NaN	-83.158529	131.503599	NaN	139.941150
51.887120	26.585199	NaN	21.951217	25.301921	NaN	29.935903
33.636418	-33.835062	NaN	-31.138463	67.471480	NaN	64.774881
-16.617350	17.915052	NaN	29.480192	-34.532401	NaN	-46.097542
-316.359268	-17.320719	NaN	-17.456353	-299.038549	NaN	-298.902915
-23.165732	29.077112	NaN	38.532533	-52.242844	NaN	-61.698265
67.403198	3.796994	NaN	11.420379	63.606204	NaN	55.982819
-72.722560	22.892362	NaN	29.748559	-95.614922	NaN	-102.471119
-315.749274	-34.751204	NaN	-30.868403	-280.998070	NaN	-284.880871
-74.211180	6.721918	NaN	21.692408	-80.933098	NaN	-95.903589
29.039812	-44.793518	NaN	-24.312323	73.833329	NaN	53.352135
36.370633	-10.434526	NaN	15.509219	46.805159	NaN	20.861414
42.142119	43.170324	NaN	50.778185	-1.028205	NaN	-8.636066
50.732344	15.772980	NaN	17.957778	34.959363	NaN	32.774566
65.669236	-104.380798	NaN	-115.091614	170.050034	NaN	180.760850
-280.516722	-58.126816	NaN	-43.090580	-222.389907	NaN	-237.426143
-31.289233	-33.986337	NaN	-28.039848	2.697104	NaN	-3.249385
-331.612847	-38.014690	NaN	-11.465791	-293.598156	NaN	-320.147056
55.421543	23.432615	NaN	36.241028	31.988928	NaN	19.180516
-74.892189	-49.851145	NaN	-39.512467	-25.041044	NaN	-35.379722
48.359472	-46.545055	NaN	-77.553139	94.904527	NaN	125.912611
58.442970	-2.140977	NaN	-13.991809	60.583948	NaN	72.434780
-124.678462	-158.299282	NaN	-162.769997	33.620820	NaN	38.091535
21.136318	40.533753	NaN	48.821566	-19.397435	NaN	-27.685248
73.962057	-5.513436	NaN	5.646893	79.475494	NaN	68.315164
-320.709050	34.282040	NaN	40.501916	-354.991090	NaN	-361.210966
24.518463	18.847324	NaN	25.717467	5.671139	NaN	-1.199004
21.282462	-72.850732	NaN	-60.626458	94.133194	NaN	81.908920
-39.759941	-46.970436	NaN	-36.536904	7.210495	NaN	-3.223037
40.484315	21.444229	NaN	38.055526	19.040086	NaN	2.428788
15.403105	-58.414528	NaN	-57.163140	73.817632	NaN	72.566245
38.581576	15.334133	NaN	16.751286	23.247443	NaN	21.830289
-4.550913	37.147047	NaN	48.762493	-41.697960	NaN	-53.313406
-110.701795	-85.276075	NaN	-87.258816	-25.425720	NaN	-23.442980
-139.289426	-66.407002	NaN	-34.491055	-72.882425	NaN	-104.798372
24.695831	13.235768	NaN	4.536765	11.460063	NaN	20.159066
18.094861	34.969728	NaN	42.441097	-16.874867	NaN	-24.346237
13.607119	15.116472	NaN	19.071004	-1.509353	NaN	-5.463885
2.196737	-54.869700	NaN	-40.496251	57.066437	NaN	42.692988
-0.719300	-98.234423	NaN	-68.895571	97.515123	NaN	68.176271
52.131672	2.888741	NaN	1.037680	49.242931	NaN	51.093993
-93.351879	-76.409473	NaN	-79.721951	-16.942406	NaN	-13.629928
-8.392742	-3.806524	NaN	-5.950196	-4.586218	NaN	-2.442545
-23.146262	-6.832452	NaN	11.001717	-16.313810	NaN	-34.147979
51.596630	14.071580	NaN	9.634409	37.525051	NaN	41.962221
36.392445	-44.022591	NaN	-62.977358	80.415036	NaN	99.369804
-421.756646	-54.426387	NaN	-52.965571	-367.330259	NaN	-368.791074
-182.227859	10.558394	NaN	19.453958	-192.786253	NaN	-201.681817
36.326821	-4.932347	NaN	2.262849	41.259167	NaN	34.063972
-38.964717	48.644021	NaN	42.762463	-87.608738	NaN	-81.727180
-232.450905	-26.970301	NaN	-44.553292	-205.480605	NaN	-187.897614
75.805186	25.912959	NaN	29.849290	49.892227	NaN	45.955896
15.978100	-113.684952	NaN	-84.263030	129.663052	NaN	100.241130
-3.073386	-30.186485	NaN	-8.874838	27.113099	NaN	5.801451
-18.122663	33.829578	NaN	44.833567	-51.952241	NaN	-62.956230
1.212943	7.928434	NaN	12.370063	-6.715491	NaN	-11.157120
69.230311	13.507142	NaN	23.188460	55.723169	NaN	46.041851
40.588872	-3.099347	NaN	-2.198837	43.688219	NaN	42.787709
59.023074	3.114148	NaN	4.121608	55.908926	NaN	54.901466
-135.916488	22.529380	NaN	13.033125	-158.445869	NaN	-148.949613
76.479410	-17.728105	NaN	-3.415292	94.207515	NaN	79.894702
66.820848	-22.721397	NaN	-6.279587	89.542244	NaN	73.100434
40.142934	3.221085	NaN	21.216304	36.921849	NaN	18.926630
7.472068	17.534025	NaN	31.733475	-10.061957	NaN	-24.261407
8.830370	-21.833719	NaN	-13.065439	30.664088	NaN	21.895809
20.021824	28.983010	NaN	34.620965	-8.961185	NaN	-14.599141
70.002934	-27.463706	NaN	-27.705052	97.466640	NaN	97.707986
-6.563440	18.275147	NaN	27.990019	-24.838586	NaN	-34.553459
-136.628605	16.679442	NaN	34.673849	-153.308047	NaN	-171.302455
-118.553325	-8.314913	NaN	-6.982754	-110.238412	NaN	-111.570571
-36.374154	-2.837630	NaN	-0.896637	-33.536524	NaN	-35.477517
-42.618546	-42.379412	NaN	-38.025136	-0.239134	NaN	-4.593411
-110.143963	-3.244233	NaN	9.880855	-106.899731	NaN	-120.024818
-10.758215	49.451009	NaN	43.452551	-60.209225	NaN	-54.210766
-138.034414	37.183283	NaN	35.715770	-175.217697	NaN	-173.750184
54.977089	-35.443996	NaN	-32.726498	90.421085	NaN	87.703587
-84.043680	3.409005	NaN	7.567586	-87.452685	NaN	-91.611266
-10.152669	-70.343602	NaN	-54.047583	60.190932	NaN	43.894914
-255.395365	28.935901	NaN	19.274544	-284.331266	NaN	-274.669909
-92.101633	11.359655	NaN	15.383996	-103.461289	NaN	-107.485630
13.233870	2.142812	NaN	0.883944	11.091058	NaN	12.349925
64.219023	32.691351	NaN	42.405358	31.527672	NaN	21.813665
23.275968	-50.663643	NaN	-33.695848	73.939611	NaN	56.971816
-78.061625	-36.410738	NaN	-24.611303	-41.650887	NaN	-53.450322
1.852126	10.151592	NaN	5.268418	-8.299465	NaN	-3.416292
-6.464752	10.333843	NaN	13.444736	-16.798595	NaN	-19.909489
54.146899	-11.825355	NaN	-24.929395	65.972253	NaN	79.076293
-196.246440	-11.950687	NaN	-8.181408	-184.295753	NaN	-188.065031
62.126675	29.360538	NaN	27.460634	32.766137	NaN	34.666041
59.500667	21.603786	NaN	21.293916	37.896881	NaN	38.206752
5.366470	-32.295350	NaN	-25.655623	37.661819	NaN	31.022093
27.141529	-64.710249	NaN	-46.502141	91.851779	NaN	73.643670
26.170675	-12.720445	NaN	-14.481588	38.891121	NaN	40.652263
75.651708	10.706229	NaN	26.848309	64.945479	NaN	48.803400
24.426736	-14.940049	NaN	4.595096	39.366785	NaN	19.831640
38.635458	-23.364270	NaN	-10.081395	61.999728	NaN	48.716854
-27.720264	-64.690042	NaN	-65.705740	36.969778	NaN	37.985476
10.221104	38.782744	NaN	42.200869	-28.561641	NaN	-31.979765
3.417388	-22.718845	NaN	-7.738025	26.136233	NaN	11.155413
-100.603259	4.358923	NaN	1.174534	-104.962182	NaN	-101.777793
78.894432	-54.861667	NaN	-51.369837	133.756099	NaN	130.264269
-48.795002	-60.039388	NaN	-49.628752	11.244386	NaN	0.833749
94.043278	-3.760782	NaN	22.344620	97.804060	NaN	71.698658
-52.614100	30.495244	NaN	32.152717	-83.109344	NaN	-84.766817
-318.267283	-46.778097	NaN	-24.713712	-271.489185	NaN	-293.553570
18.284045	-22.653942	NaN	-19.641644	40.937986	NaN	37.925688
-100.226777	-46.862787	NaN	-11.528545	-53.363990	NaN	-88.698232
56.213478	-19.475780	NaN	-19.290647	75.689258	NaN	75.504125
-8.728720	-3.053934	NaN	-14.964422	-5.674786	NaN	6.235702
10.583219	-13.276447	NaN	2.453091	23.859666	NaN	8.130128
-20.303628	11.092935	NaN	28.256991	-31.396564	NaN	-48.560619
-30.207932	-73.088830	NaN	-70.617546	42.880899	NaN	40.409614
-68.453008	4.550183	NaN	12.810077	-73.003191	NaN	-81.263084
-252.624236	-10.773864	NaN	-13.508070	-241.850372	NaN	-239.116166
69.481091	5.199043	NaN	14.313929	64.282048	NaN	55.167162
-14.277772	-18.095267	NaN	5.543761	3.817495	NaN	-19.821533
-15.389279	-114.294482	NaN	-124.909690	98.905203	NaN	109.520411
65.614403	-26.726574	NaN	-31.480045	92.340977	NaN	97.094448
-48.337853	-11.984789	NaN	10.923292	-36.353064	NaN	-59.261145
38.484254	8.362775	NaN	10.120018	30.121479	NaN	28.364236
-99.759561	-29.546944	NaN	-17.388697	-70.212617	NaN	-82.370864
-52.391454	-33.948875	NaN	-42.930286	-18.442579	NaN	-9.461168
54.995512	25.375016	NaN	7.783681	29.620496	NaN	47.211831
-14.834222	37.210563	NaN	29.053793	-52.044785	NaN	-43.888016
65.237348	-34.597132	NaN	-24.087005	99.834480	NaN	89.324353
43.761001	-82.273642	NaN	-57.277069	126.034643	NaN	101.038070
14.991143	18.139118	NaN	35.244276	-3.147975	NaN	-20.253133
-5.348979	-21.916909	NaN	7.181934	16.567931	NaN	-12.530913
-88.753315	-20.592563	NaN	-16.625003	-68.160752	NaN	-72.128311
22.454561	20.170608	NaN	22.229470	2.283954	NaN	0.225092
28.964799	11.128286	NaN	11.980807	17.836513	NaN	16.983992
20.010092	20.027099	NaN	29.296950	-0.017007	NaN	-9.286858
16.638923	18.432570	NaN	1.870299	-1.793647	NaN	14.768624
-45.602041	22.441051	NaN	37.797481	-68.043092	NaN	-83.399523
38.518026	-46.333552	NaN	-39.541687	84.851578	NaN	78.059713
-30.735374	-17.694382	NaN	-31.763019	-13.040991	NaN	1.027646
-46.766298	6.963620	NaN	1.469584	-53.729918	NaN	-48.235882
-114.546443	-54.350599	NaN	-36.325739	-60.195844	NaN	-78.220704
14.341357	-75.829444	NaN	-65.781389	90.170801	NaN	80.122746
21.476972	-21.429756	NaN	-16.397830	42.906728	NaN	37.874802
-116.177890	-17.322474	NaN	-12.513016	-98.855416	NaN	-103.664874
-358.674614	-108.855274	NaN	-112.792353	-249.819340	NaN	-245.882261
-87.478653	25.331959	NaN	33.601240	-112.810612	NaN	-121.079893
74.888126	-55.296151	NaN	-22.305701	130.184278	NaN	97.193827
-50.377981	22.906980	NaN	29.983409	-73.284961	NaN	-80.361390
44.076276	32.038678	NaN	45.358249	12.037598	NaN	-1.281973
45.679708	-33.669948	NaN	-39.741491	79.349656	NaN	85.421199
27.963511	1.902002	NaN	-7.267906	26.061509	NaN	35.231417
-128.560618	15.829954	NaN	19.458026	-144.390572	NaN	-148.018644
-4.502375	-6.324572	NaN	-4.997972	1.822197	NaN	0.495596
-76.575073	-5.164020	NaN	2.608217	-71.411053	NaN	-79.183289
31.287249	-54.221568	NaN	-32.105417	85.508817	NaN	63.392665
-170.484196	19.122204	NaN	36.470393	-189.606400	NaN	-206.954589
81.453416	-46.395378	NaN	-43.296949	127.848794	NaN	124.750365
-111.416966	-137.627852	NaN	-120.276607	26.210886	NaN	8.859641
8.753689	17.413759	NaN	26.471291	-8.660070	NaN	-17.717602
57.669549	-26.479010	NaN	-20.793571	84.148559	NaN	78.463120
62.681822	-40.475495	NaN	-23.988593	103.157317	NaN	86.670415
61.075345	-51.575041	NaN	-45.859403	112.650386	NaN	106.934747
-17.614557	-34.514311	NaN	-13.055670	16.899754	NaN	-4.558886
14.937250	-4.030331	NaN	8.616816	18.967582	NaN	6.320434
7.809491	-2.983028	NaN	1.629186	10.792519	NaN	6.180305
-83.271012	10.389122	NaN	30.757720	-93.660134	NaN	-114.028732
21.408353	-19.378658	NaN	-15.330374	40.787011	NaN	36.738728
37.501941	-11.602263	NaN	2.670914	49.104204	NaN	34.831026
24.776410	-70.080327	NaN	-48.933827	94.856738	NaN	73.710238
-25.928292	11.661878	NaN	5.772034	-37.590169	NaN	-31.700326
82.947411	-74.729809	NaN	-56.672472	157.677221	NaN	139.619883
23.521772	18.274411	NaN	30.704226	5.247361	NaN	-7.182454
-24.156573	-46.774282	NaN	-21.910080	22.617709	NaN	-2.246492
-188.517506	-26.853602	NaN	-22.512794	-161.663905	NaN	-166.004713
23.203121	23.019074	NaN	18.548251	0.184047	NaN	4.654870
18.051028	-20.118807	NaN	-16.212269	38.169835	NaN	34.263297
17.155146	7.578224	NaN	-6.480633	9.576922	NaN	23.635779
29.797243	-40.602318	NaN	-23.436708	70.399562	NaN	53.233951
28.564908	-21.641603	NaN	-13.239266	50.206512	NaN	41.804174
-154.901397	-37.073122	NaN	-8.475157	-117.828275	NaN	-146.426239
11.333939	-70.632625	NaN	-51.636211	81.966564	NaN	62.970150
-73.600791	-23.051413	NaN	5.506368	-50.549378	NaN	-79.107159
32.574153	24.725317	NaN	26.461150	7.848836	NaN	6.113003
6.828999	-7.413514	NaN	-28.136858	14.242513	NaN	34.965857
-19.951443	48.979166	NaN	55.551747	-68.930609	NaN	-75.503190
-155.909716	-57.546455	NaN	-66.909829	-98.363260	NaN	-88.999887
-306.281799	32.156350	NaN	38.590730	-338.438148	NaN	-344.872528
11.143586	-18.999245	NaN	-28.805395	30.142831	NaN	39.948981
81.263912	-33.286890	NaN	-14.594418	114.550802	NaN	95.858330
11.174320	-21.039495	NaN	-11.898359	32.213815	NaN	23.072679
-328.511713	-8.447717	NaN	-3.149832	-320.063995	NaN	-325.361881
28.252521	-2.056097	NaN	-14.386219	30.308618	NaN	42.638740
62.979337	-55.192370	NaN	-21.167713	118.171707	NaN	84.147050
13.952518	14.973814	NaN	24.492528	-1.021296	NaN	-10.540010
-6.123479	-10.178190	NaN	-4.280484	4.054711	NaN	-1.842995
-159.538844	12.135418	NaN	14.197110	-171.674262	NaN	-173.735954
-39.412968	-1.226917	NaN	5.199040	-38.186051	NaN	-44.612008
25.859797	-48.852353	NaN	-36.281415	74.712150	NaN	62.141212
-128.966184	-11.853756	NaN	1.564974	-117.112428	NaN	-130.531158
-62.641153	-119.829446	NaN	-71.464932	57.188293	NaN	8.823779
-349.732221	-61.847036	NaN	-47.427953	-287.885184	NaN	-302.304268
50.329382	-36.870126	NaN	-37.556546	87.199508	NaN	87.885928
35.132941	3.246784	NaN	-1.170544	31.886157	NaN	36.303486
13.888757	3.579732	NaN	1.627801	10.309025	NaN	12.260956
-123.475354	-19.986153	NaN	-22.526637	-103.489202	NaN	-100.948718
-13.950955	6.395852	NaN	24.356721	-20.346808	NaN	-38.307676
-38.217392	19.752605	NaN	27.119701	-57.969997	NaN	-65.337093
-14.362604	-85.692031	NaN	-80.582442	71.329426	NaN	66.219838
58.230212	-16.154421	NaN	-0.804931	74.384633	NaN	59.035143
-109.447181	-50.119734	NaN	-40.583295	-59.327446	NaN	-68.863886
-18.045718	7.329537	NaN	18.401385	-25.375255	NaN	-36.447103
31.695831	-58.360793	NaN	-37.867193	90.056624	NaN	69.563024
76.289585	-58.971425	NaN	-32.160678	135.261011	NaN	108.450263
85.320231	2.764411	NaN	4.616627	82.555820	NaN	80.703604
-17.441868	26.001278	NaN	35.996605	-43.443146	NaN	-53.438473
-89.614198	-24.966859	NaN	-28.304831	-64.647339	NaN	-61.309368
53.907799	-51.660647	NaN	-41.347075	105.568446	NaN	95.254874
-4.495770	26.339743	NaN	33.298778	-30.835514	NaN	-37.794548
-119.838104	-19.959895	NaN	-10.436356	-99.878209	NaN	-109.401748
-60.054662	40.269310	NaN	36.360546	-100.323972	NaN	-96.415208
57.894413	-52.987016	NaN	-51.435435	110.881429	NaN	109.329848
43.659677	-4.298860	NaN	10.868066	47.958537	NaN	32.791611
39.024200	-58.969090	NaN	-54.262914	97.993291	NaN	93.287114
-5.314054	40.356184	NaN	43.176940	-45.670238	NaN	-48.490994
29.799288	-52.678377	NaN	-27.914774	82.477666	NaN	57.714062
52.471602	17.076301	NaN	23.138099	35.395301	NaN	29.333504
-189.359029	-8.621652	NaN	-8.020792	-180.737377	NaN	-181.338238
-163.319373	-31.036064	NaN	-31.546275	-132.283309	NaN	-131.773098
-115.603517	-12.964379	NaN	-20.003456	-102.639138	NaN	-95.600061
-230.414794	-42.033025	NaN	-23.888498	-188.381769	NaN	-206.526295
35.252995	-20.245686	NaN	-13.089158	55.498681	NaN	48.342153
29.548230	25.037627	NaN	45.144387	4.510603	NaN	-15.596157
27.683852	-21.825531	NaN	-27.696793	49.509383	NaN	55.380646
32.828173	-8.995482	NaN	-0.212918	41.823654	NaN	33.041091
13.299728	-26.653251	NaN	-19.559751	39.952979	NaN	32.859479
-74.746653	-13.722082	NaN	-31.223511	-61.024570	NaN	-43.523142
34.105817	-40.469272	NaN	-41.281297	74.575089	NaN	75.387114
15.452138	-61.227653	NaN	-27.443424	76.679791	NaN	42.895562
11.018838	-41.212174	NaN	-35.624432	52.231012	NaN	46.643270
-80.510308	-14.593897	NaN	-0.852899	-65.916412	NaN	-79.657410
-23.253916	-10.430139	NaN	-25.933750	-12.823777	NaN	2.679834
29.210657	3.031813	NaN	12.701591	26.178844	NaN	16.509066
-175.213858	-2.939465	NaN	-7.812262	-172.274393	NaN	-167.401596
-31.729797	-72.383884	NaN	-60.893354	40.654087	NaN	29.163557
15.771820	5.589715	NaN	12.527291	10.182105	NaN	3.244529
21.679274	-38.421875	NaN	-14.250781	60.101149	NaN	35.930055
-23.856731	-9.140693	NaN	7.325900	-14.716039	NaN	-31.182632
42.156099	8.304508	NaN	21.870745	33.851592	NaN	20.285354
4.107629	-4.162708	NaN	-1.280955	8.270336	NaN	5.388584
-144.891793	-101.454125	NaN	-69.142227	-43.437668	NaN	-75.749566
-69.599500	-25.408633	NaN	-12.287750	-44.190867	NaN	-57.311750
-72.173781	-28.599776	NaN	-27.696160	-43.574006	NaN	-44.477622
53.664675	-0.924052	NaN	-1.866138	54.588727	NaN	55.530814
80.108040	-98.213936	NaN	-58.817798	178.321976	NaN	138.925838
80.995520	-10.268895	NaN	-19.718482	91.264414	NaN	100.714002
-18.202533	26.305216	NaN	12.199659	-44.507748	NaN	-30.402192
49.126573	2.340825	NaN	24.284602	46.785749	NaN	24.841971
60.964173	-92.823464	NaN	-87.288849	153.787637	NaN	148.253022
-95.850987	-10.625356	NaN	-3.264669	-85.225631	NaN	-92.586318
-125.807757	-12.388859	NaN	-9.450767	-113.418898	NaN	-116.356989
-15.268200	-26.418932	NaN	-24.044549	11.150733	NaN	8.776349
-79.984270	-12.813530	NaN	-6.285343	-67.170740	NaN	-73.698927
-108.279881	1.216259	NaN	-2.526277	-109.496140	NaN	-105.753605
-33.726390	-10.210080	NaN	2.419572	-23.516310	NaN	-36.145963
-160.864158	-15.083972	NaN	7.301029	-145.780186	NaN	-168.165187
15.440190	31.354574	NaN	28.162437	-15.914384	NaN	-12.722247
66.073804	12.044523	NaN	26.745982	54.029280	NaN	39.327821
48.301323	1.948143	NaN	-5.669373	46.353180	NaN	53.970696
-76.266956	-5.852800	NaN	5.161693	-70.414156	NaN	-81.428649
-31.359043	-1.842827	NaN	18.097582	-29.516216	NaN	-49.456625
56.553529	7.370639	NaN	19.990134	49.182890	NaN	36.563395
-26.511834	-28.383596	NaN	-18.401531	1.871763	NaN	-8.110302
67.190040	-1.623378	NaN	18.956098	68.813418	NaN	48.233942
-44.930021	22.095899	NaN	27.703522	-67.025920	NaN	-72.633543
-11.970721	-28.103630	NaN	-29.537550	16.132909	NaN	17.566829
44.947981	-67.120466	NaN	-51.496747	112.068447	NaN	96.444727
-57.160401	8.381927	NaN	10.122134	-65.542329	NaN	-67.282535
-16.236544	42.610136	NaN	52.641084	-58.846680	NaN	-68.877628
-69.759451	23.964914	NaN	30.525587	-93.724365	NaN	-100.285038
8.651423	-9.408316	NaN	-5.205115	18.059739	NaN	13.856538
-27.905877	25.157391	NaN	28.000818	-53.063268	NaN	-55.906695
8.397305	8.926235	NaN	24.619857	-0.528931	NaN	-16.222552
60.466240	17.050118	NaN	10.308163	43.416123	NaN	50.158078
61.888658	37.801410	NaN	52.176060	24.087249	NaN	9.712599
-296.543694	2.275510	NaN	4.731688	-298.819204	NaN	-301.275382
-164.637470	-28.621260	NaN	-10.188244	-136.016210	NaN	-154.449226
-181.274757	-49.609585	NaN	-36.267941	-131.665171	NaN	-145.006816
-31.080281	-47.067468	NaN	-50.440744	15.987187	NaN	19.360463
-108.707043	-20.808542	NaN	-15.734098	-87.898501	NaN	-92.972944
29.482278	4.022091	NaN	21.231115	25.460187	NaN	8.251163
-348.656737	-1.212505	NaN	4.995746	-347.444232	NaN	-353.652483
13.723870	5.403972	NaN	15.663032	8.319898	NaN	-1.939162
-233.135910	0.749418	NaN	-1.268810	-233.885328	NaN	-231.867100
25.300195	21.011990	NaN	36.196611	4.288204	NaN	-10.896417
-17.448921	-8.125601	NaN	-7.081276	-9.323320	NaN	-10.367645
26.154065	-78.661913	NaN	-41.328222	104.815979	NaN	67.482287
-12.881276	34.557787	NaN	50.464491	-47.439064	NaN	-63.345767
-43.218972	26.854910	NaN	31.585447	-70.073882	NaN	-74.804419
55.152949	-116.677084	NaN	-96.318704	171.830032	NaN	151.471653
40.626722	-69.370233	NaN	-53.942124	109.996956	NaN	94.568847
-75.772302	34.631722	NaN	50.097983	-110.404024	NaN	-125.870285
72.392105	58.617521	NaN	59.388345	13.774583	NaN	13.003760
42.769493	39.032293	NaN	31.524314	3.737200	NaN	11.245179
11.097677	-26.164100	NaN	-23.764909	37.261777	NaN	34.862586
6.726104	13.492036	NaN	14.430662	-6.765932	NaN	-7.704558
-51.025424	-13.247262	NaN	-8.003338	-37.778162	NaN	-43.022086
23.353455	-141.574791	NaN	-59.105344	164.928246	NaN	82.458799
33.223168	0.867629	NaN	1.100338	32.355539	NaN	32.122830
54.570292	-4.618489	NaN	-9.238911	59.188781	NaN	63.809203
36.656856	-13.345406	NaN	-4.542760	50.002262	NaN	41.199615
58.940485	20.587809	NaN	17.515959	38.352675	NaN	41.424526
36.238459	11.175064	NaN	23.384913	25.063395	NaN	12.853546
38.759917	-31.208187	NaN	-13.336630	69.968104	NaN	52.096547
0.677770	-8.554775	NaN	16.692367	9.232545	NaN	-16.014596
-129.368497	2.081052	NaN	1.012286	-131.449549	NaN	-130.380783
23.719520	-56.981144	NaN	-80.558903	80.700664	NaN	104.278424
50.781846	-6.606895	NaN	3.451382	57.388741	NaN	47.330464
32.590074	5.791306	NaN	15.595522	26.798768	NaN	16.994553
-24.037053	-40.330209	NaN	-46.718853	16.293155	NaN	22.681800
61.095884	5.919848	NaN	8.525051	55.176036	NaN	52.570833
-38.796624	-19.199384	NaN	-1.985016	-19.597241	NaN	-36.811609
23.425748	-22.005131	NaN	-25.798108	45.430879	NaN	49.223856
71.394314	2.591325	NaN	24.051020	68.802989	NaN	47.343293
-59.106340	-26.762054	NaN	-15.021376	-32.344285	NaN	-44.084964
52.148625	14.666315	NaN	32.173666	37.482311	NaN	19.974960
49.067582	-71.976149	NaN	-57.046005	121.043731	NaN	106.113588
-81.531404	-45.711359	NaN	-32.665578	-35.820045	NaN	-48.865826
50.644473	-31.949159	NaN	-16.414944	82.593632	NaN	67.059416
-71.206059	-1.442472	NaN	-0.571208	-69.763587	NaN	-70.634851
25.919596	30.009856	NaN	42.998476	-4.090260	NaN	-17.078880
-25.595668	8.396898	NaN	4.885039	-33.992566	NaN	-30.480708
-59.384787	-27.060176	NaN	-1.340394	-32.324611	NaN	-58.044393
-52.071648	-45.173545	NaN	-35.315156	-6.898103	NaN	-16.756492
-25.115173	-11.125314	NaN	-3.600595	-13.989859	NaN	-21.514577
-33.759861	9.581661	NaN	6.583321	-43.341522	NaN	-40.343182
-20.657853	31.954919	NaN	39.289412	-52.612772	NaN	-59.947266
27.431303	-37.053723	NaN	-11.912942	64.485026	NaN	39.344246
-293.584504	-39.147771	NaN	-24.944522	-254.436732	NaN	-268.639982
50.586531	-0.771351	NaN	-3.861617	51.357881	NaN	54.448148
-76.033805	-22.674634	NaN	-18.397241	-53.359172	NaN	-57.636565
83.068405	11.192267	NaN	17.093739	71.876138	NaN	65.974666
-10.862829	-70.458165	NaN	-67.639654	59.595336	NaN	56.776825
-163.050415	6.477206	NaN	1.593311	-169.527620	NaN	-164.643726
29.036553	23.131586	NaN	29.618771	5.904967	NaN	-0.582218
-14.186959	0.102355	NaN	21.148700	-14.289314	NaN	-35.335659
-463.520954	42.955955	NaN	42.868229	-506.476908	NaN	-506.389182
19.710500	-60.165324	NaN	-62.301976	79.875824	NaN	82.012477
35.994078	7.606564	NaN	23.090251	28.387514	NaN	12.903828
-35.141815	8.214183	NaN	16.595027	-43.355997	NaN	-51.736841
66.375280	-22.191803	NaN	-7.118389	88.567084	NaN	73.493669
-96.765302	-77.110126	NaN	-78.226616	-19.655176	NaN	-18.538685
-65.921675	2.668261	NaN	19.084097	-68.589935	NaN	-85.005771
-72.948592	8.503482	NaN	8.625069	-81.452075	NaN	-81.573661
28.952640	-5.774324	NaN	3.504608	34.726965	NaN	25.448032
35.217178	-2.401655	NaN	8.723183	37.618833	NaN	26.493996
28.772564	33.410593	NaN	36.850212	-4.638029	NaN	-8.077648
28.885616	-9.842296	NaN	-18.018362	38.727912	NaN	46.903978
35.599343	10.538956	NaN	22.379238	25.060388	NaN	13.220105
55.855114	-56.404950	NaN	-47.001666	112.260064	NaN	102.856780
-13.266350	-1.124866	NaN	-0.244848	-12.141483	NaN	-13.021501
52.069349	-34.879791	NaN	-39.480903	86.949140	NaN	91.550252
-14.492845	-15.980964	NaN	-5.928059	1.488118	NaN	-8.564786
56.313898	-24.815316	NaN	0.824015	81.129215	NaN	55.489884
-55.209301	-114.523026	NaN	-121.721613	59.313725	NaN	66.512312
-235.382534	2.533230	NaN	8.853932	-237.915764	NaN	-244.236466
30.786771	-37.389562	NaN	-15.568825	68.176333	NaN	46.355596
-84.120018	-7.378317	NaN	-3.903671	-76.741701	NaN	-80.216347
-101.604891	-61.056330	NaN	-64.646354	-40.548560	NaN	-36.958537
-96.206883	-36.456488	NaN	-59.942295	-59.750395	NaN	-36.264588
-127.044999	27.511232	NaN	38.458679	-154.556231	NaN	-165.503678
-37.041011	5.625297	NaN	10.550171	-42.666308	NaN	-47.591182
54.744416	24.320389	NaN	15.961287	30.424027	NaN	38.783129
-93.973449	-92.194796	NaN	-68.844644	-1.778654	NaN	-25.128805
22.786390	-7.495200	NaN	-6.173250	30.281590	NaN	28.959640
-173.124850	-66.405469	NaN	-29.657946	-106.719381	NaN	-143.466904
13.548362	-18.252680	NaN	5.933642	31.801042	NaN	7.614720
-44.986544	-6.374584	NaN	-8.384677	-38.611960	NaN	-36.601867
13.632106	9.584790	NaN	20.718257	4.047316	NaN	-7.086151
-60.107198	17.219124	NaN	16.841254	-77.326322	NaN	-76.948452
4.055731	-26.486312	NaN	-12.296191	30.542042	NaN	16.351921
41.328912	29.120719	NaN	33.000440	12.208194	NaN	8.328472
-30.385918	5.939462	NaN	10.071042	-36.325379	NaN	-40.456960
-37.555569	14.596901	NaN	21.341171	-52.152470	NaN	-58.896741
24.752053	24.294213	NaN	27.216614	0.457840	NaN	-2.464561
68.926538	24.133643	NaN	30.803114	44.792895	NaN	38.123424
6.763938	-27.999033	NaN	-13.851022	34.762971	NaN	20.614961
56.730629	-74.655566	NaN	-54.739617	131.386195	NaN	111.470247
-105.088414	-36.497875	NaN	-34.142243	-68.590539	NaN	-70.946171
-107.960147	-76.173155	NaN	-75.739575	-31.786992	NaN	-32.220572
-67.836359	-52.752091	NaN	-55.000490	-15.084268	NaN	-12.835869
-16.153140	24.916431	NaN	31.096528	-41.069571	NaN	-47.249668
61.516086	-45.494115	NaN	-35.764364	107.010201	NaN	97.280450
33.034280	-11.857890	NaN	3.724504	44.892170	NaN	29.309777
-277.945002	-8.349779	NaN	3.367642	-269.595223	NaN	-281.312644
9.021958	-48.644174	NaN	-40.774433	57.666132	NaN	49.796391
-31.999731	-37.414643	NaN	-22.109120	5.414912	NaN	-9.890611
-25.625711	-9.170572	NaN	9.724313	-16.455139	NaN	-35.350024
63.215526	3.380834	NaN	16.927381	59.834692	NaN	46.288145
73.846693	25.675076	NaN	26.075319	48.171616	NaN	47.771374
-30.190806	19.606285	NaN	33.656022	-49.797091	NaN	-63.846828
46.773136	-8.268369	NaN	-2.488656	55.041505	NaN	49.261792
-229.204608	1.347645	NaN	-2.177450	-230.552252	NaN	-227.027157
14.129678	-43.142642	NaN	-43.101806	57.272320	NaN	57.231484
-22.320948	28.634818	NaN	32.374683	-50.955766	NaN	-54.695632
-91.767954	-12.824500	NaN	-7.520113	-78.943454	NaN	-84.247841
-246.349244	4.851223	NaN	21.364687	-251.200468	NaN	-267.713931
39.181385	3.588328	NaN	13.428649	35.593057	NaN	25.752736
-131.406775	7.728653	NaN	24.131774	-139.135428	NaN	-155.538549
-45.664497	-28.894818	NaN	-9.378068	-16.769678	NaN	-36.286429
74.431192	-33.162084	NaN	-47.863699	107.593276	NaN	122.294891
-414.076352	-58.092887	NaN	-48.442745	-355.983465	NaN	-365.633608
-20.816494	-52.699450	NaN	-49.236157	31.882956	NaN	28.419663
-105.128900	11.726017	NaN	16.885117	-116.854917	NaN	-122.014017
-40.923252	38.916914	NaN	33.037290	-79.840166	NaN	-73.960543
5.987721	32.608070	NaN	41.331074	-26.620349	NaN	-35.343353
24.501893	-20.470162	NaN	-4.386658	44.972055	NaN	28.888550
-51.503866	-17.958578	NaN	-15.113312	-33.545288	NaN	-36.390554
-63.594569	-53.509815	NaN	-37.346632	-10.084754	NaN	-26.247937
-56.103635	15.924537	NaN	23.314377	-72.028172	NaN	-79.418012
74.120962	12.076998	NaN	26.787282	62.043965	NaN	47.333681
12.468208	30.192674	NaN	41.627682	-17.724466	NaN	-29.159474
-15.952134	-73.694455	NaN	-47.156868	57.742321	NaN	31.204734
29.453856	16.141267	NaN	21.360355	13.312590	NaN	8.093501
-100.866006	-17.677974	NaN	0.852304	-83.188032	NaN	-101.718310
-186.899190	-59.558548	NaN	-14.266579	-127.340642	NaN	-172.632611
15.740901	13.659397	NaN	1.131619	2.081504	NaN	14.609282
-31.178309	25.429785	NaN	40.990185	-56.608095	NaN	-72.168495
64.083760	10.050776	NaN	17.433906	54.032985	NaN	46.649855
9.079605	0.398428	NaN	18.519710	8.681177	NaN	-9.440105
-22.716495	-9.687991	NaN	12.225556	-13.028504	NaN	-34.942051
32.218247	-44.512199	NaN	-46.274611	76.730447	NaN	78.492858
-2.572916	11.090260	NaN	12.664767	-13.663176	NaN	-15.237683
-1.103570	-19.320823	NaN	9.583978	18.217253	NaN	-10.687548
41.553542	26.069474	NaN	37.830702	15.484068	NaN	3.722840
-20.791710	-51.068072	NaN	-33.472420	30.276362	NaN	12.680711
43.836930	28.004706	NaN	33.974348	15.832224	NaN	9.862582
31.302366	-8.853207	NaN	-9.072391	40.155573	NaN	40.374757
-605.154798	27.216955	NaN	27.397111	-632.371754	NaN	-632.551910
59.673865	-76.208205	NaN	-69.066971	135.882069	NaN	128.740836
-137.006656	29.264280	NaN	17.941598	-166.270936	NaN	-154.948254
23.242139	-12.683068	NaN	-15.053278	35.925207	NaN	38.295417
81.005884	20.229259	NaN	19.063502	60.776625	NaN	61.942382
59.566616	23.349374	NaN	27.098007	36.217242	NaN	32.468609
67.435657	4.075500	NaN	12.086531	63.360157	NaN	55.349126
73.677869	-5.987640	NaN	-4.664545	79.665509	NaN	78.342413
46.651809	-138.824127	NaN	-114.735541	185.475936	NaN	161.387351
33.166566	-13.524848	NaN	-4.301885	46.691413	NaN	37.468450
5.666492	-33.306372	NaN	-31.578393	38.972864	NaN	37.244885
-80.238717	40.091854	NaN	46.854878	-120.330572	NaN	-127.093596
29.251457	-12.392174	NaN	-16.801811	41.643631	NaN	46.053268
-114.356038	-74.270488	NaN	-60.322578	-40.085551	NaN	-54.033460
-48.579707	16.396384	NaN	15.862016	-64.976091	NaN	-64.441723
59.598529	-7.835693	NaN	-0.699231	67.434223	NaN	60.297760
-33.046237	-18.820286	NaN	-17.516790	-14.225951	NaN	-15.529447
-4.648087	-2.141796	NaN	4.124870	-2.506291	NaN	-8.772956
4.392307	-22.365046	NaN	-11.617308	26.757353	NaN	16.009615
55.630233	-82.727874	NaN	-56.308574	138.358108	NaN	111.938807
-24.915265	11.386258	NaN	19.368969	-36.301523	NaN	-44.284234
33.749108	16.628854	NaN	27.856972	17.120254	NaN	5.892136
56.998962	-13.590064	NaN	0.618817	70.589026	NaN	56.380145
7.258376	13.026710	NaN	20.873874	-5.768335	NaN	-13.615498
45.462759	-68.697685	NaN	-75.147605	114.160445	NaN	120.610364
-149.069734	-21.792623	NaN	-21.189563	-127.277111	NaN	-127.880171
-155.243595	-39.021827	NaN	-44.522287	-116.221768	NaN	-110.721308
27.653236	-53.217131	NaN	-47.733743	80.870366	NaN	75.386979
43.276149	13.490017	NaN	18.481903	29.786131	NaN	24.794245
-1.162771	28.166452	NaN	37.265103	-29.329223	NaN	-38.427874
-6.592341	19.164210	NaN	24.071447	-25.756551	NaN	-30.663787
27.258797	26.798283	NaN	27.000194	0.460513	NaN	0.258603
-26.179822	16.998209	NaN	19.402796	-43.178031	NaN	-45.582617
-110.274154	3.378951	NaN	-0.511238	-113.653105	NaN	-109.762917
-74.644532	2.513548	NaN	15.522331	-77.158080	NaN	-90.166863
2.555458	-64.587758	NaN	-38.292732	67.143216	NaN	40.848190
-58.684032	22.095543	NaN	27.595044	-80.779574	NaN	-86.279075
8.235833	-66.529288	NaN	-66.169476	74.765121	NaN	74.405310
-18.604623	2.387111	NaN	21.611513	-20.991734	NaN	-40.216137
46.639440	-12.809722	NaN	5.628394	59.449161	NaN	41.011046
-22.093257	11.293237	NaN	14.254749	-33.386494	NaN	-36.348007
