# Supplementary material for: Combined Influences of Model Choice, Data Quality, and Data Quantity When Estimating Population Trends
Source: PLoS One. 2015 Jul 15;10(7):e0132255. doi: 10.1371/journal.pone.0132255 (PMC4503393; doi:10.1371/journal.pone.0132255)
Supplement: S1 Dataset — Files are organized by model type and by the input lambda value. (ZIP) [file pone.0132255.s002.zip › Hypothetical LH/sims_lambda_0_9/simulationOutput_0.9_0_0.5_0_30.xls]

Percent_Decline_True	Median_Percent_Decline_Matrix	Median_Percent_Decline_Matrix_stable	Median_Percent_Decline_Scalar	Difference_True_Matrix	Difference_True_Matrix_Stable	Difference_True_Scalar
-11.610441	35.375840	NaN	38.506277	-46.986280	NaN	-50.116718
70.639977	80.975862	NaN	80.690196	-10.335886	NaN	-10.050220
80.186156	66.334037	NaN	74.896872	13.852119	NaN	5.289284
80.188357	66.634846	NaN	71.589711	13.553510	NaN	8.598645
86.927561	58.368956	NaN	63.689117	28.558606	NaN	23.238445
46.615183	76.945237	NaN	74.519245	-30.330054	NaN	-27.904062
87.980460	66.848712	NaN	74.382957	21.131748	NaN	13.597504
82.946551	70.914399	NaN	69.946605	12.032152	NaN	12.999946
44.867926	81.239840	NaN	81.746879	-36.371914	NaN	-36.878954
36.263679	68.673798	NaN	65.410509	-32.410119	NaN	-29.146830
52.898650	48.654582	NaN	58.895530	4.244069	NaN	-5.996880
85.078098	52.244084	NaN	58.135997	32.834014	NaN	26.942101
55.310162	71.362350	NaN	70.273393	-16.052188	NaN	-14.963230
50.285723	76.595269	NaN	80.196922	-26.309545	NaN	-29.911199
90.256819	65.591303	NaN	64.530367	24.665516	NaN	25.726452
86.681979	77.106726	NaN	79.322491	9.575253	NaN	7.359488
31.164862	81.319840	NaN	82.647913	-50.154978	NaN	-51.483052
88.170320	50.467230	NaN	58.357943	37.703091	NaN	29.812378
89.349670	73.850648	NaN	77.838380	15.499021	NaN	11.511290
61.509105	83.014348	NaN	81.495815	-21.505243	NaN	-19.986710
97.309746	72.218619	NaN	73.862094	25.091126	NaN	23.447651
90.815199	71.143855	NaN	74.855706	19.671344	NaN	15.959492
83.749215	68.904788	NaN	75.127555	14.844427	NaN	8.621659
78.040602	68.218580	NaN	66.836226	9.822022	NaN	11.204377
55.465175	70.946069	NaN	69.264329	-15.480894	NaN	-13.799154
77.445010	81.049553	NaN	82.130701	-3.604543	NaN	-4.685692
68.266263	80.596720	NaN	78.133291	-12.330458	NaN	-9.867029
11.284430	49.922154	NaN	60.281268	-38.637724	NaN	-48.996837
73.565329	28.663120	NaN	35.035406	44.902209	NaN	38.529923
87.041276	81.348530	NaN	85.311656	5.692746	NaN	1.729620
80.359415	66.297250	NaN	70.162516	14.062164	NaN	10.196899
76.360690	66.538180	NaN	65.746375	9.822510	NaN	10.614315
51.086043	49.287398	NaN	43.288748	1.798644	NaN	7.797294
82.359205	30.014174	NaN	42.595206	52.345031	NaN	39.763998
76.300535	81.265862	NaN	84.441504	-4.965328	NaN	-8.140970
17.855097	68.047435	NaN	67.948972	-50.192338	NaN	-50.093875
66.820490	72.349612	NaN	71.814264	-5.529122	NaN	-4.993774
89.833244	70.236215	NaN	68.004709	19.597029	NaN	21.828535
36.987653	57.305108	NaN	58.039315	-20.317456	NaN	-21.051663
87.049882	64.860639	NaN	64.037399	22.189244	NaN	23.012483
75.257634	44.881291	NaN	58.805717	30.376343	NaN	16.451917
61.397793	55.011994	NaN	61.724906	6.385799	NaN	-0.327112
94.042246	67.642391	NaN	69.884531	26.399855	NaN	24.157715
62.578177	32.406685	NaN	26.919490	30.171492	NaN	35.658687
38.855457	68.412664	NaN	68.569092	-29.557206	NaN	-29.713635
86.043691	67.120842	NaN	67.573520	18.922848	NaN	18.470170
88.686143	74.914171	NaN	78.259093	13.771972	NaN	10.427050
82.067521	70.228342	NaN	68.149650	11.839180	NaN	13.917871
83.188419	69.511230	NaN	74.093230	13.677188	NaN	9.095188
88.806408	69.912767	NaN	67.577841	18.893641	NaN	21.228567
70.876728	82.266343	NaN	79.801328	-11.389615	NaN	-8.924600
61.405509	74.798064	NaN	77.475971	-13.392556	NaN	-16.070462
66.371604	69.653678	NaN	72.812685	-3.282074	NaN	-6.441081
43.144749	75.421490	NaN	73.917012	-32.276741	NaN	-30.772264
84.003056	70.424905	NaN	68.951743	13.578151	NaN	15.051313
20.616975	76.764894	NaN	76.802387	-56.147919	NaN	-56.185412
30.738952	23.467182	NaN	27.199175	7.271770	NaN	3.539777
31.975967	58.002269	NaN	61.599299	-26.026302	NaN	-29.623332
85.749246	72.475206	NaN	75.811187	13.274040	NaN	9.938059
55.432505	54.086841	NaN	69.378230	1.345663	NaN	-13.945725
44.998448	80.745113	NaN	76.728053	-35.746665	NaN	-31.729605
89.586821	80.521748	NaN	84.745445	9.065074	NaN	4.841376
56.726175	50.003836	NaN	57.647505	6.722338	NaN	-0.921330
66.233312	70.202290	NaN	70.430268	-3.968979	NaN	-4.196956
53.133339	77.465268	NaN	78.450300	-24.331929	NaN	-25.316961
39.299761	65.856094	NaN	65.059431	-26.556333	NaN	-25.759670
83.883614	35.375159	NaN	48.789054	48.508455	NaN	35.094560
90.893744	71.042241	NaN	73.518859	19.851504	NaN	17.374885
47.385448	56.596637	NaN	59.189192	-9.211189	NaN	-11.803744
72.220564	62.582602	NaN	61.760986	9.637962	NaN	10.459578
68.004079	76.433108	NaN	77.321080	-8.429029	NaN	-9.317001
53.840704	47.280409	NaN	47.134151	6.560295	NaN	6.706553
63.776936	62.525736	NaN	69.057635	1.251200	NaN	-5.280700
65.759204	72.091266	NaN	72.871635	-6.332062	NaN	-7.112431
72.324765	63.394832	NaN	67.808155	8.929933	NaN	4.516610
91.081330	42.378294	NaN	46.529436	48.703036	NaN	44.551894
66.216636	83.455086	NaN	87.637079	-17.238450	NaN	-21.420444
18.106056	54.215515	NaN	51.784359	-36.109459	NaN	-33.678303
87.579473	68.751350	NaN	66.770909	18.828123	NaN	20.808564
89.341054	73.129452	NaN	69.533541	16.211602	NaN	19.807513
90.450508	46.179101	NaN	54.576972	44.271407	NaN	35.873536
80.841999	66.826607	NaN	70.715817	14.015392	NaN	10.126182
41.947181	73.583820	NaN	72.733676	-31.636639	NaN	-30.786494
93.801244	72.216012	NaN	75.999006	21.585233	NaN	17.802238
64.589834	83.373811	NaN	82.363928	-18.783977	NaN	-17.774094
73.479884	80.823633	NaN	76.958707	-7.343749	NaN	-3.478823
60.565901	45.989974	NaN	52.182191	14.575927	NaN	8.383710
74.466779	69.929368	NaN	72.041195	4.537411	NaN	2.425584
83.371145	74.171092	NaN	73.266848	9.200053	NaN	10.104297
85.310596	64.289183	NaN	73.941384	21.021412	NaN	11.369212
75.911447	66.849701	NaN	60.245634	9.061746	NaN	15.665813
66.292224	69.229495	NaN	68.008076	-2.937272	NaN	-1.715852
12.426593	67.656219	NaN	71.330535	-55.229626	NaN	-58.903942
71.014607	82.417214	NaN	84.104976	-11.402606	NaN	-13.090368
73.479806	62.665474	NaN	70.765868	10.814332	NaN	2.713937
51.525265	55.498886	NaN	58.902794	-3.973621	NaN	-7.377529
36.905355	72.725255	NaN	75.429880	-35.819900	NaN	-38.524525
60.816560	72.096067	NaN	69.026680	-11.279507	NaN	-8.210120
73.597831	78.968525	NaN	80.027036	-5.370694	NaN	-6.429205
86.667644	71.520928	NaN	73.611340	15.146716	NaN	13.056305
84.103814	78.536686	NaN	77.234843	5.567128	NaN	6.868971
35.108504	55.929587	NaN	60.180141	-20.821083	NaN	-25.071637
69.989220	80.378923	NaN	82.637478	-10.389703	NaN	-12.648258
92.416064	53.778159	NaN	55.848255	38.637905	NaN	36.567809
64.641776	77.098393	NaN	73.247696	-12.456617	NaN	-8.605920
74.132890	75.259091	NaN	79.881621	-1.126201	NaN	-5.748731
81.649082	66.507993	NaN	60.343845	15.141089	NaN	21.305237
80.234578	62.654994	NaN	67.393497	17.579584	NaN	12.841081
65.655918	18.573935	NaN	18.132296	47.081983	NaN	47.523623
86.316607	77.238538	NaN	76.378123	9.078069	NaN	9.938483
81.294783	70.636330	NaN	72.223408	10.658453	NaN	9.071375
35.229591	64.213108	NaN	69.068954	-28.983517	NaN	-33.839363
66.695406	47.463726	NaN	48.173234	19.231680	NaN	18.522172
55.168808	65.612649	NaN	65.864360	-10.443840	NaN	-10.695552
83.336355	39.735797	NaN	43.543649	43.600558	NaN	39.792706
61.476061	40.442671	NaN	56.014438	21.033390	NaN	5.461623
69.324165	76.138621	NaN	77.012721	-6.814457	NaN	-7.688557
83.894940	58.916502	NaN	72.530690	24.978438	NaN	11.364250
92.619474	47.639512	NaN	45.968631	44.979962	NaN	46.650843
9.520581	81.216223	NaN	76.754197	-71.695642	NaN	-67.233615
55.621959	57.169024	NaN	60.574933	-1.547065	NaN	-4.952973
65.335291	59.140368	NaN	60.456091	6.194922	NaN	4.879200
64.507346	82.834502	NaN	83.605384	-18.327155	NaN	-19.098038
83.026538	59.925882	NaN	62.548711	23.100656	NaN	20.477827
91.028895	56.859675	NaN	52.636368	34.169219	NaN	38.392527
96.590749	76.139604	NaN	81.456399	20.451145	NaN	15.134349
44.656258	58.269953	NaN	62.333172	-13.613695	NaN	-17.676914
86.800953	79.243648	NaN	76.524937	7.557305	NaN	10.276016
78.404144	60.872284	NaN	63.278138	17.531860	NaN	15.126006
69.001854	78.640896	NaN	79.099934	-9.639042	NaN	-10.098080
43.389702	76.753807	NaN	72.397508	-33.364105	NaN	-29.007806
80.918645	47.456244	NaN	44.670798	33.462400	NaN	36.247847
39.124618	53.661551	NaN	61.307271	-14.536933	NaN	-22.182653
-6.406407	63.686366	NaN	62.298146	-70.092773	NaN	-68.704552
60.967834	77.983144	NaN	72.918942	-17.015310	NaN	-11.951108
71.484781	62.280901	NaN	64.335077	9.203880	NaN	7.149704
66.013849	86.863161	NaN	88.416507	-20.849312	NaN	-22.402658
41.886795	56.837287	NaN	53.575153	-14.950492	NaN	-11.688358
67.653649	60.022218	NaN	61.496287	7.631430	NaN	6.157361
68.946801	64.967909	NaN	63.626692	3.978891	NaN	5.320109
55.002569	79.042482	NaN	73.505623	-24.039914	NaN	-18.503054
75.323262	77.832269	NaN	82.226704	-2.509007	NaN	-6.903442
33.821932	77.787630	NaN	79.627125	-43.965698	NaN	-45.805193
72.152991	78.404848	NaN	76.078902	-6.251856	NaN	-3.925910
84.427598	74.551941	NaN	78.811877	9.875657	NaN	5.615721
21.594989	70.538556	NaN	74.433398	-48.943567	NaN	-52.838410
60.078307	76.540843	NaN	74.912569	-16.462536	NaN	-14.834262
87.619373	79.511711	NaN	78.075906	8.107662	NaN	9.543466
87.122281	78.136521	NaN	74.218432	8.985760	NaN	12.903849
71.689471	63.452918	NaN	57.352855	8.236553	NaN	14.336617
60.593005	70.368406	NaN	73.956046	-9.775401	NaN	-13.363041
78.391693	57.302622	NaN	56.374251	21.089071	NaN	22.017442
90.777070	79.036590	NaN	80.811410	11.740479	NaN	9.965660
90.197581	55.016525	NaN	62.252262	35.181056	NaN	27.945319
79.061607	45.648289	NaN	52.337687	33.413318	NaN	26.723920
89.897973	77.013888	NaN	79.876735	12.884084	NaN	10.021238
90.499268	49.914531	NaN	55.521477	40.584736	NaN	34.977791
52.328710	68.275760	NaN	72.007126	-15.947051	NaN	-19.678417
87.694514	77.763346	NaN	79.934391	9.931169	NaN	7.760123
76.023837	75.063720	NaN	78.812250	0.960118	NaN	-2.788412
76.191265	79.795413	NaN	71.799589	-3.604148	NaN	4.391675
88.299716	76.740372	NaN	75.600653	11.559345	NaN	12.699063
60.233789	78.196632	NaN	73.868461	-17.962843	NaN	-13.634672
53.398904	66.385731	NaN	71.634134	-12.986827	NaN	-18.235230
80.547937	82.941267	NaN	84.822272	-2.393329	NaN	-4.274335
38.225804	71.533628	NaN	80.269143	-33.307824	NaN	-42.043339
32.673722	52.635842	NaN	59.180752	-19.962120	NaN	-26.507030
65.688599	69.981341	NaN	70.622546	-4.292743	NaN	-4.933947
79.594678	53.490155	NaN	62.717976	26.104523	NaN	16.876702
53.022745	68.606888	NaN	71.266014	-15.584143	NaN	-18.243269
89.357289	74.653359	NaN	77.535483	14.703930	NaN	11.821806
75.441563	80.102170	NaN	83.564047	-4.660607	NaN	-8.122484
82.097453	57.773902	NaN	62.125353	24.323551	NaN	19.972101
80.597761	75.115463	NaN	75.102222	5.482298	NaN	5.495539
76.667954	60.935055	NaN	66.994211	15.732899	NaN	9.673744
26.683420	45.391075	NaN	42.872139	-18.707655	NaN	-16.188719
64.717440	32.298541	NaN	44.849776	32.418900	NaN	19.867664
71.741831	77.434398	NaN	76.837522	-5.692567	NaN	-5.095691
48.150852	43.253200	NaN	52.285582	4.897652	NaN	-4.134729
74.403662	72.876734	NaN	71.623700	1.526929	NaN	2.779962
89.530870	50.084041	NaN	44.019899	39.446828	NaN	45.510971
42.350593	71.182066	NaN	71.028864	-28.831473	NaN	-28.678271
61.349592	70.281985	NaN	65.816215	-8.932393	NaN	-4.466623
67.953881	82.471329	NaN	80.255728	-14.517448	NaN	-12.301846
18.010372	79.836710	NaN	76.807965	-61.826338	NaN	-58.797593
23.936226	78.222862	NaN	76.912874	-54.286637	NaN	-52.976649
87.941821	64.794390	NaN	64.116817	23.147431	NaN	23.825004
63.305450	77.088449	NaN	74.350903	-13.782998	NaN	-11.045453
52.448486	44.706207	NaN	46.147943	7.742278	NaN	6.300542
57.559642	63.192984	NaN	60.292456	-5.633343	NaN	-2.732814
46.947885	64.405503	NaN	66.502559	-17.457618	NaN	-19.554673
89.245934	48.730220	NaN	56.124409	40.515713	NaN	33.121524
87.369431	70.253491	NaN	70.446780	17.115941	NaN	16.922652
15.682288	85.771479	NaN	80.539744	-70.089190	NaN	-64.857455
57.778944	51.990487	NaN	44.373363	5.788457	NaN	13.405580
39.268258	72.780511	NaN	72.962566	-33.512253	NaN	-33.694307
83.982887	66.225430	NaN	71.687391	17.757457	NaN	12.295496
85.897099	30.158030	NaN	40.746060	55.739069	NaN	45.151039
74.449702	65.494259	NaN	67.634632	8.955443	NaN	6.815070
72.778760	79.516406	NaN	83.867910	-6.737646	NaN	-11.089149
-3.703290	66.536091	NaN	72.164927	-70.239381	NaN	-75.868217
85.109693	52.505826	NaN	55.414657	32.603867	NaN	29.695036
82.392996	75.201124	NaN	82.281451	7.191872	NaN	0.111544
94.004662	70.963849	NaN	77.168999	23.040813	NaN	16.835663
54.525195	71.036390	NaN	69.812084	-16.511195	NaN	-15.286889
66.145708	72.166305	NaN	78.129744	-6.020596	NaN	-11.984036
69.356599	62.488935	NaN	57.948179	6.867664	NaN	11.408420
38.876757	79.112784	NaN	82.551915	-40.236027	NaN	-43.675159
63.810881	50.136192	NaN	54.656561	13.674689	NaN	9.154321
77.655485	77.059850	NaN	75.545416	0.595635	NaN	2.110069
86.836147	53.757646	NaN	49.208140	33.078501	NaN	37.628007
60.716038	82.403392	NaN	82.897788	-21.687354	NaN	-22.181749
68.004955	73.259823	NaN	72.006879	-5.254868	NaN	-4.001924
68.869052	51.755091	NaN	34.428722	17.113961	NaN	34.440330
88.457850	68.867759	NaN	71.328516	19.590091	NaN	17.129333
71.957788	81.328517	NaN	79.764316	-9.370729	NaN	-7.806528
73.071512	83.464711	NaN	82.609624	-10.393199	NaN	-9.538112
85.750445	56.981736	NaN	69.081603	28.768709	NaN	16.668842
14.710748	54.948656	NaN	54.715490	-40.237909	NaN	-40.004743
77.869270	77.737493	NaN	76.715667	0.131778	NaN	1.153603
74.838286	67.889327	NaN	72.763961	6.948960	NaN	2.074325
65.914080	69.642289	NaN	67.433620	-3.728209	NaN	-1.519541
81.285406	71.380005	NaN	79.339848	9.905401	NaN	1.945558
72.207223	64.056488	NaN	66.490658	8.150735	NaN	5.716564
65.668125	53.352903	NaN	59.774721	12.315223	NaN	5.893404
71.507965	71.537120	NaN	76.576305	-0.029154	NaN	-5.068340
76.533178	72.155828	NaN	65.955456	4.377350	NaN	10.577721
59.277398	75.722386	NaN	81.287303	-16.444988	NaN	-22.009905
68.099143	60.341142	NaN	61.642567	7.758001	NaN	6.456577
87.577181	63.986557	NaN	70.890728	23.590624	NaN	16.686453
83.674261	63.085050	NaN	67.173784	20.589211	NaN	16.500477
86.126690	66.198946	NaN	70.097162	19.927744	NaN	16.029528
2.434029	76.529249	NaN	75.162098	-74.095220	NaN	-72.728069
27.640291	79.180607	NaN	78.260539	-51.540316	NaN	-50.620248
45.602338	61.862646	NaN	42.619639	-16.260308	NaN	2.982699
63.650208	78.079732	NaN	81.854474	-14.429524	NaN	-18.204266
86.778402	39.126925	NaN	48.014354	47.651476	NaN	38.764047
38.943350	72.498194	NaN	77.793694	-33.554845	NaN	-38.850344
78.867638	56.083357	NaN	57.850371	22.784281	NaN	21.017267
85.651061	81.672488	NaN	81.758740	3.978573	NaN	3.892322
88.858891	73.574569	NaN	79.978052	15.284322	NaN	8.880840
50.307544	77.323854	NaN	73.531219	-27.016310	NaN	-23.223674
77.241570	68.452496	NaN	70.366052	8.789074	NaN	6.875517
42.820378	87.635895	NaN	89.257255	-44.815518	NaN	-46.436877
83.302010	66.383354	NaN	64.750008	16.918656	NaN	18.552002
65.524910	62.146805	NaN	69.486734	3.378105	NaN	-3.961824
92.469278	72.524696	NaN	79.387515	19.944582	NaN	13.081763
46.768535	74.639892	NaN	73.725776	-27.871356	NaN	-26.957240
68.912638	79.138212	NaN	74.804326	-10.225574	NaN	-5.891688
71.576861	66.772439	NaN	71.317073	4.804422	NaN	0.259788
62.496475	86.165374	NaN	88.278847	-23.668899	NaN	-25.782372
63.203613	81.164611	NaN	84.595870	-17.960998	NaN	-21.392258
69.248524	78.996361	NaN	76.982491	-9.747837	NaN	-7.733967
75.202086	69.901182	NaN	66.455357	5.300904	NaN	8.746729
88.284491	64.585507	NaN	54.005152	23.698984	NaN	34.279339
68.364155	83.447702	NaN	79.161002	-15.083546	NaN	-10.796847
80.791283	65.334480	NaN	59.575316	15.456803	NaN	21.215967
89.252718	72.922620	NaN	69.030153	16.330098	NaN	20.222565
83.352062	75.697881	NaN	69.681773	7.654181	NaN	13.670290
59.866216	75.489809	NaN	75.839242	-15.623593	NaN	-15.973026
86.432523	85.276334	NaN	86.736078	1.156188	NaN	-0.303556
88.723690	65.300003	NaN	64.718440	23.423687	NaN	24.005250
85.968027	76.113661	NaN	76.851233	9.854366	NaN	9.116795
46.821766	70.745338	NaN	71.196527	-23.923572	NaN	-24.374762
85.719848	60.513093	NaN	57.195348	25.206754	NaN	28.524499
64.434654	63.040826	NaN	69.548350	1.393828	NaN	-5.113696
74.006062	39.919308	NaN	43.932157	34.086754	NaN	30.073905
92.192765	68.017734	NaN	71.758740	24.175031	NaN	20.434025
44.511189	78.674464	NaN	81.792638	-34.163275	NaN	-37.281449
63.884525	75.723607	NaN	75.687019	-11.839083	NaN	-11.802495
32.570745	72.723221	NaN	75.647122	-40.152476	NaN	-43.076377
84.339892	76.621259	NaN	77.360332	7.718632	NaN	6.979560
60.765573	72.006010	NaN	71.195306	-11.240437	NaN	-10.429734
44.175912	70.881478	NaN	72.025071	-26.705566	NaN	-27.849159
61.920775	80.031618	NaN	83.380931	-18.110843	NaN	-21.460156
82.939895	56.710654	NaN	63.336388	26.229241	NaN	19.603507
79.645227	65.756244	NaN	70.550902	13.888983	NaN	9.094325
72.100993	80.021601	NaN	78.587012	-7.920608	NaN	-6.486019
87.024390	87.616886	NaN	83.997570	-0.592495	NaN	3.026820
72.488676	78.353060	NaN	82.644926	-5.864384	NaN	-10.156250
92.364422	52.864859	NaN	56.974628	39.499563	NaN	35.389794
86.023528	61.919603	NaN	60.995454	24.103925	NaN	25.028074
20.505033	80.721173	NaN	75.465625	-60.216140	NaN	-54.960592
84.641639	38.410288	NaN	54.068979	46.231351	NaN	30.572660
95.520779	83.913086	NaN	82.908100	11.607693	NaN	12.612678
61.868585	53.635649	NaN	61.065204	8.232936	NaN	0.803381
77.067038	62.593003	NaN	62.310228	14.474036	NaN	14.756810
66.215626	47.778220	NaN	59.559099	18.437406	NaN	6.656527
51.908706	86.239734	NaN	83.368418	-34.331028	NaN	-31.459711
74.876249	76.217320	NaN	69.478662	-1.341071	NaN	5.397586
83.851774	75.118075	NaN	76.229407	8.733699	NaN	7.622367
69.166907	37.679117	NaN	40.266331	31.487790	NaN	28.900576
68.743319	71.870075	NaN	81.149287	-3.126755	NaN	-12.405967
72.434407	64.225699	NaN	69.182420	8.208708	NaN	3.251987
80.417923	73.650818	NaN	76.844329	6.767105	NaN	3.573595
-5.664262	77.967723	NaN	80.944436	-83.631984	NaN	-86.608697
66.026688	56.370490	NaN	54.666672	9.656198	NaN	11.360016
86.922075	70.685512	NaN	78.611024	16.236563	NaN	8.311051
67.113373	69.876994	NaN	73.282472	-2.763621	NaN	-6.169099
62.287426	54.481165	NaN	54.144931	7.806261	NaN	8.142495
20.151831	56.634146	NaN	57.056296	-36.482315	NaN	-36.904465
93.026902	78.867021	NaN	71.686985	14.159881	NaN	21.339917
-14.309891	57.419699	NaN	63.461816	-71.729589	NaN	-77.771706
75.701632	52.681285	NaN	58.578749	23.020347	NaN	17.122882
83.000794	79.011520	NaN	79.861497	3.989273	NaN	3.139296
63.734517	43.458601	NaN	45.819948	20.275916	NaN	17.914570
76.891592	72.535980	NaN	59.346990	4.355612	NaN	17.544602
53.765143	84.533027	NaN	85.679150	-30.767885	NaN	-31.914007
36.521522	65.769123	NaN	73.342207	-29.247601	NaN	-36.820685
84.992890	70.346695	NaN	77.695141	14.646194	NaN	7.297749
94.670077	52.184905	NaN	40.464431	42.485172	NaN	54.205646
67.215320	80.375809	NaN	82.380977	-13.160489	NaN	-15.165657
75.427204	84.816772	NaN	78.375726	-9.389568	NaN	-2.948522
64.785785	72.188024	NaN	70.304745	-7.402239	NaN	-5.518960
80.116367	66.592753	NaN	61.009880	13.523614	NaN	19.106487
64.612396	60.234271	NaN	67.143980	4.378125	NaN	-2.531584
82.926751	69.966600	NaN	70.822314	12.960152	NaN	12.104437
83.962738	74.124472	NaN	65.247540	9.838266	NaN	18.715198
80.809429	65.053990	NaN	62.442449	15.755439	NaN	18.366979
63.244386	36.088859	NaN	41.481216	27.155526	NaN	21.763170
81.873225	70.727960	NaN	79.280023	11.145265	NaN	2.593202
61.684590	78.761866	NaN	80.604762	-17.077276	NaN	-18.920172
31.599018	66.803798	NaN	62.977701	-35.204779	NaN	-31.378683
-27.058396	80.030097	NaN	79.223394	-107.088493	NaN	-106.281790
66.259252	81.798169	NaN	80.439372	-15.538917	NaN	-14.180120
84.577923	68.248209	NaN	70.135445	16.329714	NaN	14.442478
33.187424	68.475402	NaN	73.207807	-35.287978	NaN	-40.020383
71.077335	80.646026	NaN	84.222480	-9.568690	NaN	-13.145145
64.678705	69.829991	NaN	69.674876	-5.151286	NaN	-4.996171
73.561335	64.816085	NaN	60.594441	8.745250	NaN	12.966894
63.701459	86.154015	NaN	89.001143	-22.452555	NaN	-25.299684
97.311154	80.384830	NaN	81.153225	16.926324	NaN	16.157930
71.207915	72.020524	NaN	77.222976	-0.812609	NaN	-6.015061
76.355280	52.795135	NaN	52.720350	23.560145	NaN	23.634930
82.140356	85.519616	NaN	85.061824	-3.379260	NaN	-2.921468
85.333629	78.476386	NaN	78.188937	6.857244	NaN	7.144692
38.679328	80.827137	NaN	80.363289	-42.147808	NaN	-41.683961
70.890887	76.117843	NaN	75.861789	-5.226956	NaN	-4.970903
48.629325	48.149908	NaN	55.649139	0.479417	NaN	-7.019815
79.973752	81.750373	NaN	79.585476	-1.776621	NaN	0.388275
59.742143	74.733858	NaN	77.772901	-14.991715	NaN	-18.030758
83.311889	58.490168	NaN	45.819858	24.821721	NaN	37.492032
54.987521	64.967993	NaN	66.387977	-9.980472	NaN	-11.400456
79.181516	51.725683	NaN	59.598425	27.455834	NaN	19.583091
72.821059	60.530251	NaN	57.849916	12.290808	NaN	14.971143
66.168230	65.906510	NaN	68.446355	0.261720	NaN	-2.278124
81.916667	39.983822	NaN	42.660444	41.932845	NaN	39.256223
75.088128	90.039610	NaN	92.169133	-14.951483	NaN	-17.081006
42.712309	84.478764	NaN	88.036694	-41.766456	NaN	-45.324385
91.963799	52.669203	NaN	54.642551	39.294596	NaN	37.321248
83.870202	88.841004	NaN	89.517401	-4.970802	NaN	-5.647198
82.804459	54.974619	NaN	61.170699	27.829840	NaN	21.633760
14.234911	58.092601	NaN	65.680607	-43.857691	NaN	-51.445697
73.320842	45.331982	NaN	41.208449	27.988860	NaN	32.112393
30.140505	66.372972	NaN	69.284050	-36.232466	NaN	-39.143545
82.932978	77.541776	NaN	76.508402	5.391202	NaN	6.424576
84.664598	72.258437	NaN	72.676631	12.406161	NaN	11.987967
48.612360	64.249964	NaN	60.370250	-15.637604	NaN	-11.757890
74.505259	81.139155	NaN	79.636537	-6.633896	NaN	-5.131278
63.345781	75.983941	NaN	68.383440	-12.638160	NaN	-5.037659
71.523618	45.406470	NaN	53.085062	26.117148	NaN	18.438556
94.990809	72.110268	NaN	74.923295	22.880542	NaN	20.067514
82.856245	82.271157	NaN	79.283550	0.585088	NaN	3.572695
66.304438	75.400097	NaN	74.861505	-9.095659	NaN	-8.557067
61.111433	75.158488	NaN	71.722508	-14.047054	NaN	-10.611075
82.009134	83.293270	NaN	84.638896	-1.284136	NaN	-2.629762
66.953067	49.222414	NaN	53.546965	17.730654	NaN	13.406102
73.508667	75.984487	NaN	81.139658	-2.475820	NaN	-7.630991
86.119457	60.569857	NaN	61.006901	25.549600	NaN	25.112556
78.752284	67.496583	NaN	67.000405	11.255702	NaN	11.751879
57.614087	55.404378	NaN	65.509064	2.209709	NaN	-7.894976
74.978464	67.675040	NaN	73.077880	7.303424	NaN	1.900585
90.602410	70.056991	NaN	68.303302	20.545419	NaN	22.299109
49.494706	80.384950	NaN	81.888456	-30.890243	NaN	-32.393750
42.676680	75.535121	NaN	80.457053	-32.858440	NaN	-37.780372
80.834436	77.364169	NaN	76.659673	3.470267	NaN	4.174763
41.357044	52.464622	NaN	51.391146	-11.107578	NaN	-10.034101
81.829431	59.161097	NaN	65.273617	22.668333	NaN	16.555814
72.762016	60.129625	NaN	64.322064	12.632391	NaN	8.439952
83.720814	70.945060	NaN	72.632335	12.775754	NaN	11.088479
63.357823	76.074573	NaN	70.466088	-12.716749	NaN	-7.108265
83.577936	53.415024	NaN	44.304746	30.162912	NaN	39.273190
46.078083	68.676200	NaN	67.381323	-22.598117	NaN	-21.303240
89.343098	85.041925	NaN	87.240787	4.301174	NaN	2.102311
87.728355	80.703814	NaN	78.953964	7.024541	NaN	8.774391
85.470288	71.797735	NaN	79.977656	13.672553	NaN	5.492631
80.187513	78.813608	NaN	80.309132	1.373906	NaN	-0.121619
66.136187	54.200557	NaN	61.098673	11.935630	NaN	5.037514
58.609414	28.199537	NaN	43.598703	30.409877	NaN	15.010712
84.372470	82.273748	NaN	80.995443	2.098722	NaN	3.377027
93.466281	61.667594	NaN	61.620317	31.798686	NaN	31.845963
45.004221	58.460506	NaN	57.163410	-13.456286	NaN	-12.159189
77.669147	69.011324	NaN	66.051897	8.657823	NaN	11.617250
26.086287	67.956670	NaN	76.444282	-41.870383	NaN	-50.357995
-70.962245	74.640361	NaN	78.587709	-145.602606	NaN	-149.549954
76.349218	26.068068	NaN	16.885846	50.281150	NaN	59.463372
76.192234	78.864340	NaN	82.602810	-2.672105	NaN	-6.410575
82.327171	74.757481	NaN	74.201320	7.569690	NaN	8.125851
55.812960	49.264235	NaN	46.895823	6.548725	NaN	8.917137
94.822594	65.486160	NaN	53.825005	29.336434	NaN	40.997589
40.372974	78.971847	NaN	81.113457	-38.598873	NaN	-40.740483
39.236534	75.331656	NaN	71.139306	-36.095122	NaN	-31.902772
46.453354	63.266633	NaN	69.739688	-16.813279	NaN	-23.286334
62.265533	65.904590	NaN	64.770241	-3.639056	NaN	-2.504708
92.121336	61.446374	NaN	61.310907	30.674963	NaN	30.810429
44.798838	74.910183	NaN	79.745763	-30.111345	NaN	-34.946926
48.441005	84.089551	NaN	88.483234	-35.648546	NaN	-40.042229
59.608674	67.092076	NaN	77.473298	-7.483401	NaN	-17.864624
57.042698	84.462436	NaN	81.380772	-27.419739	NaN	-24.338074
65.559853	68.680383	NaN	71.399098	-3.120530	NaN	-5.839245
80.918944	70.572158	NaN	79.808132	10.346786	NaN	1.110812
81.849421	54.068723	NaN	57.825046	27.780699	NaN	24.024375
29.092443	58.551521	NaN	58.351170	-29.459078	NaN	-29.258727
93.879845	64.942765	NaN	79.014490	28.937080	NaN	14.865355
84.868081	48.471658	NaN	44.400890	36.396423	NaN	40.467191
70.343994	49.828135	NaN	51.121331	20.515859	NaN	19.222664
71.720613	67.149333	NaN	67.573996	4.571280	NaN	4.146617
83.683844	65.281641	NaN	61.941891	18.402203	NaN	21.741953
62.949365	80.405267	NaN	75.125603	-17.455903	NaN	-12.176239
78.696233	73.028123	NaN	76.196448	5.668110	NaN	2.499785
92.676210	59.486448	NaN	64.978216	33.189761	NaN	27.697994
-12.803714	82.173061	NaN	84.876716	-94.976775	NaN	-97.680430
79.527371	41.706383	NaN	40.490434	37.820988	NaN	39.036937
75.074161	78.485298	NaN	83.054086	-3.411137	NaN	-7.979926
69.362919	66.712606	NaN	67.611571	2.650313	NaN	1.751347
30.533510	59.575179	NaN	63.187879	-29.041669	NaN	-32.654369
82.383980	44.438071	NaN	48.127095	37.945909	NaN	34.256885
84.028281	62.732454	NaN	56.671382	21.295826	NaN	27.356899
86.615290	64.513415	NaN	67.475435	22.101875	NaN	19.139855
84.686247	79.774981	NaN	77.023928	4.911266	NaN	7.662319
62.810493	58.509346	NaN	65.091172	4.301147	NaN	-2.280678
67.911817	48.943470	NaN	48.620224	18.968347	NaN	19.291592
81.491607	54.049350	NaN	53.566744	27.442257	NaN	27.924863
72.399449	74.756422	NaN	77.887306	-2.356973	NaN	-5.487857
90.611419	71.120483	NaN	78.708870	19.490936	NaN	11.902549
39.917147	82.162091	NaN	83.239592	-42.244944	NaN	-43.322444
13.339878	81.370997	NaN	82.884088	-68.031119	NaN	-69.544210
58.429130	77.658679	NaN	79.915782	-19.229549	NaN	-21.486653
77.825395	76.511805	NaN	77.475500	1.313590	NaN	0.349895
56.297852	69.183208	NaN	68.718107	-12.885356	NaN	-12.420256
84.455689	71.313310	NaN	70.634303	13.142379	NaN	13.821386
80.470023	72.817148	NaN	69.106625	7.652875	NaN	11.363398
86.104627	72.299378	NaN	71.505396	13.805249	NaN	14.599231
80.641074	10.221851	NaN	6.363109	70.419223	NaN	74.277965
55.522083	78.626970	NaN	76.303816	-23.104887	NaN	-20.781732
56.890545	69.670886	NaN	68.030056	-12.780342	NaN	-11.139511
73.710437	43.117749	NaN	42.859644	30.592687	NaN	30.850793
82.927696	74.601052	NaN	77.556813	8.326643	NaN	5.370882
84.486012	45.243288	NaN	47.329969	39.242724	NaN	37.156043
86.631260	72.516474	NaN	74.613040	14.114786	NaN	12.018220
62.973345	68.425035	NaN	67.633237	-5.451690	NaN	-4.659892
50.269311	65.398935	NaN	71.155772	-15.129624	NaN	-20.886461
82.558278	74.982455	NaN	74.227961	7.575822	NaN	8.330317
89.661686	76.179720	NaN	68.225788	13.481966	NaN	21.435898
29.526460	51.224214	NaN	56.805824	-21.697754	NaN	-27.279364
88.900412	74.972410	NaN	73.363430	13.928002	NaN	15.536982
75.189792	63.002616	NaN	78.433095	12.187175	NaN	-3.243303
72.828587	55.907820	NaN	61.031724	16.920767	NaN	11.796863
74.740269	70.558572	NaN	75.871423	4.181696	NaN	-1.131154
35.369352	70.738718	NaN	77.352152	-35.369366	NaN	-41.982800
30.219118	79.732719	NaN	83.283920	-49.513601	NaN	-53.064802
24.208361	86.443833	NaN	88.466297	-62.235471	NaN	-64.257936
80.764013	63.020997	NaN	64.402700	17.743016	NaN	16.361312
87.417270	52.241977	NaN	61.671516	35.175293	NaN	25.745754
40.994815	82.501363	NaN	82.272983	-41.506547	NaN	-41.278168
89.653026	39.275034	NaN	42.497174	50.377993	NaN	47.155852
57.875610	75.787058	NaN	78.418447	-17.911447	NaN	-20.542837
94.092827	80.313669	NaN	82.086656	13.779158	NaN	12.006171
-6.332651	68.820994	NaN	63.662135	-75.153644	NaN	-69.994786
75.400548	50.376772	NaN	60.050754	25.023775	NaN	15.349794
75.600406	74.168527	NaN	74.816359	1.431879	NaN	0.784047
82.259934	84.349359	NaN	86.257896	-2.089426	NaN	-3.997963
95.831439	48.473889	NaN	51.198894	47.357550	NaN	44.632544
65.759023	76.359820	NaN	74.777793	-10.600797	NaN	-9.018769
72.463930	69.847884	NaN	73.431600	2.616046	NaN	-0.967670
2.453784	72.624437	NaN	70.411417	-70.170654	NaN	-67.957634
80.502755	65.840717	NaN	64.876863	14.662038	NaN	15.625892
82.208703	45.058006	NaN	56.443703	37.150696	NaN	25.764999
55.066445	81.090794	NaN	86.907840	-26.024349	NaN	-31.841394
68.452258	50.954456	NaN	62.352582	17.497802	NaN	6.099676
56.612823	72.112362	NaN	76.326656	-15.499539	NaN	-19.713834
92.557334	84.890980	NaN	85.696383	7.666355	NaN	6.860951
53.965528	90.537775	NaN	87.230750	-36.572248	NaN	-33.265222
72.559104	50.505987	NaN	41.549228	22.053117	NaN	31.009876
85.395820	60.047602	NaN	66.475926	25.348218	NaN	18.919894
60.754802	73.560879	NaN	72.513154	-12.806078	NaN	-11.758353
32.945046	64.783848	NaN	68.297414	-31.838802	NaN	-35.352368
74.236593	64.055121	NaN	72.368022	10.181472	NaN	1.868571
78.846308	78.525715	NaN	78.461560	0.320593	NaN	0.384748
80.555537	53.192295	NaN	58.831858	27.363241	NaN	21.723679
71.453176	75.733558	NaN	76.402756	-4.280382	NaN	-4.949580
62.635471	73.107616	NaN	71.669909	-10.472146	NaN	-9.034439
78.861726	75.204339	NaN	73.903984	3.657386	NaN	4.957742
81.464094	78.686320	NaN	76.999589	2.777774	NaN	4.464505
63.310115	76.501212	NaN	77.229598	-13.191098	NaN	-13.919483
51.843227	54.176386	NaN	63.208418	-2.333159	NaN	-11.365191
69.115941	77.032215	NaN	82.247828	-7.916274	NaN	-13.131887
59.535199	78.637503	NaN	83.232162	-19.102304	NaN	-23.696963
70.883529	82.515652	NaN	87.091633	-11.632123	NaN	-16.208104
79.136640	69.400747	NaN	59.520619	9.735894	NaN	19.616022
84.989006	59.968177	NaN	63.943135	25.020828	NaN	21.045871
43.493468	77.049480	NaN	77.947014	-33.556012	NaN	-34.453546
80.401663	77.833904	NaN	75.614809	2.567759	NaN	4.786855
86.920073	61.881876	NaN	53.048603	25.038197	NaN	33.871470
25.406174	71.532104	NaN	71.227859	-46.125930	NaN	-45.821686
90.316569	77.635183	NaN	77.252477	12.681385	NaN	13.064092
87.753655	75.876150	NaN	72.249899	11.877504	NaN	15.503756
56.615864	76.063883	NaN	73.090071	-19.448019	NaN	-16.474207
64.755037	55.536710	NaN	58.169184	9.218326	NaN	6.585852
-17.044102	77.522719	NaN	77.632781	-94.566821	NaN	-94.676883
84.727015	92.958744	NaN	91.652247	-8.231729	NaN	-6.925232
89.547814	57.383697	NaN	53.851505	32.164117	NaN	35.696309
86.837878	60.278082	NaN	68.387166	26.559796	NaN	18.450712
37.464763	53.935937	NaN	52.775488	-16.471174	NaN	-15.310726
66.911871	73.226754	NaN	73.662004	-6.314883	NaN	-6.750133
87.310757	71.668335	NaN	73.118032	15.642423	NaN	14.192725
69.362065	69.781010	NaN	74.313665	-0.418945	NaN	-4.951599
-21.590112	41.970828	NaN	50.419432	-63.560940	NaN	-72.009544
88.607522	54.138415	NaN	57.050701	34.469107	NaN	31.556820
88.049918	67.401701	NaN	75.426103	20.648218	NaN	12.623815
43.221927	84.330026	NaN	85.345596	-41.108099	NaN	-42.123669
70.886576	85.675959	NaN	87.623677	-14.789383	NaN	-16.737101
89.451832	56.169309	NaN	68.353040	33.282523	NaN	21.098792
82.295605	69.428634	NaN	76.457955	12.866970	NaN	5.837650
45.737683	78.355869	NaN	83.256099	-32.618186	NaN	-37.518416
82.293870	78.743721	NaN	80.258491	3.550149	NaN	2.035380
66.453815	71.715317	NaN	77.385482	-5.261502	NaN	-10.931667
-8.264835	69.166536	NaN	71.489782	-77.431372	NaN	-79.754617
73.438079	74.187330	NaN	77.239354	-0.749251	NaN	-3.801275
67.084277	80.907473	NaN	83.268932	-13.823196	NaN	-16.184655
87.111370	76.666204	NaN	78.771359	10.445166	NaN	8.340011
15.722783	77.471326	NaN	74.066520	-61.748543	NaN	-58.343737
88.737187	55.456879	NaN	61.269662	33.280308	NaN	27.467525
71.923001	69.571022	NaN	66.159690	2.351980	NaN	5.763311
41.523239	58.708705	NaN	58.342457	-17.185465	NaN	-16.819218
51.917437	90.734028	NaN	90.427475	-38.816591	NaN	-38.510038
50.149629	73.697104	NaN	74.607390	-23.547475	NaN	-24.457761
72.389200	78.210646	NaN	79.701461	-5.821446	NaN	-7.312261
79.385908	55.301652	NaN	58.608227	24.084256	NaN	20.777682
82.608550	57.601716	NaN	59.184805	25.006834	NaN	23.423746
50.032746	85.493129	NaN	85.421393	-35.460383	NaN	-35.388647
19.766308	62.778722	NaN	58.374868	-43.012414	NaN	-38.608560
88.388446	76.891854	NaN	80.954259	11.496592	NaN	7.434187
57.003796	69.903222	NaN	74.017540	-12.899426	NaN	-17.013744
82.803451	73.700563	NaN	77.567583	9.102888	NaN	5.235867
51.963223	77.921736	NaN	74.496033	-25.958513	NaN	-22.532810
75.066644	66.212595	NaN	72.981578	8.854049	NaN	2.085066
48.137667	55.624376	NaN	56.366445	-7.486709	NaN	-8.228777
80.034540	79.264795	NaN	81.755613	0.769745	NaN	-1.721073
79.796079	62.418661	NaN	61.829419	17.377418	NaN	17.966660
61.183671	54.296200	NaN	63.752535	6.887472	NaN	-2.568864
42.078950	67.425410	NaN	71.730368	-25.346459	NaN	-29.651418
90.363364	23.609800	NaN	45.498056	66.753564	NaN	44.865308
39.131798	92.295323	NaN	93.251606	-53.163524	NaN	-54.119808
88.969623	75.396276	NaN	76.438312	13.573346	NaN	12.531310
60.030367	49.509584	NaN	58.582137	10.520783	NaN	1.448230
89.487918	57.840782	NaN	64.093165	31.647136	NaN	25.394753
73.051476	60.619002	NaN	68.577089	12.432474	NaN	4.474387
89.681034	77.477766	NaN	72.929147	12.203268	NaN	16.751887
12.531232	73.650787	NaN	70.490239	-61.119554	NaN	-57.959007
58.728996	71.059062	NaN	73.100793	-12.330066	NaN	-14.371796
76.016865	72.629699	NaN	68.102475	3.387165	NaN	7.914389
77.989830	74.509596	NaN	72.725305	3.480234	NaN	5.264525
93.500982	71.395238	NaN	76.077298	22.105745	NaN	17.423684
67.392695	73.049118	NaN	78.048057	-5.656423	NaN	-10.655362
84.303713	80.916737	NaN	83.105238	3.386977	NaN	1.198475
46.765465	64.257390	NaN	59.433992	-17.491925	NaN	-12.668527
93.326440	74.795362	NaN	78.341951	18.531078	NaN	14.984489
93.276954	75.914873	NaN	78.361870	17.362081	NaN	14.915084
21.525441	53.460855	NaN	66.691544	-31.935414	NaN	-45.166103
64.244523	49.075069	NaN	48.313406	15.169454	NaN	15.931117
69.961555	81.121164	NaN	83.782380	-11.159609	NaN	-13.820825
78.127336	68.358953	NaN	64.130516	9.768383	NaN	13.996819
71.947346	71.630400	NaN	73.394692	0.316946	NaN	-1.447346
19.120467	73.482746	NaN	76.608333	-54.362279	NaN	-57.487866
80.947635	69.849431	NaN	72.239798	11.098204	NaN	8.707836
76.600576	76.525762	NaN	72.954969	0.074814	NaN	3.645607
78.383435	78.687702	NaN	75.373884	-0.304267	NaN	3.009550
80.905346	72.511309	NaN	74.003257	8.394037	NaN	6.902089
79.257127	72.259515	NaN	69.309243	6.997612	NaN	9.947884
75.068534	74.294344	NaN	77.699394	0.774190	NaN	-2.630860
68.553323	55.888434	NaN	58.397185	12.664889	NaN	10.156137
74.019206	75.784084	NaN	81.453453	-1.764879	NaN	-7.434248
87.508093	84.753072	NaN	85.928004	2.755022	NaN	1.580089
91.109137	65.554004	NaN	70.157350	25.555133	NaN	20.951787
82.093271	70.085548	NaN	67.564124	12.007723	NaN	14.529147
45.333293	59.580649	NaN	70.050182	-14.247355	NaN	-24.716888
67.805216	79.394267	NaN	78.768757	-11.589052	NaN	-10.963541
84.006609	39.234214	NaN	45.832810	44.772395	NaN	38.173799
80.270206	87.273026	NaN	89.669683	-7.002820	NaN	-9.399477
77.778483	72.192955	NaN	72.692349	5.585528	NaN	5.086134
68.753729	79.549933	NaN	80.100771	-10.796204	NaN	-11.347042
56.263496	84.961113	NaN	83.218856	-28.697617	NaN	-26.955360
14.279440	38.401374	NaN	42.600021	-24.121934	NaN	-28.320581
84.012320	73.279579	NaN	77.046952	10.732741	NaN	6.965369
58.032298	60.981549	NaN	67.133478	-2.949251	NaN	-9.101180
37.852866	72.634461	NaN	75.865469	-34.781595	NaN	-38.012603
85.322481	84.150585	NaN	86.389900	1.171896	NaN	-1.067419
87.211366	67.971127	NaN	69.677127	19.240240	NaN	17.534239
95.137074	65.104174	NaN	65.049099	30.032900	NaN	30.087975
58.557689	58.876069	NaN	61.042019	-0.318380	NaN	-2.484330
70.443387	50.472577	NaN	50.628402	19.970810	NaN	19.814984
83.507849	77.219218	NaN	80.467196	6.288631	NaN	3.040653
91.603119	73.334272	NaN	72.299679	18.268847	NaN	19.303440
74.931141	79.786151	NaN	81.428899	-4.855009	NaN	-6.497757
66.100104	39.834171	NaN	38.556163	26.265933	NaN	27.543941
75.696121	77.444631	NaN	76.530166	-1.748510	NaN	-0.834045
59.463248	54.449557	NaN	58.581458	5.013692	NaN	0.881790
80.814848	82.426678	NaN	77.195712	-1.611830	NaN	3.619135
81.485405	70.345118	NaN	72.535362	11.140287	NaN	8.950043
30.053589	78.956667	NaN	80.089184	-48.903078	NaN	-50.035595
62.189587	71.219283	NaN	81.996915	-9.029697	NaN	-19.807328
74.005935	68.640815	NaN	68.754737	5.365120	NaN	5.251198
79.156142	68.368751	NaN	70.451421	10.787391	NaN	8.704721
80.799334	59.470276	NaN	55.478740	21.329058	NaN	25.320594
63.224125	85.572201	NaN	89.700890	-22.348076	NaN	-26.476765
83.981942	90.838583	NaN	88.432850	-6.856641	NaN	-4.450907
8.776322	63.589894	NaN	58.128987	-54.813572	NaN	-49.352666
53.305141	74.357747	NaN	76.287713	-21.052607	NaN	-22.982572
72.382545	51.284535	NaN	60.058939	21.098010	NaN	12.323606
86.353117	54.046423	NaN	59.435919	32.306694	NaN	26.917198
48.313626	75.880546	NaN	75.539397	-27.566920	NaN	-27.225771
69.941334	60.667647	NaN	65.597540	9.273687	NaN	4.343794
62.128934	48.575390	NaN	58.333600	13.553544	NaN	3.795334
64.416204	83.421337	NaN	86.116457	-19.005133	NaN	-21.700254
76.666689	56.719395	NaN	59.452273	19.947295	NaN	17.214416
42.535998	51.952918	NaN	49.773456	-9.416920	NaN	-7.237458
81.413610	64.509323	NaN	66.090002	16.904287	NaN	15.323608
73.254446	51.649913	NaN	55.984997	21.604533	NaN	17.269448
26.007581	36.478894	NaN	37.937291	-10.471314	NaN	-11.929710
64.293864	78.157353	NaN	79.779392	-13.863489	NaN	-15.485528
28.777699	63.115532	NaN	65.343198	-34.337833	NaN	-36.565499
87.811275	73.129846	NaN	65.183070	14.681429	NaN	22.628205
72.617177	44.669770	NaN	47.289228	27.947407	NaN	25.327949
74.974993	61.259878	NaN	66.306021	13.715116	NaN	8.668972
73.505893	66.518902	NaN	66.599355	6.986991	NaN	6.906538
68.777862	78.522828	NaN	77.042418	-9.744966	NaN	-8.264556
88.244867	53.471228	NaN	54.139726	34.773639	NaN	34.105141
76.490439	87.938882	NaN	86.263543	-11.448443	NaN	-9.773105
76.972262	89.995896	NaN	89.454465	-13.023634	NaN	-12.482203
53.112717	46.686826	NaN	51.445435	6.425891	NaN	1.667282
70.189151	58.846439	NaN	63.577118	11.342712	NaN	6.612033
80.337997	70.879109	NaN	69.107690	9.458887	NaN	11.230306
74.296804	85.330552	NaN	85.195196	-11.033748	NaN	-10.898391
74.180171	69.962397	NaN	68.308287	4.217775	NaN	5.871884
43.108377	78.712685	NaN	78.629967	-35.604308	NaN	-35.521590
52.553409	64.086136	NaN	71.559571	-11.532727	NaN	-19.006162
71.456681	72.987726	NaN	83.061548	-1.531045	NaN	-11.604867
71.404271	44.662129	NaN	49.199873	26.742142	NaN	22.204398
92.170672	69.049469	NaN	71.596466	23.121203	NaN	20.574206
-33.868198	62.897824	NaN	65.325085	-96.766022	NaN	-99.193284
78.203502	76.025406	NaN	78.598294	2.178096	NaN	-0.394792
84.039201	39.125269	NaN	44.231351	44.913932	NaN	39.807850
61.031296	71.395568	NaN	77.335101	-10.364272	NaN	-16.303805
54.929163	48.750712	NaN	52.815838	6.178451	NaN	2.113325
81.072636	86.382073	NaN	85.949742	-5.309436	NaN	-4.877106
77.306118	71.173306	NaN	77.649638	6.132812	NaN	-0.343520
47.179541	85.985349	NaN	85.808931	-38.805808	NaN	-38.629390
62.297321	56.042623	NaN	62.049397	6.254699	NaN	0.247925
2.549207	69.209804	NaN	68.263319	-66.660597	NaN	-65.714112
78.793362	57.405319	NaN	54.640083	21.388043	NaN	24.153280
76.563718	79.565683	NaN	82.415901	-3.001965	NaN	-5.852183
90.458937	86.523955	NaN	87.191745	3.934982	NaN	3.267192
70.561813	65.553978	NaN	71.802359	5.007835	NaN	-1.240546
90.689183	65.995902	NaN	71.490836	24.693281	NaN	19.198347
78.683918	79.176347	NaN	79.963870	-0.492429	NaN	-1.279952
75.026067	77.714864	NaN	76.984481	-2.688797	NaN	-1.958415
73.625998	74.836347	NaN	75.658534	-1.210349	NaN	-2.032536
85.353482	70.143234	NaN	72.327153	15.210248	NaN	13.026328
81.152372	52.554962	NaN	63.655281	28.597410	NaN	17.497091
73.192345	68.323224	NaN	68.895912	4.869121	NaN	4.296433
91.767614	56.680264	NaN	57.476172	35.087351	NaN	34.291442
73.633433	74.369094	NaN	73.220860	-0.735661	NaN	0.412572
90.759454	84.323515	NaN	84.554466	6.435939	NaN	6.204988
71.456808	85.309425	NaN	83.553003	-13.852617	NaN	-12.096195
-16.100395	73.949703	NaN	78.321870	-90.050098	NaN	-94.422265
53.946100	76.613471	NaN	71.593721	-22.667370	NaN	-17.647621
76.722457	60.225502	NaN	65.456269	16.496954	NaN	11.266188
71.693578	81.963673	NaN	77.828398	-10.270094	NaN	-6.134820
54.708274	63.842935	NaN	62.541351	-9.134661	NaN	-7.833078
74.355194	67.030646	NaN	73.930220	7.324548	NaN	0.424974
89.844238	67.214968	NaN	72.950727	22.629270	NaN	16.893512
90.064636	48.174567	NaN	53.951439	41.890069	NaN	36.113197
12.247370	62.481960	NaN	69.721791	-50.234590	NaN	-57.474420
80.472773	63.421288	NaN	63.516792	17.051485	NaN	16.955980
84.393657	70.388379	NaN	68.423691	14.005278	NaN	15.969966
52.791783	73.389363	NaN	73.647833	-20.597580	NaN	-20.856051
75.120982	88.588634	NaN	88.235704	-13.467652	NaN	-13.114722
8.319271	58.032738	NaN	55.615353	-49.713467	NaN	-47.296082
67.014150	56.933822	NaN	45.589913	10.080327	NaN	21.424237
53.198411	72.579580	NaN	75.157426	-19.381169	NaN	-21.959015
58.998949	41.512501	NaN	44.536346	17.486447	NaN	14.462603
31.570854	82.914353	NaN	84.441530	-51.343499	NaN	-52.870676
82.727792	66.191851	NaN	66.348437	16.535940	NaN	16.379354
62.039035	75.454387	NaN	76.642142	-13.415352	NaN	-14.603107
41.423954	60.612920	NaN	69.343091	-19.188965	NaN	-27.919137
-5.355772	70.218003	NaN	78.037337	-75.573775	NaN	-83.393109
86.287601	51.467900	NaN	59.204957	34.819702	NaN	27.082644
83.178008	73.354872	NaN	73.292262	9.823136	NaN	9.885746
86.527899	55.325061	NaN	62.412010	31.202838	NaN	24.115890
79.367680	56.578811	NaN	54.179929	22.788869	NaN	25.187751
45.386229	35.798267	NaN	51.727303	9.587962	NaN	-6.341074
81.507428	70.536816	NaN	73.409041	10.970612	NaN	8.098386
64.322715	70.294918	NaN	73.753001	-5.972202	NaN	-9.430285
68.390787	56.372117	NaN	62.996741	12.018670	NaN	5.394046
80.544501	55.829466	NaN	62.087144	24.715035	NaN	18.457357
75.692033	74.926195	NaN	76.861579	0.765839	NaN	-1.169545
61.498777	34.607833	NaN	47.478861	26.890944	NaN	14.019916
55.057830	64.058875	NaN	76.434136	-9.001045	NaN	-21.376306
44.993971	66.861147	NaN	65.406636	-21.867176	NaN	-20.412664
97.575422	72.314475	NaN	78.936093	25.260947	NaN	18.639329
60.263058	75.318159	NaN	78.839051	-15.055101	NaN	-18.575992
56.248739	80.295217	NaN	80.678947	-24.046479	NaN	-24.430208
20.856939	64.907125	NaN	68.921570	-44.050187	NaN	-48.064632
36.180812	50.089165	NaN	57.911477	-13.908353	NaN	-21.730665
43.346928	74.784217	NaN	75.977627	-31.437289	NaN	-32.630699
25.587333	45.147366	NaN	41.778496	-19.560033	NaN	-16.191163
10.985936	78.393715	NaN	82.455906	-67.407779	NaN	-71.469970
59.606278	71.504101	NaN	74.489706	-11.897824	NaN	-14.883428
86.007603	81.331345	NaN	79.812012	4.676258	NaN	6.195591
47.249229	67.911190	NaN	67.861695	-20.661961	NaN	-20.612466
41.290356	76.243650	NaN	75.195138	-34.953295	NaN	-33.904783
75.755153	57.063915	NaN	64.678310	18.691237	NaN	11.076843
77.294610	76.148306	NaN	69.847531	1.146304	NaN	7.447079
74.953863	39.013736	NaN	39.035004	35.940127	NaN	35.918859
88.158544	77.389055	NaN	74.022469	10.769488	NaN	14.136075
75.735269	66.508784	NaN	65.470478	9.226485	NaN	10.264791
92.572128	81.861882	NaN	80.167769	10.710246	NaN	12.404358
51.098745	69.407945	NaN	76.601459	-18.309200	NaN	-25.502714
77.997030	77.397935	NaN	74.405082	0.599095	NaN	3.591948
64.081689	77.757666	NaN	75.260794	-13.675977	NaN	-11.179105
47.211267	74.278710	NaN	71.220672	-27.067444	NaN	-24.009405
81.865140	67.312636	NaN	65.978827	14.552504	NaN	15.886313
75.470972	74.585373	NaN	74.156005	0.885599	NaN	1.314968
-56.836391	83.228564	NaN	76.623964	-140.064955	NaN	-133.460354
69.988364	73.945712	NaN	78.671579	-3.957348	NaN	-8.683215
72.475718	77.575526	NaN	79.436534	-5.099808	NaN	-6.960816
75.912512	57.441090	NaN	55.901312	18.471422	NaN	20.011200
52.249299	82.242644	NaN	84.436957	-29.993345	NaN	-32.187659
72.252529	59.289906	NaN	57.692603	12.962623	NaN	14.559926
75.679906	79.855050	NaN	76.968875	-4.175143	NaN	-1.288969
70.196097	57.709475	NaN	62.604265	12.486622	NaN	7.591832
43.381335	57.641846	NaN	54.301832	-14.260511	NaN	-10.920497
48.077407	81.114229	NaN	80.539907	-33.036822	NaN	-32.462501
66.181812	66.978656	NaN	69.372021	-0.796844	NaN	-3.190209
91.357728	65.956414	NaN	76.097216	25.401313	NaN	15.260512
90.129568	77.318845	NaN	78.813836	12.810723	NaN	11.315732
87.958287	74.202579	NaN	80.026933	13.755709	NaN	7.931355
65.925453	62.501871	NaN	67.595146	3.423582	NaN	-1.669694
52.293827	69.864801	NaN	67.123967	-17.570974	NaN	-14.830140
-49.448092	71.856900	NaN	70.366945	-121.304992	NaN	-119.815037
52.348177	57.987155	NaN	64.422215	-5.638979	NaN	-12.074039
35.577296	71.489019	NaN	77.461070	-35.911722	NaN	-41.883774
74.176767	67.176021	NaN	65.760604	7.000746	NaN	8.416163
53.564083	67.601475	NaN	70.418705	-14.037392	NaN	-16.854621
93.567953	80.986442	NaN	83.161271	12.581511	NaN	10.406682
32.286689	64.682113	NaN	67.500410	-32.395424	NaN	-35.213721
5.011151	83.688291	NaN	80.194634	-78.677141	NaN	-75.183484
84.166825	62.437744	NaN	74.181859	21.729081	NaN	9.984966
38.127160	81.342035	NaN	78.421434	-43.214875	NaN	-40.294275
66.447778	78.078631	NaN	77.505219	-11.630853	NaN	-11.057441
43.389593	48.722974	NaN	44.804874	-5.333381	NaN	-1.415280
66.629819	73.435716	NaN	71.429479	-6.805897	NaN	-4.799661
62.120436	73.288486	NaN	76.654421	-11.168050	NaN	-14.533985
52.677989	78.577676	NaN	77.864292	-25.899687	NaN	-25.186302
52.214937	17.183070	NaN	24.781108	35.031867	NaN	27.433828
59.591267	65.226807	NaN	66.214229	-5.635539	NaN	-6.622962
95.470195	34.844751	NaN	36.432639	60.625444	NaN	59.037556
67.652771	66.089940	NaN	65.795092	1.562831	NaN	1.857679
77.837353	63.680313	NaN	59.931946	14.157040	NaN	17.905407
37.003404	49.532095	NaN	53.660344	-12.528691	NaN	-16.656940
57.414071	67.241033	NaN	63.409059	-9.826962	NaN	-5.994988
83.508150	89.714054	NaN	92.384324	-6.205904	NaN	-8.876174
63.693254	69.039441	NaN	73.450465	-5.346187	NaN	-9.757210
80.220108	70.770577	NaN	74.076752	9.449532	NaN	6.143357
63.117910	88.258402	NaN	90.832001	-25.140492	NaN	-27.714091
78.237461	61.015837	NaN	68.114503	17.221624	NaN	10.122958
39.136376	88.547970	NaN	87.409991	-49.411594	NaN	-48.273615
74.133907	87.342450	NaN	85.882688	-13.208543	NaN	-11.748782
69.669950	81.339489	NaN	81.935336	-11.669539	NaN	-12.265386
62.571009	67.989687	NaN	74.597633	-5.418678	NaN	-12.026624
82.782954	88.437447	NaN	89.216327	-5.654492	NaN	-6.433372
3.512266	60.821146	NaN	64.502335	-57.308881	NaN	-60.990069
66.052067	70.860413	NaN	71.760139	-4.808346	NaN	-5.708073
68.931464	64.103683	NaN	68.600681	4.827781	NaN	0.330782
89.350222	58.143866	NaN	60.988684	31.206355	NaN	28.361538
90.183948	76.732057	NaN	72.623290	13.451892	NaN	17.560658
93.039653	83.077733	NaN	82.146985	9.961920	NaN	10.892669
68.434081	61.567153	NaN	52.387985	6.866928	NaN	16.046096
43.091494	63.264190	NaN	64.119571	-20.172696	NaN	-21.028077
80.648156	64.436781	NaN	69.093593	16.211375	NaN	11.554563
80.118778	52.677810	NaN	55.391263	27.440968	NaN	24.727515
87.721177	84.271339	NaN	82.079448	3.449837	NaN	5.641729
77.068774	56.221975	NaN	56.123156	20.846800	NaN	20.945618
76.338594	63.475055	NaN	71.954961	12.863539	NaN	4.383633
76.865468	61.000940	NaN	70.505670	15.864527	NaN	6.359798
59.420296	78.531382	NaN	72.041528	-19.111086	NaN	-12.621232
19.477379	75.569324	NaN	72.247987	-56.091945	NaN	-52.770609
54.929068	33.437917	NaN	40.914760	21.491150	NaN	14.014308
14.999604	62.534234	NaN	71.041786	-47.534630	NaN	-56.042182
72.650492	63.442387	NaN	62.827425	9.208105	NaN	9.823067
58.004056	58.640218	NaN	60.200415	-0.636161	NaN	-2.196359
33.834228	58.923964	NaN	59.370137	-25.089736	NaN	-25.535909
63.325716	67.512582	NaN	73.823958	-4.186866	NaN	-10.498243
71.372551	64.266229	NaN	53.369626	7.106322	NaN	18.002925
76.535349	77.964208	NaN	77.381808	-1.428860	NaN	-0.846459
90.777412	67.073076	NaN	70.144072	23.704336	NaN	20.633340
78.520555	78.779845	NaN	75.008030	-0.259290	NaN	3.512525
79.924341	62.869293	NaN	69.382533	17.055048	NaN	10.541807
76.433839	50.310302	NaN	60.806952	26.123538	NaN	15.626887
83.013329	69.463217	NaN	74.130899	13.550112	NaN	8.882431
66.137358	73.398663	NaN	69.348443	-7.261305	NaN	-3.211085
64.926163	74.270552	NaN	76.231437	-9.344389	NaN	-11.305274
69.694810	81.628302	NaN	79.793631	-11.933492	NaN	-10.098821
76.102081	78.831096	NaN	79.284828	-2.729016	NaN	-3.182747
54.788479	77.599720	NaN	78.472344	-22.811242	NaN	-23.683865
51.058177	79.600352	NaN	81.407238	-28.542175	NaN	-30.349061
64.085846	87.805082	NaN	90.550432	-23.719236	NaN	-26.464586
82.488041	77.818385	NaN	79.334485	4.669656	NaN	3.153557
68.431501	79.305772	NaN	85.056502	-10.874271	NaN	-16.625001
83.672380	67.871674	NaN	69.634732	15.800706	NaN	14.037648
86.865426	76.974680	NaN	84.378811	9.890746	NaN	2.486615
86.377943	69.467232	NaN	74.213165	16.910711	NaN	12.164778
80.659262	62.705790	NaN	74.575077	17.953472	NaN	6.084185
68.569502	64.168653	NaN	67.300581	4.400849	NaN	1.268921
74.985965	66.604507	NaN	66.909467	8.381459	NaN	8.076499
56.626761	63.320797	NaN	61.514603	-6.694036	NaN	-4.887842
83.233959	68.195220	NaN	73.716357	15.038739	NaN	9.517601
58.570947	73.223028	NaN	77.201474	-14.652080	NaN	-18.630527
54.615499	36.861833	NaN	39.556459	17.753666	NaN	15.059040
65.879024	81.300903	NaN	84.097411	-15.421879	NaN	-18.218387
82.278998	48.134839	NaN	51.958887	34.144159	NaN	30.320111
90.582359	71.860163	NaN	68.081065	18.722195	NaN	22.501293
58.669377	65.661438	NaN	62.033052	-6.992061	NaN	-3.363675
87.250913	61.633731	NaN	61.312879	25.617182	NaN	25.938034
91.524581	41.692575	NaN	42.181136	49.832006	NaN	49.343445
60.094121	49.601871	NaN	44.960192	10.492249	NaN	15.133928
74.705796	56.841229	NaN	52.489328	17.864567	NaN	22.216468
78.141292	56.048382	NaN	60.498239	22.092910	NaN	17.643053
76.550069	46.108789	NaN	60.482014	30.441280	NaN	16.068054
82.882844	85.053487	NaN	84.145776	-2.170643	NaN	-1.262932
69.060367	61.026715	NaN	66.283461	8.033652	NaN	2.776906
-2.557375	67.346768	NaN	74.861902	-69.904143	NaN	-77.419277
67.059874	57.589464	NaN	60.628289	9.470409	NaN	6.431584
72.249657	57.812903	NaN	64.943169	14.436754	NaN	7.306488
51.232644	83.811130	NaN	83.872979	-32.578486	NaN	-32.640335
69.041679	70.756641	NaN	71.535724	-1.714962	NaN	-2.494045
77.454698	78.045160	NaN	74.996136	-0.590461	NaN	2.458563
58.242612	71.961426	NaN	77.241920	-13.718814	NaN	-18.999308
61.807347	48.601533	NaN	50.467866	13.205814	NaN	11.339481
85.164738	69.121894	NaN	69.627877	16.042844	NaN	15.536861
74.371439	73.642682	NaN	76.843756	0.728757	NaN	-2.472317
61.583975	86.746660	NaN	86.530044	-25.162685	NaN	-24.946069
58.627947	72.557714	NaN	72.029516	-13.929767	NaN	-13.401569
59.302363	78.527639	NaN	78.673452	-19.225275	NaN	-19.371088
84.664015	52.713399	NaN	48.062998	31.950616	NaN	36.601017
74.283703	66.631779	NaN	68.475096	7.651925	NaN	5.808608
53.059309	81.391177	NaN	84.294911	-28.331868	NaN	-31.235602
64.382785	55.724702	NaN	62.346044	8.658084	NaN	2.036741
80.768896	66.297945	NaN	70.197601	14.470951	NaN	10.571296
76.889831	73.633492	NaN	79.211443	3.256339	NaN	-2.321612
74.585134	63.348765	NaN	59.765857	11.236368	NaN	14.819277
51.310970	78.358477	NaN	78.111348	-27.047507	NaN	-26.800378
66.119313	82.954964	NaN	80.086378	-16.835651	NaN	-13.967065
41.345710	59.266264	NaN	66.738407	-17.920555	NaN	-25.392698
43.655000	66.657239	NaN	76.208163	-23.002239	NaN	-32.553163
91.659700	82.520156	NaN	84.295425	9.139544	NaN	7.364275
83.228318	74.521492	NaN	70.327737	8.706826	NaN	12.900581
43.421963	57.449924	NaN	53.318578	-14.027961	NaN	-9.896614
88.256457	42.684804	NaN	45.835372	45.571653	NaN	42.421085
87.201489	69.216289	NaN	70.694936	17.985200	NaN	16.506553
78.319424	75.697798	NaN	82.253771	2.621626	NaN	-3.934347
69.034320	56.180223	NaN	50.637045	12.854097	NaN	18.397275
61.825878	58.334109	NaN	51.752418	3.491770	NaN	10.073461
76.778062	63.091674	NaN	61.331418	13.686388	NaN	15.446644
57.513333	65.079368	NaN	73.444642	-7.566036	NaN	-15.931309
48.190506	51.997509	NaN	52.712200	-3.807003	NaN	-4.521694
77.675284	75.619051	NaN	71.942036	2.056233	NaN	5.733248
83.108000	58.876551	NaN	67.960424	24.231448	NaN	15.147576
30.327898	79.360547	NaN	78.319178	-49.032649	NaN	-47.991280
32.023056	78.111377	NaN	73.354702	-46.088322	NaN	-41.331647
44.881370	81.524476	NaN	82.250326	-36.643105	NaN	-37.368956
61.738746	70.379834	NaN	75.040871	-8.641088	NaN	-13.302125
64.858744	49.579336	NaN	49.323286	15.279408	NaN	15.535458
46.478451	69.394668	NaN	61.780345	-22.916218	NaN	-15.301895
13.951664	43.021945	NaN	50.514307	-29.070281	NaN	-36.562642
58.982408	82.432555	NaN	76.013215	-23.450147	NaN	-17.030806
83.179238	49.558394	NaN	57.932981	33.620843	NaN	25.246257
61.678826	62.443400	NaN	70.031718	-0.764574	NaN	-8.352892
88.459808	36.200762	NaN	47.422096	52.259047	NaN	41.037713
68.772504	37.457171	NaN	51.295020	31.315333	NaN	17.477484
83.517468	71.469900	NaN	66.792850	12.047568	NaN	16.724618
7.517490	68.408203	NaN	74.769004	-60.890713	NaN	-67.251514
70.953156	80.139476	NaN	81.777380	-9.186320	NaN	-10.824224
77.412801	74.814308	NaN	78.262619	2.598493	NaN	-0.849818
73.784572	49.066712	NaN	44.150462	24.717860	NaN	29.634109
83.636919	73.594760	NaN	74.924836	10.042159	NaN	8.712083
46.373944	52.133395	NaN	52.494767	-5.759451	NaN	-6.120823
20.837921	41.043603	NaN	46.592661	-20.205681	NaN	-25.754739
78.224478	73.006718	NaN	74.272126	5.217760	NaN	3.952351
58.505667	62.811072	NaN	59.377142	-4.305404	NaN	-0.871475
77.021751	89.518627	NaN	88.582783	-12.496876	NaN	-11.561032
91.929556	51.889995	NaN	44.057570	40.039561	NaN	47.871986
88.925658	74.095126	NaN	65.665732	14.830532	NaN	23.259926
64.466118	64.121377	NaN	51.267308	0.344741	NaN	13.198810
58.183050	56.504544	NaN	53.866229	1.678505	NaN	4.316821
60.934575	73.283089	NaN	78.170901	-12.348514	NaN	-17.236326
80.331506	76.035454	NaN	80.177937	4.296052	NaN	0.153569
84.264458	64.134333	NaN	64.753890	20.130126	NaN	19.510568
77.399316	84.298427	NaN	81.389890	-6.899110	NaN	-3.990574
76.216012	44.278421	NaN	45.006915	31.937591	NaN	31.209098
67.221598	55.934998	NaN	53.677170	11.286599	NaN	13.544428
36.314944	79.986056	NaN	84.852659	-43.671112	NaN	-48.537715
85.147202	64.843962	NaN	60.098277	20.303241	NaN	25.048926
74.809610	70.914443	NaN	77.396001	3.895168	NaN	-2.586391
55.851794	68.937903	NaN	70.933907	-13.086110	NaN	-15.082113
48.289183	78.293333	NaN	77.363897	-30.004150	NaN	-29.074714
44.417572	73.688266	NaN	77.052357	-29.270694	NaN	-32.634786
85.034587	76.935524	NaN	76.878451	8.099064	NaN	8.156136
63.242771	68.753218	NaN	70.750587	-5.510446	NaN	-7.507816
72.200778	19.245396	NaN	27.589930	52.955382	NaN	44.610847
72.316277	62.221799	NaN	65.919760	10.094478	NaN	6.396517
50.678753	73.696294	NaN	75.391106	-23.017541	NaN	-24.712353
84.575215	72.092776	NaN	71.696710	12.482439	NaN	12.878504
77.304790	55.254135	NaN	61.683834	22.050655	NaN	15.620957
84.387028	64.314669	NaN	70.976435	20.072359	NaN	13.410592
74.147232	67.186322	NaN	67.256827	6.960910	NaN	6.890405
75.345855	76.440359	NaN	80.201109	-1.094504	NaN	-4.855254
76.763939	65.546124	NaN	64.363197	11.217815	NaN	12.400743
83.320459	76.984956	NaN	75.607587	6.335502	NaN	7.712872
60.536861	78.954615	NaN	73.886987	-18.417755	NaN	-13.350126
53.694089	66.132687	NaN	71.680786	-12.438598	NaN	-17.986698
71.147919	85.509647	NaN	85.313065	-14.361728	NaN	-14.165146
33.499975	77.827195	NaN	75.436787	-44.327219	NaN	-41.936812
43.110236	73.170194	NaN	74.863330	-30.059958	NaN	-31.753094
39.560846	74.388519	NaN	77.946516	-34.827673	NaN	-38.385670
36.620224	86.232385	NaN	88.265874	-49.612161	NaN	-51.645650
76.370651	78.535622	NaN	77.887227	-2.164971	NaN	-1.516576
77.454242	69.073198	NaN	65.414078	8.381044	NaN	12.040164
94.240358	72.910934	NaN	72.765146	21.329425	NaN	21.475213
-9.037520	55.742745	NaN	58.719777	-64.780264	NaN	-67.757297
92.746765	60.895980	NaN	57.637344	31.850785	NaN	35.109421
70.630087	75.649724	NaN	73.246432	-5.019637	NaN	-2.616345
68.763894	41.421007	NaN	33.975039	27.342887	NaN	34.788854
79.437213	72.510539	NaN	75.236503	6.926674	NaN	4.200710
39.292202	76.807891	NaN	77.499801	-37.515689	NaN	-38.207599
88.003647	78.252476	NaN	79.146420	9.751171	NaN	8.857227
88.205213	75.634665	NaN	73.886699	12.570548	NaN	14.318514
79.692043	72.002528	NaN	74.364594	7.689516	NaN	5.327449
53.980598	64.214058	NaN	63.040309	-10.233460	NaN	-9.059711
84.416820	65.423654	NaN	62.818982	18.993166	NaN	21.597838
59.873942	64.221178	NaN	68.730835	-4.347236	NaN	-8.856894
90.208762	76.806893	NaN	81.980005	13.401869	NaN	8.228757
59.906769	49.872347	NaN	48.609487	10.034422	NaN	11.297281
93.018044	55.228199	NaN	36.721612	37.789845	NaN	56.296433
87.830863	75.238143	NaN	77.109526	12.592720	NaN	10.721337
36.527407	64.604593	NaN	58.015344	-28.077186	NaN	-21.487936
33.025838	63.360196	NaN	66.437578	-30.334358	NaN	-33.411740
55.532799	32.736834	NaN	46.402737	22.795964	NaN	9.130062
76.846473	68.922233	NaN	71.475515	7.924239	NaN	5.370958
84.170908	63.316134	NaN	60.990282	20.854774	NaN	23.180626
84.619309	85.900427	NaN	88.156027	-1.281119	NaN	-3.536718
60.781512	56.994131	NaN	64.772427	3.787381	NaN	-3.990915
86.997001	73.245098	NaN	71.281600	13.751903	NaN	15.715401
89.524173	62.435403	NaN	72.532167	27.088769	NaN	16.992005
75.735882	69.251854	NaN	64.790311	6.484028	NaN	10.945572
17.868911	72.210504	NaN	76.890818	-54.341593	NaN	-59.021907
56.872447	66.635793	NaN	63.691332	-9.763346	NaN	-6.818885
40.253451	74.383026	NaN	72.476141	-34.129574	NaN	-32.222690
54.103450	70.998113	NaN	73.966307	-16.894663	NaN	-19.862857
81.209876	76.853130	NaN	81.031482	4.356746	NaN	0.178394
39.666640	67.375651	NaN	63.440690	-27.709011	NaN	-23.774050
74.845492	89.186810	NaN	89.118764	-14.341318	NaN	-14.273271
78.413138	66.711839	NaN	65.037739	11.701298	NaN	13.375399
73.005455	80.187232	NaN	78.614559	-7.181776	NaN	-5.609104
88.258835	55.052997	NaN	60.782900	33.205838	NaN	27.475934
70.014928	83.781942	NaN	85.953149	-13.767014	NaN	-15.938221
78.097069	83.337185	NaN	86.948374	-5.240116	NaN	-8.851305
75.157892	61.016904	NaN	76.230593	14.140989	NaN	-1.072700
78.026097	63.696995	NaN	71.066100	14.329102	NaN	6.959997
55.975083	66.282017	NaN	63.782270	-10.306934	NaN	-7.807186
63.823378	60.446092	NaN	63.058260	3.377286	NaN	0.765118
33.359298	74.878275	NaN	80.021013	-41.518978	NaN	-46.661715
48.488613	73.476394	NaN	74.178521	-24.987781	NaN	-25.689908
23.311682	82.441565	NaN	85.369137	-59.129883	NaN	-62.057455
38.087966	76.988428	NaN	72.645968	-38.900462	NaN	-34.558001
41.008109	62.956372	NaN	72.198534	-21.948263	NaN	-31.190425
26.829433	52.845048	NaN	56.159182	-26.015615	NaN	-29.329749
38.225531	69.785350	NaN	68.521238	-31.559819	NaN	-30.295707
85.270239	74.819891	NaN	76.872095	10.450348	NaN	8.398143
60.334691	65.409588	NaN	70.792034	-5.074897	NaN	-10.457343
54.400698	81.891312	NaN	82.812444	-27.490614	NaN	-28.411746
76.756491	69.098482	NaN	65.929081	7.658010	NaN	10.827410
80.600586	62.806790	NaN	64.861221	17.793796	NaN	15.739365
87.752066	76.675592	NaN	79.308088	11.076474	NaN	8.443978
-0.814060	75.890764	NaN	73.054229	-76.704825	NaN	-73.868289
64.871405	75.171636	NaN	78.599796	-10.300231	NaN	-13.728391
78.901719	64.727989	NaN	67.562613	14.173730	NaN	11.339107
78.581469	74.656436	NaN	71.139043	3.925033	NaN	7.442426
73.010022	64.159150	NaN	62.738775	8.850872	NaN	10.271247
