# Supplementary material for: Combined Influences of Model Choice, Data Quality, and Data Quantity When Estimating Population Trends
Source: PLoS One. 2015 Jul 15;10(7):e0132255. doi: 10.1371/journal.pone.0132255 (PMC4503393; doi:10.1371/journal.pone.0132255)
Supplement: S1 Dataset — Files are organized by model type and by the input lambda value. (ZIP) [file pone.0132255.s002.zip › Hypothetical LH/sims_lambda_1_025/simulationOutput_1.025_0_0.5_0_40.xls]

Percent_Decline_True	Median_Percent_Decline_Matrix	Median_Percent_Decline_Matrix_stable	Median_Percent_Decline_Scalar	Difference_True_Matrix	Difference_True_Matrix_Stable	Difference_True_Scalar
74.105087	43.986685	NaN	52.033293	30.118402	NaN	22.071794
-107.918731	-34.140174	NaN	-25.168552	-73.778557	NaN	-82.750178
17.286159	-13.236083	NaN	-19.934016	30.522242	NaN	37.220176
-104.916074	44.214653	NaN	49.338154	-149.130727	NaN	-154.254229
-237.188378	-37.648589	NaN	-21.408068	-199.539789	NaN	-215.780310
21.183079	-72.742967	NaN	-54.919842	93.926045	NaN	76.102921
-26.942726	-18.528365	NaN	2.979875	-8.414361	NaN	-29.922601
24.353543	12.333848	NaN	16.793154	12.019696	NaN	7.560389
-74.569414	28.966376	NaN	43.145285	-103.535790	NaN	-117.714699
59.798400	-26.482197	NaN	-5.208310	86.280597	NaN	65.006710
-2.879899	16.362975	NaN	26.736881	-19.242873	NaN	-29.616779
42.989098	-35.047679	NaN	-29.615907	78.036778	NaN	72.605006
55.571144	-26.026570	NaN	-15.913927	81.597714	NaN	71.485071
43.910446	5.658254	NaN	4.794005	38.252193	NaN	39.116442
14.838921	-7.594533	NaN	6.033891	22.433453	NaN	8.805030
-121.300698	-3.768414	NaN	8.246385	-117.532284	NaN	-129.547083
16.790235	-23.684891	NaN	1.778051	40.475126	NaN	15.012184
64.541612	-61.285137	NaN	-22.840309	125.826749	NaN	87.381921
-173.096422	31.858507	NaN	25.238635	-204.954929	NaN	-198.335057
-81.212491	36.470192	NaN	37.381235	-117.682684	NaN	-118.593727
31.663205	8.823059	NaN	8.650405	22.840147	NaN	23.012800
-80.191130	0.674868	NaN	5.661825	-80.865997	NaN	-85.852955
-3.393258	-37.039428	NaN	-24.346418	33.646170	NaN	20.953161
51.097197	-19.826135	NaN	-2.088063	70.923332	NaN	53.185261
69.480609	-31.654842	NaN	-25.441039	101.135451	NaN	94.921648
53.446588	-63.586734	NaN	-72.341141	117.033322	NaN	125.787729
5.351324	-14.152782	NaN	18.312536	19.504106	NaN	-12.961212
-162.446055	-3.284562	NaN	1.462414	-159.161493	NaN	-163.908469
66.346633	-49.355499	NaN	-37.783628	115.702133	NaN	104.130261
52.962397	-71.691937	NaN	-49.500692	124.654334	NaN	102.463089
19.349256	-63.748519	NaN	-56.536718	83.097775	NaN	75.885974
-252.010358	-30.144255	NaN	-41.938437	-221.866102	NaN	-210.071920
18.367919	1.083688	NaN	-16.760692	17.284230	NaN	35.128611
81.314926	37.489669	NaN	36.013295	43.825257	NaN	45.301631
-513.602478	-19.774692	NaN	-24.328635	-493.827786	NaN	-489.273842
8.450196	9.325795	NaN	19.159337	-0.875599	NaN	-10.709141
-117.242303	-98.830499	NaN	-97.799552	-18.411804	NaN	-19.442751
-142.190667	22.669240	NaN	27.813661	-164.859907	NaN	-170.004328
-2.940112	27.088399	NaN	27.119766	-30.028512	NaN	-30.059878
-137.158222	-47.009272	NaN	-27.279425	-90.148950	NaN	-109.878796
-15.026684	0.878587	NaN	21.498792	-15.905271	NaN	-36.525476
24.506100	-50.681889	NaN	-28.201222	75.187989	NaN	52.707322
-24.998279	9.008995	NaN	17.559396	-34.007275	NaN	-42.557676
15.676845	-25.963826	NaN	-36.215731	41.640671	NaN	51.892576
-43.072275	-67.552957	NaN	-43.230593	24.480682	NaN	0.158318
59.697936	-11.760784	NaN	-8.599620	71.458720	NaN	68.297556
-169.382357	20.555092	NaN	44.625215	-189.937449	NaN	-214.007572
-224.526608	-34.401075	NaN	4.543301	-190.125533	NaN	-229.069909
-476.763622	-59.585953	NaN	-31.817929	-417.177669	NaN	-444.945694
-40.796540	25.876807	NaN	17.115247	-66.673346	NaN	-57.911787
-192.237358	10.873979	NaN	19.016465	-203.111337	NaN	-211.253823
-368.870311	-5.363634	NaN	-0.763722	-363.506677	NaN	-368.106589
14.824292	44.539755	NaN	51.825565	-29.715463	NaN	-37.001274
-28.513958	-44.957852	NaN	-30.062138	16.443894	NaN	1.548180
-23.092486	-64.877559	NaN	-101.710055	41.785072	NaN	78.617569
-91.189882	-26.656390	NaN	-12.763454	-64.533492	NaN	-78.426427
35.695475	8.788093	NaN	15.607424	26.907382	NaN	20.088051
-43.058654	-9.980876	NaN	-7.104602	-33.077778	NaN	-35.954052
3.658767	-21.921513	NaN	-9.078220	25.580280	NaN	12.736987
-19.148007	-19.416938	NaN	-29.073558	0.268931	NaN	9.925551
7.095416	-65.828570	NaN	-47.350456	72.923986	NaN	54.445872
0.557900	-20.274276	NaN	-4.438597	20.832176	NaN	4.996497
-133.255955	27.843721	NaN	34.337036	-161.099676	NaN	-167.592991
-259.268325	-17.895399	NaN	13.995256	-241.372926	NaN	-273.263581
-39.276748	-18.728779	NaN	3.139309	-20.547968	NaN	-42.416057
26.343556	-6.635191	NaN	4.225107	32.978747	NaN	22.118449
46.648682	-32.008910	NaN	3.714421	78.657592	NaN	42.934261
21.975759	-40.965083	NaN	-10.905733	62.940842	NaN	32.881491
40.676291	-17.857497	NaN	-22.907911	58.533788	NaN	63.584202
-88.659356	-63.006056	NaN	-43.327064	-25.653300	NaN	-45.332292
-95.604374	-4.859348	NaN	-11.321834	-90.745026	NaN	-84.282540
-244.459798	-19.765088	NaN	-2.518115	-224.694710	NaN	-241.941683
-15.620194	-8.286844	NaN	1.628004	-7.333349	NaN	-17.248197
32.060851	-39.443365	NaN	-21.831752	71.504216	NaN	53.892603
-84.723472	-38.715716	NaN	-33.845549	-46.007756	NaN	-50.877923
-62.975913	17.773899	NaN	19.698579	-80.749812	NaN	-82.674492
-6.247904	52.250630	NaN	54.122681	-58.498535	NaN	-60.370586
23.842893	-0.352357	NaN	4.287940	24.195250	NaN	19.554954
-20.533553	1.897852	NaN	-0.837904	-22.431405	NaN	-19.695649
34.408194	-8.905824	NaN	2.547863	43.314017	NaN	31.860330
-8.326023	-27.657457	NaN	-15.832347	19.331434	NaN	7.506323
-99.997557	-5.881090	NaN	-27.738888	-94.116467	NaN	-72.258668
70.215241	44.483871	NaN	52.025282	25.731369	NaN	18.189958
37.501316	-46.674635	NaN	-30.739027	84.175952	NaN	68.240343
-1.228326	29.586223	NaN	45.906863	-30.814549	NaN	-47.135189
84.884349	7.829078	NaN	18.555040	77.055271	NaN	66.329309
36.425510	0.241328	NaN	20.215867	36.184182	NaN	16.209644
-45.541325	-2.366349	NaN	-2.760688	-43.174977	NaN	-42.780638
73.727776	6.731816	NaN	18.171935	66.995961	NaN	55.555841
-135.769536	-29.721079	NaN	-56.291427	-106.048457	NaN	-79.478109
-38.992189	23.431360	NaN	33.878624	-62.423549	NaN	-72.870813
-97.322855	7.169106	NaN	21.894175	-104.491961	NaN	-119.217030
-5.080825	-57.253850	NaN	-33.569199	52.173025	NaN	28.488374
49.327163	34.983326	NaN	44.454749	14.343837	NaN	4.872414
-359.137703	26.605050	NaN	34.595353	-385.742753	NaN	-393.733056
-49.935067	10.429097	NaN	13.184278	-60.364163	NaN	-63.119345
54.283980	28.763476	NaN	49.266665	25.520504	NaN	5.017315
34.756815	-31.549835	NaN	-7.321889	66.306650	NaN	42.078703
59.226888	-96.646790	NaN	-103.044401	155.873678	NaN	162.271289
16.476548	11.696519	NaN	4.495509	4.780029	NaN	11.981039
50.398124	-23.175916	NaN	6.972741	73.574040	NaN	43.425383
23.893390	-36.652123	NaN	-32.352396	60.545514	NaN	56.245786
39.312708	-23.380177	NaN	-6.931224	62.692885	NaN	46.243933
76.467487	-5.488484	NaN	-18.637690	81.955972	NaN	95.105177
48.040507	22.095769	NaN	24.148123	25.944739	NaN	23.892384
23.745501	-44.227668	NaN	-57.326076	67.973169	NaN	81.071577
-17.816194	-32.701864	NaN	-21.922207	14.885669	NaN	4.106013
76.289627	-86.811754	NaN	-65.758552	163.101381	NaN	142.048179
30.627216	-119.516666	NaN	-99.584075	150.143882	NaN	130.211291
-50.176528	-48.282447	NaN	-39.177933	-1.894081	NaN	-10.998595
28.022019	40.978525	NaN	37.205824	-12.956505	NaN	-9.183805
51.070669	6.434085	NaN	25.608839	44.636584	NaN	25.461830
25.430119	12.323455	NaN	21.925408	13.106664	NaN	3.504711
-76.047333	-12.560725	NaN	-4.928474	-63.486608	NaN	-71.118859
42.498552	9.274656	NaN	11.221330	33.223896	NaN	31.277222
59.928610	-19.835102	NaN	-5.502550	79.763712	NaN	65.431159
-44.787121	-49.312170	NaN	-31.454817	4.525049	NaN	-13.332304
-449.264599	7.921774	NaN	10.570057	-457.186374	NaN	-459.834656
22.989710	10.963244	NaN	24.883755	12.026465	NaN	-1.894046
-143.634932	-15.347551	NaN	-8.436384	-128.287381	NaN	-135.198548
52.846026	-143.076161	NaN	-115.242310	195.922187	NaN	168.088335
-41.799469	11.799297	NaN	25.836083	-53.598766	NaN	-67.635553
20.745402	-2.552073	NaN	15.108425	23.297475	NaN	5.636978
-253.623767	-60.919188	NaN	-27.508462	-192.704579	NaN	-226.115305
-2.516571	-31.870359	NaN	-36.776521	29.353787	NaN	34.259950
-47.187517	42.283237	NaN	53.010887	-89.470754	NaN	-100.198404
-9.487321	-5.797504	NaN	-0.718478	-3.689817	NaN	-8.768843
65.796924	-7.399446	NaN	7.331811	73.196370	NaN	58.465113
68.773988	13.734137	NaN	16.623699	55.039851	NaN	52.150289
7.811501	34.630619	NaN	48.854845	-26.819118	NaN	-41.043343
71.566883	22.167644	NaN	35.528747	49.399239	NaN	36.038135
-72.612347	-89.170924	NaN	-67.433693	16.558577	NaN	-5.178655
36.227348	-60.795219	NaN	-36.538380	97.022567	NaN	72.765728
21.302566	-82.378450	NaN	-68.288330	103.681017	NaN	89.590897
23.355615	-15.171203	NaN	-0.809215	38.526818	NaN	24.164829
54.372745	-131.341037	NaN	-113.599155	185.713782	NaN	167.971900
-17.161198	57.508855	NaN	51.635013	-74.670053	NaN	-68.796211
-41.375605	-13.008921	NaN	0.540068	-28.366684	NaN	-41.915673
-79.256580	-21.183584	NaN	-11.936123	-58.072996	NaN	-67.320457
14.213883	-14.609201	NaN	-22.761089	28.823084	NaN	36.974972
-51.418468	-48.755205	NaN	-23.310010	-2.663263	NaN	-28.108458
35.045998	-8.933799	NaN	-3.835738	43.979797	NaN	38.881735
-404.507746	-33.479329	NaN	-41.013466	-371.028417	NaN	-363.494280
51.442276	14.948543	NaN	31.152639	36.493733	NaN	20.289637
-5.200576	-103.129441	NaN	-104.452735	97.928865	NaN	99.252159
26.436169	3.283566	NaN	-1.167830	23.152604	NaN	27.603999
57.137905	-78.636766	NaN	-79.440616	135.774671	NaN	136.578522
50.238193	11.912585	NaN	10.240200	38.325608	NaN	39.997992
36.534851	20.587937	NaN	28.030432	15.946914	NaN	8.504419
-93.187045	-31.599075	NaN	-30.619485	-61.587970	NaN	-62.567560
-193.032074	-2.018227	NaN	-2.390513	-191.013847	NaN	-190.641561
-212.292674	32.015558	NaN	40.660478	-244.308232	NaN	-252.953152
-22.298406	-20.757702	NaN	17.936041	-1.540704	NaN	-40.234447
4.896618	-33.525543	NaN	-30.000828	38.422161	NaN	34.897446
-44.618708	-37.331945	NaN	-20.840595	-7.286763	NaN	-23.778114
-107.274791	-5.163974	NaN	9.175169	-102.110817	NaN	-116.449960
-92.041650	-0.176573	NaN	10.870581	-91.865077	NaN	-102.912231
2.642194	19.721428	NaN	31.529612	-17.079234	NaN	-28.887418
-119.122619	2.165169	NaN	20.599154	-121.287788	NaN	-139.721773
55.523136	-104.654537	NaN	-83.607822	160.177673	NaN	139.130958
25.290080	24.985143	NaN	29.050895	0.304937	NaN	-3.760815
61.483549	-7.520689	NaN	-11.550357	69.004237	NaN	73.033905
-4.424620	-67.144153	NaN	-61.613231	62.719533	NaN	57.188611
42.308949	12.054402	NaN	18.017812	30.254547	NaN	24.291138
4.744973	30.541056	NaN	57.172784	-25.796083	NaN	-52.427811
35.375316	28.352851	NaN	38.364471	7.022465	NaN	-2.989156
-31.357703	-11.829810	NaN	5.085408	-19.527893	NaN	-36.443111
30.679866	-68.436523	NaN	-37.217573	99.116388	NaN	67.897439
6.719493	29.393162	NaN	41.324038	-22.673669	NaN	-34.604545
82.848398	-157.777427	NaN	-141.815768	240.625826	NaN	224.664166
-1.201342	20.615985	NaN	37.660340	-21.817327	NaN	-38.861681
-21.417975	-4.753876	NaN	5.469860	-16.664099	NaN	-26.887836
5.095654	-0.915520	NaN	2.443804	6.011174	NaN	2.651850
-145.996058	-8.528634	NaN	17.087979	-137.467424	NaN	-163.084038
44.649699	-28.528811	NaN	-36.317397	73.178510	NaN	80.967096
-25.742765	14.102053	NaN	22.140607	-39.844818	NaN	-47.883372
-94.840729	-23.004097	NaN	-0.925912	-71.836632	NaN	-93.914817
-73.581033	11.707191	NaN	9.190925	-85.288224	NaN	-82.771958
46.286650	-41.401319	NaN	-17.252488	87.687969	NaN	63.539137
-253.581791	-49.749321	NaN	-38.206287	-203.832470	NaN	-215.375504
76.396875	18.847398	NaN	17.716549	57.549478	NaN	58.680326
19.613124	-37.693471	NaN	-18.020277	57.306595	NaN	37.633401
-56.046833	10.904659	NaN	14.000571	-66.951491	NaN	-70.047404
-86.234062	-18.612680	NaN	-17.305549	-67.621383	NaN	-68.928514
-152.383099	8.486338	NaN	15.310306	-160.869437	NaN	-167.693405
46.329322	-44.907376	NaN	-29.261043	91.236698	NaN	75.590365
8.717272	-50.611668	NaN	-31.970711	59.328940	NaN	40.687983
-92.168517	-25.377707	NaN	-6.724615	-66.790811	NaN	-85.443902
70.782913	7.930613	NaN	-7.432661	62.852300	NaN	78.215574
-126.316643	19.291050	NaN	30.917266	-145.607693	NaN	-157.233909
76.589859	-42.566126	NaN	-75.886541	119.155984	NaN	152.476399
-105.154564	-11.575484	NaN	11.789514	-93.579080	NaN	-116.944078
-51.810527	-38.640206	NaN	-29.081469	-13.170321	NaN	-22.729058
44.746653	-21.750358	NaN	-6.177015	66.497011	NaN	50.923668
-4.643905	-6.698676	NaN	-20.762089	2.054771	NaN	16.118185
-4.522596	-18.280220	NaN	-7.770388	13.757624	NaN	3.247792
74.032389	41.107871	NaN	40.544163	32.924519	NaN	33.488227
15.578871	-47.104782	NaN	-55.161031	62.683653	NaN	70.739902
-44.340023	22.462719	NaN	20.334054	-66.802742	NaN	-64.674077
62.659461	30.707720	NaN	36.300542	31.951740	NaN	26.358919
-639.848050	2.861004	NaN	23.014875	-642.709054	NaN	-662.862925
12.347938	-85.780498	NaN	-75.374127	98.128436	NaN	87.722064
54.654106	-84.121582	NaN	-62.631978	138.775688	NaN	117.286084
-76.428295	47.591822	NaN	55.601057	-124.020117	NaN	-132.029352
36.706250	35.008565	NaN	48.038206	1.697686	NaN	-11.331956
-206.951031	-61.024114	NaN	-59.023345	-145.926917	NaN	-147.927686
-108.327854	-52.863303	NaN	-42.424742	-55.464551	NaN	-65.903111
-107.279940	23.384194	NaN	22.797261	-130.664134	NaN	-130.077201
-6.893466	43.192995	NaN	50.985825	-50.086460	NaN	-57.879290
38.427390	-21.273181	NaN	-21.522796	59.700571	NaN	59.950186
-199.579681	-40.139361	NaN	-21.814708	-159.440320	NaN	-177.764973
58.758714	-63.920690	NaN	-45.709040	122.679404	NaN	104.467754
61.499485	-95.489180	NaN	-77.685457	156.988665	NaN	139.184942
80.786886	20.291746	NaN	18.026110	60.495139	NaN	62.760776
-112.875179	11.293175	NaN	19.376844	-124.168353	NaN	-132.252023
-111.309674	-23.341670	NaN	-23.286208	-87.968004	NaN	-88.023467
7.769215	-20.294763	NaN	-15.355760	28.063978	NaN	23.124975
-432.663434	-6.068564	NaN	5.252221	-426.594870	NaN	-437.915655
23.059092	-66.767805	NaN	-74.383314	89.826898	NaN	97.442406
-69.906447	-9.109755	NaN	9.674544	-60.796692	NaN	-79.580991
-24.735440	32.855189	NaN	31.802103	-57.590629	NaN	-56.537543
69.831572	-98.710685	NaN	-62.207745	168.542258	NaN	132.039317
-53.427617	22.366897	NaN	32.096269	-75.794514	NaN	-85.523886
-66.365620	-40.916151	NaN	-30.659003	-25.449469	NaN	-35.706617
-16.310289	-8.916717	NaN	5.548070	-7.393571	NaN	-21.858358
49.869328	-19.323325	NaN	3.641076	69.192653	NaN	46.228252
30.495488	21.898167	NaN	21.097160	8.597321	NaN	9.398328
30.108247	11.408230	NaN	20.011381	18.700018	NaN	10.096866
33.200362	16.330679	NaN	20.632248	16.869683	NaN	12.568114
72.402520	-44.454904	NaN	-11.152740	116.857424	NaN	83.555260
-147.464139	-22.155676	NaN	-22.151259	-125.308464	NaN	-125.312880
-145.253656	27.558918	NaN	29.683038	-172.812574	NaN	-174.936693
24.485496	-56.492591	NaN	-35.218382	80.978086	NaN	59.703878
51.293732	-21.803083	NaN	-9.324343	73.096815	NaN	60.618075
-127.043928	-11.096888	NaN	-0.185003	-115.947040	NaN	-126.858926
18.864738	-125.429390	NaN	-130.649688	144.294128	NaN	149.514426
-17.160324	-7.469967	NaN	-13.770176	-9.690357	NaN	-3.390148
-312.527023	-27.683137	NaN	-23.611939	-284.843886	NaN	-288.915083
48.639318	16.236291	NaN	20.724715	32.403027	NaN	27.914603
80.537809	-34.483532	NaN	-13.391221	115.021341	NaN	93.929030
-0.375873	-30.263076	NaN	-19.770146	29.887203	NaN	19.394273
80.783511	5.583371	NaN	11.581844	75.200139	NaN	69.201666
-134.695593	-41.015593	NaN	-16.228458	-93.680000	NaN	-118.467135
24.516717	-4.794965	NaN	20.312517	29.311683	NaN	4.204201
-42.465403	29.816075	NaN	36.983652	-72.281478	NaN	-79.449056
-13.843776	-45.823852	NaN	-19.540154	31.980076	NaN	5.696378
2.346018	-11.603901	NaN	6.137778	13.949919	NaN	-3.791760
-50.721428	2.584736	NaN	2.025013	-53.306164	NaN	-52.746441
10.982313	22.057736	NaN	31.924204	-11.075423	NaN	-20.941891
-116.340304	-125.329918	NaN	-65.476725	8.989615	NaN	-50.863579
28.364979	-6.439081	NaN	-10.718445	34.804061	NaN	39.083424
22.639198	0.984971	NaN	6.158576	21.654227	NaN	16.480622
50.745544	16.111940	NaN	24.071453	34.633604	NaN	26.674091
-103.416409	50.005392	NaN	35.766055	-153.421801	NaN	-139.182464
-45.300580	-8.516802	NaN	-5.328059	-36.783778	NaN	-39.972521
-7.179511	-30.696805	NaN	-12.637374	23.517293	NaN	5.457863
-94.421736	16.323300	NaN	8.888050	-110.745036	NaN	-103.309786
10.035112	31.058177	NaN	43.351145	-21.023064	NaN	-33.316032
-85.266918	44.370483	NaN	40.178885	-129.637401	NaN	-125.445803
-8.835879	-45.859347	NaN	-8.991603	37.023468	NaN	0.155724
-209.183964	-110.254672	NaN	-52.997527	-98.929292	NaN	-156.186437
30.936473	-53.831361	NaN	-30.136510	84.767834	NaN	61.072983
21.970250	11.664956	NaN	-1.506062	10.305294	NaN	23.476311
-48.085846	-7.177903	NaN	-4.383518	-40.907943	NaN	-43.702328
63.291069	-28.400150	NaN	-27.166240	91.691218	NaN	90.457308
77.930335	4.805902	NaN	-3.466934	73.124433	NaN	81.397270
-86.363834	51.383626	NaN	58.870170	-137.747460	NaN	-145.234004
-25.297467	0.842815	NaN	11.609889	-26.140282	NaN	-36.907356
53.783127	-36.685249	NaN	-32.620134	90.468376	NaN	86.403260
83.010527	-20.531822	NaN	-4.414818	103.542350	NaN	87.425345
42.646250	-0.278309	NaN	15.825438	42.924559	NaN	26.820812
-86.053834	-24.243022	NaN	-3.582330	-61.810812	NaN	-82.471504
-132.640562	35.494255	NaN	22.400924	-168.134817	NaN	-155.041486
34.993443	-91.711364	NaN	-77.790094	126.704807	NaN	112.783537
-33.747169	-21.035777	NaN	0.333605	-12.711392	NaN	-34.080775
38.945700	-40.620809	NaN	-38.928555	79.566509	NaN	77.874254
23.095534	-43.696422	NaN	-57.660955	66.791955	NaN	80.756489
35.031563	28.706559	NaN	29.699296	6.325004	NaN	5.332267
-18.596211	9.104230	NaN	6.408940	-27.700441	NaN	-25.005151
30.571421	6.838026	NaN	12.382323	23.733396	NaN	18.189098
-8.896706	15.942524	NaN	36.192505	-24.839230	NaN	-45.089211
17.207560	-17.989808	NaN	-1.299158	35.197368	NaN	18.506718
80.912165	-17.867354	NaN	-0.819099	98.779519	NaN	81.731263
79.919026	-6.128741	NaN	0.699611	86.047767	NaN	79.219415
21.980383	43.341326	NaN	47.518408	-21.360943	NaN	-25.538024
31.144144	-13.798928	NaN	-3.401748	44.943072	NaN	34.545892
-46.189040	-28.954116	NaN	-9.569928	-17.234924	NaN	-36.619113
69.034570	7.565702	NaN	25.531785	61.468868	NaN	43.502785
-39.578426	-62.315136	NaN	-38.740582	22.736711	NaN	-0.837844
-356.299817	-7.223692	NaN	-13.340528	-349.076125	NaN	-342.959290
10.360103	-34.017070	NaN	-30.299035	44.377172	NaN	40.659138
-108.484028	21.756809	NaN	28.997851	-130.240838	NaN	-137.481879
-28.315776	-7.892619	NaN	11.963906	-20.423157	NaN	-40.279682
30.586778	-71.997221	NaN	-63.763273	102.583999	NaN	94.350051
63.072837	-12.377898	NaN	17.692802	75.450735	NaN	45.380035
-55.987457	22.574174	NaN	19.040047	-78.561631	NaN	-75.027504
26.694423	4.753372	NaN	15.965889	21.941051	NaN	10.728534
-20.843653	-34.793628	NaN	-42.648662	13.949975	NaN	21.805009
5.846703	-84.602263	NaN	-54.064890	90.448966	NaN	59.911593
43.771124	-10.430549	NaN	-3.224682	54.201673	NaN	46.995806
70.018368	13.944906	NaN	36.099662	56.073462	NaN	33.918706
-100.550105	23.305871	NaN	16.578038	-123.855976	NaN	-117.128144
-35.326393	25.522609	NaN	37.652117	-60.849002	NaN	-72.978510
-19.215537	-23.164904	NaN	-33.152361	3.949368	NaN	13.936824
-35.693949	-26.857791	NaN	-15.520550	-8.836158	NaN	-20.173400
-55.716620	-46.790706	NaN	-40.179947	-8.925914	NaN	-15.536673
53.423016	-87.235649	NaN	-71.850287	140.658665	NaN	125.273303
-23.384235	-74.332203	NaN	-63.550824	50.947968	NaN	40.166589
-210.739152	25.226820	NaN	19.291565	-235.965972	NaN	-230.030717
-71.426999	22.936678	NaN	29.036292	-94.363678	NaN	-100.463291
58.600934	-78.998606	NaN	-100.043042	137.599540	NaN	158.643976
-30.535176	-11.466263	NaN	-27.355822	-19.068914	NaN	-3.179354
16.024252	29.185553	NaN	16.566164	-13.161301	NaN	-0.541912
-9.415945	4.226692	NaN	24.726292	-13.642637	NaN	-34.142237
26.251461	-86.939196	NaN	-103.107942	113.190658	NaN	129.359404
-63.487099	-40.943945	NaN	-17.371383	-22.543155	NaN	-46.115716
-391.124247	19.491965	NaN	18.562354	-410.616212	NaN	-409.686601
-16.802260	-26.004261	NaN	-5.420312	9.202001	NaN	-11.381949
-142.105706	-25.286236	NaN	-26.520136	-116.819469	NaN	-115.585569
-49.943264	29.557777	NaN	38.559159	-79.501040	NaN	-88.502422
21.428518	11.369470	NaN	5.781194	10.059048	NaN	15.647324
57.914705	-118.574180	NaN	-63.723262	176.488885	NaN	121.637967
80.645893	44.427062	NaN	45.760350	36.218831	NaN	34.885543
-12.869618	-13.616826	NaN	-5.131331	0.747208	NaN	-7.738287
-113.766460	35.228311	NaN	39.965564	-148.994771	NaN	-153.732024
22.902350	-49.437221	NaN	-35.994993	72.339572	NaN	58.897343
54.848537	-29.888778	NaN	-28.946948	84.737315	NaN	83.795485
-85.522961	-8.045365	NaN	4.996956	-77.477595	NaN	-90.519916
13.205969	-23.057646	NaN	6.263393	36.263615	NaN	6.942575
20.955905	-0.948732	NaN	14.570992	21.904637	NaN	6.384913
67.644814	-2.486076	NaN	-13.224619	70.130889	NaN	80.869433
-45.519253	-19.240710	NaN	-11.349326	-26.278543	NaN	-34.169927
4.140296	-25.438350	NaN	0.345113	29.578646	NaN	3.795183
-135.234133	-14.750345	NaN	3.907253	-120.483788	NaN	-139.141386
16.673012	-60.399185	NaN	-55.615844	77.072197	NaN	72.288856
58.852897	-5.483661	NaN	4.480080	64.336559	NaN	54.372817
-171.375794	8.675757	NaN	27.244134	-180.051552	NaN	-198.619928
28.683410	-27.664710	NaN	-11.168540	56.348120	NaN	39.851950
-67.857764	-10.191840	NaN	-4.316866	-57.665924	NaN	-63.540897
44.698371	-13.139902	NaN	-18.326878	57.838272	NaN	63.025248
59.942401	22.605003	NaN	17.332501	37.337398	NaN	42.609900
-213.924223	25.952096	NaN	26.144890	-239.876319	NaN	-240.069114
-46.869193	-37.384956	NaN	-27.683911	-9.484237	NaN	-19.185283
-11.018447	-91.557294	NaN	-67.141569	80.538847	NaN	56.123122
35.369844	-31.729590	NaN	-23.980594	67.099434	NaN	59.350438
-48.992009	13.133022	NaN	1.631892	-62.125031	NaN	-50.623901
64.483016	35.230217	NaN	27.005992	29.252799	NaN	37.477024
59.423807	-8.637218	NaN	-2.511633	68.061025	NaN	61.935439
46.811233	30.777903	NaN	34.409859	16.033331	NaN	12.401374
51.011602	26.185141	NaN	30.258849	24.826461	NaN	20.752753
30.106239	7.007317	NaN	11.147876	23.098922	NaN	18.958363
-92.089766	47.221773	NaN	54.554343	-139.311539	NaN	-146.644109
-2.761244	19.514712	NaN	30.860130	-22.275956	NaN	-33.621374
21.379166	-10.634676	NaN	-5.642652	32.013842	NaN	27.021818
-156.185825	-83.217901	NaN	-63.139797	-72.967924	NaN	-93.046028
-95.075260	48.690539	NaN	35.037596	-143.765799	NaN	-130.112856
66.878022	30.235084	NaN	38.608339	36.642938	NaN	28.269682
-72.488149	-45.481720	NaN	-23.644288	-27.006429	NaN	-48.843861
53.731824	19.263105	NaN	14.954023	34.468719	NaN	38.777801
-173.630272	4.410777	NaN	20.651878	-178.041049	NaN	-194.282151
44.826842	-102.247799	NaN	-107.861514	147.074641	NaN	152.688356
-70.288505	-43.172411	NaN	-31.580183	-27.116094	NaN	-38.708322
80.428683	38.776137	NaN	45.379979	41.652546	NaN	35.048704
67.279339	-58.952995	NaN	-35.194596	126.232334	NaN	102.473935
-27.945743	20.615995	NaN	21.541981	-48.561738	NaN	-49.487724
-17.406941	-48.853561	NaN	-41.999363	31.446620	NaN	24.592422
-54.169226	30.743035	NaN	32.277250	-84.912261	NaN	-86.446476
-55.950778	-3.831795	NaN	-22.015343	-52.118983	NaN	-33.935435
-84.199797	-5.938476	NaN	6.412207	-78.261321	NaN	-90.612004
-32.989354	5.648229	NaN	18.472050	-38.637583	NaN	-51.461404
18.492244	25.556614	NaN	22.050815	-7.064370	NaN	-3.558571
4.406332	-56.021373	NaN	-29.602778	60.427705	NaN	34.009110
-168.803497	-7.999126	NaN	5.102115	-160.804371	NaN	-173.905612
52.919847	17.107237	NaN	22.491794	35.812610	NaN	30.428053
71.962316	-50.225324	NaN	-43.396869	122.187640	NaN	115.359185
-74.583887	-35.613982	NaN	-28.607228	-38.969905	NaN	-45.976659
-77.572717	0.191739	NaN	27.431115	-77.764456	NaN	-105.003832
32.298444	-46.980180	NaN	-31.911487	79.278624	NaN	64.209931
-221.035207	7.574624	NaN	14.431947	-228.609831	NaN	-235.467154
31.021962	-6.025256	NaN	-6.009342	37.047218	NaN	37.031304
78.775538	-77.496377	NaN	-52.224212	156.271914	NaN	130.999750
34.610795	19.385109	NaN	29.877164	15.225686	NaN	4.733631
-62.280912	-58.340070	NaN	-29.057489	-3.940843	NaN	-33.223424
-90.070665	-36.403587	NaN	-4.196484	-53.667078	NaN	-85.874181
57.790929	12.921415	NaN	6.900170	44.869514	NaN	50.890759
70.447623	-79.468823	NaN	-79.126224	149.916446	NaN	149.573847
49.796723	6.242674	NaN	0.914705	43.554049	NaN	48.882018
48.998126	26.856203	NaN	38.429372	22.141922	NaN	10.568754
-13.457299	19.069378	NaN	25.697287	-32.526677	NaN	-39.154586
46.431287	45.763953	NaN	51.434911	0.667334	NaN	-5.003624
-102.330646	39.166506	NaN	44.037194	-141.497152	NaN	-146.367840
-20.803109	-22.630821	NaN	-5.458539	1.827712	NaN	-15.344570
-7.481106	8.589457	NaN	6.926202	-16.070563	NaN	-14.407308
-93.188562	-31.431822	NaN	-13.615977	-61.756740	NaN	-79.572585
21.670529	-116.785901	NaN	-111.739934	138.456430	NaN	133.410463
-11.783069	-92.830402	NaN	-67.972777	81.047333	NaN	56.189708
-131.350173	-38.459880	NaN	-44.905005	-92.890293	NaN	-86.445168
33.421344	17.350894	NaN	18.612639	16.070449	NaN	14.808705
-71.722928	-96.753647	NaN	-60.076717	25.030719	NaN	-11.646211
-449.052954	-15.167903	NaN	-14.915384	-433.885051	NaN	-434.137570
-60.937676	35.112157	NaN	30.546842	-96.049833	NaN	-91.484518
-119.660120	15.808053	NaN	22.321543	-135.468174	NaN	-141.981663
81.311631	25.914707	NaN	35.699479	55.396924	NaN	45.612152
81.632717	-211.429642	NaN	-221.351556	293.062359	NaN	302.984273
65.199049	-85.144196	NaN	-73.286878	150.343244	NaN	138.485926
65.769274	-45.913893	NaN	-57.891985	111.683167	NaN	123.661259
38.470577	30.879058	NaN	37.150674	7.591519	NaN	1.319903
63.082899	-38.562893	NaN	-23.994395	101.645792	NaN	87.077294
8.729610	1.561140	NaN	23.488680	7.168470	NaN	-14.759070
-36.776223	-52.013585	NaN	-21.820463	15.237362	NaN	-14.955760
72.191681	-29.297038	NaN	-4.945879	101.488719	NaN	77.137560
-69.468685	-42.701710	NaN	4.562453	-26.766975	NaN	-74.031138
11.604244	-8.812395	NaN	-28.161754	20.416639	NaN	39.765998
-50.984559	-46.782987	NaN	-28.267827	-4.201573	NaN	-22.716732
-119.509103	38.143479	NaN	48.240324	-157.652582	NaN	-167.749426
-56.088213	25.741428	NaN	35.675628	-81.829641	NaN	-91.763841
-17.612934	-24.447035	NaN	-19.128843	6.834101	NaN	1.515908
-46.020412	-69.459643	NaN	-66.284268	23.439231	NaN	20.263856
-76.532532	18.588236	NaN	25.665985	-95.120767	NaN	-102.198517
17.053701	-23.034640	NaN	-15.294064	40.088341	NaN	32.347765
49.233845	2.294078	NaN	0.290658	46.939766	NaN	48.943187
63.392621	13.029874	NaN	20.518287	50.362747	NaN	42.874334
-541.294969	56.577670	NaN	61.155603	-597.872639	NaN	-602.450572
-466.596478	-35.431160	NaN	-31.077719	-431.165318	NaN	-435.518759
-148.469390	-69.222719	NaN	-63.095687	-79.246671	NaN	-85.373703
25.911152	33.991840	NaN	40.004072	-8.080687	NaN	-14.092920
-24.508109	-0.409857	NaN	18.651920	-24.098252	NaN	-43.160029
-38.989285	-32.302874	NaN	-9.862929	-6.686411	NaN	-29.126356
-17.689190	44.194452	NaN	38.861105	-61.883642	NaN	-56.550295
3.542032	-64.107873	NaN	-58.082075	67.649905	NaN	61.624107
-59.381451	29.580921	NaN	34.171895	-88.962372	NaN	-93.553345
-21.717455	-70.774835	NaN	-43.128668	49.057380	NaN	21.411213
59.409418	9.100967	NaN	22.867648	50.308450	NaN	36.541770
-43.802722	3.992730	NaN	12.454915	-47.795451	NaN	-56.257637
-40.023731	-101.757665	NaN	-79.798295	61.733934	NaN	39.774564
-85.172068	1.723059	NaN	-1.392129	-86.895126	NaN	-83.779938
70.545190	-59.469460	NaN	-56.419321	130.014651	NaN	126.964511
48.259198	-21.451074	NaN	-16.196877	69.710272	NaN	64.456075
45.443262	-116.491865	NaN	-72.716503	161.935127	NaN	118.159765
38.507175	-33.678822	NaN	-35.167625	72.185996	NaN	73.674800
21.413629	44.426492	NaN	33.727981	-23.012863	NaN	-12.314352
-92.057074	34.541191	NaN	47.780594	-126.598265	NaN	-139.837668
-106.903831	-91.402362	NaN	-63.727346	-15.501469	NaN	-43.176485
4.040658	19.945781	NaN	43.317900	-15.905123	NaN	-39.277242
-39.199313	4.286764	NaN	12.810725	-43.486077	NaN	-52.010038
-78.465485	-23.453087	NaN	-17.855910	-55.012399	NaN	-60.609575
-30.971007	-0.607657	NaN	1.718400	-30.363349	NaN	-32.689407
40.818087	-29.200687	NaN	-4.164488	70.018773	NaN	44.982575
-6.356974	9.842456	NaN	37.563611	-16.199431	NaN	-43.920585
19.236076	19.343881	NaN	18.916794	-0.107806	NaN	0.319282
-15.593398	3.293710	NaN	1.875999	-18.887108	NaN	-17.469397
-72.647584	16.615097	NaN	27.484148	-89.262681	NaN	-100.131732
-11.327260	-54.061283	NaN	-46.657667	42.734023	NaN	35.330408
2.508669	2.827143	NaN	19.030733	-0.318474	NaN	-16.522064
23.568404	-39.495535	NaN	-14.716191	63.063939	NaN	38.284595
51.375328	31.280055	NaN	37.319405	20.095273	NaN	14.055923
2.481172	44.373571	NaN	24.729397	-41.892399	NaN	-22.248226
-73.856166	-43.269716	NaN	-22.002389	-30.586451	NaN	-51.853778
-742.400213	-14.153840	NaN	5.879297	-728.246373	NaN	-748.279510
7.632526	9.173740	NaN	6.310108	-1.541214	NaN	1.322418
-11.850532	-34.017212	NaN	-25.842888	22.166680	NaN	13.992356
-27.347475	5.837274	NaN	24.536315	-33.184749	NaN	-51.883790
17.834915	-23.683686	NaN	-17.401354	41.518601	NaN	35.236269
-18.430342	53.340616	NaN	51.211235	-71.770958	NaN	-69.641577
26.719623	-12.484998	NaN	11.012441	39.204621	NaN	15.707183
-2.252258	-7.237771	NaN	-2.352821	4.985513	NaN	0.100563
-11.631535	16.844499	NaN	24.773787	-28.476034	NaN	-36.405321
60.103583	34.704575	NaN	41.441207	25.399008	NaN	18.662377
49.132480	2.658067	NaN	0.704944	46.474413	NaN	48.427537
12.499560	-30.495407	NaN	-11.368440	42.994967	NaN	23.868000
-41.256506	-45.649514	NaN	-61.304921	4.393008	NaN	20.048414
30.078106	7.786002	NaN	2.205477	22.292104	NaN	27.872630
12.324538	-3.672671	NaN	-0.145444	15.997209	NaN	12.469982
46.240365	50.512430	NaN	59.863428	-4.272065	NaN	-13.623063
66.585189	-32.232183	NaN	0.675079	98.817372	NaN	65.910111
53.450409	-13.348907	NaN	-14.018370	66.799316	NaN	67.468779
43.213898	-8.639664	NaN	-11.886476	51.853562	NaN	55.100375
52.018515	0.079228	NaN	-5.074434	51.939287	NaN	57.092950
-4.304441	-115.587770	NaN	-102.879946	111.283330	NaN	98.575505
79.450652	-28.877459	NaN	-45.285766	108.328111	NaN	124.736418
22.045740	5.939387	NaN	-3.106363	16.106353	NaN	25.152103
48.751992	-6.632479	NaN	-10.593996	55.384471	NaN	59.345988
69.033873	15.394147	NaN	30.473271	53.639726	NaN	38.560601
-4.862993	-24.316945	NaN	-22.846625	19.453951	NaN	17.983632
28.893585	-34.144859	NaN	-15.879271	63.038444	NaN	44.772856
-96.285938	21.135621	NaN	29.486621	-117.421560	NaN	-125.772559
85.674589	8.149498	NaN	5.905667	77.525091	NaN	79.768922
-119.442872	0.294437	NaN	19.250530	-119.737310	NaN	-138.693402
-21.182715	5.925794	NaN	35.357019	-27.108509	NaN	-56.539734
31.985680	-20.869432	NaN	-22.727856	52.855112	NaN	54.713537
-22.430984	-51.635780	NaN	-21.029075	29.204795	NaN	-1.401909
-110.911769	-7.994699	NaN	3.449983	-102.917071	NaN	-114.361752
25.867742	-11.178818	NaN	7.116862	37.046560	NaN	18.750881
71.960319	-9.235686	NaN	3.693415	81.196006	NaN	68.266904
-106.830721	-38.882855	NaN	-7.141934	-67.947866	NaN	-99.688787
25.002338	-44.583568	NaN	-56.074702	69.585906	NaN	81.077040
15.115055	-73.576772	NaN	-43.291037	88.691826	NaN	58.406092
83.593237	21.802524	NaN	37.396997	61.790713	NaN	46.196240
-178.505829	-74.127479	NaN	-72.269721	-104.378351	NaN	-106.236109
-44.959243	-90.117901	NaN	-62.411461	45.158658	NaN	17.452218
-26.347778	4.486390	NaN	-6.735832	-30.834168	NaN	-19.611947
-25.634470	-7.800543	NaN	26.096037	-17.833927	NaN	-51.730507
-30.158297	19.456556	NaN	31.697674	-49.614853	NaN	-61.855970
-170.970649	-31.064043	NaN	9.272606	-139.906606	NaN	-180.243256
15.215101	-46.172426	NaN	-51.454620	61.387526	NaN	66.669721
28.208708	-12.979259	NaN	-6.495786	41.187967	NaN	34.704494
26.394931	25.425274	NaN	36.482636	0.969658	NaN	-10.087704
18.125048	38.514069	NaN	42.189287	-20.389021	NaN	-24.064239
-21.505432	35.261276	NaN	47.399631	-56.766708	NaN	-68.905063
41.532016	-44.947694	NaN	-24.530170	86.479710	NaN	66.062186
73.714421	-5.416848	NaN	6.862113	79.131269	NaN	66.852308
60.765466	-64.997887	NaN	-35.332659	125.763352	NaN	96.098125
-3.271091	-27.520930	NaN	-59.249775	24.249839	NaN	55.978684
9.166381	51.689637	NaN	65.028235	-42.523256	NaN	-55.861854
14.738246	-7.777880	NaN	4.995772	22.516127	NaN	9.742475
50.018001	-3.512229	NaN	4.740310	53.530230	NaN	45.277691
17.759526	-57.199958	NaN	-62.796300	74.959484	NaN	80.555827
-40.022077	-41.098287	NaN	-34.403923	1.076210	NaN	-5.618154
75.383788	-7.362418	NaN	-2.744989	82.746206	NaN	78.128778
-71.543565	-81.886079	NaN	-69.299060	10.342515	NaN	-2.244504
-168.262889	-128.308669	NaN	-68.152255	-39.954220	NaN	-100.110634
51.526401	-7.544876	NaN	0.587106	59.071277	NaN	50.939294
64.616227	-63.547970	NaN	-35.797744	128.164197	NaN	100.413971
15.589938	-32.309636	NaN	-18.386561	47.899573	NaN	33.976498
5.921590	-93.628122	NaN	-64.502655	99.549711	NaN	70.424245
13.022717	7.134487	NaN	12.444854	5.888230	NaN	0.577863
52.700241	-45.626087	NaN	-60.100258	98.326327	NaN	112.800499
61.393946	-12.879881	NaN	-1.154080	74.273827	NaN	62.548025
-178.822322	-8.802770	NaN	15.197598	-170.019551	NaN	-194.019920
-55.498580	25.842825	NaN	34.191618	-81.341404	NaN	-89.690198
-125.235717	25.056621	NaN	35.251793	-150.292338	NaN	-160.487510
-28.200797	-9.025586	NaN	3.412766	-19.175210	NaN	-31.613562
15.213919	7.382832	NaN	5.706785	7.831088	NaN	9.507134
-36.125189	-55.364915	NaN	-49.938626	19.239725	NaN	13.813437
58.513718	-17.765235	NaN	-11.774269	76.278953	NaN	70.287988
56.725383	-42.496059	NaN	-17.389585	99.221442	NaN	74.114969
15.518627	37.889159	NaN	39.085505	-22.370532	NaN	-23.566878
-138.470289	-37.865888	NaN	-22.716079	-100.604401	NaN	-115.754210
-9.581830	16.332943	NaN	32.425545	-25.914772	NaN	-42.007375
-115.223950	-4.138535	NaN	-12.549113	-111.085414	NaN	-102.674837
-64.638882	-72.357887	NaN	-42.445307	7.719006	NaN	-22.193574
66.777120	-1.282890	NaN	-0.089217	68.060010	NaN	66.866336
51.111888	-25.073610	NaN	-18.567453	76.185498	NaN	69.679341
-210.990705	10.993364	NaN	4.608311	-221.984068	NaN	-215.599016
45.863603	-41.299534	NaN	-46.459431	87.163137	NaN	92.323034
-236.818509	-31.122506	NaN	0.014758	-205.696003	NaN	-236.833268
37.602757	12.453715	NaN	21.021829	25.149042	NaN	16.580928
-175.926944	-1.127585	NaN	6.665221	-174.799359	NaN	-182.592165
-7.672585	-57.373315	NaN	-42.533263	49.700730	NaN	34.860678
17.587722	-16.827929	NaN	-14.363794	34.415651	NaN	31.951516
-12.342949	-106.303890	NaN	-57.549871	93.960942	NaN	45.206922
28.299484	-4.593600	NaN	-6.050892	32.893084	NaN	34.350376
-236.704774	30.494662	NaN	37.184490	-267.199436	NaN	-273.889264
27.237656	5.499704	NaN	12.459752	21.737952	NaN	14.777905
20.816971	31.248168	NaN	41.329161	-10.431197	NaN	-20.512190
-12.196304	-34.902850	NaN	-21.689141	22.706546	NaN	9.492838
16.084880	2.767990	NaN	16.384860	13.316890	NaN	-0.299980
32.314387	4.362486	NaN	-5.342570	27.951901	NaN	37.656957
42.436845	-84.720864	NaN	-71.368711	127.157709	NaN	113.805556
64.977026	5.793191	NaN	6.114670	59.183835	NaN	58.862356
61.432371	-117.820872	NaN	-109.437088	179.253244	NaN	170.869460
-143.286030	29.138367	NaN	48.513773	-172.424397	NaN	-191.799803
28.328346	-11.135537	NaN	-5.920183	39.463883	NaN	34.248529
-37.834053	17.984727	NaN	26.385655	-55.818779	NaN	-64.219708
32.693725	20.793891	NaN	10.261142	11.899834	NaN	22.432583
-33.477452	35.558866	NaN	34.079126	-69.036318	NaN	-67.556578
-55.640408	37.259818	NaN	46.635012	-92.900226	NaN	-102.275420
57.804951	-10.327232	NaN	-1.978621	68.132183	NaN	59.783571
-101.339896	-54.814034	NaN	-43.648221	-46.525862	NaN	-57.691675
-65.515087	-40.294736	NaN	-22.427603	-25.220351	NaN	-43.087484
-36.295148	-33.468009	NaN	-18.200702	-2.827139	NaN	-18.094446
-33.468518	-110.584936	NaN	-66.293409	77.116418	NaN	32.824891
-33.628863	-70.026555	NaN	-52.353910	36.397693	NaN	18.725047
1.192381	-52.367049	NaN	-60.530748	53.559430	NaN	61.723129
59.821342	-58.321936	NaN	-36.368120	118.143278	NaN	96.189463
-470.692257	-0.543171	NaN	-6.855562	-470.149086	NaN	-463.836695
42.167230	-12.781775	NaN	-20.130826	54.949005	NaN	62.298056
59.607919	11.457545	NaN	18.124740	48.150375	NaN	41.483179
42.198422	-4.670626	NaN	-14.423777	46.869049	NaN	56.622199
39.476292	-19.857300	NaN	-16.559218	59.333592	NaN	56.035511
-9.575587	-36.639785	NaN	-10.040956	27.064198	NaN	0.465369
-117.662856	44.548552	NaN	57.741139	-162.211407	NaN	-175.403995
-387.457196	27.096661	NaN	43.952718	-414.553857	NaN	-431.409914
-373.762754	-45.538498	NaN	-28.933212	-328.224256	NaN	-344.829542
-46.983777	49.990942	NaN	55.414410	-96.974719	NaN	-102.398187
-298.775733	26.428390	NaN	38.491265	-325.204123	NaN	-337.266998
1.942182	-0.629047	NaN	-21.791914	2.571229	NaN	23.734096
6.140256	-11.209270	NaN	14.099269	17.349526	NaN	-7.959014
-434.512152	-27.052237	NaN	0.103355	-407.459915	NaN	-434.615507
-267.930615	-7.006040	NaN	-11.597466	-260.924575	NaN	-256.333149
47.074120	-29.528692	NaN	-3.626259	76.602812	NaN	50.700379
-2.253417	15.932910	NaN	25.169838	-18.186327	NaN	-27.423255
-6.008133	-8.103121	NaN	-8.691647	2.094988	NaN	2.683514
10.325469	-34.728797	NaN	-40.107499	45.054266	NaN	50.432969
-41.087399	33.675756	NaN	39.125776	-74.763155	NaN	-80.213175
-0.813982	-31.079919	NaN	-24.183039	30.265938	NaN	23.369058
-0.106225	-29.608409	NaN	-23.062230	29.502184	NaN	22.956005
-167.055221	-54.257680	NaN	-40.725324	-112.797541	NaN	-126.329897
-29.392869	-133.877315	NaN	-96.252597	104.484446	NaN	66.859727
58.052701	-12.215593	NaN	-20.853121	70.268294	NaN	78.905822
-26.581105	-13.831550	NaN	11.017977	-12.749555	NaN	-37.599081
-3.797466	-2.927456	NaN	6.747250	-0.870010	NaN	-10.544716
-25.424415	7.960362	NaN	4.600752	-33.384777	NaN	-30.025167
-167.779874	-14.586411	NaN	16.853928	-153.193463	NaN	-184.633802
-121.889594	10.682579	NaN	15.322097	-132.572172	NaN	-137.211690
-71.912743	-42.026724	NaN	-22.904735	-29.886019	NaN	-49.008008
17.723170	6.482767	NaN	10.670004	11.240403	NaN	7.053166
-9.733663	-155.921149	NaN	-118.648794	146.187487	NaN	108.915131
21.331769	35.341782	NaN	36.354528	-14.010013	NaN	-15.022760
-5.220558	-5.952554	NaN	2.636045	0.731996	NaN	-7.856603
-3.562417	14.217398	NaN	29.492168	-17.779815	NaN	-33.054585
-36.568939	-78.738730	NaN	-34.135517	42.169791	NaN	-2.433422
-113.908484	-2.143261	NaN	-5.163801	-111.765223	NaN	-108.744682
65.222028	-5.804224	NaN	10.554425	71.026253	NaN	54.667603
32.385364	7.735056	NaN	22.580178	24.650307	NaN	9.805186
23.904468	-10.581163	NaN	5.518591	34.485631	NaN	18.385876
24.154576	-2.581198	NaN	-9.738995	26.735775	NaN	33.893572
64.929599	10.347296	NaN	22.721950	54.582302	NaN	42.207649
0.493779	33.556196	NaN	34.877896	-33.062417	NaN	-34.384117
64.839066	-12.218385	NaN	-10.024565	77.057451	NaN	74.863631
-132.098358	30.179370	NaN	24.980109	-162.277728	NaN	-157.078466
-234.459925	0.538520	NaN	-10.796575	-234.998445	NaN	-223.663350
-69.996454	-42.097818	NaN	-36.230125	-27.898636	NaN	-33.766329
-9.979747	-1.612642	NaN	-8.459108	-8.367105	NaN	-1.520639
-58.535975	-127.665370	NaN	-106.816945	69.129395	NaN	48.280970
-213.304838	10.951942	NaN	21.212843	-224.256780	NaN	-234.517681
-171.846913	-41.135521	NaN	-30.188973	-130.711392	NaN	-141.657939
33.902257	-2.594120	NaN	-7.251174	36.496377	NaN	41.153430
-75.637983	-16.465153	NaN	3.176344	-59.172829	NaN	-78.814327
28.941908	40.143267	NaN	43.624941	-11.201359	NaN	-14.683033
21.785268	-16.027232	NaN	-26.529913	37.812500	NaN	48.315181
-46.842052	-70.420963	NaN	-59.359437	23.578911	NaN	12.517385
21.239324	-23.045271	NaN	-9.282875	44.284595	NaN	30.522199
-664.688448	-21.528996	NaN	-2.916314	-643.159452	NaN	-661.772134
-486.211348	-30.693945	NaN	2.626538	-455.517403	NaN	-488.837886
16.467437	-11.510496	NaN	4.621483	27.977932	NaN	11.845953
84.330312	-21.065004	NaN	-0.983303	105.395316	NaN	85.313616
-173.944700	-32.461794	NaN	-48.079295	-141.482906	NaN	-125.865405
-48.851551	14.966009	NaN	34.504577	-63.817559	NaN	-83.356127
12.079367	-75.412302	NaN	-68.527203	87.491669	NaN	80.606570
-328.436660	18.813470	NaN	20.354104	-347.250130	NaN	-348.790764
32.832509	54.372976	NaN	59.991184	-21.540467	NaN	-27.158676
-115.530775	-74.521734	NaN	-55.544010	-41.009041	NaN	-59.986765
29.980336	39.265996	NaN	41.622179	-9.285660	NaN	-11.641843
-51.851360	-32.285075	NaN	-20.840514	-19.566285	NaN	-31.010846
-145.982579	-18.329529	NaN	4.338206	-127.653050	NaN	-150.320784
-41.056662	45.627269	NaN	47.085065	-86.683932	NaN	-88.141727
29.358270	-33.023833	NaN	0.002323	62.382103	NaN	29.355947
58.769895	-21.388102	NaN	8.044320	80.157997	NaN	50.725574
-167.648099	16.194073	NaN	27.719714	-183.842172	NaN	-195.367813
78.406287	-15.702192	NaN	-13.515982	94.108480	NaN	91.922269
-210.880721	-12.452080	NaN	11.832543	-198.428640	NaN	-222.713264
5.873083	-50.673143	NaN	-34.675329	56.546226	NaN	40.548412
-4.067223	-36.813619	NaN	-18.774814	32.746397	NaN	14.707592
-78.856708	-13.546907	NaN	18.815282	-65.309801	NaN	-97.671990
77.225869	8.175027	NaN	8.200388	69.050842	NaN	69.025480
68.224488	-71.806306	NaN	-74.398859	140.030795	NaN	142.623348
-27.546873	-61.448916	NaN	-61.630396	33.902043	NaN	34.083523
-57.991437	13.275839	NaN	18.291891	-71.267276	NaN	-76.283327
-346.570134	2.754340	NaN	9.344474	-349.324474	NaN	-355.914608
20.816914	-6.330562	NaN	7.160297	27.147476	NaN	13.656617
-7.473255	11.983975	NaN	30.290406	-19.457230	NaN	-37.763662
17.815328	-7.180113	NaN	13.139499	24.995442	NaN	4.675829
22.725934	-2.929142	NaN	19.517466	25.655075	NaN	3.208468
-208.792063	-5.154554	NaN	-0.914888	-203.637509	NaN	-207.877175
-79.163029	-11.109785	NaN	12.242879	-68.053245	NaN	-91.405908
13.984852	25.321395	NaN	30.601476	-11.336543	NaN	-16.616624
-129.771255	-5.039984	NaN	10.537240	-124.731272	NaN	-140.308496
17.096348	-38.982369	NaN	-10.027308	56.078717	NaN	27.123657
90.882331	5.230038	NaN	5.789160	85.652293	NaN	85.093170
3.800981	-101.130721	NaN	-79.406158	104.931702	NaN	83.207139
55.740601	-16.596713	NaN	-18.053828	72.337314	NaN	73.794429
-41.880666	-32.617008	NaN	-10.556314	-9.263658	NaN	-31.324352
20.105924	0.836690	NaN	3.728727	19.269234	NaN	16.377197
-41.778531	-21.972983	NaN	-11.196203	-19.805547	NaN	-30.582328
45.252959	-40.690432	NaN	-17.788805	85.943390	NaN	63.041763
33.346778	-66.307602	NaN	-50.401305	99.654380	NaN	83.748083
49.250745	-96.471837	NaN	-105.985814	145.722582	NaN	155.236559
45.546341	-30.892626	NaN	-51.824200	76.438966	NaN	97.370541
-51.455808	20.813193	NaN	24.262370	-72.269002	NaN	-75.718179
-54.558387	-81.844720	NaN	-61.397704	27.286332	NaN	6.839317
-82.553915	-1.212205	NaN	4.731730	-81.341709	NaN	-87.285644
-84.149169	39.055733	NaN	54.530842	-123.204902	NaN	-138.680011
16.626862	-27.524816	NaN	-9.615668	44.151678	NaN	26.242530
-26.360174	-44.156857	NaN	-16.332593	17.796683	NaN	-10.027581
-46.758049	-10.017463	NaN	-0.981642	-36.740586	NaN	-45.776407
-14.954888	-71.394973	NaN	-51.822137	56.440085	NaN	36.867249
43.925145	-9.835816	NaN	-4.817376	53.760961	NaN	48.742521
-43.951165	15.346673	NaN	12.332572	-59.297838	NaN	-56.283738
34.860087	16.539481	NaN	14.972612	18.320606	NaN	19.887475
36.184731	-30.182666	NaN	-26.246206	66.367397	NaN	62.430937
-33.181514	-110.391722	NaN	-76.586310	77.210208	NaN	43.404796
55.043086	-166.097645	NaN	-145.985196	221.140731	NaN	201.028281
-77.399789	-17.108502	NaN	-3.708281	-60.291286	NaN	-73.691508
-108.995676	21.366556	NaN	33.574520	-130.362232	NaN	-142.570197
48.767740	31.417300	NaN	33.137385	17.350440	NaN	15.630355
12.972570	-34.673621	NaN	-29.551770	47.646191	NaN	42.524340
23.050178	1.117843	NaN	11.600812	21.932335	NaN	11.449366
45.426179	32.885705	NaN	40.346496	12.540474	NaN	5.079683
-4.704684	-40.124403	NaN	-41.469765	35.419718	NaN	36.765080
-71.146385	-69.510571	NaN	-22.722977	-1.635814	NaN	-48.423408
-181.569761	-3.361930	NaN	18.886632	-178.207831	NaN	-200.456393
57.890874	-34.221520	NaN	-39.832384	92.112394	NaN	97.723258
39.723735	15.077473	NaN	34.691193	24.646262	NaN	5.032542
13.361913	-45.430060	NaN	-18.150209	58.791973	NaN	31.512122
62.973580	-21.517814	NaN	0.162935	84.491394	NaN	62.810646
-19.648996	-23.030484	NaN	8.813307	3.381488	NaN	-28.462303
56.376281	-27.149703	NaN	-37.911436	83.525984	NaN	94.287717
-299.666776	-13.511937	NaN	-13.332812	-286.154839	NaN	-286.333964
3.621167	12.478680	NaN	24.572488	-8.857513	NaN	-20.951322
-102.519838	4.430203	NaN	7.950740	-106.950041	NaN	-110.470578
62.966763	-15.155293	NaN	6.079948	78.122056	NaN	56.886815
28.824586	-38.655222	NaN	-45.567277	67.479808	NaN	74.391863
-3.074089	-9.208577	NaN	13.237413	6.134488	NaN	-16.311501
6.144608	28.822772	NaN	37.628085	-22.678164	NaN	-31.483477
-26.636621	38.930760	NaN	38.665995	-65.567381	NaN	-65.302616
67.559627	67.607668	NaN	77.115867	-0.048040	NaN	-9.556240
-146.256520	-18.120244	NaN	6.780783	-128.136276	NaN	-153.037303
-54.422421	40.280936	NaN	43.212528	-94.703356	NaN	-97.634948
16.984133	-16.522307	NaN	-24.539266	33.506440	NaN	41.523399
49.404197	21.692920	NaN	25.559512	27.711277	NaN	23.844684
-0.833015	-14.395696	NaN	1.501030	13.562681	NaN	-2.334045
61.538437	-73.144571	NaN	-34.902641	134.683008	NaN	96.441078
12.314841	13.501480	NaN	33.086342	-1.186639	NaN	-20.771501
25.273660	-0.470841	NaN	16.769395	25.744501	NaN	8.504265
-22.419583	0.524426	NaN	18.314739	-22.944009	NaN	-40.734322
17.452242	34.665858	NaN	16.939632	-17.213617	NaN	0.512609
-90.272875	11.404273	NaN	21.633195	-101.677148	NaN	-111.906069
-232.916780	23.266505	NaN	3.964022	-256.183285	NaN	-236.880801
-18.912875	-99.803569	NaN	-87.895924	80.890693	NaN	68.983048
-8.747291	43.954736	NaN	45.412279	-52.702027	NaN	-54.159570
-22.168883	9.468932	NaN	19.410541	-31.637815	NaN	-41.579424
-38.313332	41.176693	NaN	43.782591	-79.490025	NaN	-82.095924
43.294815	11.794046	NaN	11.105160	31.500769	NaN	32.189656
-60.714016	13.250848	NaN	13.877252	-73.964864	NaN	-74.591268
76.522066	-26.078414	NaN	-32.792572	102.600480	NaN	109.314637
-57.367732	41.872060	NaN	39.042438	-99.239792	NaN	-96.410169
-44.090625	-77.865487	NaN	-58.475969	33.774861	NaN	14.385344
-76.278482	-22.361511	NaN	-26.503271	-53.916971	NaN	-49.775211
21.281629	-30.874754	NaN	-25.396864	52.156382	NaN	46.678493
42.871466	-53.226510	NaN	-55.900704	96.097975	NaN	98.772169
-42.739166	-27.027815	NaN	-12.128973	-15.711351	NaN	-30.610193
-31.316017	18.739768	NaN	24.050580	-50.055784	NaN	-55.366597
67.731554	-79.264912	NaN	-74.761865	146.996465	NaN	142.493419
-111.531096	-0.861477	NaN	6.300143	-110.669619	NaN	-117.831239
-229.871453	14.213316	NaN	11.442691	-244.084769	NaN	-241.314144
20.219998	11.552707	NaN	23.866180	8.667291	NaN	-3.646182
21.013476	-58.308122	NaN	-40.427931	79.321598	NaN	61.441407
-158.202178	23.085476	NaN	14.381353	-181.287654	NaN	-172.583532
-0.841212	-61.513683	NaN	-34.115558	60.672471	NaN	33.274346
-24.876492	-24.222426	NaN	-13.553805	-0.654066	NaN	-11.322686
19.565319	-25.939079	NaN	-0.630564	45.504397	NaN	20.195883
-86.126873	12.240931	NaN	4.398843	-98.367803	NaN	-90.525716
46.618034	-17.734822	NaN	-20.761172	64.352855	NaN	67.379206
-33.831432	37.672245	NaN	37.959134	-71.503676	NaN	-71.790566
-159.053784	22.567463	NaN	31.085825	-181.621246	NaN	-190.139608
22.213253	42.289498	NaN	46.988079	-20.076245	NaN	-24.774826
-12.543833	-5.714409	NaN	16.287398	-6.829424	NaN	-28.831232
-23.721792	-118.062053	NaN	-107.075609	94.340260	NaN	83.353817
-386.389896	-17.113389	NaN	2.434270	-369.276507	NaN	-388.824166
-51.651713	-19.335104	NaN	-35.403059	-32.316609	NaN	-16.248653
12.960107	-6.558087	NaN	6.332874	19.518193	NaN	6.627232
-38.934447	11.336476	NaN	4.318695	-50.270923	NaN	-43.253142
46.109642	9.277060	NaN	22.399147	36.832582	NaN	23.710495
41.684336	31.951727	NaN	47.995504	9.732609	NaN	-6.311168
50.513032	-8.955217	NaN	5.257094	59.468249	NaN	45.255938
26.107747	16.622855	NaN	15.706734	9.484892	NaN	10.401013
1.548737	-72.780457	NaN	-52.001688	74.329194	NaN	53.550425
46.616493	-71.063790	NaN	-38.078684	117.680283	NaN	84.695177
-53.783650	-45.619990	NaN	-42.831895	-8.163660	NaN	-10.951755
-342.118952	-34.611025	NaN	-25.375894	-307.507928	NaN	-316.743058
51.459573	9.614251	NaN	11.589297	41.845322	NaN	39.870275
-17.892635	-40.994644	NaN	-18.140044	23.102009	NaN	0.247409
-82.525619	0.542532	NaN	0.454674	-83.068151	NaN	-82.980292
4.018397	3.487630	NaN	16.460323	0.530767	NaN	-12.441926
-65.607079	-8.948268	NaN	-28.878498	-56.658810	NaN	-36.728580
-137.118388	-18.366425	NaN	-6.999062	-118.751963	NaN	-130.119326
-185.461193	-109.292595	NaN	-86.647000	-76.168598	NaN	-98.814193
-100.408308	3.395971	NaN	12.366582	-103.804279	NaN	-112.774890
53.225893	-11.084933	NaN	13.343095	64.310826	NaN	39.882798
-76.041474	3.434803	NaN	-22.991144	-79.476277	NaN	-53.050330
13.983403	-9.261305	NaN	-3.445742	23.244708	NaN	17.429144
42.326703	-54.049340	NaN	-61.096227	96.376043	NaN	103.422930
30.508089	1.181695	NaN	5.640827	29.326394	NaN	24.867262
35.098705	32.790367	NaN	42.930065	2.308338	NaN	-7.831360
38.060865	-15.900745	NaN	-2.847568	53.961611	NaN	40.908433
59.232334	9.631266	NaN	24.786340	49.601068	NaN	34.445993
44.334117	-20.793287	NaN	-6.513636	65.127404	NaN	50.847752
-101.514527	-6.715839	NaN	10.445938	-94.798688	NaN	-111.960465
34.043141	-0.169952	NaN	19.377784	34.213093	NaN	14.665358
-66.922211	-50.426699	NaN	-36.860614	-16.495512	NaN	-30.061596
-105.887140	51.174331	NaN	65.850654	-157.061471	NaN	-171.737794
10.781009	-66.011495	NaN	-62.911579	76.792504	NaN	73.692588
-9.939598	-9.817191	NaN	1.070652	-0.122407	NaN	-11.010249
64.184452	-20.059002	NaN	-3.624537	84.243454	NaN	67.808989
59.314919	-12.379725	NaN	12.210956	71.694644	NaN	47.103963
-38.952425	-29.517436	NaN	-26.509636	-9.434989	NaN	-12.442789
-29.113808	-20.127045	NaN	-1.800213	-8.986763	NaN	-27.313595
12.690767	26.189601	NaN	30.127224	-13.498834	NaN	-17.436457
-14.257587	-15.428976	NaN	-17.215362	1.171389	NaN	2.957776
-74.913144	30.367261	NaN	30.658387	-105.280404	NaN	-105.571531
-8.489367	-25.542161	NaN	-16.491068	17.052794	NaN	8.001701
67.509035	-33.792914	NaN	-17.381103	101.301949	NaN	84.890138
-80.751372	16.063354	NaN	18.004583	-96.814725	NaN	-98.755954
-92.036319	-20.528943	NaN	-45.766571	-71.507375	NaN	-46.269748
-6.538570	-33.752662	NaN	-25.844101	27.214091	NaN	19.305531
35.411721	-4.557419	NaN	-12.844406	39.969140	NaN	48.256127
63.005705	-93.239820	NaN	-95.295023	156.245525	NaN	158.300728
19.058716	-17.566252	NaN	-18.437074	36.624968	NaN	37.495790
-443.529952	17.462906	NaN	23.164490	-460.992858	NaN	-466.694442
-148.044010	-39.418476	NaN	-5.989797	-108.625534	NaN	-142.054213
-185.182971	-19.750883	NaN	-5.171068	-165.432088	NaN	-180.011903
-385.692853	-54.124898	NaN	-61.990766	-331.567955	NaN	-323.702087
-271.721969	-31.437161	NaN	-8.681336	-240.284808	NaN	-263.040634
-66.675799	-47.480051	NaN	-31.816465	-19.195748	NaN	-34.859334
-6.334952	-11.199123	NaN	-1.322808	4.864171	NaN	-5.012144
-2.109590	-3.667381	NaN	0.799415	1.557792	NaN	-2.909005
31.868522	-41.159398	NaN	-29.871153	73.027920	NaN	61.739675
-47.981043	-49.268118	NaN	-38.836368	1.287074	NaN	-9.144675
-44.830680	15.603235	NaN	18.014385	-60.433916	NaN	-62.845066
15.214225	-61.297128	NaN	-51.971363	76.511353	NaN	67.185588
29.195582	-12.835978	NaN	-32.315082	42.031560	NaN	61.510664
42.419873	20.163642	NaN	20.119042	22.256231	NaN	22.300830
-6.737736	-80.277904	NaN	-78.231084	73.540168	NaN	71.493348
-153.137344	8.644339	NaN	6.214901	-161.781684	NaN	-159.352245
43.632411	-20.475351	NaN	-14.564057	64.107762	NaN	58.196468
-274.797780	-23.510070	NaN	-40.847076	-251.287710	NaN	-233.950704
-52.346982	26.504861	NaN	46.907356	-78.851843	NaN	-99.254339
36.215419	70.571864	NaN	68.160584	-34.356445	NaN	-31.945165
-17.368869	24.368854	NaN	22.016128	-41.737723	NaN	-39.384997
-65.360700	-59.886732	NaN	-48.423292	-5.473967	NaN	-16.937408
-127.230767	-5.039608	NaN	13.387269	-122.191159	NaN	-140.618037
48.766807	9.714111	NaN	10.916269	39.052696	NaN	37.850538
-112.161265	-62.299284	NaN	-63.287772	-49.861980	NaN	-48.873493
-204.202468	-15.642647	NaN	-11.265977	-188.559821	NaN	-192.936491
-104.181071	-8.349934	NaN	-6.263948	-95.831136	NaN	-97.917123
30.845354	-16.178667	NaN	-10.822248	47.024021	NaN	41.667602
76.346422	0.020620	NaN	-2.161691	76.325802	NaN	78.508113
-85.745859	-84.381069	NaN	-33.161830	-1.364790	NaN	-52.584029
-53.731306	-22.321001	NaN	-22.417754	-31.410305	NaN	-31.313552
-31.864829	-37.473549	NaN	-36.801012	5.608721	NaN	4.936183
-40.528596	-30.664429	NaN	11.728330	-9.864168	NaN	-52.256927
-4.982204	-63.615303	NaN	-51.113359	58.633099	NaN	46.131155
-154.381433	-77.626714	NaN	-31.584634	-76.754719	NaN	-122.796799
-25.240350	18.168650	NaN	31.270154	-43.409000	NaN	-56.510504
61.171742	-11.623533	NaN	-13.176848	72.795276	NaN	74.348591
-53.576897	7.908468	NaN	22.005837	-61.485364	NaN	-75.582733
-131.803616	43.201742	NaN	46.069124	-175.005358	NaN	-177.872740
28.478327	-15.466088	NaN	-6.204316	43.944415	NaN	34.682642
-51.816010	-30.201639	NaN	-21.956109	-21.614371	NaN	-29.859900
-80.907122	25.274269	NaN	36.388109	-106.181391	NaN	-117.295231
-50.833728	20.771466	NaN	13.315221	-71.605194	NaN	-64.148949
-29.206476	9.440234	NaN	24.315021	-38.646710	NaN	-53.521498
82.433603	8.255069	NaN	16.362317	74.178534	NaN	66.071286
42.323109	-19.386360	NaN	-12.089027	61.709469	NaN	54.412136
14.221850	-17.670307	NaN	2.054265	31.892156	NaN	12.167585
-6.283558	-50.777291	NaN	-11.008991	44.493732	NaN	4.725433
41.880049	34.690179	NaN	32.767848	7.189870	NaN	9.112201
36.724082	54.032381	NaN	51.171431	-17.308299	NaN	-14.447350
80.415118	5.588260	NaN	18.428919	74.826858	NaN	61.986199
-127.665659	21.460499	NaN	21.726928	-149.126158	NaN	-149.392587
58.116310	55.018555	NaN	54.853089	3.097755	NaN	3.263222
-95.312213	0.089948	NaN	-12.093006	-95.402161	NaN	-83.219208
18.466367	-0.114722	NaN	15.983285	18.581089	NaN	2.483082
28.308633	-0.241727	NaN	-4.656735	28.550360	NaN	32.965368
35.287858	-7.372902	NaN	10.799925	42.660761	NaN	24.487933
66.180339	-24.106058	NaN	7.445982	90.286397	NaN	58.734357
64.342728	56.358012	NaN	54.010144	7.984716	NaN	10.332583
-119.813788	-64.118910	NaN	-37.668158	-55.694879	NaN	-82.145630
-3.963397	20.113979	NaN	27.408370	-24.077376	NaN	-31.371768
29.628631	44.183074	NaN	46.712097	-14.554443	NaN	-17.083466
3.590728	-24.640267	NaN	-10.923035	28.230996	NaN	14.513763
76.562804	23.214787	NaN	1.980671	53.348016	NaN	74.582133
-205.465333	-3.043773	NaN	18.864103	-202.421560	NaN	-224.329436
30.891489	20.827030	NaN	19.359466	10.064459	NaN	11.532023
7.392543	22.098522	NaN	28.438687	-14.705979	NaN	-21.046144
-40.672898	26.090971	NaN	44.095082	-66.763870	NaN	-84.767981
22.773573	13.883589	NaN	28.027825	8.889984	NaN	-5.254252
-6.704527	-22.531699	NaN	-24.298411	15.827172	NaN	17.593884
-17.094363	-53.015647	NaN	-62.189910	35.921284	NaN	45.095546
13.822788	-66.341151	NaN	-39.120254	80.163939	NaN	52.943042
19.679593	-29.423556	NaN	-62.947792	49.103150	NaN	82.627386
31.775142	-147.706125	NaN	-103.039633	179.481267	NaN	134.814775
-97.410404	11.894372	NaN	26.596567	-109.304776	NaN	-124.006971
33.323708	-43.052464	NaN	-9.719087	76.376172	NaN	43.042795
-9.388082	-28.145793	NaN	-19.744185	18.757712	NaN	10.356103
-10.436629	-64.909697	NaN	-56.952709	54.473068	NaN	46.516081
56.413046	-52.600822	NaN	-14.531886	109.013868	NaN	70.944932
24.099261	-88.522103	NaN	-58.654173	112.621364	NaN	82.753434
-59.204583	8.281761	NaN	22.588557	-67.486344	NaN	-81.793141
-25.390520	-21.908135	NaN	-20.478783	-3.482385	NaN	-4.911737
-62.385222	7.773941	NaN	16.634521	-70.159163	NaN	-79.019743
-4.591872	-48.087400	NaN	-53.763815	43.495529	NaN	49.171943
2.626633	-22.003095	NaN	-24.258412	24.629729	NaN	26.885045
18.759591	18.688922	NaN	6.405895	0.070669	NaN	12.353696
-89.138734	-73.898982	NaN	-80.403923	-15.239752	NaN	-8.734810
21.986910	-14.325683	NaN	-17.229887	36.312592	NaN	39.216796
-213.597129	-25.623567	NaN	-22.292165	-187.973562	NaN	-191.304964
28.302532	23.009653	NaN	23.252499	5.292880	NaN	5.050033
36.092858	4.119420	NaN	21.595517	31.973438	NaN	14.497341
-224.137978	-80.644378	NaN	-57.615149	-143.493600	NaN	-166.522829
-75.862742	-2.953520	NaN	19.297030	-72.909221	NaN	-95.159772
61.077923	11.035009	NaN	10.015924	50.042914	NaN	51.062000
-163.061812	18.161571	NaN	12.034941	-181.223383	NaN	-175.096753
62.669314	20.647091	NaN	29.640431	42.022223	NaN	33.028883
-37.655225	-55.986714	NaN	-66.946748	18.331488	NaN	29.291523
-9.160782	0.915650	NaN	16.399767	-10.076431	NaN	-25.560548
-355.093406	51.765547	NaN	56.769179	-406.858953	NaN	-411.862585
36.028871	-53.630523	NaN	-46.583510	89.659394	NaN	82.612381
44.147497	-0.180327	NaN	1.918580	44.327824	NaN	42.228917
-391.746116	-26.837241	NaN	-5.525498	-364.908875	NaN	-386.220618
-51.201861	-37.050454	NaN	-12.789846	-14.151407	NaN	-38.412015
9.502493	-33.023240	NaN	-58.630961	42.525733	NaN	68.133455
-22.939058	17.864434	NaN	24.946209	-40.803492	NaN	-47.885267
49.895936	-11.673326	NaN	-36.645645	61.569263	NaN	86.541582
-36.236043	27.863218	NaN	39.905292	-64.099261	NaN	-76.141335
-21.147325	-16.351291	NaN	-12.629345	-4.796034	NaN	-8.517980
-241.951246	37.799413	NaN	39.068838	-279.750658	NaN	-281.020084
40.554731	-25.692639	NaN	-46.193326	66.247370	NaN	86.748057
60.088353	14.655619	NaN	16.145760	45.432734	NaN	43.942594
-16.841200	2.982212	NaN	15.182984	-19.823412	NaN	-32.024183
-132.642013	-125.725792	NaN	-127.442002	-6.916222	NaN	-5.200011
-0.421961	-23.598775	NaN	-9.473707	23.176814	NaN	9.051746
24.859581	-21.857630	NaN	-38.433263	46.717211	NaN	63.292844
53.047108	-17.744943	NaN	0.296347	70.792051	NaN	52.750761
34.198972	-0.008325	NaN	-9.254083	34.207297	NaN	43.453055
-96.252047	-21.376522	NaN	-10.178917	-74.875525	NaN	-86.073130
75.203287	27.720128	NaN	40.683747	47.483158	NaN	34.519540
-121.529622	-31.345518	NaN	-28.740588	-90.184103	NaN	-92.789034
-54.015498	7.724731	NaN	27.652680	-61.740230	NaN	-81.668179
-66.830026	40.125734	NaN	46.087900	-106.955760	NaN	-112.917926
-59.421479	-29.850491	NaN	-31.546304	-29.570987	NaN	-27.875174
35.809078	16.977892	NaN	11.416291	18.831185	NaN	24.392786
56.544126	-128.249108	NaN	-64.062817	184.793235	NaN	120.606943
64.467613	24.480152	NaN	22.270251	39.987462	NaN	42.197362
36.425026	3.229921	NaN	17.260839	33.195105	NaN	19.164187
45.885741	17.736685	NaN	18.436506	28.149056	NaN	27.449235
-122.071538	30.105458	NaN	48.706984	-152.176996	NaN	-170.778522
-29.995924	-10.667091	NaN	-2.715901	-19.328833	NaN	-27.280023
16.524827	40.532778	NaN	27.269425	-24.007952	NaN	-10.744599
-157.444626	-21.560218	NaN	-12.338522	-135.884408	NaN	-145.106104
-88.436813	7.241211	NaN	7.918662	-95.678023	NaN	-96.355475
-116.284757	18.765493	NaN	30.990291	-135.050250	NaN	-147.275048
-86.774240	1.035318	NaN	16.586894	-87.809558	NaN	-103.361134
35.942156	-160.200965	NaN	-154.444704	196.143121	NaN	190.386860
-244.181965	7.068263	NaN	12.380484	-251.250229	NaN	-256.562449
-15.640223	-14.566665	NaN	-24.857367	-1.073557	NaN	9.217144
-87.502528	-25.787041	NaN	-29.708627	-61.715487	NaN	-57.793902
-79.606125	-8.047688	NaN	0.322840	-71.558437	NaN	-79.928965
6.715763	41.733520	NaN	48.990606	-35.017757	NaN	-42.274843
31.875416	-67.524094	NaN	-59.143785	99.399509	NaN	91.019201
-10.023099	-45.900057	NaN	-36.392889	35.876957	NaN	26.369790
-6.680910	-27.367016	NaN	-9.260931	20.686105	NaN	2.580021
-54.526628	-49.162235	NaN	-46.854992	-5.364393	NaN	-7.671636
65.589500	-56.879143	NaN	-36.941758	122.468644	NaN	102.531259
-61.343139	-15.029202	NaN	-5.607684	-46.313937	NaN	-55.735455
30.791491	1.162298	NaN	2.447848	29.629193	NaN	28.343644
-53.251177	-102.841486	NaN	-114.338898	49.590309	NaN	61.087721
4.848645	-16.444496	NaN	-12.131616	21.293141	NaN	16.980261
27.683673	-9.490854	NaN	9.803740	37.174526	NaN	17.879933
1.550688	27.438187	NaN	24.557344	-25.887499	NaN	-23.006657
-0.979552	9.951554	NaN	23.412821	-10.931106	NaN	-24.392373
24.992310	39.190844	NaN	47.745368	-14.198534	NaN	-22.753058
-275.773600	23.021094	NaN	19.528624	-298.794695	NaN	-295.302224
82.953145	-7.097761	NaN	6.341667	90.050906	NaN	76.611478
9.183332	-32.501024	NaN	-1.237036	41.684355	NaN	10.420368
22.912897	-40.509335	NaN	-9.929387	63.422232	NaN	32.842284
82.518829	26.281556	NaN	30.337284	56.237273	NaN	52.181545
54.242376	48.200405	NaN	43.054127	6.041971	NaN	11.188249
-84.782994	-40.219084	NaN	-66.757998	-44.563910	NaN	-18.024996
52.869699	-50.261109	NaN	-44.423990	103.130808	NaN	97.293690
-27.890002	-6.620660	NaN	-1.998077	-21.269342	NaN	-25.891925
-92.029089	-60.184776	NaN	-29.827972	-31.844313	NaN	-62.201117
-24.953182	-117.132426	NaN	-91.300476	92.179244	NaN	66.347294
-13.103861	-41.832202	NaN	-58.773061	28.728341	NaN	45.669201
32.644715	-19.734649	NaN	-16.418354	52.379364	NaN	49.063069
65.494313	14.339150	NaN	10.600101	51.155162	NaN	54.894212
-103.557030	-29.337550	NaN	-29.131718	-74.219479	NaN	-74.425312
47.492419	39.437126	NaN	42.187493	8.055292	NaN	5.304926
57.808042	-5.914380	NaN	-1.894620	63.722422	NaN	59.702662
-1.330516	-1.176249	NaN	-0.606553	-0.154267	NaN	-0.723963
1.599847	29.492750	NaN	26.570278	-27.892903	NaN	-24.970431
-33.034471	-7.723386	NaN	-17.828451	-25.311086	NaN	-15.206020
45.234081	40.016110	NaN	42.427977	5.217971	NaN	2.806104
12.176662	-63.887895	NaN	-38.065015	76.064556	NaN	50.241677
30.770387	16.907808	NaN	-3.714825	13.862579	NaN	34.485212
76.761849	-22.087686	NaN	-3.037297	98.849535	NaN	79.799146
30.948500	-70.543902	NaN	-80.061373	101.492402	NaN	111.009873
53.585048	27.592116	NaN	38.602595	25.992932	NaN	14.982454
43.587859	-36.535882	NaN	-21.265157	80.123741	NaN	64.853016
-13.816614	2.641541	NaN	23.206155	-16.458155	NaN	-37.022769
-79.806818	-43.204898	NaN	-54.560442	-36.601921	NaN	-25.246376
67.009961	15.012217	NaN	23.202853	51.997744	NaN	43.807108
-201.050185	0.235783	NaN	16.006800	-201.285968	NaN	-217.056985
-139.197136	-60.169514	NaN	-60.299318	-79.027622	NaN	-78.897818
74.260405	-5.287973	NaN	8.841934	79.548378	NaN	65.418472
-33.109606	30.182598	NaN	29.791755	-63.292204	NaN	-62.901362
38.964245	-115.877573	NaN	-134.092988	154.841818	NaN	173.057233
-90.315462	-18.479001	NaN	9.645648	-71.836462	NaN	-99.961110
35.408736	0.137284	NaN	5.987935	35.271451	NaN	29.420801
