# Supplementary material for: Combined Influences of Model Choice, Data Quality, and Data Quantity When Estimating Population Trends
Source: PLoS One. 2015 Jul 15;10(7):e0132255. doi: 10.1371/journal.pone.0132255 (PMC4503393; doi:10.1371/journal.pone.0132255)
Supplement: S1 Dataset — Files are organized by model type and by the input lambda value. (ZIP) [file pone.0132255.s002.zip › Hypothetical LH/sims_lambda_1_025/simulationOutput_1.025_0_0.5_0_30.xls]

Percent_Decline_True	Median_Percent_Decline_Matrix	Median_Percent_Decline_Matrix_stable	Median_Percent_Decline_Scalar	Difference_True_Matrix	Difference_True_Matrix_Stable	Difference_True_Scalar
59.319042	19.080404	NaN	11.194985	40.238638	NaN	48.124057
-216.978322	-10.757090	NaN	-7.757181	-206.221233	NaN	-209.221141
65.091954	-101.530722	NaN	-69.171257	166.622676	NaN	134.263211
-4.656866	14.814595	NaN	32.463297	-19.471461	NaN	-37.120163
22.169540	28.029246	NaN	23.150611	-5.859706	NaN	-0.981071
74.584056	-140.025137	NaN	-100.251509	214.609193	NaN	174.835565
-15.122327	-60.734339	NaN	-45.962039	45.612012	NaN	30.839712
-12.307328	32.444577	NaN	44.545530	-44.751906	NaN	-56.852858
-60.502271	-56.343876	NaN	-32.187626	-4.158396	NaN	-28.314645
-28.390648	39.449452	NaN	60.872827	-67.840101	NaN	-89.263475
-134.999661	-25.777024	NaN	-14.021057	-109.222636	NaN	-120.978604
61.799514	-51.809834	NaN	-32.058076	113.609347	NaN	93.857590
41.687418	25.043282	NaN	35.418581	16.644137	NaN	6.268837
25.370508	-96.475092	NaN	-99.799536	121.845600	NaN	125.170044
-18.442498	-94.008970	NaN	-56.145912	75.566472	NaN	37.703414
43.148933	-17.548284	NaN	11.207712	60.697218	NaN	31.941221
-43.421980	40.084018	NaN	38.112287	-83.505997	NaN	-81.534267
36.552664	7.344808	NaN	22.535984	29.207856	NaN	14.016680
43.317291	45.675960	NaN	57.896069	-2.358669	NaN	-14.578778
53.891146	-24.589143	NaN	-34.019571	78.480290	NaN	87.910718
-12.082844	-19.279192	NaN	-7.053972	7.196348	NaN	-5.028872
-225.493294	27.433949	NaN	16.420623	-252.927243	NaN	-241.913917
-118.070065	-12.264967	NaN	-9.162181	-105.805098	NaN	-108.907884
-52.458427	-9.638879	NaN	-6.074878	-42.819548	NaN	-46.383549
-3.566397	-52.296310	NaN	-34.984399	48.729913	NaN	31.418002
63.948892	-13.214575	NaN	2.548522	77.163467	NaN	61.400370
64.063636	-49.496834	NaN	-49.780844	113.560470	NaN	113.844480
34.484376	-40.725014	NaN	-32.406232	75.209389	NaN	66.890607
-176.132223	36.378769	NaN	28.323281	-212.510992	NaN	-204.455505
-11.319122	-61.029948	NaN	-35.289861	49.710825	NaN	23.970739
-41.947479	-31.598852	NaN	-19.729074	-10.348627	NaN	-22.218405
-60.700497	28.627384	NaN	18.656015	-89.327882	NaN	-79.356512
-188.549644	25.667083	NaN	5.026830	-214.216728	NaN	-193.576474
64.504159	-61.319287	NaN	-49.114859	125.823446	NaN	113.619018
-20.989114	-57.612270	NaN	-71.928857	36.623156	NaN	50.939743
21.808492	21.541256	NaN	23.210306	0.267236	NaN	-1.401814
-121.793548	13.252313	NaN	24.395025	-135.045860	NaN	-146.188572
-117.595993	-17.247138	NaN	-33.775869	-100.348855	NaN	-83.820125
51.963727	-118.593518	NaN	-105.354332	170.557245	NaN	157.318058
46.525679	-66.611369	NaN	-37.025198	113.137048	NaN	83.550878
-51.900548	-51.598046	NaN	-52.496845	-0.302502	NaN	0.596298
-11.836378	-41.111854	NaN	-27.336002	29.275476	NaN	15.499623
31.215662	-7.180335	NaN	-6.330531	38.395997	NaN	37.546193
42.769246	4.173238	NaN	18.711704	38.596008	NaN	24.057543
28.739737	-20.678794	NaN	-25.445458	49.418531	NaN	54.185195
23.381977	5.188873	NaN	14.540547	18.193104	NaN	8.841430
-408.990452	-105.099128	NaN	-94.305286	-303.891324	NaN	-314.685166
40.720410	47.714123	NaN	44.164527	-6.993713	NaN	-3.444117
-31.289117	-21.452258	NaN	-25.601244	-9.836859	NaN	-5.687873
44.049701	-40.116667	NaN	-21.704537	84.166368	NaN	65.754238
42.907157	-2.594790	NaN	6.427914	45.501947	NaN	36.479242
11.435664	-108.837245	NaN	-98.958247	120.272909	NaN	110.393911
-29.312526	9.791968	NaN	16.471688	-39.104495	NaN	-45.784214
59.411627	-21.131644	NaN	-6.385748	80.543271	NaN	65.797375
-13.166194	40.205854	NaN	46.679740	-53.372048	NaN	-59.845934
70.808546	7.212905	NaN	13.859069	63.595640	NaN	56.949476
-7.660238	-17.838372	NaN	8.307241	10.178134	NaN	-15.967480
-192.987010	1.440831	NaN	-1.058748	-194.427841	NaN	-191.928262
46.995137	18.061174	NaN	6.847788	28.933963	NaN	40.147349
-167.480571	-11.712395	NaN	-22.048724	-155.768176	NaN	-145.431847
-4.496637	60.263204	NaN	62.654654	-64.759841	NaN	-67.151291
0.665204	-89.835913	NaN	-57.625202	90.501117	NaN	58.290406
-279.251578	16.202357	NaN	2.867823	-295.453936	NaN	-282.119401
52.736563	-26.945035	NaN	-1.224074	79.681598	NaN	53.960637
39.433563	-8.255540	NaN	23.146902	47.689102	NaN	16.286660
-7.607236	-49.412499	NaN	-41.113256	41.805262	NaN	33.506020
10.691020	19.609318	NaN	17.687211	-8.918297	NaN	-6.996190
-25.297109	-55.893375	NaN	-38.715367	30.596267	NaN	13.418259
0.542283	6.063759	NaN	-22.949280	-5.521476	NaN	23.491563
-29.453262	-70.625818	NaN	-33.764175	41.172555	NaN	4.310913
-5.530143	20.136380	NaN	37.308516	-25.666522	NaN	-42.838659
62.140005	65.852700	NaN	61.975639	-3.712694	NaN	0.164367
-19.060773	-51.019468	NaN	-44.652412	31.958695	NaN	25.591639
-35.169821	-36.331285	NaN	-13.606586	1.161464	NaN	-21.563235
60.904841	50.572603	NaN	40.320196	10.332238	NaN	20.584645
-35.775782	4.902175	NaN	18.172068	-40.677957	NaN	-53.947851
-61.175226	-27.268772	NaN	-6.933390	-33.906454	NaN	-54.241836
19.885676	-91.167305	NaN	-93.815383	111.052981	NaN	113.701059
-52.564615	-48.901557	NaN	-6.563778	-3.663058	NaN	-46.000836
-268.396810	-24.311310	NaN	-36.662123	-244.085500	NaN	-231.734688
-95.402309	18.218815	NaN	42.794878	-113.621123	NaN	-138.197186
-97.228359	-6.568034	NaN	8.238391	-90.660326	NaN	-105.466750
-39.503234	-35.334647	NaN	-5.686509	-4.168587	NaN	-33.816724
75.279838	-49.229335	NaN	-43.334436	124.509173	NaN	118.614274
48.659087	-76.329764	NaN	-48.232689	124.988851	NaN	96.891776
66.584258	-33.024101	NaN	-19.465114	99.608360	NaN	86.049372
62.737404	38.720859	NaN	51.305055	24.016545	NaN	11.432349
-140.960484	42.896351	NaN	29.301423	-183.856835	NaN	-170.261907
55.374125	-54.243824	NaN	-4.585353	109.617949	NaN	59.959478
53.407945	-88.018286	NaN	-73.225664	141.426231	NaN	126.633609
82.512645	24.950731	NaN	29.658652	57.561914	NaN	52.853993
-0.192195	-29.240007	NaN	-27.195530	29.047813	NaN	27.003335
-25.997783	25.301505	NaN	34.228845	-51.299288	NaN	-60.226628
-92.045909	2.905162	NaN	20.423867	-94.951071	NaN	-112.469777
48.643556	-3.720254	NaN	-3.051159	52.363810	NaN	51.694715
21.936757	-43.184279	NaN	-24.934541	65.121036	NaN	46.871298
-294.033768	-156.610994	NaN	-128.842071	-137.422775	NaN	-165.191697
-28.878775	-11.716412	NaN	-0.337227	-17.162363	NaN	-28.541547
35.204162	-24.460550	NaN	-26.828317	59.664712	NaN	62.032479
1.696035	-15.571349	NaN	-4.064299	17.267385	NaN	5.760335
25.125142	-21.586864	NaN	-19.093807	46.712006	NaN	44.218949
70.957472	-28.310764	NaN	-30.644211	99.268236	NaN	101.601683
-50.472323	12.597876	NaN	26.579467	-63.070198	NaN	-77.051790
-3.037859	-77.606362	NaN	-75.856865	74.568503	NaN	72.819006
74.086981	34.525281	NaN	42.394945	39.561700	NaN	31.692036
48.625330	-73.377615	NaN	-77.526306	122.002944	NaN	126.151636
65.168049	-13.642988	NaN	7.005207	78.811037	NaN	58.162842
-20.903163	21.600841	NaN	21.432474	-42.504004	NaN	-42.335636
-16.255736	-12.209659	NaN	-11.383181	-4.046076	NaN	-4.872554
51.170834	-41.872139	NaN	-45.913922	93.042973	NaN	97.084756
54.552079	17.934395	NaN	16.179713	36.617684	NaN	38.372365
-223.403312	8.013451	NaN	30.571802	-231.416764	NaN	-253.975114
51.180790	2.362268	NaN	14.203860	48.818522	NaN	36.976930
5.968258	-30.490513	NaN	-35.089696	36.458771	NaN	41.057954
32.292547	-68.944787	NaN	-27.346258	101.237334	NaN	59.638805
61.852393	16.230696	NaN	26.928913	45.621697	NaN	34.923480
44.741839	1.355200	NaN	8.204946	43.386639	NaN	36.536892
39.225567	-19.529261	NaN	-7.200149	58.754828	NaN	46.425716
61.384895	-10.660543	NaN	-4.468956	72.045438	NaN	65.853850
41.341720	-145.208660	NaN	-89.364086	186.550380	NaN	130.705805
85.834698	-26.936851	NaN	-15.703944	112.771548	NaN	101.538642
41.315184	-78.454153	NaN	-56.051884	119.769338	NaN	97.367069
-9.257768	11.766456	NaN	2.494965	-21.024225	NaN	-11.752733
59.928795	-64.261439	NaN	-55.370743	124.190235	NaN	115.299538
16.483519	-1.981998	NaN	-22.215653	18.465517	NaN	38.699172
29.990128	14.740854	NaN	15.018552	15.249274	NaN	14.971576
46.252278	-1.997575	NaN	-17.498342	48.249852	NaN	63.750619
14.382538	17.177660	NaN	25.031589	-2.795122	NaN	-10.649051
4.438901	-14.304833	NaN	-24.908711	18.743734	NaN	29.347612
82.981557	8.241541	NaN	23.796201	74.740016	NaN	59.185356
15.814996	-78.406571	NaN	-46.225664	94.221567	NaN	62.040660
10.219654	-13.606292	NaN	10.700016	23.825947	NaN	-0.480362
18.384260	-19.919740	NaN	-17.582161	38.304000	NaN	35.966421
-48.249406	-130.417884	NaN	-88.878480	82.168478	NaN	40.629074
-285.599562	20.530765	NaN	33.499883	-306.130327	NaN	-319.099445
-57.947215	21.700238	NaN	26.327727	-79.647453	NaN	-84.274942
-106.255645	6.807727	NaN	21.987077	-113.063372	NaN	-128.242723
7.511869	-14.155224	NaN	23.547977	21.667092	NaN	-16.036109
-21.381488	10.308774	NaN	14.051051	-31.690262	NaN	-35.432539
59.710234	33.802313	NaN	34.720078	25.907921	NaN	24.990156
-9.031213	4.151171	NaN	8.632484	-13.182385	NaN	-17.663697
6.165012	-33.759324	NaN	-14.219010	39.924336	NaN	20.384022
54.310361	-33.618506	NaN	-48.493170	87.928867	NaN	102.803531
55.974948	28.100770	NaN	17.731621	27.874178	NaN	38.243327
57.032310	-96.519648	NaN	-65.493366	153.551959	NaN	122.525676
16.276141	-28.742718	NaN	-0.376034	45.018859	NaN	16.652174
53.573621	51.894640	NaN	40.363484	1.678981	NaN	13.210137
30.783562	-70.946086	NaN	-45.325161	101.729647	NaN	76.108723
-149.906110	40.846481	NaN	36.478584	-190.752591	NaN	-186.384694
24.610932	-230.615082	NaN	-231.548473	255.226013	NaN	256.159404
-90.989080	-35.431178	NaN	-10.129618	-55.557901	NaN	-80.859461
21.534907	25.282878	NaN	23.091400	-3.747971	NaN	-1.556492
41.947777	48.264767	NaN	58.392402	-6.316989	NaN	-16.444625
-661.656733	-44.475753	NaN	-31.124123	-617.180979	NaN	-630.532609
-20.900670	-43.001712	NaN	-18.810499	22.101042	NaN	-2.090171
-329.008162	-4.249630	NaN	5.400676	-324.758532	NaN	-334.408838
-22.572544	24.058594	NaN	37.158280	-46.631138	NaN	-59.730824
42.999253	14.800176	NaN	42.655149	28.199078	NaN	0.344105
15.812610	28.459266	NaN	19.645467	-12.646656	NaN	-3.832857
-41.165945	-6.147144	NaN	22.734967	-35.018801	NaN	-63.900912
39.763276	-39.377570	NaN	-24.955346	79.140845	NaN	64.718622
39.039721	7.059093	NaN	4.785176	31.980628	NaN	34.254545
16.901504	20.617651	NaN	28.099953	-3.716147	NaN	-11.198449
-224.303561	-154.989609	NaN	-115.537161	-69.313952	NaN	-108.766400
-158.099514	-113.113794	NaN	-80.403558	-44.985720	NaN	-77.695956
-165.757015	-72.381814	NaN	-54.982981	-93.375201	NaN	-110.774034
-29.771385	1.592894	NaN	8.606336	-31.364279	NaN	-38.377721
72.646000	29.393269	NaN	19.603153	43.252731	NaN	53.042847
39.193144	-138.282415	NaN	-109.691845	177.475559	NaN	148.884989
-30.735939	-62.544942	NaN	-45.058207	31.809003	NaN	14.322268
29.949295	-30.544067	NaN	-14.243056	60.493362	NaN	44.192351
-11.903526	47.612190	NaN	55.723835	-59.515716	NaN	-67.627361
20.483051	-26.342646	NaN	-21.758359	46.825697	NaN	42.241410
-44.010911	-1.275744	NaN	3.848123	-42.735167	NaN	-47.859034
59.052372	-40.119327	NaN	-38.272016	99.171699	NaN	97.324388
-504.207007	13.806093	NaN	19.799178	-518.013100	NaN	-524.006185
73.440676	-40.722673	NaN	-16.805326	114.163349	NaN	90.246001
-3.312330	-83.335560	NaN	-87.687403	80.023230	NaN	84.375074
41.491275	25.205477	NaN	33.997603	16.285798	NaN	7.493672
7.499114	7.480123	NaN	8.176475	0.018991	NaN	-0.677361
10.871963	9.414949	NaN	-0.149296	1.457015	NaN	11.021259
-67.364660	-9.553628	NaN	15.759932	-57.811032	NaN	-83.124592
-0.141304	-15.120996	NaN	4.142180	14.979692	NaN	-4.283484
-15.534342	-87.572534	NaN	-62.436681	72.038192	NaN	46.902338
-102.007103	40.073896	NaN	39.321292	-142.080999	NaN	-141.328395
-92.575743	20.155592	NaN	27.315210	-112.731335	NaN	-119.890952
64.145556	20.611149	NaN	25.733393	43.534407	NaN	38.412163
-17.913426	7.922664	NaN	-8.446430	-25.836090	NaN	-9.466996
-17.357652	-128.728973	NaN	-99.038805	111.371321	NaN	81.681153
-136.576713	-73.743452	NaN	-68.917262	-62.833261	NaN	-67.659450
-59.290847	-27.352048	NaN	-62.137618	-31.938799	NaN	2.846771
67.462534	-2.429280	NaN	20.215450	69.891815	NaN	47.247085
45.150950	61.318868	NaN	69.079119	-16.167918	NaN	-23.928169
53.935061	4.049549	NaN	39.925750	49.885512	NaN	14.009311
-93.201239	7.006704	NaN	-8.743582	-100.207943	NaN	-84.457657
61.413076	16.752012	NaN	31.859720	44.661064	NaN	29.553357
-151.652295	56.264866	NaN	38.161114	-207.917161	NaN	-189.813410
-94.164207	-7.562762	NaN	-14.446161	-86.601445	NaN	-79.718046
-12.063018	57.854341	NaN	49.814150	-69.917358	NaN	-61.877168
-278.019748	-28.222364	NaN	-7.636541	-249.797384	NaN	-270.383208
-68.762141	-187.463863	NaN	-159.587844	118.701722	NaN	90.825703
-491.967707	-130.546122	NaN	-72.907266	-361.421585	NaN	-419.060441
-9.692636	21.242887	NaN	19.081992	-30.935523	NaN	-28.774628
49.474737	-44.281330	NaN	-36.821114	93.756067	NaN	86.295851
42.037991	15.706201	NaN	30.434687	26.331790	NaN	11.603305
52.604575	-24.584314	NaN	-8.377204	77.188889	NaN	60.981779
11.457248	-17.956620	NaN	-7.244981	29.413868	NaN	18.702229
-41.917784	26.237450	NaN	29.100117	-68.155234	NaN	-71.017901
-77.087113	39.690512	NaN	30.837406	-116.777625	NaN	-107.924520
-25.479270	-26.838069	NaN	-18.813797	1.358799	NaN	-6.665473
47.275058	34.240633	NaN	30.131183	13.034424	NaN	17.143875
-196.192786	-109.175796	NaN	-51.602366	-87.016990	NaN	-144.590420
-398.939211	24.314378	NaN	11.224897	-423.253588	NaN	-410.164108
-215.253227	-32.942743	NaN	-46.371210	-182.310484	NaN	-168.882017
-1.973594	12.212653	NaN	20.626422	-14.186248	NaN	-22.600016
-18.602459	24.951032	NaN	46.205663	-43.553491	NaN	-64.808122
42.019486	4.440833	NaN	-2.502302	37.578653	NaN	44.521788
67.846576	-10.776183	NaN	-12.639733	78.622759	NaN	80.486309
19.029566	-51.879465	NaN	-41.390225	70.909031	NaN	60.419791
-90.106697	10.910253	NaN	26.686710	-101.016950	NaN	-116.793408
-69.770421	47.036134	NaN	52.776783	-116.806555	NaN	-122.547205
16.555776	24.420595	NaN	30.552437	-7.864819	NaN	-13.996661
50.801067	-38.169257	NaN	-34.845363	88.970324	NaN	85.646430
5.635371	0.863789	NaN	9.822576	4.771581	NaN	-4.187205
-202.605210	50.955916	NaN	36.611956	-253.561126	NaN	-239.217167
54.916530	25.942614	NaN	15.245039	28.973916	NaN	39.671491
-145.230282	1.064389	NaN	3.328524	-146.294671	NaN	-148.558805
39.976301	46.039330	NaN	53.516496	-6.063029	NaN	-13.540195
29.981698	-53.180737	NaN	-23.940873	83.162435	NaN	53.922571
-102.644658	-39.600394	NaN	-28.576139	-63.044263	NaN	-74.068518
24.297600	-1.917214	NaN	-31.507082	26.214814	NaN	55.804682
30.578639	-6.727884	NaN	-5.257603	37.306522	NaN	35.836242
-12.017922	28.455534	NaN	27.742367	-40.473457	NaN	-39.760289
-21.422035	51.943294	NaN	56.747525	-73.365330	NaN	-78.169560
-40.395012	26.299608	NaN	32.257899	-66.694620	NaN	-72.652911
85.186451	-102.400527	NaN	-78.009526	187.586978	NaN	163.195977
24.460312	-24.027306	NaN	-7.757715	48.487618	NaN	32.218027
-57.149832	-41.971494	NaN	-12.473835	-15.178338	NaN	-44.675997
-137.696550	-6.365543	NaN	1.082396	-131.331007	NaN	-138.778946
-2.507371	20.364400	NaN	22.224096	-22.871770	NaN	-24.731466
42.975457	-264.858930	NaN	-179.193974	307.834387	NaN	222.169431
-251.498146	-97.416076	NaN	-86.338339	-154.082070	NaN	-165.159807
-19.476942	-125.566936	NaN	-107.820402	106.089993	NaN	88.343460
-38.489968	60.353052	NaN	62.705593	-98.843020	NaN	-101.195561
-13.994931	-11.044469	NaN	-19.432537	-2.950462	NaN	5.437605
-22.643397	-254.384543	NaN	-226.095578	231.741146	NaN	203.452181
-102.630062	48.258301	NaN	55.831730	-150.888363	NaN	-158.461792
-34.973498	9.781192	NaN	28.285362	-44.754690	NaN	-63.258860
32.342133	15.124783	NaN	24.658436	17.217349	NaN	7.683696
66.139504	40.272143	NaN	45.055658	25.867360	NaN	21.083846
78.948471	-14.645048	NaN	-12.346159	93.593519	NaN	91.294631
19.585610	40.290588	NaN	46.363081	-20.704979	NaN	-26.777471
-26.009817	-68.445270	NaN	-35.053029	42.435453	NaN	9.043212
2.695385	-42.925486	NaN	-70.780885	45.620870	NaN	73.476270
40.779225	3.467500	NaN	-5.775905	37.311725	NaN	46.555130
28.687730	-85.060309	NaN	-31.999488	113.748039	NaN	60.687218
-23.827971	-6.154868	NaN	-38.903192	-17.673103	NaN	15.075220
-414.867332	35.225835	NaN	33.469716	-450.093167	NaN	-448.337048
62.730236	-45.739714	NaN	-45.625173	108.469949	NaN	108.355408
23.245240	26.208594	NaN	46.893477	-2.963354	NaN	-23.648238
-46.557532	-25.877481	NaN	7.080636	-20.680052	NaN	-53.638168
-149.243725	-9.907694	NaN	3.356006	-139.336032	NaN	-152.599732
-191.686624	35.443893	NaN	49.284776	-227.130517	NaN	-240.971399
23.332578	-54.014996	NaN	-21.263718	77.347574	NaN	44.596296
1.354427	-22.807817	NaN	-18.678903	24.162245	NaN	20.033331
-149.549530	-66.927555	NaN	-51.033826	-82.621975	NaN	-98.515704
-19.129609	-1.178526	NaN	25.798631	-17.951083	NaN	-44.928240
-206.458224	8.887286	NaN	24.645142	-215.345510	NaN	-231.103366
-208.708493	-92.488179	NaN	-92.363426	-116.220314	NaN	-116.345067
10.040432	6.879657	NaN	29.810975	3.160775	NaN	-19.770543
31.550041	50.891451	NaN	59.061860	-19.341410	NaN	-27.511819
-19.568222	-75.037524	NaN	-103.492280	55.469302	NaN	83.924058
71.478228	-108.131240	NaN	-77.977975	179.609467	NaN	149.456202
-122.279443	-166.027371	NaN	-161.558441	43.747927	NaN	39.278997
-18.953660	9.989090	NaN	24.963643	-28.942750	NaN	-43.917303
19.592182	-5.199164	NaN	19.657180	24.791346	NaN	-0.064998
-227.186938	23.778109	NaN	25.724501	-250.965047	NaN	-252.911439
67.255991	14.121264	NaN	5.888899	53.134727	NaN	61.367092
-131.240477	-10.748273	NaN	1.381359	-120.492204	NaN	-132.621836
-27.913600	-25.383412	NaN	-27.767133	-2.530189	NaN	-0.146468
14.862915	-50.345477	NaN	-82.787747	65.208392	NaN	97.650661
57.935470	44.424113	NaN	36.174450	13.511357	NaN	21.761020
49.152274	36.267473	NaN	33.743601	12.884801	NaN	15.408674
54.327560	55.681139	NaN	42.884094	-1.353580	NaN	11.443465
44.140525	-69.598896	NaN	-52.959826	113.739421	NaN	97.100351
-81.983910	-76.315666	NaN	-67.818152	-5.668244	NaN	-14.165758
-25.293987	-43.410846	NaN	-37.297151	18.116859	NaN	12.003165
-110.835240	-46.765756	NaN	-30.248178	-64.069484	NaN	-80.587062
-110.080030	2.479272	NaN	-2.452472	-112.559303	NaN	-107.627558
54.691711	-45.309156	NaN	-38.588873	100.000867	NaN	93.280584
69.394459	28.242494	NaN	25.718835	41.151965	NaN	43.675624
-210.973658	-40.146956	NaN	4.580580	-170.826701	NaN	-215.554237
33.007739	36.736666	NaN	49.050196	-3.728926	NaN	-16.042457
-3.141250	1.059310	NaN	-5.399624	-4.200560	NaN	2.258374
51.719449	5.354405	NaN	32.438253	46.365044	NaN	19.281196
19.898859	-47.218599	NaN	-12.685529	67.117458	NaN	32.584388
43.628961	2.605616	NaN	10.358172	41.023345	NaN	33.270789
-68.930975	-20.617019	NaN	-29.007581	-48.313955	NaN	-39.923393
-31.070187	-3.726943	NaN	4.469488	-27.343244	NaN	-35.539675
32.376410	-14.839711	NaN	-23.454345	47.216121	NaN	55.830755
-118.822862	-40.458868	NaN	4.710105	-78.363994	NaN	-123.532967
-418.499811	-29.288592	NaN	-3.149469	-389.211218	NaN	-415.350342
27.478182	-32.677334	NaN	-10.911273	60.155515	NaN	38.389455
-8.330058	15.633569	NaN	15.218333	-23.963627	NaN	-23.548392
-118.662951	-101.631623	NaN	-37.195837	-17.031329	NaN	-81.467114
54.856919	-9.465760	NaN	-28.714933	64.322678	NaN	83.571852
-0.324279	-23.585877	NaN	13.794363	23.261598	NaN	-14.118642
79.238741	26.149036	NaN	20.150121	53.089704	NaN	59.088619
-19.336266	8.268704	NaN	3.800461	-27.604970	NaN	-23.136727
-172.593987	11.392207	NaN	3.335108	-183.986194	NaN	-175.929095
17.395223	-23.851097	NaN	-14.280092	41.246320	NaN	31.675315
11.439981	6.870455	NaN	-0.965652	4.569526	NaN	12.405633
-22.470904	3.646850	NaN	11.749920	-26.117754	NaN	-34.220824
33.418313	25.929683	NaN	19.595817	7.488630	NaN	13.822496
31.752688	51.230395	NaN	61.958845	-19.477707	NaN	-30.206157
43.723802	-27.977618	NaN	-27.928236	71.701420	NaN	71.652038
-105.654465	-6.907200	NaN	3.785319	-98.747265	NaN	-109.439784
55.783980	0.269400	NaN	-3.813612	55.514581	NaN	59.597592
-17.693539	-144.449631	NaN	-105.589314	126.756092	NaN	87.895775
-191.477091	22.767591	NaN	38.435423	-214.244682	NaN	-229.912513
-6.925915	-23.569699	NaN	1.423178	16.643784	NaN	-8.349093
-156.850624	-3.331730	NaN	14.229142	-153.518895	NaN	-171.079766
17.238609	22.334999	NaN	21.944288	-5.096390	NaN	-4.705679
33.405125	-40.626202	NaN	-44.372456	74.031326	NaN	77.777581
54.862270	14.332340	NaN	7.455607	40.529930	NaN	47.406663
-23.946832	35.758283	NaN	41.683407	-59.705115	NaN	-65.630239
34.886297	16.432624	NaN	22.925199	18.453673	NaN	11.961097
-25.542410	-58.027996	NaN	-38.796285	32.485587	NaN	13.253875
-118.119605	6.040278	NaN	19.550779	-124.159883	NaN	-137.670384
-13.860517	-21.065298	NaN	-19.377893	7.204781	NaN	5.517376
-33.538049	-2.412530	NaN	-0.135685	-31.125519	NaN	-33.402364
46.208361	4.343178	NaN	6.940814	41.865183	NaN	39.267547
-75.896066	-26.243349	NaN	-4.909238	-49.652716	NaN	-70.986828
-11.757624	-36.756144	NaN	-20.242230	24.998520	NaN	8.484606
4.080168	-107.132215	NaN	-42.164875	111.212383	NaN	46.245043
32.047933	-149.104962	NaN	-109.223612	181.152894	NaN	141.271545
-12.221126	34.580218	NaN	37.974539	-46.801344	NaN	-50.195665
15.463367	-63.703045	NaN	-62.919090	79.166412	NaN	78.382458
-65.068540	21.723366	NaN	4.603934	-86.791906	NaN	-69.672474
46.865990	-236.260948	NaN	-169.573511	283.126938	NaN	216.439501
40.681324	9.299415	NaN	23.666422	31.381909	NaN	17.014901
17.058541	35.093163	NaN	43.180628	-18.034622	NaN	-26.122086
-614.185501	43.501483	NaN	48.438346	-657.686984	NaN	-662.623846
3.849516	-70.913587	NaN	-30.840187	74.763104	NaN	34.689704
-16.044238	-20.987198	NaN	3.694639	4.942960	NaN	-19.738877
5.899737	-39.724944	NaN	-24.813900	45.624681	NaN	30.713638
32.759563	1.871169	NaN	14.423491	30.888395	NaN	18.336072
58.740219	9.742172	NaN	21.692623	48.998047	NaN	37.047596
-106.449782	-47.250802	NaN	-35.031016	-59.198980	NaN	-71.418765
-48.070775	23.928996	NaN	37.877484	-71.999771	NaN	-85.948259
19.910780	36.974120	NaN	44.691454	-17.063340	NaN	-24.780674
-155.043966	-7.005236	NaN	16.867517	-148.038730	NaN	-171.911484
7.168419	-1.484974	NaN	-20.564292	8.653393	NaN	27.732711
-78.928289	-128.363868	NaN	-120.289086	49.435578	NaN	41.360797
-2.716489	-27.680202	NaN	-15.579000	24.963713	NaN	12.862511
-52.876038	-18.768766	NaN	-7.275321	-34.107272	NaN	-45.600717
-120.827807	27.729449	NaN	22.505962	-148.557256	NaN	-143.333769
51.326183	-71.647233	NaN	-52.696128	122.973416	NaN	104.022311
-39.079261	15.420882	NaN	18.669475	-54.500143	NaN	-57.748736
-20.166643	-20.821166	NaN	-4.200526	0.654524	NaN	-15.966116
2.346994	-82.126259	NaN	-61.956694	84.473253	NaN	64.303688
-174.723265	47.057170	NaN	50.053073	-221.780434	NaN	-224.776337
30.985110	-51.880794	NaN	-19.795096	82.865904	NaN	50.780206
11.036041	-110.185380	NaN	-91.393532	121.221420	NaN	102.429573
57.605877	-22.117438	NaN	-4.515961	79.723315	NaN	62.121838
22.370132	39.757982	NaN	40.035559	-17.387850	NaN	-17.665427
44.875564	18.095576	NaN	20.569336	26.779988	NaN	24.306229
-25.152525	-7.548318	NaN	3.869986	-17.604207	NaN	-29.022510
-38.237439	17.920013	NaN	30.506282	-56.157452	NaN	-68.743721
23.447728	30.800569	NaN	22.980926	-7.352841	NaN	0.466802
6.460315	2.816067	NaN	2.494025	3.644248	NaN	3.966290
-30.032650	-46.161006	NaN	-60.391474	16.128356	NaN	30.358825
26.542795	42.252399	NaN	40.126066	-15.709604	NaN	-13.583271
3.060668	6.310162	NaN	29.177673	-3.249494	NaN	-26.117004
36.078308	-38.972426	NaN	-8.805423	75.050734	NaN	44.883731
-160.611242	-55.675301	NaN	-62.326937	-104.935941	NaN	-98.284305
-39.235719	20.842124	NaN	27.262916	-60.077843	NaN	-66.498636
52.012300	-12.596787	NaN	-9.541203	64.609087	NaN	61.553503
9.164815	-11.918689	NaN	-1.708293	21.083504	NaN	10.873108
-2.370262	-42.576068	NaN	-15.825666	40.205805	NaN	13.455404
36.094242	26.323271	NaN	30.862666	9.770971	NaN	5.231576
21.773923	10.392977	NaN	5.076979	11.380946	NaN	16.696944
54.508026	-42.917703	NaN	-76.047247	97.425729	NaN	130.555274
48.618809	5.041724	NaN	16.675376	43.577085	NaN	31.943433
-3.928812	41.060781	NaN	38.930436	-44.989593	NaN	-42.859248
78.622876	38.296237	NaN	41.374106	40.326639	NaN	37.248770
-185.327991	-1.559349	NaN	-3.358883	-183.768643	NaN	-181.969108
-12.181984	42.171445	NaN	52.630722	-54.353429	NaN	-64.812706
75.673937	-118.168010	NaN	-50.588562	193.841947	NaN	126.262499
-142.459205	-1.608288	NaN	20.404245	-140.850917	NaN	-162.863451
43.097454	-76.001105	NaN	-76.940437	119.098559	NaN	120.037891
28.313859	-37.779083	NaN	-48.889194	66.092942	NaN	77.203053
-61.067049	45.500423	NaN	41.658928	-106.567472	NaN	-102.725977
-11.275274	-1.325126	NaN	-7.799672	-9.950148	NaN	-3.475602
47.386988	-38.869508	NaN	-66.684243	86.256496	NaN	114.071231
-131.313927	-8.563692	NaN	-10.820986	-122.750235	NaN	-120.492941
19.194258	-45.720851	NaN	-25.647652	64.915109	NaN	44.841911
-33.477157	-52.874691	NaN	-23.470300	19.397534	NaN	-10.006857
-195.070054	17.987598	NaN	26.583047	-213.057652	NaN	-221.653101
-20.496293	-45.561337	NaN	-20.709028	25.065044	NaN	0.212736
77.300152	12.353229	NaN	25.406311	64.946923	NaN	51.893841
59.051790	-68.261235	NaN	-34.477333	127.313025	NaN	93.529123
-30.168439	57.863621	NaN	58.425357	-88.032060	NaN	-88.593796
9.762053	3.820530	NaN	24.861292	5.941523	NaN	-15.099240
-6.070384	-10.945281	NaN	-5.001725	4.874897	NaN	-1.068659
-52.089899	20.806919	NaN	8.440981	-72.896818	NaN	-60.530880
-70.856337	-22.968928	NaN	-9.654352	-47.887408	NaN	-61.201985
78.293608	-89.862301	NaN	-84.310280	168.155910	NaN	162.603888
56.021520	-7.227282	NaN	-20.558343	63.248802	NaN	76.579863
-47.850149	-39.329004	NaN	-35.803404	-8.521145	NaN	-12.046744
-10.452388	45.956887	NaN	33.834758	-56.409275	NaN	-44.287146
2.396903	-110.162888	NaN	-81.542297	112.559791	NaN	83.939201
49.281315	-26.048055	NaN	-17.537860	75.329370	NaN	66.819175
33.221086	2.061833	NaN	10.300970	31.159253	NaN	22.920116
-24.118099	-14.763236	NaN	17.919045	-9.354863	NaN	-42.037144
13.975840	-6.841513	NaN	-29.658295	20.817353	NaN	43.634135
2.798147	7.516047	NaN	9.065155	-4.717900	NaN	-6.267007
-66.761799	34.347593	NaN	39.560819	-101.109391	NaN	-106.322618
-4.336301	-32.976372	NaN	-6.583681	28.640070	NaN	2.247379
80.974620	30.996474	NaN	29.284663	49.978146	NaN	51.689957
45.301692	-40.279668	NaN	-8.875706	85.581361	NaN	54.177398
47.738459	40.270945	NaN	49.439437	7.467514	NaN	-1.700978
-129.051410	-43.485396	NaN	-25.204157	-85.566014	NaN	-103.847253
-165.598317	13.419008	NaN	13.665725	-179.017325	NaN	-179.264042
54.896503	-80.007299	NaN	-62.153867	134.903802	NaN	117.050370
-100.589972	12.476586	NaN	31.991088	-113.066559	NaN	-132.581060
14.859790	-131.790538	NaN	-127.426493	146.650328	NaN	142.286283
-45.430520	39.691492	NaN	40.955028	-85.122012	NaN	-86.385548
12.004836	-87.262082	NaN	-80.777901	99.266918	NaN	92.782737
50.732153	-48.282813	NaN	-58.311628	99.014967	NaN	109.043781
-72.461621	-10.525653	NaN	1.041998	-61.935968	NaN	-73.503619
-14.137289	-60.091754	NaN	-43.539612	45.954465	NaN	29.402324
26.379976	15.592294	NaN	14.899544	10.787682	NaN	11.480432
5.757826	9.017410	NaN	15.405330	-3.259584	NaN	-9.647504
-58.354437	-8.507551	NaN	-0.746254	-49.846886	NaN	-57.608183
8.321258	-54.386628	NaN	-21.613120	62.707886	NaN	29.934378
-34.889007	14.377020	NaN	5.906105	-49.266027	NaN	-40.795112
-21.301575	-70.114258	NaN	-19.252392	48.812683	NaN	-2.049183
12.306757	-76.110870	NaN	-32.734870	88.417627	NaN	45.041627
29.070681	-23.208783	NaN	-14.934213	52.279464	NaN	44.004894
-35.663043	-28.579559	NaN	-13.174852	-7.083484	NaN	-22.488192
41.387545	-58.891103	NaN	-57.796571	100.278649	NaN	99.184116
-51.602210	31.207998	NaN	44.025523	-82.810208	NaN	-95.627733
26.998953	-7.204528	NaN	2.281833	34.203481	NaN	24.717120
22.540355	-0.568590	NaN	18.757931	23.108946	NaN	3.782424
-134.800040	-21.827727	NaN	-22.239509	-112.972313	NaN	-112.560532
-90.944523	-44.939794	NaN	-51.500596	-46.004729	NaN	-39.443928
-82.916475	46.030629	NaN	32.122488	-128.947105	NaN	-115.038963
-51.111787	-11.825107	NaN	11.428042	-39.286679	NaN	-62.539828
-133.141093	-49.640559	NaN	-71.449593	-83.500535	NaN	-61.691500
-50.194227	20.819430	NaN	20.107915	-71.013657	NaN	-70.302142
-28.489687	-39.783272	NaN	-21.272772	11.293584	NaN	-7.216916
-1.016549	18.721135	NaN	28.976133	-19.737684	NaN	-29.992683
-112.517455	11.023551	NaN	19.386900	-123.541006	NaN	-131.904355
44.088471	-12.932152	NaN	-3.584581	57.020623	NaN	47.673052
-59.469559	34.631337	NaN	38.303805	-94.100896	NaN	-97.773364
-0.704731	43.789834	NaN	35.496246	-44.494565	NaN	-36.200978
-72.082488	-30.840931	NaN	-35.744952	-41.241558	NaN	-36.337536
54.913857	5.891120	NaN	-3.495905	49.022736	NaN	58.409761
14.525419	-8.043666	NaN	18.754085	22.569085	NaN	-4.228666
85.328191	-115.772985	NaN	-79.590082	201.101175	NaN	164.918273
55.579923	-77.746367	NaN	-81.637158	133.326291	NaN	137.217082
56.979336	-36.381265	NaN	-2.350370	93.360601	NaN	59.329706
4.416083	-32.846088	NaN	-41.079420	37.262171	NaN	45.495502
-67.681078	21.650091	NaN	1.552055	-89.331170	NaN	-69.233133
-15.874172	17.393506	NaN	-0.418813	-33.267678	NaN	-15.455360
50.473078	-7.674005	NaN	-12.507187	58.147084	NaN	62.980266
47.420312	46.569318	NaN	61.945198	0.850994	NaN	-14.524886
-39.876284	17.637395	NaN	13.474863	-57.513679	NaN	-53.351147
-7.422127	-107.304245	NaN	-79.899665	99.882118	NaN	72.477538
68.060618	34.849226	NaN	36.537963	33.211392	NaN	31.522655
-376.612565	-28.139478	NaN	-12.800987	-348.473088	NaN	-363.811578
41.489925	-4.554850	NaN	4.704838	46.044775	NaN	36.785086
39.694225	14.867372	NaN	10.185892	24.826854	NaN	29.508333
18.050544	-20.911951	NaN	-12.278806	38.962495	NaN	30.329349
-51.677162	25.477986	NaN	16.197780	-77.155148	NaN	-67.874942
-7.090822	-156.605827	NaN	-161.195283	149.515004	NaN	154.104461
-274.426471	7.139278	NaN	14.699912	-281.565749	NaN	-289.126383
-185.897531	2.055732	NaN	2.114822	-187.953263	NaN	-188.012353
-24.771687	-15.050046	NaN	-53.890908	-9.721641	NaN	29.119221
-9.125167	28.727623	NaN	46.787905	-37.852790	NaN	-55.913073
30.961369	-53.379262	NaN	-26.896840	84.340631	NaN	57.858209
-31.200257	-11.512916	NaN	25.948700	-19.687341	NaN	-57.148957
-88.346220	18.331796	NaN	27.519434	-106.678016	NaN	-115.865654
50.719385	50.827593	NaN	45.236311	-0.108208	NaN	5.483074
25.225724	-51.602115	NaN	-55.825197	76.827840	NaN	81.050922
-370.678981	-50.779211	NaN	-37.182235	-319.899770	NaN	-333.496746
-134.469669	-10.630313	NaN	3.702300	-123.839356	NaN	-138.171969
47.966084	-22.038640	NaN	-30.311541	70.004725	NaN	78.277626
49.739813	-175.911904	NaN	-151.896105	225.651717	NaN	201.635918
49.588661	-12.905738	NaN	-12.950256	62.494399	NaN	62.538917
40.249917	-63.081075	NaN	-50.861178	103.330992	NaN	91.111096
8.874862	53.596938	NaN	57.682719	-44.722076	NaN	-48.807857
-5.845236	30.892564	NaN	34.581499	-36.737800	NaN	-40.426735
-37.300154	-2.640706	NaN	-7.837080	-34.659448	NaN	-29.463075
-79.141221	-10.157576	NaN	5.207134	-68.983645	NaN	-84.348355
42.242433	22.176308	NaN	13.879946	20.066124	NaN	28.362487
33.446648	-24.955338	NaN	-4.755518	58.401986	NaN	38.202166
-70.259897	-134.737225	NaN	-130.139537	64.477328	NaN	59.879641
25.984937	9.672748	NaN	13.291455	16.312189	NaN	12.693482
-26.413205	15.340127	NaN	30.942915	-41.753333	NaN	-57.356121
-1.655679	-87.959212	NaN	-104.533153	86.303533	NaN	102.877475
-18.692365	39.093274	NaN	34.155228	-57.785639	NaN	-52.847593
55.765506	-296.287678	NaN	-247.101132	352.053184	NaN	302.866638
53.298405	-21.048511	NaN	7.788190	74.346917	NaN	45.510216
-45.780700	13.610155	NaN	-0.534016	-59.390855	NaN	-45.246684
0.485836	33.809256	NaN	23.948925	-33.323419	NaN	-23.463089
-51.802739	19.995818	NaN	17.337962	-71.798558	NaN	-69.140702
65.611272	35.688155	NaN	35.998684	29.923118	NaN	29.612589
23.082491	-30.440558	NaN	-31.588148	53.523049	NaN	54.670640
-2.971961	65.988041	NaN	68.786929	-68.960002	NaN	-71.758890
-250.908833	-143.420245	NaN	-110.632578	-107.488589	NaN	-140.276255
-204.627222	-39.434813	NaN	-34.591276	-165.192409	NaN	-170.035946
-38.419413	-46.004778	NaN	-21.349211	7.585365	NaN	-17.070202
56.777252	-24.055703	NaN	-20.086003	80.832955	NaN	76.863255
-27.760977	-43.830070	NaN	-18.401127	16.069093	NaN	-9.359850
-24.688034	43.663734	NaN	41.872183	-68.351767	NaN	-66.560216
-82.350417	-72.095786	NaN	-83.769111	-10.254631	NaN	1.418693
-239.378586	-44.434041	NaN	-50.321479	-194.944545	NaN	-189.057107
-91.940006	38.437023	NaN	31.324735	-130.377029	NaN	-123.264741
-37.504590	22.021115	NaN	33.302979	-59.525704	NaN	-70.807569
59.977230	33.727555	NaN	46.918141	26.249674	NaN	13.059088
-209.653033	-37.587538	NaN	-17.215943	-172.065495	NaN	-192.437090
76.589907	-67.756048	NaN	-14.389226	144.345955	NaN	90.979132
89.024384	-8.620430	NaN	7.327080	97.644814	NaN	81.697304
76.137041	29.549529	NaN	11.141172	46.587512	NaN	64.995869
27.731915	-30.161671	NaN	-5.690922	57.893585	NaN	33.422837
-42.756404	46.082686	NaN	44.040338	-88.839090	NaN	-86.796742
54.496110	9.886400	NaN	13.890476	44.609709	NaN	40.605634
-24.250420	-31.321432	NaN	-6.618380	7.071011	NaN	-17.632040
13.148152	24.222480	NaN	35.087737	-11.074328	NaN	-21.939585
-96.803565	31.182830	NaN	50.635362	-127.986395	NaN	-147.438927
23.801706	-23.236721	NaN	-9.958698	47.038428	NaN	33.760404
-117.492280	-58.877937	NaN	-53.851065	-58.614344	NaN	-63.641216
-10.454150	6.133825	NaN	9.028725	-16.587975	NaN	-19.482875
-12.680154	-95.984403	NaN	-41.616130	83.304249	NaN	28.935976
28.902790	-112.319828	NaN	-126.374633	141.222618	NaN	155.277422
27.667162	-21.762966	NaN	-7.496658	49.430128	NaN	35.163820
-270.737978	-27.146907	NaN	-3.847792	-243.591071	NaN	-266.890186
34.953322	66.753808	NaN	64.100972	-31.800486	NaN	-29.147650
50.692924	0.945530	NaN	9.597043	49.747394	NaN	41.095881
-42.563073	-12.720835	NaN	0.962650	-29.842238	NaN	-43.525723
-18.594427	13.669325	NaN	40.625813	-32.263752	NaN	-59.220240
21.665140	-51.479116	NaN	-51.987522	73.144255	NaN	73.652662
77.528453	24.216987	NaN	18.684864	53.311466	NaN	58.843589
-19.797235	-105.145176	NaN	-120.256157	85.347940	NaN	100.458922
32.266829	-45.468138	NaN	-56.426256	77.734968	NaN	88.693085
-112.379514	-17.386954	NaN	-31.987152	-94.992560	NaN	-80.392362
-263.060033	20.390312	NaN	30.389644	-283.450345	NaN	-293.449677
52.339143	-83.752581	NaN	-80.572713	136.091724	NaN	132.911856
36.065559	-30.701189	NaN	-20.589241	66.766747	NaN	56.654800
38.088205	1.132114	NaN	20.941448	36.956090	NaN	17.146756
40.332616	5.748137	NaN	14.930132	34.584480	NaN	25.402484
41.461614	32.279809	NaN	25.155683	9.181805	NaN	16.305931
40.060896	27.545065	NaN	40.631009	12.515831	NaN	-0.570113
79.850244	-89.984285	NaN	-58.313315	169.834529	NaN	138.163560
19.635274	-7.038243	NaN	15.666341	26.673516	NaN	3.968932
-33.988791	-5.925384	NaN	-7.754874	-28.063407	NaN	-26.233917
61.156423	-152.951115	NaN	-120.298298	214.107538	NaN	181.454720
-25.765068	-5.010010	NaN	0.675616	-20.755059	NaN	-26.440685
20.498442	1.145155	NaN	10.270133	19.353287	NaN	10.228308
-80.133783	-100.103613	NaN	-91.682719	19.969830	NaN	11.548936
-186.576263	29.434414	NaN	9.925980	-216.010677	NaN	-196.502244
-7.829669	34.746681	NaN	39.695699	-42.576350	NaN	-47.525368
11.707534	28.384646	NaN	31.936348	-16.677111	NaN	-20.228814
-272.765699	-60.384156	NaN	-41.177965	-212.381543	NaN	-231.587733
-17.005864	39.485876	NaN	36.154732	-56.491740	NaN	-53.160596
23.458756	-42.002614	NaN	-39.855134	65.461370	NaN	63.313890
2.724896	-35.197128	NaN	-18.729943	37.922024	NaN	21.454839
50.521468	-9.904752	NaN	-7.521852	60.426220	NaN	58.043321
-124.051136	-173.071832	NaN	-175.422347	49.020697	NaN	51.371212
52.577881	-30.885420	NaN	-14.496358	83.463301	NaN	67.074239
-342.137926	-134.020945	NaN	-170.355829	-208.116981	NaN	-171.782097
30.835227	-6.826914	NaN	-22.027145	37.662141	NaN	52.862372
-79.933865	-35.240314	NaN	-13.720054	-44.693551	NaN	-66.213811
22.218095	-1.572177	NaN	-0.381647	23.790271	NaN	22.599742
-72.084006	-11.406053	NaN	2.585053	-60.677952	NaN	-74.669059
59.129526	-5.028504	NaN	11.969544	64.158029	NaN	47.159981
65.710246	-2.684439	NaN	9.266352	68.394686	NaN	56.443895
-27.760060	9.281263	NaN	10.566035	-37.041323	NaN	-38.326095
-38.228927	-18.964765	NaN	8.744479	-19.264162	NaN	-46.973407
48.327042	39.302103	NaN	49.388824	9.024939	NaN	-1.061782
-29.900921	-9.193510	NaN	-21.297530	-20.707410	NaN	-8.603391
4.963876	-47.656857	NaN	-44.727239	52.620733	NaN	49.691115
55.499143	-36.548439	NaN	-15.614002	92.047582	NaN	71.113145
-15.782232	37.446435	NaN	40.666945	-53.228666	NaN	-56.449177
-46.625767	-64.868047	NaN	-65.072448	18.242280	NaN	18.446681
-52.458464	-30.353228	NaN	-22.621126	-22.105236	NaN	-29.837337
-299.146428	0.604420	NaN	16.374250	-299.750848	NaN	-315.520679
68.440579	-1.743679	NaN	-15.259543	70.184257	NaN	83.700121
-18.500497	15.843813	NaN	19.923417	-34.344310	NaN	-38.423914
15.233346	8.502309	NaN	32.332943	6.731037	NaN	-17.099597
-137.367409	-54.449339	NaN	-82.237427	-82.918070	NaN	-55.129982
-126.634620	22.025741	NaN	31.991082	-148.660361	NaN	-158.625701
-25.889501	-39.692258	NaN	-50.964452	13.802757	NaN	25.074951
71.253860	-26.266606	NaN	-21.238958	97.520466	NaN	92.492818
-84.335338	-8.613365	NaN	-4.299062	-75.721973	NaN	-80.036276
42.351368	-94.129212	NaN	-83.146083	136.480580	NaN	125.497452
34.606147	-190.281162	NaN	-124.051718	224.887309	NaN	158.657865
-11.791684	-78.177646	NaN	-22.872905	66.385962	NaN	11.081221
25.058752	-14.631911	NaN	-16.288889	39.690662	NaN	41.347641
16.170452	-7.776104	NaN	-5.090891	23.946556	NaN	21.261343
73.994830	-123.359917	NaN	-113.158784	197.354747	NaN	187.153614
-71.066473	-67.313791	NaN	-44.925601	-3.752682	NaN	-26.140871
23.507416	6.944913	NaN	20.243618	16.562503	NaN	3.263798
69.244490	-41.818820	NaN	-11.081393	111.063310	NaN	80.325883
-32.366532	0.585640	NaN	18.775533	-32.952172	NaN	-51.142065
71.892429	-31.951794	NaN	-35.578254	103.844223	NaN	107.470683
13.549795	-13.820331	NaN	-1.105902	27.370125	NaN	14.655696
-33.061819	20.453208	NaN	28.248053	-53.515027	NaN	-61.309871
-32.020489	36.166410	NaN	43.874625	-68.186899	NaN	-75.895113
-19.383168	23.475017	NaN	36.550758	-42.858185	NaN	-55.933926
-7.234898	44.125605	NaN	30.089740	-51.360503	NaN	-37.324639
-40.279559	-55.382768	NaN	-83.350896	15.103209	NaN	43.071337
60.749025	-13.694589	NaN	2.406619	74.443614	NaN	58.342406
7.302831	48.310091	NaN	40.444236	-41.007260	NaN	-33.141406
27.816120	-64.370352	NaN	-71.264284	92.186471	NaN	99.080403
38.566556	36.730405	NaN	35.784085	1.836151	NaN	2.782471
-146.363129	-13.295657	NaN	14.156146	-133.067473	NaN	-160.519275
-57.713225	-49.764130	NaN	-68.564861	-7.949095	NaN	10.851636
-22.687067	-4.286674	NaN	-1.527704	-18.400393	NaN	-21.159362
15.701633	-112.660884	NaN	-90.292638	128.362517	NaN	105.994271
82.385295	21.234383	NaN	6.441088	61.150912	NaN	75.944207
-0.369138	-63.599123	NaN	-46.073627	63.229985	NaN	45.704489
-167.454966	35.608631	NaN	40.614327	-203.063597	NaN	-208.069293
-14.884686	-13.969887	NaN	-5.185616	-0.914799	NaN	-9.699070
-155.863876	-55.650935	NaN	-48.531682	-100.212940	NaN	-107.332194
-95.053696	4.414456	NaN	7.344757	-99.468153	NaN	-102.398453
76.218132	43.721034	NaN	51.990765	32.497099	NaN	24.227368
-86.004317	-9.686502	NaN	11.106989	-76.317815	NaN	-97.111306
-65.147391	29.066269	NaN	14.346295	-94.213660	NaN	-79.493686
-24.410554	14.768706	NaN	27.309508	-39.179261	NaN	-51.720063
-9.130286	34.632045	NaN	43.829081	-43.762331	NaN	-52.959366
-4.639866	3.038077	NaN	19.380695	-7.677943	NaN	-24.020561
40.698666	-19.274732	NaN	-10.021227	59.973398	NaN	50.719892
15.064144	33.665578	NaN	37.244471	-18.601434	NaN	-22.180326
-15.217844	-48.870446	NaN	-49.771169	33.652602	NaN	34.553325
27.396883	-21.595841	NaN	7.023669	48.992725	NaN	20.373215
70.375650	-20.283672	NaN	-8.402773	90.659322	NaN	78.778423
-221.551057	-7.958122	NaN	-10.476562	-213.592935	NaN	-211.074495
-149.180398	-47.530885	NaN	-32.869122	-101.649513	NaN	-116.311277
-21.486415	-50.044143	NaN	-14.215254	28.557728	NaN	-7.271161
59.477880	20.030408	NaN	5.559584	39.447472	NaN	53.918295
-111.501138	1.521191	NaN	-4.889001	-113.022329	NaN	-106.612137
-143.110969	17.190383	NaN	36.474389	-160.301352	NaN	-179.585359
-8.371944	-4.163085	NaN	-0.000407	-4.208859	NaN	-8.371537
-64.473579	-38.974998	NaN	-36.377487	-25.498580	NaN	-28.096091
52.514598	2.839404	NaN	12.120477	49.675194	NaN	40.394121
14.481061	-10.363862	NaN	6.687877	24.844923	NaN	7.793184
2.683806	27.106715	NaN	39.002416	-24.422908	NaN	-36.318609
-184.980150	33.687564	NaN	42.610396	-218.667713	NaN	-227.590546
66.265278	14.434000	NaN	11.438023	51.831278	NaN	54.827256
42.738310	4.120062	NaN	9.532413	38.618247	NaN	33.205896
-336.580259	-99.399077	NaN	-76.014109	-237.181182	NaN	-260.566150
71.010738	-14.543639	NaN	-18.454716	85.554377	NaN	89.465454
33.656527	-23.461618	NaN	-9.585989	57.118145	NaN	43.242516
-98.803114	-5.742164	NaN	9.657582	-93.060949	NaN	-108.460696
12.318257	-43.327518	NaN	-35.587402	55.645775	NaN	47.905659
41.624444	51.177705	NaN	53.477600	-9.553260	NaN	-11.853156
-16.555026	-10.068377	NaN	-13.593558	-6.486649	NaN	-2.961468
-94.955247	-7.797206	NaN	-17.825872	-87.158041	NaN	-77.129375
14.659008	3.589446	NaN	9.069086	11.069562	NaN	5.589923
21.067218	-91.290520	NaN	-47.820825	112.357738	NaN	68.888043
-8.732769	10.167329	NaN	14.201280	-18.900097	NaN	-22.934049
3.779573	25.399605	NaN	21.738904	-21.620033	NaN	-17.959331
75.024779	26.942318	NaN	20.583003	48.082462	NaN	54.441776
-166.455499	-17.350371	NaN	-24.759530	-149.105128	NaN	-141.695969
51.637132	13.509797	NaN	23.327176	38.127335	NaN	28.309956
31.087344	-20.480923	NaN	0.578719	51.568267	NaN	30.508625
0.164415	-13.931109	NaN	-1.586307	14.095525	NaN	1.750723
9.820446	-33.788886	NaN	-16.274466	43.609332	NaN	26.094912
46.917781	27.165380	NaN	33.295230	19.752401	NaN	13.622551
-130.275539	-56.060055	NaN	-54.079924	-74.215484	NaN	-76.195615
52.528498	45.624284	NaN	44.122850	6.904214	NaN	8.405649
-39.653590	-37.982013	NaN	-17.673061	-1.671577	NaN	-21.980529
47.531712	-58.511635	NaN	-75.114303	106.043348	NaN	122.646016
5.347402	13.644126	NaN	22.216481	-8.296723	NaN	-16.869079
62.637309	-32.473219	NaN	-45.832547	95.110528	NaN	108.469856
5.865290	36.697161	NaN	35.890826	-30.831870	NaN	-30.025536
40.298849	-22.178574	NaN	-13.643502	62.477423	NaN	53.942350
-55.343199	43.612685	NaN	40.856244	-98.955884	NaN	-96.199442
53.250491	-111.534504	NaN	-130.688708	164.784996	NaN	183.939200
-26.160534	-3.178992	NaN	5.514945	-22.981542	NaN	-31.675479
-81.914061	3.898029	NaN	22.721495	-85.812090	NaN	-104.635557
-49.266025	-59.564598	NaN	-36.555912	10.298573	NaN	-12.710113
61.470253	-57.012534	NaN	-27.118449	118.482787	NaN	88.588702
-60.636972	-9.761047	NaN	12.958033	-50.875925	NaN	-73.595005
-52.554439	-17.008018	NaN	-9.958907	-35.546421	NaN	-42.595532
-148.299578	41.274287	NaN	37.980754	-189.573865	NaN	-186.280332
18.767619	-25.936282	NaN	-28.647540	44.703901	NaN	47.415159
-5.750487	-64.631453	NaN	-54.055699	58.880966	NaN	48.305212
42.208522	15.534041	NaN	10.319759	26.674481	NaN	31.888763
87.851325	26.291616	NaN	24.775233	61.559709	NaN	63.076092
-71.485981	13.428215	NaN	25.074070	-84.914196	NaN	-96.560052
68.236112	-80.718213	NaN	-72.256050	148.954325	NaN	140.492162
-36.641299	-77.426844	NaN	-84.150781	40.785546	NaN	47.509483
38.265830	-2.338047	NaN	-6.042346	40.603877	NaN	44.308176
-40.884396	-0.114767	NaN	17.905638	-40.769629	NaN	-58.790034
42.337208	-54.697543	NaN	-66.138353	97.034752	NaN	108.475562
9.931340	-62.189229	NaN	-51.427029	72.120569	NaN	61.358369
65.030396	-42.232961	NaN	-46.476817	107.263357	NaN	111.507213
42.130110	-11.934147	NaN	-4.714134	54.064258	NaN	46.844244
7.517907	50.255953	NaN	59.315066	-42.738046	NaN	-51.797159
-14.742516	-47.778832	NaN	-39.498097	33.036316	NaN	24.755581
58.161585	33.055349	NaN	43.097549	25.106236	NaN	15.064036
-233.122664	7.505796	NaN	26.197046	-240.628460	NaN	-259.319710
31.429260	-4.392931	NaN	17.550198	35.822191	NaN	13.879061
74.694675	19.752203	NaN	33.957501	54.942472	NaN	40.737174
18.382007	-27.203741	NaN	-42.867469	45.585748	NaN	61.249476
12.024027	18.459462	NaN	32.836202	-6.435435	NaN	-20.812175
-216.946245	-41.395548	NaN	-22.696614	-175.550696	NaN	-194.249630
75.626800	-46.058096	NaN	-18.624207	121.684896	NaN	94.251007
-43.537841	-222.680252	NaN	-178.284539	179.142411	NaN	134.746699
25.477463	-39.999756	NaN	-24.863469	65.477219	NaN	50.340932
-133.785945	-43.070350	NaN	-37.079834	-90.715594	NaN	-96.706111
54.575587	-50.366057	NaN	-34.030139	104.941644	NaN	88.605726
-128.568582	-20.797558	NaN	-13.657995	-107.771024	NaN	-114.910587
-96.827598	-125.024187	NaN	-96.379534	28.196589	NaN	-0.448064
-2.862448	-172.071673	NaN	-174.820860	169.209226	NaN	171.958413
-51.768874	36.720519	NaN	37.606968	-88.489394	NaN	-89.375842
-25.304022	35.110978	NaN	40.758334	-60.415001	NaN	-66.062356
36.268112	25.493951	NaN	31.859278	10.774161	NaN	4.408833
7.404265	26.334984	NaN	22.403203	-18.930719	NaN	-14.998937
-88.172818	-446.648314	NaN	-338.779103	358.475496	NaN	250.606285
-72.118907	9.031475	NaN	-3.687137	-81.150381	NaN	-68.431770
-22.829685	-25.822002	NaN	-11.395903	2.992318	NaN	-11.433781
-3.165565	-12.715790	NaN	3.564866	9.550225	NaN	-6.730430
61.828604	-3.915684	NaN	11.327189	65.744289	NaN	50.501415
-25.486844	28.445713	NaN	37.083397	-53.932556	NaN	-62.570240
-15.289638	30.933312	NaN	29.185061	-46.222950	NaN	-44.474698
-95.309137	25.366065	NaN	39.838609	-120.675202	NaN	-135.147746
-23.986102	-9.421934	NaN	-9.609080	-14.564168	NaN	-14.377021
-85.659422	17.306148	NaN	26.931195	-102.965570	NaN	-112.590617
-39.984739	-55.185185	NaN	-50.078310	15.200447	NaN	10.093571
49.885158	1.936718	NaN	1.002939	47.948440	NaN	48.882219
-147.254747	-3.407516	NaN	-18.132395	-143.847231	NaN	-129.122352
-178.479149	8.325232	NaN	-18.543203	-186.804382	NaN	-159.935946
70.164254	-100.640378	NaN	-83.775426	170.804632	NaN	153.939680
-16.961930	53.797293	NaN	52.792852	-70.759223	NaN	-69.754782
-19.460526	-27.147563	NaN	-10.990398	7.687037	NaN	-8.470128
-85.226550	-7.308458	NaN	13.945290	-77.918091	NaN	-99.171840
-64.755628	22.931873	NaN	34.770092	-87.687501	NaN	-99.525721
-98.605454	23.569138	NaN	33.854435	-122.174592	NaN	-132.459889
-196.999700	38.019940	NaN	44.714560	-235.019640	NaN	-241.714259
48.931916	-66.861684	NaN	-54.978978	115.793600	NaN	103.910895
-61.824092	37.498850	NaN	50.154864	-99.322941	NaN	-111.978955
22.281842	63.780165	NaN	67.565090	-41.498323	NaN	-45.283248
19.385488	-37.168119	NaN	-21.850584	56.553607	NaN	41.236073
-9.101991	-81.598713	NaN	-59.016284	72.496722	NaN	49.914292
43.518342	-36.731429	NaN	-7.153758	80.249772	NaN	50.672100
-162.467940	-16.040027	NaN	-28.699464	-146.427913	NaN	-133.768476
70.344401	4.775422	NaN	-21.685778	65.568978	NaN	92.030179
-123.120157	28.973544	NaN	37.163062	-152.093701	NaN	-160.283219
-227.794557	-21.397708	NaN	-27.809545	-206.396850	NaN	-199.985012
-25.848335	48.884704	NaN	56.066473	-74.733039	NaN	-81.914808
-56.533015	-145.879563	NaN	-118.336394	89.346548	NaN	61.803379
43.611189	-56.318601	NaN	-18.845138	99.929790	NaN	62.456327
42.407528	-13.246100	NaN	4.981281	55.653628	NaN	37.426247
-28.848719	-134.675738	NaN	-72.521762	105.827019	NaN	43.673043
22.645446	-2.655022	NaN	14.493189	25.300468	NaN	8.152258
-22.791055	9.515023	NaN	32.060174	-32.306078	NaN	-54.851230
-36.406781	2.476321	NaN	-3.024131	-38.883102	NaN	-33.382650
32.929359	24.286419	NaN	18.617979	8.642940	NaN	14.311380
-568.324192	-27.886172	NaN	-16.790753	-540.438021	NaN	-551.533439
5.483897	16.415982	NaN	16.721443	-10.932085	NaN	-11.237546
44.771984	-79.711770	NaN	-63.524116	124.483754	NaN	108.296100
61.515423	37.372888	NaN	46.609213	24.142535	NaN	14.906210
-132.793487	-87.401403	NaN	-67.444380	-45.392084	NaN	-65.349107
-82.898861	40.068986	NaN	55.237918	-122.967847	NaN	-138.136778
65.301958	-39.768812	NaN	-13.412290	105.070770	NaN	78.714249
-104.211517	-17.582424	NaN	3.199249	-86.629092	NaN	-107.410765
29.907987	-157.741348	NaN	-98.352524	187.649335	NaN	128.260511
23.756441	-18.747223	NaN	-25.519436	42.503664	NaN	49.275877
27.647240	19.135892	NaN	9.389680	8.511348	NaN	18.257560
73.361956	9.674204	NaN	25.015342	63.687752	NaN	48.346614
-94.204740	-51.521331	NaN	-53.891895	-42.683409	NaN	-40.312845
13.614260	25.817077	NaN	29.202629	-12.202817	NaN	-15.588369
81.079484	-5.971168	NaN	-9.003137	87.050652	NaN	90.082621
29.092383	-59.636674	NaN	-58.234267	88.729057	NaN	87.326650
60.456583	-165.306384	NaN	-208.307597	225.762967	NaN	268.764179
-254.367582	-34.011293	NaN	-1.145058	-220.356289	NaN	-253.222524
-146.802340	5.977252	NaN	27.548697	-152.779592	NaN	-174.351037
69.628880	-48.961284	NaN	-22.656921	118.590164	NaN	92.285802
24.666055	3.714471	NaN	18.537977	20.951584	NaN	6.128078
7.808160	15.856439	NaN	32.120547	-8.048279	NaN	-24.312387
56.099419	-87.355896	NaN	-39.104538	143.455315	NaN	95.203957
-26.570416	-112.923147	NaN	-94.032648	86.352731	NaN	67.462232
-27.833457	2.368986	NaN	-2.811265	-30.202443	NaN	-25.022193
31.011562	-74.142260	NaN	-85.001305	105.153821	NaN	116.012866
-14.291622	2.089772	NaN	-4.134161	-16.381394	NaN	-10.157461
-479.842939	42.965143	NaN	57.410569	-522.808082	NaN	-537.253508
-51.255904	-15.870298	NaN	-0.993372	-35.385607	NaN	-50.262532
-91.757109	-19.985024	NaN	-30.117790	-71.772085	NaN	-61.639319
57.330370	4.862109	NaN	1.743315	52.468261	NaN	55.587055
-6.052922	28.069814	NaN	33.819760	-34.122736	NaN	-39.872682
3.554992	-7.091045	NaN	-6.048745	10.646037	NaN	9.603738
32.976363	2.319425	NaN	9.270039	30.656939	NaN	23.706324
-437.608672	-47.020258	NaN	-24.265238	-390.588414	NaN	-413.343434
82.216990	25.905473	NaN	38.589383	56.311518	NaN	43.627607
-87.911236	-67.311849	NaN	-36.631184	-20.599387	NaN	-51.280052
8.824021	-16.167539	NaN	-29.295607	24.991560	NaN	38.119628
-112.820306	-2.928397	NaN	1.510327	-109.891910	NaN	-114.330633
-44.794763	-77.106967	NaN	-71.377075	32.312203	NaN	26.582311
3.326625	18.330720	NaN	6.247726	-15.004095	NaN	-2.921101
-37.963276	-47.536310	NaN	-65.323241	9.573034	NaN	27.359965
64.771265	-45.555587	NaN	-41.660059	110.326852	NaN	106.431324
-158.407734	-14.730026	NaN	-0.203198	-143.677708	NaN	-158.204536
-366.606278	-123.697669	NaN	-101.680496	-242.908609	NaN	-264.925782
7.821078	41.885909	NaN	48.290770	-34.064831	NaN	-40.469692
-75.982069	-24.389299	NaN	5.618374	-51.592770	NaN	-81.600442
32.646489	27.942750	NaN	34.733481	4.703739	NaN	-2.086991
-1.269628	-44.808013	NaN	1.191782	43.538384	NaN	-2.461411
-8.251898	69.443681	NaN	72.986572	-77.695579	NaN	-81.238470
8.946040	-52.488616	NaN	-57.080356	61.434656	NaN	66.026395
-62.851848	-19.977281	NaN	-11.405956	-42.874567	NaN	-51.445892
47.724227	-7.895264	NaN	12.241235	55.619492	NaN	35.482992
-228.790733	-134.502878	NaN	-91.113323	-94.287855	NaN	-137.677411
-141.165507	55.831612	NaN	49.909451	-196.997119	NaN	-191.074958
6.516106	0.602825	NaN	21.071448	5.913281	NaN	-14.555342
7.871894	14.394086	NaN	11.928117	-6.522192	NaN	-4.056223
21.946710	-13.347232	NaN	-44.065066	35.293942	NaN	66.011776
53.132233	-24.730401	NaN	-18.683300	77.862634	NaN	71.815533
11.248289	-10.426627	NaN	7.272554	21.674916	NaN	3.975735
25.690953	-19.095491	NaN	-21.520313	44.786444	NaN	47.211266
62.942047	17.512151	NaN	22.076548	45.429896	NaN	40.865500
10.041441	-41.250933	NaN	-38.895414	51.292374	NaN	48.936855
59.064213	18.796522	NaN	18.602705	40.267690	NaN	40.461507
40.880064	-34.004940	NaN	-3.842260	74.885004	NaN	44.722324
-104.000797	6.715540	NaN	10.648023	-110.716337	NaN	-114.648821
15.471054	9.127030	NaN	21.521576	6.344024	NaN	-6.050523
-6.480043	-17.686725	NaN	-27.968727	11.206683	NaN	21.488685
-307.560279	-125.761416	NaN	-98.073565	-181.798863	NaN	-209.486714
9.993764	7.493963	NaN	7.156311	2.499801	NaN	2.837453
-12.658583	2.408582	NaN	4.150853	-15.067165	NaN	-16.809436
-36.167743	-32.136662	NaN	-12.096991	-4.031081	NaN	-24.070752
1.145153	-63.360499	NaN	-52.799926	64.505652	NaN	53.945079
-43.556009	-78.925337	NaN	-115.074559	35.369328	NaN	71.518551
5.180847	-113.123868	NaN	-62.663327	118.304715	NaN	67.844174
59.482536	-30.343525	NaN	-7.162645	89.826061	NaN	66.645181
50.932047	60.512348	NaN	60.662019	-9.580301	NaN	-9.729971
-93.620899	-19.557397	NaN	-10.111894	-74.063502	NaN	-83.509005
78.392776	-81.880448	NaN	-66.749282	160.273224	NaN	145.142058
-88.727050	17.274306	NaN	16.943877	-106.001355	NaN	-105.670927
-11.405709	28.805606	NaN	32.419581	-40.211316	NaN	-43.825290
45.185286	-235.557787	NaN	-198.275727	280.743073	NaN	243.461013
-18.183040	30.725619	NaN	26.947307	-48.908659	NaN	-45.130347
79.009648	22.445386	NaN	28.865168	56.564262	NaN	50.144480
52.313281	54.408290	NaN	55.098084	-2.095009	NaN	-2.784803
-72.821492	-31.334467	NaN	-35.834562	-41.487026	NaN	-36.986930
-230.184687	21.433479	NaN	30.140381	-251.618166	NaN	-260.325068
-22.590680	-42.858003	NaN	-29.645580	20.267323	NaN	7.054900
-8.680553	-27.995732	NaN	-11.654353	19.315180	NaN	2.973800
-89.541124	-1.617541	NaN	8.131467	-87.923583	NaN	-97.672591
-243.628345	-39.785527	NaN	-12.417867	-203.842817	NaN	-231.210478
55.967730	-63.932770	NaN	-87.270381	119.900500	NaN	143.238111
-31.950250	-22.837998	NaN	-7.371083	-9.112251	NaN	-24.579167
-198.603058	0.907462	NaN	13.973897	-199.510521	NaN	-212.576955
-395.334301	-21.424001	NaN	1.408950	-373.910301	NaN	-396.743251
-100.665177	-14.139450	NaN	-28.165593	-86.525726	NaN	-72.499583
20.079982	14.829392	NaN	11.633730	5.250590	NaN	8.446252
39.015165	31.079100	NaN	41.483084	7.936065	NaN	-2.467919
-240.352444	-12.072366	NaN	-9.125484	-228.280078	NaN	-231.226960
-72.363292	24.222482	NaN	19.113567	-96.585774	NaN	-91.476859
-17.284472	-56.755950	NaN	-45.249016	39.471477	NaN	27.964543
0.933654	-171.970464	NaN	-150.151334	172.904119	NaN	151.084989
-105.580948	-41.040441	NaN	-37.621046	-64.540507	NaN	-67.959902
-40.271129	33.187957	NaN	42.512942	-73.459086	NaN	-82.784071
41.525702	-52.085177	NaN	-31.965397	93.610879	NaN	73.491099
22.901661	-30.086397	NaN	-5.959577	52.988059	NaN	28.861238
-138.745186	11.582580	NaN	20.782103	-150.327766	NaN	-159.527289
56.056057	3.954485	NaN	-12.529042	52.101572	NaN	68.585099
-240.897002	-130.847718	NaN	-65.130723	-110.049284	NaN	-175.766279
-47.789734	14.564056	NaN	22.880964	-62.353790	NaN	-70.670698
-106.775899	-53.882058	NaN	-26.006857	-52.893842	NaN	-80.769042
-187.600666	-65.957263	NaN	-72.288210	-121.643403	NaN	-115.312456
-12.822568	-46.299609	NaN	-9.997944	33.477042	NaN	-2.824623
37.252143	-133.886412	NaN	-87.488341	171.138555	NaN	124.740484
42.422324	-75.951442	NaN	-24.104500	118.373765	NaN	66.526824
20.709034	29.251957	NaN	28.530218	-8.542923	NaN	-7.821184
-79.751106	25.444154	NaN	28.216709	-105.195260	NaN	-107.967814
16.429513	25.285893	NaN	20.346517	-8.856380	NaN	-3.917004
-152.876037	-62.273144	NaN	-44.252751	-90.602893	NaN	-108.623286
-67.410133	-119.791674	NaN	-123.667027	52.381541	NaN	56.256894
18.599352	4.333729	NaN	27.331504	14.265623	NaN	-8.732152
-117.142100	-92.442036	NaN	-53.857374	-24.700064	NaN	-63.284726
-177.447829	-6.361163	NaN	1.606371	-171.086666	NaN	-179.054200
-95.701031	32.685117	NaN	33.446411	-128.386148	NaN	-129.147442
42.085152	23.020086	NaN	30.140373	19.065066	NaN	11.944778
67.876164	-11.847659	NaN	2.840387	79.723822	NaN	65.035777
51.898564	-137.496157	NaN	-103.435012	189.394721	NaN	155.333576
-35.543760	41.075050	NaN	35.501391	-76.618810	NaN	-71.045151
36.441784	-30.883669	NaN	-8.903504	67.325453	NaN	45.345288
33.819589	14.041061	NaN	27.383320	19.778528	NaN	6.436270
-70.404673	-68.313223	NaN	-79.285715	-2.091450	NaN	8.881042
2.488207	-22.381008	NaN	-16.191652	24.869216	NaN	18.679860
51.126797	43.237076	NaN	36.355095	7.889721	NaN	14.771702
-221.075762	-37.728856	NaN	-9.002853	-183.346905	NaN	-212.072909
-136.969588	-52.893790	NaN	-36.091803	-84.075799	NaN	-100.877785
-144.391678	37.576391	NaN	25.796093	-181.968068	NaN	-170.187771
-84.348705	-19.181368	NaN	-7.710594	-65.167337	NaN	-76.638111
23.385726	-95.476017	NaN	-91.303926	118.861743	NaN	114.689652
-8.357213	-22.421194	NaN	-33.708780	14.063980	NaN	25.351567
-40.278847	31.700705	NaN	35.806712	-71.979552	NaN	-76.085558
-83.695027	-30.091468	NaN	-8.945751	-53.603559	NaN	-74.749276
-39.909782	23.211657	NaN	16.652446	-63.121439	NaN	-56.562227
68.812180	-44.296916	NaN	0.010589	113.109095	NaN	68.801591
-9.484415	-23.700168	NaN	-19.552533	14.215753	NaN	10.068118
48.429300	-4.176933	NaN	-7.980613	52.606233	NaN	56.409913
24.043826	-147.131910	NaN	-109.486460	171.175735	NaN	133.530286
4.879465	-36.910313	NaN	-19.201122	41.789778	NaN	24.080587
2.245574	-32.589709	NaN	-30.661384	34.835283	NaN	32.906958
-62.217474	31.293426	NaN	31.757855	-93.510900	NaN	-93.975329
-89.720258	39.383815	NaN	40.807782	-129.104073	NaN	-130.528040
9.616702	29.212869	NaN	19.748203	-19.596167	NaN	-10.131501
-82.861876	-30.386581	NaN	-21.779312	-52.475295	NaN	-61.082564
27.362693	-52.474908	NaN	-35.100432	79.837600	NaN	62.463124
20.576864	36.076901	NaN	30.925900	-15.500037	NaN	-10.349036
-313.547885	-5.234690	NaN	-18.139555	-308.313195	NaN	-295.408331
11.962011	-33.409749	NaN	-33.552904	45.371760	NaN	45.514916
60.711351	-2.169318	NaN	-5.431641	62.880669	NaN	66.142992
-109.436426	-29.601118	NaN	-19.509609	-79.835309	NaN	-89.926817
-13.186551	-193.078778	NaN	-184.488300	179.892227	NaN	171.301749
-347.452498	7.960560	NaN	11.351665	-355.413059	NaN	-358.804163
32.454637	-14.624798	NaN	11.844322	47.079435	NaN	20.610315
-86.738813	58.783456	NaN	64.698085	-145.522269	NaN	-151.436897
-15.436373	12.994218	NaN	20.791153	-28.430590	NaN	-36.227526
34.333901	-15.546367	NaN	-20.398472	49.880269	NaN	54.732373
42.941036	0.921718	NaN	-15.354391	42.019318	NaN	58.295427
56.170821	-15.965568	NaN	-9.258293	72.136389	NaN	65.429114
-61.324933	31.635884	NaN	7.029961	-92.960817	NaN	-68.354894
-136.121506	-9.286694	NaN	-20.906206	-126.834812	NaN	-115.215300
18.376179	-17.641864	NaN	-34.452431	36.018043	NaN	52.828609
28.621515	26.973595	NaN	30.468050	1.647920	NaN	-1.846535
-24.150407	39.604662	NaN	43.397535	-63.755069	NaN	-67.547941
-9.717426	14.031274	NaN	4.542733	-23.748700	NaN	-14.260159
-2.956232	-104.975627	NaN	-78.642492	102.019395	NaN	75.686260
-203.474701	-42.533048	NaN	-30.487967	-160.941653	NaN	-172.986734
-9.923323	11.501734	NaN	-11.387514	-21.425057	NaN	1.464191
-38.735755	-1.391452	NaN	1.405710	-37.344303	NaN	-40.141465
20.241206	54.133347	NaN	65.949839	-33.892141	NaN	-45.708633
-127.976917	-6.133266	NaN	-17.470097	-121.843650	NaN	-110.506820
-64.096027	2.536705	NaN	-1.553391	-66.632732	NaN	-62.542636
-15.293218	23.808071	NaN	26.180818	-39.101290	NaN	-41.474037
4.687556	-54.471333	NaN	-34.963618	59.158889	NaN	39.651175
37.155010	-78.269668	NaN	-122.938952	115.424678	NaN	160.093961
-22.582952	64.420739	NaN	66.290586	-87.003691	NaN	-88.873538
-139.043093	23.090417	NaN	34.893224	-162.133510	NaN	-173.936317
-20.215437	-32.529687	NaN	-22.314688	12.314250	NaN	2.099251
26.816757	-39.775614	NaN	-13.680604	66.592371	NaN	40.497361
39.133821	7.867864	NaN	12.076146	31.265957	NaN	27.057675
55.250628	19.750116	NaN	17.009282	35.500512	NaN	38.241346
-83.325347	25.343096	NaN	27.023409	-108.668443	NaN	-110.348755
27.596502	3.872489	NaN	-5.560229	23.724013	NaN	33.156731
51.518254	-57.013517	NaN	-14.176384	108.531772	NaN	65.694639
26.748029	-30.804096	NaN	-18.767145	57.552125	NaN	45.515174
17.380699	25.535988	NaN	29.377552	-8.155289	NaN	-11.996853
-768.744111	18.710462	NaN	12.604160	-787.454573	NaN	-781.348271
63.706091	26.965624	NaN	25.411476	36.740467	NaN	38.294615
24.919209	-53.710757	NaN	-58.630062	78.629966	NaN	83.549271
-8.835401	-6.308101	NaN	-6.448748	-2.527300	NaN	-2.386654
46.437399	-33.292022	NaN	-49.921071	79.729421	NaN	96.358470
91.830490	-62.320764	NaN	-49.144277	154.151254	NaN	140.974767
-25.758866	19.031143	NaN	17.688394	-44.790008	NaN	-43.447260
-87.716429	10.341355	NaN	8.660290	-98.057785	NaN	-96.376719
80.553804	3.181534	NaN	-2.248587	77.372271	NaN	82.802391
-43.723335	42.922925	NaN	46.291606	-86.646260	NaN	-90.014941
-13.464092	29.851455	NaN	33.282564	-43.315548	NaN	-46.746656
-43.213461	-69.428011	NaN	-50.698485	26.214551	NaN	7.485024
-75.184755	-35.446333	NaN	-12.101045	-39.738422	NaN	-63.083710
18.115813	16.125795	NaN	17.737050	1.990018	NaN	0.378763
2.092942	10.249795	NaN	7.949813	-8.156854	NaN	-5.856872
-33.325196	-19.622919	NaN	10.269293	-13.702276	NaN	-43.594488
-173.604574	-112.365221	NaN	-133.605452	-61.239353	NaN	-39.999122
-7.446502	-67.762972	NaN	-46.358428	60.316469	NaN	38.911926
-55.805022	16.916168	NaN	24.450908	-72.721190	NaN	-80.255930
25.366149	-68.123287	NaN	-42.845727	93.489436	NaN	68.211876
-4.316848	-1.141554	NaN	10.856339	-3.175295	NaN	-15.173187
-44.106870	-13.339185	NaN	7.056410	-30.767685	NaN	-51.163280
-22.555900	17.015587	NaN	19.641928	-39.571487	NaN	-42.197828
-26.655392	-38.018195	NaN	-55.738218	11.362804	NaN	29.082826
-87.763469	11.633292	NaN	11.780677	-99.396760	NaN	-99.544146
13.549336	-20.241904	NaN	-13.704182	33.791239	NaN	27.253518
66.157598	26.356104	NaN	31.814782	39.801493	NaN	34.342815
-26.188360	-25.220947	NaN	-1.407406	-0.967414	NaN	-24.780955
27.312054	32.969811	NaN	31.366806	-5.657757	NaN	-4.054752
-259.879822	9.369636	NaN	22.504290	-269.249459	NaN	-282.384113
-219.366519	-4.303044	NaN	10.001652	-215.063475	NaN	-229.368171
-1.300188	-0.412577	NaN	12.483581	-0.887611	NaN	-13.783769
50.060335	-61.678793	NaN	0.869213	111.739128	NaN	49.191121
-139.991805	42.007105	NaN	43.362083	-181.998910	NaN	-183.353888
-233.529852	-44.482200	NaN	-41.478353	-189.047652	NaN	-192.051499
-111.104793	56.609715	NaN	58.735402	-167.714508	NaN	-169.840195
6.631442	40.768482	NaN	31.034884	-34.137039	NaN	-24.403442
71.738229	-29.307900	NaN	-15.037382	101.046129	NaN	86.775611
-73.021973	-38.750366	NaN	-33.368216	-34.271606	NaN	-39.653757
51.398736	-13.558056	NaN	-0.752846	64.956792	NaN	52.151582
42.241689	-11.663022	NaN	-9.111849	53.904711	NaN	51.353538
37.554973	-62.332621	NaN	-76.208984	99.887594	NaN	113.763957
-188.533909	-0.363483	NaN	-13.329324	-188.170426	NaN	-175.204585
39.882343	-24.398761	NaN	-21.132151	64.281104	NaN	61.014494
