# Supplementary material for: Combined Influences of Model Choice, Data Quality, and Data Quantity When Estimating Population Trends
Source: PLoS One. 2015 Jul 15;10(7):e0132255. doi: 10.1371/journal.pone.0132255 (PMC4503393; doi:10.1371/journal.pone.0132255)
Supplement: S1 Dataset — Files are organized by model type and by the input lambda value. (ZIP) [file pone.0132255.s002.zip › Hypothetical LH/sims_lambda_1_025/simulationOutput_1.025_0_0.5_0_5.xls]

Percent_Decline_True	Median_Percent_Decline_Matrix	Median_Percent_Decline_Matrix_stable	Median_Percent_Decline_Scalar	Difference_True_Matrix	Difference_True_Matrix_Stable	Difference_True_Scalar
-11.460500	-53.963871	NaN	-25.643851	42.503370	NaN	14.183350
-43.212800	14.135387	NaN	27.798498	-57.348187	NaN	-71.011298
37.803819	76.495676	NaN	25.675387	-38.691857	NaN	12.128433
7.921631	-192.008375	NaN	-494.155051	199.930006	NaN	502.076682
40.348861	-265.653456	NaN	-120.504360	306.002317	NaN	160.853221
-45.703377	-65.901660	NaN	-84.768700	20.198283	NaN	39.065323
-28.829891	-110.490636	NaN	-201.266441	81.660745	NaN	172.436551
-8.337903	76.491034	NaN	59.315551	-84.828938	NaN	-67.653454
-346.395925	78.736418	NaN	74.356675	-425.132343	NaN	-420.752600
-252.761960	4.367848	NaN	-136.590175	-257.129808	NaN	-116.171785
-302.362680	52.214545	NaN	74.905235	-354.577225	NaN	-377.267915
26.216519	-179.405893	NaN	-314.691995	205.622412	NaN	340.908514
58.799762	78.267819	NaN	65.703435	-19.468057	NaN	-6.903673
62.563333	-100.600390	NaN	-14.362849	163.163722	NaN	76.926182
-9.243114	82.580516	NaN	83.378252	-91.823631	NaN	-92.621366
78.160518	69.760725	NaN	23.633835	8.399792	NaN	54.526683
-78.666096	29.992500	NaN	79.821541	-108.658597	NaN	-158.487637
39.184686	-196.060722	NaN	-93.762371	235.245407	NaN	132.947056
-52.472258	-45.250124	NaN	-47.224175	-7.222134	NaN	-5.248083
-95.616141	-269.484430	NaN	-38.678252	173.868289	NaN	-56.937889
-410.032490	-665.825380	NaN	-110.956701	255.792890	NaN	-299.075789
-2.352072	-24.856759	NaN	-42.283978	22.504686	NaN	39.931905
-103.660724	-16.286530	NaN	-17.644776	-87.374194	NaN	-86.015948
-158.766495	20.855410	NaN	61.280493	-179.621905	NaN	-220.046989
-319.783448	18.862407	NaN	-157.581753	-338.645855	NaN	-162.201695
27.196649	53.059263	NaN	56.915161	-25.862614	NaN	-29.718512
23.243534	19.780526	NaN	55.096913	3.463007	NaN	-31.853380
-12.150608	-638.773418	NaN	-279.249645	626.622810	NaN	267.099038
75.025466	54.434683	NaN	2.200682	20.590784	NaN	72.824784
31.896571	-292.041475	NaN	-230.542849	323.938047	NaN	262.439420
20.068740	-708.134591	NaN	-335.503850	728.203331	NaN	355.572590
-53.300310	-761.813685	NaN	-158.680142	708.513375	NaN	105.379832
6.675143	-603.251883	NaN	-201.179307	609.927026	NaN	207.854449
-17.116210	90.786499	NaN	76.527751	-107.902709	NaN	-93.643961
-167.327865	18.159704	NaN	-2.356515	-185.487568	NaN	-164.971350
67.460552	-731.326046	NaN	-447.642608	798.786598	NaN	515.103160
-66.633115	69.804709	NaN	41.564370	-136.437823	NaN	-108.197485
61.777954	-65.815736	NaN	-71.396564	127.593690	NaN	133.174518
51.128895	34.792723	NaN	68.570561	16.336172	NaN	-17.441666
36.751499	-343.800574	NaN	-467.859522	380.552073	NaN	504.611021
14.686230	-668.921710	NaN	-226.618469	683.607940	NaN	241.304699
-6.229312	-13.801724	NaN	22.408185	7.572412	NaN	-28.637497
70.549275	13.150407	NaN	58.684696	57.398868	NaN	11.864579
-15.266795	3.472263	NaN	31.457398	-18.739058	NaN	-46.724193
-17.999046	-32.031994	NaN	82.343146	14.032948	NaN	-100.342192
85.306570	65.839189	NaN	75.642335	19.467381	NaN	9.664235
5.679860	-63.943739	NaN	-89.843325	69.623599	NaN	95.523185
25.826513	63.618570	NaN	65.636078	-37.792057	NaN	-39.809565
37.541855	-79.788361	NaN	-52.426737	117.330216	NaN	89.968592
-187.698665	-927.433202	NaN	-377.192409	739.734537	NaN	189.493744
-100.748624	-89.326364	NaN	-12.494653	-11.422260	NaN	-88.253971
-7.330571	-62.387484	NaN	-122.824419	55.056913	NaN	115.493847
-31.968268	-223.562936	NaN	-869.358204	191.594668	NaN	837.389936
-19.464557	61.526634	NaN	39.805436	-80.991191	NaN	-59.269993
76.015717	-481.049415	NaN	-321.570929	557.065133	NaN	397.586647
77.081580	38.169924	NaN	3.294465	38.911656	NaN	73.787115
40.151148	-219.232645	NaN	-276.215020	259.383793	NaN	316.366168
-11.086301	-46.000655	NaN	-84.866207	34.914354	NaN	73.779906
20.508098	5.764716	NaN	-77.920990	14.743381	NaN	98.429088
80.698942	91.743157	NaN	95.811889	-11.044216	NaN	-15.112947
26.309167	91.484289	NaN	83.171123	-65.175122	NaN	-56.861956
-62.621837	-404.480444	NaN	-311.753668	341.858607	NaN	249.131831
-20.541054	-59.389072	NaN	0.571699	38.848018	NaN	-21.112753
-78.155794	78.920226	NaN	42.585799	-157.076020	NaN	-120.741593
-210.691078	-165.348089	NaN	-248.996695	-45.342989	NaN	38.305617
24.443887	-2118.000243	NaN	-432.394451	2142.444130	NaN	456.838337
34.118707	46.101073	NaN	68.378055	-11.982366	NaN	-34.259348
48.771510	19.474749	NaN	1.280749	29.296761	NaN	47.490761
7.126913	-85.150997	NaN	14.297447	92.277910	NaN	-7.170534
-53.985648	21.342498	NaN	8.505187	-75.328146	NaN	-62.490835
61.482649	-88.965504	NaN	-354.728556	150.448153	NaN	416.211205
-4.012731	79.766771	NaN	60.418177	-83.779503	NaN	-64.430908
-26.069062	-225.075305	NaN	-43.171390	199.006243	NaN	17.102328
-35.786108	21.398023	NaN	0.633361	-57.184131	NaN	-36.419470
-19.308024	-2.415581	NaN	-65.540387	-16.892443	NaN	46.232363
-25.308441	54.602396	NaN	50.599399	-79.910837	NaN	-75.907839
-25.682772	-197.667844	NaN	-193.749006	171.985072	NaN	168.066234
36.130477	-0.995568	NaN	59.094744	37.126045	NaN	-22.964267
-67.762751	73.747365	NaN	38.400688	-141.510116	NaN	-106.163440
27.251206	-218.619218	NaN	-116.286711	245.870424	NaN	143.537917
39.034929	-50.852224	NaN	-27.138729	89.887154	NaN	66.173658
38.531460	15.384891	NaN	10.804297	23.146569	NaN	27.727163
-16.454256	-66.827863	NaN	-70.371824	50.373607	NaN	53.917568
-14.177825	-9.102966	NaN	-66.606002	-5.074859	NaN	52.428176
42.562756	75.381043	NaN	55.441454	-32.818287	NaN	-12.878698
44.990935	-22.181779	NaN	-63.918399	67.172714	NaN	108.909334
-89.156404	15.492267	NaN	16.882327	-104.648671	NaN	-106.038731
-22.259275	-83.613117	NaN	-250.311877	61.353843	NaN	228.052602
16.211892	-13.422054	NaN	-39.634863	29.633946	NaN	55.846755
54.500765	-218.276151	NaN	-464.336522	272.776916	NaN	518.837287
-48.350023	-5.631619	NaN	-70.802745	-42.718404	NaN	22.452722
-54.856484	75.741492	NaN	67.193875	-130.597976	NaN	-122.050359
1.191306	-20.473080	NaN	51.005338	21.664385	NaN	-49.814033
-8.056393	-111.246211	NaN	-164.572433	103.189818	NaN	156.516040
-144.838376	76.026824	NaN	73.164040	-220.865200	NaN	-218.002416
-60.275721	48.486555	NaN	31.473031	-108.762276	NaN	-91.748752
-4.670968	54.273947	NaN	29.233772	-58.944914	NaN	-33.904740
59.320289	-418.466300	NaN	-118.742530	477.786590	NaN	178.062820
12.059992	31.083474	NaN	40.691159	-19.023482	NaN	-28.631167
-116.544961	-7.857988	NaN	-20.325243	-108.686972	NaN	-96.219718
-83.516088	-72.034480	NaN	-36.717743	-11.481608	NaN	-46.798345
-29.223177	74.153420	NaN	52.634021	-103.376597	NaN	-81.857199
-17.037007	19.261625	NaN	-39.032545	-36.298632	NaN	21.995538
45.788369	62.886642	NaN	47.638545	-17.098272	NaN	-1.850175
-128.504274	-40.985726	NaN	-5.332996	-87.518548	NaN	-123.171278
-31.460422	61.685695	NaN	57.984633	-93.146117	NaN	-89.445055
24.785401	-26.707248	NaN	-21.685483	51.492650	NaN	46.470884
-85.922326	63.670975	NaN	56.953656	-149.593302	NaN	-142.875982
40.977084	36.288821	NaN	50.519445	4.688263	NaN	-9.542361
39.733785	-536.746402	NaN	-223.105999	576.480186	NaN	262.839784
-179.969886	-195.480853	NaN	-94.387848	15.510967	NaN	-85.582037
65.123894	89.086829	NaN	94.975958	-23.962935	NaN	-29.852065
62.880455	24.719762	NaN	61.037723	38.160693	NaN	1.842732
39.899681	-38.464825	NaN	38.832820	78.364506	NaN	1.066861
-69.074451	-250.999638	NaN	-162.721863	181.925188	NaN	93.647412
-19.034368	-70.585599	NaN	-271.357096	51.551231	NaN	252.322728
-176.425531	-213.253364	NaN	-125.070877	36.827833	NaN	-51.354654
39.288150	-133.488609	NaN	-79.534332	172.776759	NaN	118.822482
-203.395081	-238.421456	NaN	-108.132983	35.026376	NaN	-95.262097
-15.666889	-903.408108	NaN	-820.252599	887.741219	NaN	804.585710
-36.729803	79.461319	NaN	56.211230	-116.191122	NaN	-92.941033
-195.909006	-188.004167	NaN	-51.904069	-7.904839	NaN	-144.004936
-48.083795	28.755259	NaN	46.958846	-76.839053	NaN	-95.042640
-93.965661	35.831883	NaN	39.345583	-129.797544	NaN	-133.311244
54.524931	72.778337	NaN	66.835555	-18.253406	NaN	-12.310624
-40.502850	56.074627	NaN	62.969905	-96.577478	NaN	-103.472756
-24.641529	-220.023944	NaN	-72.686044	195.382415	NaN	48.044515
26.548253	-144.349676	NaN	-52.003977	170.897930	NaN	78.552230
-40.387587	32.194723	NaN	-16.922696	-72.582310	NaN	-23.464891
58.100054	-404.322674	NaN	-230.818021	462.422728	NaN	288.918074
7.088412	-27.215392	NaN	61.406008	34.303804	NaN	-54.317596
-159.774766	-300.268249	NaN	-410.195307	140.493483	NaN	250.420541
5.825933	-44.759375	NaN	40.781898	50.585308	NaN	-34.955964
7.062865	2.684696	NaN	-15.421641	4.378169	NaN	22.484506
-26.799016	32.368592	NaN	54.284947	-59.167608	NaN	-81.083963
53.204083	-4.041455	NaN	-49.980653	57.245538	NaN	103.184736
18.272210	-343.909206	NaN	-315.776339	362.181416	NaN	334.048549
-81.833403	-41.311620	NaN	28.761911	-40.521783	NaN	-110.595314
73.152995	45.190048	NaN	15.388590	27.962947	NaN	57.764405
42.365769	-117.117036	NaN	-82.331979	159.482806	NaN	124.697748
-0.106395	-310.397563	NaN	-319.872521	310.291168	NaN	319.766125
-15.205755	88.667202	NaN	76.379259	-103.872957	NaN	-91.585015
-13.275149	-215.291017	NaN	-64.962613	202.015868	NaN	51.687464
6.851590	83.881455	NaN	56.598773	-77.029865	NaN	-49.747184
43.228241	-43.006073	NaN	-145.799976	86.234314	NaN	189.028218
27.311172	51.591765	NaN	56.097861	-24.280593	NaN	-28.786689
54.571095	-1.549664	NaN	7.229339	56.120759	NaN	47.341756
9.979687	-316.214264	NaN	-307.725049	326.193951	NaN	317.704736
55.015908	-3.929084	NaN	36.918031	58.944992	NaN	18.097878
-39.655279	79.316077	NaN	73.392768	-118.971355	NaN	-113.048046
39.908649	83.496544	NaN	83.066751	-43.587895	NaN	-43.158102
-15.580221	32.135403	NaN	40.208293	-47.715625	NaN	-55.788514
-204.490501	-750.842420	NaN	-343.779002	546.351919	NaN	139.288501
-15.043145	-460.919401	NaN	-310.741708	445.876255	NaN	295.698563
-57.668645	-134.156676	NaN	9.608532	76.488032	NaN	-67.277177
55.322068	-687.283048	NaN	-337.473102	742.605117	NaN	392.795170
8.932876	49.244347	NaN	19.924978	-40.311470	NaN	-10.992102
-59.229066	-0.715697	NaN	35.816262	-58.513369	NaN	-95.045328
72.503839	-934.359350	NaN	-307.255816	1006.863190	NaN	379.759655
29.074877	-237.718349	NaN	-80.740182	266.793226	NaN	109.815059
-29.381918	-38.731053	NaN	0.006048	9.349135	NaN	-29.387966
-211.895126	-63.867018	NaN	-33.546698	-148.028109	NaN	-178.348429
42.281357	-442.909286	NaN	-133.661970	485.190643	NaN	175.943327
-31.689779	-78.466649	NaN	71.230766	46.776870	NaN	-102.920544
56.904195	-244.715526	NaN	-161.807528	301.619721	NaN	218.711723
74.402331	-93.179147	NaN	-32.549849	167.581479	NaN	106.952180
83.964849	-413.947600	NaN	-196.557790	497.912448	NaN	280.522638
48.484379	44.169881	NaN	55.595997	4.314498	NaN	-7.111618
56.251180	-180.968508	NaN	-149.066457	237.219688	NaN	205.317636
-22.449655	1.018552	NaN	57.884347	-23.468207	NaN	-80.334002
19.206538	-531.921105	NaN	-648.822662	551.127644	NaN	668.029201
-298.370889	14.125030	NaN	-147.053655	-312.495919	NaN	-151.317233
74.444401	-143.084240	NaN	-62.363440	217.528641	NaN	136.807840
59.535030	-71.400600	NaN	-36.102190	130.935629	NaN	95.637220
-115.854210	-60.691773	NaN	-58.371541	-55.162437	NaN	-57.482669
-20.441176	-178.484198	NaN	-117.111316	158.043021	NaN	96.670140
-270.738863	41.008667	NaN	56.194271	-311.747531	NaN	-326.933134
-38.179557	-50.609405	NaN	-204.083434	12.429848	NaN	165.903877
55.335177	-28.476651	NaN	49.910195	83.811828	NaN	5.424982
-10.273291	-79.187566	NaN	-69.115480	68.914275	NaN	58.842189
-62.447533	-15.184833	NaN	-7.330917	-47.262700	NaN	-55.116616
49.444484	82.273060	NaN	69.343213	-32.828576	NaN	-19.898730
79.229553	41.428571	NaN	19.942807	37.800982	NaN	59.286746
-65.085897	37.025918	NaN	4.705759	-102.111815	NaN	-69.791656
-22.438141	-264.948151	NaN	-156.479848	242.510011	NaN	134.041707
-68.077328	0.441352	NaN	7.240990	-68.518680	NaN	-75.318318
-154.612940	-523.710999	NaN	-180.492584	369.098060	NaN	25.879644
-48.675417	-45.497496	NaN	-58.857048	-3.177920	NaN	10.181631
48.925351	78.501746	NaN	71.201610	-29.576396	NaN	-22.276259
-81.208061	-62.337965	NaN	-385.118687	-18.870096	NaN	303.910626
-11.161601	-21.957718	NaN	32.015734	10.796117	NaN	-43.177335
-31.406495	-143.214633	NaN	-46.960247	111.808138	NaN	15.553752
34.123097	-281.076738	NaN	-27.013306	315.199835	NaN	61.136403
24.245725	-277.767475	NaN	-62.930263	302.013200	NaN	87.175988
52.831689	52.208062	NaN	53.197275	0.623628	NaN	-0.365586
-6.148715	18.697636	NaN	15.761640	-24.846350	NaN	-21.910355
57.437487	-288.769904	NaN	-47.820787	346.207392	NaN	105.258274
-10.561544	-80.838178	NaN	-49.062919	70.276634	NaN	38.501375
-87.904681	36.375629	NaN	35.384107	-124.280310	NaN	-123.288788
-96.067966	-38.942909	NaN	16.871157	-57.125057	NaN	-112.939123
-105.184514	73.483872	NaN	75.395713	-178.668386	NaN	-180.580227
33.245141	36.087078	NaN	-4.235711	-2.841937	NaN	37.480851
50.934585	-32.092525	NaN	-29.044399	83.027110	NaN	79.978984
-153.195947	31.488269	NaN	24.043053	-184.684216	NaN	-177.239000
77.153160	-11.964516	NaN	76.785211	89.117675	NaN	0.367949
-7.558808	52.779313	NaN	66.274289	-60.338120	NaN	-73.833097
61.913205	35.343590	NaN	29.483784	26.569615	NaN	32.429421
-311.689861	3.348531	NaN	40.146083	-315.038392	NaN	-351.835944
-3.190785	-48.621937	NaN	-120.829680	45.431153	NaN	117.638895
-46.839547	64.223938	NaN	68.375935	-111.063485	NaN	-115.215482
-57.067835	63.833040	NaN	49.270251	-120.900875	NaN	-106.338087
44.285194	-142.597129	NaN	-290.466375	186.882323	NaN	334.751569
-58.732526	81.092756	NaN	67.588224	-139.825282	NaN	-126.320751
-132.983793	17.290218	NaN	44.171342	-150.274011	NaN	-177.155135
-4.337110	-204.319778	NaN	-71.532290	199.982668	NaN	67.195180
-3.213990	12.944582	NaN	-134.633611	-16.158572	NaN	131.419621
-252.600413	2.188711	NaN	-103.393474	-254.789123	NaN	-149.206939
-46.759707	-33.344085	NaN	-50.063111	-13.415622	NaN	3.303404
33.931161	27.884963	NaN	35.279640	6.046197	NaN	-1.348479
-3.700704	-2.133065	NaN	59.956943	-1.567639	NaN	-63.657647
-213.215754	-658.829068	NaN	-637.336553	445.613314	NaN	424.120799
-10.588620	37.340828	NaN	-48.211293	-47.929449	NaN	37.622672
12.329875	75.419421	NaN	82.570324	-63.089546	NaN	-70.240449
-39.848860	56.807575	NaN	77.487458	-96.656435	NaN	-117.336318
-107.719156	0.268148	NaN	-40.254578	-107.987304	NaN	-67.464579
73.708967	25.635643	NaN	47.902905	48.073324	NaN	25.806062
36.502659	80.037400	NaN	-39.523890	-43.534740	NaN	76.026549
17.999989	-524.856414	NaN	-633.566667	542.856402	NaN	651.566656
24.725798	42.062845	NaN	40.178335	-17.337046	NaN	-15.452537
-35.435254	-144.521141	NaN	-184.529456	109.085887	NaN	149.094202
23.996549	35.319130	NaN	79.596736	-11.322580	NaN	-55.600187
-38.725188	-50.947337	NaN	-50.749991	12.222149	NaN	12.024803
-112.798358	-332.283941	NaN	-426.705779	219.485583	NaN	313.907421
-47.435152	2.393410	NaN	-4.069174	-49.828563	NaN	-43.365978
13.195745	-40.935835	NaN	-20.823345	54.131580	NaN	34.019090
41.936992	79.571954	NaN	51.171385	-37.634962	NaN	-9.234393
-13.910640	55.266169	NaN	68.707210	-69.176809	NaN	-82.617851
-118.233048	-207.721285	NaN	-162.526502	89.488238	NaN	44.293454
2.517399	-13.937353	NaN	1.035473	16.454752	NaN	1.481926
47.551095	-193.011535	NaN	-52.560411	240.562630	NaN	100.111506
39.525027	-1196.603346	NaN	-971.555841	1236.128372	NaN	1011.080868
1.330206	61.268442	NaN	90.771398	-59.938237	NaN	-89.441192
-13.142330	12.317378	NaN	24.489117	-25.459708	NaN	-37.631447
-76.893720	-104.289075	NaN	-104.362495	27.395355	NaN	27.468775
20.955373	64.894256	NaN	50.847538	-43.938883	NaN	-29.892164
41.365164	52.166134	NaN	-40.967225	-10.800970	NaN	82.332389
63.594487	-105.362821	NaN	-201.287389	168.957308	NaN	264.881876
63.719816	20.322201	NaN	28.216536	43.397615	NaN	35.503279
-197.570454	-47.170663	NaN	-56.907670	-150.399792	NaN	-140.662784
-82.097516	-35.747857	NaN	-15.986379	-46.349659	NaN	-66.111136
33.128136	-212.728596	NaN	-348.492477	245.856732	NaN	381.620613
3.091187	-485.690633	NaN	-494.589011	488.781820	NaN	497.680198
-18.297257	24.488719	NaN	0.108431	-42.785976	NaN	-18.405688
47.936776	-28.885400	NaN	-117.817928	76.822176	NaN	165.754704
-34.210852	48.840441	NaN	26.805635	-83.051294	NaN	-61.016488
1.065465	18.017903	NaN	-48.026424	-16.952439	NaN	49.091889
-73.686837	80.806491	NaN	74.430167	-154.493328	NaN	-148.117004
50.568439	38.603541	NaN	34.143518	11.964898	NaN	16.424921
-21.468601	-35.156516	NaN	-224.660376	13.687915	NaN	203.191776
-9.991899	-50.648302	NaN	-126.678561	40.656403	NaN	116.686662
-191.030128	83.299317	NaN	82.421587	-274.329444	NaN	-273.451715
67.659986	51.980309	NaN	50.685861	15.679677	NaN	16.974124
-25.989847	81.364321	NaN	83.635860	-107.354168	NaN	-109.625707
-43.774472	-671.675123	NaN	-294.310269	627.900651	NaN	250.535797
9.962914	43.121859	NaN	44.392222	-33.158945	NaN	-34.429309
21.503367	-24.675222	NaN	-72.709689	46.178589	NaN	94.213056
8.149152	23.521698	NaN	13.020671	-15.372546	NaN	-4.871518
17.760726	28.151421	NaN	8.348296	-10.390695	NaN	9.412430
28.131363	27.946832	NaN	-84.605568	0.184531	NaN	112.736931
-228.457518	-48.512357	NaN	-75.284201	-179.945160	NaN	-153.173317
-144.460341	-8.683132	NaN	-100.957596	-135.777209	NaN	-43.502745
43.945556	51.928304	NaN	44.196136	-7.982748	NaN	-0.250580
-0.372184	-350.830935	NaN	-183.736641	350.458751	NaN	183.364457
-52.636586	79.181927	NaN	70.511066	-131.818514	NaN	-123.147653
15.345289	-69.849473	NaN	-89.569010	85.194762	NaN	104.914299
-184.314656	40.456311	NaN	-79.982278	-224.770967	NaN	-104.332379
82.171903	53.155577	NaN	54.973698	29.016326	NaN	27.198205
-45.071469	-37.314826	NaN	-134.976397	-7.756643	NaN	89.904928
25.677454	-40.745854	NaN	-87.609581	66.423308	NaN	113.287036
10.714578	31.027111	NaN	-23.305745	-20.312533	NaN	34.020323
-45.696261	-73.656070	NaN	-141.960546	27.959809	NaN	96.264284
60.019873	-161.509944	NaN	-601.805885	221.529817	NaN	661.825758
26.873513	27.722869	NaN	35.195476	-0.849356	NaN	-8.321963
-115.766725	-56.643400	NaN	-86.029720	-59.123325	NaN	-29.737005
24.271451	-37.487432	NaN	-2.174439	61.758882	NaN	26.445890
-0.545259	-19.225864	NaN	-83.367075	18.680605	NaN	82.821816
-79.764846	-11.151289	NaN	5.091710	-68.613557	NaN	-84.856557
-29.916090	85.087689	NaN	59.483206	-115.003778	NaN	-89.399295
2.631849	68.735828	NaN	51.891471	-66.103979	NaN	-49.259622
58.021405	-158.644168	NaN	-42.765705	216.665573	NaN	100.787110
58.720028	-110.847108	NaN	-151.243528	169.567135	NaN	209.963556
59.758338	86.596408	NaN	76.350816	-26.838070	NaN	-16.592478
16.217834	-21.812395	NaN	-2.501628	38.030229	NaN	18.719462
-18.229061	-130.832330	NaN	-170.722641	112.603269	NaN	152.493580
65.029729	19.785376	NaN	36.810282	45.244353	NaN	28.219447
-149.401879	60.503908	NaN	42.781771	-209.905787	NaN	-192.183650
-107.173193	24.814006	NaN	50.786567	-131.987199	NaN	-157.959760
-17.829293	-67.623878	NaN	-9.527472	49.794585	NaN	-8.301821
90.744259	40.581734	NaN	34.944119	50.162524	NaN	55.800140
68.013756	5.463548	NaN	31.123860	62.550208	NaN	36.889896
-21.826247	30.747745	NaN	74.092162	-52.573992	NaN	-95.918409
56.107002	-840.700131	NaN	-310.953771	896.807133	NaN	367.060773
6.067551	-47.502684	NaN	-99.945811	53.570235	NaN	106.013362
-33.142144	20.560274	NaN	27.608540	-53.702417	NaN	-60.750684
18.972309	-38.012105	NaN	-8.869729	56.984415	NaN	27.842039
66.112423	-15.040304	NaN	37.616807	81.152727	NaN	28.495616
-64.324354	-5.888726	NaN	-52.793279	-58.435627	NaN	-11.531075
-131.133220	30.569254	NaN	-13.588567	-161.702474	NaN	-117.544653
81.028015	-11.065354	NaN	-101.733007	92.093369	NaN	182.761022
49.771544	-115.387421	NaN	15.888584	165.158965	NaN	33.882960
-112.743209	-8.483329	NaN	32.666368	-104.259880	NaN	-145.409577
-200.621765	-28.459574	NaN	27.078129	-172.162191	NaN	-227.699894
-46.619501	-1.816958	NaN	25.224272	-44.802543	NaN	-71.843772
-70.442799	28.968143	NaN	73.284216	-99.410942	NaN	-143.727014
52.687120	54.608640	NaN	41.420429	-1.921519	NaN	11.266691
-8.412722	61.202596	NaN	41.970293	-69.615318	NaN	-50.383014
-183.503386	46.399826	NaN	31.526871	-229.903212	NaN	-215.030257
-50.531927	66.617161	NaN	57.636975	-117.149088	NaN	-108.168902
51.320954	-39.110551	NaN	-50.585614	90.431505	NaN	101.906568
-41.295347	-113.579639	NaN	-62.610929	72.284291	NaN	21.315582
-100.778637	93.427651	NaN	90.360759	-194.206288	NaN	-191.139395
5.650016	-512.750310	NaN	-362.294600	518.400326	NaN	367.944617
-80.136176	56.656183	NaN	67.039991	-136.792359	NaN	-147.176167
23.454842	-62.942829	NaN	-246.975721	86.397670	NaN	270.430563
-52.292930	-198.412101	NaN	-108.963295	146.119170	NaN	56.670365
-121.061183	88.475732	NaN	10.097419	-209.536915	NaN	-131.158601
-291.267641	-4.016942	NaN	-59.400009	-287.250698	NaN	-231.867632
28.788016	-30.360108	NaN	28.469846	59.148124	NaN	0.318171
-237.995631	3.510961	NaN	-1.220293	-241.506592	NaN	-236.775338
18.921393	-87.177832	NaN	-155.857498	106.099225	NaN	174.778890
-13.316795	83.634907	NaN	63.828217	-96.951702	NaN	-77.145011
-63.648407	-220.413830	NaN	-135.373742	156.765423	NaN	71.725335
-28.392144	30.701639	NaN	-0.956705	-59.093783	NaN	-27.435439
15.680091	37.161568	NaN	29.166384	-21.481477	NaN	-13.486294
-6.999481	51.528153	NaN	76.206694	-58.527634	NaN	-83.206175
25.026172	-85.559196	NaN	61.247536	110.585368	NaN	-36.221364
-2.269953	34.901708	NaN	66.209109	-37.171662	NaN	-68.479062
-31.353053	4.623934	NaN	-16.562323	-35.976986	NaN	-14.790730
6.080234	-63.797993	NaN	-52.033519	69.878227	NaN	58.113753
78.163024	22.058360	NaN	-22.936168	56.104664	NaN	101.099192
-200.581523	82.386930	NaN	57.965264	-282.968453	NaN	-258.546788
2.555727	54.097428	NaN	15.937910	-51.541702	NaN	-13.382183
-63.762802	-202.818660	NaN	-203.939147	139.055859	NaN	140.176345
75.611481	-342.071116	NaN	-735.117244	417.682597	NaN	810.728725
43.401863	-165.329536	NaN	-100.752851	208.731398	NaN	144.154714
43.672156	-39.976317	NaN	-52.480769	83.648473	NaN	96.152925
-113.975224	-21.969147	NaN	-167.286691	-92.006077	NaN	53.311467
50.855252	6.898313	NaN	-1.182116	43.956939	NaN	52.037368
-43.779567	81.511134	NaN	43.608913	-125.290701	NaN	-87.388480
49.837813	59.559679	NaN	30.725471	-9.721866	NaN	19.112341
21.640846	-70.328341	NaN	-97.177313	91.969187	NaN	118.818159
-137.897577	-53.673016	NaN	-14.231182	-84.224561	NaN	-123.666395
37.386401	-114.381909	NaN	83.810314	151.768311	NaN	-46.423912
-42.736786	40.861706	NaN	25.927122	-83.598492	NaN	-68.663907
60.684279	45.643531	NaN	34.655309	15.040748	NaN	26.028970
-58.817975	-22.280974	NaN	12.973760	-36.537001	NaN	-71.791735
79.146378	58.278800	NaN	82.750709	20.867579	NaN	-3.604331
-113.260483	46.900619	NaN	53.265000	-160.161102	NaN	-166.525483
55.556914	-286.963506	NaN	-119.988979	342.520419	NaN	175.545893
-137.284562	-93.860522	NaN	-152.892613	-43.424040	NaN	15.608051
47.436489	-37.270914	NaN	-80.924224	84.707403	NaN	128.360714
-1.810466	-187.229180	NaN	-236.110367	185.418714	NaN	234.299901
20.089021	-89.221497	NaN	-24.937384	109.310518	NaN	45.026405
7.946396	46.494564	NaN	40.446053	-38.548169	NaN	-32.499657
-97.339856	-1151.354284	NaN	-839.711377	1054.014428	NaN	742.371521
43.459108	-41.837924	NaN	42.466707	85.297032	NaN	0.992401
-49.710401	-140.668647	NaN	-25.490054	90.958246	NaN	-24.220347
-162.386111	84.905149	NaN	70.796113	-247.291260	NaN	-233.182224
71.638305	44.239776	NaN	12.371734	27.398529	NaN	59.266571
4.379808	-175.466651	NaN	15.688185	179.846459	NaN	-11.308378
-107.557862	-115.379468	NaN	-120.829860	7.821607	NaN	13.271999
-193.762253	-89.523381	NaN	-129.803964	-104.238872	NaN	-63.958289
-69.439319	71.338980	NaN	44.705496	-140.778299	NaN	-114.144816
40.410601	44.626491	NaN	62.498976	-4.215891	NaN	-22.088375
-132.341869	4.695239	NaN	-22.305618	-137.037107	NaN	-110.036251
-20.744735	-464.135389	NaN	-421.488813	443.390654	NaN	400.744078
-107.487875	68.702451	NaN	51.612061	-176.190326	NaN	-159.099936
27.790306	-153.881481	NaN	-201.910793	181.671787	NaN	229.701099
82.917613	-510.977097	NaN	-391.600664	593.894711	NaN	474.518277
-11.570501	-677.846398	NaN	-674.548199	666.275897	NaN	662.977697
-91.054521	70.865670	NaN	-8.172823	-161.920190	NaN	-82.881698
-92.632886	86.233175	NaN	87.481239	-178.866061	NaN	-180.114124
-50.553464	58.660388	NaN	41.263578	-109.213852	NaN	-91.817043
76.432161	5.994286	NaN	15.683951	70.437875	NaN	60.748211
-61.155954	68.632007	NaN	76.722848	-129.787961	NaN	-137.878802
-88.618038	-617.913764	NaN	-599.332017	529.295726	NaN	510.713979
82.706704	-35.230130	NaN	-117.238848	117.936834	NaN	199.945551
48.181165	-48.778507	NaN	-47.225345	96.959672	NaN	95.406510
-135.271937	-174.811714	NaN	-37.919593	39.539777	NaN	-97.352344
-44.507186	-58.718146	NaN	-12.348939	14.210960	NaN	-32.158247
-22.462947	-1109.130446	NaN	-346.303123	1086.667499	NaN	323.840175
80.038427	-160.052565	NaN	-145.833614	240.090992	NaN	225.872041
-177.314832	72.442220	NaN	85.252404	-249.757052	NaN	-262.567237
-176.840841	-108.184266	NaN	-127.941894	-68.656575	NaN	-48.898947
-58.200911	52.823369	NaN	-95.223099	-111.024280	NaN	37.022188
22.059395	58.337976	NaN	9.765847	-36.278580	NaN	12.293548
-125.743633	49.232260	NaN	36.732562	-174.975893	NaN	-162.476195
-32.454607	-25.070149	NaN	-20.086122	-7.384458	NaN	-12.368485
-63.370297	-68.203657	NaN	-97.390191	4.833360	NaN	34.019894
-178.193175	-500.047722	NaN	-86.396836	321.854547	NaN	-91.796339
-39.814057	72.115954	NaN	53.587278	-111.930010	NaN	-93.401335
50.383078	-150.356495	NaN	-32.747241	200.739573	NaN	83.130320
-17.946695	-113.833388	NaN	-2.927644	95.886693	NaN	-15.019051
18.277641	73.709967	NaN	45.295665	-55.432325	NaN	-27.018024
-111.170732	-2.788058	NaN	48.688581	-108.382675	NaN	-159.859313
16.384066	-193.474110	NaN	-63.065145	209.858177	NaN	79.449212
-53.431437	-78.104657	NaN	37.277347	24.673220	NaN	-90.708784
18.659463	2.900358	NaN	4.113877	15.759105	NaN	14.545586
-554.467164	-166.322255	NaN	7.788191	-388.144909	NaN	-562.255355
12.564709	82.371913	NaN	84.737768	-69.807204	NaN	-72.173059
78.488976	90.150776	NaN	89.919559	-11.661800	NaN	-11.430583
-76.893734	80.904263	NaN	84.555907	-157.797996	NaN	-161.449641
28.010217	-15.215254	NaN	-90.520924	43.225471	NaN	118.531141
41.578638	-90.097010	NaN	-222.415705	131.675648	NaN	263.994343
-84.963912	-11.717443	NaN	-48.212175	-73.246469	NaN	-36.751737
-177.027061	18.087053	NaN	9.468627	-195.114114	NaN	-186.495688
-9.939222	27.431975	NaN	-88.905810	-37.371197	NaN	78.966588
21.952774	-28.274971	NaN	-25.526747	50.227745	NaN	47.479522
-11.094630	-270.575969	NaN	-116.013372	259.481338	NaN	104.918742
50.762016	55.890571	NaN	62.711955	-5.128554	NaN	-11.949939
-120.513610	59.771248	NaN	40.412502	-180.284858	NaN	-160.926113
20.198371	-91.974637	NaN	-26.667220	112.173008	NaN	46.865591
-128.538528	93.087024	NaN	90.773314	-221.625552	NaN	-219.311843
29.017848	82.685854	NaN	87.336262	-53.668006	NaN	-58.318414
-37.083349	-11.133329	NaN	31.155303	-25.950020	NaN	-68.238652
-236.811274	21.003254	NaN	-50.660689	-257.814528	NaN	-186.150585
-25.916243	72.007395	NaN	59.815822	-97.923638	NaN	-85.732064
-8.061368	43.073677	NaN	75.359784	-51.135045	NaN	-83.421152
36.923691	-26.293501	NaN	-61.168384	63.217193	NaN	98.092075
46.000203	-33.276986	NaN	-70.135198	79.277189	NaN	116.135400
-192.075573	9.473733	NaN	22.474534	-201.549306	NaN	-214.550107
17.363294	16.211827	NaN	-94.641071	1.151467	NaN	112.004365
60.759316	27.939286	NaN	50.579236	32.820030	NaN	10.180080
21.289072	-129.026779	NaN	-134.772021	150.315851	NaN	156.061093
11.820867	56.885847	NaN	7.983558	-45.064980	NaN	3.837310
13.671596	-153.116930	NaN	-127.859922	166.788526	NaN	141.531518
11.124147	-23.099529	NaN	-108.277200	34.223676	NaN	119.401348
59.554618	54.360097	NaN	51.495296	5.194520	NaN	8.059322
-22.391264	-22.125445	NaN	-7.057819	-0.265819	NaN	-15.333444
52.180174	-23.914358	NaN	0.078064	76.094532	NaN	52.102110
-75.643161	-57.215883	NaN	-267.219842	-18.427278	NaN	191.576682
-14.183392	-83.925871	NaN	-99.475922	69.742479	NaN	85.292530
-189.364900	-57.077512	NaN	-33.998551	-132.287388	NaN	-155.366349
10.379975	40.838933	NaN	33.250286	-30.458958	NaN	-22.870311
-132.441837	-11.843021	NaN	-21.171632	-120.598816	NaN	-111.270206
71.048712	20.928431	NaN	43.995631	50.120281	NaN	27.053081
12.670463	-9.582461	NaN	47.212414	22.252924	NaN	-34.541951
81.711076	-44.484426	NaN	-98.285240	126.195502	NaN	179.996316
22.454640	-1052.140376	NaN	-438.664323	1074.595016	NaN	461.118963
48.911948	24.530811	NaN	-41.017608	24.381137	NaN	89.929556
34.664713	-199.476538	NaN	-24.646964	234.141250	NaN	59.311677
-56.763428	-272.668476	NaN	-198.999101	215.905048	NaN	142.235673
-135.854392	45.554694	NaN	87.445681	-181.409085	NaN	-223.300073
-183.802612	-700.848253	NaN	-154.088765	517.045641	NaN	-29.713848
48.779854	-28.060404	NaN	27.519280	76.840258	NaN	21.260574
20.266858	-558.370162	NaN	-87.065418	578.637020	NaN	107.332276
-12.448529	-57.739161	NaN	-18.838479	45.290632	NaN	6.389950
42.216189	-511.394078	NaN	-595.219960	553.610267	NaN	637.436148
39.496099	-52.630588	NaN	-75.184154	92.126687	NaN	114.680253
-79.343831	-640.900809	NaN	-789.739785	561.556978	NaN	710.395954
65.601382	-105.165688	NaN	-87.565320	170.767069	NaN	153.166702
-3.173286	12.899869	NaN	32.565141	-16.073155	NaN	-35.738426
-39.835840	-25.048152	NaN	14.790448	-14.787688	NaN	-54.626288
46.896805	-225.108283	NaN	-598.483317	272.005088	NaN	645.380122
-95.152655	-115.858048	NaN	-132.157743	20.705393	NaN	37.005088
-37.591227	30.545320	NaN	61.017994	-68.136547	NaN	-98.609221
46.705743	-334.874062	NaN	-211.789448	381.579805	NaN	258.495191
6.323049	35.055243	NaN	-41.466227	-28.732194	NaN	47.789276
58.905814	-197.657940	NaN	-220.070052	256.563754	NaN	278.975866
47.566594	28.389609	NaN	18.411153	19.176984	NaN	29.155441
61.086937	-2.603408	NaN	40.122930	63.690346	NaN	20.964008
26.047585	-25.582656	NaN	17.934705	51.630241	NaN	8.112881
34.599054	-1.983774	NaN	-55.345125	36.582829	NaN	89.944179
-46.843360	-263.843779	NaN	-337.769421	217.000419	NaN	290.926061
72.477538	40.603570	NaN	-7.437531	31.873968	NaN	79.915069
-145.134236	-331.195757	NaN	-632.751185	186.061520	NaN	487.616949
-117.279079	84.380951	NaN	64.451013	-201.660030	NaN	-181.730093
-3.700307	-122.936706	NaN	25.089064	119.236399	NaN	-28.789370
50.715998	72.807442	NaN	46.168633	-22.091444	NaN	4.547365
-9.581055	-49.396785	NaN	18.631134	39.815730	NaN	-28.212190
83.906718	-85.182541	NaN	-89.085545	169.089259	NaN	172.992263
-138.669264	13.975410	NaN	12.841465	-152.644674	NaN	-151.510729
-777.560192	39.426711	NaN	-6.660649	-816.986903	NaN	-770.899543
-72.757194	-8.221370	NaN	-34.765114	-64.535824	NaN	-37.992080
-141.224686	-106.271307	NaN	-127.370428	-34.953379	NaN	-13.854257
-98.318114	96.277610	NaN	94.215917	-194.595723	NaN	-192.534031
-28.220975	68.437916	NaN	67.954833	-96.658891	NaN	-96.175808
56.970823	28.018353	NaN	-25.962933	28.952470	NaN	82.933756
16.920455	64.898665	NaN	73.340376	-47.978210	NaN	-56.419921
28.957090	-19.115977	NaN	-125.145002	48.073067	NaN	154.102093
28.044635	17.918113	NaN	-13.692924	10.126523	NaN	41.737559
46.390389	52.167468	NaN	-13.821143	-5.777079	NaN	60.211532
-112.957623	-274.390616	NaN	-156.720615	161.432993	NaN	43.762992
-27.262233	-73.927893	NaN	-246.985850	46.665659	NaN	219.723616
-43.115297	95.290144	NaN	73.948874	-138.405441	NaN	-117.064171
-0.284730	90.322418	NaN	92.075323	-90.607149	NaN	-92.360053
-26.053962	-224.373725	NaN	-196.933949	198.319763	NaN	170.879987
8.700796	-138.833726	NaN	-277.704727	147.534522	NaN	286.405524
-6.744277	-86.332652	NaN	-79.347047	79.588375	NaN	72.602770
27.596697	-47.222950	NaN	-36.992733	74.819647	NaN	64.589430
-42.200530	54.929456	NaN	42.008523	-97.129986	NaN	-84.209053
21.571021	61.414469	NaN	81.984393	-39.843448	NaN	-60.413373
-1.927667	-127.471966	NaN	-182.068238	125.544298	NaN	180.140571
26.211196	-318.354943	NaN	-303.616076	344.566139	NaN	329.827273
86.425765	-74.597303	NaN	-345.641554	161.023068	NaN	432.067320
-10.688264	-138.696736	NaN	-13.191068	128.008472	NaN	2.502803
-12.156083	87.476272	NaN	72.863373	-99.632355	NaN	-85.019456
27.993290	15.411315	NaN	71.205248	12.581974	NaN	-43.211958
-16.238320	-43.544661	NaN	-80.415834	27.306342	NaN	64.177514
-178.990377	12.797110	NaN	19.334692	-191.787487	NaN	-198.325069
-51.775051	74.046456	NaN	78.821856	-125.821507	NaN	-130.596908
-110.496118	21.223267	NaN	-42.038912	-131.719385	NaN	-68.457206
59.389967	-2.193948	NaN	-80.728993	61.583915	NaN	140.118960
58.285877	61.829230	NaN	26.975100	-3.543353	NaN	31.310776
56.752361	-241.954489	NaN	-464.205122	298.706850	NaN	520.957483
31.043278	56.720800	NaN	35.332750	-25.677523	NaN	-4.289472
-20.984231	-24.758725	NaN	-41.624677	3.774494	NaN	20.640446
-261.741791	30.044619	NaN	38.382034	-291.786410	NaN	-300.123825
-106.280751	-44.117645	NaN	-17.767006	-62.163106	NaN	-88.513745
52.004911	-180.871096	NaN	-70.340610	232.876008	NaN	122.345521
6.276488	38.807686	NaN	-33.190447	-32.531199	NaN	39.466935
-76.414966	-36.035632	NaN	-23.927052	-40.379334	NaN	-52.487914
70.146355	1.649482	NaN	21.923841	68.496874	NaN	48.222514
-148.073236	61.769966	NaN	46.641166	-209.843202	NaN	-194.714402
47.758049	-86.320977	NaN	-103.368643	134.079026	NaN	151.126692
-90.789386	-479.521027	NaN	-438.193000	388.731641	NaN	347.403614
-69.364497	9.459412	NaN	26.627909	-78.823909	NaN	-95.992406
-138.271178	83.324138	NaN	68.944439	-221.595316	NaN	-207.215617
-41.768539	-219.485161	NaN	-93.837712	177.716621	NaN	52.069172
14.811443	38.167668	NaN	84.928612	-23.356225	NaN	-70.117169
-48.289146	75.181734	NaN	5.296133	-123.470880	NaN	-53.585279
-126.607697	-35.145730	NaN	-6.724933	-91.461967	NaN	-119.882764
-98.580214	79.848180	NaN	69.647374	-178.428394	NaN	-168.227587
-43.934210	-36.051528	NaN	-13.501119	-7.882681	NaN	-30.433090
11.364744	-5.090311	NaN	10.211336	16.455055	NaN	1.153408
48.431367	35.662482	NaN	-6.244627	12.768885	NaN	54.675995
13.806801	70.012335	NaN	46.371755	-56.205535	NaN	-32.564954
-17.652118	-19.292029	NaN	-63.109980	1.639910	NaN	45.457862
3.063248	-178.201294	NaN	-166.296386	181.264542	NaN	169.359634
-59.690210	18.355660	NaN	-22.890073	-78.045870	NaN	-36.800137
-124.162160	-75.525369	NaN	-27.712378	-48.636791	NaN	-96.449782
22.444708	34.979278	NaN	0.418913	-12.534569	NaN	22.025796
-5.557891	-78.351752	NaN	-25.741127	72.793861	NaN	20.183235
37.760160	33.339101	NaN	67.294129	4.421059	NaN	-29.533969
-30.345168	-110.362781	NaN	-94.429151	80.017613	NaN	64.083983
77.123206	-55.118927	NaN	7.713482	132.242133	NaN	69.409724
-94.883314	-248.181679	NaN	-155.828589	153.298365	NaN	60.945275
80.623949	22.977921	NaN	9.257136	57.646028	NaN	71.366813
-1.563284	-1096.335825	NaN	-194.867367	1094.772542	NaN	193.304083
-6.558574	-95.416116	NaN	41.787385	88.857541	NaN	-48.345959
45.670092	66.597815	NaN	-15.739931	-20.927724	NaN	61.410023
7.463812	-27.445132	NaN	-42.131806	34.908944	NaN	49.595618
35.719768	78.938766	NaN	71.299298	-43.218998	NaN	-35.579530
55.468575	-86.698415	NaN	3.787298	142.166990	NaN	51.681277
13.148528	-1139.479559	NaN	-400.171005	1152.628087	NaN	413.319533
-10.263672	-62.282481	NaN	24.303219	52.018809	NaN	-34.566892
-40.434532	71.652932	NaN	57.372533	-112.087464	NaN	-97.807064
-204.879073	-57.179530	NaN	11.345475	-147.699543	NaN	-216.224548
-3.650455	-405.386786	NaN	-72.067047	401.736331	NaN	68.416593
46.803691	-217.206238	NaN	-13.724283	264.009929	NaN	60.527974
-62.575349	39.755212	NaN	-67.613266	-102.330561	NaN	5.037917
64.424128	-294.600615	NaN	-90.044499	359.024743	NaN	154.468628
72.156000	78.582695	NaN	70.176857	-6.426695	NaN	1.979143
21.077176	36.091190	NaN	-44.676184	-15.014014	NaN	65.753360
-156.897467	-117.731519	NaN	-297.423376	-39.165947	NaN	140.525909
-46.473944	-21.058078	NaN	-52.008124	-25.415866	NaN	5.534180
21.516254	20.882765	NaN	-6.873887	0.633489	NaN	28.390141
72.349400	47.715419	NaN	85.861623	24.633981	NaN	-13.512223
-349.476629	61.866004	NaN	46.917287	-411.342633	NaN	-396.393916
13.336033	53.534146	NaN	7.458205	-40.198113	NaN	5.877828
-68.749655	-79.437177	NaN	-38.868860	10.687522	NaN	-29.880796
29.442653	-24.933487	NaN	62.858177	54.376139	NaN	-33.415524
-10.321590	-85.122446	NaN	-25.247367	74.800856	NaN	14.925776
58.418054	-11.785954	NaN	-47.829305	70.204008	NaN	106.247359
-42.959053	-42.204644	NaN	-105.538844	-0.754409	NaN	62.579791
-274.977873	-280.489449	NaN	-251.330453	5.511576	NaN	-23.647420
44.443148	-114.865484	NaN	11.994993	159.308632	NaN	32.448155
54.046502	71.365650	NaN	67.811771	-17.319148	NaN	-13.765269
-217.855905	-29.935090	NaN	71.804675	-187.920814	NaN	-289.660580
-69.310750	22.118032	NaN	17.610043	-91.428782	NaN	-86.920794
8.508361	-16.952260	NaN	24.458348	25.460621	NaN	-15.949987
-515.344798	26.874044	NaN	48.280710	-542.218842	NaN	-563.625508
-9.866141	-45.903713	NaN	-46.521861	36.037572	NaN	36.655721
-135.485225	45.232399	NaN	47.449237	-180.717624	NaN	-182.934462
59.607377	-494.571716	NaN	-211.142622	554.179094	NaN	270.749999
-150.284490	43.945025	NaN	35.111552	-194.229515	NaN	-185.396042
-11.816379	-463.390604	NaN	-82.725507	451.574225	NaN	70.909128
-203.067773	-79.314280	NaN	-24.963198	-123.753493	NaN	-178.104575
7.557161	62.473133	NaN	86.619626	-54.915972	NaN	-79.062465
34.567456	-212.072645	NaN	-152.203224	246.640100	NaN	186.770680
-448.982378	-52.032394	NaN	2.939831	-396.949983	NaN	-451.922209
-27.809064	43.290791	NaN	36.549447	-71.099855	NaN	-64.358511
87.957423	46.135375	NaN	3.238077	41.822047	NaN	84.719345
-222.775080	51.806147	NaN	47.229364	-274.581227	NaN	-270.004444
-112.851026	-111.569396	NaN	-74.421935	-1.281630	NaN	-38.429091
-260.967555	27.232039	NaN	-21.904774	-288.199595	NaN	-239.062781
-24.865024	-327.008273	NaN	-570.986987	302.143249	NaN	546.121963
-4.702694	-115.086561	NaN	-132.053079	110.383867	NaN	127.350385
67.116821	-77.465971	NaN	-65.455043	144.582792	NaN	132.571864
-326.461671	58.431951	NaN	61.118118	-384.893622	NaN	-387.579790
-89.852670	-115.729759	NaN	-308.382267	25.877090	NaN	218.529597
-52.252844	-248.126858	NaN	-141.924400	195.874014	NaN	89.671556
47.364590	11.081039	NaN	-149.847468	36.283551	NaN	197.212058
-37.723651	-117.300129	NaN	-40.600202	79.576477	NaN	2.876551
-9.881316	60.522957	NaN	80.879654	-70.404273	NaN	-90.760970
-0.447194	-631.750619	NaN	-406.692541	631.303425	NaN	406.245347
1.747691	55.248565	NaN	43.236755	-53.500874	NaN	-41.489064
-24.616007	-566.457249	NaN	-347.866988	541.841242	NaN	323.250981
34.653445	19.994088	NaN	60.537154	14.659356	NaN	-25.883709
-27.051471	-1724.733178	NaN	-1600.765214	1697.681707	NaN	1573.713743
-109.578777	-321.373539	NaN	-106.682461	211.794763	NaN	-2.896315
40.124442	-1.500815	NaN	-103.490379	41.625257	NaN	143.614820
18.994834	24.405087	NaN	13.563267	-5.410254	NaN	5.431566
47.243798	69.913192	NaN	31.689096	-22.669394	NaN	15.554702
35.902160	-17.069056	NaN	14.126240	52.971217	NaN	21.775921
-99.748699	46.171023	NaN	78.860857	-145.919723	NaN	-178.609556
-64.213778	-168.194709	NaN	-140.804186	103.980932	NaN	76.590409
-33.706486	-284.423548	NaN	-336.256978	250.717062	NaN	302.550492
1.753415	-40.708370	NaN	-39.708970	42.461785	NaN	41.462385
58.353645	-293.979415	NaN	-19.311447	352.333060	NaN	77.665092
32.508498	5.946783	NaN	53.423012	26.561715	NaN	-20.914515
-63.562053	44.559589	NaN	17.449539	-108.121642	NaN	-81.011592
-8.316355	-58.539553	NaN	-21.830011	50.223198	NaN	13.513656
78.021403	-0.369204	NaN	23.962295	78.390607	NaN	54.059108
23.038299	-95.334226	NaN	-33.247066	118.372525	NaN	56.285365
47.285723	-95.678532	NaN	-108.033763	142.964255	NaN	155.319486
-215.098668	51.897399	NaN	47.570845	-266.996068	NaN	-262.669513
-85.003512	-50.604549	NaN	-144.093176	-34.398964	NaN	59.089664
18.857316	81.131946	NaN	50.261216	-62.274630	NaN	-31.403900
24.921801	58.222529	NaN	63.837817	-33.300728	NaN	-38.916016
28.568314	18.404126	NaN	-3.364188	10.164188	NaN	31.932502
12.741088	-162.457994	NaN	-42.604039	175.199083	NaN	55.345128
85.520617	39.057057	NaN	75.715983	46.463560	NaN	9.804634
-1.982957	86.416524	NaN	80.340685	-88.399481	NaN	-82.323642
46.656288	71.050997	NaN	51.512541	-24.394709	NaN	-4.856253
-105.015346	-687.665096	NaN	-281.955535	582.649750	NaN	176.940190
-192.901463	-426.706032	NaN	-602.632362	233.804568	NaN	409.730899
-69.010472	50.626885	NaN	22.609299	-119.637358	NaN	-91.619772
-5.719441	-169.238203	NaN	-126.175094	163.518762	NaN	120.455653
-147.347543	88.839544	NaN	89.829094	-236.187087	NaN	-237.176638
-279.353221	10.504755	NaN	-5.411147	-289.857976	NaN	-273.942074
58.926740	-150.532938	NaN	-710.607008	209.459679	NaN	769.533748
-191.240001	-72.345661	NaN	-46.227852	-118.894340	NaN	-145.012149
-152.074342	-10.963321	NaN	-223.313132	-141.111021	NaN	71.238790
6.891091	-617.874563	NaN	-216.378152	624.765654	NaN	223.269243
6.575829	-1034.882615	NaN	-186.446205	1041.458444	NaN	193.022034
-18.414051	11.417068	NaN	58.241126	-29.831119	NaN	-76.655177
40.238241	-84.903370	NaN	-54.162997	125.141611	NaN	94.401238
-60.798450	4.614740	NaN	-24.373017	-65.413190	NaN	-36.425433
2.027154	7.147029	NaN	43.341740	-5.119875	NaN	-41.314586
25.888760	-88.201971	NaN	-72.574143	114.090731	NaN	98.462904
3.317888	54.495105	NaN	1.766357	-51.177217	NaN	1.551531
53.928240	92.927139	NaN	94.808378	-38.998899	NaN	-40.880138
31.022784	12.620466	NaN	-6.087658	18.402318	NaN	37.110443
76.830379	-677.032088	NaN	-658.167843	753.862467	NaN	734.998222
-48.261253	26.275880	NaN	0.893697	-74.537134	NaN	-49.154950
-40.788144	-65.079023	NaN	47.228371	24.290880	NaN	-88.016515
26.953820	-442.922684	NaN	-452.585643	469.876504	NaN	479.539463
-97.343121	78.684599	NaN	50.205471	-176.027720	NaN	-147.548592
-25.262505	-242.447013	NaN	-137.849087	217.184508	NaN	112.586581
76.955437	-32.427775	NaN	-4.088850	109.383212	NaN	81.044286
-0.609504	-188.368891	NaN	-217.632934	187.759387	NaN	217.023429
46.435630	86.359363	NaN	85.245041	-39.923733	NaN	-38.809411
-24.522502	76.167831	NaN	75.044347	-100.690333	NaN	-99.566849
59.099666	-19.853434	NaN	-97.067925	78.953100	NaN	156.167591
-46.890688	25.009850	NaN	-3.071954	-71.900539	NaN	-43.818735
-40.485028	-75.825619	NaN	12.624726	35.340591	NaN	-53.109755
57.726742	74.493501	NaN	79.021968	-16.766759	NaN	-21.295226
70.770843	44.033701	NaN	18.343706	26.737142	NaN	52.427137
28.822064	48.366234	NaN	42.246180	-19.544169	NaN	-13.424116
28.332814	-15.038034	NaN	-42.753925	43.370848	NaN	71.086739
43.419367	-2.511343	NaN	-19.176733	45.930710	NaN	62.596100
12.418705	-233.306761	NaN	-257.160141	245.725467	NaN	269.578846
0.779824	67.085580	NaN	77.875327	-66.305755	NaN	-77.095502
-99.257169	-426.781623	NaN	-302.676102	327.524453	NaN	203.418933
71.372659	-34.535629	NaN	-41.905865	105.908288	NaN	113.278524
62.874578	-30.825491	NaN	-117.294957	93.700069	NaN	180.169535
65.702455	72.660452	NaN	53.706895	-6.957997	NaN	11.995560
-45.882482	-18.099668	NaN	-2.828491	-27.782814	NaN	-43.053991
-180.286730	69.252593	NaN	64.905504	-249.539323	NaN	-245.192234
63.264492	-30.259517	NaN	-33.250764	93.524010	NaN	96.515256
73.405513	-72.353883	NaN	-56.991935	145.759396	NaN	130.397449
-31.231458	38.988741	NaN	38.982533	-70.220199	NaN	-70.213991
65.397355	-31.374079	NaN	7.257539	96.771434	NaN	58.139816
27.782252	-695.222130	NaN	-415.975887	723.004382	NaN	443.758139
-9.102571	-47.941593	NaN	-79.110059	38.839022	NaN	70.007487
-255.379695	79.072824	NaN	16.874342	-334.452519	NaN	-272.254037
-166.475625	-236.707008	NaN	-333.387652	70.231383	NaN	166.912028
-72.847909	-26.107763	NaN	-53.629086	-46.740146	NaN	-19.218823
-49.725644	57.655916	NaN	75.115897	-107.381560	NaN	-124.841541
63.644750	-134.488052	NaN	-285.538503	198.132802	NaN	349.183253
31.111891	-161.641976	NaN	-122.132924	192.753867	NaN	153.244815
-102.028234	26.015815	NaN	-41.198802	-128.044049	NaN	-60.829432
-46.698374	51.784965	NaN	65.162401	-98.483339	NaN	-111.860775
28.832148	59.349550	NaN	25.621823	-30.517402	NaN	3.210325
-34.049067	-57.802742	NaN	-116.190913	23.753675	NaN	82.141845
36.920318	-12.830636	NaN	-2.585628	49.750955	NaN	39.505946
-13.570777	54.004892	NaN	3.458091	-67.575670	NaN	-17.028868
64.320486	79.318486	NaN	84.500852	-14.998000	NaN	-20.180366
-85.951601	-419.658168	NaN	-507.294402	333.706567	NaN	421.342801
-46.407494	45.357583	NaN	39.080581	-91.765076	NaN	-85.488075
-41.489129	-4.186894	NaN	-7.345487	-37.302235	NaN	-34.143642
22.708179	56.263311	NaN	30.999502	-33.555132	NaN	-8.291323
-59.581830	3.820775	NaN	27.835478	-63.402605	NaN	-87.417308
-50.267415	83.355974	NaN	60.011951	-133.623388	NaN	-110.279366
-32.363314	21.850071	NaN	-39.104924	-54.213386	NaN	6.741609
-123.706100	65.032928	NaN	77.621227	-188.739028	NaN	-201.327327
-11.016161	45.813478	NaN	12.817283	-56.829639	NaN	-23.833444
-3.988468	-13.859032	NaN	-54.977257	9.870564	NaN	50.988789
34.017492	-2.163940	NaN	-93.186280	36.181431	NaN	127.203772
25.718033	-23.117884	NaN	35.842531	48.835917	NaN	-10.124497
80.555684	-361.761961	NaN	-331.491438	442.317645	NaN	412.047122
-45.283676	-123.599500	NaN	21.120086	78.315824	NaN	-66.403762
-108.576924	5.769336	NaN	-88.155019	-114.346260	NaN	-20.421905
1.569119	7.712085	NaN	15.791296	-6.142966	NaN	-14.222177
-15.259485	-447.513706	NaN	-150.552395	432.254221	NaN	135.292910
-79.981306	-122.764118	NaN	-6.349563	42.782811	NaN	-73.631744
-65.109961	20.581442	NaN	2.848473	-85.691403	NaN	-67.958434
-4.219003	-317.406384	NaN	-108.630020	313.187380	NaN	104.411017
-6.448231	43.008874	NaN	63.158518	-49.457105	NaN	-69.606749
16.654360	-203.873273	NaN	-74.375255	220.527633	NaN	91.029615
10.243789	-49.854001	NaN	-13.515268	60.097790	NaN	23.759057
-153.581328	14.847634	NaN	69.752256	-168.428962	NaN	-223.333584
45.431197	7.291646	NaN	-59.777411	38.139551	NaN	105.208608
-100.074824	36.260700	NaN	58.211158	-136.335524	NaN	-158.285982
22.892063	44.443118	NaN	9.947211	-21.551055	NaN	12.944852
55.730443	-108.859189	NaN	-140.130804	164.589632	NaN	195.861247
-122.367300	57.505450	NaN	13.503936	-179.872750	NaN	-135.871235
-18.677122	-5.677590	NaN	-65.513725	-12.999532	NaN	46.836603
-3.729605	44.098284	NaN	38.972003	-47.827889	NaN	-42.701608
67.642966	38.608415	NaN	35.440117	29.034551	NaN	32.202849
-25.860511	51.476574	NaN	10.991640	-77.337085	NaN	-36.852151
50.156775	-33.791479	NaN	-56.586926	83.948254	NaN	106.743701
-169.568279	-287.395129	NaN	-487.092435	117.826850	NaN	317.524156
20.125220	-7.223853	NaN	-33.180859	27.349073	NaN	53.306079
85.893643	37.955809	NaN	52.218251	47.937834	NaN	33.675392
-29.612033	-291.250119	NaN	-124.183715	261.638086	NaN	94.571682
68.688150	53.977433	NaN	15.765048	14.710717	NaN	52.923103
3.595343	64.596470	NaN	56.871659	-61.001127	NaN	-53.276316
20.119074	-5.897667	NaN	2.081662	26.016741	NaN	18.037412
63.728303	-66.039327	NaN	-17.779473	129.767630	NaN	81.507776
-82.154118	55.397639	NaN	-31.062923	-137.551756	NaN	-51.091195
14.492959	-551.212154	NaN	-258.749268	565.705114	NaN	273.242227
-232.804797	-54.026170	NaN	-3.324357	-178.778627	NaN	-229.480440
69.795069	-207.356635	NaN	-70.775255	277.151704	NaN	140.570324
51.900568	7.238990	NaN	-44.834819	44.661578	NaN	96.735387
59.938920	-98.243479	NaN	-59.615687	158.182399	NaN	119.554608
-79.929851	23.971187	NaN	13.214983	-103.901038	NaN	-93.144834
-47.778024	-1100.358278	NaN	-1505.656505	1052.580254	NaN	1457.878481
61.577942	-66.438633	NaN	-81.896649	128.016575	NaN	143.474591
43.067823	94.262799	NaN	93.309502	-51.194976	NaN	-50.241679
-7.600549	-360.286152	NaN	-119.513457	352.685602	NaN	111.912908
-82.793363	21.416302	NaN	-42.672328	-104.209665	NaN	-40.121035
38.062592	14.590829	NaN	19.438474	23.471763	NaN	18.624118
5.814842	90.768130	NaN	78.999161	-84.953288	NaN	-73.184320
3.572734	-53.216597	NaN	4.705566	56.789331	NaN	-1.132832
29.223321	69.554228	NaN	7.411439	-40.330907	NaN	21.811883
-30.240362	-45.307369	NaN	-2.228421	15.067007	NaN	-28.011941
25.668536	76.851421	NaN	65.975643	-51.182885	NaN	-40.307107
-92.244292	45.863962	NaN	65.833209	-138.108255	NaN	-158.077501
89.692170	-163.750386	NaN	-203.501163	253.442556	NaN	293.193333
-4.697096	17.501761	NaN	15.370962	-22.198858	NaN	-20.068058
33.582585	40.246093	NaN	-4.891577	-6.663509	NaN	38.474161
-32.620385	-265.375907	NaN	-47.214591	232.755522	NaN	14.594206
-201.927336	-133.842049	NaN	-118.844686	-68.085287	NaN	-83.082650
21.732037	-65.670083	NaN	9.725448	87.402120	NaN	12.006589
-107.444718	5.588898	NaN	-54.253263	-113.033616	NaN	-53.191455
-28.834930	-27.375295	NaN	-23.965914	-1.459634	NaN	-4.869016
-211.140073	60.021331	NaN	5.532576	-271.161404	NaN	-216.672650
-64.594955	-49.301328	NaN	-137.846692	-15.293627	NaN	73.251737
-69.659011	3.401914	NaN	-10.875184	-73.060925	NaN	-58.783827
-9.109851	56.480467	NaN	36.934662	-65.590318	NaN	-46.044513
30.536106	72.561399	NaN	66.484854	-42.025293	NaN	-35.948748
24.005456	-6.416943	NaN	-56.001456	30.422399	NaN	80.006912
4.852068	-58.930002	NaN	-58.410712	63.782070	NaN	63.262780
50.530538	-447.678128	NaN	-362.396082	498.208666	NaN	412.926620
64.019097	40.550346	NaN	82.621138	23.468752	NaN	-18.602040
19.380804	-47.037698	NaN	2.996257	66.418502	NaN	16.384547
68.529953	58.072820	NaN	49.167494	10.457133	NaN	19.362460
-146.712824	48.513006	NaN	75.341793	-195.225830	NaN	-222.054618
-31.963509	60.356090	NaN	59.298333	-92.319599	NaN	-91.261843
21.440201	6.195935	NaN	-132.357314	15.244266	NaN	153.797515
79.432980	32.336463	NaN	25.292223	47.096517	NaN	54.140757
-57.254561	50.784925	NaN	-26.986159	-108.039486	NaN	-30.268402
41.436509	-376.311949	NaN	-459.065864	417.748458	NaN	500.502373
49.464109	90.998822	NaN	90.894631	-41.534713	NaN	-41.430521
-54.050723	34.620687	NaN	14.883656	-88.671410	NaN	-68.934379
-87.163102	45.674794	NaN	55.245066	-132.837895	NaN	-142.408168
45.463610	38.542422	NaN	30.143644	6.921188	NaN	15.319966
-99.226374	-24.488996	NaN	42.035998	-74.737378	NaN	-141.262372
-111.218676	19.562058	NaN	33.555822	-130.780734	NaN	-144.774499
-76.743522	-887.349977	NaN	-142.684348	810.606456	NaN	65.940826
51.990454	24.594506	NaN	72.430173	27.395947	NaN	-20.439719
47.640349	70.771250	NaN	50.166523	-23.130901	NaN	-2.526175
33.504086	-37.236850	NaN	-2.941275	70.740935	NaN	36.445360
-79.233992	52.675909	NaN	-6.280846	-131.909900	NaN	-72.953146
34.757734	44.278468	NaN	-36.064572	-9.520734	NaN	70.822306
34.130648	16.206259	NaN	23.034251	17.924389	NaN	11.096397
17.233979	-110.101015	NaN	-145.480600	127.334994	NaN	162.714579
25.629988	30.722655	NaN	-109.877981	-5.092667	NaN	135.507968
57.435570	25.057464	NaN	62.813215	32.378106	NaN	-5.377645
47.961568	-11.118577	NaN	-109.690051	59.080145	NaN	157.651619
-67.443160	20.275982	NaN	-45.042380	-87.719142	NaN	-22.400780
-234.048957	15.106342	NaN	-29.642360	-249.155298	NaN	-204.406596
-211.937155	-54.647216	NaN	-238.131726	-157.289939	NaN	26.194571
72.072411	5.307186	NaN	60.021419	66.765225	NaN	12.050992
-90.553834	-91.082547	NaN	-226.546081	0.528714	NaN	135.992247
-106.753794	18.163416	NaN	7.222460	-124.917210	NaN	-113.976254
5.568972	-3572.338511	NaN	-830.781747	3577.907483	NaN	836.350719
22.786123	-47.708590	NaN	8.072828	70.494713	NaN	14.713295
5.836495	78.067164	NaN	56.112269	-72.230669	NaN	-50.275774
-2.244781	27.117014	NaN	64.270382	-29.361795	NaN	-66.515163
-392.852269	-81.168507	NaN	-111.379958	-311.683762	NaN	-281.472311
45.276178	-65.735922	NaN	-9.810953	111.012100	NaN	55.087131
-25.182132	-367.914529	NaN	-164.716839	342.732397	NaN	139.534707
70.809012	27.526842	NaN	-23.302985	43.282171	NaN	94.111997
-2.789843	-171.257574	NaN	-197.648592	168.467731	NaN	194.858749
28.990213	-297.528798	NaN	-422.798463	326.519011	NaN	451.788676
-174.931407	31.093568	NaN	53.917354	-206.024975	NaN	-228.848761
-15.586829	75.685332	NaN	45.055825	-91.272162	NaN	-60.642654
46.421987	-590.579923	NaN	-99.620588	637.001911	NaN	146.042575
44.680693	14.118425	NaN	4.110956	30.562268	NaN	40.569737
30.756328	68.086803	NaN	49.395635	-37.330475	NaN	-18.639307
64.473308	-30.202161	NaN	25.783753	94.675469	NaN	38.689555
-41.810431	-21.218913	NaN	-65.882726	-20.591519	NaN	24.072294
-75.970683	-171.019049	NaN	-72.750598	95.048366	NaN	-3.220085
-46.580623	53.552396	NaN	-27.545136	-100.133019	NaN	-19.035486
-91.533054	29.861365	NaN	-25.382912	-121.394419	NaN	-66.150142
-4.742429	-199.004217	NaN	-98.193032	194.261788	NaN	93.450603
12.361988	-26.065702	NaN	-28.994887	38.427690	NaN	41.356875
-112.591650	87.647764	NaN	71.179716	-200.239414	NaN	-183.771366
-75.640689	-256.393078	NaN	-211.813596	180.752389	NaN	136.172907
-32.879583	-80.458491	NaN	-149.022396	47.578908	NaN	116.142814
55.889742	-188.026478	NaN	-170.943970	243.916219	NaN	226.833712
-301.796733	-62.113556	NaN	-24.590680	-239.683176	NaN	-277.206053
44.852645	-14.616561	NaN	-24.587224	59.469205	NaN	69.439869
-31.885887	-172.573986	NaN	-227.273793	140.688099	NaN	195.387906
-13.080929	-171.037175	NaN	-131.088269	157.956245	NaN	118.007340
45.790755	-242.169325	NaN	-204.507299	287.960080	NaN	250.298054
-0.631167	-7.240942	NaN	-80.982164	6.609775	NaN	80.350996
21.233550	-162.807413	NaN	36.373405	184.040963	NaN	-15.139855
68.590022	-482.684796	NaN	-151.767140	551.274818	NaN	220.357162
-68.098031	-6.647472	NaN	52.313536	-61.450559	NaN	-120.411566
65.299960	83.898339	NaN	56.116313	-18.598379	NaN	9.183647
-380.975668	-61.286546	NaN	53.609003	-319.689121	NaN	-434.584670
56.844892	-762.563134	NaN	-352.024327	819.408027	NaN	408.869219
55.697690	-298.584692	NaN	-672.251918	354.282382	NaN	727.949608
-67.267592	-47.425086	NaN	-224.548881	-19.842506	NaN	157.281288
-39.101366	-45.412939	NaN	-91.437114	6.311573	NaN	52.335748
12.006045	-280.033111	NaN	-169.326739	292.039156	NaN	181.332784
-21.399707	56.283749	NaN	9.436167	-77.683456	NaN	-30.835874
57.824550	-137.836738	NaN	-101.297491	195.661288	NaN	159.122041
24.702437	-130.313248	NaN	-32.432482	155.015685	NaN	57.134919
-92.290959	19.896956	NaN	-6.314375	-112.187916	NaN	-85.976585
-18.513797	-258.622556	NaN	-95.687987	240.108759	NaN	77.174190
10.526460	89.920673	NaN	89.595255	-79.394214	NaN	-79.068796
-62.901885	16.653004	NaN	-14.417544	-79.554889	NaN	-48.484341
94.276574	-57.014210	NaN	-7.198412	151.290784	NaN	101.474987
31.664774	-15.048262	NaN	22.514858	46.713036	NaN	9.149916
50.945818	-60.579721	NaN	15.168427	111.525539	NaN	35.777391
44.356066	-18.142690	NaN	-122.697014	62.498756	NaN	167.053080
-1.953363	19.108147	NaN	-39.277809	-21.061511	NaN	37.324446
-70.400692	-120.292556	NaN	-14.710461	49.891864	NaN	-55.690231
24.307199	-53.831877	NaN	-88.036630	78.139076	NaN	112.343829
-51.218005	-79.479584	NaN	-22.052920	28.261580	NaN	-29.165085
8.374197	43.478337	NaN	-27.321838	-35.104140	NaN	35.696035
-269.876859	-339.521267	NaN	-339.438723	69.644408	NaN	69.561864
67.238843	-136.482319	NaN	-362.731637	203.721161	NaN	429.970480
-1.965537	71.289279	NaN	61.432838	-73.254816	NaN	-63.398375
42.998120	-61.045913	NaN	-31.052013	104.044033	NaN	74.050132
-26.957047	66.365506	NaN	79.828527	-93.322553	NaN	-106.785574
-33.456062	-579.264285	NaN	-623.720485	545.808223	NaN	590.264423
20.155166	-4225.177292	NaN	-2751.569288	4245.332458	NaN	2771.724454
62.964854	-103.259974	NaN	-45.105115	166.224828	NaN	108.069969
72.159760	48.767881	NaN	42.476480	23.391879	NaN	29.683280
0.326475	49.758725	NaN	51.486914	-49.432249	NaN	-51.160439
-135.014618	-552.742054	NaN	-150.137451	417.727436	NaN	15.122833
-161.625102	-20.754519	NaN	-117.923014	-140.870582	NaN	-43.702088
-61.992236	65.435668	NaN	37.543945	-127.427904	NaN	-99.536182
-22.688347	-659.545145	NaN	-430.696240	636.856798	NaN	408.007893
68.567306	64.459877	NaN	82.856138	4.107429	NaN	-14.288832
36.608573	72.064566	NaN	80.420958	-35.455993	NaN	-43.812385
79.636604	-1300.363730	NaN	-454.198759	1380.000334	NaN	533.835363
15.140059	34.875945	NaN	60.629233	-19.735886	NaN	-45.489174
57.487456	66.212415	NaN	41.241487	-8.724959	NaN	16.245969
-13.470345	-83.970014	NaN	-52.076364	70.499669	NaN	38.606019
-172.176196	-307.379782	NaN	-261.916086	135.203586	NaN	89.739890
-31.905886	-116.233202	NaN	-7.294729	84.327316	NaN	-24.611157
-23.461307	64.982606	NaN	-13.640120	-88.443912	NaN	-9.821187
-224.142802	8.016042	NaN	49.969833	-232.158844	NaN	-274.112634
-31.740399	-2479.444393	NaN	-1200.903279	2447.703994	NaN	1169.162880
73.759768	82.726352	NaN	83.189354	-8.966584	NaN	-9.429586
-2.845939	39.963651	NaN	70.838279	-42.809589	NaN	-73.684218
-132.272513	53.497454	NaN	57.964679	-185.769967	NaN	-190.237192
-187.408150	21.027414	NaN	-49.745288	-208.435563	NaN	-137.662862
35.982508	-35.347197	NaN	-9.441272	71.329705	NaN	45.423779
-7.244175	98.242637	NaN	92.073777	-105.486812	NaN	-99.317952
43.490529	-199.979972	NaN	-68.318739	243.470501	NaN	111.809268
34.789827	64.870464	NaN	78.719019	-30.080637	NaN	-43.929192
-16.400812	-55.207244	NaN	16.638067	38.806432	NaN	-33.038880
60.885521	55.071817	NaN	71.196385	5.813704	NaN	-10.310865
51.679102	-3.879729	NaN	33.441844	55.558831	NaN	18.237258
1.387338	-41.221818	NaN	-71.454805	42.609157	NaN	72.842143
-122.402008	23.145729	NaN	51.706337	-145.547737	NaN	-174.108346
-11.776502	93.330603	NaN	91.396768	-105.107105	NaN	-103.173270
-18.505621	36.740923	NaN	44.638299	-55.246543	NaN	-63.143920
85.409651	-211.633485	NaN	-105.470413	297.043136	NaN	190.880064
9.732131	-29.414254	NaN	19.196552	39.146385	NaN	-9.464421
-37.693390	-70.899809	NaN	40.093086	33.206419	NaN	-77.786476
-22.884907	46.377282	NaN	90.341013	-69.262189	NaN	-113.225920
83.916685	87.821357	NaN	66.733446	-3.904672	NaN	17.183239
-10.055051	33.148696	NaN	27.416799	-43.203747	NaN	-37.471849
-25.214774	34.579584	NaN	40.123422	-59.794359	NaN	-65.338196
-171.026543	-158.537918	NaN	-7.410323	-12.488625	NaN	-163.616220
66.983467	55.898853	NaN	40.063969	11.084614	NaN	26.919498
49.102328	-154.491843	NaN	-51.530785	203.594171	NaN	100.633112
52.729549	-52.596909	NaN	-126.809673	105.326458	NaN	179.539222
-0.322660	51.946867	NaN	15.692215	-52.269527	NaN	-16.014875
23.904771	46.912404	NaN	42.193757	-23.007633	NaN	-18.288986
-34.687343	-133.501873	NaN	-108.514111	98.814530	NaN	73.826768
-67.947259	12.163784	NaN	-20.622874	-80.111044	NaN	-47.324385
-173.301662	36.483980	NaN	65.487170	-209.785642	NaN	-238.788832
-210.050340	65.535939	NaN	21.879653	-275.586278	NaN	-231.929993
-58.377800	-22.065558	NaN	52.288556	-36.312243	NaN	-110.666357
45.964867	-397.178892	NaN	-281.371312	443.143760	NaN	327.336180
-5.691888	50.439291	NaN	58.245331	-56.131179	NaN	-63.937219
50.128689	87.231543	NaN	42.000596	-37.102854	NaN	8.128093
-67.669221	68.842868	NaN	71.014377	-136.512090	NaN	-138.683599
48.151649	-384.504478	NaN	-444.553313	432.656127	NaN	492.704962
61.843350	-50.502445	NaN	-45.434277	112.345795	NaN	107.277627
-95.715020	64.336212	NaN	47.476302	-160.051233	NaN	-143.191323
-3.155796	6.257058	NaN	-23.171022	-9.412854	NaN	20.015226
-124.631388	-422.862534	NaN	-381.129438	298.231146	NaN	256.498050
-131.112147	82.696132	NaN	48.666197	-213.808279	NaN	-179.778344
9.347732	61.364063	NaN	59.880005	-52.016332	NaN	-50.532273
52.189267	80.407948	NaN	71.532243	-28.218681	NaN	-19.342975
-121.194748	-72.759730	NaN	-70.537506	-48.435019	NaN	-50.657242
55.070205	-410.425916	NaN	-652.434533	465.496121	NaN	707.504738
-32.979256	87.580744	NaN	33.590964	-120.560000	NaN	-66.570221
63.165856	-543.260066	NaN	-374.185436	606.425922	NaN	437.351292
69.870486	78.214503	NaN	69.722422	-8.344017	NaN	0.148065
-24.896766	-397.678169	NaN	-298.152090	372.781403	NaN	273.255324
-97.143991	-109.742844	NaN	-42.064824	12.598854	NaN	-55.079166
65.925499	20.544380	NaN	-12.410119	45.381119	NaN	78.335618
-9.202160	12.616049	NaN	52.812045	-21.818209	NaN	-62.014205
-24.935645	60.250846	NaN	67.022322	-85.186491	NaN	-91.957967
-20.030997	-50.573021	NaN	32.874719	30.542025	NaN	-52.905716
7.509828	-372.329550	NaN	-144.325506	379.839378	NaN	151.835333
-51.934120	-47.662675	NaN	-28.531587	-4.271445	NaN	-23.402533
53.924271	-102.013610	NaN	-27.825467	155.937881	NaN	81.749738
42.499579	44.905103	NaN	30.419493	-2.405524	NaN	12.080086
37.753679	-94.723748	NaN	-33.688746	132.477427	NaN	71.442425
-143.549824	76.003700	NaN	78.267031	-219.553524	NaN	-221.816855
-23.683743	47.929150	NaN	12.501119	-71.612893	NaN	-36.184862
57.510030	72.580601	NaN	60.580880	-15.070570	NaN	-3.070850
23.562495	-261.533022	NaN	-755.272148	285.095516	NaN	778.834643
-59.543625	-440.325486	NaN	-177.523649	380.781861	NaN	117.980025
-74.036891	85.850735	NaN	77.916795	-159.887626	NaN	-151.953685
23.698108	21.816754	NaN	66.764342	1.881354	NaN	-43.066234
-2.242913	-483.139463	NaN	-83.365247	480.896550	NaN	81.122335
-216.376176	-35.786811	NaN	42.348485	-180.589365	NaN	-258.724661
-36.514814	-294.617545	NaN	-410.958461	258.102730	NaN	374.443647
38.771867	72.732140	NaN	72.627428	-33.960273	NaN	-33.855562
-135.632694	-240.066375	NaN	-209.888495	104.433681	NaN	74.255801
-252.530712	31.038908	NaN	-30.040373	-283.569620	NaN	-222.490340
7.331989	92.883482	NaN	79.291140	-85.551493	NaN	-71.959151
-20.944289	84.646416	NaN	69.320632	-105.590705	NaN	-90.264921
-11.262961	13.023514	NaN	-65.528685	-24.286475	NaN	54.265724
-24.772661	-73.864129	NaN	-224.592318	49.091468	NaN	199.819658
-173.634374	46.328429	NaN	15.928056	-219.962803	NaN	-189.562430
-24.127412	53.850826	NaN	76.808910	-77.978238	NaN	-100.936322
16.900634	64.530046	NaN	78.567391	-47.629412	NaN	-61.666756
47.036526	-7.228683	NaN	-62.292256	54.265210	NaN	109.328783
-54.242152	57.496588	NaN	46.494630	-111.738740	NaN	-100.736782
52.972230	37.669543	NaN	-55.053003	15.302687	NaN	108.025233
57.408686	-241.158397	NaN	-171.228352	298.567084	NaN	228.637038
-34.362869	74.168286	NaN	64.479810	-108.531155	NaN	-98.842680
64.464984	53.644424	NaN	5.908049	10.820560	NaN	58.556935
-21.241375	49.534817	NaN	46.195090	-70.776192	NaN	-67.436465
-22.568771	-21.222271	NaN	-2.032535	-1.346500	NaN	-20.536236
1.655043	3.190811	NaN	17.619339	-1.535768	NaN	-15.964296
-64.097683	-50.736423	NaN	-54.540442	-13.361260	NaN	-9.557241
-34.854801	65.651641	NaN	66.462771	-100.506442	NaN	-101.317571
-95.064067	-25.639017	NaN	-151.117411	-69.425051	NaN	56.053344
65.529492	-119.786208	NaN	-269.753158	185.315700	NaN	335.282650
-70.964467	-491.192520	NaN	-325.587224	420.228052	NaN	254.622757
18.199171	93.380310	NaN	94.519383	-75.181138	NaN	-76.320212
-86.510276	-3292.332423	NaN	-1543.639763	3205.822147	NaN	1457.129487
32.678753	-83.268302	NaN	-45.037544	115.947054	NaN	77.716297
7.234091	82.145108	NaN	53.505543	-74.911017	NaN	-46.271452
-31.649171	64.883303	NaN	54.500634	-96.532475	NaN	-86.149805
19.592813	-1004.514964	NaN	-977.505581	1024.107777	NaN	997.098394
59.593915	-321.661255	NaN	-124.002779	381.255170	NaN	183.596694
4.499808	-413.238873	NaN	-243.494420	417.738681	NaN	247.994228
33.623623	56.600696	NaN	12.354634	-22.977073	NaN	21.268990
-60.132412	27.526148	NaN	15.247811	-87.658559	NaN	-75.380222
79.753594	-916.493086	NaN	-741.228971	996.246679	NaN	820.982564
-21.475681	-68.068507	NaN	-11.151866	46.592826	NaN	-10.323814
60.808384	58.810426	NaN	60.184195	1.997958	NaN	0.624189
19.248881	-130.218560	NaN	-106.590461	149.467441	NaN	125.839342
