# Supplementary material for: Combined Influences of Model Choice, Data Quality, and Data Quantity When Estimating Population Trends
Source: PLoS One. 2015 Jul 15;10(7):e0132255. doi: 10.1371/journal.pone.0132255 (PMC4503393; doi:10.1371/journal.pone.0132255)
Supplement: S1 Dataset — Files are organized by model type and by the input lambda value. (ZIP) [file pone.0132255.s002.zip › Hypothetical LH/sims_lambda_1/simulationOutput_1_0_0.5_0_50.xls]

Percent_Decline_True	Median_Percent_Decline_Matrix	Median_Percent_Decline_Matrix_stable	Median_Percent_Decline_Scalar	Difference_True_Matrix	Difference_True_Matrix_Stable	Difference_True_Scalar
-212.562911	-61.774535	NaN	-45.758542	-150.788376	NaN	-166.804369
-35.153126	-15.937355	NaN	5.665805	-19.215771	NaN	-40.818931
71.707881	-11.701670	NaN	-3.451101	83.409551	NaN	75.158982
30.819877	32.298950	NaN	40.409087	-1.479073	NaN	-9.589210
3.013419	-26.859245	NaN	-25.375577	29.872664	NaN	28.388996
-53.008151	10.907972	NaN	15.441064	-63.916123	NaN	-68.449215
-13.916294	21.487434	NaN	28.000652	-35.403728	NaN	-41.916946
26.303910	23.107727	NaN	25.440184	3.196184	NaN	0.863727
-24.014649	9.001848	NaN	31.612466	-33.016497	NaN	-55.627115
46.510332	17.172846	NaN	17.825966	29.337486	NaN	28.684366
-14.702064	26.876964	NaN	38.127246	-41.579028	NaN	-52.829310
-64.826449	-2.891413	NaN	12.813690	-61.935036	NaN	-77.640139
50.173484	44.896741	NaN	49.319613	5.276743	NaN	0.853871
94.579280	32.553403	NaN	33.863706	62.025877	NaN	60.715574
-5.997682	-31.513687	NaN	-9.439416	25.516005	NaN	3.441735
22.354584	33.140124	NaN	25.588124	-10.785539	NaN	-3.233540
-5.840547	15.826172	NaN	32.766552	-21.666719	NaN	-38.607099
-5.375748	8.374310	NaN	22.651006	-13.750058	NaN	-28.026754
32.360001	11.829149	NaN	18.216341	20.530852	NaN	14.143660
59.619872	45.621607	NaN	53.369163	13.998265	NaN	6.250709
-12.808443	13.883876	NaN	22.247361	-26.692318	NaN	-35.055803
-6.666394	13.768156	NaN	11.231446	-20.434549	NaN	-17.897839
9.328707	-50.459633	NaN	-38.827632	59.788340	NaN	48.156339
-98.521525	14.157341	NaN	23.113787	-112.678866	NaN	-121.635312
-29.070686	6.168263	NaN	15.163109	-35.238949	NaN	-44.233794
52.216130	-28.140944	NaN	-3.279156	80.357074	NaN	55.495286
57.357049	-8.467102	NaN	-10.113665	65.824151	NaN	67.470714
35.719035	-69.307187	NaN	-32.943995	105.026222	NaN	68.663030
82.860301	15.300933	NaN	33.329360	67.559368	NaN	49.530941
26.762909	22.361734	NaN	27.374475	4.401175	NaN	-0.611566
38.739447	-1.475414	NaN	12.470896	40.214861	NaN	26.268551
46.923359	38.569260	NaN	48.885740	8.354098	NaN	-1.962382
-141.583855	31.707814	NaN	33.079298	-173.291669	NaN	-174.663153
70.588879	-11.653192	NaN	9.094206	82.242071	NaN	61.494673
44.707350	14.171167	NaN	26.588550	30.536182	NaN	18.118799
85.712408	18.437220	NaN	35.885835	67.275188	NaN	49.826573
-157.298134	31.530205	NaN	34.799485	-188.828339	NaN	-192.097618
47.963506	6.249186	NaN	15.627778	41.714320	NaN	32.335729
63.807057	-26.161526	NaN	-35.857681	89.968583	NaN	99.664737
8.435003	10.369445	NaN	9.604359	-1.934442	NaN	-1.169356
-2.903162	-84.771043	NaN	-52.826004	81.867880	NaN	49.922841
42.291989	-36.232154	NaN	-33.768937	78.524143	NaN	76.060926
-103.562196	19.218005	NaN	36.330813	-122.780201	NaN	-139.893010
36.528138	-0.892057	NaN	6.484718	37.420195	NaN	30.043420
-82.123159	6.953635	NaN	9.687302	-89.076794	NaN	-91.810461
44.110662	-3.094487	NaN	11.454006	47.205149	NaN	32.656656
24.991603	28.163635	NaN	32.323836	-3.172032	NaN	-7.332233
7.783934	22.139331	NaN	24.919104	-14.355397	NaN	-17.135170
59.324362	50.124817	NaN	62.826705	9.199545	NaN	-3.502343
-70.391469	5.886033	NaN	20.477748	-76.277502	NaN	-90.869218
-92.225634	5.422912	NaN	14.771392	-97.648546	NaN	-106.997026
27.020532	4.471057	NaN	17.602219	22.549474	NaN	9.418312
-3.389253	27.324600	NaN	39.749633	-30.713853	NaN	-43.138886
-10.621619	-4.629443	NaN	15.552066	-5.992177	NaN	-26.173685
-89.338129	8.639241	NaN	5.943060	-97.977370	NaN	-95.281189
7.928378	54.188566	NaN	62.850799	-46.260188	NaN	-54.922421
22.272425	-15.584182	NaN	-3.130750	37.856607	NaN	25.403175
44.250662	6.012920	NaN	10.889999	38.237741	NaN	33.360662
-168.249845	10.755586	NaN	30.368626	-179.005431	NaN	-198.618470
15.374919	63.482195	NaN	68.325958	-48.107275	NaN	-52.951039
49.984495	-4.869964	NaN	5.500453	54.854460	NaN	44.484043
-74.236613	-5.232261	NaN	-5.480661	-69.004353	NaN	-68.755953
-21.189486	7.311173	NaN	16.329919	-28.500658	NaN	-37.519405
-75.981685	14.224916	NaN	22.714667	-90.206601	NaN	-98.696352
45.623837	13.030563	NaN	29.735703	32.593274	NaN	15.888134
43.141460	-3.970826	NaN	11.447611	47.112286	NaN	31.693848
76.479533	38.399628	NaN	40.223368	38.079904	NaN	36.256164
66.307966	7.116194	NaN	20.904969	59.191772	NaN	45.402998
47.446757	33.631683	NaN	22.232332	13.815073	NaN	25.214425
-132.042431	35.777201	NaN	48.954783	-167.819633	NaN	-180.997214
-68.700296	-17.215471	NaN	6.237582	-51.484825	NaN	-74.937878
-145.954722	-5.748384	NaN	17.851011	-140.206338	NaN	-163.805733
46.044871	61.534601	NaN	59.060510	-15.489730	NaN	-13.015639
54.118082	31.060566	NaN	36.197500	23.057516	NaN	17.920582
93.335904	8.755529	NaN	7.117505	84.580374	NaN	86.218398
-51.447939	-1.462358	NaN	-14.160055	-49.985580	NaN	-37.287884
-89.089161	5.126177	NaN	17.189534	-94.215338	NaN	-106.278695
-0.402760	57.666099	NaN	58.941581	-58.068859	NaN	-59.344341
12.471120	10.266663	NaN	18.811562	2.204457	NaN	-6.340443
-70.170946	22.489658	NaN	26.913580	-92.660604	NaN	-97.084525
-86.506447	49.825508	NaN	56.260203	-136.331955	NaN	-142.766649
30.663741	-3.694225	NaN	0.110210	34.357966	NaN	30.553531
75.390307	34.878863	NaN	30.938890	40.511444	NaN	44.451417
68.447485	-30.419160	NaN	-19.872926	98.866645	NaN	88.320411
-40.226389	-4.708164	NaN	7.081833	-35.518225	NaN	-47.308222
45.055297	15.489756	NaN	32.678585	29.565541	NaN	12.376712
-65.890493	8.431250	NaN	3.610241	-74.321743	NaN	-69.500734
-137.769960	-16.163740	NaN	10.357115	-121.606220	NaN	-148.127075
25.391576	4.878729	NaN	9.367602	20.512847	NaN	16.023974
35.881498	35.812835	NaN	21.108467	0.068664	NaN	14.773031
-13.224635	38.090080	NaN	44.402125	-51.314715	NaN	-57.626760
57.423090	-3.493793	NaN	-7.806361	60.916883	NaN	65.229451
73.149860	-8.155804	NaN	9.318417	81.305664	NaN	63.831443
-33.471560	-8.705110	NaN	-17.356472	-24.766450	NaN	-16.115088
74.296162	3.915408	NaN	22.554254	70.380753	NaN	51.741908
-82.452237	33.026350	NaN	36.438296	-115.478587	NaN	-118.890533
75.081823	32.088291	NaN	35.080214	42.993532	NaN	40.001609
-183.326744	13.325930	NaN	14.021849	-196.652674	NaN	-197.348593
-14.683900	-41.846001	NaN	-41.650373	27.162101	NaN	26.966473
-25.628242	9.273803	NaN	-4.389062	-34.902045	NaN	-21.239180
3.829229	-55.411444	NaN	-34.890884	59.240673	NaN	38.720113
-190.146473	38.720123	NaN	35.016184	-228.866596	NaN	-225.162657
43.385122	-2.693326	NaN	-6.247319	46.078449	NaN	49.632441
30.552209	43.549535	NaN	32.390005	-12.997326	NaN	-1.837796
11.984292	33.416704	NaN	36.371462	-21.432413	NaN	-24.387170
39.998830	-16.330089	NaN	-18.138719	56.328919	NaN	58.137549
-37.600343	27.880812	NaN	40.288354	-65.481155	NaN	-77.888697
-32.649494	21.451286	NaN	20.252635	-54.100780	NaN	-52.902129
-10.606231	41.076646	NaN	43.173514	-51.682877	NaN	-53.779745
-37.968226	-18.717793	NaN	1.215801	-19.250434	NaN	-39.184027
66.869159	32.312985	NaN	30.646608	34.556174	NaN	36.222551
61.780038	5.651967	NaN	4.287468	56.128071	NaN	57.492570
43.193832	-24.702635	NaN	-15.561299	67.896467	NaN	58.755131
91.734156	42.958684	NaN	50.820735	48.775472	NaN	40.913422
28.971214	-16.342121	NaN	-4.964284	45.313335	NaN	33.935499
-2.617732	39.984399	NaN	49.641001	-42.602131	NaN	-52.258733
65.175548	9.384438	NaN	7.154992	55.791110	NaN	58.020557
80.335773	-2.124417	NaN	14.146844	82.460191	NaN	66.188929
52.953249	-17.329173	NaN	-6.555493	70.282422	NaN	59.508741
46.856450	28.309884	NaN	37.280189	18.546565	NaN	9.576261
0.330519	-11.421028	NaN	-8.287282	11.751547	NaN	8.617801
-33.829454	16.985345	NaN	0.790818	-50.814800	NaN	-34.620273
57.637521	45.257602	NaN	50.277897	12.379918	NaN	7.359624
17.668157	2.159457	NaN	14.748650	15.508700	NaN	2.919507
73.710755	-42.035219	NaN	-73.592619	115.745975	NaN	147.303375
-71.553215	-10.180154	NaN	0.887107	-61.373061	NaN	-72.440322
78.563731	24.595263	NaN	21.202887	53.968468	NaN	57.360844
33.736779	-3.653541	NaN	-19.179241	37.390320	NaN	52.916020
-139.668569	24.153271	NaN	34.082280	-163.821840	NaN	-173.750849
20.649024	-6.441384	NaN	2.879911	27.090408	NaN	17.769114
64.139396	10.771067	NaN	12.054968	53.368329	NaN	52.084428
-72.090337	57.679822	NaN	60.055777	-129.770159	NaN	-132.146114
30.632878	8.432658	NaN	15.032274	22.200221	NaN	15.600604
76.408425	9.726331	NaN	9.634791	66.682094	NaN	66.773634
48.412490	-0.856789	NaN	14.473077	49.269279	NaN	33.939414
-161.947078	27.217540	NaN	39.883908	-189.164618	NaN	-201.830986
63.535950	15.665873	NaN	12.314785	47.870077	NaN	51.221165
27.963391	37.431195	NaN	47.488617	-9.467804	NaN	-19.525227
82.206223	30.535225	NaN	30.832822	51.670998	NaN	51.373401
62.507837	6.111029	NaN	10.295358	56.396808	NaN	52.212479
-116.101866	5.197052	NaN	-10.612442	-121.298918	NaN	-105.489424
23.538028	29.147012	NaN	37.609172	-5.608983	NaN	-14.071144
-31.267008	2.524084	NaN	13.469936	-33.791092	NaN	-44.736945
-49.804021	24.805301	NaN	36.992432	-74.609322	NaN	-86.796453
43.669025	3.349247	NaN	5.692537	40.319778	NaN	37.976488
-36.610815	12.969172	NaN	16.965217	-49.579987	NaN	-53.576032
36.165230	29.476355	NaN	38.856633	6.688875	NaN	-2.691403
24.658686	16.142057	NaN	26.473511	8.516629	NaN	-1.814824
-11.741756	18.182963	NaN	21.382343	-29.924720	NaN	-33.124099
-39.765490	-50.881973	NaN	-46.567251	11.116483	NaN	6.801761
66.070704	52.555308	NaN	54.710244	13.515396	NaN	11.360460
-19.652473	-15.442876	NaN	-1.149078	-4.209597	NaN	-18.503395
20.019151	10.201533	NaN	29.416289	9.817619	NaN	-9.397138
65.765623	17.225588	NaN	31.386360	48.540036	NaN	34.379263
-18.462373	32.252018	NaN	28.178652	-50.714391	NaN	-46.641025
90.527455	-79.084237	NaN	-67.064256	169.611692	NaN	157.591711
30.023983	-0.760936	NaN	4.104291	30.784919	NaN	25.919693
34.784222	10.698888	NaN	15.054442	24.085334	NaN	19.729779
66.801069	18.456174	NaN	26.446280	48.344895	NaN	40.354789
-11.518216	-55.809526	NaN	-31.421345	44.291310	NaN	19.903129
-266.996835	-23.207243	NaN	-12.625069	-243.789592	NaN	-254.371766
78.701109	24.535844	NaN	23.965448	54.165265	NaN	54.735661
18.336431	-8.046353	NaN	-4.482168	26.382783	NaN	22.818599
84.982400	-20.329128	NaN	9.698654	105.311528	NaN	75.283746
88.831872	15.000451	NaN	11.014168	73.831421	NaN	77.817704
85.046755	20.495650	NaN	14.658512	64.551105	NaN	70.388243
-5.504522	-83.544228	NaN	-82.430922	78.039706	NaN	76.926401
44.205108	36.440300	NaN	55.131909	7.764808	NaN	-10.926802
0.972617	33.102037	NaN	33.447677	-32.129420	NaN	-32.475060
45.118424	26.157719	NaN	28.041611	18.960705	NaN	17.076813
-21.893560	20.085004	NaN	23.421820	-41.978564	NaN	-45.315379
-27.520449	14.111622	NaN	19.229618	-41.632072	NaN	-46.750067
-27.240957	22.279712	NaN	27.631250	-49.520669	NaN	-54.872207
41.475263	39.893202	NaN	32.713478	1.582062	NaN	8.761785
-44.339564	44.497839	NaN	46.354858	-88.837403	NaN	-90.694421
7.462702	22.533104	NaN	25.161732	-15.070402	NaN	-17.699029
32.704272	19.808992	NaN	16.772710	12.895280	NaN	15.931562
78.509774	1.862661	NaN	7.875125	76.647113	NaN	70.634649
46.782899	27.775324	NaN	36.079561	19.007575	NaN	10.703338
-103.387812	33.048584	NaN	35.859451	-136.436396	NaN	-139.247263
21.616497	20.326761	NaN	24.579667	1.289736	NaN	-2.963171
54.767977	32.560389	NaN	23.238667	22.207588	NaN	31.529310
58.276891	51.385252	NaN	58.430420	6.891640	NaN	-0.153529
-26.038764	33.230258	NaN	29.502371	-59.269021	NaN	-55.541135
28.044411	-6.267075	NaN	12.850467	34.311486	NaN	15.193944
27.031213	6.772393	NaN	-1.570461	20.258820	NaN	28.601674
-24.013922	-48.016946	NaN	-45.454548	24.003024	NaN	21.440626
33.563146	-11.122481	NaN	2.996764	44.685626	NaN	30.566382
48.428318	23.186563	NaN	32.039659	25.241755	NaN	16.388659
-24.519113	23.730390	NaN	23.074548	-48.249504	NaN	-47.593661
-1.584568	24.501196	NaN	26.053454	-26.085764	NaN	-27.638021
45.962987	28.972794	NaN	37.576681	16.990193	NaN	8.386306
33.575239	18.536186	NaN	12.595895	15.039053	NaN	20.979344
-26.182939	-20.093485	NaN	-16.480994	-6.089454	NaN	-9.701945
22.470452	-15.090035	NaN	-6.961571	37.560487	NaN	29.432023
-57.594749	9.910748	NaN	27.119217	-67.505496	NaN	-84.713965
-37.882001	3.028849	NaN	8.004480	-40.910850	NaN	-45.886481
69.829938	-30.783028	NaN	-17.228451	100.612966	NaN	87.058389
29.710744	20.508004	NaN	28.600656	9.202740	NaN	1.110088
18.628997	8.174405	NaN	12.433852	10.454592	NaN	6.195146
-227.364917	-5.640920	NaN	0.205604	-221.723997	NaN	-227.570521
17.445361	36.448552	NaN	34.739164	-19.003192	NaN	-17.293803
50.025945	-11.146116	NaN	-0.558893	61.172061	NaN	50.584838
56.763429	36.824312	NaN	45.023878	19.939117	NaN	11.739551
-246.017345	23.047190	NaN	16.794953	-269.064535	NaN	-262.812298
46.022895	5.689569	NaN	17.123592	40.333326	NaN	28.899302
-192.985688	31.987708	NaN	34.437895	-224.973396	NaN	-227.423583
-9.694106	-7.207507	NaN	12.699273	-2.486599	NaN	-22.393379
9.556466	46.561211	NaN	53.880021	-37.004745	NaN	-44.323554
-57.296274	40.034758	NaN	38.895587	-97.331032	NaN	-96.191861
45.159879	37.497131	NaN	45.029503	7.662748	NaN	0.130375
-65.910581	-91.601494	NaN	-90.062376	25.690913	NaN	24.151794
65.643104	9.798120	NaN	14.970241	55.844984	NaN	50.672863
-2.129835	13.765155	NaN	15.903469	-15.894990	NaN	-18.033304
-58.466668	-9.053265	NaN	13.438061	-49.413403	NaN	-71.904728
64.135049	41.443591	NaN	51.826200	22.691458	NaN	12.308849
25.413374	0.421083	NaN	7.273355	24.992291	NaN	18.140019
-159.566036	4.135396	NaN	-5.647101	-163.701432	NaN	-153.918935
3.409654	-0.752054	NaN	5.729827	4.161708	NaN	-2.320173
38.994165	-17.090101	NaN	1.692591	56.084266	NaN	37.301574
79.777636	40.985799	NaN	45.995080	38.791837	NaN	33.782556
52.547740	-29.992799	NaN	-13.032718	82.540539	NaN	65.580458
26.444615	-43.205818	NaN	-32.776997	69.650434	NaN	59.221612
51.889907	39.676743	NaN	43.778539	12.213164	NaN	8.111368
3.735320	53.195110	NaN	50.554245	-49.459789	NaN	-46.818925
-102.338707	37.567676	NaN	38.597146	-139.906383	NaN	-140.935853
44.881380	-11.798271	NaN	-9.877399	56.679651	NaN	54.758778
39.446047	35.764022	NaN	37.017910	3.682024	NaN	2.428136
44.240068	7.886390	NaN	26.905322	36.353678	NaN	17.334746
18.795253	1.527581	NaN	14.873490	17.267672	NaN	3.921763
31.483433	17.879894	NaN	10.799110	13.603539	NaN	20.684323
41.076764	18.818699	NaN	24.278602	22.258065	NaN	16.798162
-76.317435	7.545694	NaN	25.637258	-83.863129	NaN	-101.954694
28.191001	-107.536985	NaN	-115.316412	135.727986	NaN	143.507413
40.782009	35.692115	NaN	49.179872	5.089895	NaN	-8.397863
-155.023149	15.034194	NaN	20.983784	-170.057343	NaN	-176.006933
-64.087791	16.336235	NaN	16.403292	-80.424026	NaN	-80.491083
-11.468986	36.155111	NaN	37.420008	-47.624097	NaN	-48.888994
-31.967504	37.847923	NaN	36.613056	-69.815426	NaN	-68.580560
40.991586	23.429659	NaN	27.884901	17.561926	NaN	13.106685
-77.343163	45.654705	NaN	48.372472	-122.997867	NaN	-125.715634
44.893658	-6.197955	NaN	13.175740	51.091614	NaN	31.717919
19.856583	28.953762	NaN	41.999780	-9.097179	NaN	-22.143197
17.191525	49.818251	NaN	47.716282	-32.626726	NaN	-30.524757
42.815330	-24.801679	NaN	-30.770430	67.617009	NaN	73.585760
52.114732	49.012390	NaN	56.189701	3.102342	NaN	-4.074969
3.661896	36.202814	NaN	39.983210	-32.540918	NaN	-36.321314
47.240959	39.750180	NaN	50.578811	7.490779	NaN	-3.337852
-21.862791	37.210164	NaN	43.583263	-59.072955	NaN	-65.446054
28.610802	58.354529	NaN	66.702149	-29.743727	NaN	-38.091348
18.853020	17.924649	NaN	25.154040	0.928372	NaN	-6.301020
-20.679666	37.578469	NaN	42.776325	-58.258135	NaN	-63.455991
62.175578	14.620847	NaN	8.298552	47.554731	NaN	53.877026
20.254160	32.937470	NaN	32.969145	-12.683310	NaN	-12.714986
68.604271	19.501182	NaN	29.873401	49.103088	NaN	38.730870
64.589100	9.681069	NaN	27.426759	54.908030	NaN	37.162340
-48.634293	27.858796	NaN	17.539678	-76.493089	NaN	-66.173971
52.987790	-45.595168	NaN	-15.325028	98.582958	NaN	68.312818
-43.839640	38.240880	NaN	48.258177	-82.080519	NaN	-92.097816
34.155338	29.959743	NaN	31.854070	4.195595	NaN	2.301268
-14.949598	58.444291	NaN	59.702470	-73.393889	NaN	-74.652068
-12.991110	29.869522	NaN	45.842818	-42.860632	NaN	-58.833927
23.708055	23.191428	NaN	25.118995	0.516627	NaN	-1.410940
59.160179	32.677836	NaN	31.876253	26.482343	NaN	27.283927
55.142143	18.324816	NaN	25.490603	36.817327	NaN	29.651540
48.769715	-16.338746	NaN	2.013870	65.108461	NaN	46.755846
-21.779564	-50.146171	NaN	-20.095372	28.366607	NaN	-1.684191
8.567028	33.244649	NaN	39.769738	-24.677621	NaN	-31.202710
35.952035	-40.251289	NaN	-35.986954	76.203324	NaN	71.938989
78.826590	14.877577	NaN	19.456430	63.949013	NaN	59.370160
52.958065	29.516941	NaN	26.417019	23.441125	NaN	26.541046
-92.350792	14.187480	NaN	23.740541	-106.538272	NaN	-116.091333
6.034554	-27.778896	NaN	-3.314559	33.813450	NaN	9.349113
32.339858	27.608591	NaN	39.300962	4.731267	NaN	-6.961104
17.177929	30.996999	NaN	15.613828	-13.819070	NaN	1.564101
-229.129732	22.014316	NaN	36.156304	-251.144048	NaN	-265.286037
38.176845	27.129208	NaN	22.020232	11.047637	NaN	16.156613
-18.400734	14.599271	NaN	20.854504	-33.000004	NaN	-39.255237
59.960316	-4.142321	NaN	14.476649	64.102636	NaN	45.483667
-212.912758	-29.340800	NaN	-25.485102	-183.571958	NaN	-187.427656
-36.767101	-76.315364	NaN	-53.187295	39.548263	NaN	16.420194
48.210834	40.954693	NaN	50.060423	7.256141	NaN	-1.849590
-152.491127	9.638028	NaN	22.526679	-162.129155	NaN	-175.017807
13.706160	29.380036	NaN	44.963678	-15.673876	NaN	-31.257519
52.129750	-16.187399	NaN	-7.239455	68.317149	NaN	59.369205
20.113625	14.531510	NaN	18.915048	5.582115	NaN	1.198577
56.536221	37.789002	NaN	42.142817	18.747219	NaN	14.393404
33.022002	15.118540	NaN	32.382787	17.903463	NaN	0.639215
67.105969	-55.769153	NaN	-60.934745	122.875122	NaN	128.040714
38.013109	28.065425	NaN	26.926926	9.947684	NaN	11.086183
-13.406582	1.645375	NaN	-4.449335	-15.051957	NaN	-8.957247
20.232914	-30.786379	NaN	-29.365880	51.019293	NaN	49.598794
84.332803	-36.139305	NaN	-21.894191	120.472108	NaN	106.226994
58.788518	41.533286	NaN	45.929911	17.255232	NaN	12.858607
-33.327714	30.938597	NaN	37.032930	-64.266311	NaN	-70.360644
94.188735	66.672800	NaN	71.997522	27.515935	NaN	22.191213
52.633200	-4.111988	NaN	-0.719767	56.745187	NaN	53.352966
13.786847	-6.474086	NaN	-19.972765	20.260933	NaN	33.759612
29.268102	15.706597	NaN	20.884794	13.561505	NaN	8.383308
-38.606712	-3.767569	NaN	-6.771174	-34.839143	NaN	-31.835538
26.424368	26.207239	NaN	34.603472	0.217129	NaN	-8.179104
-340.574418	-65.524963	NaN	-54.360672	-275.049454	NaN	-286.213746
-22.854669	37.110589	NaN	49.666257	-59.965258	NaN	-72.520925
-129.662993	-35.869921	NaN	-27.682214	-93.793071	NaN	-101.980779
-91.879130	-11.831532	NaN	-1.439356	-80.047598	NaN	-90.439773
-8.809554	43.947028	NaN	50.760744	-52.756581	NaN	-59.570297
82.674241	49.297572	NaN	57.085735	33.376669	NaN	25.588506
39.890723	-0.978383	NaN	-2.325476	40.869107	NaN	42.216199
71.735572	-16.695866	NaN	-16.906357	88.431438	NaN	88.641929
-62.460138	-4.168550	NaN	-13.276348	-58.291588	NaN	-49.183790
17.898021	24.263537	NaN	26.799304	-6.365517	NaN	-8.901283
58.457333	-18.804249	NaN	2.920371	77.261581	NaN	55.536962
45.374238	1.200438	NaN	14.023566	44.173800	NaN	31.350672
40.109623	35.765289	NaN	38.925008	4.344334	NaN	1.184615
62.547945	38.809573	NaN	35.287900	23.738372	NaN	27.260044
54.456814	52.647482	NaN	57.894646	1.809331	NaN	-3.437832
32.701162	26.844391	NaN	24.062476	5.856772	NaN	8.638686
47.720555	24.835372	NaN	28.520129	22.885183	NaN	19.200426
-32.208322	-50.324841	NaN	-71.915843	18.116519	NaN	39.707521
34.109767	9.268517	NaN	17.466451	24.841251	NaN	16.643317
72.112297	6.780139	NaN	5.451281	65.332157	NaN	66.661016
39.596281	27.815349	NaN	23.405928	11.780932	NaN	16.190353
82.864574	45.339187	NaN	47.183893	37.525387	NaN	35.680680
-130.443730	41.111930	NaN	44.660561	-171.555660	NaN	-175.104291
30.460421	29.367483	NaN	31.512818	1.092938	NaN	-1.052397
27.611346	2.158718	NaN	6.488996	25.452628	NaN	21.122350
-2.508721	14.149928	NaN	20.311881	-16.658649	NaN	-22.820602
57.072080	37.824973	NaN	44.132880	19.247107	NaN	12.939200
25.400808	14.846394	NaN	17.175929	10.554414	NaN	8.224880
-21.167101	4.520245	NaN	22.044753	-25.687346	NaN	-43.211854
33.482550	-66.949663	NaN	-53.867309	100.432212	NaN	87.349859
-61.399442	23.980210	NaN	40.324840	-85.379651	NaN	-101.724281
-61.119982	31.305227	NaN	42.692746	-92.425209	NaN	-103.812728
27.770752	50.901336	NaN	49.355588	-23.130584	NaN	-21.584836
-97.098280	-2.247685	NaN	5.516046	-94.850595	NaN	-102.614327
-68.597725	-18.446347	NaN	-18.880545	-50.151378	NaN	-49.717180
-23.054905	-27.066354	NaN	-17.915244	4.011449	NaN	-5.139660
67.903237	27.768254	NaN	31.891950	40.134983	NaN	36.011287
48.468698	-21.833178	NaN	-17.578032	70.301876	NaN	66.046730
58.807321	6.006130	NaN	13.958627	52.801191	NaN	44.848694
-189.392674	-7.298015	NaN	0.531999	-182.094659	NaN	-189.924673
49.718707	45.934163	NaN	48.411791	3.784544	NaN	1.306916
-136.681747	-7.382025	NaN	-26.343728	-129.299722	NaN	-110.338019
49.881249	-18.388048	NaN	-6.674956	68.269296	NaN	56.556205
68.269087	22.430907	NaN	39.265545	45.838179	NaN	29.003541
71.259594	37.031831	NaN	39.576755	34.227763	NaN	31.682839
-194.534536	-29.937197	NaN	-21.469889	-164.597339	NaN	-173.064647
80.562898	-54.029732	NaN	-46.771887	134.592630	NaN	127.334784
-54.994614	-49.360464	NaN	-46.268972	-5.634150	NaN	-8.725643
46.628934	2.679562	NaN	20.505996	43.949372	NaN	26.122938
36.567288	35.301862	NaN	35.319689	1.265426	NaN	1.247600
20.953273	11.107098	NaN	30.024441	9.846175	NaN	-9.071169
41.792677	-11.181463	NaN	-16.746200	52.974140	NaN	58.538877
-92.857152	3.935090	NaN	-3.167802	-96.792241	NaN	-89.689350
45.113820	-18.428235	NaN	8.288893	63.542055	NaN	36.824927
31.532069	7.023862	NaN	27.749667	24.508207	NaN	3.782402
49.216872	-20.887091	NaN	-9.547106	70.103963	NaN	58.763978
-57.376763	31.440837	NaN	33.841947	-88.817600	NaN	-91.218710
44.807973	44.405028	NaN	45.746498	0.402945	NaN	-0.938525
54.796397	48.232159	NaN	52.337033	6.564237	NaN	2.459364
64.696201	38.523527	NaN	39.913734	26.172675	NaN	24.782467
-14.174061	31.272360	NaN	28.807079	-45.446421	NaN	-42.981140
69.984998	14.796386	NaN	18.036556	55.188613	NaN	51.948442
-0.282057	35.290921	NaN	32.722727	-35.572978	NaN	-33.004785
76.548812	41.575369	NaN	44.136120	34.973443	NaN	32.412692
-49.169352	12.897629	NaN	32.143588	-62.066981	NaN	-81.312941
16.135422	38.469577	NaN	39.095504	-22.334155	NaN	-22.960082
40.261114	46.906719	NaN	53.980453	-6.645605	NaN	-13.719339
-152.516449	6.548306	NaN	1.071479	-159.064755	NaN	-153.587929
12.472439	0.400740	NaN	5.554983	12.071699	NaN	6.917456
54.259166	-50.233033	NaN	-54.857867	104.492199	NaN	109.117033
21.631769	23.191766	NaN	19.632129	-1.559998	NaN	1.999639
53.364680	35.365835	NaN	29.545343	17.998845	NaN	23.819337
-21.495086	34.142242	NaN	45.058840	-55.637329	NaN	-66.553927
-487.797622	22.263035	NaN	21.727078	-510.060657	NaN	-509.524700
73.147925	30.473173	NaN	29.861139	42.674753	NaN	43.286787
37.658456	13.056673	NaN	21.726995	24.601784	NaN	15.931461
68.706063	22.984286	NaN	32.184777	45.721777	NaN	36.521286
63.930401	26.550696	NaN	27.429921	37.379705	NaN	36.500480
34.167886	45.934648	NaN	42.602927	-11.766762	NaN	-8.435040
54.264821	-43.872237	NaN	-48.276026	98.137057	NaN	102.540846
-2.344582	9.335777	NaN	5.455449	-11.680359	NaN	-7.800032
1.775531	18.603134	NaN	27.708550	-16.827603	NaN	-25.933019
53.374740	25.462820	NaN	39.461985	27.911920	NaN	13.912755
46.293065	15.860263	NaN	14.480130	30.432802	NaN	31.812936
70.330417	30.013938	NaN	29.747342	40.316478	NaN	40.583074
21.175923	-19.833221	NaN	5.686331	41.009144	NaN	15.489592
54.298434	5.226444	NaN	2.182039	49.071989	NaN	52.116395
-3.290572	3.304083	NaN	7.253581	-6.594655	NaN	-10.544154
1.338999	-20.933274	NaN	-17.714292	22.272273	NaN	19.053290
36.372230	33.546199	NaN	45.682120	2.826032	NaN	-9.309889
18.694851	22.736622	NaN	31.908073	-4.041771	NaN	-13.213222
53.101312	-15.977234	NaN	-21.515643	69.078546	NaN	74.616955
7.888996	20.119556	NaN	33.894012	-12.230560	NaN	-26.005017
72.853165	24.225085	NaN	21.937051	48.628081	NaN	50.916115
40.703792	1.887011	NaN	6.864193	38.816781	NaN	33.839599
82.596869	30.207721	NaN	40.767945	52.389148	NaN	41.828924
7.273572	-47.274375	NaN	-44.375172	54.547947	NaN	51.648744
52.885444	-14.616145	NaN	-23.414258	67.501589	NaN	76.299702
52.275293	-16.422600	NaN	-8.696458	68.697893	NaN	60.971751
50.711352	9.127787	NaN	20.879902	41.583565	NaN	29.831449
-15.233312	18.341153	NaN	30.024585	-33.574465	NaN	-45.257897
8.220433	16.534616	NaN	35.058845	-8.314183	NaN	-26.838412
28.870458	9.582519	NaN	8.203292	19.287939	NaN	20.667166
-80.530963	-13.305003	NaN	-15.906529	-67.225960	NaN	-64.624434
-89.485937	19.820806	NaN	24.444995	-109.306743	NaN	-113.930933
55.146208	9.382918	NaN	13.292071	45.763290	NaN	41.854137
38.545697	-12.039867	NaN	-10.867144	50.585564	NaN	49.412841
-61.603907	14.783891	NaN	18.704294	-76.387798	NaN	-80.308202
34.472129	35.996447	NaN	40.881512	-1.524318	NaN	-6.409382
-215.067935	31.687490	NaN	36.781560	-246.755424	NaN	-251.849495
22.390812	16.581779	NaN	31.223169	5.809033	NaN	-8.832356
-33.694982	4.729389	NaN	8.380782	-38.424372	NaN	-42.075765
21.731718	13.567124	NaN	26.743052	8.164595	NaN	-5.011334
-354.740944	-2.564334	NaN	13.904142	-352.176610	NaN	-368.645087
84.420049	-24.729778	NaN	-27.781381	109.149827	NaN	112.201430
-80.701628	12.417276	NaN	34.450219	-93.118904	NaN	-115.151847
17.250677	21.027491	NaN	32.641229	-3.776814	NaN	-15.390552
46.044773	-24.555181	NaN	-12.090145	70.599954	NaN	58.134917
-77.833355	2.698397	NaN	1.195417	-80.531752	NaN	-79.028772
16.557847	45.713326	NaN	41.262511	-29.155479	NaN	-24.704665
89.328599	25.135160	NaN	28.208831	64.193439	NaN	61.119768
21.189249	15.285059	NaN	17.971492	5.904190	NaN	3.217757
-14.635966	40.203289	NaN	49.469923	-54.839255	NaN	-64.105889
51.432601	11.423213	NaN	25.413202	40.009388	NaN	26.019400
-23.079848	-42.269022	NaN	-26.018111	19.189174	NaN	2.938263
58.626697	-0.956275	NaN	3.401198	59.582972	NaN	55.225499
51.646149	37.567066	NaN	32.904256	14.079082	NaN	18.741893
75.720320	2.422178	NaN	-9.557192	73.298142	NaN	85.277512
48.778042	44.279680	NaN	40.444982	4.498362	NaN	8.333060
41.046495	-11.484685	NaN	4.469882	52.531180	NaN	36.576613
40.958363	16.615394	NaN	30.582215	24.342969	NaN	10.376148
4.484804	-82.806168	NaN	-78.508960	87.290972	NaN	82.993764
-6.167160	19.713127	NaN	36.096684	-25.880287	NaN	-42.263844
73.122793	-48.888581	NaN	-35.662622	122.011374	NaN	108.785415
20.905022	23.522429	NaN	34.888443	-2.617407	NaN	-13.983421
80.272861	28.197026	NaN	32.851733	52.075835	NaN	47.421128
22.719077	6.554939	NaN	21.642186	16.164138	NaN	1.076891
-57.040201	26.794161	NaN	32.026234	-83.834362	NaN	-89.066435
14.516391	17.835903	NaN	26.242443	-3.319511	NaN	-11.726051
64.316776	12.413728	NaN	8.166185	51.903048	NaN	56.150591
-14.604634	59.808097	NaN	51.348917	-74.412731	NaN	-65.953551
23.160871	-1.487913	NaN	10.281824	24.648784	NaN	12.879048
10.354282	1.751750	NaN	18.487002	8.602533	NaN	-8.132719
-0.267154	0.179131	NaN	6.111029	-0.446284	NaN	-6.378183
52.119536	27.471744	NaN	38.576665	24.647792	NaN	13.542871
-110.698087	-13.855081	NaN	-20.572629	-96.843007	NaN	-90.125458
-14.722863	1.843311	NaN	26.841786	-16.566174	NaN	-41.564649
69.696330	23.973565	NaN	39.466190	45.722765	NaN	30.230140
3.358908	-10.441221	NaN	-5.922500	13.800129	NaN	9.281408
55.622823	-8.867017	NaN	7.123300	64.489840	NaN	48.499523
70.001304	16.128554	NaN	21.066775	53.872749	NaN	48.934529
32.309598	-2.670950	NaN	6.408722	34.980547	NaN	25.900876
-18.779415	18.462066	NaN	19.411601	-37.241480	NaN	-38.191016
-30.354350	7.534806	NaN	11.355198	-37.889156	NaN	-41.709548
-142.409498	35.939723	NaN	36.743960	-178.349221	NaN	-179.153458
-84.401008	24.294104	NaN	43.715417	-108.695112	NaN	-128.116425
50.123322	29.195893	NaN	32.949949	20.927429	NaN	17.173373
-16.730101	19.730105	NaN	30.718394	-36.460206	NaN	-47.448495
38.997826	-23.360265	NaN	-55.839646	62.358091	NaN	94.837471
-44.252961	-19.436991	NaN	-13.801220	-24.815971	NaN	-30.451742
46.025869	21.552715	NaN	28.186068	24.473154	NaN	17.839800
72.320576	13.002643	NaN	27.921448	59.317933	NaN	44.399128
41.462914	28.321019	NaN	33.275848	13.141895	NaN	8.187066
-17.174268	-26.926930	NaN	-23.291571	9.752662	NaN	6.117303
31.127867	17.768092	NaN	23.361114	13.359774	NaN	7.766753
-98.043617	-59.053856	NaN	-29.428070	-38.989761	NaN	-68.615547
14.418847	26.138952	NaN	36.738706	-11.720104	NaN	-22.319859
74.339427	21.937193	NaN	32.288908	52.402234	NaN	42.050519
43.296139	3.161140	NaN	14.679043	40.135000	NaN	28.617096
27.938324	22.695590	NaN	27.559262	5.242734	NaN	0.379062
-62.371740	-42.059987	NaN	-34.400688	-20.311753	NaN	-27.971052
-107.705572	41.964133	NaN	44.187452	-149.669705	NaN	-151.893024
5.549413	-0.067459	NaN	10.047267	5.616872	NaN	-4.497854
-130.584599	-17.471968	NaN	9.732898	-113.112630	NaN	-140.317497
80.410610	-48.983241	NaN	-30.481721	129.393852	NaN	110.892331
-5.909377	28.867281	NaN	36.604141	-34.776658	NaN	-42.513518
51.178190	52.185315	NaN	37.211571	-1.007125	NaN	13.966619
52.204208	3.604659	NaN	10.206333	48.599550	NaN	41.997875
32.357749	33.362670	NaN	26.760291	-1.004921	NaN	5.597458
16.272928	21.124695	NaN	32.983383	-4.851768	NaN	-16.710456
14.825651	-31.257112	NaN	-6.383688	46.082763	NaN	21.209339
-4.967797	11.099446	NaN	11.279125	-16.067243	NaN	-16.246922
-12.114282	-7.949600	NaN	5.275724	-4.164682	NaN	-17.390006
14.553030	-13.426415	NaN	11.332179	27.979445	NaN	3.220851
29.099039	-33.484374	NaN	-22.489124	62.583414	NaN	51.588163
-97.454519	-15.177507	NaN	-8.501168	-82.277012	NaN	-88.953351
-49.547087	-5.538761	NaN	-4.171780	-44.008326	NaN	-45.375307
20.948448	66.109619	NaN	69.410146	-45.161171	NaN	-48.461697
40.427673	23.116854	NaN	19.653389	17.310820	NaN	20.774284
41.140163	2.639970	NaN	7.776844	38.500193	NaN	33.363320
65.483226	34.386747	NaN	37.048857	31.096479	NaN	28.434369
66.557448	45.208720	NaN	51.034540	21.348728	NaN	15.522907
20.273292	-63.906344	NaN	-46.957391	84.179636	NaN	67.230683
14.086245	-32.429884	NaN	-21.106696	46.516129	NaN	35.192941
56.726181	-32.322899	NaN	-36.382050	89.049080	NaN	93.108230
-110.881828	47.996682	NaN	57.657996	-158.878509	NaN	-168.539824
50.779999	-1.296136	NaN	3.282511	52.076135	NaN	47.497488
-136.726494	34.506349	NaN	32.358775	-171.232843	NaN	-169.085269
-48.041782	21.969605	NaN	22.903245	-70.011387	NaN	-70.945027
27.251027	43.452828	NaN	47.947286	-16.201801	NaN	-20.696258
9.363612	22.014493	NaN	25.486623	-12.650881	NaN	-16.123011
37.752835	-12.266699	NaN	-0.227615	50.019534	NaN	37.980450
94.979646	-1.845693	NaN	2.443286	96.825339	NaN	92.536360
49.410697	27.935145	NaN	37.333717	21.475552	NaN	12.076980
-18.912893	25.484091	NaN	21.690992	-44.396984	NaN	-40.603885
-14.915177	44.718102	NaN	39.142440	-59.633280	NaN	-54.057617
-79.683704	14.634080	NaN	29.305623	-94.317784	NaN	-108.989327
68.236209	41.734020	NaN	52.314007	26.502189	NaN	15.922202
63.811597	3.111015	NaN	21.319126	60.700582	NaN	42.492471
39.921458	-10.796570	NaN	6.517850	50.718028	NaN	33.403608
-34.729363	32.891941	NaN	38.569520	-67.621305	NaN	-73.298883
-21.389255	-1.600005	NaN	3.271661	-19.789249	NaN	-24.660916
-6.432133	5.900158	NaN	10.479165	-12.332290	NaN	-16.911298
30.642901	-8.400398	NaN	3.611595	39.043299	NaN	27.031306
42.690094	33.421475	NaN	41.242548	9.268619	NaN	1.447546
-38.669401	56.195589	NaN	61.490294	-94.864991	NaN	-100.159695
10.073671	-33.287687	NaN	-17.692065	43.361358	NaN	27.765736
-1.720181	9.910712	NaN	7.547120	-11.630893	NaN	-9.267300
81.006928	27.088037	NaN	29.949795	53.918891	NaN	51.057132
-47.130340	28.899694	NaN	29.842457	-76.030034	NaN	-76.972797
-160.584766	28.785533	NaN	24.414020	-189.370299	NaN	-184.998786
-108.765735	21.513485	NaN	28.188877	-130.279219	NaN	-136.954612
64.982118	-19.063502	NaN	-17.931210	84.045619	NaN	82.913328
61.144997	52.235357	NaN	46.201258	8.909640	NaN	14.943740
72.262112	19.145519	NaN	23.235936	53.116594	NaN	49.026176
-156.897248	-6.142620	NaN	-6.468433	-150.754628	NaN	-150.428816
78.940705	5.608751	NaN	23.499345	73.331955	NaN	55.441360
-41.347929	15.695638	NaN	33.321636	-57.043567	NaN	-74.669565
42.677733	-4.176444	NaN	11.648169	46.854177	NaN	31.029564
36.922168	27.714665	NaN	45.535308	9.207503	NaN	-8.613140
-227.870553	32.096921	NaN	45.164300	-259.967474	NaN	-273.034853
20.796199	-4.606380	NaN	-2.913171	25.402578	NaN	23.709370
-53.937654	-24.220188	NaN	-13.650715	-29.717466	NaN	-40.286939
5.238760	21.059298	NaN	27.384612	-15.820538	NaN	-22.145852
52.912947	44.619097	NaN	41.190522	8.293850	NaN	11.722425
66.506011	23.961477	NaN	19.425370	42.544534	NaN	47.080641
37.276419	13.074431	NaN	11.928403	24.201989	NaN	25.348017
32.569627	36.047503	NaN	30.357251	-3.477876	NaN	2.212376
50.937704	23.649836	NaN	25.443093	27.287867	NaN	25.494611
86.359225	31.695908	NaN	45.742252	54.663317	NaN	40.616973
-47.511216	45.302822	NaN	49.238473	-92.814037	NaN	-96.749689
-201.415992	-25.858463	NaN	-12.257142	-175.557529	NaN	-189.158850
-17.164535	-10.499076	NaN	-15.295686	-6.665459	NaN	-1.868849
46.956502	1.685301	NaN	-3.691464	45.271201	NaN	50.647966
-48.584748	17.594634	NaN	26.661987	-66.179381	NaN	-75.246735
-9.382840	3.598944	NaN	17.641578	-12.981784	NaN	-27.024418
50.472323	2.520734	NaN	-3.666179	47.951589	NaN	54.138501
-52.481186	-35.096511	NaN	-37.344978	-17.384674	NaN	-15.136208
-73.529306	-43.794173	NaN	-33.098422	-29.735132	NaN	-40.430884
13.076683	38.311120	NaN	48.747041	-25.234437	NaN	-35.670358
-116.048712	41.664908	NaN	43.676446	-157.713620	NaN	-159.725158
22.331679	24.220685	NaN	33.991253	-1.889005	NaN	-11.659574
13.187064	28.124339	NaN	28.046712	-14.937275	NaN	-14.859647
45.163821	-70.614132	NaN	-75.020945	115.777953	NaN	120.184766
-167.823220	-33.671808	NaN	-12.786515	-134.151412	NaN	-155.036705
-208.137044	31.710775	NaN	35.794187	-239.847818	NaN	-243.931231
34.937901	-44.782074	NaN	-53.799090	79.719975	NaN	88.736991
63.450654	22.577653	NaN	25.379048	40.873001	NaN	38.071606
-241.283820	-39.984846	NaN	-16.050478	-201.298974	NaN	-225.233342
34.257102	4.133158	NaN	12.854752	30.123944	NaN	21.402350
47.978476	19.401373	NaN	15.172645	28.577103	NaN	32.805831
58.992311	48.826010	NaN	60.001644	10.166301	NaN	-1.009333
17.067541	47.400321	NaN	56.618058	-30.332780	NaN	-39.550517
-37.683679	36.620783	NaN	39.503985	-74.304462	NaN	-77.187664
-33.306244	47.566275	NaN	48.127039	-80.872519	NaN	-81.433284
17.629522	26.881066	NaN	22.639248	-9.251544	NaN	-5.009726
15.392898	-37.313069	NaN	-16.456999	52.705967	NaN	31.849897
-35.828929	29.241098	NaN	39.985735	-65.070026	NaN	-75.814664
44.577573	-33.176060	NaN	-51.010822	77.753634	NaN	95.588395
48.523252	20.693394	NaN	26.464758	27.829859	NaN	22.058494
-111.785357	15.101826	NaN	19.992428	-126.887183	NaN	-131.777785
43.564496	-0.845756	NaN	8.178208	44.410252	NaN	35.386288
56.401194	31.209157	NaN	31.717467	25.192037	NaN	24.683727
28.936811	54.270299	NaN	57.555550	-25.333488	NaN	-28.618739
69.877125	46.772915	NaN	44.248022	23.104211	NaN	25.629103
49.790816	13.198319	NaN	11.922481	36.592497	NaN	37.868335
-23.403233	24.459016	NaN	32.765759	-47.862248	NaN	-56.168992
83.151348	6.688655	NaN	28.027223	76.462693	NaN	55.124125
62.420759	-7.147477	NaN	2.631248	69.568236	NaN	59.789511
-78.581177	47.456256	NaN	53.027757	-126.037433	NaN	-131.608934
73.125460	16.623372	NaN	9.708935	56.502089	NaN	63.416525
-82.002942	21.899758	NaN	29.689152	-103.902699	NaN	-111.692094
74.549448	-0.556184	NaN	23.757592	75.105633	NaN	50.791856
40.224246	2.880276	NaN	14.145179	37.343970	NaN	26.079068
31.326614	-11.272763	NaN	4.568615	42.599377	NaN	26.757998
60.692502	-8.987339	NaN	-14.611296	69.679841	NaN	75.303798
-51.965274	15.385113	NaN	-3.830100	-67.350387	NaN	-48.135174
74.151590	34.600967	NaN	25.567731	39.550624	NaN	48.583859
75.920188	2.370740	NaN	2.611474	73.549448	NaN	73.308714
-56.907130	-45.587747	NaN	-47.005374	-11.319382	NaN	-9.901756
33.350772	61.648620	NaN	59.761084	-28.297847	NaN	-26.410312
6.761717	-50.016302	NaN	-43.051872	56.778019	NaN	49.813589
-140.932005	43.063281	NaN	42.370824	-183.995286	NaN	-183.302829
8.193981	6.574623	NaN	12.559600	1.619357	NaN	-4.365619
14.306937	-4.280887	NaN	-5.365492	18.587824	NaN	19.672429
33.208394	-48.740280	NaN	-63.341294	81.948674	NaN	96.549688
40.318772	20.852752	NaN	37.840467	19.466019	NaN	2.478304
85.226857	11.476857	NaN	27.748961	73.750000	NaN	57.477896
7.446754	35.910627	NaN	40.353939	-28.463874	NaN	-32.907186
28.591591	-13.474273	NaN	-2.780182	42.065864	NaN	31.371773
-13.939447	10.872393	NaN	4.646270	-24.811840	NaN	-18.585717
-120.731810	15.122441	NaN	23.842642	-135.854251	NaN	-144.574452
59.889664	-57.359783	NaN	-23.292405	117.249447	NaN	83.182069
53.454173	13.134809	NaN	23.988355	40.319364	NaN	29.465819
-55.376948	-3.206193	NaN	4.726175	-52.170755	NaN	-60.103123
57.929529	32.592355	NaN	35.042171	25.337175	NaN	22.887359
-31.110420	34.332567	NaN	39.146596	-65.442987	NaN	-70.257016
18.103597	6.497731	NaN	14.505019	11.605867	NaN	3.598579
11.397172	46.871982	NaN	51.355687	-35.474810	NaN	-39.958515
-3.655076	18.385200	NaN	22.930473	-22.040276	NaN	-26.585550
44.535161	30.473224	NaN	27.990853	14.061937	NaN	16.544307
71.204791	31.105623	NaN	40.172087	40.099168	NaN	31.032704
4.093110	19.971924	NaN	22.816581	-15.878814	NaN	-18.723471
69.077014	41.314740	NaN	37.036948	27.762274	NaN	32.040067
17.414713	14.111794	NaN	18.213792	3.302919	NaN	-0.799078
-64.894259	26.806835	NaN	43.038289	-91.701095	NaN	-107.932548
-25.846329	7.207226	NaN	8.979173	-33.053555	NaN	-34.825502
2.300473	27.993078	NaN	31.815977	-25.692605	NaN	-29.515503
4.352082	-10.228221	NaN	4.784582	14.580303	NaN	-0.432500
16.116937	-10.380664	NaN	7.199899	26.497602	NaN	8.917039
17.450366	50.639570	NaN	52.583677	-33.189204	NaN	-35.133311
58.812342	-10.465863	NaN	-18.736678	69.278204	NaN	77.549020
49.416243	5.599474	NaN	18.768439	43.816768	NaN	30.647803
-71.720403	33.027648	NaN	29.298500	-104.748050	NaN	-101.018902
-103.358909	13.485951	NaN	27.257773	-116.844860	NaN	-130.616681
46.933807	-32.207834	NaN	-11.600565	79.141641	NaN	58.534372
71.481736	1.615408	NaN	14.897113	69.866328	NaN	56.584623
69.141807	-13.286592	NaN	9.773627	82.428398	NaN	59.368180
76.916173	48.382336	NaN	48.794204	28.533837	NaN	28.121969
-52.125630	8.259797	NaN	21.826763	-60.385427	NaN	-73.952394
-48.997676	21.535356	NaN	24.799272	-70.533032	NaN	-73.796948
81.923714	-31.492132	NaN	-26.535230	113.415845	NaN	108.458944
56.186060	10.046877	NaN	28.171824	46.139183	NaN	28.014236
73.598598	-5.607956	NaN	-3.791333	79.206554	NaN	77.389931
-4.930394	35.726408	NaN	42.307503	-40.656802	NaN	-47.237897
64.931166	-44.354242	NaN	-33.424495	109.285408	NaN	98.355661
-115.347098	-11.288143	NaN	-10.949138	-104.058955	NaN	-104.397960
-9.607816	-28.294091	NaN	-19.334903	18.686275	NaN	9.727087
20.062043	-65.666631	NaN	-35.893750	85.728675	NaN	55.955793
78.429323	23.350501	NaN	29.856082	55.078822	NaN	48.573241
-282.343062	-5.036837	NaN	0.343908	-277.306225	NaN	-282.686970
63.465824	29.380812	NaN	35.793258	34.085013	NaN	27.672566
-144.232721	10.475976	NaN	13.881777	-154.708697	NaN	-158.114498
-62.691801	30.160887	NaN	28.502553	-92.852688	NaN	-91.194354
63.456414	-59.080543	NaN	-78.952224	122.536957	NaN	142.408639
35.486594	-56.999567	NaN	-51.532417	92.486162	NaN	87.019011
-25.672319	-86.212191	NaN	-48.355105	60.539872	NaN	22.682786
15.614947	-18.765279	NaN	3.890021	34.380226	NaN	11.724926
45.371155	31.045486	NaN	35.177973	14.325669	NaN	10.193182
-15.777350	32.870776	NaN	41.539277	-48.648125	NaN	-57.316627
13.186247	-3.429494	NaN	-6.352663	16.615741	NaN	19.538910
76.429206	18.680292	NaN	13.424812	57.748914	NaN	63.004394
14.923311	-5.853493	NaN	1.075516	20.776804	NaN	13.847796
-31.473779	9.393112	NaN	19.083608	-40.866890	NaN	-50.557386
-14.961312	8.657687	NaN	16.920846	-23.618999	NaN	-31.882159
14.140980	9.132410	NaN	11.361427	5.008570	NaN	2.779553
-15.461833	6.267744	NaN	15.875058	-21.729578	NaN	-31.336891
45.693930	20.214045	NaN	36.949536	25.479885	NaN	8.744394
45.711755	42.960193	NaN	47.149867	2.751562	NaN	-1.438111
49.284482	-23.184743	NaN	-21.883851	72.469225	NaN	71.168332
47.812714	-10.306903	NaN	-1.558166	58.119617	NaN	49.370880
57.766482	46.373253	NaN	47.119542	11.393229	NaN	10.646941
47.257313	-44.820067	NaN	-43.306444	92.077380	NaN	90.563757
-54.277450	-8.406718	NaN	2.915631	-45.870731	NaN	-57.193081
69.345006	29.199432	NaN	41.928069	40.145574	NaN	27.416937
-5.018807	-14.146332	NaN	-1.284061	9.127525	NaN	-3.734746
47.548584	39.978043	NaN	44.193080	7.570541	NaN	3.355504
-3.553474	3.164399	NaN	7.456264	-6.717873	NaN	-11.009738
28.429755	0.811178	NaN	-0.750870	27.618576	NaN	29.180624
61.132456	21.076958	NaN	34.812975	40.055497	NaN	26.319481
29.870379	-23.669488	NaN	-8.220161	53.539867	NaN	38.090540
-147.055838	31.539728	NaN	26.117029	-178.595567	NaN	-173.172868
81.483948	-25.016207	NaN	-18.452839	106.500155	NaN	99.936786
10.178796	45.423747	NaN	42.138572	-35.244951	NaN	-31.959775
25.311269	-55.276122	NaN	-40.013653	80.587391	NaN	65.324921
-1.782973	15.649784	NaN	28.942477	-17.432757	NaN	-30.725450
52.135271	2.771593	NaN	7.982709	49.363678	NaN	44.152562
-39.334252	42.880234	NaN	37.205808	-82.214486	NaN	-76.540060
54.060463	44.951370	NaN	51.142205	9.109093	NaN	2.918257
23.186621	9.879008	NaN	13.089614	13.307613	NaN	10.097007
-35.878845	8.396607	NaN	27.363491	-44.275452	NaN	-63.242336
51.347410	8.200528	NaN	16.056785	43.146883	NaN	35.290626
-57.622431	28.957492	NaN	38.265173	-86.579923	NaN	-95.887604
-18.533322	11.213585	NaN	20.597309	-29.746906	NaN	-39.130630
37.463310	20.014239	NaN	27.555417	17.449070	NaN	9.907893
4.867414	36.517750	NaN	39.458162	-31.650335	NaN	-34.590748
0.389155	1.187585	NaN	3.854240	-0.798430	NaN	-3.465086
51.326696	10.851035	NaN	20.204143	40.475661	NaN	31.122553
69.006360	19.411185	NaN	13.361903	49.595175	NaN	55.644456
52.297592	44.333783	NaN	50.774955	7.963810	NaN	1.522638
10.298039	-20.488772	NaN	-22.659353	30.786811	NaN	32.957392
-168.933623	44.629332	NaN	53.354038	-213.562955	NaN	-222.287661
-37.858115	18.797589	NaN	38.418069	-56.655704	NaN	-76.276184
38.368365	10.905690	NaN	17.153300	27.462675	NaN	21.215065
-28.747160	-7.904939	NaN	-6.552169	-20.842220	NaN	-22.194990
21.471162	16.722580	NaN	28.386314	4.748582	NaN	-6.915152
-30.471850	-9.851366	NaN	4.173117	-20.620484	NaN	-34.644968
48.486484	18.721688	NaN	15.784730	29.764796	NaN	32.701753
-63.258162	24.084550	NaN	23.003995	-87.342712	NaN	-86.262157
43.926881	21.289773	NaN	22.307794	22.637108	NaN	21.619087
-15.663327	-1.539554	NaN	3.025572	-14.123773	NaN	-18.688899
28.366407	63.233853	NaN	69.076628	-34.867446	NaN	-40.710220
83.619105	-16.411529	NaN	-0.322630	100.030634	NaN	83.941735
46.532723	-4.212357	NaN	3.342285	50.745080	NaN	43.190438
1.959147	17.801081	NaN	19.680122	-15.841934	NaN	-17.720976
33.393121	38.685364	NaN	38.382589	-5.292243	NaN	-4.989468
66.898791	-18.949692	NaN	4.259550	85.848483	NaN	62.639241
23.893514	17.882092	NaN	13.348655	6.011422	NaN	10.544859
38.209216	-70.320650	NaN	-34.332834	108.529866	NaN	72.542050
-56.746410	27.020535	NaN	29.267673	-83.766945	NaN	-86.014083
-206.388076	4.977046	NaN	23.524614	-211.365122	NaN	-229.912690
34.496944	-5.733444	NaN	5.547695	40.230388	NaN	28.949250
51.375804	38.948100	NaN	46.588197	12.427703	NaN	4.787606
-126.088702	18.123794	NaN	31.108385	-144.212497	NaN	-157.197087
-76.416268	16.060103	NaN	18.451194	-92.476371	NaN	-94.867462
21.296170	-44.950328	NaN	-28.115824	66.246498	NaN	49.411994
54.337965	-31.358186	NaN	-17.068539	85.696150	NaN	71.406504
-74.878543	32.791326	NaN	35.384048	-107.669869	NaN	-110.262592
-45.031592	33.315161	NaN	46.788594	-78.346752	NaN	-91.820186
39.698399	-8.733329	NaN	4.419502	48.431728	NaN	35.278897
-82.426549	17.668196	NaN	20.349040	-100.094745	NaN	-102.775589
23.250846	42.754302	NaN	40.822406	-19.503456	NaN	-17.571560
17.730697	45.135012	NaN	49.619372	-27.404316	NaN	-31.888675
-10.364990	22.051530	NaN	28.184861	-32.416520	NaN	-38.549850
57.022581	-9.092067	NaN	-10.183873	66.114648	NaN	67.206454
-131.586451	-11.792943	NaN	-14.291638	-119.793508	NaN	-117.294813
70.625935	47.203427	NaN	49.272503	23.422508	NaN	21.353433
-257.047291	8.820576	NaN	13.328036	-265.867866	NaN	-270.375327
-30.158369	17.228666	NaN	26.376383	-47.387034	NaN	-56.534752
28.049064	-29.010535	NaN	-18.784947	57.059599	NaN	46.834011
-110.540930	26.487479	NaN	32.476671	-137.028409	NaN	-143.017601
20.454557	16.345973	NaN	14.103240	4.108585	NaN	6.351317
-30.469722	24.531719	NaN	27.223213	-55.001441	NaN	-57.692935
-3.971098	8.891801	NaN	20.353913	-12.862899	NaN	-24.325011
6.025461	-0.335404	NaN	-8.942505	6.360865	NaN	14.967966
22.839260	19.339924	NaN	21.778111	3.499336	NaN	1.061149
-36.703530	48.535215	NaN	48.525037	-85.238745	NaN	-85.228567
44.632407	36.109751	NaN	47.319598	8.522657	NaN	-2.687191
-13.352640	-13.018910	NaN	-1.211639	-0.333730	NaN	-12.141001
22.434063	-10.501704	NaN	4.222082	32.935768	NaN	18.211981
4.398705	42.572742	NaN	49.671619	-38.174037	NaN	-45.272914
47.349934	2.674865	NaN	5.374134	44.675069	NaN	41.975800
6.170123	13.147793	NaN	35.085152	-6.977670	NaN	-28.915029
31.316185	29.969217	NaN	25.095202	1.346968	NaN	6.220984
-49.768928	21.994266	NaN	18.940164	-71.763194	NaN	-68.709092
17.617249	32.642732	NaN	31.494645	-15.025482	NaN	-13.877395
10.946780	-1.031677	NaN	13.659569	11.978456	NaN	-2.712790
-132.912691	40.220533	NaN	49.252502	-173.133224	NaN	-182.165193
8.015674	39.403531	NaN	39.237336	-31.387857	NaN	-31.221662
43.849883	33.142586	NaN	48.428644	10.707297	NaN	-4.578761
48.466685	-29.835673	NaN	-26.424721	78.302358	NaN	74.891406
48.354017	33.459325	NaN	38.874260	14.894692	NaN	9.479757
12.225055	-62.581301	NaN	-60.055211	74.806356	NaN	72.280266
14.453347	23.596358	NaN	23.894390	-9.143012	NaN	-9.441044
-125.686106	4.492961	NaN	8.730251	-130.179067	NaN	-134.416358
41.089585	34.203988	NaN	40.911868	6.885598	NaN	0.177718
23.684364	44.038973	NaN	55.377065	-20.354609	NaN	-31.692701
-58.901323	54.261930	NaN	56.363863	-113.163252	NaN	-115.265186
27.856610	-38.980267	NaN	-8.562462	66.836876	NaN	36.419072
-25.998557	-41.026545	NaN	-28.830257	15.027988	NaN	2.831700
-24.196956	-31.389527	NaN	-31.363736	7.192572	NaN	7.166780
20.247219	-23.626925	NaN	-21.830025	43.874144	NaN	42.077243
-72.237000	19.463611	NaN	41.774015	-91.700611	NaN	-114.011015
35.348037	27.685821	NaN	48.627222	7.662216	NaN	-13.279185
69.697903	-69.494033	NaN	-50.732768	139.191936	NaN	120.430672
-44.278825	-7.416250	NaN	-13.095549	-36.862575	NaN	-31.183276
58.357546	40.682220	NaN	51.027357	17.675326	NaN	7.330189
-135.898152	-30.952104	NaN	-24.328608	-104.946048	NaN	-111.569544
59.493702	-27.792109	NaN	-12.543007	87.285811	NaN	72.036709
46.895071	-8.416664	NaN	-14.269311	55.311735	NaN	61.164382
18.489747	4.470479	NaN	19.519870	14.019268	NaN	-1.030123
59.429520	24.720311	NaN	37.290088	34.709209	NaN	22.139433
49.909873	41.177158	NaN	45.632714	8.732715	NaN	4.277159
-59.489670	31.408536	NaN	44.829186	-90.898205	NaN	-104.318855
-24.838793	6.721635	NaN	19.906896	-31.560428	NaN	-44.745689
-9.932068	-30.463521	NaN	-14.871153	20.531454	NaN	4.939085
71.093345	15.201493	NaN	24.285042	55.891852	NaN	46.808303
-4.720107	46.883024	NaN	46.855652	-51.603132	NaN	-51.575759
36.016091	16.783550	NaN	27.946050	19.232541	NaN	8.070041
-67.963815	46.095045	NaN	55.427371	-114.058860	NaN	-123.391186
30.130345	0.997639	NaN	9.897206	29.132706	NaN	20.233139
57.369542	32.299969	NaN	41.535203	25.069573	NaN	15.834339
-80.637658	30.398964	NaN	29.291780	-111.036622	NaN	-109.929438
47.730974	-77.541121	NaN	-30.280739	125.272095	NaN	78.011714
67.159518	27.377809	NaN	36.446724	39.781709	NaN	30.712794
-12.637572	19.044933	NaN	32.181275	-31.682505	NaN	-44.818846
-42.069259	30.444641	NaN	38.844653	-72.513900	NaN	-80.913913
-73.040402	-41.415811	NaN	-19.321857	-31.624590	NaN	-53.718545
72.245090	17.470062	NaN	23.290351	54.775028	NaN	48.954739
78.731954	46.083630	NaN	50.964713	32.648324	NaN	27.767241
17.510554	32.166227	NaN	28.774721	-14.655673	NaN	-11.264167
-0.217708	-7.797632	NaN	14.353040	7.579924	NaN	-14.570748
32.728711	34.385627	NaN	32.812383	-1.656916	NaN	-0.083672
-131.065258	37.013686	NaN	38.889180	-168.078944	NaN	-169.954438
-70.648855	36.052876	NaN	44.405658	-106.701731	NaN	-115.054513
-110.499811	49.528865	NaN	59.740331	-160.028675	NaN	-170.240142
-19.593820	2.718603	NaN	14.786059	-22.312423	NaN	-34.379878
10.676968	25.213926	NaN	16.003683	-14.536958	NaN	-5.326715
49.894351	43.993648	NaN	45.457184	5.900702	NaN	4.437167
39.104870	-40.905739	NaN	-31.988307	80.010608	NaN	71.093177
-71.067368	30.501268	NaN	46.161722	-101.568636	NaN	-117.229090
16.987506	28.893278	NaN	19.264181	-11.905772	NaN	-2.276675
-74.034076	7.974339	NaN	19.223477	-82.008415	NaN	-93.257553
29.447707	4.899557	NaN	8.909464	24.548150	NaN	20.538243
20.864638	45.717903	NaN	50.659042	-24.853265	NaN	-29.794404
64.939654	-5.607824	NaN	1.556863	70.547479	NaN	63.382792
-102.430023	-11.569208	NaN	2.193225	-90.860815	NaN	-104.623248
19.091804	36.510674	NaN	35.746078	-17.418870	NaN	-16.654274
34.889383	25.758588	NaN	25.402875	9.130795	NaN	9.486508
43.191227	21.658091	NaN	23.031764	21.533136	NaN	20.159464
0.487135	0.163890	NaN	18.840285	0.323246	NaN	-18.353150
-24.631597	19.674289	NaN	31.616698	-44.305886	NaN	-56.248295
-75.598281	7.578609	NaN	6.523888	-83.176890	NaN	-82.122169
40.875789	22.959309	NaN	34.043984	17.916480	NaN	6.831805
36.232291	23.258309	NaN	31.270033	12.973982	NaN	4.962258
56.267748	41.298876	NaN	37.838470	14.968873	NaN	18.429278
66.919695	-36.996711	NaN	-15.018283	103.916405	NaN	81.937977
82.807165	27.814395	NaN	36.644777	54.992770	NaN	46.162388
67.193645	-16.734273	NaN	9.065645	83.927918	NaN	58.128000
73.993145	27.822550	NaN	30.390563	46.170595	NaN	43.602582
2.131085	32.212743	NaN	31.235881	-30.081658	NaN	-29.104796
-171.636048	10.588092	NaN	7.498239	-182.224140	NaN	-179.134288
67.754665	30.608648	NaN	35.748799	37.146016	NaN	32.005866
12.389142	23.006268	NaN	12.798880	-10.617126	NaN	-0.409738
-11.743109	52.783704	NaN	54.099463	-64.526813	NaN	-65.842572
38.418904	-12.234049	NaN	2.112309	50.652953	NaN	36.306595
9.850185	0.740452	NaN	3.661038	9.109733	NaN	6.189147
60.270395	52.975513	NaN	53.389285	7.294883	NaN	6.881110
-58.338810	24.431040	NaN	31.011878	-82.769850	NaN	-89.350688
-122.634782	16.182537	NaN	30.914651	-138.817319	NaN	-153.549433
-8.920202	9.868890	NaN	11.639172	-18.789092	NaN	-20.559374
56.153011	25.742089	NaN	37.595051	30.410922	NaN	18.557960
47.499167	27.606654	NaN	36.352910	19.892513	NaN	11.146257
15.343385	39.522181	NaN	47.505416	-24.178796	NaN	-32.162031
23.664189	58.600617	NaN	57.331967	-34.936427	NaN	-33.667778
78.674928	3.747831	NaN	10.564752	74.927097	NaN	68.110176
-85.653372	-31.380226	NaN	-39.196952	-54.273145	NaN	-46.456420
47.221958	23.443285	NaN	26.029640	23.778673	NaN	21.192318
90.539832	16.666590	NaN	17.958054	73.873242	NaN	72.581778
-144.403440	3.367890	NaN	12.474045	-147.771330	NaN	-156.877485
47.662738	10.147661	NaN	24.717317	37.515077	NaN	22.945421
33.920888	40.097614	NaN	44.910131	-6.176725	NaN	-10.989243
45.090620	19.848654	NaN	14.214639	25.241965	NaN	30.875981
54.261309	38.302334	NaN	44.355562	15.958975	NaN	9.905747
-50.540896	-3.973880	NaN	3.009868	-46.567016	NaN	-53.550764
-3.975043	23.014583	NaN	36.389146	-26.989627	NaN	-40.364190
45.159314	12.603575	NaN	17.474973	32.555739	NaN	27.684341
68.012986	32.116145	NaN	51.602024	35.896841	NaN	16.410962
-86.779017	40.086094	NaN	42.260263	-126.865111	NaN	-129.039281
27.260753	23.906735	NaN	32.352210	3.354018	NaN	-5.091457
-25.857423	17.247003	NaN	19.239526	-43.104426	NaN	-45.096949
-9.617897	-40.888676	NaN	-35.977746	31.270779	NaN	26.359850
84.420386	35.500890	NaN	45.403922	48.919497	NaN	39.016464
76.907431	30.655649	NaN	33.176257	46.251783	NaN	43.731174
-72.137765	46.994058	NaN	50.493016	-119.131822	NaN	-122.630780
5.219097	52.890393	NaN	60.286820	-47.671296	NaN	-55.067723
-56.419016	-19.871907	NaN	-17.964481	-36.547109	NaN	-38.454535
11.350893	26.495362	NaN	33.024679	-15.144469	NaN	-21.673786
5.506166	18.830534	NaN	13.643357	-13.324369	NaN	-8.137191
77.613152	50.565890	NaN	48.569383	27.047262	NaN	29.043769
-85.687975	-33.497314	NaN	-6.794442	-52.190661	NaN	-78.893532
65.542509	-2.504650	NaN	10.501808	68.047159	NaN	55.040702
7.194727	-64.626359	NaN	-30.263883	71.821086	NaN	37.458610
57.071303	23.969457	NaN	33.219350	33.101846	NaN	23.851952
31.649656	12.492888	NaN	11.319046	19.156768	NaN	20.330610
-14.278127	7.095977	NaN	17.820628	-21.374104	NaN	-32.098755
28.746204	-13.530768	NaN	-27.435786	42.276971	NaN	56.181990
13.082286	-5.364711	NaN	-8.678951	18.446997	NaN	21.761237
46.290218	14.889394	NaN	16.373567	31.400824	NaN	29.916652
30.975180	41.049943	NaN	40.167212	-10.074763	NaN	-9.192032
-133.076442	47.650718	NaN	50.644990	-180.727160	NaN	-183.721432
-17.584872	2.227901	NaN	15.427113	-19.812774	NaN	-33.011985
-26.562073	30.068552	NaN	26.355052	-56.630625	NaN	-52.917125
20.342525	28.246758	NaN	42.343142	-7.904233	NaN	-22.000616
38.121670	42.820289	NaN	40.730312	-4.698618	NaN	-2.608642
70.851749	16.616454	NaN	38.078862	54.235295	NaN	32.772888
9.787211	-11.483372	NaN	-7.154518	21.270583	NaN	16.941729
72.441107	-8.078671	NaN	-15.437648	80.519778	NaN	87.878756
14.611087	0.332517	NaN	-8.895261	14.278570	NaN	23.506348
7.147909	30.597321	NaN	42.450742	-23.449413	NaN	-35.302833
56.076654	11.094061	NaN	12.945740	44.982593	NaN	43.130913
-107.355057	-25.335694	NaN	-9.267249	-82.019363	NaN	-98.087808
-44.132766	8.596831	NaN	15.701335	-52.729597	NaN	-59.834100
56.895468	43.478810	NaN	41.853369	13.416658	NaN	15.042099
-36.257668	21.321620	NaN	12.441479	-57.579288	NaN	-48.699147
-37.475557	45.606736	NaN	47.466670	-83.082293	NaN	-84.942227
-22.434168	26.835351	NaN	31.513364	-49.269519	NaN	-53.947532
61.470448	45.624308	NaN	43.811959	15.846141	NaN	17.658490
58.650923	24.096294	NaN	37.293655	34.554629	NaN	21.357268
-473.084232	33.598768	NaN	28.039858	-506.683000	NaN	-501.124090
50.048198	-12.134541	NaN	5.663905	62.182738	NaN	44.384292
51.810023	-68.788637	NaN	-67.994727	120.598660	NaN	119.804750
-89.619568	24.094039	NaN	18.797512	-113.713607	NaN	-108.417080
25.782187	40.338401	NaN	48.506061	-14.556215	NaN	-22.723874
23.655537	-7.986622	NaN	-9.036751	31.642159	NaN	32.692288
-30.428164	30.339754	NaN	19.191002	-60.767917	NaN	-49.619165
-28.557465	-7.733471	NaN	-16.532762	-20.823993	NaN	-12.024703
-23.846640	19.313998	NaN	23.821908	-43.160639	NaN	-47.668549
8.925761	21.242078	NaN	32.057610	-12.316317	NaN	-23.131850
56.613016	33.195470	NaN	44.878778	23.417546	NaN	11.734238
-39.135545	53.818737	NaN	52.136923	-92.954282	NaN	-91.272468
29.616001	-33.316576	NaN	-7.959903	62.932577	NaN	37.575904
-36.551000	20.279938	NaN	23.965750	-56.830939	NaN	-60.516750
-137.659180	-26.677071	NaN	-6.465315	-110.982108	NaN	-131.193865
56.575640	-3.359292	NaN	16.413719	59.934932	NaN	40.161922
-44.441745	16.636601	NaN	33.700463	-61.078346	NaN	-78.142208
-13.413775	4.042801	NaN	-4.934863	-17.456576	NaN	-8.478912
-121.261718	-7.965925	NaN	-9.398615	-113.295792	NaN	-111.863102
42.279001	8.413500	NaN	15.475220	33.865501	NaN	26.803781
17.220581	49.889202	NaN	53.541371	-32.668621	NaN	-36.320790
56.906333	14.654872	NaN	28.716827	42.251462	NaN	28.189506
71.896212	21.181591	NaN	31.016776	50.714621	NaN	40.879436
35.516850	18.849168	NaN	19.346216	16.667682	NaN	16.170634
74.068308	10.329565	NaN	16.112839	63.738743	NaN	57.955469
27.322545	25.324330	NaN	39.906092	1.998215	NaN	-12.583547
-34.740935	35.442371	NaN	40.021733	-70.183306	NaN	-74.762667
-195.819700	-15.313055	NaN	-3.009677	-180.506645	NaN	-192.810023
-422.019851	-79.233793	NaN	-62.478069	-342.786058	NaN	-359.541781
33.263419	49.676345	NaN	58.716645	-16.412925	NaN	-25.453226
63.626637	19.685548	NaN	22.206334	43.941090	NaN	41.420304
50.677093	49.943105	NaN	54.504110	0.733988	NaN	-3.827016
12.348276	22.562083	NaN	31.692084	-10.213807	NaN	-19.343808
8.696122	51.749367	NaN	59.405933	-43.053245	NaN	-50.709812
46.568192	-21.525318	NaN	-2.769949	68.093510	NaN	49.338141
72.554801	10.417725	NaN	7.590277	62.137076	NaN	64.964523
56.099981	20.618049	NaN	37.043006	35.481932	NaN	19.056975
47.745763	2.530634	NaN	17.882116	45.215129	NaN	29.863647
91.915596	-4.478886	NaN	7.860828	96.394481	NaN	84.054767
26.045758	37.278218	NaN	37.446959	-11.232460	NaN	-11.401201
66.005846	10.894173	NaN	5.633708	55.111673	NaN	60.372138
-60.029069	29.502575	NaN	28.956917	-89.531644	NaN	-88.985986
26.995827	8.226698	NaN	15.616149	18.769129	NaN	11.379679
-47.698270	44.055430	NaN	44.778781	-91.753699	NaN	-92.477050
-25.530657	19.038652	NaN	20.627411	-44.569309	NaN	-46.158068
-57.069567	33.922490	NaN	33.392550	-90.992057	NaN	-90.462117
13.025805	-11.707160	NaN	-4.183793	24.732966	NaN	17.209599
-28.365217	46.144459	NaN	53.685804	-74.509675	NaN	-82.051020
-25.362805	7.702864	NaN	11.370179	-33.065669	NaN	-36.732984
21.692461	-99.676651	NaN	-123.601963	121.369112	NaN	145.294424
-119.073496	41.603760	NaN	46.014860	-160.677255	NaN	-165.088355
86.186052	21.996450	NaN	19.080900	64.189602	NaN	67.105152
68.944675	-3.133839	NaN	8.984436	72.078514	NaN	59.960239
11.802390	15.956783	NaN	31.498664	-4.154393	NaN	-19.696273
42.358431	16.556691	NaN	22.822464	25.801740	NaN	19.535967
32.711995	-3.034491	NaN	8.005526	35.746486	NaN	24.706468
-35.723052	-20.232760	NaN	0.231167	-15.490292	NaN	-35.954220
41.291924	-33.087576	NaN	-31.129338	74.379500	NaN	72.421263
42.473306	-70.181834	NaN	-36.753827	112.655139	NaN	79.227132
54.146159	-30.945274	NaN	-12.642905	85.091433	NaN	66.789064
-162.509097	-3.490093	NaN	8.694028	-159.019004	NaN	-171.203125
71.545669	14.492805	NaN	17.967152	57.052864	NaN	53.578517
63.739857	-17.351834	NaN	-15.595349	81.091691	NaN	79.335206
-23.972105	10.221211	NaN	8.476336	-34.193316	NaN	-32.448441
-163.281271	30.121163	NaN	30.898180	-193.402434	NaN	-194.179451
17.057135	8.107353	NaN	-1.665726	8.949782	NaN	18.722861
14.922180	12.811104	NaN	23.942095	2.111077	NaN	-9.019914
39.741272	-18.575171	NaN	-7.683318	58.316443	NaN	47.424590
-80.731068	40.559113	NaN	41.004132	-121.290181	NaN	-121.735200
0.282143	5.985501	NaN	8.940867	-5.703358	NaN	-8.658725
-12.804461	-33.086695	NaN	-49.412791	20.282234	NaN	36.608330
69.333851	13.600643	NaN	5.411013	55.733208	NaN	63.922838
45.682210	-29.208931	NaN	-7.384769	74.891141	NaN	53.066979
72.423308	-16.053575	NaN	-6.608387	88.476883	NaN	79.031695
-24.039656	13.467659	NaN	17.778181	-37.507315	NaN	-41.817837
39.355453	16.733560	NaN	24.796217	22.621893	NaN	14.559236
46.109652	39.700398	NaN	40.052221	6.409254	NaN	6.057431
65.103984	-38.820422	NaN	-40.953712	103.924406	NaN	106.057696
-48.713970	56.685833	NaN	59.816114	-105.399804	NaN	-108.530084
2.855706	-9.738185	NaN	3.893670	12.593891	NaN	-1.037964
36.093280	-27.125263	NaN	-31.530076	63.218543	NaN	67.623356
26.349235	4.744429	NaN	-3.196978	21.604806	NaN	29.546213
25.607820	-51.256921	NaN	-41.804765	76.864741	NaN	67.412585
72.733815	51.832342	NaN	64.648889	20.901473	NaN	8.084926
77.223202	-1.252483	NaN	21.374868	78.475684	NaN	55.848334
-64.805445	-8.843155	NaN	-5.280644	-55.962290	NaN	-59.524801
13.974747	20.020108	NaN	33.396228	-6.045361	NaN	-19.421482
49.116526	-29.840514	NaN	-0.187703	78.957040	NaN	49.304229
73.342455	-1.415937	NaN	8.816045	74.758393	NaN	64.526411
-935.526234	-11.211363	NaN	-8.466997	-924.314870	NaN	-927.059237
-50.314541	-5.216209	NaN	2.543673	-45.098332	NaN	-52.858213
28.300144	37.868320	NaN	50.013169	-9.568176	NaN	-21.713024
-97.074299	26.031761	NaN	33.694200	-123.106060	NaN	-130.768499
23.935027	-7.757593	NaN	-6.794767	31.692620	NaN	30.729794
2.964524	23.360570	NaN	32.623340	-20.396046	NaN	-29.658816
48.479573	-7.200066	NaN	8.684237	55.679638	NaN	39.795336
-76.033197	30.442816	NaN	42.789988	-106.476013	NaN	-118.823186
71.900175	22.629401	NaN	26.674195	49.270774	NaN	45.225979
49.312767	15.191955	NaN	21.044793	34.120812	NaN	28.267974
19.066573	-52.026907	NaN	-45.412677	71.093480	NaN	64.479250
52.145137	29.091305	NaN	39.234327	23.053833	NaN	12.910811
-70.355033	18.090171	NaN	33.827968	-88.445203	NaN	-104.183000
59.607696	18.875437	NaN	31.319918	40.732259	NaN	28.287778
38.414933	38.338218	NaN	42.417246	0.076716	NaN	-4.002313
37.308393	25.913459	NaN	47.995315	11.394934	NaN	-10.686922
78.315550	53.197155	NaN	58.247860	25.118395	NaN	20.067689
48.658807	12.859329	NaN	19.345212	35.799478	NaN	29.313595
-16.369266	-31.342727	NaN	-20.736960	14.973461	NaN	4.367694
11.733809	-99.584277	NaN	-66.220174	111.318086	NaN	77.953983
31.288444	45.011711	NaN	45.073562	-13.723267	NaN	-13.785118
