# Supplementary material for: Combined Influences of Model Choice, Data Quality, and Data Quantity When Estimating Population Trends
Source: PLoS One. 2015 Jul 15;10(7):e0132255. doi: 10.1371/journal.pone.0132255 (PMC4503393; doi:10.1371/journal.pone.0132255)
Supplement: S1 Dataset — Files are organized by model type and by the input lambda value. (ZIP) [file pone.0132255.s002.zip › Hypothetical LH/sims_lambda_1/simulationOutput_1_0_0_0.1_10.xls]

Percent_Decline_True	Median_Percent_Decline_Matrix	Median_Percent_Decline_Matrix_stable	Median_Percent_Decline_Scalar	Difference_True_Matrix	Difference_True_Matrix_Stable	Difference_True_Scalar
0.000000	-25.342745	NaN	-3.810031	25.342745	NaN	3.810031
0.000000	3.873762	NaN	-1.875570	-3.873762	NaN	1.875570
0.000000	11.868328	NaN	-1.586017	-11.868328	NaN	1.586017
0.000000	11.311915	NaN	9.575519	-11.311915	NaN	-9.575519
0.000000	-5.704330	NaN	13.788089	5.704330	NaN	-13.788089
0.000000	-20.072060	NaN	-16.755505	20.072060	NaN	16.755505
0.000000	-2.682092	NaN	-3.420340	2.682092	NaN	3.420340
0.000000	-18.228541	NaN	-4.793095	18.228541	NaN	4.793095
0.000000	-5.187276	NaN	5.692390	5.187276	NaN	-5.692390
0.000000	-1.299252	NaN	7.907487	1.299252	NaN	-7.907487
0.000000	-7.989073	NaN	1.930270	7.989073	NaN	-1.930270
0.000000	4.207225	NaN	11.654201	-4.207225	NaN	-11.654201
0.000000	14.188487	NaN	23.139197	-14.188487	NaN	-23.139197
0.000000	3.656097	NaN	-2.928548	-3.656097	NaN	2.928548
0.000000	3.292405	NaN	-4.143275	-3.292405	NaN	4.143275
0.000000	-2.369159	NaN	-9.925788	2.369159	NaN	9.925788
0.000000	3.244255	NaN	6.608421	-3.244255	NaN	-6.608421
0.000000	-14.287405	NaN	-3.780286	14.287405	NaN	3.780286
0.000000	-1.206674	NaN	-9.856886	1.206674	NaN	9.856886
0.000000	2.607990	NaN	-5.791739	-2.607990	NaN	5.791739
0.000000	-4.834069	NaN	-5.698265	4.834069	NaN	5.698265
0.000000	-9.686778	NaN	-1.703375	9.686778	NaN	1.703375
0.000000	9.373308	NaN	7.155401	-9.373308	NaN	-7.155401
0.000000	-4.676646	NaN	0.299944	4.676646	NaN	-0.299944
0.000000	-8.571841	NaN	5.464143	8.571841	NaN	-5.464143
0.000000	-28.733742	NaN	-19.340408	28.733742	NaN	19.340408
0.000000	-13.348851	NaN	-2.618518	13.348851	NaN	2.618518
0.000000	-5.565841	NaN	-9.497210	5.565841	NaN	9.497210
0.000000	-11.109148	NaN	-4.428616	11.109148	NaN	4.428616
0.000000	4.117312	NaN	8.813134	-4.117312	NaN	-8.813134
0.000000	6.007105	NaN	10.014288	-6.007105	NaN	-10.014288
0.000000	-1.212948	NaN	-2.225752	1.212948	NaN	2.225752
0.000000	-8.611567	NaN	7.658273	8.611567	NaN	-7.658273
0.000000	8.635874	NaN	14.006777	-8.635874	NaN	-14.006777
0.000000	-16.884673	NaN	-16.189231	16.884673	NaN	16.189231
0.000000	-2.493133	NaN	9.193559	2.493133	NaN	-9.193559
0.000000	3.968530	NaN	12.541543	-3.968530	NaN	-12.541543
0.000000	2.967478	NaN	6.051807	-2.967478	NaN	-6.051807
0.000000	7.700562	NaN	10.464738	-7.700562	NaN	-10.464738
0.000000	-14.033862	NaN	8.036007	14.033862	NaN	-8.036007
0.000000	-11.273559	NaN	-4.680651	11.273559	NaN	4.680651
0.000000	-12.634730	NaN	-3.813364	12.634730	NaN	3.813364
0.000000	-4.586645	NaN	-0.480591	4.586645	NaN	0.480591
0.000000	-11.533017	NaN	-10.664689	11.533017	NaN	10.664689
0.000000	-39.143075	NaN	-15.122460	39.143075	NaN	15.122460
0.000000	6.893523	NaN	10.072173	-6.893523	NaN	-10.072173
0.000000	-36.629143	NaN	-18.878082	36.629143	NaN	18.878082
0.000000	-18.650543	NaN	-9.177068	18.650543	NaN	9.177068
0.000000	2.004029	NaN	-2.404068	-2.004029	NaN	2.404068
0.000000	-28.073295	NaN	-11.257974	28.073295	NaN	11.257974
0.000000	-3.467860	NaN	-1.183897	3.467860	NaN	1.183897
0.000000	-4.230926	NaN	-2.029055	4.230926	NaN	2.029055
0.000000	0.180715	NaN	3.697712	-0.180715	NaN	-3.697712
0.000000	4.497519	NaN	-2.050541	-4.497519	NaN	2.050541
0.000000	0.505995	NaN	-1.636860	-0.505995	NaN	1.636860
0.000000	1.042822	NaN	-8.220185	-1.042822	NaN	8.220185
0.000000	-23.925535	NaN	-14.136280	23.925535	NaN	14.136280
0.000000	-17.740420	NaN	-3.446287	17.740420	NaN	3.446287
0.000000	-4.853812	NaN	4.287069	4.853812	NaN	-4.287069
0.000000	7.702322	NaN	11.130880	-7.702322	NaN	-11.130880
0.000000	-7.106482	NaN	-8.411729	7.106482	NaN	8.411729
0.000000	-2.224631	NaN	-1.068911	2.224631	NaN	1.068911
0.000000	-15.415950	NaN	2.904994	15.415950	NaN	-2.904994
0.000000	-29.103306	NaN	-16.065930	29.103306	NaN	16.065930
0.000000	-7.354063	NaN	2.679901	7.354063	NaN	-2.679901
0.000000	3.694439	NaN	-5.145502	-3.694439	NaN	5.145502
0.000000	-11.131485	NaN	-1.124012	11.131485	NaN	1.124012
0.000000	-9.781079	NaN	-0.000123	9.781079	NaN	0.000123
0.000000	-8.318450	NaN	-10.351374	8.318450	NaN	10.351374
0.000000	5.857564	NaN	7.264339	-5.857564	NaN	-7.264339
0.000000	-9.829641	NaN	-32.344203	9.829641	NaN	32.344203
0.000000	-5.422590	NaN	-3.356384	5.422590	NaN	3.356384
0.000000	-10.338291	NaN	-5.055865	10.338291	NaN	5.055865
0.000000	-20.197341	NaN	5.925934	20.197341	NaN	-5.925934
0.000000	0.863119	NaN	-5.265255	-0.863119	NaN	5.265255
0.000000	-0.287718	NaN	2.770565	0.287718	NaN	-2.770565
0.000000	-11.107455	NaN	-2.795050	11.107455	NaN	2.795050
0.000000	8.705237	NaN	8.084477	-8.705237	NaN	-8.084477
0.000000	10.349765	NaN	10.699723	-10.349765	NaN	-10.699723
0.000000	0.171646	NaN	-4.552764	-0.171646	NaN	4.552764
0.000000	-8.570003	NaN	-1.774440	8.570003	NaN	1.774440
0.000000	3.785244	NaN	-1.381994	-3.785244	NaN	1.381994
0.000000	-9.044416	NaN	-3.574904	9.044416	NaN	3.574904
0.000000	15.005911	NaN	-7.650781	-15.005911	NaN	7.650781
0.000000	3.099738	NaN	5.116812	-3.099738	NaN	-5.116812
0.000000	11.703658	NaN	7.884082	-11.703658	NaN	-7.884082
0.000000	-4.489832	NaN	-4.444799	4.489832	NaN	4.444799
0.000000	-10.133688	NaN	-13.729379	10.133688	NaN	13.729379
0.000000	8.752487	NaN	13.851429	-8.752487	NaN	-13.851429
0.000000	-7.530202	NaN	2.244158	7.530202	NaN	-2.244158
0.000000	4.093934	NaN	15.383202	-4.093934	NaN	-15.383202
0.000000	7.681130	NaN	20.096976	-7.681130	NaN	-20.096976
0.000000	1.281728	NaN	7.883069	-1.281728	NaN	-7.883069
0.000000	4.402666	NaN	4.956016	-4.402666	NaN	-4.956016
0.000000	-31.420917	NaN	-12.807020	31.420917	NaN	12.807020
0.000000	3.628619	NaN	2.888835	-3.628619	NaN	-2.888835
0.000000	0.137863	NaN	-3.863020	-0.137863	NaN	3.863020
0.000000	8.637399	NaN	11.354458	-8.637399	NaN	-11.354458
0.000000	-29.316460	NaN	-1.426821	29.316460	NaN	1.426821
0.000000	-21.222368	NaN	-3.415079	21.222368	NaN	3.415079
0.000000	5.004063	NaN	3.704430	-5.004063	NaN	-3.704430
0.000000	-17.494029	NaN	-2.196672	17.494029	NaN	2.196672
0.000000	-8.239814	NaN	-5.264123	8.239814	NaN	5.264123
0.000000	1.417812	NaN	-0.485418	-1.417812	NaN	0.485418
0.000000	6.757602	NaN	10.043706	-6.757602	NaN	-10.043706
0.000000	10.663209	NaN	4.950076	-10.663209	NaN	-4.950076
0.000000	5.078773	NaN	10.022909	-5.078773	NaN	-10.022909
0.000000	12.396212	NaN	9.176365	-12.396212	NaN	-9.176365
0.000000	2.284973	NaN	11.493773	-2.284973	NaN	-11.493773
0.000000	0.322705	NaN	-6.341297	-0.322705	NaN	6.341297
0.000000	-15.394136	NaN	9.298472	15.394136	NaN	-9.298472
0.000000	1.898389	NaN	6.521175	-1.898389	NaN	-6.521175
0.000000	4.515932	NaN	6.455428	-4.515932	NaN	-6.455428
0.000000	6.364181	NaN	16.975597	-6.364181	NaN	-16.975597
0.000000	-19.793440	NaN	-3.846692	19.793440	NaN	3.846692
0.000000	-5.758368	NaN	8.376519	5.758368	NaN	-8.376519
0.000000	1.650568	NaN	6.410487	-1.650568	NaN	-6.410487
0.000000	-6.512301	NaN	-4.460203	6.512301	NaN	4.460203
0.000000	8.997726	NaN	20.248769	-8.997726	NaN	-20.248769
0.000000	-1.949798	NaN	-2.050699	1.949798	NaN	2.050699
0.000000	4.346370	NaN	-0.119160	-4.346370	NaN	0.119160
0.000000	-0.642899	NaN	3.970538	0.642899	NaN	-3.970538
0.000000	11.233063	NaN	1.720260	-11.233063	NaN	-1.720260
0.000000	1.654515	NaN	13.041616	-1.654515	NaN	-13.041616
0.000000	-5.114645	NaN	-1.103305	5.114645	NaN	1.103305
0.000000	-11.121549	NaN	4.188238	11.121549	NaN	-4.188238
0.000000	-10.837799	NaN	8.322399	10.837799	NaN	-8.322399
0.000000	-27.518271	NaN	-14.895765	27.518271	NaN	14.895765
0.000000	-7.726992	NaN	-11.163668	7.726992	NaN	11.163668
0.000000	-9.853817	NaN	-14.575985	9.853817	NaN	14.575985
0.000000	-15.081670	NaN	-6.243401	15.081670	NaN	6.243401
0.000000	-4.210268	NaN	-3.772323	4.210268	NaN	3.772323
0.000000	7.232313	NaN	11.778087	-7.232313	NaN	-11.778087
0.000000	-3.476578	NaN	-2.597376	3.476578	NaN	2.597376
0.000000	-20.304103	NaN	-8.045928	20.304103	NaN	8.045928
0.000000	-8.121532	NaN	-2.256087	8.121532	NaN	2.256087
0.000000	-26.414536	NaN	-9.405209	26.414536	NaN	9.405209
0.000000	8.567696	NaN	3.252818	-8.567696	NaN	-3.252818
0.000000	9.072571	NaN	10.986659	-9.072571	NaN	-10.986659
0.000000	-11.008630	NaN	-3.480341	11.008630	NaN	3.480341
0.000000	9.548309	NaN	4.822926	-9.548309	NaN	-4.822926
0.000000	-6.189392	NaN	12.238899	6.189392	NaN	-12.238899
0.000000	-1.714275	NaN	4.702083	1.714275	NaN	-4.702083
0.000000	-7.681787	NaN	5.050262	7.681787	NaN	-5.050262
0.000000	-8.220905	NaN	-6.805080	8.220905	NaN	6.805080
0.000000	3.490387	NaN	6.053695	-3.490387	NaN	-6.053695
0.000000	-16.518048	NaN	-16.643934	16.518048	NaN	16.643934
0.000000	-5.556050	NaN	-4.225774	5.556050	NaN	4.225774
0.000000	-35.530024	NaN	-2.706414	35.530024	NaN	2.706414
0.000000	-9.495989	NaN	0.545615	9.495989	NaN	-0.545615
0.000000	6.061211	NaN	7.092164	-6.061211	NaN	-7.092164
0.000000	10.041387	NaN	0.408261	-10.041387	NaN	-0.408261
0.000000	-16.316959	NaN	4.678600	16.316959	NaN	-4.678600
0.000000	4.989673	NaN	8.044444	-4.989673	NaN	-8.044444
0.000000	6.707744	NaN	10.379508	-6.707744	NaN	-10.379508
0.000000	4.038460	NaN	-1.618651	-4.038460	NaN	1.618651
0.000000	-16.981431	NaN	-11.766245	16.981431	NaN	11.766245
0.000000	-2.906934	NaN	8.426640	2.906934	NaN	-8.426640
0.000000	-19.106613	NaN	-7.216422	19.106613	NaN	7.216422
0.000000	-18.807888	NaN	0.331206	18.807888	NaN	-0.331206
0.000000	7.049230	NaN	-2.529573	-7.049230	NaN	2.529573
0.000000	-3.701134	NaN	2.816127	3.701134	NaN	-2.816127
0.000000	-16.151173	NaN	-0.435300	16.151173	NaN	0.435300
0.000000	-2.788712	NaN	4.942711	2.788712	NaN	-4.942711
0.000000	-1.161399	NaN	8.369458	1.161399	NaN	-8.369458
0.000000	-23.240889	NaN	-12.489825	23.240889	NaN	12.489825
0.000000	-5.488846	NaN	-4.978872	5.488846	NaN	4.978872
0.000000	-10.800043	NaN	-2.130786	10.800043	NaN	2.130786
0.000000	-5.782499	NaN	1.632533	5.782499	NaN	-1.632533
0.000000	-19.908498	NaN	-20.113596	19.908498	NaN	20.113596
0.000000	8.864906	NaN	12.413326	-8.864906	NaN	-12.413326
0.000000	1.429590	NaN	3.766740	-1.429590	NaN	-3.766740
0.000000	-6.221400	NaN	-31.013781	6.221400	NaN	31.013781
0.000000	-24.806298	NaN	-7.465180	24.806298	NaN	7.465180
0.000000	-2.790358	NaN	-16.287989	2.790358	NaN	16.287989
0.000000	-16.996416	NaN	-26.275004	16.996416	NaN	26.275004
0.000000	-25.622820	NaN	-3.124364	25.622820	NaN	3.124364
0.000000	5.881031	NaN	3.728851	-5.881031	NaN	-3.728851
0.000000	-15.856851	NaN	-2.195378	15.856851	NaN	2.195378
0.000000	-8.591499	NaN	-10.674237	8.591499	NaN	10.674237
0.000000	-11.963807	NaN	3.542795	11.963807	NaN	-3.542795
0.000000	-12.401072	NaN	-15.394805	12.401072	NaN	15.394805
0.000000	-3.335153	NaN	-21.065282	3.335153	NaN	21.065282
0.000000	2.944271	NaN	3.730363	-2.944271	NaN	-3.730363
0.000000	-1.171791	NaN	-13.517303	1.171791	NaN	13.517303
0.000000	-10.811682	NaN	-6.738166	10.811682	NaN	6.738166
0.000000	-0.105950	NaN	-1.344318	0.105950	NaN	1.344318
0.000000	12.677595	NaN	4.726855	-12.677595	NaN	-4.726855
0.000000	-6.294664	NaN	12.681379	6.294664	NaN	-12.681379
0.000000	3.971559	NaN	-3.846884	-3.971559	NaN	3.846884
0.000000	10.527670	NaN	-4.074927	-10.527670	NaN	4.074927
0.000000	7.604063	NaN	5.122326	-7.604063	NaN	-5.122326
0.000000	-21.196987	NaN	-3.844855	21.196987	NaN	3.844855
0.000000	3.812237	NaN	8.707327	-3.812237	NaN	-8.707327
0.000000	-19.197914	NaN	2.276570	19.197914	NaN	-2.276570
0.000000	-13.452678	NaN	-2.737134	13.452678	NaN	2.737134
0.000000	11.274412	NaN	-6.336645	-11.274412	NaN	6.336645
0.000000	-10.019000	NaN	5.518977	10.019000	NaN	-5.518977
0.000000	0.673125	NaN	-14.433186	-0.673125	NaN	14.433186
0.000000	9.403230	NaN	-2.928463	-9.403230	NaN	2.928463
0.000000	-2.064059	NaN	1.158382	2.064059	NaN	-1.158382
0.000000	-3.695790	NaN	9.849156	3.695790	NaN	-9.849156
0.000000	-0.737975	NaN	7.810348	0.737975	NaN	-7.810348
0.000000	0.790565	NaN	14.991757	-0.790565	NaN	-14.991757
0.000000	-4.147278	NaN	3.678755	4.147278	NaN	-3.678755
0.000000	-2.172026	NaN	7.051733	2.172026	NaN	-7.051733
0.000000	-10.419581	NaN	4.269896	10.419581	NaN	-4.269896
0.000000	3.895623	NaN	10.290033	-3.895623	NaN	-10.290033
0.000000	-16.352183	NaN	-7.086549	16.352183	NaN	7.086549
0.000000	-5.537538	NaN	2.832230	5.537538	NaN	-2.832230
0.000000	-12.707268	NaN	0.025337	12.707268	NaN	-0.025337
0.000000	-10.875751	NaN	5.515119	10.875751	NaN	-5.515119
0.000000	-13.364072	NaN	-13.409690	13.364072	NaN	13.409690
0.000000	-10.467471	NaN	-2.071813	10.467471	NaN	2.071813
0.000000	-9.707994	NaN	-6.016413	9.707994	NaN	6.016413
0.000000	-0.226481	NaN	6.190352	0.226481	NaN	-6.190352
0.000000	4.135442	NaN	1.794206	-4.135442	NaN	-1.794206
0.000000	-19.352790	NaN	-5.438736	19.352790	NaN	5.438736
0.000000	6.876740	NaN	2.212333	-6.876740	NaN	-2.212333
0.000000	9.698736	NaN	10.579283	-9.698736	NaN	-10.579283
0.000000	-1.270640	NaN	12.673935	1.270640	NaN	-12.673935
0.000000	-1.665633	NaN	8.422065	1.665633	NaN	-8.422065
0.000000	-0.491518	NaN	-5.150723	0.491518	NaN	5.150723
0.000000	1.858651	NaN	4.016081	-1.858651	NaN	-4.016081
0.000000	1.527332	NaN	-2.168135	-1.527332	NaN	2.168135
0.000000	-9.124837	NaN	-5.421393	9.124837	NaN	5.421393
0.000000	-13.285659	NaN	-13.396719	13.285659	NaN	13.396719
0.000000	12.470172	NaN	3.338527	-12.470172	NaN	-3.338527
0.000000	-7.172104	NaN	-7.446732	7.172104	NaN	7.446732
0.000000	10.184406	NaN	2.598902	-10.184406	NaN	-2.598902
0.000000	-15.116525	NaN	4.812048	15.116525	NaN	-4.812048
0.000000	-1.040477	NaN	11.401102	1.040477	NaN	-11.401102
0.000000	-5.555725	NaN	0.779339	5.555725	NaN	-0.779339
0.000000	-14.765054	NaN	3.503326	14.765054	NaN	-3.503326
0.000000	-1.974643	NaN	4.276734	1.974643	NaN	-4.276734
0.000000	-6.422307	NaN	-13.232221	6.422307	NaN	13.232221
0.000000	-19.895930	NaN	-5.197326	19.895930	NaN	5.197326
0.000000	-3.223902	NaN	14.471698	3.223902	NaN	-14.471698
0.000000	3.927990	NaN	-7.987588	-3.927990	NaN	7.987588
0.000000	-8.131771	NaN	3.295676	8.131771	NaN	-3.295676
0.000000	-8.068623	NaN	-10.258670	8.068623	NaN	10.258670
0.000000	1.639433	NaN	-6.861868	-1.639433	NaN	6.861868
0.000000	0.446876	NaN	-10.479194	-0.446876	NaN	10.479194
0.000000	10.070590	NaN	3.349036	-10.070590	NaN	-3.349036
0.000000	-0.812961	NaN	2.141664	0.812961	NaN	-2.141664
0.000000	-1.993874	NaN	4.642499	1.993874	NaN	-4.642499
0.000000	5.416062	NaN	11.395956	-5.416062	NaN	-11.395956
0.000000	3.116123	NaN	8.449062	-3.116123	NaN	-8.449062
0.000000	-2.350997	NaN	-2.740853	2.350997	NaN	2.740853
0.000000	-13.722177	NaN	-9.077241	13.722177	NaN	9.077241
0.000000	6.401236	NaN	3.670963	-6.401236	NaN	-3.670963
0.000000	-13.555572	NaN	-12.766824	13.555572	NaN	12.766824
0.000000	-16.649676	NaN	-5.695412	16.649676	NaN	5.695412
0.000000	-25.082195	NaN	4.500408	25.082195	NaN	-4.500408
0.000000	-8.858994	NaN	-12.094242	8.858994	NaN	12.094242
0.000000	-3.822982	NaN	-15.314886	3.822982	NaN	15.314886
0.000000	6.467285	NaN	-8.034915	-6.467285	NaN	8.034915
0.000000	-17.025178	NaN	-28.270367	17.025178	NaN	28.270367
0.000000	-12.346722	NaN	-8.460664	12.346722	NaN	8.460664
0.000000	3.420894	NaN	-6.467160	-3.420894	NaN	6.467160
0.000000	13.505837	NaN	9.500025	-13.505837	NaN	-9.500025
0.000000	1.512023	NaN	1.118133	-1.512023	NaN	-1.118133
0.000000	-11.292115	NaN	2.352817	11.292115	NaN	-2.352817
0.000000	8.222106	NaN	3.688978	-8.222106	NaN	-3.688978
0.000000	10.487071	NaN	20.850730	-10.487071	NaN	-20.850730
0.000000	-5.479527	NaN	-14.321271	5.479527	NaN	14.321271
0.000000	-2.400104	NaN	8.558574	2.400104	NaN	-8.558574
0.000000	-4.215001	NaN	-4.076454	4.215001	NaN	4.076454
0.000000	-18.363994	NaN	-5.808393	18.363994	NaN	5.808393
0.000000	6.256597	NaN	7.056074	-6.256597	NaN	-7.056074
0.000000	7.218304	NaN	-4.172619	-7.218304	NaN	4.172619
0.000000	7.267935	NaN	9.209425	-7.267935	NaN	-9.209425
0.000000	12.437598	NaN	15.704480	-12.437598	NaN	-15.704480
0.000000	-11.830536	NaN	5.100213	11.830536	NaN	-5.100213
0.000000	-5.925590	NaN	2.788578	5.925590	NaN	-2.788578
0.000000	-13.297130	NaN	6.337055	13.297130	NaN	-6.337055
0.000000	-6.791632	NaN	-7.729062	6.791632	NaN	7.729062
0.000000	-14.744529	NaN	5.529549	14.744529	NaN	-5.529549
0.000000	-22.623315	NaN	2.747433	22.623315	NaN	-2.747433
0.000000	0.984111	NaN	-0.129582	-0.984111	NaN	0.129582
0.000000	-1.646848	NaN	-0.888702	1.646848	NaN	0.888702
0.000000	-2.305872	NaN	-0.791472	2.305872	NaN	0.791472
0.000000	-12.112573	NaN	-14.404030	12.112573	NaN	14.404030
0.000000	0.410029	NaN	-1.289892	-0.410029	NaN	1.289892
0.000000	-29.878844	NaN	2.616954	29.878844	NaN	-2.616954
0.000000	-0.875706	NaN	0.404991	0.875706	NaN	-0.404991
0.000000	9.866002	NaN	4.603348	-9.866002	NaN	-4.603348
0.000000	-10.924433	NaN	-9.132028	10.924433	NaN	9.132028
0.000000	-13.768735	NaN	-8.722869	13.768735	NaN	8.722869
0.000000	-6.261662	NaN	-6.041672	6.261662	NaN	6.041672
0.000000	-11.897996	NaN	2.543521	11.897996	NaN	-2.543521
0.000000	-3.026885	NaN	-0.819161	3.026885	NaN	0.819161
0.000000	-6.514967	NaN	-9.587066	6.514967	NaN	9.587066
0.000000	6.782796	NaN	-1.670165	-6.782796	NaN	1.670165
0.000000	-6.934970	NaN	-14.118425	6.934970	NaN	14.118425
0.000000	-11.322541	NaN	1.807062	11.322541	NaN	-1.807062
0.000000	-14.127817	NaN	-8.535972	14.127817	NaN	8.535972
0.000000	-1.775100	NaN	6.255124	1.775100	NaN	-6.255124
0.000000	-6.887878	NaN	3.288560	6.887878	NaN	-3.288560
0.000000	-13.439085	NaN	-19.043217	13.439085	NaN	19.043217
0.000000	-4.209893	NaN	-6.111647	4.209893	NaN	6.111647
0.000000	3.078847	NaN	3.133921	-3.078847	NaN	-3.133921
0.000000	-3.104644	NaN	0.892390	3.104644	NaN	-0.892390
0.000000	-20.883785	NaN	-13.110177	20.883785	NaN	13.110177
0.000000	-1.655499	NaN	-9.899205	1.655499	NaN	9.899205
0.000000	-0.062324	NaN	-0.864243	0.062324	NaN	0.864243
0.000000	-5.422193	NaN	7.569236	5.422193	NaN	-7.569236
0.000000	1.936743	NaN	2.414008	-1.936743	NaN	-2.414008
0.000000	5.183805	NaN	21.464566	-5.183805	NaN	-21.464566
0.000000	0.126606	NaN	-5.253971	-0.126606	NaN	5.253971
0.000000	-20.222358	NaN	-21.845118	20.222358	NaN	21.845118
0.000000	-10.634041	NaN	7.614623	10.634041	NaN	-7.614623
0.000000	-10.257999	NaN	1.073767	10.257999	NaN	-1.073767
0.000000	4.987335	NaN	2.277895	-4.987335	NaN	-2.277895
0.000000	-13.144416	NaN	-8.576393	13.144416	NaN	8.576393
0.000000	-9.454957	NaN	-3.012611	9.454957	NaN	3.012611
0.000000	11.999177	NaN	6.233148	-11.999177	NaN	-6.233148
0.000000	-16.446061	NaN	5.398934	16.446061	NaN	-5.398934
0.000000	8.540834	NaN	6.278044	-8.540834	NaN	-6.278044
0.000000	-5.715980	NaN	-18.977564	5.715980	NaN	18.977564
0.000000	1.883353	NaN	8.880956	-1.883353	NaN	-8.880956
0.000000	-2.398558	NaN	9.794518	2.398558	NaN	-9.794518
0.000000	-10.507660	NaN	-1.514050	10.507660	NaN	1.514050
0.000000	-4.196251	NaN	5.932489	4.196251	NaN	-5.932489
0.000000	-24.449084	NaN	5.360247	24.449084	NaN	-5.360247
0.000000	15.005764	NaN	9.623295	-15.005764	NaN	-9.623295
0.000000	-1.797243	NaN	-15.430672	1.797243	NaN	15.430672
0.000000	0.973074	NaN	-0.700217	-0.973074	NaN	0.700217
0.000000	16.946069	NaN	14.197676	-16.946069	NaN	-14.197676
0.000000	-12.815242	NaN	3.060115	12.815242	NaN	-3.060115
0.000000	-4.714058	NaN	-3.803790	4.714058	NaN	3.803790
0.000000	-5.233230	NaN	4.523514	5.233230	NaN	-4.523514
0.000000	-6.628620	NaN	2.962959	6.628620	NaN	-2.962959
0.000000	2.690182	NaN	-1.359996	-2.690182	NaN	1.359996
0.000000	-28.929351	NaN	-13.445752	28.929351	NaN	13.445752
0.000000	-20.785596	NaN	-2.935055	20.785596	NaN	2.935055
0.000000	-24.854216	NaN	3.198350	24.854216	NaN	-3.198350
0.000000	-6.139312	NaN	-6.682482	6.139312	NaN	6.682482
0.000000	5.979239	NaN	3.823855	-5.979239	NaN	-3.823855
0.000000	-2.349302	NaN	-1.534473	2.349302	NaN	1.534473
0.000000	-8.933020	NaN	-8.417933	8.933020	NaN	8.417933
0.000000	-21.852737	NaN	-14.405286	21.852737	NaN	14.405286
0.000000	-9.230162	NaN	-5.694612	9.230162	NaN	5.694612
0.000000	-5.716691	NaN	2.415000	5.716691	NaN	-2.415000
0.000000	10.779438	NaN	16.750330	-10.779438	NaN	-16.750330
0.000000	0.849874	NaN	-2.782705	-0.849874	NaN	2.782705
0.000000	-16.489619	NaN	-3.326758	16.489619	NaN	3.326758
0.000000	-16.723439	NaN	-17.308248	16.723439	NaN	17.308248
0.000000	-13.520690	NaN	-4.679226	13.520690	NaN	4.679226
0.000000	-6.983651	NaN	-1.499885	6.983651	NaN	1.499885
0.000000	2.179457	NaN	-4.531802	-2.179457	NaN	4.531802
0.000000	-8.441644	NaN	4.447756	8.441644	NaN	-4.447756
0.000000	-3.577166	NaN	-12.222260	3.577166	NaN	12.222260
0.000000	8.878204	NaN	11.747486	-8.878204	NaN	-11.747486
0.000000	-9.253526	NaN	2.622695	9.253526	NaN	-2.622695
0.000000	0.570286	NaN	3.236320	-0.570286	NaN	-3.236320
0.000000	-16.205298	NaN	-1.168799	16.205298	NaN	1.168799
0.000000	-16.118713	NaN	-12.522873	16.118713	NaN	12.522873
0.000000	7.875688	NaN	0.511825	-7.875688	NaN	-0.511825
0.000000	3.647124	NaN	-5.016465	-3.647124	NaN	5.016465
0.000000	11.762991	NaN	1.759538	-11.762991	NaN	-1.759538
0.000000	-16.835378	NaN	7.276114	16.835378	NaN	-7.276114
0.000000	-21.448564	NaN	-1.308642	21.448564	NaN	1.308642
0.000000	-7.616192	NaN	2.038322	7.616192	NaN	-2.038322
0.000000	7.847782	NaN	-1.786832	-7.847782	NaN	1.786832
0.000000	-0.506653	NaN	-5.702695	0.506653	NaN	5.702695
0.000000	2.774278	NaN	-15.229099	-2.774278	NaN	15.229099
0.000000	-4.967941	NaN	1.394664	4.967941	NaN	-1.394664
0.000000	-4.075513	NaN	-0.146314	4.075513	NaN	0.146314
0.000000	-3.193145	NaN	-17.794801	3.193145	NaN	17.794801
0.000000	0.174834	NaN	5.950865	-0.174834	NaN	-5.950865
0.000000	4.435546	NaN	-1.534164	-4.435546	NaN	1.534164
0.000000	4.142700	NaN	12.194678	-4.142700	NaN	-12.194678
0.000000	-19.254284	NaN	-0.251161	19.254284	NaN	0.251161
0.000000	-4.509178	NaN	-5.944927	4.509178	NaN	5.944927
0.000000	-23.150022	NaN	-7.639558	23.150022	NaN	7.639558
0.000000	-23.094701	NaN	-7.090863	23.094701	NaN	7.090863
0.000000	18.011394	NaN	10.372968	-18.011394	NaN	-10.372968
0.000000	-5.570330	NaN	-0.963333	5.570330	NaN	0.963333
0.000000	-11.400167	NaN	-8.289569	11.400167	NaN	8.289569
0.000000	-5.207527	NaN	9.400824	5.207527	NaN	-9.400824
0.000000	-7.216172	NaN	-9.429774	7.216172	NaN	9.429774
0.000000	-2.447665	NaN	-0.802742	2.447665	NaN	0.802742
0.000000	7.228583	NaN	11.178670	-7.228583	NaN	-11.178670
0.000000	1.263268	NaN	-8.020140	-1.263268	NaN	8.020140
0.000000	-10.421740	NaN	-0.935078	10.421740	NaN	0.935078
0.000000	-52.032558	NaN	-16.971948	52.032558	NaN	16.971948
0.000000	-1.653605	NaN	4.412261	1.653605	NaN	-4.412261
0.000000	-25.989621	NaN	5.710904	25.989621	NaN	-5.710904
0.000000	-9.954047	NaN	2.696349	9.954047	NaN	-2.696349
0.000000	-11.872621	NaN	1.770329	11.872621	NaN	-1.770329
0.000000	-13.265754	NaN	4.265038	13.265754	NaN	-4.265038
0.000000	-7.965831	NaN	-4.501999	7.965831	NaN	4.501999
0.000000	-7.119672	NaN	-0.387889	7.119672	NaN	0.387889
0.000000	-0.561844	NaN	-1.219854	0.561844	NaN	1.219854
0.000000	-5.446596	NaN	-8.227218	5.446596	NaN	8.227218
0.000000	8.140506	NaN	9.923250	-8.140506	NaN	-9.923250
0.000000	-10.381593	NaN	-2.463842	10.381593	NaN	2.463842
0.000000	-2.788178	NaN	10.847760	2.788178	NaN	-10.847760
0.000000	-18.746530	NaN	1.904978	18.746530	NaN	-1.904978
0.000000	-5.447680	NaN	-24.531928	5.447680	NaN	24.531928
0.000000	0.628987	NaN	9.152486	-0.628987	NaN	-9.152486
0.000000	7.847313	NaN	14.809898	-7.847313	NaN	-14.809898
0.000000	-9.620840	NaN	-3.282479	9.620840	NaN	3.282479
0.000000	-8.348339	NaN	-6.190151	8.348339	NaN	6.190151
0.000000	-22.907132	NaN	-0.825426	22.907132	NaN	0.825426
0.000000	-3.283611	NaN	6.158870	3.283611	NaN	-6.158870
0.000000	-8.557270	NaN	0.095206	8.557270	NaN	-0.095206
0.000000	-11.852384	NaN	5.266278	11.852384	NaN	-5.266278
0.000000	-8.118191	NaN	-5.594192	8.118191	NaN	5.594192
0.000000	-3.247555	NaN	-5.239139	3.247555	NaN	5.239139
0.000000	2.348837	NaN	2.853733	-2.348837	NaN	-2.853733
0.000000	4.801605	NaN	11.448230	-4.801605	NaN	-11.448230
0.000000	-20.369707	NaN	0.469480	20.369707	NaN	-0.469480
0.000000	3.966204	NaN	-9.213931	-3.966204	NaN	9.213931
0.000000	-9.411043	NaN	-10.418070	9.411043	NaN	10.418070
0.000000	9.544367	NaN	7.931475	-9.544367	NaN	-7.931475
0.000000	-14.897717	NaN	-5.017948	14.897717	NaN	5.017948
0.000000	10.064123	NaN	4.182090	-10.064123	NaN	-4.182090
0.000000	8.780794	NaN	11.554668	-8.780794	NaN	-11.554668
0.000000	-1.438918	NaN	0.617937	1.438918	NaN	-0.617937
0.000000	10.172245	NaN	9.833297	-10.172245	NaN	-9.833297
0.000000	1.071493	NaN	-1.951020	-1.071493	NaN	1.951020
0.000000	3.429902	NaN	7.178816	-3.429902	NaN	-7.178816
0.000000	-11.912655	NaN	-4.514362	11.912655	NaN	4.514362
0.000000	-18.807322	NaN	-12.799549	18.807322	NaN	12.799549
0.000000	1.343980	NaN	0.920364	-1.343980	NaN	-0.920364
0.000000	-15.135100	NaN	-12.260308	15.135100	NaN	12.260308
0.000000	-8.828452	NaN	-8.704768	8.828452	NaN	8.704768
0.000000	1.184537	NaN	2.732617	-1.184537	NaN	-2.732617
0.000000	-14.997186	NaN	0.812591	14.997186	NaN	-0.812591
0.000000	-2.874579	NaN	3.168699	2.874579	NaN	-3.168699
0.000000	0.615187	NaN	-0.036923	-0.615187	NaN	0.036923
0.000000	4.028253	NaN	3.359352	-4.028253	NaN	-3.359352
0.000000	10.867887	NaN	2.791586	-10.867887	NaN	-2.791586
0.000000	0.004194	NaN	-12.654091	-0.004194	NaN	12.654091
0.000000	-1.965102	NaN	-1.738079	1.965102	NaN	1.738079
0.000000	-5.817602	NaN	-1.671934	5.817602	NaN	1.671934
0.000000	0.114861	NaN	-2.241202	-0.114861	NaN	2.241202
0.000000	-1.273796	NaN	-6.634017	1.273796	NaN	6.634017
0.000000	-5.034309	NaN	-2.861334	5.034309	NaN	2.861334
0.000000	-17.630139	NaN	-1.809847	17.630139	NaN	1.809847
0.000000	1.191201	NaN	5.339358	-1.191201	NaN	-5.339358
0.000000	-23.359638	NaN	-10.590126	23.359638	NaN	10.590126
0.000000	5.500710	NaN	1.569818	-5.500710	NaN	-1.569818
0.000000	-4.962662	NaN	-3.486342	4.962662	NaN	3.486342
0.000000	-3.953064	NaN	-6.117617	3.953064	NaN	6.117617
0.000000	-9.025719	NaN	1.382679	9.025719	NaN	-1.382679
0.000000	9.296755	NaN	-0.711591	-9.296755	NaN	0.711591
0.000000	-16.236773	NaN	10.146736	16.236773	NaN	-10.146736
0.000000	-11.514332	NaN	-4.786396	11.514332	NaN	4.786396
0.000000	-9.485231	NaN	-0.778090	9.485231	NaN	0.778090
0.000000	-2.921532	NaN	3.465435	2.921532	NaN	-3.465435
0.000000	1.903775	NaN	5.393424	-1.903775	NaN	-5.393424
0.000000	-3.614165	NaN	5.288581	3.614165	NaN	-5.288581
0.000000	2.875202	NaN	12.850653	-2.875202	NaN	-12.850653
0.000000	-3.574630	NaN	-2.647530	3.574630	NaN	2.647530
0.000000	0.672876	NaN	-0.547774	-0.672876	NaN	0.547774
0.000000	3.350490	NaN	-3.745444	-3.350490	NaN	3.745444
0.000000	-7.968671	NaN	-11.195998	7.968671	NaN	11.195998
0.000000	-4.569469	NaN	-7.684366	4.569469	NaN	7.684366
0.000000	-13.933855	NaN	2.198126	13.933855	NaN	-2.198126
0.000000	-17.889951	NaN	-4.098148	17.889951	NaN	4.098148
0.000000	-3.955033	NaN	-3.388219	3.955033	NaN	3.388219
0.000000	-11.534359	NaN	-0.678961	11.534359	NaN	0.678961
0.000000	-9.087035	NaN	-6.587117	9.087035	NaN	6.587117
0.000000	11.339986	NaN	14.008639	-11.339986	NaN	-14.008639
0.000000	-15.556616	NaN	-13.657402	15.556616	NaN	13.657402
0.000000	-6.802116	NaN	-8.713733	6.802116	NaN	8.713733
0.000000	-14.644310	NaN	-14.622797	14.644310	NaN	14.622797
0.000000	-15.688239	NaN	-1.246903	15.688239	NaN	1.246903
0.000000	-10.557315	NaN	-6.586287	10.557315	NaN	6.586287
0.000000	-12.517276	NaN	-0.038652	12.517276	NaN	0.038652
0.000000	-7.949254	NaN	-20.362903	7.949254	NaN	20.362903
0.000000	3.630198	NaN	2.677663	-3.630198	NaN	-2.677663
0.000000	-8.148575	NaN	-3.801864	8.148575	NaN	3.801864
0.000000	1.019049	NaN	7.473649	-1.019049	NaN	-7.473649
0.000000	-8.068589	NaN	-10.404435	8.068589	NaN	10.404435
0.000000	-7.406925	NaN	-14.818506	7.406925	NaN	14.818506
0.000000	-9.521658	NaN	8.645914	9.521658	NaN	-8.645914
0.000000	-3.533458	NaN	-4.517301	3.533458	NaN	4.517301
0.000000	-1.185268	NaN	7.697422	1.185268	NaN	-7.697422
0.000000	-7.143725	NaN	9.827588	7.143725	NaN	-9.827588
0.000000	-5.176652	NaN	3.595834	5.176652	NaN	-3.595834
0.000000	-20.841203	NaN	-20.032531	20.841203	NaN	20.032531
0.000000	-2.064316	NaN	-4.040002	2.064316	NaN	4.040002
0.000000	-10.948154	NaN	-4.447047	10.948154	NaN	4.447047
0.000000	-1.012524	NaN	7.046473	1.012524	NaN	-7.046473
0.000000	5.137663	NaN	5.664394	-5.137663	NaN	-5.664394
0.000000	-4.122374	NaN	-16.465628	4.122374	NaN	16.465628
0.000000	2.412293	NaN	11.069051	-2.412293	NaN	-11.069051
0.000000	-13.686943	NaN	-3.182648	13.686943	NaN	3.182648
0.000000	5.785515	NaN	-4.328111	-5.785515	NaN	4.328111
0.000000	4.413789	NaN	-3.037426	-4.413789	NaN	3.037426
0.000000	-11.660819	NaN	-7.418159	11.660819	NaN	7.418159
0.000000	-1.792752	NaN	3.930931	1.792752	NaN	-3.930931
0.000000	-0.312231	NaN	1.387229	0.312231	NaN	-1.387229
0.000000	-13.151812	NaN	-1.241585	13.151812	NaN	1.241585
0.000000	0.552494	NaN	-3.207988	-0.552494	NaN	3.207988
0.000000	-10.464144	NaN	-5.553696	10.464144	NaN	5.553696
0.000000	-2.219498	NaN	9.738274	2.219498	NaN	-9.738274
0.000000	0.829622	NaN	15.649873	-0.829622	NaN	-15.649873
0.000000	-2.519635	NaN	-1.949118	2.519635	NaN	1.949118
0.000000	-6.183853	NaN	7.193639	6.183853	NaN	-7.193639
0.000000	8.917373	NaN	2.973387	-8.917373	NaN	-2.973387
0.000000	-9.563789	NaN	-2.647183	9.563789	NaN	2.647183
0.000000	11.719083	NaN	6.217401	-11.719083	NaN	-6.217401
0.000000	-2.596096	NaN	-0.509237	2.596096	NaN	0.509237
0.000000	-2.956598	NaN	-5.535629	2.956598	NaN	5.535629
0.000000	2.757124	NaN	3.616619	-2.757124	NaN	-3.616619
0.000000	-7.140147	NaN	4.274649	7.140147	NaN	-4.274649
0.000000	-8.872726	NaN	-4.254195	8.872726	NaN	4.254195
0.000000	-1.216697	NaN	-2.717743	1.216697	NaN	2.717743
0.000000	-0.340443	NaN	2.248006	0.340443	NaN	-2.248006
0.000000	7.295048	NaN	2.638426	-7.295048	NaN	-2.638426
0.000000	-1.715945	NaN	0.280908	1.715945	NaN	-0.280908
0.000000	-5.848845	NaN	7.122053	5.848845	NaN	-7.122053
0.000000	-12.765111	NaN	0.638932	12.765111	NaN	-0.638932
0.000000	8.428475	NaN	11.995217	-8.428475	NaN	-11.995217
0.000000	0.918198	NaN	4.284405	-0.918198	NaN	-4.284405
0.000000	-11.018397	NaN	0.194593	11.018397	NaN	-0.194593
0.000000	8.945749	NaN	-4.412571	-8.945749	NaN	4.412571
0.000000	2.954355	NaN	7.791157	-2.954355	NaN	-7.791157
0.000000	-3.075389	NaN	5.880203	3.075389	NaN	-5.880203
0.000000	7.482393	NaN	6.139142	-7.482393	NaN	-6.139142
0.000000	-15.426865	NaN	-17.601506	15.426865	NaN	17.601506
0.000000	1.258551	NaN	5.147396	-1.258551	NaN	-5.147396
0.000000	-6.297610	NaN	9.761237	6.297610	NaN	-9.761237
0.000000	11.322448	NaN	2.208749	-11.322448	NaN	-2.208749
0.000000	-7.488787	NaN	-9.576281	7.488787	NaN	9.576281
0.000000	-6.037729	NaN	0.340412	6.037729	NaN	-0.340412
0.000000	-12.092384	NaN	-0.838066	12.092384	NaN	0.838066
0.000000	1.001677	NaN	-1.788608	-1.001677	NaN	1.788608
0.000000	0.470754	NaN	6.418904	-0.470754	NaN	-6.418904
0.000000	-12.652658	NaN	7.370185	12.652658	NaN	-7.370185
0.000000	10.935730	NaN	8.786311	-10.935730	NaN	-8.786311
0.000000	8.358191	NaN	2.504443	-8.358191	NaN	-2.504443
0.000000	-9.742010	NaN	-4.363641	9.742010	NaN	4.363641
0.000000	-1.370889	NaN	3.341250	1.370889	NaN	-3.341250
0.000000	1.816272	NaN	-3.881713	-1.816272	NaN	3.881713
0.000000	-4.259920	NaN	6.837318	4.259920	NaN	-6.837318
0.000000	-5.129567	NaN	10.540808	5.129567	NaN	-10.540808
0.000000	-8.560948	NaN	0.605683	8.560948	NaN	-0.605683
0.000000	-3.523104	NaN	5.829153	3.523104	NaN	-5.829153
0.000000	-7.131293	NaN	5.286817	7.131293	NaN	-5.286817
0.000000	-0.884148	NaN	-6.927533	0.884148	NaN	6.927533
0.000000	5.190878	NaN	3.978472	-5.190878	NaN	-3.978472
0.000000	-0.893503	NaN	8.483265	0.893503	NaN	-8.483265
0.000000	4.628640	NaN	0.744424	-4.628640	NaN	-0.744424
0.000000	5.373331	NaN	-5.536576	-5.373331	NaN	5.536576
0.000000	-8.778740	NaN	-2.891690	8.778740	NaN	2.891690
0.000000	10.298258	NaN	7.034861	-10.298258	NaN	-7.034861
0.000000	-2.461653	NaN	4.318785	2.461653	NaN	-4.318785
0.000000	3.444923	NaN	3.158339	-3.444923	NaN	-3.158339
0.000000	-6.592256	NaN	-9.618228	6.592256	NaN	9.618228
0.000000	-3.258831	NaN	-5.903993	3.258831	NaN	5.903993
0.000000	11.056835	NaN	13.345063	-11.056835	NaN	-13.345063
0.000000	-3.567181	NaN	-9.207514	3.567181	NaN	9.207514
0.000000	9.492788	NaN	-7.005975	-9.492788	NaN	7.005975
0.000000	-8.959884	NaN	-1.276805	8.959884	NaN	1.276805
0.000000	3.591280	NaN	4.817145	-3.591280	NaN	-4.817145
0.000000	-7.696303	NaN	-3.296998	7.696303	NaN	3.296998
0.000000	-17.330057	NaN	-4.881208	17.330057	NaN	4.881208
0.000000	-10.120811	NaN	-10.186287	10.120811	NaN	10.186287
0.000000	-28.388614	NaN	-2.413747	28.388614	NaN	2.413747
0.000000	-1.160906	NaN	7.065031	1.160906	NaN	-7.065031
0.000000	-1.477334	NaN	-3.351504	1.477334	NaN	3.351504
0.000000	-10.021562	NaN	5.764827	10.021562	NaN	-5.764827
0.000000	4.182687	NaN	-5.929595	-4.182687	NaN	5.929595
0.000000	3.902394	NaN	7.719188	-3.902394	NaN	-7.719188
0.000000	-6.000692	NaN	-2.444825	6.000692	NaN	2.444825
0.000000	-7.706720	NaN	-6.955323	7.706720	NaN	6.955323
0.000000	-8.830091	NaN	11.408507	8.830091	NaN	-11.408507
0.000000	-6.973027	NaN	5.156619	6.973027	NaN	-5.156619
0.000000	0.427689	NaN	-0.506399	-0.427689	NaN	0.506399
0.000000	-4.330900	NaN	-0.215006	4.330900	NaN	0.215006
0.000000	-1.473071	NaN	-1.811193	1.473071	NaN	1.811193
0.000000	0.861785	NaN	-1.652588	-0.861785	NaN	1.652588
0.000000	5.666355	NaN	0.095867	-5.666355	NaN	-0.095867
0.000000	-18.623113	NaN	2.378248	18.623113	NaN	-2.378248
0.000000	-3.751337	NaN	-1.825102	3.751337	NaN	1.825102
0.000000	-2.031673	NaN	4.422157	2.031673	NaN	-4.422157
0.000000	-3.351706	NaN	8.582397	3.351706	NaN	-8.582397
0.000000	1.720604	NaN	-2.362863	-1.720604	NaN	2.362863
0.000000	0.278850	NaN	-5.230213	-0.278850	NaN	5.230213
0.000000	-5.771599	NaN	-7.226911	5.771599	NaN	7.226911
0.000000	-30.578296	NaN	-6.474165	30.578296	NaN	6.474165
0.000000	-2.892739	NaN	-5.274250	2.892739	NaN	5.274250
0.000000	14.985514	NaN	5.667924	-14.985514	NaN	-5.667924
0.000000	-10.123444	NaN	6.402613	10.123444	NaN	-6.402613
0.000000	-19.920062	NaN	-9.229968	19.920062	NaN	9.229968
0.000000	-5.515338	NaN	-15.751188	5.515338	NaN	15.751188
0.000000	10.738075	NaN	8.586268	-10.738075	NaN	-8.586268
0.000000	-0.448821	NaN	-6.013596	0.448821	NaN	6.013596
0.000000	-16.312050	NaN	-9.864094	16.312050	NaN	9.864094
0.000000	-24.509557	NaN	2.060101	24.509557	NaN	-2.060101
0.000000	7.241347	NaN	8.554438	-7.241347	NaN	-8.554438
0.000000	-6.334256	NaN	5.464092	6.334256	NaN	-5.464092
0.000000	-4.199883	NaN	-7.732490	4.199883	NaN	7.732490
0.000000	-15.532057	NaN	-4.673340	15.532057	NaN	4.673340
0.000000	8.032822	NaN	11.567190	-8.032822	NaN	-11.567190
0.000000	-8.651879	NaN	0.778591	8.651879	NaN	-0.778591
0.000000	-2.399803	NaN	2.842698	2.399803	NaN	-2.842698
0.000000	1.254423	NaN	10.208190	-1.254423	NaN	-10.208190
0.000000	-1.894226	NaN	5.792425	1.894226	NaN	-5.792425
0.000000	-14.645499	NaN	7.768221	14.645499	NaN	-7.768221
0.000000	3.252768	NaN	-0.505046	-3.252768	NaN	0.505046
0.000000	-23.571334	NaN	-5.767870	23.571334	NaN	5.767870
0.000000	-1.783123	NaN	-9.918435	1.783123	NaN	9.918435
0.000000	2.920655	NaN	0.782697	-2.920655	NaN	-0.782697
0.000000	-13.557146	NaN	0.024629	13.557146	NaN	-0.024629
0.000000	2.682049	NaN	3.071629	-2.682049	NaN	-3.071629
0.000000	12.424752	NaN	7.199115	-12.424752	NaN	-7.199115
0.000000	-8.724738	NaN	-7.339494	8.724738	NaN	7.339494
0.000000	8.135183	NaN	10.859793	-8.135183	NaN	-10.859793
0.000000	2.798094	NaN	-1.218079	-2.798094	NaN	1.218079
0.000000	-9.483344	NaN	-7.614486	9.483344	NaN	7.614486
0.000000	-24.463353	NaN	3.555517	24.463353	NaN	-3.555517
0.000000	-13.658389	NaN	-15.132809	13.658389	NaN	15.132809
0.000000	-3.090598	NaN	-9.728432	3.090598	NaN	9.728432
0.000000	-7.697789	NaN	-1.507916	7.697789	NaN	1.507916
0.000000	0.365071	NaN	9.556833	-0.365071	NaN	-9.556833
0.000000	-0.122888	NaN	9.200348	0.122888	NaN	-9.200348
0.000000	-20.443332	NaN	-2.723441	20.443332	NaN	2.723441
0.000000	-8.778887	NaN	2.278478	8.778887	NaN	-2.278478
0.000000	6.765043	NaN	9.411585	-6.765043	NaN	-9.411585
0.000000	-12.636184	NaN	10.717636	12.636184	NaN	-10.717636
0.000000	-4.713054	NaN	2.865975	4.713054	NaN	-2.865975
0.000000	-8.491090	NaN	8.106603	8.491090	NaN	-8.106603
0.000000	2.323177	NaN	1.670106	-2.323177	NaN	-1.670106
0.000000	-6.869656	NaN	-6.218602	6.869656	NaN	6.218602
0.000000	-11.060720	NaN	2.861920	11.060720	NaN	-2.861920
0.000000	4.766555	NaN	6.556495	-4.766555	NaN	-6.556495
0.000000	-0.469656	NaN	6.490053	0.469656	NaN	-6.490053
0.000000	1.190070	NaN	-6.909150	-1.190070	NaN	6.909150
0.000000	-5.627641	NaN	-0.230863	5.627641	NaN	0.230863
0.000000	-13.227840	NaN	-3.243452	13.227840	NaN	3.243452
0.000000	-2.667483	NaN	-18.801668	2.667483	NaN	18.801668
0.000000	-18.083024	NaN	-19.221287	18.083024	NaN	19.221287
0.000000	-4.714321	NaN	-4.337891	4.714321	NaN	4.337891
0.000000	-15.504449	NaN	-3.827105	15.504449	NaN	3.827105
0.000000	-9.804861	NaN	2.035179	9.804861	NaN	-2.035179
0.000000	-12.179898	NaN	5.194783	12.179898	NaN	-5.194783
0.000000	-12.830714	NaN	3.776638	12.830714	NaN	-3.776638
0.000000	-9.379725	NaN	-4.507771	9.379725	NaN	4.507771
0.000000	-16.523762	NaN	-1.300421	16.523762	NaN	1.300421
0.000000	-7.398464	NaN	-15.559909	7.398464	NaN	15.559909
0.000000	-11.689141	NaN	-13.636636	11.689141	NaN	13.636636
0.000000	-6.079063	NaN	-4.698887	6.079063	NaN	4.698887
0.000000	-7.774819	NaN	0.089241	7.774819	NaN	-0.089241
0.000000	-11.687016	NaN	0.125519	11.687016	NaN	-0.125519
0.000000	3.157327	NaN	9.262123	-3.157327	NaN	-9.262123
0.000000	-11.101962	NaN	-1.379220	11.101962	NaN	1.379220
0.000000	-12.785980	NaN	-0.048064	12.785980	NaN	0.048064
0.000000	-19.743783	NaN	-1.416401	19.743783	NaN	1.416401
0.000000	-6.223101	NaN	-4.761082	6.223101	NaN	4.761082
0.000000	-0.805376	NaN	12.693096	0.805376	NaN	-12.693096
0.000000	-4.389703	NaN	3.335523	4.389703	NaN	-3.335523
0.000000	-0.866084	NaN	-0.335897	0.866084	NaN	0.335897
0.000000	-2.623206	NaN	17.256554	2.623206	NaN	-17.256554
0.000000	7.926499	NaN	6.246667	-7.926499	NaN	-6.246667
0.000000	-22.410692	NaN	-6.692975	22.410692	NaN	6.692975
0.000000	-5.429691	NaN	2.449911	5.429691	NaN	-2.449911
0.000000	-17.867893	NaN	10.325134	17.867893	NaN	-10.325134
0.000000	-3.161965	NaN	2.241860	3.161965	NaN	-2.241860
0.000000	5.867476	NaN	-0.710948	-5.867476	NaN	0.710948
0.000000	-2.237535	NaN	8.595748	2.237535	NaN	-8.595748
0.000000	1.444098	NaN	-4.544093	-1.444098	NaN	4.544093
0.000000	-15.711960	NaN	-2.222795	15.711960	NaN	2.222795
0.000000	-7.686874	NaN	-13.548741	7.686874	NaN	13.548741
0.000000	-4.965799	NaN	-9.390015	4.965799	NaN	9.390015
0.000000	4.207787	NaN	-0.970006	-4.207787	NaN	0.970006
0.000000	9.321125	NaN	9.232123	-9.321125	NaN	-9.232123
0.000000	0.124064	NaN	12.065915	-0.124064	NaN	-12.065915
0.000000	-9.303213	NaN	-17.242691	9.303213	NaN	17.242691
0.000000	-2.031859	NaN	5.429259	2.031859	NaN	-5.429259
0.000000	-21.760910	NaN	-14.726503	21.760910	NaN	14.726503
0.000000	9.336105	NaN	3.107338	-9.336105	NaN	-3.107338
0.000000	-13.382078	NaN	-1.151208	13.382078	NaN	1.151208
0.000000	-2.397824	NaN	13.043404	2.397824	NaN	-13.043404
0.000000	-9.949498	NaN	-8.709652	9.949498	NaN	8.709652
0.000000	2.626228	NaN	12.872860	-2.626228	NaN	-12.872860
0.000000	-7.307417	NaN	-14.694621	7.307417	NaN	14.694621
0.000000	-11.050869	NaN	2.250713	11.050869	NaN	-2.250713
0.000000	-7.482775	NaN	3.119313	7.482775	NaN	-3.119313
0.000000	5.607906	NaN	-2.761512	-5.607906	NaN	2.761512
0.000000	-9.510256	NaN	-12.255004	9.510256	NaN	12.255004
0.000000	-24.684035	NaN	0.356465	24.684035	NaN	-0.356465
0.000000	-2.414997	NaN	-4.383459	2.414997	NaN	4.383459
0.000000	7.238403	NaN	3.743837	-7.238403	NaN	-3.743837
0.000000	0.923916	NaN	7.322288	-0.923916	NaN	-7.322288
0.000000	2.640464	NaN	15.682094	-2.640464	NaN	-15.682094
0.000000	5.700576	NaN	5.159494	-5.700576	NaN	-5.159494
0.000000	12.043571	NaN	26.615544	-12.043571	NaN	-26.615544
0.000000	-8.223073	NaN	-6.296049	8.223073	NaN	6.296049
0.000000	-4.660515	NaN	6.217199	4.660515	NaN	-6.217199
0.000000	4.814878	NaN	5.782604	-4.814878	NaN	-5.782604
0.000000	-7.411373	NaN	-10.498811	7.411373	NaN	10.498811
0.000000	-1.397817	NaN	2.121630	1.397817	NaN	-2.121630
0.000000	2.521160	NaN	-2.853548	-2.521160	NaN	2.853548
0.000000	-12.732041	NaN	-4.140120	12.732041	NaN	4.140120
0.000000	-13.866220	NaN	-14.957811	13.866220	NaN	14.957811
0.000000	6.091201	NaN	-1.495808	-6.091201	NaN	1.495808
0.000000	-23.376812	NaN	-15.344502	23.376812	NaN	15.344502
0.000000	-17.088897	NaN	-7.558277	17.088897	NaN	7.558277
0.000000	-6.758009	NaN	-9.821703	6.758009	NaN	9.821703
0.000000	-6.780297	NaN	-3.510217	6.780297	NaN	3.510217
0.000000	-24.858297	NaN	-36.641320	24.858297	NaN	36.641320
0.000000	-5.530241	NaN	5.904328	5.530241	NaN	-5.904328
0.000000	-3.755656	NaN	4.782539	3.755656	NaN	-4.782539
0.000000	-35.348370	NaN	-2.904741	35.348370	NaN	2.904741
0.000000	-15.992100	NaN	-10.347514	15.992100	NaN	10.347514
0.000000	1.995131	NaN	1.936233	-1.995131	NaN	-1.936233
0.000000	13.352939	NaN	20.893639	-13.352939	NaN	-20.893639
0.000000	1.664952	NaN	-0.141994	-1.664952	NaN	0.141994
0.000000	8.961958	NaN	12.465614	-8.961958	NaN	-12.465614
0.000000	-3.682204	NaN	-0.850344	3.682204	NaN	0.850344
0.000000	3.187425	NaN	17.469275	-3.187425	NaN	-17.469275
0.000000	3.269697	NaN	0.878205	-3.269697	NaN	-0.878205
0.000000	-11.167513	NaN	0.866333	11.167513	NaN	-0.866333
0.000000	-0.731867	NaN	4.608921	0.731867	NaN	-4.608921
0.000000	9.235307	NaN	10.955851	-9.235307	NaN	-10.955851
0.000000	1.911804	NaN	-5.116445	-1.911804	NaN	5.116445
0.000000	-4.795961	NaN	-4.291117	4.795961	NaN	4.291117
0.000000	7.413615	NaN	19.555694	-7.413615	NaN	-19.555694
0.000000	-7.714287	NaN	0.624460	7.714287	NaN	-0.624460
0.000000	1.664931	NaN	8.921231	-1.664931	NaN	-8.921231
0.000000	-2.004322	NaN	11.728311	2.004322	NaN	-11.728311
0.000000	-9.287342	NaN	-6.827129	9.287342	NaN	6.827129
0.000000	-1.625445	NaN	0.922855	1.625445	NaN	-0.922855
0.000000	-19.746703	NaN	-10.862338	19.746703	NaN	10.862338
0.000000	3.300324	NaN	-3.771282	-3.300324	NaN	3.771282
0.000000	9.002922	NaN	-1.087072	-9.002922	NaN	1.087072
0.000000	-1.013945	NaN	2.761789	1.013945	NaN	-2.761789
0.000000	-6.729025	NaN	-5.388872	6.729025	NaN	5.388872
0.000000	-2.426434	NaN	-2.144084	2.426434	NaN	2.144084
0.000000	-2.215703	NaN	4.023400	2.215703	NaN	-4.023400
0.000000	-4.869144	NaN	-6.538930	4.869144	NaN	6.538930
0.000000	6.523992	NaN	7.722560	-6.523992	NaN	-7.722560
0.000000	-5.600094	NaN	0.423806	5.600094	NaN	-0.423806
0.000000	-7.023673	NaN	-16.278628	7.023673	NaN	16.278628
0.000000	-0.067864	NaN	-15.666679	0.067864	NaN	15.666679
0.000000	-8.746740	NaN	-6.101128	8.746740	NaN	6.101128
0.000000	-0.351976	NaN	-4.444175	0.351976	NaN	4.444175
0.000000	-13.353469	NaN	-4.704253	13.353469	NaN	4.704253
0.000000	-14.743180	NaN	-12.665512	14.743180	NaN	12.665512
0.000000	-23.941482	NaN	-10.543984	23.941482	NaN	10.543984
0.000000	1.385901	NaN	7.145042	-1.385901	NaN	-7.145042
0.000000	-7.207258	NaN	-5.264257	7.207258	NaN	5.264257
0.000000	4.587919	NaN	-0.735581	-4.587919	NaN	0.735581
0.000000	-11.100363	NaN	-14.066823	11.100363	NaN	14.066823
0.000000	-8.339560	NaN	-5.092158	8.339560	NaN	5.092158
0.000000	10.764857	NaN	7.189422	-10.764857	NaN	-7.189422
0.000000	-5.590670	NaN	1.890250	5.590670	NaN	-1.890250
0.000000	5.375118	NaN	-5.365050	-5.375118	NaN	5.365050
0.000000	-11.770455	NaN	0.143200	11.770455	NaN	-0.143200
0.000000	-14.523696	NaN	-8.802300	14.523696	NaN	8.802300
0.000000	3.860711	NaN	-0.792976	-3.860711	NaN	0.792976
0.000000	-12.466367	NaN	-7.403086	12.466367	NaN	7.403086
0.000000	4.299449	NaN	2.966051	-4.299449	NaN	-2.966051
0.000000	-29.351308	NaN	-8.447399	29.351308	NaN	8.447399
0.000000	-1.711819	NaN	1.646843	1.711819	NaN	-1.646843
0.000000	-6.876092	NaN	-3.339310	6.876092	NaN	3.339310
0.000000	-5.487285	NaN	-4.019478	5.487285	NaN	4.019478
0.000000	11.027616	NaN	1.938470	-11.027616	NaN	-1.938470
0.000000	-16.971984	NaN	1.249342	16.971984	NaN	-1.249342
0.000000	-26.874625	NaN	-6.975493	26.874625	NaN	6.975493
0.000000	4.694043	NaN	0.482227	-4.694043	NaN	-0.482227
0.000000	-6.018879	NaN	1.027841	6.018879	NaN	-1.027841
0.000000	-11.082314	NaN	-0.890316	11.082314	NaN	0.890316
0.000000	-22.128768	NaN	-8.594321	22.128768	NaN	8.594321
0.000000	2.064425	NaN	7.800026	-2.064425	NaN	-7.800026
0.000000	-2.178565	NaN	-3.664366	2.178565	NaN	3.664366
0.000000	2.336389	NaN	10.661280	-2.336389	NaN	-10.661280
0.000000	-20.562977	NaN	5.435341	20.562977	NaN	-5.435341
0.000000	-1.709789	NaN	-9.295771	1.709789	NaN	9.295771
0.000000	-18.033066	NaN	2.567336	18.033066	NaN	-2.567336
0.000000	-20.801385	NaN	0.605428	20.801385	NaN	-0.605428
0.000000	-11.857321	NaN	-7.009824	11.857321	NaN	7.009824
0.000000	-19.592101	NaN	-11.215673	19.592101	NaN	11.215673
0.000000	-18.616193	NaN	-4.247633	18.616193	NaN	4.247633
0.000000	-22.070304	NaN	-3.475876	22.070304	NaN	3.475876
0.000000	-14.738881	NaN	-7.704333	14.738881	NaN	7.704333
0.000000	5.563370	NaN	-3.118784	-5.563370	NaN	3.118784
0.000000	-9.621691	NaN	3.383645	9.621691	NaN	-3.383645
0.000000	-31.626115	NaN	-17.580351	31.626115	NaN	17.580351
0.000000	-2.079820	NaN	0.929071	2.079820	NaN	-0.929071
0.000000	-0.066474	NaN	4.365678	0.066474	NaN	-4.365678
0.000000	5.758298	NaN	20.471498	-5.758298	NaN	-20.471498
0.000000	15.846966	NaN	24.438466	-15.846966	NaN	-24.438466
0.000000	-8.867242	NaN	2.539664	8.867242	NaN	-2.539664
0.000000	7.609125	NaN	4.970735	-7.609125	NaN	-4.970735
0.000000	-10.323853	NaN	4.438082	10.323853	NaN	-4.438082
0.000000	0.367281	NaN	-5.596473	-0.367281	NaN	5.596473
0.000000	-15.448284	NaN	-11.648612	15.448284	NaN	11.648612
0.000000	-6.808575	NaN	-17.273602	6.808575	NaN	17.273602
0.000000	-19.102752	NaN	-9.411346	19.102752	NaN	9.411346
0.000000	-7.128235	NaN	3.280600	7.128235	NaN	-3.280600
0.000000	-15.246435	NaN	-19.161269	15.246435	NaN	19.161269
0.000000	-11.104135	NaN	-8.430785	11.104135	NaN	8.430785
0.000000	-11.677397	NaN	-16.742959	11.677397	NaN	16.742959
0.000000	9.175719	NaN	5.514234	-9.175719	NaN	-5.514234
0.000000	1.946774	NaN	15.899061	-1.946774	NaN	-15.899061
0.000000	-15.785204	NaN	7.047078	15.785204	NaN	-7.047078
0.000000	-11.697813	NaN	7.889089	11.697813	NaN	-7.889089
0.000000	2.426330	NaN	6.012919	-2.426330	NaN	-6.012919
0.000000	-14.483104	NaN	4.655899	14.483104	NaN	-4.655899
0.000000	4.130373	NaN	4.628182	-4.130373	NaN	-4.628182
0.000000	7.700163	NaN	0.079909	-7.700163	NaN	-0.079909
0.000000	-1.842178	NaN	-1.119601	1.842178	NaN	1.119601
0.000000	-8.521316	NaN	-11.228820	8.521316	NaN	11.228820
0.000000	1.270433	NaN	6.535622	-1.270433	NaN	-6.535622
0.000000	9.117263	NaN	6.328286	-9.117263	NaN	-6.328286
0.000000	-17.084554	NaN	-14.946048	17.084554	NaN	14.946048
0.000000	-9.962527	NaN	-0.475737	9.962527	NaN	0.475737
0.000000	-4.420042	NaN	9.102778	4.420042	NaN	-9.102778
0.000000	-12.827729	NaN	-0.605832	12.827729	NaN	0.605832
0.000000	-12.437824	NaN	11.567560	12.437824	NaN	-11.567560
0.000000	-4.897761	NaN	3.204327	4.897761	NaN	-3.204327
0.000000	-27.078895	NaN	-6.152030	27.078895	NaN	6.152030
0.000000	-23.840193	NaN	0.903949	23.840193	NaN	-0.903949
0.000000	2.316610	NaN	8.589995	-2.316610	NaN	-8.589995
0.000000	-4.175424	NaN	3.928144	4.175424	NaN	-3.928144
0.000000	2.452824	NaN	5.541403	-2.452824	NaN	-5.541403
0.000000	-16.786800	NaN	3.861070	16.786800	NaN	-3.861070
0.000000	-28.144240	NaN	-11.685336	28.144240	NaN	11.685336
0.000000	-23.262284	NaN	-5.525413	23.262284	NaN	5.525413
0.000000	4.732426	NaN	3.415118	-4.732426	NaN	-3.415118
0.000000	-7.963751	NaN	-0.976056	7.963751	NaN	0.976056
0.000000	-4.112520	NaN	9.012431	4.112520	NaN	-9.012431
0.000000	-11.247402	NaN	-3.819586	11.247402	NaN	3.819586
0.000000	-7.708920	NaN	-1.713394	7.708920	NaN	1.713394
0.000000	-14.672682	NaN	1.570567	14.672682	NaN	-1.570567
0.000000	-2.286612	NaN	7.789719	2.286612	NaN	-7.789719
0.000000	1.160407	NaN	4.101678	-1.160407	NaN	-4.101678
0.000000	-8.937096	NaN	-0.074560	8.937096	NaN	0.074560
0.000000	-10.407103	NaN	-7.008683	10.407103	NaN	7.008683
0.000000	-4.364395	NaN	-11.591068	4.364395	NaN	11.591068
0.000000	2.065590	NaN	-5.433459	-2.065590	NaN	5.433459
0.000000	-21.780544	NaN	3.645559	21.780544	NaN	-3.645559
0.000000	-13.609496	NaN	-7.299828	13.609496	NaN	7.299828
0.000000	3.885497	NaN	7.134342	-3.885497	NaN	-7.134342
0.000000	2.040882	NaN	-0.997604	-2.040882	NaN	0.997604
0.000000	-12.559225	NaN	-9.602676	12.559225	NaN	9.602676
0.000000	-7.952583	NaN	-5.417970	7.952583	NaN	5.417970
0.000000	5.837867	NaN	22.325093	-5.837867	NaN	-22.325093
0.000000	-0.483195	NaN	6.681025	0.483195	NaN	-6.681025
0.000000	7.126197	NaN	4.117286	-7.126197	NaN	-4.117286
0.000000	-14.843309	NaN	4.126519	14.843309	NaN	-4.126519
0.000000	0.603649	NaN	12.309615	-0.603649	NaN	-12.309615
0.000000	2.244583	NaN	-7.880399	-2.244583	NaN	7.880399
0.000000	-17.131565	NaN	-4.662496	17.131565	NaN	4.662496
0.000000	5.167919	NaN	5.064213	-5.167919	NaN	-5.064213
0.000000	-8.755035	NaN	-9.508278	8.755035	NaN	9.508278
0.000000	-6.673997	NaN	-4.907818	6.673997	NaN	4.907818
0.000000	16.816309	NaN	11.946822	-16.816309	NaN	-11.946822
0.000000	-3.636074	NaN	-1.043172	3.636074	NaN	1.043172
0.000000	7.846128	NaN	5.812837	-7.846128	NaN	-5.812837
0.000000	6.053445	NaN	2.173789	-6.053445	NaN	-2.173789
0.000000	4.313877	NaN	4.652892	-4.313877	NaN	-4.652892
0.000000	-7.885196	NaN	6.199638	7.885196	NaN	-6.199638
0.000000	-4.132501	NaN	4.489921	4.132501	NaN	-4.489921
0.000000	-24.678568	NaN	0.195011	24.678568	NaN	-0.195011
0.000000	-12.897723	NaN	-5.535216	12.897723	NaN	5.535216
0.000000	11.536560	NaN	1.154679	-11.536560	NaN	-1.154679
0.000000	-8.547075	NaN	1.787428	8.547075	NaN	-1.787428
0.000000	8.183752	NaN	11.164555	-8.183752	NaN	-11.164555
0.000000	-5.339698	NaN	-4.036397	5.339698	NaN	4.036397
0.000000	-3.696966	NaN	5.771852	3.696966	NaN	-5.771852
0.000000	-11.088715	NaN	-3.357058	11.088715	NaN	3.357058
0.000000	-13.051127	NaN	-7.946170	13.051127	NaN	7.946170
0.000000	4.025667	NaN	17.283915	-4.025667	NaN	-17.283915
0.000000	-19.855544	NaN	-7.682932	19.855544	NaN	7.682932
0.000000	-15.801577	NaN	3.299990	15.801577	NaN	-3.299990
0.000000	3.356122	NaN	1.530487	-3.356122	NaN	-1.530487
0.000000	-6.931803	NaN	5.591216	6.931803	NaN	-5.591216
0.000000	-12.118334	NaN	7.466161	12.118334	NaN	-7.466161
0.000000	-5.363866	NaN	2.758977	5.363866	NaN	-2.758977
0.000000	-2.198551	NaN	4.055328	2.198551	NaN	-4.055328
0.000000	-13.978922	NaN	-1.152051	13.978922	NaN	1.152051
0.000000	-11.686881	NaN	-0.713731	11.686881	NaN	0.713731
0.000000	-6.333099	NaN	-6.243495	6.333099	NaN	6.243495
0.000000	-7.142581	NaN	3.174896	7.142581	NaN	-3.174896
0.000000	-1.907761	NaN	-4.466876	1.907761	NaN	4.466876
0.000000	0.612119	NaN	6.221160	-0.612119	NaN	-6.221160
0.000000	-16.050703	NaN	-20.781028	16.050703	NaN	20.781028
0.000000	-20.010839	NaN	-6.878960	20.010839	NaN	6.878960
0.000000	-14.867867	NaN	1.995159	14.867867	NaN	-1.995159
0.000000	-12.318784	NaN	-29.728295	12.318784	NaN	29.728295
0.000000	-0.593768	NaN	-9.167069	0.593768	NaN	9.167069
0.000000	-12.098328	NaN	5.017476	12.098328	NaN	-5.017476
0.000000	-8.490208	NaN	-11.356853	8.490208	NaN	11.356853
0.000000	-7.768050	NaN	3.367895	7.768050	NaN	-3.367895
0.000000	-19.250442	NaN	0.244476	19.250442	NaN	-0.244476
0.000000	-22.372090	NaN	-5.686708	22.372090	NaN	5.686708
0.000000	-1.362184	NaN	-5.760985	1.362184	NaN	5.760985
0.000000	-4.961941	NaN	-2.601669	4.961941	NaN	2.601669
0.000000	7.925132	NaN	10.335891	-7.925132	NaN	-10.335891
0.000000	-20.077008	NaN	-11.189759	20.077008	NaN	11.189759
0.000000	-4.910221	NaN	-1.276413	4.910221	NaN	1.276413
0.000000	-10.427700	NaN	0.313374	10.427700	NaN	-0.313374
0.000000	-6.580564	NaN	-10.437903	6.580564	NaN	10.437903
0.000000	-5.703573	NaN	10.952524	5.703573	NaN	-10.952524
0.000000	-1.311697	NaN	-16.885624	1.311697	NaN	16.885624
0.000000	1.995850	NaN	-2.446742	-1.995850	NaN	2.446742
0.000000	-14.976398	NaN	-4.816157	14.976398	NaN	4.816157
0.000000	-10.153743	NaN	-6.236420	10.153743	NaN	6.236420
0.000000	-5.424815	NaN	7.402931	5.424815	NaN	-7.402931
0.000000	4.679544	NaN	-12.874620	-4.679544	NaN	12.874620
0.000000	-1.224672	NaN	-0.712940	1.224672	NaN	0.712940
0.000000	-1.552442	NaN	-12.628346	1.552442	NaN	12.628346
0.000000	-9.914353	NaN	-10.520012	9.914353	NaN	10.520012
0.000000	2.010694	NaN	7.384021	-2.010694	NaN	-7.384021
0.000000	-0.236489	NaN	4.302970	0.236489	NaN	-4.302970
0.000000	-14.738154	NaN	-3.221035	14.738154	NaN	3.221035
0.000000	3.114398	NaN	6.800143	-3.114398	NaN	-6.800143
0.000000	-15.568668	NaN	-6.975550	15.568668	NaN	6.975550
0.000000	0.182840	NaN	-1.618416	-0.182840	NaN	1.618416
0.000000	1.562652	NaN	1.001681	-1.562652	NaN	-1.001681
0.000000	-4.872583	NaN	-7.673974	4.872583	NaN	7.673974
0.000000	-9.739539	NaN	10.870669	9.739539	NaN	-10.870669
0.000000	-10.842723	NaN	-9.768717	10.842723	NaN	9.768717
0.000000	-32.196887	NaN	-0.482646	32.196887	NaN	0.482646
0.000000	-7.604735	NaN	-10.005595	7.604735	NaN	10.005595
0.000000	-7.252149	NaN	4.287372	7.252149	NaN	-4.287372
0.000000	-9.449051	NaN	-9.401087	9.449051	NaN	9.401087
0.000000	-12.223382	NaN	-11.285885	12.223382	NaN	11.285885
0.000000	-5.639731	NaN	7.468002	5.639731	NaN	-7.468002
0.000000	-0.230110	NaN	3.750356	0.230110	NaN	-3.750356
0.000000	-3.346208	NaN	-2.172764	3.346208	NaN	2.172764
0.000000	-17.243890	NaN	-15.895220	17.243890	NaN	15.895220
0.000000	-19.174084	NaN	-2.804463	19.174084	NaN	2.804463
0.000000	-19.892921	NaN	-3.961167	19.892921	NaN	3.961167
0.000000	3.209989	NaN	-2.317544	-3.209989	NaN	2.317544
0.000000	-23.729399	NaN	-1.375183	23.729399	NaN	1.375183
0.000000	8.049435	NaN	-3.756983	-8.049435	NaN	3.756983
0.000000	13.318683	NaN	6.880652	-13.318683	NaN	-6.880652
0.000000	-0.042365	NaN	2.560065	0.042365	NaN	-2.560065
0.000000	-13.652370	NaN	7.763235	13.652370	NaN	-7.763235
0.000000	2.874561	NaN	-6.345731	-2.874561	NaN	6.345731
0.000000	-14.012069	NaN	-6.472882	14.012069	NaN	6.472882
0.000000	8.486314	NaN	14.760661	-8.486314	NaN	-14.760661
0.000000	-7.867608	NaN	-7.516235	7.867608	NaN	7.516235
0.000000	9.823296	NaN	7.313454	-9.823296	NaN	-7.313454
0.000000	-11.792839	NaN	2.466931	11.792839	NaN	-2.466931
0.000000	-6.389349	NaN	8.806790	6.389349	NaN	-8.806790
0.000000	-10.812230	NaN	4.369070	10.812230	NaN	-4.369070
0.000000	5.454643	NaN	5.314290	-5.454643	NaN	-5.314290
0.000000	-6.069823	NaN	10.159184	6.069823	NaN	-10.159184
0.000000	-17.032170	NaN	9.245992	17.032170	NaN	-9.245992
0.000000	5.832655	NaN	-9.112184	-5.832655	NaN	9.112184
0.000000	-21.002155	NaN	1.648717	21.002155	NaN	-1.648717
0.000000	4.803979	NaN	4.588208	-4.803979	NaN	-4.588208
0.000000	19.211278	NaN	7.810069	-19.211278	NaN	-7.810069
0.000000	-2.915029	NaN	3.381853	2.915029	NaN	-3.381853
0.000000	1.830472	NaN	11.109912	-1.830472	NaN	-11.109912
0.000000	-5.642016	NaN	2.793367	5.642016	NaN	-2.793367
0.000000	-11.937825	NaN	-10.024130	11.937825	NaN	10.024130
0.000000	-2.108614	NaN	2.682253	2.108614	NaN	-2.682253
0.000000	-6.536695	NaN	-0.199732	6.536695	NaN	0.199732
0.000000	6.770744	NaN	7.866543	-6.770744	NaN	-7.866543
0.000000	-8.457978	NaN	3.215294	8.457978	NaN	-3.215294
0.000000	-5.913324	NaN	-5.466940	5.913324	NaN	5.466940
0.000000	-8.771253	NaN	-1.495737	8.771253	NaN	1.495737
0.000000	13.373377	NaN	15.713437	-13.373377	NaN	-15.713437
0.000000	-6.010500	NaN	-3.214245	6.010500	NaN	3.214245
0.000000	-1.589248	NaN	-5.405298	1.589248	NaN	5.405298
0.000000	-14.637742	NaN	9.332100	14.637742	NaN	-9.332100
0.000000	-6.919464	NaN	-2.946162	6.919464	NaN	2.946162
0.000000	-32.880609	NaN	-7.609982	32.880609	NaN	7.609982
0.000000	-15.985401	NaN	-6.001933	15.985401	NaN	6.001933
0.000000	-2.500515	NaN	16.819268	2.500515	NaN	-16.819268
0.000000	1.623425	NaN	7.529917	-1.623425	NaN	-7.529917
0.000000	-0.160435	NaN	9.686394	0.160435	NaN	-9.686394
0.000000	-1.716834	NaN	8.519578	1.716834	NaN	-8.519578
0.000000	-16.193759	NaN	-3.588141	16.193759	NaN	3.588141
0.000000	2.650404	NaN	7.786464	-2.650404	NaN	-7.786464
0.000000	-0.759949	NaN	16.252687	0.759949	NaN	-16.252687
0.000000	9.162184	NaN	-0.103913	-9.162184	NaN	0.103913
0.000000	-3.094094	NaN	-0.540070	3.094094	NaN	0.540070
0.000000	-1.401871	NaN	2.241675	1.401871	NaN	-2.241675
0.000000	-6.847522	NaN	-21.889559	6.847522	NaN	21.889559
0.000000	-6.876871	NaN	-6.383237	6.876871	NaN	6.383237
0.000000	-24.507353	NaN	-7.656134	24.507353	NaN	7.656134
0.000000	5.987695	NaN	-1.703018	-5.987695	NaN	1.703018
0.000000	-13.705559	NaN	4.945869	13.705559	NaN	-4.945869
0.000000	-3.410648	NaN	14.065688	3.410648	NaN	-14.065688
0.000000	-45.006253	NaN	-2.323931	45.006253	NaN	2.323931
0.000000	-16.185619	NaN	6.744581	16.185619	NaN	-6.744581
0.000000	2.795839	NaN	12.792712	-2.795839	NaN	-12.792712
0.000000	-23.757820	NaN	-12.884367	23.757820	NaN	12.884367
0.000000	5.768226	NaN	4.993211	-5.768226	NaN	-4.993211
0.000000	3.326907	NaN	-1.812004	-3.326907	NaN	1.812004
0.000000	-23.628867	NaN	-7.983505	23.628867	NaN	7.983505
0.000000	-0.970692	NaN	0.057131	0.970692	NaN	-0.057131
0.000000	-0.842318	NaN	4.163446	0.842318	NaN	-4.163446
0.000000	-0.174106	NaN	1.666853	0.174106	NaN	-1.666853
0.000000	-24.917806	NaN	-3.501646	24.917806	NaN	3.501646
0.000000	12.116126	NaN	7.548831	-12.116126	NaN	-7.548831
0.000000	-4.795763	NaN	11.603098	4.795763	NaN	-11.603098
