# Supplementary material for: Combined Influences of Model Choice, Data Quality, and Data Quantity When Estimating Population Trends
Source: PLoS One. 2015 Jul 15;10(7):e0132255. doi: 10.1371/journal.pone.0132255 (PMC4503393; doi:10.1371/journal.pone.0132255)
Supplement: S1 Dataset — Files are organized by model type and by the input lambda value. (ZIP) [file pone.0132255.s002.zip › Hypothetical LH/sims_lambda_1_025/simulationOutput_1.025_0_0.5_0_20.xls]

Percent_Decline_True	Median_Percent_Decline_Matrix	Median_Percent_Decline_Matrix_stable	Median_Percent_Decline_Scalar	Difference_True_Matrix	Difference_True_Matrix_Stable	Difference_True_Scalar
-26.672093	-133.270421	NaN	-56.425373	106.598327	NaN	29.753280
-28.943793	-17.159160	NaN	7.889653	-11.784633	NaN	-36.833446
84.062818	-11.720202	NaN	-17.289064	95.783020	NaN	101.351882
-3.559236	26.472954	NaN	30.568492	-30.032190	NaN	-34.127728
-91.515865	41.023105	NaN	48.553281	-132.538970	NaN	-140.069146
-122.498379	-79.072159	NaN	-50.610020	-43.426220	NaN	-71.888359
-52.534546	1.518797	NaN	-13.112627	-54.053343	NaN	-39.421919
8.457998	27.839901	NaN	15.780716	-19.381903	NaN	-7.322718
-57.010329	-157.758777	NaN	-163.042722	100.748449	NaN	106.032394
2.474322	47.923282	NaN	43.127718	-45.448960	NaN	-40.653395
72.377249	39.751498	NaN	47.771825	32.625750	NaN	24.605424
19.202540	-57.382998	NaN	-44.303059	76.585539	NaN	63.505599
-36.964214	-38.921594	NaN	-37.740364	1.957380	NaN	0.776150
61.452291	-41.679012	NaN	-45.177582	103.131303	NaN	106.629872
25.486019	75.757132	NaN	79.355179	-50.271113	NaN	-53.869160
-147.746586	-132.161493	NaN	-117.574531	-15.585093	NaN	-30.172056
10.593856	-107.358867	NaN	-65.338146	117.952723	NaN	75.932002
-30.881006	4.936108	NaN	6.161402	-35.817114	NaN	-37.042408
49.449055	-118.900639	NaN	-112.547510	168.349694	NaN	161.996565
22.696605	-14.644374	NaN	-7.754136	37.340978	NaN	30.450740
-38.189901	-43.323180	NaN	-10.864188	5.133279	NaN	-27.325713
29.754852	-74.298838	NaN	-84.638711	104.053690	NaN	114.393562
-137.160034	-0.214194	NaN	-21.986902	-136.945840	NaN	-115.173132
-182.776647	23.387914	NaN	41.752639	-206.164561	NaN	-224.529286
-2.173263	-95.709128	NaN	-65.036519	93.535865	NaN	62.863256
0.746575	55.325798	NaN	66.609686	-54.579223	NaN	-65.863112
-46.159417	-12.471612	NaN	17.360043	-33.687805	NaN	-63.519459
22.012983	-46.813650	NaN	-71.072157	68.826633	NaN	93.085140
-32.452028	19.358612	NaN	22.094469	-51.810641	NaN	-54.546498
74.886640	-98.934900	NaN	-69.926233	173.821540	NaN	144.812872
-19.532423	-12.694123	NaN	0.544541	-6.838300	NaN	-20.076964
-42.194299	26.316186	NaN	13.441690	-68.510484	NaN	-55.635989
-109.366597	-112.105544	NaN	-116.435061	2.738947	NaN	7.068463
70.181590	26.433545	NaN	34.489649	43.748045	NaN	35.691941
73.520066	-52.328428	NaN	-25.129991	125.848493	NaN	98.650056
-116.227025	-124.136314	NaN	-75.257300	7.909289	NaN	-40.969725
5.429407	22.626795	NaN	22.244689	-17.197388	NaN	-16.815282
-362.199066	-30.051822	NaN	-35.065988	-332.147244	NaN	-327.133078
-51.605530	-47.702499	NaN	-55.047503	-3.903031	NaN	3.441973
-25.391976	-85.946231	NaN	-132.634848	60.554255	NaN	107.242872
53.986553	-11.838186	NaN	23.749907	65.824739	NaN	30.236646
16.803759	22.804887	NaN	28.707538	-6.001128	NaN	-11.903779
72.439364	-42.514212	NaN	-33.424478	114.953575	NaN	105.863842
-302.478981	3.460041	NaN	14.617622	-305.939022	NaN	-317.096603
-88.904438	-100.312022	NaN	-111.907492	11.407584	NaN	23.003054
55.345980	-65.504658	NaN	-97.569734	120.850638	NaN	152.915714
-614.935972	-50.422726	NaN	-71.079572	-564.513246	NaN	-543.856400
-6.986030	57.036162	NaN	55.264935	-64.022191	NaN	-62.250964
-155.493056	2.867595	NaN	36.454338	-158.360651	NaN	-191.947394
64.825711	28.693020	NaN	38.349738	36.132691	NaN	26.475973
-68.149919	12.911116	NaN	17.140672	-81.061035	NaN	-85.290591
59.765546	-10.295734	NaN	-37.499510	70.061280	NaN	97.265056
23.551377	27.501591	NaN	41.068073	-3.950214	NaN	-17.516696
36.972737	15.428925	NaN	27.362998	21.543811	NaN	9.609739
42.616991	-13.505539	NaN	27.023723	56.122530	NaN	15.593268
26.803332	-47.426202	NaN	-28.883748	74.229533	NaN	55.687080
-33.831055	-1.423872	NaN	-22.386803	-32.407183	NaN	-11.444252
14.756344	9.517991	NaN	32.202253	5.238353	NaN	-17.445909
28.318074	-70.286707	NaN	-85.073903	98.604781	NaN	113.391977
38.450713	-67.904279	NaN	-52.742910	106.354991	NaN	91.193623
55.652907	-43.907863	NaN	-16.747096	99.560771	NaN	72.400003
-9.968928	-180.519152	NaN	-175.763919	170.550223	NaN	165.794991
-19.342540	0.257179	NaN	15.454245	-19.599720	NaN	-34.796786
76.478865	22.294037	NaN	41.040143	54.184828	NaN	35.438722
-6.063120	34.813813	NaN	38.078775	-40.876934	NaN	-44.141896
4.984910	-50.935713	NaN	-39.518553	55.920623	NaN	44.503462
-16.598391	-25.601275	NaN	-16.183097	9.002884	NaN	-0.415294
4.736377	-25.981808	NaN	0.637265	30.718185	NaN	4.099111
4.227650	-45.955634	NaN	-29.495231	50.183284	NaN	33.722882
3.427083	-97.850568	NaN	-80.890920	101.277652	NaN	84.318003
7.424902	-173.894510	NaN	-139.606973	181.319412	NaN	147.031874
-596.356133	-1.838936	NaN	15.324016	-594.517196	NaN	-611.680149
45.028741	17.060719	NaN	30.387951	27.968022	NaN	14.640791
54.778049	-151.970753	NaN	-118.312978	206.748802	NaN	173.091026
-23.130511	-77.624294	NaN	-39.722987	54.493783	NaN	16.592476
43.632673	-82.773227	NaN	-42.567380	126.405900	NaN	86.200054
44.569397	38.840906	NaN	44.376666	5.728490	NaN	0.192731
78.671656	-17.010169	NaN	-29.205476	95.681824	NaN	107.877132
-126.391329	35.147352	NaN	22.634089	-161.538682	NaN	-149.025419
23.195262	35.315842	NaN	52.101010	-12.120580	NaN	-28.905748
-113.894042	51.993419	NaN	47.150448	-165.887461	NaN	-161.044490
-174.100447	-42.991676	NaN	-28.437333	-131.108771	NaN	-145.663114
-133.373877	12.409115	NaN	20.811040	-145.782992	NaN	-154.184917
42.359556	47.100668	NaN	49.868222	-4.741113	NaN	-7.508666
-176.136028	-105.067160	NaN	-80.555230	-71.068868	NaN	-95.580798
-31.311931	1.333189	NaN	13.303210	-32.645121	NaN	-44.615141
-196.737213	10.584288	NaN	-3.794208	-207.321501	NaN	-192.943005
-272.301577	7.414717	NaN	-13.548427	-279.716294	NaN	-258.753151
-146.358234	-72.882838	NaN	-109.581101	-73.475396	NaN	-36.777134
-135.863093	-230.658636	NaN	-169.667104	94.795544	NaN	33.804012
47.216921	35.763720	NaN	27.348771	11.453201	NaN	19.868150
-85.463488	-101.704884	NaN	-81.624642	16.241396	NaN	-3.838846
45.114924	15.782794	NaN	22.765089	29.332130	NaN	22.349835
-51.740184	3.956010	NaN	-26.727169	-55.696194	NaN	-25.013015
-86.565698	-13.180311	NaN	-37.533454	-73.385387	NaN	-49.032244
26.338869	53.070690	NaN	55.483715	-26.731820	NaN	-29.144845
-123.588065	35.299625	NaN	30.724022	-158.887690	NaN	-154.312088
-254.941483	-99.156361	NaN	-63.615954	-155.785122	NaN	-191.325528
-91.459932	-28.718103	NaN	7.584813	-62.741828	NaN	-99.044745
84.367353	31.168173	NaN	36.026316	53.199180	NaN	48.341038
35.726363	40.378432	NaN	53.319359	-4.652069	NaN	-17.592996
6.835124	-132.164263	NaN	-148.780485	138.999388	NaN	155.615609
-37.512590	2.779904	NaN	20.140128	-40.292494	NaN	-57.652718
0.622526	44.297220	NaN	46.998385	-43.674694	NaN	-46.375859
39.213008	-6.728033	NaN	-27.553036	45.941040	NaN	66.766043
52.745954	-11.554700	NaN	-4.766289	64.300655	NaN	57.512243
41.945812	-122.535618	NaN	-146.327493	164.481430	NaN	188.273305
44.897642	-6.176066	NaN	-7.431236	51.073708	NaN	52.328878
57.202480	-32.939704	NaN	-0.601078	90.142184	NaN	57.803559
-40.094736	53.457444	NaN	44.658433	-93.552180	NaN	-84.753170
-134.004082	-78.186003	NaN	-91.591370	-55.818080	NaN	-42.412713
53.224583	12.323519	NaN	15.413795	40.901064	NaN	37.810788
45.345116	-56.726842	NaN	-23.680151	102.071958	NaN	69.025267
16.411388	38.938497	NaN	57.089705	-22.527109	NaN	-40.678316
-16.315708	-13.280242	NaN	-46.048512	-3.035466	NaN	29.732804
24.665930	34.595062	NaN	28.472177	-9.929132	NaN	-3.806247
14.580528	28.169217	NaN	28.526035	-13.588689	NaN	-13.945507
47.366394	-69.832492	NaN	-81.009412	117.198886	NaN	128.375805
15.761888	-106.620955	NaN	-91.414452	122.382843	NaN	107.176340
-616.715612	20.162476	NaN	22.064427	-636.878088	NaN	-638.780039
-213.825646	-29.813390	NaN	-34.132459	-184.012256	NaN	-179.693187
21.608140	-15.352063	NaN	9.168028	36.960203	NaN	12.440112
20.467177	-60.016300	NaN	-66.909708	80.483478	NaN	87.376886
-53.484880	5.379648	NaN	1.677038	-58.864527	NaN	-55.161917
-115.947551	-49.847139	NaN	-74.544588	-66.100413	NaN	-41.402963
11.812325	22.717083	NaN	18.773805	-10.904757	NaN	-6.961480
-4.339369	-25.356834	NaN	-11.061899	21.017465	NaN	6.722530
61.976315	-49.054183	NaN	-30.680552	111.030498	NaN	92.656867
-13.666635	-40.572397	NaN	-20.963483	26.905761	NaN	7.296848
29.839599	0.840528	NaN	7.653966	28.999071	NaN	22.185633
23.459363	-18.012569	NaN	-46.158264	41.471932	NaN	69.617626
-168.321066	-215.958456	NaN	-185.092345	47.637390	NaN	16.771279
75.562456	25.405130	NaN	21.002520	50.157327	NaN	54.559936
-33.667352	60.648864	NaN	63.726371	-94.316217	NaN	-97.393724
28.297724	23.031533	NaN	18.320492	5.266191	NaN	9.977232
18.146116	-97.946962	NaN	-102.129624	116.093078	NaN	120.275740
-20.897979	17.257271	NaN	10.145394	-38.155251	NaN	-31.043374
-95.821692	24.688257	NaN	52.964059	-120.509949	NaN	-148.785752
-29.219529	-73.737691	NaN	-90.580792	44.518162	NaN	61.361263
-113.962801	32.302315	NaN	29.678114	-146.265116	NaN	-143.640915
28.047648	68.126416	NaN	70.911692	-40.078768	NaN	-42.864044
12.436843	53.590925	NaN	57.049627	-41.154082	NaN	-44.612784
-12.008416	52.835706	NaN	57.748317	-64.844122	NaN	-69.756733
61.322614	-60.913956	NaN	-31.203081	122.236570	NaN	92.525695
32.848910	-72.232362	NaN	-73.111881	105.081272	NaN	105.960792
-67.704275	-5.099321	NaN	8.707757	-62.604954	NaN	-76.412032
-188.037776	42.518654	NaN	20.302591	-230.556430	NaN	-208.340367
-64.889084	-484.517213	NaN	-311.797244	419.628129	NaN	246.908160
-35.436424	-287.196585	NaN	-113.180422	251.760161	NaN	77.743998
-23.647850	16.846035	NaN	4.207441	-40.493885	NaN	-27.855291
17.886472	-4.046982	NaN	-34.841335	21.933454	NaN	52.727808
8.467297	-4.875461	NaN	5.326224	13.342758	NaN	3.141073
-50.353109	28.123131	NaN	25.249271	-78.476240	NaN	-75.602379
3.199908	31.545109	NaN	5.136261	-28.345200	NaN	-1.936353
-42.182241	-42.668789	NaN	-51.820666	0.486548	NaN	9.638425
-142.598883	-158.923568	NaN	-100.761289	16.324685	NaN	-41.837594
-60.253498	24.127063	NaN	37.869727	-84.380561	NaN	-98.123225
-55.037167	67.092805	NaN	70.169322	-122.129972	NaN	-125.206489
-76.996327	47.236208	NaN	42.804241	-124.232535	NaN	-119.800568
11.513356	-86.894637	NaN	-51.040468	98.407993	NaN	62.553824
53.708738	26.192784	NaN	33.904088	27.515954	NaN	19.804649
-123.865214	-53.097058	NaN	-24.973636	-70.768156	NaN	-98.891578
67.721153	-66.379556	NaN	-7.360871	134.100709	NaN	75.082024
-323.795423	-120.373321	NaN	-161.275712	-203.422102	NaN	-162.519712
51.467730	25.473139	NaN	33.306988	25.994590	NaN	18.160742
7.620120	14.768730	NaN	27.458830	-7.148610	NaN	-19.838710
-116.903802	-93.392179	NaN	-78.545277	-23.511623	NaN	-38.358525
-190.987517	36.032031	NaN	30.584704	-227.019548	NaN	-221.572221
-21.767521	34.580729	NaN	54.590363	-56.348249	NaN	-76.357884
3.151240	34.484335	NaN	42.449114	-31.333095	NaN	-39.297875
-288.325030	-6.022996	NaN	-12.337822	-282.302034	NaN	-275.987208
-92.711819	-8.374040	NaN	9.641641	-84.337779	NaN	-102.353460
-31.383407	-73.148488	NaN	-62.479652	41.765081	NaN	31.096244
34.502887	-27.274927	NaN	-9.078007	61.777815	NaN	43.580895
61.588574	63.161866	NaN	70.355628	-1.573291	NaN	-8.767054
-46.013823	24.299291	NaN	24.872290	-70.313114	NaN	-70.886113
15.429804	-64.561413	NaN	-34.852731	79.991217	NaN	50.282535
-179.106275	-121.088202	NaN	-61.459957	-58.018073	NaN	-117.646318
4.937524	32.865212	NaN	33.044810	-27.927688	NaN	-28.107287
-54.127647	38.762893	NaN	35.896092	-92.890540	NaN	-90.023739
12.735738	3.410588	NaN	-57.575609	9.325150	NaN	70.311347
2.531682	-57.606248	NaN	-43.087685	60.137930	NaN	45.619367
-20.471269	66.964970	NaN	66.584679	-87.436239	NaN	-87.055948
64.347636	-73.295359	NaN	-57.134994	137.642994	NaN	121.482629
-19.799505	-40.154153	NaN	-34.788140	20.354647	NaN	14.988634
35.590833	-104.377099	NaN	-97.481610	139.967932	NaN	133.072443
29.646887	-8.826727	NaN	11.039651	38.473614	NaN	18.607235
33.307697	-9.056044	NaN	2.055668	42.363740	NaN	31.252029
-38.313367	-34.762379	NaN	-21.636320	-3.550988	NaN	-16.677047
42.599410	9.655721	NaN	6.341305	32.943689	NaN	36.258105
38.212375	43.081266	NaN	39.683624	-4.868891	NaN	-1.471249
-50.653034	-5.859891	NaN	-0.871073	-44.793143	NaN	-49.781961
35.686947	-11.088540	NaN	11.422602	46.775487	NaN	24.264345
63.594503	-27.357172	NaN	-39.886636	90.951675	NaN	103.481140
-8.510918	7.909909	NaN	-10.769857	-16.420826	NaN	2.258940
34.717972	-21.077227	NaN	-25.038329	55.795199	NaN	59.756301
-206.413759	15.583555	NaN	8.796518	-221.997314	NaN	-215.210277
43.709766	-207.296426	NaN	-124.748022	251.006192	NaN	168.457788
4.661031	-53.169956	NaN	-22.408908	57.830988	NaN	27.069940
-67.989608	-16.300729	NaN	-21.229260	-51.688879	NaN	-46.760348
53.346839	24.329607	NaN	27.102445	29.017232	NaN	26.244394
20.867023	38.105098	NaN	42.759429	-17.238074	NaN	-21.892406
58.254633	-45.967933	NaN	1.686374	104.222565	NaN	56.568259
12.034780	-127.129497	NaN	-89.948848	139.164277	NaN	101.983628
70.650403	18.974603	NaN	23.787905	51.675800	NaN	46.862498
20.742895	-102.159539	NaN	-127.718511	122.902434	NaN	148.461406
-9.889392	-47.157677	NaN	-46.780907	37.268285	NaN	36.891515
-11.298680	67.413369	NaN	70.656342	-78.712049	NaN	-81.955021
6.667864	15.631985	NaN	9.402124	-8.964121	NaN	-2.734259
-225.289663	-220.119503	NaN	-163.801424	-5.170160	NaN	-61.488239
-0.832659	-54.663623	NaN	-47.612140	53.830965	NaN	46.779481
-3.865199	44.992637	NaN	45.805733	-48.857836	NaN	-49.670932
-160.081453	-75.205424	NaN	-67.352221	-84.876029	NaN	-92.729233
19.683312	33.794555	NaN	43.435084	-14.111244	NaN	-23.751773
61.359481	-107.160572	NaN	-45.695998	168.520053	NaN	107.055478
23.177911	42.923941	NaN	40.122761	-19.746030	NaN	-16.944850
-141.536599	61.516008	NaN	46.875454	-203.052608	NaN	-188.412053
-78.710066	-97.412640	NaN	-57.250042	18.702574	NaN	-21.460024
-173.633111	-9.857786	NaN	-7.753909	-163.775325	NaN	-165.879202
46.351432	-53.506181	NaN	-91.559134	99.857613	NaN	137.910566
-39.583160	-97.085721	NaN	-72.154908	57.502561	NaN	32.571748
40.050417	-10.671239	NaN	-4.887752	50.721655	NaN	44.938169
18.942315	2.378823	NaN	-16.011786	16.563492	NaN	34.954101
-61.699047	-38.996606	NaN	-29.746191	-22.702441	NaN	-31.952856
-46.225690	-11.977953	NaN	7.800475	-34.247737	NaN	-54.026165
23.459587	-92.018387	NaN	-76.216121	115.477975	NaN	99.675708
-257.854742	-40.407877	NaN	-5.579850	-217.446865	NaN	-252.274892
-5.925511	11.426985	NaN	9.585359	-17.352496	NaN	-15.510869
19.234751	38.083704	NaN	41.164406	-18.848953	NaN	-21.929655
-77.207113	-47.179034	NaN	-61.021666	-30.028079	NaN	-16.185446
26.505411	22.741341	NaN	38.984410	3.764070	NaN	-12.479000
-21.737159	-26.496275	NaN	-0.358959	4.759116	NaN	-21.378200
-68.000583	54.721273	NaN	65.159722	-122.721856	NaN	-133.160305
49.423131	-13.043463	NaN	-25.749126	62.466594	NaN	75.172257
71.054242	18.343486	NaN	18.586184	52.710757	NaN	52.468058
-62.124628	22.386024	NaN	26.745703	-84.510652	NaN	-88.870331
35.166340	-25.624163	NaN	-21.604096	60.790503	NaN	56.770437
2.237536	-32.891435	NaN	-43.521371	35.128971	NaN	45.758907
22.049765	26.537722	NaN	35.748148	-4.487957	NaN	-13.698383
-120.530818	54.950236	NaN	47.694853	-175.481054	NaN	-168.225671
-12.977234	47.658220	NaN	51.718431	-60.635453	NaN	-64.695665
-127.240862	52.479086	NaN	53.309003	-179.719948	NaN	-180.549865
32.984845	24.539471	NaN	15.146084	8.445374	NaN	17.838761
-214.003443	-62.197052	NaN	-56.694088	-151.806391	NaN	-157.309355
-11.687719	28.565463	NaN	26.107826	-40.253182	NaN	-37.795546
6.619673	-86.723390	NaN	-88.538341	93.343063	NaN	95.158015
14.463937	13.303020	NaN	-13.275343	1.160917	NaN	27.739280
24.909046	23.633370	NaN	22.499125	1.275676	NaN	2.409920
22.762063	-20.841208	NaN	-38.119387	43.603271	NaN	60.881450
6.904960	-158.850524	NaN	-126.764376	165.755484	NaN	133.669336
-402.511684	-173.156978	NaN	-183.346496	-229.354706	NaN	-219.165188
-322.177465	14.554767	NaN	8.428284	-336.732232	NaN	-330.605749
-37.268634	-25.361853	NaN	-39.206809	-11.906781	NaN	1.938175
56.951486	-70.687329	NaN	-29.595079	127.638815	NaN	86.546565
-36.643430	41.617784	NaN	57.176331	-78.261214	NaN	-93.819761
-110.765915	9.761306	NaN	-6.509795	-120.527222	NaN	-104.256120
35.668487	-57.536980	NaN	-47.428507	93.205467	NaN	83.096995
29.508076	-93.240297	NaN	-52.077139	122.748374	NaN	81.585216
-27.624476	28.768429	NaN	37.120488	-56.392905	NaN	-64.744964
70.256526	-31.356245	NaN	-29.270404	101.612770	NaN	99.526929
-86.590085	-19.975044	NaN	-13.608607	-66.615040	NaN	-72.981478
-21.212180	-55.325543	NaN	-19.181074	34.113362	NaN	-2.031106
-30.990902	36.122571	NaN	28.684821	-67.113473	NaN	-59.675723
-27.975427	-45.834984	NaN	-65.397200	17.859557	NaN	37.421773
-41.984544	-69.274922	NaN	-53.007149	27.290378	NaN	11.022605
-173.814328	42.422261	NaN	45.546322	-216.236589	NaN	-219.360650
-57.594903	-32.571643	NaN	-22.963876	-25.023260	NaN	-34.631028
-173.396030	-73.462707	NaN	-56.343543	-99.933323	NaN	-117.052487
-75.754169	-13.598797	NaN	-16.940453	-62.155373	NaN	-58.813716
-121.703542	32.846062	NaN	45.668404	-154.549603	NaN	-167.371946
-23.777425	22.497153	NaN	37.948540	-46.274578	NaN	-61.725964
54.774024	-42.441054	NaN	-42.038161	97.215078	NaN	96.812186
21.786650	-30.451841	NaN	-10.019128	52.238491	NaN	31.805778
60.052826	-150.535669	NaN	-108.559209	210.588495	NaN	168.612035
-3.918385	-93.452405	NaN	-72.860975	89.534020	NaN	68.942590
-37.285165	-27.293961	NaN	0.146579	-9.991204	NaN	-37.431744
13.026450	-131.797208	NaN	-110.229317	144.823658	NaN	123.255768
44.342987	64.088722	NaN	59.499166	-19.745735	NaN	-15.156179
-156.388041	-30.193420	NaN	-43.374316	-126.194620	NaN	-113.013725
48.062966	-2.827921	NaN	-5.017681	50.890887	NaN	53.080647
-182.391016	-127.318855	NaN	-122.148470	-55.072160	NaN	-60.242545
30.038648	49.108634	NaN	50.098998	-19.069986	NaN	-20.060349
60.359606	-115.477981	NaN	-106.731046	175.837587	NaN	167.090652
-53.650560	-74.070874	NaN	-130.354470	20.420314	NaN	76.703910
-70.699580	-34.632160	NaN	-16.957794	-36.067420	NaN	-53.741786
-60.785351	-1.271321	NaN	9.267556	-59.514029	NaN	-70.052906
78.494395	40.527564	NaN	45.469154	37.966831	NaN	33.025242
-419.767083	-70.635428	NaN	-62.591434	-349.131655	NaN	-357.175649
-34.703211	-15.041518	NaN	2.156138	-19.661694	NaN	-36.859349
18.387505	-148.513031	NaN	-158.359020	166.900536	NaN	176.746525
-159.819754	55.210178	NaN	42.192841	-215.029932	NaN	-202.012595
-18.887460	-31.366020	NaN	22.164735	12.478560	NaN	-41.052195
-1.270234	-11.165482	NaN	-8.744341	9.895248	NaN	7.474107
-45.716635	-78.905243	NaN	-84.631079	33.188607	NaN	38.914444
-287.385370	11.918694	NaN	-10.754897	-299.304064	NaN	-276.630473
3.264527	-10.300984	NaN	5.814609	13.565511	NaN	-2.550082
-70.903510	33.952101	NaN	48.656971	-104.855611	NaN	-119.560481
59.263622	24.138865	NaN	47.748835	35.124757	NaN	11.514787
54.093085	-0.425754	NaN	22.721332	54.518839	NaN	31.371753
-156.535276	-27.118452	NaN	-20.712451	-129.416824	NaN	-135.822825
-200.243839	-86.771563	NaN	-77.667807	-113.472276	NaN	-122.576032
-25.389773	52.993871	NaN	60.665049	-78.383645	NaN	-86.054823
-111.701864	5.972473	NaN	15.499701	-117.674337	NaN	-127.201565
59.919855	-53.968065	NaN	-48.603512	113.887921	NaN	108.523367
58.184505	9.482379	NaN	24.455685	48.702126	NaN	33.728820
-130.761308	51.187112	NaN	46.040291	-181.948420	NaN	-176.801598
62.775337	-123.366078	NaN	-102.533472	186.141415	NaN	165.308809
45.884884	55.110383	NaN	53.254283	-9.225499	NaN	-7.369399
68.453467	38.856725	NaN	40.541288	29.596741	NaN	27.912179
23.988534	-94.773131	NaN	-78.391763	118.761665	NaN	102.380297
40.022113	27.678172	NaN	46.385032	12.343941	NaN	-6.362918
-23.148116	-36.735212	NaN	-47.884967	13.587096	NaN	24.736851
-118.242646	-27.392773	NaN	-11.550916	-90.849873	NaN	-106.691730
40.525114	-16.914280	NaN	-11.390054	57.439394	NaN	51.915168
-2.640599	-41.176257	NaN	-45.997240	38.535658	NaN	43.356641
-152.035731	42.923422	NaN	36.840876	-194.959153	NaN	-188.876607
27.259961	18.068190	NaN	-8.731399	9.191771	NaN	35.991360
9.122461	-23.781365	NaN	-3.758025	32.903826	NaN	12.880486
-81.071609	20.683066	NaN	25.249206	-101.754675	NaN	-106.320816
-8.443296	25.880220	NaN	45.563679	-34.323516	NaN	-54.006975
-576.202576	-74.089904	NaN	-32.489254	-502.112673	NaN	-543.713322
10.894300	-23.006494	NaN	-20.056858	33.900794	NaN	30.951158
55.948580	35.931098	NaN	45.615124	20.017482	NaN	10.333456
14.754549	-7.881711	NaN	-2.168946	22.636260	NaN	16.923495
17.410027	71.889995	NaN	70.635063	-54.479968	NaN	-53.225036
-24.635188	58.573756	NaN	64.577179	-83.208945	NaN	-89.212368
-119.253792	50.915570	NaN	60.899421	-170.169362	NaN	-180.153212
-6.692775	-105.778940	NaN	-65.624660	99.086166	NaN	58.931885
-124.293285	36.955798	NaN	47.979492	-161.249083	NaN	-172.272777
61.885798	-136.987431	NaN	-130.477843	198.873229	NaN	192.363641
18.538703	24.708893	NaN	27.519082	-6.170190	NaN	-8.980379
44.632784	39.995815	NaN	33.318334	4.636968	NaN	11.314449
30.930929	-73.768298	NaN	-59.568855	104.699227	NaN	90.499784
56.506540	33.138356	NaN	-11.136123	23.368184	NaN	67.642663
15.168493	-44.290873	NaN	-38.392873	59.459366	NaN	53.561366
58.030606	-66.261312	NaN	-53.310650	124.291918	NaN	111.341257
-180.451082	-34.407351	NaN	-11.194538	-146.043731	NaN	-169.256544
80.284121	-20.579378	NaN	-22.463551	100.863499	NaN	102.747672
-28.990922	1.794463	NaN	-5.239203	-30.785385	NaN	-23.751718
70.309600	-53.144911	NaN	-41.574353	123.454510	NaN	111.883952
52.366089	59.155970	NaN	42.121377	-6.789881	NaN	10.244712
18.914508	27.514172	NaN	25.263921	-8.599664	NaN	-6.349413
20.992023	42.496991	NaN	42.715283	-21.504968	NaN	-21.723259
71.170947	29.932862	NaN	31.915166	41.238085	NaN	39.255781
16.441800	9.630139	NaN	3.737686	6.811660	NaN	12.704114
52.786829	-103.774816	NaN	-42.134999	156.561644	NaN	94.921827
-12.818895	-66.798683	NaN	-79.549722	53.979788	NaN	66.730827
-75.032742	56.999389	NaN	48.181415	-132.032131	NaN	-123.214157
49.905381	20.179293	NaN	25.608073	29.726088	NaN	24.297309
-16.693242	33.904870	NaN	37.756328	-50.598112	NaN	-54.449571
-357.738328	48.580079	NaN	52.367257	-406.318407	NaN	-410.105585
4.497463	-13.800069	NaN	-4.229659	18.297532	NaN	8.727122
75.939705	-4.230681	NaN	-11.772195	80.170386	NaN	87.711901
15.067341	35.266426	NaN	34.088123	-20.199086	NaN	-19.020783
23.573346	-27.806814	NaN	-20.539512	51.380160	NaN	44.112858
67.913278	-166.443394	NaN	-189.988251	234.356672	NaN	257.901529
-22.253606	18.518013	NaN	13.521912	-40.771619	NaN	-35.775518
-75.571599	53.261714	NaN	59.464302	-128.833313	NaN	-135.035900
31.494366	1.753321	NaN	-25.645848	29.741045	NaN	57.140214
-71.506250	-31.418329	NaN	-36.868543	-40.087921	NaN	-34.637707
-29.671902	-44.895626	NaN	-26.289429	15.223725	NaN	-3.382473
-47.977473	-121.161941	NaN	-41.824336	73.184469	NaN	-6.153137
-22.386702	-14.200862	NaN	-2.389774	-8.185840	NaN	-19.996928
-234.204497	11.606423	NaN	1.364785	-245.810919	NaN	-235.569282
3.349464	-53.826565	NaN	-14.583114	57.176029	NaN	17.932578
-120.750665	-13.623810	NaN	-16.714537	-107.126855	NaN	-104.036128
-33.577259	-58.687520	NaN	-54.472828	25.110261	NaN	20.895569
7.144584	-128.822690	NaN	-74.625301	135.967274	NaN	81.769885
-9.399367	31.892538	NaN	32.008066	-41.291905	NaN	-41.407433
-170.417979	-14.160393	NaN	9.874082	-156.257586	NaN	-180.292061
-17.592309	3.242543	NaN	17.291418	-20.834851	NaN	-34.883727
70.282316	10.143492	NaN	-0.016002	60.138824	NaN	70.298318
1.276423	-102.810810	NaN	-88.943501	104.087233	NaN	90.219924
-41.097228	-245.203440	NaN	-132.857531	204.106213	NaN	91.760303
32.076454	-49.250398	NaN	-34.629581	81.326853	NaN	66.706035
6.139322	-35.156733	NaN	-31.063834	41.296055	NaN	37.203156
-15.892607	-41.335142	NaN	-37.996502	25.442535	NaN	22.103895
-136.790045	-87.909133	NaN	-49.327624	-48.880911	NaN	-87.462421
69.616639	29.007400	NaN	37.628385	40.609239	NaN	31.988254
22.150570	2.096593	NaN	16.420631	20.053976	NaN	5.729939
45.495264	-166.873551	NaN	-239.502672	212.368814	NaN	284.997935
72.587001	25.983295	NaN	8.434518	46.603706	NaN	64.152484
-570.316752	32.487282	NaN	17.253736	-602.804034	NaN	-587.570488
65.253859	-12.951812	NaN	-9.187292	78.205671	NaN	74.441151
66.899041	21.294530	NaN	29.625929	45.604511	NaN	37.273112
-76.088651	73.074169	NaN	73.256173	-149.162821	NaN	-149.344824
67.002852	16.738499	NaN	29.454620	50.264352	NaN	37.548232
11.247747	10.675556	NaN	-4.898277	0.572192	NaN	16.146025
-8.003851	34.775313	NaN	19.542516	-42.779164	NaN	-27.546367
5.588434	-69.456239	NaN	-51.922123	75.044674	NaN	57.510558
48.859679	8.219620	NaN	24.323904	40.640058	NaN	24.535775
-1.532821	-87.345679	NaN	-89.694204	85.812858	NaN	88.161383
-36.020536	17.952179	NaN	22.524653	-53.972715	NaN	-58.545189
47.462369	6.474417	NaN	14.003040	40.987952	NaN	33.459329
-79.270877	37.135917	NaN	35.975194	-116.406794	NaN	-115.246070
-2.374202	-156.011748	NaN	-63.955613	153.637547	NaN	61.581412
-82.186545	18.292844	NaN	-1.197344	-100.479389	NaN	-80.989201
4.327440	13.578898	NaN	20.122006	-9.251458	NaN	-15.794565
-32.683609	9.957097	NaN	9.917803	-42.640706	NaN	-42.601412
77.121540	21.561713	NaN	2.591491	55.559826	NaN	74.530049
55.345507	31.650875	NaN	30.232385	23.694632	NaN	25.113122
-51.561907	-22.771441	NaN	-8.919960	-28.790465	NaN	-42.641946
6.023924	41.805070	NaN	25.468793	-35.781146	NaN	-19.444869
-63.267444	30.840195	NaN	35.234113	-94.107639	NaN	-98.501556
45.531770	38.114048	NaN	30.857241	7.417722	NaN	14.674529
-21.323455	-3.299923	NaN	26.646814	-18.023531	NaN	-47.970268
-47.883447	16.064870	NaN	15.883459	-63.948316	NaN	-63.766906
42.137113	22.803077	NaN	30.180143	19.334036	NaN	11.956970
1.119893	-107.956113	NaN	-104.983837	109.076006	NaN	106.103730
38.022707	-4.429896	NaN	-6.642975	42.452604	NaN	44.665682
14.092552	-105.319439	NaN	-115.861981	119.411990	NaN	129.954533
-39.792382	-37.919224	NaN	-25.125411	-1.873158	NaN	-14.666971
72.804127	-116.723566	NaN	-165.988015	189.527693	NaN	238.792142
51.510654	-3.165849	NaN	18.079170	54.676503	NaN	33.431483
64.995581	-2.301789	NaN	0.696362	67.297370	NaN	64.299219
-149.423734	13.680220	NaN	3.034421	-163.103954	NaN	-152.458155
5.114756	9.023442	NaN	-3.342158	-3.908686	NaN	8.456914
-68.330176	49.423533	NaN	53.567635	-117.753709	NaN	-121.897810
27.686187	-29.424070	NaN	-35.050912	57.110257	NaN	62.737099
-14.680048	-0.799499	NaN	13.857106	-13.880549	NaN	-28.537154
9.651988	29.625726	NaN	25.934941	-19.973738	NaN	-16.282953
18.387460	42.304736	NaN	36.990560	-23.917275	NaN	-18.603099
-755.968692	-36.170838	NaN	-19.038928	-719.797854	NaN	-736.929764
67.842788	14.591170	NaN	16.462517	53.251617	NaN	51.380271
79.644689	-20.017158	NaN	18.102531	99.661847	NaN	61.542158
-48.087821	-121.361349	NaN	-88.708074	73.273528	NaN	40.620254
56.716582	-203.269249	NaN	-226.653298	259.985830	NaN	283.369880
21.829103	-61.355146	NaN	-37.913321	83.184249	NaN	59.742424
-33.588636	-22.595078	NaN	-29.061720	-10.993558	NaN	-4.526916
32.704738	14.151831	NaN	30.919068	18.552906	NaN	1.785670
-229.813793	49.269136	NaN	58.070292	-279.082929	NaN	-287.884085
33.562128	-48.293767	NaN	-57.978574	81.855895	NaN	91.540703
57.943060	-62.550331	NaN	-39.819439	120.493391	NaN	97.762499
24.553802	-6.510877	NaN	14.455521	31.064678	NaN	10.098280
-38.234538	54.691807	NaN	58.572806	-92.926345	NaN	-96.807344
8.375968	-143.906565	NaN	-124.526746	152.282532	NaN	132.902714
-23.035230	40.274207	NaN	40.830180	-63.309436	NaN	-63.865410
21.151120	15.261241	NaN	23.146751	5.889879	NaN	-1.995631
10.324872	-10.881721	NaN	-28.732770	21.206593	NaN	39.057642
57.023960	-28.308903	NaN	-26.205846	85.332863	NaN	83.229806
-116.323393	6.177997	NaN	26.519600	-122.501390	NaN	-142.842994
25.127535	-8.262430	NaN	6.701138	33.389966	NaN	18.426397
45.914700	-120.638902	NaN	-100.308953	166.553602	NaN	146.223654
5.667502	59.702343	NaN	64.473993	-54.034841	NaN	-58.806491
49.718027	-50.587315	NaN	-25.811488	100.305342	NaN	75.529515
52.648909	37.251829	NaN	27.395019	15.397080	NaN	25.253890
39.866354	39.024166	NaN	22.173526	0.842188	NaN	17.692829
-313.042679	-23.003670	NaN	5.449648	-290.039009	NaN	-318.492327
-22.256691	-36.955128	NaN	10.728594	14.698436	NaN	-32.985285
30.467950	66.247634	NaN	74.013554	-35.779684	NaN	-43.545604
-51.952726	-24.375816	NaN	-19.404694	-27.576910	NaN	-32.548032
31.528510	-95.399112	NaN	-70.592741	126.927622	NaN	102.121251
-39.791868	-29.647018	NaN	-30.080599	-10.144850	NaN	-9.711270
40.544522	-179.080248	NaN	-65.590080	219.624769	NaN	106.134602
-141.462759	-123.829130	NaN	-77.194866	-17.633629	NaN	-64.267893
86.094915	52.212999	NaN	47.817457	33.881916	NaN	38.277458
-26.439352	-31.666792	NaN	-38.016128	5.227440	NaN	11.576776
-29.588644	-7.743942	NaN	-14.677960	-21.844703	NaN	-14.910684
-11.104191	14.509621	NaN	21.788860	-25.613812	NaN	-32.893051
-105.620574	29.106030	NaN	45.582351	-134.726604	NaN	-151.202925
36.335716	57.003266	NaN	47.674528	-20.667550	NaN	-11.338813
-35.597451	40.748777	NaN	31.673827	-76.346228	NaN	-67.271278
-24.019493	7.079329	NaN	5.381479	-31.098822	NaN	-29.400972
35.562584	12.011618	NaN	7.774141	23.550965	NaN	27.788443
42.941958	-23.016254	NaN	0.516952	65.958212	NaN	42.425006
-96.111096	-61.658635	NaN	-75.974778	-34.452461	NaN	-20.136318
-21.189804	27.732893	NaN	33.755334	-48.922697	NaN	-54.945138
66.267902	-78.459069	NaN	-42.545251	144.726971	NaN	108.813153
-23.544475	-69.418982	NaN	-51.294006	45.874507	NaN	27.749531
-3.181892	-17.967134	NaN	-18.014216	14.785242	NaN	14.832323
68.735988	32.715283	NaN	28.637203	36.020704	NaN	40.098785
11.532624	-102.595962	NaN	-68.177335	114.128586	NaN	79.709959
20.379293	-53.800365	NaN	-25.859188	74.179658	NaN	46.238482
44.710955	-38.389739	NaN	-30.062175	83.100694	NaN	74.773130
5.275498	6.108944	NaN	22.137697	-0.833446	NaN	-16.862199
37.047489	-104.706267	NaN	-59.989923	141.753756	NaN	97.037411
77.327954	1.399834	NaN	-25.839039	75.928119	NaN	103.166992
-201.328959	-7.415363	NaN	19.206079	-193.913595	NaN	-220.535037
-176.933198	-205.284639	NaN	-258.717071	28.351441	NaN	81.783873
16.131465	-4.481383	NaN	4.885296	20.612848	NaN	11.246168
-137.906739	-60.694832	NaN	-28.741902	-77.211907	NaN	-109.164838
-51.864767	-75.161726	NaN	-37.623121	23.296959	NaN	-14.241646
-63.234079	43.734770	NaN	42.959634	-106.968849	NaN	-106.193713
-39.600550	-0.159323	NaN	37.250603	-39.441227	NaN	-76.851153
-1.124659	-22.259851	NaN	-20.755072	21.135192	NaN	19.630413
-15.428045	13.246125	NaN	-0.414952	-28.674171	NaN	-15.013093
-102.151068	-40.788248	NaN	-37.741510	-61.362820	NaN	-64.409558
65.698381	3.992687	NaN	-0.272505	61.705693	NaN	65.970885
-27.247826	30.931709	NaN	36.633239	-58.179535	NaN	-63.881065
-37.196711	-185.984055	NaN	-164.982381	148.787344	NaN	127.785670
-16.143347	33.477222	NaN	19.141489	-49.620568	NaN	-35.284835
3.780584	37.367844	NaN	58.515158	-33.587260	NaN	-54.734574
-426.495182	-72.042543	NaN	-61.118920	-354.452640	NaN	-365.376262
19.982802	28.225868	NaN	43.808420	-8.243066	NaN	-23.825618
-35.391430	0.686341	NaN	-2.794115	-36.077771	NaN	-32.597315
-40.235697	18.649445	NaN	31.135261	-58.885142	NaN	-71.370958
51.777899	19.935059	NaN	23.730106	31.842840	NaN	28.047793
34.089797	26.340437	NaN	9.179194	7.749360	NaN	24.910603
38.582404	-1.701734	NaN	-6.910710	40.284138	NaN	45.493113
52.116201	56.711428	NaN	63.078548	-4.595227	NaN	-10.962347
60.939301	-0.838948	NaN	-11.275894	61.778248	NaN	72.215195
28.974650	59.979239	NaN	64.335750	-31.004589	NaN	-35.361100
16.319104	-119.643756	NaN	-83.183353	135.962860	NaN	99.502458
49.803046	27.269479	NaN	34.028691	22.533566	NaN	15.774355
50.118975	-79.726530	NaN	-61.309237	129.845505	NaN	111.428212
-19.270491	-6.316413	NaN	-0.563698	-12.954078	NaN	-18.706793
-203.065604	16.940102	NaN	37.974534	-220.005706	NaN	-241.040138
30.164273	-117.881097	NaN	-54.584693	148.045369	NaN	84.748966
60.409916	-19.983349	NaN	-26.980089	80.393265	NaN	87.390005
7.105246	70.846768	NaN	63.178851	-63.741523	NaN	-56.073605
-46.354425	-72.009850	NaN	-47.267352	25.655425	NaN	0.912927
-281.210021	-20.830760	NaN	15.272623	-260.379261	NaN	-296.482644
24.475640	-58.508594	NaN	-15.380604	82.984234	NaN	39.856244
51.810522	-284.381671	NaN	-224.211252	336.192192	NaN	276.021774
-178.230466	22.014542	NaN	24.021184	-200.245008	NaN	-202.251650
-66.829835	-91.335794	NaN	-30.843383	24.505959	NaN	-35.986452
-10.216390	23.940340	NaN	20.065394	-34.156729	NaN	-30.281784
25.823343	-54.279951	NaN	-26.403268	80.103293	NaN	52.226611
-52.098251	4.545373	NaN	-3.508394	-56.643623	NaN	-48.589857
23.505587	-8.354840	NaN	1.426810	31.860427	NaN	22.078778
-137.120565	42.635650	NaN	32.630447	-179.756215	NaN	-169.751011
66.287961	-19.685705	NaN	0.153012	85.973666	NaN	66.134949
46.095301	64.587432	NaN	68.536674	-18.492131	NaN	-22.441373
4.980065	2.510937	NaN	22.543408	2.469128	NaN	-17.563343
-18.080781	-29.096615	NaN	-39.988958	11.015834	NaN	21.908177
52.996146	20.769642	NaN	40.472646	32.226504	NaN	12.523500
-322.725721	60.906805	NaN	59.057101	-383.632526	NaN	-381.782822
-425.762728	8.156148	NaN	18.890582	-433.918875	NaN	-444.653309
-27.766282	-28.700721	NaN	-36.138342	0.934439	NaN	8.372061
3.635936	-227.372564	NaN	-180.781077	231.008499	NaN	184.417013
-12.861087	-53.095918	NaN	-72.993132	40.234831	NaN	60.132045
-34.492081	-73.603031	NaN	-89.138182	39.110950	NaN	54.646101
-30.780476	-197.737417	NaN	-134.706763	166.956941	NaN	103.926287
41.507652	-27.107000	NaN	-9.767248	68.614651	NaN	51.274900
-120.270747	14.645043	NaN	9.390365	-134.915790	NaN	-129.661112
68.134498	48.791243	NaN	49.783957	19.343255	NaN	18.350541
-77.423439	45.210709	NaN	61.879043	-122.634148	NaN	-139.302482
60.903443	-91.605536	NaN	-45.423292	152.508979	NaN	106.326735
-62.820763	-57.941148	NaN	-8.947591	-4.879615	NaN	-53.873172
-17.250202	13.828251	NaN	27.669231	-31.078453	NaN	-44.919433
-4.336422	-18.901342	NaN	-21.114743	14.564920	NaN	16.778321
-52.671758	32.693037	NaN	25.398423	-85.364795	NaN	-78.070181
-87.429527	13.195236	NaN	18.472149	-100.624762	NaN	-105.901676
75.517120	28.013022	NaN	11.119793	47.504098	NaN	64.397327
-160.291821	-8.813199	NaN	-6.434859	-151.478621	NaN	-153.856961
55.298136	-75.642938	NaN	-43.148346	130.941074	NaN	98.446482
-3.088078	-115.127063	NaN	-31.862778	112.038985	NaN	28.774700
45.831050	-61.880408	NaN	-48.213275	107.711457	NaN	94.044324
38.416813	37.427585	NaN	38.196095	0.989227	NaN	0.220717
22.791138	10.410614	NaN	-17.760077	12.380524	NaN	40.551215
57.285738	10.721477	NaN	5.288945	46.564261	NaN	51.996793
47.253264	-26.143817	NaN	-20.253550	73.397080	NaN	67.506814
-19.547947	36.834656	NaN	39.896320	-56.382602	NaN	-59.444267
33.094536	-28.820394	NaN	-4.438794	61.914930	NaN	37.533330
-53.942812	1.110099	NaN	7.608441	-55.052910	NaN	-61.551252
-9.997947	-149.575118	NaN	-141.494377	139.577171	NaN	131.496430
-69.057548	-1.740393	NaN	22.481975	-67.317155	NaN	-91.539523
-125.094857	-5.033742	NaN	-18.111852	-120.061116	NaN	-106.983005
46.027332	-106.544078	NaN	-67.206880	152.571410	NaN	113.234212
-34.188585	22.157746	NaN	12.001273	-56.346330	NaN	-46.189858
-84.335126	-169.815524	NaN	-146.215323	85.480398	NaN	61.880197
-55.866910	-23.113262	NaN	-33.862760	-32.753647	NaN	-22.004150
-61.679020	-38.984062	NaN	-45.521878	-22.694958	NaN	-16.157142
22.152349	-143.752882	NaN	-182.580183	165.905231	NaN	204.732532
63.101811	58.613967	NaN	59.075725	4.487843	NaN	4.026086
6.808880	-41.149215	NaN	-43.053336	47.958095	NaN	49.862215
33.769881	-32.376983	NaN	-41.561806	66.146864	NaN	75.331687
2.176222	-56.306594	NaN	-29.519268	58.482816	NaN	31.695490
-59.533914	5.524180	NaN	23.041663	-65.058094	NaN	-82.575577
-81.486846	5.890872	NaN	6.163194	-87.377718	NaN	-87.650040
-3.042053	-63.599819	NaN	-77.094714	60.557766	NaN	74.052661
13.940391	-20.836422	NaN	-4.475014	34.776812	NaN	18.415404
-33.974104	51.960160	NaN	49.744011	-85.934264	NaN	-83.718115
26.274179	51.934528	NaN	56.760592	-25.660349	NaN	-30.486413
48.107695	-7.713239	NaN	1.066558	55.820934	NaN	47.041137
33.874065	-55.508674	NaN	-32.312033	89.382739	NaN	66.186098
-55.527449	-8.133048	NaN	-19.646423	-47.394400	NaN	-35.881026
32.976195	-93.535185	NaN	-50.131731	126.511380	NaN	83.107926
36.971904	15.891533	NaN	41.533299	21.080371	NaN	-4.561395
-144.080294	42.384000	NaN	46.888127	-186.464294	NaN	-190.968421
13.181674	-64.746682	NaN	-49.935461	77.928356	NaN	63.117135
19.254585	-62.843117	NaN	-15.571174	82.097702	NaN	34.825759
51.941013	70.270897	NaN	65.866697	-18.329884	NaN	-13.925684
-5.785258	-69.017954	NaN	-73.083808	63.232696	NaN	67.298550
54.938682	41.123996	NaN	60.248639	13.814687	NaN	-5.309957
-97.595020	4.434482	NaN	9.762557	-102.029502	NaN	-107.357577
63.140056	24.137596	NaN	41.392142	39.002459	NaN	21.747913
60.313503	6.900382	NaN	0.913350	53.413120	NaN	59.400152
52.184935	-42.425106	NaN	-18.635552	94.610042	NaN	70.820487
-47.360300	7.226893	NaN	18.136194	-54.587193	NaN	-65.496494
31.921111	-123.567595	NaN	-175.235795	155.488706	NaN	207.156906
-14.306857	-30.621407	NaN	7.210677	16.314550	NaN	-21.517534
-161.402913	-0.586083	NaN	-6.374470	-160.816831	NaN	-155.028443
76.061134	-1.171771	NaN	-13.419426	77.232905	NaN	89.480560
37.888736	-85.460752	NaN	-42.042207	123.349488	NaN	79.930943
-28.823633	18.245780	NaN	13.723650	-47.069412	NaN	-42.547283
-41.722047	-8.525142	NaN	-80.091974	-33.196905	NaN	38.369926
63.804085	-29.494206	NaN	-60.238942	93.298291	NaN	124.043027
44.948716	-60.814583	NaN	-32.177562	105.763299	NaN	77.126278
-37.737151	10.158375	NaN	0.464053	-47.895526	NaN	-38.201204
-14.709293	-12.837406	NaN	12.007390	-1.871888	NaN	-26.716683
37.109480	-51.886443	NaN	-34.034749	88.995923	NaN	71.144229
-75.092595	-29.812596	NaN	-6.711951	-45.279999	NaN	-68.380643
-30.139357	6.640194	NaN	-52.259876	-36.779551	NaN	22.120519
30.233689	22.137856	NaN	-34.300268	8.095833	NaN	64.533957
-173.966049	-252.126034	NaN	-214.570941	78.159984	NaN	40.604891
58.859342	-96.308130	NaN	-60.232067	155.167472	NaN	119.091408
86.498209	-104.413303	NaN	-118.035869	190.911512	NaN	204.534078
75.945239	36.850543	NaN	34.235646	39.094697	NaN	41.709593
18.905661	-1.163021	NaN	-31.460701	20.068682	NaN	50.366363
-66.689728	-78.629246	NaN	-105.493142	11.939517	NaN	38.803413
28.009742	32.910667	NaN	33.345417	-4.900925	NaN	-5.335674
-148.887777	-30.001724	NaN	-28.495303	-118.886052	NaN	-120.392474
-39.493820	-130.184294	NaN	-131.937007	90.690474	NaN	92.443188
-24.342785	30.562218	NaN	42.119353	-54.905003	NaN	-66.462138
32.019067	-16.854775	NaN	19.403594	48.873841	NaN	12.615473
51.639785	-0.708669	NaN	9.672155	52.348454	NaN	41.967630
-19.877056	-201.079388	NaN	-153.736357	181.202331	NaN	133.859300
-3.595865	-35.287845	NaN	-34.821215	31.691979	NaN	31.225349
26.114085	23.218763	NaN	21.340402	2.895323	NaN	4.773683
44.274973	-21.897797	NaN	3.181016	66.172770	NaN	41.093957
38.720794	-22.852174	NaN	-11.944200	61.572967	NaN	50.664994
-60.637527	54.590310	NaN	59.995536	-115.227837	NaN	-120.633063
-164.429682	-14.760361	NaN	-21.394478	-149.669321	NaN	-143.035204
-56.183484	1.344163	NaN	24.175831	-57.527647	NaN	-80.359315
-104.734745	-12.339207	NaN	-38.622352	-92.395538	NaN	-66.112393
26.702451	-1.576648	NaN	18.835618	28.279099	NaN	7.866833
-19.866928	-79.079697	NaN	-23.056922	59.212769	NaN	3.189994
-11.847461	-18.001622	NaN	2.472285	6.154161	NaN	-14.319746
37.473150	-1.421726	NaN	-7.778567	38.894876	NaN	45.251717
20.212652	31.751269	NaN	37.091132	-11.538617	NaN	-16.878480
40.675039	-17.491805	NaN	-18.207843	58.166844	NaN	58.882882
31.647805	-40.647306	NaN	-45.989924	72.295111	NaN	77.637729
-13.673723	-48.611588	NaN	-50.822460	34.937865	NaN	37.148736
44.483797	11.808144	NaN	2.324352	32.675653	NaN	42.159445
-69.760192	60.704336	NaN	65.478973	-130.464528	NaN	-135.239165
-76.537586	-108.611664	NaN	-102.176021	32.074078	NaN	25.638436
-33.035692	58.484509	NaN	51.007450	-91.520201	NaN	-84.043142
26.284067	18.049254	NaN	34.332296	8.234813	NaN	-8.048228
-428.302376	-35.187184	NaN	-25.025416	-393.115192	NaN	-403.276960
48.589540	-26.096325	NaN	-22.958437	74.685865	NaN	71.547977
-106.025635	43.193288	NaN	47.850600	-149.218923	NaN	-153.876235
-21.328622	-13.275659	NaN	-18.017554	-8.052964	NaN	-3.311069
31.980308	-106.849616	NaN	-70.934433	138.829924	NaN	102.914741
83.518180	18.461039	NaN	19.372524	65.057141	NaN	64.145656
25.576650	-214.075886	NaN	-118.170954	239.652536	NaN	143.747603
-74.561775	-1.751943	NaN	20.319272	-72.809832	NaN	-94.881047
-164.589700	26.087542	NaN	30.884462	-190.677242	NaN	-195.474162
-209.577456	44.263379	NaN	42.324388	-253.840835	NaN	-251.901844
24.450159	1.812337	NaN	10.290876	22.637823	NaN	14.159284
-91.348311	11.373858	NaN	32.499756	-102.722169	NaN	-123.848068
-25.095736	-29.556035	NaN	-1.137970	4.460299	NaN	-23.957766
-31.596587	-38.491677	NaN	-29.108722	6.895090	NaN	-2.487864
49.479568	-20.046096	NaN	0.331373	69.525664	NaN	49.148195
-20.073477	-12.059044	NaN	16.479004	-8.014433	NaN	-36.552481
-93.592773	-150.464496	NaN	-229.717314	56.871723	NaN	136.124541
-209.856361	51.889468	NaN	55.456557	-261.745829	NaN	-265.312918
-95.288989	-87.020842	NaN	-45.634553	-8.268147	NaN	-49.654436
64.897800	8.415641	NaN	27.185090	56.482159	NaN	37.712710
-417.077235	-146.488650	NaN	-175.863291	-270.588585	NaN	-241.213945
-26.184995	-131.737039	NaN	-58.362088	105.552044	NaN	32.177093
38.899878	-62.947373	NaN	-43.276884	101.847251	NaN	82.176763
-1.414350	13.953912	NaN	13.433248	-15.368261	NaN	-14.847598
30.493644	-52.618790	NaN	-9.865788	83.112435	NaN	40.359433
-36.438799	43.373695	NaN	48.516845	-79.812494	NaN	-84.955645
37.656058	-27.449200	NaN	-5.883519	65.105258	NaN	43.539577
77.309978	-183.009728	NaN	-189.241094	260.319706	NaN	266.551072
66.058252	2.659954	NaN	4.034453	63.398298	NaN	62.023799
-205.814458	-21.165060	NaN	-6.601235	-184.649399	NaN	-199.213223
16.354237	-35.556899	NaN	-47.166978	51.911136	NaN	63.521215
-474.790398	17.755530	NaN	21.485389	-492.545928	NaN	-496.275786
52.340960	-19.214766	NaN	2.665898	71.555726	NaN	49.675062
-16.302666	-47.834241	NaN	-23.249882	31.531575	NaN	6.947216
22.837010	-2.177188	NaN	16.644138	25.014198	NaN	6.192872
-57.343040	15.550892	NaN	25.500292	-72.893932	NaN	-82.843332
-101.386396	58.276020	NaN	59.141898	-159.662416	NaN	-160.528294
-120.807836	-70.755218	NaN	-36.009915	-50.052618	NaN	-84.797921
-31.185737	-3.529963	NaN	0.932698	-27.655774	NaN	-32.118435
-97.296449	-79.543142	NaN	-51.675129	-17.753307	NaN	-45.621321
-14.686912	-41.232559	NaN	-17.594263	26.545647	NaN	2.907351
9.903541	-179.984970	NaN	-201.521709	189.888511	NaN	211.425250
84.422321	-145.134926	NaN	-155.088016	229.557247	NaN	239.510337
-164.421627	-66.124803	NaN	-40.354640	-98.296823	NaN	-124.066987
-364.663395	-93.748874	NaN	-58.436922	-270.914521	NaN	-306.226473
59.806864	-82.022454	NaN	-129.475363	141.829318	NaN	189.282226
-0.046018	-33.735279	NaN	-53.303806	33.689261	NaN	53.257788
-11.079840	-5.177549	NaN	34.677569	-5.902291	NaN	-45.757409
-68.394284	31.170725	NaN	46.702651	-99.565010	NaN	-115.096935
3.923777	3.629732	NaN	3.327760	0.294045	NaN	0.596017
-17.744156	0.767523	NaN	-27.687397	-18.511679	NaN	9.943241
22.782544	-89.313348	NaN	-98.961641	112.095892	NaN	121.744186
-16.773894	-32.215342	NaN	-33.855840	15.441448	NaN	17.081946
75.478423	-67.031681	NaN	-5.561285	142.510104	NaN	81.039708
89.058843	-16.179116	NaN	-30.295822	105.237959	NaN	119.354665
24.613116	-34.701868	NaN	-51.262984	59.314984	NaN	75.876100
-11.270825	-14.113991	NaN	-12.855779	2.843166	NaN	1.584954
-45.966904	67.086745	NaN	73.261808	-113.053649	NaN	-119.228711
33.179586	-3.686316	NaN	-0.195626	36.865902	NaN	33.375212
-108.568604	28.403820	NaN	51.144586	-136.972424	NaN	-159.713190
-310.618900	2.145564	NaN	-27.283426	-312.764465	NaN	-283.335475
-26.017868	-10.776553	NaN	0.230224	-15.241315	NaN	-26.248092
17.946784	-38.444759	NaN	-3.437868	56.391543	NaN	21.384652
-69.663251	63.209051	NaN	40.659432	-132.872302	NaN	-110.322682
10.529311	17.317173	NaN	40.714061	-6.787863	NaN	-30.184750
32.149242	-117.626417	NaN	-91.397854	149.775659	NaN	123.547096
25.747443	-222.601752	NaN	-134.685847	248.349195	NaN	160.433290
14.025179	24.497273	NaN	26.868392	-10.472094	NaN	-12.843212
10.577581	-141.272150	NaN	-154.856154	151.849731	NaN	165.433735
-362.073830	33.057847	NaN	19.180075	-395.131677	NaN	-381.253905
-115.623732	-37.347462	NaN	-20.788573	-78.276270	NaN	-94.835159
-158.568475	-32.150251	NaN	-44.977754	-126.418225	NaN	-113.590721
-179.139639	-122.138789	NaN	-107.157715	-57.000850	NaN	-71.981924
-62.518141	-46.656474	NaN	-31.277823	-15.861667	NaN	-31.240318
-225.520346	0.348468	NaN	1.925617	-225.868815	NaN	-227.445963
78.450431	21.093111	NaN	37.906434	57.357319	NaN	40.543996
-3.655756	-42.844423	NaN	-56.670056	39.188667	NaN	53.014300
-12.016195	26.693573	NaN	33.804013	-38.709768	NaN	-45.820208
12.545343	58.741063	NaN	65.582902	-46.195721	NaN	-53.037559
-45.972432	-26.084427	NaN	-10.948778	-19.888005	NaN	-35.023654
-27.459738	-58.527089	NaN	-7.426210	31.067351	NaN	-20.033527
-67.067968	-19.871522	NaN	-13.963988	-47.196446	NaN	-53.103980
54.435675	-149.325927	NaN	-84.651456	203.761603	NaN	139.087131
-8.518893	13.832574	NaN	10.358703	-22.351467	NaN	-18.877596
58.863401	-218.810946	NaN	-136.384112	277.674347	NaN	195.247513
12.878399	-254.059479	NaN	-136.700927	266.937878	NaN	149.579325
19.026514	30.148110	NaN	38.159257	-11.121596	NaN	-19.132743
-52.592467	-91.554117	NaN	-106.672445	38.961650	NaN	54.079979
-2.443806	-82.854106	NaN	-29.376432	80.410300	NaN	26.932627
22.441345	14.069819	NaN	7.259552	8.371526	NaN	15.181793
43.605215	-72.015684	NaN	-54.721010	115.620900	NaN	98.326225
-46.444826	-68.522810	NaN	-21.552781	22.077983	NaN	-24.892045
-79.436481	9.117427	NaN	29.403389	-88.553908	NaN	-108.839870
57.738862	-48.573881	NaN	-60.113266	106.312743	NaN	117.852128
-69.228643	61.105426	NaN	61.399345	-130.334070	NaN	-130.627989
57.545842	-8.111769	NaN	-34.146066	65.657611	NaN	91.691908
-90.218192	-40.581816	NaN	-32.801567	-49.636376	NaN	-57.416625
-46.866888	17.033660	NaN	-5.100721	-63.900549	NaN	-41.766167
18.528936	7.888832	NaN	18.711385	10.640105	NaN	-0.182448
-102.094138	-46.761465	NaN	-42.375665	-55.332673	NaN	-59.718473
-145.037848	-48.353465	NaN	-41.550999	-96.684382	NaN	-103.486849
60.473805	35.750701	NaN	42.645263	24.723104	NaN	17.828542
21.694295	-20.812862	NaN	2.387075	42.507157	NaN	19.307220
22.984085	-110.345879	NaN	-132.121754	133.329964	NaN	155.105839
43.571032	16.838043	NaN	14.092691	26.732990	NaN	29.478342
67.625548	4.197047	NaN	4.485501	63.428502	NaN	63.140047
-72.864051	-98.871130	NaN	-106.879959	26.007079	NaN	34.015909
-43.234711	21.784681	NaN	33.951181	-65.019392	NaN	-77.185893
-28.417536	-292.838709	NaN	-308.060936	264.421173	NaN	279.643400
46.890486	39.236681	NaN	51.423785	7.653805	NaN	-4.533299
56.390172	36.975486	NaN	35.802523	19.414686	NaN	20.587649
49.531171	-27.097374	NaN	-6.826552	76.628544	NaN	56.357723
-13.723956	41.184659	NaN	52.102913	-54.908615	NaN	-65.826869
20.034257	15.049301	NaN	27.654240	4.984956	NaN	-7.619983
-7.996185	41.521570	NaN	33.356283	-49.517755	NaN	-41.352469
-2.474775	-64.862047	NaN	-68.050271	62.387272	NaN	65.575496
-34.625492	-10.948555	NaN	-12.617764	-23.676937	NaN	-22.007728
20.122771	-63.530910	NaN	-58.001780	83.653681	NaN	78.124551
-9.438103	29.965323	NaN	43.117632	-39.403426	NaN	-52.555735
-21.206090	-114.377979	NaN	-119.877321	93.171890	NaN	98.671231
-64.700752	-200.966983	NaN	-193.449300	136.266231	NaN	128.748548
37.151405	49.171614	NaN	30.867303	-12.020209	NaN	6.284102
57.538705	35.026237	NaN	49.030595	22.512468	NaN	8.508110
42.149942	-31.242742	NaN	-18.331657	73.392685	NaN	60.481599
-4.201977	-174.159018	NaN	-163.785113	169.957042	NaN	159.583137
-4.955848	-20.501145	NaN	0.345358	15.545297	NaN	-5.301206
-55.273744	36.719421	NaN	39.466824	-91.993166	NaN	-94.740569
45.066470	50.272962	NaN	44.256190	-5.206493	NaN	0.810279
-336.035841	-37.291478	NaN	-25.194600	-298.744363	NaN	-310.841241
3.480562	1.638470	NaN	1.977220	1.842092	NaN	1.503342
22.175962	70.411218	NaN	70.287332	-48.235256	NaN	-48.111370
-66.393338	-64.258396	NaN	-92.906225	-2.134943	NaN	26.512886
19.953620	41.672735	NaN	43.143328	-21.719116	NaN	-23.189708
17.584495	32.213047	NaN	23.257535	-14.628552	NaN	-5.673040
-114.778374	17.020646	NaN	31.036870	-131.799020	NaN	-145.815244
5.124563	0.694370	NaN	11.885053	4.430194	NaN	-6.760490
39.094655	-185.368940	NaN	-120.768811	224.463595	NaN	159.863465
20.134260	-4.072783	NaN	19.199492	24.207043	NaN	0.934768
-17.980500	-53.296348	NaN	-40.428714	35.315847	NaN	22.448214
-11.737360	40.728390	NaN	65.500994	-52.465749	NaN	-77.238353
-164.915120	-41.826950	NaN	-25.626930	-123.088170	NaN	-139.288190
-22.216747	4.140926	NaN	6.907239	-26.357672	NaN	-29.123985
32.492265	12.725931	NaN	19.135845	19.766334	NaN	13.356420
-163.408107	-35.280279	NaN	-42.474112	-128.127828	NaN	-120.933995
27.089492	-83.238513	NaN	-118.253921	110.328005	NaN	145.343413
44.937568	-13.617774	NaN	-9.519332	58.555342	NaN	54.456900
65.578747	-38.214387	NaN	-15.979124	103.793134	NaN	81.557872
-158.430388	66.449741	NaN	65.953208	-224.880130	NaN	-224.383596
-201.807785	-170.399716	NaN	-137.057219	-31.408069	NaN	-64.750566
62.667014	-40.070950	NaN	25.417715	102.737964	NaN	37.249299
-21.643097	-126.491939	NaN	-80.531954	104.848841	NaN	58.888856
49.267111	21.525237	NaN	16.056405	27.741874	NaN	33.210706
9.930699	-27.124045	NaN	-28.668745	37.054743	NaN	38.599444
18.898437	26.334986	NaN	23.423593	-7.436550	NaN	-4.525156
-138.880978	0.638770	NaN	10.104601	-139.519748	NaN	-148.985578
-368.950281	26.986078	NaN	-0.026004	-395.936359	NaN	-368.924277
13.431062	24.642448	NaN	-0.996455	-11.211386	NaN	14.427517
56.615209	-20.501617	NaN	-2.222079	77.116826	NaN	58.837288
66.391255	36.542134	NaN	13.355458	29.849121	NaN	53.035797
-60.580626	2.706051	NaN	9.877640	-63.286677	NaN	-70.458266
-1.724267	-50.634086	NaN	-105.403665	48.909819	NaN	103.679398
-122.631029	13.970441	NaN	-33.243925	-136.601469	NaN	-89.387104
-33.362878	-31.140181	NaN	4.403447	-2.222697	NaN	-37.766325
-121.045886	24.067419	NaN	42.267793	-145.113305	NaN	-163.313680
18.067772	-26.827060	NaN	-5.973562	44.894831	NaN	24.041333
61.910328	7.741304	NaN	23.176923	54.169025	NaN	38.733405
-197.969119	13.408623	NaN	25.051266	-211.377741	NaN	-223.020385
-5.143433	-115.099778	NaN	-133.566125	109.956345	NaN	128.422691
-319.340335	-79.253604	NaN	-66.020317	-240.086731	NaN	-253.320018
-39.856837	30.837943	NaN	50.245765	-70.694780	NaN	-90.102602
20.353228	11.939803	NaN	17.067613	8.413424	NaN	3.285614
53.106762	29.130571	NaN	34.608363	23.976191	NaN	18.498399
-60.298498	25.536211	NaN	39.084789	-85.834708	NaN	-99.383287
47.383088	-83.253134	NaN	-47.752059	130.636222	NaN	95.135148
25.086351	3.259546	NaN	14.230560	21.826805	NaN	10.855791
-17.722176	20.072064	NaN	30.828007	-37.794239	NaN	-48.550183
31.299817	-14.832576	NaN	-6.190540	46.132394	NaN	37.490358
37.664108	-212.854627	NaN	-180.733753	250.518735	NaN	218.397861
63.427682	21.254831	NaN	-6.321922	42.172852	NaN	69.749605
-61.485439	-109.616897	NaN	-80.987874	48.131458	NaN	19.502435
-148.750008	-82.871545	NaN	-113.599265	-65.878463	NaN	-35.150743
-49.620781	5.162531	NaN	-35.043627	-54.783312	NaN	-14.577154
-55.037255	-12.011036	NaN	8.347776	-43.026219	NaN	-63.385032
64.975952	-14.189700	NaN	-26.691356	79.165651	NaN	91.667308
62.065419	32.357904	NaN	31.088051	29.707515	NaN	30.977368
67.831315	13.843182	NaN	25.533496	53.988133	NaN	42.297819
-13.097133	7.099233	NaN	17.517750	-20.196366	NaN	-30.614883
-253.781022	-113.029751	NaN	-74.560501	-140.751271	NaN	-179.220521
19.063578	-8.264752	NaN	-11.735854	27.328330	NaN	30.799432
15.314772	-5.204516	NaN	7.457039	20.519289	NaN	7.857734
54.435314	18.475906	NaN	14.047026	35.959408	NaN	40.388287
-51.865008	-39.547235	NaN	-77.974838	-12.317773	NaN	26.109830
-167.645147	-17.204080	NaN	1.736846	-150.441067	NaN	-169.381993
-219.119244	-40.357324	NaN	2.290127	-178.761920	NaN	-221.409372
-125.505547	-179.172993	NaN	-119.118265	53.667446	NaN	-6.387282
-0.552436	-109.380301	NaN	-82.809407	108.827865	NaN	82.256971
82.472429	-40.647711	NaN	-14.396295	123.120139	NaN	96.868724
-10.610031	-53.014733	NaN	-84.723374	42.404702	NaN	74.113343
-24.967637	-38.848980	NaN	-17.423756	13.881344	NaN	-7.543880
-80.018634	-30.438818	NaN	-17.751803	-49.579816	NaN	-62.266831
43.344266	-64.174659	NaN	-79.222597	107.518925	NaN	122.566863
48.472633	0.543320	NaN	19.934768	47.929313	NaN	28.537865
-180.128893	14.373057	NaN	-5.108768	-194.501950	NaN	-175.020125
-140.934307	3.557754	NaN	20.599674	-144.492061	NaN	-161.533981
-54.790939	54.169878	NaN	43.679753	-108.960817	NaN	-98.470692
-43.442732	-284.704713	NaN	-287.249348	241.261981	NaN	243.806616
52.387043	-126.049303	NaN	-162.079801	178.436346	NaN	214.466845
61.456379	-76.722842	NaN	-48.421120	138.179221	NaN	109.877499
62.867121	-235.979993	NaN	-166.151855	298.847114	NaN	229.018976
-33.428033	-18.988795	NaN	6.857583	-14.439238	NaN	-40.285616
-85.586238	40.219155	NaN	31.469386	-125.805393	NaN	-117.055624
-66.429931	-10.814793	NaN	-13.210551	-55.615137	NaN	-53.219380
-8.864307	14.952649	NaN	29.560493	-23.816956	NaN	-38.424800
51.493219	13.808020	NaN	30.898247	37.685200	NaN	20.594973
-44.021108	-100.896478	NaN	-95.205249	56.875370	NaN	51.184141
-19.342865	-28.263696	NaN	-56.621256	8.920831	NaN	37.278391
-36.362678	-134.655043	NaN	-80.417937	98.292365	NaN	44.055259
-38.008446	34.155914	NaN	14.215929	-72.164360	NaN	-52.224375
-123.459522	43.633102	NaN	40.573317	-167.092624	NaN	-164.032839
10.485391	60.954245	NaN	60.614521	-50.468854	NaN	-50.129129
-38.543375	-2.776561	NaN	5.602430	-35.766813	NaN	-44.145804
33.246997	-22.829861	NaN	-34.060540	56.076858	NaN	67.307537
-6.078679	-135.449432	NaN	-95.166227	129.370753	NaN	89.087548
-24.979514	-14.008939	NaN	-26.561471	-10.970575	NaN	1.581957
-7.797831	-87.925491	NaN	-59.764051	80.127661	NaN	51.966220
-134.560832	53.652633	NaN	55.859335	-188.213465	NaN	-190.420166
-11.505683	-9.256634	NaN	-25.210013	-2.249050	NaN	13.704330
-110.104830	-25.281743	NaN	-107.721426	-84.823087	NaN	-2.383403
31.874262	66.558317	NaN	68.251188	-34.684055	NaN	-36.376926
-310.218315	-70.190901	NaN	-90.759929	-240.027415	NaN	-219.458386
-61.650594	-70.349968	NaN	-69.162843	8.699373	NaN	7.512248
-25.990230	4.944623	NaN	25.314413	-30.934853	NaN	-51.304643
-7.055524	-59.932177	NaN	-67.356543	52.876653	NaN	60.301019
-47.713705	-27.227714	NaN	-14.645133	-20.485991	NaN	-33.068572
-30.716458	-199.841672	NaN	-108.129710	169.125215	NaN	77.413253
-45.125629	-17.169222	NaN	-8.843393	-27.956406	NaN	-36.282236
-93.399194	-35.984958	NaN	-12.950623	-57.414236	NaN	-80.448571
19.531696	-56.771552	NaN	-43.570491	76.303248	NaN	63.102187
-267.171136	-68.629492	NaN	-77.340151	-198.541644	NaN	-189.830986
-2.262237	-179.699608	NaN	-224.434325	177.437371	NaN	222.172088
-103.872039	26.138297	NaN	25.141356	-130.010336	NaN	-129.013395
50.435323	-11.975438	NaN	1.554530	62.410761	NaN	48.880793
69.821048	13.025307	NaN	19.937839	56.795741	NaN	49.883209
-43.134784	7.194868	NaN	16.324465	-50.329651	NaN	-59.459248
25.188207	-140.506392	NaN	-172.845926	165.694600	NaN	198.034133
-149.517636	11.133620	NaN	30.193995	-160.651256	NaN	-179.711632
-66.232054	44.906678	NaN	48.064277	-111.138732	NaN	-114.296332
-21.338264	-173.336010	NaN	-135.377950	151.997746	NaN	114.039686
-33.515287	-164.410943	NaN	-156.746220	130.895656	NaN	123.230933
-82.511581	-24.332770	NaN	1.967080	-58.178812	NaN	-84.478662
14.739723	-82.171250	NaN	-80.658914	96.910973	NaN	95.398637
5.473077	-5.853809	NaN	-40.931994	11.326886	NaN	46.405071
38.922966	-21.951530	NaN	-23.845152	60.874496	NaN	62.768118
-20.347669	21.305962	NaN	30.091529	-41.653630	NaN	-50.439198
-199.364823	25.345922	NaN	35.750857	-224.710745	NaN	-235.115680
39.264507	-33.546983	NaN	6.190210	72.811490	NaN	33.074298
59.132927	-163.748700	NaN	-111.950575	222.881627	NaN	171.083502
65.822396	14.939295	NaN	-0.292659	50.883101	NaN	66.115055
19.982323	-15.834059	NaN	9.370017	35.816382	NaN	10.612306
45.139027	60.549663	NaN	63.452803	-15.410637	NaN	-18.313776
-49.612512	-244.619152	NaN	-186.019380	195.006640	NaN	136.406868
33.038003	-11.536262	NaN	-3.086705	44.574265	NaN	36.124707
66.714323	35.603214	NaN	43.786453	31.111110	NaN	22.927871
-92.142591	-9.629798	NaN	8.139646	-82.512793	NaN	-100.282238
-162.769983	11.882787	NaN	-6.834541	-174.652771	NaN	-155.935442
15.240346	37.376481	NaN	42.002274	-22.136136	NaN	-26.761929
-41.985773	-2.725359	NaN	-19.257185	-39.260415	NaN	-22.728588
-108.991340	64.308556	NaN	59.775498	-173.299896	NaN	-168.766839
84.996323	6.023333	NaN	-5.289321	78.972990	NaN	90.285644
60.869751	-17.083370	NaN	-52.785480	77.953121	NaN	113.655230
33.445398	-392.075907	NaN	-288.034781	425.521304	NaN	321.480179
-78.311082	-86.165288	NaN	-110.407848	7.854206	NaN	32.096766
54.593681	38.583185	NaN	41.478799	16.010496	NaN	13.114882
37.202543	-35.180199	NaN	-16.225789	72.382742	NaN	53.428332
46.803599	-16.778107	NaN	-0.795071	63.581706	NaN	47.598670
-79.587841	41.219571	NaN	41.546126	-120.807413	NaN	-121.133967
33.947709	24.848948	NaN	16.839585	9.098761	NaN	17.108123
73.007357	-145.490845	NaN	-97.551498	218.498202	NaN	170.558855
-64.635384	-88.801851	NaN	-48.635493	24.166467	NaN	-15.999891
-13.664795	14.845469	NaN	28.826987	-28.510264	NaN	-42.491782
71.903680	-197.600512	NaN	-142.119784	269.504191	NaN	214.023463
77.654984	43.607327	NaN	43.888754	34.047657	NaN	33.766229
-127.665973	36.298535	NaN	51.156562	-163.964508	NaN	-178.822535
12.835074	-24.965690	NaN	-27.435882	37.800764	NaN	40.270956
-120.993953	25.611174	NaN	33.244965	-146.605127	NaN	-154.238918
-69.823972	-39.436156	NaN	-28.775069	-30.387816	NaN	-41.048904
2.091274	-14.339608	NaN	17.675602	16.430881	NaN	-15.584329
-6.145902	41.330659	NaN	60.392352	-47.476561	NaN	-66.538254
77.683479	1.642967	NaN	34.013196	76.040513	NaN	43.670283
-14.776830	18.921299	NaN	26.690796	-33.698129	NaN	-41.467627
17.703075	57.436125	NaN	58.906055	-39.733050	NaN	-41.202980
-15.249145	36.967036	NaN	39.007148	-52.216181	NaN	-54.256293
34.302281	9.081185	NaN	-3.810314	25.221096	NaN	38.112596
-8.727368	-116.140605	NaN	-79.673033	107.413237	NaN	70.945665
-44.262163	-33.526793	NaN	6.689141	-10.735371	NaN	-50.951304
-32.065533	-138.854288	NaN	-182.121817	106.788755	NaN	150.056284
-107.022261	-74.321884	NaN	-81.092579	-32.700377	NaN	-25.929682
-100.052875	4.673094	NaN	11.925509	-104.725969	NaN	-111.978384
34.219587	-190.470012	NaN	-218.029781	224.689599	NaN	252.249368
-84.009062	52.846717	NaN	69.413725	-136.855779	NaN	-153.422787
-5.151542	-30.724138	NaN	-4.910669	25.572597	NaN	-0.240873
-143.950015	-148.256921	NaN	-87.315905	4.306906	NaN	-56.634110
1.412827	-134.553746	NaN	-103.044575	135.966573	NaN	104.457403
-117.838393	29.412851	NaN	28.181872	-147.251245	NaN	-146.020265
16.867112	15.084194	NaN	19.842257	1.782917	NaN	-2.975145
21.645774	1.011692	NaN	14.386805	20.634081	NaN	7.258969
-166.525003	41.404929	NaN	32.448254	-207.929932	NaN	-198.973257
21.423853	-0.644964	NaN	-4.527641	22.068817	NaN	25.951494
-35.974206	-21.409876	NaN	-6.364028	-14.564330	NaN	-29.610178
39.370883	-6.587449	NaN	23.656849	45.958332	NaN	15.714034
-74.634319	-13.387268	NaN	13.775268	-61.247052	NaN	-88.409587
-211.564386	24.530954	NaN	28.470595	-236.095340	NaN	-240.034981
28.551699	-32.577177	NaN	-32.636613	61.128876	NaN	61.188311
-182.529938	-16.064730	NaN	-6.017119	-166.465208	NaN	-176.512819
-13.458026	44.478450	NaN	51.456440	-57.936476	NaN	-64.914466
4.102422	-9.425905	NaN	0.764232	13.528327	NaN	3.338190
42.233990	-50.116823	NaN	-26.513555	92.350813	NaN	68.747545
-243.224417	21.648780	NaN	26.478201	-264.873198	NaN	-269.702619
-51.082901	-3.613921	NaN	-6.281094	-47.468979	NaN	-44.801807
-53.243620	20.475000	NaN	21.441858	-73.718621	NaN	-74.685479
14.745821	-3.337120	NaN	7.406453	18.082941	NaN	7.339368
23.776802	9.652895	NaN	-6.226932	14.123907	NaN	30.003734
11.075583	-86.645491	NaN	-81.218078	97.721073	NaN	92.293660
57.446566	-65.631404	NaN	-20.811705	123.077969	NaN	78.258271
35.969510	-17.874726	NaN	-33.310096	53.844236	NaN	69.279606
-140.406541	-70.587254	NaN	4.537619	-69.819287	NaN	-144.944160
67.177385	-37.617569	NaN	-21.518365	104.794954	NaN	88.695751
12.586895	-42.609054	NaN	-35.899822	55.195949	NaN	48.486717
-15.559633	-11.144312	NaN	-20.950875	-4.415321	NaN	5.391242
40.206993	-90.724255	NaN	-85.689342	130.931248	NaN	125.896335
75.864721	-27.821018	NaN	-11.269627	103.685739	NaN	87.134348
17.049657	-116.571014	NaN	-84.196751	133.620671	NaN	101.246408
-2.570422	-62.948538	NaN	-26.841640	60.378116	NaN	24.271218
-263.966642	-165.700288	NaN	-153.012116	-98.266354	NaN	-110.954526
8.554154	41.647150	NaN	48.525495	-33.092995	NaN	-39.971341
-92.119077	19.469028	NaN	12.426138	-111.588105	NaN	-104.545214
39.708488	-79.321589	NaN	-113.723830	119.030077	NaN	153.432318
-269.804607	-86.415229	NaN	-59.241834	-183.389379	NaN	-210.562774
-22.453144	76.966487	NaN	74.853017	-99.419631	NaN	-97.306161
-32.951928	8.653843	NaN	32.119280	-41.605772	NaN	-65.071208
41.753672	11.813970	NaN	38.025910	29.939702	NaN	3.727762
19.111173	-38.496324	NaN	-23.249667	57.607498	NaN	42.360840
68.025833	17.845826	NaN	11.114093	50.180007	NaN	56.911740
-49.129207	-14.623541	NaN	15.118270	-34.505666	NaN	-64.247477
-4.905291	6.035659	NaN	14.737790	-10.940950	NaN	-19.643080
78.200182	2.721393	NaN	-11.091405	75.478788	NaN	89.291587
7.191965	-7.674102	NaN	1.625314	14.866067	NaN	5.566650
-100.948333	20.477313	NaN	13.070361	-121.425645	NaN	-114.018693
43.103260	-43.819746	NaN	-38.813750	86.923006	NaN	81.917010
43.087740	-185.703060	NaN	-126.130867	228.790800	NaN	169.218608
43.157648	-213.399914	NaN	-231.262162	256.557562	NaN	274.419810
-19.705965	-49.063333	NaN	24.663453	29.357368	NaN	-44.369418
-62.361267	-220.803795	NaN	-232.865277	158.442528	NaN	170.504010
-120.950838	7.576928	NaN	30.495716	-128.527766	NaN	-151.446554
57.740039	75.529781	NaN	74.990090	-17.789743	NaN	-17.250052
-181.605262	45.799051	NaN	31.959414	-227.404313	NaN	-213.564676
28.437633	-16.011514	NaN	-13.349108	44.449148	NaN	41.786741
-83.575675	29.968906	NaN	22.069981	-113.544581	NaN	-105.645656
48.421283	-20.308601	NaN	8.832029	68.729885	NaN	39.589254
-91.087912	14.871444	NaN	29.163757	-105.959356	NaN	-120.251670
-6.101722	22.745502	NaN	35.658937	-28.847224	NaN	-41.760660
