# Supplementary material for: Combined Influences of Model Choice, Data Quality, and Data Quantity When Estimating Population Trends
Source: PLoS One. 2015 Jul 15;10(7):e0132255. doi: 10.1371/journal.pone.0132255 (PMC4503393; doi:10.1371/journal.pone.0132255)
Supplement: S1 Dataset — Files are organized by model type and by the input lambda value. (ZIP) [file pone.0132255.s002.zip › Hypothetical LH/sims_lambda_1/simulationOutput_1_0_0.5_0_40.xls]

Percent_Decline_True	Median_Percent_Decline_Matrix	Median_Percent_Decline_Matrix_stable	Median_Percent_Decline_Scalar	Difference_True_Matrix	Difference_True_Matrix_Stable	Difference_True_Scalar
20.996867	-34.791770	NaN	-47.702762	55.788637	NaN	68.699629
-9.215740	6.542898	NaN	20.974731	-15.758638	NaN	-30.190471
18.974420	-10.309831	NaN	6.529696	29.284251	NaN	12.444724
-350.565866	3.141403	NaN	13.366873	-353.707270	NaN	-363.932740
55.331152	-50.027037	NaN	-11.056182	105.358189	NaN	66.387334
-36.177922	1.010766	NaN	-3.449966	-37.188688	NaN	-32.727955
21.096689	1.259963	NaN	-6.752287	19.836725	NaN	27.848975
80.088686	-33.308986	NaN	-13.574640	113.397671	NaN	93.663326
-6.947819	22.759067	NaN	15.465611	-29.706887	NaN	-22.413430
-152.943123	-1.139709	NaN	1.064147	-151.803414	NaN	-154.007270
18.527404	-49.258620	NaN	-32.337277	67.786024	NaN	50.864680
-81.971754	34.908383	NaN	28.940988	-116.880137	NaN	-110.912742
74.711811	39.478142	NaN	40.279572	35.233669	NaN	34.432239
39.566192	38.993458	NaN	32.308360	0.572733	NaN	7.257831
46.236678	29.694013	NaN	34.244363	16.542665	NaN	11.992315
-1.625831	24.157413	NaN	32.606749	-25.783244	NaN	-34.232580
52.016751	55.673856	NaN	49.932476	-3.657105	NaN	2.084275
70.101167	-11.520297	NaN	-4.310896	81.621464	NaN	74.412063
-4.875628	-41.963829	NaN	-29.477631	37.088201	NaN	24.602003
1.270970	46.535740	NaN	54.506602	-45.264770	NaN	-53.235631
-155.373641	12.406284	NaN	-0.370287	-167.779925	NaN	-155.003354
63.419540	33.241473	NaN	36.013815	30.178067	NaN	27.405725
25.513018	-7.455049	NaN	4.832440	32.968067	NaN	20.680578
72.941121	24.016223	NaN	26.483029	48.924897	NaN	46.458091
93.685329	-6.869860	NaN	3.049338	100.555189	NaN	90.635991
-21.970664	-70.203993	NaN	-36.158815	48.233329	NaN	14.188151
-29.323835	42.672625	NaN	42.873752	-71.996460	NaN	-72.197587
93.853685	0.286751	NaN	2.342695	93.566935	NaN	91.510991
50.496207	-14.562679	NaN	-11.461460	65.058886	NaN	61.957667
41.051027	41.474499	NaN	40.199482	-0.423472	NaN	0.851545
38.406593	38.965195	NaN	37.502624	-0.558602	NaN	0.903969
-8.888196	27.557143	NaN	37.437463	-36.445339	NaN	-46.325658
11.543932	29.555833	NaN	39.731257	-18.011901	NaN	-28.187325
79.120103	29.427226	NaN	30.467860	49.692877	NaN	48.652243
-19.207292	46.804669	NaN	51.707591	-66.011961	NaN	-70.914883
-2.682669	54.774033	NaN	64.202535	-57.456701	NaN	-66.885203
64.826885	-43.099366	NaN	-27.370943	107.926251	NaN	92.197828
66.418582	-63.457723	NaN	-24.717813	129.876305	NaN	91.136395
29.504854	14.390066	NaN	26.695345	15.114788	NaN	2.809509
27.266907	-19.015108	NaN	13.456573	46.282015	NaN	13.810334
30.514238	9.120593	NaN	14.999273	21.393645	NaN	15.514965
15.510630	-13.878195	NaN	-6.516234	29.388826	NaN	22.026864
-0.232336	-2.171948	NaN	14.195278	1.939611	NaN	-14.427614
75.760309	-22.594692	NaN	-9.165446	98.355001	NaN	84.925755
-278.842750	62.810261	NaN	67.533584	-341.653011	NaN	-346.376335
50.511424	-20.028120	NaN	-11.843137	70.539544	NaN	62.354561
65.357816	28.028039	NaN	26.287051	37.329777	NaN	39.070765
48.354203	13.046339	NaN	28.523127	35.307864	NaN	19.831076
-109.018451	29.374877	NaN	38.585054	-138.393328	NaN	-147.603505
61.711966	20.313498	NaN	38.770858	41.398468	NaN	22.941108
1.939356	-29.630564	NaN	-18.153320	31.569920	NaN	20.092676
4.622418	29.439116	NaN	33.913159	-24.816699	NaN	-29.290741
-101.726967	15.733421	NaN	8.821130	-117.460388	NaN	-110.548097
48.334355	-28.870110	NaN	-21.416589	77.204465	NaN	69.750944
68.823699	11.813887	NaN	-0.217824	57.009812	NaN	69.041522
-23.626738	37.297920	NaN	44.281993	-60.924658	NaN	-67.908731
56.316172	54.575425	NaN	52.579603	1.740747	NaN	3.736570
12.839205	44.524899	NaN	64.972645	-31.685694	NaN	-52.133440
-116.385419	4.263176	NaN	17.613013	-120.648595	NaN	-133.998432
23.577496	-21.465186	NaN	-3.202413	45.042682	NaN	26.779909
25.141334	1.926394	NaN	-6.662500	23.214940	NaN	31.803834
19.650307	-41.275463	NaN	-52.545271	60.925769	NaN	72.195577
-33.955104	-6.508537	NaN	13.969319	-27.446566	NaN	-47.924422
18.432751	34.493011	NaN	38.148440	-16.060260	NaN	-19.715689
-27.386540	38.126976	NaN	25.437683	-65.513516	NaN	-52.824223
-16.482715	2.454948	NaN	2.213545	-18.937663	NaN	-18.696260
59.987234	-0.014958	NaN	9.010285	60.002191	NaN	50.976949
16.365744	0.280724	NaN	-4.386841	16.085021	NaN	20.752585
3.291813	15.854826	NaN	18.579171	-12.563013	NaN	-15.287359
-45.690228	32.467482	NaN	44.397127	-78.157710	NaN	-90.087355
48.379797	20.710314	NaN	37.962071	27.669484	NaN	10.417726
59.492921	9.407423	NaN	3.743815	50.085497	NaN	55.749105
8.450332	21.426904	NaN	31.512777	-12.976572	NaN	-23.062445
-12.084590	-12.187236	NaN	-1.339101	0.102647	NaN	-10.745488
1.085796	-23.341568	NaN	-19.588636	24.427364	NaN	20.674432
19.160960	48.210902	NaN	50.746456	-29.049942	NaN	-31.585496
14.966223	-56.841806	NaN	-40.447294	71.808029	NaN	55.413517
24.482703	-17.052542	NaN	-23.189809	41.535244	NaN	47.672511
84.099561	-18.653904	NaN	0.380315	102.753466	NaN	83.719246
0.866475	8.014598	NaN	5.606766	-7.148123	NaN	-4.740291
54.988278	-78.931184	NaN	-70.407467	133.919461	NaN	125.395745
-153.436145	-1.417853	NaN	15.657538	-152.018292	NaN	-169.093683
30.105701	54.178175	NaN	44.036857	-24.072474	NaN	-13.931155
-15.344122	2.257566	NaN	15.135837	-17.601688	NaN	-30.479959
-19.978866	38.001024	NaN	38.525336	-57.979890	NaN	-58.504201
82.880819	1.485373	NaN	28.617553	81.395446	NaN	54.263266
10.008833	41.774382	NaN	37.257397	-31.765549	NaN	-27.248564
45.774344	-3.684681	NaN	4.457617	49.459025	NaN	41.316727
31.986927	-5.462433	NaN	5.793612	37.449360	NaN	26.193315
-65.930535	-3.353881	NaN	18.059445	-62.576654	NaN	-83.989980
9.533180	-31.472134	NaN	-60.392819	41.005314	NaN	69.925999
-25.896023	49.151358	NaN	44.841997	-75.047381	NaN	-70.738020
75.325264	44.946741	NaN	44.932597	30.378522	NaN	30.392666
-5.518336	-78.985660	NaN	-62.287061	73.467324	NaN	56.768725
-79.911548	10.491184	NaN	25.611860	-90.402731	NaN	-105.523408
50.149131	-1.720221	NaN	11.798387	51.869352	NaN	38.350744
26.170599	2.331038	NaN	18.960663	23.839562	NaN	7.209937
-24.771913	3.920786	NaN	14.172581	-28.692699	NaN	-38.944494
70.899976	-2.083729	NaN	-23.757672	72.983705	NaN	94.657647
24.062676	57.546146	NaN	63.214971	-33.483470	NaN	-39.152294
-41.457748	54.134881	NaN	51.221380	-95.592629	NaN	-92.679127
-76.949642	-4.702411	NaN	4.423510	-72.247232	NaN	-81.373152
-80.866120	-37.544127	NaN	-18.186488	-43.321993	NaN	-62.679631
46.807074	-7.465968	NaN	0.980057	54.273042	NaN	45.827017
-36.300282	8.680015	NaN	16.710041	-44.980297	NaN	-53.010323
-17.880474	-62.525530	NaN	-39.353928	44.645056	NaN	21.473454
2.116163	-18.654807	NaN	-21.488779	20.770970	NaN	23.604942
-76.571554	23.790022	NaN	34.341513	-100.361576	NaN	-110.913067
-58.836921	22.214259	NaN	39.949829	-81.051180	NaN	-98.786750
-5.511907	-25.349428	NaN	-12.545363	19.837521	NaN	7.033456
51.406226	-17.561078	NaN	-26.046421	68.967305	NaN	77.452647
-40.746565	36.842358	NaN	53.650963	-77.588923	NaN	-94.397528
-10.979947	13.724338	NaN	23.103327	-24.704285	NaN	-34.083274
39.554050	-4.151878	NaN	11.839646	43.705929	NaN	27.714404
44.339023	39.951237	NaN	41.007774	4.387786	NaN	3.331249
-35.311216	-12.956246	NaN	-1.211041	-22.354970	NaN	-34.100175
-249.734465	37.195982	NaN	37.888607	-286.930447	NaN	-287.623072
80.040855	-1.192949	NaN	0.938179	81.233804	NaN	79.102675
-70.835400	5.524648	NaN	25.766574	-76.360048	NaN	-96.601974
16.426421	-18.372194	NaN	-16.896149	34.798615	NaN	33.322570
-77.928909	27.706970	NaN	32.958181	-105.635879	NaN	-110.887090
47.014556	46.432231	NaN	38.060698	0.582324	NaN	8.953858
-107.613153	46.668973	NaN	52.704899	-154.282126	NaN	-160.318053
-24.014452	8.707687	NaN	13.215450	-32.722139	NaN	-37.229902
33.271890	-165.818975	NaN	-120.406007	199.090864	NaN	153.677896
71.345253	35.440535	NaN	46.411032	35.904718	NaN	24.934221
-15.617456	55.140727	NaN	50.449453	-70.758183	NaN	-66.066909
43.560153	-61.804265	NaN	-42.685445	105.364417	NaN	86.245598
75.230879	30.128392	NaN	39.593473	45.102487	NaN	35.637406
62.275807	-9.502981	NaN	-2.434487	71.778788	NaN	64.710294
-92.788754	48.298829	NaN	51.858827	-141.087583	NaN	-144.647581
41.261954	20.662267	NaN	30.010625	20.599688	NaN	11.251329
-10.683389	22.541573	NaN	16.952954	-33.224963	NaN	-27.636344
88.649663	28.637954	NaN	16.824120	60.011709	NaN	71.825543
18.466612	25.344327	NaN	26.667135	-6.877715	NaN	-8.200523
-6.846905	17.307906	NaN	8.792534	-24.154812	NaN	-15.639440
15.504315	20.620781	NaN	18.799127	-5.116465	NaN	-3.294812
36.621488	35.713329	NaN	37.041214	0.908159	NaN	-0.419726
20.986901	-6.706141	NaN	-12.212264	27.693043	NaN	33.199165
52.943180	-48.076855	NaN	-17.451006	101.020034	NaN	70.394185
29.134191	-27.445617	NaN	-25.893306	56.579807	NaN	55.027497
5.872408	38.661755	NaN	39.881170	-32.789348	NaN	-34.008762
-137.630685	56.755619	NaN	58.644831	-194.386305	NaN	-196.275516
-99.071285	17.789150	NaN	14.711852	-116.860436	NaN	-113.783137
49.871375	20.077422	NaN	38.510390	29.793952	NaN	11.360985
-190.504168	28.585664	NaN	34.789119	-219.089831	NaN	-225.293286
27.341277	32.352065	NaN	41.917262	-5.010788	NaN	-14.575985
49.859513	26.959612	NaN	29.265710	22.899901	NaN	20.593804
30.516485	-15.302270	NaN	-16.082377	45.818755	NaN	46.598862
-33.543588	14.059010	NaN	14.545091	-47.602598	NaN	-48.088679
34.235288	-52.382189	NaN	-27.275991	86.617476	NaN	61.511279
-222.657774	12.189252	NaN	27.911612	-234.847026	NaN	-250.569386
-297.573765	15.642778	NaN	38.432920	-313.216543	NaN	-336.006686
-124.218265	14.632975	NaN	-1.108691	-138.851240	NaN	-123.109573
23.527222	27.731110	NaN	35.827104	-4.203888	NaN	-12.299883
-40.310969	41.729139	NaN	34.118700	-82.040108	NaN	-74.429670
51.504772	-0.286516	NaN	13.292784	51.791288	NaN	38.211988
-160.130799	20.699979	NaN	9.739003	-180.830779	NaN	-169.869803
50.436277	36.825472	NaN	41.588965	13.610805	NaN	8.847312
-10.505576	14.053617	NaN	20.566419	-24.559193	NaN	-31.071996
-39.314182	-17.287288	NaN	3.455728	-22.026894	NaN	-42.769911
23.359318	28.160571	NaN	27.558150	-4.801253	NaN	-4.198832
-47.871610	1.753240	NaN	-12.700979	-49.624850	NaN	-35.170631
34.306319	-15.478478	NaN	11.395839	49.784797	NaN	22.910480
75.279261	43.483585	NaN	41.993451	31.795676	NaN	33.285810
4.547314	-9.987589	NaN	-6.520619	14.534903	NaN	11.067934
23.565787	61.852947	NaN	60.607165	-38.287160	NaN	-37.041379
-31.448094	-10.200764	NaN	15.550373	-21.247330	NaN	-46.998467
54.026680	44.598543	NaN	54.252698	9.428137	NaN	-0.226017
49.681834	34.118973	NaN	27.721063	15.562861	NaN	21.960771
74.773726	-19.071731	NaN	-7.071922	93.845457	NaN	81.845648
15.984173	46.629748	NaN	48.691830	-30.645576	NaN	-32.707658
62.099649	26.973329	NaN	36.567177	35.126320	NaN	25.532471
-56.330649	36.452811	NaN	31.168762	-92.783460	NaN	-87.499411
57.924733	16.410128	NaN	31.775076	41.514605	NaN	26.149657
-72.982939	1.635743	NaN	-16.315823	-74.618683	NaN	-56.667117
-20.635619	14.711315	NaN	25.804749	-35.346933	NaN	-46.440368
-137.795083	-10.559747	NaN	2.677542	-127.235337	NaN	-140.472625
57.565093	-84.012041	NaN	-57.006553	141.577135	NaN	114.571646
36.492312	-108.524113	NaN	-121.771452	145.016426	NaN	158.263765
65.655435	25.405685	NaN	33.519592	40.249749	NaN	32.135843
-105.895483	30.509340	NaN	41.022794	-136.404823	NaN	-146.918276
10.573402	10.777778	NaN	0.766651	-0.204376	NaN	9.806751
27.692460	22.888531	NaN	26.566934	4.803929	NaN	1.125526
-186.874204	7.406250	NaN	6.390036	-194.280454	NaN	-193.264240
-17.148905	14.437829	NaN	9.743970	-31.586734	NaN	-26.892875
84.291900	25.448361	NaN	22.963528	58.843539	NaN	61.328372
29.483089	-4.282982	NaN	-3.527471	33.766071	NaN	33.010560
1.216502	54.522631	NaN	55.618842	-53.306129	NaN	-54.402340
37.776226	-37.181428	NaN	-14.548143	74.957654	NaN	52.324369
33.368208	30.454116	NaN	28.326520	2.914092	NaN	5.041688
-25.023764	-12.337165	NaN	-24.720193	-12.686598	NaN	-0.303571
39.162468	35.267032	NaN	39.270628	3.895436	NaN	-0.108160
-58.741367	9.376415	NaN	-8.438601	-68.117782	NaN	-50.302767
42.717760	16.902289	NaN	18.284199	25.815471	NaN	24.433561
20.617101	46.523029	NaN	49.305399	-25.905929	NaN	-28.688298
-90.675824	15.033951	NaN	28.996671	-105.709775	NaN	-119.672496
45.285250	-21.678661	NaN	-33.995568	66.963912	NaN	79.280819
21.533688	-9.706255	NaN	1.750784	31.239943	NaN	19.782905
-154.128212	30.402386	NaN	25.868535	-184.530597	NaN	-179.996747
59.682950	27.953600	NaN	35.080629	31.729350	NaN	24.602321
-29.644307	33.573209	NaN	46.477721	-63.217516	NaN	-76.122028
-133.346061	12.147144	NaN	25.713393	-145.493205	NaN	-159.059454
33.474296	-12.042084	NaN	-1.147329	45.516380	NaN	34.621625
-76.309226	30.212206	NaN	28.089608	-106.521432	NaN	-104.398834
-25.625856	60.740173	NaN	63.107625	-86.366029	NaN	-88.733480
77.650216	49.709259	NaN	52.663260	27.940957	NaN	24.986955
-25.656619	-38.589371	NaN	-17.278101	12.932752	NaN	-8.378518
45.952149	43.162327	NaN	47.732603	2.789822	NaN	-1.780454
-83.368986	30.196685	NaN	32.871149	-113.565671	NaN	-116.240135
-53.418237	41.262520	NaN	47.640477	-94.680756	NaN	-101.058714
59.491786	6.438035	NaN	1.831722	53.053751	NaN	57.660064
25.747465	-5.523714	NaN	1.414272	31.271179	NaN	24.333192
79.607551	37.670745	NaN	17.625201	41.936806	NaN	61.982351
38.841254	-6.951202	NaN	-6.984611	45.792456	NaN	45.825865
-26.389619	21.604887	NaN	32.927959	-47.994505	NaN	-59.317577
29.028833	0.048469	NaN	2.888121	28.980364	NaN	26.140712
18.527459	68.405160	NaN	72.157445	-49.877701	NaN	-53.629985
56.004098	6.475338	NaN	17.283648	49.528760	NaN	38.720450
20.184965	21.942337	NaN	22.067618	-1.757372	NaN	-1.882652
32.813231	22.031283	NaN	32.718466	10.781948	NaN	0.094765
64.566647	6.830573	NaN	14.249234	57.736073	NaN	50.317412
29.782247	-105.469068	NaN	-80.719770	135.251315	NaN	110.502017
53.571406	20.336710	NaN	31.113941	33.234696	NaN	22.457465
47.548867	26.018269	NaN	23.921048	21.530598	NaN	23.627820
-156.401034	-13.375838	NaN	-1.540865	-143.025196	NaN	-154.860169
-20.145715	26.979590	NaN	45.699316	-47.125305	NaN	-65.845032
62.266965	32.956890	NaN	33.122728	29.310076	NaN	29.144238
-49.534540	16.153430	NaN	3.074106	-65.687969	NaN	-52.608645
43.670747	0.332890	NaN	1.007688	43.337857	NaN	42.663059
76.071671	17.099237	NaN	11.179954	58.972434	NaN	64.891717
-133.500805	34.011176	NaN	45.334453	-167.511981	NaN	-178.835259
63.570963	20.331328	NaN	20.665278	43.239635	NaN	42.905685
31.831535	38.365315	NaN	34.581256	-6.533780	NaN	-2.749721
-44.991605	6.412434	NaN	13.082255	-51.404039	NaN	-58.073859
-26.262659	0.685881	NaN	12.879111	-26.948540	NaN	-39.141770
27.047866	23.861541	NaN	26.112756	3.186325	NaN	0.935110
71.637180	-29.733197	NaN	-18.519969	101.370377	NaN	90.157149
40.114546	22.932201	NaN	41.641671	17.182344	NaN	-1.527125
74.884973	49.466327	NaN	48.486200	25.418646	NaN	26.398773
-170.306608	-74.851585	NaN	-45.706821	-95.455023	NaN	-124.599786
32.400430	-20.337778	NaN	-11.671215	52.738208	NaN	44.071645
33.015698	56.047715	NaN	57.640585	-23.032017	NaN	-24.624888
-68.336703	42.313648	NaN	45.527928	-110.650351	NaN	-113.864631
42.098853	17.422360	NaN	-7.871104	24.676494	NaN	49.969957
-98.157986	28.772120	NaN	25.889293	-126.930106	NaN	-124.047279
-3.350606	45.809332	NaN	54.410048	-49.159937	NaN	-57.760653
-17.285204	44.582423	NaN	37.171950	-61.867627	NaN	-54.457154
30.470110	9.533432	NaN	14.323742	20.936678	NaN	16.146368
-39.504941	43.571956	NaN	50.298016	-83.076897	NaN	-89.802957
52.217681	49.810997	NaN	52.329461	2.406684	NaN	-0.111780
-13.474450	-20.734788	NaN	-26.227743	7.260337	NaN	12.753293
62.104402	7.396950	NaN	17.223696	54.707452	NaN	44.880706
-39.904974	-10.126135	NaN	-8.521713	-29.778839	NaN	-31.383261
34.186442	13.224841	NaN	16.285792	20.961600	NaN	17.900650
62.725331	14.711803	NaN	25.207840	48.013527	NaN	37.517491
-47.085577	27.018136	NaN	29.996758	-74.103713	NaN	-77.082334
50.431427	-15.624140	NaN	9.787782	66.055567	NaN	40.643645
73.039407	10.564497	NaN	8.481870	62.474910	NaN	64.557537
68.403529	-27.354033	NaN	-23.413392	95.757561	NaN	91.816921
-144.067430	26.110352	NaN	30.783538	-170.177782	NaN	-174.850968
63.208104	0.404939	NaN	-2.365612	62.803165	NaN	65.573716
59.003029	37.864259	NaN	30.144632	21.138770	NaN	28.858397
-2.358077	11.433834	NaN	30.439874	-13.791911	NaN	-32.797951
50.386859	-63.444434	NaN	-56.028688	113.831293	NaN	106.415546
53.050195	16.638439	NaN	31.497481	36.411757	NaN	21.552715
-150.579099	-49.671996	NaN	-27.478788	-100.907102	NaN	-123.100311
23.005140	25.518748	NaN	34.551157	-2.513608	NaN	-11.546017
-5.351436	18.084107	NaN	16.453529	-23.435543	NaN	-21.804966
-6.254065	-36.343399	NaN	-43.210583	30.089334	NaN	36.956518
-1.021643	-14.711333	NaN	-33.110377	13.689690	NaN	32.088734
29.982384	-0.191500	NaN	8.341350	30.173884	NaN	21.641034
67.808545	33.070544	NaN	44.888402	34.738001	NaN	22.920143
-46.222962	36.377145	NaN	44.534265	-82.600107	NaN	-90.757227
6.103622	4.830211	NaN	17.638533	1.273411	NaN	-11.534911
-32.195752	49.370127	NaN	49.740797	-81.565878	NaN	-81.936549
-24.678451	25.989099	NaN	29.406848	-50.667550	NaN	-54.085300
-96.606670	-9.936265	NaN	7.841507	-86.670405	NaN	-104.448177
19.511059	53.032285	NaN	69.493172	-33.521226	NaN	-49.982113
2.523706	-204.500978	NaN	-124.082608	207.024684	NaN	126.606314
-5.976112	28.333580	NaN	34.579788	-34.309692	NaN	-40.555900
29.348003	36.745319	NaN	22.786886	-7.397316	NaN	6.561117
41.513585	1.149006	NaN	3.276579	40.364579	NaN	38.237006
-47.600860	-4.008271	NaN	0.251151	-43.592589	NaN	-47.852011
2.993743	-28.277815	NaN	8.799625	31.271558	NaN	-5.805882
35.695531	22.091086	NaN	53.983336	13.604445	NaN	-18.287805
5.977435	49.595815	NaN	52.131078	-43.618380	NaN	-46.153644
-9.617276	-16.393177	NaN	-13.507374	6.775900	NaN	3.890098
36.756961	8.859792	NaN	15.051030	27.897169	NaN	21.705931
69.741805	11.316587	NaN	33.716902	58.425218	NaN	36.024904
34.624691	55.822730	NaN	55.626425	-21.198039	NaN	-21.001734
-18.022467	38.350589	NaN	37.803651	-56.373056	NaN	-55.826118
31.279979	2.036592	NaN	23.274417	29.243387	NaN	8.005561
26.965499	2.069693	NaN	19.027693	24.895806	NaN	7.937807
45.759670	24.215658	NaN	29.160281	21.544011	NaN	16.599389
33.706550	48.953477	NaN	50.795490	-15.246927	NaN	-17.088940
-62.131207	-8.659996	NaN	-2.499130	-53.471210	NaN	-59.632077
18.213640	29.060145	NaN	29.707096	-10.846505	NaN	-11.493456
42.413743	1.462832	NaN	8.139745	40.950911	NaN	34.273998
61.726867	-1.369190	NaN	9.489378	63.096058	NaN	52.237489
40.098263	11.661137	NaN	9.198091	28.437126	NaN	30.900172
30.036510	-4.895521	NaN	18.121182	34.932031	NaN	11.915328
73.338356	0.649938	NaN	-1.923502	72.688418	NaN	75.261858
85.462350	11.332418	NaN	9.492504	74.129931	NaN	75.969846
-103.918372	-9.091132	NaN	10.105529	-94.827240	NaN	-114.023901
-61.921133	17.878319	NaN	33.944820	-79.799453	NaN	-95.865953
-51.390746	-3.804343	NaN	17.642512	-47.586404	NaN	-69.033258
14.135870	-3.582546	NaN	17.032263	17.718416	NaN	-2.896392
15.645909	-6.861791	NaN	-11.444340	22.507699	NaN	27.090248
-28.620478	44.381776	NaN	35.404291	-73.002255	NaN	-64.024769
55.502865	2.237008	NaN	7.165606	53.265857	NaN	48.337259
70.753574	-11.929935	NaN	15.262403	82.683509	NaN	55.491171
-128.967475	-33.140329	NaN	-45.538762	-95.827146	NaN	-83.428713
-16.904165	-56.242108	NaN	-34.580165	39.337943	NaN	17.676000
-21.513276	25.594229	NaN	16.188220	-47.107505	NaN	-37.701496
59.224726	30.987461	NaN	21.068841	28.237266	NaN	38.155885
-95.905403	18.732848	NaN	21.648645	-114.638251	NaN	-117.554048
-19.639217	8.255741	NaN	17.589104	-27.894958	NaN	-37.228321
75.976935	4.781967	NaN	20.464817	71.194968	NaN	55.512118
26.003328	42.873264	NaN	44.681288	-16.869937	NaN	-18.677960
65.925371	6.668522	NaN	24.716539	59.256849	NaN	41.208833
25.267911	5.595773	NaN	16.238948	19.672137	NaN	9.028962
43.182386	-30.588594	NaN	-10.679192	73.770980	NaN	53.861578
39.818646	6.923668	NaN	5.852511	32.894978	NaN	33.966136
-39.897604	12.896748	NaN	8.872604	-52.794353	NaN	-48.770209
-6.694831	29.996184	NaN	28.180663	-36.691015	NaN	-34.875494
-45.887854	26.638985	NaN	16.316291	-72.526839	NaN	-62.204145
76.723911	53.848251	NaN	58.702853	22.875660	NaN	18.021058
-327.317088	52.402748	NaN	56.136278	-379.719836	NaN	-383.453366
49.071640	-12.802493	NaN	13.370882	61.874133	NaN	35.700758
3.732005	16.031125	NaN	19.550375	-12.299120	NaN	-15.818370
-72.461911	-21.884679	NaN	-25.032354	-50.577232	NaN	-47.429557
64.075072	45.802272	NaN	50.131691	18.272800	NaN	13.943381
-5.122715	30.541422	NaN	38.262023	-35.664137	NaN	-43.384739
-23.245659	26.372496	NaN	21.302519	-49.618155	NaN	-44.548178
33.706094	34.660055	NaN	36.930514	-0.953961	NaN	-3.224420
45.831115	33.193016	NaN	41.319012	12.638099	NaN	4.512103
22.265222	16.257757	NaN	18.896211	6.007465	NaN	3.369011
-9.960297	44.378850	NaN	45.544849	-54.339146	NaN	-55.505146
1.202874	-1.121756	NaN	-1.847447	2.324630	NaN	3.050322
77.769314	35.953085	NaN	27.998618	41.816229	NaN	49.770696
-105.824549	47.462239	NaN	32.641143	-153.286788	NaN	-138.465692
-22.348797	22.587656	NaN	41.758481	-44.936453	NaN	-64.107278
-2.265820	31.004497	NaN	45.538668	-33.270317	NaN	-47.804487
78.848585	4.615502	NaN	12.942148	74.233083	NaN	65.906437
62.105358	34.939181	NaN	37.862976	27.166177	NaN	24.242383
38.900927	20.273936	NaN	32.356512	18.626992	NaN	6.544416
73.256751	17.716153	NaN	26.141219	55.540598	NaN	47.115532
55.718240	-27.345870	NaN	-14.575976	83.064110	NaN	70.294216
73.465531	-47.897121	NaN	-32.165112	121.362652	NaN	105.630642
-60.532252	-10.965780	NaN	-3.821371	-49.566473	NaN	-56.710881
-138.504057	9.325627	NaN	20.278808	-147.829684	NaN	-158.782865
-58.678834	32.991499	NaN	34.114725	-91.670333	NaN	-92.793558
4.547339	39.469502	NaN	43.845074	-34.922163	NaN	-39.297735
31.595416	-45.897579	NaN	-24.607609	77.492995	NaN	56.203026
78.343517	51.171740	NaN	50.876140	27.171777	NaN	27.467378
92.292856	-29.302109	NaN	-11.017207	121.594965	NaN	103.310063
29.088606	23.562645	NaN	23.638585	5.525961	NaN	5.450021
-64.343172	0.148574	NaN	-4.261761	-64.491746	NaN	-60.081411
-6.387904	-21.454082	NaN	-1.749520	15.066178	NaN	-4.638384
40.743821	-14.869031	NaN	-10.523980	55.612853	NaN	51.267801
63.139005	23.465631	NaN	23.209125	39.673375	NaN	39.929881
55.363515	-77.557266	NaN	-47.306769	132.920781	NaN	102.670284
72.863532	23.342707	NaN	16.042983	49.520825	NaN	56.820549
-56.181909	-11.038295	NaN	4.073561	-45.143614	NaN	-60.255470
-204.655508	0.223127	NaN	3.983988	-204.878634	NaN	-208.639495
-89.931846	26.023547	NaN	22.084439	-115.955393	NaN	-112.016285
39.139274	12.715064	NaN	6.548181	26.424209	NaN	32.591093
46.523040	17.529261	NaN	13.594228	28.993779	NaN	32.928812
18.280552	37.188129	NaN	35.024168	-18.907577	NaN	-16.743616
-18.860758	1.619038	NaN	14.996412	-20.479796	NaN	-33.857170
-203.437507	32.896345	NaN	37.539498	-236.333852	NaN	-240.977005
75.721724	26.410792	NaN	17.950489	49.310932	NaN	57.771235
51.472705	44.567793	NaN	38.387078	6.904912	NaN	13.085627
5.993291	38.566394	NaN	31.302687	-32.573103	NaN	-25.309396
21.204695	17.044444	NaN	25.870486	4.160251	NaN	-4.665791
57.806351	-7.866882	NaN	9.633750	65.673233	NaN	48.172601
8.571547	28.396531	NaN	25.081168	-19.824983	NaN	-16.509620
-0.123141	16.604362	NaN	14.700887	-16.727503	NaN	-14.824028
30.362227	-8.247071	NaN	-8.360215	38.609298	NaN	38.722441
18.729279	45.138232	NaN	46.216253	-26.408953	NaN	-27.486973
-232.497247	41.884221	NaN	42.607303	-274.381469	NaN	-275.104551
20.769100	49.458911	NaN	55.949251	-28.689812	NaN	-35.180152
-52.660858	6.582754	NaN	36.911059	-59.243612	NaN	-89.571916
-33.516397	-12.115599	NaN	3.127397	-21.400798	NaN	-36.643793
-18.642390	-4.806466	NaN	-6.549654	-13.835925	NaN	-12.092737
-7.345147	58.911897	NaN	60.783429	-66.257043	NaN	-68.128576
23.393154	-56.535728	NaN	-33.067469	79.928882	NaN	56.460623
73.108864	48.154640	NaN	52.313238	24.954224	NaN	20.795627
6.722274	11.283443	NaN	20.751163	-4.561169	NaN	-14.028889
57.579876	-0.319251	NaN	14.226679	57.899127	NaN	43.353197
-133.107626	-7.727194	NaN	-1.713727	-125.380432	NaN	-131.393899
-26.698963	45.296897	NaN	38.953973	-71.995860	NaN	-65.652936
-38.505695	-27.984714	NaN	-10.534053	-10.520980	NaN	-27.971642
74.181519	13.636743	NaN	16.881187	60.544777	NaN	57.300332
55.439328	43.511654	NaN	47.394010	11.927673	NaN	8.045318
-1.116144	-11.100863	NaN	-17.440886	9.984718	NaN	16.324742
-62.678941	26.916062	NaN	32.193872	-89.595003	NaN	-94.872812
-30.393725	14.598911	NaN	22.141217	-44.992637	NaN	-52.534943
17.005981	25.907251	NaN	36.558181	-8.901271	NaN	-19.552201
-91.596591	29.466521	NaN	24.027535	-121.063112	NaN	-115.624127
62.283479	15.496276	NaN	10.792270	46.787203	NaN	51.491209
12.751238	30.092516	NaN	40.647503	-17.341278	NaN	-27.896265
14.172447	-14.031504	NaN	17.557292	28.203952	NaN	-3.384845
-42.760877	15.515399	NaN	27.079509	-58.276277	NaN	-69.840386
-6.979996	-15.096246	NaN	-23.905056	8.116250	NaN	16.925060
26.860560	19.201710	NaN	21.890409	7.658850	NaN	4.970152
42.612980	-11.882054	NaN	-17.137856	54.495034	NaN	59.750836
59.255772	40.803398	NaN	51.944037	18.452375	NaN	7.311736
14.104272	-3.224524	NaN	2.834995	17.328796	NaN	11.269277
55.396269	43.439540	NaN	46.707968	11.956729	NaN	8.688301
-44.848880	37.290966	NaN	37.927555	-82.139847	NaN	-82.776435
36.123301	-62.784310	NaN	-64.557269	98.907611	NaN	100.680570
44.642407	64.310951	NaN	56.020403	-19.668544	NaN	-11.377996
-115.438703	-39.283887	NaN	-43.685813	-76.154815	NaN	-71.752890
-18.586788	-6.542325	NaN	22.053375	-12.044463	NaN	-40.640162
54.428382	52.276500	NaN	49.152086	2.151881	NaN	5.276295
10.015977	-7.299133	NaN	2.740346	17.315110	NaN	7.275632
39.997773	-24.211409	NaN	-24.313685	64.209182	NaN	64.311458
-26.796251	54.297164	NaN	49.986525	-81.093416	NaN	-76.782777
-76.599493	10.283111	NaN	20.253971	-86.882603	NaN	-96.853464
60.203165	13.184240	NaN	6.367492	47.018926	NaN	53.835673
-4.866980	30.617565	NaN	40.233281	-35.484544	NaN	-45.100261
-34.227776	20.650593	NaN	24.190906	-54.878369	NaN	-58.418682
33.234821	8.357377	NaN	11.508194	24.877444	NaN	21.726627
51.692441	19.455310	NaN	11.812752	32.237130	NaN	39.879689
45.498222	46.828696	NaN	47.136705	-1.330474	NaN	-1.638483
54.057819	-26.689628	NaN	3.815737	80.747447	NaN	50.242082
66.345476	-35.114045	NaN	-20.697993	101.459521	NaN	87.043469
24.792634	29.955654	NaN	34.338670	-5.163020	NaN	-9.546036
-60.421487	3.641575	NaN	19.081350	-64.063062	NaN	-79.502837
26.243534	34.399087	NaN	28.132056	-8.155553	NaN	-1.888521
20.005107	26.910308	NaN	35.867292	-6.905201	NaN	-15.862186
-5.335346	21.376706	NaN	25.961052	-26.712052	NaN	-31.296398
-152.216989	31.509781	NaN	32.802364	-183.726770	NaN	-185.019353
32.952687	-39.197807	NaN	-29.266467	72.150493	NaN	62.219154
52.766613	36.293193	NaN	46.940682	16.473420	NaN	5.825931
78.547078	-2.042285	NaN	-6.642484	80.589363	NaN	85.189563
-20.149601	31.148760	NaN	33.016313	-51.298361	NaN	-53.165913
58.948723	-100.762894	NaN	-89.859866	159.711617	NaN	148.808589
32.053754	-33.811555	NaN	-31.615588	65.865309	NaN	63.669342
1.436578	3.125488	NaN	17.512553	-1.688910	NaN	-16.075975
-173.235928	-5.870277	NaN	9.739287	-167.365651	NaN	-182.975216
43.246787	22.384323	NaN	30.031379	20.862465	NaN	13.215408
29.941734	2.140303	NaN	26.722793	27.801432	NaN	3.218942
-16.865941	28.615564	NaN	36.557123	-45.481505	NaN	-53.423064
57.927848	40.491096	NaN	27.365810	17.436752	NaN	30.562037
34.937897	43.526918	NaN	41.523144	-8.589022	NaN	-6.585247
60.536888	-45.071391	NaN	-48.840790	105.608278	NaN	109.377678
33.874837	11.663560	NaN	1.485488	22.211276	NaN	32.389349
45.066185	49.588628	NaN	57.666469	-4.522443	NaN	-12.600284
-7.243829	24.377668	NaN	40.327397	-31.621497	NaN	-47.571226
79.473693	42.456730	NaN	53.875100	37.016963	NaN	25.598593
-81.031385	-2.836551	NaN	9.321243	-78.194833	NaN	-90.352627
-40.563302	53.679515	NaN	57.737923	-94.242816	NaN	-98.301225
-20.397756	29.091992	NaN	37.559187	-49.489748	NaN	-57.956943
-94.399072	-25.404698	NaN	-18.634110	-68.994374	NaN	-75.764962
7.924967	-2.466673	NaN	-5.550580	10.391640	NaN	13.475547
53.714860	14.076458	NaN	12.231068	39.638402	NaN	41.483793
-137.299683	61.573174	NaN	67.276164	-198.872857	NaN	-204.575847
19.471467	-2.334962	NaN	16.367320	21.806429	NaN	3.104146
-8.539525	12.831948	NaN	14.994602	-21.371472	NaN	-23.534126
59.261139	5.277541	NaN	11.241706	53.983598	NaN	48.019432
37.017398	43.959403	NaN	41.780904	-6.942006	NaN	-4.763506
28.938277	27.977768	NaN	38.322504	0.960509	NaN	-9.384227
52.951630	56.104212	NaN	55.564247	-3.152582	NaN	-2.612618
1.791301	24.115464	NaN	38.209626	-22.324163	NaN	-36.418325
66.562294	29.309993	NaN	38.316839	37.252301	NaN	28.245455
-40.932581	-6.607617	NaN	0.841122	-34.324963	NaN	-41.773702
-13.940504	2.243751	NaN	13.776053	-16.184254	NaN	-27.716556
54.623078	42.277389	NaN	37.631113	12.345689	NaN	16.991965
-65.077326	12.108557	NaN	22.538554	-77.185884	NaN	-87.615880
-78.554950	-8.650083	NaN	-7.436979	-69.904867	NaN	-71.117970
36.134133	48.751942	NaN	50.114575	-12.617809	NaN	-13.980442
-26.611106	49.138044	NaN	48.729066	-75.749150	NaN	-75.340173
26.169335	19.501225	NaN	22.659658	6.668110	NaN	3.509677
-305.659403	-4.181168	NaN	16.867477	-301.478234	NaN	-322.526880
-32.116299	34.249474	NaN	37.347686	-66.365773	NaN	-69.463985
-4.811207	15.798307	NaN	30.881773	-20.609513	NaN	-35.692979
4.798794	0.918407	NaN	-0.891668	3.880388	NaN	5.690462
-218.940792	21.434562	NaN	14.773842	-240.375354	NaN	-233.714634
-29.201569	-15.916581	NaN	16.376536	-13.284987	NaN	-45.578105
-17.417236	4.681491	NaN	-15.392201	-22.098727	NaN	-2.025036
6.544041	35.369753	NaN	48.271735	-28.825712	NaN	-41.727694
12.235226	9.267697	NaN	20.742341	2.967529	NaN	-8.507114
-89.746013	1.561199	NaN	6.545506	-91.307212	NaN	-96.291519
-158.862845	40.000831	NaN	52.796300	-198.863677	NaN	-211.659145
6.697129	-9.971312	NaN	16.462395	16.668441	NaN	-9.765266
71.844099	32.062605	NaN	41.823511	39.781495	NaN	30.020588
61.752977	28.646827	NaN	36.891507	33.106149	NaN	24.861470
52.328636	32.999866	NaN	47.090224	19.328771	NaN	5.238412
53.581177	-5.768341	NaN	-4.125260	59.349518	NaN	57.706437
69.615506	44.829970	NaN	46.271562	24.785536	NaN	23.343945
13.950280	23.838115	NaN	40.294350	-9.887835	NaN	-26.344071
42.167557	-40.642477	NaN	-34.103150	82.810034	NaN	76.270707
-50.556959	-50.424450	NaN	-53.403493	-0.132508	NaN	2.846535
79.127554	58.165411	NaN	56.122533	20.962142	NaN	23.005021
74.912175	9.568484	NaN	4.581436	65.343691	NaN	70.330739
58.530455	16.728571	NaN	30.750408	41.801885	NaN	27.780048
-38.363898	26.939534	NaN	33.327202	-65.303431	NaN	-71.691099
17.667106	44.506259	NaN	49.747152	-26.839153	NaN	-32.080046
22.110400	31.947540	NaN	47.941048	-9.837140	NaN	-25.830648
13.255864	31.390678	NaN	29.267430	-18.134813	NaN	-16.011566
-80.101330	2.748367	NaN	-4.134585	-82.849698	NaN	-75.966746
37.652081	31.670027	NaN	40.245291	5.982054	NaN	-2.593210
-14.929697	10.344777	NaN	-0.938016	-25.274474	NaN	-13.991681
2.338361	29.263272	NaN	34.335866	-26.924911	NaN	-31.997505
-56.429864	-1.420556	NaN	10.538713	-55.009307	NaN	-66.968577
32.782115	38.557591	NaN	49.490778	-5.775477	NaN	-16.708663
-17.843791	-49.972895	NaN	-37.890590	32.129105	NaN	20.046799
33.065776	31.907742	NaN	46.241546	1.158034	NaN	-13.175770
40.292319	-41.494479	NaN	-54.762321	81.786798	NaN	95.054641
30.956541	24.845809	NaN	17.796556	6.110731	NaN	13.159985
38.335765	-41.134030	NaN	-21.935989	79.469795	NaN	60.271754
-32.624167	0.391005	NaN	21.230227	-33.015172	NaN	-53.854394
8.586138	37.529939	NaN	29.218889	-28.943801	NaN	-20.632751
12.622489	-11.128655	NaN	-7.368896	23.751144	NaN	19.991385
-70.347711	-10.056258	NaN	12.193369	-60.291453	NaN	-82.541079
53.136051	-27.535455	NaN	-3.137073	80.671506	NaN	56.273124
16.710367	48.720683	NaN	44.321770	-32.010316	NaN	-27.611403
76.350238	27.536686	NaN	34.485255	48.813553	NaN	41.864983
-102.431936	-75.944688	NaN	-75.923831	-26.487247	NaN	-26.508104
-5.594671	-27.775101	NaN	-30.943033	22.180430	NaN	25.348361
-13.295912	-0.631322	NaN	4.800374	-12.664590	NaN	-18.096286
-32.786724	-66.197085	NaN	-63.300336	33.410361	NaN	30.513612
21.669272	22.762718	NaN	27.033111	-1.093446	NaN	-5.363839
-56.721865	1.308191	NaN	22.102107	-58.030056	NaN	-78.823972
64.019348	-24.340760	NaN	-20.194498	88.360108	NaN	84.213846
60.637866	33.072132	NaN	41.161714	27.565734	NaN	19.476152
43.239509	31.104167	NaN	39.763688	12.135342	NaN	3.475822
39.902612	12.657665	NaN	18.048988	27.244947	NaN	21.853624
-57.157749	26.508492	NaN	23.513261	-83.666241	NaN	-80.671010
-10.722614	41.568484	NaN	28.514036	-52.291097	NaN	-39.236650
12.009137	37.846486	NaN	39.624946	-25.837349	NaN	-27.615809
-68.646688	39.191087	NaN	51.935235	-107.837775	NaN	-120.581923
37.703660	-13.567968	NaN	-19.127239	51.271628	NaN	56.830900
-80.743523	7.684955	NaN	18.023677	-88.428478	NaN	-98.767200
-120.881473	-14.542684	NaN	-37.370979	-106.338789	NaN	-83.510494
-67.331401	-31.293635	NaN	-40.513939	-36.037765	NaN	-26.817461
-96.193646	48.234988	NaN	51.762306	-144.428634	NaN	-147.955952
14.013487	36.329491	NaN	43.007151	-22.316004	NaN	-28.993663
73.980163	-23.111413	NaN	-17.660708	97.091575	NaN	91.640871
-95.959622	-24.566440	NaN	-24.206290	-71.393182	NaN	-71.753332
-41.111306	36.199189	NaN	30.119919	-77.310494	NaN	-71.231225
43.113556	-19.233824	NaN	1.969233	62.347381	NaN	41.144323
33.896681	32.165059	NaN	28.896207	1.731623	NaN	5.000474
43.009089	27.683701	NaN	23.006918	15.325388	NaN	20.002171
62.641990	-16.784962	NaN	-19.173578	79.426952	NaN	81.815568
63.877566	1.314590	NaN	6.335568	62.562975	NaN	57.541998
-75.930804	11.908163	NaN	15.171775	-87.838967	NaN	-91.102579
28.877901	43.237687	NaN	47.584380	-14.359786	NaN	-18.706479
67.146285	-10.041948	NaN	6.101967	77.188233	NaN	61.044319
49.847000	-13.984751	NaN	-2.598921	63.831751	NaN	52.445921
56.260909	-65.047127	NaN	-44.108695	121.308035	NaN	100.369604
37.798994	-1.860389	NaN	1.872524	39.659383	NaN	35.926470
63.006267	27.003817	NaN	43.160938	36.002450	NaN	19.845329
-75.462928	24.909645	NaN	21.160719	-100.372573	NaN	-96.623647
-424.515125	-51.512741	NaN	-30.616226	-373.002384	NaN	-393.898898
-47.098841	-28.121250	NaN	-32.056603	-18.977592	NaN	-15.042238
41.970182	22.046035	NaN	40.500529	19.924147	NaN	1.469653
53.536977	15.709127	NaN	22.101946	37.827850	NaN	31.435031
-27.885241	7.530379	NaN	17.984107	-35.415620	NaN	-45.869348
-61.423798	0.133423	NaN	-1.019583	-61.557222	NaN	-60.404215
-132.800918	5.182654	NaN	-1.996003	-137.983573	NaN	-130.804916
68.808929	-82.133671	NaN	-52.890227	150.942600	NaN	121.699156
-277.862000	12.518801	NaN	16.868615	-290.380801	NaN	-294.730615
-191.226078	44.988022	NaN	43.262013	-236.214100	NaN	-234.488091
-102.424555	26.688358	NaN	21.721736	-129.112913	NaN	-124.146291
-26.157924	-35.122719	NaN	-26.067438	8.964795	NaN	-0.090486
70.783806	-27.502112	NaN	-1.852325	98.285918	NaN	72.636131
65.867346	6.353940	NaN	4.474730	59.513405	NaN	61.392616
62.378555	3.500586	NaN	14.203521	58.877970	NaN	48.175034
48.190648	18.848487	NaN	28.784362	29.342160	NaN	19.406286
56.647910	-24.890768	NaN	-6.300839	81.538678	NaN	62.948749
-67.753009	-13.335418	NaN	9.562491	-54.417591	NaN	-77.315499
-3.555683	24.221384	NaN	31.187148	-27.777068	NaN	-34.742831
-3.791990	4.657824	NaN	24.665829	-8.449814	NaN	-28.457819
12.975320	10.042454	NaN	14.315938	2.932867	NaN	-1.340618
36.466854	52.921240	NaN	42.772511	-16.454386	NaN	-6.305657
7.442930	18.149965	NaN	29.596424	-10.707035	NaN	-22.153494
-269.750429	-48.148305	NaN	-22.728494	-221.602124	NaN	-247.021935
70.430876	20.721649	NaN	27.753458	49.709227	NaN	42.677418
-3.312619	30.295192	NaN	26.619440	-33.607811	NaN	-29.932059
16.094446	-20.650344	NaN	-2.301886	36.744790	NaN	18.396332
61.302463	26.321605	NaN	29.701594	34.980858	NaN	31.600869
12.445621	33.747035	NaN	45.400923	-21.301414	NaN	-32.955302
14.037690	7.215470	NaN	8.560809	6.822220	NaN	5.476882
28.144895	13.585457	NaN	27.960610	14.559438	NaN	0.184286
23.435048	69.222695	NaN	71.379663	-45.787647	NaN	-47.944615
9.297206	-43.004414	NaN	-42.408279	52.301620	NaN	51.705485
11.871297	-32.869828	NaN	-36.130769	44.741125	NaN	48.002066
-85.425939	-22.894042	NaN	-17.236376	-62.531897	NaN	-68.189563
50.894416	1.027595	NaN	15.082528	49.866821	NaN	35.811888
53.657913	4.191784	NaN	14.905333	49.466128	NaN	38.752580
17.844133	29.131793	NaN	25.757151	-11.287660	NaN	-7.913017
-122.149080	41.936347	NaN	43.747131	-164.085427	NaN	-165.896211
66.413537	19.959594	NaN	31.638366	46.453943	NaN	34.775172
58.695085	-16.771870	NaN	2.009354	75.466955	NaN	56.685731
-320.038402	-39.361708	NaN	-24.922069	-280.676694	NaN	-295.116333
12.239406	6.071206	NaN	9.246412	6.168200	NaN	2.992994
-19.161344	-6.975613	NaN	-7.062844	-12.185731	NaN	-12.098500
19.942207	20.804901	NaN	24.095124	-0.862694	NaN	-4.152917
66.785075	6.744213	NaN	10.409513	60.040862	NaN	56.375562
70.149808	36.521565	NaN	30.633422	33.628243	NaN	39.516386
60.704172	54.950956	NaN	58.671112	5.753216	NaN	2.033061
2.091767	48.630167	NaN	58.068315	-46.538400	NaN	-55.976548
46.849916	-3.441075	NaN	-6.632847	50.290990	NaN	53.482762
-62.628218	31.154390	NaN	44.261543	-93.782608	NaN	-106.889761
-11.563735	23.105378	NaN	27.406162	-34.669113	NaN	-38.969897
-72.438800	44.610298	NaN	43.766029	-117.049098	NaN	-116.204829
-66.497897	18.427596	NaN	22.235964	-84.925493	NaN	-88.733860
1.270065	17.185219	NaN	17.935264	-15.915154	NaN	-16.665199
62.569555	19.443920	NaN	40.345034	43.125635	NaN	22.224522
-0.573264	43.517453	NaN	56.655142	-44.090717	NaN	-57.228405
-65.866697	13.121064	NaN	16.370734	-78.987760	NaN	-82.237431
-45.762479	8.179323	NaN	10.738202	-53.941802	NaN	-56.500681
64.514548	27.917534	NaN	38.252593	36.597014	NaN	26.261955
-30.511200	39.787507	NaN	46.164753	-70.298707	NaN	-76.675953
54.310295	-113.392462	NaN	-89.417393	167.702757	NaN	143.727688
2.140058	38.761004	NaN	42.346461	-36.620946	NaN	-40.206403
-12.130729	27.557526	NaN	33.272377	-39.688256	NaN	-45.403107
12.873647	-21.259121	NaN	-14.417393	34.132769	NaN	27.291040
68.111896	-3.196999	NaN	-16.740662	71.308895	NaN	84.852558
-52.595909	1.054622	NaN	1.437083	-53.650530	NaN	-54.032991
-31.787988	18.826225	NaN	30.553041	-50.614213	NaN	-62.341029
8.936263	3.265957	NaN	15.772051	5.670306	NaN	-6.835787
-170.855113	-11.399776	NaN	1.584137	-159.455337	NaN	-172.439250
44.372916	-61.266124	NaN	-35.083860	105.639040	NaN	79.456777
42.533652	42.080357	NaN	30.228453	0.453294	NaN	12.305199
-11.910644	34.379300	NaN	39.682192	-46.289945	NaN	-51.592836
-9.718943	56.322723	NaN	58.409628	-66.041665	NaN	-68.128571
-27.864692	5.280420	NaN	-6.244540	-33.145112	NaN	-21.620152
26.222551	14.956556	NaN	25.713438	11.265996	NaN	0.509113
31.426163	33.944347	NaN	33.980597	-2.518184	NaN	-2.554434
38.328712	33.618037	NaN	43.500880	4.710675	NaN	-5.172168
65.965026	16.389361	NaN	17.282976	49.575665	NaN	48.682051
-2.594751	-2.793124	NaN	5.594171	0.198374	NaN	-8.188921
62.937637	5.158755	NaN	6.514683	57.778883	NaN	56.422955
-112.706044	31.464328	NaN	17.286638	-144.170372	NaN	-129.992681
44.147124	-13.572843	NaN	3.545306	57.719967	NaN	40.601818
52.334316	20.523351	NaN	31.804240	31.810965	NaN	20.530077
19.381430	-22.586741	NaN	-7.130480	41.968171	NaN	26.511910
-57.842650	23.603912	NaN	32.407761	-81.446562	NaN	-90.250410
27.830600	31.307747	NaN	43.354554	-3.477147	NaN	-15.523954
76.669082	15.553056	NaN	7.620075	61.116026	NaN	69.049007
72.288138	2.839504	NaN	9.158999	69.448635	NaN	63.129140
-195.370979	51.854985	NaN	50.887362	-247.225964	NaN	-246.258341
67.407261	27.784493	NaN	30.003378	39.622769	NaN	37.403884
-39.206257	49.055079	NaN	44.431307	-88.261337	NaN	-83.637565
-2.880332	60.397469	NaN	66.562278	-63.277801	NaN	-69.442610
16.922340	-34.357549	NaN	-26.391489	51.279889	NaN	43.313829
61.867794	-47.439718	NaN	-36.432356	109.307511	NaN	98.300150
33.293017	13.442033	NaN	32.903983	19.850983	NaN	0.389033
73.935071	47.048862	NaN	57.301135	26.886209	NaN	16.633935
57.229578	12.670266	NaN	-2.532789	44.559312	NaN	59.762368
40.613098	8.800707	NaN	28.834367	31.812391	NaN	11.778731
37.346661	6.261972	NaN	6.466454	31.084690	NaN	30.880207
53.782089	17.330288	NaN	7.528205	36.451801	NaN	46.253884
-86.662201	10.226267	NaN	20.705683	-96.888468	NaN	-107.367885
29.664499	33.860462	NaN	39.800840	-4.195963	NaN	-10.136341
14.572694	34.069152	NaN	17.917495	-19.496458	NaN	-3.344800
1.304621	8.046160	NaN	6.616033	-6.741538	NaN	-5.311412
-2.382904	-13.531343	NaN	-9.493491	11.148439	NaN	7.110587
63.559334	8.731714	NaN	15.365433	54.827620	NaN	48.193901
22.840420	-64.112357	NaN	-39.563846	86.952777	NaN	62.404266
42.584014	44.428950	NaN	32.924003	-1.844936	NaN	9.660011
-199.807169	6.668885	NaN	22.645957	-206.476054	NaN	-222.453126
-57.069063	-13.388776	NaN	11.047844	-43.680287	NaN	-68.116907
13.853911	35.427984	NaN	23.311879	-21.574074	NaN	-9.457969
31.232763	-32.440347	NaN	-25.577608	63.673111	NaN	56.810371
11.697770	-0.876334	NaN	7.907708	12.574104	NaN	3.790063
24.242821	55.626433	NaN	62.054634	-31.383612	NaN	-37.811813
41.651797	38.036598	NaN	45.329140	3.615199	NaN	-3.677343
7.842622	-42.687697	NaN	-27.321325	50.530319	NaN	35.163947
-182.681878	37.507714	NaN	35.916301	-220.189592	NaN	-218.598178
42.005277	31.916755	NaN	41.512896	10.088521	NaN	0.492381
47.143767	26.254473	NaN	23.801396	20.889294	NaN	23.342370
43.876603	33.403078	NaN	35.414793	10.473525	NaN	8.461810
56.164587	-19.746124	NaN	-5.790254	75.910712	NaN	61.954842
76.426310	45.714137	NaN	33.839787	30.712173	NaN	42.586523
10.716635	20.171475	NaN	28.513873	-9.454840	NaN	-17.797238
-1.065149	3.003311	NaN	18.600265	-4.068460	NaN	-19.665414
31.433275	-11.404440	NaN	-9.121322	42.837715	NaN	40.554598
72.928152	11.842089	NaN	36.387776	61.086063	NaN	36.540376
-12.665666	-7.403615	NaN	7.667501	-5.262051	NaN	-20.333168
-71.098224	34.728986	NaN	37.753752	-105.827210	NaN	-108.851976
17.217676	9.395693	NaN	17.008870	7.821984	NaN	0.208806
-65.112202	28.822535	NaN	26.398804	-93.934736	NaN	-91.511006
71.942863	28.282741	NaN	36.085893	43.660121	NaN	35.856969
75.895467	35.008150	NaN	36.154769	40.887316	NaN	39.740697
-22.226124	-2.426632	NaN	-21.357691	-19.799493	NaN	-0.868433
20.168605	2.516400	NaN	2.333367	17.652205	NaN	17.835238
68.748575	17.032993	NaN	11.007518	51.715582	NaN	57.741058
-68.231013	3.727247	NaN	-1.458918	-71.958259	NaN	-66.772095
-235.098828	-3.714820	NaN	0.543441	-231.384008	NaN	-235.642269
34.256415	8.034804	NaN	3.853683	26.221611	NaN	30.402732
13.557078	47.441870	NaN	55.618129	-33.884792	NaN	-42.061051
72.981542	-51.107966	NaN	-42.656598	124.089509	NaN	115.638141
30.589289	25.168312	NaN	35.263712	5.420976	NaN	-4.674423
14.733862	41.159739	NaN	41.457840	-26.425877	NaN	-26.723978
-22.346171	-40.097462	NaN	-38.788033	17.751291	NaN	16.441862
-17.198001	37.378661	NaN	50.457035	-54.576662	NaN	-67.655037
64.948346	36.753515	NaN	49.086879	28.194831	NaN	15.861467
49.129873	-21.157196	NaN	-24.445460	70.287069	NaN	73.575333
-26.625797	44.499063	NaN	28.158837	-71.124859	NaN	-54.784634
55.660892	-34.442853	NaN	-3.650623	90.103745	NaN	59.311515
56.703232	45.274253	NaN	53.705983	11.428980	NaN	2.997249
46.746213	-78.206272	NaN	-59.829177	124.952485	NaN	106.575390
83.338278	49.228313	NaN	51.583188	34.109965	NaN	31.755090
-80.202593	23.510726	NaN	29.912626	-103.713320	NaN	-110.115220
-47.690702	-40.659778	NaN	-24.296583	-7.030924	NaN	-23.394118
80.735972	4.805048	NaN	12.152552	75.930925	NaN	68.583421
73.178645	67.487879	NaN	56.881954	5.690766	NaN	16.296690
19.454960	2.285505	NaN	14.405324	17.169455	NaN	5.049636
9.720222	11.445481	NaN	26.641659	-1.725259	NaN	-16.921437
-1.842314	28.984709	NaN	27.646016	-30.827022	NaN	-29.488329
39.158620	23.403146	NaN	20.160996	15.755475	NaN	18.997625
23.035829	19.324144	NaN	22.485525	3.711684	NaN	0.550304
-34.657249	3.789479	NaN	-4.339230	-38.446728	NaN	-30.318019
21.600278	30.531772	NaN	31.515806	-8.931494	NaN	-9.915528
-163.744055	25.088891	NaN	25.044705	-188.832946	NaN	-188.788760
43.674850	17.394571	NaN	23.778447	26.280280	NaN	19.896403
20.556865	7.014471	NaN	13.031541	13.542395	NaN	7.525324
41.111447	-1.607459	NaN	14.315013	42.718907	NaN	26.796434
-13.175053	17.043160	NaN	10.217472	-30.218212	NaN	-23.392525
63.684307	37.788428	NaN	48.050815	25.895879	NaN	15.633491
34.708904	9.476809	NaN	15.064754	25.232096	NaN	19.644150
26.593144	26.382921	NaN	7.851220	0.210223	NaN	18.741924
-52.019059	51.798597	NaN	54.004821	-103.817657	NaN	-106.023880
-82.113148	49.258999	NaN	48.820846	-131.372147	NaN	-130.933994
-123.825519	21.938735	NaN	29.854259	-145.764254	NaN	-153.679778
42.567016	-16.695810	NaN	5.540441	59.262826	NaN	37.026575
-206.409003	23.971681	NaN	41.043580	-230.380684	NaN	-247.452583
33.146389	30.946871	NaN	46.150080	2.199518	NaN	-13.003691
-89.830483	3.112145	NaN	-2.275946	-92.942629	NaN	-87.554537
33.701061	15.334518	NaN	23.820769	18.366543	NaN	9.880292
71.255051	6.300049	NaN	16.644163	64.955002	NaN	54.610888
-96.736380	-14.159049	NaN	4.459223	-82.577331	NaN	-101.195603
-88.093113	62.854575	NaN	65.277643	-150.947689	NaN	-153.370757
-27.898531	60.676480	NaN	64.200985	-88.575011	NaN	-92.099516
-1.790651	22.710354	NaN	20.438808	-24.501005	NaN	-22.229459
30.896994	10.633481	NaN	-1.107847	20.263514	NaN	32.004842
4.667793	47.042665	NaN	42.898181	-42.374872	NaN	-38.230389
59.484242	-2.761659	NaN	13.792086	62.245900	NaN	45.692155
-71.493708	36.181954	NaN	45.163170	-107.675662	NaN	-116.656879
5.071851	25.842120	NaN	37.254819	-20.770268	NaN	-32.182967
71.021295	8.267090	NaN	19.345976	62.754205	NaN	51.675319
35.860337	21.781026	NaN	32.957688	14.079311	NaN	2.902649
-20.729257	-17.425754	NaN	-6.601917	-3.303504	NaN	-14.127340
34.547948	-3.177239	NaN	16.743147	37.725187	NaN	17.804801
30.118549	7.459461	NaN	-0.291276	22.659088	NaN	30.409825
-205.978174	20.169317	NaN	12.911023	-226.147491	NaN	-218.889197
-237.995605	-44.377723	NaN	-17.835384	-193.617882	NaN	-220.160221
91.590060	50.839589	NaN	58.155298	40.750471	NaN	33.434762
52.867484	41.281202	NaN	53.199647	11.586281	NaN	-0.332163
26.071682	25.498828	NaN	35.139225	0.572854	NaN	-9.067543
74.634812	15.782338	NaN	18.038185	58.852474	NaN	56.596626
54.043313	30.123329	NaN	41.948904	23.919984	NaN	12.094409
-26.169920	16.442944	NaN	8.559503	-42.612864	NaN	-34.729423
-7.277150	-1.668004	NaN	11.327043	-5.609146	NaN	-18.604193
31.701023	29.824627	NaN	37.294233	1.876397	NaN	-5.593210
35.644951	40.423508	NaN	33.175758	-4.778557	NaN	2.469193
5.001052	5.781066	NaN	15.931226	-0.780014	NaN	-10.930174
18.342403	24.154120	NaN	16.027945	-5.811717	NaN	2.314458
13.365512	42.376330	NaN	29.213580	-29.010819	NaN	-15.848068
32.869671	-10.681373	NaN	-34.679434	43.551044	NaN	67.549105
-60.419636	-31.104030	NaN	17.340806	-29.315606	NaN	-77.760442
-62.319895	32.353009	NaN	31.893636	-94.672905	NaN	-94.213531
56.514653	-8.901729	NaN	13.575961	65.416382	NaN	42.938691
45.507823	-10.226383	NaN	5.932600	55.734206	NaN	39.575223
44.864308	9.473835	NaN	20.452191	35.390473	NaN	24.412117
43.610014	11.562992	NaN	16.654501	32.047022	NaN	26.955512
34.785917	-4.080208	NaN	-10.373758	38.866125	NaN	45.159675
-14.640806	48.297740	NaN	53.628360	-62.938546	NaN	-68.269166
26.717743	-46.553438	NaN	-50.648254	73.271180	NaN	77.365997
8.745000	-7.109054	NaN	10.074876	15.854053	NaN	-1.329877
-108.058526	47.698063	NaN	43.070125	-155.756589	NaN	-151.128651
26.441872	44.618537	NaN	46.410607	-18.176664	NaN	-19.968734
-51.677721	69.137523	NaN	67.400673	-120.815245	NaN	-119.078395
-207.349923	-22.566341	NaN	12.479678	-184.783581	NaN	-219.829601
-26.621531	-92.167690	NaN	-75.905193	65.546159	NaN	49.283662
-30.708245	56.954385	NaN	63.386575	-87.662630	NaN	-94.094820
-109.837140	-45.395279	NaN	-59.214584	-64.441861	NaN	-50.622556
39.553326	17.227073	NaN	19.938466	22.326252	NaN	19.614860
-32.674576	-41.428369	NaN	-58.016250	8.753793	NaN	25.341674
4.260435	-18.258171	NaN	-19.475038	22.518606	NaN	23.735473
29.039207	19.716324	NaN	25.434511	9.322883	NaN	3.604696
-66.281664	40.242894	NaN	43.485377	-106.524558	NaN	-109.767041
14.758489	10.851350	NaN	25.189866	3.907140	NaN	-10.431376
42.171334	5.582418	NaN	5.750713	36.588916	NaN	36.420621
20.428415	-32.664921	NaN	-41.198946	53.093336	NaN	61.627361
52.338414	35.921899	NaN	40.205199	16.416514	NaN	12.133215
-1.903131	21.865050	NaN	24.874281	-23.768181	NaN	-26.777413
-65.914024	58.445796	NaN	64.296729	-124.359821	NaN	-130.210753
41.880826	54.461569	NaN	58.413816	-12.580742	NaN	-16.532989
60.781104	-10.894645	NaN	-5.333540	71.675749	NaN	66.114643
10.469442	3.231040	NaN	24.272019	7.238403	NaN	-13.802577
-27.618951	5.696520	NaN	0.526490	-33.315471	NaN	-28.145441
-8.977244	25.854436	NaN	44.611682	-34.831680	NaN	-53.588926
8.727620	-0.337755	NaN	17.142639	9.065376	NaN	-8.415019
70.294023	34.572578	NaN	43.264786	35.721445	NaN	27.029237
58.969340	20.108711	NaN	33.734915	38.860629	NaN	25.234425
-191.017251	33.576815	NaN	36.979458	-224.594066	NaN	-227.996709
39.334989	47.249301	NaN	45.434919	-7.914312	NaN	-6.099930
-16.352404	6.447617	NaN	11.667391	-22.800022	NaN	-28.019795
51.279193	-6.669127	NaN	3.770187	57.948320	NaN	47.509006
-4.414805	-42.932794	NaN	-37.925600	38.517989	NaN	33.510795
64.802110	49.058561	NaN	52.830668	15.743549	NaN	11.971442
41.585444	14.923625	NaN	31.823723	26.661819	NaN	9.761721
-21.988532	-19.196106	NaN	-8.367007	-2.792426	NaN	-13.621525
58.101741	41.053160	NaN	40.290757	17.048580	NaN	17.810984
30.629861	30.498467	NaN	38.022630	0.131395	NaN	-7.392769
14.245174	26.103395	NaN	32.641159	-11.858221	NaN	-18.395985
-7.874543	-6.367839	NaN	-4.811677	-1.506703	NaN	-3.062865
83.815678	-41.027999	NaN	-41.937305	124.843677	NaN	125.752983
43.017855	27.873182	NaN	39.588832	15.144674	NaN	3.429024
30.712677	33.543926	NaN	38.801004	-2.831250	NaN	-8.088327
65.610414	-15.179003	NaN	-26.970719	80.789417	NaN	92.581133
26.568012	-18.233634	NaN	-25.796039	44.801646	NaN	52.364051
35.898480	15.222669	NaN	28.663918	20.675812	NaN	7.234562
39.255384	17.510410	NaN	21.240679	21.744975	NaN	18.014705
71.867405	11.943757	NaN	23.783803	59.923648	NaN	48.083602
-22.041189	-17.281478	NaN	-3.617452	-4.759711	NaN	-18.423737
29.092447	34.330853	NaN	38.280293	-5.238406	NaN	-9.187845
83.685391	-10.720392	NaN	1.407253	94.405783	NaN	82.278139
10.874026	21.428368	NaN	20.403708	-10.554342	NaN	-9.529682
34.158242	0.120867	NaN	30.462900	34.037375	NaN	3.695342
-41.103382	-2.465486	NaN	-7.142093	-38.637896	NaN	-33.961289
32.711966	66.645003	NaN	61.654954	-33.933037	NaN	-28.942988
44.202434	-0.479051	NaN	-0.978129	44.681485	NaN	45.180564
16.170840	-20.673860	NaN	-12.421396	36.844700	NaN	28.592236
-35.522850	45.562833	NaN	45.938985	-81.085683	NaN	-81.461835
39.200344	11.500322	NaN	25.004946	27.700022	NaN	14.195399
70.420280	-8.284503	NaN	-1.377998	78.704783	NaN	71.798279
22.894114	29.493033	NaN	21.240993	-6.598919	NaN	1.653121
44.622775	-31.059256	NaN	-43.754292	75.682031	NaN	88.377068
-68.922822	27.153613	NaN	32.337988	-96.076435	NaN	-101.260810
58.698608	-136.202663	NaN	-111.367558	194.901271	NaN	170.066165
-231.506528	9.134502	NaN	25.577826	-240.641030	NaN	-257.084354
47.450444	14.748511	NaN	19.523783	32.701933	NaN	27.926661
51.701750	6.062764	NaN	10.896744	45.638985	NaN	40.805005
43.585552	30.222773	NaN	35.542970	13.362779	NaN	8.042582
-73.123588	34.261918	NaN	24.731997	-107.385507	NaN	-97.855585
54.933357	35.271375	NaN	46.104514	19.661982	NaN	8.828843
56.190999	30.303764	NaN	35.841737	25.887235	NaN	20.349261
-121.417238	8.649095	NaN	19.371812	-130.066333	NaN	-140.789051
-10.212241	52.363141	NaN	52.567001	-62.575382	NaN	-62.779242
36.119520	-6.243908	NaN	-9.501613	42.363427	NaN	45.621132
-42.889555	25.194929	NaN	31.454828	-68.084484	NaN	-74.344383
-19.969649	-90.876825	NaN	-66.894296	70.907176	NaN	46.924648
-69.244463	15.376264	NaN	15.278278	-84.620727	NaN	-84.522741
31.555683	4.202619	NaN	3.967738	27.353064	NaN	27.587945
34.104836	25.468973	NaN	44.019267	8.635863	NaN	-9.914431
54.449492	-35.712285	NaN	-41.052012	90.161777	NaN	95.501504
78.787510	26.694426	NaN	20.769016	52.093083	NaN	58.018494
47.352934	-14.623096	NaN	-3.577158	61.976030	NaN	50.930092
7.640277	5.253590	NaN	6.034698	2.386687	NaN	1.605579
5.306975	19.666946	NaN	18.327066	-14.359971	NaN	-13.020091
24.276317	-13.292938	NaN	-17.290192	37.569254	NaN	41.566509
16.598571	67.529547	NaN	74.886551	-50.930976	NaN	-58.287980
58.637814	30.581005	NaN	50.727803	28.056809	NaN	7.910011
-0.305097	3.112594	NaN	16.472143	-3.417690	NaN	-16.777240
-84.620901	-28.334376	NaN	7.298709	-56.286525	NaN	-91.919610
-24.454431	43.505621	NaN	53.181364	-67.960052	NaN	-77.635795
42.875210	44.386607	NaN	40.815099	-1.511397	NaN	2.060110
61.616955	-22.393493	NaN	-18.350471	84.010448	NaN	79.967425
43.629129	14.876915	NaN	20.813111	28.752214	NaN	22.816018
45.339773	-29.404824	NaN	-29.459367	74.744597	NaN	74.799140
58.311424	-23.360963	NaN	-8.527752	81.672386	NaN	66.839175
-7.898956	35.590414	NaN	30.477770	-43.489370	NaN	-38.376726
-69.722809	26.603867	NaN	24.412902	-96.326676	NaN	-94.135712
50.530574	38.476448	NaN	45.295748	12.054126	NaN	5.234826
4.987337	18.802910	NaN	30.009290	-13.815573	NaN	-25.021952
73.233928	-6.575966	NaN	-13.706518	79.809894	NaN	86.940446
45.010950	15.062176	NaN	28.354545	29.948774	NaN	16.656406
-58.571012	27.683572	NaN	46.254751	-86.254584	NaN	-104.825763
-91.156801	11.687942	NaN	30.834007	-102.844743	NaN	-121.990808
36.735146	32.617387	NaN	27.736152	4.117759	NaN	8.998994
12.256079	12.888199	NaN	23.662725	-0.632120	NaN	-11.406646
-89.026053	35.920216	NaN	49.511528	-124.946270	NaN	-138.537581
11.538788	-6.430974	NaN	-12.815586	17.969762	NaN	24.354374
63.314367	-9.494929	NaN	-11.878708	72.809296	NaN	75.193075
36.895441	-53.067243	NaN	-36.792059	89.962685	NaN	73.687501
71.469962	15.666978	NaN	17.452564	55.802985	NaN	54.017399
-18.893380	5.398008	NaN	4.458118	-24.291388	NaN	-23.351497
11.519462	21.119517	NaN	26.214520	-9.600056	NaN	-14.695058
-45.662546	47.461715	NaN	60.003038	-93.124260	NaN	-105.665584
-24.498892	43.289659	NaN	41.175144	-67.788551	NaN	-65.674037
82.253495	-41.775737	NaN	-23.140505	124.029232	NaN	105.393999
-39.131562	62.792307	NaN	62.383356	-101.923868	NaN	-101.514917
-15.648928	30.662493	NaN	39.846930	-46.311421	NaN	-55.495858
56.283292	24.596083	NaN	27.157023	31.687208	NaN	29.126268
46.734380	-52.824135	NaN	-38.212884	99.558515	NaN	84.947264
82.897953	13.457698	NaN	-12.072924	69.440254	NaN	94.970876
10.725703	28.204247	NaN	33.094208	-17.478544	NaN	-22.368505
1.554877	-5.849364	NaN	1.217838	7.404241	NaN	0.337039
28.575821	67.491682	NaN	70.494579	-38.915861	NaN	-41.918758
-72.039443	-6.388987	NaN	-9.226450	-65.650456	NaN	-62.812993
40.041902	-21.287846	NaN	-0.100606	61.329747	NaN	40.142507
44.670698	18.289707	NaN	17.724044	26.380991	NaN	26.946654
46.335204	45.508891	NaN	56.133450	0.826313	NaN	-9.798246
-37.439265	-11.983749	NaN	-4.793834	-25.455516	NaN	-32.645432
86.664102	26.952090	NaN	15.421175	59.712011	NaN	71.242927
3.205552	44.366308	NaN	51.858612	-41.160756	NaN	-48.653060
13.235388	22.481834	NaN	32.488303	-9.246446	NaN	-19.252916
30.638169	-39.461587	NaN	-12.946257	70.099756	NaN	43.584426
24.759002	4.375361	NaN	2.607103	20.383641	NaN	22.151899
-20.034895	63.316046	NaN	62.698995	-83.350942	NaN	-82.733891
6.325485	5.258808	NaN	19.940055	1.066677	NaN	-13.614570
-147.898857	16.766905	NaN	9.131670	-164.665762	NaN	-157.030526
-1.038265	38.967478	NaN	45.706594	-40.005743	NaN	-46.744859
60.762360	30.928489	NaN	48.906498	29.833871	NaN	11.855861
-55.089351	-15.719720	NaN	-23.709173	-39.369631	NaN	-31.380178
-82.537088	-120.971407	NaN	-138.541998	38.434318	NaN	56.004909
-62.255215	40.009181	NaN	42.677943	-102.264396	NaN	-104.933158
61.895632	-16.106692	NaN	-14.429331	78.002324	NaN	76.324963
34.300626	-40.018593	NaN	-36.669699	74.319219	NaN	70.970325
30.735423	41.890180	NaN	36.005891	-11.154757	NaN	-5.270468
83.134959	-18.838541	NaN	-17.584169	101.973499	NaN	100.719127
74.741082	47.320283	NaN	53.474828	27.420799	NaN	21.266253
19.757569	-20.463009	NaN	-19.452967	40.220578	NaN	39.210536
59.315695	35.303292	NaN	53.466455	24.012403	NaN	5.849240
32.924063	35.307081	NaN	51.936887	-2.383018	NaN	-19.012824
-60.352472	22.316512	NaN	22.639487	-82.668984	NaN	-82.991959
35.552120	8.642107	NaN	-0.054119	26.910012	NaN	35.606239
66.388941	-2.909117	NaN	27.027746	69.298059	NaN	39.361196
-83.973699	52.513432	NaN	57.611802	-136.487131	NaN	-141.585501
46.413392	33.863690	NaN	28.995026	12.549702	NaN	17.418366
-51.349040	41.794244	NaN	40.594076	-93.143284	NaN	-91.943116
-29.537379	7.695370	NaN	-1.653293	-37.232750	NaN	-27.884086
-50.351727	26.687752	NaN	37.203296	-77.039479	NaN	-87.555023
-109.871718	18.571117	NaN	6.752583	-128.442835	NaN	-116.624301
-79.963572	18.963766	NaN	14.308395	-98.927338	NaN	-94.271967
-129.705220	7.110637	NaN	5.894958	-136.815857	NaN	-135.600179
-81.920478	10.046428	NaN	9.461670	-91.966905	NaN	-91.382147
10.001389	40.143836	NaN	39.422131	-30.142447	NaN	-29.420742
-37.079003	-18.126293	NaN	-18.864358	-18.952710	NaN	-18.214646
-52.151250	36.708816	NaN	44.706959	-88.860066	NaN	-96.858210
-1.646327	-3.665953	NaN	-29.318205	2.019626	NaN	27.671878
60.448215	-64.564615	NaN	-51.041126	125.012830	NaN	111.489342
59.169712	-20.362915	NaN	-2.473324	79.532627	NaN	61.643036
-27.416991	-16.383457	NaN	1.020711	-11.033534	NaN	-28.437703
67.138933	26.966904	NaN	24.253402	40.172029	NaN	42.885531
-34.206982	38.027333	NaN	45.309226	-72.234315	NaN	-79.516208
51.533165	31.928425	NaN	36.334198	19.604740	NaN	15.198967
74.855831	-14.792460	NaN	-11.867035	89.648291	NaN	86.722865
2.580249	11.396123	NaN	27.086519	-8.815874	NaN	-24.506270
79.115727	34.456328	NaN	41.716771	44.659399	NaN	37.398955
-102.589745	-17.747588	NaN	-21.850734	-84.842157	NaN	-80.739010
-100.457284	-3.532194	NaN	16.978661	-96.925090	NaN	-117.435946
3.234821	33.788585	NaN	29.941382	-30.553764	NaN	-26.706560
19.797513	13.484604	NaN	18.290384	6.312908	NaN	1.507129
65.384872	13.881292	NaN	34.357383	51.503580	NaN	31.027489
-41.698408	43.966381	NaN	33.888507	-85.664788	NaN	-75.586915
21.010085	-6.092165	NaN	-1.202894	27.102250	NaN	22.212979
57.798721	50.627167	NaN	52.518841	7.171554	NaN	5.279881
71.500626	15.656238	NaN	31.008782	55.844388	NaN	40.491845
-367.962259	16.494307	NaN	35.433936	-384.456566	NaN	-403.396195
90.612124	-72.575036	NaN	-39.292840	163.187160	NaN	129.904964
63.089832	-50.623419	NaN	-48.820035	113.713251	NaN	111.909867
-5.652207	1.324103	NaN	6.750708	-6.976309	NaN	-12.402914
85.491850	32.213286	NaN	35.662959	53.278564	NaN	49.828891
-17.467530	15.680017	NaN	17.599904	-33.147547	NaN	-35.067434
59.861021	17.857438	NaN	30.176413	42.003584	NaN	29.684608
-22.066042	31.425046	NaN	36.282793	-53.491088	NaN	-58.348835
37.705306	-10.493009	NaN	-6.942287	48.198315	NaN	44.647593
64.235177	19.932757	NaN	33.907336	44.302420	NaN	30.327841
-36.374973	24.690773	NaN	46.112700	-61.065746	NaN	-82.487673
-135.777720	48.980575	NaN	56.778400	-184.758296	NaN	-192.556120
24.391128	-9.485969	NaN	8.322582	33.877097	NaN	16.068546
20.375315	-10.682609	NaN	-6.780349	31.057924	NaN	27.155664
-69.854070	-5.225009	NaN	-8.926393	-64.629062	NaN	-60.927677
62.457102	12.577030	NaN	22.133153	49.880072	NaN	40.323949
60.092314	5.383178	NaN	25.004106	54.709136	NaN	35.088207
-94.567703	34.131709	NaN	52.152228	-128.699412	NaN	-146.719931
56.465006	31.223077	NaN	32.275679	25.241930	NaN	24.189328
46.709705	4.996055	NaN	-4.733895	41.713651	NaN	51.443601
66.084449	40.300058	NaN	42.101888	25.784391	NaN	23.982561
79.428774	-67.571863	NaN	-66.370198	147.000636	NaN	145.798972
-39.634435	-46.810476	NaN	-26.423874	7.176041	NaN	-13.210561
-1.574622	23.226615	NaN	19.565878	-24.801237	NaN	-21.140500
-79.120126	35.306564	NaN	53.337706	-114.426689	NaN	-132.457831
-151.925988	12.858399	NaN	13.519700	-164.784387	NaN	-165.445688
-5.094137	15.484268	NaN	22.481222	-20.578405	NaN	-27.575360
38.235470	21.814457	NaN	28.742074	16.421013	NaN	9.493396
-9.725211	8.336311	NaN	15.537561	-18.061523	NaN	-25.262772
30.687946	-10.115189	NaN	13.559971	40.803135	NaN	17.127975
-394.853968	7.925809	NaN	-2.710939	-402.779777	NaN	-392.143030
57.070375	-43.234359	NaN	-23.946592	100.304734	NaN	81.016967
30.074685	49.469803	NaN	50.522673	-19.395119	NaN	-20.447989
-24.163709	21.619651	NaN	29.553048	-45.783360	NaN	-53.716756
-27.592088	-9.565491	NaN	-15.263572	-18.026597	NaN	-12.328517
-78.403849	-15.408373	NaN	-15.230159	-62.995476	NaN	-63.173690
60.824470	29.026416	NaN	21.677539	31.798054	NaN	39.146932
-57.620343	8.886217	NaN	13.996423	-66.506559	NaN	-71.616766
37.497076	33.040803	NaN	39.133770	4.456273	NaN	-1.636694
43.238725	40.306271	NaN	48.009063	2.932453	NaN	-4.770338
-223.831239	-14.373886	NaN	-6.440914	-209.457352	NaN	-217.390325
-63.741042	58.815220	NaN	58.881449	-122.556262	NaN	-122.622491
46.809260	15.411403	NaN	25.822512	31.397857	NaN	20.986748
