# Supplementary material for: Combined Influences of Model Choice, Data Quality, and Data Quantity When Estimating Population Trends
Source: PLoS One. 2015 Jul 15;10(7):e0132255. doi: 10.1371/journal.pone.0132255 (PMC4503393; doi:10.1371/journal.pone.0132255)
Supplement: S1 Dataset — Files are organized by model type and by the input lambda value. (ZIP) [file pone.0132255.s002.zip › Hypothetical LH/sims_lambda_1/simulationOutput_1_0_0.5_0_15.xls]

Percent_Decline_True	Median_Percent_Decline_Matrix	Median_Percent_Decline_Matrix_stable	Median_Percent_Decline_Scalar	Difference_True_Matrix	Difference_True_Matrix_Stable	Difference_True_Scalar
-153.968263	41.354059	NaN	37.966382	-195.322322	NaN	-191.934645
11.554752	-11.057383	NaN	9.852049	22.612134	NaN	1.702703
83.135609	28.190973	NaN	38.951927	54.944636	NaN	44.183683
-15.276195	0.806030	NaN	35.046499	-16.082225	NaN	-50.322694
22.293080	-134.365937	NaN	-46.860432	156.659017	NaN	69.153512
-14.192492	49.602651	NaN	56.002303	-63.795144	NaN	-70.194795
22.087935	-16.750012	NaN	-26.220099	38.837947	NaN	48.308034
13.836207	0.739631	NaN	-29.105874	13.096576	NaN	42.942081
42.928928	-13.995652	NaN	-29.163536	56.924580	NaN	72.092463
-158.174704	30.822426	NaN	36.084219	-188.997130	NaN	-194.258923
19.322839	47.433831	NaN	56.644184	-28.110992	NaN	-37.321344
65.954010	-152.298068	NaN	-107.010718	218.252077	NaN	172.964728
41.304894	19.583508	NaN	15.137800	21.721386	NaN	26.167093
-170.322733	49.626252	NaN	58.006730	-219.948985	NaN	-228.329463
-288.968331	18.076746	NaN	5.895859	-307.045077	NaN	-294.864190
-45.869609	7.100286	NaN	-28.350006	-52.969895	NaN	-17.519603
60.518334	41.198276	NaN	39.870264	19.320059	NaN	20.648070
78.738200	-70.516920	NaN	-88.394123	149.255120	NaN	167.132323
4.580447	49.098558	NaN	63.361789	-44.518111	NaN	-58.781341
-53.282895	-12.018681	NaN	-8.153054	-41.264214	NaN	-45.129841
-64.943851	-21.261386	NaN	-38.371614	-43.682465	NaN	-26.572237
25.512190	19.488260	NaN	7.417527	6.023929	NaN	18.094662
53.738676	-27.490228	NaN	-72.245543	81.228904	NaN	125.984220
25.378865	54.941014	NaN	68.010273	-29.562149	NaN	-42.631408
-0.157160	-34.510997	NaN	-49.730346	34.353837	NaN	49.573186
-44.697302	54.873155	NaN	52.769099	-99.570457	NaN	-97.466402
-51.728685	26.723210	NaN	29.304864	-78.451896	NaN	-81.033549
-95.295141	35.257987	NaN	35.524464	-130.553127	NaN	-130.819605
71.802537	-6.541615	NaN	8.715227	78.344152	NaN	63.087310
54.178886	16.960949	NaN	28.414795	37.217936	NaN	25.764091
-0.609633	44.802400	NaN	58.564823	-45.412033	NaN	-59.174456
31.622053	34.199306	NaN	38.412747	-2.577254	NaN	-6.790694
-39.729884	4.380801	NaN	2.805340	-44.110685	NaN	-42.535224
-62.393092	3.193954	NaN	-19.381190	-65.587046	NaN	-43.011902
-71.898735	22.582673	NaN	25.525450	-94.481408	NaN	-97.424186
8.563859	-42.670625	NaN	-16.285938	51.234483	NaN	24.849797
65.434311	-10.382734	NaN	-3.112744	75.817045	NaN	68.547055
50.330180	-28.438388	NaN	-29.405508	78.768568	NaN	79.735688
-12.648816	12.851707	NaN	13.438810	-25.500523	NaN	-26.087626
-19.751157	-191.503403	NaN	-72.603069	171.752246	NaN	52.851912
-69.452194	14.660126	NaN	17.243966	-84.112320	NaN	-86.696160
-42.121741	21.944133	NaN	24.274479	-64.065874	NaN	-66.396220
-2.622690	44.993821	NaN	52.293910	-47.616511	NaN	-54.916600
71.456387	13.303440	NaN	20.025779	58.152947	NaN	51.430608
-1.002950	-88.096801	NaN	-91.947140	87.093851	NaN	90.944190
2.275974	45.800582	NaN	52.056200	-43.524609	NaN	-49.780226
64.762423	28.025236	NaN	34.025186	36.737187	NaN	30.737236
29.489763	15.464340	NaN	13.901704	14.025423	NaN	15.588059
60.662812	73.496981	NaN	71.134226	-12.834170	NaN	-10.471415
0.569304	74.566681	NaN	77.203735	-73.997376	NaN	-76.634431
14.625998	40.497555	NaN	8.535717	-25.871558	NaN	6.090280
46.729821	1.905923	NaN	-36.969876	44.823899	NaN	83.699697
-10.558658	6.779767	NaN	14.152842	-17.338424	NaN	-24.711499
-73.079630	-15.266028	NaN	-31.999981	-57.813601	NaN	-41.079648
-111.689753	62.980128	NaN	26.299122	-174.669881	NaN	-137.988875
-60.529133	-37.484295	NaN	-36.140440	-23.044837	NaN	-24.388693
-5.467385	11.796677	NaN	28.979874	-17.264062	NaN	-34.447259
-7.418652	43.464211	NaN	35.626790	-50.882864	NaN	-43.045442
-3.730714	55.877790	NaN	64.529383	-59.608504	NaN	-68.260097
-55.457713	42.973542	NaN	32.112001	-98.431256	NaN	-87.569714
24.827314	24.542188	NaN	54.949256	0.285126	NaN	-30.121942
81.697336	62.680920	NaN	51.724126	19.016416	NaN	29.973210
72.447030	5.855822	NaN	7.395688	66.591208	NaN	65.051342
4.254993	-120.869457	NaN	-82.393635	125.124449	NaN	86.648627
48.333603	-85.381079	NaN	-103.159248	133.714682	NaN	151.492852
-36.600109	21.129131	NaN	37.174072	-57.729241	NaN	-73.774182
-115.004549	46.604691	NaN	37.287929	-161.609240	NaN	-152.292477
-75.877259	-18.173257	NaN	-2.005835	-57.704002	NaN	-73.871424
51.385944	39.438316	NaN	37.955101	11.947628	NaN	13.430843
45.496571	71.149026	NaN	72.402217	-25.652455	NaN	-26.905646
24.610053	-45.583177	NaN	-68.148077	70.193231	NaN	92.758131
52.474432	63.958411	NaN	48.345022	-11.483979	NaN	4.129410
-80.694186	-20.367264	NaN	2.018893	-60.326922	NaN	-82.713078
-114.192058	30.305541	NaN	31.781288	-144.497600	NaN	-145.973346
63.158013	-115.152643	NaN	-136.865912	178.310656	NaN	200.023925
-55.502079	13.242100	NaN	-17.019663	-68.744180	NaN	-38.482416
-59.131507	17.730484	NaN	38.984746	-76.861991	NaN	-98.116253
52.218725	29.618353	NaN	-2.721151	22.600372	NaN	54.939877
-25.904253	53.659844	NaN	47.640723	-79.564097	NaN	-73.544976
24.216988	60.213214	NaN	59.151630	-35.996226	NaN	-34.934642
-67.083211	50.421218	NaN	32.899795	-117.504429	NaN	-99.983006
-180.297578	-44.441625	NaN	-7.447616	-135.855953	NaN	-172.849963
15.410204	51.823889	NaN	65.253648	-36.413686	NaN	-49.843444
10.490062	54.331311	NaN	73.411634	-43.841250	NaN	-62.921573
-0.274750	35.570459	NaN	46.580465	-35.845209	NaN	-46.855215
85.427184	-123.926697	NaN	-73.177575	209.353880	NaN	158.604759
56.671723	59.150828	NaN	69.187441	-2.479106	NaN	-12.515718
-132.835912	-3.990243	NaN	10.791246	-128.845669	NaN	-143.627158
30.098689	53.365970	NaN	51.204812	-23.267282	NaN	-21.106123
8.878727	-49.239475	NaN	-12.187738	58.118202	NaN	21.066465
18.064269	79.375881	NaN	66.674106	-61.311612	NaN	-48.609837
18.623387	25.766008	NaN	40.034543	-7.142621	NaN	-21.411156
65.834877	37.271696	NaN	32.296178	28.563181	NaN	33.538699
25.257143	12.371945	NaN	26.713295	12.885197	NaN	-1.456152
45.153232	19.883907	NaN	17.213621	25.269325	NaN	27.939612
46.474328	-3.149064	NaN	-27.252524	49.623393	NaN	73.726852
-98.100242	-50.432010	NaN	-10.169795	-47.668231	NaN	-87.930446
-22.252501	-55.462251	NaN	-39.511985	33.209750	NaN	17.259485
59.055799	-180.195986	NaN	-132.057104	239.251785	NaN	191.112903
11.781358	-18.481225	NaN	-23.020341	30.262583	NaN	34.801698
-20.431289	-227.208059	NaN	-192.448817	206.776770	NaN	172.017529
57.461851	50.123941	NaN	55.278011	7.337910	NaN	2.183840
60.444348	59.243536	NaN	59.450686	1.200813	NaN	0.993662
53.128987	-10.372663	NaN	-25.482981	63.501650	NaN	78.611968
58.128192	65.196099	NaN	61.711594	-7.067908	NaN	-3.583403
33.031818	3.376345	NaN	-7.500476	29.655472	NaN	40.532294
-21.007143	34.665754	NaN	36.688202	-55.672897	NaN	-57.695345
-37.386767	-17.019514	NaN	-32.473379	-20.367253	NaN	-4.913388
-96.687445	28.582313	NaN	23.697946	-125.269758	NaN	-120.385391
61.007939	29.645650	NaN	49.124779	31.362289	NaN	11.883160
56.111148	11.304251	NaN	25.031017	44.806897	NaN	31.080130
-9.685286	-64.087443	NaN	-66.665549	54.402157	NaN	56.980263
84.609912	-49.899303	NaN	-30.497152	134.509215	NaN	115.107064
62.752379	56.404511	NaN	71.221911	6.347868	NaN	-8.469532
16.161741	24.769238	NaN	27.894948	-8.607496	NaN	-11.733206
33.353379	25.745688	NaN	38.658148	7.607691	NaN	-5.304769
45.004645	80.120223	NaN	78.454146	-35.115578	NaN	-33.449501
24.990535	-9.904301	NaN	-21.329349	34.894836	NaN	46.319885
-50.351219	43.086065	NaN	43.397681	-93.437284	NaN	-93.748900
77.624658	44.911434	NaN	67.719070	32.713224	NaN	9.905588
5.583338	38.694809	NaN	16.685178	-33.111471	NaN	-11.101841
69.671717	-16.987053	NaN	24.067141	86.658770	NaN	45.604575
-8.574265	15.773130	NaN	21.717376	-24.347395	NaN	-30.291641
-184.816439	4.661340	NaN	-0.090928	-189.477780	NaN	-184.725511
-68.801495	22.457396	NaN	-12.118068	-91.258891	NaN	-56.683427
61.343864	6.475663	NaN	19.501678	54.868201	NaN	41.842186
71.554844	22.495912	NaN	4.075078	49.058932	NaN	67.479766
-50.609241	64.008135	NaN	58.686336	-114.617376	NaN	-109.295578
7.455875	83.878910	NaN	75.766616	-76.423035	NaN	-68.310741
-15.279441	-52.905816	NaN	-28.062291	37.626375	NaN	12.782850
79.627989	28.554342	NaN	40.900522	51.073647	NaN	38.727467
20.100788	46.765111	NaN	39.051837	-26.664322	NaN	-18.951049
-72.795096	-8.065650	NaN	-2.604910	-64.729446	NaN	-70.190185
-96.820678	-109.083870	NaN	-110.391715	12.263192	NaN	13.571037
28.596494	34.513309	NaN	44.625666	-5.916815	NaN	-16.029172
78.049791	12.756057	NaN	15.657555	65.293734	NaN	62.392236
-31.040001	-38.400194	NaN	-12.574399	7.360193	NaN	-18.465602
24.664752	-15.569272	NaN	12.470796	40.234024	NaN	12.193956
-99.999207	-75.635890	NaN	-92.018583	-24.363317	NaN	-7.980624
17.073800	-30.908600	NaN	-27.510854	47.982400	NaN	44.584654
-25.363745	45.583057	NaN	50.711066	-70.946802	NaN	-76.074811
39.082787	44.039116	NaN	69.191735	-4.956329	NaN	-30.108948
58.230136	28.840689	NaN	22.222205	29.389447	NaN	36.007931
40.609185	-8.014339	NaN	3.135685	48.623524	NaN	37.473500
-117.540548	62.113774	NaN	70.274767	-179.654322	NaN	-187.815315
21.518422	48.475182	NaN	39.958872	-26.956760	NaN	-18.440450
-61.076539	-102.669472	NaN	-57.617134	41.592933	NaN	-3.459405
76.033963	42.941542	NaN	-5.194799	33.092421	NaN	81.228762
67.690954	10.496751	NaN	-1.524922	57.194203	NaN	69.215876
66.015967	38.227143	NaN	49.918220	27.788825	NaN	16.097748
-30.825664	62.165340	NaN	60.309924	-92.991005	NaN	-91.135588
-138.500722	59.764148	NaN	67.584921	-198.264869	NaN	-206.085643
-23.205180	-32.957416	NaN	-11.517201	9.752236	NaN	-11.687978
63.935072	67.597000	NaN	75.707922	-3.661929	NaN	-11.772850
9.762378	29.489392	NaN	33.575980	-19.727014	NaN	-23.813601
-173.455538	-9.294583	NaN	17.382922	-164.160955	NaN	-190.838460
71.738090	32.539538	NaN	48.991671	39.198552	NaN	22.746419
36.071278	28.137069	NaN	4.704066	7.934209	NaN	31.367212
65.241644	-37.693056	NaN	-44.587167	102.934700	NaN	109.828812
66.768874	1.838799	NaN	19.426337	64.930075	NaN	47.342537
38.616948	13.096455	NaN	18.132753	25.520493	NaN	20.484195
-28.124776	22.042549	NaN	40.945571	-50.167325	NaN	-69.070347
-116.560713	-43.968276	NaN	-27.493970	-72.592437	NaN	-89.066743
38.782228	45.485190	NaN	35.620155	-6.702962	NaN	3.162073
83.526242	50.269649	NaN	21.291834	33.256593	NaN	62.234408
78.698310	-12.264386	NaN	-35.586971	90.962697	NaN	114.285281
-1.266870	-33.609246	NaN	-2.550775	32.342376	NaN	1.283905
59.073941	-56.988637	NaN	-69.117675	116.062577	NaN	128.191616
-27.539349	-136.693574	NaN	-173.808336	109.154224	NaN	146.268986
11.740506	73.059878	NaN	68.572999	-61.319372	NaN	-56.832493
14.396366	53.464837	NaN	39.365955	-39.068471	NaN	-24.969589
12.945100	12.316447	NaN	36.738143	0.628654	NaN	-23.793042
21.171190	-9.198206	NaN	5.479360	30.369396	NaN	15.691830
70.485316	75.586940	NaN	79.324498	-5.101624	NaN	-8.839182
-31.577924	47.589249	NaN	26.838099	-79.167173	NaN	-58.416023
25.680852	60.631023	NaN	65.526248	-34.950171	NaN	-39.845396
44.134729	-4.956576	NaN	-36.922766	49.091305	NaN	81.057495
56.243357	-160.174658	NaN	-165.131246	216.418015	NaN	221.374603
18.672203	66.626636	NaN	66.979623	-47.954433	NaN	-48.307419
22.134976	35.079240	NaN	9.050981	-12.944264	NaN	13.083995
-31.171364	-33.937238	NaN	-30.726476	2.765874	NaN	-0.444888
28.188488	79.242909	NaN	71.037971	-51.054421	NaN	-42.849483
91.681920	21.241175	NaN	-16.202678	70.440745	NaN	107.884597
-65.289924	-62.371295	NaN	-0.509239	-2.918629	NaN	-64.780685
-13.096632	-226.369382	NaN	-332.047672	213.272750	NaN	318.951040
-50.613971	-156.922825	NaN	-123.814365	106.308854	NaN	73.200395
-33.998678	-47.613519	NaN	-6.134636	13.614841	NaN	-27.864042
-4.353007	12.950903	NaN	15.158801	-17.303910	NaN	-19.511808
34.051832	53.656881	NaN	36.739762	-19.605048	NaN	-2.687930
27.648689	-20.327643	NaN	-14.997945	47.976332	NaN	42.646634
78.282995	68.565727	NaN	68.723825	9.717267	NaN	9.559170
-101.320805	61.357459	NaN	64.793745	-162.678264	NaN	-166.114550
67.230050	24.985613	NaN	35.826210	42.244437	NaN	31.403840
36.300915	26.950986	NaN	35.503294	9.349929	NaN	0.797621
32.403542	24.158615	NaN	29.156316	8.244927	NaN	3.247226
-198.637745	11.887719	NaN	24.338109	-210.525464	NaN	-222.975854
29.661387	26.810075	NaN	29.808783	2.851312	NaN	-0.147396
-35.999578	3.640904	NaN	25.097020	-39.640482	NaN	-61.096598
-95.079905	3.068423	NaN	1.559357	-98.148328	NaN	-96.639262
-48.796892	-50.220224	NaN	-83.056150	1.423331	NaN	34.259258
69.386858	-38.976373	NaN	-33.756813	108.363231	NaN	103.143671
55.700980	-12.317679	NaN	-37.574612	68.018659	NaN	93.275591
34.970135	44.373730	NaN	64.850789	-9.403595	NaN	-29.880654
7.451756	55.169927	NaN	60.736720	-47.718171	NaN	-53.284964
-209.413577	53.642953	NaN	62.360541	-263.056530	NaN	-271.774118
36.808226	66.128847	NaN	45.402800	-29.320621	NaN	-8.594574
4.046891	-2.074547	NaN	16.840896	6.121437	NaN	-12.794005
-7.034494	10.379334	NaN	8.981834	-17.413828	NaN	-16.016328
48.108874	-179.545580	NaN	-194.487801	227.654455	NaN	242.596675
58.105341	50.681831	NaN	56.790710	7.423510	NaN	1.314632
-157.316825	-13.681978	NaN	19.417816	-143.634847	NaN	-176.734641
79.497401	42.841412	NaN	25.511860	36.655988	NaN	53.985541
91.021230	4.314599	NaN	11.962399	86.706632	NaN	79.058831
46.688674	4.236676	NaN	-2.776565	42.451998	NaN	49.465238
13.932521	-45.566013	NaN	-14.856105	59.498534	NaN	28.788627
-158.982252	-59.514205	NaN	-92.030421	-99.468047	NaN	-66.951830
-22.186221	45.549797	NaN	52.235368	-67.736017	NaN	-74.421589
34.308418	-45.029061	NaN	-39.172042	79.337479	NaN	73.480460
15.054253	44.478923	NaN	45.121396	-29.424669	NaN	-30.067142
-78.238696	74.752361	NaN	76.330612	-152.991057	NaN	-154.569309
-129.251871	8.480825	NaN	10.299762	-137.732696	NaN	-139.551633
82.702185	16.208735	NaN	4.424212	66.493449	NaN	78.277973
25.299428	32.382859	NaN	6.418868	-7.083431	NaN	18.880561
48.326994	62.534019	NaN	78.786070	-14.207025	NaN	-30.459076
35.000757	46.189811	NaN	57.439233	-11.189054	NaN	-22.438476
-95.329880	-43.119437	NaN	-31.940573	-52.210443	NaN	-63.389307
17.381738	-30.860428	NaN	-85.242925	48.242166	NaN	102.624663
26.594683	49.322390	NaN	54.310839	-22.727707	NaN	-27.716157
67.308509	62.752885	NaN	50.886811	4.555623	NaN	16.421698
60.060117	58.931540	NaN	61.504886	1.128578	NaN	-1.444769
-22.112072	-70.615874	NaN	-29.074668	48.503802	NaN	6.962596
-15.168026	-13.193147	NaN	-5.301122	-1.974879	NaN	-9.866904
49.450279	-30.780101	NaN	-44.435943	80.230380	NaN	93.886222
-0.922163	24.413407	NaN	27.700590	-25.335570	NaN	-28.622753
82.232319	-1.714644	NaN	7.695061	83.946963	NaN	74.537258
32.201296	31.826966	NaN	66.129816	0.374329	NaN	-33.928520
72.677882	63.928357	NaN	59.213139	8.749526	NaN	13.464743
-70.378231	29.455837	NaN	26.903253	-99.834067	NaN	-97.281484
-73.145740	51.370859	NaN	34.631597	-124.516599	NaN	-107.777337
-5.898953	33.497072	NaN	49.027265	-39.396025	NaN	-54.926217
-120.274276	30.098954	NaN	25.054565	-150.373229	NaN	-145.328840
-23.885379	-49.418816	NaN	4.869469	25.533437	NaN	-28.754847
25.192200	35.804986	NaN	17.613447	-10.612786	NaN	7.578753
74.347885	-126.469145	NaN	-82.016733	200.817030	NaN	156.364618
21.849828	4.419058	NaN	-12.986605	17.430770	NaN	34.836433
71.131432	50.230101	NaN	46.723834	20.901331	NaN	24.407598
-29.762623	63.111256	NaN	65.687338	-92.873879	NaN	-95.449961
25.449499	-30.142789	NaN	-3.584944	55.592289	NaN	29.034443
-66.929528	37.732294	NaN	40.060352	-104.661822	NaN	-106.989880
15.334043	23.216192	NaN	35.768601	-7.882149	NaN	-20.434558
-484.349196	-7.609082	NaN	-0.800793	-476.740114	NaN	-483.548403
-32.750828	-5.909849	NaN	-2.374281	-26.840980	NaN	-30.376547
59.510509	-6.375949	NaN	7.103500	65.886458	NaN	52.407009
45.656069	59.313659	NaN	43.182914	-13.657591	NaN	2.473155
-13.319481	8.360455	NaN	-3.679895	-21.679936	NaN	-9.639586
-69.919259	-239.835884	NaN	-271.729676	169.916625	NaN	201.810416
47.667895	5.260401	NaN	-36.181759	42.407494	NaN	83.849654
77.036482	-64.423849	NaN	-66.560589	141.460331	NaN	143.597070
22.410650	-110.528924	NaN	-51.739594	132.939574	NaN	74.150244
35.240602	19.781608	NaN	48.835253	15.458995	NaN	-13.594651
0.807021	-116.124507	NaN	-40.998830	116.931528	NaN	41.805851
60.311482	39.689200	NaN	-5.725165	20.622281	NaN	66.036646
36.470366	-78.785247	NaN	-56.444418	115.255613	NaN	92.914783
18.565182	-75.824758	NaN	-33.910654	94.389940	NaN	52.475836
37.313487	-151.476267	NaN	-130.201960	188.789754	NaN	167.515447
61.110636	26.608501	NaN	35.977180	34.502135	NaN	25.133455
-221.154837	-91.344854	NaN	-49.971349	-129.809983	NaN	-171.183488
35.255782	-28.193767	NaN	-12.763805	63.449549	NaN	48.019587
18.303001	16.201659	NaN	8.459986	2.101341	NaN	9.843015
69.754171	51.636448	NaN	65.514803	18.117722	NaN	4.239368
50.852596	27.137539	NaN	41.123937	23.715057	NaN	9.728658
-43.917050	8.229988	NaN	37.591071	-52.147038	NaN	-81.508121
17.894297	-43.360580	NaN	-51.131959	61.254877	NaN	69.026256
51.541215	2.407379	NaN	22.998936	49.133835	NaN	28.542279
1.783728	-6.055196	NaN	19.802760	7.838923	NaN	-18.019033
34.475449	-34.212915	NaN	-7.722513	68.688364	NaN	42.197963
-5.356095	-25.470986	NaN	7.995945	20.114891	NaN	-13.352040
24.754247	60.668871	NaN	54.948584	-35.914624	NaN	-30.194338
21.276985	-99.717832	NaN	-64.315905	120.994818	NaN	85.592890
14.375496	9.643873	NaN	-9.960745	4.731623	NaN	24.336241
66.504456	49.215890	NaN	44.249414	17.288566	NaN	22.255042
21.858500	23.290820	NaN	34.255768	-1.432320	NaN	-12.397268
-59.844297	68.038155	NaN	77.850394	-127.882452	NaN	-137.694691
19.479927	15.133406	NaN	35.501036	4.346521	NaN	-16.021109
15.620338	-31.706755	NaN	-90.442995	47.327093	NaN	106.063334
-290.166790	42.531610	NaN	36.942865	-332.698400	NaN	-327.109655
56.672959	64.186863	NaN	49.203722	-7.513904	NaN	7.469236
-27.668358	39.057314	NaN	51.048355	-66.725673	NaN	-78.716714
58.402226	43.475075	NaN	57.614646	14.927151	NaN	0.787580
16.947381	42.354443	NaN	54.257367	-25.407062	NaN	-37.309987
72.500534	-88.519106	NaN	-74.586726	161.019640	NaN	147.087260
49.268811	72.738388	NaN	57.737688	-23.469578	NaN	-8.468877
-67.301354	-59.870226	NaN	-29.246236	-7.431128	NaN	-38.055119
68.974853	-16.789091	NaN	-3.778621	85.763945	NaN	72.753475
-98.224584	28.130500	NaN	35.851505	-126.355084	NaN	-134.076090
3.177786	69.420690	NaN	74.057894	-66.242904	NaN	-70.880108
65.734124	59.876866	NaN	63.676504	5.857258	NaN	2.057620
38.946288	6.015528	NaN	21.089631	32.930759	NaN	17.856657
-2.894500	27.370386	NaN	30.549029	-30.264887	NaN	-33.443529
18.676022	11.159699	NaN	25.362846	7.516323	NaN	-6.686825
-17.100889	-7.787418	NaN	-9.732708	-9.313471	NaN	-7.368180
46.469985	-179.861260	NaN	-113.903366	226.331245	NaN	160.373350
59.638264	53.057944	NaN	60.909279	6.580320	NaN	-1.271015
30.781729	-27.733121	NaN	4.400115	58.514850	NaN	26.381614
39.595161	3.841809	NaN	1.682616	35.753352	NaN	37.912545
54.137160	34.091843	NaN	42.647452	20.045317	NaN	11.489708
18.149505	64.514454	NaN	61.865487	-46.364949	NaN	-43.715982
-126.705710	26.741872	NaN	15.682348	-153.447582	NaN	-142.388057
-115.637654	-23.685052	NaN	-17.734097	-91.952602	NaN	-97.903557
31.041126	-166.197979	NaN	-109.451952	197.239105	NaN	140.493078
43.842440	49.126728	NaN	31.104096	-5.284288	NaN	12.738343
22.950456	21.435199	NaN	24.586307	1.515257	NaN	-1.635852
25.686506	-133.137607	NaN	-114.495698	158.824113	NaN	140.182204
75.243329	66.563534	NaN	72.177857	8.679795	NaN	3.065473
43.070005	-21.501614	NaN	-19.930621	64.571619	NaN	63.000627
19.501858	-41.320387	NaN	-30.017255	60.822245	NaN	49.519114
-543.785248	18.821492	NaN	5.206082	-562.606740	NaN	-548.991330
7.670236	-7.456429	NaN	6.127972	15.126665	NaN	1.542264
-40.396276	-182.649611	NaN	-123.892832	142.253335	NaN	83.496556
-19.317558	23.586968	NaN	36.433761	-42.904526	NaN	-55.751319
-26.864988	-104.453360	NaN	-137.795320	77.588372	NaN	110.930333
23.162221	68.788798	NaN	63.422990	-45.626577	NaN	-40.260769
62.422756	12.609966	NaN	-2.647596	49.812790	NaN	65.070352
-7.270777	-32.676118	NaN	-1.945761	25.405341	NaN	-5.325015
40.505293	3.038614	NaN	1.071452	37.466680	NaN	39.433841
-36.761140	-52.141924	NaN	-70.265170	15.380784	NaN	33.504031
24.452019	39.984400	NaN	50.592726	-15.532382	NaN	-26.140707
11.568139	-41.695596	NaN	-8.889867	53.263736	NaN	20.458006
27.954030	-74.049363	NaN	-40.451613	102.003393	NaN	68.405643
54.760084	-47.449475	NaN	-32.566197	102.209559	NaN	87.326280
69.824304	13.370589	NaN	-21.424989	56.453715	NaN	91.249293
-123.821374	51.908712	NaN	47.579912	-175.730086	NaN	-171.401286
32.579645	43.874937	NaN	52.070247	-11.295292	NaN	-19.490601
-181.406508	17.941161	NaN	-10.950244	-199.347669	NaN	-170.456263
64.659939	31.553497	NaN	27.046290	33.106442	NaN	37.613649
33.220159	8.781069	NaN	0.600341	24.439090	NaN	32.619818
57.934082	87.317029	NaN	89.288727	-29.382947	NaN	-31.354646
-47.199163	-63.307028	NaN	-59.358187	16.107866	NaN	12.159024
64.245266	30.866997	NaN	35.743466	33.378269	NaN	28.501800
40.390638	34.568926	NaN	32.334027	5.821712	NaN	8.056611
-432.023198	-128.890846	NaN	-82.881997	-303.132352	NaN	-349.141201
70.371045	24.873492	NaN	17.736819	45.497553	NaN	52.634226
67.630839	16.384536	NaN	24.316353	51.246303	NaN	43.314486
42.383777	54.927627	NaN	47.677078	-12.543849	NaN	-5.293301
-36.007191	17.708459	NaN	30.543019	-53.715650	NaN	-66.550210
37.980465	48.183500	NaN	48.380358	-10.203034	NaN	-10.399893
64.005217	-74.393826	NaN	-53.059864	138.399043	NaN	117.065081
-39.295298	37.511586	NaN	23.209040	-76.806884	NaN	-62.504338
-113.047353	56.084575	NaN	67.643733	-169.131928	NaN	-180.691086
33.703118	-121.897583	NaN	-97.738961	155.600701	NaN	131.442078
37.072125	53.859349	NaN	48.692102	-16.787224	NaN	-11.619977
63.923192	-49.064326	NaN	16.247061	112.987518	NaN	47.676130
16.894340	59.994303	NaN	55.684952	-43.099962	NaN	-38.790612
19.786469	17.301054	NaN	31.491099	2.485415	NaN	-11.704629
-105.515488	43.047196	NaN	32.880962	-148.562684	NaN	-138.396450
68.530091	25.406779	NaN	30.029516	43.123312	NaN	38.500575
94.869740	-115.749198	NaN	-60.823259	210.618938	NaN	155.692999
33.380447	56.312655	NaN	66.564302	-22.932208	NaN	-33.183855
-223.667195	-7.838283	NaN	7.156460	-215.828911	NaN	-230.823655
31.553579	2.681252	NaN	-26.926208	28.872326	NaN	58.479786
-125.671418	55.534297	NaN	42.070014	-181.205715	NaN	-167.741432
4.201783	52.464562	NaN	48.713282	-48.262779	NaN	-44.511499
-22.287662	-20.404395	NaN	-38.774033	-1.883267	NaN	16.486371
46.387337	-91.996613	NaN	-108.687092	138.383950	NaN	155.074428
68.488155	-2.075662	NaN	10.290244	70.563817	NaN	58.197911
64.185264	32.933724	NaN	42.739491	31.251540	NaN	21.445773
-30.338834	14.125032	NaN	8.443191	-44.463866	NaN	-38.782025
-36.055937	51.345307	NaN	17.856673	-87.401244	NaN	-53.912609
65.039079	0.531976	NaN	2.818877	64.507103	NaN	62.220202
-351.715214	41.176679	NaN	51.765840	-392.891892	NaN	-403.481054
62.239196	-16.763242	NaN	11.484053	79.002438	NaN	50.755143
3.959441	47.225039	NaN	58.557258	-43.265597	NaN	-54.597817
-81.817814	61.426606	NaN	48.482091	-143.244420	NaN	-130.299906
-34.711640	-30.468691	NaN	-11.424324	-4.242948	NaN	-23.287316
9.681666	64.824686	NaN	65.268908	-55.143020	NaN	-55.587242
43.089836	-69.796050	NaN	-52.565117	112.885886	NaN	95.654953
5.541457	55.853492	NaN	52.232039	-50.312035	NaN	-46.690582
45.739012	0.043508	NaN	16.853560	45.695505	NaN	28.885452
1.113903	-99.899746	NaN	-106.092138	101.013650	NaN	107.206041
22.963004	0.810315	NaN	5.644005	22.152689	NaN	17.318999
-73.572074	-110.412226	NaN	-44.900652	36.840152	NaN	-28.671422
-16.449371	20.153533	NaN	28.513057	-36.602903	NaN	-44.962427
11.878070	24.829812	NaN	9.946044	-12.951741	NaN	1.932026
2.968389	5.717635	NaN	38.065295	-2.749246	NaN	-35.096907
72.461568	-37.625029	NaN	-23.938875	110.086597	NaN	96.400443
2.131883	-87.858165	NaN	-93.839964	89.990047	NaN	95.971847
27.428219	57.595747	NaN	33.021635	-30.167528	NaN	-5.593416
25.491113	-78.937435	NaN	-138.959429	104.428548	NaN	164.450542
45.118857	47.546299	NaN	53.621958	-2.427443	NaN	-8.503101
29.823092	40.918118	NaN	51.194318	-11.095026	NaN	-21.371227
61.872098	-34.612931	NaN	-54.511617	96.485029	NaN	116.383716
-91.905817	-21.358927	NaN	20.510244	-70.546891	NaN	-112.416061
36.271374	59.344089	NaN	66.698313	-23.072715	NaN	-30.426939
80.466942	-60.830629	NaN	-59.573189	141.297571	NaN	140.040131
-3.109536	2.000858	NaN	-30.528229	-5.110395	NaN	27.418693
62.332735	61.944717	NaN	63.508592	0.388018	NaN	-1.175857
4.130180	-44.771324	NaN	-49.478503	48.901504	NaN	53.608683
19.735990	-145.094370	NaN	-98.335218	164.830360	NaN	118.071208
65.852202	19.796250	NaN	23.226925	46.055952	NaN	42.625277
20.973751	63.218586	NaN	74.487161	-42.244836	NaN	-53.513411
-30.772303	-15.785591	NaN	-22.617931	-14.986713	NaN	-8.154372
66.160528	39.941630	NaN	30.990597	26.218898	NaN	35.169931
65.721517	16.647235	NaN	13.311744	49.074282	NaN	52.409773
-10.396945	21.139908	NaN	28.367107	-31.536853	NaN	-38.764053
-20.735166	22.833236	NaN	27.827127	-43.568402	NaN	-48.562294
36.301993	-77.683727	NaN	-78.330483	113.985720	NaN	114.632476
26.000970	11.820857	NaN	-19.431871	14.180112	NaN	45.432841
71.551622	-78.004975	NaN	-21.287540	149.556597	NaN	92.839162
62.105163	-33.726084	NaN	5.213096	95.831247	NaN	56.892067
-88.361051	41.175253	NaN	57.552296	-129.536304	NaN	-145.913347
34.454998	5.766750	NaN	11.961487	28.688248	NaN	22.493511
-14.246625	37.023994	NaN	46.549353	-51.270619	NaN	-60.795978
-31.270665	48.793130	NaN	61.157713	-80.063795	NaN	-92.428378
-13.952188	56.795453	NaN	47.720744	-70.747641	NaN	-61.672932
33.402235	7.920021	NaN	22.243373	25.482214	NaN	11.158862
83.170907	28.581081	NaN	23.648021	54.589826	NaN	59.522886
-350.739765	23.354623	NaN	26.364944	-374.094388	NaN	-377.104709
9.564809	37.364212	NaN	35.479214	-27.799403	NaN	-25.914405
-102.694056	3.825954	NaN	8.471694	-106.520010	NaN	-111.165750
-83.667599	75.174810	NaN	72.470222	-158.842408	NaN	-156.137821
51.236469	-1.618585	NaN	16.782165	52.855054	NaN	34.454304
9.796595	65.608741	NaN	64.100577	-55.812146	NaN	-54.303981
42.010302	39.568297	NaN	32.140898	2.442005	NaN	9.869404
9.312334	23.808988	NaN	27.690911	-14.496654	NaN	-18.378577
39.147587	-0.723959	NaN	0.314706	39.871547	NaN	38.832882
30.080421	-56.898987	NaN	2.097034	86.979408	NaN	27.983387
56.849722	62.056731	NaN	69.446073	-5.207010	NaN	-12.596352
-103.463207	-8.842776	NaN	-16.012717	-94.620430	NaN	-87.450489
82.027113	14.233652	NaN	8.257510	67.793461	NaN	73.769604
60.799017	4.847465	NaN	44.932602	55.951553	NaN	15.866416
-50.344466	56.503341	NaN	34.455709	-106.847807	NaN	-84.800175
53.991544	64.177520	NaN	58.682186	-10.185976	NaN	-4.690642
82.312273	36.685439	NaN	28.234694	45.626834	NaN	54.077580
-78.644467	32.124560	NaN	32.622653	-110.769027	NaN	-111.267120
43.541804	64.050862	NaN	65.365817	-20.509057	NaN	-21.824012
29.342105	16.246708	NaN	14.283427	13.095397	NaN	15.058678
-137.826546	23.583106	NaN	29.913343	-161.409652	NaN	-167.739889
-21.680280	46.540942	NaN	59.097636	-68.221222	NaN	-80.777915
11.082375	15.518787	NaN	-1.224150	-4.436412	NaN	12.306526
-43.237429	69.550023	NaN	69.368356	-112.787451	NaN	-112.605784
-39.976049	-17.339953	NaN	-7.697187	-22.636096	NaN	-32.278862
27.693308	73.482087	NaN	80.307868	-45.788779	NaN	-52.614560
2.018205	-94.746578	NaN	-94.655217	96.764783	NaN	96.673422
-15.399739	30.518533	NaN	22.450597	-45.918272	NaN	-37.850335
-39.647433	25.137141	NaN	33.845884	-64.784574	NaN	-73.493316
65.179147	31.256026	NaN	29.516953	33.923121	NaN	35.662194
-61.592186	27.059412	NaN	15.147322	-88.651598	NaN	-76.739508
-162.722981	13.087371	NaN	37.886063	-175.810353	NaN	-200.609045
8.337209	63.761789	NaN	49.927212	-55.424580	NaN	-41.590004
35.586335	14.385432	NaN	19.807027	21.200903	NaN	15.779308
-0.048004	71.380556	NaN	64.346232	-71.428560	NaN	-64.394236
59.752908	-235.374142	NaN	-188.523062	295.127050	NaN	248.275970
31.807662	35.859233	NaN	28.882770	-4.051571	NaN	2.924892
85.914382	40.307559	NaN	30.132820	45.606823	NaN	55.781562
41.297480	19.578885	NaN	1.109518	21.718595	NaN	40.187962
41.280505	-27.351520	NaN	-34.665013	68.632025	NaN	75.945518
20.509355	-213.819544	NaN	-156.122791	234.328899	NaN	176.632146
72.421206	11.025825	NaN	45.756804	61.395381	NaN	26.664403
10.790136	60.193455	NaN	59.988030	-49.403319	NaN	-49.197894
87.769586	27.417470	NaN	41.919385	60.352116	NaN	45.850201
-79.939867	8.264906	NaN	7.166845	-88.204773	NaN	-87.106712
82.902112	-8.054356	NaN	22.981580	90.956467	NaN	59.920532
-5.744169	10.721807	NaN	-1.278621	-16.465975	NaN	-4.465548
9.013662	61.717217	NaN	50.122397	-52.703556	NaN	-41.108735
-25.464692	16.663012	NaN	-14.899231	-42.127704	NaN	-10.565461
59.602620	29.662798	NaN	35.924729	29.939821	NaN	23.677890
-125.771946	31.768119	NaN	30.643821	-157.540065	NaN	-156.415767
54.466860	-18.094736	NaN	-31.661244	72.561596	NaN	86.128104
45.860081	-48.481439	NaN	-5.005095	94.341521	NaN	50.865176
-68.601186	13.042736	NaN	23.973944	-81.643922	NaN	-92.575130
10.010510	14.444015	NaN	-9.040599	-4.433505	NaN	19.051110
83.481817	53.102992	NaN	33.996975	30.378825	NaN	49.484843
-32.264119	-46.517932	NaN	-36.664832	14.253813	NaN	4.400713
59.932506	47.164871	NaN	47.221750	12.767635	NaN	12.710756
63.649638	38.562438	NaN	55.233592	25.087200	NaN	8.416046
0.179515	-55.170127	NaN	-0.439319	55.349642	NaN	0.618834
18.673207	-14.711261	NaN	10.241350	33.384468	NaN	8.431857
61.498916	-80.295075	NaN	-66.621741	141.793991	NaN	128.120657
20.843893	-48.074439	NaN	-7.752310	68.918332	NaN	28.596202
28.152747	22.221227	NaN	17.353513	5.931520	NaN	10.799233
-261.488028	53.832265	NaN	41.963417	-315.320293	NaN	-303.451445
54.147899	-45.040857	NaN	-16.859705	99.188757	NaN	71.007604
-82.554519	18.525098	NaN	28.587563	-101.079617	NaN	-111.142082
46.008862	18.374028	NaN	28.514310	27.634834	NaN	17.494552
2.279003	11.906643	NaN	23.811416	-9.627640	NaN	-21.532413
60.206675	-27.192888	NaN	-2.344152	87.399563	NaN	62.550827
11.702791	69.946023	NaN	55.629701	-58.243232	NaN	-43.926910
62.409290	30.229612	NaN	37.560591	32.179678	NaN	24.848699
30.154016	35.987264	NaN	37.576102	-5.833248	NaN	-7.422086
-23.632010	18.371404	NaN	20.387460	-42.003414	NaN	-44.019470
38.993009	-68.466657	NaN	-28.097151	107.459666	NaN	67.090160
-124.794125	16.858673	NaN	31.721999	-141.652798	NaN	-156.516124
-99.362165	71.010494	NaN	81.397787	-170.372659	NaN	-180.759952
-156.771326	-82.494592	NaN	-4.124069	-74.276733	NaN	-152.647256
-25.408160	4.617126	NaN	-5.231967	-30.025286	NaN	-20.176193
9.849576	22.736593	NaN	22.629484	-12.887017	NaN	-12.779909
59.039794	44.698495	NaN	48.644534	14.341299	NaN	10.395260
-31.582304	46.932278	NaN	42.988229	-78.514582	NaN	-74.570532
-75.158723	20.606245	NaN	2.564929	-95.764968	NaN	-77.723652
-36.420350	31.174472	NaN	31.150780	-67.594822	NaN	-67.571130
50.957040	12.018566	NaN	5.845828	38.938474	NaN	45.111212
-93.504640	-25.456917	NaN	-49.186912	-68.047723	NaN	-44.317728
-47.450413	34.198486	NaN	41.536920	-81.648900	NaN	-88.987333
43.793433	27.840156	NaN	48.088756	15.953277	NaN	-4.295323
13.401061	-36.411757	NaN	-66.487187	49.812818	NaN	79.888247
48.547044	34.904562	NaN	21.458619	13.642483	NaN	27.088425
18.998577	-38.096592	NaN	-66.563825	57.095169	NaN	85.562402
39.433176	58.957183	NaN	46.898637	-19.524008	NaN	-7.465461
47.940315	74.020634	NaN	60.759644	-26.080320	NaN	-12.819329
77.266357	-0.313075	NaN	-10.076424	77.579433	NaN	87.342781
24.387896	6.666024	NaN	13.079614	17.721872	NaN	11.308282
31.963188	-4.099183	NaN	12.190832	36.062371	NaN	19.772356
-50.690192	-49.583445	NaN	-39.635507	-1.106747	NaN	-11.054685
-31.902086	17.934425	NaN	33.364535	-49.836510	NaN	-65.266621
70.971668	-13.711043	NaN	7.728186	84.682711	NaN	63.243482
-20.726563	9.460753	NaN	49.563221	-30.187316	NaN	-70.289784
74.481165	70.737918	NaN	72.351419	3.743247	NaN	2.129746
14.320808	-14.099791	NaN	-70.426454	28.420599	NaN	84.747261
-205.579805	40.436360	NaN	58.325362	-246.016165	NaN	-263.905167
16.871892	-19.946498	NaN	-41.940008	36.818390	NaN	58.811899
-87.161585	38.330872	NaN	35.365996	-125.492457	NaN	-122.527581
61.514791	55.944567	NaN	40.091036	5.570224	NaN	21.423755
37.109954	30.341792	NaN	39.181735	6.768162	NaN	-2.071782
-150.245351	-59.178756	NaN	-60.973513	-91.066595	NaN	-89.271838
-50.001936	48.551887	NaN	15.254602	-98.553823	NaN	-65.256538
21.032636	81.199228	NaN	76.014169	-60.166592	NaN	-54.981533
-71.974707	-1.361414	NaN	12.261175	-70.613293	NaN	-84.235882
64.914578	-1.629263	NaN	20.987059	66.543841	NaN	43.927519
15.631769	21.439927	NaN	10.620462	-5.808158	NaN	5.011307
21.668782	-54.375059	NaN	-37.396754	76.043842	NaN	59.065537
-44.828969	26.469046	NaN	24.876439	-71.298015	NaN	-69.705408
40.634771	31.811518	NaN	23.835159	8.823253	NaN	16.799612
49.329451	56.682224	NaN	48.703855	-7.352773	NaN	0.625596
73.965427	39.145818	NaN	52.916399	34.819609	NaN	21.049028
-105.180482	30.089766	NaN	46.942244	-135.270248	NaN	-152.122726
77.029756	18.745346	NaN	5.323599	58.284410	NaN	71.706157
69.066576	25.166108	NaN	44.339477	43.900468	NaN	24.727099
62.940309	-143.575954	NaN	-114.810669	206.516263	NaN	177.750978
37.246068	70.613814	NaN	58.500799	-33.367745	NaN	-21.254731
-0.764958	-16.920687	NaN	-16.562586	16.155728	NaN	15.797628
60.113507	26.480145	NaN	20.456661	33.633363	NaN	39.656847
-20.340405	44.903747	NaN	56.419519	-65.244151	NaN	-76.759924
-1.889336	-92.680442	NaN	-73.522152	90.791106	NaN	71.632815
36.543783	-113.738217	NaN	-58.461783	150.281999	NaN	95.005565
73.186674	40.842983	NaN	38.920230	32.343690	NaN	34.266443
34.338739	31.760826	NaN	34.139076	2.577913	NaN	0.199663
-38.775430	-83.431317	NaN	-45.504787	44.655887	NaN	6.729357
19.482715	58.398453	NaN	49.344206	-38.915738	NaN	-29.861491
-75.823487	70.424623	NaN	75.416327	-146.248109	NaN	-151.239814
66.001781	15.618902	NaN	17.047488	50.382879	NaN	48.954293
-19.408066	58.252837	NaN	56.525510	-77.660903	NaN	-75.933576
46.428611	48.609245	NaN	50.254667	-2.180634	NaN	-3.826056
16.162025	-24.299948	NaN	-34.950520	40.461972	NaN	51.112545
43.579180	17.062523	NaN	25.367206	26.516656	NaN	18.211973
-17.168323	9.733371	NaN	43.882345	-26.901694	NaN	-61.050668
54.248814	27.399292	NaN	2.824734	26.849523	NaN	51.424080
57.829687	56.964365	NaN	68.664885	0.865323	NaN	-10.835197
54.573006	4.206488	NaN	-22.243619	50.366518	NaN	76.816625
68.466427	-52.683555	NaN	-32.684064	121.149982	NaN	101.150491
80.138408	15.954126	NaN	14.329104	64.184282	NaN	65.809304
22.660185	23.603960	NaN	34.332871	-0.943775	NaN	-11.672686
-130.573012	-19.037708	NaN	-20.863756	-111.535304	NaN	-109.709256
-63.207226	49.026740	NaN	59.986751	-112.233966	NaN	-123.193976
71.897420	-1.765465	NaN	31.244072	73.662885	NaN	40.653348
19.738570	5.818382	NaN	24.848645	13.920189	NaN	-5.110075
-4.569878	-0.928448	NaN	17.903415	-3.641430	NaN	-22.473293
57.891852	-2.776886	NaN	-21.345152	60.668738	NaN	79.237005
70.775800	35.255300	NaN	50.034777	35.520499	NaN	20.741022
67.512613	9.880704	NaN	21.449860	57.631909	NaN	46.062753
57.929742	-45.615440	NaN	-48.887554	103.545182	NaN	106.817296
29.240087	78.215345	NaN	75.060336	-48.975258	NaN	-45.820249
77.747627	26.376489	NaN	8.839470	51.371138	NaN	68.908157
61.404441	16.364326	NaN	20.607522	45.040115	NaN	40.796919
-192.825475	-17.923450	NaN	-34.815357	-174.902025	NaN	-158.010118
72.084354	69.785326	NaN	68.816123	2.299027	NaN	3.268230
2.864977	56.832370	NaN	60.111405	-53.967392	NaN	-57.246428
55.202768	5.464667	NaN	-12.472013	49.738102	NaN	67.674781
52.416625	14.562803	NaN	4.279555	37.853821	NaN	48.137070
37.561313	-14.957970	NaN	36.220117	52.519283	NaN	1.341196
84.939773	-56.377942	NaN	-16.674909	141.317715	NaN	101.614682
42.981152	22.909190	NaN	16.053146	20.071962	NaN	26.928006
-110.490103	55.485436	NaN	54.249048	-165.975539	NaN	-164.739151
47.555334	13.333002	NaN	47.672705	34.222332	NaN	-0.117371
85.090969	1.282169	NaN	3.392198	83.808800	NaN	81.698770
45.665324	-40.243402	NaN	-19.900669	85.908725	NaN	65.565993
49.814827	80.448169	NaN	86.618502	-30.633342	NaN	-36.803675
-20.975831	22.279935	NaN	2.870325	-43.255766	NaN	-23.846156
-8.378064	-89.408869	NaN	-97.902520	81.030804	NaN	89.524456
10.302517	29.853924	NaN	28.582398	-19.551406	NaN	-18.279880
59.977323	46.673299	NaN	51.859299	13.304024	NaN	8.118023
-4.121150	34.964150	NaN	30.612830	-39.085300	NaN	-34.733980
59.347184	-14.497134	NaN	-20.218031	73.844319	NaN	79.565216
-82.301071	47.377084	NaN	57.769974	-129.678155	NaN	-140.071045
47.183956	28.437316	NaN	50.951006	18.746640	NaN	-3.767050
76.491019	-159.994899	NaN	-117.672770	236.485918	NaN	194.163789
24.242905	-143.915555	NaN	-80.622844	168.158461	NaN	104.865749
36.655596	62.553274	NaN	56.454094	-25.897678	NaN	-19.798498
16.861176	19.245398	NaN	3.431133	-2.384223	NaN	13.430042
54.370262	57.391653	NaN	53.582937	-3.021391	NaN	0.787325
40.933997	33.616976	NaN	23.830549	7.317021	NaN	17.103448
49.871951	-27.711838	NaN	-52.860972	77.583789	NaN	102.732923
-16.076186	-96.716064	NaN	-58.757856	80.639878	NaN	42.681670
7.212609	43.457733	NaN	34.312867	-36.245124	NaN	-27.100257
26.156416	-4.150732	NaN	1.791103	30.307148	NaN	24.365313
40.469425	22.282881	NaN	36.386120	18.186544	NaN	4.083305
21.177910	47.463636	NaN	61.826296	-26.285726	NaN	-40.648386
57.053986	-57.213164	NaN	-9.915253	114.267151	NaN	66.969240
44.425707	59.282001	NaN	64.356397	-14.856294	NaN	-19.930690
4.084102	45.840452	NaN	31.359498	-41.756349	NaN	-27.275396
-32.079564	27.275803	NaN	32.023289	-59.355367	NaN	-64.102853
44.647702	-5.776802	NaN	26.200419	50.424503	NaN	18.447282
76.552297	38.580197	NaN	26.128463	37.972100	NaN	50.423834
-0.266380	41.380398	NaN	24.490723	-41.646778	NaN	-24.757103
69.506242	-108.005758	NaN	-116.173202	177.512000	NaN	185.679445
-36.642989	57.879363	NaN	54.596457	-94.522352	NaN	-91.239446
39.343710	-109.133945	NaN	-42.049886	148.477655	NaN	81.393596
21.908441	46.333181	NaN	62.955974	-24.424741	NaN	-41.047533
-8.541333	24.497819	NaN	14.252036	-33.039152	NaN	-22.793369
82.186360	57.229616	NaN	55.401407	24.956744	NaN	26.784953
-94.314834	-11.672551	NaN	16.170711	-82.642284	NaN	-110.485546
38.551708	-67.263567	NaN	-12.168709	105.815275	NaN	50.720417
-119.137551	33.652822	NaN	42.449779	-152.790373	NaN	-161.587330
-68.740051	43.515436	NaN	57.292122	-112.255487	NaN	-126.032174
-42.565811	69.413756	NaN	74.445204	-111.979566	NaN	-117.011014
81.695865	-11.843648	NaN	-31.301474	93.539513	NaN	112.997339
-52.091762	-55.153822	NaN	-21.640433	3.062061	NaN	-30.451329
26.259995	35.968522	NaN	42.188887	-9.708526	NaN	-15.928892
86.661801	-25.994097	NaN	-30.049173	112.655898	NaN	116.710974
-9.494184	50.443672	NaN	64.171935	-59.937856	NaN	-73.666120
-52.436953	-14.758320	NaN	17.218856	-37.678633	NaN	-69.655809
55.280714	20.911432	NaN	40.217228	34.369282	NaN	15.063486
9.601517	-1.119316	NaN	33.034431	10.720833	NaN	-23.432914
-262.500199	-51.373561	NaN	-59.432286	-211.126637	NaN	-203.067912
12.478187	6.260344	NaN	14.770806	6.217843	NaN	-2.292619
83.806015	30.102794	NaN	34.731785	53.703220	NaN	49.074230
71.637642	-148.544492	NaN	-149.738036	220.182135	NaN	221.375678
60.137693	25.688152	NaN	26.074213	34.449541	NaN	34.063480
-96.090847	-83.849831	NaN	-146.483345	-12.241016	NaN	50.392499
-81.315867	63.485766	NaN	58.599758	-144.801633	NaN	-139.915625
71.826030	27.514304	NaN	25.064491	44.311726	NaN	46.761539
-124.983962	56.310860	NaN	63.897026	-181.294821	NaN	-188.880988
60.204450	-9.024684	NaN	19.238176	69.229134	NaN	40.966274
5.092041	12.835546	NaN	24.060628	-7.743505	NaN	-18.968587
-279.354482	36.556039	NaN	40.591607	-315.910521	NaN	-319.946089
23.402529	-55.060649	NaN	-30.118156	78.463178	NaN	53.520685
-24.333812	61.059339	NaN	63.257959	-85.393150	NaN	-87.591771
33.066253	-140.662634	NaN	-61.674988	173.728887	NaN	94.741241
10.603651	-15.888904	NaN	-11.868549	26.492555	NaN	22.472199
-50.168882	24.682705	NaN	42.131621	-74.851587	NaN	-92.300504
77.636730	-10.895222	NaN	4.151183	88.531952	NaN	73.485547
-56.962281	-135.957819	NaN	-97.109506	78.995539	NaN	40.147226
57.202115	65.735946	NaN	63.649169	-8.533832	NaN	-6.447054
42.665347	-73.455461	NaN	-76.248181	116.120808	NaN	118.913528
46.676990	78.679639	NaN	75.462010	-32.002649	NaN	-28.785020
44.874154	81.945742	NaN	84.477350	-37.071588	NaN	-39.603196
37.723456	-3.162467	NaN	-17.510096	40.885923	NaN	55.233551
50.391281	-49.007268	NaN	-42.886697	99.398549	NaN	93.277978
80.376751	17.095115	NaN	41.447351	63.281635	NaN	38.929400
2.198293	35.406881	NaN	26.645342	-33.208588	NaN	-24.447049
50.936057	46.566390	NaN	37.429215	4.369668	NaN	13.506843
71.487104	18.538837	NaN	14.861568	52.948267	NaN	56.625535
-23.855272	-46.381640	NaN	-50.097678	22.526368	NaN	26.242406
38.556773	33.366888	NaN	23.279395	5.189885	NaN	15.277378
-16.061815	-78.462582	NaN	-88.823352	62.400767	NaN	72.761537
45.452299	-27.396074	NaN	-25.319590	72.848373	NaN	70.771889
85.324205	-26.862012	NaN	-60.053865	112.186217	NaN	145.378070
59.329607	-137.628622	NaN	-103.509801	196.958228	NaN	162.839407
22.468005	57.731117	NaN	69.345191	-35.263112	NaN	-46.877186
-163.717213	-56.159738	NaN	-70.173391	-107.557474	NaN	-93.543821
8.241583	40.018633	NaN	51.964808	-31.777051	NaN	-43.723226
61.550687	30.059042	NaN	37.032161	31.491645	NaN	24.518526
60.676518	15.466589	NaN	47.851316	45.209929	NaN	12.825202
16.634195	-19.758573	NaN	-23.714098	36.392768	NaN	40.348293
-116.038945	-146.590264	NaN	-98.997011	30.551319	NaN	-17.041934
-207.079258	11.515708	NaN	23.906078	-218.594966	NaN	-230.985336
-30.718788	51.541612	NaN	66.846366	-82.260400	NaN	-97.565154
52.311645	65.602689	NaN	61.697371	-13.291044	NaN	-9.385726
-119.010379	28.177799	NaN	21.480110	-147.188178	NaN	-140.490488
52.198278	35.018668	NaN	60.513345	17.179610	NaN	-8.315067
-58.344678	63.965169	NaN	61.425341	-122.309847	NaN	-119.770019
-37.904722	45.296069	NaN	28.316225	-83.200791	NaN	-66.220947
67.326068	-204.867324	NaN	-179.586413	272.193392	NaN	246.912481
14.087297	44.923660	NaN	54.188159	-30.836364	NaN	-40.100862
0.564711	38.208188	NaN	36.009786	-37.643477	NaN	-35.445075
34.304463	-63.718358	NaN	6.205642	98.022821	NaN	28.098821
37.389892	46.989833	NaN	62.444530	-9.599942	NaN	-25.054639
86.746246	1.663939	NaN	-25.356420	85.082307	NaN	112.102665
49.019652	-57.897327	NaN	-72.957163	106.916978	NaN	121.976815
3.309373	-42.659181	NaN	-17.159867	45.968554	NaN	20.469240
-114.908788	41.437254	NaN	47.227739	-156.346042	NaN	-162.136527
84.937721	25.529988	NaN	15.574222	59.407733	NaN	69.363499
54.619563	26.823059	NaN	42.388494	27.796504	NaN	12.231069
39.017846	69.384772	NaN	61.362907	-30.366926	NaN	-22.345061
57.021032	-173.633421	NaN	-150.917328	230.654454	NaN	207.938360
75.127214	-8.055880	NaN	-5.284059	83.183094	NaN	80.411273
-17.894270	73.313480	NaN	71.173560	-91.207750	NaN	-89.067829
45.781351	64.292147	NaN	54.003117	-18.510796	NaN	-8.221766
-5.513919	-10.549528	NaN	-11.932074	5.035609	NaN	6.418156
29.241272	-168.433395	NaN	-278.688837	197.674667	NaN	307.930109
17.414547	5.473616	NaN	27.319453	11.940931	NaN	-9.904906
16.641495	-17.196971	NaN	2.277788	33.838467	NaN	14.363707
-2.111422	51.952867	NaN	53.326028	-54.064289	NaN	-55.437450
33.289672	14.041196	NaN	22.047076	19.248475	NaN	11.242596
23.749444	68.195415	NaN	70.205531	-44.445972	NaN	-46.456087
-31.179176	24.925799	NaN	-2.571869	-56.104975	NaN	-28.607306
22.847143	32.689626	NaN	34.864335	-9.842484	NaN	-12.017193
70.027012	-41.486491	NaN	2.583146	111.513503	NaN	67.443866
-313.138441	60.951400	NaN	64.189158	-374.089841	NaN	-377.327599
5.047061	-51.293483	NaN	-22.594645	56.340544	NaN	27.641706
-74.325625	-109.434805	NaN	-62.607611	35.109180	NaN	-11.718015
72.328340	1.258727	NaN	-8.477254	71.069613	NaN	80.805594
-58.127878	52.176955	NaN	58.316525	-110.304833	NaN	-116.444403
31.941476	86.699639	NaN	87.105913	-54.758163	NaN	-55.164437
66.611198	-13.429517	NaN	-29.550194	80.040715	NaN	96.161393
33.910593	11.813265	NaN	36.719707	22.097329	NaN	-2.809113
-31.847804	0.883003	NaN	-7.127912	-32.730807	NaN	-24.719892
32.351569	63.602198	NaN	67.960390	-31.250629	NaN	-35.608821
17.856487	12.255331	NaN	23.695408	5.601156	NaN	-5.838921
-91.905275	-21.700221	NaN	-87.038442	-70.205054	NaN	-4.866833
-50.494984	-70.033063	NaN	-15.984364	19.538079	NaN	-34.510620
35.317691	-21.498668	NaN	-16.598873	56.816359	NaN	51.916564
-29.671232	53.281251	NaN	53.316312	-82.952483	NaN	-82.987544
80.906910	25.734399	NaN	34.928036	55.172512	NaN	45.978875
-197.940720	-53.072967	NaN	-74.718920	-144.867754	NaN	-123.221800
-51.413062	21.468198	NaN	16.392882	-72.881260	NaN	-67.805944
70.406464	-277.683993	NaN	-203.352530	348.090457	NaN	273.758994
-33.475587	38.086973	NaN	27.939803	-71.562559	NaN	-61.415389
29.990305	15.303201	NaN	38.247730	14.687104	NaN	-8.257425
-28.629593	42.295729	NaN	54.763926	-70.925322	NaN	-83.393519
50.494013	29.053481	NaN	18.255463	21.440532	NaN	32.238550
-47.884191	46.599576	NaN	45.107508	-94.483767	NaN	-92.991699
20.324756	-0.938074	NaN	1.090783	21.262831	NaN	19.233973
60.723264	17.682952	NaN	46.842377	43.040312	NaN	13.880886
-6.927248	44.235203	NaN	52.734632	-51.162451	NaN	-59.661880
-73.925709	-47.855202	NaN	-43.286416	-26.070507	NaN	-30.639293
-3.712546	55.645216	NaN	61.553540	-59.357763	NaN	-65.266086
81.130175	-9.283459	NaN	-23.274843	90.413634	NaN	104.405018
-150.789214	-192.779311	NaN	-198.265720	41.990097	NaN	47.476506
71.019300	65.701123	NaN	63.572317	5.318177	NaN	7.446982
29.142789	-62.942034	NaN	-12.667320	92.084823	NaN	41.810109
-17.380989	-1.593998	NaN	-32.046193	-15.786991	NaN	14.665204
55.100598	-24.530542	NaN	-27.983639	79.631140	NaN	83.084237
13.429694	70.267227	NaN	59.931373	-56.837533	NaN	-46.501679
22.675281	65.305019	NaN	46.384936	-42.629738	NaN	-23.709655
-55.483359	2.938425	NaN	-54.094916	-58.421784	NaN	-1.388443
90.791470	-70.415648	NaN	-46.632039	161.207118	NaN	137.423509
30.291875	45.046349	NaN	41.695607	-14.754474	NaN	-11.403732
-136.990416	65.617698	NaN	48.758400	-202.608114	NaN	-185.748816
77.408297	-130.463026	NaN	-84.440538	207.871324	NaN	161.848835
14.702861	8.353578	NaN	-4.267554	6.349282	NaN	18.970414
17.902839	-107.553965	NaN	-116.770271	125.456804	NaN	134.673110
-14.247317	71.794065	NaN	67.774213	-86.041382	NaN	-82.021530
68.621377	-97.750379	NaN	-79.438109	166.371756	NaN	148.059486
-11.800688	26.038001	NaN	34.538329	-37.838689	NaN	-46.339017
41.048651	44.524994	NaN	49.012924	-3.476343	NaN	-7.964273
-73.588888	30.871363	NaN	46.837499	-104.460251	NaN	-120.426387
55.941619	51.948676	NaN	51.475888	3.992942	NaN	4.465731
-47.283131	59.217652	NaN	58.975210	-106.500783	NaN	-106.258341
54.957270	46.041189	NaN	37.674624	8.916081	NaN	17.282646
18.398423	33.629535	NaN	65.639430	-15.231112	NaN	-47.241007
-26.965240	26.092466	NaN	11.667907	-53.057705	NaN	-38.633147
31.998675	59.353765	NaN	54.952625	-27.355090	NaN	-22.953950
21.403455	65.824137	NaN	54.309244	-44.420682	NaN	-32.905789
41.480889	72.374786	NaN	70.131874	-30.893897	NaN	-28.650985
94.486162	45.347592	NaN	44.248117	49.138570	NaN	50.238045
-91.466650	-82.695269	NaN	-20.705311	-8.771381	NaN	-70.761340
36.244263	-212.309461	NaN	-174.787673	248.553724	NaN	211.031936
52.046062	-11.689646	NaN	17.507177	63.735708	NaN	34.538885
-458.028867	-4.037473	NaN	38.864900	-453.991393	NaN	-496.893767
51.076646	-21.832532	NaN	27.439534	72.909179	NaN	23.637112
-25.090100	29.126566	NaN	42.567724	-54.216666	NaN	-67.657824
-98.525554	33.683031	NaN	35.937934	-132.208585	NaN	-134.463488
39.398751	47.701326	NaN	23.835740	-8.302575	NaN	15.563010
-258.673984	50.630537	NaN	53.060870	-309.304521	NaN	-311.734854
-5.865712	41.346092	NaN	64.286640	-47.211804	NaN	-70.152352
-163.629873	-4.364322	NaN	1.591942	-159.265551	NaN	-165.221815
31.575840	77.192265	NaN	69.090810	-45.616425	NaN	-37.514970
-35.169394	-121.332462	NaN	-76.009015	86.163067	NaN	40.839620
39.445576	43.902362	NaN	63.540924	-4.456786	NaN	-24.095348
-50.278290	48.878397	NaN	29.278231	-99.156687	NaN	-79.556521
-15.254037	33.931699	NaN	41.651120	-49.185736	NaN	-56.905157
68.759464	24.469376	NaN	7.786117	44.290088	NaN	60.973347
75.137210	-76.097374	NaN	-89.921603	151.234584	NaN	165.058813
-4.501632	54.944444	NaN	54.577383	-59.446076	NaN	-59.079015
41.043609	44.273639	NaN	45.072288	-3.230030	NaN	-4.028679
-102.485358	14.287924	NaN	-5.527840	-116.773283	NaN	-96.957518
36.522190	20.712073	NaN	25.453137	15.810117	NaN	11.069053
-24.456557	53.555121	NaN	43.540156	-78.011679	NaN	-67.996713
-67.990769	1.406334	NaN	-4.736128	-69.397103	NaN	-63.254641
-47.928492	-70.892141	NaN	-71.690616	22.963649	NaN	23.762124
72.205970	59.705207	NaN	61.091916	12.500763	NaN	11.114054
-110.576097	9.675261	NaN	41.517185	-120.251358	NaN	-152.093282
11.755107	52.898126	NaN	63.841401	-41.143019	NaN	-52.086294
73.693448	-72.892459	NaN	-54.258556	146.585908	NaN	127.952004
21.341029	28.772888	NaN	28.073582	-7.431859	NaN	-6.732553
6.983780	6.902789	NaN	7.816677	0.080990	NaN	-0.832897
-102.514003	27.032694	NaN	11.243632	-129.546697	NaN	-113.757635
-8.099075	-25.113304	NaN	-19.645591	17.014229	NaN	11.546517
52.851485	-11.975334	NaN	-29.443330	64.826819	NaN	82.294815
14.056181	-57.029314	NaN	-20.046223	71.085495	NaN	34.102404
-27.867375	-90.815142	NaN	-196.558886	62.947767	NaN	168.691511
-12.220749	2.429633	NaN	-3.755232	-14.650381	NaN	-8.465517
54.548445	20.271353	NaN	29.459100	34.277092	NaN	25.089345
-91.748777	42.294833	NaN	10.316103	-134.043610	NaN	-102.064879
-15.917938	45.353670	NaN	34.153750	-61.271608	NaN	-50.071687
17.924398	54.156520	NaN	55.638848	-36.232121	NaN	-37.714449
13.336239	-31.025827	NaN	-14.688694	44.362067	NaN	28.024933
77.340383	-13.362332	NaN	-38.177790	90.702715	NaN	115.518173
22.997634	-48.813545	NaN	-36.311872	71.811179	NaN	59.309506
65.308486	30.223401	NaN	34.115894	35.085085	NaN	31.192592
73.657630	-5.685638	NaN	-49.275954	79.343268	NaN	122.933584
-206.636225	-22.351957	NaN	0.454379	-184.284269	NaN	-207.090605
62.662376	82.069080	NaN	80.048522	-19.406705	NaN	-17.386147
49.516764	-63.851204	NaN	-20.384351	113.367968	NaN	69.901115
-176.629183	62.013955	NaN	70.260206	-238.643138	NaN	-246.889389
-9.917741	34.039615	NaN	45.900682	-43.957356	NaN	-55.818423
-11.353557	19.828374	NaN	45.163914	-31.181931	NaN	-56.517471
-118.773948	-5.471470	NaN	22.137493	-113.302478	NaN	-140.911441
-21.656007	-3.093796	NaN	12.860350	-18.562211	NaN	-34.516357
73.794072	-28.073678	NaN	-64.069926	101.867751	NaN	137.863999
-76.195226	46.718479	NaN	30.566904	-122.913705	NaN	-106.762130
9.130505	-10.218282	NaN	8.762149	19.348787	NaN	0.368356
-102.121944	-18.171713	NaN	8.142984	-83.950230	NaN	-110.264928
-130.845702	-17.894452	NaN	26.002635	-112.951250	NaN	-156.848337
58.863130	45.884680	NaN	24.286741	12.978450	NaN	34.576389
3.928853	-146.426697	NaN	-130.098467	150.355549	NaN	134.027319
-68.586519	52.914891	NaN	58.221658	-121.501411	NaN	-126.808177
-126.104515	11.833205	NaN	23.878544	-137.937721	NaN	-149.983059
-30.350513	81.035908	NaN	80.869332	-111.386421	NaN	-111.219845
39.250703	-10.892358	NaN	4.857312	50.143061	NaN	34.393392
28.479495	-143.045145	NaN	-95.110204	171.524640	NaN	123.589699
74.565747	-153.210192	NaN	-110.369576	227.775939	NaN	184.935323
23.950829	45.970702	NaN	38.872161	-22.019873	NaN	-14.921332
-72.713609	40.503397	NaN	45.992203	-113.217006	NaN	-118.705812
4.792157	-87.446031	NaN	-95.334455	92.238188	NaN	100.126612
85.726338	35.938618	NaN	29.532190	49.787719	NaN	56.194148
58.683972	13.752968	NaN	1.758989	44.931004	NaN	56.924983
-70.069632	11.879516	NaN	25.146966	-81.949148	NaN	-95.216598
26.140556	11.329885	NaN	21.102471	14.810672	NaN	5.038086
40.040290	-29.982842	NaN	19.358383	70.023132	NaN	20.681907
16.322628	8.411894	NaN	24.418953	7.910735	NaN	-8.096324
71.921849	56.277021	NaN	70.607823	15.644829	NaN	1.314026
62.127174	-32.113748	NaN	-26.526404	94.240922	NaN	88.653578
52.460917	83.518544	NaN	84.255106	-31.057627	NaN	-31.794189
26.293458	-5.228035	NaN	27.922710	31.521492	NaN	-1.629252
15.553312	-38.743631	NaN	-62.828199	54.296943	NaN	78.381512
-22.314531	29.314781	NaN	46.637394	-51.629313	NaN	-68.951925
-143.789817	39.947531	NaN	33.135719	-183.737348	NaN	-176.925536
25.656821	14.884540	NaN	8.534088	10.772282	NaN	17.122733
-31.412104	27.371878	NaN	12.395167	-58.783982	NaN	-43.807271
64.840732	-46.027745	NaN	-4.820802	110.868476	NaN	69.661534
17.508637	-29.094188	NaN	-15.250579	46.602825	NaN	32.759216
58.474987	25.528193	NaN	19.084295	32.946794	NaN	39.390691
-149.414336	68.532047	NaN	56.840023	-217.946384	NaN	-206.254359
23.487625	7.030838	NaN	10.493801	16.456787	NaN	12.993824
-4.597014	-48.473005	NaN	-61.524692	43.875992	NaN	56.927678
-46.325071	78.140634	NaN	82.275908	-124.465705	NaN	-128.600980
59.040889	-65.965620	NaN	-71.058915	125.006509	NaN	130.099804
-129.881358	-17.156569	NaN	-43.933440	-112.724789	NaN	-85.947918
-72.472366	-33.898688	NaN	-19.332981	-38.573679	NaN	-53.139385
-105.133048	2.650440	NaN	8.222281	-107.783488	NaN	-113.355329
92.330554	57.585475	NaN	52.630466	34.745079	NaN	39.700087
-85.957831	-13.393490	NaN	15.026527	-72.564341	NaN	-100.984358
18.080079	30.500386	NaN	37.639536	-12.420307	NaN	-19.559457
69.579149	-1.948037	NaN	-7.800772	71.527186	NaN	77.379921
10.092266	55.393412	NaN	49.449746	-45.301146	NaN	-39.357480
53.632882	15.248452	NaN	16.966624	38.384431	NaN	36.666258
28.825589	38.458561	NaN	32.623851	-9.632972	NaN	-3.798262
-153.838891	40.110448	NaN	44.998355	-193.949339	NaN	-198.837246
-23.791392	7.619337	NaN	16.744192	-31.410729	NaN	-40.535584
43.468876	28.505344	NaN	46.608660	14.963532	NaN	-3.139784
67.838439	-51.852765	NaN	-45.471400	119.691203	NaN	113.309839
-106.709560	42.941391	NaN	11.540696	-149.650951	NaN	-118.250256
-1.993192	72.067263	NaN	78.188915	-74.060455	NaN	-80.182107
51.811327	34.369563	NaN	41.189579	17.441764	NaN	10.621748
47.298284	39.319804	NaN	42.703772	7.978480	NaN	4.594512
51.594939	74.960207	NaN	73.404695	-23.365268	NaN	-21.809755
47.249048	-71.460810	NaN	-22.390715	118.709858	NaN	69.639763
54.164306	-62.660484	NaN	-88.581515	116.824789	NaN	142.745821
-40.407191	43.572021	NaN	62.506990	-83.979212	NaN	-102.914181
57.827995	30.060745	NaN	33.670231	27.767250	NaN	24.157764
54.543832	42.476896	NaN	61.527591	12.066937	NaN	-6.983758
-108.786537	10.153582	NaN	16.885797	-118.940119	NaN	-125.672334
83.102275	6.338152	NaN	14.744592	76.764123	NaN	68.357683
-70.847149	46.311268	NaN	52.475165	-117.158418	NaN	-123.322314
-13.368880	-198.809750	NaN	-216.693616	185.440870	NaN	203.324736
49.010066	39.941873	NaN	17.575525	9.068193	NaN	31.434542
-26.759216	-119.967039	NaN	-140.162074	93.207822	NaN	113.402858
76.111456	24.685910	NaN	40.383402	51.425546	NaN	35.728055
-32.969154	-85.678002	NaN	-31.727307	52.708849	NaN	-1.241847
-14.985919	-27.354821	NaN	-5.667883	12.368902	NaN	-9.318036
57.321642	-101.201882	NaN	-97.861786	158.523524	NaN	155.183428
65.194093	-59.679268	NaN	-40.950003	124.873361	NaN	106.144096
19.035916	20.473492	NaN	4.019212	-1.437576	NaN	15.016705
83.357849	24.701761	NaN	28.066550	58.656088	NaN	55.291299
64.964682	59.102921	NaN	67.886174	5.861761	NaN	-2.921493
1.337020	43.879190	NaN	54.059071	-42.542170	NaN	-52.722051
82.931285	16.880871	NaN	26.916419	66.050415	NaN	56.014866
39.227207	-7.708145	NaN	20.991039	46.935352	NaN	18.236168
64.664919	-163.283006	NaN	-79.753497	227.947925	NaN	144.418416
-36.006676	60.761805	NaN	37.291954	-96.768481	NaN	-73.298630
-335.036886	41.099593	NaN	48.521857	-376.136479	NaN	-383.558743
-39.027268	22.630506	NaN	34.064531	-61.657774	NaN	-73.091799
-16.528194	46.038833	NaN	45.534928	-62.567027	NaN	-62.063122
-110.124859	3.166175	NaN	1.794280	-113.291034	NaN	-111.919139
-17.265191	-5.935447	NaN	10.833144	-11.329743	NaN	-28.098335
75.276253	-57.262559	NaN	-59.319342	132.538813	NaN	134.595595
19.586344	3.215796	NaN	-6.274552	16.370548	NaN	25.860895
-129.331195	-99.283432	NaN	-115.561376	-30.047763	NaN	-13.769819
-31.246256	-84.187738	NaN	-35.047719	52.941482	NaN	3.801463
-33.998215	-10.307473	NaN	-9.521671	-23.690742	NaN	-24.476544
53.773098	10.780628	NaN	37.798861	42.992470	NaN	15.974238
-185.386261	81.706285	NaN	82.743630	-267.092547	NaN	-268.129891
15.262897	-10.962706	NaN	-20.815724	26.225603	NaN	36.078622
8.814449	-26.393026	NaN	2.472530	35.207476	NaN	6.341919
26.886181	24.989647	NaN	29.872991	1.896534	NaN	-2.986809
-12.734374	27.061402	NaN	13.803027	-39.795776	NaN	-26.537401
-121.169629	38.878706	NaN	57.296137	-160.048335	NaN	-178.465767
-39.915471	63.137309	NaN	48.217772	-103.052780	NaN	-88.133243
51.933399	64.319378	NaN	63.272725	-12.385979	NaN	-11.339326
36.875171	-166.657780	NaN	-92.428112	203.532951	NaN	129.303284
45.848110	-161.799768	NaN	-48.555694	207.647877	NaN	94.403804
67.605754	-60.569339	NaN	-29.490959	128.175094	NaN	97.096713
44.574882	22.229158	NaN	32.264082	22.345724	NaN	12.310800
10.895344	63.029468	NaN	62.026530	-52.134125	NaN	-51.131187
16.946568	50.005861	NaN	41.448250	-33.059293	NaN	-24.501682
11.645355	-144.610790	NaN	-183.840989	156.256145	NaN	195.486343
-65.391261	-33.278876	NaN	-18.009133	-32.112385	NaN	-47.382127
-61.742789	33.030125	NaN	41.563978	-94.772914	NaN	-103.306767
-85.888894	44.595181	NaN	57.598844	-130.484076	NaN	-143.487738
76.528501	44.682808	NaN	23.801419	31.845693	NaN	52.727082
53.093781	60.797466	NaN	48.815010	-7.703684	NaN	4.278771
71.218779	25.216667	NaN	61.152111	46.002112	NaN	10.066668
-204.593614	-51.224863	NaN	-27.760717	-153.368751	NaN	-176.832897
0.285867	23.530539	NaN	24.470433	-23.244673	NaN	-24.184566
70.609950	-66.709525	NaN	-98.008928	137.319475	NaN	168.618878
26.018230	31.329000	NaN	27.028594	-5.310770	NaN	-1.010364
-105.964796	-23.272145	NaN	-56.955503	-82.692652	NaN	-49.009293
66.687740	59.167233	NaN	70.751067	7.520508	NaN	-4.063326
75.606521	83.379857	NaN	80.596963	-7.773336	NaN	-4.990442
76.772685	-59.647885	NaN	-31.406913	136.420570	NaN	108.179597
-142.829243	35.476259	NaN	54.209716	-178.305503	NaN	-197.038959
7.343710	19.517001	NaN	25.092882	-12.173291	NaN	-17.749173
39.285475	62.291844	NaN	67.206925	-23.006370	NaN	-27.921450
-1.308096	-19.770077	NaN	11.933063	18.461980	NaN	-13.241160
63.457941	26.195642	NaN	42.521483	37.262298	NaN	20.936457
-69.627697	67.730913	NaN	65.198224	-137.358610	NaN	-134.825921
-50.532517	38.037885	NaN	44.462553	-88.570402	NaN	-94.995070
65.139071	-173.689748	NaN	-134.210388	238.828819	NaN	199.349459
-7.607236	-106.998314	NaN	-104.951591	99.391078	NaN	97.344356
42.495038	-102.540346	NaN	-27.385468	145.035385	NaN	69.880507
-66.625309	-168.468857	NaN	-190.861682	101.843548	NaN	124.236373
-66.859798	66.809128	NaN	34.370808	-133.668926	NaN	-101.230606
69.456634	5.183762	NaN	19.758092	64.272872	NaN	49.698542
-122.114094	4.115813	NaN	24.924950	-126.229908	NaN	-147.039044
75.686860	46.409594	NaN	47.117489	29.277266	NaN	28.569371
41.567192	-212.016638	NaN	-234.083423	253.583830	NaN	275.650615
67.381645	12.644981	NaN	17.155656	54.736663	NaN	50.225989
23.948824	18.931084	NaN	23.171348	5.017740	NaN	0.777476
8.540208	10.603324	NaN	-7.229210	-2.063116	NaN	15.769418
66.634440	17.681273	NaN	1.239946	48.953167	NaN	65.394493
28.164869	77.955134	NaN	70.693583	-49.790265	NaN	-42.528714
-15.193618	30.247636	NaN	29.133955	-45.441253	NaN	-44.327573
-105.165908	-27.678080	NaN	-12.988601	-77.487828	NaN	-92.177307
43.237690	-29.726936	NaN	-71.707381	72.964626	NaN	114.945071
13.363568	-78.215532	NaN	-10.492317	91.579100	NaN	23.855885
83.955506	2.212886	NaN	-34.824415	81.742620	NaN	118.779921
-89.331109	-2.448118	NaN	5.217567	-86.882991	NaN	-94.548677
-260.071438	26.600734	NaN	34.019617	-286.672172	NaN	-294.091055
9.404497	20.604697	NaN	3.219322	-11.200200	NaN	6.185175
17.023527	9.523872	NaN	-9.426558	7.499655	NaN	26.450085
22.877833	-11.863744	NaN	8.671220	34.741577	NaN	14.206613
-18.628937	72.016233	NaN	72.677721	-90.645170	NaN	-91.306659
64.020482	36.201043	NaN	45.406089	27.819439	NaN	18.614393
-48.812602	47.540129	NaN	40.040171	-96.352731	NaN	-88.852773
33.935271	-33.261530	NaN	-5.793626	67.196801	NaN	39.728897
20.060940	3.092484	NaN	13.314640	16.968455	NaN	6.746300
70.330898	19.394233	NaN	-1.036042	50.936665	NaN	71.366940
19.283370	17.638707	NaN	9.368327	1.644662	NaN	9.915042
83.123274	65.246688	NaN	66.860257	17.876585	NaN	16.263016
49.778547	-72.330243	NaN	-34.304246	122.108790	NaN	84.082792
74.457931	38.277500	NaN	29.159496	36.180431	NaN	45.298434
77.786732	-28.314207	NaN	-96.326794	106.100939	NaN	174.113526
64.724993	72.715680	NaN	59.239195	-7.990687	NaN	5.485798
32.838761	-38.148393	NaN	-56.807230	70.987154	NaN	89.645991
23.202109	-14.301530	NaN	-20.969527	37.503640	NaN	44.171636
-24.979434	-11.374875	NaN	25.452637	-13.604560	NaN	-50.432071
68.494180	28.510631	NaN	38.401955	39.983549	NaN	30.092225
-83.295430	13.419210	NaN	19.901342	-96.714640	NaN	-103.196772
66.754283	38.336342	NaN	39.103848	28.417941	NaN	27.650434
-122.564623	-129.062302	NaN	-105.826716	6.497679	NaN	-16.737907
-20.518113	41.304697	NaN	51.160191	-61.822810	NaN	-71.678304
-96.835913	4.067956	NaN	-1.815648	-100.903869	NaN	-95.020265
-61.869448	71.719156	NaN	75.350738	-133.588604	NaN	-137.220185
39.185355	72.576902	NaN	76.854495	-33.391547	NaN	-37.669141
-56.568476	65.315757	NaN	71.067123	-121.884233	NaN	-127.635599
58.579137	20.924144	NaN	-16.593325	37.654993	NaN	75.172462
-6.879942	-21.221940	NaN	-19.988055	14.341998	NaN	13.108113
-93.078621	18.964137	NaN	28.262293	-112.042758	NaN	-121.340914
77.805555	-23.841798	NaN	-32.260490	101.647353	NaN	110.066045
