# Supplementary material for: Combined Influences of Model Choice, Data Quality, and Data Quantity When Estimating Population Trends
Source: PLoS One. 2015 Jul 15;10(7):e0132255. doi: 10.1371/journal.pone.0132255 (PMC4503393; doi:10.1371/journal.pone.0132255)
Supplement: S1 Dataset — Files are organized by model type and by the input lambda value. (ZIP) [file pone.0132255.s002.zip › Hypothetical LH/sims_lambda_1/simulationOutput_1_0_0.5_0_20.xls]

Percent_Decline_True	Median_Percent_Decline_Matrix	Median_Percent_Decline_Matrix_stable	Median_Percent_Decline_Scalar	Difference_True_Matrix	Difference_True_Matrix_Stable	Difference_True_Scalar
69.594964	30.015966	NaN	36.454956	39.578998	NaN	33.140008
-73.817064	-48.056485	NaN	-71.481211	-25.760579	NaN	-2.335853
31.468981	66.804588	NaN	67.526331	-35.335607	NaN	-36.057350
-358.689165	-11.958827	NaN	2.052452	-346.730339	NaN	-360.741617
63.840551	-1.464517	NaN	26.647894	65.305068	NaN	37.192657
57.071919	46.502741	NaN	54.120425	10.569178	NaN	2.951493
77.943018	-33.876099	NaN	-62.411830	111.819117	NaN	140.354848
78.209207	52.909071	NaN	50.699944	25.300136	NaN	27.509263
-1.464329	-67.819123	NaN	-80.818417	66.354794	NaN	79.354089
-146.295889	-30.882828	NaN	-6.792428	-115.413061	NaN	-139.503461
73.082562	17.197064	NaN	18.651509	55.885499	NaN	54.431053
-26.092775	68.527413	NaN	62.008159	-94.620188	NaN	-88.100934
-134.240778	-0.652565	NaN	31.593223	-133.588213	NaN	-165.834001
-36.196238	36.190333	NaN	23.887004	-72.386571	NaN	-60.083242
30.961402	12.193541	NaN	16.199893	18.767861	NaN	14.761509
-0.053130	10.510994	NaN	21.685921	-10.564124	NaN	-21.739051
-23.246693	58.871030	NaN	47.303994	-82.117723	NaN	-70.550687
27.797017	-1.747393	NaN	17.763823	29.544410	NaN	10.033194
67.466741	-31.754048	NaN	-6.776986	99.220789	NaN	74.243727
87.783708	-144.481894	NaN	-154.251481	232.265602	NaN	242.035189
70.589573	17.021314	NaN	12.003148	53.568259	NaN	58.586424
32.885194	27.294808	NaN	15.387486	5.590386	NaN	17.497708
-19.800172	38.612831	NaN	36.305780	-58.413004	NaN	-56.105953
58.195867	0.549066	NaN	-5.202173	57.646801	NaN	63.398041
-240.886972	48.676472	NaN	50.957760	-289.563444	NaN	-291.844732
51.408383	25.132235	NaN	29.722897	26.276148	NaN	21.685486
-24.000528	61.837025	NaN	49.977629	-85.837553	NaN	-73.978156
72.643284	9.422714	NaN	-25.495546	63.220570	NaN	98.138830
3.040079	23.084574	NaN	27.271952	-20.044495	NaN	-24.231873
37.501378	36.707517	NaN	33.753668	0.793860	NaN	3.747710
-10.460233	67.348126	NaN	56.034692	-77.808359	NaN	-66.494925
-0.813466	45.471752	NaN	39.022132	-46.285218	NaN	-39.835598
26.078381	62.120222	NaN	71.565105	-36.041841	NaN	-45.486724
-38.224718	61.308837	NaN	65.551700	-99.533555	NaN	-103.776418
38.215296	35.132937	NaN	27.526433	3.082359	NaN	10.688864
-48.640516	1.818957	NaN	17.646966	-50.459473	NaN	-66.287482
60.469651	32.547285	NaN	39.982930	27.922366	NaN	20.486721
51.222644	8.983783	NaN	26.750968	42.238860	NaN	24.471675
14.542597	-9.345237	NaN	17.548295	23.887834	NaN	-3.005699
10.855357	-66.779097	NaN	-41.021007	77.634454	NaN	51.876364
-54.003287	48.736947	NaN	61.722460	-102.740234	NaN	-115.725747
77.861203	-156.391555	NaN	-107.115335	234.252757	NaN	184.976538
29.116731	-32.960240	NaN	-48.703666	62.076971	NaN	77.820397
40.423366	20.332722	NaN	13.878547	20.090644	NaN	26.544819
28.279469	-36.051346	NaN	-51.502727	64.330815	NaN	79.782196
-22.048968	3.763244	NaN	-2.181694	-25.812212	NaN	-19.867274
48.521140	28.102616	NaN	18.562524	20.418524	NaN	29.958616
-24.110674	63.335278	NaN	61.703468	-87.445952	NaN	-85.814142
65.818643	-83.997811	NaN	-139.219236	149.816454	NaN	205.037879
-87.275258	-96.433415	NaN	-68.104586	9.158156	NaN	-19.170673
37.165239	-1.519152	NaN	-15.554570	38.684392	NaN	52.719809
70.105563	-62.152420	NaN	-84.909533	132.257983	NaN	155.015096
54.986377	-18.296900	NaN	-10.813817	73.283277	NaN	65.800194
58.159792	9.307846	NaN	9.475948	48.851946	NaN	48.683844
36.575046	64.500968	NaN	59.271578	-27.925922	NaN	-22.696532
18.380341	54.332075	NaN	53.871681	-35.951734	NaN	-35.491341
80.168321	6.442230	NaN	15.952676	73.726090	NaN	64.215645
-8.604180	-29.979429	NaN	2.729725	21.375249	NaN	-11.333905
74.893201	30.210319	NaN	29.064747	44.682882	NaN	45.828453
70.741538	46.138132	NaN	42.163769	24.603407	NaN	28.577769
-14.512071	48.779955	NaN	57.282665	-63.292026	NaN	-71.794737
61.205020	17.739801	NaN	10.837633	43.465219	NaN	50.367387
-194.440344	21.060044	NaN	35.316991	-215.500388	NaN	-229.757335
68.623211	45.423364	NaN	43.535310	23.199847	NaN	25.087901
13.557368	-76.089220	NaN	-29.246417	89.646587	NaN	42.803785
-18.396723	-53.952771	NaN	-53.205330	35.556048	NaN	34.808607
32.873621	20.115160	NaN	26.182709	12.758462	NaN	6.690912
57.646646	33.849589	NaN	56.236306	23.797058	NaN	1.410340
-15.487472	24.953651	NaN	36.230349	-40.441123	NaN	-51.717821
84.485792	-19.129297	NaN	-14.582138	103.615089	NaN	99.067930
-10.904847	-62.437506	NaN	-45.190192	51.532659	NaN	34.285345
-58.952749	21.266223	NaN	12.135978	-80.218973	NaN	-71.088728
57.687239	-4.196051	NaN	-22.439943	61.883290	NaN	80.127182
46.023604	2.856003	NaN	6.430399	43.167601	NaN	39.593205
72.851124	63.940855	NaN	54.655393	8.910269	NaN	18.195731
-51.156047	-72.187308	NaN	-16.387274	21.031262	NaN	-34.768773
-14.794680	3.277214	NaN	5.066218	-18.071894	NaN	-19.860898
65.944102	-64.686922	NaN	-32.709375	130.631024	NaN	98.653477
-38.907261	-12.873733	NaN	-10.674335	-26.033528	NaN	-28.232926
-36.185701	66.321347	NaN	68.123897	-102.507047	NaN	-104.309598
38.479566	-64.603625	NaN	-14.976695	103.083192	NaN	53.456261
41.038945	64.520257	NaN	60.820956	-23.481313	NaN	-19.782012
59.934279	-138.760046	NaN	-66.947424	198.694325	NaN	126.881704
18.211321	0.424160	NaN	15.310565	17.787160	NaN	2.900756
-1.965061	-17.540878	NaN	6.148016	15.575817	NaN	-8.113078
-10.885688	-32.590152	NaN	-13.250283	21.704464	NaN	2.364595
28.945270	12.025042	NaN	19.031750	16.920227	NaN	9.913520
21.014568	33.533398	NaN	40.116813	-12.518829	NaN	-19.102245
8.898519	50.496658	NaN	57.701451	-41.598139	NaN	-48.802932
-25.493714	-39.054156	NaN	-31.788828	13.560441	NaN	6.295114
38.864532	-24.308203	NaN	-4.718845	63.172735	NaN	43.583378
-21.857262	-99.603788	NaN	-113.005280	77.746526	NaN	91.148017
-104.195424	-17.804060	NaN	-2.798858	-86.391364	NaN	-101.396566
-0.597592	-58.054554	NaN	-49.643737	57.456962	NaN	49.046145
0.130669	65.382028	NaN	65.949538	-65.251359	NaN	-65.818869
64.840404	64.831200	NaN	63.776613	0.009203	NaN	1.063790
-77.368301	-27.900890	NaN	-11.526250	-49.467411	NaN	-65.842051
75.615646	14.856980	NaN	26.763318	60.758666	NaN	48.852328
15.771127	21.371702	NaN	26.905650	-5.600574	NaN	-11.134523
-38.808897	-15.112376	NaN	4.778403	-23.696522	NaN	-43.587300
-40.971282	-29.952753	NaN	11.599783	-11.018529	NaN	-52.571066
-37.493747	-3.692656	NaN	-16.303492	-33.801092	NaN	-21.190255
45.107905	29.004524	NaN	24.363723	16.103380	NaN	20.744182
53.199393	-60.769388	NaN	-55.373163	113.968781	NaN	108.572556
57.665549	40.332724	NaN	50.869041	17.332824	NaN	6.796507
-55.401799	46.263977	NaN	44.104805	-101.665776	NaN	-99.506604
61.291440	-28.448190	NaN	-38.865724	89.739629	NaN	100.157163
55.715927	62.972995	NaN	57.419679	-7.257068	NaN	-1.703752
24.459828	42.112710	NaN	38.139881	-17.652882	NaN	-13.680053
54.185532	47.713664	NaN	31.408163	6.471868	NaN	22.777369
59.407915	22.597815	NaN	33.183943	36.810100	NaN	26.223972
19.651826	61.985740	NaN	61.737125	-42.333914	NaN	-42.085300
-20.783327	63.300129	NaN	55.296221	-84.083456	NaN	-76.079548
45.455856	-28.203973	NaN	-9.642655	73.659829	NaN	55.098511
9.359952	41.045287	NaN	29.448971	-31.685335	NaN	-20.089019
42.629963	31.699957	NaN	11.510546	10.930006	NaN	31.119417
-20.120533	44.052947	NaN	49.235305	-64.173480	NaN	-69.355838
-37.288498	-57.216577	NaN	-43.050040	19.928079	NaN	5.761542
-25.247951	48.160956	NaN	65.709835	-73.408907	NaN	-90.957786
-112.689762	-32.805749	NaN	-14.530045	-79.884013	NaN	-98.159717
-38.210878	39.138979	NaN	66.689694	-77.349857	NaN	-104.900572
-24.979748	18.983478	NaN	20.453223	-43.963226	NaN	-45.432972
-8.087202	-2.595557	NaN	11.590967	-5.491646	NaN	-19.678170
50.132008	12.817667	NaN	18.797812	37.314341	NaN	31.334196
70.975112	-153.335196	NaN	-143.293038	224.310308	NaN	214.268149
-188.513251	2.862074	NaN	8.163233	-191.375325	NaN	-196.676484
-80.697052	61.176375	NaN	70.119989	-141.873426	NaN	-150.817041
49.504517	62.451411	NaN	64.332157	-12.946895	NaN	-14.827640
-26.859441	8.152629	NaN	23.063584	-35.012070	NaN	-49.923024
36.556305	20.744874	NaN	12.627546	15.811431	NaN	23.928759
37.793964	43.665677	NaN	46.648161	-5.871713	NaN	-8.854197
-116.437875	21.648017	NaN	21.008493	-138.085892	NaN	-137.446367
-24.815192	-41.968990	NaN	-16.214245	17.153799	NaN	-8.600947
-2.268443	30.638647	NaN	59.880126	-32.907090	NaN	-62.148569
-78.461515	-22.834794	NaN	-21.923920	-55.626721	NaN	-56.537595
9.812789	15.782269	NaN	38.952837	-5.969480	NaN	-29.140047
-197.629332	-39.337457	NaN	-7.839391	-158.291875	NaN	-189.789941
-63.714553	18.035006	NaN	27.993390	-81.749559	NaN	-91.707943
44.944218	36.285490	NaN	44.282526	8.658727	NaN	0.661692
73.401896	38.145588	NaN	55.941173	35.256308	NaN	17.460723
57.189168	25.958524	NaN	27.268392	31.230643	NaN	29.920776
57.551758	-7.760923	NaN	10.040199	65.312681	NaN	47.511559
-59.055757	39.115037	NaN	42.200194	-98.170795	NaN	-101.255952
70.340927	-15.860127	NaN	-14.132374	86.201054	NaN	84.473302
21.862004	-107.916372	NaN	-42.043424	129.778375	NaN	63.905428
31.412598	6.375557	NaN	-24.826279	25.037042	NaN	56.238877
85.112242	-36.344599	NaN	-11.268367	121.456841	NaN	96.380610
-205.730220	-8.044488	NaN	1.729496	-197.685731	NaN	-207.459716
-51.396405	20.697524	NaN	20.516382	-72.093928	NaN	-71.912786
65.120919	4.091250	NaN	-8.481908	61.029669	NaN	73.602827
44.084026	-13.064348	NaN	16.513916	57.148374	NaN	27.570110
42.422127	11.249750	NaN	30.779729	31.172377	NaN	11.642398
81.805749	26.407720	NaN	39.528525	55.398028	NaN	42.277224
58.195446	12.537444	NaN	9.944898	45.658002	NaN	48.250548
-33.732854	-65.877198	NaN	-28.450560	32.144344	NaN	-5.282294
60.165922	19.448249	NaN	19.990197	40.717672	NaN	40.175725
22.572976	48.869725	NaN	47.804926	-26.296749	NaN	-25.231949
6.356441	-43.110869	NaN	-74.847367	49.467310	NaN	81.203808
-12.934476	52.931496	NaN	56.461673	-65.865972	NaN	-69.396149
40.307035	15.294827	NaN	21.328923	25.012208	NaN	18.978112
-55.200376	18.211343	NaN	34.716769	-73.411719	NaN	-89.917145
86.582507	39.262804	NaN	34.451544	47.319703	NaN	52.130963
-54.838908	14.790926	NaN	-0.773941	-69.629834	NaN	-54.064967
51.942809	48.990954	NaN	46.734637	2.951855	NaN	5.208172
9.955694	16.239597	NaN	31.844113	-6.283903	NaN	-21.888419
18.420922	-80.602116	NaN	-70.425044	99.023039	NaN	88.845967
23.459274	69.210931	NaN	73.394210	-45.751657	NaN	-49.934936
56.578851	57.354743	NaN	53.794023	-0.775893	NaN	2.784828
4.858754	-12.412484	NaN	-6.422493	17.271238	NaN	11.281247
-457.217052	-27.883708	NaN	-0.943945	-429.333344	NaN	-456.273108
24.735162	-75.651004	NaN	-65.500872	100.386166	NaN	90.236034
22.078327	-27.829590	NaN	-19.214460	49.907917	NaN	41.292787
7.273017	-223.508870	NaN	-188.085439	230.781887	NaN	195.358456
73.780738	-24.295314	NaN	29.833034	98.076053	NaN	43.947704
-1.725176	-102.133638	NaN	-75.945522	100.408461	NaN	74.220345
67.038555	4.392642	NaN	-9.176455	62.645913	NaN	76.215010
28.867596	11.466962	NaN	8.451563	17.400634	NaN	20.416033
-33.684864	39.261778	NaN	49.201517	-72.946642	NaN	-82.886381
-31.897534	1.771217	NaN	-5.297876	-33.668751	NaN	-26.599658
12.335075	-151.118517	NaN	-165.477051	163.453593	NaN	177.812126
72.039593	76.367465	NaN	81.305775	-4.327872	NaN	-9.266182
-125.630912	18.183198	NaN	6.702739	-143.814109	NaN	-132.333651
65.174333	55.994808	NaN	50.660639	9.179524	NaN	14.513694
-55.127506	52.181038	NaN	48.342438	-107.308545	NaN	-103.469945
-0.358581	7.746123	NaN	14.145901	-8.104704	NaN	-14.504483
26.407665	67.317639	NaN	61.700916	-40.909974	NaN	-35.293251
29.030630	59.136212	NaN	56.344423	-30.105582	NaN	-27.313793
22.829361	-39.045222	NaN	-16.672826	61.874583	NaN	39.502187
51.703342	-61.253231	NaN	-60.695073	112.956573	NaN	112.398415
31.471268	-20.063528	NaN	-20.121818	51.534796	NaN	51.593086
-9.887373	-5.992899	NaN	-8.654517	-3.894474	NaN	-1.232856
-42.125749	23.190271	NaN	23.990648	-65.316020	NaN	-66.116397
88.925747	-93.257805	NaN	-83.067515	182.183553	NaN	171.993263
81.274559	-58.022021	NaN	-80.771430	139.296579	NaN	162.045989
-10.491777	55.955997	NaN	50.301517	-66.447774	NaN	-60.793293
82.763806	3.957771	NaN	11.418180	78.806035	NaN	71.345626
29.817647	39.959562	NaN	48.521046	-10.141914	NaN	-18.703399
33.795588	-10.544294	NaN	5.740673	44.339882	NaN	28.054915
42.450418	25.784449	NaN	18.687589	16.665968	NaN	23.762829
-52.104551	-3.077312	NaN	1.731905	-49.027239	NaN	-53.836456
8.909045	62.631004	NaN	65.337550	-53.721959	NaN	-56.428504
-133.476993	25.345676	NaN	3.738686	-158.822669	NaN	-137.215679
53.242497	52.987546	NaN	54.381657	0.254951	NaN	-1.139160
85.643826	63.776214	NaN	68.130385	21.867612	NaN	17.513441
37.276598	11.644271	NaN	18.243474	25.632327	NaN	19.033124
-353.550479	19.671539	NaN	-8.241207	-373.222018	NaN	-345.309272
28.492249	1.496988	NaN	-8.601349	26.995261	NaN	37.093598
87.598841	-7.188607	NaN	22.908435	94.787448	NaN	64.690406
-24.684236	-35.504305	NaN	-24.305065	10.820069	NaN	-0.379171
-23.915932	4.443156	NaN	-28.275464	-28.359088	NaN	4.359531
66.559124	-51.009201	NaN	-60.484688	117.568326	NaN	127.043812
-65.447251	-41.167402	NaN	-48.708506	-24.279849	NaN	-16.738745
-41.880085	-1.810207	NaN	12.111950	-40.069877	NaN	-53.992035
-12.179456	-33.301944	NaN	-61.471075	21.122488	NaN	49.291619
31.532070	6.803895	NaN	-1.610256	24.728175	NaN	33.142326
20.225502	9.535291	NaN	3.840192	10.690211	NaN	16.385310
-112.500753	-34.212718	NaN	-31.794474	-78.288035	NaN	-80.706279
-12.429407	-13.876995	NaN	2.418458	1.447588	NaN	-14.847864
56.828243	10.292945	NaN	21.461086	46.535298	NaN	35.367157
-120.938686	53.866686	NaN	31.280531	-174.805372	NaN	-152.219217
73.619972	0.157697	NaN	4.047319	73.462275	NaN	69.572654
43.367465	24.859961	NaN	19.083715	18.507504	NaN	24.283750
-27.387591	-37.774910	NaN	-18.255385	10.387319	NaN	-9.132206
-89.514047	-3.402092	NaN	17.965595	-86.111955	NaN	-107.479642
79.395918	27.685152	NaN	34.955222	51.710766	NaN	44.440696
-35.986628	-53.001916	NaN	-30.816979	17.015288	NaN	-5.169649
55.805492	50.819706	NaN	54.082878	4.985786	NaN	1.722614
90.324283	-5.335640	NaN	-2.848141	95.659923	NaN	93.172424
-41.498194	-62.927355	NaN	-47.713946	21.429161	NaN	6.215752
-45.525657	-22.487525	NaN	-37.622097	-23.038132	NaN	-7.903560
29.040811	39.120138	NaN	49.271044	-10.079327	NaN	-20.230233
-10.371952	-20.500048	NaN	-12.622837	10.128096	NaN	2.250885
-118.291882	-56.617823	NaN	5.576746	-61.674059	NaN	-123.868628
-92.173838	-41.843147	NaN	-52.989532	-50.330691	NaN	-39.184306
-39.448406	42.499008	NaN	43.915270	-81.947414	NaN	-83.363675
76.865298	18.686345	NaN	35.040779	58.178953	NaN	41.824519
-9.707802	68.211258	NaN	70.133422	-77.919059	NaN	-79.841223
-137.972940	65.285471	NaN	70.101149	-203.258411	NaN	-208.074089
44.536266	61.659204	NaN	60.766546	-17.122939	NaN	-16.230281
-217.814561	-61.162004	NaN	-53.193814	-156.652558	NaN	-164.620747
-23.430757	20.765776	NaN	33.690060	-44.196533	NaN	-57.120817
17.142389	-107.158792	NaN	-116.183772	124.301181	NaN	133.326161
55.393018	-35.455451	NaN	-32.900482	90.848469	NaN	88.293500
-15.050206	-12.145469	NaN	7.088988	-2.904737	NaN	-22.139194
56.845208	-36.068671	NaN	3.583384	92.913879	NaN	53.261824
-31.174030	40.003852	NaN	57.075887	-71.177882	NaN	-88.249917
49.120957	47.625485	NaN	53.752847	1.495473	NaN	-4.631890
-105.991055	-11.916318	NaN	-13.210511	-94.074736	NaN	-92.780544
47.060918	32.042520	NaN	36.132001	15.018397	NaN	10.928917
-32.988823	32.642324	NaN	42.187578	-65.631147	NaN	-75.176401
23.864589	5.102880	NaN	-12.858279	18.761709	NaN	36.722868
-104.031626	6.658785	NaN	50.425789	-110.690411	NaN	-154.457415
61.510053	57.326654	NaN	58.312809	4.183399	NaN	3.197244
82.332581	9.347362	NaN	9.180182	72.985219	NaN	73.152399
61.372473	22.962757	NaN	14.702982	38.409717	NaN	46.669491
45.444529	-13.994502	NaN	11.402444	59.439031	NaN	34.042085
-35.273634	2.351619	NaN	9.161645	-37.625253	NaN	-44.435280
47.481349	48.028759	NaN	54.627925	-0.547410	NaN	-7.146576
57.025914	36.092628	NaN	38.528091	20.933286	NaN	18.497823
-2.850697	-69.951722	NaN	2.059844	67.101026	NaN	-4.910541
-101.025159	-143.223103	NaN	-158.701459	42.197944	NaN	57.676301
37.745898	-59.143845	NaN	-23.572030	96.889743	NaN	61.317928
-8.749166	52.462267	NaN	66.012694	-61.211433	NaN	-74.761861
54.268364	-36.755076	NaN	-12.572064	91.023440	NaN	66.840428
39.598419	-40.164948	NaN	-62.544766	79.763367	NaN	102.143184
-44.927231	61.118110	NaN	59.236445	-106.045341	NaN	-104.163676
-53.908922	46.010954	NaN	49.873307	-99.919877	NaN	-103.782230
-40.089374	16.457737	NaN	-15.427471	-56.547111	NaN	-24.661903
53.137318	56.133777	NaN	60.537828	-2.996459	NaN	-7.400510
58.348856	-149.588227	NaN	-163.904757	207.937083	NaN	222.253612
27.435693	-11.619656	NaN	3.221344	39.055349	NaN	24.214349
10.045767	31.643390	NaN	39.844036	-21.597623	NaN	-29.798268
54.830282	70.939782	NaN	58.774345	-16.109500	NaN	-3.944063
72.289412	72.267955	NaN	73.778287	0.021457	NaN	-1.488875
46.872304	41.981321	NaN	29.093345	4.890983	NaN	17.778959
51.126327	31.723811	NaN	34.182362	19.402516	NaN	16.943965
29.915283	9.965336	NaN	9.844109	19.949948	NaN	20.071175
-33.748455	-97.517433	NaN	-73.183166	63.768978	NaN	39.434711
-72.950482	-23.140468	NaN	-7.633214	-49.810013	NaN	-65.317268
-2.299378	27.832958	NaN	13.060644	-30.132337	NaN	-15.360022
7.685014	-88.180081	NaN	-48.793591	95.865095	NaN	56.478605
39.601854	28.723435	NaN	23.897480	10.878418	NaN	15.704374
-20.061227	45.222924	NaN	46.216836	-65.284151	NaN	-66.278063
-49.966979	-129.988994	NaN	-85.779071	80.022015	NaN	35.812092
-9.126448	52.583617	NaN	51.277212	-61.710065	NaN	-60.403660
19.847437	31.390913	NaN	29.265351	-11.543476	NaN	-9.417913
88.962668	59.382441	NaN	65.317444	29.580227	NaN	23.645224
14.158983	38.076091	NaN	30.339231	-23.917107	NaN	-16.180247
0.720760	29.553380	NaN	26.262454	-28.832620	NaN	-25.541694
38.567846	55.758853	NaN	54.697084	-17.191007	NaN	-16.129238
-76.811246	-25.733174	NaN	-24.850972	-51.078071	NaN	-51.960273
13.425641	-58.291688	NaN	-58.951535	71.717329	NaN	72.377176
57.675277	80.844386	NaN	81.552429	-23.169109	NaN	-23.877152
53.820869	52.280604	NaN	54.006311	1.540265	NaN	-0.185442
20.505015	29.707449	NaN	34.448981	-9.202434	NaN	-13.943966
45.961460	-93.481678	NaN	-72.956127	139.443138	NaN	118.917587
-119.981695	-33.394298	NaN	5.119390	-86.587397	NaN	-125.101085
54.091908	-78.687479	NaN	-39.029649	132.779387	NaN	93.121557
23.693175	25.418640	NaN	12.281294	-1.725464	NaN	11.411882
6.832599	-109.365537	NaN	-90.630580	116.198136	NaN	97.463179
36.955912	-28.479590	NaN	-16.420246	65.435502	NaN	53.376158
-193.284161	39.142437	NaN	30.706717	-232.426598	NaN	-223.990878
-67.886829	40.013366	NaN	29.819857	-107.900196	NaN	-97.706687
-44.105636	63.863241	NaN	61.560239	-107.968876	NaN	-105.665875
35.695012	-27.734536	NaN	-23.586183	63.429547	NaN	59.281195
38.813116	28.184543	NaN	28.161454	10.628573	NaN	10.651662
11.347980	-33.836991	NaN	-23.810617	45.184971	NaN	35.158597
60.227321	42.314629	NaN	36.968544	17.912692	NaN	23.258777
17.450312	5.583575	NaN	24.265892	11.866737	NaN	-6.815580
40.463895	12.967280	NaN	4.293402	27.496615	NaN	36.170493
-39.217098	64.386491	NaN	67.827366	-103.603589	NaN	-107.044464
-49.101371	67.728589	NaN	67.443568	-116.829959	NaN	-116.544939
-26.628138	6.964386	NaN	15.944621	-33.592523	NaN	-42.572759
-10.165604	-26.142707	NaN	-22.610641	15.977103	NaN	12.445037
59.074713	-13.648812	NaN	-22.690675	72.723526	NaN	81.765389
2.435307	11.851902	NaN	27.048134	-9.416595	NaN	-24.612827
30.943970	-59.579889	NaN	-68.814124	90.523859	NaN	99.758094
-353.974270	55.427560	NaN	56.337454	-409.401830	NaN	-410.311724
54.022389	-16.344450	NaN	16.379475	70.366839	NaN	37.642915
53.813136	31.528746	NaN	42.320481	22.284390	NaN	11.492656
2.684442	37.634465	NaN	46.931463	-34.950023	NaN	-44.247021
91.761542	-101.183907	NaN	-47.552832	192.945449	NaN	139.314375
34.754057	30.929754	NaN	30.655239	3.824304	NaN	4.098818
40.734138	57.690671	NaN	48.425934	-16.956533	NaN	-7.691796
-29.375400	-74.979277	NaN	-43.589744	45.603878	NaN	14.214344
-25.108895	15.292544	NaN	23.158790	-40.401439	NaN	-48.267685
0.357505	-147.242487	NaN	-85.089957	147.599992	NaN	85.447462
38.203045	34.954223	NaN	2.627827	3.248822	NaN	35.575218
-157.469128	2.268045	NaN	4.510227	-159.737173	NaN	-161.979355
62.990461	-29.516586	NaN	-6.036726	92.507047	NaN	69.027186
-25.970779	20.225313	NaN	48.475462	-46.196092	NaN	-74.446241
63.463249	34.417127	NaN	43.092823	29.046122	NaN	20.370427
74.571338	65.087895	NaN	69.565452	9.483443	NaN	5.005886
8.595586	47.971188	NaN	56.306516	-39.375601	NaN	-47.710930
45.311169	32.131494	NaN	49.934044	13.179675	NaN	-4.622874
39.481407	-25.695013	NaN	23.411168	65.176420	NaN	16.070239
-22.699493	-54.065791	NaN	-25.995642	31.366297	NaN	3.296149
6.556139	0.058951	NaN	6.403752	6.497187	NaN	0.152387
47.645603	8.435211	NaN	10.179009	39.210392	NaN	37.466595
-289.478571	35.136517	NaN	30.826476	-324.615088	NaN	-320.305047
47.696188	71.975910	NaN	54.178249	-24.279723	NaN	-6.482062
34.548545	61.731841	NaN	64.754431	-27.183296	NaN	-30.205885
34.459692	-7.603816	NaN	-2.570485	42.063507	NaN	37.030176
30.727992	8.915070	NaN	31.298285	21.812922	NaN	-0.570293
61.720235	27.645329	NaN	27.465965	34.074906	NaN	34.254270
-11.710892	-8.717695	NaN	-2.688422	-2.993196	NaN	-9.022470
67.423589	22.925322	NaN	-0.660593	44.498267	NaN	68.084182
59.211473	-1.083080	NaN	12.581230	60.294553	NaN	46.630243
-41.582420	51.716415	NaN	54.537788	-93.298834	NaN	-96.120208
1.734435	33.400253	NaN	33.223263	-31.665818	NaN	-31.488829
13.672425	-82.982993	NaN	-27.846738	96.655418	NaN	41.519163
29.566027	-103.860959	NaN	-112.761624	133.426986	NaN	142.327651
43.140198	7.344664	NaN	4.606622	35.795534	NaN	38.533575
-192.559805	-2.595225	NaN	-9.960421	-189.964580	NaN	-182.599384
23.300947	27.446191	NaN	42.555006	-4.145244	NaN	-19.254059
45.394511	22.119538	NaN	21.883464	23.274973	NaN	23.511047
4.179598	60.765573	NaN	61.961797	-56.585975	NaN	-57.782199
-4.523595	-21.124012	NaN	-33.110621	16.600417	NaN	28.587026
6.488043	-55.983112	NaN	-44.113023	62.471155	NaN	50.601066
-305.755731	-21.148027	NaN	-5.621221	-284.607704	NaN	-300.134510
-73.886931	50.871327	NaN	49.310415	-124.758258	NaN	-123.197346
-15.499887	-127.828848	NaN	-115.058350	112.328960	NaN	99.558463
-4.266755	-80.285959	NaN	-34.823966	76.019204	NaN	30.557210
58.909018	53.113918	NaN	55.576912	5.795100	NaN	3.332106
68.678713	-100.431552	NaN	-120.635886	169.110265	NaN	189.314598
25.363398	3.208747	NaN	-5.260622	22.154650	NaN	30.624019
-20.426277	-30.349105	NaN	-2.592947	9.922828	NaN	-17.833330
63.950064	-24.842400	NaN	-2.657611	88.792464	NaN	66.607675
19.704434	43.982282	NaN	63.862379	-24.277848	NaN	-44.157945
66.086988	-66.583997	NaN	-49.136664	132.670984	NaN	115.223652
48.973795	46.756693	NaN	44.249326	2.217102	NaN	4.724469
-83.100551	60.448255	NaN	64.933741	-143.548805	NaN	-148.034292
10.752484	-81.085577	NaN	-81.545897	91.838062	NaN	92.298381
-6.079246	36.011278	NaN	34.169646	-42.090524	NaN	-40.248892
18.546272	50.197079	NaN	53.029654	-31.650807	NaN	-34.483382
58.420374	63.760828	NaN	58.063724	-5.340454	NaN	0.356650
47.941060	63.653138	NaN	70.051041	-15.712078	NaN	-22.109981
-102.256401	-42.096464	NaN	-75.322557	-60.159936	NaN	-26.933843
71.253250	20.490763	NaN	23.754236	50.762486	NaN	47.499013
40.970021	40.526395	NaN	29.773883	0.443626	NaN	11.196138
-24.689707	25.127455	NaN	34.610455	-49.817162	NaN	-59.300162
1.522485	21.522459	NaN	18.984479	-19.999973	NaN	-17.461994
34.012830	38.570163	NaN	32.262878	-4.557333	NaN	1.749952
-41.051774	-44.545353	NaN	-62.572034	3.493579	NaN	21.520260
85.077866	0.055633	NaN	13.263483	85.022233	NaN	71.814382
72.471569	68.893580	NaN	74.669030	3.577990	NaN	-2.197461
-53.255819	32.346174	NaN	41.841307	-85.601993	NaN	-95.097126
39.195418	9.090655	NaN	20.779706	30.104763	NaN	18.415712
-467.248303	10.028081	NaN	-10.469087	-477.276384	NaN	-456.779216
41.685255	19.365205	NaN	15.664424	22.320050	NaN	26.020831
23.016007	23.654668	NaN	9.158608	-0.638662	NaN	13.857399
-251.550917	56.376924	NaN	52.013408	-307.927841	NaN	-303.564325
68.600059	34.474271	NaN	29.582391	34.125787	NaN	39.017668
-10.444766	47.066841	NaN	43.893002	-57.511607	NaN	-54.337768
32.807022	57.758482	NaN	58.165213	-24.951460	NaN	-25.358191
-42.954071	38.538910	NaN	42.602415	-81.492982	NaN	-85.556486
-6.923357	11.475415	NaN	7.878562	-18.398772	NaN	-14.801919
76.487502	44.768736	NaN	44.940237	31.718765	NaN	31.547265
20.254643	34.405334	NaN	21.233288	-14.150691	NaN	-0.978644
-85.163083	33.374298	NaN	44.560986	-118.537380	NaN	-129.724069
52.961550	-40.345081	NaN	2.464968	93.306630	NaN	50.496582
-28.255251	5.385003	NaN	17.490704	-33.640253	NaN	-45.745955
34.256537	-22.959766	NaN	-26.956386	57.216302	NaN	61.212923
19.255819	10.939800	NaN	12.021232	8.316019	NaN	7.234587
-23.302016	-17.733797	NaN	-20.358651	-5.568219	NaN	-2.943365
17.805655	5.535743	NaN	2.616155	12.269912	NaN	15.189500
48.067686	6.251768	NaN	33.575158	41.815919	NaN	14.492528
8.363456	-98.908307	NaN	-40.397987	107.271763	NaN	48.761442
14.016429	26.858375	NaN	26.922278	-12.841946	NaN	-12.905850
-145.858023	27.299570	NaN	36.389283	-173.157593	NaN	-182.247306
62.853989	-61.194940	NaN	-40.477773	124.048929	NaN	103.331762
-11.827267	-8.207754	NaN	-15.100412	-3.619514	NaN	3.273145
-109.055334	43.395011	NaN	49.801767	-152.450345	NaN	-158.857101
67.612833	-29.704345	NaN	-18.189806	97.317177	NaN	85.802639
-16.756358	34.924687	NaN	31.992579	-51.681045	NaN	-48.748936
-1.706321	-49.492762	NaN	-42.384708	47.786442	NaN	40.678387
26.399736	30.909094	NaN	34.167892	-4.509358	NaN	-7.768156
66.770965	-19.660823	NaN	-17.465084	86.431788	NaN	84.236049
-5.737156	2.394814	NaN	-13.593389	-8.131970	NaN	7.856233
72.068882	54.468464	NaN	56.569033	17.600418	NaN	15.499849
54.004524	40.907363	NaN	48.592011	13.097161	NaN	5.412513
-100.390598	-15.443796	NaN	-12.497008	-84.946802	NaN	-87.893590
32.181699	46.898655	NaN	36.336437	-14.716956	NaN	-4.154738
28.568106	-29.348615	NaN	-0.477250	57.916720	NaN	29.045355
-41.897005	-43.907232	NaN	-44.568374	2.010227	NaN	2.671369
85.411532	-62.061406	NaN	-24.957638	147.472938	NaN	110.369170
5.650556	38.900323	NaN	32.260669	-33.249767	NaN	-26.610112
-15.628701	61.264607	NaN	53.198866	-76.893308	NaN	-68.827568
-31.372572	13.025489	NaN	13.339585	-44.398062	NaN	-44.712157
19.405887	-86.101086	NaN	-85.221941	105.506973	NaN	104.627828
-73.499705	46.281458	NaN	52.292890	-119.781163	NaN	-125.792595
17.341041	32.242681	NaN	40.054001	-14.901639	NaN	-22.712960
-16.032961	31.438561	NaN	25.590146	-47.471521	NaN	-41.623106
-6.358455	63.701313	NaN	67.834596	-70.059768	NaN	-74.193051
50.359176	-69.115863	NaN	-25.793175	119.475039	NaN	76.152351
-72.576325	-25.012717	NaN	-77.773151	-47.563608	NaN	5.196826
-8.459242	5.003769	NaN	-25.370681	-13.463010	NaN	16.911439
-2.470426	-24.664793	NaN	-29.635623	22.194367	NaN	27.165197
11.462658	-67.037810	NaN	-27.898604	78.500468	NaN	39.361262
-56.904495	-17.235147	NaN	-24.202167	-39.669348	NaN	-32.702328
79.940247	52.963843	NaN	49.353887	26.976404	NaN	30.586360
-15.746129	30.654960	NaN	41.172183	-46.401089	NaN	-56.918312
70.146139	31.722952	NaN	33.034456	38.423188	NaN	37.111683
51.307798	-1.053592	NaN	9.519562	52.361390	NaN	41.788235
-34.970188	14.898189	NaN	29.761580	-49.868377	NaN	-64.731768
43.112324	28.845661	NaN	30.833705	14.266662	NaN	12.278619
9.017116	-9.434987	NaN	16.068281	18.452103	NaN	-7.051165
-52.831507	45.371567	NaN	50.257548	-98.203074	NaN	-103.089055
-107.511140	-1.769823	NaN	8.008097	-105.741317	NaN	-115.519237
12.436325	-1.613840	NaN	9.172571	14.050165	NaN	3.263755
72.422811	-53.056143	NaN	-30.132946	125.478954	NaN	102.555756
-41.747877	4.293285	NaN	-14.168550	-46.041161	NaN	-27.579327
76.526856	7.698981	NaN	3.690013	68.827875	NaN	72.836843
78.539684	79.631281	NaN	82.086531	-1.091597	NaN	-3.546847
61.898287	48.238906	NaN	46.845599	13.659381	NaN	15.052688
-28.937337	8.155802	NaN	-7.789625	-37.093138	NaN	-21.147712
58.726074	55.388976	NaN	66.401049	3.337098	NaN	-7.674974
42.732847	64.379826	NaN	63.027046	-21.646980	NaN	-20.294199
27.624488	-63.940389	NaN	-30.421084	91.564877	NaN	58.045572
16.708624	-14.297148	NaN	-3.160342	31.005772	NaN	19.868966
14.039561	7.862109	NaN	-12.428982	6.177451	NaN	26.468542
-73.275631	59.470143	NaN	63.495822	-132.745774	NaN	-136.771453
-482.860257	15.441500	NaN	39.239959	-498.301756	NaN	-522.100215
-2.770101	63.894722	NaN	50.712933	-66.664823	NaN	-53.483034
-43.854251	-62.940938	NaN	-17.990958	19.086687	NaN	-25.863293
-205.644089	1.148022	NaN	-32.042285	-206.792111	NaN	-173.601804
70.716669	-97.427971	NaN	-106.978526	168.144640	NaN	177.695195
-53.102917	38.403058	NaN	28.474324	-91.505975	NaN	-81.577241
20.911655	40.793722	NaN	31.462252	-19.882066	NaN	-10.550597
55.537934	-78.618568	NaN	-39.708097	134.156502	NaN	95.246031
29.085521	38.066249	NaN	61.766421	-8.980728	NaN	-32.680901
30.536549	23.530622	NaN	30.639278	7.005927	NaN	-0.102730
16.166345	34.403101	NaN	56.031062	-18.236756	NaN	-39.864718
-19.781820	27.998252	NaN	11.912382	-47.780072	NaN	-31.694203
-43.458253	35.733406	NaN	44.561662	-79.191658	NaN	-88.019914
59.747783	-57.815897	NaN	-14.041711	117.563681	NaN	73.789494
-9.577844	-5.395999	NaN	12.779675	-4.181845	NaN	-22.357519
-44.435605	-10.396516	NaN	9.249956	-34.039089	NaN	-53.685561
66.442319	56.298738	NaN	58.298298	10.143580	NaN	8.144020
24.705915	-71.583537	NaN	-56.708764	96.289452	NaN	81.414679
-20.922357	7.631124	NaN	16.734479	-28.553481	NaN	-37.656836
32.218946	-51.563216	NaN	-93.023498	83.782162	NaN	125.242444
94.663256	22.222725	NaN	16.253762	72.440532	NaN	78.409494
27.083257	9.940911	NaN	7.063602	17.142346	NaN	20.019656
64.381498	-15.317180	NaN	1.039695	79.698678	NaN	63.341803
20.723945	61.073249	NaN	68.596068	-40.349304	NaN	-47.872124
-90.160859	-25.478700	NaN	-16.652598	-64.682159	NaN	-73.508261
-8.160677	4.626455	NaN	13.922995	-12.787132	NaN	-22.083672
25.421175	43.392946	NaN	39.761177	-17.971771	NaN	-14.340003
18.253123	-19.943389	NaN	-6.120269	38.196512	NaN	24.373393
65.239177	42.653976	NaN	46.632524	22.585201	NaN	18.606653
-28.406488	57.713674	NaN	57.718995	-86.120163	NaN	-86.125484
-77.033088	-93.294325	NaN	-48.207890	16.261237	NaN	-28.825198
53.951202	10.171402	NaN	-0.324480	43.779799	NaN	54.275682
10.196867	43.052341	NaN	51.161685	-32.855474	NaN	-40.964818
-96.812108	-60.659393	NaN	-43.261050	-36.152714	NaN	-53.551057
45.335022	-2.441335	NaN	12.386063	47.776357	NaN	32.948959
19.472390	58.583059	NaN	58.485049	-39.110670	NaN	-39.012659
33.705407	-32.863385	NaN	-36.756614	66.568791	NaN	70.462021
43.059151	26.009467	NaN	53.116472	17.049684	NaN	-10.057321
-42.793897	57.222898	NaN	49.212716	-100.016795	NaN	-92.006612
-20.897778	11.656169	NaN	-4.939040	-32.553947	NaN	-15.958739
-14.445083	32.528036	NaN	35.976652	-46.973120	NaN	-50.421735
31.040845	16.202750	NaN	3.225535	14.838095	NaN	27.815310
-49.623381	53.172441	NaN	62.539488	-102.795823	NaN	-112.162869
81.468721	63.015462	NaN	63.841155	18.453260	NaN	17.627566
-27.712741	-41.653930	NaN	-31.325848	13.941189	NaN	3.613106
15.998102	0.933488	NaN	-18.666810	15.064614	NaN	34.664913
73.534956	-21.328844	NaN	-8.454505	94.863800	NaN	81.989461
35.241934	10.165516	NaN	7.401200	25.076418	NaN	27.840734
-4.434862	-57.964444	NaN	-41.990375	53.529582	NaN	37.555513
31.583010	-7.158061	NaN	-8.204374	38.741071	NaN	39.787384
-42.895976	-11.971075	NaN	-7.547138	-30.924901	NaN	-35.348839
17.710753	14.831000	NaN	24.514006	2.879753	NaN	-6.803253
58.614621	33.308300	NaN	28.078070	25.306321	NaN	30.536551
9.630012	61.574965	NaN	66.644175	-51.944953	NaN	-57.014163
67.179610	66.606930	NaN	67.879781	0.572680	NaN	-0.700171
-83.257542	2.403211	NaN	5.665058	-85.660753	NaN	-88.922600
12.452482	21.790331	NaN	28.122513	-9.337849	NaN	-15.670031
14.597200	-74.489427	NaN	-39.322729	89.086626	NaN	53.919929
52.027272	38.834229	NaN	43.241019	13.193043	NaN	8.786253
19.334087	-24.757261	NaN	-47.208520	44.091347	NaN	66.542607
-10.107380	-9.356303	NaN	15.067106	-0.751077	NaN	-25.174486
-128.396859	45.818714	NaN	50.929640	-174.215574	NaN	-179.326499
75.790108	-32.638719	NaN	-26.499154	108.428826	NaN	102.289262
27.874146	22.023311	NaN	31.610618	5.850836	NaN	-3.736471
78.958214	-15.201244	NaN	4.100616	94.159459	NaN	74.857598
10.962066	18.253001	NaN	22.128862	-7.290935	NaN	-11.166796
44.344652	35.919883	NaN	38.277712	8.424769	NaN	6.066940
64.946267	8.042058	NaN	-0.116983	56.904209	NaN	65.063250
75.859757	17.917164	NaN	17.477617	57.942593	NaN	58.382140
4.661813	-10.142708	NaN	-10.983747	14.804521	NaN	15.645560
-43.615714	-57.209146	NaN	-32.140151	13.593432	NaN	-11.475563
-5.499607	-73.290091	NaN	-84.076702	67.790484	NaN	78.577095
-53.632999	42.946103	NaN	36.076977	-96.579102	NaN	-89.709976
35.315904	2.074761	NaN	6.020381	33.241143	NaN	29.295523
20.768558	-14.503710	NaN	6.382565	35.272268	NaN	14.385993
17.634191	78.369060	NaN	80.197344	-60.734870	NaN	-62.563153
2.950404	-133.447828	NaN	-110.415612	136.398232	NaN	113.366017
47.470457	-21.367622	NaN	-55.239614	68.838078	NaN	102.710070
36.144191	53.713213	NaN	55.399165	-17.569022	NaN	-19.254973
51.139639	-68.762335	NaN	-27.811052	119.901973	NaN	78.950690
16.375996	22.932464	NaN	27.519334	-6.556468	NaN	-11.143339
5.475865	-97.461323	NaN	-53.945654	102.937188	NaN	59.421519
-190.685584	3.667316	NaN	27.717182	-194.352900	NaN	-218.402766
-144.736560	-3.893036	NaN	15.120816	-140.843524	NaN	-159.857377
36.261820	50.488012	NaN	52.942487	-14.226192	NaN	-16.680667
-3.748537	-3.660660	NaN	-10.231572	-0.087877	NaN	6.483035
-49.506628	-16.286919	NaN	8.230655	-33.219709	NaN	-57.737284
51.195395	-5.160333	NaN	18.140964	56.355729	NaN	33.054431
54.151703	-34.412947	NaN	0.295495	88.564650	NaN	53.856208
29.821866	-11.251874	NaN	-5.629793	41.073741	NaN	35.451659
47.211468	58.561705	NaN	47.225234	-11.350237	NaN	-0.013766
-100.126180	-24.383539	NaN	-46.845742	-75.742641	NaN	-53.280438
51.972545	71.304488	NaN	74.232939	-19.331943	NaN	-22.260393
76.903706	6.633631	NaN	22.001456	70.270075	NaN	54.902250
-101.180239	30.748412	NaN	32.523178	-131.928651	NaN	-133.703417
-60.298514	-98.833935	NaN	-80.310194	38.535421	NaN	20.011680
-19.553174	36.107873	NaN	59.831693	-55.661047	NaN	-79.384867
31.093399	17.598189	NaN	25.385767	13.495210	NaN	5.707632
17.186176	55.985720	NaN	49.115130	-38.799544	NaN	-31.928954
48.606774	-42.027165	NaN	-23.867072	90.633939	NaN	72.473846
-1.301259	-44.664501	NaN	-35.259803	43.363242	NaN	33.958545
48.849204	7.453133	NaN	-1.324993	41.396071	NaN	50.174197
62.477999	51.109959	NaN	54.924040	11.368040	NaN	7.553959
26.345064	69.553603	NaN	66.848739	-43.208539	NaN	-40.503675
25.168442	31.784174	NaN	19.284958	-6.615732	NaN	5.883485
27.394628	4.280718	NaN	29.080189	23.113910	NaN	-1.685561
41.696552	12.345953	NaN	26.359551	29.350599	NaN	15.337001
69.420884	42.419258	NaN	54.167617	27.001626	NaN	15.253267
49.530964	19.179938	NaN	4.014016	30.351026	NaN	45.516948
-70.572614	2.017666	NaN	10.281741	-72.590280	NaN	-80.854356
56.115979	59.191688	NaN	46.151769	-3.075709	NaN	9.964210
48.437669	56.275086	NaN	55.442025	-7.837417	NaN	-7.004356
-49.210380	56.037743	NaN	67.726945	-105.248123	NaN	-116.937325
19.655061	67.942184	NaN	66.654601	-48.287123	NaN	-46.999540
54.281510	-58.799065	NaN	-38.214195	113.080575	NaN	92.495705
52.474412	48.934821	NaN	39.003442	3.539592	NaN	13.470971
-84.525107	-174.565736	NaN	-82.831185	90.040629	NaN	-1.693922
-40.959521	46.894940	NaN	61.537949	-87.854461	NaN	-102.497470
14.887256	6.895900	NaN	-3.183132	7.991356	NaN	18.070388
-167.539155	-13.647144	NaN	-17.023405	-153.892011	NaN	-150.515750
55.683310	-143.683623	NaN	-107.446828	199.366933	NaN	163.130137
-31.655633	31.073062	NaN	35.785349	-62.728695	NaN	-67.440982
-172.210258	40.368925	NaN	41.664202	-212.579183	NaN	-213.874461
-29.245386	22.388617	NaN	25.214781	-51.634003	NaN	-54.460167
33.027876	-139.802564	NaN	-94.443355	172.830440	NaN	127.471230
44.664979	14.727976	NaN	9.150001	29.937002	NaN	35.514978
-16.182203	-33.280999	NaN	-9.776702	17.098795	NaN	-6.405501
52.172358	71.656879	NaN	73.354097	-19.484521	NaN	-21.181740
-33.638874	-68.081276	NaN	-61.251955	34.442401	NaN	27.613080
72.649904	37.028855	NaN	49.219525	35.621049	NaN	23.430379
-90.804057	14.068376	NaN	1.370949	-104.872433	NaN	-92.175006
46.403989	-4.498411	NaN	15.597642	50.902399	NaN	30.806347
55.671348	55.745151	NaN	57.202955	-0.073804	NaN	-1.531607
-63.461701	-32.772513	NaN	-29.160897	-30.689188	NaN	-34.300804
-139.630375	-124.588563	NaN	-90.387692	-15.041812	NaN	-49.242682
-9.428330	41.175951	NaN	42.702017	-50.604280	NaN	-52.130347
39.859784	7.074573	NaN	27.164369	32.785211	NaN	12.695415
45.883089	-120.750519	NaN	-65.223176	166.633608	NaN	111.106266
-77.439656	48.838839	NaN	48.543230	-126.278495	NaN	-125.982886
48.063094	0.777151	NaN	-7.097545	47.285942	NaN	55.160639
-15.582588	-1.520988	NaN	-16.658463	-14.061600	NaN	1.075875
-130.125683	-0.850142	NaN	4.849873	-129.275540	NaN	-134.975555
-54.616503	37.044096	NaN	50.343766	-91.660599	NaN	-104.960269
-163.997067	-13.497284	NaN	10.041411	-150.499784	NaN	-174.038478
-14.933917	51.080838	NaN	51.284415	-66.014756	NaN	-66.218332
-38.822461	-63.456066	NaN	-46.726339	24.633605	NaN	7.903878
-84.173770	-47.937840	NaN	-36.430839	-36.235930	NaN	-47.742931
-48.025592	63.582108	NaN	73.262087	-111.607699	NaN	-121.287679
1.108608	59.966356	NaN	61.752071	-58.857748	NaN	-60.643463
-16.247429	-3.232275	NaN	2.733679	-13.015154	NaN	-18.981108
19.172694	-32.939757	NaN	-41.545399	52.112451	NaN	60.718093
67.634710	33.239500	NaN	13.608861	34.395210	NaN	54.025850
-14.892433	37.025982	NaN	47.689794	-51.918416	NaN	-62.582227
-2.564811	39.644372	NaN	48.001335	-42.209184	NaN	-50.566147
-40.096410	-252.715078	NaN	-169.608635	212.618668	NaN	129.512226
59.545165	21.988104	NaN	36.026246	37.557061	NaN	23.518919
47.806761	-27.941718	NaN	-9.380578	75.748478	NaN	57.187339
30.497466	28.737251	NaN	13.059028	1.760215	NaN	17.438438
50.239924	-88.657209	NaN	-62.614165	138.897133	NaN	112.854089
-201.921989	21.347785	NaN	9.306673	-223.269775	NaN	-211.228662
-37.161603	33.241708	NaN	29.507619	-70.403312	NaN	-66.669222
8.513167	27.920936	NaN	23.425932	-19.407768	NaN	-14.912764
-47.844941	13.273727	NaN	12.249927	-61.118668	NaN	-60.094868
2.224870	33.552059	NaN	45.172069	-31.327189	NaN	-42.947200
30.785045	-12.172088	NaN	24.725511	42.957134	NaN	6.059534
6.702032	-126.317618	NaN	-110.840146	133.019650	NaN	117.542178
55.471059	35.845074	NaN	16.631073	19.625985	NaN	38.839986
46.226839	25.450885	NaN	36.450807	20.775954	NaN	9.776032
26.898741	12.800993	NaN	11.681085	14.097748	NaN	15.217656
-33.503133	30.428622	NaN	43.381768	-63.931755	NaN	-76.884901
-97.470934	64.780640	NaN	64.544424	-162.251574	NaN	-162.015357
-8.671751	5.241436	NaN	32.529213	-13.913187	NaN	-41.200965
74.625967	52.531344	NaN	70.051550	22.094623	NaN	4.574417
9.536827	53.913082	NaN	48.474675	-44.376255	NaN	-38.937847
56.691439	44.215336	NaN	57.646868	12.476104	NaN	-0.955429
-57.857537	58.805888	NaN	61.705264	-116.663425	NaN	-119.562801
-86.021988	1.061340	NaN	28.870104	-87.083327	NaN	-114.892091
-12.359004	31.735652	NaN	35.256912	-44.094656	NaN	-47.615916
50.369804	45.114905	NaN	43.876817	5.254899	NaN	6.492987
66.043681	-17.262298	NaN	-20.411902	83.305979	NaN	86.455583
-60.357287	38.185227	NaN	38.797504	-98.542515	NaN	-99.154791
46.080828	8.053127	NaN	31.450944	38.027701	NaN	14.629884
30.422154	-7.672033	NaN	-36.492832	38.094186	NaN	66.914986
-98.028587	55.899263	NaN	49.811271	-153.927851	NaN	-147.839859
58.223894	-14.320094	NaN	-55.258673	72.543988	NaN	113.482567
4.082125	27.546479	NaN	5.530174	-23.464354	NaN	-1.448049
47.543210	37.983238	NaN	51.459022	9.559972	NaN	-3.915812
19.992305	-41.391029	NaN	-59.455249	61.383334	NaN	79.447554
13.317204	66.821091	NaN	67.865164	-53.503886	NaN	-54.547960
-194.665545	-41.540684	NaN	-40.597252	-153.124861	NaN	-154.068293
-129.155735	29.485005	NaN	40.967261	-158.640740	NaN	-170.122995
61.615750	29.449148	NaN	24.067307	32.166602	NaN	37.548442
-10.714628	-16.369650	NaN	-21.665290	5.655022	NaN	10.950662
62.644690	-1.968107	NaN	20.205109	64.612797	NaN	42.439581
38.073358	-79.040355	NaN	-52.729908	117.113713	NaN	90.803265
73.091474	1.986326	NaN	5.779230	71.105148	NaN	67.312244
-27.915471	34.595801	NaN	31.360160	-62.511272	NaN	-59.275632
50.861406	34.280145	NaN	24.699640	16.581261	NaN	26.161766
12.038977	35.649505	NaN	30.165513	-23.610527	NaN	-18.126536
-128.402482	-24.176471	NaN	-20.690943	-104.226011	NaN	-107.711538
53.749115	6.989926	NaN	27.623013	46.759189	NaN	26.126102
-117.327826	56.913450	NaN	63.518707	-174.241276	NaN	-180.846534
63.364279	23.347256	NaN	15.790729	40.017023	NaN	47.573550
48.837794	63.617074	NaN	64.152043	-14.779280	NaN	-15.314248
-13.083508	-27.766459	NaN	-1.182420	14.682951	NaN	-11.901089
-0.354774	32.128947	NaN	39.682826	-32.483721	NaN	-40.037600
-13.304874	-62.262817	NaN	-22.989995	48.957943	NaN	9.685121
-30.343675	32.542043	NaN	6.745285	-62.885718	NaN	-37.088960
2.134006	22.446884	NaN	25.224533	-20.312878	NaN	-23.090528
52.631147	2.522445	NaN	-1.247154	50.108701	NaN	53.878301
62.586088	-72.517352	NaN	-111.360744	135.103440	NaN	173.946832
-5.236671	22.514061	NaN	8.215113	-27.750732	NaN	-13.451784
24.475280	30.994580	NaN	30.357471	-6.519300	NaN	-5.882190
-15.001288	39.680980	NaN	27.894046	-54.682268	NaN	-42.895334
-258.198382	15.234222	NaN	30.258349	-273.432604	NaN	-288.456731
-21.212056	-13.294018	NaN	17.472908	-7.918038	NaN	-38.684964
-17.481742	28.235703	NaN	32.835351	-45.717444	NaN	-50.317092
-227.007584	22.711817	NaN	38.185689	-249.719400	NaN	-265.193273
-176.028697	-2.089213	NaN	-9.260687	-173.939484	NaN	-166.768010
6.999057	54.448422	NaN	49.707244	-47.449364	NaN	-42.708187
-111.548071	-24.987990	NaN	-10.722770	-86.560081	NaN	-100.825301
55.186509	65.854104	NaN	72.799197	-10.667596	NaN	-17.612688
-10.974971	1.051747	NaN	15.090357	-12.026718	NaN	-26.065327
-15.716018	-84.717564	NaN	-81.663804	69.001545	NaN	65.947786
67.491262	25.010343	NaN	9.752906	42.480919	NaN	57.738356
37.737386	30.791199	NaN	39.100591	6.946187	NaN	-1.363204
46.023742	79.967427	NaN	70.941024	-33.943684	NaN	-24.917281
57.218242	-41.436364	NaN	-42.293459	98.654606	NaN	99.511701
-11.024223	28.018818	NaN	31.065712	-39.043041	NaN	-42.089934
0.254617	-4.732300	NaN	9.072733	4.986917	NaN	-8.818117
64.794357	49.763872	NaN	52.071522	15.030486	NaN	12.722835
29.527824	-9.771972	NaN	-4.117265	39.299796	NaN	33.645089
-73.155074	3.418656	NaN	21.421952	-76.573731	NaN	-94.577026
67.818065	53.071979	NaN	50.630153	14.746086	NaN	17.187912
-12.472713	34.623871	NaN	34.254939	-47.096584	NaN	-46.727652
-40.768353	62.768809	NaN	66.894437	-103.537162	NaN	-107.662790
78.024338	19.566642	NaN	26.676775	58.457696	NaN	51.347563
58.161531	15.851444	NaN	6.439674	42.310087	NaN	51.721857
-79.255977	32.110523	NaN	43.450452	-111.366499	NaN	-122.706429
35.429281	-62.067628	NaN	-39.141354	97.496908	NaN	74.570634
35.856566	27.108770	NaN	18.885746	8.747796	NaN	16.970820
47.093671	24.292635	NaN	39.680640	22.801037	NaN	7.413031
49.254014	10.349225	NaN	25.696233	38.904789	NaN	23.557781
-117.123125	40.509266	NaN	40.269545	-157.632390	NaN	-157.392670
40.649470	62.159686	NaN	65.791243	-21.510215	NaN	-25.141772
18.872120	3.707063	NaN	5.649259	15.165057	NaN	13.222861
61.588643	-13.859805	NaN	-13.173401	75.448449	NaN	74.762044
40.726140	25.188983	NaN	34.055727	15.537157	NaN	6.670413
60.492577	-8.461752	NaN	5.804186	68.954330	NaN	54.688391
29.713917	-57.751441	NaN	-58.155755	87.465359	NaN	87.869672
36.080926	44.947033	NaN	21.132878	-8.866107	NaN	14.948048
24.979201	24.661774	NaN	41.277991	0.317427	NaN	-16.298790
47.324328	23.933231	NaN	41.921318	23.391096	NaN	5.403009
-5.528172	-120.943320	NaN	-175.048769	115.415148	NaN	169.520597
-27.477261	-60.245520	NaN	-43.036731	32.768259	NaN	15.559471
-62.112702	18.146373	NaN	18.263420	-80.259074	NaN	-80.376122
28.579719	54.005040	NaN	56.412901	-25.425321	NaN	-27.833183
-174.172375	31.469565	NaN	28.278800	-205.641940	NaN	-202.451175
42.798246	66.168655	NaN	68.292116	-23.370409	NaN	-25.493870
30.822896	51.686054	NaN	46.894704	-20.863158	NaN	-16.071808
72.704084	50.700378	NaN	28.568708	22.003706	NaN	44.135377
-255.378559	39.767691	NaN	49.320261	-295.146250	NaN	-304.698820
40.854549	56.980889	NaN	52.764923	-16.126341	NaN	-11.910374
52.023761	25.142906	NaN	42.011408	26.880854	NaN	10.012353
-96.895172	-11.834250	NaN	2.771771	-85.060921	NaN	-99.666943
37.164537	59.489265	NaN	41.773814	-22.324728	NaN	-4.609277
58.962463	-6.960601	NaN	17.447684	65.923064	NaN	41.514779
46.557113	34.432131	NaN	24.909106	12.124982	NaN	21.648007
-19.004949	-92.970570	NaN	-35.187894	73.965621	NaN	16.182945
32.621579	61.090855	NaN	69.746522	-28.469276	NaN	-37.124943
-36.481566	56.587834	NaN	47.394007	-93.069400	NaN	-83.875572
53.389969	-50.042632	NaN	-50.836899	103.432601	NaN	104.226868
-150.467380	55.551002	NaN	69.086230	-206.018381	NaN	-219.553610
86.475130	-10.534832	NaN	5.398780	97.009963	NaN	81.076350
74.589997	-10.191892	NaN	4.886393	84.781889	NaN	69.703604
75.021333	46.495339	NaN	31.411457	28.525994	NaN	43.609876
72.807487	62.264599	NaN	56.069640	10.542888	NaN	16.737847
-137.152868	10.423838	NaN	20.103036	-147.576706	NaN	-157.255905
-64.680653	-44.403849	NaN	-37.225838	-20.276804	NaN	-27.454814
1.918099	22.705944	NaN	17.593692	-20.787845	NaN	-15.675593
-119.067000	67.866280	NaN	68.297776	-186.933280	NaN	-187.364777
12.757775	41.171654	NaN	46.897836	-28.413878	NaN	-34.140061
-92.354877	35.942343	NaN	35.513085	-128.297219	NaN	-127.867961
12.281873	-197.991017	NaN	-202.326936	210.272890	NaN	214.608809
-3.923725	50.004397	NaN	48.281386	-53.928123	NaN	-52.205111
32.457873	37.368517	NaN	54.868126	-4.910644	NaN	-22.410253
54.722532	-25.816268	NaN	-49.209897	80.538800	NaN	103.932430
-100.201858	16.488767	NaN	22.591374	-116.690625	NaN	-122.793232
73.138764	2.314132	NaN	4.240375	70.824633	NaN	68.898390
61.136951	5.364575	NaN	25.496297	55.772376	NaN	35.640654
77.114411	69.573915	NaN	65.201800	7.540496	NaN	11.912612
45.071780	-47.420656	NaN	-31.341881	92.492436	NaN	76.413661
32.196330	18.018087	NaN	33.025959	14.178243	NaN	-0.829628
64.969977	44.819428	NaN	51.760222	20.150549	NaN	13.209755
15.577859	-7.200280	NaN	38.613201	22.778138	NaN	-23.035343
46.024670	41.634216	NaN	38.830436	4.390454	NaN	7.194234
-101.132628	-56.219365	NaN	-36.122687	-44.913262	NaN	-65.009941
-34.755678	-41.350768	NaN	-48.623625	6.595090	NaN	13.867947
54.255127	0.981479	NaN	12.817203	53.273648	NaN	41.437923
8.217450	-1.763583	NaN	-29.109266	9.981033	NaN	37.326717
23.231756	3.334213	NaN	-4.129548	19.897543	NaN	27.361304
34.951504	-66.745162	NaN	-23.193204	101.696666	NaN	58.144708
-4.456840	-18.226367	NaN	-10.094336	13.769527	NaN	5.637496
-3.638477	-18.574155	NaN	-36.645949	14.935678	NaN	33.007472
22.194317	-21.318106	NaN	3.410031	43.512424	NaN	18.784286
15.210871	-13.601272	NaN	-33.898140	28.812143	NaN	49.109011
3.842493	-3.689414	NaN	19.059919	7.531907	NaN	-15.217426
-2.523764	22.243124	NaN	33.714137	-24.766888	NaN	-36.237901
25.894643	40.564177	NaN	46.232153	-14.669534	NaN	-20.337509
-50.060414	-31.141258	NaN	-38.025870	-18.919156	NaN	-12.034544
-37.409420	-34.389829	NaN	8.589334	-3.019590	NaN	-45.998754
-65.945307	3.266534	NaN	4.844645	-69.211841	NaN	-70.789952
-49.941467	4.105887	NaN	22.123980	-54.047354	NaN	-72.065447
13.584410	-36.449949	NaN	-47.898465	50.034359	NaN	61.482875
-46.383469	9.873895	NaN	7.355621	-56.257364	NaN	-53.739091
65.793616	8.878588	NaN	18.228430	56.915029	NaN	47.565186
-2.777921	67.716766	NaN	72.910466	-70.494687	NaN	-75.688387
-28.476704	47.585293	NaN	43.805301	-76.061997	NaN	-72.282006
6.998760	26.257213	NaN	9.185073	-19.258453	NaN	-2.186313
4.617663	10.263355	NaN	6.508432	-5.645692	NaN	-1.890770
7.705581	-101.947047	NaN	-94.553524	109.652628	NaN	102.259104
27.112680	45.933129	NaN	56.615519	-18.820449	NaN	-29.502839
-33.205911	25.969752	NaN	24.142762	-59.175663	NaN	-57.348673
-29.264865	1.991531	NaN	1.771414	-31.256396	NaN	-31.036279
65.040721	45.491725	NaN	50.643390	19.548995	NaN	14.397331
4.383067	52.968419	NaN	38.552529	-48.585352	NaN	-34.169462
-75.744811	4.699726	NaN	10.488987	-80.444537	NaN	-86.233798
-82.716271	13.007184	NaN	8.498636	-95.723455	NaN	-91.214907
-45.613084	41.570745	NaN	48.991458	-87.183830	NaN	-94.604543
-51.005947	20.891739	NaN	33.396801	-71.897685	NaN	-84.402748
-44.393828	-142.421850	NaN	-130.733150	98.028022	NaN	86.339322
-38.057086	41.071676	NaN	49.767308	-79.128762	NaN	-87.824395
-55.190309	15.675574	NaN	-9.109465	-70.865883	NaN	-46.080844
-26.611723	-39.809536	NaN	-40.976174	13.197813	NaN	14.364451
20.158587	-59.510323	NaN	-55.892829	79.668910	NaN	76.051416
38.894376	-96.645210	NaN	-70.455277	135.539586	NaN	109.349653
71.491650	12.472659	NaN	34.753599	59.018991	NaN	36.738051
-10.683369	37.554720	NaN	36.319024	-48.238089	NaN	-47.002393
-17.314025	-37.584497	NaN	-53.139305	20.270472	NaN	35.825280
-80.962656	22.199798	NaN	45.220872	-103.162454	NaN	-126.183528
61.117261	22.753105	NaN	29.601090	38.364156	NaN	31.516172
-115.495500	17.788374	NaN	6.218535	-133.283874	NaN	-121.714035
6.439841	70.934858	NaN	71.484244	-64.495017	NaN	-65.044403
58.053717	43.180823	NaN	53.811608	14.872894	NaN	4.242109
-29.745551	-14.453405	NaN	3.895344	-15.292146	NaN	-33.640896
44.106011	-71.286591	NaN	-40.006054	115.392601	NaN	84.112065
85.769341	70.014866	NaN	66.656218	15.754475	NaN	19.113123
51.204217	45.845752	NaN	56.903611	5.358465	NaN	-5.699394
75.533276	22.933512	NaN	13.834628	52.599764	NaN	61.698648
-22.499296	34.728214	NaN	62.678441	-57.227510	NaN	-85.177737
-142.890197	49.093465	NaN	54.538414	-191.983662	NaN	-197.428611
89.590958	24.251408	NaN	34.171296	65.339550	NaN	55.419662
-236.923358	35.336932	NaN	9.592527	-272.260290	NaN	-246.515885
-36.861532	-184.007076	NaN	-130.537894	147.145545	NaN	93.676362
-214.176908	55.502018	NaN	52.189196	-269.678926	NaN	-266.366104
-14.497232	-17.018570	NaN	-12.014888	2.521338	NaN	-2.482344
5.377525	-51.610823	NaN	-59.600592	56.988348	NaN	64.978118
81.140636	-6.719328	NaN	28.690388	87.859964	NaN	52.450248
24.610551	-11.560531	NaN	-22.713548	36.171082	NaN	47.324099
60.947051	3.354831	NaN	10.169634	57.592220	NaN	50.777416
-16.271217	29.577472	NaN	17.915276	-45.848689	NaN	-34.186493
21.267650	-12.620182	NaN	12.141902	33.887832	NaN	9.125749
58.615111	-63.643387	NaN	-24.566689	122.258498	NaN	83.181800
-10.331351	-6.757877	NaN	15.157241	-3.573474	NaN	-25.488592
67.762024	-20.334392	NaN	-47.368047	88.096416	NaN	115.130070
54.659644	14.601933	NaN	16.190820	40.057712	NaN	38.468824
32.658045	37.978174	NaN	31.699619	-5.320128	NaN	0.958426
49.634794	42.597760	NaN	53.038973	7.037034	NaN	-3.404179
6.781375	31.655081	NaN	38.431381	-24.873707	NaN	-31.650006
29.066078	-245.391968	NaN	-127.411433	274.458046	NaN	156.477511
69.953519	12.102020	NaN	29.097265	57.851498	NaN	40.856253
-74.513911	-50.125184	NaN	-30.406183	-24.388727	NaN	-44.107728
59.720128	14.481663	NaN	30.808068	45.238464	NaN	28.912060
58.333896	56.071215	NaN	40.287453	2.262681	NaN	18.046443
43.441579	70.704506	NaN	73.590873	-27.262927	NaN	-30.149294
-59.560902	-189.094570	NaN	-162.321303	129.533668	NaN	102.760401
8.879804	-80.029953	NaN	-102.936412	88.909757	NaN	111.816216
25.118293	83.293236	NaN	79.419335	-58.174943	NaN	-54.301042
-200.756083	-27.270420	NaN	-34.231202	-173.485663	NaN	-166.524882
-90.493222	-33.284219	NaN	-4.234332	-57.209004	NaN	-86.258890
38.246895	13.461592	NaN	10.784821	24.785303	NaN	27.462074
55.810169	54.359044	NaN	58.744672	1.451126	NaN	-2.934503
18.548134	-19.450602	NaN	9.597909	37.998736	NaN	8.950226
-68.262695	4.227126	NaN	14.956492	-72.489821	NaN	-83.219187
75.895837	40.755134	NaN	48.983928	35.140703	NaN	26.911909
30.157212	24.405483	NaN	5.560388	5.751729	NaN	24.596824
20.045036	-27.933296	NaN	-10.499274	47.978333	NaN	30.544311
43.656915	32.820932	NaN	40.557611	10.835983	NaN	3.099304
58.311732	31.142420	NaN	28.315073	27.169312	NaN	29.996659
-84.959083	6.318661	NaN	1.293813	-91.277744	NaN	-86.252895
24.772893	-29.336239	NaN	-11.952990	54.109133	NaN	36.725883
-140.745015	30.804890	NaN	43.692896	-171.549906	NaN	-184.437912
-37.724442	1.043922	NaN	22.752709	-38.768364	NaN	-60.477151
83.025318	69.247274	NaN	68.644354	13.778044	NaN	14.380964
26.264404	41.629634	NaN	40.905604	-15.365230	NaN	-14.641200
-43.486937	62.396023	NaN	72.458341	-105.882960	NaN	-115.945278
7.737914	67.226670	NaN	69.387633	-59.488757	NaN	-61.649719
-229.068674	23.204697	NaN	33.974482	-252.273371	NaN	-263.043156
3.021747	19.207775	NaN	40.396185	-16.186028	NaN	-37.374438
69.868301	-16.594117	NaN	-28.146816	86.462418	NaN	98.015117
55.854446	-57.274946	NaN	-90.624144	113.129392	NaN	146.478590
56.629404	-57.064448	NaN	-53.319391	113.693853	NaN	109.948795
40.696927	62.656733	NaN	54.151938	-21.959806	NaN	-13.455011
-20.092180	-64.657675	NaN	-39.250652	44.565495	NaN	19.158472
-266.858157	-19.830993	NaN	-52.270854	-247.027164	NaN	-214.587304
38.762337	-39.519735	NaN	-31.457033	78.282072	NaN	70.219370
49.275524	8.879885	NaN	5.569438	40.395640	NaN	43.706087
-55.278759	-11.350011	NaN	-9.588908	-43.928748	NaN	-45.689851
39.472206	-43.599018	NaN	-24.053134	83.071224	NaN	63.525341
64.673054	-68.245077	NaN	-54.622657	132.918132	NaN	119.295712
43.713829	52.108044	NaN	54.879910	-8.394215	NaN	-11.166080
74.761287	73.407491	NaN	76.669441	1.353796	NaN	-1.908154
54.380551	15.589591	NaN	15.816518	38.790959	NaN	38.564033
36.659422	47.059981	NaN	52.801577	-10.400559	NaN	-16.142155
26.103531	17.055709	NaN	16.964020	9.047822	NaN	9.139511
51.111614	-218.235557	NaN	-185.370473	269.347170	NaN	236.482086
-124.798498	1.261934	NaN	0.937058	-126.060433	NaN	-125.735556
13.228415	35.308726	NaN	39.009663	-22.080311	NaN	-25.781248
50.337536	-98.885790	NaN	-53.228487	149.223326	NaN	103.566023
58.512599	62.990999	NaN	58.383222	-4.478401	NaN	0.129376
59.237193	2.597395	NaN	15.552991	56.639798	NaN	43.684202
-14.118846	45.459785	NaN	42.721246	-59.578631	NaN	-56.840092
-38.964610	-13.312086	NaN	-19.768319	-25.652524	NaN	-19.196291
-203.021947	42.965219	NaN	36.720827	-245.987166	NaN	-239.742775
-62.403928	-22.026997	NaN	-21.223263	-40.376930	NaN	-41.180664
19.302349	44.966674	NaN	51.227130	-25.664325	NaN	-31.924781
59.716177	26.416863	NaN	40.927931	33.299313	NaN	18.788246
34.591019	4.337187	NaN	20.086998	30.253832	NaN	14.504021
-0.502751	17.334346	NaN	17.024824	-17.837097	NaN	-17.527575
56.150773	-62.437493	NaN	-61.608594	118.588265	NaN	117.759367
7.768458	46.504744	NaN	45.145978	-38.736286	NaN	-37.377520
-187.001220	36.268902	NaN	39.673305	-223.270122	NaN	-226.674525
86.642723	-208.882021	NaN	-154.685827	295.524744	NaN	241.328549
-47.123116	15.423984	NaN	5.231908	-62.547099	NaN	-52.355024
-52.526875	-52.117328	NaN	-20.294073	-0.409547	NaN	-32.232802
-5.778754	42.665517	NaN	27.420564	-48.444272	NaN	-33.199319
64.024647	-7.719066	NaN	14.691992	71.743714	NaN	49.332656
13.034790	3.223452	NaN	3.343834	9.811337	NaN	9.690956
-55.551233	37.496550	NaN	0.264970	-93.047783	NaN	-55.816203
51.413655	-82.022830	NaN	-78.853579	133.436486	NaN	130.267234
62.451817	-15.469508	NaN	18.252941	77.921325	NaN	44.198877
-34.738584	-20.679050	NaN	-7.260141	-14.059533	NaN	-27.478443
-20.413580	38.378889	NaN	41.307863	-58.792469	NaN	-61.721443
-13.666725	31.334675	NaN	12.147125	-45.001400	NaN	-25.813850
60.406719	-66.014395	NaN	-98.051422	126.421114	NaN	158.458140
7.553152	-12.458131	NaN	-36.298831	20.011283	NaN	43.851983
2.821270	50.559204	NaN	49.684074	-47.737935	NaN	-46.862804
-20.168753	-97.129486	NaN	-84.927022	76.960733	NaN	64.758269
81.761660	-67.341881	NaN	-76.742132	149.103541	NaN	158.503793
31.278486	-7.850954	NaN	-17.097583	39.129440	NaN	48.376070
30.208777	37.045449	NaN	42.102763	-6.836672	NaN	-11.893987
-63.960883	1.017381	NaN	4.855884	-64.978264	NaN	-68.816767
5.240730	-8.201024	NaN	12.279687	13.441753	NaN	-7.038958
68.737729	-52.581364	NaN	-55.924334	121.319093	NaN	124.662064
-43.486058	44.949005	NaN	47.019429	-88.435063	NaN	-90.505486
72.357906	38.870416	NaN	43.518092	33.487489	NaN	28.839813
-52.700844	-74.894325	NaN	-85.698586	22.193481	NaN	32.997741
-39.848006	-14.990405	NaN	-3.230590	-24.857601	NaN	-36.617416
33.405169	31.188703	NaN	36.113747	2.216466	NaN	-2.708578
-36.169362	52.838860	NaN	50.794909	-89.008222	NaN	-86.964271
24.326149	-9.402329	NaN	22.811270	33.728477	NaN	1.514879
12.354233	47.252320	NaN	49.802854	-34.898087	NaN	-37.448621
39.820295	62.691498	NaN	55.650458	-22.871203	NaN	-15.830163
43.511747	41.370529	NaN	61.423690	2.141217	NaN	-17.911943
46.867151	30.500114	NaN	25.660047	16.367037	NaN	21.207104
-48.328185	23.579752	NaN	34.670853	-71.907937	NaN	-82.999038
-241.744160	-24.194458	NaN	18.110577	-217.549702	NaN	-259.854737
-14.160615	-55.081212	NaN	-7.495813	40.920596	NaN	-6.664803
36.881387	-34.974689	NaN	-11.428930	71.856076	NaN	48.310317
31.730390	34.239459	NaN	33.216679	-2.509069	NaN	-1.486289
23.342846	22.474451	NaN	3.804649	0.868394	NaN	19.538197
17.991735	24.141129	NaN	38.339978	-6.149394	NaN	-20.348243
24.993449	53.277116	NaN	46.377081	-28.283667	NaN	-21.383632
79.428462	49.991294	NaN	49.306895	29.437168	NaN	30.121567
29.596655	-23.210350	NaN	-10.557083	52.807005	NaN	40.153738
50.472777	9.034438	NaN	11.506631	41.438339	NaN	38.966145
10.662300	73.841184	NaN	75.518906	-63.178884	NaN	-64.856605
25.393908	42.743510	NaN	53.613979	-17.349602	NaN	-28.220070
39.853683	28.858104	NaN	19.536223	10.995580	NaN	20.317461
37.774223	51.842759	NaN	57.168599	-14.068536	NaN	-19.394376
84.307860	-169.799642	NaN	-99.033099	254.107502	NaN	183.340958
47.669726	25.788088	NaN	18.226585	21.881638	NaN	29.443141
70.967062	-113.815073	NaN	-67.279514	184.782136	NaN	138.246576
-89.307389	64.495410	NaN	60.749330	-153.802799	NaN	-150.056719
-10.864456	-7.723938	NaN	-12.572041	-3.140517	NaN	1.707585
20.243287	21.258923	NaN	29.687154	-1.015636	NaN	-9.443867
10.815313	-41.160315	NaN	1.666359	51.975629	NaN	9.148955
-15.111951	37.400686	NaN	41.468538	-52.512636	NaN	-56.580488
78.825840	-3.671451	NaN	23.258125	82.497291	NaN	55.567715
79.645376	19.353788	NaN	4.875613	60.291588	NaN	74.769763
36.305596	-6.330636	NaN	-6.671807	42.636232	NaN	42.977403
60.753663	-33.325409	NaN	-27.519049	94.079071	NaN	88.272711
4.112788	-61.399996	NaN	-17.634206	65.512784	NaN	21.746994
-194.192336	-31.162914	NaN	-11.542194	-163.029421	NaN	-182.650141
-1.200951	-204.036993	NaN	-104.342233	202.836042	NaN	103.141282
-41.902786	-29.902930	NaN	-17.048677	-11.999856	NaN	-24.854109
26.802743	20.639664	NaN	24.096878	6.163079	NaN	2.705865
-42.698889	18.879692	NaN	5.931342	-61.578581	NaN	-48.630231
55.782293	61.130017	NaN	61.102088	-5.347724	NaN	-5.319795
-303.655199	16.783098	NaN	-6.692717	-320.438297	NaN	-296.962482
-142.041331	-13.506522	NaN	6.356097	-128.534809	NaN	-148.397428
-24.344397	-30.677229	NaN	-12.428695	6.332832	NaN	-11.915702
76.302645	57.502836	NaN	70.800102	18.799809	NaN	5.502542
-28.671699	-48.711010	NaN	-62.177747	20.039311	NaN	33.506048
12.957995	-39.676461	NaN	-19.644170	52.634456	NaN	32.602166
75.938662	-0.379053	NaN	20.655843	76.317715	NaN	55.282819
75.932531	49.451625	NaN	44.212682	26.480905	NaN	31.719848
45.926907	-7.542412	NaN	-4.222464	53.469319	NaN	50.149371
-31.378322	43.273741	NaN	22.266013	-74.652063	NaN	-53.644335
0.433814	56.518985	NaN	61.421140	-56.085171	NaN	-60.987326
40.255104	12.545745	NaN	34.305668	27.709359	NaN	5.949436
50.237752	50.112437	NaN	47.048945	0.125315	NaN	3.188807
43.973910	-22.932526	NaN	-21.607005	66.906436	NaN	65.580915
52.599019	56.765069	NaN	61.581891	-4.166050	NaN	-8.982872
58.336981	45.758368	NaN	40.518062	12.578613	NaN	17.818920
7.057722	38.415846	NaN	56.875940	-31.358124	NaN	-49.818218
-24.983707	69.107364	NaN	69.129466	-94.091071	NaN	-94.113173
6.588959	-157.153413	NaN	-111.161164	163.742372	NaN	117.750123
29.546494	-47.045635	NaN	-44.454002	76.592129	NaN	74.000496
-42.955465	30.387904	NaN	37.468010	-73.343369	NaN	-80.423474
84.899347	24.972147	NaN	27.424870	59.927200	NaN	57.474477
52.155084	15.212170	NaN	11.062100	36.942914	NaN	41.092984
50.985685	38.430002	NaN	30.998557	12.555683	NaN	19.987128
9.426509	-27.938825	NaN	-12.676532	37.365334	NaN	22.103041
32.774718	26.148461	NaN	49.980147	6.626256	NaN	-17.205429
-59.907906	-61.626551	NaN	-19.763496	1.718645	NaN	-40.144410
-207.548521	69.533089	NaN	66.871312	-277.081610	NaN	-274.419834
34.699476	-45.814168	NaN	-62.174467	80.513644	NaN	96.873944
57.746828	0.772940	NaN	43.548089	56.973888	NaN	14.198739
-123.609728	58.945248	NaN	59.530533	-182.554976	NaN	-183.140261
86.270980	41.585233	NaN	41.984166	44.685748	NaN	44.286814
73.912624	-15.106126	NaN	0.238131	89.018750	NaN	73.674493
-68.876782	8.223532	NaN	14.287181	-77.100314	NaN	-83.163963
-1.864278	-175.456133	NaN	-205.148406	173.591855	NaN	203.284128
49.255991	22.388065	NaN	32.809144	26.867926	NaN	16.446847
42.662988	22.082803	NaN	22.566830	20.580185	NaN	20.096158
-43.472068	-64.912544	NaN	-39.296760	21.440476	NaN	-4.175308
-98.024486	60.603551	NaN	62.442218	-158.628037	NaN	-160.466704
