# Supplementary material for: Combined Influences of Model Choice, Data Quality, and Data Quantity When Estimating Population Trends
Source: PLoS One. 2015 Jul 15;10(7):e0132255. doi: 10.1371/journal.pone.0132255 (PMC4503393; doi:10.1371/journal.pone.0132255)
Supplement: S1 Dataset — Files are organized by model type and by the input lambda value. (ZIP) [file pone.0132255.s002.zip › Hypothetical LH/sims_lambda_1/simulationOutput_1_0_0.5_0_30.xls]

Percent_Decline_True	Median_Percent_Decline_Matrix	Median_Percent_Decline_Matrix_stable	Median_Percent_Decline_Scalar	Difference_True_Matrix	Difference_True_Matrix_Stable	Difference_True_Scalar
12.009094	50.728670	NaN	42.662099	-38.719576	NaN	-30.653005
73.678784	52.372289	NaN	55.549945	21.306495	NaN	18.128839
41.985333	38.618764	NaN	40.641151	3.366568	NaN	1.344182
17.153044	52.785014	NaN	56.281709	-35.631970	NaN	-39.128665
5.012439	3.314481	NaN	14.626704	1.697958	NaN	-9.614265
42.480004	-29.787071	NaN	2.482656	72.267074	NaN	39.997348
-9.202309	19.830049	NaN	19.812655	-29.032358	NaN	-29.014964
40.905001	4.142199	NaN	7.386365	36.762802	NaN	33.518635
-33.763252	17.435504	NaN	50.458176	-51.198756	NaN	-84.221429
74.811548	65.158619	NaN	71.878101	9.652928	NaN	2.933446
1.076920	-22.173556	NaN	5.244112	23.250476	NaN	-4.167192
5.931486	38.084680	NaN	29.137567	-32.153194	NaN	-23.206082
-10.068559	39.548434	NaN	45.436941	-49.616993	NaN	-55.505500
-36.033840	-19.819496	NaN	-3.027507	-16.214344	NaN	-33.006333
72.876981	29.470814	NaN	17.447296	43.406167	NaN	55.429684
68.083353	38.631109	NaN	34.448196	29.452244	NaN	33.635157
-22.269212	9.740160	NaN	20.834303	-32.009372	NaN	-43.103516
-54.925832	16.096020	NaN	0.945408	-71.021851	NaN	-55.871240
14.803613	12.086159	NaN	6.737676	2.717454	NaN	8.065937
-20.431433	13.655786	NaN	0.266531	-34.087219	NaN	-20.697964
-25.073923	14.440441	NaN	13.239406	-39.514364	NaN	-38.313329
-126.279374	9.149430	NaN	33.337142	-135.428804	NaN	-159.616516
-36.041932	-64.170300	NaN	-60.568284	28.128368	NaN	24.526352
54.045601	-7.774864	NaN	-7.851694	61.820465	NaN	61.897295
-1.789680	7.967181	NaN	28.070340	-9.756861	NaN	-29.860019
-25.736591	49.354806	NaN	52.429928	-75.091396	NaN	-78.166518
-341.184357	20.611034	NaN	28.065543	-361.795391	NaN	-369.249900
54.789089	-5.918038	NaN	4.883105	60.707127	NaN	49.905984
44.558935	-28.666238	NaN	-9.860779	73.225173	NaN	54.419714
60.770084	-11.035620	NaN	-9.212748	71.805704	NaN	69.982831
65.336007	-15.777595	NaN	-3.980629	81.113602	NaN	69.316636
0.199354	-106.325012	NaN	-58.283596	106.524366	NaN	58.482950
-1.110910	-11.524780	NaN	-6.375287	10.413870	NaN	5.264377
74.469447	-4.554377	NaN	-1.185364	79.023824	NaN	75.654811
51.381417	45.938404	NaN	43.568953	5.443013	NaN	7.812464
-0.398079	-23.670711	NaN	1.596852	23.272632	NaN	-1.994931
20.535594	-41.603465	NaN	-13.480009	62.139059	NaN	34.015603
66.383495	7.385943	NaN	9.463043	58.997551	NaN	56.920451
-106.836161	8.483349	NaN	11.796389	-115.319509	NaN	-118.632550
2.389817	-27.849256	NaN	-63.456231	30.239072	NaN	65.846048
41.953606	12.518473	NaN	30.421689	29.435132	NaN	11.531916
32.872851	-10.501790	NaN	11.113543	43.374642	NaN	21.759308
27.139121	-15.731973	NaN	-1.907518	42.871095	NaN	29.046639
59.185236	51.484791	NaN	54.897431	7.700445	NaN	4.287805
40.558587	-78.763705	NaN	-36.248504	119.322292	NaN	76.807091
21.402527	24.202561	NaN	14.650706	-2.800034	NaN	6.751821
67.924530	27.941363	NaN	26.325459	39.983168	NaN	41.599071
13.643135	6.352074	NaN	9.953807	7.291061	NaN	3.689328
60.664955	11.836159	NaN	22.032306	48.828796	NaN	38.632649
-36.375459	19.371795	NaN	5.689980	-55.747254	NaN	-42.065439
-13.834671	44.394031	NaN	36.323241	-58.228702	NaN	-50.157913
-9.913274	26.717603	NaN	37.129002	-36.630877	NaN	-47.042276
71.713709	35.818708	NaN	19.632407	35.895001	NaN	52.081302
-8.973541	48.340271	NaN	60.024204	-57.313812	NaN	-68.997745
5.284537	24.942978	NaN	41.227523	-19.658441	NaN	-35.942985
12.711545	-84.870376	NaN	-60.463380	97.581921	NaN	73.174925
28.676398	-36.160782	NaN	-14.714394	64.837180	NaN	43.390792
-415.195898	-28.572344	NaN	-15.986371	-386.623554	NaN	-399.209527
0.153916	20.236215	NaN	37.704977	-20.082299	NaN	-37.551061
47.272945	-13.153897	NaN	-26.023554	60.426843	NaN	73.296500
22.276789	-66.417356	NaN	-38.531257	88.694145	NaN	60.808045
72.135478	35.562489	NaN	44.997264	36.572990	NaN	27.138214
53.418787	-2.278684	NaN	-3.048439	55.697470	NaN	56.467226
-21.009812	43.785289	NaN	47.136776	-64.795101	NaN	-68.146588
81.474307	-34.201357	NaN	-21.950610	115.675664	NaN	103.424917
-6.982891	33.924857	NaN	32.700865	-40.907748	NaN	-39.683756
18.732795	13.379653	NaN	24.852537	5.353142	NaN	-6.119742
16.046728	13.892549	NaN	10.098037	2.154179	NaN	5.948691
-210.909101	59.321334	NaN	53.233443	-270.230436	NaN	-264.142544
54.910200	-199.112606	NaN	-189.123514	254.022806	NaN	244.033714
35.977529	41.143853	NaN	40.585195	-5.166324	NaN	-4.607665
80.767960	10.409784	NaN	20.632209	70.358175	NaN	60.135751
48.499586	-135.023786	NaN	-92.292340	183.523373	NaN	140.791926
38.533003	-73.494141	NaN	-57.911249	112.027145	NaN	96.444252
60.634131	-95.701159	NaN	-80.290776	156.335290	NaN	140.924907
62.301174	-135.192142	NaN	-73.285340	197.493316	NaN	135.586514
35.919541	-21.220000	NaN	-6.557326	57.139541	NaN	42.476867
-80.085256	5.926053	NaN	9.347066	-86.011309	NaN	-89.432322
62.459482	-19.154933	NaN	3.711640	81.614415	NaN	58.747842
31.834230	9.619594	NaN	26.408801	22.214636	NaN	5.425429
68.141583	44.020378	NaN	53.773070	24.121205	NaN	14.368513
14.760653	15.337265	NaN	36.150765	-0.576612	NaN	-21.390112
-47.294037	72.490913	NaN	70.121580	-119.784950	NaN	-117.415617
12.132206	27.446119	NaN	34.723458	-15.313914	NaN	-22.591252
69.024221	25.752684	NaN	38.366573	43.271538	NaN	30.657648
44.273842	61.114194	NaN	63.677992	-16.840352	NaN	-19.404150
43.019319	20.634880	NaN	3.831354	22.384439	NaN	39.187965
38.350020	9.007099	NaN	-5.924709	29.342921	NaN	44.274728
31.445055	-41.244758	NaN	-26.850558	72.689813	NaN	58.295612
25.150414	33.793079	NaN	49.088507	-8.642664	NaN	-23.938093
73.704402	43.064161	NaN	46.569490	30.640241	NaN	27.134913
64.134144	-23.071059	NaN	-4.463017	87.205203	NaN	68.597161
61.231072	51.809383	NaN	63.755250	9.421689	NaN	-2.524178
-0.199058	25.677907	NaN	26.207570	-25.876966	NaN	-26.406629
-63.816656	7.803415	NaN	6.857538	-71.620071	NaN	-70.674194
30.379601	21.672373	NaN	21.672514	8.707227	NaN	8.707086
-26.853034	-6.368228	NaN	-17.103477	-20.484806	NaN	-9.749557
77.580002	-32.750163	NaN	-20.209198	110.330165	NaN	97.789199
-11.866756	21.892717	NaN	45.804242	-33.759473	NaN	-57.670998
-59.873957	35.342533	NaN	37.797676	-95.216490	NaN	-97.671633
17.704799	-4.661490	NaN	-24.813413	22.366290	NaN	42.518213
57.011900	59.002928	NaN	62.163724	-1.991028	NaN	-5.151823
44.735434	21.758145	NaN	16.023654	22.977289	NaN	28.711780
75.820311	8.674274	NaN	9.280413	67.146038	NaN	66.539898
48.993150	55.826236	NaN	52.833160	-6.833085	NaN	-3.840009
81.195901	-69.210010	NaN	-38.590060	150.405911	NaN	119.785961
-147.745025	21.868144	NaN	40.411948	-169.613169	NaN	-188.156973
-171.644869	-21.359442	NaN	-7.997519	-150.285427	NaN	-163.647351
26.209143	-162.061314	NaN	-80.167744	188.270457	NaN	106.376887
18.116823	4.191297	NaN	23.981226	13.925526	NaN	-5.864403
-42.477931	32.146969	NaN	41.340056	-74.624900	NaN	-83.817987
40.590571	60.531350	NaN	67.530417	-19.940779	NaN	-26.939846
-51.194778	-73.924272	NaN	-50.827345	22.729495	NaN	-0.367432
47.995514	-11.420149	NaN	2.173595	59.415663	NaN	45.821919
1.042697	24.779922	NaN	35.604597	-23.737225	NaN	-34.561900
-19.503082	-39.254329	NaN	-19.644496	19.751247	NaN	0.141413
35.882080	42.213524	NaN	37.215525	-6.331444	NaN	-1.333445
52.741743	-19.749215	NaN	-22.097527	72.490958	NaN	74.839270
47.364461	33.539657	NaN	30.900569	13.824804	NaN	16.463892
-212.744171	-43.408719	NaN	-47.268078	-169.335453	NaN	-165.476093
24.414605	-7.912229	NaN	-1.395355	32.326834	NaN	25.809960
-122.137575	-31.644582	NaN	-43.422702	-90.492993	NaN	-78.714873
59.255110	41.814123	NaN	48.287341	17.440987	NaN	10.967769
10.321953	16.797603	NaN	26.908510	-6.475650	NaN	-16.586557
-33.722526	-17.067532	NaN	2.534428	-16.654994	NaN	-36.256954
-30.833930	-8.103036	NaN	-11.017620	-22.730894	NaN	-19.816310
-96.460965	10.496169	NaN	19.643887	-106.957134	NaN	-116.104852
0.781369	10.460646	NaN	11.707776	-9.679277	NaN	-10.926407
26.355774	2.125218	NaN	-7.400442	24.230556	NaN	33.756216
-79.004329	13.297877	NaN	12.929015	-92.302206	NaN	-91.933344
36.564000	3.694527	NaN	21.237434	32.869473	NaN	15.326566
-42.505415	36.957265	NaN	44.717215	-79.462680	NaN	-87.222630
54.382335	38.442390	NaN	38.928837	15.939944	NaN	15.453498
50.458552	-47.638941	NaN	-41.917658	98.097493	NaN	92.376210
62.107725	-37.811437	NaN	-30.202760	99.919162	NaN	92.310485
-27.675430	5.311311	NaN	26.811657	-32.986741	NaN	-54.487087
-23.156680	-11.779461	NaN	0.303303	-11.377219	NaN	-23.459983
25.525684	-6.424705	NaN	-19.477950	31.950388	NaN	45.003634
-10.093399	31.912556	NaN	34.560941	-42.005955	NaN	-44.654340
43.421322	-61.833796	NaN	-81.967153	105.255118	NaN	125.388475
-35.216546	54.790993	NaN	58.118609	-90.007539	NaN	-93.335155
-112.964806	-0.816866	NaN	-0.600215	-112.147939	NaN	-112.364591
-41.744800	-17.579205	NaN	9.746078	-24.165595	NaN	-51.490878
-47.874933	23.300208	NaN	30.576795	-71.175141	NaN	-78.451728
62.722217	60.754784	NaN	67.207026	1.967433	NaN	-4.484809
37.758832	-0.239508	NaN	21.188142	37.998340	NaN	16.570689
25.994695	18.077216	NaN	25.458553	7.917479	NaN	0.536142
-60.873055	52.165666	NaN	52.935017	-113.038721	NaN	-113.808072
-81.003484	25.952184	NaN	-0.842732	-106.955667	NaN	-80.160752
-113.579572	33.676359	NaN	32.636484	-147.255931	NaN	-146.216056
-11.531797	11.417921	NaN	-8.511654	-22.949719	NaN	-3.020144
-5.555184	40.857354	NaN	34.649435	-46.412537	NaN	-40.204619
-60.112713	19.535007	NaN	34.399786	-79.647719	NaN	-94.512499
-52.692616	-27.283921	NaN	-3.952301	-25.408695	NaN	-48.740315
-71.661816	-11.669014	NaN	-8.680842	-59.992802	NaN	-62.980975
20.181568	-9.243179	NaN	20.714005	29.424748	NaN	-0.532436
-61.452199	16.745693	NaN	19.019842	-78.197892	NaN	-80.472042
-71.678429	-9.469103	NaN	-26.505955	-62.209326	NaN	-45.172474
90.675150	16.066973	NaN	20.498375	74.608177	NaN	70.176775
-22.445356	19.651626	NaN	33.210435	-42.096982	NaN	-55.655791
-94.607584	23.350923	NaN	19.237463	-117.958507	NaN	-113.845048
15.815688	23.787511	NaN	30.365301	-7.971823	NaN	-14.549613
40.966291	27.803604	NaN	23.755101	13.162687	NaN	17.211190
51.016370	42.573591	NaN	48.279229	8.442779	NaN	2.737141
55.332773	38.735877	NaN	39.333352	16.596897	NaN	15.999421
-43.241560	-6.814996	NaN	-6.026895	-36.426564	NaN	-37.214665
49.410965	3.268196	NaN	3.791322	46.142768	NaN	45.619642
25.010308	-72.836345	NaN	-44.047764	97.846653	NaN	69.058072
61.964259	30.259296	NaN	33.609890	31.704963	NaN	28.354370
-103.125982	7.301746	NaN	12.353333	-110.427729	NaN	-115.479315
11.472075	-24.519971	NaN	-10.374258	35.992045	NaN	21.846332
-111.615366	-69.072475	NaN	-91.956262	-42.542891	NaN	-19.659104
77.681441	-16.276928	NaN	11.570874	93.958369	NaN	66.110567
79.790463	49.614375	NaN	54.796052	30.176088	NaN	24.994411
-29.812429	6.838222	NaN	25.197435	-36.650651	NaN	-55.009864
77.563247	29.879948	NaN	32.320474	47.683299	NaN	45.242774
53.195341	-58.631941	NaN	-57.800996	111.827282	NaN	110.996337
-32.498483	10.500187	NaN	3.579142	-42.998671	NaN	-36.077625
64.564761	-78.930774	NaN	-85.830930	143.495535	NaN	150.395691
-48.722653	13.227619	NaN	43.742239	-61.950272	NaN	-92.464892
-7.734671	28.287926	NaN	39.367356	-36.022598	NaN	-47.102027
49.490807	12.279965	NaN	17.984287	37.210842	NaN	31.506520
-109.429296	-68.493060	NaN	-49.264290	-40.936235	NaN	-60.165005
14.899729	34.572159	NaN	35.882697	-19.672431	NaN	-20.982969
73.144543	-15.957737	NaN	-10.458811	89.102280	NaN	83.603354
22.629139	36.959983	NaN	51.419174	-14.330843	NaN	-28.790034
4.361726	4.431654	NaN	12.471676	-0.069928	NaN	-8.109950
56.424289	8.079460	NaN	7.593802	48.344829	NaN	48.830487
72.378763	-46.074393	NaN	-27.755211	118.453156	NaN	100.133974
32.015281	8.047010	NaN	16.849408	23.968271	NaN	15.165873
64.800107	46.091515	NaN	56.908407	18.708592	NaN	7.891700
-41.483970	-55.138084	NaN	-40.982750	13.654114	NaN	-0.501221
13.950714	-40.553027	NaN	-37.513000	54.503741	NaN	51.463715
1.855091	-36.412768	NaN	-11.590931	38.267859	NaN	13.446022
-122.711925	31.481551	NaN	18.566564	-154.193476	NaN	-141.278489
34.000449	32.099045	NaN	24.920349	1.901405	NaN	9.080100
-37.337371	-32.344453	NaN	-3.741875	-4.992919	NaN	-33.595497
35.597293	41.168847	NaN	38.484215	-5.571554	NaN	-2.886922
52.715574	-2.812538	NaN	-0.821125	55.528112	NaN	53.536699
-92.449740	62.708990	NaN	60.589408	-155.158730	NaN	-153.039149
31.350413	-2.129150	NaN	-15.163132	33.479563	NaN	46.513544
33.124552	42.621314	NaN	58.762637	-9.496762	NaN	-25.638085
-49.904002	-56.180168	NaN	-68.908327	6.276166	NaN	19.004325
-6.543355	7.663333	NaN	24.943325	-14.206688	NaN	-31.486680
27.147821	8.653215	NaN	30.708144	18.494605	NaN	-3.560323
62.969596	-4.077402	NaN	-12.144006	67.046998	NaN	75.113602
17.334895	42.571990	NaN	44.295629	-25.237096	NaN	-26.960734
35.583599	20.157192	NaN	17.065828	15.426407	NaN	18.517771
-29.716549	63.874518	NaN	64.419885	-93.591067	NaN	-94.136433
-51.900168	31.245979	NaN	25.258943	-83.146146	NaN	-77.159110
48.021449	7.386435	NaN	16.226671	40.635014	NaN	31.794778
-62.269192	24.288413	NaN	1.574386	-86.557605	NaN	-63.843578
65.577054	5.122880	NaN	-1.879488	60.454175	NaN	67.456543
-0.273214	-47.872322	NaN	-46.399547	47.599108	NaN	46.126333
-18.347176	-57.752611	NaN	-36.999836	39.405435	NaN	18.652660
9.090707	42.161428	NaN	42.981939	-33.070721	NaN	-33.891232
34.482410	18.196564	NaN	23.673878	16.285846	NaN	10.808532
39.549448	21.016477	NaN	31.283031	18.532971	NaN	8.266417
67.175006	-6.878385	NaN	-2.709112	74.053391	NaN	69.884118
-14.605364	19.522941	NaN	29.600886	-34.128305	NaN	-44.206250
-133.941026	16.819533	NaN	19.168584	-150.760559	NaN	-153.109610
56.739331	-48.358083	NaN	-27.681862	105.097414	NaN	84.421193
27.433283	-25.775447	NaN	-3.502816	53.208730	NaN	30.936098
-29.951273	-54.921185	NaN	-49.064753	24.969912	NaN	19.113480
10.927389	-85.133185	NaN	-94.310774	96.060574	NaN	105.238163
63.870014	-43.946574	NaN	-39.394626	107.816588	NaN	103.264640
15.970965	5.500406	NaN	6.752130	10.470559	NaN	9.218836
59.009327	-23.230835	NaN	-3.402911	82.240162	NaN	62.412238
20.855379	14.113221	NaN	17.969409	6.742158	NaN	2.885970
66.329042	16.834007	NaN	28.119158	49.495034	NaN	38.209883
65.027497	50.374850	NaN	50.322773	14.652647	NaN	14.704724
31.242352	12.570589	NaN	42.398580	18.671763	NaN	-11.156228
18.433986	-27.488653	NaN	-15.257692	45.922639	NaN	33.691678
29.446018	37.761548	NaN	44.250038	-8.315530	NaN	-14.804020
2.743315	30.508020	NaN	37.497429	-27.764705	NaN	-34.754114
55.033624	-68.213962	NaN	-60.411040	123.247587	NaN	115.444664
-0.396329	25.976399	NaN	30.894878	-26.372728	NaN	-31.291207
40.847551	18.186835	NaN	2.635468	22.660716	NaN	38.212083
76.902714	27.144968	NaN	18.312527	49.757746	NaN	58.590187
88.231456	58.864406	NaN	66.480062	29.367050	NaN	21.751395
-19.992015	14.651053	NaN	23.528516	-34.643068	NaN	-43.520531
57.164804	38.888167	NaN	47.316051	18.276638	NaN	9.848753
30.280388	52.707851	NaN	58.550145	-22.427463	NaN	-28.269757
-178.366636	-49.579628	NaN	-20.868098	-128.787008	NaN	-157.498538
-177.291527	-46.672984	NaN	-56.410873	-130.618544	NaN	-120.880654
-15.556955	-8.527007	NaN	-9.513403	-7.029948	NaN	-6.043552
-20.386302	-16.065672	NaN	-4.637759	-4.320630	NaN	-15.748543
-65.705865	-38.719047	NaN	-46.231575	-26.986818	NaN	-19.474290
36.528377	-21.183148	NaN	-22.256940	57.711525	NaN	58.785317
29.371136	49.068729	NaN	40.139444	-19.697593	NaN	-10.768308
-489.124271	25.463398	NaN	34.935984	-514.587669	NaN	-524.060255
52.475803	23.744974	NaN	30.982815	28.730829	NaN	21.492988
-43.431045	24.097254	NaN	23.014198	-67.528299	NaN	-66.445243
-78.328771	1.547401	NaN	13.247750	-79.876172	NaN	-91.576521
60.985888	37.315718	NaN	20.826806	23.670169	NaN	40.159082
72.505731	16.334848	NaN	26.451319	56.170883	NaN	46.054412
25.064935	-21.978655	NaN	-0.949966	47.043589	NaN	26.014900
75.198271	-28.982570	NaN	-21.855753	104.180841	NaN	97.054024
-73.437991	61.458643	NaN	62.519051	-134.896633	NaN	-135.957042
70.991958	-1.210344	NaN	2.245713	72.202302	NaN	68.746245
-15.718503	35.713311	NaN	52.699286	-51.431813	NaN	-68.417788
44.654155	-18.722707	NaN	-33.636561	63.376862	NaN	78.290716
-27.021310	8.885423	NaN	16.810064	-35.906733	NaN	-43.831373
-124.469229	-51.248327	NaN	-37.484329	-73.220903	NaN	-86.984900
3.037449	-6.477481	NaN	1.278435	9.514930	NaN	1.759014
16.931568	18.106067	NaN	17.489352	-1.174500	NaN	-0.557784
64.470150	-14.402847	NaN	8.548207	78.872997	NaN	55.921943
-28.746888	-25.502250	NaN	-9.312194	-3.244638	NaN	-19.434695
-9.262394	-20.317426	NaN	-18.512556	11.055032	NaN	9.250162
-138.971704	4.197651	NaN	-4.212469	-143.169355	NaN	-134.759235
14.876704	40.278306	NaN	41.384061	-25.401602	NaN	-26.507357
-52.083383	52.291599	NaN	36.336451	-104.374982	NaN	-88.419834
39.572141	29.567059	NaN	39.146994	10.005082	NaN	0.425147
6.545345	40.232792	NaN	38.295950	-33.687447	NaN	-31.750605
-58.660490	23.276122	NaN	18.980239	-81.936612	NaN	-77.640729
34.097546	50.666740	NaN	45.429523	-16.569194	NaN	-11.331977
2.869536	35.181724	NaN	35.534136	-32.312188	NaN	-32.664601
63.058193	36.821750	NaN	47.424136	26.236443	NaN	15.634057
72.249626	31.549314	NaN	39.070977	40.700313	NaN	33.178649
31.488488	35.454160	NaN	34.551749	-3.965672	NaN	-3.063260
-186.563838	2.091161	NaN	9.389902	-188.654999	NaN	-195.953740
10.857717	3.060534	NaN	10.515387	7.797183	NaN	0.342330
31.409182	30.401809	NaN	39.887136	1.007373	NaN	-8.477955
-12.947588	13.691927	NaN	-8.895204	-26.639515	NaN	-4.052384
0.331113	16.019823	NaN	19.571866	-15.688710	NaN	-19.240753
82.939141	-35.020282	NaN	-31.633802	117.959423	NaN	114.572943
-67.528961	54.049101	NaN	57.312278	-121.578062	NaN	-124.841239
61.659902	74.156025	NaN	65.901555	-12.496123	NaN	-4.241652
57.920401	-1.867185	NaN	0.589734	59.787586	NaN	57.330667
-121.913716	43.031167	NaN	53.645447	-164.944883	NaN	-175.559162
-237.747619	25.672486	NaN	30.581906	-263.420105	NaN	-268.329525
17.544806	61.109311	NaN	53.087435	-43.564504	NaN	-35.542628
-14.035276	-5.646246	NaN	4.395738	-8.389030	NaN	-18.431014
-19.260029	43.908964	NaN	48.439201	-63.168993	NaN	-67.699230
-109.709517	45.052358	NaN	34.158828	-154.761876	NaN	-143.868346
55.155207	-24.050014	NaN	-13.534297	79.205221	NaN	68.689504
7.357779	2.185063	NaN	11.216876	5.172716	NaN	-3.859097
32.529338	47.006854	NaN	42.028904	-14.477515	NaN	-9.499566
7.766455	-78.051935	NaN	-87.501271	85.818390	NaN	95.267726
-90.137718	60.889004	NaN	65.428308	-151.026722	NaN	-155.566026
39.696452	23.372695	NaN	42.304072	16.323757	NaN	-2.607620
75.494956	35.685549	NaN	37.233055	39.809408	NaN	38.261901
-73.085423	42.616318	NaN	49.887280	-115.701741	NaN	-122.972704
28.010116	-26.843452	NaN	-35.511815	54.853568	NaN	63.521931
18.767261	45.241294	NaN	61.730699	-26.474033	NaN	-42.963438
51.191338	17.981242	NaN	30.443608	33.210096	NaN	20.747730
4.585307	31.947267	NaN	36.513134	-27.361960	NaN	-31.927827
7.154374	56.441955	NaN	59.165344	-49.287581	NaN	-52.010970
16.535450	51.573956	NaN	42.875218	-35.038507	NaN	-26.339768
-25.481547	17.704251	NaN	39.809663	-43.185797	NaN	-65.291210
-122.460101	8.389473	NaN	19.161172	-130.849575	NaN	-141.621274
-68.096981	-56.019690	NaN	-12.739602	-12.077291	NaN	-55.357379
76.727520	-23.564626	NaN	2.475209	100.292146	NaN	74.252310
30.518743	0.252118	NaN	2.074031	30.266625	NaN	28.444712
16.792014	32.435101	NaN	37.362316	-15.643087	NaN	-20.570302
23.435019	38.692689	NaN	44.546198	-15.257669	NaN	-21.111179
-16.231434	12.493028	NaN	9.560087	-28.724461	NaN	-25.791520
7.858703	8.873509	NaN	17.487487	-1.014806	NaN	-9.628783
10.719383	28.112295	NaN	28.491340	-17.392912	NaN	-17.771957
19.116377	-8.829961	NaN	10.085510	27.946338	NaN	9.030867
-13.596840	-3.432066	NaN	2.338456	-10.164774	NaN	-15.935296
11.793493	-37.785455	NaN	-2.500327	49.578947	NaN	14.293819
-188.192380	30.258264	NaN	41.519572	-218.450644	NaN	-229.711953
66.559425	64.722341	NaN	73.817707	1.837084	NaN	-7.258283
-20.382856	-24.052544	NaN	-18.908684	3.669688	NaN	-1.474172
20.265427	-34.953689	NaN	-22.056897	55.219116	NaN	42.322324
-83.540034	7.603725	NaN	-1.616546	-91.143759	NaN	-81.923488
63.365499	37.962281	NaN	45.970561	25.403218	NaN	17.394939
-69.484284	21.571811	NaN	31.357790	-91.056095	NaN	-100.842074
-11.827615	-12.279270	NaN	-16.690623	0.451656	NaN	4.863008
11.721884	-2.456739	NaN	14.644823	14.178624	NaN	-2.922938
47.586154	13.041145	NaN	10.537546	34.545009	NaN	37.048609
-119.614085	-13.551959	NaN	-3.151584	-106.062125	NaN	-116.462500
-159.698319	-204.793335	NaN	-168.618611	45.095016	NaN	8.920292
-28.095676	9.572763	NaN	9.248512	-37.668439	NaN	-37.344187
-3.929369	-23.806210	NaN	-23.540783	19.876841	NaN	19.611414
50.343702	48.078387	NaN	46.908343	2.265315	NaN	3.435359
22.585610	-48.630495	NaN	-23.920587	71.216105	NaN	46.506197
57.653649	46.678793	NaN	40.403828	10.974856	NaN	17.249821
38.600121	-6.039186	NaN	22.434506	44.639308	NaN	16.165616
-45.801018	28.481807	NaN	27.697730	-74.282825	NaN	-73.498748
-79.372450	41.582662	NaN	35.285062	-120.955112	NaN	-114.657512
23.525403	38.295099	NaN	40.120276	-14.769695	NaN	-16.594873
25.512004	-0.697681	NaN	8.773010	26.209685	NaN	16.738994
-6.544028	-9.912140	NaN	-15.417499	3.368112	NaN	8.873472
63.667207	57.411492	NaN	70.821452	6.255716	NaN	-7.154245
-4.052279	6.378239	NaN	3.131282	-10.430518	NaN	-7.183561
63.502139	29.355691	NaN	25.059328	34.146448	NaN	38.442811
63.580590	50.440526	NaN	52.041413	13.140063	NaN	11.539176
51.002192	-12.317099	NaN	-27.500271	63.319291	NaN	78.502463
-1.987027	9.471896	NaN	3.981778	-11.458924	NaN	-5.968805
2.576328	-4.678444	NaN	16.375415	7.254772	NaN	-13.799087
34.678974	13.003200	NaN	24.856331	21.675774	NaN	9.822644
23.556526	-33.500995	NaN	-10.969326	57.057521	NaN	34.525852
83.826462	40.521064	NaN	41.876878	43.305398	NaN	41.949583
70.712371	-26.634881	NaN	-23.339421	97.347252	NaN	94.051792
-1.614089	32.417664	NaN	37.406845	-34.031754	NaN	-39.020935
34.921376	29.153056	NaN	30.492550	5.768320	NaN	4.428825
7.741729	35.159261	NaN	52.117540	-27.417533	NaN	-44.375811
14.256486	22.040428	NaN	13.484058	-7.783942	NaN	0.772428
-2.486816	10.859569	NaN	22.141483	-13.346385	NaN	-24.628300
39.626118	-5.901912	NaN	-11.118805	45.528030	NaN	50.744923
17.097710	5.901897	NaN	13.728629	11.195813	NaN	3.369081
50.367187	-22.268274	NaN	-22.264388	72.635461	NaN	72.631575
-15.953632	13.312039	NaN	24.559430	-29.265671	NaN	-40.513062
60.020188	12.312807	NaN	22.055041	47.707381	NaN	37.965148
47.560769	39.804679	NaN	41.360284	7.756090	NaN	6.200485
88.010218	-2.297073	NaN	-11.803651	90.307291	NaN	99.813870
36.251017	22.146698	NaN	40.786103	14.104319	NaN	-4.535086
60.878568	8.669030	NaN	24.024311	52.209538	NaN	36.854257
65.118792	-33.898473	NaN	-33.724220	99.017265	NaN	98.843011
16.198275	47.216181	NaN	52.169184	-31.017906	NaN	-35.970910
39.822098	30.028697	NaN	36.493877	9.793401	NaN	3.328220
43.151261	-0.261765	NaN	-11.895571	43.413026	NaN	55.046832
-47.218795	33.303097	NaN	23.261875	-80.521892	NaN	-70.480670
34.136159	35.417689	NaN	35.357691	-1.281530	NaN	-1.221532
-41.787271	20.987240	NaN	0.887630	-62.774511	NaN	-42.674901
-0.063385	-57.702448	NaN	-18.000765	57.639063	NaN	17.937380
-93.519954	-60.967246	NaN	-29.119543	-32.552708	NaN	-64.400412
-5.445381	43.446740	NaN	44.945965	-48.892121	NaN	-50.391346
30.226127	27.430287	NaN	30.166417	2.795840	NaN	0.059710
39.614481	32.837117	NaN	32.402056	6.777364	NaN	7.212424
58.995205	4.160936	NaN	13.281968	54.834269	NaN	45.713237
-4.836450	-30.458226	NaN	-12.449045	25.621776	NaN	7.612595
27.553647	30.279031	NaN	29.602699	-2.725384	NaN	-2.049052
71.079761	31.369832	NaN	36.077101	39.709930	NaN	35.002661
60.246076	18.251582	NaN	7.920360	41.994493	NaN	52.325715
-52.539273	66.669733	NaN	66.777656	-119.209006	NaN	-119.316929
71.770409	-13.384759	NaN	15.117011	85.155167	NaN	56.653398
22.500804	29.294564	NaN	28.038266	-6.793761	NaN	-5.537462
-19.336561	20.839928	NaN	27.818654	-40.176489	NaN	-47.155215
-17.364951	41.145151	NaN	46.350546	-58.510102	NaN	-63.715497
41.043199	54.042631	NaN	53.110299	-12.999432	NaN	-12.067099
-121.646535	8.814768	NaN	26.773069	-130.461304	NaN	-148.419604
-44.434891	-10.228639	NaN	5.069399	-34.206252	NaN	-49.504290
86.742077	1.903894	NaN	11.194697	84.838182	NaN	75.547380
6.604401	20.322188	NaN	26.504342	-13.717787	NaN	-19.899941
-4.370517	-42.506519	NaN	-19.587012	38.136002	NaN	15.216495
74.621073	30.728571	NaN	32.518274	43.892502	NaN	42.102799
63.310750	45.004643	NaN	46.300519	18.306107	NaN	17.010231
64.425938	-17.243762	NaN	-33.349804	81.669700	NaN	97.775742
67.371877	39.379559	NaN	50.858105	27.992318	NaN	16.513772
16.396994	29.409411	NaN	32.589346	-13.012417	NaN	-16.192352
28.869207	9.975327	NaN	3.913662	18.893880	NaN	24.955545
-37.546678	-29.789424	NaN	-33.697259	-7.757253	NaN	-3.849419
8.863075	20.620268	NaN	23.834841	-11.757193	NaN	-14.971765
15.326989	21.559989	NaN	23.852040	-6.233000	NaN	-8.525052
-61.648717	41.152245	NaN	29.954618	-102.800962	NaN	-91.603335
-83.375251	41.602238	NaN	55.037064	-124.977489	NaN	-138.412315
23.900277	-31.136955	NaN	-16.567562	55.037232	NaN	40.467839
-39.488751	-129.742413	NaN	-98.933309	90.253662	NaN	59.444558
71.705817	2.287593	NaN	11.972197	69.418224	NaN	59.733620
79.771691	47.750093	NaN	39.831047	32.021598	NaN	39.940644
-57.421015	64.639917	NaN	58.353606	-122.060932	NaN	-115.774621
69.804229	-45.798732	NaN	-55.632449	115.602960	NaN	125.436678
17.483120	28.037489	NaN	46.250505	-10.554369	NaN	-28.767385
-5.681117	-14.168212	NaN	4.166881	8.487095	NaN	-9.847999
-78.149429	-21.462566	NaN	-3.395149	-56.686863	NaN	-74.754280
-65.860942	17.992656	NaN	6.469654	-83.853598	NaN	-72.330595
60.713500	30.493624	NaN	31.247174	30.219876	NaN	29.466326
52.999919	7.668080	NaN	28.286361	45.331840	NaN	24.713558
49.840407	-36.281218	NaN	-24.099453	86.121625	NaN	73.939860
12.497306	-41.161943	NaN	-14.398664	53.659249	NaN	26.895970
66.438319	52.437283	NaN	46.189901	14.001036	NaN	20.248418
9.839856	-0.223471	NaN	-5.426703	10.063327	NaN	15.266559
79.349827	-36.774403	NaN	-9.352666	116.124229	NaN	88.702493
88.499671	-21.931270	NaN	-16.679080	110.430941	NaN	105.178751
-70.177705	62.319341	NaN	59.023098	-132.497047	NaN	-129.200804
10.050743	-22.017852	NaN	-10.042391	32.068595	NaN	20.093134
-109.219344	15.489205	NaN	16.116781	-124.708548	NaN	-125.336125
-279.312136	-26.266583	NaN	1.818275	-253.045553	NaN	-281.130412
-15.290111	17.360315	NaN	42.682028	-32.650426	NaN	-57.972139
-42.637693	-31.360993	NaN	-30.214304	-11.276700	NaN	-12.423389
-15.955528	57.699341	NaN	52.320698	-73.654869	NaN	-68.276227
-73.356252	27.508972	NaN	18.352490	-100.865224	NaN	-91.708742
83.530795	45.504195	NaN	32.508090	38.026600	NaN	51.022705
30.532316	35.135881	NaN	39.841898	-4.603564	NaN	-9.309581
49.495120	48.328535	NaN	65.713441	1.166585	NaN	-16.218321
58.579907	30.856723	NaN	39.165485	27.723184	NaN	19.414422
57.006993	39.953808	NaN	45.677777	17.053186	NaN	11.329217
9.474996	47.305228	NaN	56.827457	-37.830232	NaN	-47.352462
-61.328409	15.892847	NaN	25.558088	-77.221256	NaN	-86.886497
23.123999	21.750844	NaN	12.103512	1.373154	NaN	11.020487
63.731996	15.514258	NaN	23.929010	48.217738	NaN	39.802986
44.674927	24.930477	NaN	28.915404	19.744450	NaN	15.759523
20.520711	28.412761	NaN	35.855075	-7.892051	NaN	-15.334365
-33.972204	-7.192835	NaN	1.085172	-26.779369	NaN	-35.057376
45.183839	9.979344	NaN	26.894981	35.204495	NaN	18.288858
-137.106487	37.760542	NaN	39.542590	-174.867029	NaN	-176.649076
-37.811704	-8.272624	NaN	0.650890	-29.539080	NaN	-38.462594
26.873135	3.611837	NaN	-3.738876	23.261298	NaN	30.612011
-110.626970	-44.791775	NaN	-23.275048	-65.835195	NaN	-87.351921
47.935013	-11.694678	NaN	-15.920669	59.629691	NaN	63.855682
-82.177137	60.132995	NaN	63.199622	-142.310132	NaN	-145.376759
25.889654	-3.354126	NaN	2.054892	29.243780	NaN	23.834762
68.489828	25.249018	NaN	29.943815	43.240811	NaN	38.546013
-1.794668	68.924712	NaN	65.644582	-70.719380	NaN	-67.439250
-125.421928	26.855865	NaN	22.639498	-152.277793	NaN	-148.061425
-98.510667	53.114943	NaN	64.863132	-151.625610	NaN	-163.373800
0.600845	54.069627	NaN	60.723191	-53.468781	NaN	-60.122345
-263.218701	23.133072	NaN	26.863838	-286.351773	NaN	-290.082539
24.248998	15.245492	NaN	7.725931	9.003507	NaN	16.523068
28.848065	-15.344886	NaN	-29.850669	44.192951	NaN	58.698734
1.312398	6.207982	NaN	36.321909	-4.895584	NaN	-35.009511
-143.434395	20.854583	NaN	31.335321	-164.288977	NaN	-174.769716
47.455421	-104.168391	NaN	-62.154534	151.623813	NaN	109.609956
71.076894	16.411462	NaN	12.618044	54.665432	NaN	58.458850
25.469506	52.500462	NaN	48.254821	-27.030957	NaN	-22.785315
56.271400	8.827513	NaN	2.528257	47.443887	NaN	53.743144
7.175080	-51.596118	NaN	-57.227556	58.771198	NaN	64.402636
-24.323540	-0.671333	NaN	2.348724	-23.652207	NaN	-26.672264
16.532154	15.299594	NaN	17.509908	1.232559	NaN	-0.977754
18.864276	31.859912	NaN	51.645891	-12.995637	NaN	-32.781615
68.028555	48.540360	NaN	47.156654	19.488195	NaN	20.871901
8.622749	35.599492	NaN	24.906590	-26.976743	NaN	-16.283842
-78.739257	-9.369004	NaN	16.067847	-69.370252	NaN	-94.807103
5.197921	-3.925761	NaN	-8.399399	9.123682	NaN	13.597321
50.071376	-83.814847	NaN	-72.136906	133.886223	NaN	122.208282
15.954490	77.075170	NaN	77.263245	-61.120680	NaN	-61.308755
-41.453937	44.350557	NaN	55.625631	-85.804494	NaN	-97.079568
49.129546	17.151350	NaN	14.678106	31.978195	NaN	34.451439
77.065538	-1.847542	NaN	3.710272	78.913079	NaN	73.355265
-18.363729	-9.254845	NaN	8.856436	-9.108884	NaN	-27.220165
-50.216349	-55.200325	NaN	-37.638183	4.983976	NaN	-12.578165
-8.405669	-1.285795	NaN	-12.303434	-7.119874	NaN	3.897765
-28.041721	34.157811	NaN	51.682660	-62.199532	NaN	-79.724381
22.034983	-10.812180	NaN	-2.123357	32.847163	NaN	24.158340
20.822428	18.975061	NaN	19.446253	1.847367	NaN	1.376174
51.921479	-100.785428	NaN	-89.743370	152.706907	NaN	141.664849
-52.334666	-42.321938	NaN	-30.724537	-10.012729	NaN	-21.610130
-55.764371	-33.599601	NaN	-14.559295	-22.164769	NaN	-41.205076
-8.860447	44.498974	NaN	48.669701	-53.359421	NaN	-57.530148
-17.748023	-7.498422	NaN	-5.197084	-10.249601	NaN	-12.550939
73.460038	47.415454	NaN	46.567242	26.044585	NaN	26.892796
-17.952400	8.043826	NaN	19.985536	-25.996226	NaN	-37.937937
3.127440	-20.649222	NaN	-2.374869	23.776662	NaN	5.502309
0.008751	-29.747249	NaN	-16.304936	29.755999	NaN	16.313686
-18.196303	18.552696	NaN	26.153902	-36.749000	NaN	-44.350205
37.139847	37.985486	NaN	50.902367	-0.845638	NaN	-13.762520
64.778142	13.011479	NaN	15.860354	51.766664	NaN	48.917788
48.015092	-13.360143	NaN	11.812933	61.375235	NaN	36.202159
59.727377	14.636856	NaN	20.436941	45.090521	NaN	39.290437
66.270687	-42.515595	NaN	-38.173856	108.786282	NaN	104.444542
-136.358585	56.773915	NaN	55.412162	-193.132500	NaN	-191.770747
42.005380	2.113606	NaN	20.028761	39.891774	NaN	21.976619
-174.851723	50.838350	NaN	49.122331	-225.690073	NaN	-223.974054
29.736587	25.462118	NaN	10.891029	4.274469	NaN	18.845558
15.651130	15.523230	NaN	38.679384	0.127900	NaN	-23.028254
42.004728	-15.900982	NaN	5.840930	57.905710	NaN	36.163797
-93.344837	-57.340590	NaN	-45.984323	-36.004247	NaN	-47.360514
48.588166	-60.105063	NaN	-34.153876	108.693228	NaN	82.742042
9.177920	-39.953801	NaN	-22.155878	49.131721	NaN	31.333798
72.108322	11.285428	NaN	29.639487	60.822894	NaN	42.468835
54.442840	4.692564	NaN	6.915981	49.750276	NaN	47.526859
38.282106	-38.465591	NaN	-23.095478	76.747697	NaN	61.377584
54.711463	11.275786	NaN	15.320982	43.435677	NaN	39.390481
53.505613	27.086157	NaN	34.437425	26.419456	NaN	19.068188
-136.837703	-23.319870	NaN	-0.559103	-113.517833	NaN	-136.278600
-14.792589	17.051802	NaN	23.486255	-31.844391	NaN	-38.278844
25.438888	46.684418	NaN	58.279692	-21.245530	NaN	-32.840803
-85.013872	54.217020	NaN	62.105995	-139.230892	NaN	-147.119867
46.476248	42.188138	NaN	39.272432	4.288110	NaN	7.203815
17.278173	15.215441	NaN	34.643867	2.062732	NaN	-17.365694
-128.781779	31.476783	NaN	19.997919	-160.258562	NaN	-148.779698
-95.972511	-68.502360	NaN	-63.729184	-27.470151	NaN	-32.243326
-1.065745	-5.967989	NaN	4.538015	4.902243	NaN	-5.603761
25.806438	48.877124	NaN	40.964295	-23.070686	NaN	-15.157857
39.224944	30.515940	NaN	19.162658	8.709004	NaN	20.062286
55.678868	-16.348431	NaN	-21.038291	72.027299	NaN	76.717159
-54.389507	28.908150	NaN	24.001363	-83.297657	NaN	-78.390871
21.948928	4.919608	NaN	-18.007886	17.029320	NaN	39.956814
73.881395	19.273021	NaN	24.884363	54.608374	NaN	48.997032
38.950135	-3.013756	NaN	11.693971	41.963891	NaN	27.256164
-243.559411	-77.717275	NaN	-55.400777	-165.842137	NaN	-188.158635
0.797676	17.968647	NaN	0.314891	-17.170971	NaN	0.482785
39.095052	14.913826	NaN	-19.928119	24.181226	NaN	59.023171
53.408308	-115.212686	NaN	-129.596162	168.620993	NaN	183.004469
88.591412	-53.399502	NaN	-20.853273	141.990914	NaN	109.444686
14.599680	44.608927	NaN	56.744935	-30.009247	NaN	-42.145256
22.292388	25.153836	NaN	22.042666	-2.861448	NaN	0.249722
24.670640	22.990174	NaN	24.439807	1.680466	NaN	0.230834
64.342824	-7.358383	NaN	-10.707282	71.701207	NaN	75.050106
54.343982	-5.546421	NaN	-14.211542	59.890403	NaN	68.555524
-5.990612	34.135019	NaN	32.119409	-40.125632	NaN	-38.110022
50.050119	15.478807	NaN	15.807944	34.571312	NaN	34.242175
41.536770	1.301480	NaN	1.800203	40.235290	NaN	39.736567
80.157857	-49.775182	NaN	-40.161226	129.933039	NaN	120.319084
82.706945	27.516609	NaN	31.023318	55.190336	NaN	51.683627
-2.862081	14.243409	NaN	6.552859	-17.105490	NaN	-9.414940
75.143572	58.804311	NaN	64.582641	16.339261	NaN	10.560931
-17.352321	21.007711	NaN	15.809775	-38.360032	NaN	-33.162097
-5.906191	-19.534603	NaN	-4.869808	13.628412	NaN	-1.036382
19.466031	53.586925	NaN	63.129662	-34.120894	NaN	-43.663631
65.085529	-62.140441	NaN	-36.339342	127.225970	NaN	101.424871
46.846250	21.268193	NaN	15.628461	25.578058	NaN	31.217789
11.629871	-48.926377	NaN	-33.587551	60.556248	NaN	45.217422
21.425226	2.713930	NaN	5.186903	18.711296	NaN	16.238323
29.647845	31.864272	NaN	33.536732	-2.216427	NaN	-3.888887
63.571559	-11.165792	NaN	-7.048738	74.737351	NaN	70.620297
49.333614	-6.018395	NaN	6.848108	55.352009	NaN	42.485506
-191.433813	1.973015	NaN	1.360371	-193.406828	NaN	-192.794184
57.171861	33.731019	NaN	44.535139	23.440842	NaN	12.636722
46.471585	28.496295	NaN	6.590868	17.975290	NaN	39.880717
79.494774	-44.115171	NaN	-28.938743	123.609945	NaN	108.433517
30.798272	42.737457	NaN	41.705318	-11.939185	NaN	-10.907045
-17.972760	-2.373354	NaN	7.404970	-15.599406	NaN	-25.377730
-53.947171	27.290835	NaN	22.529712	-81.238005	NaN	-76.476883
-46.557665	30.306025	NaN	31.134137	-76.863690	NaN	-77.691802
-21.542830	-13.578115	NaN	-7.461529	-7.964715	NaN	-14.081300
-44.491106	52.089542	NaN	60.948850	-96.580648	NaN	-105.439956
68.082559	9.034123	NaN	2.360812	59.048436	NaN	65.721746
-61.945826	-0.648733	NaN	5.602745	-61.297093	NaN	-67.548571
82.366133	13.286192	NaN	25.295679	69.079941	NaN	57.070454
25.091631	-53.114876	NaN	-40.523868	78.206506	NaN	65.615498
-169.234114	-28.918138	NaN	-2.297561	-140.315976	NaN	-166.936553
45.821023	-3.036528	NaN	-8.110201	48.857551	NaN	53.931224
-54.672651	50.841475	NaN	52.494970	-105.514126	NaN	-107.167621
-102.375237	-1.891683	NaN	-14.180146	-100.483554	NaN	-88.195091
42.674966	27.682857	NaN	29.854607	14.992108	NaN	12.820359
2.172721	-0.373343	NaN	1.491835	2.546064	NaN	0.680885
-56.303282	11.048284	NaN	16.053190	-67.351566	NaN	-72.356473
-239.711540	30.677610	NaN	42.644751	-270.389150	NaN	-282.356291
18.413246	-41.496898	NaN	-33.038382	59.910144	NaN	51.451628
-49.415413	31.842443	NaN	36.450755	-81.257856	NaN	-85.866168
40.692557	45.129212	NaN	40.884694	-4.436655	NaN	-0.192138
-127.383371	23.026267	NaN	19.857089	-150.409638	NaN	-147.240460
18.449302	53.163462	NaN	38.534502	-34.714160	NaN	-20.085201
75.667032	-57.552931	NaN	-52.379695	133.219963	NaN	128.046727
35.326437	-4.052700	NaN	3.461792	39.379138	NaN	31.864645
-72.344139	-13.017629	NaN	-5.515092	-59.326511	NaN	-66.829047
38.556714	3.384496	NaN	5.361432	35.172218	NaN	33.195282
72.493937	50.084185	NaN	58.865581	22.409752	NaN	13.628356
62.643223	21.844259	NaN	19.631693	40.798963	NaN	43.011529
76.755544	-36.916790	NaN	-10.243676	113.672334	NaN	86.999219
-28.338068	26.970954	NaN	35.250740	-55.309021	NaN	-63.588807
36.711635	3.917409	NaN	2.404435	32.794226	NaN	34.307199
20.345523	55.211218	NaN	53.115987	-34.865696	NaN	-32.770464
-39.996369	35.799349	NaN	46.571119	-75.795718	NaN	-86.567488
-89.060044	-19.119933	NaN	1.409707	-69.940111	NaN	-90.469751
30.108020	37.851427	NaN	45.951142	-7.743406	NaN	-15.843122
46.853459	30.069755	NaN	16.702018	16.783704	NaN	30.151442
-7.482237	-10.186407	NaN	5.720655	2.704170	NaN	-13.202891
47.422563	53.398100	NaN	54.439313	-5.975537	NaN	-7.016750
70.323203	-74.453629	NaN	-52.444091	144.776832	NaN	122.767294
14.806948	40.426800	NaN	39.867703	-25.619852	NaN	-25.060755
-54.107303	70.014590	NaN	79.963400	-124.121893	NaN	-134.070703
-53.164044	72.964455	NaN	74.599322	-126.128499	NaN	-127.763366
29.654501	-28.192499	NaN	-36.744839	57.847000	NaN	66.399339
-24.922982	3.784895	NaN	4.999536	-28.707878	NaN	-29.922518
-105.340314	7.726173	NaN	21.341563	-113.066487	NaN	-126.681877
-169.451240	44.981008	NaN	55.241541	-214.432248	NaN	-224.692781
54.927765	-3.345471	NaN	4.287645	58.273236	NaN	50.640120
-50.689511	61.408312	NaN	55.356782	-112.097823	NaN	-106.046292
0.774377	63.550430	NaN	66.828298	-62.776054	NaN	-66.053921
-6.058486	15.195091	NaN	21.408185	-21.253577	NaN	-27.466671
-72.177246	-2.442803	NaN	-9.150580	-69.734443	NaN	-63.026666
89.936759	15.500159	NaN	15.658071	74.436601	NaN	74.278689
-16.775031	-12.121026	NaN	12.480420	-4.654006	NaN	-29.255451
44.195662	3.578011	NaN	22.282886	40.617651	NaN	21.912776
30.302205	3.435747	NaN	-6.906525	26.866458	NaN	37.208731
-38.695332	-43.981651	NaN	-19.738840	5.286319	NaN	-18.956492
0.961427	-21.644324	NaN	-36.480949	22.605751	NaN	37.442376
41.549953	53.184932	NaN	50.072170	-11.634979	NaN	-8.522217
-25.200336	-84.743936	NaN	-67.751046	59.543600	NaN	42.550710
-5.125001	36.289485	NaN	48.429806	-41.414486	NaN	-53.554807
-79.082500	22.729967	NaN	32.638591	-101.812468	NaN	-111.721091
56.923246	4.273380	NaN	-4.264265	52.649866	NaN	61.187511
34.256710	42.303760	NaN	31.921688	-8.047050	NaN	2.335022
-13.238457	59.192168	NaN	69.065812	-72.430625	NaN	-82.304269
-81.699423	-146.894246	NaN	-140.814391	65.194822	NaN	59.114967
59.288565	26.774251	NaN	30.164450	32.514314	NaN	29.124115
48.660335	21.506856	NaN	22.696817	27.153479	NaN	25.963518
-37.043205	42.999537	NaN	42.672831	-80.042742	NaN	-79.716036
31.351694	-4.731247	NaN	20.865369	36.082941	NaN	10.486325
53.316176	55.430198	NaN	60.142852	-2.114022	NaN	-6.826676
6.999948	15.076179	NaN	16.771306	-8.076232	NaN	-9.771358
74.646829	27.407344	NaN	28.138509	47.239486	NaN	46.508320
42.799638	62.571378	NaN	68.404167	-19.771740	NaN	-25.604529
76.735986	36.767481	NaN	37.418086	39.968504	NaN	39.317899
69.451516	28.483388	NaN	33.941741	40.968128	NaN	35.509775
41.529817	44.645224	NaN	28.913018	-3.115407	NaN	12.616799
60.451778	7.545197	NaN	-0.224256	52.906581	NaN	60.676034
81.275891	-34.519402	NaN	-6.735006	115.795293	NaN	88.010896
82.116338	30.877158	NaN	28.962209	51.239180	NaN	53.154129
65.236698	-39.615219	NaN	-22.327577	104.851917	NaN	87.564275
40.616545	-5.641881	NaN	-4.611406	46.258426	NaN	45.227952
29.885721	-4.727513	NaN	8.400353	34.613234	NaN	21.485369
26.345128	37.602813	NaN	47.931012	-11.257686	NaN	-21.585884
-103.103066	31.477685	NaN	36.470591	-134.580751	NaN	-139.573658
-15.460688	38.190627	NaN	33.462517	-53.651315	NaN	-48.923205
8.834896	12.936064	NaN	16.992260	-4.101167	NaN	-8.157363
27.705233	10.501916	NaN	25.239074	17.203317	NaN	2.466158
-23.682014	-1.301541	NaN	12.588506	-22.380473	NaN	-36.270520
-9.130579	29.510582	NaN	27.858932	-38.641162	NaN	-36.989512
77.264255	-49.607225	NaN	-52.207958	126.871480	NaN	129.472213
71.108310	-36.594553	NaN	-18.775753	107.702863	NaN	89.884063
71.234362	-29.950085	NaN	-61.554275	101.184447	NaN	132.788637
-22.943742	-24.501120	NaN	-13.060350	1.557378	NaN	-9.883392
26.031538	-27.248540	NaN	-38.888951	53.280078	NaN	64.920489
28.675284	31.881381	NaN	40.645485	-3.206097	NaN	-11.970201
46.641065	-156.300839	NaN	-120.393640	202.941904	NaN	167.034705
50.695075	-24.080572	NaN	-25.028788	74.775647	NaN	75.723863
-11.638417	17.278260	NaN	25.626112	-28.916677	NaN	-37.264529
73.789190	-31.893098	NaN	-21.968026	105.682288	NaN	95.757216
47.484149	34.408590	NaN	43.797973	13.075558	NaN	3.686176
6.287718	43.114393	NaN	51.052594	-36.826675	NaN	-44.764876
41.720463	-2.469108	NaN	-0.376249	44.189571	NaN	42.096711
-5.498054	-25.468490	NaN	-2.880902	19.970436	NaN	-2.617151
27.486128	38.185082	NaN	43.490646	-10.698954	NaN	-16.004517
-160.116483	13.726576	NaN	22.247924	-173.843059	NaN	-182.364407
-13.223841	43.589322	NaN	49.638516	-56.813162	NaN	-62.862356
-15.751007	-61.657762	NaN	-54.300246	45.906756	NaN	38.549239
-137.515120	25.917152	NaN	34.510084	-163.432271	NaN	-172.025204
-43.935777	-32.009783	NaN	-19.378684	-11.925994	NaN	-24.557093
50.403738	10.359566	NaN	5.284983	40.044172	NaN	45.118755
7.431563	50.360962	NaN	52.236995	-42.929399	NaN	-44.805432
-34.243711	42.243532	NaN	52.681984	-76.487242	NaN	-86.925694
25.715934	56.198136	NaN	54.562389	-30.482202	NaN	-28.846455
-19.451304	16.202691	NaN	9.915083	-35.653994	NaN	-29.366387
8.843130	7.417094	NaN	29.350509	1.426035	NaN	-20.507379
41.618971	2.893895	NaN	3.316312	38.725076	NaN	38.302659
-1.998130	6.508473	NaN	9.511411	-8.506603	NaN	-11.509541
60.626791	-79.893847	NaN	-87.253778	140.520637	NaN	147.880569
42.184130	47.068527	NaN	48.258406	-4.884396	NaN	-6.074275
28.385394	6.636277	NaN	4.160961	21.749117	NaN	24.224432
-8.870930	23.882361	NaN	44.665361	-32.753292	NaN	-53.536291
-26.783948	32.244896	NaN	30.330447	-59.028844	NaN	-57.114395
-72.675259	-31.680770	NaN	-31.466769	-40.994489	NaN	-41.208490
31.298421	-20.764081	NaN	-5.255079	52.062501	NaN	36.553499
25.371553	9.914829	NaN	9.784413	15.456724	NaN	15.587141
-12.250141	17.311584	NaN	8.871549	-29.561725	NaN	-21.121690
3.295577	19.528986	NaN	33.297831	-16.233409	NaN	-30.002254
77.338256	10.521574	NaN	28.605362	66.816682	NaN	48.732894
-202.930330	-23.482097	NaN	-9.540198	-179.448233	NaN	-193.390132
66.859724	25.917087	NaN	20.343405	40.942638	NaN	46.516319
38.295114	7.629053	NaN	32.281329	30.666061	NaN	6.013785
39.900748	45.108504	NaN	47.585674	-5.207756	NaN	-7.684926
43.210809	0.406567	NaN	-21.395939	42.804242	NaN	64.606748
-28.999881	30.787873	NaN	30.515059	-59.787754	NaN	-59.514940
-162.131641	-12.242207	NaN	7.129952	-149.889434	NaN	-169.261592
25.507884	21.977788	NaN	39.350788	3.530096	NaN	-13.842904
-97.675116	46.213531	NaN	51.210593	-143.888646	NaN	-148.885709
-73.398045	-10.545961	NaN	6.316335	-62.852084	NaN	-79.714380
30.643903	9.178126	NaN	27.126577	21.465776	NaN	3.517326
-134.184198	-26.962929	NaN	-11.769171	-107.221269	NaN	-122.415027
-4.334163	29.185733	NaN	26.293316	-33.519896	NaN	-30.627479
-28.506994	46.759450	NaN	51.677476	-75.266444	NaN	-80.184470
-65.159642	24.635669	NaN	48.043520	-89.795310	NaN	-113.203161
-160.776523	8.699422	NaN	14.250199	-169.475945	NaN	-175.026722
43.764612	59.051499	NaN	63.182973	-15.286887	NaN	-19.418361
47.790961	37.673013	NaN	48.138768	10.117948	NaN	-0.347807
64.291037	32.643806	NaN	-1.015216	31.647231	NaN	65.306253
-177.388511	31.937265	NaN	31.698370	-209.325775	NaN	-209.086881
-61.716593	4.555117	NaN	17.027259	-66.271710	NaN	-78.743852
0.956970	-34.713433	NaN	-21.721416	35.670402	NaN	22.678385
-27.172485	-13.724094	NaN	-35.453925	-13.448391	NaN	8.281439
-19.588029	37.849180	NaN	39.550288	-57.437209	NaN	-59.138316
25.063854	53.370497	NaN	44.506145	-28.306643	NaN	-19.442291
-30.363350	-109.068298	NaN	-149.139486	78.704948	NaN	118.776137
25.545169	-8.075556	NaN	-15.104701	33.620725	NaN	40.649870
-49.538840	54.361471	NaN	54.502493	-103.900311	NaN	-104.041333
53.261086	-102.127138	NaN	-45.027245	155.388224	NaN	98.288331
6.549014	65.440545	NaN	57.625933	-58.891531	NaN	-51.076919
21.909004	22.285089	NaN	43.125556	-0.376084	NaN	-21.216551
-56.461918	39.697284	NaN	45.139282	-96.159202	NaN	-101.601199
27.274412	-43.025704	NaN	-37.235714	70.300116	NaN	64.510125
66.143342	59.608312	NaN	60.923578	6.535030	NaN	5.219764
-18.682624	-24.581230	NaN	0.019253	5.898607	NaN	-18.701877
13.786756	49.706482	NaN	53.877640	-35.919726	NaN	-40.090884
-12.006049	-90.894905	NaN	-95.024494	78.888856	NaN	83.018445
28.750471	66.363982	NaN	64.701236	-37.613511	NaN	-35.950765
39.978414	-0.934465	NaN	-3.772435	40.912879	NaN	43.750850
2.479651	-19.373835	NaN	-20.252710	21.853486	NaN	22.732361
76.475087	32.574658	NaN	19.493466	43.900429	NaN	56.981620
-43.006674	0.482868	NaN	10.538762	-43.489542	NaN	-53.545436
38.184944	-59.632299	NaN	-32.219439	97.817244	NaN	70.404383
42.587560	21.367833	NaN	21.595267	21.219728	NaN	20.992294
-22.333706	50.152971	NaN	53.110536	-72.486676	NaN	-75.444242
-125.573916	-45.470636	NaN	-34.992495	-80.103279	NaN	-90.581420
-6.424425	22.521948	NaN	17.959506	-28.946374	NaN	-24.383931
93.763255	33.553216	NaN	32.758639	60.210039	NaN	61.004615
47.355362	15.409481	NaN	9.633450	31.945881	NaN	37.721912
-34.635148	-57.461356	NaN	-32.625857	22.826208	NaN	-2.009291
-70.786932	1.030782	NaN	15.262340	-71.817714	NaN	-86.049273
56.520737	59.966785	NaN	54.916545	-3.446048	NaN	1.604192
41.086907	41.360866	NaN	53.503576	-0.273959	NaN	-12.416669
6.299660	23.152410	NaN	5.174160	-16.852750	NaN	1.125500
30.511005	-34.938326	NaN	-32.278208	65.449331	NaN	62.789213
-39.379212	-3.491460	NaN	5.227030	-35.887751	NaN	-44.606242
-40.104715	32.172163	NaN	28.819574	-72.276877	NaN	-68.924289
-60.838962	-1.452971	NaN	4.342864	-59.385991	NaN	-65.181826
-245.730131	13.198160	NaN	23.835373	-258.928291	NaN	-269.565504
18.472752	0.644102	NaN	-6.951564	17.828650	NaN	25.424316
-199.483124	32.511767	NaN	36.752021	-231.994891	NaN	-236.235145
20.449400	63.309720	NaN	62.313032	-42.860320	NaN	-41.863632
-11.949779	-3.272483	NaN	-24.030747	-8.677297	NaN	12.080968
18.399683	49.773837	NaN	42.904200	-31.374154	NaN	-24.504517
-7.776133	-42.913266	NaN	-28.737283	35.137133	NaN	20.961150
-44.290907	16.119735	NaN	9.374103	-60.410642	NaN	-53.665010
-28.449349	24.257454	NaN	38.307698	-52.706804	NaN	-66.757047
22.505659	64.085493	NaN	72.259573	-41.579834	NaN	-49.753914
-38.376186	-15.356463	NaN	-1.370249	-23.019723	NaN	-37.005937
33.801272	-1.842285	NaN	27.652063	35.643557	NaN	6.149210
53.831859	44.780554	NaN	58.788808	9.051305	NaN	-4.956949
-313.083069	47.909944	NaN	42.482405	-360.993013	NaN	-355.565475
-44.495544	6.166279	NaN	13.713781	-50.661823	NaN	-58.209325
33.323909	11.204999	NaN	17.944618	22.118910	NaN	15.379292
43.059543	-41.858314	NaN	-33.426653	84.917857	NaN	76.486196
-1.506698	24.737450	NaN	33.404733	-26.244148	NaN	-34.911430
-110.655658	39.332097	NaN	37.498494	-149.987755	NaN	-148.154152
6.823964	-55.509841	NaN	-32.885708	62.333806	NaN	39.709672
73.627957	-21.518884	NaN	-1.408095	95.146841	NaN	75.036051
-135.308837	-15.202626	NaN	-12.736367	-120.106211	NaN	-122.572470
61.432664	23.358734	NaN	21.221044	38.073930	NaN	40.211620
63.371469	-1.888913	NaN	10.868135	65.260382	NaN	52.503334
24.797394	2.090188	NaN	18.261630	22.707206	NaN	6.535764
69.178947	-9.482497	NaN	-1.658401	78.661444	NaN	70.837348
18.352252	28.802557	NaN	40.983613	-10.450304	NaN	-22.631361
-53.393171	-33.567946	NaN	-26.324300	-19.825225	NaN	-27.068871
77.523428	-29.261112	NaN	-42.750753	106.784540	NaN	120.274181
-46.589899	-8.497260	NaN	1.153765	-38.092639	NaN	-47.743664
43.913583	-47.366667	NaN	-22.593601	91.280251	NaN	66.507185
1.433008	30.173965	NaN	29.514046	-28.740957	NaN	-28.081038
16.020830	9.264885	NaN	5.735023	6.755945	NaN	10.285807
-70.847191	-26.529900	NaN	-15.963732	-44.317291	NaN	-54.883459
29.234435	-7.718499	NaN	-16.171793	36.952934	NaN	45.406228
71.710588	-29.778560	NaN	-29.395287	101.489148	NaN	101.105876
34.812699	69.045440	NaN	60.454342	-34.232741	NaN	-25.641643
56.436091	31.362372	NaN	37.089438	25.073719	NaN	19.346653
8.412268	52.866908	NaN	44.974463	-44.454641	NaN	-36.562195
42.489377	5.832694	NaN	5.898139	36.656683	NaN	36.591237
-120.647833	62.313886	NaN	61.616879	-182.961719	NaN	-182.264712
2.333991	2.145937	NaN	9.481825	0.188054	NaN	-7.147834
50.829553	-92.807905	NaN	-79.999841	143.637458	NaN	130.829394
22.250199	70.130955	NaN	73.652285	-47.880756	NaN	-51.402086
13.296161	-31.231961	NaN	-54.407847	44.528122	NaN	67.704008
12.375024	-20.052965	NaN	5.941603	32.427989	NaN	6.433422
33.646218	3.328743	NaN	32.561356	30.317475	NaN	1.084862
47.786566	8.876373	NaN	19.641463	38.910193	NaN	28.145103
-35.895682	33.421420	NaN	31.428067	-69.317102	NaN	-67.323749
-40.004201	20.943645	NaN	17.745971	-60.947847	NaN	-57.750173
10.497039	33.649124	NaN	47.484168	-23.152085	NaN	-36.987128
64.558455	-9.817623	NaN	-15.765356	74.376077	NaN	80.323811
64.753860	-39.799526	NaN	-10.930156	104.553386	NaN	75.684015
7.029519	50.441967	NaN	43.813982	-43.412448	NaN	-36.784463
53.886555	5.582516	NaN	-7.571478	48.304040	NaN	61.458033
-46.165983	30.713754	NaN	31.733314	-76.879736	NaN	-77.899296
-35.756051	55.543311	NaN	61.606239	-91.299362	NaN	-97.362290
22.427494	8.534638	NaN	1.893779	13.892856	NaN	20.533715
46.663549	31.292699	NaN	35.069208	15.370850	NaN	11.594340
-96.584013	-35.536643	NaN	-7.376111	-61.047371	NaN	-89.207902
54.910743	42.326695	NaN	27.882680	12.584048	NaN	27.028063
79.913774	12.327060	NaN	23.500062	67.586714	NaN	56.413713
-6.894073	13.866498	NaN	14.786109	-20.760571	NaN	-21.680181
-145.325766	-25.145677	NaN	-18.851128	-120.180090	NaN	-126.474638
-65.694576	24.669131	NaN	17.952823	-90.363708	NaN	-83.647399
70.987196	0.482881	NaN	10.768095	70.504315	NaN	60.219101
68.343686	-2.359134	NaN	4.177659	70.702820	NaN	64.166027
0.258118	47.506407	NaN	39.389995	-47.248289	NaN	-39.131877
13.912172	18.662284	NaN	20.960923	-4.750112	NaN	-7.048751
63.236748	51.270387	NaN	58.180912	11.966361	NaN	5.055836
10.105707	-126.602229	NaN	-131.674973	136.707936	NaN	141.780680
-3.698250	31.594040	NaN	9.339844	-35.292290	NaN	-13.038094
-1.670323	50.166577	NaN	53.469029	-51.836899	NaN	-55.139351
17.241311	46.378244	NaN	50.452602	-29.136933	NaN	-33.211291
-44.120295	-8.579005	NaN	-22.935693	-35.541290	NaN	-21.184602
-15.127724	-5.276331	NaN	-17.556897	-9.851392	NaN	2.429174
24.654492	56.434412	NaN	57.019411	-31.779921	NaN	-32.364919
32.388206	-59.397609	NaN	-52.746453	91.785815	NaN	85.134659
5.332291	7.079528	NaN	30.172236	-1.747237	NaN	-24.839945
-134.873767	-123.747081	NaN	-124.794292	-11.126686	NaN	-10.079475
7.710159	-4.086702	NaN	-20.283630	11.796861	NaN	27.993789
87.721631	5.904653	NaN	14.481811	81.816978	NaN	73.239820
-159.787688	27.780264	NaN	30.383012	-187.567953	NaN	-190.170701
60.483653	-27.660250	NaN	28.444879	88.143903	NaN	32.038774
-106.447944	10.999909	NaN	11.235308	-117.447854	NaN	-117.683252
32.496396	9.673835	NaN	7.567438	22.822561	NaN	24.928958
-181.523284	49.529124	NaN	57.291898	-231.052408	NaN	-238.815182
35.830016	-26.443778	NaN	-3.809667	62.273794	NaN	39.639683
19.930920	25.921476	NaN	41.515794	-5.990556	NaN	-21.584874
62.093976	17.207677	NaN	21.722392	44.886299	NaN	40.371584
51.642364	-22.066109	NaN	-9.319816	73.708473	NaN	60.962180
10.250473	9.236616	NaN	32.591082	1.013857	NaN	-22.340609
0.794825	-130.562931	NaN	-66.236709	131.357756	NaN	67.031534
-19.514019	-84.298931	NaN	-70.081464	64.784912	NaN	50.567445
23.076354	29.100808	NaN	25.158543	-6.024454	NaN	-2.082189
84.863044	-15.841416	NaN	1.402747	100.704460	NaN	83.460297
-72.129779	-161.875720	NaN	-108.833334	89.745941	NaN	36.703555
13.803814	-12.162801	NaN	2.916327	25.966615	NaN	10.887486
45.141933	44.903745	NaN	51.158357	0.238187	NaN	-6.016424
-187.510203	-21.103841	NaN	-25.422563	-166.406361	NaN	-162.087640
-126.891565	8.157796	NaN	14.397880	-135.049361	NaN	-141.289445
35.154544	6.271400	NaN	33.023131	28.883144	NaN	2.131413
-75.767741	14.132155	NaN	27.924464	-89.899895	NaN	-103.692204
-34.489846	-41.959521	NaN	-41.180549	7.469675	NaN	6.690703
-155.652249	-26.483050	NaN	-29.602397	-129.169199	NaN	-126.049851
-26.407685	23.933872	NaN	15.826363	-50.341557	NaN	-42.234048
49.359338	7.118868	NaN	-0.443203	42.240470	NaN	49.802540
62.021854	48.439055	NaN	57.309768	13.582799	NaN	4.712086
62.738003	39.936529	NaN	42.523828	22.801473	NaN	20.214175
27.328329	21.125406	NaN	31.199401	6.202923	NaN	-3.871072
0.057375	29.143777	NaN	34.443448	-29.086402	NaN	-34.386073
21.208111	-29.068943	NaN	-15.309446	50.277054	NaN	36.517557
-90.776494	2.112880	NaN	23.303829	-92.889374	NaN	-114.080323
21.118562	-8.435671	NaN	-14.149249	29.554233	NaN	35.267811
60.612205	5.846613	NaN	9.756441	54.765592	NaN	50.855764
66.643183	21.134795	NaN	26.593566	45.508388	NaN	40.049617
-35.490998	46.296601	NaN	53.018811	-81.787599	NaN	-88.509809
-40.489248	-13.687185	NaN	-15.157578	-26.802063	NaN	-25.331669
33.714187	9.662413	NaN	10.619242	24.051774	NaN	23.094945
64.808157	-49.102187	NaN	-52.163765	113.910344	NaN	116.971922
-10.903013	-22.736852	NaN	-10.801560	11.833839	NaN	-0.101453
-4.207643	47.250047	NaN	50.605454	-51.457690	NaN	-54.813097
19.799821	15.271209	NaN	38.640039	4.528612	NaN	-18.840218
-1.539973	-11.172498	NaN	-14.814776	9.632524	NaN	13.274802
69.835381	18.105753	NaN	40.584021	51.729628	NaN	29.251361
-13.575852	11.809706	NaN	33.970353	-25.385558	NaN	-47.546205
52.106292	18.007169	NaN	14.572550	34.099123	NaN	37.533742
35.749855	55.778501	NaN	44.896149	-20.028646	NaN	-9.146294
49.470502	-0.376057	NaN	4.233996	49.846559	NaN	45.236506
-10.788255	20.358698	NaN	43.462884	-31.146953	NaN	-54.251140
48.512001	6.064473	NaN	23.831800	42.447528	NaN	24.680201
47.213767	50.376444	NaN	42.055097	-3.162677	NaN	5.158670
45.157546	23.407634	NaN	26.941373	21.749913	NaN	18.216173
7.322911	11.085905	NaN	18.758806	-3.762995	NaN	-11.435896
59.273171	21.126732	NaN	21.611920	38.146439	NaN	37.661251
-83.745946	29.860809	NaN	36.409098	-113.606755	NaN	-120.155044
86.863611	-31.804251	NaN	-8.678105	118.667862	NaN	95.541716
13.185307	-7.474514	NaN	-6.930319	20.659822	NaN	20.115626
-202.329233	20.116629	NaN	12.492480	-222.445862	NaN	-214.821713
64.035264	-56.869332	NaN	-35.468322	120.904596	NaN	99.503587
-6.825773	44.203782	NaN	43.456682	-51.029555	NaN	-50.282455
-55.301908	-97.495286	NaN	-75.829944	42.193378	NaN	20.528036
44.161925	17.983021	NaN	33.840966	26.178904	NaN	10.320958
-11.993832	15.040831	NaN	20.255969	-27.034663	NaN	-32.249800
-190.235894	54.264649	NaN	39.305519	-244.500543	NaN	-229.541413
15.908310	-12.091264	NaN	6.618705	27.999574	NaN	9.289605
14.185347	1.841537	NaN	4.510584	12.343810	NaN	9.674763
13.311732	47.660886	NaN	44.491524	-34.349154	NaN	-31.179792
-20.759466	6.107198	NaN	36.962842	-26.866665	NaN	-57.722308
33.677701	-20.182248	NaN	-1.351707	53.859949	NaN	35.029408
-8.632237	34.800414	NaN	34.939142	-43.432650	NaN	-43.571379
11.072772	-12.339471	NaN	10.587811	23.412243	NaN	0.484960
68.199894	-11.933302	NaN	13.407981	80.133197	NaN	54.791913
51.878066	12.965575	NaN	19.275502	38.912491	NaN	32.602564
-8.017364	26.026480	NaN	27.181894	-34.043844	NaN	-35.199259
71.038001	7.812137	NaN	33.526883	63.225864	NaN	37.511118
-16.904985	-56.824258	NaN	-91.609889	39.919274	NaN	74.704905
67.199105	43.912547	NaN	42.386870	23.286557	NaN	24.812235
-30.096261	28.925416	NaN	28.580785	-59.021678	NaN	-58.677047
-73.539395	-0.507579	NaN	12.251065	-73.031816	NaN	-85.790461
36.178702	42.187189	NaN	48.919702	-6.008486	NaN	-12.741000
40.356336	41.857820	NaN	52.995267	-1.501483	NaN	-12.638930
-202.327319	3.735763	NaN	-4.912324	-206.063082	NaN	-197.414995
33.998655	27.086542	NaN	34.802024	6.912114	NaN	-0.803368
78.086078	66.023653	NaN	57.784351	12.062425	NaN	20.301727
-162.716297	-49.615750	NaN	-63.162348	-113.100548	NaN	-99.553950
17.172520	61.828375	NaN	65.850509	-44.655854	NaN	-48.677988
39.316906	-11.985512	NaN	0.046873	51.302418	NaN	39.270033
34.063505	40.463268	NaN	46.391141	-6.399762	NaN	-12.327636
25.494124	-51.127139	NaN	-70.813282	76.621264	NaN	96.307406
47.075618	-9.974521	NaN	2.467595	57.050139	NaN	44.608023
-130.239877	-9.257883	NaN	-2.978819	-120.981995	NaN	-127.261059
-5.578220	8.908718	NaN	7.799915	-14.486938	NaN	-13.378135
39.518274	23.671044	NaN	35.625439	15.847231	NaN	3.892835
9.554558	29.798580	NaN	39.699519	-20.244021	NaN	-30.144961
29.729967	-84.104510	NaN	-57.985322	113.834477	NaN	87.715290
-57.176900	40.775806	NaN	42.246586	-97.952706	NaN	-99.423486
48.943975	28.686663	NaN	28.382400	20.257312	NaN	20.561574
50.841863	16.011917	NaN	16.664322	34.829946	NaN	34.177542
-13.764396	0.433150	NaN	19.696860	-14.197546	NaN	-33.461256
46.569018	30.182597	NaN	29.711765	16.386421	NaN	16.857253
-28.397843	-42.675688	NaN	-6.211229	14.277844	NaN	-22.186614
13.733420	28.812848	NaN	26.873105	-15.079428	NaN	-13.139686
78.312807	-15.253247	NaN	-12.456599	93.566054	NaN	90.769406
-20.502832	-12.578228	NaN	4.253000	-7.924605	NaN	-24.755832
-7.340759	25.387075	NaN	26.297642	-32.727834	NaN	-33.638401
62.257273	-23.688193	NaN	-30.292591	85.945467	NaN	92.549865
-82.479891	1.758639	NaN	4.022708	-84.238529	NaN	-86.502599
21.478789	38.105088	NaN	48.241792	-16.626299	NaN	-26.763003
68.380800	12.525325	NaN	8.672071	55.855475	NaN	59.708729
-83.305013	24.251328	NaN	27.594722	-107.556342	NaN	-110.899736
69.906045	27.555383	NaN	43.164540	42.350662	NaN	26.741505
11.319956	44.241606	NaN	51.562667	-32.921649	NaN	-40.242711
78.350159	37.033758	NaN	37.140010	41.316401	NaN	41.210150
-109.147865	-34.359692	NaN	-30.821077	-74.788173	NaN	-78.326788
71.719582	-18.727389	NaN	-5.881070	90.446972	NaN	77.600653
46.602394	56.619974	NaN	54.419086	-10.017580	NaN	-7.816692
12.293636	-1.746493	NaN	12.881620	14.040130	NaN	-0.587984
59.944021	50.167836	NaN	60.063535	9.776185	NaN	-0.119514
-8.621068	2.541421	NaN	8.172856	-11.162488	NaN	-16.793923
61.722032	-90.424352	NaN	-73.877377	152.146384	NaN	135.599409
27.072799	17.380222	NaN	36.914003	9.692577	NaN	-9.841204
76.863199	-70.922085	NaN	-49.983000	147.785284	NaN	126.846199
-37.965439	-35.172095	NaN	-16.626105	-2.793344	NaN	-21.339334
17.217530	39.322032	NaN	52.657754	-22.104502	NaN	-35.440225
4.874396	35.645038	NaN	32.204146	-30.770642	NaN	-27.329751
88.981340	42.238965	NaN	38.590679	46.742376	NaN	50.390661
36.853091	68.822187	NaN	74.079066	-31.969097	NaN	-37.225975
68.002122	-12.318455	NaN	7.700516	80.320577	NaN	60.301606
30.386471	25.064383	NaN	28.102729	5.322087	NaN	2.283741
33.110426	3.377157	NaN	21.496729	29.733269	NaN	11.613697
77.426685	-41.681730	NaN	-35.420874	119.108416	NaN	112.847559
-151.070069	53.780698	NaN	48.943269	-204.850767	NaN	-200.013338
-9.596939	-48.415798	NaN	-22.001798	38.818859	NaN	12.404859
38.751888	-50.525321	NaN	-38.461603	89.277209	NaN	77.213491
17.973673	21.747360	NaN	45.839597	-3.773687	NaN	-27.865924
-19.979208	3.918275	NaN	12.270699	-23.897483	NaN	-32.249908
29.976216	41.219534	NaN	43.133592	-11.243318	NaN	-13.157376
69.734482	16.654216	NaN	27.215268	53.080266	NaN	42.519214
-89.589151	-17.812120	NaN	-15.762219	-71.777031	NaN	-73.826931
-13.835011	-11.166636	NaN	-30.757119	-2.668375	NaN	16.922108
-49.821376	-15.926059	NaN	-3.709999	-33.895316	NaN	-46.111376
79.442203	3.477750	NaN	-1.418090	75.964454	NaN	80.860293
59.625942	40.744784	NaN	38.462860	18.881158	NaN	21.163082
-20.279750	38.509141	NaN	60.768065	-58.788892	NaN	-81.047815
63.805439	56.120713	NaN	59.823238	7.684727	NaN	3.982201
-69.006037	6.802016	NaN	14.210314	-75.808053	NaN	-83.216351
64.563990	30.301644	NaN	41.810765	34.262346	NaN	22.753225
20.582491	31.617320	NaN	55.841433	-11.034829	NaN	-35.258942
-40.783751	-4.662617	NaN	17.621726	-36.121134	NaN	-58.405477
46.022903	19.469297	NaN	20.494670	26.553606	NaN	25.528233
71.427917	33.731427	NaN	33.048755	37.696489	NaN	38.379162
51.578541	20.950160	NaN	2.231525	30.628381	NaN	49.347016
60.570200	-88.338080	NaN	-92.201541	148.908280	NaN	152.771741
-59.947144	43.336951	NaN	44.344040	-103.284095	NaN	-104.291184
1.553344	-31.685180	NaN	1.421165	33.238524	NaN	0.132180
79.648005	-13.877716	NaN	-44.608091	93.525721	NaN	124.256096
70.011685	13.598060	NaN	18.673228	56.413625	NaN	51.338457
31.410758	-41.211183	NaN	-15.952544	72.621941	NaN	47.363303
62.552097	56.750940	NaN	59.203687	5.801157	NaN	3.348410
36.404684	13.151375	NaN	21.190570	23.253309	NaN	15.214114
41.279951	42.646605	NaN	47.164886	-1.366654	NaN	-5.884935
19.431438	2.532097	NaN	10.996077	16.899341	NaN	8.435361
48.760699	-18.312655	NaN	-2.132309	67.073354	NaN	50.893008
-162.461481	-23.758881	NaN	-34.080751	-138.702599	NaN	-128.380730
72.868154	13.838161	NaN	16.425510	59.029993	NaN	56.442644
8.878683	43.855499	NaN	47.045176	-34.976816	NaN	-38.166493
-72.597109	33.865917	NaN	29.893664	-106.463026	NaN	-102.490773
65.540067	-24.693065	NaN	-0.640704	90.233131	NaN	66.180771
