# Supplementary material for: Combined Influences of Model Choice, Data Quality, and Data Quantity When Estimating Population Trends
Source: PLoS One. 2015 Jul 15;10(7):e0132255. doi: 10.1371/journal.pone.0132255 (PMC4503393; doi:10.1371/journal.pone.0132255)
Supplement: S1 Dataset — Files are organized by model type and by the input lambda value. (ZIP) [file pone.0132255.s002.zip › Hypothetical LH/sims_lambda_1/simulationOutput_1_0_0.5_0_5.xls]

Percent_Decline_True	Median_Percent_Decline_Matrix	Median_Percent_Decline_Matrix_stable	Median_Percent_Decline_Scalar	Difference_True_Matrix	Difference_True_Matrix_Stable	Difference_True_Scalar
-18.459832	60.951499	NaN	83.081745	-79.411331	NaN	-101.541577
38.497315	30.553211	NaN	75.032112	7.944104	NaN	-36.534796
7.853445	-24.214450	NaN	22.537106	32.067895	NaN	-14.683661
-67.068559	35.657107	NaN	-18.784457	-102.725666	NaN	-48.284102
72.712754	80.210788	NaN	62.851471	-7.498034	NaN	9.861283
51.352067	56.774492	NaN	64.446477	-5.422425	NaN	-13.094410
3.585402	89.605152	NaN	93.944211	-86.019750	NaN	-90.358809
11.427138	-516.099805	NaN	-718.900030	527.526943	NaN	730.327168
6.064557	40.737471	NaN	34.524802	-34.672914	NaN	-28.460245
22.020034	-251.455637	NaN	-68.537243	273.475671	NaN	90.557277
34.869604	28.291530	NaN	52.628016	6.578074	NaN	-17.758412
7.218752	31.555352	NaN	53.811988	-24.336600	NaN	-46.593236
3.968227	42.652784	NaN	-56.594178	-38.684557	NaN	60.562406
78.414438	-141.889519	NaN	36.986356	220.303957	NaN	41.428082
35.168081	-43.399213	NaN	11.763942	78.567293	NaN	23.404139
75.027986	-181.685448	NaN	-43.978485	256.713434	NaN	119.006471
37.913258	30.057683	NaN	44.685598	7.855575	NaN	-6.772339
-90.679042	32.169147	NaN	-3.974173	-122.848190	NaN	-86.704870
81.130690	-443.489739	NaN	-127.130792	524.620429	NaN	208.261483
-16.184451	21.615530	NaN	-0.180238	-37.799982	NaN	-16.004213
49.316046	-1.993089	NaN	33.672032	51.309135	NaN	15.644013
-11.128689	52.948736	NaN	-20.865312	-64.077424	NaN	9.736624
44.785575	57.308219	NaN	42.997073	-12.522644	NaN	1.788502
-7.595097	-0.300256	NaN	44.324341	-7.294841	NaN	-51.919438
-56.969253	-95.728811	NaN	-36.200411	38.759558	NaN	-20.768841
9.238584	38.937203	NaN	37.700648	-29.698619	NaN	-28.462063
9.162800	6.823421	NaN	-69.089754	2.339379	NaN	78.252554
-14.767141	8.596997	NaN	7.579646	-23.364138	NaN	-22.346787
47.548953	64.248134	NaN	47.958378	-16.699181	NaN	-0.409426
54.379806	-1.314518	NaN	-14.013674	55.694323	NaN	68.393479
23.413846	-46.530380	NaN	66.887599	69.944226	NaN	-43.473753
-74.855103	29.530467	NaN	-38.800318	-104.385570	NaN	-36.054785
7.578604	52.521297	NaN	46.215283	-44.942694	NaN	-38.636680
-123.098534	-21.177688	NaN	56.376377	-101.920846	NaN	-179.474911
-22.941255	90.153150	NaN	79.550449	-113.094405	NaN	-102.491703
-32.417120	73.325472	NaN	70.436242	-105.742592	NaN	-102.853362
94.923489	82.880363	NaN	72.187441	12.043126	NaN	22.736048
-3.713203	-2.699122	NaN	57.864116	-1.014082	NaN	-61.577319
51.744134	92.492056	NaN	76.536019	-40.747922	NaN	-24.791885
77.377035	-65.933748	NaN	44.709727	143.310783	NaN	32.667308
26.825232	66.035712	NaN	41.939371	-39.210480	NaN	-15.114139
74.907771	68.103150	NaN	75.931228	6.804621	NaN	-1.023457
-108.003290	-256.812013	NaN	-237.625898	148.808723	NaN	129.622608
3.727148	55.896830	NaN	10.246723	-52.169682	NaN	-6.519575
-20.267548	-11.171032	NaN	31.610774	-9.096516	NaN	-51.878322
20.392332	-252.146725	NaN	-232.761437	272.539057	NaN	253.153769
-2.409351	-338.947242	NaN	-67.560379	336.537892	NaN	65.151029
31.079962	-283.793034	NaN	-99.179341	314.872996	NaN	130.259303
51.440243	-46.528598	NaN	7.522031	97.968841	NaN	43.918212
-77.036443	65.551503	NaN	53.555820	-142.587945	NaN	-130.592262
-1.030744	61.284427	NaN	72.739050	-62.315170	NaN	-73.769794
-86.579912	-30.379043	NaN	62.273876	-56.200869	NaN	-148.853788
-17.072537	10.998148	NaN	33.500765	-28.070685	NaN	-50.573302
52.476352	68.956221	NaN	82.349487	-16.479869	NaN	-29.873135
-22.194048	-834.695966	NaN	-704.100264	812.501918	NaN	681.906216
19.333150	9.302780	NaN	-5.096133	10.030370	NaN	24.429283
31.026207	47.706780	NaN	15.261913	-16.680573	NaN	15.764293
-22.973506	-75.777543	NaN	-60.783617	52.804036	NaN	37.810110
47.706639	-32.633464	NaN	-36.673129	80.340103	NaN	84.379768
46.616081	85.617155	NaN	86.661606	-39.001074	NaN	-40.045525
7.067242	73.591740	NaN	37.517422	-66.524497	NaN	-30.450180
56.842692	72.641542	NaN	62.789087	-15.798850	NaN	-5.946395
-17.317252	-98.666807	NaN	29.726691	81.349555	NaN	-47.043943
17.697203	84.790628	NaN	83.860968	-67.093425	NaN	-66.163765
-22.690379	-318.905547	NaN	-96.285373	296.215169	NaN	73.594994
50.293848	-17.826342	NaN	68.360318	68.120190	NaN	-18.066470
29.287502	77.057820	NaN	82.525219	-47.770318	NaN	-53.237717
31.328559	56.951660	NaN	49.789426	-25.623101	NaN	-18.460868
-155.784902	-111.205819	NaN	-93.095573	-44.579083	NaN	-62.689329
-13.467511	-13.149091	NaN	79.379073	-0.318419	NaN	-92.846584
-16.591225	-52.760331	NaN	62.578671	36.169106	NaN	-79.169896
-44.420823	86.080559	NaN	75.253390	-130.501382	NaN	-119.674213
40.964852	-304.856027	NaN	-500.161870	345.820880	NaN	541.126722
-25.723614	-444.750110	NaN	-626.572438	419.026495	NaN	600.848824
64.588346	6.247111	NaN	26.025549	58.341235	NaN	38.562798
67.382394	-82.491234	NaN	-35.632031	149.873627	NaN	103.014425
52.124266	-7.400387	NaN	-94.621761	59.524653	NaN	146.746027
-37.734345	-132.253688	NaN	-46.990085	94.519343	NaN	9.255740
-135.443955	-104.921355	NaN	-39.863437	-30.522601	NaN	-95.580518
12.051012	-1.423197	NaN	-125.602934	13.474210	NaN	137.653946
20.556783	43.098739	NaN	11.266090	-22.541956	NaN	9.290692
42.405351	66.109645	NaN	33.814483	-23.704295	NaN	8.590868
-2.971241	-127.352013	NaN	-177.861166	124.380772	NaN	174.889925
9.890952	52.792637	NaN	62.917390	-42.901685	NaN	-53.026438
11.370746	43.552984	NaN	47.011206	-32.182238	NaN	-35.640459
-5.141671	63.311736	NaN	64.163296	-68.453407	NaN	-69.304967
-265.132089	59.403010	NaN	42.864278	-324.535100	NaN	-307.996368
27.493262	-18.222816	NaN	62.397305	45.716079	NaN	-34.904043
24.448145	72.441360	NaN	58.840015	-47.993215	NaN	-34.391870
38.290300	-66.219560	NaN	-27.052258	104.509859	NaN	65.342558
75.702741	-86.329918	NaN	-115.509384	162.032659	NaN	191.212125
89.285523	61.490950	NaN	65.659341	27.794573	NaN	23.626182
-91.824217	-10.231438	NaN	-12.283879	-81.592778	NaN	-79.540338
26.683935	79.371362	NaN	75.573756	-52.687428	NaN	-48.889821
84.342713	74.017958	NaN	65.871854	10.324754	NaN	18.470859
-30.538269	53.689460	NaN	56.204311	-84.227729	NaN	-86.742580
35.503193	77.650403	NaN	55.567120	-42.147211	NaN	-20.063928
-161.968048	40.573567	NaN	60.695044	-202.541616	NaN	-222.663092
-150.517047	40.193554	NaN	19.162626	-190.710601	NaN	-169.679673
80.026831	89.727804	NaN	83.004590	-9.700973	NaN	-2.977759
19.571304	-82.541639	NaN	-47.889875	102.112942	NaN	67.461179
-6.409492	1.998586	NaN	-137.904379	-8.408078	NaN	131.494887
-31.918417	82.301614	NaN	77.031598	-114.220030	NaN	-108.950014
-58.552908	89.508295	NaN	84.280578	-148.061204	NaN	-142.833486
3.050345	1.244947	NaN	-5.354313	1.805398	NaN	8.404658
78.889565	36.385154	NaN	-44.187690	42.504411	NaN	123.077254
18.643873	-27.741580	NaN	-38.573416	46.385454	NaN	57.217290
22.777091	-43.971638	NaN	-53.433974	66.748729	NaN	76.211065
-7.806311	-27.023108	NaN	-4.513098	19.216797	NaN	-3.293212
-17.155452	-6.199567	NaN	16.698057	-10.955885	NaN	-33.853509
2.842564	2.577232	NaN	48.341557	0.265332	NaN	-45.498993
-19.382268	-48.608925	NaN	-20.993450	29.226657	NaN	1.611182
81.688102	91.698066	NaN	85.718522	-10.009964	NaN	-4.030421
20.673077	-5.460941	NaN	-31.932910	26.134018	NaN	52.605987
88.957143	91.208976	NaN	67.861047	-2.251833	NaN	21.096097
33.784789	-22.032441	NaN	-19.474724	55.817230	NaN	53.259513
14.758186	36.437549	NaN	55.083208	-21.679363	NaN	-40.325022
-12.213329	9.013106	NaN	21.556634	-21.226434	NaN	-33.769963
21.853383	28.163564	NaN	-27.998832	-6.310181	NaN	49.852215
68.969265	19.819130	NaN	-27.271318	49.150134	NaN	96.240583
54.493055	29.763294	NaN	80.205133	24.729761	NaN	-25.712077
1.341727	73.360485	NaN	76.107957	-72.018758	NaN	-74.766229
-221.894100	62.055581	NaN	83.430395	-283.949681	NaN	-305.324495
-79.497685	-78.988611	NaN	-139.886640	-0.509074	NaN	60.388955
35.177170	32.163756	NaN	24.064227	3.013413	NaN	11.112943
5.125885	-649.775326	NaN	-573.352491	654.901211	NaN	578.478376
-5.992594	-43.387352	NaN	-135.247414	37.394758	NaN	129.254820
-85.554213	49.561456	NaN	49.130014	-135.115669	NaN	-134.684227
76.853922	-223.178205	NaN	-57.288267	300.032126	NaN	134.142189
-5.727733	-0.377321	NaN	14.549066	-5.350412	NaN	-20.276799
62.307616	40.985685	NaN	5.943013	21.321931	NaN	56.364603
-21.346704	-1281.558863	NaN	-813.647096	1260.212160	NaN	792.300392
41.370329	8.780600	NaN	-150.755593	32.589729	NaN	192.125922
46.887081	-31.719192	NaN	14.683696	78.606273	NaN	32.203385
-32.012803	81.691587	NaN	64.871402	-113.704389	NaN	-96.884205
-37.878330	-9.297931	NaN	-12.283929	-28.580399	NaN	-25.594402
52.458490	-27.176960	NaN	-176.202152	79.635451	NaN	228.660643
-110.430535	86.455995	NaN	79.716001	-196.886530	NaN	-190.146537
-26.389197	-90.153838	NaN	-91.328202	63.764641	NaN	64.939005
19.762593	72.675786	NaN	73.524200	-52.913193	NaN	-53.761607
47.374455	58.943119	NaN	21.584919	-11.568664	NaN	25.789536
39.954140	62.920879	NaN	48.186630	-22.966739	NaN	-8.232490
34.310199	25.334731	NaN	40.064529	8.975469	NaN	-5.754330
25.157047	8.306476	NaN	-50.742430	16.850570	NaN	75.899477
-38.866239	-76.920659	NaN	-37.270555	38.054420	NaN	-1.595684
-46.747780	63.540439	NaN	68.150784	-110.288220	NaN	-114.898564
31.768383	-90.029486	NaN	-89.009200	121.797869	NaN	120.777583
68.247208	-52.377211	NaN	-130.279492	120.624418	NaN	198.526699
27.999510	-263.941459	NaN	-218.412337	291.940969	NaN	246.411847
19.489357	51.012110	NaN	11.089832	-31.522753	NaN	8.399524
-21.157170	36.711123	NaN	80.543796	-57.868293	NaN	-101.700965
-15.081783	-10.497015	NaN	56.631105	-4.584768	NaN	-71.712887
74.852769	-176.423444	NaN	-138.398513	251.276212	NaN	213.251282
-13.538800	-254.113640	NaN	-349.243263	240.574840	NaN	335.704463
70.026034	23.115895	NaN	-17.749470	46.910139	NaN	87.775505
3.489496	62.605822	NaN	55.913067	-59.116325	NaN	-52.423571
-8.197878	-143.575028	NaN	-345.846924	135.377150	NaN	337.649045
-173.851731	45.853438	NaN	74.324631	-219.705169	NaN	-248.176362
-23.988732	-201.815889	NaN	-119.701839	177.827156	NaN	95.713106
70.920833	38.840828	NaN	35.986671	32.080005	NaN	34.934162
35.532378	-59.111667	NaN	-78.069838	94.644045	NaN	113.602216
18.208450	-7.741009	NaN	-27.643626	25.949459	NaN	45.852076
-201.180248	-144.444637	NaN	-164.303051	-56.735611	NaN	-36.877196
-80.363273	13.570521	NaN	-53.294298	-93.933794	NaN	-27.068975
38.048817	73.948637	NaN	57.132600	-35.899820	NaN	-19.083783
-28.759196	6.952041	NaN	-11.144004	-35.711238	NaN	-17.615192
62.221500	-1388.548293	NaN	-887.124154	1450.769793	NaN	949.345654
7.241592	-63.679484	NaN	-29.604156	70.921076	NaN	36.845748
46.096533	80.218763	NaN	65.776041	-34.122230	NaN	-19.679507
35.150059	17.737300	NaN	10.119970	17.412759	NaN	25.030088
-3.725904	-38.177543	NaN	-102.247085	34.451638	NaN	98.521181
-8.226707	35.258202	NaN	-226.536273	-43.484909	NaN	218.309566
-438.277346	87.892363	NaN	85.111868	-526.169709	NaN	-523.389214
27.090903	80.336244	NaN	66.143736	-53.245341	NaN	-39.052833
-95.204598	72.940823	NaN	70.741454	-168.145421	NaN	-165.946052
31.952178	72.242894	NaN	81.306737	-40.290716	NaN	-49.354559
25.216922	82.353130	NaN	86.130648	-57.136209	NaN	-60.913727
28.473860	-167.859952	NaN	-18.241906	196.333812	NaN	46.715767
27.120867	72.586567	NaN	83.816498	-45.465700	NaN	-56.695631
84.566468	-212.372512	NaN	-148.317423	296.938980	NaN	232.883891
-197.131061	-170.719843	NaN	-83.704029	-26.411218	NaN	-113.427032
-151.236072	-169.573347	NaN	-239.520350	18.337275	NaN	88.284278
27.092734	-119.412297	NaN	-95.145742	146.505031	NaN	122.238476
-286.523746	11.212102	NaN	13.413114	-297.735848	NaN	-299.936860
-18.991859	-9.869098	NaN	54.104568	-9.122761	NaN	-73.096427
57.046602	42.660475	NaN	6.274888	14.386127	NaN	50.771713
57.355230	57.077790	NaN	47.876315	0.277440	NaN	9.478915
-36.146129	-127.884221	NaN	-52.356190	91.738093	NaN	16.210061
-22.711488	55.551198	NaN	63.924012	-78.262686	NaN	-86.635500
-152.502787	-12.718124	NaN	-41.031890	-139.784663	NaN	-111.470897
-23.810606	-641.567912	NaN	-75.843723	617.757307	NaN	52.033118
51.725605	44.382126	NaN	48.426611	7.343479	NaN	3.298993
34.929438	81.568754	NaN	85.270477	-46.639316	NaN	-50.341039
47.181925	48.684291	NaN	43.795682	-1.502366	NaN	3.386243
74.289782	59.892610	NaN	-24.146773	14.397172	NaN	98.436555
29.958121	-9.809397	NaN	39.498447	39.767518	NaN	-9.540327
-135.735660	70.526345	NaN	36.659587	-206.262006	NaN	-172.395247
-11.630084	77.641787	NaN	64.640385	-89.271871	NaN	-76.270469
50.557639	-1144.332969	NaN	-454.139976	1194.890608	NaN	504.697615
-152.925939	-2.083651	NaN	-36.995173	-150.842288	NaN	-115.930767
41.425482	-69.835109	NaN	-30.620858	111.260590	NaN	72.046340
65.691924	59.417814	NaN	48.867542	6.274110	NaN	16.824381
-55.534103	12.395932	NaN	36.353959	-67.930035	NaN	-91.888062
73.576971	80.881307	NaN	68.961955	-7.304336	NaN	4.615017
11.245323	84.302932	NaN	64.163465	-73.057609	NaN	-52.918142
55.150204	-71.703827	NaN	-89.653881	126.854030	NaN	144.804085
-276.297815	-96.982173	NaN	-113.882525	-179.315642	NaN	-162.415290
0.536916	12.586564	NaN	54.376848	-12.049648	NaN	-53.839932
38.780656	50.682015	NaN	73.308455	-11.901359	NaN	-34.527799
-131.513330	-26.501791	NaN	-10.365627	-105.011538	NaN	-121.147703
42.342891	1.332614	NaN	13.251220	41.010277	NaN	29.091670
32.494800	85.536203	NaN	87.638575	-53.041403	NaN	-55.143775
-71.768854	-29.036779	NaN	35.853517	-42.732075	NaN	-107.622371
42.329148	95.805239	NaN	85.493960	-53.476091	NaN	-43.164812
18.582379	-58.873291	NaN	27.587170	77.455670	NaN	-9.004790
-42.754510	-24.954346	NaN	-37.421495	-17.800165	NaN	-5.333016
-1.892661	-789.501195	NaN	-138.547138	787.608534	NaN	136.654477
9.796660	52.048738	NaN	61.378440	-42.252078	NaN	-51.581780
51.006304	-138.068854	NaN	-263.092554	189.075158	NaN	314.098858
-163.904996	-20.403768	NaN	-305.959920	-143.501228	NaN	142.054924
-12.571815	-13.657909	NaN	-129.295284	1.086094	NaN	116.723469
-143.282633	68.127111	NaN	64.845988	-211.409745	NaN	-208.128622
18.213054	-29.426638	NaN	-139.714695	47.639691	NaN	157.927748
-17.977688	-15.851426	NaN	22.407657	-2.126262	NaN	-40.385345
68.812666	-24.493698	NaN	15.367577	93.306364	NaN	53.445088
43.343784	38.806318	NaN	0.176516	4.537466	NaN	43.167268
-66.906931	68.998263	NaN	44.176226	-135.905194	NaN	-111.083156
1.167963	81.944131	NaN	88.013994	-80.776168	NaN	-86.846031
24.195588	87.374641	NaN	77.601609	-63.179053	NaN	-53.406022
8.563758	36.255695	NaN	-1.341898	-27.691937	NaN	9.905656
2.645325	1.547937	NaN	-7.626945	1.097388	NaN	10.272270
16.932237	-740.304702	NaN	-541.811534	757.236939	NaN	558.743771
-54.913844	21.562504	NaN	6.228223	-76.476348	NaN	-61.142067
67.786633	-27.832179	NaN	6.285602	95.618812	NaN	61.501031
-18.134118	22.352685	NaN	66.028660	-40.486803	NaN	-84.162778
0.242148	45.822722	NaN	52.303546	-45.580574	NaN	-52.061398
74.364490	-142.864094	NaN	-242.518744	217.228583	NaN	316.883234
-43.522344	52.448158	NaN	47.907834	-95.970502	NaN	-91.430178
-15.403238	87.249681	NaN	74.706658	-102.652918	NaN	-90.109895
72.589188	67.833986	NaN	79.987872	4.755202	NaN	-7.398684
46.533446	-38.149344	NaN	-62.022266	84.682789	NaN	108.555712
-27.110736	-618.938333	NaN	-393.947677	591.827596	NaN	366.836941
27.718768	24.699678	NaN	81.375063	3.019090	NaN	-53.656295
-64.554719	-154.887668	NaN	-331.895449	90.332948	NaN	267.340730
33.668863	21.878561	NaN	50.494121	11.790302	NaN	-16.825258
-18.067217	48.557863	NaN	-89.274811	-66.625080	NaN	71.207595
-28.719532	-95.606610	NaN	-176.499888	66.887078	NaN	147.780356
-60.367710	89.947761	NaN	89.272179	-150.315471	NaN	-149.639889
-52.647791	-254.413861	NaN	-213.606855	201.766070	NaN	160.959064
14.023459	90.296755	NaN	73.260769	-76.273296	NaN	-59.237310
18.267294	-26.625010	NaN	24.156344	44.892304	NaN	-5.889050
11.182556	17.957656	NaN	-100.545765	-6.775099	NaN	111.728322
-126.653001	62.296556	NaN	76.117127	-188.949556	NaN	-202.770127
3.789914	54.990816	NaN	68.700640	-51.200902	NaN	-64.910727
-27.074415	82.491571	NaN	77.331288	-109.565986	NaN	-104.405702
17.191771	-328.430366	NaN	-9.183877	345.622137	NaN	26.375648
-17.652658	46.977367	NaN	39.867486	-64.630025	NaN	-57.520144
-11.811517	-241.019909	NaN	-211.556323	229.208391	NaN	199.744806
-255.410518	12.439126	NaN	51.356276	-267.849644	NaN	-306.766794
64.961302	-79.945555	NaN	-151.618517	144.906857	NaN	216.579820
63.191674	29.907958	NaN	43.205703	33.283716	NaN	19.985970
18.122442	-207.498681	NaN	-114.740261	225.621123	NaN	132.862704
66.150593	-164.235379	NaN	-48.657926	230.385972	NaN	114.808519
42.871117	59.257558	NaN	54.811379	-16.386441	NaN	-11.940261
-399.222864	27.917892	NaN	0.533443	-427.140756	NaN	-399.756307
-5.781208	60.285217	NaN	53.324330	-66.066425	NaN	-59.105538
20.017454	-95.415778	NaN	-44.168012	115.433233	NaN	64.185467
39.003008	-10.529432	NaN	15.144546	49.532441	NaN	23.858462
23.896990	-325.280351	NaN	-328.966145	349.177341	NaN	352.863134
76.946581	-348.351911	NaN	-425.570211	425.298491	NaN	502.516792
-82.553177	54.541457	NaN	65.323011	-137.094635	NaN	-147.876188
20.836025	37.948207	NaN	61.692682	-17.112182	NaN	-40.856656
46.224451	3.588773	NaN	36.710249	42.635678	NaN	9.514201
47.210861	75.891136	NaN	71.405326	-28.680275	NaN	-24.194465
-18.309751	46.072925	NaN	25.598310	-64.382676	NaN	-43.908061
-65.833121	39.334005	NaN	49.939691	-105.167125	NaN	-115.772812
21.599327	-111.066570	NaN	-81.984034	132.665897	NaN	103.583361
77.278919	-150.680193	NaN	-164.870006	227.959111	NaN	242.148925
24.066899	48.040223	NaN	-54.369357	-23.973324	NaN	78.436255
-99.545734	80.298391	NaN	75.440379	-179.844125	NaN	-174.986113
-91.701125	-90.795960	NaN	-21.566393	-0.905165	NaN	-70.134732
31.046774	63.348323	NaN	66.452516	-32.301549	NaN	-35.405742
74.862118	-238.394863	NaN	-82.340377	313.256982	NaN	157.202495
-87.524177	-20.293702	NaN	-6.923665	-67.230475	NaN	-80.600512
63.409355	83.163297	NaN	76.927541	-19.753943	NaN	-13.518186
73.973177	5.459898	NaN	65.754833	68.513278	NaN	8.218344
63.421319	-18.668121	NaN	22.220843	82.089440	NaN	41.200477
-117.154989	62.962988	NaN	60.092172	-180.117977	NaN	-177.247161
42.005990	84.969208	NaN	69.206195	-42.963218	NaN	-27.200205
30.739586	-70.324265	NaN	-74.515674	101.063850	NaN	105.255260
29.465176	-26.700716	NaN	-10.566876	56.165892	NaN	40.032052
-104.881650	12.676141	NaN	29.948759	-117.557791	NaN	-134.830409
-134.184189	-84.102365	NaN	-153.980758	-50.081825	NaN	19.796569
11.710585	62.094340	NaN	87.000575	-50.383755	NaN	-75.289990
34.417330	-71.008415	NaN	-5.726772	105.425745	NaN	40.144102
7.122673	-24.586333	NaN	36.796437	31.709006	NaN	-29.673764
37.125986	69.992393	NaN	86.037619	-32.866408	NaN	-48.911633
-16.747319	8.770877	NaN	-12.789279	-25.518196	NaN	-3.958040
-19.630515	65.464732	NaN	33.189777	-85.095247	NaN	-52.820292
20.777440	49.704850	NaN	-12.107583	-28.927410	NaN	32.885023
-82.237698	-551.424411	NaN	-496.623254	469.186714	NaN	414.385556
54.448736	-59.797223	NaN	6.751738	114.245959	NaN	47.696998
73.255997	-234.581325	NaN	-101.829818	307.837322	NaN	175.085815
62.139702	2.865324	NaN	28.711108	59.274377	NaN	33.428594
37.073231	47.798022	NaN	61.837774	-10.724791	NaN	-24.764544
87.422167	42.755191	NaN	27.028366	44.666976	NaN	60.393801
41.561808	72.935431	NaN	44.694628	-31.373623	NaN	-3.132820
-29.654154	-58.286072	NaN	-126.972804	28.631918	NaN	97.318650
68.129372	-142.569439	NaN	-30.401287	210.698811	NaN	98.530659
-40.423457	7.888602	NaN	39.744393	-48.312059	NaN	-80.167851
-3.396969	-324.902893	NaN	-478.192927	321.505924	NaN	474.795958
-17.520362	-162.074253	NaN	-210.698139	144.553891	NaN	193.177776
12.394471	66.154961	NaN	64.953583	-53.760490	NaN	-52.559112
31.240552	36.822143	NaN	-44.307517	-5.581592	NaN	75.548069
47.656399	-100.337338	NaN	-36.490710	147.993737	NaN	84.147109
55.681883	47.288013	NaN	34.387782	8.393870	NaN	21.294101
-16.512177	92.039773	NaN	89.720416	-108.551950	NaN	-106.232593
26.549239	67.218232	NaN	67.840492	-40.668994	NaN	-41.291254
64.599506	33.581184	NaN	3.227590	31.018322	NaN	61.371917
9.998749	74.771557	NaN	59.940083	-64.772808	NaN	-49.941334
4.498564	8.871629	NaN	-3.112845	-4.373065	NaN	7.611409
3.107861	-196.368198	NaN	-103.926032	199.476059	NaN	107.033893
23.276860	97.105369	NaN	97.614597	-73.828509	NaN	-74.337737
46.746053	1.685845	NaN	50.793821	45.060208	NaN	-4.047768
85.288038	71.501084	NaN	52.209790	13.786954	NaN	33.078248
57.422301	63.811376	NaN	-140.032675	-6.389076	NaN	197.454976
11.819956	50.605099	NaN	76.228634	-38.785143	NaN	-64.408678
9.675568	43.998555	NaN	46.327952	-34.322986	NaN	-36.652383
20.001973	61.707755	NaN	45.313636	-41.705782	NaN	-25.311663
70.622159	48.678659	NaN	39.925217	21.943500	NaN	30.696942
43.897085	-88.801858	NaN	-21.315283	132.698943	NaN	65.212368
46.240395	82.293173	NaN	60.024198	-36.052778	NaN	-13.783802
35.112269	79.125302	NaN	76.765029	-44.013033	NaN	-41.652760
39.011811	-144.792569	NaN	-12.171887	183.804380	NaN	51.183698
-162.231191	-711.480242	NaN	-559.980646	549.249051	NaN	397.749455
-17.970868	38.556667	NaN	36.043105	-56.527536	NaN	-54.013974
-139.125033	91.706339	NaN	87.407688	-230.831373	NaN	-226.532722
-163.283629	-319.660526	NaN	-819.944724	156.376897	NaN	656.661095
31.782993	-235.000194	NaN	-85.958587	266.783187	NaN	117.741580
-19.139257	28.283198	NaN	47.130207	-47.422455	NaN	-66.269465
-115.179155	88.189954	NaN	80.356746	-203.369110	NaN	-195.535901
-117.007517	91.781031	NaN	73.219696	-208.788548	NaN	-190.227213
-113.898547	92.438745	NaN	79.295875	-206.337292	NaN	-193.194421
24.067769	-14.494145	NaN	51.747621	38.561914	NaN	-27.679852
70.483418	77.428709	NaN	75.897475	-6.945290	NaN	-5.414057
-39.477676	44.702706	NaN	35.814745	-84.180382	NaN	-75.292421
50.126010	28.301280	NaN	41.938427	21.824731	NaN	8.187583
12.025898	-67.605426	NaN	67.002015	79.631324	NaN	-54.976117
-101.427360	20.377261	NaN	-14.903604	-121.804621	NaN	-86.523756
33.713477	26.008058	NaN	11.025597	7.705420	NaN	22.687881
38.164962	39.451939	NaN	-28.423032	-1.286976	NaN	66.587994
-37.449413	84.999026	NaN	71.209808	-122.448440	NaN	-108.659221
59.547241	-96.866857	NaN	-16.687507	156.414098	NaN	76.234748
25.894405	60.508902	NaN	65.291176	-34.614497	NaN	-39.396771
-11.490421	69.799395	NaN	7.083016	-81.289816	NaN	-18.573437
-11.752306	68.472385	NaN	51.318622	-80.224691	NaN	-63.070928
33.755021	85.375985	NaN	80.140098	-51.620964	NaN	-46.385076
24.593780	36.753658	NaN	-0.455404	-12.159877	NaN	25.049184
13.199783	56.267687	NaN	24.207844	-43.067904	NaN	-11.008061
6.566239	84.898370	NaN	75.528933	-78.332130	NaN	-68.962694
40.888077	30.148980	NaN	24.282501	10.739097	NaN	16.605575
-36.328107	-48.005025	NaN	16.604328	11.676918	NaN	-52.932435
-6.686488	58.437387	NaN	28.852248	-65.123876	NaN	-35.538736
39.958419	-37.889773	NaN	-60.072696	77.848192	NaN	100.031114
-65.724262	-2888.479444	NaN	-1756.409430	2822.755182	NaN	1690.685168
59.527318	93.106950	NaN	94.914956	-33.579632	NaN	-35.387639
37.853872	0.415513	NaN	-118.513913	37.438360	NaN	156.367786
-24.520267	-37.300311	NaN	20.723334	12.780044	NaN	-45.243601
-64.722457	-16.318874	NaN	3.805547	-48.403583	NaN	-68.528004
46.233557	62.499837	NaN	61.290117	-16.266280	NaN	-15.056561
48.750391	95.043111	NaN	88.093446	-46.292720	NaN	-39.343055
-2.975104	20.911296	NaN	44.327080	-23.886400	NaN	-47.302185
64.409074	40.834977	NaN	79.012430	23.574097	NaN	-14.603356
1.853853	-4.600326	NaN	19.771576	6.454179	NaN	-17.917722
-55.232048	8.854114	NaN	2.126895	-64.086162	NaN	-57.358943
58.291449	96.813379	NaN	85.524063	-38.521930	NaN	-27.232614
-5.536025	-46.853501	NaN	55.792005	41.317475	NaN	-61.328031
20.460625	16.577869	NaN	52.199656	3.882756	NaN	-31.739031
0.708347	-205.555889	NaN	-140.435884	206.264237	NaN	141.144231
-140.528730	71.187979	NaN	72.268000	-211.716709	NaN	-212.796730
9.493051	-174.048229	NaN	34.478535	183.541280	NaN	-24.985484
7.685913	-126.146867	NaN	-53.933776	133.832780	NaN	61.619690
-47.938348	-165.882751	NaN	-42.613156	117.944403	NaN	-5.325192
-51.200619	35.915911	NaN	-59.448127	-87.116531	NaN	8.247507
-6.018341	8.851564	NaN	8.034183	-14.869905	NaN	-14.052524
74.448060	-114.890638	NaN	-10.138186	189.338699	NaN	84.586246
69.934169	-9.011510	NaN	-114.361257	78.945679	NaN	184.295426
84.213662	-99.289310	NaN	-81.108618	183.502972	NaN	165.322280
-42.218126	-9.284803	NaN	-12.138613	-32.933324	NaN	-30.079514
-60.642749	-129.194470	NaN	-50.232463	68.551721	NaN	-10.410286
44.343723	6.067104	NaN	32.171378	38.276619	NaN	12.172345
54.039776	47.502566	NaN	-25.768330	6.537210	NaN	79.808106
-23.689811	29.515147	NaN	51.300890	-53.204958	NaN	-74.990702
-143.848119	-181.856705	NaN	-70.807289	38.008586	NaN	-73.040830
54.774247	8.348317	NaN	-106.128329	46.425929	NaN	160.902576
11.881003	22.537011	NaN	9.523223	-10.656009	NaN	2.357780
-63.682467	14.849246	NaN	41.906504	-78.531714	NaN	-105.588972
27.388815	46.937781	NaN	50.701705	-19.548966	NaN	-23.312890
65.181898	12.799008	NaN	-23.342815	52.382890	NaN	88.524713
39.064706	90.769079	NaN	92.980822	-51.704373	NaN	-53.916116
5.540248	24.149160	NaN	-8.866941	-18.608911	NaN	14.407189
-111.424363	-141.708496	NaN	55.407751	30.284133	NaN	-166.832113
-93.212582	42.433547	NaN	47.747455	-135.646129	NaN	-140.960037
-34.887504	59.286699	NaN	65.465588	-94.174203	NaN	-100.353092
-14.613677	-264.134276	NaN	-47.525171	249.520599	NaN	32.911494
-5.408401	16.527484	NaN	0.794497	-21.935885	NaN	-6.202898
-26.852290	46.595172	NaN	63.079661	-73.447462	NaN	-89.931951
72.376072	19.270478	NaN	-12.820243	53.105594	NaN	85.196315
35.235391	-349.684738	NaN	-187.989349	384.920129	NaN	223.224741
13.284052	56.196003	NaN	42.862603	-42.911950	NaN	-29.578550
29.748172	70.325323	NaN	62.207943	-40.577150	NaN	-32.459771
-65.333848	33.456099	NaN	51.150361	-98.789947	NaN	-116.484208
-55.959440	-76.494598	NaN	-9.075228	20.535158	NaN	-46.884211
-39.137041	37.245326	NaN	-32.963130	-76.382367	NaN	-6.173911
5.540683	3.293001	NaN	60.557163	2.247682	NaN	-55.016480
-7.435013	-42.294120	NaN	-84.053872	34.859107	NaN	76.618859
55.233225	-109.903408	NaN	-62.793208	165.136633	NaN	118.026432
-18.283001	52.236263	NaN	26.002569	-70.519264	NaN	-44.285570
30.571126	-43.838415	NaN	-201.565144	74.409541	NaN	232.136270
-5.931288	52.997215	NaN	47.412225	-58.928502	NaN	-53.343513
-277.150039	88.389501	NaN	85.248118	-365.539540	NaN	-362.398157
76.707627	60.927899	NaN	29.167372	15.779728	NaN	47.540255
-43.678817	42.153341	NaN	72.950239	-85.832158	NaN	-116.629056
65.318766	69.706854	NaN	69.308455	-4.388089	NaN	-3.989690
41.528771	-1459.247166	NaN	-791.609880	1500.775937	NaN	833.138651
-18.121383	74.513364	NaN	61.703345	-92.634747	NaN	-79.824728
-21.889543	-2349.990990	NaN	-2740.520359	2328.101448	NaN	2718.630816
-14.449342	53.293669	NaN	47.173443	-67.743010	NaN	-61.622785
-34.285488	-79.204538	NaN	9.133608	44.919050	NaN	-43.419097
76.311645	-22.611397	NaN	-40.297052	98.923042	NaN	116.608697
70.564293	60.362248	NaN	19.083491	10.202045	NaN	51.480802
59.403672	90.999503	NaN	79.245210	-31.595831	NaN	-19.841538
54.467780	61.121849	NaN	58.202451	-6.654069	NaN	-3.734671
7.914058	20.183129	NaN	31.824614	-12.269071	NaN	-23.910556
66.790440	-3.528919	NaN	-62.567607	70.319359	NaN	129.358046
67.814715	-277.659847	NaN	-96.624650	345.474562	NaN	164.439365
-7.952060	-156.237714	NaN	3.532090	148.285653	NaN	-11.484151
21.409075	73.114872	NaN	73.284849	-51.705797	NaN	-51.875773
65.090479	63.537999	NaN	35.719142	1.552481	NaN	29.371337
-133.725638	82.632257	NaN	75.313517	-216.357895	NaN	-209.039156
-43.211273	-71.558064	NaN	-116.799818	28.346791	NaN	73.588545
-80.372347	42.628148	NaN	35.389168	-123.000495	NaN	-115.761515
36.080071	-97.498700	NaN	-24.097743	133.578771	NaN	60.177814
54.758468	35.544829	NaN	47.381935	19.213639	NaN	7.376532
65.992240	85.786822	NaN	73.400827	-19.794581	NaN	-7.408586
-273.701329	84.257357	NaN	76.439710	-357.958686	NaN	-350.141038
38.319656	52.386690	NaN	35.138726	-14.067035	NaN	3.180930
-58.332346	83.357135	NaN	90.478226	-141.689482	NaN	-148.810572
4.143047	66.014937	NaN	26.350452	-61.871890	NaN	-22.207405
37.292558	-9.398493	NaN	16.377770	46.691050	NaN	20.914788
-212.514840	73.459868	NaN	53.859139	-285.974708	NaN	-266.373979
-153.768219	-928.195977	NaN	-879.553590	774.427758	NaN	725.785371
26.812175	35.726979	NaN	36.746768	-8.914804	NaN	-9.934593
67.982669	-17.079989	NaN	-123.633690	85.062658	NaN	191.616359
-101.203129	-1972.520856	NaN	-1285.621213	1871.317727	NaN	1184.418084
55.833600	87.010941	NaN	80.713565	-31.177340	NaN	-24.879964
1.988075	-53.628751	NaN	-85.731348	55.616826	NaN	87.719423
-64.352987	71.718866	NaN	30.829380	-136.071853	NaN	-95.182367
-165.894291	38.129711	NaN	5.503699	-204.024002	NaN	-171.397990
-17.704794	-5.807583	NaN	60.063311	-11.897211	NaN	-77.768105
77.416352	1.224065	NaN	-99.990123	76.192286	NaN	177.406475
-19.834934	46.817662	NaN	23.145368	-66.652597	NaN	-42.980303
1.932532	-24.205092	NaN	-19.671514	26.137624	NaN	21.604045
50.768837	57.039567	NaN	54.078637	-6.270730	NaN	-3.309800
-8.572512	66.059169	NaN	7.892006	-74.631681	NaN	-16.464517
-74.230497	-25.325686	NaN	-35.704390	-48.904811	NaN	-38.526107
-155.113469	-227.955553	NaN	-175.436015	72.842084	NaN	20.322546
36.911915	92.471043	NaN	86.491478	-55.559128	NaN	-49.579563
-137.329001	-183.172537	NaN	-103.054725	45.843536	NaN	-34.274275
-158.795658	20.565926	NaN	14.303256	-179.361584	NaN	-173.098914
-9.796377	51.829799	NaN	-35.032510	-61.626175	NaN	25.236133
64.738950	84.750825	NaN	48.294385	-20.011875	NaN	16.444565
47.913808	-99.966018	NaN	9.021224	147.879826	NaN	38.892585
-30.722220	33.070335	NaN	-4.554756	-63.792555	NaN	-26.167464
14.075317	-1100.143954	NaN	-640.396078	1114.219271	NaN	654.471395
-91.785390	4.712784	NaN	-11.422083	-96.498174	NaN	-80.363307
-25.692997	8.752851	NaN	-6.017346	-34.445848	NaN	-19.675651
30.861913	84.134340	NaN	80.342424	-53.272428	NaN	-49.480511
-55.298900	50.102766	NaN	10.724796	-105.401666	NaN	-66.023696
-32.112927	48.877938	NaN	11.332746	-80.990865	NaN	-43.445673
11.136604	68.588407	NaN	46.735722	-57.451803	NaN	-35.599118
-84.872315	80.954805	NaN	61.830276	-165.827121	NaN	-146.702591
66.703147	-48.005341	NaN	-64.853261	114.708488	NaN	131.556408
11.912536	-37.711818	NaN	-99.177395	49.624355	NaN	111.089931
58.470857	97.124504	NaN	86.391380	-38.653648	NaN	-27.920524
68.330112	-108.348975	NaN	-239.109631	176.679087	NaN	307.439743
83.261965	56.785316	NaN	67.646938	26.476648	NaN	15.615026
61.273672	56.863810	NaN	52.477060	4.409862	NaN	8.796613
-1.555959	70.667887	NaN	50.927476	-72.223846	NaN	-52.483436
40.537159	-195.812417	NaN	-379.670752	236.349576	NaN	420.207911
-87.171588	-194.734382	NaN	-86.985716	107.562794	NaN	-0.185872
84.981489	-97.301516	NaN	-41.902002	182.283005	NaN	126.883491
77.259674	82.820024	NaN	84.970688	-5.560349	NaN	-7.711014
-29.804825	-199.705007	NaN	-109.109132	169.900182	NaN	79.304306
27.714365	52.164711	NaN	55.033278	-24.450346	NaN	-27.318912
-27.992006	79.252272	NaN	40.847025	-107.244277	NaN	-68.839031
5.997689	90.615479	NaN	83.414518	-84.617791	NaN	-77.416829
-78.518364	-113.857863	NaN	-23.709352	35.339500	NaN	-54.809012
5.509206	-372.269613	NaN	-487.116957	377.778820	NaN	492.626163
40.935000	40.012513	NaN	-39.108602	0.922487	NaN	80.043602
15.160262	48.318703	NaN	69.795813	-33.158441	NaN	-54.635551
65.401796	72.903340	NaN	-18.330579	-7.501544	NaN	83.732375
-9.137580	86.185955	NaN	71.386989	-95.323535	NaN	-80.524569
5.461514	74.936771	NaN	78.196992	-69.475257	NaN	-72.735478
75.973665	36.611790	NaN	47.230532	39.361875	NaN	28.743132
10.956425	-69.784800	NaN	42.467363	80.741225	NaN	-31.510938
-109.372129	-134.279692	NaN	-189.973068	24.907563	NaN	80.600939
38.052399	47.793337	NaN	26.166015	-9.740939	NaN	11.886383
68.857137	-56.524221	NaN	-64.198568	125.381358	NaN	133.055705
14.100850	13.612290	NaN	49.506678	0.488561	NaN	-35.405828
76.472862	60.327096	NaN	83.585706	16.145766	NaN	-7.112844
-126.034389	26.850295	NaN	-1.688275	-152.884684	NaN	-124.346114
31.669739	-45.907928	NaN	-58.083365	77.577667	NaN	89.753105
5.827333	-217.095789	NaN	-27.216165	222.923122	NaN	33.043498
14.298557	-7.374242	NaN	-17.161273	21.672800	NaN	31.459830
-59.913025	7.425276	NaN	18.100133	-67.338300	NaN	-78.013158
18.363761	-78.779742	NaN	-98.731098	97.143503	NaN	117.094859
13.054439	-37.924016	NaN	-88.716085	50.978455	NaN	101.770525
29.147050	-2398.268678	NaN	-914.349636	2427.415728	NaN	943.496686
-143.345180	0.252087	NaN	-1.409289	-143.597268	NaN	-141.935892
-45.499221	78.768143	NaN	75.957842	-124.267364	NaN	-121.457063
68.405799	-68.899443	NaN	-129.276233	137.305241	NaN	197.682032
-51.186010	63.998180	NaN	72.241505	-115.184190	NaN	-123.427515
-31.370300	-114.768413	NaN	-99.141230	83.398113	NaN	67.770930
-15.140807	3.696166	NaN	32.280068	-18.836973	NaN	-47.420875
-119.392905	48.636518	NaN	47.519677	-168.029423	NaN	-166.912582
36.799880	71.964261	NaN	77.779936	-35.164381	NaN	-40.980056
31.732431	74.543055	NaN	71.688285	-42.810624	NaN	-39.955853
48.791207	45.316456	NaN	68.132525	3.474751	NaN	-19.341318
22.615037	-112.915711	NaN	28.414717	135.530748	NaN	-5.799680
-1.211869	25.768176	NaN	54.945419	-26.980045	NaN	-56.157288
89.034856	-139.048456	NaN	-76.221290	228.083313	NaN	165.256146
21.120614	-352.495864	NaN	-678.339558	373.616478	NaN	699.460172
15.214575	51.704831	NaN	-8.791919	-36.490257	NaN	24.006494
11.542548	-3.514251	NaN	-91.463397	15.056799	NaN	103.005946
-92.128051	-19.090905	NaN	17.177436	-73.037146	NaN	-109.305487
52.773969	-76.846014	NaN	-82.114270	129.619983	NaN	134.888239
51.087721	-101.593611	NaN	-176.197749	152.681332	NaN	227.285469
46.833836	26.430830	NaN	68.766417	20.403006	NaN	-21.932581
-14.402155	66.440272	NaN	58.199458	-80.842427	NaN	-72.601613
-4.433865	-0.194159	NaN	46.926922	-4.239706	NaN	-51.360787
-56.372472	84.575469	NaN	95.465813	-140.947941	NaN	-151.838285
-38.735509	71.081236	NaN	72.711377	-109.816746	NaN	-111.446886
4.019458	96.712535	NaN	85.781528	-92.693077	NaN	-81.762070
61.943283	69.885667	NaN	52.750786	-7.942384	NaN	9.192497
37.743282	-3.161339	NaN	-10.330787	40.904620	NaN	48.074069
76.291196	69.685239	NaN	70.905771	6.605957	NaN	5.385424
22.263427	-8.616785	NaN	26.062645	30.880211	NaN	-3.799218
79.799887	15.507147	NaN	37.622211	64.292740	NaN	42.177677
-51.231393	71.088379	NaN	55.941330	-122.319772	NaN	-107.172723
87.124876	-683.840730	NaN	-337.431903	770.965607	NaN	424.556779
-51.171483	90.096053	NaN	89.236745	-141.267535	NaN	-140.408228
12.691730	-533.811686	NaN	-309.329744	546.503416	NaN	322.021474
-73.610556	58.363974	NaN	1.876036	-131.974531	NaN	-75.486592
21.102561	-50.815682	NaN	-40.968003	71.918243	NaN	62.070563
52.798927	31.360373	NaN	38.921364	21.438554	NaN	13.877563
71.704017	-1.576859	NaN	29.870426	73.280876	NaN	41.833591
18.217848	-14.923455	NaN	54.690050	33.141303	NaN	-36.472202
-30.728391	27.105099	NaN	44.692959	-57.833490	NaN	-75.421350
56.069394	92.493173	NaN	87.779987	-36.423778	NaN	-31.710592
35.006630	69.423293	NaN	75.047821	-34.416663	NaN	-40.041191
10.502004	-41.520957	NaN	33.662167	52.022961	NaN	-23.160163
31.734618	92.886483	NaN	73.608753	-61.151865	NaN	-41.874135
-31.813184	6.346973	NaN	26.378227	-38.160157	NaN	-58.191411
17.017877	50.840102	NaN	45.699632	-33.822224	NaN	-28.681755
-120.655235	-15.479619	NaN	-109.231976	-105.175615	NaN	-11.423259
15.886994	24.041436	NaN	-21.354183	-8.154442	NaN	37.241177
76.948237	60.520044	NaN	44.289388	16.428193	NaN	32.658849
-55.606986	65.845288	NaN	74.308069	-121.452274	NaN	-129.915055
6.001943	93.982644	NaN	91.564075	-87.980701	NaN	-85.562132
-24.609080	79.618591	NaN	86.790283	-104.227671	NaN	-111.399362
-36.618560	-49.488716	NaN	-27.169651	12.870156	NaN	-9.448909
14.234124	-0.668457	NaN	-40.889639	14.902581	NaN	55.123763
-8.174350	44.048549	NaN	40.292824	-52.222899	NaN	-48.467174
-14.241228	-6.595179	NaN	-84.506400	-7.646049	NaN	70.265172
70.497865	43.166336	NaN	35.451254	27.331529	NaN	35.046611
70.047260	51.887941	NaN	53.806653	18.159318	NaN	16.240607
-13.600546	93.558696	NaN	85.946393	-107.159242	NaN	-99.546939
-48.523554	-43.164061	NaN	-3.389832	-5.359492	NaN	-45.133721
-43.195113	29.046841	NaN	4.168387	-72.241954	NaN	-47.363500
-3.168274	5.192587	NaN	-58.859762	-8.360860	NaN	55.691488
-86.508574	70.674244	NaN	32.690353	-157.182818	NaN	-119.198927
-16.306855	-180.289605	NaN	-61.539757	163.982750	NaN	45.232902
-153.537881	42.678653	NaN	-96.695544	-196.216534	NaN	-56.842337
41.654396	75.176219	NaN	89.896169	-33.521823	NaN	-48.241773
-31.781476	-295.688859	NaN	-267.499972	263.907382	NaN	235.718496
68.888065	89.728081	NaN	76.484053	-20.840016	NaN	-7.595987
8.307771	71.484844	NaN	84.872332	-63.177073	NaN	-76.564561
69.184521	80.222982	NaN	72.034821	-11.038461	NaN	-2.850300
64.199561	-8.299772	NaN	29.993500	72.499334	NaN	34.206061
-39.224925	74.061583	NaN	73.323125	-113.286508	NaN	-112.548050
43.859110	-254.114095	NaN	-211.279176	297.973205	NaN	255.138286
-14.674094	-277.664940	NaN	-30.657833	262.990845	NaN	15.983739
-126.698286	48.933759	NaN	-8.963821	-175.632045	NaN	-117.734465
-118.840124	56.755522	NaN	48.581536	-175.595646	NaN	-167.421660
14.523733	-23.033184	NaN	-82.717128	37.556917	NaN	97.240861
-96.401653	35.477063	NaN	81.136906	-131.878716	NaN	-177.538559
-47.489136	85.932270	NaN	87.837827	-133.421407	NaN	-135.326964
3.546627	70.651723	NaN	68.450802	-67.105095	NaN	-64.904175
22.007799	-840.038891	NaN	-135.154549	862.046690	NaN	157.162348
42.531845	-68.736399	NaN	-13.403908	111.268244	NaN	55.935753
62.968804	-272.756519	NaN	-165.040246	335.725323	NaN	228.009050
42.131089	88.852477	NaN	88.749826	-46.721387	NaN	-46.618737
46.313988	-36.291661	NaN	-92.648198	82.605650	NaN	138.962186
-38.563685	-2.852233	NaN	-47.679820	-35.711452	NaN	9.116135
-0.798781	93.792210	NaN	92.272139	-94.590990	NaN	-93.070920
54.124213	61.875941	NaN	61.675296	-7.751728	NaN	-7.551084
-161.991139	1.117137	NaN	-47.013986	-163.108277	NaN	-114.977154
12.106858	18.684766	NaN	22.180455	-6.577908	NaN	-10.073597
79.143647	68.774366	NaN	82.558595	10.369281	NaN	-3.414948
-36.238283	34.488630	NaN	68.914676	-70.726913	NaN	-105.152959
21.093252	-191.401837	NaN	-79.851964	212.495089	NaN	100.945215
-5.131863	-75.533634	NaN	-56.337622	70.401771	NaN	51.205759
17.448501	87.398276	NaN	83.604044	-69.949775	NaN	-66.155543
-51.923982	12.800743	NaN	60.660172	-64.724725	NaN	-112.584154
62.085910	-9.202780	NaN	-74.508489	71.288690	NaN	136.594399
71.681677	16.371580	NaN	64.619576	55.310098	NaN	7.062101
18.840587	9.079454	NaN	64.838581	9.761133	NaN	-45.997994
-18.893405	35.289697	NaN	73.043395	-54.183102	NaN	-91.936800
47.841655	71.555291	NaN	40.043542	-23.713636	NaN	7.798113
-1.311045	-144.448988	NaN	-250.762587	143.137942	NaN	249.451542
57.716880	-612.699592	NaN	-500.422252	670.416472	NaN	558.139131
6.369032	-17.279517	NaN	64.402452	23.648549	NaN	-58.033420
4.617192	71.516166	NaN	27.603646	-66.898974	NaN	-22.986454
32.065551	-57.474625	NaN	-83.973422	89.540176	NaN	116.038973
77.498230	47.854790	NaN	17.286184	29.643440	NaN	60.212047
-203.102069	87.769938	NaN	92.949379	-290.872006	NaN	-296.051448
8.519467	32.468470	NaN	43.390962	-23.949003	NaN	-34.871494
25.213391	91.249200	NaN	71.476832	-66.035809	NaN	-46.263441
52.202918	44.318750	NaN	51.873875	7.884168	NaN	0.329043
48.844097	75.474957	NaN	64.530284	-26.630860	NaN	-15.686187
51.562945	-12.953319	NaN	-80.182910	64.516264	NaN	131.745854
41.189023	-192.487789	NaN	-247.921471	233.676812	NaN	289.110494
45.360954	-67.898507	NaN	-60.037331	113.259461	NaN	105.398286
-28.834174	42.504134	NaN	-4.237101	-71.338308	NaN	-24.597073
82.466227	-351.054574	NaN	-486.555073	433.520802	NaN	569.021300
29.192133	72.379708	NaN	82.555579	-43.187574	NaN	-53.363446
8.993946	56.123029	NaN	38.521877	-47.129084	NaN	-29.527931
46.874083	-113.278041	NaN	-9.246313	160.152124	NaN	56.120396
-59.459626	81.035493	NaN	73.044000	-140.495119	NaN	-132.503626
62.632171	-48.173871	NaN	34.041800	110.806042	NaN	28.590371
31.568984	6.654952	NaN	36.146575	24.914032	NaN	-4.577591
-123.947081	50.846774	NaN	21.418610	-174.793855	NaN	-145.365691
4.768256	27.412759	NaN	61.100488	-22.644503	NaN	-56.332232
51.006478	87.674469	NaN	90.520077	-36.667991	NaN	-39.513599
-8.143754	86.305306	NaN	53.050664	-94.449060	NaN	-61.194418
9.978919	-56.252493	NaN	-156.559859	66.231412	NaN	166.538778
13.380734	28.341674	NaN	-16.055994	-14.960940	NaN	29.436728
-25.667739	56.124662	NaN	32.947848	-81.792401	NaN	-58.615587
68.802031	74.074851	NaN	65.674962	-5.272820	NaN	3.127069
0.308443	-428.361003	NaN	-612.750107	428.669446	NaN	613.058550
15.028469	29.142050	NaN	24.594747	-14.113580	NaN	-9.566278
66.607474	46.519228	NaN	74.889778	20.088246	NaN	-8.282304
14.842363	-361.575723	NaN	-258.640141	376.418086	NaN	273.482505
-121.610843	90.447012	NaN	86.818444	-212.057855	NaN	-208.429287
-37.788497	46.047549	NaN	56.594219	-83.836046	NaN	-94.382716
-15.361559	53.136802	NaN	39.552411	-68.498361	NaN	-54.913970
43.708227	8.778179	NaN	37.493325	34.930048	NaN	6.214902
21.276229	-23.671474	NaN	-79.090521	44.947703	NaN	100.366750
-25.190928	88.581106	NaN	87.942959	-113.772034	NaN	-113.133887
18.587025	70.410320	NaN	70.869878	-51.823296	NaN	-52.282853
1.697053	-120.506850	NaN	2.844605	122.203903	NaN	-1.147552
45.375822	43.807294	NaN	69.667438	1.568528	NaN	-24.291616
-29.156049	68.429542	NaN	68.900806	-97.585591	NaN	-98.056855
-21.345307	-82.412484	NaN	-113.124439	61.067177	NaN	91.779132
68.768337	-54.670000	NaN	-106.011634	123.438338	NaN	174.779971
20.653746	0.018767	NaN	13.960965	20.634979	NaN	6.692782
31.421275	-135.698393	NaN	-204.567456	167.119668	NaN	235.988731
-9.148585	-138.447255	NaN	-141.578589	129.298670	NaN	132.430004
-103.294926	-135.518082	NaN	-247.456759	32.223156	NaN	144.161833
27.868213	-26.422257	NaN	-64.260689	54.290471	NaN	92.128903
14.658614	50.669949	NaN	1.357882	-36.011335	NaN	13.300733
59.674033	-88.381375	NaN	-108.497687	148.055409	NaN	168.171721
41.817342	-59.309271	NaN	-43.613452	101.126613	NaN	85.430794
69.648364	88.818751	NaN	54.245846	-19.170387	NaN	15.402519
-28.542358	-83.314553	NaN	3.571251	54.772195	NaN	-32.113609
-66.001905	-15.480458	NaN	-30.129335	-50.521447	NaN	-35.872570
38.893856	10.874653	NaN	-82.379371	28.019203	NaN	121.273227
81.144220	59.460531	NaN	40.656469	21.683689	NaN	40.487751
-94.590604	9.291407	NaN	-6.110192	-103.882011	NaN	-88.480412
-22.234507	23.756055	NaN	28.022364	-45.990562	NaN	-50.256871
33.067562	79.672337	NaN	79.402635	-46.604775	NaN	-46.335073
40.641419	8.238483	NaN	38.232917	32.402937	NaN	2.408502
41.354893	28.744482	NaN	36.160464	12.610410	NaN	5.194428
48.735364	-250.587677	NaN	-261.752589	299.323041	NaN	310.487953
-40.872662	63.418428	NaN	27.140734	-104.291090	NaN	-68.013396
51.750353	20.457620	NaN	-63.404420	31.292734	NaN	115.154773
-46.261943	27.039489	NaN	47.860251	-73.301432	NaN	-94.122194
61.685193	-85.023547	NaN	-20.343816	146.708740	NaN	82.029010
-79.618321	85.351684	NaN	75.439404	-164.970005	NaN	-155.057725
89.891825	-108.243876	NaN	-127.248384	198.135702	NaN	217.140209
62.821676	54.139109	NaN	60.293232	8.682567	NaN	2.528444
31.050180	-91.711313	NaN	-36.084766	122.761493	NaN	67.134946
46.732431	54.731500	NaN	78.014773	-7.999069	NaN	-31.282342
56.899163	-13.922337	NaN	-74.202082	70.821500	NaN	131.101244
22.187317	-155.271906	NaN	-111.818128	177.459223	NaN	134.005445
9.583109	85.904050	NaN	80.384223	-76.320942	NaN	-70.801114
-31.321545	-195.917472	NaN	-268.429172	164.595927	NaN	237.107627
83.349431	82.183255	NaN	62.624762	1.166176	NaN	20.724669
-34.993876	42.908808	NaN	38.333229	-77.902683	NaN	-73.327105
-131.086426	69.137845	NaN	64.143896	-200.224272	NaN	-195.230323
-255.938560	-255.747389	NaN	-440.102278	-0.191170	NaN	184.163718
-78.111088	31.746362	NaN	29.787918	-109.857450	NaN	-107.899006
62.494046	43.482381	NaN	40.389105	19.011665	NaN	22.104941
46.950040	8.775406	NaN	-27.547409	38.174634	NaN	74.497449
-158.361001	1.177880	NaN	-3.657337	-159.538881	NaN	-154.703663
-36.071039	-37.555651	NaN	-118.518067	1.484612	NaN	82.447028
-45.189419	37.000824	NaN	-100.099020	-82.190243	NaN	54.909601
-8.313236	64.235054	NaN	69.440621	-72.548290	NaN	-77.753857
43.612026	-93.462813	NaN	-231.062181	137.074839	NaN	274.674207
20.077700	90.544827	NaN	73.441448	-70.467127	NaN	-53.363748
-19.002938	1.120700	NaN	58.725622	-20.123639	NaN	-77.728561
81.577445	20.342448	NaN	44.932509	61.234997	NaN	36.644935
59.836985	56.232408	NaN	66.984736	3.604577	NaN	-7.147751
-17.216175	60.535597	NaN	77.289701	-77.751772	NaN	-94.505876
-172.517669	-207.701340	NaN	-29.845825	35.183672	NaN	-142.671844
46.815635	-4.490837	NaN	17.675531	51.306472	NaN	29.140105
6.925601	-35.869573	NaN	-23.833326	42.795175	NaN	30.758928
69.417084	39.390108	NaN	50.819093	30.026976	NaN	18.597991
54.679698	1.214768	NaN	6.147926	53.464930	NaN	48.531772
-77.366224	70.701101	NaN	44.026304	-148.067325	NaN	-121.392527
-76.015511	93.599265	NaN	91.991415	-169.614776	NaN	-168.006926
-24.136562	93.529514	NaN	86.998270	-117.666076	NaN	-111.134831
-146.436183	-141.264852	NaN	-38.216948	-5.171331	NaN	-108.219235
24.671843	-5.502037	NaN	61.501909	30.173879	NaN	-36.830067
32.057325	-50.277864	NaN	-144.386973	82.335189	NaN	176.444298
34.985172	52.795421	NaN	24.636192	-17.810249	NaN	10.348980
-24.115065	10.626743	NaN	-8.716785	-34.741808	NaN	-15.398280
54.571169	68.168045	NaN	58.680336	-13.596876	NaN	-4.109167
28.637730	-217.172925	NaN	-183.822092	245.810656	NaN	212.459822
2.846365	-11.550124	NaN	-10.100605	14.396488	NaN	12.946969
66.611651	-109.627321	NaN	-31.821798	176.238972	NaN	98.433449
59.273031	-240.608285	NaN	-226.891452	299.881316	NaN	286.164483
29.595932	-173.323987	NaN	-110.633182	202.919919	NaN	140.229114
42.556466	33.243589	NaN	72.577806	9.312877	NaN	-30.021340
6.586775	43.444294	NaN	-24.774614	-36.857519	NaN	31.361388
18.816332	-168.033077	NaN	-51.756348	186.849409	NaN	70.572680
-71.351358	54.249499	NaN	7.715015	-125.600857	NaN	-79.066373
27.268831	53.302632	NaN	22.821771	-26.033800	NaN	4.447060
30.633312	-3.831582	NaN	42.051510	34.464895	NaN	-11.418198
75.013209	64.571726	NaN	42.693582	10.441483	NaN	32.319627
20.967319	-323.694978	NaN	-661.385424	344.662297	NaN	682.352744
-19.770616	-87.480844	NaN	10.940071	67.710228	NaN	-30.710687
-262.422990	39.554207	NaN	30.414285	-301.977197	NaN	-292.837274
-6.292782	-160.318625	NaN	-100.380922	154.025843	NaN	94.088140
-144.041718	91.636048	NaN	73.043063	-235.677767	NaN	-217.084782
20.948335	18.702233	NaN	28.558900	2.246102	NaN	-7.610565
-69.737408	64.741295	NaN	43.856366	-134.478703	NaN	-113.593773
39.454881	-153.665808	NaN	-84.238344	193.120689	NaN	123.693224
-126.644448	-180.195201	NaN	-138.342346	53.550753	NaN	11.697898
59.819371	74.485456	NaN	81.804852	-14.666085	NaN	-21.985481
80.349661	20.629228	NaN	28.087702	59.720433	NaN	52.261959
61.582049	34.829308	NaN	38.562530	26.752741	NaN	23.019519
-326.580173	12.510348	NaN	59.387192	-339.090521	NaN	-385.967364
56.691490	93.039773	NaN	84.274400	-36.348283	NaN	-27.582910
-267.613992	-211.459306	NaN	-187.680149	-56.154686	NaN	-79.933843
-35.734904	47.259533	NaN	31.284892	-82.994437	NaN	-67.019796
54.317497	1.341873	NaN	-133.810805	52.975624	NaN	188.128303
62.984180	91.400792	NaN	57.824683	-28.416613	NaN	5.159497
-4.453350	40.503597	NaN	60.926539	-44.956947	NaN	-65.379889
53.663260	23.744896	NaN	-5.845164	29.918364	NaN	59.508424
-389.682344	39.558068	NaN	43.190096	-429.240412	NaN	-432.872439
-80.904795	89.795238	NaN	85.546552	-170.700033	NaN	-166.451348
-9.153525	84.041322	NaN	71.530998	-93.194847	NaN	-80.684524
14.130698	-149.065838	NaN	-233.346786	163.196536	NaN	247.477484
4.540705	87.474354	NaN	78.037604	-82.933650	NaN	-73.496899
-45.571990	-76.161059	NaN	3.333401	30.589069	NaN	-48.905390
72.008619	-5.064741	NaN	-100.329201	77.073360	NaN	172.337820
-120.083062	55.155518	NaN	4.148926	-175.238580	NaN	-124.231988
-34.362084	-401.943946	NaN	-331.268357	367.581862	NaN	296.906272
-75.014603	79.775280	NaN	61.264064	-154.789884	NaN	-136.278668
69.170658	93.083175	NaN	85.668915	-23.912516	NaN	-16.498257
67.001075	-210.346196	NaN	-41.041106	277.347271	NaN	108.042181
-15.525378	50.797973	NaN	36.142962	-66.323351	NaN	-51.668340
-27.694545	41.013904	NaN	54.945757	-68.708448	NaN	-82.640302
60.885864	4.331011	NaN	-74.653825	56.554853	NaN	135.539688
35.310798	37.707784	NaN	-3.844294	-2.396986	NaN	39.155092
57.785618	-159.419606	NaN	-65.694009	217.205224	NaN	123.479627
-109.049677	77.727404	NaN	80.967091	-186.777081	NaN	-190.016768
38.886035	49.245947	NaN	-9.752334	-10.359912	NaN	48.638369
-21.290499	94.224436	NaN	82.692738	-115.514935	NaN	-103.983237
-16.002777	77.511242	NaN	87.517689	-93.514019	NaN	-103.520467
-3.715885	-32.323407	NaN	-18.220933	28.607523	NaN	14.505048
45.297931	-1092.149928	NaN	-1060.890273	1137.447860	NaN	1106.188205
35.619146	58.337233	NaN	84.535478	-22.718087	NaN	-48.916332
40.645576	-20.324573	NaN	-42.738913	60.970149	NaN	83.384489
-50.977394	-109.062622	NaN	-44.904870	58.085228	NaN	-6.072524
61.547778	-39.066582	NaN	-118.417639	100.614360	NaN	179.965417
68.988360	13.434006	NaN	56.830788	55.554354	NaN	12.157572
37.257292	-264.945214	NaN	-493.580212	302.202506	NaN	530.837504
21.253916	-39.666868	NaN	16.810974	60.920784	NaN	4.442942
53.952574	-234.745484	NaN	-178.381758	288.698058	NaN	232.334333
43.901607	33.553227	NaN	43.673731	10.348380	NaN	0.227876
7.278550	14.768388	NaN	19.069849	-7.489838	NaN	-11.791299
24.519137	51.960136	NaN	28.047244	-27.441000	NaN	-3.528107
-28.387017	90.393497	NaN	84.154716	-118.780514	NaN	-112.541733
31.695997	49.897127	NaN	66.179379	-18.201130	NaN	-34.483382
16.697255	44.019509	NaN	35.401314	-27.322253	NaN	-18.704059
-76.122445	21.912303	NaN	-9.185315	-98.034748	NaN	-66.937130
-45.733699	-115.008928	NaN	-116.699233	69.275229	NaN	70.965535
62.496627	-28.318719	NaN	-97.370140	90.815347	NaN	159.866767
60.274878	-112.257694	NaN	-5.766159	172.532572	NaN	66.041037
21.834712	-220.782784	NaN	-198.288451	242.617496	NaN	220.123163
-44.414922	-0.235706	NaN	44.667941	-44.179216	NaN	-89.082864
19.259298	86.999274	NaN	91.288126	-67.739976	NaN	-72.028829
65.407821	-4.905467	NaN	-12.767020	70.313288	NaN	78.174841
16.266588	-63.206379	NaN	-118.265210	79.472967	NaN	134.531798
-190.729998	55.934850	NaN	74.679656	-246.664848	NaN	-265.409654
74.560067	13.119639	NaN	56.964362	61.440428	NaN	17.595704
-50.912490	-103.045112	NaN	-176.893738	52.132621	NaN	125.981248
64.838547	-136.664020	NaN	-255.475275	201.502568	NaN	320.313823
29.066468	20.273280	NaN	31.523092	8.793188	NaN	-2.456625
30.308085	-344.389201	NaN	-112.893692	374.697286	NaN	143.201777
-28.269499	-10.002874	NaN	-90.879708	-18.266625	NaN	62.610209
-71.770939	33.941844	NaN	4.520569	-105.712783	NaN	-76.291508
10.588863	1.914220	NaN	-59.476652	8.674643	NaN	70.065515
53.377837	-3.339985	NaN	-40.177935	56.717821	NaN	93.555772
-148.738092	-3.222726	NaN	39.139664	-145.515366	NaN	-187.877757
8.812570	-53.087207	NaN	-38.979862	61.899777	NaN	47.792432
18.845699	14.113432	NaN	-62.262991	4.732268	NaN	81.108691
55.708615	78.862948	NaN	70.442554	-23.154333	NaN	-14.733939
15.966714	17.583275	NaN	6.234421	-1.616561	NaN	9.732293
52.005541	85.196503	NaN	59.235289	-33.190961	NaN	-7.229748
-15.849737	29.287526	NaN	70.575385	-45.137263	NaN	-86.425123
76.707801	-31.376798	NaN	14.138284	108.084599	NaN	62.569517
75.084333	87.805970	NaN	90.452402	-12.721637	NaN	-15.368070
30.245692	38.846687	NaN	39.282548	-8.600995	NaN	-9.036856
-38.422587	77.314332	NaN	66.849071	-115.736919	NaN	-105.271657
28.095496	-101.786405	NaN	-55.892023	129.881902	NaN	83.987519
30.076466	78.873531	NaN	91.501599	-48.797066	NaN	-61.425133
0.484602	54.797703	NaN	64.555226	-54.313101	NaN	-64.070624
36.024765	-63.034097	NaN	-39.382982	99.058861	NaN	75.407747
-303.473055	60.491288	NaN	-12.195405	-363.964343	NaN	-291.277649
61.099208	-330.012806	NaN	-477.337566	391.112013	NaN	538.436774
22.795870	53.750765	NaN	23.606613	-30.954895	NaN	-0.810743
46.100058	85.881004	NaN	83.441911	-39.780946	NaN	-37.341854
57.435948	71.764126	NaN	65.307660	-14.328178	NaN	-7.871712
-203.813513	45.058359	NaN	38.055500	-248.871872	NaN	-241.869014
-142.605780	71.057664	NaN	75.356635	-213.663444	NaN	-217.962414
-161.433540	-13.113351	NaN	-47.803540	-148.320189	NaN	-113.629999
53.656855	18.720794	NaN	-12.819881	34.936061	NaN	66.476736
13.222147	-156.548980	NaN	-127.759744	169.771127	NaN	140.981891
3.989644	-43.299751	NaN	-40.016397	47.289395	NaN	44.006041
-103.236836	31.908830	NaN	38.921099	-135.145666	NaN	-142.157935
86.518199	-98.616109	NaN	4.441028	185.134308	NaN	82.077171
20.733826	88.110497	NaN	88.732702	-67.376671	NaN	-67.998876
46.937951	-7.877416	NaN	-68.584143	54.815366	NaN	115.522094
-6.140976	83.788803	NaN	64.521975	-89.929779	NaN	-70.662951
13.442912	-167.026935	NaN	-407.079427	180.469847	NaN	420.522339
-47.211590	89.451171	NaN	77.361563	-136.662761	NaN	-124.573153
39.601333	-217.825993	NaN	-212.339313	257.427325	NaN	251.940646
26.258056	64.333316	NaN	42.874121	-38.075260	NaN	-16.616065
-8.663971	-15.282283	NaN	-107.188609	6.618312	NaN	98.524637
-404.338069	16.337253	NaN	-47.271445	-420.675323	NaN	-357.066624
7.427157	-49.579530	NaN	-79.388747	57.006687	NaN	86.815904
58.191606	15.768147	NaN	33.662580	42.423459	NaN	24.529025
40.806448	69.374617	NaN	76.648812	-28.568169	NaN	-35.842364
-180.788918	-28.861058	NaN	34.041045	-151.927860	NaN	-214.829963
57.839887	22.613920	NaN	29.858854	35.225966	NaN	27.981032
-18.062435	68.918297	NaN	71.413121	-86.980732	NaN	-89.475556
-85.852897	48.974968	NaN	77.666731	-134.827865	NaN	-163.519628
-25.031878	82.452355	NaN	25.220574	-107.484232	NaN	-50.252452
64.430108	3.320025	NaN	53.880067	61.110082	NaN	10.550040
14.164250	62.383792	NaN	55.351538	-48.219542	NaN	-41.187288
68.554858	-117.761416	NaN	-274.524140	186.316274	NaN	343.078998
70.411890	91.867731	NaN	87.109018	-21.455841	NaN	-16.697128
73.784659	47.754709	NaN	63.484793	26.029950	NaN	10.299866
11.945454	9.294371	NaN	70.200374	2.651083	NaN	-58.254920
27.077128	-199.681073	NaN	-584.484994	226.758201	NaN	611.562122
40.917582	5.083661	NaN	8.370621	35.833921	NaN	32.546961
-9.256478	35.292195	NaN	75.796818	-44.548673	NaN	-85.053297
46.052655	-156.044414	NaN	-60.171919	202.097070	NaN	106.224574
64.981274	58.392858	NaN	61.543337	6.588415	NaN	3.437937
-118.424445	80.311230	NaN	88.032281	-198.735676	NaN	-206.456726
61.295652	68.423978	NaN	80.298394	-7.128326	NaN	-19.002742
48.844192	-438.690431	NaN	-672.944804	487.534623	NaN	721.788996
56.552329	-29.741315	NaN	47.150958	86.293643	NaN	9.401371
-86.919826	78.212766	NaN	36.444314	-165.132592	NaN	-123.364140
69.651953	68.644020	NaN	58.137403	1.007933	NaN	11.514550
-11.978436	34.348435	NaN	47.619769	-46.326871	NaN	-59.598205
-58.329532	92.750089	NaN	89.096091	-151.079622	NaN	-147.425623
-15.836860	-111.374798	NaN	-107.395300	95.537938	NaN	91.558439
14.028778	-151.785880	NaN	-370.819001	165.814658	NaN	384.847779
57.850015	0.596633	NaN	40.644646	57.253382	NaN	17.205370
10.765571	-33.023369	NaN	-91.631580	43.788939	NaN	102.397151
46.996914	41.554857	NaN	54.336249	5.442057	NaN	-7.339335
-36.201819	61.813734	NaN	36.749011	-98.015553	NaN	-72.950830
2.428747	0.408003	NaN	-34.325314	2.020744	NaN	36.754061
49.013793	43.455698	NaN	53.128114	5.558095	NaN	-4.114321
60.198987	-258.724606	NaN	-155.562956	318.923593	NaN	215.761943
-1.591529	76.692633	NaN	58.631593	-78.284162	NaN	-60.223122
43.944870	-227.661468	NaN	-358.302064	271.606339	NaN	402.246935
15.736958	64.465190	NaN	68.310846	-48.728232	NaN	-52.573887
17.784134	50.574456	NaN	52.215018	-32.790321	NaN	-34.430883
-55.124267	-107.652589	NaN	-129.373635	52.528321	NaN	74.249367
7.817864	53.588646	NaN	57.799707	-45.770782	NaN	-49.981843
63.277422	-70.605015	NaN	62.130707	133.882436	NaN	1.146715
-18.800526	-68.813337	NaN	-2.520653	50.012811	NaN	-16.279873
-442.727426	84.309950	NaN	86.950836	-527.037376	NaN	-529.678262
78.606473	-32.796510	NaN	-42.730625	111.402983	NaN	121.337098
66.240366	53.873835	NaN	80.819853	12.366531	NaN	-14.579487
-27.627573	76.890269	NaN	50.260469	-104.517842	NaN	-77.888042
-122.601960	38.114585	NaN	2.654244	-160.716545	NaN	-125.256204
-36.585053	-8.803436	NaN	7.083590	-27.781617	NaN	-43.668643
68.387219	-179.318533	NaN	-471.663395	247.705752	NaN	540.050613
-36.899137	-45.013007	NaN	-61.785407	8.113870	NaN	24.886270
-105.538575	-34.961693	NaN	-24.681902	-70.576883	NaN	-80.856674
28.771225	8.129796	NaN	0.265742	20.641429	NaN	28.505483
23.926646	43.191217	NaN	46.530033	-19.264571	NaN	-22.603387
-206.142938	84.742289	NaN	71.443233	-290.885227	NaN	-277.586171
-198.968107	72.540097	NaN	82.307886	-271.508205	NaN	-281.275994
-175.074816	22.011058	NaN	-186.674211	-197.085874	NaN	11.599396
63.589657	-30.582698	NaN	-29.398816	94.172354	NaN	92.988473
-93.530402	-135.040544	NaN	-97.959853	41.510141	NaN	4.429451
57.283861	66.237094	NaN	37.935299	-8.953234	NaN	19.348561
-26.688233	70.916121	NaN	87.098454	-97.604354	NaN	-113.786687
20.048400	57.072908	NaN	74.893907	-37.024508	NaN	-54.845507
-106.804259	60.579795	NaN	63.632990	-167.384054	NaN	-170.437249
31.685940	-198.666357	NaN	-237.768894	230.352298	NaN	269.454834
20.062772	-429.632111	NaN	-423.209502	449.694882	NaN	443.272274
-69.666725	60.484078	NaN	39.357963	-130.150802	NaN	-109.024687
87.985602	-71.953827	NaN	-69.455565	159.939429	NaN	157.441167
-33.159530	-59.161489	NaN	-94.611747	26.001959	NaN	61.452216
53.454302	-227.661732	NaN	-86.814443	281.116034	NaN	140.268745
-42.091028	61.398585	NaN	68.064432	-103.489613	NaN	-110.155460
21.669946	23.042378	NaN	-67.645966	-1.372433	NaN	89.315912
-26.657655	-25.175771	NaN	-49.927834	-1.481883	NaN	23.270179
56.385491	60.611420	NaN	44.162069	-4.225929	NaN	12.223422
80.031933	74.322830	NaN	52.196867	5.709103	NaN	27.835066
-33.169064	71.801366	NaN	52.724931	-104.970430	NaN	-85.893995
-29.693879	28.740700	NaN	-50.383204	-58.434579	NaN	20.689325
33.681881	73.240049	NaN	42.439218	-39.558168	NaN	-8.757337
25.812132	38.475044	NaN	80.078654	-12.662912	NaN	-54.266523
34.277459	-134.972079	NaN	-444.785226	169.249539	NaN	479.062686
35.922552	-38.827657	NaN	5.681750	74.750209	NaN	30.240802
-123.286883	-165.462087	NaN	-146.562643	42.175204	NaN	23.275760
63.817479	-126.915964	NaN	-65.612453	190.733443	NaN	129.429932
-33.684623	55.511333	NaN	18.791989	-89.195955	NaN	-52.476611
32.725132	-147.708507	NaN	-208.193692	180.433639	NaN	240.918824
-105.607687	-34.424840	NaN	49.532307	-71.182847	NaN	-155.139994
-54.029832	77.063264	NaN	65.550304	-131.093096	NaN	-119.580136
5.052921	70.867689	NaN	59.381006	-65.814769	NaN	-54.328085
55.728782	57.633013	NaN	5.300682	-1.904231	NaN	50.428101
-141.239476	-114.126819	NaN	-149.421798	-27.112657	NaN	8.182322
-7.917450	-241.767436	NaN	-248.663889	233.849986	NaN	240.746439
0.289427	87.530001	NaN	89.810509	-87.240573	NaN	-89.521082
31.254537	-36.995971	NaN	17.785228	68.250508	NaN	13.469309
-37.026969	-32.851915	NaN	-54.190035	-4.175054	NaN	17.163067
-181.487838	41.079176	NaN	-29.410675	-222.567014	NaN	-152.077164
70.506634	36.643881	NaN	31.279050	33.862753	NaN	39.227584
67.681855	-27.607948	NaN	-85.167613	95.289803	NaN	152.849468
19.185854	21.983460	NaN	57.928016	-2.797605	NaN	-38.742161
43.136154	-120.123326	NaN	-77.891903	163.259480	NaN	121.028057
62.819620	-80.147669	NaN	-103.760266	142.967289	NaN	166.579887
-5.284026	71.227820	NaN	50.018602	-76.511847	NaN	-55.302628
-33.707049	-487.030768	NaN	-22.886844	453.323719	NaN	-10.820205
-160.921788	92.417208	NaN	96.645597	-253.338996	NaN	-257.567385
58.693189	65.787511	NaN	36.350073	-7.094321	NaN	22.343116
70.075017	-247.390598	NaN	-6.701595	317.465614	NaN	76.776612
-133.782311	-94.138257	NaN	66.169513	-39.644054	NaN	-199.951824
12.421354	27.404735	NaN	30.281366	-14.983380	NaN	-17.860012
10.252974	-189.035340	NaN	-89.615434	199.288315	NaN	99.868409
70.587670	7.019098	NaN	25.240574	63.568572	NaN	45.347096
76.782142	-778.981046	NaN	-1199.477600	855.763188	NaN	1276.259743
74.674221	44.118445	NaN	60.836845	30.555776	NaN	13.837377
48.175719	73.855499	NaN	60.403870	-25.679780	NaN	-12.228151
-1.655426	48.342450	NaN	56.449484	-49.997876	NaN	-58.104910
13.653342	-349.801484	NaN	-202.048353	363.454826	NaN	215.701694
-34.857578	67.211331	NaN	35.793757	-102.068910	NaN	-70.651336
-101.398102	-152.821022	NaN	-54.078642	51.422920	NaN	-47.319460
24.195882	-47.156319	NaN	-33.678236	71.352201	NaN	57.874118
-9.521854	-139.785874	NaN	-45.124313	130.264020	NaN	35.602460
76.714680	79.000964	NaN	68.376956	-2.286284	NaN	8.337724
77.486324	-17.694615	NaN	11.908937	95.180939	NaN	65.577387
-42.684416	-10.127337	NaN	-30.069030	-32.557078	NaN	-12.615386
66.819776	94.236840	NaN	89.782955	-27.417064	NaN	-22.963179
54.730203	14.555210	NaN	34.113927	40.174993	NaN	20.616276
45.228731	-13.635134	NaN	48.873670	58.863865	NaN	-3.644939
57.337413	17.349668	NaN	-3.467003	39.987745	NaN	60.804417
7.701793	-214.618968	NaN	-206.206510	222.320762	NaN	213.908303
50.077244	56.572500	NaN	28.056668	-6.495256	NaN	22.020576
-48.863278	-12.591737	NaN	-67.562551	-36.271542	NaN	18.699273
71.640606	72.759703	NaN	52.390594	-1.119097	NaN	19.250012
1.762638	43.083455	NaN	40.660701	-41.320816	NaN	-38.898063
44.896201	59.477483	NaN	48.891284	-14.581282	NaN	-3.995083
-15.878085	69.902111	NaN	61.396268	-85.780196	NaN	-77.274353
-90.475931	-299.606709	NaN	-92.030983	209.130778	NaN	1.555052
-103.214088	14.695769	NaN	-18.268963	-117.909857	NaN	-84.945125
50.935583	56.900442	NaN	22.926035	-5.964860	NaN	28.009547
61.606735	-265.823471	NaN	-183.346367	327.430206	NaN	244.953102
60.622512	-6.749650	NaN	14.211281	67.372162	NaN	46.411231
40.500023	-284.865108	NaN	-137.452304	325.365130	NaN	177.952327
61.441047	-40.580077	NaN	-174.897725	102.021123	NaN	236.338772
42.257922	-358.176994	NaN	-78.540841	400.434917	NaN	120.798763
24.855351	62.012652	NaN	54.124188	-37.157301	NaN	-29.268836
4.278284	74.158998	NaN	73.722915	-69.880715	NaN	-69.444631
11.533238	67.903923	NaN	24.298465	-56.370685	NaN	-12.765227
-70.892160	-168.669951	NaN	-425.261284	97.777791	NaN	354.369124
6.090495	17.491017	NaN	14.373976	-11.400522	NaN	-8.283481
-59.357770	56.894970	NaN	37.484092	-116.252741	NaN	-96.841862
