# Supplementary material for: Combined Influences of Model Choice, Data Quality, and Data Quantity When Estimating Population Trends
Source: PLoS One. 2015 Jul 15;10(7):e0132255. doi: 10.1371/journal.pone.0132255 (PMC4503393; doi:10.1371/journal.pone.0132255)
Supplement: S1 Dataset — Files are organized by model type and by the input lambda value. (ZIP) [file pone.0132255.s002.zip › Hypothetical LH/sims_lambda_0_95/simulationOutput_0.95_0_0_0.1_10.xls]

Percent_Decline_True	Median_Percent_Decline_Matrix	Median_Percent_Decline_Matrix_stable	Median_Percent_Decline_Scalar	Difference_True_Matrix	Difference_True_Matrix_Stable	Difference_True_Scalar
40.126306	33.230819	NaN	42.305247	6.895487	NaN	-2.178941
40.126306	34.028344	NaN	35.148583	6.097962	NaN	4.977723
40.126306	37.920357	NaN	47.080299	2.205949	NaN	-6.953993
40.126306	31.200579	NaN	36.449158	8.925727	NaN	3.677148
40.126306	46.887864	NaN	49.212208	-6.761558	NaN	-9.085902
40.126306	38.960718	NaN	39.050668	1.165588	NaN	1.075638
40.126306	33.175328	NaN	32.749489	6.950978	NaN	7.376817
40.126306	37.121487	NaN	43.266067	3.004819	NaN	-3.139761
40.126306	40.879209	NaN	46.133829	-0.752903	NaN	-6.007523
40.126306	42.662640	NaN	38.304049	-2.536334	NaN	1.822257
40.126306	37.476003	NaN	45.161480	2.650303	NaN	-5.035174
40.126306	28.575199	NaN	34.956424	11.551107	NaN	5.169882
40.126306	33.949851	NaN	43.311161	6.176455	NaN	-3.184855
40.126306	39.719046	NaN	46.068611	0.407260	NaN	-5.942305
40.126306	29.503573	NaN	33.019252	10.622733	NaN	7.107054
40.126306	33.804542	NaN	41.205851	6.321764	NaN	-1.079545
40.126306	40.129831	NaN	43.892315	-0.003525	NaN	-3.766009
40.126306	31.684995	NaN	30.960832	8.441311	NaN	9.165474
40.126306	26.401571	NaN	41.178767	13.724735	NaN	-1.052461
40.126306	27.831354	NaN	36.122688	12.294952	NaN	4.003618
40.126306	35.908336	NaN	46.314288	4.217970	NaN	-6.187982
40.126306	38.668435	NaN	41.696200	1.457871	NaN	-1.569894
40.126306	39.804598	NaN	37.873954	0.321708	NaN	2.252352
40.126306	41.131985	NaN	34.692299	-1.005679	NaN	5.434007
40.126306	40.710680	NaN	38.380756	-0.584374	NaN	1.745550
40.126306	37.687278	NaN	42.193297	2.439028	NaN	-2.066991
40.126306	31.921620	NaN	36.883633	8.204686	NaN	3.242673
40.126306	39.176727	NaN	38.503666	0.949579	NaN	1.622640
40.126306	37.858226	NaN	45.161700	2.268080	NaN	-5.035394
40.126306	46.226723	NaN	52.714288	-6.100417	NaN	-12.587982
40.126306	43.853877	NaN	39.815192	-3.727571	NaN	0.311114
40.126306	33.230257	NaN	44.068954	6.896049	NaN	-3.942647
40.126306	32.768935	NaN	33.971929	7.357371	NaN	6.154377
40.126306	41.545292	NaN	39.369606	-1.418986	NaN	0.756700
40.126306	36.620489	NaN	35.980515	3.505817	NaN	4.145791
40.126306	32.302888	NaN	42.997592	7.823418	NaN	-2.871286
40.126306	47.112786	NaN	50.458072	-6.986480	NaN	-10.331766
40.126306	34.772338	NaN	37.554826	5.353968	NaN	2.571480
40.126306	41.062277	NaN	46.816789	-0.935971	NaN	-6.690483
40.126306	31.723048	NaN	41.482858	8.403258	NaN	-1.356552
40.126306	36.445473	NaN	45.348659	3.680833	NaN	-5.222353
40.126306	40.620064	NaN	39.895681	-0.493758	NaN	0.230625
40.126306	46.903734	NaN	42.404144	-6.777428	NaN	-2.277838
40.126306	39.073675	NaN	39.920625	1.052631	NaN	0.205681
40.126306	46.201683	NaN	39.747070	-6.075377	NaN	0.379236
40.126306	43.559924	NaN	44.712230	-3.433617	NaN	-4.585924
40.126306	31.346947	NaN	48.101545	8.779359	NaN	-7.975239
40.126306	40.567349	NaN	41.982890	-0.441043	NaN	-1.856584
40.126306	29.784488	NaN	43.356476	10.341818	NaN	-3.230170
40.126306	37.743241	NaN	37.197035	2.383065	NaN	2.929271
40.126306	41.488657	NaN	41.810138	-1.362351	NaN	-1.683832
40.126306	35.587312	NaN	35.549115	4.538994	NaN	4.577192
40.126306	41.458496	NaN	47.796074	-1.332190	NaN	-7.669768
40.126306	40.063787	NaN	40.445213	0.062519	NaN	-0.318907
40.126306	27.076755	NaN	44.512016	13.049552	NaN	-4.385710
40.126306	37.838696	NaN	40.461120	2.287611	NaN	-0.334814
40.126306	34.155131	NaN	39.278309	5.971175	NaN	0.847997
40.126306	39.411916	NaN	41.627721	0.714390	NaN	-1.501415
40.126306	38.528668	NaN	38.255407	1.597638	NaN	1.870899
40.126306	25.739166	NaN	41.257356	14.387140	NaN	-1.131050
40.126306	38.552276	NaN	43.491340	1.574030	NaN	-3.365034
40.126306	30.289127	NaN	43.285205	9.837180	NaN	-3.158899
40.126306	33.426535	NaN	32.140775	6.699771	NaN	7.985531
40.126306	43.657840	NaN	39.331884	-3.531534	NaN	0.794422
40.126306	44.498429	NaN	39.196171	-4.372123	NaN	0.930135
40.126306	37.029593	NaN	44.427390	3.096714	NaN	-4.301084
40.126306	42.872867	NaN	50.026079	-2.746561	NaN	-9.899773
40.126306	44.295864	NaN	45.529416	-4.169558	NaN	-5.403110
40.126306	42.681225	NaN	39.790423	-2.554919	NaN	0.335883
40.126306	36.595605	NaN	35.725426	3.530701	NaN	4.400880
40.126306	34.106965	NaN	41.583304	6.019341	NaN	-1.456997
40.126306	40.403421	NaN	48.372699	-0.277115	NaN	-8.246393
40.126306	39.228073	NaN	44.535572	0.898233	NaN	-4.409266
40.126306	22.630092	NaN	30.854816	17.496214	NaN	9.271490
40.126306	37.113757	NaN	45.354127	3.012549	NaN	-5.227821
40.126306	36.022896	NaN	45.112874	4.103410	NaN	-4.986568
40.126306	36.440849	NaN	36.485085	3.685457	NaN	3.641221
40.126306	49.764683	NaN	50.262458	-9.638377	NaN	-10.136152
40.126306	39.411837	NaN	42.201027	0.714469	NaN	-2.074721
40.126306	35.249102	NaN	42.706305	4.877204	NaN	-2.579999
40.126306	29.771551	NaN	27.567412	10.354756	NaN	12.558894
40.126306	33.838789	NaN	36.059591	6.287517	NaN	4.066715
40.126306	34.355400	NaN	45.212761	5.770906	NaN	-5.086455
40.126306	43.259137	NaN	43.144949	-3.132831	NaN	-3.018643
40.126306	38.222390	NaN	49.233598	1.903916	NaN	-9.107292
40.126306	33.817932	NaN	44.066815	6.308374	NaN	-3.940509
40.126306	33.920423	NaN	42.417691	6.205883	NaN	-2.291385
40.126306	31.307651	NaN	38.129479	8.818655	NaN	1.996827
40.126306	39.242016	NaN	36.469712	0.884290	NaN	3.656594
40.126306	33.570248	NaN	33.392738	6.556058	NaN	6.733568
40.126306	28.864755	NaN	32.962884	11.261551	NaN	7.163422
40.126306	43.325768	NaN	45.500032	-3.199461	NaN	-5.373726
40.126306	38.935977	NaN	36.999016	1.190329	NaN	3.127290
40.126306	41.611055	NaN	42.694721	-1.484748	NaN	-2.568415
40.126306	30.700603	NaN	37.377586	9.425703	NaN	2.748720
40.126306	35.796269	NaN	46.587097	4.330037	NaN	-6.460791
40.126306	31.887819	NaN	36.699101	8.238487	NaN	3.427205
40.126306	26.317972	NaN	42.683283	13.808334	NaN	-2.556977
40.126306	35.328102	NaN	38.066709	4.798204	NaN	2.059597
40.126306	39.063869	NaN	42.597427	1.062437	NaN	-2.471121
40.126306	34.386835	NaN	37.038829	5.739471	NaN	3.087477
40.126306	39.962333	NaN	42.240990	0.163973	NaN	-2.114683
40.126306	39.733649	NaN	40.994332	0.392657	NaN	-0.868026
40.126306	32.256218	NaN	39.243321	7.870088	NaN	0.882985
40.126306	41.172307	NaN	39.135809	-1.046001	NaN	0.990497
40.126306	29.717331	NaN	41.339757	10.408975	NaN	-1.213451
40.126306	32.166079	NaN	34.881441	7.960227	NaN	5.244865
40.126306	31.800451	NaN	33.371904	8.325855	NaN	6.754402
40.126306	39.134756	NaN	41.849526	0.991550	NaN	-1.723220
40.126306	38.451661	NaN	41.967830	1.674645	NaN	-1.841524
40.126306	32.624082	NaN	39.418721	7.502224	NaN	0.707585
40.126306	31.315720	NaN	48.387249	8.810586	NaN	-8.260943
40.126306	38.938491	NaN	39.409696	1.187815	NaN	0.716610
40.126306	35.031278	NaN	38.798450	5.095028	NaN	1.327856
40.126306	37.079742	NaN	41.608673	3.046564	NaN	-1.482367
40.126306	22.636849	NaN	40.519077	17.489457	NaN	-0.392771
40.126306	40.349139	NaN	44.355396	-0.222832	NaN	-4.229090
40.126306	42.838351	NaN	43.373532	-2.712045	NaN	-3.247226
40.126306	42.959024	NaN	49.954299	-2.832718	NaN	-9.827993
40.126306	37.645775	NaN	40.590848	2.480531	NaN	-0.464542
40.126306	48.960422	NaN	43.616109	-8.834116	NaN	-3.489803
40.126306	26.753936	NaN	42.415547	13.372370	NaN	-2.289241
40.126306	37.997675	NaN	37.148316	2.128631	NaN	2.977990
40.126306	29.675355	NaN	39.367527	10.450951	NaN	0.758779
40.126306	45.152299	NaN	43.702415	-5.025993	NaN	-3.576109
40.126306	26.724862	NaN	38.048159	13.401444	NaN	2.078147
40.126306	35.221103	NaN	41.293098	4.905203	NaN	-1.166792
40.126306	40.277398	NaN	35.967892	-0.151092	NaN	4.158414
40.126306	40.360633	NaN	40.202945	-0.234327	NaN	-0.076639
40.126306	36.968821	NaN	44.646601	3.157485	NaN	-4.520295
40.126306	42.296272	NaN	43.417259	-2.169966	NaN	-3.290953
40.126306	36.507236	NaN	37.753384	3.619070	NaN	2.372922
40.126306	37.664078	NaN	37.350723	2.462228	NaN	2.775583
40.126306	36.974699	NaN	35.081596	3.151607	NaN	5.044710
40.126306	35.758868	NaN	40.424064	4.367438	NaN	-0.297758
40.126306	37.318809	NaN	43.167563	2.807497	NaN	-3.041257
40.126306	34.233440	NaN	39.511508	5.892866	NaN	0.614798
40.126306	40.899703	NaN	41.256385	-0.773397	NaN	-1.130079
40.126306	36.459572	NaN	39.748844	3.666734	NaN	0.377462
40.126306	39.451481	NaN	40.378561	0.674825	NaN	-0.252255
40.126306	46.956424	NaN	43.446689	-6.830118	NaN	-3.320383
40.126306	36.907130	NaN	41.543979	3.219176	NaN	-1.417673
40.126306	34.912934	NaN	36.903691	5.213372	NaN	3.222615
40.126306	37.797987	NaN	40.511277	2.328319	NaN	-0.384971
40.126306	35.278791	NaN	36.267191	4.847515	NaN	3.859115
40.126306	46.557742	NaN	46.632081	-6.431436	NaN	-6.505775
40.126306	40.082133	NaN	43.439431	0.044173	NaN	-3.313125
40.126306	31.463177	NaN	36.673854	8.663129	NaN	3.452452
40.126306	39.489819	NaN	39.045426	0.636487	NaN	1.080880
40.126306	31.864745	NaN	35.185646	8.261561	NaN	4.940660
40.126306	44.124817	NaN	36.335040	-3.998511	NaN	3.791266
40.126306	30.750771	NaN	36.133240	9.375535	NaN	3.993066
40.126306	36.746414	NaN	44.145460	3.379892	NaN	-4.019154
40.126306	38.598511	NaN	48.429647	1.527795	NaN	-8.303341
40.126306	41.851427	NaN	42.468612	-1.725121	NaN	-2.342306
40.126306	42.939614	NaN	39.839226	-2.813307	NaN	0.287080
40.126306	35.885427	NaN	40.472824	4.240879	NaN	-0.346518
40.126306	37.904450	NaN	35.401042	2.221856	NaN	4.725265
40.126306	20.063170	NaN	34.430206	20.063136	NaN	5.696100
40.126306	41.390592	NaN	39.608252	-1.264286	NaN	0.518054
40.126306	43.819249	NaN	41.317181	-3.692942	NaN	-1.190875
40.126306	37.463135	NaN	36.212642	2.663171	NaN	3.913664
40.126306	49.326083	NaN	43.635851	-9.199777	NaN	-3.509545
40.126306	42.804792	NaN	42.211784	-2.678486	NaN	-2.085478
40.126306	35.106511	NaN	41.415427	5.019795	NaN	-1.289121
40.126306	41.977032	NaN	43.300542	-1.850726	NaN	-3.174236
40.126306	28.945913	NaN	32.326392	11.180393	NaN	7.799914
40.126306	34.960614	NaN	40.015140	5.165692	NaN	0.111166
40.126306	35.424802	NaN	42.035677	4.701504	NaN	-1.909371
40.126306	31.729273	NaN	42.186622	8.397033	NaN	-2.060316
40.126306	42.027475	NaN	41.174211	-1.901169	NaN	-1.047905
40.126306	47.377948	NaN	45.081326	-7.251642	NaN	-4.955020
40.126306	33.422979	NaN	33.817281	6.703327	NaN	6.309025
40.126306	38.219964	NaN	32.494274	1.906342	NaN	7.632032
40.126306	34.440781	NaN	37.662298	5.685525	NaN	2.464008
40.126306	31.901793	NaN	38.466476	8.224513	NaN	1.659830
40.126306	44.873946	NaN	51.129418	-4.747640	NaN	-11.003111
40.126306	38.189232	NaN	41.834462	1.937074	NaN	-1.708156
40.126306	42.372396	NaN	44.501721	-2.246090	NaN	-4.375415
40.126306	22.859832	NaN	42.065385	17.266474	NaN	-1.939079
40.126306	37.616399	NaN	37.562191	2.509907	NaN	2.564115
40.126306	36.803508	NaN	46.746197	3.322798	NaN	-6.619891
40.126306	37.578750	NaN	43.191634	2.547556	NaN	-3.065328
40.126306	44.805764	NaN	41.921529	-4.679458	NaN	-1.795223
40.126306	30.557498	NaN	40.401848	9.568808	NaN	-0.275542
40.126306	26.823152	NaN	28.802998	13.303154	NaN	11.323308
40.126306	44.506330	NaN	44.812566	-4.380024	NaN	-4.686260
40.126306	31.916529	NaN	42.773448	8.209777	NaN	-2.647142
40.126306	19.692784	NaN	35.884660	20.433522	NaN	4.241647
40.126306	41.843548	NaN	40.815563	-1.717242	NaN	-0.689257
40.126306	36.678108	NaN	32.877300	3.448198	NaN	7.249007
40.126306	34.236982	NaN	33.074234	5.889324	NaN	7.052072
40.126306	29.984126	NaN	36.641697	10.142180	NaN	3.484609
40.126306	39.168309	NaN	35.217184	0.957997	NaN	4.909122
40.126306	30.625059	NaN	38.297872	9.501247	NaN	1.828435
40.126306	35.573748	NaN	41.861788	4.552558	NaN	-1.735482
40.126306	43.465201	NaN	35.852586	-3.338895	NaN	4.273720
40.126306	43.305868	NaN	47.648238	-3.179561	NaN	-7.521932
40.126306	30.241890	NaN	36.939546	9.884416	NaN	3.186760
40.126306	35.418202	NaN	41.083896	4.708104	NaN	-0.957590
40.126306	28.639577	NaN	41.214396	11.486729	NaN	-1.088090
40.126306	33.213857	NaN	40.855553	6.912449	NaN	-0.729247
40.126306	26.779368	NaN	40.404969	13.346939	NaN	-0.278663
40.126306	45.428006	NaN	47.404930	-5.301700	NaN	-7.278624
40.126306	34.447991	NaN	38.861124	5.678315	NaN	1.265182
40.126306	31.875708	NaN	40.902825	8.250598	NaN	-0.776519
40.126306	30.660008	NaN	37.109571	9.466298	NaN	3.016735
40.126306	28.822643	NaN	32.584859	11.303663	NaN	7.541447
40.126306	43.771537	NaN	44.975985	-3.645231	NaN	-4.849679
40.126306	40.252458	NaN	45.224182	-0.126152	NaN	-5.097876
40.126306	34.243142	NaN	38.279643	5.883164	NaN	1.846663
40.126306	33.757517	NaN	44.423769	6.368789	NaN	-4.297463
40.126306	37.848855	NaN	44.114770	2.277451	NaN	-3.988464
40.126306	41.470240	NaN	43.033334	-1.343934	NaN	-2.907028
40.126306	39.812120	NaN	38.284815	0.314186	NaN	1.841491
40.126306	38.627713	NaN	44.244759	1.498593	NaN	-4.118453
40.126306	33.109488	NaN	42.679362	7.016818	NaN	-2.553056
40.126306	40.552668	NaN	48.509983	-0.426362	NaN	-8.383677
40.126306	38.537216	NaN	44.856928	1.589090	NaN	-4.730622
40.126306	33.276210	NaN	39.481296	6.850096	NaN	0.645010
40.126306	44.652061	NaN	41.922610	-4.525755	NaN	-1.796304
40.126306	39.737162	NaN	44.705747	0.389144	NaN	-4.579441
40.126306	25.488355	NaN	39.583296	14.637951	NaN	0.543010
40.126306	35.424417	NaN	36.781446	4.701889	NaN	3.344860
40.126306	37.602262	NaN	40.497519	2.524044	NaN	-0.371213
40.126306	40.833832	NaN	45.107636	-0.707526	NaN	-4.981329
40.126306	42.906212	NaN	39.761870	-2.779906	NaN	0.364436
40.126306	43.736154	NaN	41.395251	-3.609848	NaN	-1.268945
40.126306	42.310156	NaN	42.063554	-2.183850	NaN	-1.937248
40.126306	34.694393	NaN	35.222974	5.431913	NaN	4.903332
40.126306	34.442856	NaN	31.127007	5.683450	NaN	8.999299
40.126306	27.371565	NaN	34.488136	12.754742	NaN	5.638170
40.126306	44.330623	NaN	42.455879	-4.204317	NaN	-2.329573
40.126306	32.840747	NaN	36.538808	7.285559	NaN	3.587498
40.126306	40.688000	NaN	36.272049	-0.561693	NaN	3.854257
40.126306	40.567933	NaN	35.496845	-0.441627	NaN	4.629462
40.126306	45.267056	NaN	45.458856	-5.140749	NaN	-5.332550
40.126306	48.060895	NaN	39.940372	-7.934589	NaN	0.185934
40.126306	31.819266	NaN	41.260516	8.307040	NaN	-1.134210
40.126306	43.627814	NaN	53.437464	-3.501507	NaN	-13.311158
40.126306	35.231224	NaN	36.093543	4.895083	NaN	4.032764
40.126306	31.513812	NaN	39.613368	8.612494	NaN	0.512938
40.126306	37.174801	NaN	31.628503	2.951505	NaN	8.497803
40.126306	40.462657	NaN	32.048690	-0.336351	NaN	8.077616
40.126306	31.127635	NaN	38.517326	8.998671	NaN	1.608980
40.126306	31.141099	NaN	37.973457	8.985207	NaN	2.152850
40.126306	29.458718	NaN	40.980172	10.667588	NaN	-0.853866
40.126306	45.373656	NaN	46.212801	-5.247350	NaN	-6.086495
40.126306	36.270772	NaN	47.104469	3.855534	NaN	-6.978163
40.126306	42.915009	NaN	39.862281	-2.788703	NaN	0.264025
40.126306	50.278651	NaN	47.963196	-10.152345	NaN	-7.836889
40.126306	35.535504	NaN	39.698989	4.590802	NaN	0.427317
40.126306	42.244747	NaN	47.682985	-2.118441	NaN	-7.556679
40.126306	27.750175	NaN	37.033709	12.376131	NaN	3.092597
40.126306	42.803328	NaN	42.730847	-2.677022	NaN	-2.604541
40.126306	34.564540	NaN	44.471331	5.561766	NaN	-4.345025
40.126306	40.100481	NaN	41.143582	0.025825	NaN	-1.017275
40.126306	34.918481	NaN	43.035538	5.207825	NaN	-2.909232
40.126306	45.449236	NaN	43.490227	-5.322930	NaN	-3.363921
40.126306	35.889748	NaN	36.348228	4.236558	NaN	3.778078
40.126306	35.174955	NaN	34.454712	4.951351	NaN	5.671594
40.126306	29.378753	NaN	33.998202	10.747553	NaN	6.128104
40.126306	40.581569	NaN	32.903546	-0.455263	NaN	7.222760
40.126306	30.916877	NaN	39.469783	9.209429	NaN	0.656523
40.126306	29.701188	NaN	40.629955	10.425118	NaN	-0.503649
40.126306	36.357582	NaN	36.960491	3.768724	NaN	3.165815
40.126306	37.638394	NaN	35.723556	2.487912	NaN	4.402750
40.126306	42.664819	NaN	46.568811	-2.538513	NaN	-6.442505
40.126306	43.611519	NaN	35.349883	-3.485213	NaN	4.776424
40.126306	25.096746	NaN	37.451705	15.029560	NaN	2.674601
40.126306	27.489415	NaN	32.648216	12.636891	NaN	7.478090
40.126306	31.642278	NaN	37.150915	8.484028	NaN	2.975391
40.126306	38.318115	NaN	47.734354	1.808191	NaN	-7.608048
40.126306	39.065190	NaN	37.855381	1.061116	NaN	2.270925
40.126306	37.777243	NaN	40.233257	2.349063	NaN	-0.106951
40.126306	43.326941	NaN	49.880793	-3.200635	NaN	-9.754487
40.126306	36.730454	NaN	46.631549	3.395852	NaN	-6.505243
40.126306	38.726351	NaN	40.021533	1.399955	NaN	0.104773
40.126306	43.708135	NaN	39.677919	-3.581829	NaN	0.448388
40.126306	29.572576	NaN	32.534430	10.553731	NaN	7.591876
40.126306	50.835444	NaN	41.569772	-10.709138	NaN	-1.443466
40.126306	35.236694	NaN	41.602331	4.889612	NaN	-1.476025
40.126306	39.757609	NaN	42.725498	0.368697	NaN	-2.599192
40.126306	36.219398	NaN	42.734340	3.906908	NaN	-2.608034
40.126306	42.397471	NaN	38.025508	-2.271165	NaN	2.100798
40.126306	38.892882	NaN	43.032460	1.233424	NaN	-2.906153
40.126306	35.074488	NaN	32.609761	5.051818	NaN	7.516545
40.126306	33.699071	NaN	42.201762	6.427235	NaN	-2.075456
40.126306	38.806164	NaN	36.170383	1.320142	NaN	3.955923
40.126306	32.949166	NaN	32.787147	7.177140	NaN	7.339159
40.126306	29.651577	NaN	38.351579	10.474729	NaN	1.774727
40.126306	36.468480	NaN	43.377538	3.657826	NaN	-3.251232
40.126306	35.855598	NaN	43.634165	4.270708	NaN	-3.507859
40.126306	43.415129	NaN	43.207871	-3.288823	NaN	-3.081564
40.126306	30.354222	NaN	36.342821	9.772084	NaN	3.783485
40.126306	44.999170	NaN	44.305825	-4.872864	NaN	-4.179519
40.126306	49.879330	NaN	44.817516	-9.753024	NaN	-4.691210
40.126306	37.491660	NaN	41.718289	2.634646	NaN	-1.591983
40.126306	36.838056	NaN	42.018638	3.288250	NaN	-1.892332
40.126306	29.739808	NaN	41.640938	10.386499	NaN	-1.514632
40.126306	41.561524	NaN	39.159538	-1.435218	NaN	0.966768
40.126306	37.622160	NaN	36.155543	2.504146	NaN	3.970763
40.126306	44.809619	NaN	42.233351	-4.683313	NaN	-2.107045
40.126306	46.165705	NaN	47.102419	-6.039399	NaN	-6.976113
40.126306	39.660183	NaN	38.735568	0.466123	NaN	1.390738
40.126306	31.628332	NaN	44.657720	8.497974	NaN	-4.531414
40.126306	28.670337	NaN	35.025953	11.455969	NaN	5.100353
40.126306	42.659796	NaN	40.215785	-2.533490	NaN	-0.089479
40.126306	35.334828	NaN	36.620815	4.791478	NaN	3.505491
40.126306	33.454700	NaN	34.968463	6.671606	NaN	5.157843
40.126306	42.916201	NaN	41.748914	-2.789895	NaN	-1.622608
40.126306	40.713997	NaN	33.988961	-0.587690	NaN	6.137345
40.126306	28.318598	NaN	36.960967	11.807708	NaN	3.165339
40.126306	39.557135	NaN	36.051915	0.569171	NaN	4.074391
40.126306	35.601938	NaN	40.218560	4.524368	NaN	-0.092254
40.126306	33.167098	NaN	35.186135	6.959208	NaN	4.940171
40.126306	32.952669	NaN	47.676171	7.173637	NaN	-7.549865
40.126306	38.993568	NaN	47.298659	1.132738	NaN	-7.172353
40.126306	27.065662	NaN	38.566466	13.060645	NaN	1.559840
40.126306	44.616779	NaN	36.768433	-4.490473	NaN	3.357873
40.126306	37.389956	NaN	34.596162	2.736351	NaN	5.530145
40.126306	30.087818	NaN	37.530947	10.038488	NaN	2.595359
40.126306	33.235765	NaN	37.206256	6.890541	NaN	2.920050
40.126306	26.242445	NaN	35.616524	13.883862	NaN	4.509782
40.126306	29.915082	NaN	40.353037	10.211224	NaN	-0.226731
40.126306	40.736492	NaN	37.129529	-0.610186	NaN	2.996777
40.126306	22.309598	NaN	33.413193	17.816708	NaN	6.713113
40.126306	29.977963	NaN	41.144549	10.148343	NaN	-1.018243
40.126306	41.859328	NaN	43.474937	-1.733022	NaN	-3.348631
40.126306	29.055347	NaN	27.820717	11.070959	NaN	12.305589
40.126306	37.845102	NaN	36.029085	2.281204	NaN	4.097221
40.126306	41.109292	NaN	40.529964	-0.982986	NaN	-0.403658
40.126306	38.474048	NaN	39.581857	1.652258	NaN	0.544449
40.126306	36.097029	NaN	27.445221	4.029277	NaN	12.681086
40.126306	39.566386	NaN	42.663793	0.559920	NaN	-2.537487
40.126306	45.402942	NaN	43.563272	-5.276636	NaN	-3.436966
40.126306	32.396522	NaN	34.794782	7.729784	NaN	5.331524
40.126306	38.388208	NaN	41.386436	1.738098	NaN	-1.260130
40.126306	25.019896	NaN	35.163088	15.106410	NaN	4.963218
40.126306	42.084756	NaN	44.075800	-1.958450	NaN	-3.949494
40.126306	34.835106	NaN	40.415866	5.291200	NaN	-0.289560
40.126306	36.412407	NaN	41.759203	3.713899	NaN	-1.632897
40.126306	42.730689	NaN	44.192218	-2.604383	NaN	-4.065912
40.126306	31.921196	NaN	37.284124	8.205110	NaN	2.842182
40.126306	37.438633	NaN	44.393759	2.687673	NaN	-4.267453
40.126306	36.714686	NaN	34.278527	3.411620	NaN	5.847779
40.126306	31.944796	NaN	28.601413	8.181510	NaN	11.524893
40.126306	38.722193	NaN	43.985147	1.404113	NaN	-3.858840
40.126306	33.765661	NaN	38.111222	6.360646	NaN	2.015084
40.126306	33.861757	NaN	41.708432	6.264549	NaN	-1.582126
40.126306	36.687323	NaN	46.543055	3.438983	NaN	-6.416748
40.126306	38.639089	NaN	36.886352	1.487217	NaN	3.239954
40.126306	40.096800	NaN	47.386398	0.029506	NaN	-7.260092
40.126306	49.865255	NaN	50.469619	-9.738949	NaN	-10.343313
40.126306	39.313177	NaN	41.745426	0.813129	NaN	-1.619119
40.126306	34.990025	NaN	43.720257	5.136281	NaN	-3.593951
40.126306	39.731064	NaN	44.189581	0.395243	NaN	-4.063275
40.126306	37.037654	NaN	33.815394	3.088652	NaN	6.310912
40.126306	42.541964	NaN	36.695303	-2.415658	NaN	3.431003
40.126306	35.236912	NaN	37.543671	4.889394	NaN	2.582635
40.126306	43.667768	NaN	46.073700	-3.541462	NaN	-5.947394
40.126306	44.591690	NaN	41.320255	-4.465384	NaN	-1.193949
40.126306	36.552536	NaN	38.685680	3.573770	NaN	1.440626
40.126306	36.276046	NaN	33.869704	3.850260	NaN	6.256602
40.126306	36.498337	NaN	39.396017	3.627969	NaN	0.730289
40.126306	47.046384	NaN	49.420617	-6.920078	NaN	-9.294311
40.126306	33.520284	NaN	46.342268	6.606022	NaN	-6.215962
40.126306	43.962890	NaN	42.028342	-3.836584	NaN	-1.902036
40.126306	30.256206	NaN	36.490441	9.870100	NaN	3.635865
40.126306	37.304777	NaN	45.666284	2.821529	NaN	-5.539978
40.126306	31.349625	NaN	36.855009	8.776681	NaN	3.271297
40.126306	40.004001	NaN	39.803161	0.122305	NaN	0.323145
40.126306	42.091946	NaN	42.801932	-1.965640	NaN	-2.675626
40.126306	24.727147	NaN	40.391359	15.399159	NaN	-0.265053
40.126306	17.422572	NaN	30.265326	22.703734	NaN	9.860981
40.126306	43.807928	NaN	37.790457	-3.681622	NaN	2.335849
40.126306	25.146566	NaN	35.301169	14.979740	NaN	4.825137
40.126306	33.896369	NaN	41.000949	6.229937	NaN	-0.874643
40.126306	34.116562	NaN	35.909995	6.009744	NaN	4.216311
40.126306	35.471352	NaN	41.443841	4.654955	NaN	-1.317535
40.126306	38.797448	NaN	37.930694	1.328859	NaN	2.195612
40.126306	28.714965	NaN	38.492143	11.411341	NaN	1.634163
40.126306	33.673765	NaN	29.944515	6.452541	NaN	10.181791
40.126306	40.292962	NaN	37.573247	-0.166655	NaN	2.553059
40.126306	36.776274	NaN	38.995377	3.350033	NaN	1.130930
40.126306	36.668460	NaN	38.736619	3.457846	NaN	1.389687
40.126306	31.983319	NaN	36.452486	8.142988	NaN	3.673820
40.126306	42.298406	NaN	43.253500	-2.172100	NaN	-3.127194
40.126306	40.072356	NaN	47.201747	0.053950	NaN	-7.075441
40.126306	30.482122	NaN	29.835472	9.644184	NaN	10.290834
40.126306	29.861013	NaN	40.293860	10.265293	NaN	-0.167554
40.126306	36.242360	NaN	38.991439	3.883946	NaN	1.134867
40.126306	37.817418	NaN	32.522043	2.308888	NaN	7.604263
40.126306	44.017693	NaN	46.599228	-3.891387	NaN	-6.472922
40.126306	40.876739	NaN	40.339885	-0.750433	NaN	-0.213579
40.126306	36.377524	NaN	39.581963	3.748782	NaN	0.544344
40.126306	30.909690	NaN	39.420980	9.216616	NaN	0.705326
40.126306	39.356165	NaN	40.726618	0.770141	NaN	-0.600312
40.126306	35.143595	NaN	31.355838	4.982711	NaN	8.770468
40.126306	40.638880	NaN	44.182389	-0.512574	NaN	-4.056083
40.126306	38.659791	NaN	44.418465	1.466515	NaN	-4.292159
40.126306	29.705145	NaN	40.052698	10.421161	NaN	0.073608
40.126306	31.605289	NaN	36.332750	8.521017	NaN	3.793556
40.126306	37.488116	NaN	42.479610	2.638190	NaN	-2.353304
40.126306	43.150849	NaN	48.021369	-3.024543	NaN	-7.895063
40.126306	47.142947	NaN	46.012903	-7.016641	NaN	-5.886597
40.126306	41.317514	NaN	38.257935	-1.191208	NaN	1.868371
40.126306	38.166956	NaN	39.589700	1.959350	NaN	0.536606
40.126306	41.593360	NaN	47.382317	-1.467054	NaN	-7.256011
40.126306	32.607943	NaN	35.657906	7.518363	NaN	4.468401
40.126306	34.276458	NaN	36.676335	5.849848	NaN	3.449971
40.126306	41.906958	NaN	40.762719	-1.780652	NaN	-0.636412
40.126306	40.640380	NaN	39.678165	-0.514074	NaN	0.448141
40.126306	28.582325	NaN	47.312667	11.543981	NaN	-7.186361
40.126306	36.261524	NaN	40.094125	3.864782	NaN	0.032181
40.126306	36.665828	NaN	41.305519	3.460478	NaN	-1.179213
40.126306	36.974670	NaN	42.128268	3.151637	NaN	-2.001962
40.126306	27.443237	NaN	36.750581	12.683069	NaN	3.375725
40.126306	27.838612	NaN	29.891695	12.287694	NaN	10.234611
40.126306	31.107267	NaN	38.475702	9.019039	NaN	1.650604
40.126306	31.547265	NaN	45.766349	8.579041	NaN	-5.640043
40.126306	38.741955	NaN	38.254814	1.384351	NaN	1.871492
40.126306	38.260703	NaN	36.274321	1.865603	NaN	3.851985
40.126306	42.864934	NaN	38.944245	-2.738628	NaN	1.182061
40.126306	40.896867	NaN	41.459059	-0.770561	NaN	-1.332753
40.126306	39.656063	NaN	40.630619	0.470243	NaN	-0.504313
40.126306	26.068306	NaN	47.528364	14.058000	NaN	-7.402058
40.126306	45.094260	NaN	42.731313	-4.967954	NaN	-2.605007
40.126306	37.281914	NaN	34.504225	2.844392	NaN	5.622081
40.126306	45.409165	NaN	42.710826	-5.282859	NaN	-2.584520
40.126306	34.300733	NaN	39.972670	5.825573	NaN	0.153636
40.126306	34.863376	NaN	38.334606	5.262930	NaN	1.791700
40.126306	26.410918	NaN	29.843766	13.715388	NaN	10.282540
40.126306	32.051196	NaN	44.301182	8.075110	NaN	-4.174876
40.126306	32.081758	NaN	37.591225	8.044548	NaN	2.535081
40.126306	33.959707	NaN	38.453771	6.166599	NaN	1.672535
40.126306	31.523987	NaN	28.833264	8.602319	NaN	11.293042
40.126306	38.235197	NaN	47.106553	1.891109	NaN	-6.980247
40.126306	41.266701	NaN	37.311535	-1.140395	NaN	2.814771
40.126306	39.102002	NaN	41.050138	1.024304	NaN	-0.923832
40.126306	35.018737	NaN	43.367921	5.107569	NaN	-3.241615
40.126306	31.562838	NaN	37.134093	8.563468	NaN	2.992213
40.126306	40.489540	NaN	47.308193	-0.363234	NaN	-7.181887
40.126306	42.674651	NaN	39.921369	-2.548345	NaN	0.204937
40.126306	35.179550	NaN	37.304038	4.946756	NaN	2.822268
40.126306	33.441210	NaN	37.581494	6.685096	NaN	2.544812
40.126306	31.469569	NaN	40.969447	8.656737	NaN	-0.843141
40.126306	32.247326	NaN	32.363817	7.878980	NaN	7.762489
40.126306	28.732815	NaN	38.713203	11.393491	NaN	1.413103
40.126306	38.273473	NaN	46.911204	1.852833	NaN	-6.784898
40.126306	35.365816	NaN	44.431066	4.760490	NaN	-4.304760
40.126306	42.939092	NaN	43.478079	-2.812786	NaN	-3.351773
40.126306	33.249176	NaN	32.954351	6.877130	NaN	7.171955
40.126306	39.830279	NaN	33.423068	0.296027	NaN	6.703238
40.126306	44.446946	NaN	41.199132	-4.320640	NaN	-1.072825
40.126306	36.463492	NaN	41.170445	3.662814	NaN	-1.044139
40.126306	32.886910	NaN	35.834325	7.239396	NaN	4.291981
40.126306	26.114932	NaN	35.006735	14.011374	NaN	5.119571
40.126306	33.300199	NaN	33.676816	6.826107	NaN	6.449490
40.126306	26.627801	NaN	38.151953	13.498505	NaN	1.974353
40.126306	30.500906	NaN	33.350120	9.625400	NaN	6.776186
40.126306	33.654750	NaN	35.502544	6.471556	NaN	4.623762
40.126306	26.463205	NaN	34.620055	13.663101	NaN	5.506251
40.126306	30.176028	NaN	48.096648	9.950278	NaN	-7.970341
40.126306	33.205451	NaN	38.841567	6.920855	NaN	1.284740
40.126306	23.403397	NaN	26.997332	16.722909	NaN	13.128974
40.126306	34.982556	NaN	33.412237	5.143750	NaN	6.714069
40.126306	38.789356	NaN	44.150486	1.336950	NaN	-4.024180
40.126306	29.547891	NaN	37.159486	10.578415	NaN	2.966820
40.126306	43.160466	NaN	42.869753	-3.034160	NaN	-2.743446
40.126306	44.233548	NaN	43.067689	-4.107242	NaN	-2.941383
40.126306	38.224772	NaN	33.435177	1.901534	NaN	6.691129
40.126306	28.197726	NaN	39.683838	11.928580	NaN	0.442468
40.126306	36.913728	NaN	42.026190	3.212578	NaN	-1.899884
40.126306	41.122431	NaN	41.115690	-0.996125	NaN	-0.989384
40.126306	30.398311	NaN	37.448075	9.727995	NaN	2.678231
40.126306	38.301491	NaN	44.809480	1.824815	NaN	-4.683174
40.126306	39.659291	NaN	38.207126	0.467015	NaN	1.919180
40.126306	42.838116	NaN	39.115300	-2.711810	NaN	1.011006
40.126306	40.552565	NaN	47.554924	-0.426259	NaN	-7.428618
40.126306	39.693474	NaN	38.073162	0.432832	NaN	2.053144
40.126306	38.081230	NaN	42.597045	2.045076	NaN	-2.470739
40.126306	40.828142	NaN	37.082251	-0.701836	NaN	3.044055
40.126306	36.052494	NaN	37.101497	4.073812	NaN	3.024809
40.126306	33.294231	NaN	40.449067	6.832075	NaN	-0.322761
40.126306	32.035382	NaN	40.897730	8.090924	NaN	-0.771424
40.126306	31.600652	NaN	35.564324	8.525654	NaN	4.561982
40.126306	28.901154	NaN	37.989293	11.225152	NaN	2.137014
40.126306	33.682591	NaN	37.996057	6.443715	NaN	2.130250
40.126306	39.500452	NaN	43.630936	0.625854	NaN	-3.504630
40.126306	41.473943	NaN	47.843902	-1.347637	NaN	-7.717596
40.126306	39.100765	NaN	39.450767	1.025541	NaN	0.675539
40.126306	41.541784	NaN	38.581122	-1.415478	NaN	1.545184
40.126306	46.926295	NaN	40.531686	-6.799989	NaN	-0.405380
40.126306	39.715288	NaN	47.252075	0.411018	NaN	-7.125769
40.126306	36.079405	NaN	30.841640	4.046901	NaN	9.284666
40.126306	33.780554	NaN	35.639811	6.345753	NaN	4.486495
40.126306	43.142409	NaN	44.338823	-3.016103	NaN	-4.212516
40.126306	28.545404	NaN	39.706153	11.580902	NaN	0.420153
40.126306	41.007356	NaN	42.538793	-0.881050	NaN	-2.412487
40.126306	25.068198	NaN	37.735430	15.058108	NaN	2.390876
40.126306	34.021769	NaN	47.533353	6.104537	NaN	-7.407047
40.126306	34.439198	NaN	39.470768	5.687108	NaN	0.655538
40.126306	33.254303	NaN	39.448675	6.872003	NaN	0.677631
40.126306	37.643158	NaN	33.213017	2.483148	NaN	6.913289
40.126306	38.782710	NaN	43.323342	1.343596	NaN	-3.197036
40.126306	30.713927	NaN	30.583759	9.412379	NaN	9.542547
40.126306	35.743393	NaN	40.801381	4.382913	NaN	-0.675075
40.126306	39.123130	NaN	40.239459	1.003176	NaN	-0.113153
40.126306	33.748305	NaN	43.660357	6.378001	NaN	-3.534051
40.126306	35.196180	NaN	39.064719	4.930126	NaN	1.061587
40.126306	24.732521	NaN	28.991989	15.393785	NaN	11.134317
40.126306	41.699586	NaN	39.505489	-1.573280	NaN	0.620817
40.126306	40.512325	NaN	34.868212	-0.386019	NaN	5.258094
40.126306	38.672826	NaN	36.670770	1.453480	NaN	3.455536
40.126306	42.307682	NaN	38.057538	-2.181376	NaN	2.068769
40.126306	37.023551	NaN	38.892068	3.102755	NaN	1.234238
40.126306	37.255703	NaN	35.636784	2.870603	NaN	4.489522
40.126306	35.530564	NaN	31.954264	4.595742	NaN	8.172042
40.126306	41.706595	NaN	47.616626	-1.580289	NaN	-7.490320
40.126306	22.155692	NaN	37.084443	17.970614	NaN	3.041863
40.126306	35.699316	NaN	42.059504	4.426990	NaN	-1.933198
40.126306	36.503532	NaN	44.389145	3.622775	NaN	-4.262839
40.126306	38.959758	NaN	38.009210	1.166548	NaN	2.117096
40.126306	42.189431	NaN	46.982636	-2.063124	NaN	-6.856329
40.126306	44.745595	NaN	39.593163	-4.619289	NaN	0.533143
40.126306	41.993840	NaN	37.490064	-1.867534	NaN	2.636242
40.126306	31.251189	NaN	28.274714	8.875117	NaN	11.851592
40.126306	33.295888	NaN	44.189469	6.830419	NaN	-4.063162
40.126306	29.235791	NaN	33.627255	10.890515	NaN	6.499051
40.126306	28.996167	NaN	40.510586	11.130139	NaN	-0.384280
40.126306	41.999166	NaN	39.512949	-1.872860	NaN	0.613357
40.126306	44.767426	NaN	51.713451	-4.641120	NaN	-11.587144
40.126306	38.701326	NaN	45.317488	1.424980	NaN	-5.191182
40.126306	30.127274	NaN	34.825365	9.999032	NaN	5.300941
40.126306	34.677490	NaN	43.442248	5.448817	NaN	-3.315942
40.126306	31.559032	NaN	36.038261	8.567275	NaN	4.088046
40.126306	36.986333	NaN	42.702257	3.139973	NaN	-2.575951
40.126306	32.276618	NaN	40.199451	7.849688	NaN	-0.073145
40.126306	33.008043	NaN	44.239856	7.118263	NaN	-4.113549
40.126306	44.281541	NaN	40.420522	-4.155235	NaN	-0.294216
40.126306	38.259184	NaN	39.127365	1.867122	NaN	0.998941
40.126306	45.125540	NaN	40.309699	-4.999233	NaN	-0.183393
40.126306	32.254683	NaN	38.998375	7.871623	NaN	1.127931
40.126306	44.597725	NaN	40.036998	-4.471419	NaN	0.089308
40.126306	39.064917	NaN	41.893196	1.061389	NaN	-1.766890
40.126306	43.159055	NaN	40.076703	-3.032749	NaN	0.049603
40.126306	44.840040	NaN	46.537832	-4.713734	NaN	-6.411526
40.126306	29.364845	NaN	34.336487	10.761461	NaN	5.789819
40.126306	27.680817	NaN	35.879256	12.445489	NaN	4.247050
40.126306	34.442788	NaN	40.543735	5.683519	NaN	-0.417429
40.126306	36.908074	NaN	38.078665	3.218232	NaN	2.047641
40.126306	43.406740	NaN	39.034797	-3.280433	NaN	1.091509
40.126306	43.988339	NaN	47.010924	-3.862033	NaN	-6.884618
40.126306	31.489648	NaN	40.476958	8.636658	NaN	-0.350652
40.126306	41.627647	NaN	38.822076	-1.501341	NaN	1.304230
40.126306	39.712044	NaN	43.831277	0.414262	NaN	-3.704971
40.126306	38.999223	NaN	39.056751	1.127083	NaN	1.069555
40.126306	47.604683	NaN	40.775507	-7.478377	NaN	-0.649201
40.126306	26.291317	NaN	38.268798	13.834989	NaN	1.857508
40.126306	32.851503	NaN	37.570447	7.274803	NaN	2.555859
40.126306	42.035257	NaN	38.391959	-1.908951	NaN	1.734347
40.126306	35.816439	NaN	43.911442	4.309867	NaN	-3.785136
40.126306	36.220688	NaN	38.265652	3.905618	NaN	1.860654
40.126306	31.090049	NaN	35.512139	9.036257	NaN	4.614167
40.126306	38.821628	NaN	42.151252	1.304679	NaN	-2.024946
40.126306	38.222078	NaN	38.130820	1.904228	NaN	1.995486
40.126306	39.179048	NaN	36.346705	0.947259	NaN	3.779601
40.126306	38.732112	NaN	42.394796	1.394194	NaN	-2.268490
40.126306	41.604860	NaN	44.514116	-1.478554	NaN	-4.387810
40.126306	43.564078	NaN	39.361632	-3.437772	NaN	0.764674
40.126306	28.754741	NaN	43.698951	11.371565	NaN	-3.572645
40.126306	44.967372	NaN	39.108918	-4.841066	NaN	1.017388
40.126306	37.865706	NaN	41.629534	2.260600	NaN	-1.503227
40.126306	31.768640	NaN	42.715742	8.357666	NaN	-2.589436
40.126306	28.784974	NaN	42.798998	11.341332	NaN	-2.672692
40.126306	47.451463	NaN	45.442578	-7.325157	NaN	-5.316272
40.126306	50.600004	NaN	49.290994	-10.473698	NaN	-9.164688
40.126306	39.774919	NaN	45.507009	0.351387	NaN	-5.380703
40.126306	37.852027	NaN	39.656394	2.274279	NaN	0.469912
40.126306	41.411961	NaN	39.883984	-1.285655	NaN	0.242322
40.126306	36.095289	NaN	41.474294	4.031017	NaN	-1.347988
40.126306	31.062813	NaN	37.858811	9.063494	NaN	2.267495
40.126306	32.051878	NaN	39.920060	8.074428	NaN	0.206246
40.126306	33.464941	NaN	40.009426	6.661365	NaN	0.116880
40.126306	39.830116	NaN	46.039358	0.296190	NaN	-5.913051
40.126306	43.118085	NaN	43.856437	-2.991779	NaN	-3.730131
40.126306	25.927651	NaN	29.112414	14.198655	NaN	11.013892
40.126306	45.342916	NaN	41.886675	-5.216610	NaN	-1.760369
40.126306	38.509142	NaN	41.180743	1.617165	NaN	-1.054437
40.126306	40.657698	NaN	40.739725	-0.531392	NaN	-0.613419
40.126306	37.314562	NaN	36.781135	2.811744	NaN	3.345171
40.126306	25.402480	NaN	42.695364	14.723826	NaN	-2.569058
40.126306	33.382581	NaN	43.102654	6.743725	NaN	-2.976348
40.126306	40.199172	NaN	44.488814	-0.072866	NaN	-4.362508
40.126306	29.681154	NaN	33.756289	10.445152	NaN	6.370017
40.126306	38.657065	NaN	34.370270	1.469241	NaN	5.756036
40.126306	30.404505	NaN	35.992154	9.721801	NaN	4.134152
40.126306	38.168993	NaN	34.917384	1.957313	NaN	5.208922
40.126306	44.054491	NaN	42.670265	-3.928185	NaN	-2.543959
40.126306	33.478794	NaN	48.090693	6.647512	NaN	-7.964387
40.126306	31.659825	NaN	48.148565	8.466481	NaN	-8.022259
40.126306	40.687998	NaN	39.246727	-0.561692	NaN	0.879579
40.126306	29.157672	NaN	38.992219	10.968634	NaN	1.134087
40.126306	31.146890	NaN	37.556966	8.979416	NaN	2.569340
40.126306	42.737789	NaN	44.603982	-2.611483	NaN	-4.477675
40.126306	36.632995	NaN	39.314308	3.493311	NaN	0.811998
40.126306	46.687367	NaN	45.271427	-6.561061	NaN	-5.145121
40.126306	40.504844	NaN	49.305233	-0.378538	NaN	-9.178927
40.126306	38.651419	NaN	40.280775	1.474888	NaN	-0.154469
40.126306	44.133743	NaN	36.236254	-4.007437	NaN	3.890052
40.126306	21.798964	NaN	38.101074	18.327342	NaN	2.025232
40.126306	37.855567	NaN	37.266411	2.270739	NaN	2.859895
40.126306	28.031906	NaN	33.443696	12.094401	NaN	6.682611
40.126306	26.915833	NaN	41.238316	13.210473	NaN	-1.112010
40.126306	25.889711	NaN	37.575312	14.236595	NaN	2.550994
40.126306	42.197498	NaN	37.710610	-2.071192	NaN	2.415696
40.126306	38.650424	NaN	39.787793	1.475882	NaN	0.338513
40.126306	33.579232	NaN	44.473780	6.547074	NaN	-4.347474
40.126306	38.445651	NaN	35.261261	1.680655	NaN	4.865045
40.126306	21.131154	NaN	29.421134	18.995152	NaN	10.705172
40.126306	34.529603	NaN	40.540388	5.596703	NaN	-0.414082
40.126306	36.870368	NaN	40.530537	3.255938	NaN	-0.404231
40.126306	37.856378	NaN	32.066735	2.269928	NaN	8.059571
40.126306	45.053274	NaN	47.515786	-4.926968	NaN	-7.389480
40.126306	32.095935	NaN	34.820517	8.030371	NaN	5.305789
40.126306	40.796412	NaN	41.199906	-0.670106	NaN	-1.073600
40.126306	39.352874	NaN	39.152660	0.773432	NaN	0.973646
40.126306	33.726915	NaN	41.107595	6.399391	NaN	-0.981289
40.126306	39.113466	NaN	44.088277	1.012840	NaN	-3.961971
40.126306	39.623671	NaN	31.980665	0.502635	NaN	8.145641
40.126306	33.388155	NaN	37.826536	6.738151	NaN	2.299770
40.126306	37.541465	NaN	44.465831	2.584841	NaN	-4.339525
40.126306	35.906692	NaN	35.257663	4.219614	NaN	4.868643
40.126306	32.914165	NaN	35.385170	7.212142	NaN	4.741136
40.126306	42.909341	NaN	44.469804	-2.783035	NaN	-4.343498
40.126306	43.525083	NaN	39.621819	-3.398777	NaN	0.504487
40.126306	45.605931	NaN	49.128154	-5.479625	NaN	-9.001848
40.126306	35.467142	NaN	37.199421	4.659164	NaN	2.926885
40.126306	35.753645	NaN	43.456655	4.372661	NaN	-3.330349
40.126306	35.730470	NaN	36.223521	4.395836	NaN	3.902785
40.126306	42.618594	NaN	37.132267	-2.492288	NaN	2.994039
40.126306	34.069672	NaN	34.348468	6.056634	NaN	5.777838
40.126306	40.763647	NaN	35.291847	-0.637341	NaN	4.834459
40.126306	40.527851	NaN	43.078811	-0.401545	NaN	-2.952505
40.126306	34.731896	NaN	41.193739	5.394410	NaN	-1.067433
40.126306	33.890357	NaN	37.172492	6.235949	NaN	2.953814
40.126306	32.289993	NaN	31.548165	7.836313	NaN	8.578141
40.126306	43.540938	NaN	42.616348	-3.414632	NaN	-2.490042
40.126306	32.313858	NaN	28.780643	7.812448	NaN	11.345663
40.126306	31.139061	NaN	30.932058	8.987245	NaN	9.194248
40.126306	38.422319	NaN	39.735533	1.703987	NaN	0.390774
40.126306	40.417912	NaN	40.765113	-0.291606	NaN	-0.638807
40.126306	37.354253	NaN	37.451866	2.772053	NaN	2.674440
40.126306	30.508174	NaN	43.306497	9.618132	NaN	-3.180191
40.126306	38.288653	NaN	39.335297	1.837653	NaN	0.791009
40.126306	22.303132	NaN	40.665584	17.823174	NaN	-0.539278
40.126306	39.228130	NaN	43.779371	0.898176	NaN	-3.653065
40.126306	36.906692	NaN	29.840526	3.219614	NaN	10.285780
40.126306	40.464420	NaN	49.567136	-0.338114	NaN	-9.440830
40.126306	42.256315	NaN	37.282398	-2.130009	NaN	2.843908
40.126306	39.459509	NaN	40.659125	0.666797	NaN	-0.532819
40.126306	34.192238	NaN	34.785559	5.934068	NaN	5.340747
40.126306	34.980444	NaN	38.400540	5.145863	NaN	1.725766
40.126306	31.105117	NaN	37.837022	9.021189	NaN	2.289284
40.126306	33.301333	NaN	45.999772	6.824973	NaN	-5.873466
40.126306	40.727782	NaN	43.332640	-0.601476	NaN	-3.206334
40.126306	40.782349	NaN	40.945486	-0.656043	NaN	-0.819180
40.126306	34.267820	NaN	39.947543	5.858486	NaN	0.178763
40.126306	42.877529	NaN	46.799053	-2.751223	NaN	-6.672747
40.126306	31.636632	NaN	24.947527	8.489674	NaN	15.178779
40.126306	40.569952	NaN	46.183906	-0.443646	NaN	-6.057600
40.126306	27.443060	NaN	27.836032	12.683246	NaN	12.290274
40.126306	33.965972	NaN	35.772616	6.160334	NaN	4.353690
40.126306	35.029142	NaN	39.583361	5.097164	NaN	0.542945
40.126306	44.211771	NaN	47.193602	-4.085465	NaN	-7.067296
40.126306	10.739830	NaN	39.114837	29.386476	NaN	1.011469
40.126306	31.576871	NaN	30.764144	8.549435	NaN	9.362162
40.126306	37.742567	NaN	35.736878	2.383739	NaN	4.389428
40.126306	44.885743	NaN	42.085704	-4.759437	NaN	-1.959398
40.126306	38.721014	NaN	36.724151	1.405292	NaN	3.402155
40.126306	31.457754	NaN	30.460317	8.668552	NaN	9.665989
40.126306	42.618798	NaN	32.123239	-2.492492	NaN	8.003067
40.126306	32.817374	NaN	36.462536	7.308932	NaN	3.663770
40.126306	32.891959	NaN	32.497062	7.234347	NaN	7.629244
40.126306	38.554613	NaN	33.603973	1.571693	NaN	6.522333
40.126306	41.899712	NaN	38.903116	-1.773406	NaN	1.223190
40.126306	45.375312	NaN	41.306728	-5.249006	NaN	-1.180422
40.126306	41.043582	NaN	40.834794	-0.917276	NaN	-0.708488
40.126306	40.124939	NaN	38.732073	0.001367	NaN	1.394234
40.126306	20.064091	NaN	38.225180	20.062215	NaN	1.901126
40.126306	33.983927	NaN	40.833962	6.142379	NaN	-0.707656
40.126306	32.881757	NaN	39.035133	7.244549	NaN	1.091173
40.126306	37.155093	NaN	34.806801	2.971213	NaN	5.319505
40.126306	39.172978	NaN	36.902130	0.953328	NaN	3.224176
40.126306	43.786233	NaN	50.075736	-3.659926	NaN	-9.949430
40.126306	40.413522	NaN	43.651858	-0.287216	NaN	-3.525552
40.126306	38.453346	NaN	43.335821	1.672960	NaN	-3.209515
40.126306	33.500837	NaN	39.301706	6.625469	NaN	0.824600
40.126306	30.572071	NaN	24.934938	9.554235	NaN	15.191368
40.126306	43.920733	NaN	50.120227	-3.794427	NaN	-9.993921
40.126306	40.959811	NaN	40.799885	-0.833505	NaN	-0.673579
40.126306	32.732745	NaN	45.692502	7.393561	NaN	-5.566196
40.126306	34.832859	NaN	37.864130	5.293448	NaN	2.262176
40.126306	41.159787	NaN	43.617121	-1.033481	NaN	-3.490815
40.126306	30.679202	NaN	39.491671	9.447104	NaN	0.634635
40.126306	20.221702	NaN	30.767040	19.904604	NaN	9.359266
40.126306	27.694519	NaN	39.863453	12.431787	NaN	0.262854
40.126306	43.567540	NaN	45.906409	-3.441234	NaN	-5.780103
40.126306	40.791221	NaN	37.286561	-0.664915	NaN	2.839745
40.126306	38.993910	NaN	42.191892	1.132396	NaN	-2.065586
40.126306	29.769547	NaN	46.289837	10.356759	NaN	-6.163531
40.126306	27.785476	NaN	33.318487	12.340830	NaN	6.807819
40.126306	46.356564	NaN	44.019624	-6.230258	NaN	-3.893318
40.126306	45.607936	NaN	45.363381	-5.481630	NaN	-5.237075
40.126306	29.857124	NaN	37.858221	10.269182	NaN	2.268086
40.126306	38.644839	NaN	43.924387	1.481467	NaN	-3.798081
40.126306	39.539709	NaN	38.899888	0.586597	NaN	1.226418
40.126306	39.328983	NaN	41.162198	0.797323	NaN	-1.035892
40.126306	41.782421	NaN	45.922111	-1.656114	NaN	-5.795805
40.126306	32.055546	NaN	38.586749	8.070760	NaN	1.539558
40.126306	45.013119	NaN	47.840134	-4.886813	NaN	-7.713828
40.126306	40.777479	NaN	46.928499	-0.651173	NaN	-6.802193
40.126306	34.839010	NaN	35.549658	5.287296	NaN	4.576648
40.126306	39.895298	NaN	37.338255	0.231009	NaN	2.788051
40.126306	32.535436	NaN	33.973469	7.590870	NaN	6.152837
40.126306	50.185007	NaN	53.085579	-10.058701	NaN	-12.959273
40.126306	33.331886	NaN	37.509207	6.794420	NaN	2.617099
40.126306	40.039824	NaN	37.414393	0.086482	NaN	2.711913
40.126306	40.917190	NaN	48.543996	-0.790884	NaN	-8.417690
40.126306	39.979902	NaN	45.863809	0.146404	NaN	-5.737503
40.126306	44.714324	NaN	49.755286	-4.588018	NaN	-9.628980
40.126306	37.644195	NaN	37.378940	2.482111	NaN	2.747367
40.126306	44.309490	NaN	43.630688	-4.183184	NaN	-3.504382
40.126306	38.816141	NaN	38.545964	1.310166	NaN	1.580342
40.126306	32.537891	NaN	39.937564	7.588415	NaN	0.188742
40.126306	39.336724	NaN	45.234804	0.789582	NaN	-5.108498
40.126306	37.246725	NaN	40.963068	2.879581	NaN	-0.836762
40.126306	37.679141	NaN	32.956421	2.447165	NaN	7.169885
40.126306	33.287476	NaN	40.824930	6.838830	NaN	-0.698624
40.126306	36.321561	NaN	48.726892	3.804745	NaN	-8.600586
40.126306	40.717483	NaN	41.735166	-0.591177	NaN	-1.608860
40.126306	42.149661	NaN	45.954783	-2.023355	NaN	-5.828477
40.126306	40.562516	NaN	38.730848	-0.436210	NaN	1.395458
40.126306	36.029843	NaN	40.316106	4.096463	NaN	-0.189800
40.126306	42.513915	NaN	44.481651	-2.387609	NaN	-4.355345
40.126306	35.438947	NaN	38.797515	4.687359	NaN	1.328791
40.126306	34.651258	NaN	28.056063	5.475048	NaN	12.070243
40.126306	37.481689	NaN	42.052234	2.644617	NaN	-1.925928
40.126306	35.066725	NaN	40.401900	5.059581	NaN	-0.275594
40.126306	32.009431	NaN	35.894332	8.116875	NaN	4.231974
40.126306	35.543590	NaN	45.028987	4.582716	NaN	-4.902681
40.126306	38.097170	NaN	39.631020	2.029136	NaN	0.495286
40.126306	38.884088	NaN	40.068593	1.242218	NaN	0.057713
40.126306	36.102762	NaN	44.100441	4.023544	NaN	-3.974135
40.126306	44.827702	NaN	40.567356	-4.701396	NaN	-0.441050
40.126306	30.372309	NaN	30.386283	9.753997	NaN	9.740023
40.126306	45.210249	NaN	42.132255	-5.083943	NaN	-2.005949
40.126306	42.218298	NaN	44.032186	-2.091992	NaN	-3.905880
40.126306	39.226988	NaN	44.122592	0.899318	NaN	-3.996286
40.126306	20.521317	NaN	27.898629	19.604989	NaN	12.227678
40.126306	43.786089	NaN	46.947981	-3.659783	NaN	-6.821675
40.126306	31.413128	NaN	33.870641	8.713178	NaN	6.255665
40.126306	30.952199	NaN	32.469256	9.174107	NaN	7.657050
40.126306	25.650778	NaN	33.495497	14.475528	NaN	6.630809
40.126306	41.776960	NaN	41.911821	-1.650654	NaN	-1.785515
40.126306	42.690756	NaN	40.938939	-2.564450	NaN	-0.812633
40.126306	43.688336	NaN	37.295201	-3.562030	NaN	2.831105
40.126306	41.048084	NaN	42.703377	-0.921778	NaN	-2.577071
40.126306	42.373065	NaN	42.920496	-2.246759	NaN	-2.794190
40.126306	29.310602	NaN	36.043277	10.815704	NaN	4.083029
40.126306	27.663783	NaN	28.958549	12.462524	NaN	11.167757
40.126306	41.987173	NaN	46.864402	-1.860867	NaN	-6.738096
40.126306	36.145339	NaN	38.803038	3.980967	NaN	1.323268
40.126306	30.159768	NaN	33.043285	9.966538	NaN	7.083021
40.126306	45.866590	NaN	40.173719	-5.740284	NaN	-0.047413
40.126306	33.054087	NaN	40.864939	7.072219	NaN	-0.738632
40.126306	37.532242	NaN	37.492257	2.594064	NaN	2.634049
40.126306	47.449906	NaN	40.088072	-7.323600	NaN	0.038234
40.126306	35.509455	NaN	47.118647	4.616851	NaN	-6.992341
40.126306	31.023935	NaN	32.547360	9.102371	NaN	7.578946
40.126306	49.864171	NaN	48.306969	-9.737865	NaN	-8.180663
40.126306	31.552451	NaN	42.185665	8.573855	NaN	-2.059359
40.126306	34.411016	NaN	35.382773	5.715291	NaN	4.743533
40.126306	38.152506	NaN	38.310947	1.973800	NaN	1.815359
40.126306	32.415146	NaN	32.794733	7.711160	NaN	7.331573
40.126306	35.023342	NaN	40.719112	5.102964	NaN	-0.592806
40.126306	24.617296	NaN	26.485100	15.509010	NaN	13.641206
40.126306	39.172131	NaN	38.208298	0.954175	NaN	1.918008
40.126306	40.807137	NaN	50.897300	-0.680831	NaN	-10.770993
40.126306	37.567876	NaN	43.204402	2.558430	NaN	-3.078096
40.126306	34.083017	NaN	37.428524	6.043289	NaN	2.697782
40.126306	37.226010	NaN	36.879294	2.900296	NaN	3.247012
40.126306	40.379054	NaN	43.172061	-0.252748	NaN	-3.045755
40.126306	39.720063	NaN	33.766612	0.406244	NaN	6.359694
40.126306	34.497863	NaN	37.027481	5.628443	NaN	3.098825
40.126306	31.558046	NaN	42.920306	8.568261	NaN	-2.794000
40.126306	51.148923	NaN	52.170719	-11.022617	NaN	-12.044413
40.126306	37.983109	NaN	42.533017	2.143197	NaN	-2.406711
40.126306	36.634675	NaN	41.617446	3.491631	NaN	-1.491140
40.126306	31.629978	NaN	39.846825	8.496328	NaN	0.279481
40.126306	46.109338	NaN	51.037522	-5.983032	NaN	-10.911216
40.126306	32.394114	NaN	39.279532	7.732192	NaN	0.846774
40.126306	40.770822	NaN	42.291622	-0.644516	NaN	-2.165316
40.126306	32.871640	NaN	33.667548	7.254666	NaN	6.458758
40.126306	39.300997	NaN	41.615181	0.825309	NaN	-1.488875
40.126306	24.888227	NaN	47.488046	15.238079	NaN	-7.361740
40.126306	33.868897	NaN	41.763624	6.257410	NaN	-1.637318
40.126306	38.815050	NaN	45.934682	1.311256	NaN	-5.808376
40.126306	32.492308	NaN	37.728992	7.633998	NaN	2.397314
40.126306	30.860854	NaN	35.768366	9.265452	NaN	4.357940
40.126306	41.369525	NaN	41.052610	-1.243219	NaN	-0.926304
40.126306	38.914574	NaN	36.081206	1.211733	NaN	4.045100
40.126306	43.408409	NaN	42.902315	-3.282103	NaN	-2.776008
40.126306	37.854804	NaN	40.877857	2.271502	NaN	-0.751551
40.126306	39.265658	NaN	41.734833	0.860648	NaN	-1.608527
40.126306	49.736499	NaN	39.675977	-9.610193	NaN	0.450329
40.126306	38.941644	NaN	40.133830	1.184662	NaN	-0.007524
40.126306	40.681902	NaN	38.248038	-0.555596	NaN	1.878268
40.126306	38.419082	NaN	37.220968	1.707224	NaN	2.905338
40.126306	47.108827	NaN	48.782897	-6.982521	NaN	-8.656591
40.126306	42.402126	NaN	42.737776	-2.275820	NaN	-2.611470
40.126306	39.322508	NaN	47.553717	0.803798	NaN	-7.427411
40.126306	38.724550	NaN	39.838138	1.401756	NaN	0.288168
40.126306	27.745426	NaN	32.529280	12.380880	NaN	7.597026
40.126306	26.190443	NaN	41.567992	13.935863	NaN	-1.441686
40.126306	36.727414	NaN	30.295591	3.398892	NaN	9.830715
40.126306	24.240821	NaN	35.824815	15.885485	NaN	4.301491
40.126306	40.921127	NaN	47.267051	-0.794821	NaN	-7.140745
40.126306	35.464037	NaN	42.782715	4.662269	NaN	-2.656409
40.126306	33.518697	NaN	33.791039	6.607609	NaN	6.335267
40.126306	41.033544	NaN	37.997175	-0.907238	NaN	2.129131
40.126306	34.789538	NaN	36.435177	5.336768	NaN	3.691129
40.126306	38.413448	NaN	45.325283	1.712858	NaN	-5.198977
40.126306	36.172445	NaN	43.359229	3.953861	NaN	-3.232923
40.126306	41.999525	NaN	37.147121	-1.873219	NaN	2.979185
40.126306	38.592419	NaN	42.650409	1.533887	NaN	-2.524103
40.126306	38.040444	NaN	30.955533	2.085862	NaN	9.170774
40.126306	36.266070	NaN	33.367053	3.860236	NaN	6.759253
40.126306	43.320574	NaN	43.927383	-3.194268	NaN	-3.801077
40.126306	35.682798	NaN	38.618235	4.443508	NaN	1.508071
40.126306	31.761718	NaN	37.288375	8.364588	NaN	2.837931
40.126306	39.389064	NaN	47.808641	0.737243	NaN	-7.682335
40.126306	37.919938	NaN	41.495662	2.206368	NaN	-1.369356
40.126306	40.147858	NaN	42.264219	-0.021552	NaN	-2.137913
40.126306	27.750834	NaN	35.985582	12.375472	NaN	4.140724
40.126306	32.559154	NaN	32.829159	7.567152	NaN	7.297148
40.126306	39.574303	NaN	33.128333	0.552003	NaN	6.997973
40.126306	36.835200	NaN	46.098358	3.291106	NaN	-5.972052
40.126306	39.300369	NaN	38.188069	0.825937	NaN	1.938237
40.126306	41.088194	NaN	46.351170	-0.961888	NaN	-6.224864
40.126306	33.953979	NaN	32.830804	6.172327	NaN	7.295502
40.126306	33.926474	NaN	33.621751	6.199832	NaN	6.504555
40.126306	38.788778	NaN	43.816952	1.337528	NaN	-3.690646
40.126306	33.742185	NaN	35.786201	6.384121	NaN	4.340105
40.126306	34.858111	NaN	36.217042	5.268195	NaN	3.909264
40.126306	47.324393	NaN	43.160086	-7.198087	NaN	-3.033780
40.126306	28.067430	NaN	41.336507	12.058876	NaN	-1.210201
40.126306	35.244355	NaN	38.332717	4.881951	NaN	1.793589
40.126306	38.338020	NaN	39.225138	1.788286	NaN	0.901168
40.126306	39.404526	NaN	40.065689	0.721780	NaN	0.060617
40.126306	35.381328	NaN	40.340298	4.744978	NaN	-0.213992
40.126306	37.084227	NaN	37.264013	3.042079	NaN	2.862293
40.126306	41.340565	NaN	45.271637	-1.214259	NaN	-5.145331
40.126306	35.262189	NaN	42.504945	4.864117	NaN	-2.378639
40.126306	42.331403	NaN	36.824576	-2.205097	NaN	3.301730
40.126306	30.859851	NaN	44.531407	9.266455	NaN	-4.405101
40.126306	47.481900	NaN	47.280480	-7.355594	NaN	-7.154173
40.126306	35.807814	NaN	33.102742	4.318492	NaN	7.023564
40.126306	41.914804	NaN	39.477650	-1.788498	NaN	0.648656
40.126306	28.658105	NaN	40.856281	11.468201	NaN	-0.729975
40.126306	38.671713	NaN	38.820910	1.454593	NaN	1.305396
40.126306	37.883076	NaN	37.602532	2.243230	NaN	2.523774
40.126306	40.891112	NaN	47.457030	-0.764806	NaN	-7.330724
40.126306	34.694477	NaN	39.424181	5.431829	NaN	0.702125
40.126306	34.194076	NaN	42.443043	5.932230	NaN	-2.316737
40.126306	42.135335	NaN	41.906749	-2.009029	NaN	-1.780443
40.126306	27.118183	NaN	31.013701	13.008123	NaN	9.112605
40.126306	38.105741	NaN	46.235151	2.020566	NaN	-6.108845
40.126306	45.598342	NaN	44.148444	-5.472036	NaN	-4.022138
40.126306	22.808508	NaN	37.176397	17.317798	NaN	2.949909
40.126306	38.897913	NaN	46.640255	1.228393	NaN	-6.513949
40.126306	26.376207	NaN	32.426003	13.750099	NaN	7.700303
40.126306	34.603680	NaN	45.520818	5.522626	NaN	-5.394512
40.126306	38.836225	NaN	40.968092	1.290081	NaN	-0.841786
40.126306	37.631047	NaN	47.586047	2.495259	NaN	-7.459741
40.126306	31.639419	NaN	40.855968	8.486887	NaN	-0.729662
40.126306	29.136197	NaN	38.520026	10.990109	NaN	1.606280
40.126306	32.366594	NaN	44.775587	7.759712	NaN	-4.649281
40.126306	35.694877	NaN	38.204456	4.431429	NaN	1.921850
40.126306	36.664449	NaN	45.478282	3.461857	NaN	-5.351976
40.126306	35.583791	NaN	39.908617	4.542515	NaN	0.217689
40.126306	31.318508	NaN	41.276036	8.807799	NaN	-1.149730
40.126306	38.145224	NaN	41.428363	1.981083	NaN	-1.302057
40.126306	33.980268	NaN	36.440469	6.146039	NaN	3.685837
40.126306	34.421095	NaN	34.769212	5.705211	NaN	5.357094
40.126306	42.792627	NaN	34.654041	-2.666321	NaN	5.472265
40.126306	31.961108	NaN	43.036160	8.165198	NaN	-2.909854
40.126306	27.721417	NaN	33.021252	12.404889	NaN	7.105054
40.126306	35.430392	NaN	45.094568	4.695914	NaN	-4.968262
40.126306	40.104589	NaN	45.959053	0.021717	NaN	-5.832747
40.126306	36.923946	NaN	31.496201	3.202360	NaN	8.630105
40.126306	41.541566	NaN	37.405268	-1.415260	NaN	2.721038
40.126306	28.314135	NaN	38.909290	11.812171	NaN	1.217016
40.126306	39.106068	NaN	39.027874	1.020238	NaN	1.098432
40.126306	33.430942	NaN	35.186674	6.695364	NaN	4.939632
40.126306	38.833556	NaN	40.196242	1.292751	NaN	-0.069936
40.126306	35.121545	NaN	42.707036	5.004761	NaN	-2.580730
40.126306	34.788760	NaN	47.379243	5.337546	NaN	-7.252937
40.126306	35.252219	NaN	37.330810	4.874087	NaN	2.795496
40.126306	30.345671	NaN	39.505041	9.780635	NaN	0.621265
40.126306	34.024470	NaN	40.182107	6.101836	NaN	-0.055801
40.126306	31.225844	NaN	24.319389	8.900462	NaN	15.806917
40.126306	34.833498	NaN	37.276826	5.292808	NaN	2.849481
40.126306	34.841845	NaN	42.796903	5.284461	NaN	-2.670597
40.126306	38.624048	NaN	38.225133	1.502258	NaN	1.901173
40.126306	35.598974	NaN	40.691199	4.527332	NaN	-0.564893
40.126306	44.248048	NaN	40.962713	-4.121741	NaN	-0.836407
40.126306	47.726439	NaN	38.903450	-7.600133	NaN	1.222856
40.126306	34.733444	NaN	43.959901	5.392862	NaN	-3.833594
40.126306	38.332687	NaN	44.396210	1.793619	NaN	-4.269904
40.126306	40.044215	NaN	39.948062	0.082091	NaN	0.178244
40.126306	33.018419	NaN	43.240115	7.107887	NaN	-3.113809
40.126306	40.821080	NaN	41.035024	-0.694774	NaN	-0.908718
40.126306	46.248545	NaN	50.203864	-6.122239	NaN	-10.077558
40.126306	43.978342	NaN	36.978829	-3.852035	NaN	3.147477
40.126306	41.736138	NaN	43.931105	-1.609832	NaN	-3.804799
40.126306	35.457114	NaN	36.393466	4.669193	NaN	3.732841
40.126306	33.468474	NaN	31.796735	6.657832	NaN	8.329571
40.126306	37.336068	NaN	38.462559	2.790238	NaN	1.663747
40.126306	25.775786	NaN	44.311657	14.350520	NaN	-4.185351
40.126306	34.025366	NaN	42.676625	6.100940	NaN	-2.550319
40.126306	42.676448	NaN	38.502214	-2.550142	NaN	1.624092
40.126306	43.770340	NaN	40.772043	-3.644034	NaN	-0.645736
40.126306	40.428104	NaN	43.561790	-0.301798	NaN	-3.435483
40.126306	38.526819	NaN	42.602600	1.599487	NaN	-2.476294
40.126306	29.627512	NaN	37.812159	10.498794	NaN	2.314147
40.126306	40.437701	NaN	47.856576	-0.311395	NaN	-7.730270
40.126306	44.449892	NaN	41.742141	-4.323586	NaN	-1.615835
40.126306	50.562702	NaN	39.183992	-10.436396	NaN	0.942314
40.126306	39.112342	NaN	32.744894	1.013964	NaN	7.381412
40.126306	37.166600	NaN	30.836721	2.959706	NaN	9.289585
40.126306	23.978470	NaN	40.006086	16.147836	NaN	0.120220
40.126306	40.989530	NaN	49.395544	-0.863224	NaN	-9.269238
40.126306	23.044502	NaN	36.711399	17.081805	NaN	3.414907
40.126306	37.152006	NaN	47.691449	2.974300	NaN	-7.565143
40.126306	44.487871	NaN	47.757513	-4.361565	NaN	-7.631206
40.126306	41.293160	NaN	38.067772	-1.166854	NaN	2.058534
40.126306	42.849813	NaN	43.748093	-2.723507	NaN	-3.621787
40.126306	32.634964	NaN	32.764755	7.491342	NaN	7.361551
40.126306	41.321920	NaN	47.019292	-1.195614	NaN	-6.892986
40.126306	39.745346	NaN	37.615383	0.380960	NaN	2.510923
40.126306	41.349861	NaN	46.894518	-1.223555	NaN	-6.768212
40.126306	39.974221	NaN	42.446763	0.152085	NaN	-2.320457
40.126306	39.191614	NaN	38.916355	0.934692	NaN	1.209952
40.126306	31.385415	NaN	32.116529	8.740891	NaN	8.009777
40.126306	37.271599	NaN	41.054124	2.854707	NaN	-0.927817
40.126306	33.937414	NaN	40.807574	6.188892	NaN	-0.681268
40.126306	19.351778	NaN	39.692355	20.774528	NaN	0.433951
40.126306	31.815742	NaN	36.775854	8.310564	NaN	3.350452
40.126306	31.066579	NaN	42.184868	9.059727	NaN	-2.058561
40.126306	37.872337	NaN	34.383738	2.253969	NaN	5.742568
40.126306	26.927083	NaN	42.068483	13.199223	NaN	-1.942177
40.126306	41.949951	NaN	39.548960	-1.823645	NaN	0.577346
40.126306	40.999995	NaN	37.951931	-0.873689	NaN	2.174375
40.126306	41.365532	NaN	37.053920	-1.239226	NaN	3.072386
40.126306	32.850342	NaN	40.612520	7.275964	NaN	-0.486214
40.126306	42.428995	NaN	44.890427	-2.302688	NaN	-4.764121
40.126306	38.103868	NaN	38.307537	2.022438	NaN	1.818769
40.126306	29.717966	NaN	37.036575	10.408340	NaN	3.089731
40.126306	32.706800	NaN	39.107545	7.419506	NaN	1.018761
40.126306	36.190582	NaN	31.673128	3.935724	NaN	8.453178
40.126306	40.932480	NaN	35.559522	-0.806174	NaN	4.566784
40.126306	35.175078	NaN	39.205261	4.951229	NaN	0.921045
40.126306	36.385914	NaN	29.254685	3.740392	NaN	10.871621
40.126306	36.740623	NaN	39.080968	3.385684	NaN	1.045338
40.126306	46.157767	NaN	40.743243	-6.031461	NaN	-0.616937
40.126306	33.326738	NaN	31.436950	6.799568	NaN	8.689356
40.126306	31.339581	NaN	25.200325	8.786725	NaN	14.925982
40.126306	35.935453	NaN	36.837587	4.190853	NaN	3.288719
40.126306	40.117845	NaN	36.211853	0.008461	NaN	3.914453
40.126306	42.614552	NaN	46.669673	-2.488246	NaN	-6.543367
40.126306	48.174369	NaN	54.615622	-8.048063	NaN	-14.489316
40.126306	33.864718	NaN	34.821801	6.261588	NaN	5.304505
40.126306	33.024593	NaN	36.831606	7.101713	NaN	3.294700
40.126306	44.271456	NaN	42.330811	-4.145150	NaN	-2.204505
40.126306	24.953999	NaN	34.880051	15.172307	NaN	5.246255
40.126306	45.715607	NaN	51.024545	-5.589301	NaN	-10.898239
40.126306	37.539274	NaN	36.017982	2.587033	NaN	4.108324
40.126306	40.611863	NaN	44.373262	-0.485557	NaN	-4.246956
40.126306	39.446195	NaN	29.734199	0.680111	NaN	10.392107
40.126306	40.906378	NaN	42.252677	-0.780072	NaN	-2.126371
40.126306	38.731553	NaN	43.357046	1.394753	NaN	-3.230740
40.126306	25.201366	NaN	30.317404	14.924940	NaN	9.808902
40.126306	43.143458	NaN	43.567642	-3.017152	NaN	-3.441336
40.126306	36.302782	NaN	42.499208	3.823524	NaN	-2.372902
40.126306	37.271831	NaN	44.906900	2.854475	NaN	-4.780594
40.126306	38.956477	NaN	40.122001	1.169829	NaN	0.004305
40.126306	37.455261	NaN	39.756787	2.671045	NaN	0.369519
40.126306	33.867055	NaN	41.949516	6.259252	NaN	-1.823210
