# Supplementary material for: Combined Influences of Model Choice, Data Quality, and Data Quantity When Estimating Population Trends
Source: PLoS One. 2015 Jul 15;10(7):e0132255. doi: 10.1371/journal.pone.0132255 (PMC4503393; doi:10.1371/journal.pone.0132255)
Supplement: S1 Dataset — Files are organized by model type and by the input lambda value. (ZIP) [file pone.0132255.s002.zip › Hypothetical LH/sims_lambda_0_95/simulationOutput_0.95_0_0.5_0_30.xls]

Percent_Decline_True	Median_Percent_Decline_Matrix	Median_Percent_Decline_Matrix_stable	Median_Percent_Decline_Scalar	Difference_True_Matrix	Difference_True_Matrix_Stable	Difference_True_Scalar
63.285517	51.108728	NaN	59.697089	12.176789	NaN	3.588428
61.884080	45.159216	NaN	55.350900	16.724864	NaN	6.533181
5.063431	50.823954	NaN	42.049431	-45.760523	NaN	-36.986000
77.707044	-15.267204	NaN	-17.909981	92.974248	NaN	95.617024
46.935666	26.041855	NaN	33.843509	20.893811	NaN	13.092157
76.170607	39.497107	NaN	42.273095	36.673501	NaN	33.897513
11.747858	69.603423	NaN	74.035797	-57.855565	NaN	-62.287939
27.320376	62.545429	NaN	71.611652	-35.225054	NaN	-44.291277
-40.107344	48.985293	NaN	44.649219	-89.092637	NaN	-84.756563
65.300246	69.403212	NaN	66.262303	-4.102965	NaN	-0.962056
72.628408	47.272308	NaN	52.645397	25.356099	NaN	19.983011
84.659789	40.552444	NaN	48.154495	44.107345	NaN	36.505294
23.924909	40.049152	NaN	33.731878	-16.124243	NaN	-9.806969
53.712502	39.098821	NaN	39.530347	14.613681	NaN	14.182155
67.110240	62.331060	NaN	59.115908	4.779179	NaN	7.994331
75.917612	63.398123	NaN	63.641551	12.519488	NaN	12.276061
43.299900	55.910603	NaN	63.579467	-12.610703	NaN	-20.279567
77.706236	50.189023	NaN	44.814405	27.517214	NaN	32.891832
44.776594	10.133962	NaN	8.502463	34.642632	NaN	36.274132
83.382965	45.508668	NaN	39.736833	37.874297	NaN	43.646131
75.616609	72.104619	NaN	75.012202	3.511990	NaN	0.604407
59.666072	26.077635	NaN	28.248712	33.588437	NaN	31.417360
70.488770	37.250272	NaN	48.238916	33.238498	NaN	22.249854
39.589357	63.743380	NaN	50.736823	-24.154023	NaN	-11.147466
-93.457396	40.375148	NaN	61.237829	-133.832543	NaN	-154.695225
86.787614	75.720722	NaN	72.531710	11.066892	NaN	14.255904
63.460289	41.810049	NaN	39.266225	21.650239	NaN	24.194063
86.789722	54.932884	NaN	55.274539	31.856838	NaN	31.515183
54.150752	38.532699	NaN	31.502344	15.618053	NaN	22.648408
-82.488037	43.849225	NaN	46.829075	-126.337263	NaN	-129.317112
-60.424347	64.738314	NaN	62.684589	-125.162660	NaN	-123.108936
31.756371	13.030489	NaN	30.357049	18.725882	NaN	1.399322
19.293187	57.433346	NaN	40.369489	-38.140158	NaN	-21.076301
76.495892	21.527800	NaN	12.688443	54.968092	NaN	63.807449
47.398305	49.292448	NaN	66.288772	-1.894142	NaN	-18.890466
-38.358411	53.759939	NaN	64.959778	-92.118350	NaN	-103.318189
33.769041	36.472785	NaN	45.744700	-2.703744	NaN	-11.975659
-78.631991	45.726471	NaN	46.481968	-124.358461	NaN	-125.113959
-13.822796	7.610384	NaN	22.600615	-21.433179	NaN	-36.423410
-53.644899	-14.509661	NaN	-12.147757	-39.135238	NaN	-41.497142
41.760991	37.966122	NaN	39.321401	3.794868	NaN	2.439590
42.152196	67.931647	NaN	68.884261	-25.779451	NaN	-26.732066
33.826345	64.421392	NaN	69.224626	-30.595046	NaN	-35.398281
68.866884	76.670698	NaN	75.038746	-7.803813	NaN	-6.171862
79.854431	26.451823	NaN	30.409835	53.402608	NaN	49.444596
81.042095	-10.824135	NaN	4.109615	91.866230	NaN	76.932479
48.878036	54.580587	NaN	51.196724	-5.702551	NaN	-2.318688
84.329205	59.708789	NaN	52.205191	24.620416	NaN	32.124014
57.875383	38.428271	NaN	46.859057	19.447112	NaN	11.016327
44.630508	63.696585	NaN	66.708596	-19.066077	NaN	-22.078088
26.523918	36.610149	NaN	44.440504	-10.086231	NaN	-17.916586
38.505736	76.062572	NaN	73.229797	-37.556836	NaN	-34.724061
-12.373720	23.059899	NaN	17.746377	-35.433620	NaN	-30.120098
45.629581	76.356129	NaN	76.665120	-30.726548	NaN	-31.035539
77.718791	33.602991	NaN	44.121415	44.115799	NaN	33.597376
-1.883950	32.196440	NaN	19.631493	-34.080390	NaN	-21.515443
20.552616	46.558764	NaN	49.567457	-26.006148	NaN	-29.014841
59.254789	66.344862	NaN	74.295571	-7.090073	NaN	-15.040782
-49.734666	41.553240	NaN	34.769425	-91.287906	NaN	-84.504091
-24.452997	70.133183	NaN	70.329855	-94.586179	NaN	-94.782851
59.476783	65.615801	NaN	69.130877	-6.139018	NaN	-9.654094
35.771691	22.955837	NaN	33.723134	12.815854	NaN	2.048557
54.171429	56.946369	NaN	56.421960	-2.774940	NaN	-2.250532
39.626640	26.536676	NaN	24.235990	13.089964	NaN	15.390650
49.005076	35.778640	NaN	34.537499	13.226437	NaN	14.467577
64.769858	63.301149	NaN	61.442684	1.468709	NaN	3.327175
48.746269	59.830286	NaN	65.695582	-11.084017	NaN	-16.949313
74.255715	36.001128	NaN	48.597174	38.254587	NaN	25.658541
62.730756	40.134078	NaN	42.409895	22.596677	NaN	20.320861
25.090277	-9.943779	NaN	8.727053	35.034057	NaN	16.363224
70.334419	41.401435	NaN	56.331879	28.932984	NaN	14.002540
69.256932	22.540504	NaN	29.861394	46.716428	NaN	39.395539
85.319538	31.949521	NaN	36.730409	53.370017	NaN	48.589129
66.858629	9.591150	NaN	18.151403	57.267478	NaN	48.707225
4.937041	37.341917	NaN	39.814166	-32.404876	NaN	-34.877124
71.349893	-36.219113	NaN	-43.133626	107.569006	NaN	114.483519
59.370864	25.716206	NaN	42.015532	33.654657	NaN	17.355331
-81.836680	-5.617748	NaN	13.798473	-76.218932	NaN	-95.635153
77.254199	49.213529	NaN	48.063365	28.040670	NaN	29.190834
-44.239256	64.293909	NaN	68.840314	-108.533165	NaN	-113.079570
68.700167	54.587214	NaN	55.160236	14.112953	NaN	13.539931
90.770404	27.231882	NaN	37.247907	63.538522	NaN	53.522497
55.285490	69.407187	NaN	78.388867	-14.121697	NaN	-23.103377
31.856598	43.558205	NaN	45.930352	-11.701608	NaN	-14.073754
-1.612467	73.291489	NaN	74.028160	-74.903956	NaN	-75.640627
24.578048	57.683974	NaN	60.211477	-33.105926	NaN	-35.633429
-31.343812	49.279065	NaN	56.997237	-80.622876	NaN	-88.341048
38.602777	68.087837	NaN	72.246190	-29.485060	NaN	-33.643413
-135.470542	37.352778	NaN	46.816974	-172.823320	NaN	-182.287516
54.791491	38.603670	NaN	53.112800	16.187821	NaN	1.678691
40.094500	63.321662	NaN	64.933552	-23.227162	NaN	-24.839052
-35.277003	43.107531	NaN	45.466482	-78.384535	NaN	-80.743485
-1.392894	27.616979	NaN	30.994151	-29.009873	NaN	-32.387045
86.212077	55.260141	NaN	53.988122	30.951935	NaN	32.223955
-14.138563	49.623803	NaN	48.076477	-63.762366	NaN	-62.215040
62.683035	52.052254	NaN	40.602400	10.630781	NaN	22.080634
32.948900	44.685448	NaN	53.659580	-11.736547	NaN	-20.710680
53.519051	41.529565	NaN	35.577192	11.989486	NaN	17.941859
39.147263	22.426051	NaN	18.459001	16.721212	NaN	20.688262
77.772194	67.948308	NaN	75.495309	9.823886	NaN	2.276885
69.490471	34.690204	NaN	41.277652	34.800266	NaN	28.212819
66.466076	32.131205	NaN	33.725218	34.334871	NaN	32.740859
3.507838	72.401092	NaN	77.522975	-68.893254	NaN	-74.015137
55.763471	75.762006	NaN	80.507018	-19.998535	NaN	-24.743546
-128.492697	37.901401	NaN	41.575946	-166.394098	NaN	-170.068644
-48.914829	56.988313	NaN	55.414680	-105.903142	NaN	-104.329509
-86.561687	37.747823	NaN	53.738075	-124.309510	NaN	-140.299762
45.347978	49.509502	NaN	44.252776	-4.161524	NaN	1.095202
45.373437	32.687150	NaN	37.778133	12.686288	NaN	7.595305
68.318959	59.242506	NaN	63.869090	9.076453	NaN	4.449869
9.930126	77.358371	NaN	82.500696	-67.428244	NaN	-72.570570
-74.241381	14.692884	NaN	8.220689	-88.934265	NaN	-82.462070
-0.163366	27.072587	NaN	42.136929	-27.235954	NaN	-42.300296
41.980799	-35.700650	NaN	-17.264791	77.681449	NaN	59.245591
39.001734	52.763616	NaN	63.364499	-13.761882	NaN	-24.362766
86.035658	69.876136	NaN	74.334832	16.159522	NaN	11.700826
40.662151	75.552535	NaN	75.299067	-34.890384	NaN	-34.636916
81.147470	55.917634	NaN	46.287290	25.229837	NaN	34.860180
78.527104	50.534984	NaN	44.910931	27.992121	NaN	33.616173
69.992017	64.169860	NaN	63.411273	5.822156	NaN	6.580743
71.143583	31.339466	NaN	32.193706	39.804118	NaN	38.949878
85.478953	70.356081	NaN	70.897012	15.122873	NaN	14.581942
-2.747700	12.744470	NaN	3.290656	-15.492170	NaN	-6.038357
16.432579	62.593597	NaN	58.878609	-46.161018	NaN	-42.446029
92.110237	65.737202	NaN	74.452842	26.373035	NaN	17.657395
-12.608390	50.058946	NaN	58.124145	-62.667336	NaN	-70.732535
-32.566145	56.260404	NaN	66.974193	-88.826549	NaN	-99.540338
58.956682	66.709592	NaN	66.136920	-7.752911	NaN	-7.180239
61.623013	59.171044	NaN	60.327640	2.451969	NaN	1.295374
64.086982	59.017801	NaN	48.083870	5.069180	NaN	16.003112
63.595029	65.330465	NaN	68.943821	-1.735436	NaN	-5.348791
57.189164	58.601583	NaN	63.386627	-1.412420	NaN	-6.197464
40.217328	41.408043	NaN	51.921500	-1.190714	NaN	-11.704172
74.748590	18.902552	NaN	30.959483	55.846038	NaN	43.789107
22.117179	73.802914	NaN	79.608623	-51.685735	NaN	-57.491444
77.923708	31.521022	NaN	35.140487	46.402686	NaN	42.783220
74.344266	59.928830	NaN	57.280261	14.415435	NaN	17.064005
62.730129	17.248134	NaN	25.852352	45.481995	NaN	36.877778
53.262882	53.223102	NaN	58.480613	0.039780	NaN	-5.217731
11.567788	25.733020	NaN	21.523582	-14.165232	NaN	-9.955794
3.261326	23.956541	NaN	42.145489	-20.695215	NaN	-38.884163
23.173735	-21.966250	NaN	-1.400537	45.139985	NaN	24.574272
-57.149707	41.234325	NaN	26.639763	-98.384032	NaN	-83.789470
61.625526	3.249795	NaN	10.631899	58.375732	NaN	50.993627
60.031840	42.999706	NaN	45.463788	17.032134	NaN	14.568052
84.688282	62.780079	NaN	67.170285	21.908203	NaN	17.517996
28.311098	51.347007	NaN	45.239115	-23.035909	NaN	-16.928017
50.665877	25.402682	NaN	16.258232	25.263194	NaN	34.407645
37.672262	71.274923	NaN	75.600561	-33.602660	NaN	-37.928298
65.453298	62.549194	NaN	67.938258	2.904103	NaN	-2.484960
65.238797	53.456991	NaN	61.112951	11.781806	NaN	4.125846
36.969752	64.424067	NaN	62.608090	-27.454314	NaN	-25.638337
80.815485	32.257937	NaN	22.907176	48.557548	NaN	57.908309
-38.355837	29.994825	NaN	32.436882	-68.350662	NaN	-70.792719
78.725687	54.559985	NaN	60.451259	24.165701	NaN	18.274428
68.421403	47.069536	NaN	51.992045	21.351867	NaN	16.429359
79.441221	57.198002	NaN	55.618326	22.243219	NaN	23.822895
-142.806369	61.337701	NaN	62.948305	-204.144071	NaN	-205.754674
86.599156	33.045089	NaN	43.026755	53.554067	NaN	43.572401
-18.954539	41.792219	NaN	32.877824	-60.746758	NaN	-51.832362
-77.783705	51.787999	NaN	48.935051	-129.571704	NaN	-126.718756
59.396847	58.333444	NaN	61.116434	1.063403	NaN	-1.719587
-2.627162	57.096165	NaN	63.512842	-59.723327	NaN	-66.140004
53.905818	65.103237	NaN	68.336954	-11.197419	NaN	-14.431136
82.551119	63.786524	NaN	70.731376	18.764594	NaN	11.819743
83.957757	52.988844	NaN	55.754234	30.968913	NaN	28.203523
8.382498	9.019273	NaN	17.357355	-0.636776	NaN	-8.974857
78.263592	78.731590	NaN	74.740457	-0.467998	NaN	3.523135
63.022425	53.382312	NaN	70.644062	9.640114	NaN	-7.621636
78.566010	73.393348	NaN	70.828978	5.172662	NaN	7.737032
-38.066125	15.527325	NaN	19.238903	-53.593451	NaN	-57.305029
22.813342	55.072892	NaN	50.375917	-32.259550	NaN	-27.562575
85.243096	59.258817	NaN	60.004159	25.984279	NaN	25.238937
61.218566	47.691592	NaN	50.759168	13.526974	NaN	10.459398
-4.975596	-1.409031	NaN	0.454464	-3.566566	NaN	-5.430061
49.041891	41.545186	NaN	43.633749	7.496705	NaN	5.408141
63.488246	37.206509	NaN	54.162901	26.281737	NaN	9.325345
69.630709	24.376987	NaN	8.363397	45.253722	NaN	61.267312
47.907477	62.903697	NaN	67.778872	-14.996220	NaN	-19.871395
15.492817	56.701517	NaN	53.882967	-41.208700	NaN	-38.390150
40.869341	-57.169666	NaN	-30.619580	98.039007	NaN	71.488921
40.599995	47.889799	NaN	52.215103	-7.289805	NaN	-11.615109
66.645171	57.584596	NaN	65.465327	9.060575	NaN	1.179845
57.846523	57.339466	NaN	68.260404	0.507058	NaN	-10.413881
62.737442	34.527739	NaN	60.572886	28.209703	NaN	2.164556
76.864445	42.405247	NaN	51.896976	34.459199	NaN	24.967470
81.054613	64.180035	NaN	65.601039	16.874578	NaN	15.453574
-38.504170	34.636415	NaN	36.599733	-73.140585	NaN	-75.103903
72.649494	51.695327	NaN	57.765332	20.954167	NaN	14.884162
68.286261	49.690212	NaN	50.509298	18.596049	NaN	17.776963
75.094562	45.933257	NaN	43.885500	29.161305	NaN	31.209062
36.469444	38.383621	NaN	39.969853	-1.914176	NaN	-3.500409
58.922471	32.156413	NaN	40.495982	26.766058	NaN	18.426489
75.697177	-4.064200	NaN	-3.998722	79.761377	NaN	79.695898
44.698655	64.095641	NaN	59.902536	-19.396986	NaN	-15.203881
55.556077	32.066142	NaN	12.305447	23.489935	NaN	43.250629
21.620723	28.583229	NaN	21.119042	-6.962506	NaN	0.501681
49.623498	77.666425	NaN	79.762276	-28.042927	NaN	-30.138778
52.413572	61.283305	NaN	61.538355	-8.869733	NaN	-9.124783
88.347609	62.783407	NaN	69.132728	25.564202	NaN	19.214881
36.132424	30.949981	NaN	31.607956	5.182443	NaN	4.524467
-15.327564	62.860345	NaN	57.327689	-78.187909	NaN	-72.655254
72.524157	38.993089	NaN	50.548483	33.531068	NaN	21.975674
64.431629	70.892511	NaN	74.321469	-6.460883	NaN	-9.889841
28.563587	-5.125257	NaN	0.400574	33.688844	NaN	28.163013
26.176240	31.679354	NaN	36.553490	-5.503115	NaN	-10.377250
50.815929	68.848173	NaN	66.986993	-18.032244	NaN	-16.171063
36.142241	34.231881	NaN	41.665811	1.910360	NaN	-5.523570
49.423841	33.474198	NaN	43.212491	15.949643	NaN	6.211350
82.132188	9.526430	NaN	24.028135	72.605758	NaN	58.104053
63.536388	70.245557	NaN	75.093088	-6.709169	NaN	-11.556700
72.412507	51.797634	NaN	65.574955	20.614873	NaN	6.837552
67.077476	44.324474	NaN	46.401322	22.753002	NaN	20.676154
24.469953	49.895676	NaN	55.665640	-25.425723	NaN	-31.195688
40.135914	63.832782	NaN	65.621097	-23.696868	NaN	-25.485183
34.179503	70.499483	NaN	71.506641	-36.319980	NaN	-37.327139
33.014280	25.643753	NaN	42.061969	7.370526	NaN	-9.047689
60.847772	62.667415	NaN	63.416188	-1.819643	NaN	-2.568415
63.304290	-10.783852	NaN	-4.461749	74.088142	NaN	67.766039
66.690031	34.383527	NaN	42.960305	32.306505	NaN	23.729726
-86.984261	41.827374	NaN	51.952448	-128.811635	NaN	-138.936709
37.546910	6.914128	NaN	13.606757	30.632781	NaN	23.940153
-0.359989	53.167180	NaN	52.317704	-53.527168	NaN	-52.677692
-120.455065	60.309661	NaN	64.688874	-180.764726	NaN	-185.143939
85.994260	55.866141	NaN	61.038248	30.128119	NaN	24.956012
43.110849	32.384035	NaN	34.763397	10.726814	NaN	8.347452
66.627320	74.093356	NaN	75.204369	-7.466036	NaN	-8.577049
13.141617	56.990136	NaN	62.285434	-43.848519	NaN	-49.143817
48.492209	19.066965	NaN	22.202842	29.425244	NaN	26.289366
-36.680733	67.646554	NaN	75.161404	-104.327287	NaN	-111.842137
61.771311	64.397851	NaN	65.097042	-2.626540	NaN	-3.325731
45.438837	17.957758	NaN	27.632142	27.481079	NaN	17.806695
52.354621	56.077506	NaN	64.016021	-3.722885	NaN	-11.661400
14.295133	32.502315	NaN	48.509492	-18.207181	NaN	-34.214358
35.500969	22.730170	NaN	37.208556	12.770799	NaN	-1.707588
70.970208	55.911274	NaN	54.637128	15.058935	NaN	16.333080
-183.868710	85.650888	NaN	87.060584	-269.519597	NaN	-270.929294
-40.690583	52.019455	NaN	56.118491	-92.710038	NaN	-96.809074
-61.837165	9.717991	NaN	6.215038	-71.555156	NaN	-68.052203
-117.490717	-18.324695	NaN	-13.720968	-99.166022	NaN	-103.769749
68.767957	59.269338	NaN	62.686602	9.498619	NaN	6.081355
78.249271	81.010975	NaN	86.554509	-2.761705	NaN	-8.305238
-14.387629	53.855474	NaN	46.802017	-68.243103	NaN	-61.189647
65.865119	29.916368	NaN	20.930449	35.948751	NaN	44.934670
59.709852	53.090268	NaN	57.595874	6.619583	NaN	2.113978
34.686218	53.145125	NaN	57.476487	-18.458907	NaN	-22.790268
9.317465	6.990911	NaN	10.151100	2.326553	NaN	-0.833635
56.038726	43.832862	NaN	33.324020	12.205865	NaN	22.714706
70.960191	53.203447	NaN	52.818612	17.756744	NaN	18.141579
49.161450	50.538273	NaN	52.949703	-1.376823	NaN	-3.788253
47.791993	-1.855236	NaN	3.939813	49.647228	NaN	43.852180
48.004907	53.094981	NaN	66.843205	-5.090074	NaN	-18.838298
75.646171	66.078710	NaN	69.037219	9.567461	NaN	6.608953
9.331884	10.817780	NaN	20.957105	-1.485896	NaN	-11.625221
59.475427	66.562761	NaN	55.966969	-7.087334	NaN	3.508459
78.542392	40.246963	NaN	61.471249	38.295429	NaN	17.071143
86.132975	58.735776	NaN	63.239291	27.397199	NaN	22.893684
17.683719	30.334082	NaN	23.957479	-12.650363	NaN	-6.273760
54.425588	27.342439	NaN	25.560808	27.083149	NaN	28.864781
84.886729	49.262234	NaN	53.585668	35.624495	NaN	31.301061
-22.620193	45.982371	NaN	52.468035	-68.602564	NaN	-75.088228
30.708493	56.149901	NaN	66.348658	-25.441408	NaN	-35.640165
73.717688	56.583328	NaN	65.108328	17.134360	NaN	8.609360
46.076011	1.204201	NaN	19.888026	44.871810	NaN	26.187985
92.393140	62.944704	NaN	61.479130	29.448436	NaN	30.914010
20.370487	35.930798	NaN	20.237217	-15.560311	NaN	0.133270
45.082796	36.828114	NaN	14.428333	8.254682	NaN	30.654463
52.746953	83.132491	NaN	82.357837	-30.385538	NaN	-29.610884
35.608176	2.051039	NaN	-16.831317	33.557137	NaN	52.439493
30.698755	30.130767	NaN	35.884171	0.567988	NaN	-5.185416
-36.908733	48.144662	NaN	35.376163	-85.053395	NaN	-72.284896
-118.864110	62.952662	NaN	64.684074	-181.816772	NaN	-183.548184
-31.008219	38.151950	NaN	45.211328	-69.160169	NaN	-76.219547
20.561790	49.306330	NaN	60.973523	-28.744540	NaN	-40.411732
49.147190	-27.787219	NaN	-38.823797	76.934410	NaN	87.970987
60.632170	56.128273	NaN	57.027880	4.503897	NaN	3.604290
24.290606	57.424972	NaN	51.434095	-33.134366	NaN	-27.143489
29.822419	50.271417	NaN	54.133080	-20.448997	NaN	-24.310660
-21.624636	14.472232	NaN	33.459781	-36.096868	NaN	-55.084417
74.795471	46.208662	NaN	50.713088	28.586810	NaN	24.082383
75.565614	31.934191	NaN	34.129111	43.631423	NaN	41.436503
-60.447483	37.750361	NaN	24.673860	-98.197844	NaN	-85.121343
71.700691	63.542886	NaN	69.772929	8.157805	NaN	1.927762
-4.769201	62.254137	NaN	65.168564	-67.023338	NaN	-69.937765
80.788231	45.749326	NaN	54.748422	35.038906	NaN	26.039809
76.756565	51.084606	NaN	49.383822	25.671958	NaN	27.372743
65.392513	-17.008520	NaN	-15.885024	82.401033	NaN	81.277537
32.142735	27.397102	NaN	39.000525	4.745633	NaN	-6.857789
-0.134373	59.009804	NaN	59.152375	-59.144177	NaN	-59.286748
-343.385667	50.156110	NaN	62.688283	-393.541777	NaN	-406.073950
26.436340	52.166524	NaN	58.793582	-25.730184	NaN	-32.357242
67.822853	39.629763	NaN	43.622692	28.193090	NaN	24.200161
50.845505	61.225247	NaN	73.029261	-10.379741	NaN	-22.183755
63.891230	32.687833	NaN	37.238297	31.203397	NaN	26.652933
-40.028716	80.051857	NaN	82.526555	-120.080573	NaN	-122.555271
69.939759	72.622740	NaN	74.366580	-2.682981	NaN	-4.426821
60.268943	30.130711	NaN	33.559828	30.138232	NaN	26.709115
61.919046	27.212558	NaN	20.683624	34.706488	NaN	41.235422
32.849965	52.493329	NaN	64.531077	-19.643365	NaN	-31.681112
43.763819	24.800206	NaN	34.944643	18.963613	NaN	8.819176
-20.106961	69.963666	NaN	70.454717	-90.070627	NaN	-90.561678
47.325640	57.021338	NaN	61.567295	-9.695698	NaN	-14.241656
69.857126	79.829752	NaN	81.427859	-9.972626	NaN	-11.570733
67.631350	50.664281	NaN	58.362146	16.967070	NaN	9.269204
70.154358	64.953055	NaN	67.160947	5.201303	NaN	2.993412
84.061258	11.977970	NaN	22.050446	72.083288	NaN	62.010812
73.518874	22.545621	NaN	25.239391	50.973253	NaN	48.279483
64.590084	21.596511	NaN	22.959095	42.993574	NaN	41.630989
-11.008269	51.578724	NaN	58.689516	-62.586994	NaN	-69.697785
45.192933	39.087659	NaN	37.282466	6.105274	NaN	7.910467
52.172655	68.509459	NaN	74.249316	-16.336804	NaN	-22.076661
65.866656	59.424480	NaN	62.931223	6.442177	NaN	2.935433
40.930450	31.874502	NaN	23.992853	9.055948	NaN	16.937597
-36.904516	77.711387	NaN	79.611300	-114.615902	NaN	-116.515815
57.684400	62.275722	NaN	60.222195	-4.591322	NaN	-2.537795
51.494214	44.535833	NaN	48.127192	6.958381	NaN	3.367022
32.889884	7.509430	NaN	22.348628	25.380454	NaN	10.541257
57.453737	42.074567	NaN	43.709646	15.379170	NaN	13.744091
73.385820	33.334949	NaN	23.299753	40.050871	NaN	50.086067
55.272925	61.466186	NaN	66.302257	-6.193260	NaN	-11.029332
16.771896	42.548710	NaN	36.870910	-25.776814	NaN	-20.099013
57.938408	56.169919	NaN	53.309048	1.768488	NaN	4.629360
59.550204	60.115326	NaN	65.021752	-0.565123	NaN	-5.471548
51.760313	55.212270	NaN	48.340608	-3.451956	NaN	3.419706
55.432906	66.388248	NaN	67.637751	-10.955342	NaN	-12.204845
70.165665	65.179014	NaN	68.915958	4.986652	NaN	1.249708
63.503170	67.298170	NaN	72.504244	-3.795000	NaN	-9.001075
30.287826	38.068566	NaN	47.158215	-7.780740	NaN	-16.870389
-3.420829	68.703058	NaN	65.846703	-72.123887	NaN	-69.267532
94.126582	55.470356	NaN	46.157702	38.656226	NaN	47.968880
45.192286	52.028130	NaN	59.284338	-6.835844	NaN	-14.092052
56.748782	43.079783	NaN	39.027587	13.668999	NaN	17.721195
30.959866	45.575886	NaN	54.709994	-14.616020	NaN	-23.750128
-76.213223	59.530324	NaN	59.134928	-135.743547	NaN	-135.348151
15.698693	33.300151	NaN	36.052506	-17.601458	NaN	-20.353813
58.029712	34.793171	NaN	38.822565	23.236541	NaN	19.207147
79.523137	51.487207	NaN	59.240443	28.035930	NaN	20.282694
61.949917	66.857287	NaN	66.040350	-4.907370	NaN	-4.090432
11.473348	60.890921	NaN	52.935238	-49.417573	NaN	-41.461890
47.504837	73.941264	NaN	78.451852	-26.436427	NaN	-30.947015
21.695424	-19.422042	NaN	-14.076096	41.117466	NaN	35.771520
-5.517383	1.661216	NaN	17.144097	-7.178599	NaN	-22.661480
40.294619	27.727390	NaN	28.030036	12.567229	NaN	12.264583
65.149745	24.930302	NaN	18.425870	40.219443	NaN	46.723875
-155.995310	14.329289	NaN	22.968892	-170.324599	NaN	-178.964203
31.347199	45.066463	NaN	53.042107	-13.719264	NaN	-21.694908
61.897057	70.785832	NaN	72.498032	-8.888775	NaN	-10.600975
54.281215	72.492363	NaN	72.166240	-18.211148	NaN	-17.885025
53.377171	53.385539	NaN	56.830290	-0.008368	NaN	-3.453118
10.737844	53.379094	NaN	50.995669	-42.641250	NaN	-40.257825
80.237657	49.247289	NaN	51.561815	30.990368	NaN	28.675842
58.792996	37.016282	NaN	30.158476	21.776713	NaN	28.634519
60.224942	33.012752	NaN	22.908888	27.212191	NaN	37.316054
-93.800687	39.761196	NaN	46.999775	-133.561883	NaN	-140.800462
28.105621	61.664416	NaN	69.183099	-33.558795	NaN	-41.077478
41.171245	62.604008	NaN	67.318982	-21.432764	NaN	-26.147737
65.877612	54.407469	NaN	58.273198	11.470143	NaN	7.604414
-18.922747	66.352576	NaN	67.930189	-85.275323	NaN	-86.852936
34.786413	6.470190	NaN	-1.488119	28.316223	NaN	36.274532
70.195070	47.551434	NaN	51.742866	22.643636	NaN	18.452204
63.627767	52.340225	NaN	46.952523	11.287542	NaN	16.675244
75.479949	50.100655	NaN	40.742958	25.379293	NaN	34.736990
22.703734	21.171828	NaN	8.971915	1.531907	NaN	13.731819
15.890410	46.071693	NaN	44.061324	-30.181283	NaN	-28.170914
7.920564	56.943098	NaN	58.807160	-49.022534	NaN	-50.886596
-8.068216	52.815913	NaN	51.882025	-60.884129	NaN	-59.950242
49.777408	41.140782	NaN	36.428563	8.636626	NaN	13.348845
51.463783	72.299857	NaN	63.905089	-20.836074	NaN	-12.441306
63.428087	65.635706	NaN	72.860260	-2.207619	NaN	-9.432173
21.879277	15.425712	NaN	17.170413	6.453565	NaN	4.708864
41.870960	51.203576	NaN	55.953300	-9.332616	NaN	-14.082340
50.232720	27.743189	NaN	42.312089	22.489530	NaN	7.920631
3.207543	23.723669	NaN	36.967816	-20.516126	NaN	-33.760273
-164.104781	-4.620450	NaN	5.784867	-159.484331	NaN	-169.889648
79.425142	47.209773	NaN	55.590093	32.215369	NaN	23.835049
64.234306	43.368448	NaN	39.977844	20.865858	NaN	24.256462
59.148645	36.848624	NaN	51.328685	22.300021	NaN	7.819960
-10.675062	28.138786	NaN	32.819105	-38.813848	NaN	-43.494167
80.054402	81.214491	NaN	84.669517	-1.160089	NaN	-4.615115
41.302339	31.354382	NaN	31.591982	9.947958	NaN	9.710357
59.121996	67.167528	NaN	70.935357	-8.045532	NaN	-11.813360
32.136858	64.142043	NaN	62.018256	-32.005185	NaN	-29.881399
9.030575	22.819418	NaN	25.051970	-13.788843	NaN	-16.021396
0.179105	21.302254	NaN	29.195512	-21.123148	NaN	-29.016406
26.763509	84.118134	NaN	83.939763	-57.354625	NaN	-57.176255
67.799370	72.712443	NaN	81.655103	-4.913073	NaN	-13.855732
79.077510	67.732733	NaN	64.167608	11.344777	NaN	14.909902
26.395112	71.863592	NaN	73.271850	-45.468480	NaN	-46.876738
59.224650	57.803207	NaN	58.461771	1.421443	NaN	0.762879
17.018765	47.231637	NaN	55.449819	-30.212872	NaN	-38.431054
69.360800	44.284985	NaN	45.111674	25.075815	NaN	24.249126
80.359922	57.474971	NaN	59.437101	22.884951	NaN	20.922821
54.735048	42.939078	NaN	43.068904	11.795970	NaN	11.666144
36.536567	61.106746	NaN	59.510802	-24.570179	NaN	-22.974236
63.296209	74.140243	NaN	78.351369	-10.844034	NaN	-15.055160
24.128707	39.093161	NaN	40.621691	-14.964454	NaN	-16.492984
79.283771	26.266233	NaN	45.454714	53.017538	NaN	33.829057
48.503562	63.082505	NaN	68.136068	-14.578943	NaN	-19.632507
43.328386	39.359172	NaN	45.964913	3.969214	NaN	-2.636527
12.129342	54.739018	NaN	64.629707	-42.609675	NaN	-52.500364
80.936185	46.566088	NaN	49.983958	34.370097	NaN	30.952226
4.315768	18.337579	NaN	3.661977	-14.021811	NaN	0.653791
82.057286	58.923887	NaN	55.366303	23.133399	NaN	26.690983
78.017488	52.282729	NaN	55.752158	25.734759	NaN	22.265330
61.550634	68.956102	NaN	63.276212	-7.405469	NaN	-1.725579
80.818823	56.195132	NaN	57.586832	24.623691	NaN	23.231992
29.129177	18.692484	NaN	21.274616	10.436692	NaN	7.854561
24.448356	55.962983	NaN	52.091719	-31.514627	NaN	-27.643363
45.978688	59.943908	NaN	50.069963	-13.965220	NaN	-4.091275
-201.779676	33.648837	NaN	34.292899	-235.428513	NaN	-236.072574
-38.050382	58.755349	NaN	59.471727	-96.805731	NaN	-97.522109
-0.050916	67.028483	NaN	73.779675	-67.079398	NaN	-73.830591
88.302441	60.372567	NaN	62.713244	27.929873	NaN	25.589196
45.762417	45.171908	NaN	62.064420	0.590509	NaN	-16.302003
31.337373	58.200779	NaN	56.985331	-26.863406	NaN	-25.647958
0.197664	38.417499	NaN	45.084021	-38.219835	NaN	-44.886357
16.358246	-2.069253	NaN	12.148827	18.427499	NaN	4.209419
92.001440	57.490985	NaN	66.091918	34.510456	NaN	25.909522
32.687350	32.964692	NaN	23.378976	-0.277342	NaN	9.308374
12.550934	60.784326	NaN	62.022575	-48.233391	NaN	-49.471640
42.406771	54.650149	NaN	59.653164	-12.243378	NaN	-17.246393
65.064625	-30.425180	NaN	-12.169601	95.489805	NaN	77.234226
16.338991	60.753419	NaN	64.907132	-44.414429	NaN	-48.568142
73.352648	56.779523	NaN	59.541831	16.573125	NaN	13.810817
20.429642	44.293406	NaN	47.730922	-23.863764	NaN	-27.301280
78.809979	68.974969	NaN	65.913352	9.835011	NaN	12.896628
59.635010	24.182981	NaN	31.179572	35.452029	NaN	28.455438
77.973127	57.121744	NaN	58.011053	20.851383	NaN	19.962074
24.899997	47.985302	NaN	48.580070	-23.085305	NaN	-23.680074
12.254042	20.868382	NaN	20.470901	-8.614339	NaN	-8.216858
83.314653	67.023745	NaN	69.378747	16.290909	NaN	13.935907
62.683682	17.779491	NaN	21.266635	44.904191	NaN	41.417047
67.879376	48.832134	NaN	51.834884	19.047242	NaN	16.044492
86.507084	60.052263	NaN	52.411457	26.454821	NaN	34.095627
68.018378	20.111659	NaN	17.986644	47.906719	NaN	50.031734
55.248023	-11.411126	NaN	-8.167839	66.659149	NaN	63.415862
50.084472	45.404726	NaN	46.006335	4.679746	NaN	4.078137
78.071453	15.913936	NaN	10.974794	62.157517	NaN	67.096659
-16.942921	50.473448	NaN	61.279130	-67.416369	NaN	-78.222050
82.261899	-58.260965	NaN	-26.146868	140.522864	NaN	108.408767
74.357897	-18.311046	NaN	-1.380074	92.668943	NaN	75.737970
78.790151	25.906713	NaN	20.688275	52.883438	NaN	58.101876
68.016540	20.677427	NaN	34.423160	47.339114	NaN	33.593381
52.366467	-11.505724	NaN	16.913197	63.872191	NaN	35.453270
-56.292384	26.410770	NaN	34.607637	-82.703153	NaN	-90.900021
91.089532	54.004751	NaN	46.729257	37.084781	NaN	44.360276
31.466341	60.417495	NaN	62.439282	-28.951154	NaN	-30.972941
60.833269	22.369087	NaN	40.541831	38.464182	NaN	20.291438
-13.475193	-5.910922	NaN	1.822885	-7.564271	NaN	-15.298077
70.989981	63.812518	NaN	60.061657	7.177464	NaN	10.928324
23.835815	46.943433	NaN	40.957851	-23.107618	NaN	-17.122037
88.379280	64.636857	NaN	67.174731	23.742423	NaN	21.204549
52.956038	27.793734	NaN	25.247928	25.162303	NaN	27.708109
-36.541181	-17.261285	NaN	7.801831	-19.279897	NaN	-44.343012
26.149858	59.625214	NaN	65.452914	-33.475355	NaN	-39.303056
86.891830	44.457958	NaN	37.920916	42.433872	NaN	48.970914
-172.508203	48.179512	NaN	55.124035	-220.687716	NaN	-227.632238
54.975340	51.153960	NaN	59.005200	3.821380	NaN	-4.029860
76.784121	72.476167	NaN	68.445718	4.307954	NaN	8.338404
74.269378	12.761946	NaN	28.205311	61.507432	NaN	46.064067
-73.716126	-10.280709	NaN	2.301579	-63.435418	NaN	-76.017705
4.584360	48.592930	NaN	44.118880	-44.008570	NaN	-39.534520
55.373934	37.436441	NaN	52.186431	17.937493	NaN	3.187503
63.566598	38.441012	NaN	44.610288	25.125586	NaN	18.956310
58.128558	74.767572	NaN	79.381417	-16.639014	NaN	-21.252859
65.600698	58.081339	NaN	64.114757	7.519359	NaN	1.485941
76.802774	72.694995	NaN	71.627884	4.107779	NaN	5.174890
26.510489	44.517035	NaN	59.756498	-18.006546	NaN	-33.246008
83.328075	29.719118	NaN	24.080539	53.608956	NaN	59.247536
69.894413	48.182888	NaN	41.902226	21.711525	NaN	27.992188
3.461419	50.925838	NaN	50.682865	-47.464419	NaN	-47.221446
81.305525	53.836235	NaN	48.415953	27.469290	NaN	32.889572
55.023472	68.411980	NaN	67.298388	-13.388509	NaN	-12.274916
-1.318818	45.981667	NaN	55.739693	-47.300485	NaN	-57.058512
64.661609	72.589214	NaN	72.406987	-7.927605	NaN	-7.745378
10.746671	37.657637	NaN	41.747795	-26.910966	NaN	-31.001123
47.195754	34.111948	NaN	38.043107	13.083806	NaN	9.152647
12.939008	23.509314	NaN	55.731531	-10.570306	NaN	-42.792523
61.991270	35.255637	NaN	33.686481	26.735633	NaN	28.304790
76.202875	53.384889	NaN	55.755933	22.817986	NaN	20.446942
89.278610	-21.574196	NaN	3.128750	110.852806	NaN	86.149860
-20.720072	4.336585	NaN	34.427459	-25.056658	NaN	-55.147532
30.993114	3.091527	NaN	11.402267	27.901587	NaN	19.590848
73.153683	42.751991	NaN	56.927848	30.401692	NaN	16.225835
67.475936	73.758093	NaN	71.129106	-6.282157	NaN	-3.653171
60.583121	45.536976	NaN	42.381106	15.046145	NaN	18.202015
23.906326	62.103869	NaN	62.595292	-38.197543	NaN	-38.688966
64.853664	2.421383	NaN	9.889554	62.432281	NaN	54.964110
76.020404	76.238794	NaN	75.289130	-0.218390	NaN	0.731274
52.162363	-5.796452	NaN	22.497605	57.958815	NaN	29.664757
37.871039	45.583196	NaN	60.169311	-7.712158	NaN	-22.298272
37.584241	39.645016	NaN	45.405989	-2.060775	NaN	-7.821748
85.922065	75.451835	NaN	75.249662	10.470230	NaN	10.672403
23.444139	51.093097	NaN	52.002073	-27.648958	NaN	-28.557934
34.511661	6.824431	NaN	9.398038	27.687230	NaN	25.113623
60.103782	43.916825	NaN	42.833954	16.186957	NaN	17.269829
59.787516	50.418216	NaN	54.674141	9.369300	NaN	5.113375
67.877122	58.864810	NaN	59.230072	9.012312	NaN	8.647050
55.011915	61.269835	NaN	61.915452	-6.257920	NaN	-6.903537
57.458782	59.177877	NaN	57.620362	-1.719094	NaN	-0.161580
76.727357	65.424999	NaN	64.597990	11.302359	NaN	12.129368
-13.086485	55.231574	NaN	36.911927	-68.318059	NaN	-49.998412
80.098798	53.496845	NaN	53.256338	26.601953	NaN	26.842461
7.991268	20.186370	NaN	14.799758	-12.195102	NaN	-6.808490
47.426671	29.491345	NaN	26.226511	17.935326	NaN	21.200159
36.101698	28.638744	NaN	21.141999	7.462954	NaN	14.959699
75.185874	6.373853	NaN	23.624462	68.812022	NaN	51.561413
-62.389813	19.551280	NaN	23.798445	-81.941093	NaN	-86.188258
88.655056	54.479442	NaN	59.730675	34.175614	NaN	28.924381
79.278031	77.300947	NaN	79.615037	1.977084	NaN	-0.337006
64.326701	63.814369	NaN	65.600444	0.512332	NaN	-1.273743
81.554582	29.320357	NaN	43.392341	52.234225	NaN	38.162241
20.481632	61.900843	NaN	69.541884	-41.419212	NaN	-49.060252
68.562623	66.791436	NaN	70.978650	1.771187	NaN	-2.416027
62.183417	-4.090330	NaN	-11.042909	66.273747	NaN	73.226325
34.687396	53.033468	NaN	52.750951	-18.346072	NaN	-18.063555
25.878597	78.360984	NaN	80.563941	-52.482387	NaN	-54.685344
60.738572	76.364275	NaN	72.473189	-15.625704	NaN	-11.734617
67.818893	55.686423	NaN	61.307795	12.132470	NaN	6.511098
15.120522	56.501715	NaN	63.814987	-41.381193	NaN	-48.694465
-66.666104	63.988658	NaN	57.628660	-130.654762	NaN	-124.294764
63.684162	7.487626	NaN	18.559331	56.196536	NaN	45.124831
39.951006	22.325063	NaN	35.936623	17.625943	NaN	4.014383
61.183185	41.285752	NaN	46.071259	19.897433	NaN	15.111926
-70.979713	29.251319	NaN	20.832689	-100.231032	NaN	-91.812402
18.786819	46.928239	NaN	45.934252	-28.141420	NaN	-27.147433
73.628788	47.584754	NaN	40.982860	26.044035	NaN	32.645928
-19.811198	37.338167	NaN	47.538687	-57.149365	NaN	-67.349886
48.414498	37.485569	NaN	40.278581	10.928930	NaN	8.135918
-54.434164	32.386882	NaN	33.093690	-86.821046	NaN	-87.527854
32.164490	64.813025	NaN	63.620049	-32.648535	NaN	-31.455559
54.482922	-12.970328	NaN	12.630985	67.453251	NaN	41.851938
19.773344	60.286929	NaN	56.278975	-40.513584	NaN	-36.505630
72.706102	61.831539	NaN	59.957116	10.874564	NaN	12.748986
-9.171430	8.713251	NaN	17.042566	-17.884681	NaN	-26.213996
56.716357	12.164095	NaN	4.496034	44.552262	NaN	52.220323
85.560805	0.520261	NaN	-3.841721	85.040544	NaN	89.402525
11.701740	46.579215	NaN	53.864071	-34.877475	NaN	-42.162331
62.844409	15.886693	NaN	6.941633	46.957716	NaN	55.902776
80.196946	57.384522	NaN	58.478852	22.812424	NaN	21.718094
25.503197	23.324699	NaN	22.381757	2.178497	NaN	3.121440
-12.985987	70.386812	NaN	69.883056	-83.372799	NaN	-82.869044
77.719524	14.508401	NaN	36.656896	63.211123	NaN	41.062628
13.735405	21.196431	NaN	19.493826	-7.461026	NaN	-5.758421
18.279478	22.767597	NaN	16.948147	-4.488119	NaN	1.331332
71.735718	6.122133	NaN	15.382874	65.613585	NaN	56.352844
72.441677	22.457734	NaN	41.720438	49.983943	NaN	30.721239
-47.798141	33.935939	NaN	11.979888	-81.734079	NaN	-59.778028
65.804207	25.178243	NaN	33.998567	40.625964	NaN	31.805640
-47.817973	39.617314	NaN	44.279535	-87.435287	NaN	-92.097508
-19.115565	43.013196	NaN	54.221759	-62.128761	NaN	-73.337324
53.783625	47.288023	NaN	43.706781	6.495602	NaN	10.076844
45.138032	-12.648911	NaN	-20.784683	57.786942	NaN	65.922715
62.657727	61.830044	NaN	65.030927	0.827683	NaN	-2.373200
67.379582	64.762818	NaN	63.779284	2.616764	NaN	3.600298
81.870616	69.355083	NaN	65.208651	12.515533	NaN	16.661965
56.513724	74.830882	NaN	76.855695	-18.317158	NaN	-20.341971
64.557238	47.466819	NaN	57.447738	17.090419	NaN	7.109500
76.499552	56.441445	NaN	65.041248	20.058107	NaN	11.458303
15.515470	67.468119	NaN	73.712442	-51.952649	NaN	-58.196972
75.541778	32.685349	NaN	36.392050	42.856429	NaN	39.149728
92.482809	45.546740	NaN	53.588230	46.936069	NaN	38.894579
60.027302	-5.713566	NaN	14.532466	65.740868	NaN	45.494836
47.711238	35.593205	NaN	14.811241	12.118032	NaN	32.899997
73.423504	32.555466	NaN	45.332518	40.868038	NaN	28.090986
3.708275	-33.015204	NaN	-6.191215	36.723479	NaN	9.899490
61.919138	12.062410	NaN	0.859529	49.856728	NaN	61.059609
-87.444102	52.226065	NaN	53.071470	-139.670167	NaN	-140.515571
29.677255	46.829114	NaN	61.264689	-17.151858	NaN	-31.587434
-101.518093	54.249917	NaN	59.573710	-155.768010	NaN	-161.091803
33.772763	70.531873	NaN	69.965616	-36.759110	NaN	-36.192853
89.794365	54.062773	NaN	43.448608	35.731592	NaN	46.345757
-37.506745	66.005842	NaN	68.091222	-103.512587	NaN	-105.597966
40.099825	15.204717	NaN	29.166299	24.895109	NaN	10.933527
50.349882	51.755044	NaN	51.714059	-1.405162	NaN	-1.364177
69.669981	64.376582	NaN	62.366430	5.293400	NaN	7.303551
63.156240	63.231495	NaN	66.115513	-0.075255	NaN	-2.959273
72.014668	52.834294	NaN	58.461705	19.180374	NaN	13.552963
47.894782	-6.720883	NaN	5.342458	54.615665	NaN	42.552323
84.282966	50.333576	NaN	47.808121	33.949391	NaN	36.474845
57.970703	65.563461	NaN	70.962193	-7.592758	NaN	-12.991490
22.787389	52.859441	NaN	61.012533	-30.072053	NaN	-38.225144
64.981372	54.547104	NaN	54.522326	10.434268	NaN	10.459046
-6.301293	-3.410951	NaN	14.388840	-2.890342	NaN	-20.690133
63.437934	48.574800	NaN	48.817334	14.863135	NaN	14.620601
65.550129	51.838354	NaN	51.211649	13.711775	NaN	14.338480
35.896138	38.295473	NaN	16.500043	-2.399335	NaN	19.396095
72.493607	75.036406	NaN	75.648019	-2.542799	NaN	-3.154413
59.672972	59.211108	NaN	54.436079	0.461865	NaN	5.236893
44.925872	58.409046	NaN	64.691544	-13.483174	NaN	-19.765673
37.198491	52.232073	NaN	48.915257	-15.033582	NaN	-11.716766
46.660734	59.329771	NaN	69.072533	-12.669038	NaN	-22.411800
30.315807	34.376766	NaN	50.798412	-4.060959	NaN	-20.482605
23.803608	52.770162	NaN	57.655354	-28.966554	NaN	-33.851745
-289.533317	46.497390	NaN	64.416929	-336.030707	NaN	-353.950246
32.758838	69.614506	NaN	71.320304	-36.855667	NaN	-38.561465
2.959490	59.911032	NaN	69.025544	-56.951542	NaN	-66.066054
93.223709	44.206019	NaN	46.640605	49.017689	NaN	46.583104
62.692972	47.207555	NaN	37.437359	15.485417	NaN	25.255613
37.683625	63.632305	NaN	71.711666	-25.948681	NaN	-34.028041
86.369507	31.696928	NaN	41.620241	54.672579	NaN	44.749266
85.524890	14.966762	NaN	19.283859	70.558128	NaN	66.241031
-0.254043	-29.121711	NaN	-15.398769	28.867669	NaN	15.144726
37.669983	51.381689	NaN	59.725645	-13.711706	NaN	-22.055662
84.129733	42.502545	NaN	43.299006	41.627189	NaN	40.830727
68.913433	50.406375	NaN	46.691827	18.507057	NaN	22.221606
55.293773	33.655835	NaN	44.507697	21.637938	NaN	10.786076
-43.344150	37.653523	NaN	28.532770	-80.997673	NaN	-71.876920
34.203791	59.551856	NaN	70.668141	-25.348065	NaN	-36.464350
15.217606	58.832229	NaN	59.689230	-43.614623	NaN	-44.471624
66.595308	54.599346	NaN	59.544371	11.995962	NaN	7.050937
42.714758	58.691815	NaN	59.410844	-15.977056	NaN	-16.696085
49.449690	7.971141	NaN	24.928759	41.478549	NaN	24.520931
59.821370	69.337315	NaN	71.480791	-9.515945	NaN	-11.659421
65.484964	60.962504	NaN	62.551457	4.522461	NaN	2.933507
73.451970	-4.741960	NaN	24.922660	78.193930	NaN	48.529310
19.830597	59.683878	NaN	63.938829	-39.853281	NaN	-44.108233
34.309672	58.079354	NaN	65.902562	-23.769681	NaN	-31.592890
78.123925	57.219321	NaN	61.627103	20.904604	NaN	16.496822
66.781824	67.161789	NaN	67.667749	-0.379964	NaN	-0.885924
89.275334	65.525520	NaN	66.257051	23.749814	NaN	23.018283
-8.427896	50.168985	NaN	58.663428	-58.596881	NaN	-67.091324
86.063166	55.868204	NaN	60.818798	30.194962	NaN	25.244369
48.165235	48.187904	NaN	55.191925	-0.022669	NaN	-7.026690
23.247931	12.358876	NaN	31.919639	10.889055	NaN	-8.671708
33.681877	75.256541	NaN	82.099824	-41.574664	NaN	-48.417947
55.956481	50.713579	NaN	54.507064	5.242902	NaN	1.449416
70.715067	25.617714	NaN	35.203489	45.097353	NaN	35.511578
50.099992	64.935397	NaN	59.255093	-14.835405	NaN	-9.155100
26.396855	-3.678994	NaN	17.158130	30.075850	NaN	9.238725
64.566866	48.582359	NaN	59.455354	15.984507	NaN	5.111512
-29.246204	50.340682	NaN	39.666781	-79.586886	NaN	-68.912985
79.823447	49.401895	NaN	54.139423	30.421552	NaN	25.684024
40.380302	69.710238	NaN	74.238645	-29.329935	NaN	-33.858342
29.887457	72.476933	NaN	74.828359	-42.589476	NaN	-44.940902
26.217171	53.417896	NaN	39.539139	-27.200726	NaN	-13.321968
-4.599407	61.061385	NaN	64.328859	-65.660792	NaN	-68.928266
77.845232	28.614590	NaN	34.107742	49.230642	NaN	43.737490
61.283712	52.648188	NaN	60.227491	8.635524	NaN	1.056221
45.617522	49.041708	NaN	52.040815	-3.424186	NaN	-6.423294
19.436248	-61.419661	NaN	-11.906334	80.855909	NaN	31.342582
42.623508	46.998219	NaN	58.268803	-4.374710	NaN	-15.645295
56.149008	44.553160	NaN	50.480846	11.595848	NaN	5.668162
39.742906	67.630693	NaN	70.063516	-27.887788	NaN	-30.320610
-103.900476	69.944449	NaN	70.792013	-173.844926	NaN	-174.692489
67.234724	47.589062	NaN	49.559784	19.645662	NaN	17.674940
60.003829	39.701900	NaN	40.093244	20.301929	NaN	19.910585
25.957515	40.899979	NaN	42.707175	-14.942464	NaN	-16.749660
6.879829	63.741104	NaN	63.930396	-56.861275	NaN	-57.050567
48.548357	17.390078	NaN	28.730656	31.158279	NaN	19.817701
36.110185	54.657265	NaN	56.081838	-18.547080	NaN	-19.971653
75.860163	63.295094	NaN	66.113843	12.565069	NaN	9.746320
-21.209340	53.910970	NaN	57.602407	-75.120310	NaN	-78.811746
76.028866	38.543632	NaN	40.690014	37.485234	NaN	35.338851
49.228521	33.430353	NaN	25.653250	15.798168	NaN	23.575270
66.250604	21.364728	NaN	26.544657	44.885875	NaN	39.705947
71.558794	28.043088	NaN	17.339556	43.515706	NaN	54.219237
-23.376330	66.669845	NaN	57.776535	-90.046176	NaN	-81.152865
53.380405	59.618410	NaN	62.142300	-6.238005	NaN	-8.761894
71.883145	-76.142756	NaN	-58.688344	148.025902	NaN	130.571490
51.571631	41.184667	NaN	56.567702	10.386964	NaN	-4.996071
42.880847	50.104695	NaN	58.020539	-7.223849	NaN	-15.139692
47.768438	59.079113	NaN	66.306323	-11.310675	NaN	-18.537885
54.941956	52.870935	NaN	56.657656	2.071022	NaN	-1.715700
69.472889	46.742008	NaN	53.000216	22.730881	NaN	16.472674
82.024785	43.492576	NaN	39.455754	38.532210	NaN	42.569031
25.782739	48.893420	NaN	53.915616	-23.110681	NaN	-28.132877
64.871123	63.429459	NaN	52.109249	1.441664	NaN	12.761873
66.160901	57.368029	NaN	63.753002	8.792872	NaN	2.407899
76.478102	59.348663	NaN	57.244421	17.129440	NaN	19.233682
42.024093	66.795166	NaN	62.399658	-24.771073	NaN	-20.375565
-13.312866	59.838527	NaN	48.594988	-73.151393	NaN	-61.907854
6.001337	15.455166	NaN	11.154077	-9.453828	NaN	-5.152740
75.871413	61.947198	NaN	64.595735	13.924214	NaN	11.275678
81.505793	22.309389	NaN	20.911268	59.196405	NaN	60.594526
46.303285	68.125500	NaN	74.782367	-21.822215	NaN	-28.479082
56.009351	45.808048	NaN	41.351290	10.201303	NaN	14.658062
61.714222	62.483902	NaN	56.011088	-0.769680	NaN	5.703134
38.723439	39.154095	NaN	41.289250	-0.430656	NaN	-2.565811
9.263080	37.926324	NaN	36.454988	-28.663244	NaN	-27.191908
-14.100001	36.836474	NaN	45.445896	-50.936475	NaN	-59.545896
70.699632	75.709108	NaN	78.277125	-5.009476	NaN	-7.577492
64.804286	77.872902	NaN	74.795887	-13.068616	NaN	-9.991602
77.321507	43.312811	NaN	46.843059	34.008697	NaN	30.478449
62.572065	32.789791	NaN	37.316518	29.782274	NaN	25.255548
79.630459	61.161067	NaN	57.431268	18.469391	NaN	22.199190
-53.577818	28.157577	NaN	29.859968	-81.735394	NaN	-83.437785
-13.835518	56.713943	NaN	52.893317	-70.549461	NaN	-66.728835
-69.059781	43.078954	NaN	54.802425	-112.138735	NaN	-123.862206
40.627338	33.437965	NaN	35.205549	7.189373	NaN	5.421789
-1.061740	31.291130	NaN	23.453955	-32.352869	NaN	-24.515695
74.298995	41.034320	NaN	45.832342	33.264675	NaN	28.466653
45.572962	31.443860	NaN	42.007923	14.129102	NaN	3.565040
17.132632	38.673096	NaN	31.399465	-21.540464	NaN	-14.266833
37.401582	62.037629	NaN	67.081337	-24.636047	NaN	-29.679755
-63.749938	50.865070	NaN	55.120966	-114.615008	NaN	-118.870903
44.476104	21.154279	NaN	20.384261	23.321825	NaN	24.091843
10.065011	50.610865	NaN	48.285167	-40.545854	NaN	-38.220156
14.275504	67.684192	NaN	67.622409	-53.408688	NaN	-53.346905
26.952358	66.662125	NaN	68.151061	-39.709768	NaN	-41.198704
70.169555	63.272881	NaN	61.607586	6.896673	NaN	8.561969
77.891037	15.016042	NaN	6.690211	62.874995	NaN	71.200826
56.329593	40.069359	NaN	22.936834	16.260234	NaN	33.392759
71.583231	-26.166533	NaN	-7.877070	97.749764	NaN	79.460302
48.005191	21.067927	NaN	20.916126	26.937263	NaN	27.089065
51.164719	-16.727950	NaN	-16.561847	67.892669	NaN	67.726566
81.280002	30.668440	NaN	39.876424	50.611562	NaN	41.403578
-22.817294	54.021112	NaN	63.379228	-76.838405	NaN	-86.196522
37.533755	61.341756	NaN	63.731710	-23.808000	NaN	-26.197955
90.980419	37.092470	NaN	44.748230	53.887949	NaN	46.232189
52.110425	26.202104	NaN	43.478205	25.908321	NaN	8.632220
64.292121	53.325700	NaN	60.319509	10.966422	NaN	3.972612
77.390639	58.925289	NaN	63.328870	18.465350	NaN	14.061769
39.826797	54.331209	NaN	58.992117	-14.504412	NaN	-19.165320
84.432156	63.536070	NaN	66.821859	20.896086	NaN	17.610297
72.050538	40.560423	NaN	47.247791	31.490115	NaN	24.802747
73.257370	40.326769	NaN	49.509552	32.930601	NaN	23.747819
47.085985	58.577583	NaN	67.438234	-11.491597	NaN	-20.352249
68.672030	35.462175	NaN	41.828529	33.209855	NaN	26.843502
74.434858	65.143759	NaN	68.834110	9.291099	NaN	5.600748
59.838437	42.325842	NaN	42.759329	17.512595	NaN	17.079109
-60.198780	58.569317	NaN	60.202680	-118.768097	NaN	-120.401460
-165.442550	-4.368083	NaN	8.757341	-161.074466	NaN	-174.199890
63.632489	62.543622	NaN	64.021292	1.088867	NaN	-0.388803
-14.999851	39.317685	NaN	45.316007	-54.317536	NaN	-60.315858
36.054835	48.751483	NaN	48.081131	-12.696647	NaN	-12.026295
61.760413	52.804250	NaN	60.036896	8.956163	NaN	1.723517
63.107130	56.473436	NaN	53.428573	6.633694	NaN	9.678557
66.629778	71.609389	NaN	77.116109	-4.979611	NaN	-10.486331
-48.333445	44.152073	NaN	45.974157	-92.485518	NaN	-94.307602
33.260526	62.712744	NaN	60.442256	-29.452217	NaN	-27.181729
52.016466	56.166484	NaN	48.847811	-4.150019	NaN	3.168655
14.736489	26.111144	NaN	28.549968	-11.374655	NaN	-13.813479
90.313286	59.356944	NaN	57.021210	30.956342	NaN	33.292076
46.832574	46.385391	NaN	52.009042	0.447184	NaN	-5.176468
47.586151	53.854128	NaN	58.799380	-6.267976	NaN	-11.213229
43.382934	30.557162	NaN	48.779929	12.825771	NaN	-5.396995
89.679747	56.508594	NaN	62.417537	33.171153	NaN	27.262210
68.480056	13.891838	NaN	27.766050	54.588218	NaN	40.714006
70.249300	70.151387	NaN	68.282390	0.097913	NaN	1.966909
-142.710037	44.049077	NaN	57.229922	-186.759114	NaN	-199.939959
26.459660	47.653660	NaN	43.076076	-21.194000	NaN	-16.616416
66.542786	67.219265	NaN	68.084952	-0.676479	NaN	-1.542166
67.032729	27.290016	NaN	25.804966	39.742713	NaN	41.227763
37.216619	34.988973	NaN	53.022885	2.227647	NaN	-15.806266
-29.712830	25.728927	NaN	29.296553	-55.441757	NaN	-59.009383
-7.250568	78.129643	NaN	78.355525	-85.380211	NaN	-85.606093
72.674959	75.493601	NaN	76.471775	-2.818642	NaN	-3.796817
71.425032	15.400502	NaN	2.047602	56.024530	NaN	69.377430
57.436279	52.215811	NaN	50.982141	5.220468	NaN	6.454137
52.299271	49.095794	NaN	57.137811	3.203477	NaN	-4.838540
15.565247	65.696571	NaN	76.403114	-50.131324	NaN	-60.837866
79.263260	20.187953	NaN	27.425934	59.075307	NaN	51.837325
88.122282	31.844906	NaN	38.037718	56.277376	NaN	50.084564
62.254388	39.820626	NaN	39.816165	22.433762	NaN	22.438223
33.889731	41.387055	NaN	34.596530	-7.497324	NaN	-0.706799
37.549924	38.764580	NaN	45.203944	-1.214656	NaN	-7.654020
-22.827563	36.214237	NaN	44.414237	-59.041799	NaN	-67.241800
75.609117	45.638126	NaN	59.956886	29.970991	NaN	15.652231
25.867920	32.987736	NaN	36.009712	-7.119816	NaN	-10.141792
84.797850	41.648742	NaN	36.110550	43.149109	NaN	48.687301
67.350055	50.406987	NaN	40.159404	16.943068	NaN	27.190651
74.093930	59.775048	NaN	61.000925	14.318881	NaN	13.093005
81.731255	70.721209	NaN	79.277675	11.010046	NaN	2.453580
81.828662	62.848399	NaN	71.612996	18.980263	NaN	10.215666
33.914211	74.527164	NaN	77.268509	-40.612953	NaN	-43.354299
89.382552	32.299500	NaN	28.453193	57.083052	NaN	60.929359
78.186753	29.352428	NaN	23.153758	48.834325	NaN	55.032995
65.239922	48.018517	NaN	65.013907	17.221404	NaN	0.226014
72.702358	52.480725	NaN	60.040860	20.221633	NaN	12.661498
62.777181	-43.660646	NaN	-42.853690	106.437828	NaN	105.630871
-79.931988	39.348994	NaN	39.925366	-119.280982	NaN	-119.857354
0.948363	9.079198	NaN	-8.259132	-8.130835	NaN	9.207495
45.437552	16.105714	NaN	22.286989	29.331838	NaN	23.150563
5.422678	62.966665	NaN	63.381414	-57.543987	NaN	-57.958736
73.129964	56.113324	NaN	57.452939	17.016639	NaN	15.677025
63.779738	46.684354	NaN	53.953269	17.095384	NaN	9.826469
80.219295	22.857673	NaN	33.553302	57.361621	NaN	46.665993
51.564238	64.260947	NaN	66.594725	-12.696709	NaN	-15.030488
57.942174	59.518842	NaN	50.809908	-1.576668	NaN	7.132266
28.456913	43.203096	NaN	46.182363	-14.746183	NaN	-17.725449
55.978008	30.432628	NaN	45.133904	25.545380	NaN	10.844104
40.165815	60.627890	NaN	58.456971	-20.462074	NaN	-18.291156
26.157605	44.214422	NaN	46.383375	-18.056817	NaN	-20.225769
23.650321	31.544502	NaN	29.039036	-7.894181	NaN	-5.388715
30.281770	27.834561	NaN	9.737585	2.447209	NaN	20.544185
-0.243208	26.528985	NaN	28.427127	-26.772193	NaN	-28.670335
71.382169	45.346704	NaN	56.583568	26.035465	NaN	14.798602
23.653587	59.855025	NaN	61.892779	-36.201438	NaN	-38.239192
12.006644	49.898510	NaN	52.788750	-37.891865	NaN	-40.782106
64.437086	48.942129	NaN	54.500961	15.494957	NaN	9.936125
68.097754	39.476220	NaN	38.258627	28.621534	NaN	29.839127
87.933994	51.672995	NaN	43.319073	36.260999	NaN	44.614921
84.696276	74.765762	NaN	71.026789	9.930514	NaN	13.669486
-16.846444	71.035969	NaN	71.605226	-87.882413	NaN	-88.451670
-63.533955	46.786264	NaN	59.991512	-110.320219	NaN	-123.525467
14.037925	53.966764	NaN	58.745000	-39.928839	NaN	-44.707076
8.884174	29.921985	NaN	32.888403	-21.037811	NaN	-24.004229
-44.444016	6.943825	NaN	-2.962669	-51.387841	NaN	-41.481347
71.214307	54.609293	NaN	46.983989	16.605014	NaN	24.230318
65.004984	30.512703	NaN	45.164443	34.492280	NaN	19.840541
65.102690	39.638461	NaN	50.904166	25.464229	NaN	14.198524
38.376280	54.840023	NaN	66.205313	-16.463744	NaN	-27.829034
21.909145	11.004186	NaN	8.107310	10.904959	NaN	13.801835
86.894309	41.145781	NaN	56.443228	45.748528	NaN	30.451081
15.840386	46.454599	NaN	48.098555	-30.614213	NaN	-32.258169
-52.611090	43.858876	NaN	41.193368	-96.469967	NaN	-93.804458
87.570473	52.695944	NaN	67.103711	34.874528	NaN	20.466761
75.104714	81.264475	NaN	83.405662	-6.159761	NaN	-8.300948
82.041029	49.072177	NaN	53.581016	32.968852	NaN	28.460013
22.298630	68.357091	NaN	73.314777	-46.058461	NaN	-51.016147
54.050078	-52.773922	NaN	-44.590076	106.823999	NaN	98.640154
15.708024	30.210320	NaN	33.096548	-14.502296	NaN	-17.388523
80.874458	22.887151	NaN	31.668870	57.987307	NaN	49.205588
-16.850607	61.212766	NaN	55.722841	-78.063373	NaN	-72.573447
66.798265	75.402162	NaN	77.793332	-8.603898	NaN	-10.995067
53.640410	61.869030	NaN	60.865127	-8.228620	NaN	-7.224717
82.972517	22.065549	NaN	36.777772	60.906968	NaN	46.194745
91.517108	40.035141	NaN	50.368124	51.481968	NaN	41.148985
82.825214	63.301689	NaN	65.524207	19.523525	NaN	17.301006
42.945243	46.246686	NaN	59.099515	-3.301443	NaN	-16.154272
82.810702	53.541331	NaN	47.378342	29.269371	NaN	35.432360
-6.674692	39.314290	NaN	34.915336	-45.988982	NaN	-41.590029
84.308394	80.277028	NaN	76.041195	4.031366	NaN	8.267199
25.111575	48.331881	NaN	56.793752	-23.220306	NaN	-31.682177
26.353140	80.170432	NaN	82.298558	-53.817292	NaN	-55.945419
43.612270	68.080251	NaN	67.222392	-24.467982	NaN	-23.610122
61.183512	65.261680	NaN	67.423169	-4.078169	NaN	-6.239657
57.981727	43.903977	NaN	50.712299	14.077751	NaN	7.269428
42.654838	38.573750	NaN	43.224122	4.081088	NaN	-0.569284
42.616992	46.643885	NaN	53.130880	-4.026893	NaN	-10.513888
-136.993342	38.650576	NaN	55.543277	-175.643918	NaN	-192.536619
63.287627	69.094373	NaN	63.959787	-5.806747	NaN	-0.672161
17.653784	66.193135	NaN	62.835131	-48.539350	NaN	-45.181347
63.260102	57.213102	NaN	63.143540	6.047000	NaN	0.116562
28.649947	58.037131	NaN	64.179012	-29.387185	NaN	-35.529065
-9.119791	26.525879	NaN	45.865555	-35.645670	NaN	-54.985346
74.175039	34.234412	NaN	34.501689	39.940627	NaN	39.673349
-64.327815	10.326656	NaN	5.782719	-74.654471	NaN	-70.110533
65.499756	44.768216	NaN	42.670195	20.731540	NaN	22.829561
-22.236620	38.601338	NaN	42.048801	-60.837957	NaN	-64.285421
-12.275837	37.258568	NaN	45.765654	-49.534406	NaN	-58.041491
53.958869	19.663287	NaN	28.669237	34.295582	NaN	25.289632
80.804914	69.754093	NaN	75.247878	11.050821	NaN	5.557036
90.150235	42.803687	NaN	45.419048	47.346549	NaN	44.731187
33.825115	12.909449	NaN	0.180267	20.915666	NaN	33.644848
78.493372	6.789149	NaN	17.060014	71.704222	NaN	61.433358
63.951071	24.948847	NaN	43.707389	39.002224	NaN	20.243682
67.542630	63.279290	NaN	65.021915	4.263340	NaN	2.520714
82.516611	48.854082	NaN	56.112213	33.662529	NaN	26.404398
59.694736	16.844251	NaN	25.052948	42.850485	NaN	34.641788
43.642679	73.163911	NaN	77.132982	-29.521232	NaN	-33.490304
83.240897	38.576823	NaN	23.451297	44.664074	NaN	59.789600
67.467465	46.877952	NaN	52.516066	20.589512	NaN	14.951398
78.349003	58.630895	NaN	68.915027	19.718108	NaN	9.433975
41.185244	39.899344	NaN	52.025649	1.285900	NaN	-10.840405
52.413772	27.781918	NaN	44.608781	24.631853	NaN	7.804990
44.750285	25.627443	NaN	40.727107	19.122842	NaN	4.023178
81.099650	53.817358	NaN	54.077817	27.282292	NaN	27.021834
35.352574	28.932173	NaN	37.812860	6.420400	NaN	-2.460286
75.111568	58.964538	NaN	62.812069	16.147030	NaN	12.299499
17.415500	49.489880	NaN	34.761284	-32.074380	NaN	-17.345784
75.609029	74.260269	NaN	75.642775	1.348760	NaN	-0.033745
14.646861	31.204394	NaN	42.957881	-16.557533	NaN	-28.311020
-2.083887	23.921783	NaN	30.773548	-26.005670	NaN	-32.857435
84.778922	57.847405	NaN	67.932124	26.931517	NaN	16.846798
60.202402	28.574469	NaN	35.328960	31.627934	NaN	24.873442
70.591935	20.719650	NaN	14.590907	49.872285	NaN	56.001027
88.162142	60.705468	NaN	55.588298	27.456674	NaN	32.573843
58.825937	14.102873	NaN	22.814485	44.723063	NaN	36.011452
85.309574	51.025555	NaN	56.102619	34.284019	NaN	29.206955
69.410038	37.460396	NaN	32.430893	31.949643	NaN	36.979146
64.564130	34.831848	NaN	35.723655	29.732282	NaN	28.840475
33.374708	36.468168	NaN	35.865714	-3.093460	NaN	-2.491006
30.876988	34.699085	NaN	41.377849	-3.822097	NaN	-10.500861
62.864775	39.145797	NaN	49.528029	23.718978	NaN	13.336746
17.529385	23.376174	NaN	35.598388	-5.846789	NaN	-18.069003
3.483043	32.354229	NaN	41.702860	-28.871185	NaN	-38.219817
54.623820	54.695875	NaN	63.424436	-0.072055	NaN	-8.800615
28.625352	-4.363112	NaN	-0.737171	32.988463	NaN	29.362523
39.489051	53.082320	NaN	54.487049	-13.593270	NaN	-14.997998
-17.424724	66.127086	NaN	69.887403	-83.551811	NaN	-87.312128
1.776034	58.792263	NaN	67.257335	-57.016229	NaN	-65.481302
51.107624	58.878704	NaN	64.930190	-7.771080	NaN	-13.822566
18.090739	36.040820	NaN	51.278227	-17.950081	NaN	-33.187489
62.806999	49.025137	NaN	41.532516	13.781861	NaN	21.274483
48.652440	23.354043	NaN	29.449343	25.298397	NaN	19.203097
16.933976	6.023629	NaN	29.204705	10.910347	NaN	-12.270729
28.335438	53.179417	NaN	59.113807	-24.843979	NaN	-30.778369
78.335147	28.575924	NaN	16.931104	49.759224	NaN	61.404044
44.005207	-22.289126	NaN	-5.197849	66.294332	NaN	49.203056
52.252100	56.267044	NaN	52.068244	-4.014943	NaN	0.183857
73.840814	2.202839	NaN	13.329419	71.637975	NaN	60.511395
56.356523	12.333988	NaN	14.774287	44.022535	NaN	41.582236
53.941417	59.439737	NaN	57.549773	-5.498320	NaN	-3.608357
88.593950	53.629851	NaN	58.136827	34.964099	NaN	30.457123
52.444797	77.328110	NaN	76.487149	-24.883313	NaN	-24.042352
42.110204	45.592699	NaN	46.176831	-3.482495	NaN	-4.066627
87.469437	55.748328	NaN	46.727582	31.721109	NaN	40.741855
29.149119	-16.930942	NaN	-17.205907	46.080061	NaN	46.355026
18.667556	63.953121	NaN	69.406712	-45.285565	NaN	-50.739156
76.806918	68.591427	NaN	66.981698	8.215491	NaN	9.825221
-136.412471	49.924477	NaN	44.286842	-186.336948	NaN	-180.699313
-87.229125	66.325596	NaN	73.221691	-153.554720	NaN	-160.450816
59.254201	31.095574	NaN	38.534343	28.158626	NaN	20.719857
53.684635	56.986739	NaN	64.771372	-3.302105	NaN	-11.086737
82.679400	44.089869	NaN	44.239386	38.589532	NaN	38.440015
71.833067	69.417370	NaN	72.535764	2.415697	NaN	-0.702697
85.540908	30.431854	NaN	7.818198	55.109054	NaN	77.722710
88.869536	40.433101	NaN	41.994891	48.436435	NaN	46.874645
-22.473146	4.768163	NaN	8.336920	-27.241309	NaN	-30.810066
-106.523817	3.170422	NaN	17.882875	-109.694240	NaN	-124.406692
27.066574	52.303540	NaN	45.747133	-25.236966	NaN	-18.680560
1.150629	75.615570	NaN	74.060046	-74.464941	NaN	-72.909416
46.302115	39.830228	NaN	33.568885	6.471887	NaN	12.733230
36.619154	-26.278588	NaN	-21.591912	62.897742	NaN	58.211066
80.252282	-10.214800	NaN	7.558040	90.467082	NaN	72.694242
75.910064	79.257116	NaN	76.650537	-3.347053	NaN	-0.740473
62.494011	57.391461	NaN	61.741515	5.102550	NaN	0.752496
39.712405	3.355430	NaN	16.228280	36.356975	NaN	23.484125
53.356012	45.034301	NaN	52.751271	8.321711	NaN	0.604741
52.013505	69.917327	NaN	69.986708	-17.903822	NaN	-17.973203
83.887739	72.900272	NaN	66.643935	10.987467	NaN	17.243804
63.503139	43.276741	NaN	47.222049	20.226398	NaN	16.281090
-29.255141	49.649310	NaN	64.697145	-78.904451	NaN	-93.952286
-66.836473	29.954817	NaN	45.610457	-96.791290	NaN	-112.446930
73.066283	60.623766	NaN	59.455826	12.442517	NaN	13.610456
29.041268	63.288376	NaN	54.807763	-34.247108	NaN	-25.766495
97.825640	59.041514	NaN	61.767158	38.784126	NaN	36.058482
74.473753	48.800568	NaN	53.281507	25.673185	NaN	21.192246
49.621059	41.973234	NaN	43.358487	7.647825	NaN	6.262572
90.095412	41.685560	NaN	35.397346	48.409852	NaN	54.698066
36.109620	64.785266	NaN	63.175146	-28.675646	NaN	-27.065526
60.829195	63.914404	NaN	60.568158	-3.085208	NaN	0.261038
49.515832	41.017121	NaN	50.972881	8.498711	NaN	-1.457049
45.513359	55.240051	NaN	49.351783	-9.726692	NaN	-3.838424
28.089258	60.775134	NaN	56.339895	-32.685875	NaN	-28.250637
44.992365	0.319731	NaN	16.498364	44.672635	NaN	28.494001
10.285494	61.491257	NaN	68.285263	-51.205762	NaN	-57.999769
55.271618	1.177187	NaN	3.941752	54.094431	NaN	51.329866
22.312507	37.781011	NaN	37.577793	-15.468504	NaN	-15.265286
22.317065	50.419158	NaN	70.312860	-28.102093	NaN	-47.995795
59.555588	61.836921	NaN	65.042214	-2.281333	NaN	-5.486625
62.745309	-8.026027	NaN	11.558715	70.771335	NaN	51.186594
43.775862	7.661799	NaN	10.683890	36.114063	NaN	33.091972
56.240749	51.750968	NaN	50.092293	4.489780	NaN	6.148456
56.372596	41.891032	NaN	54.361564	14.481564	NaN	2.011032
62.592312	-1.243270	NaN	-17.108602	63.835582	NaN	79.700914
33.666751	71.417695	NaN	75.824340	-37.750944	NaN	-42.157588
42.253571	59.952215	NaN	64.866488	-17.698644	NaN	-22.612917
40.883208	41.652275	NaN	45.865139	-0.769067	NaN	-4.981931
76.845024	57.385771	NaN	59.164699	19.459253	NaN	17.680325
-349.335939	68.059905	NaN	66.111958	-417.395844	NaN	-415.447898
-72.941120	22.999689	NaN	55.479972	-95.940809	NaN	-128.421092
0.677740	68.072561	NaN	65.609091	-67.394821	NaN	-64.931352
16.573976	66.488481	NaN	69.732901	-49.914504	NaN	-53.158925
23.490096	74.596671	NaN	76.332393	-51.106575	NaN	-52.842297
86.967826	28.592492	NaN	35.378868	58.375335	NaN	51.588958
-12.678634	54.304355	NaN	53.181863	-66.982989	NaN	-65.860496
39.568587	71.673296	NaN	67.041092	-32.104710	NaN	-27.472506
91.720878	21.792179	NaN	40.190908	69.928699	NaN	51.529971
34.084674	4.486769	NaN	-3.136927	29.597905	NaN	37.221601
80.606179	48.508880	NaN	40.690661	32.097299	NaN	39.915518
63.593323	63.384990	NaN	59.942546	0.208333	NaN	3.650777
60.513431	26.515180	NaN	34.771165	33.998252	NaN	25.742267
52.678879	37.466641	NaN	41.722281	15.212238	NaN	10.956598
55.396287	32.549327	NaN	29.829447	22.846959	NaN	25.566839
-7.175120	67.622109	NaN	64.632880	-74.797230	NaN	-71.808000
50.473140	61.920874	NaN	63.559763	-11.447734	NaN	-13.086623
45.620316	33.524861	NaN	40.178823	12.095455	NaN	5.441492
34.200412	64.652821	NaN	68.969008	-30.452409	NaN	-34.768596
30.870526	31.836887	NaN	23.569817	-0.966362	NaN	7.300708
75.046592	60.023561	NaN	63.606992	15.023031	NaN	11.439600
44.865253	66.029306	NaN	65.328968	-21.164053	NaN	-20.463715
-40.266227	68.738786	NaN	69.823201	-109.005013	NaN	-110.089428
43.641490	9.064422	NaN	16.142597	34.577068	NaN	27.498893
55.827683	51.844299	NaN	57.357401	3.983384	NaN	-1.529719
30.764519	49.253565	NaN	47.289229	-18.489045	NaN	-16.524710
45.728456	57.620526	NaN	56.548250	-11.892070	NaN	-10.819794
3.281337	76.672766	NaN	76.886416	-73.391429	NaN	-73.605079
83.961314	58.149007	NaN	63.408880	25.812306	NaN	20.552434
-11.701919	43.815101	NaN	41.564771	-55.517020	NaN	-53.266690
49.073865	61.558977	NaN	70.539661	-12.485112	NaN	-21.465796
87.386861	40.390503	NaN	42.375623	46.996359	NaN	45.011238
3.066353	64.910491	NaN	69.888962	-61.844138	NaN	-66.822609
69.962189	59.995737	NaN	57.711384	9.966452	NaN	12.250805
49.990902	46.069056	NaN	55.072919	3.921845	NaN	-5.082017
57.198859	54.781706	NaN	49.730743	2.417154	NaN	7.468117
40.623860	24.841314	NaN	25.255532	15.782546	NaN	15.368328
64.603274	50.762143	NaN	52.245994	13.841131	NaN	12.357280
-10.234425	69.138004	NaN	73.284784	-79.372429	NaN	-83.519208
-25.236690	68.930748	NaN	65.120744	-94.167438	NaN	-90.357434
48.174835	51.164797	NaN	64.125979	-2.989962	NaN	-15.951144
20.574998	-0.155015	NaN	-1.223303	20.730014	NaN	21.798301
-122.327734	53.505391	NaN	59.916451	-175.833126	NaN	-182.244185
27.321836	10.726889	NaN	21.847126	16.594948	NaN	5.474711
-111.638128	80.236703	NaN	79.991691	-191.874831	NaN	-191.629819
72.627583	74.417199	NaN	75.518717	-1.789616	NaN	-2.891134
72.533434	62.910209	NaN	71.484099	9.623224	NaN	1.049335
75.451826	12.846390	NaN	16.810383	62.605436	NaN	58.641443
