# Supplementary material for: Combined Influences of Model Choice, Data Quality, and Data Quantity When Estimating Population Trends
Source: PLoS One. 2015 Jul 15;10(7):e0132255. doi: 10.1371/journal.pone.0132255 (PMC4503393; doi:10.1371/journal.pone.0132255)
Supplement: S1 Dataset — Files are organized by model type and by the input lambda value. (ZIP) [file pone.0132255.s002.zip › Hypothetical LH/sims_lambda_0_95/simulationOutput_0.95_0_0.5_0_50.xls]

Percent_Decline_True	Median_Percent_Decline_Matrix	Median_Percent_Decline_Matrix_stable	Median_Percent_Decline_Scalar	Difference_True_Matrix	Difference_True_Matrix_Stable	Difference_True_Scalar
32.417370	44.376798	NaN	53.279347	-11.959428	NaN	-20.861977
84.305644	52.068353	NaN	52.103212	32.237291	NaN	32.202432
-250.105809	31.398708	NaN	34.468815	-281.504517	NaN	-284.574624
39.851477	53.912138	NaN	57.128032	-14.060661	NaN	-17.276555
25.900236	59.024998	NaN	61.363668	-33.124762	NaN	-35.463432
85.476782	37.076872	NaN	35.785858	48.399910	NaN	49.690924
77.670647	31.736020	NaN	35.991832	45.934627	NaN	41.678815
-39.112220	37.930074	NaN	49.204077	-77.042294	NaN	-88.316298
83.783250	59.122014	NaN	59.816457	24.661236	NaN	23.966793
0.636349	48.853579	NaN	55.057209	-48.217231	NaN	-54.420860
44.677970	9.359629	NaN	26.801237	35.318341	NaN	17.876733
23.096798	43.827356	NaN	54.325021	-20.730557	NaN	-31.228222
86.717679	36.328306	NaN	33.243805	50.389373	NaN	53.473874
79.060330	47.608378	NaN	48.253000	31.451951	NaN	30.807330
-36.977694	24.189377	NaN	29.394458	-61.167071	NaN	-66.372152
59.383540	42.915905	NaN	44.029340	16.467634	NaN	15.354199
60.822483	60.194095	NaN	67.612738	0.628388	NaN	-6.790254
-9.828314	42.231359	NaN	44.510965	-52.059673	NaN	-54.339279
34.985925	40.879585	NaN	47.209655	-5.893659	NaN	-12.223730
46.280687	65.849105	NaN	71.053840	-19.568418	NaN	-24.773153
31.797432	32.594092	NaN	33.737427	-0.796660	NaN	-1.939995
30.119482	52.406863	NaN	60.786655	-22.287382	NaN	-30.667173
63.958458	70.300563	NaN	73.316555	-6.342106	NaN	-9.358097
26.608480	65.911423	NaN	64.472519	-39.302943	NaN	-37.864039
79.678168	41.852124	NaN	44.482165	37.826044	NaN	35.196003
67.673804	61.693528	NaN	61.128398	5.980276	NaN	6.545406
-2.512403	65.223391	NaN	67.591067	-67.735794	NaN	-70.103469
50.624795	52.694599	NaN	58.103939	-2.069805	NaN	-7.479144
66.362434	27.538286	NaN	31.127060	38.824147	NaN	35.235374
80.263968	64.449037	NaN	63.905629	15.814932	NaN	16.358339
56.600605	57.462852	NaN	57.686646	-0.862248	NaN	-1.086041
68.829272	43.541918	NaN	50.587395	25.287355	NaN	18.241877
77.485962	59.687338	NaN	59.776969	17.798624	NaN	17.708994
46.803258	42.900110	NaN	37.635999	3.903148	NaN	9.167260
60.739529	56.410651	NaN	60.110548	4.328878	NaN	0.628980
16.664471	45.461355	NaN	54.673018	-28.796884	NaN	-38.008547
22.836742	64.664906	NaN	69.852993	-41.828163	NaN	-47.016251
72.848321	43.099807	NaN	43.206363	29.748515	NaN	29.641958
1.032712	67.327838	NaN	71.167801	-66.295126	NaN	-70.135089
59.037795	56.926258	NaN	54.816023	2.111537	NaN	4.221772
46.246823	75.933334	NaN	76.552898	-29.686511	NaN	-30.306075
73.816836	60.729356	NaN	59.431312	13.087480	NaN	14.385523
26.553203	66.803836	NaN	70.144344	-40.250633	NaN	-43.591140
67.646703	19.005270	NaN	22.961254	48.641433	NaN	44.685449
-13.544946	35.937167	NaN	35.873806	-49.482113	NaN	-49.418752
13.545172	50.282507	NaN	59.228548	-36.737335	NaN	-45.683376
62.751246	62.957938	NaN	66.876661	-0.206691	NaN	-4.125415
58.590924	51.899073	NaN	58.759554	6.691851	NaN	-0.168630
79.285266	48.266642	NaN	42.390624	31.018624	NaN	36.894641
76.368131	56.719396	NaN	54.676558	19.648735	NaN	21.691573
16.446712	55.572065	NaN	53.967687	-39.125353	NaN	-37.520975
34.326223	31.106834	NaN	40.390393	3.219389	NaN	-6.064169
11.114272	30.478858	NaN	38.363871	-19.364586	NaN	-27.249599
74.204277	44.785549	NaN	44.572235	29.418728	NaN	29.632042
66.055254	46.242212	NaN	51.936350	19.813042	NaN	14.118904
-1.396658	53.056853	NaN	60.849406	-54.453511	NaN	-62.246064
72.484751	41.170085	NaN	47.367536	31.314666	NaN	25.117215
72.516550	50.633343	NaN	60.990412	21.883207	NaN	11.526138
45.725050	14.343205	NaN	24.114432	31.381844	NaN	21.610618
15.331035	17.588313	NaN	30.066439	-2.257278	NaN	-14.735404
89.582324	69.443593	NaN	68.419017	20.138731	NaN	21.163307
73.530085	50.308431	NaN	56.445180	23.221654	NaN	17.084905
2.879441	37.691632	NaN	41.676348	-34.812190	NaN	-38.796907
7.455705	42.021688	NaN	42.557358	-34.565983	NaN	-35.101653
-51.771532	26.322252	NaN	33.595667	-78.093784	NaN	-85.367198
74.542358	62.728983	NaN	67.480284	11.813375	NaN	7.062073
-18.354723	51.102683	NaN	50.884376	-69.457406	NaN	-69.239099
0.369912	42.646175	NaN	50.048622	-42.276264	NaN	-49.678711
22.325579	50.081123	NaN	51.219775	-27.755544	NaN	-28.894196
41.102753	49.218167	NaN	52.979366	-8.115414	NaN	-11.876613
71.667523	53.007865	NaN	59.994402	18.659658	NaN	11.673121
29.709489	54.112197	NaN	60.040504	-24.402708	NaN	-30.331015
60.130573	25.083161	NaN	33.414666	35.047411	NaN	26.715907
20.736519	37.740756	NaN	39.535198	-17.004238	NaN	-18.798679
27.533014	73.279692	NaN	73.958510	-45.746679	NaN	-46.425497
75.218183	35.814669	NaN	34.082671	39.403514	NaN	41.135512
46.782797	66.066034	NaN	64.853262	-19.283237	NaN	-18.070465
78.955854	59.072268	NaN	60.651648	19.883585	NaN	18.304206
-4.372050	54.174914	NaN	62.168683	-58.546964	NaN	-66.540733
74.652031	60.440453	NaN	60.288527	14.211578	NaN	14.363503
-12.348100	42.922161	NaN	47.040196	-55.270261	NaN	-59.388296
63.539546	66.104013	NaN	68.707003	-2.564467	NaN	-5.167457
-34.644739	11.184854	NaN	26.753553	-45.829593	NaN	-61.398292
84.290058	32.987723	NaN	44.325520	51.302336	NaN	39.964538
76.025840	44.471928	NaN	49.601085	31.553911	NaN	26.424754
30.811516	-1.006171	NaN	4.516596	31.817686	NaN	26.294920
39.099786	32.382419	NaN	38.596727	6.717367	NaN	0.503058
65.363722	-6.393750	NaN	3.375169	71.757472	NaN	61.988553
81.302268	46.668398	NaN	50.304718	34.633870	NaN	30.997550
57.190573	55.669466	NaN	57.464638	1.521106	NaN	-0.274065
58.112509	30.648236	NaN	31.937406	27.464273	NaN	26.175103
47.092627	70.029863	NaN	66.065342	-22.937236	NaN	-18.972715
8.495160	45.233521	NaN	51.522575	-36.738361	NaN	-43.027415
22.716951	75.687475	NaN	73.802583	-52.970525	NaN	-51.085632
35.384283	50.107732	NaN	58.515119	-14.723448	NaN	-23.130836
-13.756109	20.924948	NaN	33.570367	-34.681057	NaN	-47.326476
33.284296	29.584332	NaN	24.537957	3.699964	NaN	8.746339
-20.570919	57.903152	NaN	62.351601	-78.474071	NaN	-82.922520
-20.282312	42.581219	NaN	46.400206	-62.863531	NaN	-66.682518
71.223740	35.960718	NaN	43.370804	35.263022	NaN	27.852936
79.201463	33.589773	NaN	29.336270	45.611690	NaN	49.865192
54.522430	60.226250	NaN	64.932690	-5.703820	NaN	-10.410259
-6.823043	24.788529	NaN	20.547180	-31.611572	NaN	-27.370222
70.280057	58.590060	NaN	56.014336	11.689997	NaN	14.265721
69.027322	43.579087	NaN	44.124455	25.448235	NaN	24.902868
-87.271343	25.365898	NaN	28.532543	-112.637241	NaN	-115.803886
34.177210	34.159873	NaN	28.032310	0.017337	NaN	6.144900
52.220099	67.059864	NaN	64.560460	-14.839765	NaN	-12.340361
49.744707	49.360231	NaN	48.029296	0.384476	NaN	1.715412
37.481627	69.649539	NaN	70.688078	-32.167912	NaN	-33.206451
90.815207	20.997001	NaN	33.819222	69.818206	NaN	56.995985
87.624772	41.764288	NaN	47.781492	45.860483	NaN	39.843279
45.473641	39.206081	NaN	39.810230	6.267560	NaN	5.663411
-115.921205	38.875708	NaN	50.486024	-154.796913	NaN	-166.407229
48.504913	52.280095	NaN	55.378872	-3.775182	NaN	-6.873959
23.048845	55.869728	NaN	55.712688	-32.820883	NaN	-32.663842
-36.935660	68.754187	NaN	69.280935	-105.689846	NaN	-106.216595
9.819061	51.408549	NaN	55.047336	-41.589489	NaN	-45.228275
70.446913	32.075972	NaN	36.028399	38.370941	NaN	34.418514
58.880550	68.103537	NaN	67.971749	-9.222986	NaN	-9.091199
72.225003	43.691315	NaN	48.803692	28.533688	NaN	23.421311
74.633483	40.671756	NaN	44.332572	33.961726	NaN	30.300911
26.481786	29.064208	NaN	40.355335	-2.582423	NaN	-13.873549
61.938080	55.015326	NaN	55.484563	6.922754	NaN	6.453517
76.967086	57.484272	NaN	68.373123	19.482814	NaN	8.593963
74.481279	51.384820	NaN	58.247064	23.096458	NaN	16.234215
85.765125	63.998754	NaN	66.963408	21.766371	NaN	18.801717
69.284575	19.245784	NaN	27.786185	50.038792	NaN	41.498390
46.969077	46.586702	NaN	50.133615	0.382375	NaN	-3.164537
-34.902333	41.707979	NaN	43.856310	-76.610312	NaN	-78.758643
65.750480	4.995455	NaN	19.739053	60.755025	NaN	46.011427
59.496436	68.437269	NaN	70.526385	-8.940833	NaN	-11.029950
20.979360	45.048103	NaN	45.367006	-24.068743	NaN	-24.387646
79.707211	54.344751	NaN	59.843097	25.362461	NaN	19.864114
62.892221	60.446665	NaN	64.456061	2.445556	NaN	-1.563840
69.089605	52.817769	NaN	50.179169	16.271836	NaN	18.910436
2.272301	35.636180	NaN	36.107082	-33.363879	NaN	-33.834780
-26.107207	71.768646	NaN	68.759045	-97.875853	NaN	-94.866252
-45.288590	41.614713	NaN	43.565394	-86.903303	NaN	-88.853984
52.675715	75.896224	NaN	77.592649	-23.220509	NaN	-24.916935
77.018161	5.037382	NaN	-3.510876	71.980779	NaN	80.529037
44.159654	64.834931	NaN	70.738479	-20.675277	NaN	-26.578825
88.913096	50.440284	NaN	63.664954	38.472812	NaN	25.248142
70.037856	73.811561	NaN	76.133359	-3.773704	NaN	-6.095503
17.615147	55.885363	NaN	65.430702	-38.270216	NaN	-47.815556
62.213841	40.840176	NaN	51.459732	21.373665	NaN	10.754109
12.969029	43.664973	NaN	53.631152	-30.695944	NaN	-40.662123
45.674963	-5.283101	NaN	16.074445	50.958064	NaN	29.600518
31.119298	18.988301	NaN	35.447135	12.130997	NaN	-4.327837
73.933858	48.430583	NaN	51.677964	25.503275	NaN	22.255894
55.745908	51.590265	NaN	55.949301	4.155643	NaN	-0.203394
36.719396	57.903284	NaN	62.240491	-21.183888	NaN	-25.521095
81.127916	46.356884	NaN	46.541075	34.771032	NaN	34.586842
59.756341	21.150532	NaN	31.954058	38.605809	NaN	27.802283
79.433471	39.098490	NaN	42.835718	40.334981	NaN	36.597753
54.119887	25.845532	NaN	34.469717	28.274355	NaN	19.650170
30.917134	15.852215	NaN	24.801487	15.064919	NaN	6.115648
-10.829527	50.491334	NaN	60.195208	-61.320861	NaN	-71.024735
45.811855	57.445271	NaN	68.301884	-11.633416	NaN	-22.490029
46.753579	23.648803	NaN	36.304710	23.104776	NaN	10.448869
22.978179	59.216445	NaN	56.599665	-36.238265	NaN	-33.621486
78.589284	52.574805	NaN	55.797625	26.014479	NaN	22.791659
62.095180	56.506157	NaN	61.783071	5.589023	NaN	0.312109
52.626898	23.419054	NaN	17.569584	29.207844	NaN	35.057314
24.994266	45.266509	NaN	50.076604	-20.272243	NaN	-25.082338
-16.413494	29.188302	NaN	39.820823	-45.601795	NaN	-56.234317
87.881338	68.919494	NaN	69.713414	18.961845	NaN	18.167924
18.446721	25.905733	NaN	41.758698	-7.459012	NaN	-23.311977
78.340688	40.205091	NaN	48.391305	38.135598	NaN	29.949383
83.309844	66.609838	NaN	70.739134	16.700006	NaN	12.570710
63.390419	58.018607	NaN	53.559725	5.371812	NaN	9.830694
41.215000	56.265689	NaN	58.857606	-15.050689	NaN	-17.642606
49.377335	46.797082	NaN	45.505975	2.580253	NaN	3.871360
29.745634	36.020755	NaN	32.460313	-6.275121	NaN	-2.714680
86.776790	41.213144	NaN	47.780215	45.563646	NaN	38.996575
43.219718	67.457257	NaN	71.983996	-24.237540	NaN	-28.764279
44.864869	39.860721	NaN	49.686530	5.004148	NaN	-4.821661
52.443199	66.165540	NaN	60.540132	-13.722341	NaN	-8.096933
42.374053	55.996214	NaN	61.228123	-13.622162	NaN	-18.854070
44.636232	58.279825	NaN	59.826905	-13.643593	NaN	-15.190673
73.229243	60.410899	NaN	66.732717	12.818344	NaN	6.496526
37.166432	43.422209	NaN	45.376581	-6.255777	NaN	-8.210148
42.795808	59.114882	NaN	62.790497	-16.319074	NaN	-19.994689
43.977206	60.730735	NaN	62.277738	-16.753529	NaN	-18.300532
64.647041	33.443259	NaN	37.089090	31.203782	NaN	27.557951
81.376959	44.537533	NaN	40.743949	36.839426	NaN	40.633010
-33.340725	28.705799	NaN	32.275082	-62.046524	NaN	-65.615807
67.372646	46.251322	NaN	45.990079	21.121324	NaN	21.382568
48.867156	52.481442	NaN	54.376190	-3.614286	NaN	-5.509034
31.786630	69.312071	NaN	67.660471	-37.525441	NaN	-35.873840
30.806590	22.448554	NaN	14.695427	8.358036	NaN	16.111162
49.087878	70.826668	NaN	73.693255	-21.738790	NaN	-24.605377
49.504492	53.865970	NaN	48.536863	-4.361478	NaN	0.967629
76.273286	22.612141	NaN	36.367320	53.661145	NaN	39.905967
41.904529	33.131762	NaN	37.650672	8.772767	NaN	4.253856
-42.179379	66.168131	NaN	71.662037	-108.347510	NaN	-113.841415
42.659504	60.201474	NaN	52.770109	-17.541970	NaN	-10.110605
69.772722	37.410232	NaN	32.586137	32.362490	NaN	37.186586
63.925124	7.336758	NaN	-1.926297	56.588366	NaN	65.851420
58.476383	21.272911	NaN	29.464644	37.203472	NaN	29.011739
60.710815	51.287827	NaN	57.904766	9.422989	NaN	2.806049
36.527005	31.235172	NaN	30.725166	5.291833	NaN	5.801839
-4.783077	45.543580	NaN	47.934950	-50.326657	NaN	-52.718027
6.744666	17.921379	NaN	20.851102	-11.176713	NaN	-14.106436
32.476299	25.079110	NaN	46.686617	7.397189	NaN	-14.210318
91.652354	36.980420	NaN	51.360235	54.671934	NaN	40.292119
66.248028	67.551921	NaN	66.446095	-1.303893	NaN	-0.198067
32.905419	62.736852	NaN	64.282736	-29.831433	NaN	-31.377317
54.069728	41.588466	NaN	41.587682	12.481262	NaN	12.482046
49.875287	56.965452	NaN	59.031431	-7.090165	NaN	-9.156144
74.672366	65.335922	NaN	61.917630	9.336444	NaN	12.754736
55.239565	39.619980	NaN	47.866742	15.619584	NaN	7.372822
72.736379	58.203552	NaN	67.197211	14.532827	NaN	5.539168
73.994407	59.327774	NaN	65.142817	14.666633	NaN	8.851590
47.156420	28.986428	NaN	37.872328	18.169992	NaN	9.284092
32.947845	56.115636	NaN	62.520064	-23.167791	NaN	-29.572220
23.732264	31.081288	NaN	24.890245	-7.349025	NaN	-1.157982
5.876469	-1.414473	NaN	1.105274	7.290941	NaN	4.771194
55.014428	10.535030	NaN	13.381363	44.479398	NaN	41.633065
46.746278	27.812332	NaN	41.571426	18.933946	NaN	5.174852
50.002751	-11.367500	NaN	-1.711580	61.370251	NaN	51.714331
80.891505	65.342321	NaN	66.957136	15.549183	NaN	13.934369
78.227936	59.614882	NaN	58.484975	18.613054	NaN	19.742961
-10.014313	32.014892	NaN	31.780613	-42.029205	NaN	-41.794925
-87.585048	38.993562	NaN	38.048238	-126.578610	NaN	-125.633286
1.107768	58.600988	NaN	62.808026	-57.493220	NaN	-61.700258
66.735560	51.086844	NaN	60.394720	15.648715	NaN	6.340840
66.318984	46.711507	NaN	45.915521	19.607478	NaN	20.403463
27.837192	70.377525	NaN	71.605206	-42.540333	NaN	-43.768014
72.838062	55.360910	NaN	54.586105	17.477152	NaN	18.251957
65.598407	14.079090	NaN	17.849735	51.519317	NaN	47.748672
68.840462	23.922632	NaN	27.036428	44.917830	NaN	41.804034
46.433299	15.358323	NaN	8.028794	31.074976	NaN	38.404505
67.028839	67.558075	NaN	69.321165	-0.529236	NaN	-2.292325
37.354111	58.378506	NaN	63.386202	-21.024395	NaN	-26.032090
76.769551	53.121541	NaN	59.258934	23.648010	NaN	17.510617
60.705986	53.429990	NaN	51.296699	7.275996	NaN	9.409287
56.854982	60.610891	NaN	53.389331	-3.755909	NaN	3.465651
56.589160	-3.799147	NaN	16.438675	60.388307	NaN	40.150485
89.901811	37.337700	NaN	32.455823	52.564111	NaN	57.445988
-15.946352	49.669657	NaN	53.719826	-65.616009	NaN	-69.666179
41.224388	41.524973	NaN	38.533892	-0.300585	NaN	2.690496
18.124842	63.726322	NaN	64.586248	-45.601480	NaN	-46.461406
43.291087	39.718031	NaN	44.914048	3.573056	NaN	-1.622961
60.969354	26.771153	NaN	26.293743	34.198201	NaN	34.675612
70.662246	51.313103	NaN	60.679264	19.349143	NaN	9.982982
36.859529	59.517529	NaN	61.505443	-22.658000	NaN	-24.645914
69.051651	47.620295	NaN	47.573684	21.431356	NaN	21.477967
-39.878975	53.787445	NaN	58.595889	-93.666420	NaN	-98.474864
-33.589172	39.100312	NaN	37.992594	-72.689484	NaN	-71.581766
37.802530	59.286381	NaN	51.875193	-21.483850	NaN	-14.072663
76.423827	22.225193	NaN	19.814259	54.198635	NaN	56.609568
66.563303	66.139136	NaN	73.905741	0.424167	NaN	-7.342438
76.130625	67.605435	NaN	70.760812	8.525190	NaN	5.369813
26.427187	72.998583	NaN	74.301113	-46.571396	NaN	-47.873926
20.564009	53.296820	NaN	56.516665	-32.732811	NaN	-35.952656
64.318359	8.632815	NaN	27.608718	55.685544	NaN	36.709640
15.674637	57.843118	NaN	62.316441	-42.168480	NaN	-46.641804
56.616975	40.496683	NaN	53.448659	16.120293	NaN	3.168317
78.393082	48.282764	NaN	59.439030	30.110318	NaN	18.954051
51.633970	60.346909	NaN	58.630547	-8.712939	NaN	-6.996577
63.290506	45.969697	NaN	57.266645	17.320808	NaN	6.023860
66.150987	29.005077	NaN	26.807683	37.145910	NaN	39.343304
79.057467	31.214991	NaN	31.971389	47.842476	NaN	47.086078
55.550190	57.619616	NaN	68.134259	-2.069426	NaN	-12.584069
-14.728967	20.037087	NaN	23.376985	-34.766054	NaN	-38.105952
-110.831965	44.184783	NaN	51.562973	-155.016748	NaN	-162.394938
72.037549	39.213773	NaN	41.549384	32.823776	NaN	30.488165
5.014387	58.947168	NaN	54.270307	-53.932781	NaN	-49.255920
39.989241	73.137595	NaN	72.375425	-33.148354	NaN	-32.386184
21.560133	44.762682	NaN	49.943158	-23.202549	NaN	-28.383025
44.461576	-6.950294	NaN	5.856105	51.411870	NaN	38.605470
54.608651	60.547517	NaN	59.298360	-5.938866	NaN	-4.689709
82.996731	54.624979	NaN	57.882678	28.371752	NaN	25.114053
81.770150	56.463561	NaN	58.495201	25.306589	NaN	23.274949
57.750571	38.578891	NaN	39.775513	19.171680	NaN	17.975058
62.840066	32.988900	NaN	41.474975	29.851165	NaN	21.365090
6.996502	75.774113	NaN	74.506851	-68.777611	NaN	-67.510349
80.006010	27.674882	NaN	27.515938	52.331127	NaN	52.490072
54.061477	64.629281	NaN	62.984399	-10.567804	NaN	-8.922922
17.392368	69.955427	NaN	70.351634	-52.563059	NaN	-52.959267
79.114011	61.547128	NaN	67.445406	17.566883	NaN	11.668605
84.286926	67.430383	NaN	69.652972	16.856543	NaN	14.633954
12.083679	45.231731	NaN	48.738229	-33.148052	NaN	-36.654550
82.505196	72.544526	NaN	73.055126	9.960670	NaN	9.450070
53.733320	53.877063	NaN	54.050823	-0.143744	NaN	-0.317504
14.895559	36.583460	NaN	46.642431	-21.687900	NaN	-31.746872
-41.710284	68.648890	NaN	68.616787	-110.359174	NaN	-110.327072
35.079374	48.908096	NaN	50.528526	-13.828722	NaN	-15.449152
-8.734149	51.949749	NaN	54.305004	-60.683898	NaN	-63.039153
80.903253	41.908980	NaN	48.068452	38.994273	NaN	32.834801
80.982266	59.215358	NaN	68.765495	21.766907	NaN	12.216770
70.895964	46.447566	NaN	36.762113	24.448398	NaN	34.133851
89.421767	57.811521	NaN	62.671273	31.610246	NaN	26.750494
44.353147	49.827372	NaN	49.286757	-5.474225	NaN	-4.933610
79.112813	51.815150	NaN	46.221219	27.297663	NaN	32.891594
79.291879	67.851012	NaN	65.057970	11.440868	NaN	14.233909
10.299019	44.577912	NaN	43.050195	-34.278893	NaN	-32.751177
71.002097	49.300719	NaN	55.031609	21.701378	NaN	15.970488
73.639633	42.936786	NaN	39.609251	30.702848	NaN	34.030383
65.929527	29.563799	NaN	29.431718	36.365728	NaN	36.497809
67.984832	35.263376	NaN	28.988978	32.721456	NaN	38.995855
-2.594299	38.895477	NaN	31.273735	-41.489776	NaN	-33.868034
53.088226	59.407433	NaN	62.488274	-6.319208	NaN	-9.400048
7.000706	41.827588	NaN	44.635003	-34.826881	NaN	-37.634297
7.193502	63.115669	NaN	72.475174	-55.922167	NaN	-65.281672
45.228101	33.895299	NaN	30.512964	11.332803	NaN	14.715137
81.027383	48.608195	NaN	48.950506	32.419189	NaN	32.076877
0.904653	5.013306	NaN	27.601530	-4.108653	NaN	-26.696877
82.615006	7.984584	NaN	29.482276	74.630422	NaN	53.132729
1.134338	46.768154	NaN	55.114775	-45.633816	NaN	-53.980437
43.513006	66.380705	NaN	63.380378	-22.867699	NaN	-19.867372
33.370405	43.969875	NaN	50.906480	-10.599470	NaN	-17.536075
35.480050	32.183474	NaN	37.679260	3.296576	NaN	-2.199210
53.430446	61.329050	NaN	66.852877	-7.898604	NaN	-13.422431
66.953245	57.795444	NaN	59.178683	9.157801	NaN	7.774562
-4.064864	40.280829	NaN	44.486721	-44.345692	NaN	-48.551584
44.046216	41.760858	NaN	46.843427	2.285358	NaN	-2.797211
74.484951	53.390056	NaN	53.207919	21.094894	NaN	21.277031
63.960339	29.397666	NaN	28.245273	34.562673	NaN	35.715066
71.317433	46.194345	NaN	42.456396	25.123087	NaN	28.861036
21.435564	52.326547	NaN	57.603227	-30.890983	NaN	-36.167662
24.276337	12.014161	NaN	13.036263	12.262177	NaN	11.240075
38.601501	72.761940	NaN	76.160047	-34.160439	NaN	-37.558546
33.416711	18.139600	NaN	19.513415	15.277111	NaN	13.903297
42.007379	24.458174	NaN	28.049423	17.549206	NaN	13.957957
14.717183	48.681231	NaN	52.280270	-33.964048	NaN	-37.563088
52.012659	57.971878	NaN	63.056977	-5.959219	NaN	-11.044317
24.952722	61.790366	NaN	61.674366	-36.837644	NaN	-36.721644
47.076647	64.584782	NaN	69.566206	-17.508134	NaN	-22.489558
42.971245	54.205134	NaN	59.630505	-11.233889	NaN	-16.659260
69.849921	22.903070	NaN	27.077446	46.946850	NaN	42.772475
39.660328	34.072454	NaN	40.469925	5.587874	NaN	-0.809598
26.225522	44.207713	NaN	54.708551	-17.982191	NaN	-28.483029
71.991538	39.126900	NaN	38.311428	32.864638	NaN	33.680110
77.978851	61.777478	NaN	66.162252	16.201372	NaN	11.816598
63.415976	51.409138	NaN	45.666765	12.006837	NaN	17.749211
88.908049	32.593638	NaN	44.024126	56.314412	NaN	44.883923
33.081029	13.647663	NaN	28.169829	19.433365	NaN	4.911199
62.268785	58.578879	NaN	61.657282	3.689906	NaN	0.611502
14.654000	49.436663	NaN	53.749562	-34.782663	NaN	-39.095562
48.062621	63.926695	NaN	65.565507	-15.864074	NaN	-17.502886
61.918850	50.254450	NaN	56.290366	11.664400	NaN	5.628484
36.848120	40.739375	NaN	53.103231	-3.891255	NaN	-16.255111
79.094390	56.837164	NaN	57.309249	22.257225	NaN	21.785141
15.501135	62.132821	NaN	62.779091	-46.631687	NaN	-47.277956
23.265432	41.283001	NaN	50.425425	-18.017569	NaN	-27.159992
14.336604	70.617592	NaN	68.787933	-56.280988	NaN	-54.451329
84.361528	66.138977	NaN	68.067721	18.222550	NaN	16.293806
-1.115074	13.535762	NaN	18.087868	-14.650836	NaN	-19.202941
76.091054	41.517403	NaN	49.076930	34.573651	NaN	27.014125
-72.604516	53.907197	NaN	54.803193	-126.511713	NaN	-127.407709
78.075742	54.421980	NaN	61.136068	23.653762	NaN	16.939674
79.353977	42.023453	NaN	49.328569	37.330524	NaN	30.025408
77.670420	47.893720	NaN	50.955276	29.776699	NaN	26.715144
78.706125	24.127561	NaN	31.376874	54.578564	NaN	47.329252
32.822975	55.593583	NaN	50.893829	-22.770608	NaN	-18.070854
87.041518	42.257167	NaN	45.246165	44.784351	NaN	41.795353
54.412413	59.661076	NaN	52.480810	-5.248662	NaN	1.931603
-30.805433	46.901703	NaN	42.925922	-77.707135	NaN	-73.731355
-49.840457	52.166453	NaN	52.498229	-102.006910	NaN	-102.338686
16.533507	54.336698	NaN	63.180359	-37.803192	NaN	-46.646852
81.395944	43.086867	NaN	46.648196	38.309077	NaN	34.747748
57.921725	26.613745	NaN	26.412890	31.307980	NaN	31.508835
78.028112	49.542064	NaN	54.632737	28.486048	NaN	23.395375
-50.917754	46.621918	NaN	49.853208	-97.539671	NaN	-100.770962
20.646896	37.555735	NaN	45.017084	-16.908839	NaN	-24.370188
33.467787	63.561237	NaN	68.608438	-30.093450	NaN	-35.140651
43.058682	60.209985	NaN	66.515500	-17.151303	NaN	-23.456818
16.817992	52.068979	NaN	50.562021	-35.250986	NaN	-33.744029
73.927200	76.215026	NaN	72.809669	-2.287826	NaN	1.117531
7.697104	42.199270	NaN	50.517914	-34.502166	NaN	-42.820810
60.600750	49.120885	NaN	52.308919	11.479865	NaN	8.291831
-8.905242	56.409225	NaN	52.240265	-65.314467	NaN	-61.145507
-14.442037	54.227901	NaN	64.748594	-68.669938	NaN	-79.190632
41.981106	37.493752	NaN	36.195134	4.487354	NaN	5.785972
93.020411	54.511229	NaN	65.396832	38.509182	NaN	27.623579
58.086028	57.018358	NaN	53.365344	1.067671	NaN	4.720685
77.797667	74.844373	NaN	68.837841	2.953294	NaN	8.959826
14.923200	45.384908	NaN	54.500155	-30.461709	NaN	-39.576956
80.487940	44.303457	NaN	49.228188	36.184483	NaN	31.259751
80.931433	21.307186	NaN	13.082312	59.624247	NaN	67.849121
44.876631	50.781347	NaN	55.749540	-5.904716	NaN	-10.872909
77.056363	58.338512	NaN	60.524660	18.717851	NaN	16.531703
-66.617973	42.493985	NaN	53.748806	-109.111958	NaN	-120.366778
69.546875	41.306659	NaN	45.929298	28.240216	NaN	23.617577
69.866918	43.508187	NaN	47.674732	26.358731	NaN	22.192186
38.327813	66.676609	NaN	69.607324	-28.348796	NaN	-31.279511
-76.785384	45.409208	NaN	50.035478	-122.194592	NaN	-126.820862
71.940888	54.823115	NaN	57.967250	17.117774	NaN	13.973638
52.330995	45.989072	NaN	52.324678	6.341923	NaN	0.006316
-29.930873	58.165355	NaN	61.627306	-88.096227	NaN	-91.558179
53.539564	42.014698	NaN	40.818469	11.524866	NaN	12.721095
63.185581	43.726432	NaN	52.678592	19.459148	NaN	10.506989
58.960918	54.524020	NaN	53.457349	4.436898	NaN	5.503569
-66.921541	61.579232	NaN	62.417514	-128.500774	NaN	-129.339055
75.008968	-18.949666	NaN	8.349956	93.958634	NaN	66.659012
11.157856	35.534808	NaN	50.919898	-24.376953	NaN	-39.762043
74.745441	63.418898	NaN	60.504155	11.326542	NaN	14.241286
54.861035	55.723932	NaN	53.757623	-0.862897	NaN	1.103411
23.218069	3.838255	NaN	22.439177	19.379813	NaN	0.778892
59.759546	62.689143	NaN	62.004247	-2.929597	NaN	-2.244701
46.237843	52.140896	NaN	60.004205	-5.903053	NaN	-13.766362
92.361595	51.928442	NaN	57.650350	40.433153	NaN	34.711245
27.229112	66.981606	NaN	66.106678	-39.752494	NaN	-38.877566
56.813287	33.543334	NaN	34.185150	23.269953	NaN	22.628137
54.940272	25.081502	NaN	32.050205	29.858770	NaN	22.890066
-104.368486	31.259024	NaN	28.875545	-135.627510	NaN	-133.244031
32.399197	39.408213	NaN	42.670340	-7.009015	NaN	-10.271143
26.929932	41.431536	NaN	40.621492	-14.501604	NaN	-13.691560
62.642240	48.278436	NaN	53.185326	14.363804	NaN	9.456914
35.993156	13.451713	NaN	12.568055	22.541443	NaN	23.425101
42.043719	63.258821	NaN	71.516349	-21.215102	NaN	-29.472630
42.606041	-26.618533	NaN	-16.646416	69.224574	NaN	59.252457
-130.564717	55.595809	NaN	58.976893	-186.160526	NaN	-189.541610
44.829528	23.057869	NaN	36.104828	21.771658	NaN	8.724700
79.088077	35.797660	NaN	32.081586	43.290417	NaN	47.006490
89.084372	47.571083	NaN	55.573790	41.513289	NaN	33.510582
63.305864	54.157240	NaN	53.856977	9.148624	NaN	9.448887
54.084907	32.807018	NaN	40.321638	21.277889	NaN	13.763269
81.462850	52.789509	NaN	50.578284	28.673341	NaN	30.884566
64.516326	48.042643	NaN	50.485665	16.473682	NaN	14.030661
60.633152	34.908335	NaN	39.969318	25.724817	NaN	20.663834
17.675038	44.907008	NaN	42.376105	-27.231970	NaN	-24.701067
51.248962	42.184362	NaN	43.950312	9.064600	NaN	7.298650
47.284410	25.026440	NaN	39.447511	22.257971	NaN	7.836899
86.265822	42.150597	NaN	47.737625	44.115225	NaN	38.528197
73.223818	48.069356	NaN	55.889227	25.154461	NaN	17.334590
72.225268	45.061224	NaN	50.264333	27.164044	NaN	21.960935
82.912411	64.708657	NaN	63.838724	18.203754	NaN	19.073687
40.364843	46.911148	NaN	49.276234	-6.546305	NaN	-8.911391
80.205121	71.196824	NaN	74.538570	9.008297	NaN	5.666551
-25.833481	61.520702	NaN	67.437890	-87.354183	NaN	-93.271371
16.107445	51.145165	NaN	56.959662	-35.037721	NaN	-40.852218
68.352861	69.578494	NaN	70.228707	-1.225633	NaN	-1.875846
6.054363	42.202644	NaN	45.650359	-36.148281	NaN	-39.595997
14.022815	46.809995	NaN	44.197918	-32.787180	NaN	-30.175103
76.007955	47.879300	NaN	55.888801	28.128655	NaN	20.119154
71.342017	43.209021	NaN	34.509264	28.132996	NaN	36.832753
-5.116709	55.340731	NaN	59.563179	-60.457440	NaN	-64.679889
54.272513	36.346083	NaN	39.239402	17.926430	NaN	15.033111
64.998450	51.919382	NaN	52.881091	13.079068	NaN	12.117359
83.115155	16.116435	NaN	11.573735	66.998719	NaN	71.541419
77.694905	55.670564	NaN	60.711727	22.024341	NaN	16.983178
25.494186	41.158835	NaN	42.788492	-15.664649	NaN	-17.294307
67.823398	29.746351	NaN	34.727581	38.077047	NaN	33.095817
-52.011852	66.366760	NaN	75.003300	-118.378613	NaN	-127.015152
-19.538565	42.840036	NaN	43.628602	-62.378602	NaN	-63.167167
47.604674	63.252038	NaN	72.197937	-15.647364	NaN	-24.593263
55.963711	41.946725	NaN	45.227140	14.016986	NaN	10.736571
-68.528062	47.052738	NaN	50.570409	-115.580800	NaN	-119.098472
81.253382	22.571702	NaN	28.098694	58.681681	NaN	53.154689
77.551188	40.492366	NaN	37.902283	37.058822	NaN	39.648905
9.056800	69.311528	NaN	71.214979	-60.254727	NaN	-62.158179
61.684685	56.531907	NaN	62.046173	5.152778	NaN	-0.361488
59.171642	42.884089	NaN	45.236923	16.287553	NaN	13.934719
58.453711	46.038881	NaN	42.778292	12.414830	NaN	15.675419
94.753830	61.200432	NaN	62.726890	33.553398	NaN	32.026940
68.127152	36.557892	NaN	42.253383	31.569259	NaN	25.873769
25.013952	39.766700	NaN	35.584539	-14.752749	NaN	-10.570588
73.585716	51.886621	NaN	65.658548	21.699095	NaN	7.927168
58.788860	40.261298	NaN	44.947579	18.527562	NaN	13.841281
56.964441	10.133243	NaN	4.193811	46.831199	NaN	52.770630
41.114250	59.050715	NaN	59.434171	-17.936465	NaN	-18.319921
4.969714	43.703867	NaN	47.392384	-38.734153	NaN	-42.422670
29.986767	26.382676	NaN	30.053722	3.604091	NaN	-0.066956
66.907349	47.527040	NaN	42.357224	19.380309	NaN	24.550125
76.133417	52.552322	NaN	55.107927	23.581095	NaN	21.025491
65.375089	57.130696	NaN	59.995929	8.244393	NaN	5.379160
49.236425	15.375701	NaN	19.972498	33.860724	NaN	29.263927
-60.267307	41.350784	NaN	50.950007	-101.618091	NaN	-111.217314
33.155235	51.614873	NaN	50.452442	-18.459638	NaN	-17.297207
50.464680	40.452378	NaN	43.924612	10.012302	NaN	6.540068
76.829966	40.556751	NaN	40.679652	36.273215	NaN	36.150314
56.371564	19.048693	NaN	19.684309	37.322871	NaN	36.687255
76.707495	55.841146	NaN	60.614169	20.866349	NaN	16.093326
13.840774	72.256020	NaN	72.707356	-58.415246	NaN	-58.866582
64.173626	39.477048	NaN	36.913216	24.696578	NaN	27.260410
74.472080	63.422180	NaN	70.998541	11.049900	NaN	3.473539
37.650648	65.758985	NaN	61.811290	-28.108336	NaN	-24.160641
67.972963	50.640408	NaN	45.198076	17.332555	NaN	22.774887
41.560830	56.396439	NaN	60.516262	-14.835609	NaN	-18.955433
82.288933	41.319197	NaN	44.338886	40.969736	NaN	37.950047
60.598509	46.491057	NaN	45.501403	14.107452	NaN	15.097106
79.455842	63.258830	NaN	63.184834	16.197012	NaN	16.271008
69.346032	28.544710	NaN	33.971075	40.801321	NaN	35.374957
86.501523	51.923019	NaN	58.011282	34.578505	NaN	28.490242
-10.083769	54.499749	NaN	53.007330	-64.583518	NaN	-63.091098
31.983417	65.945615	NaN	66.635664	-33.962198	NaN	-34.652247
32.980122	51.063382	NaN	52.035973	-18.083260	NaN	-19.055851
76.020020	66.482040	NaN	71.035958	9.537980	NaN	4.984062
-33.149131	51.239906	NaN	55.971584	-84.389036	NaN	-89.120715
63.224929	17.164372	NaN	27.515916	46.060556	NaN	35.709013
65.082010	55.416830	NaN	61.239166	9.665180	NaN	3.842844
4.578344	34.951141	NaN	43.297566	-30.372797	NaN	-38.719223
66.643025	53.202970	NaN	55.844453	13.440055	NaN	10.798572
85.513625	39.585549	NaN	48.867115	45.928076	NaN	36.646510
-94.964847	47.163239	NaN	53.933141	-142.128086	NaN	-148.897988
18.072829	30.188319	NaN	24.488261	-12.115490	NaN	-6.415432
24.718273	52.065117	NaN	50.403786	-27.346844	NaN	-25.685513
72.426954	49.104305	NaN	59.098050	23.322649	NaN	13.328904
78.745620	59.565318	NaN	65.176783	19.180302	NaN	13.568837
62.416009	35.943405	NaN	45.388714	26.472604	NaN	17.027295
64.869794	63.549701	NaN	68.720149	1.320093	NaN	-3.850355
54.952796	41.872656	NaN	39.168220	13.080140	NaN	15.784575
55.215983	71.728052	NaN	71.781705	-16.512069	NaN	-16.565722
73.325447	30.484365	NaN	33.678947	42.841082	NaN	39.646500
11.769793	57.296392	NaN	61.475232	-45.526599	NaN	-49.705438
67.336735	44.643284	NaN	47.386408	22.693451	NaN	19.950327
-72.263664	36.408928	NaN	43.566718	-108.672591	NaN	-115.830381
90.314675	55.115802	NaN	56.937658	35.198873	NaN	33.377017
52.486542	17.856675	NaN	19.752179	34.629867	NaN	32.734364
26.163572	58.380708	NaN	65.586863	-32.217136	NaN	-39.423291
43.068277	51.096907	NaN	55.012042	-8.028629	NaN	-11.943765
34.879246	51.691666	NaN	57.424226	-16.812420	NaN	-22.544980
90.756777	28.238921	NaN	17.566170	62.517855	NaN	73.190607
73.991785	34.583210	NaN	44.098526	39.408575	NaN	29.893259
46.516576	48.216474	NaN	57.577325	-1.699898	NaN	-11.060749
67.007228	46.095231	NaN	51.798595	20.911997	NaN	15.208634
28.259128	47.342185	NaN	56.373191	-19.083057	NaN	-28.114063
39.321322	65.050810	NaN	71.468556	-25.729487	NaN	-32.147233
61.856270	56.879445	NaN	60.784011	4.976825	NaN	1.072259
71.761731	76.712243	NaN	81.299707	-4.950512	NaN	-9.537976
69.968456	58.813224	NaN	65.086598	11.155232	NaN	4.881857
62.586229	63.564563	NaN	65.808003	-0.978334	NaN	-3.221775
1.333118	70.364837	NaN	77.082247	-69.031719	NaN	-75.749129
47.292928	57.310423	NaN	56.866518	-10.017495	NaN	-9.573590
19.795329	38.376027	NaN	44.444633	-18.580699	NaN	-24.649305
64.992248	51.205348	NaN	54.604678	13.786900	NaN	10.387570
-91.700000	65.748775	NaN	61.171987	-157.448774	NaN	-152.871987
15.413910	20.186197	NaN	30.079381	-4.772287	NaN	-14.665471
40.718947	62.841060	NaN	61.897875	-22.122113	NaN	-21.178928
43.140184	52.769690	NaN	52.978161	-9.629507	NaN	-9.837977
-17.984327	41.289369	NaN	50.689834	-59.273696	NaN	-68.674161
65.085105	56.662376	NaN	60.074125	8.422729	NaN	5.010980
83.795180	61.844061	NaN	58.295221	21.951120	NaN	25.499959
75.877813	49.571952	NaN	50.700602	26.305861	NaN	25.177212
91.999806	45.000643	NaN	54.347524	46.999163	NaN	37.652281
-35.773205	31.322502	NaN	29.118486	-67.095707	NaN	-64.891691
53.721540	52.308329	NaN	58.321696	1.413210	NaN	-4.600157
1.061766	25.213451	NaN	33.959958	-24.151685	NaN	-32.898192
53.308027	32.011854	NaN	39.619597	21.296173	NaN	13.688430
86.579938	44.668850	NaN	40.438494	41.911088	NaN	46.141445
63.278722	46.206567	NaN	47.425200	17.072155	NaN	15.853522
57.522806	48.704787	NaN	54.749535	8.818019	NaN	2.773270
53.914387	59.175682	NaN	60.468843	-5.261295	NaN	-6.554456
38.152502	55.934519	NaN	61.868971	-17.782017	NaN	-23.716469
-1.221084	51.895036	NaN	59.091268	-53.116120	NaN	-60.312352
61.267612	47.722399	NaN	49.459625	13.545213	NaN	11.807987
71.558489	70.384509	NaN	68.124853	1.173980	NaN	3.433636
6.397025	49.594117	NaN	56.770742	-43.197092	NaN	-50.373717
51.782189	58.540196	NaN	65.181137	-6.758007	NaN	-13.398948
29.923676	72.409709	NaN	75.818611	-42.486033	NaN	-45.894934
50.026470	18.411482	NaN	12.086336	31.614988	NaN	37.940134
1.391003	41.847125	NaN	46.403136	-40.456122	NaN	-45.012134
90.686576	52.411083	NaN	51.378088	38.275493	NaN	39.308488
19.637183	47.679606	NaN	58.171978	-28.042423	NaN	-38.534796
47.089282	24.751803	NaN	30.264292	22.337478	NaN	16.824989
-107.232263	56.989986	NaN	56.534490	-164.222249	NaN	-163.766753
57.336961	21.150653	NaN	32.845487	36.186309	NaN	24.491475
39.809033	47.187537	NaN	51.175933	-7.378504	NaN	-11.366900
91.589701	52.367672	NaN	59.659707	39.222028	NaN	31.929994
-33.229821	50.400640	NaN	54.921381	-83.630461	NaN	-88.151203
76.107913	35.615471	NaN	47.554944	40.492442	NaN	28.552969
7.050714	44.622882	NaN	45.978624	-37.572168	NaN	-38.927909
24.779095	29.286859	NaN	45.619625	-4.507765	NaN	-20.840530
53.606872	15.105044	NaN	17.606758	38.501828	NaN	36.000114
68.382755	51.229910	NaN	55.223420	17.152845	NaN	13.159336
52.474947	41.612744	NaN	51.646938	10.862202	NaN	0.828008
43.452945	51.000426	NaN	52.761201	-7.547481	NaN	-9.308256
51.583029	44.247471	NaN	48.012801	7.335558	NaN	3.570228
86.890715	44.529397	NaN	46.865379	42.361318	NaN	40.025336
61.799066	22.652523	NaN	28.080547	39.146543	NaN	33.718519
44.403965	45.506242	NaN	44.018429	-1.102277	NaN	0.385536
-57.598101	45.477059	NaN	50.180516	-103.075160	NaN	-107.778617
40.533744	40.923248	NaN	42.087794	-0.389504	NaN	-1.554050
76.831352	37.235116	NaN	41.774650	39.596236	NaN	35.056702
15.142240	52.888308	NaN	53.922440	-37.746068	NaN	-38.780201
19.367606	66.666249	NaN	67.318938	-47.298643	NaN	-47.951332
84.899593	57.999520	NaN	54.774352	26.900073	NaN	30.125241
81.786458	44.221962	NaN	51.271632	37.564497	NaN	30.514826
76.055272	36.382006	NaN	37.950384	39.673267	NaN	38.104888
65.963155	53.718219	NaN	55.728974	12.244936	NaN	10.234181
84.077020	20.555260	NaN	18.511393	63.521759	NaN	65.565627
40.322718	53.838724	NaN	52.498102	-13.516006	NaN	-12.175384
78.383992	37.051411	NaN	40.156939	41.332581	NaN	38.227053
21.651157	57.515354	NaN	55.744726	-35.864197	NaN	-34.093569
51.212968	48.710203	NaN	48.719721	2.502764	NaN	2.493247
30.784359	9.281667	NaN	20.986955	21.502693	NaN	9.797405
51.537231	62.660119	NaN	59.029686	-11.122889	NaN	-7.492455
68.908284	6.512458	NaN	11.562225	62.395826	NaN	57.346059
60.218918	45.227595	NaN	42.905247	14.991323	NaN	17.313671
63.729014	47.937780	NaN	52.194162	15.791234	NaN	11.534852
-64.794803	56.691982	NaN	59.493227	-121.486786	NaN	-124.288030
81.804904	23.698589	NaN	27.232421	58.106314	NaN	54.572483
53.656779	59.450703	NaN	62.359295	-5.793925	NaN	-8.702516
49.098471	43.267362	NaN	41.400251	5.831109	NaN	7.698220
70.873037	49.173661	NaN	45.705766	21.699375	NaN	25.167270
89.720414	46.803870	NaN	50.509351	42.916544	NaN	39.211063
65.683418	68.375679	NaN	70.857957	-2.692261	NaN	-5.174539
64.816959	50.463725	NaN	46.696922	14.353233	NaN	18.120037
39.057139	42.207922	NaN	40.914522	-3.150784	NaN	-1.857384
64.274711	42.843432	NaN	47.280431	21.431279	NaN	16.994280
49.411750	28.117283	NaN	33.647091	21.294467	NaN	15.764659
69.690952	51.145265	NaN	54.257029	18.545687	NaN	15.433923
73.228821	20.969161	NaN	21.458266	52.259660	NaN	51.770556
37.986185	34.154237	NaN	31.514003	3.831949	NaN	6.472183
70.487015	42.423857	NaN	35.221968	28.063158	NaN	35.265047
41.607520	41.070819	NaN	41.637006	0.536701	NaN	-0.029486
-30.387720	41.666990	NaN	40.730118	-72.054709	NaN	-71.117838
27.208551	46.679657	NaN	49.680797	-19.471106	NaN	-22.472246
75.507093	33.547755	NaN	38.823301	41.959338	NaN	36.683792
26.623930	54.706957	NaN	62.636597	-28.083028	NaN	-36.012667
40.707974	46.607161	NaN	49.767404	-5.899187	NaN	-9.059429
60.608316	68.698118	NaN	59.621126	-8.089801	NaN	0.987191
26.849032	54.792471	NaN	59.835390	-27.943439	NaN	-32.986358
-45.692505	42.807517	NaN	47.219108	-88.500023	NaN	-92.911613
67.256601	47.620738	NaN	53.653634	19.635863	NaN	13.602967
89.419102	30.467144	NaN	36.262363	58.951958	NaN	53.156739
15.347712	14.150096	NaN	25.077014	1.197616	NaN	-9.729303
76.445353	64.120711	NaN	59.366602	12.324642	NaN	17.078751
76.091877	50.485292	NaN	43.340927	25.606585	NaN	32.750950
25.607409	49.432816	NaN	46.604249	-23.825407	NaN	-20.996840
68.983570	55.640010	NaN	57.007943	13.343560	NaN	11.975626
63.268729	57.924769	NaN	53.272583	5.343960	NaN	9.996147
58.549129	56.593067	NaN	61.267296	1.956061	NaN	-2.718167
-17.729951	41.588439	NaN	55.456120	-59.318390	NaN	-73.186071
-34.680288	63.054934	NaN	70.682311	-97.735222	NaN	-105.362600
68.460013	55.832052	NaN	60.366052	12.627961	NaN	8.093961
21.024151	46.495151	NaN	46.823375	-25.471000	NaN	-25.799224
59.145829	67.881083	NaN	69.643949	-8.735254	NaN	-10.498120
45.489075	-13.175687	NaN	-6.283717	58.664762	NaN	51.772792
66.353039	62.321416	NaN	69.505364	4.031623	NaN	-3.152325
43.617487	53.031618	NaN	60.707898	-9.414131	NaN	-17.090411
85.459045	29.459344	NaN	28.870411	55.999702	NaN	56.588634
-3.375296	28.834823	NaN	24.303261	-32.210119	NaN	-27.678558
66.215801	71.978700	NaN	72.610013	-5.762899	NaN	-6.394212
0.753955	43.056913	NaN	46.315639	-42.302958	NaN	-45.561684
45.225234	62.703261	NaN	62.621199	-17.478027	NaN	-17.395964
58.466505	56.536673	NaN	62.027521	1.929832	NaN	-3.561016
51.603994	38.215213	NaN	40.780933	13.388782	NaN	10.823061
60.792303	38.809290	NaN	44.192122	21.983014	NaN	16.600182
-16.219965	26.691354	NaN	28.867492	-42.911320	NaN	-45.087457
49.755214	31.319001	NaN	37.309482	18.436212	NaN	12.445732
75.415210	56.286310	NaN	61.258082	19.128900	NaN	14.157128
83.672163	45.678485	NaN	47.330193	37.993678	NaN	36.341970
68.217162	-20.308057	NaN	-19.999538	88.525220	NaN	88.216700
74.081138	15.166837	NaN	27.798853	58.914301	NaN	46.282285
66.351946	56.553466	NaN	57.218695	9.798480	NaN	9.133251
78.804581	12.917886	NaN	25.929120	65.886695	NaN	52.875461
27.990395	46.733478	NaN	44.664220	-18.743084	NaN	-16.673826
66.452436	20.543912	NaN	29.289145	45.908524	NaN	37.163291
79.247623	55.674791	NaN	45.257357	23.572832	NaN	33.990267
-130.696451	48.396940	NaN	47.852261	-179.093391	NaN	-178.548712
49.872213	62.298761	NaN	66.231720	-12.426548	NaN	-16.359507
21.540772	38.043730	NaN	39.815470	-16.502958	NaN	-18.274698
68.909414	51.458756	NaN	59.852584	17.450658	NaN	9.056830
36.701378	66.603363	NaN	71.788524	-29.901985	NaN	-35.087146
0.924537	60.406636	NaN	64.292046	-59.482099	NaN	-63.367509
81.796210	31.220133	NaN	39.116478	50.576076	NaN	42.679731
58.086009	25.418021	NaN	23.925182	32.667988	NaN	34.160827
61.731120	47.731323	NaN	55.180543	13.999797	NaN	6.550577
49.836273	49.332729	NaN	54.423251	0.503544	NaN	-4.586977
74.835017	22.496327	NaN	15.076918	52.338689	NaN	59.758099
49.007520	33.192829	NaN	45.584849	15.814691	NaN	3.422671
57.625181	32.399865	NaN	43.786015	25.225316	NaN	13.839166
22.608021	27.089607	NaN	29.535845	-4.481586	NaN	-6.927824
-5.718108	62.297658	NaN	68.396626	-68.015766	NaN	-74.114733
60.609478	42.624318	NaN	45.500151	17.985160	NaN	15.109327
74.842262	33.719343	NaN	47.453830	41.122919	NaN	27.388431
67.419374	47.644929	NaN	44.346235	19.774445	NaN	23.073139
60.632131	61.695678	NaN	57.799272	-1.063547	NaN	2.832859
61.304006	58.681920	NaN	58.257574	2.622086	NaN	3.046432
-18.619273	46.156469	NaN	51.683682	-64.775742	NaN	-70.302955
70.569430	51.766251	NaN	51.613900	18.803179	NaN	18.955530
75.128421	40.498611	NaN	57.550579	34.629811	NaN	17.577842
2.781271	38.465276	NaN	36.665464	-35.684005	NaN	-33.884193
63.838504	70.938396	NaN	72.390453	-7.099892	NaN	-8.551950
-93.067753	47.969765	NaN	39.504774	-141.037518	NaN	-132.572527
72.264290	38.729114	NaN	41.305540	33.535176	NaN	30.958750
37.951096	62.243845	NaN	63.024986	-24.292749	NaN	-25.073890
23.198617	33.077141	NaN	30.447974	-9.878524	NaN	-7.249357
61.474558	55.296387	NaN	54.715054	6.178171	NaN	6.759504
84.875812	59.789635	NaN	57.438639	25.086177	NaN	27.437172
44.303358	62.563465	NaN	63.256400	-18.260107	NaN	-18.953042
-64.052648	51.263131	NaN	60.068742	-115.315779	NaN	-124.121390
82.454809	48.406809	NaN	45.727892	34.048000	NaN	36.726917
60.525749	58.866558	NaN	66.013153	1.659190	NaN	-5.487404
35.999630	36.930134	NaN	37.474736	-0.930504	NaN	-1.475106
70.349289	50.947530	NaN	48.883183	19.401759	NaN	21.466106
75.721710	65.178544	NaN	69.235671	10.543166	NaN	6.486039
3.899692	39.195704	NaN	38.416277	-35.296013	NaN	-34.516585
9.266079	52.871587	NaN	56.874064	-43.605508	NaN	-47.607985
27.140081	54.739254	NaN	57.891531	-27.599173	NaN	-30.751450
36.303686	34.148836	NaN	42.616619	2.154850	NaN	-6.312933
62.186427	36.059996	NaN	43.489129	26.126431	NaN	18.697298
76.645146	33.218093	NaN	34.613098	43.427053	NaN	42.032048
15.246502	47.200995	NaN	50.062074	-31.954493	NaN	-34.815572
-3.135272	64.092657	NaN	58.864581	-67.227929	NaN	-61.999854
71.035456	50.023454	NaN	54.992834	21.012002	NaN	16.042623
48.718196	32.216610	NaN	46.422957	16.501586	NaN	2.295239
-24.245557	41.856194	NaN	37.673766	-66.101751	NaN	-61.919322
-1.000696	57.932042	NaN	64.339671	-58.932739	NaN	-65.340367
59.424008	55.865821	NaN	52.081309	3.558187	NaN	7.342699
70.303509	26.224104	NaN	16.186108	44.079405	NaN	54.117401
41.911328	49.902816	NaN	51.786647	-7.991489	NaN	-9.875320
80.760404	44.452767	NaN	51.315911	36.307638	NaN	29.444493
64.897076	35.337897	NaN	38.636165	29.559179	NaN	26.260911
43.628063	37.999188	NaN	44.995861	5.628875	NaN	-1.367798
55.062655	49.635066	NaN	54.889209	5.427589	NaN	0.173446
61.148615	48.874208	NaN	44.966658	12.274407	NaN	16.181957
-39.556230	72.215064	NaN	75.260037	-111.771294	NaN	-114.816267
18.218181	59.660821	NaN	63.496083	-41.442640	NaN	-45.277902
-31.569153	50.626428	NaN	59.011370	-82.195581	NaN	-90.580523
39.622434	63.510178	NaN	60.508303	-23.887744	NaN	-20.885869
35.039859	37.403714	NaN	46.984835	-2.363856	NaN	-11.944976
-14.060939	34.453204	NaN	44.038030	-48.514143	NaN	-58.098970
65.106656	38.000825	NaN	48.924533	27.105830	NaN	16.182123
80.338792	46.105979	NaN	43.121855	34.232813	NaN	37.216938
-66.060621	74.218921	NaN	75.495452	-140.279543	NaN	-141.556073
56.671171	11.082651	NaN	21.131158	45.588520	NaN	35.540013
63.037313	45.420599	NaN	50.579243	17.616714	NaN	12.458069
7.686101	21.027473	NaN	26.555395	-13.341373	NaN	-18.869294
73.643464	58.276132	NaN	58.006822	15.367332	NaN	15.636641
49.733389	63.642373	NaN	64.013776	-13.908984	NaN	-14.280388
29.982459	63.100256	NaN	70.689426	-33.117798	NaN	-40.706968
7.667349	27.932451	NaN	41.426466	-20.265103	NaN	-33.759117
50.095379	60.884521	NaN	70.521981	-10.789142	NaN	-20.426602
62.126687	68.511990	NaN	70.074153	-6.385303	NaN	-7.947466
76.289145	57.228543	NaN	57.537541	19.060601	NaN	18.751604
74.966955	48.768110	NaN	54.782612	26.198845	NaN	20.184342
72.655612	8.271761	NaN	23.388157	64.383851	NaN	49.267455
34.700141	20.068272	NaN	17.345248	14.631869	NaN	17.354893
30.793021	66.296384	NaN	65.927281	-35.503363	NaN	-35.134260
-60.082853	43.644149	NaN	47.630632	-103.727002	NaN	-107.713485
70.294321	37.081228	NaN	43.337140	33.213094	NaN	26.957181
87.815008	52.848203	NaN	58.958580	34.966805	NaN	28.856427
21.834258	59.514414	NaN	58.543633	-37.680156	NaN	-36.709375
75.495649	54.975165	NaN	65.601220	20.520484	NaN	9.894429
55.336879	42.606134	NaN	41.790249	12.730744	NaN	13.546630
-4.512532	55.935382	NaN	64.608428	-60.447914	NaN	-69.120961
-33.313563	44.055774	NaN	54.116243	-77.369337	NaN	-87.429807
81.546061	64.256588	NaN	69.787161	17.289474	NaN	11.758900
11.011790	16.636335	NaN	14.907658	-5.624545	NaN	-3.895868
69.662545	67.829181	NaN	69.663485	1.833364	NaN	-0.000940
61.720993	69.515256	NaN	73.300469	-7.794264	NaN	-11.579476
-47.931181	61.190652	NaN	62.068448	-109.121833	NaN	-109.999629
-59.067139	59.776339	NaN	67.688601	-118.843479	NaN	-126.755741
68.155991	45.082620	NaN	40.023796	23.073371	NaN	28.132195
58.327951	60.772679	NaN	63.343094	-2.444728	NaN	-5.015143
5.846370	41.986009	NaN	44.252586	-36.139638	NaN	-38.406216
79.556499	51.333664	NaN	55.052943	28.222835	NaN	24.503555
79.150526	44.914792	NaN	48.275149	34.235734	NaN	30.875377
74.564104	35.169212	NaN	39.575657	39.394891	NaN	34.988446
68.893868	41.281464	NaN	51.083490	27.612404	NaN	17.810378
46.469974	63.327235	NaN	64.772773	-16.857261	NaN	-18.302799
35.014859	30.986913	NaN	37.770665	4.027946	NaN	-2.755806
5.002399	39.359205	NaN	33.169017	-34.356806	NaN	-28.166618
77.843527	22.443391	NaN	42.191560	55.400136	NaN	35.651967
64.938966	40.990222	NaN	42.921606	23.948744	NaN	22.017359
90.654807	52.030588	NaN	56.502198	38.624219	NaN	34.152609
85.737965	53.467575	NaN	56.417763	32.270390	NaN	29.320203
-55.514188	52.434775	NaN	55.890054	-107.948963	NaN	-111.404242
58.305388	36.906999	NaN	31.612781	21.398389	NaN	26.692607
40.686909	25.004465	NaN	11.412553	15.682443	NaN	29.274356
-10.953405	60.104549	NaN	66.022513	-71.057954	NaN	-76.975918
31.787069	23.717191	NaN	26.118447	8.069878	NaN	5.668622
52.510525	18.099649	NaN	12.064869	34.410876	NaN	40.445656
87.926714	56.357332	NaN	53.140543	31.569381	NaN	34.786170
5.437525	48.414628	NaN	55.929760	-42.977102	NaN	-50.492235
51.056878	65.415767	NaN	61.690497	-14.358890	NaN	-10.633619
36.913668	47.210380	NaN	51.863133	-10.296712	NaN	-14.949466
67.897669	35.095421	NaN	44.576589	32.802248	NaN	23.321080
-94.752089	28.319010	NaN	32.753849	-123.071098	NaN	-127.505938
68.452643	46.208266	NaN	48.426969	22.244377	NaN	20.025674
83.733617	52.486333	NaN	54.996915	31.247284	NaN	28.736702
55.793335	48.254782	NaN	51.935060	7.538553	NaN	3.858274
34.463796	39.461432	NaN	49.144984	-4.997636	NaN	-14.681188
55.848016	63.855029	NaN	71.809458	-8.007013	NaN	-15.961441
68.564951	42.476654	NaN	45.580045	26.088297	NaN	22.984906
74.715418	0.709544	NaN	24.852209	74.005874	NaN	49.863208
82.647307	18.381427	NaN	26.576013	64.265879	NaN	56.071294
70.117988	61.252029	NaN	56.402035	8.865959	NaN	13.715953
28.700479	49.217244	NaN	54.414496	-20.516765	NaN	-25.714017
64.605483	53.228238	NaN	51.431147	11.377245	NaN	13.174336
66.976323	55.297965	NaN	56.292227	11.678358	NaN	10.684096
89.218245	29.717633	NaN	40.388498	59.500612	NaN	48.829747
42.869439	56.391810	NaN	66.129878	-13.522371	NaN	-23.260440
80.804010	52.414920	NaN	53.289156	28.389090	NaN	27.514853
-23.445485	55.248375	NaN	65.542065	-78.693860	NaN	-88.987550
43.199226	1.487916	NaN	5.284802	41.711310	NaN	37.914424
24.174102	68.123176	NaN	67.258208	-43.949074	NaN	-43.084106
40.028655	49.763509	NaN	38.848223	-9.734854	NaN	1.180432
-44.141967	34.941489	NaN	41.273353	-79.083456	NaN	-85.415320
72.727634	54.310896	NaN	60.109706	18.416738	NaN	12.617928
78.842034	26.179613	NaN	42.666352	52.662421	NaN	36.175682
36.443934	64.302992	NaN	71.851815	-27.859058	NaN	-35.407880
67.129420	53.606939	NaN	57.494539	13.522481	NaN	9.634881
15.769425	50.791683	NaN	51.689084	-35.022258	NaN	-35.919660
78.222530	55.754861	NaN	56.105234	22.467670	NaN	22.117296
90.304089	55.086977	NaN	61.637513	35.217112	NaN	28.666576
54.303400	51.192061	NaN	48.673553	3.111339	NaN	5.629847
9.917782	57.593208	NaN	60.535715	-47.675426	NaN	-50.617933
56.261000	68.378184	NaN	69.483573	-12.117184	NaN	-13.222573
52.608799	56.272472	NaN	55.551511	-3.663673	NaN	-2.942712
-62.716986	53.380468	NaN	60.852421	-116.097453	NaN	-123.569407
69.381698	52.768412	NaN	47.798430	16.613286	NaN	21.583267
69.732547	54.161048	NaN	63.656717	15.571499	NaN	6.075831
8.530669	44.265842	NaN	50.370080	-35.735173	NaN	-41.839411
58.654810	33.539767	NaN	25.736603	25.115043	NaN	32.918206
69.045138	60.817940	NaN	61.060192	8.227198	NaN	7.984946
43.085481	55.766229	NaN	57.940964	-12.680748	NaN	-14.855483
-150.192170	55.284089	NaN	62.384067	-205.476259	NaN	-212.576237
-40.158084	39.354738	NaN	48.710401	-79.512822	NaN	-88.868485
74.072598	70.806294	NaN	75.514620	3.266304	NaN	-1.442021
47.111375	40.016887	NaN	45.869861	7.094488	NaN	1.241514
89.187070	56.266112	NaN	62.771647	32.920957	NaN	26.415423
23.672679	26.726683	NaN	33.174519	-3.054004	NaN	-9.501841
74.679700	38.607616	NaN	45.486717	36.072085	NaN	29.192983
74.528288	39.141609	NaN	34.630347	35.386678	NaN	39.897940
54.193120	34.576949	NaN	44.057330	19.616171	NaN	10.135790
50.273645	56.544443	NaN	62.702563	-6.270797	NaN	-12.428918
-132.271395	42.595292	NaN	49.248367	-174.866687	NaN	-181.519762
44.176355	56.162431	NaN	57.604120	-11.986076	NaN	-13.427765
15.661880	56.302114	NaN	56.674859	-40.640234	NaN	-41.012979
-8.186075	36.534378	NaN	45.406695	-44.720452	NaN	-53.592769
72.026315	46.362978	NaN	51.877843	25.663336	NaN	20.148472
4.872184	8.765541	NaN	12.143476	-3.893357	NaN	-7.271293
75.718379	32.378573	NaN	42.421193	43.339806	NaN	33.297186
-15.771322	49.926575	NaN	54.051923	-65.697896	NaN	-69.823244
17.036650	-9.304091	NaN	-17.824257	26.340741	NaN	34.860908
-8.487738	44.783309	NaN	39.191193	-53.271048	NaN	-47.678932
46.376996	55.070344	NaN	53.480030	-8.693348	NaN	-7.103034
43.989692	40.264814	NaN	42.036966	3.724877	NaN	1.952726
6.226868	40.714806	NaN	42.285615	-34.487938	NaN	-36.058747
-61.385399	47.072000	NaN	52.239163	-108.457399	NaN	-113.624562
57.181043	34.470946	NaN	47.470563	22.710097	NaN	9.710480
78.419344	57.278542	NaN	52.587559	21.140802	NaN	25.831785
51.286137	38.103323	NaN	43.624283	13.182814	NaN	7.661854
-37.452274	64.232355	NaN	57.041742	-101.684629	NaN	-94.494015
86.914674	-10.683719	NaN	7.038984	97.598393	NaN	79.875690
-27.111607	62.719986	NaN	59.754146	-89.831594	NaN	-86.865754
63.861852	61.882143	NaN	66.302140	1.979708	NaN	-2.440288
82.743922	58.995033	NaN	58.995062	23.748889	NaN	23.748860
-30.459140	10.393537	NaN	19.057453	-40.852677	NaN	-49.516593
46.200223	50.639085	NaN	59.262236	-4.438862	NaN	-13.062013
56.879904	69.225146	NaN	69.754484	-12.345242	NaN	-12.874581
46.866056	18.678012	NaN	24.384475	28.188044	NaN	22.481581
16.734471	49.123189	NaN	57.330068	-32.388718	NaN	-40.595597
27.105241	42.317700	NaN	40.750205	-15.212460	NaN	-13.644965
25.311719	34.150789	NaN	48.644039	-8.839070	NaN	-23.332320
51.707940	62.220762	NaN	64.452470	-10.512822	NaN	-12.744530
73.671240	37.375711	NaN	36.496221	36.295529	NaN	37.175019
66.597199	50.640135	NaN	53.502431	15.957064	NaN	13.094768
54.253215	51.176842	NaN	31.541652	3.076373	NaN	22.711563
60.143517	55.137280	NaN	62.895828	5.006237	NaN	-2.752311
80.879997	12.443224	NaN	22.129970	68.436773	NaN	58.750027
60.797991	60.521791	NaN	64.053095	0.276201	NaN	-3.255104
33.163255	60.460545	NaN	59.295007	-27.297290	NaN	-26.131752
56.319103	25.182654	NaN	28.058765	31.136448	NaN	28.260338
71.013247	30.975224	NaN	42.788342	40.038023	NaN	28.224905
59.348606	68.233723	NaN	67.919211	-8.885117	NaN	-8.570605
47.099050	41.808031	NaN	49.037004	5.291019	NaN	-1.937954
48.500507	37.770172	NaN	48.810127	10.730335	NaN	-0.309620
15.011037	30.032764	NaN	32.338184	-15.021727	NaN	-17.327147
-6.606447	28.862398	NaN	31.234465	-35.468845	NaN	-37.840912
65.697492	51.823679	NaN	55.348210	13.873813	NaN	10.349282
75.421816	26.500107	NaN	27.720937	48.921708	NaN	47.700879
81.509424	55.779719	NaN	55.768467	25.729705	NaN	25.740957
57.205657	60.058950	NaN	64.472437	-2.853293	NaN	-7.266780
-29.573427	50.050149	NaN	52.003345	-79.623577	NaN	-81.576773
58.457096	60.338278	NaN	64.934492	-1.881182	NaN	-6.477396
66.206295	48.362598	NaN	52.137891	17.843696	NaN	14.068404
52.789210	24.412288	NaN	29.788491	28.376921	NaN	23.000719
53.595173	64.503312	NaN	69.713783	-10.908139	NaN	-16.118610
26.875177	27.526474	NaN	36.358780	-0.651298	NaN	-9.483603
0.401203	57.797865	NaN	62.379742	-57.396662	NaN	-61.978539
-12.097983	43.224635	NaN	52.838108	-55.322618	NaN	-64.936091
84.817961	68.438294	NaN	75.101084	16.379667	NaN	9.716876
-25.695986	45.022712	NaN	47.249207	-70.718698	NaN	-72.945193
76.536569	40.539624	NaN	41.144513	35.996945	NaN	35.392057
19.767019	36.521960	NaN	43.401828	-16.754941	NaN	-23.634809
71.098466	36.663448	NaN	31.787893	34.435019	NaN	39.310573
74.470947	48.153146	NaN	58.311399	26.317801	NaN	16.159548
68.475658	37.087844	NaN	42.123500	31.387814	NaN	26.352158
62.685314	46.482083	NaN	52.862753	16.203231	NaN	9.822561
33.734620	44.543600	NaN	49.083431	-10.808980	NaN	-15.348811
54.885459	1.093597	NaN	12.228500	53.791863	NaN	42.656959
57.122446	23.769166	NaN	31.507324	33.353280	NaN	25.615122
53.968529	62.612906	NaN	60.406642	-8.644378	NaN	-6.438113
48.149385	73.239777	NaN	77.981867	-25.090392	NaN	-29.832482
81.832524	69.897716	NaN	65.940645	11.934808	NaN	15.891879
45.671761	52.637638	NaN	52.100737	-6.965877	NaN	-6.428976
57.508483	48.274229	NaN	55.043709	9.234254	NaN	2.464774
62.942437	56.966492	NaN	62.023751	5.975945	NaN	0.918687
22.446572	63.612572	NaN	65.014460	-41.166000	NaN	-42.567887
39.336329	28.322504	NaN	30.798751	11.013825	NaN	8.537579
23.662997	60.872216	NaN	65.837196	-37.209219	NaN	-42.174200
-16.085541	55.107467	NaN	53.311879	-71.193008	NaN	-69.397420
72.226312	16.971154	NaN	20.189822	55.255157	NaN	52.036489
82.091299	60.630734	NaN	61.074815	21.460565	NaN	21.016485
58.103494	53.455009	NaN	58.232976	4.648484	NaN	-0.129482
80.790989	39.460871	NaN	45.798504	41.330118	NaN	34.992485
6.744047	24.374073	NaN	30.929452	-17.630026	NaN	-24.185406
-45.005152	41.136674	NaN	51.922740	-86.141826	NaN	-96.927893
54.684429	54.220525	NaN	57.363382	0.463904	NaN	-2.678954
16.704443	46.700990	NaN	50.271186	-29.996547	NaN	-33.566744
43.712237	52.116481	NaN	58.346187	-8.404244	NaN	-14.633951
74.738201	64.103017	NaN	64.338432	10.635184	NaN	10.399769
13.305482	52.101904	NaN	61.286308	-38.796422	NaN	-47.980826
18.072973	45.474063	NaN	47.961358	-27.401090	NaN	-29.888386
16.224128	30.845250	NaN	41.105050	-14.621123	NaN	-24.880922
22.097596	28.524666	NaN	30.206796	-6.427070	NaN	-8.109201
83.360467	51.732784	NaN	58.361711	31.627683	NaN	24.998756
-2.642706	59.558026	NaN	64.825637	-62.200732	NaN	-67.468343
49.876463	48.604176	NaN	58.693379	1.272287	NaN	-8.816916
79.132210	26.080496	NaN	38.846571	53.051714	NaN	40.285639
48.696514	65.049552	NaN	64.663466	-16.353038	NaN	-15.966952
87.534638	13.895948	NaN	23.235320	73.638690	NaN	64.299318
79.270569	-47.489054	NaN	-26.959786	126.759622	NaN	106.230354
64.516833	67.335058	NaN	73.079644	-2.818225	NaN	-8.562811
2.807173	45.751632	NaN	39.473082	-42.944460	NaN	-36.665909
58.393118	44.590570	NaN	50.689116	13.802548	NaN	7.704001
14.397164	38.547030	NaN	48.512130	-24.149867	NaN	-34.114966
67.755529	49.411493	NaN	56.560500	18.344036	NaN	11.195029
61.498945	35.022298	NaN	45.926542	26.476647	NaN	15.572403
-33.155919	46.122012	NaN	52.976742	-79.277932	NaN	-86.132662
26.983636	53.312601	NaN	48.443315	-26.328965	NaN	-21.459678
14.970116	54.510153	NaN	60.073479	-39.540037	NaN	-45.103363
77.184947	75.282976	NaN	76.419618	1.901971	NaN	0.765328
19.953314	52.957054	NaN	53.584498	-33.003740	NaN	-33.631184
49.407428	68.735730	NaN	72.679574	-19.328302	NaN	-23.272146
57.428224	28.441560	NaN	31.019944	28.986664	NaN	26.408280
-20.332583	61.502446	NaN	59.854426	-81.835029	NaN	-80.187009
55.442505	54.521932	NaN	57.072053	0.920573	NaN	-1.629548
75.279947	51.653313	NaN	55.238374	23.626634	NaN	20.041573
72.025629	32.138108	NaN	34.135127	39.887521	NaN	37.890502
53.132297	42.807025	NaN	49.233598	10.325271	NaN	3.898699
16.715723	62.454008	NaN	62.591571	-45.738285	NaN	-45.875848
51.032880	40.812975	NaN	44.514622	10.219905	NaN	6.518258
87.532664	57.265843	NaN	64.413670	30.266820	NaN	23.118994
87.189434	29.138090	NaN	29.839202	58.051344	NaN	57.350232
69.276356	44.099923	NaN	36.994493	25.176433	NaN	32.281863
78.604059	46.536940	NaN	43.105093	32.067119	NaN	35.498966
21.884008	44.093273	NaN	44.429192	-22.209265	NaN	-22.545184
80.181729	60.381639	NaN	62.013158	19.800090	NaN	18.168570
-48.510194	45.035352	NaN	50.574516	-93.545547	NaN	-99.084710
-1.377013	39.231144	NaN	42.521064	-40.608157	NaN	-43.898078
94.141349	58.617256	NaN	64.710659	35.524092	NaN	29.430690
63.088018	56.554226	NaN	56.529441	6.533792	NaN	6.558577
84.256568	41.137050	NaN	51.744515	43.119519	NaN	32.512053
-34.691418	38.559562	NaN	44.283315	-73.250980	NaN	-78.974732
43.173973	51.530193	NaN	55.021383	-8.356221	NaN	-11.847410
-2.759705	14.247166	NaN	19.060140	-17.006872	NaN	-21.819845
81.183115	21.930776	NaN	39.481508	59.252339	NaN	41.701607
49.253790	47.712349	NaN	62.507580	1.541441	NaN	-13.253790
69.894768	54.092909	NaN	56.696155	15.801859	NaN	13.198613
10.146850	19.461648	NaN	13.721059	-9.314798	NaN	-3.574210
40.350851	59.116854	NaN	62.280316	-18.766003	NaN	-21.929465
84.090555	31.944650	NaN	39.543159	52.145905	NaN	44.547396
21.047609	24.746474	NaN	25.447628	-3.698865	NaN	-4.400018
73.924740	29.316026	NaN	39.671963	44.608714	NaN	34.252777
80.205235	60.736334	NaN	62.356090	19.468901	NaN	17.849145
88.939560	71.144698	NaN	76.600610	17.794862	NaN	12.338950
60.310588	61.591512	NaN	55.772357	-1.280924	NaN	4.538231
-30.948698	62.481669	NaN	66.141464	-93.430367	NaN	-97.090162
61.757473	54.165342	NaN	54.676743	7.592131	NaN	7.080730
93.301870	35.241528	NaN	48.881486	58.060342	NaN	44.420385
-6.706168	53.836928	NaN	57.140290	-60.543096	NaN	-63.846458
1.884515	36.703532	NaN	40.746889	-34.819017	NaN	-38.862374
57.170554	63.527056	NaN	60.063385	-6.356502	NaN	-2.892831
-44.000820	75.670599	NaN	78.915454	-119.671419	NaN	-122.916274
81.681191	41.953288	NaN	47.910572	39.727903	NaN	33.770619
67.888954	43.096481	NaN	40.542781	24.792473	NaN	27.346173
26.562742	28.936767	NaN	34.080245	-2.374025	NaN	-7.517503
2.507439	49.035528	NaN	49.460828	-46.528089	NaN	-46.953390
-73.613227	35.651928	NaN	43.494459	-109.265155	NaN	-117.107686
68.549888	58.277631	NaN	63.406233	10.272258	NaN	5.143655
38.320455	29.120832	NaN	37.614650	9.199622	NaN	0.705804
80.911015	47.969638	NaN	57.589653	32.941377	NaN	23.321362
19.866078	-8.434140	NaN	-3.794755	28.300218	NaN	23.660833
66.733215	20.693917	NaN	22.619367	46.039298	NaN	44.113848
-24.745974	35.354894	NaN	34.695813	-60.100868	NaN	-59.441788
34.158333	31.452318	NaN	36.775059	2.706015	NaN	-2.616725
33.207390	37.344077	NaN	42.601959	-4.136687	NaN	-9.394570
-70.194488	47.944171	NaN	43.413924	-118.138660	NaN	-113.608412
16.135060	36.159424	NaN	41.413217	-20.024365	NaN	-25.278157
57.837652	57.840806	NaN	62.685986	-0.003154	NaN	-4.848334
80.725462	28.540077	NaN	40.313205	52.185385	NaN	40.412257
18.880847	37.650003	NaN	37.459113	-18.769156	NaN	-18.578265
85.813523	49.689272	NaN	49.289471	36.124250	NaN	36.524052
-25.566098	56.402088	NaN	53.081729	-81.968186	NaN	-78.647826
66.150536	51.733550	NaN	58.361179	14.416986	NaN	7.789357
60.150016	56.561748	NaN	62.037606	3.588269	NaN	-1.887590
34.112016	5.158767	NaN	18.037443	28.953249	NaN	16.074573
40.068945	56.293800	NaN	57.657481	-16.224856	NaN	-17.588536
17.809352	47.353848	NaN	50.926742	-29.544496	NaN	-33.117390
58.041440	50.838152	NaN	57.768941	7.203288	NaN	0.272499
79.147374	53.894422	NaN	58.834656	25.252952	NaN	20.312719
-4.300693	30.207916	NaN	34.453870	-34.508609	NaN	-38.754563
