# Supplementary material for: Combined Influences of Model Choice, Data Quality, and Data Quantity When Estimating Population Trends
Source: PLoS One. 2015 Jul 15;10(7):e0132255. doi: 10.1371/journal.pone.0132255 (PMC4503393; doi:10.1371/journal.pone.0132255)
Supplement: S1 Dataset — Files are organized by model type and by the input lambda value. (ZIP) [file pone.0132255.s002.zip › Hypothetical LH/sims_lambda_0_95/simulationOutput_0.95_0_0.5_0_40.xls]

Percent_Decline_True	Median_Percent_Decline_Matrix	Median_Percent_Decline_Matrix_stable	Median_Percent_Decline_Scalar	Difference_True_Matrix	Difference_True_Matrix_Stable	Difference_True_Scalar
43.471863	61.220981	NaN	60.657758	-17.749119	NaN	-17.185896
29.791036	22.176494	NaN	29.599067	7.614542	NaN	0.191969
62.951545	65.637390	NaN	67.503677	-2.685845	NaN	-4.552132
63.106818	46.157502	NaN	52.718995	16.949316	NaN	10.387824
71.999399	60.566958	NaN	64.470049	11.432442	NaN	7.529350
56.813832	36.783486	NaN	58.192431	20.030346	NaN	-1.378600
89.364861	41.619284	NaN	45.579727	47.745576	NaN	43.785134
85.940723	17.136807	NaN	-1.514869	68.803916	NaN	87.455592
-28.648748	44.428598	NaN	55.968849	-73.077346	NaN	-84.617597
63.841355	59.081080	NaN	45.469612	4.760275	NaN	18.371742
52.233796	60.343512	NaN	60.349308	-8.109716	NaN	-8.115512
71.601736	24.488317	NaN	40.604192	47.113419	NaN	30.997544
40.990092	-1.801757	NaN	11.555624	42.791849	NaN	29.434468
54.397923	64.233516	NaN	60.080478	-9.835593	NaN	-5.682555
59.000395	41.156868	NaN	33.156027	17.843527	NaN	25.844368
52.571733	36.662547	NaN	35.630777	15.909186	NaN	16.940955
75.256486	31.458935	NaN	35.229245	43.797551	NaN	40.027241
67.126603	47.719827	NaN	41.208154	19.406776	NaN	25.918449
64.500094	33.082478	NaN	29.946299	31.417616	NaN	34.553796
78.451008	49.146861	NaN	63.816982	29.304147	NaN	14.634026
85.126463	50.532562	NaN	60.277257	34.593901	NaN	24.849205
67.527308	35.233348	NaN	30.442163	32.293960	NaN	37.085145
8.963507	58.594515	NaN	53.635538	-49.631007	NaN	-44.672031
-106.940389	43.366442	NaN	38.509818	-150.306831	NaN	-145.450208
75.814883	47.057438	NaN	43.800924	28.757445	NaN	32.013959
71.336524	38.189078	NaN	45.836089	33.147446	NaN	25.500435
59.279606	64.881209	NaN	64.060328	-5.601603	NaN	-4.780722
68.668436	-18.598632	NaN	-31.799736	87.267068	NaN	100.468172
73.990110	39.261264	NaN	45.480383	34.728846	NaN	28.509727
81.096200	7.815932	NaN	27.774523	73.280268	NaN	53.321677
64.189510	44.056694	NaN	46.635262	20.132816	NaN	17.554248
81.215082	70.624108	NaN	76.484944	10.590974	NaN	4.730138
56.787768	35.160235	NaN	32.126503	21.627533	NaN	24.661265
69.370252	39.805330	NaN	53.237330	29.564922	NaN	16.132922
30.086577	52.124085	NaN	54.150589	-22.037508	NaN	-24.064012
87.494517	52.120738	NaN	60.350563	35.373778	NaN	27.143954
66.583663	40.899035	NaN	46.105555	25.684628	NaN	20.478107
-103.775846	61.924385	NaN	66.009138	-165.700231	NaN	-169.784984
44.624871	54.005140	NaN	59.644828	-9.380269	NaN	-15.019957
19.989964	59.897369	NaN	60.783614	-39.907406	NaN	-40.793650
55.255227	26.117949	NaN	36.234510	29.137278	NaN	19.020717
66.311732	40.168768	NaN	48.695300	26.142964	NaN	17.616432
75.266313	22.092747	NaN	23.705513	53.173566	NaN	51.560800
7.645540	37.469280	NaN	48.521863	-29.823740	NaN	-40.876323
10.178604	47.567994	NaN	47.909596	-37.389390	NaN	-37.730992
90.619110	62.436535	NaN	66.120857	28.182576	NaN	24.498253
-68.296731	59.548177	NaN	63.168363	-127.844907	NaN	-131.465094
60.830576	52.479808	NaN	57.793517	8.350767	NaN	3.037059
59.126564	73.443739	NaN	76.745500	-14.317175	NaN	-17.618937
90.480480	38.665661	NaN	36.864545	51.814819	NaN	53.615935
77.493444	32.303345	NaN	35.070674	45.190099	NaN	42.422770
41.696605	42.657141	NaN	45.699618	-0.960535	NaN	-4.003013
83.590841	61.098084	NaN	62.432905	22.492757	NaN	21.157936
-20.375156	34.143359	NaN	37.768948	-54.518515	NaN	-58.144104
81.667154	70.946580	NaN	74.681596	10.720574	NaN	6.985557
40.180683	41.255358	NaN	43.830696	-1.074675	NaN	-3.650013
38.563426	66.423062	NaN	74.132361	-27.859636	NaN	-35.568935
75.667453	25.926163	NaN	33.836153	49.741290	NaN	41.831300
23.775506	65.628832	NaN	61.625258	-41.853325	NaN	-37.849752
26.380313	47.436372	NaN	54.758600	-21.056059	NaN	-28.378287
19.918960	24.737363	NaN	40.893087	-4.818404	NaN	-20.974128
-16.408752	44.712678	NaN	43.702697	-61.121429	NaN	-60.111449
-3.607227	52.163567	NaN	50.691388	-55.770795	NaN	-54.298616
21.427848	62.239932	NaN	62.794105	-40.812084	NaN	-41.366257
-11.823480	74.084768	NaN	71.843030	-85.908248	NaN	-83.666510
57.172677	53.209604	NaN	54.328295	3.963072	NaN	2.844381
-82.667890	72.228586	NaN	75.749455	-154.896476	NaN	-158.417346
59.467822	64.707068	NaN	65.312937	-5.239245	NaN	-5.845115
28.328138	52.782451	NaN	54.848770	-24.454313	NaN	-26.520632
66.548125	26.199425	NaN	35.265597	40.348700	NaN	31.282529
84.345459	60.383601	NaN	70.793087	23.961858	NaN	13.552372
42.229421	62.950283	NaN	60.571200	-20.720861	NaN	-18.341779
60.437748	58.949546	NaN	68.251682	1.488202	NaN	-7.813934
79.992596	56.651483	NaN	51.022854	23.341113	NaN	28.969742
72.473623	26.667393	NaN	45.046665	45.806230	NaN	27.426958
83.927761	33.345161	NaN	21.454549	50.582600	NaN	62.473212
77.955258	28.339943	NaN	30.193615	49.615315	NaN	47.761643
7.481209	44.062484	NaN	42.378951	-36.581274	NaN	-34.897742
22.631758	68.963411	NaN	72.598919	-46.331654	NaN	-49.967162
67.354769	72.824102	NaN	70.292904	-5.469334	NaN	-2.938136
55.097976	60.131619	NaN	64.105324	-5.033643	NaN	-9.007348
84.189070	60.036319	NaN	61.190913	24.152752	NaN	22.998157
48.345227	61.750950	NaN	54.795049	-13.405723	NaN	-6.449822
58.080256	64.319915	NaN	64.133182	-6.239659	NaN	-6.052927
37.944672	59.461133	NaN	67.431447	-21.516461	NaN	-29.486775
35.753639	26.197226	NaN	26.036356	9.556413	NaN	9.717284
65.182708	60.872732	NaN	61.387257	4.309976	NaN	3.795452
66.775623	40.019143	NaN	49.394546	26.756480	NaN	17.381077
-9.294325	18.841108	NaN	24.769897	-28.135433	NaN	-34.064221
-154.412521	14.470009	NaN	22.105781	-168.882530	NaN	-176.518302
20.693424	57.763850	NaN	56.575213	-37.070426	NaN	-35.881789
58.235096	24.552974	NaN	37.562267	33.682122	NaN	20.672830
89.372934	65.388511	NaN	62.843925	23.984423	NaN	26.529009
73.735351	57.292976	NaN	62.329014	16.442375	NaN	11.406337
61.527412	38.102908	NaN	49.821524	23.424504	NaN	11.705888
29.545604	56.561847	NaN	61.851288	-27.016243	NaN	-32.305683
60.038347	60.725249	NaN	62.322571	-0.686902	NaN	-2.284224
51.503210	54.336826	NaN	57.690251	-2.833616	NaN	-6.187041
-175.549397	44.706800	NaN	35.741427	-220.256197	NaN	-211.290824
14.151902	41.802559	NaN	50.304928	-27.650657	NaN	-36.153026
45.838307	51.114797	NaN	53.924125	-5.276490	NaN	-8.085818
31.691378	47.649492	NaN	50.974314	-15.958114	NaN	-19.282936
-12.446727	41.757598	NaN	47.667702	-54.204324	NaN	-60.114429
76.322255	25.128346	NaN	25.966785	51.193908	NaN	50.355470
20.829663	22.146299	NaN	29.203171	-1.316636	NaN	-8.373509
68.820941	53.428907	NaN	53.352547	15.392034	NaN	15.468394
37.801616	50.118379	NaN	49.473442	-12.316763	NaN	-11.671826
70.471739	45.775434	NaN	44.902887	24.696305	NaN	25.568853
76.139454	38.271601	NaN	39.218512	37.867854	NaN	36.920943
43.502403	36.632079	NaN	47.720156	6.870324	NaN	-4.217753
-3.832539	51.316625	NaN	61.006334	-55.149163	NaN	-64.838873
-33.267069	54.404604	NaN	64.713790	-87.671673	NaN	-97.980859
-7.064378	38.759008	NaN	44.438641	-45.823386	NaN	-51.503019
76.254960	59.274284	NaN	59.609425	16.980676	NaN	16.645535
72.523678	49.335306	NaN	41.449027	23.188371	NaN	31.074651
90.572272	59.171015	NaN	61.575414	31.401256	NaN	28.996858
-0.922241	54.650959	NaN	54.695512	-55.573200	NaN	-55.617753
-3.058365	71.750276	NaN	72.273207	-74.808641	NaN	-75.331571
78.751277	-51.990743	NaN	-27.932068	130.742020	NaN	106.683345
-15.976876	59.387659	NaN	62.812165	-75.364534	NaN	-78.789041
81.951933	-1.271319	NaN	8.397732	83.223252	NaN	73.554200
52.911392	37.008059	NaN	51.394712	15.903333	NaN	1.516680
47.885593	55.532875	NaN	58.023523	-7.647282	NaN	-10.137931
26.164906	41.109017	NaN	38.377321	-14.944111	NaN	-12.212415
73.458565	36.831413	NaN	50.461895	36.627151	NaN	22.996669
55.872705	46.736533	NaN	50.206728	9.136172	NaN	5.665977
62.444036	46.032275	NaN	55.264229	16.411761	NaN	7.179806
39.434279	57.372101	NaN	64.489744	-17.937823	NaN	-25.055466
28.638159	56.147125	NaN	55.463227	-27.508965	NaN	-26.825068
46.777401	-37.394220	NaN	-4.370235	84.171621	NaN	51.147635
72.545950	58.405176	NaN	63.554163	14.140774	NaN	8.991788
60.693643	42.120432	NaN	48.547392	18.573211	NaN	12.146251
45.965586	55.379896	NaN	55.814014	-9.414310	NaN	-9.848428
-47.135295	47.867672	NaN	63.158914	-95.002967	NaN	-110.294209
26.220440	39.729396	NaN	38.260239	-13.508956	NaN	-12.039799
1.843651	62.295131	NaN	66.816988	-60.451481	NaN	-64.973337
49.504503	53.088311	NaN	47.707486	-3.583808	NaN	1.797016
65.867948	58.380814	NaN	66.664112	7.487134	NaN	-0.796164
72.668630	38.653845	NaN	46.967438	34.014784	NaN	25.701191
49.563399	62.949277	NaN	62.812490	-13.385877	NaN	-13.249091
72.002732	55.995812	NaN	60.618555	16.006920	NaN	11.384177
34.721181	24.916246	NaN	22.886119	9.804935	NaN	11.835062
44.789721	63.042002	NaN	68.377858	-18.252282	NaN	-23.588138
36.072488	31.259453	NaN	37.865451	4.813034	NaN	-1.792963
77.718648	22.851834	NaN	27.373075	54.866814	NaN	50.345572
-12.486093	-6.200441	NaN	12.998756	-6.285652	NaN	-25.484849
42.175822	43.441492	NaN	57.788226	-1.265670	NaN	-15.612404
-9.993328	26.935805	NaN	29.072752	-36.929133	NaN	-39.066080
-7.892247	33.173820	NaN	29.812192	-41.066067	NaN	-37.704439
59.973699	66.492357	NaN	70.871930	-6.518658	NaN	-10.898230
64.573627	57.708443	NaN	62.448785	6.865184	NaN	2.124842
34.891559	70.722159	NaN	74.738216	-35.830601	NaN	-39.846658
80.138338	69.010467	NaN	75.163358	11.127872	NaN	4.974981
-78.222940	-10.767122	NaN	-14.000421	-67.455818	NaN	-64.222518
38.526601	43.838096	NaN	41.025472	-5.311495	NaN	-2.498871
8.789640	3.154258	NaN	13.516260	5.635382	NaN	-4.726620
75.944324	44.002918	NaN	50.633503	31.941406	NaN	25.310822
-94.949228	64.821719	NaN	59.688812	-159.770947	NaN	-154.638040
54.095880	46.460086	NaN	38.242658	7.635794	NaN	15.853222
26.791923	59.175269	NaN	71.477904	-32.383346	NaN	-44.685981
75.826430	68.272444	NaN	69.093194	7.553987	NaN	6.733237
45.013336	54.043752	NaN	51.658823	-9.030416	NaN	-6.645487
6.856136	50.124596	NaN	46.751469	-43.268460	NaN	-39.895332
14.543242	25.171871	NaN	35.123212	-10.628629	NaN	-20.579970
59.754703	34.958949	NaN	52.809942	24.795754	NaN	6.944760
-15.273485	32.367436	NaN	38.840365	-47.640921	NaN	-54.113850
2.727293	57.171516	NaN	58.489174	-54.444223	NaN	-55.761881
78.854118	50.787780	NaN	53.703718	28.066338	NaN	25.150400
65.250795	39.193355	NaN	35.020425	26.057439	NaN	30.230370
54.991086	39.636423	NaN	49.610157	15.354664	NaN	5.380930
45.625170	42.971334	NaN	49.919614	2.653836	NaN	-4.294443
62.593557	68.089491	NaN	69.656419	-5.495934	NaN	-7.062862
47.475388	47.730582	NaN	46.741899	-0.255194	NaN	0.733489
46.255140	31.284713	NaN	28.124456	14.970427	NaN	18.130684
37.338318	46.568507	NaN	57.529402	-9.230189	NaN	-20.191083
77.502122	61.511871	NaN	57.340763	15.990251	NaN	20.161359
73.209310	39.766226	NaN	36.749553	33.443085	NaN	36.459758
-123.416477	70.971988	NaN	73.580179	-194.388465	NaN	-196.996657
46.245451	62.885486	NaN	66.354280	-16.640035	NaN	-20.108828
43.847364	49.727269	NaN	56.678321	-5.879906	NaN	-12.830957
46.792068	60.222803	NaN	68.789792	-13.430735	NaN	-21.997724
88.725861	34.144928	NaN	26.834478	54.580934	NaN	61.891383
26.979237	57.007152	NaN	59.494544	-30.027915	NaN	-32.515307
75.550768	54.878997	NaN	56.946213	20.671771	NaN	18.604555
61.313847	67.187381	NaN	69.489724	-5.873535	NaN	-8.175877
-4.970656	56.312120	NaN	65.678049	-61.282776	NaN	-70.648705
35.525348	37.575075	NaN	45.617068	-2.049727	NaN	-10.091719
-63.434897	68.551951	NaN	71.129639	-131.986849	NaN	-134.564536
59.027672	62.051300	NaN	59.798606	-3.023628	NaN	-0.770934
67.552711	56.912491	NaN	62.160090	10.640219	NaN	5.392621
35.606231	24.505330	NaN	26.067057	11.100901	NaN	9.539174
12.249197	30.552867	NaN	33.961529	-18.303670	NaN	-21.712332
73.969860	39.061188	NaN	43.056617	34.908672	NaN	30.913243
79.158661	40.358770	NaN	43.341019	38.799892	NaN	35.817643
-19.236303	45.141047	NaN	49.761372	-64.377350	NaN	-68.997675
-71.189978	66.022980	NaN	65.929319	-137.212958	NaN	-137.119297
55.576559	25.277506	NaN	27.241842	30.299054	NaN	28.334717
46.065483	49.821641	NaN	47.488081	-3.756158	NaN	-1.422598
45.147655	61.621266	NaN	71.974599	-16.473611	NaN	-26.826944
74.868892	45.285772	NaN	57.336370	29.583120	NaN	17.532522
50.491695	25.576858	NaN	18.942232	24.914837	NaN	31.549464
26.607993	34.044642	NaN	43.583092	-7.436649	NaN	-16.975098
47.383452	45.874358	NaN	53.847285	1.509093	NaN	-6.463833
29.013147	16.520053	NaN	25.652973	12.493095	NaN	3.360174
67.260682	20.966764	NaN	30.281484	46.293918	NaN	36.979198
77.772581	20.380870	NaN	30.825375	57.391711	NaN	46.947207
65.973127	62.557909	NaN	67.266133	3.415218	NaN	-1.293005
26.466632	6.841894	NaN	10.987134	19.624738	NaN	15.479498
57.853028	40.351086	NaN	48.049541	17.501942	NaN	9.803486
28.997243	11.946204	NaN	17.559934	17.051039	NaN	11.437309
59.494660	68.394343	NaN	65.292703	-8.899683	NaN	-5.798042
69.823590	35.040274	NaN	35.499039	34.783316	NaN	34.324551
43.364214	69.365459	NaN	72.874449	-26.001245	NaN	-29.510235
76.972546	52.088110	NaN	52.646322	24.884437	NaN	24.326225
37.860677	38.685868	NaN	50.023641	-0.825191	NaN	-12.162964
10.578640	65.146383	NaN	67.040843	-54.567743	NaN	-56.462203
65.710083	68.632305	NaN	67.354754	-2.922223	NaN	-1.644672
75.830810	73.371320	NaN	76.241315	2.459490	NaN	-0.410505
13.223837	46.358532	NaN	47.877403	-33.134696	NaN	-34.653567
64.962328	66.945560	NaN	69.474562	-1.983232	NaN	-4.512234
80.149019	35.823657	NaN	38.780748	44.325361	NaN	41.368270
52.954615	48.724366	NaN	43.774732	4.230248	NaN	9.179882
30.594323	71.230767	NaN	67.850991	-40.636444	NaN	-37.256668
-52.133857	19.534320	NaN	37.883949	-71.668177	NaN	-90.017806
59.821256	66.968896	NaN	64.112590	-7.147640	NaN	-4.291334
-125.936665	49.438079	NaN	52.967952	-175.374745	NaN	-178.904617
78.692271	62.851258	NaN	65.967123	15.841013	NaN	12.725148
10.648857	49.966555	NaN	50.656152	-39.317698	NaN	-40.007295
-30.772086	50.512529	NaN	47.448562	-81.284615	NaN	-78.220649
38.961420	55.190585	NaN	64.546668	-16.229165	NaN	-25.585248
55.441073	47.169927	NaN	50.484997	8.271146	NaN	4.956076
82.096269	45.443801	NaN	55.001096	36.652469	NaN	27.095173
65.762578	38.598711	NaN	45.978777	27.163866	NaN	19.783801
73.453125	48.142471	NaN	60.985222	25.310654	NaN	12.467903
54.358219	63.623842	NaN	66.749195	-9.265623	NaN	-12.390976
71.221103	55.182037	NaN	62.061119	16.039065	NaN	9.159983
59.595593	72.627246	NaN	71.987361	-13.031653	NaN	-12.391767
78.669841	80.663615	NaN	82.212685	-1.993773	NaN	-3.542843
75.562491	32.797969	NaN	37.672270	42.764522	NaN	37.890221
36.424299	42.909933	NaN	47.324265	-6.485634	NaN	-10.899966
-18.543459	45.530085	NaN	44.798265	-64.073545	NaN	-63.341725
67.852354	23.298682	NaN	20.872487	44.553673	NaN	46.979867
90.780092	57.936102	NaN	50.418322	32.843990	NaN	40.361770
83.228542	40.565300	NaN	47.843978	42.663242	NaN	35.384564
35.909333	42.882829	NaN	49.779364	-6.973497	NaN	-13.870031
73.196244	48.787604	NaN	49.043531	24.408640	NaN	24.152713
10.675588	69.008542	NaN	69.811429	-58.332954	NaN	-59.135841
3.308880	16.635505	NaN	9.904812	-13.326625	NaN	-6.595932
58.737690	49.651711	NaN	53.314420	9.085980	NaN	5.423271
43.404082	51.324821	NaN	52.237082	-7.920739	NaN	-8.833000
64.687239	32.853431	NaN	31.789724	31.833807	NaN	32.897514
74.811542	52.946797	NaN	62.067507	21.864745	NaN	12.744034
83.298115	50.726215	NaN	49.694477	32.571900	NaN	33.603638
77.498670	43.402176	NaN	51.096818	34.096494	NaN	26.401851
71.971746	57.956648	NaN	65.022426	14.015098	NaN	6.949320
76.950655	48.982151	NaN	56.638730	27.968505	NaN	20.311925
67.585143	55.905085	NaN	57.770608	11.680058	NaN	9.814536
25.137877	62.542144	NaN	58.671319	-37.404267	NaN	-33.533441
43.543359	53.127086	NaN	58.926711	-9.583727	NaN	-15.383351
46.451808	49.436878	NaN	56.654932	-2.985070	NaN	-10.203123
65.303466	13.629487	NaN	21.553683	51.673979	NaN	43.749783
58.159585	45.466566	NaN	51.157545	12.693019	NaN	7.002040
38.843090	31.435930	NaN	45.757517	7.407160	NaN	-6.914428
88.473089	10.702379	NaN	27.450658	77.770710	NaN	61.022431
37.124285	62.082802	NaN	65.988242	-24.958517	NaN	-28.863957
49.071175	22.588970	NaN	27.365999	26.482206	NaN	21.705176
92.345820	53.318498	NaN	44.876027	39.027322	NaN	47.469793
69.733850	60.695224	NaN	55.976896	9.038626	NaN	13.756954
44.340591	53.125221	NaN	49.282079	-8.784630	NaN	-4.941489
-6.055632	24.416477	NaN	22.396092	-30.472109	NaN	-28.451724
51.055741	50.433731	NaN	57.157710	0.622010	NaN	-6.101969
62.135245	54.321573	NaN	51.132392	7.813673	NaN	11.002853
-4.848927	63.720414	NaN	61.163500	-68.569341	NaN	-66.012427
65.448355	61.522359	NaN	61.370432	3.925996	NaN	4.077923
33.167328	37.620389	NaN	34.645700	-4.453061	NaN	-1.478372
71.250323	73.720190	NaN	73.029302	-2.469867	NaN	-1.778979
85.075310	16.265126	NaN	16.882588	68.810184	NaN	68.192722
58.642111	22.494652	NaN	29.901838	36.147458	NaN	28.740273
67.237600	62.017428	NaN	72.022371	5.220172	NaN	-4.784771
-29.759567	70.346066	NaN	71.628404	-100.105633	NaN	-101.387971
60.460048	45.156282	NaN	55.180398	15.303766	NaN	5.279649
-1.154670	20.575205	NaN	15.889306	-21.729876	NaN	-17.043976
-10.924550	49.130173	NaN	52.072849	-60.054722	NaN	-62.997399
57.699405	63.066726	NaN	68.410764	-5.367321	NaN	-10.711359
73.793371	67.057230	NaN	64.567853	6.736141	NaN	9.225518
66.586121	62.567823	NaN	62.091611	4.018298	NaN	4.494509
36.056807	51.210804	NaN	58.951588	-15.153997	NaN	-22.894782
-34.613544	56.516387	NaN	60.883452	-91.129931	NaN	-95.496996
25.213559	41.748751	NaN	32.095798	-16.535192	NaN	-6.882239
78.932047	57.645214	NaN	65.878219	21.286833	NaN	13.053828
47.356174	13.587728	NaN	32.996332	33.768446	NaN	14.359842
75.082694	33.714212	NaN	35.266172	41.368482	NaN	39.816522
9.889862	49.262530	NaN	52.915992	-39.372669	NaN	-43.026130
58.022543	9.459166	NaN	12.560446	48.563377	NaN	45.462097
35.914843	62.343954	NaN	65.984218	-26.429111	NaN	-30.069375
37.878933	24.516171	NaN	37.669248	13.362762	NaN	0.209686
58.792879	64.116088	NaN	67.324575	-5.323208	NaN	-8.531696
2.388080	40.488433	NaN	31.181254	-38.100353	NaN	-28.793174
69.890532	32.651263	NaN	39.675302	37.239270	NaN	30.215230
41.103547	51.561443	NaN	48.645942	-10.457897	NaN	-7.542395
6.966336	53.711662	NaN	55.432731	-46.745326	NaN	-48.466395
57.520548	65.645161	NaN	75.911541	-8.124614	NaN	-18.390994
-31.643662	36.738373	NaN	45.631514	-68.382035	NaN	-77.275176
68.142233	40.937650	NaN	29.125297	27.204583	NaN	39.016936
-70.275465	48.317479	NaN	45.294086	-118.592944	NaN	-115.569551
54.406898	31.187479	NaN	39.880163	23.219419	NaN	14.526735
54.235993	51.129031	NaN	55.053263	3.106961	NaN	-0.817270
-36.198713	20.242754	NaN	34.479012	-56.441468	NaN	-70.677725
46.397679	58.655009	NaN	60.314577	-12.257330	NaN	-13.916898
29.804933	63.933644	NaN	66.144474	-34.128711	NaN	-36.339541
-366.024086	69.009801	NaN	69.682063	-435.033887	NaN	-435.706150
73.152423	58.864129	NaN	63.668053	14.288294	NaN	9.484370
28.520142	15.812556	NaN	22.801562	12.707586	NaN	5.718580
55.748851	44.017085	NaN	34.040110	11.731765	NaN	21.708740
48.010657	48.323764	NaN	35.330215	-0.313107	NaN	12.680442
63.757033	46.558499	NaN	57.409283	17.198535	NaN	6.347751
-7.457275	70.041809	NaN	68.844971	-77.499084	NaN	-76.302247
76.326854	36.880631	NaN	45.408003	39.446223	NaN	30.918852
84.577959	66.506548	NaN	64.934271	18.071410	NaN	19.643688
-31.724662	25.072099	NaN	19.715066	-56.796761	NaN	-51.439728
76.907938	61.046591	NaN	56.530328	15.861347	NaN	20.377610
86.501148	32.434490	NaN	32.521947	54.066658	NaN	53.979201
41.139906	56.403551	NaN	56.426421	-15.263645	NaN	-15.286515
52.766151	61.541464	NaN	68.272658	-8.775314	NaN	-15.506508
6.962589	56.257776	NaN	47.786645	-49.295187	NaN	-40.824056
61.979002	57.386005	NaN	60.533003	4.592998	NaN	1.446000
79.184890	18.147771	NaN	41.077461	61.037119	NaN	38.107430
68.536421	69.348556	NaN	73.405735	-0.812135	NaN	-4.869314
-4.413648	52.599003	NaN	52.663623	-57.012651	NaN	-57.077272
45.543122	61.336573	NaN	67.448677	-15.793451	NaN	-21.905555
28.306764	51.823179	NaN	58.432800	-23.516415	NaN	-30.126036
75.518658	46.016976	NaN	41.278696	29.501682	NaN	34.239962
56.563638	40.776826	NaN	47.291099	15.786812	NaN	9.272539
78.363086	62.076579	NaN	61.404753	16.286508	NaN	16.958333
39.078476	40.655603	NaN	40.063545	-1.577127	NaN	-0.985070
90.022632	60.707549	NaN	58.435694	29.315083	NaN	31.586938
68.051054	61.075290	NaN	58.304908	6.975763	NaN	9.746145
72.255367	52.920268	NaN	53.872440	19.335099	NaN	18.382927
60.383590	45.809477	NaN	51.851354	14.574112	NaN	8.532236
32.090435	56.509894	NaN	55.928004	-24.419459	NaN	-23.837569
59.664777	23.822153	NaN	24.996201	35.842624	NaN	34.668576
44.852310	67.096032	NaN	66.666231	-22.243722	NaN	-21.813920
58.511268	28.848062	NaN	36.429638	29.663207	NaN	22.081630
37.150659	56.520265	NaN	53.597823	-19.369606	NaN	-16.447164
68.366781	32.077636	NaN	37.325239	36.289145	NaN	31.041542
39.952930	34.009303	NaN	44.060587	5.943627	NaN	-4.107656
67.057869	54.004247	NaN	60.454231	13.053622	NaN	6.603638
24.698468	43.037147	NaN	43.032348	-18.338679	NaN	-18.333880
70.466145	48.035139	NaN	57.228433	22.431006	NaN	13.237712
37.745957	46.355249	NaN	49.004233	-8.609291	NaN	-11.258276
-63.898706	-2.388121	NaN	27.839206	-61.510584	NaN	-91.737912
38.954050	53.223569	NaN	59.072671	-14.269519	NaN	-20.118621
31.540760	45.452249	NaN	53.528693	-13.911489	NaN	-21.987933
87.119250	57.799070	NaN	56.889487	29.320180	NaN	30.229763
21.095416	46.621069	NaN	54.328052	-25.525653	NaN	-33.232636
27.342095	64.097099	NaN	61.949939	-36.755004	NaN	-34.607844
53.303384	40.586358	NaN	38.560550	12.717026	NaN	14.742834
53.777353	76.379389	NaN	74.484458	-22.602037	NaN	-20.707105
74.022330	51.244648	NaN	50.607702	22.777682	NaN	23.414628
-20.987651	69.168161	NaN	72.529400	-90.155813	NaN	-93.517052
57.614076	35.515714	NaN	46.595991	22.098362	NaN	11.018086
58.296876	28.762462	NaN	44.150718	29.534414	NaN	14.146158
74.975706	60.585128	NaN	67.714783	14.390578	NaN	7.260923
3.009813	59.616433	NaN	65.395538	-56.606620	NaN	-62.385724
78.238914	45.453553	NaN	55.925315	32.785361	NaN	22.313599
72.168112	54.736042	NaN	59.585274	17.432070	NaN	12.582838
26.681356	18.066773	NaN	27.870062	8.614583	NaN	-1.188706
11.966128	59.595313	NaN	70.038821	-47.629185	NaN	-58.072693
55.137088	46.260222	NaN	47.698546	8.876866	NaN	7.438542
12.937971	53.707652	NaN	57.346673	-40.769682	NaN	-44.408703
52.544356	35.809779	NaN	42.155568	16.734576	NaN	10.388787
71.074151	15.071898	NaN	35.224843	56.002254	NaN	35.849308
-159.619234	50.864701	NaN	52.951331	-210.483935	NaN	-212.570565
65.709786	67.106893	NaN	69.475779	-1.397107	NaN	-3.765993
44.688471	26.531451	NaN	34.381508	18.157020	NaN	10.306963
15.039823	52.902313	NaN	50.661387	-37.862490	NaN	-35.621564
18.838209	37.371622	NaN	37.780556	-18.533413	NaN	-18.942347
74.700323	67.515943	NaN	73.176922	7.184380	NaN	1.523401
63.812395	73.710929	NaN	74.916889	-9.898534	NaN	-11.104494
41.107138	53.949445	NaN	61.306364	-12.842307	NaN	-20.199226
52.158934	47.440814	NaN	51.860867	4.718120	NaN	0.298067
37.331961	39.819375	NaN	48.252340	-2.487415	NaN	-10.920379
24.510295	60.918162	NaN	53.426764	-36.407866	NaN	-28.916469
78.071259	45.680044	NaN	55.125020	32.391216	NaN	22.946240
31.734042	63.484300	NaN	69.316676	-31.750257	NaN	-37.582634
-7.018433	63.756705	NaN	54.620828	-70.775138	NaN	-61.639261
-13.141191	36.699399	NaN	40.248262	-49.840590	NaN	-53.389453
70.109577	63.139035	NaN	59.018992	6.970542	NaN	11.090584
21.937907	43.738629	NaN	39.548776	-21.800723	NaN	-17.610870
9.881964	49.865429	NaN	40.450804	-39.983465	NaN	-30.568840
63.903463	39.726822	NaN	51.476037	24.176641	NaN	12.427426
-39.344077	64.005635	NaN	72.548593	-103.349712	NaN	-111.892669
82.088595	52.020041	NaN	60.914236	30.068554	NaN	21.174359
68.370610	51.878774	NaN	59.532629	16.491836	NaN	8.837981
82.159562	46.233822	NaN	50.703289	35.925740	NaN	31.456273
68.027087	39.737591	NaN	45.242400	28.289496	NaN	22.784687
-52.234505	51.575936	NaN	55.457348	-103.810441	NaN	-107.691852
61.769843	2.182962	NaN	12.744492	59.586881	NaN	49.025352
66.017846	34.430617	NaN	26.946788	31.587228	NaN	39.071058
73.025777	68.567879	NaN	66.156064	4.457897	NaN	6.869713
-30.081140	3.116719	NaN	6.804427	-33.197859	NaN	-36.885567
55.289825	31.842967	NaN	37.600501	23.446859	NaN	17.689324
60.947159	36.202858	NaN	46.226244	24.744301	NaN	14.720915
31.684812	77.142149	NaN	79.479987	-45.457338	NaN	-47.795175
61.521599	36.898498	NaN	41.495740	24.623100	NaN	20.025859
54.388741	-1.920284	NaN	8.489866	56.309026	NaN	45.898876
56.166259	39.833543	NaN	47.481143	16.332716	NaN	8.685117
66.402510	59.935199	NaN	60.881329	6.467311	NaN	5.521181
30.592926	61.413961	NaN	64.981681	-30.821035	NaN	-34.388756
-13.784026	27.467479	NaN	23.950647	-41.251505	NaN	-37.734673
-1.381380	47.422319	NaN	59.409629	-48.803698	NaN	-60.791009
45.699520	44.958993	NaN	50.950782	0.740527	NaN	-5.251262
23.320091	51.355986	NaN	58.514871	-28.035896	NaN	-35.194780
82.741009	55.271064	NaN	64.913765	27.469945	NaN	17.827244
63.664762	65.415964	NaN	66.551394	-1.751201	NaN	-2.886632
65.530895	65.458335	NaN	66.340356	0.072560	NaN	-0.809460
-6.988402	45.413316	NaN	47.827282	-52.401718	NaN	-54.815684
75.390582	27.671877	NaN	35.284408	47.718704	NaN	40.106174
51.164913	46.407316	NaN	31.023465	4.757597	NaN	20.141448
73.501676	37.190735	NaN	47.987415	36.310941	NaN	25.514262
88.313013	45.256960	NaN	49.875715	43.056053	NaN	38.437298
-81.751765	1.903045	NaN	11.179572	-83.654811	NaN	-92.931337
44.622542	78.538284	NaN	81.484898	-33.915742	NaN	-36.862356
20.718062	76.531967	NaN	76.105115	-55.813904	NaN	-55.387053
54.497045	52.146646	NaN	58.947119	2.350400	NaN	-4.450073
42.667138	45.707010	NaN	48.851942	-3.039872	NaN	-6.184804
66.230795	-71.446055	NaN	-44.100024	137.676850	NaN	110.330819
63.264652	42.696334	NaN	53.150713	20.568318	NaN	10.113939
81.959027	43.493510	NaN	45.506907	38.465517	NaN	36.452119
-8.153846	62.317606	NaN	69.168131	-70.471452	NaN	-77.321978
38.674318	44.326217	NaN	45.813935	-5.651899	NaN	-7.139617
30.720575	77.361456	NaN	75.247273	-46.640882	NaN	-44.526698
-2.877766	37.048706	NaN	43.269491	-39.926472	NaN	-46.147257
44.045834	45.070464	NaN	44.892975	-1.024630	NaN	-0.847140
84.652802	55.977562	NaN	58.499493	28.675239	NaN	26.153308
12.349323	38.065008	NaN	31.156132	-25.715686	NaN	-18.806809
34.433883	41.582628	NaN	45.652083	-7.148745	NaN	-11.218200
45.882762	74.248690	NaN	72.137930	-28.365928	NaN	-26.255168
31.774199	55.281435	NaN	60.538840	-23.507236	NaN	-28.764640
36.437270	7.894749	NaN	10.832599	28.542521	NaN	25.604671
46.096449	43.147502	NaN	41.062628	2.948948	NaN	5.033821
10.469641	45.253986	NaN	40.859763	-34.784344	NaN	-30.390122
68.823775	43.628877	NaN	39.144419	25.194898	NaN	29.679356
64.738166	70.642361	NaN	79.262088	-5.904195	NaN	-14.523922
83.979666	62.261321	NaN	64.810901	21.718345	NaN	19.168765
25.095490	71.437969	NaN	74.460086	-46.342478	NaN	-49.364595
8.128209	52.481303	NaN	58.495920	-44.353094	NaN	-50.367711
65.836121	54.296446	NaN	61.444747	11.539675	NaN	4.391374
43.140523	26.010647	NaN	37.665813	17.129877	NaN	5.474710
63.488115	4.807080	NaN	14.362831	58.681034	NaN	49.125284
82.499352	46.697991	NaN	51.631087	35.801361	NaN	30.868265
-7.167515	24.188449	NaN	26.577860	-31.355964	NaN	-33.745375
41.914921	51.450574	NaN	54.515764	-9.535653	NaN	-12.600843
76.091048	51.848830	NaN	51.706146	24.242218	NaN	24.384902
51.926352	50.008388	NaN	62.639516	1.917963	NaN	-10.713165
44.819373	15.340069	NaN	11.164610	29.479304	NaN	33.654763
-33.501344	33.596143	NaN	31.879397	-67.097487	NaN	-65.380741
48.916035	49.419879	NaN	52.669243	-0.503844	NaN	-3.753208
-6.549667	80.342163	NaN	81.281704	-86.891830	NaN	-87.831371
93.089274	62.444307	NaN	69.383866	30.644967	NaN	23.705408
61.638047	52.792042	NaN	53.148591	8.846005	NaN	8.489456
40.591896	44.484176	NaN	49.660127	-3.892280	NaN	-9.068231
-0.358036	24.304457	NaN	38.618741	-24.662493	NaN	-38.976777
69.780031	51.019242	NaN	46.424445	18.760789	NaN	23.355587
25.265214	56.314051	NaN	58.740872	-31.048836	NaN	-33.475658
79.891290	37.962829	NaN	48.514181	41.928461	NaN	31.377109
48.251016	26.299035	NaN	26.465074	21.951981	NaN	21.785942
72.885324	42.470943	NaN	35.084981	30.414381	NaN	37.800342
57.792190	17.316440	NaN	25.667251	40.475750	NaN	32.124939
65.571046	12.047787	NaN	18.791681	53.523259	NaN	46.779365
63.516187	66.770008	NaN	66.953255	-3.253821	NaN	-3.437068
49.825963	40.461055	NaN	54.474201	9.364908	NaN	-4.648237
76.769858	52.929958	NaN	42.330117	23.839900	NaN	34.439741
93.276469	58.679799	NaN	57.943769	34.596670	NaN	35.332700
90.925698	30.567039	NaN	21.460834	60.358659	NaN	69.464864
77.735936	28.420238	NaN	22.312373	49.315698	NaN	55.423563
24.081151	21.798350	NaN	30.246359	2.282800	NaN	-6.165208
48.436866	25.740786	NaN	38.140550	22.696080	NaN	10.296316
78.539704	76.352859	NaN	76.653699	2.186844	NaN	1.886004
59.813233	49.671843	NaN	56.150799	10.141390	NaN	3.662434
-123.913634	56.101935	NaN	68.318708	-180.015569	NaN	-192.232342
87.487147	54.678200	NaN	57.217087	32.808946	NaN	30.270060
83.672467	54.450801	NaN	62.190967	29.221666	NaN	21.481499
7.635309	58.865910	NaN	63.247382	-51.230601	NaN	-55.612073
47.858874	47.646913	NaN	51.181502	0.211961	NaN	-3.322628
41.500687	27.431787	NaN	41.423650	14.068901	NaN	0.077037
-5.837118	59.413629	NaN	57.589202	-65.250747	NaN	-63.426320
69.673256	47.332915	NaN	45.519398	22.340341	NaN	24.153858
91.453210	53.373802	NaN	56.782422	38.079408	NaN	34.670788
-118.488088	16.720519	NaN	30.898591	-135.208607	NaN	-149.386679
84.875284	52.378150	NaN	57.172496	32.497134	NaN	27.702788
4.731518	50.679094	NaN	50.109550	-45.947576	NaN	-45.378032
85.427155	28.409961	NaN	28.865293	57.017194	NaN	56.561862
20.600068	24.828137	NaN	24.284102	-4.228069	NaN	-3.684034
84.901996	63.008794	NaN	61.240414	21.893202	NaN	23.661582
36.599826	56.582966	NaN	58.598344	-19.983140	NaN	-21.998519
55.356831	44.459455	NaN	36.310597	10.897375	NaN	19.046234
51.188547	27.580957	NaN	23.642295	23.607590	NaN	27.546252
23.985385	54.667621	NaN	63.355449	-30.682237	NaN	-39.370064
83.926452	67.477869	NaN	66.701834	16.448583	NaN	17.224618
17.560748	32.526102	NaN	38.037934	-14.965354	NaN	-20.477186
68.111323	67.935845	NaN	67.788285	0.175478	NaN	0.323038
27.142856	52.854692	NaN	49.686974	-25.711837	NaN	-22.544119
36.124649	54.844009	NaN	44.343914	-18.719360	NaN	-8.219265
67.493938	26.581756	NaN	36.770320	40.912182	NaN	30.723618
-37.629838	67.869300	NaN	66.571367	-105.499138	NaN	-104.201205
61.574150	52.383317	NaN	57.770655	9.190833	NaN	3.803496
59.812267	79.721383	NaN	82.640236	-19.909116	NaN	-22.827969
55.807907	49.936855	NaN	55.709078	5.871052	NaN	0.098828
59.004573	40.474367	NaN	49.073122	18.530206	NaN	9.931451
62.759934	64.936293	NaN	72.877598	-2.176359	NaN	-10.117663
13.481398	30.564950	NaN	24.903845	-17.083552	NaN	-11.422447
-17.127797	47.478298	NaN	53.969159	-64.606095	NaN	-71.096955
46.986258	68.862311	NaN	72.445244	-21.876053	NaN	-25.458986
8.228525	55.262720	NaN	62.520764	-47.034195	NaN	-54.292239
-61.254435	36.298984	NaN	45.170715	-97.553419	NaN	-106.425150
4.637196	38.440727	NaN	35.886834	-33.803531	NaN	-31.249639
12.132602	20.352123	NaN	15.519593	-8.219520	NaN	-3.386990
4.417702	66.984346	NaN	69.147611	-62.566644	NaN	-64.729909
82.278137	55.655287	NaN	42.229244	26.622850	NaN	40.048893
63.785423	23.208247	NaN	34.309749	40.577176	NaN	29.475675
59.087657	51.362535	NaN	61.170600	7.725121	NaN	-2.082943
69.941388	56.541831	NaN	59.730644	13.399557	NaN	10.210744
-3.258027	78.197271	NaN	78.245098	-81.455298	NaN	-81.503125
57.698294	65.374960	NaN	63.396468	-7.676666	NaN	-5.698175
27.013647	38.409935	NaN	48.553031	-11.396288	NaN	-21.539384
52.565007	55.310438	NaN	69.375262	-2.745431	NaN	-16.810254
-21.235017	41.241472	NaN	45.924564	-62.476489	NaN	-67.159580
32.235822	62.492232	NaN	64.300025	-30.256411	NaN	-32.064203
63.818033	50.660454	NaN	53.756171	13.157579	NaN	10.061861
86.755737	34.106735	NaN	32.329396	52.649002	NaN	54.426341
7.539488	48.042867	NaN	50.065087	-40.503379	NaN	-42.525599
79.469850	53.352745	NaN	55.151610	26.117106	NaN	24.318240
43.793423	45.049454	NaN	40.466086	-1.256030	NaN	3.327337
47.158884	42.166533	NaN	43.874303	4.992351	NaN	3.284581
68.470949	61.441169	NaN	57.442505	7.029779	NaN	11.028443
27.404059	64.706691	NaN	72.371451	-37.302632	NaN	-44.967392
55.498216	60.615581	NaN	65.966449	-5.117365	NaN	-10.468232
80.767340	26.690581	NaN	31.164375	54.076759	NaN	49.602965
22.634240	47.992039	NaN	45.694274	-25.357799	NaN	-23.060034
42.783708	48.107392	NaN	60.814798	-5.323685	NaN	-18.031091
68.153157	53.493690	NaN	59.765136	14.659467	NaN	8.388021
73.004088	59.026407	NaN	59.227411	13.977681	NaN	13.776678
43.407805	51.453356	NaN	58.012638	-8.045551	NaN	-14.604833
-267.126178	17.781755	NaN	13.604956	-284.907932	NaN	-280.731133
50.391066	13.041637	NaN	22.401912	37.349430	NaN	27.989154
76.981397	65.593020	NaN	75.329577	11.388377	NaN	1.651821
46.731910	52.406335	NaN	50.119858	-5.674425	NaN	-3.387948
42.678011	52.844935	NaN	58.206554	-10.166924	NaN	-15.528543
73.013908	31.237406	NaN	17.121297	41.776502	NaN	55.892611
52.677126	52.036351	NaN	57.717597	0.640774	NaN	-5.040472
-5.559091	52.697592	NaN	50.266429	-58.256683	NaN	-55.825520
-1.898311	61.336199	NaN	61.933898	-63.234511	NaN	-63.832210
34.750726	73.556279	NaN	72.077316	-38.805553	NaN	-37.326590
50.464878	-14.970504	NaN	-17.391398	65.435382	NaN	67.856276
72.863001	30.746155	NaN	33.382750	42.116845	NaN	39.480250
22.620766	52.166392	NaN	52.989474	-29.545627	NaN	-30.368709
72.639171	44.086244	NaN	54.326839	28.552927	NaN	18.312332
-29.320060	25.509954	NaN	29.775842	-54.830014	NaN	-59.095902
71.160693	80.520291	NaN	77.878576	-9.359598	NaN	-6.717882
22.569061	37.439486	NaN	51.513154	-14.870425	NaN	-28.944093
4.482372	39.254418	NaN	49.259184	-34.772045	NaN	-44.776812
28.653721	35.937688	NaN	31.435131	-7.283967	NaN	-2.781410
93.792110	49.473523	NaN	50.625784	44.318587	NaN	43.166326
40.332174	34.256247	NaN	41.646731	6.075927	NaN	-1.314557
22.280824	61.087932	NaN	60.123956	-38.807108	NaN	-37.843132
37.302411	33.494870	NaN	40.293976	3.807541	NaN	-2.991566
27.764001	46.148156	NaN	41.290492	-18.384155	NaN	-13.526491
-8.568178	40.562924	NaN	51.085077	-49.131102	NaN	-59.653256
59.052412	55.983064	NaN	55.993990	3.069349	NaN	3.058423
59.486774	53.162491	NaN	57.290234	6.324284	NaN	2.196540
71.203737	43.779446	NaN	47.757372	27.424292	NaN	23.446365
-50.482144	35.866929	NaN	57.564964	-86.349073	NaN	-108.047108
81.061755	58.468890	NaN	63.076360	22.592865	NaN	17.985395
52.097585	47.498978	NaN	62.445072	4.598607	NaN	-10.347488
55.123745	59.973206	NaN	65.077448	-4.849461	NaN	-9.953703
82.394277	59.249665	NaN	56.453818	23.144612	NaN	25.940459
77.225998	63.637461	NaN	67.700598	13.588536	NaN	9.525400
31.314752	56.832168	NaN	67.258722	-25.517416	NaN	-35.943970
31.593443	40.198151	NaN	45.842225	-8.604708	NaN	-14.248782
73.372991	41.340681	NaN	51.079092	32.032310	NaN	22.293899
34.233534	45.714472	NaN	52.367156	-11.480938	NaN	-18.133622
25.761492	32.702782	NaN	34.325226	-6.941291	NaN	-8.563735
-17.006949	10.869170	NaN	17.025919	-27.876119	NaN	-34.032868
36.358716	37.139949	NaN	29.371042	-0.781234	NaN	6.987674
-0.430549	38.967513	NaN	40.256520	-39.398062	NaN	-40.687069
46.562056	52.134447	NaN	55.127209	-5.572391	NaN	-8.565154
-16.571089	42.246057	NaN	37.542737	-58.817146	NaN	-54.113826
76.437587	62.364992	NaN	54.792652	14.072594	NaN	21.644934
42.870266	54.204729	NaN	57.199840	-11.334463	NaN	-14.329574
-2.394182	54.487203	NaN	57.263920	-56.881385	NaN	-59.658101
52.787972	23.807897	NaN	25.349558	28.980075	NaN	27.438414
-16.869068	56.572106	NaN	66.584602	-73.441174	NaN	-83.453669
18.930236	57.717658	NaN	55.704844	-38.787422	NaN	-36.774608
78.886909	65.583619	NaN	60.236101	13.303289	NaN	18.650808
76.921679	57.714145	NaN	64.482030	19.207535	NaN	12.439649
46.444382	47.737373	NaN	48.745388	-1.292990	NaN	-2.301006
54.357035	40.014438	NaN	40.141693	14.342597	NaN	14.215342
74.384433	61.144692	NaN	59.590100	13.239741	NaN	14.794333
51.761885	44.948467	NaN	48.129581	6.813418	NaN	3.632304
88.460651	40.899205	NaN	32.153920	47.561446	NaN	56.306731
83.832491	57.841942	NaN	68.958699	25.990549	NaN	14.873793
47.634893	66.502670	NaN	68.489830	-18.867777	NaN	-20.854937
67.082546	57.340581	NaN	61.590766	9.741966	NaN	5.491781
27.349998	59.026964	NaN	57.202486	-31.676966	NaN	-29.852488
77.070891	48.512413	NaN	54.387238	28.558478	NaN	22.683653
76.071500	37.367157	NaN	34.458740	38.704343	NaN	41.612760
-109.512845	42.582698	NaN	46.058815	-152.095543	NaN	-155.571661
78.433970	54.219941	NaN	58.680741	24.214030	NaN	19.753230
52.034143	32.018506	NaN	34.542123	20.015636	NaN	17.492020
51.160064	21.324785	NaN	3.829149	29.835278	NaN	47.330915
66.404082	68.607023	NaN	70.781139	-2.202940	NaN	-4.377057
84.605387	52.311189	NaN	56.286334	32.294198	NaN	28.319052
-35.259467	27.731163	NaN	29.232894	-62.990630	NaN	-64.492361
42.010058	62.180297	NaN	67.253286	-20.170239	NaN	-25.243228
73.885930	37.369907	NaN	32.868369	36.516024	NaN	41.017561
17.006489	52.547679	NaN	52.064761	-35.541190	NaN	-35.058272
43.054722	53.648433	NaN	48.232842	-10.593711	NaN	-5.178120
53.381527	48.606441	NaN	48.367540	4.775086	NaN	5.013987
36.421329	62.735253	NaN	63.192627	-26.313925	NaN	-26.771298
23.073139	53.657525	NaN	61.247459	-30.584385	NaN	-38.174319
52.654223	1.338005	NaN	4.071924	51.316218	NaN	48.582299
53.495561	64.684524	NaN	64.949512	-11.188962	NaN	-11.453951
3.105505	76.941278	NaN	76.420396	-73.835772	NaN	-73.314891
26.427188	66.550095	NaN	58.931249	-40.122906	NaN	-32.504060
44.703667	58.925279	NaN	59.569203	-14.221612	NaN	-14.865536
80.555379	18.433180	NaN	30.430963	62.122199	NaN	50.124417
-74.116376	65.845405	NaN	67.380909	-139.961781	NaN	-141.497285
68.429800	50.941467	NaN	57.061417	17.488333	NaN	11.368383
19.226579	59.278593	NaN	65.076646	-40.052014	NaN	-45.850066
68.759128	73.070411	NaN	78.462321	-4.311283	NaN	-9.703194
48.567758	42.829777	NaN	45.409199	5.737980	NaN	3.158559
70.956104	75.200723	NaN	76.711833	-4.244619	NaN	-5.755729
32.352953	59.507245	NaN	68.537330	-27.154292	NaN	-36.184378
35.792068	60.454427	NaN	58.340016	-24.662359	NaN	-22.547948
2.810599	62.662015	NaN	55.193127	-59.851416	NaN	-52.382527
41.468795	34.916563	NaN	38.730197	6.552232	NaN	2.738598
55.850488	40.804138	NaN	56.502083	15.046349	NaN	-0.651595
73.425705	62.426695	NaN	66.676534	10.999010	NaN	6.749171
18.405625	62.557238	NaN	59.000739	-44.151614	NaN	-40.595114
69.337696	51.471239	NaN	62.962006	17.866457	NaN	6.375690
29.679678	20.689015	NaN	37.959926	8.990663	NaN	-8.280248
68.840553	27.794958	NaN	39.246737	41.045595	NaN	29.593816
57.159898	12.598495	NaN	21.565722	44.561403	NaN	35.594176
60.813425	54.814229	NaN	51.841318	5.999196	NaN	8.972106
77.660709	50.060975	NaN	58.032205	27.599734	NaN	19.628504
16.269540	55.178024	NaN	56.089312	-38.908483	NaN	-39.819771
80.151810	38.660402	NaN	42.100265	41.491409	NaN	38.051545
58.465222	54.263487	NaN	54.802468	4.201735	NaN	3.662755
79.969200	65.777400	NaN	65.218715	14.191800	NaN	14.750485
64.870839	23.946808	NaN	31.265724	40.924031	NaN	33.605115
47.467078	41.410185	NaN	54.209183	6.056893	NaN	-6.742105
88.943995	44.534298	NaN	51.771294	44.409697	NaN	37.172701
56.714598	56.432028	NaN	59.610780	0.282570	NaN	-2.896182
92.713021	67.446505	NaN	66.646998	25.266517	NaN	26.066023
62.473282	60.930547	NaN	64.314594	1.542735	NaN	-1.841312
17.976695	54.634973	NaN	51.870623	-36.658278	NaN	-33.893928
78.509062	76.960055	NaN	80.560454	1.549007	NaN	-2.051392
45.095962	59.303745	NaN	54.619770	-14.207783	NaN	-9.523808
92.751517	63.193828	NaN	62.731106	29.557690	NaN	30.020412
50.699922	47.636372	NaN	56.288346	3.063549	NaN	-5.588424
68.322482	44.372653	NaN	48.509182	23.949830	NaN	19.813301
73.415219	36.492442	NaN	47.547939	36.922777	NaN	25.867280
62.400858	-20.259560	NaN	6.945403	82.660417	NaN	55.455455
29.723532	42.066093	NaN	41.914685	-12.342562	NaN	-12.191154
19.858118	50.373689	NaN	53.808510	-30.515571	NaN	-33.950392
31.071206	68.325446	NaN	73.146909	-37.254240	NaN	-42.075703
66.433342	60.559661	NaN	59.076558	5.873681	NaN	7.356784
52.787716	52.568094	NaN	52.649765	0.219622	NaN	0.137951
65.362455	-9.301901	NaN	5.906332	74.664356	NaN	59.456123
64.470711	33.252241	NaN	39.661736	31.218470	NaN	24.808975
58.024949	62.691030	NaN	62.067302	-4.666082	NaN	-4.042353
80.387877	66.539574	NaN	66.219172	13.848303	NaN	14.168705
57.262253	58.500044	NaN	58.214272	-1.237791	NaN	-0.952019
-7.959978	13.614562	NaN	22.815279	-21.574540	NaN	-30.775257
54.216580	25.205832	NaN	11.068162	29.010748	NaN	43.148418
-43.527474	43.822213	NaN	54.621260	-87.349687	NaN	-98.148735
82.806525	55.093415	NaN	60.895515	27.713110	NaN	21.911010
59.931477	13.294218	NaN	21.285303	46.637260	NaN	38.646174
91.151046	-0.966722	NaN	9.256499	92.117768	NaN	81.894547
37.754698	48.388351	NaN	46.561465	-10.633653	NaN	-8.806767
54.745059	62.631801	NaN	63.222610	-7.886743	NaN	-8.477551
67.499901	67.535180	NaN	73.150565	-0.035280	NaN	-5.650665
63.347636	55.496392	NaN	61.327937	7.851244	NaN	2.019699
7.324537	3.596500	NaN	-2.138620	3.728037	NaN	9.463157
83.236228	65.406711	NaN	64.997277	17.829517	NaN	18.238952
78.771284	27.960842	NaN	23.716000	50.810443	NaN	55.055284
55.317369	38.980235	NaN	34.077779	16.337134	NaN	21.239590
44.356770	62.049238	NaN	62.869422	-17.692468	NaN	-18.512652
-78.160355	57.981554	NaN	57.692036	-136.141909	NaN	-135.852392
13.950357	19.711825	NaN	14.723477	-5.761468	NaN	-0.773120
83.613048	64.685194	NaN	60.377123	18.927854	NaN	23.235924
3.699318	53.034204	NaN	61.919161	-49.334886	NaN	-58.219844
46.665070	57.774789	NaN	61.739516	-11.109719	NaN	-15.074446
63.539081	40.285421	NaN	36.639381	23.253660	NaN	26.899700
21.086281	47.126068	NaN	42.275734	-26.039787	NaN	-21.189453
64.054412	38.179013	NaN	36.003903	25.875399	NaN	28.050509
40.375494	59.371408	NaN	64.376218	-18.995914	NaN	-24.000724
79.641369	51.550035	NaN	55.852842	28.091334	NaN	23.788528
-0.335264	52.703209	NaN	49.506400	-53.038473	NaN	-49.841664
31.895361	62.876058	NaN	64.296672	-30.980697	NaN	-32.401311
54.663067	43.876857	NaN	50.688911	10.786210	NaN	3.974156
-20.485207	25.870068	NaN	26.286497	-46.355275	NaN	-46.771704
-40.943984	40.422366	NaN	35.455450	-81.366350	NaN	-76.399434
6.342446	45.637773	NaN	56.888229	-39.295327	NaN	-50.545783
30.381656	14.774123	NaN	25.616192	15.607534	NaN	4.765465
56.192080	30.954155	NaN	37.099361	25.237925	NaN	19.092719
74.286302	43.562352	NaN	47.955048	30.723950	NaN	26.331254
61.021428	18.082189	NaN	15.044664	42.939240	NaN	45.976765
58.120437	44.674741	NaN	47.131325	13.445696	NaN	10.989112
40.115310	46.163761	NaN	51.905074	-6.048451	NaN	-11.789764
41.481532	46.915535	NaN	38.914525	-5.434003	NaN	2.567007
-93.132054	47.077676	NaN	47.395327	-140.209729	NaN	-140.527380
69.858034	29.858054	NaN	29.675245	39.999980	NaN	40.182789
62.719236	59.087784	NaN	58.071887	3.631452	NaN	4.647349
-53.769429	38.360616	NaN	44.119979	-92.130044	NaN	-97.889408
74.905973	54.019179	NaN	47.830973	20.886795	NaN	27.075000
69.264138	37.476592	NaN	49.125047	31.787546	NaN	20.139090
74.994724	47.104955	NaN	42.489105	27.889769	NaN	32.505619
51.724420	64.117470	NaN	72.351062	-12.393050	NaN	-20.626642
61.412197	50.303754	NaN	48.178628	11.108443	NaN	13.233569
80.987378	35.095504	NaN	45.265480	45.891874	NaN	35.721898
-5.575975	24.341616	NaN	34.963511	-29.917592	NaN	-40.539486
58.296129	61.629437	NaN	65.062908	-3.333307	NaN	-6.766778
22.785082	61.466275	NaN	66.938641	-38.681194	NaN	-44.153560
59.749697	50.498338	NaN	51.211531	9.251359	NaN	8.538165
41.264080	52.483935	NaN	59.481289	-11.219855	NaN	-18.217209
28.748006	33.230728	NaN	37.401965	-4.482723	NaN	-8.653959
-197.728594	54.169488	NaN	54.398639	-251.898082	NaN	-252.127232
60.820179	47.990836	NaN	49.073128	12.829343	NaN	11.747051
87.576461	42.110221	NaN	38.163198	45.466240	NaN	49.413262
69.949267	51.516873	NaN	52.218060	18.432394	NaN	17.731207
76.454962	50.383471	NaN	46.203533	26.071491	NaN	30.251429
84.084120	59.820470	NaN	59.981977	24.263649	NaN	24.102143
58.680195	33.426376	NaN	33.013911	25.253819	NaN	25.666284
2.615767	30.496873	NaN	12.816519	-27.881106	NaN	-10.200752
68.591831	71.479557	NaN	71.414604	-2.887726	NaN	-2.822772
85.474924	57.713200	NaN	57.757688	27.761724	NaN	27.717236
86.670324	27.905923	NaN	28.348446	58.764401	NaN	58.321878
5.909856	60.602542	NaN	58.978709	-54.692686	NaN	-53.068853
75.041175	64.982953	NaN	65.669597	10.058222	NaN	9.371578
56.888313	61.011849	NaN	57.615515	-4.123536	NaN	-0.727202
-187.615012	52.847054	NaN	52.477721	-240.462065	NaN	-240.092732
-28.315272	75.367820	NaN	76.943457	-103.683093	NaN	-105.258729
70.916040	32.425703	NaN	41.556774	38.490337	NaN	29.359266
26.598552	40.738983	NaN	41.972876	-14.140431	NaN	-15.374324
66.218850	62.011633	NaN	63.806036	4.207217	NaN	2.412813
-29.174516	65.905382	NaN	65.904051	-95.079898	NaN	-95.078567
-88.074634	47.792629	NaN	51.384854	-135.867263	NaN	-139.459488
73.782322	61.320068	NaN	60.346831	12.462253	NaN	13.435491
50.449919	71.779599	NaN	71.360804	-21.329680	NaN	-20.910885
80.005040	19.832129	NaN	15.766538	60.172911	NaN	64.238502
25.888346	69.046048	NaN	61.276706	-43.157702	NaN	-35.388360
-67.769811	58.963053	NaN	57.287435	-126.732864	NaN	-125.057246
40.045940	63.413329	NaN	71.377536	-23.367389	NaN	-31.331596
39.880388	58.249335	NaN	56.638417	-18.368946	NaN	-16.758028
28.709461	34.199010	NaN	38.602124	-5.489549	NaN	-9.892664
-13.880039	8.017676	NaN	11.916883	-21.897715	NaN	-25.796922
45.213426	25.996552	NaN	31.693002	19.216874	NaN	13.520424
63.266153	0.730810	NaN	16.321911	62.535343	NaN	46.944242
56.394951	65.300699	NaN	71.330886	-8.905748	NaN	-14.935935
14.852449	64.116505	NaN	65.028966	-49.264056	NaN	-50.176517
82.122479	45.108609	NaN	42.550390	37.013870	NaN	39.572089
83.578986	61.552143	NaN	64.753882	22.026842	NaN	18.825104
57.750645	48.214475	NaN	56.755372	9.536169	NaN	0.995272
26.615673	71.412966	NaN	76.683453	-44.797294	NaN	-50.067780
82.080284	-28.633063	NaN	-33.823490	110.713346	NaN	115.903773
66.627311	40.057282	NaN	47.496628	26.570029	NaN	19.130683
73.966850	52.443957	NaN	55.027409	21.522893	NaN	18.939442
48.750122	48.383790	NaN	53.200905	0.366332	NaN	-4.450783
75.159842	51.422620	NaN	52.686017	23.737223	NaN	22.473825
68.795825	63.988244	NaN	69.198106	4.807581	NaN	-0.402281
79.612811	70.062683	NaN	69.067159	9.550128	NaN	10.545652
83.903583	23.656914	NaN	23.880422	60.246668	NaN	60.023161
-15.327433	22.379251	NaN	32.827021	-37.706684	NaN	-48.154453
55.226749	54.839115	NaN	57.975821	0.387634	NaN	-2.749072
8.897755	49.972060	NaN	58.794275	-41.074305	NaN	-49.896520
65.482055	54.245505	NaN	61.706633	11.236551	NaN	3.775423
59.046496	50.457960	NaN	53.093369	8.588536	NaN	5.953127
26.421702	50.425907	NaN	55.408459	-24.004205	NaN	-28.986757
81.975175	20.435588	NaN	22.469085	61.539587	NaN	59.506090
56.946910	47.496266	NaN	46.762459	9.450644	NaN	10.184451
69.945813	62.140364	NaN	62.146845	7.805448	NaN	7.798967
15.460141	26.517171	NaN	47.171677	-11.057030	NaN	-31.711536
73.255004	48.308797	NaN	54.330999	24.946207	NaN	18.924006
77.560064	62.802861	NaN	65.205242	14.757203	NaN	12.354822
41.162868	44.790581	NaN	38.022540	-3.627713	NaN	3.140329
64.415805	61.622146	NaN	66.043124	2.793659	NaN	-1.627320
11.251580	61.115619	NaN	57.093000	-49.864039	NaN	-45.841420
17.484010	44.863014	NaN	38.014754	-27.379003	NaN	-20.530744
81.614489	52.694815	NaN	46.672664	28.919675	NaN	34.941825
-45.943074	12.556754	NaN	12.612793	-58.499828	NaN	-58.555867
78.720361	46.880070	NaN	49.497283	31.840291	NaN	29.223078
80.643121	54.864025	NaN	59.185872	25.779096	NaN	21.457249
34.940154	37.818441	NaN	36.346335	-2.878286	NaN	-1.406180
-194.400393	60.177832	NaN	62.225293	-254.578225	NaN	-256.625686
63.285176	45.315254	NaN	51.193113	17.969921	NaN	12.092063
39.622961	50.447196	NaN	54.836561	-10.824234	NaN	-15.213599
63.822416	32.619829	NaN	39.704923	31.202587	NaN	24.117493
72.415815	39.335720	NaN	48.720224	33.080096	NaN	23.695591
-76.655792	71.312693	NaN	71.392632	-147.968485	NaN	-148.048424
46.958946	30.167948	NaN	42.596500	16.790998	NaN	4.362446
14.741228	56.401839	NaN	60.907354	-41.660611	NaN	-46.166127
71.278239	27.170394	NaN	38.429400	44.107845	NaN	32.848839
-36.815853	58.871507	NaN	57.207959	-95.687360	NaN	-94.023812
46.384670	14.754887	NaN	20.175026	31.629783	NaN	26.209643
42.437456	28.154006	NaN	31.400533	14.283450	NaN	11.036923
53.704560	30.318964	NaN	45.141839	23.385596	NaN	8.562720
44.402644	63.189006	NaN	62.799703	-18.786362	NaN	-18.397059
35.811637	52.008699	NaN	52.193401	-16.197062	NaN	-16.381764
58.387289	41.075980	NaN	36.171173	17.311309	NaN	22.216117
64.850065	71.300300	NaN	71.568415	-6.450235	NaN	-6.718350
78.389809	55.506270	NaN	52.740231	22.883539	NaN	25.649578
2.598872	48.062016	NaN	47.697290	-45.463145	NaN	-45.098419
-39.507767	43.321315	NaN	43.388641	-82.829082	NaN	-82.896408
48.522433	44.063428	NaN	45.403994	4.459005	NaN	3.118439
70.624556	42.821457	NaN	47.447558	27.803099	NaN	23.176998
34.295262	32.001509	NaN	38.727478	2.293754	NaN	-4.432215
55.266418	61.744162	NaN	60.084888	-6.477744	NaN	-4.818469
21.221077	60.973310	NaN	57.476146	-39.752233	NaN	-36.255069
64.511427	36.663337	NaN	30.008178	27.848090	NaN	34.503249
74.345137	63.046561	NaN	61.114314	11.298576	NaN	13.230824
66.014554	37.586806	NaN	43.982923	28.427749	NaN	22.031631
79.145760	43.912627	NaN	57.194269	35.233134	NaN	21.951491
14.539273	49.749118	NaN	51.886083	-35.209845	NaN	-37.346810
87.464396	51.769410	NaN	60.623678	35.694986	NaN	26.840719
82.296825	44.660489	NaN	43.720687	37.636336	NaN	38.576138
46.700371	54.219120	NaN	55.582688	-7.518749	NaN	-8.882317
84.990364	46.066802	NaN	54.545228	38.923562	NaN	30.445136
73.331469	63.342270	NaN	70.674586	9.989199	NaN	2.656883
-1.245984	37.589565	NaN	44.042149	-38.835549	NaN	-45.288133
78.492016	52.303085	NaN	55.883180	26.188931	NaN	22.608836
84.925720	38.068793	NaN	45.686406	46.856927	NaN	39.239314
91.415764	43.512914	NaN	44.806276	47.902850	NaN	46.609488
63.255935	-0.615257	NaN	2.950748	63.871191	NaN	60.305186
-62.343552	44.323500	NaN	49.608052	-106.667052	NaN	-111.951604
82.317813	40.818576	NaN	42.435941	41.499237	NaN	39.881872
60.247816	68.672711	NaN	67.477387	-8.424895	NaN	-7.229571
21.375267	68.856787	NaN	71.822816	-47.481520	NaN	-50.447549
86.016502	39.948041	NaN	42.138124	46.068460	NaN	43.878378
30.805852	51.425025	NaN	60.911398	-20.619173	NaN	-30.105547
9.250387	46.644877	NaN	51.988722	-37.394489	NaN	-42.738335
57.596979	44.877364	NaN	52.894354	12.719615	NaN	4.702625
59.857710	21.848687	NaN	29.134811	38.009024	NaN	30.722900
-18.284554	41.187097	NaN	47.228804	-59.471651	NaN	-65.513358
65.169837	67.448240	NaN	71.718616	-2.278403	NaN	-6.548779
63.521346	61.433850	NaN	67.300499	2.087496	NaN	-3.779153
94.198283	49.572509	NaN	56.975110	44.625774	NaN	37.223173
21.984822	34.776177	NaN	33.924689	-12.791355	NaN	-11.939867
-6.969758	25.951694	NaN	33.144607	-32.921452	NaN	-40.114365
9.575380	58.596115	NaN	58.772399	-49.020734	NaN	-49.197019
2.586406	9.107880	NaN	31.158636	-6.521474	NaN	-28.572230
33.874269	2.042869	NaN	13.118423	31.831399	NaN	20.755845
19.017359	41.872526	NaN	38.989458	-22.855167	NaN	-19.972099
63.148812	23.295572	NaN	18.439578	39.853240	NaN	44.709234
44.519765	29.036979	NaN	19.700718	15.482786	NaN	24.819047
67.591535	45.593653	NaN	43.302007	21.997882	NaN	24.289528
74.060918	45.300432	NaN	44.241796	28.760486	NaN	29.819122
71.076850	43.946757	NaN	52.380378	27.130092	NaN	18.696472
23.720524	70.081362	NaN	72.447611	-46.360839	NaN	-48.727087
27.097676	57.297462	NaN	45.812450	-30.199786	NaN	-18.714773
33.095792	52.892861	NaN	55.340202	-19.797069	NaN	-22.244410
56.478829	57.455576	NaN	55.614233	-0.976746	NaN	0.864596
38.798625	37.491507	NaN	44.491167	1.307118	NaN	-5.692542
47.517506	45.072454	NaN	53.223538	2.445052	NaN	-5.706032
-32.124034	54.403072	NaN	54.978677	-86.527105	NaN	-87.102711
-66.710796	47.717574	NaN	62.911573	-114.428370	NaN	-129.622369
37.307766	39.741788	NaN	35.507662	-2.434022	NaN	1.800104
-19.958559	41.770818	NaN	37.489328	-61.729377	NaN	-57.447886
72.858934	36.191053	NaN	39.870815	36.667882	NaN	32.988119
28.123219	67.665325	NaN	76.202171	-39.542106	NaN	-48.078951
-6.318005	70.776370	NaN	73.946394	-77.094375	NaN	-80.264399
-19.386623	58.230955	NaN	52.643615	-77.617578	NaN	-72.030239
63.619859	48.338121	NaN	47.959482	15.281738	NaN	15.660377
82.930784	53.996618	NaN	68.494483	28.934166	NaN	14.436301
66.166718	44.371020	NaN	55.918467	21.795698	NaN	10.248251
31.160317	31.987390	NaN	42.041693	-0.827073	NaN	-10.881376
14.304539	38.879505	NaN	54.215058	-24.574966	NaN	-39.910519
44.354973	30.922933	NaN	36.807870	13.432040	NaN	7.547103
56.944617	60.555481	NaN	62.810910	-3.610864	NaN	-5.866293
78.540668	45.603441	NaN	49.595262	32.937227	NaN	28.945406
66.907719	37.304913	NaN	34.824494	29.602806	NaN	32.083225
52.706046	20.832247	NaN	31.384807	31.873799	NaN	21.321239
-15.426051	59.839521	NaN	68.296699	-75.265572	NaN	-83.722750
-274.158353	29.376391	NaN	30.735041	-303.534743	NaN	-304.893394
50.940191	66.029713	NaN	68.709751	-15.089522	NaN	-17.769560
2.697635	29.804272	NaN	35.755172	-27.106637	NaN	-33.057537
1.240890	51.232084	NaN	51.598038	-49.991194	NaN	-50.357147
58.799027	36.531480	NaN	48.975736	22.267547	NaN	9.823291
44.783157	40.392833	NaN	45.084505	4.390324	NaN	-0.301348
77.626393	29.396557	NaN	31.918321	48.229836	NaN	45.708072
34.498100	39.912851	NaN	52.106705	-5.414750	NaN	-17.608605
56.875551	35.833849	NaN	39.840401	21.041702	NaN	17.035150
-11.152140	-84.982385	NaN	-63.004438	73.830245	NaN	51.852297
90.554124	48.191289	NaN	54.333818	42.362835	NaN	36.220306
-8.617115	37.714121	NaN	47.460623	-46.331236	NaN	-56.077738
68.415732	66.244059	NaN	64.836263	2.171673	NaN	3.579469
65.042526	63.345979	NaN	61.865182	1.696547	NaN	3.177343
7.135836	44.144564	NaN	55.399402	-37.008727	NaN	-48.263566
45.764479	49.683547	NaN	45.141322	-3.919068	NaN	0.623157
61.738020	50.018456	NaN	40.710258	11.719564	NaN	21.027762
77.520766	65.179505	NaN	67.764594	12.341261	NaN	9.756171
87.503475	64.294750	NaN	67.059541	23.208725	NaN	20.443934
42.295270	59.786143	NaN	60.856591	-17.490873	NaN	-18.561321
6.620229	42.746176	NaN	43.643346	-36.125947	NaN	-37.023117
62.491990	28.465206	NaN	40.942919	34.026784	NaN	21.549071
3.216031	43.800495	NaN	36.086087	-40.584463	NaN	-32.870055
34.260674	58.157381	NaN	63.644038	-23.896707	NaN	-29.383364
33.578795	23.160148	NaN	13.765225	10.418646	NaN	19.813570
39.854785	39.044788	NaN	43.176483	0.809996	NaN	-3.321698
-60.208291	59.881195	NaN	57.963474	-120.089486	NaN	-118.171765
79.566596	9.341956	NaN	2.956517	70.224640	NaN	76.610078
28.950826	62.982329	NaN	59.649304	-34.031503	NaN	-30.698478
68.348167	19.115155	NaN	33.850944	49.233013	NaN	34.497223
-5.113519	51.360226	NaN	60.216568	-56.473745	NaN	-65.330086
43.381602	56.576969	NaN	56.982231	-13.195366	NaN	-13.600628
55.030305	41.215726	NaN	46.145779	13.814579	NaN	8.884526
88.029733	9.815611	NaN	14.151664	78.214122	NaN	73.878069
74.784209	39.341547	NaN	39.842296	35.442662	NaN	34.941913
84.103024	28.666876	NaN	45.882635	55.436148	NaN	38.220389
87.206971	31.381393	NaN	39.774185	55.825578	NaN	47.432786
53.279740	43.576009	NaN	35.731035	9.703731	NaN	17.548705
58.488314	69.492746	NaN	70.528818	-11.004432	NaN	-12.040504
15.773977	45.942903	NaN	47.488542	-30.168926	NaN	-31.714565
84.793016	52.244704	NaN	53.166282	32.548312	NaN	31.626734
39.263858	44.346976	NaN	49.770181	-5.083118	NaN	-10.506323
77.959373	69.757032	NaN	73.483165	8.202341	NaN	4.476207
70.708289	73.596104	NaN	74.633665	-2.887815	NaN	-3.925375
54.019354	21.748348	NaN	11.565003	32.271006	NaN	42.454351
-30.896995	38.516785	NaN	38.753585	-69.413780	NaN	-69.650580
-0.054994	57.839462	NaN	58.939415	-57.894456	NaN	-58.994409
37.042111	56.820810	NaN	52.784743	-19.778700	NaN	-15.742632
53.564647	47.856377	NaN	50.576774	5.708269	NaN	2.987873
44.886498	32.852419	NaN	38.790229	12.034079	NaN	6.096269
19.346119	45.094704	NaN	56.155147	-25.748585	NaN	-36.809028
72.798397	40.982011	NaN	46.857042	31.816386	NaN	25.941355
64.251951	56.431110	NaN	55.129839	7.820841	NaN	9.122113
55.673885	55.738276	NaN	59.932807	-0.064391	NaN	-4.258921
58.773879	57.333673	NaN	62.193379	1.440206	NaN	-3.419500
47.623365	45.107574	NaN	52.962034	2.515791	NaN	-5.338669
66.470959	66.375934	NaN	69.148782	0.095025	NaN	-2.677824
56.961991	61.713920	NaN	63.301352	-4.751928	NaN	-6.339361
17.856575	66.671750	NaN	64.721439	-48.815175	NaN	-46.864864
68.325907	30.761589	NaN	39.473216	37.564319	NaN	28.852691
41.343820	51.419058	NaN	52.291370	-10.075238	NaN	-10.947550
66.092264	67.804594	NaN	68.455059	-1.712330	NaN	-2.362796
12.319421	47.504282	NaN	44.345144	-35.184861	NaN	-32.025723
80.511314	74.302211	NaN	76.866225	6.209103	NaN	3.645089
74.398437	24.475833	NaN	24.472847	49.922604	NaN	49.925590
59.581116	68.045785	NaN	68.730277	-8.464668	NaN	-9.149160
64.048487	-24.334281	NaN	-18.816447	88.382769	NaN	82.864934
57.546545	45.642708	NaN	57.519186	11.903837	NaN	0.027359
32.395481	48.921268	NaN	46.548955	-16.525787	NaN	-14.153474
89.242864	52.600607	NaN	59.152831	36.642257	NaN	30.090033
41.741547	60.306608	NaN	62.707124	-18.565061	NaN	-20.965577
40.484130	64.589846	NaN	71.459976	-24.105716	NaN	-30.975847
18.969140	64.022275	NaN	63.397981	-45.053135	NaN	-44.428841
60.225598	45.570153	NaN	35.070661	14.655445	NaN	25.154937
49.703252	40.438423	NaN	48.154209	9.264830	NaN	1.549043
-20.963143	34.722747	NaN	46.391324	-55.685889	NaN	-67.354467
56.031267	36.415686	NaN	40.651386	19.615581	NaN	15.379881
67.023407	33.748430	NaN	45.053147	33.274977	NaN	21.970260
-36.373476	29.677999	NaN	28.304994	-66.051475	NaN	-64.678471
76.930870	37.650217	NaN	38.318133	39.280653	NaN	38.612736
14.041149	64.864333	NaN	61.065207	-50.823184	NaN	-47.024058
39.081429	50.143506	NaN	38.380845	-11.062077	NaN	0.700584
-83.287934	63.689089	NaN	62.875776	-146.977023	NaN	-146.163710
67.741039	81.885521	NaN	80.424865	-14.144481	NaN	-12.683825
25.709033	23.963824	NaN	28.150697	1.745208	NaN	-2.441664
62.146173	25.683805	NaN	19.762971	36.462368	NaN	42.383203
88.173772	56.962644	NaN	55.516900	31.211128	NaN	32.656871
83.386103	67.167776	NaN	73.109635	16.218327	NaN	10.276469
74.112017	70.074537	NaN	72.863023	4.037480	NaN	1.248994
0.791578	50.643209	NaN	61.299331	-49.851632	NaN	-60.507753
88.396038	-7.316104	NaN	3.939089	95.712142	NaN	84.456950
79.378157	43.685343	NaN	47.631044	35.692814	NaN	31.747113
57.329160	70.500587	NaN	69.750853	-13.171428	NaN	-12.421694
37.095164	43.030904	NaN	50.897132	-5.935740	NaN	-13.801969
38.999769	36.644117	NaN	43.543754	2.355652	NaN	-4.543985
50.900327	21.673256	NaN	30.337060	29.227071	NaN	20.563267
54.514668	52.798674	NaN	64.179061	1.715994	NaN	-9.664393
66.831990	70.105660	NaN	61.440072	-3.273670	NaN	5.391918
17.695319	9.230793	NaN	19.480938	8.464526	NaN	-1.785620
68.330527	41.763363	NaN	44.096573	26.567163	NaN	24.233954
42.920520	40.243161	NaN	39.432306	2.677359	NaN	3.488215
46.286336	70.685705	NaN	70.508384	-24.399369	NaN	-24.222047
60.904909	58.752580	NaN	60.507797	2.152329	NaN	0.397112
81.419566	66.417186	NaN	70.799438	15.002380	NaN	10.620128
72.295095	76.211595	NaN	74.596302	-3.916501	NaN	-2.301207
88.637772	58.743471	NaN	57.832825	29.894301	NaN	30.804947
53.428304	60.721044	NaN	65.661817	-7.292740	NaN	-12.233513
4.083387	47.251110	NaN	59.681522	-43.167723	NaN	-55.598136
33.145115	51.175339	NaN	56.475996	-18.030225	NaN	-23.330882
39.402352	60.492157	NaN	64.582774	-21.089805	NaN	-25.180422
60.956082	40.787679	NaN	51.644538	20.168403	NaN	9.311544
60.145537	61.907964	NaN	64.647233	-1.762427	NaN	-4.501695
-51.885601	7.534873	NaN	26.572629	-59.420475	NaN	-78.458231
38.866986	49.944885	NaN	44.886955	-11.077899	NaN	-6.019969
46.025415	44.647304	NaN	54.241969	1.378111	NaN	-8.216554
70.000071	62.171965	NaN	65.344442	7.828106	NaN	4.655629
