# Supplementary material for: Combined Influences of Model Choice, Data Quality, and Data Quantity When Estimating Population Trends
Source: PLoS One. 2015 Jul 15;10(7):e0132255. doi: 10.1371/journal.pone.0132255 (PMC4503393; doi:10.1371/journal.pone.0132255)
Supplement: S1 Dataset — Files are organized by model type and by the input lambda value. (ZIP) [file pone.0132255.s002.zip › Hypothetical LH/sims_lambda_0_95/simulationOutput_0.95_0_0.5_0_5.xls]

Percent_Decline_True	Median_Percent_Decline_Matrix	Median_Percent_Decline_Matrix_stable	Median_Percent_Decline_Scalar	Difference_True_Matrix	Difference_True_Matrix_Stable	Difference_True_Scalar
-11.474329	-4.949782	NaN	24.819372	-6.524547	NaN	-36.293701
33.389643	-35.061159	NaN	-36.444021	68.450802	NaN	69.833664
41.923772	49.716320	NaN	80.544332	-7.792548	NaN	-38.620560
71.481880	31.443446	NaN	47.488492	40.038435	NaN	23.993388
56.079932	94.663461	NaN	85.126968	-38.583528	NaN	-29.047036
68.546287	23.398172	NaN	7.302251	45.148115	NaN	61.244036
63.310525	-92.448280	NaN	-73.599553	155.758805	NaN	136.910078
16.594248	9.555116	NaN	16.370553	7.039132	NaN	0.223695
81.624503	10.628385	NaN	63.868386	70.996119	NaN	17.756117
24.459631	-69.667576	NaN	36.654252	94.127207	NaN	-12.194621
82.475972	85.335061	NaN	82.550702	-2.859088	NaN	-0.074729
-20.669645	57.443645	NaN	64.339500	-78.113290	NaN	-85.009145
71.600541	13.083666	NaN	-1.362055	58.516875	NaN	72.962596
68.402948	61.033204	NaN	41.467594	7.369745	NaN	26.935354
79.325966	-756.696037	NaN	-170.545039	836.022002	NaN	249.871004
38.708122	55.971414	NaN	62.620455	-17.263291	NaN	-23.912333
-30.142343	91.882487	NaN	93.494971	-122.024830	NaN	-123.637315
78.865589	82.044665	NaN	62.158077	-3.179076	NaN	16.707512
-7.312461	85.830255	NaN	80.292384	-93.142716	NaN	-87.604844
13.797860	-810.580387	NaN	-670.481157	824.378247	NaN	684.279017
7.367177	73.019079	NaN	68.808394	-65.651902	NaN	-61.441217
32.302838	-692.546355	NaN	-149.606408	724.849193	NaN	181.909246
49.472033	75.997270	NaN	78.608131	-26.525238	NaN	-29.136099
41.032475	-24.320541	NaN	-33.744931	65.353016	NaN	74.777406
55.138307	57.711148	NaN	17.222495	-2.572841	NaN	37.915812
69.930665	91.722140	NaN	71.979643	-21.791476	NaN	-2.048979
-62.222368	76.994242	NaN	65.602431	-139.216610	NaN	-127.824799
57.755419	87.721926	NaN	76.765836	-29.966507	NaN	-19.010417
81.425570	54.746070	NaN	31.490811	26.679500	NaN	49.934759
85.195656	84.657269	NaN	69.208617	0.538387	NaN	15.987039
67.523038	-213.959063	NaN	-109.916424	281.482101	NaN	177.439462
82.165242	45.830338	NaN	22.730151	36.334904	NaN	59.435091
14.289703	84.194549	NaN	94.266098	-69.904847	NaN	-79.976396
4.714838	64.670621	NaN	80.299769	-59.955783	NaN	-75.584930
47.101094	49.895989	NaN	46.569205	-2.794895	NaN	0.531889
74.950292	67.531356	NaN	76.434839	7.418937	NaN	-1.484547
6.563668	75.344461	NaN	75.805180	-68.780792	NaN	-69.241512
5.228984	11.316950	NaN	10.805321	-6.087966	NaN	-5.576337
55.135495	24.871188	NaN	47.570308	30.264307	NaN	7.565187
1.201866	-145.456727	NaN	-22.293199	146.658593	NaN	23.495066
62.232689	63.674818	NaN	54.763624	-1.442130	NaN	7.469065
75.937191	-1.771841	NaN	54.513002	77.709032	NaN	21.424188
74.213899	-9.823745	NaN	12.443406	84.037644	NaN	61.770493
77.086774	84.967387	NaN	69.769972	-7.880613	NaN	7.316802
57.791133	89.031159	NaN	78.919988	-31.240026	NaN	-21.128855
54.097545	39.389600	NaN	-31.069036	14.707945	NaN	85.166581
28.321969	38.170934	NaN	-58.632833	-9.848965	NaN	86.954802
69.969978	59.244619	NaN	48.106278	10.725358	NaN	21.863700
45.687510	60.932027	NaN	17.809553	-15.244517	NaN	27.877957
37.381542	69.260086	NaN	33.969263	-31.878544	NaN	3.412279
52.099099	-275.359005	NaN	-94.549563	327.458103	NaN	146.648662
73.613328	31.853349	NaN	37.435270	41.759979	NaN	36.178059
60.971712	56.716190	NaN	32.225880	4.255521	NaN	28.745831
89.973372	-31.860437	NaN	30.241247	121.833809	NaN	59.732125
-1.448689	24.292795	NaN	60.534073	-25.741484	NaN	-61.982762
-73.913795	-56.379688	NaN	-7.324646	-17.534106	NaN	-66.589149
-181.662615	97.065970	NaN	94.400529	-278.728585	NaN	-276.063144
75.853504	82.939312	NaN	68.742288	-7.085808	NaN	7.111217
48.343134	-11.435140	NaN	-43.296907	59.778274	NaN	91.640041
-97.463602	56.833159	NaN	45.150765	-154.296761	NaN	-142.614367
29.246691	60.706158	NaN	81.200787	-31.459468	NaN	-51.954096
74.147551	47.588546	NaN	40.531681	26.559004	NaN	33.615870
51.987719	42.359268	NaN	15.860722	9.628451	NaN	36.126997
21.814588	69.104074	NaN	62.373059	-47.289486	NaN	-40.558471
64.136744	45.830205	NaN	42.053439	18.306539	NaN	22.083305
76.800258	85.399464	NaN	66.928204	-8.599206	NaN	9.872054
-78.908441	57.800690	NaN	48.097307	-136.709132	NaN	-127.005749
41.947321	46.454527	NaN	44.136135	-4.507206	NaN	-2.188814
55.569002	19.263059	NaN	-0.407312	36.305943	NaN	55.976314
40.935460	97.728026	NaN	92.927830	-56.792566	NaN	-51.992370
30.102959	60.346434	NaN	68.847193	-30.243474	NaN	-38.744234
80.759914	62.372040	NaN	84.969829	18.387874	NaN	-4.209915
71.170622	89.373309	NaN	77.990906	-18.202687	NaN	-6.820284
-18.682590	41.617928	NaN	41.512832	-60.300517	NaN	-60.195421
46.319278	76.473493	NaN	69.230438	-30.154216	NaN	-22.911160
55.298105	12.009204	NaN	24.110725	43.288901	NaN	31.187380
19.883886	67.408694	NaN	67.746406	-47.524808	NaN	-47.862521
58.402711	73.229608	NaN	66.746699	-14.826897	NaN	-8.343988
-44.422733	23.481464	NaN	40.787584	-67.904196	NaN	-85.210317
66.250757	45.748190	NaN	63.402763	20.502567	NaN	2.847993
84.159423	44.050827	NaN	-3.516767	40.108596	NaN	87.676191
2.218139	-45.274514	NaN	-4.161603	47.492653	NaN	6.379742
39.984923	53.813526	NaN	27.892703	-13.828602	NaN	12.092221
33.360298	39.864282	NaN	19.112541	-6.503984	NaN	14.247757
65.019501	6.969709	NaN	-11.771594	58.049792	NaN	76.791095
37.980042	81.443197	NaN	93.245182	-43.463154	NaN	-55.265139
23.906431	19.339478	NaN	-69.669988	4.566953	NaN	93.576419
45.835442	4.912298	NaN	44.258625	40.923144	NaN	1.576817
23.335050	-60.669917	NaN	54.929207	84.004967	NaN	-31.594157
58.252661	-309.551987	NaN	-336.460505	367.804648	NaN	394.713166
84.745926	11.056455	NaN	38.761093	73.689471	NaN	45.984833
79.270746	95.006160	NaN	80.192307	-15.735414	NaN	-0.921561
62.290311	81.553054	NaN	91.408768	-19.262744	NaN	-29.118457
55.622770	83.169379	NaN	74.465355	-27.546609	NaN	-18.842585
77.739663	-46.093254	NaN	17.524307	123.832917	NaN	60.215355
60.061579	81.208094	NaN	78.857083	-21.146515	NaN	-18.795504
86.159215	-36.536688	NaN	-41.218076	122.695904	NaN	127.377291
68.404555	-149.406693	NaN	38.434173	217.811247	NaN	29.970381
59.697292	-268.383014	NaN	-142.416130	328.080305	NaN	202.113421
-36.792392	23.554558	NaN	43.690611	-60.346949	NaN	-80.483003
26.635555	74.430224	NaN	56.844773	-47.794669	NaN	-30.209218
45.103458	-44.702770	NaN	16.866348	89.806228	NaN	28.237111
61.091160	92.783959	NaN	90.770931	-31.692799	NaN	-29.679771
47.686721	-49.664022	NaN	5.992334	97.350743	NaN	41.694387
7.356913	-147.176970	NaN	-8.287199	154.533883	NaN	15.644112
80.374494	30.827809	NaN	60.222988	49.546685	NaN	20.151505
31.688384	38.363285	NaN	27.932135	-6.674901	NaN	3.756249
81.136134	-126.182173	NaN	-73.149311	207.318307	NaN	154.285445
26.731967	89.548006	NaN	88.250899	-62.816040	NaN	-61.518932
33.995696	82.000545	NaN	77.616612	-48.004850	NaN	-43.620916
-100.954802	79.203455	NaN	84.970778	-180.158257	NaN	-185.925580
56.811955	93.458257	NaN	86.627485	-36.646301	NaN	-29.815530
73.766342	75.101840	NaN	73.949802	-1.335498	NaN	-0.183459
76.282719	-84.649721	NaN	-40.211615	160.932440	NaN	116.494334
25.724220	95.688604	NaN	96.153572	-69.964384	NaN	-70.429352
53.040559	-17.069231	NaN	2.032247	70.109790	NaN	51.008312
63.560363	72.994869	NaN	70.914549	-9.434506	NaN	-7.354186
15.826552	-2.804053	NaN	20.305707	18.630604	NaN	-4.479155
4.783140	33.088426	NaN	72.970796	-28.305286	NaN	-68.187656
27.397543	27.021224	NaN	58.568418	0.376318	NaN	-31.170875
60.182839	82.322289	NaN	88.091383	-22.139450	NaN	-27.908543
83.959265	69.501938	NaN	68.625170	14.457328	NaN	15.334095
53.393232	59.263780	NaN	14.469758	-5.870548	NaN	38.923473
36.144415	89.345852	NaN	90.450145	-53.201437	NaN	-54.305730
77.665218	81.425404	NaN	87.579118	-3.760186	NaN	-9.913900
-15.038598	19.132836	NaN	78.254197	-34.171434	NaN	-93.292795
85.329387	29.763325	NaN	37.271840	55.566063	NaN	48.057547
63.986413	64.869431	NaN	76.347701	-0.883018	NaN	-12.361288
72.474358	-23.326790	NaN	-186.091396	95.801148	NaN	258.565754
81.462722	-140.510171	NaN	-13.542925	221.972892	NaN	95.005647
55.825994	-181.911525	NaN	-62.820736	237.737519	NaN	118.646730
-7.213818	-74.680182	NaN	-114.487344	67.466364	NaN	107.273526
79.751666	41.924920	NaN	10.410478	37.826746	NaN	69.341188
87.604330	77.849986	NaN	35.998341	9.754344	NaN	51.605989
71.967082	75.371612	NaN	53.027378	-3.404530	NaN	18.939704
79.714801	73.361966	NaN	57.338472	6.352835	NaN	22.376330
-42.726085	41.624194	NaN	28.164596	-84.350279	NaN	-70.890680
-7.569914	37.907957	NaN	-19.895032	-45.477871	NaN	12.325118
46.996087	-104.111930	NaN	-59.401159	151.108016	NaN	106.397246
32.805864	-8.424371	NaN	-89.962620	41.230235	NaN	122.768484
-2.238413	78.630978	NaN	85.794713	-80.869391	NaN	-88.033125
25.964353	-124.244847	NaN	-150.031087	150.209200	NaN	175.995439
47.841510	90.576451	NaN	86.330660	-42.734941	NaN	-38.489150
-30.193194	75.262787	NaN	70.642846	-105.455981	NaN	-100.836040
47.331163	36.603587	NaN	-16.903666	10.727576	NaN	64.234829
31.282680	76.990977	NaN	63.988154	-45.708297	NaN	-32.705474
8.601403	63.348156	NaN	75.871841	-54.746753	NaN	-67.270438
47.798763	84.589392	NaN	84.922601	-36.790630	NaN	-37.123839
68.981099	57.703911	NaN	20.196142	11.277188	NaN	48.784957
82.350064	-109.920456	NaN	-64.572921	192.270520	NaN	146.922985
-46.674831	-59.301156	NaN	-27.853645	12.626325	NaN	-18.821186
63.928728	29.974132	NaN	43.569796	33.954596	NaN	20.358932
51.948756	-28.007742	NaN	-12.835905	79.956498	NaN	64.784661
78.784484	-18.117014	NaN	-21.636966	96.901498	NaN	100.421450
34.546957	48.571309	NaN	73.350088	-14.024351	NaN	-38.803131
16.087258	2.851799	NaN	-24.966112	13.235459	NaN	41.053370
54.129179	-76.215299	NaN	-15.248651	130.344478	NaN	69.377830
-71.582460	-51.763001	NaN	-20.344768	-19.819459	NaN	-51.237692
6.850544	-23.314566	NaN	-281.519355	30.165110	NaN	288.369899
57.503210	37.782352	NaN	59.842024	19.720858	NaN	-2.338814
52.902138	77.561218	NaN	89.006794	-24.659080	NaN	-36.104656
36.967133	-131.117833	NaN	-108.703795	168.084965	NaN	145.670928
5.327522	-299.712335	NaN	-285.171159	305.039857	NaN	290.498681
87.012969	-15.317989	NaN	-80.256116	102.330958	NaN	167.269085
16.361004	81.365937	NaN	73.472210	-65.004933	NaN	-57.111206
64.531478	28.048859	NaN	-58.213974	36.482619	NaN	122.745452
87.915929	-10.403064	NaN	-27.589474	98.318993	NaN	115.505404
12.416554	93.001112	NaN	81.537361	-80.584558	NaN	-69.120807
29.915248	-136.079062	NaN	-126.120632	165.994311	NaN	156.035881
60.263441	82.312280	NaN	83.584829	-22.048839	NaN	-23.321388
2.808574	74.348872	NaN	35.776119	-71.540298	NaN	-32.967545
52.506661	40.747791	NaN	27.774740	11.758870	NaN	24.731921
58.775938	-3.948783	NaN	29.891623	62.724721	NaN	28.884316
56.001556	-32.007408	NaN	-5.067575	88.008964	NaN	61.069131
0.576840	-120.144906	NaN	-30.422949	120.721746	NaN	30.999789
90.125753	55.735076	NaN	72.905635	34.390676	NaN	17.220117
32.896063	66.332564	NaN	50.717673	-33.436500	NaN	-17.821610
-39.455066	97.948604	NaN	94.413639	-137.403671	NaN	-133.868705
91.668993	81.834637	NaN	62.644357	9.834356	NaN	29.024637
47.337486	66.755525	NaN	81.086981	-19.418039	NaN	-33.749495
17.132219	34.528384	NaN	75.127001	-17.396165	NaN	-57.994782
51.613066	81.813655	NaN	68.957700	-30.200589	NaN	-17.344634
-13.361152	37.733911	NaN	55.336822	-51.095063	NaN	-68.697974
37.184265	60.505601	NaN	64.320864	-23.321336	NaN	-27.136598
37.097039	41.803505	NaN	72.903562	-4.706465	NaN	-35.806523
44.103498	51.914338	NaN	44.748648	-7.810839	NaN	-0.645149
90.155496	85.233241	NaN	62.452063	4.922255	NaN	27.703433
-49.915678	82.126250	NaN	81.061995	-132.041928	NaN	-130.977673
-62.667361	33.340065	NaN	14.713439	-96.007427	NaN	-77.380801
7.746405	75.875527	NaN	53.525405	-68.129121	NaN	-45.778999
28.477331	94.019035	NaN	86.837022	-65.541704	NaN	-58.359691
63.757491	45.946333	NaN	58.976479	17.811158	NaN	4.781012
69.778364	-162.659055	NaN	-232.810842	232.437419	NaN	302.589206
74.161971	48.163146	NaN	53.407878	25.998825	NaN	20.754093
89.892589	92.771256	NaN	88.385790	-2.878668	NaN	1.506799
-55.276100	-109.073661	NaN	-10.950942	53.797561	NaN	-44.325157
64.165179	58.259696	NaN	50.384804	5.905483	NaN	13.780375
57.948814	55.926986	NaN	-90.771878	2.021827	NaN	148.720692
-79.112791	74.741573	NaN	59.764714	-153.854364	NaN	-138.877505
89.025767	45.920670	NaN	42.107347	43.105098	NaN	46.918420
40.686203	-30.140433	NaN	-54.966911	70.826636	NaN	95.653114
37.184147	-125.986993	NaN	-113.903883	163.171140	NaN	151.088030
81.880980	-66.870777	NaN	37.689330	148.751756	NaN	44.191650
40.921345	11.026928	NaN	29.032590	29.894417	NaN	11.888754
52.582515	20.412047	NaN	28.799401	32.170467	NaN	23.783114
33.275907	73.846533	NaN	79.011464	-40.570626	NaN	-45.735557
74.434001	59.136809	NaN	50.794473	15.297192	NaN	23.639528
13.334167	23.690478	NaN	6.185427	-10.356310	NaN	7.148740
63.502439	37.183868	NaN	42.747878	26.318571	NaN	20.754561
64.891136	47.997026	NaN	76.095952	16.894110	NaN	-11.204816
75.476563	94.084573	NaN	89.527520	-18.608010	NaN	-14.050957
64.738630	77.251216	NaN	88.032683	-12.512586	NaN	-23.294054
79.488906	86.822270	NaN	94.551255	-7.333364	NaN	-15.062349
-15.486478	41.542131	NaN	29.966346	-57.028609	NaN	-45.452824
50.257263	-439.348717	NaN	-155.680568	489.605979	NaN	205.937831
63.164757	-355.568212	NaN	-228.880527	418.732969	NaN	292.045284
34.329319	97.481295	NaN	92.551320	-63.151976	NaN	-58.222002
51.964123	0.190411	NaN	54.393523	51.773712	NaN	-2.429400
-112.439765	53.311291	NaN	79.022490	-165.751056	NaN	-191.462255
66.080418	8.847358	NaN	-35.720801	57.233060	NaN	101.801219
87.036509	84.924974	NaN	70.346285	2.111535	NaN	16.690224
-285.838139	-126.644709	NaN	-16.610601	-159.193431	NaN	-269.227538
80.592492	38.167036	NaN	34.564221	42.425456	NaN	46.028271
-21.576110	92.508653	NaN	86.649818	-114.084763	NaN	-108.225928
49.387916	-460.697593	NaN	-736.465858	510.085509	NaN	785.853774
65.926988	-18.477827	NaN	24.215050	84.404815	NaN	41.711938
30.016049	48.344328	NaN	44.747552	-18.328278	NaN	-14.731503
39.602346	44.754026	NaN	45.214124	-5.151680	NaN	-5.611778
-41.314826	58.920105	NaN	-5.159939	-100.234931	NaN	-36.154887
-10.729254	85.237516	NaN	45.994100	-95.966769	NaN	-56.723353
34.446256	65.704089	NaN	89.345355	-31.257833	NaN	-54.899099
30.035991	50.962878	NaN	-36.877443	-20.926886	NaN	66.913434
92.353352	79.834232	NaN	89.417270	12.519120	NaN	2.936082
47.362250	-55.536728	NaN	-82.174577	102.898978	NaN	129.536827
66.859591	-82.036261	NaN	-4.531535	148.895852	NaN	71.391125
1.252502	-66.439053	NaN	-124.742664	67.691555	NaN	125.995167
62.129229	74.561957	NaN	60.051091	-12.432728	NaN	2.078138
22.495586	87.862226	NaN	72.634127	-65.366640	NaN	-50.138541
61.546199	-69.432389	NaN	-53.412655	130.978588	NaN	114.958854
32.850836	-339.686644	NaN	-101.741655	372.537480	NaN	134.592491
7.859426	61.946338	NaN	19.988452	-54.086913	NaN	-12.129027
25.980010	-8.438719	NaN	1.105751	34.418729	NaN	24.874259
84.277260	83.576139	NaN	72.636985	0.701121	NaN	11.640275
75.732484	-75.028847	NaN	-200.272091	150.761331	NaN	276.004575
42.862221	56.729032	NaN	18.874434	-13.866811	NaN	23.987787
-118.510098	55.742720	NaN	50.033484	-174.252818	NaN	-168.543582
49.687791	90.582744	NaN	84.216476	-40.894953	NaN	-34.528684
8.105606	45.099490	NaN	47.941532	-36.993884	NaN	-39.835927
30.067053	72.572590	NaN	67.486731	-42.505537	NaN	-37.419678
61.933449	-217.429232	NaN	-247.559949	279.362681	NaN	309.493398
54.480066	75.958449	NaN	73.566233	-21.478383	NaN	-19.086167
51.679174	-20.735321	NaN	-40.233455	72.414495	NaN	91.912629
79.872382	57.187643	NaN	55.571623	22.684740	NaN	24.300759
62.153850	58.127334	NaN	69.985808	4.026515	NaN	-7.831958
8.372421	53.908104	NaN	54.037115	-45.535683	NaN	-45.664695
66.369661	73.326918	NaN	60.200719	-6.957257	NaN	6.168942
54.075289	49.059962	NaN	23.692969	5.015327	NaN	30.382319
14.426232	92.877686	NaN	84.713496	-78.451454	NaN	-70.287264
57.159791	43.549892	NaN	13.339893	13.609900	NaN	43.819898
-42.154596	82.764115	NaN	77.925398	-124.918711	NaN	-120.079994
80.476478	36.060235	NaN	48.397161	44.416243	NaN	32.079318
23.282422	79.454054	NaN	88.970695	-56.171632	NaN	-65.688273
38.999401	55.772483	NaN	31.774839	-16.773082	NaN	7.224562
69.795385	33.731235	NaN	36.028158	36.064150	NaN	33.767227
53.473910	-399.973952	NaN	-263.778416	453.447861	NaN	317.252326
58.243630	48.702080	NaN	66.890165	9.541550	NaN	-8.646536
51.039433	52.646711	NaN	7.950229	-1.607278	NaN	43.089204
61.146905	39.615014	NaN	44.727808	21.531891	NaN	16.419096
9.918328	86.567209	NaN	18.680353	-76.648881	NaN	-8.762025
12.663702	85.123442	NaN	87.258378	-72.459740	NaN	-74.594676
18.368890	52.494373	NaN	87.924706	-34.125483	NaN	-69.555816
67.918638	78.070042	NaN	53.469770	-10.151404	NaN	14.448869
74.196961	53.951040	NaN	73.952227	20.245921	NaN	0.244734
71.333483	30.087112	NaN	52.271487	41.246371	NaN	19.061996
59.858152	-80.746155	NaN	-43.634148	140.604307	NaN	103.492299
56.253806	96.638932	NaN	94.744226	-40.385126	NaN	-38.490420
72.898875	97.595318	NaN	93.840964	-24.696443	NaN	-20.942089
25.913430	47.111926	NaN	27.379143	-21.198496	NaN	-1.465713
34.864328	34.373469	NaN	27.883901	0.490858	NaN	6.980427
44.807734	90.357683	NaN	59.047658	-45.549949	NaN	-14.239924
64.067748	20.824610	NaN	-31.238543	43.243139	NaN	95.306291
64.758805	23.662009	NaN	38.230944	41.096796	NaN	26.527862
37.465578	28.872232	NaN	25.816948	8.593346	NaN	11.648629
36.182098	29.719613	NaN	26.371264	6.462485	NaN	9.810835
86.933469	41.007376	NaN	54.340600	45.926094	NaN	32.592870
-22.385417	26.150684	NaN	57.785748	-48.536101	NaN	-80.171165
11.627815	94.466428	NaN	89.113833	-82.838613	NaN	-77.486018
39.185746	66.287509	NaN	20.621057	-27.101764	NaN	18.564689
42.938040	-36.686111	NaN	-16.435702	79.624151	NaN	59.373741
30.465158	90.838128	NaN	92.858754	-60.372970	NaN	-62.393596
58.893896	-0.006848	NaN	19.217318	58.900744	NaN	39.676578
81.425611	56.944431	NaN	60.931176	24.481179	NaN	20.494434
73.375346	89.812948	NaN	64.145619	-16.437602	NaN	9.229727
29.049610	96.374263	NaN	93.501800	-67.324653	NaN	-64.452191
1.208058	89.339720	NaN	82.884631	-88.131663	NaN	-81.676574
61.195689	86.617798	NaN	68.688509	-25.422108	NaN	-7.492820
83.087279	78.964302	NaN	67.217000	4.122977	NaN	15.870279
22.074867	-16.172578	NaN	0.163812	38.247445	NaN	21.911056
63.035061	65.042562	NaN	64.593782	-2.007501	NaN	-1.558720
71.964127	69.426694	NaN	64.557010	2.537433	NaN	7.407117
76.077429	41.410492	NaN	62.119484	34.666938	NaN	13.957945
19.386155	26.115276	NaN	62.805527	-6.729122	NaN	-43.419373
75.761318	27.288067	NaN	62.436626	48.473251	NaN	13.324693
48.876217	43.573163	NaN	30.714364	5.303054	NaN	18.161853
69.120981	69.249770	NaN	78.250291	-0.128789	NaN	-9.129310
73.901685	81.395404	NaN	66.062570	-7.493719	NaN	7.839115
20.684703	48.858084	NaN	29.244155	-28.173381	NaN	-8.559451
38.895581	81.772097	NaN	83.353944	-42.876516	NaN	-44.458363
75.663111	55.682355	NaN	33.074589	19.980756	NaN	42.588522
11.247146	83.474405	NaN	59.054329	-72.227259	NaN	-47.807184
2.226527	-1.030654	NaN	-21.949532	3.257181	NaN	24.176059
48.140055	2.068008	NaN	26.882657	46.072047	NaN	21.257398
92.050657	22.968073	NaN	-18.756422	69.082584	NaN	110.807080
54.128448	81.389773	NaN	87.772163	-27.261325	NaN	-33.643714
9.249430	-194.319059	NaN	-58.496996	203.568489	NaN	67.746426
28.058976	86.045080	NaN	72.986124	-57.986104	NaN	-44.927149
19.217895	-60.159370	NaN	-42.225906	79.377266	NaN	61.443802
79.256255	45.688458	NaN	61.376062	33.567797	NaN	17.880193
12.830899	-668.647196	NaN	-626.197308	681.478096	NaN	639.028207
-207.755534	25.071796	NaN	26.383136	-232.827330	NaN	-234.138670
62.584391	-34.951399	NaN	14.873812	97.535789	NaN	47.710578
79.749458	2.338700	NaN	50.700097	77.410758	NaN	29.049361
86.496859	75.034888	NaN	80.723815	11.461972	NaN	5.773044
65.035825	79.193327	NaN	74.130113	-14.157502	NaN	-9.094287
65.822571	1.935223	NaN	-7.048535	63.887349	NaN	72.871107
-9.532669	-196.996025	NaN	-57.867598	187.463356	NaN	48.334928
7.654710	63.225513	NaN	91.556465	-55.570803	NaN	-83.901754
67.433355	51.028491	NaN	82.298288	16.404864	NaN	-14.864933
67.290277	92.506391	NaN	90.619809	-25.216114	NaN	-23.329532
58.503579	50.655983	NaN	11.715771	7.847596	NaN	46.787808
80.525478	-122.572514	NaN	-306.308213	203.097992	NaN	386.833691
18.807708	41.791013	NaN	90.480724	-22.983305	NaN	-71.673017
53.844855	-281.211006	NaN	-135.335445	335.055860	NaN	189.180300
31.457848	82.897132	NaN	54.597356	-51.439284	NaN	-23.139508
32.244758	96.962249	NaN	92.057111	-64.717491	NaN	-59.812354
50.168060	61.976653	NaN	52.248188	-11.808593	NaN	-2.080128
83.997254	51.635948	NaN	49.409947	32.361306	NaN	34.587308
64.760703	-55.016771	NaN	-220.270451	119.777474	NaN	285.031154
56.000265	12.913861	NaN	25.984206	43.086404	NaN	30.016059
43.769719	54.949827	NaN	26.198598	-11.180107	NaN	17.571122
36.798134	-51.846322	NaN	10.493144	88.644456	NaN	26.304990
81.281207	-13.655531	NaN	25.254674	94.936738	NaN	56.026534
42.670174	6.865349	NaN	-71.007022	35.804825	NaN	113.677196
93.199682	-34.195739	NaN	-1.585346	127.395421	NaN	94.785029
53.196441	47.888760	NaN	19.761364	5.307681	NaN	33.435077
-36.603347	65.984832	NaN	41.784742	-102.588179	NaN	-78.388089
91.644004	51.058754	NaN	22.287771	40.585250	NaN	69.356233
34.810420	-20.152827	NaN	-6.767889	54.963247	NaN	41.578309
38.376339	-18.934273	NaN	51.575138	57.310612	NaN	-13.198799
78.033115	90.713185	NaN	91.187728	-12.680070	NaN	-13.154613
26.444141	-77.811110	NaN	-31.066178	104.255251	NaN	57.510319
41.294216	35.971076	NaN	1.965232	5.323140	NaN	39.328985
49.534344	28.686794	NaN	-40.783421	20.847550	NaN	90.317765
80.770480	-67.832470	NaN	-23.172482	148.602950	NaN	103.942963
76.144898	65.488665	NaN	67.571072	10.656233	NaN	8.573825
32.803041	74.682741	NaN	77.591528	-41.879700	NaN	-44.788486
73.766298	-15.950223	NaN	-39.762693	89.716521	NaN	113.528991
19.895054	-6.664593	NaN	34.477592	26.559646	NaN	-14.582538
-1.907792	77.232279	NaN	87.691953	-79.140071	NaN	-89.599745
91.198861	-47.732985	NaN	14.111096	138.931846	NaN	77.087765
71.456434	89.569599	NaN	89.094645	-18.113165	NaN	-17.638210
44.142851	26.685825	NaN	51.369662	17.457026	NaN	-7.226811
22.603582	22.802701	NaN	-51.210987	-0.199119	NaN	73.814568
10.999955	1.308601	NaN	27.012562	9.691355	NaN	-16.012607
41.184024	14.192554	NaN	-14.993663	26.991470	NaN	56.177688
61.442292	32.836033	NaN	-7.613240	28.606259	NaN	69.055532
52.727949	93.749503	NaN	88.753048	-41.021555	NaN	-36.025099
44.719316	48.388210	NaN	3.073129	-3.668894	NaN	41.646187
74.283993	50.622801	NaN	47.396789	23.661193	NaN	26.887204
10.840093	93.104983	NaN	86.997098	-82.264890	NaN	-76.157005
71.483771	69.477116	NaN	81.848493	2.006655	NaN	-10.364722
56.403114	88.716714	NaN	79.873247	-32.313600	NaN	-23.470134
-27.473729	82.703164	NaN	41.051722	-110.176893	NaN	-68.525450
71.137961	-13.415863	NaN	6.267023	84.553824	NaN	64.870938
69.442340	-271.193222	NaN	-17.053246	340.635562	NaN	86.495585
35.742787	87.192252	NaN	64.051892	-51.449465	NaN	-28.309105
68.013894	43.682059	NaN	-5.763219	24.331835	NaN	73.777113
71.806301	-23.951808	NaN	26.497989	95.758108	NaN	45.308311
37.293193	-61.824519	NaN	-145.345424	99.117712	NaN	182.638617
11.037361	-312.172813	NaN	3.676796	323.210174	NaN	7.360565
75.291962	24.844561	NaN	46.830013	50.447401	NaN	28.461950
53.530665	80.345010	NaN	84.444470	-26.814345	NaN	-30.913805
44.261476	90.987529	NaN	82.005416	-46.726053	NaN	-37.743940
3.294219	63.905474	NaN	67.342659	-60.611254	NaN	-64.048440
78.114233	89.274212	NaN	82.751867	-11.159979	NaN	-4.637634
78.884028	92.239273	NaN	90.122418	-13.355246	NaN	-11.238390
23.472653	69.049711	NaN	81.975782	-45.577058	NaN	-58.503129
30.629244	82.101664	NaN	82.237204	-51.472420	NaN	-51.607960
-14.367704	-146.300897	NaN	12.300373	131.933193	NaN	-26.668077
-2.850250	-72.926167	NaN	-63.190942	70.075917	NaN	60.340693
33.389709	39.794031	NaN	59.597236	-6.404323	NaN	-26.207528
14.230565	67.872532	NaN	66.850812	-53.641967	NaN	-52.620247
-152.603210	78.834395	NaN	66.608303	-231.437604	NaN	-219.211513
71.367303	-49.898139	NaN	-18.095379	121.265442	NaN	89.462682
-7.100217	53.437357	NaN	73.174346	-60.537575	NaN	-80.274563
80.189248	78.339170	NaN	87.104651	1.850077	NaN	-6.915403
60.256777	58.715265	NaN	40.051046	1.541511	NaN	20.205731
69.423502	63.312215	NaN	57.566733	6.111287	NaN	11.856769
36.248412	71.217107	NaN	73.653489	-34.968695	NaN	-37.405077
64.663062	48.867316	NaN	60.547303	15.795746	NaN	4.115758
38.234329	35.408518	NaN	-2.728239	2.825811	NaN	40.962568
36.747739	35.726435	NaN	25.380646	1.021304	NaN	11.367093
71.713723	60.552332	NaN	38.607013	11.161391	NaN	33.106710
82.265279	-13.903581	NaN	5.061850	96.168859	NaN	77.203428
77.442200	82.393863	NaN	79.932123	-4.951664	NaN	-2.489924
45.455068	70.981689	NaN	73.463157	-25.526621	NaN	-28.008089
59.603923	73.691108	NaN	65.133013	-14.087185	NaN	-5.529091
79.161012	53.032827	NaN	67.282561	26.128185	NaN	11.878451
-9.879616	14.959136	NaN	-27.223932	-24.838752	NaN	17.344316
47.170498	90.464755	NaN	79.455466	-43.294257	NaN	-32.284968
19.206818	10.101904	NaN	49.111781	9.104914	NaN	-29.904963
39.511957	-28.851416	NaN	-6.995007	68.363373	NaN	46.506964
32.212117	-29.268437	NaN	-52.196387	61.480553	NaN	84.408504
24.754215	-90.559823	NaN	-250.273601	115.314038	NaN	275.027816
28.356123	15.671529	NaN	-8.167646	12.684594	NaN	36.523770
32.031625	31.066162	NaN	-8.049516	0.965463	NaN	40.081141
81.288588	77.595390	NaN	85.865393	3.693198	NaN	-4.576805
69.744621	68.557528	NaN	92.620599	1.187094	NaN	-22.875978
-47.248802	68.791250	NaN	32.337879	-116.040053	NaN	-79.586681
60.049387	93.779612	NaN	94.777277	-33.730225	NaN	-34.727889
-8.158857	87.729186	NaN	95.433206	-95.888043	NaN	-103.592063
23.700631	81.436990	NaN	65.228595	-57.736359	NaN	-41.527964
18.705153	-15.105987	NaN	-154.283308	33.811140	NaN	172.988462
36.243498	12.897176	NaN	35.384159	23.346322	NaN	0.859339
-19.133158	48.511604	NaN	83.043671	-67.644762	NaN	-102.176829
33.318730	68.141812	NaN	41.448415	-34.823082	NaN	-8.129685
47.623889	88.708641	NaN	87.916089	-41.084752	NaN	-40.292200
71.825164	-70.697049	NaN	4.484124	142.522213	NaN	67.341040
7.159877	68.323676	NaN	50.335995	-61.163799	NaN	-43.176118
34.572732	41.184836	NaN	43.602439	-6.612104	NaN	-9.029707
-20.600780	16.464228	NaN	52.803893	-37.065008	NaN	-73.404673
29.089485	41.617730	NaN	63.275364	-12.528246	NaN	-34.185880
37.878894	96.599706	NaN	95.558056	-58.720812	NaN	-57.679162
61.010433	76.402132	NaN	81.329073	-15.391699	NaN	-20.318640
85.345037	77.406904	NaN	61.796881	7.938132	NaN	23.548156
23.078177	47.618791	NaN	59.001147	-24.540614	NaN	-35.922970
85.791459	-70.939551	NaN	6.244263	156.731010	NaN	79.547196
85.280077	91.548567	NaN	76.778947	-6.268490	NaN	8.501130
33.455418	83.849194	NaN	88.235520	-50.393776	NaN	-54.780102
0.368258	45.411562	NaN	43.611677	-45.043304	NaN	-43.243419
71.541035	71.208681	NaN	25.670212	0.332354	NaN	45.870822
52.018448	-96.085845	NaN	-36.286669	148.104292	NaN	88.305117
50.974864	-23.648936	NaN	26.272810	74.623801	NaN	24.702054
-1.894407	61.800806	NaN	79.049645	-63.695213	NaN	-80.944052
-1.026320	78.859815	NaN	87.468422	-79.886135	NaN	-88.494742
6.389723	51.764645	NaN	53.385227	-45.374922	NaN	-46.995504
61.073351	15.554828	NaN	51.989483	45.518523	NaN	9.083868
52.942994	1.499181	NaN	-40.958613	51.443813	NaN	93.901607
11.634122	47.730574	NaN	42.677852	-36.096452	NaN	-31.043729
54.624001	-37.566669	NaN	14.881477	92.190670	NaN	39.742524
45.629029	-49.742424	NaN	-88.715159	95.371453	NaN	134.344189
83.026396	80.321572	NaN	82.977777	2.704823	NaN	0.048618
73.384490	85.103975	NaN	66.996615	-11.719484	NaN	6.387875
57.940606	78.342904	NaN	72.272393	-20.402298	NaN	-14.331788
71.178829	68.458137	NaN	63.901569	2.720692	NaN	7.277259
41.351125	-47.121990	NaN	-16.745701	88.473115	NaN	58.096826
55.507410	66.239750	NaN	86.969792	-10.732340	NaN	-31.462382
83.395156	49.319115	NaN	22.176272	34.076041	NaN	61.218883
7.988176	0.032621	NaN	-47.525484	7.955555	NaN	55.513660
13.206370	93.600166	NaN	93.435632	-80.393796	NaN	-80.229262
12.080824	-16.828586	NaN	25.777831	28.909409	NaN	-13.697007
65.482141	-39.281681	NaN	-158.222336	104.763821	NaN	223.704476
27.031453	24.643248	NaN	42.665616	2.388205	NaN	-15.634163
66.087949	73.391777	NaN	61.886816	-7.303828	NaN	4.201133
56.074745	21.417028	NaN	39.724335	34.657717	NaN	16.350410
68.451248	64.880944	NaN	72.982682	3.570304	NaN	-4.531434
74.547674	53.555155	NaN	61.085690	20.992519	NaN	13.461984
45.963480	44.800592	NaN	51.997021	1.162888	NaN	-6.033541
85.536002	88.745516	NaN	81.257467	-3.209514	NaN	4.278535
-48.199745	84.031572	NaN	80.245993	-132.231317	NaN	-128.445738
66.012149	26.094047	NaN	83.522328	39.918102	NaN	-17.510179
60.130834	-181.958758	NaN	-29.187727	242.089592	NaN	89.318561
90.982927	45.656272	NaN	-11.336119	45.326655	NaN	102.319045
-20.576630	87.916251	NaN	88.950974	-108.492881	NaN	-109.527604
45.053672	46.974249	NaN	60.719745	-1.920577	NaN	-15.666074
38.841888	83.396719	NaN	79.762915	-44.554831	NaN	-40.921027
55.359762	-192.105161	NaN	-50.349319	247.464923	NaN	105.709081
48.683553	69.740520	NaN	-5.604847	-21.056967	NaN	54.288400
28.446085	93.751672	NaN	88.926350	-65.305588	NaN	-60.480266
24.166708	49.546629	NaN	59.027309	-25.379921	NaN	-34.860600
50.152530	-45.721483	NaN	-136.693834	95.874013	NaN	186.846363
77.657634	70.823830	NaN	78.535166	6.833804	NaN	-0.877532
90.836367	-37.581835	NaN	52.468385	128.418202	NaN	38.367983
51.279827	79.541150	NaN	64.713933	-28.261323	NaN	-13.434107
56.710381	45.137334	NaN	19.099240	11.573048	NaN	37.611141
32.847338	-24.597025	NaN	-10.654720	57.444363	NaN	43.502057
33.749144	83.716976	NaN	69.425024	-49.967832	NaN	-35.675880
91.628900	39.553256	NaN	44.267442	52.075645	NaN	47.361458
77.086971	-374.337344	NaN	-75.909653	451.424314	NaN	152.996624
61.002329	-55.804904	NaN	4.617151	116.807233	NaN	56.385179
58.905361	61.550174	NaN	43.511475	-2.644814	NaN	15.393886
58.129169	82.046702	NaN	75.586779	-23.917533	NaN	-17.457610
15.985691	-123.498446	NaN	-137.673931	139.484137	NaN	153.659622
65.219600	74.749712	NaN	72.575123	-9.530112	NaN	-7.355523
73.011789	44.899093	NaN	52.595469	28.112696	NaN	20.416320
43.631274	91.993433	NaN	88.897943	-48.362159	NaN	-45.266669
60.808500	-105.415696	NaN	-152.912391	166.224196	NaN	213.720891
86.200183	50.227268	NaN	50.490610	35.972914	NaN	35.709572
-176.273970	-190.701044	NaN	6.786468	14.427073	NaN	-183.060439
58.596425	71.868358	NaN	79.533619	-13.271934	NaN	-20.937194
25.572698	-195.661060	NaN	-203.125085	221.233759	NaN	228.697784
55.376333	67.217445	NaN	82.325753	-11.841112	NaN	-26.949420
85.978485	88.525034	NaN	81.394435	-2.546549	NaN	4.584050
87.588092	-80.146037	NaN	-50.807546	167.734129	NaN	138.395638
69.182768	-99.018762	NaN	-75.388404	168.201530	NaN	144.571172
32.988358	-61.379883	NaN	60.083481	94.368241	NaN	-27.095123
56.510965	20.951385	NaN	13.515415	35.559580	NaN	42.995550
73.369798	86.766670	NaN	92.837415	-13.396873	NaN	-19.467617
49.518349	47.942214	NaN	63.134920	1.576135	NaN	-13.616571
28.346971	-94.469399	NaN	-116.905233	122.816370	NaN	145.252204
-92.917468	69.642164	NaN	71.193155	-162.559632	NaN	-164.110623
52.054612	36.891659	NaN	49.950413	15.162953	NaN	2.104198
74.330177	52.710447	NaN	40.152713	21.619730	NaN	34.177464
50.758296	78.461228	NaN	80.454437	-27.702932	NaN	-29.696141
33.214175	-38.383329	NaN	-187.144399	71.597504	NaN	220.358575
16.782461	90.212636	NaN	81.507116	-73.430176	NaN	-64.724655
62.572057	29.409192	NaN	-112.866568	33.162865	NaN	175.438625
65.075714	-25.107905	NaN	46.835714	90.183618	NaN	18.240000
-3.062868	59.273625	NaN	24.142157	-62.336493	NaN	-27.205025
79.417558	-128.247101	NaN	23.280270	207.664659	NaN	56.137288
65.597934	58.638479	NaN	62.688139	6.959455	NaN	2.909795
36.914165	-142.363607	NaN	-105.408308	179.277772	NaN	142.322473
63.028899	84.794828	NaN	82.623255	-21.765929	NaN	-19.594355
-25.812468	42.014459	NaN	44.932895	-67.826927	NaN	-70.745363
54.946689	64.275197	NaN	34.722168	-9.328509	NaN	20.224520
12.054374	34.275695	NaN	45.345537	-22.221322	NaN	-33.291164
36.583466	53.093521	NaN	3.407333	-16.510055	NaN	33.176133
83.050127	84.638604	NaN	65.275551	-1.588477	NaN	17.774576
58.447274	21.325542	NaN	51.137433	37.121731	NaN	7.309840
-14.413830	80.281875	NaN	84.016352	-94.695705	NaN	-98.430182
42.440622	-29.711364	NaN	49.609363	72.151986	NaN	-7.168740
84.011884	-98.319519	NaN	-26.127322	182.331404	NaN	110.139206
47.230303	89.919889	NaN	93.174176	-42.689586	NaN	-45.943873
-95.878927	-15.761152	NaN	26.598570	-80.117775	NaN	-122.477496
5.487041	-66.192153	NaN	-103.782095	71.679195	NaN	109.269136
-118.598804	89.503098	NaN	81.023102	-208.101902	NaN	-199.621907
66.681300	81.057645	NaN	58.988752	-14.376345	NaN	7.692549
-46.113526	54.114316	NaN	68.094154	-100.227842	NaN	-114.207680
92.288884	92.173286	NaN	88.829445	0.115598	NaN	3.459440
-49.314586	29.786898	NaN	28.332452	-79.101484	NaN	-77.647038
48.562102	65.923572	NaN	68.468666	-17.361470	NaN	-19.906564
82.760196	92.709319	NaN	92.408621	-9.949123	NaN	-9.648425
-82.915193	7.454036	NaN	-54.559422	-90.369229	NaN	-28.355771
-74.980060	-121.460886	NaN	-51.028181	46.480825	NaN	-23.951879
-25.549343	76.299324	NaN	71.178312	-101.848667	NaN	-96.727655
74.806447	38.448672	NaN	65.584002	36.357776	NaN	9.222446
76.751704	-180.057947	NaN	-49.839634	256.809651	NaN	126.591338
76.654004	52.225004	NaN	67.350647	24.429000	NaN	9.303357
40.921436	34.733855	NaN	-3.777441	6.187581	NaN	44.698877
83.960370	-163.328358	NaN	13.355305	247.288728	NaN	70.605065
-65.066158	25.017628	NaN	-13.740975	-90.083786	NaN	-51.325183
51.079645	64.197166	NaN	62.684510	-13.117522	NaN	-11.604865
55.916066	41.509422	NaN	75.223460	14.406644	NaN	-19.307394
31.764820	88.838563	NaN	85.762215	-57.073743	NaN	-53.997394
70.981011	85.941604	NaN	82.062487	-14.960593	NaN	-11.081476
38.367080	71.741312	NaN	67.276390	-33.374232	NaN	-28.909310
4.094214	99.358134	NaN	98.581050	-95.263920	NaN	-94.486836
71.796217	-380.853567	NaN	-215.989165	452.649784	NaN	287.785382
37.698810	32.016957	NaN	72.621374	5.681853	NaN	-34.922564
-13.165930	-168.361906	NaN	-158.689538	155.195976	NaN	145.523607
61.628285	61.693651	NaN	22.038659	-0.065366	NaN	39.589626
78.985916	-23.528853	NaN	2.829340	102.514769	NaN	76.156576
39.653320	-16.776386	NaN	47.260024	56.429706	NaN	-7.606704
45.763924	68.451167	NaN	68.222426	-22.687243	NaN	-22.458502
73.055831	48.447361	NaN	68.982237	24.608470	NaN	4.073594
63.113415	36.554960	NaN	60.806767	26.558456	NaN	2.306649
64.983915	70.703514	NaN	56.792065	-5.719599	NaN	8.191850
59.356283	38.915066	NaN	50.638303	20.441217	NaN	8.717981
28.038694	86.640090	NaN	87.578808	-58.601396	NaN	-59.540114
55.081298	-13.514102	NaN	15.704972	68.595400	NaN	39.376326
57.007734	74.422234	NaN	70.751668	-17.414499	NaN	-13.743934
80.005603	49.572088	NaN	46.288531	30.433514	NaN	33.717071
-53.671139	83.552947	NaN	79.034338	-137.224087	NaN	-132.705478
39.038819	87.916208	NaN	82.447456	-48.877389	NaN	-43.408637
54.928533	79.820848	NaN	72.821639	-24.892315	NaN	-17.893106
-4.134978	87.084987	NaN	80.208749	-91.219965	NaN	-84.343727
80.767207	-54.570490	NaN	-28.770937	135.337697	NaN	109.538144
52.726254	43.370639	NaN	-49.434244	9.355615	NaN	102.160498
77.675137	56.883726	NaN	65.731801	20.791410	NaN	11.943335
-4.658328	97.617151	NaN	93.199118	-102.275479	NaN	-97.857446
-20.505608	89.643304	NaN	96.370225	-110.148912	NaN	-116.875833
48.462364	84.906688	NaN	68.327672	-36.444325	NaN	-19.865308
45.619305	-413.859286	NaN	-143.899395	459.478591	NaN	189.518700
39.271293	36.326054	NaN	57.222663	2.945238	NaN	-17.951370
76.459554	75.493274	NaN	60.059002	0.966280	NaN	16.400552
-71.659341	-70.480077	NaN	-44.318788	-1.179265	NaN	-27.340553
59.481827	-30.496572	NaN	-12.479117	89.978399	NaN	71.960944
20.436542	75.706881	NaN	65.320356	-55.270338	NaN	-44.883813
79.884255	33.882474	NaN	45.311264	46.001781	NaN	34.572990
64.501631	57.198783	NaN	84.522994	7.302849	NaN	-20.021363
44.490073	84.938841	NaN	76.326032	-40.448768	NaN	-31.835960
31.692405	71.395992	NaN	49.133721	-39.703586	NaN	-17.441316
-62.482929	-32.447866	NaN	-0.166083	-30.035063	NaN	-62.316847
86.179841	-30.827816	NaN	26.885863	117.007657	NaN	59.293978
20.019731	41.660208	NaN	65.042514	-21.640477	NaN	-45.022784
77.455582	79.483346	NaN	66.259961	-2.027764	NaN	11.195621
-15.308905	88.350519	NaN	58.804143	-103.659424	NaN	-74.113047
78.254054	89.838692	NaN	66.597949	-11.584638	NaN	11.656105
80.095319	91.623587	NaN	86.009609	-11.528269	NaN	-5.914290
75.428194	88.911348	NaN	84.769595	-13.483153	NaN	-9.341401
85.244209	76.961692	NaN	73.429591	8.282518	NaN	11.814619
58.846467	34.176104	NaN	70.388276	24.670364	NaN	-11.541808
-25.494803	-117.546255	NaN	-92.462591	92.051452	NaN	66.967788
71.034736	62.910360	NaN	60.818387	8.124376	NaN	10.216349
82.355574	13.661188	NaN	43.485220	68.694386	NaN	38.870354
-12.070511	57.560711	NaN	45.055640	-69.631222	NaN	-57.126151
45.856025	-144.399680	NaN	-93.996086	190.255705	NaN	139.852111
58.668287	58.851121	NaN	62.835311	-0.182834	NaN	-4.167024
42.424457	-27.562156	NaN	5.510831	69.986613	NaN	36.913626
63.155115	37.307691	NaN	20.430213	25.847424	NaN	42.724902
17.702460	50.352410	NaN	38.550731	-32.649950	NaN	-20.848271
76.879466	85.097631	NaN	86.410900	-8.218165	NaN	-9.531433
51.532728	51.302261	NaN	26.759469	0.230466	NaN	24.773259
49.535357	-86.588878	NaN	-134.441853	136.124235	NaN	183.977210
-20.661248	70.055547	NaN	43.665788	-90.716795	NaN	-64.327036
68.590547	-49.985142	NaN	-151.503969	118.575689	NaN	220.094516
3.582825	86.025528	NaN	59.446545	-82.442703	NaN	-55.863720
26.454529	-214.472034	NaN	-86.046643	240.926564	NaN	112.501172
50.681895	-92.578251	NaN	21.304021	143.260146	NaN	29.377874
76.687902	60.622982	NaN	47.045662	16.064919	NaN	29.642240
24.475564	53.651434	NaN	48.663140	-29.175870	NaN	-24.187576
86.638212	83.898268	NaN	73.424434	2.739944	NaN	13.213778
58.153237	83.741644	NaN	82.131213	-25.588406	NaN	-23.977975
79.879292	55.915034	NaN	54.597991	23.964259	NaN	25.281301
53.940741	60.855308	NaN	70.501514	-6.914567	NaN	-16.560773
-2.472479	28.727344	NaN	-33.123485	-31.199823	NaN	30.651007
79.612220	78.404235	NaN	54.537920	1.207984	NaN	25.074300
23.299883	-69.197714	NaN	19.653689	92.497598	NaN	3.646194
-4.546945	-111.512409	NaN	-62.591390	106.965464	NaN	58.044445
48.198450	-154.767387	NaN	-229.624294	202.965837	NaN	277.822744
49.472396	81.814804	NaN	68.087044	-32.342409	NaN	-18.614649
73.136129	80.784576	NaN	76.565894	-7.648447	NaN	-3.429766
65.330590	32.356252	NaN	13.552944	32.974338	NaN	51.777646
81.573801	39.149270	NaN	59.681308	42.424532	NaN	21.892494
-4.014811	70.277602	NaN	63.411102	-74.292413	NaN	-67.425913
29.284276	64.385873	NaN	63.771882	-35.101597	NaN	-34.487606
16.079596	-97.093930	NaN	60.661063	113.173526	NaN	-44.581467
60.770949	62.799111	NaN	46.059647	-2.028162	NaN	14.711302
81.937801	25.920697	NaN	55.949921	56.017104	NaN	25.987880
19.078816	57.456734	NaN	54.233882	-38.377918	NaN	-35.155066
45.306203	-128.812260	NaN	-199.912497	174.118464	NaN	245.218701
-17.790330	76.247642	NaN	78.719488	-94.037972	NaN	-96.509818
87.242857	69.182485	NaN	60.531415	18.060372	NaN	26.711442
75.659499	48.113277	NaN	74.575258	27.546223	NaN	1.084242
42.274522	36.317332	NaN	-22.520141	5.957190	NaN	64.794663
75.327430	-10.385219	NaN	59.087671	85.712649	NaN	16.239759
-63.119681	-33.031657	NaN	-29.229863	-30.088024	NaN	-33.889819
46.738372	24.983223	NaN	15.785762	21.755149	NaN	30.952611
59.002396	74.674007	NaN	29.566809	-15.671611	NaN	29.435587
74.598969	70.086291	NaN	62.585802	4.512678	NaN	12.013167
-133.189841	83.138515	NaN	75.909508	-216.328356	NaN	-209.099349
82.073515	84.838304	NaN	92.902103	-2.764789	NaN	-10.828588
6.541781	42.458430	NaN	47.797289	-35.916649	NaN	-41.255508
-37.048379	48.124687	NaN	35.140857	-85.173066	NaN	-72.189235
72.040255	81.900982	NaN	63.369494	-9.860727	NaN	8.670761
52.978717	-89.407112	NaN	-67.207589	142.385829	NaN	120.186306
65.903933	94.667034	NaN	96.435007	-28.763101	NaN	-30.531074
65.502443	-31.557878	NaN	-27.014786	97.060320	NaN	92.517229
63.856511	-4.407745	NaN	-1.572625	68.264256	NaN	65.429136
51.485275	82.684744	NaN	79.345115	-31.199469	NaN	-27.859841
-0.111136	83.224616	NaN	73.502613	-83.335752	NaN	-73.613749
55.048171	80.749605	NaN	77.074404	-25.701434	NaN	-22.026232
84.771406	-206.052033	NaN	-128.935122	290.823439	NaN	213.706528
76.614973	-405.780430	NaN	-232.523527	482.395403	NaN	309.138500
62.241240	-54.207325	NaN	40.728328	116.448565	NaN	21.512912
33.372121	80.021554	NaN	72.375680	-46.649433	NaN	-39.003559
41.771414	-257.596357	NaN	-76.635616	299.367770	NaN	118.407029
80.917715	-25.477164	NaN	23.605193	106.394879	NaN	57.312522
7.876165	-19.154278	NaN	18.010367	27.030443	NaN	-10.134202
32.962022	87.896020	NaN	90.464983	-54.933998	NaN	-57.502961
75.884970	87.895402	NaN	84.988159	-12.010432	NaN	-9.103189
64.284051	82.796870	NaN	50.927629	-18.512818	NaN	13.356422
47.054766	-65.826579	NaN	-107.607307	112.881345	NaN	154.662073
66.368321	29.903469	NaN	3.213975	36.464852	NaN	63.154346
45.764149	6.279714	NaN	-17.465691	39.484435	NaN	63.229839
73.759037	18.005131	NaN	78.564816	55.753906	NaN	-4.805779
66.196778	88.378741	NaN	86.602935	-22.181963	NaN	-20.406157
64.751430	-80.449313	NaN	-69.283297	145.200743	NaN	134.034726
77.655838	72.805141	NaN	53.611077	4.850697	NaN	24.044762
-5.189622	59.538278	NaN	75.978207	-64.727901	NaN	-81.167829
36.057052	87.416126	NaN	85.829138	-51.359074	NaN	-49.772086
83.193095	50.581048	NaN	71.631798	32.612048	NaN	11.561297
43.384362	98.553452	NaN	98.378084	-55.169090	NaN	-54.993722
85.534817	-14.616312	NaN	-20.763926	100.151129	NaN	106.298744
55.358725	81.712732	NaN	57.727702	-26.354007	NaN	-2.368976
80.328224	13.246364	NaN	-24.126719	67.081860	NaN	104.454943
68.721058	78.668576	NaN	78.878143	-9.947519	NaN	-10.157085
53.266855	53.027280	NaN	46.166731	0.239575	NaN	7.100125
61.402985	87.870087	NaN	40.779147	-26.467102	NaN	20.623838
12.660031	62.374445	NaN	63.667715	-49.714414	NaN	-51.007684
76.386856	-369.823668	NaN	-130.249023	446.210524	NaN	206.635879
72.335678	86.658850	NaN	83.037467	-14.323172	NaN	-10.701789
-18.932759	60.155645	NaN	66.681867	-79.088405	NaN	-85.614627
81.509406	-6.181941	NaN	-60.260968	87.691347	NaN	141.770374
45.530385	88.764037	NaN	92.017323	-43.233652	NaN	-46.486938
79.188711	-158.377644	NaN	-167.708864	237.566355	NaN	246.897575
31.217694	36.965860	NaN	59.739670	-5.748166	NaN	-28.521977
89.439808	18.831168	NaN	39.596551	70.608640	NaN	49.843257
60.219466	92.342106	NaN	93.101736	-32.122640	NaN	-32.882270
52.891235	-15.804910	NaN	-4.483623	68.696145	NaN	57.374858
65.148936	29.813987	NaN	36.630224	35.334949	NaN	28.518712
14.685674	61.704789	NaN	61.018426	-47.019115	NaN	-46.332752
64.359293	-15.517882	NaN	71.235331	79.877175	NaN	-6.876039
81.599158	-31.994884	NaN	5.127260	113.594041	NaN	76.471898
68.571758	-53.167758	NaN	-38.282873	121.739516	NaN	106.854631
21.446316	-57.862808	NaN	-133.591349	79.309125	NaN	155.037665
56.115525	71.338040	NaN	73.694502	-15.222515	NaN	-17.578977
-66.071565	32.960295	NaN	-11.712134	-99.031860	NaN	-54.359431
68.317898	26.722221	NaN	20.788250	41.595677	NaN	47.529648
59.844185	-67.743378	NaN	-20.971567	127.587563	NaN	80.815751
18.142940	73.517062	NaN	81.079833	-55.374122	NaN	-62.936893
70.505820	66.189964	NaN	70.611266	4.315857	NaN	-0.105446
52.795217	33.738074	NaN	52.087610	19.057143	NaN	0.707607
50.004746	26.542062	NaN	35.588349	23.462684	NaN	14.416397
47.647128	70.558860	NaN	81.064149	-22.911732	NaN	-33.417020
60.624843	74.247131	NaN	78.338627	-13.622288	NaN	-17.713783
50.114409	8.574783	NaN	37.215545	41.539626	NaN	12.898865
-51.054318	47.622336	NaN	45.692061	-98.676654	NaN	-96.746379
73.516671	45.828753	NaN	8.705438	27.687919	NaN	64.811233
44.176455	37.173877	NaN	3.284675	7.002577	NaN	40.891780
40.008745	45.502306	NaN	16.818222	-5.493562	NaN	23.190522
-22.362178	92.366732	NaN	94.307134	-114.728910	NaN	-116.669311
-29.453164	74.695626	NaN	86.110366	-104.148790	NaN	-115.563529
91.647510	49.630629	NaN	78.996129	42.016881	NaN	12.651381
9.300889	78.355826	NaN	51.045276	-69.054937	NaN	-41.744387
47.203237	-88.714970	NaN	-67.206935	135.918207	NaN	114.410172
-23.918764	-58.564675	NaN	34.668252	34.645911	NaN	-58.587016
17.534003	68.363963	NaN	80.910213	-50.829960	NaN	-63.376210
30.360221	30.677808	NaN	-24.239946	-0.317587	NaN	54.600167
54.833858	22.986937	NaN	69.825963	31.846921	NaN	-14.992105
81.848415	76.822915	NaN	65.517974	5.025500	NaN	16.330441
52.243282	77.440757	NaN	57.864960	-25.197475	NaN	-5.621678
34.050824	66.954029	NaN	42.904833	-32.903205	NaN	-8.854010
-8.335824	52.346920	NaN	60.054453	-60.682744	NaN	-68.390277
69.341118	52.115364	NaN	37.050589	17.225754	NaN	32.290529
57.905916	13.107143	NaN	-26.039963	44.798773	NaN	83.945879
38.434097	96.542106	NaN	87.967953	-58.108009	NaN	-49.533856
45.872468	81.936933	NaN	87.770569	-36.064464	NaN	-41.898100
77.170212	72.895056	NaN	50.721615	4.275156	NaN	26.448597
82.769581	98.366643	NaN	95.852813	-15.597062	NaN	-13.083232
33.849590	67.874427	NaN	47.871411	-34.024837	NaN	-14.021821
-41.225722	43.185548	NaN	68.773567	-84.411270	NaN	-109.999290
55.879473	49.308730	NaN	67.454630	6.570743	NaN	-11.575157
68.782324	38.946895	NaN	61.033467	29.835429	NaN	7.748857
36.118453	88.503548	NaN	82.889509	-52.385096	NaN	-46.771056
79.500399	82.592691	NaN	71.392160	-3.092292	NaN	8.108239
66.713776	50.787695	NaN	75.054429	15.926081	NaN	-8.340653
84.910033	90.622405	NaN	92.535531	-5.712372	NaN	-7.625498
-77.396661	59.011440	NaN	67.873525	-136.408102	NaN	-145.270186
69.137730	22.314336	NaN	12.247803	46.823394	NaN	56.889927
94.218194	-19.464752	NaN	-0.484800	113.682945	NaN	94.702994
70.578290	85.770343	NaN	39.511036	-15.192052	NaN	31.067254
-132.635807	52.265986	NaN	30.058654	-184.901793	NaN	-162.694461
64.048443	35.542402	NaN	56.655567	28.506042	NaN	7.392876
23.526746	55.858752	NaN	70.593461	-32.332006	NaN	-47.066715
20.658182	85.729828	NaN	70.656340	-65.071646	NaN	-49.998158
1.100907	68.086301	NaN	70.482440	-66.985394	NaN	-69.381532
-17.486903	67.148308	NaN	61.751521	-84.635211	NaN	-79.238424
59.888846	-16.933449	NaN	-47.710976	76.822295	NaN	107.599822
71.740845	31.156520	NaN	20.342613	40.584325	NaN	51.398232
48.897386	-50.627953	NaN	-81.848310	99.525339	NaN	130.745696
48.396077	-16.413928	NaN	-89.077077	64.810005	NaN	137.473155
-9.556010	-7.428512	NaN	61.650879	-2.127499	NaN	-71.206890
-19.254990	75.519019	NaN	64.589241	-94.774009	NaN	-83.844231
55.400667	91.564475	NaN	86.685333	-36.163809	NaN	-31.284667
77.235151	28.886127	NaN	22.502302	48.349023	NaN	54.732849
13.279209	85.279538	NaN	77.701168	-72.000329	NaN	-64.421959
63.096556	85.203425	NaN	65.363471	-22.106869	NaN	-2.266914
-18.515151	75.599113	NaN	34.778139	-94.114264	NaN	-53.293290
72.653489	93.751112	NaN	79.548807	-21.097623	NaN	-6.895319
33.718959	35.333597	NaN	-95.761950	-1.614638	NaN	129.480909
-19.806650	3.475894	NaN	61.150566	-23.282544	NaN	-80.957215
45.216622	88.294947	NaN	81.222239	-43.078325	NaN	-36.005617
76.051835	65.821754	NaN	53.880796	10.230081	NaN	22.171039
-20.259519	75.828502	NaN	84.564072	-96.088021	NaN	-104.823591
77.159194	75.854244	NaN	23.013882	1.304950	NaN	54.145312
15.557497	47.852322	NaN	45.300317	-32.294825	NaN	-29.742820
44.089750	92.095361	NaN	81.885824	-48.005611	NaN	-37.796073
41.364726	44.179520	NaN	45.050569	-2.814794	NaN	-3.685843
92.462830	56.946889	NaN	46.160877	35.515941	NaN	46.301953
50.177963	-347.359245	NaN	-69.142762	397.537209	NaN	119.320726
25.431213	28.020066	NaN	-43.909017	-2.588853	NaN	69.340230
31.577856	66.231619	NaN	78.966513	-34.653763	NaN	-47.388657
75.948255	58.770677	NaN	47.478050	17.177578	NaN	28.470205
60.866797	44.076924	NaN	-33.536185	16.789874	NaN	94.402982
67.447118	95.485444	NaN	86.292714	-28.038326	NaN	-18.845596
71.660843	49.909072	NaN	72.119328	21.751770	NaN	-0.458486
64.594837	51.825717	NaN	75.644901	12.769120	NaN	-11.050064
37.572086	85.056987	NaN	89.673539	-47.484901	NaN	-52.101453
66.729358	80.049412	NaN	80.271349	-13.320054	NaN	-13.541992
-32.445083	57.805310	NaN	60.848457	-90.250393	NaN	-93.293540
93.399178	86.884178	NaN	88.897962	6.515000	NaN	4.501216
20.794676	79.453481	NaN	82.241197	-58.658805	NaN	-61.446522
51.976162	34.903535	NaN	-13.389182	17.072628	NaN	65.365344
39.222522	86.761789	NaN	91.927110	-47.539267	NaN	-52.704589
87.298284	-112.084584	NaN	-166.507615	199.382868	NaN	253.805899
9.823798	59.030994	NaN	64.162207	-49.207196	NaN	-54.338410
90.021275	10.536803	NaN	33.709711	79.484472	NaN	56.311564
38.783428	-213.399991	NaN	-208.327784	252.183418	NaN	247.111212
-44.401327	16.459151	NaN	53.570952	-60.860478	NaN	-97.972279
28.989474	-15.538497	NaN	22.571114	44.527971	NaN	6.418360
59.285626	-22.141318	NaN	0.945293	81.426944	NaN	58.340333
44.766232	-37.456339	NaN	24.198342	82.222571	NaN	20.567890
79.630621	57.426838	NaN	26.651485	22.203784	NaN	52.979136
73.534678	72.502398	NaN	37.217555	1.032280	NaN	36.317123
74.133138	8.033307	NaN	45.868300	66.099831	NaN	28.264838
79.670431	83.472116	NaN	86.628450	-3.801685	NaN	-6.958019
62.251228	45.856706	NaN	-4.728350	16.394521	NaN	66.979577
88.876064	68.206643	NaN	67.444818	20.669421	NaN	21.431246
58.103403	-77.771541	NaN	83.930040	135.874944	NaN	-25.826637
59.506624	88.827782	NaN	88.054870	-29.321158	NaN	-28.548246
60.829176	82.878105	NaN	90.191379	-22.048929	NaN	-29.362203
79.816043	-171.591394	NaN	-112.586701	251.407437	NaN	192.402744
28.925174	11.777208	NaN	-31.509844	17.147966	NaN	60.435018
17.035303	38.652507	NaN	52.009308	-21.617204	NaN	-34.974005
80.449258	73.546291	NaN	71.769820	6.902967	NaN	8.679438
86.339149	80.699960	NaN	58.031409	5.639190	NaN	28.307741
2.667711	-295.973983	NaN	-32.246221	298.641695	NaN	34.913933
35.813052	30.002217	NaN	55.611808	5.810835	NaN	-19.798757
83.245430	68.067876	NaN	59.127710	15.177555	NaN	24.117720
59.632102	88.919560	NaN	81.703787	-29.287458	NaN	-22.071685
43.482821	89.385293	NaN	80.100778	-45.902472	NaN	-36.617957
74.145335	14.050431	NaN	5.839228	60.094905	NaN	68.306107
62.464469	84.882356	NaN	81.691991	-22.417887	NaN	-19.227522
61.538025	66.063398	NaN	67.520473	-4.525373	NaN	-5.982448
31.339891	32.722229	NaN	-55.580189	-1.382338	NaN	86.920079
22.720567	60.441968	NaN	65.827901	-37.721401	NaN	-43.107335
56.454253	74.504571	NaN	57.828534	-18.050318	NaN	-1.374281
43.180086	80.934063	NaN	69.143631	-37.753976	NaN	-25.963545
-6.789085	20.151247	NaN	50.654804	-26.940332	NaN	-57.443888
53.269930	82.112359	NaN	67.999132	-28.842429	NaN	-14.729202
39.521280	36.786004	NaN	-23.448816	2.735276	NaN	62.970096
76.019916	45.941996	NaN	43.849572	30.077919	NaN	32.170343
63.416905	77.586960	NaN	83.292719	-14.170056	NaN	-19.875814
20.532305	96.750541	NaN	93.154087	-76.218236	NaN	-72.621782
76.911931	49.383169	NaN	55.927221	27.528762	NaN	20.984710
61.857694	-32.968527	NaN	1.248566	94.826221	NaN	60.609128
19.460814	-12.468990	NaN	12.686739	31.929804	NaN	6.774075
60.331473	23.733791	NaN	50.780784	36.597682	NaN	9.550689
63.012902	-678.218196	NaN	-223.127157	741.231098	NaN	286.140059
27.883512	51.190477	NaN	38.742307	-23.306965	NaN	-10.858795
10.815856	79.193530	NaN	73.636769	-68.377674	NaN	-62.820913
51.077303	39.369822	NaN	44.271912	11.707480	NaN	6.805390
23.905370	67.117781	NaN	45.519502	-43.212412	NaN	-21.614133
44.361397	39.893841	NaN	64.023015	4.467556	NaN	-19.661618
0.672353	-364.997380	NaN	-328.480880	365.669732	NaN	329.153233
59.347261	93.506921	NaN	89.342986	-34.159660	NaN	-29.995725
44.441525	-107.752046	NaN	-111.289916	152.193570	NaN	155.731441
41.380350	91.590839	NaN	92.164511	-50.210488	NaN	-50.784160
43.101117	71.248202	NaN	28.581990	-28.147085	NaN	14.519127
69.818578	73.554150	NaN	37.170984	-3.735572	NaN	32.647594
48.943082	58.093258	NaN	62.614351	-9.150176	NaN	-13.671269
54.021513	-47.806390	NaN	-101.715878	101.827903	NaN	155.737391
76.029931	39.388974	NaN	68.430998	36.640957	NaN	7.598934
60.666500	-22.767715	NaN	25.023401	83.434214	NaN	35.643098
65.307880	0.046466	NaN	35.598085	65.261414	NaN	29.709794
58.350084	79.582485	NaN	65.653795	-21.232401	NaN	-7.303712
46.934411	-3.491852	NaN	-4.239014	50.426263	NaN	51.173425
67.211131	55.704383	NaN	28.763415	11.506747	NaN	38.447716
-94.088073	56.156540	NaN	67.048265	-150.244613	NaN	-161.136338
-26.796360	68.951460	NaN	60.824561	-95.747821	NaN	-87.620921
87.505320	-152.738399	NaN	-10.516061	240.243719	NaN	98.021382
71.438233	-65.233169	NaN	-140.913928	136.671402	NaN	212.352161
59.710571	17.506800	NaN	17.143489	42.203770	NaN	42.567082
85.405720	-41.843840	NaN	-18.919364	127.249560	NaN	104.325084
47.180551	-249.379600	NaN	-124.999813	296.560151	NaN	172.180364
30.699794	77.735543	NaN	69.423501	-47.035749	NaN	-38.723707
-5.739050	-244.191671	NaN	-193.502676	238.452621	NaN	187.763626
77.556240	18.533019	NaN	43.924223	59.023221	NaN	33.632017
53.880024	82.666096	NaN	95.680672	-28.786073	NaN	-41.800648
68.708256	67.671478	NaN	25.395528	1.036778	NaN	43.312728
18.330726	-28.088967	NaN	40.138266	46.419693	NaN	-21.807540
86.313167	77.824598	NaN	50.402806	8.488569	NaN	35.910361
71.020186	49.094618	NaN	40.056720	21.925568	NaN	30.963466
69.894120	78.621814	NaN	71.646146	-8.727694	NaN	-1.752026
79.518080	48.144050	NaN	77.913256	31.374030	NaN	1.604824
62.359562	73.178412	NaN	45.193970	-10.818850	NaN	17.165592
50.142868	-127.903284	NaN	10.073884	178.046152	NaN	40.068984
28.389634	11.681992	NaN	21.621416	16.707642	NaN	6.768218
16.798248	-30.971965	NaN	-206.685528	47.770213	NaN	223.483776
31.228114	70.788084	NaN	64.474322	-39.559970	NaN	-33.246208
44.745939	-70.665583	NaN	9.869862	115.411522	NaN	34.876077
13.760607	38.158750	NaN	81.885165	-24.398143	NaN	-68.124558
45.647468	-339.691964	NaN	-508.829289	385.339432	NaN	554.476757
-84.910803	14.754984	NaN	23.719806	-99.665787	NaN	-108.630609
85.802960	88.577671	NaN	94.773177	-2.774710	NaN	-8.970216
52.424697	88.600122	NaN	84.190221	-36.175425	NaN	-31.765525
84.960038	45.559709	NaN	58.228903	39.400329	NaN	26.731135
-74.475531	-121.017997	NaN	5.142663	46.542466	NaN	-79.618193
33.241867	80.274070	NaN	36.380573	-47.032203	NaN	-3.138706
86.849475	65.938293	NaN	78.096800	20.911182	NaN	8.752675
53.154329	34.382836	NaN	13.354159	18.771493	NaN	39.800169
68.601297	86.378732	NaN	62.366969	-17.777435	NaN	6.234328
35.951589	83.630774	NaN	80.547091	-47.679185	NaN	-44.595503
58.886302	48.333627	NaN	32.075091	10.552675	NaN	26.811211
-25.865964	-662.906973	NaN	-457.233590	637.041009	NaN	431.367626
63.201547	-175.913592	NaN	-1.842414	239.115139	NaN	65.043962
52.025864	10.055595	NaN	18.006215	41.970269	NaN	34.019649
48.047856	86.879784	NaN	93.503545	-38.831928	NaN	-45.455689
46.322037	70.680901	NaN	59.088768	-24.358864	NaN	-12.766732
63.878209	47.255569	NaN	47.912475	16.622639	NaN	15.965733
54.735361	34.774150	NaN	49.026866	19.961211	NaN	5.708495
82.934800	19.060208	NaN	11.291514	63.874592	NaN	71.643286
54.047884	57.857578	NaN	49.232849	-3.809694	NaN	4.815035
4.064947	-72.456094	NaN	-7.293526	76.521041	NaN	11.358473
62.152469	-60.768064	NaN	-52.296756	122.920533	NaN	114.449225
52.192374	59.589128	NaN	48.960991	-7.396754	NaN	3.231383
74.136173	17.635815	NaN	7.671436	56.500358	NaN	66.464737
2.653782	2.845030	NaN	-18.556228	-0.191248	NaN	21.210010
49.320388	14.162322	NaN	-25.887382	35.158067	NaN	75.207771
42.339446	94.577157	NaN	88.084099	-52.237711	NaN	-45.744653
32.666960	78.277338	NaN	74.782275	-45.610377	NaN	-42.115314
0.408518	-73.059470	NaN	-37.091264	73.467988	NaN	37.499781
47.818811	36.689244	NaN	54.754116	11.129567	NaN	-6.935305
-8.199120	74.228659	NaN	86.930910	-82.427780	NaN	-95.130031
39.832342	57.922105	NaN	2.905348	-18.089763	NaN	36.926994
72.157522	-60.116711	NaN	-113.000135	132.274233	NaN	185.157657
66.742147	35.127987	NaN	12.342014	31.614160	NaN	54.400133
60.286776	-48.221689	NaN	-67.681906	108.508465	NaN	127.968682
56.235834	65.232457	NaN	82.662232	-8.996623	NaN	-26.426398
-13.405817	58.007292	NaN	7.237979	-71.413108	NaN	-20.643796
63.487281	43.254622	NaN	14.704952	20.232659	NaN	48.782329
51.118334	48.245106	NaN	59.082890	2.873228	NaN	-7.964555
82.644620	-150.127876	NaN	-60.783952	232.772496	NaN	143.428572
74.235586	72.433193	NaN	70.665556	1.802393	NaN	3.570030
8.588208	65.491741	NaN	50.046854	-56.903533	NaN	-41.458646
69.697959	-597.353728	NaN	-408.384818	667.051687	NaN	478.082777
-8.102828	54.517429	NaN	45.581809	-62.620257	NaN	-53.684637
-34.030696	-21.677022	NaN	71.190089	-12.353674	NaN	-105.220785
54.799581	78.380134	NaN	88.224198	-23.580553	NaN	-33.424617
65.494593	-155.638889	NaN	-72.610021	221.133482	NaN	138.104615
61.555964	76.510029	NaN	76.560741	-14.954065	NaN	-15.004776
42.412778	51.142389	NaN	45.665493	-8.729610	NaN	-3.252715
65.522668	-147.336173	NaN	-154.184781	212.858841	NaN	219.707449
29.347122	70.966434	NaN	81.805246	-41.619312	NaN	-52.458124
57.065988	-84.193466	NaN	3.074351	141.259455	NaN	53.991637
38.697241	42.628638	NaN	72.925947	-3.931397	NaN	-34.228706
9.380936	34.258610	NaN	62.659244	-24.877674	NaN	-53.278309
70.970216	-94.913146	NaN	-104.638513	165.883362	NaN	175.608729
65.589744	24.530486	NaN	-24.213111	41.059258	NaN	89.802854
-136.671016	73.374678	NaN	71.499708	-210.045695	NaN	-208.170725
91.652770	9.465407	NaN	-4.729052	82.187363	NaN	96.381822
72.592499	58.509308	NaN	42.214670	14.083191	NaN	30.377829
19.580740	94.343601	NaN	81.235680	-74.762860	NaN	-61.654939
-5.907620	51.167370	NaN	61.011824	-57.074989	NaN	-66.919444
59.758778	50.844498	NaN	26.862286	8.914281	NaN	32.896492
65.555482	64.086515	NaN	71.082030	1.468967	NaN	-5.526548
48.007559	16.197535	NaN	20.122395	31.810024	NaN	27.885165
81.797147	65.942153	NaN	-29.818896	15.854994	NaN	111.616042
20.333961	94.089268	NaN	89.886693	-73.755307	NaN	-69.552731
16.073418	-48.011018	NaN	-83.571298	64.084436	NaN	99.644716
55.257900	75.883466	NaN	84.230262	-20.625566	NaN	-28.972362
21.259393	63.559401	NaN	47.765888	-42.300009	NaN	-26.506495
82.341453	49.558477	NaN	0.280033	32.782975	NaN	82.061419
-35.094561	46.105071	NaN	46.813122	-81.199632	NaN	-81.907683
79.986358	55.284869	NaN	3.347772	24.701489	NaN	76.638586
75.868957	25.075138	NaN	49.391603	50.793819	NaN	26.477354
75.618605	-18.010160	NaN	1.906690	93.628765	NaN	73.711915
81.466173	67.562696	NaN	21.694132	13.903477	NaN	59.772041
29.740359	24.532649	NaN	22.740769	5.207710	NaN	6.999590
88.608351	-11.199775	NaN	2.434430	99.808126	NaN	86.173921
41.279644	65.271939	NaN	45.065358	-23.992295	NaN	-3.785714
29.036805	37.658618	NaN	-9.992020	-8.621812	NaN	39.028825
53.048746	72.230292	NaN	79.878629	-19.181546	NaN	-26.829884
88.634897	95.607109	NaN	90.828327	-6.972212	NaN	-2.193430
42.988622	-66.744300	NaN	-111.886087	109.732922	NaN	154.874709
86.219602	52.065777	NaN	69.540344	34.153825	NaN	16.679258
34.944561	22.045018	NaN	-38.026357	12.899543	NaN	72.970918
-10.362697	43.757589	NaN	27.408685	-54.120286	NaN	-37.771382
63.107793	42.042672	NaN	17.569455	21.065121	NaN	45.538338
-48.515576	92.421050	NaN	70.319715	-140.936626	NaN	-118.835291
0.117399	87.267256	NaN	85.631151	-87.149857	NaN	-85.513751
38.472972	25.665465	NaN	15.314266	12.807507	NaN	23.158706
76.426476	-86.171288	NaN	20.810843	162.597764	NaN	55.615633
76.167285	92.108660	NaN	96.005562	-15.941375	NaN	-19.838277
47.985813	15.545570	NaN	14.446100	32.440242	NaN	33.539712
63.036627	-137.822850	NaN	12.854547	200.859476	NaN	50.182080
54.725992	44.432781	NaN	27.062146	10.293212	NaN	27.663847
50.895467	11.191390	NaN	-60.844479	39.704077	NaN	111.739946
73.378560	86.950420	NaN	71.871057	-13.571860	NaN	1.507503
29.090331	65.768218	NaN	67.587617	-36.677888	NaN	-38.497286
32.862194	72.806223	NaN	70.381520	-39.944029	NaN	-37.519326
14.023241	84.983344	NaN	87.323853	-70.960103	NaN	-73.300613
65.489535	-294.136226	NaN	-281.921798	359.625760	NaN	347.411333
68.029147	-16.521875	NaN	40.233687	84.551022	NaN	27.795460
71.186669	63.713494	NaN	47.725579	7.473175	NaN	23.461090
73.744604	86.246241	NaN	62.344877	-12.501637	NaN	11.399727
47.604400	84.929287	NaN	73.112830	-37.324886	NaN	-25.508429
47.753039	14.152390	NaN	64.248119	33.600650	NaN	-16.495080
70.903594	67.853800	NaN	55.385158	3.049794	NaN	15.518436
70.288579	52.873688	NaN	66.142643	17.414891	NaN	4.145935
59.228940	90.951627	NaN	91.403375	-31.722687	NaN	-32.174435
64.910209	41.684681	NaN	41.904535	23.225529	NaN	23.005675
64.094819	-95.136611	NaN	45.900849	159.231430	NaN	18.193970
66.827677	34.937576	NaN	-3.911539	31.890101	NaN	70.739216
43.560939	80.967183	NaN	84.011568	-37.406244	NaN	-40.450629
11.896674	-191.423079	NaN	-65.412799	203.319753	NaN	77.309473
25.839835	55.217209	NaN	21.479684	-29.377374	NaN	4.360151
67.282983	27.945567	NaN	27.888560	39.337416	NaN	39.394424
62.745604	69.415994	NaN	72.856072	-6.670390	NaN	-10.110468
