# Supplementary material for: Combined Influences of Model Choice, Data Quality, and Data Quantity When Estimating Population Trends
Source: PLoS One. 2015 Jul 15;10(7):e0132255. doi: 10.1371/journal.pone.0132255 (PMC4503393; doi:10.1371/journal.pone.0132255)
Supplement: S1 Dataset — Files are organized by model type and by the input lambda value. (ZIP) [file pone.0132255.s002.zip › Hypothetical LH/sims_lambda_0_95/simulationOutput_0.95_0_0.5_0_20.xls]

Percent_Decline_True	Median_Percent_Decline_Matrix	Median_Percent_Decline_Matrix_stable	Median_Percent_Decline_Scalar	Difference_True_Matrix	Difference_True_Matrix_Stable	Difference_True_Scalar
71.336047	34.628418	NaN	22.164941	36.707629	NaN	49.171106
-19.380546	35.657823	NaN	39.923737	-55.038369	NaN	-59.304283
-98.134662	73.814874	NaN	73.661207	-171.949536	NaN	-171.795869
64.403356	40.056983	NaN	44.727988	24.346373	NaN	19.675368
-22.332250	44.071820	NaN	46.163648	-66.404070	NaN	-68.495898
-149.391971	55.485233	NaN	56.032389	-204.877204	NaN	-205.424360
70.629868	74.210145	NaN	77.962326	-3.580277	NaN	-7.332458
35.147258	39.813838	NaN	49.107624	-4.666580	NaN	-13.960366
84.566959	51.870830	NaN	53.938244	32.696129	NaN	30.628715
71.632188	54.598260	NaN	39.939684	17.033928	NaN	31.692504
70.042379	63.498231	NaN	62.666637	6.544148	NaN	7.375742
75.184151	55.899101	NaN	52.314116	19.285051	NaN	22.870035
15.943077	48.851854	NaN	42.950141	-32.908777	NaN	-27.007064
66.118716	70.399284	NaN	60.928890	-4.280568	NaN	5.189826
65.617706	11.908797	NaN	19.757786	53.708908	NaN	45.859919
40.559221	33.296112	NaN	21.039302	7.263108	NaN	19.519918
45.860005	57.273916	NaN	62.578783	-11.413911	NaN	-16.718779
49.992880	32.601135	NaN	28.115537	17.391745	NaN	21.877343
60.921193	56.393992	NaN	43.856919	4.527201	NaN	17.064274
71.507648	30.053521	NaN	34.859971	41.454127	NaN	36.647677
-17.361781	-19.206552	NaN	1.276451	1.844771	NaN	-18.638232
72.139361	75.437460	NaN	77.440237	-3.298099	NaN	-5.300876
-188.069561	45.460613	NaN	43.811821	-233.530174	NaN	-231.881382
21.667301	52.038349	NaN	44.674763	-30.371049	NaN	-23.007463
-35.217303	40.333894	NaN	47.397262	-75.551196	NaN	-82.614564
60.954660	51.798458	NaN	29.685658	9.156202	NaN	31.269001
40.652621	23.363956	NaN	18.484604	17.288665	NaN	22.168017
49.797394	55.441614	NaN	57.743717	-5.644219	NaN	-7.946323
4.579012	-2.842187	NaN	7.722744	7.421199	NaN	-3.143732
40.383385	62.483716	NaN	56.289375	-22.100331	NaN	-15.905991
76.085461	44.458815	NaN	46.413027	31.626646	NaN	29.672434
22.071014	28.617507	NaN	49.054756	-6.546493	NaN	-26.983743
86.737250	47.072477	NaN	48.118012	39.664773	NaN	38.619238
10.388865	54.021018	NaN	57.416888	-43.632153	NaN	-47.028023
66.826499	33.542353	NaN	47.989946	33.284146	NaN	18.836553
75.495421	-16.449286	NaN	-13.143111	91.944707	NaN	88.638533
87.971295	15.823310	NaN	18.234547	72.147985	NaN	69.736748
50.359231	48.102741	NaN	52.214371	2.256490	NaN	-1.855140
11.913820	24.593928	NaN	40.528759	-12.680108	NaN	-28.614939
67.638685	69.060478	NaN	71.856046	-1.421793	NaN	-4.217361
6.260172	38.711769	NaN	51.260062	-32.451598	NaN	-44.999890
61.157317	72.890757	NaN	76.797317	-11.733441	NaN	-15.640000
72.944986	-12.688747	NaN	16.155338	85.633733	NaN	56.789648
75.782268	33.441205	NaN	28.240146	42.341063	NaN	47.542122
52.882392	50.347060	NaN	61.741044	2.535331	NaN	-8.858652
24.863527	55.949199	NaN	60.925891	-31.085671	NaN	-36.062364
65.321878	15.530819	NaN	5.221924	49.791059	NaN	60.099954
53.067943	68.445703	NaN	71.065696	-15.377760	NaN	-17.997753
70.250149	53.109636	NaN	52.430896	17.140513	NaN	17.819253
-9.880868	42.287231	NaN	40.694170	-52.168099	NaN	-50.575039
81.757124	28.388377	NaN	29.497836	53.368746	NaN	52.259288
57.745244	40.257322	NaN	43.755026	17.487922	NaN	13.990217
78.615316	55.635078	NaN	46.345076	22.980237	NaN	32.270240
26.054587	53.455033	NaN	51.925843	-27.400447	NaN	-25.871256
68.736149	70.839641	NaN	70.150278	-2.103492	NaN	-1.414129
50.981322	34.718726	NaN	47.241964	16.262596	NaN	3.739358
73.780996	46.980263	NaN	56.571486	26.800733	NaN	17.209510
66.430766	45.442206	NaN	45.375227	20.988560	NaN	21.055539
39.907802	60.181799	NaN	59.305736	-20.273997	NaN	-19.397934
51.082790	50.431250	NaN	52.617334	0.651541	NaN	-1.534544
3.843512	56.555804	NaN	51.321933	-52.712293	NaN	-47.478422
-107.235086	41.512094	NaN	54.668248	-148.747180	NaN	-161.903334
11.892969	64.226266	NaN	62.564282	-52.333298	NaN	-50.671313
11.238820	-19.223891	NaN	1.797412	30.462711	NaN	9.441408
33.723196	57.743539	NaN	44.536138	-24.020343	NaN	-10.812942
-37.965178	69.532740	NaN	70.352291	-107.497918	NaN	-108.317469
12.244369	47.581889	NaN	49.610000	-35.337521	NaN	-37.365631
54.433995	56.855631	NaN	41.051026	-2.421636	NaN	13.382969
59.600635	62.667161	NaN	56.902124	-3.066526	NaN	2.698512
-25.646171	38.191051	NaN	48.502956	-63.837222	NaN	-74.149128
-148.785189	17.937437	NaN	18.412024	-166.722625	NaN	-167.197213
33.862195	-5.926777	NaN	-7.223003	39.788972	NaN	41.085198
4.281690	38.921482	NaN	52.078675	-34.639792	NaN	-47.796985
48.844497	74.052925	NaN	70.854542	-25.208428	NaN	-22.010045
61.689128	69.317063	NaN	69.979774	-7.627935	NaN	-8.290646
44.012066	2.417736	NaN	22.530541	41.594330	NaN	21.481525
47.048030	25.201208	NaN	31.351830	21.846822	NaN	15.696200
-57.481333	69.360438	NaN	60.814980	-126.841772	NaN	-118.296314
90.788154	66.600381	NaN	68.454052	24.187774	NaN	22.334102
69.940963	-50.875879	NaN	-72.705997	120.816843	NaN	142.646960
79.426563	49.216336	NaN	55.776166	30.210227	NaN	23.650396
-17.710259	17.169677	NaN	16.594761	-34.879937	NaN	-34.305020
94.797670	-70.818111	NaN	-47.508145	165.615782	NaN	142.305815
-43.443890	48.531588	NaN	46.083819	-91.975478	NaN	-89.527709
89.788755	48.128296	NaN	40.675387	41.660459	NaN	49.113368
39.456287	35.547058	NaN	30.525976	3.909228	NaN	8.930311
43.773856	31.213304	NaN	44.246103	12.560552	NaN	-0.472247
76.480186	47.372566	NaN	48.104953	29.107620	NaN	28.375233
78.323931	35.211411	NaN	23.907408	43.112520	NaN	54.416523
68.866268	-20.546334	NaN	-2.545208	89.412602	NaN	71.411477
40.121612	33.773232	NaN	36.387642	6.348380	NaN	3.733970
16.591058	-22.807069	NaN	-1.989524	39.398127	NaN	18.580582
-120.212970	30.550682	NaN	50.885224	-150.763652	NaN	-171.098194
-6.955489	33.214972	NaN	40.908668	-40.170461	NaN	-47.864157
91.388953	32.475943	NaN	27.220523	58.913010	NaN	64.168429
-40.473603	33.876022	NaN	39.355458	-74.349626	NaN	-79.829062
8.415314	51.378211	NaN	56.510013	-42.962897	NaN	-48.094699
57.923229	77.660351	NaN	80.826065	-19.737122	NaN	-22.902836
38.814681	48.866433	NaN	41.352863	-10.051752	NaN	-2.538182
76.207962	48.790139	NaN	60.225378	27.417823	NaN	15.982583
-87.942869	25.393625	NaN	13.744903	-113.336494	NaN	-101.687772
54.226773	51.605517	NaN	56.192695	2.621256	NaN	-1.965922
48.022992	75.527147	NaN	80.165982	-27.504155	NaN	-32.142990
66.189167	43.900829	NaN	35.566575	22.288338	NaN	30.622592
-32.658623	30.254611	NaN	50.676564	-62.913234	NaN	-83.335186
57.629330	-6.235287	NaN	8.505100	63.864617	NaN	49.124230
81.814529	43.706653	NaN	54.918304	38.107876	NaN	26.896225
54.230031	61.499763	NaN	63.318775	-7.269732	NaN	-9.088744
82.518463	36.512858	NaN	37.555941	46.005606	NaN	44.962522
87.173119	66.326975	NaN	58.761134	20.846144	NaN	28.411985
12.707456	71.402684	NaN	70.303154	-58.695228	NaN	-57.595698
8.401703	14.135708	NaN	17.020011	-5.734005	NaN	-8.618308
44.229048	52.953102	NaN	30.562026	-8.724054	NaN	13.667023
-4.764562	6.663525	NaN	3.521689	-11.428087	NaN	-8.286251
51.805037	78.316548	NaN	78.719941	-26.511511	NaN	-26.914904
61.115457	35.057535	NaN	47.993662	26.057922	NaN	13.121796
-140.868537	68.069139	NaN	71.744909	-208.937675	NaN	-212.613446
-1.907592	80.042536	NaN	78.210523	-81.950128	NaN	-80.118115
72.411573	2.569164	NaN	26.109369	69.842409	NaN	46.302203
56.434746	5.696897	NaN	34.800260	50.737849	NaN	21.634487
30.144487	31.641935	NaN	26.969233	-1.497448	NaN	3.175254
-67.378228	14.367696	NaN	25.841155	-81.745924	NaN	-93.219383
61.016381	50.278712	NaN	46.632864	10.737669	NaN	14.383517
-48.384966	51.677346	NaN	51.810763	-100.062312	NaN	-100.195729
67.474613	18.267080	NaN	20.834454	49.207533	NaN	46.640159
36.434714	69.046030	NaN	69.467290	-32.611317	NaN	-33.032576
75.455524	-28.245330	NaN	3.676348	103.700854	NaN	71.779177
76.356075	72.846293	NaN	78.787102	3.509782	NaN	-2.431027
-56.309480	48.768870	NaN	51.916475	-105.078350	NaN	-108.225955
76.509124	26.632628	NaN	26.254960	49.876496	NaN	50.254164
92.565505	28.696854	NaN	12.314449	63.868651	NaN	80.251056
11.984598	63.730739	NaN	74.110681	-51.746141	NaN	-62.126082
-23.989584	48.660143	NaN	68.197948	-72.649727	NaN	-92.187532
55.692426	50.296024	NaN	41.299200	5.396401	NaN	14.393225
-0.713207	24.502735	NaN	12.879794	-25.215942	NaN	-13.593001
31.723868	10.784717	NaN	1.321594	20.939150	NaN	30.402274
83.722155	53.325808	NaN	56.336317	30.396347	NaN	27.385838
70.447824	46.876078	NaN	41.559889	23.571746	NaN	28.887935
0.717303	74.782782	NaN	77.021643	-74.065479	NaN	-76.304340
37.587901	34.954673	NaN	40.716977	2.633228	NaN	-3.129077
-35.738266	52.526236	NaN	58.477029	-88.264503	NaN	-94.215296
16.683706	46.205193	NaN	50.171211	-29.521487	NaN	-33.487506
14.227267	70.711344	NaN	69.418818	-56.484077	NaN	-55.191551
42.686527	91.021765	NaN	89.134810	-48.335238	NaN	-46.448283
56.840468	59.151711	NaN	60.237849	-2.311242	NaN	-3.397381
69.398894	61.386974	NaN	59.094532	8.011920	NaN	10.304363
64.676994	48.612133	NaN	61.656809	16.064861	NaN	3.020185
-24.272952	-4.501625	NaN	-27.205712	-19.771327	NaN	2.932760
13.419306	52.849529	NaN	51.751147	-39.430223	NaN	-38.331841
78.591709	19.179617	NaN	33.632115	59.412091	NaN	44.959593
-1.257607	58.407380	NaN	63.100741	-59.664988	NaN	-64.358348
65.653140	-18.923893	NaN	-5.486272	84.577033	NaN	71.139412
44.017718	18.810334	NaN	32.835389	25.207384	NaN	11.182329
80.753839	34.272542	NaN	22.551649	46.481297	NaN	58.202190
69.202648	63.935976	NaN	67.646177	5.266672	NaN	1.556472
82.021815	10.093755	NaN	-20.394450	71.928060	NaN	102.416265
72.422273	74.259387	NaN	65.259887	-1.837114	NaN	7.162386
58.090380	51.877665	NaN	56.228036	6.212715	NaN	1.862344
33.682243	43.953821	NaN	62.819247	-10.271578	NaN	-29.137004
67.183968	83.826693	NaN	84.267307	-16.642725	NaN	-17.083338
80.282090	17.331399	NaN	24.572550	62.950691	NaN	55.709541
73.356823	85.192872	NaN	82.969792	-11.836049	NaN	-9.612970
84.686391	70.247522	NaN	77.587013	14.438869	NaN	7.099377
61.807075	49.730100	NaN	54.772841	12.076975	NaN	7.034235
9.521596	73.282408	NaN	72.396905	-63.760812	NaN	-62.875309
54.825903	29.660471	NaN	32.134190	25.165432	NaN	22.691713
59.917059	63.022941	NaN	55.057494	-3.105882	NaN	4.859565
51.484150	49.384268	NaN	47.172722	2.099881	NaN	4.311427
35.175471	27.755946	NaN	40.208311	7.419526	NaN	-5.032840
71.251082	27.552320	NaN	27.251341	43.698762	NaN	43.999740
-75.076489	60.898406	NaN	63.216432	-135.974895	NaN	-138.292921
12.852330	66.133771	NaN	60.859295	-53.281441	NaN	-48.006965
91.355719	35.867550	NaN	42.569920	55.488169	NaN	48.785799
41.556840	76.844863	NaN	78.885980	-35.288023	NaN	-37.329140
80.314812	2.220067	NaN	-5.371887	78.094745	NaN	85.686700
43.006215	76.965029	NaN	73.702286	-33.958814	NaN	-30.696071
67.799039	75.379403	NaN	68.349579	-7.580365	NaN	-0.550540
72.782562	48.492848	NaN	55.795309	24.289715	NaN	16.987254
77.778540	60.126236	NaN	62.003646	17.652304	NaN	15.774894
59.579324	22.313704	NaN	15.560796	37.265620	NaN	44.018528
24.064084	-16.684096	NaN	-34.571605	40.748179	NaN	58.635689
58.639475	75.556908	NaN	77.672709	-16.917433	NaN	-19.033234
54.689151	48.146753	NaN	41.270968	6.542398	NaN	13.418184
18.991227	41.801934	NaN	39.316245	-22.810707	NaN	-20.325018
24.412024	72.469922	NaN	81.284522	-48.057898	NaN	-56.872497
72.531128	64.867078	NaN	71.521731	7.664049	NaN	1.009397
86.551518	76.503849	NaN	75.683859	10.047670	NaN	10.867659
-5.716261	30.618429	NaN	28.463672	-36.334690	NaN	-34.179932
79.939658	69.355194	NaN	69.534400	10.584464	NaN	10.405258
35.434695	30.942044	NaN	30.769483	4.492651	NaN	4.665212
11.460451	50.567263	NaN	51.712312	-39.106812	NaN	-40.251861
-67.989583	60.879258	NaN	66.378178	-128.868841	NaN	-134.367761
79.394846	-16.194576	NaN	-4.777065	95.589423	NaN	84.171911
-110.915640	-39.119956	NaN	-26.322370	-71.795684	NaN	-84.593270
17.889717	24.437735	NaN	47.086618	-6.548017	NaN	-29.196900
76.766346	71.011793	NaN	57.724486	5.754554	NaN	19.041860
52.226428	38.994093	NaN	29.403491	13.232335	NaN	22.822937
31.968713	29.607287	NaN	54.446709	2.361426	NaN	-22.477996
-1.953346	54.335953	NaN	50.249848	-56.289299	NaN	-52.203194
34.058450	53.593629	NaN	55.293940	-19.535179	NaN	-21.235490
74.375753	54.687955	NaN	48.194709	19.687798	NaN	26.181044
50.773051	58.767270	NaN	63.703424	-7.994219	NaN	-12.930372
42.327272	52.637309	NaN	60.565943	-10.310037	NaN	-18.238671
77.578180	22.380332	NaN	43.971985	55.197848	NaN	33.606195
70.635697	34.071485	NaN	48.141978	36.564212	NaN	22.493719
32.382573	-67.834078	NaN	-92.473605	100.216650	NaN	124.856177
50.420687	60.554461	NaN	56.708574	-10.133774	NaN	-6.287887
41.962448	19.151294	NaN	28.550712	22.811153	NaN	13.411735
-9.262530	26.207562	NaN	46.208826	-35.470092	NaN	-55.471356
44.400818	53.460122	NaN	59.928941	-9.059304	NaN	-15.528123
11.466216	40.725909	NaN	49.631065	-29.259693	NaN	-38.164848
84.452313	19.791232	NaN	-27.226648	64.661081	NaN	111.678961
60.461223	66.847118	NaN	70.451185	-6.385895	NaN	-9.989962
68.817772	46.693050	NaN	48.810522	22.124722	NaN	20.007249
-24.165940	59.826415	NaN	42.227216	-83.992355	NaN	-66.393156
3.514314	59.895882	NaN	58.052373	-56.381568	NaN	-54.538059
-10.201012	-1.067139	NaN	22.985237	-9.133872	NaN	-33.186249
63.904732	77.389829	NaN	76.957444	-13.485097	NaN	-13.052712
33.537734	59.770034	NaN	62.449109	-26.232300	NaN	-28.911375
44.749564	72.961945	NaN	83.346492	-28.212381	NaN	-38.596928
-54.889588	56.517709	NaN	65.963607	-111.407297	NaN	-120.853195
57.780572	-66.290475	NaN	-56.120126	124.071048	NaN	113.900698
12.362267	39.418955	NaN	29.802097	-27.056688	NaN	-17.439831
27.920098	45.176006	NaN	43.145449	-17.255908	NaN	-15.225351
81.000924	33.618053	NaN	41.752508	47.382871	NaN	39.248416
-25.733187	38.802679	NaN	34.367342	-64.535866	NaN	-60.100529
-16.641318	37.843374	NaN	26.752054	-54.484692	NaN	-43.393372
59.460679	52.954640	NaN	58.714286	6.506039	NaN	0.746393
77.991263	41.846508	NaN	29.590883	36.144755	NaN	48.400380
37.425806	48.530901	NaN	55.146936	-11.105095	NaN	-17.721130
41.657289	62.074427	NaN	62.539584	-20.417137	NaN	-20.882294
57.095282	35.279514	NaN	28.685316	21.815767	NaN	28.409966
-41.306792	38.870655	NaN	44.528837	-80.177446	NaN	-85.835629
67.616229	58.748009	NaN	63.970208	8.868221	NaN	3.646021
39.214449	17.438901	NaN	47.267474	21.775548	NaN	-8.053025
-3.909121	18.525636	NaN	10.162869	-22.434757	NaN	-14.071990
81.618808	32.218425	NaN	37.325764	49.400383	NaN	44.293044
46.914573	63.188274	NaN	73.435301	-16.273702	NaN	-26.520728
55.351498	43.085937	NaN	49.523837	12.265561	NaN	5.827661
41.715438	57.295207	NaN	56.445129	-15.579769	NaN	-14.729690
36.032404	22.635689	NaN	37.651009	13.396715	NaN	-1.618606
89.767480	72.346845	NaN	71.298263	17.420634	NaN	18.469217
75.708681	28.625400	NaN	49.014888	47.083281	NaN	26.693793
16.604583	-73.149358	NaN	-27.407154	89.753941	NaN	44.011737
66.913675	50.556858	NaN	48.745656	16.356817	NaN	18.168019
86.271548	3.139426	NaN	-22.728870	83.132122	NaN	109.000418
82.493739	26.091703	NaN	33.972130	56.402036	NaN	48.521609
68.636257	75.772418	NaN	72.912916	-7.136161	NaN	-4.276659
32.526041	39.377842	NaN	51.001540	-6.851801	NaN	-18.475499
1.862074	68.669669	NaN	65.932749	-66.807595	NaN	-64.070675
83.008519	64.530881	NaN	62.738420	18.477638	NaN	20.270098
44.504583	52.562938	NaN	63.614287	-8.058356	NaN	-19.109704
0.296674	-12.627522	NaN	-59.173995	12.924196	NaN	59.470669
2.042862	61.291472	NaN	48.646831	-59.248610	NaN	-46.603970
62.623792	52.826007	NaN	48.697463	9.797785	NaN	13.926329
77.904328	24.600686	NaN	8.779790	53.303641	NaN	69.124537
-1.374642	27.695000	NaN	33.993312	-29.069642	NaN	-35.367954
-50.449686	76.279969	NaN	76.183520	-126.729655	NaN	-126.633206
-0.902676	55.356043	NaN	68.812449	-56.258719	NaN	-69.715125
10.471516	20.172533	NaN	35.088210	-9.701017	NaN	-24.616694
80.983576	4.786175	NaN	41.434538	76.197401	NaN	39.549038
-28.420375	55.659789	NaN	54.090142	-84.080164	NaN	-82.510517
61.929608	70.122091	NaN	68.935881	-8.192483	NaN	-7.006274
47.602062	38.520899	NaN	26.142871	9.081163	NaN	21.459192
-222.371007	51.153078	NaN	50.447032	-273.524085	NaN	-272.818040
48.741269	68.800474	NaN	75.278045	-20.059205	NaN	-26.536776
81.856338	47.099509	NaN	49.212405	34.756829	NaN	32.643933
24.867477	25.529467	NaN	30.928585	-0.661990	NaN	-6.061108
39.218764	11.922844	NaN	30.531771	27.295921	NaN	8.686993
71.363140	28.970236	NaN	11.805136	42.392904	NaN	59.558004
55.257002	55.332382	NaN	54.373121	-0.075380	NaN	0.883881
25.712487	-22.945668	NaN	-21.712053	48.658155	NaN	47.424540
51.694463	55.586482	NaN	54.919271	-3.892020	NaN	-3.224808
-19.053571	54.095440	NaN	62.552961	-73.149011	NaN	-81.606533
63.545011	48.229372	NaN	44.169359	15.315639	NaN	19.375652
44.484612	23.026105	NaN	34.095858	21.458506	NaN	10.388753
46.329360	4.006273	NaN	-0.773607	42.323086	NaN	47.102967
57.149739	36.631725	NaN	46.497351	20.518014	NaN	10.652388
82.790411	38.354205	NaN	42.943356	44.436207	NaN	39.847055
72.659258	71.163185	NaN	74.569839	1.496072	NaN	-1.910581
61.529581	75.714379	NaN	77.484257	-14.184798	NaN	-15.954676
79.061158	66.600463	NaN	78.665578	12.460695	NaN	0.395580
5.378274	67.984935	NaN	81.388708	-62.606661	NaN	-76.010434
57.077859	49.764580	NaN	44.184852	7.313279	NaN	12.893007
0.263363	66.687807	NaN	59.910465	-66.424444	NaN	-59.647102
68.558063	47.243373	NaN	55.422631	21.314690	NaN	13.135432
81.566385	59.754570	NaN	57.183980	21.811815	NaN	24.382404
66.991327	67.108355	NaN	59.666159	-0.117028	NaN	7.325168
50.870435	75.303904	NaN	76.838576	-24.433469	NaN	-25.968141
-9.290831	21.832923	NaN	25.410413	-31.123754	NaN	-34.701244
17.992904	60.308116	NaN	60.648141	-42.315212	NaN	-42.655237
67.851768	12.177281	NaN	18.448411	55.674486	NaN	49.403357
16.004965	54.810145	NaN	69.233659	-38.805180	NaN	-53.228694
29.259001	26.802369	NaN	43.485828	2.456632	NaN	-14.226826
-5.294981	61.492351	NaN	59.415765	-66.787332	NaN	-64.710746
48.271467	40.273691	NaN	53.061065	7.997776	NaN	-4.789598
80.896143	16.839182	NaN	9.829913	64.056961	NaN	71.066230
25.814569	47.855651	NaN	57.923190	-22.041082	NaN	-32.108621
46.026290	25.338743	NaN	42.687583	20.687547	NaN	3.338707
0.114395	38.560094	NaN	33.755356	-38.445698	NaN	-33.640961
83.379882	4.621231	NaN	9.398396	78.758650	NaN	73.981486
53.813583	58.905967	NaN	66.206088	-5.092384	NaN	-12.392504
77.777699	65.469946	NaN	49.940622	12.307753	NaN	27.837078
67.273855	66.276695	NaN	62.740125	0.997160	NaN	4.533730
-27.603502	14.402545	NaN	20.422519	-42.006047	NaN	-48.026021
71.465610	53.932629	NaN	60.269193	17.532981	NaN	11.196416
39.261582	78.460375	NaN	76.702264	-39.198793	NaN	-37.440682
34.437643	54.838432	NaN	68.932590	-20.400789	NaN	-34.494947
64.877592	70.601533	NaN	60.638718	-5.723941	NaN	4.238874
72.996699	63.360493	NaN	70.541295	9.636206	NaN	2.455404
4.037638	2.148192	NaN	16.030830	1.889446	NaN	-11.993192
49.440332	43.053897	NaN	48.800662	6.386435	NaN	0.639670
52.145338	53.121289	NaN	44.907596	-0.975951	NaN	7.237742
68.143972	70.181534	NaN	64.062928	-2.037562	NaN	4.081044
-30.230605	75.117892	NaN	79.184792	-105.348498	NaN	-109.415398
50.295198	62.071342	NaN	75.530243	-11.776144	NaN	-25.235045
68.346083	44.581781	NaN	52.502778	23.764302	NaN	15.843305
59.671745	53.033741	NaN	50.340889	6.638005	NaN	9.330856
73.630880	17.544867	NaN	20.631496	56.086013	NaN	52.999384
39.573762	58.512661	NaN	64.148061	-18.938899	NaN	-24.574299
73.343743	77.045946	NaN	69.099175	-3.702202	NaN	4.244569
34.736864	74.513011	NaN	79.759668	-39.776147	NaN	-45.022803
83.948983	14.478472	NaN	20.400772	69.470511	NaN	63.548211
30.816910	19.616520	NaN	21.079295	11.200390	NaN	9.737616
68.093471	43.859477	NaN	51.461805	24.233994	NaN	16.631667
59.573878	20.596250	NaN	26.394233	38.977629	NaN	33.179645
33.861876	72.399844	NaN	75.623440	-38.537969	NaN	-41.761564
85.913448	49.145187	NaN	68.726787	36.768262	NaN	17.186661
17.969632	35.264738	NaN	41.717379	-17.295106	NaN	-23.747747
55.249928	61.233145	NaN	60.352290	-5.983217	NaN	-5.102361
-40.526598	16.084027	NaN	0.861275	-56.610625	NaN	-41.387873
17.209595	68.855322	NaN	70.688632	-51.645726	NaN	-53.479036
38.382392	40.924894	NaN	38.404519	-2.542502	NaN	-0.022127
68.509645	84.502714	NaN	84.720196	-15.993069	NaN	-16.210552
90.762289	65.680196	NaN	65.182031	25.082093	NaN	25.580258
69.760767	27.927745	NaN	33.411952	41.833023	NaN	36.348815
16.941328	44.182299	NaN	41.506265	-27.240971	NaN	-24.564937
47.737055	4.972702	NaN	27.770869	42.764354	NaN	19.966186
46.113652	37.102599	NaN	47.404739	9.011053	NaN	-1.291088
89.721825	46.715739	NaN	60.837159	43.006085	NaN	28.884666
82.839806	40.338042	NaN	25.846304	42.501763	NaN	56.993502
29.822143	62.161820	NaN	55.888570	-32.339677	NaN	-26.066427
24.231405	11.907509	NaN	20.442617	12.323896	NaN	3.788789
47.192817	23.058945	NaN	33.069265	24.133872	NaN	14.123553
42.785997	57.030688	NaN	59.522275	-14.244692	NaN	-16.736278
27.680120	23.329870	NaN	36.076850	4.350250	NaN	-8.396731
-31.693583	56.067212	NaN	53.060716	-87.760795	NaN	-84.754299
3.676756	53.770627	NaN	53.590662	-50.093871	NaN	-49.913906
59.715289	50.873321	NaN	48.664650	8.841968	NaN	11.050640
60.706978	35.534122	NaN	44.426848	25.172856	NaN	16.280130
45.746155	61.291558	NaN	63.456323	-15.545403	NaN	-17.710167
86.762515	50.251036	NaN	54.584940	36.511480	NaN	32.177576
3.010602	61.787471	NaN	63.696623	-58.776868	NaN	-60.686020
-6.909778	18.425629	NaN	28.902322	-25.335407	NaN	-35.812100
71.705682	44.213829	NaN	46.536734	27.491852	NaN	25.168947
24.048710	78.901194	NaN	73.907948	-54.852484	NaN	-49.859237
91.021308	61.119626	NaN	65.390973	29.901682	NaN	25.630335
68.414395	72.546062	NaN	69.061026	-4.131667	NaN	-0.646631
83.747630	65.362839	NaN	62.417904	18.384791	NaN	21.329726
-7.196799	81.116694	NaN	77.570532	-88.313493	NaN	-84.767332
18.156577	54.481172	NaN	55.958728	-36.324595	NaN	-37.802152
78.705425	60.320774	NaN	56.131857	18.384650	NaN	22.573568
79.291522	62.456693	NaN	55.157270	16.834829	NaN	24.134252
84.584683	28.491100	NaN	49.863323	56.093583	NaN	34.721360
75.620143	36.345670	NaN	51.560124	39.274473	NaN	24.060019
23.179739	39.271194	NaN	23.527189	-16.091455	NaN	-0.347450
83.576350	27.273777	NaN	21.378952	56.302573	NaN	62.197397
74.417497	33.694002	NaN	47.594439	40.723496	NaN	26.823058
79.666051	69.715196	NaN	77.166033	9.950855	NaN	2.500018
48.110481	9.258600	NaN	31.505754	38.851882	NaN	16.604727
70.986935	36.942075	NaN	38.863393	34.044859	NaN	32.123542
19.144968	52.598248	NaN	59.020939	-33.453279	NaN	-39.875971
-14.206789	76.950224	NaN	72.210072	-91.157012	NaN	-86.416860
75.472934	-48.854687	NaN	-61.027072	124.327620	NaN	136.500006
61.023147	70.325856	NaN	71.434250	-9.302709	NaN	-10.411103
-32.467023	62.820841	NaN	48.805918	-95.287864	NaN	-81.272941
66.920836	13.786711	NaN	44.063163	53.134125	NaN	22.857674
-51.208353	-31.110674	NaN	-4.411763	-20.097679	NaN	-46.796590
84.853724	83.628640	NaN	78.325874	1.225083	NaN	6.527849
84.599594	67.328019	NaN	71.952194	17.271575	NaN	12.647400
18.424622	68.857026	NaN	68.580362	-50.432404	NaN	-50.155740
23.961266	28.101270	NaN	35.464741	-4.140004	NaN	-11.503475
49.771736	45.110596	NaN	36.177838	4.661140	NaN	13.593897
89.117951	63.308443	NaN	69.498991	25.809508	NaN	19.618960
1.336236	34.534770	NaN	51.370792	-33.198534	NaN	-50.034556
-11.194626	24.565103	NaN	40.503312	-35.759729	NaN	-51.697937
30.837305	59.124467	NaN	61.418291	-28.287162	NaN	-30.580986
83.086115	57.433250	NaN	61.478110	25.652866	NaN	21.608005
-39.101949	38.652249	NaN	63.847421	-77.754198	NaN	-102.949370
46.571967	-14.502003	NaN	-17.969007	61.073970	NaN	64.540974
93.361799	71.404907	NaN	76.511759	21.956893	NaN	16.850040
34.179244	66.459493	NaN	64.910885	-32.280249	NaN	-30.731641
35.177633	15.154974	NaN	45.182200	20.022659	NaN	-10.004568
87.736193	45.302511	NaN	34.178813	42.433682	NaN	53.557380
93.757289	7.849147	NaN	10.853198	85.908142	NaN	82.904090
22.911804	58.530053	NaN	66.333986	-35.618249	NaN	-43.422183
59.336835	65.208049	NaN	68.776452	-5.871214	NaN	-9.439618
-15.303660	32.419344	NaN	37.858908	-47.723005	NaN	-53.162569
60.721020	56.355260	NaN	67.909838	4.365759	NaN	-7.188819
41.926111	78.522845	NaN	78.221787	-36.596734	NaN	-36.295676
38.455030	34.981261	NaN	53.627719	3.473769	NaN	-15.172689
61.792136	41.732282	NaN	62.902893	20.059854	NaN	-1.110757
66.717557	30.158273	NaN	45.927862	36.559284	NaN	20.789695
43.837956	53.488608	NaN	59.979032	-9.650652	NaN	-16.141076
80.665563	41.879721	NaN	46.202469	38.785843	NaN	34.463094
42.814684	85.807035	NaN	83.482435	-42.992351	NaN	-40.667751
-12.195554	-7.041072	NaN	-0.193487	-5.154482	NaN	-12.002067
64.935982	36.518137	NaN	46.189973	28.417845	NaN	18.746008
-30.800455	59.700700	NaN	58.436578	-90.501155	NaN	-89.237033
-16.152088	63.067393	NaN	62.631165	-79.219481	NaN	-78.783253
-236.965251	67.508015	NaN	60.674674	-304.473266	NaN	-297.639925
20.787433	13.378526	NaN	19.825310	7.408907	NaN	0.962123
53.599128	69.272427	NaN	76.510277	-15.673299	NaN	-22.911149
63.688233	16.266946	NaN	34.607820	47.421288	NaN	29.080413
4.592598	57.052231	NaN	64.845262	-52.459633	NaN	-60.252664
37.755868	84.198585	NaN	83.901301	-46.442717	NaN	-46.145433
28.196036	65.298540	NaN	63.206672	-37.102504	NaN	-35.010636
58.241379	88.045524	NaN	90.087274	-29.804145	NaN	-31.845894
0.014096	20.019078	NaN	16.037493	-20.004982	NaN	-16.023397
22.338942	47.574940	NaN	41.344272	-25.235997	NaN	-19.005330
70.428019	40.955502	NaN	39.340938	29.472517	NaN	31.087081
78.993197	-16.112856	NaN	-14.884596	95.106053	NaN	93.877793
70.490765	65.927551	NaN	69.313372	4.563214	NaN	1.177393
67.650211	43.767582	NaN	54.060323	23.882629	NaN	13.589888
26.170649	55.124504	NaN	46.059365	-28.953856	NaN	-19.888716
46.314648	48.257474	NaN	51.636923	-1.942826	NaN	-5.322276
60.222633	46.036284	NaN	58.298697	14.186350	NaN	1.923937
80.612098	26.649009	NaN	35.054734	53.963089	NaN	45.557364
88.901057	72.579258	NaN	77.150344	16.321799	NaN	11.750713
28.869966	61.690569	NaN	64.548389	-32.820603	NaN	-35.678423
42.254533	73.233878	NaN	75.792158	-30.979346	NaN	-33.537626
50.950683	-2.368721	NaN	3.191270	53.319404	NaN	47.759413
24.575412	75.256950	NaN	67.901659	-50.681538	NaN	-43.326247
75.767925	61.696028	NaN	57.562190	14.071897	NaN	18.205735
48.883249	80.872445	NaN	80.853609	-31.989196	NaN	-31.970359
40.929279	52.190468	NaN	65.942461	-11.261189	NaN	-25.013182
50.547991	71.900459	NaN	75.808989	-21.352468	NaN	-25.260998
46.207419	16.667988	NaN	15.107625	29.539431	NaN	31.099794
85.149060	-14.936418	NaN	14.497727	100.085478	NaN	70.651333
11.654554	45.400302	NaN	54.298067	-33.745748	NaN	-42.643513
12.671474	43.251806	NaN	44.169601	-30.580331	NaN	-31.498127
66.669695	60.683299	NaN	68.510783	5.986396	NaN	-1.841088
73.994803	66.065630	NaN	62.895956	7.929173	NaN	11.098848
29.861260	45.020587	NaN	52.354138	-15.159328	NaN	-22.492879
74.364128	59.026641	NaN	55.597076	15.337487	NaN	18.767052
24.954585	-1.867061	NaN	-2.664038	26.821646	NaN	27.618622
70.413069	61.888606	NaN	60.815972	8.524463	NaN	9.597097
84.974807	64.103337	NaN	60.689293	20.871470	NaN	24.285513
83.985990	0.944176	NaN	3.358200	83.041815	NaN	80.627790
69.045934	68.953920	NaN	62.741391	0.092014	NaN	6.304543
58.436511	60.147734	NaN	51.021957	-1.711223	NaN	7.414554
37.202862	70.224243	NaN	69.691088	-33.021380	NaN	-32.488226
76.128522	-47.252416	NaN	-42.186912	123.380938	NaN	118.315434
19.395917	90.179134	NaN	88.495651	-70.783218	NaN	-69.099735
71.634711	44.161577	NaN	62.619524	27.473134	NaN	9.015187
65.432675	60.464908	NaN	48.925932	4.967767	NaN	16.506743
32.910852	79.733273	NaN	79.818450	-46.822421	NaN	-46.907598
-76.207260	-28.898755	NaN	-3.111184	-47.308504	NaN	-73.096075
33.276701	46.002156	NaN	40.293625	-12.725455	NaN	-7.016924
-61.199221	15.359810	NaN	32.708913	-76.559031	NaN	-93.908135
61.030544	57.143360	NaN	66.061203	3.887184	NaN	-5.030659
67.286381	47.921823	NaN	62.599237	19.364558	NaN	4.687143
82.180781	69.429939	NaN	66.912681	12.750842	NaN	15.268100
16.328333	61.008283	NaN	54.999557	-44.679950	NaN	-38.671224
-6.992800	5.323954	NaN	9.606568	-12.316754	NaN	-16.599368
42.952431	18.818704	NaN	-0.657816	24.133727	NaN	43.610247
-33.851387	3.020684	NaN	11.956378	-36.872072	NaN	-45.807765
33.069318	65.685644	NaN	75.141069	-32.616326	NaN	-42.071750
51.261773	61.287577	NaN	57.432908	-10.025804	NaN	-6.171136
34.692760	45.140463	NaN	56.241010	-10.447703	NaN	-21.548250
12.430458	-0.796961	NaN	9.051218	13.227419	NaN	3.379240
41.966783	69.134970	NaN	68.090622	-27.168188	NaN	-26.123839
51.362388	-31.260023	NaN	-17.340446	82.622411	NaN	68.702834
77.713702	16.168922	NaN	23.205776	61.544781	NaN	54.507927
48.400728	51.000957	NaN	57.197049	-2.600229	NaN	-8.796321
44.574277	43.927302	NaN	51.837411	0.646975	NaN	-7.263134
49.809739	49.315516	NaN	39.154143	0.494223	NaN	10.655596
86.646990	11.582844	NaN	9.955675	75.064146	NaN	76.691316
35.624018	23.980052	NaN	27.796739	11.643965	NaN	7.827279
79.807856	53.459139	NaN	57.480038	26.348717	NaN	22.327818
35.099460	42.401004	NaN	35.433572	-7.301545	NaN	-0.334112
-54.594043	59.458063	NaN	55.033467	-114.052106	NaN	-109.627511
41.778642	37.828890	NaN	29.310050	3.949752	NaN	12.468592
40.230559	48.781410	NaN	55.499062	-8.550852	NaN	-15.268503
61.928787	41.761279	NaN	37.378560	20.167508	NaN	24.550227
22.448842	14.217864	NaN	13.521243	8.230978	NaN	8.927599
0.215082	28.296389	NaN	36.682269	-28.081307	NaN	-36.467187
41.729197	53.437316	NaN	49.116656	-11.708118	NaN	-7.387458
59.173169	46.606405	NaN	37.591660	12.566764	NaN	21.581509
72.243015	76.444077	NaN	72.217591	-4.201063	NaN	0.025424
14.543985	76.442341	NaN	77.050238	-61.898356	NaN	-62.506253
71.725092	42.850078	NaN	35.488962	28.875014	NaN	36.236130
14.192787	77.540784	NaN	80.203610	-63.347996	NaN	-66.010823
74.506110	3.955524	NaN	18.948840	70.550586	NaN	55.557269
78.078538	42.502049	NaN	39.350124	35.576489	NaN	38.728414
-12.578067	31.372809	NaN	28.788761	-43.950876	NaN	-41.366828
77.711651	-2.336193	NaN	0.367979	80.047844	NaN	77.343673
73.420814	11.218887	NaN	10.686532	62.201927	NaN	62.734282
70.559681	-9.859739	NaN	-6.526049	80.419420	NaN	77.085730
85.145149	61.498320	NaN	63.469918	23.646828	NaN	21.675231
66.213594	65.839419	NaN	69.538214	0.374175	NaN	-3.324620
47.557417	47.465755	NaN	30.702777	0.091662	NaN	16.854640
29.644682	66.585649	NaN	66.996381	-36.940967	NaN	-37.351699
58.830618	54.330946	NaN	49.960065	4.499672	NaN	8.870553
35.208130	-27.818362	NaN	9.391090	63.026492	NaN	25.817040
2.430360	-42.440857	NaN	-12.423909	44.871218	NaN	14.854269
50.639555	62.383189	NaN	67.237613	-11.743634	NaN	-16.598058
74.888148	65.432445	NaN	72.046771	9.455703	NaN	2.841377
30.083642	-64.689914	NaN	-17.217370	94.773555	NaN	47.301012
82.069491	-1.832022	NaN	8.953873	83.901513	NaN	73.115618
-22.041372	61.782002	NaN	70.688993	-83.823374	NaN	-92.730365
37.872677	24.608811	NaN	32.337010	13.263866	NaN	5.535666
27.876793	49.687529	NaN	54.668394	-21.810736	NaN	-26.791601
31.603477	21.352578	NaN	36.795797	10.250899	NaN	-5.192319
73.345947	72.004162	NaN	79.682764	1.341784	NaN	-6.336818
36.600120	52.029525	NaN	50.861456	-15.429405	NaN	-14.261335
1.259076	68.385154	NaN	76.707482	-67.126078	NaN	-75.448406
69.907042	25.437083	NaN	26.274164	44.469958	NaN	43.632877
91.352663	58.430555	NaN	54.794483	32.922109	NaN	36.558180
8.751875	80.276860	NaN	76.774965	-71.524985	NaN	-68.023090
72.696679	50.075431	NaN	52.635957	22.621248	NaN	20.060722
86.152786	62.039478	NaN	65.420302	24.113308	NaN	20.732485
36.390845	47.946451	NaN	55.353141	-11.555605	NaN	-18.962296
-14.755713	56.059583	NaN	49.498939	-70.815296	NaN	-64.254652
12.555646	51.974608	NaN	60.403530	-39.418962	NaN	-47.847884
81.167910	67.811756	NaN	69.430335	13.356154	NaN	11.737575
65.688176	51.819413	NaN	68.688123	13.868763	NaN	-2.999946
-37.906684	47.044525	NaN	49.352493	-84.951209	NaN	-87.259177
-110.184108	32.104288	NaN	49.402913	-142.288396	NaN	-159.587021
75.952277	82.848396	NaN	84.063675	-6.896119	NaN	-8.111398
89.324171	65.731569	NaN	67.823924	23.592602	NaN	21.500247
42.263056	52.167187	NaN	50.235887	-9.904131	NaN	-7.972832
62.455121	30.076377	NaN	8.602332	32.378745	NaN	53.852789
8.883888	84.726435	NaN	82.879932	-75.842547	NaN	-73.996044
53.087074	58.204833	NaN	60.349390	-5.117759	NaN	-7.262316
91.331438	57.708207	NaN	64.923070	33.623230	NaN	26.408368
49.069853	78.084698	NaN	77.154252	-29.014845	NaN	-28.084399
31.705780	50.478211	NaN	56.458855	-18.772430	NaN	-24.753074
43.491600	38.040002	NaN	44.750226	5.451598	NaN	-1.258626
-20.352808	45.231036	NaN	65.420258	-65.583844	NaN	-85.773066
89.233405	25.628705	NaN	25.871167	63.604699	NaN	63.362238
61.102663	69.900288	NaN	70.017042	-8.797626	NaN	-8.914380
85.128094	27.197864	NaN	38.958986	57.930230	NaN	46.169108
25.639696	47.030597	NaN	47.187167	-21.390901	NaN	-21.547471
63.853300	74.669854	NaN	74.156265	-10.816554	NaN	-10.302965
44.388521	41.486017	NaN	45.576257	2.902504	NaN	-1.187736
56.377187	78.025554	NaN	77.703524	-21.648367	NaN	-21.326337
47.947110	44.755894	NaN	56.227359	3.191216	NaN	-8.280249
67.397720	57.327366	NaN	58.261572	10.070354	NaN	9.136148
51.329009	73.481875	NaN	82.314453	-22.152865	NaN	-30.985444
79.018018	50.120744	NaN	40.727193	28.897274	NaN	38.290824
50.403023	66.775183	NaN	59.067633	-16.372160	NaN	-8.664611
-17.263020	81.794612	NaN	82.807568	-99.057632	NaN	-100.070588
30.628316	-0.367219	NaN	23.659355	30.995534	NaN	6.968961
32.633989	62.219567	NaN	71.289483	-29.585578	NaN	-38.655494
70.101553	29.888678	NaN	52.954400	40.212875	NaN	17.147152
52.123889	28.223441	NaN	38.271033	23.900447	NaN	13.852856
46.704461	-15.482518	NaN	-17.415910	62.186980	NaN	64.120371
84.203406	71.133817	NaN	83.271738	13.069589	NaN	0.931668
86.256535	55.554238	NaN	64.599207	30.702298	NaN	21.657328
50.676139	28.750626	NaN	7.235027	21.925513	NaN	43.441112
-8.444624	30.563956	NaN	22.748018	-39.008580	NaN	-31.192642
64.369474	61.711000	NaN	57.007502	2.658474	NaN	7.361972
39.171111	59.155245	NaN	48.663203	-19.984135	NaN	-9.492092
71.324283	5.974376	NaN	-4.816719	65.349906	NaN	76.141002
75.536616	46.864662	NaN	45.036157	28.671953	NaN	30.500459
44.939910	79.184773	NaN	79.565683	-34.244863	NaN	-34.625773
68.828009	59.231825	NaN	73.237017	9.596183	NaN	-4.409009
71.496881	3.109841	NaN	12.351319	68.387040	NaN	59.145562
90.091304	-2.927103	NaN	-12.344864	93.018407	NaN	102.436168
63.532008	57.137485	NaN	65.214378	6.394523	NaN	-1.682370
73.149084	-32.981559	NaN	-16.664629	106.130644	NaN	89.813714
10.139272	47.028053	NaN	60.735210	-36.888782	NaN	-50.595938
46.618714	43.255836	NaN	42.611222	3.362878	NaN	4.007492
-29.148669	73.782672	NaN	73.317456	-102.931341	NaN	-102.466125
26.153409	-16.579180	NaN	21.341546	42.732588	NaN	4.811863
-52.137633	37.012404	NaN	34.105075	-89.150037	NaN	-86.242708
23.021459	35.598438	NaN	49.612239	-12.576978	NaN	-26.590779
-52.058695	38.046714	NaN	55.672053	-90.105409	NaN	-107.730749
42.263293	25.729896	NaN	1.383436	16.533398	NaN	40.879857
-29.211243	-2.682451	NaN	-16.201046	-26.528793	NaN	-13.010198
80.354415	28.538294	NaN	36.181444	51.816122	NaN	44.172971
69.529621	21.275790	NaN	27.843316	48.253830	NaN	41.686304
92.387781	74.234007	NaN	82.911188	18.153774	NaN	9.476594
66.310190	23.243021	NaN	42.495578	43.067169	NaN	23.814612
-20.553794	30.901930	NaN	29.350708	-51.455724	NaN	-49.904502
72.586439	67.449142	NaN	71.346726	5.137297	NaN	1.239713
62.885435	53.305553	NaN	62.363099	9.579882	NaN	0.522336
77.816451	41.469759	NaN	34.607919	36.346691	NaN	43.208532
-18.209363	67.323228	NaN	74.625336	-85.532591	NaN	-92.834699
33.133668	29.861169	NaN	38.225082	3.272499	NaN	-5.091414
8.292987	75.053687	NaN	63.945759	-66.760700	NaN	-55.652772
52.330713	67.468186	NaN	69.269162	-15.137473	NaN	-16.938449
63.725548	51.787694	NaN	47.225393	11.937855	NaN	16.500156
-72.723106	80.361376	NaN	76.922060	-153.084482	NaN	-149.645165
-6.587656	42.078425	NaN	44.290593	-48.666081	NaN	-50.878249
70.164363	1.031911	NaN	-6.667460	69.132452	NaN	76.831823
51.159734	42.927765	NaN	59.466784	8.231969	NaN	-8.307050
73.194371	49.939589	NaN	33.729350	23.254782	NaN	39.465021
4.437841	58.598183	NaN	63.969770	-54.160342	NaN	-59.531929
-25.568637	63.206618	NaN	58.265023	-88.775255	NaN	-83.833660
69.505651	-33.260293	NaN	-37.948609	102.765944	NaN	107.454261
13.061861	30.461165	NaN	36.761029	-17.399305	NaN	-23.699168
26.686852	59.363742	NaN	53.325264	-32.676890	NaN	-26.638412
65.115291	35.529848	NaN	40.367768	29.585443	NaN	24.747523
65.096015	44.068118	NaN	30.179735	21.027897	NaN	34.916279
51.755733	-15.838674	NaN	-24.465626	67.594407	NaN	76.221359
-17.108147	12.512411	NaN	33.339849	-29.620557	NaN	-50.447995
15.335830	49.728459	NaN	41.340034	-34.392630	NaN	-26.004204
84.506986	53.643880	NaN	56.863783	30.863106	NaN	27.643203
-112.070885	48.215612	NaN	41.165281	-160.286497	NaN	-153.236166
-93.557429	1.083494	NaN	27.725012	-94.640923	NaN	-121.282442
71.353438	22.102431	NaN	36.155709	49.251006	NaN	35.197729
-59.968560	74.076805	NaN	76.550025	-134.045365	NaN	-136.518585
32.953882	66.440513	NaN	75.879725	-33.486631	NaN	-42.925843
63.342012	45.311007	NaN	37.434652	18.031004	NaN	25.907359
78.616904	18.327556	NaN	8.239759	60.289348	NaN	70.377145
33.392101	-40.346615	NaN	-27.455713	73.738716	NaN	60.847814
19.286614	15.996163	NaN	8.216853	3.290452	NaN	11.069761
76.384334	70.744711	NaN	74.385060	5.639623	NaN	1.999275
65.495818	52.119516	NaN	42.469076	13.376302	NaN	23.026742
41.626863	58.419710	NaN	60.244785	-16.792847	NaN	-18.617922
60.659341	78.195369	NaN	76.170452	-17.536028	NaN	-15.511111
-26.728009	47.459356	NaN	47.152683	-74.187365	NaN	-73.880693
85.160451	53.119762	NaN	41.643473	32.040688	NaN	43.516978
72.840483	61.154185	NaN	64.266805	11.686297	NaN	8.573678
48.537444	73.972230	NaN	70.950663	-25.434785	NaN	-22.413219
73.056447	42.218589	NaN	41.342708	30.837858	NaN	31.713739
69.756065	0.525745	NaN	26.545244	69.230321	NaN	43.210821
84.049405	73.032412	NaN	78.109142	11.016993	NaN	5.940263
85.450328	64.016106	NaN	60.129490	21.434222	NaN	25.320838
4.448137	53.963507	NaN	48.705450	-49.515370	NaN	-44.257312
45.270444	67.368878	NaN	59.354890	-22.098434	NaN	-14.084446
61.664914	30.389966	NaN	17.588811	31.274948	NaN	44.076104
55.398080	50.344026	NaN	50.152134	5.054054	NaN	5.245946
86.419629	-7.233991	NaN	4.460105	93.653620	NaN	81.959524
37.216760	-2.193028	NaN	-5.918712	39.409788	NaN	43.135472
36.951422	16.393476	NaN	31.994801	20.557946	NaN	4.956621
17.642572	18.863099	NaN	6.134690	-1.220527	NaN	11.507882
67.706607	59.942136	NaN	64.881751	7.764471	NaN	2.824856
12.606676	45.422907	NaN	58.029506	-32.816231	NaN	-45.422829
-53.801890	19.736494	NaN	17.078874	-73.538383	NaN	-70.880764
-0.409357	77.369833	NaN	83.804977	-77.779190	NaN	-84.214334
-14.367415	10.171511	NaN	22.852057	-24.538926	NaN	-37.219472
66.588437	66.901163	NaN	69.177022	-0.312726	NaN	-2.588585
70.714837	50.370601	NaN	51.744117	20.344236	NaN	18.970720
58.012588	54.969341	NaN	53.190671	3.043247	NaN	4.821916
-69.154305	86.775429	NaN	87.725144	-155.929734	NaN	-156.879449
59.031997	37.351891	NaN	43.609401	21.680105	NaN	15.422596
84.216377	-67.144148	NaN	-64.338627	151.360524	NaN	148.555003
75.944016	-51.337849	NaN	-41.241833	127.281865	NaN	117.185849
-28.201642	33.847113	NaN	43.612094	-62.048755	NaN	-71.813736
74.561755	69.456878	NaN	67.339863	5.104877	NaN	7.221891
91.605554	69.396713	NaN	70.574313	22.208842	NaN	21.031241
92.865295	18.330163	NaN	32.354542	74.535132	NaN	60.510752
22.083665	42.104743	NaN	59.093885	-20.021078	NaN	-37.010220
73.206970	34.983208	NaN	33.784898	38.223762	NaN	39.422072
82.179496	-28.243194	NaN	-20.659483	110.422690	NaN	102.838979
-16.802773	63.915580	NaN	71.321059	-80.718354	NaN	-88.123832
58.938402	40.117094	NaN	46.232552	18.821307	NaN	12.705850
57.710769	79.406372	NaN	86.993576	-21.695602	NaN	-29.282806
81.505806	29.649570	NaN	41.610943	51.856236	NaN	39.894862
40.592995	68.913310	NaN	75.606433	-28.320315	NaN	-35.013438
38.510274	9.433583	NaN	27.660231	29.076691	NaN	10.850043
46.333906	21.832639	NaN	39.873056	24.501267	NaN	6.460850
79.314296	34.725117	NaN	35.042383	44.589179	NaN	44.271913
52.794347	-6.854745	NaN	20.258950	59.649092	NaN	32.535398
62.698607	-19.748239	NaN	-30.072465	82.446846	NaN	92.771072
79.108330	53.886517	NaN	55.093194	25.221813	NaN	24.015137
26.347075	54.641932	NaN	61.774242	-28.294857	NaN	-35.427167
18.705664	64.461702	NaN	58.403075	-45.756038	NaN	-39.697411
90.222556	48.389954	NaN	54.545423	41.832602	NaN	35.677133
-12.132501	34.345455	NaN	23.861482	-46.477957	NaN	-35.993983
66.354516	76.041562	NaN	76.610141	-9.687046	NaN	-10.255625
58.119533	63.208212	NaN	71.985720	-5.088679	NaN	-13.866187
69.482119	-0.230387	NaN	20.497063	69.712506	NaN	48.985056
75.082135	59.424672	NaN	51.778998	15.657463	NaN	23.303137
73.654467	22.019795	NaN	24.020039	51.634671	NaN	49.634428
78.252549	58.188988	NaN	53.349778	20.063561	NaN	24.902771
45.540937	80.032666	NaN	76.797958	-34.491729	NaN	-31.257020
68.853875	43.295258	NaN	43.434679	25.558617	NaN	25.419196
29.271070	-40.099072	NaN	-30.815822	69.370142	NaN	60.086892
35.212173	41.218535	NaN	58.726087	-6.006362	NaN	-23.513914
80.450478	23.156381	NaN	35.161538	57.294097	NaN	45.288940
42.839835	45.311831	NaN	39.228975	-2.471996	NaN	3.610860
85.299284	44.665629	NaN	27.279636	40.633656	NaN	58.019648
34.909171	39.814220	NaN	37.272915	-4.905049	NaN	-2.363743
-55.313477	44.723419	NaN	50.294116	-100.036896	NaN	-105.607594
59.846045	56.324429	NaN	67.936551	3.521615	NaN	-8.090506
-5.288655	79.115508	NaN	75.377475	-84.404163	NaN	-80.666130
69.670259	48.547721	NaN	46.701222	21.122538	NaN	22.969037
83.014752	53.950583	NaN	60.966565	29.064169	NaN	22.048187
68.819838	30.464900	NaN	23.277010	38.354937	NaN	45.542828
-22.923107	36.585555	NaN	48.166576	-59.508662	NaN	-71.089682
63.348943	40.393815	NaN	27.626791	22.955128	NaN	35.722152
83.413659	64.450913	NaN	58.060825	18.962746	NaN	25.352834
70.142011	38.088368	NaN	47.532533	32.053642	NaN	22.609478
-12.595620	14.174599	NaN	28.520568	-26.770219	NaN	-41.116188
46.750852	57.889474	NaN	73.190324	-11.138623	NaN	-26.439472
70.063763	18.137488	NaN	24.182977	51.926275	NaN	45.880786
64.032696	60.319877	NaN	64.259830	3.712819	NaN	-0.227134
63.672385	68.102052	NaN	71.088860	-4.429667	NaN	-7.416475
35.582691	27.630286	NaN	28.365750	7.952405	NaN	7.216941
32.311320	44.826458	NaN	56.219322	-12.515138	NaN	-23.908002
1.223955	29.153566	NaN	60.408188	-27.929611	NaN	-59.184233
50.343353	31.749900	NaN	40.049342	18.593453	NaN	10.294011
43.039405	9.139621	NaN	23.231588	33.899784	NaN	19.807817
-7.363120	0.049288	NaN	4.660907	-7.412408	NaN	-12.024027
17.594285	32.918679	NaN	52.767981	-15.324394	NaN	-35.173696
10.062200	74.312538	NaN	66.053982	-64.250338	NaN	-55.991782
93.952112	63.996384	NaN	68.465942	29.955729	NaN	25.486170
54.875384	42.570693	NaN	43.494715	12.304690	NaN	11.380669
56.596728	34.882570	NaN	30.481985	21.714158	NaN	26.114742
77.399847	77.616341	NaN	74.427252	-0.216494	NaN	2.972595
-11.142953	40.565014	NaN	54.826777	-51.707967	NaN	-65.969729
-15.129063	61.353781	NaN	64.237490	-76.482844	NaN	-79.366552
54.308947	36.600887	NaN	43.436734	17.708060	NaN	10.872213
42.642357	37.236444	NaN	38.132163	5.405913	NaN	4.510194
11.523227	76.053074	NaN	74.435710	-64.529847	NaN	-62.912483
52.674906	75.875889	NaN	64.669288	-23.200983	NaN	-11.994381
65.031261	80.364171	NaN	76.279460	-15.332910	NaN	-11.248199
63.348050	75.892690	NaN	78.349073	-12.544640	NaN	-15.001023
63.005724	78.082829	NaN	81.536303	-15.077105	NaN	-18.530579
46.499125	60.835683	NaN	48.036060	-14.336557	NaN	-1.536935
46.508707	41.973327	NaN	53.960195	4.535380	NaN	-7.451488
-17.264256	48.231254	NaN	57.690603	-65.495510	NaN	-74.954859
71.630808	59.917059	NaN	53.662462	11.713749	NaN	17.968346
71.819585	43.524559	NaN	42.967342	28.295027	NaN	28.852244
-5.858373	54.685784	NaN	69.552375	-60.544157	NaN	-75.410748
-54.867211	64.321374	NaN	65.619381	-119.188585	NaN	-120.486592
63.012087	77.253353	NaN	82.735096	-14.241266	NaN	-19.723009
81.781402	30.907141	NaN	27.046066	50.874262	NaN	54.735337
44.457796	64.188419	NaN	67.079308	-19.730623	NaN	-22.621512
83.317908	31.809299	NaN	37.641370	51.508609	NaN	45.676538
-5.015888	52.292076	NaN	56.762464	-57.307964	NaN	-61.778352
11.013577	8.872372	NaN	18.872111	2.141205	NaN	-7.858534
69.837369	61.799012	NaN	79.267556	8.038357	NaN	-9.430187
58.216502	42.577842	NaN	49.190339	15.638660	NaN	9.026163
35.510577	40.480977	NaN	52.977331	-4.970401	NaN	-17.466754
40.998124	25.769160	NaN	8.635068	15.228964	NaN	32.363056
44.009912	55.441407	NaN	65.554153	-11.431495	NaN	-21.544241
76.344485	29.044423	NaN	35.931680	47.300061	NaN	40.412805
69.317888	57.106940	NaN	65.898890	12.210949	NaN	3.418998
91.374993	61.975461	NaN	52.389485	29.399532	NaN	38.985508
-177.620161	45.816995	NaN	42.551632	-223.437156	NaN	-220.171793
94.286851	49.793955	NaN	53.879553	44.492896	NaN	40.407298
56.285622	77.888358	NaN	80.586518	-21.602736	NaN	-24.300896
58.434725	-9.597161	NaN	10.228071	68.031886	NaN	48.206654
57.151767	40.498429	NaN	51.600115	16.653339	NaN	5.551652
-17.771214	55.125862	NaN	69.200489	-72.897075	NaN	-86.971703
64.041601	40.160441	NaN	32.428474	23.881160	NaN	31.613127
87.446452	21.797418	NaN	32.380108	65.649034	NaN	55.066344
65.086186	56.966616	NaN	61.943583	8.119571	NaN	3.142604
62.215160	-25.870727	NaN	-17.223498	88.085887	NaN	79.438658
62.247019	17.908268	NaN	4.003609	44.338751	NaN	58.243410
-24.741377	75.235114	NaN	79.020639	-99.976491	NaN	-103.762016
54.170528	21.773515	NaN	46.022302	32.397013	NaN	8.148225
41.332458	8.358560	NaN	-0.291057	32.973897	NaN	41.623514
2.913526	73.883478	NaN	75.028832	-70.969952	NaN	-72.115305
-128.325909	-4.813338	NaN	19.904840	-123.512571	NaN	-148.230749
39.690926	64.071833	NaN	68.728379	-24.380908	NaN	-29.037453
19.394679	68.775341	NaN	74.444350	-49.380662	NaN	-55.049671
78.637453	41.633546	NaN	31.287015	37.003908	NaN	47.350439
2.535657	-8.381745	NaN	-11.310695	10.917401	NaN	13.846352
47.921724	4.557160	NaN	13.840368	43.364564	NaN	34.081356
76.506239	45.431897	NaN	37.743791	31.074342	NaN	38.762448
60.138566	35.418071	NaN	49.445666	24.720495	NaN	10.692900
3.996318	76.111140	NaN	80.910570	-72.114822	NaN	-76.914252
66.151537	85.031789	NaN	88.204948	-18.880251	NaN	-22.053410
35.094125	56.145380	NaN	57.683374	-21.051255	NaN	-22.589248
73.076858	-18.937398	NaN	-3.307182	92.014256	NaN	76.384040
37.925566	63.337592	NaN	64.616191	-25.412026	NaN	-26.690624
29.891126	81.097470	NaN	77.172047	-51.206343	NaN	-47.280921
67.496712	42.043494	NaN	45.747272	25.453218	NaN	21.749439
72.057903	72.831129	NaN	71.149663	-0.773226	NaN	0.908240
52.244880	46.623730	NaN	53.629370	5.621150	NaN	-1.384490
62.241705	-7.960438	NaN	10.862643	70.202143	NaN	51.379062
21.070736	62.452519	NaN	67.659156	-41.381783	NaN	-46.588420
52.660439	65.629706	NaN	65.380951	-12.969267	NaN	-12.720512
7.050551	50.237835	NaN	39.905940	-43.187283	NaN	-32.855388
86.443154	61.021646	NaN	56.347119	25.421509	NaN	30.096035
9.737517	62.081063	NaN	62.020112	-52.343546	NaN	-52.282595
75.856262	33.809918	NaN	40.538976	42.046344	NaN	35.317286
74.904001	71.438132	NaN	77.819353	3.465869	NaN	-2.915352
71.832686	50.259215	NaN	49.613582	21.573471	NaN	22.219105
54.480165	-9.989655	NaN	13.605604	64.469820	NaN	40.874561
48.270122	23.881733	NaN	30.119110	24.388389	NaN	18.151012
-68.534555	84.234138	NaN	81.338979	-152.768693	NaN	-149.873534
81.250497	-15.215450	NaN	11.025778	96.465947	NaN	70.224718
12.837833	48.068292	NaN	43.901656	-35.230459	NaN	-31.063824
-6.458412	48.407220	NaN	49.894266	-54.865631	NaN	-56.352678
82.605549	-19.021044	NaN	-17.581320	101.626593	NaN	100.186869
4.710429	55.359727	NaN	58.235307	-50.649298	NaN	-53.524879
70.729570	67.559966	NaN	71.133382	3.169604	NaN	-0.403812
24.810330	58.643440	NaN	54.874113	-33.833110	NaN	-30.063783
46.477845	55.006226	NaN	40.013570	-8.528381	NaN	6.464275
58.453974	48.833917	NaN	50.188346	9.620057	NaN	8.265629
59.559185	31.286916	NaN	16.900231	28.272268	NaN	42.658954
73.747148	44.068062	NaN	43.959369	29.679087	NaN	29.787779
81.267002	61.647857	NaN	62.289567	19.619145	NaN	18.977435
77.668330	73.368236	NaN	71.039354	4.300095	NaN	6.628977
60.627662	37.774918	NaN	48.947712	22.852744	NaN	11.679950
83.284643	-43.168617	NaN	-60.410810	126.453260	NaN	143.695453
83.991993	48.164717	NaN	59.598918	35.827276	NaN	24.393075
40.173050	39.302205	NaN	51.253899	0.870845	NaN	-11.080849
52.926617	8.332266	NaN	17.733583	44.594352	NaN	35.193034
49.948265	-10.099715	NaN	17.764240	60.047981	NaN	32.184025
52.825015	41.598464	NaN	53.693931	11.226551	NaN	-0.868916
34.105013	58.881781	NaN	60.231743	-24.776769	NaN	-26.126731
8.676067	80.249993	NaN	86.755296	-71.573926	NaN	-78.079229
35.570672	29.989005	NaN	43.394200	5.581667	NaN	-7.823527
-21.318303	13.963282	NaN	17.541492	-35.281585	NaN	-38.859795
4.897360	59.034056	NaN	59.779886	-54.136696	NaN	-54.882526
62.908869	62.763279	NaN	66.621662	0.145590	NaN	-3.712793
40.575107	67.452878	NaN	72.962878	-26.877771	NaN	-32.387770
84.118715	11.758776	NaN	17.484787	72.359940	NaN	66.633929
69.616071	-11.521572	NaN	8.339072	81.137643	NaN	61.277000
30.375875	51.632886	NaN	49.701251	-21.257011	NaN	-19.325376
29.843916	31.144030	NaN	37.394087	-1.300113	NaN	-7.550171
35.282723	54.755620	NaN	65.749392	-19.472897	NaN	-30.466668
67.199525	50.621117	NaN	63.010987	16.578408	NaN	4.188538
27.485269	76.858190	NaN	72.722326	-49.372922	NaN	-45.237057
28.082784	25.631740	NaN	24.400580	2.451043	NaN	3.682204
-29.789738	68.404502	NaN	71.341867	-98.194240	NaN	-101.131604
33.030839	36.096085	NaN	37.972913	-3.065247	NaN	-4.942075
74.436855	72.346511	NaN	77.994132	2.090343	NaN	-3.557278
59.312138	54.416979	NaN	51.694656	4.895159	NaN	7.617482
-38.722635	48.752440	NaN	44.379071	-87.475075	NaN	-83.101706
66.000747	70.998103	NaN	74.223359	-4.997356	NaN	-8.222612
77.721818	42.346132	NaN	29.821783	35.375686	NaN	47.900035
30.672558	21.928637	NaN	23.361243	8.743921	NaN	7.311315
56.082244	62.241976	NaN	66.654711	-6.159731	NaN	-10.572466
45.043415	12.215587	NaN	22.055770	32.827828	NaN	22.987645
63.931135	68.961919	NaN	71.433504	-5.030784	NaN	-7.502369
33.387486	-49.010725	NaN	-41.700573	82.398211	NaN	75.088059
4.369566	49.899612	NaN	48.571248	-45.530047	NaN	-44.201683
65.254872	42.345180	NaN	37.486168	22.909693	NaN	27.768704
56.771515	65.436193	NaN	69.609488	-8.664678	NaN	-12.837973
2.443372	63.077917	NaN	63.350282	-60.634545	NaN	-60.906909
26.256476	50.726718	NaN	61.577481	-24.470242	NaN	-35.321006
61.637907	75.296667	NaN	78.843761	-13.658759	NaN	-17.205854
33.070460	50.392491	NaN	55.304153	-17.322031	NaN	-22.233693
49.198389	48.765819	NaN	57.233651	0.432571	NaN	-8.035262
54.458145	61.191226	NaN	69.758630	-6.733080	NaN	-15.300485
25.156550	76.628110	NaN	75.168187	-51.471560	NaN	-50.011637
79.759640	24.801227	NaN	19.738964	54.958412	NaN	60.020676
46.494673	43.513113	NaN	27.501431	2.981559	NaN	18.993242
48.481987	46.820382	NaN	55.120800	1.661605	NaN	-6.638813
55.920569	-47.256849	NaN	-15.825270	103.177418	NaN	71.745839
74.766321	55.282911	NaN	57.413151	19.483410	NaN	17.353170
74.677914	-58.439238	NaN	-34.874000	133.117152	NaN	109.551914
46.865459	24.041895	NaN	17.671807	22.823565	NaN	29.193652
45.595126	45.149735	NaN	53.576071	0.445391	NaN	-7.980946
75.441000	68.833648	NaN	63.830108	6.607352	NaN	11.610893
60.527400	50.766195	NaN	41.152351	9.761205	NaN	19.375048
40.184413	35.895506	NaN	31.418416	4.288906	NaN	8.765996
52.259910	53.222587	NaN	53.893387	-0.962677	NaN	-1.633478
76.604238	-0.769865	NaN	1.871201	77.374102	NaN	74.733037
69.586798	45.929737	NaN	43.802884	23.657061	NaN	25.783915
-43.445877	24.355721	NaN	-5.440582	-67.801598	NaN	-38.005294
79.727701	68.550092	NaN	76.925466	11.177608	NaN	2.802235
4.789700	71.615237	NaN	75.156817	-66.825538	NaN	-70.367117
70.915550	62.186976	NaN	64.777333	8.728574	NaN	6.138217
34.392164	-13.743295	NaN	-15.791427	48.135459	NaN	50.183591
49.530896	53.109547	NaN	68.336926	-3.578651	NaN	-18.806030
51.815212	35.415516	NaN	40.129439	16.399696	NaN	11.685773
40.178499	27.398481	NaN	48.336300	12.780019	NaN	-8.157800
-25.845282	51.054361	NaN	48.795138	-76.899642	NaN	-74.640419
-48.972938	23.452540	NaN	33.714082	-72.425478	NaN	-82.687020
40.775877	-33.085873	NaN	-56.194424	73.861750	NaN	96.970302
3.302888	50.091006	NaN	42.767732	-46.788118	NaN	-39.464844
74.269016	-24.869577	NaN	-28.073360	99.138592	NaN	102.342376
21.500037	51.460448	NaN	42.421147	-29.960411	NaN	-20.921110
69.305505	41.287001	NaN	53.332374	28.018504	NaN	15.973131
78.705605	26.714303	NaN	35.528845	51.991302	NaN	43.176760
24.469734	40.075766	NaN	51.833220	-15.606032	NaN	-27.363486
19.448859	62.832850	NaN	64.111544	-43.383991	NaN	-44.662685
40.565983	35.550381	NaN	20.795663	5.015602	NaN	19.770320
72.147221	49.698601	NaN	59.693763	22.448620	NaN	12.453458
50.195130	19.129856	NaN	16.338911	31.065274	NaN	33.856219
62.517035	41.387314	NaN	47.194870	21.129721	NaN	15.322165
56.106100	54.924859	NaN	58.211641	1.181241	NaN	-2.105541
36.115601	21.482438	NaN	52.082350	14.633163	NaN	-15.966749
46.266089	68.200960	NaN	70.639672	-21.934871	NaN	-24.373583
72.281966	20.678159	NaN	40.016160	51.603808	NaN	32.265807
51.555850	13.610794	NaN	7.329558	37.945055	NaN	44.226291
-45.861259	38.082761	NaN	23.622051	-83.944020	NaN	-69.483309
15.857755	26.484390	NaN	4.947492	-10.626635	NaN	10.910263
-104.125335	72.721964	NaN	65.434132	-176.847299	NaN	-169.559467
-14.496236	51.566774	NaN	45.221958	-66.063010	NaN	-59.718194
16.507596	45.983521	NaN	48.263822	-29.475925	NaN	-31.756226
58.418079	64.714107	NaN	69.827730	-6.296029	NaN	-11.409651
86.327462	61.594203	NaN	60.011945	24.733259	NaN	26.315517
61.708146	31.841902	NaN	46.413450	29.866244	NaN	15.294695
81.022929	-7.750768	NaN	23.322714	88.773697	NaN	57.700215
74.400112	50.856038	NaN	61.924515	23.544074	NaN	12.475597
68.545091	65.297129	NaN	53.934987	3.247962	NaN	14.610104
75.071575	65.814613	NaN	77.740830	9.256962	NaN	-2.669255
46.004181	-82.131102	NaN	-73.393897	128.135283	NaN	119.398078
53.375567	11.218668	NaN	37.411193	42.156899	NaN	15.964373
75.209270	31.602463	NaN	34.168850	43.606807	NaN	41.040420
63.114889	53.985518	NaN	70.618500	9.129371	NaN	-7.503611
91.681860	34.708068	NaN	51.688126	56.973792	NaN	39.993734
86.966977	43.871699	NaN	60.512790	43.095278	NaN	26.454187
37.830003	20.034739	NaN	30.412215	17.795263	NaN	7.417788
19.261339	21.420367	NaN	36.348438	-2.159028	NaN	-17.087099
58.040764	6.450592	NaN	12.828685	51.590172	NaN	45.212079
81.284667	36.916315	NaN	57.305111	44.368351	NaN	23.979555
12.060111	68.149303	NaN	76.277047	-56.089192	NaN	-64.216936
31.097821	31.423328	NaN	47.366183	-0.325507	NaN	-16.268362
53.782636	57.174419	NaN	56.311060	-3.391782	NaN	-2.528423
69.209024	57.400730	NaN	64.889834	11.808294	NaN	4.319190
55.841594	32.099674	NaN	54.751688	23.741920	NaN	1.089906
60.276176	68.787253	NaN	67.099302	-8.511078	NaN	-6.823126
62.012042	72.014926	NaN	78.586072	-10.002883	NaN	-16.574030
27.453592	56.175997	NaN	67.797302	-28.722405	NaN	-40.343710
-40.311137	71.275014	NaN	63.479154	-111.586151	NaN	-103.790291
70.183158	82.373665	NaN	87.205367	-12.190507	NaN	-17.022210
79.599280	45.989477	NaN	41.023264	33.609803	NaN	38.576016
32.346639	45.986929	NaN	53.587041	-13.640290	NaN	-21.240402
61.286121	36.925639	NaN	46.105582	24.360482	NaN	15.180538
55.121935	76.905715	NaN	80.727098	-21.783780	NaN	-25.605163
64.249076	54.739075	NaN	57.488305	9.510001	NaN	6.760771
74.567522	27.539037	NaN	25.177800	47.028486	NaN	49.389722
73.746680	61.983748	NaN	63.624186	11.762931	NaN	10.122493
84.002952	79.461202	NaN	77.356055	4.541750	NaN	6.646897
-77.075265	57.224499	NaN	59.566877	-134.299764	NaN	-136.642142
82.505957	0.961470	NaN	27.821761	81.544486	NaN	54.684196
70.036950	53.887019	NaN	49.866381	16.149931	NaN	20.170569
67.681008	49.536322	NaN	48.592665	18.144686	NaN	19.088343
42.866117	64.819778	NaN	60.277805	-21.953661	NaN	-17.411688
62.033494	56.105319	NaN	50.575315	5.928175	NaN	11.458179
63.894796	75.546163	NaN	72.864307	-11.651367	NaN	-8.969510
30.464153	24.716291	NaN	56.946636	5.747862	NaN	-26.482483
80.837371	58.546615	NaN	60.177944	22.290756	NaN	20.659427
29.274963	39.564119	NaN	45.057576	-10.289156	NaN	-15.782613
72.053612	43.166383	NaN	33.745822	28.887229	NaN	38.307790
12.106996	36.488466	NaN	42.147193	-24.381470	NaN	-30.040197
82.583667	70.634069	NaN	68.520230	11.949598	NaN	14.063437
71.169213	64.779301	NaN	61.588153	6.389912	NaN	9.581060
29.632640	33.453651	NaN	34.504252	-3.821011	NaN	-4.871612
84.607160	31.255650	NaN	35.856549	53.351510	NaN	48.750611
21.589806	29.855354	NaN	20.833229	-8.265548	NaN	0.756577
86.012177	69.352845	NaN	69.576165	16.659333	NaN	16.436013
19.053680	26.760939	NaN	41.708214	-7.707258	NaN	-22.654534
72.016694	16.202051	NaN	-2.071978	55.814643	NaN	74.088672
68.106991	38.409056	NaN	59.635499	29.697935	NaN	8.471493
31.549599	59.216353	NaN	64.163547	-27.666755	NaN	-32.613948
79.427872	47.052982	NaN	66.673588	32.374890	NaN	12.754285
33.420450	58.788968	NaN	66.486592	-25.368518	NaN	-33.066142
83.505852	61.786695	NaN	59.626927	21.719157	NaN	23.878925
-11.303578	51.521085	NaN	33.835980	-62.824663	NaN	-45.139558
44.202752	14.413607	NaN	16.224310	29.789144	NaN	27.978441
45.213465	-20.775249	NaN	-9.671081	65.988713	NaN	54.884546
11.428091	66.653785	NaN	76.805533	-55.225695	NaN	-65.377442
14.002807	66.019066	NaN	69.426632	-52.016260	NaN	-55.423826
57.726727	-11.977778	NaN	-1.096580	69.704505	NaN	58.823307
71.831201	45.398817	NaN	43.237233	26.432385	NaN	28.593969
83.746352	65.135683	NaN	70.335316	18.610669	NaN	13.411037
-0.700668	63.838603	NaN	57.106600	-64.539271	NaN	-57.807268
69.171602	72.838209	NaN	82.811535	-3.666607	NaN	-13.639933
61.308597	64.496468	NaN	62.963943	-3.187871	NaN	-1.655346
8.360733	36.223260	NaN	41.406750	-27.862527	NaN	-33.046017
38.378968	14.826025	NaN	2.647222	23.552943	NaN	35.731747
19.718100	50.266323	NaN	54.947058	-30.548223	NaN	-35.228957
-56.749582	17.101326	NaN	15.813949	-73.850908	NaN	-72.563531
42.491463	62.521060	NaN	65.845545	-20.029596	NaN	-23.354082
82.217516	32.542559	NaN	11.121965	49.674957	NaN	71.095550
69.420366	73.491631	NaN	72.466732	-4.071265	NaN	-3.046366
79.028715	21.310291	NaN	11.811416	57.718424	NaN	67.217299
-46.140102	19.359953	NaN	21.289228	-65.500055	NaN	-67.429330
28.148151	43.033309	NaN	53.523054	-14.885158	NaN	-25.374903
84.643033	58.156100	NaN	66.519563	26.486933	NaN	18.123470
61.774624	20.937647	NaN	38.056559	40.836978	NaN	23.718065
72.622520	44.438329	NaN	58.377169	28.184190	NaN	14.245351
66.406069	27.695197	NaN	35.274161	38.710872	NaN	31.131908
42.238156	49.986312	NaN	56.079416	-7.748156	NaN	-13.841260
67.468529	65.112361	NaN	70.502544	2.356168	NaN	-3.034015
22.917146	12.713217	NaN	24.449234	10.203928	NaN	-1.532089
61.300744	52.396580	NaN	65.919123	8.904164	NaN	-4.618380
56.659806	66.052286	NaN	71.237375	-9.392480	NaN	-14.577569
19.714296	55.908807	NaN	71.482622	-36.194511	NaN	-51.768326
60.390918	65.629083	NaN	70.971137	-5.238165	NaN	-10.580219
8.854978	69.142897	NaN	76.261640	-60.287919	NaN	-67.406662
89.421919	58.351893	NaN	70.860373	31.070026	NaN	18.561546
-9.308157	42.950218	NaN	50.637495	-52.258375	NaN	-59.945653
65.353442	41.644724	NaN	63.140716	23.708719	NaN	2.212726
66.449623	34.543977	NaN	51.856945	31.905646	NaN	14.592679
76.718936	72.765967	NaN	78.201972	3.952969	NaN	-1.483036
46.112568	73.137235	NaN	73.272144	-27.024667	NaN	-27.159577
-21.780744	69.778931	NaN	62.607785	-91.559675	NaN	-84.388530
42.545698	21.941523	NaN	39.656785	20.604175	NaN	2.888913
37.431002	57.744601	NaN	71.088159	-20.313599	NaN	-33.657157
79.020023	28.466493	NaN	43.724472	50.553529	NaN	35.295551
22.677072	24.941292	NaN	34.473860	-2.264220	NaN	-11.796788
66.167917	27.725112	NaN	38.375933	38.442805	NaN	27.791984
56.528873	46.100103	NaN	43.241828	10.428770	NaN	13.287045
-28.523185	66.924689	NaN	73.653997	-95.447875	NaN	-102.177182
25.290842	29.752467	NaN	42.366225	-4.461625	NaN	-17.075382
-44.285863	49.647805	NaN	64.220335	-93.933668	NaN	-108.506198
