# Supplementary material for: Combined Influences of Model Choice, Data Quality, and Data Quantity When Estimating Population Trends
Source: PLoS One. 2015 Jul 15;10(7):e0132255. doi: 10.1371/journal.pone.0132255 (PMC4503393; doi:10.1371/journal.pone.0132255)
Supplement: S1 Dataset — Files are organized by model type and by the input lambda value. (ZIP) [file pone.0132255.s002.zip › Hypothetical LH/sims_lambda_0_95/simulationOutput_0.95_0_0.5_0_15.xls]

Percent_Decline_True	Median_Percent_Decline_Matrix	Median_Percent_Decline_Matrix_stable	Median_Percent_Decline_Scalar	Difference_True_Matrix	Difference_True_Matrix_Stable	Difference_True_Scalar
67.552664	66.086658	NaN	68.213206	1.466006	NaN	-0.660542
76.546675	29.186191	NaN	40.068588	47.360484	NaN	36.478087
65.886991	37.841739	NaN	49.552859	28.045251	NaN	16.334132
40.046781	60.164674	NaN	67.580755	-20.117893	NaN	-27.533974
16.349801	23.053945	NaN	40.656616	-6.704144	NaN	-24.306815
86.972379	29.645882	NaN	34.900426	57.326498	NaN	52.071953
-10.714960	13.379634	NaN	9.970849	-24.094593	NaN	-20.685808
-11.449489	15.396243	NaN	35.385703	-26.845732	NaN	-46.835192
46.155600	37.129160	NaN	53.932834	9.026440	NaN	-7.777235
67.913895	27.402799	NaN	41.028094	40.511096	NaN	26.885801
52.667967	59.623067	NaN	61.172417	-6.955100	NaN	-8.504450
-10.000240	71.566108	NaN	64.673591	-81.566348	NaN	-74.673831
89.574640	46.552872	NaN	47.862265	43.021768	NaN	41.712376
13.299358	61.765338	NaN	74.087553	-48.465980	NaN	-60.788196
62.056886	-6.772058	NaN	-22.053526	68.828944	NaN	84.110412
54.136517	31.624717	NaN	51.628890	22.511801	NaN	2.507627
79.339591	59.577189	NaN	32.244650	19.762402	NaN	47.094942
75.493280	35.609599	NaN	49.832217	39.883682	NaN	25.661063
72.629703	37.672244	NaN	36.740840	34.957459	NaN	35.888863
9.246875	-40.810587	NaN	-53.019394	50.057462	NaN	62.266269
50.436997	45.997675	NaN	53.130737	4.439322	NaN	-2.693740
-24.076050	14.107480	NaN	-19.805758	-38.183531	NaN	-4.270292
45.512364	7.161641	NaN	12.648029	38.350723	NaN	32.864335
-52.808273	-4.103344	NaN	-31.866809	-48.704929	NaN	-20.941465
67.384445	-5.591601	NaN	14.522189	72.976046	NaN	52.862256
89.420681	41.251253	NaN	39.153449	48.169428	NaN	50.267232
47.532275	40.118726	NaN	35.303994	7.413548	NaN	12.228281
15.640534	55.868754	NaN	58.358031	-40.228219	NaN	-42.717496
74.133781	31.073088	NaN	42.363080	43.060694	NaN	31.770702
45.694131	53.176429	NaN	54.579039	-7.482298	NaN	-8.884908
78.876297	41.884393	NaN	43.169950	36.991904	NaN	35.706346
75.791932	51.332065	NaN	57.640610	24.459867	NaN	18.151323
71.480525	74.502647	NaN	77.850210	-3.022122	NaN	-6.369684
68.049054	-59.030419	NaN	-25.673521	127.079473	NaN	93.722575
-73.328473	54.609418	NaN	52.325177	-127.937891	NaN	-125.653650
63.080952	73.300033	NaN	74.242401	-10.219081	NaN	-11.161449
27.840808	45.170147	NaN	38.766658	-17.329339	NaN	-10.925849
-40.284725	68.148243	NaN	70.199733	-108.432968	NaN	-110.484458
-57.167464	68.543238	NaN	65.295087	-125.710702	NaN	-122.462551
66.935030	77.828749	NaN	74.716599	-10.893718	NaN	-7.781569
-36.107077	11.819314	NaN	33.730058	-47.926391	NaN	-69.837136
-11.147209	56.311211	NaN	53.508538	-67.458419	NaN	-64.655747
67.960308	67.202891	NaN	73.885746	0.757417	NaN	-5.925438
72.912942	71.976326	NaN	71.983460	0.936615	NaN	0.929482
67.351880	75.166866	NaN	82.049597	-7.814986	NaN	-14.697717
41.718319	57.627762	NaN	57.853249	-15.909443	NaN	-16.134930
89.240064	68.305277	NaN	66.513543	20.934787	NaN	22.726521
56.339951	62.715249	NaN	68.715438	-6.375298	NaN	-12.375487
87.164609	79.241669	NaN	84.290565	7.922940	NaN	2.874043
-81.512503	33.563055	NaN	50.232891	-115.075558	NaN	-131.745394
64.203285	59.231207	NaN	74.971312	4.972078	NaN	-10.768027
57.675362	45.513981	NaN	56.978405	12.161380	NaN	0.696957
-121.310736	24.504703	NaN	-2.854526	-145.815440	NaN	-118.456211
64.840970	18.008743	NaN	23.641766	46.832227	NaN	41.199204
-42.710650	-26.016052	NaN	-35.448749	-16.694598	NaN	-7.261901
56.330651	70.710162	NaN	62.672780	-14.379511	NaN	-6.342129
55.436189	27.279351	NaN	37.828501	28.156837	NaN	17.607688
-78.504779	-43.878703	NaN	-8.822518	-34.626077	NaN	-69.682261
38.082558	57.725281	NaN	76.104839	-19.642723	NaN	-38.022281
-26.166982	67.246432	NaN	76.883680	-93.413414	NaN	-103.050662
42.444952	66.317643	NaN	64.458706	-23.872692	NaN	-22.013754
54.957375	36.999091	NaN	-0.017803	17.958283	NaN	54.975178
32.786710	54.437896	NaN	42.225725	-21.651186	NaN	-9.439015
81.963741	31.299670	NaN	53.629673	50.664072	NaN	28.334068
19.787915	-8.011099	NaN	5.664111	27.799013	NaN	14.123804
86.147386	13.624864	NaN	23.144263	72.522522	NaN	63.003122
65.453480	-7.101355	NaN	-23.775459	72.554834	NaN	89.228939
86.335655	26.803105	NaN	11.979220	59.532549	NaN	74.356435
86.534363	-21.847118	NaN	-23.053213	108.381481	NaN	109.587577
91.793113	38.092360	NaN	48.423078	53.700753	NaN	43.370035
22.890778	44.009921	NaN	54.462157	-21.119143	NaN	-31.571379
12.187732	51.831315	NaN	55.409858	-39.643583	NaN	-43.222126
60.166056	86.807094	NaN	87.031809	-26.641038	NaN	-26.865753
83.228155	30.307494	NaN	50.772363	52.920661	NaN	32.455792
-14.447027	76.911608	NaN	66.917917	-91.358635	NaN	-81.364944
66.423916	12.422326	NaN	4.765398	54.001590	NaN	61.658518
23.051070	8.660888	NaN	37.019410	14.390182	NaN	-13.968340
61.065111	32.562063	NaN	24.846515	28.503047	NaN	36.218596
-37.060368	48.938454	NaN	51.243499	-85.998822	NaN	-88.303867
55.118818	35.032781	NaN	30.509497	20.086038	NaN	24.609321
82.317265	76.553323	NaN	75.275827	5.763942	NaN	7.041439
28.618207	55.812903	NaN	65.766310	-27.194696	NaN	-37.148103
37.162128	72.794378	NaN	80.910522	-35.632250	NaN	-43.748394
78.275832	16.753802	NaN	14.642424	61.522030	NaN	63.633408
38.811392	66.102181	NaN	72.785036	-27.290789	NaN	-33.973643
60.017277	41.325983	NaN	53.899416	18.691294	NaN	6.117861
63.686138	9.061437	NaN	27.794492	54.624701	NaN	35.891646
0.933544	78.460392	NaN	75.330294	-77.526848	NaN	-74.396750
67.868876	-44.249324	NaN	15.612743	112.118200	NaN	52.256134
63.131731	54.002283	NaN	39.416413	9.129448	NaN	23.715319
80.601998	67.485450	NaN	64.113944	13.116548	NaN	16.488053
82.323231	60.768834	NaN	58.193568	21.554396	NaN	24.129663
-29.769963	56.628141	NaN	42.343839	-86.398104	NaN	-72.113802
65.590481	58.726682	NaN	66.984718	6.863799	NaN	-1.394237
-15.136803	46.709777	NaN	49.772113	-61.846580	NaN	-64.908915
20.508785	57.827411	NaN	56.044782	-37.318626	NaN	-35.535997
89.964767	67.843215	NaN	64.689561	22.121552	NaN	25.275207
89.813815	56.314240	NaN	61.817918	33.499576	NaN	27.995897
30.938852	65.811924	NaN	57.995176	-34.873072	NaN	-27.056324
-32.692747	77.667322	NaN	81.254988	-110.360069	NaN	-113.947735
54.185035	33.085194	NaN	45.965319	21.099841	NaN	8.219716
80.258462	34.313922	NaN	13.628041	45.944540	NaN	66.630421
33.457856	85.164227	NaN	84.403297	-51.706371	NaN	-50.945441
-5.941483	72.978878	NaN	78.835683	-78.920361	NaN	-84.777166
19.688646	41.279339	NaN	45.390959	-21.590693	NaN	-25.702313
59.060142	58.566793	NaN	71.112590	0.493348	NaN	-12.052448
48.772092	66.929588	NaN	65.133370	-18.157497	NaN	-16.361279
72.583152	75.091020	NaN	71.595268	-2.507868	NaN	0.987883
33.978608	26.975602	NaN	25.004086	7.003006	NaN	8.974522
63.361239	-32.470378	NaN	-39.043252	95.831617	NaN	102.404491
83.094317	39.962826	NaN	47.709136	43.131491	NaN	35.385181
88.862675	16.436094	NaN	25.397992	72.426580	NaN	63.464683
37.622251	84.967902	NaN	86.300399	-47.345650	NaN	-48.678148
77.271858	-60.772330	NaN	-35.885518	138.044188	NaN	113.157376
25.297982	-5.908723	NaN	-17.514203	31.206705	NaN	42.812184
86.551752	56.225330	NaN	34.073540	30.326421	NaN	52.478212
87.471571	66.226166	NaN	74.245932	21.245405	NaN	13.225639
39.911817	32.684163	NaN	35.020578	7.227655	NaN	4.891239
50.371089	56.967775	NaN	53.246668	-6.596686	NaN	-2.875579
21.207252	44.202013	NaN	61.632474	-22.994761	NaN	-40.425222
82.139836	85.424704	NaN	82.343839	-3.284868	NaN	-0.204004
41.078805	51.976038	NaN	46.643294	-10.897233	NaN	-5.564489
-10.109384	65.629938	NaN	54.099116	-75.739321	NaN	-64.208500
19.175948	57.924883	NaN	51.279714	-38.748936	NaN	-32.103767
62.604817	39.887985	NaN	41.362860	22.716832	NaN	21.241957
78.267951	62.828642	NaN	32.610223	15.439309	NaN	45.657728
47.737242	30.136622	NaN	40.493081	17.600621	NaN	7.244162
-2.167236	88.019817	NaN	87.984327	-90.187053	NaN	-90.151563
80.534039	41.445006	NaN	39.676529	39.089033	NaN	40.857510
81.189410	41.385482	NaN	46.941611	39.803928	NaN	34.247798
-10.464692	75.262749	NaN	75.457665	-85.727442	NaN	-85.922357
61.064845	38.545314	NaN	47.905817	22.519531	NaN	13.159028
-22.093240	31.512789	NaN	38.612138	-53.606029	NaN	-60.705378
50.291388	44.343098	NaN	57.276011	5.948289	NaN	-6.984623
86.967774	60.822896	NaN	75.145476	26.144878	NaN	11.822298
-15.685121	66.186322	NaN	75.233633	-81.871444	NaN	-90.918754
62.733304	42.167581	NaN	32.654265	20.565723	NaN	30.079039
-14.489628	29.710630	NaN	29.429849	-44.200258	NaN	-43.919477
-114.603114	39.776403	NaN	58.507740	-154.379516	NaN	-173.110853
64.769656	-18.686453	NaN	-6.538008	83.456108	NaN	71.307664
66.732240	55.557129	NaN	61.777316	11.175111	NaN	4.954925
23.865581	35.123428	NaN	48.244004	-11.257847	NaN	-24.378424
3.131019	35.154499	NaN	28.108157	-32.023480	NaN	-24.977138
37.132362	45.224834	NaN	53.011693	-8.092472	NaN	-15.879331
55.647070	52.362410	NaN	76.997400	3.284660	NaN	-21.350330
-105.386352	68.718055	NaN	67.737424	-174.104407	NaN	-173.123776
60.352640	89.175019	NaN	84.176751	-28.822379	NaN	-23.824111
84.830291	39.306584	NaN	27.800415	45.523706	NaN	57.029875
68.973384	60.089277	NaN	74.645746	8.884107	NaN	-5.672363
34.101635	74.784444	NaN	71.803257	-40.682809	NaN	-37.701622
52.414983	73.893502	NaN	77.379114	-21.478519	NaN	-24.964131
43.022420	82.247057	NaN	80.816261	-39.224637	NaN	-37.793841
53.339989	60.384419	NaN	59.528260	-7.044430	NaN	-6.188271
19.326023	49.702946	NaN	57.119677	-30.376923	NaN	-37.793655
-9.567337	46.205270	NaN	60.601757	-55.772607	NaN	-70.169094
56.445405	44.943031	NaN	42.890421	11.502374	NaN	13.554984
71.167235	63.882674	NaN	60.995793	7.284561	NaN	10.171442
73.365657	19.447063	NaN	44.658222	53.918594	NaN	28.707435
54.260620	22.155899	NaN	16.004750	32.104721	NaN	38.255870
15.622446	82.927604	NaN	88.279046	-67.305157	NaN	-72.656600
59.088420	58.200663	NaN	57.308756	0.887758	NaN	1.779665
20.984833	-17.017950	NaN	3.429741	38.002784	NaN	17.555092
54.714483	63.124249	NaN	68.839040	-8.409766	NaN	-14.124557
-9.469366	43.176372	NaN	33.665141	-52.645737	NaN	-43.134507
-193.012294	73.917274	NaN	70.377499	-266.929568	NaN	-263.389793
68.544672	33.425459	NaN	21.416348	35.119213	NaN	47.128323
48.458255	48.720771	NaN	48.994517	-0.262516	NaN	-0.536261
-7.713881	88.095057	NaN	87.996139	-95.808938	NaN	-95.710019
4.824729	11.709341	NaN	8.617946	-6.884613	NaN	-3.793217
-102.176904	72.939070	NaN	68.966160	-175.115973	NaN	-171.143063
54.186727	36.534451	NaN	59.687127	17.652276	NaN	-5.500399
18.287092	55.388029	NaN	59.527527	-37.100937	NaN	-41.240435
71.495644	31.321541	NaN	25.327998	40.174104	NaN	46.167646
11.540244	33.238356	NaN	47.045951	-21.698111	NaN	-35.505706
51.485907	47.941000	NaN	53.914281	3.544907	NaN	-2.428374
26.508746	82.706166	NaN	85.658038	-56.197420	NaN	-59.149291
73.225830	60.978715	NaN	49.270199	12.247115	NaN	23.955631
74.967208	79.779303	NaN	74.899436	-4.812095	NaN	0.067772
80.731767	65.420486	NaN	59.075511	15.311281	NaN	21.656256
57.918444	51.668952	NaN	56.435898	6.249492	NaN	1.482546
53.047316	13.284483	NaN	32.476064	39.762833	NaN	20.571251
13.037677	19.995073	NaN	12.574687	-6.957395	NaN	0.462990
61.157289	51.737032	NaN	41.719714	9.420257	NaN	19.437575
11.611632	64.234179	NaN	54.983190	-52.622547	NaN	-43.371559
68.770694	81.331547	NaN	82.822409	-12.560853	NaN	-14.051715
32.872819	30.681641	NaN	48.715651	2.191178	NaN	-15.842831
86.161977	31.639243	NaN	42.735756	54.522734	NaN	43.426221
30.713882	27.898344	NaN	28.701894	2.815538	NaN	2.011988
24.186840	23.516599	NaN	3.175281	0.670241	NaN	21.011559
-101.562417	48.433428	NaN	21.419461	-149.995845	NaN	-122.981879
74.823387	52.463892	NaN	58.673620	22.359495	NaN	16.149767
56.955471	71.217457	NaN	78.204584	-14.261986	NaN	-21.249114
-163.445552	38.567100	NaN	43.938072	-202.012652	NaN	-207.383624
70.856466	22.555624	NaN	37.621815	48.300843	NaN	33.234652
72.458305	69.270158	NaN	57.340026	3.188147	NaN	15.118279
49.542303	61.105743	NaN	52.055207	-11.563440	NaN	-2.512905
26.116977	77.602741	NaN	74.061495	-51.485764	NaN	-47.944517
60.909288	56.761458	NaN	41.171694	4.147830	NaN	19.737594
76.724391	68.548921	NaN	68.574629	8.175471	NaN	8.149762
3.911451	-10.910759	NaN	-1.124969	14.822210	NaN	5.036420
63.373865	67.073302	NaN	75.322927	-3.699437	NaN	-11.949062
84.409753	37.155148	NaN	23.576553	47.254605	NaN	60.833201
19.191936	39.734238	NaN	51.865645	-20.542303	NaN	-32.673710
90.736166	71.288029	NaN	75.478793	19.448137	NaN	15.257373
6.598797	-28.993422	NaN	-56.208743	35.592218	NaN	62.807540
-16.743583	-17.683952	NaN	-22.504758	0.940370	NaN	5.761175
63.166637	71.952526	NaN	63.641047	-8.785889	NaN	-0.474410
87.208439	35.068404	NaN	41.396861	52.140034	NaN	45.811578
32.797725	8.664545	NaN	15.980207	24.133179	NaN	16.817517
34.268262	35.423978	NaN	20.478735	-1.155716	NaN	13.789526
55.840359	48.251461	NaN	51.420146	7.588898	NaN	4.420212
-14.683231	3.289866	NaN	27.282371	-17.973097	NaN	-41.965602
-49.034814	56.162395	NaN	55.808085	-105.197209	NaN	-104.842899
16.474482	28.116768	NaN	4.743145	-11.642287	NaN	11.731337
-64.087022	51.816949	NaN	60.873667	-115.903971	NaN	-124.960689
-19.193852	26.680281	NaN	42.737025	-45.874134	NaN	-61.930878
-45.493285	51.882393	NaN	57.432574	-97.375678	NaN	-102.925859
77.623111	79.957938	NaN	75.907813	-2.334826	NaN	1.715299
37.831374	76.979199	NaN	56.960866	-39.147825	NaN	-19.129492
-42.953573	26.107090	NaN	44.745271	-69.060663	NaN	-87.698844
-70.772857	62.602241	NaN	74.252039	-133.375097	NaN	-145.024896
75.475974	67.389248	NaN	67.692436	8.086726	NaN	7.783538
59.527665	-3.204544	NaN	19.229600	62.732209	NaN	40.298066
57.607373	57.485074	NaN	62.543517	0.122299	NaN	-4.936144
64.161010	62.167028	NaN	62.303949	1.993982	NaN	1.857061
58.814746	54.127200	NaN	42.713171	4.687546	NaN	16.101575
-163.534378	75.135914	NaN	77.005404	-238.670292	NaN	-240.539783
66.421188	40.839174	NaN	38.354862	25.582014	NaN	28.066326
70.276790	62.850667	NaN	72.107938	7.426123	NaN	-1.831149
73.362754	68.177953	NaN	74.437059	5.184801	NaN	-1.074305
47.780252	30.683227	NaN	32.853074	17.097025	NaN	14.927178
47.633917	61.632446	NaN	56.202279	-13.998529	NaN	-8.568362
-19.786421	41.367493	NaN	39.601956	-61.153914	NaN	-59.388377
81.443436	64.635131	NaN	72.516500	16.808306	NaN	8.926936
49.131335	21.370908	NaN	26.971911	27.760427	NaN	22.159424
-36.970981	79.415538	NaN	73.035096	-116.386519	NaN	-110.006077
72.099355	67.540763	NaN	73.321906	4.558592	NaN	-1.222551
-47.746391	54.198417	NaN	42.462118	-101.944808	NaN	-90.208508
-140.309614	37.287256	NaN	38.114599	-177.596870	NaN	-178.424213
70.459939	31.819410	NaN	4.117053	38.640529	NaN	66.342886
-16.007606	36.806419	NaN	27.334635	-52.814024	NaN	-43.342241
-54.566328	25.543424	NaN	43.045161	-80.109752	NaN	-97.611489
69.910262	32.068877	NaN	36.338828	37.841385	NaN	33.571434
52.463701	11.161858	NaN	3.648367	41.301843	NaN	48.815334
33.508541	66.399326	NaN	70.801954	-32.890785	NaN	-37.293414
45.220248	30.054345	NaN	25.107177	15.165903	NaN	20.113071
68.921832	63.667710	NaN	51.937549	5.254122	NaN	16.984283
50.092917	18.191012	NaN	18.285959	31.901905	NaN	31.806958
-178.452164	78.010744	NaN	80.262053	-256.462908	NaN	-258.714217
86.864083	-3.908465	NaN	27.840798	90.772547	NaN	59.023285
1.428826	39.399398	NaN	46.793115	-37.970573	NaN	-45.364289
90.614763	70.584367	NaN	64.438584	20.030395	NaN	26.176178
-8.338712	59.877155	NaN	60.614459	-68.215868	NaN	-68.953171
61.485830	14.343108	NaN	38.798502	47.142722	NaN	22.687328
93.548363	68.899427	NaN	80.868400	24.648935	NaN	12.679962
66.754192	36.081171	NaN	-14.655436	30.673022	NaN	81.409628
11.599469	74.461642	NaN	69.364007	-62.862173	NaN	-57.764538
17.070227	45.708707	NaN	45.434993	-28.638481	NaN	-28.364767
70.807114	54.948936	NaN	56.785019	15.858179	NaN	14.022095
50.967486	31.115520	NaN	44.619552	19.851966	NaN	6.347934
46.847002	68.663825	NaN	66.234365	-21.816823	NaN	-19.387363
32.026860	72.931711	NaN	75.483747	-40.904851	NaN	-43.456887
76.189818	39.238793	NaN	43.027071	36.951026	NaN	33.162747
73.686309	44.623946	NaN	50.795829	29.062363	NaN	22.890480
10.963461	67.232093	NaN	65.892620	-56.268632	NaN	-54.929159
69.325548	-22.777256	NaN	-25.412201	92.102805	NaN	94.737749
59.481419	56.204621	NaN	50.844494	3.276798	NaN	8.636925
9.509517	32.966772	NaN	25.086714	-23.457256	NaN	-15.577197
-4.155863	34.413489	NaN	39.731976	-38.569352	NaN	-43.887839
74.056619	76.327244	NaN	75.608380	-2.270624	NaN	-1.551761
52.703032	21.940851	NaN	10.171158	30.762181	NaN	42.531874
39.715136	78.436077	NaN	79.979798	-38.720941	NaN	-40.264662
76.360832	56.729822	NaN	56.918268	19.631010	NaN	19.442564
-50.725886	73.697404	NaN	69.783105	-124.423290	NaN	-120.508991
36.973831	50.007042	NaN	54.411456	-13.033212	NaN	-17.437626
24.842745	39.250324	NaN	12.955067	-14.407579	NaN	11.887678
72.010022	36.345093	NaN	29.634230	35.664929	NaN	42.375791
52.574309	52.895829	NaN	47.141803	-0.321520	NaN	5.432505
26.915587	53.992942	NaN	43.088395	-27.077355	NaN	-16.172808
77.115080	55.733259	NaN	39.341743	21.381820	NaN	37.773337
-16.094772	84.237540	NaN	82.624533	-100.332311	NaN	-98.719304
43.022099	33.317594	NaN	36.002986	9.704504	NaN	7.019112
87.489090	43.505415	NaN	60.985865	43.983675	NaN	26.503226
85.775675	10.727387	NaN	43.772968	75.048288	NaN	42.002707
69.206211	65.878992	NaN	53.730295	3.327220	NaN	15.475916
40.398582	50.280194	NaN	67.630634	-9.881611	NaN	-27.232052
61.987366	70.295162	NaN	63.136919	-8.307796	NaN	-1.149552
57.169696	17.789607	NaN	9.163292	39.380090	NaN	48.006404
17.691854	78.889873	NaN	73.617986	-61.198020	NaN	-55.926132
60.834940	50.614835	NaN	50.329284	10.220105	NaN	10.505656
55.496315	28.495092	NaN	38.189205	27.001223	NaN	17.307109
56.715956	71.159814	NaN	58.904627	-14.443857	NaN	-2.188671
70.335613	58.339635	NaN	59.623123	11.995977	NaN	10.712489
58.623926	-13.712627	NaN	-9.017338	72.336553	NaN	67.641264
77.982769	17.730871	NaN	31.436785	60.251898	NaN	46.545984
82.704278	46.491658	NaN	44.078260	36.212621	NaN	38.626018
49.418114	77.690439	NaN	82.042484	-28.272324	NaN	-32.624369
38.237150	48.377743	NaN	57.269243	-10.140592	NaN	-19.032093
46.307719	70.008903	NaN	53.904580	-23.701183	NaN	-7.596860
67.627907	-36.333701	NaN	-9.239609	103.961608	NaN	76.867516
46.221278	11.173717	NaN	-15.811913	35.047561	NaN	62.033191
61.154010	-69.444278	NaN	-54.929671	130.598288	NaN	116.083681
61.160648	88.107357	NaN	88.028714	-26.946710	NaN	-26.868066
65.566745	0.551203	NaN	10.138310	65.015542	NaN	55.428435
80.237323	41.757281	NaN	51.472140	38.480042	NaN	28.765183
38.682548	77.432618	NaN	77.345020	-38.750070	NaN	-38.662472
84.695385	32.442608	NaN	38.500366	52.252778	NaN	46.195019
61.245194	3.412536	NaN	13.975704	57.832658	NaN	47.269490
70.866472	51.241206	NaN	46.748630	19.625267	NaN	24.117843
51.790900	78.600216	NaN	77.693042	-26.809317	NaN	-25.902142
70.782441	14.446254	NaN	-4.013915	56.336187	NaN	74.796356
47.562421	-4.611112	NaN	19.486892	52.173533	NaN	28.075529
69.496776	24.585043	NaN	48.414237	44.911733	NaN	21.082539
67.259042	71.449527	NaN	62.870031	-4.190485	NaN	4.389011
19.300698	30.788526	NaN	14.033446	-11.487827	NaN	5.267253
73.032540	60.148825	NaN	61.767528	12.883715	NaN	11.265011
64.030177	34.435917	NaN	46.988883	29.594260	NaN	17.041295
-103.761756	57.786954	NaN	61.178243	-161.548710	NaN	-164.939998
62.403822	-3.161956	NaN	12.227905	65.565777	NaN	50.175916
72.889802	65.933421	NaN	72.257463	6.956381	NaN	0.632338
81.845014	91.852923	NaN	92.430625	-10.007909	NaN	-10.585611
34.969908	43.074520	NaN	56.743424	-8.104612	NaN	-21.773515
72.136855	62.947628	NaN	60.744659	9.189226	NaN	11.392195
48.866096	44.873896	NaN	54.261423	3.992201	NaN	-5.395326
13.496244	53.965356	NaN	66.556881	-40.469112	NaN	-53.060636
4.934962	68.359056	NaN	66.158603	-63.424093	NaN	-61.223641
3.125483	50.218467	NaN	41.291247	-47.092984	NaN	-38.165765
72.590134	77.873698	NaN	79.448746	-5.283564	NaN	-6.858612
-5.783981	-57.204079	NaN	-60.712368	51.420098	NaN	54.928387
74.766275	-83.262787	NaN	-77.186860	158.029062	NaN	151.953135
40.509841	51.208528	NaN	46.529273	-10.698687	NaN	-6.019432
65.248954	22.309756	NaN	-22.222581	42.939198	NaN	87.471535
84.005293	33.111914	NaN	29.398644	50.893379	NaN	54.606650
87.947339	45.782655	NaN	41.183856	42.164684	NaN	46.763482
76.561728	58.089755	NaN	50.617036	18.471973	NaN	25.944692
10.482711	21.387440	NaN	29.878665	-10.904729	NaN	-19.395954
51.646895	52.876303	NaN	51.092116	-1.229408	NaN	0.554779
-95.869278	54.660441	NaN	52.516099	-150.529719	NaN	-148.385377
-11.044935	48.743840	NaN	48.883935	-59.788775	NaN	-59.928870
67.689964	12.724644	NaN	24.417895	54.965320	NaN	43.272069
26.205080	37.216061	NaN	39.503392	-11.010981	NaN	-13.298312
71.507670	48.996921	NaN	35.671126	22.510749	NaN	35.836544
57.342013	54.058748	NaN	64.294396	3.283265	NaN	-6.952383
83.223022	21.631036	NaN	34.580695	61.591986	NaN	48.642327
32.725874	41.628141	NaN	7.176853	-8.902267	NaN	25.549021
29.157810	44.465387	NaN	58.855143	-15.307577	NaN	-29.697333
46.062127	43.324646	NaN	40.763660	2.737481	NaN	5.298467
57.161008	83.341838	NaN	86.018226	-26.180830	NaN	-28.857218
70.326644	34.298031	NaN	55.185315	36.028612	NaN	15.141328
45.885353	-151.656474	NaN	-99.857874	197.541828	NaN	145.743227
73.909049	-12.901687	NaN	21.795754	86.810736	NaN	52.113296
80.212406	52.782573	NaN	56.935208	27.429833	NaN	23.277198
74.787950	-3.107414	NaN	14.941919	77.895364	NaN	59.846030
52.031685	40.925823	NaN	50.694284	11.105862	NaN	1.337401
28.144789	71.918010	NaN	74.093024	-43.773221	NaN	-45.948235
87.846285	49.051205	NaN	59.756990	38.795080	NaN	28.089295
-178.805267	73.429459	NaN	76.485794	-252.234726	NaN	-255.291061
13.760761	81.552136	NaN	81.599083	-67.791375	NaN	-67.838322
70.384434	-6.586507	NaN	27.620661	76.970941	NaN	42.763773
6.982571	-11.504525	NaN	-3.280027	18.487096	NaN	10.262598
69.644819	40.542169	NaN	49.017711	29.102650	NaN	20.627108
79.145189	-3.280257	NaN	19.430596	82.425446	NaN	59.714593
68.518793	32.647421	NaN	51.811438	35.871373	NaN	16.707355
35.335885	7.213345	NaN	18.306275	28.122540	NaN	17.029611
55.641172	79.704840	NaN	77.835110	-24.063668	NaN	-22.193938
50.290041	46.371497	NaN	66.243650	3.918544	NaN	-15.953609
77.230577	35.357393	NaN	24.697792	41.873184	NaN	52.532784
69.429600	64.217952	NaN	72.822783	5.211648	NaN	-3.393183
68.294779	53.306112	NaN	53.518444	14.988667	NaN	14.776335
-155.788292	45.933986	NaN	52.181091	-201.722278	NaN	-207.969383
1.876435	65.552571	NaN	57.075250	-63.676136	NaN	-55.198815
18.293952	63.484043	NaN	68.046849	-45.190091	NaN	-49.752896
-24.441292	64.429225	NaN	49.593075	-88.870518	NaN	-74.034367
77.904427	81.287217	NaN	85.324708	-3.382790	NaN	-7.420281
-10.362336	-25.283083	NaN	31.283135	14.920748	NaN	-41.645471
72.561674	78.257065	NaN	81.215596	-5.695391	NaN	-8.653921
-11.448524	29.956686	NaN	61.175136	-41.405210	NaN	-72.623660
54.834975	56.593708	NaN	51.630504	-1.758732	NaN	3.204471
60.549667	48.096500	NaN	43.210802	12.453167	NaN	17.338865
44.349068	36.852244	NaN	52.078978	7.496823	NaN	-7.729911
34.004897	72.188254	NaN	78.787707	-38.183357	NaN	-44.782810
73.154265	28.383072	NaN	43.203255	44.771193	NaN	29.951010
27.362950	68.610786	NaN	65.724167	-41.247836	NaN	-38.361217
-44.710631	44.317228	NaN	28.488501	-89.027860	NaN	-73.199133
-3.554464	-21.111186	NaN	-33.089539	17.556722	NaN	29.535075
73.479727	18.835612	NaN	13.408294	54.644115	NaN	60.071432
47.244974	22.258174	NaN	18.702667	24.986800	NaN	28.542307
61.326986	66.489883	NaN	74.635408	-5.162897	NaN	-13.308422
63.687800	-9.998005	NaN	16.016249	73.685805	NaN	47.671551
57.432369	57.934614	NaN	54.695484	-0.502245	NaN	2.736885
90.403717	55.753208	NaN	58.414307	34.650508	NaN	31.989410
86.933913	61.430112	NaN	69.042636	25.503801	NaN	17.891277
37.405158	51.035445	NaN	55.216240	-13.630287	NaN	-17.811082
14.538116	47.445084	NaN	53.570242	-32.906968	NaN	-39.032126
-48.649007	74.013473	NaN	75.230165	-122.662480	NaN	-123.879172
68.543262	72.083999	NaN	72.071515	-3.540736	NaN	-3.528252
27.200430	-10.070161	NaN	17.753141	37.270592	NaN	9.447289
59.454447	-6.545094	NaN	23.845095	65.999541	NaN	35.609352
40.186648	74.760592	NaN	69.676166	-34.573943	NaN	-29.489517
13.369488	37.423677	NaN	-5.070447	-24.054189	NaN	18.439935
-51.082832	77.916939	NaN	80.826447	-128.999771	NaN	-131.909279
47.968606	50.803321	NaN	65.190230	-2.834715	NaN	-17.221624
39.046755	35.819624	NaN	39.717752	3.227130	NaN	-0.670997
-49.211445	4.230626	NaN	-2.364421	-53.442071	NaN	-46.847024
18.228328	-99.994915	NaN	-51.860886	118.223244	NaN	70.089214
75.367572	28.220928	NaN	49.582041	47.146644	NaN	25.785531
72.050399	-24.791367	NaN	-56.076902	96.841765	NaN	128.127300
59.347075	48.655866	NaN	52.341926	10.691209	NaN	7.005149
39.625426	68.918335	NaN	64.799758	-29.292909	NaN	-25.174333
76.629853	13.510368	NaN	35.814300	63.119486	NaN	40.815553
81.338954	11.601857	NaN	17.768922	69.737097	NaN	63.570032
74.730201	85.432390	NaN	80.104467	-10.702189	NaN	-5.374267
78.383170	66.519629	NaN	47.003489	11.863541	NaN	31.379682
61.604797	74.845735	NaN	67.429553	-13.240938	NaN	-5.824756
72.081839	66.462649	NaN	60.875592	5.619189	NaN	11.206246
32.143202	39.222112	NaN	26.698283	-7.078910	NaN	5.444919
41.218781	80.467829	NaN	80.097574	-39.249049	NaN	-38.878793
40.238045	26.480519	NaN	34.385666	13.757526	NaN	5.852379
65.789712	17.574523	NaN	30.244781	48.215189	NaN	35.544932
65.030453	61.268216	NaN	65.016956	3.762236	NaN	0.013497
46.782817	47.088728	NaN	47.243068	-0.305911	NaN	-0.460251
74.388185	28.234519	NaN	21.731499	46.153666	NaN	52.656685
50.059306	59.894241	NaN	52.149918	-9.834934	NaN	-2.090612
83.739205	62.146533	NaN	67.421513	21.592672	NaN	16.317693
-32.948877	55.132559	NaN	65.099351	-88.081436	NaN	-98.048228
16.352695	27.700880	NaN	32.129556	-11.348185	NaN	-15.776861
70.957236	74.360161	NaN	71.110030	-3.402925	NaN	-0.152794
2.258486	30.381256	NaN	42.211029	-28.122770	NaN	-39.952543
22.323332	12.841370	NaN	30.320559	9.481961	NaN	-7.997227
23.131670	62.638126	NaN	72.133888	-39.506456	NaN	-49.002218
-17.503928	72.494179	NaN	74.506560	-89.998108	NaN	-92.010488
18.777344	21.788183	NaN	19.055768	-3.010839	NaN	-0.278423
75.573985	26.105043	NaN	31.665987	49.468943	NaN	43.907998
37.608395	71.441989	NaN	76.562119	-33.833593	NaN	-38.953724
58.541163	44.420857	NaN	48.904378	14.120306	NaN	9.636785
51.241041	28.624723	NaN	44.850759	22.616318	NaN	6.390281
16.980848	63.974879	NaN	62.032209	-46.994032	NaN	-45.051362
59.700100	69.055205	NaN	56.722737	-9.355105	NaN	2.977363
-37.572115	7.858618	NaN	26.363030	-45.430733	NaN	-63.935144
71.278312	-6.239177	NaN	34.281227	77.517489	NaN	36.997085
86.876064	76.482283	NaN	79.381829	10.393781	NaN	7.494235
90.728215	-114.054492	NaN	-95.337576	204.782707	NaN	186.065791
11.632574	31.043399	NaN	50.165194	-19.410824	NaN	-38.532620
63.504010	30.549346	NaN	49.730617	32.954663	NaN	13.773393
79.441782	-130.577033	NaN	-161.948027	210.018815	NaN	241.389808
76.834019	72.729730	NaN	64.048174	4.104289	NaN	12.785845
70.223829	46.695024	NaN	61.545219	23.528805	NaN	8.678609
74.384211	53.376749	NaN	54.724326	21.007462	NaN	19.659885
13.655139	52.376586	NaN	54.047322	-38.721447	NaN	-40.392184
72.377249	55.828737	NaN	72.796168	16.548512	NaN	-0.418918
49.673664	71.577787	NaN	75.657418	-21.904124	NaN	-25.983754
4.130165	-23.923285	NaN	-3.901676	28.053450	NaN	8.031840
-1.763702	37.061039	NaN	43.174842	-38.824741	NaN	-44.938543
12.936301	40.404332	NaN	41.659394	-27.468031	NaN	-28.723093
56.267171	76.034122	NaN	70.735587	-19.766951	NaN	-14.468416
72.905562	72.337363	NaN	67.705591	0.568199	NaN	5.199971
25.913163	88.952455	NaN	83.326419	-63.039292	NaN	-57.413256
60.733480	-16.188294	NaN	20.207762	76.921775	NaN	40.525719
52.633395	70.830656	NaN	80.033266	-18.197262	NaN	-27.399872
57.434214	71.620261	NaN	71.405395	-14.186047	NaN	-13.971181
-23.064552	81.586705	NaN	77.762945	-104.651257	NaN	-100.827496
-87.634778	45.767268	NaN	61.566600	-133.402046	NaN	-149.201378
29.953420	65.378480	NaN	65.655814	-35.425060	NaN	-35.702393
69.673728	59.093403	NaN	68.005377	10.580325	NaN	1.668351
-41.385893	-9.113212	NaN	7.443886	-32.272680	NaN	-48.829779
3.639736	32.093933	NaN	29.428250	-28.454196	NaN	-25.788513
-124.105217	57.853188	NaN	46.197348	-181.958405	NaN	-170.302565
49.297894	81.654723	NaN	87.052278	-32.356829	NaN	-37.754384
24.455336	38.164598	NaN	27.879324	-13.709262	NaN	-3.423988
64.408110	42.060686	NaN	61.690510	22.347423	NaN	2.717600
88.305097	9.125196	NaN	39.114393	79.179902	NaN	49.190704
84.951770	41.553292	NaN	42.871747	43.398478	NaN	42.080024
86.051446	63.422006	NaN	40.252760	22.629440	NaN	45.798686
-87.828546	30.020043	NaN	31.269190	-117.848588	NaN	-119.097735
49.572902	17.872317	NaN	32.451126	31.700584	NaN	17.121776
53.446538	-10.527094	NaN	-13.258093	63.973632	NaN	66.704631
59.825524	44.283297	NaN	48.947689	15.542227	NaN	10.877835
79.252392	-16.485352	NaN	19.192355	95.737744	NaN	60.060036
58.268072	34.349176	NaN	13.749241	23.918896	NaN	44.518831
47.974736	14.161741	NaN	26.389164	33.812995	NaN	21.585572
55.233240	78.132303	NaN	71.192425	-22.899062	NaN	-15.959184
79.075202	2.230121	NaN	-29.588565	76.845080	NaN	108.663767
81.519373	21.346920	NaN	35.222600	60.172453	NaN	46.296773
80.848124	54.943992	NaN	71.993987	25.904132	NaN	8.854138
54.893133	57.721453	NaN	55.001960	-2.828319	NaN	-0.108827
21.001251	63.025110	NaN	49.653581	-42.023859	NaN	-28.652330
60.833002	79.439041	NaN	85.527779	-18.606039	NaN	-24.694777
73.756827	46.361446	NaN	43.721556	27.395381	NaN	30.035271
84.395477	6.286933	NaN	3.927184	78.108544	NaN	80.468293
-8.276719	46.853486	NaN	59.512360	-55.130205	NaN	-67.789079
26.489822	62.349251	NaN	64.000209	-35.859428	NaN	-37.510387
53.215668	55.032305	NaN	55.123842	-1.816637	NaN	-1.908174
53.348277	72.332663	NaN	76.560378	-18.984385	NaN	-23.212101
33.503298	75.947250	NaN	75.185399	-42.443952	NaN	-41.682102
73.236130	40.052621	NaN	29.233199	33.183509	NaN	44.002930
63.562733	77.017773	NaN	78.384418	-13.455040	NaN	-14.821685
63.662410	78.081917	NaN	73.646475	-14.419507	NaN	-9.984065
-97.195109	34.767908	NaN	50.428969	-131.963018	NaN	-147.624079
65.662341	85.837065	NaN	85.487716	-20.174724	NaN	-19.825375
40.984520	78.674882	NaN	64.869514	-37.690362	NaN	-23.884994
15.686498	59.729362	NaN	61.070535	-44.042863	NaN	-45.384036
-25.899145	9.436800	NaN	-9.978491	-35.335945	NaN	-15.920654
76.940844	45.795459	NaN	54.766093	31.145384	NaN	22.174751
50.605110	88.446084	NaN	89.086131	-37.840974	NaN	-38.481021
34.028515	53.712271	NaN	45.019268	-19.683756	NaN	-10.990753
79.691863	78.850743	NaN	86.259219	0.841120	NaN	-6.567355
48.398534	50.582668	NaN	63.629531	-2.184134	NaN	-15.230997
21.336228	76.210205	NaN	72.300476	-54.873977	NaN	-50.964249
82.491032	46.478445	NaN	34.977003	36.012587	NaN	47.514029
66.562549	22.184714	NaN	42.322882	44.377835	NaN	24.239666
86.587486	16.114658	NaN	47.218155	70.472829	NaN	39.369332
56.493270	86.616857	NaN	87.243103	-30.123587	NaN	-30.749833
53.305610	76.526301	NaN	80.908112	-23.220691	NaN	-27.602502
8.308821	53.374263	NaN	60.323403	-45.065442	NaN	-52.014582
84.858030	64.488077	NaN	73.474509	20.369953	NaN	11.383521
-48.971837	21.042003	NaN	40.210997	-70.013839	NaN	-89.182834
92.317848	35.068826	NaN	23.812077	57.249023	NaN	68.505772
20.032951	87.833939	NaN	90.800223	-67.800989	NaN	-70.767272
-74.557740	68.189152	NaN	65.751046	-142.746892	NaN	-140.308786
70.988669	62.767604	NaN	43.545922	8.221065	NaN	27.442747
57.040211	35.912839	NaN	52.715955	21.127372	NaN	4.324256
75.415622	58.732897	NaN	56.743443	16.682725	NaN	18.672179
-139.075001	73.477265	NaN	78.684389	-212.552267	NaN	-217.759390
21.067534	79.763886	NaN	81.633027	-58.696352	NaN	-60.565492
-12.756641	-82.880927	NaN	-28.261599	70.124285	NaN	15.504958
59.363939	9.060832	NaN	9.051022	50.303107	NaN	50.312917
66.276678	31.019745	NaN	32.335824	35.256933	NaN	33.940855
58.288330	69.079790	NaN	73.481729	-10.791460	NaN	-15.193399
92.098563	-54.086636	NaN	-17.016464	146.185199	NaN	109.115027
74.674596	-48.456744	NaN	-55.142438	123.131339	NaN	129.817034
60.391948	39.501618	NaN	41.087306	20.890330	NaN	19.304643
76.672323	58.395843	NaN	49.379580	18.276480	NaN	27.292743
58.748219	59.190532	NaN	44.354506	-0.442313	NaN	14.393713
80.595920	41.461476	NaN	50.732025	39.134444	NaN	29.863895
83.930986	74.053468	NaN	73.605740	9.877517	NaN	10.325246
-35.022840	30.032512	NaN	6.800385	-65.055351	NaN	-41.823224
24.496076	71.227052	NaN	75.021446	-46.730977	NaN	-50.525370
67.409430	61.633468	NaN	68.798625	5.775962	NaN	-1.389196
46.096302	85.023033	NaN	83.341927	-38.926731	NaN	-37.245625
8.583098	-3.136239	NaN	28.655692	11.719337	NaN	-20.072594
22.365073	24.050988	NaN	39.064802	-1.685916	NaN	-16.699729
35.104727	60.249995	NaN	59.276942	-25.145267	NaN	-24.172215
40.160372	40.272571	NaN	45.065640	-0.112199	NaN	-4.905269
41.990408	83.914434	NaN	76.109180	-41.924026	NaN	-34.118772
77.943483	64.744117	NaN	74.630801	13.199366	NaN	3.312682
-39.846606	27.839307	NaN	15.842760	-67.685913	NaN	-55.689366
61.342875	50.311782	NaN	60.812088	11.031093	NaN	0.530787
-32.775689	-63.256011	NaN	-13.030703	30.480322	NaN	-19.744986
48.780514	19.800667	NaN	27.101565	28.979847	NaN	21.678949
37.371376	20.872472	NaN	28.256671	16.498904	NaN	9.114705
86.775287	-28.170936	NaN	6.941172	114.946223	NaN	79.834115
4.579193	-3.805285	NaN	-23.091949	8.384477	NaN	27.671142
79.457359	22.810223	NaN	30.711865	56.647136	NaN	48.745494
59.991043	75.966685	NaN	80.935131	-15.975643	NaN	-20.944088
71.455314	53.614338	NaN	54.732992	17.840976	NaN	16.722321
54.588784	-56.799659	NaN	-29.053874	111.388443	NaN	83.642658
59.639169	39.536628	NaN	42.787325	20.102541	NaN	16.851844
19.339071	34.502427	NaN	50.530895	-15.163356	NaN	-31.191824
51.106197	18.764590	NaN	50.488760	32.341607	NaN	0.617437
47.674618	82.475271	NaN	86.913536	-34.800653	NaN	-39.238919
14.239023	44.535183	NaN	53.856264	-30.296160	NaN	-39.617241
57.867897	1.707861	NaN	5.089405	56.160036	NaN	52.778492
39.255984	56.180261	NaN	67.595002	-16.924277	NaN	-28.339018
62.114570	49.085189	NaN	49.751128	13.029381	NaN	12.363443
35.433817	83.502209	NaN	79.472138	-48.068392	NaN	-44.038321
80.943963	9.096714	NaN	-12.712995	71.847248	NaN	93.656958
77.650230	46.609874	NaN	65.038901	31.040357	NaN	12.611329
-61.821860	29.799901	NaN	44.835237	-91.621761	NaN	-106.657096
63.551349	45.981842	NaN	49.870693	17.569507	NaN	13.680656
87.425172	18.965814	NaN	34.426505	68.459358	NaN	52.998666
55.009790	35.734767	NaN	32.389871	19.275023	NaN	22.619919
53.280852	55.357862	NaN	53.163939	-2.077011	NaN	0.116913
40.539213	80.448022	NaN	75.595704	-39.908808	NaN	-35.056490
45.426419	54.756119	NaN	61.571853	-9.329700	NaN	-16.145434
57.379906	76.061851	NaN	75.184915	-18.681945	NaN	-17.805008
46.726619	38.892230	NaN	63.528627	7.834389	NaN	-16.802008
26.770869	72.459467	NaN	68.546597	-45.688598	NaN	-41.775728
-237.548490	-31.146559	NaN	-34.516464	-206.401931	NaN	-203.032026
51.649981	67.013325	NaN	75.001525	-15.363344	NaN	-23.351544
21.914592	69.078631	NaN	72.024204	-47.164039	NaN	-50.109612
55.609624	4.594093	NaN	-11.235695	51.015531	NaN	66.845319
-23.100281	71.902334	NaN	61.779421	-95.002615	NaN	-84.879702
45.823818	66.431795	NaN	49.295935	-20.607977	NaN	-3.472117
48.184194	77.032315	NaN	84.437337	-28.848121	NaN	-36.253143
17.752558	51.545526	NaN	44.062883	-33.792967	NaN	-26.310325
58.434618	33.762265	NaN	22.087486	24.672353	NaN	36.347132
7.990150	53.927593	NaN	65.698813	-45.937443	NaN	-57.708662
35.610903	5.410138	NaN	31.958601	30.200765	NaN	3.652301
4.585965	17.623206	NaN	33.032122	-13.037241	NaN	-28.446156
77.550539	57.755888	NaN	65.211803	19.794651	NaN	12.338736
9.804318	72.861936	NaN	77.370507	-63.057618	NaN	-67.566189
77.760617	81.461812	NaN	84.418384	-3.701196	NaN	-6.657767
43.255340	1.947878	NaN	-6.606750	41.307463	NaN	49.862090
50.577960	78.460281	NaN	66.392368	-27.882321	NaN	-15.814407
-37.529890	29.781156	NaN	19.232771	-67.311045	NaN	-56.762661
35.124737	71.459910	NaN	71.423069	-36.335173	NaN	-36.298331
35.579337	24.084912	NaN	14.190930	11.494425	NaN	21.388408
58.327186	25.410279	NaN	11.188039	32.916907	NaN	47.139147
58.607681	25.788974	NaN	5.277118	32.818707	NaN	53.330564
-20.202171	-76.242966	NaN	-96.419111	56.040796	NaN	76.216940
-10.865450	72.817080	NaN	69.453902	-83.682530	NaN	-80.319352
45.481916	-28.995174	NaN	-17.725133	74.477090	NaN	63.207049
60.466053	22.747432	NaN	-9.781420	37.718621	NaN	70.247473
77.975751	66.837208	NaN	73.568998	11.138542	NaN	4.406752
62.529226	58.410505	NaN	49.659208	4.118721	NaN	12.870018
60.168262	55.617116	NaN	62.885591	4.551146	NaN	-2.717329
23.567356	15.178080	NaN	38.997691	8.389276	NaN	-15.430335
68.209994	34.699275	NaN	48.635908	33.510719	NaN	19.574086
61.539307	90.085013	NaN	89.307874	-28.545707	NaN	-27.768568
43.267895	15.371226	NaN	35.144946	27.896669	NaN	8.122949
34.717838	71.178925	NaN	75.765035	-36.461087	NaN	-41.047198
18.953920	22.882350	NaN	11.317790	-3.928430	NaN	7.636129
77.780285	68.867713	NaN	61.449491	8.912572	NaN	16.330794
39.175879	80.332664	NaN	72.572087	-41.156784	NaN	-33.396207
28.342292	54.898268	NaN	63.476469	-26.555976	NaN	-35.134178
92.531010	59.587388	NaN	53.431329	32.943622	NaN	39.099681
-5.920428	89.612622	NaN	90.239803	-95.533050	NaN	-96.160231
45.413583	52.401145	NaN	63.606914	-6.987561	NaN	-18.193330
12.420957	63.277388	NaN	63.006314	-50.856431	NaN	-50.585356
59.175287	79.656713	NaN	79.271491	-20.481425	NaN	-20.096204
12.451169	43.119743	NaN	45.799126	-30.668574	NaN	-33.347957
31.440197	71.543652	NaN	70.161519	-40.103455	NaN	-38.721322
-7.253758	48.479120	NaN	48.673353	-55.732878	NaN	-55.927111
13.775887	11.765868	NaN	9.767302	2.010020	NaN	4.008585
46.336979	1.912029	NaN	-29.401865	44.424951	NaN	75.738844
69.888110	76.307160	NaN	71.187220	-6.419049	NaN	-1.299110
72.018366	42.753591	NaN	50.574579	29.264775	NaN	21.443787
21.329689	85.340522	NaN	81.160174	-64.010833	NaN	-59.830485
-13.248115	81.007284	NaN	79.914907	-94.255398	NaN	-93.163022
29.697977	78.301713	NaN	82.347823	-48.603736	NaN	-52.649846
-48.980095	70.343578	NaN	75.494868	-119.323672	NaN	-124.474963
49.979519	34.035950	NaN	37.306482	15.943569	NaN	12.673037
36.000148	64.202955	NaN	67.344628	-28.202808	NaN	-31.344481
27.794985	65.084730	NaN	71.335804	-37.289745	NaN	-43.540820
53.295228	-11.570752	NaN	19.436424	64.865980	NaN	33.858804
58.585377	31.697514	NaN	32.315766	26.887863	NaN	26.269611
29.242564	59.924412	NaN	59.337697	-30.681849	NaN	-30.095133
41.201319	29.326874	NaN	35.932266	11.874445	NaN	5.269053
79.974337	56.353443	NaN	57.093685	23.620894	NaN	22.880652
82.484441	52.838277	NaN	63.730408	29.646164	NaN	18.754033
85.016973	-44.474585	NaN	-72.631848	129.491558	NaN	157.648821
73.566717	65.625453	NaN	70.287799	7.941263	NaN	3.278918
11.377357	79.590598	NaN	75.327772	-68.213241	NaN	-63.950415
52.139357	77.924124	NaN	77.161653	-25.784766	NaN	-25.022296
-4.565433	70.840848	NaN	52.658619	-75.406281	NaN	-57.224052
79.898522	46.010310	NaN	35.940579	33.888212	NaN	43.957943
54.654468	55.903536	NaN	58.445884	-1.249068	NaN	-3.791416
48.030355	18.991850	NaN	-2.311502	29.038506	NaN	50.341857
52.087983	50.464499	NaN	69.525144	1.623484	NaN	-17.437161
-61.420458	16.830645	NaN	43.336993	-78.251103	NaN	-104.757451
15.404539	49.391910	NaN	59.224461	-33.987371	NaN	-43.819922
48.315632	88.282842	NaN	86.785354	-39.967210	NaN	-38.469722
-25.408278	60.384068	NaN	57.629748	-85.792345	NaN	-83.038026
56.778131	67.386844	NaN	71.382080	-10.608713	NaN	-14.603950
-4.928586	67.403829	NaN	69.225997	-72.332415	NaN	-74.154583
59.095076	69.209957	NaN	71.648093	-10.114881	NaN	-12.553017
36.554444	54.309922	NaN	69.159891	-17.755478	NaN	-32.605447
65.205761	70.144569	NaN	76.796797	-4.938808	NaN	-11.591037
-81.755650	49.896798	NaN	62.680922	-131.652448	NaN	-144.436571
68.931958	70.917540	NaN	72.593763	-1.985582	NaN	-3.661804
24.518731	43.726294	NaN	50.252425	-19.207563	NaN	-25.733694
2.942216	63.338420	NaN	65.001148	-60.396204	NaN	-62.058932
83.239603	55.614777	NaN	55.779015	27.624825	NaN	27.460588
83.195920	-12.676448	NaN	23.672607	95.872368	NaN	59.523314
60.176355	78.192175	NaN	78.074211	-18.015820	NaN	-17.897856
18.271502	57.598173	NaN	65.579471	-39.326671	NaN	-47.307968
40.169981	57.741058	NaN	62.281040	-17.571076	NaN	-22.111059
76.362245	-18.616667	NaN	7.013420	94.978913	NaN	69.348825
66.751929	45.428257	NaN	52.330351	21.323672	NaN	14.421578
69.048927	43.290601	NaN	51.481457	25.758327	NaN	17.567470
81.721104	84.296568	NaN	88.093165	-2.575463	NaN	-6.372061
45.495457	49.269983	NaN	38.706781	-3.774526	NaN	6.788675
45.963599	42.042960	NaN	39.385951	3.920639	NaN	6.577648
88.597504	61.803544	NaN	57.878446	26.793961	NaN	30.719058
76.322140	76.689432	NaN	76.377140	-0.367291	NaN	-0.055000
65.328571	49.856156	NaN	50.575460	15.472414	NaN	14.753111
78.301909	52.666334	NaN	40.582772	25.635575	NaN	37.719136
32.358490	58.939397	NaN	52.187983	-26.580907	NaN	-19.829493
56.920855	61.131577	NaN	57.348017	-4.210722	NaN	-0.427162
32.927421	51.014934	NaN	50.753875	-18.087513	NaN	-17.826454
-4.888186	56.980728	NaN	69.599011	-61.868914	NaN	-74.487197
37.026578	-22.804877	NaN	-8.495286	59.831455	NaN	45.521864
-103.661267	-2.957043	NaN	10.519408	-100.704225	NaN	-114.180676
65.980495	68.384700	NaN	75.539065	-2.404205	NaN	-9.558570
56.073053	-20.019850	NaN	-12.378603	76.092902	NaN	68.451656
34.332632	55.940178	NaN	62.813348	-21.607547	NaN	-28.480716
72.661663	73.686456	NaN	76.199016	-1.024793	NaN	-3.537354
9.313756	70.621462	NaN	71.882520	-61.307706	NaN	-62.568764
-16.669408	66.173902	NaN	71.560071	-82.843310	NaN	-88.229480
37.177246	80.958741	NaN	79.275146	-43.781495	NaN	-42.097900
-1.881577	20.712253	NaN	29.291189	-22.593830	NaN	-31.172766
71.132079	-4.498949	NaN	11.138313	75.631028	NaN	59.993766
57.431210	74.533385	NaN	72.548568	-17.102174	NaN	-15.117357
66.325086	20.834913	NaN	56.483922	45.490173	NaN	9.841164
65.434372	60.267001	NaN	58.076154	5.167371	NaN	7.358219
39.484300	25.152638	NaN	34.521769	14.331662	NaN	4.962531
31.578154	66.884740	NaN	62.600989	-35.306585	NaN	-31.022835
77.947933	2.471201	NaN	13.046181	75.476732	NaN	64.901753
21.431209	58.831028	NaN	58.785276	-37.399819	NaN	-37.354068
49.735960	69.775608	NaN	60.392403	-20.039648	NaN	-10.656444
63.042157	54.792505	NaN	41.468024	8.249652	NaN	21.574133
27.731863	21.231711	NaN	46.158974	6.500152	NaN	-18.427111
-6.699879	58.350563	NaN	56.210261	-65.050442	NaN	-62.910139
86.389280	67.559947	NaN	63.824982	18.829333	NaN	22.564298
52.394874	38.926662	NaN	60.002509	13.468212	NaN	-7.607635
23.913211	28.470284	NaN	16.466955	-4.557073	NaN	7.446257
21.562076	57.836186	NaN	57.089157	-36.274109	NaN	-35.527081
40.864508	81.082043	NaN	77.984433	-40.217535	NaN	-37.119926
73.402471	31.811496	NaN	30.241904	41.590974	NaN	43.160566
71.175937	27.323095	NaN	47.013628	43.852843	NaN	24.162309
58.708566	43.671563	NaN	47.867634	15.037003	NaN	10.840932
18.279980	46.651596	NaN	64.129916	-28.371616	NaN	-45.849936
67.109866	80.518069	NaN	81.952228	-13.408203	NaN	-14.842362
78.878650	58.303967	NaN	64.812069	20.574683	NaN	14.066581
20.302587	44.374313	NaN	51.875721	-24.071726	NaN	-31.573134
71.106238	56.145743	NaN	65.875575	14.960495	NaN	5.230663
40.817831	23.232411	NaN	29.493629	17.585420	NaN	11.324202
33.032961	46.853102	NaN	39.862516	-13.820141	NaN	-6.829555
50.534744	74.096180	NaN	72.138079	-23.561436	NaN	-21.603335
62.934839	56.655341	NaN	68.356592	6.279497	NaN	-5.421754
32.069382	64.744239	NaN	68.028351	-32.674858	NaN	-35.958969
66.661769	2.022788	NaN	-40.891401	64.638981	NaN	107.553170
33.697178	74.300654	NaN	77.824634	-40.603475	NaN	-44.127456
79.307489	-4.877525	NaN	-1.624326	84.185014	NaN	80.931815
67.761626	15.251627	NaN	-7.818538	52.509999	NaN	75.580164
83.970895	77.173035	NaN	76.280384	6.797860	NaN	7.690511
43.601322	66.836416	NaN	74.006296	-23.235094	NaN	-30.404974
76.469483	66.024253	NaN	54.628910	10.445230	NaN	21.840573
54.744263	33.186776	NaN	65.904969	21.557487	NaN	-11.160706
70.295087	62.938230	NaN	68.073838	7.356857	NaN	2.221249
60.893634	47.593197	NaN	46.645861	13.300437	NaN	14.247773
54.967004	60.708361	NaN	48.976495	-5.741357	NaN	5.990510
71.450648	56.879709	NaN	58.589844	14.570939	NaN	12.860805
69.305918	63.799994	NaN	47.035685	5.505924	NaN	22.270232
10.515017	83.179947	NaN	82.719482	-72.664930	NaN	-72.204465
55.352510	34.903811	NaN	54.388380	20.448699	NaN	0.964130
5.173989	19.309767	NaN	20.147564	-14.135778	NaN	-14.973575
49.849458	17.614894	NaN	34.237396	32.234564	NaN	15.612063
27.231713	19.140192	NaN	33.422191	8.091521	NaN	-6.190478
7.687148	-20.616662	NaN	11.883725	28.303810	NaN	-4.196577
-4.334256	54.869638	NaN	51.472677	-59.203894	NaN	-55.806933
69.145158	59.216916	NaN	49.225910	9.928242	NaN	19.919248
28.309724	81.725389	NaN	82.014493	-53.415665	NaN	-53.704769
47.397976	71.468781	NaN	74.302074	-24.070806	NaN	-26.904098
63.633048	34.927770	NaN	40.831402	28.705278	NaN	22.801646
60.214905	31.903737	NaN	48.389006	28.311167	NaN	11.825899
87.603283	1.707687	NaN	16.682899	85.895596	NaN	70.920384
56.693951	52.473698	NaN	35.555084	4.220252	NaN	21.138867
76.813635	50.301361	NaN	50.109693	26.512274	NaN	26.703943
57.910093	-10.480973	NaN	-13.755113	68.391066	NaN	71.665206
50.678068	31.332848	NaN	26.325612	19.345220	NaN	24.352456
67.443445	65.822462	NaN	63.548688	1.620983	NaN	3.894758
78.168621	0.842272	NaN	13.304956	77.326349	NaN	64.863665
-1.996534	16.608004	NaN	-5.840256	-18.604538	NaN	3.843722
75.293646	90.925113	NaN	90.436793	-15.631468	NaN	-15.143147
76.539965	68.906766	NaN	67.667343	7.633198	NaN	8.872622
50.067422	50.791081	NaN	62.586778	-0.723658	NaN	-12.519356
47.895820	78.692970	NaN	83.899945	-30.797150	NaN	-36.004125
-5.926166	49.803713	NaN	58.227742	-55.729879	NaN	-64.153908
14.265662	77.928376	NaN	74.700296	-63.662715	NaN	-60.434634
54.958081	76.918796	NaN	72.468853	-21.960715	NaN	-17.510772
42.940324	57.894578	NaN	63.015256	-14.954254	NaN	-20.074932
-59.633637	69.103250	NaN	63.776990	-128.736887	NaN	-123.410627
11.721430	57.598665	NaN	54.965488	-45.877235	NaN	-43.244058
79.320504	-245.018247	NaN	-305.795404	324.338751	NaN	385.115908
48.492207	37.706208	NaN	51.276138	10.786000	NaN	-2.783931
67.474194	54.742322	NaN	68.278707	12.731872	NaN	-0.804512
-86.485387	19.413114	NaN	-28.862352	-105.898501	NaN	-57.623035
90.737094	60.105187	NaN	52.689058	30.631907	NaN	38.048036
21.905052	54.664085	NaN	61.917247	-32.759032	NaN	-40.012195
79.454631	-12.618814	NaN	18.021676	92.073445	NaN	61.432955
39.045638	80.391494	NaN	84.312913	-41.345856	NaN	-45.267275
27.295936	40.130223	NaN	59.102274	-12.834287	NaN	-31.806338
58.132408	59.604233	NaN	62.250385	-1.471825	NaN	-4.117977
83.132525	73.062776	NaN	76.051221	10.069749	NaN	7.081304
-0.166090	-13.667639	NaN	-16.957541	13.501548	NaN	16.791451
-5.191280	50.210340	NaN	50.887763	-55.401620	NaN	-56.079042
73.351843	70.283684	NaN	74.270838	3.068159	NaN	-0.918996
-46.514550	29.782302	NaN	26.080408	-76.296852	NaN	-72.594959
54.374070	59.442360	NaN	70.596344	-5.068290	NaN	-16.222273
60.291824	-9.690302	NaN	-33.771321	69.982126	NaN	94.063145
83.737501	61.629077	NaN	61.903668	22.108424	NaN	21.833833
87.888647	58.211684	NaN	63.278344	29.676963	NaN	24.610303
72.396707	-17.174138	NaN	-17.537187	89.570845	NaN	89.933894
58.997605	-21.924978	NaN	-15.710507	80.922583	NaN	74.708112
67.379059	50.681154	NaN	57.973887	16.697906	NaN	9.405173
-36.352896	61.020493	NaN	63.791699	-97.373388	NaN	-100.144595
15.817155	13.024345	NaN	28.390611	2.792811	NaN	-12.573456
33.912120	51.240627	NaN	45.448775	-17.328507	NaN	-11.536655
71.801310	75.003564	NaN	78.418310	-3.202254	NaN	-6.616999
76.132516	-47.240151	NaN	-37.458135	123.372666	NaN	113.590651
62.034122	34.606042	NaN	48.420344	27.428080	NaN	13.613777
14.798096	34.549991	NaN	39.033636	-19.751895	NaN	-24.235540
10.141472	55.130662	NaN	54.591830	-44.989190	NaN	-44.450358
10.193218	46.828324	NaN	51.389933	-36.635105	NaN	-41.196714
28.335919	63.749618	NaN	68.343104	-35.413699	NaN	-40.007185
64.053705	57.567485	NaN	61.625519	6.486220	NaN	2.428185
76.130645	73.728298	NaN	73.961477	2.402347	NaN	2.169167
74.518578	-25.594442	NaN	-16.538836	100.113020	NaN	91.057414
77.243670	79.116606	NaN	79.245510	-1.872936	NaN	-2.001841
70.734760	35.422312	NaN	26.642836	35.312448	NaN	44.091924
50.632088	-51.315876	NaN	-64.895432	101.947964	NaN	115.527520
33.407100	10.106871	NaN	13.351053	23.300229	NaN	20.056047
67.572049	17.476173	NaN	8.893389	50.095876	NaN	58.678661
76.467626	78.246383	NaN	82.793052	-1.778757	NaN	-6.325426
-81.269514	15.080053	NaN	22.899616	-96.349567	NaN	-104.169130
10.604173	45.898299	NaN	50.724440	-35.294126	NaN	-40.120267
63.780833	35.536584	NaN	41.922088	28.244249	NaN	21.858745
-138.938200	66.051526	NaN	58.580214	-204.989727	NaN	-197.518414
2.952456	29.509306	NaN	34.104479	-26.556850	NaN	-31.152023
64.793249	65.597755	NaN	59.497031	-0.804507	NaN	5.296218
2.649836	24.744083	NaN	27.902852	-22.094247	NaN	-25.253015
17.872652	44.763243	NaN	27.572548	-26.890591	NaN	-9.699896
36.569581	-21.557537	NaN	2.813108	58.127118	NaN	33.756473
65.824828	-20.636786	NaN	-19.505987	86.461614	NaN	85.330815
73.688364	70.457068	NaN	76.900505	3.231296	NaN	-3.212142
66.333532	81.791963	NaN	83.266477	-15.458432	NaN	-16.932945
-13.044551	58.010587	NaN	68.805601	-71.055138	NaN	-81.850152
-27.285919	54.498675	NaN	39.397039	-81.784594	NaN	-66.682959
46.504125	54.620995	NaN	76.016453	-8.116870	NaN	-29.512328
77.616272	76.061778	NaN	63.478644	1.554494	NaN	14.137628
62.299574	44.340786	NaN	50.160857	17.958788	NaN	12.138717
-19.742998	74.432577	NaN	76.179079	-94.175574	NaN	-95.922076
84.044963	59.870211	NaN	68.112056	24.174752	NaN	15.932907
42.520971	47.350956	NaN	51.275788	-4.829986	NaN	-8.754818
10.097414	64.820542	NaN	68.689825	-54.723128	NaN	-58.592412
-22.241539	45.222514	NaN	40.599846	-67.464053	NaN	-62.841385
79.606227	30.276692	NaN	38.356471	49.329534	NaN	41.249756
78.648005	50.656231	NaN	48.242235	27.991774	NaN	30.405770
61.623986	76.195798	NaN	72.019704	-14.571811	NaN	-10.395718
-39.762022	62.275547	NaN	60.014644	-102.037569	NaN	-99.776666
39.226857	65.484606	NaN	76.413273	-26.257749	NaN	-37.186416
-0.749562	44.544879	NaN	44.882145	-45.294441	NaN	-45.631707
73.283741	25.800070	NaN	15.945307	47.483671	NaN	57.338434
43.751221	63.491725	NaN	55.539037	-19.740505	NaN	-11.787817
81.469132	46.595442	NaN	66.456515	34.873690	NaN	15.012617
38.950921	43.906232	NaN	48.695193	-4.955311	NaN	-9.744272
75.752160	34.040600	NaN	41.841888	41.711560	NaN	33.910272
84.353794	40.339657	NaN	44.390013	44.014138	NaN	39.963781
43.657323	-44.887939	NaN	-70.117063	88.545262	NaN	113.774386
-22.670271	63.670516	NaN	65.964703	-86.340787	NaN	-88.634973
88.594075	22.535611	NaN	19.143393	66.058465	NaN	69.450683
54.296290	80.128243	NaN	66.929949	-25.831954	NaN	-12.633659
27.867215	69.748573	NaN	76.000820	-41.881358	NaN	-48.133605
86.309179	33.817859	NaN	29.644487	52.491320	NaN	56.664691
44.194803	74.269676	NaN	85.080135	-30.074873	NaN	-40.885332
49.821618	78.373902	NaN	73.762847	-28.552284	NaN	-23.941228
60.636989	40.703073	NaN	57.140872	19.933916	NaN	3.496116
30.540990	36.733091	NaN	25.061039	-6.192101	NaN	5.479951
40.818111	-100.124868	NaN	-64.792727	140.942979	NaN	105.610838
70.032803	22.041243	NaN	13.565778	47.991560	NaN	56.467025
76.556718	27.856060	NaN	53.328366	48.700658	NaN	23.228353
33.365550	67.552846	NaN	69.885455	-34.187296	NaN	-36.519906
-138.994818	17.255814	NaN	-21.784617	-156.250632	NaN	-117.210201
3.255614	-141.852713	NaN	-101.043938	145.108327	NaN	104.299552
-10.937594	69.661836	NaN	76.332940	-80.599431	NaN	-87.270534
69.825509	31.537433	NaN	56.615320	38.288076	NaN	13.210190
73.175930	62.202983	NaN	62.200881	10.972946	NaN	10.975049
13.294092	15.257655	NaN	29.330230	-1.963563	NaN	-16.036138
58.234383	14.413469	NaN	43.141787	43.820914	NaN	15.092596
22.168838	39.888225	NaN	44.827462	-17.719387	NaN	-22.658625
8.725014	-97.572258	NaN	-126.090348	106.297272	NaN	134.815362
82.307905	81.670847	NaN	81.084028	0.637058	NaN	1.223877
21.614338	23.022943	NaN	19.423943	-1.408606	NaN	2.190394
43.436304	75.848783	NaN	78.365318	-32.412479	NaN	-34.929014
80.876287	54.326340	NaN	46.498232	26.549947	NaN	34.378055
41.054467	74.880703	NaN	69.079190	-33.826236	NaN	-28.024723
48.848219	83.533146	NaN	84.160100	-34.684927	NaN	-35.311881
81.553178	80.027117	NaN	76.996191	1.526061	NaN	4.556987
-26.201375	54.209420	NaN	67.801372	-80.410795	NaN	-94.002747
31.627527	48.273774	NaN	52.749962	-16.646247	NaN	-21.122435
62.355918	41.950190	NaN	39.612488	20.405728	NaN	22.743430
46.576162	85.372396	NaN	89.292449	-38.796234	NaN	-42.716286
34.512237	28.380342	NaN	39.646702	6.131894	NaN	-5.134465
64.546984	69.732911	NaN	61.039595	-5.185927	NaN	3.507389
59.819935	8.108464	NaN	18.894961	51.711470	NaN	40.924973
42.218328	18.164978	NaN	30.765264	24.053350	NaN	11.453064
23.417684	39.466241	NaN	39.584821	-16.048558	NaN	-16.167137
67.991613	61.315880	NaN	50.946155	6.675733	NaN	17.045459
70.674505	46.774522	NaN	56.509846	23.899983	NaN	14.164660
53.612331	66.107925	NaN	61.545865	-12.495595	NaN	-7.933534
59.517487	49.050849	NaN	41.575574	10.466638	NaN	17.941913
88.855437	30.995700	NaN	63.441420	57.859737	NaN	25.414016
45.585254	33.844895	NaN	32.110506	11.740359	NaN	13.474748
37.849000	76.856039	NaN	75.453893	-39.007039	NaN	-37.604893
59.613173	43.584171	NaN	44.182841	16.029002	NaN	15.430332
70.488054	21.842076	NaN	20.497513	48.645978	NaN	49.990541
23.127536	68.690410	NaN	63.130267	-45.562874	NaN	-40.002731
-31.779294	68.716702	NaN	63.794378	-100.495996	NaN	-95.573671
-11.904278	71.580261	NaN	71.281638	-83.484539	NaN	-83.185916
56.391716	16.069336	NaN	41.860158	40.322380	NaN	14.531557
51.591120	70.780192	NaN	69.209658	-19.189072	NaN	-17.618539
29.697229	46.782822	NaN	46.677260	-17.085592	NaN	-16.980030
13.854002	30.572920	NaN	48.256184	-16.718917	NaN	-34.402182
62.608492	25.699660	NaN	24.567573	36.908833	NaN	38.040919
25.676569	70.633292	NaN	73.407909	-44.956723	NaN	-47.731340
76.249339	44.204502	NaN	19.354137	32.044837	NaN	56.895201
-17.257673	69.402271	NaN	60.084674	-86.659944	NaN	-77.342347
63.318189	24.556090	NaN	12.524193	38.762100	NaN	50.793996
35.509047	32.643628	NaN	35.861294	2.865419	NaN	-0.352247
12.541801	77.663454	NaN	70.948881	-65.121653	NaN	-58.407080
59.780120	22.588345	NaN	37.069686	37.191775	NaN	22.710433
68.528041	58.321443	NaN	60.144646	10.206599	NaN	8.383395
67.465548	-42.952709	NaN	-109.936903	110.418257	NaN	177.402451
90.682989	67.451564	NaN	63.407763	23.231425	NaN	27.275226
53.499507	41.137152	NaN	37.633706	12.362355	NaN	15.865801
48.626899	64.709431	NaN	68.950218	-16.082532	NaN	-20.323318
28.211569	45.982922	NaN	37.554769	-17.771353	NaN	-9.343200
39.442359	63.584774	NaN	60.996935	-24.142415	NaN	-21.554576
-11.783933	86.539895	NaN	80.747119	-98.323828	NaN	-92.531052
9.990188	54.998741	NaN	57.477856	-45.008553	NaN	-47.487667
-22.660685	56.227874	NaN	53.060704	-78.888559	NaN	-75.721389
6.062639	66.670584	NaN	81.735576	-60.607945	NaN	-75.672936
34.615770	32.356129	NaN	50.991993	2.259641	NaN	-16.376223
70.158151	16.015095	NaN	31.342910	54.143056	NaN	38.815241
-109.412888	75.959321	NaN	74.836751	-185.372209	NaN	-184.249639
26.304012	63.983242	NaN	64.039904	-37.679230	NaN	-37.735892
81.871454	-56.541863	NaN	-31.477468	138.413317	NaN	113.348923
70.950374	35.471510	NaN	39.344487	35.478865	NaN	31.605887
63.688959	-1.487952	NaN	14.076232	65.176911	NaN	49.612727
42.105959	88.280353	NaN	86.260043	-46.174394	NaN	-44.154085
82.796070	54.629090	NaN	56.452016	28.166980	NaN	26.344054
62.945929	51.192762	NaN	37.777305	11.753167	NaN	25.168624
42.312615	30.320657	NaN	31.224926	11.991957	NaN	11.087689
61.825473	55.980214	NaN	56.973527	5.845259	NaN	4.851946
57.240256	12.817948	NaN	41.186989	44.422308	NaN	16.053267
62.659732	-0.298781	NaN	4.357225	62.958513	NaN	58.302507
34.328622	59.309035	NaN	55.771021	-24.980414	NaN	-21.442399
-0.664646	-36.749622	NaN	-68.255834	36.084976	NaN	67.591188
54.908877	-7.132935	NaN	-17.892072	62.041811	NaN	72.800949
62.940448	78.383361	NaN	84.548367	-15.442913	NaN	-21.607919
79.853235	70.055967	NaN	72.736572	9.797268	NaN	7.116663
76.558174	63.224842	NaN	74.914119	13.333332	NaN	1.644055
51.136813	63.621495	NaN	62.289495	-12.484682	NaN	-11.152683
-28.736060	53.886828	NaN	47.947173	-82.622888	NaN	-76.683233
50.039851	59.937924	NaN	63.060139	-9.898073	NaN	-13.020287
53.854681	36.778651	NaN	29.541231	17.076030	NaN	24.313450
-90.032633	58.790126	NaN	61.803104	-148.822759	NaN	-151.835736
64.755809	50.172226	NaN	55.929534	14.583583	NaN	8.826275
10.755012	24.956361	NaN	17.786969	-14.201350	NaN	-7.031957
-21.110185	54.642198	NaN	54.164474	-75.752383	NaN	-75.274658
77.050879	18.492732	NaN	38.529362	58.558147	NaN	38.521517
84.178235	54.221015	NaN	54.186656	29.957220	NaN	29.991578
12.388331	62.151555	NaN	62.523322	-49.763225	NaN	-50.134991
-13.031718	63.493813	NaN	60.304661	-76.525531	NaN	-73.336378
-18.120702	-71.746499	NaN	-75.577827	53.625797	NaN	57.457124
65.273730	54.248475	NaN	50.414668	11.025256	NaN	14.859062
51.762206	32.443706	NaN	40.212598	19.318500	NaN	11.549608
62.791012	28.751805	NaN	30.891265	34.039207	NaN	31.899747
75.350333	27.756206	NaN	59.670708	47.594126	NaN	15.679624
68.720148	59.540617	NaN	48.262065	9.179531	NaN	20.458083
39.430579	69.553244	NaN	69.151988	-30.122665	NaN	-29.721409
39.909613	-111.262163	NaN	-41.511043	151.171776	NaN	81.420656
87.137342	71.805065	NaN	72.360825	15.332278	NaN	14.776518
14.180645	-34.881437	NaN	-9.310984	49.062082	NaN	23.491629
50.876587	24.786125	NaN	23.408104	26.090462	NaN	27.468483
45.154671	53.067351	NaN	41.415201	-7.912679	NaN	3.739471
-23.845345	-34.577518	NaN	-0.132325	10.732172	NaN	-23.713021
13.028928	18.362434	NaN	35.084446	-5.333506	NaN	-22.055518
26.096809	28.672017	NaN	48.370460	-2.575208	NaN	-22.273651
46.917335	65.516738	NaN	72.577942	-18.599403	NaN	-25.660607
27.602377	12.910724	NaN	13.591635	14.691653	NaN	14.010742
44.320812	34.568374	NaN	39.827328	9.752438	NaN	4.493484
46.089840	50.578118	NaN	44.876562	-4.488278	NaN	1.213278
88.005435	34.342722	NaN	35.803675	53.662713	NaN	52.201761
37.446887	-2.039808	NaN	15.064095	39.486695	NaN	22.382791
84.075332	41.095922	NaN	44.861102	42.979410	NaN	39.214229
80.839547	40.086125	NaN	44.075677	40.753422	NaN	36.763870
-18.862311	68.794321	NaN	74.226959	-87.656632	NaN	-93.089270
92.919587	37.940713	NaN	47.263704	54.978874	NaN	45.655883
47.727503	47.108547	NaN	37.448652	0.618957	NaN	10.278852
77.216676	13.141818	NaN	-2.450652	64.074859	NaN	79.667328
50.415873	35.700075	NaN	48.682273	14.715799	NaN	1.733600
-21.904885	51.262574	NaN	62.021004	-73.167459	NaN	-83.925889
-80.570484	-25.548546	NaN	-16.570230	-55.021939	NaN	-64.000254
-6.272575	46.780502	NaN	62.243052	-53.053077	NaN	-68.515627
75.146188	16.022453	NaN	9.348956	59.123734	NaN	65.797231
50.798919	63.183574	NaN	69.165390	-12.384655	NaN	-18.366470
28.079587	19.488977	NaN	6.255590	8.590609	NaN	21.823997
70.071990	67.537058	NaN	61.818819	2.534931	NaN	8.253171
47.298610	60.810171	NaN	67.407325	-13.511561	NaN	-20.108715
21.318336	-11.420478	NaN	10.820783	32.738814	NaN	10.497553
75.255640	44.293022	NaN	48.617583	30.962618	NaN	26.638057
21.467075	7.031291	NaN	41.441294	14.435785	NaN	-19.974219
56.628854	30.998964	NaN	49.740613	25.629890	NaN	6.888241
30.235402	13.049015	NaN	10.314976	17.186387	NaN	19.920426
-39.426744	40.026949	NaN	7.116728	-79.453693	NaN	-46.543472
77.194133	74.547540	NaN	64.851839	2.646593	NaN	12.342294
26.597374	77.214921	NaN	62.438371	-50.617547	NaN	-35.840997
80.340796	40.817019	NaN	42.155229	39.523777	NaN	38.185566
76.811024	3.081822	NaN	-2.684593	73.729202	NaN	79.495616
24.914613	33.917478	NaN	41.781001	-9.002864	NaN	-16.866388
65.067449	36.615729	NaN	43.183603	28.451721	NaN	21.883846
-64.389463	-43.009740	NaN	-17.790144	-21.379723	NaN	-46.599319
1.491979	57.930788	NaN	53.903017	-56.438808	NaN	-52.411037
40.565279	36.641489	NaN	35.180572	3.923790	NaN	5.384706
8.386001	55.941273	NaN	57.524492	-47.555272	NaN	-49.138492
22.450930	11.818734	NaN	20.279895	10.632196	NaN	2.171035
58.300706	80.175293	NaN	83.940276	-21.874588	NaN	-25.639571
39.226108	46.496866	NaN	48.548440	-7.270758	NaN	-9.322332
