# Supplementary material for: Combined Influences of Model Choice, Data Quality, and Data Quantity When Estimating Population Trends
Source: PLoS One. 2015 Jul 15;10(7):e0132255. doi: 10.1371/journal.pone.0132255 (PMC4503393; doi:10.1371/journal.pone.0132255)
Supplement: S1 Dataset — Files are organized by model type and by the input lambda value. (ZIP) [file pone.0132255.s002.zip › Snail/sims_lambda_1_025/simulationOutput_1.025_0_0.1_0.1_30.xls]

Percent_Decline_True	Median_Percent_Decline_Matrix	Median_Percent_Decline_Matrix_stable	Median_Percent_Decline_Scalar	Difference_True_Matrix	Difference_True_Matrix_Stable	Difference_True_Scalar
-15.543947	-27.852374	NaN	-25.519405	12.308426	NaN	9.975458
-54.172723	-34.806254	NaN	-43.934300	-19.366470	NaN	-10.238423
-18.464724	-31.798699	NaN	-23.454445	13.333976	NaN	4.989722
-33.173714	-45.115543	NaN	-37.524723	11.941829	NaN	4.351009
-18.167225	-37.255955	NaN	-30.737723	19.088730	NaN	12.570498
-14.109230	-21.037624	NaN	-25.274146	6.928395	NaN	11.164916
-21.369317	-34.677953	NaN	-33.202417	13.308636	NaN	11.833100
-43.811795	-27.751253	NaN	-24.724557	-16.060543	NaN	-19.087238
-41.804929	-46.072783	NaN	-38.218138	4.267854	NaN	-3.586791
-42.394982	-23.478865	NaN	-22.200355	-18.916116	NaN	-20.194626
-26.095899	-14.597365	NaN	-19.830542	-11.498534	NaN	-6.265357
-9.354087	-50.587748	NaN	-35.021864	41.233661	NaN	25.667777
-16.999077	-35.466145	NaN	-36.407720	18.467068	NaN	19.408643
3.630254	-24.850981	NaN	-14.175848	28.481236	NaN	17.806102
-56.013173	-23.163211	NaN	-28.297593	-32.849962	NaN	-27.715580
-55.222174	-18.472312	NaN	-24.001759	-36.749862	NaN	-31.220415
-19.557174	-31.311766	NaN	-30.100935	11.754593	NaN	10.543761
-27.542687	-27.685665	NaN	-30.298904	0.142978	NaN	2.756216
6.446137	-16.543731	NaN	-15.794853	22.989869	NaN	22.240990
3.276884	-28.105112	NaN	-18.566699	31.381996	NaN	21.843582
-5.365081	-20.831720	NaN	-21.635654	15.466639	NaN	16.270573
-11.872347	-36.486106	NaN	-27.729207	24.613759	NaN	15.856860
-15.676160	-24.123297	NaN	-25.347446	8.447138	NaN	9.671287
-59.100091	-37.639596	NaN	-40.631801	-21.460494	NaN	-18.468290
-49.795764	-33.689415	NaN	-26.726980	-16.106349	NaN	-23.068784
-31.510677	-12.861571	NaN	-16.790137	-18.649106	NaN	-14.720540
-48.992568	-36.656729	NaN	-36.918357	-12.335839	NaN	-12.074211
-13.834850	-21.949499	NaN	-23.955387	8.114649	NaN	10.120537
-42.093979	-35.751771	NaN	-33.752966	-6.342208	NaN	-8.341013
-39.357290	-23.896287	NaN	-16.953120	-15.461003	NaN	-22.404170
-35.747570	-44.906201	NaN	-39.352499	9.158631	NaN	3.604929
-1.928035	-25.290322	NaN	-23.756680	23.362287	NaN	21.828644
-36.358097	-38.986592	NaN	-28.923814	2.628495	NaN	-7.434283
-29.657626	-26.608753	NaN	-26.095091	-3.048873	NaN	-3.562535
-28.142525	-28.256067	NaN	-29.160410	0.113542	NaN	1.017885
-21.617616	-40.240721	NaN	-37.154497	18.623105	NaN	15.536881
-28.495076	-40.760380	NaN	-42.955732	12.265304	NaN	14.460656
-33.719198	-41.381196	NaN	-31.037222	7.661998	NaN	-2.681977
-26.808332	-31.385202	NaN	-23.856891	4.576869	NaN	-2.951441
-21.410001	-31.276916	NaN	-29.420699	9.866915	NaN	8.010698
-20.936949	-38.826527	NaN	-42.376439	17.889578	NaN	21.439491
-51.780375	-29.088313	NaN	-25.422539	-22.692062	NaN	-26.357837
-26.158894	-41.816491	NaN	-34.327707	15.657598	NaN	8.168813
-8.803642	-41.010151	NaN	-20.486705	32.206509	NaN	11.683063
-43.592072	-30.006779	NaN	-24.421032	-13.585293	NaN	-19.171040
-50.974100	-32.703144	NaN	-25.353420	-18.270956	NaN	-25.620680
-33.404876	-47.310917	NaN	-54.424048	13.906041	NaN	21.019172
-27.444682	-27.768773	NaN	-17.389362	0.324090	NaN	-10.055321
-40.093820	-22.054238	NaN	-22.210376	-18.039582	NaN	-17.883444
-17.379717	-28.849497	NaN	-33.659901	11.469780	NaN	16.280184
-18.106643	-17.316271	NaN	-13.572238	-0.790371	NaN	-4.534405
-24.134035	-16.006384	NaN	-10.886384	-8.127651	NaN	-13.247651
-17.780330	-15.581485	NaN	-18.297237	-2.198845	NaN	0.516907
-27.276575	-19.554635	NaN	-22.414346	-7.721940	NaN	-4.862229
-31.659214	-49.620924	NaN	-54.408445	17.961710	NaN	22.749230
-46.923082	-32.192849	NaN	-35.437332	-14.730233	NaN	-11.485750
-13.194272	-19.861930	NaN	-23.759478	6.667658	NaN	10.565206
-3.830119	-47.477215	NaN	-43.536396	43.647096	NaN	39.706276
-11.211064	-33.290276	NaN	-33.918975	22.079212	NaN	22.707911
-12.468107	-43.570815	NaN	-34.636710	31.102708	NaN	22.168603
-55.879822	-33.976628	NaN	-37.559424	-21.903194	NaN	-18.320398
-48.143879	-34.480369	NaN	-28.588613	-13.663510	NaN	-19.555266
-27.409125	-20.833433	NaN	-17.804137	-6.575692	NaN	-9.604988
-3.018914	-33.981374	NaN	-28.751891	30.962460	NaN	25.732978
-27.893343	-48.007078	NaN	-33.301507	20.113736	NaN	5.408164
-43.053233	-25.861235	NaN	-29.217459	-17.191998	NaN	-13.835774
-29.251631	-28.040320	NaN	-24.879008	-1.211311	NaN	-4.372623
-6.096164	-43.892655	NaN	-40.813729	37.796491	NaN	34.717565
-23.323176	-17.165146	NaN	-13.064789	-6.158030	NaN	-10.258387
-32.408799	-52.625393	NaN	-57.681862	20.216595	NaN	25.273063
-22.698278	-39.542132	NaN	-31.306168	16.843854	NaN	8.607890
-7.853147	-31.565285	NaN	-34.637736	23.712138	NaN	26.784589
-31.135809	-26.559302	NaN	-31.591521	-4.576507	NaN	0.455713
-8.221790	-25.564653	NaN	-29.182870	17.342863	NaN	20.961080
-35.500335	-23.869375	NaN	-18.623000	-11.630960	NaN	-16.877335
-31.876294	-29.522984	NaN	-35.825775	-2.353310	NaN	3.949481
-26.685455	-32.005264	NaN	-38.744839	5.319809	NaN	12.059384
-30.331344	-18.517508	NaN	-23.362952	-11.813836	NaN	-6.968392
-20.794988	-43.331925	NaN	-41.221782	22.536937	NaN	20.426795
-31.451570	-18.645875	NaN	-11.324821	-12.805695	NaN	-20.126749
-45.027767	-29.124080	NaN	-27.104380	-15.903687	NaN	-17.923386
-29.826831	-18.407239	NaN	-14.855649	-11.419592	NaN	-14.971182
-5.443808	-40.096108	NaN	-36.691597	34.652300	NaN	31.247788
-14.736252	-24.431772	NaN	-29.030409	9.695520	NaN	14.294157
-20.819576	-29.766359	NaN	-24.325755	8.946783	NaN	3.506178
-39.304488	-29.893335	NaN	-26.450520	-9.411153	NaN	-12.853969
-10.478439	-39.906981	NaN	-30.862552	29.428542	NaN	20.384113
-5.537858	-35.572150	NaN	-35.353372	30.034292	NaN	29.815514
-39.807551	-35.560865	NaN	-38.706604	-4.246685	NaN	-1.100947
-21.031070	-37.412090	NaN	-32.746776	16.381019	NaN	11.715706
-15.298542	-22.547748	NaN	-22.514902	7.249206	NaN	7.216361
-22.927455	-21.604150	NaN	-26.915355	-1.323305	NaN	3.987900
-26.868724	-17.069017	NaN	-20.770979	-9.799707	NaN	-6.097745
-39.941916	-39.532245	NaN	-34.631298	-0.409671	NaN	-5.310618
-24.471306	-33.158377	NaN	-32.077310	8.687071	NaN	7.606004
-47.150620	-26.522547	NaN	-23.779771	-20.628073	NaN	-23.370849
-34.247105	-17.723553	NaN	-21.588558	-16.523552	NaN	-12.658546
-38.236003	-22.636203	NaN	-18.704979	-15.599800	NaN	-19.531023
-13.322510	-37.026289	NaN	-37.191364	23.703778	NaN	23.868853
-14.728963	-16.564736	NaN	-10.788873	1.835772	NaN	-3.940091
-18.018210	-42.135907	NaN	-39.371468	24.117697	NaN	21.353258
-17.993358	-15.081916	NaN	-15.896661	-2.911442	NaN	-2.096697
-16.039441	-13.183362	NaN	-13.105450	-2.856079	NaN	-2.933990
-34.100389	-21.681305	NaN	-24.820385	-12.419085	NaN	-9.280004
-35.809793	-19.954976	NaN	-23.709418	-15.854817	NaN	-12.100375
-32.857155	-43.551625	NaN	-32.650638	10.694469	NaN	-0.206517
-28.458928	-30.255087	NaN	-14.311844	1.796160	NaN	-14.147083
-16.732731	-21.188883	NaN	-28.248069	4.456152	NaN	11.515338
-16.989507	-38.096679	NaN	-38.037302	21.107172	NaN	21.047795
-41.844633	-13.879301	NaN	-22.161479	-27.965332	NaN	-19.683153
-46.745747	-41.832030	NaN	-29.894244	-4.913718	NaN	-16.851503
-39.010496	-34.671942	NaN	-31.462100	-4.338554	NaN	-7.548396
-27.377453	-32.576536	NaN	-39.436796	5.199083	NaN	12.059343
-14.201202	-13.116055	NaN	-11.126970	-1.085146	NaN	-3.074231
-43.408002	-35.876815	NaN	-32.322036	-7.531187	NaN	-11.085966
-42.477789	-29.509185	NaN	-27.739870	-12.968604	NaN	-14.737918
-14.981273	-19.646169	NaN	-12.060522	4.664896	NaN	-2.920751
-18.734179	-23.903301	NaN	-29.801942	5.169122	NaN	11.067763
-23.621896	-51.650328	NaN	-44.263594	28.028432	NaN	20.641698
-46.498012	-49.438880	NaN	-42.299072	2.940868	NaN	-4.198940
-30.914378	-35.977821	NaN	-30.516821	5.063443	NaN	-0.397557
11.625828	-26.218566	NaN	-24.940319	37.844394	NaN	36.566147
-26.363331	-26.941303	NaN	-22.115972	0.577972	NaN	-4.247359
-22.311257	-37.520607	NaN	-32.092044	15.209349	NaN	9.780787
-36.295720	-41.685330	NaN	-32.728725	5.389610	NaN	-3.566995
-38.959871	-44.433563	NaN	-44.116703	5.473692	NaN	5.156832
-46.864590	-29.201386	NaN	-31.853914	-17.663204	NaN	-15.010676
-22.162854	-18.712779	NaN	-14.188929	-3.450075	NaN	-7.973925
-2.925263	-23.142757	NaN	-20.228483	20.217494	NaN	17.303219
-21.119012	-32.595769	NaN	-38.705276	11.476757	NaN	17.586264
-18.019703	-32.210012	NaN	-29.547175	14.190309	NaN	11.527472
-27.415271	-37.755065	NaN	-42.625339	10.339795	NaN	15.210068
-22.808945	-20.229741	NaN	-19.566536	-2.579205	NaN	-3.242409
-31.343463	-40.281732	NaN	-35.790226	8.938269	NaN	4.446763
-31.422612	-34.271245	NaN	-26.311718	2.848632	NaN	-5.110894
-12.786884	-31.477355	NaN	-30.830102	18.690472	NaN	18.043218
-47.047401	-26.148262	NaN	-19.136680	-20.899139	NaN	-27.910720
-54.979754	-11.492763	NaN	-15.485934	-43.486991	NaN	-39.493820
-40.318417	-33.453505	NaN	-32.607818	-6.864913	NaN	-7.710599
-13.738531	-33.022074	NaN	-22.552928	19.283543	NaN	8.814397
-8.855151	-18.450363	NaN	-18.222546	9.595211	NaN	9.367395
-7.155708	-46.507716	NaN	-45.052142	39.352008	NaN	37.896433
-23.097841	-26.425938	NaN	-25.169953	3.328097	NaN	2.072112
-46.420012	-15.819778	NaN	-12.324655	-30.600234	NaN	-34.095356
-24.975259	-26.879317	NaN	-25.841469	1.904058	NaN	0.866210
-49.696084	-16.805033	NaN	-18.170391	-32.891051	NaN	-31.525693
-44.847498	-22.487121	NaN	-16.312373	-22.360377	NaN	-28.535125
-29.681864	-29.278180	NaN	-32.019301	-0.403685	NaN	2.337437
-10.967386	-30.811729	NaN	-28.310102	19.844343	NaN	17.342716
-33.422849	-29.826242	NaN	-26.702117	-3.596608	NaN	-6.720732
-49.037817	-18.894141	NaN	-13.186660	-30.143677	NaN	-35.851158
-28.226834	-9.591128	NaN	-19.913328	-18.635706	NaN	-8.313506
-29.710451	-33.938382	NaN	-40.753751	4.227931	NaN	11.043300
-40.103014	-21.765647	NaN	-14.842261	-18.337367	NaN	-25.260753
-25.721661	-38.238495	NaN	-34.267707	12.516835	NaN	8.546046
-26.723963	-24.105007	NaN	-26.651528	-2.618956	NaN	-0.072435
-30.717153	-15.858263	NaN	-18.061806	-14.858889	NaN	-12.655347
-19.858662	-21.769916	NaN	-15.925099	1.911255	NaN	-3.933563
-20.349562	-58.989145	NaN	-43.295066	38.639583	NaN	22.945504
-38.620477	-33.808914	NaN	-23.883311	-4.811563	NaN	-14.737166
-28.554824	-23.047835	NaN	-26.116744	-5.506990	NaN	-2.438080
-13.215481	-24.195018	NaN	-22.492940	10.979537	NaN	9.277459
-25.606690	-26.968095	NaN	-32.563549	1.361405	NaN	6.956859
-41.900126	-21.953807	NaN	-21.725194	-19.946318	NaN	-20.174932
-33.775080	-9.148724	NaN	-10.130264	-24.626356	NaN	-23.644816
-65.524801	-25.270660	NaN	-28.277216	-40.254141	NaN	-37.247584
-27.930344	-21.789858	NaN	-17.319679	-6.140485	NaN	-10.610664
-37.071322	-26.185031	NaN	-35.373228	-10.886291	NaN	-1.698095
-23.880602	-13.075998	NaN	-7.882960	-10.804605	NaN	-15.997643
-65.199782	-31.491799	NaN	-30.515423	-33.707983	NaN	-34.684359
-13.996226	-27.484584	NaN	-28.960419	13.488358	NaN	14.964193
-23.965494	-44.497963	NaN	-49.943987	20.532468	NaN	25.978493
-49.412961	-24.889966	NaN	-21.762877	-24.522995	NaN	-27.650083
-48.248514	-38.553159	NaN	-27.774671	-9.695355	NaN	-20.473843
-28.144184	-27.067058	NaN	-18.947446	-1.077126	NaN	-9.196738
-27.282705	-24.209487	NaN	-11.620618	-3.073218	NaN	-15.662087
-25.354869	-28.131707	NaN	-21.599375	2.776838	NaN	-3.755494
-27.848676	-20.270592	NaN	-21.974119	-7.578084	NaN	-5.874557
-42.036512	-30.967119	NaN	-32.576616	-11.069394	NaN	-9.459897
-11.312156	-25.298037	NaN	-22.609598	13.985881	NaN	11.297441
-50.244479	-46.960850	NaN	-32.567811	-3.283629	NaN	-17.676668
-42.912228	-28.500518	NaN	-21.038062	-14.411711	NaN	-21.874167
-30.701220	-20.465178	NaN	-25.982742	-10.236042	NaN	-4.718478
-2.046500	-30.862751	NaN	-23.460221	28.816251	NaN	21.413721
10.756995	-33.884790	NaN	-42.310972	44.641785	NaN	53.067967
-2.390560	-41.704091	NaN	-41.016782	39.313531	NaN	38.626221
-27.754016	-21.819662	NaN	-18.680730	-5.934354	NaN	-9.073286
-20.816513	-21.597848	NaN	-24.326258	0.781335	NaN	3.509745
-2.117950	-31.488403	NaN	-34.429948	29.370453	NaN	32.311998
-42.091626	-29.506104	NaN	-22.703176	-12.585522	NaN	-19.388450
-16.641602	-38.724084	NaN	-34.649418	22.082482	NaN	18.007816
-36.598803	-34.594711	NaN	-35.434321	-2.004092	NaN	-1.164482
-22.521339	-39.695406	NaN	-32.188998	17.174067	NaN	9.667658
-24.743478	-31.066528	NaN	-24.737427	6.323050	NaN	-0.006051
-57.606597	-25.118559	NaN	-15.497847	-32.488038	NaN	-42.108750
-20.406211	-49.149348	NaN	-49.403398	28.743137	NaN	28.997187
-24.642140	-34.589758	NaN	-32.873638	9.947619	NaN	8.231498
-24.647634	-38.416537	NaN	-27.589354	13.768903	NaN	2.941720
-18.226909	-19.340515	NaN	-26.149228	1.113606	NaN	7.922319
-36.552693	-19.332556	NaN	-19.092148	-17.220136	NaN	-17.460545
-26.894286	-12.119806	NaN	-16.345460	-14.774480	NaN	-10.548826
-21.873125	-34.970174	NaN	-38.427777	13.097049	NaN	16.554652
-3.571404	-14.701443	NaN	-15.676918	11.130039	NaN	12.105514
-34.633498	-23.520555	NaN	-34.097060	-11.112943	NaN	-0.536438
-37.750216	-33.918618	NaN	-25.839081	-3.831599	NaN	-11.911136
-29.471166	-15.350763	NaN	-23.141880	-14.120404	NaN	-6.329287
-32.300610	-28.064946	NaN	-31.495083	-4.235663	NaN	-0.805527
-26.938571	-28.949415	NaN	-28.371991	2.010845	NaN	1.433420
-27.717549	-34.854953	NaN	-36.905203	7.137404	NaN	9.187654
-19.749703	-39.244989	NaN	-37.800309	19.495286	NaN	18.050606
-66.688174	-26.747109	NaN	-36.499601	-39.941066	NaN	-30.188574
-18.739018	-31.350049	NaN	-27.137325	12.611031	NaN	8.398307
-35.242505	-26.608554	NaN	-24.728874	-8.633950	NaN	-10.513631
-45.257337	-38.297415	NaN	-25.766763	-6.959922	NaN	-19.490574
-37.584496	-27.120640	NaN	-26.231346	-10.463856	NaN	-11.353149
-34.196140	-30.330507	NaN	-29.218450	-3.865633	NaN	-4.977690
-31.357424	-28.322602	NaN	-27.725362	-3.034822	NaN	-3.632062
-32.769589	-14.021293	NaN	-15.117568	-18.748296	NaN	-17.652021
-23.410938	-25.980748	NaN	-23.391078	2.569809	NaN	-0.019861
-14.729469	-20.773656	NaN	-18.039533	6.044187	NaN	3.310063
-13.093689	-39.532699	NaN	-37.105051	26.439010	NaN	24.011362
-35.853880	-50.072516	NaN	-36.800261	14.218636	NaN	0.946381
-33.765058	-33.177944	NaN	-30.810226	-0.587115	NaN	-2.954832
-39.827602	-23.917201	NaN	-31.520051	-15.910401	NaN	-8.307551
-18.551272	-34.530677	NaN	-25.109890	15.979404	NaN	6.558617
-23.241202	-42.209136	NaN	-41.805459	18.967934	NaN	18.564257
-46.268987	-49.237214	NaN	-40.139483	2.968227	NaN	-6.129504
-33.441444	-34.414581	NaN	-29.693609	0.973137	NaN	-3.747835
-45.919246	-34.810313	NaN	-26.331596	-11.108933	NaN	-19.587650
-7.546888	-28.991830	NaN	-25.985559	21.444942	NaN	18.438671
12.671356	-43.024453	NaN	-43.534343	55.695809	NaN	56.205699
-8.403482	-24.788183	NaN	-22.294224	16.384701	NaN	13.890742
-27.420341	-30.486949	NaN	-27.230038	3.066608	NaN	-0.190303
-18.815970	-42.643634	NaN	-42.793458	23.827663	NaN	23.977487
-14.030090	-29.341459	NaN	-18.387082	15.311369	NaN	4.356992
-35.101436	-27.352635	NaN	-29.247686	-7.748802	NaN	-5.853750
-37.154121	-28.063178	NaN	-31.343236	-9.090943	NaN	-5.810885
-27.179916	-35.083820	NaN	-24.836587	7.903903	NaN	-2.343329
-4.125590	-24.288397	NaN	-12.349443	20.162807	NaN	8.223852
-41.964782	-30.860751	NaN	-31.896589	-11.104030	NaN	-10.068193
-36.054357	-33.503973	NaN	-24.019903	-2.550384	NaN	-12.034454
-21.583069	-14.009530	NaN	-11.717101	-7.573539	NaN	-9.865968
-23.637888	-37.266223	NaN	-30.514887	13.628335	NaN	6.876999
-38.508702	-22.109868	NaN	-16.555993	-16.398834	NaN	-21.952709
-30.695142	-28.297817	NaN	-26.623407	-2.397325	NaN	-4.071735
-49.617577	-33.795618	NaN	-31.142970	-15.821959	NaN	-18.474607
-45.878960	-18.164978	NaN	-14.590939	-27.713982	NaN	-31.288021
-19.970470	-30.377405	NaN	-24.398448	10.406935	NaN	4.427978
-25.361933	-25.272458	NaN	-25.501483	-0.089475	NaN	0.139550
-48.080099	-29.487885	NaN	-30.106004	-18.592214	NaN	-17.974095
-27.392238	-35.778826	NaN	-34.490947	8.386588	NaN	7.098709
-15.105081	-39.759990	NaN	-38.933526	24.654910	NaN	23.828446
-31.247927	-51.561971	NaN	-42.098451	20.314044	NaN	10.850525
-12.535263	-23.294449	NaN	-18.448805	10.759186	NaN	5.913541
-26.410573	-47.890358	NaN	-32.565008	21.479784	NaN	6.154435
-11.144129	-34.586314	NaN	-34.960104	23.442185	NaN	23.815974
-33.998088	-24.501063	NaN	-26.317762	-9.497025	NaN	-7.680325
-26.710128	-34.477873	NaN	-30.090771	7.767745	NaN	3.380644
1.187231	-6.686664	NaN	-5.969268	7.873895	NaN	7.156500
-36.387910	-4.663836	NaN	-1.332181	-31.724074	NaN	-35.055729
-35.636820	-37.351756	NaN	-41.724055	1.714936	NaN	6.087234
-22.653149	-26.852875	NaN	-19.412272	4.199726	NaN	-3.240878
-43.651421	-34.459196	NaN	-34.680633	-9.192225	NaN	-8.970788
-32.065572	-38.437627	NaN	-32.274971	6.372054	NaN	0.209399
-20.660559	-34.365661	NaN	-26.723138	13.705102	NaN	6.062579
-28.593316	-36.997860	NaN	-29.530747	8.404544	NaN	0.937431
-27.565244	-18.834436	NaN	-23.691384	-8.730808	NaN	-3.873860
-34.004885	-22.224769	NaN	-16.504040	-11.780116	NaN	-17.500845
-36.932209	-38.665687	NaN	-23.404345	1.733477	NaN	-13.527864
-14.602704	-37.041959	NaN	-29.007138	22.439255	NaN	14.404433
-49.411582	-24.505090	NaN	-17.941548	-24.906493	NaN	-31.470035
-40.510677	-25.428425	NaN	-26.200098	-15.082252	NaN	-14.310580
-39.329508	-18.885810	NaN	-14.683843	-20.443697	NaN	-24.645664
-34.972763	-19.215757	NaN	-11.546396	-15.757006	NaN	-23.426367
-45.481112	-23.694842	NaN	-25.613952	-21.786270	NaN	-19.867160
-14.523731	-28.298426	NaN	-30.651725	13.774694	NaN	16.127993
-58.137778	-30.786398	NaN	-32.899294	-27.351380	NaN	-25.238484
-15.354513	-39.556916	NaN	-34.035620	24.202402	NaN	18.681107
-28.576882	-23.621204	NaN	-13.598652	-4.955679	NaN	-14.978231
-44.471289	-14.526816	NaN	-22.068417	-29.944473	NaN	-22.402872
-41.305882	-35.096227	NaN	-30.774748	-6.209655	NaN	-10.531134
-58.897337	-41.080864	NaN	-28.275892	-17.816472	NaN	-30.621445
-27.934298	-44.258455	NaN	-42.860200	16.324158	NaN	14.925902
-39.732529	-49.133836	NaN	-45.627705	9.401307	NaN	5.895176
-38.936002	-12.757869	NaN	-1.253493	-26.178133	NaN	-37.682509
-28.633284	-16.364147	NaN	-22.705736	-12.269137	NaN	-5.927549
-50.703766	-13.411938	NaN	-17.669172	-37.291828	NaN	-33.034593
-34.986133	-34.878553	NaN	-22.032769	-0.107580	NaN	-12.953364
-16.231470	-25.896631	NaN	-24.531513	9.665161	NaN	8.300043
-35.131250	-27.298661	NaN	-27.398153	-7.832589	NaN	-7.733097
-24.665970	-31.510831	NaN	-35.066390	6.844861	NaN	10.400420
-28.843717	-23.809438	NaN	-29.707842	-5.034279	NaN	0.864125
-39.029737	-32.717351	NaN	-34.989628	-6.312386	NaN	-4.040109
-46.586772	-29.759876	NaN	-36.000297	-16.826896	NaN	-10.586475
-18.456219	-27.733584	NaN	-40.119849	9.277365	NaN	21.663630
-18.373552	-27.187993	NaN	-25.717190	8.814442	NaN	7.343638
-18.776714	-36.877690	NaN	-27.186367	18.100976	NaN	8.409653
-24.131743	-13.115404	NaN	-21.274681	-11.016340	NaN	-2.857062
-29.732294	-28.184835	NaN	-38.300308	-1.547459	NaN	8.568014
-32.649439	-43.424353	NaN	-39.638609	10.774914	NaN	6.989170
-0.463196	-26.493814	NaN	-22.684364	26.030618	NaN	22.221168
-50.223322	-8.936476	NaN	-10.943716	-41.286846	NaN	-39.279606
-14.532167	-50.896450	NaN	-41.432468	36.364283	NaN	26.900301
-25.835508	-22.857718	NaN	-19.747406	-2.977790	NaN	-6.088102
-21.293925	-26.358846	NaN	-21.063028	5.064921	NaN	-0.230897
-46.807828	-28.899605	NaN	-32.936109	-17.908223	NaN	-13.871719
-45.223319	-20.613803	NaN	-16.016958	-24.609517	NaN	-29.206361
-53.126110	-31.647890	NaN	-34.372618	-21.478220	NaN	-18.753492
-13.399811	-28.798956	NaN	-29.090834	15.399146	NaN	15.691024
-41.424580	-42.124131	NaN	-45.581562	0.699551	NaN	4.156982
-13.286861	-14.344773	NaN	-20.681094	1.057913	NaN	7.394233
-35.559869	-22.060876	NaN	-31.836984	-13.498993	NaN	-3.722885
-27.002808	-23.308614	NaN	-17.956405	-3.694194	NaN	-9.046404
-29.693465	-19.001712	NaN	-24.157363	-10.691753	NaN	-5.536102
-25.879126	-30.622920	NaN	-25.734145	4.743794	NaN	-0.144981
-33.441794	-40.598315	NaN	-27.651735	7.156521	NaN	-5.790059
-10.217648	-20.959110	NaN	-25.403317	10.741462	NaN	15.185669
-45.846893	-23.260142	NaN	-25.040730	-22.586750	NaN	-20.806163
-23.648120	-20.228019	NaN	-23.563853	-3.420101	NaN	-0.084267
-53.595300	-22.928143	NaN	-25.510247	-30.667157	NaN	-28.085053
-10.358440	-35.104748	NaN	-26.148167	24.746308	NaN	15.789727
-16.450876	-44.093194	NaN	-48.860620	27.642318	NaN	32.409744
-28.380136	-26.211620	NaN	-29.378405	-2.168516	NaN	0.998269
-33.754266	-20.401649	NaN	-21.361593	-13.352617	NaN	-12.392673
-22.625300	-27.443968	NaN	-24.125768	4.818668	NaN	1.500467
-35.618028	-39.916508	NaN	-37.686299	4.298480	NaN	2.068271
-50.084372	-18.651132	NaN	-31.361244	-31.433239	NaN	-18.723128
-47.304882	-34.819483	NaN	-30.074940	-12.485398	NaN	-17.229941
-38.862399	-33.026552	NaN	-35.321969	-5.835847	NaN	-3.540429
-25.927516	-23.460588	NaN	-30.374889	-2.466928	NaN	4.447374
-5.237470	-26.998411	NaN	-17.897587	21.760940	NaN	12.660117
-25.651430	-22.755331	NaN	-22.255295	-2.896098	NaN	-3.396134
-11.528121	-18.936714	NaN	-16.837041	7.408594	NaN	5.308920
-47.537246	-35.244201	NaN	-31.469421	-12.293045	NaN	-16.067825
-34.382639	-31.613756	NaN	-32.016604	-2.768884	NaN	-2.366036
0.662833	-12.699729	NaN	-14.570974	13.362562	NaN	15.233807
-1.416570	-12.523174	NaN	-12.168752	11.106603	NaN	10.752181
-12.179414	-17.413497	NaN	-17.036267	5.234082	NaN	4.856853
-7.832523	-28.756120	NaN	-21.213073	20.923597	NaN	13.380550
-60.318147	-26.186843	NaN	-23.615472	-34.131304	NaN	-36.702675
-31.527524	-36.115947	NaN	-35.926503	4.588423	NaN	4.398979
-19.162835	-31.012573	NaN	-27.273681	11.849738	NaN	8.110846
-25.520653	-30.519750	NaN	-14.785609	4.999098	NaN	-10.735044
-39.937791	-26.251817	NaN	-20.127582	-13.685974	NaN	-19.810209
-38.177867	-30.264582	NaN	-30.848347	-7.913285	NaN	-7.329520
-43.496193	-31.391165	NaN	-29.931244	-12.105028	NaN	-13.564948
-36.187626	-23.808432	NaN	-21.331854	-12.379194	NaN	-14.855772
-6.037328	-29.409537	NaN	-31.823733	23.372209	NaN	25.786405
-32.968845	-34.727316	NaN	-26.419464	1.758471	NaN	-6.549381
-35.548914	-18.276023	NaN	-14.953873	-17.272890	NaN	-20.595040
-21.847593	-31.905782	NaN	-29.730797	10.058189	NaN	7.883204
-29.406850	-36.437044	NaN	-29.516563	7.030193	NaN	0.109712
-1.404510	-32.097103	NaN	-36.684110	30.692593	NaN	35.279599
-23.926847	-26.366899	NaN	-32.883539	2.440052	NaN	8.956692
-29.380578	-29.382393	NaN	-21.229624	0.001815	NaN	-8.150954
-64.798275	-25.653147	NaN	-12.134655	-39.145129	NaN	-52.663621
-29.664760	-35.325425	NaN	-32.067657	5.660665	NaN	2.402897
-10.346311	-12.242020	NaN	-13.335781	1.895709	NaN	2.989470
-12.906111	-30.718672	NaN	-20.571369	17.812562	NaN	7.665258
-13.887691	-13.632775	NaN	-19.317741	-0.254917	NaN	5.430050
-42.513793	-21.462182	NaN	-16.769221	-21.051611	NaN	-25.744572
-22.221099	-20.074442	NaN	-18.647709	-2.146657	NaN	-3.573391
-5.176225	-25.872106	NaN	-20.579892	20.695880	NaN	15.403667
-14.415120	-38.965682	NaN	-32.159715	24.550562	NaN	17.744595
-19.090708	-30.365163	NaN	-32.508851	11.274455	NaN	13.418143
-41.442310	-17.289844	NaN	-16.804165	-24.152466	NaN	-24.638145
-19.982473	-38.090134	NaN	-46.945184	18.107661	NaN	26.962712
-56.146445	-39.456319	NaN	-16.916799	-16.690126	NaN	-39.229646
-26.936531	-26.015907	NaN	-22.829095	-0.920625	NaN	-4.107436
-18.900408	-16.455150	NaN	-16.421035	-2.445258	NaN	-2.479373
-19.556570	-31.127884	NaN	-32.467997	11.571314	NaN	12.911427
-8.530010	-36.334727	NaN	-29.444886	27.804717	NaN	20.914877
-44.473000	-19.751489	NaN	-11.941330	-24.721510	NaN	-32.531669
-31.935969	-35.643518	NaN	-33.942738	3.707549	NaN	2.006769
-27.656151	-20.089379	NaN	-23.064932	-7.566772	NaN	-4.591219
-22.964713	-29.173411	NaN	-27.290772	6.208698	NaN	4.326059
-28.740933	-41.391476	NaN	-30.641401	12.650543	NaN	1.900468
-57.647522	-28.818028	NaN	-27.216421	-28.829494	NaN	-30.431100
-2.948319	-33.414417	NaN	-34.763095	30.466098	NaN	31.814776
-14.727476	-35.022791	NaN	-34.592653	20.295315	NaN	19.865177
-38.105811	-28.827045	NaN	-19.505795	-9.278766	NaN	-18.600016
-24.476851	-26.097257	NaN	-23.462425	1.620406	NaN	-1.014426
-34.399900	-24.691574	NaN	-22.231611	-9.708326	NaN	-12.168290
-28.272972	-47.585830	NaN	-45.578410	19.312857	NaN	17.305437
-27.612831	-27.791578	NaN	-27.813554	0.178748	NaN	0.200723
-25.178424	-29.503895	NaN	-16.972759	4.325470	NaN	-8.205665
-31.021805	-26.621995	NaN	-30.247483	-4.399810	NaN	-0.774322
-43.209981	-32.380704	NaN	-33.084908	-10.829276	NaN	-10.125073
-37.939888	-27.978742	NaN	-16.596570	-9.961146	NaN	-21.343318
-38.319743	-12.990752	NaN	-19.696266	-25.328990	NaN	-18.623476
-4.874345	-25.986036	NaN	-23.100956	21.111691	NaN	18.226611
-30.369973	-17.796978	NaN	-16.935184	-12.572995	NaN	-13.434789
-8.994609	-14.054980	NaN	-15.804239	5.060371	NaN	6.809631
-38.109388	-20.017978	NaN	-28.539097	-18.091410	NaN	-9.570291
-40.026625	-24.242183	NaN	-20.097236	-15.784443	NaN	-19.929390
-36.900229	-21.666876	NaN	-22.225937	-15.233352	NaN	-14.674291
-38.256944	-39.768565	NaN	-36.183454	1.511621	NaN	-2.073490
-47.277002	-22.190314	NaN	-26.215683	-25.086688	NaN	-21.061318
-55.526284	-27.291064	NaN	-24.746604	-28.235219	NaN	-30.779680
-33.776309	-33.115542	NaN	-35.315504	-0.660767	NaN	1.539195
-19.632706	-34.124107	NaN	-25.471482	14.491401	NaN	5.838777
-42.950108	-19.472055	NaN	-18.807079	-23.478054	NaN	-24.143029
-32.100573	-33.082604	NaN	-29.440317	0.982031	NaN	-2.660256
-39.920456	-44.090179	NaN	-26.362195	4.169722	NaN	-13.558261
-34.887604	-28.049703	NaN	-34.602238	-6.837901	NaN	-0.285366
-42.053742	-12.361040	NaN	-21.392934	-29.692701	NaN	-20.660808
-46.003868	-36.303492	NaN	-27.575159	-9.700376	NaN	-18.428709
-37.337546	-28.900285	NaN	-26.312437	-8.437261	NaN	-11.025110
-28.363478	-19.597951	NaN	-12.006367	-8.765527	NaN	-16.357111
-29.055968	-20.807920	NaN	-15.476822	-8.248048	NaN	-13.579146
-29.563604	-39.357756	NaN	-37.263912	9.794152	NaN	7.700308
-32.896620	-16.888130	NaN	-20.807012	-16.008490	NaN	-12.089609
-3.635906	-23.921410	NaN	-16.329706	20.285503	NaN	12.693800
-41.551308	-35.339518	NaN	-37.798014	-6.211791	NaN	-3.753295
-15.547815	-27.655095	NaN	-24.595223	12.107280	NaN	9.047407
-31.786428	-30.464216	NaN	-32.767932	-1.322212	NaN	0.981504
-13.603287	-32.241163	NaN	-33.261405	18.637876	NaN	19.658118
-24.866638	-36.365867	NaN	-24.144728	11.499229	NaN	-0.721910
-21.139654	-39.327399	NaN	-40.525270	18.187745	NaN	19.385616
-46.719293	-22.845725	NaN	-9.442035	-23.873568	NaN	-37.277258
-1.293828	-39.208596	NaN	-37.055989	37.914768	NaN	35.762161
-55.416794	-18.713809	NaN	-16.277621	-36.702986	NaN	-39.139174
-25.894910	-25.268184	NaN	-21.560224	-0.626726	NaN	-4.334686
-31.318698	-28.569867	NaN	-21.148963	-2.748830	NaN	-10.169734
-27.584095	-14.520058	NaN	-15.237846	-13.064037	NaN	-12.346249
-6.791997	-14.775901	NaN	-17.189558	7.983904	NaN	10.397561
-46.842370	-26.679998	NaN	-17.700981	-20.162372	NaN	-29.141389
-20.576873	-28.909824	NaN	-15.947811	8.332951	NaN	-4.629062
-37.282490	-19.368916	NaN	-14.380474	-17.913574	NaN	-22.902016
-50.331886	-38.828431	NaN	-34.742408	-11.503455	NaN	-15.589478
-30.863688	-18.138433	NaN	-15.800932	-12.725256	NaN	-15.062756
-37.236980	-22.705630	NaN	-19.125283	-14.531350	NaN	-18.111697
1.479020	-35.318410	NaN	-29.744465	36.797430	NaN	31.223485
-16.955871	-15.844441	NaN	-19.441336	-1.111430	NaN	2.485464
-26.802903	-32.398424	NaN	-40.245449	5.595521	NaN	13.442545
-27.974351	-29.876810	NaN	-22.383809	1.902459	NaN	-5.590542
-32.312840	-14.591266	NaN	-16.649827	-17.721574	NaN	-15.663013
-15.609051	-25.752634	NaN	-25.314767	10.143583	NaN	9.705716
-24.029994	-28.130955	NaN	-31.369396	4.100961	NaN	7.339402
-59.477450	-36.075386	NaN	-31.322537	-23.402064	NaN	-28.154913
-25.476371	-29.026995	NaN	-25.798599	3.550624	NaN	0.322228
-24.855060	-52.567546	NaN	-53.520503	27.712486	NaN	28.665443
-28.775444	-43.161493	NaN	-30.414384	14.386049	NaN	1.638939
-42.958862	-26.898080	NaN	-26.334938	-16.060782	NaN	-16.623925
-25.567615	-36.296202	NaN	-39.081524	10.728587	NaN	13.513909
-33.999248	-15.965413	NaN	-20.771834	-18.033834	NaN	-13.227414
-39.879962	-36.964401	NaN	-35.691574	-2.915561	NaN	-4.188388
-32.114844	-19.720297	NaN	-17.564330	-12.394547	NaN	-14.550515
-21.588353	-34.757079	NaN	-29.925057	13.168726	NaN	8.336704
-65.150956	-36.562052	NaN	-28.690507	-28.588904	NaN	-36.460449
-23.790177	-33.821335	NaN	-33.161301	10.031158	NaN	9.371124
-18.579633	-18.444121	NaN	-18.340245	-0.135512	NaN	-0.239388
-38.456392	-25.266429	NaN	-23.713340	-13.189962	NaN	-14.743051
-30.359827	-42.034191	NaN	-42.124716	11.674364	NaN	11.764889
-38.612750	-31.613739	NaN	-31.021900	-6.999011	NaN	-7.590850
-25.996805	-27.050115	NaN	-29.640468	1.053310	NaN	3.643663
-51.139332	-15.625138	NaN	-14.585580	-35.514195	NaN	-36.553752
-32.465894	-16.005447	NaN	-20.054215	-16.460448	NaN	-12.411679
-23.921262	-29.162063	NaN	-31.706713	5.240801	NaN	7.785451
-60.476048	-35.455845	NaN	-27.478114	-25.020203	NaN	-32.997934
-4.875977	-20.603450	NaN	-15.676713	15.727473	NaN	10.800736
-3.980900	-18.465555	NaN	-23.151417	14.484655	NaN	19.170517
-35.187541	-24.529233	NaN	-25.469280	-10.658309	NaN	-9.718262
-12.199816	-30.337430	NaN	-27.812120	18.137614	NaN	15.612304
-26.538604	-20.620614	NaN	-10.780036	-5.917990	NaN	-15.758568
-35.757858	-42.726893	NaN	-38.825492	6.969034	NaN	3.067634
-19.381147	-44.666312	NaN	-45.472145	25.285165	NaN	26.090998
-39.788816	-20.990098	NaN	-26.721232	-18.798717	NaN	-13.067584
-25.074094	-31.334123	NaN	-23.467669	6.260029	NaN	-1.606426
-49.024969	-43.544631	NaN	-31.044779	-5.480338	NaN	-17.980190
-10.960461	-25.170379	NaN	-26.536673	14.209919	NaN	15.576213
-32.030227	-21.688641	NaN	-27.039193	-10.341586	NaN	-4.991034
-16.501391	-32.651095	NaN	-37.043140	16.149704	NaN	20.541749
-52.028367	-17.916277	NaN	-9.996586	-34.112090	NaN	-42.031782
-19.657402	-20.021032	NaN	-21.288427	0.363630	NaN	1.631024
-19.651650	-24.545020	NaN	-18.963559	4.893371	NaN	-0.688091
-56.199542	-26.572132	NaN	-16.702382	-29.627410	NaN	-39.497160
-7.817695	-29.688906	NaN	-29.128160	21.871212	NaN	21.310465
-16.125574	-35.096888	NaN	-26.271876	18.971314	NaN	10.146302
-34.279646	-27.058784	NaN	-27.124523	-7.220862	NaN	-7.155123
-0.578448	-30.147697	NaN	-21.548442	29.569249	NaN	20.969994
-15.318707	-31.878419	NaN	-31.764145	16.559712	NaN	16.445439
-15.159527	-16.654893	NaN	-12.955187	1.495366	NaN	-2.204340
-24.690100	-18.709505	NaN	-18.999589	-5.980596	NaN	-5.690511
-23.448414	-33.753723	NaN	-28.418190	10.305309	NaN	4.969777
-46.837054	-28.689711	NaN	-33.227628	-18.147344	NaN	-13.609427
-57.936663	-15.901251	NaN	-11.250558	-42.035412	NaN	-46.686105
-70.251626	-15.505199	NaN	-19.581000	-54.746426	NaN	-50.670626
-10.519676	-54.263415	NaN	-34.344079	43.743739	NaN	23.824402
-2.576958	-31.845732	NaN	-36.464288	29.268774	NaN	33.887330
-42.641490	-19.701004	NaN	-22.042940	-22.940486	NaN	-20.598550
-40.186032	-23.804546	NaN	-18.104168	-16.381486	NaN	-22.081864
-27.300853	-16.723279	NaN	-26.917277	-10.577575	NaN	-0.383577
-22.262183	-20.539422	NaN	-18.630877	-1.722760	NaN	-3.631306
-29.304026	-31.239570	NaN	-35.647371	1.935544	NaN	6.343344
-15.110067	-17.333350	NaN	-19.402223	2.223284	NaN	4.292156
-42.160273	-25.101586	NaN	-25.586707	-17.058687	NaN	-16.573567
-37.096344	-19.207454	NaN	-20.075718	-17.888889	NaN	-17.020626
-18.738284	-29.596329	NaN	-31.277424	10.858045	NaN	12.539140
-16.015383	-25.426002	NaN	-23.172715	9.410618	NaN	7.157332
-15.922125	-30.381176	NaN	-25.409959	14.459051	NaN	9.487834
-33.386504	-22.972304	NaN	-25.540288	-10.414199	NaN	-7.846216
-35.081028	-21.895631	NaN	-21.461649	-13.185396	NaN	-13.619378
-25.403699	-29.927498	NaN	-20.981283	4.523799	NaN	-4.422417
-10.786493	-38.898508	NaN	-37.540567	28.112014	NaN	26.754074
-44.753204	-15.489594	NaN	-16.500777	-29.263610	NaN	-28.252427
-51.144732	-25.794333	NaN	-25.474225	-25.350399	NaN	-25.670507
-13.644685	-39.794049	NaN	-32.547691	26.149364	NaN	18.903006
-12.887967	-15.401457	NaN	-20.842571	2.513489	NaN	7.954604
-27.780169	-36.459431	NaN	-40.787545	8.679262	NaN	13.007376
-43.655757	-28.385301	NaN	-29.605856	-15.270457	NaN	-14.049902
-8.109453	-26.549279	NaN	-27.218071	18.439825	NaN	19.108618
-35.880511	-20.195952	NaN	-29.824906	-15.684559	NaN	-6.055605
-32.794236	-33.359332	NaN	-27.169063	0.565096	NaN	-5.625173
-53.847339	-47.944773	NaN	-45.022260	-5.902567	NaN	-8.825079
-34.281709	-30.073021	NaN	-11.483250	-4.208688	NaN	-22.798459
-6.823828	-30.214568	NaN	-33.960693	23.390740	NaN	27.136865
-43.896970	-31.390802	NaN	-33.533677	-12.506169	NaN	-10.363293
-37.560604	-25.858699	NaN	-18.234015	-11.701905	NaN	-19.326589
-48.376948	-40.971409	NaN	-38.272705	-7.405539	NaN	-10.104243
-49.117968	-32.113343	NaN	-36.618742	-17.004626	NaN	-12.499226
-26.845516	-20.829341	NaN	-20.712921	-6.016175	NaN	-6.132595
-37.349683	-19.814998	NaN	-27.929833	-17.534684	NaN	-9.419850
-41.048455	-34.834053	NaN	-41.498052	-6.214402	NaN	0.449597
-19.368350	-47.508487	NaN	-47.575946	28.140138	NaN	28.207596
-35.366275	-20.701205	NaN	-23.778301	-14.665070	NaN	-11.587975
-26.930900	-28.481684	NaN	-21.465436	1.550784	NaN	-5.465464
-26.240887	-29.489279	NaN	-20.500365	3.248392	NaN	-5.740522
-27.621143	-20.467190	NaN	-18.953248	-7.153952	NaN	-8.667895
-20.679705	-36.779063	NaN	-31.978778	16.099358	NaN	11.299073
-35.298389	-21.261528	NaN	-26.662439	-14.036861	NaN	-8.635950
-40.298183	-31.320108	NaN	-26.750925	-8.978075	NaN	-13.547258
-40.629414	-34.434430	NaN	-42.775036	-6.194985	NaN	2.145622
-9.376734	-27.041510	NaN	-31.432757	17.664776	NaN	22.056023
-11.961099	-36.730743	NaN	-33.759816	24.769645	NaN	21.798717
-19.240486	-15.291425	NaN	-18.671028	-3.949061	NaN	-0.569457
-25.226898	-29.297836	NaN	-36.026192	4.070938	NaN	10.799294
-34.282521	-32.068356	NaN	-25.634588	-2.214165	NaN	-8.647933
-35.233536	-20.365108	NaN	-18.440254	-14.868428	NaN	-16.793282
-26.524827	-45.335518	NaN	-33.235707	18.810691	NaN	6.710880
-21.143527	-32.772937	NaN	-25.695642	11.629411	NaN	4.552115
-13.258319	-16.688086	NaN	-19.044259	3.429766	NaN	5.785939
-21.482057	-30.568014	NaN	-29.448976	9.085957	NaN	7.966919
-22.050913	-36.475701	NaN	-26.759078	14.424787	NaN	4.708164
-50.367449	-36.839140	NaN	-37.817315	-13.528308	NaN	-12.550133
-26.257527	-15.598756	NaN	-19.842006	-10.658771	NaN	-6.415521
-37.704089	-21.295731	NaN	-17.135746	-16.408358	NaN	-20.568343
-36.638943	-47.236359	NaN	-33.759298	10.597416	NaN	-2.879645
-10.409314	-21.217213	NaN	-14.737671	10.807899	NaN	4.328358
-19.736924	-33.145353	NaN	-43.799527	13.408428	NaN	24.062602
-17.211330	-21.384859	NaN	-28.669390	4.173529	NaN	11.458060
-37.369485	-41.079766	NaN	-44.925417	3.710281	NaN	7.555932
-38.873790	-36.883838	NaN	-32.646647	-1.989952	NaN	-6.227143
-44.385392	-48.286380	NaN	-36.092875	3.900988	NaN	-8.292517
-32.184708	-30.092031	NaN	-28.706215	-2.092676	NaN	-3.478493
-16.159845	-20.447783	NaN	-27.864032	4.287937	NaN	11.704186
-64.508652	-23.712540	NaN	-17.936248	-40.796112	NaN	-46.572404
-5.877198	-30.887188	NaN	-25.940596	25.009991	NaN	20.063399
-10.876644	-29.893175	NaN	-21.803148	19.016531	NaN	10.926504
-52.058913	-23.728483	NaN	-29.810660	-28.330430	NaN	-22.248253
-30.868016	-28.890740	NaN	-23.288334	-1.977276	NaN	-7.579681
-22.932674	-35.662400	NaN	-33.194500	12.729726	NaN	10.261825
-23.399421	-24.131957	NaN	-21.684680	0.732536	NaN	-1.714741
-10.018456	-16.593010	NaN	-12.832709	6.574554	NaN	2.814253
1.983701	-39.161465	NaN	-34.674256	41.145166	NaN	36.657956
-21.048342	-54.086933	NaN	-45.128088	33.038591	NaN	24.079746
-16.257005	-24.576006	NaN	-18.774662	8.319001	NaN	2.517656
-30.537162	-15.801695	NaN	-27.790692	-14.735467	NaN	-2.746470
-36.717892	-53.444280	NaN	-42.098610	16.726387	NaN	5.380717
-29.868416	-21.197574	NaN	-33.020292	-8.670842	NaN	3.151876
-11.374144	-28.729925	NaN	-26.293130	17.355780	NaN	14.918986
-12.250436	-28.236865	NaN	-25.014276	15.986429	NaN	12.763841
-12.808833	-29.291322	NaN	-24.027293	16.482489	NaN	11.218460
-39.803303	-7.589842	NaN	-6.476704	-32.213461	NaN	-33.326599
-36.687427	-31.329871	NaN	-20.171978	-5.357556	NaN	-16.515449
-35.372766	-26.723647	NaN	-35.113158	-8.649118	NaN	-0.259607
-39.237403	-28.585714	NaN	-37.715936	-10.651689	NaN	-1.521467
-22.557926	-23.013298	NaN	-20.712979	0.455372	NaN	-1.844947
-17.679891	-23.549925	NaN	-39.817043	5.870034	NaN	22.137152
-55.318900	-22.379123	NaN	-23.083537	-32.939777	NaN	-32.235362
-31.773980	-32.996356	NaN	-38.550952	1.222376	NaN	6.776972
-37.455398	-23.666596	NaN	-30.666946	-13.788803	NaN	-6.788452
-22.308088	-22.057759	NaN	-21.102409	-0.250330	NaN	-1.205679
-23.624434	-31.620191	NaN	-20.401433	7.995757	NaN	-3.223002
-14.795960	-30.828472	NaN	-26.562038	16.032512	NaN	11.766078
-21.901958	-17.218834	NaN	-16.580423	-4.683124	NaN	-5.321535
-30.301168	-39.147840	NaN	-37.577844	8.846672	NaN	7.276677
-28.999049	-30.876133	NaN	-26.662195	1.877083	NaN	-2.336854
-25.941086	-21.203272	NaN	-28.620646	-4.737813	NaN	2.679561
-30.692629	-35.856027	NaN	-27.879837	5.163398	NaN	-2.812791
-45.849371	-28.409216	NaN	-22.482285	-17.440154	NaN	-23.367086
-53.913104	-34.888576	NaN	-22.780494	-19.024528	NaN	-31.132611
-10.641810	-13.515763	NaN	-16.526390	2.873954	NaN	5.884580
-31.143424	-32.611758	NaN	-25.312230	1.468333	NaN	-5.831194
-44.263476	-42.658826	NaN	-35.965130	-1.604650	NaN	-8.298346
-40.367243	-35.454684	NaN	-29.460160	-4.912559	NaN	-10.907083
-24.345285	-44.978559	NaN	-41.942536	20.633275	NaN	17.597252
-55.631493	-35.936089	NaN	-29.945338	-19.695404	NaN	-25.686155
-44.633435	-23.295451	NaN	-18.560741	-21.337983	NaN	-26.072693
-28.489908	-29.950704	NaN	-22.345124	1.460796	NaN	-6.144784
-11.104158	-24.997640	NaN	-25.819355	13.893482	NaN	14.715197
-72.098919	-38.009466	NaN	-37.961339	-34.089453	NaN	-34.137581
-26.707995	-42.066436	NaN	-41.616180	15.358441	NaN	14.908185
-22.404670	-30.095902	NaN	-27.341162	7.691232	NaN	4.936492
-37.423004	-26.323916	NaN	-26.319850	-11.099089	NaN	-11.103154
-26.498354	-33.510022	NaN	-38.388556	7.011668	NaN	11.890203
-41.628882	-37.466619	NaN	-25.659761	-4.162263	NaN	-15.969121
-40.685963	-35.044119	NaN	-30.555965	-5.641844	NaN	-10.129998
-28.148560	-20.664225	NaN	-11.213392	-7.484335	NaN	-16.935168
-6.229102	-14.286912	NaN	-15.761248	8.057811	NaN	9.532146
-12.562287	-39.875982	NaN	-44.313778	27.313695	NaN	31.751490
-17.619034	-31.594919	NaN	-30.546285	13.975886	NaN	12.927252
-28.406617	-20.809501	NaN	-25.740718	-7.597116	NaN	-2.665899
-35.237735	-36.187335	NaN	-42.509007	0.949599	NaN	7.271272
-28.777806	-29.456090	NaN	-33.838332	0.678284	NaN	5.060526
-13.557100	-41.300083	NaN	-42.654587	27.742983	NaN	29.097487
-13.485531	-36.372112	NaN	-33.706896	22.886580	NaN	20.221365
-11.630138	-33.655163	NaN	-27.939660	22.025025	NaN	16.309522
-32.664971	-37.749746	NaN	-36.889619	5.084775	NaN	4.224648
-14.677644	-44.468802	NaN	-35.425444	29.791158	NaN	20.747799
-41.084910	-39.746094	NaN	-41.083877	-1.338816	NaN	-0.001033
-14.676433	-20.080589	NaN	-23.087187	5.404156	NaN	8.410753
-36.908662	-25.259955	NaN	-26.872624	-11.648707	NaN	-10.036038
-14.261233	-25.232188	NaN	-24.955364	10.970955	NaN	10.694132
-31.070471	-18.126632	NaN	-20.867060	-12.943840	NaN	-10.203412
-64.205736	-33.946838	NaN	-28.537684	-30.258899	NaN	-35.668052
-30.127048	-34.623842	NaN	-36.561724	4.496794	NaN	6.434676
-34.683268	-32.046792	NaN	-34.291928	-2.636475	NaN	-0.391340
-50.666641	-39.181350	NaN	-43.159012	-11.485291	NaN	-7.507630
-40.284908	-35.345487	NaN	-29.201971	-4.939421	NaN	-11.082938
-11.170120	-20.765355	NaN	-18.974384	9.595235	NaN	7.804265
-48.191802	-51.847938	NaN	-37.687035	3.656136	NaN	-10.504767
-49.956752	-21.750347	NaN	-17.733206	-28.206406	NaN	-32.223546
-9.955848	-23.160059	NaN	-29.211984	13.204210	NaN	19.256136
-50.498678	-39.207393	NaN	-39.969078	-11.291285	NaN	-10.529601
-15.581777	-37.253346	NaN	-31.066906	21.671568	NaN	15.485129
-31.438523	-28.292849	NaN	-24.297306	-3.145673	NaN	-7.141216
-17.032982	-28.015536	NaN	-29.057816	10.982554	NaN	12.024835
1.047161	-48.880873	NaN	-42.671478	49.928033	NaN	43.718638
-18.185664	-9.724787	NaN	-9.448831	-8.460877	NaN	-8.736833
-27.835384	-34.662152	NaN	-31.303755	6.826768	NaN	3.468371
-38.561520	-21.966932	NaN	-21.340077	-16.594587	NaN	-17.221442
-13.592549	-46.843195	NaN	-45.011633	33.250647	NaN	31.419084
-22.389263	-26.213563	NaN	-27.787777	3.824300	NaN	5.398514
14.123602	-29.838720	NaN	-27.106576	43.962322	NaN	41.230178
-36.905022	-23.308142	NaN	-16.872893	-13.596879	NaN	-20.032128
-54.178505	-27.216329	NaN	-28.332661	-26.962176	NaN	-25.845843
-20.712508	-30.690996	NaN	-31.072222	9.978488	NaN	10.359714
-27.405127	-18.042851	NaN	-8.213869	-9.362275	NaN	-19.191258
-29.169046	-16.760118	NaN	-20.387175	-12.408929	NaN	-8.781871
-15.794061	-35.583216	NaN	-33.486474	19.789155	NaN	17.692413
-30.361642	-29.533105	NaN	-26.866927	-0.828537	NaN	-3.494715
-34.629951	-33.109590	NaN	-29.007891	-1.520361	NaN	-5.622061
-17.982514	-26.521766	NaN	-17.879636	8.539252	NaN	-0.102878
-27.859990	-23.520895	NaN	-26.528229	-4.339095	NaN	-1.331761
-18.555320	-12.913267	NaN	-19.367597	-5.642053	NaN	0.812277
-49.776990	-26.383798	NaN	-25.362713	-23.393192	NaN	-24.414277
-23.801747	-27.200357	NaN	-34.025751	3.398610	NaN	10.224004
-29.206780	-45.482141	NaN	-40.098800	16.275361	NaN	10.892020
-8.204339	-40.257634	NaN	-43.577164	32.053295	NaN	35.372825
-20.051933	-27.738355	NaN	-24.537154	7.686421	NaN	4.485221
-42.404217	-29.606504	NaN	-18.037244	-12.797713	NaN	-24.366973
-26.148691	-20.862143	NaN	-21.007392	-5.286549	NaN	-5.141300
-7.961943	-16.432900	NaN	-13.823798	8.470957	NaN	5.861855
-41.394297	-32.015362	NaN	-27.300437	-9.378935	NaN	-14.093860
-15.893528	-12.091632	NaN	-13.417025	-3.801897	NaN	-2.476503
-31.306875	-0.794033	NaN	-10.911835	-30.512842	NaN	-20.395040
-23.132072	-34.101055	NaN	-36.008236	10.968983	NaN	12.876164
-42.962140	-11.936111	NaN	-4.593907	-31.026028	NaN	-38.368233
-22.381582	-25.035779	NaN	-20.833739	2.654197	NaN	-1.547843
-16.956304	-15.125266	NaN	-23.565631	-1.831037	NaN	6.609327
-50.493411	-23.919318	NaN	-20.637803	-26.574093	NaN	-29.855608
-16.014364	-40.251514	NaN	-39.086665	24.237150	NaN	23.072301
-31.369397	-43.891249	NaN	-38.729872	12.521852	NaN	7.360474
-58.668492	-27.378405	NaN	-29.355103	-31.290087	NaN	-29.313389
-39.728308	-18.177651	NaN	-19.989627	-21.550657	NaN	-19.738681
-37.969792	-27.720533	NaN	-26.693324	-10.249259	NaN	-11.276468
-18.908721	-45.905917	NaN	-54.909371	26.997196	NaN	36.000650
-28.135540	-28.493253	NaN	-27.002709	0.357713	NaN	-1.132831
-36.090032	-30.875771	NaN	-30.633694	-5.214261	NaN	-5.456338
-9.526414	-35.323432	NaN	-34.235662	25.797018	NaN	24.709248
-40.578878	-25.212547	NaN	-20.246187	-15.366331	NaN	-20.332691
-21.155043	-32.196568	NaN	-25.607747	11.041525	NaN	4.452704
-34.869255	-41.584479	NaN	-32.113033	6.715224	NaN	-2.756222
-14.503980	-18.303203	NaN	-11.950167	3.799223	NaN	-2.553813
-48.699998	-43.035141	NaN	-36.873573	-5.664857	NaN	-11.826425
-37.516831	-27.989297	NaN	-27.672136	-9.527534	NaN	-9.844696
-15.656981	-32.962805	NaN	-29.465252	17.305824	NaN	13.808271
-58.026304	-45.676631	NaN	-44.037806	-12.349673	NaN	-13.988498
-45.985314	-24.383771	NaN	-22.924118	-21.601542	NaN	-23.061196
-31.643230	-42.002099	NaN	-29.819115	10.358870	NaN	-1.824115
-57.929861	-20.503741	NaN	-32.575201	-37.426120	NaN	-25.354660
-26.511808	-42.480656	NaN	-39.609669	15.968849	NaN	13.097861
-31.156615	-41.324224	NaN	-35.162200	10.167609	NaN	4.005585
-44.455004	-37.874681	NaN	-32.692285	-6.580323	NaN	-11.762719
-26.641290	-22.199672	NaN	-22.527898	-4.441619	NaN	-4.113393
-15.412209	-18.997138	NaN	-28.196583	3.584930	NaN	12.784375
-23.004572	-25.820267	NaN	-31.562403	2.815695	NaN	8.557832
-38.011098	-8.929643	NaN	-14.352496	-29.081454	NaN	-23.658601
11.220404	-24.449501	NaN	-28.293647	35.669905	NaN	39.514052
-52.295877	-26.262925	NaN	-17.869799	-26.032952	NaN	-34.426078
-22.751480	-31.737409	NaN	-28.842837	8.985930	NaN	6.091358
-40.464220	-29.806386	NaN	-27.345547	-10.657834	NaN	-13.118673
-34.110269	-23.931809	NaN	-27.582292	-10.178460	NaN	-6.527978
-32.122314	-44.758646	NaN	-37.184873	12.636332	NaN	5.062559
-51.628522	-11.007267	NaN	-12.675130	-40.621255	NaN	-38.953392
-24.048855	-27.964851	NaN	-28.110691	3.915996	NaN	4.061836
-33.661979	-28.396434	NaN	-29.211588	-5.265546	NaN	-4.450391
-33.114273	-31.099486	NaN	-31.407239	-2.014787	NaN	-1.707034
-51.635894	-32.578095	NaN	-32.139803	-19.057799	NaN	-19.496091
-36.225514	-24.904512	NaN	-24.979645	-11.321001	NaN	-11.245868
-18.390283	-20.770405	NaN	-27.065998	2.380122	NaN	8.675715
-18.258321	-24.916767	NaN	-29.649602	6.658446	NaN	11.391281
-21.803594	-20.722745	NaN	-20.956020	-1.080850	NaN	-0.847574
-24.621717	-39.010899	NaN	-30.143239	14.389182	NaN	5.521521
-32.425915	-33.932183	NaN	-42.516252	1.506268	NaN	10.090337
-54.319828	-18.431275	NaN	-19.721581	-35.888553	NaN	-34.598247
-42.337846	-25.994103	NaN	-24.031150	-16.343742	NaN	-18.306696
-35.366692	-35.044337	NaN	-30.342215	-0.322355	NaN	-5.024478
-41.031195	-39.344074	NaN	-33.241710	-1.687121	NaN	-7.789485
-19.985174	-22.827648	NaN	-15.354341	2.842474	NaN	-4.630833
-29.362456	-29.216971	NaN	-23.756867	-0.145485	NaN	-5.605589
-35.833597	-27.495109	NaN	-27.209054	-8.338489	NaN	-8.624544
-45.991661	-8.908634	NaN	-11.716385	-37.083026	NaN	-34.275276
-21.844676	-28.442763	NaN	-22.319485	6.598087	NaN	0.474809
-25.737349	-26.052458	NaN	-27.386554	0.315109	NaN	1.649205
-23.325452	-41.337170	NaN	-33.368380	18.011718	NaN	10.042928
-78.083290	-23.674370	NaN	-33.034455	-54.408920	NaN	-45.048835
-30.375529	-42.478216	NaN	-44.496292	12.102687	NaN	14.120763
-28.873002	-18.415995	NaN	-17.071275	-10.457007	NaN	-11.801727
-16.297106	-34.008634	NaN	-39.367831	17.711529	NaN	23.070725
-30.030200	-30.323869	NaN	-28.005241	0.293669	NaN	-2.024960
-22.694414	-18.550150	NaN	-15.789038	-4.144264	NaN	-6.905376
-59.483381	-29.447902	NaN	-29.816105	-30.035479	NaN	-29.667276
-17.375346	-18.254516	NaN	-12.917869	0.879170	NaN	-4.457477
4.197847	-32.671078	NaN	-28.431764	36.868925	NaN	32.629611
-36.414825	-38.594166	NaN	-35.009200	2.179341	NaN	-1.405625
-37.868603	-27.209991	NaN	-20.762804	-10.658612	NaN	-17.105800
-11.503663	-25.972151	NaN	-21.540012	14.468488	NaN	10.036349
-53.780728	-19.761635	NaN	-15.035331	-34.019093	NaN	-38.745397
-17.570709	-12.588482	NaN	-6.582711	-4.982226	NaN	-10.987998
-11.329946	-20.183654	NaN	-21.948952	8.853707	NaN	10.619006
-44.698288	-31.374649	NaN	-29.665102	-13.323639	NaN	-15.033187
-33.251799	-51.490503	NaN	-44.132918	18.238704	NaN	10.881119
-4.365949	-29.369237	NaN	-26.233231	25.003288	NaN	21.867282
-33.832574	-25.336676	NaN	-33.840477	-8.495898	NaN	0.007903
-34.664546	-27.933330	NaN	-17.045588	-6.731216	NaN	-17.618959
-12.331488	-39.433213	NaN	-44.135960	27.101726	NaN	31.804473
-50.734944	-19.688284	NaN	-15.810549	-31.046660	NaN	-34.924395
-3.866812	-28.452909	NaN	-27.817798	24.586097	NaN	23.950986
-17.380807	-47.926074	NaN	-39.140062	30.545267	NaN	21.759255
-52.315436	-25.856982	NaN	-30.184241	-26.458454	NaN	-22.131195
-35.567068	-33.504520	NaN	-35.444604	-2.062549	NaN	-0.122464
-17.376885	-18.860583	NaN	-7.892845	1.483698	NaN	-9.484040
-9.657192	-35.418483	NaN	-26.746165	25.761291	NaN	17.088973
-21.163371	-15.063160	NaN	-16.332405	-6.100212	NaN	-4.830966
-16.619470	-23.456833	NaN	-15.657719	6.837363	NaN	-0.961752
-52.935083	-33.781171	NaN	-45.676145	-19.153912	NaN	-7.258938
-7.089633	-15.598392	NaN	-18.744039	8.508759	NaN	11.654406
-18.496539	-25.040764	NaN	-14.791501	6.544225	NaN	-3.705038
-13.521290	-32.923885	NaN	-22.449969	19.402594	NaN	8.928679
-61.319955	-30.433891	NaN	-34.201368	-30.886064	NaN	-27.118588
-21.464419	-28.818070	NaN	-26.349452	7.353651	NaN	4.885033
-21.773112	-50.202631	NaN	-41.936458	28.429519	NaN	20.163346
-42.045747	-37.502524	NaN	-31.221506	-4.543222	NaN	-10.824241
-27.838489	-18.623702	NaN	-21.214880	-9.214786	NaN	-6.623608
-31.027935	-37.871188	NaN	-35.673899	6.843253	NaN	4.645964
-54.618707	-34.609920	NaN	-33.900718	-20.008787	NaN	-20.717989
-24.695691	-42.823286	NaN	-45.328494	18.127595	NaN	20.632803
-36.097470	-35.720718	NaN	-25.141319	-0.376752	NaN	-10.956151
-30.360584	-32.279250	NaN	-29.053979	1.918666	NaN	-1.306604
-34.627091	-27.333041	NaN	-25.296864	-7.294050	NaN	-9.330227
-40.626603	-56.791336	NaN	-47.895214	16.164733	NaN	7.268611
-20.880549	-21.400447	NaN	-13.561678	0.519898	NaN	-7.318871
-23.589709	-14.598364	NaN	-15.730795	-8.991345	NaN	-7.858915
-33.850870	-27.985236	NaN	-21.566478	-5.865634	NaN	-12.284392
-22.086660	-27.337508	NaN	-28.006323	5.250849	NaN	5.919663
-25.417121	-37.134934	NaN	-32.933869	11.717813	NaN	7.516748
-36.015065	-30.998114	NaN	-28.296946	-5.016952	NaN	-7.718119
-28.965905	-41.621660	NaN	-33.365279	12.655755	NaN	4.399374
-38.746793	-38.462065	NaN	-39.081219	-0.284728	NaN	0.334426
-26.355502	-35.067792	NaN	-39.900700	8.712290	NaN	13.545198
-44.818585	-18.994814	NaN	-17.565945	-25.823770	NaN	-27.252640
-11.058553	-25.661542	NaN	-30.788801	14.602989	NaN	19.730248
7.641954	-40.583634	NaN	-34.351864	48.225588	NaN	41.993818
-50.980288	-28.633268	NaN	-30.251447	-22.347021	NaN	-20.728841
-56.632290	-34.700519	NaN	-25.717559	-21.931771	NaN	-30.914731
-33.752853	-24.052139	NaN	-17.005887	-9.700714	NaN	-16.746966
-53.351898	-31.039887	NaN	-35.056192	-22.312011	NaN	-18.295706
-23.032852	-26.803456	NaN	-26.883943	3.770604	NaN	3.851092
-33.716081	-17.499802	NaN	-16.442147	-16.216279	NaN	-17.273934
-30.032920	-33.602188	NaN	-30.345488	3.569268	NaN	0.312568
-13.492881	-19.979852	NaN	-30.696532	6.486972	NaN	17.203652
-45.107804	-26.987219	NaN	-28.556045	-18.120585	NaN	-16.551760
4.269607	-23.529058	NaN	-23.216250	27.798665	NaN	27.485857
-26.909271	-28.250090	NaN	-29.484139	1.340819	NaN	2.574868
-12.172274	-34.897065	NaN	-42.451047	22.724792	NaN	30.278773
-25.911710	-27.131889	NaN	-20.448922	1.220179	NaN	-5.462788
-33.145763	-27.366137	NaN	-26.213176	-5.779626	NaN	-6.932586
-30.735713	-28.166786	NaN	-17.898964	-2.568927	NaN	-12.836749
-30.416421	-28.891462	NaN	-27.173204	-1.524959	NaN	-3.243217
-23.188024	-27.333260	NaN	-25.644630	4.145236	NaN	2.456606
-57.951596	-19.718516	NaN	-22.217132	-38.233081	NaN	-35.734464
-18.767728	-28.908755	NaN	-16.665056	10.141027	NaN	-2.102672
-30.381353	-35.394880	NaN	-26.199454	5.013527	NaN	-4.181900
-11.834226	-29.692103	NaN	-23.529743	17.857877	NaN	11.695517
-30.108832	-28.851900	NaN	-18.254320	-1.256933	NaN	-11.854512
-40.088098	-34.293960	NaN	-45.090930	-5.794138	NaN	5.002832
-21.495631	-33.503050	NaN	-36.546326	12.007419	NaN	15.050695
-43.136458	-28.266675	NaN	-30.711612	-14.869783	NaN	-12.424846
-58.242398	-35.636774	NaN	-28.441419	-22.605624	NaN	-29.800979
-20.744622	-24.440361	NaN	-20.276492	3.695739	NaN	-0.468130
-44.502502	-8.238927	NaN	-4.121907	-36.263575	NaN	-40.380594
-30.883474	-42.355258	NaN	-45.599440	11.471784	NaN	14.715966
-43.877811	-51.815043	NaN	-47.546954	7.937231	NaN	3.669142
-14.659606	-27.363320	NaN	-19.916040	12.703714	NaN	5.256433
-34.383498	-32.719395	NaN	-23.294929	-1.664103	NaN	-11.088569
-8.057600	-20.397692	NaN	-22.017216	12.340093	NaN	13.959617
-39.553407	-15.922252	NaN	-20.943998	-23.631155	NaN	-18.609408
-25.822669	-35.834192	NaN	-42.709960	10.011523	NaN	16.887291
-31.053824	-12.730470	NaN	-16.518740	-18.323354	NaN	-14.535084
-58.286606	-42.876846	NaN	-42.022035	-15.409760	NaN	-16.264571
-45.532980	-31.396989	NaN	-22.378026	-14.135991	NaN	-23.154954
-26.490625	-28.099757	NaN	-31.245460	1.609132	NaN	4.754835
-12.888533	-32.506320	NaN	-40.058046	19.617788	NaN	27.169513
-14.345276	-17.614237	NaN	-12.417806	3.268961	NaN	-1.927469
-5.431147	-33.446627	NaN	-45.205205	28.015480	NaN	39.774058
-34.925864	-27.975682	NaN	-21.540804	-6.950181	NaN	-13.385059
-22.747801	-35.054006	NaN	-35.122243	12.306206	NaN	12.374443
-33.521029	-10.423104	NaN	-10.134353	-23.097925	NaN	-23.386677
-17.603205	-22.616996	NaN	-18.345456	5.013791	NaN	0.742251
-81.768905	-30.732801	NaN	-23.141206	-51.036104	NaN	-58.627699
-19.067327	-33.178093	NaN	-24.254475	14.110766	NaN	5.187147
-0.535656	-33.285545	NaN	-30.969648	32.749889	NaN	30.433992
-46.044645	-14.992022	NaN	-24.515840	-31.052623	NaN	-21.528805
-34.603444	-40.959259	NaN	-33.441735	6.355815	NaN	-1.161710
-6.710029	-36.035073	NaN	-34.329380	29.325044	NaN	27.619352
-47.110230	-36.348161	NaN	-36.861338	-10.762069	NaN	-10.248892
-27.244747	-26.052201	NaN	-19.969614	-1.192545	NaN	-7.275132
-41.385967	-12.760054	NaN	-8.820896	-28.625913	NaN	-32.565071
-28.018318	-17.506975	NaN	-16.569511	-10.511343	NaN	-11.448807
-20.675431	-28.421284	NaN	-27.814831	7.745853	NaN	7.139400
-28.080087	-29.969958	NaN	-26.195164	1.889870	NaN	-1.884924
-19.869538	-26.688394	NaN	-30.011446	6.818856	NaN	10.141907
-32.762617	-30.239887	NaN	-31.130565	-2.522729	NaN	-1.632052
-36.214114	-27.226699	NaN	-28.226247	-8.987415	NaN	-7.987867
-27.779517	-25.622856	NaN	-21.170480	-2.156661	NaN	-6.609037
-27.702463	-30.123793	NaN	-27.225023	2.421330	NaN	-0.477440
-26.453102	-30.646613	NaN	-28.644768	4.193511	NaN	2.191666
-29.518382	-19.095188	NaN	-17.582508	-10.423194	NaN	-11.935873
-37.419024	-39.488244	NaN	-34.084474	2.069220	NaN	-3.334550
-32.262044	-38.362862	NaN	-36.726186	6.100819	NaN	4.464142
-26.825411	-38.235094	NaN	-36.594412	11.409683	NaN	9.769001
-25.334530	-34.000504	NaN	-41.541393	8.665974	NaN	16.206863
-39.889182	-32.304901	NaN	-34.690391	-7.584281	NaN	-5.198791
-31.133449	-39.774262	NaN	-43.437230	8.640813	NaN	12.303781
-0.878742	-28.381911	NaN	-24.242341	27.503169	NaN	23.363599
-22.495284	-20.912316	NaN	-13.582156	-1.582968	NaN	-8.913127
-28.675494	-26.277315	NaN	-28.099163	-2.398179	NaN	-0.576331
-22.658398	-52.931116	NaN	-43.636505	30.272719	NaN	20.978107
-35.940239	-17.421092	NaN	-14.156430	-18.519147	NaN	-21.783809
-40.454858	-16.037759	NaN	-10.287222	-24.417098	NaN	-30.167636
-2.044197	-23.144720	NaN	-25.417093	21.100523	NaN	23.372895
-5.062352	-35.571518	NaN	-35.230941	30.509167	NaN	30.168589
-28.520426	-25.308975	NaN	-27.441579	-3.211452	NaN	-1.078848
-12.780949	-30.880718	NaN	-23.590055	18.099768	NaN	10.809106
-58.783732	-6.242275	NaN	-4.651743	-52.541457	NaN	-54.131989
-40.121732	-30.239991	NaN	-22.782749	-9.881740	NaN	-17.338982
-31.931351	-30.928433	NaN	-26.458973	-1.002919	NaN	-5.472378
-3.006198	-13.118099	NaN	-15.362882	10.111901	NaN	12.356684
-34.176279	-26.027131	NaN	-28.198400	-8.149149	NaN	-5.977879
-42.289723	-15.960352	NaN	-20.492456	-26.329371	NaN	-21.797267
-33.615004	-39.099646	NaN	-38.003283	5.484642	NaN	4.388279
-43.554170	-32.501259	NaN	-35.087929	-11.052911	NaN	-8.466242
-59.887002	-21.637547	NaN	-18.935985	-38.249455	NaN	-40.951016
-7.317960	-46.960970	NaN	-44.132269	39.643010	NaN	36.814309
-49.463602	-32.210010	NaN	-23.418641	-17.253592	NaN	-26.044961
-5.644053	-54.543365	NaN	-54.506661	48.899311	NaN	48.862608
-9.438775	-40.303911	NaN	-41.414008	30.865135	NaN	31.975233
-29.525660	-39.954650	NaN	-31.640598	10.428990	NaN	2.114938
2.845723	-29.586553	NaN	-27.511906	32.432276	NaN	30.357629
-35.958258	-36.033207	NaN	-27.881663	0.074949	NaN	-8.076595
-28.387271	-35.446333	NaN	-24.006690	7.059063	NaN	-4.380580
-40.781036	-37.576564	NaN	-27.739665	-3.204472	NaN	-13.041371
-25.730378	-23.593316	NaN	-12.349729	-2.137062	NaN	-13.380649
-33.240344	-28.044440	NaN	-20.412085	-5.195904	NaN	-12.828259
-36.250669	-29.887084	NaN	-22.943317	-6.363584	NaN	-13.307351
-42.059211	-31.108366	NaN	-30.024326	-10.950844	NaN	-12.034885
-14.992544	-19.779493	NaN	-14.750619	4.786949	NaN	-0.241925
-38.112197	-34.180029	NaN	-21.963112	-3.932167	NaN	-16.149085
-10.001346	-36.530496	NaN	-36.999773	26.529151	NaN	26.998427
-34.293800	-34.470774	NaN	-33.547480	0.176975	NaN	-0.746319
-21.977413	-25.322872	NaN	-15.727420	3.345459	NaN	-6.249993
-25.634706	-45.909810	NaN	-39.686291	20.275104	NaN	14.051585
-11.814839	-32.271330	NaN	-27.730720	20.456490	NaN	15.915881
-53.352149	-26.043631	NaN	-24.490898	-27.308517	NaN	-28.861251
-35.122492	-37.964964	NaN	-36.914292	2.842472	NaN	1.791801
-19.718972	-29.778639	NaN	-24.505825	10.059667	NaN	4.786852
-23.903536	-20.766904	NaN	-16.767253	-3.136632	NaN	-7.136283
-21.281486	-28.925046	NaN	-30.805538	7.643560	NaN	9.524052
-49.970972	-20.481518	NaN	-15.288527	-29.489454	NaN	-34.682444
-28.098997	-36.468982	NaN	-41.524591	8.369985	NaN	13.425595
-67.031877	-23.381788	NaN	-21.840405	-43.650089	NaN	-45.191472
-20.636561	-11.043290	NaN	-9.800928	-9.593271	NaN	-10.835633
-31.046365	-23.958411	NaN	-27.494885	-7.087955	NaN	-3.551481
-17.845201	-45.907546	NaN	-44.984130	28.062345	NaN	27.138930
-29.560350	-44.441603	NaN	-47.965975	14.881254	NaN	18.405625
-48.406305	-37.386522	NaN	-26.079526	-11.019783	NaN	-22.326779
-56.831023	-35.314728	NaN	-31.132060	-21.516295	NaN	-25.698963
-47.716424	-31.640508	NaN	-31.402697	-16.075916	NaN	-16.313727
-17.293694	-9.556572	NaN	-15.885514	-7.737122	NaN	-1.408180
-25.378768	-18.537426	NaN	-21.137163	-6.841342	NaN	-4.241605
-39.843244	-47.065481	NaN	-41.809606	7.222237	NaN	1.966362
-39.857467	-13.264293	NaN	-9.778635	-26.593174	NaN	-30.078832
-42.026129	-28.856500	NaN	-29.402995	-13.169629	NaN	-12.623133
-24.572556	-35.156423	NaN	-28.811148	10.583867	NaN	4.238593
-29.395601	-31.850279	NaN	-34.999258	2.454678	NaN	5.603657
-9.242113	-21.767149	NaN	-27.667450	12.525036	NaN	18.425337
-33.630127	-19.370937	NaN	-26.992698	-14.259190	NaN	-6.637429
-26.082665	-28.114184	NaN	-22.051978	2.031519	NaN	-4.030687
-17.631229	-39.870093	NaN	-35.016750	22.238864	NaN	17.385521
-42.558864	-32.164589	NaN	-17.849306	-10.394275	NaN	-24.709558
-27.812885	-21.684075	NaN	-10.789106	-6.128810	NaN	-17.023779
-54.937133	-34.007723	NaN	-22.328364	-20.929410	NaN	-32.608768
-46.428882	-31.074997	NaN	-36.989169	-15.353886	NaN	-9.439713
-9.414969	-26.410302	NaN	-23.969150	16.995334	NaN	14.554181
-31.456347	-6.643164	NaN	-7.463833	-24.813182	NaN	-23.992514
-38.961838	-26.276052	NaN	-19.471890	-12.685786	NaN	-19.489948
-37.642540	-30.977554	NaN	-31.786220	-6.664986	NaN	-5.856320
-12.233354	-16.673002	NaN	-21.567991	4.439648	NaN	9.334637
-16.280544	-31.704337	NaN	-32.928015	15.423793	NaN	16.647471
-25.720469	-34.211386	NaN	-29.204206	8.490917	NaN	3.483737
-2.271725	-27.188342	NaN	-25.181899	24.916617	NaN	22.910174
-37.505951	-26.953773	NaN	-26.202407	-10.552177	NaN	-11.303544
-18.895277	-34.623456	NaN	-33.971893	15.728178	NaN	15.076616
-12.640033	-37.915937	NaN	-37.603303	25.275905	NaN	24.963270
-8.560505	-27.710126	NaN	-24.389940	19.149621	NaN	15.829435
-41.265782	-20.387746	NaN	-28.613914	-20.878036	NaN	-12.651868
-28.965492	-43.431384	NaN	-34.967584	14.465891	NaN	6.002092
-42.577070	-16.244188	NaN	-24.601051	-26.332882	NaN	-17.976020
-74.823441	-36.694442	NaN	-31.688026	-38.128999	NaN	-43.135415
-0.883579	-34.249442	NaN	-22.880111	33.365863	NaN	21.996532
-26.376245	-11.152279	NaN	-15.062842	-15.223966	NaN	-11.313404
-33.567165	-22.085657	NaN	-24.150849	-11.481507	NaN	-9.416316
-49.862567	-31.797184	NaN	-24.749082	-18.065383	NaN	-25.113485
-45.402087	-35.774857	NaN	-27.669351	-9.627230	NaN	-17.732736
-33.504011	-22.960767	NaN	-18.363607	-10.543244	NaN	-15.140404
-16.919710	-19.128853	NaN	-18.928346	2.209143	NaN	2.008636
-20.975366	-30.476102	NaN	-39.910636	9.500736	NaN	18.935270
-8.498786	-17.911314	NaN	-8.532147	9.412528	NaN	0.033361
-11.714712	-19.707885	NaN	-27.751516	7.993173	NaN	16.036803
-5.497701	-40.029623	NaN	-43.933921	34.531922	NaN	38.436220
-21.158712	-30.300517	NaN	-38.269866	9.141805	NaN	17.111154
-22.134234	-20.777969	NaN	-17.024752	-1.356265	NaN	-5.109482
-18.552847	-35.433912	NaN	-36.487331	16.881064	NaN	17.934484
-28.710632	-33.016686	NaN	-18.468639	4.306054	NaN	-10.241993
-14.047268	-18.828903	NaN	-16.351831	4.781635	NaN	2.304562
-15.588962	-41.546095	NaN	-38.353346	25.957134	NaN	22.764385
-5.694555	-40.083925	NaN	-35.920705	34.389370	NaN	30.226150
-29.033978	-28.657891	NaN	-20.983308	-0.376087	NaN	-8.050670
-31.216733	-17.669246	NaN	-27.048725	-13.547487	NaN	-4.168008
-14.466758	-32.740773	NaN	-31.781885	18.274015	NaN	17.315127
-24.660939	-14.883129	NaN	-16.427995	-9.777811	NaN	-8.232944
-31.172698	-22.241350	NaN	-19.167290	-8.931348	NaN	-12.005408
-31.062878	-41.723072	NaN	-44.035960	10.660194	NaN	12.973083
-29.422391	-36.990070	NaN	-27.490256	7.567679	NaN	-1.932135
-46.061874	-24.061881	NaN	-26.683853	-21.999994	NaN	-19.378021
-32.728331	-21.731304	NaN	-13.542417	-10.997028	NaN	-19.185914
-35.131344	-12.900814	NaN	-21.969784	-22.230531	NaN	-13.161560
-45.621463	-37.715314	NaN	-32.832989	-7.906150	NaN	-12.788474
-16.140468	-26.109152	NaN	-19.159743	9.968684	NaN	3.019274
-56.352062	-27.008098	NaN	-24.085462	-29.343963	NaN	-32.266599
-52.731890	-32.489751	NaN	-32.876020	-20.242140	NaN	-19.855870
-39.763835	-27.485582	NaN	-26.010505	-12.278253	NaN	-13.753330
-31.262409	-27.503011	NaN	-18.895806	-3.759398	NaN	-12.366603
0.397664	-9.147050	NaN	-21.069153	9.544714	NaN	21.466817
-38.853711	-41.620811	NaN	-44.662979	2.767100	NaN	5.809268
-8.106706	-32.820068	NaN	-20.775088	24.713362	NaN	12.668382
-26.213023	-35.561827	NaN	-26.223323	9.348804	NaN	0.010300
-20.929995	-40.561706	NaN	-33.270864	19.631711	NaN	12.340869
-26.856709	-24.969810	NaN	-34.710265	-1.886899	NaN	7.853557
-53.241586	-30.636051	NaN	-32.191856	-22.605535	NaN	-21.049730
3.337131	-24.548460	NaN	-27.202702	27.885591	NaN	30.539833
-14.905928	-36.149377	NaN	-43.859733	21.243449	NaN	28.953805
-3.469014	-29.626984	NaN	-28.234769	26.157970	NaN	24.765755
-11.178976	-31.690402	NaN	-29.132709	20.511426	NaN	17.953732
3.998927	-53.385657	NaN	-46.481015	57.384584	NaN	50.479942
-54.048093	-15.325363	NaN	-21.666097	-38.722730	NaN	-32.381996
-34.389869	-29.372699	NaN	-23.793182	-5.017170	NaN	-10.596687
-13.021173	-26.138924	NaN	-24.464748	13.117752	NaN	11.443576
-34.050496	-12.677238	NaN	-7.823487	-21.373258	NaN	-26.227009
-45.518260	-22.306070	NaN	-15.819262	-23.212190	NaN	-29.698998
-24.793078	-39.105747	NaN	-33.417147	14.312670	NaN	8.624069
-15.378222	-14.046760	NaN	-7.438181	-1.331462	NaN	-7.940041
-62.232651	-39.525683	NaN	-35.237898	-22.706969	NaN	-26.994753
-49.057072	-28.598831	NaN	-28.105259	-20.458241	NaN	-20.951813
-46.949756	-21.370348	NaN	-22.880495	-25.579407	NaN	-24.069260
-50.982391	-25.305132	NaN	-26.788393	-25.677260	NaN	-24.193999
-36.167984	-15.823664	NaN	-14.498085	-20.344320	NaN	-21.669899
-23.737714	-41.799443	NaN	-33.888918	18.061728	NaN	10.151204
