# Supplementary material for: Combined Influences of Model Choice, Data Quality, and Data Quantity When Estimating Population Trends
Source: PLoS One. 2015 Jul 15;10(7):e0132255. doi: 10.1371/journal.pone.0132255 (PMC4503393; doi:10.1371/journal.pone.0132255)
Supplement: S1 Dataset — Files are organized by model type and by the input lambda value. (ZIP) [file pone.0132255.s002.zip › Snail/sims_lambda_1_025/simulationOutput_1.025_0_0.1_0.1_20.xls]

Percent_Decline_True	Median_Percent_Decline_Matrix	Median_Percent_Decline_Matrix_stable	Median_Percent_Decline_Scalar	Difference_True_Matrix	Difference_True_Matrix_Stable	Difference_True_Scalar
-0.203246	-36.230419	NaN	-30.549210	36.027173	NaN	30.345964
-49.736162	-50.293364	NaN	-42.862626	0.557202	NaN	-6.873536
-50.310400	-44.208813	NaN	-53.227813	-6.101587	NaN	2.917414
-14.296720	-34.170340	NaN	-50.461962	19.873620	NaN	36.165242
-17.883037	-29.156710	NaN	-31.954101	11.273673	NaN	14.071063
-34.092227	-41.427789	NaN	-38.006587	7.335562	NaN	3.914360
-53.937352	-40.450670	NaN	-37.825724	-13.486681	NaN	-16.111628
-18.299686	-31.230456	NaN	-26.142262	12.930770	NaN	7.842576
-16.726712	-21.244230	NaN	-33.173519	4.517518	NaN	16.446808
-52.331615	-19.761645	NaN	-14.076292	-32.569969	NaN	-38.255323
-15.071265	-19.133713	NaN	-24.211585	4.062448	NaN	9.140320
-25.950081	-32.419266	NaN	-42.250234	6.469184	NaN	16.300152
-56.308040	-17.115399	NaN	-22.807597	-39.192641	NaN	-33.500443
-21.888363	-26.741642	NaN	-27.124215	4.853279	NaN	5.235851
-39.506301	-31.228742	NaN	-24.696271	-8.277559	NaN	-14.810030
-21.456787	-37.675420	NaN	-33.898765	16.218633	NaN	12.441978
-35.014748	-33.989516	NaN	-27.361345	-1.025232	NaN	-7.653403
-34.599623	-31.145203	NaN	-26.833174	-3.454420	NaN	-7.766449
-49.120859	-33.737272	NaN	-22.067172	-15.383587	NaN	-27.053688
-14.665280	-37.339251	NaN	-30.858639	22.673971	NaN	16.193359
-24.980782	-41.947162	NaN	-49.750425	16.966381	NaN	24.769644
-24.926696	-38.102746	NaN	-32.723216	13.176050	NaN	7.796521
-22.420384	-37.513261	NaN	-48.757176	15.092877	NaN	26.336792
-31.188008	-22.609123	NaN	-24.458338	-8.578886	NaN	-6.729670
-11.802859	-10.437230	NaN	-19.674394	-1.365630	NaN	7.871534
-1.514856	-25.151711	NaN	-20.827263	23.636856	NaN	19.312408
-53.498587	-37.320335	NaN	-30.424275	-16.178253	NaN	-23.074313
-40.910196	-24.655504	NaN	-23.375978	-16.254692	NaN	-17.534218
-40.955353	-21.353321	NaN	-27.279305	-19.602032	NaN	-13.676048
-10.957588	-11.444586	NaN	-15.076843	0.486998	NaN	4.119254
-24.145515	-36.469270	NaN	-27.030465	12.323755	NaN	2.884950
-31.100597	-40.742082	NaN	-43.604684	9.641485	NaN	12.504086
-13.536413	-40.481175	NaN	-27.183250	26.944763	NaN	13.646837
-17.573507	-21.705022	NaN	-22.665757	4.131516	NaN	5.092250
-38.705399	-41.592131	NaN	-30.427807	2.886733	NaN	-8.277592
-14.897478	-35.870110	NaN	-29.254395	20.972632	NaN	14.356917
-26.283146	-44.464377	NaN	-37.281247	18.181231	NaN	10.998101
-24.119580	-23.775843	NaN	-17.441293	-0.343738	NaN	-6.678287
-11.460258	-16.926093	NaN	-15.760757	5.465835	NaN	4.300499
-56.320234	-41.202244	NaN	-41.277353	-15.117990	NaN	-15.042881
-28.970601	-33.832035	NaN	-36.094093	4.861434	NaN	7.123492
-17.231051	-24.493934	NaN	-43.788666	7.262883	NaN	26.557616
-17.455412	-0.756749	NaN	2.568255	-16.698663	NaN	-20.023667
-13.940082	-22.031316	NaN	-8.163911	8.091234	NaN	-5.776171
-2.540469	-17.327788	NaN	-6.458820	14.787319	NaN	3.918350
-21.078287	-17.608904	NaN	-19.793776	-3.469382	NaN	-1.284510
-33.278938	-42.704558	NaN	-33.168978	9.425620	NaN	-0.109961
-39.197223	-58.277953	NaN	-51.297801	19.080729	NaN	12.100577
-21.388154	-15.463487	NaN	-21.250182	-5.924667	NaN	-0.137972
-20.019229	-15.154513	NaN	-18.987042	-4.864716	NaN	-1.032187
-29.104727	-31.996450	NaN	-27.825920	2.891723	NaN	-1.278807
-31.398922	-19.502097	NaN	-15.499831	-11.896825	NaN	-15.899091
-30.570438	-30.282291	NaN	-25.975953	-0.288148	NaN	-4.594486
-16.940624	-35.149662	NaN	-40.622742	18.209038	NaN	23.682118
-22.556043	-36.935771	NaN	-36.975458	14.379728	NaN	14.419415
-5.489165	-33.180285	NaN	-33.879966	27.691120	NaN	28.390801
-42.228538	-17.493385	NaN	-13.958998	-24.735153	NaN	-28.269540
7.699934	-46.182855	NaN	-41.916405	53.882788	NaN	49.616339
-16.816018	-29.663608	NaN	-31.472857	12.847590	NaN	14.656839
-41.633268	-54.998189	NaN	-42.454184	13.364921	NaN	0.820916
-23.181988	-41.091449	NaN	-35.875510	17.909461	NaN	12.693521
-14.082767	-41.676845	NaN	-37.174606	27.594079	NaN	23.091839
-18.307723	-11.144193	NaN	-20.659194	-7.163531	NaN	2.351471
-32.285551	-32.088388	NaN	-29.556529	-0.197162	NaN	-2.729022
-40.741524	-32.086379	NaN	-29.958685	-8.655146	NaN	-10.782839
-16.219991	-22.994512	NaN	-21.512642	6.774521	NaN	5.292651
-12.293269	-28.680072	NaN	-21.201406	16.386803	NaN	8.908137
-38.255185	-35.252911	NaN	-30.999960	-3.002274	NaN	-7.255225
-20.529841	-48.191607	NaN	-42.095298	27.661765	NaN	21.565456
-27.009955	-27.482445	NaN	-18.056620	0.472490	NaN	-8.953335
-5.685115	-27.953015	NaN	-23.138088	22.267900	NaN	17.452973
-22.888340	-25.115053	NaN	-28.765720	2.226713	NaN	5.877381
-49.203010	-24.680901	NaN	-31.876801	-24.522109	NaN	-17.326209
-17.331441	-36.685832	NaN	-35.348049	19.354391	NaN	18.016608
-5.010864	-25.068091	NaN	-28.166423	20.057228	NaN	23.155560
-10.150266	-32.267958	NaN	-22.739890	22.117692	NaN	12.589625
-46.327065	-36.363964	NaN	-35.004955	-9.963101	NaN	-11.322110
-38.930432	-5.182370	NaN	-11.345303	-33.748062	NaN	-27.585128
-11.143635	-19.535179	NaN	-19.791391	8.391544	NaN	8.647756
-18.470359	-47.430590	NaN	-47.099526	28.960231	NaN	28.629167
-9.307929	-47.678426	NaN	-38.083318	38.370497	NaN	28.775389
-33.303033	-35.092718	NaN	-25.655232	1.789685	NaN	-7.647801
-31.233705	-27.994572	NaN	-25.498745	-3.239133	NaN	-5.734960
2.565601	-34.364611	NaN	-32.647142	36.930212	NaN	35.212743
-44.382515	-46.386005	NaN	-33.177565	2.003490	NaN	-11.204950
-8.944943	-15.629866	NaN	-11.000896	6.684922	NaN	2.055952
-22.200953	-56.801131	NaN	-50.118600	34.600178	NaN	27.917647
-6.985040	-17.142903	NaN	-18.086797	10.157863	NaN	11.101758
-43.389968	-26.788737	NaN	-37.617707	-16.601231	NaN	-5.772260
-25.724431	-24.807331	NaN	-34.191382	-0.917100	NaN	8.466951
-38.716390	-20.825190	NaN	-21.101148	-17.891201	NaN	-17.615242
-29.265010	-23.852291	NaN	-27.661048	-5.412719	NaN	-1.603962
-35.244808	-27.912531	NaN	-24.633505	-7.332277	NaN	-10.611304
-60.985129	-40.460704	NaN	-35.773911	-20.524425	NaN	-25.211218
-41.502054	-28.439192	NaN	-22.524244	-13.062862	NaN	-18.977810
-21.121356	-24.487426	NaN	-24.279472	3.366071	NaN	3.158116
-24.777351	-15.850341	NaN	-15.492308	-8.927010	NaN	-9.285043
-51.946007	-33.970110	NaN	-34.735367	-17.975897	NaN	-17.210640
-16.699802	-41.025338	NaN	-45.286110	24.325536	NaN	28.586308
-5.953176	-28.290992	NaN	-26.191552	22.337816	NaN	20.238376
-14.468585	-29.566959	NaN	-28.872322	15.098375	NaN	14.403738
-44.427127	-43.427571	NaN	-28.925052	-0.999556	NaN	-15.502075
-61.979116	-19.829961	NaN	-23.630752	-42.149155	NaN	-38.348364
-48.267067	-15.648537	NaN	-24.263921	-32.618530	NaN	-24.003145
-38.392059	-15.775485	NaN	-21.127866	-22.616575	NaN	-17.264193
-22.035649	-33.281072	NaN	-30.116375	11.245423	NaN	8.080726
-19.060096	-56.620489	NaN	-57.064403	37.560394	NaN	38.004308
-24.318166	-28.315324	NaN	-32.118609	3.997158	NaN	7.800443
-29.084694	-36.342064	NaN	-38.661133	7.257370	NaN	9.576439
-47.095980	-56.236887	NaN	-37.454170	9.140907	NaN	-9.641810
2.801045	-19.159363	NaN	-13.015032	21.960408	NaN	15.816077
-34.356362	-41.215400	NaN	-52.335284	6.859038	NaN	17.978921
-24.975114	-31.521145	NaN	-25.157235	6.546031	NaN	0.182121
-17.563628	-22.940772	NaN	-23.027361	5.377144	NaN	5.463733
-17.123761	-38.755917	NaN	-45.716259	21.632155	NaN	28.592498
-33.262858	-42.859326	NaN	-36.177960	9.596468	NaN	2.915102
-45.669906	-11.006988	NaN	-10.971742	-34.662918	NaN	-34.698164
-34.066788	-34.728885	NaN	-30.091310	0.662097	NaN	-3.975479
-2.207649	-28.884725	NaN	-11.836567	26.677075	NaN	9.628917
-33.129816	-13.042605	NaN	-15.763186	-20.087210	NaN	-17.366629
-41.940490	-9.206115	NaN	-17.190171	-32.734375	NaN	-24.750319
-33.670653	-34.600569	NaN	-41.826191	0.929916	NaN	8.155538
-21.276113	-31.151974	NaN	-40.235125	9.875861	NaN	18.959011
-49.213004	-38.106744	NaN	-51.243051	-11.106260	NaN	2.030048
-25.492879	-19.785620	NaN	-10.852995	-5.707260	NaN	-14.639885
-17.704124	-12.105462	NaN	-24.048664	-5.598662	NaN	6.344540
-36.589835	-15.231526	NaN	-23.990572	-21.358309	NaN	-12.599263
-31.276861	-14.681748	NaN	-23.807584	-16.595113	NaN	-7.469277
-29.936044	-33.087955	NaN	-33.095361	3.151911	NaN	3.159317
-11.956853	-25.870694	NaN	-29.688758	13.913841	NaN	17.731905
-39.992044	-29.147033	NaN	-13.553146	-10.845011	NaN	-26.438898
-22.613343	-29.402691	NaN	-41.387882	6.789348	NaN	18.774539
-64.434588	-17.108667	NaN	-17.546160	-47.325922	NaN	-46.888428
-17.204256	-37.158452	NaN	-43.068949	19.954196	NaN	25.864693
-12.606618	-27.116245	NaN	-29.695943	14.509626	NaN	17.089325
-26.888648	-19.455709	NaN	-26.079346	-7.432940	NaN	-0.809303
-44.913578	-27.579187	NaN	-24.709894	-17.334391	NaN	-20.203683
-20.926838	-24.038978	NaN	-24.355020	3.112141	NaN	3.428182
-42.975224	-24.914728	NaN	-10.185925	-18.060496	NaN	-32.789299
-28.913944	-15.353588	NaN	-20.767263	-13.560356	NaN	-8.146681
-46.427330	-47.524122	NaN	-43.889246	1.096792	NaN	-2.538084
-22.300055	-21.568739	NaN	-19.741309	-0.731316	NaN	-2.558746
-22.051809	-22.611186	NaN	-18.665683	0.559376	NaN	-3.386126
-29.189532	-28.268097	NaN	-32.844055	-0.921435	NaN	3.654524
-20.767553	-12.887392	NaN	-6.331201	-7.880161	NaN	-14.436352
-14.908118	-42.788843	NaN	-37.101499	27.880725	NaN	22.193381
-51.399533	-22.171366	NaN	-26.784649	-29.228167	NaN	-24.614884
4.600416	-26.412614	NaN	-22.027410	31.013031	NaN	26.627827
-12.510914	-30.739004	NaN	-35.743904	18.228090	NaN	23.232990
-13.557473	-20.820242	NaN	-23.132272	7.262769	NaN	9.574799
-31.113589	-19.260098	NaN	-18.395828	-11.853491	NaN	-12.717761
-7.871947	-26.325659	NaN	-15.151240	18.453711	NaN	7.279292
-32.526917	-34.412196	NaN	-41.494956	1.885279	NaN	8.968039
-46.536710	-22.140205	NaN	-21.956627	-24.396505	NaN	-24.580083
-34.295477	-11.782515	NaN	-17.574292	-22.512962	NaN	-16.721185
-18.747198	-54.232186	NaN	-41.305875	35.484988	NaN	22.558677
-45.999423	-58.748177	NaN	-42.948695	12.748754	NaN	-3.050728
-25.746432	-26.262010	NaN	-27.018773	0.515578	NaN	1.272342
-39.878343	-9.290750	NaN	-18.074108	-30.587593	NaN	-21.804235
-27.046971	-28.167014	NaN	-25.603965	1.120044	NaN	-1.443005
-20.901809	-23.310966	NaN	-24.090698	2.409157	NaN	3.188889
-7.867483	-35.959764	NaN	-43.941122	28.092281	NaN	36.073639
-54.787802	-25.551881	NaN	-19.916568	-29.235921	NaN	-34.871234
-31.665138	-13.677626	NaN	-12.049282	-17.987513	NaN	-19.615857
-21.061659	-27.772293	NaN	-22.600953	6.710634	NaN	1.539294
-26.041914	-31.036862	NaN	-24.389632	4.994948	NaN	-1.652282
-21.765782	-27.422890	NaN	-23.609920	5.657108	NaN	1.844138
-22.429478	-26.419494	NaN	-20.223249	3.990016	NaN	-2.206229
-32.219258	-7.408394	NaN	-19.585178	-24.810864	NaN	-12.634080
-35.484683	-33.241714	NaN	-22.598041	-2.242969	NaN	-12.886641
-37.782702	-13.311636	NaN	-12.223872	-24.471066	NaN	-25.558830
-30.790234	-27.198827	NaN	-24.829974	-3.591406	NaN	-5.960260
-29.414948	-34.161689	NaN	-32.413113	4.746741	NaN	2.998165
-16.194491	-28.627211	NaN	-32.975198	12.432721	NaN	16.780707
-40.163053	-26.180116	NaN	-22.194638	-13.982937	NaN	-17.968415
-7.926459	-34.871178	NaN	-41.933100	26.944718	NaN	34.006641
-0.071645	-21.799619	NaN	-26.589270	21.727974	NaN	26.517624
-33.938574	-36.073437	NaN	-27.237881	2.134863	NaN	-6.700693
-38.039881	-21.290133	NaN	-21.386479	-16.749748	NaN	-16.653402
-35.041928	-33.190044	NaN	-32.316171	-1.851884	NaN	-2.725757
-13.249231	-35.504018	NaN	-52.715517	22.254788	NaN	39.466286
-23.069604	-48.292342	NaN	-40.689199	25.222738	NaN	17.619594
-31.732177	-58.027299	NaN	-51.970813	26.295123	NaN	20.238637
-15.002840	-25.226114	NaN	-23.349318	10.223275	NaN	8.346478
-36.874910	-38.693558	NaN	-37.826067	1.818648	NaN	0.951156
-18.231270	-23.282712	NaN	-28.509734	5.051442	NaN	10.278464
-10.141065	-20.642442	NaN	-14.120563	10.501377	NaN	3.979498
-26.719195	-15.528089	NaN	-18.697821	-11.191105	NaN	-8.021374
-13.132777	-12.309663	NaN	-24.780946	-0.823115	NaN	11.648169
-69.420701	-16.733511	NaN	-15.320172	-52.687190	NaN	-54.100529
-21.055867	-31.424692	NaN	-22.892233	10.368825	NaN	1.836367
-28.527517	-41.652471	NaN	-34.457744	13.124955	NaN	5.930228
-31.418781	-43.726263	NaN	-41.544557	12.307482	NaN	10.125776
-12.313600	-36.977189	NaN	-36.146906	24.663589	NaN	23.833306
-43.084163	-37.345759	NaN	-26.719536	-5.738404	NaN	-16.364627
-11.183179	-32.234493	NaN	-33.594826	21.051314	NaN	22.411648
-38.733962	-20.308590	NaN	-19.532143	-18.425372	NaN	-19.201818
-40.953657	-36.689872	NaN	-26.580826	-4.263784	NaN	-14.372831
-33.796703	-6.434389	NaN	-0.208531	-27.362314	NaN	-33.588171
-43.155342	-30.873306	NaN	-24.404128	-12.282037	NaN	-18.751214
-29.679375	-18.052874	NaN	-11.284616	-11.626501	NaN	-18.394759
-1.130677	-23.272485	NaN	-33.616802	22.141808	NaN	32.486125
-19.297399	-52.704420	NaN	-40.380247	33.407021	NaN	21.082848
-25.349081	-28.274491	NaN	-34.821999	2.925409	NaN	9.472918
-65.732583	-28.221061	NaN	-18.471250	-37.511522	NaN	-47.261333
-31.792043	-45.573204	NaN	-33.924110	13.781161	NaN	2.132067
-19.218526	-21.946260	NaN	-14.797973	2.727734	NaN	-4.420553
-20.666300	-36.328780	NaN	-42.813238	15.662480	NaN	22.146939
-33.232805	-51.723764	NaN	-52.129695	18.490958	NaN	18.896890
-37.038917	-44.960357	NaN	-45.547527	7.921440	NaN	8.508610
-22.150068	-23.046623	NaN	-36.454738	0.896555	NaN	14.304670
-23.957879	-33.483223	NaN	-25.596210	9.525344	NaN	1.638331
-16.045986	-17.275900	NaN	-27.272151	1.229915	NaN	11.226166
-46.622353	-37.739963	NaN	-36.495027	-8.882391	NaN	-10.127326
-25.016755	-16.161247	NaN	-13.635772	-8.855508	NaN	-11.380984
-40.959938	-43.007746	NaN	-18.916738	2.047807	NaN	-22.043201
-9.660728	-39.484199	NaN	-38.044012	29.823471	NaN	28.383283
-56.517242	-26.361476	NaN	-25.122900	-30.155767	NaN	-31.394343
-41.853096	-35.121175	NaN	-31.372241	-6.731921	NaN	-10.480855
-38.720123	-55.022614	NaN	-50.795878	16.302491	NaN	12.075756
-34.532802	-40.545810	NaN	-38.143162	6.013008	NaN	3.610361
-32.204488	-48.718141	NaN	-47.591250	16.513654	NaN	15.386763
-20.432092	-14.245365	NaN	-18.991947	-6.186727	NaN	-1.440145
-22.802465	-32.389357	NaN	-21.860069	9.586892	NaN	-0.942396
-28.462193	-31.759062	NaN	-31.468644	3.296868	NaN	3.006451
-33.545871	-30.178892	NaN	-35.036700	-3.366979	NaN	1.490829
-36.991999	-35.288070	NaN	-32.339336	-1.703929	NaN	-4.652663
-14.919084	-36.655636	NaN	-34.480943	21.736552	NaN	19.561859
-27.759855	-46.237194	NaN	-29.635407	18.477340	NaN	1.875552
-29.710973	-22.551894	NaN	-23.550715	-7.159079	NaN	-6.160258
-5.875120	-37.714492	NaN	-38.203600	31.839372	NaN	32.328480
-24.117257	-13.066264	NaN	-14.209091	-11.050992	NaN	-9.908166
-36.903734	-39.399940	NaN	-31.565554	2.496206	NaN	-5.338180
-30.835661	-37.089617	NaN	-26.059904	6.253956	NaN	-4.775757
-37.929537	-23.288304	NaN	-35.667144	-14.641232	NaN	-2.262393
-22.976491	-20.510475	NaN	-19.750900	-2.466016	NaN	-3.225591
-38.454149	-21.150934	NaN	-23.506896	-17.303216	NaN	-14.947254
-38.605862	-21.830794	NaN	-13.934084	-16.775068	NaN	-24.671778
-59.763114	-35.108001	NaN	-40.443372	-24.655113	NaN	-19.319743
-55.300543	-31.028548	NaN	-24.952142	-24.271995	NaN	-30.348400
-47.369590	-51.622828	NaN	-39.758177	4.253237	NaN	-7.611413
-36.653634	-42.764486	NaN	-27.829960	6.110852	NaN	-8.823675
-14.168131	-25.590528	NaN	-26.471174	11.422397	NaN	12.303043
-52.148922	-36.424218	NaN	-40.987065	-15.724704	NaN	-11.161857
-25.143516	-21.721882	NaN	-13.382918	-3.421634	NaN	-11.760598
-20.131527	-24.547181	NaN	-30.402850	4.415654	NaN	10.271323
-20.284652	-44.149180	NaN	-37.004203	23.864528	NaN	16.719551
-34.044136	-14.253386	NaN	-14.323693	-19.790750	NaN	-19.720443
-9.718192	-20.791558	NaN	-13.497451	11.073366	NaN	3.779260
-4.810014	-44.090630	NaN	-53.190718	39.280617	NaN	48.380704
-17.516738	-38.157278	NaN	-38.014092	20.640540	NaN	20.497354
-34.908478	-11.562790	NaN	-17.748029	-23.345688	NaN	-17.160449
-26.146282	-47.438608	NaN	-42.120855	21.292327	NaN	15.974573
-39.993885	-32.587617	NaN	-31.306879	-7.406269	NaN	-8.687006
-21.153860	-58.078653	NaN	-42.387551	36.924794	NaN	21.233691
-11.954803	-23.288840	NaN	-30.093645	11.334037	NaN	18.138843
-43.533838	-25.768591	NaN	-15.329919	-17.765248	NaN	-28.203919
-37.578737	-13.165679	NaN	-21.331515	-24.413058	NaN	-16.247222
-39.390153	-38.140937	NaN	-38.271049	-1.249216	NaN	-1.119103
-27.748676	-39.878563	NaN	-28.854398	12.129887	NaN	1.105722
-36.818121	-0.194732	NaN	0.911696	-36.623389	NaN	-37.729816
-3.348659	-40.316661	NaN	-41.474101	36.968003	NaN	38.125443
-84.391278	-24.876782	NaN	-33.148842	-59.514496	NaN	-51.242436
-17.528913	-29.518215	NaN	-37.185328	11.989301	NaN	19.656414
-57.984687	-24.685728	NaN	-20.496217	-33.298958	NaN	-37.488469
-54.622707	-50.017125	NaN	-46.240747	-4.605582	NaN	-8.381960
-11.653594	-34.924619	NaN	-36.128120	23.271024	NaN	24.474526
-45.100449	-47.007336	NaN	-41.255549	1.906887	NaN	-3.844901
-25.358795	-26.219414	NaN	-29.869665	0.860618	NaN	4.510869
-27.306596	-39.245924	NaN	-37.629867	11.939328	NaN	10.323271
-34.864889	-25.009391	NaN	-38.703461	-9.855499	NaN	3.838572
-34.760254	-9.091219	NaN	-14.578417	-25.669035	NaN	-20.181837
-21.398280	-1.472803	NaN	-16.380008	-19.925477	NaN	-5.018272
0.681461	-17.123997	NaN	-17.531582	17.805458	NaN	18.213043
-33.651829	-29.513893	NaN	-27.290472	-4.137935	NaN	-6.361357
-10.045309	-41.871331	NaN	-25.513391	31.826021	NaN	15.468081
-28.894851	-11.011696	NaN	-4.004564	-17.883155	NaN	-24.890287
-22.178446	-42.821737	NaN	-36.327673	20.643292	NaN	14.149227
-2.002501	-41.154921	NaN	-41.259606	39.152420	NaN	39.257105
-43.901693	-51.861089	NaN	-46.881689	7.959396	NaN	2.979996
-30.916019	-37.937257	NaN	-42.455858	7.021238	NaN	11.539839
-18.779194	-19.150895	NaN	-12.168125	0.371701	NaN	-6.611069
-11.641299	-23.827652	NaN	-34.897630	12.186353	NaN	23.256330
-36.915954	-36.400987	NaN	-39.627624	-0.514967	NaN	2.711670
-45.998879	-18.262051	NaN	-19.899901	-27.736828	NaN	-26.098978
-26.277450	-25.937461	NaN	-26.388860	-0.339990	NaN	0.111409
-2.444773	-46.785447	NaN	-51.169485	44.340674	NaN	48.724712
-62.819293	-55.978040	NaN	-42.924342	-6.841253	NaN	-19.894951
-23.275757	-60.872035	NaN	-58.547169	37.596278	NaN	35.271412
-14.373080	-15.852006	NaN	-2.837928	1.478926	NaN	-11.535153
20.692709	-26.750347	NaN	-15.816355	47.443055	NaN	36.509063
-40.591849	-21.730669	NaN	-32.024690	-18.861180	NaN	-8.567158
-19.106111	-21.105492	NaN	-10.461942	1.999381	NaN	-8.644169
-34.367905	-26.315661	NaN	-22.978126	-8.052244	NaN	-11.389779
-14.701156	-30.171150	NaN	-27.585333	15.469994	NaN	12.884177
-27.088980	-18.114411	NaN	-20.788219	-8.974569	NaN	-6.300762
-19.917597	-33.518584	NaN	-25.490018	13.600986	NaN	5.572421
-34.543612	-29.021489	NaN	-27.670895	-5.522123	NaN	-6.872717
2.961535	-36.524538	NaN	-32.690645	39.486073	NaN	35.652180
-45.949431	-20.439176	NaN	-19.243411	-25.510255	NaN	-26.706020
-38.102118	-23.924157	NaN	-8.540120	-14.177961	NaN	-29.561998
-41.838655	-44.536886	NaN	-38.619570	2.698231	NaN	-3.219085
-14.235318	-32.811634	NaN	-41.926088	18.576316	NaN	27.690771
-32.475313	-26.876349	NaN	-28.175417	-5.598964	NaN	-4.299895
-11.993060	-32.765941	NaN	-31.498293	20.772880	NaN	19.505233
-30.554864	-39.367855	NaN	-28.586401	8.812991	NaN	-1.968463
-8.421301	-26.348591	NaN	-32.254358	17.927291	NaN	23.833058
-27.456266	-33.922029	NaN	-36.892009	6.465762	NaN	9.435742
-3.876394	-30.447210	NaN	-25.196759	26.570815	NaN	21.320365
-38.878892	-45.942930	NaN	-53.180322	7.064038	NaN	14.301430
-33.992437	-16.747485	NaN	-18.277456	-17.244951	NaN	-15.714981
-63.439778	-49.136222	NaN	-27.347818	-14.303555	NaN	-36.091960
-50.683993	-31.658316	NaN	-22.967279	-19.025678	NaN	-27.716715
-35.121282	-16.272898	NaN	-31.353730	-18.848384	NaN	-3.767552
-32.063773	-20.289830	NaN	-19.981286	-11.773943	NaN	-12.082487
-13.722828	-40.347061	NaN	-44.251311	26.624233	NaN	30.528483
-34.695699	-57.050539	NaN	-47.995079	22.354840	NaN	13.299380
-46.664176	-24.513112	NaN	-27.294462	-22.151064	NaN	-19.369714
-18.860841	-28.900933	NaN	-27.349237	10.040092	NaN	8.488396
-16.673295	-31.217650	NaN	-35.151206	14.544356	NaN	18.477911
-26.756681	-50.412070	NaN	-42.977231	23.655389	NaN	16.220550
-34.462640	-16.926160	NaN	-20.922869	-17.536479	NaN	-13.539771
-29.413229	-35.676229	NaN	-25.884690	6.263001	NaN	-3.528538
-14.788130	-28.080289	NaN	-26.390484	13.292159	NaN	11.602354
-11.696977	-27.275677	NaN	-30.869144	15.578700	NaN	19.172167
-46.197589	-21.420874	NaN	-33.975940	-24.776715	NaN	-12.221650
-31.311556	-15.995642	NaN	-17.459851	-15.315915	NaN	-13.851705
-36.601685	-35.565597	NaN	-41.852330	-1.036089	NaN	5.250644
-24.416420	-4.511274	NaN	-13.305330	-19.905147	NaN	-11.111090
-22.935116	-21.633768	NaN	-20.753793	-1.301348	NaN	-2.181323
-11.931008	-38.591525	NaN	-28.818001	26.660517	NaN	16.886993
-61.115183	-34.762058	NaN	-28.712585	-26.353125	NaN	-32.402598
-15.427496	-24.655306	NaN	-16.829032	9.227809	NaN	1.401536
-36.274716	-18.476779	NaN	-27.174580	-17.797937	NaN	-9.100136
-32.484602	-27.732624	NaN	-16.826455	-4.751977	NaN	-15.658146
-42.805991	-46.828654	NaN	-33.099145	4.022663	NaN	-9.706846
-29.087791	-38.785690	NaN	-19.252026	9.697899	NaN	-9.835765
-29.084668	-28.926957	NaN	-32.478565	-0.157711	NaN	3.393897
-36.823176	-28.544156	NaN	-13.312045	-8.279020	NaN	-23.511131
-35.472699	-24.707007	NaN	-24.063006	-10.765692	NaN	-11.409693
-31.731410	-34.055485	NaN	-25.874130	2.324075	NaN	-5.857280
-21.140735	-35.749535	NaN	-41.835849	14.608800	NaN	20.695114
-28.230567	-23.535492	NaN	-22.558328	-4.695075	NaN	-5.672239
-29.293301	-24.442110	NaN	-27.035041	-4.851191	NaN	-2.258259
-36.189800	-39.006080	NaN	-34.345222	2.816280	NaN	-1.844578
-43.125049	-48.225249	NaN	-52.189286	5.100200	NaN	9.064237
-47.341464	-2.510937	NaN	-12.508659	-44.830527	NaN	-34.832805
-22.215071	-6.540383	NaN	-17.487938	-15.674688	NaN	-4.727133
-29.819881	-34.997242	NaN	-23.974027	5.177362	NaN	-5.845853
-48.823320	-27.337179	NaN	-34.136130	-21.486140	NaN	-14.687189
-19.906756	-4.764417	NaN	-4.002590	-15.142339	NaN	-15.904167
-24.365377	-28.492407	NaN	-33.474901	4.127030	NaN	9.109524
-25.805654	-36.566110	NaN	-12.616806	10.760456	NaN	-13.188848
-31.505455	-25.701020	NaN	-22.155365	-5.804435	NaN	-9.350090
-15.201204	-28.643187	NaN	-23.883028	13.441982	NaN	8.681824
-24.966060	-22.778931	NaN	-12.895120	-2.187129	NaN	-12.070940
-3.141928	-33.565192	NaN	-20.913676	30.423264	NaN	17.771748
-21.378906	-30.755296	NaN	-35.107134	9.376390	NaN	13.728228
-42.499634	-27.347957	NaN	-22.915530	-15.151677	NaN	-19.584104
-35.183613	-18.387546	NaN	-15.372326	-16.796067	NaN	-19.811287
-16.375871	-67.515028	NaN	-46.691718	51.139157	NaN	30.315848
-28.149890	0.136559	NaN	-6.116346	-28.286449	NaN	-22.033544
-32.837841	-26.495346	NaN	-25.322577	-6.342496	NaN	-7.515264
-9.691313	-31.600898	NaN	-32.531027	21.909585	NaN	22.839714
-32.481753	-28.417073	NaN	-34.815064	-4.064680	NaN	2.333311
-50.759578	-13.120799	NaN	-17.727365	-37.638779	NaN	-33.032213
-21.480263	-30.215373	NaN	-21.523218	8.735110	NaN	0.042955
-14.187323	-37.029538	NaN	-28.799862	22.842214	NaN	14.612538
-10.615884	-25.880945	NaN	-33.243273	15.265061	NaN	22.627390
-34.686365	-12.853397	NaN	-7.893768	-21.832968	NaN	-26.792597
-7.746261	-17.941091	NaN	-14.164899	10.194830	NaN	6.418638
-21.819812	-39.297677	NaN	-26.452618	17.477865	NaN	4.632807
-30.492177	-17.126735	NaN	-12.252469	-13.365442	NaN	-18.239708
-0.096605	-37.105994	NaN	-44.222508	37.009389	NaN	44.125903
-36.825945	-35.071820	NaN	-28.690191	-1.754125	NaN	-8.135754
-18.754369	-18.670714	NaN	-11.493305	-0.083655	NaN	-7.261064
-36.348967	-9.956535	NaN	-11.766747	-26.392432	NaN	-24.582220
-32.785376	-16.042314	NaN	-16.574119	-16.743063	NaN	-16.211258
-24.718540	-12.189914	NaN	-19.438133	-12.528627	NaN	-5.280407
-9.879481	-31.635849	NaN	-26.826021	21.756367	NaN	16.946540
-27.995643	-20.961206	NaN	-18.093418	-7.034436	NaN	-9.902225
-16.340215	-28.368196	NaN	-27.585474	12.027981	NaN	11.245260
-38.634009	-33.749532	NaN	-33.598527	-4.884477	NaN	-5.035482
-11.564638	-25.495153	NaN	-25.131913	13.930515	NaN	13.567275
-14.908975	-27.893840	NaN	-21.588975	12.984865	NaN	6.680000
-59.820799	-30.339723	NaN	-27.792788	-29.481076	NaN	-32.028011
-29.712551	-19.665369	NaN	-11.696470	-10.047182	NaN	-18.016081
-24.587391	-31.059598	NaN	-24.524445	6.472207	NaN	-0.062946
-33.195232	-20.960269	NaN	-9.918869	-12.234963	NaN	-23.276363
-12.234599	-37.376677	NaN	-47.397252	25.142078	NaN	35.162653
-47.639904	-21.304073	NaN	-25.163284	-26.335830	NaN	-22.476620
-31.850196	-19.125631	NaN	-18.259769	-12.724565	NaN	-13.590427
-26.447883	-39.944649	NaN	-32.300760	13.496766	NaN	5.852877
-27.199903	-30.997474	NaN	-26.272164	3.797571	NaN	-0.927739
-36.432568	-45.328048	NaN	-30.891428	8.895480	NaN	-5.541140
-14.122792	-41.498216	NaN	-39.064905	27.375424	NaN	24.942113
-21.456874	-41.290412	NaN	-37.697416	19.833539	NaN	16.240543
-22.011101	-34.960450	NaN	-28.572713	12.949349	NaN	6.561612
-29.868706	-50.698329	NaN	-49.395981	20.829623	NaN	19.527274
-20.238550	-50.291910	NaN	-32.263688	30.053361	NaN	12.025139
-63.602891	-16.745905	NaN	-17.268047	-46.856986	NaN	-46.334844
-18.882336	-25.252291	NaN	-33.888994	6.369954	NaN	15.006658
-31.207976	-22.814472	NaN	-19.486615	-8.393504	NaN	-11.721361
-7.911030	-31.037518	NaN	-28.378315	23.126488	NaN	20.467285
-47.495714	-34.125132	NaN	-43.545899	-13.370582	NaN	-3.949815
-13.573878	-46.787789	NaN	-36.559186	33.213910	NaN	22.985308
-24.477469	-12.660305	NaN	-12.251172	-11.817164	NaN	-12.226297
-59.467697	-36.468344	NaN	-54.555756	-22.999353	NaN	-4.911941
-33.481169	-29.680649	NaN	-24.785619	-3.800519	NaN	-8.695550
-19.474059	-17.410815	NaN	-20.655810	-2.063244	NaN	1.181751
-17.551962	-34.742717	NaN	-37.765955	17.190756	NaN	20.213993
-33.295385	-19.597554	NaN	-19.913698	-13.697831	NaN	-13.381687
-36.554096	-21.793291	NaN	-13.224122	-14.760805	NaN	-23.329975
-46.368081	-27.917229	NaN	-14.043755	-18.450852	NaN	-32.324326
-40.518414	-30.802909	NaN	-23.722926	-9.715504	NaN	-16.795488
-20.264916	-25.987705	NaN	-28.496908	5.722789	NaN	8.231992
-40.029536	-62.286258	NaN	-58.489660	22.256722	NaN	18.460124
-3.847387	-32.867050	NaN	-31.486837	29.019663	NaN	27.639450
-17.611985	-28.340204	NaN	-20.996757	10.728218	NaN	3.384771
-23.362234	-25.589483	NaN	-32.344890	2.227249	NaN	8.982656
-73.911471	-54.546719	NaN	-51.756273	-19.364752	NaN	-22.155198
-37.567992	-34.856578	NaN	-37.638557	-2.711414	NaN	0.070564
-22.743976	-10.040577	NaN	-6.162717	-12.703398	NaN	-16.581259
-31.637071	-26.453756	NaN	-21.678618	-5.183315	NaN	-9.958453
-32.971008	-29.350586	NaN	-26.567398	-3.620422	NaN	-6.403610
-38.731189	-22.970126	NaN	-23.892849	-15.761063	NaN	-14.838340
-29.981817	-19.379636	NaN	-19.237509	-10.602181	NaN	-10.744309
-0.482691	-45.884462	NaN	-38.473545	45.401771	NaN	37.990855
-18.191332	-21.970673	NaN	-16.356097	3.779341	NaN	-1.835234
-21.245446	-12.967484	NaN	-15.962753	-8.277962	NaN	-5.282693
-22.965861	-7.390958	NaN	-13.488529	-15.574903	NaN	-9.477332
-18.224768	-13.489436	NaN	-11.716320	-4.735332	NaN	-6.508448
-27.244810	-38.266332	NaN	-43.424903	11.021521	NaN	16.180093
-35.811823	-20.311281	NaN	-11.464140	-15.500541	NaN	-24.347683
-31.110774	-28.734937	NaN	-33.211824	-2.375837	NaN	2.101051
-22.634545	-48.541719	NaN	-37.916831	25.907174	NaN	15.282286
-21.615828	-24.951509	NaN	-21.234268	3.335681	NaN	-0.381561
-48.015088	-28.930995	NaN	-17.768081	-19.084093	NaN	-30.247007
-8.671305	-20.154189	NaN	-15.514101	11.482884	NaN	6.842797
-55.167061	-37.500488	NaN	-41.845349	-17.666573	NaN	-13.321712
-24.064474	-32.279979	NaN	-30.191825	8.215505	NaN	6.127351
-23.952540	-26.272648	NaN	-33.062281	2.320108	NaN	9.109741
-54.370504	-6.655825	NaN	-2.781530	-47.714679	NaN	-51.588973
-10.187521	-12.158620	NaN	-33.063160	1.971099	NaN	22.875638
-35.484879	-9.484073	NaN	-11.643977	-26.000806	NaN	-23.840902
-13.901639	-25.515299	NaN	-25.194534	11.613660	NaN	11.292895
-33.263161	-34.620643	NaN	-25.306011	1.357482	NaN	-7.957150
-30.341929	-51.154302	NaN	-49.026737	20.812373	NaN	18.684808
-27.660168	-35.155389	NaN	-24.358355	7.495220	NaN	-3.301814
-39.756770	-27.684714	NaN	-35.524626	-12.072056	NaN	-4.232144
-20.094893	-31.146552	NaN	-28.327384	11.051659	NaN	8.232492
-21.427837	-26.661547	NaN	-35.636953	5.233710	NaN	14.209116
-18.790968	-42.753434	NaN	-40.787796	23.962466	NaN	21.996828
-41.266366	-39.580016	NaN	-32.997310	-1.686350	NaN	-8.269056
-26.769679	-50.561641	NaN	-37.817529	23.791962	NaN	11.047850
-39.006735	-26.707747	NaN	-21.633708	-12.298987	NaN	-17.373026
-38.997632	-12.106023	NaN	-10.184952	-26.891609	NaN	-28.812680
-45.510640	-23.672790	NaN	-24.941556	-21.837849	NaN	-20.569084
-11.388285	-24.639400	NaN	-21.811959	13.251115	NaN	10.423674
-21.982411	-36.554774	NaN	-34.764761	14.572363	NaN	12.782350
-19.555565	-28.897772	NaN	-24.197067	9.342207	NaN	4.641502
-8.809808	-29.239692	NaN	-22.748113	20.429884	NaN	13.938305
-51.883900	-26.635981	NaN	-25.476460	-25.247919	NaN	-26.407440
-55.127973	-29.660993	NaN	-22.401817	-25.466980	NaN	-32.726157
-50.888642	-37.708657	NaN	-29.668807	-13.179985	NaN	-21.219835
10.364011	-13.736550	NaN	-14.332489	24.100560	NaN	24.696500
-15.704505	-14.438078	NaN	-10.958891	-1.266426	NaN	-4.745614
-13.520215	-33.767238	NaN	-21.273617	20.247023	NaN	7.753402
-29.378910	-33.655044	NaN	-37.408130	4.276134	NaN	8.029220
-25.662157	-34.320726	NaN	-32.487699	8.658569	NaN	6.825542
-8.804910	-43.227433	NaN	-40.955775	34.422523	NaN	32.150865
-5.268620	-40.301275	NaN	-34.913791	35.032655	NaN	29.645170
-29.478409	-22.243423	NaN	-29.270682	-7.234987	NaN	-0.207727
-37.446163	-21.117978	NaN	-24.319611	-16.328185	NaN	-13.126552
-10.909281	-14.939227	NaN	-7.692246	4.029946	NaN	-3.217036
-36.988630	-21.875870	NaN	-17.859082	-15.112760	NaN	-19.129549
-25.092090	-35.364536	NaN	-34.051015	10.272446	NaN	8.958925
-34.148660	-9.722975	NaN	-23.931412	-24.425685	NaN	-10.217248
-21.274896	-54.583099	NaN	-46.864533	33.308203	NaN	25.589637
-30.139933	-49.535622	NaN	-45.106155	19.395689	NaN	14.966222
-18.028079	-38.066047	NaN	-34.798631	20.037968	NaN	16.770552
-33.858670	-20.972773	NaN	-19.269390	-12.885896	NaN	-14.589279
-42.125832	-28.136850	NaN	-27.539839	-13.988983	NaN	-14.585993
-20.855128	-77.943114	NaN	-57.967476	57.087987	NaN	37.112348
-29.737454	-26.428456	NaN	-21.068886	-3.308998	NaN	-8.668568
-43.150359	-23.929097	NaN	-30.868298	-19.221261	NaN	-12.282061
-28.991474	-43.151377	NaN	-51.000407	14.159903	NaN	22.008933
-16.239650	-20.875437	NaN	-25.285132	4.635787	NaN	9.045482
-11.134984	-27.701572	NaN	-29.071908	16.566588	NaN	17.936924
-17.518774	-36.394503	NaN	-28.847735	18.875729	NaN	11.328961
-23.135890	-49.984095	NaN	-45.951116	26.848205	NaN	22.815226
-49.504659	-28.940290	NaN	-12.557503	-20.564369	NaN	-36.947156
-31.234724	-31.597621	NaN	-22.827221	0.362897	NaN	-8.407503
-46.178224	-27.774909	NaN	-25.236168	-18.403314	NaN	-20.942056
-28.015144	-29.652127	NaN	-26.438298	1.636983	NaN	-1.576846
-30.715836	-32.646235	NaN	-27.953048	1.930398	NaN	-2.762788
-15.736724	-45.425936	NaN	-41.616840	29.689212	NaN	25.880116
-30.925529	-20.850661	NaN	-25.481531	-10.074868	NaN	-5.443998
-17.059171	-39.765246	NaN	-36.005950	22.706075	NaN	18.946780
-23.383125	-48.202836	NaN	-53.234296	24.819711	NaN	29.851171
-39.379674	-29.907737	NaN	-25.759857	-9.471937	NaN	-13.619816
-49.217447	-39.908317	NaN	-45.850846	-9.309130	NaN	-3.366602
-26.330693	-20.935341	NaN	-13.543184	-5.395352	NaN	-12.787509
-3.050221	-47.570228	NaN	-39.049684	44.520008	NaN	35.999463
-34.575171	-17.005322	NaN	-19.262587	-17.569850	NaN	-15.312585
-45.371941	-21.222456	NaN	-24.665609	-24.149485	NaN	-20.706331
-22.248214	-13.347375	NaN	-13.859837	-8.900839	NaN	-8.388377
-18.024646	-18.216449	NaN	-23.875929	0.191803	NaN	5.851283
-18.555268	-18.098985	NaN	-8.673264	-0.456282	NaN	-9.882004
-22.969172	-64.876180	NaN	-52.943763	41.907007	NaN	29.974591
-39.377832	-25.157025	NaN	-7.627836	-14.220808	NaN	-31.749996
-20.946817	-32.208133	NaN	-26.277854	11.261316	NaN	5.331036
-16.847144	-49.691306	NaN	-53.840652	32.844162	NaN	36.993507
-59.426922	-21.356918	NaN	-8.729426	-38.070004	NaN	-50.697495
-41.255374	-32.398848	NaN	-41.310288	-8.856525	NaN	0.054915
-12.655105	-44.143656	NaN	-35.003719	31.488551	NaN	22.348614
-26.841970	-17.783706	NaN	-14.843584	-9.058264	NaN	-11.998386
-23.612079	-31.346618	NaN	-29.647370	7.734539	NaN	6.035291
-32.591559	-55.568049	NaN	-49.847114	22.976490	NaN	17.255555
-45.204788	-34.136842	NaN	-33.348046	-11.067946	NaN	-11.856742
5.558644	-40.946447	NaN	-39.686430	46.505091	NaN	45.245074
-46.078453	-40.855329	NaN	-36.275906	-5.223124	NaN	-9.802547
-77.276439	-18.235433	NaN	-21.828109	-59.041006	NaN	-55.448330
-28.950883	-45.037676	NaN	-47.366302	16.086793	NaN	18.415419
-30.879745	-46.322288	NaN	-32.898200	15.442543	NaN	2.018455
-31.281086	-20.255874	NaN	-23.282711	-11.025212	NaN	-7.998375
-25.733371	-31.706008	NaN	-33.957015	5.972636	NaN	8.223643
-59.837000	-33.671434	NaN	-29.204455	-26.165566	NaN	-30.632545
-51.039609	-29.652855	NaN	-34.111682	-21.386754	NaN	-16.927927
-63.122371	-41.144715	NaN	-23.015217	-21.977656	NaN	-40.107155
-31.239317	-36.241318	NaN	-31.387514	5.002000	NaN	0.148197
-19.644920	-29.341750	NaN	-32.542333	9.696830	NaN	12.897413
-42.283212	-30.585466	NaN	-27.661386	-11.697746	NaN	-14.621826
-37.827927	-11.815870	NaN	-14.487976	-26.012057	NaN	-23.339951
-39.717624	-25.580792	NaN	-17.147426	-14.136832	NaN	-22.570198
-17.249624	-39.091693	NaN	-38.172052	21.842069	NaN	20.922428
-32.392453	-28.940745	NaN	-17.255877	-3.451708	NaN	-15.136576
-34.094861	-58.738984	NaN	-35.117891	24.644123	NaN	1.023030
-37.823211	-39.533935	NaN	-41.384061	1.710724	NaN	3.560851
-21.855685	-18.033843	NaN	-12.504208	-3.821842	NaN	-9.351477
-6.682193	-28.867428	NaN	-28.523216	22.185235	NaN	21.841023
-23.346763	-29.860486	NaN	-12.325897	6.513723	NaN	-11.020866
-34.525684	-18.078321	NaN	-26.814406	-16.447363	NaN	-7.711278
-58.360882	-14.650790	NaN	-21.224089	-43.710092	NaN	-37.136793
-29.325817	-26.424221	NaN	-25.089186	-2.901596	NaN	-4.236630
-34.200924	-23.171685	NaN	-18.067868	-11.029239	NaN	-16.133057
-18.013088	-12.943846	NaN	-20.409859	-5.069242	NaN	2.396772
-33.572400	-36.606188	NaN	-23.409550	3.033788	NaN	-10.162850
-11.690888	-38.759069	NaN	-32.331229	27.068182	NaN	20.640342
-19.743675	-14.642804	NaN	-26.341384	-5.100871	NaN	6.597709
-41.476628	-13.670754	NaN	-20.679370	-27.805874	NaN	-20.797258
-11.480443	-78.053142	NaN	-72.751118	66.572699	NaN	61.270675
-27.095140	-28.259654	NaN	-23.774456	1.164514	NaN	-3.320684
-26.884210	-13.802538	NaN	-19.534539	-13.081672	NaN	-7.349671
0.700979	-19.671144	NaN	-27.913764	20.372123	NaN	28.614744
-50.357723	-30.011486	NaN	-40.345037	-20.346236	NaN	-10.012686
-34.950716	-26.557054	NaN	-13.356506	-8.393662	NaN	-21.594210
-30.824334	-3.613170	NaN	0.999356	-27.211165	NaN	-31.823690
-35.908817	-18.071607	NaN	-13.220820	-17.837210	NaN	-22.687997
-34.080109	-29.199942	NaN	-18.217428	-4.880167	NaN	-15.862681
-35.130086	-32.619826	NaN	-35.855170	-2.510260	NaN	0.725084
-29.534145	-26.462108	NaN	-38.168842	-3.072037	NaN	8.634697
-14.730149	-9.404525	NaN	-4.061644	-5.325624	NaN	-10.668505
-15.820479	-28.020181	NaN	-24.027338	12.199702	NaN	8.206859
-33.846198	0.561591	NaN	-2.107086	-34.407789	NaN	-31.739112
-52.678967	-36.957852	NaN	-26.507422	-15.721115	NaN	-26.171545
-20.551592	-30.153739	NaN	-36.083049	9.602147	NaN	15.531457
-60.487120	-38.232161	NaN	-39.676113	-22.254958	NaN	-20.811007
-45.988882	-23.984001	NaN	-21.856775	-22.004881	NaN	-24.132107
-24.772282	-59.850295	NaN	-45.269973	35.078012	NaN	20.497690
-23.228541	-32.962302	NaN	-23.620590	9.733761	NaN	0.392049
-35.192268	-26.668093	NaN	-32.892912	-8.524175	NaN	-2.299357
-20.032699	-37.528231	NaN	-31.405807	17.495532	NaN	11.373108
-29.658762	-12.469606	NaN	-5.512176	-17.189156	NaN	-24.146586
-9.272020	-17.138238	NaN	-13.646229	7.866218	NaN	4.374209
-6.539494	-50.402375	NaN	-31.176053	43.862881	NaN	24.636559
-22.363820	-22.652858	NaN	-23.611517	0.289038	NaN	1.247698
-69.063044	-43.301580	NaN	-52.601565	-25.761464	NaN	-16.461480
-24.194460	-31.882875	NaN	-30.959870	7.688415	NaN	6.765410
-42.981010	-16.738716	NaN	-14.212926	-26.242294	NaN	-28.768084
-2.597667	-15.020552	NaN	-18.283517	12.422885	NaN	15.685850
-31.455323	-39.825041	NaN	-22.741326	8.369717	NaN	-8.713997
-52.630796	-38.678293	NaN	-36.983812	-13.952502	NaN	-15.646984
-70.778391	-41.833610	NaN	-31.186508	-28.944782	NaN	-39.591884
-31.722688	-34.382710	NaN	-38.441902	2.660021	NaN	6.719213
-30.710411	-12.721022	NaN	-24.852334	-17.989389	NaN	-5.858077
-10.507837	-48.203588	NaN	-34.018979	37.695751	NaN	23.511141
-56.100460	-31.357807	NaN	-23.405941	-24.742653	NaN	-32.694518
-10.389651	-36.966350	NaN	-32.374943	26.576699	NaN	21.985292
-30.744969	-7.632030	NaN	-3.588215	-23.112939	NaN	-27.156753
-14.315191	-25.168369	NaN	-22.555836	10.853178	NaN	8.240645
-28.639675	-27.967470	NaN	-22.026578	-0.672206	NaN	-6.613097
-26.809317	-34.301092	NaN	-31.211164	7.491775	NaN	4.401847
-26.855841	-38.167010	NaN	-43.899377	11.311169	NaN	17.043536
-25.757185	-52.485468	NaN	-35.946084	26.728283	NaN	10.188899
-12.671302	-35.907007	NaN	-53.469916	23.235705	NaN	40.798614
-49.055443	-30.892024	NaN	-38.213594	-18.163419	NaN	-10.841849
-13.715332	-40.173356	NaN	-41.289921	26.458025	NaN	27.574589
-47.399707	-21.529377	NaN	-15.800554	-25.870330	NaN	-31.599153
-28.795140	-29.475258	NaN	-30.909602	0.680118	NaN	2.114462
-17.254053	-37.433851	NaN	-18.305701	20.179798	NaN	1.051648
-45.735733	-16.545993	NaN	-25.075467	-29.189741	NaN	-20.660266
-8.593137	-20.867855	NaN	-21.999381	12.274718	NaN	13.406244
-31.271614	-5.411434	NaN	-15.693428	-25.860180	NaN	-15.578186
-45.317981	-39.839528	NaN	-37.604602	-5.478453	NaN	-7.713379
-37.383774	-27.528719	NaN	-20.768516	-9.855055	NaN	-16.615258
-59.392946	-35.531189	NaN	-33.806738	-23.861757	NaN	-25.586208
-19.241416	-3.762233	NaN	-16.900392	-15.479183	NaN	-2.341024
-28.928396	-37.220084	NaN	-28.644393	8.291688	NaN	-0.284003
-15.354828	-25.618300	NaN	-19.640621	10.263471	NaN	4.285793
-47.177841	-22.948450	NaN	-15.596367	-24.229390	NaN	-31.581474
-40.211822	-19.800256	NaN	-23.507168	-20.411566	NaN	-16.704654
0.471963	-36.233234	NaN	-39.793857	36.705197	NaN	40.265821
-28.867100	-40.830376	NaN	-36.724496	11.963277	NaN	7.857396
-12.426843	-38.141209	NaN	-23.302411	25.714366	NaN	10.875568
-49.149855	-20.526957	NaN	-21.372425	-28.622899	NaN	-27.777430
-15.960793	-31.781111	NaN	-30.176658	15.820318	NaN	14.215865
-35.588190	-28.681889	NaN	-27.206198	-6.906301	NaN	-8.381992
-31.963055	-42.719457	NaN	-42.886668	10.756402	NaN	10.923613
-53.842017	-18.377480	NaN	-19.673477	-35.464537	NaN	-34.168540
-35.902844	-14.899720	NaN	-13.197924	-21.003124	NaN	-22.704921
0.882412	-40.919943	NaN	-33.576616	41.802355	NaN	34.459029
-57.250775	-23.283858	NaN	-33.292909	-33.966917	NaN	-23.957866
-14.111850	-37.589850	NaN	-37.329688	23.478000	NaN	23.217838
-48.845947	-11.003446	NaN	-8.052835	-37.842500	NaN	-40.793112
-21.896909	-64.205295	NaN	-61.100036	42.308386	NaN	39.203127
5.061360	-24.837221	NaN	-26.407235	29.898580	NaN	31.468595
-38.889521	-38.399988	NaN	-29.565394	-0.489532	NaN	-9.324127
-16.369673	-34.320049	NaN	-31.226315	17.950376	NaN	14.856642
-13.227722	-19.290428	NaN	-18.624824	6.062705	NaN	5.397101
-5.844344	-47.073176	NaN	-40.176385	41.228832	NaN	34.332041
-23.234259	-21.166985	NaN	-12.602216	-2.067274	NaN	-10.632043
-11.892164	-21.472763	NaN	-19.542660	9.580599	NaN	7.650496
-27.105013	-5.269441	NaN	-18.521222	-21.835571	NaN	-8.583791
-16.599175	-35.817041	NaN	-20.988009	19.217866	NaN	4.388834
-36.548314	-35.662232	NaN	-33.653647	-0.886082	NaN	-2.894667
-39.412317	-9.376150	NaN	-10.238733	-30.036166	NaN	-29.173583
-26.753145	-24.744538	NaN	-22.291324	-2.008608	NaN	-4.461821
-29.051970	-7.934195	NaN	-7.667715	-21.117776	NaN	-21.384255
-15.215293	-39.374710	NaN	-35.427343	24.159417	NaN	20.212050
-23.428952	-44.852845	NaN	-26.114015	21.423893	NaN	2.685063
-31.416869	-43.819221	NaN	-62.541125	12.402352	NaN	31.124256
-41.851160	-18.258972	NaN	-26.583081	-23.592188	NaN	-15.268079
-2.492123	-15.846910	NaN	-13.388727	13.354787	NaN	10.896605
-50.286906	-32.788554	NaN	-35.856988	-17.498352	NaN	-14.429918
-12.252851	-28.201365	NaN	-30.590789	15.948514	NaN	18.337938
-28.857072	-33.946799	NaN	-16.162926	5.089727	NaN	-12.694145
1.408912	-57.982873	NaN	-38.787727	59.391785	NaN	40.196639
-26.835473	-17.145672	NaN	-12.828018	-9.689802	NaN	-14.007456
-26.609760	-41.705576	NaN	-44.083411	15.095816	NaN	17.473651
-20.624177	-40.328142	NaN	-43.487215	19.703965	NaN	22.863038
-22.552339	-34.614671	NaN	-37.926844	12.062332	NaN	15.374505
-13.745997	-39.949679	NaN	-37.829316	26.203682	NaN	24.083319
-21.349527	-7.905091	NaN	-6.371604	-13.444436	NaN	-14.977924
-43.494516	-31.552232	NaN	-26.968338	-11.942284	NaN	-16.526177
-57.684685	-20.847732	NaN	-23.301232	-36.836953	NaN	-34.383454
-28.664213	-5.149487	NaN	0.755531	-23.514727	NaN	-29.419744
-20.891088	-26.843456	NaN	-27.136565	5.952368	NaN	6.245476
-58.643718	-22.139853	NaN	-17.985096	-36.503864	NaN	-40.658622
-32.740876	-21.545279	NaN	-16.920145	-11.195598	NaN	-15.820731
-25.964334	-39.962524	NaN	-27.946434	13.998190	NaN	1.982100
-44.044840	-27.667832	NaN	-32.194285	-16.377008	NaN	-11.850555
-28.543194	-17.309306	NaN	-15.551965	-11.233888	NaN	-12.991230
-13.784662	-37.561929	NaN	-23.620783	23.777268	NaN	9.836121
-50.149275	-21.715761	NaN	-23.223686	-28.433515	NaN	-26.925589
-12.567459	-35.983805	NaN	-36.624628	23.416346	NaN	24.057169
-12.835594	-30.015631	NaN	-20.437403	17.180037	NaN	7.601809
-21.028193	-20.516950	NaN	-20.648261	-0.511242	NaN	-0.379932
-37.298637	-23.327236	NaN	-26.831626	-13.971400	NaN	-10.467010
-15.294225	-22.244639	NaN	-19.502080	6.950414	NaN	4.207855
-15.530756	-27.676586	NaN	-23.335053	12.145830	NaN	7.804298
-26.920658	-41.711347	NaN	-50.842581	14.790689	NaN	23.921922
-14.008485	-2.864027	NaN	-10.402929	-11.144458	NaN	-3.605556
-31.924710	-36.001986	NaN	-38.051160	4.077276	NaN	6.126450
-57.235138	-41.052487	NaN	-39.534107	-16.182651	NaN	-17.701031
-53.705265	-28.184537	NaN	-29.400532	-25.520727	NaN	-24.304733
-23.411031	-25.588949	NaN	-19.781439	2.177917	NaN	-3.629592
-17.988729	-38.014618	NaN	-32.616759	20.025888	NaN	14.628030
-33.945779	-30.379753	NaN	-29.887452	-3.566026	NaN	-4.058327
-19.062809	-28.647294	NaN	-34.000909	9.584484	NaN	14.938100
-10.271604	-19.354976	NaN	-23.162549	9.083372	NaN	12.890945
-17.405319	-9.372690	NaN	-9.454798	-8.032629	NaN	-7.950520
-53.908214	-32.034192	NaN	-28.256613	-21.874022	NaN	-25.651601
-9.862963	-51.672207	NaN	-45.459939	41.809244	NaN	35.596975
-40.280752	-44.659239	NaN	-42.016063	4.378487	NaN	1.735312
-16.227982	-21.209117	NaN	-27.989927	4.981135	NaN	11.761945
1.236794	-38.015894	NaN	-34.961506	39.252688	NaN	36.198300
-22.464500	-45.009194	NaN	-27.986595	22.544694	NaN	5.522094
-33.423270	-25.437660	NaN	-29.403532	-7.985611	NaN	-4.019739
-25.705394	-38.054004	NaN	-32.873850	12.348610	NaN	7.168456
-58.009457	-39.182647	NaN	-39.245695	-18.826810	NaN	-18.763762
-37.284452	-25.094706	NaN	-13.452105	-12.189745	NaN	-23.832346
-39.996963	-26.981179	NaN	-20.813926	-13.015785	NaN	-19.183037
-13.353540	-30.895660	NaN	-27.679016	17.542120	NaN	14.325475
-22.664968	-15.733868	NaN	-8.997408	-6.931100	NaN	-13.667561
-12.700652	-31.086094	NaN	-32.536532	18.385442	NaN	19.835881
-29.142865	-36.240619	NaN	-31.223377	7.097754	NaN	2.080512
-25.570407	-37.455717	NaN	-37.271410	11.885310	NaN	11.701004
-28.509449	-22.913475	NaN	-16.432842	-5.595974	NaN	-12.076607
-19.031769	-7.728592	NaN	-8.828648	-11.303177	NaN	-10.203121
-38.558427	-24.028757	NaN	-18.186827	-14.529670	NaN	-20.371600
-27.770235	-33.654435	NaN	-34.350869	5.884200	NaN	6.580634
-22.909876	-37.883057	NaN	-46.045158	14.973181	NaN	23.135282
-20.675646	-28.093909	NaN	-34.116246	7.418263	NaN	13.440600
-28.718167	-26.203767	NaN	-26.047043	-2.514401	NaN	-2.671125
-4.108575	-31.261574	NaN	-26.727381	27.152999	NaN	22.618806
-36.471508	-35.264122	NaN	-26.871458	-1.207386	NaN	-9.600050
-36.889647	-30.726232	NaN	-41.980071	-6.163415	NaN	5.090423
-55.879598	-21.513376	NaN	-6.183618	-34.366222	NaN	-49.695980
-34.393768	-24.752757	NaN	-27.623585	-9.641012	NaN	-6.770184
-27.753496	-32.339633	NaN	-25.852775	4.586137	NaN	-1.900721
-15.618535	-25.629833	NaN	-20.916688	10.011298	NaN	5.298152
-0.181625	-28.834053	NaN	-18.083229	28.652428	NaN	17.901604
-23.546856	-19.866218	NaN	-23.225682	-3.680639	NaN	-0.321174
-49.846913	-42.274757	NaN	-39.785031	-7.572156	NaN	-10.061882
-31.477617	-23.885004	NaN	-16.255187	-7.592612	NaN	-15.222430
-21.389208	-20.918058	NaN	-24.572636	-0.471150	NaN	3.183428
-8.504547	-32.497536	NaN	-26.001187	23.992989	NaN	17.496640
-19.719038	-26.165252	NaN	-19.782477	6.446214	NaN	0.063439
-40.180425	-19.323493	NaN	-18.209081	-20.856932	NaN	-21.971344
-53.877109	-48.385840	NaN	-50.098974	-5.491269	NaN	-3.778135
-34.940658	-40.993514	NaN	-44.025862	6.052855	NaN	9.085204
-51.013859	-10.076583	NaN	-7.546947	-40.937275	NaN	-43.466912
-24.990227	-11.636421	NaN	-11.141012	-13.353806	NaN	-13.849215
-37.677657	-29.205792	NaN	-30.417589	-8.471865	NaN	-7.260069
-17.179006	-13.591870	NaN	-29.913413	-3.587136	NaN	12.734407
-15.469857	-33.920212	NaN	-26.879684	18.450355	NaN	11.409827
-60.198202	-39.827585	NaN	-37.484309	-20.370617	NaN	-22.713893
-7.436846	-38.447969	NaN	-39.112194	31.011124	NaN	31.675348
-28.666761	-43.783686	NaN	-47.654957	15.116926	NaN	18.988197
-17.925833	-21.449425	NaN	-19.433891	3.523592	NaN	1.508058
-40.659775	-31.249762	NaN	-43.207576	-9.410013	NaN	2.547801
-21.781895	-35.864185	NaN	-22.377063	14.082290	NaN	0.595168
-12.852581	-40.248383	NaN	-28.354662	27.395801	NaN	15.502081
-24.254782	-24.261902	NaN	-23.234852	0.007119	NaN	-1.019930
-38.072637	-32.425958	NaN	-26.849167	-5.646679	NaN	-11.223470
-7.194631	-44.321194	NaN	-40.973442	37.126564	NaN	33.778811
-19.373147	-31.042438	NaN	-25.060540	11.669292	NaN	5.687393
-52.455037	-39.492878	NaN	-32.366641	-12.962159	NaN	-20.088396
-36.184100	-43.537927	NaN	-29.231236	7.353827	NaN	-6.952864
-17.397636	-30.321834	NaN	-34.654700	12.924199	NaN	17.257064
-16.718692	-15.920068	NaN	-18.551344	-0.798624	NaN	1.832653
-47.449483	-30.200774	NaN	-21.752706	-17.248709	NaN	-25.696776
-31.041024	-26.991588	NaN	-33.723693	-4.049436	NaN	2.682670
-26.836781	-22.290052	NaN	-17.184060	-4.546729	NaN	-9.652721
-27.805436	-50.495602	NaN	-41.334126	22.690166	NaN	13.528689
-64.576083	-42.255913	NaN	-34.129991	-22.320170	NaN	-30.446093
-22.431248	-39.513049	NaN	-26.297948	17.081801	NaN	3.866701
-34.909297	-20.715040	NaN	-17.160752	-14.194256	NaN	-17.748544
-39.692798	-30.478449	NaN	-15.735942	-9.214349	NaN	-23.956857
-34.479695	-28.017275	NaN	-20.991797	-6.462420	NaN	-13.487898
-51.822760	-31.474662	NaN	-39.123055	-20.348098	NaN	-12.699704
-17.389018	-56.326432	NaN	-45.348134	38.937413	NaN	27.959116
-41.318703	-11.654387	NaN	-7.394602	-29.664316	NaN	-33.924101
-22.549923	-56.523772	NaN	-43.649714	33.973849	NaN	21.099791
-5.535046	-12.486739	NaN	-21.227350	6.951693	NaN	15.692303
-38.810471	-17.540595	NaN	-15.516563	-21.269875	NaN	-23.293907
-48.919731	-34.278753	NaN	-23.424576	-14.640978	NaN	-25.495155
-19.830766	-18.749558	NaN	-19.504422	-1.081207	NaN	-0.326344
-4.277764	-47.826713	NaN	-49.213160	43.548949	NaN	44.935396
-20.593363	-29.769844	NaN	-25.502924	9.176481	NaN	4.909561
-55.530090	-25.234189	NaN	-29.461202	-30.295901	NaN	-26.068888
-21.590609	-35.569826	NaN	-23.372648	13.979218	NaN	1.782039
-24.310216	-30.183490	NaN	-23.161477	5.873273	NaN	-1.148739
-76.567111	-20.430810	NaN	-26.805798	-56.136301	NaN	-49.761313
-35.677713	-22.040391	NaN	-16.757924	-13.637321	NaN	-18.919789
-32.863018	-8.236527	NaN	-11.833077	-24.626491	NaN	-21.029941
-28.239302	-59.116742	NaN	-54.549763	30.877440	NaN	26.310461
-28.312716	-35.205357	NaN	-26.911839	6.892640	NaN	-1.400877
-40.735403	-14.778152	NaN	-15.219709	-25.957252	NaN	-25.515694
-19.354928	-7.929436	NaN	-23.675503	-11.425491	NaN	4.320575
-15.828671	-25.342571	NaN	-29.511886	9.513900	NaN	13.683215
-20.936412	-20.608040	NaN	-23.908337	-0.328372	NaN	2.971925
-15.816947	-46.743166	NaN	-34.781462	30.926219	NaN	18.964514
-37.690169	-19.967678	NaN	-9.478681	-17.722491	NaN	-28.211488
-23.928354	-29.182292	NaN	-25.286838	5.253937	NaN	1.358484
-23.941607	-19.701090	NaN	-18.755671	-4.240517	NaN	-5.185936
-31.057869	-27.810450	NaN	-29.324205	-3.247419	NaN	-1.733665
-9.097688	-31.970534	NaN	-22.623085	22.872846	NaN	13.525397
-41.016016	-54.827638	NaN	-46.894235	13.811621	NaN	5.878218
-54.502861	-38.958491	NaN	-29.288954	-15.544370	NaN	-25.213907
-23.350646	-13.904539	NaN	-12.429277	-9.446107	NaN	-10.921369
-39.619466	-51.550354	NaN	-51.455181	11.930889	NaN	11.835715
-34.996537	-21.746304	NaN	-14.869382	-13.250232	NaN	-20.127155
-70.345230	-26.081947	NaN	-30.865307	-44.263283	NaN	-39.479922
-2.656634	-12.504701	NaN	-1.191682	9.848067	NaN	-1.464952
-25.003315	-27.927601	NaN	-27.483076	2.924285	NaN	2.479761
-38.164817	-18.312376	NaN	-24.882565	-19.852441	NaN	-13.282252
-34.659324	-39.186083	NaN	-47.467463	4.526760	NaN	12.808140
-42.302851	-16.397372	NaN	-25.112781	-25.905478	NaN	-17.190070
-21.778799	-21.481093	NaN	-14.672852	-0.297705	NaN	-7.105946
-2.178837	-26.791997	NaN	-21.104451	24.613160	NaN	18.925614
-38.846557	-36.476717	NaN	-28.350619	-2.369840	NaN	-10.495938
-22.227771	-31.857296	NaN	-33.887023	9.629525	NaN	11.659253
-27.129850	-38.988266	NaN	-45.672944	11.858416	NaN	18.543094
-30.925982	-36.298298	NaN	-32.061098	5.372316	NaN	1.135115
-13.315429	-32.065597	NaN	-34.610460	18.750168	NaN	21.295031
-30.698620	-21.402072	NaN	-13.295980	-9.296549	NaN	-17.402640
-51.558097	-38.540366	NaN	-29.576745	-13.017732	NaN	-21.981352
-20.498005	-42.856241	NaN	-33.802599	22.358235	NaN	13.304594
-24.462111	-34.798023	NaN	-25.478022	10.335911	NaN	1.015911
-25.219755	-53.494209	NaN	-46.937011	28.274455	NaN	21.717256
-48.606531	-29.504255	NaN	-18.201111	-19.102276	NaN	-30.405420
-30.366507	-28.329348	NaN	-44.608820	-2.037159	NaN	14.242313
-31.786874	-18.890450	NaN	-27.251845	-12.896424	NaN	-4.535029
-32.496685	-29.804589	NaN	-28.082200	-2.692096	NaN	-4.414485
-53.016752	-32.732810	NaN	-26.358636	-20.283942	NaN	-26.658116
-39.354471	-22.951109	NaN	-19.211454	-16.403362	NaN	-20.143017
-26.138944	-43.244103	NaN	-43.456450	17.105159	NaN	17.317506
-86.466038	-33.005994	NaN	-38.678686	-53.460044	NaN	-47.787353
-1.189461	-27.890529	NaN	-11.334204	26.701067	NaN	10.144743
-15.218366	-34.243869	NaN	-28.177724	19.025503	NaN	12.959357
-42.037435	-34.228213	NaN	-31.523066	-7.809222	NaN	-10.514369
-13.673852	-47.005213	NaN	-51.207062	33.331361	NaN	37.533211
-8.108607	-32.683743	NaN	-40.115338	24.575136	NaN	32.006731
-9.105401	-61.576308	NaN	-59.825198	52.470907	NaN	50.719797
-58.986923	-32.795451	NaN	-40.189392	-26.191473	NaN	-18.797531
-29.873917	-33.267330	NaN	-31.193914	3.393414	NaN	1.319997
-20.616295	-17.885254	NaN	-33.924846	-2.731041	NaN	13.308550
-27.012348	-27.509595	NaN	-42.639547	0.497248	NaN	15.627199
-26.028017	-43.253700	NaN	-45.687435	17.225683	NaN	19.659418
-31.918506	-34.596201	NaN	-22.895870	2.677695	NaN	-9.022636
-14.420776	-54.645223	NaN	-44.120435	40.224447	NaN	29.699659
-35.008832	-25.775167	NaN	-27.631168	-9.233665	NaN	-7.377664
-26.675732	-23.931172	NaN	-20.893946	-2.744560	NaN	-5.781786
-18.339174	-17.583701	NaN	-24.076896	-0.755472	NaN	5.737722
-51.343226	-12.077314	NaN	-16.607350	-39.265912	NaN	-34.735876
-13.060526	-34.858489	NaN	-24.686564	21.797963	NaN	11.626038
-32.717463	-49.030181	NaN	-35.467824	16.312718	NaN	2.750360
-33.311922	-46.505844	NaN	-34.529452	13.193922	NaN	1.217530
-10.214838	-25.297615	NaN	-34.344994	15.082778	NaN	24.130156
-11.398736	-18.050012	NaN	-7.995892	6.651276	NaN	-3.402844
-35.570425	-23.390601	NaN	-20.958315	-12.179824	NaN	-14.612110
-16.006479	-33.633250	NaN	-45.278423	17.626771	NaN	29.271944
-36.471328	-21.600974	NaN	-22.164865	-14.870355	NaN	-14.306464
-19.382013	-44.894442	NaN	-39.596207	25.512429	NaN	20.214194
-42.327052	-33.835405	NaN	-27.824776	-8.491647	NaN	-14.502276
-25.921124	-20.540238	NaN	-20.784914	-5.380886	NaN	-5.136210
9.195252	-23.644076	NaN	-32.457286	32.839328	NaN	41.652538
-22.409010	-41.109267	NaN	-40.409280	18.700256	NaN	18.000270
-33.040654	-52.323861	NaN	-43.176391	19.283206	NaN	10.135737
-8.537965	-31.984961	NaN	-29.341399	23.446996	NaN	20.803434
-29.218130	-20.255294	NaN	-21.116585	-8.962836	NaN	-8.101545
-21.576216	-35.898379	NaN	-38.200747	14.322163	NaN	16.624531
-27.621508	-32.250435	NaN	-25.931309	4.628927	NaN	-1.690199
-5.419802	-37.702757	NaN	-52.628518	32.282956	NaN	47.208716
-44.448962	-33.031502	NaN	-33.404778	-11.417459	NaN	-11.044183
-13.416553	-27.102277	NaN	-33.882209	13.685725	NaN	20.465656
-28.210664	-15.658779	NaN	-29.633940	-12.551884	NaN	1.423277
-46.248672	-18.010032	NaN	-23.598070	-28.238641	NaN	-22.650603
-5.239287	-41.541440	NaN	-40.177476	36.302153	NaN	34.938189
-27.301320	-33.398958	NaN	-25.401019	6.097638	NaN	-1.900300
-51.664040	-10.560778	NaN	-14.104115	-41.103262	NaN	-37.559925
-20.924054	-4.900289	NaN	-16.109502	-16.023765	NaN	-4.814552
-31.327487	-22.590142	NaN	-9.233791	-8.737345	NaN	-22.093696
-24.740428	-40.171088	NaN	-35.838112	15.430661	NaN	11.097685
0.297623	-27.935979	NaN	-14.425160	28.233602	NaN	14.722783
-14.621700	-17.216641	NaN	-16.251657	2.594941	NaN	1.629957
-37.441934	-34.141400	NaN	-29.800613	-3.300534	NaN	-7.641320
-4.593808	-44.956826	NaN	-34.219818	40.363018	NaN	29.626010
-33.577403	-40.453229	NaN	-40.606784	6.875826	NaN	7.029381
-11.103039	-32.558734	NaN	-29.087991	21.455694	NaN	17.984952
-21.570761	-23.039925	NaN	-17.926249	1.469164	NaN	-3.644513
-43.137898	-26.584634	NaN	-16.252512	-16.553264	NaN	-26.885386
-15.849843	-41.144296	NaN	-37.561025	25.294453	NaN	21.711183
-41.796342	-36.934842	NaN	-27.554375	-4.861500	NaN	-14.241967
-2.504352	-44.655057	NaN	-39.857662	42.150706	NaN	37.353310
-42.577007	-25.244274	NaN	-30.898603	-17.332734	NaN	-11.678405
-26.356476	-15.885314	NaN	-12.064489	-10.471162	NaN	-14.291987
-27.086405	-52.613442	NaN	-47.098664	25.527037	NaN	20.012259
-12.354513	-41.997395	NaN	-39.931251	29.642882	NaN	27.576738
-29.676815	-22.775786	NaN	-20.198007	-6.901029	NaN	-9.478807
-36.069770	-30.379444	NaN	-39.901383	-5.690326	NaN	3.831614
-22.324242	-14.956523	NaN	-20.836024	-7.367719	NaN	-1.488218
-49.309372	-60.283674	NaN	-48.095176	10.974302	NaN	-1.214196
-3.838616	-29.416153	NaN	-35.372410	25.577538	NaN	31.533794
-19.259876	-49.858369	NaN	-43.224131	30.598493	NaN	23.964255
-36.436227	-34.650119	NaN	-36.920196	-1.786109	NaN	0.483969
-33.979576	-24.381709	NaN	-28.376472	-9.597867	NaN	-5.603104
-21.933026	-33.985451	NaN	-32.795905	12.052425	NaN	10.862879
-46.824407	-42.141357	NaN	-28.807177	-4.683050	NaN	-18.017230
-41.551339	-35.476029	NaN	-33.708634	-6.075310	NaN	-7.842705
-16.239400	-39.596386	NaN	-32.417503	23.356986	NaN	16.178102
-30.977390	-34.166664	NaN	-32.268621	3.189274	NaN	1.291231
-33.065828	-23.098753	NaN	-20.220020	-9.967075	NaN	-12.845808
-5.379674	-19.903665	NaN	-13.952585	14.523991	NaN	8.572911
-22.595696	-17.618888	NaN	-13.519936	-4.976807	NaN	-9.075760
-21.807913	-44.549170	NaN	-39.706067	22.741257	NaN	17.898154
-13.048034	-24.711631	NaN	-21.213399	11.663597	NaN	8.165366
-48.404352	-36.398809	NaN	-27.930476	-12.005542	NaN	-20.473876
-15.742040	-18.456106	NaN	-26.066525	2.714065	NaN	10.324485
-31.535014	-27.573796	NaN	-14.589956	-3.961218	NaN	-16.945058
-54.068340	-15.423628	NaN	-24.097446	-38.644711	NaN	-29.970894
-22.331924	-35.914988	NaN	-32.446925	13.583064	NaN	10.115001
-10.164924	-42.532960	NaN	-25.809224	32.368036	NaN	15.644299
-21.717566	-25.164750	NaN	-26.557058	3.447184	NaN	4.839491
-10.155135	-19.752670	NaN	-16.261927	9.597535	NaN	6.106793
-31.640654	-26.566307	NaN	-28.944478	-5.074347	NaN	-2.696176
-17.823143	-15.791593	NaN	-30.645827	-2.031550	NaN	12.822684
-31.317790	-44.398451	NaN	-27.743403	13.080661	NaN	-3.574388
-10.499268	-20.845517	NaN	-17.792350	10.346248	NaN	7.293082
-39.614467	-34.836905	NaN	-32.004777	-4.777561	NaN	-7.609690
-39.820600	-32.729570	NaN	-25.446794	-7.091030	NaN	-14.373807
-41.870736	-27.208064	NaN	-28.403185	-14.662672	NaN	-13.467550
-20.315729	-50.337677	NaN	-40.862242	30.021948	NaN	20.546513
-24.938482	-4.711603	NaN	-7.672073	-20.226879	NaN	-17.266409
-19.719242	-51.965684	NaN	-51.130060	32.246442	NaN	31.410818
-37.205782	-19.318528	NaN	-21.098823	-17.887254	NaN	-16.106959
-34.496090	-47.721288	NaN	-36.190427	13.225197	NaN	1.694337
-51.171172	-20.759933	NaN	-30.863075	-30.411239	NaN	-20.308097
-17.163328	-22.553104	NaN	-26.030186	5.389777	NaN	8.866859
-28.073179	-19.077870	NaN	-20.737692	-8.995309	NaN	-7.335487
-21.645348	-12.238147	NaN	-14.452778	-9.407201	NaN	-7.192570
-29.754196	-27.415390	NaN	-26.690001	-2.338805	NaN	-3.064194
-6.215941	-30.510167	NaN	-23.480055	24.294226	NaN	17.264114
-48.765967	-11.189639	NaN	-15.475726	-37.576328	NaN	-33.290242
-23.979770	-13.819146	NaN	-16.878032	-10.160624	NaN	-7.101738
-40.456024	-22.318663	NaN	-18.731512	-18.137361	NaN	-21.724512
-21.585221	-38.583825	NaN	-36.415185	16.998604	NaN	14.829965
-17.995095	-36.717461	NaN	-35.919829	18.722365	NaN	17.924733
-31.425482	-29.825684	NaN	-23.463369	-1.599797	NaN	-7.962113
-59.046637	-15.490426	NaN	-12.509195	-43.556211	NaN	-46.537442
-35.844370	-52.097046	NaN	-35.912048	16.252676	NaN	0.067679
-26.647014	-30.859287	NaN	-23.802265	4.212273	NaN	-2.844750
-44.335722	-9.379049	NaN	-16.569127	-34.956672	NaN	-27.766595
-8.685097	-16.420064	NaN	-12.305120	7.734968	NaN	3.620024
-34.431197	-26.812913	NaN	-27.734771	-7.618284	NaN	-6.696426
-17.669958	-23.966603	NaN	-27.634535	6.296645	NaN	9.964577
0.640573	-19.185743	NaN	-20.958579	19.826316	NaN	21.599152
-21.028326	-19.621206	NaN	-15.262020	-1.407120	NaN	-5.766306
-44.214710	-25.784003	NaN	-22.340696	-18.430707	NaN	-21.874014
-14.360556	-27.520097	NaN	-29.150941	13.159541	NaN	14.790385
-31.852902	-20.763307	NaN	-19.705126	-11.089594	NaN	-12.147776
-33.866833	-19.323080	NaN	-28.098400	-14.543753	NaN	-5.768433
-8.945921	-17.892734	NaN	-24.021191	8.946813	NaN	15.075270
-43.314264	-29.133497	NaN	-38.909301	-14.180766	NaN	-4.404963
-26.717133	-47.920042	NaN	-25.194583	21.202909	NaN	-1.522550
-23.058341	-22.458892	NaN	-14.235066	-0.599449	NaN	-8.823275
-38.806991	-8.147103	NaN	-15.200730	-30.659888	NaN	-23.606261
-2.051389	-38.522862	NaN	-41.082615	36.471473	NaN	39.031225
-23.565255	-16.380983	NaN	-18.247976	-7.184273	NaN	-5.317279
-45.634905	-10.391518	NaN	-4.466053	-35.243386	NaN	-41.168851
-46.429920	-26.048567	NaN	-31.666437	-20.381353	NaN	-14.763483
-21.136564	-23.705332	NaN	-30.803869	2.568768	NaN	9.667305
-26.703286	-37.035616	NaN	-29.473592	10.332330	NaN	2.770307
-26.058410	-15.953653	NaN	-27.810438	-10.104757	NaN	1.752029
-4.300580	-23.528281	NaN	-32.970972	19.227701	NaN	28.670392
-23.897525	-32.033328	NaN	-27.566306	8.135802	NaN	3.668781
-23.748439	-24.422422	NaN	-7.168742	0.673983	NaN	-16.579697
-8.288679	-11.412440	NaN	-14.862363	3.123761	NaN	6.573684
-20.616975	-49.301829	NaN	-33.296244	28.684854	NaN	12.679269
-15.540725	-36.231460	NaN	-35.186211	20.690735	NaN	19.645486
-28.974271	-19.586663	NaN	-17.648047	-9.387607	NaN	-11.326224
-9.567964	-23.684169	NaN	-15.290229	14.116205	NaN	5.722265
-65.384887	-39.520192	NaN	-40.820820	-25.864695	NaN	-24.564067
-35.115544	-20.573871	NaN	-22.184344	-14.541673	NaN	-12.931200
-43.921189	-29.271282	NaN	-33.241938	-14.649907	NaN	-10.679251
-40.885180	-51.587497	NaN	-43.895653	10.702317	NaN	3.010473
-41.071975	-4.760456	NaN	-10.552598	-36.311520	NaN	-30.519377
-37.159076	-40.074758	NaN	-43.856960	2.915681	NaN	6.697884
-14.814798	-14.306061	NaN	-13.612780	-0.508736	NaN	-1.202018
-51.320663	-21.986010	NaN	-19.933637	-29.334653	NaN	-31.387026
-28.338984	-47.710451	NaN	-31.142133	19.371467	NaN	2.803150
-19.191205	-37.395132	NaN	-35.552984	18.203927	NaN	16.361780
-28.866830	-27.942048	NaN	-22.297365	-0.924782	NaN	-6.569464
-42.172399	-20.873035	NaN	-16.953261	-21.299364	NaN	-25.219138
-29.174473	-17.459582	NaN	-25.233256	-11.714892	NaN	-3.941217
-51.907511	-32.682125	NaN	-36.455404	-19.225386	NaN	-15.452108
-59.628738	-38.297149	NaN	-41.607571	-21.331589	NaN	-18.021167
-15.577327	-30.235664	NaN	-30.212407	14.658336	NaN	14.635080
-37.292625	-19.272505	NaN	-19.566660	-18.020121	NaN	-17.725965
-37.136389	-25.715110	NaN	-26.465265	-11.421279	NaN	-10.671124
-7.418112	-49.916207	NaN	-46.218784	42.498095	NaN	38.800672
-29.922744	-38.085612	NaN	-17.201423	8.162868	NaN	-12.721321
-42.639311	-26.314670	NaN	-29.071528	-16.324641	NaN	-13.567783
-29.801333	-20.243987	NaN	-18.570795	-9.557346	NaN	-11.230537
-9.039064	-21.716047	NaN	-26.020009	12.676982	NaN	16.980944
-39.637669	-23.888202	NaN	-12.782305	-15.749467	NaN	-26.855364
-38.596739	-12.896392	NaN	-12.325268	-25.700348	NaN	-26.271472
-26.533158	-43.671921	NaN	-44.228792	17.138763	NaN	17.695634
-45.006105	-32.926298	NaN	-36.551533	-12.079807	NaN	-8.454571
-16.977010	-23.885622	NaN	-27.215964	6.908612	NaN	10.238954
-3.202579	-23.223488	NaN	-18.724416	20.020909	NaN	15.521837
-39.525012	-19.405100	NaN	-17.651555	-20.119912	NaN	-21.873457
-22.460764	-31.492882	NaN	-32.023363	9.032118	NaN	9.562599
-20.879867	-23.180300	NaN	-19.976392	2.300434	NaN	-0.903475
-12.967392	-44.036761	NaN	-47.489681	31.069368	NaN	34.522288
-35.939229	-27.737800	NaN	-32.606326	-8.201429	NaN	-3.332902
-41.229220	-37.991133	NaN	-23.412463	-3.238087	NaN	-17.816757
-33.824327	-2.618363	NaN	-9.486081	-31.205963	NaN	-24.338246
-25.631093	-23.249517	NaN	-20.811409	-2.381575	NaN	-4.819684
-26.787917	-10.416378	NaN	-15.163775	-16.371539	NaN	-11.624143
-30.766474	-40.560837	NaN	-47.577686	9.794363	NaN	16.811212
-34.953273	-16.357389	NaN	-14.201648	-18.595884	NaN	-20.751625
-28.455531	-25.812821	NaN	-29.637146	-2.642710	NaN	1.181616
-35.718857	-43.084630	NaN	-42.685623	7.365773	NaN	6.966766
-23.114046	-11.105681	NaN	-17.624459	-12.008365	NaN	-5.489588
-20.311028	-24.319740	NaN	-26.939042	4.008712	NaN	6.628014
-30.660217	-46.084788	NaN	-32.388933	15.424571	NaN	1.728716
1.322693	-33.254226	NaN	-32.578787	34.576920	NaN	33.901481
