# Supplementary material for: Combined Influences of Model Choice, Data Quality, and Data Quantity When Estimating Population Trends
Source: PLoS One. 2015 Jul 15;10(7):e0132255. doi: 10.1371/journal.pone.0132255 (PMC4503393; doi:10.1371/journal.pone.0132255)
Supplement: S1 Dataset — Files are organized by model type and by the input lambda value. (ZIP) [file pone.0132255.s002.zip › Snail/sims_lambda_1_025/simulationOutput_1.025_0_0.1_0.1_10.xls]

Percent_Decline_True	Median_Percent_Decline_Matrix	Median_Percent_Decline_Matrix_stable	Median_Percent_Decline_Scalar	Difference_True_Matrix	Difference_True_Matrix_Stable	Difference_True_Scalar
-29.325220	4.984379	NaN	-22.998802	-34.309599	NaN	-6.326418
-20.829246	-55.269840	NaN	-46.789373	34.440594	NaN	25.960127
-43.268284	-16.712794	NaN	-20.895398	-26.555491	NaN	-22.372886
-52.277812	-12.198869	NaN	-6.838170	-40.078943	NaN	-45.439642
-19.975935	1.858244	NaN	-16.117229	-21.834179	NaN	-3.858706
-54.021554	-83.258872	NaN	-80.600272	29.237318	NaN	26.578717
-35.909789	-30.087786	NaN	-12.342742	-5.822003	NaN	-23.567047
-17.414820	-68.483872	NaN	-41.600849	51.069051	NaN	24.186028
-30.954787	-57.684674	NaN	-33.620741	26.729887	NaN	2.665954
-25.962062	14.365111	NaN	2.825822	-40.327173	NaN	-28.787883
-29.150527	-36.551325	NaN	-37.790467	7.400798	NaN	8.639940
-29.355662	-34.859655	NaN	-41.703747	5.503994	NaN	12.348085
-20.267136	-30.166228	NaN	-19.482676	9.899092	NaN	-0.784460
-41.285815	-23.908777	NaN	-43.820691	-17.377038	NaN	2.534876
-28.765229	-59.862526	NaN	-32.388964	31.097297	NaN	3.623734
-18.752098	-34.537999	NaN	-25.068082	15.785901	NaN	6.315984
-33.982094	-37.044089	NaN	-42.520959	3.061995	NaN	8.538865
-28.669445	-83.558960	NaN	-66.668083	54.889515	NaN	37.998638
-8.555053	-46.478035	NaN	-15.609793	37.922982	NaN	7.054740
2.501980	-42.264021	NaN	-8.277911	44.766000	NaN	10.779890
-36.052347	-18.414932	NaN	-10.268482	-17.637414	NaN	-25.783864
-40.422433	-24.209337	NaN	-33.169262	-16.213095	NaN	-7.253171
-25.037201	-19.304145	NaN	-29.744240	-5.733056	NaN	4.707039
-7.880676	-32.097517	NaN	-39.202975	24.216841	NaN	31.322299
-1.518596	-75.651456	NaN	-93.407987	74.132860	NaN	91.889391
-25.752128	-14.734184	NaN	-27.688196	-11.017944	NaN	1.936068
-40.548900	-43.160179	NaN	-30.677047	2.611280	NaN	-9.871852
-15.149441	-11.209515	NaN	-15.824739	-3.939926	NaN	0.675298
-42.487963	-58.072582	NaN	-54.024728	15.584620	NaN	11.536765
-21.441865	-26.450913	NaN	-38.659261	5.009048	NaN	17.217397
-32.623841	-46.537192	NaN	-19.804820	13.913351	NaN	-12.819021
-12.455360	-26.613036	NaN	-33.867297	14.157676	NaN	21.411937
-21.719651	-44.831294	NaN	-31.771297	23.111643	NaN	10.051646
-9.327095	-41.351950	NaN	-29.548078	32.024855	NaN	20.220984
-35.283692	-13.149293	NaN	-13.827039	-22.134399	NaN	-21.456654
-29.826318	-49.995912	NaN	-50.232228	20.169594	NaN	20.405910
-21.356815	-21.692434	NaN	-30.943411	0.335620	NaN	9.586596
-25.154988	-51.503711	NaN	-36.564804	26.348724	NaN	11.409816
-27.634698	-22.226205	NaN	-25.250182	-5.408493	NaN	-2.384516
-39.522852	-66.998966	NaN	-46.929252	27.476114	NaN	7.406400
-13.890572	-49.859333	NaN	-51.255966	35.968761	NaN	37.365394
-16.697870	-61.150840	NaN	-73.493230	44.452969	NaN	56.795360
-17.767260	-46.032267	NaN	-40.801185	28.265007	NaN	23.033924
-11.007570	-20.868173	NaN	-27.837028	9.860604	NaN	16.829459
-24.346922	-36.118557	NaN	-31.234012	11.771635	NaN	6.887090
-44.622325	9.591565	NaN	4.353485	-54.213890	NaN	-48.975810
-10.916505	-18.984066	NaN	-20.783647	8.067560	NaN	9.867142
-10.021660	-23.398773	NaN	-15.368078	13.377113	NaN	5.346418
-29.185954	-18.026051	NaN	-19.639288	-11.159903	NaN	-9.546666
-20.827755	-15.395868	NaN	-3.509133	-5.431887	NaN	-17.318623
-48.632919	-20.933740	NaN	-23.469693	-27.699179	NaN	-25.163227
-21.501007	-19.262019	NaN	-19.110684	-2.238988	NaN	-2.390324
-45.479019	-37.450566	NaN	-27.350138	-8.028453	NaN	-18.128882
-12.252587	-6.746175	NaN	-10.726096	-5.506413	NaN	-1.526492
-40.644067	-133.461894	NaN	-112.613207	92.817827	NaN	71.969140
-23.136973	-57.831453	NaN	-65.191926	34.694480	NaN	42.054953
-34.089961	-29.052616	NaN	-29.235388	-5.037345	NaN	-4.854573
-30.182303	-17.026741	NaN	-25.283193	-13.155562	NaN	-4.899111
-58.238132	-55.016365	NaN	-32.292394	-3.221767	NaN	-25.945738
-45.856902	-21.578293	NaN	-25.310009	-24.278609	NaN	-20.546893
-55.513299	-21.277042	NaN	-28.553413	-34.236257	NaN	-26.959886
-32.318590	-14.445174	NaN	-18.332219	-17.873416	NaN	-13.986371
-20.727543	-17.713773	NaN	-22.575629	-3.013770	NaN	1.848086
-38.359446	-41.516020	NaN	-60.278917	3.156574	NaN	21.919471
-33.416822	-29.534509	NaN	-15.486435	-3.882312	NaN	-17.930387
-38.254121	-16.709778	NaN	-17.188326	-21.544343	NaN	-21.065795
0.704480	-55.928313	NaN	-68.296950	56.632793	NaN	69.001430
-22.091272	-20.081772	NaN	-11.529556	-2.009500	NaN	-10.561716
0.143011	-31.182186	NaN	-47.302345	31.325197	NaN	47.445356
-25.429451	-70.447382	NaN	-81.177313	45.017931	NaN	55.747862
-19.433592	-41.583011	NaN	-50.321374	22.149418	NaN	30.887781
-27.922241	-78.247625	NaN	-72.676809	50.325384	NaN	44.754568
4.496879	-46.897994	NaN	-38.038273	51.394873	NaN	42.535152
-41.600867	-40.109475	NaN	-20.033918	-1.491393	NaN	-21.566949
-43.151933	-22.173399	NaN	-24.108562	-20.978535	NaN	-19.043371
-10.264600	-7.200893	NaN	-14.883049	-3.063707	NaN	4.618449
-61.795812	-41.530490	NaN	-35.859443	-20.265323	NaN	-25.936369
-15.389065	-25.803044	NaN	-13.270873	10.413979	NaN	-2.118192
-30.665045	-18.167568	NaN	-21.052798	-12.497477	NaN	-9.612248
-19.422323	-39.878592	NaN	-23.827845	20.456269	NaN	4.405521
-40.273675	-62.702722	NaN	-46.082757	22.429046	NaN	5.809082
-9.693076	-42.016542	NaN	-46.912227	32.323465	NaN	37.219150
-23.517607	-30.896649	NaN	-40.433958	7.379041	NaN	16.916351
-35.859548	-32.890573	NaN	-59.797482	-2.968975	NaN	23.937934
-28.751910	-22.431213	NaN	-22.884847	-6.320697	NaN	-5.867064
-11.557009	-50.379983	NaN	-43.874579	38.822974	NaN	32.317570
-39.491761	-6.663423	NaN	-8.338148	-32.828339	NaN	-31.153613
-26.114984	-23.868320	NaN	-17.880974	-2.246664	NaN	-8.234010
-34.179968	-42.324827	NaN	-41.526821	8.144859	NaN	7.346853
-20.710774	-34.407656	NaN	-60.318061	13.696882	NaN	39.607287
-21.301800	-52.735217	NaN	-63.491312	31.433417	NaN	42.189512
-46.640368	0.050522	NaN	-14.687020	-46.690890	NaN	-31.953348
-21.268673	-20.415997	NaN	-6.378163	-0.852676	NaN	-14.890510
-30.889416	-56.657854	NaN	-27.442188	25.768438	NaN	-3.447228
-4.146369	2.799199	NaN	-3.719191	-6.945567	NaN	-0.427177
-30.427265	-18.499351	NaN	-40.777710	-11.927914	NaN	10.350445
-41.556092	-10.724563	NaN	-12.528728	-30.831529	NaN	-29.027365
-4.907501	-43.224530	NaN	-36.927079	38.317030	NaN	32.019578
-56.443224	-44.344943	NaN	-54.949910	-12.098281	NaN	-1.493314
-22.795366	-23.661682	NaN	-16.398765	0.866316	NaN	-6.396600
-20.840419	-64.606083	NaN	-37.492274	43.765665	NaN	16.651855
-49.437332	-21.624756	NaN	-27.032897	-27.812576	NaN	-22.404436
-32.494996	-38.461883	NaN	-42.867029	5.966886	NaN	10.372032
-58.424576	-48.110537	NaN	-33.396752	-10.314039	NaN	-25.027824
-40.618088	-42.974885	NaN	-45.766311	2.356797	NaN	5.148223
-13.444238	-32.841353	NaN	-18.728877	19.397116	NaN	5.284639
-28.775284	-52.949535	NaN	-29.360091	24.174251	NaN	0.584807
-21.095964	-33.100365	NaN	-35.769396	12.004401	NaN	14.673432
-27.597670	-79.394629	NaN	-67.292823	51.796959	NaN	39.695153
-24.177030	-30.252463	NaN	-19.115424	6.075433	NaN	-5.061606
-10.631996	-23.000705	NaN	-38.348056	12.368709	NaN	27.716059
-42.881152	-30.245376	NaN	-5.072275	-12.635776	NaN	-37.808877
7.197389	-27.760221	NaN	-24.584443	34.957611	NaN	31.781832
-28.779581	-24.249666	NaN	-16.760656	-4.529915	NaN	-12.018925
-37.485834	-38.287887	NaN	-30.760618	0.802052	NaN	-6.725216
-31.101072	-13.185525	NaN	7.090183	-17.915547	NaN	-38.191255
-27.895967	-79.552015	NaN	-65.428203	51.656048	NaN	37.532236
-34.256875	-19.190806	NaN	-25.702407	-15.066069	NaN	-8.554467
-42.102580	-23.757415	NaN	-2.352719	-18.345164	NaN	-39.749861
-8.084556	-20.915186	NaN	-17.251875	12.830630	NaN	9.167319
-30.655876	-17.648426	NaN	-14.919168	-13.007450	NaN	-15.736708
-11.087049	-29.173178	NaN	-15.272414	18.086129	NaN	4.185365
-18.988775	-14.350288	NaN	-23.753709	-4.638487	NaN	4.764934
-41.170197	-11.494922	NaN	-23.477977	-29.675275	NaN	-17.692220
-27.362155	-19.910948	NaN	-6.528007	-7.451208	NaN	-20.834149
-42.350560	-28.656490	NaN	-14.038889	-13.694071	NaN	-28.311671
-27.119805	-43.784523	NaN	-44.767719	16.664718	NaN	17.647914
-39.212137	-27.837588	NaN	-43.623397	-11.374549	NaN	4.411260
-33.430437	-30.029032	NaN	-53.890008	-3.401404	NaN	20.459572
-35.405522	-3.815307	NaN	-1.461126	-31.590215	NaN	-33.944396
-60.548035	-26.295116	NaN	-17.669940	-34.252919	NaN	-42.878094
-18.742066	-13.313677	NaN	-16.659767	-5.428389	NaN	-2.082299
-48.351345	-43.738718	NaN	-22.761763	-4.612627	NaN	-25.589582
-22.812970	-54.995827	NaN	-20.240375	32.182857	NaN	-2.572595
-27.105227	-32.669242	NaN	-37.943247	5.564015	NaN	10.838020
-14.028015	-53.698140	NaN	-50.597749	39.670126	NaN	36.569734
-11.118644	-43.530420	NaN	-33.467470	32.411776	NaN	22.348826
-31.449403	-27.552901	NaN	-19.472591	-3.896502	NaN	-11.976812
-50.226361	-18.889791	NaN	-12.302740	-31.336570	NaN	-37.923621
-33.768774	-23.857564	NaN	-17.359061	-9.911210	NaN	-16.409713
-46.272176	-10.615394	NaN	-23.250978	-35.656783	NaN	-23.021198
-25.073226	-7.629347	NaN	-10.404069	-17.443879	NaN	-14.669157
-25.136486	-53.624321	NaN	-45.988906	28.487835	NaN	20.852419
-31.374979	-34.626789	NaN	-39.398759	3.251810	NaN	8.023780
2.498536	-21.125978	NaN	-36.897402	23.624513	NaN	39.395938
-24.653983	-25.833286	NaN	-19.315951	1.179303	NaN	-5.338032
-38.137981	-19.279944	NaN	-15.532424	-18.858036	NaN	-22.605557
-35.903612	-24.448661	NaN	-29.304038	-11.454951	NaN	-6.599575
-43.569809	2.858423	NaN	-10.927703	-46.428232	NaN	-32.642106
-30.682956	-96.606889	NaN	-49.669043	65.923933	NaN	18.986087
-47.966782	-14.363114	NaN	1.926594	-33.603669	NaN	-49.893377
-49.070809	-45.326439	NaN	-37.448926	-3.744369	NaN	-11.621882
-0.578743	-38.906719	NaN	-56.219995	38.327976	NaN	55.641253
-19.683366	-38.758934	NaN	-42.514191	19.075568	NaN	22.830826
-40.081728	-45.608981	NaN	-41.501995	5.527253	NaN	1.420267
-40.019074	-21.286838	NaN	-14.612786	-18.732236	NaN	-25.406288
-37.635399	-64.698886	NaN	-77.628958	27.063487	NaN	39.993560
-39.279352	-57.795155	NaN	-39.134433	18.515803	NaN	-0.144918
-19.223527	-45.166755	NaN	-58.780942	25.943229	NaN	39.557415
-24.064835	-23.152464	NaN	-14.958244	-0.912371	NaN	-9.106590
-36.601257	-30.095362	NaN	-29.483168	-6.505895	NaN	-7.118089
-2.410434	-57.031435	NaN	-35.029758	54.621001	NaN	32.619324
-17.125713	-43.165024	NaN	-13.614539	26.039310	NaN	-3.511174
-29.213265	-20.759203	NaN	-25.889618	-8.454062	NaN	-3.323647
-21.536838	-27.552342	NaN	-40.525203	6.015504	NaN	18.988364
-33.776969	-31.024826	NaN	-21.703726	-2.752143	NaN	-12.073243
-3.319336	-2.120092	NaN	-11.079771	-1.199244	NaN	7.760435
-40.989558	-5.701979	NaN	-12.606335	-35.287579	NaN	-28.383223
-25.451836	-44.048101	NaN	-57.939170	18.596264	NaN	32.487334
-33.460690	-55.233622	NaN	-34.384419	21.772931	NaN	0.923729
-18.623737	-43.284702	NaN	-20.944681	24.660965	NaN	2.320944
-34.385074	-47.316716	NaN	-12.565448	12.931641	NaN	-21.819626
-20.060725	-10.981826	NaN	-14.517888	-9.078899	NaN	-5.542837
-45.962897	-41.871359	NaN	-25.814497	-4.091538	NaN	-20.148401
-25.257504	-42.868861	NaN	-62.986981	17.611357	NaN	37.729477
-30.355785	-30.797696	NaN	-16.403169	0.441911	NaN	-13.952616
-44.973397	4.131590	NaN	-17.622588	-49.104987	NaN	-27.350809
-53.239441	-32.505807	NaN	-26.961631	-20.733634	NaN	-26.277810
-14.929920	-9.424212	NaN	-33.021754	-5.505708	NaN	18.091835
-42.644258	-54.616534	NaN	-29.405090	11.972275	NaN	-13.239168
-12.679399	4.935909	NaN	-8.908563	-17.615308	NaN	-3.770837
-24.067323	-33.071580	NaN	-17.220949	9.004256	NaN	-6.846375
-15.659731	-52.599984	NaN	-59.993696	36.940253	NaN	44.333965
-37.076637	-0.655227	NaN	-4.501002	-36.421410	NaN	-32.575635
-23.735965	-16.410763	NaN	-26.057968	-7.325202	NaN	2.322003
-43.394748	10.832682	NaN	6.324767	-54.227431	NaN	-49.719516
-22.313322	-26.191742	NaN	-15.666067	3.878420	NaN	-6.647255
-60.111154	-25.075275	NaN	-23.439035	-35.035879	NaN	-36.672119
-51.380345	-17.870722	NaN	-25.704797	-33.509623	NaN	-25.675548
-8.780749	-20.501442	NaN	-15.597928	11.720692	NaN	6.817179
-34.716744	-40.701903	NaN	-54.420120	5.985159	NaN	19.703376
-41.794629	-36.457416	NaN	-44.029862	-5.337213	NaN	2.235233
-31.011150	-18.424233	NaN	-20.714784	-12.586917	NaN	-10.296365
-40.103994	-10.640798	NaN	-22.872417	-29.463196	NaN	-17.231577
7.968300	-38.020050	NaN	-25.206704	45.988350	NaN	33.175004
-24.239696	-25.753510	NaN	-44.786591	1.513814	NaN	20.546895
-20.307734	3.880869	NaN	-2.641793	-24.188603	NaN	-17.665941
-39.117483	-14.206374	NaN	-11.780707	-24.911109	NaN	-27.336776
-17.920057	-4.152378	NaN	-28.547301	-13.767679	NaN	10.627244
-26.613483	-45.824725	NaN	-74.272587	19.211242	NaN	47.659104
-9.621659	-22.695624	NaN	-32.385993	13.073966	NaN	22.764334
-50.927360	-13.659047	NaN	-28.117268	-37.268313	NaN	-22.810092
-39.164347	-27.536147	NaN	-31.337035	-11.628201	NaN	-7.827313
-16.338237	-5.576771	NaN	-7.779907	-10.761466	NaN	-8.558330
-15.153645	-41.639522	NaN	-13.073220	26.485877	NaN	-2.080425
-31.153833	-9.478124	NaN	9.518926	-21.675709	NaN	-40.672759
-24.457850	-25.534493	NaN	-29.015900	1.076643	NaN	4.558051
-15.045935	-17.149065	NaN	-10.070410	2.103130	NaN	-4.975524
-16.071826	-8.781342	NaN	20.280732	-7.290484	NaN	-36.352558
-29.679526	-41.744403	NaN	-39.975780	12.064877	NaN	10.296254
-53.601301	-34.090287	NaN	-34.113363	-19.511014	NaN	-19.487938
-47.693912	-20.801188	NaN	-11.749290	-26.892724	NaN	-35.944622
-45.274306	-28.906405	NaN	-21.271108	-16.367901	NaN	-24.003198
-8.046312	-38.570308	NaN	-35.493189	30.523996	NaN	27.446877
-31.486103	-21.684769	NaN	-20.456252	-9.801334	NaN	-11.029851
-39.410552	-4.595506	NaN	-4.171333	-34.815046	NaN	-35.239219
-10.917947	-10.835120	NaN	-24.836198	-0.082827	NaN	13.918252
-22.710994	-10.063780	NaN	-10.694552	-12.647214	NaN	-12.016441
-27.116253	-51.524632	NaN	-55.163100	24.408379	NaN	28.046847
-30.088847	-17.348254	NaN	-26.066980	-12.740593	NaN	-4.021867
-52.157899	-22.802765	NaN	-36.457500	-29.355134	NaN	-15.700400
-52.851734	-56.890882	NaN	-53.832106	4.039148	NaN	0.980372
-20.694282	-0.861114	NaN	8.703773	-19.833167	NaN	-29.398055
-31.108845	-75.853793	NaN	-36.522379	44.744949	NaN	5.413534
-42.147641	-20.973022	NaN	-21.115992	-21.174619	NaN	-21.031649
-22.147230	-31.745228	NaN	-22.323305	9.597998	NaN	0.176075
-26.668495	-14.399201	NaN	-16.053327	-12.269294	NaN	-10.615168
-25.029718	-40.425835	NaN	-26.611710	15.396117	NaN	1.581992
-11.180548	-9.828040	NaN	-10.783228	-1.352508	NaN	-0.397321
-2.942499	-3.464134	NaN	-13.044083	0.521636	NaN	10.101584
-38.243114	-70.562944	NaN	-47.907190	32.319830	NaN	9.664076
-30.096973	-51.204749	NaN	-36.459491	21.107776	NaN	6.362518
-3.800880	-38.004990	NaN	-34.837840	34.204110	NaN	31.036960
-17.708289	-23.469325	NaN	-24.450021	5.761035	NaN	6.741732
-42.927843	-72.438296	NaN	-56.932876	29.510453	NaN	14.005033
-44.213422	-5.717777	NaN	-25.076003	-38.495645	NaN	-19.137419
-30.880773	-71.606595	NaN	-46.760972	40.725822	NaN	15.880199
-18.103881	-38.133091	NaN	-31.509915	20.029210	NaN	13.406034
-24.110284	-14.541761	NaN	-7.634733	-9.568523	NaN	-16.475551
-11.091709	-6.943070	NaN	-9.475857	-4.148639	NaN	-1.615852
-51.748952	-26.564472	NaN	-30.819421	-25.184480	NaN	-20.929532
1.933147	-65.294672	NaN	-64.551088	67.227819	NaN	66.484236
-16.106904	-50.869755	NaN	-40.521975	34.762851	NaN	24.415071
-19.519580	-69.224296	NaN	-48.069458	49.704716	NaN	28.549878
-27.040521	-43.454044	NaN	-23.382446	16.413523	NaN	-3.658075
-21.688548	-28.574321	NaN	-32.994847	6.885772	NaN	11.306299
-27.124114	-37.425347	NaN	-32.115518	10.301233	NaN	4.991404
-34.177510	-22.958679	NaN	5.597806	-11.218830	NaN	-39.775316
-2.058571	-27.728677	NaN	-10.886226	25.670106	NaN	8.827655
-52.114713	-32.514578	NaN	-56.471643	-19.600135	NaN	4.356930
-53.932130	-29.326316	NaN	-2.558121	-24.605814	NaN	-51.374009
-6.443821	-17.570203	NaN	-20.503292	11.126381	NaN	14.059471
-47.366866	-48.558609	NaN	-35.714604	1.191743	NaN	-11.652262
-41.548423	3.389517	NaN	-22.472942	-44.937940	NaN	-19.075481
-27.350482	-30.605097	NaN	-26.753084	3.254616	NaN	-0.597398
-31.042179	-33.008473	NaN	-42.862948	1.966294	NaN	11.820769
-44.266586	-55.238549	NaN	-42.509413	10.971963	NaN	-1.757173
-52.561390	-16.270689	NaN	-1.966609	-36.290701	NaN	-50.594781
-32.937344	-9.686849	NaN	-13.959412	-23.250495	NaN	-18.977932
-58.789600	-26.287319	NaN	-24.389947	-32.502281	NaN	-34.399653
-21.712844	-14.503126	NaN	-15.238150	-7.209717	NaN	-6.474693
-38.629902	-20.310875	NaN	-26.525716	-18.319027	NaN	-12.104185
-26.344667	-17.134805	NaN	-31.225208	-9.209862	NaN	4.880541
-25.828752	-34.651076	NaN	-21.435453	8.822325	NaN	-4.393299
-21.000520	-32.663539	NaN	-26.733225	11.663019	NaN	5.732705
-5.329438	-10.172657	NaN	-8.529860	4.843219	NaN	3.200422
-55.035795	-9.574871	NaN	-29.397427	-45.460924	NaN	-25.638368
-10.550525	-29.487531	NaN	-47.248990	18.937006	NaN	36.698466
-55.167795	-49.490166	NaN	-47.507975	-5.677629	NaN	-7.659820
-32.888560	-18.847189	NaN	-15.726171	-14.041371	NaN	-17.162389
-25.801636	-61.821506	NaN	-62.894256	36.019870	NaN	37.092620
-18.520913	-48.896239	NaN	-48.952229	30.375326	NaN	30.431316
-13.676806	-17.068403	NaN	-25.650635	3.391597	NaN	11.973829
-27.216158	-42.743735	NaN	-35.279289	15.527577	NaN	8.063131
-18.094347	-16.241001	NaN	-10.949837	-1.853346	NaN	-7.144510
-47.387815	-40.567312	NaN	-15.173438	-6.820502	NaN	-32.214377
-28.695900	-46.219284	NaN	-21.322442	17.523384	NaN	-7.373458
-17.425957	-11.894524	NaN	-26.432225	-5.531433	NaN	9.006268
-46.309741	-44.744332	NaN	-29.407034	-1.565409	NaN	-16.902707
-14.552771	-36.296418	NaN	-51.529779	21.743647	NaN	36.977007
-96.541303	-1.085547	NaN	-5.100451	-95.455757	NaN	-91.440852
-25.462941	-37.389391	NaN	-30.394932	11.926449	NaN	4.931990
-38.055379	-49.064349	NaN	-33.946548	11.008969	NaN	-4.108831
-44.278738	-39.950169	NaN	-54.405483	-4.328569	NaN	10.126745
-24.255135	-14.313094	NaN	-3.307885	-9.942040	NaN	-20.947249
-32.717043	-57.662719	NaN	-52.965820	24.945676	NaN	20.248777
-28.888179	-42.692210	NaN	-51.688300	13.804031	NaN	22.800121
-2.107268	-44.627548	NaN	-30.152547	42.520281	NaN	28.045279
-30.717328	-38.258992	NaN	-23.243521	7.541663	NaN	-7.473807
-30.760310	-7.429856	NaN	-3.725668	-23.330454	NaN	-27.034642
-40.115820	-19.652181	NaN	-12.168725	-20.463639	NaN	-27.947094
-28.239418	-8.163365	NaN	-0.319779	-20.076053	NaN	-27.919638
-63.194456	-37.173029	NaN	-46.686529	-26.021427	NaN	-16.507927
-9.273918	-33.604359	NaN	-24.390765	24.330441	NaN	15.116847
-47.789923	-47.662108	NaN	-40.527987	-0.127816	NaN	-7.261936
-30.462959	-9.605855	NaN	-2.253817	-20.857104	NaN	-28.209142
-46.267848	-36.329227	NaN	-16.678715	-9.938622	NaN	-29.589133
-36.318150	-55.571775	NaN	-30.346197	19.253625	NaN	-5.971953
-28.162230	-28.423074	NaN	-18.480503	0.260844	NaN	-9.681727
-35.660912	-61.658806	NaN	-36.369457	25.997894	NaN	0.708544
-16.778152	-52.006829	NaN	-43.684706	35.228677	NaN	26.906554
-12.929328	-43.245442	NaN	-5.891441	30.316114	NaN	-7.037887
-22.516575	-68.778026	NaN	-53.076731	46.261451	NaN	30.560156
-3.702350	-27.545672	NaN	-15.204836	23.843322	NaN	11.502486
-24.019221	-12.996303	NaN	-18.995478	-11.022918	NaN	-5.023743
-43.241693	-50.580350	NaN	-50.101815	7.338656	NaN	6.860122
-28.551336	-18.192697	NaN	-18.341810	-10.358639	NaN	-10.209526
-27.550528	-23.581527	NaN	-12.145555	-3.969001	NaN	-15.404974
-28.211954	-38.923910	NaN	-45.899165	10.711957	NaN	17.687211
-42.784648	-25.178053	NaN	-33.254926	-17.606595	NaN	-9.529722
-40.589688	3.342643	NaN	5.241725	-43.932330	NaN	-45.831412
-13.567385	-8.418130	NaN	-22.078043	-5.149255	NaN	8.510658
-44.854357	-21.423979	NaN	-47.101013	-23.430378	NaN	2.246655
-28.978072	-16.407066	NaN	-21.560031	-12.571006	NaN	-7.418040
-23.092947	-19.612172	NaN	-29.334093	-3.480774	NaN	6.241146
-35.414608	-16.447336	NaN	-20.271318	-18.967272	NaN	-15.143289
-18.140271	-56.299189	NaN	-52.602178	38.158919	NaN	34.461907
-32.480212	-47.065105	NaN	-4.602058	14.584893	NaN	-27.878154
-13.764007	-60.747751	NaN	-52.107889	46.983743	NaN	38.343881
-67.560378	-23.383627	NaN	-15.499224	-44.176751	NaN	-52.061154
-29.486586	-62.645978	NaN	-57.412821	33.159392	NaN	27.926235
1.197802	-73.317553	NaN	-70.381768	74.515355	NaN	71.579570
-30.555534	-15.053788	NaN	-7.343141	-15.501746	NaN	-23.212393
-51.667308	-44.101972	NaN	-31.618990	-7.565336	NaN	-20.048318
-38.022235	-52.656050	NaN	-43.176940	14.633815	NaN	5.154706
-11.406607	-27.165315	NaN	-8.973762	15.758708	NaN	-2.432845
-31.330108	-11.660707	NaN	-9.949908	-19.669401	NaN	-21.380200
-28.611478	-7.715196	NaN	-5.990951	-20.896282	NaN	-22.620526
-7.115418	-42.189451	NaN	-43.462206	35.074034	NaN	36.346788
-1.314356	-52.752662	NaN	-52.317887	51.438306	NaN	51.003531
-51.097061	-36.722329	NaN	-36.399098	-14.374731	NaN	-14.697963
-39.603554	-37.212613	NaN	-33.580799	-2.390941	NaN	-6.022756
-5.626889	-15.942789	NaN	-40.632004	10.315900	NaN	35.005116
-11.136018	-36.633515	NaN	-64.334392	25.497497	NaN	53.198373
-33.654781	-30.046836	NaN	-15.894844	-3.607945	NaN	-17.759937
10.270799	-6.413005	NaN	-3.875307	16.683804	NaN	14.146106
-43.615230	-47.715536	NaN	-35.384004	4.100307	NaN	-8.231226
-64.013322	-24.463296	NaN	-15.740151	-39.550026	NaN	-48.273171
-23.658118	-22.546596	NaN	-32.236472	-1.111523	NaN	8.578354
-1.341162	-49.306163	NaN	-53.417685	47.965001	NaN	52.076523
1.982093	-25.752353	NaN	-44.840249	27.734447	NaN	46.822342
-47.208527	-11.322804	NaN	-2.492661	-35.885722	NaN	-44.715866
-17.479118	-38.426758	NaN	-34.568716	20.947640	NaN	17.089598
-59.737773	-24.103114	NaN	-51.920597	-35.634659	NaN	-7.817176
-50.861763	-63.069186	NaN	-62.357644	12.207423	NaN	11.495881
-16.505930	-41.170974	NaN	-30.331522	24.665044	NaN	13.825592
-47.544914	-20.991043	NaN	-28.358524	-26.553871	NaN	-19.186390
-18.257291	-43.635586	NaN	-33.230446	25.378295	NaN	14.973155
-12.120902	-27.999128	NaN	-43.678462	15.878226	NaN	31.557560
-10.359391	-55.734024	NaN	-43.499772	45.374633	NaN	33.140381
-29.316828	-25.605627	NaN	-43.684518	-3.711201	NaN	14.367690
-12.862712	-30.297405	NaN	-35.682523	17.434693	NaN	22.819811
-53.889856	-5.029084	NaN	-6.302748	-48.860772	NaN	-47.587109
-21.677266	-36.707989	NaN	-21.804416	15.030723	NaN	0.127151
-50.909661	7.367300	NaN	-0.519008	-58.276961	NaN	-50.390653
-11.365869	-42.885345	NaN	-36.665709	31.519476	NaN	25.299840
-18.344422	-59.363150	NaN	-37.235124	41.018728	NaN	18.890703
-19.143613	-13.692652	NaN	-21.174755	-5.450961	NaN	2.031142
-19.889252	-23.982835	NaN	-17.394156	4.093583	NaN	-2.495097
-30.050816	-29.825735	NaN	-43.691070	-0.225081	NaN	13.640254
-17.685573	-37.667575	NaN	-23.455618	19.982002	NaN	5.770045
-14.497142	-22.855752	NaN	-10.611982	8.358610	NaN	-3.885161
-1.433654	-99.904003	NaN	-59.634614	98.470349	NaN	58.200960
-7.435323	-22.593868	NaN	-26.050780	15.158545	NaN	18.615457
-16.539185	-51.454127	NaN	-43.029327	34.914942	NaN	26.490143
-21.605714	-30.950863	NaN	-36.820661	9.345149	NaN	15.214947
-35.845921	-38.184190	NaN	-35.936942	2.338268	NaN	0.091021
-51.544494	-24.515314	NaN	-21.187758	-27.029180	NaN	-30.356735
-24.739064	-4.823601	NaN	2.202014	-19.915463	NaN	-26.941078
-30.139908	-21.581353	NaN	-22.603153	-8.558555	NaN	-7.536755
-4.715555	-46.979457	NaN	-33.137090	42.263902	NaN	28.421535
-20.774612	-12.915637	NaN	-12.070937	-7.858975	NaN	-8.703675
-17.133110	-54.377604	NaN	-19.883576	37.244494	NaN	2.750465
-24.033866	-53.285738	NaN	-48.765196	29.251872	NaN	24.731329
-3.463017	-16.435846	NaN	-13.227237	12.972829	NaN	9.764219
-46.090141	-22.241629	NaN	-19.916749	-23.848512	NaN	-26.173393
-19.973411	-47.640220	NaN	-60.335974	27.666810	NaN	40.362563
-17.236034	-64.706957	NaN	-44.140329	47.470923	NaN	26.904295
-44.680497	-21.629765	NaN	-32.402881	-23.050732	NaN	-12.277616
-40.547473	-23.681665	NaN	-28.789413	-16.865807	NaN	-11.758060
-9.107040	-14.190325	NaN	-14.891288	5.083286	NaN	5.784248
-13.068867	5.137998	NaN	17.950215	-18.206865	NaN	-31.019082
-14.875766	-24.471856	NaN	-27.565833	9.596089	NaN	12.690067
-46.140550	-19.899296	NaN	-5.988885	-26.241254	NaN	-40.151665
-18.773077	-69.419458	NaN	-32.547181	50.646381	NaN	13.774104
-25.679555	-51.695384	NaN	-38.574222	26.015829	NaN	12.894668
-68.962021	-92.821299	NaN	-57.995321	23.859279	NaN	-10.966699
-27.155031	-33.728863	NaN	-47.248643	6.573832	NaN	20.093612
-42.943675	-3.952155	NaN	-9.547545	-38.991521	NaN	-33.396130
-39.584702	-36.245024	NaN	-36.203981	-3.339679	NaN	-3.380721
-34.977427	-19.342169	NaN	-12.368064	-15.635258	NaN	-22.609363
6.026543	-38.747417	NaN	-37.615256	44.773960	NaN	43.641799
-1.372620	-38.927080	NaN	-15.307535	37.554460	NaN	13.934915
-21.688549	-0.063583	NaN	-23.361372	-21.624967	NaN	1.672822
-11.647415	-41.918412	NaN	-31.905971	30.270997	NaN	20.258556
-6.086809	-20.963222	NaN	-23.036805	14.876412	NaN	16.949996
-37.843332	-41.151298	NaN	-35.645860	3.307966	NaN	-2.197472
-15.344853	-7.951569	NaN	1.719042	-7.393284	NaN	-17.063896
-25.825878	-3.444627	NaN	-11.431681	-22.381251	NaN	-14.394197
-44.121971	-22.661790	NaN	-0.513341	-21.460181	NaN	-43.608630
-16.108485	-25.161530	NaN	-10.839800	9.053045	NaN	-5.268685
-32.005115	-69.191848	NaN	-48.899107	37.186733	NaN	16.893992
-43.914028	-18.536086	NaN	-14.925223	-25.377942	NaN	-28.988806
-28.904240	-27.971319	NaN	-19.798245	-0.932921	NaN	-9.105995
-34.856018	-22.701542	NaN	-13.268717	-12.154476	NaN	-21.587301
-44.438035	-55.838406	NaN	-69.880718	11.400371	NaN	25.442683
-4.658237	-39.417747	NaN	-24.449979	34.759510	NaN	19.791742
-36.977685	-33.045070	NaN	-27.417200	-3.932615	NaN	-9.560486
-40.591337	-25.970501	NaN	-31.323533	-14.620836	NaN	-9.267804
-25.877307	-21.073947	NaN	-25.352009	-4.803360	NaN	-0.525298
-16.798942	-3.147656	NaN	-25.362032	-13.651287	NaN	8.563090
-41.258567	-24.002001	NaN	-29.492893	-17.256565	NaN	-11.765673
-41.525179	-16.022627	NaN	-18.127164	-25.502552	NaN	-23.398015
4.001872	6.663964	NaN	3.908770	-2.662092	NaN	0.093102
-41.928171	-18.738333	NaN	-24.422723	-23.189839	NaN	-17.505448
-25.498998	-5.677134	NaN	-11.920725	-19.821864	NaN	-13.578273
-34.816175	-76.220170	NaN	-76.668497	41.403995	NaN	41.852322
-28.399677	-33.378419	NaN	-18.727296	4.978741	NaN	-9.672382
-9.212558	-40.014924	NaN	-49.110724	30.802366	NaN	39.898166
-23.688642	-46.673258	NaN	-56.599175	22.984616	NaN	32.910534
-74.749204	-12.635606	NaN	-9.776574	-62.113598	NaN	-64.972630
-38.056144	-5.013981	NaN	-1.692545	-33.042163	NaN	-36.363599
-14.863987	-34.906507	NaN	-17.063856	20.042520	NaN	2.199870
-35.883597	-9.725194	NaN	-3.922802	-26.158403	NaN	-31.960795
-17.652062	-3.657030	NaN	-3.711844	-13.995033	NaN	-13.940218
-41.326429	2.275188	NaN	2.342219	-43.601617	NaN	-43.668648
-50.268396	-39.952254	NaN	-16.075115	-10.316142	NaN	-34.193281
-40.038333	-42.482294	NaN	-42.028402	2.443961	NaN	1.990069
-62.073144	-29.276698	NaN	-30.887578	-32.796446	NaN	-31.185565
-27.045979	-9.229608	NaN	-17.624460	-17.816372	NaN	-9.421519
-13.407089	-38.902773	NaN	-34.795554	25.495685	NaN	21.388465
-26.535038	-41.280695	NaN	-38.198949	14.745657	NaN	11.663912
-16.634716	-41.094192	NaN	-39.766223	24.459476	NaN	23.131507
-37.844889	-2.866967	NaN	-8.159102	-34.977922	NaN	-29.685787
-51.773044	-23.873699	NaN	-31.604437	-27.899346	NaN	-20.168607
-29.780744	-64.011626	NaN	-37.568897	34.230882	NaN	7.788152
-31.512237	-34.826862	NaN	-25.963536	3.314625	NaN	-5.548701
-21.351219	-67.867340	NaN	-74.835470	46.516122	NaN	53.484251
-31.709021	-60.915618	NaN	-36.332512	29.206597	NaN	4.623491
-43.641290	-20.015321	NaN	-26.283640	-23.625968	NaN	-17.357650
-24.317399	-55.090309	NaN	-64.778800	30.772911	NaN	40.461401
-32.979567	-34.420696	NaN	-27.149671	1.441129	NaN	-5.829896
-35.409000	-79.623300	NaN	-39.629559	44.214300	NaN	4.220559
-12.122308	-32.776293	NaN	-19.888191	20.653985	NaN	7.765882
-40.150892	-28.921526	NaN	-40.443074	-11.229367	NaN	0.292181
-56.128242	-46.431744	NaN	-41.710167	-9.696498	NaN	-14.418075
-38.620247	-42.737076	NaN	-44.747195	4.116828	NaN	6.126948
-33.167200	-15.819615	NaN	-22.050775	-17.347585	NaN	-11.116426
-26.084190	-18.632032	NaN	-21.517588	-7.452158	NaN	-4.566602
-34.157100	-36.691625	NaN	-9.366473	2.534525	NaN	-24.790628
-32.551504	-43.574962	NaN	-46.099545	11.023458	NaN	13.548041
-41.540973	-9.508355	NaN	1.700144	-32.032618	NaN	-43.241118
-28.851279	-24.802683	NaN	-10.701241	-4.048596	NaN	-18.150037
-35.924427	-11.081537	NaN	-21.688716	-24.842891	NaN	-14.235711
-33.210474	-22.692852	NaN	-30.210339	-10.517622	NaN	-3.000135
-29.984319	-25.536708	NaN	-7.347500	-4.447612	NaN	-22.636819
-67.003659	-12.770476	NaN	4.952157	-54.233183	NaN	-71.955816
-25.701768	-7.722997	NaN	-2.565175	-17.978772	NaN	-23.136593
-26.366524	-12.666147	NaN	-6.820318	-13.700376	NaN	-19.546205
-31.076785	-57.909217	NaN	-32.132867	26.832433	NaN	1.056083
-56.830531	-6.810336	NaN	-19.382883	-50.020196	NaN	-37.447649
-32.244357	-12.486516	NaN	-20.161226	-19.757840	NaN	-12.083130
-23.245089	-63.871221	NaN	-59.356868	40.626131	NaN	36.111779
-21.159409	-68.944049	NaN	-67.826584	47.784640	NaN	46.667175
-32.325385	-39.427101	NaN	-37.449119	7.101715	NaN	5.123734
-13.351613	-5.925990	NaN	-14.806267	-7.425624	NaN	1.454654
-38.523265	5.769139	NaN	3.376129	-44.292404	NaN	-41.899394
-23.340090	-49.281146	NaN	-28.223864	25.941055	NaN	4.883774
-22.340692	-29.421472	NaN	-17.651622	7.080781	NaN	-4.689070
-37.306023	-9.130116	NaN	-9.044784	-28.175907	NaN	-28.261239
-22.895784	-49.410739	NaN	-49.214126	26.514955	NaN	26.318342
-45.871716	-35.495766	NaN	-33.600163	-10.375951	NaN	-12.271553
-5.699249	-8.001235	NaN	-7.327993	2.301986	NaN	1.628744
-58.251233	-41.418333	NaN	-40.890991	-16.832900	NaN	-17.360242
-40.294568	-50.175855	NaN	-47.180104	9.881287	NaN	6.885536
-47.821523	-13.041801	NaN	1.526295	-34.779722	NaN	-49.347817
-35.627570	-58.526276	NaN	-52.206944	22.898706	NaN	16.579374
-10.488722	-55.200008	NaN	-62.699649	44.711287	NaN	52.210927
-9.349004	-32.250179	NaN	-28.493256	22.901175	NaN	19.144252
-16.795004	-31.716590	NaN	-33.215600	14.921586	NaN	16.420596
-78.481343	-14.570702	NaN	-20.574202	-63.910641	NaN	-57.907141
-50.435275	10.923226	NaN	-15.293562	-61.358501	NaN	-35.141712
-32.362792	-36.519094	NaN	-38.504344	4.156302	NaN	6.141552
-33.374551	-7.999482	NaN	-12.190639	-25.375069	NaN	-21.183912
-42.407767	-43.038610	NaN	-30.753199	0.630843	NaN	-11.654569
-2.666201	-27.361058	NaN	-25.976844	24.694856	NaN	23.310643
-26.679410	-34.384629	NaN	-52.670523	7.705218	NaN	25.991113
-5.105775	-24.891083	NaN	-22.490676	19.785307	NaN	17.384900
-42.930478	-21.757707	NaN	-27.081535	-21.172772	NaN	-15.848944
-16.705446	-47.512027	NaN	-29.657312	30.806580	NaN	12.951865
-14.815482	-63.105307	NaN	-34.422036	48.289825	NaN	19.606555
-43.454266	-16.363887	NaN	-18.673363	-27.090378	NaN	-24.780903
-21.907274	-40.624289	NaN	-32.303733	18.717014	NaN	10.396458
-34.369285	-20.178573	NaN	-5.299963	-14.190712	NaN	-29.069321
-43.555912	-33.793455	NaN	-27.059975	-9.762457	NaN	-16.495937
-42.411546	-29.444074	NaN	-16.701504	-12.967471	NaN	-25.710042
-42.165670	-17.798723	NaN	-18.897029	-24.366947	NaN	-23.268641
-26.324250	-33.772161	NaN	-38.885748	7.447911	NaN	12.561498
-39.548420	-12.179242	NaN	-4.988321	-27.369178	NaN	-34.560098
-35.806013	-49.667133	NaN	-45.368820	13.861120	NaN	9.562807
-39.549810	-29.016625	NaN	-23.882520	-10.533185	NaN	-15.667290
-18.524262	-17.435239	NaN	-8.280398	-1.089023	NaN	-10.243864
-15.938598	-13.905315	NaN	-40.978909	-2.033283	NaN	25.040311
-18.135921	-12.779359	NaN	3.613386	-5.356561	NaN	-21.749307
-22.220335	-58.763682	NaN	-43.513733	36.543347	NaN	21.293398
-28.295138	0.784626	NaN	3.558080	-29.079765	NaN	-31.853218
-19.374951	-21.999598	NaN	1.932725	2.624647	NaN	-21.307677
-11.949614	-60.823576	NaN	-41.587848	48.873962	NaN	29.638234
-4.575344	-68.449420	NaN	-58.630975	63.874075	NaN	54.055630
-40.693425	-45.718954	NaN	-53.796586	5.025529	NaN	13.103162
-61.067391	-68.864293	NaN	-58.830257	7.796903	NaN	-2.237133
-24.166478	-49.240468	NaN	-41.871725	25.073990	NaN	17.705247
-45.085962	-26.554154	NaN	-35.146322	-18.531809	NaN	-9.939640
-6.269080	-23.787339	NaN	-30.051346	17.518259	NaN	23.782265
-33.501681	-68.536238	NaN	-40.972636	35.034557	NaN	7.470955
-45.381200	-18.388824	NaN	-25.252507	-26.992376	NaN	-20.128693
-18.865887	-41.906063	NaN	-41.886229	23.040176	NaN	23.020342
-22.724856	-58.407713	NaN	-32.249286	35.682856	NaN	9.524430
-11.820163	-63.547536	NaN	-55.738507	51.727373	NaN	43.918343
-19.993883	-39.153972	NaN	-32.669452	19.160088	NaN	12.675569
-42.654025	-46.959353	NaN	-19.976948	4.305327	NaN	-22.677077
-51.620566	-14.613710	NaN	-7.073510	-37.006856	NaN	-44.547057
-62.882452	-18.138904	NaN	-17.425508	-44.743548	NaN	-45.456944
-53.852219	-44.573535	NaN	-24.293376	-9.278684	NaN	-29.558843
-48.301344	-59.518172	NaN	-64.704043	11.216828	NaN	16.402699
-44.098962	-11.763132	NaN	-30.024330	-32.335830	NaN	-14.074632
-7.915353	-16.863635	NaN	-9.411048	8.948283	NaN	1.495695
-27.338478	-27.834818	NaN	-15.682452	0.496340	NaN	-11.656026
-35.204168	-28.776445	NaN	-17.126139	-6.427723	NaN	-18.078030
-34.083014	-8.501869	NaN	-21.196750	-25.581146	NaN	-12.886264
-29.758496	-21.200708	NaN	-30.337534	-8.557788	NaN	0.579038
-35.943192	-18.878616	NaN	-25.018491	-17.064576	NaN	-10.924701
-15.684843	-45.864869	NaN	-50.654733	30.180026	NaN	34.969890
-22.391818	-37.608971	NaN	-39.302592	15.217153	NaN	16.910774
-13.504271	-34.173005	NaN	-18.493003	20.668735	NaN	4.988733
-51.090969	-24.771642	NaN	-2.692684	-26.319328	NaN	-48.398285
-81.412436	-22.426640	NaN	-18.675729	-58.985795	NaN	-62.736707
-25.149179	-10.141820	NaN	5.410994	-15.007358	NaN	-30.560173
-38.770821	-37.961574	NaN	-17.354408	-0.809247	NaN	-21.416413
-49.922884	-17.016113	NaN	-6.765200	-32.906771	NaN	-43.157684
-20.887128	-23.233173	NaN	-15.645213	2.346045	NaN	-5.241915
-11.916756	-34.785056	NaN	-43.438386	22.868300	NaN	31.521630
-22.011008	-12.819996	NaN	-9.240684	-9.191012	NaN	-12.770324
-20.516448	-10.391666	NaN	-9.496739	-10.124782	NaN	-11.019709
-54.320691	-44.237109	NaN	-33.827889	-10.083582	NaN	-20.492802
-22.506055	-26.769691	NaN	-21.436571	4.263636	NaN	-1.069484
-19.170620	-78.434396	NaN	-67.937682	59.263777	NaN	48.767063
-23.526798	-36.509441	NaN	-33.420786	12.982643	NaN	9.893988
-2.551841	-28.753021	NaN	-12.951544	26.201180	NaN	10.399703
-37.760960	-27.090307	NaN	-17.043057	-10.670653	NaN	-20.717903
-43.592813	-20.988353	NaN	-5.499971	-22.604460	NaN	-38.092842
-12.322765	-72.096372	NaN	-47.182667	59.773607	NaN	34.859902
-22.813902	-15.556588	NaN	-16.916868	-7.257314	NaN	-5.897034
-38.636755	-37.200733	NaN	-42.696655	-1.436022	NaN	4.059900
-39.492957	-17.563243	NaN	-27.473909	-21.929714	NaN	-12.019048
-11.506145	-15.627478	NaN	-28.383951	4.121333	NaN	16.877807
-20.779678	-58.740544	NaN	-49.287174	37.960866	NaN	28.507497
-47.853479	-26.988103	NaN	-31.447796	-20.865376	NaN	-16.405683
-46.111231	-36.682695	NaN	-33.532927	-9.428536	NaN	-12.578305
-41.672007	-30.083181	NaN	-40.321382	-11.588826	NaN	-1.350625
-36.582742	-41.602494	NaN	-34.900028	5.019752	NaN	-1.682714
-13.108752	-23.173424	NaN	-37.230566	10.064672	NaN	24.121814
-30.477441	-19.691814	NaN	-15.375545	-10.785627	NaN	-15.101896
-33.549396	-31.109463	NaN	-35.271493	-2.439934	NaN	1.722096
-28.999247	-38.307506	NaN	-67.632989	9.308259	NaN	38.633742
-10.049703	13.491952	NaN	-7.385469	-23.541655	NaN	-2.664233
-46.630884	-24.824685	NaN	-26.619498	-21.806198	NaN	-20.011386
-43.260799	-31.868272	NaN	-22.167796	-11.392527	NaN	-21.093003
-29.431602	-12.056957	NaN	4.179728	-17.374645	NaN	-33.611329
-46.123395	-34.374045	NaN	-28.800302	-11.749350	NaN	-17.323093
-59.818832	-11.802337	NaN	-19.596045	-48.016496	NaN	-40.222787
-37.871105	-48.010627	NaN	-42.552130	10.139523	NaN	4.681025
-50.022998	-30.157668	NaN	-38.095438	-19.865330	NaN	-11.927561
-15.892788	-48.503965	NaN	-42.008063	32.611177	NaN	26.115276
-9.627825	-38.523850	NaN	-38.184034	28.896025	NaN	28.556210
-41.862938	-14.794631	NaN	-7.788332	-27.068307	NaN	-34.074606
-46.739639	-38.891929	NaN	-37.924268	-7.847710	NaN	-8.815372
-32.203719	-1.309196	NaN	-10.948332	-30.894523	NaN	-21.255387
-9.040772	-11.364593	NaN	-25.557881	2.323821	NaN	16.517109
-60.509804	-15.685103	NaN	-15.770976	-44.824702	NaN	-44.738828
-1.489169	-36.737012	NaN	-52.679606	35.247843	NaN	51.190437
-20.773517	-54.126061	NaN	-55.729671	33.352544	NaN	34.956154
-10.665425	-24.917562	NaN	-19.713146	14.252137	NaN	9.047721
-47.598937	-19.741419	NaN	-55.117751	-27.857518	NaN	7.518814
-37.869615	-11.899254	NaN	-23.580748	-25.970361	NaN	-14.288866
-51.234319	-29.447775	NaN	-27.431104	-21.786545	NaN	-23.803216
-27.761776	-4.733316	NaN	-20.698192	-23.028460	NaN	-7.063584
3.091105	-49.925493	NaN	-56.745753	53.016597	NaN	59.836858
-41.030597	-23.294206	NaN	-14.315317	-17.736391	NaN	-26.715280
-10.070068	-19.325311	NaN	-14.089404	9.255244	NaN	4.019336
-17.068032	-10.865398	NaN	-45.692305	-6.202633	NaN	28.624274
-20.188646	-73.490327	NaN	-56.708252	53.301681	NaN	36.519605
-19.586988	-16.435797	NaN	-26.659587	-3.151192	NaN	7.072599
-10.621348	-13.567387	NaN	-14.170476	2.946040	NaN	3.549129
-24.389420	-3.117699	NaN	-17.422436	-21.271721	NaN	-6.966984
-33.164171	-10.657360	NaN	-16.969664	-22.506811	NaN	-16.194507
-55.196085	-15.574222	NaN	-32.799954	-39.621863	NaN	-22.396132
-27.039622	-11.850332	NaN	-8.854827	-15.189290	NaN	-18.184796
-27.633764	-51.204017	NaN	-8.821828	23.570254	NaN	-18.811935
-43.298305	-6.483121	NaN	-12.434337	-36.815184	NaN	-30.863968
-45.604645	-69.595280	NaN	-61.998270	23.990635	NaN	16.393624
-5.583627	-53.492869	NaN	-52.420245	47.909243	NaN	46.836619
-7.970215	-39.696565	NaN	-24.505463	31.726350	NaN	16.535248
-42.671605	-16.351263	NaN	-19.540940	-26.320342	NaN	-23.130666
-41.761866	-30.648090	NaN	-14.900511	-11.113776	NaN	-26.861355
-6.334645	-30.700086	NaN	-8.661320	24.365441	NaN	2.326675
-7.145447	-38.325617	NaN	-26.157640	31.180169	NaN	19.012193
-53.153939	-18.088817	NaN	-18.504017	-35.065122	NaN	-34.649922
-18.480119	-16.281199	NaN	-25.498241	-2.198920	NaN	7.018122
-6.363250	-33.169689	NaN	-8.430356	26.806439	NaN	2.067107
-34.174841	-18.879423	NaN	-10.558108	-15.295418	NaN	-23.616734
-4.493589	-29.965541	NaN	-30.337862	25.471952	NaN	25.844273
-38.669656	-9.599142	NaN	-15.486113	-29.070514	NaN	-23.183543
-27.472226	-59.742917	NaN	-31.845939	32.270691	NaN	4.373713
-39.181504	-8.067844	NaN	-13.927243	-31.113660	NaN	-25.254261
-37.279616	-4.521918	NaN	-8.119469	-32.757698	NaN	-29.160147
-20.436473	-67.595539	NaN	-53.844111	47.159066	NaN	33.407638
-31.409065	-20.512478	NaN	-34.627463	-10.896588	NaN	3.218398
-37.694956	-2.044317	NaN	-19.166230	-35.650639	NaN	-18.528725
-23.999588	-30.783286	NaN	-10.116450	6.783698	NaN	-13.883138
-26.441404	-32.341731	NaN	-35.217372	5.900327	NaN	8.775968
-14.967736	-27.734915	NaN	-35.190152	12.767179	NaN	20.222417
-26.128074	-37.950967	NaN	-44.304725	11.822893	NaN	18.176652
-42.085077	-53.152993	NaN	-43.078556	11.067916	NaN	0.993479
-27.113178	-7.657401	NaN	-11.565215	-19.455777	NaN	-15.547963
-3.164520	-41.590162	NaN	-27.493977	38.425641	NaN	24.329457
-29.327275	-27.201632	NaN	-13.223022	-2.125642	NaN	-16.104253
-17.758926	-35.452490	NaN	-20.432410	17.693564	NaN	2.673484
-25.132746	-33.690125	NaN	-32.241697	8.557378	NaN	7.108951
-24.818323	-15.444024	NaN	-19.013581	-9.374298	NaN	-5.804741
-29.024900	-16.482870	NaN	-1.168803	-12.542030	NaN	-27.856096
-8.409186	-43.032339	NaN	-20.451654	34.623153	NaN	12.042468
-23.088065	-67.065678	NaN	-45.809116	43.977613	NaN	22.721051
-34.492031	-55.431490	NaN	-59.903352	20.939459	NaN	25.411322
-23.458220	-16.070053	NaN	-34.101751	-7.388167	NaN	10.643531
-24.245757	-19.452012	NaN	-20.761238	-4.793746	NaN	-3.484519
-10.471371	-38.748067	NaN	-49.111932	28.276696	NaN	38.640561
-12.877371	-39.416100	NaN	-57.077851	26.538729	NaN	44.200481
-48.226326	-59.939347	NaN	-53.213707	11.713022	NaN	4.987382
-7.579686	-28.482400	NaN	-22.294966	20.902714	NaN	14.715280
-37.278497	-18.790871	NaN	-36.394296	-18.487626	NaN	-0.884202
-36.695647	-21.800215	NaN	-16.500774	-14.895432	NaN	-20.194873
-16.490927	-63.475629	NaN	-92.228881	46.984702	NaN	75.737953
-43.212356	2.555892	NaN	1.992801	-45.768248	NaN	-45.205158
-31.305913	-45.834195	NaN	-57.944300	14.528283	NaN	26.638387
-47.873425	-66.962309	NaN	-85.224461	19.088884	NaN	37.351036
-55.046921	-12.623402	NaN	-20.474716	-42.423520	NaN	-34.572206
-20.733265	-39.223540	NaN	-36.320972	18.490275	NaN	15.587707
-48.764158	-44.915113	NaN	-42.724466	-3.849045	NaN	-6.039692
-44.741106	-62.548998	NaN	-54.387806	17.807892	NaN	9.646701
-34.017743	-31.979777	NaN	-40.713791	-2.037966	NaN	6.696048
-13.833919	-33.643859	NaN	-26.789773	19.809941	NaN	12.955854
-25.718301	-22.434555	NaN	-4.476106	-3.283747	NaN	-21.242195
-22.691127	-36.346861	NaN	-23.529568	13.655733	NaN	0.838441
-11.063942	-41.054602	NaN	-28.513324	29.990660	NaN	17.449382
-29.012247	-25.900686	NaN	-28.500998	-3.111561	NaN	-0.511249
-22.419535	-36.744275	NaN	-26.869460	14.324740	NaN	4.449925
-2.914857	-1.324625	NaN	-5.060970	-1.590232	NaN	2.146113
-21.064910	-32.794728	NaN	-39.019626	11.729818	NaN	17.954716
-30.109909	-35.310813	NaN	-28.204083	5.200904	NaN	-1.905826
-29.047916	-45.577284	NaN	-32.730054	16.529368	NaN	3.682138
-26.851572	-14.515478	NaN	-35.561805	-12.336095	NaN	8.710233
-13.451943	-18.361711	NaN	-18.930643	4.909768	NaN	5.478700
-44.083033	-60.543813	NaN	-62.955380	16.460779	NaN	18.872346
-29.052689	-61.873775	NaN	-48.556054	32.821086	NaN	19.503365
-31.538268	-23.588581	NaN	-37.244802	-7.949687	NaN	5.706534
-7.944074	-36.635271	NaN	-31.255512	28.691197	NaN	23.311438
-5.974972	-37.913801	NaN	-17.278671	31.938829	NaN	11.303699
-21.204016	-28.188884	NaN	-22.220329	6.984868	NaN	1.016313
-24.151644	-0.638839	NaN	-11.011484	-23.512806	NaN	-13.140161
-47.758403	-28.992339	NaN	-26.325597	-18.766064	NaN	-21.432806
-23.969094	-48.122898	NaN	-47.030819	24.153804	NaN	23.061726
-9.255010	-34.357570	NaN	-39.743602	25.102560	NaN	30.488591
-38.929984	-45.384190	NaN	-64.918495	6.454206	NaN	25.988510
2.586355	-55.011824	NaN	-35.099326	57.598179	NaN	37.685681
-66.114079	-72.608239	NaN	-49.773550	6.494160	NaN	-16.340529
-57.622039	-23.714463	NaN	-44.319718	-33.907576	NaN	-13.302321
-46.615727	5.240400	NaN	15.304633	-51.856127	NaN	-61.920360
-46.264240	-10.203324	NaN	-41.909054	-36.060916	NaN	-4.355186
-11.998464	-21.208438	NaN	-38.702637	9.209974	NaN	26.704173
-17.398257	-47.546354	NaN	-38.759995	30.148097	NaN	21.361737
-69.477115	-22.638950	NaN	-23.950828	-46.838166	NaN	-45.526287
-19.828627	5.484198	NaN	-10.643778	-25.312825	NaN	-9.184849
-14.296630	-16.375775	NaN	-11.113855	2.079145	NaN	-3.182775
-14.705344	-34.317079	NaN	-40.737264	19.611735	NaN	26.031920
-19.621005	-11.877944	NaN	-24.923905	-7.743061	NaN	5.302900
-13.784479	-11.653322	NaN	-22.966347	-2.131158	NaN	9.181868
-10.060519	-28.347228	NaN	-22.247431	18.286709	NaN	12.186913
-32.284478	-33.671063	NaN	-15.745918	1.386585	NaN	-16.538559
-44.849194	-45.221256	NaN	-29.181108	0.372063	NaN	-15.668086
-12.436980	-34.150360	NaN	-35.553867	21.713379	NaN	23.116887
-12.775799	-48.886450	NaN	-36.824368	36.110651	NaN	24.048569
-17.983122	-8.940186	NaN	-6.523652	-9.042937	NaN	-11.459471
-23.593032	-31.157905	NaN	-18.857706	7.564873	NaN	-4.735326
-33.900963	-45.121460	NaN	-57.642082	11.220497	NaN	23.741119
-6.928672	-31.193299	NaN	-27.417847	24.264627	NaN	20.489175
-37.333167	-25.104663	NaN	-12.159636	-12.228504	NaN	-25.173531
-40.185736	-36.590037	NaN	-17.185470	-3.595699	NaN	-23.000266
-18.689740	-60.152873	NaN	-47.978215	41.463133	NaN	29.288475
-14.128102	-29.895993	NaN	-48.209738	15.767891	NaN	34.081637
-27.500884	-10.028761	NaN	-13.351617	-17.472123	NaN	-14.149267
-43.500708	-17.382562	NaN	-12.926391	-26.118146	NaN	-30.574317
-14.381674	-35.420403	NaN	-46.649080	21.038729	NaN	32.267406
9.661497	-26.134674	NaN	-19.716877	35.796171	NaN	29.378374
-31.105596	-37.617367	NaN	-63.632429	6.511771	NaN	32.526833
-51.500285	-27.907841	NaN	-26.133143	-23.592445	NaN	-25.367143
-52.788288	-22.759817	NaN	-19.212940	-30.028472	NaN	-33.575348
-29.542885	-52.742239	NaN	-70.173539	23.199354	NaN	40.630654
-16.914800	-68.690419	NaN	-59.293517	51.775618	NaN	42.378717
-19.262067	-58.180647	NaN	-37.266535	38.918580	NaN	18.004468
-22.832366	-11.728114	NaN	-6.209450	-11.104252	NaN	-16.622916
-56.039886	-47.686947	NaN	-32.475062	-8.352939	NaN	-23.564824
-27.559151	-51.166855	NaN	-37.522880	23.607704	NaN	9.963729
-21.074487	-58.389820	NaN	-57.074973	37.315333	NaN	36.000486
-22.322166	-21.622640	NaN	-32.009101	-0.699526	NaN	9.686936
-13.995902	-43.322046	NaN	-64.663561	29.326145	NaN	50.667660
-34.667443	-55.520083	NaN	-46.144188	20.852640	NaN	11.476745
-22.964080	-21.878604	NaN	-39.559210	-1.085477	NaN	16.595129
-34.791504	-24.273616	NaN	-21.313788	-10.517889	NaN	-13.477716
-22.972013	-17.286843	NaN	-18.807023	-5.685170	NaN	-4.164990
-26.385500	-57.525283	NaN	-47.003708	31.139784	NaN	20.618208
-31.086680	-23.531615	NaN	-12.900043	-7.555065	NaN	-18.186637
-38.306716	-7.332328	NaN	-6.172263	-30.974389	NaN	-32.134453
-33.994164	-50.974183	NaN	-42.780062	16.980020	NaN	8.785898
-29.460055	-47.317167	NaN	-49.130426	17.857112	NaN	19.670370
-51.712268	-26.629196	NaN	-38.864836	-25.083072	NaN	-12.847433
-40.937367	-1.917768	NaN	-11.938549	-39.019600	NaN	-28.998818
-11.228110	-59.464568	NaN	-72.284511	48.236458	NaN	61.056401
-30.990817	-23.693775	NaN	-40.298347	-7.297041	NaN	9.307530
-1.525695	-29.488698	NaN	-11.081528	27.963003	NaN	9.555832
-28.921743	-81.983027	NaN	-43.740239	53.061284	NaN	14.818496
-23.021176	-44.168956	NaN	-47.216363	21.147780	NaN	24.195186
-25.175131	-45.924834	NaN	-37.130971	20.749704	NaN	11.955840
-4.252063	-22.729702	NaN	-22.915375	18.477639	NaN	18.663311
-42.381593	-72.912684	NaN	-37.707169	30.531091	NaN	-4.674425
-22.725353	-38.695340	NaN	-46.426950	15.969986	NaN	23.701597
-16.287420	-59.390962	NaN	-26.090582	43.103542	NaN	9.803162
-47.508421	-20.734254	NaN	-31.193707	-26.774167	NaN	-16.314714
-36.043613	-16.689777	NaN	-27.178978	-19.353836	NaN	-8.864635
-41.736874	-51.205657	NaN	-19.292230	9.468783	NaN	-22.444644
-44.453650	-35.003211	NaN	-35.377728	-9.450439	NaN	-9.075922
-37.133835	-29.443422	NaN	-55.016266	-7.690413	NaN	17.882431
6.421658	-17.669650	NaN	-26.411045	24.091309	NaN	32.832703
-37.502307	-19.156716	NaN	-23.642727	-18.345591	NaN	-13.859580
-42.668098	-37.734206	NaN	-30.462651	-4.933893	NaN	-12.205447
-34.037944	-35.268107	NaN	-28.710994	1.230163	NaN	-5.326950
-22.318261	-45.758644	NaN	-32.413123	23.440383	NaN	10.094862
-4.263884	-26.160408	NaN	-22.162488	21.896524	NaN	17.898604
-32.159287	-22.658562	NaN	-16.757865	-9.500725	NaN	-15.401422
-22.509826	-18.131333	NaN	-23.461275	-4.378494	NaN	0.951448
-50.040410	-48.617009	NaN	-38.455850	-1.423401	NaN	-11.584560
-17.286199	-81.513017	NaN	-64.350722	64.226819	NaN	47.064524
-16.536228	-60.607779	NaN	-53.764842	44.071551	NaN	37.228614
-20.122138	-27.245149	NaN	-24.626499	7.123011	NaN	4.504361
-26.624503	-34.522250	NaN	-34.932367	7.897747	NaN	8.307864
-13.696991	-27.383935	NaN	-23.330295	13.686945	NaN	9.633305
-30.628117	-27.464998	NaN	-23.471489	-3.163119	NaN	-7.156628
-23.018489	-46.093550	NaN	-34.604741	23.075061	NaN	11.586252
-20.021786	-33.860952	NaN	-25.718394	13.839166	NaN	5.696608
-24.096041	-33.917661	NaN	-19.832889	9.821621	NaN	-4.263151
-25.548230	-34.567212	NaN	-36.044260	9.018982	NaN	10.496030
-24.839228	-42.075480	NaN	-24.128013	17.236252	NaN	-0.711216
-47.270685	-25.526984	NaN	-41.575273	-21.743701	NaN	-5.695412
-17.878740	-31.298238	NaN	-30.140631	13.419498	NaN	12.261891
-10.537166	-44.719830	NaN	-17.463961	34.182664	NaN	6.926796
-29.385643	-12.104690	NaN	-27.853508	-17.280952	NaN	-1.532135
-35.920198	-54.999593	NaN	-26.388875	19.079394	NaN	-9.531323
-16.480766	-33.015209	NaN	-22.021470	16.534443	NaN	5.540704
-51.389006	-33.684305	NaN	-21.629402	-17.704701	NaN	-29.759604
-15.568291	-9.845604	NaN	-12.719742	-5.722687	NaN	-2.848549
3.104453	-23.448105	NaN	-37.321948	26.552557	NaN	40.426401
-54.742673	-65.383771	NaN	-48.859613	10.641098	NaN	-5.883061
-44.894614	-42.248857	NaN	-34.005034	-2.645757	NaN	-10.889580
-43.855677	-6.835230	NaN	-9.369884	-37.020446	NaN	-34.485793
-30.707880	-40.560284	NaN	-19.784673	9.852404	NaN	-10.923207
-19.952172	-17.166308	NaN	-0.988405	-2.785864	NaN	-18.963767
-40.409945	-13.534239	NaN	-5.703527	-26.875706	NaN	-34.706418
-22.987893	-17.975908	NaN	-20.813834	-5.011985	NaN	-2.174059
-14.083100	-23.818014	NaN	-18.279421	9.734914	NaN	4.196321
-20.317137	-55.040100	NaN	-75.607873	34.722963	NaN	55.290735
-17.099333	-16.496214	NaN	-1.045680	-0.603119	NaN	-16.053653
-10.899529	-27.277435	NaN	-31.797486	16.377905	NaN	20.897957
-48.312602	-37.892840	NaN	-42.433579	-10.419762	NaN	-5.879024
-26.055233	-26.591205	NaN	-34.741725	0.535972	NaN	8.686492
-32.680869	-67.052912	NaN	-39.329982	34.372042	NaN	6.649112
-22.467681	-32.938501	NaN	-50.176361	10.470820	NaN	27.708680
-15.965191	-31.148639	NaN	-28.154211	15.183449	NaN	12.189021
-23.133620	-20.636636	NaN	-1.688809	-2.496984	NaN	-21.444811
-29.222558	-37.886437	NaN	-27.119673	8.663879	NaN	-2.102885
-2.353133	-35.386533	NaN	-50.314619	33.033400	NaN	47.961486
-27.718290	-19.113969	NaN	-36.629998	-8.604320	NaN	8.911708
-39.005705	-26.483244	NaN	-18.028005	-12.522460	NaN	-20.977700
-28.786589	-40.493473	NaN	-50.971870	11.706884	NaN	22.185282
-12.603336	-23.446881	NaN	-16.838310	10.843545	NaN	4.234974
-9.361740	-4.357910	NaN	-18.230434	-5.003831	NaN	8.868694
-10.236549	-29.892380	NaN	-32.472810	19.655831	NaN	22.236261
-31.512307	-9.107581	NaN	-19.718932	-22.404726	NaN	-11.793375
-29.280771	-54.414110	NaN	-66.084593	25.133339	NaN	36.803822
-15.062262	-41.718750	NaN	-27.552382	26.656488	NaN	12.490120
-40.466423	-42.258073	NaN	-41.137863	1.791649	NaN	0.671440
-17.620453	-35.623276	NaN	-24.772668	18.002823	NaN	7.152216
-1.747347	-47.801975	NaN	-39.492124	46.054628	NaN	37.744778
-40.134921	-57.856961	NaN	-62.335629	17.722040	NaN	22.200708
-18.568887	-31.769244	NaN	-34.351194	13.200358	NaN	15.782307
-27.962850	-27.276946	NaN	-31.380440	-0.685903	NaN	3.417591
-59.552637	-23.485137	NaN	-20.740219	-36.067500	NaN	-38.812418
-12.887234	-47.406090	NaN	-42.143815	34.518856	NaN	29.256581
-42.697551	-50.527576	NaN	-50.492417	7.830025	NaN	7.794866
-44.936234	-39.731483	NaN	-40.115836	-5.204752	NaN	-4.820398
-51.520107	-44.301708	NaN	-40.025085	-7.218399	NaN	-11.495022
-39.943783	-91.978509	NaN	-79.164123	52.034725	NaN	39.220340
-18.831432	-34.371665	NaN	-38.315194	15.540233	NaN	19.483761
-21.293839	-21.659387	NaN	-16.034743	0.365548	NaN	-5.259096
-24.382410	-67.155712	NaN	-51.657251	42.773302	NaN	27.274842
-39.744552	-23.514289	NaN	-27.380185	-16.230263	NaN	-12.364367
-14.927374	-9.243074	NaN	8.038527	-5.684300	NaN	-22.965901
-30.927654	-45.108714	NaN	-40.401369	14.181060	NaN	9.473715
-40.350206	-29.631190	NaN	-9.163948	-10.719016	NaN	-31.186257
-5.487418	-63.498531	NaN	-57.653875	58.011114	NaN	52.166458
-37.643424	-37.539411	NaN	-31.155318	-0.104012	NaN	-6.488106
-3.642333	-55.673153	NaN	-42.553201	52.030821	NaN	38.910868
-26.082795	-26.137560	NaN	-30.612609	0.054765	NaN	4.529814
-20.382320	-14.558528	NaN	-12.155493	-5.823792	NaN	-8.226827
-31.333662	-49.214136	NaN	-27.623854	17.880474	NaN	-3.709808
-33.224848	-50.666522	NaN	-33.742709	17.441674	NaN	0.517861
-17.837590	-46.382695	NaN	-37.584607	28.545105	NaN	19.747017
-25.851657	-35.265133	NaN	-17.229482	9.413477	NaN	-8.622175
-43.934745	-44.854415	NaN	-39.757366	0.919670	NaN	-4.177378
-19.438981	-8.378771	NaN	-29.681762	-11.060210	NaN	10.242781
-17.768773	-25.434509	NaN	-26.277039	7.665736	NaN	8.508266
-41.979329	-16.401719	NaN	-11.657884	-25.577610	NaN	-30.321445
-45.223668	-14.230870	NaN	-36.769421	-30.992798	NaN	-8.454247
-21.758354	-27.255286	NaN	-20.205454	5.496932	NaN	-1.552900
-12.514367	-55.406223	NaN	-54.975323	42.891855	NaN	42.460956
-30.094225	-52.348537	NaN	-37.072583	22.254313	NaN	6.978358
-20.924688	-34.924947	NaN	-40.898895	14.000259	NaN	19.974207
-6.213469	-67.675333	NaN	-48.720268	61.461864	NaN	42.506799
-40.098420	-49.398097	NaN	-33.686541	9.299678	NaN	-6.411878
-33.986100	-45.031796	NaN	-35.216899	11.045697	NaN	1.230799
-54.498315	-21.700265	NaN	-11.666767	-32.798050	NaN	-42.831548
-25.288323	-9.195962	NaN	-16.636415	-16.092361	NaN	-8.651908
4.470243	-80.010664	NaN	-41.568803	84.480907	NaN	46.039047
-39.247905	-49.611925	NaN	-68.886554	10.364021	NaN	29.638649
-20.336887	-26.186191	NaN	-26.351452	5.849304	NaN	6.014565
-25.302711	-16.179399	NaN	-26.589951	-9.123312	NaN	1.287240
-23.934762	-28.905053	NaN	-32.603059	4.970291	NaN	8.668297
-34.122702	-101.736110	NaN	-66.073970	67.613408	NaN	31.951268
-34.867123	-16.758949	NaN	-16.323506	-18.108175	NaN	-18.543618
-31.806838	-20.409913	NaN	-3.551901	-11.396925	NaN	-28.254937
-26.699493	-56.029522	NaN	-47.429717	29.330029	NaN	20.730224
-12.755670	-7.064498	NaN	-2.342285	-5.691173	NaN	-10.413386
-31.943855	-51.835174	NaN	-46.827205	19.891319	NaN	14.883350
-32.627840	-7.359524	NaN	-3.789057	-25.268317	NaN	-28.838784
-47.091396	-33.560880	NaN	-32.074669	-13.530516	NaN	-15.016727
-31.839595	-25.821578	NaN	-23.784340	-6.018017	NaN	-8.055254
-5.573972	-34.088794	NaN	-36.569203	28.514822	NaN	30.995232
-27.644050	-52.799780	NaN	-24.716398	25.155730	NaN	-2.927652
-31.562850	-18.763233	NaN	-39.504935	-12.799617	NaN	7.942085
-22.928086	-43.730624	NaN	-54.086777	20.802538	NaN	31.158691
-17.652155	-11.709359	NaN	-7.106465	-5.942796	NaN	-10.545691
-33.351235	-56.469683	NaN	-39.133632	23.118448	NaN	5.782397
-29.515513	-19.589886	NaN	-20.949059	-9.925627	NaN	-8.566454
-32.233226	-17.097757	NaN	-12.441830	-15.135468	NaN	-19.791395
-25.295144	-63.098323	NaN	-39.764851	37.803179	NaN	14.469707
-43.837373	-60.407195	NaN	-36.148940	16.569823	NaN	-7.688433
-53.886302	-45.242678	NaN	-32.405045	-8.643624	NaN	-21.481257
-22.798007	-37.705055	NaN	-40.724844	14.907048	NaN	17.926837
-26.814433	-24.175961	NaN	-23.818220	-2.638472	NaN	-2.996213
-27.339051	-28.302146	NaN	-23.716285	0.963094	NaN	-3.622766
-6.558690	-23.481304	NaN	-17.052372	16.922614	NaN	10.493682
-23.814262	-19.856513	NaN	-34.759253	-3.957749	NaN	10.944991
-35.166467	-28.455400	NaN	-43.220575	-6.711067	NaN	8.054108
-47.357540	-11.583592	NaN	-26.781846	-35.773948	NaN	-20.575695
-32.887199	-52.160999	NaN	-40.555598	19.273800	NaN	7.668399
-13.383892	-25.013967	NaN	-22.991861	11.630075	NaN	9.607970
-31.745639	-31.730771	NaN	-32.836279	-0.014868	NaN	1.090640
-25.041848	-4.691261	NaN	-14.948893	-20.350586	NaN	-10.092955
-18.052273	-45.050516	NaN	-24.820577	26.998243	NaN	6.768304
-26.691672	-35.622070	NaN	-21.258603	8.930398	NaN	-5.433069
-17.364762	-29.944158	NaN	-19.312004	12.579396	NaN	1.947242
-16.258597	-9.828746	NaN	-25.408319	-6.429851	NaN	9.149722
-37.954084	-35.224615	NaN	-23.801585	-2.729469	NaN	-14.152498
-27.679031	6.155179	NaN	-6.604048	-33.834210	NaN	-21.074982
-18.047595	-44.544892	NaN	-51.016379	26.497297	NaN	32.968784
-35.518587	-25.852191	NaN	-23.644615	-9.666396	NaN	-11.873972
-35.525913	-6.150160	NaN	-17.388448	-29.375753	NaN	-18.137465
-20.763688	-33.861766	NaN	-26.122964	13.098079	NaN	5.359277
-14.338270	-42.342673	NaN	-22.589213	28.004403	NaN	8.250943
-49.371506	-26.263174	NaN	-42.827772	-23.108333	NaN	-6.543734
-31.057711	-17.641737	NaN	-12.350879	-13.415974	NaN	-18.706833
-38.513664	-34.086929	NaN	-69.145004	-4.426735	NaN	30.631339
-12.524514	-17.450157	NaN	-15.973322	4.925643	NaN	3.448808
-19.013118	-40.364759	NaN	-46.322730	21.351641	NaN	27.309612
-29.353004	0.068833	NaN	-18.523855	-29.421837	NaN	-10.829149
-7.573288	-15.238393	NaN	-13.315098	7.665105	NaN	5.741809
-13.757575	-15.400113	NaN	-15.085921	1.642538	NaN	1.328346
-11.146428	-20.619205	NaN	-38.457252	9.472777	NaN	27.310824
-30.848320	-48.519553	NaN	-39.222827	17.671233	NaN	8.374506
-8.299228	2.750352	NaN	19.788889	-11.049580	NaN	-28.088117
-32.498583	-53.073467	NaN	-44.115029	20.574884	NaN	11.616446
-18.741192	-13.730058	NaN	-12.553687	-5.011133	NaN	-6.187505
-22.392923	-1.806890	NaN	-14.648775	-20.586033	NaN	-7.744149
-28.940383	-2.164481	NaN	-11.775803	-26.775902	NaN	-17.164580
-14.399281	-6.157874	NaN	-16.703131	-8.241407	NaN	2.303850
-17.787559	-23.459116	NaN	-21.461167	5.671557	NaN	3.673607
-74.182458	15.422082	NaN	5.025602	-89.604540	NaN	-79.208060
-20.220763	-16.198015	NaN	-19.325018	-4.022748	NaN	-0.895744
-16.921114	-34.158587	NaN	-21.390217	17.237472	NaN	4.469102
-18.643412	-51.759346	NaN	-21.731320	33.115934	NaN	3.087908
-27.831933	-31.491498	NaN	-23.257049	3.659566	NaN	-4.574883
-47.755658	-6.468926	NaN	-22.884816	-41.286732	NaN	-24.870842
-41.980828	-27.241864	NaN	-29.776286	-14.738964	NaN	-12.204542
-19.333010	15.492767	NaN	-9.251682	-34.825776	NaN	-10.081328
-31.112965	-64.124220	NaN	-64.883485	33.011255	NaN	33.770520
-36.621954	-15.280409	NaN	-13.278144	-21.341545	NaN	-23.343811
-18.807918	-23.107180	NaN	-15.622855	4.299261	NaN	-3.185063
-22.207340	-23.755354	NaN	-32.454903	1.548014	NaN	10.247563
-4.627545	-16.800452	NaN	-44.115339	12.172907	NaN	39.487793
-1.836797	-13.979451	NaN	-3.880253	12.142654	NaN	2.043456
-18.878523	-33.862213	NaN	-38.894222	14.983690	NaN	20.015699
-25.358155	-15.915258	NaN	-15.134297	-9.442896	NaN	-10.223857
-34.214667	-72.605502	NaN	-65.373673	38.390834	NaN	31.159005
-7.093132	-56.229688	NaN	-34.132315	49.136555	NaN	27.039182
-24.446727	-11.688208	NaN	-11.613001	-12.758519	NaN	-12.833726
-14.336808	-44.179568	NaN	-24.105844	29.842760	NaN	9.769036
-27.153624	-31.460814	NaN	-28.198010	4.307190	NaN	1.044386
-30.007663	-39.969733	NaN	-24.723707	9.962070	NaN	-5.283956
-46.223179	-16.882086	NaN	-37.408933	-29.341093	NaN	-8.814246
-19.034490	10.172053	NaN	6.315171	-29.206543	NaN	-25.349661
-20.482394	-18.649676	NaN	-22.066370	-1.832718	NaN	1.583977
-19.569897	-63.860597	NaN	-55.968610	44.290700	NaN	36.398713
-63.915590	-48.354976	NaN	-53.880769	-15.560614	NaN	-10.034821
-47.688652	-3.914987	NaN	-5.112437	-43.773665	NaN	-42.576215
-31.485080	-19.410305	NaN	-21.033067	-12.074775	NaN	-10.452013
-28.643969	1.299640	NaN	-3.456238	-29.943609	NaN	-25.187732
-40.323252	-26.611505	NaN	-30.011336	-13.711747	NaN	-10.311916
3.356134	-80.744861	NaN	-72.079128	84.100996	NaN	75.435262
-35.387551	-3.891676	NaN	-2.148669	-31.495876	NaN	-33.238882
-30.976102	-53.833309	NaN	-25.906930	22.857207	NaN	-5.069172
-15.999006	-20.976462	NaN	-19.072262	4.977456	NaN	3.073256
-26.694310	-32.303150	NaN	-11.408606	5.608840	NaN	-15.285704
-32.723708	-40.698076	NaN	-20.564337	7.974368	NaN	-12.159371
-30.927659	-17.297187	NaN	-17.771277	-13.630472	NaN	-13.156382
-14.624968	-43.417399	NaN	-31.953660	28.792431	NaN	17.328691
-10.797690	-27.607822	NaN	-22.633441	16.810132	NaN	11.835751
-24.327213	-48.043810	NaN	-27.821961	23.716597	NaN	3.494748
-63.690760	-33.304282	NaN	-31.743654	-30.386479	NaN	-31.947106
-36.715918	14.239710	NaN	9.215307	-50.955628	NaN	-45.931224
-15.570431	-26.792815	NaN	-34.273377	11.222384	NaN	18.702946
-28.275053	-19.751415	NaN	-33.928145	-8.523638	NaN	5.653092
-30.110961	-9.556431	NaN	5.573130	-20.554530	NaN	-35.684092
-18.708106	-33.590417	NaN	-39.696350	14.882311	NaN	20.988244
-6.884608	-63.860824	NaN	-41.143676	56.976216	NaN	34.259069
-17.681767	-11.571436	NaN	-18.805401	-6.110331	NaN	1.123634
-48.638916	-26.838678	NaN	-31.288992	-21.800238	NaN	-17.349924
-35.090536	-33.324769	NaN	-23.625507	-1.765767	NaN	-11.465029
-41.702299	-31.850594	NaN	-7.903595	-9.851705	NaN	-33.798703
-6.060614	-69.203480	NaN	-89.632987	63.142866	NaN	83.572373
-38.375975	-59.307637	NaN	-53.105647	20.931662	NaN	14.729672
-22.331532	-61.807020	NaN	-45.587356	39.475489	NaN	23.255824
-32.822776	-50.645107	NaN	-57.068693	17.822331	NaN	24.245917
-58.004993	-21.620803	NaN	-33.337384	-36.384190	NaN	-24.667610
-20.568537	-32.697818	NaN	-30.225470	12.129281	NaN	9.656933
-40.211732	-34.854736	NaN	-24.729365	-5.356996	NaN	-15.482367
-15.943884	-14.482237	NaN	-13.246474	-1.461648	NaN	-2.697411
-12.393455	-21.688961	NaN	-10.883705	9.295506	NaN	-1.509750
-20.798616	-15.456293	NaN	-28.161292	-5.342323	NaN	7.362676
-24.975635	-32.303960	NaN	-8.618026	7.328325	NaN	-16.357609
-42.250821	-46.271372	NaN	-25.403105	4.020550	NaN	-16.847716
-33.243002	-32.300476	NaN	-27.361028	-0.942526	NaN	-5.881974
-14.377948	-23.938299	NaN	-23.812329	9.560351	NaN	9.434382
-26.470231	-34.714030	NaN	-20.260201	8.243799	NaN	-6.210031
-15.973504	-26.476734	NaN	-45.644089	10.503230	NaN	29.670585
-4.939282	-23.348050	NaN	-17.431504	18.408768	NaN	12.492222
-10.603248	-45.931086	NaN	-42.333448	35.327839	NaN	31.730200
-20.701085	7.013216	NaN	-9.883316	-27.714301	NaN	-10.817769
-32.587221	-52.702592	NaN	-28.548673	20.115371	NaN	-4.038548
-39.313215	-37.350292	NaN	-52.671160	-1.962923	NaN	13.357945
-29.346222	-33.045016	NaN	-25.424355	3.698795	NaN	-3.921866
-34.647750	-12.603173	NaN	-16.529859	-22.044577	NaN	-18.117891
-33.005150	-23.225854	NaN	-28.426625	-9.779296	NaN	-4.578524
-27.383665	-37.742546	NaN	-54.511660	10.358881	NaN	27.127995
-24.357672	6.799935	NaN	4.239340	-31.157607	NaN	-28.597011
-19.020979	-18.977697	NaN	-14.334393	-0.043282	NaN	-4.686587
-18.449439	-24.661581	NaN	-29.917084	6.212143	NaN	11.467646
-23.501715	7.425546	NaN	6.245746	-30.927261	NaN	-29.747461
-41.487396	-22.335685	NaN	-35.684390	-19.151711	NaN	-5.803006
-17.516276	-22.097330	NaN	-17.352025	4.581054	NaN	-0.164251
-32.911911	-48.064147	NaN	-59.685074	15.152236	NaN	26.773163
-46.284572	-4.116121	NaN	0.985833	-42.168451	NaN	-47.270405
1.771529	-16.221202	NaN	-18.225733	17.992731	NaN	19.997262
-30.277135	-31.885774	NaN	-54.320049	1.608639	NaN	24.042914
-17.399961	-28.095006	NaN	-38.684745	10.695046	NaN	21.284784
-16.970569	-37.874347	NaN	-33.994075	20.903778	NaN	17.023506
-5.281184	-47.112986	NaN	-54.844119	41.831802	NaN	49.562935
-52.939789	-69.057892	NaN	-52.394514	16.118103	NaN	-0.545275
-14.285791	-10.059460	NaN	-18.586228	-4.226331	NaN	4.300437
-15.496306	-15.146413	NaN	-34.350305	-0.349892	NaN	18.853999
-42.126088	-28.224451	NaN	-34.390108	-13.901638	NaN	-7.735980
-35.739294	-52.242861	NaN	-59.398408	16.503566	NaN	23.659114
